# Supplementary material for: MALDI-TOF MS typing enables the classification of brewing yeasts of the genus Saccharomyces to major beer styles
Source: PLoS One. 2017 Aug 9;12(8):e0181694. doi: 10.1371/journal.pone.0181694 (PMC5549903; doi:10.1371/journal.pone.0181694)
Supplement: S15 File — The directory includes 90 raw files and was zipped to “.zip”; the folder has three strains with 30 spectra per strain; S1 Text explains the raw files with an example and Table 1 represents the yeast strains used within the experiment. (ZIP) [file pone.0181694.s018.zip › 43-45/30667-214-OG-WB-WB-YPG-18h-E-E_2015-11-04__0_E4_1.dat]

2000.55 3109
2000.97 3122
2001.39 3331
2001.81 3273
2002.23 3301
2002.65 3088
2003.08 2792
2003.50 2827
2003.92 3106
2004.34 2869
2004.76 2754
2005.19 2884
2005.61 2714
2006.03 2799
2006.45 2762
2006.87 2897
2007.30 2946
2007.72 2939
2008.14 2966
2008.56 3034
2008.99 2959
2009.41 2881
2009.83 2938
2010.25 3181
2010.68 2943
2011.10 2827
2011.52 3040
2011.94 2956
2012.37 2784
2012.79 2620
2013.21 2674
2013.63 2821
2014.06 2623
2014.48 2524
2014.90 2635
2015.33 2692
2015.75 2692
2016.17 2768
2016.60 2700
2017.02 2797
2017.44 2956
2017.86 2975
2018.29 3198
2018.71 2943
2019.14 3071
2019.56 3357
2019.98 3343
2020.41 3272
2020.83 3170
2021.25 3198
2021.68 3156
2022.10 3073
2022.52 3125
2022.95 2890
2023.37 2711
2023.80 2746
2024.22 2876
2024.64 2705
2025.07 2808
2025.49 2823
2025.92 2802
2026.34 2789
2026.76 2613
2027.19 2601
2027.61 2611
2028.04 2742
2028.46 2737
2028.89 2583
2029.31 2653
2029.74 2775
2030.16 2594
2030.58 2480
2031.01 2575
2031.43 2650
2031.86 2734
2032.28 2832
2032.71 2928
2033.13 2816
2033.56 2780
2033.98 2716
2034.41 2936
2034.83 3250
2035.26 3283
2035.68 3094
2036.11 2868
2036.53 2937
2036.96 2846
2037.38 2955
2037.81 2844
2038.24 2996
2038.66 3037
2039.09 2846
2039.51 2883
2039.94 3049
2040.36 2932
2040.79 3067
2041.21 3080
2041.64 2961
2042.07 2878
2042.49 2962
2042.92 2684
2043.34 2689
2043.77 2818
2044.20 2659
2044.62 2804
2045.05 2697
2045.47 2849
2045.90 2739
2046.33 2829
2046.75 2950
2047.18 3090
2047.61 3119
2048.03 3177
2048.46 3054
2048.89 3012
2049.31 3141
2049.74 2899
2050.16 2674
2050.59 2991
2051.02 3057
2051.45 2938
2051.87 2760
2052.30 2880
2052.73 2708
2053.15 2656
2053.58 2808
2054.01 2729
2054.43 2531
2054.86 2687
2055.29 2700
2055.72 2711
2056.14 2646
2056.57 2745
2057.00 2795
2057.43 2687
2057.85 2592
2058.28 2660
2058.71 2830
2059.14 2890
2059.56 3008
2059.99 2924
2060.42 3162
2060.85 2981
2061.27 2960
2061.70 2899
2062.13 2899
2062.56 3001
2062.99 3059
2063.41 2964
2063.84 3063
2064.27 3002
2064.70 3180
2065.13 3366
2065.55 3523
2065.98 3647
2066.41 3587
2066.84 3602
2067.27 3560
2067.70 3526
2068.13 3599
2068.55 3493
2068.98 3256
2069.41 3056
2069.84 2884
2070.27 2886
2070.70 2808
2071.13 2657
2071.56 2820
2071.98 2800
2072.41 2590
2072.84 2692
2073.27 2565
2073.70 2870
2074.13 2765
2074.56 2723
2074.99 2816
2075.42 2967
2075.85 3035
2076.28 3018
2076.71 2904
2077.13 2961
2077.56 3002
2077.99 2741
2078.42 2855
2078.85 2884
2079.28 2835
2079.71 2853
2080.14 2845
2080.57 2884
2081.00 2870
2081.43 2807
2081.86 2757
2082.29 2855
2082.72 2751
2083.15 2865
2083.58 2713
2084.01 2685
2084.44 2791
2084.87 2542
2085.30 2539
2085.73 2648
2086.16 2857
2086.59 2673
2087.02 2722
2087.46 2672
2087.89 2473
2088.32 2726
2088.75 2827
2089.18 2788
2089.61 2584
2090.04 2550
2090.47 2529
2090.90 2680
2091.33 2642
2091.76 2856
2092.19 2655
2092.63 2758
2093.06 2736
2093.49 2652
2093.92 2582
2094.35 2612
2094.78 2703
2095.21 2775
2095.64 2656
2096.08 2694
2096.51 2710
2096.94 2541
2097.37 2366
2097.80 2403
2098.23 2477
2098.67 2594
2099.10 2663
2099.53 2397
2099.96 2506
2100.39 2460
2100.82 2502
2101.26 2483
2101.69 2509
2102.12 2454
2102.55 2579
2102.98 2681
2103.42 2568
2103.85 2653
2104.28 2541
2104.71 2747
2105.15 2640
2105.58 2641
2106.01 2427
2106.44 2720
2106.88 2736
2107.31 2829
2107.74 2720
2108.17 2867
2108.61 2713
2109.04 2673
2109.47 2787
2109.90 2842
2110.34 2830
2110.77 2787
2111.20 2598
2111.64 2598
2112.07 2788
2112.50 2769
2112.94 2663
2113.37 2752
2113.80 2694
2114.24 2597
2114.67 2593
2115.10 2589
2115.54 2556
2115.97 2446
2116.40 2488
2116.84 2664
2117.27 2659
2117.70 2599
2118.14 2514
2118.57 2515
2119.00 2543
2119.44 2386
2119.87 2440
2120.31 2545
2120.74 2536
2121.17 2513
2121.61 2782
2122.04 2574
2122.48 2664
2122.91 2528
2123.35 2578
2123.78 2613
2124.21 2513
2124.65 2551
2125.08 2501
2125.52 2623
2125.95 2632
2126.39 2758
2126.82 2683
2127.26 2402
2127.69 2561
2128.12 2657
2128.56 2666
2128.99 2759
2129.43 2858
2129.86 2932
2130.30 2913
2130.73 3035
2131.17 3081
2131.60 3014
2132.04 3002
2132.47 2935
2132.91 2980
2133.34 3036
2133.78 2782
2134.22 2784
2134.65 2957
2135.09 3105
2135.52 2709
2135.96 2768
2136.39 2728
2136.83 2856
2137.26 2629
2137.70 2780
2138.14 2850
2138.57 2947
2139.01 2685
2139.44 2622
2139.88 2760
2140.31 2632
2140.75 2766
2141.19 2846
2141.62 2811
2142.06 2545
2142.50 2427
2142.93 2596
2143.37 2587
2143.80 2554
2144.24 2483
2144.68 2348
2145.11 2422
2145.55 2554
2145.99 2615
2146.42 2701
2146.86 2562
2147.30 2660
2147.73 2696
2148.17 2808
2148.61 2774
2149.04 3075
2149.48 3100
2149.92 3212
2150.35 3260
2150.79 3259
2151.23 3511
2151.67 3535
2152.10 3426
2152.54 3114
2152.98 3074
2153.41 3011
2153.85 2852
2154.29 2709
2154.73 2683
2155.16 2836
2155.60 2956
2156.04 2732
2156.48 2525
2156.91 2650
2157.35 2778
2157.79 2573
2158.23 2862
2158.67 2796
2159.10 2632
2159.54 2745
2159.98 2705
2160.42 2616
2160.86 2585
2161.29 2927
2161.73 2729
2162.17 2665
2162.61 2656
2163.05 2668
2163.48 2589
2163.92 2710
2164.36 2610
2164.80 2711
2165.24 2862
2165.68 2718
2166.12 2531
2166.55 2502
2166.99 2614
2167.43 2693
2167.87 2777
2168.31 2731
2168.75 2767
2169.19 2870
2169.63 3001
2170.06 2879
2170.50 2913
2170.94 3008
2171.38 2886
2171.82 3033
2172.26 3031
2172.70 3177
2173.14 3212
2173.58 3341
2174.02 3204
2174.46 3474
2174.90 3627
2175.34 3662
2175.78 3807
2176.22 3880
2176.65 3723
2177.09 3397
2177.53 3643
2177.97 3624
2178.41 3583
2178.85 3355
2179.29 3222
2179.73 3208
2180.17 3131
2180.61 3057
2181.05 2990
2181.49 3097
2181.93 3001
2182.37 2833
2182.81 2667
2183.26 2593
2183.70 2758
2184.14 2669
2184.58 2642
2185.02 2670
2185.46 2664
2185.90 2727
2186.34 2703
2186.78 2757
2187.22 2777
2187.66 2981
2188.10 2932
2188.54 2807
2188.98 2753
2189.42 2770
2189.87 2741
2190.31 3022
2190.75 2939
2191.19 2851
2191.63 2836
2192.07 2909
2192.51 2823
2192.95 2838
2193.39 2945
2193.84 2998
2194.28 2948
2194.72 3077
2195.16 3323
2195.60 3105
2196.04 3174
2196.49 3213
2196.93 3262
2197.37 3353
2197.81 3378
2198.25 3301
2198.69 2979
2199.14 2861
2199.58 2815
2200.02 2616
2200.46 2612
2200.90 2839
2201.35 2732
2201.79 2692
2202.23 2678
2202.67 2692
2203.12 2637
2203.56 2772
2204.00 2651
2204.44 2999
2204.89 3028
2205.33 2921
2205.77 2769
2206.21 3082
2206.66 2875
2207.10 2917
2207.54 3166
2207.98 3181
2208.43 3052
2208.87 3127
2209.31 3326
2209.76 3234
2210.20 3018
2210.64 2968
2211.09 3014
2211.53 2916
2211.97 2811
2212.41 2923
2212.86 2966
2213.30 2931
2213.74 2885
2214.19 2852
2214.63 2945
2215.08 2868
2215.52 2698
2215.96 2749
2216.41 2817
2216.85 2682
2217.29 2569
2217.74 2610
2218.18 2526
2218.63 2624
2219.07 2446
2219.51 2692
2219.96 2572
2220.40 2701
2220.85 2833
2221.29 2642
2221.73 2759
2222.18 2759
2222.62 2793
2223.07 2828
2223.51 2786
2223.96 2970
2224.40 3020
2224.84 2906
2225.29 2910
2225.73 3086
2226.18 3009
2226.62 2937
2227.07 3054
2227.51 3168
2227.96 3136
2228.40 3197
2228.85 3165
2229.29 3108
2229.74 3247
2230.18 3363
2230.63 3299
2231.07 3042
2231.52 2880
2231.96 3126
2232.41 3174
2232.85 3312
2233.30 3359
2233.74 3322
2234.19 3105
2234.63 3270
2235.08 3067
2235.53 2832
2235.97 2999
2236.42 2885
2236.86 3051
2237.31 2974
2237.75 2703
2238.20 2655
2238.65 2709
2239.09 2625
2239.54 2603
2239.98 2643
2240.43 2531
2240.88 2439
2241.32 2374
2241.77 2464
2242.21 2460
2242.66 2480
2243.11 2593
2243.55 2548
2244.00 2338
2244.45 2385
2244.89 2392
2245.34 2362
2245.79 2560
2246.23 2628
2246.68 2470
2247.13 2479
2247.57 2563
2248.02 2396
2248.47 2405
2248.91 2507
2249.36 2396
2249.81 2489
2250.25 2484
2250.70 2464
2251.15 2330
2251.60 2304
2252.04 2570
2252.49 2595
2252.94 2485
2253.39 2426
2253.83 2544
2254.28 2490
2254.73 2448
2255.17 2453
2255.62 2562
2256.07 2614
2256.52 2523
2256.97 2397
2257.41 2355
2257.86 2526
2258.31 2510
2258.76 2557
2259.20 2453
2259.65 2374
2260.10 2481
2260.55 2581
2261.00 2575
2261.45 2618
2261.89 2767
2262.34 2560
2262.79 2564
2263.24 2839
2263.69 2763
2264.13 2855
2264.58 2798
2265.03 2707
2265.48 2609
2265.93 2687
2266.38 2698
2266.83 2775
2267.28 2855
2267.72 2726
2268.17 2728
2268.62 2610
2269.07 2911
2269.52 2872
2269.97 3172
2270.42 3092
2270.87 3033
2271.32 3256
2271.76 3295
2272.21 3331
2272.66 3285
2273.11 3225
2273.56 3197
2274.01 3174
2274.46 3111
2274.91 3007
2275.36 2865
2275.81 2846
2276.26 2869
2276.71 2844
2277.16 2708
2277.61 2645
2278.06 2543
2278.51 2742
2278.96 2598
2279.41 2611
2279.86 2581
2280.31 2540
2280.76 2667
2281.21 2791
2281.66 2691
2282.11 2602
2282.56 2481
2283.01 2459
2283.46 2608
2283.91 2653
2284.36 2450
2284.81 2518
2285.26 2621
2285.71 2670
2286.16 2579
2286.61 2625
2287.06 2877
2287.51 3047
2287.96 3147
2288.42 3636
2288.87 3875
2289.32 4129
2289.77 4459
2290.22 4699
2290.67 4869
2291.12 5130
2291.57 4918
2292.02 5250
2292.48 5272
2292.93 4907
2293.38 4871
2293.83 4549
2294.28 4254
2294.73 3989
2295.18 3769
2295.63 3498
2296.09 3108
2296.54 3139
2296.99 3229
2297.44 2975
2297.89 2779
2298.35 2720
2298.80 2820
2299.25 2692
2299.70 2572
2300.15 2600
2300.60 2536
2301.06 2575
2301.51 2504
2301.96 2639
2302.41 2551
2302.87 2594
2303.32 2538
2303.77 2497
2304.22 2520
2304.67 2385
2305.13 2380
2305.58 2551
2306.03 2627
2306.49 2740
2306.94 2703
2307.39 2634
2307.84 2694
2308.30 2798
2308.75 2938
2309.20 3182
2309.65 3096
2310.11 3139
2310.56 3233
2311.01 3312
2311.47 3325
2311.92 3282
2312.37 3173
2312.83 3250
2313.28 3134
2313.73 2829
2314.19 2824
2314.64 2936
2315.09 2757
2315.55 2637
2316.00 2776
2316.45 2770
2316.91 2923
2317.36 2894
2317.81 2880
2318.27 2943
2318.72 3004
2319.18 3014
2319.63 3017
2320.08 2967
2320.54 3014
2320.99 3012
2321.45 2948
2321.90 3081
2322.35 3027
2322.81 2884
2323.26 2859
2323.72 2904
2324.17 2997
2324.63 3257
2325.08 3185
2325.53 3446
2325.99 3549
2326.44 3677
2326.90 3467
2327.35 3293
2327.81 3338
2328.26 3412
2328.72 3160
2329.17 3069
2329.63 3126
2330.08 2989
2330.54 2897
2330.99 3083
2331.45 2841
2331.90 2713
2332.36 2708
2332.81 2760
2333.27 2626
2333.72 2551
2334.18 2533
2334.63 2611
2335.09 2707
2335.54 2582
2336.00 2667
2336.46 2642
2336.91 2598
2337.37 2559
2337.82 2488
2338.28 2543
2338.73 2692
2339.19 2495
2339.65 2544
2340.10 2674
2340.56 2631
2341.01 2482
2341.47 2336
2341.93 2608
2342.38 2541
2342.84 2666
2343.29 2496
2343.75 2460
2344.21 2485
2344.66 2647
2345.12 2707
2345.58 2542
2346.03 2713
2346.49 2674
2346.94 2681
2347.40 2582
2347.86 2540
2348.31 2606
2348.77 2728
2349.23 2808
2349.69 2630
2350.14 2720
2350.60 2738
2351.06 2559
2351.51 2577
2351.97 2543
2352.43 2629
2352.88 2413
2353.34 2588
2353.80 2698
2354.26 2769
2354.71 2594
2355.17 2522
2355.63 2550
2356.09 2471
2356.54 2598
2357.00 2540
2357.46 2626
2357.92 2565
2358.37 2501
2358.83 2442
2359.29 2623
2359.75 2650
2360.20 2507
2360.66 2590
2361.12 2658
2361.58 2734
2362.04 2895
2362.49 2854
2362.95 2712
2363.41 2680
2363.87 2654
2364.33 2795
2364.79 2766
2365.24 2596
2365.70 2780
2366.16 2913
2366.62 2679
2367.08 2629
2367.54 2716
2367.99 2528
2368.45 2734
2368.91 2893
2369.37 2671
2369.83 2693
2370.29 2627
2370.75 2569
2371.21 2608
2371.67 2681
2372.12 2651
2372.58 2671
2373.04 2867
2373.50 2859
2373.96 2912
2374.42 3037
2374.88 2838
2375.34 3122
2375.80 3154
2376.26 3264
2376.72 3182
2377.18 3136
2377.64 3035
2378.10 3147
2378.56 3050
2379.01 2927
2379.47 2803
2379.93 2675
2380.39 2781
2380.85 2747
2381.31 2879
2381.77 2868
2382.23 2777
2382.69 2755
2383.15 2631
2383.61 2434
2384.07 2451
2384.53 2505
2384.99 2483
2385.45 2639
2385.92 2609
2386.38 2699
2386.84 2462
2387.30 2439
2387.76 2594
2388.22 2737
2388.68 2608
2389.14 2687
2389.60 2694
2390.06 2735
2390.52 2680
2390.98 2730
2391.44 2709
2391.90 2799
2392.36 2805
2392.83 2746
2393.29 2822
2393.75 2645
2394.21 2767
2394.67 2782
2395.13 2757
2395.59 2809
2396.05 2838
2396.52 2537
2396.98 2559
2397.44 2462
2397.90 2506
2398.36 2621
2398.82 2669
2399.28 2626
2399.75 2539
2400.21 2508
2400.67 2592
2401.13 2565
2401.59 2746
2402.06 2775
2402.52 2615
2402.98 2498
2403.44 2518
2403.90 2554
2404.37 2344
2404.83 2454
2405.29 2531
2405.75 2585
2406.21 2699
2406.68 2520
2407.14 2473
2407.60 2744
2408.06 2574
2408.53 2559
2408.99 2330
2409.45 2362
2409.91 2553
2410.38 2378
2410.84 2342
2411.30 2215
2411.77 2306
2412.23 2329
2412.69 2298
2413.15 2335
2413.62 2577
2414.08 2431
2414.54 2292
2415.01 2437
2415.47 2621
2415.93 2714
2416.40 2720
2416.86 2804
2417.32 2650
2417.79 2491
2418.25 2575
2418.71 2782
2419.18 2715
2419.64 2741
2420.10 2879
2420.57 2789
2421.03 2557
2421.50 2585
2421.96 2776
2422.42 2631
2422.89 2760
2423.35 2730
2423.81 2575
2424.28 2529
2424.74 2607
2425.21 2429
2425.67 2441
2426.14 2347
2426.60 2449
2427.06 2434
2427.53 2296
2427.99 2440
2428.46 2421
2428.92 2491
2429.39 2459
2429.85 2516
2430.32 2435
2430.78 2406
2431.24 2353
2431.71 2179
2432.17 2244
2432.64 2252
2433.10 2393
2433.57 2574
2434.03 2517
2434.50 2418
2434.96 2643
2435.43 2652
2435.89 2574
2436.36 2504
2436.82 2356
2437.29 2417
2437.76 2470
2438.22 2527
2438.69 2641
2439.15 2584
2439.62 2460
2440.08 2552
2440.55 2574
2441.01 2585
2441.48 2670
2441.95 2783
2442.41 2633
2442.88 2710
2443.34 2644
2443.81 2639
2444.27 2638
2444.74 2867
2445.21 2705
2445.67 2575
2446.14 2502
2446.60 2504
2447.07 2396
2447.54 2482
2448.00 2536
2448.47 2263
2448.94 2351
2449.40 2220
2449.87 2468
2450.34 2523
2450.80 2438
2451.27 2350
2451.74 2376
2452.20 2507
2452.67 2453
2453.14 2441
2453.60 2529
2454.07 2581
2454.54 2576
2455.00 2412
2455.47 2413
2455.94 2380
2456.40 2346
2456.87 2426
2457.34 2421
2457.81 2379
2458.27 2516
2458.74 2358
2459.21 2332
2459.68 2288
2460.14 2249
2460.61 2501
2461.08 2379
2461.55 2305
2462.01 2284
2462.48 2262
2462.95 2276
2463.42 2268
2463.88 2237
2464.35 2236
2464.82 2271
2465.29 2409
2465.76 2440
2466.22 2399
2466.69 2260
2467.16 2469
2467.63 2577
2468.10 2444
2468.57 2522
2469.03 2389
2469.50 2451
2469.97 2396
2470.44 2240
2470.91 2359
2471.38 2303
2471.84 2206
2472.31 2350
2472.78 2347
2473.25 2448
2473.72 2404
2474.19 2273
2474.66 2471
2475.13 2468
2475.59 2474
2476.06 2354
2476.53 2345
2477.00 2351
2477.47 2320
2477.94 2287
2478.41 2488
2478.88 2352
2479.35 2198
2479.82 2231
2480.29 2236
2480.76 2344
2481.23 2425
2481.69 2379
2482.16 2374
2482.63 2326
2483.10 2470
2483.57 2540
2484.04 2195
2484.51 2144
2484.98 2159
2485.45 2360
2485.92 2512
2486.39 2439
2486.86 2438
2487.33 2714
2487.80 2621
2488.27 2714
2488.74 2626
2489.21 2740
2489.68 2685
2490.15 2703
2490.62 2592
2491.09 2710
2491.56 2819
2492.04 2806
2492.51 2768
2492.98 2556
2493.45 2611
2493.92 2508
2494.39 2569
2494.86 2570
2495.33 2620
2495.80 2636
2496.27 2625
2496.74 2668
2497.21 2660
2497.68 2612
2498.16 2562
2498.63 2505
2499.10 2375
2499.57 2384
2500.04 2362
2500.51 2315
2500.98 2349
2501.45 2299
2501.93 2266
2502.40 2294
2502.87 2463
2503.34 2349
2503.81 2345
2504.28 2406
2504.76 2447
2505.23 2209
2505.70 2397
2506.17 2546
2506.64 2518
2507.11 2534
2507.59 2462
2508.06 2317
2508.53 2359
2509.00 2487
2509.47 2674
2509.95 2577
2510.42 2589
2510.89 2651
2511.36 2772
2511.84 3056
2512.31 3163
2512.78 3108
2513.25 3104
2513.73 3158
2514.20 2980
2514.67 3151
2515.14 3067
2515.62 2979
2516.09 2955
2516.56 2856
2517.03 2678
2517.51 2712
2517.98 2810
2518.45 2892
2518.93 2849
2519.40 2819
2519.87 2570
2520.35 2615
2520.82 2571
2521.29 2671
2521.77 2518
2522.24 2549
2522.71 2690
2523.19 2543
2523.66 2433
2524.13 2453
2524.61 2265
2525.08 2366
2525.55 2386
2526.03 2330
2526.50 2379
2526.97 2456
2527.45 2386
2527.92 2398
2528.40 2536
2528.87 2430
2529.34 2362
2529.82 2498
2530.29 2472
2530.77 2457
2531.24 2471
2531.71 2458
2532.19 2498
2532.66 2465
2533.14 2612
2533.61 2651
2534.09 2574
2534.56 2647
2535.04 2437
2535.51 2577
2535.98 2512
2536.46 2626
2536.93 2516
2537.41 2567
2537.88 2521
2538.36 2445
2538.83 2425
2539.31 2520
2539.78 2469
2540.26 2545
2540.73 2651
2541.21 2683
2541.68 2490
2542.16 2682
2542.63 2581
2543.11 2523
2543.59 2524
2544.06 2606
2544.54 2633
2545.01 2701
2545.49 2727
2545.96 2610
2546.44 2744
2546.91 2779
2547.39 2718
2547.87 2929
2548.34 2956
2548.82 2869
2549.29 2994
2549.77 3014
2550.24 2864
2550.72 2874
2551.20 2906
2551.67 2835
2552.15 2796
2552.62 2780
2553.10 2605
2553.58 2655
2554.05 2619
2554.53 2653
2555.01 2815
2555.48 2728
2555.96 2723
2556.44 2584
2556.91 2540
2557.39 2431
2557.87 2549
2558.34 2752
2558.82 2644
2559.30 2441
2559.77 2437
2560.25 2449
2560.73 2496
2561.20 2497
2561.68 2456
2562.16 2367
2562.64 2511
2563.11 2520
2563.59 2387
2564.07 2272
2564.54 2253
2565.02 2265
2565.50 2320
2565.98 2268
2566.45 2375
2566.93 2244
2567.41 2136
2567.89 2270
2568.36 2390
2568.84 2307
2569.32 2194
2569.80 2247
2570.28 2237
2570.75 2346
2571.23 2246
2571.71 2115
2572.19 2237
2572.66 2283
2573.14 2165
2573.62 2297
2574.10 2265
2574.58 2182
2575.06 2116
2575.53 2158
2576.01 2220
2576.49 2178
2576.97 2318
2577.45 2410
2577.93 2242
2578.40 2207
2578.88 2331
2579.36 2293
2579.84 2307
2580.32 2305
2580.80 2191
2581.28 2252
2581.76 2368
2582.24 2260
2582.71 2297
2583.19 2230
2583.67 2354
2584.15 2163
2584.63 2146
2585.11 2250
2585.59 2089
2586.07 2416
2586.55 2391
2587.03 2381
2587.51 2437
2587.99 2385
2588.47 2358
2588.95 2301
2589.42 2369
2589.90 2560
2590.38 2465
2590.86 2492
2591.34 2402
2591.82 2419
2592.30 2335
2592.78 2367
2593.26 2441
2593.74 2424
2594.22 2387
2594.70 2348
2595.18 2309
2595.66 2290
2596.14 2338
2596.62 2282
2597.10 2360
2597.58 2344
2598.07 2239
2598.55 2184
2599.03 2143
2599.51 2266
2599.99 2338
2600.47 2189
2600.95 2248
2601.43 2167
2601.91 2134
2602.39 2211
2602.87 2323
2603.35 2166
2603.83 2338
2604.31 2291
2604.80 2265
2605.28 2281
2605.76 2426
2606.24 2327
2606.72 2282
2607.20 2395
2607.68 2206
2608.16 2234
2608.65 2453
2609.13 2291
2609.61 2248
2610.09 2229
2610.57 2185
2611.05 2258
2611.53 2314
2612.02 2210
2612.50 2572
2612.98 2534
2613.46 2306
2613.94 2311
2614.43 2423
2614.91 2211
2615.39 2285
2615.87 2242
2616.35 2230
2616.84 2415
2617.32 2529
2617.80 2668
2618.28 2613
2618.77 2476
2619.25 2337
2619.73 2325
2620.21 2253
2620.69 2283
2621.18 2231
2621.66 2189
2622.14 2224
2622.63 2241
2623.11 2234
2623.59 2209
2624.07 2285
2624.56 2229
2625.04 2472
2625.52 2404
2626.01 2336
2626.49 2345
2626.97 2474
2627.45 2412
2627.94 2387
2628.42 2368
2628.90 2515
2629.39 2574
2629.87 2479
2630.35 2597
2630.84 2503
2631.32 2352
2631.80 2344
2632.29 2667
2632.77 2933
2633.26 2712
2633.74 2748
2634.22 2596
2634.71 2535
2635.19 2602
2635.67 2549
2636.16 2511
2636.64 2577
2637.13 2435
2637.61 2406
2638.09 2405
2638.58 2301
2639.06 2430
2639.55 2415
2640.03 2288
2640.52 2373
2641.00 2420
2641.48 2370
2641.97 2383
2642.45 2278
2642.94 2496
2643.42 2406
2643.91 2337
2644.39 2383
2644.88 2337
2645.36 2306
2645.85 2323
2646.33 2380
2646.82 2295
2647.30 2158
2647.79 2266
2648.27 2223
2648.76 2281
2649.24 2254
2649.73 2445
2650.21 2453
2650.70 2278
2651.18 2286
2651.67 2167
2652.15 2298
2652.64 2281
2653.12 2220
2653.61 2404
2654.10 2319
2654.58 2300
2655.07 2382
2655.55 2419
2656.04 2371
2656.52 2548
2657.01 2483
2657.50 2432
2657.98 2456
2658.47 2426
2658.95 2392
2659.44 2298
2659.93 2331
2660.41 2237
2660.90 2108
2661.38 2241
2661.87 2191
2662.36 2261
2662.84 2239
2663.33 2275
2663.82 2256
2664.30 2222
2664.79 2324
2665.28 2384
2665.76 2194
2666.25 2251
2666.74 2323
2667.22 2325
2667.71 2306
2668.20 2153
2668.68 2114
2669.17 2211
2669.66 2313
2670.14 2313
2670.63 2356
2671.12 2353
2671.61 2366
2672.09 2382
2672.58 2502
2673.07 2562
2673.55 2697
2674.04 2693
2674.53 2808
2675.02 2794
2675.50 3020
2675.99 2954
2676.48 2954
2676.97 2906
2677.46 2752
2677.94 2720
2678.43 2707
2678.92 2741
2679.41 2731
2679.89 2603
2680.38 2392
2680.87 2460
2681.36 2441
2681.85 2411
2682.33 2349
2682.82 2227
2683.31 2249
2683.80 2231
2684.29 2158
2684.78 2322
2685.26 2311
2685.75 2199
2686.24 2185
2686.73 2122
2687.22 2080
2687.71 2154
2688.20 2193
2688.68 2174
2689.17 2219
2689.66 2271
2690.15 2374
2690.64 2065
2691.13 2122
2691.62 2151
2692.11 2081
2692.60 2193
2693.09 2078
2693.57 2017
2694.06 2202
2694.55 2251
2695.04 2217
2695.53 2155
2696.02 2118
2696.51 2131
2697.00 2103
2697.49 2106
2697.98 2175
2698.47 2326
2698.96 2164
2699.45 2147
2699.94 2203
2700.43 2026
2700.92 2161
2701.41 2307
2701.90 2444
2702.39 2442
2702.88 2666
2703.37 2687
2703.86 2625
2704.35 2688
2704.84 2527
2705.33 2585
2705.82 2559
2706.31 2406
2706.80 2437
2707.29 2357
2707.78 2287
2708.27 2441
2708.76 2270
2709.25 2186
2709.74 2121
2710.23 2169
2710.72 2192
2711.21 2114
2711.71 2056
2712.20 2145
2712.69 2177
2713.18 2157
2713.67 2200
2714.16 2201
2714.65 2260
2715.14 2257
2715.63 2279
2716.12 2174
2716.62 2184
2717.11 2061
2717.60 2186
2718.09 2127
2718.58 2143
2719.07 2227
2719.56 2218
2720.06 2218
2720.55 2095
2721.04 2339
2721.53 2451
2722.02 2466
2722.51 2481
2723.01 2444
2723.50 2420
2723.99 2515
2724.48 2448
2724.97 2356
2725.47 2380
2725.96 2467
2726.45 2417
2726.94 2323
2727.44 2310
2727.93 2375
2728.42 2195
2728.91 2176
2729.40 2296
2729.90 2272
2730.39 2251
2730.88 2297
2731.37 2378
2731.87 2413
2732.36 2603
2732.85 2485
2733.35 2435
2733.84 2427
2734.33 2505
2734.82 2554
2735.32 2635
2735.81 2555
2736.30 2610
2736.80 2656
2737.29 2514
2737.78 2485
2738.28 2480
2738.77 2577
2739.26 2511
2739.76 2527
2740.25 2514
2740.74 2492
2741.24 2361
2741.73 2404
2742.22 2476
2742.72 2439
2743.21 2371
2743.70 2348
2744.20 2185
2744.69 2210
2745.19 2277
2745.68 2238
2746.17 2062
2746.67 2080
2747.16 2103
2747.66 2160
2748.15 2125
2748.64 2179
2749.14 2161
2749.63 2329
2750.13 2198
2750.62 2198
2751.12 2194
2751.61 2118
2752.10 2062
2752.60 2094
2753.09 2166
2753.59 2098
2754.08 2181
2754.58 2232
2755.07 2293
2755.57 2342
2756.06 2388
2756.56 2257
2757.05 2371
2757.55 2299
2758.04 2192
2758.54 2247
2759.03 2228
2759.53 2434
2760.02 2279
2760.52 2190
2761.01 2242
2761.51 2166
2762.00 2211
2762.50 2366
2762.99 2334
2763.49 2408
2763.99 2485
2764.48 2423
2764.98 2355
2765.47 2338
2765.97 2266
2766.46 2452
2766.96 2178
2767.46 2200
2767.95 2278
2768.45 2209
2768.94 2278
2769.44 2253
2769.94 2250
2770.43 2375
2770.93 2307
2771.42 2290
2771.92 2362
2772.42 2427
2772.91 2389
2773.41 2502
2773.91 2592
2774.40 2728
2774.90 2844
2775.40 2799
2775.89 2890
2776.39 3000
2776.89 2887
2777.38 3142
2777.88 3058
2778.38 3175
2778.87 3134
2779.37 3121
2779.87 3013
2780.36 2935
2780.86 2783
2781.36 2853
2781.85 2826
2782.35 2520
2782.85 2487
2783.35 2244
2783.84 2234
2784.34 2280
2784.84 2302
2785.34 2323
2785.83 2202
2786.33 2063
2786.83 2052
2787.33 2247
2787.82 2179
2788.32 2091
2788.82 2112
2789.32 2031
2789.81 2030
2790.31 2027
2790.81 2044
2791.31 2094
2791.81 2078
2792.30 2019
2792.80 2110
2793.30 2142
2793.80 2072
2794.30 2215
2794.80 2151
2795.29 2155
2795.79 2130
2796.29 2155
2796.79 2352
2797.29 2298
2797.79 2272
2798.29 2317
2798.78 2342
2799.28 2277
2799.78 2277
2800.28 2316
2800.78 2387
2801.28 2237
2801.78 2226
2802.28 2086
2802.77 2196
2803.27 2170
2803.77 2155
2804.27 2254
2804.77 2312
2805.27 2359
2805.77 2375
2806.27 2323
2806.77 2306
2807.27 2452
2807.77 2465
2808.27 2469
2808.77 2452
2809.27 2381
2809.77 2231
2810.27 2248
2810.77 2353
2811.27 2424
2811.76 2432
2812.26 2283
2812.76 2451
2813.26 2406
2813.76 2309
2814.26 2182
2814.76 2281
2815.26 2189
2815.76 2147
2816.27 2230
2816.77 2095
2817.27 2170
2817.77 2122
2818.27 2170
2818.77 2075
2819.27 1881
2819.77 2071
2820.27 2001
2820.77 2129
2821.27 2077
2821.77 2190
2822.27 2111
2822.77 2047
2823.27 2222
2823.77 2208
2824.27 2045
2824.78 2207
2825.28 2076
2825.78 1966
2826.28 2111
2826.78 2148
2827.28 2077
2827.78 2172
2828.28 2010
2828.79 2052
2829.29 2120
2829.79 2175
2830.29 2206
2830.79 2171
2831.29 2021
2831.79 2001
2832.30 2109
2832.80 2153
2833.30 2120
2833.80 2161
2834.30 2199
2834.80 2131
2835.31 2177
2835.81 2225
2836.31 2360
2836.81 2256
2837.31 2213
2837.82 2424
2838.32 2331
2838.82 2250
2839.32 2175
2839.83 2114
2840.33 2212
2840.83 2142
2841.33 2180
2841.84 2158
2842.34 2241
2842.84 2116
2843.34 2197
2843.85 2383
2844.35 2375
2844.85 2454
2845.35 2322
2845.86 2223
2846.36 2284
2846.86 2356
2847.37 2392
2847.87 2525
2848.37 2668
2848.87 2502
2849.38 2441
2849.88 2482
2850.38 2440
2850.89 2311
2851.39 2285
2851.89 2187
2852.40 2257
2852.90 2238
2853.40 2203
2853.91 2189
2854.41 2193
2854.92 2289
2855.42 2276
2855.92 2160
2856.43 2250
2856.93 2291
2857.43 2306
2857.94 2403
2858.44 2230
2858.95 2178
2859.45 2158
2859.95 2131
2860.46 2215
2860.96 2130
2861.47 2094
2861.97 2187
2862.48 2118
2862.98 2125
2863.48 2094
2863.99 1997
2864.49 2146
2865.00 2035
2865.50 1909
2866.01 1890
2866.51 1919
2867.02 2019
2867.52 2047
2868.03 2086
2868.53 2019
2869.04 2096
2869.54 2155
2870.05 2195
2870.55 2328
2871.06 2327
2871.56 2307
2872.07 2498
2872.57 2533
2873.08 2365
2873.58 2449
2874.09 2414
2874.59 2482
2875.10 2660
2875.60 2571
2876.11 2524
2876.61 2542
2877.12 2349
2877.63 2491
2878.13 2592
2878.64 2518
2879.14 2410
2879.65 2372
2880.15 2322
2880.66 2328
2881.17 2407
2881.67 2257
2882.18 2409
2882.68 2338
2883.19 2305
2883.70 2294
2884.20 2225
2884.71 2193
2885.22 2310
2885.72 2223
2886.23 2302
2886.74 2301
2887.24 2543
2887.75 2636
2888.25 2469
2888.76 2358
2889.27 2237
2889.77 2318
2890.28 2302
2890.79 2302
2891.30 2310
2891.80 2343
2892.31 2392
2892.82 2391
2893.32 2208
2893.83 2097
2894.34 2172
2894.84 2362
2895.35 2424
2895.86 2325
2896.37 2564
2896.87 2602
2897.38 2727
2897.89 2699
2898.40 2716
2898.90 2671
2899.41 2435
2899.92 2538
2900.43 2491
2900.93 2606
2901.44 2344
2901.95 2553
2902.46 2649
2902.96 2567
2903.47 2660
2903.98 2708
2904.49 2752
2905.00 2874
2905.50 2896
2906.01 2804
2906.52 2907
2907.03 3021
2907.54 2942
2908.05 2912
2908.55 3084
2909.06 2865
2909.57 2582
2910.08 2591
2910.59 2484
2911.10 2536
2911.61 2513
2912.11 2371
2912.62 2370
2913.13 2424
2913.64 2382
2914.15 2270
2914.66 2360
2915.17 2258
2915.68 2467
2916.19 2311
2916.69 2454
2917.20 2317
2917.71 2236
2918.22 2148
2918.73 2366
2919.24 2457
2919.75 2277
2920.26 2418
2920.77 2366
2921.28 2326
2921.79 2180
2922.30 2162
2922.81 2251
2923.32 2304
2923.83 2334
2924.34 2422
2924.85 2299
2925.36 2323
2925.87 2379
2926.38 2343
2926.89 2343
2927.40 2247
2927.91 2080
2928.42 2020
2928.93 2035
2929.44 2127
2929.95 2229
2930.46 1994
2930.97 1987
2931.48 1928
2931.99 1959
2932.50 1990
2933.01 1899
2933.52 1989
2934.03 2048
2934.54 2203
2935.05 2286
2935.56 2178
2936.07 2122
2936.58 2275
2937.09 2347
2937.60 2364
2938.12 2589
2938.63 2508
2939.14 2466
2939.65 2436
2940.16 2352
2940.67 2454
2941.18 2446
2941.69 2388
2942.20 2527
2942.72 2535
2943.23 2489
2943.74 2481
2944.25 2446
2944.76 2480
2945.27 2437
2945.79 2325
2946.30 2321
2946.81 2405
2947.32 2391
2947.83 2287
2948.34 2257
2948.86 2354
2949.37 2219
2949.88 2218
2950.39 2205
2950.90 2131
2951.42 2113
2951.93 2040
2952.44 2080
2952.95 2115
2953.46 2269
2953.98 2179
2954.49 2185
2955.00 2251
2955.51 2086
2956.03 2095
2956.54 2081
2957.05 2070
2957.56 2203
2958.08 2261
2958.59 2280
2959.10 2298
2959.62 2011
2960.13 2155
2960.64 2086
2961.15 1979
2961.67 2390
2962.18 2306
2962.69 2341
2963.21 2374
2963.72 2403
2964.23 2255
2964.75 2181
2965.26 2300
2965.77 2278
2966.29 2183
2966.80 2258
2967.31 2121
2967.83 2094
2968.34 2150
2968.85 2340
2969.37 2373
2969.88 2237
2970.40 2264
2970.91 2224
2971.42 2341
2971.94 2260
2972.45 2227
2972.96 2148
2973.48 2202
2973.99 2305
2974.51 2249
2975.02 2271
2975.54 2340
2976.05 2470
2976.56 2424
2977.08 2158
2977.59 2219
2978.11 2392
2978.62 2411
2979.14 2427
2979.65 2596
2980.16 2350
2980.68 2331
2981.19 2390
2981.71 2328
2982.22 2263
2982.74 2277
2983.25 2331
2983.77 2389
2984.28 2631
2984.80 2583
2985.31 2495
2985.83 2703
2986.34 2892
2986.86 2798
2987.37 2814
2987.89 2922
2988.40 2897
2988.92 2887
2989.44 3112
2989.95 2927
2990.47 2775
2990.98 2747
2991.50 2815
2992.01 2808
2992.53 2764
2993.04 2825
2993.56 2953
2994.08 2819
2994.59 2834
2995.11 2882
2995.62 2928
2996.14 2982
2996.66 3068
2997.17 3285
2997.69 3379
2998.20 3633
2998.72 3524
2999.24 3407
2999.75 3366
3000.27 3496
3000.79 3538
3001.30 3709
3001.82 4027
3002.33 4259
3002.85 4765
3003.37 5338
3003.88 6193
3004.40 7087
3004.92 7776
3005.43 8475
3005.95 8704
3006.47 8984
3006.99 8903
3007.50 8550
3008.02 8337
3008.54 7630
3009.05 6466
3009.57 5317
3010.09 4859
3010.60 4426
3011.12 3960
3011.64 3447
3012.16 3238
3012.67 3191
3013.19 3286
3013.71 2980
3014.23 2871
3014.74 2965
3015.26 3018
3015.78 2990
3016.30 3032
3016.82 3229
3017.33 3031
3017.85 2966
3018.37 2978
3018.89 2916
3019.40 2927
3019.92 2952
3020.44 2949
3020.96 2791
3021.48 2844
3022.00 2947
3022.51 2822
3023.03 2761
3023.55 2719
3024.07 2752
3024.59 2947
3025.11 3029
3025.62 2818
3026.14 2737
3026.66 3004
3027.18 2856
3027.70 2794
3028.22 2831
3028.74 2774
3029.25 2585
3029.77 2622
3030.29 2519
3030.81 2678
3031.33 2537
3031.85 2673
3032.37 2586
3032.89 2618
3033.41 2521
3033.93 2561
3034.45 2592
3034.96 2545
3035.48 2651
3036.00 2768
3036.52 2550
3037.04 2609
3037.56 2561
3038.08 2467
3038.60 2435
3039.12 2476
3039.64 2410
3040.16 2440
3040.68 2374
3041.20 2438
3041.72 2259
3042.24 2274
3042.76 2397
3043.28 2309
3043.80 2389
3044.32 2500
3044.84 2284
3045.36 2412
3045.88 2393
3046.40 2360
3046.92 2468
3047.44 2310
3047.96 2340
3048.48 2425
3049.00 2474
3049.52 2300
3050.04 2184
3050.56 2232
3051.09 2464
3051.61 2337
3052.13 2455
3052.65 2306
3053.17 2234
3053.69 2379
3054.21 2235
3054.73 2233
3055.25 2242
3055.77 2321
3056.29 2220
3056.82 2160
3057.34 2183
3057.86 2317
3058.38 2284
3058.90 2192
3059.42 2414
3059.94 2261
3060.47 2192
3060.99 2293
3061.51 2376
3062.03 2354
3062.55 2365
3063.07 2296
3063.60 2425
3064.12 2395
3064.64 2462
3065.16 2557
3065.68 2359
3066.21 2401
3066.73 2433
3067.25 2422
3067.77 2426
3068.29 2381
3068.82 2429
3069.34 2668
3069.86 2648
3070.38 2364
3070.90 2348
3071.43 2405
3071.95 2484
3072.47 2432
3072.99 2398
3073.52 2306
3074.04 2316
3074.56 2375
3075.09 2312
3075.61 2221
3076.13 2448
3076.65 2694
3077.18 2747
3077.70 2812
3078.22 2723
3078.75 2975
3079.27 3018
3079.79 3046
3080.32 3162
3080.84 3398
3081.36 3329
3081.89 3406
3082.41 3476
3082.93 3232
3083.46 3133
3083.98 3258
3084.50 2971
3085.03 2949
3085.55 3050
3086.07 3038
3086.60 2862
3087.12 2805
3087.64 2747
3088.17 2666
3088.69 2646
3089.22 2816
3089.74 2707
3090.26 2706
3090.79 2743
3091.31 2792
3091.84 2550
3092.36 2572
3092.89 2615
3093.41 2762
3093.93 2871
3094.46 2827
3094.98 2954
3095.51 3057
3096.03 2970
3096.56 3123
3097.08 3368
3097.61 3226
3098.13 3291
3098.66 3345
3099.18 3693
3099.70 4155
3100.23 4627
3100.75 5369
3101.28 6269
3101.80 7464
3102.33 8858
3102.85 9763
3103.38 10901
3103.91 11852
3104.43 11844
3104.96 11853
3105.48 11368
3106.01 10699
3106.53 9417
3107.06 8214
3107.58 6697
3108.11 5522
3108.63 5041
3109.16 4388
3109.69 3986
3110.21 3696
3110.74 3539
3111.26 3526
3111.79 3349
3112.31 3306
3112.84 3462
3113.37 3432
3113.89 3325
3114.42 3225
3114.94 3304
3115.47 3292
3116.00 3019
3116.52 2886
3117.05 2752
3117.58 2727
3118.10 2614
3118.63 2796
3119.16 2544
3119.68 2644
3120.21 2766
3120.73 2742
3121.26 2637
3121.79 2903
3122.31 2787
3122.84 2723
3123.37 2774
3123.90 2673
3124.42 2604
3124.95 2632
3125.48 2670
3126.00 2682
3126.53 2690
3127.06 2600
3127.58 2445
3128.11 2504
3128.64 2411
3129.17 2298
3129.69 2446
3130.22 2449
3130.75 2308
3131.28 2492
3131.80 2472
3132.33 2336
3132.86 2366
3133.39 2310
3133.91 2365
3134.44 2255
3134.97 2297
3135.50 2398
3136.03 2346
3136.55 2360
3137.08 2398
3137.61 2375
3138.14 2342
3138.67 2263
3139.19 2272
3139.72 2342
3140.25 2318
3140.78 2319
3141.31 2155
3141.84 2112
3142.36 2147
3142.89 2203
3143.42 2305
3143.95 2170
3144.48 2243
3145.01 2308
3145.54 2418
3146.06 2441
3146.59 2400
3147.12 2356
3147.65 2479
3148.18 2712
3148.71 2766
3149.24 2780
3149.77 2858
3150.30 2777
3150.83 2974
3151.35 3003
3151.88 2935
3152.41 2939
3152.94 3070
3153.47 2892
3154.00 2741
3154.53 2742
3155.06 2742
3155.59 2731
3156.12 2384
3156.65 2427
3157.18 2465
3157.71 2569
3158.24 2648
3158.77 2524
3159.30 2688
3159.83 2571
3160.36 2547
3160.89 2487
3161.42 2564
3161.95 2729
3162.48 2631
3163.01 2531
3163.54 2354
3164.07 2172
3164.60 2354
3165.13 2243
3165.66 2191
3166.19 2325
3166.72 2266
3167.25 2237
3167.78 2152
3168.31 2294
3168.84 2282
3169.37 2176
3169.90 2123
3170.44 2265
3170.97 2313
3171.50 2191
3172.03 2355
3172.56 2407
3173.09 2571
3173.62 2553
3174.15 2729
3174.68 2860
3175.21 2813
3175.75 2951
3176.28 2905
3176.81 2927
3177.34 2876
3177.87 2690
3178.40 2525
3178.93 2565
3179.47 2413
3180.00 2315
3180.53 2234
3181.06 2237
3181.59 2257
3182.12 2305
3182.66 2184
3183.19 2048
3183.72 2102
3184.25 2185
3184.78 2175
3185.32 2282
3185.85 2256
3186.38 2202
3186.91 2211
3187.44 2232
3187.98 2177
3188.51 2209
3189.04 2287
3189.57 2192
3190.11 2262
3190.64 2277
3191.17 2174
3191.70 2119
3192.24 2110
3192.77 2230
3193.30 2265
3193.84 2060
3194.37 2165
3194.90 2131
3195.43 2179
3195.97 2138
3196.50 2120
3197.03 2101
3197.57 2126
3198.10 2207
3198.63 2186
3199.17 2224
3199.70 2182
3200.23 2241
3200.77 2309
3201.30 2397
3201.83 2475
3202.37 2470
3202.90 2431
3203.43 2336
3203.97 2378
3204.50 2448
3205.03 2481
3205.57 2416
3206.10 2190
3206.63 2188
3207.17 2289
3207.70 2507
3208.24 2474
3208.77 2353
3209.30 2407
3209.84 2628
3210.37 2942
3210.91 2988
3211.44 3275
3211.98 3450
3212.51 3429
3213.04 3365
3213.58 3223
3214.11 3154
3214.65 3070
3215.18 2815
3215.72 2540
3216.25 2423
3216.79 2373
3217.32 2294
3217.86 2257
3218.39 2229
3218.93 2229
3219.46 2190
3220.00 2213
3220.53 2192
3221.07 2477
3221.60 2349
3222.14 2541
3222.67 2713
3223.21 2665
3223.74 2682
3224.28 2843
3224.81 2915
3225.35 3032
3225.88 3117
3226.42 2975
3226.95 2906
3227.49 2920
3228.02 2894
3228.56 2889
3229.10 2761
3229.63 2717
3230.17 2829
3230.70 2758
3231.24 2729
3231.78 2872
3232.31 2876
3232.85 2792
3233.38 2658
3233.92 2671
3234.46 2685
3234.99 2671
3235.53 2508
3236.06 2576
3236.60 2534
3237.14 2611
3237.67 2768
3238.21 2711
3238.75 2916
3239.28 2839
3239.82 2775
3240.36 2724
3240.89 2943
3241.43 2908
3241.97 2757
3242.50 2712
3243.04 2570
3243.58 2557
3244.11 2687
3244.65 2772
3245.19 2749
3245.72 2775
3246.26 2656
3246.80 2837
3247.34 2750
3247.87 2721
3248.41 2728
3248.95 2721
3249.49 2659
3250.02 2687
3250.56 2726
3251.10 2875
3251.64 2956
3252.17 2990
3252.71 2918
3253.25 2835
3253.79 2854
3254.32 2946
3254.86 2767
3255.40 2635
3255.94 2830
3256.48 2875
3257.01 2749
3257.55 2888
3258.09 2959
3258.63 3142
3259.17 3406
3259.70 3323
3260.24 3469
3260.78 3854
3261.32 4195
3261.86 4161
3262.40 4481
3262.93 4934
3263.47 5250
3264.01 5761
3264.55 6326
3265.09 6626
3265.63 7191
3266.17 7469
3266.71 7803
3267.24 8444
3267.78 7972
3268.32 8207
3268.86 8136
3269.40 7399
3269.94 6769
3270.48 6119
3271.02 5689
3271.56 4916
3272.10 4414
3272.64 3949
3273.18 3573
3273.71 3511
3274.25 3309
3274.79 3197
3275.33 3209
3275.87 3240
3276.41 3245
3276.95 3359
3277.49 3175
3278.03 3295
3278.57 3215
3279.11 3195
3279.65 3026
3280.19 3165
3280.73 3295
3281.27 3353
3281.81 3265
3282.35 3297
3282.89 3151
3283.43 3169
3283.97 3320
3284.51 3438
3285.05 3421
3285.59 3286
3286.13 3389
3286.67 3252
3287.21 3242
3287.75 3439
3288.30 3383
3288.84 3355
3289.38 3429
3289.92 3474
3290.46 3296
3291.00 3168
3291.54 3106
3292.08 3043
3292.62 3113
3293.16 3377
3293.70 3610
3294.24 3582
3294.79 3839
3295.33 4034
3295.87 4131
3296.41 4278
3296.95 4438
3297.49 4487
3298.03 4444
3298.57 4246
3299.12 4125
3299.66 3926
3300.20 3934
3300.74 3460
3301.28 3429
3301.82 3492
3302.37 3454
3302.91 3371
3303.45 3363
3303.99 3176
3304.53 3466
3305.08 3274
3305.62 3338
3306.16 3246
3306.70 3188
3307.24 3123
3307.79 2844
3308.33 2796
3308.87 2760
3309.41 2860
3309.96 2935
3310.50 2803
3311.04 2692
3311.58 2631
3312.13 2590
3312.67 2861
3313.21 3037
3313.75 3017
3314.30 3120
3314.84 3066
3315.38 3280
3315.92 3264
3316.47 3371
3317.01 3478
3317.55 3397
3318.10 3265
3318.64 3280
3319.18 3222
3319.73 2935
3320.27 2678
3320.81 2684
3321.36 2693
3321.90 2564
3322.44 2606
3322.99 2705
3323.53 2498
3324.07 2553
3324.62 2532
3325.16 2548
3325.70 2681
3326.25 2765
3326.79 2609
3327.34 2591
3327.88 2525
3328.42 2526
3328.97 2448
3329.51 2411
3330.06 2403
3330.60 2400
3331.14 2608
3331.69 2753
3332.23 3004
3332.78 3398
3333.32 3698
3333.86 4192
3334.41 4683
3334.95 5182
3335.50 5623
3336.04 6058
3336.59 6138
3337.13 6227
3337.68 6045
3338.22 6182
3338.77 5775
3339.31 5429
3339.86 5028
3340.40 4436
3340.94 4240
3341.49 3664
3342.03 3520
3342.58 3215
3343.13 2961
3343.67 2812
3344.22 2620
3344.76 2627
3345.31 2693
3345.85 2535
3346.40 2475
3346.94 2759
3347.49 2739
3348.03 2681
3348.58 2575
3349.12 2554
3349.67 2642
3350.22 2721
3350.76 2642
3351.31 2732
3351.85 2836
3352.40 2679
3352.94 2641
3353.49 2625
3354.04 2552
3354.58 2598
3355.13 2466
3355.67 2560
3356.22 2645
3356.77 2524
3357.31 2472
3357.86 2462
3358.41 2512
3358.95 2457
3359.50 2243
3360.05 2221
3360.59 2259
3361.14 2363
3361.68 2367
3362.23 2330
3362.78 2232
3363.33 2256
3363.87 2423
3364.42 2273
3364.97 2357
3365.51 2285
3366.06 2364
3366.61 2247
3367.15 2239
3367.70 2143
3368.25 2342
3368.79 2335
3369.34 2240
3369.89 2413
3370.44 2440
3370.98 2228
3371.53 2480
3372.08 2571
3372.63 2505
3373.17 2570
3373.72 2408
3374.27 2433
3374.82 2329
3375.36 2301
3375.91 2302
3376.46 2139
3377.01 2230
3377.56 2084
3378.10 2292
3378.65 2179
3379.20 2031
3379.75 2002
3380.30 2020
3380.84 2127
3381.39 2045
3381.94 2022
3382.49 2024
3383.04 2045
3383.59 2010
3384.13 1992
3384.68 1874
3385.23 2026
3385.78 1918
3386.33 1977
3386.88 2017
3387.43 1974
3387.97 2000
3388.52 2009
3389.07 1964
3389.62 1982
3390.17 2015
3390.72 2082
3391.27 2046
3391.82 2013
3392.37 2131
3392.92 2252
3393.46 2143
3394.01 2024
3394.56 2019
3395.11 2141
3395.66 2037
3396.21 2060
3396.76 2166
3397.31 2200
3397.86 2079
3398.41 2189
3398.96 2260
3399.51 2246
3400.06 2090
3400.61 1800
3401.16 1987
3401.71 1970
3402.26 1942
3402.81 2061
3403.36 1979
3403.91 2050
3404.46 2017
3405.01 1941
3405.56 2005
3406.11 1915
3406.66 2011
3407.21 2032
3407.76 1972
3408.31 1964
3408.86 1859
3409.41 1787
3409.96 1975
3410.51 1839
3411.06 1860
3411.61 1969
3412.16 1832
3412.71 1952
3413.27 2045
3413.82 2024
3414.37 1885
3414.92 2025
3415.47 2149
3416.02 2045
3416.57 2044
3417.12 1991
3417.67 1959
3418.22 1923
3418.78 1939
3419.33 1993
3419.88 1984
3420.43 1908
3420.98 1959
3421.53 2128
3422.08 2220
3422.64 2454
3423.19 2625
3423.74 2850
3424.29 2732
3424.84 2570
3425.39 2766
3425.95 2998
3426.50 2821
3427.05 2677
3427.60 2772
3428.15 2717
3428.71 2518
3429.26 2484
3429.81 2299
3430.36 2110
3430.91 2120
3431.47 2092
3432.02 2133
3432.57 2046
3433.12 2229
3433.68 2206
3434.23 2201
3434.78 2193
3435.33 2170
3435.89 2251
3436.44 2400
3436.99 2379
3437.54 2166
3438.10 2141
3438.65 2261
3439.20 2395
3439.76 2241
3440.31 2256
3440.86 2173
3441.42 2149
3441.97 2184
3442.52 2146
3443.07 2096
3443.63 2249
3444.18 2113
3444.73 2288
3445.29 2178
3445.84 2085
3446.39 2104
3446.95 2047
3447.50 2256
3448.06 1994
3448.61 1993
3449.16 1982
3449.72 2094
3450.27 2132
3450.82 2049
3451.38 2051
3451.93 1999
3452.49 2003
3453.04 2031
3453.59 1926
3454.15 1969
3454.70 2018
3455.26 2002
3455.81 2153
3456.36 1970
3456.92 2124
3457.47 2086
3458.03 2125
3458.58 2129
3459.14 2034
3459.69 1980
3460.25 2113
3460.80 2160
3461.36 2108
3461.91 2178
3462.46 2141
3463.02 2100
3463.57 2193
3464.13 2093
3464.68 2245
3465.24 2217
3465.79 2169
3466.35 2140
3466.90 2160
3467.46 2250
3468.02 2200
3468.57 2279
3469.13 2395
3469.68 2355
3470.24 2238
3470.79 2462
3471.35 2579
3471.90 2580
3472.46 2736
3473.01 2611
3473.57 2503
3474.13 2613
3474.68 2606
3475.24 2587
3475.79 2566
3476.35 2616
3476.90 2495
3477.46 2639
3478.02 2650
3478.57 2582
3479.13 2505
3479.68 2461
3480.24 2662
3480.80 2723
3481.35 2671
3481.91 2568
3482.47 2537
3483.02 2684
3483.58 2789
3484.14 2915
3484.69 2852
3485.25 2984
3485.81 3096
3486.36 2718
3486.92 2852
3487.48 3031
3488.03 3310
3488.59 3522
3489.15 3984
3489.70 4881
3490.26 6037
3490.82 7531
3491.37 8237
3491.93 9247
3492.49 9527
3493.05 10264
3493.60 10848
3494.16 10806
3494.72 10457
3495.27 9376
3495.83 8277
3496.39 7424
3496.95 6530
3497.50 5633
3498.06 4910
3498.62 4572
3499.18 4178
3499.74 4279
3500.29 4307
3500.85 4199
3501.41 4375
3501.97 4421
3502.52 4651
3503.08 4888
3503.64 4970
3504.20 5264
3504.76 5313
3505.32 5430
3505.87 5457
3506.43 5379
3506.99 5217
3507.55 5248
3508.11 4989
3508.67 4760
3509.22 4293
3509.78 3952
3510.34 3554
3510.90 3357
3511.46 3061
3512.02 2853
3512.58 2866
3513.13 2934
3513.69 2760
3514.25 2783
3514.81 2798
3515.37 2606
3515.93 2603
3516.49 2610
3517.05 2448
3517.61 2239
3518.17 2410
3518.73 2354
3519.28 2200
3519.84 2334
3520.40 2339
3520.96 2366
3521.52 2436
3522.08 2490
3522.64 2300
3523.20 2373
3523.76 2422
3524.32 2438
3524.88 2333
3525.44 2267
3526.00 2286
3526.56 2333
3527.12 2317
3527.68 2143
3528.24 2032
3528.80 2124
3529.36 2219
3529.92 2115
3530.48 1963
3531.04 2005
3531.60 2076
3532.16 2234
3532.72 2061
3533.28 2147
3533.84 2237
3534.40 2215
3534.96 2343
3535.52 2312
3536.08 2304
3536.65 2448
3537.21 2297
3537.77 2465
3538.33 2461
3538.89 2347
3539.45 2422
3540.01 2295
3540.57 2235
3541.13 2269
3541.69 2186
3542.25 2415
3542.82 2308
3543.38 2348
3543.94 2268
3544.50 2091
3545.06 2268
3545.62 2313
3546.18 2385
3546.75 2391
3547.31 2269
3547.87 2241
3548.43 2271
3548.99 2312
3549.55 2209
3550.12 2156
3550.68 2111
3551.24 2058
3551.80 2083
3552.36 1997
3552.92 1871
3553.49 1987
3554.05 2057
3554.61 1914
3555.17 1841
3555.74 1868
3556.30 1769
3556.86 1904
3557.42 2039
3557.98 1981
3558.55 2006
3559.11 1972
3559.67 2093
3560.23 2061
3560.80 1976
3561.36 2124
3561.92 2169
3562.49 2156
3563.05 2196
3563.61 2199
3564.17 2071
3564.74 2178
3565.30 2229
3565.86 2070
3566.43 2159
3566.99 2145
3567.55 2142
3568.11 2190
3568.68 2049
3569.24 2055
3569.80 2094
3570.37 1938
3570.93 1931
3571.49 2041
3572.06 2032
3572.62 1865
3573.19 1935
3573.75 2073
3574.31 2087
3574.88 2153
3575.44 2198
3576.00 2251
3576.57 2382
3577.13 2396
3577.70 2470
3578.26 2275
3578.82 2275
3579.39 2272
3579.95 2113
3580.52 2256
3581.08 2398
3581.64 2375
3582.21 2307
3582.77 2215
3583.34 2162
3583.90 2213
3584.47 2261
3585.03 2192
3585.60 2105
3586.16 2257
3586.72 2339
3587.29 2196
3587.85 2188
3588.42 1979
3588.98 1922
3589.55 2119
3590.11 2122
3590.68 2078
3591.24 2105
3591.81 2169
3592.37 2054
3592.94 2107
3593.50 2088
3594.07 2088
3594.63 2028
3595.20 2042
3595.77 2032
3596.33 1997
3596.90 1911
3597.46 1998
3598.03 2077
3598.59 2118
3599.16 2020
3599.72 2060
3600.29 2029
3600.86 2048
3601.42 2015
3601.99 1944
3602.55 2092
3603.12 2095
3603.69 2113
3604.25 2014
3604.82 1960
3605.38 2025
3605.95 1859
3606.52 1872
3607.08 1806
3607.65 1888
3608.21 1772
3608.78 1662
3609.35 1669
3609.91 1605
3610.48 1695
3611.05 1753
3611.61 1873
3612.18 1689
3612.75 1835
3613.31 1898
3613.88 1740
3614.45 1757
3615.01 1712
3615.58 1948
3616.15 1980
3616.72 2003
3617.28 2026
3617.85 1976
3618.42 2088
3618.98 2147
3619.55 2238
3620.12 2186
3620.69 2210
3621.25 2157
3621.82 2088
3622.39 2049
3622.96 2133
3623.52 2147
3624.09 2032
3624.66 1970
3625.23 1806
3625.79 1919
3626.36 1875
3626.93 1764
3627.50 1896
3628.06 1861
3628.63 1774
3629.20 1895
3629.77 1995
3630.34 1963
3630.91 1993
3631.47 1950
3632.04 1955
3632.61 1909
3633.18 1871
3633.75 1947
3634.31 1937
3634.88 1946
3635.45 1971
3636.02 1881
3636.59 1903
3637.16 2014
3637.73 1958
3638.29 1902
3638.86 1973
3639.43 2087
3640.00 2019
3640.57 1997
3641.14 2107
3641.71 2186
3642.28 2175
3642.85 2099
3643.42 2031
3643.98 2025
3644.55 2016
3645.12 2083
3645.69 2088
3646.26 1978
3646.83 1926
3647.40 1954
3647.97 1993
3648.54 2047
3649.11 1990
3649.68 1888
3650.25 1958
3650.82 2089
3651.39 2225
3651.96 2076
3652.53 2185
3653.10 2148
3653.67 2083
3654.24 2094
3654.81 2054
3655.38 1924
3655.95 1918
3656.52 1933
3657.09 1966
3657.66 1836
3658.23 2023
3658.80 1988
3659.37 2053
3659.94 1920
3660.51 1884
3661.08 1850
3661.65 2051
3662.22 2018
3662.79 1835
3663.36 1878
3663.93 1896
3664.50 1959
3665.07 1930
3665.64 1973
3666.22 2048
3666.79 2017
3667.36 1904
3667.93 1957
3668.50 2001
3669.07 1908
3669.64 1882
3670.21 1916
3670.78 1878
3671.36 1807
3671.93 1708
3672.50 1693
3673.07 1903
3673.64 2026
3674.21 1938
3674.78 1937
3675.36 2042
3675.93 2007
3676.50 2083
3677.07 2247
3677.64 2197
3678.21 2060
3678.79 1862
3679.36 1838
3679.93 2004
3680.50 1846
3681.07 1804
3681.65 1804
3682.22 1774
3682.79 1751
3683.36 1608
3683.94 1654
3684.51 1774
3685.08 1747
3685.65 1701
3686.23 1647
3686.80 1593
3687.37 1672
3687.94 1766
3688.52 1735
3689.09 1838
3689.66 1736
3690.23 1805
3690.81 1886
3691.38 1873
3691.95 1933
3692.52 1791
3693.10 1773
3693.67 1813
3694.24 1769
3694.82 1723
3695.39 1898
3695.96 1754
3696.54 1745
3697.11 1735
3697.68 1730
3698.26 1681
3698.83 1705
3699.40 1753
3699.98 1735
3700.55 1681
3701.12 1835
3701.70 1757
3702.27 1765
3702.85 1887
3703.42 1767
3703.99 1884
3704.57 1837
3705.14 1826
3705.71 1851
3706.29 1940
3706.86 1962
3707.44 1851
3708.01 1805
3708.59 1839
3709.16 1886
3709.73 1872
3710.31 1809
3710.88 1738
3711.46 1791
3712.03 1901
3712.61 1957
3713.18 1898
3713.75 1796
3714.33 1873
3714.90 2008
3715.48 1826
3716.05 1805
3716.63 1852
3717.20 1874
3717.78 1892
3718.35 1913
3718.93 1780
3719.50 1807
3720.08 1889
3720.65 1845
3721.23 1673
3721.80 1730
3722.38 1739
3722.95 1637
3723.53 1781
3724.11 1829
3724.68 1709
3725.26 1713
3725.83 1734
3726.41 1616
3726.98 1576
3727.56 1641
3728.13 1706
3728.71 1751
3729.29 1706
3729.86 1619
3730.44 1739
3731.01 1844
3731.59 1722
3732.17 1768
3732.74 1813
3733.32 1877
3733.89 1906
3734.47 1942
3735.05 1972
3735.62 1886
3736.20 2059
3736.77 1953
3737.35 1789
3737.93 1609
3738.50 1774
3739.08 1892
3739.66 1836
3740.23 1663
3740.81 1685
3741.39 1719
3741.96 1486
3742.54 1615
3743.12 1503
3743.69 1559
3744.27 1578
3744.85 1602
3745.43 1684
3746.00 1718
3746.58 1799
3747.16 1678
3747.73 1717
3748.31 1645
3748.89 1615
3749.47 1780
3750.04 1776
3750.62 1761
3751.20 1711
3751.78 1685
3752.35 1659
3752.93 1679
3753.51 1701
3754.09 1836
3754.66 1576
3755.24 1574
3755.82 1595
3756.40 1694
3756.98 1599
3757.55 1584
3758.13 1620
3758.71 1622
3759.29 1535
3759.87 1627
3760.44 1682
3761.02 1920
3761.60 1831
3762.18 1830
3762.76 1898
3763.34 1935
3763.91 1851
3764.49 1764
3765.07 1829
3765.65 1801
3766.23 1849
3766.81 1787
3767.39 1809
3767.96 1635
3768.54 1619
3769.12 1800
3769.70 1772
3770.28 1846
3770.86 1820
3771.44 1898
3772.02 1965
3772.60 1848
3773.18 1795
3773.76 1909
3774.33 1833
3774.91 1810
3775.49 1800
3776.07 1716
3776.65 1675
3777.23 1604
3777.81 1607
3778.39 1619
3778.97 1587
3779.55 1679
3780.13 1542
3780.71 1548
3781.29 1576
3781.87 1685
3782.45 1707
3783.03 1663
3783.61 1700
3784.19 1696
3784.77 1605
3785.35 1557
3785.93 1631
3786.51 1641
3787.09 1812
3787.67 1746
3788.25 1665
3788.83 1587
3789.41 1602
3789.99 1841
3790.57 1831
3791.15 1705
3791.73 1683
3792.31 1706
3792.89 1707
3793.48 1688
3794.06 1796
3794.64 2019
3795.22 2108
3795.80 1931
3796.38 1869
3796.96 1896
3797.54 1926
3798.12 2020
3798.70 1971
3799.28 1737
3799.87 1922
3800.45 2128
3801.03 2090
3801.61 2075
3802.19 1988
3802.77 1940
3803.35 1960
3803.94 2077
3804.52 1975
3805.10 1902
3805.68 1915
3806.26 1985
3806.84 2185
3807.43 2369
3808.01 2298
3808.59 2350
3809.17 2354
3809.75 2264
3810.34 2360
3810.92 2410
3811.50 2507
3812.08 2402
3812.66 2248
3813.25 2169
3813.83 2380
3814.41 2237
3814.99 2201
3815.58 2265
3816.16 2427
3816.74 2231
3817.32 2125
3817.91 2073
3818.49 1761
3819.07 1806
3819.65 1859
3820.24 1794
3820.82 1766
3821.40 1818
3821.99 1896
3822.57 1857
3823.15 1805
3823.73 1926
3824.32 1750
3824.90 1793
3825.48 1715
3826.07 1738
3826.65 1841
3827.23 1695
3827.82 1832
3828.40 1672
3828.98 1816
3829.57 1809
3830.15 1626
3830.73 1691
3831.32 1658
3831.90 1641
3832.49 1675
3833.07 1705
3833.65 1754
3834.24 1824
3834.82 1704
3835.41 1786
3835.99 1695
3836.57 1675
3837.16 1635
3837.74 1627
3838.33 1750
3838.91 1635
3839.49 1611
3840.08 1692
3840.66 1584
3841.25 1583
3841.83 1598
3842.42 1672
3843.00 1613
3843.58 1568
3844.17 1526
3844.75 1530
3845.34 1634
3845.92 1601
3846.51 1653
3847.09 1731
3847.68 1754
3848.26 1799
3848.85 1700
3849.43 1750
3850.02 1719
3850.60 1614
3851.19 1689
3851.77 1655
3852.36 1599
3852.94 1667
3853.53 1593
3854.11 1693
3854.70 1760
3855.29 1652
3855.87 1711
3856.46 1743
3857.04 1644
3857.63 1559
3858.21 1514
3858.80 1572
3859.39 1634
3859.97 1630
3860.56 1669
3861.14 1697
3861.73 1828
3862.31 1891
3862.90 1781
3863.49 1736
3864.07 1711
3864.66 1815
3865.25 1708
3865.83 1941
3866.42 1791
3867.00 1743
3867.59 1930
3868.18 1954
3868.76 1844
3869.35 1701
3869.94 1830
3870.52 1724
3871.11 1675
3871.70 1709
3872.28 1725
3872.87 1753
3873.46 1542
3874.04 1614
3874.63 1818
3875.22 1768
3875.80 1774
3876.39 1879
3876.98 1753
3877.57 1763
3878.15 1757
3878.74 1837
3879.33 1676
3879.92 1694
3880.50 1681
3881.09 1687
3881.68 1607
3882.26 1554
3882.85 1631
3883.44 1703
3884.03 1580
3884.62 1608
3885.20 1578
3885.79 1707
3886.38 1833
3886.97 1870
3887.55 2047
3888.14 1977
3888.73 2010
3889.32 2158
3889.91 2356
3890.49 2161
3891.08 2233
3891.67 2295
3892.26 2278
3892.85 2358
3893.44 2258
3894.02 2071
3894.61 2115
3895.20 1944
3895.79 1952
3896.38 1990
3896.97 1819
3897.56 1742
3898.14 1960
3898.73 1915
3899.32 1826
3899.91 1891
3900.50 1831
3901.09 1716
3901.68 1685
3902.27 1836
3902.86 1777
3903.44 1737
3904.03 1759
3904.62 1789
3905.21 1782
3905.80 1892
3906.39 1871
3906.98 1941
3907.57 1900
3908.16 1883
3908.75 2070
3909.34 1997
3909.93 1901
3910.52 1807
3911.11 1659
3911.70 1879
3912.29 1831
3912.88 1572
3913.47 1571
3914.06 1577
3914.65 1598
3915.24 1573
3915.83 1594
3916.42 1732
3917.01 1584
3917.60 1435
3918.19 1514
3918.78 1592
3919.37 1572
3919.96 1603
3920.55 1607
3921.14 1596
3921.73 1688
3922.32 1711
3922.91 1549
3923.50 1545
3924.09 1591
3924.68 1565
3925.27 1768
3925.86 1665
3926.45 1551
3927.05 1670
3927.64 1582
3928.23 1523
3928.82 1511
3929.41 1573
3930.00 1595
3930.59 1609
3931.18 1513
3931.77 1476
3932.37 1454
3932.96 1278
3933.55 1382
3934.14 1423
3934.73 1420
3935.32 1425
3935.91 1476
3936.51 1457
3937.10 1417
3937.69 1488
3938.28 1495
3938.87 1601
3939.46 1660
3940.06 1773
3940.65 1846
3941.24 1827
3941.83 1999
3942.42 1867
3943.02 1818
3943.61 1954
3944.20 1940
3944.79 1889
3945.39 1898
3945.98 1904
3946.57 1758
3947.16 1655
3947.76 1610
3948.35 1696
3948.94 1823
3949.53 1744
3950.13 1659
3950.72 1650
3951.31 1572
3951.90 1658
3952.50 1770
3953.09 1645
3953.68 1630
3954.28 1735
3954.87 1767
3955.46 1849
3956.05 1816
3956.65 1796
3957.24 1885
3957.83 1833
3958.43 1790
3959.02 1812
3959.61 1819
3960.21 1944
3960.80 1918
3961.39 1795
3961.99 1814
3962.58 1837
3963.17 1768
3963.77 1625
3964.36 1805
3964.96 1821
3965.55 1766
3966.14 1748
3966.74 1839
3967.33 1799
3967.93 1739
3968.52 1695
3969.11 1735
3969.71 1647
3970.30 1658
3970.90 1672
3971.49 1727
3972.08 1803
3972.68 1589
3973.27 1508
3973.87 1627
3974.46 1726
3975.06 1765
3975.65 1675
3976.25 1689
3976.84 1879
3977.43 1918
3978.03 1855
3978.62 1754
3979.22 1880
3979.81 1845
3980.41 1941
3981.00 1647
3981.60 1681
3982.19 1789
3982.79 1647
3983.38 1842
3983.98 1705
3984.57 1715
3985.17 1817
3985.76 1797
3986.36 1776
3986.96 1863
3987.55 1846
3988.15 1841
3988.74 1750
3989.34 1669
3989.93 1792
3990.53 1719
3991.12 1808
3991.72 1769
3992.32 1884
3992.91 1873
3993.51 1836
3994.10 1970
3994.70 2098
3995.30 2109
3995.89 2120
3996.49 2188
3997.08 2103
3997.68 2025
3998.28 1926
3998.87 1917
3999.47 1939
4000.07 2009
4000.66 2054
4001.26 2027
4001.85 1884
4002.45 1735
4003.05 1688
4003.64 1740
4004.24 1772
4004.84 1770
4005.43 1859
4006.03 1887
4006.63 1790
4007.23 1873
4007.82 1963
4008.42 2031
4009.02 1842
4009.61 1689
4010.21 1796
4010.81 1774
4011.41 1695
4012.00 1715
4012.60 1704
4013.20 1656
4013.79 1697
4014.39 1789
4014.99 1805
4015.59 1696
4016.18 1675
4016.78 1647
4017.38 1729
4017.98 1961
4018.58 1924
4019.17 1813
4019.77 1676
4020.37 1726
4020.97 1780
4021.56 1764
4022.16 1668
4022.76 1738
4023.36 1820
4023.96 1772
4024.56 1724
4025.15 1857
4025.75 1947
4026.35 2051
4026.95 2049
4027.55 2137
4028.15 2176
4028.74 2302
4029.34 2221
4029.94 2341
4030.54 2464
4031.14 2389
4031.74 2258
4032.34 2269
4032.93 2051
4033.53 2113
4034.13 2144
4034.73 2008
4035.33 2012
4035.93 2069
4036.53 2020
4037.13 1917
4037.73 1911
4038.33 1933
4038.93 1833
4039.52 1820
4040.12 1691
4040.72 1593
4041.32 1673
4041.92 1640
4042.52 1633
4043.12 1593
4043.72 1501
4044.32 1501
4044.92 1606
4045.52 1681
4046.12 1751
4046.72 1512
4047.32 1618
4047.92 1651
4048.52 1682
4049.12 1585
4049.72 1718
4050.32 1679
4050.92 1696
4051.52 1678
4052.12 1767
4052.72 1710
4053.32 1724
4053.92 1720
4054.52 1687
4055.12 1742
4055.72 1728
4056.32 1675
4056.92 1699
4057.52 1601
4058.13 1642
4058.73 1613
4059.33 1608
4059.93 1644
4060.53 1630
4061.13 1612
4061.73 1602
4062.33 1560
4062.93 1604
4063.53 1620
4064.14 1657
4064.74 1601
4065.34 1564
4065.94 1561
4066.54 1489
4067.14 1672
4067.74 1526
4068.34 1551
4068.95 1596
4069.55 1636
4070.15 1597
4070.75 1552
4071.35 1541
4071.95 1539
4072.56 1480
4073.16 1424
4073.76 1477
4074.36 1519
4074.96 1447
4075.57 1582
4076.17 1530
4076.77 1564
4077.37 1558
4077.97 1570
4078.58 1552
4079.18 1738
4079.78 1582
4080.38 1413
4080.99 1487
4081.59 1461
4082.19 1459
4082.79 1492
4083.40 1417
4084.00 1521
4084.60 1657
4085.20 1682
4085.81 1574
4086.41 1386
4087.01 1472
4087.61 1603
4088.22 1610
4088.82 1432
4089.42 1530
4090.03 1511
4090.63 1462
4091.23 1531
4091.84 1441
4092.44 1405
4093.04 1451
4093.65 1526
4094.25 1543
4094.85 1442
4095.46 1481
4096.06 1501
4096.66 1502
4097.27 1454
4097.87 1526
4098.47 1537
4099.08 1506
4099.68 1467
4100.29 1451
4100.89 1362
4101.49 1448
4102.10 1465
4102.70 1496
4103.30 1576
4103.91 1636
4104.51 1544
4105.12 1553
4105.72 1666
4106.33 1781
4106.93 1664
4107.53 1796
4108.14 1831
4108.74 1590
4109.35 1593
4109.95 1555
4110.56 1444
4111.16 1553
4111.77 1629
4112.37 1670
4112.98 1597
4113.58 1555
4114.19 1537
4114.79 1539
4115.40 1453
4116.00 1489
4116.61 1497
4117.21 1429
4117.82 1451
4118.42 1420
4119.03 1448
4119.63 1504
4120.24 1436
4120.84 1499
4121.45 1409
4122.05 1429
4122.66 1387
4123.26 1526
4123.87 1518
4124.47 1502
4125.08 1480
4125.69 1567
4126.29 1476
4126.90 1394
4127.50 1498
4128.11 1467
4128.71 1443
4129.32 1432
4129.93 1488
4130.53 1553
4131.14 1548
4131.74 1445
4132.35 1522
4132.96 1474
4133.56 1543
4134.17 1506
4134.78 1597
4135.38 1599
4135.99 1698
4136.60 1795
4137.20 1668
4137.81 1666
4138.42 1683
4139.02 1906
4139.63 1794
4140.24 1699
4140.84 1700
4141.45 1806
4142.06 1873
4142.66 1873
4143.27 1787
4143.88 1852
4144.48 1805
4145.09 1761
4145.70 1809
4146.31 1807
4146.91 1832
4147.52 1760
4148.13 1695
4148.73 1724
4149.34 1606
4149.95 1519
4150.56 1688
4151.16 1599
4151.77 1515
4152.38 1601
4152.99 1566
4153.60 1593
4154.20 1477
4154.81 1577
4155.42 1581
4156.03 1575
4156.63 1663
4157.24 1665
4157.85 1710
4158.46 1723
4159.07 1705
4159.68 1821
4160.28 1845
4160.89 1825
4161.50 1895
4162.11 1741
4162.72 1827
4163.33 1715
4163.93 1825
4164.54 1791
4165.15 1857
4165.76 1804
4166.37 1773
4166.98 1804
4167.59 1862
4168.19 1800
4168.80 1751
4169.41 1661
4170.02 1695
4170.63 1761
4171.24 1739
4171.85 1632
4172.46 1582
4173.07 1697
4173.68 1541
4174.29 1563
4174.89 1630
4175.50 1572
4176.11 1583
4176.72 1585
4177.33 1614
4177.94 1672
4178.55 1586
4179.16 1570
4179.77 1443
4180.38 1585
4180.99 1609
4181.60 1690
4182.21 1584
4182.82 1579
4183.43 1618
4184.04 1748
4184.65 1661
4185.26 1561
4185.87 1537
4186.48 1577
4187.09 1573
4187.70 1613
4188.31 1608
4188.92 1515
4189.53 1616
4190.14 1552
4190.75 1500
4191.36 1616
4191.97 1597
4192.58 1695
4193.19 1660
4193.80 1650
4194.42 1669
4195.03 1756
4195.64 1697
4196.25 1760
4196.86 1810
4197.47 1770
4198.08 1708
4198.69 1733
4199.30 1659
4199.91 1772
4200.53 1699
4201.14 1628
4201.75 1583
4202.36 1469
4202.97 1663
4203.58 1655
4204.19 1638
4204.80 1518
4205.42 1437
4206.03 1548
4206.64 1655
4207.25 1564
4207.86 1624
4208.47 1560
4209.09 1585
4209.70 1603
4210.31 1423
4210.92 1586
4211.53 1565
4212.15 1514
4212.76 1521
4213.37 1532
4213.98 1562
4214.59 1527
4215.21 1575
4215.82 1511
4216.43 1651
4217.04 1762
4217.66 1746
4218.27 1754
4218.88 1828
4219.49 1749
4220.11 1826
4220.72 1876
4221.33 1788
4221.94 1823
4222.56 1826
4223.17 1794
4223.78 1700
4224.40 1688
4225.01 1765
4225.62 1774
4226.23 1810
4226.85 1744
4227.46 1815
4228.07 1707
4228.69 1673
4229.30 1826
4229.91 1854
4230.53 1857
4231.14 1983
4231.75 2153
4232.37 2179
4232.98 2253
4233.59 2330
4234.21 2766
4234.82 2958
4235.44 3047
4236.05 3040
4236.66 2901
4237.28 2781
4237.89 2865
4238.50 2677
4239.12 2488
4239.73 2365
4240.35 2096
4240.96 1927
4241.58 1848
4242.19 1819
4242.80 1974
4243.42 1911
4244.03 1845
4244.65 1863
4245.26 1646
4245.88 1739
4246.49 1730
4247.10 1778
4247.72 1814
4248.33 1785
4248.95 1780
4249.56 1808
4250.18 1750
4250.79 1745
4251.41 1692
4252.02 1696
4252.64 1642
4253.25 1598
4253.87 1669
4254.48 1632
4255.10 1616
4255.71 1731
4256.33 1602
4256.94 1502
4257.56 1740
4258.17 1689
4258.79 1650
4259.41 1647
4260.02 1523
4260.64 1645
4261.25 1745
4261.87 1716
4262.48 1668
4263.10 1649
4263.71 1516
4264.33 1651
4264.95 1717
4265.56 1817
4266.18 1827
4266.79 1841
4267.41 1763
4268.03 1783
4268.64 1706
4269.26 1745
4269.87 1935
4270.49 1955
4271.11 1897
4271.72 1714
4272.34 1712
4272.96 1765
4273.57 1785
4274.19 1625
4274.81 1699
4275.42 1700
4276.04 1744
4276.66 1771
4277.27 1823
4277.89 1907
4278.51 1924
4279.12 1818
4279.74 1802
4280.36 1849
4280.97 1599
4281.59 1718
4282.21 1642
4282.83 1517
4283.44 1580
4284.06 1579
4284.68 1520
4285.29 1391
4285.91 1455
4286.53 1600
4287.15 1602
4287.76 1581
4288.38 1665
4289.00 1464
4289.62 1357
4290.23 1425
4290.85 1543
4291.47 1491
4292.09 1470
4292.71 1532
4293.32 1620
4293.94 1690
4294.56 1598
4295.18 1535
4295.80 1559
4296.41 1542
4297.03 1577
4297.65 1562
4298.27 1648
4298.89 1607
4299.50 1497
4300.12 1551
4300.74 1576
4301.36 1571
4301.98 1609
4302.60 1620
4303.22 1530
4303.83 1584
4304.45 1565
4305.07 1507
4305.69 1558
4306.31 1544
4306.93 1656
4307.55 1596
4308.17 1568
4308.79 1675
4309.40 1634
4310.02 1677
4310.64 1569
4311.26 1549
4311.88 1605
4312.50 1500
4313.12 1504
4313.74 1578
4314.36 1394
4314.98 1423
4315.60 1541
4316.22 1466
4316.84 1430
4317.46 1389
4318.08 1341
4318.70 1395
4319.32 1447
4319.94 1460
4320.56 1546
4321.18 1441
4321.80 1462
4322.42 1389
4323.04 1435
4323.66 1560
4324.28 1486
4324.90 1534
4325.52 1501
4326.14 1555
4326.76 1452
4327.38 1655
4328.00 1730
4328.62 1574
4329.24 1484
4329.86 1447
4330.48 1602
4331.10 1664
4331.72 1641
4332.34 1443
4332.96 1545
4333.58 1613
4334.20 1675
4334.82 1729
4335.45 1976
4336.07 1934
4336.69 1913
4337.31 2007
4337.93 2018
4338.55 1950
4339.17 2048
4339.79 1995
4340.41 2160
4341.04 2013
4341.66 1984
4342.28 1949
4342.90 1897
4343.52 2086
4344.14 2009
4344.76 2317
4345.39 2531
4346.01 2974
4346.63 3164
4347.25 2995
4347.87 3180
4348.50 3166
4349.12 3228
4349.74 2803
4350.36 2689
4350.98 2384
4351.61 2260
4352.23 2197
4352.85 2006
4353.47 1977
4354.09 1862
4354.72 1791
4355.34 1699
4355.96 1613
4356.58 1675
4357.21 1710
4357.83 1693
4358.45 1702
4359.07 1753
4359.70 1749
4360.32 1724
4360.94 1735
4361.56 1715
4362.19 1642
4362.81 1745
4363.43 1674
4364.06 1788
4364.68 1812
4365.30 1710
4365.93 1670
4366.55 1598
4367.17 1627
4367.80 1541
4368.42 1490
4369.04 1556
4369.67 1542
4370.29 1385
4370.91 1386
4371.54 1452
4372.16 1548
4372.78 1429
4373.41 1334
4374.03 1416
4374.65 1410
4375.28 1363
4375.90 1473
4376.53 1381
4377.15 1397
4377.77 1479
4378.40 1416
4379.02 1509
4379.65 1520
4380.27 1375
4380.89 1420
4381.52 1531
4382.14 1492
4382.77 1497
4383.39 1500
4384.02 1496
4384.64 1518
4385.26 1522
4385.89 1522
4386.51 1413
4387.14 1445
4387.76 1428
4388.39 1332
4389.01 1430
4389.64 1330
4390.26 1350
4390.89 1456
4391.51 1321
4392.14 1259
4392.76 1221
4393.39 1265
4394.01 1234
4394.64 1377
4395.26 1283
4395.89 1385
4396.51 1344
4397.14 1250
4397.76 1331
4398.39 1357
4399.01 1320
4399.64 1365
4400.27 1372
4400.89 1383
4401.52 1401
4402.14 1415
4402.77 1430
4403.39 1543
4404.02 1400
4404.65 1447
4405.27 1437
4405.90 1540
4406.52 1395
4407.15 1347
4407.78 1317
4408.40 1414
4409.03 1492
4409.65 1453
4410.28 1489
4410.91 1393
4411.53 1361
4412.16 1446
4412.79 1333
4413.41 1407
4414.04 1545
4414.67 1456
4415.29 1393
4415.92 1286
4416.55 1366
4417.17 1361
4417.80 1384
4418.43 1416
4419.05 1343
4419.68 1302
4420.31 1327
4420.93 1286
4421.56 1388
4422.19 1284
4422.82 1185
4423.44 1249
4424.07 1282
4424.70 1320
4425.32 1290
4425.95 1363
4426.58 1308
4427.21 1315
4427.83 1386
4428.46 1274
4429.09 1306
4429.72 1318
4430.35 1279
4430.97 1358
4431.60 1395
4432.23 1348
4432.86 1347
4433.48 1277
4434.11 1336
4434.74 1352
4435.37 1395
4436.00 1396
4436.62 1435
4437.25 1353
4437.88 1378
4438.51 1512
4439.14 1513
4439.77 1349
4440.39 1440
4441.02 1455
4441.65 1398
4442.28 1293
4442.91 1316
4443.54 1306
4444.17 1513
4444.79 1477
4445.42 1483
4446.05 1499
4446.68 1561
4447.31 1611
4447.94 1680
4448.57 1646
4449.20 1623
4449.83 1581
4450.46 1736
4451.08 1771
4451.71 1646
4452.34 1514
4452.97 1445
4453.60 1498
4454.23 1490
4454.86 1531
4455.49 1511
4456.12 1597
4456.75 1556
4457.38 1492
4458.01 1468
4458.64 1534
4459.27 1665
4459.90 1593
4460.53 1427
4461.16 1391
4461.79 1403
4462.42 1372
4463.05 1294
4463.68 1452
4464.31 1469
4464.94 1405
4465.57 1355
4466.20 1371
4466.83 1400
4467.46 1359
4468.09 1449
4468.72 1366
4469.35 1253
4469.98 1320
4470.61 1203
4471.24 1284
4471.87 1265
4472.50 1311
4473.13 1380
4473.76 1351
4474.40 1424
4475.03 1311
4475.66 1358
4476.29 1354
4476.92 1453
4477.55 1500
4478.18 1270
4478.81 1266
4479.44 1319
4480.07 1270
4480.71 1230
4481.34 1336
4481.97 1278
4482.60 1365
4483.23 1464
4483.86 1476
4484.49 1457
4485.13 1372
4485.76 1421
4486.39 1468
4487.02 1384
4487.65 1554
4488.28 1450
4488.92 1375
4489.55 1502
4490.18 1369
4490.81 1399
4491.44 1412
4492.08 1409
4492.71 1350
4493.34 1354
4493.97 1400
4494.61 1341
4495.24 1409
4495.87 1489
4496.50 1357
4497.13 1387
4497.77 1441
4498.40 1494
4499.03 1478
4499.67 1591
4500.30 1691
4500.93 1787
4501.56 1844
4502.20 1944
4502.83 2009
4503.46 2008
4504.09 2050
4504.73 1866
4505.36 1886
4505.99 1730
4506.63 1729
4507.26 1713
4507.89 1674
4508.53 1694
4509.16 1524
4509.79 1472
4510.43 1516
4511.06 1435
4511.69 1460
4512.33 1395
4512.96 1437
4513.59 1502
4514.23 1433
4514.86 1523
4515.49 1459
4516.13 1367
4516.76 1286
4517.40 1354
4518.03 1407
4518.66 1383
4519.30 1317
4519.93 1340
4520.57 1385
4521.20 1308
4521.83 1336
4522.47 1308
4523.10 1259
4523.74 1277
4524.37 1259
4525.01 1397
4525.64 1382
4526.27 1445
4526.91 1425
4527.54 1344
4528.18 1378
4528.81 1414
4529.45 1424
4530.08 1484
4530.72 1501
4531.35 1619
4531.99 1555
4532.62 1519
4533.26 1492
4533.89 1636
4534.53 1609
4535.16 1558
4535.80 1460
4536.43 1463
4537.07 1435
4537.70 1508
4538.34 1428
4538.97 1397
4539.61 1442
4540.24 1404
4540.88 1468
4541.52 1377
4542.15 1505
4542.79 1426
4543.42 1397
4544.06 1357
4544.69 1293
4545.33 1305
4545.97 1497
4546.60 1385
4547.24 1324
4547.87 1330
4548.51 1188
4549.15 1186
4549.78 1269
4550.42 1288
4551.05 1253
4551.69 1334
4552.33 1345
4552.96 1267
4553.60 1394
4554.24 1283
4554.87 1285
4555.51 1186
4556.15 1344
4556.78 1397
4557.42 1390
4558.06 1272
4558.69 1378
4559.33 1341
4559.97 1340
4560.60 1199
4561.24 1196
4561.88 1282
4562.51 1184
4563.15 1256
4563.79 1225
4564.43 1304
4565.06 1382
4565.70 1212
4566.34 1263
4566.97 1346
4567.61 1332
4568.25 1332
4568.89 1322
4569.52 1427
4570.16 1399
4570.80 1386
4571.44 1354
4572.07 1295
4572.71 1222
4573.35 1280
4573.99 1249
4574.63 1254
4575.26 1234
4575.90 1261
4576.54 1318
4577.18 1335
4577.82 1247
4578.45 1331
4579.09 1320
4579.73 1295
4580.37 1390
4581.01 1204
4581.65 1297
4582.28 1375
4582.92 1340
4583.56 1349
4584.20 1324
4584.84 1347
4585.48 1359
4586.12 1359
4586.75 1376
4587.39 1298
4588.03 1354
4588.67 1475
4589.31 1477
4589.95 1503
4590.59 1528
4591.23 1548
4591.87 1644
4592.50 1664
4593.14 1747
4593.78 1559
4594.42 1559
4595.06 1479
4595.70 1441
4596.34 1441
4596.98 1536
4597.62 1439
4598.26 1338
4598.90 1452
4599.54 1419
4600.18 1389
4600.82 1367
4601.46 1377
4602.10 1478
4602.74 1583
4603.38 1411
4604.02 1444
4604.66 1490
4605.30 1373
4605.94 1437
4606.58 1541
4607.22 1547
4607.86 1497
4608.50 1468
4609.14 1390
4609.78 1417
4610.42 1403
4611.06 1315
4611.70 1354
4612.34 1407
4612.98 1352
4613.62 1333
4614.26 1488
4614.90 1476
4615.54 1350
4616.18 1335
4616.82 1419
4617.47 1361
4618.11 1445
4618.75 1243
4619.39 1255
4620.03 1358
4620.67 1436
4621.31 1331
4621.95 1297
4622.59 1225
4623.23 1291
4623.88 1274
4624.52 1280
4625.16 1294
4625.80 1389
4626.44 1284
4627.08 1205
4627.72 1192
4628.37 1250
4629.01 1344
4629.65 1301
4630.29 1361
4630.93 1328
4631.58 1450
4632.22 1375
4632.86 1458
4633.50 1643
4634.14 1560
4634.79 1359
4635.43 1372
4636.07 1404
4636.71 1348
4637.35 1361
4638.00 1388
4638.64 1331
4639.28 1346
4639.92 1380
4640.57 1349
4641.21 1275
4641.85 1341
4642.49 1350
4643.14 1287
4643.78 1286
4644.42 1315
4645.06 1370
4645.71 1393
4646.35 1258
4646.99 1239
4647.64 1303
4648.28 1347
4648.92 1258
4649.56 1372
4650.21 1359
4650.85 1327
4651.49 1343
4652.14 1255
4652.78 1360
4653.42 1414
4654.07 1338
4654.71 1402
4655.35 1365
4656.00 1333
4656.64 1481
4657.29 1375
4657.93 1263
4658.57 1252
4659.22 1253
4659.86 1224
4660.50 1303
4661.15 1160
4661.79 1245
4662.44 1203
4663.08 1178
4663.72 1242
4664.37 1269
4665.01 1219
4665.66 1218
4666.30 1168
4666.95 1182
4667.59 1243
4668.23 1101
4668.88 1204
4669.52 1237
4670.17 1225
4670.81 1140
4671.46 1178
4672.10 1177
4672.75 1191
4673.39 1168
4674.04 1200
4674.68 1219
4675.32 1202
4675.97 1231
4676.61 1079
4677.26 1188
4677.90 1253
4678.55 1145
4679.20 1189
4679.84 1357
4680.49 1384
4681.13 1447
4681.78 1333
4682.42 1284
4683.07 1352
4683.71 1330
4684.36 1245
4685.00 1209
4685.65 1290
4686.29 1201
4686.94 1183
4687.59 1169
4688.23 1305
4688.88 1227
4689.52 1210
4690.17 1329
4690.82 1213
4691.46 1121
4692.11 1240
4692.75 1176
4693.40 1289
4694.05 1324
4694.69 1327
4695.34 1292
4695.98 1345
4696.63 1498
4697.28 1438
4697.92 1436
4698.57 1532
4699.22 1609
4699.86 1454
4700.51 1562
4701.16 1576
4701.80 1467
4702.45 1483
4703.10 1451
4703.74 1467
4704.39 1403
4705.04 1371
4705.68 1483
4706.33 1404
4706.98 1415
4707.63 1364
4708.27 1321
4708.92 1465
4709.57 1547
4710.21 1443
4710.86 1453
4711.51 1452
4712.16 1433
4712.80 1325
4713.45 1291
4714.10 1349
4714.75 1385
4715.39 1323
4716.04 1297
4716.69 1310
4717.34 1415
4717.99 1383
4718.63 1344
4719.28 1367
4719.93 1372
4720.58 1401
4721.22 1384
4721.87 1420
4722.52 1301
4723.17 1334
4723.82 1469
4724.47 1457
4725.11 1362
4725.76 1409
4726.41 1493
4727.06 1708
4727.71 1724
4728.36 1684
4729.00 1618
4729.65 1631
4730.30 1586
4730.95 1504
4731.60 1462
4732.25 1485
4732.90 1435
4733.55 1321
4734.19 1329
4734.84 1360
4735.49 1270
4736.14 1275
4736.79 1365
4737.44 1367
4738.09 1364
4738.74 1359
4739.39 1389
4740.04 1539
4740.69 1538
4741.34 1597
4741.99 1632
4742.64 1647
4743.28 1529
4743.93 1566
4744.58 1489
4745.23 1505
4745.88 1562
4746.53 1495
4747.18 1434
4747.83 1568
4748.48 1634
4749.13 1584
4749.78 1665
4750.43 1782
4751.08 1809
4751.73 1924
4752.38 2086
4753.03 2033
4753.68 1941
4754.33 1830
4754.98 1871
4755.63 1917
4756.29 1719
4756.94 1595
4757.59 1556
4758.24 1411
4758.89 1443
4759.54 1481
4760.19 1424
4760.84 1357
4761.49 1284
4762.14 1294
4762.79 1299
4763.44 1288
4764.09 1265
4764.74 1256
4765.40 1289
4766.05 1269
4766.70 1328
4767.35 1362
4768.00 1365
4768.65 1297
4769.30 1163
4769.95 1274
4770.61 1357
4771.26 1356
4771.91 1232
4772.56 1292
4773.21 1262
4773.86 1274
4774.52 1305
4775.17 1260
4775.82 1246
4776.47 1312
4777.12 1227
4777.77 1363
4778.43 1314
4779.08 1323
4779.73 1445
4780.38 1350
4781.04 1419
4781.69 1336
4782.34 1490
4782.99 1444
4783.64 1307
4784.30 1406
4784.95 1384
4785.60 1327
4786.25 1312
4786.91 1235
4787.56 1266
4788.21 1171
4788.86 1356
4789.52 1412
4790.17 1258
4790.82 1329
4791.48 1345
4792.13 1327
4792.78 1347
4793.43 1313
4794.09 1363
4794.74 1337
4795.39 1241
4796.05 1349
4796.70 1424
4797.35 1283
4798.01 1262
4798.66 1284
4799.31 1284
4799.97 1347
4800.62 1273
4801.27 1182
4801.93 1349
4802.58 1257
4803.23 1266
4803.89 1357
4804.54 1390
4805.20 1359
4805.85 1285
4806.50 1384
4807.16 1379
4807.81 1370
4808.47 1342
4809.12 1285
4809.77 1254
4810.43 1337
4811.08 1293
4811.74 1289
4812.39 1367
4813.04 1347
4813.70 1353
4814.35 1287
4815.01 1314
4815.66 1353
4816.32 1399
4816.97 1402
4817.63 1437
4818.28 1425
4818.94 1434
4819.59 1546
4820.24 1559
4820.90 1440
4821.55 1406
4822.21 1427
4822.86 1588
4823.52 1483
4824.17 1564
4824.83 1646
4825.49 1726
4826.14 1747
4826.80 1734
4827.45 1615
4828.11 1664
4828.76 1642
4829.42 1591
4830.07 1644
4830.73 1665
4831.38 1664
4832.04 1621
4832.69 1760
4833.35 1782
4834.01 1859
4834.66 1771
4835.32 1898
4835.97 1977
4836.63 2042
4837.29 1859
4837.94 1803
4838.60 2014
4839.25 1898
4839.91 2070
4840.57 2147
4841.22 2296
4841.88 2058
4842.54 1860
4843.19 1999
4843.85 2134
4844.50 2254
4845.16 2336
4845.82 2309
4846.47 2237
4847.13 2625
4847.79 2841
4848.44 2976
4849.10 3502
4849.76 3893
4850.41 3990
4851.07 4315
4851.73 4344
4852.39 4334
4853.04 3979
4853.70 3876
4854.36 3417
4855.01 3066
4855.67 3180
4856.33 2922
4856.99 2964
4857.64 3068
4858.30 3196
4858.96 3273
4859.62 3287
4860.27 3267
4860.93 3205
4861.59 3114
4862.25 3038
4862.90 3043
4863.56 3037
4864.22 3071
4864.88 3043
4865.53 2862
4866.19 2949
4866.85 3014
4867.51 3097
4868.17 2883
4868.83 2972
4869.48 2959
4870.14 2754
4870.80 2723
4871.46 2614
4872.12 2497
4872.77 2424
4873.43 2288
4874.09 2148
4874.75 2341
4875.41 2281
4876.07 2212
4876.73 2231
4877.38 2242
4878.04 2275
4878.70 2323
4879.36 2296
4880.02 2238
4880.68 2142
4881.34 2099
4882.00 2014
4882.66 2021
4883.31 1983
4883.97 2043
4884.63 1850
4885.29 1804
4885.95 1856
4886.61 1883
4887.27 1869
4887.93 1969
4888.59 1977
4889.25 1937
4889.91 1919
4890.57 1889
4891.23 2069
4891.89 2081
4892.55 2213
4893.21 2148
4893.87 2054
4894.53 2097
4895.19 1871
4895.85 1968
4896.51 1881
4897.17 1932
4897.83 1772
4898.49 1820
4899.15 1836
4899.81 2019
4900.47 1893
4901.13 1951
4901.79 1971
4902.45 1866
4903.11 1766
4903.77 1773
4904.43 1729
4905.09 1711
4905.75 1674
4906.41 1640
4907.07 1637
4907.73 1662
4908.39 1725
4909.05 1766
4909.72 1642
4910.38 1592
4911.04 1549
4911.70 1657
4912.36 1545
4913.02 1511
4913.68 1510
4914.34 1571
4915.00 1540
4915.67 1547
4916.33 1404
4916.99 1348
4917.65 1416
4918.31 1506
4918.97 1450
4919.63 1296
4920.30 1430
4920.96 1388
4921.62 1342
4922.28 1430
4922.94 1515
4923.60 1515
4924.27 1366
4924.93 1469
4925.59 1440
4926.25 1391
4926.91 1492
4927.58 1439
4928.24 1387
4928.90 1362
4929.56 1354
4930.22 1336
4930.89 1409
4931.55 1325
4932.21 1334
4932.87 1364
4933.54 1371
4934.20 1348
4934.86 1406
4935.52 1451
4936.19 1408
4936.85 1433
4937.51 1336
4938.18 1423
4938.84 1357
4939.50 1262
4940.16 1341
4940.83 1293
4941.49 1343
4942.15 1371
4942.82 1339
4943.48 1307
4944.14 1260
4944.81 1274
4945.47 1219
4946.13 1254
4946.80 1258
4947.46 1195
4948.12 1210
4948.79 1302
4949.45 1207
4950.11 1216
4950.78 1247
4951.44 1120
4952.10 1163
4952.77 1255
4953.43 1227
4954.10 1270
4954.76 1294
4955.42 1256
4956.09 1240
4956.75 1241
4957.42 1390
4958.08 1357
4958.74 1216
4959.41 1245
4960.07 1335
4960.74 1370
4961.40 1479
4962.07 1577
4962.73 1690
4963.39 1799
4964.06 1936
4964.72 1995
4965.39 1915
4966.05 1935
4966.72 1884
4967.38 1913
4968.05 1719
4968.71 1641
4969.38 1547
4970.04 1574
4970.71 1424
4971.37 1410
4972.04 1356
4972.70 1453
4973.37 1396
4974.03 1385
4974.70 1386
4975.36 1410
4976.03 1417
4976.69 1530
4977.36 1481
4978.02 1422
4978.69 1540
4979.36 1437
4980.02 1430
4980.69 1459
4981.35 1276
4982.02 1353
4982.68 1384
4983.35 1300
4984.02 1345
4984.68 1351
4985.35 1350
4986.01 1353
4986.68 1361
4987.35 1263
4988.01 1319
4988.68 1341
4989.34 1435
4990.01 1417
4990.68 1367
4991.34 1483
4992.01 1439
4992.68 1406
4993.34 1400
4994.01 1396
4994.68 1403
4995.34 1334
4996.01 1381
4996.68 1353
4997.34 1232
4998.01 1236
4998.68 1259
4999.34 1241
5000.01 1188
5000.68 1237
5001.34 1205
5002.01 1137
5002.68 1121
5003.35 1207
5004.01 1164
5004.68 1161
5005.35 1077
5006.01 1150
5006.68 1200
5007.35 1132
5008.02 1067
5008.68 1120
5009.35 1156
5010.02 1189
5010.69 1256
5011.36 1186
5012.02 1167
5012.69 1205
5013.36 1208
5014.03 1211
5014.69 1171
5015.36 1165
5016.03 1133
5016.70 1206
5017.37 1220
5018.03 1222
5018.70 1193
5019.37 1196
5020.04 1144
5020.71 1104
5021.38 1211
5022.04 1279
5022.71 1195
5023.38 1129
5024.05 1126
5024.72 1290
5025.39 1250
5026.06 1221
5026.72 1318
5027.39 1311
5028.06 1229
5028.73 1212
5029.40 1265
5030.07 1236
5030.74 1281
5031.41 1240
5032.08 1210
5032.75 1222
5033.41 1232
5034.08 1128
5034.75 1065
5035.42 1098
5036.09 1159
5036.76 1174
5037.43 1176
5038.10 1183
5038.77 1145
5039.44 1109
5040.11 1106
5040.78 1188
5041.45 1158
5042.12 1114
5042.79 1098
5043.46 1161
5044.13 1149
5044.80 1192
5045.47 1227
5046.14 1161
5046.81 1125
5047.48 1125
5048.15 1049
5048.82 1156
5049.49 1205
5050.16 1281
5050.83 1148
5051.50 1118
5052.17 1083
5052.84 1156
5053.51 1073
5054.18 1095
5054.85 1070
5055.52 1110
5056.19 1168
5056.86 1105
5057.53 1149
5058.21 1155
5058.88 1149
5059.55 1104
5060.22 1204
5060.89 1205
5061.56 1181
5062.23 1084
5062.90 1150
5063.57 1193
5064.24 1127
5064.92 1093
5065.59 1124
5066.26 1209
5066.93 1102
5067.60 1139
5068.27 1139
5068.94 1180
5069.62 1125
5070.29 1134
5070.96 1208
5071.63 1101
5072.30 1053
5072.97 1196
5073.65 1124
5074.32 1143
5074.99 1146
5075.66 1077
5076.33 1128
5077.01 1162
5077.68 1238
5078.35 1248
5079.02 1337
5079.70 1248
5080.37 1167
5081.04 1192
5081.71 1196
5082.38 1208
5083.06 1131
5083.73 1123
5084.40 1125
5085.07 1227
5085.75 1185
5086.42 1100
5087.09 1225
5087.77 1193
5088.44 1216
5089.11 1412
5089.78 1405
5090.46 1480
5091.13 1452
5091.80 1480
5092.48 1496
5093.15 1533
5093.82 1381
5094.50 1357
5095.17 1432
5095.84 1341
5096.52 1286
5097.19 1293
5097.86 1295
5098.54 1327
5099.21 1286
5099.88 1239
5100.56 1219
5101.23 1145
5101.90 1160
5102.58 1228
5103.25 1163
5103.93 1171
5104.60 1206
5105.27 1211
5105.95 1220
5106.62 1299
5107.30 1274
5107.97 1205
5108.64 1253
5109.32 1255
5109.99 1193
5110.67 1170
5111.34 1144
5112.02 1216
5112.69 1161
5113.36 1095
5114.04 1161
5114.71 1109
5115.39 1154
5116.06 1116
5116.74 1240
5117.41 1159
5118.09 1203
5118.76 1238
5119.44 1208
5120.11 1328
5120.79 1367
5121.46 1212
5122.14 1211
5122.81 1189
5123.49 1239
5124.16 1291
5124.84 1133
5125.51 1122
5126.19 1104
5126.86 1128
5127.54 1137
5128.21 1102
5128.89 1046
5129.57 1098
5130.24 1282
5130.92 1312
5131.59 1194
5132.27 1218
5132.94 1169
5133.62 1198
5134.30 1229
5134.97 1233
5135.65 1241
5136.32 1141
5137.00 1199
5137.68 1259
5138.35 1241
5139.03 1145
5139.70 1199
5140.38 1226
5141.06 1136
5141.73 1036
5142.41 1052
5143.09 1142
5143.76 1089
5144.44 1079
5145.12 1011
5145.79 1067
5146.47 1066
5147.15 1034
5147.82 1037
5148.50 1063
5149.18 1165
5149.85 1112
5150.53 1260
5151.21 1146
5151.88 1102
5152.56 1065
5153.24 1112
5153.92 1113
5154.59 1059
5155.27 1006
5155.95 1104
5156.62 1044
5157.30 1001
5157.98 1111
5158.66 1132
5159.33 1003
5160.01 1017
5160.69 991
5161.37 1073
5162.04 1084
5162.72 1060
5163.40 1002
5164.08 1031
5164.76 1092
5165.43 964
5166.11 1044
5166.79 1133
5167.47 1191
5168.15 1145
5168.82 1090
5169.50 1057
5170.18 1127
5170.86 1128
5171.54 998
5172.22 1059
5172.89 1128
5173.57 1082
5174.25 1065
5174.93 1049
5175.61 1032
5176.29 1167
5176.97 1133
5177.64 1191
5178.32 1211
5179.00 1151
5179.68 1136
5180.36 1152
5181.04 1276
5181.72 1192
5182.40 1170
5183.08 1217
5183.75 1182
5184.43 1239
5185.11 1163
5185.79 1209
5186.47 1116
5187.15 1039
5187.83 1113
5188.51 1194
5189.19 1077
5189.87 1100
5190.55 1048
5191.23 1094
5191.91 1080
5192.59 976
5193.27 964
5193.95 991
5194.63 1035
5195.31 1075
5195.99 1020
5196.67 947
5197.35 971
5198.03 1080
5198.71 1070
5199.39 1054
5200.07 1039
5200.75 996
5201.43 1123
5202.11 1102
5202.79 1130
5203.47 1088
5204.15 1089
5204.83 1144
5205.51 1071
5206.19 998
5206.87 1041
5207.55 1152
5208.23 1037
5208.91 1081
5209.59 1165
5210.27 1087
5210.96 1123
5211.64 1074
5212.32 1096
5213.00 1085
5213.68 1158
5214.36 1110
5215.04 1095
5215.72 1160
5216.40 1178
5217.09 1253
5217.77 1192
5218.45 1144
5219.13 1153
5219.81 1080
5220.49 1080
5221.17 1145
5221.86 1171
5222.54 1118
5223.22 1160
5223.90 1216
5224.58 1196
5225.27 1149
5225.95 1176
5226.63 1107
5227.31 1135
5227.99 1120
5228.67 1067
5229.36 1110
5230.04 999
5230.72 1028
5231.40 1090
5232.09 1062
5232.77 1022
5233.45 1066
5234.13 1030
5234.82 1081
5235.50 1097
5236.18 1230
5236.86 1212
5237.55 1301
5238.23 1303
5238.91 1327
5239.59 1292
5240.28 1305
5240.96 1299
5241.64 1330
5242.33 1359
5243.01 1262
5243.69 1212
5244.37 1214
5245.06 1231
5245.74 1268
5246.42 1133
5247.11 1158
5247.79 1142
5248.47 1142
5249.16 1163
5249.84 1108
5250.52 1180
5251.21 1227
5251.89 1336
5252.58 1288
5253.26 1210
5253.94 1157
5254.63 1204
5255.31 1212
5255.99 1201
5256.68 1141
5257.36 1077
5258.05 1109
5258.73 1104
5259.41 1189
5260.10 1117
5260.78 1178
5261.47 1144
5262.15 1164
5262.84 1230
5263.52 1143
5264.20 1225
5264.89 1259
5265.57 1229
5266.26 1095
5266.94 1182
5267.63 1182
5268.31 1232
5269.00 1178
5269.68 1168
5270.37 1200
5271.05 1172
5271.73 1110
5272.42 1200
5273.10 1131
5273.79 1095
5274.47 1200
5275.16 1155
5275.85 1118
5276.53 1123
5277.22 1067
5277.90 1055
5278.59 1088
5279.27 1072
5279.96 1159
5280.64 1179
5281.33 1111
5282.01 1128
5282.70 1146
5283.38 1124
5284.07 1246
5284.76 1163
5285.44 1167
5286.13 1089
5286.81 1085
5287.50 1088
5288.19 1113
5288.87 1010
5289.56 1023
5290.24 1089
5290.93 1101
5291.62 1003
5292.30 1033
5292.99 1078
5293.67 1105
5294.36 1005
5295.05 1089
5295.73 1106
5296.42 1025
5297.11 982
5297.79 1138
5298.48 1086
5299.17 1108
5299.85 1139
5300.54 1136
5301.23 1106
5301.91 1089
5302.60 1063
5303.29 1205
5303.97 1215
5304.66 1202
5305.35 1216
5306.04 1193
5306.72 1199
5307.41 1126
5308.10 1169
5308.78 1131
5309.47 1128
5310.16 1161
5310.85 1198
5311.53 1162
5312.22 1108
5312.91 1154
5313.60 1138
5314.28 1176
5314.97 1211
5315.66 1114
5316.35 1123
5317.04 1157
5317.72 1185
5318.41 1306
5319.10 1290
5319.79 1327
5320.48 1421
5321.16 1308
5321.85 1347
5322.54 1438
5323.23 1375
5323.92 1366
5324.60 1263
5325.29 1257
5325.98 1155
5326.67 1251
5327.36 1201
5328.05 1090
5328.74 1077
5329.42 1113
5330.11 1132
5330.80 1113
5331.49 1100
5332.18 1115
5332.87 1147
5333.56 1201
5334.25 1114
5334.93 1122
5335.62 1182
5336.31 1142
5337.00 1190
5337.69 1188
5338.38 1200
5339.07 1317
5339.76 1255
5340.45 1210
5341.14 1086
5341.83 1158
5342.52 1255
5343.21 1254
5343.90 1185
5344.58 1176
5345.27 1245
5345.96 1246
5346.65 1323
5347.34 1281
5348.03 1277
5348.72 1314
5349.41 1304
5350.10 1436
5350.79 1460
5351.48 1392
5352.17 1382
5352.86 1269
5353.55 1294
5354.24 1289
5354.93 1208
5355.62 1248
5356.31 1209
5357.01 1211
5357.70 1148
5358.39 1111
5359.08 1139
5359.77 1153
5360.46 1134
5361.15 1047
5361.84 1123
5362.53 1142
5363.22 994
5363.91 1089
5364.60 1129
5365.29 1138
5365.98 1111
5366.68 1149
5367.37 1012
5368.06 1016
5368.75 1094
5369.44 1048
5370.13 1065
5370.82 1103
5371.51 1054
5372.21 1068
5372.90 1005
5373.59 966
5374.28 999
5374.97 1025
5375.66 1076
5376.35 1013
5377.05 923
5377.74 993
5378.43 1039
5379.12 1063
5379.81 1024
5380.51 953
5381.20 911
5381.89 1014
5382.58 1019
5383.27 1040
5383.97 961
5384.66 917
5385.35 930
5386.04 989
5386.73 1007
5387.43 1080
5388.12 1017
5388.81 1045
5389.50 1045
5390.20 1021
5390.89 1147
5391.58 1104
5392.28 1165
5392.97 1233
5393.66 1191
5394.35 1207
5395.05 1067
5395.74 1056
5396.43 1117
5397.13 1132
5397.82 1079
5398.51 993
5399.20 1093
5399.90 999
5400.59 942
5401.28 959
5401.98 959
5402.67 973
5403.36 896
5404.06 1003
5404.75 1026
5405.44 1028
5406.14 1087
5406.83 1039
5407.53 1109
5408.22 1080
5408.91 1105
5409.61 1041
5410.30 1083
5410.99 1063
5411.69 1155
5412.38 1029
5413.08 1062
5413.77 1025
5414.46 993
5415.16 988
5415.85 1011
5416.55 972
5417.24 1024
5417.94 956
5418.63 1023
5419.32 1057
5420.02 1155
5420.71 1061
5421.41 980
5422.10 1011
5422.80 1045
5423.49 1047
5424.19 1051
5424.88 1138
5425.58 1127
5426.27 1061
5426.97 1026
5427.66 1102
5428.36 1030
5429.05 1027
5429.75 1013
5430.44 999
5431.14 1107
5431.83 996
5432.53 984
5433.22 1031
5433.92 1072
5434.61 1065
5435.31 1038
5436.00 1176
5436.70 1239
5437.40 1109
5438.09 1168
5438.79 1118
5439.48 1240
5440.18 1094
5440.87 1218
5441.57 1161
5442.27 1156
5442.96 1118
5443.66 1112
5444.35 1178
5445.05 1216
5445.75 1204
5446.44 1190
5447.14 1268
5447.83 1252
5448.53 1235
5449.23 1312
5449.92 1338
5450.62 1217
5451.32 1242
5452.01 1258
5452.71 1202
5453.41 1174
5454.10 1191
5454.80 1102
5455.50 1243
5456.19 1220
5456.89 1087
5457.59 1079
5458.28 1127
5458.98 1158
5459.68 1090
5460.37 1118
5461.07 1128
5461.77 1182
5462.47 1164
5463.16 1129
5463.86 1213
5464.56 1250
5465.25 1133
5465.95 1164
5466.65 1187
5467.35 1207
5468.04 1221
5468.74 1171
5469.44 1183
5470.14 1228
5470.84 1223
5471.53 1343
5472.23 1335
5472.93 1334
5473.63 1269
5474.32 1202
5475.02 1351
5475.72 1375
5476.42 1323
5477.12 1432
5477.82 1577
5478.51 1609
5479.21 1662
5479.91 1862
5480.61 1814
5481.31 1868
5482.01 1890
5482.70 1922
5483.40 1929
5484.10 1860
5484.80 1755
5485.50 1683
5486.20 1634
5486.90 1577
5487.59 1468
5488.29 1428
5488.99 1411
5489.69 1381
5490.39 1441
5491.09 1355
5491.79 1491
5492.49 1515
5493.19 1492
5493.89 1634
5494.58 1647
5495.28 1608
5495.98 1721
5496.68 1726
5497.38 1772
5498.08 1962
5498.78 2108
5499.48 2255
5500.18 2526
5500.88 2403
5501.58 2747
5502.28 2832
5502.98 2757
5503.68 2810
5504.38 2590
5505.08 2318
5505.78 2079
5506.48 1930
5507.18 1764
5507.88 1697
5508.58 1575
5509.28 1517
5509.98 1549
5510.68 1551
5511.38 1473
5512.08 1498
5512.78 1467
5513.48 1416
5514.18 1492
5514.88 1516
5515.58 1448
5516.28 1341
5516.98 1464
5517.68 1387
5518.39 1326
5519.09 1395
5519.79 1285
5520.49 1343
5521.19 1316
5521.89 1301
5522.59 1201
5523.29 1262
5523.99 1318
5524.69 1322
5525.40 1225
5526.10 1181
5526.80 1241
5527.50 1210
5528.20 1307
5528.90 1258
5529.60 1152
5530.31 1089
5531.01 1042
5531.71 1092
5532.41 1134
5533.11 1139
5533.81 1193
5534.52 1149
5535.22 1155
5535.92 1118
5536.62 1102
5537.32 1058
5538.02 1142
5538.73 1256
5539.43 1149
5540.13 1078
5540.83 1121
5541.54 1156
5542.24 1127
5542.94 1026
5543.64 1016
5544.34 1080
5545.05 1136
5545.75 1041
5546.45 1071
5547.15 1099
5547.86 1059
5548.56 1059
5549.26 1098
5549.97 1078
5550.67 1102
5551.37 1110
5552.07 1043
5552.78 1069
5553.48 1163
5554.18 1007
5554.89 999
5555.59 1086
5556.29 1140
5557.00 1168
5557.70 1068
5558.40 1003
5559.11 992
5559.81 1069
5560.51 1074
5561.22 1099
5561.92 1122
5562.62 1080
5563.33 1115
5564.03 1195
5564.73 1130
5565.44 1180
5566.14 1172
5566.85 1197
5567.55 1115
5568.25 1070
5568.96 1039
5569.66 1114
5570.37 1135
5571.07 1109
5571.77 1128
5572.48 989
5573.18 1040
5573.89 1028
5574.59 1016
5575.29 1127
5576.00 1098
5576.70 1071
5577.41 1010
5578.11 1057
5578.82 1029
5579.52 968
5580.23 1021
5580.93 1033
5581.64 1015
5582.34 967
5583.05 1068
5583.75 1116
5584.46 1008
5585.16 1056
5585.87 1063
5586.57 1082
5587.28 987
5587.98 1109
5588.69 1056
5589.39 968
5590.10 1038
5590.80 1039
5591.51 980
5592.21 975
5592.92 983
5593.62 1035
5594.33 1041
5595.04 1070
5595.74 1036
5596.45 954
5597.15 1019
5597.86 989
5598.56 952
5599.27 963
5599.98 993
5600.68 1077
5601.39 1000
5602.09 1007
5602.80 1054
5603.51 1020
5604.21 1084
5604.92 1072
5605.62 994
5606.33 926
5607.04 1012
5607.74 992
5608.45 1002
5609.16 1044
5609.86 1021
5610.57 1045
5611.28 966
5611.98 977
5612.69 988
5613.40 1034
5614.10 1027
5614.81 997
5615.52 968
5616.22 1053
5616.93 995
5617.64 944
5618.35 959
5619.05 919
5619.76 1052
5620.47 994
5621.17 959
5621.88 951
5622.59 1061
5623.30 1048
5624.00 1089
5624.71 1073
5625.42 1049
5626.13 1108
5626.83 1006
5627.54 1041
5628.25 1055
5628.96 1068
5629.67 1074
5630.37 1024
5631.08 1006
5631.79 1010
5632.50 1005
5633.21 1006
5633.91 1110
5634.62 1068
5635.33 1060
5636.04 1062
5636.75 1102
5637.45 1085
5638.16 1132
5638.87 1110
5639.58 1104
5640.29 1179
5641.00 1308
5641.70 1159
5642.41 1196
5643.12 1124
5643.83 1179
5644.54 1205
5645.25 1194
5645.96 1156
5646.67 1074
5647.38 1042
5648.08 1111
5648.79 1004
5649.50 1003
5650.21 1068
5650.92 1126
5651.63 1074
5652.34 1125
5653.05 1112
5653.76 1163
5654.47 1215
5655.18 1263
5655.89 1272
5656.60 1344
5657.30 1513
5658.01 1458
5658.72 1410
5659.43 1535
5660.14 1509
5660.85 1481
5661.56 1496
5662.27 1417
5662.98 1256
5663.69 1196
5664.40 1239
5665.11 1184
5665.82 1156
5666.53 1212
5667.24 1129
5667.95 1202
5668.66 1125
5669.37 1169
5670.08 1120
5670.79 1062
5671.50 1184
5672.22 1179
5672.93 1155
5673.64 1102
5674.35 1021
5675.06 1075
5675.77 1193
5676.48 1013
5677.19 1024
5677.90 1013
5678.61 1093
5679.32 960
5680.03 991
5680.74 1043
5681.46 1070
5682.17 1057
5682.88 1074
5683.59 1063
5684.30 961
5685.01 1039
5685.72 939
5686.43 984
5687.15 1041
5687.86 1048
5688.57 1020
5689.28 1013
5689.99 986
5690.70 934
5691.42 911
5692.13 955
5692.84 1025
5693.55 976
5694.26 980
5694.97 1002
5695.69 972
5696.40 1028
5697.11 1035
5697.82 948
5698.53 1008
5699.25 1028
5699.96 1082
5700.67 1106
5701.38 970
5702.10 877
5702.81 960
5703.52 931
5704.23 956
5704.95 953
5705.66 957
5706.37 1109
5707.08 1003
5707.80 920
5708.51 922
5709.22 1007
5709.93 942
5710.65 989
5711.36 995
5712.07 1037
5712.79 958
5713.50 963
5714.21 929
5714.93 977
5715.64 945
5716.35 965
5717.07 888
5717.78 941
5718.49 921
5719.21 863
5719.92 859
5720.63 990
5721.35 938
5722.06 949
5722.77 905
5723.49 964
5724.20 952
5724.92 924
5725.63 912
5726.34 969
5727.06 949
5727.77 956
5728.48 1037
5729.20 1011
5729.91 962
5730.63 1020
5731.34 943
5732.06 994
5732.77 834
5733.48 864
5734.20 969
5734.91 974
5735.63 930
5736.34 959
5737.06 975
5737.77 831
5738.49 781
5739.20 914
5739.91 993
5740.63 935
5741.34 927
5742.06 947
5742.77 911
5743.49 916
5744.20 916
5744.92 908
5745.63 897
5746.35 860
5747.06 883
5747.78 996
5748.49 976
5749.21 906
5749.93 894
5750.64 923
5751.36 886
5752.07 898
5752.79 964
5753.50 948
5754.22 816
5754.93 844
5755.65 915
5756.37 952
5757.08 928
5757.80 976
5758.51 913
5759.23 905
5759.95 894
5760.66 891
5761.38 937
5762.09 893
5762.81 966
5763.53 909
5764.24 893
5764.96 902
5765.67 904
5766.39 906
5767.11 920
5767.82 993
5768.54 907
5769.26 889
5769.97 919
5770.69 938
5771.41 948
5772.12 974
5772.84 907
5773.56 903
5774.27 931
5774.99 893
5775.71 915
5776.42 959
5777.14 877
5777.86 989
5778.58 910
5779.29 873
5780.01 867
5780.73 995
5781.45 940
5782.16 979
5782.88 948
5783.60 1019
5784.31 998
5785.03 876
5785.75 906
5786.47 857
5787.19 986
5787.90 982
5788.62 1013
5789.34 902
5790.06 950
5790.77 1001
5791.49 975
5792.21 896
5792.93 990
5793.65 992
5794.36 994
5795.08 952
5795.80 1041
5796.52 1065
5797.24 1129
5797.96 1084
5798.67 1054
5799.39 1145
5800.11 1198
5800.83 1383
5801.55 1428
5802.27 1446
5802.99 1609
5803.70 1782
5804.42 1658
5805.14 1652
5805.86 1690
5806.58 1442
5807.30 1450
5808.02 1218
5808.74 1155
5809.46 1142
5810.17 1113
5810.89 1122
5811.61 1010
5812.33 1029
5813.05 1098
5813.77 1132
5814.49 1185
5815.21 1129
5815.93 1044
5816.65 1143
5817.37 1163
5818.09 1145
5818.81 1091
5819.53 1133
5820.25 1164
5820.97 1167
5821.69 1113
5822.41 1108
5823.13 1137
5823.85 1100
5824.57 1033
5825.29 1074
5826.01 1114
5826.73 1127
5827.45 1092
5828.17 1055
5828.89 1068
5829.61 1021
5830.33 1108
5831.05 1110
5831.77 1083
5832.49 964
5833.21 1037
5833.93 1108
5834.65 1053
5835.37 998
5836.09 1058
5836.81 1078
5837.53 1032
5838.25 1031
5838.97 1134
5839.70 1044
5840.42 957
5841.14 1074
5841.86 1014
5842.58 970
5843.30 974
5844.02 1058
5844.74 935
5845.46 1001
5846.19 975
5846.91 1013
5847.63 1094
5848.35 972
5849.07 1020
5849.79 1057
5850.51 984
5851.24 1005
5851.96 1090
5852.68 1035
5853.40 1131
5854.12 1027
5854.85 972
5855.57 965
5856.29 1064
5857.01 1081
5857.73 1092
5858.46 1065
5859.18 1028
5859.90 1019
5860.62 925
5861.34 995
5862.07 994
5862.79 1013
5863.51 1026
5864.23 935
5864.96 966
5865.68 982
5866.40 1005
5867.12 1017
5867.85 1040
5868.57 1037
5869.29 968
5870.01 1001
5870.74 1066
5871.46 1005
5872.18 926
5872.91 948
5873.63 955
5874.35 994
5875.08 1046
5875.80 1047
5876.52 1091
5877.25 1038
5877.97 945
5878.69 1001
5879.42 1077
5880.14 1129
5880.86 1119
5881.59 1107
5882.31 1124
5883.03 1082
5883.76 1073
5884.48 1128
5885.20 1143
5885.93 1193
5886.65 1181
5887.38 1145
5888.10 1178
5888.82 1187
5889.55 1137
5890.27 1057
5891.00 1063
5891.72 1049
5892.44 1078
5893.17 1070
5893.89 1062
5894.62 1048
5895.34 1076
5896.07 1070
5896.79 1106
5897.51 1033
5898.24 999
5898.96 952
5899.69 960
5900.41 1030
5901.14 1153
5901.86 1098
5902.59 1166
5903.31 1182
5904.04 1193
5904.76 1125
5905.49 1123
5906.21 1216
5906.94 1106
5907.66 1108
5908.39 1124
5909.11 1047
5909.84 1107
5910.56 1212
5911.29 1114
5912.01 1147
5912.74 1138
5913.46 1122
5914.19 1111
5914.92 1074
5915.64 1074
5916.37 1069
5917.09 1153
5917.82 1157
5918.54 1196
5919.27 1232
5920.00 1157
5920.72 998
5921.45 1110
5922.17 1170
5922.90 1238
5923.63 1194
5924.35 1228
5925.08 1223
5925.80 1252
5926.53 1158
5927.26 1210
5927.98 1296
5928.71 1387
5929.44 1339
5930.16 1269
5930.89 1396
5931.62 1292
5932.34 1342
5933.07 1410
5933.80 1488
5934.52 1372
5935.25 1398
5935.98 1414
5936.70 1450
5937.43 1530
5938.16 1571
5938.88 1629
5939.61 1449
5940.34 1520
5941.07 1550
5941.79 1535
5942.52 1481
5943.25 1520
5943.97 1620
5944.70 1712
5945.43 1604
5946.16 1666
5946.88 1644
5947.61 1632
5948.34 1690
5949.07 1646
5949.80 1758
5950.52 1924
5951.25 1972
5951.98 2140
5952.71 2182
5953.43 2179
5954.16 2272
5954.89 2295
5955.62 2283
5956.35 2116
5957.07 2100
5957.80 2123
5958.53 2312
5959.26 2287
5959.99 2288
5960.72 2312
5961.44 2289
5962.17 2299
5962.90 2415
5963.63 2434
5964.36 2537
5965.09 2549
5965.82 2712
5966.54 2752
5967.27 3016
5968.00 3298
5968.73 3257
5969.46 3218
5970.19 3300
5970.92 3241
5971.65 3190
5972.38 3115
5973.11 2996
5973.83 3059
5974.56 2879
5975.29 3012
5976.02 3146
5976.75 3065
5977.48 3129
5978.21 3107
5978.94 3233
5979.67 3563
5980.40 3557
5981.13 3377
5981.86 3434
5982.59 3663
5983.32 3867
5984.05 3887
5984.78 3978
5985.51 4031
5986.24 3918
5986.97 3854
5987.70 3743
5988.43 3831
5989.16 3997
5989.89 3795
5990.62 3650
5991.35 3799
5992.08 3867
5992.81 4065
5993.54 4160
5994.27 4294
5995.00 4271
5995.73 4218
5996.46 4237
5997.19 4314
5997.92 4461
5998.65 4600
5999.38 4674
6000.11 4698
6000.85 4614
6001.58 4624
6002.31 4624
6003.04 4536
6003.77 4598
6004.50 4692
6005.23 4373
6005.96 4142
6006.69 4296
6007.43 4337
6008.16 4464
6008.89 5127
6009.62 5708
6010.35 6738
6011.08 7997
6011.81 10007
6012.54 11698
6013.28 13879
6014.01 15441
6014.74 17014
6015.47 18027
6016.20 18214
6016.94 17328
6017.67 15959
6018.40 14386
6019.13 12487
6019.86 10407
6020.59 8875
6021.33 7411
6022.06 6235
6022.79 5389
6023.52 4558
6024.26 4219
6024.99 3779
6025.72 3640
6026.45 3436
6027.19 3233
6027.92 3205
6028.65 3072
6029.38 3174
6030.12 3021
6030.85 3040
6031.58 2904
6032.31 2749
6033.05 2666
6033.78 2552
6034.51 2477
6035.25 2426
6035.98 2452
6036.71 2492
6037.44 2407
6038.18 2330
6038.91 2597
6039.64 2601
6040.38 2604
6041.11 2720
6041.84 2827
6042.58 2887
6043.31 2953
6044.04 2859
6044.78 2848
6045.51 2903
6046.24 3060
6046.98 2853
6047.71 2875
6048.45 3083
6049.18 3058
6049.91 3282
6050.65 3380
6051.38 3600
6052.11 3989
6052.85 4050
6053.58 4166
6054.32 4486
6055.05 4407
6055.79 4441
6056.52 4174
6057.25 4035
6057.99 3898
6058.72 3454
6059.46 3357
6060.19 3263
6060.93 3148
6061.66 3191
6062.39 3233
6063.13 2934
6063.86 3006
6064.60 2909
6065.33 2928
6066.07 3101
6066.80 3025
6067.54 2789
6068.27 2920
6069.01 2779
6069.74 2757
6070.48 2774
6071.21 2723
6071.95 2671
6072.68 2608
6073.42 2593
6074.15 2604
6074.89 2556
6075.62 2577
6076.36 2551
6077.10 2483
6077.83 2494
6078.57 2515
6079.30 2440
6080.04 2600
6080.77 2463
6081.51 2422
6082.25 2410
6082.98 2454
6083.72 2287
6084.45 2215
6085.19 2183
6085.93 2144
6086.66 2208
6087.40 2167
6088.13 2162
6088.87 2040
6089.61 2103
6090.34 2208
6091.08 2190
6091.81 2240
6092.55 2317
6093.29 2376
6094.02 2266
6094.76 2191
6095.50 2254
6096.23 2115
6096.97 2080
6097.71 2131
6098.44 2072
6099.18 2062
6099.92 1948
6100.65 1901
6101.39 1819
6102.13 1819
6102.87 1897
6103.60 1783
6104.34 1690
6105.08 1827
6105.81 1834
6106.55 1792
6107.29 1813
6108.03 1889
6108.76 1812
6109.50 1855
6110.24 1687
6110.98 1883
6111.71 1835
6112.45 1856
6113.19 1853
6113.93 1861
6114.66 1860
6115.40 1814
6116.14 1838
6116.88 1882
6117.62 1811
6118.35 1830
6119.09 1891
6119.83 1948
6120.57 1926
6121.31 1897
6122.04 1794
6122.78 1794
6123.52 1849
6124.26 1879
6125.00 1955
6125.74 1861
6126.47 1846
6127.21 1825
6127.95 1912
6128.69 1950
6129.43 1873
6130.17 1780
6130.91 1861
6131.64 1924
6132.38 1866
6133.12 1927
6133.86 1947
6134.60 1919
6135.34 1978
6136.08 1942
6136.82 1923
6137.56 2014
6138.30 2077
6139.04 2153
6139.77 2075
6140.51 2138
6141.25 2131
6141.99 2032
6142.73 2059
6143.47 2113
6144.21 2155
6144.95 1994
6145.69 2090
6146.43 2092
6147.17 2049
6147.91 1986
6148.65 2013
6149.39 2028
6150.13 2024
6150.87 2004
6151.61 2242
6152.35 2187
6153.09 2184
6153.83 2151
6154.57 2148
6155.31 2244
6156.05 2264
6156.79 2037
6157.53 2200
6158.27 2245
6159.01 2248
6159.75 2291
6160.49 2306
6161.23 2365
6161.97 2357
6162.71 2509
6163.45 2508
6164.20 2789
6164.94 2994
6165.68 3015
6166.42 3069
6167.16 3140
6167.90 3243
6168.64 3328
6169.38 3566
6170.12 3544
6170.86 3466
6171.61 3300
6172.35 3276
6173.09 3194
6173.83 3059
6174.57 3081
6175.31 3006
6176.05 2917
6176.79 2874
6177.54 2926
6178.28 2892
6179.02 2852
6179.76 2892
6180.50 2954
6181.24 2970
6181.99 2980
6182.73 2997
6183.47 3057
6184.21 3041
6184.95 3166
6185.70 3326
6186.44 3425
6187.18 3553
6187.92 3463
6188.66 3541
6189.41 3486
6190.15 3521
6190.89 3609
6191.63 3878
6192.38 3891
6193.12 4018
6193.86 4230
6194.60 4339
6195.35 4212
6196.09 4325
6196.83 4320
6197.57 4345
6198.32 4437
6199.06 4395
6199.80 4206
6200.55 4166
6201.29 4258
6202.03 4205
6202.78 4364
6203.52 4572
6204.26 5244
6205.00 5873
6205.75 7161
6206.49 9094
6207.23 11391
6207.98 14535
6208.72 17775
6209.46 21064
6210.21 23153
6210.95 24081
6211.70 24763
6212.44 23757
6213.18 21993
6213.93 19155
6214.67 16233
6215.41 13352
6216.16 10902
6216.90 9122
6217.65 7360
6218.39 6166
6219.13 5357
6219.88 4722
6220.62 4282
6221.37 3991
6222.11 3828
6222.85 3670
6223.60 3611
6224.34 3533
6225.09 3529
6225.83 3399
6226.58 3451
6227.32 3284
6228.07 3214
6228.81 3039
6229.56 2768
6230.30 2729
6231.04 2610
6231.79 2585
6232.53 2643
6233.28 2480
6234.02 2529
6234.77 2580
6235.51 2603
6236.26 2590
6237.00 2684
6237.75 2892
6238.49 3112
6239.24 3433
6239.99 3774
6240.73 3953
6241.48 4033
6242.22 3948
6242.97 3946
6243.71 3636
6244.46 3378
6245.20 3249
6245.95 3106
6246.70 3158
6247.44 3157
6248.19 3317
6248.93 3246
6249.68 3181
6250.42 3148
6251.17 3169
6251.92 3061
6252.66 2992
6253.41 3057
6254.15 2932
6254.90 2834
6255.65 2828
6256.39 2759
6257.14 2739
6257.89 2692
6258.63 2738
6259.38 2519
6260.13 2654
6260.87 2699
6261.62 2630
6262.37 2475
6263.11 2417
6263.86 2499
6264.61 2462
6265.35 2484
6266.10 2353
6266.85 2389
6267.59 2461
6268.34 2418
6269.09 2369
6269.83 2392
6270.58 2540
6271.33 2603
6272.08 2381
6272.82 2482
6273.57 2427
6274.32 2429
6275.06 2394
6275.81 2413
6276.56 2389
6277.31 2372
6278.05 2355
6278.80 2451
6279.55 2514
6280.30 2536
6281.05 2602
6281.79 2545
6282.54 2469
6283.29 2403
6284.04 2206
6284.78 2154
6285.53 2210
6286.28 2118
6287.03 1996
6287.78 1995
6288.53 1942
6289.27 2025
6290.02 1899
6290.77 1885
6291.52 1975
6292.27 1923
6293.02 1904
6293.76 1995
6294.51 1844
6295.26 1758
6296.01 1744
6296.76 1722
6297.51 1628
6298.26 1693
6299.00 1723
6299.75 1766
6300.50 1750
6301.25 1606
6302.00 1666
6302.75 1678
6303.50 1680
6304.25 1644
6305.00 1634
6305.75 1644
6306.50 1531
6307.24 1616
6307.99 1588
6308.74 1630
6309.49 1697
6310.24 1621
6310.99 1648
6311.74 1734
6312.49 1856
6313.24 1764
6313.99 1592
6314.74 1680
6315.49 1703
6316.24 1686
6316.99 1701
6317.74 1621
6318.49 1680
6319.24 1643
6319.99 1680
6320.74 1586
6321.49 1606
6322.24 1579
6322.99 1564
6323.74 1525
6324.49 1564
6325.24 1552
6325.99 1582
6326.74 1480
6327.49 1445
6328.24 1532
6328.99 1534
6329.74 1528
6330.50 1490
6331.25 1444
6332.00 1497
6332.75 1496
6333.50 1502
6334.25 1498
6335.00 1493
6335.75 1511
6336.50 1485
6337.25 1584
6338.00 1467
6338.76 1467
6339.51 1503
6340.26 1433
6341.01 1490
6341.76 1539
6342.51 1467
6343.26 1459
6344.02 1464
6344.77 1356
6345.52 1495
6346.27 1492
6347.02 1513
6347.77 1545
6348.53 1628
6349.28 1732
6350.03 1783
6350.78 1764
6351.53 1956
6352.29 2152
6353.04 2293
6353.79 2337
6354.54 2321
6355.29 2550
6356.05 2653
6356.80 2418
6357.55 2146
6358.30 2083
6359.06 1992
6359.81 1835
6360.56 1771
6361.31 1744
6362.07 1652
6362.82 1553
6363.57 1545
6364.32 1524
6365.08 1556
6365.83 1641
6366.58 1672
6367.33 1568
6368.09 1526
6368.84 1569
6369.59 1576
6370.35 1565
6371.10 1538
6371.85 1541
6372.61 1527
6373.36 1559
6374.11 1433
6374.87 1547
6375.62 1531
6376.37 1478
6377.13 1599
6377.88 1487
6378.63 1425
6379.39 1484
6380.14 1633
6380.89 1649
6381.65 1610
6382.40 1594
6383.16 1583
6383.91 1582
6384.66 1563
6385.42 1520
6386.17 1498
6386.92 1394
6387.68 1382
6388.43 1509
6389.19 1426
6389.94 1435
6390.70 1307
6391.45 1354
6392.20 1310
6392.96 1304
6393.71 1343
6394.47 1289
6395.22 1378
6395.98 1302
6396.73 1219
6397.49 1327
6398.24 1359
6399.00 1296
6399.75 1295
6400.51 1365
6401.26 1385
6402.02 1286
6402.77 1208
6403.53 1233
6404.28 1270
6405.04 1341
6405.79 1244
6406.55 1264
6407.30 1251
6408.06 1312
6408.81 1347
6409.57 1389
6410.32 1324
6411.08 1332
6411.83 1340
6412.59 1322
6413.34 1277
6414.10 1337
6414.86 1349
6415.61 1270
6416.37 1205
6417.12 1275
6417.88 1329
6418.64 1297
6419.39 1257
6420.15 1337
6420.90 1349
6421.66 1276
6422.42 1322
6423.17 1322
6423.93 1368
6424.68 1257
6425.44 1205
6426.20 1195
6426.95 1240
6427.71 1244
6428.47 1233
6429.22 1234
6429.98 1212
6430.74 1232
6431.49 1232
6432.25 1202
6433.01 1267
6433.76 1156
6434.52 1228
6435.28 1305
6436.03 1304
6436.79 1344
6437.55 1294
6438.30 1210
6439.06 1225
6439.82 1267
6440.58 1311
6441.33 1304
6442.09 1183
6442.85 1213
6443.61 1268
6444.36 1280
6445.12 1184
6445.88 1204
6446.64 1265
6447.39 1236
6448.15 1299
6448.91 1220
6449.67 1251
6450.42 1263
6451.18 1241
6451.94 1283
6452.70 1269
6453.46 1237
6454.21 1328
6454.97 1328
6455.73 1290
6456.49 1303
6457.25 1314
6458.00 1290
6458.76 1321
6459.52 1385
6460.28 1393
6461.04 1349
6461.80 1357
6462.55 1356
6463.31 1400
6464.07 1435
6464.83 1394
6465.59 1457
6466.35 1432
6467.11 1464
6467.87 1509
6468.62 1486
6469.38 1451
6470.14 1484
6470.90 1573
6471.66 1544
6472.42 1649
6473.18 1632
6473.94 1494
6474.70 1537
6475.46 1491
6476.22 1537
6476.97 1570
6477.73 1706
6478.49 1670
6479.25 1648
6480.01 1640
6480.77 1633
6481.53 1574
6482.29 1614
6483.05 1721
6483.81 1801
6484.57 1778
6485.33 1773
6486.09 1868
6486.85 1951
6487.61 1912
6488.37 1991
6489.13 2086
6489.89 2044
6490.65 2057
6491.41 2061
6492.17 2144
6492.93 2255
6493.69 2246
6494.45 2275
6495.21 2329
6495.97 2342
6496.73 2485
6497.49 2496
6498.26 2548
6499.02 2531
6499.78 2510
6500.54 2434
6501.30 2408
6502.06 2422
6502.82 2363
6503.58 2428
6504.34 2538
6505.10 2542
6505.86 2484
6506.62 2580
6507.39 2515
6508.15 2587
6508.91 2661
6509.67 2760
6510.43 2777
6511.19 2809
6511.95 2868
6512.72 2962
6513.48 3028
6514.24 3000
6515.00 3006
6515.76 2960
6516.52 2953
6517.28 2989
6518.05 3038
6518.81 3113
6519.57 3144
6520.33 3280
6521.09 3282
6521.86 3444
6522.62 3583
6523.38 3780
6524.14 3970
6524.90 4120
6525.67 4439
6526.43 5024
6527.19 5780
6527.95 6271
6528.72 6456
6529.48 6893
6530.24 7027
6531.00 6942
6531.77 6751
6532.53 6693
6533.29 6983
6534.05 7563
6534.82 8797
6535.58 10296
6536.34 12011
6537.11 13310
6537.87 14087
6538.63 14678
6539.39 14437
6540.16 13692
6540.92 11840
6541.68 10245
6542.45 8685
6543.21 7176
6543.97 5811
6544.74 4921
6545.50 4239
6546.26 3886
6547.03 3493
6547.79 3215
6548.55 2994
6549.32 2781
6550.08 2839
6550.84 2634
6551.61 2745
6552.37 2779
6553.14 2829
6553.90 2717
6554.66 2596
6555.43 2698
6556.19 2501
6556.96 2629
6557.72 2482
6558.48 2362
6559.25 2334
6560.01 2440
6560.78 2422
6561.54 2519
6562.31 2722
6563.07 2778
6563.83 2925
6564.60 3116
6565.36 3220
6566.13 3254
6566.89 3338
6567.66 3162
6568.42 3112
6569.19 3078
6569.95 2980
6570.72 2889
6571.48 2831
6572.25 2792
6573.01 2865
6573.78 2896
6574.54 2977
6575.31 3238
6576.07 3147
6576.84 3112
6577.60 3324
6578.37 3350
6579.13 3254
6579.90 3241
6580.66 3191
6581.43 3102
6582.19 3062
6582.96 3118
6583.73 2968
6584.49 2935
6585.26 2967
6586.02 2992
6586.79 2985
6587.55 3014
6588.32 3056
6589.09 3245
6589.85 3289
6590.62 3303
6591.38 3570
6592.15 3834
6592.92 4147
6593.68 4663
6594.45 4920
6595.22 5270
6595.98 5555
6596.75 5810
6597.51 5683
6598.28 5437
6599.05 5210
6599.81 4946
6600.58 4465
6601.35 4185
6602.11 3850
6602.88 3415
6603.65 3101
6604.41 3183
6605.18 2986
6605.95 2937
6606.71 2974
6607.48 3065
6608.25 3211
6609.02 3493
6609.78 3582
6610.55 3653
6611.32 3566
6612.08 3588
6612.85 3289
6613.62 3192
6614.39 2993
6615.15 2878
6615.92 2812
6616.69 2596
6617.46 2630
6618.22 2513
6618.99 2434
6619.76 2472
6620.53 2387
6621.30 2355
6622.06 2319
6622.83 2282
6623.60 2341
6624.37 2192
6625.13 2267
6625.90 2240
6626.67 2196
6627.44 2151
6628.21 2068
6628.98 2019
6629.74 2146
6630.51 2140
6631.28 2294
6632.05 2363
6632.82 2532
6633.59 2810
6634.35 2991
6635.12 3283
6635.89 3346
6636.66 3290
6637.43 3360
6638.20 3303
6638.97 3070
6639.74 2862
6640.50 2763
6641.27 2443
6642.04 2266
6642.81 2245
6643.58 2159
6644.35 2105
6645.12 1910
6645.89 1943
6646.66 1934
6647.43 1948
6648.20 2010
6648.97 2105
6649.73 2028
6650.50 2053
6651.27 2284
6652.04 2218
6652.81 2138
6653.58 2002
6654.35 2127
6655.12 2116
6655.89 2119
6656.66 2119
6657.43 2250
6658.20 2249
6658.97 2058
6659.74 2087
6660.51 1991
6661.28 2063
6662.05 2111
6662.82 1948
6663.59 2069
6664.36 1918
6665.13 1874
6665.90 1857
6666.67 1828
6667.44 1869
6668.22 1959
6668.99 1903
6669.76 1920
6670.53 1918
6671.30 1888
6672.07 1827
6672.84 1876
6673.61 1857
6674.38 1888
6675.15 1930
6675.92 1959
6676.69 2010
6677.46 1954
6678.24 1854
6679.01 1887
6679.78 1960
6680.55 2059
6681.32 1978
6682.09 2014
6682.86 2138
6683.63 2259
6684.41 2305
6685.18 2268
6685.95 2408
6686.72 2446
6687.49 2548
6688.26 2488
6689.04 2370
6689.81 2074
6690.58 2026
6691.35 1897
6692.12 1765
6692.90 1738
6693.67 1761
6694.44 1731
6695.21 1709
6695.98 1748
6696.76 1657
6697.53 1733
6698.30 1840
6699.07 1827
6699.84 1680
6700.62 1706
6701.39 1695
6702.16 1678
6702.93 1673
6703.71 1595
6704.48 1595
6705.25 1641
6706.03 1627
6706.80 1569
6707.57 1702
6708.34 1690
6709.12 1694
6709.89 1739
6710.66 1737
6711.44 1575
6712.21 1600
6712.98 1604
6713.75 1584
6714.53 1604
6715.30 1597
6716.07 1656
6716.85 1656
6717.62 1588
6718.39 1623
6719.17 1540
6719.94 1597
6720.72 1605
6721.49 1545
6722.26 1457
6723.04 1558
6723.81 1570
6724.58 1551
6725.36 1583
6726.13 1523
6726.91 1485
6727.68 1533
6728.45 1531
6729.23 1505
6730.00 1486
6730.78 1603
6731.55 1587
6732.32 1510
6733.10 1519
6733.87 1622
6734.65 1740
6735.42 1688
6736.20 1575
6736.97 1608
6737.74 1600
6738.52 1629
6739.29 1670
6740.07 1698
6740.84 1657
6741.62 1667
6742.39 1712
6743.17 1571
6743.94 1606
6744.72 1575
6745.49 1651
6746.27 1612
6747.04 1732
6747.82 1764
6748.59 1746
6749.37 1804
6750.14 1839
6750.92 1895
6751.69 2015
6752.47 2158
6753.24 2357
6754.02 2543
6754.80 2549
6755.57 2604
6756.35 2306
6757.12 2178
6757.90 2013
6758.67 2096
6759.45 1887
6760.23 1735
6761.00 1647
6761.78 1626
6762.55 1569
6763.33 1659
6764.11 1596
6764.88 1566
6765.66 1569
6766.43 1585
6767.21 1583
6767.99 1591
6768.76 1614
6769.54 1549
6770.32 1606
6771.09 1648
6771.87 1662
6772.64 1604
6773.42 1560
6774.20 1534
6774.97 1519
6775.75 1466
6776.53 1582
6777.31 1709
6778.08 1537
6778.86 1553
6779.64 1576
6780.41 1569
6781.19 1641
6781.97 1531
6782.74 1485
6783.52 1469
6784.30 1559
6785.08 1610
6785.85 1543
6786.63 1530
6787.41 1300
6788.19 1344
6788.96 1413
6789.74 1423
6790.52 1378
6791.30 1325
6792.07 1380
6792.85 1367
6793.63 1415
6794.41 1249
6795.18 1309
6795.96 1405
6796.74 1339
6797.52 1438
6798.30 1376
6799.07 1420
6799.85 1464
6800.63 1289
6801.41 1257
6802.19 1359
6802.97 1423
6803.74 1418
6804.52 1413
6805.30 1419
6806.08 1450
6806.86 1440
6807.64 1400
6808.41 1414
6809.19 1423
6809.97 1449
6810.75 1453
6811.53 1319
6812.31 1282
6813.09 1291
6813.87 1461
6814.64 1572
6815.42 1435
6816.20 1400
6816.98 1448
6817.76 1385
6818.54 1393
6819.32 1402
6820.10 1425
6820.88 1437
6821.66 1419
6822.44 1478
6823.22 1433
6824.00 1359
6824.78 1398
6825.55 1389
6826.33 1371
6827.11 1418
6827.89 1411
6828.67 1382
6829.45 1373
6830.23 1374
6831.01 1337
6831.79 1355
6832.57 1402
6833.35 1362
6834.13 1333
6834.91 1430
6835.69 1335
6836.47 1399
6837.25 1442
6838.03 1442
6838.81 1378
6839.60 1358
6840.38 1321
6841.16 1298
6841.94 1330
6842.72 1391
6843.50 1343
6844.28 1378
6845.06 1395
6845.84 1448
6846.62 1463
6847.40 1581
6848.18 1951
6848.96 2339
6849.74 2641
6850.53 3066
6851.31 3720
6852.09 4025
6852.87 4083
6853.65 4027
6854.43 3948
6855.21 3574
6855.99 3229
6856.77 2717
6857.56 2445
6858.34 2270
6859.12 1974
6859.90 1854
6860.68 1757
6861.46 1606
6862.25 1601
6863.03 1545
6863.81 1448
6864.59 1397
6865.37 1497
6866.15 1514
6866.94 1544
6867.72 1660
6868.50 1626
6869.28 1530
6870.07 1531
6870.85 1550
6871.63 1501
6872.41 1543
6873.19 1574
6873.98 1589
6874.76 1491
6875.54 1447
6876.32 1559
6877.11 1608
6877.89 1633
6878.67 1703
6879.45 1665
6880.24 1701
6881.02 1741
6881.80 1695
6882.59 1707
6883.37 1722
6884.15 1733
6884.93 1805
6885.72 1824
6886.50 2018
6887.28 2263
6888.07 2556
6888.85 2795
6889.63 2794
6890.42 2775
6891.20 2750
6891.98 2694
6892.77 2409
6893.55 2213
6894.33 2055
6895.12 1939
6895.90 1809
6896.68 1817
6897.47 1727
6898.25 1655
6899.04 1717
6899.82 1766
6900.60 1767
6901.39 1749
6902.17 1716
6902.95 1897
6903.74 1945
6904.52 1931
6905.31 1888
6906.09 1844
6906.88 1838
6907.66 1894
6908.44 1849
6909.23 1752
6910.01 1767
6910.80 1807
6911.58 1859
6912.37 1833
6913.15 1858
6913.94 1739
6914.72 1545
6915.50 1720
6916.29 1758
6917.07 1662
6917.86 1632
6918.64 1722
6919.43 1769
6920.21 1803
6921.00 1736
6921.78 1800
6922.57 1754
6923.35 1695
6924.14 1650
6924.93 1699
6925.71 1689
6926.50 1809
6927.28 1827
6928.07 1793
6928.85 1839
6929.64 1885
6930.42 1903
6931.21 1895
6931.99 1934
6932.78 1968
6933.57 1904
6934.35 2077
6935.14 2092
6935.92 1937
6936.71 1950
6937.50 1987
6938.28 2103
6939.07 2040
6939.85 2097
6940.64 2316
6941.43 2434
6942.21 2430
6943.00 2476
6943.78 2716
6944.57 2862
6945.36 2929
6946.14 3084
6946.93 3180
6947.72 3220
6948.50 3168
6949.29 3241
6950.08 3278
6950.86 3274
6951.65 3132
6952.44 2994
6953.22 2886
6954.01 2648
6954.80 2597
6955.58 2618
6956.37 2494
6957.16 2487
6957.95 2495
6958.73 2502
6959.52 2601
6960.31 2575
6961.10 2503
6961.88 2519
6962.67 2680
6963.46 2614
6964.24 2742
6965.03 2575
6965.82 2748
6966.61 2761
6967.40 3034
6968.18 3270
6968.97 3273
6969.76 3251
6970.55 3538
6971.33 3744
6972.12 3911
6972.91 3727
6973.70 3695
6974.49 3751
6975.27 3774
6976.06 3712
6976.85 3647
6977.64 3577
6978.43 3656
6979.22 3895
6980.00 4048
6980.79 4180
6981.58 4642
6982.37 5742
6983.16 7117
6983.95 8823
6984.74 11281
6985.52 13968
6986.31 16342
6987.10 17911
6987.89 18958
6988.68 19118
6989.47 17590
6990.26 15401
6991.05 13464
6991.83 11377
6992.62 9253
6993.41 7629
6994.20 6218
6994.99 5154
6995.78 4421
6996.57 3908
6997.36 3454
6998.15 3300
6998.94 3246
6999.73 2962
7000.52 2952
7001.31 2821
7002.10 2871
7002.89 2768
7003.68 2769
7004.47 2723
7005.26 2644
7006.05 2550
7006.84 2357
7007.63 2153
7008.42 1968
7009.21 2021
7010.00 1965
7010.79 2033
7011.58 2151
7012.37 2172
7013.16 2325
7013.95 2419
7014.74 2553
7015.53 2561
7016.32 2532
7017.11 2465
7017.90 2387
7018.69 2384
7019.48 2184
7020.27 2151
7021.06 2113
7021.85 2086
7022.64 2139
7023.43 2265
7024.22 2329
7025.02 2361
7025.81 2378
7026.60 2488
7027.39 2386
7028.18 2222
7028.97 2279
7029.76 2195
7030.55 2098
7031.34 2024
7032.14 1937
7032.93 1891
7033.72 1957
7034.51 1892
7035.30 1866
7036.09 1851
7036.88 1872
7037.68 1880
7038.47 1862
7039.26 1948
7040.05 2090
7040.84 1969
7041.64 2022
7042.43 1996
7043.22 1973
7044.01 1989
7044.80 2000
7045.60 2078
7046.39 2190
7047.18 2175
7047.97 2218
7048.76 2364
7049.56 2465
7050.35 2645
7051.14 2692
7051.93 2855
7052.73 2838
7053.52 2667
7054.31 2481
7055.10 2419
7055.90 2341
7056.69 2076
7057.48 2240
7058.27 2048
7059.07 1964
7059.86 1949
7060.65 1942
7061.45 1943
7062.24 1929
7063.03 1953
7063.83 1983
7064.62 2005
7065.41 1878
7066.21 1938
7067.00 1982
7067.79 1808
7068.59 1861
7069.38 1897
7070.17 1831
7070.97 1838
7071.76 1870
7072.55 1801
7073.35 1798
7074.14 1794
7074.93 1755
7075.73 1762
7076.52 1696
7077.32 1705
7078.11 1637
7078.90 1701
7079.70 1683
7080.49 1580
7081.29 1579
7082.08 1571
7082.87 1613
7083.67 1580
7084.46 1567
7085.26 1552
7086.05 1560
7086.85 1591
7087.64 1490
7088.43 1427
7089.23 1393
7090.02 1408
7090.82 1325
7091.61 1410
7092.41 1476
7093.20 1457
7094.00 1503
7094.79 1416
7095.59 1338
7096.38 1393
7097.18 1309
7097.97 1385
7098.77 1293
7099.56 1280
7100.36 1201
7101.15 1296
7101.95 1348
7102.74 1362
7103.54 1270
7104.33 1319
7105.13 1311
7105.92 1193
7106.72 1309
7107.52 1255
7108.31 1219
7109.11 1155
7109.90 1171
7110.70 1200
7111.49 1112
7112.29 1132
7113.09 1236
7113.88 1180
7114.68 1169
7115.47 1269
7116.27 1360
7117.07 1284
7117.86 1248
7118.66 1325
7119.45 1231
7120.25 1268
7121.05 1297
7121.84 1252
7122.64 1200
7123.44 1239
7124.23 1177
7125.03 1208
7125.83 1143
7126.62 1165
7127.42 1117
7128.22 1152
7129.01 1228
7129.81 1241
7130.61 1265
7131.40 1281
7132.20 1323
7133.00 1269
7133.79 1342
7134.59 1329
7135.39 1247
7136.19 1156
7136.98 1206
7137.78 1199
7138.58 1141
7139.38 1177
7140.17 1123
7140.97 1248
7141.77 1179
7142.57 1136
7143.36 1069
7144.16 1184
7144.96 1184
7145.76 1199
7146.55 1163
7147.35 1118
7148.15 1139
7148.95 1074
7149.74 1101
7150.54 1163
7151.34 1061
7152.14 1073
7152.94 1115
7153.74 1076
7154.53 1070
7155.33 1084
7156.13 1159
7156.93 1114
7157.73 1219
7158.53 1268
7159.32 1251
7160.12 1143
7160.92 1156
7161.72 1226
7162.52 1229
7163.32 1098
7164.12 1052
7164.91 1091
7165.71 1042
7166.51 1040
7167.31 1022
7168.11 1020
7168.91 991
7169.71 1100
7170.51 1062
7171.31 1100
7172.11 1033
7172.90 1048
7173.70 1111
7174.50 1079
7175.30 1038
7176.10 939
7176.90 1012
7177.70 1020
7178.50 1029
7179.30 986
7180.10 1007
7180.90 914
7181.70 999
7182.50 969
7183.30 1022
7184.10 985
7184.90 1042
7185.70 1050
7186.50 1060
7187.30 984
7188.10 986
7188.90 1005
7189.70 1020
7190.50 1040
7191.30 1036
7192.10 1035
7192.90 987
7193.70 1024
7194.50 954
7195.30 1016
7196.10 1077
7196.90 1070
7197.70 989
7198.50 945
7199.30 993
7200.11 1045
7200.91 1049
7201.71 1025
7202.51 1071
7203.31 999
7204.11 956
7204.91 917
7205.71 989
7206.51 976
7207.31 1010
7208.12 926
7208.92 933
7209.72 962
7210.52 1011
7211.32 957
7212.12 950
7212.92 944
7213.72 949
7214.53 1067
7215.33 994
7216.13 992
7216.93 1008
7217.73 1040
7218.53 1070
7219.34 1090
7220.14 1112
7220.94 1101
7221.74 1064
7222.54 1109
7223.35 1116
7224.15 1148
7224.95 1088
7225.75 1032
7226.56 984
7227.36 1093
7228.16 1075
7228.96 991
7229.76 998
7230.57 1003
7231.37 1108
7232.17 1051
7232.97 994
7233.78 969
7234.58 942
7235.38 943
7236.19 968
7236.99 987
7237.79 992
7238.59 978
7239.40 955
7240.20 1048
7241.00 976
7241.81 1017
7242.61 1017
7243.41 1052
7244.22 946
7245.02 1073
7245.82 986
7246.63 1000
7247.43 1030
7248.23 1037
7249.04 1003
7249.84 1019
7250.64 1028
7251.45 1070
7252.25 1096
7253.05 1028
7253.86 1086
7254.66 1112
7255.46 1121
7256.27 1130
7257.07 1030
7257.88 1124
7258.68 1205
7259.48 1148
7260.29 1237
7261.09 1270
7261.90 1385
7262.70 1523
7263.51 1522
7264.31 1497
7265.11 1465
7265.92 1346
7266.72 1260
7267.53 1215
7268.33 1176
7269.14 1155
7269.94 1117
7270.75 1189
7271.55 1185
7272.36 1125
7273.16 1072
7273.97 1167
7274.77 1195
7275.58 1124
7276.38 1162
7277.19 1178
7277.99 1236
7278.80 1236
7279.60 1298
7280.41 1266
7281.21 1219
7282.02 1446
7282.82 1469
7283.63 1531
7284.43 1819
7285.24 1997
7286.04 2153
7286.85 2220
7287.66 2037
7288.46 1931
7289.27 1777
7290.07 1592
7290.88 1400
7291.68 1371
7292.49 1321
7293.30 1226
7294.10 1244
7294.91 1249
7295.71 1120
7296.52 1133
7297.33 1153
7298.13 1211
7298.94 1148
7299.74 1099
7300.55 1082
7301.36 1053
7302.16 1096
7302.97 1130
7303.78 1158
7304.58 1100
7305.39 1113
7306.20 1149
7307.00 1141
7307.81 1082
7308.62 1158
7309.42 1197
7310.23 1199
7311.04 1117
7311.84 1235
7312.65 1172
7313.46 1175
7314.27 1182
7315.07 1193
7315.88 1286
7316.69 1385
7317.49 1387
7318.30 1527
7319.11 1639
7319.92 1715
7320.72 1697
7321.53 1678
7322.34 1700
7323.15 1640
7323.95 1553
7324.76 1528
7325.57 1468
7326.38 1404
7327.19 1274
7327.99 1305
7328.80 1226
7329.61 1151
7330.42 1178
7331.22 1180
7332.03 1204
7332.84 1176
7333.65 1170
7334.46 1223
7335.27 1148
7336.07 1154
7336.88 1164
7337.69 1190
7338.50 1209
7339.31 1133
7340.12 1113
7340.92 1075
7341.73 1096
7342.54 1013
7343.35 1012
7344.16 1000
7344.97 1027
7345.78 997
7346.59 1039
7347.39 990
7348.20 1067
7349.01 948
7349.82 995
7350.63 991
7351.44 1004
7352.25 1084
7353.06 1038
7353.87 1000
7354.68 976
7355.49 940
7356.30 952
7357.11 976
7357.92 968
7358.72 1019
7359.53 1035
7360.34 1002
7361.15 956
7361.96 969
7362.77 943
7363.58 1049
7364.39 995
7365.20 1031
7366.01 970
7366.82 880
7367.63 890
7368.44 918
7369.25 936
7370.06 969
7370.87 950
7371.68 910
7372.49 863
7373.30 889
7374.11 925
7374.93 930
7375.74 1018
7376.55 935
7377.36 868
7378.17 881
7378.98 932
7379.79 962
7380.60 922
7381.41 1003
7382.22 932
7383.03 1026
7383.84 1014
7384.65 966
7385.46 932
7386.28 936
7387.09 918
7387.90 964
7388.71 945
7389.52 918
7390.33 941
7391.14 820
7391.95 895
7392.77 921
7393.58 877
7394.39 903
7395.20 885
7396.01 936
7396.82 848
7397.64 840
7398.45 850
7399.26 875
7400.07 865
7400.88 876
7401.69 895
7402.51 793
7403.32 813
7404.13 835
7404.94 867
7405.76 810
7406.57 848
7407.38 881
7408.19 843
7409.00 832
7409.82 834
7410.63 830
7411.44 871
7412.25 924
7413.07 909
7413.88 879
7414.69 885
7415.50 834
7416.32 826
7417.13 877
7417.94 868
7418.76 917
7419.57 901
7420.38 885
7421.19 832
7422.01 810
7422.82 868
7423.63 945
7424.45 912
7425.26 937
7426.07 854
7426.89 906
7427.70 961
7428.51 1006
7429.33 971
7430.14 1050
7430.95 1059
7431.77 1085
7432.58 1172
7433.39 1157
7434.21 1156
7435.02 1011
7435.84 1006
7436.65 1070
7437.46 1116
7438.28 1030
7439.09 989
7439.91 971
7440.72 1011
7441.53 1014
7442.35 981
7443.16 914
7443.98 952
7444.79 883
7445.60 862
7446.42 889
7447.23 875
7448.05 858
7448.86 859
7449.68 826
7450.49 894
7451.31 846
7452.12 883
7452.94 845
7453.75 811
7454.57 929
7455.38 903
7456.20 892
7457.01 837
7457.83 847
7458.64 807
7459.46 834
7460.27 958
7461.09 896
7461.90 888
7462.72 909
7463.53 879
7464.35 884
7465.16 877
7465.98 849
7466.79 873
7467.61 851
7468.42 896
7469.24 874
7470.06 893
7470.87 846
7471.69 842
7472.50 897
7473.32 906
7474.13 987
7474.95 873
7475.77 830
7476.58 880
7477.40 950
7478.21 875
7479.03 813
7479.85 865
7480.66 864
7481.48 904
7482.30 869
7483.11 858
7483.93 831
7484.75 853
7485.56 845
7486.38 847
7487.20 841
7488.01 849
7488.83 933
7489.65 888
7490.46 866
7491.28 880
7492.10 895
7492.91 901
7493.73 829
7494.55 817
7495.36 855
7496.18 912
7497.00 847
7497.82 829
7498.63 811
7499.45 827
7500.27 871
7501.08 824
7501.90 793
7502.72 765
7503.54 849
7504.35 859
7505.17 885
7505.99 905
7506.81 834
7507.62 789
7508.44 837
7509.26 935
7510.08 810
7510.90 831
7511.71 774
7512.53 787
7513.35 835
7514.17 811
7514.99 834
7515.80 831
7516.62 819
7517.44 820
7518.26 851
7519.08 932
7519.90 863
7520.71 779
7521.53 884
7522.35 890
7523.17 904
7523.99 800
7524.81 818
7525.63 783
7526.45 853
7527.26 851
7528.08 855
7528.90 814
7529.72 863
7530.54 842
7531.36 901
7532.18 846
7533.00 866
7533.82 848
7534.64 863
7535.45 843
7536.27 838
7537.09 831
7537.91 783
7538.73 826
7539.55 847
7540.37 829
7541.19 808
7542.01 798
7542.83 836
7543.65 826
7544.47 797
7545.29 889
7546.11 898
7546.93 857
7547.75 816
7548.57 833
7549.39 810
7550.21 779
7551.03 737
7551.85 814
7552.67 845
7553.49 825
7554.31 793
7555.13 870
7555.95 885
7556.77 888
7557.59 870
7558.41 837
7559.23 829
7560.05 869
7560.87 905
7561.69 893
7562.51 888
7563.34 901
7564.16 981
7564.98 842
7565.80 834
7566.62 844
7567.44 936
7568.26 892
7569.08 828
7569.90 876
7570.72 858
7571.55 889
7572.37 846
7573.19 829
7574.01 826
7574.83 848
7575.65 842
7576.47 825
7577.30 785
7578.12 750
7578.94 839
7579.76 804
7580.58 806
7581.40 823
7582.23 821
7583.05 901
7583.87 873
7584.69 857
7585.51 864
7586.33 947
7587.16 931
7587.98 981
7588.80 892
7589.62 896
7590.45 904
7591.27 995
7592.09 1019
7592.91 914
7593.74 856
7594.56 928
7595.38 965
7596.20 979
7597.03 1038
7597.85 985
7598.67 1029
7599.49 1023
7600.32 1020
7601.14 1079
7601.96 1142
7602.78 1010
7603.61 1199
7604.43 1190
7605.25 1179
7606.08 1271
7606.90 1349
7607.72 1296
7608.55 1285
7609.37 1179
7610.19 1104
7611.02 1097
7611.84 1028
7612.66 1072
7613.49 1110
7614.31 1041
7615.13 1024
7615.96 1061
7616.78 1108
7617.60 1116
7618.43 1114
7619.25 1138
7620.08 1187
7620.90 1219
7621.72 1147
7622.55 1129
7623.37 1143
7624.20 1108
7625.02 1060
7625.84 1061
7626.67 1030
7627.49 1036
7628.32 1040
7629.14 1114
7629.97 1212
7630.79 1126
7631.61 1268
7632.44 1311
7633.26 1337
7634.09 1349
7634.91 1257
7635.74 1330
7636.56 1221
7637.39 1138
7638.21 1119
7639.04 1051
7639.86 1057
7640.69 956
7641.51 903
7642.34 917
7643.16 877
7643.99 1010
7644.81 887
7645.64 884
7646.46 902
7647.29 900
7648.11 938
7648.94 881
7649.76 861
7650.59 853
7651.42 860
7652.24 830
7653.07 845
7653.89 940
7654.72 918
7655.54 911
7656.37 902
7657.20 918
7658.02 934
7658.85 927
7659.67 893
7660.50 881
7661.33 801
7662.15 841
7662.98 884
7663.80 857
7664.63 780
7665.46 823
7666.28 851
7667.11 861
7667.94 761
7668.76 799
7669.59 817
7670.42 846
7671.24 824
7672.07 764
7672.90 757
7673.72 751
7674.55 784
7675.38 854
7676.20 792
7677.03 823
7677.86 792
7678.68 805
7679.51 772
7680.34 768
7681.16 819
7681.99 791
7682.82 801
7683.65 825
7684.47 787
7685.30 838
7686.13 873
7686.96 945
7687.78 836
7688.61 794
7689.44 809
7690.27 784
7691.09 776
7691.92 827
7692.75 847
7693.58 782
7694.41 738
7695.23 861
7696.06 844
7696.89 795
7697.72 791
7698.55 797
7699.37 817
7700.20 739
7701.03 811
7701.86 796
7702.69 870
7703.51 828
7704.34 804
7705.17 755
7706.00 692
7706.83 712
7707.66 727
7708.49 757
7709.31 729
7710.14 770
7710.97 758
7711.80 794
7712.63 714
7713.46 731
7714.29 764
7715.12 768
7715.95 795
7716.77 839
7717.60 730
7718.43 751
7719.26 781
7720.09 758
7720.92 703
7721.75 669
7722.58 725
7723.41 750
7724.24 772
7725.07 724
7725.90 689
7726.73 749
7727.56 717
7728.39 725
7729.22 758
7730.05 758
7730.88 722
7731.71 760
7732.54 782
7733.37 722
7734.20 715
7735.03 703
7735.86 658
7736.69 731
7737.52 779
7738.35 762
7739.18 784
7740.01 703
7740.84 685
7741.67 758
7742.50 757
7743.33 759
7744.16 713
7744.99 722
7745.82 792
7746.65 765
7747.48 780
7748.31 821
7749.14 792
7749.97 817
7750.81 813
7751.64 771
7752.47 723
7753.30 747
7754.13 801
7754.96 787
7755.79 742
7756.62 767
7757.45 772
7758.29 809
7759.12 797
7759.95 776
7760.78 772
7761.61 789
7762.44 707
7763.27 727
7764.11 770
7764.94 878
7765.77 811
7766.60 765
7767.43 755
7768.26 789
7769.10 812
7769.93 757
7770.76 805
7771.59 819
7772.42 833
7773.26 781
7774.09 754
7774.92 767
7775.75 779
7776.59 815
7777.42 801
7778.25 846
7779.08 800
7779.92 815
7780.75 781
7781.58 834
7782.41 782
7783.25 733
7784.08 757
7784.91 750
7785.74 738
7786.58 815
7787.41 745
7788.24 730
7789.08 791
7789.91 775
7790.74 735
7791.57 731
7792.41 777
7793.24 728
7794.07 809
7794.91 767
7795.74 760
7796.57 715
7797.41 794
7798.24 788
7799.07 795
7799.91 756
7800.74 796
7801.58 863
7802.41 808
7803.24 840
7804.08 777
7804.91 799
7805.74 837
7806.58 833
7807.41 887
7808.25 843
7809.08 919
7809.91 944
7810.75 902
7811.58 907
7812.42 983
7813.25 1015
7814.09 1022
7814.92 1083
7815.75 1148
7816.59 1185
7817.42 1204
7818.26 1177
7819.09 1181
7819.93 1210
7820.76 1131
7821.60 1108
7822.43 1039
7823.27 1011
7824.10 978
7824.94 941
7825.77 1043
7826.61 973
7827.44 1037
7828.28 994
7829.11 990
7829.95 991
7830.78 1041
7831.62 987
7832.45 1046
7833.29 943
7834.12 959
7834.96 1062
7835.79 1038
7836.63 1015
7837.46 1013
7838.30 1006
7839.14 1011
7839.97 984
7840.81 902
7841.64 928
7842.48 916
7843.31 968
7844.15 938
7844.99 940
7845.82 957
7846.66 999
7847.49 1000
7848.33 890
7849.17 973
7850.00 968
7850.84 944
7851.68 926
7852.51 948
7853.35 921
7854.18 951
7855.02 953
7855.86 960
7856.69 1000
7857.53 1015
7858.37 1067
7859.20 1206
7860.04 1291
7860.88 1306
7861.71 1316
7862.55 1348
7863.39 1249
7864.23 1138
7865.06 1121
7865.90 1071
7866.74 1014
7867.57 1038
7868.41 1052
7869.25 1083
7870.09 1055
7870.92 1061
7871.76 1040
7872.60 1096
7873.44 1143
7874.27 1108
7875.11 1085
7875.95 1177
7876.79 1238
7877.62 1356
7878.46 1316
7879.30 1343
7880.14 1337
7880.97 1422
7881.81 1284
7882.65 1315
7883.49 1329
7884.33 1387
7885.16 1269
7886.00 1232
7886.84 1216
7887.68 1206
7888.52 1129
7889.36 1160
7890.19 1151
7891.03 1237
7891.87 1280
7892.71 1240
7893.55 1176
7894.39 1219
7895.23 1109
7896.06 1125
7896.90 1056
7897.74 1075
7898.58 1037
7899.42 1010
7900.26 1006
7901.10 976
7901.94 997
7902.77 1062
7903.61 1044
7904.45 997
7905.29 905
7906.13 988
7906.97 950
7907.81 923
7908.65 1025
7909.49 987
7910.33 961
7911.17 949
7912.01 928
7912.85 918
7913.69 906
7914.53 919
7915.37 993
7916.21 1024
7917.05 1111
7917.89 1143
7918.73 1180
7919.57 1256
7920.41 1266
7921.25 1306
7922.09 1238
7922.93 1171
7923.77 1043
7924.61 1050
7925.45 958
7926.29 971
7927.13 952
7927.97 949
7928.81 848
7929.65 870
7930.49 891
7931.33 909
7932.17 919
7933.01 829
7933.85 855
7934.69 860
7935.53 815
7936.37 841
7937.21 845
7938.05 825
7938.90 842
7939.74 803
7940.58 823
7941.42 795
7942.26 799
7943.10 754
7943.94 838
7944.78 865
7945.63 769
7946.47 802
7947.31 815
7948.15 864
7948.99 889
7949.83 863
7950.67 834
7951.52 869
7952.36 845
7953.20 940
7954.04 975
7954.88 975
7955.72 1001
7956.57 1110
7957.41 1093
7958.25 959
7959.09 985
7959.93 958
7960.78 884
7961.62 863
7962.46 938
7963.30 1025
7964.15 911
7964.99 962
7965.83 882
7966.67 885
7967.52 909
7968.36 896
7969.20 940
7970.04 984
7970.89 1000
7971.73 940
7972.57 877
7973.41 847
7974.26 799
7975.10 799
7975.94 800
7976.79 830
7977.63 790
7978.47 839
7979.31 821
7980.16 787
7981.00 808
7981.84 757
7982.69 708
7983.53 717
7984.37 765
7985.22 775
7986.06 866
7986.90 806
7987.75 804
7988.59 837
7989.44 804
7990.28 755
7991.12 776
7991.97 762
7992.81 802
7993.65 768
7994.50 791
7995.34 769
7996.19 851
7997.03 716
7997.87 738
7998.72 794
7999.56 716
8000.41 732
8001.25 755
8002.10 756
8002.94 758
8003.78 693
8004.63 702
8005.47 808
8006.32 792
8007.16 694
8008.01 678
8008.85 678
8009.70 752
8010.54 737
8011.39 736
8012.23 770
8013.08 710
8013.92 721
8014.77 715
8015.61 672
8016.46 700
8017.30 650
8018.15 716
8018.99 660
8019.84 712
8020.68 671
8021.53 741
8022.37 741
8023.22 656
8024.06 700
8024.91 734
8025.75 644
8026.60 676
8027.45 716
8028.29 691
8029.14 716
8029.98 724
8030.83 696
8031.67 665
8032.52 643
8033.37 677
8034.21 663
8035.06 723
8035.90 748
8036.75 658
8037.60 696
8038.44 752
8039.29 763
8040.14 663
8040.98 646
8041.83 654
8042.68 636
8043.52 718
8044.37 687
8045.21 661
8046.06 653
8046.91 666
8047.75 625
8048.60 701
8049.45 730
8050.30 708
8051.14 725
8051.99 712
8052.84 696
8053.68 730
8054.53 701
8055.38 744
8056.22 715
8057.07 679
8057.92 626
8058.77 691
8059.61 697
8060.46 595
8061.31 649
8062.16 668
8063.00 702
8063.85 634
8064.70 623
8065.55 673
8066.39 659
8067.24 633
8068.09 691
8068.94 696
8069.79 660
8070.63 688
8071.48 721
8072.33 698
8073.18 615
8074.03 631
8074.87 653
8075.72 640
8076.57 646
8077.42 647
8078.27 671
8079.12 661
8079.96 654
8080.81 642
8081.66 663
8082.51 745
8083.36 679
8084.21 629
8085.06 659
8085.90 688
8086.75 646
8087.60 652
8088.45 642
8089.30 663
8090.15 628
8091.00 675
8091.85 656
8092.70 635
8093.54 648
8094.39 694
8095.24 629
8096.09 695
8096.94 693
8097.79 635
8098.64 580
8099.49 592
8100.34 649
8101.19 655
8102.04 685
8102.89 613
8103.74 655
8104.59 655
8105.44 614
8106.29 626
8107.14 639
8107.99 611
8108.84 645
8109.69 626
8110.54 586
8111.39 661
8112.24 683
8113.09 602
8113.94 628
8114.79 657
8115.64 664
8116.49 622
8117.34 628
8118.19 629
8119.04 648
8119.89 686
8120.74 713
8121.59 658
8122.44 669
8123.29 697
8124.14 681
8124.99 667
8125.84 670
8126.70 656
8127.55 668
8128.40 716
8129.25 653
8130.10 653
8130.95 671
8131.80 726
8132.65 697
8133.50 718
8134.36 724
8135.21 700
8136.06 729
8136.91 781
8137.76 765
8138.61 725
8139.46 705
8140.32 758
8141.17 717
8142.02 709
8142.87 698
8143.72 680
8144.57 723
8145.43 726
8146.28 731
8147.13 770
8147.98 766
8148.83 822
8149.69 792
8150.54 796
8151.39 789
8152.24 790
8153.10 790
8153.95 815
8154.80 876
8155.65 852
8156.50 954
8157.36 938
8158.21 1016
8159.06 1003
8159.92 855
8160.77 813
8161.62 856
8162.47 800
8163.33 742
8164.18 791
8165.03 733
8165.88 796
8166.74 813
8167.59 872
8168.44 716
8169.30 731
8170.15 722
8171.00 742
8171.86 736
8172.71 678
8173.56 710
8174.42 696
8175.27 680
8176.12 682
8176.98 739
8177.83 653
8178.68 631
8179.54 699
8180.39 672
8181.25 574
8182.10 665
8182.95 683
8183.81 713
8184.66 678
8185.51 645
8186.37 665
8187.22 671
8188.08 712
8188.93 702
8189.79 629
8190.64 639
8191.49 602
8192.35 663
8193.20 671
8194.06 635
8194.91 634
8195.77 630
8196.62 627
8197.47 635
8198.33 667
8199.18 676
8200.04 615
8200.89 568
8201.75 613
8202.60 697
8203.46 632
8204.31 671
8205.17 609
8206.02 650
8206.88 601
8207.73 650
8208.59 694
8209.44 624
8210.30 639
8211.15 674
8212.01 659
8212.87 615
8213.72 701
8214.58 719
8215.43 705
8216.29 663
8217.14 719
8218.00 719
8218.85 722
8219.71 725
8220.57 701
8221.42 706
8222.28 695
8223.13 736
8223.99 683
8224.85 728
8225.70 686
8226.56 694
8227.41 657
8228.27 706
8229.13 655
8229.98 679
8230.84 696
8231.70 702
8232.55 665
8233.41 609
8234.26 646
8235.12 685
8235.98 597
8236.83 629
8237.69 645
8238.55 628
8239.40 620
8240.26 560
8241.12 620
8241.98 675
8242.83 697
8243.69 670
8244.55 620
8245.40 619
8246.26 654
8247.12 674
8247.98 656
8248.83 617
8249.69 622
8250.55 620
8251.40 593
8252.26 662
8253.12 605
8253.98 630
8254.83 640
8255.69 671
8256.55 586
8257.41 611
8258.27 706
8259.12 698
8259.98 658
8260.84 657
8261.70 691
8262.55 667
8263.41 686
8264.27 665
8265.13 656
8265.99 646
8266.85 700
8267.70 605
8268.56 665
8269.42 616
8270.28 670
8271.14 670
8272.00 678
8272.85 686
8273.71 671
8274.57 640
8275.43 619
8276.29 634
8277.15 636
8278.01 664
8278.87 614
8279.72 650
8280.58 693
8281.44 617
8282.30 687
8283.16 646
8284.02 657
8284.88 642
8285.74 655
8286.60 672
8287.46 659
8288.32 690
8289.17 692
8290.03 778
8290.89 669
8291.75 635
8292.61 674
8293.47 778
8294.33 689
8295.19 685
8296.05 716
8296.91 709
8297.77 726
8298.63 711
8299.49 766
8300.35 757
8301.21 712
8302.07 683
8302.93 733
8303.79 720
8304.65 726
8305.51 767
8306.37 663
8307.23 647
8308.09 674
8308.95 737
8309.81 721
8310.67 682
8311.53 702
8312.39 747
8313.26 712
8314.12 710
8314.98 757
8315.84 821
8316.70 891
8317.56 853
8318.42 792
8319.28 760
8320.14 889
8321.00 819
8321.86 768
8322.73 756
8323.59 715
8324.45 700
8325.31 753
8326.17 698
8327.03 687
8327.89 633
8328.75 692
8329.62 758
8330.48 732
8331.34 685
8332.20 685
8333.06 783
8333.92 712
8334.79 625
8335.65 630
8336.51 643
8337.37 667
8338.23 654
8339.09 647
8339.96 643
8340.82 621
8341.68 693
8342.54 714
8343.41 772
8344.27 825
8345.13 805
8345.99 798
8346.85 732
8347.72 730
8348.58 771
8349.44 721
8350.30 753
8351.17 731
8352.03 692
8352.89 678
8353.76 676
8354.62 699
8355.48 646
8356.34 645
8357.21 687
8358.07 707
8358.93 672
8359.80 629
8360.66 679
8361.52 710
8362.38 651
8363.25 626
8364.11 675
8364.97 676
8365.84 675
8366.70 669
8367.56 655
8368.43 622
8369.29 652
8370.16 695
8371.02 639
8371.88 622
8372.75 650
8373.61 697
8374.47 689
8375.34 663
8376.20 657
8377.07 600
8377.93 628
8378.79 686
8379.66 655
8380.52 641
8381.39 607
8382.25 646
8383.11 716
8383.98 673
8384.84 642
8385.71 674
8386.57 727
8387.44 674
8388.30 634
8389.17 607
8390.03 702
8390.89 661
8391.76 667
8392.62 662
8393.49 666
8394.35 661
8395.22 654
8396.08 692
8396.95 690
8397.81 669
8398.68 694
8399.54 736
8400.41 637
8401.27 682
8402.14 622
8403.00 667
8403.87 674
8404.74 675
8405.60 659
8406.47 699
8407.33 750
8408.20 724
8409.06 711
8409.93 682
8410.79 677
8411.66 641
8412.53 699
8413.39 732
8414.26 700
8415.12 733
8415.99 776
8416.86 790
8417.72 751
8418.59 709
8419.45 738
8420.32 735
8421.19 731
8422.05 769
8422.92 783
8423.78 763
8424.65 780
8425.52 840
8426.38 801
8427.25 798
8428.12 841
8428.98 959
8429.85 908
8430.72 837
8431.58 821
8432.45 821
8433.32 864
8434.18 851
8435.05 806
8435.92 801
8436.79 803
8437.65 835
8438.52 889
8439.39 951
8440.25 977
8441.12 1018
8441.99 1088
8442.86 1161
8443.72 1216
8444.59 1195
8445.46 1154
8446.33 1173
8447.19 1107
8448.06 1143
8448.93 1118
8449.80 1099
8450.66 1079
8451.53 1076
8452.40 1048
8453.27 1110
8454.14 1030
8455.00 1177
8455.87 1205
8456.74 1217
8457.61 1256
8458.48 1282
8459.34 1248
8460.21 1332
8461.08 1267
8461.95 1370
8462.82 1289
8463.69 1223
8464.55 1251
8465.42 1171
8466.29 1158
8467.16 1292
8468.03 1410
8468.90 1565
8469.77 1970
8470.63 2496
8471.50 2771
8472.37 2784
8473.24 2881
8474.11 2748
8474.98 2487
8475.85 2266
8476.72 2005
8477.59 1754
8478.45 1536
8479.32 1421
8480.19 1228
8481.06 1166
8481.93 1094
8482.80 1051
8483.67 1058
8484.54 995
8485.41 935
8486.28 977
8487.15 921
8488.02 940
8488.89 945
8489.76 932
8490.63 942
8491.50 928
8492.37 984
8493.24 873
8494.11 859
8494.98 878
8495.85 814
8496.72 770
8497.59 799
8498.46 829
8499.33 850
8500.20 833
8501.07 862
8501.94 850
8502.81 811
8503.68 872
8504.55 876
8505.42 877
8506.29 889
8507.16 903
8508.03 991
8508.90 950
8509.77 1005
8510.65 996
8511.52 1013
8512.39 923
8513.26 874
8514.13 840
8515.00 871
8515.87 829
8516.74 816
8517.61 852
8518.48 870
8519.36 840
8520.23 875
8521.10 803
8521.97 846
8522.84 825
8523.71 901
8524.58 853
8525.46 829
8526.33 862
8527.20 877
8528.07 828
8528.94 873
8529.81 897
8530.69 918
8531.56 917
8532.43 860
8533.30 923
8534.17 917
8535.05 966
8535.92 962
8536.79 1010
8537.66 949
8538.54 959
8539.41 963
8540.28 1071
8541.15 1004
8542.02 960
8542.90 980
8543.77 950
8544.64 920
8545.51 931
8546.39 949
8547.26 912
8548.13 961
8549.01 884
8549.88 884
8550.75 1021
8551.62 1100
8552.50 1134
8553.37 1191
8554.24 1288
8555.12 1453
8555.99 1454
8556.86 1507
8557.74 1436
8558.61 1364
8559.48 1267
8560.36 1208
8561.23 1130
8562.10 1012
8562.98 924
8563.85 884
8564.72 865
8565.60 789
8566.47 789
8567.34 816
8568.22 798
8569.09 798
8569.97 812
8570.84 788
8571.71 848
8572.59 794
8573.46 750
8574.34 748
8575.21 816
8576.08 781
8576.96 706
8577.83 772
8578.71 801
8579.58 774
8580.46 698
8581.33 722
8582.20 709
8583.08 749
8583.95 796
8584.83 750
8585.70 769
8586.58 716
8587.45 676
8588.33 756
8589.20 771
8590.08 723
8590.95 712
8591.83 700
8592.70 746
8593.58 745
8594.45 735
8595.33 708
8596.20 750
8597.08 780
8597.95 783
8598.83 778
8599.70 806
8600.58 774
8601.45 787
8602.33 812
8603.21 771
8604.08 724
8604.96 781
8605.83 790
8606.71 724
8607.58 737
8608.46 734
8609.34 726
8610.21 728
8611.09 726
8611.96 773
8612.84 761
8613.72 751
8614.59 757
8615.47 768
8616.34 814
8617.22 827
8618.10 761
8618.97 735
8619.85 742
8620.73 743
8621.60 808
8622.48 749
8623.36 833
8624.23 808
8625.11 826
8625.99 855
8626.86 774
8627.74 810
8628.62 795
8629.49 794
8630.37 804
8631.25 778
8632.12 845
8633.00 812
8633.88 757
8634.76 803
8635.63 899
8636.51 879
8637.39 797
8638.26 745
8639.14 715
8640.02 776
8640.90 891
8641.77 841
8642.65 787
8643.53 855
8644.41 823
8645.28 864
8646.16 878
8647.04 904
8647.92 900
8648.80 870
8649.67 887
8650.55 926
8651.43 896
8652.31 869
8653.19 910
8654.06 908
8654.94 899
8655.82 917
8656.70 924
8657.58 938
8658.46 920
8659.33 885
8660.21 899
8661.09 932
8661.97 959
8662.85 943
8663.73 908
8664.61 1004
8665.48 1016
8666.36 941
8667.24 945
8668.12 960
8669.00 1003
8669.88 943
8670.76 985
8671.64 1103
8672.52 1196
8673.40 1285
8674.27 1428
8675.15 1502
8676.03 1535
8676.91 1671
8677.79 1645
8678.67 1602
8679.55 1473
8680.43 1395
8681.31 1381
8682.19 1344
8683.07 1165
8683.95 1165
8684.83 1079
8685.71 1101
8686.59 1094
8687.47 1149
8688.35 1159
8689.23 1247
8690.11 1405
8690.99 1600
8691.87 1897
8692.75 2249
8693.63 2409
8694.51 2513
8695.39 2578
8696.27 2413
8697.15 2249
8698.03 2129
8698.91 1829
8699.79 1637
8700.67 1421
8701.55 1253
8702.43 1142
8703.31 1092
8704.19 1035
8705.07 1034
8705.95 1008
8706.84 961
8707.72 883
8708.60 885
8709.48 796
8710.36 844
8711.24 828
8712.12 830
8713.00 807
8713.88 802
8714.76 764
8715.65 805
8716.53 849
8717.41 733
8718.29 702
8719.17 794
8720.05 840
8720.93 807
8721.82 816
8722.70 860
8723.58 888
8724.46 797
8725.34 814
8726.22 772
8727.11 830
8727.99 836
8728.87 816
8729.75 808
8730.63 814
8731.52 873
8732.40 836
8733.28 859
8734.16 799
8735.05 755
8735.93 833
8736.81 853
8737.69 733
8738.58 783
8739.46 778
8740.34 788
8741.22 838
8742.11 735
8742.99 780
8743.87 749
8744.75 781
8745.64 693
8746.52 687
8747.40 690
8748.28 739
8749.17 754
8750.05 759
8750.93 715
8751.82 724
8752.70 738
8753.58 798
8754.47 761
8755.35 827
8756.23 800
8757.12 807
8758.00 880
8758.88 886
8759.77 909
8760.65 858
8761.53 882
8762.42 896
8763.30 964
8764.19 891
8765.07 863
8765.95 863
8766.84 872
8767.72 841
8768.60 893
8769.49 854
8770.37 834
8771.26 881
8772.14 876
8773.03 863
8773.91 859
8774.79 869
8775.68 842
8776.56 814
8777.45 817
8778.33 706
8779.22 706
8780.10 725
8780.98 705
8781.87 715
8782.75 732
8783.64 712
8784.52 721
8785.41 710
8786.29 701
8787.18 689
8788.06 696
8788.95 672
8789.83 678
8790.72 675
8791.60 715
8792.49 679
8793.37 663
8794.26 631
8795.14 654
8796.03 695
8796.92 661
8797.80 658
8798.69 704
8799.57 661
8800.46 615
8801.34 628
8802.23 724
8803.11 675
8804.00 664
8804.89 702
8805.77 680
8806.66 705
8807.54 682
8808.43 708
8809.32 684
8810.20 694
8811.09 743
8811.97 679
8812.86 669
8813.75 608
8814.63 665
8815.52 680
8816.41 667
8817.29 664
8818.18 636
8819.06 638
8819.95 714
8820.84 709
8821.72 664
8822.61 634
8823.50 651
8824.38 638
8825.27 602
8826.16 621
8827.05 678
8827.93 675
8828.82 647
8829.71 696
8830.59 675
8831.48 702
8832.37 638
8833.25 629
8834.14 659
8835.03 617
8835.92 586
8836.80 584
8837.69 629
8838.58 629
8839.47 672
8840.35 674
8841.24 609
8842.13 633
8843.02 654
8843.90 642
8844.79 646
8845.68 590
8846.57 577
8847.46 596
8848.34 623
8849.23 580
8850.12 619
8851.01 599
8851.90 578
8852.78 557
8853.67 580
8854.56 556
8855.45 602
8856.34 585
8857.23 553
8858.12 591
8859.00 579
8859.89 580
8860.78 566
8861.67 589
8862.56 522
8863.45 596
8864.34 538
8865.22 563
8866.11 590
8867.00 641
8867.89 603
8868.78 577
8869.67 558
8870.56 653
8871.45 604
8872.34 584
8873.23 558
8874.12 504
8875.00 650
8875.89 594
8876.78 560
8877.67 503
8878.56 522
8879.45 499
8880.34 553
8881.23 578
8882.12 511
8883.01 542
8883.90 564
8884.79 560
8885.68 555
8886.57 563
8887.46 559
8888.35 619
8889.24 607
8890.13 607
8891.02 585
8891.91 574
8892.80 574
8893.69 592
8894.58 552
8895.47 549
8896.36 581
8897.25 601
8898.14 569
8899.03 553
8899.92 561
8900.81 600
8901.71 584
8902.60 515
8903.49 554
8904.38 533
8905.27 564
8906.16 536
8907.05 534
8907.94 517
8908.83 567
8909.72 528
8910.61 535
8911.51 516
8912.40 481
8913.29 511
8914.18 572
8915.07 604
8915.96 543
8916.85 556
8917.75 547
8918.64 527
8919.53 526
8920.42 570
8921.31 601
8922.20 556
8923.09 523
8923.99 508
8924.88 476
8925.77 547
8926.66 597
8927.55 575
8928.45 531
8929.34 471
8930.23 547
8931.12 566
8932.01 477
8932.91 455
8933.80 499
8934.69 447
8935.58 497
8936.48 549
8937.37 528
8938.26 519
8939.15 491
8940.05 517
8940.94 520
8941.83 500
8942.72 449
8943.62 496
8944.51 503
8945.40 563
8946.30 516
8947.19 552
8948.08 548
8948.97 536
8949.87 476
8950.76 504
8951.65 535
8952.55 541
8953.44 480
8954.33 441
8955.23 463
8956.12 487
8957.01 530
8957.91 551
8958.80 547
8959.69 496
8960.59 520
8961.48 517
8962.38 507
8963.27 501
8964.16 532
8965.06 560
8965.95 563
8966.85 556
8967.74 567
8968.63 623
8969.53 583
8970.42 548
8971.32 551
8972.21 520
8973.10 507
8974.00 534
8974.89 512
8975.79 533
8976.68 520
8977.58 497
8978.47 587
8979.36 562
8980.26 511
8981.15 516
8982.05 540
8982.94 537
8983.84 463
8984.73 458
8985.63 465
8986.52 524
8987.42 487
8988.31 510
8989.21 506
8990.10 470
8991.00 594
8991.89 511
8992.79 479
8993.68 484
8994.58 463
8995.47 567
8996.37 517
8997.27 521
8998.16 501
8999.06 559
8999.95 486
9000.85 534
9001.74 519
9002.64 488
9003.53 481
9004.43 508
9005.33 458
9006.22 467
9007.12 471
9008.01 474
9008.91 460
9009.81 440
9010.70 494
9011.60 470
9012.49 509
9013.39 443
9014.29 481
9015.18 482
9016.08 484
9016.98 454
9017.87 452
9018.77 418
9019.67 497
9020.56 473
9021.46 482
9022.36 506
9023.25 479
9024.15 460
9025.05 471
9025.94 480
9026.84 518
9027.74 488
9028.63 487
9029.53 498
9030.43 477
9031.33 497
9032.22 523
9033.12 485
9034.02 512
9034.91 463
9035.81 455
9036.71 507
9037.61 488
9038.50 528
9039.40 533
9040.30 478
9041.20 476
9042.10 491
9042.99 475
9043.89 473
9044.79 485
9045.69 466
9046.58 505
9047.48 484
9048.38 467
9049.28 472
9050.18 506
9051.07 519
9051.97 485
9052.87 536
9053.77 504
9054.67 455
9055.57 510
9056.46 489
9057.36 488
9058.26 467
9059.16 497
9060.06 503
9060.96 507
9061.86 505
9062.75 512
9063.65 533
9064.55 540
9065.45 489
9066.35 529
9067.25 521
9068.15 490
9069.05 481
9069.95 468
9070.84 468
9071.74 508
9072.64 515
9073.54 468
9074.44 474
9075.34 490
9076.24 472
9077.14 461
9078.04 535
9078.94 543
9079.84 534
9080.74 535
9081.64 524
9082.54 526
9083.44 518
9084.34 502
9085.24 500
9086.14 499
9087.04 483
9087.94 491
9088.84 522
9089.74 492
9090.64 533
9091.54 528
9092.44 540
9093.34 515
9094.24 552
9095.14 508
9096.04 515
9096.94 544
9097.84 548
9098.74 521
9099.64 477
9100.54 543
9101.44 482
9102.34 516
9103.24 530
9104.14 566
9105.04 487
9105.95 491
9106.85 453
9107.75 462
9108.65 418
9109.55 470
9110.45 525
9111.35 514
9112.25 487
9113.15 479
9114.06 393
9114.96 428
9115.86 535
9116.76 471
9117.66 474
9118.56 541
9119.46 519
9120.37 473
9121.27 436
9122.17 476
9123.07 444
9123.97 468
9124.87 471
9125.78 474
9126.68 493
9127.58 526
9128.48 509
9129.38 487
9130.29 523
9131.19 485
9132.09 473
9132.99 464
9133.89 477
9134.80 435
9135.70 453
9136.60 445
9137.50 480
9138.41 508
9139.31 471
9140.21 488
9141.11 444
9142.02 449
9142.92 513
9143.82 493
9144.72 470
9145.63 497
9146.53 500
9147.43 536
9148.34 512
9149.24 485
9150.14 454
9151.05 514
9151.95 490
9152.85 521
9153.76 466
9154.66 464
9155.56 434
9156.47 497
9157.37 497
9158.27 456
9159.18 447
9160.08 485
9160.98 465
9161.89 435
9162.79 470
9163.69 501
9164.60 499
9165.50 480
9166.41 483
9167.31 500
9168.21 457
9169.12 528
9170.02 489
9170.93 473
9171.83 484
9172.73 424
9173.64 446
9174.54 447
9175.45 494
9176.35 516
9177.25 460
9178.16 467
9179.06 507
9179.97 515
9180.87 487
9181.78 438
9182.68 489
9183.59 435
9184.49 416
9185.40 474
9186.30 471
9187.21 494
9188.11 421
9189.02 478
9189.92 476
9190.83 422
9191.73 470
9192.64 468
9193.54 469
9194.45 497
9195.35 456
9196.26 480
9197.16 471
9198.07 456
9198.97 488
9199.88 571
9200.78 582
9201.69 565
9202.60 543
9203.50 484
9204.41 564
9205.31 529
9206.22 496
9207.13 469
9208.03 570
9208.94 528
9209.84 497
9210.75 502
9211.66 449
9212.56 469
9213.47 452
9214.37 473
9215.28 450
9216.19 494
9217.09 503
9218.00 504
9218.91 461
9219.81 502
9220.72 510
9221.63 504
9222.53 472
9223.44 474
9224.35 485
9225.25 498
9226.16 476
9227.07 448
9227.97 474
9228.88 510
9229.79 491
9230.69 506
9231.60 517
9232.51 528
9233.41 460
9234.32 493
9235.23 499
9236.14 477
9237.04 469
9237.95 444
9238.86 481
9239.77 470
9240.67 466
9241.58 459
9242.49 454
9243.40 495
9244.30 474
9245.21 467
9246.12 435
9247.03 442
9247.94 487
9248.84 472
9249.75 478
9250.66 476
9251.57 459
9252.48 481
9253.38 442
9254.29 429
9255.20 465
9256.11 466
9257.02 463
9257.93 481
9258.83 503
9259.74 507
9260.65 470
9261.56 462
9262.47 425
9263.38 459
9264.29 478
9265.19 457
9266.10 497
9267.01 479
9267.92 495
9268.83 447
9269.74 510
9270.65 504
9271.56 446
9272.47 439
9273.37 465
9274.28 496
9275.19 472
9276.10 499
9277.01 517
9277.92 466
9278.83 458
9279.74 452
9280.65 439
9281.56 470
9282.47 447
9283.38 474
9284.29 490
9285.20 481
9286.11 449
9287.02 502
9287.93 563
9288.84 487
9289.75 539
9290.66 487
9291.57 489
9292.48 471
9293.39 488
9294.30 511
9295.21 476
9296.12 500
9297.03 504
9297.94 454
9298.85 478
9299.76 496
9300.67 513
9301.58 534
9302.49 529
9303.40 528
9304.31 521
9305.22 568
9306.13 553
9307.04 536
9307.95 590
9308.87 585
9309.78 553
9310.69 609
9311.60 545
9312.51 562
9313.42 550
9314.33 542
9315.24 559
9316.15 549
9317.07 527
9317.98 527
9318.89 502
9319.80 510
9320.71 512
9321.62 499
9322.53 522
9323.45 494
9324.36 528
9325.27 506
9326.18 502
9327.09 509
9328.00 513
9328.92 542
9329.83 506
9330.74 504
9331.65 495
9332.56 497
9333.48 515
9334.39 477
9335.30 494
9336.21 497
9337.13 489
9338.04 523
9338.95 520
9339.86 516
9340.77 517
9341.69 492
9342.60 467
9343.51 561
9344.43 540
9345.34 508
9346.25 501
9347.16 493
9348.08 548
9348.99 512
9349.90 521
9350.81 504
9351.73 517
9352.64 453
9353.55 475
9354.47 544
9355.38 505
9356.29 524
9357.21 487
9358.12 455
9359.03 472
9359.95 491
9360.86 465
9361.77 463
9362.69 476
9363.60 510
9364.51 502
9365.43 504
9366.34 454
9367.26 500
9368.17 481
9369.08 494
9370.00 495
9370.91 457
9371.82 479
9372.74 439
9373.65 446
9374.57 446
9375.48 514
9376.40 472
9377.31 525
9378.22 469
9379.14 486
9380.05 475
9380.97 535
9381.88 515
9382.80 472
9383.71 462
9384.62 548
9385.54 522
9386.45 501
9387.37 475
9388.28 517
9389.20 562
9390.11 535
9391.03 513
9391.94 499
9392.86 592
9393.77 525
9394.69 549
9395.60 530
9396.52 545
9397.43 512
9398.35 538
9399.26 562
9400.18 512
9401.10 505
9402.01 528
9402.93 531
9403.84 571
9404.76 472
9405.67 506
9406.59 495
9407.50 494
9408.42 504
9409.34 530
9410.25 565
9411.17 528
9412.08 548
9413.00 508
9413.92 509
9414.83 513
9415.75 556
9416.66 553
9417.58 503
9418.50 481
9419.41 516
9420.33 554
9421.25 575
9422.16 573
9423.08 542
9423.99 536
9424.91 540
9425.83 576
9426.74 568
9427.66 487
9428.58 496
9429.49 521
9430.41 555
9431.33 514
9432.25 539
9433.16 576
9434.08 561
9435.00 555
9435.91 566
9436.83 508
9437.75 592
9438.67 547
9439.58 517
9440.50 587
9441.42 588
9442.33 599
9443.25 607
9444.17 585
9445.09 608
9446.00 642
9446.92 631
9447.84 593
9448.76 657
9449.68 596
9450.59 637
9451.51 703
9452.43 701
9453.35 823
9454.26 905
9455.18 970
9456.10 984
9457.02 960
9457.94 882
9458.86 853
9459.77 830
9460.69 752
9461.61 678
9462.53 704
9463.45 694
9464.37 650
9465.28 670
9466.20 576
9467.12 571
9468.04 594
9468.96 585
9469.88 584
9470.80 628
9471.72 562
9472.63 554
9473.55 562
9474.47 564
9475.39 590
9476.31 599
9477.23 610
9478.15 575
9479.07 671
9479.99 666
9480.91 749
9481.83 773
9482.74 761
9483.66 751
9484.58 744
9485.50 680
9486.42 646
9487.34 662
9488.26 609
9489.18 628
9490.10 598
9491.02 591
9491.94 609
9492.86 603
9493.78 586
9494.70 541
9495.62 584
9496.54 533
9497.46 538
9498.38 527
9499.30 591
9500.22 564
9501.14 541
9502.06 549
9502.98 532
9503.90 519
9504.82 495
9505.74 530
9506.66 593
9507.59 531
9508.51 528
9509.43 542
9510.35 541
9511.27 610
9512.19 580
9513.11 538
9514.03 522
9514.95 534
9515.87 537
9516.79 539
9517.71 595
9518.64 593
9519.56 591
9520.48 559
9521.40 590
9522.32 606
9523.24 582
9524.16 543
9525.08 541
9526.01 591
9526.93 621
9527.85 587
9528.77 542
9529.69 587
9530.61 627
9531.54 666
9532.46 658
9533.38 607
9534.30 701
9535.22 667
9536.15 664
9537.07 627
9537.99 711
9538.91 655
9539.83 643
9540.76 650
9541.68 593
9542.60 582
9543.52 621
9544.45 627
9545.37 601
9546.29 606
9547.21 587
9548.14 598
9549.06 652
9549.98 635
9550.90 559
9551.83 586
9552.75 595
9553.67 614
9554.59 583
9555.52 638
9556.44 590
9557.36 619
9558.29 615
9559.21 573
9560.13 544
9561.06 584
9561.98 654
9562.90 652
9563.83 653
9564.75 599
9565.67 644
9566.60 643
9567.52 576
9568.44 591
9569.37 563
9570.29 585
9571.21 586
9572.14 603
9573.06 594
9573.98 596
9574.91 613
9575.83 593
9576.76 650
9577.68 591
9578.60 623
9579.53 651
9580.45 642
9581.38 533
9582.30 571
9583.23 596
9584.15 589
9585.07 548
9586.00 602
9586.92 645
9587.85 599
9588.77 623
9589.70 640
9590.62 632
9591.55 679
9592.47 642
9593.40 610
9594.32 643
9595.24 580
9596.17 592
9597.09 642
9598.02 641
9598.94 664
9599.87 656
9600.79 651
9601.72 656
9602.65 668
9603.57 648
9604.50 721
9605.42 707
9606.35 696
9607.27 725
9608.20 671
9609.12 690
9610.05 720
9610.97 671
9611.90 665
9612.83 630
9613.75 698
9614.68 703
9615.60 688
9616.53 672
9617.45 725
9618.38 765
9619.31 703
9620.23 741
9621.16 730
9622.08 715
9623.01 725
9623.94 756
9624.86 767
9625.79 715
9626.72 786
9627.64 815
9628.57 796
9629.50 758
9630.42 789
9631.35 819
9632.27 803
9633.20 821
9634.13 913
9635.06 906
9635.98 804
9636.91 840
9637.84 840
9638.76 880
9639.69 893
9640.62 850
9641.54 910
9642.47 882
9643.40 852
9644.33 928
9645.25 987
9646.18 922
9647.11 955
9648.03 940
9648.96 965
9649.89 1015
9650.82 1011
9651.74 1089
9652.67 1139
9653.60 1100
9654.53 1108
9655.46 1226
9656.38 1197
9657.31 1211
9658.24 1236
9659.17 1202
9660.09 1254
9661.02 1133
9661.95 1096
9662.88 1167
9663.81 1088
9664.74 1123
9665.66 1213
9666.59 1197
9667.52 1211
9668.45 1268
9669.38 1324
9670.31 1341
9671.23 1271
9672.16 1232
9673.09 1228
9674.02 1198
9674.95 1372
9675.88 1396
9676.81 1336
9677.73 1293
9678.66 1287
9679.59 1378
9680.52 1337
9681.45 1333
9682.38 1435
9683.31 1461
9684.24 1484
9685.17 1504
9686.10 1588
9687.03 1642
9687.95 1610
9688.88 1520
9689.81 1427
9690.74 1524
9691.67 1519
9692.60 1520
9693.53 1624
9694.46 1636
9695.39 1781
9696.32 1959
9697.25 2118
9698.18 2384
9699.11 2779
9700.04 2950
9700.97 3164
9701.90 3306
9702.83 3305
9703.76 3184
9704.69 2942
9705.62 2628
9706.55 2431
9707.48 2124
9708.41 2039
9709.34 1787
9710.27 1736
9711.20 1659
9712.13 1653
9713.06 1651
9713.99 1707
9714.92 1867
9715.85 1848
9716.79 1832
9717.72 1785
9718.65 1768
9719.58 1780
9720.51 1747
9721.44 1665
9722.37 1555
9723.30 1538
9724.23 1488
9725.16 1385
9726.09 1334
9727.03 1321
9727.96 1311
9728.89 1332
9729.82 1308
9730.75 1293
9731.68 1319
9732.61 1447
9733.55 1416
9734.48 1456
9735.41 1501
9736.34 1450
9737.27 1423
9738.20 1377
9739.14 1361
9740.07 1269
9741.00 1354
9741.93 1243
9742.86 1237
9743.79 1215
9744.73 1149
9745.66 1137
9746.59 1135
9747.52 1155
9748.46 1114
9749.39 1142
9750.32 1066
9751.25 1091
9752.18 1016
9753.12 1013
9754.05 1042
9754.98 1002
9755.91 939
9756.85 1017
9757.78 1100
9758.71 1120
9759.65 1108
9760.58 1041
9761.51 1003
9762.44 1017
9763.38 1045
9764.31 1031
9765.24 1005
9766.18 1111
9767.11 1096
9768.04 1052
9768.98 1081
9769.91 1036
9770.84 1000
9771.78 1031
9772.71 986
9773.64 981
9774.58 969
9775.51 1038
9776.44 1055
9777.38 1130
9778.31 1092
9779.24 1134
9780.18 1167
9781.11 1197
9782.05 1220
9782.98 1259
9783.91 1276
9784.85 1227
9785.78 1241
9786.71 1294
9787.65 1215
9788.58 1159
9789.52 1115
9790.45 1129
9791.39 1125
9792.32 1033
9793.25 996
9794.19 1045
9795.12 1014
9796.06 1005
9796.99 1010
9797.93 1049
9798.86 1119
9799.80 1071
9800.73 1096
9801.67 1097
9802.60 1026
9803.54 1051
9804.47 1000
9805.41 1005
9806.34 944
9807.28 920
9808.21 940
9809.15 896
9810.08 881
9811.02 849
9811.95 853
9812.89 876
9813.82 852
9814.76 846
9815.69 827
9816.63 771
9817.56 849
9818.50 823
9819.43 781
9820.37 806
9821.31 768
9822.24 779
9823.18 753
9824.11 760
9825.05 762
9825.99 787
9826.92 829
9827.86 822
9828.79 821
9829.73 761
9830.67 836
9831.60 754
9832.54 722
9833.47 735
9834.41 772
9835.35 793
9836.28 740
9837.22 733
9838.16 793
9839.09 705
9840.03 700
9840.97 735
9841.90 786
9842.84 787
9843.78 745
9844.71 775
9845.65 777
9846.59 758
9847.52 719
9848.46 774
9849.40 748
9850.34 724
9851.27 720
9852.21 730
9853.15 753
9854.08 736
9855.02 754
9855.96 766
9856.90 800
9857.83 768
9858.77 709
9859.71 769
9860.65 693
9861.58 681
9862.52 716
9863.46 696
9864.40 718
9865.33 729
9866.27 731
9867.21 718
9868.15 739
9869.09 735
9870.02 677
9870.96 727
9871.90 752
9872.84 752
9873.78 768
9874.72 765
9875.65 727
9876.59 789
9877.53 740
9878.47 742
9879.41 776
9880.35 785
9881.28 791
9882.22 742
9883.16 711
9884.10 731
9885.04 728
9885.98 717
9886.92 694
9887.86 698
9888.79 728
9889.73 712
9890.67 671
9891.61 693
9892.55 680
9893.49 736
9894.43 730
9895.37 721
9896.31 720
9897.25 746
9898.19 749
9899.13 673
9900.07 659
9901.00 687
9901.94 723
9902.88 705
9903.82 703
9904.76 656
9905.70 708
9906.64 799
9907.58 756
9908.52 734
9909.46 677
9910.40 715
9911.34 772
9912.28 731
9913.22 754
9914.16 762
9915.10 787
9916.04 820
9916.98 765
9917.92 762
9918.86 789
9919.80 786
9920.74 803
9921.69 778
9922.63 808
9923.57 895
9924.51 991
9925.45 1217
9926.39 1316
9927.33 1639
9928.27 1764
9929.21 1956
9930.15 1931
9931.09 1916
9932.03 1805
9932.97 1597
9933.92 1474
9934.86 1245
9935.80 1114
9936.74 1015
9937.68 877
9938.62 863
9939.56 764
9940.50 758
9941.45 754
9942.39 708
9943.33 783
9944.27 747
9945.21 720
9946.15 697
9947.10 676
9948.04 761
9948.98 724
9949.92 708
9950.86 676
9951.80 669
9952.75 674
9953.69 690
9954.63 632
9955.57 692
9956.52 741
9957.46 760
9958.40 653
9959.34 660
9960.28 681
9961.23 686
9962.17 618
9963.11 667
9964.05 620
9965.00 670
9965.94 703
9966.88 692
9967.82 651
9968.77 621
9969.71 708
9970.65 651
9971.60 623
9972.54 558
9973.48 659
9974.42 636
9975.37 623
9976.31 602
9977.25 612
9978.20 660
9979.14 632
9980.08 613
9981.03 588
9981.97 586
9982.91 599
9983.86 599
9984.80 591
9985.74 547
9986.69 590
9987.63 579
9988.57 566
9989.52 649
9990.46 612
9991.41 641
9992.35 623
9993.29 589
9994.24 574
9995.18 581
9996.13 616
9997.07 569
9998.01 633
9998.96 585
9999.90 606
10000.85 556
10001.79 615
10002.74 560
10003.68 599
10004.62 601
10005.57 595
10006.51 595
10007.46 615
10008.40 591
10009.35 561
10010.29 622
10011.24 564
10012.18 607
10013.13 613
10014.07 630
10015.02 575
10015.96 576
10016.91 623
10017.85 590
10018.80 547
10019.74 567
10020.69 587
10021.63 561
10022.58 570
10023.52 599
10024.47 626
10025.41 578
10026.36 597
10027.30 579
10028.25 612
10029.19 589
10030.14 561
10031.09 600
10032.03 590
10032.98 608
10033.92 567
10034.87 561
10035.82 602
10036.76 555
10037.71 553
10038.65 563
10039.60 531
10040.55 545
10041.49 522
10042.44 493
10043.38 508
10044.33 538
10045.28 514
10046.22 553
10047.17 597
10048.12 537
10049.06 528
10050.01 537
10050.96 529
10051.90 515
10052.85 548
10053.80 529
10054.74 543
10055.69 544
10056.64 617
10057.58 583
10058.53 588
10059.48 633
10060.42 610
10061.37 619
10062.32 615
10063.27 572
10064.21 555
10065.16 562
10066.11 556
10067.06 505
10068.00 526
10068.95 562
10069.90 523
10070.85 486
10071.79 492
10072.74 546
10073.69 544
10074.64 494
10075.58 498
10076.53 557
10077.48 519
10078.43 530
10079.38 554
10080.32 560
10081.27 514
10082.22 505
10083.17 513
10084.12 507
10085.06 516
10086.01 525
10086.96 546
10087.91 474
10088.86 482
10089.81 479
10090.75 489
10091.70 468
10092.65 480
10093.60 458
10094.55 490
10095.50 514
10096.45 483
10097.40 501
10098.34 467
10099.29 449
10100.24 479
10101.19 515
10102.14 528
10103.09 517
10104.04 474
10104.99 499
10105.94 479
10106.89 501
10107.84 498
10108.78 469
10109.73 451
10110.68 439
10111.63 469
10112.58 460
10113.53 483
10114.48 493
10115.43 491
10116.38 441
10117.33 487
10118.28 433
10119.23 464
10120.18 455
10121.13 474
10122.08 491
10123.03 480
10123.98 513
10124.93 490
10125.88 442
10126.83 496
10127.78 526
10128.73 492
10129.68 488
10130.63 487
10131.58 538
10132.53 464
10133.48 510
10134.43 479
10135.38 478
10136.34 492
10137.29 493
10138.24 505
10139.19 499
10140.14 463
10141.09 446
10142.04 485
10142.99 432
10143.94 465
10144.89 538
10145.84 553
10146.80 521
10147.75 536
10148.70 541
10149.65 488
10150.60 508
10151.55 531
10152.50 565
10153.45 497
10154.41 498
10155.36 514
10156.31 537
10157.26 472
10158.21 463
10159.16 476
10160.12 545
10161.07 487
10162.02 471
10162.97 478
10163.92 522
10164.88 491
10165.83 478
10166.78 507
10167.73 518
10168.68 505
10169.64 521
10170.59 476
10171.54 488
10172.49 457
10173.45 497
10174.40 561
10175.35 584
10176.30 576
10177.26 500
10178.21 524
10179.16 567
10180.11 574
10181.07 535
10182.02 544
10182.97 584
10183.92 570
10184.88 549
10185.83 548
10186.78 564
10187.74 576
10188.69 574
10189.64 560
10190.60 598
10191.55 571
10192.50 565
10193.46 554
10194.41 567
10195.36 583
10196.32 570
10197.27 576
10198.22 616
10199.18 587
10200.13 554
10201.08 608
10202.04 656
10202.99 593
10203.95 577
10204.90 644
10205.85 687
10206.81 717
10207.76 702
10208.72 731
10209.67 739
10210.62 711
10211.58 661
10212.53 689
10213.49 623
10214.44 671
10215.40 618
10216.35 588
10217.30 636
10218.26 594
10219.21 621
10220.17 586
10221.12 582
10222.08 569
10223.03 608
10223.99 580
10224.94 536
10225.90 512
10226.85 586
10227.81 581
10228.76 567
10229.72 575
10230.67 540
10231.63 581
10232.58 553
10233.54 563
10234.49 606
10235.45 615
10236.40 671
10237.36 696
10238.31 758
10239.27 713
10240.22 658
10241.18 693
10242.14 698
10243.09 637
10244.05 570
10245.00 589
10245.96 553
10246.91 536
10247.87 557
10248.83 496
10249.78 550
10250.74 489
10251.69 523
10252.65 521
10253.61 494
10254.56 520
10255.52 510
10256.48 538
10257.43 462
10258.39 496
10259.34 513
10260.30 534
10261.26 498
10262.21 467
10263.17 427
10264.13 452
10265.08 449
10266.04 475
10267.00 450
10267.95 466
10268.91 474
10269.87 460
10270.82 428
10271.78 460
10272.74 501
10273.70 508
10274.65 456
10275.61 431
10276.57 454
10277.52 452
10278.48 462
10279.44 452
10280.40 428
10281.35 455
10282.31 429
10283.27 468
10284.23 430
10285.18 451
10286.14 461
10287.10 442
10288.06 410
10289.02 416
10289.97 443
10290.93 477
10291.89 460
10292.85 451
10293.81 404
10294.76 427
10295.72 466
10296.68 485
10297.64 470
10298.60 488
10299.55 492
10300.51 436
10301.47 487
10302.43 451
10303.39 491
10304.35 489
10305.31 425
10306.26 482
10307.22 451
10308.18 394
10309.14 461
10310.10 435
10311.06 403
10312.02 446
10312.98 465
10313.93 420
10314.89 457
10315.85 445
10316.81 405
10317.77 435
10318.73 511
10319.69 471
10320.65 414
10321.61 401
10322.57 427
10323.53 440
10324.49 425
10325.45 384
10326.40 440
10327.36 495
10328.32 425
10329.28 477
10330.24 490
10331.20 450
10332.16 445
10333.12 500
10334.08 464
10335.04 451
10336.00 449
10336.96 459
10337.92 434
10338.88 433
10339.84 388
10340.80 470
10341.76 441
10342.72 469
10343.68 398
10344.64 425
10345.61 447
10346.57 444
10347.53 451
10348.49 401
10349.45 408
10350.41 436
10351.37 433
10352.33 420
10353.29 402
10354.25 423
10355.21 425
10356.17 439
10357.13 437
10358.10 418
10359.06 425
10360.02 473
10360.98 470
10361.94 454
10362.90 419
10363.86 454
10364.82 435
10365.79 416
10366.75 400
10367.71 372
10368.67 420
10369.63 376
10370.59 438
10371.55 403
10372.52 416
10373.48 463
10374.44 415
10375.40 399
10376.36 338
10377.33 411
10378.29 412
10379.25 393
10380.21 390
10381.17 368
10382.14 424
10383.10 447
10384.06 379
10385.02 383
10385.98 411
10386.95 392
10387.91 385
10388.87 397
10389.83 378
10390.80 413
10391.76 388
10392.72 383
10393.68 400
10394.65 390
10395.61 382
10396.57 371
10397.54 391
10398.50 360
10399.46 349
10400.42 406
10401.39 435
10402.35 431
10403.31 418
10404.28 416
10405.24 414
10406.20 383
10407.17 399
10408.13 353
10409.09 379
10410.06 406
10411.02 411
10411.98 414
10412.95 394
10413.91 405
10414.88 393
10415.84 437
10416.80 417
10417.77 474
10418.73 401
10419.69 447
10420.66 459
10421.62 445
10422.59 415
10423.55 421
10424.51 419
10425.48 405
10426.44 408
10427.41 404
10428.37 406
10429.34 433
10430.30 431
10431.26 440
10432.23 421
10433.19 393
10434.16 418
10435.12 376
10436.09 353
10437.05 345
10438.02 363
10438.98 395
10439.95 381
10440.91 362
10441.88 334
10442.84 397
10443.81 367
10444.77 386
10445.74 349
10446.70 382
10447.67 368
10448.63 359
10449.60 337
10450.56 366
10451.53 348
10452.49 391
10453.46 386
10454.42 361
10455.39 330
10456.36 350
10457.32 363
10458.29 350
10459.25 356
10460.22 379
10461.18 384
10462.15 391
10463.12 361
10464.08 307
10465.05 324
10466.01 368
10466.98 358
10467.95 325
10468.91 324
10469.88 372
10470.84 354
10471.81 355
10472.78 317
10473.74 304
10474.71 337
10475.68 405
10476.64 332
10477.61 310
10478.58 332
10479.54 387
10480.51 330
10481.48 357
10482.44 365
10483.41 342
10484.38 364
10485.34 398
10486.31 364
10487.28 340
10488.25 379
10489.21 395
10490.18 365
10491.15 339
10492.11 372
10493.08 392
10494.05 379
10495.02 359
10495.98 366
10496.95 370
10497.92 398
10498.89 373
10499.85 353
10500.82 344
10501.79 367
10502.76 388
10503.72 359
10504.69 342
10505.66 363
10506.63 346
10507.60 339
10508.56 359
10509.53 324
10510.50 338
10511.47 353
10512.44 397
10513.40 341
10514.37 351
10515.34 342
10516.31 352
10517.28 362
10518.25 342
10519.22 341
10520.18 344
10521.15 346
10522.12 331
10523.09 351
10524.06 359
10525.03 397
10526.00 356
10526.96 356
10527.93 367
10528.90 349
10529.87 330
10530.84 361
10531.81 357
10532.78 338
10533.75 359
10534.72 366
10535.69 352
10536.66 368
10537.63 343
10538.59 350
10539.56 412
10540.53 387
10541.50 389
10542.47 379
10543.44 369
10544.41 376
10545.38 381
10546.35 320
10547.32 362
10548.29 344
10549.26 356
10550.23 378
10551.20 329
10552.17 314
10553.14 324
10554.11 338
10555.08 376
10556.05 353
10557.02 329
10557.99 387
10558.96 370
10559.93 356
10560.90 331
10561.87 401
10562.84 390
10563.81 398
10564.79 419
10565.76 393
10566.73 400
10567.70 345
10568.67 370
10569.64 326
10570.61 379
10571.58 367
10572.55 376
10573.52 383
10574.49 352
10575.47 333
10576.44 356
10577.41 349
10578.38 383
10579.35 391
10580.32 347
10581.29 341
10582.26 305
10583.24 323
10584.21 387
10585.18 356
10586.15 368
10587.12 343
10588.09 346
10589.07 378
10590.04 404
10591.01 366
10591.98 358
10592.95 376
10593.92 387
10594.90 389
10595.87 387
10596.84 385
10597.81 365
10598.78 347
10599.76 378
10600.73 396
10601.70 373
10602.67 358
10603.65 422
10604.62 417
10605.59 389
10606.56 356
10607.54 352
10608.51 392
10609.48 385
10610.45 420
10611.43 355
10612.40 390
10613.37 356
10614.35 378
10615.32 390
10616.29 406
10617.26 383
10618.24 408
10619.21 386
10620.18 389
10621.16 427
10622.13 384
10623.10 403
10624.08 412
10625.05 427
10626.02 398
10627.00 423
10627.97 389
10628.94 387
10629.92 373
10630.89 411
10631.87 388
10632.84 394
10633.81 443
10634.79 429
10635.76 412
10636.73 479
10637.71 478
10638.68 512
10639.66 590
10640.63 609
10641.60 636
10642.58 577
10643.55 554
10644.53 583
10645.50 587
10646.48 531
10647.45 502
10648.43 456
10649.40 449
10650.37 427
10651.35 469
10652.32 420
10653.30 411
10654.27 411
10655.25 414
10656.22 418
10657.20 389
10658.17 394
10659.15 353
10660.12 383
10661.10 352
10662.07 363
10663.05 380
10664.02 353
10665.00 371
10665.97 393
10666.95 377
10667.92 389
10668.90 387
10669.87 381
10670.85 379
10671.83 382
10672.80 379
10673.78 341
10674.75 354
10675.73 388
10676.70 401
10677.68 362
10678.66 350
10679.63 390
10680.61 446
10681.58 395
10682.56 418
10683.54 436
10684.51 419
10685.49 450
10686.46 431
10687.44 385
10688.42 393
10689.39 402
10690.37 364
10691.35 326
10692.32 354
10693.30 377
10694.28 404
10695.25 398
10696.23 355
10697.21 362
10698.18 367
10699.16 347
10700.14 363
10701.11 368
10702.09 373
10703.07 422
10704.04 381
10705.02 383
10706.00 381
10706.97 380
10707.95 400
10708.93 387
10709.91 383
10710.88 361
10711.86 390
10712.84 419
10713.82 352
10714.79 356
10715.77 394
10716.75 399
10717.73 354
10718.70 359
10719.68 386
10720.66 395
10721.64 379
10722.61 341
10723.59 373
10724.57 386
10725.55 389
10726.53 348
10727.50 366
10728.48 394
10729.46 410
10730.44 350
10731.42 338
10732.40 371
10733.37 377
10734.35 372
10735.33 384
10736.31 372
10737.29 347
10738.27 342
10739.25 373
10740.22 362
10741.20 353
10742.18 348
10743.16 333
10744.14 342
10745.12 386
10746.10 365
10747.08 359
10748.05 393
10749.03 379
10750.01 344
10750.99 365
10751.97 358
10752.95 362
10753.93 372
10754.91 351
10755.89 366
10756.87 330
10757.85 327
10758.83 316
10759.81 362
10760.79 363
10761.77 392
10762.75 386
10763.73 363
10764.71 341
10765.68 371
10766.66 339
10767.64 339
10768.62 358
10769.60 318
10770.58 356
10771.56 382
10772.54 372
10773.53 375
10774.51 350
10775.49 342
10776.47 378
10777.45 366
10778.43 362
10779.41 376
10780.39 333
10781.37 375
10782.35 345
10783.33 358
10784.31 385
10785.29 346
10786.27 376
10787.25 376
10788.23 363
10789.21 415
10790.20 367
10791.18 356
10792.16 359
10793.14 346
10794.12 335
10795.10 354
10796.08 396
10797.06 355
10798.04 383
10799.03 370
10800.01 378
10800.99 369
10801.97 327
10802.95 341
10803.93 346
10804.91 392
10805.90 386
10806.88 299
10807.86 391
10808.84 379
10809.82 388
10810.81 373
10811.79 381
10812.77 372
10813.75 404
10814.73 357
10815.72 337
10816.70 338
10817.68 354
10818.66 413
10819.64 379
10820.63 405
10821.61 391
10822.59 368
10823.57 325
10824.56 326
10825.54 356
10826.52 391
10827.50 381
10828.49 380
10829.47 399
10830.45 392
10831.44 401
10832.42 388
10833.40 376
10834.38 400
10835.37 350
10836.35 365
10837.33 414
10838.32 410
10839.30 358
10840.28 379
10841.27 375
10842.25 384
10843.23 372
10844.22 367
10845.20 353
10846.18 373
10847.17 425
10848.15 379
10849.13 392
10850.12 346
10851.10 392
10852.09 396
10853.07 373
10854.05 381
10855.04 423
10856.02 446
10857.00 439
10857.99 394
10858.97 401
10859.96 366
10860.94 391
10861.93 418
10862.91 375
10863.89 370
10864.88 388
10865.86 404
10866.85 428
10867.83 340
10868.82 394
10869.80 411
10870.79 421
10871.77 400
10872.75 381
10873.74 394
10874.72 374
10875.71 407
10876.69 406
10877.68 386
10878.66 401
10879.65 387
10880.63 383
10881.62 401
10882.60 388
10883.59 418
10884.57 443
10885.56 438
10886.55 425
10887.53 430
10888.52 465
10889.50 493
10890.49 455
10891.47 476
10892.46 455
10893.44 447
10894.43 432
10895.42 461
10896.40 451
10897.39 416
10898.37 452
10899.36 485
10900.34 429
10901.33 399
10902.32 424
10903.30 485
10904.29 492
10905.27 489
10906.26 485
10907.25 484
10908.23 461
10909.22 457
10910.21 425
10911.19 452
10912.18 445
10913.17 475
10914.15 469
10915.14 454
10916.13 478
10917.11 530
10918.10 487
10919.09 453
10920.07 490
10921.06 501
10922.05 472
10923.03 454
10924.02 494
10925.01 523
10926.00 516
10926.98 532
10927.97 487
10928.96 453
10929.94 500
10930.93 514
10931.92 536
10932.91 514
10933.89 496
10934.88 495
10935.87 560
10936.86 533
10937.84 489
10938.83 519
10939.82 544
10940.81 560
10941.80 527
10942.78 514
10943.77 577
10944.76 570
10945.75 617
10946.74 601
10947.72 565
10948.71 590
10949.70 585
10950.69 605
10951.68 617
10952.66 599
10953.65 668
10954.64 694
10955.63 697
10956.62 731
10957.61 769
10958.60 809
10959.58 802
10960.57 860
10961.56 899
10962.55 825
10963.54 874
10964.53 878
10965.52 817
10966.51 825
10967.49 742
10968.48 696
10969.47 689
10970.46 683
10971.45 666
10972.44 628
10973.43 697
10974.42 642
10975.41 670
10976.40 657
10977.39 574
10978.38 601
10979.37 586
10980.36 600
10981.35 606
10982.34 599
10983.32 623
10984.31 614
10985.30 638
10986.29 621
10987.28 666
10988.27 667
10989.26 700
10990.25 724
10991.24 696
10992.23 726
10993.22 678
10994.21 755
10995.20 785
10996.20 795
10997.19 926
10998.18 969
10999.17 1023
11000.16 1073
11001.15 1101
11002.14 1166
11003.13 1233
11004.12 1198
11005.11 1195
11006.10 1175
11007.09 985
11008.08 947
11009.07 859
11010.06 739
11011.06 756
11012.05 694
11013.04 677
11014.03 641
11015.02 630
11016.01 610
11017.00 576
11017.99 618
11018.98 577
11019.98 573
11020.97 597
11021.96 552
11022.95 546
11023.94 548
11024.93 528
11025.93 513
11026.92 556
11027.91 563
11028.90 537
11029.89 510
11030.88 537
11031.88 493
11032.87 522
11033.86 547
11034.85 524
11035.84 561
11036.84 569
11037.83 584
11038.82 551
11039.81 515
11040.81 553
11041.80 525
11042.79 510
11043.78 487
11044.77 471
11045.77 448
11046.76 443
11047.75 482
11048.75 469
11049.74 485
11050.73 528
11051.72 487
11052.72 484
11053.71 465
11054.70 466
11055.70 463
11056.69 457
11057.68 466
11058.67 489
11059.67 445
11060.66 442
11061.65 485
11062.65 501
11063.64 574
11064.63 469
11065.63 518
11066.62 473
11067.61 496
11068.61 490
11069.60 514
11070.60 534
11071.59 517
11072.58 505
11073.58 519
11074.57 467
11075.56 480
11076.56 473
11077.55 450
11078.55 455
11079.54 453
11080.53 470
11081.53 477
11082.52 451
11083.52 485
11084.51 464
11085.51 451
11086.50 497
11087.49 466
11088.49 481
11089.48 441
11090.48 458
11091.47 442
11092.47 430
11093.46 476
11094.46 483
11095.45 495
11096.45 515
11097.44 472
11098.44 425
11099.43 393
11100.43 450
11101.42 456
11102.42 428
11103.41 438
11104.41 429
11105.40 427
11106.40 455
11107.39 447
11108.39 419
11109.38 434
11110.38 439
11111.37 451
11112.37 466
11113.37 451
11114.36 387
11115.36 400
11116.35 422
11117.35 454
11118.34 471
11119.34 397
11120.34 433
11121.33 417
11122.33 450
11123.32 411
11124.32 483
11125.32 433
11126.31 472
11127.31 517
11128.30 541
11129.30 444
11130.30 474
11131.29 478
11132.29 487
11133.29 476
11134.28 497
11135.28 454
11136.28 431
11137.27 430
11138.27 398
11139.27 404
11140.26 397
11141.26 446
11142.26 487
11143.25 441
11144.25 392
11145.25 474
11146.24 413
11147.24 414
11148.24 412
11149.24 446
11150.23 430
11151.23 438
11152.23 436
11153.23 422
11154.22 480
11155.22 413
11156.22 399
11157.22 369
11158.21 417
11159.21 388
11160.21 451
11161.21 403
11162.20 382
11163.20 400
11164.20 426
11165.20 405
11166.20 443
11167.19 385
11168.19 372
11169.19 419
11170.19 395
11171.19 401
11172.18 365
11173.18 378
11174.18 427
11175.18 422
11176.18 415
11177.18 460
11178.17 395
11179.17 373
11180.17 397
11181.17 424
11182.17 435
11183.17 442
11184.17 446
11185.16 453
11186.16 428
11187.16 409
11188.16 416
11189.16 425
11190.16 427
11191.16 417
11192.16 477
11193.16 376
11194.16 430
11195.16 457
11196.15 419
11197.15 409
11198.15 470
11199.15 487
11200.15 415
11201.15 393
11202.15 424
11203.15 404
11204.15 404
11205.15 379
11206.15 375
11207.15 457
11208.15 425
11209.15 432
11210.15 411
11211.15 423
11212.15 427
11213.15 465
11214.15 416
11215.15 386
11216.15 375
11217.15 394
11218.15 419
11219.15 394
11220.15 382
11221.15 379
11222.15 412
11223.15 388
11224.15 425
11225.15 389
11226.15 361
11227.16 388
11228.16 353
11229.16 408
11230.16 367
11231.16 421
11232.16 423
11233.16 404
11234.16 363
11235.16 417
11236.16 395
11237.16 401
11238.17 402
11239.17 386
11240.17 376
11241.17 377
11242.17 400
11243.17 429
11244.17 406
11245.18 383
11246.18 408
11247.18 369
11248.18 428
11249.18 381
11250.18 397
11251.19 385
11252.19 411
11253.19 335
11254.19 357
11255.19 346
11256.19 398
11257.20 364
11258.20 414
11259.20 395
11260.20 390
11261.21 421
11262.21 394
11263.21 398
11264.21 388
11265.21 423
11266.22 375
11267.22 436
11268.22 410
11269.22 371
11270.23 385
11271.23 432
11272.23 433
11273.24 453
11274.24 493
11275.24 430
11276.24 447
11277.25 449
11278.25 442
11279.25 453
11280.26 500
11281.26 451
11282.26 518
11283.27 489
11284.27 462
11285.27 424
11286.28 476
11287.28 442
11288.28 447
11289.29 439
11290.29 453
11291.29 391
11292.30 398
11293.30 375
11294.30 384
11295.31 426
11296.31 393
11297.31 461
11298.32 429
11299.32 406
11300.33 446
11301.33 425
11302.33 464
11303.34 452
11304.34 441
11305.35 483
11306.35 397
11307.36 406
11308.36 464
11309.36 427
11310.37 477
11311.37 491
11312.38 562
11313.38 573
11314.39 565
11315.39 560
11316.40 585
11317.40 610
11318.41 613
11319.41 566
11320.41 565
11321.42 514
11322.42 484
11323.43 487
11324.43 437
11325.44 436
11326.44 398
11327.45 441
11328.46 437
11329.46 436
11330.47 387
11331.47 389
11332.48 381
11333.48 417
11334.49 373
11335.49 372
11336.50 352
11337.50 368
11338.51 348
11339.52 321
11340.52 334
11341.53 363
11342.53 366
11343.54 374
11344.54 379
11345.55 345
11346.56 338
11347.56 369
11348.57 406
11349.58 351
11350.58 386
11351.59 383
11352.59 386
11353.60 352
11354.61 364
11355.61 395
11356.62 383
11357.63 399
11358.63 331
11359.64 332
11360.65 333
11361.65 392
11362.66 364
11363.67 375
11364.67 359
11365.68 370
11366.69 346
11367.69 361
11368.70 412
11369.71 388
11370.71 407
11371.72 366
11372.73 362
11373.74 357
11374.74 342
11375.75 340
11376.76 377
11377.77 361
11378.77 368
11379.78 320
11380.79 355
11381.80 330
11382.80 352
11383.81 346
11384.82 311
11385.83 376
11386.83 375
11387.84 362
11388.85 338
11389.86 332
11390.87 338
11391.87 335
11392.88 307
11393.89 362
11394.90 374
11395.91 340
11396.91 309
11397.92 384
11398.93 366
11399.94 368
11400.95 311
11401.96 332
11402.97 370
11403.97 353
11404.98 331
11405.99 353
11407.00 368
11408.01 353
11409.02 381
11410.03 378
11411.03 354
11412.04 334
11413.05 383
11414.06 346
11415.07 318
11416.08 330
11417.09 389
11418.10 359
11419.11 328
11420.12 406
11421.13 355
11422.14 316
11423.14 306
11424.15 330
11425.16 352
11426.17 378
11427.18 338
11428.19 347
11429.20 359
11430.21 329
11431.22 338
11432.23 367
11433.24 348
11434.25 355
11435.26 387
11436.27 332
11437.28 312
11438.29 321
11439.30 369
11440.31 316
11441.32 325
11442.33 312
11443.34 341
11444.35 303
11445.36 346
11446.37 319
11447.38 365
11448.39 323
11449.41 365
11450.42 352
11451.43 313
11452.44 317
11453.45 285
11454.46 323
11455.47 290
11456.48 303
11457.49 301
11458.50 337
11459.51 312
11460.52 353
11461.54 331
11462.55 338
11463.56 369
11464.57 347
11465.58 335
11466.59 333
11467.60 346
11468.62 346
11469.63 338
11470.64 367
11471.65 346
11472.66 356
11473.67 318
11474.68 333
11475.70 315
11476.71 311
11477.72 341
11478.73 342
11479.74 346
11480.76 315
11481.77 318
11482.78 315
11483.79 297
11484.80 316
11485.82 314
11486.83 312
11487.84 288
11488.85 332
11489.87 309
11490.88 318
11491.89 290
11492.90 300
11493.92 301
11494.93 332
11495.94 372
11496.95 320
11497.97 328
11498.98 348
11499.99 318
11501.00 324
11502.02 366
11503.03 361
11504.04 364
11505.06 295
11506.07 327
11507.08 315
11508.10 377
11509.11 340
11510.12 317
11511.14 274
11512.15 312
11513.16 291
11514.18 285
11515.19 309
11516.20 281
11517.22 333
11518.23 288
11519.24 329
11520.26 321
11521.27 332
11522.29 348
11523.30 344
11524.31 291
11525.33 350
11526.34 317
11527.35 307
11528.37 314
11529.38 337
11530.40 355
11531.41 366
11532.43 314
11533.44 299
11534.45 302
11535.47 275
11536.48 333
11537.50 317
11538.51 331
11539.53 303
11540.54 331
11541.56 329
11542.57 335
11543.59 311
11544.60 319
11545.61 317
11546.63 417
11547.64 355
11548.66 313
11549.67 368
11550.69 377
11551.70 351
11552.72 339
11553.74 364
11554.75 314
11555.77 345
11556.78 333
11557.80 313
11558.81 352
11559.83 351
11560.84 359
11561.86 391
11562.87 339
11563.89 338
11564.91 327
11565.92 352
11566.94 327
11567.95 302
11568.97 338
11569.98 332
11571.00 346
11572.02 306
11573.03 348
11574.05 337
11575.06 343
11576.08 381
11577.10 333
11578.11 363
11579.13 380
11580.15 359
11581.16 344
11582.18 358
11583.20 394
11584.21 387
11585.23 413
11586.25 392
11587.26 404
11588.28 425
11589.30 395
11590.31 383
11591.33 390
11592.35 422
11593.36 414
11594.38 424
11595.40 437
11596.41 403
11597.43 459
11598.45 475
11599.47 490
11600.48 476
11601.50 599
11602.52 619
11603.53 679
11604.55 676
11605.57 696
11606.59 789
11607.60 747
11608.62 663
11609.64 652
11610.66 616
11611.68 600
11612.69 521
11613.71 441
11614.73 477
11615.75 404
11616.76 431
11617.78 406
11618.80 412
11619.82 366
11620.84 369
11621.86 400
11622.87 360
11623.89 361
11624.91 352
11625.93 363
11626.95 359
11627.97 363
11628.98 323
11630.00 349
11631.02 372
11632.04 406
11633.06 342
11634.08 348
11635.10 341
11636.11 362
11637.13 348
11638.15 355
11639.17 299
11640.19 281
11641.21 397
11642.23 386
11643.25 363
11644.27 341
11645.29 325
11646.31 335
11647.32 306
11648.34 269
11649.36 341
11650.38 326
11651.40 319
11652.42 299
11653.44 290
11654.46 320
11655.48 334
11656.50 322
11657.52 294
11658.54 296
11659.56 352
11660.58 389
11661.60 331
11662.62 336
11663.64 303
11664.66 342
11665.68 320
11666.70 330
11667.72 337
11668.74 328
11669.76 346
11670.78 356
11671.80 319
11672.82 364
11673.84 323
11674.86 324
11675.88 314
11676.90 328
11677.92 338
11678.95 313
11679.97 303
11680.99 334
11682.01 318
11683.03 348
11684.05 341
11685.07 314
11686.09 309
11687.11 303
11688.13 350
11689.16 347
11690.18 341
11691.20 340
11692.22 323
11693.24 331
11694.26 323
11695.28 351
11696.30 314
11697.33 309
11698.35 327
11699.37 329
11700.39 323
11701.41 338
11702.43 291
11703.46 328
11704.48 372
11705.50 344
11706.52 309
11707.54 312
11708.57 341
11709.59 319
11710.61 329
11711.63 331
11712.65 347
11713.68 384
11714.70 329
11715.72 307
11716.74 323
11717.77 331
11718.79 335
11719.81 299
11720.83 312
11721.86 302
11722.88 318
11723.90 329
11724.92 284
11725.95 280
11726.97 304
11727.99 303
11729.01 318
11730.04 329
11731.06 329
11732.08 347
11733.11 327
11734.13 316
11735.15 352
11736.18 326
11737.20 302
11738.22 305
11739.25 317
11740.27 291
11741.29 346
11742.32 330
11743.34 359
11744.36 346
11745.39 326
11746.41 295
11747.43 291
11748.46 340
11749.48 284
11750.51 319
11751.53 343
11752.55 323
11753.58 297
11754.60 298
11755.63 290
11756.65 285
11757.67 320
11758.70 292
11759.72 281
11760.75 296
11761.77 284
11762.80 326
11763.82 308
11764.84 330
11765.87 308
11766.89 322
11767.92 312
11768.94 354
11769.97 343
11770.99 308
11772.02 307
11773.04 247
11774.07 286
11775.09 316
11776.12 325
11777.14 300
11778.17 308
11779.19 274
11780.22 285
11781.24 315
11782.27 317
11783.29 304
11784.32 313
11785.34 307
11786.37 289
11787.39 318
11788.42 284
11789.45 334
11790.47 345
11791.50 337
11792.52 315
11793.55 346
11794.57 302
11795.60 289
11796.63 341
11797.65 305
11798.68 298
11799.70 315
11800.73 294
11801.75 315
11802.78 308
11803.81 320
11804.83 310
11805.86 323
11806.89 325
11807.91 339
11808.94 328
11809.97 330
11810.99 345
11812.02 327
11813.04 338
11814.07 340
11815.10 312
11816.12 331
11817.15 319
11818.18 349
11819.21 298
11820.23 344
11821.26 328
11822.29 328
11823.31 333
11824.34 324
11825.37 297
11826.39 333
11827.42 309
11828.45 334
11829.48 328
11830.50 329
11831.53 319
11832.56 320
11833.59 340
11834.61 322
11835.64 316
11836.67 338
11837.70 341
11838.72 315
11839.75 346
11840.78 301
11841.81 318
11842.83 281
11843.86 345
11844.89 335
11845.92 386
11846.95 357
11847.97 323
11849.00 345
11850.03 318
11851.06 318
11852.09 331
11853.12 344
11854.14 356
11855.17 349
11856.20 351
11857.23 306
11858.26 336
11859.29 332
11860.32 331
11861.34 337
11862.37 360
11863.40 334
11864.43 359
11865.46 353
11866.49 385
11867.52 339
11868.55 349
11869.57 352
11870.60 345
11871.63 365
11872.66 396
11873.69 394
11874.72 356
11875.75 372
11876.78 375
11877.81 380
11878.84 399
11879.87 371
11880.90 353
11881.93 326
11882.96 362
11883.99 371
11885.02 387
11886.05 339
11887.08 354
11888.11 360
11889.14 396
11890.16 342
11891.19 402
11892.22 433
11893.26 423
11894.29 437
11895.32 442
11896.35 407
11897.38 388
11898.41 409
11899.44 465
11900.47 448
11901.50 474
11902.53 514
11903.56 463
11904.59 472
11905.62 452
11906.65 467
11907.68 482
11908.71 513
11909.74 489
11910.77 490
11911.80 421
11912.83 434
11913.87 433
11914.90 422
11915.93 435
11916.96 398
11917.99 424
11919.02 453
11920.05 470
11921.08 433
11922.11 451
11923.15 462
11924.18 469
11925.21 467
11926.24 432
11927.27 419
11928.30 497
11929.34 506
11930.37 542
11931.40 614
11932.43 623
11933.46 628
11934.49 679
11935.53 674
11936.56 656
11937.59 658
11938.62 592
11939.65 567
11940.69 567
11941.72 488
11942.75 484
11943.78 483
11944.82 477
11945.85 448
11946.88 375
11947.91 431
11948.94 441
11949.98 392
11951.01 353
11952.04 377
11953.08 356
11954.11 351
11955.14 391
11956.17 369
11957.21 389
11958.24 354
11959.27 347
11960.31 391
11961.34 374
11962.37 362
11963.40 399
11964.44 382
11965.47 329
11966.50 342
11967.54 361
11968.57 390
11969.60 393
11970.64 344
11971.67 371
11972.70 393
11973.74 389
11974.77 373
11975.81 388
11976.84 403
11977.87 373
11978.91 406
11979.94 408
11980.97 389
11982.01 358
11983.04 372
11984.08 379
11985.11 386
11986.14 388
11987.18 358
11988.21 344
11989.25 395
11990.28 368
11991.32 334
11992.35 358
11993.38 376
11994.42 345
11995.45 358
11996.49 360
11997.52 394
11998.56 352
11999.59 377
12000.63 420
12001.66 432
12002.70 406
12003.73 419
12004.77 409
12005.80 414
12006.84 402
12007.87 401
12008.91 403
12009.94 435
12010.98 385
12012.01 404
12013.05 402
12014.08 428
12015.12 412
12016.15 416
12017.19 444
12018.22 426
12019.26 445
12020.29 457
12021.33 517
12022.37 490
12023.40 495
12024.44 457
12025.47 526
12026.51 469
12027.54 459
12028.58 419
12029.62 419
12030.65 463
12031.69 465
12032.72 450
12033.76 441
12034.80 429
12035.83 432
12036.87 377
12037.91 439
12038.94 415
12039.98 469
12041.01 488
12042.05 463
12043.09 440
12044.12 393
12045.16 456
12046.20 401
12047.23 414
12048.27 435
12049.31 412
12050.35 428
12051.38 441
12052.42 435
12053.46 431
12054.49 403
12055.53 457
12056.57 454
12057.60 439
12058.64 415
12059.68 459
12060.72 436
12061.75 436
12062.79 497
12063.83 520
12064.87 480
12065.90 461
12066.94 459
12067.98 478
12069.02 502
12070.05 482
12071.09 449
12072.13 488
12073.17 500
12074.21 519
12075.24 501
12076.28 453
12077.32 503
12078.36 513
12079.40 502
12080.43 476
12081.47 540
12082.51 489
12083.55 531
12084.59 493
12085.63 499
12086.66 510
12087.70 523
12088.74 518
12089.78 504
12090.82 500
12091.86 495
12092.90 514
12093.93 586
12094.97 562
12096.01 546
12097.05 537
12098.09 579
12099.13 603
12100.17 586
12101.21 645
12102.25 661
12103.28 773
12104.32 740
12105.36 812
12106.40 829
12107.44 828
12108.48 856
12109.52 797
12110.56 736
12111.60 688
12112.64 658
12113.68 644
12114.72 588
12115.76 536
12116.80 507
12117.84 497
12118.88 486
12119.92 435
12120.96 502
12122.00 456
12123.04 453
12124.08 427
12125.12 406
12126.16 422
12127.20 465
12128.24 483
12129.28 443
12130.32 429
12131.36 454
12132.40 439
12133.44 413
12134.48 360
12135.52 387
12136.56 409
12137.60 474
12138.64 408
12139.68 367
12140.72 387
12141.76 374
12142.81 384
12143.85 332
12144.89 398
12145.93 427
12146.97 406
12148.01 368
12149.05 371
12150.09 360
12151.13 347
12152.18 368
12153.22 314
12154.26 310
12155.30 360
12156.34 389
12157.38 320
12158.42 363
12159.47 392
12160.51 364
12161.55 347
12162.59 333
12163.63 343
12164.67 341
12165.72 324
12166.76 348
12167.80 375
12168.84 358
12169.88 415
12170.93 423
12171.97 360
12173.01 358
12174.05 344
12175.09 366
12176.14 395
12177.18 325
12178.22 328
12179.26 348
12180.31 374
12181.35 363
12182.39 382
12183.43 341
12184.48 356
12185.52 381
12186.56 404
12187.60 385
12188.65 380
12189.69 352
12190.73 344
12191.78 386
12192.82 338
12193.86 410
12194.91 355
12195.95 378
12196.99 377
12198.04 390
12199.08 391
12200.12 362
12201.17 372
12202.21 359
12203.25 399
12204.30 405
12205.34 376
12206.38 371
12207.43 371
12208.47 331
12209.51 335
12210.56 349
12211.60 357
12212.65 368
12213.69 351
12214.73 387
12215.78 339
12216.82 396
12217.87 406
12218.91 381
12219.95 363
12221.00 372
12222.04 384
12223.09 418
12224.13 388
12225.17 362
12226.22 339
12227.26 395
12228.31 365
12229.35 358
12230.40 356
12231.44 339
12232.49 383
12233.53 387
12234.58 365
12235.62 369
12236.67 375
12237.71 401
12238.76 371
12239.80 356
12240.85 372
12241.89 347
12242.94 325
12243.98 374
12245.03 346
12246.07 395
12247.12 367
12248.16 382
12249.21 333
12250.25 351
12251.30 357
12252.34 337
12253.39 352
12254.44 336
12255.48 296
12256.53 328
12257.57 348
12258.62 314
12259.67 348
12260.71 319
12261.76 322
12262.80 326
12263.85 341
12264.90 294
12265.94 305
12266.99 356
12268.03 354
12269.08 334
12270.13 307
12271.17 323
12272.22 325
12273.27 346
12274.31 318
12275.36 315
12276.41 336
12277.45 368
12278.50 365
12279.55 323
12280.59 338
12281.64 342
12282.69 343
12283.73 322
12284.78 341
12285.83 361
12286.87 347
12287.92 313
12288.97 309
12290.01 364
12291.06 341
12292.11 313
12293.16 297
12294.20 284
12295.25 299
12296.30 328
12297.35 325
12298.39 342
12299.44 308
12300.49 317
12301.54 301
12302.58 292
12303.63 302
12304.68 307
12305.73 316
12306.78 318
12307.82 313
12308.87 328
12309.92 374
12310.97 316
12312.02 333
12313.06 296
12314.11 299
12315.16 313
12316.21 370
12317.26 292
12318.31 310
12319.35 302
12320.40 320
12321.45 340
12322.50 318
12323.55 262
12324.60 328
12325.65 335
12326.69 296
12327.74 278
12328.79 304
12329.84 258
12330.89 300
12331.94 280
12332.99 299
12334.04 289
12335.09 309
12336.13 299
12337.18 295
12338.23 350
12339.28 280
12340.33 324
12341.38 304
12342.43 315
12343.48 280
12344.53 290
12345.58 279
12346.63 305
12347.68 333
12348.73 271
12349.78 286
12350.83 298
12351.88 308
12352.93 295
12353.98 295
12355.03 299
12356.08 310
12357.13 293
12358.18 319
12359.23 304
12360.28 291
12361.33 350
12362.38 293
12363.43 298
12364.48 300
12365.53 324
12366.58 318
12367.63 300
12368.68 315
12369.73 307
12370.78 304
12371.83 337
12372.88 323
12373.93 285
12374.98 323
12376.04 294
12377.09 303
12378.14 295
12379.19 320
12380.24 340
12381.29 323
12382.34 293
12383.39 295
12384.44 321
12385.49 312
12386.55 311
12387.60 322
12388.65 318
12389.70 302
12390.75 331
12391.80 346
12392.85 330
12393.91 306
12394.96 299
12396.01 312
12397.06 326
12398.11 319
12399.17 308
12400.22 323
12401.27 331
12402.32 309
12403.37 293
12404.42 331
12405.48 303
12406.53 343
12407.58 321
12408.63 299
12409.69 289
12410.74 331
12411.79 317
12412.84 319
12413.90 291
12414.95 304
12416.00 306
12417.05 315
12418.11 358
12419.16 355
12420.21 348
12421.26 323
12422.32 364
12423.37 382
12424.42 328
12425.48 321
12426.53 359
12427.58 364
12428.63 362
12429.69 369
12430.74 363
12431.79 360
12432.85 345
12433.90 345
12434.95 366
12436.01 397
12437.06 376
12438.11 387
12439.17 351
12440.22 399
12441.28 390
12442.33 375
12443.38 405
12444.44 412
12445.49 342
12446.54 371
12447.60 393
12448.65 448
12449.71 377
12450.76 390
12451.81 376
12452.87 423
12453.92 421
12454.98 408
12456.03 431
12457.08 418
12458.14 452
12459.19 429
12460.25 456
12461.30 457
12462.36 481
12463.41 497
12464.47 491
12465.52 490
12466.58 549
12467.63 555
12468.68 540
12469.74 604
12470.79 617
12471.85 655
12472.90 709
12473.96 793
12475.01 878
12476.07 979
12477.12 1108
12478.18 1179
12479.24 1228
12480.29 1438
12481.35 1407
12482.40 1347
12483.46 1247
12484.51 1198
12485.57 1055
12486.62 979
12487.68 855
12488.73 815
12489.79 686
12490.85 652
12491.90 661
12492.96 587
12494.01 556
12495.07 499
12496.13 491
12497.18 489
12498.24 507
12499.29 458
12500.35 473
12501.41 481
12502.46 479
12503.52 450
12504.57 434
12505.63 470
12506.69 467
12507.74 468
12508.80 455
12509.86 481
12510.91 478
12511.97 469
12513.03 448
12514.08 447
12515.14 432
12516.20 415
12517.25 409
12518.31 426
12519.37 417
12520.42 402
12521.48 412
12522.54 412
12523.60 396
12524.65 388
12525.71 366
12526.77 382
12527.82 391
12528.88 374
12529.94 403
12531.00 407
12532.05 389
12533.11 372
12534.17 384
12535.23 384
12536.28 363
12537.34 427
12538.40 408
12539.46 396
12540.52 384
12541.57 407
12542.63 418
12543.69 418
12544.75 410
12545.81 447
12546.86 437
12547.92 429
12548.98 451
12550.04 431
12551.10 420
12552.15 444
12553.21 465
12554.27 501
12555.33 464
12556.39 546
12557.45 580
12558.51 559
12559.56 582
12560.62 604
12561.68 632
12562.74 628
12563.80 605
12564.86 536
12565.92 558
12566.98 585
12568.03 527
12569.09 542
12570.15 499
12571.21 485
12572.27 452
12573.33 460
12574.39 432
12575.45 446
12576.51 472
12577.57 458
12578.63 455
12579.69 450
12580.75 418
12581.81 460
12582.87 472
12583.93 396
12584.98 437
12586.04 431
12587.10 406
12588.16 411
12589.22 388
12590.28 393
12591.34 401
12592.40 439
12593.46 439
12594.52 369
12595.58 395
12596.64 392
12597.70 424
12598.77 422
12599.83 370
12600.89 391
12601.95 370
12603.01 372
12604.07 358
12605.13 361
12606.19 365
12607.25 409
12608.31 411
12609.37 383
12610.43 377
12611.49 387
12612.55 384
12613.61 378
12614.68 393
12615.74 436
12616.80 410
12617.86 390
12618.92 388
12619.98 389
12621.04 399
12622.10 419
12623.16 416
12624.23 405
12625.29 424
12626.35 414
12627.41 369
12628.47 359
12629.53 370
12630.59 375
12631.66 362
12632.72 358
12633.78 344
12634.84 365
12635.90 350
12636.97 355
12638.03 371
12639.09 353
12640.15 396
12641.21 373
12642.28 391
12643.34 379
12644.40 374
12645.46 374
12646.52 362
12647.59 414
12648.65 408
12649.71 384
12650.77 371
12651.84 394
12652.90 385
12653.96 370
12655.03 396
12656.09 437
12657.15 405
12658.21 347
12659.28 383
12660.34 402
12661.40 436
12662.46 413
12663.53 364
12664.59 358
12665.65 379
12666.72 368
12667.78 414
12668.84 408
12669.91 365
12670.97 404
12672.03 403
12673.10 383
12674.16 394
12675.22 356
12676.29 373
12677.35 371
12678.42 409
12679.48 364
12680.54 371
12681.61 343
12682.67 349
12683.73 400
12684.80 369
12685.86 374
12686.93 407
12687.99 409
12689.05 424
12690.12 433
12691.18 453
12692.25 468
12693.31 459
12694.38 426
12695.44 443
12696.50 445
12697.57 465
12698.63 489
12699.70 467
12700.76 525
12701.83 545
12702.89 569
12703.96 603
12705.02 578
12706.09 595
12707.15 628
12708.22 614
12709.28 587
12710.35 601
12711.41 597
12712.48 568
12713.54 528
12714.61 513
12715.67 493
12716.74 503
12717.80 451
12718.87 467
12719.93 476
12721.00 455
12722.06 458
12723.13 430
12724.19 441
12725.26 415
12726.33 453
12727.39 452
12728.46 421
12729.52 442
12730.59 409
12731.66 413
12732.72 391
12733.79 391
12734.85 421
12735.92 391
12736.99 375
12738.05 386
12739.12 409
12740.18 381
12741.25 385
12742.32 428
12743.38 387
12744.45 378
12745.52 375
12746.58 406
12747.65 336
12748.72 364
12749.78 379
12750.85 409
12751.92 363
12752.98 350
12754.05 361
12755.12 324
12756.18 325
12757.25 355
12758.32 353
12759.38 322
12760.45 314
12761.52 321
12762.59 360
12763.65 320
12764.72 339
12765.79 350
12766.85 351
12767.92 327
12768.99 312
12770.06 319
12771.12 294
12772.19 305
12773.26 306
12774.33 361
12775.40 358
12776.46 315
12777.53 300
12778.60 304
12779.67 341
12780.73 339
12781.80 316
12782.87 333
12783.94 344
12785.01 315
12786.08 327
12787.14 309
12788.21 346
12789.28 332
12790.35 316
12791.42 319
12792.49 328
12793.55 312
12794.62 303
12795.69 330
12796.76 336
12797.83 312
12798.90 306
12799.97 299
12801.03 327
12802.10 327
12803.17 351
12804.24 289
12805.31 307
12806.38 335
12807.45 309
12808.52 331
12809.59 296
12810.66 275
12811.72 309
12812.79 313
12813.86 322
12814.93 340
12816.00 351
12817.07 320
12818.14 341
12819.21 310
12820.28 301
12821.35 319
12822.42 335
12823.49 284
12824.56 293
12825.63 334
12826.70 329
12827.77 317
12828.84 307
12829.91 287
12830.98 306
12832.05 331
12833.12 300
12834.19 265
12835.26 314
12836.33 290
12837.40 303
12838.47 308
12839.54 297
12840.61 317
12841.68 275
12842.75 285
12843.82 275
12844.89 319
12845.96 298
12847.04 312
12848.11 303
12849.18 294
12850.25 292
12851.32 299
12852.39 315
12853.46 269
12854.53 300
12855.60 296
12856.67 317
12857.75 273
12858.82 277
12859.89 288
12860.96 291
12862.03 294
12863.10 315
12864.17 282
12865.24 277
12866.32 259
12867.39 263
12868.46 266
12869.53 267
12870.60 279
12871.67 293
12872.75 274
12873.82 250
12874.89 273
12875.96 271
12877.03 289
12878.11 267
12879.18 254
12880.25 248
12881.32 271
12882.39 252
12883.47 232
12884.54 265
12885.61 256
12886.68 289
12887.76 268
12888.83 245
12889.90 238
12890.97 287
12892.05 257
12893.12 251
12894.19 222
12895.27 266
12896.34 257
12897.41 310
12898.48 243
12899.56 275
12900.63 272
12901.70 266
12902.78 267
12903.85 252
12904.92 262
12905.99 274
12907.07 289
12908.14 239
12909.21 283
12910.29 278
12911.36 264
12912.44 231
12913.51 265
12914.58 260
12915.66 262
12916.73 252
12917.80 236
12918.88 236
12919.95 234
12921.02 257
12922.10 250
12923.17 261
12924.25 248
12925.32 287
12926.39 246
12927.47 267
12928.54 257
12929.62 245
12930.69 238
12931.77 255
12932.84 261
12933.91 244
12934.99 251
12936.06 255
12937.14 260
12938.21 221
12939.29 286
12940.36 245
12941.44 257
12942.51 253
12943.59 263
12944.66 238
12945.73 265
12946.81 238
12947.88 224
12948.96 226
12950.03 254
12951.11 290
12952.18 287
12953.26 280
12954.34 218
12955.41 262
12956.49 234
12957.56 249
12958.64 243
12959.71 237
12960.79 235
12961.86 296
12962.94 247
12964.01 242
12965.09 240
12966.17 274
12967.24 275
12968.32 229
12969.39 255
12970.47 222
12971.54 261
12972.62 259
12973.70 231
12974.77 240
12975.85 254
12976.93 289
12978.00 265
12979.08 226
12980.15 235
12981.23 274
12982.31 279
12983.38 286
12984.46 257
12985.54 233
12986.61 250
12987.69 268
12988.77 213
12989.84 228
12990.92 248
12992.00 296
12993.07 263
12994.15 244
12995.23 221
12996.30 245
12997.38 285
12998.46 292
12999.53 286
13000.61 253
13001.69 290
13002.77 254
13003.84 290
13004.92 281
13006.00 277
13007.08 247
13008.15 298
13009.23 234
13010.31 288
13011.39 270
13012.46 282
13013.54 275
13014.62 274
13015.70 301
13016.77 287
13017.85 270
13018.93 261
13020.01 293
13021.09 263
13022.16 302
13023.24 253
13024.32 251
13025.40 229
13026.48 277
13027.56 263
13028.63 267
13029.71 237
13030.79 258
13031.87 302
13032.95 228
13034.03 271
13035.10 231
13036.18 266
13037.26 261
13038.34 271
13039.42 264
13040.50 270
13041.58 247
13042.66 283
13043.73 231
13044.81 255
13045.89 237
13046.97 225
13048.05 261
13049.13 269
13050.21 236
13051.29 253
13052.37 292
13053.45 296
13054.53 291
13055.61 300
13056.69 289
13057.76 258
13058.84 292
13059.92 244
13061.00 299
13062.08 264
13063.16 282
13064.24 258
13065.32 267
13066.40 299
13067.48 289
13068.56 259
13069.64 275
13070.72 242
13071.80 250
13072.88 270
13073.96 274
13075.04 252
13076.12 225
13077.20 261
13078.28 249
13079.36 258
13080.44 243
13081.53 254
13082.61 244
13083.69 254
13084.77 239
13085.85 233
13086.93 278
13088.01 247
13089.09 245
13090.17 230
13091.25 290
13092.33 239
13093.41 245
13094.49 248
13095.58 267
13096.66 215
13097.74 263
13098.82 281
13099.90 258
13100.98 236
13102.06 251
13103.14 229
13104.23 225
13105.31 249
13106.39 217
13107.47 258
13108.55 262
13109.63 244
13110.72 213
13111.80 219
13112.88 217
13113.96 246
13115.04 235
13116.13 234
13117.21 256
13118.29 242
13119.37 251
13120.45 234
13121.54 258
13122.62 246
13123.70 286
13124.78 229
13125.86 237
13126.95 206
13128.03 238
13129.11 261
13130.19 288
13131.28 289
13132.36 269
13133.44 269
13134.52 278
13135.61 239
13136.69 207
13137.77 247
13138.86 245
13139.94 230
13141.02 214
13142.11 257
13143.19 236
13144.27 230
13145.35 222
13146.44 234
13147.52 252
13148.60 220
13149.69 248
13150.77 262
13151.85 229
13152.94 241
13154.02 290
13155.10 233
13156.19 265
13157.27 203
13158.36 288
13159.44 260
13160.52 268
13161.61 260
13162.69 249
13163.77 235
13164.86 223
13165.94 243
13167.03 268
13168.11 246
13169.19 283
13170.28 247
13171.36 257
13172.45 278
13173.53 249
13174.62 276
13175.70 262
13176.79 278
13177.87 289
13178.95 258
13180.04 263
13181.12 265
13182.21 271
13183.29 267
13184.38 257
13185.46 250
13186.55 244
13187.63 231
13188.72 265
13189.80 237
13190.89 290
13191.97 251
13193.06 250
13194.14 267
13195.23 300
13196.31 264
13197.40 265
13198.48 261
13199.57 253
13200.65 277
13201.74 255
13202.83 285
13203.91 279
13205.00 275
13206.08 266
13207.17 261
13208.25 236
13209.34 253
13210.43 252
13211.51 290
13212.60 240
13213.68 253
13214.77 238
13215.86 253
13216.94 255
13218.03 263
13219.11 251
13220.20 256
13221.29 285
13222.37 248
13223.46 258
13224.55 232
13225.63 266
13226.72 246
13227.80 267
13228.89 230
13229.98 280
13231.06 286
13232.15 259
13233.24 246
13234.32 230
13235.41 252
13236.50 261
13237.59 291
13238.67 258
13239.76 314
13240.85 269
13241.93 278
13243.02 277
13244.11 276
13245.20 275
13246.28 295
13247.37 275
13248.46 288
13249.55 260
13250.63 249
13251.72 275
13252.81 290
13253.90 271
13254.98 265
13256.07 281
13257.16 240
13258.25 279
13259.33 242
13260.42 285
13261.51 267
13262.60 313
13263.69 316
13264.77 286
13265.86 287
13266.95 264
13268.04 295
13269.13 296
13270.22 288
13271.30 277
13272.39 297
13273.48 268
13274.57 308
13275.66 293
13276.75 302
13277.83 280
13278.92 306
13280.01 319
13281.10 293
13282.19 271
13283.28 286
13284.37 318
13285.46 333
13286.55 337
13287.63 324
13288.72 346
13289.81 293
13290.90 306
13291.99 266
13293.08 308
13294.17 302
13295.26 308
13296.35 318
13297.44 343
13298.53 296
13299.62 268
13300.71 304
13301.80 306
13302.89 298
13303.97 343
13305.06 353
13306.15 300
13307.24 340
13308.33 331
13309.42 326
13310.51 354
13311.60 314
13312.69 320
13313.78 355
13314.87 378
13315.96 364
13317.05 338
13318.14 343
13319.24 355
13320.33 350
13321.42 366
13322.51 324
13323.60 343
13324.69 353
13325.78 381
13326.87 336
13327.96 345
13329.05 365
13330.14 363
13331.23 311
13332.32 338
13333.41 365
13334.50 344
13335.60 334
13336.69 313
13337.78 334
13338.87 367
13339.96 348
13341.05 365
13342.14 377
13343.23 358
13344.32 366
13345.42 383
13346.51 354
13347.60 363
13348.69 374
13349.78 429
13350.87 406
13351.97 365
13353.06 365
13354.15 353
13355.24 393
13356.33 373
13357.42 362
13358.52 369
13359.61 352
13360.70 386
13361.79 371
13362.88 350
13363.98 403
13365.07 399
13366.16 424
13367.25 448
13368.35 389
13369.44 452
13370.53 501
13371.62 438
13372.72 428
13373.81 407
13374.90 432
13375.99 410
13377.09 442
13378.18 381
13379.27 395
13380.36 355
13381.46 381
13382.55 382
13383.64 370
13384.74 359
13385.83 321
13386.92 374
13388.02 339
13389.11 301
13390.20 340
13391.30 375
13392.39 334
13393.48 315
13394.58 300
13395.67 307
13396.76 344
13397.86 365
13398.95 311
13400.04 340
13401.14 324
13402.23 326
13403.32 334
13404.42 293
13405.51 289
13406.61 306
13407.70 331
13408.79 289
13409.89 344
13410.98 308
13412.08 289
13413.17 296
13414.26 330
13415.36 327
13416.45 294
13417.55 297
13418.64 336
13419.74 332
13420.83 301
13421.93 285
13423.02 337
13424.11 362
13425.21 323
13426.30 341
13427.40 345
13428.49 309
13429.59 334
13430.68 346
13431.78 338
13432.87 338
13433.97 320
13435.06 320
13436.16 331
13437.25 324
13438.35 324
13439.44 281
13440.54 327
13441.63 328
13442.73 341
13443.83 354
13444.92 350
13446.02 339
13447.11 344
13448.21 346
13449.30 326
13450.40 328
13451.49 347
13452.59 324
13453.69 344
13454.78 360
13455.88 401
13456.97 332
13458.07 343
13459.17 390
13460.26 368
13461.36 371
13462.45 363
13463.55 431
13464.65 384
13465.74 397
13466.84 412
13467.94 404
13469.03 398
13470.13 374
13471.23 362
13472.32 398
13473.42 396
13474.52 339
13475.61 377
13476.71 390
13477.81 367
13478.90 405
13480.00 410
13481.10 393
13482.19 399
13483.29 373
13484.39 408
13485.48 361
13486.58 389
13487.68 419
13488.78 431
13489.87 425
13490.97 417
13492.07 418
13493.17 387
13494.26 407
13495.36 449
13496.46 454
13497.56 452
13498.65 487
13499.75 455
13500.85 489
13501.95 517
13503.04 531
13504.14 504
13505.24 518
13506.34 557
13507.44 528
13508.53 561
13509.63 569
13510.73 502
13511.83 477
13512.93 476
13514.03 502
13515.12 416
13516.22 425
13517.32 456
13518.42 414
13519.52 371
13520.62 361
13521.71 400
13522.81 372
13523.91 360
13525.01 353
13526.11 379
13527.21 359
13528.31 354
13529.41 363
13530.51 355
13531.60 325
13532.70 325
13533.80 351
13534.90 347
13536.00 338
13537.10 334
13538.20 360
13539.30 299
13540.40 341
13541.50 324
13542.60 345
13543.70 334
13544.80 333
13545.90 314
13547.00 303
13548.09 308
13549.19 299
13550.29 305
13551.39 301
13552.49 319
13553.59 276
13554.69 324
13555.79 296
13556.89 311
13557.99 319
13559.09 299
13560.19 296
13561.29 289
13562.39 321
13563.50 310
13564.60 324
13565.70 317
13566.80 364
13567.90 349
13569.00 334
13570.10 279
13571.20 326
13572.30 293
13573.40 290
13574.50 283
13575.60 276
13576.70 304
13577.80 316
13578.90 333
13580.01 331
13581.11 331
13582.21 328
13583.31 322
13584.41 285
13585.51 308
13586.61 280
13587.71 288
13588.81 321
13589.92 327
13591.02 279
13592.12 296
13593.22 329
13594.32 268
13595.42 298
13596.53 292
13597.63 304
13598.73 300
13599.83 276
13600.93 298
13602.03 327
13603.14 325
13604.24 289
13605.34 286
13606.44 311
13607.54 294
13608.65 281
13609.75 298
13610.85 329
13611.95 293
13613.06 311
13614.16 294
13615.26 315
13616.36 303
13617.47 296
13618.57 321
13619.67 288
13620.77 289
13621.88 296
13622.98 263
13624.08 280
13625.18 264
13626.29 280
13627.39 320
13628.49 356
13629.60 292
13630.70 253
13631.80 272
13632.91 289
13634.01 273
13635.11 282
13636.21 291
13637.32 248
13638.42 311
13639.53 282
13640.63 307
13641.73 290
13642.84 296
13643.94 300
13645.04 316
13646.15 315
13647.25 289
13648.35 272
13649.46 342
13650.56 284
13651.67 313
13652.77 275
13653.87 269
13654.98 293
13656.08 287
13657.19 287
13658.29 273
13659.39 289
13660.50 295
13661.60 296
13662.71 291
13663.81 266
13664.92 279
13666.02 300
13667.12 298
13668.23 289
13669.33 243
13670.44 285
13671.54 259
13672.65 284
13673.75 294
13674.86 263
13675.96 278
13677.07 261
13678.17 266
13679.28 264
13680.38 253
13681.49 275
13682.59 290
13683.70 259
13684.80 255
13685.91 236
13687.01 262
13688.12 247
13689.22 249
13690.33 262
13691.44 288
13692.54 232
13693.65 258
13694.75 266
13695.86 275
13696.96 294
13698.07 256
13699.18 279
13700.28 290
13701.39 280
13702.49 296
13703.60 333
13704.71 312
13705.81 294
13706.92 304
13708.02 301
13709.13 300
13710.24 281
13711.34 291
13712.45 308
13713.56 283
13714.66 282
13715.77 290
13716.87 283
13717.98 306
13719.09 325
13720.19 311
13721.30 288
13722.41 315
13723.51 291
13724.62 278
13725.73 286
13726.84 296
13727.94 360
13729.05 360
13730.16 322
13731.26 302
13732.37 343
13733.48 363
13734.59 355
13735.69 339
13736.80 334
13737.91 322
13739.01 322
13740.12 357
13741.23 379
13742.34 345
13743.45 351
13744.55 398
13745.66 332
13746.77 339
13747.88 318
13748.98 358
13750.09 366
13751.20 382
13752.31 371
13753.42 392
13754.52 369
13755.63 415
13756.74 355
13757.85 371
13758.96 388
13760.06 370
13761.17 372
13762.28 360
13763.39 402
13764.50 415
13765.61 416
13766.72 495
13767.82 489
13768.93 438
13770.04 481
13771.15 546
13772.26 539
13773.37 535
13774.48 591
13775.59 580
13776.69 559
13777.80 584
13778.91 566
13780.02 548
13781.13 561
13782.24 540
13783.35 529
13784.46 513
13785.57 516
13786.68 506
13787.79 449
13788.90 412
13790.01 426
13791.12 388
13792.22 391
13793.33 384
13794.44 328
13795.55 344
13796.66 366
13797.77 361
13798.88 319
13799.99 338
13801.10 395
13802.21 343
13803.32 347
13804.43 351
13805.54 351
13806.65 340
13807.76 324
13808.87 360
13809.98 349
13811.09 349
13812.20 333
13813.32 334
13814.43 354
13815.54 351
13816.65 338
13817.76 298
13818.87 307
13819.98 336
13821.09 336
13822.20 352
13823.31 336
13824.42 311
13825.53 308
13826.64 340
13827.76 354
13828.87 367
13829.98 358
13831.09 301
13832.20 341
13833.31 331
13834.42 320
13835.53 305
13836.65 327
13837.76 325
13838.87 323
13839.98 319
13841.09 365
13842.20 370
13843.31 351
13844.43 280
13845.54 351
13846.65 336
13847.76 348
13848.87 369
13849.99 351
13851.10 320
13852.21 325
13853.32 343
13854.43 337
13855.55 334
13856.66 348
13857.77 356
13858.88 377
13859.99 366
13861.11 383
13862.22 366
13863.33 368
13864.44 385
13865.56 362
13866.67 326
13867.78 321
13868.89 381
13870.01 364
13871.12 380
13872.23 384
13873.35 378
13874.46 383
13875.57 383
13876.68 343
13877.80 368
13878.91 384
13880.02 378
13881.14 407
13882.25 380
13883.36 336
13884.48 373
13885.59 359
13886.70 359
13887.82 416
13888.93 414
13890.04 423
13891.16 422
13892.27 391
13893.39 445
13894.50 473
13895.61 496
13896.73 494
13897.84 480
13898.95 516
13900.07 482
13901.18 506
13902.30 491
13903.41 463
13904.52 436
13905.64 440
13906.75 419
13907.87 438
13908.98 408
13910.10 361
13911.21 358
13912.32 351
13913.44 351
13914.55 348
13915.67 367
13916.78 366
13917.90 336
13919.01 346
13920.13 379
13921.24 350
13922.36 360
13923.47 386
13924.59 388
13925.70 369
13926.82 350
13927.93 317
13929.05 329
13930.16 333
13931.28 295
13932.39 330
13933.51 354
13934.62 350
13935.74 329
13936.85 319
13937.97 317
13939.08 323
13940.20 356
13941.32 338
13942.43 320
13943.55 330
13944.66 322
13945.78 336
13946.89 314
13948.01 320
13949.13 315
13950.24 301
13951.36 354
13952.47 307
13953.59 334
13954.71 348
13955.82 301
13956.94 271
13958.05 309
13959.17 276
13960.29 296
13961.40 307
13962.52 274
13963.64 295
13964.75 299
13965.87 326
13966.99 310
13968.10 286
13969.22 314
13970.34 308
13971.45 292
13972.57 295
13973.69 305
13974.80 282
13975.92 302
13977.04 309
13978.16 317
13979.27 331
13980.39 312
13981.51 282
13982.62 308
13983.74 300
13984.86 300
13985.98 315
13987.09 272
13988.21 288
13989.33 288
13990.45 309
13991.56 305
13992.68 321
13993.80 270
13994.92 290
13996.03 315
13997.15 288
13998.27 323
13999.39 332
14000.51 289
14001.62 292
14002.74 293
14003.86 262
14004.98 280
14006.10 288
14007.21 307
14008.33 276
14009.45 284
14010.57 260
14011.69 296
14012.81 271
14013.93 269
14015.04 285
14016.16 307
14017.28 280
14018.40 260
14019.52 261
14020.64 282
14021.76 277
14022.87 263
14023.99 276
14025.11 281
14026.23 269
14027.35 259
14028.47 251
14029.59 272
14030.71 262
14031.83 280
14032.95 304
14034.07 286
14035.19 271
14036.30 320
14037.42 276
14038.54 345
14039.66 309
14040.78 267
14041.90 274
14043.02 289
14044.14 261
14045.26 291
14046.38 282
14047.50 278
14048.62 289
14049.74 294
14050.86 315
14051.98 291
14053.10 282
14054.22 298
14055.34 304
14056.46 302
14057.58 287
14058.70 301
14059.82 314
14060.94 291
14062.06 326
14063.18 305
14064.30 285
14065.43 297
14066.55 274
14067.67 272
14068.79 305
14069.91 290
14071.03 306
14072.15 312
14073.27 301
14074.39 352
14075.51 335
14076.63 376
14077.75 354
14078.88 361
14080.00 370
14081.12 345
14082.24 317
14083.36 323
14084.48 360
14085.60 328
14086.72 329
14087.85 340
14088.97 367
14090.09 326
14091.21 351
14092.33 376
14093.45 369
14094.58 367
14095.70 379
14096.82 393
14097.94 394
14099.06 436
14100.19 451
14101.31 424
14102.43 437
14103.55 415
14104.67 384
14105.80 396
14106.92 369
14108.04 401
14109.16 393
14110.28 407
14111.41 355
14112.53 358
14113.65 337
14114.77 328
14115.90 318
14117.02 347
14118.14 309
14119.27 308
14120.39 321
14121.51 335
14122.63 291
14123.76 335
14124.88 341
14126.00 311
14127.13 317
14128.25 292
14129.37 320
14130.50 335
14131.62 307
14132.74 308
14133.86 319
14134.99 317
14136.11 338
14137.24 310
14138.36 309
14139.48 294
14140.61 303
14141.73 328
14142.85 291
14143.98 280
14145.10 290
14146.22 330
14147.35 329
14148.47 350
14149.60 310
14150.72 332
14151.84 315
14152.97 309
14154.09 342
14155.22 313
14156.34 311
14157.46 315
14158.59 343
14159.71 288
14160.84 328
14161.96 289
14163.09 315
14164.21 297
14165.34 281
14166.46 274
14167.58 289
14168.71 267
14169.83 281
14170.96 275
14172.08 310
14173.21 290
14174.33 308
14175.46 332
14176.58 291
14177.71 280
14178.83 263
14179.96 274
14181.08 283
14182.21 302
14183.33 261
14184.46 271
14185.59 316
14186.71 292
14187.84 262
14188.96 278
14190.09 305
14191.21 273
14192.34 276
14193.46 274
14194.59 265
14195.72 284
14196.84 312
14197.97 248
14199.09 258
14200.22 243
14201.35 258
14202.47 250
14203.60 284
14204.72 270
14205.85 284
14206.98 307
14208.10 276
14209.23 295
14210.35 258
14211.48 263
14212.61 252
14213.73 252
14214.86 232
14215.99 228
14217.11 259
14218.24 279
14219.37 254
14220.49 282
14221.62 262
14222.75 254
14223.87 269
14225.00 235
14226.13 283
14227.26 274
14228.38 239
14229.51 212
14230.64 239
14231.76 249
14232.89 257
14234.02 252
14235.15 274
14236.27 242
14237.40 260
14238.53 228
14239.66 232
14240.78 238
14241.91 256
14243.04 248
14244.17 244
14245.29 240
14246.42 253
14247.55 256
14248.68 227
14249.81 219
14250.93 234
14252.06 244
14253.19 246
14254.32 221
14255.45 216
14256.57 224
14257.70 250
14258.83 266
14259.96 264
14261.09 241
14262.22 281
14263.34 229
14264.47 235
14265.60 227
14266.73 259
14267.86 264
14268.99 220
14270.12 238
14271.24 224
14272.37 218
14273.50 238
14274.63 212
14275.76 222
14276.89 231
14278.02 261
14279.15 280
14280.28 225
14281.41 198
14282.54 250
14283.66 271
14284.79 246
14285.92 256
14287.05 237
14288.18 249
14289.31 233
14290.44 236
14291.57 238
14292.70 239
14293.83 250
14294.96 242
14296.09 219
14297.22 212
14298.35 219
14299.48 211
14300.61 231
14301.74 220
14302.87 221
14304.00 192
14305.13 255
14306.26 228
14307.39 214
14308.52 214
14309.65 232
14310.78 246
14311.91 220
14313.04 195
14314.17 239
14315.30 247
14316.43 246
14317.56 203
14318.69 212
14319.82 222
14320.96 218
14322.09 223
14323.22 201
14324.35 233
14325.48 217
14326.61 209
14327.74 236
14328.87 203
14330.00 214
14331.13 280
14332.27 231
14333.40 217
14334.53 189
14335.66 188
14336.79 206
14337.92 229
14339.05 208
14340.18 224
14341.32 230
14342.45 231
14343.58 218
14344.71 194
14345.84 218
14346.98 201
14348.11 215
14349.24 202
14350.37 193
14351.50 190
14352.63 221
14353.77 218
14354.90 203
14356.03 211
14357.16 198
14358.30 228
14359.43 212
14360.56 195
14361.69 204
14362.82 222
14363.96 195
14365.09 226
14366.22 223
14367.35 221
14368.49 211
14369.62 205
14370.75 235
14371.89 208
14373.02 209
14374.15 208
14375.28 227
14376.42 206
14377.55 218
14378.68 227
14379.82 257
14380.95 248
14382.08 218
14383.22 209
14384.35 231
14385.48 228
14386.62 213
14387.75 219
14388.88 229
14390.02 203
14391.15 222
14392.28 212
14393.42 203
14394.55 227
14395.68 213
14396.82 224
14397.95 204
14399.09 220
14400.22 238
14401.35 236
14402.49 216
14403.62 218
14404.76 261
14405.89 221
14407.02 236
14408.16 226
14409.29 237
14410.43 219
14411.56 236
14412.70 192
14413.83 206
14414.96 202
14416.10 221
14417.23 234
14418.37 238
14419.50 202
14420.64 225
14421.77 243
14422.91 233
14424.04 233
14425.18 254
14426.31 275
14427.45 238
14428.58 253
14429.72 226
14430.85 244
14431.99 224
14433.12 249
14434.26 221
14435.39 236
14436.53 236
14437.66 238
14438.80 262
14439.93 228
14441.07 257
14442.20 266
14443.34 257
14444.48 231
14445.61 241
14446.75 233
14447.88 227
14449.02 235
14450.15 224
14451.29 229
14452.43 273
14453.56 227
14454.70 223
14455.83 237
14456.97 241
14458.11 244
14459.24 234
14460.38 211
14461.52 219
14462.65 242
14463.79 217
14464.93 249
14466.06 211
14467.20 221
14468.33 216
14469.47 240
14470.61 215
14471.74 231
14472.88 270
14474.02 238
14475.16 264
14476.29 236
14477.43 221
14478.57 221
14479.70 247
14480.84 211
14481.98 244
14483.11 246
14484.25 265
14485.39 250
14486.53 262
14487.66 261
14488.80 272
14489.94 263
14491.08 259
14492.21 241
14493.35 245
14494.49 227
14495.63 216
14496.76 259
14497.90 223
14499.04 262
14500.18 279
14501.31 299
14502.45 285
14503.59 291
14504.73 283
14505.87 337
14507.01 304
14508.14 319
14509.28 309
14510.42 328
14511.56 311
14512.70 307
14513.83 331
14514.97 336
14516.11 315
14517.25 371
14518.39 395
14519.53 329
14520.67 338
14521.80 339
14522.94 382
14524.08 362
14525.22 371
14526.36 373
14527.50 379
14528.64 352
14529.78 355
14530.92 361
14532.05 329
14533.19 323
14534.33 319
14535.47 325
14536.61 325
14537.75 313
14538.89 281
14540.03 329
14541.17 296
14542.31 277
14543.45 273
14544.59 274
14545.73 262
14546.87 254
14548.01 242
14549.15 282
14550.29 294
14551.43 275
14552.57 276
14553.71 239
14554.85 269
14555.99 223
14557.13 275
14558.27 287
14559.41 233
14560.55 228
14561.69 231
14562.83 272
14563.97 239
14565.11 221
14566.25 213
14567.39 264
14568.53 274
14569.67 237
14570.81 234
14571.95 261
14573.09 279
14574.23 267
14575.37 233
14576.51 231
14577.66 255
14578.80 238
14579.94 231
14581.08 224
14582.22 240
14583.36 252
14584.50 272
14585.64 278
14586.78 245
14587.93 243
14589.07 294
14590.21 253
14591.35 309
14592.49 272
14593.63 266
14594.77 277
14595.92 269
14597.06 265
14598.20 256
14599.34 256
14600.48 250
14601.62 224
14602.77 244
14603.91 250
14605.05 249
14606.19 263
14607.33 225
14608.48 248
14609.62 239
14610.76 263
14611.90 273
14613.04 243
14614.19 299
14615.33 253
14616.47 280
14617.61 275
14618.76 270
14619.90 322
14621.04 299
14622.18 269
14623.33 286
14624.47 287
14625.61 269
14626.76 285
14627.90 344
14629.04 289
14630.18 287
14631.33 287
14632.47 297
14633.61 344
14634.76 344
14635.90 327
14637.04 323
14638.19 373
14639.33 359
14640.47 329
14641.62 302
14642.76 315
14643.90 321
14645.05 312
14646.19 269
14647.33 309
14648.48 310
14649.62 291
14650.76 276
14651.91 278
14653.05 277
14654.20 281
14655.34 243
14656.48 252
14657.63 239
14658.77 257
14659.92 228
14661.06 251
14662.20 274
14663.35 265
14664.49 277
14665.64 240
14666.78 233
14667.93 238
14669.07 263
14670.22 214
14671.36 226
14672.50 236
14673.65 249
14674.79 234
14675.94 209
14677.08 202
14678.23 202
14679.37 230
14680.52 207
14681.66 227
14682.81 228
14683.95 227
14685.10 220
14686.24 213
14687.39 228
14688.53 180
14689.68 266
14690.82 225
14691.97 209
14693.12 214
14694.26 211
14695.41 252
14696.55 236
14697.70 209
14698.84 229
14699.99 214
14701.13 196
14702.28 214
14703.43 235
14704.57 215
14705.72 221
14706.86 232
14708.01 244
14709.16 223
14710.30 182
14711.45 186
14712.59 213
14713.74 200
14714.89 204
14716.03 196
14717.18 206
14718.33 217
14719.47 189
14720.62 193
14721.77 197
14722.91 182
14724.06 166
14725.21 198
14726.35 221
14727.50 182
14728.65 198
14729.79 236
14730.94 211
14732.09 179
14733.23 203
14734.38 227
14735.53 213
14736.67 220
14737.82 208
14738.97 212
14740.12 193
14741.26 190
14742.41 194
14743.56 223
14744.71 190
14745.85 181
14747.00 200
14748.15 215
14749.30 224
14750.44 217
14751.59 198
14752.74 185
14753.89 200
14755.03 189
14756.18 198
14757.33 210
14758.48 220
14759.63 205
14760.77 188
14761.92 158
14763.07 187
14764.22 178
14765.37 216
14766.52 174
14767.66 195
14768.81 198
14769.96 173
14771.11 194
14772.26 225
14773.41 212
14774.55 166
14775.70 173
14776.85 181
14778.00 171
14779.15 159
14780.30 184
14781.45 181
14782.60 185
14783.74 188
14784.89 198
14786.04 159
14787.19 167
14788.34 224
14789.49 204
14790.64 186
14791.79 170
14792.94 197
14794.09 187
14795.24 163
14796.39 156
14797.54 167
14798.69 166
14799.83 169
14800.98 194
14802.13 181
14803.28 192
14804.43 162
14805.58 173
14806.73 171
14807.88 183
14809.03 167
14810.18 212
14811.33 213
14812.48 188
14813.63 170
14814.78 180
14815.93 189
14817.08 171
14818.23 169
14819.38 166
14820.53 171
14821.69 156
14822.84 176
14823.99 178
14825.14 168
14826.29 153
14827.44 164
14828.59 170
14829.74 184
14830.89 152
14832.04 159
14833.19 192
14834.34 171
14835.49 182
14836.65 213
14837.80 177
14838.95 143
14840.10 151
14841.25 160
14842.40 149
14843.55 138
14844.70 177
14845.85 164
14847.01 194
14848.16 184
14849.31 170
14850.46 149
14851.61 158
14852.76 148
14853.92 182
14855.07 168
14856.22 157
14857.37 148
14858.52 157
14859.67 159
14860.83 154
14861.98 155
14863.13 145
14864.28 173
14865.44 147
14866.59 182
14867.74 175
14868.89 173
14870.04 174
14871.20 154
14872.35 154
14873.50 160
14874.65 170
14875.81 160
14876.96 178
14878.11 152
14879.26 177
14880.42 189
14881.57 163
14882.72 159
14883.88 187
14885.03 161
14886.18 191
14887.33 158
14888.49 173
14889.64 159
14890.79 184
14891.95 179
14893.10 198
14894.25 161
14895.41 176
14896.56 190
14897.71 175
14898.87 173
14900.02 190
14901.17 190
14902.33 163
14903.48 160
14904.63 167
14905.79 157
14906.94 159
14908.10 178
14909.25 164
14910.40 176
14911.56 150
14912.71 136
14913.87 194
14915.02 187
14916.17 172
14917.33 153
14918.48 182
14919.64 171
14920.79 168
14921.94 187
14923.10 199
14924.25 152
14925.41 148
14926.56 149
14927.72 161
14928.87 164
14930.03 144
14931.18 157
14932.34 155
14933.49 164
14934.65 188
14935.80 173
14936.96 144
14938.11 160
14939.27 169
14940.42 173
14941.58 171
14942.73 180
14943.89 156
14945.04 162
14946.20 160
14947.35 174
14948.51 205
14949.66 185
14950.82 175
14951.97 139
14953.13 176
14954.28 193
14955.44 180
14956.60 178
14957.75 176
14958.91 175
14960.06 175
14961.22 172
14962.37 177
14963.53 157
14964.69 188
14965.84 191
14967.00 180
14968.16 176
14969.31 171
14970.47 185
14971.62 183
14972.78 193
14973.94 184
14975.09 172
14976.25 174
14977.41 180
14978.56 165
14979.72 175
14980.88 195
14982.03 179
14983.19 202
14984.35 228
14985.50 194
14986.66 157
14987.82 150
14988.97 166
14990.13 156
14991.29 176
14992.44 170
14993.60 164
14994.76 178
14995.92 163
14997.07 184
14998.23 163
14999.39 168
15000.55 156
15001.70 195
15002.86 171
15004.02 177
15005.18 187
15006.33 164
15007.49 186
15008.65 176
15009.81 160
15010.96 148
15012.12 175
15013.28 146
15014.44 155
15015.60 147
15016.75 154
15017.91 174
15019.07 161
15020.23 164
15021.39 145
15022.54 147
15023.70 156
15024.86 160
15026.02 150
15027.18 173
15028.34 177
15029.49 177
15030.65 135
15031.81 146
15032.97 158
15034.13 173
15035.29 182
15036.45 156
15037.61 144
15038.76 144
15039.92 175
15041.08 182
15042.24 158
15043.40 156
15044.56 165
15045.72 157
15046.88 165
15048.04 153
15049.20 179
15050.36 168
15051.51 168
15052.67 145
15053.83 158
15054.99 154
15056.15 153
15057.31 158
15058.47 124
15059.63 158
15060.79 164
15061.95 177
15063.11 151
15064.27 126
15065.43 155
15066.59 177
15067.75 177
15068.91 164
15070.07 167
15071.23 154
15072.39 168
15073.55 161
15074.71 181
15075.87 155
15077.03 200
15078.19 169
15079.35 181
15080.51 141
15081.67 141
15082.83 143
15083.99 177
15085.16 187
15086.32 156
15087.48 175
15088.64 154
15089.80 163
15090.96 155
15092.12 156
15093.28 151
15094.44 166
15095.60 155
15096.76 170
15097.93 129
15099.09 136
15100.25 175
15101.41 163
15102.57 164
15103.73 123
15104.89 136
15106.05 158
15107.22 161
15108.38 156
15109.54 148
15110.70 159
15111.86 168
15113.02 174
15114.19 175
15115.35 138
15116.51 147
15117.67 151
15118.83 168
15120.00 151
15121.16 171
15122.32 139
15123.48 176
15124.64 171
15125.81 133
15126.97 147
15128.13 164
15129.29 171
15130.46 162
15131.62 154
15132.78 158
15133.94 154
15135.11 149
15136.27 168
15137.43 180
15138.59 172
15139.76 169
15140.92 182
15142.08 163
15143.25 136
15144.41 155
15145.57 159
15146.73 168
15147.90 191
15149.06 190
15150.22 183
15151.39 173
15152.55 158
15153.71 149
15154.88 150
15156.04 176
15157.20 182
15158.37 160
15159.53 144
15160.69 152
15161.86 159
15163.02 161
15164.19 160
15165.35 168
15166.51 170
15167.68 176
15168.84 197
15170.00 137
15171.17 162
15172.33 156
15173.50 140
15174.66 171
15175.83 166
15176.99 137
15178.15 157
15179.32 158
15180.48 146
15181.65 165
15182.81 139
15183.98 143
15185.14 162
15186.30 140
15187.47 136
15188.63 142
15189.80 165
15190.96 140
15192.13 161
15193.29 178
15194.46 183
15195.62 183
15196.79 164
15197.95 150
15199.12 165
15200.28 156
15201.45 186
15202.61 169
15203.78 158
15204.94 145
15206.11 162
15207.27 175
15208.44 147
15209.61 144
15210.77 170
15211.94 162
15213.10 196
15214.27 134
15215.43 162
15216.60 180
15217.76 195
15218.93 165
15220.10 174
15221.26 138
15222.43 137
15223.59 176
15224.76 174
15225.93 167
15227.09 157
15228.26 201
15229.42 175
15230.59 159
15231.76 172
15232.92 160
15234.09 176
15235.26 192
15236.42 177
15237.59 201
15238.76 201
15239.92 173
15241.09 166
15242.26 197
15243.42 178
15244.59 179
15245.76 178
15246.92 186
15248.09 164
15249.26 182
15250.42 190
15251.59 195
15252.76 196
15253.93 185
15255.09 175
15256.26 170
15257.43 207
15258.60 177
15259.76 180
15260.93 196
15262.10 175
15263.26 178
15264.43 183
15265.60 173
15266.77 156
15267.94 151
15269.10 149
15270.27 170
15271.44 153
15272.61 183
15273.77 167
15274.94 152
15276.11 156
15277.28 156
15278.45 155
15279.62 146
15280.78 169
15281.95 148
15283.12 164
15284.29 152
15285.46 135
15286.62 132
15287.79 145
15288.96 137
15290.13 157
15291.30 155
15292.47 193
15293.64 162
15294.81 148
15295.97 168
15297.14 167
15298.31 178
15299.48 132
15300.65 154
15301.82 158
15302.99 153
15304.16 132
15305.33 171
15306.49 143
15307.66 160
15308.83 153
15310.00 152
15311.17 137
15312.34 144
15313.51 153
15314.68 169
15315.85 156
15317.02 134
15318.19 152
15319.36 140
15320.53 135
15321.70 132
15322.87 151
15324.04 163
15325.21 154
15326.38 144
15327.55 140
15328.72 165
15329.89 170
15331.06 156
15332.23 165
15333.40 156
15334.57 150
15335.74 153
15336.91 136
15338.08 163
15339.25 134
15340.42 174
15341.59 165
15342.76 154
15343.93 163
15345.10 141
15346.27 156
15347.44 197
15348.62 171
15349.79 157
15350.96 163
15352.13 163
15353.30 150
15354.47 153
15355.64 160
15356.81 140
15357.98 140
15359.15 168
15360.33 166
15361.50 154
15362.67 143
15363.84 172
15365.01 184
15366.18 160
15367.35 134
15368.53 143
15369.70 148
15370.87 151
15372.04 158
15373.21 150
15374.38 144
15375.56 171
15376.73 168
15377.90 154
15379.07 161
15380.24 156
15381.42 162
15382.59 173
15383.76 163
15384.93 148
15386.10 164
15387.28 163
15388.45 169
15389.62 152
15390.79 140
15391.97 146
15393.14 183
15394.31 177
15395.48 162
15396.66 181
15397.83 183
15399.00 174
15400.17 168
15401.35 173
15402.52 160
15403.69 157
15404.87 155
15406.04 168
15407.21 142
15408.39 160
15409.56 141
15410.73 160
15411.91 158
15413.08 152
15414.25 164
15415.42 131
15416.60 155
15417.77 143
15418.95 145
15420.12 135
15421.29 122
15422.47 164
15423.64 141
15424.81 145
15425.99 143
15427.16 146
15428.33 158
15429.51 144
15430.68 131
15431.86 117
15433.03 170
15434.20 202
15435.38 164
15436.55 122
15437.73 148
15438.90 161
15440.08 154
15441.25 134
15442.42 155
15443.60 121
15444.77 137
15445.95 161
15447.12 147
15448.30 138
15449.47 152
15450.65 165
15451.82 172
15453.00 142
15454.17 147
15455.35 145
15456.52 160
15457.70 152
15458.87 142
15460.05 144
15461.22 108
15462.40 112
15463.57 158
15464.75 179
15465.92 162
15467.10 161
15468.27 151
15469.45 180
15470.62 152
15471.80 152
15472.97 131
15474.15 162
15475.33 156
15476.50 168
15477.68 168
15478.85 132
15480.03 125
15481.20 148
15482.38 148
15483.56 161
15484.73 152
15485.91 146
15487.08 142
15488.26 151
15489.44 152
15490.61 150
15491.79 173
15492.97 160
15494.14 176
15495.32 163
15496.49 147
15497.67 140
15498.85 145
15500.02 170
15501.20 156
15502.38 178
15503.55 138
15504.73 164
15505.91 139
15507.08 155
15508.26 150
15509.44 140
15510.62 133
15511.79 168
15512.97 161
15514.15 144
15515.32 139
15516.50 149
15517.68 153
15518.86 151
15520.03 151
15521.21 149
15522.39 158
15523.57 141
15524.74 137
15525.92 137
15527.10 154
15528.28 128
15529.45 144
15530.63 140
15531.81 149
15532.99 136
15534.16 163
15535.34 156
15536.52 156
15537.70 140
15538.88 155
15540.06 161
15541.23 160
15542.41 172
15543.59 150
15544.77 164
15545.95 156
15547.12 151
15548.30 126
15549.48 138
15550.66 171
15551.84 162
15553.02 159
15554.20 156
15555.37 144
15556.55 140
15557.73 160
15558.91 125
15560.09 141
15561.27 141
15562.45 170
15563.63 160
15564.81 160
15565.98 154
15567.16 165
15568.34 165
15569.52 158
15570.70 144
15571.88 145
15573.06 159
15574.24 158
15575.42 146
15576.60 158
15577.78 170
15578.96 170
15580.14 181
15581.32 142
15582.50 165
15583.68 187
15584.86 215
15586.04 188
15587.22 192
15588.40 163
15589.58 170
15590.76 146
15591.94 153
15593.12 156
15594.30 139
15595.48 162
15596.66 181
15597.84 205
15599.02 169
15600.20 198
15601.38 163
15602.56 182
15603.74 171
15604.92 183
15606.10 157
15607.28 142
15608.46 151
15609.64 203
15610.82 199
15612.00 183
15613.19 192
15614.37 159
15615.55 191
15616.73 177
15617.91 198
15619.09 170
15620.27 197
15621.45 179
15622.63 210
15623.82 205
15625.00 196
15626.18 189
15627.36 224
15628.54 217
15629.72 193
15630.90 207
15632.09 196
15633.27 209
15634.45 218
15635.63 202
15636.81 202
15637.99 187
15639.18 208
15640.36 231
15641.54 221
15642.72 222
15643.90 193
15645.09 224
15646.27 211
15647.45 221
15648.63 216
15649.82 205
15651.00 228
15652.18 217
15653.36 220
15654.54 205
15655.73 263
15656.91 223
15658.09 230
15659.28 232
15660.46 277
15661.64 225
15662.82 240
15664.01 226
15665.19 234
15666.37 248
15667.55 211
15668.74 234
15669.92 237
15671.10 226
15672.29 242
15673.47 246
15674.65 226
15675.84 264
15677.02 222
15678.20 235
15679.39 221
15680.57 223
15681.75 242
15682.94 252
15684.12 278
15685.30 274
15686.49 238
15687.67 240
15688.86 272
15690.04 266
15691.22 219
15692.41 217
15693.59 247
15694.78 303
15695.96 256
15697.14 260
15698.33 262
15699.51 255
15700.70 276
15701.88 290
15703.06 284
15704.25 280
15705.43 275
15706.62 292
15707.80 275
15708.99 266
15710.17 274
15711.36 326
15712.54 282
15713.73 303
15714.91 337
15716.09 329
15717.28 320
15718.46 318
15719.65 326
15720.83 291
15722.02 354
15723.20 305
15724.39 283
15725.57 306
15726.76 302
15727.95 342
15729.13 366
15730.32 301
15731.50 315
15732.69 291
15733.87 317
15735.06 266
15736.24 300
15737.43 294
15738.61 311
15739.80 298
15740.99 258
15742.17 270
15743.36 305
15744.54 290
15745.73 264
15746.92 309
15748.10 275
15749.29 359
15750.47 290
15751.66 304
15752.85 278
15754.03 283
15755.22 303
15756.40 323
15757.59 293
15758.78 300
15759.96 352
15761.15 315
15762.34 289
15763.52 258
15764.71 286
15765.90 294
15767.08 277
15768.27 279
15769.46 305
15770.64 279
15771.83 290
15773.02 266
15774.20 265
15775.39 298
15776.58 278
15777.77 259
15778.95 263
15780.14 265
15781.33 269
15782.51 296
15783.70 268
15784.89 278
15786.08 277
15787.26 265
15788.45 270
15789.64 259
15790.83 247
15792.01 251
15793.20 239
15794.39 275
15795.58 260
15796.77 259
15797.95 240
15799.14 234
15800.33 249
15801.52 213
15802.71 231
15803.89 214
15805.08 226
15806.27 196
15807.46 177
15808.65 237
15809.84 267
15811.02 214
15812.21 186
15813.40 233
15814.59 222
15815.78 213
15816.97 205
15818.15 204
15819.34 210
15820.53 208
15821.72 237
15822.91 228
15824.10 225
15825.29 213
15826.48 206
15827.67 235
15828.85 206
15830.04 196
15831.23 211
15832.42 194
15833.61 219
15834.80 187
15835.99 200
15837.18 223
15838.37 215
15839.56 225
15840.75 234
15841.94 190
15843.13 197
15844.32 190
15845.51 219
15846.70 192
15847.89 235
15849.08 206
15850.27 225
15851.46 202
15852.65 187
15853.84 199
15855.03 205
15856.22 210
15857.41 181
15858.60 206
15859.79 177
15860.98 216
15862.17 222
15863.36 211
15864.55 216
15865.74 224
15866.93 249
15868.12 208
15869.31 194
15870.50 216
15871.69 213
15872.88 231
15874.07 233
15875.26 202
15876.45 211
15877.64 189
15878.84 225
15880.03 200
15881.22 215
15882.41 195
15883.60 190
15884.79 179
15885.98 198
15887.17 215
15888.36 202
15889.56 207
15890.75 182
15891.94 186
15893.13 224
15894.32 230
15895.51 197
15896.71 180
15897.90 215
15899.09 220
15900.28 215
15901.47 206
15902.66 228
15903.86 236
15905.05 234
15906.24 204
15907.43 239
15908.62 222
15909.82 211
15911.01 216
15912.20 238
15913.39 206
15914.58 263
15915.78 243
15916.97 239
15918.16 212
15919.35 240
15920.55 266
15921.74 228
15922.93 185
15924.12 233
15925.32 217
15926.51 214
15927.70 228
15928.90 199
15930.09 217
15931.28 210
15932.47 220
15933.67 226
15934.86 222
15936.05 221
15937.25 249
15938.44 198
15939.63 213
15940.83 218
15942.02 208
15943.21 214
15944.41 205
15945.60 187
15946.79 175
15947.99 219
15949.18 194
15950.37 185
15951.57 196
15952.76 175
15953.96 182
15955.15 201
15956.34 175
15957.54 180
15958.73 170
15959.92 179
15961.12 153
15962.31 145
15963.51 155
15964.70 179
15965.90 171
15967.09 153
15968.28 176
15969.48 159
15970.67 164
15971.87 145
15973.06 160
15974.26 154
15975.45 165
15976.65 156
15977.84 157
15979.03 178
15980.23 152
15981.42 183
15982.62 160
15983.81 150
15985.01 140
15986.20 171
15987.40 176
15988.59 186
15989.79 157
15990.98 172
15992.18 165
15993.37 156
15994.57 156
15995.77 143
15996.96 153
15998.16 187
15999.35 161
16000.55 161
16001.74 156
16002.94 137
16004.13 138
16005.33 147
16006.53 155
16007.72 136
16008.92 163
16010.11 157
16011.31 146
16012.51 152
16013.70 160
16014.90 159
16016.09 154
16017.29 194
16018.49 147
16019.68 169
16020.88 163
16022.07 167
16023.27 151
16024.47 158
16025.66 166
16026.86 156
16028.06 147
16029.25 152
16030.45 142
16031.65 159
16032.84 183
16034.04 144
16035.24 155
16036.43 167
16037.63 153
16038.83 140
16040.02 154
16041.22 142
16042.42 166
16043.62 153
16044.81 163
16046.01 139
16047.21 153
16048.40 158
16049.60 165
16050.80 140
16052.00 139
16053.19 163
16054.39 145
16055.59 176
16056.79 128
16057.99 157
16059.18 152
16060.38 166
16061.58 138
16062.78 185
16063.97 156
16065.17 163
16066.37 153
16067.57 144
16068.77 123
16069.96 132
16071.16 148
16072.36 146
16073.56 129
16074.76 128
16075.96 173
16077.15 128
16078.35 130
16079.55 130
16080.75 171
16081.95 132
16083.15 158
16084.35 138
16085.54 139
16086.74 124
16087.94 128
16089.14 138
16090.34 142
16091.54 129
16092.74 127
16093.94 164
16095.14 122
16096.33 114
16097.53 152
16098.73 173
16099.93 148
16101.13 142
16102.33 144
16103.53 157
16104.73 156
16105.93 177
16107.13 138
16108.33 126
16109.53 127
16110.73 169
16111.93 150
16113.13 111
16114.33 154
16115.53 136
16116.73 164
16117.93 119
16119.13 108
16120.33 155
16121.53 155
16122.73 151
16123.93 145
16125.13 126
16126.33 135
16127.53 137
16128.73 129
16129.93 109
16131.13 125
16132.33 137
16133.53 161
16134.73 165
16135.93 123
16137.13 149
16138.33 177
16139.53 146
16140.73 121
16141.93 110
16143.13 171
16144.34 151
16145.54 128
16146.74 136
16147.94 160
16149.14 149
16150.34 176
16151.54 147
16152.74 143
16153.94 117
16155.15 162
16156.35 144
16157.55 143
16158.75 125
16159.95 131
16161.15 138
16162.35 132
16163.56 124
16164.76 142
16165.96 126
16167.16 133
16168.36 123
16169.56 138
16170.77 143
16171.97 126
16173.17 167
16174.37 124
16175.57 156
16176.78 151
16177.98 157
16179.18 147
16180.38 136
16181.59 131
16182.79 136
16183.99 127
16185.19 122
16186.40 133
16187.60 136
16188.80 137
16190.00 132
16191.21 124
16192.41 147
16193.61 134
16194.81 141
16196.02 135
16197.22 133
16198.42 163
16199.63 142
16200.83 147
16202.03 128
16203.23 151
16204.44 138
16205.64 125
16206.84 113
16208.05 128
16209.25 145
16210.45 121
16211.66 152
16212.86 154
16214.06 143
16215.27 164
16216.47 131
16217.68 118
16218.88 163
16220.08 162
16221.29 134
16222.49 140
16223.69 140
16224.90 151
16226.10 130
16227.31 147
16228.51 135
16229.71 135
16230.92 152
16232.12 155
16233.33 142
16234.53 134
16235.74 160
16236.94 165
16238.14 127
16239.35 123
16240.55 130
16241.76 145
16242.96 142
16244.17 145
16245.37 167
16246.58 155
16247.78 156
16248.99 150
16250.19 161
16251.40 135
16252.60 164
16253.81 158
16255.01 151
16256.22 131
16257.42 167
16258.63 161
16259.83 157
16261.04 168
16262.24 153
16263.45 144
16264.65 119
16265.86 156
16267.06 155
16268.27 161
16269.47 168
16270.68 162
16271.89 156
16273.09 160
16274.30 133
16275.50 162
16276.71 180
16277.91 153
16279.12 147
16280.33 153
16281.53 143
16282.74 136
16283.94 170
16285.15 176
16286.36 196
16287.56 159
16288.77 185
16289.98 206
16291.18 185
16292.39 176
16293.59 196
16294.80 197
16296.01 168
16297.21 167
16298.42 165
16299.63 172
16300.83 151
16302.04 184
16303.25 168
16304.46 176
16305.66 194
16306.87 180
16308.08 202
16309.28 195
16310.49 177
16311.70 191
16312.90 210
16314.11 179
16315.32 188
16316.53 200
16317.73 194
16318.94 153
16320.15 202
16321.36 172
16322.56 166
16323.77 165
16324.98 196
16326.19 197
16327.39 173
16328.60 179
16329.81 175
16331.02 153
16332.23 154
16333.43 154
16334.64 167
16335.85 148
16337.06 143
16338.27 168
16339.47 160
16340.68 154
16341.89 132
16343.10 165
16344.31 156
16345.52 142
16346.72 121
16347.93 121
16349.14 136
16350.35 155
16351.56 134
16352.77 153
16353.98 129
16355.18 148
16356.39 139
16357.60 154
16358.81 147
16360.02 148
16361.23 145
16362.44 135
16363.65 151
16364.86 130
16366.07 133
16367.27 128
16368.48 132
16369.69 154
16370.90 134
16372.11 146
16373.32 140
16374.53 169
16375.74 128
16376.95 127
16378.16 129
16379.37 150
16380.58 160
16381.79 156
16383.00 131
16384.21 161
16385.42 142
16386.63 128
16387.84 132
16389.05 137
16390.26 138
16391.47 139
16392.68 155
16393.89 148
16395.10 156
16396.31 163
16397.52 137
16398.73 137
16399.94 126
16401.15 127
16402.36 147
16403.57 166
16404.78 151
16405.99 120
16407.20 128
16408.41 133
16409.62 138
16410.84 119
16412.05 119
16413.26 147
16414.47 139
16415.68 119
16416.89 118
16418.10 121
16419.31 164
16420.52 130
16421.73 130
16422.95 129
16424.16 150
16425.37 141
16426.58 113
16427.79 123
16429.00 124
16430.21 148
16431.43 133
16432.64 128
16433.85 121
16435.06 124
16436.27 146
16437.48 148
16438.70 148
16439.91 135
16441.12 126
16442.33 141
16443.54 148
16444.76 132
16445.97 130
16447.18 148
16448.39 149
16449.61 163
16450.82 137
16452.03 140
16453.24 138
16454.45 150
16455.67 152
16456.88 132
16458.09 134
16459.31 125
16460.52 137
16461.73 126
16462.94 124
16464.16 138
16465.37 146
16466.58 131
16467.79 127
16469.01 128
16470.22 153
16471.43 116
16472.65 114
16473.86 124
16475.07 120
16476.29 141
16477.50 119
16478.71 148
16479.93 129
16481.14 121
16482.35 130
16483.57 146
16484.78 126
16485.99 118
16487.21 152
16488.42 148
16489.64 130
16490.85 128
16492.06 126
16493.28 141
16494.49 121
16495.70 114
16496.92 118
16498.13 133
16499.35 127
16500.56 152
16501.77 145
16502.99 133
16504.20 147
16505.42 135
16506.63 138
16507.85 114
16509.06 123
16510.28 122
16511.49 113
16512.70 129
16513.92 129
16515.13 126
16516.35 122
16517.56 120
16518.78 145
16519.99 141
16521.21 154
16522.42 140
16523.64 107
16524.85 133
16526.07 131
16527.28 129
16528.50 124
16529.71 130
16530.93 113
16532.14 142
16533.36 125
16534.57 109
16535.79 153
16537.01 129
16538.22 142
16539.44 126
16540.65 144
16541.87 134
16543.08 129
16544.30 135
16545.52 126
16546.73 122
16547.95 114
16549.16 126
16550.38 133
16551.60 150
16552.81 138
16554.03 150
16555.24 144
16556.46 153
16557.68 156
16558.89 133
16560.11 130
16561.32 123
16562.54 134
16563.76 142
16564.97 140
16566.19 124
16567.41 128
16568.62 101
16569.84 135
16571.06 142
16572.27 146
16573.49 136
16574.71 143
16575.93 138
16577.14 135
16578.36 129
16579.58 135
16580.79 140
16582.01 132
16583.23 137
16584.44 134
16585.66 127
16586.88 121
16588.10 127
16589.31 117
16590.53 111
16591.75 130
16592.97 136
16594.18 127
16595.40 142
16596.62 150
16597.84 138
16599.06 125
16600.27 130
16601.49 147
16602.71 130
16603.93 122
16605.14 113
16606.36 128
16607.58 132
16608.80 127
16610.02 129
16611.24 159
16612.45 144
16613.67 162
16614.89 119
16616.11 132
16617.33 112
16618.55 160
16619.76 140
16620.98 111
16622.20 130
16623.42 125
16624.64 129
16625.86 128
16627.08 123
16628.30 128
16629.51 133
16630.73 125
16631.95 132
16633.17 136
16634.39 126
16635.61 130
16636.83 128
16638.05 120
16639.27 117
16640.49 120
16641.71 122
16642.92 110
16644.14 119
16645.36 154
16646.58 117
16647.80 138
16649.02 121
16650.24 125
16651.46 134
16652.68 129
16653.90 132
16655.12 121
16656.34 138
16657.56 130
16658.78 135
16660.00 133
16661.22 152
16662.44 146
16663.66 152
16664.88 122
16666.10 147
16667.32 118
16668.54 137
16669.76 124
16670.98 104
16672.20 110
16673.42 115
16674.64 133
16675.87 129
16677.09 121
16678.31 127
16679.53 120
16680.75 119
16681.97 115
16683.19 107
16684.41 148
16685.63 131
16686.85 124
16688.07 114
16689.30 149
16690.52 127
16691.74 113
16692.96 95
16694.18 131
16695.40 134
16696.62 133
16697.84 130
16699.07 107
16700.29 145
16701.51 116
16702.73 127
16703.95 138
16705.17 113
16706.40 137
16707.62 109
16708.84 120
16710.06 122
16711.28 131
16712.50 134
16713.73 107
16714.95 121
16716.17 113
16717.39 119
16718.61 131
16719.84 111
16721.06 132
16722.28 124
16723.50 142
16724.73 118
16725.95 128
16727.17 110
16728.39 115
16729.62 125
16730.84 143
16732.06 105
16733.28 114
16734.51 106
16735.73 117
16736.95 138
16738.18 105
16739.40 123
16740.62 138
16741.84 134
16743.07 118
16744.29 135
16745.51 122
16746.74 130
16747.96 121
16749.18 136
16750.41 122
16751.63 129
16752.85 121
16754.08 131
16755.30 114
16756.52 104
16757.75 122
16758.97 128
16760.20 121
16761.42 113
16762.64 101
16763.87 130
16765.09 141
16766.31 126
16767.54 116
16768.76 113
16769.99 146
16771.21 131
16772.43 131
16773.66 113
16774.88 97
16776.11 129
16777.33 132
16778.56 104
16779.78 112
16781.01 150
16782.23 110
16783.45 107
16784.68 135
16785.90 138
16787.13 117
16788.35 122
16789.58 111
16790.80 125
16792.03 101
16793.25 120
16794.48 118
16795.70 111
16796.93 116
16798.15 105
16799.38 132
16800.60 127
16801.83 104
16803.05 86
16804.28 122
16805.50 130
16806.73 148
16807.95 113
16809.18 130
16810.41 108
16811.63 118
16812.86 110
16814.08 137
16815.31 131
16816.53 121
16817.76 121
16818.99 135
16820.21 139
16821.44 147
16822.66 158
16823.89 134
16825.12 123
16826.34 124
16827.57 152
16828.79 131
16830.02 93
16831.25 133
16832.47 139
16833.70 138
16834.93 122
16836.15 131
16837.38 125
16838.61 119
16839.83 129
16841.06 132
16842.29 119
16843.51 118
16844.74 132
16845.97 110
16847.19 133
16848.42 141
16849.65 134
16850.87 158
16852.10 113
16853.33 178
16854.56 139
16855.78 125
16857.01 140
16858.24 105
16859.46 147
16860.69 118
16861.92 167
16863.15 156
16864.37 170
16865.60 162
16866.83 156
16868.06 158
16869.28 167
16870.51 156
16871.74 142
16872.97 175
16874.20 197
16875.42 161
16876.65 175
16877.88 175
16879.11 178
16880.34 183
16881.56 175
16882.79 173
16884.02 172
16885.25 190
16886.48 180
16887.71 200
16888.93 187
16890.16 181
16891.39 187
16892.62 184
16893.85 205
16895.08 184
16896.31 171
16897.53 151
16898.76 153
16899.99 151
16901.22 192
16902.45 157
16903.68 177
16904.91 145
16906.14 163
16907.37 158
16908.59 142
16909.82 155
16911.05 159
16912.28 164
16913.51 145
16914.74 145
16915.97 164
16917.20 146
16918.43 149
16919.66 153
16920.89 138
16922.12 163
16923.35 142
16924.58 149
16925.81 135
16927.04 150
16928.27 140
16929.50 144
16930.73 139
16931.96 121
16933.19 142
16934.42 114
16935.65 130
16936.88 143
16938.11 147
16939.34 157
16940.57 169
16941.80 142
16943.03 145
16944.26 128
16945.49 157
16946.72 122
16947.95 129
16949.18 108
16950.41 132
16951.64 161
16952.87 133
16954.10 126
16955.33 150
16956.57 139
16957.80 135
16959.03 118
16960.26 130
16961.49 156
16962.72 116
16963.95 128
16965.18 128
16966.41 141
16967.65 136
16968.88 131
16970.11 132
16971.34 121
16972.57 132
16973.80 131
16975.03 141
16976.27 127
16977.50 111
16978.73 119
16979.96 124
16981.19 123
16982.42 118
16983.66 159
16984.89 139
16986.12 111
16987.35 132
16988.58 142
16989.82 155
16991.05 137
16992.28 111
16993.51 136
16994.75 130
16995.98 139
16997.21 134
16998.44 127
16999.67 125
17000.91 157
17002.14 127
17003.37 129
17004.61 138
17005.84 166
17007.07 153
17008.30 129
17009.54 138
17010.77 141
17012.00 130
17013.23 118
17014.47 110
17015.70 124
17016.93 141
17018.17 143
17019.40 136
17020.63 107
17021.87 136
17023.10 122
17024.33 132
17025.57 112
17026.80 130
17028.03 127
17029.27 142
17030.50 136
17031.73 122
17032.97 114
17034.20 144
17035.44 110
17036.67 122
17037.90 135
17039.14 140
17040.37 119
17041.60 134
17042.84 139
17044.07 125
17045.31 139
17046.54 115
17047.78 139
17049.01 108
17050.24 132
17051.48 144
17052.71 135
17053.95 130
17055.18 126
17056.42 114
17057.65 121
17058.89 109
17060.12 106
17061.35 118
17062.59 109
17063.82 113
17065.06 91
17066.29 111
17067.53 108
17068.76 109
17070.00 131
17071.23 126
17072.47 118
17073.70 111
17074.94 142
17076.17 122
17077.41 101
17078.65 97
17079.88 116
17081.12 99
17082.35 95
17083.59 102
17084.82 113
17086.06 124
17087.29 118
17088.53 127
17089.77 113
17091.00 119
17092.24 122
17093.47 128
17094.71 117
17095.94 131
17097.18 132
17098.42 125
17099.65 129
17100.89 121
17102.12 130
17103.36 119
17104.60 91
17105.83 105
17107.07 110
17108.31 109
17109.54 104
17110.78 113
17112.02 117
17113.25 113
17114.49 99
17115.73 102
17116.96 119
17118.20 113
17119.44 113
17120.67 92
17121.91 96
17123.15 114
17124.38 139
17125.62 122
17126.86 99
17128.10 106
17129.33 139
17130.57 132
17131.81 95
17133.04 104
17134.28 114
17135.52 140
17136.76 112
17137.99 122
17139.23 113
17140.47 99
17141.71 106
17142.94 104
17144.18 109
17145.42 84
17146.66 102
17147.90 121
17149.13 107
17150.37 109
17151.61 91
17152.85 131
17154.08 141
17155.32 105
17156.56 100
17157.80 109
17159.04 124
17160.28 98
17161.51 102
17162.75 107
17163.99 115
17165.23 97
17166.47 121
17167.71 88
17168.95 112
17170.18 103
17171.42 107
17172.66 114
17173.90 109
17175.14 137
17176.38 96
17177.62 118
17178.86 85
17180.09 127
17181.33 121
17182.57 124
17183.81 117
17185.05 98
17186.29 113
17187.53 99
17188.77 94
17190.01 105
17191.25 101
17192.49 93
17193.73 112
17194.97 102
17196.21 120
17197.45 96
17198.69 104
17199.92 111
17201.16 101
17202.40 113
17203.64 147
17204.88 107
17206.12 123
17207.36 122
17208.60 114
17209.84 119
17211.08 112
17212.32 114
17213.56 113
17214.81 109
17216.05 87
17217.29 104
17218.53 113
17219.77 128
17221.01 102
17222.25 106
17223.49 99
17224.73 91
17225.97 87
17227.21 115
17228.45 79
17229.69 92
17230.93 108
17232.17 103
17233.41 108
17234.66 113
17235.90 109
17237.14 114
17238.38 122
17239.62 128
17240.86 99
17242.10 98
17243.34 108
17244.58 111
17245.83 86
17247.07 92
17248.31 105
17249.55 114
17250.79 90
17252.03 94
17253.28 106
17254.52 116
17255.76 100
17257.00 117
17258.24 93
17259.48 117
17260.73 106
17261.97 124
17263.21 96
17264.45 105
17265.69 102
17266.94 104
17268.18 97
17269.42 109
17270.66 112
17271.91 116
17273.15 114
17274.39 97
17275.63 107
17276.88 91
17278.12 112
17279.36 79
17280.60 103
17281.85 97
17283.09 109
17284.33 84
17285.57 85
17286.82 113
17288.06 87
17289.30 106
17290.55 94
17291.79 101
17293.03 117
17294.28 112
17295.52 80
17296.76 105
17298.01 102
17299.25 111
17300.49 102
17301.74 129
17302.98 103
17304.22 110
17305.47 104
17306.71 96
17307.95 86
17309.20 98
17310.44 115
17311.68 108
17312.93 106
17314.17 93
17315.42 107
17316.66 88
17317.90 104
17319.15 83
17320.39 89
17321.64 92
17322.88 111
17324.12 94
17325.37 87
17326.61 95
17327.86 106
17329.10 85
17330.35 115
17331.59 109
17332.83 87
17334.08 116
17335.32 106
17336.57 104
17337.81 79
17339.06 117
17340.30 80
17341.55 97
17342.79 99
17344.04 99
17345.28 105
17346.53 101
17347.77 106
17349.02 101
17350.26 111
17351.51 117
17352.75 135
17354.00 94
17355.24 79
17356.49 85
17357.73 113
17358.98 104
17360.23 116
17361.47 126
17362.72 113
17363.96 110
17365.21 94
17366.45 90
17367.70 100
17368.95 110
17370.19 96
17371.44 112
17372.68 93
17373.93 107
17375.18 113
17376.42 93
17377.67 100
17378.91 94
17380.16 85
17381.41 119
17382.65 90
17383.90 100
17385.15 102
17386.39 103
17387.64 124
17388.89 110
17390.13 98
17391.38 94
17392.63 86
17393.87 107
17395.12 103
17396.37 86
17397.61 93
17398.86 108
17400.11 102
17401.35 90
17402.60 104
17403.85 97
17405.09 102
17406.34 95
17407.59 92
17408.84 117
17410.08 101
17411.33 120
17412.58 106
17413.83 118
17415.07 90
17416.32 116
17417.57 104
17418.82 100
17420.06 97
17421.31 107
17422.56 86
17423.81 97
17425.05 112
17426.30 133
17427.55 116
17428.80 107
17430.05 90
17431.29 110
17432.54 130
17433.79 95
17435.04 83
17436.29 89
17437.54 107
17438.78 103
17440.03 97
17441.28 80
17442.53 127
17443.78 117
17445.03 96
17446.27 91
17447.52 104
17448.77 114
17450.02 103
17451.27 106
17452.52 103
17453.77 97
17455.02 87
17456.27 113
17457.51 95
17458.76 112
17460.01 111
17461.26 115
17462.51 105
17463.76 76
17465.01 95
17466.26 118
17467.51 99
17468.76 97
17470.01 85
17471.26 99
17472.51 133
17473.76 144
17475.01 110
17476.26 93
17477.50 97
17478.75 95
17480.00 107
17481.25 98
17482.50 116
17483.75 118
17485.00 138
17486.25 97
17487.50 94
17488.75 102
17490.00 109
17491.25 99
17492.51 96
17493.76 108
17495.01 102
17496.26 101
17497.51 101
17498.76 114
17500.01 90
17501.26 108
17502.51 118
17503.76 121
17505.01 103
17506.26 87
17507.51 98
17508.76 108
17510.01 102
17511.26 98
17512.52 111
17513.77 126
17515.02 125
17516.27 89
17517.52 96
17518.77 113
17520.02 123
17521.27 106
17522.53 93
17523.78 102
17525.03 106
17526.28 113
17527.53 98
17528.78 94
17530.03 94
17531.29 110
17532.54 90
17533.79 102
17535.04 98
17536.29 100
17537.55 116
17538.80 110
17540.05 107
17541.30 101
17542.55 116
17543.81 128
17545.06 108
17546.31 115
17547.56 121
17548.81 117
17550.07 123
17551.32 139
17552.57 121
17553.82 108
17555.08 121
17556.33 118
17557.58 122
17558.83 107
17560.09 126
17561.34 114
17562.59 122
17563.85 108
17565.10 91
17566.35 145
17567.60 122
17568.86 110
17570.11 116
17571.36 122
17572.62 111
17573.87 117
17575.12 112
17576.38 111
17577.63 116
17578.88 110
17580.14 111
17581.39 110
17582.64 104
17583.90 100
17585.15 103
17586.40 104
17587.66 106
17588.91 113
17590.17 108
17591.42 95
17592.67 117
17593.93 110
17595.18 111
17596.43 107
17597.69 118
17598.94 109
17600.20 113
17601.45 114
17602.71 103
17603.96 107
17605.21 88
17606.47 102
17607.72 102
17608.98 93
17610.23 109
17611.49 123
17612.74 108
17614.00 117
17615.25 107
17616.50 123
17617.76 94
17619.01 112
17620.27 117
17621.52 101
17622.78 105
17624.03 103
17625.29 130
17626.54 102
17627.80 121
17629.05 106
17630.31 96
17631.56 110
17632.82 95
17634.08 105
17635.33 110
17636.59 104
17637.84 100
17639.10 105
17640.35 105
17641.61 114
17642.86 110
17644.12 99
17645.38 102
17646.63 108
17647.89 86
17649.14 110
17650.40 99
17651.66 111
17652.91 100
17654.17 106
17655.42 96
17656.68 78
17657.94 89
17659.19 108
17660.45 96
17661.70 95
17662.96 104
17664.22 90
17665.47 109
17666.73 98
17667.99 121
17669.24 116
17670.50 109
17671.76 106
17673.01 103
17674.27 87
17675.53 88
17676.78 91
17678.04 96
17679.30 94
17680.56 83
17681.81 107
17683.07 106
17684.33 92
17685.58 109
17686.84 105
17688.10 98
17689.36 88
17690.61 83
17691.87 104
17693.13 86
17694.39 94
17695.64 82
17696.90 91
17698.16 88
17699.42 102
17700.67 93
17701.93 83
17703.19 85
17704.45 89
17705.70 114
17706.96 114
17708.22 92
17709.48 97
17710.74 95
17711.99 93
17713.25 104
17714.51 88
17715.77 96
17717.03 103
17718.29 107
17719.54 94
17720.80 94
17722.06 116
17723.32 106
17724.58 99
17725.84 101
17727.10 80
17728.35 79
17729.61 88
17730.87 68
17732.13 95
17733.39 81
17734.65 99
17735.91 89
17737.17 76
17738.43 78
17739.69 77
17740.94 91
17742.20 99
17743.46 114
17744.72 95
17745.98 120
17747.24 97
17748.50 96
17749.76 101
17751.02 98
17752.28 114
17753.54 100
17754.80 101
17756.06 104
17757.32 96
17758.58 119
17759.84 97
17761.10 87
17762.36 101
17763.62 94
17764.88 92
17766.14 87
17767.40 82
17768.66 105
17769.92 86
17771.18 98
17772.44 109
17773.70 113
17774.96 105
17776.22 88
17777.48 117
17778.74 107
17780.00 110
17781.26 102
17782.52 102
17783.78 78
17785.04 97
17786.30 119
17787.57 95
17788.83 80
17790.09 87
17791.35 93
17792.61 119
17793.87 89
17795.13 99
17796.39 89
17797.65 91
17798.91 109
17800.18 105
17801.44 98
17802.70 109
17803.96 107
17805.22 101
17806.48 100
17807.74 95
17809.01 93
17810.27 100
17811.53 95
17812.79 97
17814.05 95
17815.31 95
17816.58 98
17817.84 105
17819.10 87
17820.36 60
17821.62 88
17822.89 101
17824.15 107
17825.41 97
17826.67 84
17827.94 67
17829.20 81
17830.46 104
17831.72 88
17832.98 80
17834.25 118
17835.51 100
17836.77 97
17838.04 90
17839.30 99
17840.56 91
17841.82 93
17843.09 89
17844.35 92
17845.61 107
17846.87 115
17848.14 86
17849.40 96
17850.66 87
17851.93 94
17853.19 110
17854.45 90
17855.72 81
17856.98 70
17858.24 95
17859.51 114
17860.77 98
17862.03 72
17863.30 78
17864.56 97
17865.82 86
17867.09 77
17868.35 89
17869.62 94
17870.88 100
17872.14 86
17873.41 82
17874.67 72
17875.93 110
17877.20 90
17878.46 87
17879.73 89
17880.99 96
17882.26 117
17883.52 109
17884.78 99
17886.05 85
17887.31 87
17888.58 98
17889.84 105
17891.11 109
17892.37 78
17893.63 87
17894.90 88
17896.16 98
17897.43 98
17898.69 86
17899.96 99
17901.22 91
17902.49 82
17903.75 87
17905.02 92
17906.28 95
17907.55 79
17908.81 90
17910.08 92
17911.34 96
17912.61 83
17913.87 76
17915.14 81
17916.41 96
17917.67 91
17918.94 74
17920.20 91
17921.47 95
17922.73 97
17924.00 103
17925.26 113
17926.53 88
17927.80 89
17929.06 88
17930.33 77
17931.59 99
17932.86 78
17934.13 100
17935.39 80
17936.66 84
17937.92 78
17939.19 108
17940.46 92
17941.72 82
17942.99 94
17944.26 92
17945.52 94
17946.79 75
17948.06 89
17949.32 94
17950.59 92
17951.85 79
17953.12 85
17954.39 85
17955.66 95
17956.92 93
17958.19 107
17959.46 98
17960.72 93
17961.99 95
17963.26 93
17964.52 95
17965.79 89
17967.06 88
17968.33 90
17969.59 97
17970.86 95
17972.13 84
17973.40 90
17974.66 89
17975.93 102
17977.20 100
17978.47 80
17979.73 106
17981.00 79
17982.27 111
17983.54 99
17984.80 101
17986.07 99
17987.34 100
17988.61 93
17989.88 77
17991.14 98
17992.41 79
17993.68 101
17994.95 101
17996.22 92
17997.48 69
17998.75 83
18000.02 93
18001.29 89
18002.56 79
18003.83 82
18005.10 97
18006.36 88
18007.63 70
18008.90 94
18010.17 87
18011.44 75
18012.71 111
18013.98 103
18015.25 90
18016.51 81
18017.78 90
18019.05 103
18020.32 121
18021.59 69
18022.86 92
18024.13 82
18025.40 107
18026.67 88
18027.94 86
18029.21 83
18030.48 86
18031.75 117
18033.01 81
18034.28 91
18035.55 101
18036.82 89
18038.09 78
18039.36 92
18040.63 72
18041.90 96
18043.17 99
18044.44 94
18045.71 69
18046.98 85
18048.25 101
18049.52 91
18050.79 89
18052.06 74
18053.33 81
18054.60 92
18055.87 97
18057.14 67
18058.42 100
18059.69 79
18060.96 87
18062.23 99
18063.50 102
18064.77 85
18066.04 78
18067.31 104
18068.58 104
18069.85 93
18071.12 81
18072.39 85
18073.66 85
18074.93 77
18076.21 82
18077.48 67
18078.75 67
18080.02 102
18081.29 81
18082.56 88
18083.83 96
18085.10 108
18086.38 81
18087.65 71
18088.92 69
18090.19 83
18091.46 97
18092.73 82
18094.01 82
18095.28 69
18096.55 93
18097.82 90
18099.09 94
18100.36 77
18101.64 74
18102.91 94
18104.18 93
18105.45 92
18106.73 79
18108.00 94
18109.27 88
18110.54 105
18111.81 79
18113.09 88
18114.36 69
18115.63 96
18116.90 81
18118.18 92
18119.45 84
18120.72 81
18121.99 95
18123.27 93
18124.54 94
18125.81 93
18127.09 88
18128.36 91
18129.63 90
18130.90 70
18132.18 84
18133.45 79
18134.72 88
18136.00 83
18137.27 84
18138.54 95
18139.82 96
18141.09 89
18142.36 97
18143.64 88
18144.91 85
18146.18 97
18147.46 88
18148.73 90
18150.00 82
18151.28 97
18152.55 73
18153.83 73
18155.10 96
18156.37 103
18157.65 106
18158.92 95
18160.20 90
18161.47 105
18162.74 90
18164.02 90
18165.29 83
18166.57 91
18167.84 82
18169.12 79
18170.39 93
18171.66 98
18172.94 94
18174.21 98
18175.49 123
18176.76 75
18178.04 87
18179.31 85
18180.59 98
18181.86 86
18183.14 95
18184.41 114
18185.69 105
18186.96 87
18188.24 89
18189.51 83
18190.79 90
18192.06 103
18193.34 69
18194.61 89
18195.89 91
18197.16 87
18198.44 82
18199.71 71
18200.99 93
18202.26 84
18203.54 81
18204.81 94
18206.09 81
18207.37 84
18208.64 87
18209.92 77
18211.19 88
18212.47 75
18213.75 88
18215.02 93
18216.30 101
18217.57 91
18218.85 81
18220.13 84
18221.40 82
18222.68 97
18223.95 84
18225.23 76
18226.51 115
18227.78 115
18229.06 100
18230.34 82
18231.61 93
18232.89 109
18234.17 109
18235.44 85
18236.72 100
18238.00 87
18239.27 102
18240.55 89
18241.83 74
18243.10 98
18244.38 103
18245.66 106
18246.94 102
18248.21 101
18249.49 88
18250.77 94
18252.04 80
18253.32 86
18254.60 86
18255.88 81
18257.15 119
18258.43 91
18259.71 90
18260.99 81
18262.26 97
18263.54 98
18264.82 95
18266.10 86
18267.37 89
18268.65 98
18269.93 89
18271.21 79
18272.49 64
18273.76 92
18275.04 87
18276.32 84
18277.60 76
18278.88 86
18280.15 89
18281.43 90
18282.71 85
18283.99 89
18285.27 84
18286.55 72
18287.83 90
18289.10 84
18290.38 88
18291.66 72
18292.94 103
18294.22 69
18295.50 82
18296.78 71
18298.06 73
18299.33 78
18300.61 86
18301.89 68
18303.17 78
18304.45 93
18305.73 98
18307.01 72
18308.29 82
18309.57 78
18310.85 82
18312.13 111
18313.41 79
18314.68 75
18315.96 92
18317.24 95
18318.52 93
18319.80 89
18321.08 83
18322.36 83
18323.64 86
18324.92 93
18326.20 69
18327.48 81
18328.76 98
18330.04 89
18331.32 86
18332.60 68
18333.88 92
18335.16 72
18336.44 71
18337.72 91
18339.00 89
18340.28 77
18341.56 80
18342.84 86
18344.12 86
18345.41 81
18346.69 82
18347.97 93
18349.25 79
18350.53 85
18351.81 91
18353.09 96
18354.37 80
18355.65 82
18356.93 106
18358.21 99
18359.49 84
18360.78 84
18362.06 71
18363.34 96
18364.62 82
18365.90 80
18367.18 104
18368.46 94
18369.74 83
18371.03 92
18372.31 74
18373.59 90
18374.87 105
18376.15 98
18377.43 100
18378.72 97
18380.00 91
18381.28 92
18382.56 89
18383.84 75
18385.12 79
18386.41 87
18387.69 79
18388.97 77
18390.25 93
18391.53 73
18392.82 83
18394.10 85
18395.38 100
18396.66 73
18397.95 80
18399.23 83
18400.51 73
18401.79 95
18403.08 86
18404.36 85
18405.64 68
18406.92 103
18408.21 104
18409.49 77
18410.77 90
18412.06 79
18413.34 78
18414.62 83
18415.90 103
18417.19 117
18418.47 89
18419.75 100
18421.04 100
18422.32 82
18423.60 90
18424.89 105
18426.17 96
18427.45 78
18428.74 93
18430.02 82
18431.30 94
18432.59 98
18433.87 75
18435.15 91
18436.44 89
18437.72 79
18439.01 85
18440.29 95
18441.57 93
18442.86 113
18444.14 91
18445.43 83
18446.71 98
18447.99 96
18449.28 80
18450.56 81
18451.85 77
18453.13 88
18454.42 93
18455.70 69
18456.98 79
18458.27 83
18459.55 84
18460.84 90
18462.12 85
18463.41 88
18464.69 82
18465.98 80
18467.26 101
18468.55 86
18469.83 85
18471.12 102
18472.40 96
18473.69 97
18474.97 85
18476.26 78
18477.54 71
18478.83 113
18480.11 78
18481.40 81
18482.68 93
18483.97 101
18485.25 114
18486.54 73
18487.82 103
18489.11 112
18490.40 94
18491.68 84
18492.97 90
18494.25 69
18495.54 82
18496.82 79
18498.11 76
18499.40 86
18500.68 79
18501.97 74
18503.25 87
18504.54 93
18505.83 90
18507.11 80
18508.40 117
18509.69 105
18510.97 99
18512.26 92
18513.54 81
18514.83 84
18516.12 91
18517.40 76
18518.69 69
18519.98 87
18521.26 70
18522.55 88
18523.84 92
18525.12 96
18526.41 84
18527.70 78
18528.99 72
18530.27 88
18531.56 90
18532.85 78
18534.13 84
18535.42 88
18536.71 92
18538.00 71
18539.28 75
18540.57 88
18541.86 90
18543.14 76
18544.43 88
18545.72 98
18547.01 81
18548.30 72
18549.58 89
18550.87 109
18552.16 92
18553.45 75
18554.73 86
18556.02 83
18557.31 92
18558.60 78
18559.89 94
18561.17 93
18562.46 95
18563.75 89
18565.04 82
18566.33 85
18567.62 97
18568.90 78
18570.19 85
18571.48 90
18572.77 95
18574.06 96
18575.35 90
18576.63 89
18577.92 97
18579.21 92
18580.50 88
18581.79 102
18583.08 98
18584.37 96
18585.66 114
18586.95 91
18588.23 90
18589.52 109
18590.81 101
18592.10 122
18593.39 86
18594.68 89
18595.97 94
18597.26 98
18598.55 92
18599.84 95
18601.13 105
18602.42 106
18603.71 97
18605.00 116
18606.29 99
18607.58 102
18608.86 112
18610.15 103
18611.44 109
18612.73 106
18614.02 125
18615.31 124
18616.60 105
18617.89 106
18619.18 112
18620.47 90
18621.76 88
18623.06 99
18624.35 94
18625.64 117
18626.93 115
18628.22 98
18629.51 89
18630.80 114
18632.09 123
18633.38 91
18634.67 91
18635.96 97
18637.25 106
18638.54 109
18639.83 106
18641.12 113
18642.41 92
18643.71 80
18645.00 97
18646.29 86
18647.58 85
18648.87 85
18650.16 90
18651.45 100
18652.74 99
18654.03 75
18655.33 90
18656.62 110
18657.91 93
18659.20 82
18660.49 74
18661.78 100
18663.07 76
18664.37 84
18665.66 77
18666.95 96
18668.24 89
18669.53 101
18670.83 84
18672.12 75
18673.41 94
18674.70 111
18675.99 101
18677.29 107
18678.58 76
18679.87 93
18681.16 80
18682.45 76
18683.75 73
18685.04 87
18686.33 106
18687.62 93
18688.92 91
18690.21 87
18691.50 115
18692.79 93
18694.09 102
18695.38 77
18696.67 84
18697.97 76
18699.26 87
18700.55 93
18701.84 87
18703.14 85
18704.43 77
18705.72 99
18707.02 75
18708.31 81
18709.60 79
18710.90 88
18712.19 78
18713.48 78
18714.78 71
18716.07 74
18717.36 84
18718.66 63
18719.95 72
18721.24 65
18722.54 84
18723.83 82
18725.13 84
18726.42 66
18727.71 77
18729.01 87
18730.30 85
18731.60 82
18732.89 82
18734.18 85
18735.48 102
18736.77 93
18738.07 75
18739.36 77
18740.66 107
18741.95 127
18743.24 93
18744.54 85
18745.83 69
18747.13 112
18748.42 85
18749.72 88
18751.01 87
18752.31 95
18753.60 76
18754.90 74
18756.19 73
18757.49 88
18758.78 98
18760.08 101
18761.37 73
18762.67 75
18763.96 82
18765.26 74
18766.55 97
18767.85 83
18769.14 72
18770.44 69
18771.73 93
18773.03 99
18774.32 74
18775.62 63
18776.91 94
18778.21 98
18779.51 92
18780.80 75
18782.10 75
18783.39 89
18784.69 86
18785.99 82
18787.28 79
18788.58 86
18789.87 97
18791.17 73
18792.47 87
18793.76 64
18795.06 78
18796.35 118
18797.65 92
18798.95 93
18800.24 75
18801.54 86
18802.84 72
18804.13 86
18805.43 62
18806.73 74
18808.02 84
18809.32 120
18810.62 98
18811.91 87
18813.21 78
18814.51 97
18815.80 92
18817.10 80
18818.40 75
18819.69 82
18820.99 79
18822.29 81
18823.59 74
18824.88 80
18826.18 74
18827.48 69
18828.78 81
18830.07 81
18831.37 72
18832.67 70
18833.97 70
18835.26 90
18836.56 71
18837.86 81
18839.16 70
18840.45 68
18841.75 90
18843.05 60
18844.35 68
18845.65 63
18846.94 85
18848.24 79
18849.54 80
18850.84 74
18852.14 84
18853.43 88
18854.73 77
18856.03 88
18857.33 92
18858.63 59
18859.93 67
18861.22 71
18862.52 83
18863.82 91
18865.12 57
18866.42 76
18867.72 65
18869.02 80
18870.32 80
18871.61 48
18872.91 74
18874.21 65
18875.51 79
18876.81 85
18878.11 83
18879.41 89
18880.71 81
18882.01 85
18883.31 69
18884.61 90
18885.90 66
18887.20 86
18888.50 68
18889.80 70
18891.10 76
18892.40 77
18893.70 78
18895.00 72
18896.30 61
18897.60 70
18898.90 65
18900.20 81
18901.50 94
18902.80 83
18904.10 90
18905.40 88
18906.70 73
18908.00 82
18909.30 93
18910.60 97
18911.90 65
18913.20 95
18914.50 89
18915.80 82
18917.10 79
18918.40 68
18919.70 75
18921.00 83
18922.30 69
18923.61 59
18924.91 81
18926.21 89
18927.51 62
18928.81 75
18930.11 76
18931.41 81
18932.71 88
18934.01 85
18935.31 84
18936.61 67
18937.92 62
18939.22 77
18940.52 73
18941.82 65
18943.12 57
18944.42 81
18945.72 62
18947.03 77
18948.33 83
18949.63 69
18950.93 80
18952.23 79
18953.53 87
18954.84 81
18956.14 55
18957.44 84
18958.74 73
18960.04 84
18961.34 86
18962.65 80
18963.95 73
18965.25 86
18966.55 80
18967.86 69
18969.16 67
18970.46 69
18971.76 90
18973.06 85
18974.37 69
18975.67 76
18976.97 73
18978.27 65
18979.58 82
18980.88 77
18982.18 81
18983.48 67
18984.79 83
18986.09 98
18987.39 79
18988.70 67
18990.00 70
18991.30 75
18992.61 81
18993.91 58
18995.21 62
18996.51 98
18997.82 92
18999.12 67
19000.42 64
19001.73 57
19003.03 81
19004.33 81
19005.64 81
19006.94 66
19008.25 68
19009.55 88
19010.85 88
19012.16 92
19013.46 67
19014.76 101
19016.07 79
19017.37 85
19018.68 96
19019.98 76
19021.28 83
19022.59 87
19023.89 83
19025.20 81
19026.50 86
19027.80 64
19029.11 78
19030.41 77
19031.72 72
19033.02 64
19034.33 82
19035.63 76
19036.94 77
19038.24 83
19039.54 87
19040.85 82
19042.15 79
19043.46 86
19044.76 73
19046.07 82
19047.37 70
19048.68 79
19049.98 62
19051.29 74
19052.59 84
19053.90 74
19055.20 90
19056.51 86
19057.81 75
19059.12 72
19060.43 70
19061.73 92
19063.04 78
19064.34 70
19065.65 102
19066.95 91
19068.26 76
19069.56 83
19070.87 78
19072.18 77
19073.48 91
19074.79 85
19076.09 84
19077.40 85
19078.71 79
19080.01 68
19081.32 85
19082.62 95
19083.93 85
19085.24 101
19086.54 92
19087.85 62
19089.16 85
19090.46 71
19091.77 82
19093.07 82
19094.38 74
19095.69 71
19096.99 82
19098.30 75
19099.61 74
19100.91 80
19102.22 72
19103.53 67
19104.84 79
19106.14 61
19107.45 72
19108.76 62
19110.06 82
19111.37 77
19112.68 70
19113.98 87
19115.29 67
19116.60 71
19117.91 76
19119.21 77
19120.52 87
19121.83 79
19123.14 78
19124.44 90
19125.75 72
19127.06 74
19128.37 70
19129.68 80
19130.98 78
19132.29 89
19133.60 71
19134.91 92
19136.21 75
19137.52 74
19138.83 82
19140.14 87
19141.45 89
19142.76 66
19144.06 78
19145.37 89
19146.68 69
19147.99 89
19149.30 84
19150.61 77
19151.91 73
19153.22 103
19154.53 83
19155.84 79
19157.15 99
19158.46 86
19159.77 112
19161.07 96
19162.38 86
19163.69 88
19165.00 84
19166.31 97
19167.62 76
19168.93 70
19170.24 99
19171.55 105
19172.86 94
19174.17 101
19175.48 69
19176.78 79
19178.09 79
19179.40 86
19180.71 58
19182.02 63
19183.33 85
19184.64 92
19185.95 80
19187.26 74
19188.57 89
19189.88 74
19191.19 91
19192.50 78
19193.81 67
19195.12 84
19196.43 89
19197.74 78
19199.05 66
19200.36 62
19201.67 84
19202.98 89
19204.29 81
19205.60 77
19206.91 74
19208.22 91
19209.53 71
19210.84 67
19212.15 73
19213.47 71
19214.78 76
19216.09 79
19217.40 88
19218.71 77
19220.02 77
19221.33 73
19222.64 75
19223.95 87
19225.26 71
19226.57 75
19227.89 69
19229.20 73
19230.51 80
19231.82 85
19233.13 88
19234.44 70
19235.75 67
19237.06 77
19238.38 83
19239.69 83
19241.00 76
19242.31 69
19243.62 67
19244.93 67
19246.25 82
19247.56 78
19248.87 65
19250.18 68
19251.49 84
19252.81 90
19254.12 84
19255.43 82
19256.74 83
19258.05 90
19259.37 91
19260.68 72
19261.99 74
19263.30 87
19264.62 79
19265.93 61
19267.24 76
19268.55 61
19269.87 71
19271.18 75
19272.49 72
19273.80 75
19275.12 84
19276.43 86
19277.74 106
19279.05 71
19280.37 67
19281.68 87
19282.99 76
19284.31 70
19285.62 96
19286.93 74
19288.25 61
19289.56 71
19290.87 82
19292.19 88
19293.50 79
19294.81 65
19296.13 58
19297.44 82
19298.75 89
19300.07 78
19301.38 85
19302.69 77
19304.01 76
19305.32 112
19306.64 75
19307.95 63
19309.26 68
19310.58 79
19311.89 80
19313.21 82
19314.52 72
19315.83 65
19317.15 81
19318.46 68
19319.78 65
19321.09 55
19322.41 78
19323.72 91
19325.03 77
19326.35 76
19327.66 59
19328.98 78
19330.29 72
19331.61 78
19332.92 49
19334.24 65
19335.55 72
19336.87 87
19338.18 67
19339.50 67
19340.81 76
19342.13 95
19343.44 96
19344.76 71
19346.07 60
19347.39 73
19348.70 73
19350.02 70
19351.33 86
19352.65 79
19353.96 89
19355.28 73
19356.59 90
19357.91 71
19359.23 97
19360.54 97
19361.86 79
19363.17 77
19364.49 65
19365.80 89
19367.12 76
19368.44 72
19369.75 85
19371.07 80
19372.38 79
19373.70 75
19375.02 56
19376.33 68
19377.65 79
19378.97 97
19380.28 75
19381.60 66
19382.91 61
19384.23 79
19385.55 108
19386.86 65
19388.18 59
19389.50 67
19390.81 68
19392.13 106
19393.45 81
19394.76 77
19396.08 65
19397.40 81
19398.72 75
19400.03 78
19401.35 58
19402.67 80
19403.98 83
19405.30 69
19406.62 69
19407.94 64
19409.25 92
19410.57 89
19411.89 68
19413.20 58
19414.52 73
19415.84 100
19417.16 90
19418.48 75
19419.79 54
19421.11 76
19422.43 81
19423.75 71
19425.06 74
19426.38 72
19427.70 76
19429.02 74
19430.34 72
19431.65 67
19432.97 52
19434.29 76
19435.61 82
19436.93 65
19438.25 63
19439.56 85
19440.88 78
19442.20 65
19443.52 61
19444.84 77
19446.16 69
19447.47 82
19448.79 76
19450.11 72
19451.43 63
19452.75 71
19454.07 71
19455.39 61
19456.71 47
19458.03 52
19459.34 84
19460.66 72
19461.98 59
19463.30 67
19464.62 88
19465.94 76
19467.26 67
19468.58 65
19469.90 70
19471.22 82
19472.54 74
19473.86 71
19475.18 67
19476.50 85
19477.82 81
19479.14 89
19480.46 72
19481.78 83
19483.10 79
19484.42 73
19485.73 64
19487.05 60
19488.37 69
19489.70 71
19491.02 58
19492.34 62
19493.66 64
19494.98 74
19496.30 66
19497.62 58
19498.94 88
19500.26 83
19501.58 76
19502.90 91
19504.22 57
19505.54 76
19506.86 54
19508.18 60
19509.50 74
19510.82 59
19512.14 75
19513.46 74
19514.78 70
19516.11 68
19517.43 60
19518.75 69
19520.07 65
19521.39 67
19522.71 63
19524.03 82
19525.35 70
19526.68 60
19528.00 60
19529.32 70
19530.64 79
19531.96 87
19533.28 59
19534.60 72
19535.93 65
19537.25 60
19538.57 80
19539.89 51
19541.21 65
19542.53 68
19543.86 74
19545.18 67
19546.50 69
19547.82 75
19549.14 65
19550.47 74
19551.79 81
19553.11 81
19554.43 66
19555.76 73
19557.08 80
19558.40 71
19559.72 65
19561.05 68
19562.37 73
19563.69 59
19565.01 76
19566.34 77
19567.66 58
19568.98 75
19570.30 62
19571.63 71
19572.95 70
19574.27 59
19575.60 78
19576.92 68
19578.24 88
19579.57 71
19580.89 67
19582.21 72
19583.54 67
19584.86 94
19586.18 63
19587.51 79
19588.83 81
19590.15 68
19591.48 76
19592.80 59
19594.12 58
19595.45 71
19596.77 81
19598.09 74
19599.42 55
19600.74 85
19602.07 72
19603.39 72
19604.71 74
19606.04 74
19607.36 66
19608.69 63
19610.01 77
19611.33 75
19612.66 75
19613.98 68
19615.31 77
19616.63 79
19617.96 70
19619.28 56
19620.60 78
19621.93 70
19623.25 59
19624.58 61
19625.90 70
19627.23 84
19628.55 74
19629.88 63
19631.20 84
19632.53 82
19633.85 74
19635.18 72
19636.50 66
19637.83 74
19639.15 67
19640.48 73
19641.80 70
19643.13 88
19644.45 75
19645.78 62
19647.10 66
19648.43 65
19649.76 87
19651.08 84
19652.41 73
19653.73 59
19655.06 70
19656.38 66
19657.71 84
19659.04 66
19660.36 69
19661.69 77
19663.01 86
19664.34 73
19665.67 54
19666.99 67
19668.32 69
19669.64 82
19670.97 62
19672.30 65
19673.62 74
19674.95 46
19676.28 64
19677.60 59
19678.93 69
19680.25 70
19681.58 60
19682.91 75
19684.23 57
19685.56 67
19686.89 75
19688.22 61
19689.54 80
19690.87 77
19692.20 69
19693.52 57
19694.85 76
19696.18 80
19697.50 76
19698.83 62
19700.16 72
19701.49 62
19702.81 65
19704.14 65
19705.47 53
19706.80 76
19708.12 78
19709.45 90
19710.78 84
19712.11 74
19713.43 76
19714.76 72
19716.09 69
19717.42 81
19718.74 72
19720.07 63
19721.40 69
19722.73 72
19724.06 67
19725.38 74
19726.71 62
19728.04 70
19729.37 101
19730.70 75
19732.03 87
19733.35 61
19734.68 56
19736.01 50
19737.34 56
19738.67 82
19740.00 68
19741.32 57
19742.65 84
19743.98 64
19745.31 70
19746.64 81
19747.97 51
19749.30 54
19750.63 66
19751.96 69
19753.28 76
19754.61 72
19755.94 61
19757.27 73
19758.60 87
19759.93 82
19761.26 76
19762.59 68
19763.92 73
19765.25 70
19766.58 59
19767.91 73
19769.24 66
19770.57 70
19771.90 57
19773.22 73
19774.55 71
19775.88 64
19777.21 60
19778.54 59
19779.87 79
19781.20 62
19782.53 71
19783.86 65
19785.19 87
19786.52 75
19787.85 72
19789.18 69
19790.51 98
19791.85 89
19793.18 80
19794.51 74
19795.84 55
19797.17 75
19798.50 79
19799.83 88
19801.16 61
19802.49 90
19803.82 74
19805.15 71
19806.48 67
19807.81 59
19809.14 52
19810.47 77
19811.81 87
19813.14 66
19814.47 79
19815.80 83
19817.13 81
19818.46 60
19819.79 61
19821.12 71
19822.45 82
19823.79 68
19825.12 68
19826.45 57
19827.78 80
19829.11 58
19830.44 80
19831.78 63
19833.11 67
19834.44 71
19835.77 70
19837.10 72
19838.43 84
19839.77 72
19841.10 73
19842.43 86
19843.76 69
19845.09 67
19846.43 73
19847.76 84
19849.09 68
19850.42 71
19851.76 53
19853.09 55
19854.42 74
19855.75 72
19857.09 51
19858.42 67
19859.75 61
19861.08 71
19862.42 92
19863.75 71
19865.08 90
19866.41 71
19867.75 68
19869.08 72
19870.41 69
19871.75 83
19873.08 85
19874.41 63
19875.75 84
19877.08 100
19878.41 72
19879.75 64
19881.08 66
19882.41 94
19883.75 70
19885.08 66
19886.41 57
19887.75 66
19889.08 67
19890.41 79
19891.75 68
19893.08 68
19894.41 79
19895.75 78
19897.08 75
19898.42 64
19899.75 66
19901.08 82
19902.42 73
19903.75 57
19905.09 72
19906.42 77
19907.75 72
19909.09 64
19910.42 63
19911.76 61
19913.09 65
19914.43 73
19915.76 85
19917.10 53
19918.43 66
19919.77 75
19921.10 73
19922.43 75
19923.77 52
19925.10 76
19926.44 74
19927.77 65
19929.11 79
19930.44 75
19931.78 61
19933.11 60
19934.45 61
19935.78 74
19937.12 58
19938.45 97
19939.79 64
19941.13 81
19942.46 75
19943.80 62
19945.13 69
19946.47 58
19947.80 72
19949.14 78
19950.47 81
19951.81 93
19953.15 70
19954.48 71
19955.82 88
19957.15 72
19958.49 93
19959.83 64
19961.16 77
19962.50 68
19963.83 70
19965.17 67
19966.51 61
19967.84 57
19969.18 64
19970.51 82
19971.85 61
19973.19 78
19974.52 71
19975.86 78
19977.20 81
19978.53 63
19979.87 62
19981.21 77
19982.54 67
19983.88 68
19985.22 47
19986.55 67
19987.89 56
19989.23 70
19990.57 66
19991.90 74
19993.24 61
19994.58 66
19995.91 80
19997.25 63
19998.59 80
19999.93 66
20001.26 69
20002.60 53
20003.94 51
20005.28 73
20006.61 74
20007.95 89
20009.29 65
20010.63 78
20011.96 75
20013.30 87
20014.64 67
20015.98 78
20017.31 76
20018.65 81
20019.99 68
20021.33 67
20022.67 75
20024.01 81
20025.34 69
20026.68 55
20028.02 54
20029.36 71
20030.70 71
20032.03 91
20033.37 70
20034.71 55
20036.05 69
20037.39 68
20038.73 84
20040.07 61
20041.40 83
20042.74 78
20044.08 78
20045.42 88
20046.76 72
20048.10 77
20049.44 80
20050.78 80
20052.12 63
20053.46 62
20054.79 64
20056.13 80
20057.47 71
20058.81 73
20060.15 63
20061.49 70
20062.83 83
20064.17 73
20065.51 70
20066.85 63
20068.19 62
20069.53 63
20070.87 71
20072.21 70
20073.55 75
20074.89 66
20076.23 91
20077.57 83
20078.91 67
20080.25 51
20081.59 94
20082.93 66
20084.27 65
20085.61 59
20086.95 77
20088.29 70
20089.63 91
20090.97 71
20092.31 76
20093.65 73
20094.99 78
20096.33 74
20097.67 70
20099.01 71
20100.35 70
20101.69 87
20103.03 68
20104.38 58
20105.72 71
20107.06 66
20108.40 53
20109.74 64
20111.08 89
20112.42 85
20113.76 65
20115.10 67
20116.45 58
20117.79 70
20119.13 77
20120.47 82
20121.81 77
20123.15 72
20124.49 64
20125.84 66
20127.18 90
20128.52 55
20129.86 74
20131.20 62
20132.54 67
20133.89 64
20135.23 76
20136.57 58
20137.91 66
20139.25 88
20140.60 76
