# Supplementary material for: MALDI-TOF MS typing enables the classification of brewing yeasts of the genus Saccharomyces to major beer styles
Source: PLoS One. 2017 Aug 9;12(8):e0181694. doi: 10.1371/journal.pone.0181694 (PMC5549903; doi:10.1371/journal.pone.0181694)
Supplement: S15 File — The directory includes 90 raw files and was zipped to “.zip”; the folder has three strains with 30 spectra per strain; S1 Text explains the raw files with an example and Table 1 represents the yeast strains used within the experiment. (ZIP) [file pone.0181694.s018.zip › 43-45/30667-214-OG-WB-WB-YPG-18h-E-E_2015-11-04__0_E5_1.dat]

2000.55 2572
2000.97 2595
2001.39 2612
2001.81 2492
2002.23 2561
2002.65 2537
2003.08 2446
2003.50 2257
2003.92 2212
2004.34 2358
2004.76 2141
2005.19 2340
2005.61 2223
2006.03 2197
2006.45 2147
2006.87 2109
2007.30 2134
2007.72 2218
2008.14 2122
2008.56 2284
2008.99 2365
2009.41 2274
2009.83 2250
2010.25 2280
2010.68 2200
2011.10 2308
2011.52 2224
2011.94 2151
2012.37 2275
2012.79 2168
2013.21 2191
2013.63 2287
2014.06 2115
2014.48 2084
2014.90 1956
2015.33 2079
2015.75 2079
2016.17 1971
2016.60 1987
2017.02 1975
2017.44 2146
2017.86 2179
2018.29 2320
2018.71 2378
2019.14 2440
2019.56 2367
2019.98 2410
2020.41 2383
2020.83 2299
2021.25 2564
2021.68 2503
2022.10 2430
2022.52 2301
2022.95 2294
2023.37 2305
2023.80 2227
2024.22 2213
2024.64 2056
2025.07 2142
2025.49 2198
2025.92 2324
2026.34 2280
2026.76 2244
2027.19 2185
2027.61 2068
2028.04 2108
2028.46 2029
2028.89 1998
2029.31 2068
2029.74 2264
2030.16 2142
2030.58 1955
2031.01 2113
2031.43 2160
2031.86 2127
2032.28 1964
2032.71 2173
2033.13 2186
2033.56 2114
2033.98 2265
2034.41 2362
2034.83 2266
2035.26 2365
2035.68 2360
2036.11 2212
2036.53 2257
2036.96 2126
2037.38 2120
2037.81 2454
2038.24 2443
2038.66 2281
2039.09 2184
2039.51 2306
2039.94 2391
2040.36 2213
2040.79 2216
2041.21 2362
2041.64 2314
2042.07 2261
2042.49 2183
2042.92 2107
2043.34 2130
2043.77 2194
2044.20 2180
2044.62 2142
2045.05 1976
2045.47 2273
2045.90 2250
2046.33 2209
2046.75 2382
2047.18 2390
2047.61 2417
2048.03 2432
2048.46 2481
2048.89 2234
2049.31 2197
2049.74 2184
2050.16 2163
2050.59 2100
2051.02 2087
2051.45 2202
2051.87 2231
2052.30 2193
2052.73 2212
2053.15 2167
2053.58 2334
2054.01 2244
2054.43 2169
2054.86 2055
2055.29 2091
2055.72 2136
2056.14 2224
2056.57 2185
2057.00 2188
2057.43 2210
2057.85 2248
2058.28 2202
2058.71 2068
2059.14 2195
2059.56 2328
2059.99 2258
2060.42 2412
2060.85 2219
2061.27 2295
2061.70 2345
2062.13 2530
2062.56 2405
2062.99 2438
2063.41 2479
2063.84 2457
2064.27 2364
2064.70 2488
2065.13 2506
2065.55 2598
2065.98 2698
2066.41 2907
2066.84 2876
2067.27 2890
2067.70 2740
2068.13 2725
2068.55 2683
2068.98 2444
2069.41 2335
2069.84 2363
2070.27 2155
2070.70 1905
2071.13 2188
2071.56 2331
2071.98 2137
2072.41 2028
2072.84 2053
2073.27 2098
2073.70 2248
2074.13 2069
2074.56 2020
2074.99 2250
2075.42 2289
2075.85 2159
2076.28 2111
2076.71 2253
2077.13 2363
2077.56 2491
2077.99 2400
2078.42 2206
2078.85 2120
2079.28 2079
2079.71 2245
2080.14 2252
2080.57 2230
2081.00 2274
2081.43 2160
2081.86 2218
2082.29 2272
2082.72 2233
2083.15 2259
2083.58 2269
2084.01 2112
2084.44 2194
2084.87 2131
2085.30 2291
2085.73 2357
2086.16 2282
2086.59 2167
2087.02 2139
2087.46 2235
2087.89 2320
2088.32 2041
2088.75 2048
2089.18 2021
2089.61 2218
2090.04 2288
2090.47 2086
2090.90 2200
2091.33 2125
2091.76 2056
2092.19 2023
2092.63 2018
2093.06 2272
2093.49 2170
2093.92 2233
2094.35 2284
2094.78 2262
2095.21 2219
2095.64 2256
2096.08 2114
2096.51 1917
2096.94 2114
2097.37 2043
2097.80 1873
2098.23 1932
2098.67 1972
2099.10 1975
2099.53 1945
2099.96 1928
2100.39 1995
2100.82 1965
2101.26 1917
2101.69 1928
2102.12 1898
2102.55 1912
2102.98 1973
2103.42 2102
2103.85 2031
2104.28 2214
2104.71 1987
2105.15 1985
2105.58 2218
2106.01 2023
2106.44 2079
2106.88 1979
2107.31 1943
2107.74 2215
2108.17 2307
2108.61 2158
2109.04 2223
2109.47 2255
2109.90 2093
2110.34 2201
2110.77 2098
2111.20 1982
2111.64 2157
2112.07 2139
2112.50 2099
2112.94 1974
2113.37 1991
2113.80 1944
2114.24 1783
2114.67 1813
2115.10 2097
2115.54 2046
2115.97 1991
2116.40 2075
2116.84 2100
2117.27 1948
2117.70 1892
2118.14 1815
2118.57 1754
2119.00 1916
2119.44 1926
2119.87 1954
2120.31 1809
2120.74 1899
2121.17 1910
2121.61 1962
2122.04 2134
2122.48 2062
2122.91 2071
2123.35 2173
2123.78 2108
2124.21 2110
2124.65 1996
2125.08 2140
2125.52 2165
2125.95 2116
2126.39 2052
2126.82 2144
2127.26 2164
2127.69 2077
2128.12 2195
2128.56 2153
2128.99 2256
2129.43 2084
2129.86 2206
2130.30 2375
2130.73 2297
2131.17 2236
2131.60 2288
2132.04 2249
2132.47 2261
2132.91 2451
2133.34 2356
2133.78 2409
2134.22 2261
2134.65 2292
2135.09 2184
2135.52 2043
2135.96 2013
2136.39 2254
2136.83 2224
2137.26 2073
2137.70 2067
2138.14 2158
2138.57 2100
2139.01 1834
2139.44 2038
2139.88 2130
2140.31 1952
2140.75 2013
2141.19 2077
2141.62 2165
2142.06 2070
2142.50 1988
2142.93 1894
2143.37 1970
2143.80 1852
2144.24 1782
2144.68 1858
2145.11 1970
2145.55 1994
2145.99 2020
2146.42 2054
2146.86 1985
2147.30 2017
2147.73 2192
2148.17 2305
2148.61 2491
2149.04 2403
2149.48 2230
2149.92 2281
2150.35 2448
2150.79 2538
2151.23 2735
2151.67 2623
2152.10 2570
2152.54 2812
2152.98 2782
2153.41 2561
2153.85 2292
2154.29 2467
2154.73 2329
2155.16 2172
2155.60 1986
2156.04 2096
2156.48 2205
2156.91 2087
2157.35 2085
2157.79 2012
2158.23 2132
2158.67 2137
2159.10 2059
2159.54 1998
2159.98 2051
2160.42 2138
2160.86 2074
2161.29 2146
2161.73 2274
2162.17 2147
2162.61 2204
2163.05 1975
2163.48 2099
2163.92 2030
2164.36 2079
2164.80 2114
2165.24 2040
2165.68 1933
2166.12 1973
2166.55 1911
2166.99 1919
2167.43 1965
2167.87 2069
2168.31 2290
2168.75 2247
2169.19 2165
2169.63 2288
2170.06 2347
2170.50 2319
2170.94 2444
2171.38 2399
2171.82 2378
2172.26 2327
2172.70 2496
2173.14 2636
2173.58 2545
2174.02 2520
2174.46 2877
2174.90 2876
2175.34 2617
2175.78 2717
2176.22 2777
2176.65 2970
2177.09 2893
2177.53 2972
2177.97 2959
2178.41 2762
2178.85 2641
2179.29 2440
2179.73 2297
2180.17 2473
2180.61 2345
2181.05 2276
2181.49 2220
2181.93 2186
2182.37 2270
2182.81 2189
2183.26 2267
2183.70 1986
2184.14 1933
2184.58 1785
2185.02 1938
2185.46 2064
2185.90 2127
2186.34 2144
2186.78 2225
2187.22 2104
2187.66 2070
2188.10 2195
2188.54 2292
2188.98 2351
2189.42 2242
2189.87 2320
2190.31 2259
2190.75 2209
2191.19 2259
2191.63 2229
2192.07 2318
2192.51 2377
2192.95 2351
2193.39 2364
2193.84 2268
2194.28 2264
2194.72 2402
2195.16 2436
2195.60 2525
2196.04 2542
2196.49 2601
2196.93 2568
2197.37 2681
2197.81 2583
2198.25 2523
2198.69 2348
2199.14 2254
2199.58 2380
2200.02 2345
2200.46 2207
2200.90 2193
2201.35 2268
2201.79 2230
2202.23 2320
2202.67 2345
2203.12 2291
2203.56 2378
2204.00 2254
2204.44 2298
2204.89 2328
2205.33 2256
2205.77 2323
2206.21 2269
2206.66 2478
2207.10 2484
2207.54 2287
2207.98 2333
2208.43 2371
2208.87 2489
2209.31 2389
2209.76 2548
2210.20 2316
2210.64 2322
2211.09 2349
2211.53 2322
2211.97 2331
2212.41 2247
2212.86 2134
2213.30 2164
2213.74 2258
2214.19 2270
2214.63 2201
2215.08 2288
2215.52 2333
2215.96 2264
2216.41 2159
2216.85 2271
2217.29 2186
2217.74 2206
2218.18 2016
2218.63 2031
2219.07 1978
2219.51 1859
2219.96 2050
2220.40 2259
2220.85 2151
2221.29 2075
2221.73 2231
2222.18 2285
2222.62 2369
2223.07 2326
2223.51 2387
2223.96 2372
2224.40 2259
2224.84 2364
2225.29 2397
2225.73 2485
2226.18 2549
2226.62 2600
2227.07 2480
2227.51 2501
2227.96 2384
2228.40 2383
2228.85 2407
2229.29 2293
2229.74 2537
2230.18 2393
2230.63 2534
2231.07 2569
2231.52 2537
2231.96 2410
2232.41 2496
2232.85 2538
2233.30 2611
2233.74 2637
2234.19 2655
2234.63 2604
2235.08 2594
2235.53 2484
2235.97 2486
2236.42 2277
2236.86 2194
2237.31 2456
2237.75 2401
2238.20 2365
2238.65 2196
2239.09 2123
2239.54 2075
2239.98 1913
2240.43 1965
2240.88 1913
2241.32 1774
2241.77 1892
2242.21 1934
2242.66 1920
2243.11 1932
2243.55 1981
2244.00 1801
2244.45 1862
2244.89 1982
2245.34 2032
2245.79 2028
2246.23 1980
2246.68 1888
2247.13 1819
2247.57 1840
2248.02 1892
2248.47 1962
2248.91 2021
2249.36 1937
2249.81 2064
2250.25 1883
2250.70 1807
2251.15 1966
2251.60 1923
2252.04 1878
2252.49 1875
2252.94 1878
2253.39 1923
2253.83 1870
2254.28 1973
2254.73 2106
2255.17 2164
2255.62 2117
2256.07 1974
2256.52 1950
2256.97 2001
2257.41 1945
2257.86 1918
2258.31 2004
2258.76 2014
2259.20 1837
2259.65 1796
2260.10 2060
2260.55 1902
2261.00 1906
2261.45 2106
2261.89 2182
2262.34 2275
2262.79 2224
2263.24 2120
2263.69 2309
2264.13 2337
2264.58 2255
2265.03 2148
2265.48 2216
2265.93 2060
2266.38 2095
2266.83 2284
2267.28 2223
2267.72 2097
2268.17 2125
2268.62 2181
2269.07 2277
2269.52 2320
2269.97 2278
2270.42 2374
2270.87 2527
2271.32 2726
2271.76 2803
2272.21 2794
2272.66 2662
2273.11 2538
2273.56 2658
2274.01 2649
2274.46 2634
2274.91 2431
2275.36 2302
2275.81 2285
2276.26 2191
2276.71 2121
2277.16 2126
2277.61 2063
2278.06 2020
2278.51 2041
2278.96 2089
2279.41 2103
2279.86 2252
2280.31 2292
2280.76 2116
2281.21 2083
2281.66 2015
2282.11 1998
2282.56 1992
2283.01 2037
2283.46 2079
2283.91 2117
2284.36 2073
2284.81 2078
2285.26 2073
2285.71 2135
2286.16 1985
2286.61 2131
2287.06 2255
2287.51 2382
2287.96 2547
2288.42 2728
2288.87 3084
2289.32 3232
2289.77 3568
2290.22 3781
2290.67 4194
2291.12 4427
2291.57 4379
2292.02 4537
2292.48 4371
2292.93 4100
2293.38 3987
2293.83 3904
2294.28 3553
2294.73 3283
2295.18 3037
2295.63 2913
2296.09 2695
2296.54 2664
2296.99 2380
2297.44 2267
2297.89 2210
2298.35 2325
2298.80 2181
2299.25 1971
2299.70 2043
2300.15 2139
2300.60 2032
2301.06 2014
2301.51 2139
2301.96 2051
2302.41 1938
2302.87 2029
2303.32 2047
2303.77 2045
2304.22 1968
2304.67 1836
2305.13 1921
2305.58 2065
2306.03 2023
2306.49 2056
2306.94 2019
2307.39 2118
2307.84 2170
2308.30 2317
2308.75 2285
2309.20 2301
2309.65 2587
2310.11 2504
2310.56 2597
2311.01 2636
2311.47 2424
2311.92 2502
2312.37 2432
2312.83 2483
2313.28 2478
2313.73 2478
2314.19 2337
2314.64 2275
2315.09 2300
2315.55 2237
2316.00 2171
2316.45 2220
2316.91 2168
2317.36 2255
2317.81 2225
2318.27 2296
2318.72 2210
2319.18 2501
2319.63 2456
2320.08 2376
2320.54 2498
2320.99 2337
2321.45 2354
2321.90 2355
2322.35 2472
2322.81 2237
2323.26 2400
2323.72 2391
2324.17 2439
2324.63 2448
2325.08 2353
2325.53 2481
2325.99 2641
2326.44 2651
2326.90 2686
2327.35 2614
2327.81 2692
2328.26 2797
2328.72 2751
2329.17 2469
2329.63 2526
2330.08 2372
2330.54 2270
2330.99 2421
2331.45 2313
2331.90 2269
2332.36 2067
2332.81 2214
2333.27 2206
2333.72 2084
2334.18 2149
2334.63 2091
2335.09 2320
2335.54 2123
2336.00 2028
2336.46 2174
2336.91 2141
2337.37 2128
2337.82 2002
2338.28 2124
2338.73 2008
2339.19 2088
2339.65 2198
2340.10 2094
2340.56 1940
2341.01 2145
2341.47 2214
2341.93 1974
2342.38 2048
2342.84 2105
2343.29 2045
2343.75 2165
2344.21 2046
2344.66 2078
2345.12 2209
2345.58 2102
2346.03 2155
2346.49 2183
2346.94 2251
2347.40 2140
2347.86 2273
2348.31 2374
2348.77 2376
2349.23 2295
2349.69 2249
2350.14 2138
2350.60 2074
2351.06 2093
2351.51 2054
2351.97 1996
2352.43 1898
2352.88 1828
2353.34 1891
2353.80 1927
2354.26 1920
2354.71 2038
2355.17 1934
2355.63 1977
2356.09 1903
2356.54 2001
2357.00 1916
2357.46 2008
2357.92 2003
2358.37 2112
2358.83 2166
2359.29 2154
2359.75 2083
2360.20 2096
2360.66 2078
2361.12 2073
2361.58 2132
2362.04 2177
2362.49 2247
2362.95 2357
2363.41 2139
2363.87 2103
2364.33 2158
2364.79 2055
2365.24 2203
2365.70 2167
2366.16 2222
2366.62 2179
2367.08 2264
2367.54 2166
2367.99 2218
2368.45 2298
2368.91 2224
2369.37 2072
2369.83 2171
2370.29 2081
2370.75 2165
2371.21 2036
2371.67 2062
2372.12 2003
2372.58 2046
2373.04 2214
2373.50 2259
2373.96 2386
2374.42 2375
2374.88 2457
2375.34 2398
2375.80 2395
2376.26 2264
2376.72 2472
2377.18 2321
2377.64 2321
2378.10 2530
2378.56 2425
2379.01 2280
2379.47 2309
2379.93 2362
2380.39 2333
2380.85 2287
2381.31 2182
2381.77 2142
2382.23 2056
2382.69 2059
2383.15 2101
2383.61 2040
2384.07 1956
2384.53 2054
2384.99 2027
2385.45 2104
2385.92 2096
2386.38 2000
2386.84 2064
2387.30 2131
2387.76 2044
2388.22 1987
2388.68 2116
2389.14 2256
2389.60 2128
2390.06 2257
2390.52 2330
2390.98 2359
2391.44 2321
2391.90 2366
2392.36 2152
2392.83 2277
2393.29 2278
2393.75 2252
2394.21 2115
2394.67 2092
2395.13 2192
2395.59 2152
2396.05 2113
2396.52 2279
2396.98 2088
2397.44 2024
2397.90 1969
2398.36 2156
2398.82 2000
2399.28 2088
2399.75 2206
2400.21 1963
2400.67 2021
2401.13 2069
2401.59 2008
2402.06 2186
2402.52 1996
2402.98 1897
2403.44 1821
2403.90 1843
2404.37 2060
2404.83 1954
2405.29 2075
2405.75 2228
2406.21 2127
2406.68 2151
2407.14 2000
2407.60 1966
2408.06 2050
2408.53 2065
2408.99 1956
2409.45 1853
2409.91 1887
2410.38 1925
2410.84 1891
2411.30 1828
2411.77 1801
2412.23 1879
2412.69 1925
2413.15 1961
2413.62 1964
2414.08 2075
2414.54 2107
2415.01 2094
2415.47 2246
2415.93 2143
2416.40 2227
2416.86 2250
2417.32 2122
2417.79 2193
2418.25 2190
2418.71 2284
2419.18 2273
2419.64 2283
2420.10 2264
2420.57 2289
2421.03 2216
2421.50 2101
2421.96 2056
2422.42 2188
2422.89 2142
2423.35 2149
2423.81 2329
2424.28 2182
2424.74 1970
2425.21 2108
2425.67 1881
2426.14 1909
2426.60 2026
2427.06 2062
2427.53 2082
2427.99 1892
2428.46 1897
2428.92 2024
2429.39 2019
2429.85 1986
2430.32 1992
2430.78 1927
2431.24 1896
2431.71 1937
2432.17 1998
2432.64 2014
2433.10 2052
2433.57 1985
2434.03 2029
2434.50 2127
2434.96 2023
2435.43 2120
2435.89 2168
2436.36 2158
2436.82 2145
2437.29 2128
2437.76 2119
2438.22 1932
2438.69 1911
2439.15 2100
2439.62 1954
2440.08 2003
2440.55 2100
2441.01 2094
2441.48 2303
2441.95 2193
2442.41 2183
2442.88 2194
2443.34 2223
2443.81 2166
2444.27 2212
2444.74 2294
2445.21 2204
2445.67 2027
2446.14 2050
2446.60 1881
2447.07 1935
2447.54 1984
2448.00 1881
2448.47 1916
2448.94 1958
2449.40 2015
2449.87 2152
2450.34 1922
2450.80 1875
2451.27 1852
2451.74 1894
2452.20 1957
2452.67 2133
2453.14 2231
2453.60 1932
2454.07 1939
2454.54 1928
2455.00 1938
2455.47 2012
2455.94 2117
2456.40 1959
2456.87 1967
2457.34 2092
2457.81 1920
2458.27 2049
2458.74 2039
2459.21 1947
2459.68 1854
2460.14 1923
2460.61 1944
2461.08 1923
2461.55 1813
2462.01 1813
2462.48 1848
2462.95 1772
2463.42 1775
2463.88 1935
2464.35 1953
2464.82 1933
2465.29 1902
2465.76 1960
2466.22 1930
2466.69 1989
2467.16 1954
2467.63 1856
2468.10 1864
2468.57 1853
2469.03 2030
2469.50 1989
2469.97 1983
2470.44 1782
2470.91 1878
2471.38 1956
2471.84 1905
2472.31 1928
2472.78 1760
2473.25 1826
2473.72 1843
2474.19 1924
2474.66 1835
2475.13 1896
2475.59 1996
2476.06 1882
2476.53 1870
2477.00 1925
2477.47 1885
2477.94 1978
2478.41 1975
2478.88 1959
2479.35 1943
2479.82 1984
2480.29 1928
2480.76 1906
2481.23 1868
2481.69 1820
2482.16 1763
2482.63 1927
2483.10 1858
2483.57 1833
2484.04 1789
2484.51 1797
2484.98 1748
2485.45 1880
2485.92 1958
2486.39 1954
2486.86 1952
2487.33 2115
2487.80 2206
2488.27 2234
2488.74 2163
2489.21 2049
2489.68 1984
2490.15 2091
2490.62 2145
2491.09 2084
2491.56 2193
2492.04 2097
2492.51 2173
2492.98 2147
2493.45 2236
2493.92 2238
2494.39 2063
2494.86 2084
2495.33 2207
2495.80 2146
2496.27 2110
2496.74 2089
2497.21 2069
2497.68 1999
2498.16 2115
2498.63 2123
2499.10 2060
2499.57 1876
2500.04 1885
2500.51 1866
2500.98 1746
2501.45 1769
2501.93 1929
2502.40 1949
2502.87 1791
2503.34 1738
2503.81 1709
2504.28 1793
2504.76 1878
2505.23 2046
2505.70 2084
2506.17 2026
2506.64 2016
2507.11 1847
2507.59 1861
2508.06 1879
2508.53 2031
2509.00 2172
2509.47 2153
2509.95 2075
2510.42 2158
2510.89 2165
2511.36 2338
2511.84 2379
2512.31 2385
2512.78 2519
2513.25 2581
2513.73 2775
2514.20 2578
2514.67 2462
2515.14 2389
2515.62 2284
2516.09 2455
2516.56 2346
2517.03 2119
2517.51 2050
2517.98 2113
2518.45 2180
2518.93 2160
2519.40 2334
2519.87 2122
2520.35 2139
2520.82 2162
2521.29 2167
2521.77 2190
2522.24 2128
2522.71 2065
2523.19 1900
2523.66 1895
2524.13 2024
2524.61 1854
2525.08 1757
2525.55 1823
2526.03 1825
2526.50 1956
2526.97 1973
2527.45 1970
2527.92 1999
2528.40 2117
2528.87 2098
2529.34 2276
2529.82 2156
2530.29 2131
2530.77 2036
2531.24 2028
2531.71 2055
2532.19 1960
2532.66 1970
2533.14 2025
2533.61 2046
2534.09 1925
2534.56 2004
2535.04 2199
2535.51 1991
2535.98 2076
2536.46 1994
2536.93 1891
2537.41 1984
2537.88 2036
2538.36 2010
2538.83 2170
2539.31 2100
2539.78 2018
2540.26 2069
2540.73 2132
2541.21 2300
2541.68 2399
2542.16 2300
2542.63 2129
2543.11 2184
2543.59 2165
2544.06 2109
2544.54 2186
2545.01 2152
2545.49 2000
2545.96 1965
2546.44 2085
2546.91 2189
2547.39 2204
2547.87 2338
2548.34 2435
2548.82 2177
2549.29 2294
2549.77 2346
2550.24 2472
2550.72 2385
2551.20 2166
2551.67 2123
2552.15 2290
2552.62 2215
2553.10 2285
2553.58 2261
2554.05 2126
2554.53 2223
2555.01 2289
2555.48 2171
2555.96 2211
2556.44 2307
2556.91 2208
2557.39 2149
2557.87 2130
2558.34 2086
2558.82 2063
2559.30 2206
2559.77 1963
2560.25 1990
2560.73 2040
2561.20 2020
2561.68 1966
2562.16 2101
2562.64 2010
2563.11 1934
2563.59 2220
2564.07 2233
2564.54 1994
2565.02 1842
2565.50 1906
2565.98 1910
2566.45 1847
2566.93 1778
2567.41 1759
2567.89 1716
2568.36 1758
2568.84 1693
2569.32 1791
2569.80 1902
2570.28 1889
2570.75 1844
2571.23 1880
2571.71 1853
2572.19 1793
2572.66 1855
2573.14 1834
2573.62 1759
2574.10 1768
2574.58 1734
2575.06 1882
2575.53 1848
2576.01 1925
2576.49 1834
2576.97 1885
2577.45 1864
2577.93 1869
2578.40 2007
2578.88 1853
2579.36 1935
2579.84 1794
2580.32 1906
2580.80 1915
2581.28 1728
2581.76 1755
2582.24 1804
2582.71 1757
2583.19 1875
2583.67 1853
2584.15 1846
2584.63 1882
2585.11 1807
2585.59 1839
2586.07 1871
2586.55 1888
2587.03 1945
2587.51 1909
2587.99 1895
2588.47 1987
2588.95 2245
2589.42 2057
2589.90 2060
2590.38 1964
2590.86 1964
2591.34 2085
2591.82 2039
2592.30 1982
2592.78 2038
2593.26 2063
2593.74 1986
2594.22 1903
2594.70 1976
2595.18 1977
2595.66 2040
2596.14 1915
2596.62 1878
2597.10 1853
2597.58 1720
2598.07 1794
2598.55 1692
2599.03 1832
2599.51 1836
2599.99 1857
2600.47 1850
2600.95 1825
2601.43 1784
2601.91 1979
2602.39 1838
2602.87 1849
2603.35 1779
2603.83 1758
2604.31 1757
2604.80 1909
2605.28 1742
2605.76 1793
2606.24 1799
2606.72 1890
2607.20 1962
2607.68 1940
2608.16 1910
2608.65 1924
2609.13 2011
2609.61 1908
2610.09 1826
2610.57 1746
2611.05 1742
2611.53 1733
2612.02 1836
2612.50 2018
2612.98 1799
2613.46 1745
2613.94 1847
2614.43 1844
2614.91 1888
2615.39 1947
2615.87 1881
2616.35 1801
2616.84 1831
2617.32 1927
2617.80 2098
2618.28 2003
2618.77 1960
2619.25 1933
2619.73 1991
2620.21 1902
2620.69 1816
2621.18 1828
2621.66 1852
2622.14 1750
2622.63 1856
2623.11 1774
2623.59 1673
2624.07 1773
2624.56 1825
2625.04 1995
2625.52 1902
2626.01 1961
2626.49 2046
2626.97 1990
2627.45 2023
2627.94 1969
2628.42 2078
2628.90 2212
2629.39 2023
2629.87 1941
2630.35 2128
2630.84 2195
2631.32 2174
2631.80 2175
2632.29 2278
2632.77 2014
2633.26 2093
2633.74 2130
2634.22 2256
2634.71 2210
2635.19 2165
2635.67 2007
2636.16 2155
2636.64 1998
2637.13 2020
2637.61 2026
2638.09 1891
2638.58 1916
2639.06 1937
2639.55 1946
2640.03 1891
2640.52 1863
2641.00 1893
2641.48 1883
2641.97 2158
2642.45 2007
2642.94 1919
2643.42 1904
2643.91 2002
2644.39 1914
2644.88 1935
2645.36 1821
2645.85 1836
2646.33 1836
2646.82 1818
2647.30 1862
2647.79 1971
2648.27 2001
2648.76 1951
2649.24 2050
2649.73 2039
2650.21 2055
2650.70 1861
2651.18 1896
2651.67 2033
2652.15 1857
2652.64 1819
2653.12 1851
2653.61 1922
2654.10 1977
2654.58 1856
2655.07 1777
2655.55 1961
2656.04 1960
2656.52 1985
2657.01 2022
2657.50 2128
2657.98 2045
2658.47 1994
2658.95 2064
2659.44 1998
2659.93 1998
2660.41 2028
2660.90 1932
2661.38 1925
2661.87 1910
2662.36 1706
2662.84 1899
2663.33 1871
2663.82 1904
2664.30 1964
2664.79 1862
2665.28 1715
2665.76 1857
2666.25 1867
2666.74 1769
2667.22 1914
2667.71 1869
2668.20 1827
2668.68 1813
2669.17 1799
2669.66 1795
2670.14 1786
2670.63 1826
2671.12 1889
2671.61 1891
2672.09 1948
2672.58 1999
2673.07 2019
2673.55 2088
2674.04 2146
2674.53 2302
2675.02 2279
2675.50 2502
2675.99 2603
2676.48 2540
2676.97 2683
2677.46 2345
2677.94 2323
2678.43 2370
2678.92 2183
2679.41 2168
2679.89 2076
2680.38 1982
2680.87 2076
2681.36 2022
2681.85 1998
2682.33 1964
2682.82 1906
2683.31 1832
2683.80 2022
2684.29 1937
2684.78 1906
2685.26 1690
2685.75 1681
2686.24 1666
2686.73 1832
2687.22 1828
2687.71 1920
2688.20 1815
2688.68 1857
2689.17 1783
2689.66 1853
2690.15 1804
2690.64 1827
2691.13 1764
2691.62 1761
2692.11 1714
2692.60 1725
2693.09 1727
2693.57 1815
2694.06 1841
2694.55 1837
2695.04 1928
2695.53 1933
2696.02 1722
2696.51 1704
2697.00 1733
2697.49 1843
2697.98 1758
2698.47 1814
2698.96 1768
2699.45 1818
2699.94 1902
2700.43 1844
2700.92 1744
2701.41 1855
2701.90 1871
2702.39 1918
2702.88 1989
2703.37 2100
2703.86 2024
2704.35 2050
2704.84 2202
2705.33 2085
2705.82 2061
2706.31 1991
2706.80 1989
2707.29 1929
2707.78 2061
2708.27 1935
2708.76 1875
2709.25 1842
2709.74 1934
2710.23 1777
2710.72 1850
2711.21 1848
2711.71 1948
2712.20 1771
2712.69 1743
2713.18 1879
2713.67 1967
2714.16 1919
2714.65 1881
2715.14 1826
2715.63 1744
2716.12 1970
2716.62 1848
2717.11 1909
2717.60 1934
2718.09 1789
2718.58 1889
2719.07 1802
2719.56 1746
2720.06 1788
2720.55 1798
2721.04 1910
2721.53 1908
2722.02 2045
2722.51 2177
2723.01 2135
2723.50 2202
2723.99 2228
2724.48 2120
2724.97 2153
2725.47 1959
2725.96 1883
2726.45 1912
2726.94 1884
2727.44 1903
2727.93 1827
2728.42 1867
2728.91 1868
2729.40 1931
2729.90 1969
2730.39 1850
2730.88 1921
2731.37 1950
2731.87 1985
2732.36 2011
2732.85 2089
2733.35 1996
2733.84 2209
2734.33 2064
2734.82 2079
2735.32 2043
2735.81 2125
2736.30 2090
2736.80 2070
2737.29 2089
2737.78 1907
2738.28 2058
2738.77 2087
2739.26 2092
2739.76 1989
2740.25 1908
2740.74 1912
2741.24 2021
2741.73 2017
2742.22 1963
2742.72 2019
2743.21 2052
2743.70 1950
2744.20 1886
2744.69 1861
2745.19 1798
2745.68 1883
2746.17 1767
2746.67 1764
2747.16 1801
2747.66 1866
2748.15 1819
2748.64 1857
2749.14 1745
2749.63 1884
2750.13 1728
2750.62 1633
2751.12 1672
2751.61 1605
2752.10 1787
2752.60 1816
2753.09 1867
2753.59 1959
2754.08 1867
2754.58 1918
2755.07 1978
2755.57 1867
2756.06 1843
2756.56 2103
2757.05 2072
2757.55 1924
2758.04 1849
2758.54 1872
2759.03 1839
2759.53 1797
2760.02 1870
2760.52 1865
2761.01 2022
2761.51 1907
2762.00 1961
2762.50 1897
2762.99 1836
2763.49 1908
2763.99 1991
2764.48 1953
2764.98 1931
2765.47 1912
2765.97 1858
2766.46 1769
2766.96 1850
2767.46 1901
2767.95 2025
2768.45 2088
2768.94 1964
2769.44 1979
2769.94 1892
2770.43 1779
2770.93 1993
2771.42 1950
2771.92 1875
2772.42 1916
2772.91 1989
2773.41 2047
2773.91 2042
2774.40 2069
2774.90 2149
2775.40 2412
2775.89 2460
2776.39 2611
2776.89 2679
2777.38 2592
2777.88 2552
2778.38 2690
2778.87 2647
2779.37 2481
2779.87 2483
2780.36 2263
2780.86 2250
2781.36 2598
2781.85 2189
2782.35 1859
2782.85 1990
2783.35 2032
2783.84 1999
2784.34 1908
2784.84 1722
2785.34 1757
2785.83 2001
2786.33 1871
2786.83 1839
2787.33 1761
2787.82 1772
2788.32 1743
2788.82 1691
2789.32 1670
2789.81 1741
2790.31 1703
2790.81 1633
2791.31 1632
2791.81 1631
2792.30 1689
2792.80 1641
2793.30 1704
2793.80 1624
2794.30 1738
2794.80 1701
2795.29 1740
2795.79 1794
2796.29 1830
2796.79 1969
2797.29 1918
2797.79 1878
2798.29 1811
2798.78 2024
2799.28 1918
2799.78 1895
2800.28 1873
2800.78 1983
2801.28 1893
2801.78 1877
2802.28 1842
2802.77 1832
2803.27 1845
2803.77 1822
2804.27 1735
2804.77 1919
2805.27 1942
2805.77 1971
2806.27 2172
2806.77 2036
2807.27 1864
2807.77 1961
2808.27 2050
2808.77 1935
2809.27 2023
2809.77 1918
2810.27 2110
2810.77 1986
2811.27 2001
2811.76 2066
2812.26 2007
2812.76 1914
2813.26 1858
2813.76 1931
2814.26 1822
2814.76 1732
2815.26 1752
2815.76 1750
2816.27 1707
2816.77 1722
2817.27 1834
2817.77 1836
2818.27 1774
2818.77 1933
2819.27 1847
2819.77 1845
2820.27 1898
2820.77 1887
2821.27 1758
2821.77 1801
2822.27 1822
2822.77 1809
2823.27 1871
2823.77 1950
2824.27 1931
2824.78 1943
2825.28 1884
2825.78 1811
2826.28 1849
2826.78 1772
2827.28 1725
2827.78 1774
2828.28 1762
2828.79 1816
2829.29 1873
2829.79 1920
2830.29 1691
2830.79 1768
2831.29 1726
2831.79 1725
2832.30 1797
2832.80 1721
2833.30 1617
2833.80 1714
2834.30 1723
2834.80 1702
2835.31 1765
2835.81 1776
2836.31 1735
2836.81 1816
2837.31 1866
2837.82 1808
2838.32 1817
2838.82 1878
2839.32 1816
2839.83 1899
2840.33 1859
2840.83 1900
2841.33 1962
2841.84 1947
2842.34 1908
2842.84 1730
2843.34 1817
2843.85 1845
2844.35 1865
2844.85 1954
2845.35 1917
2845.86 1930
2846.36 1816
2846.86 2066
2847.37 2077
2847.87 2115
2848.37 2011
2848.87 1981
2849.38 1938
2849.88 2199
2850.38 2239
2850.89 2120
2851.39 1939
2851.89 1986
2852.40 2149
2852.90 2111
2853.40 2050
2853.91 1914
2854.41 2022
2854.92 1963
2855.42 1958
2855.92 1967
2856.43 1991
2856.93 2086
2857.43 1934
2857.94 1877
2858.44 1921
2858.95 1816
2859.45 1918
2859.95 1656
2860.46 1728
2860.96 1876
2861.47 1764
2861.97 1740
2862.48 1705
2862.98 1702
2863.48 1606
2863.99 1644
2864.49 1808
2865.00 1747
2865.50 1651
2866.01 1745
2866.51 1716
2867.02 1756
2867.52 1816
2868.03 1778
2868.53 1805
2869.04 1912
2869.54 1744
2870.05 1786
2870.55 1884
2871.06 1823
2871.56 2033
2872.07 2032
2872.57 1943
2873.08 2161
2873.58 2114
2874.09 2174
2874.59 1939
2875.10 1930
2875.60 1971
2876.11 2065
2876.61 2135
2877.12 2023
2877.63 1935
2878.13 2000
2878.64 1858
2879.14 1876
2879.65 1998
2880.15 1916
2880.66 1998
2881.17 1895
2881.67 1855
2882.18 1792
2882.68 1830
2883.19 1735
2883.70 1914
2884.20 2010
2884.71 1990
2885.22 1970
2885.72 1867
2886.23 2004
2886.74 2054
2887.24 2016
2887.75 1929
2888.25 2011
2888.76 1827
2889.27 1898
2889.77 1954
2890.28 1885
2890.79 1909
2891.30 1917
2891.80 1942
2892.31 1906
2892.82 1868
2893.32 1951
2893.83 1979
2894.34 2213
2894.84 2092
2895.35 2151
2895.86 2130
2896.37 2285
2896.87 2117
2897.38 2295
2897.89 2338
2898.40 2257
2898.90 2188
2899.41 2153
2899.92 2294
2900.43 2215
2900.93 2283
2901.44 2236
2901.95 2169
2902.46 2180
2902.96 2031
2903.47 2294
2903.98 2294
2904.49 2377
2905.00 2317
2905.50 2364
2906.01 2342
2906.52 2288
2907.03 2273
2907.54 2489
2908.05 2513
2908.55 2374
2909.06 2260
2909.57 2363
2910.08 2222
2910.59 2169
2911.10 2059
2911.61 2009
2912.11 2041
2912.62 2042
2913.13 2058
2913.64 2111
2914.15 2065
2914.66 2079
2915.17 1973
2915.68 1952
2916.19 2073
2916.69 1968
2917.20 2079
2917.71 2055
2918.22 2109
2918.73 2155
2919.24 1897
2919.75 1880
2920.26 1946
2920.77 2082
2921.28 1822
2921.79 1882
2922.30 2053
2922.81 1894
2923.32 1777
2923.83 1870
2924.34 1889
2924.85 1909
2925.36 1778
2925.87 1956
2926.38 1984
2926.89 1932
2927.40 1881
2927.91 1861
2928.42 1886
2928.93 1732
2929.44 1764
2929.95 1780
2930.46 1763
2930.97 1802
2931.48 1717
2931.99 1821
2932.50 1717
2933.01 1868
2933.52 1949
2934.03 1936
2934.54 1900
2935.05 1805
2935.56 1890
2936.07 1815
2936.58 1950
2937.09 1895
2937.60 1961
2938.12 2128
2938.63 1919
2939.14 2011
2939.65 2037
2940.16 1949
2940.67 2064
2941.18 1996
2941.69 2065
2942.20 2018
2942.72 1975
2943.23 2070
2943.74 2046
2944.25 2007
2944.76 1937
2945.27 2037
2945.79 2130
2946.30 2012
2946.81 1954
2947.32 1853
2947.83 1938
2948.34 1995
2948.86 1894
2949.37 1910
2949.88 1956
2950.39 1939
2950.90 1879
2951.42 1923
2951.93 2010
2952.44 1867
2952.95 1827
2953.46 1921
2953.98 1726
2954.49 1725
2955.00 1701
2955.51 1693
2956.03 1906
2956.54 1805
2957.05 1716
2957.56 1836
2958.08 1736
2958.59 1713
2959.10 1760
2959.62 1862
2960.13 1892
2960.64 1955
2961.15 2000
2961.67 1920
2962.18 1843
2962.69 1854
2963.21 1957
2963.72 2053
2964.23 1957
2964.75 1805
2965.26 1924
2965.77 1962
2966.29 1853
2966.80 1885
2967.31 1815
2967.83 1814
2968.34 1748
2968.85 1869
2969.37 1880
2969.88 1890
2970.40 1892
2970.91 1841
2971.42 1751
2971.94 1885
2972.45 1824
2972.96 1896
2973.48 2071
2973.99 1934
2974.51 1953
2975.02 1914
2975.54 2001
2976.05 1862
2976.56 1830
2977.08 1880
2977.59 1954
2978.11 2012
2978.62 1891
2979.14 1773
2979.65 1955
2980.16 2164
2980.68 2160
2981.19 1970
2981.71 1902
2982.22 2017
2982.74 2087
2983.25 2063
2983.77 2085
2984.28 2192
2984.80 2190
2985.31 2143
2985.83 2153
2986.34 2152
2986.86 2225
2987.37 2392
2987.89 2302
2988.40 2334
2988.92 2366
2989.44 2432
2989.95 2344
2990.47 2439
2990.98 2417
2991.50 2452
2992.01 2411
2992.53 2428
2993.04 2344
2993.56 2380
2994.08 2451
2994.59 2470
2995.11 2446
2995.62 2589
2996.14 2495
2996.66 2770
2997.17 2910
2997.69 3004
2998.20 2893
2998.72 2829
2999.24 2743
2999.75 3021
3000.27 3177
3000.79 3033
3001.30 3033
3001.82 3008
3002.33 3285
3002.85 4165
3003.37 4582
3003.88 4975
3004.40 5675
3004.92 6608
3005.43 7025
3005.95 7414
3006.47 7634
3006.99 7641
3007.50 7378
3008.02 7011
3008.54 6261
3009.05 5426
3009.57 4875
3010.09 4264
3010.60 3939
3011.12 3448
3011.64 3131
3012.16 2804
3012.67 2835
3013.19 2595
3013.71 2559
3014.23 2478
3014.74 2563
3015.26 2636
3015.78 2510
3016.30 2454
3016.82 2383
3017.33 2575
3017.85 2464
3018.37 2761
3018.89 2683
3019.40 2639
3019.92 2442
3020.44 2521
3020.96 2625
3021.48 2550
3022.00 2413
3022.51 2440
3023.03 2394
3023.55 2457
3024.07 2521
3024.59 2446
3025.11 2560
3025.62 2572
3026.14 2441
3026.66 2378
3027.18 2387
3027.70 2488
3028.22 2533
3028.74 2367
3029.25 2259
3029.77 2294
3030.29 2304
3030.81 2246
3031.33 2228
3031.85 2264
3032.37 2075
3032.89 2095
3033.41 2231
3033.93 2106
3034.45 2176
3034.96 2004
3035.48 2172
3036.00 2180
3036.52 2225
3037.04 2151
3037.56 2095
3038.08 2052
3038.60 2079
3039.12 2178
3039.64 2180
3040.16 1979
3040.68 2062
3041.20 2063
3041.72 1932
3042.24 1786
3042.76 1985
3043.28 2018
3043.80 2006
3044.32 2087
3044.84 2165
3045.36 2111
3045.88 2010
3046.40 1980
3046.92 2040
3047.44 2116
3047.96 2063
3048.48 2068
3049.00 2016
3049.52 1983
3050.04 1974
3050.56 2113
3051.09 2009
3051.61 1981
3052.13 2146
3052.65 2074
3053.17 1951
3053.69 2111
3054.21 1861
3054.73 2008
3055.25 1945
3055.77 1977
3056.29 1907
3056.82 1896
3057.34 1946
3057.86 2042
3058.38 2032
3058.90 1956
3059.42 2021
3059.94 1975
3060.47 1994
3060.99 1960
3061.51 1902
3062.03 1998
3062.55 1872
3063.07 1864
3063.60 1966
3064.12 1959
3064.64 1979
3065.16 1984
3065.68 2101
3066.21 2074
3066.73 1955
3067.25 2174
3067.77 2086
3068.29 2163
3068.82 2055
3069.34 2043
3069.86 2004
3070.38 2196
3070.90 2186
3071.43 2009
3071.95 1946
3072.47 1920
3072.99 2076
3073.52 2030
3074.04 2084
3074.56 1983
3075.09 2084
3075.61 2014
3076.13 2020
3076.65 2104
3077.18 2224
3077.70 2234
3078.22 2501
3078.75 2381
3079.27 2506
3079.79 2712
3080.32 2901
3080.84 2974
3081.36 2917
3081.89 2960
3082.41 2877
3082.93 2813
3083.46 2642
3083.98 2867
3084.50 2672
3085.03 2473
3085.55 2562
3086.07 2570
3086.60 2560
3087.12 2447
3087.64 2502
3088.17 2380
3088.69 2305
3089.22 2402
3089.74 2380
3090.26 2470
3090.79 2199
3091.31 2282
3091.84 2203
3092.36 2368
3092.89 2366
3093.41 2478
3093.93 2305
3094.46 2357
3094.98 2480
3095.51 2610
3096.03 2721
3096.56 2738
3097.08 2823
3097.61 2864
3098.13 2828
3098.66 2791
3099.18 3040
3099.70 3274
3100.23 3837
3100.75 4352
3101.28 5177
3101.80 6119
3102.33 7064
3102.85 8563
3103.38 9306
3103.91 10324
3104.43 10403
3104.96 10631
3105.48 10510
3106.01 10056
3106.53 9074
3107.06 7630
3107.58 6779
3108.11 5502
3108.63 4861
3109.16 4270
3109.69 3782
3110.21 3570
3110.74 3217
3111.26 3259
3111.79 3123
3112.31 3154
3112.84 2975
3113.37 2874
3113.89 2823
3114.42 2973
3114.94 2688
3115.47 2736
3116.00 2692
3116.52 2481
3117.05 2470
3117.58 2433
3118.10 2484
3118.63 2413
3119.16 2393
3119.68 2468
3120.21 2431
3120.73 2404
3121.26 2568
3121.79 2498
3122.31 2469
3122.84 2471
3123.37 2571
3123.90 2490
3124.42 2528
3124.95 2547
3125.48 2708
3126.00 2380
3126.53 2387
3127.06 2205
3127.58 2045
3128.11 2235
3128.64 2152
3129.17 2122
3129.69 1930
3130.22 2069
3130.75 1981
3131.28 2080
3131.80 2008
3132.33 1992
3132.86 1900
3133.39 2039
3133.91 2111
3134.44 2163
3134.97 2329
3135.50 2166
3136.03 2122
3136.55 1949
3137.08 2016
3137.61 2166
3138.14 2149
3138.67 2009
3139.19 2090
3139.72 2025
3140.25 1942
3140.78 1988
3141.31 1938
3141.84 1932
3142.36 1974
3142.89 1892
3143.42 2065
3143.95 2046
3144.48 2076
3145.01 2025
3145.54 2136
3146.06 2090
3146.59 2111
3147.12 2106
3147.65 2078
3148.18 2309
3148.71 2398
3149.24 2385
3149.77 2406
3150.30 2446
3150.83 2489
3151.35 2633
3151.88 2500
3152.41 2447
3152.94 2322
3153.47 2361
3154.00 2444
3154.53 2311
3155.06 2291
3155.59 2133
3156.12 2253
3156.65 2270
3157.18 2239
3157.71 2189
3158.24 2175
3158.77 2530
3159.30 2354
3159.83 2230
3160.36 2250
3160.89 2155
3161.42 2139
3161.95 2336
3162.48 2062
3163.01 2064
3163.54 2033
3164.07 2107
3164.60 1954
3165.13 1927
3165.66 2032
3166.19 1988
3166.72 2010
3167.25 1860
3167.78 1773
3168.31 1733
3168.84 1769
3169.37 1857
3169.90 1960
3170.44 2002
3170.97 1890
3171.50 1895
3172.03 2127
3172.56 2064
3173.09 1941
3173.62 2075
3174.15 2019
3174.68 2189
3175.21 2351
3175.75 2464
3176.28 2481
3176.81 2314
3177.34 2234
3177.87 2246
3178.40 2122
3178.93 2055
3179.47 2027
3180.00 2162
3180.53 1998
3181.06 1849
3181.59 1835
3182.12 1800
3182.66 1767
3183.19 1737
3183.72 1845
3184.25 1889
3184.78 1804
3185.32 1738
3185.85 1881
3186.38 1829
3186.91 1980
3187.44 1908
3187.98 1941
3188.51 1918
3189.04 1898
3189.57 2085
3190.11 2006
3190.64 2014
3191.17 1807
3191.70 1940
3192.24 1996
3192.77 1836
3193.30 1806
3193.84 1939
3194.37 1820
3194.90 1803
3195.43 1906
3195.97 1759
3196.50 1908
3197.03 1935
3197.57 1874
3198.10 1849
3198.63 1936
3199.17 1964
3199.70 1946
3200.23 1918
3200.77 1942
3201.30 2046
3201.83 2192
3202.37 2241
3202.90 2248
3203.43 2301
3203.97 2045
3204.50 2043
3205.03 2055
3205.57 2039
3206.10 2158
3206.63 2023
3207.17 2010
3207.70 2164
3208.24 2178
3208.77 2074
3209.30 2292
3209.84 2357
3210.37 2530
3210.91 2615
3211.44 2704
3211.98 2757
3212.51 2861
3213.04 3072
3213.58 2793
3214.11 2694
3214.65 2667
3215.18 2680
3215.72 2477
3216.25 2206
3216.79 2235
3217.32 2115
3217.86 2062
3218.39 2072
3218.93 2025
3219.46 1894
3220.00 1897
3220.53 2040
3221.07 2061
3221.60 2085
3222.14 2217
3222.67 2268
3223.21 2463
3223.74 2628
3224.28 2450
3224.81 2726
3225.35 2735
3225.88 2713
3226.42 2665
3226.95 2589
3227.49 2707
3228.02 2622
3228.56 2483
3229.10 2538
3229.63 2342
3230.17 2334
3230.70 2360
3231.24 2223
3231.78 2336
3232.31 2240
3232.85 2385
3233.38 2149
3233.92 2307
3234.46 2404
3234.99 2268
3235.53 2407
3236.06 2331
3236.60 2381
3237.14 2337
3237.67 2274
3238.21 2359
3238.75 2429
3239.28 2476
3239.82 2400
3240.36 2359
3240.89 2406
3241.43 2535
3241.97 2515
3242.50 2445
3243.04 2452
3243.58 2407
3244.11 2329
3244.65 2138
3245.19 2315
3245.72 2329
3246.26 2329
3246.80 2178
3247.34 2124
3247.87 2333
3248.41 2284
3248.95 2321
3249.49 2455
3250.02 2428
3250.56 2509
3251.10 2407
3251.64 2556
3252.17 2523
3252.71 2462
3253.25 2569
3253.79 2568
3254.32 2522
3254.86 2496
3255.40 2626
3255.94 2489
3256.48 2523
3257.01 2615
3257.55 2544
3258.09 2618
3258.63 2790
3259.17 2998
3259.70 3087
3260.24 3290
3260.78 3462
3261.32 3631
3261.86 3893
3262.40 4166
3262.93 4591
3263.47 4885
3264.01 5305
3264.55 5921
3265.09 6103
3265.63 6575
3266.17 6709
3266.71 6914
3267.24 7304
3267.78 7504
3268.32 7645
3268.86 6849
3269.40 6733
3269.94 6606
3270.48 5960
3271.02 5081
3271.56 4695
3272.10 4133
3272.64 3529
3273.18 3350
3273.71 3066
3274.25 2908
3274.79 3014
3275.33 3049
3275.87 3196
3276.41 3273
3276.95 2961
3277.49 2885
3278.03 3043
3278.57 2812
3279.11 2951
3279.65 3130
3280.19 3176
3280.73 2929
3281.27 3012
3281.81 2895
3282.35 2848
3282.89 3088
3283.43 2936
3283.97 2892
3284.51 2887
3285.05 2972
3285.59 3004
3286.13 3247
3286.67 3206
3287.21 3076
3287.75 3098
3288.30 3157
3288.84 3196
3289.38 3019
3289.92 2827
3290.46 2837
3291.00 2944
3291.54 2998
3292.08 2948
3292.62 2946
3293.16 3016
3293.70 3126
3294.24 3218
3294.79 3284
3295.33 3534
3295.87 3836
3296.41 4056
3296.95 4076
3297.49 4417
3298.03 4202
3298.57 4189
3299.12 3949
3299.66 3478
3300.20 3354
3300.74 3328
3301.28 3296
3301.82 3229
3302.37 3248
3302.91 3183
3303.45 3174
3303.99 3177
3304.53 3290
3305.08 3187
3305.62 3180
3306.16 3038
3306.70 2958
3307.24 2846
3307.79 2714
3308.33 2680
3308.87 2600
3309.41 2587
3309.96 2573
3310.50 2649
3311.04 2393
3311.58 2440
3312.13 2523
3312.67 2600
3313.21 2699
3313.75 2596
3314.30 2791
3314.84 2875
3315.38 2716
3315.92 3001
3316.47 3036
3317.01 2784
3317.55 2947
3318.10 3144
3318.64 3056
3319.18 2770
3319.73 2712
3320.27 2603
3320.81 2559
3321.36 2515
3321.90 2404
3322.44 2504
3322.99 2370
3323.53 2382
3324.07 2450
3324.62 2560
3325.16 2540
3325.70 2362
3326.25 2404
3326.79 2372
3327.34 2331
3327.88 2229
3328.42 2320
3328.97 2244
3329.51 2423
3330.06 2251
3330.60 2276
3331.14 2325
3331.69 2577
3332.23 2762
3332.78 2840
3333.32 3291
3333.86 3665
3334.41 3946
3334.95 4439
3335.50 4951
3336.04 5336
3336.59 5700
3337.13 5800
3337.68 5893
3338.22 5701
3338.77 5412
3339.31 5007
3339.86 4476
3340.40 4155
3340.94 3873
3341.49 3530
3342.03 3087
3342.58 2869
3343.13 2616
3343.67 2640
3344.22 2523
3344.76 2310
3345.31 2252
3345.85 2297
3346.40 2406
3346.94 2356
3347.49 2507
3348.03 2351
3348.58 2260
3349.12 2489
3349.67 2458
3350.22 2458
3350.76 2632
3351.31 2443
3351.85 2422
3352.40 2448
3352.94 2353
3353.49 2435
3354.04 2361
3354.58 2340
3355.13 2334
3355.67 2169
3356.22 2092
3356.77 2176
3357.31 2176
3357.86 2136
3358.41 2100
3358.95 2163
3359.50 2104
3360.05 2067
3360.59 2049
3361.14 2056
3361.68 2183
3362.23 2065
3362.78 2070
3363.33 2263
3363.87 2187
3364.42 1986
3364.97 2015
3365.51 2098
3366.06 2038
3366.61 2024
3367.15 2113
3367.70 2144
3368.25 2038
3368.79 2112
3369.34 2210
3369.89 2190
3370.44 2071
3370.98 2013
3371.53 2171
3372.08 2281
3372.63 2184
3373.17 2266
3373.72 2285
3374.27 2259
3374.82 2194
3375.36 2201
3375.91 1856
3376.46 1843
3377.01 2066
3377.56 1937
3378.10 1675
3378.65 1879
3379.20 1875
3379.75 1889
3380.30 1820
3380.84 1745
3381.39 1820
3381.94 1797
3382.49 1827
3383.04 1801
3383.59 1806
3384.13 1755
3384.68 1887
3385.23 1768
3385.78 1667
3386.33 1609
3386.88 1655
3387.43 1713
3387.97 1766
3388.52 1834
3389.07 1827
3389.62 1831
3390.17 1833
3390.72 1912
3391.27 1914
3391.82 1772
3392.37 1829
3392.92 1822
3393.46 2004
3394.01 1885
3394.56 1781
3395.11 1752
3395.66 1882
3396.21 1896
3396.76 1803
3397.31 1749
3397.86 1841
3398.41 1830
3398.96 1958
3399.51 1934
3400.06 1949
3400.61 1870
3401.16 1863
3401.71 1835
3402.26 1727
3402.81 1877
3403.36 1810
3403.91 1767
3404.46 1775
3405.01 1786
3405.56 1698
3406.11 1740
3406.66 1759
3407.21 1853
3407.76 1625
3408.31 1574
3408.86 1668
3409.41 1711
3409.96 1734
3410.51 1661
3411.06 1721
3411.61 1705
3412.16 1739
3412.71 1721
3413.27 1702
3413.82 1724
3414.37 1814
3414.92 1723
3415.47 1809
3416.02 1830
3416.57 1693
3417.12 1867
3417.67 1819
3418.22 1911
3418.78 1885
3419.33 1822
3419.88 1854
3420.43 1796
3420.98 1662
3421.53 1805
3422.08 1908
3422.64 1989
3423.19 2012
3423.74 2182
3424.29 2519
3424.84 2573
3425.39 2470
3425.95 2454
3426.50 2461
3427.05 2383
3427.60 2427
3428.15 2269
3428.71 2246
3429.26 2087
3429.81 1959
3430.36 1974
3430.91 2123
3431.47 1946
3432.02 1939
3432.57 1931
3433.12 1862
3433.68 2012
3434.23 1874
3434.78 1881
3435.33 1833
3435.89 1912
3436.44 1964
3436.99 1874
3437.54 1908
3438.10 1760
3438.65 1986
3439.20 2052
3439.76 1960
3440.31 1892
3440.86 1863
3441.42 1873
3441.97 2021
3442.52 1940
3443.07 1900
3443.63 1840
3444.18 1791
3444.73 1946
3445.29 2013
3445.84 1884
3446.39 1949
3446.95 1962
3447.50 2005
3448.06 1756
3448.61 1737
3449.16 1766
3449.72 1788
3450.27 1731
3450.82 1645
3451.38 1792
3451.93 1802
3452.49 1796
3453.04 1654
3453.59 1792
3454.15 1669
3454.70 1648
3455.26 1775
3455.81 1916
3456.36 1925
3456.92 1884
3457.47 1841
3458.03 1736
3458.58 1768
3459.14 1843
3459.69 1841
3460.25 1890
3460.80 1887
3461.36 1875
3461.91 1969
3462.46 1902
3463.02 1890
3463.57 1908
3464.13 1893
3464.68 1862
3465.24 1932
3465.79 1922
3466.35 1930
3466.90 1848
3467.46 2036
3468.02 2069
3468.57 1954
3469.13 2064
3469.68 2101
3470.24 2139
3470.79 2165
3471.35 2145
3471.90 2278
3472.46 2180
3473.01 2331
3473.57 2355
3474.13 2227
3474.68 2289
3475.24 2293
3475.79 2272
3476.35 2136
3476.90 2173
3477.46 2128
3478.02 2113
3478.57 2279
3479.13 2252
3479.68 2148
3480.24 2289
3480.80 2290
3481.35 2315
3481.91 2414
3482.47 2472
3483.02 2414
3483.58 2235
3484.14 2278
3484.69 2249
3485.25 2429
3485.81 2659
3486.36 2553
3486.92 2688
3487.48 2645
3488.03 2770
3488.59 3157
3489.15 3752
3489.70 4424
3490.26 5092
3490.82 6050
3491.37 6696
3491.93 7570
3492.49 8477
3493.05 9092
3493.60 9219
3494.16 9364
3494.72 8759
3495.27 8211
3495.83 7347
3496.39 6390
3496.95 5907
3497.50 5068
3498.06 4330
3498.62 4121
3499.18 3760
3499.74 3698
3500.29 3641
3500.85 3791
3501.41 3942
3501.97 4046
3502.52 4365
3503.08 4304
3503.64 4353
3504.20 4740
3504.76 4829
3505.32 4882
3505.87 5063
3506.43 5169
3506.99 4866
3507.55 4801
3508.11 4754
3508.67 4462
3509.22 4177
3509.78 3845
3510.34 3742
3510.90 3241
3511.46 3041
3512.02 2823
3512.58 2674
3513.13 2739
3513.69 2554
3514.25 2684
3514.81 2588
3515.37 2298
3515.93 2306
3516.49 2077
3517.05 2088
3517.61 2309
3518.17 2180
3518.73 2083
3519.28 2176
3519.84 2241
3520.40 2168
3520.96 1913
3521.52 1949
3522.08 2109
3522.64 2062
3523.20 2161
3523.76 2249
3524.32 2384
3524.88 2323
3525.44 2299
3526.00 2220
3526.56 2323
3527.12 2114
3527.68 2088
3528.24 2088
3528.80 2004
3529.36 1942
3529.92 1920
3530.48 1967
3531.04 2072
3531.60 2053
3532.16 2081
3532.72 2004
3533.28 1998
3533.84 1939
3534.40 1999
3534.96 2163
3535.52 2075
3536.08 2202
3536.65 2145
3537.21 2042
3537.77 2026
3538.33 2190
3538.89 2213
3539.45 2177
3540.01 2088
3540.57 2001
3541.13 2080
3541.69 2143
3542.25 1922
3542.82 1961
3543.38 1969
3543.94 2025
3544.50 2041
3545.06 2116
3545.62 2097
3546.18 1994
3546.75 2078
3547.31 1940
3547.87 1840
3548.43 1830
3548.99 1829
3549.55 1918
3550.12 1941
3550.68 2014
3551.24 1863
3551.80 1766
3552.36 1797
3552.92 1702
3553.49 1779
3554.05 1635
3554.61 1609
3555.17 1589
3555.74 1621
3556.30 1664
3556.86 1725
3557.42 1794
3557.98 1882
3558.55 1889
3559.11 1645
3559.67 1791
3560.23 1942
3560.80 1721
3561.36 1845
3561.92 1954
3562.49 1954
3563.05 1984
3563.61 1914
3564.17 1872
3564.74 2084
3565.30 2023
3565.86 2001
3566.43 1980
3566.99 1948
3567.55 1963
3568.11 1972
3568.68 1723
3569.24 1717
3569.80 1684
3570.37 1776
3570.93 1791
3571.49 1780
3572.06 1804
3572.62 1668
3573.19 1792
3573.75 1857
3574.31 1903
3574.88 1983
3575.44 2073
3576.00 1986
3576.57 2003
3577.13 2044
3577.70 2083
3578.26 2258
3578.82 2200
3579.39 2123
3579.95 2078
3580.52 2113
3581.08 2079
3581.64 2035
3582.21 1914
3582.77 1940
3583.34 1930
3583.90 1962
3584.47 2110
3585.03 1892
3585.60 1949
3586.16 1801
3586.72 1743
3587.29 1841
3587.85 1907
3588.42 1833
3588.98 1922
3589.55 1897
3590.11 1606
3590.68 1621
3591.24 1723
3591.81 1796
3592.37 1778
3592.94 1792
3593.50 1663
3594.07 1723
3594.63 1649
3595.20 1725
3595.77 1784
3596.33 1796
3596.90 1756
3597.46 1787
3598.03 1850
3598.59 1755
3599.16 1760
3599.72 1803
3600.29 1649
3600.86 1666
3601.42 1654
3601.99 1762
3602.55 1794
3603.12 1678
3603.69 1687
3604.25 1675
3604.82 1687
3605.38 1615
3605.95 1536
3606.52 1500
3607.08 1629
3607.65 1568
3608.21 1537
3608.78 1596
3609.35 1446
3609.91 1569
3610.48 1474
3611.05 1508
3611.61 1536
3612.18 1421
3612.75 1492
3613.31 1600
3613.88 1468
3614.45 1533
3615.01 1532
3615.58 1501
3616.15 1516
3616.72 1723
3617.28 1668
3617.85 1805
3618.42 1914
3618.98 1792
3619.55 1761
3620.12 1751
3620.69 1936
3621.25 1902
3621.82 1966
3622.39 1787
3622.96 1834
3623.52 1871
3624.09 1872
3624.66 1644
3625.23 1592
3625.79 1638
3626.36 1570
3626.93 1539
3627.50 1544
3628.06 1555
3628.63 1660
3629.20 1717
3629.77 1624
3630.34 1755
3630.91 1749
3631.47 1593
3632.04 1645
3632.61 1687
3633.18 1777
3633.75 1769
3634.31 1839
3634.88 1730
3635.45 1740
3636.02 1690
3636.59 1722
3637.16 1696
3637.73 1578
3638.29 1710
3638.86 1770
3639.43 1764
3640.00 1752
3640.57 1790
3641.14 1825
3641.71 1857
3642.28 1817
3642.85 1849
3643.42 1969
3643.98 1930
3644.55 1850
3645.12 1871
3645.69 1624
3646.26 1746
3646.83 1849
3647.40 1707
3647.97 1737
3648.54 1818
3649.11 1632
3649.68 1745
3650.25 1737
3650.82 1788
3651.39 1889
3651.96 2048
3652.53 1982
3653.10 1944
3653.67 2036
3654.24 1977
3654.81 1891
3655.38 1886
3655.95 1780
3656.52 1851
3657.09 1772
3657.66 1827
3658.23 1697
3658.80 1712
3659.37 1749
3659.94 1811
3660.51 1742
3661.08 1713
3661.65 1701
3662.22 1753
3662.79 1688
3663.36 1694
3663.93 1652
3664.50 1680
3665.07 1916
3665.64 1776
3666.22 1735
3666.79 1799
3667.36 1755
3667.93 1804
3668.50 1775
3669.07 1754
3669.64 1648
3670.21 1628
3670.78 1700
3671.36 1837
3671.93 1647
3672.50 1577
3673.07 1634
3673.64 1733
3674.21 1842
3674.78 1826
3675.36 1898
3675.93 1780
3676.50 1876
3677.07 1867
3677.64 1840
3678.21 1885
3678.79 1847
3679.36 1847
3679.93 1831
3680.50 1728
3681.07 1836
3681.65 1668
3682.22 1585
3682.79 1529
3683.36 1550
3683.94 1620
3684.51 1673
3685.08 1645
3685.65 1556
3686.23 1562
3686.80 1526
3687.37 1513
3687.94 1515
3688.52 1545
3689.09 1495
3689.66 1696
3690.23 1752
3690.81 1723
3691.38 1727
3691.95 1657
3692.52 1690
3693.10 1684
3693.67 1669
3694.24 1685
3694.82 1748
3695.39 1623
3695.96 1615
3696.54 1480
3697.11 1576
3697.68 1613
3698.26 1662
3698.83 1517
3699.40 1421
3699.98 1521
3700.55 1531
3701.12 1558
3701.70 1512
3702.27 1595
3702.85 1556
3703.42 1541
3703.99 1601
3704.57 1541
3705.14 1559
3705.71 1697
3706.29 1704
3706.86 1780
3707.44 1676
3708.01 1585
3708.59 1574
3709.16 1622
3709.73 1734
3710.31 1684
3710.88 1606
3711.46 1592
3712.03 1544
3712.61 1674
3713.18 1725
3713.75 1600
3714.33 1557
3714.90 1646
3715.48 1769
3716.05 1599
3716.63 1669
3717.20 1709
3717.78 1692
3718.35 1614
3718.93 1535
3719.50 1667
3720.08 1708
3720.65 1454
3721.23 1457
3721.80 1650
3722.38 1592
3722.95 1572
3723.53 1557
3724.11 1507
3724.68 1421
3725.26 1413
3725.83 1460
3726.41 1544
3726.98 1526
3727.56 1437
3728.13 1638
3728.71 1632
3729.29 1530
3729.86 1489
3730.44 1638
3731.01 1707
3731.59 1604
3732.17 1554
3732.74 1640
3733.32 1766
3733.89 1772
3734.47 1780
3735.05 1730
3735.62 1598
3736.20 1821
3736.77 1795
3737.35 1755
3737.93 1626
3738.50 1562
3739.08 1621
3739.66 1674
3740.23 1460
3740.81 1352
3741.39 1448
3741.96 1540
3742.54 1530
3743.12 1435
3743.69 1470
3744.27 1478
3744.85 1465
3745.43 1494
3746.00 1454
3746.58 1486
3747.16 1504
3747.73 1619
3748.31 1585
3748.89 1488
3749.47 1494
3750.04 1655
3750.62 1445
3751.20 1492
3751.78 1643
3752.35 1449
3752.93 1547
3753.51 1516
3754.09 1432
3754.66 1534
3755.24 1523
3755.82 1513
3756.40 1465
3756.98 1441
3757.55 1474
3758.13 1445
3758.71 1574
3759.29 1494
3759.87 1489
3760.44 1564
3761.02 1531
3761.60 1613
3762.18 1613
3762.76 1609
3763.34 1582
3763.91 1558
3764.49 1526
3765.07 1730
3765.65 1589
3766.23 1542
3766.81 1499
3767.39 1552
3767.96 1606
3768.54 1587
3769.12 1597
3769.70 1504
3770.28 1675
3770.86 1632
3771.44 1606
3772.02 1609
3772.60 1710
3773.18 1611
3773.76 1684
3774.33 1557
3774.91 1479
3775.49 1553
3776.07 1663
3776.65 1577
3777.23 1533
3777.81 1477
3778.39 1483
3778.97 1476
3779.55 1408
3780.13 1402
3780.71 1404
3781.29 1326
3781.87 1397
3782.45 1457
3783.03 1497
3783.61 1479
3784.19 1574
3784.77 1551
3785.35 1471
3785.93 1470
3786.51 1355
3787.09 1519
3787.67 1409
3788.25 1523
3788.83 1723
3789.41 1712
3789.99 1617
3790.57 1670
3791.15 1561
3791.73 1518
3792.31 1602
3792.89 1708
3793.48 1730
3794.06 1744
3794.64 1737
3795.22 1819
3795.80 1736
3796.38 1811
3796.96 1741
3797.54 1809
3798.12 1662
3798.70 1856
3799.28 1715
3799.87 1825
3800.45 1773
3801.03 1790
3801.61 1731
3802.19 1910
3802.77 1923
3803.35 1900
3803.94 2023
3804.52 2062
3805.10 1976
3805.68 2012
3806.26 2027
3806.84 1994
3807.43 1869
3808.01 1929
3808.59 1993
3809.17 2040
3809.75 2269
3810.34 2159
3810.92 2042
3811.50 2149
3812.08 2142
3812.66 2033
3813.25 2256
3813.83 2292
3814.41 2096
3814.99 2129
3815.58 2125
3816.16 2011
3816.74 2087
3817.32 2080
3817.91 2095
3818.49 2039
3819.07 1983
3819.65 1794
3820.24 1738
3820.82 1915
3821.40 1820
3821.99 1641
3822.57 1599
3823.15 1667
3823.73 1721
3824.32 1694
3824.90 1641
3825.48 1571
3826.07 1671
3826.65 1683
3827.23 1459
3827.82 1561
3828.40 1657
3828.98 1617
3829.57 1520
3830.15 1567
3830.73 1714
3831.32 1593
3831.90 1509
3832.49 1397
3833.07 1450
3833.65 1439
3834.24 1530
3834.82 1511
3835.41 1462
3835.99 1511
3836.57 1608
3837.16 1567
3837.74 1475
3838.33 1539
3838.91 1560
3839.49 1624
3840.08 1542
3840.66 1475
3841.25 1424
3841.83 1471
3842.42 1482
3843.00 1517
3843.58 1525
3844.17 1455
3844.75 1556
3845.34 1473
3845.92 1528
3846.51 1500
3847.09 1556
3847.68 1551
3848.26 1519
3848.85 1469
3849.43 1454
3850.02 1595
3850.60 1434
3851.19 1402
3851.77 1477
3852.36 1444
3852.94 1475
3853.53 1494
3854.11 1426
3854.70 1381
3855.29 1425
3855.87 1520
3856.46 1483
3857.04 1426
3857.63 1499
3858.21 1428
3858.80 1462
3859.39 1489
3859.97 1507
3860.56 1546
3861.14 1541
3861.73 1547
3862.31 1500
3862.90 1448
3863.49 1573
3864.07 1639
3864.66 1672
3865.25 1648
3865.83 1716
3866.42 1591
3867.00 1693
3867.59 1667
3868.18 1556
3868.76 1600
3869.35 1646
3869.94 1565
3870.52 1572
3871.11 1492
3871.70 1524
3872.28 1509
3872.87 1445
3873.46 1594
3874.04 1608
3874.63 1634
3875.22 1518
3875.80 1479
3876.39 1446
3876.98 1470
3877.57 1526
3878.15 1448
3878.74 1594
3879.33 1609
3879.92 1571
3880.50 1467
3881.09 1543
3881.68 1468
3882.26 1432
3882.85 1444
3883.44 1435
3884.03 1258
3884.62 1322
3885.20 1428
3885.79 1462
3886.38 1429
3886.97 1506
3887.55 1566
3888.14 1644
3888.73 1871
3889.32 1846
3889.91 1964
3890.49 2145
3891.08 2129
3891.67 2151
3892.26 2090
3892.85 2097
3893.44 2164
3894.02 2011
3894.61 1774
3895.20 1798
3895.79 1809
3896.38 1702
3896.97 1719
3897.56 1614
3898.14 1639
3898.73 1561
3899.32 1690
3899.91 1710
3900.50 1533
3901.09 1592
3901.68 1614
3902.27 1529
3902.86 1475
3903.44 1569
3904.03 1564
3904.62 1673
3905.21 1595
3905.80 1644
3906.39 1698
3906.98 1615
3907.57 1616
3908.16 1613
3908.75 1661
3909.34 1652
3909.93 1562
3910.52 1585
3911.11 1546
3911.70 1621
3912.29 1618
3912.88 1448
3913.47 1483
3914.06 1465
3914.65 1395
3915.24 1281
3915.83 1393
3916.42 1442
3917.01 1410
3917.60 1412
3918.19 1506
3918.78 1510
3919.37 1492
3919.96 1400
3920.55 1423
3921.14 1461
3921.73 1523
3922.32 1503
3922.91 1513
3923.50 1396
3924.09 1482
3924.68 1423
3925.27 1507
3925.86 1464
3926.45 1517
3927.05 1532
3927.64 1553
3928.23 1431
3928.82 1416
3929.41 1328
3930.00 1419
3930.59 1375
3931.18 1386
3931.77 1551
3932.37 1543
3932.96 1423
3933.55 1405
3934.14 1355
3934.73 1454
3935.32 1347
3935.91 1438
3936.51 1395
3937.10 1405
3937.69 1475
3938.28 1489
3938.87 1502
3939.46 1562
3940.06 1559
3940.65 1557
3941.24 1530
3941.83 1590
3942.42 1653
3943.02 1673
3943.61 1802
3944.20 1774
3944.79 1689
3945.39 1647
3945.98 1669
3946.57 1646
3947.16 1642
3947.76 1607
3948.35 1529
3948.94 1480
3949.53 1393
3950.13 1488
3950.72 1319
3951.31 1403
3951.90 1503
3952.50 1431
3953.09 1469
3953.68 1462
3954.28 1446
3954.87 1464
3955.46 1518
3956.05 1557
3956.65 1614
3957.24 1699
3957.83 1618
3958.43 1543
3959.02 1611
3959.61 1596
3960.21 1586
3960.80 1564
3961.39 1617
3961.99 1680
3962.58 1705
3963.17 1474
3963.77 1519
3964.36 1613
3964.96 1586
3965.55 1594
3966.14 1569
3966.74 1633
3967.33 1622
3967.93 1570
3968.52 1522
3969.11 1493
3969.71 1627
3970.30 1619
3970.90 1602
3971.49 1562
3972.08 1544
3972.68 1517
3973.27 1362
3973.87 1518
3974.46 1523
3975.06 1553
3975.65 1669
3976.25 1637
3976.84 1675
3977.43 1672
3978.03 1751
3978.62 1722
3979.22 1656
3979.81 1639
3980.41 1563
3981.00 1536
3981.60 1552
3982.19 1595
3982.79 1474
3983.38 1443
3983.98 1527
3984.57 1605
3985.17 1606
3985.76 1507
3986.36 1535
3986.96 1611
3987.55 1645
3988.15 1613
3988.74 1514
3989.34 1564
3989.93 1561
3990.53 1614
3991.12 1580
3991.72 1594
3992.32 1674
3992.91 1841
3993.51 1776
3994.10 1801
3994.70 1980
3995.30 1930
3995.89 1904
3996.49 1779
3997.08 1843
3997.68 1840
3998.28 1837
3998.87 1797
3999.47 1752
4000.07 1692
4000.66 1648
4001.26 1736
4001.85 1634
4002.45 1578
4003.05 1598
4003.64 1595
4004.24 1514
4004.84 1511
4005.43 1494
4006.03 1593
4006.63 1526
4007.23 1632
4007.82 1706
4008.42 1736
4009.02 1643
4009.61 1575
4010.21 1675
4010.81 1595
4011.41 1623
4012.00 1708
4012.60 1414
4013.20 1428
4013.79 1553
4014.39 1734
4014.99 1557
4015.59 1498
4016.18 1580
4016.78 1376
4017.38 1582
4017.98 1573
4018.58 1532
4019.17 1561
4019.77 1706
4020.37 1643
4020.97 1534
4021.56 1579
4022.16 1528
4022.76 1531
4023.36 1397
4023.96 1530
4024.56 1593
4025.15 1635
4025.75 1713
4026.35 1662
4026.95 1784
4027.55 1795
4028.15 1794
4028.74 1923
4029.34 1952
4029.94 2107
4030.54 2098
4031.14 1998
4031.74 1826
4032.34 1963
4032.93 1925
4033.53 1883
4034.13 1983
4034.73 1972
4035.33 1729
4035.93 1790
4036.53 1781
4037.13 1787
4037.73 1647
4038.33 1470
4038.93 1450
4039.52 1476
4040.12 1433
4040.72 1414
4041.32 1425
4041.92 1418
4042.52 1454
4043.12 1498
4043.72 1462
4044.32 1355
4044.92 1476
4045.52 1526
4046.12 1478
4046.72 1447
4047.32 1443
4047.92 1300
4048.52 1438
4049.12 1532
4049.72 1484
4050.32 1494
4050.92 1434
4051.52 1531
4052.12 1499
4052.72 1504
4053.32 1559
4053.92 1547
4054.52 1655
4055.12 1642
4055.72 1550
4056.32 1448
4056.92 1410
4057.52 1533
4058.13 1493
4058.73 1390
4059.33 1435
4059.93 1363
4060.53 1470
4061.13 1473
4061.73 1519
4062.33 1524
4062.93 1434
4063.53 1384
4064.14 1452
4064.74 1510
4065.34 1429
4065.94 1406
4066.54 1402
4067.14 1306
4067.74 1259
4068.34 1259
4068.95 1381
4069.55 1416
4070.15 1237
4070.75 1296
4071.35 1447
4071.95 1344
4072.56 1331
4073.16 1400
4073.76 1337
4074.36 1365
4074.96 1365
4075.57 1373
4076.17 1481
4076.77 1385
4077.37 1279
4077.97 1418
4078.58 1419
4079.18 1377
4079.78 1284
4080.38 1294
4080.99 1316
4081.59 1294
4082.19 1353
4082.79 1295
4083.40 1280
4084.00 1299
4084.60 1219
4085.20 1303
4085.81 1356
4086.41 1283
4087.01 1271
4087.61 1395
4088.22 1300
4088.82 1298
4089.42 1307
4090.03 1237
4090.63 1363
4091.23 1364
4091.84 1271
4092.44 1269
4093.04 1293
4093.65 1224
4094.25 1232
4094.85 1244
4095.46 1409
4096.06 1287
4096.66 1356
4097.27 1417
4097.87 1287
4098.47 1194
4099.08 1155
4099.68 1382
4100.29 1285
4100.89 1320
4101.49 1342
4102.10 1311
4102.70 1355
4103.30 1338
4103.91 1309
4104.51 1394
4105.12 1356
4105.72 1341
4106.33 1275
4106.93 1357
4107.53 1420
4108.14 1422
4108.74 1387
4109.35 1370
4109.95 1481
4110.56 1363
4111.16 1341
4111.77 1376
4112.37 1350
4112.98 1435
4113.58 1475
4114.19 1277
4114.79 1349
4115.40 1410
4116.00 1280
4116.61 1240
4117.21 1352
4117.82 1309
4118.42 1275
4119.03 1237
4119.63 1349
4120.24 1312
4120.84 1310
4121.45 1315
4122.05 1298
4122.66 1225
4123.26 1351
4123.87 1331
4124.47 1236
4125.08 1239
4125.69 1341
4126.29 1345
4126.90 1205
4127.50 1340
4128.11 1379
4128.71 1249
4129.32 1318
4129.93 1227
4130.53 1269
4131.14 1322
4131.74 1317
4132.35 1509
4132.96 1430
4133.56 1450
4134.17 1418
4134.78 1383
4135.38 1428
4135.99 1448
4136.60 1518
4137.20 1453
4137.81 1404
4138.42 1427
4139.02 1408
4139.63 1439
4140.24 1558
4140.84 1490
4141.45 1466
4142.06 1550
4142.66 1481
4143.27 1557
4143.88 1632
4144.48 1522
4145.09 1537
4145.70 1658
4146.31 1563
4146.91 1603
4147.52 1426
4148.13 1570
4148.73 1602
4149.34 1435
4149.95 1280
4150.56 1348
4151.16 1479
4151.77 1467
4152.38 1385
4152.99 1314
4153.60 1401
4154.20 1334
4154.81 1311
4155.42 1361
4156.03 1301
4156.63 1302
4157.24 1488
4157.85 1534
4158.46 1473
4159.07 1421
4159.68 1604
4160.28 1633
4160.89 1541
4161.50 1576
4162.11 1556
4162.72 1608
4163.33 1606
4163.93 1505
4164.54 1681
4165.15 1609
4165.76 1632
4166.37 1600
4166.98 1579
4167.59 1547
4168.19 1571
4168.80 1549
4169.41 1582
4170.02 1527
4170.63 1603
4171.24 1405
4171.85 1409
4172.46 1471
4173.07 1556
4173.68 1530
4174.29 1537
4174.89 1388
4175.50 1394
4176.11 1415
4176.72 1503
4177.33 1538
4177.94 1434
4178.55 1343
4179.16 1502
4179.77 1381
4180.38 1492
4180.99 1445
4181.60 1389
4182.21 1471
4182.82 1484
4183.43 1422
4184.04 1448
4184.65 1485
4185.26 1340
4185.87 1487
4186.48 1474
4187.09 1426
4187.70 1466
4188.31 1476
4188.92 1521
4189.53 1332
4190.14 1209
4190.75 1222
4191.36 1332
4191.97 1459
4192.58 1399
4193.19 1599
4193.80 1561
4194.42 1630
4195.03 1798
4195.64 1642
4196.25 1566
4196.86 1555
4197.47 1491
4198.08 1515
4198.69 1513
4199.30 1530
4199.91 1547
4200.53 1523
4201.14 1503
4201.75 1493
4202.36 1479
4202.97 1325
4203.58 1406
4204.19 1421
4204.80 1387
4205.42 1388
4206.03 1440
4206.64 1512
4207.25 1350
4207.86 1403
4208.47 1397
4209.09 1378
4209.70 1298
4210.31 1340
4210.92 1302
4211.53 1362
4212.15 1396
4212.76 1489
4213.37 1390
4213.98 1284
4214.59 1280
4215.21 1482
4215.82 1479
4216.43 1410
4217.04 1507
4217.66 1583
4218.27 1548
4218.88 1523
4219.49 1715
4220.11 1630
4220.72 1744
4221.33 1615
4221.94 1728
4222.56 1818
4223.17 1681
4223.78 1657
4224.40 1539
4225.01 1498
4225.62 1495
4226.23 1552
4226.85 1540
4227.46 1590
4228.07 1509
4228.69 1542
4229.30 1511
4229.91 1553
4230.53 1550
4231.14 1753
4231.75 1839
4232.37 2045
4232.98 1898
4233.59 2226
4234.21 2454
4234.82 2496
4235.44 2575
4236.05 2510
4236.66 2574
4237.28 2592
4237.89 2461
4238.50 2290
4239.12 2173
4239.73 1970
4240.35 1807
4240.96 1742
4241.58 1638
4242.19 1628
4242.80 1673
4243.42 1612
4244.03 1541
4244.65 1563
4245.26 1365
4245.88 1607
4246.49 1598
4247.10 1568
4247.72 1567
4248.33 1715
4248.95 1710
4249.56 1680
4250.18 1672
4250.79 1689
4251.41 1520
4252.02 1539
4252.64 1539
4253.25 1643
4253.87 1635
4254.48 1569
4255.10 1559
4255.71 1515
4256.33 1665
4256.94 1633
4257.56 1525
4258.17 1451
4258.79 1488
4259.41 1379
4260.02 1450
4260.64 1450
4261.25 1416
4261.87 1370
4262.48 1349
4263.10 1528
4263.71 1573
4264.33 1547
4264.95 1476
4265.56 1586
4266.18 1740
4266.79 1718
4267.41 1748
4268.03 1742
4268.64 1726
4269.26 1723
4269.87 1751
4270.49 1679
4271.11 1595
4271.72 1638
4272.34 1505
4272.96 1426
4273.57 1485
4274.19 1560
4274.81 1667
4275.42 1754
4276.04 1737
4276.66 1700
4277.27 1937
4277.89 1920
4278.51 1917
4279.12 1926
4279.74 1955
4280.36 1877
4280.97 1672
4281.59 1581
4282.21 1603
4282.83 1655
4283.44 1471
4284.06 1392
4284.68 1385
4285.29 1411
4285.91 1429
4286.53 1412
4287.15 1395
4287.76 1370
4288.38 1425
4289.00 1554
4289.62 1386
4290.23 1381
4290.85 1406
4291.47 1461
4292.09 1424
4292.71 1438
4293.32 1423
4293.94 1443
4294.56 1433
4295.18 1439
4295.80 1465
4296.41 1385
4297.03 1320
4297.65 1411
4298.27 1422
4298.89 1351
4299.50 1460
4300.12 1401
4300.74 1413
4301.36 1310
4301.98 1316
4302.60 1261
4303.22 1315
4303.83 1407
4304.45 1367
4305.07 1436
4305.69 1421
4306.31 1368
4306.93 1424
4307.55 1397
4308.17 1351
4308.79 1419
4309.40 1405
4310.02 1388
4310.64 1471
4311.26 1458
4311.88 1367
4312.50 1296
4313.12 1426
4313.74 1424
4314.36 1420
4314.98 1380
4315.60 1307
4316.22 1356
4316.84 1354
4317.46 1310
4318.08 1283
4318.70 1286
4319.32 1276
4319.94 1403
4320.56 1418
4321.18 1446
4321.80 1406
4322.42 1332
4323.04 1143
4323.66 1238
4324.28 1351
4324.90 1484
4325.52 1328
4326.14 1374
4326.76 1371
4327.38 1415
4328.00 1516
4328.62 1455
4329.24 1575
4329.86 1483
4330.48 1464
4331.10 1332
4331.72 1403
4332.34 1517
4332.96 1436
4333.58 1338
4334.20 1351
4334.82 1432
4335.45 1412
4336.07 1563
4336.69 1732
4337.31 1620
4337.93 1741
4338.55 1782
4339.17 1720
4339.79 1822
4340.41 1678
4341.04 1786
4341.66 1883
4342.28 1737
4342.90 1746
4343.52 2023
4344.14 1992
4344.76 2136
4345.39 2350
4346.01 2575
4346.63 2906
4347.25 3090
4347.87 3108
4348.50 3221
4349.12 3334
4349.74 3032
4350.36 2671
4350.98 2418
4351.61 2409
4352.23 2232
4352.85 2043
4353.47 1797
4354.09 1695
4354.72 1637
4355.34 1534
4355.96 1509
4356.58 1641
4357.21 1630
4357.83 1672
4358.45 1595
4359.07 1616
4359.70 1627
4360.32 1566
4360.94 1603
4361.56 1530
4362.19 1677
4362.81 1754
4363.43 1654
4364.06 1574
4364.68 1609
4365.30 1478
4365.93 1440
4366.55 1559
4367.17 1549
4367.80 1464
4368.42 1561
4369.04 1408
4369.67 1297
4370.29 1327
4370.91 1294
4371.54 1357
4372.16 1316
4372.78 1246
4373.41 1284
4374.03 1292
4374.65 1240
4375.28 1236
4375.90 1418
4376.53 1364
4377.15 1310
4377.77 1376
4378.40 1490
4379.02 1411
4379.65 1348
4380.27 1466
4380.89 1472
4381.52 1409
4382.14 1516
4382.77 1491
4383.39 1467
4384.02 1435
4384.64 1490
4385.26 1462
4385.89 1354
4386.51 1436
4387.14 1571
4387.76 1405
4388.39 1334
4389.01 1329
4389.64 1334
4390.26 1319
4390.89 1245
4391.51 1295
4392.14 1243
4392.76 1214
4393.39 1237
4394.01 1250
4394.64 1450
4395.26 1306
4395.89 1145
4396.51 1284
4397.14 1294
4397.76 1319
4398.39 1251
4399.01 1204
4399.64 1323
4400.27 1422
4400.89 1322
4401.52 1254
4402.14 1211
4402.77 1325
4403.39 1453
4404.02 1278
4404.65 1194
4405.27 1200
4405.90 1288
4406.52 1236
4407.15 1271
4407.78 1294
4408.40 1265
4409.03 1262
4409.65 1173
4410.28 1292
4410.91 1290
4411.53 1194
4412.16 1192
4412.79 1301
4413.41 1354
4414.04 1255
4414.67 1256
4415.29 1277
4415.92 1336
4416.55 1384
4417.17 1324
4417.80 1253
4418.43 1295
4419.05 1178
4419.68 1291
4420.31 1320
4420.93 1431
4421.56 1261
4422.19 1232
4422.82 1133
4423.44 1209
4424.07 1152
4424.70 1186
4425.32 1204
4425.95 1247
4426.58 1168
4427.21 1206
4427.83 1274
4428.46 1136
4429.09 1077
4429.72 1083
4430.35 1217
4430.97 1232
4431.60 1233
4432.23 1166
4432.86 1125
4433.48 1312
4434.11 1368
4434.74 1362
4435.37 1307
4436.00 1292
4436.62 1317
4437.25 1304
4437.88 1386
4438.51 1481
4439.14 1282
4439.77 1335
4440.39 1332
4441.02 1278
4441.65 1308
4442.28 1272
4442.91 1102
4443.54 1230
4444.17 1351
4444.79 1275
4445.42 1275
4446.05 1362
4446.68 1423
4447.31 1442
4447.94 1469
4448.57 1466
4449.20 1481
4449.83 1459
4450.46 1431
4451.08 1395
4451.71 1446
4452.34 1408
4452.97 1359
4453.60 1361
4454.23 1309
4454.86 1409
4455.49 1349
4456.12 1406
4456.75 1405
4457.38 1470
4458.01 1394
4458.64 1421
4459.27 1410
4459.90 1286
4460.53 1296
4461.16 1270
4461.79 1236
4462.42 1225
4463.05 1239
4463.68 1246
4464.31 1224
4464.94 1196
4465.57 1188
4466.20 1107
4466.83 1141
4467.46 1144
4468.09 1156
4468.72 1123
4469.35 1206
4469.98 1219
4470.61 1209
4471.24 1161
4471.87 1134
4472.50 1162
4473.13 1214
4473.76 1152
4474.40 1143
4475.03 1195
4475.66 1217
4476.29 1197
4476.92 1115
4477.55 1167
4478.18 1135
4478.81 1236
4479.44 1196
4480.07 1160
4480.71 1213
4481.34 1105
4481.97 1187
4482.60 1253
4483.23 1334
4483.86 1179
4484.49 1238
4485.13 1250
4485.76 1266
4486.39 1303
4487.02 1310
4487.65 1249
4488.28 1389
4488.92 1291
4489.55 1283
4490.18 1050
4490.81 1291
4491.44 1261
4492.08 1160
4492.71 1112
4493.34 1203
4493.97 1217
4494.61 1243
4495.24 1232
4495.87 1250
4496.50 1151
4497.13 1230
4497.77 1272
4498.40 1335
4499.03 1342
4499.67 1510
4500.30 1566
4500.93 1592
4501.56 1699
4502.20 1838
4502.83 1893
4503.46 1953
4504.09 1799
4504.73 1763
4505.36 1759
4505.99 1617
4506.63 1543
4507.26 1472
4507.89 1495
4508.53 1508
4509.16 1444
4509.79 1453
4510.43 1404
4511.06 1360
4511.69 1400
4512.33 1397
4512.96 1354
4513.59 1377
4514.23 1386
4514.86 1254
4515.49 1224
4516.13 1276
4516.76 1241
4517.40 1241
4518.03 1194
4518.66 1208
4519.30 1338
4519.93 1413
4520.57 1142
4521.20 1227
4521.83 1297
4522.47 1344
4523.10 1281
4523.74 1210
4524.37 1226
4525.01 1257
4525.64 1319
4526.27 1375
4526.91 1363
4527.54 1326
4528.18 1287
4528.81 1390
4529.45 1397
4530.08 1504
4530.72 1385
4531.35 1294
4531.99 1406
4532.62 1405
4533.26 1436
4533.89 1377
4534.53 1293
4535.16 1287
4535.80 1279
4536.43 1317
4537.07 1229
4537.70 1409
4538.34 1291
4538.97 1313
4539.61 1290
4540.24 1233
4540.88 1277
4541.52 1299
4542.15 1244
4542.79 1321
4543.42 1267
4544.06 1192
4544.69 1230
4545.33 1212
4545.97 1204
4546.60 1228
4547.24 1222
4547.87 1304
4548.51 1251
4549.15 1247
4549.78 1194
4550.42 1160
4551.05 1167
4551.69 1285
4552.33 1234
4552.96 1210
4553.60 1289
4554.24 1274
4554.87 1210
4555.51 1251
4556.15 1177
4556.78 1207
4557.42 1185
4558.06 1149
4558.69 1184
4559.33 1254
4559.97 1242
4560.60 1135
4561.24 1157
4561.88 1151
4562.51 1218
4563.15 1190
4563.79 1134
4564.43 1045
4565.06 1075
4565.70 1174
4566.34 1330
4566.97 1131
4567.61 1124
4568.25 1199
4568.89 1209
4569.52 1150
4570.16 1132
4570.80 1201
4571.44 1241
4572.07 1201
4572.71 1110
4573.35 1181
4573.99 1216
4574.63 1261
4575.26 1274
4575.90 1166
4576.54 1210
4577.18 1226
4577.82 1162
4578.45 1133
4579.09 1196
4579.73 1148
4580.37 1180
4581.01 1252
4581.65 1223
4582.28 1194
4582.92 1237
4583.56 1197
4584.20 1146
4584.84 1177
4585.48 1178
4586.12 1222
4586.75 1217
4587.39 1321
4588.03 1292
4588.67 1230
4589.31 1169
4589.95 1362
4590.59 1494
4591.23 1476
4591.87 1568
4592.50 1598
4593.14 1642
4593.78 1442
4594.42 1414
4595.06 1551
4595.70 1403
4596.34 1227
4596.98 1323
4597.62 1266
4598.26 1281
4598.90 1218
4599.54 1262
4600.18 1291
4600.82 1307
4601.46 1236
4602.10 1331
4602.74 1338
4603.38 1407
4604.02 1315
4604.66 1399
4605.30 1402
4605.94 1301
4606.58 1273
4607.22 1252
4607.86 1296
4608.50 1275
4609.14 1235
4609.78 1339
4610.42 1318
4611.06 1175
4611.70 1199
4612.34 1224
4612.98 1230
4613.62 1191
4614.26 1286
4614.90 1223
4615.54 1289
4616.18 1276
4616.82 1222
4617.47 1320
4618.11 1288
4618.75 1268
4619.39 1253
4620.03 1266
4620.67 1172
4621.31 1158
4621.95 1227
4622.59 1161
4623.23 1206
4623.88 1188
4624.52 1179
4625.16 1054
4625.80 1106
4626.44 1116
4627.08 1089
4627.72 1183
4628.37 1177
4629.01 1210
4629.65 1302
4630.29 1258
4630.93 1173
4631.58 1207
4632.22 1282
4632.86 1252
4633.50 1358
4634.14 1374
4634.79 1310
4635.43 1289
4636.07 1328
4636.71 1265
4637.35 1250
4638.00 1284
4638.64 1248
4639.28 1305
4639.92 1196
4640.57 1176
4641.21 1344
4641.85 1231
4642.49 1140
4643.14 1174
4643.78 1259
4644.42 1215
4645.06 1303
4645.71 1160
4646.35 1219
4646.99 1211
4647.64 1110
4648.28 1232
4648.92 1079
4649.56 1142
4650.21 1202
4650.85 1184
4651.49 1219
4652.14 1173
4652.78 1193
4653.42 1297
4654.07 1202
4654.71 1204
4655.35 1257
4656.00 1233
4656.64 1170
4657.29 1203
4657.93 1220
4658.57 1114
4659.22 1200
4659.86 1172
4660.50 1169
4661.15 1183
4661.79 1205
4662.44 1086
4663.08 1128
4663.72 1242
4664.37 1135
4665.01 1093
4665.66 1102
4666.30 1108
4666.95 1107
4667.59 1107
4668.23 1111
4668.88 1106
4669.52 1084
4670.17 1170
4670.81 1159
4671.46 1015
4672.10 978
4672.75 1011
4673.39 1111
4674.04 1053
4674.68 1070
4675.32 1075
4675.97 1168
4676.61 1172
4677.26 1151
4677.90 1042
4678.55 1015
4679.20 1092
4679.84 1168
4680.49 1184
4681.13 1185
4681.78 1142
4682.42 1165
4683.07 1211
4683.71 1276
4684.36 1350
4685.00 1202
4685.65 1213
4686.29 1295
4686.94 1323
4687.59 1204
4688.23 1212
4688.88 1169
4689.52 1118
4690.17 1135
4690.82 1119
4691.46 1161
4692.11 1189
4692.75 1285
4693.40 1165
4694.05 1139
4694.69 1124
4695.34 1250
4695.98 1230
4696.63 1151
4697.28 1255
4697.92 1339
4698.57 1378
4699.22 1453
4699.86 1507
4700.51 1510
4701.16 1538
4701.80 1481
4702.45 1454
4703.10 1514
4703.74 1434
4704.39 1233
4705.04 1281
4705.68 1376
4706.33 1308
4706.98 1282
4707.63 1232
4708.27 1204
4708.92 1276
4709.57 1283
4710.21 1359
4710.86 1318
4711.51 1311
4712.16 1174
4712.80 1215
4713.45 1291
4714.10 1335
4714.75 1327
4715.39 1186
4716.04 1254
4716.69 1246
4717.34 1327
4717.99 1280
4718.63 1349
4719.28 1380
4719.93 1311
4720.58 1208
4721.22 1219
4721.87 1233
4722.52 1300
4723.17 1215
4723.82 1320
4724.47 1302
4725.11 1377
4725.76 1389
4726.41 1396
4727.06 1420
4727.71 1510
4728.36 1443
4729.00 1427
4729.65 1493
4730.30 1404
4730.95 1357
4731.60 1344
4732.25 1468
4732.90 1333
4733.55 1183
4734.19 1176
4734.84 1275
4735.49 1244
4736.14 1280
4736.79 1269
4737.44 1274
4738.09 1289
4738.74 1314
4739.39 1302
4740.04 1369
4740.69 1376
4741.34 1439
4741.99 1348
4742.64 1305
4743.28 1287
4743.93 1388
4744.58 1386
4745.23 1223
4745.88 1298
4746.53 1436
4747.18 1387
4747.83 1426
4748.48 1442
4749.13 1507
4749.78 1609
4750.43 1686
4751.08 1702
4751.73 1659
4752.38 1788
4753.03 1877
4753.68 1895
4754.33 1860
4754.98 1786
4755.63 1788
4756.29 1594
4756.94 1465
4757.59 1481
4758.24 1393
4758.89 1410
4759.54 1419
4760.19 1264
4760.84 1175
4761.49 1175
4762.14 1246
4762.79 1106
4763.44 1131
4764.09 1106
4764.74 1194
4765.40 1256
4766.05 1320
4766.70 1247
4767.35 1287
4768.00 1156
4768.65 1127
4769.30 1240
4769.95 1269
4770.61 1279
4771.26 1221
4771.91 1099
4772.56 1207
4773.21 1159
4773.86 1130
4774.52 1166
4775.17 1174
4775.82 1221
4776.47 1187
4777.12 1171
4777.77 1261
4778.43 1284
4779.08 1165
4779.73 1219
4780.38 1314
4781.04 1291
4781.69 1276
4782.34 1302
4782.99 1246
4783.64 1252
4784.30 1110
4784.95 1199
4785.60 1168
4786.25 1079
4786.91 1213
4787.56 1184
4788.21 1236
4788.86 1243
4789.52 1240
4790.17 1311
4790.82 1310
4791.48 1247
4792.13 1312
4792.78 1396
4793.43 1320
4794.09 1353
4794.74 1366
4795.39 1170
4796.05 1201
4796.70 1271
4797.35 1269
4798.01 1171
4798.66 1247
4799.31 1202
4799.97 1103
4800.62 1177
4801.27 1261
4801.93 1180
4802.58 1100
4803.23 1114
4803.89 1248
4804.54 1163
4805.20 1113
4805.85 1175
4806.50 1219
4807.16 1187
4807.81 1188
4808.47 1164
4809.12 1274
4809.77 1271
4810.43 1254
4811.08 1092
4811.74 1148
4812.39 1283
4813.04 1291
4813.70 1222
4814.35 1356
4815.01 1260
4815.66 1209
4816.32 1268
4816.97 1299
4817.63 1304
4818.28 1395
4818.94 1275
4819.59 1272
4820.24 1345
4820.90 1328
4821.55 1270
4822.21 1293
4822.86 1391
4823.52 1464
4824.17 1485
4824.83 1381
4825.49 1432
4826.14 1459
4826.80 1515
4827.45 1526
4828.11 1493
4828.76 1508
4829.42 1536
4830.07 1551
4830.73 1588
4831.38 1679
4832.04 1742
4832.69 1680
4833.35 1613
4834.01 1626
4834.66 1616
4835.32 1674
4835.97 1757
4836.63 1670
4837.29 1857
4837.94 1925
4838.60 1828
4839.25 1834
4839.91 1807
4840.57 2034
4841.22 1945
4841.88 2010
4842.54 1803
4843.19 2000
4843.85 2056
4844.50 2042
4845.16 2023
4845.82 2110
4846.47 2062
4847.13 2340
4847.79 2479
4848.44 2650
4849.10 3042
4849.76 3356
4850.41 3658
4851.07 3833
4851.73 3925
4852.39 3938
4853.04 3750
4853.70 3326
4854.36 3131
4855.01 3128
4855.67 2945
4856.33 2638
4856.99 2678
4857.64 2853
4858.30 2710
4858.96 2793
4859.62 2888
4860.27 3079
4860.93 3088
4861.59 2883
4862.25 2995
4862.90 2817
4863.56 2713
4864.22 2735
4864.88 2850
4865.53 2553
4866.19 2894
4866.85 2883
4867.51 2839
4868.17 2706
4868.83 2632
4869.48 2660
4870.14 2629
4870.80 2519
4871.46 2523
4872.12 2347
4872.77 2231
4873.43 2345
4874.09 2168
4874.75 2163
4875.41 2181
4876.07 2282
4876.73 2153
4877.38 2204
4878.04 2150
4878.70 2127
4879.36 2278
4880.02 2136
4880.68 2175
4881.34 2087
4882.00 1920
4882.66 1892
4883.31 1934
4883.97 1838
4884.63 1842
4885.29 1866
4885.95 1690
4886.61 1680
4887.27 1772
4887.93 1828
4888.59 1788
4889.25 1910
4889.91 1764
4890.57 1878
4891.23 1873
4891.89 2081
4892.55 2111
4893.21 2092
4893.87 2119
4894.53 2092
4895.19 1974
4895.85 1878
4896.51 1961
4897.17 1866
4897.83 1820
4898.49 1894
4899.15 1939
4899.81 1989
4900.47 1842
4901.13 1852
4901.79 1897
4902.45 1813
4903.11 1822
4903.77 1770
4904.43 1650
4905.09 1673
4905.75 1711
4906.41 1619
4907.07 1507
4907.73 1559
4908.39 1508
4909.05 1612
4909.72 1576
4910.38 1553
4911.04 1522
4911.70 1528
4912.36 1562
4913.02 1547
4913.68 1583
4914.34 1540
4915.00 1519
4915.67 1515
4916.33 1407
4916.99 1421
4917.65 1373
4918.31 1377
4918.97 1409
4919.63 1445
4920.30 1426
4920.96 1398
4921.62 1524
4922.28 1395
4922.94 1366
4923.60 1358
4924.27 1361
4924.93 1411
4925.59 1340
4926.25 1360
4926.91 1360
4927.58 1391
4928.24 1399
4928.90 1311
4929.56 1390
4930.22 1330
4930.89 1300
4931.55 1341
4932.21 1369
4932.87 1312
4933.54 1289
4934.20 1256
4934.86 1308
4935.52 1278
4936.19 1314
4936.85 1271
4937.51 1182
4938.18 1336
4938.84 1308
4939.50 1368
4940.16 1266
4940.83 1263
4941.49 1286
4942.15 1256
4942.82 1250
4943.48 1229
4944.14 1267
4944.81 1283
4945.47 1250
4946.13 1201
4946.80 1217
4947.46 1217
4948.12 1082
4948.79 1229
4949.45 1204
4950.11 1153
4950.78 1191
4951.44 1158
4952.10 1170
4952.77 1197
4953.43 1161
4954.10 1203
4954.76 1310
4955.42 1277
4956.09 1140
4956.75 1153
4957.42 1102
4958.08 1193
4958.74 1157
4959.41 1316
4960.07 1409
4960.74 1295
4961.40 1380
4962.07 1445
4962.73 1479
4963.39 1647
4964.06 1733
4964.72 1860
4965.39 1870
4966.05 1899
4966.72 1909
4967.38 1787
4968.05 1593
4968.71 1519
4969.38 1505
4970.04 1378
4970.71 1364
4971.37 1342
4972.04 1287
4972.70 1256
4973.37 1245
4974.03 1381
4974.70 1418
4975.36 1233
4976.03 1191
4976.69 1342
4977.36 1400
4978.02 1490
4978.69 1302
4979.36 1435
4980.02 1367
4980.69 1290
4981.35 1356
4982.02 1280
4982.68 1302
4983.35 1224
4984.02 1292
4984.68 1231
4985.35 1252
4986.01 1217
4986.68 1292
4987.35 1373
4988.01 1399
4988.68 1438
4989.34 1282
4990.01 1311
4990.68 1309
4991.34 1374
4992.01 1411
4992.68 1363
4993.34 1318
4994.01 1286
4994.68 1213
4995.34 1334
4996.01 1285
4996.68 1250
4997.34 1184
4998.01 1227
4998.68 1084
4999.34 1122
5000.01 1103
5000.68 1122
5001.34 1107
5002.01 1088
5002.68 1064
5003.35 1131
5004.01 1122
5004.68 1074
5005.35 1053
5006.01 1092
5006.68 1082
5007.35 990
5008.02 1102
5008.68 1066
5009.35 1029
5010.02 1066
5010.69 1131
5011.36 1047
5012.02 1103
5012.69 1114
5013.36 1161
5014.03 1152
5014.69 1194
5015.36 995
5016.03 1011
5016.70 1046
5017.37 1060
5018.03 1069
5018.70 1097
5019.37 1053
5020.04 1094
5020.71 1104
5021.38 1161
5022.04 1154
5022.71 1200
5023.38 1271
5024.05 1225
5024.72 1133
5025.39 1214
5026.06 1136
5026.72 1177
5027.39 1114
5028.06 1153
5028.73 1237
5029.40 1261
5030.07 1146
5030.74 1151
5031.41 1090
5032.08 1191
5032.75 1154
5033.41 1091
5034.08 1104
5034.75 1146
5035.42 1080
5036.09 1084
5036.76 1110
5037.43 1082
5038.10 1079
5038.77 1035
5039.44 1027
5040.11 1014
5040.78 941
5041.45 1045
5042.12 1058
5042.79 1051
5043.46 1038
5044.13 950
5044.80 1033
5045.47 1104
5046.14 1228
5046.81 1064
5047.48 1141
5048.15 1152
5048.82 1086
5049.49 1058
5050.16 972
5050.83 1014
5051.50 1002
5052.17 1076
5052.84 1087
5053.51 1050
5054.18 975
5054.85 982
5055.52 955
5056.19 1061
5056.86 1083
5057.53 1038
5058.21 1068
5058.88 1064
5059.55 1021
5060.22 1054
5060.89 1180
5061.56 1064
5062.23 1038
5062.90 1086
5063.57 1061
5064.24 1133
5064.92 1087
5065.59 1092
5066.26 1012
5066.93 1118
5067.60 1168
5068.27 1173
5068.94 1113
5069.62 1108
5070.29 1108
5070.96 1119
5071.63 1039
5072.30 969
5072.97 958
5073.65 969
5074.32 1008
5074.99 1029
5075.66 1043
5076.33 1073
5077.01 1056
5077.68 1220
5078.35 1206
5079.02 1141
5079.70 1038
5080.37 1083
5081.04 1153
5081.71 1284
5082.38 1338
5083.06 1218
5083.73 1116
5084.40 1188
5085.07 1106
5085.75 1105
5086.42 1040
5087.09 1074
5087.77 1151
5088.44 1152
5089.11 1244
5089.78 1285
5090.46 1355
5091.13 1425
5091.80 1455
5092.48 1461
5093.15 1384
5093.82 1410
5094.50 1343
5095.17 1289
5095.84 1286
5096.52 1229
5097.19 1268
5097.86 1213
5098.54 1138
5099.21 1119
5099.88 1138
5100.56 1111
5101.23 1051
5101.90 1091
5102.58 1081
5103.25 1135
5103.93 1112
5104.60 1102
5105.27 1118
5105.95 1081
5106.62 1076
5107.30 1121
5107.97 1135
5108.64 1091
5109.32 1053
5109.99 1096
5110.67 1082
5111.34 1057
5112.02 1002
5112.69 1083
5113.36 1092
5114.04 1101
5114.71 1120
5115.39 1139
5116.06 1167
5116.74 1209
5117.41 1157
5118.09 1272
5118.76 1193
5119.44 1272
5120.11 1260
5120.79 1276
5121.46 1178
5122.14 1263
5122.81 1144
5123.49 1262
5124.16 1202
5124.84 1180
5125.51 1178
5126.19 1180
5126.86 1183
5127.54 1127
5128.21 1109
5128.89 1031
5129.57 1152
5130.24 1219
5130.92 1239
5131.59 1214
5132.27 1096
5132.94 1106
5133.62 1186
5134.30 1130
5134.97 1130
5135.65 1172
5136.32 1128
5137.00 1089
5137.68 1075
5138.35 1216
5139.03 1089
5139.70 1026
5140.38 1148
5141.06 1239
5141.73 1131
5142.41 1137
5143.09 1129
5143.76 1104
5144.44 1166
5145.12 1028
5145.79 966
5146.47 993
5147.15 1014
5147.82 1045
5148.50 1008
5149.18 1026
5149.85 985
5150.53 1062
5151.21 1087
5151.88 1174
5152.56 1078
5153.24 1032
5153.92 1132
5154.59 1097
5155.27 1071
5155.95 1014
5156.62 935
5157.30 986
5157.98 1104
5158.66 1076
5159.33 1077
5160.01 1059
5160.69 949
5161.37 988
5162.04 1083
5162.72 1070
5163.40 1039
5164.08 1038
5164.76 939
5165.43 989
5166.11 1068
5166.79 1102
5167.47 1110
5168.15 921
5168.82 975
5169.50 1079
5170.18 1085
5170.86 1116
5171.54 1006
5172.22 1023
5172.89 1060
5173.57 1054
5174.25 1099
5174.93 1040
5175.61 918
5176.29 967
5176.97 985
5177.64 935
5178.32 998
5179.00 1080
5179.68 1047
5180.36 1198
5181.04 1106
5181.72 1138
5182.40 1122
5183.08 1165
5183.75 1159
5184.43 1105
5185.11 1118
5185.79 1080
5186.47 1075
5187.15 1057
5187.83 1055
5188.51 1036
5189.19 996
5189.87 913
5190.55 1025
5191.23 1012
5191.91 883
5192.59 978
5193.27 969
5193.95 969
5194.63 952
5195.31 992
5195.99 1045
5196.67 937
5197.35 901
5198.03 994
5198.71 1037
5199.39 1063
5200.07 1020
5200.75 1005
5201.43 965
5202.11 946
5202.79 960
5203.47 1063
5204.15 1034
5204.83 1006
5205.51 992
5206.19 1071
5206.87 1100
5207.55 1057
5208.23 1100
5208.91 1117
5209.59 1122
5210.27 1030
5210.96 984
5211.64 1097
5212.32 1071
5213.00 1127
5213.68 1064
5214.36 1078
5215.04 1035
5215.72 1138
5216.40 1016
5217.09 999
5217.77 1047
5218.45 1090
5219.13 1087
5219.81 1016
5220.49 1027
5221.17 1046
5221.86 1025
5222.54 1007
5223.22 1051
5223.90 1076
5224.58 1105
5225.27 1093
5225.95 1116
5226.63 1040
5227.31 972
5227.99 1012
5228.67 1062
5229.36 1028
5230.04 955
5230.72 1037
5231.40 1033
5232.09 1065
5232.77 1078
5233.45 1100
5234.13 1103
5234.82 1084
5235.50 1042
5236.18 1050
5236.86 1001
5237.55 1152
5238.23 1217
5238.91 1199
5239.59 1236
5240.28 1287
5240.96 1316
5241.64 1183
5242.33 1160
5243.01 1143
5243.69 1270
5244.37 1235
5245.06 1170
5245.74 1019
5246.42 1041
5247.11 1103
5247.79 996
5248.47 1038
5249.16 1143
5249.84 1197
5250.52 1162
5251.21 1167
5251.89 1124
5252.58 1019
5253.26 1057
5253.94 1137
5254.63 1250
5255.31 1035
5255.99 1018
5256.68 1014
5257.36 1039
5258.05 1066
5258.73 1055
5259.41 1122
5260.10 1143
5260.78 1141
5261.47 1096
5262.15 1161
5262.84 1188
5263.52 1200
5264.20 1213
5264.89 1154
5265.57 1162
5266.26 1197
5266.94 1205
5267.63 1094
5268.31 1149
5269.00 1146
5269.68 987
5270.37 1018
5271.05 1092
5271.73 1033
5272.42 1053
5273.10 1088
5273.79 1100
5274.47 1110
5275.16 1047
5275.85 1008
5276.53 991
5277.22 977
5277.90 985
5278.59 985
5279.27 935
5279.96 1052
5280.64 1036
5281.33 1000
5282.01 1024
5282.70 1060
5283.38 1029
5284.07 1075
5284.76 1055
5285.44 1007
5286.13 1019
5286.81 1024
5287.50 978
5288.19 1007
5288.87 1034
5289.56 1073
5290.24 976
5290.93 938
5291.62 1004
5292.30 970
5292.99 988
5293.67 966
5294.36 994
5295.05 1036
5295.73 1009
5296.42 1032
5297.11 1152
5297.79 1101
5298.48 1043
5299.17 936
5299.85 1040
5300.54 1089
5301.23 1089
5301.91 1083
5302.60 1144
5303.29 1088
5303.97 1100
5304.66 1123
5305.35 1266
5306.04 1167
5306.72 1093
5307.41 1026
5308.10 1033
5308.78 1081
5309.47 1059
5310.16 1060
5310.85 1092
5311.53 1191
5312.22 1152
5312.91 1099
5313.60 1071
5314.28 1074
5314.97 1139
5315.66 1084
5316.35 1039
5317.04 1195
5317.72 1251
5318.41 1146
5319.10 1151
5319.79 1241
5320.48 1220
5321.16 1221
5321.85 1289
5322.54 1267
5323.23 1260
5323.92 1147
5324.60 1218
5325.29 1195
5325.98 1065
5326.67 1039
5327.36 984
5328.05 980
5328.74 1096
5329.42 1052
5330.11 1112
5330.80 1132
5331.49 1116
5332.18 1117
5332.87 1065
5333.56 1074
5334.25 1081
5334.93 1030
5335.62 1055
5336.31 1059
5337.00 1075
5337.69 1034
5338.38 985
5339.07 1024
5339.76 1154
5340.45 1097
5341.14 1004
5341.83 1149
5342.52 1199
5343.21 1086
5343.90 1109
5344.58 1096
5345.27 1097
5345.96 1083
5346.65 1095
5347.34 1215
5348.03 1303
5348.72 1274
5349.41 1306
5350.10 1323
5350.79 1354
5351.48 1276
5352.17 1210
5352.86 1302
5353.55 1137
5354.24 1253
5354.93 1129
5355.62 1082
5356.31 1031
5357.01 969
5357.70 1073
5358.39 1002
5359.08 1019
5359.77 1020
5360.46 1079
5361.15 988
5361.84 1037
5362.53 1125
5363.22 1036
5363.91 984
5364.60 1016
5365.29 1031
5365.98 1052
5366.68 1146
5367.37 1091
5368.06 1068
5368.75 1031
5369.44 1064
5370.13 916
5370.82 903
5371.51 874
5372.21 840
5372.90 981
5373.59 968
5374.28 1021
5374.97 1026
5375.66 963
5376.35 1026
5377.05 1021
5377.74 1000
5378.43 907
5379.12 927
5379.81 942
5380.51 883
5381.20 921
5381.89 976
5382.58 873
5383.27 903
5383.97 1018
5384.66 945
5385.35 989
5386.04 904
5386.73 874
5387.43 992
5388.12 1069
5388.81 1057
5389.50 1113
5390.20 1047
5390.89 1043
5391.58 1097
5392.28 1087
5392.97 1149
5393.66 1158
5394.35 1082
5395.05 1004
5395.74 1078
5396.43 1060
5397.13 1064
5397.82 989
5398.51 975
5399.20 1016
5399.90 992
5400.59 869
5401.28 903
5401.98 934
5402.67 872
5403.36 981
5404.06 1017
5404.75 894
5405.44 991
5406.14 1004
5406.83 922
5407.53 989
5408.22 955
5408.91 990
5409.61 938
5410.30 890
5410.99 947
5411.69 1036
5412.38 1027
5413.08 1008
5413.77 1013
5414.46 1091
5415.16 1088
5415.85 960
5416.55 958
5417.24 941
5417.94 879
5418.63 924
5419.32 1050
5420.02 1013
5420.71 979
5421.41 976
5422.10 1135
5422.80 1033
5423.49 996
5424.19 1064
5424.88 1079
5425.58 1060
5426.27 1035
5426.97 940
5427.66 877
5428.36 925
5429.05 914
5429.75 1002
5430.44 942
5431.14 893
5431.83 942
5432.53 1002
5433.22 934
5433.92 956
5434.61 903
5435.31 1046
5436.00 1064
5436.70 1139
5437.40 1092
5438.09 1114
5438.79 1145
5439.48 1117
5440.18 1009
5440.87 1039
5441.57 1081
5442.27 1104
5442.96 979
5443.66 938
5444.35 1054
5445.05 1168
5445.75 1215
5446.44 1123
5447.14 1133
5447.83 1342
5448.53 1277
5449.23 1291
5449.92 1254
5450.62 1233
5451.32 1250
5452.01 1160
5452.71 1066
5453.41 1152
5454.10 1084
5454.80 1149
5455.50 1171
5456.19 1221
5456.89 1184
5457.59 1114
5458.28 1077
5458.98 1103
5459.68 1147
5460.37 1082
5461.07 1046
5461.77 1039
5462.47 1036
5463.16 1095
5463.86 1152
5464.56 1148
5465.25 1131
5465.95 1211
5466.65 1165
5467.35 1115
5468.04 1103
5468.74 1223
5469.44 1259
5470.14 1091
5470.84 1116
5471.53 1176
5472.23 1171
5472.93 1187
5473.63 1292
5474.32 1337
5475.02 1280
5475.72 1190
5476.42 1269
5477.12 1269
5477.82 1435
5478.51 1568
5479.21 1680
5479.91 1700
5480.61 1755
5481.31 1870
5482.01 2015
5482.70 1946
5483.40 1870
5484.10 1835
5484.80 1700
5485.50 1682
5486.20 1530
5486.90 1583
5487.59 1579
5488.29 1382
5488.99 1331
5489.69 1320
5490.39 1420
5491.09 1396
5491.79 1489
5492.49 1472
5493.19 1565
5493.89 1526
5494.58 1591
5495.28 1614
5495.98 1559
5496.68 1577
5497.38 1542
5498.08 1749
5498.78 1933
5499.48 2044
5500.18 2321
5500.88 2690
5501.58 2827
5502.28 2975
5502.98 2992
5503.68 2747
5504.38 2633
5505.08 2567
5505.78 2291
5506.48 1932
5507.18 1839
5507.88 1639
5508.58 1509
5509.28 1461
5509.98 1448
5510.68 1443
5511.38 1399
5512.08 1288
5512.78 1255
5513.48 1347
5514.18 1469
5514.88 1472
5515.58 1404
5516.28 1403
5516.98 1432
5517.68 1440
5518.39 1335
5519.09 1321
5519.79 1327
5520.49 1382
5521.19 1364
5521.89 1254
5522.59 1244
5523.29 1312
5523.99 1365
5524.69 1229
5525.40 1178
5526.10 1108
5526.80 1184
5527.50 1184
5528.20 1139
5528.90 1188
5529.60 1169
5530.31 1094
5531.01 1239
5531.71 1141
5532.41 1181
5533.11 1085
5533.81 1067
5534.52 1202
5535.22 1190
5535.92 1139
5536.62 1081
5537.32 1074
5538.02 1076
5538.73 1151
5539.43 1111
5540.13 1135
5540.83 1102
5541.54 982
5542.24 998
5542.94 1140
5543.64 1066
5544.34 1040
5545.05 1032
5545.75 1045
5546.45 1014
5547.15 1060
5547.86 1034
5548.56 1058
5549.26 1047
5549.97 1101
5550.67 1086
5551.37 975
5552.07 1067
5552.78 1097
5553.48 983
5554.18 1003
5554.89 1006
5555.59 1054
5556.29 969
5557.00 977
5557.70 1001
5558.40 1012
5559.11 1013
5559.81 1051
5560.51 1042
5561.22 1063
5561.92 1117
5562.62 1097
5563.33 1105
5564.03 1162
5564.73 1139
5565.44 1193
5566.14 1074
5566.85 1117
5567.55 1082
5568.25 1005
5568.96 1102
5569.66 994
5570.37 1010
5571.07 973
5571.77 1054
5572.48 1069
5573.18 1061
5573.89 1085
5574.59 1056
5575.29 943
5576.00 1096
5576.70 1060
5577.41 1064
5578.11 1055
5578.82 1015
5579.52 1046
5580.23 997
5580.93 976
5581.64 962
5582.34 996
5583.05 921
5583.75 999
5584.46 1013
5585.16 1021
5585.87 1033
5586.57 930
5587.28 901
5587.98 933
5588.69 890
5589.39 990
5590.10 953
5590.80 974
5591.51 860
5592.21 930
5592.92 1000
5593.62 999
5594.33 897
5595.04 900
5595.74 899
5596.45 986
5597.15 939
5597.86 987
5598.56 1040
5599.27 917
5599.98 1003
5600.68 1026
5601.39 958
5602.09 896
5602.80 1012
5603.51 1018
5604.21 985
5604.92 884
5605.62 899
5606.33 925
5607.04 916
5607.74 955
5608.45 948
5609.16 872
5609.86 924
5610.57 963
5611.28 1023
5611.98 1047
5612.69 1020
5613.40 948
5614.10 994
5614.81 974
5615.52 894
5616.22 902
5616.93 990
5617.64 972
5618.35 907
5619.05 935
5619.76 920
5620.47 971
5621.17 1034
5621.88 971
5622.59 970
5623.30 1019
5624.00 1009
5624.71 1036
5625.42 978
5626.13 999
5626.83 1095
5627.54 1024
5628.25 948
5628.96 992
5629.67 981
5630.37 1033
5631.08 1093
5631.79 1088
5632.50 982
5633.21 996
5633.91 1023
5634.62 973
5635.33 1006
5636.04 999
5636.75 998
5637.45 990
5638.16 1020
5638.87 1046
5639.58 1072
5640.29 1091
5641.00 1168
5641.70 1112
5642.41 1126
5643.12 1085
5643.83 1132
5644.54 1068
5645.25 1145
5645.96 1098
5646.67 1062
5647.38 1043
5648.08 1048
5648.79 990
5649.50 999
5650.21 1070
5650.92 1089
5651.63 977
5652.34 927
5653.05 1024
5653.76 1079
5654.47 1021
5655.18 1024
5655.89 1230
5656.60 1279
5657.30 1300
5658.01 1332
5658.72 1345
5659.43 1404
5660.14 1404
5660.85 1412
5661.56 1345
5662.27 1303
5662.98 1245
5663.69 1094
5664.40 1053
5665.11 1104
5665.82 1025
5666.53 1011
5667.24 1017
5667.95 1077
5668.66 1106
5669.37 1100
5670.08 1025
5670.79 1026
5671.50 1038
5672.22 1062
5672.93 1020
5673.64 986
5674.35 1044
5675.06 1065
5675.77 1127
5676.48 1065
5677.19 1076
5677.90 1042
5678.61 1018
5679.32 982
5680.03 1083
5680.74 975
5681.46 929
5682.17 1064
5682.88 1134
5683.59 1083
5684.30 952
5685.01 992
5685.72 977
5686.43 939
5687.15 986
5687.86 1008
5688.57 1004
5689.28 1059
5689.99 985
5690.70 972
5691.42 943
5692.13 999
5692.84 1007
5693.55 902
5694.26 889
5694.97 917
5695.69 977
5696.40 987
5697.11 981
5697.82 958
5698.53 958
5699.25 914
5699.96 984
5700.67 894
5701.38 954
5702.10 830
5702.81 936
5703.52 918
5704.23 934
5704.95 879
5705.66 900
5706.37 973
5707.08 1008
5707.80 924
5708.51 984
5709.22 871
5709.93 847
5710.65 930
5711.36 959
5712.07 962
5712.79 898
5713.50 1018
5714.21 956
5714.93 926
5715.64 848
5716.35 958
5717.07 916
5717.78 838
5718.49 838
5719.21 874
5719.92 897
5720.63 870
5721.35 881
5722.06 872
5722.77 930
5723.49 965
5724.20 937
5724.92 843
5725.63 877
5726.34 887
5727.06 1001
5727.77 977
5728.48 976
5729.20 978
5729.91 985
5730.63 1046
5731.34 920
5732.06 869
5732.77 960
5733.48 952
5734.20 913
5734.91 863
5735.63 853
5736.34 892
5737.06 927
5737.77 884
5738.49 893
5739.20 853
5739.91 892
5740.63 890
5741.34 881
5742.06 836
5742.77 859
5743.49 789
5744.20 873
5744.92 800
5745.63 835
5746.35 878
5747.06 806
5747.78 905
5748.49 950
5749.21 930
5749.93 841
5750.64 853
5751.36 827
5752.07 935
5752.79 922
5753.50 861
5754.22 918
5754.93 918
5755.65 859
5756.37 876
5757.08 867
5757.80 898
5758.51 893
5759.23 931
5759.95 859
5760.66 822
5761.38 864
5762.09 1001
5762.81 873
5763.53 779
5764.24 871
5764.96 898
5765.67 879
5766.39 842
5767.11 902
5767.82 841
5768.54 897
5769.26 876
5769.97 902
5770.69 849
5771.41 940
5772.12 908
5772.84 908
5773.56 1014
5774.27 866
5774.99 936
5775.71 906
5776.42 966
5777.14 962
5777.86 897
5778.58 880
5779.29 957
5780.01 949
5780.73 893
5781.45 930
5782.16 953
5782.88 876
5783.60 873
5784.31 941
5785.03 828
5785.75 889
5786.47 940
5787.19 965
5787.90 890
5788.62 898
5789.34 953
5790.06 882
5790.77 863
5791.49 808
5792.21 878
5792.93 986
5793.65 937
5794.36 988
5795.08 891
5795.80 896
5796.52 975
5797.24 882
5797.96 1019
5798.67 949
5799.39 998
5800.11 1150
5800.83 1140
5801.55 1207
5802.27 1356
5802.99 1390
5803.70 1517
5804.42 1505
5805.14 1508
5805.86 1457
5806.58 1350
5807.30 1227
5808.02 1173
5808.74 1034
5809.46 1004
5810.17 1022
5810.89 1007
5811.61 1034
5812.33 999
5813.05 1027
5813.77 1015
5814.49 1019
5815.21 986
5815.93 962
5816.65 1017
5817.37 969
5818.09 1038
5818.81 1041
5819.53 1003
5820.25 1087
5820.97 1084
5821.69 1071
5822.41 1057
5823.13 1032
5823.85 1152
5824.57 1104
5825.29 1084
5826.01 1131
5826.73 1053
5827.45 997
5828.17 927
5828.89 981
5829.61 1125
5830.33 1112
5831.05 971
5831.77 918
5832.49 957
5833.21 986
5833.93 919
5834.65 1003
5835.37 1006
5836.09 955
5836.81 849
5837.53 925
5838.25 896
5838.97 949
5839.70 927
5840.42 912
5841.14 961
5841.86 942
5842.58 978
5843.30 960
5844.02 978
5844.74 934
5845.46 909
5846.19 936
5846.91 922
5847.63 1005
5848.35 993
5849.07 1017
5849.79 932
5850.51 926
5851.24 928
5851.96 950
5852.68 961
5853.40 877
5854.12 1015
5854.85 963
5855.57 993
5856.29 987
5857.01 956
5857.73 950
5858.46 996
5859.18 945
5859.90 909
5860.62 901
5861.34 893
5862.07 907
5862.79 1002
5863.51 967
5864.23 1008
5864.96 948
5865.68 983
5866.40 1029
5867.12 1008
5867.85 1053
5868.57 967
5869.29 959
5870.01 947
5870.74 926
5871.46 997
5872.18 933
5872.91 1037
5873.63 943
5874.35 985
5875.08 996
5875.80 965
5876.52 1008
5877.25 956
5877.97 1008
5878.69 1037
5879.42 981
5880.14 1045
5880.86 1050
5881.59 1080
5882.31 1070
5883.03 1036
5883.76 1067
5884.48 1029
5885.20 1119
5885.93 1087
5886.65 1110
5887.38 1093
5888.10 1171
5888.82 1193
5889.55 1060
5890.27 1082
5891.00 1079
5891.72 1045
5892.44 981
5893.17 939
5893.89 946
5894.62 999
5895.34 997
5896.07 933
5896.79 967
5897.51 965
5898.24 983
5898.96 1000
5899.69 1012
5900.41 994
5901.14 1009
5901.86 1068
5902.59 1119
5903.31 1046
5904.04 1017
5904.76 1172
5905.49 1082
5906.21 1049
5906.94 996
5907.66 970
5908.39 1066
5909.11 1034
5909.84 991
5910.56 1174
5911.29 1157
5912.01 1102
5912.74 1058
5913.46 1091
5914.19 1073
5914.92 1104
5915.64 1160
5916.37 1103
5917.09 1136
5917.82 1105
5918.54 1083
5919.27 1072
5920.00 1181
5920.72 1074
5921.45 1217
5922.17 1125
5922.90 1175
5923.63 1215
5924.35 1266
5925.08 1221
5925.80 1222
5926.53 1280
5927.26 1264
5927.98 1331
5928.71 1237
5929.44 1242
5930.16 1288
5930.89 1315
5931.62 1332
5932.34 1218
5933.07 1254
5933.80 1264
5934.52 1294
5935.25 1422
5935.98 1316
5936.70 1416
5937.43 1450
5938.16 1471
5938.88 1500
5939.61 1551
5940.34 1493
5941.07 1438
5941.79 1532
5942.52 1566
5943.25 1610
5943.97 1514
5944.70 1622
5945.43 1634
5946.16 1622
5946.88 1554
5947.61 1615
5948.34 1748
5949.07 1771
5949.80 1854
5950.52 1986
5951.25 2052
5951.98 2006
5952.71 2043
5953.43 2106
5954.16 2181
5954.89 2200
5955.62 2099
5956.35 2122
5957.07 2162
5957.80 2140
5958.53 2232
5959.26 2264
5959.99 2296
5960.72 2338
5961.44 2430
5962.17 2253
5962.90 2255
5963.63 2182
5964.36 2433
5965.09 2667
5965.82 2636
5966.54 2780
5967.27 3025
5968.00 3326
5968.73 3322
5969.46 3234
5970.19 3318
5970.92 3220
5971.65 3188
5972.38 3136
5973.11 2972
5973.83 2935
5974.56 2812
5975.29 2952
5976.02 2994
5976.75 3093
5977.48 3057
5978.21 3126
5978.94 3211
5979.67 3314
5980.40 3414
5981.13 3489
5981.86 3596
5982.59 3520
5983.32 3735
5984.05 3789
5984.78 3747
5985.51 3785
5986.24 3701
5986.97 3619
5987.70 3743
5988.43 3721
5989.16 3712
5989.89 3712
5990.62 3761
5991.35 3847
5992.08 3880
5992.81 3825
5993.54 3860
5994.27 3958
5995.00 3993
5995.73 3956
5996.46 4190
5997.19 4339
5997.92 4483
5998.65 4515
5999.38 4438
6000.11 4469
6000.85 4653
6001.58 4582
6002.31 4710
6003.04 4645
6003.77 4514
6004.50 4350
6005.23 4321
6005.96 4098
6006.69 4199
6007.43 4300
6008.16 4316
6008.89 4686
6009.62 5132
6010.35 5967
6011.08 7378
6011.81 9001
6012.54 10638
6013.28 12680
6014.01 13977
6014.74 15738
6015.47 16692
6016.20 16905
6016.94 16321
6017.67 15045
6018.40 13796
6019.13 11904
6019.86 9951
6020.59 8524
6021.33 7231
6022.06 6154
6022.79 5299
6023.52 4552
6024.26 4094
6024.99 3694
6025.72 3388
6026.45 3366
6027.19 3208
6027.92 3025
6028.65 2890
6029.38 2885
6030.12 2864
6030.85 2928
6031.58 2730
6032.31 2697
6033.05 2624
6033.78 2640
6034.51 2496
6035.25 2444
6035.98 2561
6036.71 2529
6037.44 2436
6038.18 2427
6038.91 2496
6039.64 2632
6040.38 2667
6041.11 2792
6041.84 2770
6042.58 2914
6043.31 2997
6044.04 2918
6044.78 2991
6045.51 2861
6046.24 3014
6046.98 2938
6047.71 3044
6048.45 3119
6049.18 3135
6049.91 3145
6050.65 3272
6051.38 3662
6052.11 3745
6052.85 4015
6053.58 4238
6054.32 4349
6055.05 4330
6055.79 4237
6056.52 4021
6057.25 3863
6057.99 3594
6058.72 3436
6059.46 3410
6060.19 3355
6060.93 3214
6061.66 3038
6062.39 2943
6063.13 2915
6063.86 2896
6064.60 3017
6065.33 2953
6066.07 2855
6066.80 2731
6067.54 2782
6068.27 2889
6069.01 2827
6069.74 2807
6070.48 2584
6071.21 2673
6071.95 2678
6072.68 2620
6073.42 2688
6074.15 2602
6074.89 2510
6075.62 2617
6076.36 2485
6077.10 2637
6077.83 2618
6078.57 2509
6079.30 2530
6080.04 2529
6080.77 2488
6081.51 2486
6082.25 2455
6082.98 2454
6083.72 2308
6084.45 2240
6085.19 2168
6085.93 2237
6086.66 2163
6087.40 2189
6088.13 2057
6088.87 2029
6089.61 2172
6090.34 2184
6091.08 2224
6091.81 2122
6092.55 2225
6093.29 2309
6094.02 2252
6094.76 2220
6095.50 2172
6096.23 2131
6096.97 2166
6097.71 2036
6098.44 1882
6099.18 1921
6099.92 1946
6100.65 1959
6101.39 1757
6102.13 1787
6102.87 1794
6103.60 1829
6104.34 1864
6105.08 1831
6105.81 1793
6106.55 1752
6107.29 1776
6108.03 1724
6108.76 1786
6109.50 1763
6110.24 1859
6110.98 1790
6111.71 1892
6112.45 1750
6113.19 1737
6113.93 1734
6114.66 1781
6115.40 1838
6116.14 1892
6116.88 1861
6117.62 1865
6118.35 1843
6119.09 1849
6119.83 1822
6120.57 1844
6121.31 2004
6122.04 1873
6122.78 1800
6123.52 1731
6124.26 1896
6125.00 1957
6125.74 1960
6126.47 2009
6127.21 1925
6127.95 1926
6128.69 1948
6129.43 1903
6130.17 1911
6130.91 1927
6131.64 2015
6132.38 2001
6133.12 1957
6133.86 2092
6134.60 2085
6135.34 2034
6136.08 1947
6136.82 2068
6137.56 2166
6138.30 2261
6139.04 2224
6139.77 2232
6140.51 2174
6141.25 2268
6141.99 2282
6142.73 2309
6143.47 2217
6144.21 2122
6144.95 2233
6145.69 2196
6146.43 2054
6147.17 2076
6147.91 1953
6148.65 1980
6149.39 2000
6150.13 2102
6150.87 2004
6151.61 2106
6152.35 2198
6153.09 2191
6153.83 2146
6154.57 2223
6155.31 2242
6156.05 2143
6156.79 2235
6157.53 2228
6158.27 2254
6159.01 2283
6159.75 2332
6160.49 2359
6161.23 2422
6161.97 2402
6162.71 2541
6163.45 2615
6164.20 2458
6164.94 2772
6165.68 3020
6166.42 3258
6167.16 3331
6167.90 3409
6168.64 3598
6169.38 3518
6170.12 3543
6170.86 3614
6171.61 3582
6172.35 3424
6173.09 3217
6173.83 3166
6174.57 3185
6175.31 3048
6176.05 2950
6176.79 2903
6177.54 2908
6178.28 2929
6179.02 2877
6179.76 2955
6180.50 2978
6181.24 2886
6181.99 3006
6182.73 3086
6183.47 3180
6184.21 3236
6184.95 3187
6185.70 3266
6186.44 3333
6187.18 3373
6187.92 3413
6188.66 3447
6189.41 3449
6190.15 3474
6190.89 3703
6191.63 3692
6192.38 3749
6193.12 4010
6193.86 4341
6194.60 4290
6195.35 4360
6196.09 4454
6196.83 4250
6197.57 4470
6198.32 4534
6199.06 4445
6199.80 4350
6200.55 4452
6201.29 4394
6202.03 4360
6202.78 4413
6203.52 4643
6204.26 5093
6205.00 5651
6205.75 6775
6206.49 8404
6207.23 10938
6207.98 13762
6208.72 16440
6209.46 19600
6210.21 22627
6210.95 24543
6211.70 24667
6212.44 24354
6213.18 22215
6213.93 20003
6214.67 16948
6215.41 14092
6216.16 11706
6216.90 9400
6217.65 7696
6218.39 6230
6219.13 5382
6219.88 4780
6220.62 4520
6221.37 4167
6222.11 3946
6222.85 3810
6223.60 3694
6224.34 3710
6225.09 3575
6225.83 3488
6226.58 3427
6227.32 3333
6228.07 3165
6228.81 3014
6229.56 2833
6230.30 2602
6231.04 2573
6231.79 2478
6232.53 2317
6233.28 2429
6234.02 2407
6234.77 2439
6235.51 2605
6236.26 2635
6237.00 2675
6237.75 2812
6238.49 3057
6239.24 3292
6239.99 3411
6240.73 3462
6241.48 3573
6242.22 3783
6242.97 3659
6243.71 3318
6244.46 3272
6245.20 3269
6245.95 3176
6246.70 3093
6247.44 3261
6248.19 3204
6248.93 3324
6249.68 3259
6250.42 3276
6251.17 3330
6251.92 3216
6252.66 3265
6253.41 3119
6254.15 2962
6254.90 2887
6255.65 2802
6256.39 2764
6257.14 2786
6257.89 2912
6258.63 2772
6259.38 2647
6260.13 2590
6260.87 2681
6261.62 2671
6262.37 2544
6263.11 2465
6263.86 2512
6264.61 2514
6265.35 2489
6266.10 2496
6266.85 2343
6267.59 2438
6268.34 2435
6269.09 2391
6269.83 2383
6270.58 2305
6271.33 2569
6272.08 2573
6272.82 2552
6273.57 2606
6274.32 2634
6275.06 2500
6275.81 2393
6276.56 2377
6277.31 2367
6278.05 2405
6278.80 2417
6279.55 2445
6280.30 2491
6281.05 2466
6281.79 2521
6282.54 2420
6283.29 2385
6284.04 2284
6284.78 2155
6285.53 2127
6286.28 2070
6287.03 2127
6287.78 2052
6288.53 2003
6289.27 2027
6290.02 1863
6290.77 1932
6291.52 1837
6292.27 1774
6293.02 1864
6293.76 1806
6294.51 1815
6295.26 1764
6296.01 1678
6296.76 1711
6297.51 1678
6298.26 1700
6299.00 1660
6299.75 1660
6300.50 1610
6301.25 1654
6302.00 1613
6302.75 1574
6303.50 1552
6304.25 1562
6305.00 1566
6305.75 1552
6306.50 1536
6307.24 1610
6307.99 1784
6308.74 1621
6309.49 1666
6310.24 1707
6310.99 1765
6311.74 1827
6312.49 1710
6313.24 1772
6313.99 1664
6314.74 1633
6315.49 1634
6316.24 1612
6316.99 1632
6317.74 1610
6318.49 1642
6319.24 1573
6319.99 1501
6320.74 1625
6321.49 1543
6322.24 1478
6322.99 1558
6323.74 1532
6324.49 1604
6325.24 1590
6325.99 1564
6326.74 1605
6327.49 1416
6328.24 1401
6328.99 1400
6329.74 1317
6330.50 1408
6331.25 1436
6332.00 1400
6332.75 1348
6333.50 1456
6334.25 1496
6335.00 1482
6335.75 1439
6336.50 1492
6337.25 1497
6338.00 1499
6338.76 1549
6339.51 1479
6340.26 1382
6341.01 1433
6341.76 1424
6342.51 1500
6343.26 1498
6344.02 1543
6344.77 1592
6345.52 1520
6346.27 1582
6347.02 1543
6347.77 1615
6348.53 1719
6349.28 1781
6350.03 1684
6350.78 1807
6351.53 1872
6352.29 1941
6353.04 2166
6353.79 2412
6354.54 2300
6355.29 2274
6356.05 2445
6356.80 2335
6357.55 2155
6358.30 2083
6359.06 1934
6359.81 1873
6360.56 1773
6361.31 1664
6362.07 1637
6362.82 1580
6363.57 1515
6364.32 1509
6365.08 1579
6365.83 1522
6366.58 1480
6367.33 1530
6368.09 1559
6368.84 1505
6369.59 1587
6370.35 1584
6371.10 1516
6371.85 1493
6372.61 1529
6373.36 1558
6374.11 1475
6374.87 1507
6375.62 1516
6376.37 1417
6377.13 1480
6377.88 1470
6378.63 1515
6379.39 1487
6380.14 1482
6380.89 1462
6381.65 1604
6382.40 1557
6383.16 1540
6383.91 1465
6384.66 1378
6385.42 1366
6386.17 1393
6386.92 1491
6387.68 1405
6388.43 1331
6389.19 1377
6389.94 1315
6390.70 1321
6391.45 1249
6392.20 1276
6392.96 1295
6393.71 1313
6394.47 1312
6395.22 1290
6395.98 1397
6396.73 1299
6397.49 1382
6398.24 1299
6399.00 1322
6399.75 1297
6400.51 1299
6401.26 1315
6402.02 1236
6402.77 1233
6403.53 1308
6404.28 1305
6405.04 1258
6405.79 1207
6406.55 1194
6407.30 1201
6408.06 1231
6408.81 1238
6409.57 1307
6410.32 1354
6411.08 1309
6411.83 1327
6412.59 1377
6413.34 1305
6414.10 1238
6414.86 1185
6415.61 1206
6416.37 1260
6417.12 1172
6417.88 1265
6418.64 1247
6419.39 1263
6420.15 1272
6420.90 1367
6421.66 1295
6422.42 1278
6423.17 1255
6423.93 1284
6424.68 1332
6425.44 1305
6426.20 1307
6426.95 1278
6427.71 1221
6428.47 1308
6429.22 1263
6429.98 1228
6430.74 1154
6431.49 1209
6432.25 1283
6433.01 1292
6433.76 1245
6434.52 1336
6435.28 1228
6436.03 1298
6436.79 1322
6437.55 1415
6438.30 1292
6439.06 1210
6439.82 1256
6440.58 1300
6441.33 1260
6442.09 1243
6442.85 1324
6443.61 1300
6444.36 1214
6445.12 1198
6445.88 1239
6446.64 1223
6447.39 1267
6448.15 1245
6448.91 1226
6449.67 1262
6450.42 1234
6451.18 1242
6451.94 1282
6452.70 1284
6453.46 1239
6454.21 1318
6454.97 1266
6455.73 1246
6456.49 1349
6457.25 1399
6458.00 1369
6458.76 1322
6459.52 1404
6460.28 1454
6461.04 1379
6461.80 1362
6462.55 1398
6463.31 1405
6464.07 1510
6464.83 1496
6465.59 1452
6466.35 1426
6467.11 1474
6467.87 1552
6468.62 1600
6469.38 1533
6470.14 1566
6470.90 1657
6471.66 1647
6472.42 1553
6473.18 1534
6473.94 1620
6474.70 1619
6475.46 1650
6476.22 1621
6476.97 1600
6477.73 1642
6478.49 1673
6479.25 1708
6480.01 1702
6480.77 1810
6481.53 1825
6482.29 1857
6483.05 1843
6483.81 1685
6484.57 1774
6485.33 1869
6486.09 1932
6486.85 1904
6487.61 1953
6488.37 2018
6489.13 1985
6489.89 2056
6490.65 2172
6491.41 2206
6492.17 2091
6492.93 2232
6493.69 2442
6494.45 2349
6495.21 2418
6495.97 2487
6496.73 2678
6497.49 2653
6498.26 2578
6499.02 2597
6499.78 2597
6500.54 2659
6501.30 2708
6502.06 2679
6502.82 2488
6503.58 2570
6504.34 2513
6505.10 2517
6505.86 2745
6506.62 2692
6507.39 2782
6508.15 2866
6508.91 2798
6509.67 2812
6510.43 2859
6511.19 2952
6511.95 3108
6512.72 3242
6513.48 3172
6514.24 3217
6515.00 3130
6515.76 3229
6516.52 3138
6517.28 3152
6518.05 3256
6518.81 3287
6519.57 3382
6520.33 3470
6521.09 3564
6521.86 3618
6522.62 3847
6523.38 3901
6524.14 4202
6524.90 4262
6525.67 4747
6526.43 5267
6527.19 5757
6527.95 6194
6528.72 6671
6529.48 6905
6530.24 7342
6531.00 7434
6531.77 7337
6532.53 7205
6533.29 7337
6534.05 7581
6534.82 8552
6535.58 9773
6536.34 11412
6537.11 13152
6537.87 14719
6538.63 15305
6539.39 15061
6540.16 13970
6540.92 12596
6541.68 11024
6542.45 9038
6543.21 7596
6543.97 6459
6544.74 5545
6545.50 4661
6546.26 4073
6547.03 3618
6547.79 3359
6548.55 3185
6549.32 2981
6550.08 2982
6550.84 2814
6551.61 2934
6552.37 3003
6553.14 2941
6553.90 2777
6554.66 2840
6555.43 2842
6556.19 2779
6556.96 2604
6557.72 2484
6558.48 2496
6559.25 2597
6560.01 2653
6560.78 2582
6561.54 2545
6562.31 2935
6563.07 2969
6563.83 3100
6564.60 3387
6565.36 3517
6566.13 3448
6566.89 3358
6567.66 3560
6568.42 3455
6569.19 3307
6569.95 3263
6570.72 3264
6571.48 3114
6572.25 3132
6573.01 3093
6573.78 3241
6574.54 3319
6575.31 3433
6576.07 3528
6576.84 3646
6577.60 3608
6578.37 3580
6579.13 3627
6579.90 3625
6580.66 3517
6581.43 3487
6582.19 3420
6582.96 3156
6583.73 3284
6584.49 3174
6585.26 3077
6586.02 3155
6586.79 3014
6587.55 3086
6588.32 3133
6589.09 3289
6589.85 3428
6590.62 3408
6591.38 3485
6592.15 3750
6592.92 4096
6593.68 4606
6594.45 4919
6595.22 5347
6595.98 5837
6596.75 6087
6597.51 5996
6598.28 5821
6599.05 5762
6599.81 5383
6600.58 4897
6601.35 4578
6602.11 4091
6602.88 3684
6603.65 3607
6604.41 3398
6605.18 3185
6605.95 3091
6606.71 3182
6607.48 3422
6608.25 3522
6609.02 3440
6609.78 3659
6610.55 3880
6611.32 3814
6612.08 3790
6612.85 3701
6613.62 3639
6614.39 3338
6615.15 3244
6615.92 3041
6616.69 2915
6617.46 2682
6618.22 2500
6618.99 2497
6619.76 2406
6620.53 2490
6621.30 2452
6622.06 2381
6622.83 2346
6623.60 2309
6624.37 2362
6625.13 2356
6625.90 2343
6626.67 2231
6627.44 2237
6628.21 2299
6628.98 2280
6629.74 2273
6630.51 2294
6631.28 2331
6632.05 2453
6632.82 2623
6633.59 2623
6634.35 2900
6635.12 2962
6635.89 3171
6636.66 3396
6637.43 3344
6638.20 3282
6638.97 3181
6639.74 2993
6640.50 2767
6641.27 2423
6642.04 2271
6642.81 2217
6643.58 2246
6644.35 2276
6645.12 2091
6645.89 2064
6646.66 2019
6647.43 2057
6648.20 2057
6648.97 2106
6649.73 2067
6650.50 2133
6651.27 2172
6652.04 2184
6652.81 2054
6653.58 2073
6654.35 2089
6655.12 2261
6655.89 2256
6656.66 2171
6657.43 2216
6658.20 2350
6658.97 2255
6659.74 2224
6660.51 2057
6661.28 1979
6662.05 1994
6662.82 1951
6663.59 1945
6664.36 1908
6665.13 1834
6665.90 1928
6666.67 1964
6667.44 1972
6668.22 1904
6668.99 1903
6669.76 1976
6670.53 1957
6671.30 1859
6672.07 1850
6672.84 1902
6673.61 2003
6674.38 1988
6675.15 2005
6675.92 2086
6676.69 1999
6677.46 2049
6678.24 2063
6679.01 2008
6679.78 1944
6680.55 1926
6681.32 1958
6682.09 2142
6682.86 2089
6683.63 2147
6684.41 2265
6685.18 2459
6685.95 2473
6686.72 2365
6687.49 2445
6688.26 2357
6689.04 2206
6689.81 2115
6690.58 2057
6691.35 2037
6692.12 1956
6692.90 1908
6693.67 1782
6694.44 1791
6695.21 1784
6695.98 1754
6696.76 1748
6697.53 1730
6698.30 1765
6699.07 1743
6699.84 1724
6700.62 1635
6701.39 1774
6702.16 1730
6702.93 1755
6703.71 1716
6704.48 1733
6705.25 1678
6706.03 1743
6706.80 1631
6707.57 1640
6708.34 1703
6709.12 1655
6709.89 1632
6710.66 1685
6711.44 1735
6712.21 1640
6712.98 1645
6713.75 1620
6714.53 1544
6715.30 1591
6716.07 1530
6716.85 1453
6717.62 1471
6718.39 1547
6719.17 1441
6719.94 1486
6720.72 1533
6721.49 1472
6722.26 1506
6723.04 1536
6723.81 1584
6724.58 1535
6725.36 1553
6726.13 1624
6726.91 1563
6727.68 1553
6728.45 1530
6729.23 1547
6730.00 1523
6730.78 1530
6731.55 1598
6732.32 1616
6733.10 1633
6733.87 1590
6734.65 1580
6735.42 1616
6736.20 1589
6736.97 1701
6737.74 1719
6738.52 1632
6739.29 1636
6740.07 1627
6740.84 1604
6741.62 1546
6742.39 1520
6743.17 1486
6743.94 1532
6744.72 1669
6745.49 1610
6746.27 1759
6747.04 1704
6747.82 1725
6748.59 1806
6749.37 1748
6750.14 1970
6750.92 1975
6751.69 2007
6752.47 2109
6753.24 2244
6754.02 2243
6754.80 2482
6755.57 2342
6756.35 2420
6757.12 2131
6757.90 1964
6758.67 1824
6759.45 1863
6760.23 1765
6761.00 1743
6761.78 1615
6762.55 1553
6763.33 1552
6764.11 1520
6764.88 1560
6765.66 1553
6766.43 1578
6767.21 1565
6767.99 1563
6768.76 1620
6769.54 1584
6770.32 1569
6771.09 1579
6771.87 1544
6772.64 1447
6773.42 1452
6774.20 1578
6774.97 1517
6775.75 1516
6776.53 1543
6777.31 1574
6778.08 1526
6778.86 1537
6779.64 1555
6780.41 1540
6781.19 1610
6781.97 1626
6782.74 1487
6783.52 1494
6784.30 1514
6785.08 1495
6785.85 1575
6786.63 1485
6787.41 1489
6788.19 1470
6788.96 1388
6789.74 1448
6790.52 1397
6791.30 1415
6792.07 1416
6792.85 1378
6793.63 1337
6794.41 1407
6795.18 1428
6795.96 1486
6796.74 1445
6797.52 1286
6798.30 1287
6799.07 1305
6799.85 1319
6800.63 1409
6801.41 1368
6802.19 1414
6802.97 1423
6803.74 1483
6804.52 1445
6805.30 1511
6806.08 1567
6806.86 1452
6807.64 1477
6808.41 1406
6809.19 1321
6809.97 1424
6810.75 1466
6811.53 1371
6812.31 1332
6813.09 1323
6813.87 1388
6814.64 1413
6815.42 1433
6816.20 1446
6816.98 1451
6817.76 1453
6818.54 1436
6819.32 1405
6820.10 1458
6820.88 1418
6821.66 1362
6822.44 1425
6823.22 1442
6824.00 1374
6824.78 1384
6825.55 1318
6826.33 1413
6827.11 1447
6827.89 1449
6828.67 1367
6829.45 1350
6830.23 1353
6831.01 1368
6831.79 1318
6832.57 1416
6833.35 1392
6834.13 1252
6834.91 1388
6835.69 1334
6836.47 1334
6837.25 1393
6838.03 1342
6838.81 1297
6839.60 1407
6840.38 1380
6841.16 1462
6841.94 1453
6842.72 1379
6843.50 1308
6844.28 1269
6845.06 1282
6845.84 1341
6846.62 1422
6847.40 1569
6848.18 1726
6848.96 2036
6849.74 2433
6850.53 2769
6851.31 3126
6852.09 3508
6852.87 3725
6853.65 3768
6854.43 3581
6855.21 3359
6855.99 3113
6856.77 2759
6857.56 2459
6858.34 2165
6859.12 1929
6859.90 1824
6860.68 1605
6861.46 1520
6862.25 1518
6863.03 1520
6863.81 1475
6864.59 1465
6865.37 1502
6866.15 1508
6866.94 1569
6867.72 1547
6868.50 1502
6869.28 1527
6870.07 1659
6870.85 1569
6871.63 1452
6872.41 1445
6873.19 1444
6873.98 1511
6874.76 1492
6875.54 1486
6876.32 1561
6877.11 1589
6877.89 1618
6878.67 1708
6879.45 1654
6880.24 1791
6881.02 1860
6881.80 1802
6882.59 1830
6883.37 1720
6884.15 1655
6884.93 1809
6885.72 1923
6886.50 2037
6887.28 2081
6888.07 2301
6888.85 2575
6889.63 2729
6890.42 2854
6891.20 2962
6891.98 2889
6892.77 2713
6893.55 2404
6894.33 2284
6895.12 2001
6895.90 1856
6896.68 1777
6897.47 1884
6898.25 1818
6899.04 1680
6899.82 1745
6900.60 1751
6901.39 1744
6902.17 1840
6902.95 1864
6903.74 1888
6904.52 1840
6905.31 1907
6906.09 1802
6906.88 1806
6907.66 1816
6908.44 1927
6909.23 1799
6910.01 1810
6910.80 1843
6911.58 1987
6912.37 1763
6913.15 1801
6913.94 1754
6914.72 1742
6915.50 1712
6916.29 1778
6917.07 1705
6917.86 1810
6918.64 1697
6919.43 1616
6920.21 1779
6921.00 1733
6921.78 1710
6922.57 1729
6923.35 1713
6924.14 1702
6924.93 1700
6925.71 1796
6926.50 1814
6927.28 1740
6928.07 1769
6928.85 1874
6929.64 1884
6930.42 1851
6931.21 1840
6931.99 1930
6932.78 1955
6933.57 1945
6934.35 2088
6935.14 1997
6935.92 1962
6936.71 2015
6937.50 1872
6938.28 1951
6939.07 1952
6939.85 2157
6940.64 2230
6941.43 2181
6942.21 2313
6943.00 2465
6943.78 2545
6944.57 2667
6945.36 2873
6946.14 2883
6946.93 2854
6947.72 3003
6948.50 2963
6949.29 2945
6950.08 3254
6950.86 3282
6951.65 2975
6952.44 2950
6953.22 2848
6954.01 2640
6954.80 2576
6955.58 2480
6956.37 2451
6957.16 2381
6957.95 2467
6958.73 2509
6959.52 2374
6960.31 2456
6961.10 2527
6961.88 2549
6962.67 2565
6963.46 2503
6964.24 2557
6965.03 2570
6965.82 2648
6966.61 2829
6967.40 2953
6968.18 2924
6968.97 3113
6969.76 3365
6970.55 3415
6971.33 3463
6972.12 3566
6972.91 3593
6973.70 3769
6974.49 3687
6975.27 3612
6976.06 3631
6976.85 3567
6977.64 3479
6978.43 3647
6979.22 3601
6980.00 3697
6980.79 4089
6981.58 4673
6982.37 5299
6983.16 6187
6983.95 7759
6984.74 9822
6985.52 12476
6986.31 14882
6987.10 16352
6987.89 17552
6988.68 18009
6989.47 17159
6990.26 15301
6991.05 13228
6991.83 11218
6992.62 9213
6993.41 7272
6994.20 5940
6994.99 5103
6995.78 4185
6996.57 3632
6997.36 3428
6998.15 3080
6998.94 2910
6999.73 2826
7000.52 2791
7001.31 2836
7002.10 2758
7002.89 2779
7003.68 2705
7004.47 2516
7005.26 2499
7006.05 2360
7006.84 2325
7007.63 2208
7008.42 2160
7009.21 2148
7010.00 2079
7010.79 1910
7011.58 1955
7012.37 2072
7013.16 2183
7013.95 2368
7014.74 2340
7015.53 2425
7016.32 2426
7017.11 2440
7017.90 2568
7018.69 2405
7019.48 2354
7020.27 2158
7021.06 2262
7021.85 2309
7022.64 2353
7023.43 2290
7024.22 2415
7025.02 2543
7025.81 2520
7026.60 2577
7027.39 2473
7028.18 2286
7028.97 2189
7029.76 2190
7030.55 2183
7031.34 2081
7032.14 2019
7032.93 1874
7033.72 1858
7034.51 1828
7035.30 1895
7036.09 1911
7036.88 1919
7037.68 1856
7038.47 1760
7039.26 1839
7040.05 1991
7040.84 2060
7041.64 1941
7042.43 2056
7043.22 2084
7044.01 2144
7044.80 2193
7045.60 2283
7046.39 2274
7047.18 2302
7047.97 2293
7048.76 2439
7049.56 2567
7050.35 2544
7051.14 2852
7051.93 2861
7052.73 2842
7053.52 2758
7054.31 2628
7055.10 2394
7055.90 2423
7056.69 2188
7057.48 2077
7058.27 2129
7059.07 1958
7059.86 2008
7060.65 2005
7061.45 1938
7062.24 1977
7063.03 1954
7063.83 1960
7064.62 2054
7065.41 1926
7066.21 2019
7067.00 1904
7067.79 1875
7068.59 1923
7069.38 1859
7070.17 1817
7070.97 1899
7071.76 1825
7072.55 1822
7073.35 1811
7074.14 1808
7074.93 1852
7075.73 1754
7076.52 1706
7077.32 1644
7078.11 1663
7078.90 1637
7079.70 1504
7080.49 1579
7081.29 1593
7082.08 1637
7082.87 1634
7083.67 1627
7084.46 1502
7085.26 1577
7086.05 1509
7086.85 1457
7087.64 1473
7088.43 1514
7089.23 1433
7090.02 1469
7090.82 1492
7091.61 1331
7092.41 1352
7093.20 1431
7094.00 1492
7094.79 1471
7095.59 1361
7096.38 1304
7097.18 1354
7097.97 1391
7098.77 1395
7099.56 1309
7100.36 1238
7101.15 1276
7101.95 1337
7102.74 1345
7103.54 1249
7104.33 1306
7105.13 1194
7105.92 1215
7106.72 1185
7107.52 1232
7108.31 1211
7109.11 1243
7109.90 1285
7110.70 1214
7111.49 1268
7112.29 1248
7113.09 1240
7113.88 1187
7114.68 1203
7115.47 1277
7116.27 1310
7117.07 1238
7117.86 1235
7118.66 1271
7119.45 1264
7120.25 1193
7121.05 1132
7121.84 1164
7122.64 1246
7123.44 1279
7124.23 1189
7125.03 1142
7125.83 1263
7126.62 1174
7127.42 1138
7128.22 1152
7129.01 1236
7129.81 1159
7130.61 1187
7131.40 1231
7132.20 1325
7133.00 1276
7133.79 1254
7134.59 1311
7135.39 1169
7136.19 1187
7136.98 1202
7137.78 1194
7138.58 1166
7139.38 1142
7140.17 1126
7140.97 1203
7141.77 1122
7142.57 1135
7143.36 1085
7144.16 1176
7144.96 1128
7145.76 1155
7146.55 1178
7147.35 1171
7148.15 1116
7148.95 1119
7149.74 1098
7150.54 1046
7151.34 1062
7152.14 1077
7152.94 1004
7153.74 957
7154.53 1101
7155.33 1100
7156.13 1119
7156.93 1112
7157.73 1089
7158.53 1088
7159.32 1180
7160.12 1105
7160.92 1169
7161.72 1187
7162.52 1066
7163.32 1084
7164.12 1030
7164.91 995
7165.71 1047
7166.51 1030
7167.31 1018
7168.11 1022
7168.91 975
7169.71 970
7170.51 1000
7171.31 959
7172.11 979
7172.90 1105
7173.70 1003
7174.50 1006
7175.30 989
7176.10 974
7176.90 973
7177.70 921
7178.50 940
7179.30 982
7180.10 962
7180.90 965
7181.70 991
7182.50 916
7183.30 927
7184.10 957
7184.90 954
7185.70 1013
7186.50 940
7187.30 1046
7188.10 974
7188.90 852
7189.70 975
7190.50 1014
7191.30 930
7192.10 996
7192.90 921
7193.70 959
7194.50 947
7195.30 1002
7196.10 957
7196.90 983
7197.70 948
7198.50 975
7199.30 960
7200.11 979
7200.91 984
7201.71 942
7202.51 943
7203.31 942
7204.11 950
7204.91 923
7205.71 969
7206.51 915
7207.31 898
7208.12 945
7208.92 866
7209.72 872
7210.52 990
7211.32 1011
7212.12 1006
7212.92 958
7213.72 851
7214.53 976
7215.33 925
7216.13 864
7216.93 925
7217.73 970
7218.53 984
7219.34 972
7220.14 1025
7220.94 1037
7221.74 1018
7222.54 1098
7223.35 1032
7224.15 1029
7224.95 1017
7225.75 924
7226.56 963
7227.36 976
7228.16 929
7228.96 971
7229.76 1008
7230.57 939
7231.37 912
7232.17 952
7232.97 959
7233.78 910
7234.58 946
7235.38 850
7236.19 875
7236.99 894
7237.79 936
7238.59 936
7239.40 953
7240.20 959
7241.00 974
7241.81 980
7242.61 1034
7243.41 1037
7244.22 996
7245.02 1033
7245.82 992
7246.63 947
7247.43 979
7248.23 1079
7249.04 1034
7249.84 1006
7250.64 1052
7251.45 971
7252.25 973
7253.05 955
7253.86 1094
7254.66 1047
7255.46 913
7256.27 978
7257.07 1015
7257.88 1000
7258.68 1005
7259.48 1099
7260.29 1180
7261.09 1266
7261.90 1164
7262.70 1299
7263.51 1301
7264.31 1316
7265.11 1331
7265.92 1235
7266.72 1187
7267.53 1132
7268.33 1127
7269.14 1072
7269.94 1002
7270.75 1062
7271.55 1083
7272.36 993
7273.16 1017
7273.97 1017
7274.77 1037
7275.58 1046
7276.38 1066
7277.19 1102
7277.99 1086
7278.80 1035
7279.60 1110
7280.41 1181
7281.21 1134
7282.02 1220
7282.82 1288
7283.63 1515
7284.43 1758
7285.24 1849
7286.04 1776
7286.85 1834
7287.66 1947
7288.46 1799
7289.27 1732
7290.07 1702
7290.88 1534
7291.68 1307
7292.49 1182
7293.30 1174
7294.10 1138
7294.91 1103
7295.71 1006
7296.52 980
7297.33 1038
7298.13 1033
7298.94 1038
7299.74 1037
7300.55 1047
7301.36 1035
7302.16 1038
7302.97 988
7303.78 1019
7304.58 1053
7305.39 1060
7306.20 1031
7307.00 1097
7307.81 1016
7308.62 1082
7309.42 1111
7310.23 1072
7311.04 1086
7311.84 1095
7312.65 1180
7313.46 1091
7314.27 1086
7315.07 1133
7315.88 1209
7316.69 1209
7317.49 1242
7318.30 1362
7319.11 1506
7319.92 1520
7320.72 1680
7321.53 1662
7322.34 1641
7323.15 1593
7323.95 1531
7324.76 1443
7325.57 1355
7326.38 1285
7327.19 1173
7327.99 1330
7328.80 1168
7329.61 1127
7330.42 1106
7331.22 998
7332.03 1031
7332.84 1089
7333.65 1066
7334.46 1109
7335.27 1140
7336.07 1135
7336.88 1088
7337.69 1113
7338.50 1060
7339.31 1015
7340.12 1074
7340.92 1053
7341.73 992
7342.54 965
7343.35 1013
7344.16 960
7344.97 1002
7345.78 1001
7346.59 1037
7347.39 975
7348.20 955
7349.01 929
7349.82 988
7350.63 947
7351.44 976
7352.25 923
7353.06 900
7353.87 964
7354.68 983
7355.49 970
7356.30 972
7357.11 1018
7357.92 929
7358.72 943
7359.53 925
7360.34 932
7361.15 1019
7361.96 964
7362.77 932
7363.58 952
7364.39 927
7365.20 920
7366.01 926
7366.82 874
7367.63 866
7368.44 852
7369.25 844
7370.06 878
7370.87 940
7371.68 821
7372.49 818
7373.30 872
7374.11 907
7374.93 873
7375.74 880
7376.55 916
7377.36 922
7378.17 894
7378.98 935
7379.79 893
7380.60 890
7381.41 895
7382.22 916
7383.03 892
7383.84 964
7384.65 867
7385.46 938
7386.28 957
7387.09 871
7387.90 952
7388.71 949
7389.52 886
7390.33 826
7391.14 782
7391.95 770
7392.77 866
7393.58 855
7394.39 840
7395.20 778
7396.01 878
7396.82 927
7397.64 867
7398.45 820
7399.26 831
7400.07 816
7400.88 874
7401.69 867
7402.51 837
7403.32 827
7404.13 780
7404.94 782
7405.76 844
7406.57 787
7407.38 785
7408.19 782
7409.00 779
7409.82 761
7410.63 804
7411.44 859
7412.25 791
7413.07 780
7413.88 803
7414.69 812
7415.50 787
7416.32 818
7417.13 867
7417.94 795
7418.76 867
7419.57 770
7420.38 783
7421.19 780
7422.01 828
7422.82 828
7423.63 825
7424.45 845
7425.26 834
7426.07 769
7426.89 874
7427.70 906
7428.51 864
7429.33 901
7430.14 906
7430.95 932
7431.77 1010
7432.58 1001
7433.39 1016
7434.21 998
7435.02 963
7435.84 924
7436.65 988
7437.46 958
7438.28 879
7439.09 882
7439.91 894
7440.72 922
7441.53 900
7442.35 903
7443.16 940
7443.98 854
7444.79 896
7445.60 860
7446.42 847
7447.23 859
7448.05 839
7448.86 738
7449.68 789
7450.49 765
7451.31 727
7452.12 794
7452.94 791
7453.75 808
7454.57 882
7455.38 800
7456.20 812
7457.01 791
7457.83 800
7458.64 820
7459.46 888
7460.27 808
7461.09 799
7461.90 807
7462.72 816
7463.53 845
7464.35 844
7465.16 872
7465.98 824
7466.79 883
7467.61 845
7468.42 825
7469.24 803
7470.06 889
7470.87 835
7471.69 799
7472.50 819
7473.32 821
7474.13 853
7474.95 865
7475.77 789
7476.58 837
7477.40 863
7478.21 815
7479.03 775
7479.85 875
7480.66 832
7481.48 863
7482.30 835
7483.11 845
7483.93 801
7484.75 781
7485.56 804
7486.38 780
7487.20 869
7488.01 831
7488.83 826
7489.65 880
7490.46 811
7491.28 835
7492.10 806
7492.91 853
7493.73 764
7494.55 801
7495.36 733
7496.18 774
7497.00 782
7497.82 795
7498.63 763
7499.45 749
7500.27 778
7501.08 831
7501.90 857
7502.72 918
7503.54 867
7504.35 828
7505.17 843
7505.99 755
7506.81 798
7507.62 810
7508.44 846
7509.26 809
7510.08 834
7510.90 778
7511.71 767
7512.53 785
7513.35 759
7514.17 757
7514.99 768
7515.80 754
7516.62 850
7517.44 794
7518.26 761
7519.08 823
7519.90 818
7520.71 708
7521.53 736
7522.35 744
7523.17 735
7523.99 782
7524.81 798
7525.63 800
7526.45 812
7527.26 809
7528.08 823
7528.90 923
7529.72 873
7530.54 848
7531.36 816
7532.18 787
7533.00 798
7533.82 751
7534.64 752
7535.45 796
7536.27 756
7537.09 750
7537.91 825
7538.73 816
7539.55 875
7540.37 761
7541.19 749
7542.01 812
7542.83 785
7543.65 835
7544.47 893
7545.29 822
7546.11 825
7546.93 847
7547.75 785
7548.57 762
7549.39 799
7550.21 795
7551.03 781
7551.85 786
7552.67 805
7553.49 785
7554.31 770
7555.13 810
7555.95 805
7556.77 854
7557.59 852
7558.41 847
7559.23 771
7560.05 796
7560.87 880
7561.69 847
7562.51 933
7563.34 860
7564.16 798
7564.98 856
7565.80 1016
7566.62 955
7567.44 897
7568.26 888
7569.08 911
7569.90 883
7570.72 834
7571.55 849
7572.37 936
7573.19 907
7574.01 843
7574.83 851
7575.65 833
7576.47 830
7577.30 801
7578.12 803
7578.94 890
7579.76 846
7580.58 939
7581.40 877
7582.23 791
7583.05 849
7583.87 901
7584.69 911
7585.51 883
7586.33 868
7587.16 875
7587.98 962
7588.80 871
7589.62 1045
7590.45 989
7591.27 1038
7592.09 1037
7592.91 949
7593.74 1014
7594.56 964
7595.38 999
7596.20 1064
7597.03 1012
7597.85 1024
7598.67 1120
7599.49 1077
7600.32 1051
7601.14 1082
7601.96 1115
7602.78 1179
7603.61 1287
7604.43 1259
7605.25 1395
7606.08 1403
7606.90 1442
7607.72 1527
7608.55 1465
7609.37 1487
7610.19 1380
7611.02 1263
7611.84 1221
7612.66 1167
7613.49 1088
7614.31 1129
7615.13 1126
7615.96 1051
7616.78 1013
7617.60 1213
7618.43 1239
7619.25 1230
7620.08 1196
7620.90 1249
7621.72 1233
7622.55 1194
7623.37 1145
7624.20 1097
7625.02 1128
7625.84 1101
7626.67 1090
7627.49 1085
7628.32 1146
7629.14 1240
7629.97 1287
7630.79 1316
7631.61 1308
7632.44 1489
7633.26 1644
7634.09 1663
7634.91 1631
7635.74 1495
7636.56 1465
7637.39 1422
7638.21 1257
7639.04 1187
7639.86 1064
7640.69 1060
7641.51 1011
7642.34 986
7643.16 999
7643.99 905
7644.81 918
7645.64 968
7646.46 982
7647.29 972
7648.11 868
7648.94 905
7649.76 847
7650.59 847
7651.42 910
7652.24 884
7653.07 945
7653.89 865
7654.72 917
7655.54 900
7656.37 814
7657.20 893
7658.02 914
7658.85 936
7659.67 886
7660.50 856
7661.33 940
7662.15 852
7662.98 859
7663.80 820
7664.63 817
7665.46 908
7666.28 872
7667.11 913
7667.94 838
7668.76 792
7669.59 842
7670.42 828
7671.24 823
7672.07 882
7672.90 867
7673.72 862
7674.55 803
7675.38 826
7676.20 814
7677.03 801
7677.86 811
7678.68 833
7679.51 802
7680.34 757
7681.16 780
7681.99 829
7682.82 820
7683.65 782
7684.47 807
7685.30 810
7686.13 793
7686.96 830
7687.78 825
7688.61 789
7689.44 807
7690.27 793
7691.09 802
7691.92 803
7692.75 786
7693.58 777
7694.41 779
7695.23 717
7696.06 767
7696.89 823
7697.72 780
7698.55 817
7699.37 807
7700.20 837
7701.03 767
7701.86 856
7702.69 793
7703.51 740
7704.34 804
7705.17 787
7706.00 767
7706.83 847
7707.66 828
7708.49 846
7709.31 805
7710.14 715
7710.97 743
7711.80 795
7712.63 828
7713.46 779
7714.29 776
7715.12 731
7715.95 743
7716.77 717
7717.60 691
7718.43 718
7719.26 738
7720.09 751
7720.92 785
7721.75 715
7722.58 747
7723.41 806
7724.24 766
7725.07 718
7725.90 670
7726.73 785
7727.56 732
7728.39 710
7729.22 706
7730.05 729
7730.88 748
7731.71 723
7732.54 718
7733.37 673
7734.20 707
7735.03 748
7735.86 740
7736.69 743
7737.52 750
7738.35 707
7739.18 695
7740.01 781
7740.84 777
7741.67 674
7742.50 648
7743.33 701
7744.16 711
7744.99 723
7745.82 674
7746.65 693
7747.48 750
7748.31 765
7749.14 750
7749.97 788
7750.81 820
7751.64 752
7752.47 739
7753.30 748
7754.13 670
7754.96 715
7755.79 743
7756.62 743
7757.45 734
7758.29 724
7759.12 712
7759.95 764
7760.78 734
7761.61 726
7762.44 710
7763.27 689
7764.11 729
7764.94 713
7765.77 769
7766.60 761
7767.43 749
7768.26 736
7769.10 722
7769.93 697
7770.76 664
7771.59 720
7772.42 832
7773.26 794
7774.09 780
7774.92 766
7775.75 713
7776.59 763
7777.42 730
7778.25 731
7779.08 722
7779.92 741
7780.75 764
7781.58 789
7782.41 692
7783.25 731
7784.08 720
7784.91 708
7785.74 715
7786.58 720
7787.41 724
7788.24 692
7789.08 678
7789.91 725
7790.74 790
7791.57 705
7792.41 718
7793.24 667
7794.07 727
7794.91 716
7795.74 753
7796.57 729
7797.41 786
7798.24 722
7799.07 696
7799.91 702
7800.74 782
7801.58 846
7802.41 780
7803.24 786
7804.08 807
7804.91 822
7805.74 762
7806.58 873
7807.41 802
7808.25 856
7809.08 881
7809.91 816
7810.75 792
7811.58 852
7812.42 953
7813.25 966
7814.09 1082
7814.92 1084
7815.75 1112
7816.59 1055
7817.42 1233
7818.26 1281
7819.09 1155
7819.93 1180
7820.76 1101
7821.60 1077
7822.43 1033
7823.27 1089
7824.10 941
7824.94 916
7825.77 972
7826.61 948
7827.44 897
7828.28 910
7829.11 926
7829.95 1110
7830.78 980
7831.62 946
7832.45 930
7833.29 992
7834.12 1036
7834.96 931
7835.79 1057
7836.63 1002
7837.46 1093
7838.30 1008
7839.14 913
7839.97 936
7840.81 913
7841.64 821
7842.48 929
7843.31 886
7844.15 909
7844.99 894
7845.82 926
7846.66 853
7847.49 905
7848.33 951
7849.17 928
7850.00 875
7850.84 901
7851.68 1007
7852.51 1014
7853.35 987
7854.18 958
7855.02 982
7855.86 1048
7856.69 1070
7857.53 1070
7858.37 1053
7859.20 1252
7860.04 1323
7860.88 1351
7861.71 1474
7862.55 1456
7863.39 1331
7864.23 1276
7865.06 1271
7865.90 1192
7866.74 998
7867.57 1062
7868.41 1056
7869.25 1026
7870.09 1026
7870.92 1046
7871.76 1118
7872.60 1159
7873.44 1113
7874.27 1178
7875.11 1180
7875.95 1231
7876.79 1210
7877.62 1260
7878.46 1446
7879.30 1461
7880.14 1451
7880.97 1416
7881.81 1398
7882.65 1457
7883.49 1329
7884.33 1265
7885.16 1303
7886.00 1223
7886.84 1243
7887.68 1196
7888.52 1157
7889.36 1147
7890.19 1183
7891.03 1194
7891.87 1268
7892.71 1292
7893.55 1196
7894.39 1285
7895.23 1288
7896.06 1155
7896.90 986
7897.74 1011
7898.58 1057
7899.42 1071
7900.26 1049
7901.10 980
7901.94 958
7902.77 990
7903.61 1071
7904.45 983
7905.29 929
7906.13 927
7906.97 993
7907.81 950
7908.65 915
7909.49 965
7910.33 888
7911.17 957
7912.01 975
7912.85 983
7913.69 935
7914.53 914
7915.37 931
7916.21 931
7917.05 930
7917.89 977
7918.73 1099
7919.57 1139
7920.41 1257
7921.25 1211
7922.09 1177
7922.93 1235
7923.77 1078
7924.61 1047
7925.45 919
7926.29 916
7927.13 882
7927.97 869
7928.81 838
7929.65 876
7930.49 904
7931.33 877
7932.17 842
7933.01 894
7933.85 836
7934.69 816
7935.53 849
7936.37 824
7937.21 810
7938.05 815
7938.90 862
7939.74 802
7940.58 840
7941.42 839
7942.26 828
7943.10 811
7943.94 785
7944.78 788
7945.63 839
7946.47 862
7947.31 799
7948.15 884
7948.99 885
7949.83 880
7950.67 869
7951.52 843
7952.36 854
7953.20 909
7954.04 924
7954.88 941
7955.72 932
7956.57 987
7957.41 984
7958.25 883
7959.09 887
7959.93 903
7960.78 896
7961.62 914
7962.46 889
7963.30 902
7964.15 817
7964.99 832
7965.83 870
7966.67 901
7967.52 969
7968.36 947
7969.20 979
7970.04 1030
7970.89 1002
7971.73 960
7972.57 947
7973.41 946
7974.26 894
7975.10 838
7975.94 838
7976.79 811
7977.63 809
7978.47 860
7979.31 788
7980.16 774
7981.00 840
7981.84 774
7982.69 813
7983.53 772
7984.37 752
7985.22 702
7986.06 722
7986.90 748
7987.75 692
7988.59 693
7989.44 772
7990.28 745
7991.12 718
7991.97 703
7992.81 715
7993.65 694
7994.50 690
7995.34 732
7996.19 790
7997.03 780
7997.87 748
7998.72 771
7999.56 774
8000.41 732
8001.25 729
8002.10 771
8002.94 689
8003.78 694
8004.63 708
8005.47 717
8006.32 683
8007.16 672
8008.01 712
8008.85 674
8009.70 666
8010.54 613
8011.39 687
8012.23 679
8013.08 680
8013.92 681
8014.77 724
8015.61 730
8016.46 716
8017.30 686
8018.15 713
8018.99 677
8019.84 711
8020.68 695
8021.53 744
8022.37 640
8023.22 659
8024.06 628
8024.91 565
8025.75 636
8026.60 697
8027.45 665
8028.29 602
8029.14 644
8029.98 580
8030.83 676
8031.67 693
8032.52 632
8033.37 620
8034.21 643
8035.06 650
8035.90 713
8036.75 667
8037.60 623
8038.44 666
8039.29 613
8040.14 595
8040.98 685
8041.83 660
8042.68 695
8043.52 612
8044.37 661
8045.21 599
8046.06 625
8046.91 625
8047.75 703
8048.60 657
8049.45 649
8050.30 657
8051.14 668
8051.99 643
8052.84 621
8053.68 639
8054.53 744
8055.38 682
8056.22 677
8057.07 613
8057.92 686
8058.77 678
8059.61 633
8060.46 629
8061.31 638
8062.16 631
8063.00 640
8063.85 643
8064.70 620
8065.55 614
8066.39 675
8067.24 665
8068.09 606
8068.94 647
8069.79 646
8070.63 643
8071.48 588
8072.33 590
8073.18 619
8074.03 604
8074.87 568
8075.72 686
8076.57 645
8077.42 595
8078.27 563
8079.12 674
8079.96 628
8080.81 574
8081.66 637
8082.51 644
8083.36 602
8084.21 561
8085.06 635
8085.90 635
8086.75 605
8087.60 623
8088.45 667
8089.30 580
8090.15 573
8091.00 636
8091.85 616
8092.70 595
8093.54 580
8094.39 641
8095.24 600
8096.09 601
8096.94 620
8097.79 560
8098.64 607
8099.49 559
8100.34 619
8101.19 605
8102.04 580
8102.89 589
8103.74 621
8104.59 629
8105.44 554
8106.29 624
8107.14 635
8107.99 629
8108.84 679
8109.69 617
8110.54 616
8111.39 576
8112.24 651
8113.09 648
8113.94 588
8114.79 569
8115.64 569
8116.49 626
8117.34 629
8118.19 568
8119.04 686
8119.89 681
8120.74 653
8121.59 641
8122.44 619
8123.29 602
8124.14 639
8124.99 619
8125.84 644
8126.70 651
8127.55 672
8128.40 609
8129.25 634
8130.10 601
8130.95 621
8131.80 658
8132.65 650
8133.50 649
8134.36 652
8135.21 644
8136.06 690
8136.91 687
8137.76 655
8138.61 664
8139.46 730
8140.32 728
8141.17 700
8142.02 663
8142.87 653
8143.72 717
8144.57 754
8145.43 679
8146.28 688
8147.13 801
8147.98 790
8148.83 747
8149.69 758
8150.54 698
8151.39 761
8152.24 749
8153.10 752
8153.95 840
8154.80 880
8155.65 867
8156.50 943
8157.36 916
8158.21 1003
8159.06 1010
8159.92 879
8160.77 836
8161.62 792
8162.47 755
8163.33 759
8164.18 743
8165.03 678
8165.88 633
8166.74 628
8167.59 701
8168.44 674
8169.30 682
8170.15 711
8171.00 669
8171.86 727
8172.71 710
8173.56 684
8174.42 685
8175.27 683
8176.12 675
8176.98 642
8177.83 645
8178.68 635
8179.54 627
8180.39 630
8181.25 624
8182.10 578
8182.95 687
8183.81 672
8184.66 592
8185.51 660
8186.37 671
8187.22 622
8188.08 603
8188.93 565
8189.79 557
8190.64 632
8191.49 655
8192.35 643
8193.20 617
8194.06 627
8194.91 634
8195.77 574
8196.62 586
8197.47 613
8198.33 634
8199.18 617
8200.04 629
8200.89 571
8201.75 538
8202.60 570
8203.46 552
8204.31 608
8205.17 653
8206.02 584
8206.88 592
8207.73 621
8208.59 575
8209.44 630
8210.30 670
8211.15 593
8212.01 636
8212.87 596
8213.72 688
8214.58 627
8215.43 609
8216.29 584
8217.14 658
8218.00 641
8218.85 646
8219.71 615
8220.57 619
8221.42 694
8222.28 688
8223.13 666
8223.99 687
8224.85 665
8225.70 600
8226.56 616
8227.41 570
8228.27 568
8229.13 602
8229.98 637
8230.84 673
8231.70 589
8232.55 575
8233.41 596
8234.26 658
8235.12 614
8235.98 555
8236.83 635
8237.69 566
8238.55 538
8239.40 585
8240.26 538
8241.12 546
8241.98 594
8242.83 599
8243.69 542
8244.55 605
8245.40 585
8246.26 613
8247.12 554
8247.98 584
8248.83 560
8249.69 533
8250.55 584
8251.40 573
8252.26 548
8253.12 515
8253.98 628
8254.83 621
8255.69 547
8256.55 576
8257.41 604
8258.27 686
8259.12 646
8259.98 537
8260.84 614
8261.70 591
8262.55 673
8263.41 648
8264.27 601
8265.13 604
8265.99 571
8266.85 644
8267.70 615
8268.56 587
8269.42 613
8270.28 652
8271.14 656
8272.00 665
8272.85 560
8273.71 566
8274.57 639
8275.43 648
8276.29 620
8277.15 569
8278.01 590
8278.87 681
8279.72 623
8280.58 638
8281.44 597
8282.30 592
8283.16 630
8284.02 610
8284.88 585
8285.74 610
8286.60 612
8287.46 575
8288.32 637
8289.17 594
8290.03 616
8290.89 683
8291.75 682
8292.61 636
8293.47 633
8294.33 663
8295.19 651
8296.05 700
8296.91 676
8297.77 667
8298.63 685
8299.49 658
8300.35 689
8301.21 629
8302.07 696
8302.93 698
8303.79 646
8304.65 633
8305.51 592
8306.37 636
8307.23 621
8308.09 670
8308.95 655
8309.81 606
8310.67 709
8311.53 636
8312.39 637
8313.26 628
8314.12 636
8314.98 683
8315.84 701
8316.70 699
8317.56 720
8318.42 725
8319.28 807
8320.14 791
8321.00 744
8321.86 692
8322.73 670
8323.59 672
8324.45 597
8325.31 620
8326.17 611
8327.03 587
8327.89 556
8328.75 639
8329.62 594
8330.48 587
8331.34 560
8332.20 582
8333.06 679
8333.92 686
8334.79 698
8335.65 567
8336.51 645
8337.37 650
8338.23 605
8339.09 557
8339.96 599
8340.82 624
8341.68 626
8342.54 622
8343.41 642
8344.27 684
8345.13 711
8345.99 702
8346.85 705
8347.72 744
8348.58 682
8349.44 726
8350.30 645
8351.17 714
8352.03 573
8352.89 614
8353.76 653
8354.62 622
8355.48 599
8356.34 619
8357.21 637
8358.07 633
8358.93 634
8359.80 617
8360.66 633
8361.52 632
8362.38 623
8363.25 622
8364.11 600
8364.97 549
8365.84 601
8366.70 621
8367.56 558
8368.43 611
8369.29 627
8370.16 712
8371.02 692
8371.88 682
8372.75 660
8373.61 637
8374.47 618
8375.34 630
8376.20 634
8377.07 650
8377.93 629
8378.79 622
8379.66 641
8380.52 598
8381.39 655
8382.25 635
8383.11 652
8383.98 678
8384.84 578
8385.71 638
8386.57 653
8387.44 628
8388.30 607
8389.17 591
8390.03 675
8390.89 707
8391.76 684
8392.62 700
8393.49 655
8394.35 582
8395.22 614
8396.08 584
8396.95 616
8397.81 604
8398.68 567
8399.54 695
8400.41 689
8401.27 619
8402.14 610
8403.00 594
8403.87 609
8404.74 599
8405.60 571
8406.47 650
8407.33 652
8408.20 665
8409.06 657
8409.93 653
8410.79 695
8411.66 660
8412.53 622
8413.39 698
8414.26 691
8415.12 699
8415.99 732
8416.86 706
8417.72 704
8418.59 663
8419.45 680
8420.32 741
8421.19 735
8422.05 749
8422.92 713
8423.78 722
8424.65 735
8425.52 692
8426.38 734
8427.25 788
8428.12 738
8428.98 750
8429.85 740
8430.72 761
8431.58 757
8432.45 773
8433.32 753
8434.18 770
8435.05 886
8435.92 836
8436.79 853
8437.65 859
8438.52 817
8439.39 868
8440.25 874
8441.12 826
8441.99 1010
8442.86 1058
8443.72 1192
8444.59 1191
8445.46 1143
8446.33 1103
8447.19 1098
8448.06 1088
8448.93 1037
8449.80 1071
8450.66 977
8451.53 958
8452.40 975
8453.27 1021
8454.14 1048
8455.00 1019
8455.87 1072
8456.74 1129
8457.61 1152
8458.48 1203
8459.34 1160
8460.21 1196
8461.08 1105
8461.95 1271
8462.82 1215
8463.69 1184
8464.55 1197
8465.42 1124
8466.29 1077
8467.16 1093
8468.03 1212
8468.90 1416
8469.77 1803
8470.63 2067
8471.50 2494
8472.37 2535
8473.24 2676
8474.11 2619
8474.98 2365
8475.85 2111
8476.72 1910
8477.59 1721
8478.45 1459
8479.32 1333
8480.19 1164
8481.06 1130
8481.93 1068
8482.80 993
8483.67 1009
8484.54 965
8485.41 896
8486.28 922
8487.15 838
8488.02 922
8488.89 878
8489.76 912
8490.63 904
8491.50 826
8492.37 857
8493.24 824
8494.11 862
8494.98 842
8495.85 853
8496.72 808
8497.59 783
8498.46 844
8499.33 894
8500.20 867
8501.07 934
8501.94 869
8502.81 860
8503.68 921
8504.55 845
8505.42 876
8506.29 863
8507.16 928
8508.03 880
8508.90 958
8509.77 949
8510.65 953
8511.52 927
8512.39 1050
8513.26 982
8514.13 965
8515.00 971
8515.87 941
8516.74 952
8517.61 921
8518.48 892
8519.36 848
8520.23 901
8521.10 849
8521.97 842
8522.84 892
8523.71 886
8524.58 788
8525.46 877
8526.33 864
8527.20 967
8528.07 896
8528.94 864
8529.81 914
8530.69 930
8531.56 945
8532.43 973
8533.30 1004
8534.17 955
8535.05 1003
8535.92 979
8536.79 1013
8537.66 980
8538.54 1071
8539.41 1075
8540.28 1029
8541.15 992
8542.02 995
8542.90 927
8543.77 937
8544.64 910
8545.51 965
8546.39 960
8547.26 958
8548.13 964
8549.01 1050
8549.88 1011
8550.75 1074
8551.62 1120
8552.50 1147
8553.37 1342
8554.24 1476
8555.12 1602
8555.99 1653
8556.86 1674
8557.74 1724
8558.61 1608
8559.48 1449
8560.36 1370
8561.23 1240
8562.10 1205
8562.98 1045
8563.85 1042
8564.72 1020
8565.60 848
8566.47 865
8567.34 906
8568.22 857
8569.09 859
8569.97 794
8570.84 782
8571.71 835
8572.59 819
8573.46 791
8574.34 767
8575.21 814
8576.08 759
8576.96 804
8577.83 801
8578.71 737
8579.58 719
8580.46 715
8581.33 773
8582.20 737
8583.08 718
8583.95 708
8584.83 719
8585.70 701
8586.58 745
8587.45 740
8588.33 749
8589.20 748
8590.08 723
8590.95 765
8591.83 771
8592.70 775
8593.58 814
8594.45 820
8595.33 771
8596.20 798
8597.08 820
8597.95 813
8598.83 828
8599.70 788
8600.58 853
8601.45 925
8602.33 854
8603.21 828
8604.08 801
8604.96 780
8605.83 726
8606.71 752
8607.58 708
8608.46 694
8609.34 755
8610.21 791
8611.09 729
8611.96 752
8612.84 701
8613.72 760
8614.59 767
8615.47 811
8616.34 784
8617.22 844
8618.10 799
8618.97 852
8619.85 791
8620.73 736
8621.60 815
8622.48 819
8623.36 807
8624.23 818
8625.11 819
8625.99 845
8626.86 883
8627.74 786
8628.62 833
8629.49 824
8630.37 878
8631.25 859
8632.12 805
8633.00 847
8633.88 881
8634.76 832
8635.63 849
8636.51 872
8637.39 841
8638.26 853
8639.14 841
8640.02 842
8640.90 825
8641.77 867
8642.65 882
8643.53 906
8644.41 889
8645.28 948
8646.16 910
8647.04 913
8647.92 909
8648.80 950
8649.67 953
8650.55 918
8651.43 949
8652.31 921
8653.19 893
8654.06 957
8654.94 884
8655.82 930
8656.70 899
8657.58 933
8658.46 1037
8659.33 963
8660.21 996
8661.09 967
8661.97 974
8662.85 912
8663.73 972
8664.61 985
8665.48 976
8666.36 961
8667.24 985
8668.12 964
8669.00 1104
8669.88 1073
8670.76 1148
8671.64 1133
8672.52 1124
8673.40 1304
8674.27 1418
8675.15 1520
8676.03 1619
8676.91 1679
8677.79 1660
8678.67 1564
8679.55 1522
8680.43 1417
8681.31 1344
8682.19 1251
8683.07 1192
8683.95 1203
8684.83 1101
8685.71 1131
8686.59 1191
8687.47 1193
8688.35 1171
8689.23 1125
8690.11 1350
8690.99 1678
8691.87 1934
8692.75 2312
8693.63 2674
8694.51 2751
8695.39 2949
8696.27 2733
8697.15 2579
8698.03 2341
8698.91 2171
8699.79 1858
8700.67 1525
8701.55 1326
8702.43 1252
8703.31 1123
8704.19 1100
8705.07 1025
8705.95 934
8706.84 931
8707.72 958
8708.60 911
8709.48 878
8710.36 921
8711.24 915
8712.12 913
8713.00 874
8713.88 855
8714.76 862
8715.65 849
8716.53 884
8717.41 869
8718.29 845
8719.17 786
8720.05 763
8720.93 845
8721.82 805
8722.70 852
8723.58 857
8724.46 845
8725.34 862
8726.22 857
8727.11 825
8727.99 784
8728.87 830
8729.75 840
8730.63 860
8731.52 883
8732.40 884
8733.28 888
8734.16 834
8735.05 864
8735.93 891
8736.81 840
8737.69 873
8738.58 804
8739.46 760
8740.34 770
8741.22 768
8742.11 749
8742.99 754
8743.87 771
8744.75 784
8745.64 726
8746.52 739
8747.40 773
8748.28 820
8749.17 793
8750.05 785
8750.93 815
8751.82 763
8752.70 764
8753.58 758
8754.47 764
8755.35 819
8756.23 846
8757.12 854
8758.00 854
8758.88 924
8759.77 911
8760.65 1005
8761.53 932
8762.42 973
8763.30 894
8764.19 946
8765.07 933
8765.95 912
8766.84 833
8767.72 830
8768.60 886
8769.49 869
8770.37 932
8771.26 878
8772.14 872
8773.03 881
8773.91 894
8774.79 846
8775.68 829
8776.56 817
8777.45 752
8778.33 716
8779.22 749
8780.10 765
8780.98 784
8781.87 751
8782.75 757
8783.64 763
8784.52 703
8785.41 708
8786.29 711
8787.18 663
8788.06 650
8788.95 694
8789.83 716
8790.72 679
8791.60 680
8792.49 702
8793.37 703
8794.26 656
8795.14 595
8796.03 727
8796.92 741
8797.80 674
8798.69 633
8799.57 744
8800.46 727
8801.34 688
8802.23 668
8803.11 657
8804.00 669
8804.89 660
8805.77 680
8806.66 721
8807.54 700
8808.43 684
8809.32 701
8810.20 666
8811.09 652
8811.97 654
8812.86 645
8813.75 638
8814.63 620
8815.52 618
8816.41 636
8817.29 611
8818.18 589
8819.06 672
8819.95 680
8820.84 707
8821.72 661
8822.61 610
8823.50 693
8824.38 723
8825.27 663
8826.16 678
8827.05 656
8827.93 631
8828.82 642
8829.71 671
8830.59 665
8831.48 648
8832.37 688
8833.25 649
8834.14 637
8835.03 580
8835.92 624
8836.80 637
8837.69 629
8838.58 656
8839.47 591
8840.35 599
8841.24 570
8842.13 567
8843.02 524
8843.90 588
8844.79 628
8845.68 643
8846.57 614
8847.46 571
8848.34 582
8849.23 605
8850.12 576
8851.01 549
8851.90 578
8852.78 545
8853.67 609
8854.56 551
8855.45 502
8856.34 514
8857.23 580
8858.12 604
8859.00 596
8859.89 574
8860.78 558
8861.67 551
8862.56 566
8863.45 568
8864.34 566
8865.22 548
8866.11 542
8867.00 527
8867.89 596
8868.78 597
8869.67 571
8870.56 541
8871.45 504
8872.34 546
8873.23 528
8874.12 518
8875.00 565
8875.89 510
8876.78 505
8877.67 551
8878.56 570
8879.45 597
8880.34 510
8881.23 529
8882.12 566
8883.01 547
8883.90 531
8884.79 530
8885.68 623
8886.57 577
8887.46 636
8888.35 574
8889.24 496
8890.13 535
8891.02 526
8891.91 554
8892.80 575
8893.69 553
8894.58 562
8895.47 572
8896.36 551
8897.25 546
8898.14 495
8899.03 516
8899.92 542
8900.81 542
8901.71 487
8902.60 538
8903.49 548
8904.38 501
8905.27 511
8906.16 563
8907.05 589
8907.94 534
8908.83 535
8909.72 548
8910.61 537
8911.51 529
8912.40 549
8913.29 537
8914.18 540
8915.07 520
8915.96 580
8916.85 511
8917.75 503
8918.64 500
8919.53 544
8920.42 533
8921.31 492
8922.20 565
8923.09 472
8923.99 519
8924.88 556
8925.77 481
8926.66 546
8927.55 541
8928.45 556
8929.34 522
8930.23 486
8931.12 485
8932.01 517
8932.91 555
8933.80 497
8934.69 503
8935.58 482
8936.48 491
8937.37 544
8938.26 486
8939.15 464
8940.05 458
8940.94 437
8941.83 479
8942.72 491
8943.62 492
8944.51 496
8945.40 482
8946.30 530
8947.19 461
8948.08 452
8948.97 529
8949.87 502
8950.76 502
8951.65 461
8952.55 459
8953.44 487
8954.33 499
8955.23 484
8956.12 449
8957.01 494
8957.91 479
8958.80 493
8959.69 535
8960.59 473
8961.48 479
8962.38 486
8963.27 477
8964.16 518
8965.06 492
8965.95 562
8966.85 551
8967.74 517
8968.63 509
8969.53 559
8970.42 592
8971.32 497
8972.21 507
8973.10 498
8974.00 488
8974.89 478
8975.79 481
8976.68 530
8977.58 518
8978.47 472
8979.36 475
8980.26 448
8981.15 470
8982.05 470
8982.94 495
8983.84 478
8984.73 505
8985.63 487
8986.52 489
8987.42 424
8988.31 455
8989.21 475
8990.10 553
8991.00 513
8991.89 492
8992.79 421
8993.68 456
8994.58 457
8995.47 477
8996.37 517
8997.27 504
8998.16 457
8999.06 431
8999.95 492
9000.85 468
9001.74 525
9002.64 430
9003.53 409
9004.43 451
9005.33 482
9006.22 481
9007.12 521
9008.01 467
9008.91 452
9009.81 488
9010.70 497
9011.60 471
9012.49 453
9013.39 429
9014.29 455
9015.18 502
9016.08 422
9016.98 467
9017.87 442
9018.77 421
9019.67 436
9020.56 496
9021.46 475
9022.36 465
9023.25 466
9024.15 409
9025.05 472
9025.94 420
9026.84 418
9027.74 410
9028.63 439
9029.53 408
9030.43 438
9031.33 466
9032.22 424
9033.12 415
9034.02 447
9034.91 465
9035.81 471
9036.71 515
9037.61 486
9038.50 466
9039.40 415
9040.30 401
9041.20 405
9042.10 420
9042.99 405
9043.89 466
9044.79 447
9045.69 425
9046.58 445
9047.48 482
9048.38 476
9049.28 384
9050.18 440
9051.07 480
9051.97 481
9052.87 485
9053.77 444
9054.67 452
9055.57 482
9056.46 495
9057.36 468
9058.26 441
9059.16 489
9060.06 523
9060.96 501
9061.86 492
9062.75 463
9063.65 501
9064.55 460
9065.45 461
9066.35 484
9067.25 477
9068.15 497
9069.05 510
9069.95 486
9070.84 431
9071.74 459
9072.64 491
9073.54 484
9074.44 501
9075.34 480
9076.24 495
9077.14 482
9078.04 479
9078.94 445
9079.84 470
9080.74 521
9081.64 543
9082.54 491
9083.44 446
9084.34 508
9085.24 510
9086.14 520
9087.04 485
9087.94 491
9088.84 538
9089.74 532
9090.64 512
9091.54 472
9092.44 441
9093.34 509
9094.24 540
9095.14 493
9096.04 500
9096.94 461
9097.84 519
9098.74 540
9099.64 512
9100.54 495
9101.44 475
9102.34 493
9103.24 473
9104.14 499
9105.04 466
9105.95 474
9106.85 516
9107.75 481
9108.65 448
9109.55 452
9110.45 518
9111.35 511
9112.25 477
9113.15 430
9114.06 430
9114.96 448
9115.86 428
9116.76 479
9117.66 457
9118.56 469
9119.46 474
9120.37 479
9121.27 512
9122.17 469
9123.07 469
9123.97 473
9124.87 453
9125.78 454
9126.68 397
9127.58 452
9128.48 471
9129.38 455
9130.29 468
9131.19 498
9132.09 443
9132.99 472
9133.89 453
9134.80 468
9135.70 426
9136.60 442
9137.50 461
9138.41 431
9139.31 441
9140.21 431
9141.11 441
9142.02 420
9142.92 464
9143.82 453
9144.72 443
9145.63 431
9146.53 460
9147.43 458
9148.34 445
9149.24 421
9150.14 439
9151.05 463
9151.95 479
9152.85 481
9153.76 417
9154.66 460
9155.56 473
9156.47 515
9157.37 449
9158.27 458
9159.18 484
9160.08 452
9160.98 493
9161.89 443
9162.79 452
9163.69 477
9164.60 468
9165.50 438
9166.41 492
9167.31 410
9168.21 454
9169.12 468
9170.02 486
9170.93 405
9171.83 416
9172.73 457
9173.64 427
9174.54 442
9175.45 477
9176.35 465
9177.25 423
9178.16 432
9179.06 476
9179.97 437
9180.87 434
9181.78 466
9182.68 461
9183.59 478
9184.49 466
9185.40 462
9186.30 412
9187.21 444
9188.11 449
9189.02 480
9189.92 455
9190.83 487
9191.73 468
9192.64 390
9193.54 481
9194.45 519
9195.35 490
9196.26 441
9197.16 500
9198.07 442
9198.97 470
9199.88 451
9200.78 476
9201.69 506
9202.60 539
9203.50 563
9204.41 503
9205.31 510
9206.22 468
9207.13 492
9208.03 448
9208.94 471
9209.84 458
9210.75 463
9211.66 500
9212.56 485
9213.47 471
9214.37 502
9215.28 495
9216.19 484
9217.09 438
9218.00 473
9218.91 428
9219.81 414
9220.72 481
9221.63 430
9222.53 461
9223.44 452
9224.35 456
9225.25 416
9226.16 486
9227.07 457
9227.97 455
9228.88 468
9229.79 496
9230.69 458
9231.60 430
9232.51 431
9233.41 458
9234.32 497
9235.23 425
9236.14 502
9237.04 458
9237.95 480
9238.86 483
9239.77 438
9240.67 501
9241.58 497
9242.49 472
9243.40 461
9244.30 467
9245.21 463
9246.12 437
9247.03 450
9247.94 439
9248.84 390
9249.75 423
9250.66 418
9251.57 440
9252.48 456
9253.38 467
9254.29 452
9255.20 484
9256.11 441
9257.02 383
9257.93 407
9258.83 401
9259.74 455
9260.65 433
9261.56 455
9262.47 427
9263.38 449
9264.29 417
9265.19 417
9266.10 400
9267.01 441
9267.92 503
9268.83 480
9269.74 460
9270.65 474
9271.56 457
9272.47 478
9273.37 372
9274.28 431
9275.19 397
9276.10 411
9277.01 452
9277.92 428
9278.83 405
9279.74 462
9280.65 424
9281.56 469
9282.47 481
9283.38 440
9284.29 438
9285.20 455
9286.11 425
9287.02 463
9287.93 423
9288.84 439
9289.75 445
9290.66 458
9291.57 433
9292.48 421
9293.39 434
9294.30 439
9295.21 464
9296.12 491
9297.03 433
9297.94 503
9298.85 512
9299.76 467
9300.67 424
9301.58 497
9302.49 523
9303.40 536
9304.31 518
9305.22 454
9306.13 512
9307.04 542
9307.95 483
9308.87 486
9309.78 507
9310.69 555
9311.60 562
9312.51 595
9313.42 577
9314.33 582
9315.24 510
9316.15 550
9317.07 511
9317.98 496
9318.89 472
9319.80 525
9320.71 478
9321.62 473
9322.53 490
9323.45 468
9324.36 500
9325.27 537
9326.18 498
9327.09 446
9328.00 494
9328.92 468
9329.83 441
9330.74 492
9331.65 476
9332.56 470
9333.48 452
9334.39 431
9335.30 442
9336.21 430
9337.13 448
9338.04 441
9338.95 435
9339.86 419
9340.77 465
9341.69 509
9342.60 486
9343.51 454
9344.43 465
9345.34 514
9346.25 477
9347.16 478
9348.08 481
9348.99 499
9349.90 523
9350.81 508
9351.73 508
9352.64 441
9353.55 406
9354.47 440
9355.38 448
9356.29 463
9357.21 428
9358.12 470
9359.03 490
9359.95 451
9360.86 460
9361.77 481
9362.69 465
9363.60 449
9364.51 474
9365.43 432
9366.34 414
9367.26 383
9368.17 474
9369.08 486
9370.00 467
9370.91 411
9371.82 430
9372.74 472
9373.65 430
9374.57 467
9375.48 485
9376.40 528
9377.31 451
9378.22 499
9379.14 478
9380.05 466
9380.97 452
9381.88 503
9382.80 484
9383.71 471
9384.62 499
9385.54 522
9386.45 489
9387.37 463
9388.28 466
9389.20 498
9390.11 481
9391.03 455
9391.94 484
9392.86 488
9393.77 464
9394.69 443
9395.60 502
9396.52 465
9397.43 518
9398.35 494
9399.26 544
9400.18 568
9401.10 527
9402.01 530
9402.93 529
9403.84 545
9404.76 502
9405.67 525
9406.59 460
9407.50 490
9408.42 456
9409.34 435
9410.25 453
9411.17 524
9412.08 509
9413.00 485
9413.92 512
9414.83 467
9415.75 477
9416.66 499
9417.58 539
9418.50 525
9419.41 485
9420.33 490
9421.25 536
9422.16 523
9423.08 523
9423.99 521
9424.91 491
9425.83 492
9426.74 523
9427.66 517
9428.58 511
9429.49 494
9430.41 519
9431.33 478
9432.25 449
9433.16 525
9434.08 506
9435.00 507
9435.91 487
9436.83 497
9437.75 543
9438.67 577
9439.58 511
9440.50 540
9441.42 550
9442.33 576
9443.25 572
9444.17 536
9445.09 521
9446.00 528
9446.92 580
9447.84 496
9448.76 541
9449.68 515
9450.59 602
9451.51 659
9452.43 635
9453.35 655
9454.26 734
9455.18 822
9456.10 886
9457.02 812
9457.94 802
9458.86 741
9459.77 686
9460.69 686
9461.61 586
9462.53 573
9463.45 626
9464.37 597
9465.28 518
9466.20 517
9467.12 563
9468.04 585
9468.96 587
9469.88 533
9470.80 528
9471.72 569
9472.63 543
9473.55 538
9474.47 532
9475.39 514
9476.31 595
9477.23 601
9478.15 555
9479.07 558
9479.99 523
9480.91 630
9481.83 671
9482.74 701
9483.66 702
9484.58 624
9485.50 682
9486.42 651
9487.34 610
9488.26 566
9489.18 595
9490.10 570
9491.02 538
9491.94 567
9492.86 588
9493.78 558
9494.70 533
9495.62 485
9496.54 473
9497.46 562
9498.38 571
9499.30 533
9500.22 533
9501.14 475
9502.06 568
9502.98 548
9503.90 517
9504.82 503
9505.74 523
9506.66 553
9507.59 471
9508.51 530
9509.43 542
9510.35 537
9511.27 511
9512.19 542
9513.11 531
9514.03 530
9514.95 573
9515.87 519
9516.79 514
9517.71 526
9518.64 559
9519.56 565
9520.48 557
9521.40 526
9522.32 542
9523.24 549
9524.16 535
9525.08 524
9526.01 558
9526.93 565
9527.85 561
9528.77 550
9529.69 580
9530.61 604
9531.54 657
9532.46 635
9533.38 630
9534.30 649
9535.22 615
9536.15 682
9537.07 670
9537.99 601
9538.91 600
9539.83 636
9540.76 600
9541.68 582
9542.60 544
9543.52 559
9544.45 575
9545.37 546
9546.29 559
9547.21 545
9548.14 553
9549.06 551
9549.98 590
9550.90 565
9551.83 543
9552.75 523
9553.67 560
9554.59 617
9555.52 574
9556.44 565
9557.36 577
9558.29 547
9559.21 626
9560.13 579
9561.06 611
9561.98 593
9562.90 611
9563.83 619
9564.75 611
9565.67 586
9566.60 570
9567.52 594
9568.44 582
9569.37 562
9570.29 600
9571.21 636
9572.14 606
9573.06 628
9573.98 601
9574.91 599
9575.83 582
9576.76 608
9577.68 641
9578.60 598
9579.53 601
9580.45 649
9581.38 645
9582.30 615
9583.23 600
9584.15 613
9585.07 674
9586.00 616
9586.92 662
9587.85 646
9588.77 627
9589.70 590
9590.62 556
9591.55 588
9592.47 585
9593.40 605
9594.32 615
9595.24 655
9596.17 654
9597.09 637
9598.02 622
9598.94 628
9599.87 593
9600.79 610
9601.72 631
9602.65 664
9603.57 643
9604.50 645
9605.42 707
9606.35 678
9607.27 685
9608.20 685
9609.12 714
9610.05 765
9610.97 723
9611.90 674
9612.83 672
9613.75 725
9614.68 713
9615.60 740
9616.53 705
9617.45 678
9618.38 689
9619.31 706
9620.23 700
9621.16 682
9622.08 720
9623.01 737
9623.94 687
9624.86 749
9625.79 730
9626.72 783
9627.64 753
9628.57 787
9629.50 790
9630.42 789
9631.35 791
9632.27 786
9633.20 812
9634.13 846
9635.06 778
9635.98 786
9636.91 832
9637.84 825
9638.76 749
9639.69 844
9640.62 886
9641.54 849
9642.47 915
9643.40 930
9644.33 971
9645.25 950
9646.18 916
9647.11 998
9648.03 966
9648.96 972
9649.89 1007
9650.82 1025
9651.74 1058
9652.67 1105
9653.60 1047
9654.53 1150
9655.46 1187
9656.38 1192
9657.31 1204
9658.24 1130
9659.17 1094
9660.09 1163
9661.02 1133
9661.95 1156
9662.88 1115
9663.81 1155
9664.74 1186
9665.66 1149
9666.59 1184
9667.52 1154
9668.45 1274
9669.38 1302
9670.31 1313
9671.23 1326
9672.16 1295
9673.09 1295
9674.02 1339
9674.95 1225
9675.88 1254
9676.81 1281
9677.73 1318
9678.66 1334
9679.59 1291
9680.52 1357
9681.45 1324
9682.38 1402
9683.31 1431
9684.24 1459
9685.17 1430
9686.10 1559
9687.03 1519
9687.95 1486
9688.88 1443
9689.81 1513
9690.74 1537
9691.67 1548
9692.60 1540
9693.53 1529
9694.46 1613
9695.39 1640
9696.32 1781
9697.25 2016
9698.18 2198
9699.11 2396
9700.04 2713
9700.97 2977
9701.90 3056
9702.83 3102
9703.76 3091
9704.69 2919
9705.62 2575
9706.55 2362
9707.48 2052
9708.41 1910
9709.34 1801
9710.27 1700
9711.20 1592
9712.13 1589
9713.06 1575
9713.99 1608
9714.92 1717
9715.85 1750
9716.79 1829
9717.72 1927
9718.65 1868
9719.58 1782
9720.51 1707
9721.44 1685
9722.37 1645
9723.30 1523
9724.23 1461
9725.16 1416
9726.09 1410
9727.03 1457
9727.96 1367
9728.89 1327
9729.82 1349
9730.75 1346
9731.68 1453
9732.61 1407
9733.55 1424
9734.48 1460
9735.41 1443
9736.34 1446
9737.27 1495
9738.20 1451
9739.14 1397
9740.07 1357
9741.00 1339
9741.93 1306
9742.86 1314
9743.79 1236
9744.73 1190
9745.66 1156
9746.59 1133
9747.52 1103
9748.46 1073
9749.39 1115
9750.32 1104
9751.25 1108
9752.18 1116
9753.12 1068
9754.05 1106
9754.98 1135
9755.91 1087
9756.85 1143
9757.78 1085
9758.71 1079
9759.65 1052
9760.58 1092
9761.51 1115
9762.44 1135
9763.38 1121
9764.31 1129
9765.24 1111
9766.18 1128
9767.11 1099
9768.04 1044
9768.98 1167
9769.91 1153
9770.84 1086
9771.78 1107
9772.71 1113
9773.64 1123
9774.58 1088
9775.51 1087
9776.44 1141
9777.38 1136
9778.31 1169
9779.24 1205
9780.18 1234
9781.11 1225
9782.05 1222
9782.98 1273
9783.91 1368
9784.85 1393
9785.78 1387
9786.71 1352
9787.65 1389
9788.58 1393
9789.52 1280
9790.45 1234
9791.39 1227
9792.32 1131
9793.25 1117
9794.19 1099
9795.12 1059
9796.06 1090
9796.99 1060
9797.93 1114
9798.86 1160
9799.80 1145
9800.73 1264
9801.67 1298
9802.60 1313
9803.54 1179
9804.47 1084
9805.41 1088
9806.34 1017
9807.28 945
9808.21 1029
9809.15 996
9810.08 933
9811.02 884
9811.95 903
9812.89 862
9813.82 840
9814.76 878
9815.69 864
9816.63 844
9817.56 851
9818.50 832
9819.43 747
9820.37 785
9821.31 819
9822.24 812
9823.18 847
9824.11 809
9825.05 808
9825.99 826
9826.92 830
9827.86 810
9828.79 819
9829.73 814
9830.67 789
9831.60 760
9832.54 790
9833.47 816
9834.41 766
9835.35 806
9836.28 763
9837.22 710
9838.16 781
9839.09 797
9840.03 806
9840.97 824
9841.90 792
9842.84 703
9843.78 779
9844.71 804
9845.65 775
9846.59 816
9847.52 765
9848.46 792
9849.40 825
9850.34 827
9851.27 789
9852.21 789
9853.15 821
9854.08 799
9855.02 769
9855.96 744
9856.90 746
9857.83 819
9858.77 788
9859.71 747
9860.65 814
9861.58 821
9862.52 760
9863.46 777
9864.40 735
9865.33 799
9866.27 714
9867.21 752
9868.15 796
9869.09 691
9870.02 736
9870.96 819
9871.90 766
9872.84 796
9873.78 745
9874.72 733
9875.65 714
9876.59 745
9877.53 708
9878.47 750
9879.41 762
9880.35 784
9881.28 739
9882.22 756
9883.16 788
9884.10 754
9885.04 756
9885.98 704
9886.92 721
9887.86 770
9888.79 772
9889.73 732
9890.67 754
9891.61 773
9892.55 764
9893.49 724
9894.43 741
9895.37 714
9896.31 739
9897.25 742
9898.19 739
9899.13 728
9900.07 732
9901.00 718
9901.94 850
9902.88 764
9903.82 772
9904.76 710
9905.70 749
9906.64 759
9907.58 726
9908.52 743
9909.46 775
9910.40 802
9911.34 785
9912.28 775
9913.22 790
9914.16 815
9915.10 812
9916.04 775
9916.98 748
9917.92 777
9918.86 781
9919.80 791
9920.74 792
9921.69 780
9922.63 803
9923.57 929
9924.51 1007
9925.45 1127
9926.39 1337
9927.33 1609
9928.27 1838
9929.21 1944
9930.15 1977
9931.09 1909
9932.03 1849
9932.97 1645
9933.92 1480
9934.86 1260
9935.80 1149
9936.74 1031
9937.68 933
9938.62 871
9939.56 778
9940.50 836
9941.45 828
9942.39 754
9943.33 759
9944.27 764
9945.21 781
9946.15 737
9947.10 799
9948.04 728
9948.98 707
9949.92 708
9950.86 739
9951.80 801
9952.75 685
9953.69 693
9954.63 739
9955.57 760
9956.52 714
9957.46 724
9958.40 700
9959.34 741
9960.28 733
9961.23 725
9962.17 699
9963.11 672
9964.05 707
9965.00 670
9965.94 692
9966.88 736
9967.82 690
9968.77 659
9969.71 703
9970.65 682
9971.60 640
9972.54 599
9973.48 649
9974.42 628
9975.37 608
9976.31 617
9977.25 617
9978.20 638
9979.14 602
9980.08 636
9981.03 602
9981.97 647
9982.91 609
9983.86 608
9984.80 578
9985.74 632
9986.69 605
9987.63 568
9988.57 574
9989.52 614
9990.46 641
9991.41 633
9992.35 602
9993.29 577
9994.24 603
9995.18 628
9996.13 633
9997.07 623
9998.01 588
9998.96 648
9999.90 659
10000.85 665
10001.79 622
10002.74 622
10003.68 548
10004.62 609
10005.57 637
10006.51 621
10007.46 619
10008.40 672
10009.35 630
10010.29 617
10011.24 576
10012.18 579
10013.13 568
10014.07 599
10015.02 580
10015.96 583
10016.91 635
10017.85 548
10018.80 587
10019.74 597
10020.69 565
10021.63 556
10022.58 587
10023.52 591
10024.47 644
10025.41 578
10026.36 625
10027.30 571
10028.25 558
10029.19 577
10030.14 575
10031.09 596
10032.03 547
10032.98 562
10033.92 586
10034.87 543
10035.82 549
10036.76 639
10037.71 626
10038.65 522
10039.60 542
10040.55 524
10041.49 516
10042.44 559
10043.38 518
10044.33 494
10045.28 520
10046.22 542
10047.17 519
10048.12 524
10049.06 485
10050.01 462
10050.96 510
10051.90 507
10052.85 544
10053.80 460
10054.74 509
10055.69 552
10056.64 525
10057.58 548
10058.53 571
10059.48 594
10060.42 597
10061.37 593
10062.32 625
10063.27 613
10064.21 630
10065.16 550
10066.11 532
10067.06 487
10068.00 493
10068.95 530
10069.90 526
10070.85 539
10071.79 518
10072.74 561
10073.69 563
10074.64 509
10075.58 504
10076.53 542
10077.48 556
10078.43 567
10079.38 523
10080.32 554
10081.27 490
10082.22 514
10083.17 505
10084.12 492
10085.06 493
10086.01 488
10086.96 479
10087.91 442
10088.86 460
10089.81 452
10090.75 499
10091.70 517
10092.65 505
10093.60 502
10094.55 469
10095.50 499
10096.45 477
10097.40 465
10098.34 501
10099.29 517
10100.24 530
10101.19 553
10102.14 510
10103.09 457
10104.04 491
10104.99 498
10105.94 495
10106.89 460
10107.84 485
10108.78 465
10109.73 462
10110.68 447
10111.63 478
10112.58 459
10113.53 483
10114.48 501
10115.43 475
10116.38 504
10117.33 506
10118.28 519
10119.23 485
10120.18 482
10121.13 474
10122.08 453
10123.03 479
10123.98 476
10124.93 447
10125.88 419
10126.83 477
10127.78 478
10128.73 470
10129.68 474
10130.63 467
10131.58 513
10132.53 464
10133.48 520
10134.43 538
10135.38 521
10136.34 555
10137.29 516
10138.24 477
10139.19 507
10140.14 520
10141.09 462
10142.04 496
10142.99 475
10143.94 483
10144.89 499
10145.84 510
10146.80 461
10147.75 470
10148.70 487
10149.65 491
10150.60 526
10151.55 490
10152.50 497
10153.45 451
10154.41 492
10155.36 509
10156.31 472
10157.26 492
10158.21 491
10159.16 524
10160.12 493
10161.07 469
10162.02 490
10162.97 510
10163.92 476
10164.88 471
10165.83 499
10166.78 479
10167.73 517
10168.68 504
10169.64 490
10170.59 494
10171.54 493
10172.49 505
10173.45 471
10174.40 512
10175.35 489
10176.30 501
10177.26 481
10178.21 521
10179.16 473
10180.11 521
10181.07 536
10182.02 542
10182.97 575
10183.92 571
10184.88 567
10185.83 577
10186.78 595
10187.74 567
10188.69 581
10189.64 619
10190.60 633
10191.55 594
10192.50 609
10193.46 575
10194.41 592
10195.36 570
10196.32 580
10197.27 582
10198.22 613
10199.18 586
10200.13 593
10201.08 616
10202.04 572
10202.99 552
10203.95 608
10204.90 683
10205.85 671
10206.81 661
10207.76 687
10208.72 725
10209.67 772
10210.62 707
10211.58 669
10212.53 696
10213.49 742
10214.44 685
10215.40 662
10216.35 590
10217.30 591
10218.26 621
10219.21 633
10220.17 605
10221.12 563
10222.08 579
10223.03 590
10223.99 564
10224.94 546
10225.90 587
10226.85 583
10227.81 598
10228.76 561
10229.72 558
10230.67 549
10231.63 566
10232.58 559
10233.54 635
10234.49 600
10235.45 613
10236.40 665
10237.36 683
10238.31 674
10239.27 665
10240.22 681
10241.18 708
10242.14 757
10243.09 611
10244.05 652
10245.00 622
10245.96 616
10246.91 525
10247.87 539
10248.83 509
10249.78 513
10250.74 528
10251.69 484
10252.65 486
10253.61 465
10254.56 558
10255.52 535
10256.48 499
10257.43 456
10258.39 492
10259.34 471
10260.30 508
10261.26 511
10262.21 472
10263.17 453
10264.13 471
10265.08 489
10266.04 443
10267.00 476
10267.95 445
10268.91 498
10269.87 507
10270.82 507
10271.78 479
10272.74 500
10273.70 486
10274.65 484
10275.61 447
10276.57 442
10277.52 460
10278.48 458
10279.44 450
10280.40 430
10281.35 465
10282.31 417
10283.27 463
10284.23 456
10285.18 429
10286.14 435
10287.10 435
10288.06 416
10289.02 440
10289.97 455
10290.93 502
10291.89 517
10292.85 487
10293.81 505
10294.76 526
10295.72 516
10296.68 479
10297.64 473
10298.60 527
10299.55 477
10300.51 499
10301.47 498
10302.43 428
10303.39 476
10304.35 467
10305.31 458
10306.26 415
10307.22 450
10308.18 453
10309.14 466
10310.10 407
10311.06 417
10312.02 488
10312.98 444
10313.93 446
10314.89 445
10315.85 430
10316.81 426
10317.77 416
10318.73 446
10319.69 431
10320.65 422
10321.61 425
10322.57 427
10323.53 420
10324.49 455
10325.45 459
10326.40 465
10327.36 448
10328.32 473
10329.28 457
10330.24 479
10331.20 470
10332.16 490
10333.12 498
10334.08 499
10335.04 452
10336.00 440
10336.96 444
10337.92 445
10338.88 446
10339.84 414
10340.80 438
10341.76 431
10342.72 424
10343.68 442
10344.64 447
10345.61 384
10346.57 418
10347.53 442
10348.49 410
10349.45 427
10350.41 450
10351.37 439
10352.33 391
10353.29 417
10354.25 403
10355.21 401
10356.17 408
10357.13 408
10358.10 434
10359.06 474
10360.02 405
10360.98 432
10361.94 445
10362.90 436
10363.86 418
10364.82 428
10365.79 423
10366.75 396
10367.71 454
10368.67 392
10369.63 440
10370.59 432
10371.55 401
10372.52 355
10373.48 409
10374.44 417
10375.40 423
10376.36 425
10377.33 407
10378.29 391
10379.25 438
10380.21 399
10381.17 368
10382.14 359
10383.10 392
10384.06 413
10385.02 427
10385.98 420
10386.95 422
10387.91 416
10388.87 351
10389.83 404
10390.80 357
10391.76 440
10392.72 406
10393.68 379
10394.65 378
10395.61 366
10396.57 354
10397.54 383
10398.50 400
10399.46 399
10400.42 408
10401.39 386
10402.35 415
10403.31 342
10404.28 392
10405.24 347
10406.20 413
10407.17 367
10408.13 414
10409.09 380
10410.06 367
10411.02 369
10411.98 376
10412.95 439
10413.91 374
10414.88 359
10415.84 384
10416.80 375
10417.77 381
10418.73 466
10419.69 409
10420.66 418
10421.62 393
10422.59 462
10423.55 430
10424.51 469
10425.48 399
10426.44 455
10427.41 422
10428.37 445
10429.34 398
10430.30 369
10431.26 357
10432.23 369
10433.19 379
10434.16 310
10435.12 371
10436.09 344
10437.05 349
10438.02 397
10438.98 394
10439.95 344
10440.91 341
10441.88 349
10442.84 359
10443.81 347
10444.77 324
10445.74 366
10446.70 350
10447.67 380
10448.63 353
10449.60 373
10450.56 347
10451.53 363
10452.49 357
10453.46 339
10454.42 365
10455.39 358
10456.36 332
10457.32 371
10458.29 378
10459.25 419
10460.22 432
10461.18 375
10462.15 377
10463.12 351
10464.08 323
10465.05 343
10466.01 384
10466.98 347
10467.95 349
10468.91 392
10469.88 451
10470.84 374
10471.81 384
10472.78 370
10473.74 362
10474.71 366
10475.68 365
10476.64 378
10477.61 354
10478.58 323
10479.54 351
10480.51 357
10481.48 380
10482.44 356
10483.41 362
10484.38 329
10485.34 340
10486.31 369
10487.28 331
10488.25 345
10489.21 345
10490.18 366
10491.15 382
10492.11 329
10493.08 371
10494.05 342
10495.02 368
10495.98 313
10496.95 346
10497.92 299
10498.89 346
10499.85 363
10500.82 328
10501.79 353
10502.76 352
10503.72 353
10504.69 332
10505.66 366
10506.63 372
10507.60 338
10508.56 380
10509.53 377
10510.50 362
10511.47 347
10512.44 306
10513.40 353
10514.37 343
10515.34 350
10516.31 359
10517.28 346
10518.25 378
10519.22 345
10520.18 354
10521.15 320
10522.12 352
10523.09 363
10524.06 359
10525.03 352
10526.00 338
10526.96 349
10527.93 347
10528.90 338
10529.87 325
10530.84 304
10531.81 315
10532.78 344
10533.75 340
10534.72 345
10535.69 362
10536.66 346
10537.63 302
10538.59 306
10539.56 315
10540.53 346
10541.50 305
10542.47 344
10543.44 310
10544.41 352
10545.38 328
10546.35 322
10547.32 311
10548.29 311
10549.26 359
10550.23 347
10551.20 345
10552.17 355
10553.14 384
10554.11 335
10555.08 340
10556.05 320
10557.02 334
10557.99 345
10558.96 386
10559.93 362
10560.90 286
10561.87 334
10562.84 376
10563.81 367
10564.79 359
10565.76 358
10566.73 337
10567.70 371
10568.67 381
10569.64 366
10570.61 330
10571.58 304
10572.55 338
10573.52 348
10574.49 365
10575.47 354
10576.44 388
10577.41 316
10578.38 363
10579.35 339
10580.32 347
10581.29 372
10582.26 371
10583.24 338
10584.21 343
10585.18 354
10586.15 368
10587.12 315
10588.09 332
10589.07 307
10590.04 355
10591.01 397
10591.98 367
10592.95 367
10593.92 341
10594.90 368
10595.87 355
10596.84 380
10597.81 384
10598.78 377
10599.76 335
10600.73 390
10601.70 363
10602.67 358
10603.65 369
10604.62 330
10605.59 374
10606.56 383
10607.54 399
10608.51 343
10609.48 351
10610.45 378
10611.43 368
10612.40 348
10613.37 361
10614.35 377
10615.32 383
10616.29 345
10617.26 355
10618.24 369
10619.21 415
10620.18 361
10621.16 351
10622.13 403
10623.10 445
10624.08 419
10625.05 428
10626.02 433
10627.00 400
10627.97 454
10628.94 407
10629.92 404
10630.89 352
10631.87 387
10632.84 415
10633.81 355
10634.79 404
10635.76 430
10636.73 466
10637.71 441
10638.68 453
10639.66 537
10640.63 567
10641.60 610
10642.58 600
10643.55 500
10644.53 493
10645.50 524
10646.48 495
10647.45 446
10648.43 439
10649.40 434
10650.37 398
10651.35 389
10652.32 425
10653.30 364
10654.27 390
10655.25 365
10656.22 381
10657.20 385
10658.17 338
10659.15 406
10660.12 411
10661.10 406
10662.07 376
10663.05 356
10664.02 380
10665.00 332
10665.97 376
10666.95 349
10667.92 336
10668.90 358
10669.87 351
10670.85 364
10671.83 322
10672.80 408
10673.78 358
10674.75 331
10675.73 358
10676.70 347
10677.68 349
10678.66 390
10679.63 395
10680.61 408
10681.58 404
10682.56 382
10683.54 416
10684.51 418
10685.49 427
10686.46 407
10687.44 404
10688.42 387
10689.39 407
10690.37 340
10691.35 362
10692.32 355
10693.30 402
10694.28 345
10695.25 358
10696.23 353
10697.21 375
10698.18 320
10699.16 332
10700.14 347
10701.11 355
10702.09 387
10703.07 374
10704.04 367
10705.02 346
10706.00 342
10706.97 380
10707.95 406
10708.93 305
10709.91 345
10710.88 363
10711.86 375
10712.84 348
10713.82 365
10714.79 307
10715.77 376
10716.75 401
10717.73 339
10718.70 341
10719.68 341
10720.66 371
10721.64 430
10722.61 389
10723.59 372
10724.57 352
10725.55 368
10726.53 393
10727.50 338
10728.48 326
10729.46 318
10730.44 350
10731.42 355
10732.40 384
10733.37 329
10734.35 358
10735.33 367
10736.31 340
10737.29 380
10738.27 382
10739.25 389
10740.22 403
10741.20 389
10742.18 361
10743.16 333
10744.14 351
10745.12 372
10746.10 357
10747.08 341
10748.05 327
10749.03 354
10750.01 388
10750.99 360
10751.97 363
10752.95 361
10753.93 335
10754.91 376
10755.89 367
10756.87 323
10757.85 361
10758.83 357
10759.81 397
10760.79 394
10761.77 398
10762.75 322
10763.73 306
10764.71 298
10765.68 327
10766.66 310
10767.64 314
10768.62 370
10769.60 359
10770.58 384
10771.56 377
10772.54 359
10773.53 338
10774.51 385
10775.49 366
10776.47 391
10777.45 396
10778.43 349
10779.41 356
10780.39 386
10781.37 373
10782.35 359
10783.33 309
10784.31 317
10785.29 333
10786.27 351
10787.25 338
10788.23 366
10789.21 369
10790.20 341
10791.18 338
10792.16 347
10793.14 385
10794.12 362
10795.10 365
10796.08 352
10797.06 380
10798.04 382
10799.03 346
10800.01 358
10800.99 373
10801.97 372
10802.95 393
10803.93 413
10804.91 394
10805.90 355
10806.88 315
10807.86 307
10808.84 401
10809.82 372
10810.81 350
10811.79 380
10812.77 381
10813.75 360
10814.73 376
10815.72 366
10816.70 345
10817.68 393
10818.66 384
10819.64 357
10820.63 325
10821.61 360
10822.59 357
10823.57 356
10824.56 350
10825.54 302
10826.52 323
10827.50 361
10828.49 382
10829.47 363
10830.45 310
10831.44 378
10832.42 363
10833.40 354
10834.38 320
10835.37 369
10836.35 381
10837.33 382
10838.32 345
10839.30 363
10840.28 380
10841.27 363
10842.25 366
10843.23 354
10844.22 341
10845.20 329
10846.18 332
10847.17 347
10848.15 366
10849.13 366
10850.12 389
10851.10 379
10852.09 435
10853.07 340
10854.05 312
10855.04 366
10856.02 376
10857.00 374
10857.99 365
10858.97 414
10859.96 379
10860.94 410
10861.93 367
10862.91 433
10863.89 404
10864.88 413
10865.86 444
10866.85 434
10867.83 403
10868.82 373
10869.80 387
10870.79 416
10871.77 420
10872.75 381
10873.74 428
10874.72 456
10875.71 399
10876.69 365
10877.68 369
10878.66 394
10879.65 402
10880.63 378
10881.62 432
10882.60 411
10883.59 422
10884.57 428
10885.56 371
10886.55 400
10887.53 436
10888.52 450
10889.50 436
10890.49 473
10891.47 445
10892.46 464
10893.44 449
10894.43 442
10895.42 456
10896.40 446
10897.39 433
10898.37 455
10899.36 430
10900.34 406
10901.33 440
10902.32 461
10903.30 427
10904.29 442
10905.27 451
10906.26 432
10907.25 467
10908.23 476
10909.22 477
10910.21 517
10911.19 454
10912.18 466
10913.17 457
10914.15 441
10915.14 479
10916.13 498
10917.11 509
10918.10 570
10919.09 529
10920.07 497
10921.06 493
10922.05 494
10923.03 517
10924.02 521
10925.01 499
10926.00 527
10926.98 483
10927.97 531
10928.96 462
10929.94 477
10930.93 499
10931.92 514
10932.91 511
10933.89 474
10934.88 519
10935.87 523
10936.86 568
10937.84 551
10938.83 511
10939.82 535
10940.81 583
10941.80 536
10942.78 554
10943.77 550
10944.76 551
10945.75 569
10946.74 634
10947.72 615
10948.71 568
10949.70 555
10950.69 620
10951.68 653
10952.66 605
10953.65 592
10954.64 645
10955.63 679
10956.62 743
10957.61 772
10958.60 796
10959.58 842
10960.57 909
10961.56 927
10962.55 915
10963.54 872
10964.53 912
10965.52 932
10966.51 774
10967.49 714
10968.48 785
10969.47 777
10970.46 762
10971.45 666
10972.44 626
10973.43 630
10974.42 666
10975.41 676
10976.40 630
10977.39 646
10978.38 618
10979.37 651
10980.36 651
10981.35 649
10982.34 617
10983.32 684
10984.31 709
10985.30 704
10986.29 700
10987.28 712
10988.27 685
10989.26 743
10990.25 691
10991.24 696
10992.23 703
10993.22 712
10994.21 710
10995.20 766
10996.20 852
10997.19 960
10998.18 1043
10999.17 1065
11000.16 1153
11001.15 1270
11002.14 1325
11003.13 1332
11004.12 1296
11005.11 1334
11006.10 1198
11007.09 1091
11008.08 1021
11009.07 912
11010.06 857
11011.06 758
11012.05 711
11013.04 715
11014.03 715
11015.02 645
11016.01 617
11017.00 632
11017.99 616
11018.98 582
11019.98 574
11020.97 615
11021.96 579
11022.95 595
11023.94 576
11024.93 538
11025.93 572
11026.92 588
11027.91 567
11028.90 537
11029.89 580
11030.88 489
11031.88 531
11032.87 554
11033.86 579
11034.85 577
11035.84 561
11036.84 546
11037.83 526
11038.82 542
11039.81 516
11040.81 560
11041.80 510
11042.79 562
11043.78 553
11044.77 563
11045.77 528
11046.76 492
11047.75 477
11048.75 517
11049.74 527
11050.73 515
11051.72 496
11052.72 487
11053.71 501
11054.70 483
11055.70 475
11056.69 523
11057.68 511
11058.67 535
11059.67 534
11060.66 511
11061.65 496
11062.65 434
11063.64 457
11064.63 471
11065.63 489
11066.62 479
11067.61 448
11068.61 516
11069.60 523
11070.60 558
11071.59 499
11072.58 480
11073.58 491
11074.57 519
11075.56 486
11076.56 504
11077.55 479
11078.55 492
11079.54 505
11080.53 504
11081.53 455
11082.52 507
11083.52 489
11084.51 497
11085.51 476
11086.50 508
11087.49 480
11088.49 525
11089.48 484
11090.48 461
11091.47 448
11092.47 437
11093.46 456
11094.46 485
11095.45 478
11096.45 456
11097.44 442
11098.44 432
11099.43 481
11100.43 457
11101.42 433
11102.42 438
11103.41 477
11104.41 435
11105.40 427
11106.40 471
11107.39 495
11108.39 459
11109.38 485
11110.38 450
11111.37 440
11112.37 444
11113.37 437
11114.36 501
11115.36 441
11116.35 431
11117.35 451
11118.34 448
11119.34 418
11120.34 418
11121.33 454
11122.33 428
11123.32 491
11124.32 513
11125.32 438
11126.31 453
11127.31 494
11128.30 460
11129.30 494
11130.30 464
11131.29 484
11132.29 467
11133.29 453
11134.28 446
11135.28 466
11136.28 455
11137.27 453
11138.27 404
11139.27 420
11140.26 397
11141.26 422
11142.26 411
11143.25 474
11144.25 473
11145.25 426
11146.24 410
11147.24 353
11148.24 360
11149.24 385
11150.23 403
11151.23 488
11152.23 415
11153.23 401
11154.22 389
11155.22 386
11156.22 398
11157.22 400
11158.21 393
11159.21 438
11160.21 393
11161.21 415
11162.20 371
11163.20 438
11164.20 388
11165.20 433
11166.20 453
11167.19 406
11168.19 453
11169.19 462
11170.19 415
11171.19 426
11172.18 427
11173.18 383
11174.18 386
11175.18 377
11176.18 408
11177.18 382
11178.17 402
11179.17 415
11180.17 365
11181.17 389
11182.17 376
11183.17 384
11184.17 450
11185.16 459
11186.16 391
11187.16 364
11188.16 405
11189.16 391
11190.16 420
11191.16 389
11192.16 366
11193.16 387
11194.16 416
11195.16 375
11196.15 380
11197.15 411
11198.15 448
11199.15 460
11200.15 404
11201.15 418
11202.15 411
11203.15 379
11204.15 404
11205.15 405
11206.15 343
11207.15 375
11208.15 419
11209.15 401
11210.15 414
11211.15 399
11212.15 433
11213.15 388
11214.15 383
11215.15 364
11216.15 361
11217.15 422
11218.15 415
11219.15 386
11220.15 363
11221.15 367
11222.15 357
11223.15 396
11224.15 365
11225.15 385
11226.15 362
11227.16 363
11228.16 385
11229.16 365
11230.16 352
11231.16 383
11232.16 378
11233.16 391
11234.16 408
11235.16 391
11236.16 370
11237.16 406
11238.17 377
11239.17 357
11240.17 394
11241.17 385
11242.17 351
11243.17 393
11244.17 448
11245.18 414
11246.18 438
11247.18 408
11248.18 387
11249.18 397
11250.18 401
11251.19 377
11252.19 435
11253.19 447
11254.19 397
11255.19 392
11256.19 380
11257.20 357
11258.20 339
11259.20 400
11260.20 431
11261.21 384
11262.21 359
11263.21 384
11264.21 404
11265.21 396
11266.22 445
11267.22 425
11268.22 410
11269.22 398
11270.23 389
11271.23 380
11272.23 411
11273.24 413
11274.24 418
11275.24 449
11276.24 430
11277.25 402
11278.25 442
11279.25 437
11280.26 465
11281.26 473
11282.26 513
11283.27 475
11284.27 462
11285.27 408
11286.28 426
11287.28 424
11288.28 430
11289.29 480
11290.29 442
11291.29 425
11292.30 375
11293.30 396
11294.30 454
11295.31 356
11296.31 410
11297.31 448
11298.32 440
11299.32 377
11300.33 410
11301.33 408
11302.33 446
11303.34 428
11304.34 437
11305.35 403
11306.35 401
11307.36 450
11308.36 431
11309.36 430
11310.37 427
11311.37 467
11312.38 499
11313.38 499
11314.39 510
11315.39 531
11316.40 564
11317.40 516
11318.41 499
11319.41 507
11320.41 512
11321.42 446
11322.42 452
11323.43 434
11324.43 405
11325.44 392
11326.44 407
11327.45 404
11328.46 399
11329.46 391
11330.47 337
11331.47 366
11332.48 384
11333.48 398
11334.49 380
11335.49 365
11336.50 354
11337.50 331
11338.51 349
11339.52 364
11340.52 382
11341.53 352
11342.53 356
11343.54 381
11344.54 351
11345.55 346
11346.56 392
11347.56 391
11348.57 294
11349.58 363
11350.58 345
11351.59 347
11352.59 321
11353.60 365
11354.61 351
11355.61 362
11356.62 347
11357.63 359
11358.63 345
11359.64 337
11360.65 337
11361.65 356
11362.66 386
11363.67 367
11364.67 351
11365.68 320
11366.69 354
11367.69 335
11368.70 357
11369.71 336
11370.71 345
11371.72 310
11372.73 328
11373.74 312
11374.74 341
11375.75 357
11376.76 355
11377.77 335
11378.77 351
11379.78 353
11380.79 358
11381.80 345
11382.80 396
11383.81 360
11384.82 333
11385.83 335
11386.83 316
11387.84 331
11388.85 351
11389.86 372
11390.87 350
11391.87 320
11392.88 311
11393.89 344
11394.90 340
11395.91 327
11396.91 320
11397.92 334
11398.93 361
11399.94 324
11400.95 370
11401.96 332
11402.97 361
11403.97 330
11404.98 323
11405.99 332
11407.00 299
11408.01 328
11409.02 328
11410.03 305
11411.03 344
11412.04 338
11413.05 339
11414.06 304
11415.07 298
11416.08 324
11417.09 332
11418.10 343
11419.11 298
11420.12 291
11421.13 321
11422.14 360
11423.14 354
11424.15 318
11425.16 329
11426.17 305
11427.18 334
11428.19 333
11429.20 331
11430.21 341
11431.22 326
11432.23 333
11433.24 331
11434.25 285
11435.26 280
11436.27 306
11437.28 327
11438.29 336
11439.30 342
11440.31 338
11441.32 302
11442.33 316
11443.34 330
11444.35 298
11445.36 295
11446.37 287
11447.38 289
11448.39 319
11449.41 343
11450.42 297
11451.43 332
11452.44 327
11453.45 350
11454.46 311
11455.47 312
11456.48 298
11457.49 302
11458.50 309
11459.51 291
11460.52 310
11461.54 360
11462.55 338
11463.56 302
11464.57 358
11465.58 331
11466.59 345
11467.60 330
11468.62 301
11469.63 299
11470.64 242
11471.65 335
11472.66 294
11473.67 288
11474.68 317
11475.70 313
11476.71 322
11477.72 299
11478.73 311
11479.74 303
11480.76 330
11481.77 312
11482.78 308
11483.79 308
11484.80 335
11485.82 330
11486.83 324
11487.84 291
11488.85 331
11489.87 331
11490.88 338
11491.89 325
11492.90 361
11493.92 329
11494.93 343
11495.94 336
11496.95 318
11497.97 321
11498.98 346
11499.99 368
11501.00 344
11502.02 307
11503.03 311
11504.04 295
11505.06 351
11506.07 336
11507.08 298
11508.10 310
11509.11 308
11510.12 324
11511.14 319
11512.15 327
11513.16 296
11514.18 306
11515.19 284
11516.20 279
11517.22 335
11518.23 284
11519.24 316
11520.26 331
11521.27 313
11522.29 308
11523.30 311
11524.31 312
11525.33 314
11526.34 326
11527.35 319
11528.37 308
11529.38 328
11530.40 327
11531.41 294
11532.43 345
11533.44 295
11534.45 303
11535.47 326
11536.48 332
11537.50 308
11538.51 301
11539.53 297
11540.54 317
11541.56 291
11542.57 308
11543.59 320
11544.60 317
11545.61 317
11546.63 304
11547.64 325
11548.66 299
11549.67 312
11550.69 291
11551.70 296
11552.72 319
11553.74 327
11554.75 315
11555.77 307
11556.78 294
11557.80 291
11558.81 312
11559.83 310
11560.84 291
11561.86 316
11562.87 352
11563.89 305
11564.91 331
11565.92 306
11566.94 337
11567.95 324
11568.97 320
11569.98 347
11571.00 320
11572.02 344
11573.03 326
11574.05 312
11575.06 295
11576.08 334
11577.10 355
11578.11 370
11579.13 334
11580.15 330
11581.16 359
11582.18 369
11583.20 379
11584.21 335
11585.23 334
11586.25 319
11587.26 374
11588.28 332
11589.30 349
11590.31 370
11591.33 420
11592.35 380
11593.36 369
11594.38 392
11595.40 381
11596.41 404
11597.43 392
11598.45 433
11599.47 423
11600.48 471
11601.50 532
11602.52 512
11603.53 567
11604.55 616
11605.57 652
11606.59 631
11607.60 650
11608.62 677
11609.64 615
11610.66 540
11611.68 517
11612.69 485
11613.71 433
11614.73 441
11615.75 367
11616.76 361
11617.78 396
11618.80 370
11619.82 353
11620.84 365
11621.86 365
11622.87 373
11623.89 374
11624.91 352
11625.93 355
11626.95 337
11627.97 382
11628.98 336
11630.00 323
11631.02 320
11632.04 351
11633.06 329
11634.08 285
11635.10 312
11636.11 331
11637.13 334
11638.15 321
11639.17 325
11640.19 302
11641.21 326
11642.23 296
11643.25 345
11644.27 306
11645.29 300
11646.31 291
11647.32 317
11648.34 299
11649.36 318
11650.38 318
11651.40 319
11652.42 315
11653.44 291
11654.46 285
11655.48 266
11656.50 316
11657.52 309
11658.54 338
11659.56 302
11660.58 294
11661.60 271
11662.62 268
11663.64 284
11664.66 262
11665.68 299
11666.70 293
11667.72 318
11668.74 340
11669.76 361
11670.78 308
11671.80 313
11672.82 317
11673.84 337
11674.86 326
11675.88 316
11676.90 314
11677.92 279
11678.95 330
11679.97 345
11680.99 333
11682.01 326
11683.03 359
11684.05 358
11685.07 321
11686.09 304
11687.11 341
11688.13 324
11689.16 306
11690.18 284
11691.20 326
11692.22 311
11693.24 307
11694.26 256
11695.28 277
11696.30 299
11697.33 325
11698.35 282
11699.37 289
11700.39 298
11701.41 308
11702.43 304
11703.46 275
11704.48 315
11705.50 292
11706.52 336
11707.54 319
11708.57 325
11709.59 325
11710.61 284
11711.63 317
11712.65 303
11713.68 335
11714.70 305
11715.72 300
11716.74 295
11717.77 301
11718.79 310
11719.81 293
11720.83 301
11721.86 314
11722.88 288
11723.90 296
11724.92 296
11725.95 307
11726.97 300
11727.99 291
11729.01 267
11730.04 275
11731.06 307
11732.08 281
11733.11 319
11734.13 310
11735.15 324
11736.18 333
11737.20 327
11738.22 311
11739.25 342
11740.27 312
11741.29 323
11742.32 293
11743.34 284
11744.36 324
11745.39 297
11746.41 303
11747.43 303
11748.46 268
11749.48 320
11750.51 285
11751.53 288
11752.55 282
11753.58 307
11754.60 329
11755.63 302
11756.65 278
11757.67 268
11758.70 301
11759.72 277
11760.75 290
11761.77 299
11762.80 287
11763.82 312
11764.84 299
11765.87 300
11766.89 281
11767.92 305
11768.94 339
11769.97 300
11770.99 310
11772.02 300
11773.04 301
11774.07 286
11775.09 317
11776.12 331
11777.14 340
11778.17 346
11779.19 312
11780.22 303
11781.24 315
11782.27 280
11783.29 301
11784.32 323
11785.34 306
11786.37 272
11787.39 325
11788.42 325
11789.45 280
11790.47 296
11791.50 279
11792.52 300
11793.55 307
11794.57 307
11795.60 298
11796.63 276
11797.65 308
11798.68 350
11799.70 334
11800.73 316
11801.75 322
11802.78 330
11803.81 336
11804.83 351
11805.86 309
11806.89 321
11807.91 314
11808.94 272
11809.97 297
11810.99 313
11812.02 320
11813.04 306
11814.07 309
11815.10 305
11816.12 349
11817.15 294
11818.18 313
11819.21 304
11820.23 324
11821.26 331
11822.29 319
11823.31 325
11824.34 325
11825.37 319
11826.39 310
11827.42 361
11828.45 341
11829.48 350
11830.50 353
11831.53 330
11832.56 302
11833.59 302
11834.61 316
11835.64 317
11836.67 311
11837.70 315
11838.72 315
11839.75 326
11840.78 329
11841.81 348
11842.83 340
11843.86 315
11844.89 349
11845.92 260
11846.95 313
11847.97 313
11849.00 307
11850.03 293
11851.06 315
11852.09 339
11853.12 366
11854.14 290
11855.17 309
11856.20 332
11857.23 312
11858.26 341
11859.29 348
11860.32 306
11861.34 329
11862.37 336
11863.40 353
11864.43 383
11865.46 334
11866.49 330
11867.52 339
11868.55 383
11869.57 352
11870.60 324
11871.63 346
11872.66 343
11873.69 342
11874.72 372
11875.75 345
11876.78 326
11877.81 382
11878.84 361
11879.87 384
11880.90 337
11881.93 313
11882.96 354
11883.99 354
11885.02 397
11886.05 405
11887.08 404
11888.11 402
11889.14 377
11890.16 369
11891.19 376
11892.22 393
11893.26 402
11894.29 383
11895.32 409
11896.35 413
11897.38 400
11898.41 409
11899.44 413
11900.47 405
11901.50 379
11902.53 459
11903.56 511
11904.59 526
11905.62 512
11906.65 514
11907.68 514
11908.71 513
11909.74 486
11910.77 481
11911.80 470
11912.83 434
11913.87 418
11914.90 434
11915.93 426
11916.96 447
11917.99 464
11919.02 442
11920.05 443
11921.08 461
11922.11 451
11923.15 460
11924.18 455
11925.21 476
11926.24 466
11927.27 441
11928.30 461
11929.34 513
11930.37 580
11931.40 599
11932.43 595
11933.46 642
11934.49 700
11935.53 654
11936.56 662
11937.59 634
11938.62 639
11939.65 600
11940.69 573
11941.72 511
11942.75 488
11943.78 496
11944.82 454
11945.85 420
11946.88 421
11947.91 452
11948.94 423
11949.98 381
11951.01 388
11952.04 401
11953.08 449
11954.11 424
11955.14 420
11956.17 385
11957.21 394
11958.24 395
11959.27 384
11960.31 386
11961.34 379
11962.37 384
11963.40 426
11964.44 356
11965.47 390
11966.50 398
11967.54 411
11968.57 383
11969.60 374
11970.64 356
11971.67 408
11972.70 377
11973.74 410
11974.77 374
11975.81 350
11976.84 371
11977.87 381
11978.91 450
11979.94 386
11980.97 373
11982.01 388
11983.04 407
11984.08 380
11985.11 338
11986.14 370
11987.18 346
11988.21 385
11989.25 383
11990.28 332
11991.32 386
11992.35 414
11993.38 386
11994.42 401
11995.45 391
11996.49 397
11997.52 415
11998.56 436
11999.59 377
12000.63 419
12001.66 397
12002.70 386
12003.73 397
12004.77 442
12005.80 407
12006.84 425
12007.87 427
12008.91 449
12009.94 430
12010.98 448
12012.01 454
12013.05 428
12014.08 441
12015.12 479
12016.15 473
12017.19 475
12018.22 431
12019.26 486
12020.29 491
12021.33 496
12022.37 488
12023.40 483
12024.44 442
12025.47 454
12026.51 461
12027.54 477
12028.58 471
12029.62 469
12030.65 466
12031.69 487
12032.72 462
12033.76 413
12034.80 460
12035.83 452
12036.87 419
12037.91 403
12038.94 434
12039.98 464
12041.01 493
12042.05 449
12043.09 433
12044.12 444
12045.16 419
12046.20 414
12047.23 420
12048.27 451
12049.31 442
12050.35 483
12051.38 470
12052.42 425
12053.46 426
12054.49 412
12055.53 447
12056.57 465
12057.60 487
12058.64 460
12059.68 480
12060.72 494
12061.75 473
12062.79 450
12063.83 467
12064.87 508
12065.90 461
12066.94 486
12067.98 479
12069.02 437
12070.05 487
12071.09 496
12072.13 447
12073.17 447
12074.21 505
12075.24 443
12076.28 427
12077.32 514
12078.36 536
12079.40 508
12080.43 451
12081.47 478
12082.51 477
12083.55 488
12084.59 448
12085.63 475
12086.66 498
12087.70 505
12088.74 517
12089.78 496
12090.82 487
12091.86 509
12092.90 512
12093.93 538
12094.97 527
12096.01 571
12097.05 634
12098.09 664
12099.13 628
12100.17 629
12101.21 647
12102.25 684
12103.28 699
12104.32 763
12105.36 807
12106.40 844
12107.44 809
12108.48 779
12109.52 776
12110.56 716
12111.60 726
12112.64 690
12113.68 597
12114.72 532
12115.76 523
12116.80 541
12117.84 518
12118.88 458
12119.92 452
12120.96 472
12122.00 497
12123.04 446
12124.08 468
12125.12 449
12126.16 429
12127.20 443
12128.24 413
12129.28 409
12130.32 420
12131.36 408
12132.40 420
12133.44 400
12134.48 410
12135.52 414
12136.56 406
12137.60 414
12138.64 366
12139.68 422
12140.72 416
12141.76 388
12142.81 416
12143.85 381
12144.89 391
12145.93 357
12146.97 375
12148.01 335
12149.05 386
12150.09 382
12151.13 376
12152.18 368
12153.22 401
12154.26 413
12155.30 387
12156.34 368
12157.38 378
12158.42 313
12159.47 385
12160.51 370
12161.55 334
12162.59 347
12163.63 386
12164.67 362
12165.72 396
12166.76 368
12167.80 350
12168.84 370
12169.88 386
12170.93 396
12171.97 385
12173.01 387
12174.05 331
12175.09 353
12176.14 356
12177.18 349
12178.22 384
12179.26 388
12180.31 343
12181.35 351
12182.39 377
12183.43 357
12184.48 344
12185.52 378
12186.56 410
12187.60 358
12188.65 349
12189.69 349
12190.73 379
12191.78 355
12192.82 389
12193.86 408
12194.91 384
12195.95 347
12196.99 351
12198.04 357
12199.08 342
12200.12 392
12201.17 399
12202.21 399
12203.25 348
12204.30 379
12205.34 369
12206.38 388
12207.43 364
12208.47 378
12209.51 358
12210.56 362
12211.60 321
12212.65 334
12213.69 355
12214.73 388
12215.78 392
12216.82 382
12217.87 349
12218.91 377
12219.95 355
12221.00 383
12222.04 327
12223.09 336
12224.13 349
12225.17 361
12226.22 374
12227.26 357
12228.31 398
12229.35 372
12230.40 375
12231.44 378
12232.49 373
12233.53 413
12234.58 402
12235.62 367
12236.67 324
12237.71 376
12238.76 352
12239.80 364
12240.85 356
12241.89 353
12242.94 382
12243.98 402
12245.03 345
12246.07 326
12247.12 340
12248.16 361
12249.21 327
12250.25 333
12251.30 343
12252.34 332
12253.39 363
12254.44 306
12255.48 340
12256.53 343
12257.57 349
12258.62 316
12259.67 331
12260.71 284
12261.76 293
12262.80 314
12263.85 306
12264.90 336
12265.94 324
12266.99 364
12268.03 329
12269.08 329
12270.13 261
12271.17 319
12272.22 309
12273.27 363
12274.31 334
12275.36 302
12276.41 347
12277.45 339
12278.50 367
12279.55 348
12280.59 343
12281.64 320
12282.69 347
12283.73 352
12284.78 343
12285.83 372
12286.87 365
12287.92 349
12288.97 330
12290.01 305
12291.06 341
12292.11 307
12293.16 316
12294.20 295
12295.25 324
12296.30 312
12297.35 336
12298.39 320
12299.44 301
12300.49 304
12301.54 329
12302.58 281
12303.63 328
12304.68 330
12305.73 269
12306.78 323
12307.82 326
12308.87 287
12309.92 326
12310.97 344
12312.02 331
12313.06 286
12314.11 315
12315.16 307
12316.21 279
12317.26 274
12318.31 300
12319.35 304
12320.40 306
12321.45 278
12322.50 302
12323.55 299
12324.60 309
12325.65 289
12326.69 276
12327.74 285
12328.79 298
12329.84 284
12330.89 307
12331.94 298
12332.99 300
12334.04 300
12335.09 294
12336.13 295
12337.18 284
12338.23 348
12339.28 314
12340.33 284
12341.38 291
12342.43 310
12343.48 275
12344.53 299
12345.58 314
12346.63 310
12347.68 334
12348.73 330
12349.78 320
12350.83 286
12351.88 284
12352.93 281
12353.98 318
12355.03 294
12356.08 299
12357.13 312
12358.18 339
12359.23 287
12360.28 291
12361.33 331
12362.38 320
12363.43 339
12364.48 290
12365.53 294
12366.58 309
12367.63 338
12368.68 271
12369.73 293
12370.78 308
12371.83 356
12372.88 374
12373.93 316
12374.98 340
12376.04 336
12377.09 307
12378.14 318
12379.19 332
12380.24 311
12381.29 281
12382.34 290
12383.39 343
12384.44 283
12385.49 326
12386.55 340
12387.60 351
12388.65 305
12389.70 300
12390.75 295
12391.80 330
12392.85 338
12393.91 350
12394.96 318
12396.01 310
12397.06 340
12398.11 321
12399.17 308
12400.22 294
12401.27 292
12402.32 293
12403.37 323
12404.42 335
12405.48 345
12406.53 357
12407.58 321
12408.63 299
12409.69 306
12410.74 344
12411.79 329
12412.84 360
12413.90 348
12414.95 314
12416.00 298
12417.05 360
12418.11 325
12419.16 323
12420.21 328
12421.26 359
12422.32 306
12423.37 293
12424.42 287
12425.48 369
12426.53 354
12427.58 397
12428.63 372
12429.69 348
12430.74 367
12431.79 332
12432.85 380
12433.90 345
12434.95 376
12436.01 335
12437.06 376
12438.11 351
12439.17 370
12440.22 396
12441.28 349
12442.33 353
12443.38 361
12444.44 404
12445.49 367
12446.54 388
12447.60 362
12448.65 403
12449.71 386
12450.76 411
12451.81 421
12452.87 381
12453.92 406
12454.98 428
12456.03 389
12457.08 360
12458.14 396
12459.19 404
12460.25 408
12461.30 427
12462.36 475
12463.41 459
12464.47 480
12465.52 460
12466.58 474
12467.63 482
12468.68 512
12469.74 499
12470.79 543
12471.85 575
12472.90 588
12473.96 663
12475.01 740
12476.07 864
12477.12 943
12478.18 1050
12479.24 1126
12480.29 1222
12481.35 1123
12482.40 1147
12483.46 1087
12484.51 1003
12485.57 958
12486.62 879
12487.68 787
12488.73 657
12489.79 630
12490.85 599
12491.90 508
12492.96 533
12494.01 546
12495.07 489
12496.13 474
12497.18 439
12498.24 479
12499.29 473
12500.35 493
12501.41 461
12502.46 450
12503.52 418
12504.57 472
12505.63 418
12506.69 415
12507.74 444
12508.80 463
12509.86 459
12510.91 401
12511.97 434
12513.03 405
12514.08 419
12515.14 437
12516.20 391
12517.25 434
12518.31 455
12519.37 412
12520.42 435
12521.48 392
12522.54 386
12523.60 436
12524.65 423
12525.71 388
12526.77 394
12527.82 386
12528.88 377
12529.94 399
12531.00 368
12532.05 341
12533.11 376
12534.17 406
12535.23 366
12536.28 410
12537.34 377
12538.40 392
12539.46 361
12540.52 407
12541.57 385
12542.63 425
12543.69 440
12544.75 417
12545.81 418
12546.86 391
12547.92 397
12548.98 428
12550.04 396
12551.10 475
12552.15 480
12553.21 444
12554.27 456
12555.33 495
12556.39 520
12557.45 559
12558.51 593
12559.56 566
12560.62 554
12561.68 574
12562.74 568
12563.80 512
12564.86 528
12565.92 516
12566.98 476
12568.03 483
12569.09 433
12570.15 442
12571.21 468
12572.27 445
12573.33 436
12574.39 479
12575.45 420
12576.51 440
12577.57 431
12578.63 402
12579.69 423
12580.75 409
12581.81 436
12582.87 446
12583.93 408
12584.98 410
12586.04 418
12587.10 443
12588.16 422
12589.22 415
12590.28 401
12591.34 385
12592.40 365
12593.46 362
12594.52 371
12595.58 393
12596.64 440
12597.70 418
12598.77 392
12599.83 408
12600.89 391
12601.95 397
12603.01 433
12604.07 388
12605.13 401
12606.19 361
12607.25 419
12608.31 396
12609.37 348
12610.43 339
12611.49 347
12612.55 364
12613.61 368
12614.68 334
12615.74 391
12616.80 430
12617.86 398
12618.92 411
12619.98 406
12621.04 370
12622.10 381
12623.16 370
12624.23 401
12625.29 384
12626.35 405
12627.41 413
12628.47 402
12629.53 380
12630.59 417
12631.66 379
12632.72 376
12633.78 367
12634.84 375
12635.90 374
12636.97 352
12638.03 389
12639.09 416
12640.15 339
12641.21 357
12642.28 366
12643.34 374
12644.40 403
12645.46 436
12646.52 427
12647.59 376
12648.65 416
12649.71 399
12650.77 423
12651.84 388
12652.90 413
12653.96 402
12655.03 406
12656.09 383
12657.15 418
12658.21 373
12659.28 371
12660.34 357
12661.40 375
12662.46 409
12663.53 389
12664.59 403
12665.65 390
12666.72 350
12667.78 380
12668.84 380
12669.91 347
12670.97 379
12672.03 395
12673.10 372
12674.16 390
12675.22 416
12676.29 379
12677.35 389
12678.42 370
12679.48 423
12680.54 429
12681.61 404
12682.67 390
12683.73 424
12684.80 388
12685.86 376
12686.93 403
12687.99 413
12689.05 448
12690.12 422
12691.18 434
12692.25 456
12693.31 426
12694.38 436
12695.44 478
12696.50 481
12697.57 455
12698.63 489
12699.70 479
12700.76 555
12701.83 563
12702.89 606
12703.96 593
12705.02 604
12706.09 610
12707.15 657
12708.22 678
12709.28 636
12710.35 583
12711.41 586
12712.48 576
12713.54 541
12714.61 509
12715.67 503
12716.74 484
12717.80 472
12718.87 489
12719.93 442
12721.00 469
12722.06 467
12723.13 433
12724.19 411
12725.26 444
12726.33 427
12727.39 412
12728.46 445
12729.52 425
12730.59 435
12731.66 417
12732.72 431
12733.79 432
12734.85 448
12735.92 433
12736.99 441
12738.05 410
12739.12 450
12740.18 419
12741.25 459
12742.32 388
12743.38 385
12744.45 409
12745.52 422
12746.58 416
12747.65 425
12748.72 404
12749.78 451
12750.85 397
12751.92 373
12752.98 433
12754.05 368
12755.12 374
12756.18 344
12757.25 358
12758.32 369
12759.38 374
12760.45 343
12761.52 356
12762.59 342
12763.65 342
12764.72 355
12765.79 360
12766.85 345
12767.92 338
12768.99 392
12770.06 378
12771.12 346
12772.19 328
12773.26 338
12774.33 339
12775.40 329
12776.46 344
12777.53 342
12778.60 333
12779.67 327
12780.73 317
12781.80 346
12782.87 360
12783.94 333
12785.01 309
12786.08 279
12787.14 361
12788.21 326
12789.28 347
12790.35 351
12791.42 357
12792.49 327
12793.55 331
12794.62 320
12795.69 321
12796.76 350
12797.83 306
12798.90 324
12799.97 303
12801.03 325
12802.10 301
12803.17 318
12804.24 320
12805.31 348
12806.38 322
12807.45 322
12808.52 299
12809.59 313
12810.66 332
12811.72 353
12812.79 301
12813.86 320
12814.93 368
12816.00 313
12817.07 284
12818.14 291
12819.21 314
12820.28 317
12821.35 342
12822.42 325
12823.49 336
12824.56 333
12825.63 313
12826.70 297
12827.77 329
12828.84 323
12829.91 312
12830.98 319
12832.05 344
12833.12 353
12834.19 314
12835.26 352
12836.33 300
12837.40 333
12838.47 320
12839.54 302
12840.61 305
12841.68 301
12842.75 286
12843.82 278
12844.89 317
12845.96 329
12847.04 308
12848.11 298
12849.18 305
12850.25 315
12851.32 318
12852.39 281
12853.46 271
12854.53 262
12855.60 289
12856.67 294
12857.75 303
12858.82 299
12859.89 294
12860.96 298
12862.03 290
12863.10 294
12864.17 284
12865.24 306
12866.32 328
12867.39 287
12868.46 230
12869.53 298
12870.60 275
12871.67 276
12872.75 259
12873.82 295
12874.89 269
12875.96 287
12877.03 320
12878.11 294
12879.18 296
12880.25 285
12881.32 306
12882.39 263
12883.47 296
12884.54 256
12885.61 310
12886.68 281
12887.76 281
12888.83 253
12889.90 243
12890.97 262
12892.05 285
12893.12 265
12894.19 264
12895.27 256
12896.34 264
12897.41 254
12898.48 260
12899.56 288
12900.63 251
12901.70 282
12902.78 287
12903.85 275
12904.92 245
12905.99 277
12907.07 301
12908.14 270
12909.21 281
12910.29 269
12911.36 249
12912.44 231
12913.51 290
12914.58 228
12915.66 256
12916.73 261
12917.80 269
12918.88 268
12919.95 233
12921.02 262
12922.10 249
12923.17 269
12924.25 276
12925.32 240
12926.39 300
12927.47 267
12928.54 257
12929.62 232
12930.69 227
12931.77 235
12932.84 245
12933.91 265
12934.99 262
12936.06 312
12937.14 265
12938.21 278
12939.29 222
12940.36 254
12941.44 256
12942.51 257
12943.59 274
12944.66 237
12945.73 256
12946.81 237
12947.88 278
12948.96 261
12950.03 278
12951.11 268
12952.18 259
12953.26 257
12954.34 279
12955.41 241
12956.49 234
12957.56 250
12958.64 267
12959.71 249
12960.79 277
12961.86 260
12962.94 250
12964.01 265
12965.09 224
12966.17 246
12967.24 225
12968.32 277
12969.39 271
12970.47 265
12971.54 230
12972.62 243
12973.70 235
12974.77 245
12975.85 264
12976.93 253
12978.00 273
12979.08 238
12980.15 265
12981.23 253
12982.31 284
12983.38 266
12984.46 277
12985.54 227
12986.61 272
12987.69 228
12988.77 265
12989.84 271
12990.92 265
12992.00 277
12993.07 270
12994.15 268
12995.23 263
12996.30 252
12997.38 255
12998.46 276
12999.53 268
13000.61 275
13001.69 264
13002.77 247
13003.84 228
13004.92 240
13006.00 250
13007.08 281
13008.15 240
13009.23 232
13010.31 240
13011.39 283
13012.46 274
13013.54 265
13014.62 288
13015.70 283
13016.77 235
13017.85 252
13018.93 287
13020.01 250
13021.09 254
13022.16 236
13023.24 251
13024.32 247
13025.40 263
13026.48 285
13027.56 277
13028.63 245
13029.71 271
13030.79 263
13031.87 254
13032.95 274
13034.03 281
13035.10 272
13036.18 294
13037.26 274
13038.34 251
13039.42 300
13040.50 281
13041.58 292
13042.66 290
13043.73 272
13044.81 285
13045.89 257
13046.97 289
13048.05 281
13049.13 256
13050.21 314
13051.29 316
13052.37 265
13053.45 275
13054.53 291
13055.61 328
13056.69 325
13057.76 329
13058.84 267
13059.92 273
13061.00 286
13062.08 309
13063.16 268
13064.24 241
13065.32 277
13066.40 261
13067.48 317
13068.56 223
13069.64 273
13070.72 268
13071.80 297
13072.88 255
13073.96 259
13075.04 289
13076.12 280
13077.20 248
13078.28 274
13079.36 257
13080.44 272
13081.53 244
13082.61 285
13083.69 254
13084.77 248
13085.85 267
13086.93 268
13088.01 261
13089.09 234
13090.17 284
13091.25 295
13092.33 271
13093.41 253
13094.49 247
13095.58 247
13096.66 251
13097.74 263
13098.82 278
13099.90 247
13100.98 245
13102.06 266
13103.14 241
13104.23 262
13105.31 278
13106.39 270
13107.47 283
13108.55 263
13109.63 225
13110.72 295
13111.80 266
13112.88 277
13113.96 248
13115.04 246
13116.13 251
13117.21 277
13118.29 243
13119.37 242
13120.45 272
13121.54 260
13122.62 274
13123.70 260
13124.78 240
13125.86 244
13126.95 252
13128.03 265
13129.11 250
13130.19 240
13131.28 281
13132.36 263
13133.44 273
13134.52 283
13135.61 244
13136.69 260
13137.77 266
13138.86 245
13139.94 260
13141.02 262
13142.11 217
13143.19 252
13144.27 221
13145.35 243
13146.44 261
13147.52 265
13148.60 285
13149.69 295
13150.77 262
13151.85 254
13152.94 303
13154.02 272
13155.10 241
13156.19 253
13157.27 282
13158.36 272
13159.44 286
13160.52 252
13161.61 269
13162.69 311
13163.77 284
13164.86 290
13165.94 264
13167.03 287
13168.11 249
13169.19 280
13170.28 274
13171.36 246
13172.45 248
13173.53 274
13174.62 262
13175.70 269
13176.79 245
13177.87 250
13178.95 247
13180.04 276
13181.12 259
13182.21 281
13183.29 293
13184.38 254
13185.46 235
13186.55 270
13187.63 257
13188.72 272
13189.80 273
13190.89 250
13191.97 298
13193.06 297
13194.14 246
13195.23 272
13196.31 282
13197.40 304
13198.48 279
13199.57 288
13200.65 274
13201.74 288
13202.83 269
13203.91 271
13205.00 286
13206.08 273
13207.17 279
13208.25 297
13209.34 297
13210.43 289
13211.51 288
13212.60 301
13213.68 300
13214.77 271
13215.86 249
13216.94 279
13218.03 275
13219.11 266
13220.20 257
13221.29 260
13222.37 297
13223.46 241
13224.55 294
13225.63 240
13226.72 239
13227.80 252
13228.89 304
13229.98 284
13231.06 264
13232.15 262
13233.24 265
13234.32 269
13235.41 292
13236.50 277
13237.59 243
13238.67 258
13239.76 283
13240.85 297
13241.93 286
13243.02 270
13244.11 280
13245.20 269
13246.28 296
13247.37 296
13248.46 282
13249.55 280
13250.63 294
13251.72 291
13252.81 271
13253.90 297
13254.98 280
13256.07 256
13257.16 293
13258.25 299
13259.33 289
13260.42 260
13261.51 260
13262.60 281
13263.69 324
13264.77 316
13265.86 290
13266.95 312
13268.04 292
13269.13 302
13270.22 308
13271.30 297
13272.39 292
13273.48 252
13274.57 266
13275.66 306
13276.75 307
13277.83 305
13278.92 310
13280.01 294
13281.10 300
13282.19 337
13283.28 304
13284.37 324
13285.46 332
13286.55 358
13287.63 334
13288.72 288
13289.81 336
13290.90 303
13291.99 342
13293.08 347
13294.17 356
13295.26 326
13296.35 341
13297.44 339
13298.53 343
13299.62 370
13300.71 343
13301.80 340
13302.89 295
13303.97 356
13305.06 337
13306.15 326
13307.24 367
13308.33 384
13309.42 331
13310.51 361
13311.60 393
13312.69 413
13313.78 373
13314.87 371
13315.96 347
13317.05 393
13318.14 407
13319.24 388
13320.33 366
13321.42 333
13322.51 352
13323.60 344
13324.69 376
13325.78 365
13326.87 374
13327.96 352
13329.05 359
13330.14 333
13331.23 362
13332.32 332
13333.41 322
13334.50 381
13335.60 336
13336.69 335
13337.78 334
13338.87 364
13339.96 359
13341.05 389
13342.14 413
13343.23 368
13344.32 363
13345.42 388
13346.51 357
13347.60 324
13348.69 344
13349.78 343
13350.87 344
13351.97 370
13353.06 356
13354.15 379
13355.24 397
13356.33 388
13357.42 384
13358.52 369
13359.61 385
13360.70 414
13361.79 397
13362.88 382
13363.98 433
13365.07 442
13366.16 400
13367.25 451
13368.35 400
13369.44 437
13370.53 460
13371.62 477
13372.72 484
13373.81 453
13374.90 408
13375.99 466
13377.09 442
13378.18 410
13379.27 447
13380.36 426
13381.46 403
13382.55 383
13383.64 353
13384.74 422
13385.83 377
13386.92 358
13388.02 338
13389.11 378
13390.20 355
13391.30 360
13392.39 366
13393.48 362
13394.58 356
13395.67 349
13396.76 347
13397.86 352
13398.95 356
13400.04 338
13401.14 330
13402.23 353
13403.32 354
13404.42 351
13405.51 314
13406.61 324
13407.70 322
13408.79 333
13409.89 337
13410.98 340
13412.08 312
13413.17 319
13414.26 338
13415.36 333
13416.45 300
13417.55 315
13418.64 301
13419.74 330
13420.83 295
13421.93 338
13423.02 330
13424.11 330
13425.21 335
13426.30 346
13427.40 325
13428.49 300
13429.59 336
13430.68 341
13431.78 301
13432.87 326
13433.97 366
13435.06 363
13436.16 355
13437.25 375
13438.35 307
13439.44 323
13440.54 370
13441.63 347
13442.73 354
13443.83 347
13444.92 364
13446.02 334
13447.11 356
13448.21 331
13449.30 362
13450.40 350
13451.49 384
13452.59 368
13453.69 392
13454.78 376
13455.88 399
13456.97 372
13458.07 372
13459.17 411
13460.26 393
13461.36 391
13462.45 407
13463.55 412
13464.65 385
13465.74 373
13466.84 404
13467.94 389
13469.03 386
13470.13 419
13471.23 435
13472.32 403
13473.42 397
13474.52 471
13475.61 407
13476.71 420
13477.81 415
13478.90 396
13480.00 340
13481.10 370
13482.19 444
13483.29 383
13484.39 406
13485.48 373
13486.58 382
13487.68 386
13488.78 416
13489.87 438
13490.97 388
13492.07 428
13493.17 423
13494.26 428
13495.36 416
13496.46 437
13497.56 442
13498.65 454
13499.75 463
13500.85 537
13501.95 544
13503.04 503
13504.14 563
13505.24 521
13506.34 519
13507.44 557
13508.53 521
13509.63 519
13510.73 532
13511.83 502
13512.93 520
13514.03 463
13515.12 456
13516.22 444
13517.32 448
13518.42 425
13519.52 392
13520.62 367
13521.71 394
13522.81 371
13523.91 376
13525.01 382
13526.11 398
13527.21 354
13528.31 344
13529.41 364
13530.51 359
13531.60 316
13532.70 333
13533.80 338
13534.90 313
13536.00 339
13537.10 328
13538.20 320
13539.30 322
13540.40 306
13541.50 334
13542.60 339
13543.70 319
13544.80 350
13545.90 354
13547.00 348
13548.09 336
13549.19 348
13550.29 319
13551.39 310
13552.49 322
13553.59 320
13554.69 288
13555.79 295
13556.89 309
13557.99 315
13559.09 304
13560.19 292
13561.29 295
13562.39 307
13563.50 284
13564.60 332
13565.70 341
13566.80 324
13567.90 316
13569.00 297
13570.10 309
13571.20 300
13572.30 289
13573.40 309
13574.50 314
13575.60 304
13576.70 286
13577.80 292
13578.90 321
13580.01 345
13581.11 290
13582.21 328
13583.31 295
13584.41 302
13585.51 301
13586.61 277
13587.71 300
13588.81 327
13589.92 325
13591.02 310
13592.12 307
13593.22 311
13594.32 319
13595.42 298
13596.53 336
13597.63 298
13598.73 302
13599.83 286
13600.93 280
13602.03 304
13603.14 325
13604.24 319
13605.34 348
13606.44 326
13607.54 327
13608.65 324
13609.75 334
13610.85 329
13611.95 359
13613.06 323
13614.16 315
13615.26 327
13616.36 349
13617.47 292
13618.57 305
13619.67 335
13620.77 352
13621.88 343
13622.98 346
13624.08 321
13625.18 295
13626.29 335
13627.39 303
13628.49 323
13629.60 338
13630.70 286
13631.80 334
13632.91 317
13634.01 303
13635.11 342
13636.21 302
13637.32 351
13638.42 340
13639.53 333
13640.63 355
13641.73 319
13642.84 329
13643.94 320
13645.04 320
13646.15 342
13647.25 268
13648.35 297
13649.46 322
13650.56 309
13651.67 277
13652.77 298
13653.87 283
13654.98 282
13656.08 299
13657.19 308
13658.29 299
13659.39 322
13660.50 305
13661.60 278
13662.71 311
13663.81 271
13664.92 285
13666.02 279
13667.12 298
13668.23 316
13669.33 311
13670.44 292
13671.54 283
13672.65 307
13673.75 273
13674.86 266
13675.96 323
13677.07 333
13678.17 298
13679.28 309
13680.38 299
13681.49 287
13682.59 298
13683.70 269
13684.80 236
13685.91 278
13687.01 269
13688.12 254
13689.22 274
13690.33 288
13691.44 298
13692.54 305
13693.65 296
13694.75 266
13695.86 270
13696.96 293
13698.07 307
13699.18 303
13700.28 294
13701.39 296
13702.49 276
13703.60 257
13704.71 313
13705.81 314
13706.92 267
13708.02 247
13709.13 291
13710.24 308
13711.34 301
13712.45 312
13713.56 286
13714.66 308
13715.77 336
13716.87 313
13717.98 277
13719.09 306
13720.19 293
13721.30 302
13722.41 287
13723.51 312
13724.62 327
13725.73 323
13726.84 347
13727.94 309
13729.05 318
13730.16 328
13731.26 411
13732.37 324
13733.48 299
13734.59 333
13735.69 361
13736.80 372
13737.91 367
13739.01 336
13740.12 326
13741.23 373
13742.34 358
13743.45 336
13744.55 335
13745.66 389
13746.77 380
13747.88 396
13748.98 398
13750.09 383
13751.20 400
13752.31 390
13753.42 394
13754.52 403
13755.63 409
13756.74 421
13757.85 408
13758.96 404
13760.06 428
13761.17 380
13762.28 381
13763.39 454
13764.50 500
13765.61 472
13766.72 497
13767.82 472
13768.93 496
13770.04 506
13771.15 576
13772.26 545
13773.37 573
13774.48 599
13775.59 600
13776.69 640
13777.80 669
13778.91 636
13780.02 615
13781.13 616
13782.24 601
13783.35 554
13784.46 528
13785.57 521
13786.68 523
13787.79 516
13788.90 487
13790.01 422
13791.12 470
13792.22 423
13793.33 396
13794.44 404
13795.55 369
13796.66 370
13797.77 424
13798.88 362
13799.99 376
13801.10 356
13802.21 395
13803.32 378
13804.43 413
13805.54 408
13806.65 367
13807.76 335
13808.87 372
13809.98 368
13811.09 321
13812.20 379
13813.32 379
13814.43 371
13815.54 367
13816.65 352
13817.76 337
13818.87 346
13819.98 385
13821.09 349
13822.20 360
13823.31 399
13824.42 370
13825.53 377
13826.64 339
13827.76 358
13828.87 338
13829.98 331
13831.09 360
13832.20 345
13833.31 304
13834.42 293
13835.53 308
13836.65 319
13837.76 388
13838.87 355
13839.98 364
13841.09 319
13842.20 361
13843.31 351
13844.43 336
13845.54 331
13846.65 333
13847.76 345
13848.87 336
13849.99 361
13851.10 360
13852.21 378
13853.32 355
13854.43 363
13855.55 365
13856.66 345
13857.77 355
13858.88 395
13859.99 360
13861.11 388
13862.22 396
13863.33 402
13864.44 410
13865.56 401
13866.67 384
13867.78 383
13868.89 416
13870.01 378
13871.12 430
13872.23 451
13873.35 419
13874.46 364
13875.57 421
13876.68 412
13877.80 384
13878.91 376
13880.02 374
13881.14 348
13882.25 375
13883.36 408
13884.48 413
13885.59 397
13886.70 391
13887.82 406
13888.93 453
13890.04 427
13891.16 420
13892.27 450
13893.39 472
13894.50 451
13895.61 469
13896.73 502
13897.84 505
13898.95 475
13900.07 480
13901.18 446
13902.30 474
13903.41 447
13904.52 446
13905.64 448
13906.75 451
13907.87 429
13908.98 405
13910.10 405
13911.21 464
13912.32 428
13913.44 405
13914.55 357
13915.67 396
13916.78 379
13917.90 368
13919.01 341
13920.13 352
13921.24 328
13922.36 367
13923.47 357
13924.59 382
13925.70 322
13926.82 341
13927.93 361
13929.05 337
13930.16 346
13931.28 363
13932.39 359
13933.51 349
13934.62 340
13935.74 322
13936.85 327
13937.97 354
13939.08 383
13940.20 346
13941.32 348
13942.43 326
13943.55 318
13944.66 336
13945.78 295
13946.89 325
13948.01 328
13949.13 313
13950.24 324
13951.36 348
13952.47 344
13953.59 350
13954.71 345
13955.82 323
13956.94 329
13958.05 329
13959.17 320
13960.29 320
13961.40 332
13962.52 324
13963.64 362
13964.75 335
13965.87 327
13966.99 303
13968.10 282
13969.22 319
13970.34 302
13971.45 328
13972.57 307
13973.69 283
13974.80 318
13975.92 330
13977.04 324
13978.16 327
13979.27 306
13980.39 334
13981.51 295
13982.62 322
13983.74 335
13984.86 326
13985.98 305
13987.09 319
13988.21 307
13989.33 321
13990.45 349
13991.56 319
13992.68 331
13993.80 311
13994.92 278
13996.03 310
13997.15 327
13998.27 305
13999.39 314
14000.51 311
14001.62 287
14002.74 335
14003.86 338
14004.98 319
14006.10 331
14007.21 310
14008.33 306
14009.45 290
14010.57 333
14011.69 285
14012.81 305
14013.93 323
14015.04 289
14016.16 311
14017.28 305
14018.40 311
14019.52 291
14020.64 326
14021.76 325
14022.87 296
14023.99 304
14025.11 279
14026.23 276
14027.35 284
14028.47 307
14029.59 305
14030.71 285
14031.83 287
14032.95 288
14034.07 337
14035.19 319
14036.30 307
14037.42 279
14038.54 292
14039.66 304
14040.78 314
14041.90 318
14043.02 293
14044.14 328
14045.26 276
14046.38 331
14047.50 314
14048.62 343
14049.74 295
14050.86 335
14051.98 368
14053.10 334
14054.22 364
14055.34 313
14056.46 334
14057.58 309
14058.70 314
14059.82 331
14060.94 266
14062.06 293
14063.18 323
14064.30 319
14065.43 316
14066.55 327
14067.67 334
14068.79 306
14069.91 322
14071.03 340
14072.15 366
14073.27 336
14074.39 344
14075.51 357
14076.63 337
14077.75 358
14078.88 375
14080.00 377
14081.12 376
14082.24 351
14083.36 349
14084.48 382
14085.60 383
14086.72 411
14087.85 394
14088.97 422
14090.09 420
14091.21 429
14092.33 401
14093.45 391
14094.58 397
14095.70 445
14096.82 492
14097.94 483
14099.06 449
14100.19 468
14101.31 474
14102.43 495
14103.55 473
14104.67 501
14105.80 511
14106.92 470
14108.04 426
14109.16 402
14110.28 403
14111.41 389
14112.53 382
14113.65 396
14114.77 395
14115.90 368
14117.02 329
14118.14 401
14119.27 365
14120.39 324
14121.51 320
14122.63 336
14123.76 355
14124.88 318
14126.00 326
14127.13 348
14128.25 324
14129.37 348
14130.50 335
14131.62 359
14132.74 303
14133.86 369
14134.99 346
14136.11 313
14137.24 326
14138.36 325
14139.48 341
14140.61 322
14141.73 340
14142.85 329
14143.98 330
14145.10 353
14146.22 329
14147.35 341
14148.47 331
14149.60 336
14150.72 383
14151.84 344
14152.97 312
14154.09 322
14155.22 322
14156.34 328
14157.46 297
14158.59 306
14159.71 302
14160.84 337
14161.96 335
14163.09 308
14164.21 318
14165.34 324
14166.46 336
14167.58 340
14168.71 299
14169.83 294
14170.96 336
14172.08 358
14173.21 325
14174.33 293
14175.46 333
14176.58 312
14177.71 318
14178.83 301
14179.96 289
14181.08 311
14182.21 333
14183.33 321
14184.46 340
14185.59 323
14186.71 281
14187.84 292
14188.96 290
14190.09 286
14191.21 272
14192.34 297
14193.46 320
14194.59 318
14195.72 302
14196.84 261
14197.97 300
14199.09 267
14200.22 266
14201.35 282
14202.47 311
14203.60 300
14204.72 303
14205.85 298
14206.98 281
14208.10 296
14209.23 284
14210.35 264
14211.48 320
14212.61 260
14213.73 282
14214.86 296
14215.99 281
14217.11 261
14218.24 279
14219.37 291
14220.49 259
14221.62 288
14222.75 296
14223.87 293
14225.00 281
14226.13 273
14227.26 284
14228.38 266
14229.51 264
14230.64 289
14231.76 287
14232.89 255
14234.02 243
14235.15 227
14236.27 283
14237.40 287
14238.53 271
14239.66 268
14240.78 243
14241.91 261
14243.04 259
14244.17 266
14245.29 257
14246.42 276
14247.55 275
14248.68 268
14249.81 252
14250.93 272
14252.06 257
14253.19 281
14254.32 263
14255.45 259
14256.57 271
14257.70 260
14258.83 294
14259.96 289
14261.09 273
14262.22 271
14263.34 264
14264.47 273
14265.60 268
14266.73 239
14267.86 272
14268.99 243
14270.12 267
14271.24 257
14272.37 244
14273.50 231
14274.63 269
14275.76 226
14276.89 264
14278.02 270
14279.15 253
14280.28 262
14281.41 254
14282.54 253
14283.66 256
14284.79 235
14285.92 244
14287.05 247
14288.18 264
14289.31 229
14290.44 251
14291.57 243
14292.70 230
14293.83 284
14294.96 240
14296.09 232
14297.22 230
14298.35 221
14299.48 237
14300.61 201
14301.74 241
14302.87 237
14304.00 213
14305.13 235
14306.26 246
14307.39 212
14308.52 216
14309.65 221
14310.78 238
14311.91 228
14313.04 248
14314.17 242
14315.30 225
14316.43 204
14317.56 202
14318.69 222
14319.82 231
14320.96 210
14322.09 221
14323.22 213
14324.35 257
14325.48 240
14326.61 219
14327.74 210
14328.87 193
14330.00 231
14331.13 218
14332.27 225
14333.40 214
14334.53 209
14335.66 261
14336.79 218
14337.92 205
14339.05 214
14340.18 244
14341.32 236
14342.45 228
14343.58 249
14344.71 273
14345.84 254
14346.98 226
14348.11 284
14349.24 240
14350.37 221
14351.50 178
14352.63 236
14353.77 228
14354.90 235
14356.03 255
14357.16 227
14358.30 232
14359.43 211
14360.56 196
14361.69 221
14362.82 201
14363.96 214
14365.09 215
14366.22 229
14367.35 210
14368.49 256
14369.62 216
14370.75 239
14371.89 210
14373.02 233
14374.15 215
14375.28 235
14376.42 208
14377.55 220
14378.68 228
14379.82 226
14380.95 242
14382.08 252
14383.22 237
14384.35 229
14385.48 234
14386.62 248
14387.75 203
14388.88 208
14390.02 240
14391.15 233
14392.28 233
14393.42 232
14394.55 233
14395.68 247
14396.82 255
14397.95 221
14399.09 249
14400.22 245
14401.35 221
14402.49 241
14403.62 205
14404.76 226
14405.89 220
14407.02 212
14408.16 217
14409.29 195
14410.43 250
14411.56 244
14412.70 242
14413.83 204
14414.96 210
14416.10 249
14417.23 243
14418.37 208
14419.50 232
14420.64 240
14421.77 248
14422.91 236
14424.04 249
14425.18 222
14426.31 216
14427.45 236
14428.58 231
14429.72 256
14430.85 228
14431.99 253
14433.12 235
14434.26 228
14435.39 268
14436.53 259
14437.66 243
14438.80 227
14439.93 257
14441.07 262
14442.20 263
14443.34 247
14444.48 243
14445.61 225
14446.75 234
14447.88 245
14449.02 264
14450.15 255
14451.29 263
14452.43 236
14453.56 259
14454.70 235
14455.83 247
14456.97 237
14458.11 265
14459.24 227
14460.38 253
14461.52 254
14462.65 220
14463.79 220
14464.93 222
14466.06 231
14467.20 250
14468.33 236
14469.47 226
14470.61 235
14471.74 233
14472.88 246
14474.02 254
14475.16 271
14476.29 236
14477.43 263
14478.57 275
14479.70 262
14480.84 250
14481.98 257
14483.11 260
14484.25 256
14485.39 255
14486.53 241
14487.66 272
14488.80 273
14489.94 276
14491.08 267
14492.21 276
14493.35 246
14494.49 266
14495.63 248
14496.76 281
14497.90 311
14499.04 270
14500.18 270
14501.31 268
14502.45 263
14503.59 315
14504.73 314
14505.87 279
14507.01 296
14508.14 275
14509.28 311
14510.42 279
14511.56 268
14512.70 302
14513.83 273
14514.97 269
14516.11 315
14517.25 320
14518.39 329
14519.53 323
14520.67 327
14521.80 352
14522.94 306
14524.08 349
14525.22 344
14526.36 370
14527.50 340
14528.64 346
14529.78 341
14530.92 349
14532.05 362
14533.19 335
14534.33 327
14535.47 311
14536.61 276
14537.75 269
14538.89 282
14540.03 271
14541.17 248
14542.31 270
14543.45 322
14544.59 266
14545.73 281
14546.87 263
14548.01 249
14549.15 265
14550.29 286
14551.43 241
14552.57 250
14553.71 229
14554.85 242
14555.99 287
14557.13 261
14558.27 258
14559.41 246
14560.55 234
14561.69 192
14562.83 235
14563.97 249
14565.11 271
14566.25 243
14567.39 253
14568.53 237
14569.67 245
14570.81 257
14571.95 240
14573.09 253
14574.23 260
14575.37 257
14576.51 248
14577.66 229
14578.80 238
14579.94 268
14581.08 282
14582.22 244
14583.36 253
14584.50 255
14585.64 220
14586.78 214
14587.93 225
14589.07 240
14590.21 262
14591.35 248
14592.49 238
14593.63 238
14594.77 259
14595.92 250
14597.06 256
14598.20 245
14599.34 266
14600.48 241
14601.62 273
14602.77 246
14603.91 276
14605.05 272
14606.19 271
14607.33 262
14608.48 260
14609.62 248
14610.76 269
14611.90 266
14613.04 257
14614.19 273
14615.33 271
14616.47 281
14617.61 266
14618.76 251
14619.90 254
14621.04 286
14622.18 279
14623.33 273
14624.47 308
14625.61 304
14626.76 309
14627.90 279
14629.04 322
14630.18 319
14631.33 348
14632.47 333
14633.61 338
14634.76 297
14635.90 309
14637.04 321
14638.19 329
14639.33 319
14640.47 349
14641.62 315
14642.76 345
14643.90 341
14645.05 299
14646.19 305
14647.33 288
14648.48 264
14649.62 294
14650.76 307
14651.91 262
14653.05 295
14654.20 280
14655.34 274
14656.48 259
14657.63 271
14658.77 247
14659.92 255
14661.06 268
14662.20 273
14663.35 266
14664.49 236
14665.64 265
14666.78 274
14667.93 268
14669.07 257
14670.22 260
14671.36 246
14672.50 244
14673.65 217
14674.79 217
14675.94 228
14677.08 212
14678.23 222
14679.37 234
14680.52 256
14681.66 240
14682.81 220
14683.95 229
14685.10 220
14686.24 225
14687.39 221
14688.53 201
14689.68 247
14690.82 219
14691.97 222
14693.12 219
14694.26 217
14695.41 197
14696.55 225
14697.70 228
14698.84 206
14699.99 195
14701.13 219
14702.28 198
14703.43 185
14704.57 244
14705.72 186
14706.86 222
14708.01 212
14709.16 206
14710.30 197
14711.45 227
14712.59 220
14713.74 198
14714.89 208
14716.03 218
14717.18 225
14718.33 213
14719.47 186
14720.62 204
14721.77 204
14722.91 217
14724.06 198
14725.21 200
14726.35 233
14727.50 194
14728.65 228
14729.79 203
14730.94 219
14732.09 203
14733.23 207
14734.38 202
14735.53 228
14736.67 204
14737.82 209
14738.97 210
14740.12 198
14741.26 193
14742.41 200
14743.56 186
14744.71 181
14745.85 180
14747.00 200
14748.15 202
14749.30 230
14750.44 247
14751.59 223
14752.74 257
14753.89 201
14755.03 198
14756.18 204
14757.33 183
14758.48 201
14759.63 201
14760.77 211
14761.92 183
14763.07 189
14764.22 183
14765.37 168
14766.52 193
14767.66 227
14768.81 223
14769.96 213
14771.11 224
14772.26 205
14773.41 188
14774.55 202
14775.70 212
14776.85 225
14778.00 222
14779.15 200
14780.30 182
14781.45 188
14782.60 208
14783.74 192
14784.89 192
14786.04 189
14787.19 176
14788.34 185
14789.49 177
14790.64 196
14791.79 193
14792.94 186
14794.09 191
14795.24 184
14796.39 167
14797.54 184
14798.69 223
14799.83 191
14800.98 180
14802.13 203
14803.28 193
14804.43 211
14805.58 188
14806.73 185
14807.88 184
14809.03 205
14810.18 191
14811.33 153
14812.48 185
14813.63 165
14814.78 189
14815.93 179
14817.08 163
14818.23 166
14819.38 197
14820.53 175
14821.69 171
14822.84 211
14823.99 183
14825.14 184
14826.29 177
14827.44 174
14828.59 173
14829.74 153
14830.89 157
14832.04 182
14833.19 143
14834.34 179
14835.49 163
14836.65 186
14837.80 160
14838.95 152
14840.10 157
14841.25 192
14842.40 187
14843.55 185
14844.70 179
14845.85 203
14847.01 182
14848.16 174
14849.31 174
14850.46 172
14851.61 190
14852.76 193
14853.92 173
14855.07 149
14856.22 166
14857.37 150
14858.52 169
14859.67 166
14860.83 164
14861.98 175
14863.13 206
14864.28 172
14865.44 179
14866.59 180
14867.74 161
14868.89 171
14870.04 167
14871.20 170
14872.35 168
14873.50 165
14874.65 148
14875.81 161
14876.96 153
14878.11 174
14879.26 171
14880.42 176
14881.57 170
14882.72 180
14883.88 164
14885.03 155
14886.18 143
14887.33 150
14888.49 179
14889.64 145
14890.79 192
14891.95 165
14893.10 149
14894.25 155
14895.41 189
14896.56 131
14897.71 163
14898.87 178
14900.02 184
14901.17 161
14902.33 169
14903.48 171
14904.63 184
14905.79 173
14906.94 152
14908.10 151
14909.25 170
14910.40 189
14911.56 174
14912.71 205
14913.87 161
14915.02 178
14916.17 164
14917.33 185
14918.48 167
14919.64 198
14920.79 199
14921.94 167
14923.10 164
14924.25 169
14925.41 178
14926.56 170
14927.72 184
14928.87 158
14930.03 195
14931.18 163
14932.34 182
14933.49 178
14934.65 187
14935.80 167
14936.96 166
14938.11 173
14939.27 176
14940.42 192
14941.58 197
14942.73 190
14943.89 179
14945.04 165
14946.20 186
14947.35 193
14948.51 201
14949.66 201
14950.82 184
14951.97 183
14953.13 188
14954.28 194
14955.44 172
14956.60 202
14957.75 183
14958.91 183
14960.06 188
14961.22 184
14962.37 164
14963.53 178
14964.69 187
14965.84 148
14967.00 181
14968.16 198
14969.31 211
14970.47 227
14971.62 198
14972.78 207
14973.94 191
14975.09 212
14976.25 207
14977.41 188
14978.56 206
14979.72 160
14980.88 193
14982.03 170
14983.19 179
14984.35 178
14985.50 191
14986.66 170
14987.82 167
14988.97 191
14990.13 175
14991.29 170
14992.44 176
14993.60 203
14994.76 183
14995.92 174
14997.07 182
14998.23 174
14999.39 156
15000.55 185
15001.70 223
15002.86 179
15004.02 161
15005.18 143
15006.33 177
15007.49 180
15008.65 142
15009.81 163
15010.96 185
15012.12 163
15013.28 185
15014.44 155
15015.60 143
15016.75 166
15017.91 178
15019.07 170
15020.23 169
15021.39 156
15022.54 161
15023.70 145
15024.86 155
15026.02 159
15027.18 173
15028.34 170
15029.49 165
15030.65 160
15031.81 160
15032.97 182
15034.13 158
15035.29 176
15036.45 173
15037.61 179
15038.76 173
15039.92 160
15041.08 166
15042.24 154
15043.40 176
15044.56 171
15045.72 150
15046.88 162
15048.04 158
15049.20 150
15050.36 143
15051.51 152
15052.67 159
15053.83 181
15054.99 179
15056.15 171
15057.31 147
15058.47 170
15059.63 141
15060.79 163
15061.95 177
15063.11 182
15064.27 160
15065.43 180
15066.59 191
15067.75 171
15068.91 162
15070.07 153
15071.23 188
15072.39 187
15073.55 152
15074.71 154
15075.87 154
15077.03 152
15078.19 182
15079.35 167
15080.51 142
15081.67 153
15082.83 161
15083.99 160
15085.16 151
15086.32 167
15087.48 155
15088.64 159
15089.80 163
15090.96 146
15092.12 148
15093.28 159
15094.44 148
15095.60 153
15096.76 159
15097.93 147
15099.09 144
15100.25 178
15101.41 151
15102.57 144
15103.73 154
15104.89 172
15106.05 159
15107.22 153
15108.38 158
15109.54 192
15110.70 181
15111.86 177
15113.02 144
15114.19 153
15115.35 149
15116.51 150
15117.67 167
15118.83 149
15120.00 175
15121.16 171
15122.32 162
15123.48 188
15124.64 163
15125.81 148
15126.97 155
15128.13 157
15129.29 152
15130.46 150
15131.62 160
15132.78 136
15133.94 160
15135.11 159
15136.27 133
15137.43 132
15138.59 184
15139.76 201
15140.92 181
15142.08 163
15143.25 165
15144.41 184
15145.57 194
15146.73 166
15147.90 138
15149.06 163
15150.22 147
15151.39 144
15152.55 148
15153.71 160
15154.88 172
15156.04 134
15157.20 163
15158.37 176
15159.53 162
15160.69 190
15161.86 145
15163.02 186
15164.19 171
15165.35 161
15166.51 178
15167.68 167
15168.84 170
15170.00 150
15171.17 163
15172.33 154
15173.50 156
15174.66 175
15175.83 143
15176.99 171
15178.15 170
15179.32 173
15180.48 176
15181.65 158
15182.81 182
15183.98 169
15185.14 181
15186.30 168
15187.47 186
15188.63 161
15189.80 150
15190.96 152
15192.13 175
15193.29 164
15194.46 156
15195.62 160
15196.79 167
15197.95 167
15199.12 192
15200.28 192
15201.45 193
15202.61 180
15203.78 177
15204.94 161
15206.11 166
15207.27 168
15208.44 145
15209.61 161
15210.77 186
15211.94 189
15213.10 165
15214.27 169
15215.43 179
15216.60 176
15217.76 182
15218.93 186
15220.10 150
15221.26 165
15222.43 168
15223.59 171
15224.76 178
15225.93 166
15227.09 194
15228.26 220
15229.42 164
15230.59 194
15231.76 196
15232.92 206
15234.09 188
15235.26 181
15236.42 206
15237.59 193
15238.76 201
15239.92 215
15241.09 176
15242.26 180
15243.42 181
15244.59 183
15245.76 172
15246.92 202
15248.09 210
15249.26 191
15250.42 152
15251.59 179
15252.76 154
15253.93 147
15255.09 169
15256.26 169
15257.43 175
15258.60 157
15259.76 152
15260.93 164
15262.10 160
15263.26 173
15264.43 159
15265.60 167
15266.77 154
15267.94 173
15269.10 169
15270.27 187
15271.44 150
15272.61 148
15273.77 157
15274.94 162
15276.11 165
15277.28 149
15278.45 148
15279.62 158
15280.78 147
15281.95 155
15283.12 152
15284.29 143
15285.46 187
15286.62 164
15287.79 149
15288.96 145
15290.13 163
15291.30 144
15292.47 161
15293.64 146
15294.81 148
15295.97 171
15297.14 163
15298.31 190
15299.48 176
15300.65 173
15301.82 156
15302.99 152
15304.16 143
15305.33 169
15306.49 156
15307.66 153
15308.83 174
15310.00 159
15311.17 145
15312.34 184
15313.51 154
15314.68 147
15315.85 156
15317.02 154
15318.19 162
15319.36 123
15320.53 135
15321.70 177
15322.87 175
15324.04 155
15325.21 147
15326.38 127
15327.55 153
15328.72 156
15329.89 157
15331.06 147
15332.23 134
15333.40 172
15334.57 170
15335.74 167
15336.91 176
15338.08 185
15339.25 148
15340.42 130
15341.59 146
15342.76 179
15343.93 145
15345.10 147
15346.27 144
15347.44 155
15348.62 174
15349.79 167
15350.96 146
15352.13 159
15353.30 159
15354.47 143
15355.64 159
15356.81 152
15357.98 140
15359.15 130
15360.33 161
15361.50 164
15362.67 175
15363.84 144
15365.01 151
15366.18 206
15367.35 207
15368.53 175
15369.70 185
15370.87 161
15372.04 150
15373.21 147
15374.38 173
15375.56 163
15376.73 157
15377.90 165
15379.07 160
15380.24 184
15381.42 168
15382.59 151
15383.76 174
15384.93 148
15386.10 174
15387.28 163
15388.45 171
15389.62 164
15390.79 208
15391.97 188
15393.14 184
15394.31 186
15395.48 167
15396.66 144
15397.83 169
15399.00 161
15400.17 189
15401.35 191
15402.52 175
15403.69 160
15404.87 155
15406.04 178
15407.21 155
15408.39 164
15409.56 152
15410.73 168
15411.91 128
15413.08 174
15414.25 143
15415.42 158
15416.60 154
15417.77 170
15418.95 153
15420.12 148
15421.29 151
15422.47 171
15423.64 181
15424.81 145
15425.99 147
15427.16 138
15428.33 146
15429.51 170
15430.68 183
15431.86 155
15433.03 189
15434.20 172
15435.38 176
15436.55 170
15437.73 134
15438.90 149
15440.08 152
15441.25 166
15442.42 156
15443.60 148
15444.77 152
15445.95 155
15447.12 155
15448.30 163
15449.47 151
15450.65 130
15451.82 168
15453.00 147
15454.17 157
15455.35 159
15456.52 159
15457.70 154
15458.87 142
15460.05 143
15461.22 180
15462.40 153
15463.57 137
15464.75 173
15465.92 156
15467.10 101
15468.27 139
15469.45 176
15470.62 169
15471.80 169
15472.97 156
15474.15 153
15475.33 150
15476.50 171
15477.68 137
15478.85 174
15480.03 194
15481.20 156
15482.38 181
15483.56 181
15484.73 169
15485.91 140
15487.08 172
15488.26 157
15489.44 137
15490.61 157
15491.79 168
15492.97 157
15494.14 150
15495.32 133
15496.49 169
15497.67 173
15498.85 148
15500.02 143
15501.20 190
15502.38 164
15503.55 151
15504.73 164
15505.91 146
15507.08 135
15508.26 152
15509.44 182
15510.62 146
15511.79 179
15512.97 185
15514.15 161
15515.32 152
15516.50 140
15517.68 152
15518.86 163
15520.03 158
15521.21 126
15522.39 158
15523.57 164
15524.74 165
15525.92 151
15527.10 183
15528.28 160
15529.45 149
15530.63 161
15531.81 192
15532.99 172
15534.16 167
15535.34 146
15536.52 164
15537.70 154
15538.88 189
15540.06 187
15541.23 161
15542.41 141
15543.59 186
15544.77 172
15545.95 180
15547.12 173
15548.30 173
15549.48 167
15550.66 171
15551.84 191
15553.02 157
15554.20 184
15555.37 169
15556.55 216
15557.73 170
15558.91 157
15560.09 148
15561.27 170
15562.45 194
15563.63 169
15564.81 164
15565.98 167
15567.16 175
15568.34 191
15569.52 167
15570.70 165
15571.88 164
15573.06 186
15574.24 180
15575.42 186
15576.60 161
15577.78 164
15578.96 161
15580.14 219
15581.32 170
15582.50 183
15583.68 182
15584.86 195
15586.04 145
15587.22 184
15588.40 172
15589.58 174
15590.76 171
15591.94 203
15593.12 191
15594.30 166
15595.48 203
15596.66 219
15597.84 216
15599.02 181
15600.20 215
15601.38 201
15602.56 180
15603.74 204
15604.92 199
15606.10 201
15607.28 181
15608.46 223
15609.64 226
15610.82 174
15612.00 194
15613.19 200
15614.37 227
15615.55 232
15616.73 214
15617.91 194
15619.09 208
15620.27 220
15621.45 201
15622.63 224
15623.82 199
15625.00 223
15626.18 217
15627.36 221
15628.54 226
15629.72 205
15630.90 212
15632.09 248
15633.27 214
15634.45 205
15635.63 219
15636.81 226
15637.99 210
15639.18 198
15640.36 224
15641.54 258
15642.72 251
15643.90 256
15645.09 243
15646.27 243
15647.45 257
15648.63 217
15649.82 222
15651.00 210
15652.18 251
15653.36 242
15654.54 233
15655.73 240
15656.91 231
15658.09 254
15659.28 266
15660.46 261
15661.64 254
15662.82 259
15664.01 253
15665.19 242
15666.37 251
15667.55 274
15668.74 239
15669.92 260
15671.10 254
15672.29 274
15673.47 295
15674.65 309
15675.84 285
15677.02 273
15678.20 295
15679.39 281
15680.57 271
15681.75 281
15682.94 246
15684.12 288
15685.30 286
15686.49 267
15687.67 281
15688.86 315
15690.04 276
15691.22 292
15692.41 306
15693.59 278
15694.78 276
15695.96 283
15697.14 298
15698.33 304
15699.51 304
15700.70 305
15701.88 298
15703.06 336
15704.25 300
15705.43 350
15706.62 349
15707.80 341
15708.99 364
15710.17 363
15711.36 350
15712.54 357
15713.73 385
15714.91 398
15716.09 384
15717.28 410
15718.46 377
15719.65 398
15720.83 405
15722.02 387
15723.20 404
15724.39 402
15725.57 402
15726.76 411
15727.95 385
15729.13 369
15730.32 381
15731.50 381
15732.69 377
15733.87 328
15735.06 368
15736.24 346
15737.43 334
15738.61 371
15739.80 335
15740.99 349
15742.17 359
15743.36 364
15744.54 347
15745.73 337
15746.92 345
15748.10 344
15749.29 354
15750.47 374
15751.66 344
15752.85 381
15754.03 349
15755.22 370
15756.40 363
15757.59 349
15758.78 365
15759.96 396
15761.15 356
15762.34 361
15763.52 388
15764.71 374
15765.90 360
15767.08 372
15768.27 342
15769.46 357
15770.64 338
15771.83 335
15773.02 335
15774.20 325
15775.39 300
15776.58 314
15777.77 294
15778.95 304
15780.14 317
15781.33 346
15782.51 310
15783.70 279
15784.89 316
15786.08 318
15787.26 329
15788.45 317
15789.64 304
15790.83 313
15792.01 304
15793.20 298
15794.39 294
15795.58 295
15796.77 305
15797.95 296
15799.14 282
15800.33 282
15801.52 236
15802.71 259
15803.89 280
15805.08 264
15806.27 230
15807.46 250
15808.65 245
15809.84 248
15811.02 240
15812.21 247
15813.40 241
15814.59 264
15815.78 242
15816.97 255
15818.15 248
15819.34 253
15820.53 252
15821.72 249
15822.91 232
15824.10 283
15825.29 230
15826.48 252
15827.67 256
15828.85 213
15830.04 240
15831.23 253
15832.42 234
15833.61 263
15834.80 246
15835.99 229
15837.18 227
15838.37 245
15839.56 268
15840.75 233
15841.94 230
15843.13 237
15844.32 221
15845.51 215
15846.70 240
15847.89 242
15849.08 237
15850.27 220
15851.46 239
15852.65 235
15853.84 226
15855.03 230
15856.22 179
15857.41 229
15858.60 220
15859.79 249
15860.98 216
15862.17 223
15863.36 248
15864.55 224
15865.74 227
15866.93 209
15868.12 198
15869.31 206
15870.50 222
15871.69 229
15872.88 255
15874.07 212
15875.26 217
15876.45 237
15877.64 268
15878.84 268
15880.03 219
15881.22 209
15882.41 229
15883.60 246
15884.79 239
15885.98 246
15887.17 228
15888.36 252
15889.56 254
15890.75 237
15891.94 232
15893.13 252
15894.32 226
15895.51 242
15896.71 222
15897.90 241
15899.09 240
15900.28 256
15901.47 279
15902.66 234
15903.86 213
15905.05 210
15906.24 219
15907.43 236
15908.62 240
15909.82 271
15911.01 246
15912.20 242
15913.39 240
15914.58 233
15915.78 245
15916.97 228
15918.16 242
15919.35 257
15920.55 226
15921.74 224
15922.93 234
15924.12 250
15925.32 234
15926.51 236
15927.70 231
15928.90 232
15930.09 229
15931.28 235
15932.47 229
15933.67 237
15934.86 216
15936.05 215
15937.25 213
15938.44 250
15939.63 262
15940.83 225
15942.02 220
15943.21 224
15944.41 237
15945.60 208
15946.79 222
15947.99 252
15949.18 214
15950.37 208
15951.57 195
15952.76 209
15953.96 230
15955.15 210
15956.34 186
15957.54 191
15958.73 206
15959.92 188
15961.12 202
15962.31 185
15963.51 171
15964.70 193
15965.90 195
15967.09 186
15968.28 181
15969.48 176
15970.67 192
15971.87 181
15973.06 173
15974.26 183
15975.45 191
15976.65 179
15977.84 188
15979.03 192
15980.23 199
15981.42 195
15982.62 192
15983.81 193
15985.01 163
15986.20 173
15987.40 177
15988.59 192
15989.79 173
15990.98 141
15992.18 168
15993.37 192
15994.57 176
15995.77 160
15996.96 176
15998.16 157
15999.35 171
16000.55 185
16001.74 164
16002.94 165
16004.13 186
16005.33 179
16006.53 172
16007.72 166
16008.92 158
16010.11 155
16011.31 193
16012.51 178
16013.70 156
16014.90 151
16016.09 156
16017.29 172
16018.49 158
16019.68 168
16020.88 152
16022.07 147
16023.27 148
16024.47 163
16025.66 140
16026.86 146
16028.06 143
16029.25 181
16030.45 169
16031.65 162
16032.84 174
16034.04 164
16035.24 180
16036.43 158
16037.63 131
16038.83 190
16040.02 178
16041.22 176
16042.42 142
16043.62 137
16044.81 163
16046.01 147
16047.21 163
16048.40 185
16049.60 159
16050.80 159
16052.00 179
16053.19 163
16054.39 164
16055.59 186
16056.79 177
16057.99 176
16059.18 155
16060.38 153
16061.58 144
16062.78 156
16063.97 169
16065.17 161
16066.37 155
16067.57 149
16068.77 156
16069.96 142
16071.16 135
16072.36 142
16073.56 195
16074.76 158
16075.96 123
16077.15 123
16078.35 138
16079.55 160
16080.75 129
16081.95 165
16083.15 154
16084.35 166
16085.54 154
16086.74 142
16087.94 134
16089.14 138
16090.34 160
16091.54 157
16092.74 147
16093.94 145
16095.14 144
16096.33 153
16097.53 146
16098.73 164
16099.93 139
16101.13 155
16102.33 176
16103.53 158
16104.73 148
16105.93 152
16107.13 135
16108.33 156
16109.53 159
16110.73 146
16111.93 135
16113.13 167
16114.33 146
16115.53 131
16116.73 126
16117.93 147
16119.13 167
16120.33 157
16121.53 163
16122.73 162
16123.93 144
16125.13 137
16126.33 156
16127.53 170
16128.73 157
16129.93 155
16131.13 133
16132.33 156
16133.53 158
16134.73 133
16135.93 154
16137.13 156
16138.33 159
16139.53 134
16140.73 151
16141.93 143
16143.13 152
16144.34 132
16145.54 131
16146.74 132
16147.94 134
16149.14 138
16150.34 145
16151.54 129
16152.74 142
16153.94 147
16155.15 169
16156.35 162
16157.55 140
16158.75 145
16159.95 122
16161.15 148
16162.35 131
16163.56 132
16164.76 142
16165.96 141
16167.16 163
16168.36 128
16169.56 166
16170.77 134
16171.97 142
16173.17 153
16174.37 134
16175.57 153
16176.78 123
16177.98 159
16179.18 137
16180.38 146
16181.59 163
16182.79 143
16183.99 111
16185.19 166
16186.40 156
16187.60 157
16188.80 152
16190.00 153
16191.21 144
16192.41 157
16193.61 154
16194.81 150
16196.02 154
16197.22 119
16198.42 137
16199.63 144
16200.83 164
16202.03 127
16203.23 149
16204.44 139
16205.64 169
16206.84 151
16208.05 142
16209.25 142
16210.45 160
16211.66 154
16212.86 131
16214.06 150
16215.27 148
16216.47 153
16217.68 158
16218.88 141
16220.08 154
16221.29 169
16222.49 170
16223.69 157
16224.90 148
16226.10 165
16227.31 168
16228.51 184
16229.71 149
16230.92 155
16232.12 155
16233.33 166
16234.53 164
16235.74 180
16236.94 175
16238.14 170
16239.35 150
16240.55 174
16241.76 163
16242.96 141
16244.17 174
16245.37 175
16246.58 174
16247.78 154
16248.99 147
16250.19 161
16251.40 209
16252.60 183
16253.81 153
16255.01 174
16256.22 145
16257.42 153
16258.63 168
16259.83 183
16261.04 167
16262.24 171
16263.45 200
16264.65 181
16265.86 146
16267.06 181
16268.27 194
16269.47 183
16270.68 149
16271.89 185
16273.09 174
16274.30 199
16275.50 179
16276.71 186
16277.91 175
16279.12 209
16280.33 192
16281.53 177
16282.74 195
16283.94 202
16285.15 199
16286.36 191
16287.56 200
16288.77 163
16289.98 200
16291.18 176
16292.39 181
16293.59 187
16294.80 192
16296.01 228
16297.21 181
16298.42 176
16299.63 172
16300.83 192
16302.04 192
16303.25 207
16304.46 192
16305.66 188
16306.87 202
16308.08 206
16309.28 153
16310.49 165
16311.70 165
16312.90 194
16314.11 199
16315.32 183
16316.53 217
16317.73 212
16318.94 187
16320.15 175
16321.36 160
16322.56 195
16323.77 184
16324.98 177
16326.19 197
16327.39 178
16328.60 173
16329.81 174
16331.02 164
16332.23 159
16333.43 198
16334.64 184
16335.85 167
16337.06 172
16338.27 158
16339.47 184
16340.68 173
16341.89 178
16343.10 180
16344.31 166
16345.52 170
16346.72 168
16347.93 191
16349.14 178
16350.35 155
16351.56 158
16352.77 168
16353.98 176
16355.18 170
16356.39 135
16357.60 154
16358.81 139
16360.02 132
16361.23 156
16362.44 170
16363.65 133
16364.86 162
16366.07 144
16367.27 139
16368.48 138
16369.69 154
16370.90 154
16372.11 152
16373.32 180
16374.53 151
16375.74 162
16376.95 157
16378.16 149
16379.37 125
16380.58 171
16381.79 144
16383.00 145
16384.21 131
16385.42 167
16386.63 158
16387.84 135
16389.05 139
16390.26 158
16391.47 170
16392.68 129
16393.89 141
16395.10 141
16396.31 141
16397.52 136
16398.73 166
16399.94 146
16401.15 135
16402.36 142
16403.57 147
16404.78 129
16405.99 152
16407.20 141
16408.41 150
16409.62 141
16410.84 125
16412.05 148
16413.26 131
16414.47 183
16415.68 153
16416.89 171
16418.10 123
16419.31 147
16420.52 133
16421.73 152
16422.95 134
16424.16 127
16425.37 157
16426.58 151
16427.79 134
16429.00 133
16430.21 166
16431.43 146
16432.64 153
16433.85 142
16435.06 164
16436.27 156
16437.48 138
16438.70 133
16439.91 158
16441.12 142
16442.33 142
16443.54 160
16444.76 146
16445.97 132
16447.18 141
16448.39 143
16449.61 138
16450.82 137
16452.03 130
16453.24 157
16454.45 130
16455.67 142
16456.88 137
16458.09 169
16459.31 173
16460.52 158
16461.73 125
16462.94 128
16464.16 134
16465.37 143
16466.58 120
16467.79 135
16469.01 125
16470.22 145
16471.43 150
16472.65 141
16473.86 128
16475.07 138
16476.29 160
16477.50 148
16478.71 119
16479.93 131
16481.14 153
16482.35 138
16483.57 126
16484.78 138
16485.99 117
16487.21 135
16488.42 123
16489.64 135
16490.85 104
16492.06 94
16493.28 127
16494.49 147
16495.70 121
16496.92 154
16498.13 175
16499.35 138
16500.56 129
16501.77 107
16502.99 127
16504.20 127
16505.42 146
16506.63 116
16507.85 134
16509.06 124
16510.28 117
16511.49 140
16512.70 150
16513.92 130
16515.13 140
16516.35 138
16517.56 144
16518.78 122
16519.99 133
16521.21 115
16522.42 114
16523.64 134
16524.85 134
16526.07 157
16527.28 111
16528.50 123
16529.71 137
16530.93 131
16532.14 143
16533.36 148
16534.57 118
16535.79 135
16537.01 123
16538.22 149
16539.44 139
16540.65 128
16541.87 154
16543.08 118
16544.30 139
16545.52 119
16546.73 150
16547.95 143
16549.16 124
16550.38 117
16551.60 144
16552.81 176
16554.03 152
16555.24 109
16556.46 120
16557.68 124
16558.89 145
16560.11 145
16561.32 122
16562.54 131
16563.76 117
16564.97 165
16566.19 136
16567.41 134
16568.62 119
16569.84 169
16571.06 163
16572.27 149
16573.49 122
16574.71 151
16575.93 146
16577.14 128
16578.36 120
16579.58 128
16580.79 138
16582.01 153
16583.23 120
16584.44 128
16585.66 136
16586.88 129
16588.10 136
16589.31 126
16590.53 120
16591.75 147
16592.97 160
16594.18 119
16595.40 118
16596.62 132
16597.84 121
16599.06 146
16600.27 108
16601.49 116
16602.71 116
16603.93 150
16605.14 117
16606.36 137
16607.58 99
16608.80 148
16610.02 131
16611.24 129
16612.45 111
16613.67 121
16614.89 132
16616.11 136
16617.33 141
16618.55 130
16619.76 127
16620.98 128
16622.20 148
16623.42 147
16624.64 116
16625.86 123
16627.08 138
16628.30 133
16629.51 156
16630.73 118
16631.95 142
16633.17 118
16634.39 125
16635.61 114
16636.83 119
16638.05 137
16639.27 114
16640.49 142
16641.71 109
16642.92 146
16644.14 129
16645.36 141
16646.58 132
16647.80 166
16649.02 121
16650.24 129
16651.46 145
16652.68 117
16653.90 98
16655.12 116
16656.34 149
16657.56 132
16658.78 124
16660.00 134
16661.22 142
16662.44 125
16663.66 120
16664.88 112
16666.10 137
16667.32 134
16668.54 135
16669.76 114
16670.98 106
16672.20 128
16673.42 122
16674.64 116
16675.87 93
16677.09 106
16678.31 95
16679.53 121
16680.75 121
16681.97 124
16683.19 135
16684.41 139
16685.63 106
16686.85 118
16688.07 122
16689.30 143
16690.52 130
16691.74 113
16692.96 135
16694.18 139
16695.40 134
16696.62 124
16697.84 132
16699.07 127
16700.29 114
16701.51 148
16702.73 123
16703.95 131
16705.17 123
16706.40 116
16707.62 146
16708.84 114
16710.06 117
16711.28 117
16712.50 132
16713.73 118
16714.95 133
16716.17 131
16717.39 133
16718.61 150
16719.84 133
16721.06 146
16722.28 115
16723.50 131
16724.73 106
16725.95 138
16727.17 134
16728.39 127
16729.62 117
16730.84 114
16732.06 132
16733.28 114
16734.51 117
16735.73 105
16736.95 125
16738.18 113
16739.40 155
16740.62 155
16741.84 130
16743.07 119
16744.29 142
16745.51 118
16746.74 126
16747.96 106
16749.18 115
16750.41 90
16751.63 104
16752.85 144
16754.08 115
16755.30 126
16756.52 119
16757.75 131
16758.97 111
16760.20 145
16761.42 118
16762.64 130
16763.87 125
16765.09 139
16766.31 119
16767.54 113
16768.76 130
16769.99 131
16771.21 136
16772.43 136
16773.66 142
16774.88 133
16776.11 138
16777.33 138
16778.56 119
16779.78 131
16781.01 137
16782.23 117
16783.45 122
16784.68 135
16785.90 142
16787.13 122
16788.35 132
16789.58 130
16790.80 99
16792.03 128
16793.25 145
16794.48 162
16795.70 137
16796.93 136
16798.15 95
16799.38 143
16800.60 132
16801.83 129
16803.05 104
16804.28 128
16805.50 124
16806.73 138
16807.95 126
16809.18 113
16810.41 120
16811.63 123
16812.86 129
16814.08 145
16815.31 130
16816.53 113
16817.76 155
16818.99 167
16820.21 118
16821.44 114
16822.66 134
16823.89 135
16825.12 133
16826.34 129
16827.57 109
16828.79 131
16830.02 130
16831.25 153
16832.47 136
16833.70 148
16834.93 139
16836.15 152
16837.38 138
16838.61 130
16839.83 113
16841.06 111
16842.29 143
16843.51 145
16844.74 123
16845.97 126
16847.19 154
16848.42 137
16849.65 124
16850.87 145
16852.10 150
16853.33 126
16854.56 162
16855.78 129
16857.01 136
16858.24 154
16859.46 142
16860.69 163
16861.92 156
16863.15 175
16864.37 188
16865.60 177
16866.83 159
16868.06 156
16869.28 168
16870.51 174
16871.74 157
16872.97 166
16874.20 175
16875.42 175
16876.65 176
16877.88 191
16879.11 159
16880.34 189
16881.56 183
16882.79 191
16884.02 222
16885.25 198
16886.48 197
16887.71 185
16888.93 194
16890.16 174
16891.39 202
16892.62 197
16893.85 181
16895.08 188
16896.31 176
16897.53 176
16898.76 176
16899.99 152
16901.22 166
16902.45 157
16903.68 158
16904.91 155
16906.14 154
16907.37 170
16908.59 184
16909.82 173
16911.05 177
16912.28 177
16913.51 139
16914.74 162
16915.97 157
16917.20 167
16918.43 134
16919.66 150
16920.89 150
16922.12 157
16923.35 153
16924.58 141
16925.81 154
16927.04 162
16928.27 161
16929.50 152
16930.73 161
16931.96 170
16933.19 149
16934.42 133
16935.65 150
16936.88 127
16938.11 139
16939.34 168
16940.57 148
16941.80 141
16943.03 159
16944.26 135
16945.49 153
16946.72 110
16947.95 136
16949.18 143
16950.41 145
16951.64 161
16952.87 149
16954.10 141
16955.33 145
16956.57 188
16957.80 146
16959.03 124
16960.26 125
16961.49 168
16962.72 162
16963.95 131
16965.18 131
16966.41 164
16967.65 145
16968.88 124
16970.11 162
16971.34 141
16972.57 139
16973.80 145
16975.03 148
16976.27 140
16977.50 121
16978.73 129
16979.96 124
16981.19 127
16982.42 135
16983.66 141
16984.89 152
16986.12 144
16987.35 137
16988.58 159
16989.82 128
16991.05 142
16992.28 136
16993.51 124
16994.75 140
16995.98 139
16997.21 139
16998.44 130
16999.67 149
17000.91 121
17002.14 146
17003.37 131
17004.61 128
17005.84 121
17007.07 141
17008.30 159
17009.54 151
17010.77 126
17012.00 145
17013.23 120
17014.47 121
17015.70 158
17016.93 140
17018.17 136
17019.40 117
17020.63 128
17021.87 132
17023.10 141
17024.33 122
17025.57 104
17026.80 116
17028.03 153
17029.27 152
17030.50 130
17031.73 144
17032.97 146
17034.20 139
17035.44 163
17036.67 132
17037.90 109
17039.14 135
17040.37 120
17041.60 105
17042.84 143
17044.07 146
17045.31 133
17046.54 136
17047.78 130
17049.01 127
17050.24 133
17051.48 148
17052.71 137
17053.95 130
17055.18 119
17056.42 146
17057.65 155
17058.89 131
17060.12 134
17061.35 109
17062.59 128
17063.82 120
17065.06 124
17066.29 115
17067.53 121
17068.76 141
17070.00 114
17071.23 157
17072.47 154
17073.70 125
17074.94 140
17076.17 112
17077.41 134
17078.65 123
17079.88 134
17081.12 119
17082.35 125
17083.59 116
17084.82 139
17086.06 124
17087.29 110
17088.53 126
17089.77 116
17091.00 127
17092.24 136
17093.47 126
17094.71 128
17095.94 115
17097.18 122
17098.42 137
17099.65 132
17100.89 123
17102.12 129
17103.36 110
17104.60 124
17105.83 120
17107.07 108
17108.31 92
17109.54 115
17110.78 127
17112.02 132
17113.25 123
17114.49 95
17115.73 99
17116.96 100
17118.20 103
17119.44 131
17120.67 116
17121.91 114
17123.15 118
17124.38 120
17125.62 125
17126.86 99
17128.10 134
17129.33 118
17130.57 124
17131.81 94
17133.04 113
17134.28 124
17135.52 137
17136.76 102
17137.99 98
17139.23 128
17140.47 131
17141.71 114
17142.94 144
17144.18 119
17145.42 108
17146.66 123
17147.90 121
17149.13 119
17150.37 110
17151.61 119
17152.85 120
17154.08 122
17155.32 105
17156.56 119
17157.80 126
17159.04 124
17160.28 131
17161.51 138
17162.75 121
17163.99 116
17165.23 139
17166.47 111
17167.71 104
17168.95 138
17170.18 117
17171.42 107
17172.66 108
17173.90 122
17175.14 108
17176.38 109
17177.62 110
17178.86 106
17180.09 118
17181.33 115
17182.57 135
17183.81 110
17185.05 108
17186.29 123
17187.53 104
17188.77 105
17190.01 104
17191.25 88
17192.49 126
17193.73 113
17194.97 125
17196.21 120
17197.45 116
17198.69 130
17199.92 135
17201.16 129
17202.40 119
17203.64 107
17204.88 143
17206.12 110
17207.36 103
17208.60 112
17209.84 112
17211.08 117
17212.32 115
17213.56 111
17214.81 117
17216.05 144
17217.29 99
17218.53 100
17219.77 109
17221.01 108
17222.25 142
17223.49 146
17224.73 148
17225.97 89
17227.21 94
17228.45 111
17229.69 103
17230.93 101
17232.17 102
17233.41 108
17234.66 111
17235.90 107
17237.14 82
17238.38 124
17239.62 113
17240.86 124
17242.10 123
17243.34 106
17244.58 108
17245.83 99
17247.07 124
17248.31 119
17249.55 107
17250.79 107
17252.03 121
17253.28 122
17254.52 112
17255.76 116
17257.00 140
17258.24 115
17259.48 98
17260.73 123
17261.97 114
17263.21 104
17264.45 121
17265.69 125
17266.94 115
17268.18 124
17269.42 116
17270.66 116
17271.91 116
17273.15 107
17274.39 93
17275.63 109
17276.88 117
17278.12 119
17279.36 113
17280.60 120
17281.85 94
17283.09 127
17284.33 95
17285.57 94
17286.82 102
17288.06 118
17289.30 108
17290.55 105
17291.79 111
17293.03 91
17294.28 107
17295.52 102
17296.76 112
17298.01 105
17299.25 113
17300.49 109
17301.74 92
17302.98 92
17304.22 109
17305.47 106
17306.71 103
17307.95 105
17309.20 103
17310.44 98
17311.68 110
17312.93 99
17314.17 112
17315.42 97
17316.66 70
17317.90 106
17319.15 87
17320.39 112
17321.64 102
17322.88 99
17324.12 92
17325.37 103
17326.61 109
17327.86 104
17329.10 117
17330.35 110
17331.59 142
17332.83 122
17334.08 106
17335.32 114
17336.57 103
17337.81 115
17339.06 115
17340.30 115
17341.55 109
17342.79 100
17344.04 75
17345.28 105
17346.53 122
17347.77 111
17349.02 100
17350.26 101
17351.51 110
17352.75 110
17354.00 111
17355.24 99
17356.49 107
17357.73 113
17358.98 111
17360.23 118
17361.47 102
17362.72 88
17363.96 96
17365.21 108
17366.45 105
17367.70 98
17368.95 124
17370.19 105
17371.44 124
17372.68 104
17373.93 102
17375.18 105
17376.42 118
17377.67 105
17378.91 103
17380.16 104
17381.41 101
17382.65 98
17383.90 123
17385.15 108
17386.39 117
17387.64 100
17388.89 101
17390.13 98
17391.38 124
17392.63 113
17393.87 100
17395.12 123
17396.37 95
17397.61 97
17398.86 120
17400.11 107
17401.35 99
17402.60 109
17403.85 121
17405.09 127
17406.34 97
17407.59 102
17408.84 112
17410.08 111
17411.33 102
17412.58 101
17413.83 90
17415.07 109
17416.32 102
17417.57 112
17418.82 107
17420.06 93
17421.31 96
17422.56 102
17423.81 101
17425.05 112
17426.30 116
17427.55 112
17428.80 91
17430.05 97
17431.29 119
17432.54 118
17433.79 117
17435.04 106
17436.29 117
17437.54 94
17438.78 96
17440.03 109
17441.28 85
17442.53 95
17443.78 105
17445.03 98
17446.27 103
17447.52 87
17448.77 95
17450.02 92
17451.27 94
17452.52 112
17453.77 107
17455.02 118
17456.27 112
17457.51 100
17458.76 112
17460.01 101
17461.26 116
17462.51 106
17463.76 101
17465.01 122
17466.26 129
17467.51 128
17468.76 128
17470.01 121
17471.26 99
17472.51 120
17473.76 125
17475.01 119
17476.26 95
17477.50 117
17478.75 96
17480.00 115
17481.25 101
17482.50 109
17483.75 100
17485.00 118
17486.25 114
17487.50 123
17488.75 95
17490.00 101
17491.25 121
17492.51 116
17493.76 90
17495.01 119
17496.26 97
17497.51 107
17498.76 127
17500.01 116
17501.26 116
17502.51 105
17503.76 99
17505.01 94
17506.26 115
17507.51 125
17508.76 100
17510.01 89
17511.26 107
17512.52 113
17513.77 99
17515.02 109
17516.27 119
17517.52 108
17518.77 113
17520.02 114
17521.27 101
17522.53 98
17523.78 102
17525.03 120
17526.28 102
17527.53 108
17528.78 123
17530.03 121
17531.29 114
17532.54 122
17533.79 109
17535.04 107
17536.29 122
17537.55 102
17538.80 98
17540.05 100
17541.30 109
17542.55 124
17543.81 125
17545.06 102
17546.31 107
17547.56 115
17548.81 112
17550.07 96
17551.32 120
17552.57 107
17553.82 118
17555.08 119
17556.33 111
17557.58 96
17558.83 109
17560.09 100
17561.34 103
17562.59 117
17563.85 115
17565.10 93
17566.35 112
17567.60 123
17568.86 114
17570.11 121
17571.36 120
17572.62 97
17573.87 112
17575.12 130
17576.38 118
17577.63 112
17578.88 100
17580.14 97
17581.39 113
17582.64 84
17583.90 105
17585.15 109
17586.40 85
17587.66 104
17588.91 107
17590.17 129
17591.42 126
17592.67 119
17593.93 114
17595.18 130
17596.43 122
17597.69 107
17598.94 133
17600.20 121
17601.45 136
17602.71 96
17603.96 100
17605.21 129
17606.47 115
17607.72 112
17608.98 105
17610.23 109
17611.49 123
17612.74 133
17614.00 104
17615.25 99
17616.50 93
17617.76 117
17619.01 138
17620.27 98
17621.52 101
17622.78 109
17624.03 123
17625.29 106
17626.54 81
17627.80 136
17629.05 126
17630.31 118
17631.56 135
17632.82 102
17634.08 89
17635.33 122
17636.59 119
17637.84 118
17639.10 92
17640.35 112
17641.61 115
17642.86 120
17644.12 108
17645.38 107
17646.63 107
17647.89 117
17649.14 94
17650.40 112
17651.66 107
17652.91 85
17654.17 102
17655.42 130
17656.68 105
17657.94 104
17659.19 117
17660.45 125
17661.70 85
17662.96 93
17664.22 116
17665.47 115
17666.73 101
17667.99 92
17669.24 106
17670.50 115
17671.76 109
17673.01 117
17674.27 100
17675.53 140
17676.78 94
17678.04 113
17679.30 105
17680.56 102
17681.81 121
17683.07 114
17684.33 116
17685.58 95
17686.84 106
17688.10 121
17689.36 131
17690.61 104
17691.87 130
17693.13 112
17694.39 89
17695.64 93
17696.90 108
17698.16 91
17699.42 112
17700.67 125
17701.93 102
17703.19 96
17704.45 115
17705.70 111
17706.96 104
17708.22 103
17709.48 116
17710.74 115
17711.99 102
17713.25 105
17714.51 100
17715.77 104
17717.03 120
17718.29 88
17719.54 93
17720.80 93
17722.06 103
17723.32 87
17724.58 108
17725.84 117
17727.10 117
17728.35 105
17729.61 98
17730.87 81
17732.13 98
17733.39 104
17734.65 112
17735.91 108
17737.17 89
17738.43 108
17739.69 101
17740.94 112
17742.20 76
17743.46 86
17744.72 110
17745.98 102
17747.24 94
17748.50 93
17749.76 111
17751.02 109
17752.28 89
17753.54 89
17754.80 88
17756.06 105
17757.32 116
17758.58 131
17759.84 105
17761.10 95
17762.36 121
17763.62 121
17764.88 107
17766.14 86
17767.40 93
17768.66 104
17769.92 82
17771.18 89
17772.44 99
17773.70 128
17774.96 102
17776.22 99
17777.48 104
17778.74 80
17780.00 117
17781.26 118
17782.52 104
17783.78 81
17785.04 93
17786.30 124
17787.57 130
17788.83 98
17790.09 106
17791.35 107
17792.61 104
17793.87 90
17795.13 93
17796.39 97
17797.65 103
17798.91 121
17800.18 80
17801.44 99
17802.70 81
17803.96 97
17805.22 131
17806.48 101
17807.74 99
17809.01 115
17810.27 95
17811.53 106
17812.79 111
17814.05 106
17815.31 105
17816.58 99
17817.84 92
17819.10 93
17820.36 84
17821.62 110
17822.89 112
17824.15 116
17825.41 81
17826.67 90
17827.94 84
17829.20 85
17830.46 95
17831.72 111
17832.98 102
17834.25 109
17835.51 91
17836.77 112
17838.04 79
17839.30 107
17840.56 104
17841.82 104
17843.09 121
17844.35 100
17845.61 84
17846.87 85
17848.14 88
17849.40 105
17850.66 106
17851.93 93
17853.19 120
17854.45 88
17855.72 88
17856.98 101
17858.24 114
17859.51 109
17860.77 110
17862.03 96
17863.30 97
17864.56 86
17865.82 112
17867.09 84
17868.35 124
17869.62 119
17870.88 116
17872.14 101
17873.41 104
17874.67 89
17875.93 102
17877.20 91
17878.46 109
17879.73 98
17880.99 102
17882.26 123
17883.52 107
17884.78 87
17886.05 92
17887.31 88
17888.58 115
17889.84 101
17891.11 88
17892.37 96
17893.63 97
17894.90 103
17896.16 89
17897.43 84
17898.69 107
17899.96 115
17901.22 98
17902.49 111
17903.75 129
17905.02 98
17906.28 99
17907.55 103
17908.81 89
17910.08 100
17911.34 111
17912.61 91
17913.87 93
17915.14 107
17916.41 102
17917.67 98
17918.94 94
17920.20 80
17921.47 70
17922.73 81
17924.00 79
17925.26 72
17926.53 103
17927.80 110
17929.06 92
17930.33 93
17931.59 87
17932.86 94
17934.13 117
17935.39 105
17936.66 86
17937.92 92
17939.19 86
17940.46 78
17941.72 63
17942.99 76
17944.26 100
17945.52 95
17946.79 100
17948.06 85
17949.32 92
17950.59 92
17951.85 84
17953.12 93
17954.39 98
17955.66 94
17956.92 91
17958.19 88
17959.46 121
17960.72 111
17961.99 105
17963.26 114
17964.52 103
17965.79 99
17967.06 99
17968.33 101
17969.59 113
17970.86 93
17972.13 90
17973.40 86
17974.66 110
17975.93 92
17977.20 96
17978.47 90
17979.73 104
17981.00 99
17982.27 93
17983.54 105
17984.80 98
17986.07 107
17987.34 111
17988.61 111
17989.88 90
17991.14 99
17992.41 100
17993.68 96
17994.95 104
17996.22 119
17997.48 84
17998.75 102
18000.02 85
18001.29 102
18002.56 93
18003.83 101
18005.10 94
18006.36 86
18007.63 110
18008.90 90
18010.17 82
18011.44 96
18012.71 99
18013.98 87
18015.25 86
18016.51 97
18017.78 94
18019.05 93
18020.32 95
18021.59 99
18022.86 86
18024.13 76
18025.40 99
18026.67 92
18027.94 101
18029.21 92
18030.48 109
18031.75 93
18033.01 118
18034.28 81
18035.55 102
18036.82 83
18038.09 98
18039.36 79
18040.63 96
18041.90 107
18043.17 96
18044.44 95
18045.71 109
18046.98 112
18048.25 90
18049.52 118
18050.79 74
18052.06 85
18053.33 79
18054.60 96
18055.87 82
18057.14 76
18058.42 89
18059.69 77
18060.96 91
18062.23 109
18063.50 101
18064.77 80
18066.04 88
18067.31 100
18068.58 101
18069.85 99
18071.12 98
18072.39 88
18073.66 91
18074.93 101
18076.21 106
18077.48 92
18078.75 100
18080.02 96
18081.29 85
18082.56 85
18083.83 68
18085.10 91
18086.38 101
18087.65 107
18088.92 106
18090.19 99
18091.46 104
18092.73 104
18094.01 93
18095.28 98
18096.55 93
18097.82 97
18099.09 119
18100.36 101
18101.64 79
18102.91 80
18104.18 93
18105.45 82
18106.73 99
18108.00 86
18109.27 112
18110.54 97
18111.81 96
18113.09 88
18114.36 85
18115.63 97
18116.90 100
18118.18 105
18119.45 101
18120.72 96
18121.99 82
18123.27 92
18124.54 89
18125.81 88
18127.09 95
18128.36 99
18129.63 95
18130.90 108
18132.18 81
18133.45 102
18134.72 105
18136.00 110
18137.27 101
18138.54 90
18139.82 89
18141.09 101
18142.36 94
18143.64 88
18144.91 76
18146.18 100
18147.46 96
18148.73 102
18150.00 102
18151.28 75
18152.55 91
18153.83 101
18155.10 105
18156.37 104
18157.65 84
18158.92 86
18160.20 94
18161.47 93
18162.74 90
18164.02 87
18165.29 84
18166.57 98
18167.84 111
18169.12 105
18170.39 92
18171.66 136
18172.94 119
18174.21 114
18175.49 108
18176.76 106
18178.04 75
18179.31 118
18180.59 96
18181.86 100
18183.14 90
18184.41 98
18185.69 118
18186.96 93
18188.24 84
18189.51 83
18190.79 107
18192.06 94
18193.34 101
18194.61 99
18195.89 87
18197.16 88
18198.44 83
18199.71 82
18200.99 100
18202.26 90
18203.54 104
18204.81 127
18206.09 110
18207.37 117
18208.64 86
18209.92 84
18211.19 78
18212.47 89
18213.75 123
18215.02 100
18216.30 87
18217.57 87
18218.85 102
18220.13 95
18221.40 103
18222.68 87
18223.95 91
18225.23 93
18226.51 89
18227.78 90
18229.06 77
18230.34 88
18231.61 101
18232.89 104
18234.17 100
18235.44 73
18236.72 95
18238.00 82
18239.27 94
18240.55 84
18241.83 79
18243.10 108
18244.38 89
18245.66 92
18246.94 88
18248.21 99
18249.49 85
18250.77 85
18252.04 90
18253.32 67
18254.60 82
18255.88 81
18257.15 85
18258.43 78
18259.71 99
18260.99 105
18262.26 94
18263.54 97
18264.82 108
18266.10 87
18267.37 87
18268.65 89
18269.93 105
18271.21 93
18272.49 118
18273.76 82
18275.04 78
18276.32 100
18277.60 103
18278.88 93
18280.15 87
18281.43 88
18282.71 88
18283.99 104
18285.27 104
18286.55 82
18287.83 79
18289.10 100
18290.38 104
18291.66 88
18292.94 113
18294.22 97
18295.50 85
18296.78 96
18298.06 81
18299.33 105
18300.61 89
18301.89 89
18303.17 102
18304.45 100
18305.73 98
18307.01 108
18308.29 95
18309.57 99
18310.85 91
18312.13 95
18313.41 116
18314.68 94
18315.96 112
18317.24 85
18318.52 83
18319.80 95
18321.08 107
18322.36 77
18323.64 87
18324.92 99
18326.20 87
18327.48 83
18328.76 86
18330.04 90
18331.32 80
18332.60 75
18333.88 95
18335.16 83
18336.44 95
18337.72 86
18339.00 105
18340.28 77
18341.56 94
18342.84 111
18344.12 92
18345.41 101
18346.69 83
18347.97 112
18349.25 106
18350.53 116
18351.81 111
18353.09 107
18354.37 105
18355.65 92
18356.93 82
18358.21 76
18359.49 100
18360.78 90
18362.06 89
18363.34 90
18364.62 74
18365.90 80
18367.18 96
18368.46 88
18369.74 92
18371.03 87
18372.31 73
18373.59 85
18374.87 81
18376.15 84
18377.43 96
18378.72 90
18380.00 84
18381.28 102
18382.56 89
18383.84 80
18385.12 95
18386.41 106
18387.69 110
18388.97 84
18390.25 91
18391.53 81
18392.82 83
18394.10 89
18395.38 70
18396.66 78
18397.95 88
18399.23 104
18400.51 81
18401.79 88
18403.08 82
18404.36 106
18405.64 102
18406.92 96
18408.21 90
18409.49 97
18410.77 96
18412.06 113
18413.34 81
18414.62 83
18415.90 89
18417.19 86
18418.47 79
18419.75 77
18421.04 76
18422.32 86
18423.60 91
18424.89 106
18426.17 98
18427.45 97
18428.74 99
18430.02 87
18431.30 101
18432.59 69
18433.87 104
18435.15 89
18436.44 88
18437.72 75
18439.01 88
18440.29 79
18441.57 97
18442.86 92
18444.14 106
18445.43 94
18446.71 106
18447.99 92
18449.28 91
18450.56 86
18451.85 102
18453.13 94
18454.42 77
18455.70 75
18456.98 87
18458.27 95
18459.55 110
18460.84 81
18462.12 81
18463.41 108
18464.69 100
18465.98 105
18467.26 87
18468.55 96
18469.83 102
18471.12 110
18472.40 72
18473.69 79
18474.97 96
18476.26 110
18477.54 89
18478.83 59
18480.11 81
18481.40 102
18482.68 107
18483.97 119
18485.25 101
18486.54 90
18487.82 103
18489.11 126
18490.40 89
18491.68 97
18492.97 106
18494.25 97
18495.54 123
18496.82 93
18498.11 92
18499.40 105
18500.68 111
18501.97 84
18503.25 90
18504.54 92
18505.83 91
18507.11 112
18508.40 96
18509.69 95
18510.97 92
18512.26 110
18513.54 114
18514.83 89
18516.12 94
18517.40 80
18518.69 117
18519.98 109
18521.26 88
18522.55 85
18523.84 93
18525.12 87
18526.41 111
18527.70 98
18528.99 96
18530.27 90
18531.56 98
18532.85 96
18534.13 78
18535.42 101
18536.71 96
18538.00 101
18539.28 94
18540.57 88
18541.86 123
18543.14 93
18544.43 100
18545.72 100
18547.01 101
18548.30 104
18549.58 101
18550.87 108
18552.16 99
18553.45 103
18554.73 102
18556.02 70
18557.31 81
18558.60 106
18559.89 93
18561.17 95
18562.46 92
18563.75 82
18565.04 102
18566.33 113
18567.62 99
18568.90 104
18570.19 114
18571.48 111
18572.77 97
18574.06 103
18575.35 111
18576.63 111
18577.92 105
18579.21 104
18580.50 106
18581.79 81
18583.08 100
18584.37 86
18585.66 79
18586.95 88
18588.23 110
18589.52 121
18590.81 110
18592.10 114
18593.39 99
18594.68 111
18595.97 98
18597.26 95
18598.55 98
18599.84 92
18601.13 108
18602.42 94
18603.71 93
18605.00 114
18606.29 117
18607.58 91
18608.86 108
18610.15 127
18611.44 103
18612.73 127
18614.02 102
18615.31 123
18616.60 110
18617.89 100
18619.18 109
18620.47 128
18621.76 122
18623.06 103
18624.35 110
18625.64 104
18626.93 128
18628.22 110
18629.51 112
18630.80 113
18632.09 94
18633.38 86
18634.67 91
18635.96 86
18637.25 105
18638.54 97
18639.83 103
18641.12 99
18642.41 112
18643.71 100
18645.00 110
18646.29 82
18647.58 120
18648.87 120
18650.16 87
18651.45 111
18652.74 93
18654.03 83
18655.33 90
18656.62 97
18657.91 96
18659.20 98
18660.49 71
18661.78 77
18663.07 93
18664.37 99
18665.66 104
18666.95 100
18668.24 84
18669.53 91
18670.83 102
18672.12 105
18673.41 89
18674.70 91
18675.99 82
18677.29 93
18678.58 72
18679.87 82
18681.16 105
18682.45 109
18683.75 97
18685.04 77
18686.33 81
18687.62 91
18688.92 68
18690.21 93
18691.50 86
18692.79 84
18694.09 83
18695.38 93
18696.67 71
18697.97 91
18699.26 65
18700.55 88
18701.84 95
18703.14 98
18704.43 92
18705.72 86
18707.02 87
18708.31 84
18709.60 90
18710.90 106
18712.19 104
18713.48 104
18714.78 86
18716.07 92
18717.36 80
18718.66 83
18719.95 116
18721.24 78
18722.54 93
18723.83 69
18725.13 105
18726.42 104
18727.71 80
18729.01 79
18730.30 107
18731.60 80
18732.89 94
18734.18 81
18735.48 76
18736.77 97
18738.07 98
18739.36 104
18740.66 89
18741.95 105
18743.24 92
18744.54 104
18745.83 86
18747.13 78
18748.42 75
18749.72 80
18751.01 85
18752.31 92
18753.60 96
18754.90 99
18756.19 91
18757.49 84
18758.78 62
18760.08 88
18761.37 87
18762.67 83
18763.96 81
18765.26 74
18766.55 109
18767.85 104
18769.14 88
18770.44 75
18771.73 119
18773.03 106
18774.32 105
18775.62 81
18776.91 78
18778.21 103
18779.51 93
18780.80 89
18782.10 99
18783.39 95
18784.69 99
18785.99 92
18787.28 94
18788.58 81
18789.87 73
18791.17 105
18792.47 107
18793.76 98
18795.06 90
18796.35 107
18797.65 98
18798.95 91
18800.24 70
18801.54 85
18802.84 93
18804.13 86
18805.43 58
18806.73 92
18808.02 78
18809.32 82
18810.62 92
18811.91 79
18813.21 96
18814.51 101
18815.80 85
18817.10 92
18818.40 81
18819.69 94
18820.99 80
18822.29 101
18823.59 92
18824.88 71
18826.18 80
18827.48 93
18828.78 86
18830.07 95
18831.37 107
18832.67 109
18833.97 91
18835.26 77
18836.56 68
18837.86 80
18839.16 74
18840.45 92
18841.75 92
18843.05 87
18844.35 81
18845.65 87
18846.94 85
18848.24 88
18849.54 96
18850.84 91
18852.14 101
18853.43 75
18854.73 68
18856.03 89
18857.33 73
18858.63 86
18859.93 93
18861.22 96
18862.52 97
18863.82 85
18865.12 82
18866.42 121
18867.72 82
18869.02 92
18870.32 78
18871.61 87
18872.91 92
18874.21 86
18875.51 87
18876.81 89
18878.11 74
18879.41 93
18880.71 93
18882.01 95
18883.31 78
18884.61 89
18885.90 85
18887.20 66
18888.50 84
18889.80 74
18891.10 109
18892.40 85
18893.70 90
18895.00 87
18896.30 107
18897.60 82
18898.90 105
18900.20 107
18901.50 90
18902.80 89
18904.10 82
18905.40 87
18906.70 83
18908.00 81
18909.30 96
18910.60 102
18911.90 95
18913.20 83
18914.50 94
18915.80 89
18917.10 85
18918.40 86
18919.70 87
18921.00 95
18922.30 80
18923.61 64
18924.91 81
18926.21 73
18927.51 90
18928.81 88
18930.11 99
18931.41 74
18932.71 74
18934.01 83
18935.31 76
18936.61 75
18937.92 77
18939.22 89
18940.52 83
18941.82 80
18943.12 92
18944.42 83
18945.72 74
18947.03 67
18948.33 76
18949.63 91
18950.93 73
18952.23 74
18953.53 77
18954.84 89
18956.14 86
18957.44 86
18958.74 80
18960.04 78
18961.34 85
18962.65 83
18963.95 86
18965.25 87
18966.55 81
18967.86 73
18969.16 94
18970.46 83
18971.76 86
18973.06 88
18974.37 87
18975.67 77
18976.97 76
18978.27 62
18979.58 83
18980.88 67
18982.18 78
18983.48 87
18984.79 87
18986.09 65
18987.39 84
18988.70 79
18990.00 72
18991.30 85
18992.61 97
18993.91 75
18995.21 91
18996.51 92
18997.82 98
18999.12 92
19000.42 84
19001.73 97
19003.03 79
19004.33 79
19005.64 61
19006.94 86
19008.25 84
19009.55 89
19010.85 95
19012.16 71
19013.46 92
19014.76 102
19016.07 88
19017.37 81
19018.68 87
19019.98 77
19021.28 74
19022.59 87
19023.89 82
19025.20 79
19026.50 104
19027.80 89
19029.11 91
19030.41 94
19031.72 89
19033.02 86
19034.33 95
19035.63 81
19036.94 82
19038.24 65
19039.54 74
19040.85 81
19042.15 89
19043.46 77
19044.76 69
19046.07 98
19047.37 68
19048.68 59
19049.98 75
19051.29 80
19052.59 86
19053.90 81
19055.20 93
19056.51 117
19057.81 92
19059.12 73
19060.43 72
19061.73 73
19063.04 77
19064.34 87
19065.65 100
19066.95 72
19068.26 77
19069.56 99
19070.87 81
19072.18 101
19073.48 83
19074.79 76
19076.09 94
19077.40 88
19078.71 90
19080.01 74
19081.32 78
19082.62 86
19083.93 92
19085.24 101
19086.54 89
19087.85 90
19089.16 90
19090.46 97
19091.77 85
19093.07 77
19094.38 96
19095.69 97
19096.99 77
19098.30 65
19099.61 65
19100.91 78
19102.22 88
19103.53 65
19104.84 98
19106.14 74
19107.45 76
19108.76 98
19110.06 74
19111.37 93
19112.68 76
19113.98 92
19115.29 76
19116.60 79
19117.91 77
19119.21 97
19120.52 79
19121.83 81
19123.14 70
19124.44 81
19125.75 90
19127.06 83
19128.37 88
19129.68 86
19130.98 88
19132.29 83
19133.60 100
19134.91 77
19136.21 71
19137.52 79
19138.83 71
19140.14 74
19141.45 80
19142.76 79
19144.06 79
19145.37 96
19146.68 90
19147.99 82
19149.30 89
19150.61 82
19151.91 70
19153.22 84
19154.53 73
19155.84 89
19157.15 76
19158.46 96
19159.77 75
19161.07 83
19162.38 87
19163.69 85
19165.00 108
19166.31 92
19167.62 88
19168.93 93
19170.24 96
19171.55 83
19172.86 76
19174.17 71
19175.48 75
19176.78 75
19178.09 92
19179.40 79
19180.71 75
19182.02 92
19183.33 94
19184.64 75
19185.95 90
19187.26 85
19188.57 98
19189.88 93
19191.19 115
19192.50 91
19193.81 92
19195.12 94
19196.43 90
19197.74 88
19199.05 87
19200.36 86
19201.67 85
19202.98 86
19204.29 77
19205.60 83
19206.91 74
19208.22 74
19209.53 77
19210.84 93
19212.15 90
19213.47 124
19214.78 105
19216.09 110
19217.40 78
19218.71 81
19220.02 77
19221.33 86
19222.64 82
19223.95 78
19225.26 80
19226.57 80
19227.89 72
19229.20 83
19230.51 86
19231.82 86
19233.13 73
19234.44 72
19235.75 86
19237.06 72
19238.38 65
19239.69 85
19241.00 109
19242.31 93
19243.62 73
19244.93 82
19246.25 75
19247.56 70
19248.87 92
19250.18 78
19251.49 68
19252.81 86
19254.12 81
19255.43 91
19256.74 83
19258.05 83
19259.37 81
19260.68 89
19261.99 80
19263.30 69
19264.62 92
19265.93 97
19267.24 82
19268.55 74
19269.87 68
19271.18 78
19272.49 64
19273.80 70
19275.12 69
19276.43 84
19277.74 63
19279.05 85
19280.37 67
19281.68 83
19282.99 83
19284.31 70
19285.62 77
19286.93 73
19288.25 72
19289.56 75
19290.87 76
19292.19 77
19293.50 82
19294.81 84
19296.13 84
19297.44 75
19298.75 78
19300.07 69
19301.38 50
19302.69 71
19304.01 90
19305.32 75
19306.64 71
19307.95 65
19309.26 79
19310.58 85
19311.89 65
19313.21 82
19314.52 95
19315.83 80
19317.15 73
19318.46 70
19319.78 78
19321.09 78
19322.41 83
19323.72 78
19325.03 66
19326.35 76
19327.66 69
19328.98 76
19330.29 79
19331.61 78
19332.92 65
19334.24 66
19335.55 80
19336.87 66
19338.18 95
19339.50 88
19340.81 73
19342.13 74
19343.44 66
19344.76 92
19346.07 81
19347.39 81
19348.70 68
19350.02 83
19351.33 85
19352.65 86
19353.96 88
19355.28 75
19356.59 67
19357.91 80
19359.23 80
19360.54 89
19361.86 86
19363.17 89
19364.49 79
19365.80 95
19367.12 65
19368.44 76
19369.75 89
19371.07 90
19372.38 76
19373.70 83
19375.02 102
19376.33 89
19377.65 68
19378.97 78
19380.28 64
19381.60 88
19382.91 93
19384.23 88
19385.55 63
19386.86 63
19388.18 83
19389.50 92
19390.81 99
19392.13 93
19393.45 94
19394.76 78
19396.08 72
19397.40 68
19398.72 93
19400.03 78
19401.35 77
19402.67 59
19403.98 82
19405.30 79
19406.62 97
19407.94 63
19409.25 77
19410.57 84
19411.89 59
19413.20 73
19414.52 91
19415.84 84
19417.16 73
19418.48 76
19419.79 77
19421.11 86
19422.43 67
19423.75 98
19425.06 81
19426.38 77
19427.70 87
19429.02 81
19430.34 114
19431.65 75
19432.97 89
19434.29 63
19435.61 76
19436.93 90
19438.25 80
19439.56 61
19440.88 82
19442.20 88
19443.52 88
19444.84 72
19446.16 61
19447.47 65
19448.79 62
19450.11 95
19451.43 84
19452.75 68
19454.07 84
19455.39 80
19456.71 75
19458.03 77
19459.34 70
19460.66 91
19461.98 95
19463.30 90
19464.62 73
19465.94 77
19467.26 87
19468.58 73
19469.90 63
19471.22 70
19472.54 66
19473.86 85
19475.18 65
19476.50 72
19477.82 76
19479.14 80
19480.46 88
19481.78 73
19483.10 81
19484.42 100
19485.73 96
19487.05 71
19488.37 66
19489.70 93
19491.02 72
19492.34 75
19493.66 76
19494.98 75
19496.30 68
19497.62 91
19498.94 92
19500.26 55
19501.58 66
19502.90 83
19504.22 96
19505.54 74
19506.86 76
19508.18 73
19509.50 77
19510.82 79
19512.14 81
19513.46 79
19514.78 62
19516.11 80
19517.43 118
19518.75 63
19520.07 68
19521.39 67
19522.71 89
19524.03 77
19525.35 82
19526.68 65
19528.00 68
19529.32 91
19530.64 110
19531.96 90
19533.28 71
19534.60 76
19535.93 83
19537.25 93
19538.57 77
19539.89 70
19541.21 78
19542.53 78
19543.86 81
19545.18 81
19546.50 75
19547.82 74
19549.14 65
19550.47 59
19551.79 72
19553.11 85
19554.43 70
19555.76 66
19557.08 65
19558.40 70
19559.72 77
19561.05 70
19562.37 63
19563.69 76
19565.01 83
19566.34 80
19567.66 61
19568.98 64
19570.30 72
19571.63 73
19572.95 81
19574.27 88
19575.60 76
19576.92 91
19578.24 56
19579.57 81
19580.89 85
19582.21 69
19583.54 77
19584.86 70
19586.18 69
19587.51 57
19588.83 74
19590.15 74
19591.48 78
19592.80 68
19594.12 77
19595.45 74
19596.77 76
19598.09 62
19599.42 83
19600.74 72
19602.07 69
19603.39 79
19604.71 76
19606.04 55
19607.36 85
19608.69 68
19610.01 76
19611.33 104
19612.66 78
19613.98 76
19615.31 74
19616.63 73
19617.96 47
19619.28 72
19620.60 72
19621.93 85
19623.25 75
19624.58 99
19625.90 72
19627.23 58
19628.55 57
19629.88 78
19631.20 88
19632.53 71
19633.85 73
19635.18 79
19636.50 79
19637.83 75
19639.15 87
19640.48 68
19641.80 76
19643.13 97
19644.45 98
19645.78 65
19647.10 76
19648.43 77
19649.76 85
19651.08 55
19652.41 83
19653.73 74
19655.06 86
19656.38 105
19657.71 71
19659.04 75
19660.36 66
19661.69 79
19663.01 78
19664.34 87
19665.67 79
19666.99 90
19668.32 88
19669.64 84
19670.97 86
19672.30 61
19673.62 82
19674.95 85
19676.28 86
19677.60 58
19678.93 64
19680.25 85
19681.58 73
19682.91 73
19684.23 81
19685.56 65
19686.89 96
19688.22 77
19689.54 73
19690.87 71
19692.20 77
19693.52 86
19694.85 88
19696.18 85
19697.50 67
19698.83 93
19700.16 74
19701.49 84
19702.81 66
19704.14 110
19705.47 71
19706.80 80
19708.12 76
19709.45 63
19710.78 80
19712.11 92
19713.43 73
19714.76 86
19716.09 62
19717.42 65
19718.74 71
19720.07 77
19721.40 71
19722.73 75
19724.06 78
19725.38 71
19726.71 66
19728.04 84
19729.37 82
19730.70 69
19732.03 83
19733.35 71
19734.68 80
19736.01 56
19737.34 73
19738.67 83
19740.00 60
19741.32 62
19742.65 64
19743.98 76
19745.31 81
19746.64 76
19747.97 73
19749.30 92
19750.63 74
19751.96 80
19753.28 77
19754.61 77
19755.94 55
19757.27 65
19758.60 84
19759.93 85
19761.26 96
19762.59 79
19763.92 71
19765.25 61
19766.58 62
19767.91 73
19769.24 75
19770.57 68
19771.90 74
19773.22 84
19774.55 84
19775.88 88
19777.21 61
19778.54 77
19779.87 83
19781.20 83
19782.53 74
19783.86 64
19785.19 73
19786.52 88
19787.85 68
19789.18 83
19790.51 61
19791.85 92
19793.18 86
19794.51 69
19795.84 58
19797.17 72
19798.50 70
19799.83 73
19801.16 70
19802.49 65
19803.82 76
19805.15 80
19806.48 78
19807.81 89
19809.14 84
19810.47 96
19811.81 95
19813.14 63
19814.47 76
19815.80 76
19817.13 82
19818.46 78
19819.79 79
19821.12 74
19822.45 60
19823.79 70
19825.12 73
19826.45 82
19827.78 69
19829.11 81
19830.44 67
19831.78 69
19833.11 64
19834.44 80
19835.77 88
19837.10 89
19838.43 92
19839.77 80
19841.10 90
19842.43 88
19843.76 72
19845.09 68
19846.43 69
19847.76 67
19849.09 76
19850.42 92
19851.76 72
19853.09 67
19854.42 79
19855.75 76
19857.09 83
19858.42 84
19859.75 76
19861.08 88
19862.42 77
19863.75 78
19865.08 81
19866.41 72
19867.75 91
19869.08 75
19870.41 71
19871.75 85
19873.08 74
19874.41 82
19875.75 95
19877.08 91
19878.41 81
19879.75 94
19881.08 64
19882.41 68
19883.75 90
19885.08 75
19886.41 61
19887.75 88
19889.08 90
19890.41 73
19891.75 77
19893.08 67
19894.41 82
19895.75 85
19897.08 87
19898.42 59
19899.75 69
19901.08 80
19902.42 69
19903.75 69
19905.09 69
19906.42 73
19907.75 82
19909.09 81
19910.42 58
19911.76 84
19913.09 63
19914.43 86
19915.76 61
19917.10 82
19918.43 79
19919.77 68
19921.10 91
19922.43 71
19923.77 81
19925.10 93
19926.44 102
19927.77 81
19929.11 81
19930.44 67
19931.78 86
19933.11 76
19934.45 92
19935.78 68
19937.12 78
19938.45 89
19939.79 78
19941.13 69
19942.46 65
19943.80 62
19945.13 75
19946.47 73
19947.80 77
19949.14 69
19950.47 69
19951.81 86
19953.15 60
19954.48 69
19955.82 71
19957.15 83
19958.49 67
19959.83 78
19961.16 83
19962.50 72
19963.83 74
19965.17 82
19966.51 64
19967.84 78
19969.18 98
19970.51 74
19971.85 82
19973.19 80
19974.52 79
19975.86 63
19977.20 75
19978.53 81
19979.87 91
19981.21 79
19982.54 82
19983.88 67
19985.22 78
19986.55 70
19987.89 70
19989.23 70
19990.57 97
19991.90 78
19993.24 82
19994.58 77
19995.91 90
19997.25 84
19998.59 73
19999.93 84
20001.26 66
20002.60 84
20003.94 78
20005.28 78
20006.61 77
20007.95 58
20009.29 52
20010.63 67
20011.96 80
20013.30 77
20014.64 94
20015.98 84
20017.31 79
20018.65 75
20019.99 113
20021.33 89
20022.67 111
20024.01 89
20025.34 94
20026.68 72
20028.02 67
20029.36 69
20030.70 83
20032.03 98
20033.37 82
20034.71 62
20036.05 64
20037.39 90
20038.73 93
20040.07 91
20041.40 72
20042.74 82
20044.08 73
20045.42 92
20046.76 58
20048.10 79
20049.44 83
20050.78 93
20052.12 91
20053.46 58
20054.79 92
20056.13 73
20057.47 92
20058.81 62
20060.15 75
20061.49 72
20062.83 75
20064.17 73
20065.51 80
20066.85 77
20068.19 75
20069.53 85
20070.87 81
20072.21 66
20073.55 68
20074.89 84
20076.23 83
20077.57 70
20078.91 54
20080.25 77
20081.59 77
20082.93 97
20084.27 85
20085.61 66
20086.95 73
20088.29 76
20089.63 85
20090.97 70
20092.31 61
20093.65 65
20094.99 83
20096.33 75
20097.67 84
20099.01 76
20100.35 92
20101.69 85
20103.03 88
20104.38 59
20105.72 83
20107.06 78
20108.40 91
20109.74 78
20111.08 63
20112.42 75
20113.76 96
20115.10 95
20116.45 69
20117.79 73
20119.13 68
20120.47 73
20121.81 70
20123.15 90
20124.49 60
20125.84 84
20127.18 74
20128.52 65
20129.86 59
20131.20 74
20132.54 80
20133.89 97
20135.23 78
20136.57 70
20137.91 91
20139.25 90
20140.60 71
