# Supplementary material for: MALDI-TOF MS typing enables the classification of brewing yeasts of the genus Saccharomyces to major beer styles
Source: PLoS One. 2017 Aug 9;12(8):e0181694. doi: 10.1371/journal.pone.0181694 (PMC5549903; doi:10.1371/journal.pone.0181694)
Supplement: S15 File — The directory includes 90 raw files and was zipped to “.zip”; the folder has three strains with 30 spectra per strain; S1 Text explains the raw files with an example and Table 1 represents the yeast strains used within the experiment. (ZIP) [file pone.0181694.s018.zip › 43-45/30667-214-OG-WB-WB-YPG-18h-E-E_2015-11-04__0_E6_1.dat]

2000.55 2471
2000.97 2577
2001.39 2341
2001.81 2428
2002.23 2486
2002.65 2387
2003.08 2326
2003.50 2342
2003.92 2401
2004.34 2237
2004.76 2278
2005.19 2218
2005.61 2114
2006.03 2254
2006.45 2162
2006.87 2137
2007.30 2195
2007.72 2230
2008.14 2361
2008.56 2332
2008.99 2386
2009.41 2536
2009.83 2545
2010.25 2483
2010.68 2548
2011.10 2531
2011.52 2456
2011.94 2257
2012.37 2298
2012.79 2114
2013.21 2113
2013.63 2256
2014.06 1957
2014.48 2021
2014.90 1956
2015.33 2253
2015.75 2329
2016.17 2208
2016.60 2132
2017.02 2347
2017.44 2283
2017.86 2348
2018.29 2449
2018.71 2436
2019.14 2400
2019.56 2698
2019.98 2647
2020.41 2474
2020.83 2518
2021.25 2423
2021.68 2433
2022.10 2535
2022.52 2375
2022.95 2301
2023.37 2347
2023.80 2341
2024.22 2349
2024.64 2308
2025.07 2174
2025.49 2380
2025.92 2216
2026.34 2307
2026.76 2141
2027.19 2016
2027.61 2211
2028.04 1935
2028.46 2063
2028.89 2095
2029.31 1985
2029.74 2124
2030.16 2145
2030.58 2025
2031.01 2312
2031.43 2415
2031.86 2241
2032.28 2306
2032.71 2420
2033.13 2261
2033.56 2316
2033.98 2553
2034.41 2458
2034.83 2250
2035.26 2407
2035.68 2297
2036.11 2213
2036.53 2449
2036.96 2199
2037.38 2369
2037.81 2397
2038.24 2340
2038.66 2311
2039.09 2221
2039.51 2173
2039.94 2334
2040.36 2409
2040.79 2479
2041.21 2505
2041.64 2238
2042.07 2260
2042.49 2186
2042.92 2232
2043.34 2336
2043.77 2236
2044.20 2222
2044.62 2180
2045.05 2217
2045.47 2372
2045.90 2388
2046.33 2372
2046.75 2429
2047.18 2478
2047.61 2394
2048.03 2411
2048.46 2447
2048.89 2448
2049.31 2387
2049.74 2435
2050.16 2325
2050.59 2249
2051.02 2334
2051.45 2431
2051.87 2260
2052.30 2247
2052.73 2171
2053.15 2255
2053.58 2032
2054.01 2165
2054.43 2286
2054.86 2287
2055.29 2242
2055.72 2180
2056.14 2135
2056.57 2162
2057.00 2165
2057.43 2203
2057.85 2265
2058.28 2247
2058.71 2249
2059.14 2326
2059.56 2167
2059.99 2245
2060.42 2325
2060.85 2338
2061.27 2375
2061.70 2148
2062.13 2259
2062.56 2266
2062.99 2338
2063.41 2405
2063.84 2374
2064.27 2280
2064.70 2432
2065.13 2637
2065.55 2591
2065.98 2574
2066.41 2676
2066.84 2776
2067.27 2760
2067.70 2742
2068.13 2647
2068.55 2705
2068.98 2336
2069.41 2324
2069.84 2299
2070.27 2217
2070.70 2155
2071.13 2097
2071.56 2104
2071.98 2076
2072.41 2064
2072.84 2165
2073.27 1957
2073.70 2150
2074.13 2244
2074.56 2252
2074.99 2282
2075.42 2142
2075.85 2293
2076.28 2392
2076.71 2451
2077.13 2280
2077.56 2312
2077.99 2387
2078.42 2563
2078.85 2202
2079.28 2083
2079.71 2081
2080.14 2200
2080.57 2281
2081.00 2131
2081.43 2256
2081.86 2227
2082.29 2222
2082.72 2301
2083.15 2246
2083.58 2333
2084.01 2227
2084.44 2179
2084.87 2187
2085.30 2191
2085.73 2375
2086.16 2269
2086.59 2222
2087.02 2270
2087.46 2220
2087.89 2064
2088.32 2104
2088.75 2209
2089.18 2236
2089.61 2107
2090.04 2211
2090.47 2276
2090.90 2282
2091.33 2231
2091.76 2184
2092.19 2124
2092.63 2170
2093.06 2250
2093.49 2165
2093.92 2176
2094.35 2223
2094.78 2081
2095.21 2065
2095.64 2168
2096.08 2175
2096.51 2099
2096.94 2119
2097.37 2092
2097.80 1950
2098.23 2024
2098.67 1950
2099.10 1850
2099.53 1925
2099.96 1972
2100.39 1890
2100.82 1810
2101.26 1932
2101.69 1892
2102.12 1812
2102.55 1902
2102.98 1884
2103.42 2227
2103.85 2104
2104.28 1845
2104.71 1968
2105.15 2180
2105.58 1991
2106.01 2204
2106.44 2229
2106.88 2376
2107.31 2411
2107.74 2396
2108.17 2189
2108.61 2175
2109.04 2303
2109.47 2135
2109.90 2139
2110.34 2145
2110.77 2060
2111.20 2125
2111.64 2125
2112.07 2137
2112.50 2065
2112.94 2062
2113.37 2156
2113.80 2114
2114.24 2296
2114.67 2107
2115.10 2063
2115.54 2021
2115.97 1948
2116.40 2044
2116.84 2035
2117.27 2052
2117.70 1933
2118.14 1856
2118.57 1801
2119.00 1826
2119.44 1873
2119.87 1879
2120.31 1941
2120.74 1876
2121.17 2031
2121.61 2097
2122.04 2048
2122.48 2076
2122.91 2216
2123.35 2095
2123.78 2095
2124.21 2236
2124.65 2316
2125.08 2306
2125.52 2240
2125.95 2267
2126.39 2287
2126.82 2208
2127.26 2014
2127.69 2184
2128.12 2066
2128.56 2081
2128.99 2347
2129.43 2290
2129.86 2306
2130.30 2320
2130.73 2613
2131.17 2560
2131.60 2526
2132.04 2368
2132.47 2605
2132.91 2627
2133.34 2424
2133.78 2315
2134.22 2321
2134.65 2336
2135.09 2419
2135.52 2343
2135.96 2328
2136.39 2287
2136.83 2308
2137.26 2287
2137.70 2239
2138.14 2013
2138.57 1929
2139.01 2086
2139.44 2167
2139.88 2197
2140.31 2162
2140.75 2115
2141.19 2063
2141.62 2093
2142.06 2154
2142.50 2022
2142.93 2118
2143.37 2055
2143.80 1934
2144.24 1888
2144.68 1953
2145.11 2090
2145.55 1986
2145.99 1889
2146.42 1986
2146.86 2080
2147.30 2138
2147.73 2389
2148.17 2367
2148.61 2284
2149.04 2427
2149.48 2560
2149.92 2548
2150.35 2669
2150.79 2979
2151.23 2771
2151.67 2729
2152.10 2768
2152.54 2845
2152.98 2744
2153.41 2761
2153.85 2732
2154.29 2436
2154.73 2280
2155.16 2230
2155.60 2261
2156.04 2162
2156.48 2301
2156.91 2115
2157.35 2022
2157.79 2041
2158.23 2045
2158.67 2213
2159.10 2323
2159.54 2062
2159.98 2128
2160.42 2176
2160.86 2313
2161.29 2290
2161.73 2207
2162.17 2162
2162.61 2270
2163.05 2233
2163.48 2151
2163.92 2217
2164.36 2226
2164.80 2158
2165.24 2075
2165.68 2076
2166.12 2147
2166.55 1986
2166.99 2000
2167.43 2001
2167.87 2002
2168.31 2121
2168.75 2133
2169.19 2378
2169.63 2448
2170.06 2398
2170.50 2284
2170.94 2272
2171.38 2225
2171.82 2232
2172.26 2365
2172.70 2458
2173.14 2737
2173.58 2697
2174.02 2635
2174.46 2576
2174.90 2795
2175.34 2845
2175.78 2837
2176.22 2999
2176.65 3007
2177.09 3111
2177.53 3131
2177.97 2976
2178.41 2815
2178.85 2752
2179.29 2841
2179.73 2540
2180.17 2438
2180.61 2511
2181.05 2506
2181.49 2389
2181.93 2272
2182.37 2221
2182.81 2298
2183.26 2224
2183.70 2136
2184.14 2037
2184.58 2214
2185.02 2227
2185.46 2061
2185.90 2143
2186.34 2176
2186.78 2256
2187.22 2298
2187.66 2249
2188.10 2207
2188.54 2229
2188.98 2387
2189.42 2541
2189.87 2525
2190.31 2335
2190.75 2359
2191.19 2292
2191.63 2186
2192.07 2282
2192.51 2243
2192.95 2366
2193.39 2340
2193.84 2390
2194.28 2406
2194.72 2617
2195.16 2750
2195.60 2594
2196.04 2629
2196.49 2652
2196.93 2624
2197.37 2555
2197.81 2508
2198.25 2649
2198.69 2454
2199.14 2477
2199.58 2444
2200.02 2344
2200.46 2268
2200.90 2140
2201.35 2348
2201.79 2346
2202.23 2397
2202.67 2217
2203.12 2231
2203.56 2177
2204.00 2336
2204.44 2518
2204.89 2642
2205.33 2411
2205.77 2501
2206.21 2450
2206.66 2443
2207.10 2578
2207.54 2507
2207.98 2405
2208.43 2346
2208.87 2468
2209.31 2336
2209.76 2582
2210.20 2400
2210.64 2530
2211.09 2496
2211.53 2264
2211.97 2198
2212.41 2195
2212.86 2285
2213.30 2309
2213.74 2442
2214.19 2415
2214.63 2259
2215.08 2241
2215.52 2280
2215.96 2366
2216.41 2313
2216.85 2120
2217.29 2223
2217.74 2226
2218.18 2039
2218.63 2249
2219.07 2435
2219.51 2042
2219.96 2133
2220.40 2273
2220.85 2280
2221.29 2363
2221.73 2291
2222.18 2288
2222.62 2344
2223.07 2478
2223.51 2590
2223.96 2435
2224.40 2503
2224.84 2576
2225.29 2589
2225.73 2655
2226.18 2656
2226.62 2667
2227.07 2640
2227.51 2632
2227.96 2536
2228.40 2576
2228.85 2729
2229.29 2519
2229.74 2694
2230.18 2764
2230.63 2681
2231.07 2619
2231.52 2757
2231.96 2628
2232.41 2787
2232.85 2711
2233.30 2759
2233.74 2667
2234.19 2864
2234.63 2884
2235.08 2808
2235.53 2577
2235.97 2628
2236.42 2708
2236.86 2476
2237.31 2300
2237.75 2348
2238.20 2239
2238.65 2046
2239.09 2184
2239.54 2206
2239.98 2156
2240.43 2147
2240.88 2038
2241.32 1850
2241.77 1882
2242.21 1900
2242.66 1898
2243.11 2063
2243.55 1970
2244.00 1902
2244.45 2013
2244.89 2017
2245.34 2011
2245.79 2016
2246.23 1866
2246.68 1838
2247.13 1986
2247.57 2010
2248.02 1980
2248.47 1968
2248.91 2079
2249.36 2104
2249.81 2000
2250.25 2091
2250.70 1954
2251.15 2110
2251.60 2252
2252.04 2279
2252.49 2212
2252.94 2240
2253.39 2129
2253.83 2032
2254.28 2090
2254.73 2144
2255.17 2297
2255.62 2171
2256.07 2086
2256.52 2084
2256.97 2021
2257.41 1886
2257.86 2013
2258.31 2083
2258.76 2015
2259.20 1961
2259.65 1978
2260.10 2131
2260.55 2149
2261.00 2255
2261.45 2222
2261.89 2207
2262.34 2154
2262.79 2254
2263.24 2278
2263.69 2396
2264.13 2383
2264.58 2229
2265.03 2157
2265.48 2288
2265.93 2240
2266.38 2153
2266.83 2112
2267.28 2224
2267.72 2264
2268.17 2382
2268.62 2446
2269.07 2347
2269.52 2536
2269.97 2665
2270.42 2757
2270.87 2676
2271.32 2763
2271.76 2949
2272.21 2811
2272.66 2876
2273.11 2786
2273.56 2719
2274.01 2847
2274.46 2848
2274.91 2601
2275.36 2636
2275.81 2414
2276.26 2319
2276.71 2294
2277.16 2217
2277.61 2291
2278.06 2304
2278.51 2054
2278.96 2224
2279.41 2245
2279.86 2106
2280.31 2150
2280.76 2156
2281.21 2127
2281.66 2059
2282.11 2061
2282.56 2262
2283.01 2187
2283.46 2056
2283.91 1980
2284.36 2062
2284.81 2123
2285.26 2130
2285.71 2174
2286.16 2029
2286.61 2036
2287.06 2184
2287.51 2509
2287.96 2728
2288.42 2956
2288.87 2943
2289.32 3389
2289.77 3877
2290.22 3903
2290.67 4101
2291.12 4395
2291.57 4628
2292.02 4704
2292.48 4593
2292.93 4647
2293.38 4351
2293.83 4164
2294.28 3862
2294.73 3384
2295.18 3220
2295.63 3156
2296.09 2946
2296.54 2744
2296.99 2671
2297.44 2574
2297.89 2517
2298.35 2476
2298.80 2367
2299.25 2225
2299.70 2163
2300.15 2183
2300.60 2342
2301.06 2201
2301.51 2177
2301.96 2125
2302.41 2123
2302.87 2031
2303.32 2086
2303.77 2076
2304.22 2172
2304.67 2214
2305.13 2184
2305.58 1982
2306.03 2068
2306.49 2250
2306.94 2206
2307.39 2291
2307.84 2303
2308.30 2415
2308.75 2516
2309.20 2577
2309.65 2709
2310.11 2565
2310.56 2824
2311.01 2769
2311.47 2879
2311.92 2799
2312.37 2589
2312.83 2624
2313.28 2546
2313.73 2537
2314.19 2400
2314.64 2311
2315.09 2420
2315.55 2401
2316.00 2398
2316.45 2436
2316.91 2381
2317.36 2459
2317.81 2549
2318.27 2467
2318.72 2438
2319.18 2477
2319.63 2434
2320.08 2348
2320.54 2497
2320.99 2516
2321.45 2437
2321.90 2500
2322.35 2649
2322.81 2569
2323.26 2466
2323.72 2468
2324.17 2544
2324.63 2447
2325.08 2539
2325.53 2808
2325.99 2725
2326.44 2706
2326.90 2681
2327.35 2840
2327.81 2721
2328.26 2599
2328.72 2420
2329.17 2505
2329.63 2460
2330.08 2418
2330.54 2242
2330.99 2319
2331.45 2538
2331.90 2254
2332.36 2445
2332.81 2325
2333.27 2072
2333.72 2178
2334.18 2084
2334.63 2166
2335.09 2175
2335.54 1997
2336.00 2093
2336.46 2205
2336.91 2164
2337.37 2148
2337.82 2047
2338.28 2144
2338.73 2236
2339.19 2148
2339.65 2137
2340.10 2146
2340.56 2199
2341.01 2095
2341.47 2185
2341.93 2210
2342.38 2199
2342.84 2220
2343.29 2190
2343.75 2096
2344.21 2014
2344.66 2226
2345.12 2240
2345.58 2305
2346.03 2314
2346.49 2261
2346.94 2356
2347.40 2348
2347.86 2464
2348.31 2373
2348.77 2352
2349.23 2493
2349.69 2295
2350.14 2405
2350.60 2319
2351.06 2213
2351.51 2000
2351.97 2002
2352.43 2045
2352.88 1960
2353.34 2213
2353.80 2075
2354.26 2140
2354.71 2200
2355.17 2236
2355.63 2151
2356.09 2164
2356.54 2249
2357.00 2114
2357.46 2222
2357.92 2231
2358.37 2230
2358.83 2332
2359.29 2211
2359.75 2146
2360.20 2293
2360.66 2183
2361.12 2300
2361.58 2576
2362.04 2353
2362.49 2227
2362.95 2390
2363.41 2364
2363.87 2250
2364.33 2166
2364.79 2080
2365.24 2171
2365.70 2188
2366.16 2347
2366.62 2288
2367.08 2361
2367.54 2288
2367.99 2172
2368.45 2347
2368.91 2111
2369.37 2078
2369.83 2268
2370.29 2211
2370.75 2092
2371.21 2179
2371.67 2128
2372.12 2315
2372.58 2263
2373.04 2403
2373.50 2143
2373.96 2296
2374.42 2565
2374.88 2699
2375.34 2666
2375.80 2527
2376.26 2605
2376.72 2701
2377.18 2742
2377.64 2645
2378.10 2401
2378.56 2427
2379.01 2582
2379.47 2459
2379.93 2303
2380.39 2350
2380.85 2217
2381.31 2104
2381.77 2416
2382.23 2447
2382.69 2166
2383.15 2144
2383.61 2196
2384.07 2217
2384.53 2090
2384.99 2125
2385.45 2274
2385.92 2207
2386.38 2160
2386.84 2088
2387.30 2111
2387.76 2175
2388.22 2148
2388.68 2355
2389.14 2338
2389.60 2213
2390.06 2398
2390.52 2390
2390.98 2437
2391.44 2469
2391.90 2383
2392.36 2417
2392.83 2413
2393.29 2420
2393.75 2391
2394.21 2162
2394.67 2218
2395.13 2327
2395.59 2097
2396.05 2059
2396.52 2183
2396.98 2100
2397.44 2178
2397.90 2107
2398.36 2174
2398.82 2206
2399.28 2198
2399.75 2149
2400.21 2155
2400.67 2211
2401.13 2277
2401.59 2166
2402.06 1951
2402.52 2089
2402.98 2283
2403.44 2159
2403.90 2030
2404.37 2092
2404.83 2098
2405.29 2059
2405.75 2050
2406.21 2159
2406.68 2231
2407.14 2143
2407.60 1997
2408.06 2006
2408.53 2040
2408.99 1917
2409.45 2072
2409.91 2023
2410.38 1953
2410.84 2028
2411.30 1969
2411.77 1955
2412.23 1833
2412.69 1965
2413.15 1994
2413.62 2103
2414.08 2086
2414.54 2119
2415.01 1952
2415.47 2102
2415.93 2268
2416.40 2289
2416.86 2334
2417.32 2293
2417.79 2322
2418.25 2310
2418.71 2352
2419.18 2319
2419.64 2289
2420.10 2212
2420.57 2258
2421.03 2190
2421.50 2209
2421.96 2398
2422.42 2303
2422.89 2375
2423.35 2299
2423.81 2186
2424.28 2295
2424.74 2137
2425.21 2205
2425.67 2175
2426.14 2021
2426.60 1992
2427.06 2179
2427.53 1989
2427.99 2092
2428.46 1988
2428.92 1966
2429.39 1971
2429.85 2095
2430.32 2005
2430.78 1965
2431.24 2074
2431.71 2150
2432.17 2008
2432.64 1931
2433.10 2017
2433.57 2102
2434.03 2127
2434.50 2128
2434.96 2288
2435.43 2238
2435.89 2212
2436.36 2226
2436.82 2127
2437.29 2110
2437.76 2109
2438.22 2045
2438.69 2127
2439.15 2116
2439.62 2226
2440.08 2351
2440.55 2309
2441.01 2539
2441.48 2305
2441.95 2246
2442.41 2471
2442.88 2546
2443.34 2521
2443.81 2455
2444.27 2206
2444.74 2288
2445.21 2171
2445.67 2218
2446.14 1954
2446.60 2094
2447.07 2232
2447.54 2146
2448.00 2139
2448.47 2141
2448.94 2065
2449.40 1917
2449.87 1965
2450.34 2014
2450.80 2218
2451.27 2131
2451.74 2003
2452.20 2054
2452.67 1998
2453.14 2132
2453.60 2129
2454.07 2255
2454.54 2239
2455.00 2129
2455.47 2221
2455.94 2184
2456.40 2040
2456.87 2018
2457.34 2036
2457.81 2079
2458.27 2039
2458.74 1936
2459.21 1941
2459.68 1952
2460.14 2001
2460.61 1905
2461.08 1893
2461.55 1914
2462.01 2132
2462.48 2069
2462.95 2044
2463.42 1982
2463.88 2008
2464.35 1992
2464.82 2086
2465.29 2203
2465.76 1975
2466.22 1929
2466.69 2102
2467.16 2052
2467.63 2036
2468.10 1890
2468.57 2014
2469.03 2160
2469.50 2010
2469.97 1791
2470.44 1895
2470.91 1874
2471.38 2011
2471.84 1991
2472.31 2026
2472.78 1972
2473.25 1868
2473.72 1939
2474.19 2080
2474.66 1860
2475.13 2073
2475.59 2062
2476.06 1879
2476.53 1891
2477.00 1785
2477.47 1938
2477.94 1887
2478.41 2040
2478.88 2037
2479.35 1971
2479.82 1946
2480.29 1939
2480.76 1834
2481.23 1802
2481.69 1940
2482.16 1714
2482.63 1657
2483.10 1822
2483.57 1752
2484.04 1912
2484.51 1882
2484.98 1898
2485.45 1898
2485.92 1948
2486.39 2036
2486.86 2148
2487.33 2165
2487.80 2236
2488.27 2359
2488.74 2276
2489.21 2157
2489.68 2334
2490.15 2347
2490.62 2266
2491.09 2332
2491.56 2186
2492.04 2202
2492.51 2336
2492.98 2192
2493.45 2262
2493.92 2304
2494.39 2256
2494.86 2219
2495.33 2176
2495.80 2306
2496.27 2300
2496.74 2117
2497.21 2178
2497.68 2164
2498.16 2003
2498.63 2102
2499.10 2025
2499.57 2118
2500.04 2133
2500.51 2010
2500.98 2005
2501.45 1938
2501.93 1937
2502.40 1996
2502.87 1946
2503.34 1949
2503.81 2135
2504.28 2008
2504.76 1832
2505.23 1951
2505.70 2005
2506.17 1891
2506.64 2144
2507.11 2037
2507.59 2034
2508.06 2170
2508.53 2204
2509.00 2099
2509.47 2056
2509.95 2204
2510.42 2312
2510.89 2441
2511.36 2506
2511.84 2578
2512.31 2463
2512.78 2390
2513.25 2638
2513.73 2733
2514.20 2762
2514.67 2713
2515.14 2623
2515.62 2839
2516.09 2588
2516.56 2428
2517.03 2565
2517.51 2376
2517.98 2390
2518.45 2122
2518.93 2262
2519.40 2233
2519.87 2063
2520.35 2244
2520.82 2135
2521.29 2265
2521.77 2124
2522.24 2195
2522.71 2230
2523.19 2104
2523.66 1947
2524.13 2049
2524.61 1921
2525.08 1933
2525.55 1976
2526.03 1958
2526.50 2031
2526.97 2138
2527.45 2036
2527.92 2035
2528.40 2230
2528.87 2163
2529.34 2119
2529.82 2052
2530.29 1904
2530.77 2014
2531.24 2099
2531.71 2050
2532.19 2145
2532.66 2056
2533.14 1935
2533.61 2003
2534.09 2096
2534.56 2216
2535.04 2217
2535.51 2062
2535.98 2079
2536.46 2035
2536.93 2104
2537.41 2120
2537.88 2288
2538.36 2303
2538.83 2168
2539.31 2206
2539.78 2124
2540.26 2129
2540.73 2248
2541.21 2299
2541.68 2171
2542.16 2176
2542.63 2295
2543.11 2312
2543.59 2259
2544.06 2119
2544.54 2323
2545.01 2137
2545.49 2262
2545.96 2199
2546.44 2330
2546.91 2418
2547.39 2399
2547.87 2432
2548.34 2439
2548.82 2652
2549.29 2699
2549.77 2593
2550.24 2615
2550.72 2685
2551.20 2773
2551.67 2601
2552.15 2508
2552.62 2328
2553.10 2463
2553.58 2522
2554.05 2342
2554.53 2356
2555.01 2155
2555.48 2114
2555.96 2062
2556.44 2142
2556.91 2081
2557.39 2168
2557.87 2130
2558.34 2164
2558.82 2266
2559.30 2052
2559.77 2154
2560.25 1888
2560.73 2053
2561.20 2186
2561.68 2035
2562.16 2065
2562.64 2031
2563.11 2006
2563.59 1872
2564.07 2016
2564.54 2151
2565.02 2058
2565.50 2020
2565.98 2031
2566.45 1945
2566.93 1933
2567.41 1981
2567.89 1955
2568.36 1989
2568.84 1895
2569.32 1880
2569.80 1936
2570.28 1944
2570.75 1958
2571.23 1904
2571.71 1918
2572.19 2109
2572.66 2022
2573.14 1946
2573.62 2018
2574.10 2011
2574.58 1976
2575.06 1884
2575.53 1770
2576.01 1891
2576.49 1890
2576.97 1997
2577.45 1882
2577.93 2066
2578.40 1951
2578.88 1956
2579.36 2028
2579.84 1932
2580.32 1950
2580.80 1908
2581.28 2040
2581.76 1942
2582.24 1752
2582.71 1900
2583.19 1837
2583.67 1870
2584.15 2017
2584.63 2054
2585.11 2079
2585.59 2033
2586.07 1993
2586.55 1953
2587.03 2048
2587.51 2120
2587.99 2080
2588.47 2165
2588.95 1989
2589.42 2175
2589.90 2101
2590.38 2085
2590.86 2231
2591.34 2214
2591.82 2128
2592.30 2176
2592.78 2031
2593.26 2030
2593.74 2031
2594.22 2175
2594.70 2054
2595.18 2086
2595.66 2093
2596.14 2067
2596.62 1991
2597.10 1963
2597.58 2094
2598.07 2025
2598.55 1968
2599.03 1822
2599.51 1727
2599.99 1777
2600.47 1799
2600.95 1757
2601.43 1814
2601.91 1910
2602.39 1863
2602.87 1839
2603.35 2027
2603.83 1854
2604.31 1972
2604.80 1992
2605.28 1994
2605.76 1962
2606.24 1918
2606.72 2016
2607.20 2039
2607.68 1951
2608.16 2125
2608.65 2201
2609.13 2026
2609.61 2071
2610.09 1994
2610.57 2013
2611.05 1907
2611.53 1737
2612.02 1809
2612.50 1675
2612.98 1805
2613.46 1975
2613.94 1935
2614.43 1910
2614.91 1866
2615.39 1899
2615.87 1906
2616.35 1988
2616.84 1931
2617.32 1854
2617.80 1975
2618.28 2111
2618.77 2006
2619.25 2041
2619.73 2044
2620.21 2000
2620.69 2019
2621.18 2066
2621.66 1970
2622.14 2014
2622.63 1891
2623.11 2076
2623.59 1997
2624.07 2053
2624.56 2081
2625.04 2062
2625.52 2169
2626.01 2038
2626.49 1993
2626.97 2120
2627.45 2276
2627.94 2133
2628.42 2284
2628.90 2234
2629.39 2133
2629.87 2156
2630.35 2241
2630.84 2165
2631.32 2188
2631.80 2310
2632.29 2255
2632.77 2308
2633.26 2282
2633.74 2273
2634.22 2262
2634.71 2204
2635.19 2212
2635.67 2026
2636.16 2099
2636.64 2239
2637.13 2215
2637.61 2089
2638.09 1937
2638.58 1923
2639.06 1953
2639.55 1997
2640.03 2113
2640.52 2053
2641.00 2103
2641.48 2104
2641.97 2227
2642.45 2215
2642.94 2143
2643.42 1997
2643.91 1940
2644.39 1894
2644.88 1937
2645.36 1857
2645.85 1961
2646.33 1926
2646.82 1785
2647.30 1821
2647.79 1879
2648.27 2000
2648.76 2000
2649.24 1935
2649.73 1949
2650.21 1921
2650.70 2166
2651.18 2277
2651.67 2063
2652.15 1939
2652.64 2056
2653.12 1919
2653.61 1945
2654.10 1952
2654.58 1976
2655.07 2053
2655.55 2195
2656.04 2270
2656.52 2176
2657.01 2124
2657.50 2188
2657.98 2280
2658.47 2198
2658.95 2091
2659.44 2162
2659.93 2057
2660.41 1992
2660.90 1906
2661.38 1929
2661.87 1962
2662.36 2043
2662.84 1967
2663.33 1887
2663.82 1912
2664.30 1869
2664.79 1851
2665.28 1896
2665.76 2027
2666.25 2031
2666.74 1961
2667.22 1878
2667.71 1939
2668.20 1840
2668.68 1981
2669.17 1934
2669.66 1916
2670.14 1899
2670.63 1839
2671.12 1963
2671.61 1929
2672.09 2076
2672.58 2217
2673.07 2246
2673.55 2344
2674.04 2262
2674.53 2489
2675.02 2682
2675.50 2598
2675.99 2441
2676.48 2489
2676.97 2821
2677.46 2737
2677.94 2574
2678.43 2528
2678.92 2348
2679.41 2091
2679.89 2363
2680.38 2120
2680.87 1929
2681.36 2020
2681.85 2049
2682.33 1958
2682.82 1936
2683.31 2093
2683.80 2233
2684.29 2101
2684.78 1945
2685.26 1983
2685.75 1999
2686.24 1850
2686.73 1895
2687.22 1875
2687.71 1867
2688.20 1869
2688.68 1882
2689.17 1752
2689.66 1741
2690.15 1767
2690.64 1839
2691.13 1773
2691.62 1961
2692.11 2092
2692.60 2097
2693.09 2134
2693.57 1893
2694.06 1788
2694.55 1829
2695.04 2013
2695.53 2077
2696.02 1928
2696.51 1858
2697.00 1857
2697.49 1841
2697.98 1854
2698.47 1826
2698.96 1785
2699.45 1961
2699.94 2000
2700.43 1908
2700.92 1995
2701.41 1940
2701.90 2007
2702.39 2034
2702.88 2224
2703.37 2185
2703.86 2346
2704.35 2192
2704.84 2305
2705.33 2139
2705.82 2236
2706.31 2178
2706.80 2108
2707.29 1960
2707.78 2043
2708.27 2050
2708.76 2058
2709.25 1917
2709.74 1898
2710.23 1887
2710.72 1881
2711.21 1948
2711.71 1922
2712.20 1954
2712.69 1905
2713.18 1843
2713.67 1885
2714.16 1837
2714.65 1860
2715.14 1968
2715.63 1950
2716.12 1909
2716.62 2043
2717.11 1934
2717.60 1793
2718.09 1844
2718.58 1958
2719.07 1934
2719.56 1785
2720.06 1912
2720.55 1883
2721.04 1970
2721.53 1947
2722.02 2029
2722.51 1984
2723.01 2032
2723.50 2097
2723.99 2189
2724.48 2188
2724.97 2134
2725.47 2079
2725.96 2001
2726.45 1991
2726.94 2070
2727.44 2077
2727.93 2012
2728.42 1996
2728.91 1914
2729.40 1938
2729.90 1893
2730.39 1882
2730.88 1834
2731.37 2042
2731.87 2062
2732.36 1940
2732.85 2187
2733.35 2251
2733.84 2175
2734.33 2219
2734.82 2209
2735.32 2224
2735.81 2491
2736.30 2413
2736.80 2361
2737.29 2276
2737.78 2175
2738.28 2222
2738.77 2258
2739.26 2225
2739.76 2061
2740.25 2191
2740.74 2303
2741.24 2161
2741.73 2250
2742.22 2177
2742.72 1852
2743.21 1884
2743.70 1952
2744.20 1987
2744.69 1946
2745.19 2084
2745.68 1977
2746.17 1876
2746.67 1802
2747.16 1853
2747.66 2005
2748.15 1853
2748.64 1913
2749.14 1952
2749.63 1838
2750.13 1872
2750.62 1802
2751.12 1891
2751.61 1935
2752.10 1898
2752.60 1968
2753.09 1981
2753.59 1849
2754.08 1982
2754.58 1972
2755.07 2100
2755.57 2205
2756.06 2032
2756.56 2034
2757.05 1868
2757.55 1859
2758.04 2044
2758.54 2122
2759.03 2196
2759.53 2215
2760.02 1939
2760.52 2011
2761.01 2031
2761.51 2051
2762.00 2035
2762.50 2025
2762.99 2066
2763.49 2007
2763.99 2057
2764.48 2161
2764.98 2110
2765.47 2049
2765.97 2140
2766.46 2101
2766.96 2024
2767.46 2092
2767.95 2116
2768.45 1997
2768.94 2007
2769.44 1956
2769.94 1859
2770.43 1844
2770.93 2034
2771.42 1899
2771.92 2010
2772.42 1977
2772.91 1936
2773.41 2043
2773.91 2208
2774.40 2238
2774.90 2167
2775.40 2393
2775.89 2403
2776.39 2478
2776.89 2604
2777.38 2781
2777.88 2783
2778.38 2648
2778.87 2681
2779.37 2709
2779.87 2647
2780.36 2488
2780.86 2361
2781.36 2382
2781.85 2289
2782.35 2257
2782.85 2125
2783.35 2131
2783.84 2032
2784.34 2051
2784.84 1947
2785.34 2012
2785.83 1961
2786.33 1838
2786.83 1947
2787.33 1783
2787.82 1913
2788.32 1882
2788.82 1877
2789.32 1829
2789.81 1829
2790.31 1969
2790.81 1889
2791.31 1597
2791.81 1679
2792.30 1873
2792.80 1833
2793.30 1875
2793.80 1964
2794.30 1899
2794.80 1837
2795.29 1983
2795.79 1913
2796.29 1799
2796.79 1965
2797.29 2002
2797.79 1960
2798.29 1944
2798.78 2038
2799.28 1971
2799.78 1979
2800.28 2086
2800.78 1875
2801.28 1849
2801.78 2079
2802.28 1802
2802.77 1799
2803.27 1788
2803.77 1867
2804.27 2010
2804.77 2089
2805.27 1999
2805.77 2028
2806.27 2087
2806.77 2263
2807.27 2313
2807.77 1928
2808.27 1999
2808.77 2268
2809.27 2101
2809.77 2035
2810.27 2038
2810.77 2113
2811.27 2054
2811.76 1968
2812.26 2017
2812.76 2002
2813.26 2012
2813.76 1819
2814.26 1984
2814.76 1958
2815.26 1796
2815.76 1942
2816.27 1787
2816.77 1733
2817.27 1790
2817.77 1933
2818.27 1925
2818.77 1941
2819.27 1934
2819.77 2009
2820.27 1969
2820.77 1911
2821.27 1723
2821.77 1755
2822.27 1800
2822.77 1982
2823.27 1964
2823.77 1853
2824.27 1850
2824.78 1848
2825.28 1785
2825.78 1790
2826.28 1948
2826.78 1843
2827.28 1987
2827.78 2028
2828.28 1970
2828.79 1851
2829.29 1928
2829.79 1959
2830.29 1918
2830.79 1939
2831.29 1793
2831.79 1840
2832.30 1790
2832.80 1781
2833.30 1731
2833.80 1830
2834.30 1683
2834.80 1679
2835.31 1834
2835.81 1781
2836.31 1978
2836.81 1971
2837.31 1866
2837.82 1815
2838.32 1757
2838.82 1861
2839.32 1941
2839.83 1943
2840.33 1995
2840.83 1958
2841.33 1925
2841.84 1937
2842.34 1953
2842.84 1753
2843.34 1800
2843.85 1949
2844.35 1949
2844.85 1991
2845.35 1984
2845.86 1968
2846.36 1914
2846.86 2058
2847.37 2162
2847.87 2201
2848.37 2207
2848.87 2212
2849.38 2300
2849.88 2254
2850.38 2392
2850.89 2321
2851.39 2150
2851.89 2141
2852.40 2131
2852.90 2061
2853.40 2209
2853.91 2031
2854.41 2050
2854.92 2060
2855.42 2112
2855.92 2132
2856.43 2111
2856.93 2064
2857.43 1977
2857.94 2075
2858.44 2072
2858.95 2146
2859.45 2046
2859.95 1935
2860.46 1909
2860.96 1989
2861.47 1847
2861.97 1877
2862.48 1843
2862.98 1767
2863.48 1681
2863.99 1745
2864.49 1711
2865.00 1703
2865.50 1614
2866.01 1718
2866.51 1747
2867.02 1796
2867.52 1810
2868.03 1791
2868.53 1792
2869.04 1809
2869.54 1692
2870.05 1817
2870.55 1804
2871.06 1935
2871.56 1908
2872.07 1859
2872.57 2112
2873.08 2243
2873.58 2296
2874.09 2181
2874.59 2219
2875.10 2271
2875.60 2240
2876.11 2214
2876.61 2270
2877.12 2259
2877.63 2316
2878.13 2192
2878.64 2172
2879.14 2051
2879.65 2113
2880.15 2219
2880.66 2011
2881.17 1966
2881.67 1912
2882.18 2044
2882.68 1991
2883.19 1915
2883.70 2079
2884.20 1977
2884.71 1956
2885.22 1982
2885.72 1993
2886.23 1972
2886.74 2002
2887.24 1913
2887.75 1997
2888.25 1976
2888.76 1995
2889.27 2120
2889.77 2012
2890.28 2024
2890.79 1936
2891.30 1840
2891.80 1950
2892.31 1937
2892.82 2006
2893.32 1885
2893.83 1924
2894.34 2113
2894.84 2370
2895.35 2317
2895.86 2294
2896.37 2271
2896.87 2132
2897.38 2533
2897.89 2405
2898.40 2361
2898.90 2254
2899.41 2261
2899.92 2239
2900.43 2052
2900.93 2086
2901.44 2131
2901.95 2277
2902.46 2314
2902.96 2191
2903.47 2204
2903.98 2087
2904.49 2238
2905.00 2445
2905.50 2416
2906.01 2363
2906.52 2358
2907.03 2668
2907.54 2609
2908.05 2634
2908.55 2653
2909.06 2329
2909.57 2247
2910.08 2285
2910.59 2123
2911.10 2106
2911.61 2172
2912.11 2035
2912.62 2169
2913.13 1994
2913.64 2059
2914.15 2175
2914.66 2003
2915.17 1996
2915.68 2034
2916.19 2070
2916.69 2217
2917.20 2083
2917.71 2017
2918.22 2007
2918.73 2083
2919.24 1917
2919.75 2050
2920.26 1993
2920.77 1917
2921.28 1880
2921.79 1896
2922.30 1986
2922.81 2007
2923.32 1988
2923.83 2019
2924.34 1878
2924.85 1926
2925.36 1939
2925.87 1929
2926.38 2074
2926.89 2213
2927.40 1925
2927.91 1866
2928.42 1802
2928.93 1868
2929.44 2030
2929.95 1832
2930.46 1835
2930.97 1842
2931.48 1776
2931.99 1923
2932.50 1890
2933.01 1861
2933.52 1984
2934.03 1898
2934.54 2025
2935.05 2007
2935.56 1949
2936.07 2041
2936.58 2168
2937.09 2166
2937.60 2203
2938.12 2027
2938.63 2086
2939.14 2046
2939.65 2024
2940.16 2151
2940.67 2084
2941.18 2131
2941.69 2241
2942.20 2167
2942.72 2141
2943.23 2127
2943.74 2003
2944.25 2123
2944.76 1996
2945.27 1990
2945.79 2026
2946.30 2173
2946.81 2098
2947.32 2061
2947.83 1971
2948.34 2077
2948.86 2027
2949.37 1956
2949.88 2132
2950.39 2008
2950.90 1833
2951.42 1798
2951.93 2025
2952.44 1948
2952.95 1900
2953.46 1830
2953.98 1818
2954.49 1711
2955.00 1838
2955.51 1871
2956.03 1754
2956.54 1858
2957.05 1813
2957.56 1790
2958.08 1761
2958.59 1738
2959.10 1961
2959.62 1863
2960.13 1921
2960.64 1937
2961.15 1786
2961.67 1928
2962.18 1966
2962.69 2130
2963.21 1980
2963.72 1950
2964.23 1978
2964.75 2004
2965.26 1917
2965.77 1935
2966.29 1936
2966.80 1970
2967.31 1981
2967.83 1970
2968.34 1878
2968.85 1823
2969.37 1865
2969.88 1868
2970.40 1872
2970.91 1858
2971.42 1742
2971.94 1768
2972.45 1772
2972.96 1780
2973.48 1836
2973.99 1874
2974.51 2027
2975.02 1900
2975.54 1937
2976.05 2025
2976.56 1875
2977.08 1898
2977.59 1953
2978.11 1994
2978.62 1959
2979.14 1965
2979.65 1921
2980.16 1963
2980.68 1905
2981.19 2124
2981.71 2102
2982.22 2186
2982.74 2203
2983.25 2137
2983.77 2162
2984.28 2131
2984.80 2183
2985.31 2262
2985.83 2225
2986.34 2462
2986.86 2587
2987.37 2516
2987.89 2507
2988.40 2614
2988.92 2633
2989.44 2637
2989.95 2500
2990.47 2606
2990.98 2659
2991.50 2600
2992.01 2565
2992.53 2439
2993.04 2410
2993.56 2318
2994.08 2473
2994.59 2464
2995.11 2495
2995.62 2412
2996.14 2660
2996.66 2793
2997.17 2727
2997.69 2736
2998.20 2971
2998.72 2879
2999.24 3015
2999.75 3045
3000.27 2962
3000.79 3128
3001.30 3040
3001.82 3156
3002.33 3506
3002.85 3908
3003.37 4584
3003.88 5435
3004.40 5540
3004.92 6690
3005.43 7581
3005.95 7352
3006.47 7752
3006.99 7829
3007.50 7733
3008.02 7176
3008.54 6664
3009.05 5879
3009.57 4988
3010.09 4509
3010.60 3885
3011.12 3392
3011.64 2957
3012.16 2827
3012.67 2798
3013.19 2673
3013.71 2623
3014.23 2626
3014.74 2779
3015.26 2529
3015.78 2503
3016.30 2496
3016.82 2492
3017.33 2606
3017.85 2635
3018.37 2571
3018.89 2305
3019.40 2325
3019.92 2608
3020.44 2593
3020.96 2475
3021.48 2444
3022.00 2459
3022.51 2406
3023.03 2476
3023.55 2405
3024.07 2361
3024.59 2312
3025.11 2322
3025.62 2396
3026.14 2267
3026.66 2395
3027.18 2415
3027.70 2295
3028.22 2478
3028.74 2400
3029.25 2339
3029.77 2295
3030.29 2196
3030.81 2144
3031.33 2296
3031.85 2126
3032.37 2154
3032.89 2171
3033.41 2079
3033.93 2076
3034.45 2095
3034.96 2190
3035.48 2366
3036.00 2227
3036.52 2365
3037.04 2176
3037.56 2167
3038.08 1991
3038.60 2179
3039.12 2271
3039.64 2120
3040.16 2190
3040.68 2156
3041.20 2189
3041.72 1964
3042.24 1998
3042.76 2099
3043.28 2027
3043.80 1912
3044.32 2017
3044.84 2095
3045.36 1949
3045.88 1862
3046.40 1985
3046.92 2009
3047.44 1963
3047.96 2054
3048.48 2161
3049.00 2075
3049.52 2162
3050.04 2087
3050.56 2038
3051.09 2032
3051.61 1909
3052.13 2016
3052.65 2029
3053.17 1911
3053.69 1945
3054.21 2021
3054.73 2033
3055.25 1948
3055.77 2051
3056.29 2099
3056.82 2118
3057.34 1949
3057.86 1902
3058.38 2089
3058.90 2045
3059.42 2017
3059.94 2168
3060.47 2107
3060.99 1986
3061.51 2029
3062.03 1971
3062.55 1949
3063.07 2040
3063.60 1863
3064.12 2075
3064.64 2215
3065.16 2124
3065.68 2112
3066.21 2123
3066.73 2207
3067.25 2290
3067.77 2276
3068.29 2298
3068.82 2217
3069.34 2051
3069.86 1993
3070.38 2070
3070.90 2245
3071.43 2136
3071.95 2124
3072.47 2047
3072.99 1998
3073.52 2190
3074.04 2170
3074.56 2057
3075.09 2120
3075.61 2262
3076.13 2222
3076.65 2264
3077.18 2222
3077.70 2314
3078.22 2464
3078.75 2534
3079.27 2658
3079.79 2561
3080.32 2474
3080.84 2845
3081.36 3005
3081.89 2804
3082.41 2802
3082.93 2939
3083.46 2949
3083.98 2914
3084.50 2575
3085.03 2649
3085.55 2685
3086.07 2636
3086.60 2451
3087.12 2615
3087.64 2409
3088.17 2464
3088.69 2336
3089.22 2550
3089.74 2406
3090.26 2224
3090.79 2194
3091.31 2223
3091.84 2195
3092.36 2256
3092.89 2245
3093.41 2352
3093.93 2275
3094.46 2482
3094.98 2957
3095.51 2833
3096.03 2743
3096.56 2734
3097.08 2773
3097.61 2775
3098.13 2942
3098.66 2998
3099.18 3207
3099.70 3208
3100.23 3727
3100.75 4375
3101.28 5009
3101.80 5729
3102.33 6907
3102.85 7808
3103.38 8812
3103.91 9705
3104.43 10572
3104.96 10476
3105.48 10352
3106.01 9592
3106.53 8663
3107.06 7725
3107.58 6430
3108.11 5258
3108.63 4383
3109.16 3673
3109.69 3328
3110.21 3193
3110.74 2915
3111.26 2956
3111.79 2735
3112.31 2656
3112.84 2727
3113.37 3030
3113.89 2775
3114.42 2751
3114.94 2567
3115.47 2663
3116.00 2723
3116.52 2496
3117.05 2399
3117.58 2243
3118.10 2252
3118.63 2243
3119.16 2304
3119.68 2222
3120.21 2232
3120.73 2436
3121.26 2340
3121.79 2248
3122.31 2344
3122.84 2410
3123.37 2559
3123.90 2537
3124.42 2284
3124.95 2457
3125.48 2360
3126.00 2350
3126.53 2279
3127.06 2175
3127.58 1983
3128.11 2037
3128.64 1970
3129.17 2119
3129.69 2104
3130.22 1917
3130.75 1954
3131.28 1922
3131.80 1906
3132.33 1996
3132.86 2008
3133.39 1964
3133.91 2000
3134.44 2057
3134.97 1939
3135.50 1956
3136.03 2017
3136.55 1969
3137.08 2006
3137.61 2052
3138.14 2012
3138.67 2003
3139.19 1909
3139.72 1896
3140.25 1809
3140.78 1940
3141.31 1813
3141.84 1832
3142.36 1913
3142.89 1905
3143.42 1919
3143.95 1902
3144.48 1893
3145.01 1956
3145.54 1978
3146.06 2093
3146.59 2106
3147.12 2022
3147.65 2142
3148.18 2338
3148.71 2570
3149.24 2606
3149.77 2543
3150.30 2683
3150.83 2517
3151.35 2518
3151.88 2486
3152.41 2376
3152.94 2567
3153.47 2529
3154.00 2468
3154.53 2192
3155.06 2285
3155.59 2237
3156.12 2230
3156.65 2126
3157.18 2183
3157.71 2096
3158.24 2232
3158.77 2331
3159.30 2305
3159.83 2214
3160.36 2253
3160.89 2500
3161.42 2388
3161.95 2325
3162.48 2317
3163.01 2210
3163.54 2111
3164.07 2086
3164.60 1940
3165.13 1969
3165.66 1881
3166.19 1909
3166.72 2057
3167.25 1866
3167.78 1837
3168.31 1856
3168.84 1885
3169.37 1901
3169.90 1818
3170.44 1993
3170.97 1901
3171.50 1897
3172.03 2128
3172.56 2251
3173.09 2021
3173.62 2207
3174.15 2329
3174.68 2309
3175.21 2409
3175.75 2416
3176.28 2532
3176.81 2557
3177.34 2340
3177.87 2328
3178.40 2182
3178.93 2209
3179.47 2137
3180.00 2025
3180.53 2054
3181.06 1948
3181.59 1852
3182.12 1967
3182.66 1964
3183.19 1910
3183.72 1786
3184.25 1767
3184.78 1915
3185.32 1746
3185.85 1806
3186.38 2009
3186.91 2050
3187.44 1951
3187.98 1987
3188.51 2200
3189.04 2121
3189.57 2071
3190.11 1970
3190.64 1929
3191.17 1925
3191.70 1909
3192.24 1902
3192.77 1866
3193.30 1962
3193.84 1827
3194.37 1865
3194.90 1930
3195.43 1913
3195.97 1813
3196.50 1790
3197.03 1913
3197.57 2049
3198.10 2021
3198.63 1997
3199.17 2058
3199.70 2125
3200.23 2167
3200.77 2087
3201.30 2104
3201.83 2188
3202.37 2182
3202.90 2306
3203.43 2342
3203.97 2114
3204.50 2164
3205.03 2130
3205.57 2083
3206.10 2221
3206.63 2185
3207.17 2069
3207.70 2111
3208.24 2101
3208.77 2245
3209.30 2339
3209.84 2442
3210.37 2661
3210.91 2731
3211.44 2934
3211.98 3018
3212.51 2913
3213.04 2994
3213.58 3015
3214.11 2925
3214.65 2697
3215.18 2554
3215.72 2591
3216.25 2440
3216.79 2121
3217.32 2138
3217.86 2042
3218.39 2038
3218.93 1992
3219.46 1930
3220.00 2006
3220.53 1932
3221.07 2067
3221.60 2119
3222.14 2195
3222.67 2453
3223.21 2536
3223.74 2589
3224.28 2556
3224.81 2707
3225.35 2736
3225.88 3026
3226.42 2980
3226.95 2889
3227.49 2812
3228.02 2611
3228.56 2654
3229.10 2546
3229.63 2399
3230.17 2322
3230.70 2364
3231.24 2134
3231.78 2360
3232.31 2425
3232.85 2450
3233.38 2345
3233.92 2359
3234.46 2456
3234.99 2360
3235.53 2304
3236.06 2224
3236.60 2268
3237.14 2306
3237.67 2420
3238.21 2483
3238.75 2481
3239.28 2433
3239.82 2510
3240.36 2589
3240.89 2472
3241.43 2431
3241.97 2456
3242.50 2349
3243.04 2350
3243.58 2416
3244.11 2246
3244.65 2486
3245.19 2474
3245.72 2354
3246.26 2253
3246.80 2273
3247.34 2327
3247.87 2440
3248.41 2325
3248.95 2262
3249.49 2441
3250.02 2361
3250.56 2519
3251.10 2676
3251.64 2451
3252.17 2389
3252.71 2464
3253.25 2437
3253.79 2446
3254.32 2456
3254.86 2555
3255.40 2500
3255.94 2575
3256.48 2441
3257.01 2374
3257.55 2486
3258.09 2454
3258.63 2610
3259.17 2688
3259.70 2571
3260.24 2793
3260.78 3221
3261.32 3204
3261.86 3499
3262.40 3983
3262.93 4246
3263.47 4298
3264.01 4741
3264.55 5141
3265.09 5900
3265.63 6311
3266.17 6655
3266.71 6639
3267.24 6704
3267.78 6804
3268.32 7003
3268.86 6803
3269.40 6648
3269.94 6148
3270.48 5688
3271.02 5006
3271.56 4360
3272.10 3860
3272.64 3562
3273.18 3479
3273.71 3099
3274.25 2974
3274.79 2694
3275.33 2761
3275.87 2964
3276.41 2814
3276.95 2661
3277.49 2700
3278.03 2904
3278.57 2757
3279.11 2776
3279.65 2900
3280.19 2950
3280.73 2913
3281.27 2956
3281.81 2883
3282.35 2972
3282.89 3082
3283.43 3027
3283.97 2950
3284.51 2838
3285.05 2833
3285.59 2956
3286.13 2965
3286.67 3045
3287.21 2988
3287.75 3020
3288.30 3057
3288.84 3025
3289.38 2910
3289.92 2822
3290.46 2883
3291.00 2766
3291.54 2874
3292.08 2958
3292.62 2909
3293.16 3194
3293.70 3056
3294.24 3168
3294.79 3281
3295.33 3508
3295.87 3821
3296.41 3997
3296.95 3970
3297.49 3990
3298.03 4066
3298.57 3625
3299.12 3620
3299.66 3571
3300.20 3205
3300.74 3311
3301.28 3602
3301.82 3244
3302.37 3089
3302.91 3137
3303.45 3141
3303.99 3057
3304.53 2898
3305.08 2998
3305.62 2955
3306.16 2861
3306.70 2881
3307.24 2698
3307.79 2626
3308.33 2503
3308.87 2317
3309.41 2375
3309.96 2313
3310.50 2430
3311.04 2257
3311.58 2381
3312.13 2467
3312.67 2565
3313.21 2452
3313.75 2636
3314.30 2673
3314.84 2702
3315.38 2715
3315.92 2732
3316.47 2814
3317.01 2831
3317.55 2908
3318.10 2855
3318.64 2744
3319.18 2892
3319.73 2846
3320.27 2615
3320.81 2669
3321.36 2487
3321.90 2338
3322.44 2396
3322.99 2460
3323.53 2260
3324.07 2335
3324.62 2331
3325.16 2394
3325.70 2472
3326.25 2181
3326.79 2199
3327.34 2185
3327.88 2199
3328.42 2074
3328.97 2101
3329.51 2132
3330.06 2116
3330.60 2145
3331.14 2259
3331.69 2406
3332.23 2805
3332.78 3003
3333.32 3374
3333.86 3658
3334.41 4011
3334.95 4455
3335.50 4858
3336.04 5492
3336.59 5755
3337.13 5946
3337.68 5844
3338.22 5659
3338.77 5195
3339.31 5041
3339.86 4776
3340.40 4369
3340.94 4001
3341.49 3647
3342.03 3271
3342.58 3003
3343.13 2685
3343.67 2544
3344.22 2479
3344.76 2346
3345.31 2282
3345.85 2245
3346.40 2224
3346.94 2319
3347.49 2205
3348.03 2413
3348.58 2338
3349.12 2348
3349.67 2395
3350.22 2453
3350.76 2432
3351.31 2287
3351.85 2407
3352.40 2418
3352.94 2436
3353.49 2511
3354.04 2361
3354.58 2250
3355.13 2164
3355.67 2323
3356.22 2333
3356.77 2220
3357.31 2026
3357.86 2036
3358.41 2080
3358.95 1990
3359.50 2110
3360.05 2123
3360.59 1975
3361.14 2078
3361.68 2143
3362.23 2125
3362.78 2059
3363.33 2073
3363.87 2131
3364.42 2215
3364.97 2151
3365.51 2175
3366.06 2200
3366.61 2127
3367.15 2201
3367.70 2115
3368.25 2043
3368.79 2178
3369.34 2208
3369.89 2137
3370.44 2155
3370.98 2259
3371.53 2267
3372.08 2214
3372.63 2275
3373.17 2183
3373.72 2121
3374.27 2007
3374.82 2121
3375.36 2005
3375.91 1995
3376.46 2032
3377.01 2018
3377.56 1929
3378.10 1984
3378.65 1966
3379.20 1849
3379.75 1796
3380.30 1826
3380.84 1876
3381.39 1821
3381.94 1899
3382.49 1836
3383.04 1836
3383.59 1819
3384.13 1721
3384.68 1855
3385.23 1828
3385.78 1713
3386.33 1818
3386.88 1794
3387.43 1718
3387.97 1807
3388.52 1690
3389.07 1763
3389.62 1802
3390.17 1629
3390.72 1706
3391.27 1889
3391.82 1893
3392.37 1900
3392.92 1840
3393.46 1829
3394.01 1883
3394.56 1804
3395.11 1889
3395.66 1798
3396.21 1792
3396.76 1935
3397.31 1924
3397.86 1775
3398.41 1899
3398.96 1715
3399.51 1749
3400.06 1982
3400.61 1878
3401.16 1906
3401.71 1879
3402.26 1670
3402.81 1652
3403.36 1763
3403.91 1820
3404.46 1797
3405.01 1763
3405.56 1651
3406.11 1693
3406.66 1700
3407.21 1774
3407.76 1604
3408.31 1574
3408.86 1790
3409.41 1650
3409.96 1753
3410.51 1664
3411.06 1628
3411.61 1624
3412.16 1668
3412.71 1649
3413.27 1789
3413.82 1889
3414.37 1882
3414.92 1806
3415.47 1911
3416.02 1805
3416.57 1752
3417.12 1753
3417.67 1732
3418.22 1684
3418.78 1812
3419.33 1682
3419.88 1731
3420.43 1744
3420.98 1777
3421.53 1891
3422.08 1927
3422.64 2089
3423.19 2160
3423.74 2169
3424.29 2305
3424.84 2435
3425.39 2382
3425.95 2462
3426.50 2374
3427.05 2337
3427.60 2271
3428.15 2248
3428.71 2176
3429.26 2020
3429.81 1982
3430.36 1963
3430.91 1979
3431.47 1949
3432.02 1986
3432.57 1991
3433.12 1838
3433.68 1940
3434.23 1831
3434.78 1915
3435.33 1952
3435.89 1962
3436.44 1976
3436.99 1883
3437.54 1861
3438.10 1979
3438.65 1990
3439.20 1910
3439.76 2008
3440.31 2053
3440.86 1890
3441.42 1933
3441.97 1851
3442.52 1783
3443.07 1948
3443.63 1896
3444.18 1835
3444.73 1824
3445.29 1932
3445.84 1859
3446.39 1892
3446.95 1910
3447.50 1826
3448.06 1925
3448.61 1845
3449.16 1753
3449.72 1685
3450.27 1731
3450.82 1727
3451.38 1669
3451.93 1723
3452.49 1700
3453.04 1847
3453.59 2007
3454.15 1826
3454.70 1800
3455.26 1949
3455.81 1787
3456.36 1705
3456.92 1763
3457.47 1758
3458.03 1698
3458.58 1731
3459.14 1866
3459.69 1741
3460.25 1743
3460.80 1804
3461.36 1888
3461.91 1761
3462.46 1811
3463.02 2008
3463.57 1929
3464.13 1835
3464.68 1851
3465.24 1886
3465.79 2135
3466.35 1984
3466.90 1942
3467.46 1900
3468.02 1870
3468.57 1827
3469.13 2044
3469.68 2082
3470.24 2052
3470.79 2246
3471.35 2236
3471.90 2339
3472.46 2247
3473.01 2168
3473.57 2186
3474.13 2181
3474.68 2251
3475.24 2207
3475.79 2236
3476.35 2353
3476.90 2547
3477.46 2309
3478.02 2077
3478.57 2246
3479.13 2133
3479.68 2389
3480.24 2339
3480.80 2312
3481.35 2340
3481.91 2381
3482.47 2359
3483.02 2466
3483.58 2515
3484.14 2485
3484.69 2446
3485.25 2571
3485.81 2788
3486.36 2672
3486.92 2717
3487.48 2692
3488.03 2972
3488.59 3157
3489.15 3719
3489.70 4189
3490.26 5106
3490.82 5672
3491.37 6734
3491.93 7208
3492.49 8239
3493.05 8706
3493.60 9173
3494.16 9125
3494.72 8988
3495.27 8111
3495.83 7552
3496.39 6387
3496.95 5551
3497.50 4822
3498.06 4468
3498.62 4125
3499.18 3733
3499.74 3727
3500.29 3709
3500.85 3903
3501.41 4082
3501.97 3977
3502.52 4285
3503.08 4402
3503.64 4420
3504.20 4533
3504.76 4783
3505.32 5014
3505.87 5223
3506.43 5234
3506.99 5092
3507.55 4971
3508.11 4853
3508.67 4562
3509.22 4196
3509.78 3801
3510.34 3504
3510.90 3145
3511.46 2819
3512.02 2819
3512.58 2683
3513.13 2639
3513.69 2521
3514.25 2415
3514.81 2310
3515.37 2257
3515.93 2418
3516.49 2299
3517.05 2148
3517.61 2098
3518.17 2114
3518.73 2114
3519.28 1983
3519.84 2024
3520.40 2055
3520.96 2207
3521.52 2132
3522.08 2066
3522.64 2075
3523.20 2213
3523.76 2044
3524.32 2109
3524.88 2096
3525.44 2187
3526.00 2053
3526.56 2084
3527.12 2112
3527.68 2002
3528.24 1997
3528.80 1893
3529.36 1868
3529.92 1848
3530.48 1751
3531.04 1831
3531.60 1870
3532.16 1844
3532.72 1913
3533.28 1954
3533.84 2188
3534.40 2162
3534.96 2160
3535.52 2032
3536.08 2026
3536.65 2185
3537.21 2089
3537.77 2184
3538.33 2169
3538.89 2183
3539.45 2002
3540.01 2165
3540.57 2229
3541.13 2023
3541.69 2035
3542.25 1929
3542.82 2024
3543.38 2057
3543.94 2081
3544.50 1961
3545.06 1972
3545.62 1964
3546.18 2057
3546.75 1995
3547.31 2037
3547.87 1934
3548.43 1929
3548.99 1863
3549.55 1963
3550.12 1959
3550.68 1907
3551.24 1834
3551.80 1869
3552.36 1749
3552.92 1735
3553.49 1817
3554.05 1847
3554.61 1675
3555.17 1723
3555.74 1794
3556.30 1751
3556.86 1645
3557.42 1720
3557.98 1794
3558.55 1763
3559.11 1800
3559.67 1821
3560.23 1795
3560.80 1833
3561.36 2025
3561.92 1918
3562.49 1951
3563.05 1870
3563.61 1694
3564.17 1879
3564.74 1826
3565.30 1912
3565.86 1878
3566.43 1905
3566.99 2053
3567.55 2053
3568.11 1918
3568.68 1951
3569.24 1774
3569.80 1723
3570.37 1767
3570.93 1807
3571.49 1836
3572.06 1762
3572.62 1813
3573.19 1842
3573.75 1843
3574.31 2047
3574.88 2110
3575.44 2035
3576.00 2097
3576.57 2242
3577.13 2067
3577.70 2153
3578.26 2296
3578.82 2212
3579.39 2194
3579.95 2337
3580.52 2190
3581.08 1943
3581.64 1991
3582.21 1888
3582.77 1834
3583.34 1797
3583.90 1908
3584.47 1900
3585.03 1783
3585.60 1844
3586.16 1889
3586.72 1850
3587.29 1848
3587.85 1841
3588.42 1885
3588.98 1882
3589.55 1739
3590.11 1725
3590.68 1853
3591.24 1769
3591.81 1778
3592.37 1882
3592.94 1797
3593.50 1839
3594.07 1799
3594.63 1809
3595.20 1889
3595.77 1908
3596.33 1831
3596.90 1825
3597.46 1912
3598.03 1839
3598.59 1913
3599.16 1932
3599.72 1889
3600.29 1827
3600.86 1781
3601.42 1788
3601.99 1685
3602.55 1768
3603.12 1710
3603.69 1685
3604.25 1729
3604.82 1624
3605.38 1625
3605.95 1664
3606.52 1653
3607.08 1666
3607.65 1618
3608.21 1617
3608.78 1560
3609.35 1461
3609.91 1566
3610.48 1538
3611.05 1609
3611.61 1569
3612.18 1468
3612.75 1532
3613.31 1594
3613.88 1518
3614.45 1523
3615.01 1557
3615.58 1677
3616.15 1726
3616.72 1674
3617.28 1837
3617.85 1945
3618.42 1859
3618.98 1897
3619.55 1927
3620.12 1969
3620.69 2195
3621.25 2190
3621.82 1993
3622.39 1958
3622.96 2051
3623.52 1988
3624.09 1839
3624.66 1785
3625.23 1861
3625.79 1721
3626.36 1729
3626.93 1737
3627.50 1685
3628.06 1679
3628.63 1817
3629.20 1761
3629.77 1631
3630.34 1723
3630.91 1755
3631.47 1846
3632.04 1879
3632.61 1823
3633.18 1757
3633.75 1709
3634.31 1756
3634.88 1830
3635.45 1769
3636.02 1797
3636.59 1754
3637.16 1633
3637.73 1759
3638.29 1683
3638.86 1699
3639.43 1720
3640.00 1714
3640.57 1838
3641.14 1862
3641.71 1821
3642.28 1905
3642.85 1827
3643.42 1891
3643.98 1958
3644.55 1889
3645.12 1814
3645.69 1852
3646.26 1802
3646.83 1778
3647.40 1808
3647.97 1765
3648.54 1809
3649.11 1788
3649.68 1749
3650.25 1788
3650.82 1997
3651.39 1941
3651.96 2045
3652.53 1949
3653.10 1889
3653.67 1883
3654.24 1987
3654.81 1908
3655.38 1895
3655.95 1880
3656.52 1960
3657.09 1790
3657.66 1763
3658.23 1724
3658.80 1640
3659.37 1809
3659.94 1763
3660.51 1706
3661.08 1680
3661.65 1732
3662.22 1701
3662.79 1674
3663.36 1632
3663.93 1652
3664.50 1745
3665.07 1804
3665.64 1737
3666.22 1726
3666.79 1814
3667.36 1857
3667.93 1726
3668.50 1713
3669.07 1765
3669.64 1706
3670.21 1660
3670.78 1831
3671.36 1704
3671.93 1631
3672.50 1618
3673.07 1711
3673.64 1789
3674.21 1810
3674.78 1878
3675.36 1744
3675.93 1791
3676.50 1945
3677.07 1972
3677.64 1995
3678.21 1874
3678.79 1719
3679.36 1808
3679.93 1698
3680.50 1733
3681.07 1725
3681.65 1699
3682.22 1712
3682.79 1707
3683.36 1662
3683.94 1626
3684.51 1474
3685.08 1499
3685.65 1521
3686.23 1521
3686.80 1642
3687.37 1642
3687.94 1622
3688.52 1623
3689.09 1576
3689.66 1661
3690.23 1829
3690.81 1776
3691.38 1681
3691.95 1714
3692.52 1700
3693.10 1747
3693.67 1724
3694.24 1782
3694.82 1683
3695.39 1629
3695.96 1551
3696.54 1624
3697.11 1607
3697.68 1557
3698.26 1578
3698.83 1503
3699.40 1558
3699.98 1661
3700.55 1493
3701.12 1607
3701.70 1570
3702.27 1681
3702.85 1755
3703.42 1702
3703.99 1811
3704.57 1670
3705.14 1788
3705.71 1837
3706.29 1790
3706.86 1728
3707.44 1731
3708.01 1685
3708.59 1752
3709.16 1735
3709.73 1726
3710.31 1675
3710.88 1803
3711.46 1725
3712.03 1800
3712.61 1816
3713.18 1814
3713.75 1800
3714.33 1739
3714.90 1717
3715.48 1707
3716.05 1607
3716.63 1677
3717.20 1721
3717.78 1662
3718.35 1586
3718.93 1509
3719.50 1458
3720.08 1533
3720.65 1427
3721.23 1405
3721.80 1682
3722.38 1543
3722.95 1488
3723.53 1528
3724.11 1338
3724.68 1423
3725.26 1495
3725.83 1425
3726.41 1492
3726.98 1597
3727.56 1550
3728.13 1660
3728.71 1533
3729.29 1575
3729.86 1575
3730.44 1696
3731.01 1539
3731.59 1601
3732.17 1566
3732.74 1666
3733.32 1788
3733.89 1769
3734.47 1916
3735.05 1894
3735.62 1795
3736.20 1945
3736.77 1924
3737.35 1699
3737.93 1613
3738.50 1726
3739.08 1651
3739.66 1515
3740.23 1491
3740.81 1525
3741.39 1636
3741.96 1560
3742.54 1564
3743.12 1588
3743.69 1447
3744.27 1518
3744.85 1488
3745.43 1509
3746.00 1415
3746.58 1615
3747.16 1652
3747.73 1511
3748.31 1561
3748.89 1612
3749.47 1636
3750.04 1604
3750.62 1663
3751.20 1562
3751.78 1629
3752.35 1605
3752.93 1536
3753.51 1481
3754.09 1499
3754.66 1592
3755.24 1504
3755.82 1364
3756.40 1512
3756.98 1587
3757.55 1554
3758.13 1604
3758.71 1496
3759.29 1548
3759.87 1556
3760.44 1583
3761.02 1490
3761.60 1646
3762.18 1678
3762.76 1722
3763.34 1607
3763.91 1622
3764.49 1664
3765.07 1655
3765.65 1695
3766.23 1700
3766.81 1591
3767.39 1596
3767.96 1529
3768.54 1576
3769.12 1619
3769.70 1502
3770.28 1670
3770.86 1641
3771.44 1585
3772.02 1540
3772.60 1663
3773.18 1544
3773.76 1559
3774.33 1587
3774.91 1740
3775.49 1643
3776.07 1540
3776.65 1557
3777.23 1531
3777.81 1466
3778.39 1412
3778.97 1606
3779.55 1504
3780.13 1506
3780.71 1449
3781.29 1367
3781.87 1288
3782.45 1371
3783.03 1488
3783.61 1431
3784.19 1341
3784.77 1428
3785.35 1416
3785.93 1541
3786.51 1539
3787.09 1443
3787.67 1467
3788.25 1545
3788.83 1501
3789.41 1523
3789.99 1528
3790.57 1534
3791.15 1604
3791.73 1673
3792.31 1662
3792.89 1644
3793.48 1635
3794.06 1632
3794.64 1639
3795.22 1736
3795.80 1827
3796.38 1703
3796.96 1823
3797.54 1800
3798.12 1808
3798.70 1761
3799.28 1795
3799.87 1620
3800.45 1670
3801.03 1705
3801.61 1696
3802.19 1677
3802.77 1709
3803.35 1863
3803.94 1628
3804.52 1786
3805.10 1860
3805.68 1811
3806.26 1864
3806.84 1888
3807.43 1996
3808.01 1956
3808.59 2058
3809.17 1959
3809.75 2002
3810.34 2133
3810.92 2147
3811.50 2036
3812.08 1949
3812.66 1964
3813.25 1935
3813.83 1838
3814.41 2007
3814.99 2020
3815.58 1808
3816.16 1767
3816.74 1739
3817.32 1843
3817.91 1796
3818.49 1734
3819.07 1746
3819.65 1653
3820.24 1745
3820.82 1661
3821.40 1615
3821.99 1599
3822.57 1571
3823.15 1596
3823.73 1596
3824.32 1585
3824.90 1663
3825.48 1719
3826.07 1669
3826.65 1609
3827.23 1701
3827.82 1643
3828.40 1544
3828.98 1556
3829.57 1564
3830.15 1422
3830.73 1660
3831.32 1497
3831.90 1541
3832.49 1513
3833.07 1490
3833.65 1403
3834.24 1495
3834.82 1515
3835.41 1425
3835.99 1490
3836.57 1427
3837.16 1366
3837.74 1458
3838.33 1628
3838.91 1504
3839.49 1554
3840.08 1411
3840.66 1435
3841.25 1332
3841.83 1467
3842.42 1456
3843.00 1444
3843.58 1573
3844.17 1441
3844.75 1497
3845.34 1533
3845.92 1417
3846.51 1423
3847.09 1565
3847.68 1443
3848.26 1451
3848.85 1565
3849.43 1554
3850.02 1517
3850.60 1541
3851.19 1553
3851.77 1497
3852.36 1399
3852.94 1545
3853.53 1546
3854.11 1494
3854.70 1517
3855.29 1426
3855.87 1383
3856.46 1374
3857.04 1419
3857.63 1455
3858.21 1447
3858.80 1504
3859.39 1493
3859.97 1465
3860.56 1553
3861.14 1617
3861.73 1523
3862.31 1596
3862.90 1702
3863.49 1684
3864.07 1555
3864.66 1652
3865.25 1690
3865.83 1684
3866.42 1527
3867.00 1553
3867.59 1588
3868.18 1696
3868.76 1735
3869.35 1687
3869.94 1519
3870.52 1468
3871.11 1453
3871.70 1564
3872.28 1520
3872.87 1495
3873.46 1527
3874.04 1551
3874.63 1612
3875.22 1607
3875.80 1538
3876.39 1571
3876.98 1590
3877.57 1485
3878.15 1595
3878.74 1644
3879.33 1603
3879.92 1530
3880.50 1583
3881.09 1510
3881.68 1494
3882.26 1515
3882.85 1469
3883.44 1459
3884.03 1520
3884.62 1465
3885.20 1406
3885.79 1474
3886.38 1577
3886.97 1747
3887.55 1810
3888.14 1819
3888.73 1891
3889.32 1987
3889.91 2051
3890.49 2153
3891.08 2190
3891.67 2119
3892.26 2220
3892.85 2174
3893.44 2052
3894.02 2076
3894.61 1871
3895.20 1896
3895.79 1889
3896.38 1708
3896.97 1710
3897.56 1710
3898.14 1669
3898.73 1706
3899.32 1627
3899.91 1693
3900.50 1769
3901.09 1841
3901.68 1771
3902.27 1684
3902.86 1620
3903.44 1549
3904.03 1566
3904.62 1676
3905.21 1612
3905.80 1619
3906.39 1589
3906.98 1729
3907.57 1707
3908.16 1722
3908.75 1713
3909.34 1690
3909.93 1607
3910.52 1690
3911.11 1592
3911.70 1535
3912.29 1514
3912.88 1500
3913.47 1443
3914.06 1457
3914.65 1519
3915.24 1472
3915.83 1512
3916.42 1506
3917.01 1477
3917.60 1467
3918.19 1516
3918.78 1589
3919.37 1398
3919.96 1428
3920.55 1504
3921.14 1331
3921.73 1438
3922.32 1529
3922.91 1425
3923.50 1557
3924.09 1538
3924.68 1450
3925.27 1396
3925.86 1368
3926.45 1412
3927.05 1503
3927.64 1474
3928.23 1447
3928.82 1437
3929.41 1339
3930.00 1284
3930.59 1383
3931.18 1391
3931.77 1408
3932.37 1362
3932.96 1375
3933.55 1347
3934.14 1351
3934.73 1349
3935.32 1403
3935.91 1342
3936.51 1264
3937.10 1260
3937.69 1387
3938.28 1481
3938.87 1523
3939.46 1673
3940.06 1496
3940.65 1625
3941.24 1701
3941.83 1734
3942.42 1700
3943.02 1671
3943.61 1695
3944.20 1772
3944.79 1789
3945.39 1667
3945.98 1783
3946.57 1664
3947.16 1658
3947.76 1602
3948.35 1583
3948.94 1508
3949.53 1472
3950.13 1509
3950.72 1395
3951.31 1365
3951.90 1417
3952.50 1481
3953.09 1429
3953.68 1396
3954.28 1510
3954.87 1460
3955.46 1571
3956.05 1674
3956.65 1558
3957.24 1488
3957.83 1620
3958.43 1607
3959.02 1668
3959.61 1768
3960.21 1765
3960.80 1651
3961.39 1656
3961.99 1633
3962.58 1596
3963.17 1600
3963.77 1721
3964.36 1663
3964.96 1633
3965.55 1579
3966.14 1645
3966.74 1756
3967.33 1824
3967.93 1649
3968.52 1587
3969.11 1562
3969.71 1496
3970.30 1571
3970.90 1503
3971.49 1522
3972.08 1595
3972.68 1583
3973.27 1547
3973.87 1525
3974.46 1433
3975.06 1568
3975.65 1643
3976.25 1641
3976.84 1551
3977.43 1571
3978.03 1632
3978.62 1754
3979.22 1761
3979.81 1588
3980.41 1654
3981.00 1612
3981.60 1574
3982.19 1595
3982.79 1630
3983.38 1562
3983.98 1699
3984.57 1611
3985.17 1521
3985.76 1552
3986.36 1777
3986.96 1765
3987.55 1669
3988.15 1621
3988.74 1548
3989.34 1536
3989.93 1589
3990.53 1703
3991.12 1579
3991.72 1639
3992.32 1673
3992.91 1676
3993.51 1800
3994.10 1845
3994.70 1850
3995.30 1850
3995.89 1780
3996.49 1796
3997.08 2015
3997.68 1887
3998.28 1950
3998.87 1840
3999.47 1800
4000.07 1807
4000.66 1817
4001.26 1818
4001.85 1793
4002.45 1715
4003.05 1645
4003.64 1578
4004.24 1447
4004.84 1510
4005.43 1659
4006.03 1617
4006.63 1627
4007.23 1653
4007.82 1656
4008.42 1743
4009.02 1645
4009.61 1626
4010.21 1639
4010.81 1685
4011.41 1623
4012.00 1699
4012.60 1708
4013.20 1643
4013.79 1536
4014.39 1626
4014.99 1526
4015.59 1557
4016.18 1653
4016.78 1517
4017.38 1617
4017.98 1616
4018.58 1664
4019.17 1710
4019.77 1678
4020.37 1601
4020.97 1607
4021.56 1492
4022.16 1541
4022.76 1438
4023.36 1617
4023.96 1519
4024.56 1695
4025.15 1729
4025.75 1909
4026.35 1786
4026.95 1722
4027.55 1863
4028.15 1923
4028.74 2040
4029.34 2081
4029.94 2268
4030.54 2204
4031.14 2015
4031.74 2069
4032.34 2018
4032.93 2029
4033.53 1823
4034.13 2014
4034.73 1965
4035.33 1870
4035.93 1888
4036.53 1695
4037.13 1724
4037.73 1709
4038.33 1595
4038.93 1519
4039.52 1461
4040.12 1451
4040.72 1480
4041.32 1526
4041.92 1422
4042.52 1446
4043.12 1506
4043.72 1353
4044.32 1279
4044.92 1280
4045.52 1312
4046.12 1427
4046.72 1455
4047.32 1402
4047.92 1417
4048.52 1418
4049.12 1477
4049.72 1457
4050.32 1497
4050.92 1490
4051.52 1519
4052.12 1506
4052.72 1503
4053.32 1584
4053.92 1675
4054.52 1651
4055.12 1584
4055.72 1673
4056.32 1589
4056.92 1531
4057.52 1552
4058.13 1423
4058.73 1486
4059.33 1422
4059.93 1357
4060.53 1410
4061.13 1456
4061.73 1418
4062.33 1414
4062.93 1473
4063.53 1402
4064.14 1350
4064.74 1347
4065.34 1263
4065.94 1381
4066.54 1443
4067.14 1347
4067.74 1392
4068.34 1403
4068.95 1412
4069.55 1486
4070.15 1418
4070.75 1429
4071.35 1347
4071.95 1416
4072.56 1470
4073.16 1308
4073.76 1344
4074.36 1423
4074.96 1288
4075.57 1284
4076.17 1341
4076.77 1269
4077.37 1250
4077.97 1336
4078.58 1315
4079.18 1412
4079.78 1281
4080.38 1336
4080.99 1321
4081.59 1370
4082.19 1399
4082.79 1292
4083.40 1346
4084.00 1378
4084.60 1398
4085.20 1362
4085.81 1390
4086.41 1403
4087.01 1349
4087.61 1278
4088.22 1354
4088.82 1351
4089.42 1391
4090.03 1337
4090.63 1418
4091.23 1358
4091.84 1316
4092.44 1348
4093.04 1278
4093.65 1225
4094.25 1281
4094.85 1309
4095.46 1332
4096.06 1306
4096.66 1326
4097.27 1355
4097.87 1275
4098.47 1194
4099.08 1303
4099.68 1300
4100.29 1301
4100.89 1265
4101.49 1208
4102.10 1183
4102.70 1385
4103.30 1331
4103.91 1459
4104.51 1385
4105.12 1386
4105.72 1464
4106.33 1350
4106.93 1461
4107.53 1427
4108.14 1417
4108.74 1358
4109.35 1387
4109.95 1395
4110.56 1311
4111.16 1345
4111.77 1374
4112.37 1329
4112.98 1322
4113.58 1372
4114.19 1394
4114.79 1228
4115.40 1328
4116.00 1386
4116.61 1324
4117.21 1221
4117.82 1245
4118.42 1262
4119.03 1293
4119.63 1238
4120.24 1329
4120.84 1344
4121.45 1346
4122.05 1366
4122.66 1354
4123.26 1305
4123.87 1283
4124.47 1313
4125.08 1390
4125.69 1297
4126.29 1310
4126.90 1433
4127.50 1272
4128.11 1313
4128.71 1271
4129.32 1277
4129.93 1273
4130.53 1284
4131.14 1245
4131.74 1447
4132.35 1471
4132.96 1432
4133.56 1369
4134.17 1480
4134.78 1433
4135.38 1565
4135.99 1581
4136.60 1539
4137.20 1431
4137.81 1471
4138.42 1577
4139.02 1572
4139.63 1577
4140.24 1589
4140.84 1617
4141.45 1662
4142.06 1607
4142.66 1643
4143.27 1738
4143.88 1589
4144.48 1624
4145.09 1724
4145.70 1750
4146.31 1777
4146.91 1632
4147.52 1591
4148.13 1599
4148.73 1387
4149.34 1441
4149.95 1416
4150.56 1425
4151.16 1477
4151.77 1393
4152.38 1361
4152.99 1409
4153.60 1302
4154.20 1332
4154.81 1418
4155.42 1298
4156.03 1398
4156.63 1520
4157.24 1555
4157.85 1594
4158.46 1412
4159.07 1650
4159.68 1567
4160.28 1622
4160.89 1613
4161.50 1438
4162.11 1505
4162.72 1494
4163.33 1486
4163.93 1573
4164.54 1572
4165.15 1683
4165.76 1654
4166.37 1708
4166.98 1634
4167.59 1674
4168.19 1597
4168.80 1537
4169.41 1619
4170.02 1584
4170.63 1567
4171.24 1372
4171.85 1524
4172.46 1657
4173.07 1513
4173.68 1506
4174.29 1439
4174.89 1387
4175.50 1522
4176.11 1561
4176.72 1440
4177.33 1476
4177.94 1469
4178.55 1592
4179.16 1441
4179.77 1457
4180.38 1446
4180.99 1520
4181.60 1493
4182.21 1511
4182.82 1397
4183.43 1458
4184.04 1539
4184.65 1495
4185.26 1472
4185.87 1358
4186.48 1355
4187.09 1431
4187.70 1530
4188.31 1475
4188.92 1406
4189.53 1266
4190.14 1267
4190.75 1455
4191.36 1499
4191.97 1469
4192.58 1441
4193.19 1468
4193.80 1536
4194.42 1536
4195.03 1530
4195.64 1620
4196.25 1569
4196.86 1581
4197.47 1583
4198.08 1527
4198.69 1487
4199.30 1488
4199.91 1399
4200.53 1462
4201.14 1469
4201.75 1418
4202.36 1434
4202.97 1403
4203.58 1315
4204.19 1380
4204.80 1351
4205.42 1365
4206.03 1366
4206.64 1465
4207.25 1331
4207.86 1393
4208.47 1449
4209.09 1409
4209.70 1327
4210.31 1216
4210.92 1319
4211.53 1402
4212.15 1289
4212.76 1401
4213.37 1457
4213.98 1385
4214.59 1406
4215.21 1452
4215.82 1437
4216.43 1446
4217.04 1308
4217.66 1506
4218.27 1469
4218.88 1547
4219.49 1597
4220.11 1551
4220.72 1701
4221.33 1694
4221.94 1692
4222.56 1589
4223.17 1580
4223.78 1636
4224.40 1609
4225.01 1584
4225.62 1621
4226.23 1543
4226.85 1576
4227.46 1580
4228.07 1496
4228.69 1469
4229.30 1478
4229.91 1606
4230.53 1653
4231.14 1657
4231.75 1781
4232.37 1891
4232.98 1871
4233.59 2227
4234.21 2415
4234.82 2390
4235.44 2497
4236.05 2598
4236.66 2548
4237.28 2431
4237.89 2403
4238.50 2333
4239.12 2108
4239.73 1971
4240.35 1836
4240.96 1674
4241.58 1574
4242.19 1576
4242.80 1456
4243.42 1464
4244.03 1472
4244.65 1474
4245.26 1516
4245.88 1452
4246.49 1437
4247.10 1531
4247.72 1544
4248.33 1603
4248.95 1572
4249.56 1510
4250.18 1413
4250.79 1429
4251.41 1482
4252.02 1505
4252.64 1480
4253.25 1458
4253.87 1509
4254.48 1468
4255.10 1496
4255.71 1429
4256.33 1455
4256.94 1412
4257.56 1458
4258.17 1501
4258.79 1572
4259.41 1475
4260.02 1414
4260.64 1461
4261.25 1576
4261.87 1518
4262.48 1580
4263.10 1532
4263.71 1393
4264.33 1555
4264.95 1529
4265.56 1429
4266.18 1606
4266.79 1614
4267.41 1605
4268.03 1742
4268.64 1663
4269.26 1790
4269.87 1704
4270.49 1715
4271.11 1704
4271.72 1572
4272.34 1598
4272.96 1540
4273.57 1575
4274.19 1626
4274.81 1457
4275.42 1539
4276.04 1621
4276.66 1692
4277.27 1676
4277.89 1582
4278.51 1580
4279.12 1567
4279.74 1498
4280.36 1572
4280.97 1450
4281.59 1437
4282.21 1400
4282.83 1453
4283.44 1459
4284.06 1452
4284.68 1313
4285.29 1258
4285.91 1317
4286.53 1407
4287.15 1319
4287.76 1247
4288.38 1254
4289.00 1388
4289.62 1443
4290.23 1435
4290.85 1361
4291.47 1352
4292.09 1296
4292.71 1419
4293.32 1331
4293.94 1292
4294.56 1271
4295.18 1470
4295.80 1350
4296.41 1368
4297.03 1371
4297.65 1414
4298.27 1350
4298.89 1307
4299.50 1387
4300.12 1359
4300.74 1350
4301.36 1299
4301.98 1285
4302.60 1381
4303.22 1326
4303.83 1391
4304.45 1400
4305.07 1389
4305.69 1477
4306.31 1432
4306.93 1489
4307.55 1477
4308.17 1335
4308.79 1417
4309.40 1465
4310.02 1402
4310.64 1324
4311.26 1362
4311.88 1270
4312.50 1385
4313.12 1376
4313.74 1340
4314.36 1262
4314.98 1238
4315.60 1258
4316.22 1276
4316.84 1271
4317.46 1226
4318.08 1290
4318.70 1263
4319.32 1211
4319.94 1228
4320.56 1197
4321.18 1332
4321.80 1219
4322.42 1215
4323.04 1157
4323.66 1309
4324.28 1286
4324.90 1239
4325.52 1279
4326.14 1260
4326.76 1278
4327.38 1409
4328.00 1440
4328.62 1511
4329.24 1535
4329.86 1361
4330.48 1371
4331.10 1339
4331.72 1467
4332.34 1423
4332.96 1502
4333.58 1424
4334.20 1468
4334.82 1504
4335.45 1504
4336.07 1579
4336.69 1618
4337.31 1659
4337.93 1646
4338.55 1649
4339.17 1804
4339.79 1872
4340.41 1839
4341.04 1674
4341.66 1818
4342.28 1834
4342.90 1801
4343.52 1711
4344.14 2004
4344.76 2053
4345.39 2147
4346.01 2363
4346.63 2597
4347.25 2827
4347.87 2818
4348.50 2700
4349.12 2691
4349.74 2669
4350.36 2394
4350.98 2259
4351.61 1960
4352.23 1856
4352.85 1828
4353.47 1620
4354.09 1596
4354.72 1488
4355.34 1560
4355.96 1609
4356.58 1461
4357.21 1538
4357.83 1532
4358.45 1510
4359.07 1586
4359.70 1523
4360.32 1657
4360.94 1563
4361.56 1570
4362.19 1548
4362.81 1600
4363.43 1569
4364.06 1421
4364.68 1485
4365.30 1501
4365.93 1606
4366.55 1532
4367.17 1517
4367.80 1427
4368.42 1313
4369.04 1344
4369.67 1370
4370.29 1283
4370.91 1195
4371.54 1263
4372.16 1205
4372.78 1267
4373.41 1285
4374.03 1194
4374.65 1256
4375.28 1290
4375.90 1250
4376.53 1257
4377.15 1368
4377.77 1420
4378.40 1416
4379.02 1350
4379.65 1381
4380.27 1251
4380.89 1294
4381.52 1325
4382.14 1303
4382.77 1297
4383.39 1470
4384.02 1451
4384.64 1308
4385.26 1350
4385.89 1311
4386.51 1355
4387.14 1273
4387.76 1254
4388.39 1269
4389.01 1275
4389.64 1183
4390.26 1177
4390.89 1193
4391.51 1178
4392.14 1306
4392.76 1254
4393.39 1200
4394.01 1200
4394.64 1292
4395.26 1195
4395.89 1283
4396.51 1303
4397.14 1310
4397.76 1217
4398.39 1274
4399.01 1219
4399.64 1181
4400.27 1191
4400.89 1240
4401.52 1342
4402.14 1391
4402.77 1229
4403.39 1286
4404.02 1330
4404.65 1270
4405.27 1348
4405.90 1326
4406.52 1348
4407.15 1265
4407.78 1235
4408.40 1294
4409.03 1375
4409.65 1166
4410.28 1262
4410.91 1282
4411.53 1336
4412.16 1207
4412.79 1155
4413.41 1238
4414.04 1243
4414.67 1431
4415.29 1264
4415.92 1229
4416.55 1256
4417.17 1256
4417.80 1292
4418.43 1216
4419.05 1201
4419.68 1219
4420.31 1210
4420.93 1351
4421.56 1179
4422.19 1186
4422.82 1296
4423.44 1217
4424.07 1120
4424.70 1154
4425.32 1213
4425.95 1169
4426.58 1154
4427.21 1111
4427.83 1162
4428.46 1247
4429.09 1184
4429.72 1136
4430.35 1140
4430.97 1135
4431.60 1253
4432.23 1230
4432.86 1320
4433.48 1278
4434.11 1312
4434.74 1360
4435.37 1443
4436.00 1294
4436.62 1282
4437.25 1242
4437.88 1256
4438.51 1308
4439.14 1286
4439.77 1234
4440.39 1294
4441.02 1185
4441.65 1241
4442.28 1236
4442.91 1212
4443.54 1241
4444.17 1220
4444.79 1332
4445.42 1330
4446.05 1365
4446.68 1457
4447.31 1399
4447.94 1452
4448.57 1446
4449.20 1564
4449.83 1506
4450.46 1451
4451.08 1465
4451.71 1580
4452.34 1552
4452.97 1430
4453.60 1366
4454.23 1379
4454.86 1450
4455.49 1351
4456.12 1438
4456.75 1414
4457.38 1472
4458.01 1438
4458.64 1480
4459.27 1347
4459.90 1414
4460.53 1388
4461.16 1307
4461.79 1216
4462.42 1283
4463.05 1252
4463.68 1207
4464.31 1164
4464.94 1183
4465.57 1149
4466.20 1097
4466.83 1174
4467.46 1132
4468.09 1143
4468.72 1086
4469.35 1164
4469.98 1294
4470.61 1256
4471.24 1197
4471.87 1146
4472.50 1193
4473.13 1214
4473.76 1137
4474.40 1151
4475.03 1153
4475.66 1194
4476.29 1184
4476.92 1253
4477.55 1194
4478.18 1305
4478.81 1191
4479.44 1165
4480.07 1258
4480.71 1214
4481.34 1219
4481.97 1254
4482.60 1261
4483.23 1220
4483.86 1348
4484.49 1262
4485.13 1198
4485.76 1232
4486.39 1313
4487.02 1272
4487.65 1326
4488.28 1299
4488.92 1248
4489.55 1295
4490.18 1353
4490.81 1242
4491.44 1226
4492.08 1171
4492.71 1226
4493.34 1188
4493.97 1195
4494.61 1187
4495.24 1249
4495.87 1183
4496.50 1278
4497.13 1124
4497.77 1224
4498.40 1364
4499.03 1394
4499.67 1468
4500.30 1445
4500.93 1444
4501.56 1625
4502.20 1788
4502.83 1775
4503.46 1701
4504.09 1791
4504.73 1772
4505.36 1728
4505.99 1811
4506.63 1778
4507.26 1457
4507.89 1370
4508.53 1523
4509.16 1517
4509.79 1415
4510.43 1372
4511.06 1310
4511.69 1302
4512.33 1316
4512.96 1283
4513.59 1375
4514.23 1283
4514.86 1303
4515.49 1238
4516.13 1245
4516.76 1293
4517.40 1191
4518.03 1095
4518.66 1132
4519.30 1271
4519.93 1346
4520.57 1300
4521.20 1273
4521.83 1235
4522.47 1249
4523.10 1302
4523.74 1286
4524.37 1242
4525.01 1159
4525.64 1196
4526.27 1187
4526.91 1237
4527.54 1200
4528.18 1244
4528.81 1366
4529.45 1304
4530.08 1388
4530.72 1480
4531.35 1505
4531.99 1406
4532.62 1443
4533.26 1518
4533.89 1438
4534.53 1395
4535.16 1380
4535.80 1411
4536.43 1362
4537.07 1252
4537.70 1294
4538.34 1301
4538.97 1317
4539.61 1288
4540.24 1225
4540.88 1313
4541.52 1390
4542.15 1283
4542.79 1308
4543.42 1307
4544.06 1304
4544.69 1187
4545.33 1247
4545.97 1121
4546.60 1158
4547.24 1280
4547.87 1306
4548.51 1187
4549.15 1151
4549.78 1110
4550.42 1096
4551.05 1073
4551.69 1164
4552.33 1247
4552.96 1213
4553.60 1198
4554.24 1157
4554.87 1163
4555.51 1165
4556.15 1175
4556.78 1139
4557.42 1241
4558.06 1278
4558.69 1188
4559.33 1130
4559.97 1181
4560.60 1135
4561.24 1157
4561.88 1209
4562.51 1129
4563.15 1145
4563.79 1046
4564.43 1057
4565.06 1135
4565.70 1109
4566.34 1155
4566.97 1173
4567.61 1221
4568.25 1210
4568.89 1228
4569.52 1259
4570.16 1193
4570.80 1227
4571.44 1273
4572.07 1253
4572.71 1172
4573.35 1194
4573.99 1214
4574.63 1150
4575.26 1216
4575.90 1258
4576.54 1287
4577.18 1229
4577.82 1239
4578.45 1268
4579.09 1128
4579.73 1207
4580.37 1158
4581.01 1104
4581.65 1118
4582.28 1117
4582.92 1164
4583.56 1235
4584.20 1179
4584.84 1199
4585.48 1382
4586.12 1300
4586.75 1152
4587.39 1160
4588.03 1145
4588.67 1163
4589.31 1339
4589.95 1390
4590.59 1351
4591.23 1379
4591.87 1401
4592.50 1368
4593.14 1491
4593.78 1499
4594.42 1454
4595.06 1489
4595.70 1493
4596.34 1293
4596.98 1268
4597.62 1264
4598.26 1242
4598.90 1106
4599.54 1065
4600.18 1179
4600.82 1274
4601.46 1206
4602.10 1255
4602.74 1157
4603.38 1207
4604.02 1300
4604.66 1256
4605.30 1240
4605.94 1253
4606.58 1386
4607.22 1329
4607.86 1246
4608.50 1218
4609.14 1185
4609.78 1205
4610.42 1140
4611.06 1216
4611.70 1196
4612.34 1156
4612.98 1245
4613.62 1251
4614.26 1165
4614.90 1167
4615.54 1179
4616.18 1232
4616.82 1305
4617.47 1287
4618.11 1324
4618.75 1318
4619.39 1169
4620.03 1167
4620.67 1233
4621.31 1246
4621.95 1179
4622.59 1208
4623.23 1151
4623.88 1212
4624.52 1154
4625.16 1121
4625.80 1184
4626.44 1136
4627.08 1103
4627.72 1147
4628.37 1200
4629.01 1243
4629.65 1134
4630.29 1142
4630.93 1178
4631.58 1153
4632.22 1184
4632.86 1235
4633.50 1370
4634.14 1291
4634.79 1127
4635.43 1348
4636.07 1399
4636.71 1402
4637.35 1249
4638.00 1202
4638.64 1204
4639.28 1176
4639.92 1246
4640.57 1221
4641.21 1197
4641.85 1160
4642.49 1189
4643.14 1173
4643.78 1256
4644.42 1342
4645.06 1283
4645.71 1199
4646.35 1219
4646.99 1221
4647.64 1243
4648.28 1200
4648.92 1146
4649.56 1299
4650.21 1234
4650.85 1309
4651.49 1240
4652.14 1229
4652.78 1176
4653.42 1140
4654.07 1087
4654.71 1305
4655.35 1203
4656.00 1080
4656.64 1186
4657.29 1063
4657.93 1152
4658.57 1103
4659.22 1015
4659.86 1203
4660.50 1177
4661.15 1128
4661.79 1146
4662.44 1247
4663.08 1222
4663.72 1149
4664.37 1060
4665.01 1048
4665.66 1075
4666.30 1176
4666.95 1132
4667.59 1172
4668.23 1100
4668.88 1102
4669.52 1107
4670.17 1034
4670.81 1043
4671.46 1163
4672.10 1135
4672.75 1149
4673.39 1117
4674.04 1108
4674.68 1074
4675.32 1094
4675.97 1136
4676.61 1118
4677.26 1105
4677.90 1238
4678.55 1245
4679.20 1175
4679.84 1213
4680.49 1147
4681.13 1161
4681.78 1224
4682.42 1182
4683.07 1224
4683.71 1205
4684.36 1281
4685.00 1282
4685.65 1196
4686.29 1191
4686.94 1155
4687.59 1200
4688.23 1139
4688.88 1243
4689.52 1285
4690.17 1245
4690.82 1195
4691.46 1228
4692.11 1207
4692.75 1198
4693.40 1098
4694.05 1064
4694.69 1056
4695.34 1158
4695.98 1203
4696.63 1207
4697.28 1229
4697.92 1296
4698.57 1289
4699.22 1264
4699.86 1302
4700.51 1229
4701.16 1415
4701.80 1281
4702.45 1337
4703.10 1329
4703.74 1255
4704.39 1412
4705.04 1243
4705.68 1214
4706.33 1193
4706.98 1212
4707.63 1236
4708.27 1231
4708.92 1206
4709.57 1275
4710.21 1289
4710.86 1269
4711.51 1234
4712.16 1303
4712.80 1272
4713.45 1188
4714.10 1222
4714.75 1246
4715.39 1320
4716.04 1216
4716.69 1208
4717.34 1200
4717.99 1192
4718.63 1259
4719.28 1166
4719.93 1167
4720.58 1301
4721.22 1219
4721.87 1203
4722.52 1337
4723.17 1350
4723.82 1216
4724.47 1152
4725.11 1226
4725.76 1331
4726.41 1347
4727.06 1334
4727.71 1343
4728.36 1431
4729.00 1478
4729.65 1449
4730.30 1481
4730.95 1367
4731.60 1443
4732.25 1366
4732.90 1143
4733.55 1202
4734.19 1199
4734.84 1147
4735.49 1153
4736.14 1200
4736.79 1271
4737.44 1257
4738.09 1174
4738.74 1199
4739.39 1270
4740.04 1345
4740.69 1404
4741.34 1475
4741.99 1433
4742.64 1381
4743.28 1363
4743.93 1425
4744.58 1311
4745.23 1275
4745.88 1322
4746.53 1256
4747.18 1272
4747.83 1417
4748.48 1363
4749.13 1430
4749.78 1492
4750.43 1597
4751.08 1716
4751.73 1742
4752.38 1784
4753.03 1803
4753.68 1924
4754.33 1986
4754.98 1720
4755.63 1746
4756.29 1575
4756.94 1518
4757.59 1490
4758.24 1502
4758.89 1298
4759.54 1133
4760.19 1127
4760.84 1074
4761.49 1103
4762.14 1045
4762.79 1048
4763.44 1184
4764.09 1257
4764.74 1157
4765.40 1145
4766.05 1213
4766.70 1094
4767.35 1101
4768.00 1178
4768.65 1260
4769.30 1204
4769.95 1133
4770.61 1198
4771.26 1156
4771.91 1146
4772.56 1108
4773.21 1091
4773.86 1063
4774.52 1215
4775.17 1108
4775.82 1122
4776.47 1070
4777.12 1105
4777.77 1291
4778.43 1245
4779.08 1288
4779.73 1218
4780.38 1228
4781.04 1197
4781.69 1179
4782.34 1182
4782.99 1116
4783.64 1259
4784.30 1264
4784.95 1177
4785.60 1206
4786.25 1180
4786.91 1153
4787.56 1122
4788.21 1174
4788.86 1192
4789.52 1147
4790.17 1189
4790.82 1202
4791.48 1287
4792.13 1200
4792.78 1156
4793.43 1188
4794.09 1153
4794.74 1148
4795.39 1168
4796.05 1240
4796.70 1192
4797.35 1136
4798.01 1137
4798.66 1125
4799.31 1210
4799.97 1158
4800.62 1071
4801.27 1101
4801.93 1159
4802.58 1150
4803.23 1145
4803.89 1146
4804.54 1206
4805.20 1176
4805.85 1104
4806.50 1116
4807.16 1187
4807.81 1310
4808.47 1260
4809.12 1154
4809.77 1214
4810.43 1152
4811.08 1191
4811.74 1161
4812.39 1160
4813.04 1196
4813.70 1208
4814.35 1233
4815.01 1283
4815.66 1388
4816.32 1292
4816.97 1279
4817.63 1266
4818.28 1312
4818.94 1272
4819.59 1357
4820.24 1305
4820.90 1328
4821.55 1277
4822.21 1351
4822.86 1341
4823.52 1368
4824.17 1382
4824.83 1393
4825.49 1522
4826.14 1371
4826.80 1265
4827.45 1510
4828.11 1549
4828.76 1367
4829.42 1462
4830.07 1436
4830.73 1390
4831.38 1593
4832.04 1624
4832.69 1508
4833.35 1507
4834.01 1537
4834.66 1606
4835.32 1792
4835.97 1760
4836.63 1698
4837.29 1782
4837.94 1749
4838.60 1711
4839.25 1760
4839.91 1709
4840.57 1762
4841.22 1886
4841.88 2009
4842.54 1859
4843.19 1788
4843.85 1848
4844.50 2079
4845.16 1818
4845.82 1891
4846.47 2170
4847.13 2173
4847.79 2248
4848.44 2479
4849.10 2690
4849.76 2885
4850.41 3187
4851.07 3345
4851.73 3306
4852.39 3386
4853.04 3177
4853.70 3147
4854.36 2884
4855.01 2684
4855.67 2706
4856.33 2533
4856.99 2695
4857.64 2812
4858.30 2719
4858.96 2677
4859.62 2912
4860.27 2942
4860.93 2934
4861.59 2840
4862.25 2605
4862.90 2624
4863.56 2441
4864.22 2572
4864.88 2629
4865.53 2640
4866.19 2551
4866.85 2557
4867.51 2521
4868.17 2609
4868.83 2468
4869.48 2414
4870.14 2451
4870.80 2461
4871.46 2366
4872.12 2356
4872.77 2231
4873.43 2169
4874.09 2122
4874.75 2074
4875.41 2128
4876.07 2134
4876.73 1985
4877.38 1966
4878.04 2220
4878.70 2209
4879.36 2190
4880.02 1974
4880.68 1976
4881.34 1922
4882.00 1873
4882.66 1907
4883.31 1756
4883.97 1832
4884.63 1793
4885.29 1701
4885.95 1699
4886.61 1724
4887.27 1718
4887.93 1796
4888.59 1804
4889.25 1812
4889.91 1819
4890.57 1818
4891.23 1821
4891.89 1908
4892.55 1944
4893.21 1879
4893.87 1896
4894.53 1847
4895.19 1798
4895.85 1832
4896.51 1765
4897.17 1714
4897.83 1619
4898.49 1735
4899.15 1740
4899.81 1645
4900.47 1635
4901.13 1661
4901.79 1788
4902.45 1556
4903.11 1517
4903.77 1719
4904.43 1569
4905.09 1523
4905.75 1486
4906.41 1338
4907.07 1349
4907.73 1474
4908.39 1435
4909.05 1386
4909.72 1449
4910.38 1472
4911.04 1414
4911.70 1415
4912.36 1435
4913.02 1452
4913.68 1481
4914.34 1369
4915.00 1370
4915.67 1366
4916.33 1299
4916.99 1274
4917.65 1226
4918.31 1156
4918.97 1214
4919.63 1218
4920.30 1194
4920.96 1080
4921.62 1161
4922.28 1301
4922.94 1264
4923.60 1269
4924.27 1316
4924.93 1252
4925.59 1231
4926.25 1237
4926.91 1200
4927.58 1258
4928.24 1259
4928.90 1210
4929.56 1193
4930.22 1155
4930.89 1218
4931.55 1309
4932.21 1295
4932.87 1265
4933.54 1154
4934.20 1218
4934.86 1254
4935.52 1302
4936.19 1299
4936.85 1227
4937.51 1256
4938.18 1221
4938.84 1223
4939.50 1232
4940.16 1206
4940.83 1186
4941.49 1205
4942.15 1087
4942.82 1146
4943.48 1157
4944.14 1094
4944.81 1187
4945.47 1137
4946.13 1148
4946.80 1132
4947.46 1107
4948.12 1130
4948.79 1084
4949.45 1155
4950.11 1229
4950.78 1147
4951.44 1090
4952.10 1168
4952.77 1204
4953.43 1134
4954.10 1090
4954.76 1145
4955.42 1135
4956.09 1121
4956.75 1201
4957.42 1107
4958.08 1076
4958.74 1152
4959.41 1203
4960.07 1129
4960.74 1111
4961.40 1216
4962.07 1334
4962.73 1376
4963.39 1377
4964.06 1524
4964.72 1667
4965.39 1736
4966.05 1626
4966.72 1701
4967.38 1624
4968.05 1493
4968.71 1394
4969.38 1353
4970.04 1392
4970.71 1269
4971.37 1326
4972.04 1299
4972.70 1221
4973.37 1199
4974.03 1224
4974.70 1196
4975.36 1224
4976.03 1290
4976.69 1290
4977.36 1225
4978.02 1281
4978.69 1321
4979.36 1252
4980.02 1290
4980.69 1249
4981.35 1141
4982.02 1166
4982.68 1149
4983.35 1192
4984.02 1077
4984.68 1183
4985.35 1202
4986.01 1135
4986.68 1291
4987.35 1289
4988.01 1203
4988.68 1196
4989.34 1212
4990.01 1246
4990.68 1213
4991.34 1131
4992.01 1208
4992.68 1302
4993.34 1299
4994.01 1210
4994.68 1128
4995.34 1135
4996.01 1193
4996.68 1145
4997.34 1120
4998.01 1068
4998.68 1111
4999.34 1033
5000.01 1078
5000.68 1079
5001.34 1074
5002.01 1028
5002.68 898
5003.35 942
5004.01 1070
5004.68 970
5005.35 958
5006.01 954
5006.68 1007
5007.35 980
5008.02 974
5008.68 1058
5009.35 1063
5010.02 1019
5010.69 1091
5011.36 1001
5012.02 1076
5012.69 989
5013.36 1077
5014.03 1079
5014.69 1012
5015.36 1043
5016.03 1073
5016.70 1085
5017.37 1099
5018.03 980
5018.70 1032
5019.37 1127
5020.04 1045
5020.71 1009
5021.38 1079
5022.04 1093
5022.71 1076
5023.38 1145
5024.05 1115
5024.72 996
5025.39 1025
5026.06 1114
5026.72 1113
5027.39 1125
5028.06 1156
5028.73 1112
5029.40 1156
5030.07 1182
5030.74 1156
5031.41 1211
5032.08 1191
5032.75 1082
5033.41 1138
5034.08 1080
5034.75 950
5035.42 1058
5036.09 1042
5036.76 1039
5037.43 1116
5038.10 1110
5038.77 1029
5039.44 1019
5040.11 1012
5040.78 1031
5041.45 1012
5042.12 976
5042.79 1009
5043.46 985
5044.13 1001
5044.80 1054
5045.47 1042
5046.14 1030
5046.81 1032
5047.48 1035
5048.15 1011
5048.82 1078
5049.49 1065
5050.16 985
5050.83 993
5051.50 999
5052.17 1046
5052.84 1010
5053.51 1042
5054.18 1092
5054.85 943
5055.52 1000
5056.19 1024
5056.86 976
5057.53 1036
5058.21 924
5058.88 903
5059.55 1005
5060.22 1035
5060.89 998
5061.56 1055
5062.23 1107
5062.90 1063
5063.57 974
5064.24 1054
5064.92 1079
5065.59 1050
5066.26 1037
5066.93 1020
5067.60 927
5068.27 1006
5068.94 1076
5069.62 1086
5070.29 1093
5070.96 997
5071.63 960
5072.30 955
5072.97 1070
5073.65 1040
5074.32 1033
5074.99 1027
5075.66 1028
5076.33 1057
5077.01 1032
5077.68 1140
5078.35 1155
5079.02 1219
5079.70 1131
5080.37 1115
5081.04 1122
5081.71 1094
5082.38 1144
5083.06 1122
5083.73 1154
5084.40 1025
5085.07 1064
5085.75 1083
5086.42 1122
5087.09 1045
5087.77 1125
5088.44 1301
5089.11 1250
5089.78 1205
5090.46 1326
5091.13 1369
5091.80 1533
5092.48 1403
5093.15 1331
5093.82 1439
5094.50 1385
5095.17 1299
5095.84 1255
5096.52 1261
5097.19 1226
5097.86 1166
5098.54 1060
5099.21 1039
5099.88 1081
5100.56 1021
5101.23 1100
5101.90 1090
5102.58 1125
5103.25 1060
5103.93 1130
5104.60 1108
5105.27 1183
5105.95 1245
5106.62 1147
5107.30 1170
5107.97 1252
5108.64 1227
5109.32 1074
5109.99 1097
5110.67 1042
5111.34 1106
5112.02 1041
5112.69 1168
5113.36 1093
5114.04 1070
5114.71 967
5115.39 965
5116.06 1002
5116.74 1033
5117.41 1026
5118.09 1104
5118.76 1097
5119.44 1124
5120.11 1178
5120.79 1257
5121.46 1228
5122.14 1189
5122.81 1164
5123.49 1028
5124.16 1113
5124.84 1133
5125.51 1089
5126.19 1076
5126.86 1049
5127.54 974
5128.21 1071
5128.89 1058
5129.57 1177
5130.24 1183
5130.92 1142
5131.59 1072
5132.27 1134
5132.94 1137
5133.62 1079
5134.30 1227
5134.97 1176
5135.65 1151
5136.32 1075
5137.00 1029
5137.68 1174
5138.35 1123
5139.03 1146
5139.70 1136
5140.38 1093
5141.06 1042
5141.73 1111
5142.41 1123
5143.09 1088
5143.76 1062
5144.44 1026
5145.12 984
5145.79 987
5146.47 1056
5147.15 986
5147.82 1020
5148.50 965
5149.18 1033
5149.85 1015
5150.53 997
5151.21 1072
5151.88 907
5152.56 894
5153.24 911
5153.92 981
5154.59 1021
5155.27 937
5155.95 988
5156.62 1023
5157.30 1015
5157.98 942
5158.66 1055
5159.33 993
5160.01 941
5160.69 948
5161.37 899
5162.04 1034
5162.72 1015
5163.40 1000
5164.08 955
5164.76 988
5165.43 1026
5166.11 1092
5166.79 973
5167.47 1010
5168.15 1062
5168.82 983
5169.50 940
5170.18 1046
5170.86 1051
5171.54 951
5172.22 1032
5172.89 996
5173.57 999
5174.25 1008
5174.93 974
5175.61 1077
5176.29 1078
5176.97 1002
5177.64 1002
5178.32 1015
5179.00 1032
5179.68 1034
5180.36 985
5181.04 1083
5181.72 1158
5182.40 1054
5183.08 1161
5183.75 1172
5184.43 1142
5185.11 1142
5185.79 1009
5186.47 982
5187.15 911
5187.83 969
5188.51 996
5189.19 947
5189.87 884
5190.55 977
5191.23 995
5191.91 1038
5192.59 930
5193.27 884
5193.95 920
5194.63 925
5195.31 953
5195.99 935
5196.67 906
5197.35 960
5198.03 928
5198.71 935
5199.39 973
5200.07 964
5200.75 852
5201.43 892
5202.11 950
5202.79 896
5203.47 975
5204.15 930
5204.83 983
5205.51 1072
5206.19 908
5206.87 1046
5207.55 1005
5208.23 1004
5208.91 984
5209.59 1099
5210.27 934
5210.96 1014
5211.64 1070
5212.32 1085
5213.00 1078
5213.68 1008
5214.36 1012
5215.04 961
5215.72 968
5216.40 981
5217.09 1043
5217.77 1019
5218.45 1048
5219.13 1008
5219.81 979
5220.49 1057
5221.17 1018
5221.86 1082
5222.54 1038
5223.22 1000
5223.90 993
5224.58 924
5225.27 1017
5225.95 1088
5226.63 1012
5227.31 1058
5227.99 975
5228.67 978
5229.36 981
5230.04 1007
5230.72 980
5231.40 936
5232.09 928
5232.77 976
5233.45 1096
5234.13 1146
5234.82 1060
5235.50 1019
5236.18 1033
5236.86 1086
5237.55 1147
5238.23 1181
5238.91 1080
5239.59 1093
5240.28 1292
5240.96 1331
5241.64 1306
5242.33 1192
5243.01 1092
5243.69 1059
5244.37 1114
5245.06 998
5245.74 1042
5246.42 1051
5247.11 1123
5247.79 1029
5248.47 963
5249.16 919
5249.84 1000
5250.52 1008
5251.21 1009
5251.89 1125
5252.58 1082
5253.26 1131
5253.94 1285
5254.63 1139
5255.31 993
5255.99 1022
5256.68 1007
5257.36 1031
5258.05 1057
5258.73 1024
5259.41 1002
5260.10 1005
5260.78 1144
5261.47 1138
5262.15 1056
5262.84 1198
5263.52 1069
5264.20 1063
5264.89 1039
5265.57 1044
5266.26 1022
5266.94 1054
5267.63 1134
5268.31 1114
5269.00 1005
5269.68 1108
5270.37 1150
5271.05 1089
5271.73 1076
5272.42 1016
5273.10 944
5273.79 1061
5274.47 960
5275.16 1045
5275.85 1017
5276.53 976
5277.22 1011
5277.90 1001
5278.59 922
5279.27 1012
5279.96 1142
5280.64 1093
5281.33 1107
5282.01 1078
5282.70 1138
5283.38 1127
5284.07 1083
5284.76 1079
5285.44 1150
5286.13 970
5286.81 932
5287.50 1020
5288.19 907
5288.87 897
5289.56 896
5290.24 992
5290.93 892
5291.62 979
5292.30 992
5292.99 996
5293.67 936
5294.36 978
5295.05 975
5295.73 973
5296.42 950
5297.11 1009
5297.79 1055
5298.48 1031
5299.17 1013
5299.85 1027
5300.54 1112
5301.23 1078
5301.91 1035
5302.60 1071
5303.29 1069
5303.97 1037
5304.66 997
5305.35 1043
5306.04 1059
5306.72 1082
5307.41 1039
5308.10 1128
5308.78 1073
5309.47 1124
5310.16 1041
5310.85 1024
5311.53 1095
5312.22 1132
5312.91 1118
5313.60 1084
5314.28 975
5314.97 1015
5315.66 1101
5316.35 1056
5317.04 1009
5317.72 1036
5318.41 1214
5319.10 1192
5319.79 1195
5320.48 1181
5321.16 1273
5321.85 1251
5322.54 1300
5323.23 1205
5323.92 1208
5324.60 1099
5325.29 1120
5325.98 1096
5326.67 1056
5327.36 1068
5328.05 1019
5328.74 1185
5329.42 1183
5330.11 1053
5330.80 994
5331.49 992
5332.18 948
5332.87 1012
5333.56 1023
5334.25 1025
5334.93 1000
5335.62 1011
5336.31 942
5337.00 1036
5337.69 1039
5338.38 1062
5339.07 987
5339.76 943
5340.45 979
5341.14 971
5341.83 1029
5342.52 1079
5343.21 1088
5343.90 1101
5344.58 1161
5345.27 1100
5345.96 1172
5346.65 1229
5347.34 1144
5348.03 1201
5348.72 1332
5349.41 1291
5350.10 1258
5350.79 1263
5351.48 1317
5352.17 1321
5352.86 1304
5353.55 1194
5354.24 1188
5354.93 1180
5355.62 1155
5356.31 1090
5357.01 980
5357.70 962
5358.39 939
5359.08 984
5359.77 983
5360.46 1063
5361.15 1016
5361.84 1025
5362.53 1024
5363.22 1029
5363.91 1044
5364.60 1034
5365.29 1084
5365.98 1000
5366.68 1006
5367.37 1020
5368.06 1008
5368.75 1020
5369.44 1058
5370.13 1031
5370.82 911
5371.51 1063
5372.21 1077
5372.90 942
5373.59 1005
5374.28 1025
5374.97 958
5375.66 967
5376.35 1025
5377.05 964
5377.74 985
5378.43 930
5379.12 931
5379.81 878
5380.51 863
5381.20 952
5381.89 994
5382.58 989
5383.27 1056
5383.97 1023
5384.66 964
5385.35 907
5386.04 1007
5386.73 892
5387.43 1016
5388.12 1002
5388.81 987
5389.50 1003
5390.20 1051
5390.89 1059
5391.58 1156
5392.28 1083
5392.97 1151
5393.66 1075
5394.35 1029
5395.05 1144
5395.74 1026
5396.43 1017
5397.13 921
5397.82 929
5398.51 923
5399.20 947
5399.90 910
5400.59 896
5401.28 869
5401.98 897
5402.67 834
5403.36 945
5404.06 939
5404.75 905
5405.44 952
5406.14 941
5406.83 969
5407.53 957
5408.22 1006
5408.91 955
5409.61 982
5410.30 955
5410.99 950
5411.69 947
5412.38 961
5413.08 978
5413.77 984
5414.46 956
5415.16 912
5415.85 972
5416.55 955
5417.24 959
5417.94 1030
5418.63 1031
5419.32 982
5420.02 995
5420.71 1033
5421.41 1037
5422.10 1021
5422.80 1008
5423.49 1036
5424.19 1086
5424.88 1002
5425.58 923
5426.27 959
5426.97 965
5427.66 980
5428.36 965
5429.05 1016
5429.75 949
5430.44 991
5431.14 1006
5431.83 1003
5432.53 926
5433.22 1009
5433.92 917
5434.61 986
5435.31 1021
5436.00 1085
5436.70 1028
5437.40 1023
5438.09 1034
5438.79 1042
5439.48 1038
5440.18 1118
5440.87 1020
5441.57 1013
5442.27 1056
5442.96 953
5443.66 1070
5444.35 992
5445.05 1019
5445.75 1232
5446.44 1214
5447.14 1158
5447.83 1254
5448.53 1335
5449.23 1242
5449.92 1216
5450.62 1238
5451.32 1186
5452.01 1080
5452.71 1174
5453.41 1090
5454.10 1064
5454.80 1183
5455.50 1116
5456.19 989
5456.89 1058
5457.59 1017
5458.28 1018
5458.98 949
5459.68 1010
5460.37 1142
5461.07 1033
5461.77 1042
5462.47 1046
5463.16 1020
5463.86 1063
5464.56 1076
5465.25 1173
5465.95 1144
5466.65 1149
5467.35 1106
5468.04 1091
5468.74 1133
5469.44 1155
5470.14 1182
5470.84 1124
5471.53 1120
5472.23 1124
5472.93 1245
5473.63 1209
5474.32 1155
5475.02 1223
5475.72 1217
5476.42 1359
5477.12 1445
5477.82 1312
5478.51 1495
5479.21 1563
5479.91 1666
5480.61 1735
5481.31 1886
5482.01 1862
5482.70 1946
5483.40 1889
5484.10 1934
5484.80 1716
5485.50 1483
5486.20 1586
5486.90 1415
5487.59 1373
5488.29 1368
5488.99 1303
5489.69 1289
5490.39 1372
5491.09 1387
5491.79 1484
5492.49 1388
5493.19 1378
5493.89 1458
5494.58 1463
5495.28 1478
5495.98 1581
5496.68 1569
5497.38 1574
5498.08 1669
5498.78 1866
5499.48 2227
5500.18 2301
5500.88 2415
5501.58 2539
5502.28 2604
5502.98 2665
5503.68 2694
5504.38 2562
5505.08 2344
5505.78 2099
5506.48 1850
5507.18 1648
5507.88 1473
5508.58 1391
5509.28 1366
5509.98 1328
5510.68 1337
5511.38 1279
5512.08 1316
5512.78 1202
5513.48 1326
5514.18 1325
5514.88 1297
5515.58 1324
5516.28 1223
5516.98 1405
5517.68 1282
5518.39 1188
5519.09 1313
5519.79 1229
5520.49 1235
5521.19 1202
5521.89 1159
5522.59 1210
5523.29 1143
5523.99 1141
5524.69 1105
5525.40 1108
5526.10 1212
5526.80 1121
5527.50 1018
5528.20 1019
5528.90 1052
5529.60 976
5530.31 1021
5531.01 1079
5531.71 1059
5532.41 1075
5533.11 1149
5533.81 1072
5534.52 1110
5535.22 1110
5535.92 990
5536.62 1030
5537.32 1013
5538.02 1095
5538.73 1038
5539.43 1029
5540.13 1003
5540.83 1030
5541.54 1040
5542.24 1072
5542.94 984
5543.64 1001
5544.34 980
5545.05 939
5545.75 945
5546.45 926
5547.15 943
5547.86 964
5548.56 1046
5549.26 1043
5549.97 973
5550.67 988
5551.37 1023
5552.07 998
5552.78 971
5553.48 1003
5554.18 1020
5554.89 1004
5555.59 953
5556.29 941
5557.00 1037
5557.70 979
5558.40 960
5559.11 1075
5559.81 982
5560.51 1022
5561.22 1012
5561.92 1053
5562.62 1047
5563.33 1041
5564.03 1115
5564.73 1064
5565.44 1103
5566.14 967
5566.85 974
5567.55 1142
5568.25 967
5568.96 983
5569.66 1007
5570.37 999
5571.07 1018
5571.77 976
5572.48 952
5573.18 1032
5573.89 1045
5574.59 992
5575.29 1060
5576.00 973
5576.70 988
5577.41 1042
5578.11 974
5578.82 936
5579.52 966
5580.23 961
5580.93 946
5581.64 935
5582.34 841
5583.05 975
5583.75 1004
5584.46 1035
5585.16 998
5585.87 976
5586.57 944
5587.28 886
5587.98 982
5588.69 1024
5589.39 1047
5590.10 918
5590.80 951
5591.51 976
5592.21 923
5592.92 911
5593.62 917
5594.33 1004
5595.04 962
5595.74 917
5596.45 961
5597.15 915
5597.86 962
5598.56 978
5599.27 982
5599.98 895
5600.68 912
5601.39 922
5602.09 946
5602.80 1032
5603.51 959
5604.21 930
5604.92 985
5605.62 919
5606.33 866
5607.04 867
5607.74 925
5608.45 903
5609.16 1002
5609.86 919
5610.57 944
5611.28 915
5611.98 910
5612.69 943
5613.40 915
5614.10 999
5614.81 941
5615.52 986
5616.22 987
5616.93 1042
5617.64 920
5618.35 919
5619.05 930
5619.76 841
5620.47 932
5621.17 903
5621.88 848
5622.59 942
5623.30 1009
5624.00 898
5624.71 1001
5625.42 1010
5626.13 956
5626.83 975
5627.54 1014
5628.25 1005
5628.96 1016
5629.67 939
5630.37 1003
5631.08 1040
5631.79 1011
5632.50 997
5633.21 1010
5633.91 962
5634.62 963
5635.33 1003
5636.04 973
5636.75 1001
5637.45 945
5638.16 948
5638.87 1056
5639.58 1040
5640.29 1025
5641.00 1079
5641.70 1052
5642.41 1052
5643.12 1008
5643.83 1116
5644.54 1056
5645.25 1060
5645.96 986
5646.67 989
5647.38 1044
5648.08 1060
5648.79 1023
5649.50 1092
5650.21 1006
5650.92 1027
5651.63 1034
5652.34 1038
5653.05 990
5653.76 992
5654.47 1024
5655.18 1074
5655.89 1120
5656.60 1312
5657.30 1317
5658.01 1382
5658.72 1315
5659.43 1493
5660.14 1369
5660.85 1282
5661.56 1271
5662.27 1148
5662.98 1094
5663.69 1094
5664.40 1115
5665.11 1104
5665.82 1033
5666.53 1035
5667.24 1035
5667.95 1033
5668.66 999
5669.37 1133
5670.08 1068
5670.79 876
5671.50 984
5672.22 995
5672.93 1032
5673.64 957
5674.35 888
5675.06 996
5675.77 1002
5676.48 1043
5677.19 981
5677.90 882
5678.61 988
5679.32 1028
5680.03 1033
5680.74 1075
5681.46 998
5682.17 994
5682.88 924
5683.59 922
5684.30 924
5685.01 987
5685.72 1016
5686.43 980
5687.15 922
5687.86 909
5688.57 971
5689.28 1008
5689.99 985
5690.70 927
5691.42 943
5692.13 989
5692.84 934
5693.55 884
5694.26 906
5694.97 968
5695.69 913
5696.40 939
5697.11 961
5697.82 1035
5698.53 1004
5699.25 937
5699.96 922
5700.67 924
5701.38 962
5702.10 928
5702.81 879
5703.52 917
5704.23 836
5704.95 829
5705.66 874
5706.37 881
5707.08 927
5707.80 923
5708.51 924
5709.22 907
5709.93 972
5710.65 919
5711.36 1009
5712.07 908
5712.79 875
5713.50 823
5714.21 922
5714.93 918
5715.64 904
5716.35 827
5717.07 877
5717.78 872
5718.49 857
5719.21 893
5719.92 810
5720.63 835
5721.35 810
5722.06 810
5722.77 873
5723.49 906
5724.20 879
5724.92 848
5725.63 909
5726.34 981
5727.06 969
5727.77 954
5728.48 912
5729.20 969
5729.91 940
5730.63 945
5731.34 893
5732.06 890
5732.77 912
5733.48 898
5734.20 963
5734.91 871
5735.63 870
5736.34 936
5737.06 921
5737.77 897
5738.49 937
5739.20 982
5739.91 970
5740.63 925
5741.34 875
5742.06 880
5742.77 893
5743.49 872
5744.20 813
5744.92 829
5745.63 825
5746.35 856
5747.06 840
5747.78 864
5748.49 858
5749.21 850
5749.93 911
5750.64 900
5751.36 901
5752.07 808
5752.79 895
5753.50 820
5754.22 777
5754.93 903
5755.65 890
5756.37 915
5757.08 918
5757.80 843
5758.51 839
5759.23 882
5759.95 911
5760.66 877
5761.38 906
5762.09 866
5762.81 878
5763.53 821
5764.24 804
5764.96 818
5765.67 847
5766.39 884
5767.11 822
5767.82 847
5768.54 867
5769.26 858
5769.97 850
5770.69 866
5771.41 794
5772.12 824
5772.84 843
5773.56 931
5774.27 886
5774.99 959
5775.71 925
5776.42 923
5777.14 920
5777.86 892
5778.58 957
5779.29 937
5780.01 975
5780.73 909
5781.45 903
5782.16 865
5782.88 824
5783.60 883
5784.31 873
5785.03 878
5785.75 998
5786.47 1008
5787.19 965
5787.90 881
5788.62 823
5789.34 881
5790.06 911
5790.77 897
5791.49 917
5792.21 895
5792.93 860
5793.65 890
5794.36 978
5795.08 958
5795.80 892
5796.52 958
5797.24 940
5797.96 889
5798.67 985
5799.39 1032
5800.11 1155
5800.83 1291
5801.55 1271
5802.27 1318
5802.99 1425
5803.70 1434
5804.42 1450
5805.14 1396
5805.86 1367
5806.58 1349
5807.30 1286
5808.02 1154
5808.74 1126
5809.46 988
5810.17 1054
5810.89 1031
5811.61 1052
5812.33 993
5813.05 1006
5813.77 1006
5814.49 1008
5815.21 982
5815.93 881
5816.65 1001
5817.37 1036
5818.09 972
5818.81 1029
5819.53 1024
5820.25 1088
5820.97 1096
5821.69 1000
5822.41 1006
5823.13 999
5823.85 1020
5824.57 1031
5825.29 1069
5826.01 1053
5826.73 982
5827.45 1082
5828.17 963
5828.89 998
5829.61 999
5830.33 1001
5831.05 1068
5831.77 995
5832.49 993
5833.21 1006
5833.93 916
5834.65 967
5835.37 952
5836.09 1122
5836.81 1064
5837.53 1038
5838.25 974
5838.97 992
5839.70 876
5840.42 947
5841.14 1013
5841.86 968
5842.58 873
5843.30 924
5844.02 918
5844.74 961
5845.46 930
5846.19 966
5846.91 938
5847.63 967
5848.35 1002
5849.07 933
5849.79 942
5850.51 971
5851.24 981
5851.96 1023
5852.68 1066
5853.40 1026
5854.12 1000
5854.85 974
5855.57 1011
5856.29 969
5857.01 1005
5857.73 1070
5858.46 1028
5859.18 985
5859.90 965
5860.62 982
5861.34 936
5862.07 965
5862.79 945
5863.51 975
5864.23 935
5864.96 952
5865.68 978
5866.40 1043
5867.12 963
5867.85 928
5868.57 1014
5869.29 1058
5870.01 1033
5870.74 1092
5871.46 1015
5872.18 974
5872.91 976
5873.63 940
5874.35 866
5875.08 883
5875.80 907
5876.52 897
5877.25 963
5877.97 961
5878.69 956
5879.42 1027
5880.14 1028
5880.86 1091
5881.59 1036
5882.31 1000
5883.03 1028
5883.76 1085
5884.48 1195
5885.20 1162
5885.93 1118
5886.65 1139
5887.38 1101
5888.10 1064
5888.82 1129
5889.55 1107
5890.27 1102
5891.00 1008
5891.72 975
5892.44 1072
5893.17 999
5893.89 983
5894.62 951
5895.34 1071
5896.07 1040
5896.79 1034
5897.51 1015
5898.24 1003
5898.96 1012
5899.69 1056
5900.41 1143
5901.14 1099
5901.86 1172
5902.59 1218
5903.31 1150
5904.04 1133
5904.76 1131
5905.49 1108
5906.21 1178
5906.94 1143
5907.66 1127
5908.39 1190
5909.11 1187
5909.84 1201
5910.56 1137
5911.29 1112
5912.01 1042
5912.74 1178
5913.46 1233
5914.19 1122
5914.92 1091
5915.64 1111
5916.37 1130
5917.09 1210
5917.82 1152
5918.54 1135
5919.27 1195
5920.00 1231
5920.72 1225
5921.45 1193
5922.17 1289
5922.90 1254
5923.63 1274
5924.35 1294
5925.08 1272
5925.80 1345
5926.53 1439
5927.26 1317
5927.98 1367
5928.71 1316
5929.44 1366
5930.16 1350
5930.89 1425
5931.62 1362
5932.34 1328
5933.07 1450
5933.80 1463
5934.52 1416
5935.25 1487
5935.98 1542
5936.70 1545
5937.43 1488
5938.16 1676
5938.88 1672
5939.61 1608
5940.34 1594
5941.07 1723
5941.79 1792
5942.52 1756
5943.25 1798
5943.97 1762
5944.70 1943
5945.43 1885
5946.16 1752
5946.88 1864
5947.61 1924
5948.34 1867
5949.07 1976
5949.80 1999
5950.52 2037
5951.25 2115
5951.98 2227
5952.71 2211
5953.43 2337
5954.16 2494
5954.89 2553
5955.62 2461
5956.35 2345
5957.07 2297
5957.80 2411
5958.53 2416
5959.26 2410
5959.99 2579
5960.72 2384
5961.44 2544
5962.17 2555
5962.90 2421
5963.63 2561
5964.36 2713
5965.09 2878
5965.82 2903
5966.54 3087
5967.27 3260
5968.00 3311
5968.73 3531
5969.46 3662
5970.19 3628
5970.92 3757
5971.65 3675
5972.38 3479
5973.11 3503
5973.83 3477
5974.56 3468
5975.29 3349
5976.02 3234
5976.75 3304
5977.48 3380
5978.21 3560
5978.94 3664
5979.67 3815
5980.40 3825
5981.13 3960
5981.86 4237
5982.59 4112
5983.32 4405
5984.05 4534
5984.78 4511
5985.51 4405
5986.24 4325
5986.97 4474
5987.70 4415
5988.43 4288
5989.16 4363
5989.89 4256
5990.62 4240
5991.35 4158
5992.08 4151
5992.81 4278
5993.54 4457
5994.27 4774
5995.00 4794
5995.73 4965
5996.46 4955
5997.19 5023
5997.92 5170
5998.65 5314
5999.38 5439
6000.11 5359
6000.85 5376
6001.58 5324
6002.31 5254
6003.04 5015
6003.77 5207
6004.50 5152
6005.23 4741
6005.96 4851
6006.69 4816
6007.43 4691
6008.16 4875
6008.89 5425
6009.62 6137
6010.35 7142
6011.08 8403
6011.81 10213
6012.54 12319
6013.28 14598
6014.01 16822
6014.74 17860
6015.47 18446
6016.20 19128
6016.94 18974
6017.67 17792
6018.40 15994
6019.13 14097
6019.86 11871
6020.59 9659
6021.33 8271
6022.06 6706
6022.79 5841
6023.52 5038
6024.26 4504
6024.99 4180
6025.72 3834
6026.45 3679
6027.19 3567
6027.92 3458
6028.65 3338
6029.38 3148
6030.12 3330
6030.85 3216
6031.58 3068
6032.31 2928
6033.05 2889
6033.78 2673
6034.51 2662
6035.25 2676
6035.98 2712
6036.71 2671
6037.44 2707
6038.18 2679
6038.91 2775
6039.64 2815
6040.38 2892
6041.11 2843
6041.84 2976
6042.58 3152
6043.31 3147
6044.04 3211
6044.78 3222
6045.51 3252
6046.24 3215
6046.98 3204
6047.71 3185
6048.45 3206
6049.18 3356
6049.91 3418
6050.65 3555
6051.38 3824
6052.11 4094
6052.85 4169
6053.58 4441
6054.32 4634
6055.05 4649
6055.79 4709
6056.52 4455
6057.25 4237
6057.99 3876
6058.72 3822
6059.46 3729
6060.19 3556
6060.93 3436
6061.66 3454
6062.39 3418
6063.13 3312
6063.86 3358
6064.60 3164
6065.33 3245
6066.07 3262
6066.80 3275
6067.54 3112
6068.27 2998
6069.01 2964
6069.74 2925
6070.48 2957
6071.21 2881
6071.95 2880
6072.68 2888
6073.42 2862
6074.15 2782
6074.89 2655
6075.62 2664
6076.36 2605
6077.10 2648
6077.83 2680
6078.57 2742
6079.30 2739
6080.04 2734
6080.77 2708
6081.51 2608
6082.25 2536
6082.98 2547
6083.72 2459
6084.45 2448
6085.19 2392
6085.93 2316
6086.66 2185
6087.40 2178
6088.13 2058
6088.87 2119
6089.61 2270
6090.34 2317
6091.08 2331
6091.81 2407
6092.55 2282
6093.29 2369
6094.02 2277
6094.76 2262
6095.50 2255
6096.23 2259
6096.97 2237
6097.71 2143
6098.44 2015
6099.18 1985
6099.92 1853
6100.65 1870
6101.39 2019
6102.13 1988
6102.87 1952
6103.60 1911
6104.34 1900
6105.08 1846
6105.81 1844
6106.55 1846
6107.29 1854
6108.03 1800
6108.76 1776
6109.50 1887
6110.24 1794
6110.98 1867
6111.71 1922
6112.45 1815
6113.19 1727
6113.93 1829
6114.66 1874
6115.40 1899
6116.14 1968
6116.88 1967
6117.62 1920
6118.35 1909
6119.09 1972
6119.83 1938
6120.57 1857
6121.31 1914
6122.04 1983
6122.78 1846
6123.52 1964
6124.26 2079
6125.00 1981
6125.74 2002
6126.47 2056
6127.21 1959
6127.95 2001
6128.69 2021
6129.43 1935
6130.17 2137
6130.91 2144
6131.64 2009
6132.38 2065
6133.12 2016
6133.86 2072
6134.60 2085
6135.34 1976
6136.08 2047
6136.82 2176
6137.56 2251
6138.30 2161
6139.04 2173
6139.77 2137
6140.51 2222
6141.25 2260
6141.99 2289
6142.73 2187
6143.47 2160
6144.21 2190
6144.95 2304
6145.69 2349
6146.43 2190
6147.17 2209
6147.91 2206
6148.65 2234
6149.39 2178
6150.13 2160
6150.87 2194
6151.61 2128
6152.35 2265
6153.09 2320
6153.83 2245
6154.57 2289
6155.31 2326
6156.05 2377
6156.79 2403
6157.53 2420
6158.27 2453
6159.01 2421
6159.75 2506
6160.49 2573
6161.23 2638
6161.97 2646
6162.71 2781
6163.45 2880
6164.20 3005
6164.94 3091
6165.68 3221
6166.42 3430
6167.16 3787
6167.90 4074
6168.64 3916
6169.38 3947
6170.12 3888
6170.86 3972
6171.61 3930
6172.35 3768
6173.09 3545
6173.83 3537
6174.57 3519
6175.31 3362
6176.05 3360
6176.79 3252
6177.54 3154
6178.28 3202
6179.02 3308
6179.76 3236
6180.50 3104
6181.24 3249
6181.99 3383
6182.73 3470
6183.47 3469
6184.21 3496
6184.95 3717
6185.70 3816
6186.44 3700
6187.18 3899
6187.92 3690
6188.66 3894
6189.41 3903
6190.15 3922
6190.89 4106
6191.63 4304
6192.38 4427
6193.12 4556
6193.86 4485
6194.60 4693
6195.35 4876
6196.09 5025
6196.83 5157
6197.57 5123
6198.32 4964
6199.06 4960
6199.80 4833
6200.55 4676
6201.29 4628
6202.03 4629
6202.78 4776
6203.52 5028
6204.26 5700
6205.00 6427
6205.75 7697
6206.49 9473
6207.23 12055
6207.98 14870
6208.72 17353
6209.46 19043
6210.21 20697
6210.95 21729
6211.70 22555
6212.44 22189
6213.18 21476
6213.93 19837
6214.67 17978
6215.41 15220
6216.16 12344
6216.90 9955
6217.65 8193
6218.39 6656
6219.13 5761
6219.88 4935
6220.62 4479
6221.37 4275
6222.11 4032
6222.85 3853
6223.60 3778
6224.34 3747
6225.09 3644
6225.83 3671
6226.58 3478
6227.32 3338
6228.07 3200
6228.81 3141
6229.56 2952
6230.30 2908
6231.04 2714
6231.79 2504
6232.53 2472
6233.28 2383
6234.02 2393
6234.77 2418
6235.51 2512
6236.26 2658
6237.00 2779
6237.75 2802
6238.49 3116
6239.24 3341
6239.99 3550
6240.73 3496
6241.48 3589
6242.22 3744
6242.97 3624
6243.71 3580
6244.46 3277
6245.20 3146
6245.95 3164
6246.70 3090
6247.44 3322
6248.19 3293
6248.93 3169
6249.68 3270
6250.42 3437
6251.17 3278
6251.92 3359
6252.66 3153
6253.41 3086
6254.15 2933
6254.90 3044
6255.65 2941
6256.39 2954
6257.14 2844
6257.89 2654
6258.63 2779
6259.38 2727
6260.13 2757
6260.87 2698
6261.62 2560
6262.37 2604
6263.11 2602
6263.86 2528
6264.61 2371
6265.35 2511
6266.10 2546
6266.85 2487
6267.59 2470
6268.34 2492
6269.09 2413
6269.83 2411
6270.58 2422
6271.33 2513
6272.08 2714
6272.82 2805
6273.57 2672
6274.32 2692
6275.06 2632
6275.81 2793
6276.56 2634
6277.31 2629
6278.05 2511
6278.80 2541
6279.55 2557
6280.30 2578
6281.05 2511
6281.79 2506
6282.54 2575
6283.29 2507
6284.04 2285
6284.78 2234
6285.53 2095
6286.28 2136
6287.03 2102
6287.78 2075
6288.53 2009
6289.27 2032
6290.02 2029
6290.77 1986
6291.52 1950
6292.27 1918
6293.02 1929
6293.76 1858
6294.51 1844
6295.26 1747
6296.01 1767
6296.76 1697
6297.51 1765
6298.26 1677
6299.00 1684
6299.75 1737
6300.50 1760
6301.25 1720
6302.00 1734
6302.75 1700
6303.50 1692
6304.25 1651
6305.00 1586
6305.75 1714
6306.50 1636
6307.24 1733
6307.99 1711
6308.74 1612
6309.49 1534
6310.24 1616
6310.99 1724
6311.74 1632
6312.49 1754
6313.24 1822
6313.99 1798
6314.74 1757
6315.49 1693
6316.24 1644
6316.99 1638
6317.74 1588
6318.49 1618
6319.24 1639
6319.99 1615
6320.74 1575
6321.49 1561
6322.24 1532
6322.99 1560
6323.74 1565
6324.49 1510
6325.24 1612
6325.99 1574
6326.74 1423
6327.49 1390
6328.24 1457
6328.99 1412
6329.74 1454
6330.50 1372
6331.25 1451
6332.00 1483
6332.75 1412
6333.50 1440
6334.25 1446
6335.00 1549
6335.75 1541
6336.50 1497
6337.25 1562
6338.00 1486
6338.76 1535
6339.51 1595
6340.26 1502
6341.01 1527
6341.76 1554
6342.51 1473
6343.26 1493
6344.02 1514
6344.77 1491
6345.52 1450
6346.27 1549
6347.02 1574
6347.77 1569
6348.53 1611
6349.28 1768
6350.03 1761
6350.78 1801
6351.53 1943
6352.29 2037
6353.04 2208
6353.79 2286
6354.54 2488
6355.29 2490
6356.05 2364
6356.80 2336
6357.55 2322
6358.30 2184
6359.06 2009
6359.81 1825
6360.56 1738
6361.31 1686
6362.07 1637
6362.82 1633
6363.57 1551
6364.32 1522
6365.08 1513
6365.83 1482
6366.58 1534
6367.33 1527
6368.09 1527
6368.84 1541
6369.59 1546
6370.35 1651
6371.10 1591
6371.85 1512
6372.61 1554
6373.36 1556
6374.11 1530
6374.87 1522
6375.62 1483
6376.37 1431
6377.13 1399
6377.88 1473
6378.63 1316
6379.39 1463
6380.14 1483
6380.89 1413
6381.65 1530
6382.40 1504
6383.16 1390
6383.91 1414
6384.66 1473
6385.42 1449
6386.17 1460
6386.92 1386
6387.68 1342
6388.43 1382
6389.19 1399
6389.94 1391
6390.70 1326
6391.45 1318
6392.20 1274
6392.96 1338
6393.71 1318
6394.47 1339
6395.22 1248
6395.98 1332
6396.73 1258
6397.49 1392
6398.24 1342
6399.00 1227
6399.75 1269
6400.51 1227
6401.26 1255
6402.02 1316
6402.77 1291
6403.53 1236
6404.28 1266
6405.04 1312
6405.79 1242
6406.55 1246
6407.30 1295
6408.06 1287
6408.81 1334
6409.57 1321
6410.32 1369
6411.08 1412
6411.83 1353
6412.59 1293
6413.34 1317
6414.10 1254
6414.86 1340
6415.61 1338
6416.37 1261
6417.12 1263
6417.88 1266
6418.64 1138
6419.39 1176
6420.15 1238
6420.90 1327
6421.66 1311
6422.42 1183
6423.17 1228
6423.93 1275
6424.68 1224
6425.44 1256
6426.20 1292
6426.95 1319
6427.71 1359
6428.47 1325
6429.22 1244
6429.98 1350
6430.74 1295
6431.49 1185
6432.25 1258
6433.01 1299
6433.76 1321
6434.52 1307
6435.28 1309
6436.03 1319
6436.79 1324
6437.55 1359
6438.30 1349
6439.06 1365
6439.82 1344
6440.58 1368
6441.33 1385
6442.09 1351
6442.85 1323
6443.61 1334
6444.36 1357
6445.12 1334
6445.88 1349
6446.64 1289
6447.39 1279
6448.15 1389
6448.91 1292
6449.67 1414
6450.42 1347
6451.18 1355
6451.94 1404
6452.70 1383
6453.46 1308
6454.21 1398
6454.97 1329
6455.73 1321
6456.49 1361
6457.25 1484
6458.00 1441
6458.76 1412
6459.52 1394
6460.28 1443
6461.04 1444
6461.80 1438
6462.55 1520
6463.31 1538
6464.07 1512
6464.83 1540
6465.59 1546
6466.35 1491
6467.11 1507
6467.87 1593
6468.62 1604
6469.38 1693
6470.14 1727
6470.90 1645
6471.66 1639
6472.42 1826
6473.18 1852
6473.94 1758
6474.70 1724
6475.46 1761
6476.22 1699
6476.97 1773
6477.73 1748
6478.49 1789
6479.25 1804
6480.01 1849
6480.77 1860
6481.53 1939
6482.29 1984
6483.05 1962
6483.81 1921
6484.57 1991
6485.33 2003
6486.09 2025
6486.85 2037
6487.61 2037
6488.37 2103
6489.13 2163
6489.89 2202
6490.65 2226
6491.41 2371
6492.17 2385
6492.93 2377
6493.69 2473
6494.45 2626
6495.21 2705
6495.97 2732
6496.73 2821
6497.49 2757
6498.26 2983
6499.02 2854
6499.78 2789
6500.54 2703
6501.30 2636
6502.06 2787
6502.82 2778
6503.58 2692
6504.34 2682
6505.10 2789
6505.86 2849
6506.62 2907
6507.39 3045
6508.15 2972
6508.91 3156
6509.67 3246
6510.43 3251
6511.19 3203
6511.95 3260
6512.72 3187
6513.48 3250
6514.24 3448
6515.00 3415
6515.76 3438
6516.52 3401
6517.28 3358
6518.05 3534
6518.81 3517
6519.57 3566
6520.33 3695
6521.09 3712
6521.86 3884
6522.62 3950
6523.38 4140
6524.14 4292
6524.90 4698
6525.67 5110
6526.43 5499
6527.19 5925
6527.95 6669
6528.72 7102
6529.48 7313
6530.24 7402
6531.00 7523
6531.77 7577
6532.53 7426
6533.29 7568
6534.05 8103
6534.82 9374
6535.58 11013
6536.34 12704
6537.11 14482
6537.87 15879
6538.63 16273
6539.39 16340
6540.16 15135
6540.92 13371
6541.68 11576
6542.45 9787
6543.21 8129
6543.97 6664
6544.74 5495
6545.50 4783
6546.26 4161
6547.03 3833
6547.79 3469
6548.55 3315
6549.32 3172
6550.08 3112
6550.84 3024
6551.61 3028
6552.37 3008
6553.14 2981
6553.90 2972
6554.66 2905
6555.43 2949
6556.19 2754
6556.96 2744
6557.72 2683
6558.48 2653
6559.25 2699
6560.01 2683
6560.78 2628
6561.54 2843
6562.31 3062
6563.07 3279
6563.83 3271
6564.60 3251
6565.36 3429
6566.13 3534
6566.89 3448
6567.66 3523
6568.42 3565
6569.19 3402
6569.95 3397
6570.72 3233
6571.48 3109
6572.25 3262
6573.01 3244
6573.78 3388
6574.54 3386
6575.31 3441
6576.07 3430
6576.84 3625
6577.60 3755
6578.37 3694
6579.13 3693
6579.90 3560
6580.66 3464
6581.43 3506
6582.19 3376
6582.96 3426
6583.73 3391
6584.49 3456
6585.26 3489
6586.02 3321
6586.79 3238
6587.55 3354
6588.32 3432
6589.09 3346
6589.85 3611
6590.62 3713
6591.38 3830
6592.15 4278
6592.92 4480
6593.68 4862
6594.45 5345
6595.22 5608
6595.98 6100
6596.75 6264
6597.51 6310
6598.28 6144
6599.05 5835
6599.81 5389
6600.58 5041
6601.35 4683
6602.11 4322
6602.88 3859
6603.65 3588
6604.41 3402
6605.18 3255
6605.95 3178
6606.71 3274
6607.48 3278
6608.25 3409
6609.02 3584
6609.78 3872
6610.55 3908
6611.32 3929
6612.08 3807
6612.85 3655
6613.62 3656
6614.39 3431
6615.15 3167
6615.92 2916
6616.69 2835
6617.46 2817
6618.22 2702
6618.99 2585
6619.76 2487
6620.53 2556
6621.30 2438
6622.06 2429
6622.83 2479
6623.60 2460
6624.37 2399
6625.13 2370
6625.90 2339
6626.67 2265
6627.44 2182
6628.21 2307
6628.98 2098
6629.74 2099
6630.51 2238
6631.28 2289
6632.05 2491
6632.82 2675
6633.59 2881
6634.35 3173
6635.12 3236
6635.89 3222
6636.66 3404
6637.43 3431
6638.20 3351
6638.97 3166
6639.74 3093
6640.50 2874
6641.27 2741
6642.04 2527
6642.81 2251
6643.58 2239
6644.35 2156
6645.12 2101
6645.89 2036
6646.66 2039
6647.43 2156
6648.20 2103
6648.97 2074
6649.73 2085
6650.50 2142
6651.27 2145
6652.04 2076
6652.81 2189
6653.58 2132
6654.35 2254
6655.12 2265
6655.89 2173
6656.66 2093
6657.43 2223
6658.20 2207
6658.97 2283
6659.74 2214
6660.51 2077
6661.28 2007
6662.05 2060
6662.82 2158
6663.59 2099
6664.36 2030
6665.13 1972
6665.90 1900
6666.67 1951
6667.44 1940
6668.22 1981
6668.99 2034
6669.76 2003
6670.53 1942
6671.30 2005
6672.07 1958
6672.84 2075
6673.61 2067
6674.38 2134
6675.15 2016
6675.92 1919
6676.69 1976
6677.46 2036
6678.24 2031
6679.01 2014
6679.78 2087
6680.55 2064
6681.32 2056
6682.09 2072
6682.86 2128
6683.63 2248
6684.41 2307
6685.18 2339
6685.95 2372
6686.72 2473
6687.49 2489
6688.26 2306
6689.04 2237
6689.81 2159
6690.58 2115
6691.35 1956
6692.12 1935
6692.90 1876
6693.67 1795
6694.44 1644
6695.21 1638
6695.98 1692
6696.76 1660
6697.53 1676
6698.30 1783
6699.07 1697
6699.84 1607
6700.62 1600
6701.39 1645
6702.16 1661
6702.93 1686
6703.71 1640
6704.48 1712
6705.25 1708
6706.03 1639
6706.80 1693
6707.57 1640
6708.34 1720
6709.12 1748
6709.89 1671
6710.66 1635
6711.44 1675
6712.21 1642
6712.98 1531
6713.75 1495
6714.53 1561
6715.30 1533
6716.07 1488
6716.85 1561
6717.62 1546
6718.39 1513
6719.17 1452
6719.94 1530
6720.72 1486
6721.49 1666
6722.26 1530
6723.04 1448
6723.81 1478
6724.58 1583
6725.36 1573
6726.13 1572
6726.91 1510
6727.68 1459
6728.45 1513
6729.23 1500
6730.00 1443
6730.78 1536
6731.55 1617
6732.32 1587
6733.10 1617
6733.87 1622
6734.65 1553
6735.42 1474
6736.20 1470
6736.97 1542
6737.74 1523
6738.52 1649
6739.29 1600
6740.07 1645
6740.84 1626
6741.62 1572
6742.39 1482
6743.17 1529
6743.94 1578
6744.72 1605
6745.49 1614
6746.27 1582
6747.04 1584
6747.82 1638
6748.59 1662
6749.37 1686
6750.14 1705
6750.92 1763
6751.69 1934
6752.47 2006
6753.24 2178
6754.02 2152
6754.80 2194
6755.57 2270
6756.35 2220
6757.12 2095
6757.90 2010
6758.67 1937
6759.45 1742
6760.23 1601
6761.00 1628
6761.78 1585
6762.55 1555
6763.33 1603
6764.11 1576
6764.88 1662
6765.66 1562
6766.43 1565
6767.21 1475
6767.99 1542
6768.76 1488
6769.54 1428
6770.32 1400
6771.09 1518
6771.87 1502
6772.64 1439
6773.42 1422
6774.20 1540
6774.97 1604
6775.75 1477
6776.53 1485
6777.31 1463
6778.08 1571
6778.86 1534
6779.64 1539
6780.41 1515
6781.19 1573
6781.97 1601
6782.74 1516
6783.52 1465
6784.30 1596
6785.08 1647
6785.85 1432
6786.63 1386
6787.41 1436
6788.19 1372
6788.96 1373
6789.74 1438
6790.52 1420
6791.30 1393
6792.07 1404
6792.85 1362
6793.63 1369
6794.41 1376
6795.18 1398
6795.96 1387
6796.74 1374
6797.52 1269
6798.30 1313
6799.07 1353
6799.85 1390
6800.63 1406
6801.41 1336
6802.19 1320
6802.97 1365
6803.74 1408
6804.52 1450
6805.30 1439
6806.08 1422
6806.86 1389
6807.64 1404
6808.41 1369
6809.19 1382
6809.97 1364
6810.75 1329
6811.53 1442
6812.31 1339
6813.09 1344
6813.87 1263
6814.64 1253
6815.42 1280
6816.20 1396
6816.98 1351
6817.76 1402
6818.54 1428
6819.32 1480
6820.10 1347
6820.88 1423
6821.66 1398
6822.44 1508
6823.22 1494
6824.00 1421
6824.78 1366
6825.55 1390
6826.33 1484
6827.11 1471
6827.89 1397
6828.67 1427
6829.45 1435
6830.23 1358
6831.01 1372
6831.79 1394
6832.57 1363
6833.35 1360
6834.13 1311
6834.91 1348
6835.69 1304
6836.47 1320
6837.25 1435
6838.03 1394
6838.81 1264
6839.60 1356
6840.38 1262
6841.16 1310
6841.94 1396
6842.72 1321
6843.50 1372
6844.28 1305
6845.06 1329
6845.84 1377
6846.62 1492
6847.40 1704
6848.18 1893
6848.96 2224
6849.74 2794
6850.53 3197
6851.31 3580
6852.09 4024
6852.87 4200
6853.65 4261
6854.43 4235
6855.21 3884
6855.99 3418
6856.77 3085
6857.56 2721
6858.34 2347
6859.12 2035
6859.90 1878
6860.68 1699
6861.46 1570
6862.25 1520
6863.03 1493
6863.81 1481
6864.59 1480
6865.37 1504
6866.15 1516
6866.94 1474
6867.72 1508
6868.50 1565
6869.28 1547
6870.07 1670
6870.85 1614
6871.63 1514
6872.41 1535
6873.19 1528
6873.98 1552
6874.76 1530
6875.54 1484
6876.32 1711
6877.11 1596
6877.89 1535
6878.67 1657
6879.45 1701
6880.24 1771
6881.02 1829
6881.80 1724
6882.59 1678
6883.37 1822
6884.15 1888
6884.93 1822
6885.72 1891
6886.50 1969
6887.28 2137
6888.07 2325
6888.85 2454
6889.63 2645
6890.42 2665
6891.20 2718
6891.98 2669
6892.77 2486
6893.55 2197
6894.33 2132
6895.12 2114
6895.90 1896
6896.68 1839
6897.47 1870
6898.25 1880
6899.04 1913
6899.82 1866
6900.60 1842
6901.39 1950
6902.17 1889
6902.95 1909
6903.74 2006
6904.52 2007
6905.31 1930
6906.09 1887
6906.88 1956
6907.66 1954
6908.44 1882
6909.23 1897
6910.01 1883
6910.80 1873
6911.58 1874
6912.37 1851
6913.15 1782
6913.94 1921
6914.72 1868
6915.50 1850
6916.29 1861
6917.07 1820
6917.86 1820
6918.64 1910
6919.43 1836
6920.21 1920
6921.00 1747
6921.78 1781
6922.57 1830
6923.35 1835
6924.14 1853
6924.93 1733
6925.71 1837
6926.50 1959
6927.28 1955
6928.07 1949
6928.85 2006
6929.64 2059
6930.42 1996
6931.21 1964
6931.99 1945
6932.78 2010
6933.57 1990
6934.35 2099
6935.14 2132
6935.92 2015
6936.71 2096
6937.50 2129
6938.28 2120
6939.07 2199
6939.85 2252
6940.64 2380
6941.43 2420
6942.21 2658
6943.00 2789
6943.78 2865
6944.57 3140
6945.36 3214
6946.14 3144
6946.93 3308
6947.72 3367
6948.50 3437
6949.29 3447
6950.08 3440
6950.86 3548
6951.65 3405
6952.44 3318
6953.22 3135
6954.01 3037
6954.80 2971
6955.58 2832
6956.37 2774
6957.16 2663
6957.95 2777
6958.73 2770
6959.52 2772
6960.31 2794
6961.10 2754
6961.88 2728
6962.67 2854
6963.46 2910
6964.24 2941
6965.03 2988
6965.82 3129
6966.61 3162
6967.40 3286
6968.18 3416
6968.97 3587
6969.76 3701
6970.55 4010
6971.33 4075
6972.12 4027
6972.91 4044
6973.70 4034
6974.49 4156
6975.27 4249
6976.06 4170
6976.85 4108
6977.64 4119
6978.43 4086
6979.22 4187
6980.00 4437
6980.79 4599
6981.58 5179
6982.37 6197
6983.16 7417
6983.95 9295
6984.74 11779
6985.52 14136
6986.31 16494
6987.10 18232
6987.89 18905
6988.68 19061
6989.47 18413
6990.26 16955
6991.05 14857
6991.83 12530
6992.62 10291
6993.41 8334
6994.20 6828
6994.99 5646
6995.78 4788
6996.57 4210
6997.36 3794
6998.15 3567
6998.94 3230
6999.73 3070
7000.52 2972
7001.31 2966
7002.10 2934
7002.89 2872
7003.68 2817
7004.47 2633
7005.26 2538
7006.05 2523
7006.84 2340
7007.63 2203
7008.42 2154
7009.21 2102
7010.00 2015
7010.79 2027
7011.58 2219
7012.37 2226
7013.16 2295
7013.95 2469
7014.74 2388
7015.53 2590
7016.32 2631
7017.11 2532
7017.90 2494
7018.69 2508
7019.48 2445
7020.27 2364
7021.06 2195
7021.85 2185
7022.64 2282
7023.43 2367
7024.22 2355
7025.02 2471
7025.81 2506
7026.60 2574
7027.39 2500
7028.18 2463
7028.97 2336
7029.76 2196
7030.55 2112
7031.34 2109
7032.14 2050
7032.93 1909
7033.72 1933
7034.51 1935
7035.30 2003
7036.09 1918
7036.88 1927
7037.68 1988
7038.47 1942
7039.26 1996
7040.05 1987
7040.84 2013
7041.64 2082
7042.43 2041
7043.22 2096
7044.01 2108
7044.80 2273
7045.60 2369
7046.39 2238
7047.18 2218
7047.97 2227
7048.76 2431
7049.56 2540
7050.35 2753
7051.14 2780
7051.93 2741
7052.73 2792
7053.52 2809
7054.31 2749
7055.10 2504
7055.90 2303
7056.69 2182
7057.48 2130
7058.27 2057
7059.07 2020
7059.86 1999
7060.65 1952
7061.45 1977
7062.24 2002
7063.03 1988
7063.83 1995
7064.62 1937
7065.41 1919
7066.21 1959
7067.00 1911
7067.79 1855
7068.59 1832
7069.38 1875
7070.17 1873
7070.97 1834
7071.76 1829
7072.55 1792
7073.35 1788
7074.14 1711
7074.93 1725
7075.73 1699
7076.52 1674
7077.32 1538
7078.11 1633
7078.90 1637
7079.70 1554
7080.49 1605
7081.29 1560
7082.08 1601
7082.87 1600
7083.67 1570
7084.46 1597
7085.26 1511
7086.05 1488
7086.85 1513
7087.64 1442
7088.43 1496
7089.23 1423
7090.02 1417
7090.82 1350
7091.61 1292
7092.41 1283
7093.20 1343
7094.00 1398
7094.79 1307
7095.59 1259
7096.38 1357
7097.18 1377
7097.97 1300
7098.77 1294
7099.56 1315
7100.36 1221
7101.15 1333
7101.95 1332
7102.74 1239
7103.54 1196
7104.33 1240
7105.13 1337
7105.92 1337
7106.72 1147
7107.52 1139
7108.31 1177
7109.11 1257
7109.90 1252
7110.70 1212
7111.49 1252
7112.29 1166
7113.09 1231
7113.88 1201
7114.68 1187
7115.47 1207
7116.27 1280
7117.07 1341
7117.86 1315
7118.66 1228
7119.45 1202
7120.25 1262
7121.05 1172
7121.84 1183
7122.64 1183
7123.44 1170
7124.23 1172
7125.03 1168
7125.83 1135
7126.62 1096
7127.42 1131
7128.22 1174
7129.01 1190
7129.81 1206
7130.61 1240
7131.40 1208
7132.20 1333
7133.00 1298
7133.79 1364
7134.59 1322
7135.39 1360
7136.19 1291
7136.98 1175
7137.78 1136
7138.58 1165
7139.38 1106
7140.17 1086
7140.97 1138
7141.77 1042
7142.57 1055
7143.36 1054
7144.16 1110
7144.96 1054
7145.76 1019
7146.55 1156
7147.35 1164
7148.15 1173
7148.95 1188
7149.74 1085
7150.54 1145
7151.34 1068
7152.14 1070
7152.94 1101
7153.74 1054
7154.53 1015
7155.33 1006
7156.13 1125
7156.93 1101
7157.73 1116
7158.53 1198
7159.32 1201
7160.12 1149
7160.92 1187
7161.72 1170
7162.52 1183
7163.32 1106
7164.12 996
7164.91 974
7165.71 1070
7166.51 1113
7167.31 1018
7168.11 1005
7168.91 974
7169.71 1009
7170.51 1031
7171.31 1010
7172.11 1015
7172.90 1026
7173.70 1012
7174.50 975
7175.30 955
7176.10 949
7176.90 1011
7177.70 1033
7178.50 981
7179.30 924
7180.10 967
7180.90 1006
7181.70 977
7182.50 928
7183.30 990
7184.10 913
7184.90 997
7185.70 1061
7186.50 1033
7187.30 1062
7188.10 990
7188.90 969
7189.70 935
7190.50 933
7191.30 931
7192.10 948
7192.90 932
7193.70 901
7194.50 888
7195.30 1025
7196.10 937
7196.90 918
7197.70 979
7198.50 951
7199.30 967
7200.11 920
7200.91 940
7201.71 974
7202.51 929
7203.31 1028
7204.11 1014
7204.91 1002
7205.71 994
7206.51 1016
7207.31 934
7208.12 949
7208.92 964
7209.72 950
7210.52 918
7211.32 942
7212.12 908
7212.92 957
7213.72 959
7214.53 976
7215.33 994
7216.13 921
7216.93 992
7217.73 941
7218.53 964
7219.34 1025
7220.14 991
7220.94 1029
7221.74 964
7222.54 1016
7223.35 960
7224.15 931
7224.95 948
7225.75 967
7226.56 1072
7227.36 1019
7228.16 935
7228.96 986
7229.76 1019
7230.57 973
7231.37 965
7232.17 993
7232.97 905
7233.78 958
7234.58 933
7235.38 989
7236.19 1050
7236.99 960
7237.79 935
7238.59 952
7239.40 979
7240.20 996
7241.00 918
7241.81 992
7242.61 950
7243.41 996
7244.22 1027
7245.02 973
7245.82 1007
7246.63 1043
7247.43 1004
7248.23 985
7249.04 992
7249.84 999
7250.64 1001
7251.45 979
7252.25 946
7253.05 983
7253.86 1098
7254.66 1007
7255.46 1069
7256.27 1001
7257.07 1093
7257.88 1013
7258.68 1082
7259.48 1117
7260.29 1179
7261.09 1279
7261.90 1375
7262.70 1398
7263.51 1296
7264.31 1271
7265.11 1263
7265.92 1265
7266.72 1183
7267.53 1135
7268.33 1103
7269.14 1096
7269.94 1157
7270.75 1107
7271.55 1036
7272.36 994
7273.16 1005
7273.97 1079
7274.77 1084
7275.58 1073
7276.38 1054
7277.19 1026
7277.99 1016
7278.80 989
7279.60 1097
7280.41 1146
7281.21 1182
7282.02 1274
7282.82 1368
7283.63 1572
7284.43 1639
7285.24 1838
7286.04 2065
7286.85 1989
7287.66 2070
7288.46 1941
7289.27 1819
7290.07 1660
7290.88 1489
7291.68 1351
7292.49 1285
7293.30 1225
7294.10 1091
7294.91 1048
7295.71 1065
7296.52 1100
7297.33 1126
7298.13 1044
7298.94 1012
7299.74 1048
7300.55 1070
7301.36 948
7302.16 1016
7302.97 1018
7303.78 1030
7304.58 967
7305.39 1068
7306.20 1065
7307.00 982
7307.81 1051
7308.62 1122
7309.42 1130
7310.23 1216
7311.04 1187
7311.84 1137
7312.65 1085
7313.46 1209
7314.27 1173
7315.07 1203
7315.88 1215
7316.69 1185
7317.49 1351
7318.30 1432
7319.11 1581
7319.92 1690
7320.72 1683
7321.53 1762
7322.34 1795
7323.15 1638
7323.95 1609
7324.76 1550
7325.57 1482
7326.38 1341
7327.19 1297
7327.99 1221
7328.80 1208
7329.61 1198
7330.42 1130
7331.22 1144
7332.03 1098
7332.84 1143
7333.65 1152
7334.46 1141
7335.27 1183
7336.07 1149
7336.88 1141
7337.69 1149
7338.50 1064
7339.31 1098
7340.12 1139
7340.92 1089
7341.73 1178
7342.54 1072
7343.35 1015
7344.16 971
7344.97 916
7345.78 992
7346.59 952
7347.39 992
7348.20 982
7349.01 1062
7349.82 1030
7350.63 980
7351.44 1005
7352.25 1071
7353.06 1023
7353.87 951
7354.68 957
7355.49 975
7356.30 984
7357.11 868
7357.92 910
7358.72 936
7359.53 955
7360.34 892
7361.15 921
7361.96 902
7362.77 925
7363.58 982
7364.39 933
7365.20 970
7366.01 980
7366.82 918
7367.63 900
7368.44 920
7369.25 933
7370.06 943
7370.87 899
7371.68 887
7372.49 888
7373.30 901
7374.11 797
7374.93 873
7375.74 842
7376.55 861
7377.36 931
7378.17 901
7378.98 933
7379.79 926
7380.60 962
7381.41 979
7382.22 931
7383.03 972
7383.84 920
7384.65 859
7385.46 934
7386.28 832
7387.09 842
7387.90 935
7388.71 922
7389.52 910
7390.33 824
7391.14 863
7391.95 892
7392.77 858
7393.58 863
7394.39 844
7395.20 876
7396.01 928
7396.82 832
7397.64 824
7398.45 839
7399.26 847
7400.07 829
7400.88 830
7401.69 806
7402.51 859
7403.32 866
7404.13 883
7404.94 977
7405.76 802
7406.57 811
7407.38 851
7408.19 851
7409.00 797
7409.82 824
7410.63 955
7411.44 895
7412.25 825
7413.07 836
7413.88 903
7414.69 908
7415.50 859
7416.32 864
7417.13 756
7417.94 781
7418.76 868
7419.57 874
7420.38 797
7421.19 853
7422.01 849
7422.82 805
7423.63 861
7424.45 900
7425.26 836
7426.07 868
7426.89 894
7427.70 893
7428.51 840
7429.33 926
7430.14 899
7430.95 1010
7431.77 1112
7432.58 1073
7433.39 997
7434.21 1036
7435.02 1055
7435.84 1040
7436.65 964
7437.46 999
7438.28 914
7439.09 1008
7439.91 921
7440.72 1022
7441.53 1010
7442.35 957
7443.16 955
7443.98 994
7444.79 968
7445.60 872
7446.42 886
7447.23 894
7448.05 861
7448.86 829
7449.68 816
7450.49 792
7451.31 902
7452.12 837
7452.94 796
7453.75 783
7454.57 809
7455.38 818
7456.20 880
7457.01 813
7457.83 855
7458.64 765
7459.46 782
7460.27 886
7461.09 841
7461.90 852
7462.72 852
7463.53 842
7464.35 870
7465.16 890
7465.98 913
7466.79 934
7467.61 886
7468.42 818
7469.24 924
7470.06 833
7470.87 907
7471.69 890
7472.50 845
7473.32 834
7474.13 881
7474.95 883
7475.77 775
7476.58 784
7477.40 787
7478.21 847
7479.03 756
7479.85 857
7480.66 870
7481.48 781
7482.30 813
7483.11 812
7483.93 793
7484.75 867
7485.56 809
7486.38 802
7487.20 825
7488.01 830
7488.83 791
7489.65 826
7490.46 845
7491.28 802
7492.10 827
7492.91 781
7493.73 803
7494.55 827
7495.36 773
7496.18 742
7497.00 830
7497.82 803
7498.63 775
7499.45 759
7500.27 770
7501.08 870
7501.90 748
7502.72 737
7503.54 794
7504.35 820
7505.17 801
7505.99 751
7506.81 816
7507.62 787
7508.44 795
7509.26 827
7510.08 812
7510.90 838
7511.71 816
7512.53 801
7513.35 766
7514.17 835
7514.99 865
7515.80 887
7516.62 756
7517.44 802
7518.26 809
7519.08 778
7519.90 825
7520.71 793
7521.53 826
7522.35 797
7523.17 807
7523.99 829
7524.81 831
7525.63 752
7526.45 872
7527.26 817
7528.08 807
7528.90 868
7529.72 803
7530.54 784
7531.36 850
7532.18 800
7533.00 747
7533.82 777
7534.64 794
7535.45 749
7536.27 791
7537.09 785
7537.91 734
7538.73 813
7539.55 774
7540.37 822
7541.19 831
7542.01 837
7542.83 823
7543.65 882
7544.47 797
7545.29 799
7546.11 789
7546.93 828
7547.75 824
7548.57 854
7549.39 842
7550.21 836
7551.03 813
7551.85 819
7552.67 834
7553.49 806
7554.31 831
7555.13 787
7555.95 856
7556.77 855
7557.59 869
7558.41 827
7559.23 828
7560.05 911
7560.87 871
7561.69 863
7562.51 862
7563.34 816
7564.16 845
7564.98 802
7565.80 841
7566.62 877
7567.44 883
7568.26 837
7569.08 803
7569.90 806
7570.72 797
7571.55 782
7572.37 771
7573.19 761
7574.01 735
7574.83 751
7575.65 844
7576.47 839
7577.30 789
7578.12 763
7578.94 799
7579.76 820
7580.58 798
7581.40 802
7582.23 821
7583.05 880
7583.87 844
7584.69 850
7585.51 907
7586.33 950
7587.16 930
7587.98 920
7588.80 962
7589.62 949
7590.45 898
7591.27 974
7592.09 936
7592.91 1001
7593.74 1015
7594.56 986
7595.38 985
7596.20 952
7597.03 948
7597.85 987
7598.67 989
7599.49 1003
7600.32 1073
7601.14 1007
7601.96 1088
7602.78 1072
7603.61 1092
7604.43 1176
7605.25 1270
7606.08 1202
7606.90 1196
7607.72 1283
7608.55 1241
7609.37 1255
7610.19 1108
7611.02 1085
7611.84 1036
7612.66 1078
7613.49 1036
7614.31 1024
7615.13 1029
7615.96 1073
7616.78 1028
7617.60 1063
7618.43 1099
7619.25 1159
7620.08 1192
7620.90 1189
7621.72 1124
7622.55 1081
7623.37 1087
7624.20 1048
7625.02 1132
7625.84 1062
7626.67 1038
7627.49 961
7628.32 1111
7629.14 1124
7629.97 1129
7630.79 1180
7631.61 1140
7632.44 1230
7633.26 1280
7634.09 1329
7634.91 1319
7635.74 1177
7636.56 1183
7637.39 1172
7638.21 978
7639.04 963
7639.86 1019
7640.69 1038
7641.51 962
7642.34 907
7643.16 877
7643.99 854
7644.81 842
7645.64 827
7646.46 831
7647.29 847
7648.11 815
7648.94 867
7649.76 865
7650.59 875
7651.42 887
7652.24 871
7653.07 864
7653.89 869
7654.72 896
7655.54 886
7656.37 917
7657.20 849
7658.02 808
7658.85 821
7659.67 806
7660.50 870
7661.33 822
7662.15 743
7662.98 771
7663.80 862
7664.63 807
7665.46 842
7666.28 851
7667.11 792
7667.94 836
7668.76 802
7669.59 753
7670.42 854
7671.24 779
7672.07 775
7672.90 807
7673.72 798
7674.55 817
7675.38 812
7676.20 850
7677.03 800
7677.86 834
7678.68 734
7679.51 810
7680.34 848
7681.16 798
7681.99 790
7682.82 769
7683.65 743
7684.47 803
7685.30 789
7686.13 791
7686.96 829
7687.78 797
7688.61 837
7689.44 750
7690.27 790
7691.09 760
7691.92 772
7692.75 759
7693.58 757
7694.41 725
7695.23 752
7696.06 727
7696.89 706
7697.72 721
7698.55 804
7699.37 770
7700.20 733
7701.03 832
7701.86 813
7702.69 779
7703.51 868
7704.34 812
7705.17 747
7706.00 722
7706.83 788
7707.66 764
7708.49 711
7709.31 703
7710.14 745
7710.97 715
7711.80 679
7712.63 706
7713.46 786
7714.29 756
7715.12 821
7715.95 734
7716.77 757
7717.60 757
7718.43 689
7719.26 729
7720.09 762
7720.92 717
7721.75 780
7722.58 783
7723.41 717
7724.24 646
7725.07 707
7725.90 768
7726.73 676
7727.56 699
7728.39 667
7729.22 682
7730.05 738
7730.88 736
7731.71 659
7732.54 761
7733.37 721
7734.20 767
7735.03 758
7735.86 737
7736.69 760
7737.52 746
7738.35 692
7739.18 693
7740.01 749
7740.84 757
7741.67 705
7742.50 741
7743.33 720
7744.16 670
7744.99 731
7745.82 786
7746.65 733
7747.48 787
7748.31 783
7749.14 757
7749.97 784
7750.81 824
7751.64 753
7752.47 780
7753.30 765
7754.13 751
7754.96 709
7755.79 739
7756.62 697
7757.45 715
7758.29 721
7759.12 733
7759.95 727
7760.78 766
7761.61 785
7762.44 767
7763.27 798
7764.11 747
7764.94 748
7765.77 769
7766.60 733
7767.43 742
7768.26 865
7769.10 764
7769.93 749
7770.76 830
7771.59 781
7772.42 727
7773.26 778
7774.09 753
7774.92 800
7775.75 791
7776.59 778
7777.42 830
7778.25 720
7779.08 689
7779.92 744
7780.75 775
7781.58 762
7782.41 773
7783.25 795
7784.08 768
7784.91 759
7785.74 731
7786.58 739
7787.41 731
7788.24 739
7789.08 772
7789.91 728
7790.74 737
7791.57 684
7792.41 694
7793.24 736
7794.07 703
7794.91 691
7795.74 748
7796.57 784
7797.41 866
7798.24 841
7799.07 809
7799.91 767
7800.74 812
7801.58 761
7802.41 742
7803.24 790
7804.08 827
7804.91 886
7805.74 862
7806.58 792
7807.41 815
7808.25 800
7809.08 824
7809.91 878
7810.75 803
7811.58 861
7812.42 970
7813.25 978
7814.09 989
7814.92 1060
7815.75 1087
7816.59 1102
7817.42 1166
7818.26 1221
7819.09 1236
7819.93 1280
7820.76 1247
7821.60 1067
7822.43 1081
7823.27 1067
7824.10 1016
7824.94 1027
7825.77 915
7826.61 998
7827.44 1012
7828.28 1010
7829.11 1005
7829.95 1043
7830.78 936
7831.62 912
7832.45 911
7833.29 931
7834.12 922
7834.96 949
7835.79 1013
7836.63 964
7837.46 936
7838.30 943
7839.14 997
7839.97 1020
7840.81 913
7841.64 863
7842.48 903
7843.31 944
7844.15 933
7844.99 887
7845.82 900
7846.66 920
7847.49 894
7848.33 898
7849.17 901
7850.00 821
7850.84 890
7851.68 916
7852.51 878
7853.35 903
7854.18 942
7855.02 1008
7855.86 935
7856.69 975
7857.53 1007
7858.37 1078
7859.20 1155
7860.04 1229
7860.88 1165
7861.71 1159
7862.55 1180
7863.39 1218
7864.23 1192
7865.06 1063
7865.90 1137
7866.74 1033
7867.57 1073
7868.41 1006
7869.25 991
7870.09 984
7870.92 1010
7871.76 1039
7872.60 1050
7873.44 1011
7874.27 1038
7875.11 1123
7875.95 1175
7876.79 1212
7877.62 1229
7878.46 1237
7879.30 1312
7880.14 1407
7880.97 1277
7881.81 1400
7882.65 1285
7883.49 1384
7884.33 1248
7885.16 1226
7886.00 1248
7886.84 1190
7887.68 1266
7888.52 1211
7889.36 1191
7890.19 1142
7891.03 1212
7891.87 1155
7892.71 1142
7893.55 1112
7894.39 1096
7895.23 1079
7896.06 1071
7896.90 988
7897.74 978
7898.58 1059
7899.42 1021
7900.26 936
7901.10 930
7901.94 984
7902.77 964
7903.61 893
7904.45 904
7905.29 899
7906.13 931
7906.97 928
7907.81 881
7908.65 890
7909.49 958
7910.33 948
7911.17 909
7912.01 904
7912.85 905
7913.69 967
7914.53 903
7915.37 1042
7916.21 938
7917.05 1010
7917.89 1112
7918.73 1102
7919.57 1225
7920.41 1179
7921.25 1258
7922.09 1246
7922.93 1184
7923.77 1116
7924.61 1087
7925.45 1034
7926.29 935
7927.13 965
7927.97 915
7928.81 884
7929.65 821
7930.49 803
7931.33 868
7932.17 809
7933.01 828
7933.85 867
7934.69 862
7935.53 813
7936.37 825
7937.21 822
7938.05 819
7938.90 886
7939.74 763
7940.58 741
7941.42 807
7942.26 812
7943.10 857
7943.94 819
7944.78 796
7945.63 828
7946.47 729
7947.31 801
7948.15 838
7948.99 787
7949.83 850
7950.67 833
7951.52 800
7952.36 880
7953.20 903
7954.04 934
7954.88 967
7955.72 907
7956.57 964
7957.41 1004
7958.25 946
7959.09 842
7959.93 870
7960.78 905
7961.62 885
7962.46 901
7963.30 872
7964.15 859
7964.99 816
7965.83 855
7966.67 847
7967.52 911
7968.36 915
7969.20 944
7970.04 897
7970.89 939
7971.73 969
7972.57 920
7973.41 877
7974.26 890
7975.10 822
7975.94 738
7976.79 827
7977.63 756
7978.47 828
7979.31 764
7980.16 792
7981.00 711
7981.84 731
7982.69 765
7983.53 743
7984.37 728
7985.22 709
7986.06 741
7986.90 781
7987.75 760
7988.59 756
7989.44 790
7990.28 732
7991.12 703
7991.97 720
7992.81 755
7993.65 762
7994.50 704
7995.34 729
7996.19 728
7997.03 711
7997.87 701
7998.72 735
7999.56 719
8000.41 676
8001.25 706
8002.10 686
8002.94 705
8003.78 726
8004.63 653
8005.47 659
8006.32 722
8007.16 726
8008.01 675
8008.85 670
8009.70 666
8010.54 667
8011.39 661
8012.23 667
8013.08 662
8013.92 595
8014.77 635
8015.61 629
8016.46 704
8017.30 669
8018.15 625
8018.99 650
8019.84 697
8020.68 650
8021.53 665
8022.37 605
8023.22 629
8024.06 628
8024.91 683
8025.75 654
8026.60 595
8027.45 611
8028.29 658
8029.14 667
8029.98 566
8030.83 592
8031.67 590
8032.52 701
8033.37 672
8034.21 637
8035.06 680
8035.90 679
8036.75 637
8037.60 613
8038.44 614
8039.29 631
8040.14 638
8040.98 631
8041.83 648
8042.68 644
8043.52 669
8044.37 674
8045.21 674
8046.06 682
8046.91 671
8047.75 684
8048.60 620
8049.45 690
8050.30 725
8051.14 688
8051.99 721
8052.84 709
8053.68 729
8054.53 727
8055.38 669
8056.22 644
8057.07 581
8057.92 599
8058.77 709
8059.61 651
8060.46 598
8061.31 598
8062.16 577
8063.00 603
8063.85 615
8064.70 656
8065.55 629
8066.39 684
8067.24 715
8068.09 648
8068.94 638
8069.79 594
8070.63 610
8071.48 625
8072.33 628
8073.18 640
8074.03 665
8074.87 654
8075.72 658
8076.57 623
8077.42 604
8078.27 593
8079.12 605
8079.96 631
8080.81 576
8081.66 624
8082.51 567
8083.36 628
8084.21 669
8085.06 632
8085.90 633
8086.75 617
8087.60 614
8088.45 638
8089.30 680
8090.15 657
8091.00 652
8091.85 568
8092.70 608
8093.54 639
8094.39 722
8095.24 573
8096.09 624
8096.94 630
8097.79 621
8098.64 623
8099.49 634
8100.34 665
8101.19 681
8102.04 677
8102.89 693
8103.74 619
8104.59 615
8105.44 657
8106.29 670
8107.14 634
8107.99 606
8108.84 576
8109.69 636
8110.54 646
8111.39 660
8112.24 607
8113.09 597
8113.94 578
8114.79 576
8115.64 632
8116.49 643
8117.34 613
8118.19 614
8119.04 596
8119.89 664
8120.74 661
8121.59 674
8122.44 669
8123.29 624
8124.14 641
8124.99 644
8125.84 683
8126.70 691
8127.55 631
8128.40 635
8129.25 638
8130.10 702
8130.95 695
8131.80 615
8132.65 669
8133.50 671
8134.36 684
8135.21 673
8136.06 658
8136.91 661
8137.76 665
8138.61 709
8139.46 678
8140.32 634
8141.17 668
8142.02 672
8142.87 668
8143.72 717
8144.57 694
8145.43 669
8146.28 771
8147.13 700
8147.98 734
8148.83 712
8149.69 722
8150.54 720
8151.39 726
8152.24 789
8153.10 821
8153.95 722
8154.80 790
8155.65 815
8156.50 842
8157.36 822
8158.21 829
8159.06 880
8159.92 822
8160.77 766
8161.62 770
8162.47 713
8163.33 768
8164.18 792
8165.03 741
8165.88 675
8166.74 667
8167.59 733
8168.44 683
8169.30 634
8170.15 670
8171.00 697
8171.86 649
8172.71 732
8173.56 735
8174.42 690
8175.27 618
8176.12 678
8176.98 653
8177.83 623
8178.68 630
8179.54 636
8180.39 644
8181.25 667
8182.10 563
8182.95 551
8183.81 616
8184.66 623
8185.51 585
8186.37 644
8187.22 620
8188.08 637
8188.93 598
8189.79 599
8190.64 604
8191.49 580
8192.35 600
8193.20 565
8194.06 593
8194.91 569
8195.77 627
8196.62 568
8197.47 545
8198.33 629
8199.18 680
8200.04 597
8200.89 563
8201.75 670
8202.60 718
8203.46 646
8204.31 625
8205.17 598
8206.02 642
8206.88 628
8207.73 558
8208.59 602
8209.44 610
8210.30 644
8211.15 616
8212.01 605
8212.87 643
8213.72 571
8214.58 684
8215.43 674
8216.29 660
8217.14 636
8218.00 636
8218.85 678
8219.71 735
8220.57 695
8221.42 637
8222.28 629
8223.13 699
8223.99 646
8224.85 679
8225.70 682
8226.56 660
8227.41 694
8228.27 602
8229.13 659
8229.98 642
8230.84 642
8231.70 587
8232.55 648
8233.41 611
8234.26 604
8235.12 579
8235.98 589
8236.83 646
8237.69 646
8238.55 620
8239.40 620
8240.26 633
8241.12 656
8241.98 608
8242.83 589
8243.69 621
8244.55 623
8245.40 638
8246.26 625
8247.12 625
8247.98 671
8248.83 549
8249.69 573
8250.55 632
8251.40 635
8252.26 582
8253.12 643
8253.98 554
8254.83 607
8255.69 634
8256.55 658
8257.41 668
8258.27 619
8259.12 654
8259.98 603
8260.84 600
8261.70 609
8262.55 638
8263.41 710
8264.27 651
8265.13 586
8265.99 662
8266.85 708
8267.70 690
8268.56 638
8269.42 644
8270.28 611
8271.14 585
8272.00 568
8272.85 608
8273.71 654
8274.57 589
8275.43 564
8276.29 601
8277.15 611
8278.01 567
8278.87 652
8279.72 645
8280.58 640
8281.44 626
8282.30 647
8283.16 720
8284.02 639
8284.88 670
8285.74 668
8286.60 642
8287.46 649
8288.32 656
8289.17 676
8290.03 679
8290.89 689
8291.75 701
8292.61 654
8293.47 678
8294.33 648
8295.19 642
8296.05 639
8296.91 617
8297.77 684
8298.63 690
8299.49 648
8300.35 632
8301.21 669
8302.07 740
8302.93 705
8303.79 649
8304.65 668
8305.51 682
8306.37 713
8307.23 721
8308.09 680
8308.95 660
8309.81 700
8310.67 700
8311.53 679
8312.39 660
8313.26 654
8314.12 665
8314.98 741
8315.84 732
8316.70 732
8317.56 754
8318.42 806
8319.28 832
8320.14 761
8321.00 739
8321.86 688
8322.73 685
8323.59 666
8324.45 692
8325.31 676
8326.17 649
8327.03 675
8327.89 739
8328.75 679
8329.62 609
8330.48 642
8331.34 643
8332.20 635
8333.06 592
8333.92 655
8334.79 652
8335.65 642
8336.51 666
8337.37 642
8338.23 606
8339.09 640
8339.96 669
8340.82 641
8341.68 605
8342.54 636
8343.41 638
8344.27 681
8345.13 744
8345.99 753
8346.85 794
8347.72 745
8348.58 720
8349.44 701
8350.30 721
8351.17 654
8352.03 647
8352.89 633
8353.76 601
8354.62 593
8355.48 588
8356.34 623
8357.21 704
8358.07 640
8358.93 663
8359.80 702
8360.66 643
8361.52 654
8362.38 676
8363.25 643
8364.11 644
8364.97 675
8365.84 704
8366.70 615
8367.56 596
8368.43 622
8369.29 603
8370.16 636
8371.02 645
8371.88 586
8372.75 721
8373.61 709
8374.47 619
8375.34 648
8376.20 664
8377.07 639
8377.93 608
8378.79 580
8379.66 637
8380.52 676
8381.39 662
8382.25 655
8383.11 690
8383.98 686
8384.84 661
8385.71 608
8386.57 668
8387.44 704
8388.30 698
8389.17 665
8390.03 626
8390.89 627
8391.76 617
8392.62 686
8393.49 682
8394.35 650
8395.22 658
8396.08 614
8396.95 594
8397.81 601
8398.68 690
8399.54 684
8400.41 675
8401.27 689
8402.14 671
8403.00 722
8403.87 645
8404.74 653
8405.60 724
8406.47 709
8407.33 719
8408.20 692
8409.06 689
8409.93 730
8410.79 705
8411.66 677
8412.53 696
8413.39 678
8414.26 760
8415.12 696
8415.99 721
8416.86 753
8417.72 780
8418.59 764
8419.45 733
8420.32 734
8421.19 733
8422.05 747
8422.92 758
8423.78 741
8424.65 727
8425.52 748
8426.38 734
8427.25 805
8428.12 810
8428.98 811
8429.85 797
8430.72 789
8431.58 770
8432.45 808
8433.32 749
8434.18 796
8435.05 844
8435.92 834
8436.79 838
8437.65 830
8438.52 902
8439.39 862
8440.25 909
8441.12 918
8441.99 993
8442.86 1056
8443.72 1086
8444.59 1147
8445.46 1222
8446.33 1183
8447.19 1111
8448.06 1036
8448.93 1039
8449.80 979
8450.66 992
8451.53 1013
8452.40 1004
8453.27 1028
8454.14 1158
8455.00 1132
8455.87 1058
8456.74 1080
8457.61 1184
8458.48 1286
8459.34 1267
8460.21 1289
8461.08 1244
8461.95 1190
8462.82 1162
8463.69 1139
8464.55 1186
8465.42 1189
8466.29 1246
8467.16 1227
8468.03 1387
8468.90 1632
8469.77 1837
8470.63 2120
8471.50 2436
8472.37 2706
8473.24 2794
8474.11 2620
8474.98 2520
8475.85 2218
8476.72 1969
8477.59 1717
8478.45 1524
8479.32 1338
8480.19 1201
8481.06 1157
8481.93 1161
8482.80 1020
8483.67 1017
8484.54 969
8485.41 953
8486.28 898
8487.15 879
8488.02 919
8488.89 914
8489.76 889
8490.63 827
8491.50 865
8492.37 863
8493.24 883
8494.11 850
8494.98 819
8495.85 826
8496.72 824
8497.59 806
8498.46 814
8499.33 830
8500.20 882
8501.07 841
8501.94 816
8502.81 816
8503.68 887
8504.55 822
8505.42 843
8506.29 862
8507.16 843
8508.03 876
8508.90 944
8509.77 1010
8510.65 1020
8511.52 987
8512.39 955
8513.26 972
8514.13 944
8515.00 903
8515.87 933
8516.74 900
8517.61 898
8518.48 900
8519.36 865
8520.23 811
8521.10 882
8521.97 879
8522.84 871
8523.71 836
8524.58 843
8525.46 894
8526.33 872
8527.20 832
8528.07 880
8528.94 875
8529.81 892
8530.69 812
8531.56 887
8532.43 883
8533.30 973
8534.17 970
8535.05 921
8535.92 956
8536.79 973
8537.66 1036
8538.54 1030
8539.41 941
8540.28 947
8541.15 903
8542.02 903
8542.90 926
8543.77 944
8544.64 887
8545.51 910
8546.39 911
8547.26 1003
8548.13 943
8549.01 870
8549.88 1022
8550.75 1070
8551.62 1053
8552.50 1062
8553.37 1217
8554.24 1307
8555.12 1366
8555.99 1475
8556.86 1550
8557.74 1488
8558.61 1383
8559.48 1325
8560.36 1191
8561.23 1159
8562.10 1053
8562.98 954
8563.85 888
8564.72 856
8565.60 867
8566.47 808
8567.34 799
8568.22 801
8569.09 819
8569.97 783
8570.84 774
8571.71 787
8572.59 841
8573.46 771
8574.34 785
8575.21 767
8576.08 784
8576.96 720
8577.83 731
8578.71 752
8579.58 787
8580.46 737
8581.33 731
8582.20 717
8583.08 763
8583.95 722
8584.83 771
8585.70 740
8586.58 708
8587.45 753
8588.33 669
8589.20 690
8590.08 710
8590.95 713
8591.83 731
8592.70 731
8593.58 714
8594.45 724
8595.33 714
8596.20 778
8597.08 750
8597.95 812
8598.83 745
8599.70 756
8600.58 743
8601.45 755
8602.33 814
8603.21 829
8604.08 798
8604.96 770
8605.83 751
8606.71 753
8607.58 747
8608.46 745
8609.34 776
8610.21 730
8611.09 810
8611.96 753
8612.84 759
8613.72 753
8614.59 716
8615.47 814
8616.34 787
8617.22 783
8618.10 791
8618.97 778
8619.85 796
8620.73 785
8621.60 764
8622.48 797
8623.36 788
8624.23 785
8625.11 786
8625.99 781
8626.86 757
8627.74 847
8628.62 829
8629.49 776
8630.37 823
8631.25 793
8632.12 806
8633.00 886
8633.88 849
8634.76 874
8635.63 860
8636.51 841
8637.39 840
8638.26 806
8639.14 836
8640.02 875
8640.90 881
8641.77 824
8642.65 904
8643.53 898
8644.41 855
8645.28 871
8646.16 895
8647.04 893
8647.92 924
8648.80 917
8649.67 855
8650.55 910
8651.43 892
8652.31 920
8653.19 943
8654.06 898
8654.94 987
8655.82 944
8656.70 931
8657.58 954
8658.46 971
8659.33 1012
8660.21 1006
8661.09 1014
8661.97 990
8662.85 999
8663.73 980
8664.61 1037
8665.48 1047
8666.36 955
8667.24 938
8668.12 956
8669.00 970
8669.88 1042
8670.76 1139
8671.64 1168
8672.52 1264
8673.40 1328
8674.27 1435
8675.15 1526
8676.03 1557
8676.91 1704
8677.79 1740
8678.67 1746
8679.55 1591
8680.43 1448
8681.31 1441
8682.19 1366
8683.07 1321
8683.95 1203
8684.83 1176
8685.71 1204
8686.59 1172
8687.47 1164
8688.35 1238
8689.23 1313
8690.11 1368
8690.99 1667
8691.87 1898
8692.75 2175
8693.63 2569
8694.51 2684
8695.39 2900
8696.27 2815
8697.15 2693
8698.03 2424
8698.91 2143
8699.79 1742
8700.67 1583
8701.55 1449
8702.43 1302
8703.31 1128
8704.19 1115
8705.07 1106
8705.95 995
8706.84 884
8707.72 958
8708.60 933
8709.48 836
8710.36 894
8711.24 866
8712.12 884
8713.00 880
8713.88 852
8714.76 851
8715.65 776
8716.53 805
8717.41 843
8718.29 801
8719.17 789
8720.05 833
8720.93 832
8721.82 877
8722.70 876
8723.58 872
8724.46 861
8725.34 811
8726.22 843
8727.11 821
8727.99 837
8728.87 836
8729.75 835
8730.63 813
8731.52 866
8732.40 832
8733.28 849
8734.16 840
8735.05 775
8735.93 848
8736.81 842
8737.69 759
8738.58 756
8739.46 777
8740.34 775
8741.22 776
8742.11 745
8742.99 717
8743.87 756
8744.75 793
8745.64 743
8746.52 732
8747.40 709
8748.28 723
8749.17 770
8750.05 774
8750.93 755
8751.82 756
8752.70 777
8753.58 782
8754.47 803
8755.35 833
8756.23 808
8757.12 802
8758.00 860
8758.88 914
8759.77 978
8760.65 972
8761.53 962
8762.42 958
8763.30 934
8764.19 905
8765.07 870
8765.95 817
8766.84 776
8767.72 825
8768.60 800
8769.49 821
8770.37 929
8771.26 890
8772.14 894
8773.03 809
8773.91 749
8774.79 886
8775.68 893
8776.56 801
8777.45 719
8778.33 775
8779.22 733
8780.10 750
8780.98 717
8781.87 717
8782.75 706
8783.64 695
8784.52 656
8785.41 718
8786.29 706
8787.18 708
8788.06 696
8788.95 670
8789.83 688
8790.72 651
8791.60 723
8792.49 719
8793.37 656
8794.26 664
8795.14 669
8796.03 701
8796.92 705
8797.80 706
8798.69 625
8799.57 670
8800.46 677
8801.34 704
8802.23 694
8803.11 688
8804.00 684
8804.89 643
8805.77 645
8806.66 660
8807.54 648
8808.43 645
8809.32 592
8810.20 653
8811.09 648
8811.97 648
8812.86 640
8813.75 624
8814.63 608
8815.52 596
8816.41 565
8817.29 598
8818.18 595
8819.06 611
8819.95 600
8820.84 628
8821.72 648
8822.61 603
8823.50 661
8824.38 698
8825.27 682
8826.16 644
8827.05 700
8827.93 638
8828.82 641
8829.71 637
8830.59 651
8831.48 662
8832.37 628
8833.25 595
8834.14 549
8835.03 627
8835.92 637
8836.80 635
8837.69 598
8838.58 619
8839.47 613
8840.35 561
8841.24 613
8842.13 652
8843.02 632
8843.90 570
8844.79 563
8845.68 584
8846.57 571
8847.46 593
8848.34 592
8849.23 604
8850.12 618
8851.01 578
8851.90 560
8852.78 648
8853.67 602
8854.56 549
8855.45 557
8856.34 580
8857.23 576
8858.12 567
8859.00 551
8859.89 567
8860.78 558
8861.67 633
8862.56 657
8863.45 588
8864.34 552
8865.22 550
8866.11 558
8867.00 560
8867.89 592
8868.78 631
8869.67 573
8870.56 596
8871.45 558
8872.34 563
8873.23 532
8874.12 551
8875.00 501
8875.89 555
8876.78 537
8877.67 527
8878.56 511
8879.45 532
8880.34 550
8881.23 519
8882.12 531
8883.01 553
8883.90 521
8884.79 584
8885.68 594
8886.57 590
8887.46 554
8888.35 525
8889.24 527
8890.13 569
8891.02 542
8891.91 520
8892.80 526
8893.69 530
8894.58 516
8895.47 521
8896.36 500
8897.25 504
8898.14 501
8899.03 507
8899.92 501
8900.81 531
8901.71 523
8902.60 538
8903.49 532
8904.38 556
8905.27 534
8906.16 524
8907.05 553
8907.94 539
8908.83 514
8909.72 545
8910.61 518
8911.51 467
8912.40 483
8913.29 530
8914.18 593
8915.07 558
8915.96 526
8916.85 530
8917.75 518
8918.64 572
8919.53 580
8920.42 562
8921.31 542
8922.20 538
8923.09 498
8923.99 505
8924.88 510
8925.77 523
8926.66 496
8927.55 523
8928.45 528
8929.34 511
8930.23 505
8931.12 495
8932.01 507
8932.91 491
8933.80 545
8934.69 504
8935.58 504
8936.48 516
8937.37 502
8938.26 470
8939.15 520
8940.05 500
8940.94 533
8941.83 498
8942.72 466
8943.62 490
8944.51 483
8945.40 541
8946.30 489
8947.19 481
8948.08 477
8948.97 444
8949.87 478
8950.76 518
8951.65 509
8952.55 472
8953.44 535
8954.33 512
8955.23 453
8956.12 509
8957.01 490
8957.91 486
8958.80 458
8959.69 466
8960.59 516
8961.48 436
8962.38 463
8963.27 465
8964.16 528
8965.06 577
8965.95 537
8966.85 550
8967.74 537
8968.63 597
8969.53 561
8970.42 579
8971.32 595
8972.21 546
8973.10 494
8974.00 530
8974.89 558
8975.79 530
8976.68 522
8977.58 515
8978.47 514
8979.36 515
8980.26 520
8981.15 522
8982.05 489
8982.94 487
8983.84 443
8984.73 495
8985.63 518
8986.52 509
8987.42 510
8988.31 505
8989.21 484
8990.10 538
8991.00 532
8991.89 503
8992.79 492
8993.68 491
8994.58 509
8995.47 506
8996.37 514
8997.27 482
8998.16 515
8999.06 472
8999.95 471
9000.85 515
9001.74 542
9002.64 491
9003.53 489
9004.43 512
9005.33 486
9006.22 460
9007.12 446
9008.01 531
9008.91 528
9009.81 462
9010.70 449
9011.60 483
9012.49 507
9013.39 499
9014.29 511
9015.18 499
9016.08 496
9016.98 495
9017.87 478
9018.77 433
9019.67 439
9020.56 446
9021.46 494
9022.36 508
9023.25 454
9024.15 497
9025.05 493
9025.94 489
9026.84 477
9027.74 473
9028.63 476
9029.53 464
9030.43 505
9031.33 461
9032.22 446
9033.12 431
9034.02 510
9034.91 493
9035.81 470
9036.71 478
9037.61 481
9038.50 472
9039.40 479
9040.30 432
9041.20 454
9042.10 532
9042.99 484
9043.89 460
9044.79 459
9045.69 444
9046.58 411
9047.48 504
9048.38 444
9049.28 434
9050.18 430
9051.07 486
9051.97 501
9052.87 492
9053.77 459
9054.67 480
9055.57 468
9056.46 437
9057.36 455
9058.26 489
9059.16 460
9060.06 477
9060.96 490
9061.86 517
9062.75 491
9063.65 483
9064.55 514
9065.45 491
9066.35 538
9067.25 507
9068.15 468
9069.05 480
9069.95 489
9070.84 505
9071.74 508
9072.64 517
9073.54 514
9074.44 508
9075.34 499
9076.24 420
9077.14 491
9078.04 525
9078.94 486
9079.84 459
9080.74 539
9081.64 539
9082.54 528
9083.44 494
9084.34 493
9085.24 471
9086.14 488
9087.04 472
9087.94 469
9088.84 530
9089.74 485
9090.64 507
9091.54 515
9092.44 515
9093.34 492
9094.24 510
9095.14 534
9096.04 480
9096.94 432
9097.84 470
9098.74 508
9099.64 525
9100.54 459
9101.44 495
9102.34 489
9103.24 465
9104.14 513
9105.04 510
9105.95 495
9106.85 491
9107.75 497
9108.65 439
9109.55 449
9110.45 489
9111.35 485
9112.25 473
9113.15 434
9114.06 455
9114.96 552
9115.86 560
9116.76 527
9117.66 487
9118.56 477
9119.46 510
9120.37 504
9121.27 515
9122.17 514
9123.07 472
9123.97 468
9124.87 494
9125.78 459
9126.68 503
9127.58 522
9128.48 440
9129.38 460
9130.29 474
9131.19 505
9132.09 514
9132.99 503
9133.89 486
9134.80 518
9135.70 488
9136.60 505
9137.50 472
9138.41 492
9139.31 474
9140.21 469
9141.11 506
9142.02 500
9142.92 492
9143.82 466
9144.72 438
9145.63 524
9146.53 535
9147.43 537
9148.34 486
9149.24 487
9150.14 441
9151.05 471
9151.95 483
9152.85 523
9153.76 515
9154.66 490
9155.56 502
9156.47 462
9157.37 473
9158.27 498
9159.18 529
9160.08 505
9160.98 510
9161.89 547
9162.79 557
9163.69 533
9164.60 505
9165.50 493
9166.41 433
9167.31 452
9168.21 448
9169.12 433
9170.02 400
9170.93 473
9171.83 484
9172.73 459
9173.64 447
9174.54 452
9175.45 462
9176.35 479
9177.25 507
9178.16 430
9179.06 437
9179.97 441
9180.87 457
9181.78 437
9182.68 481
9183.59 493
9184.49 479
9185.40 467
9186.30 460
9187.21 446
9188.11 435
9189.02 464
9189.92 454
9190.83 439
9191.73 449
9192.64 493
9193.54 502
9194.45 436
9195.35 438
9196.26 464
9197.16 490
9198.07 466
9198.97 479
9199.88 487
9200.78 504
9201.69 541
9202.60 525
9203.50 552
9204.41 534
9205.31 504
9206.22 518
9207.13 503
9208.03 477
9208.94 500
9209.84 468
9210.75 470
9211.66 433
9212.56 474
9213.47 496
9214.37 464
9215.28 494
9216.19 478
9217.09 504
9218.00 469
9218.91 508
9219.81 528
9220.72 477
9221.63 486
9222.53 519
9223.44 518
9224.35 493
9225.25 467
9226.16 455
9227.07 490
9227.97 452
9228.88 471
9229.79 466
9230.69 451
9231.60 481
9232.51 525
9233.41 510
9234.32 498
9235.23 500
9236.14 496
9237.04 464
9237.95 459
9238.86 456
9239.77 484
9240.67 493
9241.58 490
9242.49 485
9243.40 468
9244.30 480
9245.21 460
9246.12 445
9247.03 449
9247.94 467
9248.84 468
9249.75 461
9250.66 449
9251.57 451
9252.48 444
9253.38 406
9254.29 454
9255.20 485
9256.11 502
9257.02 448
9257.93 451
9258.83 521
9259.74 491
9260.65 513
9261.56 491
9262.47 444
9263.38 447
9264.29 452
9265.19 432
9266.10 491
9267.01 446
9267.92 494
9268.83 489
9269.74 433
9270.65 479
9271.56 457
9272.47 446
9273.37 482
9274.28 444
9275.19 465
9276.10 453
9277.01 449
9277.92 418
9278.83 396
9279.74 394
9280.65 468
9281.56 477
9282.47 427
9283.38 450
9284.29 482
9285.20 469
9286.11 439
9287.02 431
9287.93 477
9288.84 513
9289.75 470
9290.66 473
9291.57 448
9292.48 423
9293.39 471
9294.30 473
9295.21 466
9296.12 458
9297.03 489
9297.94 547
9298.85 507
9299.76 497
9300.67 527
9301.58 537
9302.49 509
9303.40 512
9304.31 510
9305.22 558
9306.13 528
9307.04 554
9307.95 543
9308.87 489
9309.78 574
9310.69 602
9311.60 599
9312.51 534
9313.42 541
9314.33 543
9315.24 529
9316.15 500
9317.07 493
9317.98 512
9318.89 500
9319.80 518
9320.71 502
9321.62 512
9322.53 488
9323.45 477
9324.36 485
9325.27 508
9326.18 482
9327.09 524
9328.00 485
9328.92 502
9329.83 522
9330.74 477
9331.65 420
9332.56 506
9333.48 528
9334.39 485
9335.30 505
9336.21 445
9337.13 477
9338.04 494
9338.95 468
9339.86 506
9340.77 521
9341.69 510
9342.60 463
9343.51 551
9344.43 575
9345.34 560
9346.25 504
9347.16 448
9348.08 494
9348.99 509
9349.90 506
9350.81 472
9351.73 458
9352.64 548
9353.55 542
9354.47 480
9355.38 489
9356.29 492
9357.21 454
9358.12 505
9359.03 561
9359.95 526
9360.86 511
9361.77 502
9362.69 482
9363.60 503
9364.51 491
9365.43 528
9366.34 507
9367.26 479
9368.17 504
9369.08 523
9370.00 472
9370.91 500
9371.82 513
9372.74 492
9373.65 468
9374.57 522
9375.48 506
9376.40 499
9377.31 469
9378.22 546
9379.14 483
9380.05 479
9380.97 495
9381.88 482
9382.80 517
9383.71 509
9384.62 540
9385.54 507
9386.45 533
9387.37 511
9388.28 577
9389.20 498
9390.11 543
9391.03 549
9391.94 508
9392.86 547
9393.77 557
9394.69 520
9395.60 452
9396.52 498
9397.43 549
9398.35 555
9399.26 556
9400.18 543
9401.10 547
9402.01 576
9402.93 515
9403.84 526
9404.76 555
9405.67 471
9406.59 502
9407.50 540
9408.42 532
9409.34 501
9410.25 493
9411.17 464
9412.08 466
9413.00 518
9413.92 492
9414.83 534
9415.75 553
9416.66 556
9417.58 563
9418.50 503
9419.41 547
9420.33 513
9421.25 575
9422.16 567
9423.08 585
9423.99 541
9424.91 531
9425.83 534
9426.74 487
9427.66 502
9428.58 535
9429.49 518
9430.41 562
9431.33 574
9432.25 543
9433.16 532
9434.08 557
9435.00 565
9435.91 598
9436.83 558
9437.75 540
9438.67 637
9439.58 572
9440.50 577
9441.42 597
9442.33 571
9443.25 578
9444.17 550
9445.09 577
9446.00 545
9446.92 573
9447.84 547
9448.76 668
9449.68 690
9450.59 648
9451.51 681
9452.43 743
9453.35 790
9454.26 837
9455.18 921
9456.10 886
9457.02 860
9457.94 899
9458.86 904
9459.77 805
9460.69 796
9461.61 690
9462.53 662
9463.45 651
9464.37 626
9465.28 518
9466.20 536
9467.12 616
9468.04 556
9468.96 567
9469.88 553
9470.80 602
9471.72 529
9472.63 545
9473.55 540
9474.47 534
9475.39 583
9476.31 548
9477.23 577
9478.15 589
9479.07 601
9479.99 603
9480.91 657
9481.83 755
9482.74 701
9483.66 681
9484.58 746
9485.50 730
9486.42 688
9487.34 583
9488.26 622
9489.18 669
9490.10 616
9491.02 569
9491.94 576
9492.86 550
9493.78 580
9494.70 543
9495.62 509
9496.54 520
9497.46 545
9498.38 583
9499.30 510
9500.22 555
9501.14 520
9502.06 552
9502.98 564
9503.90 597
9504.82 546
9505.74 598
9506.66 586
9507.59 527
9508.51 543
9509.43 567
9510.35 543
9511.27 589
9512.19 552
9513.11 551
9514.03 586
9514.95 542
9515.87 593
9516.79 565
9517.71 562
9518.64 626
9519.56 538
9520.48 558
9521.40 610
9522.32 582
9523.24 642
9524.16 608
9525.08 596
9526.01 576
9526.93 602
9527.85 583
9528.77 577
9529.69 619
9530.61 589
9531.54 611
9532.46 625
9533.38 668
9534.30 681
9535.22 696
9536.15 715
9537.07 679
9537.99 659
9538.91 658
9539.83 714
9540.76 649
9541.68 629
9542.60 614
9543.52 620
9544.45 636
9545.37 599
9546.29 548
9547.21 575
9548.14 580
9549.06 634
9549.98 600
9550.90 622
9551.83 659
9552.75 586
9553.67 604
9554.59 665
9555.52 638
9556.44 617
9557.36 677
9558.29 621
9559.21 622
9560.13 633
9561.06 665
9561.98 650
9562.90 654
9563.83 641
9564.75 630
9565.67 666
9566.60 630
9567.52 614
9568.44 629
9569.37 603
9570.29 633
9571.21 617
9572.14 589
9573.06 646
9573.98 650
9574.91 577
9575.83 611
9576.76 612
9577.68 615
9578.60 593
9579.53 624
9580.45 669
9581.38 639
9582.30 689
9583.23 672
9584.15 637
9585.07 614
9586.00 610
9586.92 634
9587.85 674
9588.77 715
9589.70 651
9590.62 598
9591.55 662
9592.47 663
9593.40 619
9594.32 634
9595.24 696
9596.17 714
9597.09 679
9598.02 734
9598.94 726
9599.87 702
9600.79 711
9601.72 752
9602.65 795
9603.57 790
9604.50 801
9605.42 788
9606.35 761
9607.27 737
9608.20 777
9609.12 809
9610.05 751
9610.97 774
9611.90 755
9612.83 727
9613.75 766
9614.68 760
9615.60 747
9616.53 720
9617.45 761
9618.38 797
9619.31 737
9620.23 715
9621.16 793
9622.08 753
9623.01 712
9623.94 776
9624.86 852
9625.79 821
9626.72 809
9627.64 801
9628.57 791
9629.50 866
9630.42 869
9631.35 867
9632.27 882
9633.20 921
9634.13 914
9635.06 939
9635.98 932
9636.91 900
9637.84 953
9638.76 959
9639.69 972
9640.62 967
9641.54 947
9642.47 973
9643.40 1022
9644.33 1043
9645.25 998
9646.18 1031
9647.11 1026
9648.03 1051
9648.96 1042
9649.89 1075
9650.82 1100
9651.74 1164
9652.67 1219
9653.60 1232
9654.53 1124
9655.46 1187
9656.38 1225
9657.31 1254
9658.24 1232
9659.17 1235
9660.09 1255
9661.02 1242
9661.95 1200
9662.88 1224
9663.81 1222
9664.74 1266
9665.66 1239
9666.59 1275
9667.52 1285
9668.45 1376
9669.38 1416
9670.31 1447
9671.23 1390
9672.16 1377
9673.09 1377
9674.02 1369
9674.95 1456
9675.88 1464
9676.81 1365
9677.73 1440
9678.66 1455
9679.59 1451
9680.52 1447
9681.45 1449
9682.38 1515
9683.31 1579
9684.24 1578
9685.17 1533
9686.10 1593
9687.03 1666
9687.95 1612
9688.88 1693
9689.81 1680
9690.74 1715
9691.67 1686
9692.60 1729
9693.53 1779
9694.46 1800
9695.39 1826
9696.32 1972
9697.25 2063
9698.18 2301
9699.11 2623
9700.04 2761
9700.97 3093
9701.90 3235
9702.83 3292
9703.76 3234
9704.69 2982
9705.62 2762
9706.55 2522
9707.48 2327
9708.41 2112
9709.34 1954
9710.27 1820
9711.20 1697
9712.13 1775
9713.06 1748
9713.99 1786
9714.92 1802
9715.85 1905
9716.79 1933
9717.72 2018
9718.65 2050
9719.58 2045
9720.51 1950
9721.44 1852
9722.37 1746
9723.30 1681
9724.23 1563
9725.16 1454
9726.09 1448
9727.03 1444
9727.96 1456
9728.89 1466
9729.82 1489
9730.75 1519
9731.68 1426
9732.61 1556
9733.55 1588
9734.48 1506
9735.41 1552
9736.34 1564
9737.27 1628
9738.20 1589
9739.14 1456
9740.07 1427
9741.00 1359
9741.93 1416
9742.86 1399
9743.79 1302
9744.73 1242
9745.66 1184
9746.59 1083
9747.52 1215
9748.46 1182
9749.39 1193
9750.32 1088
9751.25 1114
9752.18 1098
9753.12 1047
9754.05 1102
9754.98 1106
9755.91 1060
9756.85 1159
9757.78 1102
9758.71 1088
9759.65 1092
9760.58 1114
9761.51 1126
9762.44 1158
9763.38 1107
9764.31 1132
9765.24 1122
9766.18 1115
9767.11 1078
9768.04 1096
9768.98 1139
9769.91 1098
9770.84 1082
9771.78 1109
9772.71 1084
9773.64 1143
9774.58 1096
9775.51 1091
9776.44 1113
9777.38 1145
9778.31 1149
9779.24 1215
9780.18 1234
9781.11 1206
9782.05 1211
9782.98 1290
9783.91 1252
9784.85 1267
9785.78 1317
9786.71 1378
9787.65 1308
9788.58 1218
9789.52 1278
9790.45 1214
9791.39 1205
9792.32 1120
9793.25 1091
9794.19 1121
9795.12 1045
9796.06 1027
9796.99 1045
9797.93 1137
9798.86 1142
9799.80 1157
9800.73 1170
9801.67 1196
9802.60 1130
9803.54 1171
9804.47 1030
9805.41 985
9806.34 978
9807.28 995
9808.21 944
9809.15 936
9810.08 917
9811.02 874
9811.95 854
9812.89 846
9813.82 841
9814.76 775
9815.69 839
9816.63 783
9817.56 850
9818.50 859
9819.43 759
9820.37 807
9821.31 877
9822.24 852
9823.18 746
9824.11 817
9825.05 829
9825.99 842
9826.92 840
9827.86 795
9828.79 817
9829.73 828
9830.67 794
9831.60 816
9832.54 771
9833.47 742
9834.41 745
9835.35 761
9836.28 786
9837.22 791
9838.16 780
9839.09 753
9840.03 800
9840.97 769
9841.90 814
9842.84 786
9843.78 747
9844.71 791
9845.65 819
9846.59 816
9847.52 787
9848.46 773
9849.40 779
9850.34 791
9851.27 789
9852.21 746
9853.15 743
9854.08 826
9855.02 827
9855.96 751
9856.90 773
9857.83 743
9858.77 795
9859.71 829
9860.65 776
9861.58 830
9862.52 769
9863.46 815
9864.40 773
9865.33 781
9866.27 741
9867.21 787
9868.15 787
9869.09 780
9870.02 738
9870.96 743
9871.90 805
9872.84 731
9873.78 756
9874.72 774
9875.65 714
9876.59 719
9877.53 790
9878.47 786
9879.41 774
9880.35 808
9881.28 761
9882.22 720
9883.16 741
9884.10 708
9885.04 721
9885.98 797
9886.92 759
9887.86 738
9888.79 806
9889.73 757
9890.67 725
9891.61 716
9892.55 699
9893.49 733
9894.43 710
9895.37 723
9896.31 717
9897.25 711
9898.19 659
9899.13 749
9900.07 722
9901.00 746
9901.94 712
9902.88 710
9903.82 750
9904.76 676
9905.70 725
9906.64 748
9907.58 736
9908.52 713
9909.46 780
9910.40 776
9911.34 800
9912.28 765
9913.22 839
9914.16 796
9915.10 779
9916.04 746
9916.98 810
9917.92 856
9918.86 807
9919.80 781
9920.74 820
9921.69 744
9922.63 813
9923.57 934
9924.51 1029
9925.45 1111
9926.39 1283
9927.33 1501
9928.27 1794
9929.21 1854
9930.15 1931
9931.09 1774
9932.03 1780
9932.97 1569
9933.92 1351
9934.86 1218
9935.80 1118
9936.74 974
9937.68 917
9938.62 873
9939.56 852
9940.50 794
9941.45 779
9942.39 710
9943.33 765
9944.27 730
9945.21 707
9946.15 724
9947.10 718
9948.04 709
9948.98 688
9949.92 674
9950.86 662
9951.80 686
9952.75 670
9953.69 664
9954.63 730
9955.57 697
9956.52 699
9957.46 703
9958.40 675
9959.34 727
9960.28 703
9961.23 722
9962.17 708
9963.11 674
9964.05 675
9965.00 673
9965.94 638
9966.88 638
9967.82 668
9968.77 666
9969.71 641
9970.65 580
9971.60 602
9972.54 624
9973.48 681
9974.42 666
9975.37 613
9976.31 573
9977.25 637
9978.20 617
9979.14 601
9980.08 578
9981.03 570
9981.97 622
9982.91 607
9983.86 589
9984.80 554
9985.74 557
9986.69 576
9987.63 573
9988.57 640
9989.52 617
9990.46 582
9991.41 615
9992.35 617
9993.29 617
9994.24 622
9995.18 711
9996.13 646
9997.07 557
9998.01 596
9998.96 615
9999.90 626
10000.85 680
10001.79 614
10002.74 601
10003.68 592
10004.62 586
10005.57 669
10006.51 600
10007.46 616
10008.40 597
10009.35 638
10010.29 636
10011.24 591
10012.18 560
10013.13 563
10014.07 604
10015.02 603
10015.96 635
10016.91 587
10017.85 580
10018.80 569
10019.74 559
10020.69 611
10021.63 616
10022.58 581
10023.52 589
10024.47 563
10025.41 555
10026.36 569
10027.30 607
10028.25 553
10029.19 545
10030.14 596
10031.09 598
10032.03 557
10032.98 575
10033.92 595
10034.87 606
10035.82 586
10036.76 501
10037.71 542
10038.65 589
10039.60 536
10040.55 558
10041.49 536
10042.44 571
10043.38 567
10044.33 579
10045.28 534
10046.22 512
10047.17 545
10048.12 497
10049.06 530
10050.01 566
10050.96 557
10051.90 555
10052.85 555
10053.80 546
10054.74 545
10055.69 570
10056.64 590
10057.58 582
10058.53 549
10059.48 559
10060.42 576
10061.37 608
10062.32 597
10063.27 580
10064.21 571
10065.16 518
10066.11 556
10067.06 550
10068.00 552
10068.95 507
10069.90 532
10070.85 518
10071.79 572
10072.74 550
10073.69 574
10074.64 565
10075.58 517
10076.53 517
10077.48 521
10078.43 536
10079.38 567
10080.32 555
10081.27 510
10082.22 538
10083.17 516
10084.12 520
10085.06 515
10086.01 514
10086.96 505
10087.91 523
10088.86 500
10089.81 459
10090.75 497
10091.70 528
10092.65 515
10093.60 482
10094.55 503
10095.50 498
10096.45 515
10097.40 486
10098.34 521
10099.29 466
10100.24 487
10101.19 512
10102.14 533
10103.09 508
10104.04 454
10104.99 500
10105.94 501
10106.89 483
10107.84 490
10108.78 488
10109.73 502
10110.68 436
10111.63 455
10112.58 467
10113.53 507
10114.48 475
10115.43 463
10116.38 482
10117.33 491
10118.28 492
10119.23 451
10120.18 498
10121.13 514
10122.08 469
10123.03 501
10123.98 478
10124.93 508
10125.88 508
10126.83 526
10127.78 490
10128.73 427
10129.68 454
10130.63 493
10131.58 481
10132.53 462
10133.48 495
10134.43 495
10135.38 533
10136.34 522
10137.29 476
10138.24 506
10139.19 534
10140.14 519
10141.09 529
10142.04 460
10142.99 469
10143.94 517
10144.89 499
10145.84 502
10146.80 488
10147.75 491
10148.70 499
10149.65 516
10150.60 549
10151.55 536
10152.50 461
10153.45 478
10154.41 534
10155.36 497
10156.31 515
10157.26 496
10158.21 473
10159.16 507
10160.12 504
10161.07 543
10162.02 501
10162.97 545
10163.92 516
10164.88 486
10165.83 550
10166.78 537
10167.73 510
10168.68 532
10169.64 527
10170.59 458
10171.54 479
10172.49 434
10173.45 480
10174.40 526
10175.35 527
10176.30 530
10177.26 552
10178.21 500
10179.16 511
10180.11 533
10181.07 557
10182.02 566
10182.97 584
10183.92 580
10184.88 592
10185.83 599
10186.78 561
10187.74 619
10188.69 587
10189.64 543
10190.60 538
10191.55 616
10192.50 583
10193.46 535
10194.41 583
10195.36 545
10196.32 599
10197.27 635
10198.22 554
10199.18 597
10200.13 617
10201.08 637
10202.04 616
10202.99 650
10203.95 640
10204.90 651
10205.85 678
10206.81 675
10207.76 691
10208.72 742
10209.67 740
10210.62 714
10211.58 722
10212.53 737
10213.49 716
10214.44 666
10215.40 642
10216.35 640
10217.30 647
10218.26 556
10219.21 591
10220.17 537
10221.12 596
10222.08 649
10223.03 608
10223.99 571
10224.94 533
10225.90 595
10226.85 629
10227.81 592
10228.76 604
10229.72 576
10230.67 602
10231.63 598
10232.58 567
10233.54 647
10234.49 628
10235.45 571
10236.40 671
10237.36 662
10238.31 702
10239.27 747
10240.22 703
10241.18 723
10242.14 696
10243.09 610
10244.05 613
10245.00 653
10245.96 579
10246.91 553
10247.87 578
10248.83 547
10249.78 511
10250.74 488
10251.69 527
10252.65 538
10253.61 530
10254.56 506
10255.52 480
10256.48 509
10257.43 524
10258.39 494
10259.34 489
10260.30 489
10261.26 481
10262.21 466
10263.17 491
10264.13 496
10265.08 490
10266.04 488
10267.00 485
10267.95 506
10268.91 498
10269.87 508
10270.82 458
10271.78 501
10272.74 493
10273.70 514
10274.65 485
10275.61 515
10276.57 474
10277.52 526
10278.48 512
10279.44 491
10280.40 503
10281.35 527
10282.31 517
10283.27 513
10284.23 513
10285.18 466
10286.14 445
10287.10 457
10288.06 496
10289.02 481
10289.97 490
10290.93 460
10291.89 485
10292.85 463
10293.81 487
10294.76 458
10295.72 490
10296.68 469
10297.64 506
10298.60 508
10299.55 466
10300.51 494
10301.47 530
10302.43 509
10303.39 445
10304.35 460
10305.31 456
10306.26 465
10307.22 449
10308.18 475
10309.14 461
10310.10 470
10311.06 470
10312.02 490
10312.98 480
10313.93 448
10314.89 437
10315.85 428
10316.81 504
10317.77 449
10318.73 472
10319.69 446
10320.65 472
10321.61 458
10322.57 459
10323.53 443
10324.49 450
10325.45 436
10326.40 434
10327.36 466
10328.32 458
10329.28 486
10330.24 476
10331.20 464
10332.16 507
10333.12 472
10334.08 456
10335.04 492
10336.00 462
10336.96 454
10337.92 434
10338.88 447
10339.84 457
10340.80 419
10341.76 454
10342.72 421
10343.68 451
10344.64 432
10345.61 426
10346.57 500
10347.53 461
10348.49 486
10349.45 433
10350.41 467
10351.37 433
10352.33 459
10353.29 448
10354.25 429
10355.21 394
10356.17 415
10357.13 446
10358.10 454
10359.06 467
10360.02 495
10360.98 430
10361.94 446
10362.90 443
10363.86 442
10364.82 420
10365.79 455
10366.75 467
10367.71 433
10368.67 454
10369.63 452
10370.59 405
10371.55 368
10372.52 408
10373.48 461
10374.44 430
10375.40 414
10376.36 471
10377.33 430
10378.29 454
10379.25 440
10380.21 429
10381.17 417
10382.14 461
10383.10 445
10384.06 430
10385.02 434
10385.98 424
10386.95 413
10387.91 376
10388.87 385
10389.83 397
10390.80 401
10391.76 407
10392.72 439
10393.68 441
10394.65 426
10395.61 434
10396.57 424
10397.54 426
10398.50 434
10399.46 380
10400.42 364
10401.39 426
10402.35 428
10403.31 388
10404.28 414
10405.24 368
10406.20 396
10407.17 404
10408.13 372
10409.09 421
10410.06 357
10411.02 371
10411.98 397
10412.95 386
10413.91 392
10414.88 409
10415.84 438
10416.80 439
10417.77 384
10418.73 404
10419.69 400
10420.66 447
10421.62 432
10422.59 430
10423.55 478
10424.51 441
10425.48 414
10426.44 395
10427.41 399
10428.37 388
10429.34 394
10430.30 376
10431.26 386
10432.23 402
10433.19 419
10434.16 380
10435.12 365
10436.09 389
10437.05 420
10438.02 410
10438.98 426
10439.95 370
10440.91 355
10441.88 364
10442.84 386
10443.81 416
10444.77 389
10445.74 355
10446.70 420
10447.67 401
10448.63 373
10449.60 357
10450.56 395
10451.53 393
10452.49 403
10453.46 374
10454.42 367
10455.39 368
10456.36 395
10457.32 408
10458.29 416
10459.25 391
10460.22 373
10461.18 429
10462.15 375
10463.12 344
10464.08 357
10465.05 368
10466.01 372
10466.98 365
10467.95 348
10468.91 375
10469.88 410
10470.84 395
10471.81 376
10472.78 364
10473.74 413
10474.71 430
10475.68 405
10476.64 397
10477.61 372
10478.58 395
10479.54 433
10480.51 417
10481.48 368
10482.44 373
10483.41 390
10484.38 436
10485.34 376
10486.31 367
10487.28 357
10488.25 404
10489.21 437
10490.18 397
10491.15 415
10492.11 397
10493.08 370
10494.05 374
10495.02 402
10495.98 428
10496.95 370
10497.92 366
10498.89 384
10499.85 397
10500.82 399
10501.79 391
10502.76 373
10503.72 368
10504.69 360
10505.66 392
10506.63 418
10507.60 396
10508.56 314
10509.53 359
10510.50 344
10511.47 398
10512.44 384
10513.40 390
10514.37 378
10515.34 354
10516.31 340
10517.28 358
10518.25 392
10519.22 382
10520.18 386
10521.15 393
10522.12 375
10523.09 387
10524.06 402
10525.03 386
10526.00 395
10526.96 382
10527.93 358
10528.90 397
10529.87 417
10530.84 404
10531.81 403
10532.78 390
10533.75 403
10534.72 412
10535.69 391
10536.66 365
10537.63 333
10538.59 321
10539.56 367
10540.53 316
10541.50 344
10542.47 376
10543.44 365
10544.41 383
10545.38 385
10546.35 326
10547.32 384
10548.29 371
10549.26 350
10550.23 379
10551.20 376
10552.17 360
10553.14 384
10554.11 392
10555.08 365
10556.05 336
10557.02 353
10557.99 378
10558.96 396
10559.93 386
10560.90 416
10561.87 450
10562.84 403
10563.81 365
10564.79 413
10565.76 410
10566.73 409
10567.70 428
10568.67 435
10569.64 402
10570.61 383
10571.58 379
10572.55 412
10573.52 355
10574.49 358
10575.47 375
10576.44 384
10577.41 365
10578.38 313
10579.35 346
10580.32 365
10581.29 394
10582.26 395
10583.24 406
10584.21 362
10585.18 386
10586.15 381
10587.12 413
10588.09 392
10589.07 393
10590.04 370
10591.01 389
10591.98 397
10592.95 408
10593.92 421
10594.90 400
10595.87 397
10596.84 392
10597.81 378
10598.78 406
10599.76 435
10600.73 390
10601.70 349
10602.67 419
10603.65 402
10604.62 375
10605.59 411
10606.56 391
10607.54 382
10608.51 417
10609.48 400
10610.45 396
10611.43 386
10612.40 401
10613.37 378
10614.35 404
10615.32 408
10616.29 410
10617.26 388
10618.24 401
10619.21 453
10620.18 436
10621.16 441
10622.13 464
10623.10 436
10624.08 406
10625.05 450
10626.02 440
10627.00 437
10627.97 434
10628.94 476
10629.92 405
10630.89 394
10631.87 408
10632.84 448
10633.81 475
10634.79 417
10635.76 443
10636.73 433
10637.71 508
10638.68 534
10639.66 524
10640.63 554
10641.60 582
10642.58 608
10643.55 593
10644.53 610
10645.50 570
10646.48 578
10647.45 480
10648.43 484
10649.40 459
10650.37 450
10651.35 450
10652.32 417
10653.30 384
10654.27 406
10655.25 422
10656.22 380
10657.20 425
10658.17 411
10659.15 410
10660.12 443
10661.10 400
10662.07 395
10663.05 397
10664.02 417
10665.00 436
10665.97 356
10666.95 380
10667.92 386
10668.90 441
10669.87 427
10670.85 426
10671.83 430
10672.80 422
10673.78 409
10674.75 407
10675.73 398
10676.70 385
10677.68 375
10678.66 445
10679.63 407
10680.61 427
10681.58 461
10682.56 431
10683.54 501
10684.51 469
10685.49 447
10686.46 409
10687.44 384
10688.42 453
10689.39 439
10690.37 425
10691.35 384
10692.32 414
10693.30 413
10694.28 397
10695.25 399
10696.23 403
10697.21 374
10698.18 400
10699.16 360
10700.14 447
10701.11 432
10702.09 392
10703.07 367
10704.04 407
10705.02 401
10706.00 379
10706.97 413
10707.95 377
10708.93 383
10709.91 372
10710.88 351
10711.86 366
10712.84 402
10713.82 375
10714.79 376
10715.77 380
10716.75 391
10717.73 389
10718.70 370
10719.68 409
10720.66 398
10721.64 369
10722.61 371
10723.59 404
10724.57 384
10725.55 404
10726.53 342
10727.50 368
10728.48 373
10729.46 374
10730.44 365
10731.42 326
10732.40 329
10733.37 373
10734.35 383
10735.33 327
10736.31 339
10737.29 381
10738.27 414
10739.25 355
10740.22 393
10741.20 375
10742.18 346
10743.16 379
10744.14 404
10745.12 400
10746.10 379
10747.08 397
10748.05 386
10749.03 371
10750.01 349
10750.99 393
10751.97 364
10752.95 371
10753.93 343
10754.91 378
10755.89 372
10756.87 346
10757.85 368
10758.83 379
10759.81 400
10760.79 377
10761.77 368
10762.75 364
10763.73 437
10764.71 443
10765.68 403
10766.66 381
10767.64 366
10768.62 383
10769.60 396
10770.58 369
10771.56 397
10772.54 369
10773.53 427
10774.51 472
10775.49 412
10776.47 380
10777.45 359
10778.43 415
10779.41 427
10780.39 371
10781.37 352
10782.35 396
10783.33 398
10784.31 416
10785.29 364
10786.27 363
10787.25 368
10788.23 396
10789.21 406
10790.20 369
10791.18 338
10792.16 371
10793.14 436
10794.12 409
10795.10 394
10796.08 361
10797.06 365
10798.04 377
10799.03 375
10800.01 345
10800.99 360
10801.97 366
10802.95 391
10803.93 351
10804.91 383
10805.90 357
10806.88 424
10807.86 406
10808.84 404
10809.82 387
10810.81 416
10811.79 381
10812.77 386
10813.75 368
10814.73 367
10815.72 419
10816.70 404
10817.68 384
10818.66 434
10819.64 351
10820.63 382
10821.61 403
10822.59 393
10823.57 386
10824.56 417
10825.54 394
10826.52 360
10827.50 389
10828.49 413
10829.47 390
10830.45 416
10831.44 433
10832.42 390
10833.40 383
10834.38 448
10835.37 429
10836.35 416
10837.33 377
10838.32 374
10839.30 402
10840.28 389
10841.27 379
10842.25 394
10843.23 386
10844.22 388
10845.20 426
10846.18 420
10847.17 469
10848.15 445
10849.13 427
10850.12 365
10851.10 404
10852.09 419
10853.07 380
10854.05 379
10855.04 415
10856.02 428
10857.00 437
10857.99 425
10858.97 437
10859.96 428
10860.94 416
10861.93 438
10862.91 395
10863.89 436
10864.88 416
10865.86 396
10866.85 380
10867.83 440
10868.82 431
10869.80 429
10870.79 382
10871.77 400
10872.75 436
10873.74 501
10874.72 461
10875.71 432
10876.69 429
10877.68 481
10878.66 490
10879.65 426
10880.63 421
10881.62 473
10882.60 479
10883.59 426
10884.57 456
10885.56 491
10886.55 457
10887.53 538
10888.52 525
10889.50 468
10890.49 484
10891.47 498
10892.46 470
10893.44 502
10894.43 467
10895.42 495
10896.40 470
10897.39 497
10898.37 486
10899.36 521
10900.34 501
10901.33 513
10902.32 554
10903.30 512
10904.29 532
10905.27 512
10906.26 489
10907.25 520
10908.23 542
10909.22 517
10910.21 483
10911.19 542
10912.18 510
10913.17 530
10914.15 512
10915.14 539
10916.13 530
10917.11 577
10918.10 624
10919.09 647
10920.07 620
10921.06 583
10922.05 586
10923.03 556
10924.02 543
10925.01 564
10926.00 574
10926.98 593
10927.97 592
10928.96 596
10929.94 598
10930.93 583
10931.92 574
10932.91 614
10933.89 624
10934.88 611
10935.87 560
10936.86 575
10937.84 600
10938.83 609
10939.82 606
10940.81 601
10941.80 552
10942.78 572
10943.77 618
10944.76 612
10945.75 622
10946.74 623
10947.72 655
10948.71 703
10949.70 710
10950.69 683
10951.68 746
10952.66 719
10953.65 727
10954.64 770
10955.63 743
10956.62 793
10957.61 851
10958.60 935
10959.58 986
10960.57 1007
10961.56 1018
10962.55 1024
10963.54 1062
10964.53 1001
10965.52 966
10966.51 914
10967.49 883
10968.48 838
10969.47 829
10970.46 835
10971.45 823
10972.44 745
10973.43 694
10974.42 701
10975.41 723
10976.40 695
10977.39 658
10978.38 721
10979.37 771
10980.36 775
10981.35 796
10982.34 720
10983.32 746
10984.31 751
10985.30 780
10986.29 787
10987.28 764
10988.27 744
10989.26 775
10990.25 744
10991.24 773
10992.23 809
10993.22 811
10994.21 854
10995.20 830
10996.20 903
10997.19 956
10998.18 1010
10999.17 1114
11000.16 1281
11001.15 1345
11002.14 1400
11003.13 1457
11004.12 1458
11005.11 1439
11006.10 1291
11007.09 1271
11008.08 1157
11009.07 1032
11010.06 923
11011.06 815
11012.05 841
11013.04 755
11014.03 734
11015.02 733
11016.01 687
11017.00 674
11017.99 736
11018.98 679
11019.98 657
11020.97 619
11021.96 612
11022.95 634
11023.94 596
11024.93 616
11025.93 627
11026.92 643
11027.91 623
11028.90 597
11029.89 583
11030.88 577
11031.88 597
11032.87 549
11033.86 536
11034.85 539
11035.84 556
11036.84 602
11037.83 575
11038.82 589
11039.81 574
11040.81 585
11041.80 613
11042.79 546
11043.78 573
11044.77 535
11045.77 573
11046.76 600
11047.75 528
11048.75 543
11049.74 511
11050.73 554
11051.72 529
11052.72 519
11053.71 506
11054.70 539
11055.70 572
11056.69 540
11057.68 521
11058.67 501
11059.67 542
11060.66 520
11061.65 494
11062.65 525
11063.64 584
11064.63 566
11065.63 519
11066.62 533
11067.61 548
11068.61 548
11069.60 554
11070.60 551
11071.59 514
11072.58 490
11073.58 522
11074.57 533
11075.56 498
11076.56 508
11077.55 554
11078.55 500
11079.54 501
11080.53 522
11081.53 530
11082.52 509
11083.52 492
11084.51 557
11085.51 500
11086.50 490
11087.49 536
11088.49 561
11089.48 503
11090.48 484
11091.47 517
11092.47 513
11093.46 505
11094.46 549
11095.45 515
11096.45 483
11097.44 484
11098.44 485
11099.43 486
11100.43 446
11101.42 445
11102.42 466
11103.41 480
11104.41 518
11105.40 495
11106.40 499
11107.39 483
11108.39 447
11109.38 450
11110.38 459
11111.37 501
11112.37 513
11113.37 482
11114.36 468
11115.36 478
11116.35 472
11117.35 436
11118.34 448
11119.34 441
11120.34 446
11121.33 445
11122.33 470
11123.32 457
11124.32 443
11125.32 456
11126.31 498
11127.31 478
11128.30 456
11129.30 549
11130.30 532
11131.29 523
11132.29 544
11133.29 506
11134.28 485
11135.28 499
11136.28 474
11137.27 507
11138.27 482
11139.27 444
11140.26 455
11141.26 440
11142.26 482
11143.25 478
11144.25 474
11145.25 428
11146.24 475
11147.24 438
11148.24 422
11149.24 420
11150.23 452
11151.23 470
11152.23 445
11153.23 464
11154.22 451
11155.22 469
11156.22 425
11157.22 434
11158.21 468
11159.21 478
11160.21 452
11161.21 482
11162.20 431
11163.20 430
11164.20 455
11165.20 482
11166.20 422
11167.19 428
11168.19 456
11169.19 443
11170.19 448
11171.19 441
11172.18 477
11173.18 439
11174.18 433
11175.18 433
11176.18 455
11177.18 407
11178.17 448
11179.17 420
11180.17 399
11181.17 434
11182.17 440
11183.17 365
11184.17 432
11185.16 464
11186.16 426
11187.16 402
11188.16 454
11189.16 453
11190.16 403
11191.16 440
11192.16 422
11193.16 402
11194.16 452
11195.16 461
11196.15 405
11197.15 428
11198.15 438
11199.15 447
11200.15 464
11201.15 448
11202.15 466
11203.15 471
11204.15 450
11205.15 473
11206.15 412
11207.15 446
11208.15 400
11209.15 432
11210.15 436
11211.15 373
11212.15 431
11213.15 460
11214.15 446
11215.15 460
11216.15 414
11217.15 418
11218.15 459
11219.15 445
11220.15 456
11221.15 403
11222.15 418
11223.15 437
11224.15 376
11225.15 387
11226.15 448
11227.16 434
11228.16 415
11229.16 439
11230.16 455
11231.16 441
11232.16 397
11233.16 454
11234.16 476
11235.16 450
11236.16 394
11237.16 406
11238.17 404
11239.17 384
11240.17 429
11241.17 425
11242.17 409
11243.17 389
11244.17 416
11245.18 409
11246.18 398
11247.18 394
11248.18 404
11249.18 402
11250.18 406
11251.19 401
11252.19 374
11253.19 403
11254.19 405
11255.19 443
11256.19 421
11257.20 410
11258.20 406
11259.20 446
11260.20 382
11261.21 388
11262.21 400
11263.21 401
11264.21 435
11265.21 458
11266.22 453
11267.22 443
11268.22 468
11269.22 430
11270.23 422
11271.23 453
11272.23 455
11273.24 450
11274.24 432
11275.24 418
11276.24 437
11277.25 470
11278.25 485
11279.25 468
11280.26 512
11281.26 529
11282.26 491
11283.27 514
11284.27 449
11285.27 474
11286.28 490
11287.28 460
11288.28 469
11289.29 470
11290.29 466
11291.29 425
11292.30 435
11293.30 435
11294.30 403
11295.31 445
11296.31 464
11297.31 486
11298.32 484
11299.32 478
11300.33 459
11301.33 427
11302.33 440
11303.34 440
11304.34 428
11305.35 472
11306.35 407
11307.36 474
11308.36 454
11309.36 494
11310.37 496
11311.37 494
11312.38 558
11313.38 563
11314.39 602
11315.39 619
11316.40 641
11317.40 632
11318.41 644
11319.41 656
11320.41 640
11321.42 536
11322.42 501
11323.43 475
11324.43 496
11325.44 421
11326.44 457
11327.45 459
11328.46 426
11329.46 441
11330.47 449
11331.47 434
11332.48 445
11333.48 426
11334.49 427
11335.49 399
11336.50 445
11337.50 408
11338.51 400
11339.52 421
11340.52 428
11341.53 398
11342.53 378
11343.54 401
11344.54 409
11345.55 416
11346.56 415
11347.56 412
11348.57 385
11349.58 401
11350.58 402
11351.59 385
11352.59 387
11353.60 393
11354.61 369
11355.61 353
11356.62 337
11357.63 343
11358.63 379
11359.64 359
11360.65 410
11361.65 379
11362.66 395
11363.67 439
11364.67 385
11365.68 367
11366.69 376
11367.69 379
11368.70 364
11369.71 410
11370.71 352
11371.72 390
11372.73 357
11373.74 382
11374.74 415
11375.75 390
11376.76 325
11377.77 369
11378.77 439
11379.78 407
11380.79 342
11381.80 375
11382.80 358
11383.81 364
11384.82 380
11385.83 375
11386.83 392
11387.84 377
11388.85 388
11389.86 342
11390.87 380
11391.87 396
11392.88 389
11393.89 361
11394.90 354
11395.91 369
11396.91 366
11397.92 385
11398.93 347
11399.94 337
11400.95 379
11401.96 404
11402.97 377
11403.97 379
11404.98 346
11405.99 362
11407.00 325
11408.01 377
11409.02 355
11410.03 356
11411.03 350
11412.04 352
11413.05 383
11414.06 380
11415.07 385
11416.08 374
11417.09 395
11418.10 335
11419.11 355
11420.12 371
11421.13 405
11422.14 395
11423.14 355
11424.15 356
11425.16 364
11426.17 372
11427.18 378
11428.19 365
11429.20 341
11430.21 357
11431.22 386
11432.23 347
11433.24 346
11434.25 381
11435.26 331
11436.27 355
11437.28 374
11438.29 374
11439.30 359
11440.31 346
11441.32 317
11442.33 339
11443.34 349
11444.35 337
11445.36 342
11446.37 399
11447.38 362
11448.39 339
11449.41 350
11450.42 337
11451.43 335
11452.44 330
11453.45 363
11454.46 349
11455.47 404
11456.48 363
11457.49 364
11458.50 366
11459.51 340
11460.52 358
11461.54 356
11462.55 343
11463.56 374
11464.57 345
11465.58 377
11466.59 366
11467.60 397
11468.62 356
11469.63 354
11470.64 358
11471.65 349
11472.66 341
11473.67 314
11474.68 302
11475.70 350
11476.71 350
11477.72 362
11478.73 351
11479.74 425
11480.76 351
11481.77 358
11482.78 346
11483.79 397
11484.80 363
11485.82 387
11486.83 369
11487.84 364
11488.85 350
11489.87 357
11490.88 369
11491.89 401
11492.90 351
11493.92 336
11494.93 352
11495.94 347
11496.95 366
11497.97 345
11498.98 385
11499.99 355
11501.00 362
11502.02 345
11503.03 351
11504.04 318
11505.06 322
11506.07 331
11507.08 311
11508.10 351
11509.11 389
11510.12 385
11511.14 340
11512.15 388
11513.16 360
11514.18 345
11515.19 304
11516.20 336
11517.22 372
11518.23 368
11519.24 347
11520.26 338
11521.27 333
11522.29 364
11523.30 357
11524.31 363
11525.33 352
11526.34 291
11527.35 330
11528.37 350
11529.38 362
11530.40 343
11531.41 354
11532.43 329
11533.44 324
11534.45 318
11535.47 373
11536.48 349
11537.50 319
11538.51 305
11539.53 341
11540.54 364
11541.56 361
11542.57 355
11543.59 339
11544.60 328
11545.61 360
11546.63 390
11547.64 364
11548.66 399
11549.67 351
11550.69 353
11551.70 325
11552.72 354
11553.74 359
11554.75 388
11555.77 358
11556.78 338
11557.80 363
11558.81 372
11559.83 397
11560.84 353
11561.86 375
11562.87 349
11563.89 365
11564.91 354
11565.92 338
11566.94 378
11567.95 368
11568.97 365
11569.98 382
11571.00 388
11572.02 362
11573.03 379
11574.05 416
11575.06 343
11576.08 363
11577.10 352
11578.11 355
11579.13 404
11580.15 345
11581.16 402
11582.18 389
11583.20 423
11584.21 424
11585.23 403
11586.25 372
11587.26 443
11588.28 459
11589.30 419
11590.31 441
11591.33 437
11592.35 434
11593.36 405
11594.38 466
11595.40 420
11596.41 461
11597.43 453
11598.45 474
11599.47 431
11600.48 487
11601.50 558
11602.52 581
11603.53 669
11604.55 671
11605.57 705
11606.59 731
11607.60 733
11608.62 672
11609.64 654
11610.66 561
11611.68 609
11612.69 554
11613.71 525
11614.73 451
11615.75 489
11616.76 455
11617.78 436
11618.80 441
11619.82 382
11620.84 405
11621.86 400
11622.87 389
11623.89 360
11624.91 365
11625.93 347
11626.95 398
11627.97 359
11628.98 349
11630.00 353
11631.02 380
11632.04 392
11633.06 372
11634.08 399
11635.10 396
11636.11 425
11637.13 411
11638.15 378
11639.17 354
11640.19 368
11641.21 345
11642.23 399
11643.25 328
11644.27 343
11645.29 346
11646.31 397
11647.32 347
11648.34 315
11649.36 317
11650.38 315
11651.40 335
11652.42 355
11653.44 343
11654.46 338
11655.48 335
11656.50 325
11657.52 370
11658.54 335
11659.56 346
11660.58 332
11661.60 350
11662.62 330
11663.64 318
11664.66 315
11665.68 330
11666.70 366
11667.72 362
11668.74 357
11669.76 361
11670.78 390
11671.80 356
11672.82 377
11673.84 347
11674.86 359
11675.88 318
11676.90 381
11677.92 332
11678.95 360
11679.97 317
11680.99 335
11682.01 349
11683.03 338
11684.05 372
11685.07 334
11686.09 390
11687.11 367
11688.13 400
11689.16 350
11690.18 355
11691.20 345
11692.22 354
11693.24 317
11694.26 366
11695.28 333
11696.30 325
11697.33 341
11698.35 350
11699.37 293
11700.39 380
11701.41 388
11702.43 359
11703.46 382
11704.48 347
11705.50 331
11706.52 364
11707.54 355
11708.57 316
11709.59 352
11710.61 367
11711.63 340
11712.65 359
11713.68 347
11714.70 334
11715.72 326
11716.74 352
11717.77 323
11718.79 324
11719.81 338
11720.83 379
11721.86 308
11722.88 343
11723.90 350
11724.92 332
11725.95 308
11726.97 301
11727.99 342
11729.01 339
11730.04 350
11731.06 354
11732.08 354
11733.11 278
11734.13 328
11735.15 310
11736.18 354
11737.20 342
11738.22 352
11739.25 338
11740.27 391
11741.29 331
11742.32 353
11743.34 377
11744.36 388
11745.39 372
11746.41 325
11747.43 312
11748.46 361
11749.48 401
11750.51 320
11751.53 362
11752.55 367
11753.58 365
11754.60 369
11755.63 376
11756.65 347
11757.67 324
11758.70 345
11759.72 362
11760.75 353
11761.77 313
11762.80 317
11763.82 338
11764.84 309
11765.87 295
11766.89 284
11767.92 296
11768.94 367
11769.97 327
11770.99 328
11772.02 344
11773.04 368
11774.07 321
11775.09 320
11776.12 339
11777.14 340
11778.17 363
11779.19 356
11780.22 361
11781.24 325
11782.27 351
11783.29 365
11784.32 350
11785.34 310
11786.37 325
11787.39 349
11788.42 377
11789.45 335
11790.47 351
11791.50 355
11792.52 342
11793.55 349
11794.57 375
11795.60 329
11796.63 331
11797.65 347
11798.68 348
11799.70 347
11800.73 306
11801.75 360
11802.78 332
11803.81 383
11804.83 350
11805.86 332
11806.89 343
11807.91 344
11808.94 348
11809.97 340
11810.99 370
11812.02 371
11813.04 386
11814.07 337
11815.10 361
11816.12 372
11817.15 396
11818.18 325
11819.21 352
11820.23 344
11821.26 370
11822.29 372
11823.31 375
11824.34 366
11825.37 362
11826.39 361
11827.42 323
11828.45 373
11829.48 358
11830.50 347
11831.53 396
11832.56 368
11833.59 326
11834.61 332
11835.64 363
11836.67 378
11837.70 385
11838.72 366
11839.75 336
11840.78 364
11841.81 376
11842.83 363
11843.86 349
11844.89 376
11845.92 364
11846.95 323
11847.97 376
11849.00 343
11850.03 345
11851.06 361
11852.09 415
11853.12 372
11854.14 354
11855.17 392
11856.20 387
11857.23 395
11858.26 357
11859.29 382
11860.32 373
11861.34 367
11862.37 374
11863.40 410
11864.43 377
11865.46 395
11866.49 393
11867.52 411
11868.55 404
11869.57 420
11870.60 391
11871.63 417
11872.66 404
11873.69 368
11874.72 374
11875.75 369
11876.78 415
11877.81 375
11878.84 441
11879.87 381
11880.90 398
11881.93 400
11882.96 482
11883.99 411
11885.02 420
11886.05 425
11887.08 472
11888.11 453
11889.14 422
11890.16 415
11891.19 400
11892.22 470
11893.26 434
11894.29 436
11895.32 444
11896.35 457
11897.38 469
11898.41 470
11899.44 459
11900.47 480
11901.50 499
11902.53 537
11903.56 541
11904.59 539
11905.62 536
11906.65 529
11907.68 542
11908.71 583
11909.74 503
11910.77 520
11911.80 559
11912.83 500
11913.87 546
11914.90 494
11915.93 535
11916.96 463
11917.99 501
11919.02 467
11920.05 491
11921.08 474
11922.11 465
11923.15 513
11924.18 483
11925.21 493
11926.24 493
11927.27 542
11928.30 563
11929.34 602
11930.37 660
11931.40 688
11932.43 656
11933.46 761
11934.49 740
11935.53 698
11936.56 733
11937.59 746
11938.62 714
11939.65 732
11940.69 674
11941.72 628
11942.75 597
11943.78 547
11944.82 554
11945.85 524
11946.88 525
11947.91 464
11948.94 438
11949.98 491
11951.01 499
11952.04 490
11953.08 476
11954.11 416
11955.14 452
11956.17 450
11957.21 450
11958.24 422
11959.27 433
11960.31 476
11961.34 441
11962.37 455
11963.40 445
11964.44 394
11965.47 429
11966.50 397
11967.54 431
11968.57 499
11969.60 425
11970.64 418
11971.67 428
11972.70 408
11973.74 415
11974.77 421
11975.81 459
11976.84 474
11977.87 426
11978.91 447
11979.94 465
11980.97 428
11982.01 422
11983.04 440
11984.08 466
11985.11 466
11986.14 421
11987.18 418
11988.21 414
11989.25 460
11990.28 450
11991.32 398
11992.35 410
11993.38 414
11994.42 419
11995.45 438
11996.49 453
11997.52 472
11998.56 446
11999.59 457
12000.63 437
12001.66 475
12002.70 456
12003.73 445
12004.77 439
12005.80 447
12006.84 473
12007.87 461
12008.91 449
12009.94 463
12010.98 427
12012.01 438
12013.05 488
12014.08 503
12015.12 479
12016.15 511
12017.19 531
12018.22 464
12019.26 480
12020.29 508
12021.33 520
12022.37 576
12023.40 536
12024.44 565
12025.47 544
12026.51 497
12027.54 516
12028.58 515
12029.62 512
12030.65 494
12031.69 484
12032.72 498
12033.76 482
12034.80 487
12035.83 493
12036.87 490
12037.91 551
12038.94 534
12039.98 502
12041.01 523
12042.05 528
12043.09 505
12044.12 500
12045.16 507
12046.20 552
12047.23 509
12048.27 514
12049.31 519
12050.35 501
12051.38 466
12052.42 504
12053.46 556
12054.49 517
12055.53 503
12056.57 507
12057.60 533
12058.64 519
12059.68 527
12060.72 484
12061.75 571
12062.79 527
12063.83 527
12064.87 541
12065.90 536
12066.94 561
12067.98 571
12069.02 562
12070.05 531
12071.09 564
12072.13 520
12073.17 501
12074.21 546
12075.24 530
12076.28 542
12077.32 544
12078.36 520
12079.40 518
12080.43 511
12081.47 540
12082.51 479
12083.55 539
12084.59 604
12085.63 536
12086.66 513
12087.70 555
12088.74 577
12089.78 629
12090.82 551
12091.86 571
12092.90 580
12093.93 611
12094.97 592
12096.01 607
12097.05 647
12098.09 603
12099.13 641
12100.17 656
12101.21 720
12102.25 765
12103.28 844
12104.32 884
12105.36 943
12106.40 939
12107.44 935
12108.48 936
12109.52 878
12110.56 836
12111.60 811
12112.64 764
12113.68 722
12114.72 719
12115.76 656
12116.80 636
12117.84 604
12118.88 594
12119.92 596
12120.96 566
12122.00 494
12123.04 485
12124.08 523
12125.12 544
12126.16 507
12127.20 479
12128.24 474
12129.28 532
12130.32 485
12131.36 469
12132.40 444
12133.44 433
12134.48 483
12135.52 484
12136.56 494
12137.60 446
12138.64 458
12139.68 468
12140.72 466
12141.76 374
12142.81 402
12143.85 484
12144.89 487
12145.93 461
12146.97 413
12148.01 407
12149.05 446
12150.09 412
12151.13 419
12152.18 427
12153.22 388
12154.26 417
12155.30 443
12156.34 421
12157.38 407
12158.42 390
12159.47 457
12160.51 416
12161.55 402
12162.59 435
12163.63 435
12164.67 417
12165.72 415
12166.76 430
12167.80 384
12168.84 377
12169.88 423
12170.93 407
12171.97 380
12173.01 384
12174.05 381
12175.09 405
12176.14 450
12177.18 394
12178.22 418
12179.26 475
12180.31 450
12181.35 432
12182.39 406
12183.43 392
12184.48 440
12185.52 421
12186.56 392
12187.60 403
12188.65 444
12189.69 402
12190.73 449
12191.78 422
12192.82 405
12193.86 430
12194.91 409
12195.95 425
12196.99 419
12198.04 405
12199.08 415
12200.12 407
12201.17 413
12202.21 436
12203.25 431
12204.30 440
12205.34 442
12206.38 416
12207.43 430
12208.47 457
12209.51 457
12210.56 415
12211.60 412
12212.65 400
12213.69 403
12214.73 415
12215.78 392
12216.82 404
12217.87 387
12218.91 404
12219.95 411
12221.00 398
12222.04 410
12223.09 390
12224.13 401
12225.17 442
12226.22 451
12227.26 427
12228.31 419
12229.35 423
12230.40 403
12231.44 439
12232.49 443
12233.53 436
12234.58 431
12235.62 406
12236.67 408
12237.71 372
12238.76 380
12239.80 391
12240.85 405
12241.89 435
12242.94 389
12243.98 395
12245.03 398
12246.07 434
12247.12 390
12248.16 429
12249.21 433
12250.25 436
12251.30 426
12252.34 385
12253.39 429
12254.44 438
12255.48 417
12256.53 424
12257.57 372
12258.62 394
12259.67 394
12260.71 370
12261.76 371
12262.80 362
12263.85 385
12264.90 402
12265.94 366
12266.99 372
12268.03 360
12269.08 399
12270.13 433
12271.17 355
12272.22 361
12273.27 362
12274.31 361
12275.36 388
12276.41 340
12277.45 340
12278.50 343
12279.55 372
12280.59 391
12281.64 378
12282.69 351
12283.73 345
12284.78 366
12285.83 350
12286.87 389
12287.92 384
12288.97 383
12290.01 385
12291.06 367
12292.11 365
12293.16 385
12294.20 371
12295.25 365
12296.30 372
12297.35 356
12298.39 340
12299.44 361
12300.49 342
12301.54 350
12302.58 366
12303.63 332
12304.68 415
12305.73 408
12306.78 353
12307.82 348
12308.87 403
12309.92 350
12310.97 367
12312.02 368
12313.06 388
12314.11 358
12315.16 420
12316.21 356
12317.26 365
12318.31 361
12319.35 321
12320.40 347
12321.45 359
12322.50 369
12323.55 372
12324.60 354
12325.65 320
12326.69 337
12327.74 355
12328.79 341
12329.84 376
12330.89 374
12331.94 351
12332.99 375
12334.04 357
12335.09 353
12336.13 326
12337.18 330
12338.23 333
12339.28 347
12340.33 373
12341.38 328
12342.43 307
12343.48 325
12344.53 356
12345.58 330
12346.63 333
12347.68 348
12348.73 339
12349.78 363
12350.83 366
12351.88 348
12352.93 312
12353.98 302
12355.03 310
12356.08 375
12357.13 329
12358.18 350
12359.23 367
12360.28 346
12361.33 359
12362.38 333
12363.43 351
12364.48 373
12365.53 310
12366.58 366
12367.63 372
12368.68 377
12369.73 308
12370.78 318
12371.83 398
12372.88 345
12373.93 357
12374.98 336
12376.04 400
12377.09 378
12378.14 369
12379.19 354
12380.24 409
12381.29 394
12382.34 361
12383.39 353
12384.44 392
12385.49 324
12386.55 372
12387.60 342
12388.65 342
12389.70 384
12390.75 397
12391.80 395
12392.85 420
12393.91 336
12394.96 345
12396.01 373
12397.06 408
12398.11 383
12399.17 381
12400.22 382
12401.27 399
12402.32 393
12403.37 384
12404.42 364
12405.48 354
12406.53 386
12407.58 411
12408.63 397
12409.69 384
12410.74 371
12411.79 398
12412.84 367
12413.90 330
12414.95 367
12416.00 379
12417.05 410
12418.11 410
12419.16 382
12420.21 361
12421.26 396
12422.32 416
12423.37 401
12424.42 405
12425.48 413
12426.53 414
12427.58 429
12428.63 413
12429.69 419
12430.74 389
12431.79 407
12432.85 409
12433.90 448
12434.95 422
12436.01 412
12437.06 418
12438.11 410
12439.17 449
12440.22 408
12441.28 448
12442.33 465
12443.38 497
12444.44 422
12445.49 445
12446.54 433
12447.60 429
12448.65 446
12449.71 439
12450.76 493
12451.81 442
12452.87 438
12453.92 447
12454.98 460
12456.03 489
12457.08 462
12458.14 514
12459.19 528
12460.25 511
12461.30 528
12462.36 527
12463.41 512
12464.47 539
12465.52 551
12466.58 560
12467.63 560
12468.68 574
12469.74 624
12470.79 643
12471.85 651
12472.90 709
12473.96 827
12475.01 901
12476.07 949
12477.12 1047
12478.18 1127
12479.24 1223
12480.29 1282
12481.35 1327
12482.40 1275
12483.46 1277
12484.51 1194
12485.57 1086
12486.62 985
12487.68 909
12488.73 832
12489.79 725
12490.85 727
12491.90 677
12492.96 660
12494.01 576
12495.07 572
12496.13 525
12497.18 546
12498.24 549
12499.29 537
12500.35 468
12501.41 486
12502.46 497
12503.52 459
12504.57 522
12505.63 503
12506.69 543
12507.74 492
12508.80 500
12509.86 481
12510.91 479
12511.97 444
12513.03 487
12514.08 509
12515.14 475
12516.20 465
12517.25 507
12518.31 510
12519.37 434
12520.42 459
12521.48 528
12522.54 507
12523.60 469
12524.65 472
12525.71 411
12526.77 424
12527.82 467
12528.88 412
12529.94 407
12531.00 442
12532.05 461
12533.11 455
12534.17 433
12535.23 405
12536.28 454
12537.34 449
12538.40 450
12539.46 429
12540.52 467
12541.57 474
12542.63 455
12543.69 477
12544.75 468
12545.81 505
12546.86 465
12547.92 442
12548.98 499
12550.04 496
12551.10 491
12552.15 489
12553.21 481
12554.27 502
12555.33 568
12556.39 570
12557.45 602
12558.51 633
12559.56 652
12560.62 668
12561.68 634
12562.74 626
12563.80 643
12564.86 605
12565.92 647
12566.98 635
12568.03 575
12569.09 539
12570.15 561
12571.21 547
12572.27 543
12573.33 519
12574.39 514
12575.45 543
12576.51 575
12577.57 539
12578.63 498
12579.69 508
12580.75 515
12581.81 496
12582.87 465
12583.93 455
12584.98 437
12586.04 446
12587.10 481
12588.16 479
12589.22 471
12590.28 446
12591.34 429
12592.40 437
12593.46 431
12594.52 425
12595.58 436
12596.64 437
12597.70 434
12598.77 450
12599.83 482
12600.89 431
12601.95 397
12603.01 390
12604.07 436
12605.13 429
12606.19 426
12607.25 384
12608.31 431
12609.37 391
12610.43 433
12611.49 426
12612.55 439
12613.61 425
12614.68 453
12615.74 490
12616.80 440
12617.86 425
12618.92 449
12619.98 459
12621.04 458
12622.10 421
12623.16 466
12624.23 475
12625.29 417
12626.35 484
12627.41 448
12628.47 420
12629.53 429
12630.59 437
12631.66 397
12632.72 384
12633.78 441
12634.84 439
12635.90 423
12636.97 392
12638.03 409
12639.09 427
12640.15 393
12641.21 437
12642.28 409
12643.34 420
12644.40 445
12645.46 417
12646.52 424
12647.59 391
12648.65 443
12649.71 407
12650.77 412
12651.84 478
12652.90 458
12653.96 410
12655.03 430
12656.09 477
12657.15 483
12658.21 453
12659.28 422
12660.34 430
12661.40 417
12662.46 451
12663.53 458
12664.59 435
12665.65 446
12666.72 430
12667.78 395
12668.84 415
12669.91 397
12670.97 444
12672.03 504
12673.10 462
12674.16 458
12675.22 432
12676.29 453
12677.35 433
12678.42 424
12679.48 466
12680.54 423
12681.61 466
12682.67 441
12683.73 441
12684.80 465
12685.86 470
12686.93 487
12687.99 488
12689.05 475
12690.12 449
12691.18 479
12692.25 510
12693.31 532
12694.38 488
12695.44 513
12696.50 520
12697.57 527
12698.63 547
12699.70 548
12700.76 590
12701.83 623
12702.89 601
12703.96 615
12705.02 651
12706.09 687
12707.15 736
12708.22 740
12709.28 687
12710.35 706
12711.41 712
12712.48 722
12713.54 605
12714.61 575
12715.67 566
12716.74 533
12717.80 535
12718.87 559
12719.93 517
12721.00 526
12722.06 528
12723.13 512
12724.19 481
12725.26 508
12726.33 461
12727.39 458
12728.46 437
12729.52 442
12730.59 456
12731.66 490
12732.72 459
12733.79 465
12734.85 442
12735.92 471
12736.99 508
12738.05 516
12739.12 491
12740.18 470
12741.25 454
12742.32 466
12743.38 437
12744.45 468
12745.52 435
12746.58 480
12747.65 433
12748.72 446
12749.78 475
12750.85 417
12751.92 404
12752.98 447
12754.05 440
12755.12 392
12756.18 387
12757.25 396
12758.32 404
12759.38 411
12760.45 374
12761.52 408
12762.59 370
12763.65 391
12764.72 378
12765.79 377
12766.85 393
12767.92 390
12768.99 391
12770.06 377
12771.12 325
12772.19 343
12773.26 349
12774.33 385
12775.40 388
12776.46 379
12777.53 378
12778.60 384
12779.67 400
12780.73 346
12781.80 377
12782.87 383
12783.94 402
12785.01 381
12786.08 371
12787.14 404
12788.21 369
12789.28 389
12790.35 408
12791.42 355
12792.49 352
12793.55 375
12794.62 384
12795.69 377
12796.76 354
12797.83 379
12798.90 363
12799.97 363
12801.03 351
12802.10 378
12803.17 367
12804.24 357
12805.31 353
12806.38 372
12807.45 345
12808.52 385
12809.59 396
12810.66 366
12811.72 347
12812.79 338
12813.86 374
12814.93 392
12816.00 374
12817.07 363
12818.14 365
12819.21 382
12820.28 352
12821.35 317
12822.42 355
12823.49 363
12824.56 412
12825.63 358
12826.70 408
12827.77 386
12828.84 337
12829.91 395
12830.98 356
12832.05 380
12833.12 355
12834.19 364
12835.26 352
12836.33 335
12837.40 374
12838.47 354
12839.54 360
12840.61 320
12841.68 339
12842.75 321
12843.82 322
12844.89 333
12845.96 346
12847.04 344
12848.11 340
12849.18 354
12850.25 345
12851.32 338
12852.39 347
12853.46 374
12854.53 378
12855.60 354
12856.67 348
12857.75 327
12858.82 326
12859.89 347
12860.96 338
12862.03 335
12863.10 343
12864.17 307
12865.24 334
12866.32 338
12867.39 306
12868.46 314
12869.53 329
12870.60 334
12871.67 326
12872.75 322
12873.82 338
12874.89 300
12875.96 311
12877.03 336
12878.11 344
12879.18 317
12880.25 340
12881.32 286
12882.39 332
12883.47 287
12884.54 321
12885.61 326
12886.68 334
12887.76 317
12888.83 335
12889.90 315
12890.97 280
12892.05 288
12893.12 297
12894.19 300
12895.27 281
12896.34 301
12897.41 285
12898.48 341
12899.56 303
12900.63 295
12901.70 329
12902.78 313
12903.85 330
12904.92 281
12905.99 285
12907.07 303
12908.14 281
12909.21 296
12910.29 294
12911.36 303
12912.44 307
12913.51 298
12914.58 314
12915.66 306
12916.73 285
12917.80 299
12918.88 302
12919.95 287
12921.02 316
12922.10 312
12923.17 324
12924.25 340
12925.32 307
12926.39 311
12927.47 273
12928.54 294
12929.62 313
12930.69 333
12931.77 310
12932.84 288
12933.91 313
12934.99 317
12936.06 284
12937.14 273
12938.21 311
12939.29 282
12940.36 303
12941.44 342
12942.51 325
12943.59 300
12944.66 298
12945.73 294
12946.81 294
12947.88 302
12948.96 292
12950.03 276
12951.11 289
12952.18 295
12953.26 278
12954.34 295
12955.41 349
12956.49 297
12957.56 304
12958.64 295
12959.71 283
12960.79 322
12961.86 296
12962.94 277
12964.01 253
12965.09 267
12966.17 297
12967.24 303
12968.32 281
12969.39 262
12970.47 266
12971.54 283
12972.62 330
12973.70 319
12974.77 292
12975.85 304
12976.93 294
12978.00 320
12979.08 310
12980.15 313
12981.23 309
12982.31 304
12983.38 293
12984.46 271
12985.54 326
12986.61 300
12987.69 330
12988.77 294
12989.84 320
12990.92 320
12992.00 310
12993.07 305
12994.15 304
12995.23 321
12996.30 311
12997.38 290
12998.46 276
12999.53 326
13000.61 279
13001.69 307
13002.77 320
13003.84 310
13004.92 288
13006.00 322
13007.08 318
13008.15 339
13009.23 327
13010.31 336
13011.39 289
13012.46 315
13013.54 322
13014.62 337
13015.70 336
13016.77 312
13017.85 339
13018.93 300
13020.01 265
13021.09 299
13022.16 278
13023.24 317
13024.32 279
13025.40 295
13026.48 289
13027.56 301
13028.63 288
13029.71 296
13030.79 282
13031.87 292
13032.95 330
13034.03 332
13035.10 299
13036.18 265
13037.26 336
13038.34 313
13039.42 309
13040.50 296
13041.58 281
13042.66 307
13043.73 341
13044.81 354
13045.89 326
13046.97 289
13048.05 324
13049.13 349
13050.21 374
13051.29 310
13052.37 303
13053.45 316
13054.53 356
13055.61 322
13056.69 373
13057.76 346
13058.84 361
13059.92 350
13061.00 338
13062.08 326
13063.16 325
13064.24 334
13065.32 357
13066.40 336
13067.48 345
13068.56 331
13069.64 341
13070.72 336
13071.80 327
13072.88 326
13073.96 300
13075.04 311
13076.12 316
13077.20 261
13078.28 271
13079.36 292
13080.44 353
13081.53 327
13082.61 296
13083.69 288
13084.77 296
13085.85 335
13086.93 297
13088.01 277
13089.09 268
13090.17 276
13091.25 316
13092.33 312
13093.41 277
13094.49 292
13095.58 275
13096.66 312
13097.74 298
13098.82 264
13099.90 282
13100.98 292
13102.06 309
13103.14 288
13104.23 285
13105.31 285
13106.39 289
13107.47 289
13108.55 276
13109.63 271
13110.72 288
13111.80 276
13112.88 271
13113.96 289
13115.04 266
13116.13 292
13117.21 312
13118.29 302
13119.37 308
13120.45 304
13121.54 300
13122.62 301
13123.70 268
13124.78 239
13125.86 264
13126.95 272
13128.03 282
13129.11 268
13130.19 293
13131.28 310
13132.36 322
13133.44 300
13134.52 299
13135.61 296
13136.69 308
13137.77 308
13138.86 334
13139.94 293
13141.02 304
13142.11 316
13143.19 341
13144.27 316
13145.35 296
13146.44 302
13147.52 309
13148.60 312
13149.69 316
13150.77 307
13151.85 278
13152.94 308
13154.02 341
13155.10 315
13156.19 269
13157.27 305
13158.36 331
13159.44 305
13160.52 273
13161.61 298
13162.69 320
13163.77 350
13164.86 342
13165.94 308
13167.03 295
13168.11 301
13169.19 355
13170.28 329
13171.36 291
13172.45 313
13173.53 334
13174.62 337
13175.70 264
13176.79 318
13177.87 345
13178.95 326
13180.04 322
13181.12 317
13182.21 330
13183.29 330
13184.38 320
13185.46 331
13186.55 319
13187.63 332
13188.72 286
13189.80 307
13190.89 338
13191.97 310
13193.06 316
13194.14 314
13195.23 292
13196.31 337
13197.40 304
13198.48 351
13199.57 300
13200.65 340
13201.74 301
13202.83 321
13203.91 351
13205.00 312
13206.08 304
13207.17 312
13208.25 287
13209.34 287
13210.43 296
13211.51 327
13212.60 330
13213.68 298
13214.77 270
13215.86 307
13216.94 324
13218.03 298
13219.11 356
13220.20 283
13221.29 312
13222.37 289
13223.46 307
13224.55 317
13225.63 273
13226.72 298
13227.80 293
13228.89 296
13229.98 349
13231.06 344
13232.15 325
13233.24 330
13234.32 301
13235.41 317
13236.50 334
13237.59 368
13238.67 332
13239.76 312
13240.85 339
13241.93 346
13243.02 311
13244.11 319
13245.20 333
13246.28 332
13247.37 348
13248.46 346
13249.55 310
13250.63 376
13251.72 334
13252.81 337
13253.90 340
13254.98 327
13256.07 321
13257.16 356
13258.25 364
13259.33 317
13260.42 337
13261.51 334
13262.60 324
13263.69 333
13264.77 326
13265.86 327
13266.95 337
13268.04 344
13269.13 327
13270.22 331
13271.30 349
13272.39 370
13273.48 382
13274.57 376
13275.66 334
13276.75 311
13277.83 369
13278.92 364
13280.01 345
13281.10 393
13282.19 360
13283.28 372
13284.37 372
13285.46 393
13286.55 402
13287.63 365
13288.72 365
13289.81 365
13290.90 387
13291.99 372
13293.08 394
13294.17 391
13295.26 403
13296.35 402
13297.44 394
13298.53 428
13299.62 411
13300.71 390
13301.80 400
13302.89 398
13303.97 429
13305.06 440
13306.15 393
13307.24 418
13308.33 393
13309.42 434
13310.51 459
13311.60 405
13312.69 444
13313.78 464
13314.87 456
13315.96 454
13317.05 442
13318.14 482
13319.24 499
13320.33 464
13321.42 436
13322.51 400
13323.60 436
13324.69 429
13325.78 417
13326.87 419
13327.96 386
13329.05 384
13330.14 406
13331.23 416
13332.32 432
13333.41 461
13334.50 465
13335.60 434
13336.69 410
13337.78 399
13338.87 417
13339.96 409
13341.05 404
13342.14 431
13343.23 457
13344.32 402
13345.42 430
13346.51 459
13347.60 448
13348.69 395
13349.78 426
13350.87 435
13351.97 441
13353.06 475
13354.15 448
13355.24 417
13356.33 468
13357.42 470
13358.52 428
13359.61 504
13360.70 479
13361.79 474
13362.88 469
13363.98 475
13365.07 459
13366.16 458
13367.25 469
13368.35 546
13369.44 534
13370.53 526
13371.62 557
13372.72 554
13373.81 516
13374.90 490
13375.99 554
13377.09 527
13378.18 480
13379.27 495
13380.36 492
13381.46 436
13382.55 421
13383.64 404
13384.74 428
13385.83 405
13386.92 481
13388.02 472
13389.11 450
13390.20 407
13391.30 395
13392.39 406
13393.48 428
13394.58 428
13395.67 408
13396.76 419
13397.86 394
13398.95 415
13400.04 369
13401.14 379
13402.23 413
13403.32 388
13404.42 407
13405.51 391
13406.61 409
13407.70 408
13408.79 398
13409.89 361
13410.98 351
13412.08 421
13413.17 411
13414.26 371
13415.36 373
13416.45 396
13417.55 422
13418.64 407
13419.74 383
13420.83 369
13421.93 407
13423.02 395
13424.11 392
13425.21 372
13426.30 389
13427.40 371
13428.49 376
13429.59 397
13430.68 373
13431.78 346
13432.87 386
13433.97 403
13435.06 434
13436.16 367
13437.25 382
13438.35 357
13439.44 357
13440.54 370
13441.63 363
13442.73 433
13443.83 424
13444.92 367
13446.02 374
13447.11 408
13448.21 417
13449.30 388
13450.40 408
13451.49 400
13452.59 411
13453.69 428
13454.78 423
13455.88 423
13456.97 438
13458.07 460
13459.17 422
13460.26 471
13461.36 456
13462.45 473
13463.55 455
13464.65 424
13465.74 460
13466.84 431
13467.94 436
13469.03 449
13470.13 534
13471.23 461
13472.32 457
13473.42 491
13474.52 461
13475.61 460
13476.71 449
13477.81 459
13478.90 503
13480.00 484
13481.10 436
13482.19 441
13483.29 442
13484.39 436
13485.48 457
13486.58 490
13487.68 478
13488.78 443
13489.87 497
13490.97 466
13492.07 441
13493.17 504
13494.26 491
13495.36 489
13496.46 510
13497.56 518
13498.65 522
13499.75 537
13500.85 559
13501.95 560
13503.04 590
13504.14 569
13505.24 632
13506.34 649
13507.44 590
13508.53 621
13509.63 642
13510.73 626
13511.83 588
13512.93 583
13514.03 519
13515.12 522
13516.22 522
13517.32 546
13518.42 498
13519.52 489
13520.62 482
13521.71 439
13522.81 439
13523.91 442
13525.01 431
13526.11 407
13527.21 434
13528.31 438
13529.41 425
13530.51 448
13531.60 421
13532.70 422
13533.80 377
13534.90 436
13536.00 398
13537.10 367
13538.20 402
13539.30 369
13540.40 393
13541.50 403
13542.60 369
13543.70 403
13544.80 434
13545.90 398
13547.00 367
13548.09 364
13549.19 366
13550.29 356
13551.39 398
13552.49 378
13553.59 358
13554.69 351
13555.79 368
13556.89 344
13557.99 329
13559.09 345
13560.19 368
13561.29 330
13562.39 357
13563.50 372
13564.60 346
13565.70 334
13566.80 338
13567.90 382
13569.00 380
13570.10 329
13571.20 330
13572.30 354
13573.40 342
13574.50 376
13575.60 372
13576.70 385
13577.80 375
13578.90 376
13580.01 369
13581.11 355
13582.21 335
13583.31 345
13584.41 421
13585.51 395
13586.61 352
13587.71 344
13588.81 382
13589.92 365
13591.02 359
13592.12 361
13593.22 403
13594.32 360
13595.42 345
13596.53 344
13597.63 337
13598.73 343
13599.83 320
13600.93 328
13602.03 329
13603.14 364
13604.24 346
13605.34 372
13606.44 350
13607.54 355
13608.65 341
13609.75 375
13610.85 344
13611.95 369
13613.06 363
13614.16 369
13615.26 396
13616.36 315
13617.47 383
13618.57 353
13619.67 355
13620.77 354
13621.88 355
13622.98 357
13624.08 335
13625.18 338
13626.29 373
13627.39 376
13628.49 348
13629.60 329
13630.70 357
13631.80 339
13632.91 352
13634.01 340
13635.11 378
13636.21 343
13637.32 312
13638.42 326
13639.53 340
13640.63 391
13641.73 403
13642.84 322
13643.94 335
13645.04 376
13646.15 350
13647.25 335
13648.35 332
13649.46 329
13650.56 331
13651.67 345
13652.77 361
13653.87 353
13654.98 365
13656.08 320
13657.19 323
13658.29 308
13659.39 380
13660.50 342
13661.60 308
13662.71 339
13663.81 381
13664.92 359
13666.02 351
13667.12 331
13668.23 348
13669.33 370
13670.44 349
13671.54 350
13672.65 306
13673.75 305
13674.86 360
13675.96 334
13677.07 335
13678.17 329
13679.28 307
13680.38 333
13681.49 329
13682.59 349
13683.70 339
13684.80 353
13685.91 372
13687.01 351
13688.12 342
13689.22 325
13690.33 318
13691.44 306
13692.54 331
13693.65 321
13694.75 312
13695.86 358
13696.96 315
13698.07 296
13699.18 331
13700.28 338
13701.39 338
13702.49 334
13703.60 348
13704.71 343
13705.81 341
13706.92 348
13708.02 343
13709.13 350
13710.24 337
13711.34 384
13712.45 357
13713.56 348
13714.66 341
13715.77 361
13716.87 359
13717.98 373
13719.09 371
13720.19 386
13721.30 387
13722.41 376
13723.51 358
13724.62 374
13725.73 397
13726.84 348
13727.94 360
13729.05 422
13730.16 402
13731.26 347
13732.37 408
13733.48 423
13734.59 461
13735.69 450
13736.80 402
13737.91 414
13739.01 430
13740.12 452
13741.23 429
13742.34 436
13743.45 350
13744.55 394
13745.66 398
13746.77 422
13747.88 425
13748.98 420
13750.09 422
13751.20 438
13752.31 420
13753.42 436
13754.52 414
13755.63 447
13756.74 483
13757.85 470
13758.96 481
13760.06 437
13761.17 467
13762.28 498
13763.39 502
13764.50 463
13765.61 502
13766.72 545
13767.82 603
13768.93 587
13770.04 544
13771.15 582
13772.26 605
13773.37 674
13774.48 627
13775.59 622
13776.69 614
13777.80 758
13778.91 690
13780.02 721
13781.13 675
13782.24 727
13783.35 647
13784.46 623
13785.57 608
13786.68 584
13787.79 580
13788.90 539
13790.01 507
13791.12 478
13792.22 525
13793.33 508
13794.44 498
13795.55 513
13796.66 474
13797.77 436
13798.88 415
13799.99 408
13801.10 440
13802.21 448
13803.32 443
13804.43 428
13805.54 454
13806.65 445
13807.76 398
13808.87 397
13809.98 424
13811.09 430
13812.20 400
13813.32 398
13814.43 412
13815.54 430
13816.65 430
13817.76 453
13818.87 442
13819.98 417
13821.09 388
13822.20 400
13823.31 438
13824.42 430
13825.53 393
13826.64 420
13827.76 434
13828.87 443
13829.98 457
13831.09 397
13832.20 428
13833.31 412
13834.42 418
13835.53 389
13836.65 399
13837.76 409
13838.87 387
13839.98 407
13841.09 420
13842.20 433
13843.31 397
13844.43 394
13845.54 418
13846.65 438
13847.76 406
13848.87 451
13849.99 385
13851.10 421
13852.21 422
13853.32 399
13854.43 422
13855.55 437
13856.66 440
13857.77 420
13858.88 416
13859.99 390
13861.11 428
13862.22 432
13863.33 446
13864.44 434
13865.56 453
13866.67 451
13867.78 469
13868.89 461
13870.01 446
13871.12 443
13872.23 479
13873.35 485
13874.46 425
13875.57 453
13876.68 497
13877.80 468
13878.91 462
13880.02 489
13881.14 426
13882.25 478
13883.36 473
13884.48 498
13885.59 449
13886.70 473
13887.82 502
13888.93 527
13890.04 552
13891.16 489
13892.27 465
13893.39 481
13894.50 534
13895.61 495
13896.73 577
13897.84 545
13898.95 592
13900.07 568
13901.18 567
13902.30 546
13903.41 560
13904.52 561
13905.64 541
13906.75 539
13907.87 505
13908.98 494
13910.10 512
13911.21 465
13912.32 435
13913.44 482
13914.55 447
13915.67 468
13916.78 405
13917.90 392
13919.01 419
13920.13 448
13921.24 417
13922.36 418
13923.47 434
13924.59 419
13925.70 422
13926.82 418
13927.93 414
13929.05 422
13930.16 411
13931.28 406
13932.39 395
13933.51 373
13934.62 430
13935.74 393
13936.85 401
13937.97 426
13939.08 404
13940.20 406
13941.32 414
13942.43 407
13943.55 408
13944.66 377
13945.78 386
13946.89 384
13948.01 376
13949.13 368
13950.24 381
13951.36 410
13952.47 402
13953.59 394
13954.71 345
13955.82 375
13956.94 347
13958.05 393
13959.17 364
13960.29 405
13961.40 366
13962.52 389
13963.64 369
13964.75 349
13965.87 383
13966.99 375
13968.10 379
13969.22 380
13970.34 357
13971.45 342
13972.57 363
13973.69 375
13974.80 362
13975.92 390
13977.04 349
13978.16 391
13979.27 379
13980.39 371
13981.51 384
13982.62 378
13983.74 380
13984.86 376
13985.98 369
13987.09 363
13988.21 362
13989.33 374
13990.45 365
13991.56 361
13992.68 368
13993.80 375
13994.92 367
13996.03 367
13997.15 373
13998.27 359
13999.39 376
14000.51 353
14001.62 334
14002.74 355
14003.86 356
14004.98 380
14006.10 397
14007.21 392
14008.33 341
14009.45 333
14010.57 379
14011.69 371
14012.81 371
14013.93 341
14015.04 326
14016.16 330
14017.28 345
14018.40 350
14019.52 360
14020.64 367
14021.76 367
14022.87 373
14023.99 325
14025.11 345
14026.23 348
14027.35 359
14028.47 323
14029.59 383
14030.71 364
14031.83 362
14032.95 359
14034.07 338
14035.19 343
14036.30 346
14037.42 340
14038.54 368
14039.66 375
14040.78 350
14041.90 370
14043.02 322
14044.14 358
14045.26 399
14046.38 370
14047.50 367
14048.62 330
14049.74 352
14050.86 364
14051.98 366
14053.10 364
14054.22 380
14055.34 331
14056.46 345
14057.58 353
14058.70 406
14059.82 379
14060.94 346
14062.06 385
14063.18 380
14064.30 367
14065.43 387
14066.55 380
14067.67 363
14068.79 364
14069.91 377
14071.03 368
14072.15 401
14073.27 366
14074.39 361
14075.51 401
14076.63 374
14077.75 403
14078.88 363
14080.00 401
14081.12 362
14082.24 389
14083.36 407
14084.48 376
14085.60 377
14086.72 415
14087.85 452
14088.97 439
14090.09 459
14091.21 420
14092.33 443
14093.45 442
14094.58 439
14095.70 436
14096.82 461
14097.94 440
14099.06 463
14100.19 484
14101.31 453
14102.43 470
14103.55 498
14104.67 505
14105.80 532
14106.92 496
14108.04 470
14109.16 441
14110.28 449
14111.41 410
14112.53 432
14113.65 432
14114.77 380
14115.90 381
14117.02 380
14118.14 386
14119.27 396
14120.39 394
14121.51 397
14122.63 357
14123.76 377
14124.88 398
14126.00 371
14127.13 362
14128.25 348
14129.37 337
14130.50 360
14131.62 338
14132.74 391
14133.86 394
14134.99 377
14136.11 370
14137.24 373
14138.36 404
14139.48 373
14140.61 370
14141.73 361
14142.85 369
14143.98 365
14145.10 375
14146.22 356
14147.35 373
14148.47 349
14149.60 370
14150.72 362
14151.84 375
14152.97 373
14154.09 371
14155.22 372
14156.34 367
14157.46 352
14158.59 334
14159.71 332
14160.84 356
14161.96 327
14163.09 352
14164.21 396
14165.34 355
14166.46 350
14167.58 334
14168.71 316
14169.83 357
14170.96 346
14172.08 347
14173.21 340
14174.33 346
14175.46 365
14176.58 334
14177.71 326
14178.83 364
14179.96 331
14181.08 356
14182.21 324
14183.33 340
14184.46 319
14185.59 315
14186.71 339
14187.84 347
14188.96 316
14190.09 294
14191.21 354
14192.34 355
14193.46 327
14194.59 325
14195.72 310
14196.84 326
14197.97 358
14199.09 310
14200.22 312
14201.35 314
14202.47 312
14203.60 315
14204.72 359
14205.85 362
14206.98 286
14208.10 337
14209.23 319
14210.35 339
14211.48 312
14212.61 320
14213.73 348
14214.86 328
14215.99 343
14217.11 308
14218.24 279
14219.37 300
14220.49 296
14221.62 283
14222.75 302
14223.87 300
14225.00 311
14226.13 305
14227.26 323
14228.38 321
14229.51 293
14230.64 315
14231.76 334
14232.89 292
14234.02 305
14235.15 319
14236.27 308
14237.40 279
14238.53 313
14239.66 337
14240.78 302
14241.91 314
14243.04 298
14244.17 289
14245.29 311
14246.42 325
14247.55 311
14248.68 302
14249.81 292
14250.93 280
14252.06 301
14253.19 280
14254.32 296
14255.45 254
14256.57 262
14257.70 298
14258.83 287
14259.96 285
14261.09 277
14262.22 269
14263.34 288
14264.47 304
14265.60 300
14266.73 310
14267.86 317
14268.99 300
14270.12 302
14271.24 300
14272.37 280
14273.50 283
14274.63 272
14275.76 267
14276.89 294
14278.02 290
14279.15 297
14280.28 264
14281.41 293
14282.54 260
14283.66 281
14284.79 291
14285.92 281
14287.05 301
14288.18 267
14289.31 279
14290.44 271
14291.57 289
14292.70 296
14293.83 265
14294.96 294
14296.09 273
14297.22 277
14298.35 270
14299.48 280
14300.61 271
14301.74 247
14302.87 256
14304.00 272
14305.13 317
14306.26 265
14307.39 261
14308.52 264
14309.65 279
14310.78 293
14311.91 276
14313.04 277
14314.17 236
14315.30 256
14316.43 233
14317.56 252
14318.69 255
14319.82 256
14320.96 243
14322.09 253
14323.22 289
14324.35 302
14325.48 257
14326.61 280
14327.74 263
14328.87 290
14330.00 290
14331.13 257
14332.27 262
14333.40 288
14334.53 253
14335.66 230
14336.79 268
14337.92 299
14339.05 269
14340.18 264
14341.32 250
14342.45 259
14343.58 246
14344.71 264
14345.84 262
14346.98 253
14348.11 281
14349.24 244
14350.37 254
14351.50 265
14352.63 258
14353.77 270
14354.90 262
14356.03 273
14357.16 268
14358.30 269
14359.43 238
14360.56 242
14361.69 262
14362.82 242
14363.96 259
14365.09 231
14366.22 258
14367.35 262
14368.49 287
14369.62 256
14370.75 277
14371.89 265
14373.02 292
14374.15 277
14375.28 289
14376.42 267
14377.55 274
14378.68 280
14379.82 267
14380.95 260
14382.08 279
14383.22 281
14384.35 250
14385.48 232
14386.62 241
14387.75 289
14388.88 278
14390.02 260
14391.15 255
14392.28 260
14393.42 250
14394.55 286
14395.68 283
14396.82 267
14397.95 261
14399.09 304
14400.22 275
14401.35 272
14402.49 268
14403.62 247
14404.76 310
14405.89 311
14407.02 277
14408.16 291
14409.29 296
14410.43 248
14411.56 261
14412.70 263
14413.83 261
14414.96 263
14416.10 244
14417.23 260
14418.37 246
14419.50 267
14420.64 294
14421.77 309
14422.91 254
14424.04 254
14425.18 278
14426.31 321
14427.45 268
14428.58 301
14429.72 283
14430.85 297
14431.99 309
14433.12 301
14434.26 266
14435.39 284
14436.53 298
14437.66 299
14438.80 292
14439.93 295
14441.07 309
14442.20 307
14443.34 327
14444.48 266
14445.61 262
14446.75 299
14447.88 275
14449.02 289
14450.15 288
14451.29 317
14452.43 281
14453.56 272
14454.70 282
14455.83 270
14456.97 269
14458.11 278
14459.24 279
14460.38 290
14461.52 253
14462.65 279
14463.79 283
14464.93 272
14466.06 271
14467.20 271
14468.33 289
14469.47 297
14470.61 281
14471.74 271
14472.88 286
14474.02 270
14475.16 291
14476.29 274
14477.43 316
14478.57 291
14479.70 312
14480.84 318
14481.98 295
14483.11 285
14484.25 302
14485.39 307
14486.53 282
14487.66 323
14488.80 317
14489.94 327
14491.08 279
14492.21 324
14493.35 283
14494.49 333
14495.63 282
14496.76 290
14497.90 303
14499.04 290
14500.18 288
14501.31 283
14502.45 293
14503.59 335
14504.73 312
14505.87 319
14507.01 285
14508.14 309
14509.28 330
14510.42 348
14511.56 364
14512.70 338
14513.83 377
14514.97 363
14516.11 360
14517.25 350
14518.39 378
14519.53 373
14520.67 374
14521.80 413
14522.94 388
14524.08 362
14525.22 364
14526.36 369
14527.50 368
14528.64 388
14529.78 383
14530.92 382
14532.05 361
14533.19 339
14534.33 329
14535.47 345
14536.61 339
14537.75 330
14538.89 321
14540.03 330
14541.17 293
14542.31 293
14543.45 309
14544.59 288
14545.73 305
14546.87 267
14548.01 318
14549.15 276
14550.29 284
14551.43 310
14552.57 346
14553.71 353
14554.85 356
14555.99 328
14557.13 334
14558.27 321
14559.41 313
14560.55 280
14561.69 297
14562.83 310
14563.97 278
14565.11 332
14566.25 297
14567.39 302
14568.53 279
14569.67 296
14570.81 310
14571.95 308
14573.09 279
14574.23 294
14575.37 269
14576.51 313
14577.66 286
14578.80 308
14579.94 294
14581.08 319
14582.22 273
14583.36 329
14584.50 318
14585.64 302
14586.78 310
14587.93 299
14589.07 334
14590.21 325
14591.35 281
14592.49 329
14593.63 328
14594.77 320
14595.92 315
14597.06 325
14598.20 286
14599.34 313
14600.48 312
14601.62 293
14602.77 294
14603.91 334
14605.05 292
14606.19 330
14607.33 337
14608.48 361
14609.62 336
14610.76 327
14611.90 327
14613.04 329
14614.19 325
14615.33 300
14616.47 343
14617.61 337
14618.76 319
14619.90 335
14621.04 328
14622.18 325
14623.33 338
14624.47 336
14625.61 368
14626.76 347
14627.90 382
14629.04 366
14630.18 375
14631.33 370
14632.47 359
14633.61 397
14634.76 419
14635.90 427
14637.04 433
14638.19 473
14639.33 438
14640.47 427
14641.62 428
14642.76 415
14643.90 378
14645.05 411
14646.19 390
14647.33 411
14648.48 399
14649.62 381
14650.76 352
14651.91 349
14653.05 359
14654.20 329
14655.34 340
14656.48 276
14657.63 307
14658.77 312
14659.92 311
14661.06 320
14662.20 352
14663.35 328
14664.49 324
14665.64 315
14666.78 290
14667.93 307
14669.07 306
14670.22 332
14671.36 293
14672.50 291
14673.65 266
14674.79 286
14675.94 295
14677.08 287
14678.23 273
14679.37 313
14680.52 280
14681.66 296
14682.81 288
14683.95 296
14685.10 319
14686.24 314
14687.39 318
14688.53 277
14689.68 284
14690.82 273
14691.97 283
14693.12 261
14694.26 263
14695.41 248
14696.55 271
14697.70 248
14698.84 268
14699.99 246
14701.13 257
14702.28 269
14703.43 259
14704.57 254
14705.72 240
14706.86 269
14708.01 280
14709.16 271
14710.30 263
14711.45 269
14712.59 264
14713.74 270
14714.89 231
14716.03 259
14717.18 257
14718.33 238
14719.47 275
14720.62 270
14721.77 241
14722.91 256
14724.06 260
14725.21 265
14726.35 278
14727.50 265
14728.65 273
14729.79 261
14730.94 266
14732.09 263
14733.23 265
14734.38 275
14735.53 285
14736.67 261
14737.82 238
14738.97 252
14740.12 250
14741.26 254
14742.41 248
14743.56 242
14744.71 238
14745.85 257
14747.00 228
14748.15 221
14749.30 209
14750.44 229
14751.59 231
14752.74 218
14753.89 228
14755.03 237
14756.18 260
14757.33 257
14758.48 244
14759.63 221
14760.77 237
14761.92 275
14763.07 264
14764.22 206
14765.37 237
14766.52 229
14767.66 271
14768.81 248
14769.96 238
14771.11 245
14772.26 243
14773.41 245
14774.55 246
14775.70 214
14776.85 244
14778.00 219
14779.15 217
14780.30 234
14781.45 233
14782.60 266
14783.74 232
14784.89 228
14786.04 244
14787.19 221
14788.34 228
14789.49 235
14790.64 230
14791.79 217
14792.94 240
14794.09 229
14795.24 239
14796.39 233
14797.54 227
14798.69 212
14799.83 214
14800.98 226
14802.13 232
14803.28 228
14804.43 225
14805.58 198
14806.73 213
14807.88 218
14809.03 221
14810.18 227
14811.33 233
14812.48 237
14813.63 215
14814.78 240
14815.93 200
14817.08 198
14818.23 217
14819.38 224
14820.53 220
14821.69 228
14822.84 227
14823.99 196
14825.14 202
14826.29 236
14827.44 189
14828.59 186
14829.74 205
14830.89 218
14832.04 216
14833.19 180
14834.34 194
14835.49 212
14836.65 216
14837.80 213
14838.95 215
14840.10 214
14841.25 205
14842.40 224
14843.55 208
14844.70 202
14845.85 199
14847.01 210
14848.16 187
14849.31 185
14850.46 187
14851.61 212
14852.76 229
14853.92 209
14855.07 198
14856.22 200
14857.37 217
14858.52 192
14859.67 208
14860.83 199
14861.98 208
14863.13 218
14864.28 201
14865.44 218
14866.59 193
14867.74 214
14868.89 200
14870.04 199
14871.20 190
14872.35 214
14873.50 205
14874.65 219
14875.81 190
14876.96 204
14878.11 189
14879.26 191
14880.42 185
14881.57 207
14882.72 185
14883.88 197
14885.03 226
14886.18 237
14887.33 207
14888.49 202
14889.64 202
14890.79 194
14891.95 186
14893.10 185
14894.25 161
14895.41 209
14896.56 221
14897.71 208
14898.87 175
14900.02 198
14901.17 179
14902.33 197
14903.48 175
14904.63 189
14905.79 179
14906.94 190
14908.10 223
14909.25 203
14910.40 174
14911.56 173
14912.71 212
14913.87 211
14915.02 189
14916.17 208
14917.33 214
14918.48 199
14919.64 205
14920.79 204
14921.94 195
14923.10 222
14924.25 209
14925.41 185
14926.56 180
14927.72 213
14928.87 180
14930.03 174
14931.18 193
14932.34 193
14933.49 191
14934.65 198
14935.80 180
14936.96 195
14938.11 169
14939.27 192
14940.42 182
14941.58 220
14942.73 212
14943.89 209
14945.04 196
14946.20 198
14947.35 185
14948.51 202
14949.66 203
14950.82 222
14951.97 242
14953.13 182
14954.28 195
14955.44 209
14956.60 220
14957.75 189
14958.91 210
14960.06 213
14961.22 179
14962.37 192
14963.53 202
14964.69 225
14965.84 210
14967.00 242
14968.16 235
14969.31 196
14970.47 204
14971.62 205
14972.78 214
14973.94 236
14975.09 230
14976.25 234
14977.41 191
14978.56 203
14979.72 213
14980.88 203
14982.03 201
14983.19 201
14984.35 180
14985.50 203
14986.66 194
14987.82 212
14988.97 196
14990.13 224
14991.29 188
14992.44 227
14993.60 204
14994.76 215
14995.92 202
14997.07 190
14998.23 194
14999.39 209
15000.55 220
15001.70 190
15002.86 196
15004.02 206
15005.18 219
15006.33 201
15007.49 235
15008.65 206
15009.81 216
15010.96 221
15012.12 188
15013.28 213
15014.44 187
15015.60 188
15016.75 205
15017.91 210
15019.07 209
15020.23 215
15021.39 191
15022.54 205
15023.70 211
15024.86 224
15026.02 188
15027.18 193
15028.34 187
15029.49 199
15030.65 219
15031.81 203
15032.97 191
15034.13 212
15035.29 208
15036.45 205
15037.61 179
15038.76 188
15039.92 193
15041.08 194
15042.24 193
15043.40 211
15044.56 219
15045.72 217
15046.88 175
15048.04 183
15049.20 183
15050.36 185
15051.51 200
15052.67 226
15053.83 195
15054.99 197
15056.15 176
15057.31 203
15058.47 173
15059.63 183
15060.79 212
15061.95 171
15063.11 209
15064.27 185
15065.43 198
15066.59 184
15067.75 172
15068.91 205
15070.07 218
15071.23 213
15072.39 170
15073.55 207
15074.71 216
15075.87 197
15077.03 180
15078.19 184
15079.35 212
15080.51 189
15081.67 193
15082.83 206
15083.99 192
15085.16 189
15086.32 177
15087.48 183
15088.64 185
15089.80 211
15090.96 211
15092.12 211
15093.28 164
15094.44 200
15095.60 234
15096.76 217
15097.93 208
15099.09 187
15100.25 166
15101.41 185
15102.57 194
15103.73 191
15104.89 172
15106.05 207
15107.22 229
15108.38 173
15109.54 206
15110.70 197
15111.86 223
15113.02 192
15114.19 193
15115.35 192
15116.51 207
15117.67 203
15118.83 178
15120.00 172
15121.16 188
15122.32 209
15123.48 220
15124.64 223
15125.81 197
15126.97 213
15128.13 202
15129.29 211
15130.46 181
15131.62 210
15132.78 205
15133.94 192
15135.11 200
15136.27 192
15137.43 188
15138.59 201
15139.76 190
15140.92 189
15142.08 209
15143.25 229
15144.41 226
15145.57 218
15146.73 221
15147.90 200
15149.06 223
15150.22 206
15151.39 202
15152.55 190
15153.71 195
15154.88 219
15156.04 216
15157.20 207
15158.37 179
15159.53 210
15160.69 209
15161.86 208
15163.02 188
15164.19 175
15165.35 193
15166.51 218
15167.68 209
15168.84 187
15170.00 209
15171.17 197
15172.33 206
15173.50 218
15174.66 211
15175.83 209
15176.99 208
15178.15 201
15179.32 200
15180.48 190
15181.65 201
15182.81 201
15183.98 233
15185.14 209
15186.30 205
15187.47 193
15188.63 208
15189.80 251
15190.96 183
15192.13 187
15193.29 213
15194.46 210
15195.62 220
15196.79 217
15197.95 209
15199.12 210
15200.28 220
15201.45 216
15202.61 195
15203.78 210
15204.94 205
15206.11 216
15207.27 188
15208.44 178
15209.61 195
15210.77 211
15211.94 213
15213.10 227
15214.27 236
15215.43 236
15216.60 195
15217.76 240
15218.93 231
15220.10 217
15221.26 215
15222.43 221
15223.59 214
15224.76 217
15225.93 216
15227.09 216
15228.26 205
15229.42 209
15230.59 241
15231.76 245
15232.92 241
15234.09 230
15235.26 240
15236.42 230
15237.59 226
15238.76 267
15239.92 238
15241.09 230
15242.26 222
15243.42 263
15244.59 263
15245.76 223
15246.92 221
15248.09 195
15249.26 235
15250.42 221
15251.59 244
15252.76 218
15253.93 221
15255.09 240
15256.26 237
15257.43 219
15258.60 190
15259.76 209
15260.93 199
15262.10 217
15263.26 182
15264.43 176
15265.60 200
15266.77 213
15267.94 198
15269.10 211
15270.27 203
15271.44 205
15272.61 206
15273.77 224
15274.94 195
15276.11 197
15277.28 215
15278.45 209
15279.62 201
15280.78 191
15281.95 206
15283.12 211
15284.29 228
15285.46 227
15286.62 203
15287.79 188
15288.96 206
15290.13 205
15291.30 196
15292.47 205
15293.64 204
15294.81 200
15295.97 194
15297.14 187
15298.31 196
15299.48 204
15300.65 210
15301.82 227
15302.99 204
15304.16 195
15305.33 195
15306.49 222
15307.66 201
15308.83 207
15310.00 195
15311.17 197
15312.34 181
15313.51 193
15314.68 194
15315.85 209
15317.02 197
15318.19 189
15319.36 201
15320.53 197
15321.70 190
15322.87 216
15324.04 216
15325.21 218
15326.38 199
15327.55 205
15328.72 211
15329.89 196
15331.06 201
15332.23 212
15333.40 222
15334.57 233
15335.74 219
15336.91 202
15338.08 186
15339.25 204
15340.42 190
15341.59 194
15342.76 197
15343.93 207
15345.10 191
15346.27 215
15347.44 226
15348.62 187
15349.79 213
15350.96 220
15352.13 209
15353.30 188
15354.47 220
15355.64 200
15356.81 213
15357.98 193
15359.15 245
15360.33 217
15361.50 206
15362.67 191
15363.84 205
15365.01 206
15366.18 202
15367.35 195
15368.53 195
15369.70 197
15370.87 207
15372.04 217
15373.21 188
15374.38 169
15375.56 202
15376.73 210
15377.90 208
15379.07 177
15380.24 202
15381.42 205
15382.59 182
15383.76 186
15384.93 205
15386.10 203
15387.28 199
15388.45 202
15389.62 192
15390.79 181
15391.97 194
15393.14 212
15394.31 236
15395.48 179
15396.66 212
15397.83 220
15399.00 217
15400.17 224
15401.35 183
15402.52 184
15403.69 199
15404.87 202
15406.04 202
15407.21 182
15408.39 182
15409.56 225
15410.73 201
15411.91 166
15413.08 202
15414.25 191
15415.42 193
15416.60 210
15417.77 192
15418.95 225
15420.12 188
15421.29 205
15422.47 193
15423.64 182
15424.81 207
15425.99 190
15427.16 207
15428.33 186
15429.51 172
15430.68 189
15431.86 205
15433.03 208
15434.20 197
15435.38 193
15436.55 195
15437.73 204
15438.90 194
15440.08 171
15441.25 175
15442.42 203
15443.60 208
15444.77 179
15445.95 152
15447.12 167
15448.30 180
15449.47 212
15450.65 185
15451.82 178
15453.00 199
15454.17 210
15455.35 207
15456.52 187
15457.70 191
15458.87 221
15460.05 192
15461.22 190
15462.40 169
15463.57 185
15464.75 172
15465.92 192
15467.10 160
15468.27 162
15469.45 162
15470.62 174
15471.80 192
15472.97 169
15474.15 166
15475.33 193
15476.50 196
15477.68 188
15478.85 184
15480.03 171
15481.20 166
15482.38 186
15483.56 175
15484.73 192
15485.91 195
15487.08 180
15488.26 200
15489.44 214
15490.61 202
15491.79 191
15492.97 190
15494.14 205
15495.32 179
15496.49 203
15497.67 219
15498.85 203
15500.02 182
15501.20 199
15502.38 201
15503.55 194
15504.73 191
15505.91 209
15507.08 185
15508.26 196
15509.44 198
15510.62 178
15511.79 175
15512.97 218
15514.15 210
15515.32 227
15516.50 235
15517.68 186
15518.86 182
15520.03 202
15521.21 197
15522.39 208
15523.57 181
15524.74 203
15525.92 189
15527.10 191
15528.28 193
15529.45 200
15530.63 197
15531.81 203
15532.99 201
15534.16 215
15535.34 194
15536.52 206
15537.70 184
15538.88 203
15540.06 184
15541.23 187
15542.41 191
15543.59 210
15544.77 200
15545.95 182
15547.12 206
15548.30 211
15549.48 211
15550.66 214
15551.84 223
15553.02 188
15554.20 213
15555.37 227
15556.55 233
15557.73 219
15558.91 194
15560.09 245
15561.27 201
15562.45 202
15563.63 214
15564.81 198
15565.98 192
15567.16 227
15568.34 190
15569.52 201
15570.70 212
15571.88 235
15573.06 228
15574.24 205
15575.42 207
15576.60 226
15577.78 223
15578.96 243
15580.14 213
15581.32 218
15582.50 205
15583.68 243
15584.86 235
15586.04 228
15587.22 198
15588.40 202
15589.58 228
15590.76 233
15591.94 204
15593.12 232
15594.30 225
15595.48 220
15596.66 208
15597.84 227
15599.02 230
15600.20 239
15601.38 223
15602.56 225
15603.74 207
15604.92 241
15606.10 235
15607.28 241
15608.46 231
15609.64 253
15610.82 266
15612.00 230
15613.19 254
15614.37 233
15615.55 251
15616.73 259
15617.91 259
15619.09 263
15620.27 261
15621.45 270
15622.63 259
15623.82 235
15625.00 258
15626.18 281
15627.36 235
15628.54 250
15629.72 235
15630.90 293
15632.09 254
15633.27 240
15634.45 240
15635.63 249
15636.81 298
15637.99 303
15639.18 314
15640.36 259
15641.54 267
15642.72 275
15643.90 284
15645.09 275
15646.27 260
15647.45 266
15648.63 291
15649.82 284
15651.00 312
15652.18 278
15653.36 276
15654.54 310
15655.73 326
15656.91 298
15658.09 278
15659.28 292
15660.46 274
15661.64 286
15662.82 274
15664.01 294
15665.19 323
15666.37 357
15667.55 292
15668.74 298
15669.92 308
15671.10 307
15672.29 274
15673.47 280
15674.65 301
15675.84 300
15677.02 342
15678.20 308
15679.39 272
15680.57 276
15681.75 286
15682.94 301
15684.12 346
15685.30 293
15686.49 302
15687.67 305
15688.86 330
15690.04 297
15691.22 300
15692.41 300
15693.59 299
15694.78 292
15695.96 296
15697.14 316
15698.33 299
15699.51 340
15700.70 362
15701.88 328
15703.06 344
15704.25 340
15705.43 338
15706.62 375
15707.80 364
15708.99 366
15710.17 364
15711.36 356
15712.54 377
15713.73 381
15714.91 362
15716.09 373
15717.28 386
15718.46 409
15719.65 430
15720.83 406
15722.02 425
15723.20 448
15724.39 421
15725.57 392
15726.76 419
15727.95 397
15729.13 384
15730.32 398
15731.50 387
15732.69 356
15733.87 402
15735.06 423
15736.24 380
15737.43 348
15738.61 350
15739.80 374
15740.99 332
15742.17 359
15743.36 365
15744.54 372
15745.73 358
15746.92 363
15748.10 354
15749.29 371
15750.47 378
15751.66 383
15752.85 366
15754.03 367
15755.22 380
15756.40 394
15757.59 426
15758.78 387
15759.96 359
15761.15 368
15762.34 377
15763.52 366
15764.71 397
15765.90 416
15767.08 357
15768.27 378
15769.46 385
15770.64 355
15771.83 352
15773.02 360
15774.20 320
15775.39 348
15776.58 303
15777.77 354
15778.95 330
15780.14 338
15781.33 343
15782.51 318
15783.70 325
15784.89 335
15786.08 344
15787.26 360
15788.45 340
15789.64 327
15790.83 344
15792.01 338
15793.20 318
15794.39 277
15795.58 321
15796.77 301
15797.95 329
15799.14 318
15800.33 272
15801.52 290
15802.71 314
15803.89 301
15805.08 294
15806.27 298
15807.46 289
15808.65 281
15809.84 261
15811.02 266
15812.21 291
15813.40 295
15814.59 274
15815.78 287
15816.97 268
15818.15 296
15819.34 285
15820.53 304
15821.72 288
15822.91 306
15824.10 305
15825.29 261
15826.48 256
15827.67 259
15828.85 293
15830.04 302
15831.23 283
15832.42 261
15833.61 270
15834.80 260
15835.99 251
15837.18 262
15838.37 304
15839.56 260
15840.75 266
15841.94 256
15843.13 263
15844.32 260
15845.51 255
15846.70 261
15847.89 247
15849.08 261
15850.27 259
15851.46 269
15852.65 235
15853.84 242
15855.03 273
15856.22 276
15857.41 273
15858.60 268
15859.79 258
15860.98 277
15862.17 261
15863.36 263
15864.55 274
15865.74 291
15866.93 262
15868.12 260
15869.31 250
15870.50 273
15871.69 282
15872.88 246
15874.07 282
15875.26 285
15876.45 254
15877.64 255
15878.84 253
15880.03 279
15881.22 265
15882.41 276
15883.60 268
15884.79 262
15885.98 305
15887.17 294
15888.36 265
15889.56 276
15890.75 256
15891.94 267
15893.13 278
15894.32 256
15895.51 278
15896.71 257
15897.90 265
15899.09 262
15900.28 249
15901.47 278
15902.66 296
15903.86 290
15905.05 262
15906.24 241
15907.43 305
15908.62 305
15909.82 287
15911.01 276
15912.20 292
15913.39 300
15914.58 269
15915.78 274
15916.97 269
15918.16 261
15919.35 286
15920.55 301
15921.74 249
15922.93 275
15924.12 269
15925.32 266
15926.51 263
15927.70 275
15928.90 275
15930.09 258
15931.28 242
15932.47 280
15933.67 257
15934.86 255
15936.05 303
15937.25 281
15938.44 257
15939.63 279
15940.83 280
15942.02 265
15943.21 264
15944.41 266
15945.60 244
15946.79 251
15947.99 279
15949.18 270
15950.37 222
15951.57 244
15952.76 247
15953.96 222
15955.15 250
15956.34 244
15957.54 256
15958.73 245
15959.92 224
15961.12 214
15962.31 209
15963.51 240
15964.70 254
15965.90 234
15967.09 227
15968.28 221
15969.48 240
15970.67 227
15971.87 213
15973.06 230
15974.26 220
15975.45 222
15976.65 222
15977.84 200
15979.03 223
15980.23 228
15981.42 210
15982.62 222
15983.81 224
15985.01 195
15986.20 216
15987.40 198
15988.59 222
15989.79 203
15990.98 217
15992.18 230
15993.37 188
15994.57 198
15995.77 201
15996.96 193
15998.16 193
15999.35 212
16000.55 223
16001.74 216
16002.94 199
16004.13 215
16005.33 221
16006.53 219
16007.72 198
16008.92 207
16010.11 185
16011.31 185
16012.51 190
16013.70 189
16014.90 197
16016.09 192
16017.29 194
16018.49 214
16019.68 218
16020.88 177
16022.07 208
16023.27 216
16024.47 200
16025.66 172
16026.86 189
16028.06 187
16029.25 190
16030.45 180
16031.65 167
16032.84 202
16034.04 199
16035.24 210
16036.43 178
16037.63 204
16038.83 209
16040.02 214
16041.22 160
16042.42 175
16043.62 214
16044.81 203
16046.01 171
16047.21 186
16048.40 205
16049.60 197
16050.80 191
16052.00 178
16053.19 207
16054.39 225
16055.59 202
16056.79 200
16057.99 190
16059.18 190
16060.38 183
16061.58 194
16062.78 195
16063.97 170
16065.17 178
16066.37 177
16067.57 171
16068.77 179
16069.96 195
16071.16 189
16072.36 188
16073.56 185
16074.76 176
16075.96 186
16077.15 203
16078.35 184
16079.55 178
16080.75 194
16081.95 161
16083.15 184
16084.35 189
16085.54 184
16086.74 168
16087.94 172
16089.14 162
16090.34 166
16091.54 180
16092.74 159
16093.94 179
16095.14 163
16096.33 176
16097.53 192
16098.73 205
16099.93 187
16101.13 188
16102.33 184
16103.53 189
16104.73 192
16105.93 198
16107.13 175
16108.33 187
16109.53 176
16110.73 190
16111.93 188
16113.13 147
16114.33 171
16115.53 178
16116.73 197
16117.93 204
16119.13 187
16120.33 178
16121.53 177
16122.73 188
16123.93 190
16125.13 186
16126.33 181
16127.53 190
16128.73 192
16129.93 180
16131.13 182
16132.33 196
16133.53 188
16134.73 184
16135.93 171
16137.13 167
16138.33 166
16139.53 164
16140.73 191
16141.93 175
16143.13 177
16144.34 182
16145.54 181
16146.74 162
16147.94 190
16149.14 183
16150.34 174
16151.54 182
16152.74 196
16153.94 176
16155.15 166
16156.35 181
16157.55 143
16158.75 160
16159.95 162
16161.15 174
16162.35 157
16163.56 170
16164.76 193
16165.96 191
16167.16 188
16168.36 160
16169.56 172
16170.77 173
16171.97 182
16173.17 198
16174.37 175
16175.57 186
16176.78 189
16177.98 177
16179.18 167
16180.38 160
16181.59 191
16182.79 164
16183.99 171
16185.19 151
16186.40 180
16187.60 193
16188.80 202
16190.00 203
16191.21 200
16192.41 193
16193.61 178
16194.81 193
16196.02 171
16197.22 165
16198.42 191
16199.63 191
16200.83 176
16202.03 165
16203.23 157
16204.44 180
16205.64 177
16206.84 163
16208.05 194
16209.25 177
16210.45 160
16211.66 192
16212.86 186
16214.06 188
16215.27 153
16216.47 170
16217.68 181
16218.88 184
16220.08 211
16221.29 186
16222.49 194
16223.69 169
16224.90 213
16226.10 184
16227.31 201
16228.51 170
16229.71 197
16230.92 193
16232.12 183
16233.33 184
16234.53 187
16235.74 201
16236.94 200
16238.14 196
16239.35 182
16240.55 186
16241.76 173
16242.96 185
16244.17 184
16245.37 187
16246.58 172
16247.78 173
16248.99 162
16250.19 162
16251.40 180
16252.60 205
16253.81 194
16255.01 204
16256.22 218
16257.42 224
16258.63 211
16259.83 216
16261.04 203
16262.24 197
16263.45 215
16264.65 206
16265.86 201
16267.06 199
16268.27 217
16269.47 190
16270.68 210
16271.89 218
16273.09 197
16274.30 198
16275.50 198
16276.71 222
16277.91 252
16279.12 224
16280.33 226
16281.53 216
16282.74 209
16283.94 222
16285.15 206
16286.36 211
16287.56 205
16288.77 240
16289.98 237
16291.18 237
16292.39 214
16293.59 217
16294.80 203
16296.01 199
16297.21 221
16298.42 244
16299.63 227
16300.83 243
16302.04 222
16303.25 214
16304.46 239
16305.66 216
16306.87 243
16308.08 237
16309.28 227
16310.49 210
16311.70 219
16312.90 234
16314.11 197
16315.32 199
16316.53 202
16317.73 233
16318.94 210
16320.15 231
16321.36 214
16322.56 218
16323.77 213
16324.98 235
16326.19 207
16327.39 204
16328.60 216
16329.81 190
16331.02 187
16332.23 194
16333.43 191
16334.64 194
16335.85 201
16337.06 209
16338.27 184
16339.47 184
16340.68 185
16341.89 191
16343.10 183
16344.31 182
16345.52 193
16346.72 188
16347.93 187
16349.14 182
16350.35 181
16351.56 179
16352.77 197
16353.98 188
16355.18 197
16356.39 191
16357.60 161
16358.81 190
16360.02 203
16361.23 203
16362.44 207
16363.65 209
16364.86 198
16366.07 211
16367.27 194
16368.48 203
16369.69 199
16370.90 174
16372.11 174
16373.32 188
16374.53 196
16375.74 174
16376.95 177
16378.16 208
16379.37 209
16380.58 188
16381.79 179
16383.00 194
16384.21 206
16385.42 183
16386.63 170
16387.84 201
16389.05 173
16390.26 164
16391.47 206
16392.68 187
16393.89 183
16395.10 194
16396.31 187
16397.52 180
16398.73 171
16399.94 183
16401.15 199
16402.36 153
16403.57 159
16404.78 156
16405.99 173
16407.20 190
16408.41 180
16409.62 165
16410.84 178
16412.05 164
16413.26 180
16414.47 172
16415.68 168
16416.89 160
16418.10 162
16419.31 170
16420.52 188
16421.73 177
16422.95 184
16424.16 163
16425.37 193
16426.58 180
16427.79 195
16429.00 191
16430.21 206
16431.43 196
16432.64 168
16433.85 187
16435.06 181
16436.27 187
16437.48 167
16438.70 159
16439.91 170
16441.12 187
16442.33 198
16443.54 189
16444.76 184
16445.97 168
16447.18 192
16448.39 194
16449.61 177
16450.82 177
16452.03 163
16453.24 178
16454.45 170
16455.67 160
16456.88 169
16458.09 179
16459.31 179
16460.52 170
16461.73 162
16462.94 153
16464.16 170
16465.37 194
16466.58 152
16467.79 173
16469.01 185
16470.22 190
16471.43 164
16472.65 161
16473.86 160
16475.07 159
16476.29 163
16477.50 150
16478.71 146
16479.93 154
16481.14 175
16482.35 159
16483.57 177
16484.78 156
16485.99 157
16487.21 155
16488.42 154
16489.64 156
16490.85 159
16492.06 159
16493.28 150
16494.49 174
16495.70 172
16496.92 184
16498.13 179
16499.35 178
16500.56 196
16501.77 157
16502.99 164
16504.20 141
16505.42 155
16506.63 188
16507.85 192
16509.06 179
16510.28 173
16511.49 154
16512.70 168
16513.92 169
16515.13 158
16516.35 178
16517.56 162
16518.78 173
16519.99 150
16521.21 139
16522.42 150
16523.64 175
16524.85 141
16526.07 164
16527.28 145
16528.50 133
16529.71 144
16530.93 158
16532.14 181
16533.36 141
16534.57 166
16535.79 183
16537.01 170
16538.22 158
16539.44 161
16540.65 179
16541.87 185
16543.08 166
16544.30 173
16545.52 169
16546.73 164
16547.95 180
16549.16 188
16550.38 166
16551.60 171
16552.81 162
16554.03 162
16555.24 162
16556.46 162
16557.68 159
16558.89 175
16560.11 178
16561.32 172
16562.54 166
16563.76 182
16564.97 193
16566.19 148
16567.41 143
16568.62 174
16569.84 162
16571.06 180
16572.27 158
16573.49 154
16574.71 156
16575.93 152
16577.14 169
16578.36 163
16579.58 132
16580.79 173
16582.01 182
16583.23 182
16584.44 167
16585.66 171
16586.88 172
16588.10 182
16589.31 171
16590.53 160
16591.75 166
16592.97 182
16594.18 163
16595.40 184
16596.62 150
16597.84 167
16599.06 154
16600.27 186
16601.49 184
16602.71 169
16603.93 166
16605.14 160
16606.36 174
16607.58 164
16608.80 199
16610.02 187
16611.24 164
16612.45 176
16613.67 170
16614.89 151
16616.11 171
16617.33 165
16618.55 141
16619.76 163
16620.98 138
16622.20 157
16623.42 178
16624.64 163
16625.86 166
16627.08 159
16628.30 154
16629.51 164
16630.73 182
16631.95 189
16633.17 140
16634.39 155
16635.61 185
16636.83 198
16638.05 152
16639.27 163
16640.49 141
16641.71 156
16642.92 153
16644.14 169
16645.36 162
16646.58 148
16647.80 146
16649.02 170
16650.24 153
16651.46 148
16652.68 157
16653.90 161
16655.12 176
16656.34 169
16657.56 133
16658.78 144
16660.00 165
16661.22 167
16662.44 159
16663.66 156
16664.88 163
16666.10 173
16667.32 153
16668.54 161
16669.76 146
16670.98 151
16672.20 165
16673.42 172
16674.64 155
16675.87 149
16677.09 165
16678.31 166
16679.53 165
16680.75 164
16681.97 143
16683.19 129
16684.41 152
16685.63 137
16686.85 149
16688.07 136
16689.30 156
16690.52 172
16691.74 161
16692.96 144
16694.18 148
16695.40 151
16696.62 169
16697.84 161
16699.07 146
16700.29 142
16701.51 133
16702.73 171
16703.95 173
16705.17 164
16706.40 163
16707.62 172
16708.84 159
16710.06 160
16711.28 135
16712.50 143
16713.73 157
16714.95 166
16716.17 140
16717.39 152
16718.61 149
16719.84 162
16721.06 181
16722.28 144
16723.50 153
16724.73 166
16725.95 157
16727.17 164
16728.39 157
16729.62 129
16730.84 153
16732.06 144
16733.28 144
16734.51 132
16735.73 151
16736.95 161
16738.18 140
16739.40 159
16740.62 146
16741.84 161
16743.07 174
16744.29 162
16745.51 132
16746.74 163
16747.96 155
16749.18 174
16750.41 160
16751.63 143
16752.85 138
16754.08 160
16755.30 177
16756.52 162
16757.75 162
16758.97 143
16760.20 167
16761.42 155
16762.64 156
16763.87 158
16765.09 155
16766.31 180
16767.54 151
16768.76 165
16769.99 153
16771.21 145
16772.43 167
16773.66 147
16774.88 125
16776.11 146
16777.33 170
16778.56 162
16779.78 164
16781.01 160
16782.23 142
16783.45 160
16784.68 152
16785.90 168
16787.13 140
16788.35 157
16789.58 183
16790.80 142
16792.03 147
16793.25 128
16794.48 165
16795.70 167
16796.93 161
16798.15 123
16799.38 148
16800.60 163
16801.83 158
16803.05 137
16804.28 130
16805.50 150
16806.73 164
16807.95 157
16809.18 163
16810.41 173
16811.63 153
16812.86 148
16814.08 133
16815.31 141
16816.53 156
16817.76 137
16818.99 181
16820.21 136
16821.44 132
16822.66 156
16823.89 163
16825.12 167
16826.34 143
16827.57 161
16828.79 154
16830.02 161
16831.25 183
16832.47 151
16833.70 159
16834.93 159
16836.15 164
16837.38 143
16838.61 155
16839.83 134
16841.06 183
16842.29 162
16843.51 141
16844.74 156
16845.97 156
16847.19 191
16848.42 167
16849.65 171
16850.87 154
16852.10 158
16853.33 172
16854.56 171
16855.78 164
16857.01 175
16858.24 170
16859.46 194
16860.69 192
16861.92 194
16863.15 203
16864.37 207
16865.60 195
16866.83 196
16868.06 212
16869.28 209
16870.51 236
16871.74 205
16872.97 201
16874.20 225
16875.42 212
16876.65 203
16877.88 232
16879.11 235
16880.34 240
16881.56 238
16882.79 213
16884.02 211
16885.25 219
16886.48 246
16887.71 243
16888.93 262
16890.16 212
16891.39 228
16892.62 234
16893.85 224
16895.08 234
16896.31 244
16897.53 228
16898.76 195
16899.99 202
16901.22 253
16902.45 232
16903.68 230
16904.91 207
16906.14 198
16907.37 221
16908.59 182
16909.82 197
16911.05 200
16912.28 212
16913.51 201
16914.74 196
16915.97 191
16917.20 175
16918.43 184
16919.66 209
16920.89 186
16922.12 202
16923.35 200
16924.58 195
16925.81 191
16927.04 183
16928.27 194
16929.50 158
16930.73 177
16931.96 176
16933.19 176
16934.42 188
16935.65 157
16936.88 177
16938.11 182
16939.34 177
16940.57 158
16941.80 167
16943.03 181
16944.26 165
16945.49 154
16946.72 168
16947.95 169
16949.18 154
16950.41 149
16951.64 185
16952.87 168
16954.10 175
16955.33 190
16956.57 183
16957.80 146
16959.03 157
16960.26 150
16961.49 174
16962.72 163
16963.95 153
16965.18 174
16966.41 177
16967.65 181
16968.88 163
16970.11 180
16971.34 168
16972.57 168
16973.80 154
16975.03 138
16976.27 168
16977.50 194
16978.73 191
16979.96 170
16981.19 176
16982.42 171
16983.66 156
16984.89 174
16986.12 168
16987.35 173
16988.58 195
16989.82 190
16991.05 195
16992.28 181
16993.51 178
16994.75 176
16995.98 176
16997.21 200
16998.44 181
16999.67 169
17000.91 168
17002.14 177
17003.37 173
17004.61 205
17005.84 157
17007.07 186
17008.30 172
17009.54 147
17010.77 177
17012.00 171
17013.23 181
17014.47 159
17015.70 193
17016.93 184
17018.17 208
17019.40 163
17020.63 177
17021.87 162
17023.10 181
17024.33 167
17025.57 159
17026.80 168
17028.03 175
17029.27 150
17030.50 167
17031.73 134
17032.97 169
17034.20 168
17035.44 186
17036.67 164
17037.90 179
17039.14 160
17040.37 164
17041.60 160
17042.84 163
17044.07 168
17045.31 172
17046.54 168
17047.78 146
17049.01 147
17050.24 157
17051.48 120
17052.71 152
17053.95 174
17055.18 170
17056.42 160
17057.65 148
17058.89 187
17060.12 147
17061.35 155
17062.59 193
17063.82 166
17065.06 166
17066.29 172
17067.53 155
17068.76 160
17070.00 154
17071.23 144
17072.47 150
17073.70 153
17074.94 137
17076.17 160
17077.41 129
17078.65 133
17079.88 158
17081.12 181
17082.35 165
17083.59 161
17084.82 162
17086.06 159
17087.29 133
17088.53 145
17089.77 161
17091.00 154
17092.24 154
17093.47 141
17094.71 150
17095.94 137
17097.18 152
17098.42 157
17099.65 169
17100.89 158
17102.12 142
17103.36 146
17104.60 152
17105.83 149
17107.07 160
17108.31 165
17109.54 151
17110.78 127
17112.02 140
17113.25 163
17114.49 166
17115.73 142
17116.96 136
17118.20 143
17119.44 143
17120.67 145
17121.91 160
17123.15 163
17124.38 144
17125.62 146
17126.86 133
17128.10 151
17129.33 145
17130.57 133
17131.81 144
17133.04 135
17134.28 153
17135.52 136
17136.76 132
17137.99 117
17139.23 121
17140.47 142
17141.71 149
17142.94 142
17144.18 135
17145.42 152
17146.66 119
17147.90 130
17149.13 139
17150.37 141
17151.61 142
17152.85 138
17154.08 142
17155.32 154
17156.56 123
17157.80 144
17159.04 158
17160.28 138
17161.51 120
17162.75 152
17163.99 149
17165.23 121
17166.47 128
17167.71 145
17168.95 127
17170.18 122
17171.42 134
17172.66 147
17173.90 152
17175.14 162
17176.38 143
17177.62 134
17178.86 127
17180.09 121
17181.33 139
17182.57 126
17183.81 136
17185.05 138
17186.29 140
17187.53 145
17188.77 153
17190.01 145
17191.25 123
17192.49 122
17193.73 108
17194.97 122
17196.21 145
17197.45 123
17198.69 129
17199.92 137
17201.16 137
17202.40 154
17203.64 141
17204.88 141
17206.12 142
17207.36 149
17208.60 148
17209.84 134
17211.08 137
17212.32 145
17213.56 123
17214.81 145
17216.05 138
17217.29 143
17218.53 146
17219.77 169
17221.01 145
17222.25 122
17223.49 123
17224.73 132
17225.97 124
17227.21 156
17228.45 148
17229.69 145
17230.93 120
17232.17 129
17233.41 153
17234.66 107
17235.90 120
17237.14 156
17238.38 152
17239.62 133
17240.86 123
17242.10 165
17243.34 168
17244.58 128
17245.83 117
17247.07 143
17248.31 137
17249.55 110
17250.79 128
17252.03 130
17253.28 164
17254.52 117
17255.76 130
17257.00 138
17258.24 119
17259.48 137
17260.73 123
17261.97 131
17263.21 129
17264.45 133
17265.69 142
17266.94 136
17268.18 152
17269.42 151
17270.66 125
17271.91 125
17273.15 117
17274.39 122
17275.63 126
17276.88 115
17278.12 146
17279.36 137
17280.60 141
17281.85 141
17283.09 148
17284.33 135
17285.57 131
17286.82 115
17288.06 154
17289.30 131
17290.55 123
17291.79 95
17293.03 152
17294.28 139
17295.52 114
17296.76 106
17298.01 133
17299.25 120
17300.49 138
17301.74 135
17302.98 126
17304.22 127
17305.47 143
17306.71 132
17307.95 117
17309.20 115
17310.44 126
17311.68 149
17312.93 134
17314.17 116
17315.42 124
17316.66 150
17317.90 135
17319.15 129
17320.39 149
17321.64 131
17322.88 132
17324.12 134
17325.37 128
17326.61 129
17327.86 118
17329.10 128
17330.35 162
17331.59 138
17332.83 127
17334.08 117
17335.32 138
17336.57 127
17337.81 135
17339.06 147
17340.30 134
17341.55 154
17342.79 123
17344.04 151
17345.28 138
17346.53 138
17347.77 115
17349.02 165
17350.26 111
17351.51 112
17352.75 107
17354.00 135
17355.24 138
17356.49 117
17357.73 142
17358.98 130
17360.23 125
17361.47 119
17362.72 131
17363.96 128
17365.21 143
17366.45 117
17367.70 125
17368.95 104
17370.19 93
17371.44 112
17372.68 123
17373.93 113
17375.18 115
17376.42 138
17377.67 109
17378.91 120
17380.16 124
17381.41 137
17382.65 113
17383.90 105
17385.15 106
17386.39 129
17387.64 106
17388.89 118
17390.13 113
17391.38 126
17392.63 129
17393.87 136
17395.12 138
17396.37 134
17397.61 119
17398.86 132
17400.11 125
17401.35 131
17402.60 131
17403.85 130
17405.09 129
17406.34 121
17407.59 160
17408.84 127
17410.08 136
17411.33 138
17412.58 125
17413.83 119
17415.07 113
17416.32 124
17417.57 114
17418.82 113
17420.06 117
17421.31 127
17422.56 108
17423.81 124
17425.05 110
17426.30 122
17427.55 126
17428.80 133
17430.05 122
17431.29 119
17432.54 129
17433.79 142
17435.04 117
17436.29 145
17437.54 137
17438.78 145
17440.03 110
17441.28 154
17442.53 148
17443.78 121
17445.03 120
17446.27 121
17447.52 110
17448.77 112
17450.02 129
17451.27 118
17452.52 116
17453.77 146
17455.02 133
17456.27 146
17457.51 114
17458.76 166
17460.01 119
17461.26 150
17462.51 156
17463.76 142
17465.01 169
17466.26 111
17467.51 135
17468.76 161
17470.01 127
17471.26 143
17472.51 131
17473.76 123
17475.01 137
17476.26 128
17477.50 161
17478.75 139
17480.00 156
17481.25 125
17482.50 132
17483.75 132
17485.00 135
17486.25 139
17487.50 142
17488.75 134
17490.00 134
17491.25 116
17492.51 121
17493.76 145
17495.01 118
17496.26 154
17497.51 139
17498.76 128
17500.01 117
17501.26 130
17502.51 134
17503.76 140
17505.01 176
17506.26 167
17507.51 144
17508.76 177
17510.01 166
17511.26 129
17512.52 169
17513.77 138
17515.02 129
17516.27 135
17517.52 146
17518.77 122
17520.02 132
17521.27 138
17522.53 117
17523.78 132
17525.03 144
17526.28 144
17527.53 136
17528.78 127
17530.03 141
17531.29 134
17532.54 132
17533.79 170
17535.04 150
17536.29 145
17537.55 140
17538.80 159
17540.05 141
17541.30 119
17542.55 142
17543.81 136
17545.06 140
17546.31 142
17547.56 155
17548.81 161
17550.07 146
17551.32 133
17552.57 144
17553.82 129
17555.08 155
17556.33 135
17557.58 149
17558.83 144
17560.09 127
17561.34 129
17562.59 140
17563.85 116
17565.10 124
17566.35 146
17567.60 127
17568.86 137
17570.11 127
17571.36 144
17572.62 120
17573.87 145
17575.12 138
17576.38 151
17577.63 156
17578.88 128
17580.14 127
17581.39 145
17582.64 132
17583.90 127
17585.15 155
17586.40 136
17587.66 137
17588.91 169
17590.17 174
17591.42 131
17592.67 138
17593.93 136
17595.18 163
17596.43 138
17597.69 138
17598.94 158
17600.20 137
17601.45 134
17602.71 129
17603.96 149
17605.21 115
17606.47 153
17607.72 143
17608.98 156
17610.23 138
17611.49 150
17612.74 145
17614.00 119
17615.25 137
17616.50 117
17617.76 146
17619.01 184
17620.27 140
17621.52 136
17622.78 155
17624.03 139
17625.29 153
17626.54 120
17627.80 121
17629.05 119
17630.31 134
17631.56 139
17632.82 129
17634.08 126
17635.33 120
17636.59 114
17637.84 151
17639.10 142
17640.35 126
17641.61 129
17642.86 116
17644.12 163
17645.38 131
17646.63 122
17647.89 126
17649.14 118
17650.40 144
17651.66 115
17652.91 115
17654.17 128
17655.42 138
17656.68 128
17657.94 133
17659.19 149
17660.45 145
17661.70 131
17662.96 144
17664.22 138
17665.47 129
17666.73 126
17667.99 131
17669.24 121
17670.50 135
17671.76 133
17673.01 134
17674.27 145
17675.53 134
17676.78 124
17678.04 129
17679.30 149
17680.56 136
17681.81 134
17683.07 130
17684.33 126
17685.58 112
17686.84 120
17688.10 141
17689.36 153
17690.61 130
17691.87 131
17693.13 127
17694.39 124
17695.64 124
17696.90 111
17698.16 115
17699.42 135
17700.67 156
17701.93 141
17703.19 147
17704.45 143
17705.70 122
17706.96 141
17708.22 142
17709.48 118
17710.74 127
17711.99 117
17713.25 123
17714.51 109
17715.77 137
17717.03 143
17718.29 152
17719.54 157
17720.80 114
17722.06 157
17723.32 143
17724.58 150
17725.84 102
17727.10 158
17728.35 125
17729.61 116
17730.87 116
17732.13 128
17733.39 127
17734.65 130
17735.91 120
17737.17 122
17738.43 132
17739.69 122
17740.94 134
17742.20 111
17743.46 133
17744.72 124
17745.98 107
17747.24 144
17748.50 123
17749.76 139
17751.02 141
17752.28 131
17753.54 136
17754.80 151
17756.06 135
17757.32 135
17758.58 119
17759.84 104
17761.10 128
17762.36 129
17763.62 119
17764.88 119
17766.14 129
17767.40 126
17768.66 120
17769.92 117
17771.18 140
17772.44 139
17773.70 122
17774.96 126
17776.22 150
17777.48 121
17778.74 135
17780.00 142
17781.26 123
17782.52 104
17783.78 110
17785.04 122
17786.30 121
17787.57 118
17788.83 144
17790.09 135
17791.35 153
17792.61 116
17793.87 127
17795.13 137
17796.39 109
17797.65 122
17798.91 110
17800.18 127
17801.44 138
17802.70 148
17803.96 142
17805.22 108
17806.48 114
17807.74 138
17809.01 145
17810.27 133
17811.53 113
17812.79 98
17814.05 141
17815.31 117
17816.58 131
17817.84 117
17819.10 121
17820.36 117
17821.62 131
17822.89 141
17824.15 142
17825.41 133
17826.67 136
17827.94 118
17829.20 125
17830.46 110
17831.72 123
17832.98 123
17834.25 137
17835.51 143
17836.77 120
17838.04 115
17839.30 101
17840.56 127
17841.82 113
17843.09 119
17844.35 116
17845.61 125
17846.87 126
17848.14 133
17849.40 148
17850.66 133
17851.93 136
17853.19 118
17854.45 118
17855.72 125
17856.98 140
17858.24 125
17859.51 107
17860.77 145
17862.03 133
17863.30 119
17864.56 100
17865.82 123
17867.09 131
17868.35 118
17869.62 126
17870.88 128
17872.14 107
17873.41 138
17874.67 136
17875.93 139
17877.20 117
17878.46 119
17879.73 123
17880.99 123
17882.26 115
17883.52 119
17884.78 116
17886.05 110
17887.31 119
17888.58 131
17889.84 126
17891.11 132
17892.37 108
17893.63 119
17894.90 125
17896.16 112
17897.43 122
17898.69 121
17899.96 102
17901.22 121
17902.49 130
17903.75 116
17905.02 115
17906.28 130
17907.55 122
17908.81 127
17910.08 144
17911.34 118
17912.61 100
17913.87 115
17915.14 127
17916.41 129
17917.67 128
17918.94 114
17920.20 130
17921.47 127
17922.73 103
17924.00 117
17925.26 117
17926.53 118
17927.80 137
17929.06 122
17930.33 118
17931.59 111
17932.86 113
17934.13 111
17935.39 119
17936.66 125
17937.92 113
17939.19 93
17940.46 135
17941.72 119
17942.99 130
17944.26 138
17945.52 115
17946.79 127
17948.06 124
17949.32 115
17950.59 131
17951.85 115
17953.12 120
17954.39 131
17955.66 130
17956.92 124
17958.19 105
17959.46 125
17960.72 127
17961.99 123
17963.26 118
17964.52 115
17965.79 106
17967.06 139
17968.33 140
17969.59 125
17970.86 99
17972.13 123
17973.40 144
17974.66 124
17975.93 108
17977.20 113
17978.47 130
17979.73 139
17981.00 129
17982.27 124
17983.54 126
17984.80 110
17986.07 125
17987.34 134
17988.61 137
17989.88 134
17991.14 116
17992.41 140
17993.68 104
17994.95 117
17996.22 129
17997.48 131
17998.75 126
18000.02 139
18001.29 117
18002.56 114
18003.83 121
18005.10 115
18006.36 121
18007.63 118
18008.90 122
18010.17 145
18011.44 135
18012.71 133
18013.98 107
18015.25 127
18016.51 130
18017.78 126
18019.05 121
18020.32 106
18021.59 95
18022.86 102
18024.13 111
18025.40 132
18026.67 110
18027.94 111
18029.21 113
18030.48 125
18031.75 104
18033.01 105
18034.28 111
18035.55 100
18036.82 122
18038.09 103
18039.36 119
18040.63 116
18041.90 138
18043.17 138
18044.44 140
18045.71 106
18046.98 105
18048.25 129
18049.52 142
18050.79 117
18052.06 125
18053.33 108
18054.60 121
18055.87 121
18057.14 123
18058.42 122
18059.69 121
18060.96 111
18062.23 114
18063.50 124
18064.77 95
18066.04 115
18067.31 141
18068.58 126
18069.85 114
18071.12 125
18072.39 145
18073.66 119
18074.93 133
18076.21 122
18077.48 133
18078.75 133
18080.02 111
18081.29 113
18082.56 105
18083.83 123
18085.10 121
18086.38 111
18087.65 105
18088.92 133
18090.19 127
18091.46 116
18092.73 102
18094.01 121
18095.28 115
18096.55 134
18097.82 112
18099.09 101
18100.36 127
18101.64 135
18102.91 119
18104.18 132
18105.45 132
18106.73 114
18108.00 127
18109.27 119
18110.54 112
18111.81 119
18113.09 108
18114.36 127
18115.63 164
18116.90 127
18118.18 120
18119.45 117
18120.72 127
18121.99 118
18123.27 111
18124.54 106
18125.81 121
18127.09 145
18128.36 109
18129.63 117
18130.90 132
18132.18 125
18133.45 119
18134.72 109
18136.00 125
18137.27 143
18138.54 110
18139.82 111
18141.09 107
18142.36 119
18143.64 129
18144.91 129
18146.18 120
18147.46 110
18148.73 114
18150.00 130
18151.28 128
18152.55 124
18153.83 122
18155.10 134
18156.37 134
18157.65 110
18158.92 123
18160.20 120
18161.47 106
18162.74 112
18164.02 120
18165.29 131
18166.57 122
18167.84 120
18169.12 126
18170.39 100
18171.66 112
18172.94 121
18174.21 127
18175.49 103
18176.76 115
18178.04 134
18179.31 130
18180.59 113
18181.86 98
18183.14 123
18184.41 116
18185.69 130
18186.96 127
18188.24 109
18189.51 115
18190.79 128
18192.06 118
18193.34 123
18194.61 93
18195.89 117
18197.16 110
18198.44 106
18199.71 105
18200.99 122
18202.26 112
18203.54 115
18204.81 113
18206.09 117
18207.37 116
18208.64 115
18209.92 138
18211.19 135
18212.47 113
18213.75 118
18215.02 106
18216.30 120
18217.57 102
18218.85 111
18220.13 124
18221.40 124
18222.68 119
18223.95 119
18225.23 100
18226.51 108
18227.78 114
18229.06 112
18230.34 132
18231.61 115
18232.89 121
18234.17 120
18235.44 140
18236.72 126
18238.00 124
18239.27 149
18240.55 143
18241.83 91
18243.10 89
18244.38 127
18245.66 131
18246.94 108
18248.21 122
18249.49 137
18250.77 120
18252.04 118
18253.32 111
18254.60 154
18255.88 108
18257.15 101
18258.43 96
18259.71 113
18260.99 93
18262.26 94
18263.54 114
18264.82 105
18266.10 103
18267.37 116
18268.65 148
18269.93 120
18271.21 111
18272.49 104
18273.76 97
18275.04 102
18276.32 105
18277.60 142
18278.88 123
18280.15 114
18281.43 105
18282.71 115
18283.99 126
18285.27 116
18286.55 108
18287.83 100
18289.10 119
18290.38 142
18291.66 130
18292.94 142
18294.22 103
18295.50 120
18296.78 105
18298.06 104
18299.33 119
18300.61 125
18301.89 100
18303.17 101
18304.45 95
18305.73 103
18307.01 111
18308.29 103
18309.57 114
18310.85 132
18312.13 142
18313.41 122
18314.68 131
18315.96 130
18317.24 113
18318.52 106
18319.80 118
18321.08 117
18322.36 126
18323.64 113
18324.92 115
18326.20 117
18327.48 112
18328.76 126
18330.04 97
18331.32 123
18332.60 111
18333.88 117
18335.16 126
18336.44 118
18337.72 90
18339.00 118
18340.28 140
18341.56 120
18342.84 101
18344.12 119
18345.41 127
18346.69 123
18347.97 93
18349.25 119
18350.53 119
18351.81 106
18353.09 144
18354.37 122
18355.65 121
18356.93 138
18358.21 131
18359.49 126
18360.78 114
18362.06 126
18363.34 122
18364.62 132
18365.90 128
18367.18 105
18368.46 97
18369.74 125
18371.03 110
18372.31 114
18373.59 89
18374.87 104
18376.15 111
18377.43 125
18378.72 107
18380.00 108
18381.28 101
18382.56 114
18383.84 121
18385.12 100
18386.41 100
18387.69 127
18388.97 114
18390.25 108
18391.53 97
18392.82 113
18394.10 116
18395.38 108
18396.66 111
18397.95 129
18399.23 120
18400.51 105
18401.79 132
18403.08 111
18404.36 108
18405.64 108
18406.92 103
18408.21 146
18409.49 109
18410.77 113
18412.06 88
18413.34 106
18414.62 106
18415.90 116
18417.19 93
18418.47 124
18419.75 115
18421.04 148
18422.32 136
18423.60 95
18424.89 104
18426.17 113
18427.45 102
18428.74 113
18430.02 119
18431.30 124
18432.59 117
18433.87 98
18435.15 106
18436.44 111
18437.72 114
18439.01 117
18440.29 112
18441.57 82
18442.86 114
18444.14 121
18445.43 108
18446.71 120
18447.99 131
18449.28 100
18450.56 115
18451.85 105
18453.13 112
18454.42 130
18455.70 109
18456.98 121
18458.27 97
18459.55 114
18460.84 112
18462.12 92
18463.41 140
18464.69 116
18465.98 121
18467.26 123
18468.55 131
18469.83 126
18471.12 102
18472.40 97
18473.69 111
18474.97 106
18476.26 136
18477.54 122
18478.83 108
18480.11 119
18481.40 116
18482.68 117
18483.97 110
18485.25 121
18486.54 123
18487.82 115
18489.11 132
18490.40 110
18491.68 115
18492.97 132
18494.25 110
18495.54 108
18496.82 119
18498.11 113
18499.40 113
18500.68 112
18501.97 103
18503.25 97
18504.54 144
18505.83 107
18507.11 110
18508.40 103
18509.69 111
18510.97 108
18512.26 123
18513.54 110
18514.83 118
18516.12 117
18517.40 135
18518.69 111
18519.98 108
18521.26 112
18522.55 120
18523.84 118
18525.12 91
18526.41 128
18527.70 128
18528.99 113
18530.27 98
18531.56 116
18532.85 125
18534.13 108
18535.42 113
18536.71 122
18538.00 109
18539.28 99
18540.57 135
18541.86 109
18543.14 128
18544.43 111
18545.72 113
18547.01 116
18548.30 138
18549.58 97
18550.87 124
18552.16 123
18553.45 109
18554.73 107
18556.02 119
18557.31 123
18558.60 115
18559.89 127
18561.17 125
18562.46 103
18563.75 127
18565.04 152
18566.33 143
18567.62 129
18568.90 110
18570.19 116
18571.48 137
18572.77 125
18574.06 98
18575.35 116
18576.63 156
18577.92 113
18579.21 119
18580.50 122
18581.79 124
18583.08 137
18584.37 126
18585.66 129
18586.95 150
18588.23 147
18589.52 115
18590.81 127
18592.10 115
18593.39 124
18594.68 106
18595.97 117
18597.26 119
18598.55 137
18599.84 147
18601.13 153
18602.42 129
18603.71 123
18605.00 138
18606.29 108
18607.58 117
18608.86 123
18610.15 133
18611.44 140
18612.73 140
18614.02 122
18615.31 114
18616.60 124
18617.89 148
18619.18 129
18620.47 135
18621.76 145
18623.06 133
18624.35 178
18625.64 137
18626.93 127
18628.22 133
18629.51 147
18630.80 136
18632.09 134
18633.38 134
18634.67 157
18635.96 106
18637.25 120
18638.54 116
18639.83 123
18641.12 94
18642.41 127
18643.71 115
18645.00 120
18646.29 143
18647.58 147
18648.87 141
18650.16 125
18651.45 112
18652.74 118
18654.03 134
18655.33 138
18656.62 109
18657.91 137
18659.20 142
18660.49 125
18661.78 133
18663.07 142
18664.37 125
18665.66 126
18666.95 133
18668.24 101
18669.53 103
18670.83 127
18672.12 134
18673.41 134
18674.70 105
18675.99 131
18677.29 135
18678.58 130
18679.87 119
18681.16 120
18682.45 115
18683.75 131
18685.04 132
18686.33 120
18687.62 96
18688.92 119
18690.21 140
18691.50 125
18692.79 116
18694.09 91
18695.38 123
18696.67 108
18697.97 111
18699.26 103
18700.55 117
18701.84 114
18703.14 85
18704.43 84
18705.72 96
18707.02 96
18708.31 96
18709.60 107
18710.90 100
18712.19 118
18713.48 101
18714.78 121
18716.07 108
18717.36 116
18718.66 136
18719.95 146
18721.24 123
18722.54 117
18723.83 114
18725.13 140
18726.42 108
18727.71 109
18729.01 122
18730.30 115
18731.60 129
18732.89 125
18734.18 115
18735.48 94
18736.77 107
18738.07 124
18739.36 128
18740.66 116
18741.95 112
18743.24 117
18744.54 113
18745.83 102
18747.13 100
18748.42 124
18749.72 116
18751.01 118
18752.31 105
18753.60 124
18754.90 116
18756.19 134
18757.49 105
18758.78 119
18760.08 118
18761.37 133
18762.67 125
18763.96 117
18765.26 121
18766.55 131
18767.85 120
18769.14 114
18770.44 120
18771.73 106
18773.03 122
18774.32 121
18775.62 128
18776.91 120
18778.21 139
18779.51 126
18780.80 114
18782.10 102
18783.39 111
18784.69 118
18785.99 115
18787.28 112
18788.58 106
18789.87 131
18791.17 110
18792.47 123
18793.76 106
18795.06 109
18796.35 129
18797.65 125
18798.95 125
18800.24 132
18801.54 130
18802.84 127
18804.13 85
18805.43 126
18806.73 110
18808.02 110
18809.32 130
18810.62 118
18811.91 114
18813.21 106
18814.51 95
18815.80 95
18817.10 114
18818.40 98
18819.69 113
18820.99 119
18822.29 117
18823.59 94
18824.88 93
18826.18 114
18827.48 129
18828.78 105
18830.07 102
18831.37 112
18832.67 110
18833.97 94
18835.26 93
18836.56 112
18837.86 100
18839.16 123
18840.45 99
18841.75 127
18843.05 111
18844.35 104
18845.65 105
18846.94 104
18848.24 121
18849.54 105
18850.84 121
18852.14 112
18853.43 99
18854.73 102
18856.03 100
18857.33 88
18858.63 103
18859.93 109
18861.22 103
18862.52 122
18863.82 104
18865.12 97
18866.42 107
18867.72 102
18869.02 110
18870.32 118
18871.61 98
18872.91 115
18874.21 98
18875.51 119
18876.81 96
18878.11 114
18879.41 105
18880.71 109
18882.01 104
18883.31 101
18884.61 126
18885.90 126
18887.20 110
18888.50 107
18889.80 103
18891.10 107
18892.40 105
18893.70 104
18895.00 94
18896.30 97
18897.60 113
18898.90 105
18900.20 114
18901.50 83
18902.80 111
18904.10 110
18905.40 116
18906.70 106
18908.00 98
18909.30 105
18910.60 103
18911.90 109
18913.20 101
18914.50 111
18915.80 102
18917.10 129
18918.40 108
18919.70 89
18921.00 107
18922.30 131
18923.61 93
18924.91 99
18926.21 112
18927.51 108
18928.81 124
18930.11 120
18931.41 99
18932.71 94
18934.01 101
18935.31 100
18936.61 110
18937.92 101
18939.22 96
18940.52 88
18941.82 113
18943.12 111
18944.42 95
18945.72 90
18947.03 102
18948.33 99
18949.63 89
18950.93 100
18952.23 98
18953.53 132
18954.84 106
18956.14 113
18957.44 101
18958.74 113
18960.04 94
18961.34 86
18962.65 107
18963.95 104
18965.25 108
18966.55 108
18967.86 108
18969.16 96
18970.46 98
18971.76 114
18973.06 105
18974.37 92
18975.67 115
18976.97 108
18978.27 135
18979.58 107
18980.88 100
18982.18 85
18983.48 93
18984.79 99
18986.09 108
18987.39 123
18988.70 100
18990.00 111
18991.30 96
18992.61 103
18993.91 78
18995.21 116
18996.51 94
18997.82 109
18999.12 94
19000.42 105
19001.73 106
19003.03 96
19004.33 117
19005.64 106
19006.94 106
19008.25 91
19009.55 91
19010.85 94
19012.16 101
19013.46 84
19014.76 115
19016.07 111
19017.37 90
19018.68 83
19019.98 94
19021.28 118
19022.59 116
19023.89 111
19025.20 97
19026.50 109
19027.80 116
19029.11 113
19030.41 111
19031.72 122
19033.02 99
19034.33 115
19035.63 98
19036.94 112
19038.24 85
19039.54 105
19040.85 117
19042.15 106
19043.46 110
19044.76 100
19046.07 106
19047.37 102
19048.68 108
19049.98 123
19051.29 105
19052.59 107
19053.90 104
19055.20 87
19056.51 93
19057.81 106
19059.12 120
19060.43 99
19061.73 102
19063.04 105
19064.34 106
19065.65 111
19066.95 98
19068.26 100
19069.56 105
19070.87 113
19072.18 112
19073.48 116
19074.79 95
19076.09 95
19077.40 99
19078.71 106
19080.01 93
19081.32 96
19082.62 103
19083.93 113
19085.24 99
19086.54 93
19087.85 94
19089.16 98
19090.46 114
19091.77 101
19093.07 103
19094.38 89
19095.69 102
19096.99 110
19098.30 109
19099.61 86
19100.91 103
19102.22 110
19103.53 118
19104.84 106
19106.14 87
19107.45 92
19108.76 138
19110.06 109
19111.37 103
19112.68 85
19113.98 100
19115.29 105
19116.60 90
19117.91 99
19119.21 99
19120.52 102
19121.83 117
19123.14 111
19124.44 88
19125.75 97
19127.06 108
19128.37 116
19129.68 88
19130.98 101
19132.29 127
19133.60 116
19134.91 108
19136.21 93
19137.52 123
19138.83 123
19140.14 96
19141.45 100
19142.76 91
19144.06 95
19145.37 106
19146.68 113
19147.99 99
19149.30 112
19150.61 91
19151.91 114
19153.22 114
19154.53 110
19155.84 85
19157.15 118
19158.46 98
19159.77 111
19161.07 97
19162.38 96
19163.69 92
19165.00 108
19166.31 120
19167.62 123
19168.93 105
19170.24 118
19171.55 125
19172.86 121
19174.17 104
19175.48 116
19176.78 125
19178.09 108
19179.40 111
19180.71 116
19182.02 113
19183.33 135
19184.64 121
19185.95 99
19187.26 86
19188.57 89
19189.88 95
19191.19 90
19192.50 91
19193.81 89
19195.12 101
19196.43 116
19197.74 98
19199.05 100
19200.36 108
19201.67 100
19202.98 104
19204.29 81
19205.60 90
19206.91 88
19208.22 103
19209.53 101
19210.84 73
19212.15 105
19213.47 108
19214.78 106
19216.09 88
19217.40 95
19218.71 104
19220.02 111
19221.33 97
19222.64 101
19223.95 102
19225.26 106
19226.57 92
19227.89 97
19229.20 90
19230.51 112
19231.82 104
19233.13 104
19234.44 99
19235.75 120
19237.06 103
19238.38 109
19239.69 122
19241.00 119
19242.31 111
19243.62 100
19244.93 102
19246.25 87
19247.56 96
19248.87 99
19250.18 120
19251.49 95
19252.81 106
19254.12 102
19255.43 109
19256.74 117
19258.05 86
19259.37 85
19260.68 104
19261.99 103
19263.30 134
19264.62 106
19265.93 108
19267.24 99
19268.55 110
19269.87 94
19271.18 95
19272.49 88
19273.80 112
19275.12 112
19276.43 108
19277.74 104
19279.05 84
19280.37 109
19281.68 112
19282.99 96
19284.31 70
19285.62 87
19286.93 105
19288.25 91
19289.56 96
19290.87 93
19292.19 110
19293.50 99
19294.81 120
19296.13 121
19297.44 90
19298.75 126
19300.07 107
19301.38 103
19302.69 93
19304.01 110
19305.32 100
19306.64 99
19307.95 104
19309.26 97
19310.58 98
19311.89 100
19313.21 95
19314.52 86
19315.83 97
19317.15 101
19318.46 106
19319.78 100
19321.09 100
19322.41 89
19323.72 98
19325.03 106
19326.35 114
19327.66 111
19328.98 110
19330.29 107
19331.61 110
19332.92 89
19334.24 83
19335.55 106
19336.87 105
19338.18 103
19339.50 112
19340.81 103
19342.13 92
19343.44 90
19344.76 95
19346.07 107
19347.39 98
19348.70 91
19350.02 103
19351.33 89
19352.65 83
19353.96 83
19355.28 105
19356.59 86
19357.91 86
19359.23 111
19360.54 107
19361.86 96
19363.17 99
19364.49 98
19365.80 85
19367.12 93
19368.44 97
19369.75 101
19371.07 109
19372.38 83
19373.70 100
19375.02 98
19376.33 115
19377.65 115
19378.97 99
19380.28 124
19381.60 111
19382.91 131
19384.23 103
19385.55 90
19386.86 83
19388.18 90
19389.50 97
19390.81 91
19392.13 105
19393.45 90
19394.76 101
19396.08 123
19397.40 92
19398.72 100
19400.03 105
19401.35 101
19402.67 106
19403.98 92
19405.30 105
19406.62 99
19407.94 119
19409.25 108
19410.57 98
19411.89 92
19413.20 110
19414.52 132
19415.84 127
19417.16 101
19418.48 90
19419.79 105
19421.11 116
19422.43 120
19423.75 102
19425.06 107
19426.38 114
19427.70 107
19429.02 90
19430.34 85
19431.65 106
19432.97 137
19434.29 103
19435.61 97
19436.93 100
19438.25 93
19439.56 101
19440.88 97
19442.20 96
19443.52 95
19444.84 117
19446.16 101
19447.47 103
19448.79 97
19450.11 117
19451.43 113
19452.75 91
19454.07 115
19455.39 109
19456.71 119
19458.03 101
19459.34 94
19460.66 93
19461.98 100
19463.30 94
19464.62 92
19465.94 83
19467.26 97
19468.58 102
19469.90 105
19471.22 113
19472.54 94
19473.86 97
19475.18 133
19476.50 106
19477.82 95
19479.14 107
19480.46 123
19481.78 109
19483.10 92
19484.42 91
19485.73 90
19487.05 93
19488.37 106
19489.70 108
19491.02 106
19492.34 113
19493.66 104
19494.98 104
19496.30 94
19497.62 82
19498.94 118
19500.26 120
19501.58 96
19502.90 92
19504.22 87
19505.54 88
19506.86 93
19508.18 98
19509.50 86
19510.82 98
19512.14 93
19513.46 86
19514.78 100
19516.11 88
19517.43 88
19518.75 99
19520.07 102
19521.39 106
19522.71 90
19524.03 98
19525.35 95
19526.68 108
19528.00 90
19529.32 103
19530.64 117
19531.96 92
19533.28 94
19534.60 115
19535.93 112
19537.25 107
19538.57 101
19539.89 109
19541.21 113
19542.53 117
19543.86 105
19545.18 91
19546.50 95
19547.82 88
19549.14 104
19550.47 98
19551.79 116
19553.11 103
19554.43 127
19555.76 99
19557.08 96
19558.40 108
19559.72 107
19561.05 91
19562.37 76
19563.69 79
19565.01 83
19566.34 98
19567.66 95
19568.98 94
19570.30 92
19571.63 80
19572.95 92
19574.27 98
19575.60 99
19576.92 103
19578.24 89
19579.57 113
19580.89 101
19582.21 95
19583.54 94
19584.86 89
19586.18 96
19587.51 79
19588.83 77
19590.15 76
19591.48 79
19592.80 97
19594.12 80
19595.45 96
19596.77 123
19598.09 86
19599.42 102
19600.74 86
19602.07 77
19603.39 94
19604.71 122
19606.04 84
19607.36 91
19608.69 89
19610.01 125
19611.33 92
19612.66 83
19613.98 113
19615.31 107
19616.63 111
19617.96 88
19619.28 107
19620.60 112
19621.93 115
19623.25 116
19624.58 90
19625.90 95
19627.23 96
19628.55 113
19629.88 110
19631.20 102
19632.53 122
19633.85 93
19635.18 101
19636.50 81
19637.83 84
19639.15 127
19640.48 109
19641.80 109
19643.13 84
19644.45 100
19645.78 102
19647.10 87
19648.43 109
19649.76 84
19651.08 88
19652.41 96
19653.73 109
19655.06 86
19656.38 86
19657.71 103
19659.04 102
19660.36 82
19661.69 101
19663.01 110
19664.34 125
19665.67 93
19666.99 100
19668.32 101
19669.64 102
19670.97 94
19672.30 94
19673.62 97
19674.95 79
19676.28 91
19677.60 105
19678.93 104
19680.25 83
19681.58 93
19682.91 99
19684.23 108
19685.56 88
19686.89 97
19688.22 87
19689.54 97
19690.87 82
19692.20 90
19693.52 94
19694.85 104
19696.18 120
19697.50 96
19698.83 88
19700.16 101
19701.49 109
19702.81 95
19704.14 97
19705.47 87
19706.80 104
19708.12 97
19709.45 111
19710.78 92
19712.11 91
19713.43 108
19714.76 82
19716.09 110
19717.42 105
19718.74 87
19720.07 113
19721.40 114
19722.73 94
19724.06 95
19725.38 100
19726.71 118
19728.04 113
19729.37 108
19730.70 94
19732.03 117
19733.35 113
19734.68 88
19736.01 112
19737.34 93
19738.67 116
19740.00 126
19741.32 117
19742.65 89
19743.98 105
19745.31 119
19746.64 127
19747.97 106
19749.30 85
19750.63 106
19751.96 127
19753.28 111
19754.61 88
19755.94 106
19757.27 112
19758.60 104
19759.93 97
19761.26 111
19762.59 95
19763.92 95
19765.25 107
19766.58 90
19767.91 108
19769.24 93
19770.57 100
19771.90 103
19773.22 93
19774.55 82
19775.88 99
19777.21 119
19778.54 114
19779.87 104
19781.20 108
19782.53 96
19783.86 118
19785.19 98
19786.52 103
19787.85 82
19789.18 105
19790.51 95
19791.85 107
19793.18 84
19794.51 86
19795.84 85
19797.17 90
19798.50 86
19799.83 94
19801.16 121
19802.49 107
19803.82 104
19805.15 111
19806.48 97
19807.81 92
19809.14 115
19810.47 90
19811.81 96
19813.14 92
19814.47 93
19815.80 94
19817.13 89
19818.46 84
19819.79 97
19821.12 101
19822.45 91
19823.79 105
19825.12 91
19826.45 104
19827.78 88
19829.11 116
19830.44 82
19831.78 90
19833.11 96
19834.44 110
19835.77 97
19837.10 107
19838.43 84
19839.77 102
19841.10 111
19842.43 89
19843.76 82
19845.09 96
19846.43 109
19847.76 97
19849.09 74
19850.42 74
19851.76 115
19853.09 90
19854.42 100
19855.75 108
19857.09 95
19858.42 108
19859.75 116
19861.08 114
19862.42 97
19863.75 98
19865.08 98
19866.41 106
19867.75 83
19869.08 74
19870.41 92
19871.75 110
19873.08 84
19874.41 78
19875.75 86
19877.08 81
19878.41 113
19879.75 93
19881.08 84
19882.41 78
19883.75 102
19885.08 106
19886.41 93
19887.75 103
19889.08 121
19890.41 116
19891.75 95
19893.08 91
19894.41 89
19895.75 104
19897.08 96
19898.42 82
19899.75 86
19901.08 93
19902.42 102
19903.75 94
19905.09 85
19906.42 92
19907.75 89
19909.09 112
19910.42 118
19911.76 89
19913.09 85
19914.43 91
19915.76 101
19917.10 98
19918.43 83
19919.77 99
19921.10 95
19922.43 81
19923.77 99
19925.10 80
19926.44 99
19927.77 82
19929.11 89
19930.44 97
19931.78 87
19933.11 67
19934.45 104
19935.78 81
19937.12 83
19938.45 79
19939.79 97
19941.13 95
19942.46 77
19943.80 93
19945.13 100
19946.47 100
19947.80 113
19949.14 118
19950.47 114
19951.81 94
19953.15 86
19954.48 107
19955.82 112
19957.15 95
19958.49 88
19959.83 119
19961.16 93
19962.50 88
19963.83 103
19965.17 84
19966.51 74
19967.84 79
19969.18 105
19970.51 110
19971.85 84
19973.19 80
19974.52 92
19975.86 94
19977.20 102
19978.53 83
19979.87 91
19981.21 87
19982.54 94
19983.88 71
19985.22 81
19986.55 118
19987.89 119
19989.23 114
19990.57 89
19991.90 97
19993.24 97
19994.58 102
19995.91 89
19997.25 88
19998.59 73
19999.93 101
20001.26 97
20002.60 88
20003.94 94
20005.28 89
20006.61 93
20007.95 100
20009.29 94
20010.63 99
20011.96 102
20013.30 95
20014.64 109
20015.98 86
20017.31 90
20018.65 81
20019.99 117
20021.33 128
20022.67 85
20024.01 93
20025.34 102
20026.68 106
20028.02 88
20029.36 100
20030.70 104
20032.03 111
20033.37 99
20034.71 105
20036.05 100
20037.39 86
20038.73 89
20040.07 114
20041.40 104
20042.74 79
20044.08 99
20045.42 86
20046.76 106
20048.10 105
20049.44 92
20050.78 107
20052.12 96
20053.46 105
20054.79 106
20056.13 83
20057.47 108
20058.81 103
20060.15 106
20061.49 94
20062.83 86
20064.17 121
20065.51 99
20066.85 105
20068.19 96
20069.53 106
20070.87 98
20072.21 107
20073.55 97
20074.89 112
20076.23 85
20077.57 96
20078.91 115
20080.25 110
20081.59 93
20082.93 102
20084.27 100
20085.61 111
20086.95 111
20088.29 110
20089.63 95
20090.97 103
20092.31 109
20093.65 98
20094.99 121
20096.33 84
20097.67 99
20099.01 100
20100.35 95
20101.69 96
20103.03 83
20104.38 123
20105.72 100
20107.06 111
20108.40 100
20109.74 106
20111.08 81
20112.42 103
20113.76 117
20115.10 97
20116.45 109
20117.79 103
20119.13 115
20120.47 99
20121.81 87
20123.15 86
20124.49 98
20125.84 106
20127.18 97
20128.52 92
20129.86 110
20131.20 92
20132.54 92
20133.89 92
20135.23 114
20136.57 93
20137.91 102
20139.25 95
20140.60 99
