# Supplementary material for: MALDI-TOF MS typing enables the classification of brewing yeasts of the genus Saccharomyces to major beer styles
Source: PLoS One. 2017 Aug 9;12(8):e0181694. doi: 10.1371/journal.pone.0181694 (PMC5549903; doi:10.1371/journal.pone.0181694)
Supplement: S15 File — The directory includes 90 raw files and was zipped to “.zip”; the folder has three strains with 30 spectra per strain; S1 Text explains the raw files with an example and Table 1 represents the yeast strains used within the experiment. (ZIP) [file pone.0181694.s018.zip › 43-45/30667-214-OG-WB-WB-YPG-18h-E-E_2015-11-05__0_F4_1.dat]

2000.55 1194
2000.97 1136
2001.39 1123
2001.81 1111
2002.23 1092
2002.65 1044
2003.08 1077
2003.50 1004
2003.92 986
2004.34 981
2004.76 965
2005.19 987
2005.61 1038
2006.03 1014
2006.45 1090
2006.87 1100
2007.30 1059
2007.72 1135
2008.14 1125
2008.56 1147
2008.99 1179
2009.41 1196
2009.83 1043
2010.25 1129
2010.68 1078
2011.10 1051
2011.52 1175
2011.94 988
2012.37 1033
2012.79 1175
2013.21 992
2013.63 924
2014.06 1034
2014.48 973
2014.90 882
2015.33 909
2015.75 996
2016.17 1071
2016.60 1069
2017.02 1151
2017.44 1059
2017.86 1168
2018.29 1227
2018.71 1151
2019.14 1123
2019.56 1070
2019.98 1193
2020.41 1148
2020.83 999
2021.25 1043
2021.68 1063
2022.10 1016
2022.52 911
2022.95 1043
2023.37 981
2023.80 1041
2024.22 1076
2024.64 1024
2025.07 959
2025.49 955
2025.92 893
2026.34 991
2026.76 939
2027.19 852
2027.61 950
2028.04 1050
2028.46 1030
2028.89 849
2029.31 947
2029.74 1082
2030.16 1104
2030.58 1024
2031.01 1037
2031.43 1085
2031.86 1076
2032.28 1172
2032.71 1180
2033.13 1083
2033.56 949
2033.98 1040
2034.41 1038
2034.83 1069
2035.26 1030
2035.68 1037
2036.11 1184
2036.53 1056
2036.96 1050
2037.38 1084
2037.81 1159
2038.24 1121
2038.66 1111
2039.09 1215
2039.51 1227
2039.94 1048
2040.36 1046
2040.79 1105
2041.21 1113
2041.64 945
2042.07 987
2042.49 1030
2042.92 1117
2043.34 1020
2043.77 1027
2044.20 1058
2044.62 1024
2045.05 1033
2045.47 1075
2045.90 952
2046.33 1028
2046.75 1053
2047.18 1074
2047.61 1197
2048.03 1073
2048.46 1087
2048.89 1051
2049.31 1118
2049.74 1075
2050.16 1090
2050.59 1009
2051.02 1105
2051.45 974
2051.87 1010
2052.30 1012
2052.73 980
2053.15 979
2053.58 946
2054.01 996
2054.43 1026
2054.86 1066
2055.29 1004
2055.72 1076
2056.14 1113
2056.57 1017
2057.00 983
2057.43 948
2057.85 977
2058.28 1066
2058.71 1156
2059.14 1025
2059.56 1157
2059.99 1134
2060.42 1069
2060.85 947
2061.27 1026
2061.70 980
2062.13 1077
2062.56 1087
2062.99 1240
2063.41 1162
2063.84 1209
2064.27 1105
2064.70 1225
2065.13 1391
2065.55 1224
2065.98 1420
2066.41 1566
2066.84 1503
2067.27 1480
2067.70 1347
2068.13 1341
2068.55 1352
2068.98 1322
2069.41 1162
2069.84 1169
2070.27 1084
2070.70 1039
2071.13 964
2071.56 973
2071.98 951
2072.41 953
2072.84 1049
2073.27 1111
2073.70 1065
2074.13 1029
2074.56 1044
2074.99 1037
2075.42 1067
2075.85 1064
2076.28 1041
2076.71 1074
2077.13 1111
2077.56 1172
2077.99 1210
2078.42 1186
2078.85 1177
2079.28 1124
2079.71 1136
2080.14 1232
2080.57 1239
2081.00 1091
2081.43 1130
2081.86 1037
2082.29 997
2082.72 1019
2083.15 986
2083.58 1094
2084.01 970
2084.44 886
2084.87 953
2085.30 986
2085.73 968
2086.16 972
2086.59 987
2087.02 999
2087.46 978
2087.89 1028
2088.32 1003
2088.75 1042
2089.18 1064
2089.61 1020
2090.04 966
2090.47 1080
2090.90 1066
2091.33 1032
2091.76 1029
2092.19 1028
2092.63 907
2093.06 935
2093.49 1074
2093.92 996
2094.35 1046
2094.78 928
2095.21 961
2095.64 1024
2096.08 1068
2096.51 1042
2096.94 962
2097.37 980
2097.80 872
2098.23 982
2098.67 984
2099.10 933
2099.53 912
2099.96 920
2100.39 986
2100.82 987
2101.26 925
2101.69 959
2102.12 1048
2102.55 920
2102.98 930
2103.42 893
2103.85 1032
2104.28 1054
2104.71 900
2105.15 905
2105.58 977
2106.01 1012
2106.44 967
2106.88 994
2107.31 996
2107.74 1069
2108.17 1109
2108.61 1049
2109.04 1069
2109.47 1004
2109.90 990
2110.34 1091
2110.77 1021
2111.20 978
2111.64 960
2112.07 1043
2112.50 962
2112.94 999
2113.37 985
2113.80 1060
2114.24 961
2114.67 1129
2115.10 1039
2115.54 956
2115.97 950
2116.40 932
2116.84 970
2117.27 936
2117.70 1047
2118.14 1025
2118.57 967
2119.00 948
2119.44 918
2119.87 986
2120.31 894
2120.74 903
2121.17 879
2121.61 955
2122.04 1096
2122.48 1048
2122.91 1080
2123.35 920
2123.78 989
2124.21 1013
2124.65 1066
2125.08 1043
2125.52 1053
2125.95 1032
2126.39 972
2126.82 1008
2127.26 1085
2127.69 1021
2128.12 1040
2128.56 1053
2128.99 1021
2129.43 1100
2129.86 1031
2130.30 1059
2130.73 1021
2131.17 1071
2131.60 1278
2132.04 1239
2132.47 1184
2132.91 997
2133.34 1131
2133.78 1245
2134.22 1163
2134.65 1185
2135.09 1126
2135.52 1144
2135.96 1233
2136.39 1303
2136.83 1194
2137.26 1246
2137.70 1299
2138.14 1204
2138.57 1243
2139.01 1213
2139.44 1199
2139.88 1148
2140.31 1161
2140.75 1213
2141.19 1119
2141.62 1008
2142.06 913
2142.50 940
2142.93 876
2143.37 932
2143.80 959
2144.24 950
2144.68 983
2145.11 979
2145.55 951
2145.99 1000
2146.42 1035
2146.86 900
2147.30 1073
2147.73 1170
2148.17 1197
2148.61 1137
2149.04 1214
2149.48 1255
2149.92 1270
2150.35 1325
2150.79 1276
2151.23 1296
2151.67 1375
2152.10 1362
2152.54 1341
2152.98 1411
2153.41 1215
2153.85 1168
2154.29 1139
2154.73 1052
2155.16 1085
2155.60 1068
2156.04 1078
2156.48 973
2156.91 1034
2157.35 954
2157.79 1020
2158.23 965
2158.67 1071
2159.10 961
2159.54 983
2159.98 1090
2160.42 1094
2160.86 1119
2161.29 1075
2161.73 1036
2162.17 1039
2162.61 941
2163.05 1172
2163.48 1140
2163.92 960
2164.36 1151
2164.80 1110
2165.24 968
2165.68 1054
2166.12 1055
2166.55 961
2166.99 1015
2167.43 1019
2167.87 1039
2168.31 1085
2168.75 1131
2169.19 1146
2169.63 1163
2170.06 1061
2170.50 1101
2170.94 1188
2171.38 1261
2171.82 1328
2172.26 1285
2172.70 1378
2173.14 1399
2173.58 1394
2174.02 1496
2174.46 1605
2174.90 1466
2175.34 1451
2175.78 1245
2176.22 1449
2176.65 1521
2177.09 1408
2177.53 1323
2177.97 1343
2178.41 1312
2178.85 1159
2179.29 1127
2179.73 1232
2180.17 1099
2180.61 1135
2181.05 1099
2181.49 1064
2181.93 1174
2182.37 1141
2182.81 1214
2183.26 1068
2183.70 1092
2184.14 974
2184.58 1061
2185.02 1116
2185.46 1166
2185.90 1172
2186.34 1228
2186.78 1254
2187.22 1071
2187.66 1169
2188.10 1146
2188.54 1034
2188.98 1064
2189.42 1062
2189.87 1304
2190.31 1075
2190.75 1108
2191.19 1139
2191.63 1097
2192.07 1016
2192.51 1164
2192.95 1074
2193.39 967
2193.84 1033
2194.28 1208
2194.72 1412
2195.16 1213
2195.60 1073
2196.04 1288
2196.49 1257
2196.93 1310
2197.37 1250
2197.81 1232
2198.25 1194
2198.69 1222
2199.14 1281
2199.58 1212
2200.02 1025
2200.46 1072
2200.90 1056
2201.35 1068
2201.79 1052
2202.23 1078
2202.67 1085
2203.12 1088
2203.56 1000
2204.00 1100
2204.44 1137
2204.89 1136
2205.33 1137
2205.77 1336
2206.21 1130
2206.66 1191
2207.10 1167
2207.54 1233
2207.98 1192
2208.43 1153
2208.87 1160
2209.31 1185
2209.76 1120
2210.20 1208
2210.64 1141
2211.09 1194
2211.53 1115
2211.97 1190
2212.41 1165
2212.86 1115
2213.30 1075
2213.74 1083
2214.19 1214
2214.63 1160
2215.08 1059
2215.52 1098
2215.96 994
2216.41 922
2216.85 920
2217.29 1065
2217.74 1107
2218.18 1045
2218.63 1100
2219.07 991
2219.51 1052
2219.96 1161
2220.40 953
2220.85 955
2221.29 1058
2221.73 1079
2222.18 1070
2222.62 1034
2223.07 1081
2223.51 1211
2223.96 1124
2224.40 1204
2224.84 1244
2225.29 1145
2225.73 1102
2226.18 1066
2226.62 1110
2227.07 1183
2227.51 1168
2227.96 1095
2228.40 1184
2228.85 1210
2229.29 1192
2229.74 1063
2230.18 1095
2230.63 1272
2231.07 1386
2231.52 1217
2231.96 1176
2232.41 1330
2232.85 1524
2233.30 1259
2233.74 1188
2234.19 1244
2234.63 1252
2235.08 1320
2235.53 1236
2235.97 1252
2236.42 1223
2236.86 1163
2237.31 1276
2237.75 1074
2238.20 1140
2238.65 1027
2239.09 991
2239.54 958
2239.98 888
2240.43 1002
2240.88 906
2241.32 982
2241.77 976
2242.21 836
2242.66 913
2243.11 908
2243.55 893
2244.00 986
2244.45 850
2244.89 934
2245.34 1069
2245.79 979
2246.23 981
2246.68 943
2247.13 1081
2247.57 1016
2248.02 1039
2248.47 1005
2248.91 953
2249.36 991
2249.81 1045
2250.25 975
2250.70 1037
2251.15 930
2251.60 990
2252.04 1002
2252.49 964
2252.94 925
2253.39 934
2253.83 956
2254.28 1016
2254.73 977
2255.17 890
2255.62 996
2256.07 943
2256.52 898
2256.97 966
2257.41 844
2257.86 900
2258.31 1004
2258.76 934
2259.20 981
2259.65 965
2260.10 1045
2260.55 1037
2261.00 952
2261.45 925
2261.89 881
2262.34 947
2262.79 986
2263.24 985
2263.69 968
2264.13 1073
2264.58 1042
2265.03 1203
2265.48 1061
2265.93 932
2266.38 951
2266.83 1011
2267.28 987
2267.72 1032
2268.17 1112
2268.62 1000
2269.07 1033
2269.52 1116
2269.97 1215
2270.42 1096
2270.87 1347
2271.32 1246
2271.76 1168
2272.21 1149
2272.66 1265
2273.11 1225
2273.56 1181
2274.01 1268
2274.46 1241
2274.91 1104
2275.36 1117
2275.81 1105
2276.26 1081
2276.71 1015
2277.16 1045
2277.61 1065
2278.06 1034
2278.51 1077
2278.96 906
2279.41 870
2279.86 1032
2280.31 942
2280.76 919
2281.21 1071
2281.66 941
2282.11 1018
2282.56 1068
2283.01 959
2283.46 1047
2283.91 949
2284.36 1038
2284.81 1082
2285.26 931
2285.71 1044
2286.16 1056
2286.61 1108
2287.06 1241
2287.51 1178
2287.96 1235
2288.42 1476
2288.87 1507
2289.32 1544
2289.77 1572
2290.22 1640
2290.67 1774
2291.12 1860
2291.57 2070
2292.02 2049
2292.48 2113
2292.93 2183
2293.38 1981
2293.83 1715
2294.28 1784
2294.73 1560
2295.18 1588
2295.63 1463
2296.09 1270
2296.54 1242
2296.99 1237
2297.44 1185
2297.89 1180
2298.35 1063
2298.80 1106
2299.25 1142
2299.70 1073
2300.15 1095
2300.60 1056
2301.06 1040
2301.51 976
2301.96 903
2302.41 960
2302.87 943
2303.32 953
2303.77 993
2304.22 955
2304.67 829
2305.13 945
2305.58 1038
2306.03 905
2306.49 1095
2306.94 1059
2307.39 1099
2307.84 1186
2308.30 1238
2308.75 1218
2309.20 1243
2309.65 1322
2310.11 1255
2310.56 1353
2311.01 1273
2311.47 1331
2311.92 1326
2312.37 1358
2312.83 1266
2313.28 1253
2313.73 1256
2314.19 1219
2314.64 1088
2315.09 1145
2315.55 1218
2316.00 1051
2316.45 968
2316.91 1080
2317.36 1041
2317.81 1031
2318.27 1140
2318.72 1195
2319.18 1132
2319.63 1094
2320.08 1250
2320.54 1238
2320.99 1188
2321.45 1138
2321.90 1199
2322.35 1126
2322.81 1177
2323.26 1301
2323.72 1256
2324.17 1353
2324.63 1309
2325.08 1366
2325.53 1398
2325.99 1395
2326.44 1461
2326.90 1309
2327.35 1473
2327.81 1371
2328.26 1438
2328.72 1412
2329.17 1303
2329.63 1131
2330.08 1158
2330.54 1133
2330.99 1134
2331.45 1136
2331.90 1110
2332.36 1127
2332.81 1163
2333.27 1049
2333.72 1075
2334.18 1035
2334.63 1124
2335.09 1141
2335.54 1094
2336.00 1030
2336.46 947
2336.91 983
2337.37 1099
2337.82 961
2338.28 972
2338.73 948
2339.19 977
2339.65 1166
2340.10 974
2340.56 1008
2341.01 915
2341.47 1030
2341.93 1091
2342.38 1092
2342.84 1034
2343.29 1016
2343.75 1049
2344.21 1048
2344.66 1054
2345.12 1079
2345.58 1168
2346.03 1182
2346.49 1037
2346.94 979
2347.40 1086
2347.86 1133
2348.31 1210
2348.77 1256
2349.23 1173
2349.69 1159
2350.14 1055
2350.60 1137
2351.06 1084
2351.51 982
2351.97 1107
2352.43 1095
2352.88 1010
2353.34 1013
2353.80 954
2354.26 1076
2354.71 1008
2355.17 1079
2355.63 1057
2356.09 1015
2356.54 1143
2357.00 1124
2357.46 954
2357.92 954
2358.37 1054
2358.83 1139
2359.29 1112
2359.75 1193
2360.20 1239
2360.66 1182
2361.12 1176
2361.58 1096
2362.04 1185
2362.49 1138
2362.95 1104
2363.41 1028
2363.87 997
2364.33 1120
2364.79 1091
2365.24 1077
2365.70 1085
2366.16 1200
2366.62 1191
2367.08 1080
2367.54 1108
2367.99 1139
2368.45 1073
2368.91 998
2369.37 1163
2369.83 1032
2370.29 1116
2370.75 1255
2371.21 1174
2371.67 1027
2372.12 915
2372.58 995
2373.04 1018
2373.50 986
2373.96 971
2374.42 1059
2374.88 1113
2375.34 1181
2375.80 1024
2376.26 923
2376.72 935
2377.18 1035
2377.64 1041
2378.10 1122
2378.56 1190
2379.01 1104
2379.47 1120
2379.93 1077
2380.39 1203
2380.85 1106
2381.31 1046
2381.77 1063
2382.23 1035
2382.69 1084
2383.15 1076
2383.61 1148
2384.07 935
2384.53 946
2384.99 922
2385.45 883
2385.92 1084
2386.38 1069
2386.84 1090
2387.30 1244
2387.76 1239
2388.22 1154
2388.68 1159
2389.14 1167
2389.60 1053
2390.06 1021
2390.52 1065
2390.98 1087
2391.44 1042
2391.90 1088
2392.36 1194
2392.83 1247
2393.29 1050
2393.75 1019
2394.21 1111
2394.67 1069
2395.13 965
2395.59 1008
2396.05 1018
2396.52 913
2396.98 908
2397.44 942
2397.90 999
2398.36 1008
2398.82 996
2399.28 944
2399.75 978
2400.21 920
2400.67 1005
2401.13 1055
2401.59 961
2402.06 1021
2402.52 1059
2402.98 1090
2403.44 1047
2403.90 1041
2404.37 995
2404.83 938
2405.29 1001
2405.75 1127
2406.21 1045
2406.68 974
2407.14 1030
2407.60 1049
2408.06 985
2408.53 932
2408.99 951
2409.45 1065
2409.91 1073
2410.38 939
2410.84 1050
2411.30 989
2411.77 941
2412.23 881
2412.69 979
2413.15 954
2413.62 893
2414.08 949
2414.54 910
2415.01 933
2415.47 1027
2415.93 1088
2416.40 1029
2416.86 908
2417.32 1082
2417.79 1095
2418.25 1187
2418.71 1219
2419.18 1038
2419.64 1017
2420.10 1020
2420.57 1139
2421.03 1146
2421.50 1125
2421.96 1013
2422.42 1054
2422.89 964
2423.35 1076
2423.81 1102
2424.28 1033
2424.74 1065
2425.21 1059
2425.67 1092
2426.14 1024
2426.60 1050
2427.06 950
2427.53 977
2427.99 974
2428.46 1042
2428.92 1043
2429.39 1018
2429.85 1004
2430.32 996
2430.78 1018
2431.24 1009
2431.71 989
2432.17 955
2432.64 991
2433.10 1079
2433.57 1015
2434.03 1111
2434.50 1196
2434.96 1037
2435.43 1049
2435.89 974
2436.36 1144
2436.82 1167
2437.29 1133
2437.76 1055
2438.22 1076
2438.69 1147
2439.15 1153
2439.62 1133
2440.08 1148
2440.55 1307
2441.01 1216
2441.48 1198
2441.95 1163
2442.41 1241
2442.88 1262
2443.34 1125
2443.81 1098
2444.27 1144
2444.74 1098
2445.21 1015
2445.67 890
2446.14 856
2446.60 1007
2447.07 911
2447.54 899
2448.00 1044
2448.47 968
2448.94 1001
2449.40 945
2449.87 921
2450.34 975
2450.80 871
2451.27 1024
2451.74 1034
2452.20 953
2452.67 957
2453.14 1018
2453.60 933
2454.07 932
2454.54 928
2455.00 1090
2455.47 1041
2455.94 984
2456.40 956
2456.87 971
2457.34 910
2457.81 896
2458.27 983
2458.74 991
2459.21 981
2459.68 959
2460.14 955
2460.61 963
2461.08 847
2461.55 936
2462.01 926
2462.48 893
2462.95 934
2463.42 999
2463.88 1000
2464.35 1027
2464.82 975
2465.29 838
2465.76 879
2466.22 1024
2466.69 1082
2467.16 1107
2467.63 976
2468.10 1023
2468.57 1020
2469.03 1005
2469.50 956
2469.97 937
2470.44 997
2470.91 1017
2471.38 1133
2471.84 855
2472.31 909
2472.78 1123
2473.25 976
2473.72 1006
2474.19 875
2474.66 936
2475.13 961
2475.59 914
2476.06 1011
2476.53 1030
2477.00 1074
2477.47 1022
2477.94 901
2478.41 896
2478.88 953
2479.35 1007
2479.82 1048
2480.29 954
2480.76 926
2481.23 906
2481.69 957
2482.16 812
2482.63 829
2483.10 903
2483.57 893
2484.04 961
2484.51 986
2484.98 1012
2485.45 941
2485.92 1084
2486.39 1168
2486.86 1128
2487.33 1059
2487.80 992
2488.27 1088
2488.74 1152
2489.21 1104
2489.68 1118
2490.15 1058
2490.62 1137
2491.09 1106
2491.56 1113
2492.04 1076
2492.51 1057
2492.98 990
2493.45 1080
2493.92 1074
2494.39 1088
2494.86 1088
2495.33 1102
2495.80 1046
2496.27 916
2496.74 1013
2497.21 1077
2497.68 958
2498.16 1012
2498.63 954
2499.10 894
2499.57 992
2500.04 994
2500.51 963
2500.98 1045
2501.45 946
2501.93 905
2502.40 1009
2502.87 942
2503.34 962
2503.81 993
2504.28 985
2504.76 1004
2505.23 1035
2505.70 1137
2506.17 1019
2506.64 1058
2507.11 999
2507.59 927
2508.06 1092
2508.53 1037
2509.00 1105
2509.47 1084
2509.95 1191
2510.42 1198
2510.89 1126
2511.36 1135
2511.84 1197
2512.31 1090
2512.78 1078
2513.25 1130
2513.73 1195
2514.20 1108
2514.67 1133
2515.14 1099
2515.62 1164
2516.09 1277
2516.56 1118
2517.03 1019
2517.51 1030
2517.98 1169
2518.45 1128
2518.93 1089
2519.40 1023
2519.87 1033
2520.35 907
2520.82 959
2521.29 1067
2521.77 1051
2522.24 938
2522.71 1001
2523.19 1022
2523.66 1054
2524.13 1043
2524.61 1044
2525.08 958
2525.55 982
2526.03 977
2526.50 974
2526.97 987
2527.45 982
2527.92 1087
2528.40 896
2528.87 939
2529.34 1013
2529.82 1023
2530.29 992
2530.77 1102
2531.24 1108
2531.71 1168
2532.19 1208
2532.66 1036
2533.14 941
2533.61 1090
2534.09 1125
2534.56 1093
2535.04 1041
2535.51 1062
2535.98 1149
2536.46 1108
2536.93 1153
2537.41 1016
2537.88 945
2538.36 1133
2538.83 1130
2539.31 1072
2539.78 1025
2540.26 1038
2540.73 1172
2541.21 1235
2541.68 1167
2542.16 1199
2542.63 1098
2543.11 1102
2543.59 955
2544.06 943
2544.54 1059
2545.01 1052
2545.49 1077
2545.96 1062
2546.44 1172
2546.91 1122
2547.39 1040
2547.87 1074
2548.34 1077
2548.82 1133
2549.29 1208
2549.77 1154
2550.24 1214
2550.72 1151
2551.20 1145
2551.67 1219
2552.15 1128
2552.62 1167
2553.10 1257
2553.58 1384
2554.05 1256
2554.53 1095
2555.01 1168
2555.48 1209
2555.96 1124
2556.44 1094
2556.91 1132
2557.39 1194
2557.87 1108
2558.34 1054
2558.82 1035
2559.30 972
2559.77 1095
2560.25 1056
2560.73 1103
2561.20 1094
2561.68 1057
2562.16 932
2562.64 1007
2563.11 904
2563.59 847
2564.07 833
2564.54 882
2565.02 852
2565.50 902
2565.98 903
2566.45 922
2566.93 932
2567.41 1043
2567.89 870
2568.36 868
2568.84 959
2569.32 883
2569.80 906
2570.28 1005
2570.75 961
2571.23 966
2571.71 951
2572.19 866
2572.66 948
2573.14 931
2573.62 912
2574.10 967
2574.58 1048
2575.06 1058
2575.53 960
2576.01 916
2576.49 1069
2576.97 1073
2577.45 889
2577.93 865
2578.40 916
2578.88 849
2579.36 995
2579.84 978
2580.32 867
2580.80 866
2581.28 893
2581.76 906
2582.24 957
2582.71 1039
2583.19 988
2583.67 948
2584.15 978
2584.63 1040
2585.11 1005
2585.59 1028
2586.07 1005
2586.55 954
2587.03 1010
2587.51 1139
2587.99 1133
2588.47 1117
2588.95 1082
2589.42 1019
2589.90 1049
2590.38 1153
2590.86 1147
2591.34 1067
2591.82 1047
2592.30 1186
2592.78 1109
2593.26 1040
2593.74 1091
2594.22 1114
2594.70 1106
2595.18 982
2595.66 919
2596.14 939
2596.62 942
2597.10 836
2597.58 911
2598.07 913
2598.55 935
2599.03 1029
2599.51 992
2599.99 995
2600.47 904
2600.95 891
2601.43 899
2601.91 901
2602.39 960
2602.87 930
2603.35 1003
2603.83 983
2604.31 930
2604.80 929
2605.28 936
2605.76 1056
2606.24 1015
2606.72 1015
2607.20 1000
2607.68 943
2608.16 931
2608.65 1039
2609.13 959
2609.61 973
2610.09 967
2610.57 978
2611.05 1022
2611.53 1041
2612.02 975
2612.50 963
2612.98 875
2613.46 947
2613.94 1051
2614.43 947
2614.91 934
2615.39 915
2615.87 1095
2616.35 1057
2616.84 1046
2617.32 1056
2617.80 879
2618.28 983
2618.77 1119
2619.25 1043
2619.73 956
2620.21 887
2620.69 861
2621.18 984
2621.66 911
2622.14 882
2622.63 863
2623.11 1053
2623.59 975
2624.07 921
2624.56 955
2625.04 993
2625.52 841
2626.01 958
2626.49 973
2626.97 884
2627.45 925
2627.94 1028
2628.42 1029
2628.90 1044
2629.39 1194
2629.87 1081
2630.35 931
2630.84 970
2631.32 979
2631.80 1013
2632.29 1025
2632.77 1032
2633.26 1094
2633.74 939
2634.22 1023
2634.71 960
2635.19 1001
2635.67 875
2636.16 913
2636.64 1064
2637.13 1075
2637.61 1021
2638.09 1028
2638.58 1062
2639.06 1047
2639.55 975
2640.03 951
2640.52 1070
2641.00 1065
2641.48 1010
2641.97 1057
2642.45 1055
2642.94 1087
2643.42 1005
2643.91 1022
2644.39 964
2644.88 1001
2645.36 971
2645.85 898
2646.33 923
2646.82 1052
2647.30 858
2647.79 920
2648.27 962
2648.76 886
2649.24 869
2649.73 960
2650.21 932
2650.70 1025
2651.18 924
2651.67 943
2652.15 1092
2652.64 1068
2653.12 1185
2653.61 1152
2654.10 1034
2654.58 1006
2655.07 1062
2655.55 1056
2656.04 1060
2656.52 1101
2657.01 1135
2657.50 1073
2657.98 1098
2658.47 1121
2658.95 998
2659.44 1029
2659.93 1022
2660.41 1094
2660.90 959
2661.38 1006
2661.87 1088
2662.36 963
2662.84 874
2663.33 935
2663.82 905
2664.30 931
2664.79 963
2665.28 901
2665.76 951
2666.25 883
2666.74 909
2667.22 887
2667.71 888
2668.20 962
2668.68 987
2669.17 902
2669.66 912
2670.14 970
2670.63 983
2671.12 896
2671.61 931
2672.09 1079
2672.58 1050
2673.07 1071
2673.55 1195
2674.04 1097
2674.53 962
2675.02 1034
2675.50 1102
2675.99 1147
2676.48 1141
2676.97 1133
2677.46 1147
2677.94 1121
2678.43 1076
2678.92 1018
2679.41 1001
2679.89 1066
2680.38 1028
2680.87 1083
2681.36 1054
2681.85 976
2682.33 1028
2682.82 1063
2683.31 1053
2683.80 1025
2684.29 977
2684.78 920
2685.26 1073
2685.75 1045
2686.24 1043
2686.73 982
2687.22 950
2687.71 936
2688.20 1000
2688.68 1022
2689.17 950
2689.66 969
2690.15 958
2690.64 924
2691.13 893
2691.62 897
2692.11 911
2692.60 894
2693.09 891
2693.57 927
2694.06 832
2694.55 839
2695.04 883
2695.53 880
2696.02 923
2696.51 812
2697.00 884
2697.49 970
2697.98 1097
2698.47 1011
2698.96 977
2699.45 950
2699.94 998
2700.43 986
2700.92 1029
2701.41 1108
2701.90 1051
2702.39 1057
2702.88 1151
2703.37 1063
2703.86 1020
2704.35 1025
2704.84 1054
2705.33 1101
2705.82 1013
2706.31 960
2706.80 963
2707.29 972
2707.78 1166
2708.27 1066
2708.76 971
2709.25 998
2709.74 947
2710.23 826
2710.72 936
2711.21 912
2711.71 953
2712.20 884
2712.69 853
2713.18 856
2713.67 933
2714.16 851
2714.65 917
2715.14 908
2715.63 871
2716.12 886
2716.62 949
2717.11 889
2717.60 941
2718.09 916
2718.58 993
2719.07 855
2719.56 858
2720.06 981
2720.55 944
2721.04 1062
2721.53 989
2722.02 1041
2722.51 1041
2723.01 1002
2723.50 911
2723.99 980
2724.48 1017
2724.97 924
2725.47 909
2725.96 975
2726.45 889
2726.94 856
2727.44 861
2727.93 1013
2728.42 955
2728.91 869
2729.40 1004
2729.90 1107
2730.39 1058
2730.88 902
2731.37 911
2731.87 943
2732.36 914
2732.85 968
2733.35 975
2733.84 969
2734.33 963
2734.82 917
2735.32 996
2735.81 961
2736.30 924
2736.80 1015
2737.29 1030
2737.78 925
2738.28 956
2738.77 1032
2739.26 1086
2739.76 1107
2740.25 1025
2740.74 897
2741.24 865
2741.73 945
2742.22 834
2742.72 962
2743.21 1008
2743.70 864
2744.20 860
2744.69 864
2745.19 873
2745.68 1073
2746.17 1062
2746.67 992
2747.16 1118
2747.66 1022
2748.15 1027
2748.64 926
2749.14 931
2749.63 867
2750.13 802
2750.62 971
2751.12 991
2751.61 954
2752.10 943
2752.60 889
2753.09 832
2753.59 951
2754.08 964
2754.58 1094
2755.07 1046
2755.57 926
2756.06 913
2756.56 1062
2757.05 981
2757.55 970
2758.04 995
2758.54 1005
2759.03 940
2759.53 987
2760.02 996
2760.52 1036
2761.01 946
2761.51 935
2762.00 1015
2762.50 963
2762.99 1063
2763.49 1049
2763.99 1001
2764.48 1011
2764.98 900
2765.47 924
2765.97 903
2766.46 923
2766.96 882
2767.46 966
2767.95 892
2768.45 896
2768.94 928
2769.44 1010
2769.94 888
2770.43 930
2770.93 893
2771.42 935
2771.92 945
2772.42 950
2772.91 911
2773.41 943
2773.91 992
2774.40 1025
2774.90 1108
2775.40 1171
2775.89 1104
2776.39 962
2776.89 962
2777.38 1069
2777.88 1082
2778.38 1103
2778.87 1047
2779.37 996
2779.87 1051
2780.36 1059
2780.86 1136
2781.36 1128
2781.85 1083
2782.35 1016
2782.85 962
2783.35 991
2783.84 972
2784.34 961
2784.84 998
2785.34 903
2785.83 947
2786.33 883
2786.83 822
2787.33 906
2787.82 976
2788.32 1002
2788.82 928
2789.32 935
2789.81 839
2790.31 879
2790.81 813
2791.31 911
2791.81 959
2792.30 915
2792.80 978
2793.30 882
2793.80 885
2794.30 932
2794.80 1001
2795.29 861
2795.79 1030
2796.29 966
2796.79 929
2797.29 1035
2797.79 1037
2798.29 999
2798.78 1020
2799.28 987
2799.78 935
2800.28 906
2800.78 937
2801.28 966
2801.78 965
2802.28 945
2802.77 918
2803.27 995
2803.77 873
2804.27 922
2804.77 918
2805.27 850
2805.77 984
2806.27 1007
2806.77 988
2807.27 1023
2807.77 1028
2808.27 1014
2808.77 1041
2809.27 950
2809.77 1030
2810.27 960
2810.77 938
2811.27 900
2811.76 1032
2812.26 889
2812.76 922
2813.26 881
2813.76 900
2814.26 992
2814.76 949
2815.26 922
2815.76 935
2816.27 877
2816.77 1060
2817.27 1063
2817.77 1028
2818.27 1021
2818.77 977
2819.27 969
2819.77 869
2820.27 1043
2820.77 992
2821.27 1008
2821.77 1072
2822.27 900
2822.77 996
2823.27 964
2823.77 1009
2824.27 981
2824.78 936
2825.28 844
2825.78 904
2826.28 891
2826.78 963
2827.28 894
2827.78 782
2828.28 862
2828.79 854
2829.29 840
2829.79 997
2830.29 1105
2830.79 1024
2831.29 802
2831.79 813
2832.30 800
2832.80 785
2833.30 833
2833.80 750
2834.30 830
2834.80 879
2835.31 907
2835.81 851
2836.31 883
2836.81 893
2837.31 917
2837.82 995
2838.32 1096
2838.82 968
2839.32 958
2839.83 1007
2840.33 976
2840.83 877
2841.33 909
2841.84 957
2842.34 923
2842.84 887
2843.34 910
2843.85 938
2844.35 946
2844.85 1021
2845.35 1086
2845.86 1025
2846.36 1104
2846.86 1145
2847.37 1019
2847.87 984
2848.37 1147
2848.87 1205
2849.38 1173
2849.88 1110
2850.38 1166
2850.89 989
2851.39 1051
2851.89 1118
2852.40 1029
2852.90 1052
2853.40 992
2853.91 972
2854.41 1006
2854.92 891
2855.42 853
2855.92 1000
2856.43 981
2856.93 992
2857.43 1015
2857.94 965
2858.44 967
2858.95 938
2859.45 894
2859.95 790
2860.46 859
2860.96 899
2861.47 768
2861.97 891
2862.48 977
2862.98 842
2863.48 864
2863.99 841
2864.49 864
2865.00 785
2865.50 837
2866.01 821
2866.51 809
2867.02 912
2867.52 801
2868.03 863
2868.53 803
2869.04 834
2869.54 822
2870.05 882
2870.55 966
2871.06 1004
2871.56 955
2872.07 899
2872.57 963
2873.08 933
2873.58 965
2874.09 889
2874.59 876
2875.10 850
2875.60 987
2876.11 1067
2876.61 1021
2877.12 927
2877.63 1054
2878.13 1086
2878.64 959
2879.14 942
2879.65 918
2880.15 939
2880.66 921
2881.17 1013
2881.67 989
2882.18 956
2882.68 992
2883.19 1069
2883.70 1086
2884.20 1016
2884.71 927
2885.22 946
2885.72 942
2886.23 1028
2886.74 1110
2887.24 1119
2887.75 1077
2888.25 1101
2888.76 1214
2889.27 1306
2889.77 1341
2890.28 1189
2890.79 1108
2891.30 1053
2891.80 1023
2892.31 1088
2892.82 1100
2893.32 1197
2893.83 1189
2894.34 1316
2894.84 1308
2895.35 1473
2895.86 1449
2896.37 1403
2896.87 1336
2897.38 1317
2897.89 1380
2898.40 1382
2898.90 1203
2899.41 1303
2899.92 1309
2900.43 1349
2900.93 1319
2901.44 1268
2901.95 1267
2902.46 1257
2902.96 1297
2903.47 1267
2903.98 1466
2904.49 1642
2905.00 1441
2905.50 1375
2906.01 1555
2906.52 1454
2907.03 1359
2907.54 1502
2908.05 1328
2908.55 1453
2909.06 1361
2909.57 1143
2910.08 1181
2910.59 1171
2911.10 1096
2911.61 1087
2912.11 1058
2912.62 1023
2913.13 1037
2913.64 1070
2914.15 1031
2914.66 1055
2915.17 1080
2915.68 1090
2916.19 1063
2916.69 1047
2917.20 1106
2917.71 1140
2918.22 916
2918.73 1005
2919.24 1069
2919.75 1016
2920.26 1070
2920.77 1131
2921.28 979
2921.79 918
2922.30 926
2922.81 943
2923.32 977
2923.83 1066
2924.34 1057
2924.85 996
2925.36 934
2925.87 1060
2926.38 1048
2926.89 1072
2927.40 1154
2927.91 1048
2928.42 976
2928.93 910
2929.44 956
2929.95 1060
2930.46 923
2930.97 949
2931.48 1006
2931.99 982
2932.50 922
2933.01 921
2933.52 863
2934.03 972
2934.54 1012
2935.05 1013
2935.56 1004
2936.07 1098
2936.58 1002
2937.09 987
2937.60 967
2938.12 1013
2938.63 1001
2939.14 1066
2939.65 1124
2940.16 1065
2940.67 1099
2941.18 1053
2941.69 1077
2942.20 1069
2942.72 1100
2943.23 1126
2943.74 1147
2944.25 1023
2944.76 1032
2945.27 1073
2945.79 1049
2946.30 999
2946.81 1048
2947.32 1023
2947.83 1053
2948.34 1145
2948.86 1081
2949.37 1060
2949.88 1114
2950.39 1126
2950.90 1072
2951.42 980
2951.93 896
2952.44 837
2952.95 974
2953.46 919
2953.98 835
2954.49 988
2955.00 901
2955.51 944
2956.03 984
2956.54 1000
2957.05 868
2957.56 882
2958.08 929
2958.59 859
2959.10 941
2959.62 986
2960.13 883
2960.64 1030
2961.15 942
2961.67 974
2962.18 1054
2962.69 908
2963.21 911
2963.72 1085
2964.23 1033
2964.75 995
2965.26 1007
2965.77 965
2966.29 953
2966.80 945
2967.31 1031
2967.83 964
2968.34 966
2968.85 922
2969.37 922
2969.88 994
2970.40 1006
2970.91 906
2971.42 985
2971.94 1016
2972.45 983
2972.96 1009
2973.48 1026
2973.99 1018
2974.51 1058
2975.02 1125
2975.54 1180
2976.05 1082
2976.56 983
2977.08 1108
2977.59 1154
2978.11 1037
2978.62 908
2979.14 1017
2979.65 1067
2980.16 1080
2980.68 1109
2981.19 1133
2981.71 1029
2982.22 1119
2982.74 1252
2983.25 1180
2983.77 1119
2984.28 1219
2984.80 1303
2985.31 1187
2985.83 1269
2986.34 1279
2986.86 1414
2987.37 1312
2987.89 1396
2988.40 1288
2988.92 1264
2989.44 1278
2989.95 1258
2990.47 1219
2990.98 1135
2991.50 1226
2992.01 1346
2992.53 1241
2993.04 1164
2993.56 1241
2994.08 1264
2994.59 1453
2995.11 1342
2995.62 1257
2996.14 1368
2996.66 1351
2997.17 1408
2997.69 1443
2998.20 1534
2998.72 1568
2999.24 1584
2999.75 1657
3000.27 1537
3000.79 1614
3001.30 1869
3001.82 2025
3002.33 2237
3002.85 2423
3003.37 2740
3003.88 3310
3004.40 3711
3004.92 3857
3005.43 4143
3005.95 4348
3006.47 4053
3006.99 3832
3007.50 3696
3008.02 3268
3008.54 2927
3009.05 2581
3009.57 2253
3010.09 2184
3010.60 1862
3011.12 1831
3011.64 1715
3012.16 1301
3012.67 1371
3013.19 1364
3013.71 1380
3014.23 1349
3014.74 1373
3015.26 1377
3015.78 1181
3016.30 1264
3016.82 1409
3017.33 1279
3017.85 1174
3018.37 1273
3018.89 1271
3019.40 1358
3019.92 1411
3020.44 1354
3020.96 1286
3021.48 1226
3022.00 1276
3022.51 1323
3023.03 1464
3023.55 1377
3024.07 1252
3024.59 1251
3025.11 1424
3025.62 1347
3026.14 1274
3026.66 1378
3027.18 1194
3027.70 1321
3028.22 1373
3028.74 1219
3029.25 1071
3029.77 1086
3030.29 1067
3030.81 1038
3031.33 1031
3031.85 1053
3032.37 1142
3032.89 1145
3033.41 1049
3033.93 1069
3034.45 1089
3034.96 1178
3035.48 1209
3036.00 1079
3036.52 1082
3037.04 1142
3037.56 1102
3038.08 1064
3038.60 1095
3039.12 1067
3039.64 1116
3040.16 1177
3040.68 1148
3041.20 1024
3041.72 1024
3042.24 1002
3042.76 1129
3043.28 997
3043.80 1064
3044.32 1177
3044.84 1177
3045.36 1178
3045.88 1141
3046.40 1220
3046.92 1147
3047.44 1138
3047.96 1140
3048.48 1091
3049.00 1052
3049.52 1203
3050.04 1211
3050.56 1135
3051.09 1013
3051.61 999
3052.13 961
3052.65 1022
3053.17 1010
3053.69 1013
3054.21 1009
3054.73 1103
3055.25 1102
3055.77 1124
3056.29 1165
3056.82 1164
3057.34 1081
3057.86 1046
3058.38 1036
3058.90 1073
3059.42 1040
3059.94 1234
3060.47 1096
3060.99 1122
3061.51 1000
3062.03 1175
3062.55 1222
3063.07 1071
3063.60 1038
3064.12 989
3064.64 1053
3065.16 1142
3065.68 1132
3066.21 1094
3066.73 1048
3067.25 1008
3067.77 1071
3068.29 1209
3068.82 1106
3069.34 1077
3069.86 1097
3070.38 1055
3070.90 1137
3071.43 1219
3071.95 1065
3072.47 1150
3072.99 1277
3073.52 1167
3074.04 1112
3074.56 1249
3075.09 1328
3075.61 1321
3076.13 1442
3076.65 1373
3077.18 1602
3077.70 1604
3078.22 1607
3078.75 1700
3079.27 1872
3079.79 1781
3080.32 1669
3080.84 1749
3081.36 1874
3081.89 1729
3082.41 1520
3082.93 1520
3083.46 1454
3083.98 1414
3084.50 1447
3085.03 1574
3085.55 1476
3086.07 1353
3086.60 1319
3087.12 1347
3087.64 1359
3088.17 1255
3088.69 1268
3089.22 1389
3089.74 1389
3090.26 1270
3090.79 1137
3091.31 1266
3091.84 1360
3092.36 1345
3092.89 1503
3093.41 1475
3093.93 1531
3094.46 1384
3094.98 1504
3095.51 1564
3096.03 1484
3096.56 1731
3097.08 1713
3097.61 1616
3098.13 1895
3098.66 2058
3099.18 2118
3099.70 2776
3100.23 3239
3100.75 3805
3101.28 4492
3101.80 5112
3102.33 5903
3102.85 6317
3103.38 6384
3103.91 7022
3104.43 7102
3104.96 6694
3105.48 6311
3106.01 5711
3106.53 4809
3107.06 4214
3107.58 3593
3108.11 2858
3108.63 2657
3109.16 2220
3109.69 1960
3110.21 1896
3110.74 1808
3111.26 1801
3111.79 1785
3112.31 1772
3112.84 1737
3113.37 1842
3113.89 1821
3114.42 1728
3114.94 1684
3115.47 1595
3116.00 1475
3116.52 1437
3117.05 1295
3117.58 1345
3118.10 1398
3118.63 1423
3119.16 1376
3119.68 1381
3120.21 1334
3120.73 1357
3121.26 1243
3121.79 1565
3122.31 1561
3122.84 1576
3123.37 1489
3123.90 1262
3124.42 1461
3124.95 1411
3125.48 1463
3126.00 1516
3126.53 1268
3127.06 1168
3127.58 1235
3128.11 1297
3128.64 1169
3129.17 1190
3129.69 1160
3130.22 1258
3130.75 1237
3131.28 1159
3131.80 1152
3132.33 1137
3132.86 1233
3133.39 1142
3133.91 1106
3134.44 1099
3134.97 1136
3135.50 1142
3136.03 1095
3136.55 1035
3137.08 1138
3137.61 1180
3138.14 1122
3138.67 1075
3139.19 1113
3139.72 960
3140.25 1029
3140.78 1106
3141.31 1127
3141.84 1041
3142.36 1125
3142.89 1058
3143.42 1145
3143.95 1155
3144.48 1102
3145.01 1100
3145.54 1177
3146.06 1223
3146.59 1328
3147.12 1376
3147.65 1326
3148.18 1308
3148.71 1255
3149.24 1496
3149.77 1466
3150.30 1506
3150.83 1387
3151.35 1392
3151.88 1448
3152.41 1284
3152.94 1260
3153.47 1253
3154.00 1245
3154.53 1203
3155.06 1328
3155.59 1104
3156.12 1136
3156.65 1211
3157.18 1243
3157.71 1279
3158.24 1165
3158.77 1078
3159.30 1071
3159.83 1116
3160.36 1101
3160.89 1149
3161.42 1115
3161.95 1099
3162.48 1144
3163.01 985
3163.54 1017
3164.07 1094
3164.60 1134
3165.13 1144
3165.66 1109
3166.19 1116
3166.72 1063
3167.25 1055
3167.78 1045
3168.31 939
3168.84 940
3169.37 955
3169.90 1058
3170.44 1014
3170.97 1089
3171.50 999
3172.03 961
3172.56 1085
3173.09 1112
3173.62 1000
3174.15 979
3174.68 1069
3175.21 1202
3175.75 1139
3176.28 1136
3176.81 1096
3177.34 1118
3177.87 946
3178.40 1058
3178.93 1160
3179.47 1097
3180.00 1081
3180.53 1076
3181.06 1218
3181.59 1145
3182.12 993
3182.66 1022
3183.19 1023
3183.72 1126
3184.25 1065
3184.78 1041
3185.32 1133
3185.85 1009
3186.38 937
3186.91 950
3187.44 950
3187.98 1031
3188.51 1008
3189.04 1171
3189.57 1108
3190.11 1011
3190.64 1067
3191.17 1058
3191.70 1022
3192.24 990
3192.77 936
3193.30 976
3193.84 940
3194.37 1041
3194.90 1045
3195.43 1032
3195.97 1011
3196.50 1009
3197.03 1036
3197.57 1007
3198.10 1054
3198.63 1019
3199.17 1019
3199.70 1046
3200.23 1143
3200.77 1168
3201.30 1175
3201.83 1202
3202.37 1242
3202.90 1159
3203.43 1197
3203.97 1120
3204.50 1215
3205.03 1245
3205.57 1192
3206.10 1276
3206.63 1176
3207.17 1217
3207.70 1336
3208.24 1350
3208.77 1348
3209.30 1507
3209.84 1454
3210.37 1434
3210.91 1525
3211.44 1556
3211.98 1605
3212.51 1427
3213.04 1591
3213.58 1468
3214.11 1412
3214.65 1321
3215.18 1271
3215.72 1347
3216.25 1132
3216.79 1132
3217.32 1152
3217.86 1021
3218.39 977
3218.93 1078
3219.46 1136
3220.00 1159
3220.53 1248
3221.07 1211
3221.60 1213
3222.14 1296
3222.67 1230
3223.21 1253
3223.74 1349
3224.28 1346
3224.81 1440
3225.35 1458
3225.88 1406
3226.42 1303
3226.95 1475
3227.49 1380
3228.02 1421
3228.56 1420
3229.10 1464
3229.63 1373
3230.17 1308
3230.70 1458
3231.24 1372
3231.78 1299
3232.31 1355
3232.85 1260
3233.38 1423
3233.92 1448
3234.46 1428
3234.99 1485
3235.53 1567
3236.06 1479
3236.60 1497
3237.14 1549
3237.67 1472
3238.21 1597
3238.75 1693
3239.28 1568
3239.82 1545
3240.36 1444
3240.89 1420
3241.43 1478
3241.97 1479
3242.50 1637
3243.04 1520
3243.58 1584
3244.11 1656
3244.65 1573
3245.19 1457
3245.72 1577
3246.26 1551
3246.80 1439
3247.34 1549
3247.87 1539
3248.41 1588
3248.95 1488
3249.49 1568
3250.02 1667
3250.56 1676
3251.10 1598
3251.64 1472
3252.17 1471
3252.71 1446
3253.25 1573
3253.79 1603
3254.32 1645
3254.86 1609
3255.40 1687
3255.94 1682
3256.48 1735
3257.01 1738
3257.55 1672
3258.09 1790
3258.63 1992
3259.17 2169
3259.70 2083
3260.24 2487
3260.78 2598
3261.32 2748
3261.86 3203
3262.40 3854
3262.93 3754
3263.47 3965
3264.01 4341
3264.55 4756
3265.09 5353
3265.63 5890
3266.17 5965
3266.71 5877
3267.24 5784
3267.78 5733
3268.32 5959
3268.86 5346
3269.40 4795
3269.94 4672
3270.48 3916
3271.02 3545
3271.56 3017
3272.10 2427
3272.64 2419
3273.18 2197
3273.71 2192
3274.25 1897
3274.79 1853
3275.33 1991
3275.87 1880
3276.41 1889
3276.95 1997
3277.49 1979
3278.03 1800
3278.57 1872
3279.11 1812
3279.65 1751
3280.19 1717
3280.73 1780
3281.27 1877
3281.81 1836
3282.35 1728
3282.89 1693
3283.43 1705
3283.97 1694
3284.51 1720
3285.05 1789
3285.59 1853
3286.13 1777
3286.67 1793
3287.21 1740
3287.75 1861
3288.30 1694
3288.84 1645
3289.38 1644
3289.92 1738
3290.46 1804
3291.00 1725
3291.54 2002
3292.08 2040
3292.62 2167
3293.16 2293
3293.70 2313
3294.24 2663
3294.79 2885
3295.33 2723
3295.87 3017
3296.41 3108
3296.95 3203
3297.49 3175
3298.03 3159
3298.57 2654
3299.12 2605
3299.66 2565
3300.20 2364
3300.74 2383
3301.28 2317
3301.82 2272
3302.37 2074
3302.91 2147
3303.45 2134
3303.99 2221
3304.53 2322
3305.08 2174
3305.62 1990
3306.16 2224
3306.70 2225
3307.24 1892
3307.79 1840
3308.33 1777
3308.87 1708
3309.41 1682
3309.96 1642
3310.50 1601
3311.04 1639
3311.58 1619
3312.13 1713
3312.67 1749
3313.21 1836
3313.75 1890
3314.30 1860
3314.84 2068
3315.38 1961
3315.92 2216
3316.47 2226
3317.01 2254
3317.55 2111
3318.10 2168
3318.64 2257
3319.18 2279
3319.73 2148
3320.27 2321
3320.81 2279
3321.36 2349
3321.90 2289
3322.44 2169
3322.99 2122
3323.53 2048
3324.07 2217
3324.62 2026
3325.16 2125
3325.70 2133
3326.25 2141
3326.79 2061
3327.34 2083
3327.88 2047
3328.42 2088
3328.97 2119
3329.51 2230
3330.06 2304
3330.60 2587
3331.14 3257
3331.69 4232
3332.23 5144
3332.78 6282
3333.32 7849
3333.86 9206
3334.41 11509
3334.95 13554
3335.50 14450
3336.04 15666
3336.59 16400
3337.13 15918
3337.68 15854
3338.22 14967
3338.77 13613
3339.31 12115
3339.86 10345
3340.40 9113
3340.94 7648
3341.49 5973
3342.03 4821
3342.58 4062
3343.13 3422
3343.67 2965
3344.22 2629
3344.76 2456
3345.31 2310
3345.85 2188
3346.40 2113
3346.94 2203
3347.49 2039
3348.03 2008
3348.58 2089
3349.12 2029
3349.67 1924
3350.22 1942
3350.76 1833
3351.31 1864
3351.85 1944
3352.40 1995
3352.94 2088
3353.49 1941
3354.04 1833
3354.58 1861
3355.13 1722
3355.67 1803
3356.22 1863
3356.77 1739
3357.31 1772
3357.86 1785
3358.41 1653
3358.95 1751
3359.50 1791
3360.05 1765
3360.59 1834
3361.14 1796
3361.68 1798
3362.23 1873
3362.78 1854
3363.33 1863
3363.87 1839
3364.42 1878
3364.97 1812
3365.51 1713
3366.06 1776
3366.61 1878
3367.15 1806
3367.70 1768
3368.25 1866
3368.79 1870
3369.34 1861
3369.89 2060
3370.44 2082
3370.98 1922
3371.53 1945
3372.08 2086
3372.63 2253
3373.17 2350
3373.72 2295
3374.27 2502
3374.82 2331
3375.36 2251
3375.91 2267
3376.46 2223
3377.01 2119
3377.56 2116
3378.10 2057
3378.65 2019
3379.20 1856
3379.75 1735
3380.30 1688
3380.84 1482
3381.39 1495
3381.94 1489
3382.49 1439
3383.04 1375
3383.59 1313
3384.13 1358
3384.68 1399
3385.23 1364
3385.78 1416
3386.33 1303
3386.88 1228
3387.43 1128
3387.97 1189
3388.52 1331
3389.07 1256
3389.62 1272
3390.17 1231
3390.72 1283
3391.27 1340
3391.82 1452
3392.37 1449
3392.92 1407
3393.46 1170
3394.01 1208
3394.56 1259
3395.11 1312
3395.66 1271
3396.21 1233
3396.76 1376
3397.31 1462
3397.86 1355
3398.41 1375
3398.96 1413
3399.51 1353
3400.06 1333
3400.61 1408
3401.16 1340
3401.71 1316
3402.26 1261
3402.81 1169
3403.36 1220
3403.91 1093
3404.46 1140
3405.01 1144
3405.56 1138
3406.11 1185
3406.66 1159
3407.21 1186
3407.76 1249
3408.31 1246
3408.86 1181
3409.41 1189
3409.96 1297
3410.51 1352
3411.06 1251
3411.61 1328
3412.16 1327
3412.71 1366
3413.27 1352
3413.82 1465
3414.37 1358
3414.92 1423
3415.47 1390
3416.02 1403
3416.57 1287
3417.12 1333
3417.67 1385
3418.22 1205
3418.78 1150
3419.33 1146
3419.88 1196
3420.43 1119
3420.98 1218
3421.53 1216
3422.08 1012
3422.64 1154
3423.19 1425
3423.74 1418
3424.29 1389
3424.84 1470
3425.39 1521
3425.95 1435
3426.50 1391
3427.05 1366
3427.60 1393
3428.15 1308
3428.71 1159
3429.26 1157
3429.81 1225
3430.36 1239
3430.91 1087
3431.47 1226
3432.02 1221
3432.57 1165
3433.12 1129
3433.68 1247
3434.23 1282
3434.78 1269
3435.33 1159
3435.89 1162
3436.44 1200
3436.99 1143
3437.54 1176
3438.10 1125
3438.65 1159
3439.20 1225
3439.76 1216
3440.31 1336
3440.86 1283
3441.42 1336
3441.97 1219
3442.52 1258
3443.07 1188
3443.63 1250
3444.18 1176
3444.73 1125
3445.29 1086
3445.84 1151
3446.39 1211
3446.95 1104
3447.50 1106
3448.06 1078
3448.61 1015
3449.16 1047
3449.72 1085
3450.27 1151
3450.82 1165
3451.38 1063
3451.93 1077
3452.49 1187
3453.04 1114
3453.59 1104
3454.15 1104
3454.70 1118
3455.26 1101
3455.81 1137
3456.36 1104
3456.92 1107
3457.47 1130
3458.03 1138
3458.58 1028
3459.14 1051
3459.69 1155
3460.25 1039
3460.80 1024
3461.36 1069
3461.91 1069
3462.46 1063
3463.02 1113
3463.57 1216
3464.13 1377
3464.68 1222
3465.24 1199
3465.79 1112
3466.35 1194
3466.90 1277
3467.46 1231
3468.02 1269
3468.57 1157
3469.13 1226
3469.68 1178
3470.24 1294
3470.79 1292
3471.35 1303
3471.90 1262
3472.46 1338
3473.01 1334
3473.57 1346
3474.13 1377
3474.68 1387
3475.24 1369
3475.79 1460
3476.35 1471
3476.90 1384
3477.46 1400
3478.02 1427
3478.57 1444
3479.13 1515
3479.68 1573
3480.24 1617
3480.80 1485
3481.35 1479
3481.91 1448
3482.47 1521
3483.02 1528
3483.58 1501
3484.14 1600
3484.69 1609
3485.25 1599
3485.81 1692
3486.36 1772
3486.92 1776
3487.48 1945
3488.03 2179
3488.59 2543
3489.15 3060
3489.70 3592
3490.26 4182
3490.82 4580
3491.37 5395
3491.93 5865
3492.49 6162
3493.05 6310
3493.60 6054
3494.16 5733
3494.72 5371
3495.27 5021
3495.83 4483
3496.39 3635
3496.95 3067
3497.50 2607
3498.06 2286
3498.62 2272
3499.18 2124
3499.74 2207
3500.29 2220
3500.85 2417
3501.41 2387
3501.97 2632
3502.52 2843
3503.08 2806
3503.64 3035
3504.20 3225
3504.76 3491
3505.32 3482
3505.87 3562
3506.43 3363
3506.99 3528
3507.55 3453
3508.11 2928
3508.67 2710
3509.22 2581
3509.78 2357
3510.34 2256
3510.90 1969
3511.46 1902
3512.02 1893
3512.58 1548
3513.13 1417
3513.69 1625
3514.25 1486
3514.81 1496
3515.37 1429
3515.93 1323
3516.49 1371
3517.05 1347
3517.61 1277
3518.17 1181
3518.73 1312
3519.28 1279
3519.84 1358
3520.40 1252
3520.96 1330
3521.52 1292
3522.08 1291
3522.64 1438
3523.20 1428
3523.76 1259
3524.32 1242
3524.88 1344
3525.44 1327
3526.00 1297
3526.56 1187
3527.12 1089
3527.68 1116
3528.24 1182
3528.80 1216
3529.36 1160
3529.92 1185
3530.48 1290
3531.04 1349
3531.60 1275
3532.16 1251
3532.72 1287
3533.28 1241
3533.84 1217
3534.40 1228
3534.96 1159
3535.52 1150
3536.08 1140
3536.65 1374
3537.21 1257
3537.77 1203
3538.33 1315
3538.89 1261
3539.45 1336
3540.01 1278
3540.57 1152
3541.13 1233
3541.69 1330
3542.25 1191
3542.82 1130
3543.38 1230
3543.94 1265
3544.50 1314
3545.06 1198
3545.62 1249
3546.18 1153
3546.75 1196
3547.31 1140
3547.87 1058
3548.43 992
3548.99 1123
3549.55 1094
3550.12 1061
3550.68 1089
3551.24 986
3551.80 1023
3552.36 1046
3552.92 951
3553.49 931
3554.05 891
3554.61 945
3555.17 929
3555.74 964
3556.30 984
3556.86 1047
3557.42 1013
3557.98 983
3558.55 969
3559.11 893
3559.67 1030
3560.23 1015
3560.80 1082
3561.36 1141
3561.92 1061
3562.49 987
3563.05 1043
3563.61 1024
3564.17 994
3564.74 1044
3565.30 1026
3565.86 1072
3566.43 995
3566.99 1114
3567.55 1002
3568.11 1079
3568.68 1053
3569.24 952
3569.80 1050
3570.37 1066
3570.93 927
3571.49 942
3572.06 1001
3572.62 1176
3573.19 1076
3573.75 1085
3574.31 1164
3574.88 1139
3575.44 1176
3576.00 1207
3576.57 1203
3577.13 1228
3577.70 1243
3578.26 1374
3578.82 1403
3579.39 1337
3579.95 1261
3580.52 1159
3581.08 1166
3581.64 1128
3582.21 1214
3582.77 1125
3583.34 1092
3583.90 1153
3584.47 1143
3585.03 1170
3585.60 1123
3586.16 1092
3586.72 1020
3587.29 1108
3587.85 927
3588.42 937
3588.98 1003
3589.55 982
3590.11 911
3590.68 997
3591.24 904
3591.81 1080
3592.37 1040
3592.94 921
3593.50 883
3594.07 984
3594.63 956
3595.20 971
3595.77 1065
3596.33 983
3596.90 1030
3597.46 933
3598.03 946
3598.59 862
3599.16 922
3599.72 912
3600.29 907
3600.86 938
3601.42 967
3601.99 895
3602.55 957
3603.12 940
3603.69 849
3604.25 860
3604.82 850
3605.38 891
3605.95 924
3606.52 940
3607.08 846
3607.65 866
3608.21 876
3608.78 860
3609.35 842
3609.91 858
3610.48 793
3611.05 840
3611.61 906
3612.18 838
3612.75 920
3613.31 907
3613.88 944
3614.45 966
3615.01 1015
3615.58 926
3616.15 959
3616.72 973
3617.28 1082
3617.85 1110
3618.42 1053
3618.98 1115
3619.55 1052
3620.12 1008
3620.69 1029
3621.25 1058
3621.82 1077
3622.39 998
3622.96 1058
3623.52 922
3624.09 982
3624.66 994
3625.23 894
3625.79 942
3626.36 931
3626.93 876
3627.50 871
3628.06 898
3628.63 912
3629.20 897
3629.77 1001
3630.34 1005
3630.91 927
3631.47 1012
3632.04 984
3632.61 965
3633.18 992
3633.75 943
3634.31 921
3634.88 904
3635.45 943
3636.02 1016
3636.59 1014
3637.16 997
3637.73 963
3638.29 1088
3638.86 1189
3639.43 1284
3640.00 1125
3640.57 1129
3641.14 1150
3641.71 1203
3642.28 1124
3642.85 1184
3643.42 1195
3643.98 1150
3644.55 1191
3645.12 1184
3645.69 1111
3646.26 988
3646.83 1087
3647.40 1068
3647.97 1144
3648.54 1057
3649.11 1028
3649.68 1035
3650.25 1074
3650.82 1221
3651.39 1176
3651.96 1188
3652.53 1445
3653.10 1375
3653.67 1366
3654.24 1261
3654.81 1430
3655.38 1313
3655.95 1166
3656.52 1181
3657.09 1289
3657.66 1292
3658.23 1233
3658.80 1180
3659.37 1201
3659.94 1158
3660.51 1148
3661.08 1240
3661.65 1161
3662.22 1184
3662.79 1262
3663.36 1205
3663.93 1248
3664.50 1215
3665.07 1363
3665.64 1404
3666.22 1484
3666.79 1651
3667.36 1483
3667.93 1436
3668.50 1281
3669.07 1192
3669.64 1155
3670.21 1232
3670.78 1161
3671.36 1188
3671.93 1154
3672.50 1155
3673.07 1129
3673.64 1098
3674.21 997
3674.78 1187
3675.36 1200
3675.93 1138
3676.50 1068
3677.07 1117
3677.64 1115
3678.21 1091
3678.79 1019
3679.36 1059
3679.93 1031
3680.50 977
3681.07 1037
3681.65 1001
3682.22 1028
3682.79 934
3683.36 978
3683.94 937
3684.51 930
3685.08 889
3685.65 864
3686.23 869
3686.80 891
3687.37 910
3687.94 888
3688.52 921
3689.09 969
3689.66 930
3690.23 900
3690.81 1031
3691.38 872
3691.95 974
3692.52 994
3693.10 907
3693.67 1009
3694.24 1113
3694.82 844
3695.39 865
3695.96 857
3696.54 877
3697.11 910
3697.68 928
3698.26 862
3698.83 931
3699.40 860
3699.98 881
3700.55 838
3701.12 895
3701.70 918
3702.27 842
3702.85 928
3703.42 827
3703.99 902
3704.57 995
3705.14 829
3705.71 929
3706.29 986
3706.86 978
3707.44 1009
3708.01 972
3708.59 1092
3709.16 1087
3709.73 1107
3710.31 1065
3710.88 1023
3711.46 962
3712.03 982
3712.61 972
3713.18 939
3713.75 952
3714.33 1058
3714.90 947
3715.48 886
3716.05 830
3716.63 945
3717.20 986
3717.78 899
3718.35 905
3718.93 946
3719.50 937
3720.08 873
3720.65 771
3721.23 932
3721.80 927
3722.38 884
3722.95 884
3723.53 903
3724.11 822
3724.68 880
3725.26 865
3725.83 835
3726.41 866
3726.98 879
3727.56 907
3728.13 974
3728.71 894
3729.29 866
3729.86 956
3730.44 958
3731.01 924
3731.59 838
3732.17 929
3732.74 978
3733.32 966
3733.89 1015
3734.47 929
3735.05 879
3735.62 911
3736.20 964
3736.77 956
3737.35 867
3737.93 903
3738.50 963
3739.08 878
3739.66 757
3740.23 806
3740.81 895
3741.39 764
3741.96 884
3742.54 802
3743.12 747
3743.69 832
3744.27 799
3744.85 808
3745.43 813
3746.00 825
3746.58 852
3747.16 830
3747.73 869
3748.31 854
3748.89 866
3749.47 956
3750.04 841
3750.62 830
3751.20 798
3751.78 909
3752.35 850
3752.93 756
3753.51 777
3754.09 731
3754.66 827
3755.24 853
3755.82 817
3756.40 836
3756.98 913
3757.55 936
3758.13 888
3758.71 861
3759.29 884
3759.87 914
3760.44 977
3761.02 947
3761.60 938
3762.18 953
3762.76 843
3763.34 847
3763.91 880
3764.49 897
3765.07 944
3765.65 893
3766.23 825
3766.81 833
3767.39 906
3767.96 883
3768.54 800
3769.12 931
3769.70 944
3770.28 947
3770.86 983
3771.44 998
3772.02 859
3772.60 939
3773.18 936
3773.76 930
3774.33 853
3774.91 817
3775.49 909
3776.07 854
3776.65 887
3777.23 783
3777.81 802
3778.39 895
3778.97 866
3779.55 800
3780.13 876
3780.71 875
3781.29 930
3781.87 841
3782.45 854
3783.03 807
3783.61 864
3784.19 897
3784.77 873
3785.35 834
3785.93 857
3786.51 869
3787.09 884
3787.67 953
3788.25 900
3788.83 1047
3789.41 984
3789.99 933
3790.57 1018
3791.15 1000
3791.73 1061
3792.31 936
3792.89 872
3793.48 1019
3794.06 1081
3794.64 971
3795.22 1088
3795.80 1149
3796.38 1118
3796.96 1066
3797.54 980
3798.12 1019
3798.70 1047
3799.28 1094
3799.87 1058
3800.45 1134
3801.03 1206
3801.61 1359
3802.19 1397
3802.77 1354
3803.35 1333
3803.94 1159
3804.52 1203
3805.10 1420
3805.68 1147
3806.26 1160
3806.84 1287
3807.43 1273
3808.01 1217
3808.59 1448
3809.17 1373
3809.75 1434
3810.34 1331
3810.92 1392
3811.50 1415
3812.08 1325
3812.66 1372
3813.25 1296
3813.83 1488
3814.41 1533
3814.99 1503
3815.58 1530
3816.16 1607
3816.74 1495
3817.32 1445
3817.91 1356
3818.49 1325
3819.07 1249
3819.65 1205
3820.24 1255
3820.82 1241
3821.40 1081
3821.99 1050
3822.57 1074
3823.15 1011
3823.73 1057
3824.32 994
3824.90 926
3825.48 914
3826.07 990
3826.65 1071
3827.23 1006
3827.82 879
3828.40 931
3828.98 1099
3829.57 1000
3830.15 947
3830.73 922
3831.32 901
3831.90 841
3832.49 1018
3833.07 938
3833.65 963
3834.24 907
3834.82 947
3835.41 1044
3835.99 1000
3836.57 907
3837.16 857
3837.74 877
3838.33 953
3838.91 928
3839.49 861
3840.08 948
3840.66 922
3841.25 955
3841.83 904
3842.42 818
3843.00 922
3843.58 933
3844.17 856
3844.75 815
3845.34 871
3845.92 854
3846.51 805
3847.09 854
3847.68 928
3848.26 809
3848.85 824
3849.43 807
3850.02 823
3850.60 857
3851.19 805
3851.77 911
3852.36 858
3852.94 859
3853.53 856
3854.11 948
3854.70 862
3855.29 819
3855.87 894
3856.46 841
3857.04 864
3857.63 826
3858.21 831
3858.80 853
3859.39 963
3859.97 997
3860.56 1006
3861.14 957
3861.73 1025
3862.31 1037
3862.90 1001
3863.49 1118
3864.07 1009
3864.66 1054
3865.25 1098
3865.83 1072
3866.42 1127
3867.00 1118
3867.59 1039
3868.18 1164
3868.76 1118
3869.35 926
3869.94 1031
3870.52 998
3871.11 1029
3871.70 929
3872.28 923
3872.87 971
3873.46 996
3874.04 837
3874.63 952
3875.22 856
3875.80 933
3876.39 1005
3876.98 959
3877.57 972
3878.15 1003
3878.74 991
3879.33 967
3879.92 1069
3880.50 852
3881.09 840
3881.68 904
3882.26 893
3882.85 930
3883.44 897
3884.03 910
3884.62 837
3885.20 883
3885.79 914
3886.38 899
3886.97 902
3887.55 865
3888.14 1007
3888.73 973
3889.32 1067
3889.91 991
3890.49 970
3891.08 979
3891.67 998
3892.26 976
3892.85 993
3893.44 1123
3894.02 1126
3894.61 1060
3895.20 926
3895.79 901
3896.38 970
3896.97 979
3897.56 949
3898.14 993
3898.73 809
3899.32 841
3899.91 1022
3900.50 854
3901.09 900
3901.68 812
3902.27 909
3902.86 882
3903.44 807
3904.03 877
3904.62 817
3905.21 830
3905.80 871
3906.39 998
3906.98 971
3907.57 893
3908.16 883
3908.75 1039
3909.34 950
3909.93 973
3910.52 989
3911.11 1004
3911.70 842
3912.29 843
3912.88 863
3913.47 752
3914.06 840
3914.65 696
3915.24 722
3915.83 849
3916.42 908
3917.01 750
3917.60 805
3918.19 869
3918.78 927
3919.37 894
3919.96 824
3920.55 872
3921.14 885
3921.73 882
3922.32 830
3922.91 865
3923.50 899
3924.09 827
3924.68 753
3925.27 874
3925.86 869
3926.45 846
3927.05 870
3927.64 802
3928.23 816
3928.82 919
3929.41 851
3930.00 795
3930.59 809
3931.18 757
3931.77 775
3932.37 674
3932.96 783
3933.55 807
3934.14 809
3934.73 880
3935.32 725
3935.91 623
3936.51 830
3937.10 848
3937.69 782
3938.28 837
3938.87 836
3939.46 822
3940.06 783
3940.65 788
3941.24 881
3941.83 906
3942.42 825
3943.02 848
3943.61 805
3944.20 771
3944.79 876
3945.39 759
3945.98 851
3946.57 828
3947.16 748
3947.76 910
3948.35 804
3948.94 830
3949.53 886
3950.13 799
3950.72 854
3951.31 786
3951.90 720
3952.50 758
3953.09 771
3953.68 781
3954.28 896
3954.87 854
3955.46 951
3956.05 842
3956.65 862
3957.24 877
3957.83 939
3958.43 991
3959.02 898
3959.61 908
3960.21 917
3960.80 916
3961.39 1042
3961.99 934
3962.58 837
3963.17 963
3963.77 1023
3964.36 1082
3964.96 951
3965.55 1037
3966.14 1069
3966.74 1224
3967.33 1119
3967.93 1149
3968.52 1019
3969.11 1016
3969.71 998
3970.30 1062
3970.90 1033
3971.49 991
3972.08 1032
3972.68 967
3973.27 1037
3973.87 1094
3974.46 1104
3975.06 1142
3975.65 1202
3976.25 1316
3976.84 1454
3977.43 1453
3978.03 1464
3978.62 1253
3979.22 1247
3979.81 1206
3980.41 1297
3981.00 1205
3981.60 986
3982.19 1001
3982.79 1055
3983.38 997
3983.98 1012
3984.57 1129
3985.17 1035
3985.76 1099
3986.36 1082
3986.96 1175
3987.55 1167
3988.15 1107
3988.74 1148
3989.34 1210
3989.93 1098
3990.53 1110
3991.12 1047
3991.72 1016
3992.32 1037
3992.91 1015
3993.51 1070
3994.10 1059
3994.70 1158
3995.30 1100
3995.89 1079
3996.49 1032
3997.08 1117
3997.68 1078
3998.28 1129
3998.87 1028
3999.47 1025
4000.07 1075
4000.66 1013
4001.26 1040
4001.85 1020
4002.45 931
4003.05 928
4003.64 913
4004.24 835
4004.84 1000
4005.43 949
4006.03 1015
4006.63 936
4007.23 971
4007.82 1033
4008.42 1102
4009.02 1123
4009.61 1056
4010.21 930
4010.81 977
4011.41 974
4012.00 1007
4012.60 988
4013.20 1025
4013.79 962
4014.39 964
4014.99 1051
4015.59 930
4016.18 871
4016.78 858
4017.38 939
4017.98 1004
4018.58 901
4019.17 948
4019.77 994
4020.37 908
4020.97 858
4021.56 836
4022.16 907
4022.76 995
4023.36 923
4023.96 982
4024.56 1003
4025.15 1087
4025.75 1037
4026.35 1056
4026.95 925
4027.55 976
4028.15 1055
4028.74 1084
4029.34 948
4029.94 976
4030.54 1123
4031.14 1144
4031.74 1127
4032.34 1035
4032.93 1310
4033.53 1407
4034.13 1485
4034.73 1505
4035.33 1535
4035.93 1485
4036.53 1341
4037.13 1175
4037.73 1147
4038.33 1060
4038.93 1019
4039.52 985
4040.12 902
4040.72 1016
4041.32 935
4041.92 890
4042.52 820
4043.12 910
4043.72 897
4044.32 904
4044.92 985
4045.52 860
4046.12 843
4046.72 868
4047.32 927
4047.92 907
4048.52 907
4049.12 916
4049.72 896
4050.32 960
4050.92 1042
4051.52 904
4052.12 973
4052.72 894
4053.32 852
4053.92 897
4054.52 874
4055.12 842
4055.72 913
4056.32 743
4056.92 775
4057.52 861
4058.13 779
4058.73 730
4059.33 840
4059.93 849
4060.53 805
4061.13 771
4061.73 770
4062.33 766
4062.93 776
4063.53 748
4064.14 656
4064.74 750
4065.34 767
4065.94 762
4066.54 803
4067.14 847
4067.74 818
4068.34 777
4068.95 778
4069.55 735
4070.15 795
4070.75 788
4071.35 774
4071.95 781
4072.56 863
4073.16 817
4073.76 832
4074.36 778
4074.96 725
4075.57 804
4076.17 733
4076.77 739
4077.37 765
4077.97 845
4078.58 779
4079.18 796
4079.78 767
4080.38 797
4080.99 758
4081.59 851
4082.19 843
4082.79 878
4083.40 758
4084.00 862
4084.60 819
4085.20 809
4085.81 800
4086.41 837
4087.01 829
4087.61 757
4088.22 753
4088.82 751
4089.42 822
4090.03 729
4090.63 748
4091.23 767
4091.84 795
4092.44 820
4093.04 791
4093.65 776
4094.25 822
4094.85 813
4095.46 877
4096.06 781
4096.66 721
4097.27 765
4097.87 691
4098.47 685
4099.08 814
4099.68 780
4100.29 774
4100.89 775
4101.49 744
4102.10 748
4102.70 717
4103.30 744
4103.91 751
4104.51 818
4105.12 762
4105.72 622
4106.33 757
4106.93 753
4107.53 893
4108.14 833
4108.74 821
4109.35 731
4109.95 746
4110.56 746
4111.16 759
4111.77 707
4112.37 669
4112.98 767
4113.58 867
4114.19 808
4114.79 760
4115.40 763
4116.00 684
4116.61 790
4117.21 876
4117.82 809
4118.42 773
4119.03 642
4119.63 635
4120.24 753
4120.84 792
4121.45 757
4122.05 704
4122.66 693
4123.26 654
4123.87 799
4124.47 831
4125.08 682
4125.69 696
4126.29 643
4126.90 678
4127.50 682
4128.11 753
4128.71 807
4129.32 825
4129.93 739
4130.53 769
4131.14 816
4131.74 837
4132.35 869
4132.96 881
4133.56 820
4134.17 845
4134.78 848
4135.38 870
4135.99 849
4136.60 756
4137.20 794
4137.81 788
4138.42 806
4139.02 783
4139.63 857
4140.24 809
4140.84 929
4141.45 893
4142.06 877
4142.66 945
4143.27 948
4143.88 978
4144.48 972
4145.09 920
4145.70 857
4146.31 854
4146.91 767
4147.52 780
4148.13 854
4148.73 808
4149.34 749
4149.95 773
4150.56 752
4151.16 845
4151.77 886
4152.38 878
4152.99 812
4153.60 780
4154.20 868
4154.81 848
4155.42 774
4156.03 807
4156.63 839
4157.24 859
4157.85 942
4158.46 966
4159.07 939
4159.68 912
4160.28 847
4160.89 749
4161.50 917
4162.11 911
4162.72 909
4163.33 872
4163.93 880
4164.54 928
4165.15 857
4165.76 908
4166.37 941
4166.98 906
4167.59 870
4168.19 841
4168.80 831
4169.41 792
4170.02 788
4170.63 863
4171.24 773
4171.85 801
4172.46 973
4173.07 915
4173.68 899
4174.29 837
4174.89 876
4175.50 917
4176.11 885
4176.72 896
4177.33 837
4177.94 806
4178.55 789
4179.16 846
4179.77 861
4180.38 737
4180.99 816
4181.60 737
4182.21 816
4182.82 854
4183.43 905
4184.04 859
4184.65 729
4185.26 775
4185.87 829
4186.48 806
4187.09 832
4187.70 852
4188.31 746
4188.92 769
4189.53 751
4190.14 752
4190.75 781
4191.36 785
4191.97 788
4192.58 791
4193.19 836
4193.80 820
4194.42 824
4195.03 855
4195.64 815
4196.25 758
4196.86 779
4197.47 852
4198.08 808
4198.69 887
4199.30 902
4199.91 804
4200.53 880
4201.14 805
4201.75 884
4202.36 835
4202.97 875
4203.58 823
4204.19 804
4204.80 788
4205.42 848
4206.03 854
4206.64 829
4207.25 854
4207.86 860
4208.47 701
4209.09 799
4209.70 767
4210.31 674
4210.92 703
4211.53 727
4212.15 780
4212.76 790
4213.37 845
4213.98 880
4214.59 842
4215.21 901
4215.82 814
4216.43 787
4217.04 912
4217.66 859
4218.27 994
4218.88 963
4219.49 918
4220.11 894
4220.72 884
4221.33 923
4221.94 962
4222.56 1002
4223.17 902
4223.78 839
4224.40 830
4225.01 920
4225.62 983
4226.23 1075
4226.85 913
4227.46 949
4228.07 1008
4228.69 861
4229.30 931
4229.91 1038
4230.53 1019
4231.14 1126
4231.75 1246
4232.37 1537
4232.98 1639
4233.59 1778
4234.21 1797
4234.82 2040
4235.44 1901
4236.05 1787
4236.66 1757
4237.28 1582
4237.89 1511
4238.50 1619
4239.12 1439
4239.73 1253
4240.35 1218
4240.96 1042
4241.58 931
4242.19 933
4242.80 1036
4243.42 1065
4244.03 1186
4244.65 1087
4245.26 1083
4245.88 988
4246.49 999
4247.10 1068
4247.72 1006
4248.33 998
4248.95 979
4249.56 979
4250.18 1000
4250.79 968
4251.41 909
4252.02 978
4252.64 903
4253.25 915
4253.87 956
4254.48 924
4255.10 989
4255.71 1014
4256.33 975
4256.94 874
4257.56 878
4258.17 871
4258.79 920
4259.41 786
4260.02 879
4260.64 894
4261.25 885
4261.87 869
4262.48 1008
4263.10 928
4263.71 815
4264.33 873
4264.95 919
4265.56 973
4266.18 992
4266.79 948
4267.41 919
4268.03 958
4268.64 941
4269.26 968
4269.87 1043
4270.49 937
4271.11 908
4271.72 852
4272.34 963
4272.96 1076
4273.57 1176
4274.19 1160
4274.81 1119
4275.42 1142
4276.04 1215
4276.66 1245
4277.27 1345
4277.89 1229
4278.51 1160
4279.12 1087
4279.74 1113
4280.36 1070
4280.97 1009
4281.59 936
4282.21 895
4282.83 883
4283.44 859
4284.06 863
4284.68 945
4285.29 932
4285.91 857
4286.53 914
4287.15 771
4287.76 902
4288.38 908
4289.00 812
4289.62 783
4290.23 790
4290.85 904
4291.47 933
4292.09 801
4292.71 823
4293.32 808
4293.94 838
4294.56 866
4295.18 857
4295.80 817
4296.41 780
4297.03 895
4297.65 823
4298.27 813
4298.89 825
4299.50 788
4300.12 852
4300.74 858
4301.36 893
4301.98 895
4302.60 788
4303.22 758
4303.83 818
4304.45 832
4305.07 861
4305.69 1004
4306.31 943
4306.93 841
4307.55 923
4308.17 907
4308.79 891
4309.40 836
4310.02 851
4310.64 954
4311.26 889
4311.88 877
4312.50 854
4313.12 907
4313.74 929
4314.36 922
4314.98 926
4315.60 931
4316.22 956
4316.84 1010
4317.46 931
4318.08 971
4318.70 949
4319.32 950
4319.94 1036
4320.56 1049
4321.18 1057
4321.80 1090
4322.42 1006
4323.04 958
4323.66 1035
4324.28 1085
4324.90 1135
4325.52 1177
4326.14 1081
4326.76 1096
4327.38 1038
4328.00 1187
4328.62 1232
4329.24 1255
4329.86 1177
4330.48 1192
4331.10 1208
4331.72 1178
4332.34 1246
4332.96 1426
4333.58 1607
4334.20 1679
4334.82 2006
4335.45 1950
4336.07 2281
4336.69 2554
4337.31 2625
4337.93 2877
4338.55 2818
4339.17 2840
4339.79 2713
4340.41 2599
4341.04 2398
4341.66 2260
4342.28 2308
4342.90 2538
4343.52 2683
4344.14 2898
4344.76 3503
4345.39 3861
4346.01 3851
4346.63 4198
4347.25 4283
4347.87 4089
4348.50 3827
4349.12 3495
4349.74 3202
4350.36 2911
4350.98 2536
4351.61 2235
4352.23 2009
4352.85 1714
4353.47 1541
4354.09 1455
4354.72 1476
4355.34 1448
4355.96 1353
4356.58 1463
4357.21 1491
4357.83 1364
4358.45 1484
4359.07 1569
4359.70 1557
4360.32 1484
4360.94 1392
4361.56 1202
4362.19 1221
4362.81 1263
4363.43 1344
4364.06 1231
4364.68 1336
4365.30 1191
4365.93 1259
4366.55 1168
4367.17 1080
4367.80 1113
4368.42 1110
4369.04 1052
4369.67 961
4370.29 942
4370.91 1021
4371.54 958
4372.16 939
4372.78 965
4373.41 1109
4374.03 941
4374.65 925
4375.28 902
4375.90 1024
4376.53 1041
4377.15 1046
4377.77 1069
4378.40 1197
4379.02 1161
4379.65 1157
4380.27 1038
4380.89 1053
4381.52 1023
4382.14 1024
4382.77 1055
4383.39 1101
4384.02 1082
4384.64 1003
4385.26 975
4385.89 1028
4386.51 955
4387.14 945
4387.76 865
4388.39 986
4389.01 954
4389.64 849
4390.26 905
4390.89 869
4391.51 785
4392.14 894
4392.76 895
4393.39 901
4394.01 809
4394.64 843
4395.26 858
4395.89 810
4396.51 894
4397.14 924
4397.76 930
4398.39 906
4399.01 957
4399.64 1029
4400.27 955
4400.89 875
4401.52 865
4402.14 820
4402.77 939
4403.39 1089
4404.02 928
4404.65 924
4405.27 972
4405.90 993
4406.52 903
4407.15 942
4407.78 955
4408.40 1039
4409.03 1036
4409.65 1116
4410.28 1193
4410.91 1054
4411.53 1070
4412.16 1018
4412.79 1016
4413.41 957
4414.04 1022
4414.67 1026
4415.29 931
4415.92 918
4416.55 966
4417.17 1028
4417.80 932
4418.43 875
4419.05 879
4419.68 891
4420.31 829
4420.93 870
4421.56 896
4422.19 845
4422.82 879
4423.44 749
4424.07 764
4424.70 722
4425.32 809
4425.95 813
4426.58 752
4427.21 818
4427.83 847
4428.46 800
4429.09 797
4429.72 746
4430.35 728
4430.97 775
4431.60 845
4432.23 893
4432.86 893
4433.48 863
4434.11 859
4434.74 883
4435.37 875
4436.00 936
4436.62 983
4437.25 974
4437.88 924
4438.51 914
4439.14 929
4439.77 917
4440.39 799
4441.02 847
4441.65 897
4442.28 896
4442.91 825
4443.54 890
4444.17 815
4444.79 851
4445.42 998
4446.05 957
4446.68 973
4447.31 931
4447.94 964
4448.57 995
4449.20 969
4449.83 1053
4450.46 994
4451.08 1028
4451.71 1054
4452.34 1026
4452.97 1071
4453.60 1022
4454.23 1073
4454.86 1258
4455.49 1201
4456.12 1286
4456.75 1230
4457.38 1306
4458.01 1264
4458.64 1045
4459.27 1052
4459.90 1037
4460.53 1006
4461.16 1030
4461.79 904
4462.42 795
4463.05 840
4463.68 867
4464.31 990
4464.94 931
4465.57 936
4466.20 849
4466.83 896
4467.46 810
4468.09 839
4468.72 886
4469.35 776
4469.98 823
4470.61 784
4471.24 747
4471.87 776
4472.50 889
4473.13 803
4473.76 778
4474.40 710
4475.03 751
4475.66 773
4476.29 694
4476.92 762
4477.55 817
4478.18 768
4478.81 787
4479.44 774
4480.07 754
4480.71 745
4481.34 781
4481.97 856
4482.60 840
4483.23 864
4483.86 823
4484.49 840
4485.13 763
4485.76 897
4486.39 929
4487.02 832
4487.65 903
4488.28 886
4488.92 880
4489.55 907
4490.18 959
4490.81 937
4491.44 968
4492.08 922
4492.71 951
4493.34 869
4493.97 899
4494.61 859
4495.24 940
4495.87 983
4496.50 917
4497.13 974
4497.77 1036
4498.40 1114
4499.03 1188
4499.67 1267
4500.30 1298
4500.93 1348
4501.56 1391
4502.20 1286
4502.83 1478
4503.46 1382
4504.09 1381
4504.73 1277
4505.36 1243
4505.99 1103
4506.63 1029
4507.26 961
4507.89 960
4508.53 892
4509.16 942
4509.79 844
4510.43 880
4511.06 832
4511.69 842
4512.33 911
4512.96 967
4513.59 960
4514.23 900
4514.86 800
4515.49 790
4516.13 800
4516.76 750
4517.40 798
4518.03 896
4518.66 857
4519.30 797
4519.93 719
4520.57 746
4521.20 722
4521.83 761
4522.47 752
4523.10 763
4523.74 798
4524.37 918
4525.01 781
4525.64 727
4526.27 784
4526.91 766
4527.54 787
4528.18 842
4528.81 884
4529.45 919
4530.08 869
4530.72 840
4531.35 958
4531.99 930
4532.62 898
4533.26 1008
4533.89 950
4534.53 869
4535.16 855
4535.80 794
4536.43 883
4537.07 840
4537.70 799
4538.34 731
4538.97 804
4539.61 732
4540.24 692
4540.88 756
4541.52 719
4542.15 740
4542.79 778
4543.42 766
4544.06 742
4544.69 745
4545.33 742
4545.97 749
4546.60 797
4547.24 784
4547.87 737
4548.51 783
4549.15 776
4549.78 696
4550.42 812
4551.05 762
4551.69 733
4552.33 890
4552.96 794
4553.60 718
4554.24 689
4554.87 809
4555.51 738
4556.15 727
4556.78 817
4557.42 747
4558.06 710
4558.69 779
4559.33 698
4559.97 814
4560.60 800
4561.24 711
4561.88 794
4562.51 734
4563.15 708
4563.79 762
4564.43 759
4565.06 776
4565.70 792
4566.34 853
4566.97 859
4567.61 821
4568.25 805
4568.89 727
4569.52 701
4570.16 784
4570.80 874
4571.44 775
4572.07 703
4572.71 800
4573.35 745
4573.99 793
4574.63 819
4575.26 847
4575.90 839
4576.54 773
4577.18 869
4577.82 833
4578.45 792
4579.09 903
4579.73 907
4580.37 816
4581.01 873
4581.65 798
4582.28 784
4582.92 805
4583.56 856
4584.20 735
4584.84 839
4585.48 950
4586.12 947
4586.75 936
4587.39 1027
4588.03 1117
4588.67 1179
4589.31 1306
4589.95 1641
4590.59 1667
4591.23 1473
4591.87 1680
4592.50 1821
4593.14 1768
4593.78 1487
4594.42 1407
4595.06 1229
4595.70 1154
4596.34 1117
4596.98 1042
4597.62 955
4598.26 936
4598.90 986
4599.54 892
4600.18 1006
4600.82 1046
4601.46 1096
4602.10 1056
4602.74 968
4603.38 981
4604.02 1033
4604.66 966
4605.30 1038
4605.94 966
4606.58 952
4607.22 885
4607.86 933
4608.50 918
4609.14 864
4609.78 835
4610.42 886
4611.06 925
4611.70 744
4612.34 885
4612.98 860
4613.62 760
4614.26 713
4614.90 795
4615.54 794
4616.18 832
4616.82 829
4617.47 798
4618.11 731
4618.75 721
4619.39 735
4620.03 753
4620.67 796
4621.31 817
4621.95 740
4622.59 752
4623.23 776
4623.88 695
4624.52 704
4625.16 772
4625.80 815
4626.44 780
4627.08 711
4627.72 801
4628.37 777
4629.01 795
4629.65 930
4630.29 835
4630.93 927
4631.58 848
4632.22 806
4632.86 896
4633.50 895
4634.14 867
4634.79 840
4635.43 862
4636.07 831
4636.71 836
4637.35 790
4638.00 869
4638.64 769
4639.28 843
4639.92 842
4640.57 932
4641.21 865
4641.85 879
4642.49 877
4643.14 871
4643.78 834
4644.42 793
4645.06 794
4645.71 921
4646.35 881
4646.99 834
4647.64 775
4648.28 832
4648.92 763
4649.56 758
4650.21 849
4650.85 947
4651.49 771
4652.14 820
4652.78 763
4653.42 784
4654.07 789
4654.71 868
4655.35 743
4656.00 822
4656.64 791
4657.29 851
4657.93 716
4658.57 724
4659.22 724
4659.86 748
4660.50 783
4661.15 739
4661.79 701
4662.44 734
4663.08 745
4663.72 815
4664.37 721
4665.01 643
4665.66 774
4666.30 805
4666.95 756
4667.59 708
4668.23 684
4668.88 741
4669.52 644
4670.17 656
4670.81 671
4671.46 635
4672.10 620
4672.75 686
4673.39 671
4674.04 673
4674.68 727
4675.32 669
4675.97 643
4676.61 651
4677.26 641
4677.90 736
4678.55 775
4679.20 786
4679.84 799
4680.49 766
4681.13 750
4681.78 819
4682.42 774
4683.07 729
4683.71 750
4684.36 736
4685.00 701
4685.65 669
4686.29 694
4686.94 711
4687.59 765
4688.23 785
4688.88 804
4689.52 788
4690.17 750
4690.82 834
4691.46 754
4692.11 892
4692.75 921
4693.40 864
4694.05 902
4694.69 1013
4695.34 1014
4695.98 1054
4696.63 1067
4697.28 1188
4697.92 1389
4698.57 1414
4699.22 1495
4699.86 1434
4700.51 1495
4701.16 1424
4701.80 1329
4702.45 1218
4703.10 1064
4703.74 1010
4704.39 1044
4705.04 975
4705.68 932
4706.33 943
4706.98 980
4707.63 1023
4708.27 1037
4708.92 1006
4709.57 863
4710.21 1063
4710.86 1091
4711.51 962
4712.16 966
4712.80 931
4713.45 936
4714.10 731
4714.75 967
4715.39 1017
4716.04 904
4716.69 852
4717.34 841
4717.99 886
4718.63 851
4719.28 837
4719.93 770
4720.58 873
4721.22 846
4721.87 813
4722.52 868
4723.17 846
4723.82 869
4724.47 782
4725.11 896
4725.76 986
4726.41 874
4727.06 955
4727.71 1014
4728.36 984
4729.00 887
4729.65 914
4730.30 964
4730.95 824
4731.60 797
4732.25 784
4732.90 812
4733.55 796
4734.19 794
4734.84 893
4735.49 908
4736.14 943
4736.79 927
4737.44 762
4738.09 798
4738.74 876
4739.39 773
4740.04 914
4740.69 886
4741.34 790
4741.99 841
4742.64 787
4743.28 810
4743.93 785
4744.58 831
4745.23 868
4745.88 903
4746.53 940
4747.18 800
4747.83 756
4748.48 882
4749.13 924
4749.78 923
4750.43 990
4751.08 1052
4751.73 976
4752.38 1048
4753.03 1068
4753.68 1000
4754.33 968
4754.98 894
4755.63 911
4756.29 948
4756.94 877
4757.59 864
4758.24 835
4758.89 825
4759.54 734
4760.19 734
4760.84 780
4761.49 808
4762.14 760
4762.79 772
4763.44 768
4764.09 843
4764.74 888
4765.40 890
4766.05 828
4766.70 849
4767.35 904
4768.00 830
4768.65 778
4769.30 761
4769.95 742
4770.61 699
4771.26 692
4771.91 722
4772.56 741
4773.21 721
4773.86 770
4774.52 713
4775.17 667
4775.82 655
4776.47 651
4777.12 774
4777.77 657
4778.43 671
4779.08 771
4779.73 729
4780.38 799
4781.04 790
4781.69 819
4782.34 775
4782.99 764
4783.64 793
4784.30 793
4784.95 771
4785.60 770
4786.25 745
4786.91 718
4787.56 759
4788.21 670
4788.86 706
4789.52 694
4790.17 734
4790.82 794
4791.48 729
4792.13 708
4792.78 689
4793.43 703
4794.09 768
4794.74 819
4795.39 850
4796.05 868
4796.70 872
4797.35 846
4798.01 772
4798.66 805
4799.31 718
4799.97 788
4800.62 833
4801.27 866
4801.93 819
4802.58 760
4803.23 785
4803.89 793
4804.54 766
4805.20 751
4805.85 902
4806.50 823
4807.16 914
4807.81 778
4808.47 768
4809.12 734
4809.77 821
4810.43 785
4811.08 878
4811.74 853
4812.39 795
4813.04 841
4813.70 883
4814.35 880
4815.01 795
4815.66 822
4816.32 868
4816.97 919
4817.63 879
4818.28 878
4818.94 925
4819.59 853
4820.24 1001
4820.90 926
4821.55 1039
4822.21 1074
4822.86 999
4823.52 1130
4824.17 1141
4824.83 1110
4825.49 982
4826.14 992
4826.80 1037
4827.45 1081
4828.11 1068
4828.76 1079
4829.42 1043
4830.07 1067
4830.73 1071
4831.38 1168
4832.04 1345
4832.69 1332
4833.35 1162
4834.01 1323
4834.66 1308
4835.32 1229
4835.97 1285
4836.63 1387
4837.29 1350
4837.94 1387
4838.60 1442
4839.25 1407
4839.91 1289
4840.57 1337
4841.22 1446
4841.88 1472
4842.54 1490
4843.19 1517
4843.85 1478
4844.50 1464
4845.16 1477
4845.82 1705
4846.47 1836
4847.13 2024
4847.79 2195
4848.44 2289
4849.10 2642
4849.76 2736
4850.41 2564
4851.07 2473
4851.73 2732
4852.39 2702
4853.04 2460
4853.70 2443
4854.36 2272
4855.01 2304
4855.67 2401
4856.33 2670
4856.99 2803
4857.64 2724
4858.30 2953
4858.96 2862
4859.62 2816
4860.27 2824
4860.93 2750
4861.59 2469
4862.25 2318
4862.90 2223
4863.56 2284
4864.22 2356
4864.88 2370
4865.53 2218
4866.19 2349
4866.85 2395
4867.51 2361
4868.17 2189
4868.83 2218
4869.48 2087
4870.14 2134
4870.80 1945
4871.46 1963
4872.12 1795
4872.77 1723
4873.43 1802
4874.09 1787
4874.75 1794
4875.41 1778
4876.07 1759
4876.73 1806
4877.38 1999
4878.04 2237
4878.70 2107
4879.36 1979
4880.02 2029
4880.68 1890
4881.34 1995
4882.00 1732
4882.66 1479
4883.31 1536
4883.97 1484
4884.63 1484
4885.29 1435
4885.95 1443
4886.61 1494
4887.27 1473
4887.93 1510
4888.59 1620
4889.25 1713
4889.91 1624
4890.57 1778
4891.23 1678
4891.89 1465
4892.55 1472
4893.21 1540
4893.87 1468
4894.53 1515
4895.19 1429
4895.85 1373
4896.51 1380
4897.17 1486
4897.83 1572
4898.49 1632
4899.15 1486
4899.81 1495
4900.47 1438
4901.13 1412
4901.79 1309
4902.45 1416
4903.11 1232
4903.77 1240
4904.43 1175
4905.09 1066
4905.75 1120
4906.41 1127
4907.07 1044
4907.73 1049
4908.39 1044
4909.05 1149
4909.72 1140
4910.38 1039
4911.04 1177
4911.70 1132
4912.36 1006
4913.02 1101
4913.68 1145
4914.34 1050
4915.00 1031
4915.67 1012
4916.33 1055
4916.99 951
4917.65 965
4918.31 938
4918.97 946
4919.63 993
4920.30 931
4920.96 990
4921.62 967
4922.28 915
4922.94 1002
4923.60 926
4924.27 960
4924.93 918
4925.59 888
4926.25 886
4926.91 992
4927.58 1056
4928.24 980
4928.90 971
4929.56 1025
4930.22 1068
4930.89 1033
4931.55 957
4932.21 1003
4932.87 1024
4933.54 938
4934.20 944
4934.86 930
4935.52 936
4936.19 966
4936.85 1038
4937.51 1046
4938.18 1031
4938.84 1031
4939.50 918
4940.16 929
4940.83 896
4941.49 945
4942.15 919
4942.82 855
4943.48 840
4944.14 840
4944.81 848
4945.47 914
4946.13 887
4946.80 780
4947.46 858
4948.12 845
4948.79 827
4949.45 787
4950.11 800
4950.78 769
4951.44 786
4952.10 849
4952.77 901
4953.43 853
4954.10 864
4954.76 847
4955.42 798
4956.09 892
4956.75 787
4957.42 804
4958.08 819
4958.74 849
4959.41 904
4960.07 1028
4960.74 1012
4961.40 1041
4962.07 997
4962.73 1128
4963.39 1282
4964.06 1323
4964.72 1252
4965.39 1252
4966.05 1075
4966.72 1047
4967.38 1097
4968.05 1042
4968.71 903
4969.38 962
4970.04 939
4970.71 923
4971.37 863
4972.04 921
4972.70 1025
4973.37 944
4974.03 975
4974.70 939
4975.36 986
4976.03 1055
4976.69 988
4977.36 1051
4978.02 1086
4978.69 1057
4979.36 1024
4980.02 1050
4980.69 979
4981.35 1000
4982.02 989
4982.68 836
4983.35 861
4984.02 813
4984.68 819
4985.35 878
4986.01 885
4986.68 1003
4987.35 928
4988.01 918
4988.68 921
4989.34 862
4990.01 987
4990.68 974
4991.34 993
4992.01 942
4992.68 841
4993.34 883
4994.01 787
4994.68 779
4995.34 744
4996.01 758
4996.68 732
4997.34 753
4998.01 705
4998.68 719
4999.34 774
5000.01 764
5000.68 733
5001.34 801
5002.01 734
5002.68 770
5003.35 726
5004.01 744
5004.68 793
5005.35 712
5006.01 661
5006.68 687
5007.35 687
5008.02 778
5008.68 853
5009.35 787
5010.02 889
5010.69 690
5011.36 720
5012.02 766
5012.69 816
5013.36 818
5014.03 828
5014.69 767
5015.36 765
5016.03 772
5016.70 771
5017.37 766
5018.03 773
5018.70 767
5019.37 728
5020.04 723
5020.71 746
5021.38 783
5022.04 723
5022.71 816
5023.38 792
5024.05 799
5024.72 787
5025.39 857
5026.06 796
5026.72 821
5027.39 720
5028.06 708
5028.73 764
5029.40 794
5030.07 703
5030.74 724
5031.41 740
5032.08 679
5032.75 685
5033.41 709
5034.08 696
5034.75 702
5035.42 738
5036.09 730
5036.76 705
5037.43 662
5038.10 748
5038.77 729
5039.44 657
5040.11 684
5040.78 656
5041.45 619
5042.12 696
5042.79 755
5043.46 597
5044.13 690
5044.80 740
5045.47 735
5046.14 689
5046.81 752
5047.48 745
5048.15 733
5048.82 684
5049.49 645
5050.16 673
5050.83 673
5051.50 706
5052.17 707
5052.84 699
5053.51 827
5054.18 696
5054.85 663
5055.52 689
5056.19 696
5056.86 670
5057.53 631
5058.21 657
5058.88 697
5059.55 684
5060.22 622
5060.89 646
5061.56 655
5062.23 667
5062.90 688
5063.57 678
5064.24 706
5064.92 752
5065.59 672
5066.26 661
5066.93 695
5067.60 698
5068.27 719
5068.94 725
5069.62 718
5070.29 632
5070.96 736
5071.63 696
5072.30 664
5072.97 814
5073.65 836
5074.32 763
5074.99 873
5075.66 904
5076.33 855
5077.01 824
5077.68 906
5078.35 1090
5079.02 1027
5079.70 983
5080.37 986
5081.04 943
5081.71 870
5082.38 849
5083.06 855
5083.73 743
5084.40 749
5085.07 784
5085.75 820
5086.42 719
5087.09 874
5087.77 860
5088.44 792
5089.11 738
5089.78 830
5090.46 870
5091.13 860
5091.80 869
5092.48 802
5093.15 822
5093.82 819
5094.50 806
5095.17 809
5095.84 734
5096.52 691
5097.19 725
5097.86 758
5098.54 781
5099.21 740
5099.88 775
5100.56 806
5101.23 847
5101.90 730
5102.58 762
5103.25 783
5103.93 750
5104.60 805
5105.27 821
5105.95 798
5106.62 745
5107.30 806
5107.97 827
5108.64 843
5109.32 866
5109.99 768
5110.67 773
5111.34 799
5112.02 709
5112.69 669
5113.36 785
5114.04 756
5114.71 756
5115.39 769
5116.06 726
5116.74 755
5117.41 856
5118.09 790
5118.76 785
5119.44 845
5120.11 905
5120.79 943
5121.46 864
5122.14 911
5122.81 806
5123.49 865
5124.16 915
5124.84 823
5125.51 804
5126.19 829
5126.86 725
5127.54 733
5128.21 796
5128.89 875
5129.57 864
5130.24 781
5130.92 979
5131.59 932
5132.27 881
5132.94 853
5133.62 917
5134.30 881
5134.97 850
5135.65 846
5136.32 815
5137.00 811
5137.68 778
5138.35 824
5139.03 767
5139.70 725
5140.38 762
5141.06 754
5141.73 704
5142.41 704
5143.09 760
5143.76 795
5144.44 737
5145.12 780
5145.79 779
5146.47 705
5147.15 700
5147.82 650
5148.50 639
5149.18 675
5149.85 672
5150.53 656
5151.21 706
5151.88 707
5152.56 774
5153.24 679
5153.92 664
5154.59 666
5155.27 677
5155.95 691
5156.62 628
5157.30 620
5157.98 683
5158.66 637
5159.33 637
5160.01 664
5160.69 666
5161.37 674
5162.04 659
5162.72 642
5163.40 674
5164.08 799
5164.76 759
5165.43 805
5166.11 754
5166.79 681
5167.47 747
5168.15 737
5168.82 805
5169.50 777
5170.18 684
5170.86 642
5171.54 612
5172.22 590
5172.89 637
5173.57 605
5174.25 584
5174.93 692
5175.61 652
5176.29 683
5176.97 669
5177.64 629
5178.32 695
5179.00 741
5179.68 673
5180.36 748
5181.04 723
5181.72 690
5182.40 657
5183.08 700
5183.75 732
5184.43 698
5185.11 584
5185.79 592
5186.47 661
5187.15 637
5187.83 619
5188.51 683
5189.19 667
5189.87 654
5190.55 652
5191.23 641
5191.91 593
5192.59 693
5193.27 704
5193.95 701
5194.63 668
5195.31 624
5195.99 633
5196.67 669
5197.35 744
5198.03 692
5198.71 662
5199.39 624
5200.07 655
5200.75 659
5201.43 677
5202.11 693
5202.79 753
5203.47 719
5204.15 752
5204.83 708
5205.51 661
5206.19 770
5206.87 798
5207.55 718
5208.23 744
5208.91 771
5209.59 719
5210.27 813
5210.96 741
5211.64 810
5212.32 760
5213.00 688
5213.68 805
5214.36 767
5215.04 800
5215.72 909
5216.40 835
5217.09 808
5217.77 827
5218.45 859
5219.13 851
5219.81 899
5220.49 811
5221.17 859
5221.86 864
5222.54 864
5223.22 785
5223.90 859
5224.58 773
5225.27 758
5225.95 763
5226.63 770
5227.31 768
5227.99 787
5228.67 665
5229.36 742
5230.04 828
5230.72 774
5231.40 719
5232.09 803
5232.77 884
5233.45 845
5234.13 785
5234.82 727
5235.50 803
5236.18 809
5236.86 876
5237.55 891
5238.23 985
5238.91 922
5239.59 969
5240.28 884
5240.96 863
5241.64 878
5242.33 815
5243.01 826
5243.69 754
5244.37 656
5245.06 759
5245.74 789
5246.42 719
5247.11 756
5247.79 731
5248.47 773
5249.16 796
5249.84 952
5250.52 874
5251.21 848
5251.89 905
5252.58 999
5253.26 815
5253.94 820
5254.63 754
5255.31 785
5255.99 837
5256.68 812
5257.36 774
5258.05 737
5258.73 779
5259.41 779
5260.10 856
5260.78 885
5261.47 844
5262.15 912
5262.84 837
5263.52 828
5264.20 825
5264.89 852
5265.57 885
5266.26 813
5266.94 884
5267.63 782
5268.31 813
5269.00 838
5269.68 709
5270.37 770
5271.05 749
5271.73 714
5272.42 705
5273.10 755
5273.79 670
5274.47 669
5275.16 741
5275.85 720
5276.53 837
5277.22 743
5277.90 781
5278.59 762
5279.27 732
5279.96 800
5280.64 861
5281.33 722
5282.01 784
5282.70 838
5283.38 762
5284.07 762
5284.76 796
5285.44 712
5286.13 662
5286.81 649
5287.50 661
5288.19 650
5288.87 686
5289.56 643
5290.24 661
5290.93 625
5291.62 668
5292.30 707
5292.99 745
5293.67 739
5294.36 697
5295.05 725
5295.73 703
5296.42 782
5297.11 833
5297.79 713
5298.48 700
5299.17 806
5299.85 859
5300.54 815
5301.23 754
5301.91 833
5302.60 888
5303.29 832
5303.97 938
5304.66 969
5305.35 930
5306.04 797
5306.72 893
5307.41 806
5308.10 1027
5308.78 1063
5309.47 1098
5310.16 1091
5310.85 1088
5311.53 1036
5312.22 1085
5312.91 1007
5313.60 951
5314.28 996
5314.97 992
5315.66 920
5316.35 929
5317.04 939
5317.72 881
5318.41 928
5319.10 929
5319.79 934
5320.48 920
5321.16 976
5321.85 955
5322.54 929
5323.23 796
5323.92 847
5324.60 847
5325.29 751
5325.98 787
5326.67 796
5327.36 881
5328.05 740
5328.74 698
5329.42 723
5330.11 800
5330.80 742
5331.49 755
5332.18 757
5332.87 684
5333.56 720
5334.25 670
5334.93 728
5335.62 792
5336.31 770
5337.00 687
5337.69 667
5338.38 724
5339.07 800
5339.76 781
5340.45 685
5341.14 697
5341.83 746
5342.52 789
5343.21 726
5343.90 743
5344.58 743
5345.27 808
5345.96 820
5346.65 854
5347.34 739
5348.03 841
5348.72 836
5349.41 841
5350.10 787
5350.79 831
5351.48 783
5352.17 774
5352.86 839
5353.55 876
5354.24 826
5354.93 771
5355.62 730
5356.31 708
5357.01 694
5357.70 755
5358.39 728
5359.08 592
5359.77 635
5360.46 736
5361.15 730
5361.84 725
5362.53 645
5363.22 677
5363.91 756
5364.60 724
5365.29 684
5365.98 774
5366.68 727
5367.37 632
5368.06 668
5368.75 718
5369.44 692
5370.13 770
5370.82 645
5371.51 599
5372.21 612
5372.90 676
5373.59 684
5374.28 646
5374.97 637
5375.66 605
5376.35 616
5377.05 647
5377.74 595
5378.43 588
5379.12 623
5379.81 609
5380.51 617
5381.20 554
5381.89 609
5382.58 699
5383.27 681
5383.97 595
5384.66 593
5385.35 658
5386.04 596
5386.73 602
5387.43 612
5388.12 644
5388.81 585
5389.50 636
5390.20 635
5390.89 673
5391.58 635
5392.28 683
5392.97 660
5393.66 694
5394.35 674
5395.05 677
5395.74 652
5396.43 738
5397.13 716
5397.82 707
5398.51 702
5399.20 682
5399.90 663
5400.59 622
5401.28 641
5401.98 612
5402.67 762
5403.36 661
5404.06 725
5404.75 654
5405.44 610
5406.14 720
5406.83 629
5407.53 559
5408.22 639
5408.91 629
5409.61 669
5410.30 673
5410.99 635
5411.69 611
5412.38 660
5413.08 687
5413.77 669
5414.46 635
5415.16 656
5415.85 669
5416.55 603
5417.24 637
5417.94 635
5418.63 575
5419.32 591
5420.02 713
5420.71 684
5421.41 620
5422.10 671
5422.80 683
5423.49 596
5424.19 606
5424.88 660
5425.58 713
5426.27 707
5426.97 670
5427.66 620
5428.36 686
5429.05 698
5429.75 695
5430.44 640
5431.14 709
5431.83 675
5432.53 669
5433.22 710
5433.92 675
5434.61 676
5435.31 815
5436.00 870
5436.70 788
5437.40 810
5438.09 720
5438.79 642
5439.48 723
5440.18 800
5440.87 780
5441.57 712
5442.27 699
5442.96 726
5443.66 756
5444.35 809
5445.05 884
5445.75 963
5446.44 930
5447.14 867
5447.83 984
5448.53 960
5449.23 881
5449.92 925
5450.62 911
5451.32 912
5452.01 863
5452.71 915
5453.41 918
5454.10 880
5454.80 795
5455.50 872
5456.19 974
5456.89 842
5457.59 928
5458.28 859
5458.98 914
5459.68 820
5460.37 882
5461.07 934
5461.77 970
5462.47 916
5463.16 908
5463.86 916
5464.56 946
5465.25 864
5465.95 896
5466.65 942
5467.35 882
5468.04 890
5468.74 910
5469.44 1028
5470.14 1082
5470.84 943
5471.53 1040
5472.23 976
5472.93 996
5473.63 1026
5474.32 1182
5475.02 1253
5475.72 1242
5476.42 1329
5477.12 1424
5477.82 1545
5478.51 1839
5479.21 1784
5479.91 2075
5480.61 2363
5481.31 2322
5482.01 2179
5482.70 1911
5483.40 1885
5484.10 1746
5484.80 1559
5485.50 1486
5486.20 1451
5486.90 1401
5487.59 1436
5488.29 1357
5488.99 1395
5489.69 1475
5490.39 1461
5491.09 1521
5491.79 1466
5492.49 1485
5493.19 1526
5493.89 1597
5494.58 1545
5495.28 1725
5495.98 1826
5496.68 2082
5497.38 2313
5498.08 2396
5498.78 3069
5499.48 3329
5500.18 3468
5500.88 3637
5501.58 3725
5502.28 3761
5502.98 3560
5503.68 3242
5504.38 2925
5505.08 2379
5505.78 2071
5506.48 1775
5507.18 1663
5507.88 1486
5508.58 1534
5509.28 1519
5509.98 1430
5510.68 1386
5511.38 1362
5512.08 1316
5512.78 1324
5513.48 1381
5514.18 1438
5514.88 1340
5515.58 1315
5516.28 1326
5516.98 1233
5517.68 1204
5518.39 1137
5519.09 1176
5519.79 1166
5520.49 1110
5521.19 1102
5521.89 1092
5522.59 1125
5523.29 1073
5523.99 1087
5524.69 1067
5525.40 1007
5526.10 1035
5526.80 1077
5527.50 1056
5528.20 1101
5528.90 1122
5529.60 1239
5530.31 1148
5531.01 1032
5531.71 1085
5532.41 1001
5533.11 1007
5533.81 963
5534.52 931
5535.22 905
5535.92 935
5536.62 909
5537.32 919
5538.02 915
5538.73 960
5539.43 855
5540.13 785
5540.83 869
5541.54 849
5542.24 833
5542.94 840
5543.64 860
5544.34 831
5545.05 818
5545.75 798
5546.45 783
5547.15 771
5547.86 746
5548.56 696
5549.26 800
5549.97 847
5550.67 866
5551.37 783
5552.07 757
5552.78 693
5553.48 750
5554.18 821
5554.89 854
5555.59 826
5556.29 904
5557.00 812
5557.70 825
5558.40 849
5559.11 875
5559.81 874
5560.51 890
5561.22 909
5561.92 879
5562.62 892
5563.33 964
5564.03 933
5564.73 903
5565.44 954
5566.14 846
5566.85 910
5567.55 865
5568.25 842
5568.96 773
5569.66 806
5570.37 776
5571.07 764
5571.77 920
5572.48 819
5573.18 824
5573.89 779
5574.59 811
5575.29 807
5576.00 786
5576.70 747
5577.41 721
5578.11 736
5578.82 712
5579.52 725
5580.23 757
5580.93 731
5581.64 843
5582.34 747
5583.05 769
5583.75 728
5584.46 779
5585.16 735
5585.87 729
5586.57 726
5587.28 759
5587.98 850
5588.69 800
5589.39 741
5590.10 688
5590.80 739
5591.51 751
5592.21 781
5592.92 806
5593.62 772
5594.33 783
5595.04 809
5595.74 821
5596.45 733
5597.15 785
5597.86 849
5598.56 729
5599.27 653
5599.98 782
5600.68 711
5601.39 687
5602.09 737
5602.80 759
5603.51 734
5604.21 826
5604.92 738
5605.62 742
5606.33 734
5607.04 721
5607.74 705
5608.45 710
5609.16 690
5609.86 702
5610.57 672
5611.28 693
5611.98 717
5612.69 792
5613.40 691
5614.10 657
5614.81 689
5615.52 644
5616.22 698
5616.93 720
5617.64 777
5618.35 732
5619.05 678
5619.76 742
5620.47 739
5621.17 722
5621.88 648
5622.59 659
5623.30 799
5624.00 745
5624.71 680
5625.42 743
5626.13 742
5626.83 764
5627.54 808
5628.25 850
5628.96 789
5629.67 792
5630.37 865
5631.08 868
5631.79 897
5632.50 834
5633.21 823
5633.91 824
5634.62 822
5635.33 821
5636.04 907
5636.75 867
5637.45 838
5638.16 839
5638.87 908
5639.58 898
5640.29 947
5641.00 988
5641.70 969
5642.41 880
5643.12 911
5643.83 861
5644.54 754
5645.25 779
5645.96 777
5646.67 746
5647.38 744
5648.08 817
5648.79 767
5649.50 772
5650.21 758
5650.92 788
5651.63 809
5652.34 788
5653.05 851
5653.76 962
5654.47 930
5655.18 1029
5655.89 1076
5656.60 1095
5657.30 1046
5658.01 991
5658.72 1149
5659.43 1113
5660.14 1098
5660.85 996
5661.56 864
5662.27 913
5662.98 878
5663.69 833
5664.40 843
5665.11 848
5665.82 753
5666.53 829
5667.24 749
5667.95 746
5668.66 811
5669.37 746
5670.08 791
5670.79 771
5671.50 800
5672.22 741
5672.93 778
5673.64 792
5674.35 727
5675.06 749
5675.77 792
5676.48 829
5677.19 876
5677.90 884
5678.61 844
5679.32 761
5680.03 646
5680.74 692
5681.46 816
5682.17 790
5682.88 825
5683.59 724
5684.30 763
5685.01 648
5685.72 616
5686.43 814
5687.15 776
5687.86 684
5688.57 749
5689.28 743
5689.99 700
5690.70 704
5691.42 660
5692.13 721
5692.84 711
5693.55 677
5694.26 666
5694.97 641
5695.69 650
5696.40 702
5697.11 670
5697.82 664
5698.53 638
5699.25 691
5699.96 707
5700.67 680
5701.38 688
5702.10 643
5702.81 661
5703.52 645
5704.23 694
5704.95 714
5705.66 641
5706.37 671
5707.08 636
5707.80 646
5708.51 681
5709.22 607
5709.93 668
5710.65 662
5711.36 683
5712.07 637
5712.79 637
5713.50 628
5714.21 700
5714.93 608
5715.64 613
5716.35 712
5717.07 680
5717.78 609
5718.49 604
5719.21 655
5719.92 650
5720.63 624
5721.35 690
5722.06 721
5722.77 644
5723.49 673
5724.20 703
5724.92 657
5725.63 675
5726.34 704
5727.06 744
5727.77 750
5728.48 810
5729.20 754
5729.91 777
5730.63 780
5731.34 848
5732.06 753
5732.77 725
5733.48 773
5734.20 732
5734.91 693
5735.63 619
5736.34 596
5737.06 578
5737.77 673
5738.49 639
5739.20 675
5739.91 634
5740.63 630
5741.34 672
5742.06 688
5742.77 642
5743.49 628
5744.20 591
5744.92 735
5745.63 636
5746.35 647
5747.06 675
5747.78 572
5748.49 689
5749.21 734
5749.93 678
5750.64 657
5751.36 658
5752.07 612
5752.79 639
5753.50 541
5754.22 546
5754.93 652
5755.65 669
5756.37 604
5757.08 645
5757.80 667
5758.51 693
5759.23 653
5759.95 615
5760.66 614
5761.38 608
5762.09 621
5762.81 623
5763.53 678
5764.24 614
5764.96 583
5765.67 638
5766.39 623
5767.11 622
5767.82 636
5768.54 652
5769.26 640
5769.97 626
5770.69 571
5771.41 587
5772.12 610
5772.84 618
5773.56 562
5774.27 648
5774.99 722
5775.71 731
5776.42 675
5777.14 694
5777.86 637
5778.58 684
5779.29 666
5780.01 677
5780.73 731
5781.45 725
5782.16 676
5782.88 617
5783.60 666
5784.31 661
5785.03 659
5785.75 621
5786.47 697
5787.19 764
5787.90 730
5788.62 645
5789.34 674
5790.06 728
5790.77 793
5791.49 791
5792.21 802
5792.93 814
5793.65 838
5794.36 768
5795.08 804
5795.80 774
5796.52 802
5797.24 974
5797.96 1023
5798.67 1093
5799.39 1240
5800.11 1464
5800.83 1705
5801.55 1828
5802.27 1845
5802.99 1938
5803.70 1939
5804.42 1777
5805.14 1614
5805.86 1546
5806.58 1390
5807.30 1083
5808.02 988
5808.74 896
5809.46 986
5810.17 947
5810.89 845
5811.61 884
5812.33 949
5813.05 871
5813.77 863
5814.49 848
5815.21 872
5815.93 979
5816.65 934
5817.37 948
5818.09 946
5818.81 964
5819.53 982
5820.25 982
5820.97 918
5821.69 898
5822.41 967
5823.13 898
5823.85 756
5824.57 795
5825.29 851
5826.01 862
5826.73 786
5827.45 750
5828.17 731
5828.89 797
5829.61 756
5830.33 711
5831.05 772
5831.77 796
5832.49 779
5833.21 813
5833.93 749
5834.65 785
5835.37 691
5836.09 828
5836.81 803
5837.53 798
5838.25 744
5838.97 759
5839.70 819
5840.42 733
5841.14 681
5841.86 812
5842.58 757
5843.30 701
5844.02 722
5844.74 685
5845.46 657
5846.19 773
5846.91 858
5847.63 819
5848.35 854
5849.07 842
5849.79 860
5850.51 768
5851.24 777
5851.96 847
5852.68 826
5853.40 808
5854.12 830
5854.85 859
5855.57 724
5856.29 707
5857.01 796
5857.73 711
5858.46 793
5859.18 767
5859.90 778
5860.62 728
5861.34 782
5862.07 704
5862.79 803
5863.51 784
5864.23 721
5864.96 747
5865.68 743
5866.40 770
5867.12 799
5867.85 866
5868.57 835
5869.29 774
5870.01 846
5870.74 924
5871.46 806
5872.18 906
5872.91 965
5873.63 847
5874.35 742
5875.08 766
5875.80 832
5876.52 791
5877.25 760
5877.97 724
5878.69 795
5879.42 822
5880.14 764
5880.86 798
5881.59 742
5882.31 730
5883.03 804
5883.76 920
5884.48 825
5885.20 843
5885.93 827
5886.65 787
5887.38 829
5888.10 776
5888.82 862
5889.55 927
5890.27 728
5891.00 840
5891.72 756
5892.44 808
5893.17 865
5893.89 829
5894.62 786
5895.34 824
5896.07 792
5896.79 843
5897.51 775
5898.24 779
5898.96 835
5899.69 665
5900.41 775
5901.14 741
5901.86 738
5902.59 808
5903.31 819
5904.04 784
5904.76 858
5905.49 881
5906.21 806
5906.94 816
5907.66 785
5908.39 851
5909.11 836
5909.84 807
5910.56 777
5911.29 788
5912.01 812
5912.74 814
5913.46 841
5914.19 796
5914.92 730
5915.64 794
5916.37 911
5917.09 927
5917.82 861
5918.54 918
5919.27 863
5920.00 890
5920.72 903
5921.45 869
5922.17 860
5922.90 864
5923.63 944
5924.35 950
5925.08 978
5925.80 932
5926.53 964
5927.26 982
5927.98 1006
5928.71 949
5929.44 926
5930.16 1089
5930.89 1025
5931.62 1067
5932.34 1090
5933.07 1021
5933.80 1065
5934.52 1116
5935.25 1084
5935.98 1092
5936.70 1113
5937.43 1188
5938.16 1173
5938.88 1216
5939.61 1131
5940.34 1244
5941.07 1303
5941.79 1377
5942.52 1323
5943.25 1340
5943.97 1450
5944.70 1524
5945.43 1376
5946.16 1504
5946.88 1599
5947.61 1567
5948.34 1759
5949.07 1811
5949.80 2047
5950.52 2209
5951.25 2324
5951.98 2384
5952.71 2326
5953.43 2321
5954.16 2278
5954.89 2269
5955.62 2153
5956.35 2163
5957.07 2045
5957.80 1962
5958.53 2067
5959.26 2094
5959.99 2057
5960.72 2163
5961.44 2138
5962.17 2308
5962.90 2515
5963.63 2788
5964.36 3111
5965.09 3490
5965.82 4004
5966.54 4066
5967.27 4300
5968.00 4472
5968.73 4402
5969.46 4089
5970.19 3554
5970.92 3332
5971.65 2920
5972.38 2700
5973.11 2777
5973.83 2628
5974.56 2407
5975.29 2344
5976.02 2537
5976.75 2496
5977.48 2560
5978.21 2641
5978.94 2753
5979.67 2734
5980.40 2778
5981.13 2914
5981.86 3040
5982.59 3044
5983.32 2969
5984.05 3128
5984.78 2896
5985.51 2970
5986.24 2952
5986.97 3070
5987.70 2791
5988.43 2881
5989.16 2730
5989.89 2764
5990.62 2855
5991.35 2853
5992.08 2832
5992.81 2875
5993.54 2927
5994.27 2858
5995.00 2957
5995.73 2842
5996.46 2929
5997.19 3099
5997.92 3204
5998.65 3210
5999.38 3219
6000.11 3271
6000.85 3160
6001.58 3132
6002.31 3132
6003.04 3213
6003.77 2957
6004.50 2892
6005.23 2993
6005.96 3156
6006.69 3157
6007.43 3337
6008.16 3899
6008.89 4578
6009.62 5380
6010.35 6372
6011.08 7498
6011.81 8813
6012.54 9636
6013.28 10603
6014.01 11122
6014.74 11329
6015.47 11250
6016.20 10358
6016.94 9336
6017.67 8540
6018.40 7181
6019.13 6279
6019.86 5239
6020.59 4381
6021.33 3698
6022.06 3373
6022.79 3038
6023.52 2835
6024.26 2706
6024.99 2529
6025.72 2453
6026.45 2392
6027.19 2337
6027.92 2399
6028.65 2269
6029.38 2233
6030.12 2182
6030.85 2068
6031.58 2259
6032.31 2112
6033.05 2142
6033.78 2076
6034.51 2054
6035.25 2040
6035.98 2048
6036.71 2112
6037.44 2166
6038.18 2114
6038.91 2217
6039.64 2207
6040.38 2248
6041.11 2392
6041.84 2335
6042.58 2337
6043.31 2323
6044.04 2270
6044.78 2459
6045.51 2481
6046.24 2449
6046.98 2513
6047.71 2625
6048.45 2752
6049.18 2997
6049.91 3516
6050.65 3645
6051.38 4043
6052.11 4178
6052.85 4586
6053.58 4590
6054.32 4636
6055.05 4247
6055.79 3906
6056.52 3497
6057.25 3237
6057.99 3019
6058.72 2755
6059.46 2476
6060.19 2440
6060.93 2506
6061.66 2295
6062.39 2223
6063.13 2287
6063.86 2184
6064.60 2267
6065.33 2142
6066.07 2102
6066.80 2279
6067.54 2140
6068.27 2171
6069.01 2239
6069.74 2282
6070.48 2116
6071.21 1939
6071.95 2004
6072.68 2064
6073.42 1905
6074.15 1874
6074.89 1925
6075.62 1951
6076.36 1957
6077.10 1862
6077.83 1745
6078.57 1709
6079.30 1814
6080.04 1870
6080.77 1748
6081.51 1756
6082.25 1679
6082.98 1629
6083.72 1671
6084.45 1555
6085.19 1569
6085.93 1632
6086.66 1623
6087.40 1610
6088.13 1571
6088.87 1597
6089.61 1655
6090.34 1705
6091.08 1665
6091.81 1573
6092.55 1583
6093.29 1513
6094.02 1453
6094.76 1544
6095.50 1501
6096.23 1401
6096.97 1437
6097.71 1395
6098.44 1475
6099.18 1468
6099.92 1429
6100.65 1501
6101.39 1332
6102.13 1382
6102.87 1371
6103.60 1504
6104.34 1345
6105.08 1325
6105.81 1350
6106.55 1416
6107.29 1444
6108.03 1464
6108.76 1357
6109.50 1393
6110.24 1410
6110.98 1484
6111.71 1470
6112.45 1540
6113.19 1443
6113.93 1457
6114.66 1457
6115.40 1437
6116.14 1531
6116.88 1559
6117.62 1528
6118.35 1548
6119.09 1472
6119.83 1446
6120.57 1542
6121.31 1573
6122.04 1604
6122.78 1575
6123.52 1716
6124.26 1754
6125.00 1812
6125.74 1684
6126.47 1636
6127.21 1709
6127.95 1625
6128.69 1579
6129.43 1565
6130.17 1645
6130.91 1590
6131.64 1561
6132.38 1527
6133.12 1474
6133.86 1458
6134.60 1518
6135.34 1546
6136.08 1578
6136.82 1705
6137.56 1581
6138.30 1562
6139.04 1522
6139.77 1611
6140.51 1678
6141.25 1699
6141.99 1555
6142.73 1647
6143.47 1665
6144.21 1532
6144.95 1611
6145.69 1725
6146.43 1688
6147.17 1721
6147.91 1572
6148.65 1622
6149.39 1603
6150.13 1653
6150.87 1714
6151.61 1918
6152.35 1900
6153.09 1807
6153.83 1943
6154.57 2088
6155.31 2140
6156.05 2086
6156.79 2392
6157.53 2423
6158.27 2604
6159.01 2640
6159.75 2655
6160.49 2663
6161.23 2444
6161.97 2580
6162.71 2544
6163.45 2577
6164.20 2668
6164.94 2623
6165.68 2875
6166.42 2845
6167.16 2817
6167.90 2880
6168.64 2739
6169.38 2745
6170.12 2758
6170.86 2647
6171.61 2541
6172.35 2315
6173.09 2413
6173.83 2422
6174.57 2331
6175.31 2162
6176.05 2172
6176.79 2150
6177.54 2262
6178.28 2281
6179.02 2301
6179.76 2481
6180.50 2488
6181.24 2417
6181.99 2379
6182.73 2289
6183.47 2427
6184.21 2435
6184.95 2601
6185.70 2538
6186.44 2630
6187.18 2733
6187.92 2810
6188.66 2799
6189.41 2905
6190.15 2904
6190.89 3029
6191.63 3301
6192.38 3296
6193.12 3199
6193.86 3318
6194.60 3448
6195.35 3378
6196.09 3505
6196.83 3444
6197.57 3331
6198.32 3447
6199.06 3518
6199.80 3450
6200.55 3546
6201.29 3427
6202.03 3506
6202.78 3998
6203.52 5013
6204.26 5813
6205.00 7227
6205.75 9178
6206.49 11321
6207.23 13654
6207.98 15817
6208.72 17784
6209.46 18906
6210.21 19076
6210.95 18282
6211.70 16821
6212.44 15193
6213.18 12782
6213.93 10652
6214.67 8819
6215.41 7261
6216.16 5880
6216.90 4812
6217.65 4252
6218.39 3668
6219.13 3213
6219.88 3118
6220.62 3077
6221.37 2862
6222.11 2881
6222.85 2748
6223.60 2781
6224.34 2786
6225.09 2728
6225.83 2556
6226.58 2430
6227.32 2380
6228.07 2214
6228.81 2041
6229.56 1963
6230.30 1973
6231.04 1870
6231.79 1848
6232.53 1773
6233.28 1751
6234.02 1771
6234.77 1946
6235.51 1995
6236.26 2114
6237.00 2122
6237.75 2385
6238.49 2591
6239.24 2529
6239.99 2685
6240.73 2722
6241.48 2593
6242.22 2480
6242.97 2423
6243.71 2383
6244.46 2375
6245.20 2308
6245.95 2455
6246.70 2325
6247.44 2453
6248.19 2530
6248.93 2476
6249.68 2344
6250.42 2306
6251.17 2145
6251.92 2126
6252.66 2230
6253.41 2137
6254.15 2065
6254.90 1967
6255.65 2016
6256.39 1976
6257.14 1895
6257.89 1926
6258.63 1985
6259.38 1933
6260.13 1817
6260.87 1897
6261.62 2042
6262.37 1854
6263.11 1806
6263.86 1792
6264.61 1706
6265.35 1798
6266.10 1848
6266.85 1814
6267.59 1779
6268.34 1879
6269.09 1928
6269.83 1831
6270.58 1842
6271.33 1865
6272.08 1782
6272.82 1875
6273.57 1872
6274.32 1853
6275.06 1774
6275.81 1761
6276.56 1807
6277.31 1869
6278.05 1828
6278.80 1973
6279.55 1940
6280.30 1898
6281.05 1834
6281.79 1823
6282.54 1782
6283.29 1734
6284.04 1607
6284.78 1647
6285.53 1596
6286.28 1593
6287.03 1434
6287.78 1421
6288.53 1503
6289.27 1481
6290.02 1377
6290.77 1318
6291.52 1342
6292.27 1395
6293.02 1353
6293.76 1218
6294.51 1152
6295.26 1304
6296.01 1252
6296.76 1269
6297.51 1293
6298.26 1192
6299.00 1171
6299.75 1188
6300.50 1246
6301.25 1241
6302.00 1147
6302.75 1254
6303.50 1245
6304.25 1281
6305.00 1258
6305.75 1210
6306.50 1209
6307.24 1298
6307.99 1306
6308.74 1338
6309.49 1276
6310.24 1381
6310.99 1398
6311.74 1479
6312.49 1397
6313.24 1404
6313.99 1340
6314.74 1291
6315.49 1198
6316.24 1189
6316.99 1219
6317.74 1218
6318.49 1279
6319.24 1171
6319.99 1126
6320.74 1088
6321.49 1197
6322.24 1050
6322.99 1101
6323.74 1066
6324.49 1064
6325.24 1110
6325.99 1129
6326.74 1187
6327.49 1123
6328.24 1137
6328.99 1209
6329.74 1082
6330.50 1082
6331.25 1082
6332.00 1055
6332.75 1145
6333.50 1192
6334.25 1066
6335.00 1025
6335.75 1146
6336.50 1102
6337.25 1093
6338.00 1132
6338.76 1179
6339.51 1089
6340.26 1021
6341.01 986
6341.76 1077
6342.51 1076
6343.26 1075
6344.02 1152
6344.77 1090
6345.52 1071
6346.27 1074
6347.02 1234
6347.77 1237
6348.53 1306
6349.28 1352
6350.03 1509
6350.78 1651
6351.53 1742
6352.29 1741
6353.04 1801
6353.79 1927
6354.54 1889
6355.29 1848
6356.05 1698
6356.80 1507
6357.55 1329
6358.30 1428
6359.06 1327
6359.81 1236
6360.56 1197
6361.31 1203
6362.07 1187
6362.82 1161
6363.57 1154
6364.32 1151
6365.08 1247
6365.83 1200
6366.58 1235
6367.33 1170
6368.09 1265
6368.84 1256
6369.59 1262
6370.35 1223
6371.10 1150
6371.85 1103
6372.61 1153
6373.36 1181
6374.11 1132
6374.87 1088
6375.62 1085
6376.37 1110
6377.13 1065
6377.88 977
6378.63 1091
6379.39 1104
6380.14 1136
6380.89 1125
6381.65 1096
6382.40 1149
6383.16 1114
6383.91 1088
6384.66 1148
6385.42 1131
6386.17 1046
6386.92 971
6387.68 1032
6388.43 1040
6389.19 992
6389.94 965
6390.70 1033
6391.45 1048
6392.20 964
6392.96 1025
6393.71 1052
6394.47 1076
6395.22 1119
6395.98 1063
6396.73 965
6397.49 1032
6398.24 1018
6399.00 975
6399.75 975
6400.51 996
6401.26 972
6402.02 986
6402.77 1033
6403.53 1027
6404.28 1025
6405.04 1098
6405.79 1111
6406.55 1160
6407.30 1143
6408.06 1243
6408.81 1319
6409.57 1417
6410.32 1384
6411.08 1363
6411.83 1303
6412.59 1262
6413.34 1150
6414.10 1146
6414.86 1259
6415.61 1170
6416.37 1147
6417.12 1149
6417.88 1062
6418.64 998
6419.39 943
6420.15 999
6420.90 1077
6421.66 1120
6422.42 1042
6423.17 1113
6423.93 1106
6424.68 1117
6425.44 1008
6426.20 1021
6426.95 1082
6427.71 1083
6428.47 1119
6429.22 1027
6429.98 945
6430.74 931
6431.49 1015
6432.25 1053
6433.01 1031
6433.76 1041
6434.52 973
6435.28 956
6436.03 1015
6436.79 1003
6437.55 1101
6438.30 1018
6439.06 1030
6439.82 949
6440.58 972
6441.33 985
6442.09 1009
6442.85 924
6443.61 986
6444.36 953
6445.12 1004
6445.88 1041
6446.64 1090
6447.39 1034
6448.15 1067
6448.91 1089
6449.67 1009
6450.42 1085
6451.18 1059
6451.94 1054
6452.70 1056
6453.46 1102
6454.21 1116
6454.97 1082
6455.73 1042
6456.49 1102
6457.25 1127
6458.00 1113
6458.76 1136
6459.52 1145
6460.28 1113
6461.04 1092
6461.80 1117
6462.55 1192
6463.31 1189
6464.07 1186
6464.83 1239
6465.59 1304
6466.35 1310
6467.11 1268
6467.87 1235
6468.62 1276
6469.38 1313
6470.14 1307
6470.90 1241
6471.66 1251
6472.42 1252
6473.18 1265
6473.94 1353
6474.70 1388
6475.46 1371
6476.22 1368
6476.97 1396
6477.73 1320
6478.49 1367
6479.25 1419
6480.01 1545
6480.77 1565
6481.53 1542
6482.29 1568
6483.05 1452
6483.81 1553
6484.57 1685
6485.33 1632
6486.09 1717
6486.85 1765
6487.61 1692
6488.37 1756
6489.13 1782
6489.89 1880
6490.65 1856
6491.41 1940
6492.17 2041
6492.93 2029
6493.69 2114
6494.45 2219
6495.21 2333
6495.97 2239
6496.73 2251
6497.49 2362
6498.26 2335
6499.02 2279
6499.78 2202
6500.54 2285
6501.30 2232
6502.06 2234
6502.82 2210
6503.58 2246
6504.34 2378
6505.10 2292
6505.86 2498
6506.62 2636
6507.39 2533
6508.15 2666
6508.91 2594
6509.67 2607
6510.43 2806
6511.19 2792
6511.95 2928
6512.72 2837
6513.48 2789
6514.24 2786
6515.00 2918
6515.76 2873
6516.52 2906
6517.28 3052
6518.05 3137
6518.81 3403
6519.57 3415
6520.33 3369
6521.09 3522
6521.86 3625
6522.62 3832
6523.38 4282
6524.14 4678
6524.90 5095
6525.67 5652
6526.43 6048
6527.19 6564
6527.95 6880
6528.72 7094
6529.48 7071
6530.24 7077
6531.00 6992
6531.77 7487
6532.53 8476
6533.29 9481
6534.05 10774
6534.82 12431
6535.58 13716
6536.34 15230
6537.11 15568
6537.87 15153
6538.63 14068
6539.39 12209
6540.16 10808
6540.92 9028
6541.68 7278
6542.45 5878
6543.21 4807
6543.97 4165
6544.74 3697
6545.50 3232
6546.26 2927
6547.03 2827
6547.79 2633
6548.55 2529
6549.32 2533
6550.08 2435
6550.84 2427
6551.61 2363
6552.37 2277
6553.14 2218
6553.90 2193
6554.66 2182
6555.43 2233
6556.19 2045
6556.96 2008
6557.72 2090
6558.48 2189
6559.25 2050
6560.01 2128
6560.78 2213
6561.54 2191
6562.31 2254
6563.07 2404
6563.83 2409
6564.60 2548
6565.36 2554
6566.13 2627
6566.89 2534
6567.66 2512
6568.42 2585
6569.19 2566
6569.95 2657
6570.72 2685
6571.48 2645
6572.25 2903
6573.01 2988
6573.78 3067
6574.54 3149
6575.31 3060
6576.07 3011
6576.84 3156
6577.60 3247
6578.37 3015
6579.13 3066
6579.90 2968
6580.66 2767
6581.43 2802
6582.19 2823
6582.96 2736
6583.73 2730
6584.49 2620
6585.26 2677
6586.02 2697
6586.79 2649
6587.55 2841
6588.32 2838
6589.09 3067
6589.85 3119
6590.62 3307
6591.38 3687
6592.15 3957
6592.92 4333
6593.68 4661
6594.45 4834
6595.22 4935
6595.98 4973
6596.75 4861
6597.51 4649
6598.28 4387
6599.05 3978
6599.81 3587
6600.58 3453
6601.35 3127
6602.11 2756
6602.88 2729
6603.65 2709
6604.41 2660
6605.18 2783
6605.95 2727
6606.71 2828
6607.48 2941
6608.25 2991
6609.02 3074
6609.78 3075
6610.55 3027
6611.32 3178
6612.08 3029
6612.85 2793
6613.62 2607
6614.39 2416
6615.15 2340
6615.92 2230
6616.69 2051
6617.46 1976
6618.22 1993
6618.99 1999
6619.76 1842
6620.53 1916
6621.30 1979
6622.06 1860
6622.83 1847
6623.60 1917
6624.37 1850
6625.13 1893
6625.90 1737
6626.67 1710
6627.44 1769
6628.21 1827
6628.98 1923
6629.74 1966
6630.51 1928
6631.28 2170
6632.05 2265
6632.82 2436
6633.59 2534
6634.35 2695
6635.12 2727
6635.89 2555
6636.66 2522
6637.43 2534
6638.20 2420
6638.97 2288
6639.74 2144
6640.50 2027
6641.27 1899
6642.04 1826
6642.81 1912
6643.58 1826
6644.35 1803
6645.12 1951
6645.89 1935
6646.66 1794
6647.43 1900
6648.20 1859
6648.97 1796
6649.73 1941
6650.50 1824
6651.27 1934
6652.04 1965
6652.81 1961
6653.58 2097
6654.35 2126
6655.12 2170
6655.89 2253
6656.66 2192
6657.43 2168
6658.20 2025
6658.97 1921
6659.74 1851
6660.51 1799
6661.28 1768
6662.05 1819
6662.82 1923
6663.59 1921
6664.36 1936
6665.13 1941
6665.90 1931
6666.67 1901
6667.44 1862
6668.22 1942
6668.99 1927
6669.76 2106
6670.53 1972
6671.30 1989
6672.07 2075
6672.84 2123
6673.61 1995
6674.38 2027
6675.15 1990
6675.92 2046
6676.69 1972
6677.46 1949
6678.24 2001
6679.01 2094
6679.78 2184
6680.55 2170
6681.32 2173
6682.09 2414
6682.86 2766
6683.63 3029
6684.41 3156
6685.18 3030
6685.95 3178
6686.72 3016
6687.49 2842
6688.26 2640
6689.04 2491
6689.81 2292
6690.58 2061
6691.35 1890
6692.12 1791
6692.90 1835
6693.67 1900
6694.44 1843
6695.21 1762
6695.98 1734
6696.76 1688
6697.53 1706
6698.30 1847
6699.07 1785
6699.84 1774
6700.62 1708
6701.39 1807
6702.16 1661
6702.93 1642
6703.71 1744
6704.48 1747
6705.25 1635
6706.03 1656
6706.80 1583
6707.57 1631
6708.34 1677
6709.12 1579
6709.89 1619
6710.66 1530
6711.44 1578
6712.21 1602
6712.98 1527
6713.75 1547
6714.53 1507
6715.30 1560
6716.07 1559
6716.85 1515
6717.62 1524
6718.39 1510
6719.17 1524
6719.94 1481
6720.72 1568
6721.49 1522
6722.26 1428
6723.04 1534
6723.81 1447
6724.58 1410
6725.36 1449
6726.13 1492
6726.91 1596
6727.68 1560
6728.45 1458
6729.23 1522
6730.00 1686
6730.78 1644
6731.55 1656
6732.32 1685
6733.10 1695
6733.87 1676
6734.65 1634
6735.42 1724
6736.20 1869
6736.97 1805
6737.74 2045
6738.52 1861
6739.29 1806
6740.07 1876
6740.84 1862
6741.62 1747
6742.39 1831
6743.17 1868
6743.94 1837
6744.72 1941
6745.49 1876
6746.27 1812
6747.04 2011
6747.82 2044
6748.59 2137
6749.37 2284
6750.14 2519
6750.92 2719
6751.69 3021
6752.47 3241
6753.24 3277
6754.02 3308
6754.80 3179
6755.57 2912
6756.35 2757
6757.12 2495
6757.90 2373
6758.67 2191
6759.45 1953
6760.23 1901
6761.00 1784
6761.78 1681
6762.55 1709
6763.33 1760
6764.11 1701
6764.88 1516
6765.66 1618
6766.43 1872
6767.21 1800
6767.99 1682
6768.76 1593
6769.54 1649
6770.32 1732
6771.09 1671
6771.87 1544
6772.64 1508
6773.42 1521
6774.20 1559
6774.97 1545
6775.75 1693
6776.53 1554
6777.31 1510
6778.08 1400
6778.86 1465
6779.64 1519
6780.41 1577
6781.19 1483
6781.97 1465
6782.74 1400
6783.52 1397
6784.30 1362
6785.08 1387
6785.85 1399
6786.63 1279
6787.41 1351
6788.19 1327
6788.96 1347
6789.74 1304
6790.52 1266
6791.30 1336
6792.07 1361
6792.85 1283
6793.63 1286
6794.41 1243
6795.18 1277
6795.96 1248
6796.74 1252
6797.52 1184
6798.30 1259
6799.07 1220
6799.85 1246
6800.63 1312
6801.41 1382
6802.19 1376
6802.97 1396
6803.74 1328
6804.52 1395
6805.30 1448
6806.08 1382
6806.86 1425
6807.64 1361
6808.41 1420
6809.19 1426
6809.97 1424
6810.75 1379
6811.53 1443
6812.31 1435
6813.09 1502
6813.87 1392
6814.64 1348
6815.42 1442
6816.20 1446
6816.98 1319
6817.76 1371
6818.54 1343
6819.32 1386
6820.10 1487
6820.88 1429
6821.66 1319
6822.44 1383
6823.22 1460
6824.00 1398
6824.78 1376
6825.55 1395
6826.33 1418
6827.11 1336
6827.89 1268
6828.67 1342
6829.45 1330
6830.23 1350
6831.01 1335
6831.79 1222
6832.57 1196
6833.35 1190
6834.13 1208
6834.91 1265
6835.69 1230
6836.47 1296
6837.25 1232
6838.03 1311
6838.81 1299
6839.60 1323
6840.38 1249
6841.16 1216
6841.94 1212
6842.72 1295
6843.50 1194
6844.28 1235
6845.06 1180
6845.84 1411
6846.62 1480
6847.40 1701
6848.18 2001
6848.96 2054
6849.74 2252
6850.53 2522
6851.31 2633
6852.09 2659
6852.87 2558
6853.65 2418
6854.43 2197
6855.21 2067
6855.99 1844
6856.77 1714
6857.56 1571
6858.34 1482
6859.12 1350
6859.90 1364
6860.68 1444
6861.46 1406
6862.25 1315
6863.03 1440
6863.81 1410
6864.59 1493
6865.37 1472
6866.15 1474
6866.94 1605
6867.72 1591
6868.50 1692
6869.28 1532
6870.07 1407
6870.85 1451
6871.63 1589
6872.41 1543
6873.19 1506
6873.98 1511
6874.76 1682
6875.54 1682
6876.32 1589
6877.11 1701
6877.89 1666
6878.67 1829
6879.45 1784
6880.24 1945
6881.02 1961
6881.80 1960
6882.59 2042
6883.37 2164
6884.15 2402
6884.93 2797
6885.72 3392
6886.50 3936
6887.28 4403
6888.07 4659
6888.85 4868
6889.63 4659
6890.42 4132
6891.20 3895
6891.98 3361
6892.77 3018
6893.55 2631
6894.33 2288
6895.12 2062
6895.90 1968
6896.68 1937
6897.47 1948
6898.25 1972
6899.04 2018
6899.82 1946
6900.60 1957
6901.39 1909
6902.17 1877
6902.95 1890
6903.74 1897
6904.52 1915
6905.31 1869
6906.09 1943
6906.88 1932
6907.66 1818
6908.44 1865
6909.23 1697
6910.01 1664
6910.80 1680
6911.58 1689
6912.37 1735
6913.15 1609
6913.94 1588
6914.72 1604
6915.50 1566
6916.29 1499
6917.07 1502
6917.86 1560
6918.64 1484
6919.43 1603
6920.21 1566
6921.00 1535
6921.78 1490
6922.57 1587
6923.35 1556
6924.14 1599
6924.93 1649
6925.71 1655
6926.50 1704
6927.28 1736
6928.07 1683
6928.85 1551
6929.64 1638
6930.42 1565
6931.21 1469
6931.99 1683
6932.78 1667
6933.57 1579
6934.35 1629
6935.14 1606
6935.92 1592
6936.71 1663
6937.50 1749
6938.28 1872
6939.07 1909
6939.85 2151
6940.64 2134
6941.43 2222
6942.21 2241
6943.00 2345
6943.78 2425
6944.57 2559
6945.36 2628
6946.14 2639
6946.93 2754
6947.72 2796
6948.50 2810
6949.29 2861
6950.08 2746
6950.86 2603
6951.65 2484
6952.44 2416
6953.22 2218
6954.01 2127
6954.80 2167
6955.58 2239
6956.37 2193
6957.16 2195
6957.95 2162
6958.73 2161
6959.52 2120
6960.31 2178
6961.10 2155
6961.88 2162
6962.67 2205
6963.46 2347
6964.24 2312
6965.03 2445
6965.82 2482
6966.61 2647
6967.40 2746
6968.18 2859
6968.97 2817
6969.76 3049
6970.55 3132
6971.33 3171
6972.12 3040
6972.91 3055
6973.70 3142
6974.49 2967
6975.27 3004
6976.06 3102
6976.85 3327
6977.64 3104
6978.43 3338
6979.22 3723
6980.00 4179
6980.79 4988
6981.58 6086
6982.37 7401
6983.16 9166
6983.95 11223
6984.74 12932
6985.52 14060
6986.31 14491
6987.10 14270
6987.89 13492
6988.68 11823
6989.47 10292
6990.26 8863
6991.05 6978
6991.83 5543
6992.62 4856
6993.41 4160
6994.20 3459
6994.99 2990
6995.78 2878
6996.57 2644
6997.36 2400
6998.15 2423
6998.94 2448
6999.73 2291
7000.52 2367
7001.31 2303
7002.10 2247
7002.89 2218
7003.68 1987
7004.47 1889
7005.26 1760
7006.05 1807
7006.84 1706
7007.63 1744
7008.42 1620
7009.21 1664
7010.00 1715
7010.79 1727
7011.58 1814
7012.37 1813
7013.16 1863
7013.95 1849
7014.74 1994
7015.53 1878
7016.32 1845
7017.11 1855
7017.90 1840
7018.69 1762
7019.48 1795
7020.27 1912
7021.06 1959
7021.85 2008
7022.64 2007
7023.43 2067
7024.22 2135
7025.02 2228
7025.81 2111
7026.60 2065
7027.39 2038
7028.18 2000
7028.97 1861
7029.76 1688
7030.55 1690
7031.34 1842
7032.14 1746
7032.93 1689
7033.72 1656
7034.51 1761
7035.30 1802
7036.09 1821
7036.88 1871
7037.68 1938
7038.47 1950
7039.26 1971
7040.05 2021
7040.84 2006
7041.64 2097
7042.43 2251
7043.22 2215
7044.01 2239
7044.80 2308
7045.60 2423
7046.39 2671
7047.18 2778
7047.97 3195
7048.76 3332
7049.56 3823
7050.35 3979
7051.14 3812
7051.93 3637
7052.73 3286
7053.52 2871
7054.31 2745
7055.10 2300
7055.90 2227
7056.69 2238
7057.48 2154
7058.27 2095
7059.07 2025
7059.86 2105
7060.65 2053
7061.45 1992
7062.24 1955
7063.03 1967
7063.83 2122
7064.62 2098
7065.41 1982
7066.21 1849
7067.00 1908
7067.79 1846
7068.59 1801
7069.38 1822
7070.17 1843
7070.97 1790
7071.76 1700
7072.55 1640
7073.35 1636
7074.14 1682
7074.93 1690
7075.73 1616
7076.52 1545
7077.32 1505
7078.11 1418
7078.90 1546
7079.70 1460
7080.49 1491
7081.29 1419
7082.08 1403
7082.87 1396
7083.67 1375
7084.46 1402
7085.26 1440
7086.05 1428
7086.85 1479
7087.64 1407
7088.43 1341
7089.23 1241
7090.02 1331
7090.82 1325
7091.61 1220
7092.41 1288
7093.20 1311
7094.00 1281
7094.79 1245
7095.59 1210
7096.38 1221
7097.18 1115
7097.97 1127
7098.77 1176
7099.56 1137
7100.36 1215
7101.15 1250
7101.95 1162
7102.74 1095
7103.54 1154
7104.33 1126
7105.13 1086
7105.92 1053
7106.72 1008
7107.52 1079
7108.31 1085
7109.11 985
7109.90 1015
7110.70 1062
7111.49 1159
7112.29 1165
7113.09 1108
7113.88 1155
7114.68 1177
7115.47 1201
7116.27 1119
7117.07 1069
7117.86 1128
7118.66 1053
7119.45 1080
7120.25 1037
7121.05 1153
7121.84 1129
7122.64 1039
7123.44 983
7124.23 1034
7125.03 1033
7125.83 948
7126.62 952
7127.42 1070
7128.22 1031
7129.01 1029
7129.81 1053
7130.61 1038
7131.40 1145
7132.20 1073
7133.00 1195
7133.79 1068
7134.59 963
7135.39 1051
7136.19 1031
7136.98 1067
7137.78 977
7138.58 993
7139.38 1034
7140.17 1065
7140.97 948
7141.77 950
7142.57 876
7143.36 950
7144.16 991
7144.96 942
7145.76 865
7146.55 914
7147.35 886
7148.15 888
7148.95 941
7149.74 885
7150.54 902
7151.34 891
7152.14 895
7152.94 848
7153.74 863
7154.53 888
7155.33 918
7156.13 1073
7156.93 1079
7157.73 965
7158.53 940
7159.32 915
7160.12 935
7160.92 882
7161.72 895
7162.52 875
7163.32 804
7164.12 859
7164.91 822
7165.71 828
7166.51 814
7167.31 773
7168.11 759
7168.91 848
7169.71 786
7170.51 834
7171.31 847
7172.11 852
7172.90 884
7173.70 838
7174.50 794
7175.30 812
7176.10 924
7176.90 877
7177.70 819
7178.50 761
7179.30 800
7180.10 794
7180.90 819
7181.70 798
7182.50 744
7183.30 868
7184.10 871
7184.90 815
7185.70 866
7186.50 912
7187.30 1009
7188.10 889
7188.90 825
7189.70 952
7190.50 945
7191.30 890
7192.10 789
7192.90 820
7193.70 897
7194.50 885
7195.30 889
7196.10 899
7196.90 873
7197.70 944
7198.50 796
7199.30 842
7200.11 851
7200.91 756
7201.71 834
7202.51 855
7203.31 823
7204.11 864
7204.91 877
7205.71 820
7206.51 754
7207.31 805
7208.12 847
7208.92 838
7209.72 779
7210.52 879
7211.32 897
7212.12 860
7212.92 779
7213.72 838
7214.53 845
7215.33 834
7216.13 791
7216.93 902
7217.73 920
7218.53 873
7219.34 902
7220.14 929
7220.94 815
7221.74 891
7222.54 866
7223.35 828
7224.15 894
7224.95 808
7225.75 797
7226.56 829
7227.36 838
7228.16 831
7228.96 822
7229.76 846
7230.57 871
7231.37 847
7232.17 761
7232.97 681
7233.78 730
7234.58 738
7235.38 738
7236.19 802
7236.99 801
7237.79 854
7238.59 796
7239.40 778
7240.20 842
7241.00 1001
7241.81 888
7242.61 814
7243.41 825
7244.22 833
7245.02 830
7245.82 788
7246.63 862
7247.43 790
7248.23 819
7249.04 765
7249.84 766
7250.64 823
7251.45 840
7252.25 863
7253.05 861
7253.86 825
7254.66 844
7255.46 881
7256.27 851
7257.07 874
7257.88 861
7258.68 1004
7259.48 1044
7260.29 1124
7261.09 1071
7261.90 1134
7262.70 1118
7263.51 1016
7264.31 971
7265.11 984
7265.92 995
7266.72 959
7267.53 890
7268.33 910
7269.14 920
7269.94 946
7270.75 900
7271.55 886
7272.36 949
7273.16 939
7273.97 925
7274.77 960
7275.58 1109
7276.38 1054
7277.19 1084
7277.99 1038
7278.80 1098
7279.60 1181
7280.41 1229
7281.21 1302
7282.02 1529
7282.82 1753
7283.63 1797
7284.43 1937
7285.24 1901
7286.04 1929
7286.85 1787
7287.66 1635
7288.46 1501
7289.27 1371
7290.07 1274
7290.88 1316
7291.68 1128
7292.49 1171
7293.30 1131
7294.10 1049
7294.91 1074
7295.71 1111
7296.52 1041
7297.33 1056
7298.13 1031
7298.94 1058
7299.74 1012
7300.55 1018
7301.36 1132
7302.16 1047
7302.97 1097
7303.78 1070
7304.58 1084
7305.39 1081
7306.20 1062
7307.00 1141
7307.81 1128
7308.62 1227
7309.42 1379
7310.23 1351
7311.04 1323
7311.84 1328
7312.65 1381
7313.46 1488
7314.27 1557
7315.07 1694
7315.88 2069
7316.69 2335
7317.49 2629
7318.30 2850
7319.11 3072
7319.92 2907
7320.72 2617
7321.53 2251
7322.34 2123
7323.15 1887
7323.95 1723
7324.76 1570
7325.57 1510
7326.38 1455
7327.19 1447
7327.99 1317
7328.80 1369
7329.61 1292
7330.42 1312
7331.22 1318
7332.03 1304
7332.84 1336
7333.65 1216
7334.46 1172
7335.27 1286
7336.07 1404
7336.88 1302
7337.69 1191
7338.50 1165
7339.31 1129
7340.12 1166
7340.92 1126
7341.73 1126
7342.54 1081
7343.35 1086
7344.16 1022
7344.97 969
7345.78 980
7346.59 1011
7347.39 936
7348.20 962
7349.01 945
7349.82 928
7350.63 949
7351.44 952
7352.25 964
7353.06 942
7353.87 945
7354.68 957
7355.49 938
7356.30 832
7357.11 892
7357.92 896
7358.72 910
7359.53 895
7360.34 913
7361.15 861
7361.96 872
7362.77 894
7363.58 840
7364.39 838
7365.20 912
7366.01 789
7366.82 808
7367.63 786
7368.44 818
7369.25 837
7370.06 854
7370.87 925
7371.68 841
7372.49 863
7373.30 827
7374.11 811
7374.93 797
7375.74 759
7376.55 782
7377.36 854
7378.17 848
7378.98 899
7379.79 889
7380.60 793
7381.41 858
7382.22 853
7383.03 867
7383.84 900
7384.65 823
7385.46 838
7386.28 877
7387.09 876
7387.90 836
7388.71 744
7389.52 782
7390.33 814
7391.14 815
7391.95 801
7392.77 843
7393.58 883
7394.39 837
7395.20 819
7396.01 747
7396.82 773
7397.64 755
7398.45 754
7399.26 816
7400.07 786
7400.88 777
7401.69 796
7402.51 838
7403.32 764
7404.13 758
7404.94 728
7405.76 787
7406.57 782
7407.38 715
7408.19 733
7409.00 789
7409.82 715
7410.63 784
7411.44 747
7412.25 738
7413.07 702
7413.88 704
7414.69 779
7415.50 725
7416.32 655
7417.13 801
7417.94 724
7418.76 660
7419.57 689
7420.38 746
7421.19 779
7422.01 728
7422.82 739
7423.63 718
7424.45 825
7425.26 734
7426.07 742
7426.89 761
7427.70 712
7428.51 830
7429.33 839
7430.14 782
7430.95 858
7431.77 867
7432.58 855
7433.39 826
7434.21 796
7435.02 885
7435.84 831
7436.65 811
7437.46 815
7438.28 770
7439.09 794
7439.91 781
7440.72 708
7441.53 811
7442.35 778
7443.16 745
7443.98 771
7444.79 734
7445.60 742
7446.42 723
7447.23 746
7448.05 626
7448.86 644
7449.68 753
7450.49 823
7451.31 723
7452.12 702
7452.94 735
7453.75 787
7454.57 801
7455.38 722
7456.20 773
7457.01 787
7457.83 769
7458.64 779
7459.46 863
7460.27 813
7461.09 897
7461.90 853
7462.72 898
7463.53 896
7464.35 817
7465.16 882
7465.98 947
7466.79 797
7467.61 798
7468.42 843
7469.24 820
7470.06 796
7470.87 800
7471.69 779
7472.50 858
7473.32 953
7474.13 879
7474.95 794
7475.77 851
7476.58 906
7477.40 823
7478.21 810
7479.03 793
7479.85 762
7480.66 760
7481.48 769
7482.30 697
7483.11 815
7483.93 896
7484.75 815
7485.56 746
7486.38 692
7487.20 723
7488.01 705
7488.83 744
7489.65 748
7490.46 730
7491.28 739
7492.10 762
7492.91 722
7493.73 743
7494.55 742
7495.36 671
7496.18 684
7497.00 641
7497.82 698
7498.63 737
7499.45 726
7500.27 737
7501.08 743
7501.90 659
7502.72 718
7503.54 679
7504.35 653
7505.17 681
7505.99 675
7506.81 707
7507.62 663
7508.44 657
7509.26 685
7510.08 693
7510.90 619
7511.71 674
7512.53 707
7513.35 663
7514.17 689
7514.99 710
7515.80 651
7516.62 662
7517.44 698
7518.26 732
7519.08 638
7519.90 625
7520.71 620
7521.53 660
7522.35 690
7523.17 645
7523.99 751
7524.81 731
7525.63 671
7526.45 658
7527.26 715
7528.08 715
7528.90 626
7529.72 642
7530.54 634
7531.36 635
7532.18 667
7533.00 675
7533.82 679
7534.64 669
7535.45 665
7536.27 681
7537.09 624
7537.91 718
7538.73 726
7539.55 694
7540.37 677
7541.19 699
7542.01 774
7542.83 729
7543.65 731
7544.47 656
7545.29 736
7546.11 724
7546.93 704
7547.75 736
7548.57 709
7549.39 660
7550.21 705
7551.03 710
7551.85 736
7552.67 724
7553.49 753
7554.31 698
7555.13 680
7555.95 765
7556.77 781
7557.59 771
7558.41 744
7559.23 720
7560.05 776
7560.87 802
7561.69 893
7562.51 884
7563.34 813
7564.16 885
7564.98 837
7565.80 856
7566.62 841
7567.44 793
7568.26 852
7569.08 810
7569.90 775
7570.72 827
7571.55 819
7572.37 789
7573.19 858
7574.01 797
7574.83 775
7575.65 839
7576.47 839
7577.30 777
7578.12 854
7578.94 868
7579.76 795
7580.58 880
7581.40 840
7582.23 911
7583.05 870
7583.87 889
7584.69 912
7585.51 970
7586.33 1025
7587.16 1018
7587.98 1044
7588.80 960
7589.62 1045
7590.45 1017
7591.27 1015
7592.09 1005
7592.91 1009
7593.74 971
7594.56 1048
7595.38 1060
7596.20 1027
7597.03 1046
7597.85 1107
7598.67 1110
7599.49 1229
7600.32 1230
7601.14 1224
7601.96 1425
7602.78 1572
7603.61 1623
7604.43 1594
7605.25 1652
7606.08 1755
7606.90 1705
7607.72 1698
7608.55 1476
7609.37 1335
7610.19 1401
7611.02 1327
7611.84 1356
7612.66 1228
7613.49 1317
7614.31 1475
7615.13 1473
7615.96 1694
7616.78 1763
7617.60 1809
7618.43 1722
7619.25 1925
7620.08 1753
7620.90 1587
7621.72 1495
7622.55 1351
7623.37 1396
7624.20 1334
7625.02 1359
7625.84 1363
7626.67 1377
7627.49 1435
7628.32 1589
7629.14 1679
7629.97 1780
7630.79 1904
7631.61 1955
7632.44 2018
7633.26 2062
7634.09 1959
7634.91 1800
7635.74 1604
7636.56 1473
7637.39 1380
7638.21 1201
7639.04 1118
7639.86 1037
7640.69 1007
7641.51 1012
7642.34 995
7643.16 998
7643.99 983
7644.81 960
7645.64 1038
7646.46 955
7647.29 972
7648.11 899
7648.94 949
7649.76 937
7650.59 921
7651.42 888
7652.24 839
7653.07 928
7653.89 869
7654.72 856
7655.54 849
7656.37 805
7657.20 829
7658.02 849
7658.85 808
7659.67 755
7660.50 898
7661.33 866
7662.15 803
7662.98 809
7663.80 791
7664.63 846
7665.46 877
7666.28 845
7667.11 842
7667.94 870
7668.76 920
7669.59 822
7670.42 794
7671.24 856
7672.07 875
7672.90 935
7673.72 825
7674.55 786
7675.38 875
7676.20 865
7677.03 831
7677.86 865
7678.68 759
7679.51 795
7680.34 861
7681.16 839
7681.99 880
7682.82 896
7683.65 910
7684.47 922
7685.30 961
7686.13 989
7686.96 871
7687.78 930
7688.61 835
7689.44 899
7690.27 960
7691.09 879
7691.92 905
7692.75 863
7693.58 876
7694.41 911
7695.23 925
7696.06 1022
7696.89 1159
7697.72 1297
7698.55 1298
7699.37 1236
7700.20 1225
7701.03 1170
7701.86 1188
7702.69 1067
7703.51 980
7704.34 840
7705.17 890
7706.00 918
7706.83 854
7707.66 876
7708.49 821
7709.31 822
7710.14 806
7710.97 800
7711.80 719
7712.63 833
7713.46 860
7714.29 820
7715.12 764
7715.95 870
7716.77 845
7717.60 806
7718.43 758
7719.26 735
7720.09 715
7720.92 734
7721.75 740
7722.58 686
7723.41 667
7724.24 662
7725.07 723
7725.90 705
7726.73 732
7727.56 679
7728.39 728
7729.22 679
7730.05 705
7730.88 653
7731.71 624
7732.54 652
7733.37 647
7734.20 667
7735.03 678
7735.86 679
7736.69 663
7737.52 628
7738.35 609
7739.18 693
7740.01 682
7740.84 708
7741.67 655
7742.50 627
7743.33 621
7744.16 664
7744.99 674
7745.82 741
7746.65 678
7747.48 769
7748.31 816
7749.14 776
7749.97 745
7750.81 695
7751.64 714
7752.47 730
7753.30 693
7754.13 633
7754.96 655
7755.79 757
7756.62 697
7757.45 622
7758.29 612
7759.12 684
7759.95 630
7760.78 620
7761.61 692
7762.44 682
7763.27 647
7764.11 631
7764.94 673
7765.77 610
7766.60 667
7767.43 641
7768.26 699
7769.10 661
7769.93 641
7770.76 708
7771.59 715
7772.42 693
7773.26 659
7774.09 687
7774.92 677
7775.75 698
7776.59 741
7777.42 701
7778.25 700
7779.08 663
7779.92 656
7780.75 633
7781.58 731
7782.41 676
7783.25 707
7784.08 806
7784.91 765
7785.74 772
7786.58 687
7787.41 698
7788.24 695
7789.08 725
7789.91 718
7790.74 736
7791.57 711
7792.41 696
7793.24 667
7794.07 767
7794.91 677
7795.74 670
7796.57 707
7797.41 724
7798.24 726
7799.07 710
7799.91 731
7800.74 776
7801.58 755
7802.41 786
7803.24 804
7804.08 835
7804.91 838
7805.74 838
7806.58 834
7807.41 803
7808.25 849
7809.08 890
7809.91 956
7810.75 1039
7811.58 1044
7812.42 1107
7813.25 1114
7814.09 1155
7814.92 1106
7815.75 1121
7816.59 1118
7817.42 1050
7818.26 1078
7819.09 1089
7819.93 996
7820.76 1086
7821.60 1052
7822.43 1037
7823.27 1078
7824.10 1068
7824.94 1207
7825.77 1311
7826.61 1372
7827.44 1311
7828.28 1228
7829.11 1181
7829.95 1211
7830.78 1085
7831.62 1063
7832.45 1157
7833.29 1284
7834.12 1236
7834.96 1255
7835.79 1087
7836.63 1054
7837.46 1158
7838.30 1107
7839.14 997
7839.97 988
7840.81 1017
7841.64 1015
7842.48 987
7843.31 943
7844.15 890
7844.99 960
7845.82 915
7846.66 979
7847.49 940
7848.33 916
7849.17 983
7850.00 929
7850.84 1000
7851.68 967
7852.51 907
7853.35 980
7854.18 1004
7855.02 1037
7855.86 1038
7856.69 1158
7857.53 1312
7858.37 1395
7859.20 1489
7860.04 1429
7860.88 1389
7861.71 1299
7862.55 1131
7863.39 1090
7864.23 1068
7865.06 1072
7865.90 1053
7866.74 1063
7867.57 1064
7868.41 1025
7869.25 1041
7870.09 1079
7870.92 1057
7871.76 1106
7872.60 1165
7873.44 1192
7874.27 1199
7875.11 1403
7875.95 1439
7876.79 1642
7877.62 1642
7878.46 1570
7879.30 1453
7880.14 1387
7880.97 1249
7881.81 1140
7882.65 1197
7883.49 1130
7884.33 1027
7885.16 1087
7886.00 1038
7886.84 1057
7887.68 1041
7888.52 1068
7889.36 1168
7890.19 1270
7891.03 1178
7891.87 1186
7892.71 1161
7893.55 1128
7894.39 1105
7895.23 1050
7896.06 1015
7896.90 921
7897.74 974
7898.58 922
7899.42 930
7900.26 913
7901.10 897
7901.94 886
7902.77 859
7903.61 857
7904.45 896
7905.29 886
7906.13 848
7906.97 890
7907.81 837
7908.65 819
7909.49 830
7910.33 811
7911.17 779
7912.01 887
7912.85 866
7913.69 834
7914.53 887
7915.37 921
7916.21 926
7917.05 952
7917.89 956
7918.73 1017
7919.57 983
7920.41 961
7921.25 981
7922.09 1022
7922.93 943
7923.77 922
7924.61 855
7925.45 797
7926.29 796
7927.13 779
7927.97 772
7928.81 761
7929.65 793
7930.49 821
7931.33 798
7932.17 848
7933.01 821
7933.85 765
7934.69 751
7935.53 834
7936.37 789
7937.21 793
7938.05 734
7938.90 699
7939.74 837
7940.58 878
7941.42 833
7942.26 833
7943.10 862
7943.94 800
7944.78 819
7945.63 839
7946.47 802
7947.31 859
7948.15 861
7948.99 900
7949.83 853
7950.67 941
7951.52 944
7952.36 1055
7953.20 1128
7954.04 1117
7954.88 1089
7955.72 1076
7956.57 1069
7957.41 1126
7958.25 1065
7959.09 1003
7959.93 1077
7960.78 1096
7961.62 1093
7962.46 1179
7963.30 1176
7964.15 1235
7964.99 1438
7965.83 1574
7966.67 1641
7967.52 1825
7968.36 1796
7969.20 1784
7970.04 1687
7970.89 1509
7971.73 1225
7972.57 1228
7973.41 1088
7974.26 1069
7975.10 1021
7975.94 1058
7976.79 975
7977.63 955
7978.47 918
7979.31 926
7980.16 942
7981.00 887
7981.84 885
7982.69 906
7983.53 841
7984.37 798
7985.22 832
7986.06 888
7986.90 868
7987.75 866
7988.59 855
7989.44 800
7990.28 746
7991.12 741
7991.97 714
7992.81 711
7993.65 703
7994.50 720
7995.34 689
7996.19 672
7997.03 700
7997.87 631
7998.72 685
7999.56 675
8000.41 644
8001.25 681
8002.10 660
8002.94 680
8003.78 597
8004.63 599
8005.47 621
8006.32 579
8007.16 642
8008.01 640
8008.85 654
8009.70 619
8010.54 614
8011.39 627
8012.23 573
8013.08 633
8013.92 635
8014.77 643
8015.61 596
8016.46 675
8017.30 652
8018.15 619
8018.99 628
8019.84 692
8020.68 660
8021.53 638
8022.37 573
8023.22 608
8024.06 654
8024.91 662
8025.75 659
8026.60 598
8027.45 579
8028.29 597
8029.14 600
8029.98 604
8030.83 563
8031.67 607
8032.52 634
8033.37 600
8034.21 630
8035.06 626
8035.90 626
8036.75 679
8037.60 634
8038.44 611
8039.29 661
8040.14 629
8040.98 617
8041.83 617
8042.68 651
8043.52 631
8044.37 645
8045.21 625
8046.06 653
8046.91 651
8047.75 590
8048.60 643
8049.45 639
8050.30 649
8051.14 615
8051.99 623
8052.84 631
8053.68 600
8054.53 643
8055.38 586
8056.22 543
8057.07 578
8057.92 586
8058.77 535
8059.61 557
8060.46 608
8061.31 606
8062.16 599
8063.00 588
8063.85 560
8064.70 556
8065.55 529
8066.39 576
8067.24 527
8068.09 524
8068.94 525
8069.79 485
8070.63 543
8071.48 487
8072.33 539
8073.18 522
8074.03 512
8074.87 521
8075.72 505
8076.57 539
8077.42 541
8078.27 532
8079.12 544
8079.96 526
8080.81 478
8081.66 515
8082.51 538
8083.36 545
8084.21 528
8085.06 521
8085.90 504
8086.75 475
8087.60 532
8088.45 513
8089.30 533
8090.15 598
8091.00 597
8091.85 599
8092.70 575
8093.54 574
8094.39 586
8095.24 588
8096.09 542
8096.94 577
8097.79 600
8098.64 538
8099.49 529
8100.34 588
8101.19 597
8102.04 538
8102.89 531
8103.74 536
8104.59 534
8105.44 547
8106.29 526
8107.14 569
8107.99 552
8108.84 495
8109.69 490
8110.54 572
8111.39 529
8112.24 491
8113.09 550
8113.94 524
8114.79 528
8115.64 557
8116.49 519
8117.34 503
8118.19 547
8119.04 552
8119.89 544
8120.74 595
8121.59 519
8122.44 555
8123.29 597
8124.14 529
8124.99 539
8125.84 554
8126.70 575
8127.55 561
8128.40 527
8129.25 523
8130.10 588
8130.95 604
8131.80 554
8132.65 528
8133.50 563
8134.36 549
8135.21 511
8136.06 522
8136.91 554
8137.76 526
8138.61 573
8139.46 648
8140.32 632
8141.17 652
8142.02 577
8142.87 576
8143.72 637
8144.57 612
8145.43 646
8146.28 702
8147.13 678
8147.98 638
8148.83 634
8149.69 615
8150.54 676
8151.39 633
8152.24 680
8153.10 704
8153.95 738
8154.80 823
8155.65 851
8156.50 762
8157.36 775
8158.21 763
8159.06 703
8159.92 718
8160.77 651
8161.62 598
8162.47 565
8163.33 581
8164.18 573
8165.03 588
8165.88 646
8166.74 621
8167.59 628
8168.44 605
8169.30 598
8170.15 599
8171.00 628
8171.86 520
8172.71 556
8173.56 574
8174.42 597
8175.27 520
8176.12 562
8176.98 548
8177.83 542
8178.68 576
8179.54 494
8180.39 483
8181.25 503
8182.10 515
8182.95 485
8183.81 500
8184.66 541
8185.51 555
8186.37 595
8187.22 529
8188.08 478
8188.93 496
8189.79 460
8190.64 510
8191.49 448
8192.35 512
8193.20 509
8194.06 507
8194.91 504
8195.77 462
8196.62 555
8197.47 532
8198.33 529
8199.18 564
8200.04 540
8200.89 559
8201.75 544
8202.60 527
8203.46 515
8204.31 487
8205.17 522
8206.02 525
8206.88 518
8207.73 518
8208.59 523
8209.44 525
8210.30 514
8211.15 465
8212.01 542
8212.87 537
8213.72 519
8214.58 544
8215.43 556
8216.29 543
8217.14 507
8218.00 514
8218.85 533
8219.71 516
8220.57 506
8221.42 517
8222.28 538
8223.13 514
8223.99 496
8224.85 550
8225.70 561
8226.56 533
8227.41 520
8228.27 446
8229.13 465
8229.98 540
8230.84 544
8231.70 544
8232.55 488
8233.41 518
8234.26 480
8235.12 532
8235.98 560
8236.83 536
8237.69 537
8238.55 519
8239.40 504
8240.26 523
8241.12 473
8241.98 442
8242.83 479
8243.69 493
8244.55 501
8245.40 506
8246.26 498
8247.12 494
8247.98 515
8248.83 462
8249.69 476
8250.55 511
8251.40 517
8252.26 478
8253.12 539
8253.98 529
8254.83 547
8255.69 552
8256.55 472
8257.41 471
8258.27 514
8259.12 552
8259.98 536
8260.84 535
8261.70 508
8262.55 565
8263.41 571
8264.27 495
8265.13 487
8265.99 525
8266.85 506
8267.70 491
8268.56 550
8269.42 597
8270.28 653
8271.14 561
8272.00 555
8272.85 559
8273.71 576
8274.57 618
8275.43 502
8276.29 553
8277.15 576
8278.01 527
8278.87 636
8279.72 646
8280.58 611
8281.44 595
8282.30 575
8283.16 571
8284.02 610
8284.88 566
8285.74 614
8286.60 656
8287.46 654
8288.32 639
8289.17 696
8290.03 788
8290.89 851
8291.75 1016
8292.61 1044
8293.47 1149
8294.33 1055
8295.19 958
8296.05 904
8296.91 861
8297.77 782
8298.63 727
8299.49 685
8300.35 722
8301.21 747
8302.07 719
8302.93 741
8303.79 640
8304.65 637
8305.51 577
8306.37 583
8307.23 630
8308.09 627
8308.95 602
8309.81 634
8310.67 591
8311.53 621
8312.39 652
8313.26 694
8314.12 646
8314.98 722
8315.84 745
8316.70 749
8317.56 701
8318.42 675
8319.28 659
8320.14 652
8321.00 634
8321.86 612
8322.73 598
8323.59 563
8324.45 604
8325.31 495
8326.17 507
8327.03 570
8327.89 591
8328.75 585
8329.62 514
8330.48 542
8331.34 589
8332.20 572
8333.06 551
8333.92 523
8334.79 464
8335.65 492
8336.51 574
8337.37 570
8338.23 571
8339.09 544
8339.96 524
8340.82 509
8341.68 553
8342.54 618
8343.41 608
8344.27 598
8345.13 570
8345.99 522
8346.85 589
8347.72 570
8348.58 561
8349.44 576
8350.30 564
8351.17 475
8352.03 501
8352.89 550
8353.76 533
8354.62 554
8355.48 508
8356.34 589
8357.21 496
8358.07 507
8358.93 553
8359.80 558
8360.66 548
8361.52 556
8362.38 593
8363.25 537
8364.11 598
8364.97 557
8365.84 565
8366.70 580
8367.56 601
8368.43 589
8369.29 550
8370.16 603
8371.02 564
8371.88 582
8372.75 561
8373.61 578
8374.47 582
8375.34 566
8376.20 594
8377.07 557
8377.93 590
8378.79 602
8379.66 576
8380.52 613
8381.39 562
8382.25 559
8383.11 548
8383.98 573
8384.84 633
8385.71 585
8386.57 545
8387.44 564
8388.30 529
8389.17 560
8390.03 544
8390.89 501
8391.76 545
8392.62 617
8393.49 607
8394.35 572
8395.22 539
8396.08 517
8396.95 547
8397.81 616
8398.68 578
8399.54 597
8400.41 556
8401.27 581
8402.14 635
8403.00 603
8403.87 600
8404.74 608
8405.60 577
8406.47 558
8407.33 551
8408.20 613
8409.06 583
8409.93 617
8410.79 619
8411.66 598
8412.53 614
8413.39 594
8414.26 585
8415.12 556
8415.99 624
8416.86 606
8417.72 641
8418.59 605
8419.45 620
8420.32 583
8421.19 605
8422.05 648
8422.92 678
8423.78 662
8424.65 702
8425.52 747
8426.38 724
8427.25 665
8428.12 716
8428.98 715
8429.85 698
8430.72 734
8431.58 752
8432.45 721
8433.32 750
8434.18 695
8435.05 749
8435.92 769
8436.79 790
8437.65 855
8438.52 970
8439.39 1008
8440.25 949
8441.12 1053
8441.99 1095
8442.86 1145
8443.72 1172
8444.59 1208
8445.46 1259
8446.33 1162
8447.19 1087
8448.06 1100
8448.93 1076
8449.80 1040
8450.66 1019
8451.53 1028
8452.40 1042
8453.27 1023
8454.14 1061
8455.00 1076
8455.87 1097
8456.74 1128
8457.61 1132
8458.48 1117
8459.34 1048
8460.21 1054
8461.08 1065
8461.95 1086
8462.82 1163
8463.69 1078
8464.55 1222
8465.42 1232
8466.29 1463
8467.16 1650
8468.03 2084
8468.90 2323
8469.77 2765
8470.63 2991
8471.50 2991
8472.37 2716
8473.24 2426
8474.11 2057
8474.98 1735
8475.85 1505
8476.72 1421
8477.59 1195
8478.45 1090
8479.32 979
8480.19 919
8481.06 869
8481.93 836
8482.80 862
8483.67 821
8484.54 834
8485.41 862
8486.28 810
8487.15 730
8488.02 720
8488.89 748
8489.76 728
8490.63 733
8491.50 750
8492.37 772
8493.24 776
8494.11 745
8494.98 758
8495.85 784
8496.72 777
8497.59 771
8498.46 784
8499.33 780
8500.20 816
8501.07 772
8501.94 678
8502.81 735
8503.68 874
8504.55 849
8505.42 886
8506.29 822
8507.16 869
8508.03 876
8508.90 920
8509.77 908
8510.65 876
8511.52 817
8512.39 890
8513.26 827
8514.13 791
8515.00 854
8515.87 769
8516.74 786
8517.61 758
8518.48 787
8519.36 736
8520.23 770
8521.10 716
8521.97 736
8522.84 802
8523.71 810
8524.58 822
8525.46 817
8526.33 800
8527.20 746
8528.07 798
8528.94 776
8529.81 859
8530.69 829
8531.56 956
8532.43 948
8533.30 900
8534.17 876
8535.05 839
8535.92 876
8536.79 877
8537.66 888
8538.54 841
8539.41 876
8540.28 896
8541.15 860
8542.02 843
8542.90 835
8543.77 773
8544.64 835
8545.51 871
8546.39 888
8547.26 904
8548.13 1013
8549.01 995
8549.88 1029
8550.75 1130
8551.62 1265
8552.50 1389
8553.37 1422
8554.24 1446
8555.12 1428
8555.99 1364
8556.86 1302
8557.74 1153
8558.61 1028
8559.48 959
8560.36 934
8561.23 830
8562.10 873
8562.98 822
8563.85 761
8564.72 767
8565.60 789
8566.47 820
8567.34 784
8568.22 819
8569.09 761
8569.97 730
8570.84 834
8571.71 755
8572.59 713
8573.46 704
8574.34 739
8575.21 679
8576.08 716
8576.96 659
8577.83 634
8578.71 671
8579.58 810
8580.46 793
8581.33 680
8582.20 698
8583.08 785
8583.95 784
8584.83 790
8585.70 722
8586.58 752
8587.45 741
8588.33 699
8589.20 736
8590.08 707
8590.95 763
8591.83 774
8592.70 709
8593.58 754
8594.45 707
8595.33 764
8596.20 769
8597.08 715
8597.95 705
8598.83 741
8599.70 782
8600.58 846
8601.45 784
8602.33 747
8603.21 729
8604.08 793
8604.96 799
8605.83 796
8606.71 765
8607.58 797
8608.46 778
8609.34 833
8610.21 850
8611.09 828
8611.96 846
8612.84 796
8613.72 792
8614.59 861
8615.47 931
8616.34 891
8617.22 936
8618.10 894
8618.97 872
8619.85 915
8620.73 905
8621.60 890
8622.48 901
8623.36 941
8624.23 962
8625.11 972
8625.99 1021
8626.86 988
8627.74 1033
8628.62 1121
8629.49 1182
8630.37 1132
8631.25 1140
8632.12 1083
8633.00 1058
8633.88 1134
8634.76 1139
8635.63 1126
8636.51 1097
8637.39 1100
8638.26 1116
8639.14 1215
8640.02 1185
8640.90 1183
8641.77 1236
8642.65 1227
8643.53 1267
8644.41 1292
8645.28 1247
8646.16 1297
8647.04 1324
8647.92 1392
8648.80 1477
8649.67 1326
8650.55 1441
8651.43 1389
8652.31 1400
8653.19 1312
8654.06 1311
8654.94 1420
8655.82 1452
8656.70 1436
8657.58 1453
8658.46 1513
8659.33 1480
8660.21 1529
8661.09 1512
8661.97 1531
8662.85 1575
8663.73 1595
8664.61 1607
8665.48 1550
8666.36 1563
8667.24 1589
8668.12 1692
8669.00 1894
8669.88 2111
8670.76 2464
8671.64 2911
8672.52 3496
8673.40 3892
8674.27 4121
8675.15 4288
8676.03 4187
8676.91 3944
8677.79 3762
8678.67 3303
8679.55 2883
8680.43 2631
8681.31 2377
8682.19 2156
8683.07 2065
8683.95 1949
8684.83 1947
8685.71 1988
8686.59 2081
8687.47 2321
8688.35 2735
8689.23 3171
8690.11 3795
8690.99 4571
8691.87 5098
8692.75 5381
8693.63 5418
8694.51 5145
8695.39 4635
8696.27 4153
8697.15 3537
8698.03 2971
8698.91 2431
8699.79 2028
8700.67 1880
8701.55 1616
8702.43 1507
8703.31 1445
8704.19 1365
8705.07 1296
8705.95 1300
8706.84 1379
8707.72 1333
8708.60 1271
8709.48 1180
8710.36 1233
8711.24 1225
8712.12 1240
8713.00 1227
8713.88 1190
8714.76 1186
8715.65 1091
8716.53 1020
8717.41 1013
8718.29 991
8719.17 1028
8720.05 1035
8720.93 1070
8721.82 1046
8722.70 1044
8723.58 1056
8724.46 1087
8725.34 1038
8726.22 1047
8727.11 1092
8727.99 1094
8728.87 1136
8729.75 1129
8730.63 1176
8731.52 1135
8732.40 1182
8733.28 1160
8734.16 1087
8735.05 1113
8735.93 1000
8736.81 1005
8737.69 943
8738.58 964
8739.46 932
8740.34 986
8741.22 1026
8742.11 1006
8742.99 1064
8743.87 1025
8744.75 1037
8745.64 1033
8746.52 1029
8747.40 1104
8748.28 1103
8749.17 1080
8750.05 1122
8750.93 1078
8751.82 1076
8752.70 1151
8753.58 1127
8754.47 1094
8755.35 1114
8756.23 1164
8757.12 1273
8758.00 1316
8758.88 1261
8759.77 1279
8760.65 1173
8761.53 1158
8762.42 1287
8763.30 1229
8764.19 1109
8765.07 1182
8765.95 1287
8766.84 1179
8767.72 1144
8768.60 1176
8769.49 1167
8770.37 1239
8771.26 1190
8772.14 1221
8773.03 1171
8773.91 1230
8774.79 1129
8775.68 1132
8776.56 1054
8777.45 1128
8778.33 1086
8779.22 1009
8780.10 973
8780.98 952
8781.87 1014
8782.75 1110
8783.64 1046
8784.52 1001
8785.41 961
8786.29 939
8787.18 915
8788.06 898
8788.95 940
8789.83 967
8790.72 940
8791.60 847
8792.49 868
8793.37 921
8794.26 942
8795.14 913
8796.03 907
8796.92 873
8797.80 871
8798.69 892
8799.57 951
8800.46 857
8801.34 908
8802.23 964
8803.11 973
8804.00 984
8804.89 1023
8805.77 1023
8806.66 1032
8807.54 1027
8808.43 964
8809.32 862
8810.20 799
8811.09 795
8811.97 785
8812.86 814
8813.75 790
8814.63 858
8815.52 876
8816.41 863
8817.29 883
8818.18 974
8819.06 955
8819.95 919
8820.84 934
8821.72 894
8822.61 996
8823.50 922
8824.38 848
8825.27 901
8826.16 880
8827.05 880
8827.93 891
8828.82 860
8829.71 797
8830.59 764
8831.48 754
8832.37 716
8833.25 740
8834.14 739
8835.03 686
8835.92 725
8836.80 693
8837.69 719
8838.58 710
8839.47 764
8840.35 764
8841.24 748
8842.13 747
8843.02 748
8843.90 749
8844.79 722
8845.68 739
8846.57 743
8847.46 709
8848.34 689
8849.23 663
8850.12 673
8851.01 672
8851.90 679
8852.78 601
8853.67 601
8854.56 623
8855.45 665
8856.34 649
8857.23 641
8858.12 651
8859.00 612
8859.89 674
8860.78 594
8861.67 652
8862.56 636
8863.45 641
8864.34 628
8865.22 592
8866.11 598
8867.00 566
8867.89 572
8868.78 596
8869.67 568
8870.56 631
8871.45 593
8872.34 593
8873.23 611
8874.12 576
8875.00 549
8875.89 526
8876.78 540
8877.67 557
8878.56 561
8879.45 582
8880.34 550
8881.23 531
8882.12 579
8883.01 570
8883.90 511
8884.79 607
8885.68 671
8886.57 609
8887.46 637
8888.35 587
8889.24 520
8890.13 548
8891.02 506
8891.91 543
8892.80 518
8893.69 591
8894.58 540
8895.47 523
8896.36 518
8897.25 521
8898.14 556
8899.03 538
8899.92 570
8900.81 559
8901.71 568
8902.60 563
8903.49 560
8904.38 581
8905.27 575
8906.16 544
8907.05 530
8907.94 525
8908.83 537
8909.72 535
8910.61 531
8911.51 506
8912.40 545
8913.29 547
8914.18 583
8915.07 509
8915.96 532
8916.85 558
8917.75 536
8918.64 507
8919.53 514
8920.42 481
8921.31 507
8922.20 508
8923.09 482
8923.99 469
8924.88 491
8925.77 541
8926.66 495
8927.55 506
8928.45 499
8929.34 496
8930.23 491
8931.12 464
8932.01 503
8932.91 516
8933.80 494
8934.69 471
8935.58 472
8936.48 444
8937.37 477
8938.26 462
8939.15 454
8940.05 502
8940.94 464
8941.83 436
8942.72 473
8943.62 464
8944.51 434
8945.40 466
8946.30 463
8947.19 514
8948.08 437
8948.97 455
8949.87 463
8950.76 453
8951.65 440
8952.55 437
8953.44 423
8954.33 430
8955.23 430
8956.12 429
8957.01 439
8957.91 450
8958.80 443
8959.69 431
8960.59 469
8961.48 486
8962.38 513
8963.27 468
8964.16 465
8965.06 437
8965.95 468
8966.85 434
8967.74 458
8968.63 521
8969.53 465
8970.42 477
8971.32 440
8972.21 522
8973.10 489
8974.00 487
8974.89 423
8975.79 455
8976.68 474
8977.58 485
8978.47 471
8979.36 489
8980.26 461
8981.15 397
8982.05 458
8982.94 486
8983.84 466
8984.73 408
8985.63 422
8986.52 433
8987.42 453
8988.31 449
8989.21 459
8990.10 422
8991.00 486
8991.89 493
8992.79 461
8993.68 417
8994.58 408
8995.47 474
8996.37 494
8997.27 427
8998.16 437
8999.06 380
8999.95 427
9000.85 425
9001.74 415
9002.64 455
9003.53 428
9004.43 425
9005.33 430
9006.22 397
9007.12 385
9008.01 480
9008.91 452
9009.81 468
9010.70 458
9011.60 398
9012.49 430
9013.39 411
9014.29 385
9015.18 430
9016.08 449
9016.98 433
9017.87 439
9018.77 435
9019.67 450
9020.56 428
9021.46 478
9022.36 484
9023.25 421
9024.15 393
9025.05 397
9025.94 405
9026.84 399
9027.74 434
9028.63 370
9029.53 432
9030.43 450
9031.33 424
9032.22 375
9033.12 454
9034.02 424
9034.91 445
9035.81 412
9036.71 419
9037.61 414
9038.50 392
9039.40 425
9040.30 426
9041.20 402
9042.10 413
9042.99 427
9043.89 438
9044.79 427
9045.69 399
9046.58 409
9047.48 415
9048.38 449
9049.28 498
9050.18 471
9051.07 395
9051.97 514
9052.87 482
9053.77 427
9054.67 495
9055.57 472
9056.46 524
9057.36 510
9058.26 452
9059.16 460
9060.06 481
9060.96 484
9061.86 468
9062.75 422
9063.65 426
9064.55 475
9065.45 495
9066.35 448
9067.25 430
9068.15 438
9069.05 491
9069.95 487
9070.84 413
9071.74 443
9072.64 480
9073.54 509
9074.44 484
9075.34 480
9076.24 492
9077.14 478
9078.04 470
9078.94 420
9079.84 441
9080.74 485
9081.64 466
9082.54 468
9083.44 479
9084.34 502
9085.24 492
9086.14 501
9087.04 492
9087.94 513
9088.84 569
9089.74 548
9090.64 502
9091.54 554
9092.44 514
9093.34 554
9094.24 564
9095.14 505
9096.04 473
9096.94 513
9097.84 499
9098.74 525
9099.64 494
9100.54 452
9101.44 434
9102.34 514
9103.24 511
9104.14 495
9105.04 506
9105.95 473
9106.85 457
9107.75 436
9108.65 415
9109.55 457
9110.45 437
9111.35 474
9112.25 425
9113.15 472
9114.06 529
9114.96 482
9115.86 454
9116.76 431
9117.66 457
9118.56 440
9119.46 460
9120.37 437
9121.27 467
9122.17 398
9123.07 396
9123.97 440
9124.87 415
9125.78 382
9126.68 399
9127.58 380
9128.48 403
9129.38 395
9130.29 415
9131.19 376
9132.09 442
9132.99 471
9133.89 456
9134.80 453
9135.70 449
9136.60 454
9137.50 429
9138.41 416
9139.31 392
9140.21 422
9141.11 416
9142.02 371
9142.92 379
9143.82 414
9144.72 446
9145.63 442
9146.53 376
9147.43 378
9148.34 391
9149.24 383
9150.14 442
9151.05 423
9151.95 400
9152.85 401
9153.76 433
9154.66 400
9155.56 393
9156.47 404
9157.37 427
9158.27 412
9159.18 400
9160.08 432
9160.98 384
9161.89 397
9162.79 388
9163.69 411
9164.60 389
9165.50 415
9166.41 456
9167.31 451
9168.21 379
9169.12 396
9170.02 414
9170.93 424
9171.83 400
9172.73 393
9173.64 423
9174.54 392
9175.45 406
9176.35 394
9177.25 395
9178.16 412
9179.06 425
9179.97 389
9180.87 439
9181.78 405
9182.68 436
9183.59 377
9184.49 459
9185.40 380
9186.30 372
9187.21 433
9188.11 395
9189.02 458
9189.92 401
9190.83 436
9191.73 431
9192.64 412
9193.54 456
9194.45 416
9195.35 445
9196.26 432
9197.16 439
9198.07 438
9198.97 458
9199.88 455
9200.78 462
9201.69 392
9202.60 457
9203.50 429
9204.41 382
9205.31 404
9206.22 389
9207.13 427
9208.03 448
9208.94 432
9209.84 425
9210.75 419
9211.66 427
9212.56 453
9213.47 431
9214.37 464
9215.28 422
9216.19 418
9217.09 493
9218.00 433
9218.91 405
9219.81 425
9220.72 415
9221.63 480
9222.53 463
9223.44 413
9224.35 408
9225.25 409
9226.16 413
9227.07 416
9227.97 402
9228.88 443
9229.79 456
9230.69 396
9231.60 387
9232.51 370
9233.41 402
9234.32 425
9235.23 414
9236.14 411
9237.04 396
9237.95 444
9238.86 404
9239.77 402
9240.67 371
9241.58 350
9242.49 382
9243.40 379
9244.30 404
9245.21 381
9246.12 365
9247.03 355
9247.94 441
9248.84 386
9249.75 373
9250.66 404
9251.57 379
9252.48 395
9253.38 396
9254.29 443
9255.20 415
9256.11 354
9257.02 327
9257.93 382
9258.83 394
9259.74 375
9260.65 365
9261.56 356
9262.47 435
9263.38 415
9264.29 361
9265.19 365
9266.10 401
9267.01 436
9267.92 418
9268.83 412
9269.74 369
9270.65 346
9271.56 330
9272.47 358
9273.37 389
9274.28 413
9275.19 358
9276.10 392
9277.01 367
9277.92 378
9278.83 378
9279.74 379
9280.65 389
9281.56 364
9282.47 431
9283.38 353
9284.29 359
9285.20 378
9286.11 397
9287.02 374
9287.93 381
9288.84 423
9289.75 446
9290.66 393
9291.57 393
9292.48 404
9293.39 413
9294.30 416
9295.21 416
9296.12 381
9297.03 512
9297.94 452
9298.85 427
9299.76 410
9300.67 413
9301.58 450
9302.49 505
9303.40 486
9304.31 447
9305.22 446
9306.13 490
9307.04 530
9307.95 553
9308.87 529
9309.78 487
9310.69 597
9311.60 490
9312.51 448
9313.42 412
9314.33 533
9315.24 466
9316.15 433
9317.07 482
9317.98 419
9318.89 455
9319.80 447
9320.71 421
9321.62 442
9322.53 493
9323.45 427
9324.36 460
9325.27 487
9326.18 448
9327.09 420
9328.00 414
9328.92 465
9329.83 397
9330.74 441
9331.65 434
9332.56 412
9333.48 458
9334.39 404
9335.30 406
9336.21 413
9337.13 386
9338.04 419
9338.95 405
9339.86 410
9340.77 440
9341.69 398
9342.60 437
9343.51 435
9344.43 446
9345.34 449
9346.25 411
9347.16 432
9348.08 411
9348.99 378
9349.90 383
9350.81 405
9351.73 434
9352.64 434
9353.55 400
9354.47 383
9355.38 382
9356.29 418
9357.21 375
9358.12 411
9359.03 426
9359.95 420
9360.86 424
9361.77 393
9362.69 392
9363.60 380
9364.51 397
9365.43 388
9366.34 375
9367.26 441
9368.17 450
9369.08 414
9370.00 377
9370.91 397
9371.82 407
9372.74 414
9373.65 441
9374.57 372
9375.48 436
9376.40 426
9377.31 434
9378.22 447
9379.14 405
9380.05 416
9380.97 423
9381.88 424
9382.80 392
9383.71 437
9384.62 447
9385.54 385
9386.45 403
9387.37 383
9388.28 468
9389.20 473
9390.11 471
9391.03 470
9391.94 443
9392.86 451
9393.77 449
9394.69 466
9395.60 479
9396.52 456
9397.43 431
9398.35 476
9399.26 504
9400.18 458
9401.10 447
9402.01 459
9402.93 441
9403.84 422
9404.76 387
9405.67 435
9406.59 456
9407.50 422
9408.42 436
9409.34 460
9410.25 374
9411.17 392
9412.08 372
9413.00 400
9413.92 437
9414.83 406
9415.75 426
9416.66 394
9417.58 428
9418.50 462
9419.41 423
9420.33 422
9421.25 403
9422.16 450
9423.08 432
9423.99 420
9424.91 445
9425.83 429
9426.74 455
9427.66 466
9428.58 400
9429.49 431
9430.41 416
9431.33 418
9432.25 454
9433.16 468
9434.08 454
9435.00 468
9435.91 437
9436.83 444
9437.75 447
9438.67 415
9439.58 444
9440.50 412
9441.42 417
9442.33 449
9443.25 455
9444.17 445
9445.09 458
9446.00 459
9446.92 533
9447.84 503
9448.76 523
9449.68 509
9450.59 588
9451.51 659
9452.43 642
9453.35 628
9454.26 632
9455.18 633
9456.10 572
9457.02 561
9457.94 525
9458.86 471
9459.77 529
9460.69 494
9461.61 459
9462.53 450
9463.45 465
9464.37 478
9465.28 426
9466.20 418
9467.12 436
9468.04 438
9468.96 477
9469.88 454
9470.80 437
9471.72 470
9472.63 487
9473.55 441
9474.47 431
9475.39 420
9476.31 431
9477.23 465
9478.15 460
9479.07 440
9479.99 484
9480.91 536
9481.83 556
9482.74 535
9483.66 515
9484.58 470
9485.50 455
9486.42 468
9487.34 474
9488.26 506
9489.18 473
9490.10 446
9491.02 483
9491.94 433
9492.86 499
9493.78 462
9494.70 442
9495.62 459
9496.54 428
9497.46 440
9498.38 470
9499.30 466
9500.22 462
9501.14 427
9502.06 420
9502.98 468
9503.90 430
9504.82 434
9505.74 466
9506.66 423
9507.59 409
9508.51 460
9509.43 461
9510.35 446
9511.27 437
9512.19 439
9513.11 483
9514.03 493
9514.95 478
9515.87 465
9516.79 494
9517.71 502
9518.64 469
9519.56 486
9520.48 483
9521.40 480
9522.32 457
9523.24 436
9524.16 480
9525.08 497
9526.01 491
9526.93 513
9527.85 557
9528.77 552
9529.69 536
9530.61 514
9531.54 593
9532.46 580
9533.38 601
9534.30 608
9535.22 589
9536.15 571
9537.07 568
9537.99 551
9538.91 561
9539.83 564
9540.76 514
9541.68 502
9542.60 509
9543.52 518
9544.45 533
9545.37 533
9546.29 497
9547.21 539
9548.14 499
9549.06 461
9549.98 464
9550.90 434
9551.83 489
9552.75 480
9553.67 487
9554.59 459
9555.52 470
9556.44 512
9557.36 544
9558.29 503
9559.21 542
9560.13 504
9561.06 518
9561.98 514
9562.90 511
9563.83 535
9564.75 508
9565.67 500
9566.60 496
9567.52 524
9568.44 522
9569.37 566
9570.29 560
9571.21 567
9572.14 548
9573.06 532
9573.98 524
9574.91 525
9575.83 513
9576.76 520
9577.68 566
9578.60 548
9579.53 527
9580.45 545
9581.38 532
9582.30 505
9583.23 525
9584.15 501
9585.07 512
9586.00 511
9586.92 553
9587.85 555
9588.77 554
9589.70 594
9590.62 593
9591.55 553
9592.47 510
9593.40 500
9594.32 609
9595.24 606
9596.17 555
9597.09 581
9598.02 641
9598.94 594
9599.87 585
9600.79 621
9601.72 585
9602.65 599
9603.57 648
9604.50 646
9605.42 577
9606.35 576
9607.27 612
9608.20 618
9609.12 574
9610.05 590
9610.97 645
9611.90 693
9612.83 645
9613.75 603
9614.68 644
9615.60 627
9616.53 623
9617.45 654
9618.38 610
9619.31 707
9620.23 702
9621.16 643
9622.08 695
9623.01 668
9623.94 701
9624.86 709
9625.79 732
9626.72 745
9627.64 702
9628.57 747
9629.50 719
9630.42 837
9631.35 821
9632.27 798
9633.20 760
9634.13 761
9635.06 812
9635.98 774
9636.91 868
9637.84 861
9638.76 848
9639.69 797
9640.62 832
9641.54 869
9642.47 889
9643.40 891
9644.33 983
9645.25 933
9646.18 925
9647.11 943
9648.03 1007
9648.96 975
9649.89 1028
9650.82 1081
9651.74 1035
9652.67 1000
9653.60 1073
9654.53 1055
9655.46 1120
9656.38 1127
9657.31 1121
9658.24 1050
9659.17 1085
9660.09 1069
9661.02 985
9661.95 1076
9662.88 1034
9663.81 1075
9664.74 1136
9665.66 1134
9666.59 1163
9667.52 1262
9668.45 1207
9669.38 1240
9670.31 1236
9671.23 1261
9672.16 1316
9673.09 1306
9674.02 1261
9674.95 1316
9675.88 1432
9676.81 1370
9677.73 1357
9678.66 1344
9679.59 1382
9680.52 1448
9681.45 1462
9682.38 1437
9683.31 1425
9684.24 1462
9685.17 1501
9686.10 1477
9687.03 1399
9687.95 1530
9688.88 1525
9689.81 1497
9690.74 1548
9691.67 1527
9692.60 1630
9693.53 1765
9694.46 1825
9695.39 1984
9696.32 2220
9697.25 2488
9698.18 2659
9699.11 2893
9700.04 2765
9700.97 2829
9701.90 2490
9702.83 2415
9703.76 2217
9704.69 1945
9705.62 1919
9706.55 1767
9707.48 1688
9708.41 1668
9709.34 1658
9710.27 1631
9711.20 1793
9712.13 1871
9713.06 1940
9713.99 2112
9714.92 2135
9715.85 2188
9716.79 2148
9717.72 2068
9718.65 1995
9719.58 1858
9720.51 1637
9721.44 1545
9722.37 1458
9723.30 1374
9724.23 1393
9725.16 1307
9726.09 1314
9727.03 1321
9727.96 1285
9728.89 1389
9729.82 1460
9730.75 1529
9731.68 1558
9732.61 1573
9733.55 1486
9734.48 1486
9735.41 1484
9736.34 1422
9737.27 1411
9738.20 1379
9739.14 1303
9740.07 1285
9741.00 1234
9741.93 1243
9742.86 1152
9743.79 1060
9744.73 1051
9745.66 1088
9746.59 1065
9747.52 1113
9748.46 1023
9749.39 1066
9750.32 1039
9751.25 1035
9752.18 959
9753.12 995
9754.05 1005
9754.98 995
9755.91 1035
9756.85 1050
9757.78 992
9758.71 975
9759.65 1020
9760.58 1012
9761.51 1088
9762.44 1031
9763.38 1013
9764.31 1006
9765.24 1039
9766.18 1023
9767.11 1006
9768.04 996
9768.98 1082
9769.91 1000
9770.84 1018
9771.78 1024
9772.71 1023
9773.64 1093
9774.58 1101
9775.51 1064
9776.44 1150
9777.38 1208
9778.31 1189
9779.24 1241
9780.18 1186
9781.11 1225
9782.05 1170
9782.98 1223
9783.91 1240
9784.85 1167
9785.78 1204
9786.71 1164
9787.65 1145
9788.58 1059
9789.52 985
9790.45 973
9791.39 984
9792.32 879
9793.25 978
9794.19 1057
9795.12 1089
9796.06 1082
9796.99 1207
9797.93 1198
9798.86 1246
9799.80 1161
9800.73 1171
9801.67 1134
9802.60 1019
9803.54 1003
9804.47 986
9805.41 931
9806.34 907
9807.28 904
9808.21 855
9809.15 866
9810.08 781
9811.02 768
9811.95 777
9812.89 796
9813.82 859
9814.76 877
9815.69 860
9816.63 824
9817.56 785
9818.50 749
9819.43 758
9820.37 817
9821.31 834
9822.24 771
9823.18 779
9824.11 773
9825.05 738
9825.99 781
9826.92 765
9827.86 770
9828.79 772
9829.73 763
9830.67 703
9831.60 720
9832.54 764
9833.47 762
9834.41 709
9835.35 780
9836.28 771
9837.22 800
9838.16 782
9839.09 771
9840.03 738
9840.97 755
9841.90 760
9842.84 788
9843.78 718
9844.71 781
9845.65 812
9846.59 788
9847.52 737
9848.46 700
9849.40 755
9850.34 693
9851.27 653
9852.21 690
9853.15 701
9854.08 734
9855.02 805
9855.96 757
9856.90 726
9857.83 762
9858.77 778
9859.71 714
9860.65 768
9861.58 777
9862.52 736
9863.46 739
9864.40 717
9865.33 732
9866.27 776
9867.21 708
9868.15 733
9869.09 695
9870.02 657
9870.96 701
9871.90 744
9872.84 702
9873.78 733
9874.72 738
9875.65 769
9876.59 725
9877.53 746
9878.47 725
9879.41 682
9880.35 691
9881.28 739
9882.22 773
9883.16 679
9884.10 665
9885.04 672
9885.98 624
9886.92 650
9887.86 668
9888.79 668
9889.73 684
9890.67 656
9891.61 678
9892.55 631
9893.49 585
9894.43 609
9895.37 635
9896.31 663
9897.25 630
9898.19 598
9899.13 601
9900.07 629
9901.00 699
9901.94 636
9902.88 640
9903.82 660
9904.76 673
9905.70 736
9906.64 708
9907.58 730
9908.52 714
9909.46 728
9910.40 697
9911.34 684
9912.28 686
9913.22 706
9914.16 743
9915.10 683
9916.04 664
9916.98 708
9917.92 746
9918.86 671
9919.80 710
9920.74 704
9921.69 783
9922.63 836
9923.57 969
9924.51 1192
9925.45 1291
9926.39 1452
9927.33 1487
9928.27 1468
9929.21 1440
9930.15 1393
9931.09 1214
9932.03 1151
9932.97 1056
9933.92 938
9934.86 877
9935.80 813
9936.74 749
9937.68 787
9938.62 696
9939.56 673
9940.50 705
9941.45 687
9942.39 676
9943.33 688
9944.27 637
9945.21 642
9946.15 689
9947.10 717
9948.04 651
9948.98 591
9949.92 605
9950.86 652
9951.80 692
9952.75 694
9953.69 714
9954.63 750
9955.57 730
9956.52 752
9957.46 716
9958.40 735
9959.34 744
9960.28 715
9961.23 628
9962.17 667
9963.11 655
9964.05 659
9965.00 675
9965.94 666
9966.88 666
9967.82 645
9968.77 671
9969.71 604
9970.65 554
9971.60 617
9972.54 676
9973.48 615
9974.42 604
9975.37 585
9976.31 689
9977.25 681
9978.20 595
9979.14 609
9980.08 630
9981.03 696
9981.97 669
9982.91 663
9983.86 673
9984.80 654
9985.74 612
9986.69 588
9987.63 600
9988.57 580
9989.52 569
9990.46 634
9991.41 529
9992.35 539
9993.29 563
9994.24 575
9995.18 597
9996.13 546
9997.07 574
9998.01 567
9998.96 619
9999.90 608
10000.85 516
10001.79 535
10002.74 533
10003.68 532
10004.62 601
10005.57 563
10006.51 595
10007.46 559
10008.40 535
10009.35 524
10010.29 529
10011.24 575
10012.18 563
10013.13 589
10014.07 548
10015.02 560
10015.96 503
10016.91 530
10017.85 536
10018.80 532
10019.74 532
10020.69 500
10021.63 566
10022.58 532
10023.52 563
10024.47 545
10025.41 558
10026.36 583
10027.30 556
10028.25 554
10029.19 550
10030.14 503
10031.09 554
10032.03 574
10032.98 538
10033.92 519
10034.87 505
10035.82 486
10036.76 498
10037.71 467
10038.65 549
10039.60 549
10040.55 476
10041.49 471
10042.44 477
10043.38 473
10044.33 484
10045.28 491
10046.22 465
10047.17 459
10048.12 492
10049.06 518
10050.01 454
10050.96 456
10051.90 470
10052.85 513
10053.80 465
10054.74 469
10055.69 477
10056.64 503
10057.58 516
10058.53 486
10059.48 490
10060.42 480
10061.37 496
10062.32 489
10063.27 469
10064.21 428
10065.16 458
10066.11 439
10067.06 453
10068.00 455
10068.95 474
10069.90 481
10070.85 454
10071.79 428
10072.74 415
10073.69 463
10074.64 444
10075.58 440
10076.53 400
10077.48 436
10078.43 459
10079.38 464
10080.32 457
10081.27 409
10082.22 440
10083.17 410
10084.12 423
10085.06 463
10086.01 436
10086.96 435
10087.91 463
10088.86 457
10089.81 434
10090.75 464
10091.70 429
10092.65 449
10093.60 420
10094.55 440
10095.50 411
10096.45 416
10097.40 439
10098.34 399
10099.29 394
10100.24 427
10101.19 454
10102.14 457
10103.09 460
10104.04 419
10104.99 409
10105.94 458
10106.89 404
10107.84 442
10108.78 430
10109.73 418
10110.68 420
10111.63 430
10112.58 450
10113.53 464
10114.48 477
10115.43 472
10116.38 469
10117.33 449
10118.28 464
10119.23 432
10120.18 419
10121.13 411
10122.08 485
10123.03 484
10123.98 514
10124.93 445
10125.88 476
10126.83 463
10127.78 485
10128.73 490
10129.68 451
10130.63 471
10131.58 439
10132.53 481
10133.48 455
10134.43 450
10135.38 406
10136.34 441
10137.29 461
10138.24 448
10139.19 436
10140.14 486
10141.09 459
10142.04 458
10142.99 433
10143.94 413
10144.89 486
10145.84 461
10146.80 462
10147.75 436
10148.70 432
10149.65 473
10150.60 465
10151.55 520
10152.50 512
10153.45 478
10154.41 474
10155.36 466
10156.31 441
10157.26 491
10158.21 446
10159.16 475
10160.12 457
10161.07 449
10162.02 479
10162.97 484
10163.92 467
10164.88 513
10165.83 517
10166.78 545
10167.73 534
10168.68 502
10169.64 529
10170.59 539
10171.54 510
10172.49 479
10173.45 524
10174.40 476
10175.35 497
10176.30 524
10177.26 550
10178.21 525
10179.16 552
10180.11 494
10181.07 595
10182.02 630
10182.97 599
10183.92 597
10184.88 590
10185.83 606
10186.78 597
10187.74 591
10188.69 613
10189.64 601
10190.60 618
10191.55 589
10192.50 577
10193.46 576
10194.41 624
10195.36 652
10196.32 583
10197.27 652
10198.22 632
10199.18 679
10200.13 672
10201.08 627
10202.04 694
10202.99 748
10203.95 810
10204.90 809
10205.85 883
10206.81 925
10207.76 862
10208.72 818
10209.67 785
10210.62 800
10211.58 756
10212.53 710
10213.49 694
10214.44 709
10215.40 697
10216.35 687
10217.30 668
10218.26 650
10219.21 590
10220.17 563
10221.12 623
10222.08 566
10223.03 564
10223.99 597
10224.94 547
10225.90 571
10226.85 603
10227.81 647
10228.76 560
10229.72 606
10230.67 609
10231.63 610
10232.58 625
10233.54 574
10234.49 684
10235.45 709
10236.40 698
10237.36 684
10238.31 674
10239.27 665
10240.22 586
10241.18 610
10242.14 544
10243.09 523
10244.05 551
10245.00 491
10245.96 468
10246.91 462
10247.87 492
10248.83 492
10249.78 506
10250.74 465
10251.69 479
10252.65 470
10253.61 432
10254.56 451
10255.52 471
10256.48 427
10257.43 481
10258.39 480
10259.34 458
10260.30 421
10261.26 380
10262.21 405
10263.17 414
10264.13 450
10265.08 424
10266.04 450
10267.00 447
10267.95 430
10268.91 415
10269.87 441
10270.82 458
10271.78 428
10272.74 440
10273.70 493
10274.65 458
10275.61 439
10276.57 443
10277.52 456
10278.48 454
10279.44 391
10280.40 417
10281.35 407
10282.31 433
10283.27 450
10284.23 440
10285.18 439
10286.14 430
10287.10 439
10288.06 444
10289.02 402
10289.97 412
10290.93 466
10291.89 427
10292.85 421
10293.81 418
10294.76 476
10295.72 467
10296.68 437
10297.64 399
10298.60 414
10299.55 408
10300.51 472
10301.47 423
10302.43 399
10303.39 396
10304.35 403
10305.31 390
10306.26 395
10307.22 348
10308.18 366
10309.14 388
10310.10 377
10311.06 386
10312.02 425
10312.98 382
10313.93 435
10314.89 438
10315.85 433
10316.81 409
10317.77 368
10318.73 392
10319.69 466
10320.65 451
10321.61 388
10322.57 412
10323.53 455
10324.49 439
10325.45 414
10326.40 381
10327.36 375
10328.32 383
10329.28 431
10330.24 468
10331.20 455
10332.16 467
10333.12 431
10334.08 448
10335.04 393
10336.00 434
10336.96 440
10337.92 415
10338.88 424
10339.84 429
10340.80 414
10341.76 413
10342.72 391
10343.68 391
10344.64 448
10345.61 411
10346.57 391
10347.53 384
10348.49 428
10349.45 414
10350.41 396
10351.37 385
10352.33 395
10353.29 419
10354.25 336
10355.21 401
10356.17 419
10357.13 371
10358.10 388
10359.06 412
10360.02 400
10360.98 386
10361.94 392
10362.90 428
10363.86 388
10364.82 380
10365.79 411
10366.75 377
10367.71 364
10368.67 379
10369.63 412
10370.59 370
10371.55 375
10372.52 391
10373.48 367
10374.44 363
10375.40 364
10376.36 413
10377.33 392
10378.29 374
10379.25 391
10380.21 413
10381.17 378
10382.14 357
10383.10 342
10384.06 368
10385.02 389
10385.98 371
10386.95 359
10387.91 363
10388.87 393
10389.83 336
10390.80 340
10391.76 401
10392.72 361
10393.68 363
10394.65 355
10395.61 383
10396.57 371
10397.54 356
10398.50 379
10399.46 355
10400.42 325
10401.39 349
10402.35 341
10403.31 381
10404.28 382
10405.24 315
10406.20 316
10407.17 340
10408.13 354
10409.09 372
10410.06 395
10411.02 386
10411.98 318
10412.95 372
10413.91 349
10414.88 353
10415.84 392
10416.80 402
10417.77 411
10418.73 378
10419.69 400
10420.66 437
10421.62 371
10422.59 346
10423.55 385
10424.51 368
10425.48 313
10426.44 313
10427.41 362
10428.37 373
10429.34 357
10430.30 340
10431.26 345
10432.23 364
10433.19 327
10434.16 356
10435.12 369
10436.09 291
10437.05 282
10438.02 337
10438.98 305
10439.95 287
10440.91 314
10441.88 320
10442.84 346
10443.81 321
10444.77 321
10445.74 324
10446.70 327
10447.67 367
10448.63 300
10449.60 313
10450.56 318
10451.53 366
10452.49 371
10453.46 315
10454.42 325
10455.39 324
10456.36 350
10457.32 326
10458.29 307
10459.25 326
10460.22 360
10461.18 361
10462.15 359
10463.12 318
10464.08 344
10465.05 346
10466.01 316
10466.98 300
10467.95 359
10468.91 352
10469.88 335
10470.84 328
10471.81 340
10472.78 307
10473.74 352
10474.71 336
10475.68 302
10476.64 263
10477.61 314
10478.58 353
10479.54 301
10480.51 272
10481.48 298
10482.44 291
10483.41 331
10484.38 308
10485.34 292
10486.31 290
10487.28 308
10488.25 324
10489.21 344
10490.18 341
10491.15 317
10492.11 339
10493.08 309
10494.05 303
10495.02 324
10495.98 324
10496.95 332
10497.92 320
10498.89 294
10499.85 288
10500.82 288
10501.79 340
10502.76 321
10503.72 318
10504.69 337
10505.66 293
10506.63 311
10507.60 305
10508.56 301
10509.53 325
10510.50 317
10511.47 337
10512.44 316
10513.40 311
10514.37 306
10515.34 297
10516.31 348
10517.28 326
10518.25 308
10519.22 313
10520.18 286
10521.15 304
10522.12 328
10523.09 283
10524.06 327
10525.03 281
10526.00 292
10526.96 270
10527.93 267
10528.90 294
10529.87 302
10530.84 316
10531.81 327
10532.78 296
10533.75 294
10534.72 299
10535.69 313
10536.66 293
10537.63 311
10538.59 320
10539.56 308
10540.53 311
10541.50 310
10542.47 314
10543.44 314
10544.41 317
10545.38 309
10546.35 328
10547.32 329
10548.29 345
10549.26 357
10550.23 311
10551.20 293
10552.17 313
10553.14 298
10554.11 355
10555.08 333
10556.05 302
10557.02 310
10557.99 310
10558.96 319
10559.93 352
10560.90 357
10561.87 357
10562.84 381
10563.81 374
10564.79 335
10565.76 315
10566.73 319
10567.70 320
10568.67 316
10569.64 319
10570.61 310
10571.58 324
10572.55 317
10573.52 303
10574.49 314
10575.47 303
10576.44 281
10577.41 318
10578.38 324
10579.35 333
10580.32 283
10581.29 303
10582.26 319
10583.24 294
10584.21 305
10585.18 333
10586.15 327
10587.12 319
10588.09 318
10589.07 319
10590.04 324
10591.01 348
10591.98 337
10592.95 334
10593.92 320
10594.90 337
10595.87 337
10596.84 330
10597.81 343
10598.78 339
10599.76 321
10600.73 328
10601.70 292
10602.67 291
10603.65 316
10604.62 337
10605.59 313
10606.56 301
10607.54 335
10608.51 345
10609.48 311
10610.45 323
10611.43 304
10612.40 334
10613.37 346
10614.35 330
10615.32 302
10616.29 299
10617.26 292
10618.24 324
10619.21 342
10620.18 323
10621.16 355
10622.13 347
10623.10 391
10624.08 349
10625.05 328
10626.02 377
10627.00 361
10627.97 338
10628.94 308
10629.92 324
10630.89 339
10631.87 328
10632.84 325
10633.81 357
10634.79 356
10635.76 399
10636.73 391
10637.71 466
10638.68 423
10639.66 437
10640.63 486
10641.60 452
10642.58 453
10643.55 441
10644.53 408
10645.50 389
10646.48 359
10647.45 345
10648.43 342
10649.40 366
10650.37 356
10651.35 337
10652.32 327
10653.30 314
10654.27 334
10655.25 330
10656.22 317
10657.20 332
10658.17 356
10659.15 316
10660.12 323
10661.10 331
10662.07 331
10663.05 310
10664.02 346
10665.00 396
10665.97 337
10666.95 351
10667.92 335
10668.90 311
10669.87 324
10670.85 338
10671.83 309
10672.80 335
10673.78 337
10674.75 324
10675.73 345
10676.70 317
10677.68 325
10678.66 346
10679.63 299
10680.61 338
10681.58 428
10682.56 391
10683.54 359
10684.51 354
10685.49 362
10686.46 353
10687.44 345
10688.42 350
10689.39 328
10690.37 313
10691.35 339
10692.32 319
10693.30 317
10694.28 314
10695.25 302
10696.23 368
10697.21 335
10698.18 344
10699.16 276
10700.14 345
10701.11 342
10702.09 315
10703.07 303
10704.04 300
10705.02 340
10706.00 356
10706.97 330
10707.95 269
10708.93 287
10709.91 334
10710.88 330
10711.86 316
10712.84 347
10713.82 324
10714.79 346
10715.77 330
10716.75 312
10717.73 316
10718.70 294
10719.68 331
10720.66 321
10721.64 339
10722.61 313
10723.59 334
10724.57 317
10725.55 286
10726.53 320
10727.50 339
10728.48 316
10729.46 329
10730.44 322
10731.42 322
10732.40 308
10733.37 337
10734.35 355
10735.33 330
10736.31 310
10737.29 353
10738.27 355
10739.25 319
10740.22 318
10741.20 344
10742.18 323
10743.16 328
10744.14 311
10745.12 328
10746.10 336
10747.08 307
10748.05 332
10749.03 344
10750.01 358
10750.99 353
10751.97 338
10752.95 348
10753.93 350
10754.91 365
10755.89 376
10756.87 341
10757.85 354
10758.83 334
10759.81 344
10760.79 324
10761.77 380
10762.75 368
10763.73 364
10764.71 391
10765.68 367
10766.66 337
10767.64 385
10768.62 382
10769.60 368
10770.58 348
10771.56 358
10772.54 364
10773.53 400
10774.51 415
10775.49 357
10776.47 385
10777.45 416
10778.43 427
10779.41 424
10780.39 423
10781.37 392
10782.35 433
10783.33 451
10784.31 453
10785.29 454
10786.27 396
10787.25 398
10788.23 421
10789.21 424
10790.20 404
10791.18 417
10792.16 394
10793.14 418
10794.12 451
10795.10 396
10796.08 361
10797.06 361
10798.04 368
10799.03 370
10800.01 398
10800.99 372
10801.97 337
10802.95 363
10803.93 382
10804.91 400
10805.90 379
10806.88 366
10807.86 363
10808.84 354
10809.82 402
10810.81 405
10811.79 408
10812.77 372
10813.75 389
10814.73 434
10815.72 394
10816.70 386
10817.68 409
10818.66 402
10819.64 409
10820.63 388
10821.61 402
10822.59 384
10823.57 373
10824.56 388
10825.54 361
10826.52 383
10827.50 381
10828.49 382
10829.47 358
10830.45 360
10831.44 346
10832.42 355
10833.40 387
10834.38 381
10835.37 349
10836.35 347
10837.33 428
10838.32 450
10839.30 450
10840.28 423
10841.27 404
10842.25 366
10843.23 358
10844.22 406
10845.20 381
10846.18 434
10847.17 399
10848.15 428
10849.13 396
10850.12 418
10851.10 420
10852.09 455
10853.07 398
10854.05 385
10855.04 387
10856.02 451
10857.00 404
10857.99 405
10858.97 415
10859.96 389
10860.94 433
10861.93 415
10862.91 401
10863.89 421
10864.88 435
10865.86 438
10866.85 426
10867.83 442
10868.82 469
10869.80 444
10870.79 426
10871.77 393
10872.75 453
10873.74 482
10874.72 468
10875.71 468
10876.69 456
10877.68 466
10878.66 419
10879.65 445
10880.63 404
10881.62 436
10882.60 440
10883.59 469
10884.57 473
10885.56 411
10886.55 462
10887.53 497
10888.52 479
10889.50 505
10890.49 482
10891.47 515
10892.46 495
10893.44 487
10894.43 529
10895.42 509
10896.40 514
10897.39 508
10898.37 518
10899.36 490
10900.34 495
10901.33 489
10902.32 516
10903.30 512
10904.29 468
10905.27 490
10906.26 546
10907.25 579
10908.23 564
10909.22 537
10910.21 591
10911.19 588
10912.18 559
10913.17 560
10914.15 596
10915.14 610
10916.13 641
10917.11 679
10918.10 589
10919.09 616
10920.07 576
10921.06 590
10922.05 662
10923.03 625
10924.02 617
10925.01 642
10926.00 699
10926.98 667
10927.97 669
10928.96 636
10929.94 644
10930.93 659
10931.92 675
10932.91 649
10933.89 670
10934.88 678
10935.87 715
10936.86 652
10937.84 732
10938.83 746
10939.82 744
10940.81 725
10941.80 768
10942.78 749
10943.77 735
10944.76 826
10945.75 858
10946.74 879
10947.72 828
10948.71 865
10949.70 865
10950.69 840
10951.68 945
10952.66 1027
10953.65 1171
10954.64 1271
10955.63 1221
10956.62 1299
10957.61 1318
10958.60 1360
10959.58 1387
10960.57 1298
10961.56 1293
10962.55 1269
10963.54 1201
10964.53 1136
10965.52 1061
10966.51 1036
10967.49 1008
10968.48 960
10969.47 902
10970.46 970
10971.45 1003
10972.44 940
10973.43 891
10974.42 891
10975.41 870
10976.40 890
10977.39 873
10978.38 937
10979.37 953
10980.36 927
10981.35 915
10982.34 987
10983.32 940
10984.31 966
10985.30 929
10986.29 1039
10987.28 1009
10988.27 960
10989.26 1048
10990.25 1173
10991.24 1114
10992.23 1134
10993.22 1286
10994.21 1338
10995.20 1587
10996.20 1865
10997.19 1988
10998.18 2084
10999.17 2284
11000.16 2252
11001.15 2189
11002.14 2079
11003.13 2015
11004.12 1940
11005.11 1695
11006.10 1460
11007.09 1305
11008.08 1228
11009.07 1083
11010.06 990
11011.06 895
11012.05 894
11013.04 822
11014.03 852
11015.02 838
11016.01 807
11017.00 822
11017.99 791
11018.98 869
11019.98 850
11020.97 795
11021.96 750
11022.95 763
11023.94 691
11024.93 774
11025.93 643
11026.92 660
11027.91 722
11028.90 724
11029.89 732
11030.88 736
11031.88 674
11032.87 652
11033.86 693
11034.85 685
11035.84 675
11036.84 683
11037.83 698
11038.82 681
11039.81 680
11040.81 633
11041.80 686
11042.79 699
11043.78 668
11044.77 668
11045.77 664
11046.76 638
11047.75 638
11048.75 649
11049.74 622
11050.73 614
11051.72 619
11052.72 617
11053.71 579
11054.70 579
11055.70 613
11056.69 631
11057.68 545
11058.67 600
11059.67 587
11060.66 611
11061.65 553
11062.65 585
11063.64 652
11064.63 603
11065.63 587
11066.62 649
11067.61 615
11068.61 563
11069.60 612
11070.60 593
11071.59 679
11072.58 605
11073.58 551
11074.57 594
11075.56 629
11076.56 593
11077.55 612
11078.55 614
11079.54 572
11080.53 640
11081.53 616
11082.52 640
11083.52 640
11084.51 583
11085.51 534
11086.50 551
11087.49 548
11088.49 592
11089.48 551
11090.48 602
11091.47 566
11092.47 582
11093.46 552
11094.46 583
11095.45 556
11096.45 582
11097.44 575
11098.44 558
11099.43 565
11100.43 526
11101.42 573
11102.42 572
11103.41 553
11104.41 540
11105.40 540
11106.40 567
11107.39 541
11108.39 531
11109.38 571
11110.38 572
11111.37 525
11112.37 528
11113.37 522
11114.36 546
11115.36 540
11116.35 553
11117.35 542
11118.34 506
11119.34 505
11120.34 534
11121.33 539
11122.33 581
11123.32 518
11124.32 519
11125.32 527
11126.31 563
11127.31 568
11128.30 492
11129.30 525
11130.30 560
11131.29 548
11132.29 506
11133.29 502
11134.28 537
11135.28 523
11136.28 477
11137.27 518
11138.27 469
11139.27 464
11140.26 495
11141.26 504
11142.26 482
11143.25 525
11144.25 536
11145.25 523
11146.24 526
11147.24 500
11148.24 507
11149.24 479
11150.23 541
11151.23 487
11152.23 495
11153.23 479
11154.22 428
11155.22 470
11156.22 532
11157.22 483
11158.21 477
11159.21 493
11160.21 511
11161.21 504
11162.20 537
11163.20 508
11164.20 466
11165.20 466
11166.20 465
11167.19 485
11168.19 527
11169.19 555
11170.19 579
11171.19 500
11172.18 518
11173.18 551
11174.18 488
11175.18 523
11176.18 560
11177.18 511
11178.17 470
11179.17 515
11180.17 579
11181.17 536
11182.17 522
11183.17 559
11184.17 551
11185.16 547
11186.16 547
11187.16 561
11188.16 532
11189.16 588
11190.16 637
11191.16 643
11192.16 627
11193.16 667
11194.16 640
11195.16 609
11196.15 599
11197.15 566
11198.15 590
11199.15 548
11200.15 553
11201.15 538
11202.15 533
11203.15 575
11204.15 582
11205.15 492
11206.15 554
11207.15 557
11208.15 552
11209.15 539
11210.15 536
11211.15 530
11212.15 503
11213.15 490
11214.15 482
11215.15 475
11216.15 471
11217.15 503
11218.15 483
11219.15 470
11220.15 511
11221.15 460
11222.15 477
11223.15 467
11224.15 457
11225.15 456
11226.15 522
11227.16 480
11228.16 477
11229.16 433
11230.16 466
11231.16 460
11232.16 454
11233.16 452
11234.16 413
11235.16 423
11236.16 482
11237.16 442
11238.17 427
11239.17 487
11240.17 455
11241.17 483
11242.17 484
11243.17 453
11244.17 465
11245.18 425
11246.18 467
11247.18 447
11248.18 431
11249.18 375
11250.18 413
11251.19 434
11252.19 401
11253.19 424
11254.19 423
11255.19 428
11256.19 435
11257.20 423
11258.20 384
11259.20 389
11260.20 392
11261.21 396
11262.21 437
11263.21 454
11264.21 416
11265.21 412
11266.22 434
11267.22 443
11268.22 411
11269.22 454
11270.23 450
11271.23 455
11272.23 468
11273.24 443
11274.24 515
11275.24 466
11276.24 465
11277.25 460
11278.25 522
11279.25 519
11280.26 521
11281.26 553
11282.26 503
11283.27 476
11284.27 433
11285.27 432
11286.28 474
11287.28 478
11288.28 445
11289.29 422
11290.29 463
11291.29 446
11292.30 461
11293.30 442
11294.30 419
11295.31 468
11296.31 454
11297.31 423
11298.32 418
11299.32 418
11300.33 450
11301.33 456
11302.33 408
11303.34 443
11304.34 466
11305.35 465
11306.35 478
11307.36 471
11308.36 510
11309.36 574
11310.37 600
11311.37 600
11312.38 575
11313.38 590
11314.39 532
11315.39 577
11316.40 580
11317.40 562
11318.41 548
11319.41 520
11320.41 484
11321.42 460
11322.42 431
11323.43 422
11324.43 422
11325.44 423
11326.44 414
11327.45 407
11328.46 434
11329.46 401
11330.47 369
11331.47 375
11332.48 381
11333.48 372
11334.49 365
11335.49 366
11336.50 381
11337.50 378
11338.51 415
11339.52 452
11340.52 406
11341.53 356
11342.53 368
11343.54 350
11344.54 339
11345.55 364
11346.56 403
11347.56 346
11348.57 334
11349.58 380
11350.58 363
11351.59 338
11352.59 336
11353.60 396
11354.61 372
11355.61 384
11356.62 387
11357.63 378
11358.63 355
11359.64 368
11360.65 387
11361.65 309
11362.66 380
11363.67 391
11364.67 366
11365.68 366
11366.69 331
11367.69 360
11368.70 410
11369.71 386
11370.71 393
11371.72 376
11372.73 365
11373.74 389
11374.74 331
11375.75 387
11376.76 378
11377.77 330
11378.77 342
11379.78 361
11380.79 346
11381.80 317
11382.80 329
11383.81 375
11384.82 433
11385.83 399
11386.83 412
11387.84 383
11388.85 347
11389.86 368
11390.87 337
11391.87 338
11392.88 351
11393.89 360
11394.90 380
11395.91 381
11396.91 366
11397.92 408
11398.93 348
11399.94 368
11400.95 393
11401.96 404
11402.97 369
11403.97 369
11404.98 365
11405.99 381
11407.00 313
11408.01 355
11409.02 360
11410.03 347
11411.03 353
11412.04 371
11413.05 418
11414.06 372
11415.07 334
11416.08 349
11417.09 347
11418.10 381
11419.11 381
11420.12 338
11421.13 381
11422.14 365
11423.14 371
11424.15 326
11425.16 356
11426.17 327
11427.18 352
11428.19 410
11429.20 367
11430.21 326
11431.22 316
11432.23 369
11433.24 367
11434.25 384
11435.26 370
11436.27 359
11437.28 370
11438.29 382
11439.30 324
11440.31 355
11441.32 358
11442.33 369
11443.34 336
11444.35 325
11445.36 364
11446.37 362
11447.38 423
11448.39 393
11449.41 384
11450.42 366
11451.43 351
11452.44 325
11453.45 372
11454.46 418
11455.47 356
11456.48 361
11457.49 346
11458.50 375
11459.51 364
11460.52 337
11461.54 366
11462.55 349
11463.56 333
11464.57 356
11465.58 367
11466.59 369
11467.60 348
11468.62 340
11469.63 366
11470.64 355
11471.65 358
11472.66 349
11473.67 399
11474.68 354
11475.70 358
11476.71 362
11477.72 330
11478.73 340
11479.74 374
11480.76 359
11481.77 315
11482.78 372
11483.79 378
11484.80 352
11485.82 334
11486.83 310
11487.84 370
11488.85 360
11489.87 347
11490.88 326
11491.89 339
11492.90 362
11493.92 342
11494.93 339
11495.94 317
11496.95 341
11497.97 344
11498.98 372
11499.99 337
11501.00 352
11502.02 376
11503.03 357
11504.04 362
11505.06 383
11506.07 371
11507.08 352
11508.10 370
11509.11 369
11510.12 333
11511.14 386
11512.15 345
11513.16 316
11514.18 357
11515.19 383
11516.20 388
11517.22 359
11518.23 353
11519.24 353
11520.26 359
11521.27 314
11522.29 363
11523.30 367
11524.31 344
11525.33 351
11526.34 368
11527.35 362
11528.37 329
11529.38 346
11530.40 344
11531.41 332
11532.43 343
11533.44 338
11534.45 338
11535.47 364
11536.48 387
11537.50 377
11538.51 330
11539.53 334
11540.54 361
11541.56 410
11542.57 394
11543.59 357
11544.60 354
11545.61 383
11546.63 354
11547.64 354
11548.66 425
11549.67 376
11550.69 370
11551.70 376
11552.72 374
11553.74 382
11554.75 386
11555.77 382
11556.78 426
11557.80 425
11558.81 403
11559.83 421
11560.84 417
11561.86 384
11562.87 406
11563.89 402
11564.91 425
11565.92 466
11566.94 469
11567.95 427
11568.97 417
11569.98 407
11571.00 412
11572.02 405
11573.03 423
11574.05 419
11575.06 456
11576.08 483
11577.10 467
11578.11 459
11579.13 504
11580.15 526
11581.16 511
11582.18 516
11583.20 537
11584.21 552
11585.23 588
11586.25 568
11587.26 592
11588.28 597
11589.30 610
11590.31 661
11591.33 581
11592.35 594
11593.36 612
11594.38 655
11595.40 736
11596.41 778
11597.43 851
11598.45 907
11599.47 1000
11600.48 1147
11601.50 1243
11602.52 1364
11603.53 1353
11604.55 1334
11605.57 1278
11606.59 1184
11607.60 1049
11608.62 947
11609.64 870
11610.66 757
11611.68 704
11612.69 651
11613.71 644
11614.73 541
11615.75 521
11616.76 563
11617.78 523
11618.80 514
11619.82 458
11620.84 495
11621.86 519
11622.87 481
11623.89 451
11624.91 485
11625.93 449
11626.95 425
11627.97 466
11628.98 462
11630.00 473
11631.02 478
11632.04 463
11633.06 480
11634.08 455
11635.10 428
11636.11 436
11637.13 407
11638.15 400
11639.17 446
11640.19 479
11641.21 475
11642.23 450
11643.25 405
11644.27 415
11645.29 414
11646.31 382
11647.32 400
11648.34 431
11649.36 415
11650.38 404
11651.40 381
11652.42 348
11653.44 357
11654.46 382
11655.48 396
11656.50 418
11657.52 396
11658.54 376
11659.56 392
11660.58 341
11661.60 385
11662.62 373
11663.64 418
11664.66 384
11665.68 440
11666.70 380
11667.72 370
11668.74 366
11669.76 371
11670.78 372
11671.80 365
11672.82 393
11673.84 397
11674.86 393
11675.88 394
11676.90 391
11677.92 369
11678.95 450
11679.97 413
11680.99 435
11682.01 418
11683.03 412
11684.05 413
11685.07 393
11686.09 409
11687.11 397
11688.13 415
11689.16 397
11690.18 426
11691.20 418
11692.22 371
11693.24 378
11694.26 414
11695.28 383
11696.30 420
11697.33 391
11698.35 388
11699.37 366
11700.39 367
11701.41 383
11702.43 360
11703.46 373
11704.48 399
11705.50 397
11706.52 400
11707.54 364
11708.57 366
11709.59 375
11710.61 400
11711.63 383
11712.65 393
11713.68 368
11714.70 414
11715.72 377
11716.74 374
11717.77 361
11718.79 375
11719.81 384
11720.83 359
11721.86 362
11722.88 369
11723.90 379
11724.92 374
11725.95 337
11726.97 380
11727.99 354
11729.01 388
11730.04 350
11731.06 348
11732.08 348
11733.11 363
11734.13 366
11735.15 351
11736.18 372
11737.20 373
11738.22 387
11739.25 383
11740.27 344
11741.29 342
11742.32 394
11743.34 362
11744.36 385
11745.39 378
11746.41 370
11747.43 337
11748.46 329
11749.48 331
11750.51 334
11751.53 359
11752.55 392
11753.58 376
11754.60 363
11755.63 367
11756.65 381
11757.67 389
11758.70 366
11759.72 373
11760.75 384
11761.77 356
11762.80 341
11763.82 342
11764.84 371
11765.87 370
11766.89 393
11767.92 369
11768.94 340
11769.97 343
11770.99 320
11772.02 356
11773.04 387
11774.07 386
11775.09 392
11776.12 367
11777.14 400
11778.17 378
11779.19 389
11780.22 392
11781.24 385
11782.27 378
11783.29 395
11784.32 357
11785.34 364
11786.37 358
11787.39 378
11788.42 409
11789.45 376
11790.47 390
11791.50 384
11792.52 406
11793.55 402
11794.57 389
11795.60 414
11796.63 399
11797.65 358
11798.68 409
11799.70 412
11800.73 439
11801.75 391
11802.78 396
11803.81 384
11804.83 389
11805.86 426
11806.89 394
11807.91 400
11808.94 434
11809.97 430
11810.99 383
11812.02 443
11813.04 441
11814.07 419
11815.10 407
11816.12 368
11817.15 387
11818.18 395
11819.21 367
11820.23 379
11821.26 378
11822.29 402
11823.31 419
11824.34 398
11825.37 432
11826.39 421
11827.42 396
11828.45 448
11829.48 419
11830.50 406
11831.53 397
11832.56 382
11833.59 389
11834.61 439
11835.64 418
11836.67 410
11837.70 410
11838.72 477
11839.75 451
11840.78 425
11841.81 428
11842.83 468
11843.86 484
11844.89 451
11845.92 477
11846.95 517
11847.97 480
11849.00 495
11850.03 483
11851.06 447
11852.09 453
11853.12 418
11854.14 490
11855.17 511
11856.20 516
11857.23 496
11858.26 510
11859.29 474
11860.32 487
11861.34 512
11862.37 512
11863.40 517
11864.43 526
11865.46 550
11866.49 559
11867.52 531
11868.55 544
11869.57 533
11870.60 553
11871.63 615
11872.66 585
11873.69 575
11874.72 587
11875.75 585
11876.78 596
11877.81 565
11878.84 610
11879.87 619
11880.90 573
11881.93 602
11882.96 613
11883.99 638
11885.02 641
11886.05 651
11887.08 674
11888.11 640
11889.14 638
11890.16 712
11891.19 711
11892.22 679
11893.26 695
11894.29 745
11895.32 791
11896.35 805
11897.38 879
11898.41 902
11899.44 951
11900.47 937
11901.50 975
11902.53 932
11903.56 958
11904.59 976
11905.62 936
11906.65 972
11907.68 899
11908.71 840
11909.74 825
11910.77 797
11911.80 791
11912.83 824
11913.87 779
11914.90 840
11915.93 828
11916.96 846
11917.99 836
11919.02 824
11920.05 889
11921.08 834
11922.11 873
11923.15 890
11924.18 987
11925.21 1065
11926.24 1150
11927.27 1231
11928.30 1367
11929.34 1479
11930.37 1587
11931.40 1634
11932.43 1609
11933.46 1660
11934.49 1521
11935.53 1462
11936.56 1343
11937.59 1226
11938.62 1127
11939.65 1021
11940.69 892
11941.72 847
11942.75 862
11943.78 789
11944.82 755
11945.85 711
11946.88 683
11947.91 715
11948.94 664
11949.98 660
11951.01 636
11952.04 642
11953.08 673
11954.11 682
11955.14 701
11956.17 622
11957.21 602
11958.24 646
11959.27 680
11960.31 650
11961.34 652
11962.37 696
11963.40 723
11964.44 719
11965.47 682
11966.50 638
11967.54 658
11968.57 676
11969.60 635
11970.64 659
11971.67 662
11972.70 642
11973.74 630
11974.77 644
11975.81 651
11976.84 626
11977.87 635
11978.91 614
11979.94 608
11980.97 620
11982.01 587
11983.04 602
11984.08 572
11985.11 582
11986.14 637
11987.18 636
11988.21 603
11989.25 615
11990.28 618
11991.32 622
11992.35 626
11993.38 641
11994.42 628
11995.45 601
11996.49 591
11997.52 605
11998.56 616
11999.59 625
12000.63 592
12001.66 666
12002.70 685
12003.73 693
12004.77 719
12005.80 700
12006.84 703
12007.87 743
12008.91 673
12009.94 745
12010.98 695
12012.01 732
12013.05 741
12014.08 720
12015.12 759
12016.15 786
12017.19 845
12018.22 829
12019.26 861
12020.29 828
12021.33 812
12022.37 810
12023.40 813
12024.44 722
12025.47 724
12026.51 795
12027.54 795
12028.58 786
12029.62 766
12030.65 797
12031.69 733
12032.72 731
12033.76 668
12034.80 727
12035.83 713
12036.87 712
12037.91 705
12038.94 648
12039.98 688
12041.01 723
12042.05 709
12043.09 654
12044.12 690
12045.16 695
12046.20 662
12047.23 738
12048.27 696
12049.31 702
12050.35 710
12051.38 745
12052.42 739
12053.46 746
12054.49 822
12055.53 751
12056.57 756
12057.60 764
12058.64 758
12059.68 793
12060.72 803
12061.75 785
12062.79 791
12063.83 779
12064.87 834
12065.90 751
12066.94 771
12067.98 750
12069.02 786
12070.05 790
12071.09 816
12072.13 789
12073.17 805
12074.21 793
12075.24 705
12076.28 816
12077.32 833
12078.36 812
12079.40 810
12080.43 815
12081.47 852
12082.51 768
12083.55 802
12084.59 869
12085.63 849
12086.66 856
12087.70 843
12088.74 862
12089.78 891
12090.82 834
12091.86 923
12092.90 916
12093.93 943
12094.97 1022
12096.01 1056
12097.05 1176
12098.09 1153
12099.13 1254
12100.17 1347
12101.21 1359
12102.25 1424
12103.28 1447
12104.32 1483
12105.36 1455
12106.40 1378
12107.44 1282
12108.48 1209
12109.52 1109
12110.56 1037
12111.60 986
12112.64 962
12113.68 866
12114.72 850
12115.76 774
12116.80 744
12117.84 733
12118.88 713
12119.92 694
12120.96 675
12122.00 608
12123.04 680
12124.08 653
12125.12 609
12126.16 623
12127.20 633
12128.24 590
12129.28 582
12130.32 578
12131.36 519
12132.40 574
12133.44 584
12134.48 611
12135.52 585
12136.56 587
12137.60 605
12138.64 589
12139.68 588
12140.72 558
12141.76 557
12142.81 557
12143.85 553
12144.89 551
12145.93 519
12146.97 529
12148.01 555
12149.05 489
12150.09 511
12151.13 522
12152.18 520
12153.22 528
12154.26 490
12155.30 476
12156.34 516
12157.38 489
12158.42 544
12159.47 506
12160.51 545
12161.55 542
12162.59 535
12163.63 529
12164.67 498
12165.72 463
12166.76 510
12167.80 536
12168.84 515
12169.88 495
12170.93 502
12171.97 546
12173.01 504
12174.05 516
12175.09 484
12176.14 504
12177.18 493
12178.22 499
12179.26 516
12180.31 498
12181.35 482
12182.39 518
12183.43 504
12184.48 503
12185.52 532
12186.56 485
12187.60 504
12188.65 481
12189.69 556
12190.73 512
12191.78 490
12192.82 508
12193.86 520
12194.91 508
12195.95 535
12196.99 514
12198.04 501
12199.08 536
12200.12 506
12201.17 518
12202.21 514
12203.25 504
12204.30 462
12205.34 464
12206.38 495
12207.43 473
12208.47 504
12209.51 516
12210.56 448
12211.60 478
12212.65 433
12213.69 488
12214.73 442
12215.78 488
12216.82 500
12217.87 500
12218.91 471
12219.95 479
12221.00 481
12222.04 492
12223.09 456
12224.13 504
12225.17 473
12226.22 454
12227.26 502
12228.31 500
12229.35 497
12230.40 441
12231.44 481
12232.49 473
12233.53 484
12234.58 455
12235.62 455
12236.67 459
12237.71 460
12238.76 500
12239.80 464
12240.85 452
12241.89 474
12242.94 481
12243.98 475
12245.03 479
12246.07 484
12247.12 492
12248.16 457
12249.21 444
12250.25 473
12251.30 483
12252.34 440
12253.39 422
12254.44 471
12255.48 456
12256.53 440
12257.57 424
12258.62 462
12259.67 408
12260.71 426
12261.76 461
12262.80 457
12263.85 403
12264.90 420
12265.94 435
12266.99 407
12268.03 407
12269.08 429
12270.13 393
12271.17 403
12272.22 440
12273.27 393
12274.31 424
12275.36 388
12276.41 388
12277.45 402
12278.50 354
12279.55 382
12280.59 385
12281.64 416
12282.69 428
12283.73 392
12284.78 412
12285.83 418
12286.87 415
12287.92 424
12288.97 428
12290.01 424
12291.06 402
12292.11 406
12293.16 377
12294.20 385
12295.25 365
12296.30 355
12297.35 411
12298.39 353
12299.44 335
12300.49 350
12301.54 361
12302.58 415
12303.63 393
12304.68 370
12305.73 404
12306.78 419
12307.82 371
12308.87 382
12309.92 385
12310.97 347
12312.02 326
12313.06 355
12314.11 358
12315.16 379
12316.21 356
12317.26 366
12318.31 358
12319.35 342
12320.40 366
12321.45 368
12322.50 384
12323.55 335
12324.60 351
12325.65 350
12326.69 332
12327.74 345
12328.79 335
12329.84 314
12330.89 340
12331.94 351
12332.99 346
12334.04 329
12335.09 355
12336.13 351
12337.18 326
12338.23 375
12339.28 358
12340.33 334
12341.38 370
12342.43 361
12343.48 354
12344.53 377
12345.58 363
12346.63 410
12347.68 400
12348.73 345
12349.78 360
12350.83 357
12351.88 388
12352.93 353
12353.98 350
12355.03 344
12356.08 378
12357.13 357
12358.18 306
12359.23 350
12360.28 364
12361.33 352
12362.38 318
12363.43 375
12364.48 342
12365.53 334
12366.58 332
12367.63 355
12368.68 314
12369.73 309
12370.78 370
12371.83 340
12372.88 366
12373.93 338
12374.98 352
12376.04 324
12377.09 340
12378.14 297
12379.19 339
12380.24 335
12381.29 334
12382.34 340
12383.39 380
12384.44 367
12385.49 381
12386.55 397
12387.60 396
12388.65 338
12389.70 342
12390.75 375
12391.80 348
12392.85 403
12393.91 365
12394.96 337
12396.01 354
12397.06 371
12398.11 354
12399.17 343
12400.22 367
12401.27 378
12402.32 404
12403.37 409
12404.42 351
12405.48 375
12406.53 361
12407.58 364
12408.63 401
12409.69 360
12410.74 391
12411.79 360
12412.84 398
12413.90 367
12414.95 398
12416.00 334
12417.05 366
12418.11 381
12419.16 392
12420.21 366
12421.26 380
12422.32 402
12423.37 389
12424.42 406
12425.48 350
12426.53 437
12427.58 407
12428.63 383
12429.69 378
12430.74 398
12431.79 391
12432.85 401
12433.90 410
12434.95 430
12436.01 381
12437.06 433
12438.11 434
12439.17 408
12440.22 358
12441.28 403
12442.33 408
12443.38 362
12444.44 387
12445.49 375
12446.54 397
12447.60 372
12448.65 369
12449.71 367
12450.76 407
12451.81 404
12452.87 428
12453.92 431
12454.98 399
12456.03 418
12457.08 394
12458.14 425
12459.19 431
12460.25 477
12461.30 477
12462.36 481
12463.41 454
12464.47 501
12465.52 460
12466.58 492
12467.63 524
12468.68 596
12469.74 634
12470.79 641
12471.85 747
12472.90 765
12473.96 746
12475.01 817
12476.07 912
12477.12 922
12478.18 932
12479.24 974
12480.29 880
12481.35 881
12482.40 812
12483.46 698
12484.51 672
12485.57 585
12486.62 565
12487.68 555
12488.73 496
12489.79 517
12490.85 531
12491.90 468
12492.96 456
12494.01 450
12495.07 433
12496.13 412
12497.18 402
12498.24 443
12499.29 436
12500.35 424
12501.41 436
12502.46 411
12503.52 405
12504.57 390
12505.63 436
12506.69 454
12507.74 412
12508.80 452
12509.86 411
12510.91 394
12511.97 441
12513.03 427
12514.08 441
12515.14 422
12516.20 471
12517.25 379
12518.31 409
12519.37 397
12520.42 367
12521.48 402
12522.54 372
12523.60 375
12524.65 406
12525.71 390
12526.77 395
12527.82 404
12528.88 397
12529.94 415
12531.00 403
12532.05 425
12533.11 401
12534.17 400
12535.23 418
12536.28 387
12537.34 382
12538.40 432
12539.46 445
12540.52 418
12541.57 430
12542.63 463
12543.69 465
12544.75 449
12545.81 472
12546.86 470
12547.92 477
12548.98 490
12550.04 488
12551.10 500
12552.15 518
12553.21 530
12554.27 573
12555.33 601
12556.39 589
12557.45 618
12558.51 564
12559.56 614
12560.62 592
12561.68 520
12562.74 538
12563.80 520
12564.86 518
12565.92 510
12566.98 513
12568.03 470
12569.09 463
12570.15 444
12571.21 454
12572.27 457
12573.33 450
12574.39 413
12575.45 397
12576.51 399
12577.57 383
12578.63 451
12579.69 458
12580.75 432
12581.81 437
12582.87 415
12583.93 436
12584.98 410
12586.04 433
12587.10 396
12588.16 410
12589.22 400
12590.28 418
12591.34 405
12592.40 384
12593.46 469
12594.52 431
12595.58 421
12596.64 393
12597.70 382
12598.77 390
12599.83 425
12600.89 414
12601.95 400
12603.01 385
12604.07 437
12605.13 416
12606.19 408
12607.25 395
12608.31 393
12609.37 468
12610.43 442
12611.49 411
12612.55 462
12613.61 487
12614.68 469
12615.74 490
12616.80 483
12617.86 500
12618.92 492
12619.98 509
12621.04 493
12622.10 479
12623.16 499
12624.23 461
12625.29 437
12626.35 440
12627.41 430
12628.47 435
12629.53 463
12630.59 398
12631.66 419
12632.72 401
12633.78 417
12634.84 388
12635.90 400
12636.97 392
12638.03 410
12639.09 402
12640.15 370
12641.21 389
12642.28 417
12643.34 376
12644.40 398
12645.46 400
12646.52 413
12647.59 402
12648.65 401
12649.71 444
12650.77 441
12651.84 416
12652.90 405
12653.96 394
12655.03 406
12656.09 402
12657.15 413
12658.21 408
12659.28 397
12660.34 430
12661.40 374
12662.46 350
12663.53 424
12664.59 437
12665.65 417
12666.72 402
12667.78 359
12668.84 397
12669.91 411
12670.97 417
12672.03 379
12673.10 396
12674.16 395
12675.22 418
12676.29 440
12677.35 394
12678.42 380
12679.48 412
12680.54 452
12681.61 440
12682.67 420
12683.73 427
12684.80 431
12685.86 487
12686.93 481
12687.99 500
12689.05 465
12690.12 495
12691.18 489
12692.25 513
12693.31 498
12694.38 532
12695.44 552
12696.50 515
12697.57 544
12698.63 564
12699.70 568
12700.76 597
12701.83 634
12702.89 579
12703.96 636
12705.02 608
12706.09 656
12707.15 611
12708.22 699
12709.28 628
12710.35 544
12711.41 594
12712.48 499
12713.54 524
12714.61 527
12715.67 535
12716.74 497
12717.80 488
12718.87 547
12719.93 477
12721.00 440
12722.06 437
12723.13 472
12724.19 452
12725.26 432
12726.33 438
12727.39 501
12728.46 515
12729.52 463
12730.59 478
12731.66 432
12732.72 463
12733.79 488
12734.85 480
12735.92 501
12736.99 509
12738.05 463
12739.12 449
12740.18 428
12741.25 456
12742.32 420
12743.38 432
12744.45 456
12745.52 412
12746.58 389
12747.65 432
12748.72 448
12749.78 432
12750.85 410
12751.92 396
12752.98 436
12754.05 406
12755.12 380
12756.18 411
12757.25 387
12758.32 357
12759.38 356
12760.45 384
12761.52 385
12762.59 382
12763.65 371
12764.72 430
12765.79 385
12766.85 390
12767.92 421
12768.99 382
12770.06 383
12771.12 379
12772.19 370
12773.26 363
12774.33 355
12775.40 394
12776.46 398
12777.53 384
12778.60 369
12779.67 346
12780.73 351
12781.80 377
12782.87 417
12783.94 367
12785.01 362
12786.08 376
12787.14 382
12788.21 345
12789.28 364
12790.35 359
12791.42 386
12792.49 394
12793.55 347
12794.62 385
12795.69 403
12796.76 402
12797.83 375
12798.90 403
12799.97 388
12801.03 366
12802.10 379
12803.17 388
12804.24 401
12805.31 398
12806.38 437
12807.45 407
12808.52 430
12809.59 389
12810.66 449
12811.72 481
12812.79 497
12813.86 444
12814.93 416
12816.00 475
12817.07 471
12818.14 498
12819.21 484
12820.28 457
12821.35 462
12822.42 428
12823.49 449
12824.56 454
12825.63 410
12826.70 427
12827.77 412
12828.84 369
12829.91 448
12830.98 437
12832.05 431
12833.12 428
12834.19 381
12835.26 370
12836.33 390
12837.40 419
12838.47 404
12839.54 406
12840.61 382
12841.68 320
12842.75 344
12843.82 348
12844.89 370
12845.96 377
12847.04 374
12848.11 363
12849.18 354
12850.25 315
12851.32 309
12852.39 352
12853.46 380
12854.53 360
12855.60 342
12856.67 343
12857.75 319
12858.82 322
12859.89 333
12860.96 324
12862.03 305
12863.10 329
12864.17 339
12865.24 283
12866.32 315
12867.39 336
12868.46 374
12869.53 330
12870.60 317
12871.67 327
12872.75 358
12873.82 297
12874.89 281
12875.96 331
12877.03 320
12878.11 320
12879.18 304
12880.25 313
12881.32 293
12882.39 283
12883.47 332
12884.54 313
12885.61 300
12886.68 299
12887.76 299
12888.83 341
12889.90 339
12890.97 330
12892.05 298
12893.12 312
12894.19 306
12895.27 339
12896.34 281
12897.41 295
12898.48 289
12899.56 285
12900.63 276
12901.70 276
12902.78 302
12903.85 271
12904.92 283
12905.99 273
12907.07 267
12908.14 276
12909.21 292
12910.29 297
12911.36 271
12912.44 261
12913.51 315
12914.58 316
12915.66 318
12916.73 304
12917.80 302
12918.88 280
12919.95 301
12921.02 289
12922.10 258
12923.17 292
12924.25 289
12925.32 271
12926.39 254
12927.47 302
12928.54 287
12929.62 294
12930.69 289
12931.77 304
12932.84 274
12933.91 279
12934.99 296
12936.06 326
12937.14 296
12938.21 283
12939.29 313
12940.36 310
12941.44 288
12942.51 254
12943.59 286
12944.66 297
12945.73 273
12946.81 253
12947.88 236
12948.96 270
12950.03 263
12951.11 307
12952.18 275
12953.26 279
12954.34 288
12955.41 267
12956.49 270
12957.56 250
12958.64 241
12959.71 287
12960.79 282
12961.86 266
12962.94 245
12964.01 315
12965.09 296
12966.17 278
12967.24 268
12968.32 287
12969.39 287
12970.47 257
12971.54 330
12972.62 266
12973.70 282
12974.77 290
12975.85 265
12976.93 309
12978.00 258
12979.08 253
12980.15 319
12981.23 286
12982.31 244
12983.38 285
12984.46 289
12985.54 272
12986.61 254
12987.69 261
12988.77 303
12989.84 289
12990.92 291
12992.00 303
12993.07 301
12994.15 281
12995.23 276
12996.30 283
12997.38 285
12998.46 259
12999.53 287
13000.61 300
13001.69 286
13002.77 278
13003.84 311
13004.92 278
13006.00 294
13007.08 280
13008.15 320
13009.23 320
13010.31 307
13011.39 263
13012.46 256
13013.54 291
13014.62 304
13015.70 311
13016.77 270
13017.85 280
13018.93 281
13020.01 322
13021.09 304
13022.16 270
13023.24 293
13024.32 348
13025.40 294
13026.48 344
13027.56 321
13028.63 290
13029.71 299
13030.79 291
13031.87 299
13032.95 313
13034.03 313
13035.10 295
13036.18 328
13037.26 326
13038.34 282
13039.42 321
13040.50 321
13041.58 307
13042.66 293
13043.73 325
13044.81 347
13045.89 330
13046.97 329
13048.05 329
13049.13 328
13050.21 326
13051.29 316
13052.37 309
13053.45 329
13054.53 344
13055.61 334
13056.69 352
13057.76 327
13058.84 315
13059.92 335
13061.00 351
13062.08 335
13063.16 325
13064.24 321
13065.32 317
13066.40 311
13067.48 299
13068.56 306
13069.64 301
13070.72 301
13071.80 278
13072.88 303
13073.96 303
13075.04 277
13076.12 298
13077.20 267
13078.28 290
13079.36 311
13080.44 292
13081.53 293
13082.61 316
13083.69 298
13084.77 291
13085.85 284
13086.93 295
13088.01 293
13089.09 309
13090.17 294
13091.25 269
13092.33 297
13093.41 300
13094.49 313
13095.58 281
13096.66 311
13097.74 287
13098.82 291
13099.90 316
13100.98 299
13102.06 265
13103.14 312
13104.23 283
13105.31 295
13106.39 277
13107.47 303
13108.55 322
13109.63 282
13110.72 293
13111.80 270
13112.88 303
13113.96 296
13115.04 278
13116.13 283
13117.21 347
13118.29 278
13119.37 289
13120.45 313
13121.54 320
13122.62 339
13123.70 319
13124.78 280
13125.86 315
13126.95 330
13128.03 317
13129.11 279
13130.19 291
13131.28 291
13132.36 309
13133.44 299
13134.52 297
13135.61 282
13136.69 254
13137.77 270
13138.86 274
13139.94 256
13141.02 288
13142.11 300
13143.19 263
13144.27 284
13145.35 269
13146.44 303
13147.52 315
13148.60 296
13149.69 281
13150.77 276
13151.85 304
13152.94 291
13154.02 309
13155.10 285
13156.19 272
13157.27 263
13158.36 284
13159.44 309
13160.52 291
13161.61 299
13162.69 309
13163.77 304
13164.86 290
13165.94 301
13167.03 316
13168.11 322
13169.19 295
13170.28 287
13171.36 323
13172.45 315
13173.53 332
13174.62 322
13175.70 317
13176.79 323
13177.87 329
13178.95 301
13180.04 312
13181.12 313
13182.21 313
13183.29 317
13184.38 350
13185.46 324
13186.55 306
13187.63 283
13188.72 312
13189.80 337
13190.89 311
13191.97 352
13193.06 330
13194.14 342
13195.23 362
13196.31 347
13197.40 313
13198.48 331
13199.57 317
13200.65 328
13201.74 283
13202.83 315
13203.91 350
13205.00 320
13206.08 330
13207.17 296
13208.25 302
13209.34 325
13210.43 344
13211.51 317
13212.60 327
13213.68 332
13214.77 343
13215.86 320
13216.94 326
13218.03 317
13219.11 351
13220.20 309
13221.29 340
13222.37 295
13223.46 366
13224.55 332
13225.63 333
13226.72 295
13227.80 322
13228.89 326
13229.98 313
13231.06 333
13232.15 306
13233.24 358
13234.32 328
13235.41 344
13236.50 363
13237.59 321
13238.67 327
13239.76 373
13240.85 388
13241.93 326
13243.02 358
13244.11 360
13245.20 367
13246.28 352
13247.37 363
13248.46 371
13249.55 417
13250.63 415
13251.72 359
13252.81 355
13253.90 374
13254.98 421
13256.07 405
13257.16 363
13258.25 367
13259.33 400
13260.42 400
13261.51 397
13262.60 405
13263.69 394
13264.77 416
13265.86 487
13266.95 413
13268.04 435
13269.13 398
13270.22 420
13271.30 395
13272.39 414
13273.48 429
13274.57 460
13275.66 452
13276.75 448
13277.83 433
13278.92 419
13280.01 407
13281.10 438
13282.19 472
13283.28 471
13284.37 431
13285.46 421
13286.55 467
13287.63 467
13288.72 477
13289.81 479
13290.90 513
13291.99 504
13293.08 487
13294.17 488
13295.26 501
13296.35 537
13297.44 510
13298.53 549
13299.62 518
13300.71 533
13301.80 506
13302.89 529
13303.97 528
13305.06 594
13306.15 622
13307.24 598
13308.33 616
13309.42 586
13310.51 604
13311.60 590
13312.69 596
13313.78 604
13314.87 561
13315.96 578
13317.05 606
13318.14 550
13319.24 571
13320.33 559
13321.42 549
13322.51 554
13323.60 598
13324.69 590
13325.78 616
13326.87 585
13327.96 555
13329.05 568
13330.14 620
13331.23 613
13332.32 590
13333.41 638
13334.50 599
13335.60 601
13336.69 601
13337.78 619
13338.87 609
13339.96 596
13341.05 638
13342.14 599
13343.23 650
13344.32 623
13345.42 624
13346.51 618
13347.60 642
13348.69 653
13349.78 667
13350.87 736
13351.97 670
13353.06 680
13354.15 707
13355.24 699
13356.33 705
13357.42 724
13358.52 704
13359.61 765
13360.70 799
13361.79 784
13362.88 849
13363.98 872
13365.07 836
13366.16 864
13367.25 856
13368.35 880
13369.44 892
13370.53 849
13371.62 857
13372.72 803
13373.81 781
13374.90 758
13375.99 716
13377.09 693
13378.18 700
13379.27 704
13380.36 647
13381.46 632
13382.55 624
13383.64 589
13384.74 534
13385.83 605
13386.92 597
13388.02 581
13389.11 569
13390.20 511
13391.30 539
13392.39 562
13393.48 545
13394.58 535
13395.67 520
13396.76 527
13397.86 536
13398.95 589
13400.04 494
13401.14 492
13402.23 461
13403.32 493
13404.42 551
13405.51 550
13406.61 507
13407.70 564
13408.79 566
13409.89 520
13410.98 514
13412.08 545
13413.17 530
13414.26 492
13415.36 506
13416.45 482
13417.55 505
13418.64 557
13419.74 546
13420.83 602
13421.93 551
13423.02 536
13424.11 536
13425.21 526
13426.30 526
13427.40 575
13428.49 535
13429.59 541
13430.68 544
13431.78 520
13432.87 507
13433.97 536
13435.06 527
13436.16 556
13437.25 529
13438.35 529
13439.44 550
13440.54 545
13441.63 547
13442.73 578
13443.83 605
13444.92 577
13446.02 579
13447.11 589
13448.21 611
13449.30 604
13450.40 618
13451.49 671
13452.59 600
13453.69 612
13454.78 621
13455.88 693
13456.97 721
13458.07 664
13459.17 653
13460.26 663
13461.36 635
13462.45 680
13463.55 708
13464.65 655
13465.74 684
13466.84 710
13467.94 676
13469.03 656
13470.13 666
13471.23 707
13472.32 699
13473.42 713
13474.52 669
13475.61 680
13476.71 767
13477.81 715
13478.90 717
13480.00 701
13481.10 731
13482.19 724
13483.29 753
13484.39 724
13485.48 723
13486.58 768
13487.68 769
13488.78 750
13489.87 807
13490.97 787
13492.07 783
13493.17 795
13494.26 832
13495.36 848
13496.46 885
13497.56 880
13498.65 902
13499.75 893
13500.85 920
13501.95 1029
13503.04 999
13504.14 1002
13505.24 989
13506.34 960
13507.44 938
13508.53 867
13509.63 906
13510.73 845
13511.83 804
13512.93 796
13514.03 763
13515.12 762
13516.22 711
13517.32 708
13518.42 670
13519.52 622
13520.62 635
13521.71 654
13522.81 645
13523.91 631
13525.01 612
13526.11 622
13527.21 618
13528.31 634
13529.41 557
13530.51 590
13531.60 589
13532.70 610
13533.80 573
13534.90 558
13536.00 551
13537.10 545
13538.20 543
13539.30 538
13540.40 566
13541.50 588
13542.60 508
13543.70 536
13544.80 502
13545.90 498
13547.00 517
13548.09 497
13549.19 503
13550.29 493
13551.39 525
13552.49 519
13553.59 495
13554.69 475
13555.79 449
13556.89 458
13557.99 455
13559.09 452
13560.19 485
13561.29 494
13562.39 486
13563.50 471
13564.60 511
13565.70 436
13566.80 474
13567.90 477
13569.00 424
13570.10 445
13571.20 463
13572.30 462
13573.40 434
13574.50 490
13575.60 476
13576.70 504
13577.80 480
13578.90 481
13580.01 488
13581.11 473
13582.21 463
13583.31 459
13584.41 495
13585.51 445
13586.61 509
13587.71 536
13588.81 497
13589.92 497
13591.02 510
13592.12 486
13593.22 488
13594.32 458
13595.42 437
13596.53 461
13597.63 469
13598.73 465
13599.83 507
13600.93 523
13602.03 533
13603.14 527
13604.24 544
13605.34 486
13606.44 488
13607.54 505
13608.65 477
13609.75 521
13610.85 504
13611.95 493
13613.06 519
13614.16 461
13615.26 494
13616.36 500
13617.47 491
13618.57 511
13619.67 578
13620.77 480
13621.88 510
13622.98 485
13624.08 517
13625.18 461
13626.29 481
13627.39 494
13628.49 536
13629.60 518
13630.70 505
13631.80 510
13632.91 477
13634.01 520
13635.11 525
13636.21 555
13637.32 477
13638.42 510
13639.53 557
13640.63 493
13641.73 513
13642.84 517
13643.94 486
13645.04 550
13646.15 550
13647.25 502
13648.35 499
13649.46 471
13650.56 513
13651.67 484
13652.77 519
13653.87 504
13654.98 497
13656.08 461
13657.19 488
13658.29 466
13659.39 499
13660.50 505
13661.60 457
13662.71 437
13663.81 464
13664.92 446
13666.02 457
13667.12 494
13668.23 448
13669.33 460
13670.44 469
13671.54 469
13672.65 480
13673.75 475
13674.86 509
13675.96 523
13677.07 499
13678.17 487
13679.28 463
13680.38 462
13681.49 482
13682.59 441
13683.70 427
13684.80 429
13685.91 442
13687.01 472
13688.12 464
13689.22 462
13690.33 487
13691.44 501
13692.54 469
13693.65 458
13694.75 471
13695.86 446
13696.96 486
13698.07 517
13699.18 473
13700.28 463
13701.39 492
13702.49 511
13703.60 464
13704.71 468
13705.81 502
13706.92 503
13708.02 490
13709.13 492
13710.24 526
13711.34 516
13712.45 515
13713.56 540
13714.66 525
13715.77 528
13716.87 567
13717.98 588
13719.09 575
13720.19 548
13721.30 593
13722.41 631
13723.51 602
13724.62 590
13725.73 615
13726.84 690
13727.94 653
13729.05 671
13730.16 628
13731.26 656
13732.37 673
13733.48 709
13734.59 681
13735.69 641
13736.80 694
13737.91 713
13739.01 698
13740.12 763
13741.23 713
13742.34 718
13743.45 650
13744.55 704
13745.66 697
13746.77 698
13747.88 700
13748.98 756
13750.09 719
13751.20 745
13752.31 791
13753.42 800
13754.52 794
13755.63 779
13756.74 828
13757.85 854
13758.96 877
13760.06 909
13761.17 892
13762.28 996
13763.39 1020
13764.50 1078
13765.61 1092
13766.72 1181
13767.82 1204
13768.93 1237
13770.04 1337
13771.15 1435
13772.26 1483
13773.37 1449
13774.48 1451
13775.59 1452
13776.69 1481
13777.80 1342
13778.91 1301
13780.02 1205
13781.13 1173
13782.24 1099
13783.35 1097
13784.46 994
13785.57 938
13786.68 890
13787.79 867
13788.90 854
13790.01 809
13791.12 769
13792.22 716
13793.33 745
13794.44 717
13795.55 730
13796.66 666
13797.77 666
13798.88 679
13799.99 644
13801.10 646
13802.21 631
13803.32 643
13804.43 645
13805.54 610
13806.65 595
13807.76 631
13808.87 660
13809.98 642
13811.09 644
13812.20 621
13813.32 626
13814.43 592
13815.54 571
13816.65 617
13817.76 603
13818.87 598
13819.98 581
13821.09 601
13822.20 547
13823.31 587
13824.42 562
13825.53 510
13826.64 481
13827.76 478
13828.87 507
13829.98 549
13831.09 521
13832.20 500
13833.31 503
13834.42 529
13835.53 519
13836.65 534
13837.76 518
13838.87 514
13839.98 525
13841.09 543
13842.20 571
13843.31 501
13844.43 514
13845.54 568
13846.65 547
13847.76 504
13848.87 515
13849.99 521
13851.10 555
13852.21 550
13853.32 546
13854.43 540
13855.55 542
13856.66 538
13857.77 508
13858.88 541
13859.99 528
13861.11 515
13862.22 557
13863.33 520
13864.44 485
13865.56 562
13866.67 558
13867.78 516
13868.89 572
13870.01 537
13871.12 558
13872.23 587
13873.35 579
13874.46 551
13875.57 594
13876.68 606
13877.80 595
13878.91 555
13880.02 594
13881.14 573
13882.25 571
13883.36 560
13884.48 542
13885.59 601
13886.70 603
13887.82 675
13888.93 618
13890.04 676
13891.16 694
13892.27 682
13893.39 691
13894.50 647
13895.61 658
13896.73 624
13897.84 644
13898.95 611
13900.07 649
13901.18 616
13902.30 630
13903.41 607
13904.52 621
13905.64 567
13906.75 567
13907.87 591
13908.98 566
13910.10 549
13911.21 540
13912.32 549
13913.44 556
13914.55 538
13915.67 520
13916.78 487
13917.90 509
13919.01 533
13920.13 530
13921.24 539
13922.36 579
13923.47 527
13924.59 514
13925.70 556
13926.82 524
13927.93 488
13929.05 516
13930.16 512
13931.28 494
13932.39 534
13933.51 512
13934.62 475
13935.74 477
13936.85 551
13937.97 527
13939.08 453
13940.20 449
13941.32 492
13942.43 472
13943.55 505
13944.66 499
13945.78 501
13946.89 497
13948.01 517
13949.13 497
13950.24 510
13951.36 458
13952.47 482
13953.59 468
13954.71 485
13955.82 442
13956.94 451
13958.05 495
13959.17 470
13960.29 482
13961.40 492
13962.52 474
13963.64 438
13964.75 481
13965.87 445
13966.99 447
13968.10 459
13969.22 436
13970.34 449
13971.45 483
13972.57 450
13973.69 470
13974.80 470
13975.92 441
13977.04 439
13978.16 477
13979.27 460
13980.39 502
13981.51 474
13982.62 455
13983.74 492
13984.86 446
13985.98 459
13987.09 442
13988.21 436
13989.33 440
13990.45 473
13991.56 444
13992.68 457
13993.80 455
13994.92 458
13996.03 449
13997.15 461
13998.27 479
13999.39 463
14000.51 471
14001.62 467
14002.74 461
14003.86 452
14004.98 494
14006.10 450
14007.21 467
14008.33 413
14009.45 489
14010.57 433
14011.69 439
14012.81 440
14013.93 425
14015.04 467
14016.16 469
14017.28 456
14018.40 401
14019.52 421
14020.64 434
14021.76 478
14022.87 489
14023.99 433
14025.11 459
14026.23 501
14027.35 457
14028.47 496
14029.59 486
14030.71 410
14031.83 454
14032.95 456
14034.07 456
14035.19 468
14036.30 460
14037.42 463
14038.54 477
14039.66 410
14040.78 487
14041.90 452
14043.02 526
14044.14 494
14045.26 459
14046.38 520
14047.50 477
14048.62 541
14049.74 465
14050.86 498
14051.98 521
14053.10 521
14054.22 522
14055.34 537
14056.46 558
14057.58 567
14058.70 576
14059.82 526
14060.94 533
14062.06 542
14063.18 525
14064.30 581
14065.43 572
14066.55 563
14067.67 579
14068.79 593
14069.91 642
14071.03 639
14072.15 613
14073.27 630
14074.39 676
14075.51 687
14076.63 669
14077.75 644
14078.88 654
14080.00 691
14081.12 724
14082.24 691
14083.36 720
14084.48 782
14085.60 734
14086.72 773
14087.85 750
14088.97 830
14090.09 771
14091.21 783
14092.33 803
14093.45 820
14094.58 865
14095.70 893
14096.82 923
14097.94 901
14099.06 996
14100.19 1047
14101.31 934
14102.43 899
14103.55 885
14104.67 867
14105.80 827
14106.92 820
14108.04 798
14109.16 749
14110.28 713
14111.41 660
14112.53 646
14113.65 622
14114.77 596
14115.90 619
14117.02 586
14118.14 604
14119.27 566
14120.39 553
14121.51 584
14122.63 585
14123.76 557
14124.88 567
14126.00 558
14127.13 554
14128.25 550
14129.37 561
14130.50 557
14131.62 538
14132.74 529
14133.86 522
14134.99 507
14136.11 512
14137.24 519
14138.36 533
14139.48 548
14140.61 552
14141.73 560
14142.85 539
14143.98 529
14145.10 490
14146.22 517
14147.35 496
14148.47 478
14149.60 484
14150.72 511
14151.84 493
14152.97 502
14154.09 507
14155.22 523
14156.34 496
14157.46 440
14158.59 450
14159.71 451
14160.84 486
14161.96 493
14163.09 461
14164.21 460
14165.34 496
14166.46 509
14167.58 515
14168.71 460
14169.83 460
14170.96 437
14172.08 437
14173.21 462
14174.33 421
14175.46 426
14176.58 437
14177.71 448
14178.83 461
14179.96 468
14181.08 492
14182.21 473
14183.33 456
14184.46 434
14185.59 425
14186.71 431
14187.84 494
14188.96 452
14190.09 458
14191.21 408
14192.34 424
14193.46 441
14194.59 426
14195.72 430
14196.84 405
14197.97 425
14199.09 407
14200.22 421
14201.35 390
14202.47 395
14203.60 417
14204.72 402
14205.85 387
14206.98 440
14208.10 436
14209.23 475
14210.35 430
14211.48 405
14212.61 396
14213.73 407
14214.86 430
14215.99 438
14217.11 382
14218.24 429
14219.37 408
14220.49 415
14221.62 365
14222.75 345
14223.87 417
14225.00 427
14226.13 402
14227.26 412
14228.38 392
14229.51 386
14230.64 404
14231.76 443
14232.89 383
14234.02 370
14235.15 382
14236.27 431
14237.40 380
14238.53 397
14239.66 357
14240.78 405
14241.91 376
14243.04 387
14244.17 352
14245.29 373
14246.42 387
14247.55 367
14248.68 384
14249.81 395
14250.93 340
14252.06 342
14253.19 366
14254.32 351
14255.45 346
14256.57 332
14257.70 377
14258.83 344
14259.96 407
14261.09 347
14262.22 372
14263.34 384
14264.47 367
14265.60 347
14266.73 379
14267.86 371
14268.99 371
14270.12 345
14271.24 339
14272.37 363
14273.50 354
14274.63 379
14275.76 364
14276.89 354
14278.02 335
14279.15 335
14280.28 344
14281.41 327
14282.54 315
14283.66 355
14284.79 373
14285.92 352
14287.05 314
14288.18 333
14289.31 329
14290.44 329
14291.57 345
14292.70 361
14293.83 336
14294.96 339
14296.09 340
14297.22 353
14298.35 357
14299.48 315
14300.61 319
14301.74 345
14302.87 333
14304.00 309
14305.13 338
14306.26 345
14307.39 316
14308.52 353
14309.65 309
14310.78 331
14311.91 323
14313.04 311
14314.17 327
14315.30 292
14316.43 308
14317.56 314
14318.69 312
14319.82 292
14320.96 301
14322.09 305
14323.22 319
14324.35 330
14325.48 287
14326.61 294
14327.74 303
14328.87 331
14330.00 315
14331.13 268
14332.27 260
14333.40 274
14334.53 292
14335.66 315
14336.79 327
14337.92 316
14339.05 308
14340.18 291
14341.32 319
14342.45 304
14343.58 315
14344.71 317
14345.84 319
14346.98 308
14348.11 295
14349.24 286
14350.37 324
14351.50 324
14352.63 271
14353.77 293
14354.90 295
14356.03 303
14357.16 316
14358.30 289
14359.43 307
14360.56 303
14361.69 291
14362.82 301
14363.96 297
14365.09 315
14366.22 279
14367.35 294
14368.49 286
14369.62 309
14370.75 292
14371.89 287
14373.02 297
14374.15 281
14375.28 274
14376.42 332
14377.55 302
14378.68 306
14379.82 320
14380.95 304
14382.08 309
14383.22 304
14384.35 321
14385.48 319
14386.62 294
14387.75 319
14388.88 317
14390.02 302
14391.15 273
14392.28 295
14393.42 317
14394.55 303
14395.68 253
14396.82 287
14397.95 322
14399.09 317
14400.22 285
14401.35 294
14402.49 311
14403.62 350
14404.76 333
14405.89 291
14407.02 294
14408.16 348
14409.29 337
14410.43 305
14411.56 295
14412.70 295
14413.83 301
14414.96 350
14416.10 310
14417.23 269
14418.37 307
14419.50 323
14420.64 355
14421.77 328
14422.91 315
14424.04 296
14425.18 309
14426.31 322
14427.45 302
14428.58 272
14429.72 308
14430.85 329
14431.99 312
14433.12 302
14434.26 338
14435.39 340
14436.53 308
14437.66 321
14438.80 337
14439.93 357
14441.07 301
14442.20 330
14443.34 338
14444.48 355
14445.61 347
14446.75 330
14447.88 328
14449.02 326
14450.15 294
14451.29 314
14452.43 333
14453.56 337
14454.70 359
14455.83 313
14456.97 321
14458.11 309
14459.24 309
14460.38 308
14461.52 311
14462.65 308
14463.79 306
14464.93 307
14466.06 307
14467.20 328
14468.33 322
14469.47 305
14470.61 326
14471.74 348
14472.88 310
14474.02 310
14475.16 299
14476.29 296
14477.43 322
14478.57 310
14479.70 293
14480.84 334
14481.98 342
14483.11 329
14484.25 282
14485.39 366
14486.53 325
14487.66 372
14488.80 324
14489.94 301
14491.08 320
14492.21 331
14493.35 359
14494.49 326
14495.63 303
14496.76 297
14497.90 312
14499.04 343
14500.18 309
14501.31 295
14502.45 334
14503.59 311
14504.73 348
14505.87 343
14507.01 354
14508.14 358
14509.28 374
14510.42 361
14511.56 329
14512.70 349
14513.83 328
14514.97 380
14516.11 395
14517.25 375
14518.39 346
14519.53 387
14520.67 385
14521.80 383
14522.94 342
14524.08 363
14525.22 401
14526.36 413
14527.50 369
14528.64 341
14529.78 352
14530.92 367
14532.05 385
14533.19 363
14534.33 384
14535.47 387
14536.61 388
14537.75 316
14538.89 351
14540.03 377
14541.17 380
14542.31 391
14543.45 385
14544.59 375
14545.73 349
14546.87 388
14548.01 372
14549.15 359
14550.29 315
14551.43 357
14552.57 373
14553.71 371
14554.85 367
14555.99 390
14557.13 390
14558.27 395
14559.41 390
14560.55 398
14561.69 399
14562.83 389
14563.97 406
14565.11 394
14566.25 405
14567.39 407
14568.53 439
14569.67 401
14570.81 392
14571.95 379
14573.09 416
14574.23 421
14575.37 414
14576.51 418
14577.66 368
14578.80 412
14579.94 432
14581.08 420
14582.22 392
14583.36 418
14584.50 431
14585.64 469
14586.78 418
14587.93 445
14589.07 448
14590.21 427
14591.35 382
14592.49 444
14593.63 459
14594.77 458
14595.92 463
14597.06 448
14598.20 442
14599.34 448
14600.48 479
14601.62 471
14602.77 471
14603.91 471
14605.05 507
14606.19 473
14607.33 522
14608.48 480
14609.62 471
14610.76 502
14611.90 519
14613.04 506
14614.19 466
14615.33 489
14616.47 504
14617.61 579
14618.76 566
14619.90 602
14621.04 603
14622.18 610
14623.33 610
14624.47 595
14625.61 558
14626.76 642
14627.90 726
14629.04 701
14630.18 762
14631.33 782
14632.47 798
14633.61 829
14634.76 816
14635.90 792
14637.04 844
14638.19 849
14639.33 778
14640.47 740
14641.62 737
14642.76 736
14643.90 654
14645.05 614
14646.19 584
14647.33 549
14648.48 531
14649.62 537
14650.76 504
14651.91 491
14653.05 494
14654.20 485
14655.34 437
14656.48 461
14657.63 465
14658.77 474
14659.92 474
14661.06 446
14662.20 408
14663.35 448
14664.49 416
14665.64 409
14666.78 441
14667.93 401
14669.07 445
14670.22 393
14671.36 383
14672.50 384
14673.65 394
14674.79 352
14675.94 373
14677.08 355
14678.23 369
14679.37 360
14680.52 353
14681.66 363
14682.81 388
14683.95 370
14685.10 321
14686.24 357
14687.39 342
14688.53 315
14689.68 316
14690.82 352
14691.97 356
14693.12 370
14694.26 324
14695.41 323
14696.55 318
14697.70 328
14698.84 311
14699.99 360
14701.13 359
14702.28 344
14703.43 351
14704.57 329
14705.72 316
14706.86 334
14708.01 356
14709.16 332
14710.30 334
14711.45 292
14712.59 346
14713.74 331
14714.89 337
14716.03 298
14717.18 312
14718.33 314
14719.47 298
14720.62 345
14721.77 332
14722.91 361
14724.06 321
14725.21 327
14726.35 290
14727.50 326
14728.65 313
14729.79 354
14730.94 337
14732.09 329
14733.23 321
14734.38 325
14735.53 301
14736.67 317
14737.82 322
14738.97 299
14740.12 311
14741.26 309
14742.41 319
14743.56 303
14744.71 270
14745.85 306
14747.00 308
14748.15 299
14749.30 291
14750.44 333
14751.59 352
14752.74 305
14753.89 325
14755.03 307
14756.18 315
14757.33 298
14758.48 274
14759.63 309
14760.77 291
14761.92 283
14763.07 268
14764.22 262
14765.37 272
14766.52 295
14767.66 276
14768.81 314
14769.96 262
14771.11 293
14772.26 280
14773.41 305
14774.55 281
14775.70 279
14776.85 297
14778.00 303
14779.15 279
14780.30 253
14781.45 301
14782.60 281
14783.74 300
14784.89 245
14786.04 259
14787.19 277
14788.34 279
14789.49 331
14790.64 281
14791.79 288
14792.94 284
14794.09 280
14795.24 255
14796.39 249
14797.54 252
14798.69 281
14799.83 272
14800.98 252
14802.13 241
14803.28 252
14804.43 255
14805.58 248
14806.73 250
14807.88 234
14809.03 235
14810.18 264
14811.33 289
14812.48 249
14813.63 235
14814.78 244
14815.93 245
14817.08 232
14818.23 205
14819.38 221
14820.53 259
14821.69 226
14822.84 242
14823.99 262
14825.14 242
14826.29 246
14827.44 221
14828.59 240
14829.74 227
14830.89 223
14832.04 267
14833.19 263
14834.34 230
14835.49 217
14836.65 228
14837.80 237
14838.95 211
14840.10 238
14841.25 227
14842.40 236
14843.55 264
14844.70 237
14845.85 233
14847.01 205
14848.16 223
14849.31 208
14850.46 204
14851.61 198
14852.76 251
14853.92 259
14855.07 227
14856.22 236
14857.37 252
14858.52 263
14859.67 231
14860.83 225
14861.98 198
14863.13 229
14864.28 252
14865.44 206
14866.59 201
14867.74 221
14868.89 232
14870.04 232
14871.20 232
14872.35 221
14873.50 207
14874.65 209
14875.81 235
14876.96 226
14878.11 229
14879.26 235
14880.42 244
14881.57 203
14882.72 228
14883.88 242
14885.03 238
14886.18 205
14887.33 256
14888.49 228
14889.64 245
14890.79 234
14891.95 231
14893.10 232
14894.25 225
14895.41 248
14896.56 236
14897.71 231
14898.87 231
14900.02 235
14901.17 220
14902.33 245
14903.48 243
14904.63 236
14905.79 244
14906.94 247
14908.10 228
14909.25 255
14910.40 260
14911.56 232
14912.71 260
14913.87 243
14915.02 234
14916.17 237
14917.33 228
14918.48 214
14919.64 242
14920.79 219
14921.94 224
14923.10 223
14924.25 230
14925.41 228
14926.56 262
14927.72 245
14928.87 235
14930.03 266
14931.18 265
14932.34 273
14933.49 235
14934.65 253
14935.80 249
14936.96 259
14938.11 231
14939.27 242
14940.42 267
14941.58 298
14942.73 254
14943.89 255
14945.04 289
14946.20 276
14947.35 321
14948.51 291
14949.66 269
14950.82 260
14951.97 258
14953.13 305
14954.28 240
14955.44 265
14956.60 258
14957.75 274
14958.91 255
14960.06 254
14961.22 285
14962.37 305
14963.53 290
14964.69 273
14965.84 303
14967.00 276
14968.16 295
14969.31 298
14970.47 256
14971.62 281
14972.78 255
14973.94 286
14975.09 278
14976.25 236
14977.41 227
14978.56 260
14979.72 244
14980.88 289
14982.03 256
14983.19 245
14984.35 241
14985.50 227
14986.66 236
14987.82 257
14988.97 256
14990.13 252
14991.29 267
14992.44 227
14993.60 232
14994.76 218
14995.92 244
14997.07 223
14998.23 237
14999.39 195
15000.55 250
15001.70 212
15002.86 200
15004.02 196
15005.18 193
15006.33 233
15007.49 231
15008.65 222
15009.81 204
15010.96 250
15012.12 220
15013.28 263
15014.44 242
15015.60 226
15016.75 213
15017.91 231
15019.07 222
15020.23 230
15021.39 224
15022.54 204
15023.70 211
15024.86 204
15026.02 235
15027.18 219
15028.34 210
15029.49 212
15030.65 267
15031.81 226
15032.97 201
15034.13 231
15035.29 240
15036.45 221
15037.61 220
15038.76 214
15039.92 222
15041.08 199
15042.24 188
15043.40 220
15044.56 218
15045.72 191
15046.88 221
15048.04 222
15049.20 224
15050.36 203
15051.51 259
15052.67 240
15053.83 200
15054.99 219
15056.15 208
15057.31 206
15058.47 240
15059.63 224
15060.79 176
15061.95 200
15063.11 241
15064.27 230
15065.43 221
15066.59 175
15067.75 223
15068.91 215
15070.07 218
15071.23 224
15072.39 235
15073.55 228
15074.71 219
15075.87 216
15077.03 205
15078.19 208
15079.35 193
15080.51 224
15081.67 232
15082.83 214
15083.99 224
15085.16 176
15086.32 206
15087.48 204
15088.64 226
15089.80 228
15090.96 204
15092.12 218
15093.28 226
15094.44 228
15095.60 231
15096.76 258
15097.93 243
15099.09 231
15100.25 239
15101.41 217
15102.57 204
15103.73 202
15104.89 236
15106.05 236
15107.22 210
15108.38 225
15109.54 218
15110.70 227
15111.86 215
15113.02 239
15114.19 231
15115.35 217
15116.51 232
15117.67 246
15118.83 196
15120.00 246
15121.16 192
15122.32 204
15123.48 218
15124.64 235
15125.81 248
15126.97 250
15128.13 237
15129.29 207
15130.46 230
15131.62 234
15132.78 221
15133.94 239
15135.11 230
15136.27 226
15137.43 244
15138.59 238
15139.76 224
15140.92 192
15142.08 215
15143.25 222
15144.41 203
15145.57 223
15146.73 241
15147.90 224
15149.06 224
15150.22 237
15151.39 203
15152.55 206
15153.71 223
15154.88 245
15156.04 226
15157.20 232
15158.37 263
15159.53 247
15160.69 265
15161.86 244
15163.02 283
15164.19 262
15165.35 263
15166.51 242
15167.68 255
15168.84 246
15170.00 257
15171.17 224
15172.33 223
15173.50 244
15174.66 242
15175.83 269
15176.99 272
15178.15 279
15179.32 230
15180.48 260
15181.65 245
15182.81 274
15183.98 285
15185.14 294
15186.30 274
15187.47 271
15188.63 313
15189.80 292
15190.96 271
15192.13 277
15193.29 268
15194.46 326
15195.62 296
15196.79 286
15197.95 306
15199.12 294
15200.28 299
15201.45 292
15202.61 261
15203.78 251
15204.94 303
15206.11 320
15207.27 298
15208.44 295
15209.61 306
15210.77 313
15211.94 282
15213.10 297
15214.27 308
15215.43 302
15216.60 320
15217.76 341
15218.93 341
15220.10 328
15221.26 309
15222.43 347
15223.59 344
15224.76 397
15225.93 360
15227.09 386
15228.26 404
15229.42 399
15230.59 361
15231.76 386
15232.92 436
15234.09 415
15235.26 387
15236.42 392
15237.59 400
15238.76 364
15239.92 365
15241.09 378
15242.26 353
15243.42 353
15244.59 405
15245.76 363
15246.92 329
15248.09 325
15249.26 299
15250.42 315
15251.59 319
15252.76 321
15253.93 290
15255.09 305
15256.26 303
15257.43 301
15258.60 299
15259.76 296
15260.93 282
15262.10 283
15263.26 269
15264.43 254
15265.60 290
15266.77 256
15267.94 264
15269.10 292
15270.27 234
15271.44 236
15272.61 285
15273.77 287
15274.94 266
15276.11 275
15277.28 274
15278.45 265
15279.62 270
15280.78 272
15281.95 273
15283.12 299
15284.29 255
15285.46 227
15286.62 234
15287.79 253
15288.96 231
15290.13 243
15291.30 225
15292.47 273
15293.64 270
15294.81 256
15295.97 239
15297.14 248
15298.31 225
15299.48 278
15300.65 294
15301.82 248
15302.99 235
15304.16 242
15305.33 254
15306.49 232
15307.66 250
15308.83 224
15310.00 245
15311.17 248
15312.34 271
15313.51 235
15314.68 249
15315.85 229
15317.02 246
15318.19 280
15319.36 226
15320.53 262
15321.70 268
15322.87 262
15324.04 242
15325.21 266
15326.38 258
15327.55 265
15328.72 247
15329.89 247
15331.06 254
15332.23 249
15333.40 256
15334.57 260
15335.74 263
15336.91 285
15338.08 304
15339.25 280
15340.42 256
15341.59 250
15342.76 259
15343.93 241
15345.10 236
15346.27 259
15347.44 271
15348.62 263
15349.79 228
15350.96 243
15352.13 235
15353.30 238
15354.47 275
15355.64 266
15356.81 282
15357.98 268
15359.15 290
15360.33 303
15361.50 276
15362.67 294
15363.84 267
15365.01 272
15366.18 261
15367.35 254
15368.53 290
15369.70 272
15370.87 293
15372.04 275
15373.21 306
15374.38 295
15375.56 282
15376.73 306
15377.90 294
15379.07 316
15380.24 303
15381.42 318
15382.59 301
15383.76 264
15384.93 319
15386.10 331
15387.28 297
15388.45 293
15389.62 351
15390.79 336
15391.97 345
15393.14 347
15394.31 339
15395.48 354
15396.66 327
15397.83 361
15399.00 320
15400.17 332
15401.35 307
15402.52 303
15403.69 313
15404.87 325
15406.04 330
15407.21 309
15408.39 288
15409.56 267
15410.73 287
15411.91 243
15413.08 266
15414.25 247
15415.42 229
15416.60 265
15417.77 245
15418.95 250
15420.12 249
15421.29 266
15422.47 260
15423.64 227
15424.81 240
15425.99 253
15427.16 266
15428.33 226
15429.51 226
15430.68 236
15431.86 221
15433.03 230
15434.20 244
15435.38 238
15436.55 222
15437.73 218
15438.90 236
15440.08 239
15441.25 270
15442.42 222
15443.60 265
15444.77 262
15445.95 249
15447.12 251
15448.30 246
15449.47 249
15450.65 252
15451.82 245
15453.00 236
15454.17 246
15455.35 251
15456.52 225
15457.70 251
15458.87 226
15460.05 223
15461.22 248
15462.40 221
15463.57 234
15464.75 205
15465.92 243
15467.10 253
15468.27 214
15469.45 211
15470.62 227
15471.80 222
15472.97 245
15474.15 243
15475.33 218
15476.50 196
15477.68 246
15478.85 241
15480.03 256
15481.20 239
15482.38 217
15483.56 228
15484.73 199
15485.91 233
15487.08 224
15488.26 216
15489.44 220
15490.61 223
15491.79 242
15492.97 220
15494.14 242
15495.32 224
15496.49 231
15497.67 222
15498.85 231
15500.02 212
15501.20 236
15502.38 217
15503.55 246
15504.73 220
15505.91 239
15507.08 233
15508.26 220
15509.44 220
15510.62 217
15511.79 221
15512.97 230
15514.15 245
15515.32 225
15516.50 228
15517.68 242
15518.86 247
15520.03 227
15521.21 243
15522.39 259
15523.57 251
15524.74 247
15525.92 246
15527.10 270
15528.28 253
15529.45 235
15530.63 240
15531.81 238
15532.99 238
15534.16 236
15535.34 255
15536.52 247
15537.70 238
15538.88 268
15540.06 245
15541.23 255
15542.41 239
15543.59 266
15544.77 258
15545.95 262
15547.12 256
15548.30 237
15549.48 242
15550.66 246
15551.84 242
15553.02 267
15554.20 229
15555.37 258
15556.55 292
15557.73 280
15558.91 230
15560.09 217
15561.27 243
15562.45 253
15563.63 235
15564.81 262
15565.98 233
15567.16 251
15568.34 223
15569.52 232
15570.70 271
15571.88 280
15573.06 267
15574.24 260
15575.42 250
15576.60 232
15577.78 246
15578.96 262
15580.14 258
15581.32 312
15582.50 265
15583.68 282
15584.86 299
15586.04 281
15587.22 289
15588.40 282
15589.58 308
15590.76 260
15591.94 297
15593.12 333
15594.30 325
15595.48 308
15596.66 300
15597.84 280
15599.02 292
15600.20 310
15601.38 344
15602.56 346
15603.74 313
15604.92 340
15606.10 318
15607.28 312
15608.46 328
15609.64 341
15610.82 344
15612.00 343
15613.19 345
15614.37 310
15615.55 336
15616.73 347
15617.91 371
15619.09 376
15620.27 356
15621.45 362
15622.63 368
15623.82 345
15625.00 340
15626.18 317
15627.36 336
15628.54 365
15629.72 358
15630.90 349
15632.09 346
15633.27 364
15634.45 344
15635.63 388
15636.81 359
15637.99 348
15639.18 364
15640.36 388
15641.54 385
15642.72 424
15643.90 418
15645.09 413
15646.27 389
15647.45 420
15648.63 430
15649.82 416
15651.00 405
15652.18 404
15653.36 410
15654.54 413
15655.73 488
15656.91 452
15658.09 417
15659.28 418
15660.46 449
15661.64 476
15662.82 432
15664.01 434
15665.19 452
15666.37 411
15667.55 400
15668.74 421
15669.92 397
15671.10 432
15672.29 427
15673.47 392
15674.65 370
15675.84 388
15677.02 386
15678.20 398
15679.39 406
15680.57 364
15681.75 369
15682.94 380
15684.12 394
15685.30 410
15686.49 386
15687.67 407
15688.86 402
15690.04 403
15691.22 405
15692.41 386
15693.59 431
15694.78 431
15695.96 421
15697.14 408
15698.33 426
15699.51 429
15700.70 434
15701.88 439
15703.06 477
15704.25 479
15705.43 465
15706.62 479
15707.80 494
15708.99 482
15710.17 463
15711.36 525
15712.54 509
15713.73 462
15714.91 502
15716.09 508
15717.28 503
15718.46 494
15719.65 496
15720.83 535
15722.02 548
15723.20 499
15724.39 451
15725.57 445
15726.76 468
15727.95 492
15729.13 474
15730.32 422
15731.50 470
15732.69 523
15733.87 501
15735.06 457
15736.24 446
15737.43 462
15738.61 444
15739.80 459
15740.99 464
15742.17 472
15743.36 462
15744.54 446
15745.73 452
15746.92 454
15748.10 484
15749.29 489
15750.47 537
15751.66 491
15752.85 520
15754.03 546
15755.22 485
15756.40 494
15757.59 514
15758.78 454
15759.96 500
15761.15 478
15762.34 481
15763.52 448
15764.71 481
15765.90 472
15767.08 464
15768.27 501
15769.46 456
15770.64 409
15771.83 395
15773.02 428
15774.20 416
15775.39 441
15776.58 411
15777.77 418
15778.95 419
15780.14 411
15781.33 397
15782.51 418
15783.70 409
15784.89 411
15786.08 435
15787.26 397
15788.45 399
15789.64 397
15790.83 351
15792.01 394
15793.20 382
15794.39 405
15795.58 375
15796.77 348
15797.95 388
15799.14 387
15800.33 357
15801.52 363
15802.71 353
15803.89 317
15805.08 350
15806.27 362
15807.46 390
15808.65 349
15809.84 316
15811.02 330
15812.21 328
15813.40 309
15814.59 335
15815.78 358
15816.97 333
15818.15 330
15819.34 331
15820.53 333
15821.72 337
15822.91 327
15824.10 318
15825.29 324
15826.48 319
15827.67 337
15828.85 332
15830.04 348
15831.23 333
15832.42 331
15833.61 378
15834.80 333
15835.99 360
15837.18 335
15838.37 339
15839.56 315
15840.75 311
15841.94 313
15843.13 330
15844.32 335
15845.51 347
15846.70 334
15847.89 333
15849.08 345
15850.27 341
15851.46 352
15852.65 348
15853.84 325
15855.03 364
15856.22 372
15857.41 369
15858.60 348
15859.79 330
15860.98 362
15862.17 367
15863.36 344
15864.55 362
15865.74 351
15866.93 347
15868.12 370
15869.31 356
15870.50 349
15871.69 347
15872.88 333
15874.07 369
15875.26 357
15876.45 342
15877.64 371
15878.84 359
15880.03 387
15881.22 355
15882.41 358
15883.60 335
15884.79 369
15885.98 416
15887.17 374
15888.36 353
15889.56 402
15890.75 370
15891.94 395
15893.13 407
15894.32 407
15895.51 413
15896.71 397
15897.90 424
15899.09 402
15900.28 397
15901.47 427
15902.66 443
15903.86 401
15905.05 412
15906.24 418
15907.43 429
15908.62 447
15909.82 433
15911.01 422
15912.20 413
15913.39 420
15914.58 462
15915.78 457
15916.97 427
15918.16 436
15919.35 471
15920.55 474
15921.74 446
15922.93 449
15924.12 457
15925.32 494
15926.51 463
15927.70 477
15928.90 524
15930.09 536
15931.28 518
15932.47 482
15933.67 435
15934.86 477
15936.05 507
15937.25 510
15938.44 460
15939.63 447
15940.83 462
15942.02 470
15943.21 433
15944.41 395
15945.60 431
15946.79 412
15947.99 360
15949.18 348
15950.37 351
15951.57 364
15952.76 377
15953.96 346
15955.15 300
15956.34 357
15957.54 352
15958.73 366
15959.92 346
15961.12 350
15962.31 308
15963.51 301
15964.70 330
15965.90 311
15967.09 280
15968.28 275
15969.48 291
15970.67 292
15971.87 291
15973.06 279
15974.26 286
15975.45 289
15976.65 251
15977.84 268
15979.03 283
15980.23 258
15981.42 263
15982.62 265
15983.81 282
15985.01 277
15986.20 280
15987.40 267
15988.59 238
15989.79 237
15990.98 243
15992.18 259
15993.37 271
15994.57 278
15995.77 250
15996.96 225
15998.16 240
15999.35 269
16000.55 230
16001.74 226
16002.94 256
16004.13 256
16005.33 251
16006.53 249
16007.72 246
16008.92 235
16010.11 249
16011.31 244
16012.51 247
16013.70 251
16014.90 245
16016.09 240
16017.29 241
16018.49 234
16019.68 257
16020.88 275
16022.07 274
16023.27 255
16024.47 237
16025.66 259
16026.86 240
16028.06 260
16029.25 249
16030.45 241
16031.65 254
16032.84 276
16034.04 234
16035.24 267
16036.43 255
16037.63 255
16038.83 225
16040.02 251
16041.22 235
16042.42 228
16043.62 221
16044.81 255
16046.01 248
16047.21 249
16048.40 224
16049.60 208
16050.80 253
16052.00 257
16053.19 243
16054.39 231
16055.59 214
16056.79 247
16057.99 245
16059.18 220
16060.38 240
16061.58 221
16062.78 213
16063.97 211
16065.17 222
16066.37 228
16067.57 188
16068.77 225
16069.96 213
16071.16 225
16072.36 241
16073.56 233
16074.76 211
16075.96 222
16077.15 189
16078.35 202
16079.55 210
16080.75 211
16081.95 245
16083.15 254
16084.35 242
16085.54 262
16086.74 259
16087.94 216
16089.14 235
16090.34 199
16091.54 239
16092.74 255
16093.94 214
16095.14 214
16096.33 201
16097.53 204
16098.73 215
16099.93 221
16101.13 196
16102.33 212
16103.53 200
16104.73 212
16105.93 231
16107.13 198
16108.33 218
16109.53 235
16110.73 209
16111.93 205
16113.13 183
16114.33 201
16115.53 194
16116.73 200
16117.93 213
16119.13 192
16120.33 204
16121.53 201
16122.73 186
16123.93 185
16125.13 189
16126.33 188
16127.53 203
16128.73 183
16129.93 196
16131.13 188
16132.33 199
16133.53 176
16134.73 186
16135.93 192
16137.13 196
16138.33 203
16139.53 185
16140.73 190
16141.93 170
16143.13 225
16144.34 222
16145.54 180
16146.74 178
16147.94 220
16149.14 230
16150.34 189
16151.54 173
16152.74 151
16153.94 197
16155.15 184
16156.35 222
16157.55 210
16158.75 220
16159.95 211
16161.15 201
16162.35 194
16163.56 186
16164.76 171
16165.96 190
16167.16 168
16168.36 191
16169.56 164
16170.77 171
16171.97 218
16173.17 206
16174.37 182
16175.57 173
16176.78 204
16177.98 213
16179.18 209
16180.38 179
16181.59 173
16182.79 171
16183.99 192
16185.19 193
16186.40 188
16187.60 175
16188.80 206
16190.00 207
16191.21 180
16192.41 195
16193.61 192
16194.81 164
16196.02 165
16197.22 178
16198.42 171
16199.63 235
16200.83 188
16202.03 194
16203.23 157
16204.44 208
16205.64 211
16206.84 212
16208.05 209
16209.25 205
16210.45 185
16211.66 214
16212.86 190
16214.06 200
16215.27 217
16216.47 222
16217.68 197
16218.88 207
16220.08 225
16221.29 197
16222.49 206
16223.69 163
16224.90 189
16226.10 213
16227.31 187
16228.51 204
16229.71 221
16230.92 226
16232.12 200
16233.33 219
16234.53 214
16235.74 212
16236.94 209
16238.14 218
16239.35 201
16240.55 213
16241.76 207
16242.96 208
16244.17 211
16245.37 217
16246.58 222
16247.78 253
16248.99 231
16250.19 206
16251.40 239
16252.60 216
16253.81 212
16255.01 155
16256.22 222
16257.42 198
16258.63 192
16259.83 214
16261.04 203
16262.24 218
16263.45 215
16264.65 246
16265.86 217
16267.06 222
16268.27 199
16269.47 235
16270.68 220
16271.89 211
16273.09 250
16274.30 289
16275.50 256
16276.71 236
16277.91 230
16279.12 243
16280.33 219
16281.53 203
16282.74 237
16283.94 256
16285.15 235
16286.36 221
16287.56 225
16288.77 235
16289.98 265
16291.18 225
16292.39 233
16293.59 208
16294.80 243
16296.01 219
16297.21 236
16298.42 221
16299.63 245
16300.83 217
16302.04 231
16303.25 227
16304.46 239
16305.66 245
16306.87 219
16308.08 255
16309.28 227
16310.49 271
16311.70 217
16312.90 222
16314.11 230
16315.32 239
16316.53 225
16317.73 246
16318.94 235
16320.15 198
16321.36 221
16322.56 206
16323.77 220
16324.98 209
16326.19 230
16327.39 214
16328.60 214
16329.81 200
16331.02 221
16332.23 215
16333.43 208
16334.64 181
16335.85 205
16337.06 207
16338.27 222
16339.47 208
16340.68 183
16341.89 175
16343.10 175
16344.31 188
16345.52 200
16346.72 194
16347.93 185
16349.14 207
16350.35 219
16351.56 216
16352.77 187
16353.98 206
16355.18 219
16356.39 212
16357.60 189
16358.81 182
16360.02 200
16361.23 199
16362.44 214
16363.65 174
16364.86 199
16366.07 171
16367.27 216
16368.48 174
16369.69 192
16370.90 184
16372.11 202
16373.32 187
16374.53 185
16375.74 160
16376.95 181
16378.16 211
16379.37 157
16380.58 160
16381.79 169
16383.00 200
16384.21 196
16385.42 191
16386.63 193
16387.84 179
16389.05 162
16390.26 185
16391.47 191
16392.68 194
16393.89 167
16395.10 202
16396.31 192
16397.52 163
16398.73 172
16399.94 170
16401.15 178
16402.36 190
16403.57 206
16404.78 165
16405.99 165
16407.20 191
16408.41 206
16409.62 184
16410.84 198
16412.05 169
16413.26 184
16414.47 187
16415.68 186
16416.89 189
16418.10 169
16419.31 194
16420.52 177
16421.73 194
16422.95 184
16424.16 181
16425.37 144
16426.58 177
16427.79 188
16429.00 219
16430.21 188
16431.43 199
16432.64 172
16433.85 181
16435.06 191
16436.27 157
16437.48 208
16438.70 184
16439.91 213
16441.12 205
16442.33 190
16443.54 174
16444.76 175
16445.97 180
16447.18 221
16448.39 218
16449.61 214
16450.82 182
16452.03 208
16453.24 180
16454.45 164
16455.67 187
16456.88 196
16458.09 191
16459.31 184
16460.52 188
16461.73 179
16462.94 195
16464.16 175
16465.37 199
16466.58 175
16467.79 178
16469.01 181
16470.22 170
16471.43 188
16472.65 197
16473.86 189
16475.07 180
16476.29 159
16477.50 181
16478.71 174
16479.93 198
16481.14 210
16482.35 147
16483.57 177
16484.78 195
16485.99 197
16487.21 142
16488.42 194
16489.64 204
16490.85 180
16492.06 196
16493.28 167
16494.49 180
16495.70 185
16496.92 167
16498.13 171
16499.35 171
16500.56 182
16501.77 194
16502.99 181
16504.20 191
16505.42 167
16506.63 187
16507.85 189
16509.06 175
16510.28 190
16511.49 200
16512.70 190
16513.92 178
16515.13 175
16516.35 206
16517.56 205
16518.78 186
16519.99 166
16521.21 196
16522.42 206
16523.64 213
16524.85 205
16526.07 202
16527.28 186
16528.50 162
16529.71 174
16530.93 196
16532.14 183
16533.36 193
16534.57 192
16535.79 182
16537.01 196
16538.22 199
16539.44 204
16540.65 194
16541.87 177
16543.08 203
16544.30 192
16545.52 183
16546.73 211
16547.95 218
16549.16 199
16550.38 231
16551.60 180
16552.81 197
16554.03 208
16555.24 220
16556.46 238
16557.68 212
16558.89 225
16560.11 224
16561.32 229
16562.54 197
16563.76 239
16564.97 244
16566.19 225
16567.41 235
16568.62 233
16569.84 245
16571.06 267
16572.27 284
16573.49 263
16574.71 258
16575.93 258
16577.14 235
16578.36 247
16579.58 250
16580.79 248
16582.01 287
16583.23 273
16584.44 290
16585.66 278
16586.88 279
16588.10 262
16589.31 262
16590.53 243
16591.75 244
16592.97 263
16594.18 247
16595.40 242
16596.62 251
16597.84 227
16599.06 242
16600.27 228
16601.49 213
16602.71 207
16603.93 213
16605.14 221
16606.36 211
16607.58 202
16608.80 196
16610.02 211
16611.24 216
16612.45 222
16613.67 216
16614.89 205
16616.11 218
16617.33 192
16618.55 200
16619.76 213
16620.98 191
16622.20 196
16623.42 216
16624.64 208
16625.86 168
16627.08 225
16628.30 202
16629.51 179
16630.73 156
16631.95 172
16633.17 172
16634.39 175
16635.61 211
16636.83 188
16638.05 183
16639.27 199
16640.49 182
16641.71 183
16642.92 171
16644.14 196
16645.36 182
16646.58 176
16647.80 162
16649.02 164
16650.24 195
16651.46 165
16652.68 161
16653.90 166
16655.12 160
16656.34 192
16657.56 177
16658.78 162
16660.00 162
16661.22 169
16662.44 151
16663.66 149
16664.88 166
16666.10 183
16667.32 167
16668.54 173
16669.76 163
16670.98 179
16672.20 169
16673.42 174
16674.64 178
16675.87 181
16677.09 162
16678.31 182
16679.53 189
16680.75 179
16681.97 178
16683.19 156
16684.41 155
16685.63 176
16686.85 170
16688.07 152
16689.30 171
16690.52 169
16691.74 174
16692.96 163
16694.18 177
16695.40 155
16696.62 146
16697.84 179
16699.07 160
16700.29 167
16701.51 178
16702.73 196
16703.95 170
16705.17 156
16706.40 166
16707.62 149
16708.84 179
16710.06 137
16711.28 160
16712.50 144
16713.73 144
16714.95 183
16716.17 173
16717.39 157
16718.61 182
16719.84 178
16721.06 170
16722.28 159
16723.50 156
16724.73 175
16725.95 138
16727.17 176
16728.39 159
16729.62 163
16730.84 159
16732.06 167
16733.28 203
16734.51 171
16735.73 155
16736.95 146
16738.18 199
16739.40 159
16740.62 171
16741.84 151
16743.07 170
16744.29 179
16745.51 163
16746.74 173
16747.96 183
16749.18 162
16750.41 161
16751.63 147
16752.85 151
16754.08 142
16755.30 174
16756.52 174
16757.75 146
16758.97 156
16760.20 152
16761.42 166
16762.64 162
16763.87 158
16765.09 166
16766.31 181
16767.54 160
16768.76 178
16769.99 162
16771.21 191
16772.43 159
16773.66 173
16774.88 150
16776.11 150
16777.33 162
16778.56 152
16779.78 167
16781.01 148
16782.23 153
16783.45 154
16784.68 168
16785.90 147
16787.13 136
16788.35 152
16789.58 160
16790.80 167
16792.03 163
16793.25 143
16794.48 140
16795.70 173
16796.93 169
16798.15 164
16799.38 141
16800.60 163
16801.83 178
16803.05 156
16804.28 154
16805.50 172
16806.73 158
16807.95 202
16809.18 172
16810.41 166
16811.63 160
16812.86 172
16814.08 166
16815.31 171
16816.53 187
16817.76 178
16818.99 154
16820.21 185
16821.44 174
16822.66 146
16823.89 165
16825.12 180
16826.34 167
16827.57 145
16828.79 184
16830.02 170
16831.25 166
16832.47 176
16833.70 164
16834.93 173
16836.15 198
16837.38 194
16838.61 168
16839.83 169
16841.06 163
16842.29 194
16843.51 210
16844.74 197
16845.97 180
16847.19 193
16848.42 188
16849.65 209
16850.87 189
16852.10 170
16853.33 176
16854.56 223
16855.78 241
16857.01 207
16858.24 192
16859.46 208
16860.69 245
16861.92 213
16863.15 213
16864.37 215
16865.60 200
16866.83 247
16868.06 252
16869.28 241
16870.51 270
16871.74 245
16872.97 225
16874.20 227
16875.42 285
16876.65 268
16877.88 237
16879.11 247
16880.34 277
16881.56 249
16882.79 257
16884.02 277
16885.25 258
16886.48 267
16887.71 298
16888.93 286
16890.16 267
16891.39 257
16892.62 256
16893.85 259
16895.08 245
16896.31 243
16897.53 250
16898.76 238
16899.99 228
16901.22 234
16902.45 253
16903.68 225
16904.91 262
16906.14 243
16907.37 252
16908.59 237
16909.82 238
16911.05 235
16912.28 232
16913.51 213
16914.74 193
16915.97 205
16917.20 190
16918.43 194
16919.66 184
16920.89 202
16922.12 195
16923.35 207
16924.58 194
16925.81 201
16927.04 193
16928.27 202
16929.50 196
16930.73 188
16931.96 207
16933.19 209
16934.42 200
16935.65 200
16936.88 183
16938.11 172
16939.34 198
16940.57 158
16941.80 177
16943.03 195
16944.26 196
16945.49 179
16946.72 196
16947.95 198
16949.18 195
16950.41 173
16951.64 203
16952.87 189
16954.10 174
16955.33 197
16956.57 170
16957.80 172
16959.03 157
16960.26 179
16961.49 176
16962.72 174
16963.95 175
16965.18 150
16966.41 151
16967.65 187
16968.88 205
16970.11 199
16971.34 153
16972.57 157
16973.80 194
16975.03 159
16976.27 172
16977.50 184
16978.73 155
16979.96 172
16981.19 189
16982.42 160
16983.66 156
16984.89 177
16986.12 181
16987.35 172
16988.58 196
16989.82 155
16991.05 160
16992.28 165
16993.51 176
16994.75 207
16995.98 189
16997.21 205
16998.44 175
16999.67 172
17000.91 177
17002.14 164
17003.37 203
17004.61 210
17005.84 164
17007.07 166
17008.30 168
17009.54 152
17010.77 162
17012.00 163
17013.23 172
17014.47 164
17015.70 185
17016.93 197
17018.17 193
17019.40 164
17020.63 159
17021.87 151
17023.10 177
17024.33 183
17025.57 174
17026.80 163
17028.03 167
17029.27 179
17030.50 154
17031.73 168
17032.97 167
17034.20 189
17035.44 172
17036.67 153
17037.90 146
17039.14 167
17040.37 185
17041.60 163
17042.84 139
17044.07 167
17045.31 165
17046.54 160
17047.78 165
17049.01 179
17050.24 147
17051.48 142
17052.71 176
17053.95 150
17055.18 145
17056.42 146
17057.65 148
17058.89 156
17060.12 141
17061.35 127
17062.59 167
17063.82 129
17065.06 162
17066.29 152
17067.53 138
17068.76 155
17070.00 161
17071.23 164
17072.47 148
17073.70 138
17074.94 136
17076.17 174
17077.41 171
17078.65 147
17079.88 132
17081.12 155
17082.35 160
17083.59 120
17084.82 124
17086.06 159
17087.29 144
17088.53 145
17089.77 159
17091.00 140
17092.24 145
17093.47 149
17094.71 147
17095.94 115
17097.18 143
17098.42 144
17099.65 159
17100.89 129
17102.12 118
17103.36 125
17104.60 126
17105.83 143
17107.07 155
17108.31 149
17109.54 165
17110.78 161
17112.02 165
17113.25 158
17114.49 140
17115.73 140
17116.96 139
17118.20 163
17119.44 129
17120.67 131
17121.91 162
17123.15 135
17124.38 127
17125.62 123
17126.86 147
17128.10 154
17129.33 138
17130.57 128
17131.81 147
17133.04 163
17134.28 163
17135.52 156
17136.76 146
17137.99 120
17139.23 140
17140.47 139
17141.71 150
17142.94 123
17144.18 123
17145.42 134
17146.66 161
17147.90 129
17149.13 156
17150.37 154
17151.61 119
17152.85 135
17154.08 137
17155.32 142
17156.56 156
17157.80 138
17159.04 140
17160.28 157
17161.51 132
17162.75 141
17163.99 165
17165.23 136
17166.47 133
17167.71 140
17168.95 141
17170.18 129
17171.42 121
17172.66 131
17173.90 143
17175.14 138
17176.38 134
17177.62 148
17178.86 136
17180.09 117
17181.33 126
17182.57 146
17183.81 132
17185.05 133
17186.29 145
17187.53 130
17188.77 139
17190.01 162
17191.25 135
17192.49 154
17193.73 133
17194.97 134
17196.21 129
17197.45 120
17198.69 98
17199.92 134
17201.16 136
17202.40 117
17203.64 128
17204.88 123
17206.12 140
17207.36 136
17208.60 130
17209.84 134
17211.08 121
17212.32 137
17213.56 142
17214.81 123
17216.05 123
17217.29 120
17218.53 126
17219.77 110
17221.01 110
17222.25 123
17223.49 118
17224.73 113
17225.97 109
17227.21 105
17228.45 146
17229.69 113
17230.93 126
17232.17 115
17233.41 112
17234.66 118
17235.90 109
17237.14 125
17238.38 137
17239.62 130
17240.86 131
17242.10 110
17243.34 116
17244.58 150
17245.83 129
17247.07 113
17248.31 116
17249.55 130
17250.79 148
17252.03 103
17253.28 123
17254.52 115
17255.76 144
17257.00 141
17258.24 116
17259.48 134
17260.73 115
17261.97 118
17263.21 118
17264.45 126
17265.69 124
17266.94 138
17268.18 138
17269.42 148
17270.66 117
17271.91 119
17273.15 126
17274.39 128
17275.63 157
17276.88 120
17278.12 147
17279.36 128
17280.60 131
17281.85 136
17283.09 137
17284.33 134
17285.57 124
17286.82 130
17288.06 126
17289.30 110
17290.55 111
17291.79 141
17293.03 122
17294.28 121
17295.52 102
17296.76 125
17298.01 129
17299.25 123
17300.49 122
17301.74 113
17302.98 144
17304.22 131
17305.47 137
17306.71 124
17307.95 120
17309.20 121
17310.44 131
17311.68 147
17312.93 115
17314.17 140
17315.42 155
17316.66 132
17317.90 99
17319.15 123
17320.39 132
17321.64 178
17322.88 125
17324.12 112
17325.37 100
17326.61 110
17327.86 131
17329.10 130
17330.35 108
17331.59 123
17332.83 141
17334.08 120
17335.32 95
17336.57 102
17337.81 134
17339.06 134
17340.30 144
17341.55 128
17342.79 113
17344.04 112
17345.28 127
17346.53 121
17347.77 135
17349.02 104
17350.26 149
17351.51 133
17352.75 114
17354.00 121
17355.24 116
17356.49 114
17357.73 121
17358.98 123
17360.23 115
17361.47 127
17362.72 113
17363.96 117
17365.21 134
17366.45 111
17367.70 107
17368.95 135
17370.19 129
17371.44 115
17372.68 115
17373.93 127
17375.18 133
17376.42 140
17377.67 153
17378.91 133
17380.16 143
17381.41 120
17382.65 120
17383.90 113
17385.15 130
17386.39 119
17387.64 124
17388.89 115
17390.13 128
17391.38 142
17392.63 120
17393.87 118
17395.12 101
17396.37 127
17397.61 124
17398.86 133
17400.11 123
17401.35 129
17402.60 131
17403.85 136
17405.09 134
17406.34 136
17407.59 123
17408.84 143
17410.08 130
17411.33 111
17412.58 127
17413.83 137
17415.07 131
17416.32 117
17417.57 140
17418.82 123
17420.06 154
17421.31 128
17422.56 135
17423.81 125
17425.05 144
17426.30 138
17427.55 121
17428.80 106
17430.05 110
17431.29 133
17432.54 128
17433.79 140
17435.04 136
17436.29 149
17437.54 142
17438.78 127
17440.03 124
17441.28 138
17442.53 123
17443.78 127
17445.03 118
17446.27 100
17447.52 118
17448.77 123
17450.02 139
17451.27 123
17452.52 158
17453.77 130
17455.02 160
17456.27 141
17457.51 139
17458.76 139
17460.01 144
17461.26 139
17462.51 122
17463.76 134
17465.01 152
17466.26 158
17467.51 150
17468.76 136
17470.01 138
17471.26 151
17472.51 120
17473.76 140
17475.01 128
17476.26 145
17477.50 135
17478.75 147
17480.00 128
17481.25 141
17482.50 140
17483.75 177
17485.00 142
17486.25 127
17487.50 132
17488.75 129
17490.00 165
17491.25 152
17492.51 138
17493.76 128
17495.01 136
17496.26 162
17497.51 138
17498.76 156
17500.01 159
17501.26 145
17502.51 160
17503.76 167
17505.01 157
17506.26 168
17507.51 143
17508.76 136
17510.01 138
17511.26 155
17512.52 160
17513.77 173
17515.02 143
17516.27 146
17517.52 151
17518.77 168
17520.02 161
17521.27 168
17522.53 158
17523.78 159
17525.03 153
17526.28 153
17527.53 183
17528.78 166
17530.03 181
17531.29 161
17532.54 161
17533.79 194
17535.04 183
17536.29 182
17537.55 174
17538.80 161
17540.05 208
17541.30 191
17542.55 186
17543.81 188
17545.06 158
17546.31 191
17547.56 188
17548.81 177
17550.07 195
17551.32 184
17552.57 165
17553.82 165
17555.08 202
17556.33 174
17557.58 174
17558.83 176
17560.09 189
17561.34 199
17562.59 163
17563.85 179
17565.10 167
17566.35 166
17567.60 194
17568.86 194
17570.11 169
17571.36 152
17572.62 197
17573.87 169
17575.12 163
17576.38 169
17577.63 194
17578.88 189
17580.14 178
17581.39 151
17582.64 163
17583.90 163
17585.15 151
17586.40 166
17587.66 144
17588.91 166
17590.17 186
17591.42 171
17592.67 164
17593.93 166
17595.18 171
17596.43 182
17597.69 179
17598.94 177
17600.20 193
17601.45 188
17602.71 177
17603.96 202
17605.21 167
17606.47 159
17607.72 203
17608.98 175
17610.23 152
17611.49 158
17612.74 176
17614.00 169
17615.25 159
17616.50 155
17617.76 201
17619.01 188
17620.27 182
17621.52 171
17622.78 166
17624.03 167
17625.29 181
17626.54 166
17627.80 154
17629.05 168
17630.31 167
17631.56 170
17632.82 143
17634.08 170
17635.33 173
17636.59 185
17637.84 147
17639.10 161
17640.35 150
17641.61 153
17642.86 163
17644.12 156
17645.38 174
17646.63 177
17647.89 196
17649.14 175
17650.40 166
17651.66 166
17652.91 162
17654.17 180
17655.42 175
17656.68 140
17657.94 158
17659.19 153
17660.45 145
17661.70 147
17662.96 161
17664.22 135
17665.47 153
17666.73 162
17667.99 178
17669.24 159
17670.50 157
17671.76 144
17673.01 143
17674.27 161
17675.53 148
17676.78 156
17678.04 167
17679.30 148
17680.56 143
17681.81 131
17683.07 121
17684.33 139
17685.58 147
17686.84 147
17688.10 158
17689.36 134
17690.61 153
17691.87 159
17693.13 112
17694.39 120
17695.64 154
17696.90 126
17698.16 134
17699.42 158
17700.67 146
17701.93 141
17703.19 137
17704.45 148
17705.70 145
17706.96 137
17708.22 136
17709.48 132
17710.74 132
17711.99 151
17713.25 118
17714.51 134
17715.77 136
17717.03 123
17718.29 117
17719.54 126
17720.80 111
17722.06 143
17723.32 150
17724.58 111
17725.84 115
17727.10 113
17728.35 110
17729.61 138
17730.87 128
17732.13 116
17733.39 130
17734.65 138
17735.91 109
17737.17 131
17738.43 155
17739.69 117
17740.94 119
17742.20 131
17743.46 133
17744.72 127
17745.98 138
17747.24 113
17748.50 126
17749.76 110
17751.02 137
17752.28 140
17753.54 121
17754.80 131
17756.06 122
17757.32 145
17758.58 140
17759.84 124
17761.10 108
17762.36 115
17763.62 157
17764.88 153
17766.14 137
17767.40 138
17768.66 126
17769.92 127
17771.18 158
17772.44 128
17773.70 148
17774.96 144
17776.22 150
17777.48 134
17778.74 122
17780.00 121
17781.26 143
17782.52 138
17783.78 139
17785.04 127
17786.30 133
17787.57 142
17788.83 153
17790.09 163
17791.35 134
17792.61 127
17793.87 131
17795.13 127
17796.39 105
17797.65 127
17798.91 142
17800.18 129
17801.44 126
17802.70 129
17803.96 120
17805.22 137
17806.48 127
17807.74 145
17809.01 105
17810.27 121
17811.53 113
17812.79 133
17814.05 151
17815.31 116
17816.58 108
17817.84 144
17819.10 138
17820.36 138
17821.62 137
17822.89 145
17824.15 128
17825.41 122
17826.67 110
17827.94 114
17829.20 137
17830.46 146
17831.72 127
17832.98 138
17834.25 127
17835.51 117
17836.77 138
17838.04 115
17839.30 136
17840.56 113
17841.82 140
17843.09 114
17844.35 121
17845.61 124
17846.87 141
17848.14 121
17849.40 118
17850.66 123
17851.93 133
17853.19 134
17854.45 125
17855.72 108
17856.98 113
17858.24 141
17859.51 109
17860.77 118
17862.03 101
17863.30 132
17864.56 132
17865.82 125
17867.09 142
17868.35 118
17869.62 110
17870.88 128
17872.14 110
17873.41 118
17874.67 100
17875.93 128
17877.20 121
17878.46 125
17879.73 109
17880.99 130
17882.26 128
17883.52 103
17884.78 124
17886.05 127
17887.31 148
17888.58 119
17889.84 126
17891.11 109
17892.37 113
17893.63 126
17894.90 120
17896.16 123
17897.43 109
17898.69 109
17899.96 114
17901.22 115
17902.49 105
17903.75 138
17905.02 119
17906.28 142
17907.55 133
17908.81 116
17910.08 98
17911.34 94
17912.61 98
17913.87 122
17915.14 127
17916.41 115
17917.67 108
17918.94 116
17920.20 116
17921.47 98
17922.73 111
17924.00 95
17925.26 121
17926.53 90
17927.80 113
17929.06 103
17930.33 114
17931.59 126
17932.86 135
17934.13 111
17935.39 94
17936.66 127
17937.92 113
17939.19 121
17940.46 113
17941.72 130
17942.99 119
17944.26 110
17945.52 111
17946.79 114
17948.06 110
17949.32 107
17950.59 112
17951.85 118
17953.12 133
17954.39 103
17955.66 107
17956.92 131
17958.19 122
17959.46 102
17960.72 110
17961.99 104
17963.26 106
17964.52 101
17965.79 122
17967.06 129
17968.33 136
17969.59 99
17970.86 115
17972.13 114
17973.40 105
17974.66 132
17975.93 116
17977.20 94
17978.47 97
17979.73 133
17981.00 110
17982.27 127
17983.54 115
17984.80 104
17986.07 116
17987.34 110
17988.61 98
17989.88 105
17991.14 122
17992.41 109
17993.68 115
17994.95 123
17996.22 100
17997.48 112
17998.75 127
18000.02 113
18001.29 105
18002.56 109
18003.83 109
18005.10 112
18006.36 104
18007.63 95
18008.90 96
18010.17 100
18011.44 129
18012.71 112
18013.98 84
18015.25 88
18016.51 114
18017.78 115
18019.05 118
18020.32 128
18021.59 121
18022.86 110
18024.13 102
18025.40 98
18026.67 100
18027.94 102
18029.21 109
18030.48 107
18031.75 128
18033.01 113
18034.28 88
18035.55 86
18036.82 124
18038.09 132
18039.36 110
18040.63 114
18041.90 127
18043.17 96
18044.44 93
18045.71 106
18046.98 103
18048.25 109
18049.52 134
18050.79 118
18052.06 83
18053.33 84
18054.60 134
18055.87 106
18057.14 101
18058.42 145
18059.69 113
18060.96 111
18062.23 92
18063.50 117
18064.77 108
18066.04 122
18067.31 131
18068.58 107
18069.85 119
18071.12 120
18072.39 138
18073.66 126
18074.93 107
18076.21 102
18077.48 113
18078.75 97
18080.02 116
18081.29 109
18082.56 118
18083.83 116
18085.10 138
18086.38 139
18087.65 135
18088.92 112
18090.19 139
18091.46 118
18092.73 113
18094.01 138
18095.28 126
18096.55 109
18097.82 115
18099.09 114
18100.36 103
18101.64 97
18102.91 124
18104.18 133
18105.45 137
18106.73 120
18108.00 122
18109.27 116
18110.54 137
18111.81 118
18113.09 103
18114.36 146
18115.63 118
18116.90 136
18118.18 122
18119.45 125
18120.72 131
18121.99 115
18123.27 125
18124.54 120
18125.81 122
18127.09 116
18128.36 128
18129.63 98
18130.90 117
18132.18 136
18133.45 105
18134.72 128
18136.00 117
18137.27 122
18138.54 146
18139.82 148
18141.09 136
18142.36 121
18143.64 130
18144.91 120
18146.18 138
18147.46 124
18148.73 120
18150.00 128
18151.28 126
18152.55 87
18153.83 139
18155.10 119
18156.37 122
18157.65 122
18158.92 139
18160.20 109
18161.47 141
18162.74 127
18164.02 134
18165.29 135
18166.57 119
18167.84 110
18169.12 127
18170.39 114
18171.66 113
18172.94 114
18174.21 120
18175.49 144
18176.76 128
18178.04 126
18179.31 126
18180.59 123
18181.86 126
18183.14 132
18184.41 125
18185.69 137
18186.96 129
18188.24 123
18189.51 110
18190.79 127
18192.06 106
18193.34 121
18194.61 134
18195.89 124
18197.16 122
18198.44 133
18199.71 111
18200.99 117
18202.26 129
18203.54 107
18204.81 121
18206.09 110
18207.37 119
18208.64 117
18209.92 127
18211.19 124
18212.47 116
18213.75 134
18215.02 126
18216.30 117
18217.57 102
18218.85 104
18220.13 100
18221.40 124
18222.68 132
18223.95 115
18225.23 113
18226.51 107
18227.78 96
18229.06 116
18230.34 113
18231.61 140
18232.89 118
18234.17 88
18235.44 122
18236.72 134
18238.00 117
18239.27 131
18240.55 100
18241.83 105
18243.10 135
18244.38 107
18245.66 113
18246.94 119
18248.21 101
18249.49 109
18250.77 107
18252.04 99
18253.32 120
18254.60 99
18255.88 99
18257.15 121
18258.43 115
18259.71 100
18260.99 129
18262.26 132
18263.54 117
18264.82 118
18266.10 105
18267.37 103
18268.65 107
18269.93 103
18271.21 119
18272.49 91
18273.76 115
18275.04 122
18276.32 115
18277.60 123
18278.88 130
18280.15 117
18281.43 128
18282.71 115
18283.99 118
18285.27 136
18286.55 129
18287.83 138
18289.10 81
18290.38 109
18291.66 123
18292.94 130
18294.22 103
18295.50 95
18296.78 92
18298.06 111
18299.33 146
18300.61 123
18301.89 117
18303.17 110
18304.45 103
18305.73 115
18307.01 132
18308.29 103
18309.57 112
18310.85 111
18312.13 99
18313.41 147
18314.68 132
18315.96 107
18317.24 126
18318.52 118
18319.80 100
18321.08 94
18322.36 136
18323.64 117
18324.92 100
18326.20 110
18327.48 85
18328.76 115
18330.04 126
18331.32 117
18332.60 113
18333.88 99
18335.16 117
18336.44 121
18337.72 114
18339.00 102
18340.28 126
18341.56 133
18342.84 132
18344.12 117
18345.41 105
18346.69 100
18347.97 102
18349.25 107
18350.53 106
18351.81 101
18353.09 108
18354.37 89
18355.65 100
18356.93 110
18358.21 99
18359.49 112
18360.78 117
18362.06 120
18363.34 118
18364.62 107
18365.90 111
18367.18 130
18368.46 107
18369.74 114
18371.03 114
18372.31 111
18373.59 93
18374.87 117
18376.15 102
18377.43 105
18378.72 111
18380.00 115
18381.28 116
18382.56 126
18383.84 113
18385.12 104
18386.41 110
18387.69 126
18388.97 123
18390.25 117
18391.53 112
18392.82 117
18394.10 144
18395.38 99
18396.66 118
18397.95 119
18399.23 130
18400.51 110
18401.79 101
18403.08 119
18404.36 111
18405.64 119
18406.92 114
18408.21 105
18409.49 124
18410.77 100
18412.06 105
18413.34 114
18414.62 125
18415.90 109
18417.19 125
18418.47 124
18419.75 116
18421.04 132
18422.32 121
18423.60 113
18424.89 122
18426.17 105
18427.45 111
18428.74 126
18430.02 105
18431.30 103
18432.59 103
18433.87 90
18435.15 104
18436.44 97
18437.72 114
18439.01 117
18440.29 125
18441.57 104
18442.86 103
18444.14 108
18445.43 116
18446.71 103
18447.99 139
18449.28 122
18450.56 115
18451.85 145
18453.13 113
18454.42 105
18455.70 106
18456.98 106
18458.27 100
18459.55 94
18460.84 98
18462.12 107
18463.41 111
18464.69 112
18465.98 86
18467.26 126
18468.55 102
18469.83 112
18471.12 128
18472.40 103
18473.69 113
18474.97 103
18476.26 97
18477.54 105
18478.83 113
18480.11 100
18481.40 98
18482.68 95
18483.97 111
18485.25 104
18486.54 127
18487.82 118
18489.11 109
18490.40 121
18491.68 97
18492.97 110
18494.25 113
18495.54 99
18496.82 94
18498.11 112
18499.40 122
18500.68 95
18501.97 109
18503.25 110
18504.54 100
18505.83 111
18507.11 106
18508.40 129
18509.69 113
18510.97 111
18512.26 113
18513.54 104
18514.83 121
18516.12 124
18517.40 113
18518.69 111
18519.98 87
18521.26 106
18522.55 113
18523.84 113
18525.12 135
18526.41 99
18527.70 105
18528.99 112
18530.27 118
18531.56 126
18532.85 127
18534.13 121
18535.42 117
18536.71 95
18538.00 131
18539.28 117
18540.57 102
18541.86 114
18543.14 98
18544.43 112
18545.72 106
18547.01 107
18548.30 128
18549.58 116
18550.87 118
18552.16 105
18553.45 124
18554.73 116
18556.02 126
18557.31 115
18558.60 111
18559.89 114
18561.17 109
18562.46 116
18563.75 103
18565.04 103
18566.33 108
18567.62 116
18568.90 101
18570.19 114
18571.48 100
18572.77 87
18574.06 157
18575.35 134
18576.63 132
18577.92 121
18579.21 121
18580.50 119
18581.79 110
18583.08 90
18584.37 115
18585.66 133
18586.95 134
18588.23 130
18589.52 126
18590.81 131
18592.10 132
18593.39 139
18594.68 129
18595.97 135
18597.26 109
18598.55 126
18599.84 106
18601.13 108
18602.42 114
18603.71 116
18605.00 125
18606.29 117
18607.58 121
18608.86 136
18610.15 135
18611.44 127
18612.73 136
18614.02 125
18615.31 137
18616.60 144
18617.89 137
18619.18 117
18620.47 131
18621.76 135
18623.06 167
18624.35 139
18625.64 118
18626.93 122
18628.22 147
18629.51 137
18630.80 124
18632.09 143
18633.38 132
18634.67 125
18635.96 120
18637.25 122
18638.54 126
18639.83 124
18641.12 114
18642.41 145
18643.71 122
18645.00 120
18646.29 100
18647.58 121
18648.87 107
18650.16 96
18651.45 111
18652.74 119
18654.03 112
18655.33 97
18656.62 128
18657.91 96
18659.20 90
18660.49 111
18661.78 128
18663.07 85
18664.37 94
18665.66 99
18666.95 97
18668.24 101
18669.53 89
18670.83 112
18672.12 100
18673.41 101
18674.70 100
18675.99 126
18677.29 104
18678.58 101
18679.87 112
18681.16 114
18682.45 112
18683.75 107
18685.04 102
18686.33 116
18687.62 117
18688.92 96
18690.21 100
18691.50 109
18692.79 122
18694.09 104
18695.38 96
18696.67 86
18697.97 108
18699.26 130
18700.55 137
18701.84 91
18703.14 109
18704.43 104
18705.72 106
18707.02 100
18708.31 98
18709.60 126
18710.90 119
18712.19 105
18713.48 101
18714.78 92
18716.07 97
18717.36 122
18718.66 109
18719.95 112
18721.24 101
18722.54 110
18723.83 99
18725.13 108
18726.42 114
18727.71 113
18729.01 134
18730.30 111
18731.60 103
18732.89 100
18734.18 106
18735.48 105
18736.77 91
18738.07 108
18739.36 111
18740.66 116
18741.95 107
18743.24 76
18744.54 99
18745.83 89
18747.13 110
18748.42 130
18749.72 98
18751.01 106
18752.31 108
18753.60 117
18754.90 87
18756.19 100
18757.49 117
18758.78 98
18760.08 121
18761.37 95
18762.67 114
18763.96 97
18765.26 113
18766.55 123
18767.85 99
18769.14 95
18770.44 102
18771.73 90
18773.03 115
18774.32 94
18775.62 89
18776.91 116
18778.21 113
18779.51 124
18780.80 85
18782.10 105
18783.39 112
18784.69 92
18785.99 104
18787.28 86
18788.58 95
18789.87 92
18791.17 98
18792.47 105
18793.76 93
18795.06 108
18796.35 94
18797.65 113
18798.95 115
18800.24 94
18801.54 103
18802.84 112
18804.13 110
18805.43 78
18806.73 104
18808.02 119
18809.32 104
18810.62 71
18811.91 92
18813.21 98
18814.51 100
18815.80 85
18817.10 86
18818.40 103
18819.69 100
18820.99 103
18822.29 110
18823.59 100
18824.88 88
18826.18 90
18827.48 106
18828.78 100
18830.07 108
18831.37 82
18832.67 100
18833.97 129
18835.26 113
18836.56 94
18837.86 108
18839.16 120
18840.45 116
18841.75 97
18843.05 96
18844.35 125
18845.65 130
18846.94 105
18848.24 100
18849.54 95
18850.84 99
18852.14 103
18853.43 106
18854.73 87
18856.03 111
18857.33 104
18858.63 110
18859.93 109
18861.22 93
18862.52 98
18863.82 95
18865.12 117
18866.42 104
18867.72 80
18869.02 78
18870.32 79
18871.61 93
18872.91 108
18874.21 84
18875.51 97
18876.81 117
18878.11 104
18879.41 89
18880.71 102
18882.01 114
18883.31 106
18884.61 77
18885.90 87
18887.20 99
18888.50 101
18889.80 95
18891.10 88
18892.40 104
18893.70 104
18895.00 111
18896.30 103
18897.60 83
18898.90 80
18900.20 103
18901.50 104
18902.80 96
18904.10 91
18905.40 97
18906.70 106
18908.00 88
18909.30 108
18910.60 104
18911.90 120
18913.20 80
18914.50 82
18915.80 100
18917.10 81
18918.40 82
18919.70 93
18921.00 97
18922.30 99
18923.61 113
18924.91 94
18926.21 95
18927.51 86
18928.81 100
18930.11 100
18931.41 101
18932.71 85
18934.01 89
18935.31 97
18936.61 80
18937.92 80
18939.22 83
18940.52 80
18941.82 96
18943.12 107
18944.42 96
18945.72 131
18947.03 122
18948.33 86
18949.63 96
18950.93 105
18952.23 82
18953.53 102
18954.84 97
18956.14 97
18957.44 92
18958.74 103
18960.04 107
18961.34 105
18962.65 81
18963.95 101
18965.25 101
18966.55 113
18967.86 86
18969.16 83
18970.46 89
18971.76 87
18973.06 99
18974.37 100
18975.67 112
18976.97 108
18978.27 106
18979.58 96
18980.88 92
18982.18 108
18983.48 108
18984.79 110
18986.09 105
18987.39 94
18988.70 83
18990.00 93
18991.30 102
18992.61 96
18993.91 102
18995.21 80
18996.51 90
18997.82 100
18999.12 73
19000.42 81
19001.73 108
19003.03 111
19004.33 99
19005.64 78
19006.94 95
19008.25 101
19009.55 108
19010.85 92
19012.16 110
19013.46 96
19014.76 106
19016.07 98
19017.37 96
19018.68 77
19019.98 96
19021.28 99
19022.59 102
19023.89 96
19025.20 74
19026.50 99
19027.80 107
19029.11 93
19030.41 101
19031.72 98
19033.02 107
19034.33 89
19035.63 85
19036.94 104
19038.24 89
19039.54 108
19040.85 109
19042.15 100
19043.46 84
19044.76 126
19046.07 108
19047.37 109
19048.68 89
19049.98 95
19051.29 92
19052.59 115
19053.90 87
19055.20 92
19056.51 99
19057.81 106
19059.12 102
19060.43 85
19061.73 104
19063.04 94
19064.34 112
19065.65 128
19066.95 82
19068.26 84
19069.56 93
19070.87 116
19072.18 99
19073.48 87
19074.79 119
19076.09 106
19077.40 96
19078.71 94
19080.01 93
19081.32 111
19082.62 99
19083.93 96
19085.24 90
19086.54 91
19087.85 78
19089.16 110
19090.46 82
19091.77 89
19093.07 101
19094.38 94
19095.69 103
19096.99 64
19098.30 87
19099.61 87
19100.91 102
19102.22 101
19103.53 89
19104.84 83
19106.14 105
19107.45 99
19108.76 87
19110.06 81
19111.37 74
19112.68 88
19113.98 118
19115.29 94
19116.60 87
19117.91 102
19119.21 107
19120.52 98
19121.83 93
19123.14 96
19124.44 103
19125.75 83
19127.06 82
19128.37 83
19129.68 89
19130.98 112
19132.29 119
19133.60 100
19134.91 92
19136.21 102
19137.52 94
19138.83 95
19140.14 98
19141.45 92
19142.76 90
19144.06 103
19145.37 110
19146.68 95
19147.99 88
19149.30 100
19150.61 104
19151.91 87
19153.22 83
19154.53 107
19155.84 109
19157.15 119
19158.46 111
19159.77 98
19161.07 100
19162.38 111
19163.69 109
19165.00 79
19166.31 91
19167.62 88
19168.93 115
19170.24 98
19171.55 96
19172.86 91
19174.17 93
19175.48 98
19176.78 102
19178.09 99
19179.40 103
19180.71 105
19182.02 99
19183.33 101
19184.64 102
19185.95 101
19187.26 88
19188.57 77
19189.88 79
19191.19 77
19192.50 103
19193.81 98
19195.12 75
19196.43 89
19197.74 88
19199.05 100
19200.36 98
19201.67 83
19202.98 65
19204.29 74
19205.60 74
19206.91 93
19208.22 65
19209.53 80
19210.84 74
19212.15 93
19213.47 100
19214.78 90
19216.09 90
19217.40 77
19218.71 83
19220.02 104
19221.33 100
19222.64 71
19223.95 96
19225.26 94
19226.57 108
19227.89 83
19229.20 92
19230.51 98
19231.82 103
19233.13 108
19234.44 99
19235.75 98
19237.06 114
19238.38 98
19239.69 93
19241.00 97
19242.31 91
19243.62 102
19244.93 105
19246.25 101
19247.56 89
19248.87 88
19250.18 101
19251.49 86
19252.81 102
19254.12 103
19255.43 84
19256.74 109
19258.05 97
19259.37 115
19260.68 84
19261.99 89
19263.30 84
19264.62 81
19265.93 95
19267.24 99
19268.55 100
19269.87 124
19271.18 124
19272.49 97
19273.80 73
19275.12 76
19276.43 89
19277.74 98
19279.05 100
19280.37 81
19281.68 87
19282.99 86
19284.31 89
19285.62 96
19286.93 83
19288.25 95
19289.56 103
19290.87 117
19292.19 90
19293.50 88
19294.81 77
19296.13 118
19297.44 113
19298.75 115
19300.07 95
19301.38 89
19302.69 77
19304.01 84
19305.32 91
19306.64 103
19307.95 99
19309.26 89
19310.58 98
19311.89 85
19313.21 111
19314.52 109
19315.83 111
19317.15 78
19318.46 101
19319.78 99
19321.09 114
19322.41 102
19323.72 87
19325.03 92
19326.35 83
19327.66 101
19328.98 91
19330.29 96
19331.61 105
19332.92 85
19334.24 92
19335.55 93
19336.87 109
19338.18 113
19339.50 104
19340.81 108
19342.13 83
19343.44 92
19344.76 117
19346.07 100
19347.39 87
19348.70 81
19350.02 82
19351.33 81
19352.65 98
19353.96 91
19355.28 111
19356.59 97
19357.91 110
19359.23 101
19360.54 97
19361.86 74
19363.17 98
19364.49 89
19365.80 80
19367.12 85
19368.44 86
19369.75 97
19371.07 84
19372.38 101
19373.70 91
19375.02 83
19376.33 86
19377.65 95
19378.97 85
19380.28 99
19381.60 100
19382.91 110
19384.23 101
19385.55 88
19386.86 96
19388.18 119
19389.50 106
19390.81 79
19392.13 90
19393.45 85
19394.76 99
19396.08 88
19397.40 108
19398.72 71
19400.03 83
19401.35 79
19402.67 104
19403.98 94
19405.30 91
19406.62 103
19407.94 95
19409.25 105
19410.57 74
19411.89 88
19413.20 87
19414.52 97
19415.84 94
19417.16 90
19418.48 96
19419.79 108
19421.11 99
19422.43 82
19423.75 84
19425.06 106
19426.38 122
19427.70 126
19429.02 88
19430.34 82
19431.65 93
19432.97 97
19434.29 87
19435.61 68
19436.93 84
19438.25 98
19439.56 114
19440.88 76
19442.20 86
19443.52 85
19444.84 119
19446.16 95
19447.47 95
19448.79 87
19450.11 108
19451.43 85
19452.75 88
19454.07 73
19455.39 88
19456.71 103
19458.03 84
19459.34 84
19460.66 78
19461.98 105
19463.30 98
19464.62 119
19465.94 105
19467.26 130
19468.58 99
19469.90 90
19471.22 92
19472.54 78
19473.86 89
19475.18 82
19476.50 104
19477.82 96
19479.14 76
19480.46 102
19481.78 91
19483.10 84
19484.42 90
19485.73 82
19487.05 101
19488.37 89
19489.70 108
19491.02 87
19492.34 98
19493.66 104
19494.98 72
19496.30 75
19497.62 92
19498.94 115
19500.26 94
19501.58 89
19502.90 100
19504.22 92
19505.54 87
19506.86 95
19508.18 107
19509.50 108
19510.82 90
19512.14 70
19513.46 114
19514.78 98
19516.11 114
19517.43 86
19518.75 102
19520.07 89
19521.39 108
19522.71 69
19524.03 89
19525.35 92
19526.68 89
19528.00 114
19529.32 106
19530.64 76
19531.96 86
19533.28 109
19534.60 88
19535.93 103
19537.25 89
19538.57 84
19539.89 94
19541.21 113
19542.53 114
19543.86 99
19545.18 88
19546.50 95
19547.82 87
19549.14 96
19550.47 86
19551.79 89
19553.11 78
19554.43 90
19555.76 76
19557.08 75
19558.40 99
19559.72 92
19561.05 76
19562.37 79
19563.69 109
19565.01 97
19566.34 104
19567.66 85
19568.98 72
19570.30 99
19571.63 84
19572.95 89
19574.27 89
19575.60 81
19576.92 111
19578.24 123
19579.57 85
19580.89 84
19582.21 84
19583.54 99
19584.86 74
19586.18 109
19587.51 101
19588.83 87
19590.15 99
19591.48 92
19592.80 84
19594.12 96
19595.45 119
19596.77 106
19598.09 77
19599.42 87
19600.74 72
19602.07 80
19603.39 110
19604.71 74
19606.04 93
19607.36 95
19608.69 93
19610.01 86
19611.33 108
19612.66 88
19613.98 97
19615.31 99
19616.63 103
19617.96 89
19619.28 89
19620.60 117
19621.93 88
19623.25 98
19624.58 89
19625.90 95
19627.23 96
19628.55 90
19629.88 84
19631.20 90
19632.53 99
19633.85 107
19635.18 101
19636.50 104
19637.83 90
19639.15 96
19640.48 117
19641.80 102
19643.13 78
19644.45 77
19645.78 103
19647.10 106
19648.43 110
19649.76 85
19651.08 93
19652.41 102
19653.73 84
19655.06 90
19656.38 107
19657.71 102
19659.04 107
19660.36 125
19661.69 85
19663.01 95
19664.34 99
19665.67 113
19666.99 97
19668.32 74
19669.64 95
19670.97 102
19672.30 106
19673.62 85
19674.95 75
19676.28 120
19677.60 111
19678.93 92
19680.25 77
19681.58 88
19682.91 112
19684.23 87
19685.56 103
19686.89 92
19688.22 95
19689.54 103
19690.87 86
19692.20 86
19693.52 95
19694.85 77
19696.18 115
19697.50 93
19698.83 100
19700.16 103
19701.49 113
19702.81 106
19704.14 89
19705.47 89
19706.80 96
19708.12 87
19709.45 87
19710.78 108
19712.11 93
19713.43 109
19714.76 103
19716.09 100
19717.42 74
19718.74 100
19720.07 90
19721.40 92
19722.73 84
19724.06 78
19725.38 102
19726.71 97
19728.04 96
19729.37 90
19730.70 94
19732.03 93
19733.35 96
19734.68 79
19736.01 90
19737.34 90
19738.67 98
19740.00 91
19741.32 84
19742.65 81
19743.98 105
19745.31 105
19746.64 94
19747.97 94
19749.30 90
19750.63 96
19751.96 93
19753.28 91
19754.61 86
19755.94 91
19757.27 94
19758.60 113
19759.93 86
19761.26 78
19762.59 65
19763.92 87
19765.25 106
19766.58 83
19767.91 75
19769.24 86
19770.57 92
19771.90 85
19773.22 113
19774.55 110
19775.88 115
19777.21 87
19778.54 105
19779.87 121
19781.20 114
19782.53 99
19783.86 90
19785.19 87
19786.52 84
19787.85 76
19789.18 85
19790.51 96
19791.85 75
19793.18 103
19794.51 74
19795.84 100
19797.17 87
19798.50 92
19799.83 81
19801.16 91
19802.49 88
19803.82 99
19805.15 91
19806.48 110
19807.81 82
19809.14 85
19810.47 82
19811.81 66
19813.14 99
19814.47 102
19815.80 86
19817.13 62
19818.46 98
19819.79 93
19821.12 84
19822.45 83
19823.79 86
19825.12 85
19826.45 86
19827.78 87
19829.11 85
19830.44 71
19831.78 89
19833.11 92
19834.44 93
19835.77 88
19837.10 68
19838.43 91
19839.77 96
19841.10 117
19842.43 95
19843.76 106
19845.09 89
19846.43 118
19847.76 91
19849.09 94
19850.42 92
19851.76 106
19853.09 121
19854.42 100
19855.75 85
19857.09 84
19858.42 109
19859.75 108
19861.08 103
19862.42 92
19863.75 96
19865.08 101
19866.41 77
19867.75 98
19869.08 100
19870.41 79
19871.75 94
19873.08 101
19874.41 84
19875.75 89
19877.08 93
19878.41 111
19879.75 88
19881.08 90
19882.41 96
19883.75 107
19885.08 92
19886.41 82
19887.75 81
19889.08 80
19890.41 89
19891.75 88
19893.08 100
19894.41 101
19895.75 100
19897.08 118
19898.42 94
19899.75 85
19901.08 94
19902.42 92
19903.75 98
19905.09 90
19906.42 101
19907.75 88
19909.09 97
19910.42 115
19911.76 100
19913.09 103
19914.43 100
19915.76 103
19917.10 116
19918.43 105
19919.77 94
19921.10 103
19922.43 102
19923.77 93
19925.10 94
19926.44 105
19927.77 81
19929.11 113
19930.44 107
19931.78 94
19933.11 85
19934.45 102
19935.78 106
19937.12 102
19938.45 95
19939.79 80
19941.13 100
19942.46 107
19943.80 101
19945.13 83
19946.47 104
19947.80 109
19949.14 91
19950.47 82
19951.81 80
19953.15 95
19954.48 117
19955.82 104
19957.15 118
19958.49 109
19959.83 96
19961.16 103
19962.50 112
19963.83 91
19965.17 92
19966.51 98
19967.84 101
19969.18 91
19970.51 99
19971.85 95
19973.19 120
19974.52 113
19975.86 111
19977.20 100
19978.53 130
19979.87 113
19981.21 97
19982.54 81
19983.88 85
19985.22 104
19986.55 101
19987.89 100
19989.23 99
19990.57 96
19991.90 111
19993.24 89
19994.58 79
19995.91 108
19997.25 127
19998.59 104
19999.93 87
20001.26 118
20002.60 108
20003.94 119
20005.28 98
20006.61 104
20007.95 76
20009.29 96
20010.63 102
20011.96 102
20013.30 111
20014.64 94
20015.98 98
20017.31 122
20018.65 118
20019.99 109
20021.33 96
20022.67 91
20024.01 119
20025.34 113
20026.68 117
20028.02 90
20029.36 115
20030.70 101
20032.03 106
20033.37 110
20034.71 109
20036.05 136
20037.39 121
20038.73 99
20040.07 101
20041.40 99
20042.74 101
20044.08 98
20045.42 83
20046.76 107
20048.10 107
20049.44 118
20050.78 123
20052.12 111
20053.46 100
20054.79 93
20056.13 111
20057.47 105
20058.81 98
20060.15 105
20061.49 102
20062.83 109
20064.17 93
20065.51 105
20066.85 116
20068.19 114
20069.53 127
20070.87 84
20072.21 102
20073.55 109
20074.89 104
20076.23 108
20077.57 82
20078.91 94
20080.25 89
20081.59 106
20082.93 84
20084.27 76
20085.61 105
20086.95 104
20088.29 112
20089.63 116
20090.97 97
20092.31 106
20093.65 104
20094.99 85
20096.33 89
20097.67 84
20099.01 114
20100.35 117
20101.69 95
20103.03 92
20104.38 98
20105.72 101
20107.06 113
20108.40 111
20109.74 103
20111.08 109
20112.42 87
20113.76 93
20115.10 82
20116.45 85
20117.79 109
20119.13 84
20120.47 88
20121.81 91
20123.15 96
20124.49 92
20125.84 90
20127.18 88
20128.52 91
20129.86 116
20131.20 112
20132.54 94
20133.89 86
20135.23 92
20136.57 89
20137.91 94
20139.25 102
20140.60 83
