# Supplementary material for: MALDI-TOF MS typing enables the classification of brewing yeasts of the genus Saccharomyces to major beer styles
Source: PLoS One. 2017 Aug 9;12(8):e0181694. doi: 10.1371/journal.pone.0181694 (PMC5549903; doi:10.1371/journal.pone.0181694)
Supplement: S15 File — The directory includes 90 raw files and was zipped to “.zip”; the folder has three strains with 30 spectra per strain; S1 Text explains the raw files with an example and Table 1 represents the yeast strains used within the experiment. (ZIP) [file pone.0181694.s018.zip › 43-45/30667-214-OG-WB-WB-YPG-18h-E-E_2015-11-05__0_F5_1.dat]

2000.55 1039
2000.97 1018
2001.39 1010
2001.81 963
2002.23 1049
2002.65 1082
2003.08 969
2003.50 993
2003.92 874
2004.34 841
2004.76 922
2005.19 725
2005.61 804
2006.03 918
2006.45 852
2006.87 862
2007.30 877
2007.72 941
2008.14 939
2008.56 1110
2008.99 956
2009.41 872
2009.83 886
2010.25 993
2010.68 890
2011.10 827
2011.52 817
2011.94 823
2012.37 949
2012.79 913
2013.21 804
2013.63 789
2014.06 773
2014.48 756
2014.90 751
2015.33 859
2015.75 756
2016.17 834
2016.60 899
2017.02 854
2017.44 844
2017.86 901
2018.29 911
2018.71 970
2019.14 937
2019.56 926
2019.98 907
2020.41 949
2020.83 947
2021.25 889
2021.68 839
2022.10 799
2022.52 932
2022.95 852
2023.37 869
2023.80 853
2024.22 914
2024.64 791
2025.07 786
2025.49 708
2025.92 747
2026.34 760
2026.76 758
2027.19 873
2027.61 869
2028.04 1018
2028.46 1018
2028.89 851
2029.31 814
2029.74 793
2030.16 811
2030.58 884
2031.01 874
2031.43 829
2031.86 877
2032.28 930
2032.71 792
2033.13 914
2033.56 912
2033.98 946
2034.41 894
2034.83 871
2035.26 935
2035.68 878
2036.11 866
2036.53 899
2036.96 818
2037.38 949
2037.81 994
2038.24 1025
2038.66 1003
2039.09 878
2039.51 891
2039.94 972
2040.36 920
2040.79 884
2041.21 862
2041.64 918
2042.07 946
2042.49 912
2042.92 886
2043.34 764
2043.77 738
2044.20 796
2044.62 838
2045.05 707
2045.47 838
2045.90 853
2046.33 915
2046.75 833
2047.18 821
2047.61 806
2048.03 959
2048.46 890
2048.89 868
2049.31 845
2049.74 893
2050.16 921
2050.59 848
2051.02 804
2051.45 811
2051.87 773
2052.30 796
2052.73 750
2053.15 863
2053.58 948
2054.01 884
2054.43 809
2054.86 762
2055.29 801
2055.72 925
2056.14 859
2056.57 764
2057.00 803
2057.43 735
2057.85 731
2058.28 779
2058.71 824
2059.14 821
2059.56 752
2059.99 828
2060.42 872
2060.85 817
2061.27 879
2061.70 949
2062.13 845
2062.56 973
2062.99 1016
2063.41 1004
2063.84 1061
2064.27 988
2064.70 1044
2065.13 1128
2065.55 1194
2065.98 1202
2066.41 1337
2066.84 1126
2067.27 1117
2067.70 1087
2068.13 1210
2068.55 1198
2068.98 1027
2069.41 1011
2069.84 956
2070.27 824
2070.70 935
2071.13 951
2071.56 869
2071.98 792
2072.41 844
2072.84 925
2073.27 935
2073.70 899
2074.13 783
2074.56 981
2074.99 955
2075.42 912
2075.85 827
2076.28 812
2076.71 883
2077.13 851
2077.56 830
2077.99 916
2078.42 936
2078.85 867
2079.28 987
2079.71 895
2080.14 869
2080.57 920
2081.00 892
2081.43 1078
2081.86 1019
2082.29 874
2082.72 893
2083.15 827
2083.58 851
2084.01 808
2084.44 804
2084.87 742
2085.30 711
2085.73 804
2086.16 828
2086.59 855
2087.02 844
2087.46 815
2087.89 811
2088.32 837
2088.75 797
2089.18 646
2089.61 657
2090.04 736
2090.47 847
2090.90 821
2091.33 846
2091.76 835
2092.19 822
2092.63 895
2093.06 772
2093.49 866
2093.92 757
2094.35 831
2094.78 907
2095.21 857
2095.64 836
2096.08 761
2096.51 765
2096.94 822
2097.37 895
2097.80 823
2098.23 807
2098.67 786
2099.10 757
2099.53 730
2099.96 830
2100.39 740
2100.82 796
2101.26 843
2101.69 841
2102.12 798
2102.55 755
2102.98 742
2103.42 786
2103.85 708
2104.28 651
2104.71 724
2105.15 778
2105.58 698
2106.01 735
2106.44 827
2106.88 772
2107.31 703
2107.74 851
2108.17 858
2108.61 810
2109.04 859
2109.47 830
2109.90 778
2110.34 849
2110.77 825
2111.20 774
2111.64 816
2112.07 912
2112.50 762
2112.94 663
2113.37 752
2113.80 830
2114.24 782
2114.67 790
2115.10 732
2115.54 731
2115.97 808
2116.40 835
2116.84 705
2117.27 786
2117.70 854
2118.14 848
2118.57 766
2119.00 830
2119.44 792
2119.87 836
2120.31 925
2120.74 873
2121.17 803
2121.61 855
2122.04 765
2122.48 869
2122.91 819
2123.35 890
2123.78 847
2124.21 961
2124.65 751
2125.08 1011
2125.52 934
2125.95 847
2126.39 851
2126.82 867
2127.26 771
2127.69 877
2128.12 970
2128.56 892
2128.99 901
2129.43 916
2129.86 917
2130.30 953
2130.73 955
2131.17 980
2131.60 962
2132.04 997
2132.47 978
2132.91 1021
2133.34 949
2133.78 1028
2134.22 1128
2134.65 1031
2135.09 918
2135.52 1007
2135.96 1100
2136.39 1041
2136.83 1114
2137.26 1087
2137.70 1010
2138.14 958
2138.57 1027
2139.01 958
2139.44 960
2139.88 968
2140.31 846
2140.75 900
2141.19 803
2141.62 887
2142.06 943
2142.50 819
2142.93 784
2143.37 793
2143.80 897
2144.24 778
2144.68 722
2145.11 858
2145.55 788
2145.99 759
2146.42 814
2146.86 810
2147.30 880
2147.73 927
2148.17 951
2148.61 996
2149.04 994
2149.48 1007
2149.92 1104
2150.35 1220
2150.79 1213
2151.23 1176
2151.67 1141
2152.10 1176
2152.54 1137
2152.98 1219
2153.41 1022
2153.85 1026
2154.29 910
2154.73 930
2155.16 898
2155.60 919
2156.04 912
2156.48 890
2156.91 952
2157.35 840
2157.79 950
2158.23 893
2158.67 912
2159.10 797
2159.54 747
2159.98 985
2160.42 1032
2160.86 918
2161.29 894
2161.73 910
2162.17 957
2162.61 936
2163.05 902
2163.48 852
2163.92 853
2164.36 821
2164.80 789
2165.24 912
2165.68 935
2166.12 859
2166.55 791
2166.99 744
2167.43 944
2167.87 900
2168.31 801
2168.75 978
2169.19 923
2169.63 1123
2170.06 954
2170.50 838
2170.94 881
2171.38 1012
2171.82 899
2172.26 924
2172.70 1081
2173.14 1146
2173.58 1081
2174.02 1021
2174.46 1231
2174.90 1156
2175.34 1246
2175.78 1186
2176.22 1269
2176.65 1276
2177.09 1229
2177.53 1287
2177.97 1248
2178.41 1182
2178.85 1107
2179.29 1143
2179.73 1008
2180.17 1051
2180.61 971
2181.05 891
2181.49 838
2181.93 908
2182.37 896
2182.81 972
2183.26 910
2183.70 723
2184.14 877
2184.58 898
2185.02 934
2185.46 863
2185.90 798
2186.34 859
2186.78 942
2187.22 938
2187.66 914
2188.10 827
2188.54 868
2188.98 917
2189.42 897
2189.87 896
2190.31 920
2190.75 899
2191.19 907
2191.63 818
2192.07 857
2192.51 990
2192.95 995
2193.39 1018
2193.84 1041
2194.28 1114
2194.72 934
2195.16 926
2195.60 913
2196.04 1017
2196.49 939
2196.93 1001
2197.37 1038
2197.81 1088
2198.25 1019
2198.69 910
2199.14 920
2199.58 1104
2200.02 962
2200.46 938
2200.90 959
2201.35 849
2201.79 823
2202.23 929
2202.67 961
2203.12 1008
2203.56 1005
2204.00 884
2204.44 1001
2204.89 951
2205.33 923
2205.77 983
2206.21 996
2206.66 954
2207.10 987
2207.54 959
2207.98 914
2208.43 1031
2208.87 996
2209.31 961
2209.76 923
2210.20 944
2210.64 1012
2211.09 993
2211.53 1042
2211.97 1029
2212.41 950
2212.86 936
2213.30 925
2213.74 929
2214.19 960
2214.63 885
2215.08 985
2215.52 847
2215.96 935
2216.41 866
2216.85 889
2217.29 852
2217.74 862
2218.18 819
2218.63 886
2219.07 879
2219.51 805
2219.96 764
2220.40 754
2220.85 877
2221.29 820
2221.73 995
2222.18 943
2222.62 952
2223.07 898
2223.51 859
2223.96 958
2224.40 884
2224.84 852
2225.29 948
2225.73 890
2226.18 961
2226.62 959
2227.07 969
2227.51 1063
2227.96 1029
2228.40 1002
2228.85 974
2229.29 1022
2229.74 837
2230.18 932
2230.63 818
2231.07 974
2231.52 894
2231.96 915
2232.41 925
2232.85 1019
2233.30 922
2233.74 1106
2234.19 1130
2234.63 1058
2235.08 1059
2235.53 1062
2235.97 1067
2236.42 996
2236.86 941
2237.31 1009
2237.75 1066
2238.20 968
2238.65 902
2239.09 795
2239.54 825
2239.98 796
2240.43 972
2240.88 816
2241.32 740
2241.77 714
2242.21 679
2242.66 811
2243.11 831
2243.55 766
2244.00 802
2244.45 750
2244.89 807
2245.34 845
2245.79 797
2246.23 803
2246.68 784
2247.13 916
2247.57 789
2248.02 796
2248.47 892
2248.91 798
2249.36 813
2249.81 842
2250.25 879
2250.70 787
2251.15 715
2251.60 633
2252.04 743
2252.49 851
2252.94 778
2253.39 694
2253.83 841
2254.28 818
2254.73 754
2255.17 768
2255.62 703
2256.07 697
2256.52 818
2256.97 731
2257.41 788
2257.86 839
2258.31 793
2258.76 789
2259.20 835
2259.65 832
2260.10 702
2260.55 789
2261.00 831
2261.45 960
2261.89 888
2262.34 877
2262.79 908
2263.24 916
2263.69 923
2264.13 834
2264.58 871
2265.03 826
2265.48 861
2265.93 743
2266.38 924
2266.83 807
2267.28 798
2267.72 828
2268.17 907
2268.62 1019
2269.07 1007
2269.52 1017
2269.97 925
2270.42 964
2270.87 1026
2271.32 1027
2271.76 1101
2272.21 974
2272.66 1072
2273.11 1005
2273.56 1072
2274.01 1049
2274.46 1020
2274.91 897
2275.36 955
2275.81 885
2276.26 880
2276.71 709
2277.16 757
2277.61 821
2278.06 792
2278.51 908
2278.96 953
2279.41 790
2279.86 802
2280.31 841
2280.76 857
2281.21 881
2281.66 769
2282.11 886
2282.56 877
2283.01 830
2283.46 821
2283.91 766
2284.36 909
2284.81 926
2285.26 848
2285.71 832
2286.16 793
2286.61 981
2287.06 872
2287.51 974
2287.96 955
2288.42 1109
2288.87 1095
2289.32 1200
2289.77 1478
2290.22 1541
2290.67 1494
2291.12 1471
2291.57 1451
2292.02 1618
2292.48 1765
2292.93 1681
2293.38 1701
2293.83 1548
2294.28 1405
2294.73 1490
2295.18 1369
2295.63 1153
2296.09 1198
2296.54 1087
2296.99 1242
2297.44 1138
2297.89 960
2298.35 973
2298.80 980
2299.25 910
2299.70 864
2300.15 878
2300.60 856
2301.06 892
2301.51 829
2301.96 903
2302.41 848
2302.87 845
2303.32 901
2303.77 866
2304.22 804
2304.67 783
2305.13 904
2305.58 839
2306.03 864
2306.49 880
2306.94 849
2307.39 745
2307.84 868
2308.30 895
2308.75 932
2309.20 948
2309.65 1007
2310.11 1061
2310.56 1175
2311.01 1132
2311.47 1071
2311.92 1124
2312.37 1088
2312.83 1011
2313.28 993
2313.73 940
2314.19 1014
2314.64 1047
2315.09 894
2315.55 922
2316.00 961
2316.45 897
2316.91 800
2317.36 827
2317.81 930
2318.27 1001
2318.72 880
2319.18 970
2319.63 1029
2320.08 1061
2320.54 1241
2320.99 1125
2321.45 1070
2321.90 974
2322.35 1014
2322.81 983
2323.26 1001
2323.72 1076
2324.17 1213
2324.63 1185
2325.08 1123
2325.53 1239
2325.99 1282
2326.44 1491
2326.90 1273
2327.35 1219
2327.81 1120
2328.26 953
2328.72 983
2329.17 1053
2329.63 947
2330.08 1024
2330.54 976
2330.99 950
2331.45 956
2331.90 907
2332.36 971
2332.81 1028
2333.27 887
2333.72 808
2334.18 868
2334.63 854
2335.09 869
2335.54 851
2336.00 761
2336.46 731
2336.91 808
2337.37 870
2337.82 885
2338.28 1021
2338.73 918
2339.19 777
2339.65 829
2340.10 908
2340.56 791
2341.01 809
2341.47 959
2341.93 968
2342.38 882
2342.84 924
2343.29 785
2343.75 902
2344.21 873
2344.66 863
2345.12 913
2345.58 968
2346.03 923
2346.49 902
2346.94 990
2347.40 1048
2347.86 959
2348.31 1032
2348.77 1002
2349.23 944
2349.69 844
2350.14 935
2350.60 1007
2351.06 976
2351.51 1052
2351.97 1018
2352.43 974
2352.88 874
2353.34 879
2353.80 865
2354.26 752
2354.71 856
2355.17 888
2355.63 823
2356.09 866
2356.54 869
2357.00 896
2357.46 991
2357.92 970
2358.37 982
2358.83 862
2359.29 867
2359.75 935
2360.20 951
2360.66 962
2361.12 923
2361.58 974
2362.04 991
2362.49 976
2362.95 950
2363.41 918
2363.87 889
2364.33 986
2364.79 885
2365.24 905
2365.70 972
2366.16 878
2366.62 908
2367.08 935
2367.54 895
2367.99 993
2368.45 1004
2368.91 901
2369.37 834
2369.83 860
2370.29 905
2370.75 853
2371.21 939
2371.67 761
2372.12 882
2372.58 855
2373.04 960
2373.50 892
2373.96 954
2374.42 1170
2374.88 934
2375.34 897
2375.80 858
2376.26 853
2376.72 873
2377.18 856
2377.64 841
2378.10 764
2378.56 823
2379.01 894
2379.47 948
2379.93 883
2380.39 960
2380.85 902
2381.31 921
2381.77 880
2382.23 848
2382.69 955
2383.15 990
2383.61 911
2384.07 905
2384.53 862
2384.99 899
2385.45 825
2385.92 853
2386.38 912
2386.84 990
2387.30 937
2387.76 854
2388.22 912
2388.68 928
2389.14 934
2389.60 815
2390.06 760
2390.52 974
2390.98 1001
2391.44 997
2391.90 939
2392.36 905
2392.83 990
2393.29 877
2393.75 1032
2394.21 967
2394.67 929
2395.13 878
2395.59 996
2396.05 912
2396.52 841
2396.98 811
2397.44 917
2397.90 928
2398.36 844
2398.82 886
2399.28 943
2399.75 818
2400.21 873
2400.67 903
2401.13 842
2401.59 857
2402.06 787
2402.52 835
2402.98 926
2403.44 981
2403.90 880
2404.37 843
2404.83 837
2405.29 977
2405.75 895
2406.21 833
2406.68 831
2407.14 854
2407.60 860
2408.06 772
2408.53 826
2408.99 841
2409.45 871
2409.91 731
2410.38 873
2410.84 884
2411.30 758
2411.77 807
2412.23 749
2412.69 762
2413.15 733
2413.62 764
2414.08 808
2414.54 767
2415.01 808
2415.47 881
2415.93 803
2416.40 932
2416.86 868
2417.32 906
2417.79 829
2418.25 988
2418.71 888
2419.18 934
2419.64 914
2420.10 979
2420.57 899
2421.03 814
2421.50 794
2421.96 871
2422.42 962
2422.89 952
2423.35 873
2423.81 869
2424.28 894
2424.74 802
2425.21 934
2425.67 876
2426.14 878
2426.60 833
2427.06 825
2427.53 860
2427.99 838
2428.46 832
2428.92 886
2429.39 815
2429.85 837
2430.32 845
2430.78 859
2431.24 976
2431.71 930
2432.17 850
2432.64 961
2433.10 927
2433.57 834
2434.03 789
2434.50 949
2434.96 934
2435.43 816
2435.89 929
2436.36 872
2436.82 969
2437.29 973
2437.76 927
2438.22 988
2438.69 951
2439.15 916
2439.62 928
2440.08 1026
2440.55 1030
2441.01 1016
2441.48 1070
2441.95 983
2442.41 980
2442.88 863
2443.34 1004
2443.81 1007
2444.27 930
2444.74 862
2445.21 866
2445.67 846
2446.14 858
2446.60 863
2447.07 877
2447.54 876
2448.00 849
2448.47 851
2448.94 833
2449.40 836
2449.87 859
2450.34 877
2450.80 936
2451.27 858
2451.74 889
2452.20 901
2452.67 800
2453.14 786
2453.60 818
2454.07 767
2454.54 799
2455.00 825
2455.47 848
2455.94 870
2456.40 807
2456.87 755
2457.34 827
2457.81 899
2458.27 901
2458.74 907
2459.21 798
2459.68 853
2460.14 803
2460.61 773
2461.08 908
2461.55 777
2462.01 793
2462.48 770
2462.95 799
2463.42 879
2463.88 924
2464.35 837
2464.82 761
2465.29 750
2465.76 905
2466.22 822
2466.69 785
2467.16 848
2467.63 865
2468.10 835
2468.57 808
2469.03 817
2469.50 816
2469.97 823
2470.44 881
2470.91 854
2471.38 852
2471.84 766
2472.31 696
2472.78 887
2473.25 878
2473.72 849
2474.19 721
2474.66 776
2475.13 689
2475.59 702
2476.06 823
2476.53 762
2477.00 809
2477.47 825
2477.94 716
2478.41 814
2478.88 913
2479.35 764
2479.82 795
2480.29 816
2480.76 887
2481.23 854
2481.69 657
2482.16 689
2482.63 865
2483.10 897
2483.57 737
2484.04 797
2484.51 846
2484.98 784
2485.45 830
2485.92 852
2486.39 833
2486.86 894
2487.33 1088
2487.80 1034
2488.27 858
2488.74 938
2489.21 981
2489.68 1030
2490.15 1091
2490.62 1029
2491.09 922
2491.56 909
2492.04 968
2492.51 917
2492.98 877
2493.45 934
2493.92 918
2494.39 949
2494.86 894
2495.33 884
2495.80 985
2496.27 991
2496.74 918
2497.21 872
2497.68 763
2498.16 855
2498.63 826
2499.10 715
2499.57 866
2500.04 808
2500.51 825
2500.98 763
2501.45 817
2501.93 808
2502.40 856
2502.87 784
2503.34 777
2503.81 862
2504.28 822
2504.76 874
2505.23 808
2505.70 805
2506.17 787
2506.64 813
2507.11 851
2507.59 840
2508.06 804
2508.53 804
2509.00 901
2509.47 976
2509.95 910
2510.42 957
2510.89 967
2511.36 916
2511.84 1003
2512.31 957
2512.78 996
2513.25 937
2513.73 875
2514.20 912
2514.67 1005
2515.14 995
2515.62 1112
2516.09 1003
2516.56 914
2517.03 923
2517.51 925
2517.98 918
2518.45 909
2518.93 871
2519.40 798
2519.87 873
2520.35 865
2520.82 877
2521.29 854
2521.77 869
2522.24 919
2522.71 866
2523.19 822
2523.66 830
2524.13 856
2524.61 916
2525.08 849
2525.55 905
2526.03 908
2526.50 850
2526.97 845
2527.45 862
2527.92 796
2528.40 922
2528.87 866
2529.34 777
2529.82 857
2530.29 878
2530.77 879
2531.24 870
2531.71 884
2532.19 1009
2532.66 959
2533.14 949
2533.61 993
2534.09 907
2534.56 876
2535.04 999
2535.51 808
2535.98 837
2536.46 993
2536.93 955
2537.41 914
2537.88 843
2538.36 982
2538.83 837
2539.31 832
2539.78 968
2540.26 909
2540.73 821
2541.21 893
2541.68 802
2542.16 817
2542.63 902
2543.11 955
2543.59 824
2544.06 805
2544.54 772
2545.01 804
2545.49 878
2545.96 841
2546.44 912
2546.91 915
2547.39 976
2547.87 961
2548.34 1014
2548.82 902
2549.29 864
2549.77 888
2550.24 1029
2550.72 950
2551.20 1006
2551.67 947
2552.15 955
2552.62 1056
2553.10 1116
2553.58 1051
2554.05 1149
2554.53 1191
2555.01 1113
2555.48 1055
2555.96 1001
2556.44 934
2556.91 1079
2557.39 933
2557.87 896
2558.34 822
2558.82 850
2559.30 861
2559.77 854
2560.25 787
2560.73 823
2561.20 880
2561.68 833
2562.16 798
2562.64 778
2563.11 818
2563.59 938
2564.07 806
2564.54 768
2565.02 808
2565.50 854
2565.98 793
2566.45 743
2566.93 725
2567.41 689
2567.89 710
2568.36 742
2568.84 731
2569.32 754
2569.80 679
2570.28 765
2570.75 748
2571.23 742
2571.71 793
2572.19 778
2572.66 793
2573.14 810
2573.62 891
2574.10 823
2574.58 836
2575.06 866
2575.53 779
2576.01 731
2576.49 768
2576.97 776
2577.45 770
2577.93 774
2578.40 715
2578.88 731
2579.36 836
2579.84 940
2580.32 841
2580.80 685
2581.28 790
2581.76 927
2582.24 860
2582.71 836
2583.19 805
2583.67 845
2584.15 806
2584.63 832
2585.11 770
2585.59 741
2586.07 844
2586.55 780
2587.03 737
2587.51 858
2587.99 888
2588.47 932
2588.95 890
2589.42 903
2589.90 930
2590.38 928
2590.86 864
2591.34 845
2591.82 839
2592.30 950
2592.78 895
2593.26 787
2593.74 818
2594.22 962
2594.70 834
2595.18 861
2595.66 863
2596.14 819
2596.62 805
2597.10 827
2597.58 796
2598.07 828
2598.55 763
2599.03 714
2599.51 719
2599.99 668
2600.47 802
2600.95 785
2601.43 810
2601.91 700
2602.39 746
2602.87 789
2603.35 738
2603.83 698
2604.31 792
2604.80 757
2605.28 783
2605.76 805
2606.24 874
2606.72 760
2607.20 821
2607.68 917
2608.16 822
2608.65 825
2609.13 843
2609.61 841
2610.09 829
2610.57 737
2611.05 736
2611.53 830
2612.02 874
2612.50 886
2612.98 810
2613.46 883
2613.94 853
2614.43 778
2614.91 815
2615.39 809
2615.87 847
2616.35 884
2616.84 814
2617.32 839
2617.80 911
2618.28 949
2618.77 829
2619.25 943
2619.73 838
2620.21 901
2620.69 729
2621.18 748
2621.66 694
2622.14 738
2622.63 884
2623.11 834
2623.59 727
2624.07 832
2624.56 842
2625.04 865
2625.52 816
2626.01 808
2626.49 716
2626.97 725
2627.45 828
2627.94 900
2628.42 948
2628.90 956
2629.39 874
2629.87 857
2630.35 845
2630.84 776
2631.32 857
2631.80 836
2632.29 841
2632.77 745
2633.26 848
2633.74 876
2634.22 807
2634.71 758
2635.19 797
2635.67 773
2636.16 792
2636.64 839
2637.13 715
2637.61 784
2638.09 777
2638.58 805
2639.06 746
2639.55 846
2640.03 947
2640.52 864
2641.00 873
2641.48 885
2641.97 837
2642.45 827
2642.94 851
2643.42 858
2643.91 872
2644.39 879
2644.88 844
2645.36 771
2645.85 726
2646.33 791
2646.82 892
2647.30 832
2647.79 786
2648.27 853
2648.76 874
2649.24 853
2649.73 781
2650.21 814
2650.70 873
2651.18 807
2651.67 771
2652.15 812
2652.64 836
2653.12 841
2653.61 785
2654.10 821
2654.58 845
2655.07 818
2655.55 989
2656.04 1006
2656.52 864
2657.01 764
2657.50 943
2657.98 864
2658.47 944
2658.95 941
2659.44 926
2659.93 813
2660.41 899
2660.90 795
2661.38 661
2661.87 774
2662.36 830
2662.84 824
2663.33 763
2663.82 711
2664.30 689
2664.79 713
2665.28 767
2665.76 708
2666.25 769
2666.74 841
2667.22 904
2667.71 814
2668.20 885
2668.68 779
2669.17 827
2669.66 847
2670.14 870
2670.63 834
2671.12 862
2671.61 812
2672.09 895
2672.58 990
2673.07 898
2673.55 907
2674.04 860
2674.53 967
2675.02 919
2675.50 917
2675.99 1003
2676.48 1000
2676.97 1054
2677.46 1001
2677.94 1002
2678.43 1001
2678.92 869
2679.41 955
2679.89 959
2680.38 925
2680.87 841
2681.36 951
2681.85 935
2682.33 931
2682.82 930
2683.31 862
2683.80 879
2684.29 863
2684.78 922
2685.26 927
2685.75 1004
2686.24 964
2686.73 918
2687.22 943
2687.71 778
2688.20 800
2688.68 888
2689.17 818
2689.66 845
2690.15 803
2690.64 744
2691.13 760
2691.62 809
2692.11 731
2692.60 811
2693.09 818
2693.57 857
2694.06 819
2694.55 780
2695.04 801
2695.53 817
2696.02 750
2696.51 776
2697.00 773
2697.49 768
2697.98 735
2698.47 704
2698.96 809
2699.45 752
2699.94 767
2700.43 815
2700.92 771
2701.41 903
2701.90 958
2702.39 853
2702.88 881
2703.37 883
2703.86 922
2704.35 1026
2704.84 978
2705.33 891
2705.82 818
2706.31 883
2706.80 816
2707.29 813
2707.78 876
2708.27 834
2708.76 819
2709.25 913
2709.74 743
2710.23 826
2710.72 854
2711.21 699
2711.71 694
2712.20 728
2712.69 660
2713.18 770
2713.67 744
2714.16 733
2714.65 697
2715.14 833
2715.63 766
2716.12 833
2716.62 705
2717.11 790
2717.60 789
2718.09 789
2718.58 732
2719.07 792
2719.56 828
2720.06 689
2720.55 707
2721.04 793
2721.53 848
2722.02 904
2722.51 839
2723.01 799
2723.50 808
2723.99 825
2724.48 827
2724.97 806
2725.47 898
2725.96 834
2726.45 810
2726.94 712
2727.44 769
2727.93 799
2728.42 700
2728.91 826
2729.40 729
2729.90 709
2730.39 764
2730.88 778
2731.37 766
2731.87 768
2732.36 828
2732.85 856
2733.35 866
2733.84 862
2734.33 881
2734.82 830
2735.32 828
2735.81 837
2736.30 741
2736.80 752
2737.29 897
2737.78 823
2738.28 832
2738.77 802
2739.26 705
2739.76 783
2740.25 837
2740.74 936
2741.24 860
2741.73 726
2742.22 811
2742.72 770
2743.21 748
2743.70 749
2744.20 829
2744.69 858
2745.19 804
2745.68 906
2746.17 944
2746.67 847
2747.16 821
2747.66 725
2748.15 761
2748.64 833
2749.14 779
2749.63 832
2750.13 869
2750.62 866
2751.12 718
2751.61 720
2752.10 828
2752.60 976
2753.09 816
2753.59 785
2754.08 838
2754.58 830
2755.07 810
2755.57 651
2756.06 822
2756.56 866
2757.05 910
2757.55 853
2758.04 822
2758.54 897
2759.03 802
2759.53 835
2760.02 802
2760.52 799
2761.01 804
2761.51 919
2762.00 941
2762.50 874
2762.99 931
2763.49 799
2763.99 872
2764.48 936
2764.98 951
2765.47 845
2765.97 890
2766.46 863
2766.96 876
2767.46 843
2767.95 937
2768.45 905
2768.94 833
2769.44 830
2769.94 834
2770.43 773
2770.93 926
2771.42 876
2771.92 820
2772.42 809
2772.91 795
2773.41 777
2773.91 806
2774.40 790
2774.90 874
2775.40 809
2775.89 879
2776.39 905
2776.89 843
2777.38 879
2777.88 911
2778.38 881
2778.87 896
2779.37 854
2779.87 888
2780.36 898
2780.86 955
2781.36 903
2781.85 848
2782.35 749
2782.85 817
2783.35 734
2783.84 683
2784.34 766
2784.84 741
2785.34 715
2785.83 756
2786.33 790
2786.83 759
2787.33 746
2787.82 783
2788.32 790
2788.82 773
2789.32 643
2789.81 628
2790.31 795
2790.81 703
2791.31 659
2791.81 753
2792.30 804
2792.80 793
2793.30 784
2793.80 729
2794.30 718
2794.80 803
2795.29 855
2795.79 831
2796.29 894
2796.79 869
2797.29 858
2797.79 784
2798.29 826
2798.78 809
2799.28 768
2799.78 798
2800.28 794
2800.78 715
2801.28 725
2801.78 715
2802.28 681
2802.77 693
2803.27 676
2803.77 810
2804.27 826
2804.77 729
2805.27 745
2805.77 848
2806.27 802
2806.77 790
2807.27 846
2807.77 847
2808.27 869
2808.77 953
2809.27 941
2809.77 908
2810.27 856
2810.77 950
2811.27 951
2811.76 816
2812.26 722
2812.76 848
2813.26 927
2813.76 863
2814.26 869
2814.76 743
2815.26 747
2815.76 783
2816.27 698
2816.77 765
2817.27 753
2817.77 765
2818.27 789
2818.77 779
2819.27 745
2819.77 765
2820.27 724
2820.77 780
2821.27 834
2821.77 890
2822.27 834
2822.77 762
2823.27 877
2823.77 799
2824.27 864
2824.78 851
2825.28 756
2825.78 761
2826.28 765
2826.78 749
2827.28 765
2827.78 710
2828.28 755
2828.79 739
2829.29 714
2829.79 724
2830.29 732
2830.79 624
2831.29 759
2831.79 776
2832.30 735
2832.80 780
2833.30 837
2833.80 796
2834.30 731
2834.80 797
2835.31 889
2835.81 794
2836.31 796
2836.81 848
2837.31 732
2837.82 739
2838.32 735
2838.82 830
2839.32 785
2839.83 711
2840.33 776
2840.83 808
2841.33 782
2841.84 771
2842.34 757
2842.84 782
2843.34 832
2843.85 834
2844.35 753
2844.85 768
2845.35 841
2845.86 801
2846.36 765
2846.86 802
2847.37 913
2847.87 887
2848.37 870
2848.87 1022
2849.38 943
2849.88 1000
2850.38 947
2850.89 864
2851.39 864
2851.89 1012
2852.40 842
2852.90 785
2853.40 778
2853.91 827
2854.41 828
2854.92 826
2855.42 723
2855.92 787
2856.43 809
2856.93 783
2857.43 827
2857.94 783
2858.44 809
2858.95 740
2859.45 711
2859.95 724
2860.46 793
2860.96 670
2861.47 666
2861.97 684
2862.48 753
2862.98 678
2863.48 803
2863.99 720
2864.49 729
2865.00 688
2865.50 691
2866.01 715
2866.51 725
2867.02 722
2867.52 747
2868.03 688
2868.53 668
2869.04 766
2869.54 759
2870.05 867
2870.55 735
2871.06 807
2871.56 876
2872.07 799
2872.57 838
2873.08 809
2873.58 901
2874.09 882
2874.59 851
2875.10 789
2875.60 896
2876.11 821
2876.61 821
2877.12 920
2877.63 840
2878.13 755
2878.64 815
2879.14 685
2879.65 724
2880.15 773
2880.66 751
2881.17 781
2881.67 838
2882.18 796
2882.68 913
2883.19 841
2883.70 832
2884.20 849
2884.71 735
2885.22 786
2885.72 911
2886.23 908
2886.74 827
2887.24 904
2887.75 946
2888.25 966
2888.76 1019
2889.27 990
2889.77 1107
2890.28 1073
2890.79 937
2891.30 979
2891.80 1123
2892.31 1059
2892.82 1081
2893.32 1118
2893.83 1034
2894.34 1122
2894.84 1155
2895.35 1227
2895.86 1208
2896.37 1258
2896.87 1175
2897.38 1163
2897.89 1112
2898.40 1128
2898.90 1182
2899.41 1310
2899.92 1112
2900.43 1121
2900.93 1063
2901.44 982
2901.95 1018
2902.46 1092
2902.96 1070
2903.47 1091
2903.98 1234
2904.49 1265
2905.00 1271
2905.50 1217
2906.01 1249
2906.52 1149
2907.03 1195
2907.54 1157
2908.05 1172
2908.55 1181
2909.06 1038
2909.57 1175
2910.08 1013
2910.59 831
2911.10 922
2911.61 904
2912.11 852
2912.62 887
2913.13 846
2913.64 839
2914.15 880
2914.66 877
2915.17 866
2915.68 907
2916.19 791
2916.69 901
2917.20 914
2917.71 910
2918.22 962
2918.73 902
2919.24 822
2919.75 828
2920.26 816
2920.77 807
2921.28 901
2921.79 773
2922.30 721
2922.81 708
2923.32 817
2923.83 806
2924.34 946
2924.85 902
2925.36 867
2925.87 909
2926.38 831
2926.89 829
2927.40 886
2927.91 925
2928.42 869
2928.93 801
2929.44 685
2929.95 716
2930.46 681
2930.97 737
2931.48 709
2931.99 803
2932.50 733
2933.01 829
2933.52 890
2934.03 857
2934.54 768
2935.05 834
2935.56 904
2936.07 904
2936.58 883
2937.09 984
2937.60 831
2938.12 844
2938.63 821
2939.14 859
2939.65 947
2940.16 906
2940.67 855
2941.18 887
2941.69 857
2942.20 821
2942.72 860
2943.23 883
2943.74 853
2944.25 722
2944.76 897
2945.27 834
2945.79 942
2946.30 974
2946.81 877
2947.32 881
2947.83 930
2948.34 1025
2948.86 969
2949.37 935
2949.88 870
2950.39 923
2950.90 765
2951.42 782
2951.93 762
2952.44 801
2952.95 764
2953.46 754
2953.98 777
2954.49 841
2955.00 822
2955.51 763
2956.03 746
2956.54 843
2957.05 740
2957.56 755
2958.08 795
2958.59 774
2959.10 773
2959.62 756
2960.13 739
2960.64 772
2961.15 873
2961.67 823
2962.18 877
2962.69 817
2963.21 781
2963.72 840
2964.23 902
2964.75 1039
2965.26 910
2965.77 846
2966.29 753
2966.80 765
2967.31 845
2967.83 785
2968.34 810
2968.85 820
2969.37 903
2969.88 884
2970.40 803
2970.91 810
2971.42 728
2971.94 842
2972.45 861
2972.96 870
2973.48 966
2973.99 961
2974.51 894
2975.02 956
2975.54 822
2976.05 814
2976.56 895
2977.08 924
2977.59 947
2978.11 894
2978.62 774
2979.14 946
2979.65 990
2980.16 885
2980.68 837
2981.19 873
2981.71 870
2982.22 1016
2982.74 1054
2983.25 1010
2983.77 870
2984.28 922
2984.80 987
2985.31 1037
2985.83 1067
2986.34 1060
2986.86 1055
2987.37 1075
2987.89 1069
2988.40 1046
2988.92 1289
2989.44 1041
2989.95 1105
2990.47 1225
2990.98 1127
2991.50 1203
2992.01 1177
2992.53 1095
2993.04 995
2993.56 950
2994.08 1021
2994.59 962
2995.11 1165
2995.62 1090
2996.14 1043
2996.66 1094
2997.17 1172
2997.69 1302
2998.20 1180
2998.72 1222
2999.24 1253
2999.75 1298
3000.27 1397
3000.79 1436
3001.30 1530
3001.82 1747
3002.33 1877
3002.85 2033
3003.37 2323
3003.88 2878
3004.40 3019
3004.92 3150
3005.43 3820
3005.95 3749
3006.47 3824
3006.99 3763
3007.50 3608
3008.02 3534
3008.54 3420
3009.05 2731
3009.57 2483
3010.09 1925
3010.60 1828
3011.12 1542
3011.64 1409
3012.16 1388
3012.67 1384
3013.19 1198
3013.71 1109
3014.23 1183
3014.74 1210
3015.26 1199
3015.78 1233
3016.30 1202
3016.82 1199
3017.33 1214
3017.85 1108
3018.37 1108
3018.89 1152
3019.40 1216
3019.92 1275
3020.44 1183
3020.96 1132
3021.48 1097
3022.00 1193
3022.51 1065
3023.03 1147
3023.55 1156
3024.07 1095
3024.59 1015
3025.11 1025
3025.62 1150
3026.14 1088
3026.66 1160
3027.18 1179
3027.70 1061
3028.22 1037
3028.74 953
3029.25 983
3029.77 945
3030.29 972
3030.81 986
3031.33 997
3031.85 933
3032.37 861
3032.89 811
3033.41 919
3033.93 947
3034.45 979
3034.96 857
3035.48 920
3036.00 879
3036.52 980
3037.04 985
3037.56 960
3038.08 928
3038.60 763
3039.12 866
3039.64 905
3040.16 933
3040.68 902
3041.20 891
3041.72 808
3042.24 908
3042.76 918
3043.28 878
3043.80 915
3044.32 976
3044.84 930
3045.36 962
3045.88 923
3046.40 849
3046.92 823
3047.44 915
3047.96 860
3048.48 869
3049.00 914
3049.52 880
3050.04 830
3050.56 875
3051.09 813
3051.61 926
3052.13 910
3052.65 802
3053.17 806
3053.69 844
3054.21 839
3054.73 847
3055.25 782
3055.77 797
3056.29 909
3056.82 987
3057.34 866
3057.86 873
3058.38 884
3058.90 912
3059.42 877
3059.94 806
3060.47 906
3060.99 760
3061.51 817
3062.03 783
3062.55 711
3063.07 783
3063.60 946
3064.12 896
3064.64 869
3065.16 877
3065.68 878
3066.21 892
3066.73 902
3067.25 1015
3067.77 921
3068.29 950
3068.82 893
3069.34 903
3069.86 933
3070.38 923
3070.90 909
3071.43 968
3071.95 912
3072.47 939
3072.99 922
3073.52 931
3074.04 1081
3074.56 918
3075.09 831
3075.61 903
3076.13 991
3076.65 1090
3077.18 1087
3077.70 1148
3078.22 1019
3078.75 1174
3079.27 1231
3079.79 1179
3080.32 1245
3080.84 1356
3081.36 1335
3081.89 1319
3082.41 1223
3082.93 1213
3083.46 1217
3083.98 1099
3084.50 1224
3085.03 1202
3085.55 1131
3086.07 1160
3086.60 1136
3087.12 1101
3087.64 1060
3088.17 940
3088.69 1048
3089.22 1115
3089.74 1062
3090.26 962
3090.79 1125
3091.31 1052
3091.84 1129
3092.36 1095
3092.89 1255
3093.41 1177
3093.93 1120
3094.46 1262
3094.98 1216
3095.51 1217
3096.03 1250
3096.56 1339
3097.08 1317
3097.61 1243
3098.13 1442
3098.66 1418
3099.18 1654
3099.70 1923
3100.23 2320
3100.75 2928
3101.28 3265
3101.80 3593
3102.33 4334
3102.85 4721
3103.38 4996
3103.91 5539
3104.43 5803
3104.96 5664
3105.48 5544
3106.01 5039
3106.53 4570
3107.06 3827
3107.58 3308
3108.11 2730
3108.63 2310
3109.16 2063
3109.69 1686
3110.21 1642
3110.74 1724
3111.26 1651
3111.79 1506
3112.31 1507
3112.84 1339
3113.37 1473
3113.89 1309
3114.42 1271
3114.94 1254
3115.47 1290
3116.00 1281
3116.52 1102
3117.05 1099
3117.58 1113
3118.10 1106
3118.63 1136
3119.16 1117
3119.68 1103
3120.21 1062
3120.73 1050
3121.26 1069
3121.79 1074
3122.31 1112
3122.84 1206
3123.37 1250
3123.90 1093
3124.42 1079
3124.95 1080
3125.48 1230
3126.00 1030
3126.53 1115
3127.06 1009
3127.58 981
3128.11 1089
3128.64 1015
3129.17 1055
3129.69 912
3130.22 836
3130.75 943
3131.28 990
3131.80 975
3132.33 956
3132.86 983
3133.39 1076
3133.91 830
3134.44 913
3134.97 884
3135.50 831
3136.03 825
3136.55 803
3137.08 923
3137.61 952
3138.14 893
3138.67 781
3139.19 832
3139.72 817
3140.25 767
3140.78 847
3141.31 849
3141.84 866
3142.36 932
3142.89 1027
3143.42 932
3143.95 836
3144.48 858
3145.01 904
3145.54 1035
3146.06 1066
3146.59 903
3147.12 933
3147.65 990
3148.18 981
3148.71 981
3149.24 1085
3149.77 1075
3150.30 995
3150.83 1117
3151.35 1100
3151.88 1041
3152.41 1074
3152.94 1092
3153.47 928
3154.00 906
3154.53 953
3155.06 979
3155.59 842
3156.12 938
3156.65 995
3157.18 908
3157.71 1052
3158.24 1006
3158.77 1023
3159.30 925
3159.83 975
3160.36 973
3160.89 973
3161.42 788
3161.95 796
3162.48 932
3163.01 941
3163.54 887
3164.07 882
3164.60 886
3165.13 810
3165.66 896
3166.19 917
3166.72 872
3167.25 872
3167.78 884
3168.31 859
3168.84 812
3169.37 857
3169.90 792
3170.44 862
3170.97 791
3171.50 894
3172.03 791
3172.56 860
3173.09 907
3173.62 950
3174.15 823
3174.68 843
3175.21 909
3175.75 949
3176.28 946
3176.81 919
3177.34 1026
3177.87 1000
3178.40 895
3178.93 813
3179.47 892
3180.00 894
3180.53 823
3181.06 811
3181.59 768
3182.12 826
3182.66 806
3183.19 853
3183.72 803
3184.25 886
3184.78 971
3185.32 897
3185.85 867
3186.38 910
3186.91 837
3187.44 815
3187.98 863
3188.51 835
3189.04 852
3189.57 954
3190.11 937
3190.64 983
3191.17 908
3191.70 849
3192.24 788
3192.77 856
3193.30 877
3193.84 838
3194.37 767
3194.90 783
3195.43 788
3195.97 904
3196.50 895
3197.03 830
3197.57 714
3198.10 894
3198.63 898
3199.17 846
3199.70 906
3200.23 873
3200.77 844
3201.30 944
3201.83 915
3202.37 1043
3202.90 941
3203.43 918
3203.97 953
3204.50 866
3205.03 902
3205.57 910
3206.10 747
3206.63 920
3207.17 1017
3207.70 1025
3208.24 978
3208.77 1125
3209.30 1132
3209.84 1052
3210.37 1233
3210.91 1279
3211.44 1166
3211.98 1256
3212.51 1332
3213.04 1206
3213.58 1151
3214.11 1076
3214.65 1135
3215.18 1068
3215.72 1000
3216.25 1087
3216.79 1020
3217.32 994
3217.86 988
3218.39 933
3218.93 888
3219.46 913
3220.00 1021
3220.53 983
3221.07 885
3221.60 913
3222.14 1022
3222.67 1187
3223.21 1080
3223.74 1034
3224.28 1051
3224.81 1093
3225.35 1208
3225.88 1219
3226.42 1087
3226.95 1137
3227.49 1128
3228.02 1013
3228.56 1140
3229.10 1020
3229.63 1002
3230.17 1000
3230.70 1102
3231.24 1218
3231.78 1153
3232.31 1084
3232.85 1253
3233.38 1187
3233.92 1167
3234.46 1142
3234.99 1273
3235.53 1342
3236.06 1354
3236.60 1330
3237.14 1350
3237.67 1323
3238.21 1346
3238.75 1367
3239.28 1366
3239.82 1399
3240.36 1396
3240.89 1337
3241.43 1371
3241.97 1251
3242.50 1307
3243.04 1243
3243.58 1309
3244.11 1147
3244.65 1226
3245.19 1331
3245.72 1248
3246.26 1221
3246.80 1237
3247.34 1392
3247.87 1489
3248.41 1198
3248.95 1268
3249.49 1402
3250.02 1280
3250.56 1251
3251.10 1298
3251.64 1187
3252.17 1231
3252.71 1224
3253.25 1253
3253.79 1305
3254.32 1297
3254.86 1277
3255.40 1300
3255.94 1367
3256.48 1421
3257.01 1399
3257.55 1436
3258.09 1520
3258.63 1556
3259.17 1724
3259.70 1784
3260.24 2020
3260.78 2205
3261.32 2339
3261.86 2351
3262.40 2588
3262.93 2985
3263.47 3192
3264.01 3367
3264.55 3713
3265.09 4309
3265.63 4454
3266.17 4773
3266.71 4755
3267.24 4892
3267.78 4692
3268.32 4538
3268.86 4399
3269.40 4330
3269.94 4068
3270.48 3630
3271.02 2955
3271.56 2778
3272.10 2429
3272.64 2149
3273.18 1781
3273.71 1652
3274.25 1610
3274.79 1660
3275.33 1600
3275.87 1480
3276.41 1518
3276.95 1524
3277.49 1592
3278.03 1426
3278.57 1367
3279.11 1349
3279.65 1391
3280.19 1453
3280.73 1448
3281.27 1367
3281.81 1452
3282.35 1423
3282.89 1482
3283.43 1429
3283.97 1298
3284.51 1468
3285.05 1411
3285.59 1426
3286.13 1418
3286.67 1448
3287.21 1414
3287.75 1502
3288.30 1354
3288.84 1283
3289.38 1420
3289.92 1446
3290.46 1361
3291.00 1522
3291.54 1598
3292.08 1576
3292.62 1752
3293.16 1672
3293.70 1803
3294.24 1954
3294.79 2172
3295.33 2306
3295.87 2074
3296.41 2284
3296.95 2388
3297.49 2364
3298.03 2497
3298.57 2540
3299.12 2304
3299.66 2101
3300.20 2227
3300.74 2110
3301.28 1950
3301.82 1902
3302.37 1993
3302.91 1767
3303.45 1833
3303.99 1731
3304.53 1566
3305.08 1666
3305.62 1666
3306.16 1708
3306.70 1558
3307.24 1569
3307.79 1670
3308.33 1394
3308.87 1440
3309.41 1313
3309.96 1406
3310.50 1333
3311.04 1376
3311.58 1309
3312.13 1228
3312.67 1325
3313.21 1461
3313.75 1445
3314.30 1474
3314.84 1716
3315.38 1714
3315.92 1569
3316.47 1422
3317.01 1672
3317.55 1695
3318.10 1817
3318.64 1791
3319.18 1783
3319.73 1821
3320.27 1687
3320.81 1703
3321.36 1739
3321.90 1594
3322.44 1591
3322.99 1520
3323.53 1583
3324.07 1463
3324.62 1363
3325.16 1627
3325.70 1589
3326.25 1518
3326.79 1504
3327.34 1465
3327.88 1380
3328.42 1479
3328.97 1567
3329.51 1496
3330.06 1669
3330.60 1925
3331.14 2308
3331.69 2795
3332.23 3764
3332.78 4628
3333.32 5442
3333.86 6379
3334.41 8055
3334.95 9038
3335.50 9709
3336.04 10204
3336.59 10544
3337.13 11025
3337.68 10952
3338.22 10385
3338.77 9519
3339.31 8564
3339.86 7580
3340.40 6509
3340.94 5166
3341.49 4099
3342.03 3415
3342.58 3143
3343.13 2876
3343.67 2210
3344.22 1969
3344.76 1853
3345.31 1738
3345.85 1701
3346.40 1707
3346.94 1500
3347.49 1514
3348.03 1511
3348.58 1495
3349.12 1539
3349.67 1459
3350.22 1424
3350.76 1375
3351.31 1424
3351.85 1417
3352.40 1440
3352.94 1557
3353.49 1373
3354.04 1280
3354.58 1257
3355.13 1345
3355.67 1211
3356.22 1302
3356.77 1285
3357.31 1473
3357.86 1331
3358.41 1273
3358.95 1274
3359.50 1338
3360.05 1333
3360.59 1246
3361.14 1183
3361.68 1282
3362.23 1222
3362.78 1177
3363.33 1274
3363.87 1239
3364.42 1279
3364.97 1272
3365.51 1430
3366.06 1320
3366.61 1048
3367.15 1146
3367.70 1297
3368.25 1272
3368.79 1315
3369.34 1217
3369.89 1204
3370.44 1293
3370.98 1279
3371.53 1200
3372.08 1382
3372.63 1513
3373.17 1627
3373.72 1566
3374.27 1600
3374.82 1483
3375.36 1521
3375.91 1543
3376.46 1479
3377.01 1363
3377.56 1556
3378.10 1375
3378.65 1224
3379.20 1133
3379.75 1059
3380.30 1078
3380.84 1134
3381.39 1115
3381.94 1044
3382.49 1014
3383.04 1024
3383.59 1023
3384.13 1008
3384.68 959
3385.23 865
3385.78 881
3386.33 949
3386.88 982
3387.43 1026
3387.97 956
3388.52 1049
3389.07 1052
3389.62 1036
3390.17 991
3390.72 928
3391.27 988
3391.82 971
3392.37 1020
3392.92 1015
3393.46 1079
3394.01 996
3394.56 981
3395.11 950
3395.66 886
3396.21 989
3396.76 973
3397.31 982
3397.86 987
3398.41 968
3398.96 1028
3399.51 859
3400.06 950
3400.61 985
3401.16 993
3401.71 945
3402.26 918
3402.81 886
3403.36 995
3403.91 844
3404.46 829
3405.01 935
3405.56 972
3406.11 958
3406.66 926
3407.21 917
3407.76 869
3408.31 915
3408.86 1009
3409.41 888
3409.96 844
3410.51 879
3411.06 1014
3411.61 1067
3412.16 1008
3412.71 909
3413.27 927
3413.82 905
3414.37 960
3414.92 932
3415.47 996
3416.02 872
3416.57 932
3417.12 917
3417.67 956
3418.22 933
3418.78 884
3419.33 968
3419.88 887
3420.43 919
3420.98 878
3421.53 927
3422.08 1174
3422.64 1101
3423.19 1037
3423.74 1124
3424.29 1112
3424.84 1125
3425.39 1047
3425.95 1105
3426.50 1110
3427.05 1226
3427.60 1031
3428.15 1093
3428.71 1058
3429.26 1021
3429.81 989
3430.36 883
3430.91 946
3431.47 937
3432.02 1023
3432.57 947
3433.12 973
3433.68 880
3434.23 947
3434.78 1021
3435.33 927
3435.89 870
3436.44 900
3436.99 1092
3437.54 953
3438.10 963
3438.65 989
3439.20 931
3439.76 925
3440.31 989
3440.86 1109
3441.42 1015
3441.97 1202
3442.52 1179
3443.07 1125
3443.63 1025
3444.18 932
3444.73 1122
3445.29 964
3445.84 919
3446.39 789
3446.95 743
3447.50 843
3448.06 893
3448.61 828
3449.16 776
3449.72 742
3450.27 779
3450.82 876
3451.38 837
3451.93 921
3452.49 866
3453.04 875
3453.59 836
3454.15 871
3454.70 907
3455.26 884
3455.81 849
3456.36 826
3456.92 780
3457.47 816
3458.03 767
3458.58 858
3459.14 890
3459.69 873
3460.25 902
3460.80 890
3461.36 895
3461.91 929
3462.46 925
3463.02 923
3463.57 832
3464.13 841
3464.68 881
3465.24 1005
3465.79 919
3466.35 960
3466.90 955
3467.46 1069
3468.02 988
3468.57 928
3469.13 915
3469.68 905
3470.24 940
3470.79 983
3471.35 1034
3471.90 1172
3472.46 1196
3473.01 1135
3473.57 1123
3474.13 1084
3474.68 1143
3475.24 1031
3475.79 1001
3476.35 970
3476.90 979
3477.46 1036
3478.02 1145
3478.57 1156
3479.13 1106
3479.68 1084
3480.24 1158
3480.80 1120
3481.35 1202
3481.91 1099
3482.47 1112
3483.02 1203
3483.58 1286
3484.14 1297
3484.69 1218
3485.25 1313
3485.81 1372
3486.36 1341
3486.92 1426
3487.48 1483
3488.03 1693
3488.59 1962
3489.15 2331
3489.70 2660
3490.26 3209
3490.82 3522
3491.37 3964
3491.93 4400
3492.49 4558
3493.05 5202
3493.60 5430
3494.16 5237
3494.72 5093
3495.27 4677
3495.83 3765
3496.39 3275
3496.95 2915
3497.50 2558
3498.06 2266
3498.62 1998
3499.18 1916
3499.74 1740
3500.29 1857
3500.85 1851
3501.41 1975
3501.97 1963
3502.52 2099
3503.08 2173
3503.64 2532
3504.20 2686
3504.76 2647
3505.32 2841
3505.87 2946
3506.43 3066
3506.99 3059
3507.55 2844
3508.11 2713
3508.67 2594
3509.22 2338
3509.78 1959
3510.34 1962
3510.90 1794
3511.46 1616
3512.02 1539
3512.58 1367
3513.13 1282
3513.69 1260
3514.25 1274
3514.81 1177
3515.37 1115
3515.93 988
3516.49 1020
3517.05 1004
3517.61 1124
3518.17 1035
3518.73 1025
3519.28 1076
3519.84 1049
3520.40 965
3520.96 1033
3521.52 1092
3522.08 1079
3522.64 1054
3523.20 1096
3523.76 1129
3524.32 1144
3524.88 1089
3525.44 1109
3526.00 1177
3526.56 1015
3527.12 965
3527.68 992
3528.24 880
3528.80 942
3529.36 850
3529.92 874
3530.48 983
3531.04 893
3531.60 942
3532.16 925
3532.72 961
3533.28 1042
3533.84 976
3534.40 963
3534.96 949
3535.52 995
3536.08 1072
3536.65 937
3537.21 974
3537.77 962
3538.33 905
3538.89 1119
3539.45 1008
3540.01 1052
3540.57 983
3541.13 952
3541.69 910
3542.25 878
3542.82 994
3543.38 955
3543.94 954
3544.50 990
3545.06 976
3545.62 980
3546.18 903
3546.75 927
3547.31 962
3547.87 957
3548.43 890
3548.99 885
3549.55 830
3550.12 858
3550.68 828
3551.24 801
3551.80 807
3552.36 754
3552.92 812
3553.49 817
3554.05 866
3554.61 936
3555.17 853
3555.74 831
3556.30 810
3556.86 740
3557.42 813
3557.98 873
3558.55 1000
3559.11 910
3559.67 871
3560.23 844
3560.80 869
3561.36 873
3561.92 906
3562.49 870
3563.05 867
3563.61 817
3564.17 890
3564.74 975
3565.30 883
3565.86 858
3566.43 859
3566.99 910
3567.55 863
3568.11 817
3568.68 834
3569.24 831
3569.80 782
3570.37 836
3570.93 768
3571.49 810
3572.06 864
3572.62 910
3573.19 855
3573.75 787
3574.31 906
3574.88 959
3575.44 962
3576.00 969
3576.57 923
3577.13 1043
3577.70 986
3578.26 1024
3578.82 1120
3579.39 1092
3579.95 1082
3580.52 956
3581.08 991
3581.64 1003
3582.21 962
3582.77 866
3583.34 944
3583.90 934
3584.47 905
3585.03 874
3585.60 889
3586.16 890
3586.72 854
3587.29 811
3587.85 848
3588.42 823
3588.98 736
3589.55 794
3590.11 850
3590.68 854
3591.24 891
3591.81 844
3592.37 860
3592.94 791
3593.50 754
3594.07 839
3594.63 775
3595.20 780
3595.77 737
3596.33 701
3596.90 803
3597.46 750
3598.03 662
3598.59 737
3599.16 750
3599.72 819
3600.29 795
3600.86 716
3601.42 669
3601.99 806
3602.55 869
3603.12 801
3603.69 865
3604.25 814
3604.82 764
3605.38 679
3605.95 737
3606.52 773
3607.08 687
3607.65 667
3608.21 661
3608.78 681
3609.35 695
3609.91 718
3610.48 642
3611.05 622
3611.61 664
3612.18 671
3612.75 792
3613.31 684
3613.88 722
3614.45 748
3615.01 741
3615.58 747
3616.15 672
3616.72 799
3617.28 923
3617.85 1020
3618.42 991
3618.98 846
3619.55 799
3620.12 865
3620.69 917
3621.25 908
3621.82 867
3622.39 863
3622.96 783
3623.52 731
3624.09 732
3624.66 804
3625.23 745
3625.79 732
3626.36 770
3626.93 709
3627.50 786
3628.06 728
3628.63 709
3629.20 722
3629.77 774
3630.34 647
3630.91 721
3631.47 738
3632.04 712
3632.61 721
3633.18 767
3633.75 788
3634.31 778
3634.88 801
3635.45 730
3636.02 758
3636.59 749
3637.16 828
3637.73 745
3638.29 714
3638.86 832
3639.43 827
3640.00 887
3640.57 958
3641.14 928
3641.71 1048
3642.28 1177
3642.85 1131
3643.42 1031
3643.98 963
3644.55 948
3645.12 917
3645.69 945
3646.26 882
3646.83 830
3647.40 870
3647.97 824
3648.54 842
3649.11 925
3649.68 916
3650.25 997
3650.82 992
3651.39 1156
3651.96 1075
3652.53 1096
3653.10 1033
3653.67 1261
3654.24 1203
3654.81 1136
3655.38 1024
3655.95 1022
3656.52 972
3657.09 927
3657.66 1060
3658.23 1153
3658.80 1110
3659.37 1089
3659.94 891
3660.51 955
3661.08 906
3661.65 1006
3662.22 951
3662.79 1045
3663.36 1147
3663.93 1168
3664.50 1101
3665.07 1383
3665.64 1364
3666.22 1522
3666.79 1234
3667.36 1338
3667.93 1336
3668.50 1106
3669.07 1014
3669.64 1028
3670.21 1094
3670.78 1088
3671.36 953
3671.93 940
3672.50 940
3673.07 939
3673.64 956
3674.21 1013
3674.78 1056
3675.36 1098
3675.93 1002
3676.50 1052
3677.07 1070
3677.64 1111
3678.21 968
3678.79 1071
3679.36 946
3679.93 928
3680.50 828
3681.07 778
3681.65 727
3682.22 794
3682.79 798
3683.36 755
3683.94 778
3684.51 690
3685.08 703
3685.65 820
3686.23 730
3686.80 806
3687.37 787
3687.94 820
3688.52 757
3689.09 771
3689.66 830
3690.23 727
3690.81 698
3691.38 792
3691.95 813
3692.52 769
3693.10 688
3693.67 728
3694.24 736
3694.82 740
3695.39 631
3695.96 596
3696.54 738
3697.11 795
3697.68 734
3698.26 820
3698.83 670
3699.40 753
3699.98 775
3700.55 837
3701.12 773
3701.70 685
3702.27 740
3702.85 838
3703.42 849
3703.99 775
3704.57 776
3705.14 796
3705.71 773
3706.29 757
3706.86 690
3707.44 876
3708.01 897
3708.59 902
3709.16 804
3709.73 781
3710.31 753
3710.88 743
3711.46 758
3712.03 860
3712.61 826
3713.18 772
3713.75 833
3714.33 899
3714.90 873
3715.48 774
3716.05 883
3716.63 799
3717.20 814
3717.78 724
3718.35 606
3718.93 727
3719.50 702
3720.08 742
3720.65 720
3721.23 782
3721.80 721
3722.38 756
3722.95 692
3723.53 642
3724.11 709
3724.68 757
3725.26 758
3725.83 709
3726.41 685
3726.98 760
3727.56 752
3728.13 848
3728.71 776
3729.29 713
3729.86 863
3730.44 786
3731.01 696
3731.59 818
3732.17 786
3732.74 732
3733.32 695
3733.89 686
3734.47 729
3735.05 710
3735.62 785
3736.20 751
3736.77 742
3737.35 736
3737.93 731
3738.50 789
3739.08 816
3739.66 689
3740.23 788
3740.81 666
3741.39 624
3741.96 731
3742.54 643
3743.12 656
3743.69 620
3744.27 649
3744.85 700
3745.43 733
3746.00 672
3746.58 790
3747.16 656
3747.73 676
3748.31 734
3748.89 810
3749.47 733
3750.04 604
3750.62 731
3751.20 746
3751.78 657
3752.35 606
3752.93 620
3753.51 618
3754.09 665
3754.66 671
3755.24 741
3755.82 746
3756.40 651
3756.98 601
3757.55 548
3758.13 660
3758.71 694
3759.29 707
3759.87 736
3760.44 787
3761.02 805
3761.60 863
3762.18 835
3762.76 852
3763.34 838
3763.91 750
3764.49 786
3765.07 750
3765.65 726
3766.23 683
3766.81 717
3767.39 707
3767.96 744
3768.54 829
3769.12 869
3769.70 793
3770.28 781
3770.86 731
3771.44 763
3772.02 816
3772.60 818
3773.18 708
3773.76 695
3774.33 685
3774.91 793
3775.49 728
3776.07 726
3776.65 743
3777.23 697
3777.81 704
3778.39 653
3778.97 681
3779.55 588
3780.13 643
3780.71 646
3781.29 623
3781.87 695
3782.45 650
3783.03 766
3783.61 725
3784.19 648
3784.77 748
3785.35 808
3785.93 760
3786.51 678
3787.09 666
3787.67 694
3788.25 804
3788.83 761
3789.41 776
3789.99 816
3790.57 732
3791.15 776
3791.73 784
3792.31 734
3792.89 780
3793.48 784
3794.06 812
3794.64 901
3795.22 733
3795.80 776
3796.38 754
3796.96 711
3797.54 733
3798.12 715
3798.70 869
3799.28 904
3799.87 969
3800.45 1008
3801.03 952
3801.61 954
3802.19 1015
3802.77 1016
3803.35 908
3803.94 959
3804.52 1074
3805.10 971
3805.68 937
3806.26 941
3806.84 934
3807.43 1053
3808.01 1082
3808.59 997
3809.17 992
3809.75 905
3810.34 1010
3810.92 993
3811.50 990
3812.08 1001
3812.66 1140
3813.25 1173
3813.83 1159
3814.41 1122
3814.99 1167
3815.58 1155
3816.16 1310
3816.74 1318
3817.32 1203
3817.91 1168
3818.49 1061
3819.07 1039
3819.65 960
3820.24 868
3820.82 902
3821.40 878
3821.99 838
3822.57 842
3823.15 795
3823.73 851
3824.32 838
3824.90 868
3825.48 858
3826.07 795
3826.65 738
3827.23 835
3827.82 781
3828.40 710
3828.98 656
3829.57 654
3830.15 695
3830.73 797
3831.32 747
3831.90 651
3832.49 805
3833.07 736
3833.65 728
3834.24 723
3834.82 688
3835.41 678
3835.99 745
3836.57 647
3837.16 698
3837.74 691
3838.33 689
3838.91 696
3839.49 664
3840.08 681
3840.66 732
3841.25 619
3841.83 659
3842.42 671
3843.00 665
3843.58 664
3844.17 697
3844.75 690
3845.34 757
3845.92 607
3846.51 693
3847.09 705
3847.68 649
3848.26 680
3848.85 660
3849.43 764
3850.02 786
3850.60 670
3851.19 670
3851.77 619
3852.36 650
3852.94 695
3853.53 724
3854.11 754
3854.70 726
3855.29 665
3855.87 604
3856.46 699
3857.04 697
3857.63 743
3858.21 711
3858.80 709
3859.39 675
3859.97 739
3860.56 753
3861.14 835
3861.73 802
3862.31 842
3862.90 843
3863.49 754
3864.07 737
3864.66 882
3865.25 803
3865.83 938
3866.42 897
3867.00 951
3867.59 943
3868.18 890
3868.76 890
3869.35 906
3869.94 807
3870.52 830
3871.11 784
3871.70 751
3872.28 712
3872.87 670
3873.46 780
3874.04 751
3874.63 793
3875.22 837
3875.80 808
3876.39 846
3876.98 747
3877.57 856
3878.15 770
3878.74 766
3879.33 795
3879.92 773
3880.50 836
3881.09 674
3881.68 684
3882.26 688
3882.85 697
3883.44 734
3884.03 681
3884.62 629
3885.20 615
3885.79 610
3886.38 649
3886.97 681
3887.55 631
3888.14 640
3888.73 721
3889.32 846
3889.91 863
3890.49 909
3891.08 828
3891.67 801
3892.26 899
3892.85 781
3893.44 766
3894.02 745
3894.61 787
3895.20 879
3895.79 772
3896.38 741
3896.97 761
3897.56 795
3898.14 791
3898.73 858
3899.32 844
3899.91 814
3900.50 760
3901.09 664
3901.68 695
3902.27 685
3902.86 663
3903.44 674
3904.03 608
3904.62 730
3905.21 685
3905.80 757
3906.39 840
3906.98 822
3907.57 798
3908.16 906
3908.75 745
3909.34 783
3909.93 799
3910.52 796
3911.11 857
3911.70 725
3912.29 605
3912.88 615
3913.47 657
3914.06 663
3914.65 695
3915.24 649
3915.83 681
3916.42 707
3917.01 627
3917.60 627
3918.19 634
3918.78 655
3919.37 654
3919.96 660
3920.55 686
3921.14 639
3921.73 665
3922.32 666
3922.91 692
3923.50 682
3924.09 733
3924.68 671
3925.27 651
3925.86 644
3926.45 612
3927.05 607
3927.64 604
3928.23 590
3928.82 698
3929.41 691
3930.00 605
3930.59 637
3931.18 588
3931.77 589
3932.37 722
3932.96 635
3933.55 618
3934.14 599
3934.73 608
3935.32 611
3935.91 638
3936.51 608
3937.10 640
3937.69 632
3938.28 677
3938.87 673
3939.46 734
3940.06 643
3940.65 619
3941.24 650
3941.83 660
3942.42 630
3943.02 722
3943.61 713
3944.20 717
3944.79 679
3945.39 625
3945.98 614
3946.57 619
3947.16 668
3947.76 700
3948.35 718
3948.94 688
3949.53 560
3950.13 568
3950.72 595
3951.31 651
3951.90 678
3952.50 677
3953.09 676
3953.68 723
3954.28 694
3954.87 656
3955.46 658
3956.05 686
3956.65 721
3957.24 729
3957.83 837
3958.43 833
3959.02 723
3959.61 697
3960.21 661
3960.80 727
3961.39 711
3961.99 672
3962.58 674
3963.17 721
3963.77 734
3964.36 711
3964.96 786
3965.55 749
3966.14 808
3966.74 737
3967.33 844
3967.93 953
3968.52 972
3969.11 810
3969.71 831
3970.30 866
3970.90 784
3971.49 773
3972.08 891
3972.68 893
3973.27 878
3973.87 847
3974.46 1078
3975.06 1001
3975.65 1064
3976.25 1068
3976.84 1200
3977.43 1188
3978.03 1132
3978.62 1196
3979.22 1100
3979.81 1071
3980.41 934
3981.00 909
3981.60 1042
3982.19 1010
3982.79 910
3983.38 974
3983.98 956
3984.57 759
3985.17 876
3985.76 881
3986.36 865
3986.96 860
3987.55 807
3988.15 837
3988.74 767
3989.34 742
3989.93 739
3990.53 785
3991.12 739
3991.72 771
3992.32 806
3992.91 815
3993.51 801
3994.10 770
3994.70 797
3995.30 781
3995.89 816
3996.49 860
3997.08 876
3997.68 889
3998.28 761
3998.87 803
3999.47 881
4000.07 911
4000.66 881
4001.26 822
4001.85 753
4002.45 675
4003.05 706
4003.64 703
4004.24 700
4004.84 721
4005.43 859
4006.03 729
4006.63 774
4007.23 804
4007.82 765
4008.42 768
4009.02 736
4009.61 770
4010.21 732
4010.81 737
4011.41 763
4012.00 818
4012.60 788
4013.20 685
4013.79 701
4014.39 730
4014.99 747
4015.59 751
4016.18 728
4016.78 724
4017.38 801
4017.98 902
4018.58 813
4019.17 730
4019.77 718
4020.37 724
4020.97 803
4021.56 784
4022.16 698
4022.76 697
4023.36 710
4023.96 695
4024.56 741
4025.15 745
4025.75 759
4026.35 821
4026.95 787
4027.55 780
4028.15 902
4028.74 956
4029.34 748
4029.94 761
4030.54 805
4031.14 802
4031.74 859
4032.34 926
4032.93 976
4033.53 1011
4034.13 1035
4034.73 1086
4035.33 1189
4035.93 1137
4036.53 1116
4037.13 1041
4037.73 928
4038.33 872
4038.93 827
4039.52 795
4040.12 782
4040.72 771
4041.32 683
4041.92 674
4042.52 702
4043.12 722
4043.72 675
4044.32 670
4044.92 716
4045.52 790
4046.12 734
4046.72 656
4047.32 683
4047.92 681
4048.52 637
4049.12 696
4049.72 709
4050.32 707
4050.92 704
4051.52 714
4052.12 703
4052.72 630
4053.32 766
4053.92 695
4054.52 596
4055.12 620
4055.72 676
4056.32 723
4056.92 601
4057.52 582
4058.13 667
4058.73 665
4059.33 639
4059.93 682
4060.53 643
4061.13 598
4061.73 627
4062.33 592
4062.93 600
4063.53 679
4064.14 631
4064.74 640
4065.34 609
4065.94 629
4066.54 600
4067.14 572
4067.74 602
4068.34 644
4068.95 691
4069.55 688
4070.15 742
4070.75 651
4071.35 611
4071.95 604
4072.56 615
4073.16 622
4073.76 598
4074.36 591
4074.96 628
4075.57 564
4076.17 583
4076.77 595
4077.37 714
4077.97 638
4078.58 551
4079.18 630
4079.78 746
4080.38 620
4080.99 577
4081.59 632
4082.19 621
4082.79 666
4083.40 605
4084.00 668
4084.60 675
4085.20 725
4085.81 812
4086.41 710
4087.01 629
4087.61 651
4088.22 592
4088.82 615
4089.42 612
4090.03 615
4090.63 641
4091.23 645
4091.84 674
4092.44 650
4093.04 623
4093.65 599
4094.25 605
4094.85 639
4095.46 627
4096.06 614
4096.66 634
4097.27 597
4097.87 619
4098.47 589
4099.08 609
4099.68 643
4100.29 640
4100.89 665
4101.49 586
4102.10 574
4102.70 617
4103.30 679
4103.91 588
4104.51 475
4105.12 553
4105.72 668
4106.33 662
4106.93 593
4107.53 621
4108.14 585
4108.74 537
4109.35 598
4109.95 657
4110.56 637
4111.16 586
4111.77 587
4112.37 617
4112.98 587
4113.58 539
4114.19 541
4114.79 556
4115.40 598
4116.00 618
4116.61 663
4117.21 608
4117.82 624
4118.42 598
4119.03 565
4119.63 528
4120.24 640
4120.84 630
4121.45 597
4122.05 530
4122.66 531
4123.26 620
4123.87 667
4124.47 587
4125.08 535
4125.69 535
4126.29 585
4126.90 595
4127.50 542
4128.11 600
4128.71 631
4129.32 525
4129.93 540
4130.53 543
4131.14 627
4131.74 717
4132.35 605
4132.96 583
4133.56 635
4134.17 650
4134.78 565
4135.38 627
4135.99 649
4136.60 678
4137.20 751
4137.81 677
4138.42 699
4139.02 790
4139.63 804
4140.24 850
4140.84 812
4141.45 766
4142.06 748
4142.66 815
4143.27 746
4143.88 857
4144.48 753
4145.09 778
4145.70 803
4146.31 783
4146.91 751
4147.52 681
4148.13 647
4148.73 677
4149.34 729
4149.95 717
4150.56 660
4151.16 595
4151.77 588
4152.38 691
4152.99 598
4153.60 681
4154.20 630
4154.81 558
4155.42 614
4156.03 625
4156.63 603
4157.24 603
4157.85 723
4158.46 803
4159.07 781
4159.68 779
4160.28 687
4160.89 704
4161.50 772
4162.11 740
4162.72 766
4163.33 743
4163.93 738
4164.54 748
4165.15 689
4165.76 679
4166.37 741
4166.98 661
4167.59 699
4168.19 733
4168.80 672
4169.41 729
4170.02 741
4170.63 681
4171.24 756
4171.85 668
4172.46 726
4173.07 790
4173.68 699
4174.29 780
4174.89 740
4175.50 715
4176.11 790
4176.72 775
4177.33 679
4177.94 592
4178.55 588
4179.16 658
4179.77 711
4180.38 613
4180.99 633
4181.60 675
4182.21 654
4182.82 657
4183.43 606
4184.04 646
4184.65 706
4185.26 719
4185.87 719
4186.48 601
4187.09 637
4187.70 660
4188.31 644
4188.92 624
4189.53 598
4190.14 559
4190.75 630
4191.36 606
4191.97 733
4192.58 714
4193.19 698
4193.80 747
4194.42 692
4195.03 783
4195.64 692
4196.25 745
4196.86 799
4197.47 718
4198.08 747
4198.69 750
4199.30 771
4199.91 742
4200.53 691
4201.14 668
4201.75 703
4202.36 649
4202.97 665
4203.58 627
4204.19 690
4204.80 644
4205.42 701
4206.03 805
4206.64 682
4207.25 680
4207.86 687
4208.47 645
4209.09 675
4209.70 604
4210.31 731
4210.92 667
4211.53 688
4212.15 671
4212.76 729
4213.37 599
4213.98 581
4214.59 692
4215.21 653
4215.82 792
4216.43 708
4217.04 662
4217.66 655
4218.27 732
4218.88 781
4219.49 751
4220.11 706
4220.72 753
4221.33 744
4221.94 768
4222.56 778
4223.17 808
4223.78 877
4224.40 714
4225.01 792
4225.62 710
4226.23 719
4226.85 813
4227.46 783
4228.07 771
4228.69 797
4229.30 837
4229.91 836
4230.53 880
4231.14 929
4231.75 958
4232.37 1005
4232.98 1169
4233.59 1322
4234.21 1305
4234.82 1551
4235.44 1663
4236.05 1491
4236.66 1657
4237.28 1652
4237.89 1553
4238.50 1320
4239.12 1236
4239.73 1176
4240.35 1130
4240.96 954
4241.58 905
4242.19 895
4242.80 867
4243.42 831
4244.03 745
4244.65 831
4245.26 819
4245.88 888
4246.49 845
4247.10 771
4247.72 815
4248.33 749
4248.95 783
4249.56 751
4250.18 729
4250.79 805
4251.41 787
4252.02 708
4252.64 767
4253.25 714
4253.87 727
4254.48 738
4255.10 745
4255.71 794
4256.33 722
4256.94 694
4257.56 727
4258.17 682
4258.79 678
4259.41 673
4260.02 717
4260.64 741
4261.25 700
4261.87 787
4262.48 714
4263.10 693
4263.71 612
4264.33 717
4264.95 803
4265.56 682
4266.18 731
4266.79 684
4267.41 719
4268.03 703
4268.64 702
4269.26 730
4269.87 694
4270.49 717
4271.11 685
4271.72 693
4272.34 842
4272.96 752
4273.57 772
4274.19 829
4274.81 859
4275.42 789
4276.04 940
4276.66 960
4277.27 955
4277.89 1029
4278.51 1105
4279.12 992
4279.74 869
4280.36 804
4280.97 795
4281.59 784
4282.21 759
4282.83 668
4283.44 660
4284.06 753
4284.68 695
4285.29 703
4285.91 615
4286.53 673
4287.15 714
4287.76 617
4288.38 680
4289.00 646
4289.62 647
4290.23 624
4290.85 683
4291.47 651
4292.09 647
4292.71 633
4293.32 591
4293.94 592
4294.56 663
4295.18 635
4295.80 683
4296.41 773
4297.03 693
4297.65 648
4298.27 678
4298.89 589
4299.50 696
4300.12 724
4300.74 683
4301.36 684
4301.98 693
4302.60 623
4303.22 670
4303.83 699
4304.45 632
4305.07 630
4305.69 785
4306.31 669
4306.93 660
4307.55 644
4308.17 668
4308.79 662
4309.40 651
4310.02 708
4310.64 684
4311.26 674
4311.88 648
4312.50 708
4313.12 732
4313.74 677
4314.36 617
4314.98 589
4315.60 652
4316.22 647
4316.84 609
4317.46 566
4318.08 692
4318.70 736
4319.32 681
4319.94 711
4320.56 810
4321.18 753
4321.80 718
4322.42 782
4323.04 704
4323.66 812
4324.28 758
4324.90 799
4325.52 844
4326.14 777
4326.76 937
4327.38 882
4328.00 906
4328.62 853
4329.24 780
4329.86 971
4330.48 980
4331.10 876
4331.72 838
4332.34 1160
4332.96 1061
4333.58 1138
4334.20 1200
4334.82 1326
4335.45 1578
4336.07 1717
4336.69 1933
4337.31 1987
4337.93 2087
4338.55 2246
4339.17 2274
4339.79 2183
4340.41 2085
4341.04 2027
4341.66 2086
4342.28 1924
4342.90 1861
4343.52 2009
4344.14 2187
4344.76 2438
4345.39 2746
4346.01 2829
4346.63 3293
4347.25 3348
4347.87 3177
4348.50 2842
4349.12 3068
4349.74 2992
4350.36 2412
4350.98 2113
4351.61 1805
4352.23 1656
4352.85 1448
4353.47 1354
4354.09 1171
4354.72 1136
4355.34 1103
4355.96 1015
4356.58 943
4357.21 1024
4357.83 1004
4358.45 1023
4359.07 1102
4359.70 1001
4360.32 1013
4360.94 977
4361.56 1016
4362.19 1068
4362.81 978
4363.43 940
4364.06 996
4364.68 969
4365.30 867
4365.93 874
4366.55 883
4367.17 817
4367.80 800
4368.42 785
4369.04 843
4369.67 752
4370.29 792
4370.91 769
4371.54 707
4372.16 740
4372.78 726
4373.41 731
4374.03 756
4374.65 697
4375.28 700
4375.90 694
4376.53 824
4377.15 737
4377.77 732
4378.40 761
4379.02 857
4379.65 863
4380.27 897
4380.89 844
4381.52 830
4382.14 887
4382.77 844
4383.39 807
4384.02 824
4384.64 821
4385.26 783
4385.89 819
4386.51 771
4387.14 768
4387.76 747
4388.39 716
4389.01 676
4389.64 679
4390.26 806
4390.89 651
4391.51 621
4392.14 608
4392.76 646
4393.39 678
4394.01 684
4394.64 787
4395.26 763
4395.89 683
4396.51 678
4397.14 676
4397.76 582
4398.39 722
4399.01 751
4399.64 627
4400.27 756
4400.89 729
4401.52 700
4402.14 800
4402.77 710
4403.39 728
4404.02 670
4404.65 709
4405.27 673
4405.90 632
4406.52 704
4407.15 722
4407.78 656
4408.40 704
4409.03 704
4409.65 768
4410.28 676
4410.91 662
4411.53 673
4412.16 694
4412.79 648
4413.41 709
4414.04 721
4414.67 700
4415.29 797
4415.92 737
4416.55 677
4417.17 700
4417.80 733
4418.43 704
4419.05 607
4419.68 627
4420.31 628
4420.93 633
4421.56 711
4422.19 702
4422.82 619
4423.44 632
4424.07 743
4424.70 637
4425.32 633
4425.95 699
4426.58 635
4427.21 618
4427.83 644
4428.46 648
4429.09 604
4429.72 667
4430.35 694
4430.97 577
4431.60 609
4432.23 673
4432.86 726
4433.48 759
4434.11 757
4434.74 796
4435.37 717
4436.00 758
4436.62 760
4437.25 806
4437.88 871
4438.51 782
4439.14 748
4439.77 766
4440.39 739
4441.02 754
4441.65 720
4442.28 751
4442.91 682
4443.54 784
4444.17 673
4444.79 700
4445.42 677
4446.05 765
4446.68 771
4447.31 776
4447.94 687
4448.57 796
4449.20 812
4449.83 857
4450.46 793
4451.08 752
4451.71 788
4452.34 815
4452.97 922
4453.60 889
4454.23 910
4454.86 900
4455.49 945
4456.12 985
4456.75 1161
4457.38 1122
4458.01 1002
4458.64 1067
4459.27 1029
4459.90 961
4460.53 824
4461.16 835
4461.79 785
4462.42 758
4463.05 698
4463.68 763
4464.31 683
4464.94 677
4465.57 682
4466.20 702
4466.83 708
4467.46 700
4468.09 616
4468.72 604
4469.35 622
4469.98 650
4470.61 625
4471.24 613
4471.87 681
4472.50 645
4473.13 649
4473.76 567
4474.40 577
4475.03 580
4475.66 623
4476.29 741
4476.92 678
4477.55 613
4478.18 680
4478.81 690
4479.44 642
4480.07 675
4480.71 616
4481.34 649
4481.97 637
4482.60 660
4483.23 733
4483.86 787
4484.49 738
4485.13 687
4485.76 729
4486.39 751
4487.02 659
4487.65 698
4488.28 749
4488.92 701
4489.55 690
4490.18 789
4490.81 724
4491.44 701
4492.08 688
4492.71 680
4493.34 757
4493.97 718
4494.61 680
4495.24 717
4495.87 727
4496.50 814
4497.13 852
4497.77 833
4498.40 816
4499.03 884
4499.67 1008
4500.30 1206
4500.93 1213
4501.56 1151
4502.20 1261
4502.83 1191
4503.46 1212
4504.09 1142
4504.73 1040
4505.36 920
4505.99 888
4506.63 833
4507.26 886
4507.89 789
4508.53 756
4509.16 765
4509.79 845
4510.43 784
4511.06 820
4511.69 872
4512.33 759
4512.96 691
4513.59 749
4514.23 675
4514.86 726
4515.49 677
4516.13 623
4516.76 586
4517.40 598
4518.03 665
4518.66 640
4519.30 583
4519.93 573
4520.57 548
4521.20 536
4521.83 711
4522.47 652
4523.10 575
4523.74 632
4524.37 649
4525.01 658
4525.64 656
4526.27 668
4526.91 607
4527.54 595
4528.18 783
4528.81 759
4529.45 756
4530.08 744
4530.72 734
4531.35 753
4531.99 757
4532.62 878
4533.26 883
4533.89 787
4534.53 620
4535.16 581
4535.80 743
4536.43 658
4537.07 629
4537.70 635
4538.34 649
4538.97 592
4539.61 646
4540.24 683
4540.88 616
4541.52 563
4542.15 593
4542.79 561
4543.42 577
4544.06 534
4544.69 621
4545.33 693
4545.97 582
4546.60 590
4547.24 535
4547.87 654
4548.51 609
4549.15 581
4549.78 654
4550.42 660
4551.05 574
4551.69 576
4552.33 590
4552.96 605
4553.60 579
4554.24 571
4554.87 649
4555.51 525
4556.15 621
4556.78 665
4557.42 619
4558.06 555
4558.69 554
4559.33 524
4559.97 489
4560.60 536
4561.24 587
4561.88 614
4562.51 630
4563.15 533
4563.79 623
4564.43 645
4565.06 580
4565.70 478
4566.34 589
4566.97 617
4567.61 623
4568.25 674
4568.89 662
4569.52 559
4570.16 577
4570.80 533
4571.44 580
4572.07 595
4572.71 602
4573.35 710
4573.99 681
4574.63 702
4575.26 626
4575.90 592
4576.54 559
4577.18 581
4577.82 665
4578.45 581
4579.09 619
4579.73 592
4580.37 601
4581.01 652
4581.65 581
4582.28 620
4582.92 666
4583.56 638
4584.20 749
4584.84 766
4585.48 721
4586.12 688
4586.75 766
4587.39 849
4588.03 1017
4588.67 957
4589.31 962
4589.95 1168
4590.59 1443
4591.23 1391
4591.87 1365
4592.50 1605
4593.14 1528
4593.78 1312
4594.42 1239
4595.06 1352
4595.70 1132
4596.34 997
4596.98 992
4597.62 911
4598.26 816
4598.90 780
4599.54 846
4600.18 770
4600.82 782
4601.46 874
4602.10 836
4602.74 828
4603.38 748
4604.02 780
4604.66 892
4605.30 947
4605.94 881
4606.58 732
4607.22 735
4607.86 785
4608.50 784
4609.14 721
4609.78 742
4610.42 718
4611.06 774
4611.70 739
4612.34 714
4612.98 728
4613.62 762
4614.26 632
4614.90 731
4615.54 723
4616.18 613
4616.82 625
4617.47 686
4618.11 596
4618.75 639
4619.39 724
4620.03 635
4620.67 567
4621.31 630
4621.95 692
4622.59 588
4623.23 554
4623.88 598
4624.52 578
4625.16 607
4625.80 583
4626.44 662
4627.08 585
4627.72 605
4628.37 669
4629.01 799
4629.65 733
4630.29 678
4630.93 773
4631.58 808
4632.22 746
4632.86 794
4633.50 807
4634.14 720
4634.79 731
4635.43 745
4636.07 584
4636.71 615
4637.35 772
4638.00 686
4638.64 616
4639.28 637
4639.92 763
4640.57 657
4641.21 611
4641.85 680
4642.49 642
4643.14 560
4643.78 587
4644.42 642
4645.06 669
4645.71 685
4646.35 636
4646.99 659
4647.64 748
4648.28 689
4648.92 630
4649.56 704
4650.21 728
4650.85 640
4651.49 688
4652.14 674
4652.78 665
4653.42 663
4654.07 621
4654.71 714
4655.35 727
4656.00 707
4656.64 615
4657.29 629
4657.93 717
4658.57 647
4659.22 588
4659.86 631
4660.50 577
4661.15 603
4661.79 659
4662.44 615
4663.08 667
4663.72 574
4664.37 529
4665.01 566
4665.66 543
4666.30 552
4666.95 524
4667.59 611
4668.23 569
4668.88 545
4669.52 574
4670.17 497
4670.81 478
4671.46 522
4672.10 538
4672.75 567
4673.39 526
4674.04 574
4674.68 622
4675.32 628
4675.97 586
4676.61 603
4677.26 590
4677.90 622
4678.55 647
4679.20 630
4679.84 604
4680.49 608
4681.13 601
4681.78 673
4682.42 628
4683.07 595
4683.71 581
4684.36 582
4685.00 667
4685.65 618
4686.29 555
4686.94 526
4687.59 606
4688.23 626
4688.88 596
4689.52 572
4690.17 564
4690.82 637
4691.46 550
4692.11 633
4692.75 709
4693.40 675
4694.05 656
4694.69 684
4695.34 679
4695.98 775
4696.63 871
4697.28 981
4697.92 1097
4698.57 985
4699.22 883
4699.86 1027
4700.51 1080
4701.16 1095
4701.80 992
4702.45 1005
4703.10 1031
4703.74 967
4704.39 817
4705.04 724
4705.68 741
4706.33 770
4706.98 762
4707.63 800
4708.27 742
4708.92 742
4709.57 825
4710.21 763
4710.86 682
4711.51 687
4712.16 594
4712.80 678
4713.45 771
4714.10 771
4714.75 756
4715.39 714
4716.04 654
4716.69 669
4717.34 691
4717.99 609
4718.63 678
4719.28 716
4719.93 698
4720.58 608
4721.22 645
4721.87 671
4722.52 676
4723.17 648
4723.82 604
4724.47 621
4725.11 731
4725.76 660
4726.41 742
4727.06 748
4727.71 774
4728.36 759
4729.00 816
4729.65 825
4730.30 745
4730.95 686
4731.60 739
4732.25 706
4732.90 600
4733.55 606
4734.19 622
4734.84 642
4735.49 712
4736.14 616
4736.79 616
4737.44 606
4738.09 577
4738.74 610
4739.39 630
4740.04 658
4740.69 630
4741.34 732
4741.99 704
4742.64 702
4743.28 670
4743.93 661
4744.58 628
4745.23 640
4745.88 650
4746.53 652
4747.18 713
4747.83 680
4748.48 721
4749.13 705
4749.78 706
4750.43 676
4751.08 798
4751.73 769
4752.38 710
4753.03 827
4753.68 809
4754.33 722
4754.98 788
4755.63 726
4756.29 706
4756.94 689
4757.59 658
4758.24 680
4758.89 687
4759.54 634
4760.19 623
4760.84 595
4761.49 601
4762.14 617
4762.79 643
4763.44 740
4764.09 640
4764.74 685
4765.40 619
4766.05 643
4766.70 631
4767.35 660
4768.00 714
4768.65 605
4769.30 607
4769.95 567
4770.61 620
4771.26 617
4771.91 596
4772.56 597
4773.21 589
4773.86 578
4774.52 517
4775.17 502
4775.82 545
4776.47 552
4777.12 601
4777.77 579
4778.43 604
4779.08 670
4779.73 559
4780.38 614
4781.04 615
4781.69 567
4782.34 657
4782.99 610
4783.64 538
4784.30 542
4784.95 628
4785.60 580
4786.25 621
4786.91 600
4787.56 648
4788.21 733
4788.86 631
4789.52 629
4790.17 638
4790.82 579
4791.48 602
4792.13 614
4792.78 607
4793.43 595
4794.09 567
4794.74 589
4795.39 509
4796.05 574
4796.70 551
4797.35 588
4798.01 594
4798.66 587
4799.31 572
4799.97 570
4800.62 653
4801.27 586
4801.93 572
4802.58 580
4803.23 551
4803.89 609
4804.54 670
4805.20 637
4805.85 575
4806.50 614
4807.16 644
4807.81 625
4808.47 643
4809.12 627
4809.77 590
4810.43 604
4811.08 558
4811.74 593
4812.39 642
4813.04 644
4813.70 684
4814.35 688
4815.01 688
4815.66 795
4816.32 791
4816.97 754
4817.63 626
4818.28 693
4818.94 714
4819.59 717
4820.24 723
4820.90 676
4821.55 723
4822.21 750
4822.86 858
4823.52 790
4824.17 786
4824.83 775
4825.49 786
4826.14 758
4826.80 765
4827.45 851
4828.11 765
4828.76 839
4829.42 833
4830.07 874
4830.73 879
4831.38 912
4832.04 923
4832.69 883
4833.35 880
4834.01 971
4834.66 980
4835.32 966
4835.97 1095
4836.63 1044
4837.29 995
4837.94 1016
4838.60 1091
4839.25 1175
4839.91 1146
4840.57 1126
4841.22 1199
4841.88 1207
4842.54 1277
4843.19 1421
4843.85 1199
4844.50 1079
4845.16 1359
4845.82 1414
4846.47 1436
4847.13 1531
4847.79 1677
4848.44 1927
4849.10 2060
4849.76 2053
4850.41 2086
4851.07 2320
4851.73 2366
4852.39 2308
4853.04 2256
4853.70 2173
4854.36 2132
4855.01 1982
4855.67 1982
4856.33 2017
4856.99 2203
4857.64 2102
4858.30 2159
4858.96 2329
4859.62 2154
4860.27 2177
4860.93 2216
4861.59 2243
4862.25 2035
4862.90 1878
4863.56 1838
4864.22 1797
4864.88 1727
4865.53 1677
4866.19 1710
4866.85 1824
4867.51 1855
4868.17 1707
4868.83 1724
4869.48 1761
4870.14 1714
4870.80 1705
4871.46 1634
4872.12 1617
4872.77 1557
4873.43 1497
4874.09 1342
4874.75 1478
4875.41 1361
4876.07 1400
4876.73 1395
4877.38 1527
4878.04 1582
4878.70 1697
4879.36 1709
4880.02 1560
4880.68 1468
4881.34 1504
4882.00 1437
4882.66 1364
4883.31 1404
4883.97 1223
4884.63 1175
4885.29 1129
4885.95 1250
4886.61 1326
4887.27 1132
4887.93 1061
4888.59 1195
4889.25 1233
4889.91 1328
4890.57 1299
4891.23 1211
4891.89 1214
4892.55 1340
4893.21 1324
4893.87 1280
4894.53 1118
4895.19 1065
4895.85 1142
4896.51 1016
4897.17 1024
4897.83 1090
4898.49 1061
4899.15 1136
4899.81 1098
4900.47 1149
4901.13 1162
4901.79 1181
4902.45 1193
4903.11 1082
4903.77 1063
4904.43 1081
4905.09 954
4905.75 982
4906.41 936
4907.07 880
4907.73 830
4908.39 901
4909.05 841
4909.72 841
4910.38 843
4911.04 882
4911.70 889
4912.36 883
4913.02 910
4913.68 900
4914.34 811
4915.00 732
4915.67 752
4916.33 780
4916.99 727
4917.65 744
4918.31 871
4918.97 734
4919.63 731
4920.30 765
4920.96 756
4921.62 749
4922.28 786
4922.94 791
4923.60 711
4924.27 684
4924.93 736
4925.59 734
4926.25 742
4926.91 727
4927.58 724
4928.24 726
4928.90 704
4929.56 668
4930.22 708
4930.89 668
4931.55 745
4932.21 831
4932.87 728
4933.54 696
4934.20 738
4934.86 681
4935.52 652
4936.19 670
4936.85 730
4937.51 779
4938.18 791
4938.84 781
4939.50 775
4940.16 766
4940.83 675
4941.49 720
4942.15 693
4942.82 697
4943.48 607
4944.14 690
4944.81 665
4945.47 650
4946.13 652
4946.80 642
4947.46 642
4948.12 728
4948.79 660
4949.45 625
4950.11 636
4950.78 604
4951.44 559
4952.10 617
4952.77 595
4953.43 586
4954.10 652
4954.76 628
4955.42 687
4956.09 671
4956.75 679
4957.42 671
4958.08 675
4958.74 582
4959.41 723
4960.07 750
4960.74 761
4961.40 752
4962.07 895
4962.73 994
4963.39 914
4964.06 1033
4964.72 1025
4965.39 1033
4966.05 1051
4966.72 1032
4967.38 908
4968.05 971
4968.71 841
4969.38 811
4970.04 750
4970.71 714
4971.37 711
4972.04 724
4972.70 668
4973.37 690
4974.03 685
4974.70 755
4975.36 758
4976.03 711
4976.69 702
4977.36 764
4978.02 795
4978.69 843
4979.36 832
4980.02 762
4980.69 869
4981.35 650
4982.02 704
4982.68 729
4983.35 610
4984.02 653
4984.68 672
4985.35 658
4986.01 635
4986.68 708
4987.35 732
4988.01 803
4988.68 738
4989.34 794
4990.01 772
4990.68 723
4991.34 738
4992.01 756
4992.68 755
4993.34 746
4994.01 622
4994.68 600
4995.34 637
4996.01 533
4996.68 579
4997.34 638
4998.01 519
4998.68 498
4999.34 589
5000.01 560
5000.68 546
5001.34 556
5002.01 627
5002.68 603
5003.35 698
5004.01 595
5004.68 574
5005.35 525
5006.01 544
5006.68 644
5007.35 608
5008.02 654
5008.68 602
5009.35 617
5010.02 581
5010.69 622
5011.36 696
5012.02 563
5012.69 503
5013.36 552
5014.03 555
5014.69 577
5015.36 612
5016.03 538
5016.70 544
5017.37 530
5018.03 527
5018.70 555
5019.37 626
5020.04 594
5020.71 617
5021.38 569
5022.04 653
5022.71 701
5023.38 668
5024.05 618
5024.72 657
5025.39 611
5026.06 671
5026.72 611
5027.39 596
5028.06 584
5028.73 536
5029.40 576
5030.07 624
5030.74 579
5031.41 612
5032.08 614
5032.75 508
5033.41 523
5034.08 531
5034.75 605
5035.42 535
5036.09 472
5036.76 484
5037.43 539
5038.10 540
5038.77 526
5039.44 556
5040.11 597
5040.78 530
5041.45 542
5042.12 535
5042.79 543
5043.46 557
5044.13 542
5044.80 582
5045.47 543
5046.14 566
5046.81 584
5047.48 659
5048.15 583
5048.82 533
5049.49 535
5050.16 502
5050.83 514
5051.50 624
5052.17 557
5052.84 554
5053.51 561
5054.18 550
5054.85 595
5055.52 537
5056.19 468
5056.86 487
5057.53 511
5058.21 555
5058.88 539
5059.55 542
5060.22 532
5060.89 518
5061.56 487
5062.23 551
5062.90 562
5063.57 516
5064.24 533
5064.92 519
5065.59 568
5066.26 607
5066.93 605
5067.60 581
5068.27 529
5068.94 516
5069.62 543
5070.29 549
5070.96 561
5071.63 484
5072.30 545
5072.97 515
5073.65 523
5074.32 567
5074.99 588
5075.66 608
5076.33 697
5077.01 773
5077.68 676
5078.35 846
5079.02 844
5079.70 818
5080.37 730
5081.04 807
5081.71 777
5082.38 730
5083.06 666
5083.73 692
5084.40 549
5085.07 622
5085.75 625
5086.42 611
5087.09 645
5087.77 632
5088.44 604
5089.11 698
5089.78 801
5090.46 765
5091.13 674
5091.80 643
5092.48 687
5093.15 655
5093.82 652
5094.50 725
5095.17 651
5095.84 628
5096.52 612
5097.19 535
5097.86 622
5098.54 571
5099.21 558
5099.88 653
5100.56 578
5101.23 678
5101.90 591
5102.58 622
5103.25 688
5103.93 620
5104.60 685
5105.27 634
5105.95 599
5106.62 636
5107.30 707
5107.97 644
5108.64 660
5109.32 627
5109.99 654
5110.67 606
5111.34 609
5112.02 648
5112.69 603
5113.36 634
5114.04 626
5114.71 614
5115.39 657
5116.06 661
5116.74 797
5117.41 739
5118.09 646
5118.76 742
5119.44 737
5120.11 793
5120.79 684
5121.46 707
5122.14 657
5122.81 761
5123.49 643
5124.16 663
5124.84 650
5125.51 658
5126.19 675
5126.86 623
5127.54 549
5128.21 611
5128.89 633
5129.57 569
5130.24 672
5130.92 791
5131.59 803
5132.27 698
5132.94 668
5133.62 661
5134.30 718
5134.97 760
5135.65 796
5136.32 757
5137.00 694
5137.68 675
5138.35 596
5139.03 594
5139.70 559
5140.38 620
5141.06 565
5141.73 577
5142.41 595
5143.09 618
5143.76 605
5144.44 573
5145.12 577
5145.79 611
5146.47 506
5147.15 544
5147.82 494
5148.50 533
5149.18 469
5149.85 551
5150.53 572
5151.21 499
5151.88 514
5152.56 432
5153.24 450
5153.92 502
5154.59 496
5155.27 497
5155.95 541
5156.62 628
5157.30 465
5157.98 467
5158.66 497
5159.33 524
5160.01 498
5160.69 475
5161.37 534
5162.04 472
5162.72 541
5163.40 568
5164.08 531
5164.76 540
5165.43 521
5166.11 550
5166.79 531
5167.47 541
5168.15 556
5168.82 565
5169.50 563
5170.18 532
5170.86 486
5171.54 490
5172.22 447
5172.89 537
5173.57 508
5174.25 527
5174.93 545
5175.61 515
5176.29 529
5176.97 481
5177.64 503
5178.32 512
5179.00 541
5179.68 568
5180.36 567
5181.04 527
5181.72 653
5182.40 583
5183.08 531
5183.75 615
5184.43 494
5185.11 494
5185.79 518
5186.47 504
5187.15 570
5187.83 619
5188.51 529
5189.19 454
5189.87 499
5190.55 495
5191.23 502
5191.91 575
5192.59 506
5193.27 499
5193.95 471
5194.63 516
5195.31 541
5195.99 576
5196.67 506
5197.35 421
5198.03 534
5198.71 636
5199.39 611
5200.07 550
5200.75 495
5201.43 472
5202.11 526
5202.79 568
5203.47 600
5204.15 607
5204.83 587
5205.51 529
5206.19 557
5206.87 603
5207.55 653
5208.23 558
5208.91 602
5209.59 628
5210.27 580
5210.96 607
5211.64 594
5212.32 686
5213.00 696
5213.68 669
5214.36 581
5215.04 698
5215.72 708
5216.40 661
5217.09 734
5217.77 813
5218.45 699
5219.13 832
5219.81 874
5220.49 774
5221.17 727
5221.86 690
5222.54 755
5223.22 756
5223.90 758
5224.58 711
5225.27 646
5225.95 504
5226.63 644
5227.31 666
5227.99 633
5228.67 616
5229.36 533
5230.04 636
5230.72 664
5231.40 606
5232.09 649
5232.77 648
5233.45 599
5234.13 702
5234.82 649
5235.50 610
5236.18 627
5236.86 663
5237.55 604
5238.23 704
5238.91 668
5239.59 683
5240.28 775
5240.96 735
5241.64 649
5242.33 624
5243.01 700
5243.69 625
5244.37 624
5245.06 576
5245.74 566
5246.42 609
5247.11 579
5247.79 613
5248.47 642
5249.16 655
5249.84 721
5250.52 775
5251.21 784
5251.89 804
5252.58 662
5253.26 700
5253.94 625
5254.63 692
5255.31 776
5255.99 637
5256.68 578
5257.36 515
5258.05 554
5258.73 582
5259.41 612
5260.10 659
5260.78 582
5261.47 574
5262.15 597
5262.84 580
5263.52 589
5264.20 689
5264.89 661
5265.57 652
5266.26 657
5266.94 594
5267.63 711
5268.31 720
5269.00 617
5269.68 607
5270.37 598
5271.05 533
5271.73 570
5272.42 507
5273.10 539
5273.79 622
5274.47 588
5275.16 523
5275.85 461
5276.53 595
5277.22 579
5277.90 634
5278.59 582
5279.27 528
5279.96 569
5280.64 637
5281.33 657
5282.01 642
5282.70 728
5283.38 666
5284.07 609
5284.76 622
5285.44 618
5286.13 561
5286.81 596
5287.50 548
5288.19 576
5288.87 580
5289.56 541
5290.24 532
5290.93 543
5291.62 520
5292.30 574
5292.99 544
5293.67 559
5294.36 551
5295.05 579
5295.73 582
5296.42 545
5297.11 593
5297.79 631
5298.48 564
5299.17 563
5299.85 585
5300.54 699
5301.23 631
5301.91 584
5302.60 626
5303.29 618
5303.97 693
5304.66 674
5305.35 659
5306.04 667
5306.72 608
5307.41 629
5308.10 674
5308.78 730
5309.47 868
5310.16 811
5310.85 813
5311.53 904
5312.22 982
5312.91 865
5313.60 878
5314.28 897
5314.97 771
5315.66 806
5316.35 784
5317.04 677
5317.72 692
5318.41 722
5319.10 696
5319.79 713
5320.48 776
5321.16 871
5321.85 844
5322.54 861
5323.23 813
5323.92 717
5324.60 692
5325.29 701
5325.98 621
5326.67 623
5327.36 583
5328.05 545
5328.74 587
5329.42 597
5330.11 603
5330.80 528
5331.49 517
5332.18 525
5332.87 539
5333.56 581
5334.25 528
5334.93 472
5335.62 507
5336.31 588
5337.00 550
5337.69 492
5338.38 544
5339.07 559
5339.76 461
5340.45 510
5341.14 524
5341.83 484
5342.52 551
5343.21 605
5343.90 651
5344.58 652
5345.27 621
5345.96 599
5346.65 680
5347.34 709
5348.03 599
5348.72 624
5349.41 568
5350.10 625
5350.79 673
5351.48 678
5352.17 710
5352.86 616
5353.55 580
5354.24 745
5354.93 676
5355.62 618
5356.31 639
5357.01 444
5357.70 474
5358.39 538
5359.08 499
5359.77 556
5360.46 529
5361.15 513
5361.84 506
5362.53 565
5363.22 540
5363.91 564
5364.60 603
5365.29 544
5365.98 565
5366.68 565
5367.37 494
5368.06 490
5368.75 467
5369.44 467
5370.13 551
5370.82 551
5371.51 513
5372.21 472
5372.90 536
5373.59 502
5374.28 517
5374.97 502
5375.66 520
5376.35 452
5377.05 533
5377.74 486
5378.43 495
5379.12 501
5379.81 525
5380.51 456
5381.20 400
5381.89 429
5382.58 530
5383.27 537
5383.97 543
5384.66 508
5385.35 511
5386.04 478
5386.73 508
5387.43 482
5388.12 463
5388.81 455
5389.50 485
5390.20 544
5390.89 490
5391.58 552
5392.28 558
5392.97 505
5393.66 559
5394.35 520
5395.05 494
5395.74 419
5396.43 495
5397.13 512
5397.82 575
5398.51 511
5399.20 516
5399.90 464
5400.59 416
5401.28 486
5401.98 434
5402.67 459
5403.36 496
5404.06 471
5404.75 479
5405.44 507
5406.14 538
5406.83 535
5407.53 554
5408.22 527
5408.91 556
5409.61 586
5410.30 542
5410.99 484
5411.69 491
5412.38 572
5413.08 609
5413.77 483
5414.46 497
5415.16 498
5415.85 526
5416.55 486
5417.24 433
5417.94 465
5418.63 519
5419.32 573
5420.02 569
5420.71 491
5421.41 555
5422.10 596
5422.80 565
5423.49 571
5424.19 541
5424.88 485
5425.58 497
5426.27 493
5426.97 485
5427.66 485
5428.36 491
5429.05 521
5429.75 572
5430.44 605
5431.14 480
5431.83 529
5432.53 508
5433.22 541
5433.92 532
5434.61 536
5435.31 603
5436.00 687
5436.70 633
5437.40 636
5438.09 651
5438.79 674
5439.48 601
5440.18 667
5440.87 599
5441.57 586
5442.27 627
5442.96 642
5443.66 665
5444.35 716
5445.05 655
5445.75 647
5446.44 668
5447.14 743
5447.83 690
5448.53 759
5449.23 768
5449.92 799
5450.62 751
5451.32 789
5452.01 797
5452.71 719
5453.41 652
5454.10 677
5454.80 628
5455.50 642
5456.19 638
5456.89 580
5457.59 713
5458.28 702
5458.98 658
5459.68 645
5460.37 746
5461.07 673
5461.77 677
5462.47 693
5463.16 680
5463.86 718
5464.56 720
5465.25 686
5465.95 747
5466.65 717
5467.35 678
5468.04 685
5468.74 722
5469.44 819
5470.14 795
5470.84 745
5471.53 687
5472.23 775
5472.93 937
5473.63 992
5474.32 926
5475.02 925
5475.72 982
5476.42 1187
5477.12 1205
5477.82 1348
5478.51 1438
5479.21 1513
5479.91 1673
5480.61 1682
5481.31 1732
5482.01 1725
5482.70 1806
5483.40 1734
5484.10 1650
5484.80 1383
5485.50 1417
5486.20 1272
5486.90 1098
5487.59 1135
5488.29 1195
5488.99 1057
5489.69 1155
5490.39 1063
5491.09 1189
5491.79 1147
5492.49 1147
5493.19 1146
5493.89 1331
5494.58 1386
5495.28 1312
5495.98 1364
5496.68 1453
5497.38 1555
5498.08 1929
5498.78 2146
5499.48 2536
5500.18 2869
5500.88 3022
5501.58 3403
5502.28 3364
5502.98 3252
5503.68 3007
5504.38 2624
5505.08 2462
5505.78 1898
5506.48 1652
5507.18 1545
5507.88 1462
5508.58 1284
5509.28 1204
5509.98 1164
5510.68 1086
5511.38 1107
5512.08 1071
5512.78 1166
5513.48 1152
5514.18 1132
5514.88 1099
5515.58 1106
5516.28 1046
5516.98 1013
5517.68 1033
5518.39 1014
5519.09 953
5519.79 992
5520.49 1046
5521.19 960
5521.89 832
5522.59 804
5523.29 810
5523.99 857
5524.69 805
5525.40 716
5526.10 875
5526.80 819
5527.50 924
5528.20 905
5528.90 873
5529.60 913
5530.31 1009
5531.01 977
5531.71 902
5532.41 851
5533.11 877
5533.81 776
5534.52 741
5535.22 727
5535.92 772
5536.62 777
5537.32 699
5538.02 735
5538.73 760
5539.43 728
5540.13 752
5540.83 725
5541.54 665
5542.24 681
5542.94 633
5543.64 648
5544.34 648
5545.05 621
5545.75 676
5546.45 671
5547.15 645
5547.86 737
5548.56 663
5549.26 623
5549.97 586
5550.67 694
5551.37 619
5552.07 677
5552.78 669
5553.48 676
5554.18 619
5554.89 681
5555.59 670
5556.29 634
5557.00 670
5557.70 608
5558.40 542
5559.11 655
5559.81 653
5560.51 658
5561.22 653
5561.92 604
5562.62 603
5563.33 658
5564.03 653
5564.73 730
5565.44 688
5566.14 685
5566.85 713
5567.55 628
5568.25 589
5568.96 655
5569.66 585
5570.37 668
5571.07 709
5571.77 609
5572.48 664
5573.18 666
5573.89 675
5574.59 692
5575.29 667
5576.00 726
5576.70 715
5577.41 599
5578.11 575
5578.82 538
5579.52 621
5580.23 717
5580.93 650
5581.64 607
5582.34 582
5583.05 661
5583.75 591
5584.46 589
5585.16 578
5585.87 541
5586.57 598
5587.28 665
5587.98 644
5588.69 570
5589.39 610
5590.10 602
5590.80 678
5591.51 593
5592.21 538
5592.92 489
5593.62 512
5594.33 572
5595.04 572
5595.74 585
5596.45 650
5597.15 666
5597.86 561
5598.56 539
5599.27 532
5599.98 521
5600.68 568
5601.39 572
5602.09 522
5602.80 513
5603.51 590
5604.21 551
5604.92 471
5605.62 583
5606.33 597
5607.04 544
5607.74 525
5608.45 537
5609.16 518
5609.86 554
5610.57 523
5611.28 556
5611.98 551
5612.69 501
5613.40 540
5614.10 540
5614.81 569
5615.52 506
5616.22 519
5616.93 499
5617.64 468
5618.35 522
5619.05 513
5619.76 534
5620.47 509
5621.17 521
5621.88 567
5622.59 607
5623.30 558
5624.00 600
5624.71 563
5625.42 612
5626.13 596
5626.83 573
5627.54 629
5628.25 601
5628.96 566
5629.67 700
5630.37 771
5631.08 676
5631.79 609
5632.50 619
5633.21 642
5633.91 648
5634.62 672
5635.33 675
5636.04 765
5636.75 623
5637.45 684
5638.16 712
5638.87 620
5639.58 732
5640.29 697
5641.00 659
5641.70 727
5642.41 692
5643.12 651
5643.83 691
5644.54 738
5645.25 720
5645.96 643
5646.67 637
5647.38 666
5648.08 631
5648.79 600
5649.50 661
5650.21 544
5650.92 635
5651.63 611
5652.34 599
5653.05 659
5653.76 664
5654.47 726
5655.18 786
5655.89 827
5656.60 792
5657.30 874
5658.01 851
5658.72 833
5659.43 808
5660.14 836
5660.85 842
5661.56 883
5662.27 663
5662.98 661
5663.69 747
5664.40 766
5665.11 604
5665.82 566
5666.53 620
5667.24 539
5667.95 554
5668.66 627
5669.37 597
5670.08 565
5670.79 587
5671.50 605
5672.22 667
5672.93 615
5673.64 644
5674.35 622
5675.06 615
5675.77 565
5676.48 585
5677.19 569
5677.90 537
5678.61 651
5679.32 578
5680.03 574
5680.74 545
5681.46 544
5682.17 566
5682.88 556
5683.59 544
5684.30 545
5685.01 527
5685.72 460
5686.43 514
5687.15 678
5687.86 609
5688.57 565
5689.28 515
5689.99 550
5690.70 530
5691.42 514
5692.13 483
5692.84 453
5693.55 534
5694.26 497
5694.97 550
5695.69 454
5696.40 565
5697.11 541
5697.82 613
5698.53 557
5699.25 520
5699.96 572
5700.67 522
5701.38 595
5702.10 466
5702.81 484
5703.52 450
5704.23 498
5704.95 488
5705.66 475
5706.37 536
5707.08 513
5707.80 563
5708.51 480
5709.22 497
5709.93 523
5710.65 526
5711.36 544
5712.07 586
5712.79 545
5713.50 523
5714.21 448
5714.93 482
5715.64 448
5716.35 512
5717.07 555
5717.78 519
5718.49 497
5719.21 519
5719.92 527
5720.63 526
5721.35 547
5722.06 526
5722.77 477
5723.49 465
5724.20 514
5724.92 505
5725.63 565
5726.34 552
5727.06 594
5727.77 526
5728.48 585
5729.20 590
5729.91 656
5730.63 553
5731.34 491
5732.06 520
5732.77 535
5733.48 561
5734.20 596
5734.91 581
5735.63 581
5736.34 559
5737.06 476
5737.77 470
5738.49 530
5739.20 453
5739.91 508
5740.63 512
5741.34 505
5742.06 507
5742.77 590
5743.49 530
5744.20 496
5744.92 477
5745.63 486
5746.35 511
5747.06 567
5747.78 512
5748.49 533
5749.21 511
5749.93 463
5750.64 492
5751.36 491
5752.07 440
5752.79 489
5753.50 556
5754.22 477
5754.93 425
5755.65 413
5756.37 466
5757.08 449
5757.80 413
5758.51 507
5759.23 497
5759.95 483
5760.66 450
5761.38 466
5762.09 470
5762.81 456
5763.53 474
5764.24 480
5764.96 523
5765.67 504
5766.39 480
5767.11 457
5767.82 474
5768.54 507
5769.26 533
5769.97 522
5770.69 469
5771.41 473
5772.12 482
5772.84 537
5773.56 513
5774.27 520
5774.99 615
5775.71 585
5776.42 511
5777.14 493
5777.86 524
5778.58 496
5779.29 507
5780.01 528
5780.73 497
5781.45 453
5782.16 510
5782.88 534
5783.60 610
5784.31 578
5785.03 542
5785.75 587
5786.47 518
5787.19 576
5787.90 531
5788.62 526
5789.34 493
5790.06 565
5790.77 497
5791.49 585
5792.21 555
5792.93 574
5793.65 624
5794.36 671
5795.08 651
5795.80 669
5796.52 683
5797.24 716
5797.96 735
5798.67 853
5799.39 970
5800.11 1155
5800.83 1247
5801.55 1421
5802.27 1613
5802.99 1465
5803.70 1625
5804.42 1528
5805.14 1460
5805.86 1357
5806.58 1135
5807.30 1077
5808.02 903
5808.74 884
5809.46 812
5810.17 707
5810.89 644
5811.61 733
5812.33 674
5813.05 754
5813.77 728
5814.49 695
5815.21 730
5815.93 741
5816.65 696
5817.37 636
5818.09 700
5818.81 662
5819.53 663
5820.25 643
5820.97 600
5821.69 777
5822.41 666
5823.13 634
5823.85 591
5824.57 634
5825.29 677
5826.01 629
5826.73 635
5827.45 568
5828.17 566
5828.89 617
5829.61 567
5830.33 599
5831.05 554
5831.77 593
5832.49 659
5833.21 651
5833.93 529
5834.65 678
5835.37 611
5836.09 604
5836.81 536
5837.53 572
5838.25 598
5838.97 543
5839.70 573
5840.42 584
5841.14 598
5841.86 567
5842.58 597
5843.30 677
5844.02 638
5844.74 618
5845.46 607
5846.19 589
5846.91 642
5847.63 569
5848.35 589
5849.07 560
5849.79 571
5850.51 671
5851.24 524
5851.96 557
5852.68 626
5853.40 591
5854.12 589
5854.85 580
5855.57 590
5856.29 595
5857.01 568
5857.73 622
5858.46 600
5859.18 576
5859.90 590
5860.62 558
5861.34 561
5862.07 541
5862.79 512
5863.51 546
5864.23 570
5864.96 620
5865.68 563
5866.40 572
5867.12 608
5867.85 554
5868.57 541
5869.29 622
5870.01 621
5870.74 616
5871.46 664
5872.18 690
5872.91 599
5873.63 542
5874.35 611
5875.08 575
5875.80 567
5876.52 541
5877.25 606
5877.97 555
5878.69 580
5879.42 496
5880.14 535
5880.86 553
5881.59 605
5882.31 641
5883.03 698
5883.76 643
5884.48 673
5885.20 646
5885.93 661
5886.65 697
5887.38 690
5888.10 721
5888.82 758
5889.55 672
5890.27 638
5891.00 637
5891.72 566
5892.44 627
5893.17 623
5893.89 646
5894.62 582
5895.34 602
5896.07 564
5896.79 686
5897.51 636
5898.24 610
5898.96 620
5899.69 590
5900.41 554
5901.14 553
5901.86 594
5902.59 589
5903.31 620
5904.04 608
5904.76 565
5905.49 577
5906.21 611
5906.94 608
5907.66 649
5908.39 568
5909.11 620
5909.84 648
5910.56 660
5911.29 612
5912.01 649
5912.74 663
5913.46 647
5914.19 650
5914.92 630
5915.64 587
5916.37 600
5917.09 639
5917.82 663
5918.54 747
5919.27 665
5920.00 698
5920.72 701
5921.45 744
5922.17 667
5922.90 751
5923.63 742
5924.35 684
5925.08 753
5925.80 710
5926.53 770
5927.26 777
5927.98 773
5928.71 797
5929.44 752
5930.16 789
5930.89 823
5931.62 809
5932.34 880
5933.07 864
5933.80 741
5934.52 784
5935.25 804
5935.98 771
5936.70 853
5937.43 999
5938.16 974
5938.88 863
5939.61 927
5940.34 959
5941.07 889
5941.79 950
5942.52 983
5943.25 1062
5943.97 1100
5944.70 1096
5945.43 1062
5946.16 1141
5946.88 1070
5947.61 1186
5948.34 1197
5949.07 1308
5949.80 1492
5950.52 1555
5951.25 1730
5951.98 1752
5952.71 1913
5953.43 1870
5954.16 1930
5954.89 1846
5955.62 1738
5956.35 1632
5957.07 1510
5957.80 1536
5958.53 1544
5959.26 1553
5959.99 1670
5960.72 1700
5961.44 1625
5962.17 1690
5962.90 1822
5963.63 1978
5964.36 2209
5965.09 2434
5965.82 2661
5966.54 3062
5967.27 3184
5968.00 3256
5968.73 3497
5969.46 3355
5970.19 2782
5970.92 2799
5971.65 2511
5972.38 2235
5973.11 2198
5973.83 2144
5974.56 2179
5975.29 2011
5976.02 2073
5976.75 2024
5977.48 2040
5978.21 2076
5978.94 2007
5979.67 2016
5980.40 2141
5981.13 2170
5981.86 2242
5982.59 2077
5983.32 2148
5984.05 2198
5984.78 2209
5985.51 2227
5986.24 2297
5986.97 2231
5987.70 2253
5988.43 2166
5989.16 2312
5989.89 2308
5990.62 2284
5991.35 2215
5992.08 2084
5992.81 2289
5993.54 2290
5994.27 2287
5995.00 2328
5995.73 2307
5996.46 2346
5997.19 2487
5997.92 2422
5998.65 2382
5999.38 2479
6000.11 2672
6000.85 2476
6001.58 2507
6002.31 2641
6003.04 2395
6003.77 2425
6004.50 2370
6005.23 2440
6005.96 2462
6006.69 2632
6007.43 2782
6008.16 2871
6008.89 3310
6009.62 4090
6010.35 4773
6011.08 5594
6011.81 6400
6012.54 7447
6013.28 8593
6014.01 9229
6014.74 9800
6015.47 9788
6016.20 9695
6016.94 9306
6017.67 8226
6018.40 7217
6019.13 6157
6019.86 5320
6020.59 4567
6021.33 3763
6022.06 3364
6022.79 2943
6023.52 2507
6024.26 2286
6024.99 2086
6025.72 1993
6026.45 1916
6027.19 2037
6027.92 2022
6028.65 1817
6029.38 1780
6030.12 1747
6030.85 1801
6031.58 1641
6032.31 1710
6033.05 1645
6033.78 1621
6034.51 1619
6035.25 1581
6035.98 1549
6036.71 1524
6037.44 1678
6038.18 1627
6038.91 1624
6039.64 1701
6040.38 1691
6041.11 1747
6041.84 1772
6042.58 1821
6043.31 1795
6044.04 1700
6044.78 1837
6045.51 1899
6046.24 1897
6046.98 1883
6047.71 1973
6048.45 2138
6049.18 2251
6049.91 2433
6050.65 2764
6051.38 2926
6052.11 3156
6052.85 3409
6053.58 3503
6054.32 3744
6055.05 3436
6055.79 3219
6056.52 2925
6057.25 2710
6057.99 2367
6058.72 2423
6059.46 2070
6060.19 2066
6060.93 1901
6061.66 1838
6062.39 1830
6063.13 1940
6063.86 1848
6064.60 1694
6065.33 1629
6066.07 1619
6066.80 1588
6067.54 1590
6068.27 1545
6069.01 1556
6069.74 1618
6070.48 1547
6071.21 1527
6071.95 1531
6072.68 1582
6073.42 1483
6074.15 1458
6074.89 1390
6075.62 1369
6076.36 1346
6077.10 1412
6077.83 1313
6078.57 1342
6079.30 1232
6080.04 1367
6080.77 1348
6081.51 1369
6082.25 1377
6082.98 1293
6083.72 1168
6084.45 1173
6085.19 1246
6085.93 1176
6086.66 1104
6087.40 1176
6088.13 1180
6088.87 1099
6089.61 1109
6090.34 1265
6091.08 1250
6091.81 1108
6092.55 1064
6093.29 1162
6094.02 1131
6094.76 1129
6095.50 1061
6096.23 1059
6096.97 1063
6097.71 1079
6098.44 1124
6099.18 1089
6099.92 1114
6100.65 981
6101.39 990
6102.13 1015
6102.87 954
6103.60 971
6104.34 905
6105.08 948
6105.81 965
6106.55 968
6107.29 1002
6108.03 931
6108.76 982
6109.50 1028
6110.24 975
6110.98 939
6111.71 964
6112.45 978
6113.19 969
6113.93 1029
6114.66 924
6115.40 1026
6116.14 1054
6116.88 1127
6117.62 1038
6118.35 1085
6119.09 1074
6119.83 1068
6120.57 1034
6121.31 1077
6122.04 1106
6122.78 1030
6123.52 1154
6124.26 1209
6125.00 1169
6125.74 1107
6126.47 1128
6127.21 992
6127.95 1048
6128.69 1046
6129.43 1116
6130.17 1199
6130.91 1100
6131.64 989
6132.38 1125
6133.12 1027
6133.86 1023
6134.60 1061
6135.34 1125
6136.08 1078
6136.82 1116
6137.56 1093
6138.30 1161
6139.04 1063
6139.77 1108
6140.51 1124
6141.25 1113
6141.99 1143
6142.73 1169
6143.47 1086
6144.21 1107
6144.95 1114
6145.69 1136
6146.43 1078
6147.17 1043
6147.91 1087
6148.65 1115
6149.39 1174
6150.13 1185
6150.87 1083
6151.61 1127
6152.35 1086
6153.09 1198
6153.83 1149
6154.57 1166
6155.31 1185
6156.05 1267
6156.79 1337
6157.53 1182
6158.27 1317
6159.01 1513
6159.75 1459
6160.49 1403
6161.23 1483
6161.97 1607
6162.71 1578
6163.45 1567
6164.20 1609
6164.94 1757
6165.68 1713
6166.42 1812
6167.16 2043
6167.90 2005
6168.64 2067
6169.38 1924
6170.12 1895
6170.86 2002
6171.61 1853
6172.35 1767
6173.09 1788
6173.83 1776
6174.57 1783
6175.31 1604
6176.05 1543
6176.79 1507
6177.54 1716
6178.28 1715
6179.02 1556
6179.76 1635
6180.50 1692
6181.24 1709
6181.99 1620
6182.73 1735
6183.47 1878
6184.21 1849
6184.95 1828
6185.70 1835
6186.44 1949
6187.18 1961
6187.92 2050
6188.66 2089
6189.41 2127
6190.15 2161
6190.89 2283
6191.63 2264
6192.38 2318
6193.12 2369
6193.86 2412
6194.60 2418
6195.35 2542
6196.09 2542
6196.83 2644
6197.57 2548
6198.32 2515
6199.06 2443
6199.80 2430
6200.55 2534
6201.29 2676
6202.03 2696
6202.78 3013
6203.52 3542
6204.26 4235
6205.00 5147
6205.75 6395
6206.49 7600
6207.23 9196
6207.98 11236
6208.72 12739
6209.46 14073
6210.21 14984
6210.95 15159
6211.70 14659
6212.44 13292
6213.18 11936
6213.93 10502
6214.67 8802
6215.41 7198
6216.16 6146
6216.90 5016
6217.65 4083
6218.39 3505
6219.13 2960
6219.88 2697
6220.62 2386
6221.37 2266
6222.11 2151
6222.85 2143
6223.60 2122
6224.34 2030
6225.09 2008
6225.83 1998
6226.58 2120
6227.32 1911
6228.07 1871
6228.81 1788
6229.56 1539
6230.30 1490
6231.04 1388
6231.79 1381
6232.53 1321
6233.28 1299
6234.02 1413
6234.77 1443
6235.51 1499
6236.26 1539
6237.00 1505
6237.75 1718
6238.49 1851
6239.24 1846
6239.99 2058
6240.73 2097
6241.48 2037
6242.22 1998
6242.97 2072
6243.71 2098
6244.46 1862
6245.20 1840
6245.95 1714
6246.70 1790
6247.44 1850
6248.19 1906
6248.93 1927
6249.68 1862
6250.42 1760
6251.17 1750
6251.92 1675
6252.66 1595
6253.41 1645
6254.15 1693
6254.90 1525
6255.65 1470
6256.39 1445
6257.14 1438
6257.89 1431
6258.63 1411
6259.38 1408
6260.13 1510
6260.87 1494
6261.62 1478
6262.37 1426
6263.11 1471
6263.86 1370
6264.61 1339
6265.35 1287
6266.10 1316
6266.85 1255
6267.59 1321
6268.34 1313
6269.09 1328
6269.83 1382
6270.58 1411
6271.33 1407
6272.08 1288
6272.82 1285
6273.57 1242
6274.32 1379
6275.06 1352
6275.81 1349
6276.56 1339
6277.31 1322
6278.05 1403
6278.80 1562
6279.55 1435
6280.30 1385
6281.05 1329
6281.79 1392
6282.54 1350
6283.29 1295
6284.04 1330
6284.78 1325
6285.53 1249
6286.28 1185
6287.03 1105
6287.78 1132
6288.53 1098
6289.27 1062
6290.02 1039
6290.77 984
6291.52 1020
6292.27 1058
6293.02 1055
6293.76 1074
6294.51 993
6295.26 951
6296.01 905
6296.76 895
6297.51 963
6298.26 921
6299.00 999
6299.75 909
6300.50 957
6301.25 947
6302.00 869
6302.75 852
6303.50 872
6304.25 920
6305.00 934
6305.75 908
6306.50 887
6307.24 938
6307.99 978
6308.74 1034
6309.49 1070
6310.24 1177
6310.99 1138
6311.74 1122
6312.49 1202
6313.24 1137
6313.99 1168
6314.74 1035
6315.49 1027
6316.24 1046
6316.99 1031
6317.74 932
6318.49 905
6319.24 823
6319.99 903
6320.74 918
6321.49 951
6322.24 877
6322.99 839
6323.74 756
6324.49 820
6325.24 848
6325.99 885
6326.74 853
6327.49 798
6328.24 804
6328.99 867
6329.74 878
6330.50 742
6331.25 875
6332.00 841
6332.75 830
6333.50 789
6334.25 876
6335.00 847
6335.75 790
6336.50 862
6337.25 913
6338.00 889
6338.76 815
6339.51 857
6340.26 881
6341.01 905
6341.76 889
6342.51 908
6343.26 882
6344.02 880
6344.77 934
6345.52 914
6346.27 898
6347.02 904
6347.77 1012
6348.53 1055
6349.28 988
6350.03 1005
6350.78 1207
6351.53 1244
6352.29 1319
6353.04 1310
6353.79 1498
6354.54 1624
6355.29 1583
6356.05 1497
6356.80 1404
6357.55 1294
6358.30 1207
6359.06 1129
6359.81 1000
6360.56 935
6361.31 969
6362.07 964
6362.82 895
6363.57 883
6364.32 887
6365.08 942
6365.83 890
6366.58 977
6367.33 951
6368.09 926
6368.84 957
6369.59 1023
6370.35 920
6371.10 896
6371.85 935
6372.61 940
6373.36 897
6374.11 879
6374.87 863
6375.62 856
6376.37 948
6377.13 815
6377.88 849
6378.63 862
6379.39 818
6380.14 848
6380.89 854
6381.65 886
6382.40 951
6383.16 977
6383.91 863
6384.66 859
6385.42 893
6386.17 914
6386.92 742
6387.68 776
6388.43 851
6389.19 805
6389.94 745
6390.70 779
6391.45 805
6392.20 780
6392.96 800
6393.71 765
6394.47 726
6395.22 772
6395.98 780
6396.73 805
6397.49 782
6398.24 799
6399.00 786
6399.75 789
6400.51 796
6401.26 776
6402.02 799
6402.77 727
6403.53 726
6404.28 732
6405.04 783
6405.79 827
6406.55 867
6407.30 785
6408.06 928
6408.81 1007
6409.57 1015
6410.32 972
6411.08 1036
6411.83 1134
6412.59 1013
6413.34 989
6414.10 910
6414.86 876
6415.61 807
6416.37 856
6417.12 823
6417.88 816
6418.64 787
6419.39 798
6420.15 851
6420.90 848
6421.66 799
6422.42 706
6423.17 791
6423.93 793
6424.68 713
6425.44 751
6426.20 780
6426.95 796
6427.71 684
6428.47 678
6429.22 707
6429.98 706
6430.74 764
6431.49 733
6432.25 705
6433.01 701
6433.76 677
6434.52 771
6435.28 740
6436.03 759
6436.79 764
6437.55 755
6438.30 712
6439.06 732
6439.82 708
6440.58 703
6441.33 781
6442.09 798
6442.85 730
6443.61 767
6444.36 708
6445.12 735
6445.88 750
6446.64 758
6447.39 740
6448.15 755
6448.91 713
6449.67 701
6450.42 733
6451.18 766
6451.94 838
6452.70 760
6453.46 834
6454.21 799
6454.97 740
6455.73 766
6456.49 764
6457.25 762
6458.00 873
6458.76 808
6459.52 810
6460.28 857
6461.04 814
6461.80 888
6462.55 876
6463.31 851
6464.07 872
6464.83 858
6465.59 918
6466.35 909
6467.11 945
6467.87 924
6468.62 856
6469.38 872
6470.14 889
6470.90 910
6471.66 983
6472.42 1013
6473.18 1020
6473.94 1030
6474.70 990
6475.46 978
6476.22 919
6476.97 900
6477.73 928
6478.49 1011
6479.25 998
6480.01 1061
6480.77 1061
6481.53 1074
6482.29 1112
6483.05 1101
6483.81 1074
6484.57 1062
6485.33 1152
6486.09 1213
6486.85 1233
6487.61 1317
6488.37 1304
6489.13 1248
6489.89 1268
6490.65 1368
6491.41 1398
6492.17 1418
6492.93 1536
6493.69 1564
6494.45 1679
6495.21 1667
6495.97 1632
6496.73 1684
6497.49 1582
6498.26 1647
6499.02 1597
6499.78 1557
6500.54 1658
6501.30 1602
6502.06 1740
6502.82 1664
6503.58 1557
6504.34 1609
6505.10 1657
6505.86 1752
6506.62 1768
6507.39 1803
6508.15 1710
6508.91 1804
6509.67 1947
6510.43 2049
6511.19 2036
6511.95 2062
6512.72 1982
6513.48 2084
6514.24 2037
6515.00 2144
6515.76 2194
6516.52 2119
6517.28 2025
6518.05 1976
6518.81 2098
6519.57 2177
6520.33 2295
6521.09 2420
6521.86 2527
6522.62 2731
6523.38 3133
6524.14 3231
6524.90 3430
6525.67 3773
6526.43 4041
6527.19 4532
6527.95 5167
6528.72 5183
6529.48 5362
6530.24 5494
6531.00 5589
6531.77 5747
6532.53 6121
6533.29 6891
6534.05 7340
6534.82 8451
6535.58 9467
6536.34 10410
6537.11 11325
6537.87 11407
6538.63 10881
6539.39 10065
6540.16 8998
6540.92 7848
6541.68 6740
6542.45 5496
6543.21 4393
6543.97 3607
6544.74 3022
6545.50 2690
6546.26 2341
6547.03 2106
6547.79 1973
6548.55 1813
6549.32 1790
6550.08 1875
6550.84 1817
6551.61 1797
6552.37 1777
6553.14 1714
6553.90 1644
6554.66 1651
6555.43 1589
6556.19 1629
6556.96 1608
6557.72 1524
6558.48 1492
6559.25 1465
6560.01 1596
6560.78 1529
6561.54 1651
6562.31 1687
6563.07 1770
6563.83 1823
6564.60 1730
6565.36 1801
6566.13 1829
6566.89 1899
6567.66 1898
6568.42 1975
6569.19 1998
6569.95 1900
6570.72 1875
6571.48 1820
6572.25 1874
6573.01 1978
6573.78 2019
6574.54 2183
6575.31 2240
6576.07 2217
6576.84 2181
6577.60 2112
6578.37 2131
6579.13 2073
6579.90 2054
6580.66 2203
6581.43 2158
6582.19 1933
6582.96 1994
6583.73 2135
6584.49 1931
6585.26 1968
6586.02 2039
6586.79 1940
6587.55 2068
6588.32 2084
6589.09 2058
6589.85 2153
6590.62 2271
6591.38 2613
6592.15 2812
6592.92 3079
6593.68 3270
6594.45 3361
6595.22 3794
6595.98 3821
6596.75 3864
6597.51 3742
6598.28 3556
6599.05 3348
6599.81 2964
6600.58 2730
6601.35 2491
6602.11 2315
6602.88 2141
6603.65 2034
6604.41 1990
6605.18 2106
6605.95 2002
6606.71 2010
6607.48 2095
6608.25 2169
6609.02 2384
6609.78 2417
6610.55 2321
6611.32 2249
6612.08 2173
6612.85 2255
6613.62 2002
6614.39 1876
6615.15 1755
6615.92 1760
6616.69 1628
6617.46 1534
6618.22 1497
6618.99 1491
6619.76 1509
6620.53 1426
6621.30 1395
6622.06 1344
6622.83 1377
6623.60 1374
6624.37 1351
6625.13 1322
6625.90 1405
6626.67 1362
6627.44 1324
6628.21 1310
6628.98 1351
6629.74 1430
6630.51 1546
6631.28 1509
6632.05 1407
6632.82 1695
6633.59 1874
6634.35 2050
6635.12 2071
6635.89 2129
6636.66 2108
6637.43 2133
6638.20 2138
6638.97 1953
6639.74 1776
6640.50 1718
6641.27 1620
6642.04 1471
6642.81 1501
6643.58 1445
6644.35 1280
6645.12 1379
6645.89 1342
6646.66 1363
6647.43 1459
6648.20 1424
6648.97 1297
6649.73 1378
6650.50 1364
6651.27 1421
6652.04 1380
6652.81 1418
6653.58 1540
6654.35 1413
6655.12 1530
6655.89 1632
6656.66 1580
6657.43 1584
6658.20 1638
6658.97 1586
6659.74 1507
6660.51 1525
6661.28 1464
6662.05 1468
6662.82 1437
6663.59 1454
6664.36 1381
6665.13 1340
6665.90 1364
6666.67 1405
6667.44 1438
6668.22 1411
6668.99 1381
6669.76 1382
6670.53 1415
6671.30 1541
6672.07 1440
6672.84 1454
6673.61 1560
6674.38 1573
6675.15 1595
6675.92 1482
6676.69 1528
6677.46 1568
6678.24 1704
6679.01 1553
6679.78 1584
6680.55 1770
6681.32 1836
6682.09 1883
6682.86 2023
6683.63 2237
6684.41 2450
6685.18 2549
6685.95 2524
6686.72 2580
6687.49 2643
6688.26 2454
6689.04 2294
6689.81 2054
6690.58 1890
6691.35 1671
6692.12 1555
6692.90 1511
6693.67 1389
6694.44 1395
6695.21 1390
6695.98 1362
6696.76 1279
6697.53 1380
6698.30 1469
6699.07 1351
6699.84 1334
6700.62 1295
6701.39 1352
6702.16 1362
6702.93 1342
6703.71 1333
6704.48 1277
6705.25 1374
6706.03 1303
6706.80 1279
6707.57 1227
6708.34 1268
6709.12 1362
6709.89 1311
6710.66 1328
6711.44 1285
6712.21 1199
6712.98 1259
6713.75 1232
6714.53 1067
6715.30 1134
6716.07 1132
6716.85 1162
6717.62 1129
6718.39 1039
6719.17 1082
6719.94 1150
6720.72 1032
6721.49 1002
6722.26 1100
6723.04 1095
6723.81 1107
6724.58 1077
6725.36 1121
6726.13 1072
6726.91 1069
6727.68 1049
6728.45 1119
6729.23 1128
6730.00 1180
6730.78 1140
6731.55 1237
6732.32 1252
6733.10 1343
6733.87 1313
6734.65 1287
6735.42 1237
6736.20 1275
6736.97 1379
6737.74 1293
6738.52 1227
6739.29 1332
6740.07 1443
6740.84 1310
6741.62 1394
6742.39 1388
6743.17 1315
6743.94 1458
6744.72 1481
6745.49 1369
6746.27 1422
6747.04 1471
6747.82 1554
6748.59 1585
6749.37 1762
6750.14 1834
6750.92 2005
6751.69 2220
6752.47 2464
6753.24 2575
6754.02 2563
6754.80 2629
6755.57 2528
6756.35 2379
6757.12 2093
6757.90 1958
6758.67 1703
6759.45 1538
6760.23 1554
6761.00 1488
6761.78 1408
6762.55 1331
6763.33 1258
6764.11 1289
6764.88 1277
6765.66 1286
6766.43 1235
6767.21 1255
6767.99 1245
6768.76 1317
6769.54 1314
6770.32 1230
6771.09 1187
6771.87 1140
6772.64 1188
6773.42 1277
6774.20 1151
6774.97 1238
6775.75 1228
6776.53 1220
6777.31 1218
6778.08 1286
6778.86 1274
6779.64 1154
6780.41 1104
6781.19 1095
6781.97 1122
6782.74 1089
6783.52 1085
6784.30 1036
6785.08 1060
6785.85 988
6786.63 975
6787.41 1014
6788.19 1051
6788.96 1107
6789.74 1045
6790.52 1102
6791.30 999
6792.07 958
6792.85 962
6793.63 926
6794.41 956
6795.18 948
6795.96 865
6796.74 938
6797.52 938
6798.30 902
6799.07 943
6799.85 896
6800.63 895
6801.41 941
6802.19 941
6802.97 1016
6803.74 1072
6804.52 1103
6805.30 1150
6806.08 1094
6806.86 1132
6807.64 1182
6808.41 1123
6809.19 962
6809.97 996
6810.75 916
6811.53 966
6812.31 992
6813.09 1012
6813.87 1107
6814.64 1104
6815.42 1149
6816.20 1089
6816.98 995
6817.76 1059
6818.54 1077
6819.32 1149
6820.10 1043
6820.88 1020
6821.66 1044
6822.44 1082
6823.22 1003
6824.00 1018
6824.78 1017
6825.55 979
6826.33 916
6827.11 997
6827.89 958
6828.67 893
6829.45 974
6830.23 1040
6831.01 953
6831.79 965
6832.57 945
6833.35 908
6834.13 840
6834.91 961
6835.69 957
6836.47 896
6837.25 908
6838.03 850
6838.81 926
6839.60 899
6840.38 962
6841.16 848
6841.94 815
6842.72 896
6843.50 909
6844.28 971
6845.06 995
6845.84 968
6846.62 1218
6847.40 1286
6848.18 1390
6848.96 1492
6849.74 1658
6850.53 1826
6851.31 1927
6852.09 2010
6852.87 2005
6853.65 1956
6854.43 1867
6855.21 1719
6855.99 1621
6856.77 1455
6857.56 1292
6858.34 1269
6859.12 1180
6859.90 1151
6860.68 1083
6861.46 1061
6862.25 1062
6863.03 1028
6863.81 1058
6864.59 1159
6865.37 1237
6866.15 1259
6866.94 1187
6867.72 1209
6868.50 1177
6869.28 1212
6870.07 1297
6870.85 1219
6871.63 1229
6872.41 1320
6873.19 1321
6873.98 1164
6874.76 1117
6875.54 1272
6876.32 1321
6877.11 1311
6877.89 1370
6878.67 1331
6879.45 1441
6880.24 1573
6881.02 1598
6881.80 1636
6882.59 1628
6883.37 1742
6884.15 1713
6884.93 2182
6885.72 2529
6886.50 2786
6887.28 3261
6888.07 3575
6888.85 3695
6889.63 3876
6890.42 3748
6891.20 3443
6891.98 3127
6892.77 2651
6893.55 2318
6894.33 2174
6895.12 2017
6895.90 1708
6896.68 1591
6897.47 1588
6898.25 1487
6899.04 1525
6899.82 1524
6900.60 1483
6901.39 1421
6902.17 1520
6902.95 1581
6903.74 1526
6904.52 1512
6905.31 1440
6906.09 1375
6906.88 1362
6907.66 1476
6908.44 1424
6909.23 1376
6910.01 1453
6910.80 1420
6911.58 1427
6912.37 1269
6913.15 1212
6913.94 1210
6914.72 1299
6915.50 1339
6916.29 1125
6917.07 1202
6917.86 1282
6918.64 1196
6919.43 1066
6920.21 1225
6921.00 1209
6921.78 1129
6922.57 1170
6923.35 1238
6924.14 1214
6924.93 1268
6925.71 1308
6926.50 1167
6927.28 1211
6928.07 1213
6928.85 1241
6929.64 1194
6930.42 1209
6931.21 1170
6931.99 1186
6932.78 1222
6933.57 1187
6934.35 1150
6935.14 1120
6935.92 1222
6936.71 1324
6937.50 1311
6938.28 1408
6939.07 1553
6939.85 1494
6940.64 1522
6941.43 1575
6942.21 1683
6943.00 1811
6943.78 1901
6944.57 1903
6945.36 1960
6946.14 2072
6946.93 2119
6947.72 2323
6948.50 2370
6949.29 2325
6950.08 2292
6950.86 2103
6951.65 2110
6952.44 2055
6953.22 1903
6954.01 1792
6954.80 1799
6955.58 1647
6956.37 1667
6957.16 1530
6957.95 1642
6958.73 1711
6959.52 1643
6960.31 1704
6961.10 1768
6961.88 1804
6962.67 1779
6963.46 1642
6964.24 1767
6965.03 1688
6965.82 1854
6966.61 1903
6967.40 2114
6968.18 2103
6968.97 2266
6969.76 2163
6970.55 2213
6971.33 2302
6972.12 2300
6972.91 2364
6973.70 2370
6974.49 2274
6975.27 2375
6976.06 2336
6976.85 2324
6977.64 2469
6978.43 2731
6979.22 2853
6980.00 3070
6980.79 3450
6981.58 4258
6982.37 5298
6983.16 6293
6983.95 7373
6984.74 8882
6985.52 10039
6986.31 10736
6987.10 10972
6987.89 10685
6988.68 10195
6989.47 8971
6990.26 8072
6991.05 6692
6991.83 5530
6992.62 4504
6993.41 3810
6994.20 3143
6994.99 2661
6995.78 2471
6996.57 2113
6997.36 1940
6998.15 1883
6998.94 1969
6999.73 1964
7000.52 1887
7001.31 1823
7002.10 1801
7002.89 1739
7003.68 1592
7004.47 1546
7005.26 1428
7006.05 1317
7006.84 1309
7007.63 1370
7008.42 1308
7009.21 1218
7010.00 1255
7010.79 1247
7011.58 1297
7012.37 1233
7013.16 1296
7013.95 1370
7014.74 1330
7015.53 1416
7016.32 1379
7017.11 1306
7017.90 1369
7018.69 1435
7019.48 1389
7020.27 1360
7021.06 1439
7021.85 1447
7022.64 1488
7023.43 1611
7024.22 1566
7025.02 1588
7025.81 1706
7026.60 1587
7027.39 1409
7028.18 1495
7028.97 1291
7029.76 1259
7030.55 1386
7031.34 1362
7032.14 1336
7032.93 1332
7033.72 1268
7034.51 1309
7035.30 1260
7036.09 1329
7036.88 1307
7037.68 1282
7038.47 1333
7039.26 1353
7040.05 1410
7040.84 1432
7041.64 1456
7042.43 1514
7043.22 1573
7044.01 1618
7044.80 1677
7045.60 1583
7046.39 1755
7047.18 1977
7047.97 2222
7048.76 2442
7049.56 2596
7050.35 2937
7051.14 2888
7051.93 2809
7052.73 2661
7053.52 2464
7054.31 2221
7055.10 2017
7055.90 1820
7056.69 1659
7057.48 1514
7058.27 1503
7059.07 1510
7059.86 1396
7060.65 1365
7061.45 1433
7062.24 1342
7063.03 1457
7063.83 1459
7064.62 1408
7065.41 1547
7066.21 1399
7067.00 1398
7067.79 1339
7068.59 1311
7069.38 1250
7070.17 1307
7070.97 1212
7071.76 1253
7072.55 1196
7073.35 1234
7074.14 1262
7074.93 1172
7075.73 1151
7076.52 1117
7077.32 1145
7078.11 1075
7078.90 1010
7079.70 1097
7080.49 1133
7081.29 1092
7082.08 1127
7082.87 1078
7083.67 1038
7084.46 1054
7085.26 1081
7086.05 1001
7086.85 976
7087.64 1002
7088.43 959
7089.23 932
7090.02 945
7090.82 1019
7091.61 951
7092.41 978
7093.20 1001
7094.00 971
7094.79 978
7095.59 913
7096.38 928
7097.18 895
7097.97 866
7098.77 922
7099.56 868
7100.36 878
7101.15 900
7101.95 875
7102.74 783
7103.54 760
7104.33 837
7105.13 805
7105.92 872
7106.72 841
7107.52 766
7108.31 756
7109.11 756
7109.90 786
7110.70 852
7111.49 813
7112.29 796
7113.09 847
7113.88 876
7114.68 845
7115.47 817
7116.27 833
7117.07 843
7117.86 883
7118.66 852
7119.45 839
7120.25 844
7121.05 822
7121.84 868
7122.64 870
7123.44 768
7124.23 795
7125.03 785
7125.83 816
7126.62 851
7127.42 773
7128.22 821
7129.01 905
7129.81 901
7130.61 834
7131.40 821
7132.20 854
7133.00 887
7133.79 831
7134.59 810
7135.39 833
7136.19 809
7136.98 791
7137.78 800
7138.58 815
7139.38 773
7140.17 739
7140.97 721
7141.77 699
7142.57 725
7143.36 729
7144.16 700
7144.96 757
7145.76 714
7146.55 661
7147.35 674
7148.15 694
7148.95 645
7149.74 583
7150.54 647
7151.34 705
7152.14 708
7152.94 680
7153.74 607
7154.53 684
7155.33 702
7156.13 674
7156.93 726
7157.73 692
7158.53 763
7159.32 796
7160.12 714
7160.92 666
7161.72 675
7162.52 624
7163.32 692
7164.12 575
7164.91 667
7165.71 642
7166.51 651
7167.31 644
7168.11 689
7168.91 686
7169.71 642
7170.51 597
7171.31 632
7172.11 613
7172.90 641
7173.70 618
7174.50 588
7175.30 595
7176.10 674
7176.90 625
7177.70 620
7178.50 647
7179.30 666
7180.10 657
7180.90 590
7181.70 593
7182.50 711
7183.30 643
7184.10 678
7184.90 665
7185.70 626
7186.50 688
7187.30 742
7188.10 712
7188.90 699
7189.70 649
7190.50 643
7191.30 677
7192.10 697
7192.90 625
7193.70 600
7194.50 663
7195.30 592
7196.10 624
7196.90 645
7197.70 606
7198.50 673
7199.30 621
7200.11 619
7200.91 604
7201.71 626
7202.51 610
7203.31 678
7204.11 609
7204.91 509
7205.71 557
7206.51 552
7207.31 621
7208.12 634
7208.92 577
7209.72 597
7210.52 532
7211.32 543
7212.12 558
7212.92 559
7213.72 603
7214.53 641
7215.33 594
7216.13 603
7216.93 659
7217.73 670
7218.53 636
7219.34 728
7220.14 678
7220.94 716
7221.74 712
7222.54 695
7223.35 671
7224.15 668
7224.95 678
7225.75 622
7226.56 659
7227.36 641
7228.16 585
7228.96 610
7229.76 603
7230.57 666
7231.37 610
7232.17 546
7232.97 623
7233.78 631
7234.58 560
7235.38 642
7236.19 621
7236.99 580
7237.79 648
7238.59 585
7239.40 592
7240.20 643
7241.00 618
7241.81 592
7242.61 679
7243.41 683
7244.22 710
7245.02 688
7245.82 695
7246.63 662
7247.43 569
7248.23 629
7249.04 673
7249.84 628
7250.64 613
7251.45 587
7252.25 633
7253.05 661
7253.86 714
7254.66 653
7255.46 596
7256.27 612
7257.07 607
7257.88 705
7258.68 795
7259.48 841
7260.29 886
7261.09 837
7261.90 907
7262.70 853
7263.51 815
7264.31 758
7265.11 697
7265.92 793
7266.72 725
7267.53 758
7268.33 768
7269.14 761
7269.94 783
7270.75 706
7271.55 769
7272.36 755
7273.16 720
7273.97 770
7274.77 757
7275.58 674
7276.38 844
7277.19 767
7277.99 761
7278.80 819
7279.60 871
7280.41 912
7281.21 1035
7282.02 1157
7282.82 1230
7283.63 1332
7284.43 1495
7285.24 1541
7286.04 1589
7286.85 1554
7287.66 1448
7288.46 1310
7289.27 1223
7290.07 1203
7290.88 1167
7291.68 950
7292.49 892
7293.30 874
7294.10 809
7294.91 808
7295.71 808
7296.52 829
7297.33 888
7298.13 865
7298.94 801
7299.74 785
7300.55 839
7301.36 850
7302.16 827
7302.97 832
7303.78 890
7304.58 883
7305.39 926
7306.20 851
7307.00 838
7307.81 884
7308.62 855
7309.42 1034
7310.23 1070
7311.04 997
7311.84 1060
7312.65 1156
7313.46 1170
7314.27 1205
7315.07 1192
7315.88 1435
7316.69 1678
7317.49 1819
7318.30 2189
7319.11 2466
7319.92 2495
7320.72 2330
7321.53 2224
7322.34 1993
7323.15 1845
7323.95 1569
7324.76 1439
7325.57 1264
7326.38 1156
7327.19 1121
7327.99 1124
7328.80 1077
7329.61 1067
7330.42 1064
7331.22 1080
7332.03 1068
7332.84 1027
7333.65 1021
7334.46 1009
7335.27 1027
7336.07 986
7336.88 979
7337.69 980
7338.50 972
7339.31 907
7340.12 852
7340.92 875
7341.73 842
7342.54 833
7343.35 770
7344.16 742
7344.97 748
7345.78 737
7346.59 779
7347.39 741
7348.20 737
7349.01 775
7349.82 691
7350.63 740
7351.44 662
7352.25 730
7353.06 718
7353.87 671
7354.68 663
7355.49 719
7356.30 688
7357.11 720
7357.92 689
7358.72 692
7359.53 708
7360.34 706
7361.15 630
7361.96 595
7362.77 669
7363.58 607
7364.39 671
7365.20 654
7366.01 623
7366.82 593
7367.63 645
7368.44 645
7369.25 708
7370.06 781
7370.87 665
7371.68 580
7372.49 704
7373.30 687
7374.11 616
7374.93 652
7375.74 635
7376.55 670
7377.36 601
7378.17 637
7378.98 558
7379.79 709
7380.60 643
7381.41 695
7382.22 654
7383.03 575
7383.84 658
7384.65 719
7385.46 650
7386.28 615
7387.09 655
7387.90 670
7388.71 682
7389.52 592
7390.33 585
7391.14 666
7391.95 656
7392.77 610
7393.58 655
7394.39 632
7395.20 563
7396.01 594
7396.82 605
7397.64 577
7398.45 572
7399.26 523
7400.07 533
7400.88 593
7401.69 508
7402.51 607
7403.32 545
7404.13 553
7404.94 578
7405.76 599
7406.57 579
7407.38 595
7408.19 609
7409.00 512
7409.82 540
7410.63 564
7411.44 604
7412.25 577
7413.07 584
7413.88 562
7414.69 576
7415.50 551
7416.32 606
7417.13 555
7417.94 560
7418.76 546
7419.57 549
7420.38 530
7421.19 546
7422.01 538
7422.82 552
7423.63 486
7424.45 562
7425.26 579
7426.07 572
7426.89 629
7427.70 568
7428.51 654
7429.33 712
7430.14 693
7430.95 694
7431.77 712
7432.58 681
7433.39 746
7434.21 702
7435.02 676
7435.84 652
7436.65 637
7437.46 674
7438.28 652
7439.09 645
7439.91 646
7440.72 572
7441.53 653
7442.35 627
7443.16 543
7443.98 572
7444.79 547
7445.60 564
7446.42 524
7447.23 548
7448.05 531
7448.86 568
7449.68 623
7450.49 536
7451.31 560
7452.12 558
7452.94 603
7453.75 585
7454.57 556
7455.38 597
7456.20 593
7457.01 662
7457.83 616
7458.64 607
7459.46 658
7460.27 641
7461.09 652
7461.90 631
7462.72 717
7463.53 736
7464.35 731
7465.16 664
7465.98 695
7466.79 687
7467.61 617
7468.42 640
7469.24 621
7470.06 573
7470.87 626
7471.69 667
7472.50 678
7473.32 645
7474.13 577
7474.95 539
7475.77 620
7476.58 630
7477.40 616
7478.21 567
7479.03 608
7479.85 632
7480.66 605
7481.48 665
7482.30 611
7483.11 570
7483.93 570
7484.75 533
7485.56 468
7486.38 527
7487.20 446
7488.01 534
7488.83 535
7489.65 521
7490.46 558
7491.28 596
7492.10 532
7492.91 558
7493.73 584
7494.55 540
7495.36 525
7496.18 513
7497.00 505
7497.82 541
7498.63 523
7499.45 574
7500.27 615
7501.08 520
7501.90 583
7502.72 576
7503.54 563
7504.35 548
7505.17 506
7505.99 541
7506.81 592
7507.62 617
7508.44 571
7509.26 545
7510.08 558
7510.90 565
7511.71 551
7512.53 524
7513.35 514
7514.17 519
7514.99 463
7515.80 504
7516.62 455
7517.44 478
7518.26 526
7519.08 522
7519.90 461
7520.71 533
7521.53 545
7522.35 522
7523.17 482
7523.99 484
7524.81 498
7525.63 548
7526.45 496
7527.26 485
7528.08 495
7528.90 471
7529.72 495
7530.54 449
7531.36 499
7532.18 471
7533.00 555
7533.82 492
7534.64 440
7535.45 469
7536.27 517
7537.09 567
7537.91 496
7538.73 548
7539.55 507
7540.37 560
7541.19 501
7542.01 522
7542.83 494
7543.65 532
7544.47 499
7545.29 557
7546.11 553
7546.93 508
7547.75 486
7548.57 514
7549.39 572
7550.21 528
7551.03 513
7551.85 549
7552.67 547
7553.49 520
7554.31 547
7555.13 556
7555.95 536
7556.77 579
7557.59 541
7558.41 548
7559.23 558
7560.05 613
7560.87 601
7561.69 593
7562.51 573
7563.34 588
7564.16 560
7564.98 561
7565.80 536
7566.62 591
7567.44 628
7568.26 570
7569.08 524
7569.90 531
7570.72 621
7571.55 631
7572.37 599
7573.19 642
7574.01 580
7574.83 562
7575.65 575
7576.47 595
7577.30 607
7578.12 561
7578.94 572
7579.76 535
7580.58 563
7581.40 616
7582.23 582
7583.05 628
7583.87 600
7584.69 622
7585.51 680
7586.33 685
7587.16 703
7587.98 714
7588.80 693
7589.62 718
7590.45 746
7591.27 778
7592.09 760
7592.91 740
7593.74 732
7594.56 736
7595.38 726
7596.20 736
7597.03 730
7597.85 763
7598.67 770
7599.49 826
7600.32 905
7601.14 868
7601.96 882
7602.78 892
7603.61 1030
7604.43 1129
7605.25 1134
7606.08 1209
7606.90 1207
7607.72 1221
7608.55 1178
7609.37 1122
7610.19 1085
7611.02 1038
7611.84 940
7612.66 1035
7613.49 985
7614.31 1011
7615.13 1085
7615.96 1152
7616.78 1294
7617.60 1408
7618.43 1471
7619.25 1459
7620.08 1532
7620.90 1327
7621.72 1171
7622.55 1199
7623.37 1122
7624.20 1048
7625.02 1039
7625.84 1027
7626.67 1024
7627.49 1085
7628.32 1112
7629.14 1123
7629.97 1189
7630.79 1350
7631.61 1446
7632.44 1415
7633.26 1311
7634.09 1444
7634.91 1379
7635.74 1282
7636.56 1117
7637.39 1067
7638.21 949
7639.04 874
7639.86 861
7640.69 770
7641.51 728
7642.34 730
7643.16 627
7643.99 686
7644.81 687
7645.64 697
7646.46 689
7647.29 695
7648.11 637
7648.94 656
7649.76 664
7650.59 618
7651.42 691
7652.24 674
7653.07 713
7653.89 616
7654.72 598
7655.54 634
7656.37 621
7657.20 628
7658.02 641
7658.85 691
7659.67 654
7660.50 669
7661.33 697
7662.15 576
7662.98 597
7663.80 613
7664.63 606
7665.46 619
7666.28 602
7667.11 568
7667.94 627
7668.76 633
7669.59 642
7670.42 570
7671.24 599
7672.07 625
7672.90 661
7673.72 594
7674.55 593
7675.38 589
7676.20 578
7677.03 635
7677.86 641
7678.68 567
7679.51 594
7680.34 572
7681.16 666
7681.99 745
7682.82 713
7683.65 720
7684.47 728
7685.30 724
7686.13 721
7686.96 668
7687.78 683
7688.61 681
7689.44 690
7690.27 744
7691.09 709
7691.92 724
7692.75 706
7693.58 710
7694.41 737
7695.23 765
7696.06 753
7696.89 860
7697.72 945
7698.55 1004
7699.37 1088
7700.20 942
7701.03 950
7701.86 921
7702.69 827
7703.51 738
7704.34 687
7705.17 692
7706.00 682
7706.83 664
7707.66 663
7708.49 608
7709.31 657
7710.14 597
7710.97 594
7711.80 587
7712.63 595
7713.46 644
7714.29 623
7715.12 568
7715.95 596
7716.77 597
7717.60 524
7718.43 544
7719.26 576
7720.09 544
7720.92 562
7721.75 555
7722.58 533
7723.41 542
7724.24 485
7725.07 552
7725.90 536
7726.73 527
7727.56 559
7728.39 544
7729.22 556
7730.05 542
7730.88 535
7731.71 466
7732.54 490
7733.37 496
7734.20 483
7735.03 457
7735.86 422
7736.69 480
7737.52 452
7738.35 515
7739.18 507
7740.01 522
7740.84 526
7741.67 492
7742.50 418
7743.33 429
7744.16 419
7744.99 468
7745.82 531
7746.65 568
7747.48 518
7748.31 481
7749.14 532
7749.97 519
7750.81 526
7751.64 539
7752.47 515
7753.30 534
7754.13 468
7754.96 479
7755.79 472
7756.62 468
7757.45 484
7758.29 527
7759.12 530
7759.95 557
7760.78 473
7761.61 487
7762.44 531
7763.27 524
7764.11 489
7764.94 479
7765.77 538
7766.60 466
7767.43 435
7768.26 511
7769.10 486
7769.93 534
7770.76 484
7771.59 450
7772.42 525
7773.26 449
7774.09 446
7774.92 464
7775.75 474
7776.59 504
7777.42 492
7778.25 457
7779.08 559
7779.92 529
7780.75 534
7781.58 528
7782.41 465
7783.25 449
7784.08 478
7784.91 476
7785.74 532
7786.58 466
7787.41 510
7788.24 494
7789.08 484
7789.91 505
7790.74 486
7791.57 587
7792.41 531
7793.24 522
7794.07 500
7794.91 479
7795.74 481
7796.57 506
7797.41 464
7798.24 540
7799.07 513
7799.91 553
7800.74 533
7801.58 520
7802.41 569
7803.24 594
7804.08 587
7804.91 576
7805.74 576
7806.58 575
7807.41 633
7808.25 656
7809.08 665
7809.91 707
7810.75 791
7811.58 797
7812.42 775
7813.25 744
7814.09 774
7814.92 805
7815.75 755
7816.59 802
7817.42 783
7818.26 899
7819.09 862
7819.93 854
7820.76 832
7821.60 826
7822.43 802
7823.27 820
7824.10 775
7824.94 889
7825.77 966
7826.61 1075
7827.44 989
7828.28 969
7829.11 1023
7829.95 984
7830.78 955
7831.62 1004
7832.45 911
7833.29 902
7834.12 936
7834.96 988
7835.79 898
7836.63 935
7837.46 920
7838.30 939
7839.14 827
7839.97 831
7840.81 782
7841.64 737
7842.48 698
7843.31 774
7844.15 702
7844.99 696
7845.82 771
7846.66 677
7847.49 691
7848.33 762
7849.17 705
7850.00 659
7850.84 675
7851.68 688
7852.51 688
7853.35 645
7854.18 698
7855.02 752
7855.86 798
7856.69 765
7857.53 957
7858.37 1058
7859.20 1037
7860.04 1097
7860.88 1070
7861.71 946
7862.55 950
7863.39 902
7864.23 847
7865.06 789
7865.90 808
7866.74 741
7867.57 791
7868.41 778
7869.25 860
7870.09 855
7870.92 836
7871.76 811
7872.60 867
7873.44 900
7874.27 859
7875.11 870
7875.95 1075
7876.79 1150
7877.62 1239
7878.46 1164
7879.30 1231
7880.14 1122
7880.97 1067
7881.81 976
7882.65 890
7883.49 825
7884.33 814
7885.16 788
7886.00 733
7886.84 759
7887.68 757
7888.52 782
7889.36 803
7890.19 806
7891.03 853
7891.87 858
7892.71 858
7893.55 762
7894.39 707
7895.23 741
7896.06 736
7896.90 736
7897.74 787
7898.58 764
7899.42 709
7900.26 676
7901.10 700
7901.94 708
7902.77 711
7903.61 746
7904.45 708
7905.29 711
7906.13 672
7906.97 627
7907.81 639
7908.65 648
7909.49 652
7910.33 628
7911.17 714
7912.01 653
7912.85 641
7913.69 653
7914.53 710
7915.37 705
7916.21 760
7917.05 785
7917.89 806
7918.73 813
7919.57 792
7920.41 868
7921.25 783
7922.09 721
7922.93 764
7923.77 705
7924.61 632
7925.45 651
7926.29 578
7927.13 627
7927.97 561
7928.81 616
7929.65 560
7930.49 594
7931.33 609
7932.17 551
7933.01 579
7933.85 555
7934.69 603
7935.53 559
7936.37 618
7937.21 582
7938.05 528
7938.90 593
7939.74 580
7940.58 543
7941.42 571
7942.26 568
7943.10 569
7943.94 569
7944.78 596
7945.63 639
7946.47 669
7947.31 618
7948.15 599
7948.99 679
7949.83 686
7950.67 699
7951.52 711
7952.36 747
7953.20 810
7954.04 821
7954.88 841
7955.72 824
7956.57 802
7957.41 731
7958.25 838
7959.09 894
7959.93 852
7960.78 844
7961.62 814
7962.46 819
7963.30 764
7964.15 876
7964.99 977
7965.83 1037
7966.67 1102
7967.52 1273
7968.36 1380
7969.20 1362
7970.04 1284
7970.89 1066
7971.73 1047
7972.57 937
7973.41 840
7974.26 728
7975.10 763
7975.94 769
7976.79 743
7977.63 696
7978.47 619
7979.31 631
7980.16 616
7981.00 646
7981.84 638
7982.69 635
7983.53 676
7984.37 649
7985.22 587
7986.06 638
7986.90 620
7987.75 601
7988.59 619
7989.44 499
7990.28 532
7991.12 528
7991.97 535
7992.81 527
7993.65 570
7994.50 520
7995.34 543
7996.19 516
7997.03 502
7997.87 520
7998.72 513
7999.56 528
8000.41 487
8001.25 456
8002.10 482
8002.94 499
8003.78 473
8004.63 500
8005.47 512
8006.32 451
8007.16 458
8008.01 516
8008.85 493
8009.70 434
8010.54 437
8011.39 481
8012.23 475
8013.08 427
8013.92 481
8014.77 481
8015.61 452
8016.46 433
8017.30 446
8018.15 476
8018.99 422
8019.84 423
8020.68 447
8021.53 445
8022.37 455
8023.22 473
8024.06 498
8024.91 452
8025.75 397
8026.60 451
8027.45 442
8028.29 438
8029.14 435
8029.98 418
8030.83 430
8031.67 451
8032.52 423
8033.37 474
8034.21 423
8035.06 479
8035.90 486
8036.75 438
8037.60 395
8038.44 385
8039.29 426
8040.14 460
8040.98 440
8041.83 415
8042.68 501
8043.52 514
8044.37 441
8045.21 445
8046.06 430
8046.91 439
8047.75 448
8048.60 373
8049.45 462
8050.30 478
8051.14 444
8051.99 465
8052.84 401
8053.68 453
8054.53 380
8055.38 432
8056.22 444
8057.07 417
8057.92 408
8058.77 444
8059.61 430
8060.46 414
8061.31 380
8062.16 432
8063.00 439
8063.85 438
8064.70 379
8065.55 400
8066.39 450
8067.24 458
8068.09 416
8068.94 420
8069.79 441
8070.63 413
8071.48 399
8072.33 387
8073.18 332
8074.03 370
8074.87 411
8075.72 363
8076.57 370
8077.42 428
8078.27 409
8079.12 388
8079.96 389
8080.81 394
8081.66 413
8082.51 382
8083.36 378
8084.21 375
8085.06 411
8085.90 387
8086.75 462
8087.60 433
8088.45 386
8089.30 382
8090.15 364
8091.00 372
8091.85 383
8092.70 357
8093.54 356
8094.39 390
8095.24 386
8096.09 359
8096.94 372
8097.79 375
8098.64 392
8099.49 416
8100.34 411
8101.19 418
8102.04 440
8102.89 446
8103.74 402
8104.59 419
8105.44 403
8106.29 405
8107.14 406
8107.99 363
8108.84 334
8109.69 386
8110.54 449
8111.39 430
8112.24 409
8113.09 432
8113.94 400
8114.79 385
8115.64 365
8116.49 383
8117.34 479
8118.19 483
8119.04 423
8119.89 404
8120.74 347
8121.59 448
8122.44 481
8123.29 468
8124.14 416
8124.99 417
8125.84 396
8126.70 370
8127.55 419
8128.40 381
8129.25 455
8130.10 449
8130.95 446
8131.80 424
8132.65 419
8133.50 387
8134.36 421
8135.21 412
8136.06 447
8136.91 417
8137.76 414
8138.61 442
8139.46 450
8140.32 439
8141.17 399
8142.02 420
8142.87 397
8143.72 459
8144.57 470
8145.43 443
8146.28 463
8147.13 462
8147.98 471
8148.83 484
8149.69 471
8150.54 461
8151.39 523
8152.24 581
8153.10 523
8153.95 476
8154.80 572
8155.65 624
8156.50 709
8157.36 612
8158.21 570
8159.06 553
8159.92 544
8160.77 496
8161.62 479
8162.47 509
8163.33 435
8164.18 475
8165.03 453
8165.88 429
8166.74 425
8167.59 449
8168.44 449
8169.30 434
8170.15 430
8171.00 386
8171.86 429
8172.71 449
8173.56 453
8174.42 418
8175.27 410
8176.12 415
8176.98 406
8177.83 411
8178.68 419
8179.54 408
8180.39 434
8181.25 407
8182.10 392
8182.95 403
8183.81 447
8184.66 415
8185.51 421
8186.37 429
8187.22 384
8188.08 409
8188.93 406
8189.79 394
8190.64 377
8191.49 434
8192.35 368
8193.20 353
8194.06 366
8194.91 388
8195.77 382
8196.62 447
8197.47 438
8198.33 422
8199.18 394
8200.04 378
8200.89 402
8201.75 431
8202.60 384
8203.46 419
8204.31 416
8205.17 381
8206.02 354
8206.88 375
8207.73 395
8208.59 365
8209.44 438
8210.30 366
8211.15 356
8212.01 383
8212.87 388
8213.72 389
8214.58 397
8215.43 422
8216.29 399
8217.14 377
8218.00 428
8218.85 383
8219.71 327
8220.57 403
8221.42 368
8222.28 419
8223.13 390
8223.99 380
8224.85 401
8225.70 390
8226.56 408
8227.41 429
8228.27 356
8229.13 386
8229.98 383
8230.84 366
8231.70 348
8232.55 333
8233.41 360
8234.26 410
8235.12 439
8235.98 419
8236.83 393
8237.69 362
8238.55 407
8239.40 401
8240.26 408
8241.12 383
8241.98 360
8242.83 376
8243.69 329
8244.55 372
8245.40 355
8246.26 361
8247.12 401
8247.98 391
8248.83 328
8249.69 317
8250.55 350
8251.40 340
8252.26 375
8253.12 382
8253.98 370
8254.83 382
8255.69 353
8256.55 375
8257.41 371
8258.27 355
8259.12 420
8259.98 414
8260.84 387
8261.70 386
8262.55 461
8263.41 424
8264.27 425
8265.13 422
8265.99 363
8266.85 380
8267.70 362
8268.56 403
8269.42 400
8270.28 417
8271.14 433
8272.00 458
8272.85 470
8273.71 422
8274.57 410
8275.43 368
8276.29 436
8277.15 428
8278.01 458
8278.87 462
8279.72 438
8280.58 480
8281.44 460
8282.30 512
8283.16 462
8284.02 417
8284.88 471
8285.74 482
8286.60 431
8287.46 463
8288.32 509
8289.17 531
8290.03 537
8290.89 525
8291.75 637
8292.61 734
8293.47 807
8294.33 841
8295.19 845
8296.05 779
8296.91 695
8297.77 719
8298.63 665
8299.49 597
8300.35 582
8301.21 523
8302.07 572
8302.93 554
8303.79 524
8304.65 506
8305.51 543
8306.37 490
8307.23 449
8308.09 509
8308.95 499
8309.81 457
8310.67 538
8311.53 581
8312.39 535
8313.26 536
8314.12 572
8314.98 556
8315.84 612
8316.70 602
8317.56 509
8318.42 489
8319.28 528
8320.14 540
8321.00 503
8321.86 430
8322.73 376
8323.59 431
8324.45 432
8325.31 441
8326.17 387
8327.03 438
8327.89 437
8328.75 391
8329.62 374
8330.48 429
8331.34 437
8332.20 410
8333.06 404
8333.92 436
8334.79 452
8335.65 424
8336.51 435
8337.37 432
8338.23 369
8339.09 344
8339.96 407
8340.82 430
8341.68 429
8342.54 419
8343.41 527
8344.27 496
8345.13 435
8345.99 464
8346.85 504
8347.72 451
8348.58 480
8349.44 456
8350.30 459
8351.17 424
8352.03 449
8352.89 429
8353.76 433
8354.62 401
8355.48 409
8356.34 407
8357.21 416
8358.07 383
8358.93 399
8359.80 396
8360.66 385
8361.52 424
8362.38 413
8363.25 423
8364.11 406
8364.97 404
8365.84 448
8366.70 416
8367.56 424
8368.43 401
8369.29 473
8370.16 430
8371.02 391
8371.88 410
8372.75 465
8373.61 504
8374.47 447
8375.34 408
8376.20 449
8377.07 423
8377.93 403
8378.79 464
8379.66 407
8380.52 469
8381.39 449
8382.25 440
8383.11 394
8383.98 432
8384.84 394
8385.71 435
8386.57 431
8387.44 447
8388.30 457
8389.17 427
8390.03 425
8390.89 414
8391.76 368
8392.62 434
8393.49 412
8394.35 410
8395.22 412
8396.08 452
8396.95 401
8397.81 440
8398.68 418
8399.54 420
8400.41 411
8401.27 421
8402.14 473
8403.00 468
8403.87 459
8404.74 426
8405.60 464
8406.47 435
8407.33 438
8408.20 385
8409.06 451
8409.93 459
8410.79 430
8411.66 422
8412.53 417
8413.39 447
8414.26 459
8415.12 398
8415.99 384
8416.86 458
8417.72 480
8418.59 481
8419.45 467
8420.32 481
8421.19 498
8422.05 477
8422.92 535
8423.78 520
8424.65 447
8425.52 530
8426.38 534
8427.25 498
8428.12 554
8428.98 586
8429.85 620
8430.72 569
8431.58 562
8432.45 512
8433.32 555
8434.18 550
8435.05 550
8435.92 526
8436.79 576
8437.65 634
8438.52 630
8439.39 645
8440.25 678
8441.12 763
8441.99 829
8442.86 893
8443.72 888
8444.59 892
8445.46 901
8446.33 969
8447.19 908
8448.06 857
8448.93 840
8449.80 805
8450.66 903
8451.53 879
8452.40 793
8453.27 745
8454.14 716
8455.00 767
8455.87 810
8456.74 879
8457.61 807
8458.48 856
8459.34 820
8460.21 808
8461.08 800
8461.95 791
8462.82 804
8463.69 851
8464.55 867
8465.42 982
8466.29 1093
8467.16 1248
8468.03 1517
8468.90 1753
8469.77 1870
8470.63 2164
8471.50 2344
8472.37 2280
8473.24 2150
8474.11 1828
8474.98 1623
8475.85 1333
8476.72 1266
8477.59 1026
8478.45 944
8479.32 840
8480.19 780
8481.06 670
8481.93 622
8482.80 666
8483.67 718
8484.54 704
8485.41 626
8486.28 622
8487.15 578
8488.02 552
8488.89 588
8489.76 607
8490.63 572
8491.50 545
8492.37 579
8493.24 560
8494.11 556
8494.98 593
8495.85 574
8496.72 531
8497.59 574
8498.46 555
8499.33 538
8500.20 530
8501.07 493
8501.94 518
8502.81 523
8503.68 521
8504.55 553
8505.42 580
8506.29 627
8507.16 592
8508.03 598
8508.90 610
8509.77 597
8510.65 603
8511.52 658
8512.39 615
8513.26 612
8514.13 604
8515.00 526
8515.87 519
8516.74 533
8517.61 535
8518.48 502
8519.36 568
8520.23 560
8521.10 548
8521.97 559
8522.84 636
8523.71 582
8524.58 575
8525.46 555
8526.33 580
8527.20 578
8528.07 594
8528.94 583
8529.81 584
8530.69 602
8531.56 593
8532.43 597
8533.30 616
8534.17 550
8535.05 582
8535.92 669
8536.79 732
8537.66 643
8538.54 654
8539.41 672
8540.28 665
8541.15 654
8542.02 610
8542.90 661
8543.77 605
8544.64 632
8545.51 634
8546.39 669
8547.26 679
8548.13 669
8549.01 687
8549.88 723
8550.75 796
8551.62 821
8552.50 890
8553.37 894
8554.24 902
8555.12 987
8555.99 993
8556.86 857
8557.74 861
8558.61 799
8559.48 725
8560.36 719
8561.23 673
8562.10 639
8562.98 583
8563.85 572
8564.72 588
8565.60 561
8566.47 575
8567.34 526
8568.22 610
8569.09 579
8569.97 550
8570.84 525
8571.71 551
8572.59 525
8573.46 498
8574.34 530
8575.21 530
8576.08 448
8576.96 504
8577.83 504
8578.71 499
8579.58 484
8580.46 478
8581.33 515
8582.20 514
8583.08 514
8583.95 510
8584.83 541
8585.70 506
8586.58 514
8587.45 527
8588.33 501
8589.20 525
8590.08 496
8590.95 565
8591.83 495
8592.70 532
8593.58 562
8594.45 588
8595.33 569
8596.20 527
8597.08 528
8597.95 539
8598.83 510
8599.70 555
8600.58 519
8601.45 579
8602.33 580
8603.21 600
8604.08 558
8604.96 593
8605.83 515
8606.71 504
8607.58 542
8608.46 607
8609.34 565
8610.21 533
8611.09 577
8611.96 578
8612.84 526
8613.72 604
8614.59 589
8615.47 576
8616.34 554
8617.22 566
8618.10 605
8618.97 640
8619.85 646
8620.73 615
8621.60 607
8622.48 668
8623.36 668
8624.23 683
8625.11 636
8625.99 681
8626.86 642
8627.74 680
8628.62 740
8629.49 726
8630.37 747
8631.25 714
8632.12 729
8633.00 752
8633.88 818
8634.76 852
8635.63 821
8636.51 860
8637.39 772
8638.26 803
8639.14 772
8640.02 898
8640.90 927
8641.77 875
8642.65 854
8643.53 873
8644.41 860
8645.28 925
8646.16 940
8647.04 1006
8647.92 905
8648.80 918
8649.67 1041
8650.55 991
8651.43 935
8652.31 1045
8653.19 999
8654.06 972
8654.94 963
8655.82 1020
8656.70 902
8657.58 977
8658.46 1076
8659.33 1063
8660.21 1081
8661.09 1077
8661.97 1037
8662.85 1052
8663.73 1000
8664.61 1030
8665.48 1059
8666.36 1097
8667.24 1109
8668.12 1173
8669.00 1229
8669.88 1384
8670.76 1583
8671.64 1965
8672.52 2265
8673.40 2667
8674.27 2909
8675.15 3100
8676.03 3170
8676.91 3136
8677.79 2825
8678.67 2612
8679.55 2389
8680.43 2113
8681.31 1835
8682.19 1777
8683.07 1499
8683.95 1436
8684.83 1411
8685.71 1397
8686.59 1452
8687.47 1562
8688.35 1771
8689.23 2106
8690.11 2567
8690.99 2850
8691.87 3394
8692.75 3741
8693.63 3818
8694.51 3811
8695.39 3681
8696.27 3215
8697.15 2781
8698.03 2356
8698.91 2033
8699.79 1749
8700.67 1485
8701.55 1325
8702.43 1142
8703.31 1113
8704.19 1034
8705.07 939
8705.95 909
8706.84 940
8707.72 904
8708.60 886
8709.48 841
8710.36 838
8711.24 844
8712.12 858
8713.00 803
8713.88 861
8714.76 784
8715.65 716
8716.53 764
8717.41 698
8718.29 710
8719.17 708
8720.05 703
8720.93 792
8721.82 746
8722.70 741
8723.58 725
8724.46 749
8725.34 749
8726.22 697
8727.11 679
8727.99 710
8728.87 746
8729.75 713
8730.63 751
8731.52 825
8732.40 764
8733.28 697
8734.16 748
8735.05 796
8735.93 736
8736.81 688
8737.69 656
8738.58 665
8739.46 676
8740.34 714
8741.22 695
8742.11 674
8742.99 705
8743.87 717
8744.75 637
8745.64 681
8746.52 735
8747.40 698
8748.28 783
8749.17 754
8750.05 675
8750.93 736
8751.82 793
8752.70 725
8753.58 730
8754.47 724
8755.35 807
8756.23 798
8757.12 826
8758.00 843
8758.88 908
8759.77 881
8760.65 898
8761.53 844
8762.42 876
8763.30 930
8764.19 903
8765.07 918
8765.95 825
8766.84 812
8767.72 845
8768.60 856
8769.49 851
8770.37 815
8771.26 879
8772.14 871
8773.03 903
8773.91 815
8774.79 833
8775.68 767
8776.56 777
8777.45 739
8778.33 676
8779.22 710
8780.10 675
8780.98 658
8781.87 681
8782.75 695
8783.64 679
8784.52 676
8785.41 725
8786.29 699
8787.18 618
8788.06 583
8788.95 643
8789.83 679
8790.72 595
8791.60 547
8792.49 559
8793.37 536
8794.26 609
8795.14 607
8796.03 575
8796.92 597
8797.80 560
8798.69 590
8799.57 626
8800.46 610
8801.34 606
8802.23 690
8803.11 745
8804.00 672
8804.89 641
8805.77 735
8806.66 692
8807.54 753
8808.43 691
8809.32 628
8810.20 661
8811.09 595
8811.97 619
8812.86 613
8813.75 526
8814.63 506
8815.52 556
8816.41 569
8817.29 526
8818.18 507
8819.06 591
8819.95 610
8820.84 626
8821.72 621
8822.61 632
8823.50 586
8824.38 544
8825.27 640
8826.16 642
8827.05 640
8827.93 608
8828.82 614
8829.71 602
8830.59 600
8831.48 593
8832.37 555
8833.25 566
8834.14 519
8835.03 553
8835.92 514
8836.80 519
8837.69 522
8838.58 510
8839.47 508
8840.35 506
8841.24 496
8842.13 516
8843.02 536
8843.90 502
8844.79 487
8845.68 504
8846.57 537
8847.46 517
8848.34 442
8849.23 445
8850.12 476
8851.01 456
8851.90 466
8852.78 453
8853.67 415
8854.56 411
8855.45 425
8856.34 452
8857.23 487
8858.12 460
8859.00 431
8859.89 396
8860.78 393
8861.67 457
8862.56 463
8863.45 485
8864.34 447
8865.22 435
8866.11 457
8867.00 452
8867.89 426
8868.78 408
8869.67 344
8870.56 416
8871.45 431
8872.34 350
8873.23 352
8874.12 367
8875.00 380
8875.89 355
8876.78 409
8877.67 371
8878.56 407
8879.45 387
8880.34 403
8881.23 402
8882.12 422
8883.01 397
8883.90 407
8884.79 366
8885.68 446
8886.57 424
8887.46 384
8888.35 362
8889.24 367
8890.13 406
8891.02 363
8891.91 393
8892.80 422
8893.69 373
8894.58 362
8895.47 386
8896.36 402
8897.25 413
8898.14 381
8899.03 415
8899.92 406
8900.81 381
8901.71 379
8902.60 356
8903.49 383
8904.38 366
8905.27 410
8906.16 435
8907.05 410
8907.94 327
8908.83 363
8909.72 391
8910.61 355
8911.51 355
8912.40 339
8913.29 365
8914.18 379
8915.07 320
8915.96 355
8916.85 351
8917.75 348
8918.64 417
8919.53 383
8920.42 355
8921.31 311
8922.20 329
8923.09 298
8923.99 338
8924.88 366
8925.77 337
8926.66 321
8927.55 324
8928.45 312
8929.34 321
8930.23 328
8931.12 352
8932.01 361
8932.91 332
8933.80 315
8934.69 352
8935.58 328
8936.48 328
8937.37 368
8938.26 338
8939.15 351
8940.05 343
8940.94 326
8941.83 348
8942.72 294
8943.62 267
8944.51 293
8945.40 349
8946.30 344
8947.19 328
8948.08 310
8948.97 334
8949.87 330
8950.76 417
8951.65 361
8952.55 303
8953.44 324
8954.33 343
8955.23 314
8956.12 355
8957.01 369
8957.91 291
8958.80 355
8959.69 300
8960.59 313
8961.48 293
8962.38 275
8963.27 328
8964.16 318
8965.06 378
8965.95 379
8966.85 347
8967.74 356
8968.63 335
8969.53 358
8970.42 355
8971.32 373
8972.21 370
8973.10 374
8974.00 307
8974.89 269
8975.79 344
8976.68 327
8977.58 315
8978.47 330
8979.36 324
8980.26 393
8981.15 382
8982.05 325
8982.94 343
8983.84 343
8984.73 330
8985.63 303
8986.52 340
8987.42 305
8988.31 289
8989.21 303
8990.10 301
8991.00 317
8991.89 280
8992.79 325
8993.68 317
8994.58 277
8995.47 315
8996.37 313
8997.27 358
8998.16 319
8999.06 356
8999.95 331
9000.85 269
9001.74 277
9002.64 317
9003.53 303
9004.43 291
9005.33 298
9006.22 364
9007.12 320
9008.01 291
9008.91 328
9009.81 323
9010.70 310
9011.60 299
9012.49 290
9013.39 267
9014.29 309
9015.18 308
9016.08 321
9016.98 276
9017.87 293
9018.77 333
9019.67 293
9020.56 278
9021.46 290
9022.36 321
9023.25 339
9024.15 312
9025.05 327
9025.94 294
9026.84 342
9027.74 330
9028.63 313
9029.53 348
9030.43 278
9031.33 301
9032.22 269
9033.12 299
9034.02 321
9034.91 324
9035.81 332
9036.71 336
9037.61 365
9038.50 366
9039.40 312
9040.30 328
9041.20 323
9042.10 303
9042.99 311
9043.89 306
9044.79 343
9045.69 301
9046.58 291
9047.48 327
9048.38 333
9049.28 311
9050.18 341
9051.07 317
9051.97 332
9052.87 349
9053.77 345
9054.67 362
9055.57 365
9056.46 330
9057.36 366
9058.26 364
9059.16 380
9060.06 329
9060.96 369
9061.86 315
9062.75 313
9063.65 331
9064.55 319
9065.45 345
9066.35 331
9067.25 344
9068.15 388
9069.05 345
9069.95 325
9070.84 326
9071.74 350
9072.64 386
9073.54 362
9074.44 320
9075.34 337
9076.24 355
9077.14 345
9078.04 342
9078.94 347
9079.84 344
9080.74 329
9081.64 340
9082.54 325
9083.44 356
9084.34 359
9085.24 312
9086.14 360
9087.04 346
9087.94 356
9088.84 404
9089.74 402
9090.64 378
9091.54 402
9092.44 382
9093.34 407
9094.24 349
9095.14 379
9096.04 372
9096.94 359
9097.84 365
9098.74 365
9099.64 320
9100.54 327
9101.44 382
9102.34 348
9103.24 363
9104.14 362
9105.04 336
9105.95 321
9106.85 392
9107.75 344
9108.65 350
9109.55 329
9110.45 366
9111.35 331
9112.25 314
9113.15 327
9114.06 329
9114.96 267
9115.86 309
9116.76 316
9117.66 331
9118.56 340
9119.46 324
9120.37 333
9121.27 312
9122.17 325
9123.07 299
9123.97 333
9124.87 295
9125.78 299
9126.68 271
9127.58 311
9128.48 331
9129.38 384
9130.29 277
9131.19 306
9132.09 324
9132.99 302
9133.89 306
9134.80 292
9135.70 283
9136.60 274
9137.50 280
9138.41 299
9139.31 295
9140.21 308
9141.11 314
9142.02 342
9142.92 314
9143.82 359
9144.72 280
9145.63 311
9146.53 323
9147.43 306
9148.34 299
9149.24 283
9150.14 303
9151.05 286
9151.95 317
9152.85 351
9153.76 321
9154.66 336
9155.56 314
9156.47 283
9157.37 293
9158.27 315
9159.18 298
9160.08 333
9160.98 326
9161.89 337
9162.79 339
9163.69 333
9164.60 327
9165.50 290
9166.41 308
9167.31 288
9168.21 301
9169.12 287
9170.02 322
9170.93 345
9171.83 331
9172.73 274
9173.64 317
9174.54 322
9175.45 316
9176.35 267
9177.25 258
9178.16 303
9179.06 349
9179.97 325
9180.87 304
9181.78 313
9182.68 339
9183.59 322
9184.49 319
9185.40 319
9186.30 337
9187.21 292
9188.11 246
9189.02 301
9189.92 309
9190.83 291
9191.73 326
9192.64 330
9193.54 302
9194.45 281
9195.35 308
9196.26 330
9197.16 326
9198.07 293
9198.97 313
9199.88 306
9200.78 351
9201.69 334
9202.60 332
9203.50 345
9204.41 338
9205.31 330
9206.22 306
9207.13 296
9208.03 292
9208.94 307
9209.84 277
9210.75 291
9211.66 270
9212.56 291
9213.47 302
9214.37 322
9215.28 325
9216.19 324
9217.09 342
9218.00 328
9218.91 315
9219.81 333
9220.72 294
9221.63 314
9222.53 333
9223.44 307
9224.35 297
9225.25 300
9226.16 299
9227.07 288
9227.97 300
9228.88 328
9229.79 312
9230.69 288
9231.60 313
9232.51 340
9233.41 347
9234.32 290
9235.23 324
9236.14 313
9237.04 291
9237.95 300
9238.86 309
9239.77 320
9240.67 302
9241.58 294
9242.49 281
9243.40 278
9244.30 247
9245.21 278
9246.12 281
9247.03 277
9247.94 304
9248.84 340
9249.75 272
9250.66 253
9251.57 288
9252.48 267
9253.38 308
9254.29 274
9255.20 277
9256.11 258
9257.02 297
9257.93 302
9258.83 311
9259.74 309
9260.65 309
9261.56 296
9262.47 309
9263.38 281
9264.29 265
9265.19 296
9266.10 258
9267.01 274
9267.92 319
9268.83 272
9269.74 244
9270.65 258
9271.56 259
9272.47 314
9273.37 269
9274.28 328
9275.19 342
9276.10 299
9277.01 279
9277.92 247
9278.83 261
9279.74 310
9280.65 281
9281.56 269
9282.47 271
9283.38 336
9284.29 291
9285.20 283
9286.11 277
9287.02 270
9287.93 297
9288.84 347
9289.75 335
9290.66 319
9291.57 273
9292.48 311
9293.39 305
9294.30 333
9295.21 295
9296.12 299
9297.03 302
9297.94 280
9298.85 298
9299.76 333
9300.67 346
9301.58 349
9302.49 357
9303.40 366
9304.31 339
9305.22 341
9306.13 358
9307.04 405
9307.95 405
9308.87 403
9309.78 346
9310.69 421
9311.60 443
9312.51 394
9313.42 409
9314.33 343
9315.24 326
9316.15 302
9317.07 350
9317.98 344
9318.89 330
9319.80 275
9320.71 281
9321.62 362
9322.53 343
9323.45 338
9324.36 328
9325.27 301
9326.18 340
9327.09 305
9328.00 325
9328.92 342
9329.83 296
9330.74 286
9331.65 293
9332.56 291
9333.48 308
9334.39 253
9335.30 305
9336.21 268
9337.13 319
9338.04 341
9338.95 361
9339.86 301
9340.77 307
9341.69 303
9342.60 328
9343.51 277
9344.43 289
9345.34 295
9346.25 284
9347.16 307
9348.08 293
9348.99 278
9349.90 280
9350.81 268
9351.73 310
9352.64 284
9353.55 292
9354.47 302
9355.38 311
9356.29 284
9357.21 305
9358.12 283
9359.03 340
9359.95 329
9360.86 268
9361.77 244
9362.69 305
9363.60 317
9364.51 279
9365.43 260
9366.34 273
9367.26 260
9368.17 292
9369.08 260
9370.00 306
9370.91 297
9371.82 330
9372.74 275
9373.65 316
9374.57 325
9375.48 286
9376.40 335
9377.31 308
9378.22 312
9379.14 274
9380.05 316
9380.97 298
9381.88 335
9382.80 312
9383.71 312
9384.62 340
9385.54 303
9386.45 277
9387.37 293
9388.28 298
9389.20 313
9390.11 328
9391.03 327
9391.94 302
9392.86 350
9393.77 347
9394.69 326
9395.60 380
9396.52 362
9397.43 380
9398.35 339
9399.26 350
9400.18 329
9401.10 321
9402.01 322
9402.93 294
9403.84 305
9404.76 308
9405.67 352
9406.59 337
9407.50 319
9408.42 337
9409.34 364
9410.25 323
9411.17 321
9412.08 304
9413.00 269
9413.92 254
9414.83 298
9415.75 270
9416.66 325
9417.58 311
9418.50 335
9419.41 286
9420.33 307
9421.25 310
9422.16 335
9423.08 297
9423.99 297
9424.91 303
9425.83 279
9426.74 326
9427.66 290
9428.58 359
9429.49 320
9430.41 284
9431.33 351
9432.25 350
9433.16 320
9434.08 330
9435.00 310
9435.91 334
9436.83 400
9437.75 355
9438.67 351
9439.58 330
9440.50 359
9441.42 373
9442.33 330
9443.25 332
9444.17 348
9445.09 324
9446.00 292
9446.92 320
9447.84 306
9448.76 365
9449.68 448
9450.59 451
9451.51 450
9452.43 492
9453.35 488
9454.26 560
9455.18 554
9456.10 477
9457.02 472
9457.94 418
9458.86 440
9459.77 396
9460.69 378
9461.61 415
9462.53 397
9463.45 356
9464.37 326
9465.28 339
9466.20 362
9467.12 307
9468.04 323
9468.96 298
9469.88 316
9470.80 319
9471.72 340
9472.63 358
9473.55 319
9474.47 295
9475.39 306
9476.31 354
9477.23 371
9478.15 354
9479.07 369
9479.99 404
9480.91 388
9481.83 372
9482.74 379
9483.66 399
9484.58 392
9485.50 349
9486.42 331
9487.34 300
9488.26 370
9489.18 359
9490.10 326
9491.02 306
9491.94 302
9492.86 334
9493.78 345
9494.70 332
9495.62 312
9496.54 309
9497.46 332
9498.38 309
9499.30 319
9500.22 338
9501.14 359
9502.06 340
9502.98 319
9503.90 335
9504.82 374
9505.74 347
9506.66 338
9507.59 324
9508.51 286
9509.43 339
9510.35 300
9511.27 325
9512.19 361
9513.11 357
9514.03 296
9514.95 342
9515.87 331
9516.79 350
9517.71 358
9518.64 356
9519.56 375
9520.48 395
9521.40 332
9522.32 376
9523.24 351
9524.16 353
9525.08 319
9526.01 346
9526.93 323
9527.85 327
9528.77 414
9529.69 389
9530.61 419
9531.54 410
9532.46 436
9533.38 457
9534.30 457
9535.22 428
9536.15 441
9537.07 403
9537.99 443
9538.91 442
9539.83 405
9540.76 351
9541.68 357
9542.60 410
9543.52 353
9544.45 381
9545.37 384
9546.29 358
9547.21 355
9548.14 366
9549.06 380
9549.98 395
9550.90 405
9551.83 381
9552.75 394
9553.67 330
9554.59 353
9555.52 400
9556.44 428
9557.36 394
9558.29 405
9559.21 402
9560.13 357
9561.06 406
9561.98 438
9562.90 392
9563.83 379
9564.75 404
9565.67 381
9566.60 358
9567.52 356
9568.44 340
9569.37 377
9570.29 429
9571.21 406
9572.14 379
9573.06 351
9573.98 362
9574.91 351
9575.83 380
9576.76 389
9577.68 443
9578.60 386
9579.53 444
9580.45 430
9581.38 365
9582.30 432
9583.23 385
9584.15 366
9585.07 333
9586.00 329
9586.92 405
9587.85 389
9588.77 409
9589.70 386
9590.62 433
9591.55 417
9592.47 434
9593.40 415
9594.32 392
9595.24 381
9596.17 370
9597.09 416
9598.02 406
9598.94 396
9599.87 407
9600.79 380
9601.72 477
9602.65 449
9603.57 456
9604.50 473
9605.42 440
9606.35 443
9607.27 485
9608.20 434
9609.12 430
9610.05 466
9610.97 481
9611.90 452
9612.83 450
9613.75 496
9614.68 489
9615.60 450
9616.53 445
9617.45 477
9618.38 509
9619.31 464
9620.23 496
9621.16 525
9622.08 503
9623.01 493
9623.94 460
9624.86 457
9625.79 472
9626.72 559
9627.64 545
9628.57 507
9629.50 530
9630.42 529
9631.35 558
9632.27 609
9633.20 587
9634.13 596
9635.06 608
9635.98 629
9636.91 617
9637.84 606
9638.76 573
9639.69 570
9640.62 619
9641.54 648
9642.47 643
9643.40 674
9644.33 672
9645.25 690
9646.18 689
9647.11 719
9648.03 677
9648.96 793
9649.89 793
9650.82 866
9651.74 801
9652.67 797
9653.60 840
9654.53 819
9655.46 803
9656.38 848
9657.31 777
9658.24 791
9659.17 810
9660.09 797
9661.02 782
9661.95 817
9662.88 851
9663.81 797
9664.74 802
9665.66 849
9666.59 998
9667.52 1009
9668.45 960
9669.38 889
9670.31 956
9671.23 973
9672.16 1073
9673.09 975
9674.02 1014
9674.95 973
9675.88 988
9676.81 1024
9677.73 1000
9678.66 1055
9679.59 1012
9680.52 1038
9681.45 1046
9682.38 1118
9683.31 1089
9684.24 1160
9685.17 1143
9686.10 1182
9687.03 1168
9687.95 1116
9688.88 1218
9689.81 1152
9690.74 1179
9691.67 1235
9692.60 1251
9693.53 1220
9694.46 1323
9695.39 1502
9696.32 1698
9697.25 1821
9698.18 1989
9699.11 2042
9700.04 2054
9700.97 2153
9701.90 2134
9702.83 2029
9703.76 1823
9704.69 1575
9705.62 1584
9706.55 1423
9707.48 1329
9708.41 1319
9709.34 1313
9710.27 1355
9711.20 1335
9712.13 1408
9713.06 1425
9713.99 1606
9714.92 1705
9715.85 1683
9716.79 1675
9717.72 1546
9718.65 1457
9719.58 1432
9720.51 1349
9721.44 1229
9722.37 1143
9723.30 1092
9724.23 1128
9725.16 1009
9726.09 1044
9727.03 969
9727.96 1006
9728.89 1064
9729.82 1024
9730.75 1031
9731.68 1098
9732.61 1149
9733.55 1176
9734.48 1176
9735.41 1211
9736.34 1141
9737.27 1051
9738.20 1073
9739.14 1027
9740.07 914
9741.00 881
9741.93 852
9742.86 875
9743.79 842
9744.73 797
9745.66 743
9746.59 822
9747.52 820
9748.46 753
9749.39 728
9750.32 735
9751.25 749
9752.18 716
9753.12 709
9754.05 678
9754.98 666
9755.91 701
9756.85 673
9757.78 709
9758.71 772
9759.65 732
9760.58 743
9761.51 620
9762.44 664
9763.38 722
9764.31 769
9765.24 772
9766.18 761
9767.11 721
9768.04 794
9768.98 726
9769.91 766
9770.84 779
9771.78 841
9772.71 833
9773.64 741
9774.58 726
9775.51 834
9776.44 805
9777.38 833
9778.31 894
9779.24 918
9780.18 981
9781.11 916
9782.05 953
9782.98 919
9783.91 997
9784.85 941
9785.78 945
9786.71 812
9787.65 857
9788.58 860
9789.52 762
9790.45 792
9791.39 772
9792.32 735
9793.25 712
9794.19 809
9795.12 843
9796.06 806
9796.99 872
9797.93 940
9798.86 923
9799.80 952
9800.73 915
9801.67 884
9802.60 847
9803.54 759
9804.47 738
9805.41 700
9806.34 666
9807.28 621
9808.21 615
9809.15 598
9810.08 612
9811.02 565
9811.95 614
9812.89 548
9813.82 556
9814.76 592
9815.69 581
9816.63 626
9817.56 543
9818.50 516
9819.43 575
9820.37 547
9821.31 557
9822.24 576
9823.18 557
9824.11 538
9825.05 564
9825.99 578
9826.92 538
9827.86 519
9828.79 591
9829.73 501
9830.67 497
9831.60 469
9832.54 523
9833.47 505
9834.41 522
9835.35 487
9836.28 446
9837.22 461
9838.16 559
9839.09 514
9840.03 500
9840.97 457
9841.90 514
9842.84 530
9843.78 507
9844.71 524
9845.65 508
9846.59 558
9847.52 492
9848.46 515
9849.40 500
9850.34 515
9851.27 497
9852.21 493
9853.15 499
9854.08 549
9855.02 478
9855.96 547
9856.90 510
9857.83 550
9858.77 515
9859.71 488
9860.65 480
9861.58 565
9862.52 558
9863.46 515
9864.40 482
9865.33 479
9866.27 462
9867.21 523
9868.15 494
9869.09 507
9870.02 544
9870.96 583
9871.90 521
9872.84 472
9873.78 449
9874.72 505
9875.65 506
9876.59 480
9877.53 485
9878.47 547
9879.41 495
9880.35 520
9881.28 463
9882.22 515
9883.16 527
9884.10 468
9885.04 462
9885.98 442
9886.92 444
9887.86 458
9888.79 495
9889.73 507
9890.67 447
9891.61 450
9892.55 483
9893.49 447
9894.43 442
9895.37 436
9896.31 459
9897.25 511
9898.19 510
9899.13 450
9900.07 476
9901.00 516
9901.94 481
9902.88 474
9903.82 465
9904.76 498
9905.70 493
9906.64 452
9907.58 502
9908.52 530
9909.46 497
9910.40 488
9911.34 526
9912.28 504
9913.22 525
9914.16 502
9915.10 540
9916.04 525
9916.98 534
9917.92 497
9918.86 518
9919.80 552
9920.74 633
9921.69 608
9922.63 666
9923.57 777
9924.51 918
9925.45 1131
9926.39 1233
9927.33 1256
9928.27 1289
9929.21 1334
9930.15 1180
9931.09 1020
9932.03 955
9932.97 871
9933.92 787
9934.86 791
9935.80 678
9936.74 596
9937.68 533
9938.62 496
9939.56 534
9940.50 535
9941.45 547
9942.39 564
9943.33 507
9944.27 526
9945.21 520
9946.15 505
9947.10 506
9948.04 480
9948.98 527
9949.92 510
9950.86 526
9951.80 499
9952.75 570
9953.69 488
9954.63 568
9955.57 548
9956.52 515
9957.46 505
9958.40 570
9959.34 551
9960.28 524
9961.23 458
9962.17 533
9963.11 496
9964.05 501
9965.00 460
9965.94 473
9966.88 541
9967.82 517
9968.77 527
9969.71 505
9970.65 461
9971.60 447
9972.54 452
9973.48 494
9974.42 483
9975.37 441
9976.31 487
9977.25 512
9978.20 474
9979.14 432
9980.08 439
9981.03 501
9981.97 457
9982.91 436
9983.86 439
9984.80 475
9985.74 496
9986.69 457
9987.63 418
9988.57 441
9989.52 445
9990.46 456
9991.41 359
9992.35 386
9993.29 409
9994.24 444
9995.18 394
9996.13 385
9997.07 397
9998.01 436
9998.96 403
9999.90 401
10000.85 439
10001.79 436
10002.74 448
10003.68 444
10004.62 386
10005.57 386
10006.51 408
10007.46 463
10008.40 378
10009.35 400
10010.29 342
10011.24 375
10012.18 448
10013.13 400
10014.07 405
10015.02 412
10015.96 413
10016.91 397
10017.85 379
10018.80 386
10019.74 393
10020.69 430
10021.63 377
10022.58 377
10023.52 401
10024.47 438
10025.41 463
10026.36 415
10027.30 383
10028.25 393
10029.19 442
10030.14 400
10031.09 428
10032.03 396
10032.98 406
10033.92 374
10034.87 373
10035.82 340
10036.76 327
10037.71 343
10038.65 379
10039.60 369
10040.55 364
10041.49 349
10042.44 348
10043.38 392
10044.33 358
10045.28 357
10046.22 359
10047.17 352
10048.12 353
10049.06 359
10050.01 369
10050.96 357
10051.90 349
10052.85 338
10053.80 339
10054.74 331
10055.69 368
10056.64 352
10057.58 357
10058.53 307
10059.48 353
10060.42 396
10061.37 321
10062.32 342
10063.27 344
10064.21 383
10065.16 312
10066.11 307
10067.06 336
10068.00 380
10068.95 346
10069.90 298
10070.85 313
10071.79 291
10072.74 280
10073.69 338
10074.64 353
10075.58 354
10076.53 363
10077.48 335
10078.43 358
10079.38 317
10080.32 325
10081.27 305
10082.22 318
10083.17 306
10084.12 327
10085.06 279
10086.01 287
10086.96 298
10087.91 308
10088.86 280
10089.81 320
10090.75 364
10091.70 354
10092.65 294
10093.60 332
10094.55 353
10095.50 287
10096.45 322
10097.40 345
10098.34 366
10099.29 349
10100.24 336
10101.19 389
10102.14 311
10103.09 338
10104.04 333
10104.99 318
10105.94 309
10106.89 319
10107.84 317
10108.78 354
10109.73 328
10110.68 314
10111.63 314
10112.58 339
10113.53 334
10114.48 300
10115.43 314
10116.38 339
10117.33 303
10118.28 330
10119.23 336
10120.18 310
10121.13 311
10122.08 334
10123.03 329
10123.98 296
10124.93 309
10125.88 329
10126.83 324
10127.78 275
10128.73 317
10129.68 314
10130.63 324
10131.58 333
10132.53 331
10133.48 327
10134.43 355
10135.38 356
10136.34 350
10137.29 369
10138.24 360
10139.19 361
10140.14 341
10141.09 378
10142.04 341
10142.99 359
10143.94 363
10144.89 360
10145.84 314
10146.80 330
10147.75 367
10148.70 386
10149.65 378
10150.60 374
10151.55 359
10152.50 367
10153.45 374
10154.41 340
10155.36 378
10156.31 349
10157.26 360
10158.21 358
10159.16 356
10160.12 353
10161.07 399
10162.02 371
10162.97 312
10163.92 336
10164.88 353
10165.83 404
10166.78 381
10167.73 374
10168.68 330
10169.64 369
10170.59 380
10171.54 393
10172.49 432
10173.45 361
10174.40 346
10175.35 397
10176.30 393
10177.26 350
10178.21 425
10179.16 410
10180.11 416
10181.07 444
10182.02 380
10182.97 460
10183.92 451
10184.88 443
10185.83 465
10186.78 431
10187.74 426
10188.69 455
10189.64 406
10190.60 398
10191.55 414
10192.50 467
10193.46 432
10194.41 464
10195.36 449
10196.32 450
10197.27 405
10198.22 459
10199.18 448
10200.13 548
10201.08 535
10202.04 489
10202.99 566
10203.95 579
10204.90 676
10205.85 658
10206.81 680
10207.76 684
10208.72 696
10209.67 721
10210.62 629
10211.58 566
10212.53 522
10213.49 528
10214.44 486
10215.40 522
10216.35 517
10217.30 482
10218.26 488
10219.21 491
10220.17 438
10221.12 468
10222.08 524
10223.03 457
10223.99 416
10224.94 444
10225.90 435
10226.85 422
10227.81 395
10228.76 416
10229.72 444
10230.67 447
10231.63 466
10232.58 494
10233.54 497
10234.49 507
10235.45 569
10236.40 509
10237.36 528
10238.31 533
10239.27 484
10240.22 476
10241.18 488
10242.14 440
10243.09 423
10244.05 407
10245.00 359
10245.96 371
10246.91 404
10247.87 364
10248.83 333
10249.78 341
10250.74 406
10251.69 370
10252.65 338
10253.61 349
10254.56 315
10255.52 323
10256.48 332
10257.43 359
10258.39 346
10259.34 346
10260.30 365
10261.26 340
10262.21 307
10263.17 328
10264.13 319
10265.08 345
10266.04 354
10267.00 377
10267.95 332
10268.91 356
10269.87 327
10270.82 297
10271.78 317
10272.74 338
10273.70 394
10274.65 313
10275.61 310
10276.57 341
10277.52 324
10278.48 353
10279.44 304
10280.40 394
10281.35 356
10282.31 328
10283.27 300
10284.23 320
10285.18 331
10286.14 317
10287.10 333
10288.06 295
10289.02 315
10289.97 319
10290.93 333
10291.89 324
10292.85 332
10293.81 342
10294.76 334
10295.72 356
10296.68 320
10297.64 344
10298.60 353
10299.55 301
10300.51 304
10301.47 291
10302.43 299
10303.39 305
10304.35 300
10305.31 303
10306.26 318
10307.22 317
10308.18 293
10309.14 280
10310.10 303
10311.06 340
10312.02 318
10312.98 331
10313.93 333
10314.89 339
10315.85 319
10316.81 318
10317.77 330
10318.73 337
10319.69 319
10320.65 302
10321.61 326
10322.57 298
10323.53 316
10324.49 267
10325.45 288
10326.40 328
10327.36 319
10328.32 307
10329.28 297
10330.24 312
10331.20 337
10332.16 294
10333.12 364
10334.08 364
10335.04 317
10336.00 330
10336.96 278
10337.92 262
10338.88 281
10339.84 281
10340.80 264
10341.76 274
10342.72 240
10343.68 296
10344.64 259
10345.61 251
10346.57 279
10347.53 309
10348.49 318
10349.45 289
10350.41 284
10351.37 283
10352.33 300
10353.29 305
10354.25 299
10355.21 289
10356.17 274
10357.13 275
10358.10 309
10359.06 301
10360.02 289
10360.98 315
10361.94 282
10362.90 323
10363.86 307
10364.82 304
10365.79 281
10366.75 280
10367.71 289
10368.67 293
10369.63 283
10370.59 281
10371.55 243
10372.52 247
10373.48 245
10374.44 243
10375.40 276
10376.36 265
10377.33 288
10378.29 308
10379.25 280
10380.21 271
10381.17 225
10382.14 229
10383.10 260
10384.06 271
10385.02 298
10385.98 273
10386.95 258
10387.91 242
10388.87 244
10389.83 261
10390.80 309
10391.76 276
10392.72 255
10393.68 271
10394.65 259
10395.61 256
10396.57 249
10397.54 310
10398.50 265
10399.46 286
10400.42 293
10401.39 253
10402.35 226
10403.31 262
10404.28 280
10405.24 294
10406.20 271
10407.17 290
10408.13 297
10409.09 253
10410.06 254
10411.02 269
10411.98 275
10412.95 260
10413.91 247
10414.88 250
10415.84 272
10416.80 280
10417.77 279
10418.73 311
10419.69 338
10420.66 278
10421.62 323
10422.59 276
10423.55 258
10424.51 320
10425.48 283
10426.44 293
10427.41 243
10428.37 271
10429.34 277
10430.30 275
10431.26 248
10432.23 259
10433.19 244
10434.16 263
10435.12 242
10436.09 220
10437.05 252
10438.02 266
10438.98 244
10439.95 244
10440.91 225
10441.88 258
10442.84 277
10443.81 237
10444.77 244
10445.74 243
10446.70 239
10447.67 247
10448.63 236
10449.60 257
10450.56 277
10451.53 256
10452.49 261
10453.46 269
10454.42 222
10455.39 211
10456.36 214
10457.32 240
10458.29 213
10459.25 230
10460.22 249
10461.18 266
10462.15 247
10463.12 303
10464.08 284
10465.05 234
10466.01 235
10466.98 269
10467.95 254
10468.91 206
10469.88 237
10470.84 238
10471.81 222
10472.78 223
10473.74 249
10474.71 247
10475.68 224
10476.64 197
10477.61 225
10478.58 251
10479.54 223
10480.51 236
10481.48 222
10482.44 228
10483.41 200
10484.38 212
10485.34 209
10486.31 253
10487.28 236
10488.25 227
10489.21 236
10490.18 232
10491.15 214
10492.11 231
10493.08 225
10494.05 217
10495.02 187
10495.98 239
10496.95 245
10497.92 256
10498.89 248
10499.85 233
10500.82 247
10501.79 220
10502.76 240
10503.72 267
10504.69 250
10505.66 210
10506.63 188
10507.60 195
10508.56 221
10509.53 223
10510.50 228
10511.47 232
10512.44 208
10513.40 175
10514.37 184
10515.34 229
10516.31 208
10517.28 232
10518.25 221
10519.22 221
10520.18 252
10521.15 287
10522.12 236
10523.09 253
10524.06 219
10525.03 219
10526.00 208
10526.96 218
10527.93 222
10528.90 228
10529.87 220
10530.84 198
10531.81 204
10532.78 241
10533.75 242
10534.72 234
10535.69 248
10536.66 219
10537.63 218
10538.59 247
10539.56 233
10540.53 239
10541.50 216
10542.47 241
10543.44 246
10544.41 256
10545.38 209
10546.35 240
10547.32 250
10548.29 243
10549.26 180
10550.23 253
10551.20 231
10552.17 215
10553.14 234
10554.11 249
10555.08 229
10556.05 238
10557.02 257
10557.99 267
10558.96 241
10559.93 238
10560.90 273
10561.87 255
10562.84 238
10563.81 263
10564.79 277
10565.76 259
10566.73 261
10567.70 236
10568.67 241
10569.64 236
10570.61 216
10571.58 218
10572.55 221
10573.52 245
10574.49 252
10575.47 271
10576.44 241
10577.41 248
10578.38 235
10579.35 271
10580.32 209
10581.29 199
10582.26 199
10583.24 243
10584.21 230
10585.18 182
10586.15 193
10587.12 215
10588.09 202
10589.07 200
10590.04 220
10591.01 215
10591.98 218
10592.95 222
10593.92 247
10594.90 250
10595.87 241
10596.84 248
10597.81 224
10598.78 216
10599.76 204
10600.73 200
10601.70 247
10602.67 226
10603.65 241
10604.62 251
10605.59 237
10606.56 250
10607.54 257
10608.51 254
10609.48 213
10610.45 250
10611.43 250
10612.40 216
10613.37 203
10614.35 229
10615.32 222
10616.29 253
10617.26 277
10618.24 248
10619.21 267
10620.18 288
10621.16 279
10622.13 248
10623.10 297
10624.08 243
10625.05 231
10626.02 261
10627.00 280
10627.97 257
10628.94 244
10629.92 298
10630.89 271
10631.87 269
10632.84 256
10633.81 297
10634.79 314
10635.76 308
10636.73 323
10637.71 354
10638.68 321
10639.66 340
10640.63 356
10641.60 363
10642.58 320
10643.55 347
10644.53 323
10645.50 336
10646.48 292
10647.45 280
10648.43 238
10649.40 258
10650.37 237
10651.35 264
10652.32 238
10653.30 233
10654.27 242
10655.25 221
10656.22 231
10657.20 248
10658.17 236
10659.15 234
10660.12 210
10661.10 208
10662.07 210
10663.05 240
10664.02 279
10665.00 229
10665.97 237
10666.95 230
10667.92 225
10668.90 230
10669.87 214
10670.85 235
10671.83 265
10672.80 276
10673.78 236
10674.75 255
10675.73 249
10676.70 258
10677.68 258
10678.66 264
10679.63 274
10680.61 277
10681.58 263
10682.56 264
10683.54 237
10684.51 212
10685.49 254
10686.46 206
10687.44 258
10688.42 234
10689.39 237
10690.37 238
10691.35 271
10692.32 252
10693.30 239
10694.28 229
10695.25 222
10696.23 246
10697.21 225
10698.18 241
10699.16 225
10700.14 274
10701.11 243
10702.09 249
10703.07 248
10704.04 251
10705.02 248
10706.00 220
10706.97 225
10707.95 244
10708.93 258
10709.91 252
10710.88 227
10711.86 215
10712.84 222
10713.82 232
10714.79 231
10715.77 239
10716.75 224
10717.73 230
10718.70 255
10719.68 231
10720.66 200
10721.64 211
10722.61 196
10723.59 238
10724.57 221
10725.55 221
10726.53 215
10727.50 225
10728.48 248
10729.46 243
10730.44 232
10731.42 249
10732.40 238
10733.37 231
10734.35 224
10735.33 248
10736.31 244
10737.29 253
10738.27 236
10739.25 247
10740.22 249
10741.20 233
10742.18 276
10743.16 225
10744.14 237
10745.12 248
10746.10 267
10747.08 287
10748.05 267
10749.03 264
10750.01 241
10750.99 246
10751.97 288
10752.95 229
10753.93 223
10754.91 260
10755.89 233
10756.87 256
10757.85 251
10758.83 225
10759.81 245
10760.79 300
10761.77 213
10762.75 247
10763.73 255
10764.71 304
10765.68 288
10766.66 260
10767.64 255
10768.62 250
10769.60 277
10770.58 274
10771.56 232
10772.54 259
10773.53 236
10774.51 257
10775.49 263
10776.47 253
10777.45 294
10778.43 253
10779.41 266
10780.39 269
10781.37 272
10782.35 300
10783.33 319
10784.31 314
10785.29 283
10786.27 306
10787.25 291
10788.23 291
10789.21 242
10790.20 279
10791.18 260
10792.16 280
10793.14 246
10794.12 257
10795.10 292
10796.08 234
10797.06 237
10798.04 284
10799.03 273
10800.01 253
10800.99 254
10801.97 280
10802.95 240
10803.93 222
10804.91 247
10805.90 234
10806.88 260
10807.86 272
10808.84 277
10809.82 268
10810.81 285
10811.79 291
10812.77 257
10813.75 290
10814.73 295
10815.72 273
10816.70 253
10817.68 271
10818.66 224
10819.64 263
10820.63 267
10821.61 303
10822.59 263
10823.57 276
10824.56 277
10825.54 270
10826.52 240
10827.50 286
10828.49 251
10829.47 279
10830.45 262
10831.44 268
10832.42 261
10833.40 285
10834.38 260
10835.37 251
10836.35 276
10837.33 264
10838.32 282
10839.30 286
10840.28 268
10841.27 255
10842.25 247
10843.23 256
10844.22 289
10845.20 254
10846.18 261
10847.17 248
10848.15 266
10849.13 287
10850.12 293
10851.10 261
10852.09 265
10853.07 302
10854.05 306
10855.04 287
10856.02 273
10857.00 297
10857.99 294
10858.97 300
10859.96 301
10860.94 289
10861.93 295
10862.91 290
10863.89 283
10864.88 300
10865.86 338
10866.85 333
10867.83 295
10868.82 293
10869.80 312
10870.79 330
10871.77 276
10872.75 299
10873.74 319
10874.72 347
10875.71 334
10876.69 321
10877.68 364
10878.66 343
10879.65 351
10880.63 336
10881.62 355
10882.60 380
10883.59 360
10884.57 365
10885.56 344
10886.55 366
10887.53 355
10888.52 338
10889.50 349
10890.49 364
10891.47 348
10892.46 329
10893.44 366
10894.43 397
10895.42 410
10896.40 369
10897.39 325
10898.37 353
10899.36 338
10900.34 341
10901.33 374
10902.32 352
10903.30 369
10904.29 390
10905.27 391
10906.26 402
10907.25 393
10908.23 387
10909.22 393
10910.21 422
10911.19 390
10912.18 448
10913.17 445
10914.15 452
10915.14 437
10916.13 435
10917.11 468
10918.10 420
10919.09 397
10920.07 405
10921.06 479
10922.05 496
10923.03 467
10924.02 506
10925.01 501
10926.00 461
10926.98 463
10927.97 491
10928.96 493
10929.94 527
10930.93 526
10931.92 503
10932.91 512
10933.89 517
10934.88 546
10935.87 520
10936.86 508
10937.84 525
10938.83 563
10939.82 551
10940.81 557
10941.80 577
10942.78 593
10943.77 596
10944.76 587
10945.75 626
10946.74 635
10947.72 622
10948.71 654
10949.70 672
10950.69 735
10951.68 683
10952.66 780
10953.65 806
10954.64 876
10955.63 954
10956.62 1047
10957.61 1079
10958.60 1139
10959.58 1154
10960.57 1097
10961.56 1053
10962.55 982
10963.54 991
10964.53 897
10965.52 869
10966.51 777
10967.49 843
10968.48 812
10969.47 756
10970.46 710
10971.45 655
10972.44 622
10973.43 763
10974.42 742
10975.41 624
10976.40 689
10977.39 745
10978.38 728
10979.37 762
10980.36 766
10981.35 719
10982.34 778
10983.32 759
10984.31 723
10985.30 726
10986.29 772
10987.28 843
10988.27 854
10989.26 907
10990.25 869
10991.24 864
10992.23 895
10993.22 974
10994.21 1044
10995.20 1200
10996.20 1354
10997.19 1539
10998.18 1710
10999.17 1875
11000.16 1974
11001.15 1899
11002.14 1883
11003.13 1747
11004.12 1648
11005.11 1454
11006.10 1259
11007.09 1144
11008.08 979
11009.07 877
11010.06 848
11011.06 792
11012.05 777
11013.04 745
11014.03 667
11015.02 685
11016.01 702
11017.00 679
11017.99 671
11018.98 620
11019.98 591
11020.97 657
11021.96 649
11022.95 630
11023.94 560
11024.93 539
11025.93 562
11026.92 563
11027.91 491
11028.90 516
11029.89 534
11030.88 552
11031.88 552
11032.87 513
11033.86 518
11034.85 533
11035.84 563
11036.84 589
11037.83 523
11038.82 552
11039.81 559
11040.81 529
11041.80 486
11042.79 469
11043.78 499
11044.77 479
11045.77 488
11046.76 442
11047.75 440
11048.75 476
11049.74 406
11050.73 411
11051.72 427
11052.72 442
11053.71 443
11054.70 427
11055.70 460
11056.69 446
11057.68 461
11058.67 414
11059.67 411
11060.66 463
11061.65 438
11062.65 428
11063.64 440
11064.63 417
11065.63 453
11066.62 445
11067.61 445
11068.61 453
11069.60 474
11070.60 461
11071.59 441
11072.58 447
11073.58 450
11074.57 421
11075.56 484
11076.56 455
11077.55 439
11078.55 400
11079.54 447
11080.53 422
11081.53 423
11082.52 449
11083.52 419
11084.51 415
11085.51 413
11086.50 374
11087.49 416
11088.49 478
11089.48 454
11090.48 441
11091.47 420
11092.47 472
11093.46 419
11094.46 421
11095.45 435
11096.45 442
11097.44 409
11098.44 409
11099.43 388
11100.43 349
11101.42 368
11102.42 429
11103.41 417
11104.41 387
11105.40 367
11106.40 392
11107.39 443
11108.39 397
11109.38 393
11110.38 402
11111.37 387
11112.37 398
11113.37 389
11114.36 327
11115.36 381
11116.35 391
11117.35 413
11118.34 408
11119.34 381
11120.34 413
11121.33 397
11122.33 370
11123.32 401
11124.32 433
11125.32 427
11126.31 455
11127.31 433
11128.30 478
11129.30 478
11130.30 427
11131.29 426
11132.29 452
11133.29 359
11134.28 377
11135.28 332
11136.28 372
11137.27 377
11138.27 396
11139.27 405
11140.26 371
11141.26 373
11142.26 346
11143.25 413
11144.25 387
11145.25 376
11146.24 382
11147.24 440
11148.24 412
11149.24 394
11150.23 364
11151.23 376
11152.23 367
11153.23 375
11154.22 354
11155.22 360
11156.22 380
11157.22 415
11158.21 386
11159.21 363
11160.21 369
11161.21 372
11162.20 418
11163.20 387
11164.20 381
11165.20 378
11166.20 367
11167.19 393
11168.19 399
11169.19 361
11170.19 375
11171.19 394
11172.18 394
11173.18 400
11174.18 468
11175.18 448
11176.18 474
11177.18 391
11178.17 402
11179.17 401
11180.17 434
11181.17 416
11182.17 351
11183.17 346
11184.17 428
11185.16 436
11186.16 454
11187.16 472
11188.16 443
11189.16 397
11190.16 420
11191.16 457
11192.16 450
11193.16 476
11194.16 484
11195.16 447
11196.15 439
11197.15 475
11198.15 483
11199.15 458
11200.15 442
11201.15 404
11202.15 401
11203.15 389
11204.15 394
11205.15 405
11206.15 403
11207.15 419
11208.15 362
11209.15 402
11210.15 401
11211.15 409
11212.15 374
11213.15 408
11214.15 411
11215.15 397
11216.15 423
11217.15 381
11218.15 398
11219.15 348
11220.15 348
11221.15 320
11222.15 326
11223.15 327
11224.15 341
11225.15 306
11226.15 284
11227.16 340
11228.16 324
11229.16 313
11230.16 321
11231.16 309
11232.16 338
11233.16 352
11234.16 349
11235.16 362
11236.16 345
11237.16 327
11238.17 317
11239.17 314
11240.17 309
11241.17 316
11242.17 308
11243.17 324
11244.17 336
11245.18 329
11246.18 309
11247.18 310
11248.18 330
11249.18 334
11250.18 327
11251.19 317
11252.19 358
11253.19 324
11254.19 309
11255.19 291
11256.19 294
11257.20 319
11258.20 340
11259.20 309
11260.20 320
11261.21 289
11262.21 292
11263.21 325
11264.21 317
11265.21 318
11266.22 338
11267.22 309
11268.22 318
11269.22 338
11270.23 339
11271.23 351
11272.23 396
11273.24 398
11274.24 410
11275.24 357
11276.24 356
11277.25 366
11278.25 376
11279.25 386
11280.26 375
11281.26 399
11282.26 408
11283.27 382
11284.27 359
11285.27 348
11286.28 356
11287.28 324
11288.28 369
11289.29 343
11290.29 326
11291.29 324
11292.30 352
11293.30 376
11294.30 359
11295.31 360
11296.31 382
11297.31 340
11298.32 342
11299.32 312
11300.33 355
11301.33 332
11302.33 337
11303.34 311
11304.34 373
11305.35 326
11306.35 371
11307.36 375
11308.36 366
11309.36 401
11310.37 392
11311.37 425
11312.38 464
11313.38 483
11314.39 481
11315.39 526
11316.40 452
11317.40 436
11318.41 403
11319.41 385
11320.41 384
11321.42 386
11322.42 359
11323.43 327
11324.43 260
11325.44 289
11326.44 328
11327.45 302
11328.46 271
11329.46 324
11330.47 330
11331.47 269
11332.48 298
11333.48 267
11334.49 288
11335.49 281
11336.50 246
11337.50 273
11338.51 258
11339.52 272
11340.52 306
11341.53 278
11342.53 258
11343.54 265
11344.54 290
11345.55 246
11346.56 266
11347.56 260
11348.57 271
11349.58 270
11350.58 271
11351.59 252
11352.59 258
11353.60 318
11354.61 294
11355.61 296
11356.62 261
11357.63 306
11358.63 285
11359.64 315
11360.65 266
11361.65 251
11362.66 300
11363.67 265
11364.67 242
11365.68 241
11366.69 266
11367.69 268
11368.70 260
11369.71 233
11370.71 292
11371.72 248
11372.73 262
11373.74 290
11374.74 281
11375.75 293
11376.76 289
11377.77 281
11378.77 276
11379.78 261
11380.79 274
11381.80 265
11382.80 297
11383.81 264
11384.82 266
11385.83 289
11386.83 261
11387.84 277
11388.85 262
11389.86 276
11390.87 265
11391.87 252
11392.88 283
11393.89 250
11394.90 255
11395.91 266
11396.91 257
11397.92 274
11398.93 274
11399.94 260
11400.95 235
11401.96 283
11402.97 302
11403.97 281
11404.98 277
11405.99 283
11407.00 242
11408.01 270
11409.02 312
11410.03 270
11411.03 277
11412.04 302
11413.05 280
11414.06 267
11415.07 282
11416.08 275
11417.09 226
11418.10 244
11419.11 259
11420.12 250
11421.13 220
11422.14 236
11423.14 252
11424.15 289
11425.16 259
11426.17 267
11427.18 261
11428.19 270
11429.20 288
11430.21 275
11431.22 272
11432.23 278
11433.24 318
11434.25 308
11435.26 296
11436.27 279
11437.28 282
11438.29 251
11439.30 265
11440.31 243
11441.32 249
11442.33 269
11443.34 292
11444.35 285
11445.36 268
11446.37 286
11447.38 277
11448.39 280
11449.41 261
11450.42 310
11451.43 269
11452.44 275
11453.45 299
11454.46 289
11455.47 246
11456.48 281
11457.49 284
11458.50 251
11459.51 244
11460.52 241
11461.54 247
11462.55 258
11463.56 258
11464.57 282
11465.58 307
11466.59 279
11467.60 250
11468.62 275
11469.63 275
11470.64 288
11471.65 324
11472.66 260
11473.67 267
11474.68 228
11475.70 236
11476.71 250
11477.72 246
11478.73 227
11479.74 246
11480.76 272
11481.77 257
11482.78 271
11483.79 261
11484.80 270
11485.82 303
11486.83 251
11487.84 296
11488.85 263
11489.87 268
11490.88 270
11491.89 250
11492.90 234
11493.92 225
11494.93 262
11495.94 248
11496.95 276
11497.97 219
11498.98 237
11499.99 259
11501.00 238
11502.02 272
11503.03 247
11504.04 278
11505.06 264
11506.07 275
11507.08 262
11508.10 275
11509.11 267
11510.12 248
11511.14 265
11512.15 234
11513.16 279
11514.18 227
11515.19 250
11516.20 270
11517.22 293
11518.23 238
11519.24 257
11520.26 271
11521.27 267
11522.29 281
11523.30 241
11524.31 232
11525.33 275
11526.34 293
11527.35 275
11528.37 256
11529.38 286
11530.40 298
11531.41 283
11532.43 263
11533.44 279
11534.45 286
11535.47 288
11536.48 258
11537.50 275
11538.51 263
11539.53 306
11540.54 272
11541.56 297
11542.57 300
11543.59 250
11544.60 258
11545.61 277
11546.63 279
11547.64 295
11548.66 313
11549.67 282
11550.69 294
11551.70 238
11552.72 271
11553.74 273
11554.75 289
11555.77 269
11556.78 273
11557.80 320
11558.81 313
11559.83 260
11560.84 258
11561.86 282
11562.87 311
11563.89 343
11564.91 299
11565.92 284
11566.94 295
11567.95 317
11568.97 343
11569.98 331
11571.00 304
11572.02 304
11573.03 329
11574.05 322
11575.06 328
11576.08 342
11577.10 347
11578.11 356
11579.13 365
11580.15 372
11581.16 346
11582.18 392
11583.20 381
11584.21 373
11585.23 430
11586.25 437
11587.26 451
11588.28 449
11589.30 452
11590.31 475
11591.33 483
11592.35 494
11593.36 452
11594.38 485
11595.40 549
11596.41 627
11597.43 651
11598.45 761
11599.47 749
11600.48 872
11601.50 1013
11602.52 1065
11603.53 1045
11604.55 1129
11605.57 1015
11606.59 919
11607.60 819
11608.62 751
11609.64 645
11610.66 632
11611.68 629
11612.69 527
11613.71 472
11614.73 471
11615.75 427
11616.76 415
11617.78 386
11618.80 409
11619.82 393
11620.84 364
11621.86 365
11622.87 379
11623.89 356
11624.91 356
11625.93 336
11626.95 328
11627.97 351
11628.98 345
11630.00 336
11631.02 334
11632.04 353
11633.06 335
11634.08 307
11635.10 326
11636.11 341
11637.13 334
11638.15 319
11639.17 298
11640.19 349
11641.21 296
11642.23 331
11643.25 326
11644.27 310
11645.29 288
11646.31 271
11647.32 297
11648.34 277
11649.36 267
11650.38 286
11651.40 253
11652.42 260
11653.44 262
11654.46 266
11655.48 246
11656.50 283
11657.52 259
11658.54 276
11659.56 257
11660.58 291
11661.60 290
11662.62 273
11663.64 267
11664.66 238
11665.68 250
11666.70 279
11667.72 253
11668.74 230
11669.76 249
11670.78 288
11671.80 297
11672.82 260
11673.84 241
11674.86 296
11675.88 313
11676.90 272
11677.92 291
11678.95 277
11679.97 272
11680.99 283
11682.01 289
11683.03 286
11684.05 282
11685.07 306
11686.09 350
11687.11 321
11688.13 292
11689.16 313
11690.18 295
11691.20 326
11692.22 283
11693.24 321
11694.26 248
11695.28 270
11696.30 328
11697.33 316
11698.35 264
11699.37 308
11700.39 307
11701.41 337
11702.43 281
11703.46 283
11704.48 276
11705.50 282
11706.52 282
11707.54 255
11708.57 266
11709.59 260
11710.61 289
11711.63 271
11712.65 287
11713.68 261
11714.70 293
11715.72 292
11716.74 273
11717.77 244
11718.79 252
11719.81 281
11720.83 299
11721.86 284
11722.88 320
11723.90 275
11724.92 257
11725.95 235
11726.97 266
11727.99 239
11729.01 222
11730.04 262
11731.06 235
11732.08 267
11733.11 242
11734.13 264
11735.15 262
11736.18 276
11737.20 259
11738.22 283
11739.25 285
11740.27 233
11741.29 243
11742.32 263
11743.34 247
11744.36 253
11745.39 269
11746.41 245
11747.43 255
11748.46 263
11749.48 259
11750.51 294
11751.53 282
11752.55 211
11753.58 209
11754.60 252
11755.63 264
11756.65 231
11757.67 269
11758.70 246
11759.72 267
11760.75 251
11761.77 236
11762.80 235
11763.82 217
11764.84 237
11765.87 254
11766.89 243
11767.92 233
11768.94 268
11769.97 278
11770.99 251
11772.02 276
11773.04 281
11774.07 278
11775.09 260
11776.12 276
11777.14 257
11778.17 266
11779.19 260
11780.22 297
11781.24 275
11782.27 276
11783.29 259
11784.32 275
11785.34 264
11786.37 272
11787.39 269
11788.42 275
11789.45 249
11790.47 280
11791.50 265
11792.52 276
11793.55 324
11794.57 288
11795.60 257
11796.63 290
11797.65 310
11798.68 279
11799.70 282
11800.73 311
11801.75 297
11802.78 263
11803.81 299
11804.83 311
11805.86 229
11806.89 282
11807.91 292
11808.94 308
11809.97 299
11810.99 246
11812.02 274
11813.04 270
11814.07 305
11815.10 284
11816.12 310
11817.15 265
11818.18 303
11819.21 283
11820.23 302
11821.26 256
11822.29 280
11823.31 278
11824.34 320
11825.37 293
11826.39 330
11827.42 334
11828.45 293
11829.48 290
11830.50 280
11831.53 324
11832.56 291
11833.59 290
11834.61 288
11835.64 318
11836.67 267
11837.70 269
11838.72 311
11839.75 281
11840.78 280
11841.81 344
11842.83 319
11843.86 326
11844.89 295
11845.92 337
11846.95 334
11847.97 317
11849.00 316
11850.03 308
11851.06 313
11852.09 268
11853.12 319
11854.14 322
11855.17 361
11856.20 309
11857.23 363
11858.26 420
11859.29 371
11860.32 354
11861.34 395
11862.37 334
11863.40 353
11864.43 362
11865.46 354
11866.49 386
11867.52 368
11868.55 384
11869.57 357
11870.60 398
11871.63 364
11872.66 351
11873.69 396
11874.72 386
11875.75 389
11876.78 428
11877.81 423
11878.84 378
11879.87 385
11880.90 440
11881.93 368
11882.96 420
11883.99 451
11885.02 511
11886.05 493
11887.08 489
11888.11 480
11889.14 496
11890.16 498
11891.19 471
11892.22 488
11893.26 557
11894.29 527
11895.32 592
11896.35 591
11897.38 635
11898.41 658
11899.44 704
11900.47 669
11901.50 723
11902.53 746
11903.56 744
11904.59 742
11905.62 720
11906.65 670
11907.68 674
11908.71 653
11909.74 614
11910.77 585
11911.80 619
11912.83 586
11913.87 548
11914.90 584
11915.93 580
11916.96 551
11917.99 566
11919.02 671
11920.05 616
11921.08 610
11922.11 584
11923.15 684
11924.18 718
11925.21 804
11926.24 844
11927.27 970
11928.30 1069
11929.34 1149
11930.37 1137
11931.40 1216
11932.43 1260
11933.46 1298
11934.49 1235
11935.53 1080
11936.56 1005
11937.59 942
11938.62 885
11939.65 790
11940.69 738
11941.72 750
11942.75 623
11943.78 603
11944.82 585
11945.85 584
11946.88 577
11947.91 495
11948.94 494
11949.98 538
11951.01 507
11952.04 475
11953.08 493
11954.11 484
11955.14 459
11956.17 463
11957.21 446
11958.24 487
11959.27 475
11960.31 437
11961.34 476
11962.37 488
11963.40 458
11964.44 423
11965.47 415
11966.50 450
11967.54 444
11968.57 445
11969.60 452
11970.64 426
11971.67 446
11972.70 446
11973.74 424
11974.77 406
11975.81 416
11976.84 452
11977.87 442
11978.91 421
11979.94 400
11980.97 418
11982.01 432
11983.04 407
11984.08 396
11985.11 402
11986.14 416
11987.18 455
11988.21 413
11989.25 413
11990.28 461
11991.32 460
11992.35 516
11993.38 444
11994.42 445
11995.45 428
11996.49 458
11997.52 475
11998.56 448
11999.59 427
12000.63 437
12001.66 420
12002.70 426
12003.73 472
12004.77 456
12005.80 461
12006.84 503
12007.87 459
12008.91 423
12009.94 504
12010.98 500
12012.01 537
12013.05 518
12014.08 519
12015.12 527
12016.15 579
12017.19 564
12018.22 559
12019.26 607
12020.29 642
12021.33 598
12022.37 609
12023.40 569
12024.44 527
12025.47 513
12026.51 546
12027.54 510
12028.58 526
12029.62 556
12030.65 547
12031.69 502
12032.72 505
12033.76 528
12034.80 529
12035.83 556
12036.87 467
12037.91 515
12038.94 512
12039.98 514
12041.01 498
12042.05 494
12043.09 535
12044.12 563
12045.16 525
12046.20 525
12047.23 550
12048.27 514
12049.31 545
12050.35 489
12051.38 501
12052.42 502
12053.46 560
12054.49 553
12055.53 540
12056.57 509
12057.60 519
12058.64 563
12059.68 581
12060.72 507
12061.75 531
12062.79 569
12063.83 548
12064.87 488
12065.90 585
12066.94 563
12067.98 568
12069.02 571
12070.05 575
12071.09 572
12072.13 550
12073.17 604
12074.21 593
12075.24 614
12076.28 583
12077.32 538
12078.36 549
12079.40 529
12080.43 577
12081.47 575
12082.51 593
12083.55 563
12084.59 570
12085.63 589
12086.66 621
12087.70 640
12088.74 642
12089.78 681
12090.82 669
12091.86 668
12092.90 650
12093.93 726
12094.97 799
12096.01 793
12097.05 903
12098.09 937
12099.13 960
12100.17 1099
12101.21 1096
12102.25 1152
12103.28 1133
12104.32 1174
12105.36 1180
12106.40 1135
12107.44 1059
12108.48 964
12109.52 876
12110.56 897
12111.60 812
12112.64 753
12113.68 716
12114.72 615
12115.76 577
12116.80 587
12117.84 508
12118.88 478
12119.92 516
12120.96 542
12122.00 524
12123.04 487
12124.08 468
12125.12 508
12126.16 445
12127.20 415
12128.24 438
12129.28 417
12130.32 413
12131.36 456
12132.40 393
12133.44 381
12134.48 360
12135.52 424
12136.56 479
12137.60 416
12138.64 446
12139.68 403
12140.72 424
12141.76 415
12142.81 419
12143.85 391
12144.89 405
12145.93 372
12146.97 383
12148.01 384
12149.05 386
12150.09 354
12151.13 355
12152.18 356
12153.22 352
12154.26 360
12155.30 337
12156.34 346
12157.38 351
12158.42 377
12159.47 353
12160.51 385
12161.55 336
12162.59 400
12163.63 382
12164.67 347
12165.72 388
12166.76 378
12167.80 347
12168.84 359
12169.88 345
12170.93 388
12171.97 387
12173.01 322
12174.05 338
12175.09 387
12176.14 386
12177.18 324
12178.22 341
12179.26 361
12180.31 370
12181.35 373
12182.39 325
12183.43 367
12184.48 386
12185.52 321
12186.56 359
12187.60 336
12188.65 312
12189.69 356
12190.73 395
12191.78 369
12192.82 317
12193.86 335
12194.91 344
12195.95 338
12196.99 353
12198.04 308
12199.08 356
12200.12 395
12201.17 325
12202.21 331
12203.25 363
12204.30 342
12205.34 322
12206.38 330
12207.43 362
12208.47 318
12209.51 344
12210.56 325
12211.60 340
12212.65 301
12213.69 337
12214.73 326
12215.78 318
12216.82 326
12217.87 327
12218.91 364
12219.95 318
12221.00 380
12222.04 337
12223.09 327
12224.13 301
12225.17 300
12226.22 331
12227.26 328
12228.31 327
12229.35 324
12230.40 328
12231.44 316
12232.49 338
12233.53 305
12234.58 324
12235.62 293
12236.67 330
12237.71 308
12238.76 320
12239.80 321
12240.85 343
12241.89 338
12242.94 346
12243.98 368
12245.03 322
12246.07 334
12247.12 324
12248.16 319
12249.21 297
12250.25 345
12251.30 319
12252.34 302
12253.39 288
12254.44 294
12255.48 293
12256.53 299
12257.57 299
12258.62 280
12259.67 297
12260.71 273
12261.76 307
12262.80 308
12263.85 293
12264.90 295
12265.94 311
12266.99 283
12268.03 279
12269.08 268
12270.13 261
12271.17 260
12272.22 282
12273.27 294
12274.31 283
12275.36 307
12276.41 306
12277.45 303
12278.50 280
12279.55 286
12280.59 280
12281.64 271
12282.69 256
12283.73 269
12284.78 269
12285.83 287
12286.87 277
12287.92 281
12288.97 321
12290.01 278
12291.06 260
12292.11 257
12293.16 280
12294.20 262
12295.25 282
12296.30 271
12297.35 271
12298.39 248
12299.44 300
12300.49 283
12301.54 305
12302.58 282
12303.63 290
12304.68 309
12305.73 246
12306.78 278
12307.82 292
12308.87 296
12309.92 259
12310.97 254
12312.02 271
12313.06 242
12314.11 243
12315.16 239
12316.21 274
12317.26 256
12318.31 240
12319.35 249
12320.40 254
12321.45 265
12322.50 245
12323.55 282
12324.60 252
12325.65 256
12326.69 246
12327.74 269
12328.79 261
12329.84 213
12330.89 257
12331.94 224
12332.99 233
12334.04 245
12335.09 236
12336.13 237
12337.18 245
12338.23 226
12339.28 255
12340.33 234
12341.38 287
12342.43 249
12343.48 265
12344.53 284
12345.58 241
12346.63 241
12347.68 270
12348.73 235
12349.78 240
12350.83 237
12351.88 261
12352.93 264
12353.98 268
12355.03 234
12356.08 247
12357.13 238
12358.18 231
12359.23 240
12360.28 229
12361.33 255
12362.38 236
12363.43 258
12364.48 247
12365.53 258
12366.58 308
12367.63 263
12368.68 240
12369.73 240
12370.78 264
12371.83 240
12372.88 270
12373.93 239
12374.98 255
12376.04 269
12377.09 239
12378.14 250
12379.19 217
12380.24 237
12381.29 260
12382.34 241
12383.39 259
12384.44 225
12385.49 236
12386.55 296
12387.60 290
12388.65 266
12389.70 255
12390.75 268
12391.80 249
12392.85 241
12393.91 252
12394.96 271
12396.01 257
12397.06 204
12398.11 246
12399.17 264
12400.22 213
12401.27 248
12402.32 270
12403.37 241
12404.42 262
12405.48 279
12406.53 271
12407.58 262
12408.63 240
12409.69 277
12410.74 291
12411.79 264
12412.84 258
12413.90 258
12414.95 278
12416.00 293
12417.05 275
12418.11 288
12419.16 288
12420.21 255
12421.26 311
12422.32 258
12423.37 275
12424.42 238
12425.48 258
12426.53 270
12427.58 256
12428.63 297
12429.69 312
12430.74 298
12431.79 305
12432.85 264
12433.90 303
12434.95 315
12436.01 325
12437.06 292
12438.11 304
12439.17 294
12440.22 276
12441.28 310
12442.33 311
12443.38 289
12444.44 267
12445.49 274
12446.54 292
12447.60 287
12448.65 300
12449.71 287
12450.76 303
12451.81 362
12452.87 308
12453.92 362
12454.98 340
12456.03 366
12457.08 341
12458.14 314
12459.19 312
12460.25 355
12461.30 377
12462.36 346
12463.41 350
12464.47 339
12465.52 392
12466.58 383
12467.63 405
12468.68 425
12469.74 440
12470.79 528
12471.85 577
12472.90 649
12473.96 701
12475.01 732
12476.07 738
12477.12 755
12478.18 756
12479.24 790
12480.29 724
12481.35 687
12482.40 603
12483.46 568
12484.51 571
12485.57 491
12486.62 475
12487.68 448
12488.73 449
12489.79 395
12490.85 373
12491.90 314
12492.96 346
12494.01 337
12495.07 358
12496.13 354
12497.18 311
12498.24 322
12499.29 311
12500.35 321
12501.41 289
12502.46 302
12503.52 316
12504.57 308
12505.63 361
12506.69 318
12507.74 273
12508.80 341
12509.86 352
12510.91 342
12511.97 300
12513.03 355
12514.08 341
12515.14 305
12516.20 290
12517.25 315
12518.31 325
12519.37 269
12520.42 310
12521.48 295
12522.54 276
12523.60 283
12524.65 280
12525.71 269
12526.77 265
12527.82 306
12528.88 274
12529.94 287
12531.00 268
12532.05 289
12533.11 299
12534.17 305
12535.23 301
12536.28 317
12537.34 325
12538.40 324
12539.46 318
12540.52 316
12541.57 329
12542.63 331
12543.69 321
12544.75 351
12545.81 343
12546.86 325
12547.92 287
12548.98 344
12550.04 359
12551.10 385
12552.15 397
12553.21 431
12554.27 444
12555.33 463
12556.39 451
12557.45 427
12558.51 445
12559.56 445
12560.62 462
12561.68 423
12562.74 389
12563.80 405
12564.86 428
12565.92 344
12566.98 363
12568.03 363
12569.09 382
12570.15 361
12571.21 341
12572.27 344
12573.33 306
12574.39 348
12575.45 330
12576.51 342
12577.57 311
12578.63 298
12579.69 327
12580.75 308
12581.81 287
12582.87 322
12583.93 309
12584.98 326
12586.04 329
12587.10 315
12588.16 339
12589.22 330
12590.28 333
12591.34 314
12592.40 314
12593.46 310
12594.52 317
12595.58 321
12596.64 329
12597.70 278
12598.77 279
12599.83 304
12600.89 316
12601.95 319
12603.01 323
12604.07 315
12605.13 286
12606.19 279
12607.25 305
12608.31 315
12609.37 309
12610.43 362
12611.49 341
12612.55 383
12613.61 362
12614.68 360
12615.74 357
12616.80 386
12617.86 378
12618.92 389
12619.98 445
12621.04 413
12622.10 438
12623.16 421
12624.23 399
12625.29 341
12626.35 340
12627.41 351
12628.47 376
12629.53 306
12630.59 325
12631.66 338
12632.72 340
12633.78 322
12634.84 316
12635.90 311
12636.97 308
12638.03 283
12639.09 291
12640.15 322
12641.21 306
12642.28 309
12643.34 274
12644.40 307
12645.46 314
12646.52 329
12647.59 286
12648.65 274
12649.71 293
12650.77 329
12651.84 315
12652.90 319
12653.96 281
12655.03 297
12656.09 305
12657.15 306
12658.21 280
12659.28 281
12660.34 353
12661.40 307
12662.46 324
12663.53 350
12664.59 291
12665.65 317
12666.72 332
12667.78 302
12668.84 260
12669.91 292
12670.97 310
12672.03 309
12673.10 280
12674.16 302
12675.22 333
12676.29 350
12677.35 307
12678.42 315
12679.48 292
12680.54 339
12681.61 327
12682.67 286
12683.73 297
12684.80 305
12685.86 336
12686.93 388
12687.99 355
12689.05 312
12690.12 349
12691.18 366
12692.25 382
12693.31 351
12694.38 403
12695.44 396
12696.50 443
12697.57 456
12698.63 424
12699.70 476
12700.76 491
12701.83 538
12702.89 563
12703.96 536
12705.02 531
12706.09 503
12707.15 494
12708.22 477
12709.28 464
12710.35 489
12711.41 434
12712.48 424
12713.54 409
12714.61 367
12715.67 377
12716.74 372
12717.80 338
12718.87 359
12719.93 374
12721.00 366
12722.06 366
12723.13 344
12724.19 375
12725.26 317
12726.33 324
12727.39 314
12728.46 334
12729.52 359
12730.59 366
12731.66 345
12732.72 331
12733.79 363
12734.85 342
12735.92 326
12736.99 330
12738.05 298
12739.12 346
12740.18 336
12741.25 345
12742.32 344
12743.38 318
12744.45 351
12745.52 309
12746.58 332
12747.65 285
12748.72 324
12749.78 321
12750.85 321
12751.92 275
12752.98 333
12754.05 324
12755.12 297
12756.18 287
12757.25 295
12758.32 246
12759.38 277
12760.45 239
12761.52 261
12762.59 263
12763.65 287
12764.72 278
12765.79 269
12766.85 280
12767.92 237
12768.99 289
12770.06 295
12771.12 300
12772.19 270
12773.26 298
12774.33 248
12775.40 288
12776.46 288
12777.53 263
12778.60 284
12779.67 259
12780.73 265
12781.80 297
12782.87 248
12783.94 270
12785.01 287
12786.08 271
12787.14 297
12788.21 315
12789.28 298
12790.35 334
12791.42 322
12792.49 285
12793.55 273
12794.62 255
12795.69 285
12796.76 274
12797.83 274
12798.90 266
12799.97 280
12801.03 287
12802.10 242
12803.17 265
12804.24 244
12805.31 306
12806.38 291
12807.45 283
12808.52 324
12809.59 337
12810.66 341
12811.72 309
12812.79 295
12813.86 335
12814.93 315
12816.00 373
12817.07 383
12818.14 332
12819.21 394
12820.28 361
12821.35 336
12822.42 310
12823.49 323
12824.56 324
12825.63 315
12826.70 328
12827.77 338
12828.84 287
12829.91 301
12830.98 334
12832.05 317
12833.12 313
12834.19 292
12835.26 280
12836.33 260
12837.40 297
12838.47 273
12839.54 313
12840.61 273
12841.68 260
12842.75 246
12843.82 268
12844.89 263
12845.96 287
12847.04 269
12848.11 268
12849.18 255
12850.25 252
12851.32 238
12852.39 249
12853.46 261
12854.53 254
12855.60 261
12856.67 249
12857.75 238
12858.82 228
12859.89 270
12860.96 223
12862.03 216
12863.10 249
12864.17 229
12865.24 232
12866.32 211
12867.39 234
12868.46 236
12869.53 244
12870.60 237
12871.67 247
12872.75 228
12873.82 241
12874.89 248
12875.96 230
12877.03 201
12878.11 218
12879.18 209
12880.25 214
12881.32 253
12882.39 218
12883.47 197
12884.54 207
12885.61 200
12886.68 210
12887.76 223
12888.83 206
12889.90 215
12890.97 201
12892.05 183
12893.12 191
12894.19 187
12895.27 198
12896.34 230
12897.41 233
12898.48 218
12899.56 247
12900.63 219
12901.70 221
12902.78 198
12903.85 206
12904.92 211
12905.99 234
12907.07 204
12908.14 224
12909.21 195
12910.29 208
12911.36 218
12912.44 217
12913.51 230
12914.58 215
12915.66 225
12916.73 219
12917.80 221
12918.88 231
12919.95 232
12921.02 177
12922.10 217
12923.17 197
12924.25 250
12925.32 215
12926.39 231
12927.47 200
12928.54 182
12929.62 206
12930.69 215
12931.77 203
12932.84 200
12933.91 204
12934.99 188
12936.06 224
12937.14 183
12938.21 190
12939.29 213
12940.36 262
12941.44 215
12942.51 220
12943.59 193
12944.66 219
12945.73 208
12946.81 221
12947.88 184
12948.96 210
12950.03 232
12951.11 189
12952.18 205
12953.26 175
12954.34 199
12955.41 183
12956.49 230
12957.56 179
12958.64 197
12959.71 180
12960.79 196
12961.86 194
12962.94 193
12964.01 226
12965.09 207
12966.17 214
12967.24 177
12968.32 205
12969.39 184
12970.47 206
12971.54 203
12972.62 186
12973.70 204
12974.77 191
12975.85 195
12976.93 191
12978.00 193
12979.08 224
12980.15 220
12981.23 229
12982.31 199
12983.38 198
12984.46 205
12985.54 190
12986.61 237
12987.69 208
12988.77 223
12989.84 238
12990.92 211
12992.00 191
12993.07 189
12994.15 189
12995.23 228
12996.30 230
12997.38 215
12998.46 197
12999.53 223
13000.61 222
13001.69 233
13002.77 223
13003.84 204
13004.92 231
13006.00 212
13007.08 204
13008.15 179
13009.23 202
13010.31 201
13011.39 193
13012.46 197
13013.54 194
13014.62 210
13015.70 242
13016.77 213
13017.85 194
13018.93 206
13020.01 189
13021.09 227
13022.16 197
13023.24 243
13024.32 226
13025.40 211
13026.48 212
13027.56 204
13028.63 187
13029.71 202
13030.79 190
13031.87 202
13032.95 222
13034.03 221
13035.10 245
13036.18 205
13037.26 226
13038.34 255
13039.42 289
13040.50 219
13041.58 220
13042.66 228
13043.73 211
13044.81 212
13045.89 232
13046.97 267
13048.05 241
13049.13 206
13050.21 210
13051.29 222
13052.37 254
13053.45 248
13054.53 202
13055.61 243
13056.69 292
13057.76 292
13058.84 296
13059.92 240
13061.00 254
13062.08 224
13063.16 226
13064.24 248
13065.32 224
13066.40 233
13067.48 256
13068.56 241
13069.64 211
13070.72 207
13071.80 223
13072.88 227
13073.96 220
13075.04 198
13076.12 181
13077.20 179
13078.28 220
13079.36 205
13080.44 193
13081.53 196
13082.61 209
13083.69 223
13084.77 205
13085.85 166
13086.93 194
13088.01 212
13089.09 216
13090.17 200
13091.25 205
13092.33 198
13093.41 195
13094.49 237
13095.58 233
13096.66 203
13097.74 187
13098.82 214
13099.90 208
13100.98 203
13102.06 206
13103.14 195
13104.23 223
13105.31 197
13106.39 200
13107.47 223
13108.55 240
13109.63 235
13110.72 216
13111.80 191
13112.88 225
13113.96 234
13115.04 231
13116.13 220
13117.21 200
13118.29 231
13119.37 222
13120.45 227
13121.54 195
13122.62 222
13123.70 190
13124.78 263
13125.86 193
13126.95 223
13128.03 234
13129.11 215
13130.19 263
13131.28 235
13132.36 235
13133.44 203
13134.52 224
13135.61 235
13136.69 212
13137.77 207
13138.86 197
13139.94 233
13141.02 208
13142.11 191
13143.19 188
13144.27 221
13145.35 213
13146.44 209
13147.52 192
13148.60 192
13149.69 222
13150.77 225
13151.85 233
13152.94 223
13154.02 225
13155.10 229
13156.19 253
13157.27 229
13158.36 221
13159.44 248
13160.52 208
13161.61 244
13162.69 207
13163.77 197
13164.86 209
13165.94 185
13167.03 204
13168.11 204
13169.19 201
13170.28 197
13171.36 220
13172.45 219
13173.53 210
13174.62 215
13175.70 235
13176.79 218
13177.87 245
13178.95 194
13180.04 232
13181.12 224
13182.21 247
13183.29 255
13184.38 225
13185.46 234
13186.55 218
13187.63 226
13188.72 252
13189.80 236
13190.89 206
13191.97 237
13193.06 218
13194.14 255
13195.23 244
13196.31 198
13197.40 238
13198.48 222
13199.57 235
13200.65 236
13201.74 249
13202.83 226
13203.91 257
13205.00 240
13206.08 232
13207.17 249
13208.25 279
13209.34 234
13210.43 225
13211.51 211
13212.60 222
13213.68 234
13214.77 244
13215.86 252
13216.94 248
13218.03 211
13219.11 213
13220.20 230
13221.29 225
13222.37 247
13223.46 259
13224.55 241
13225.63 223
13226.72 231
13227.80 244
13228.89 281
13229.98 251
13231.06 233
13232.15 259
13233.24 250
13234.32 249
13235.41 232
13236.50 254
13237.59 238
13238.67 262
13239.76 229
13240.85 255
13241.93 260
13243.02 257
13244.11 237
13245.20 234
13246.28 255
13247.37 239
13248.46 257
13249.55 275
13250.63 253
13251.72 237
13252.81 252
13253.90 244
13254.98 300
13256.07 284
13257.16 279
13258.25 262
13259.33 262
13260.42 279
13261.51 336
13262.60 321
13263.69 279
13264.77 306
13265.86 320
13266.95 304
13268.04 303
13269.13 297
13270.22 335
13271.30 318
13272.39 321
13273.48 313
13274.57 257
13275.66 288
13276.75 283
13277.83 324
13278.92 323
13280.01 362
13281.10 353
13282.19 334
13283.28 329
13284.37 362
13285.46 329
13286.55 342
13287.63 373
13288.72 352
13289.81 355
13290.90 371
13291.99 391
13293.08 383
13294.17 379
13295.26 356
13296.35 388
13297.44 368
13298.53 336
13299.62 349
13300.71 378
13301.80 400
13302.89 407
13303.97 425
13305.06 433
13306.15 474
13307.24 462
13308.33 454
13309.42 486
13310.51 448
13311.60 427
13312.69 486
13313.78 446
13314.87 463
13315.96 479
13317.05 468
13318.14 432
13319.24 428
13320.33 433
13321.42 410
13322.51 440
13323.60 468
13324.69 444
13325.78 442
13326.87 444
13327.96 444
13329.05 445
13330.14 451
13331.23 463
13332.32 473
13333.41 439
13334.50 433
13335.60 406
13336.69 486
13337.78 463
13338.87 451
13339.96 433
13341.05 493
13342.14 478
13343.23 474
13344.32 454
13345.42 481
13346.51 481
13347.60 480
13348.69 491
13349.78 530
13350.87 475
13351.97 505
13353.06 518
13354.15 504
13355.24 562
13356.33 556
13357.42 542
13358.52 542
13359.61 602
13360.70 591
13361.79 641
13362.88 631
13363.98 680
13365.07 723
13366.16 725
13367.25 705
13368.35 778
13369.44 744
13370.53 694
13371.62 706
13372.72 736
13373.81 694
13374.90 635
13375.99 558
13377.09 557
13378.18 560
13379.27 566
13380.36 520
13381.46 479
13382.55 471
13383.64 432
13384.74 435
13385.83 471
13386.92 426
13388.02 427
13389.11 451
13390.20 488
13391.30 444
13392.39 419
13393.48 467
13394.58 414
13395.67 389
13396.76 380
13397.86 375
13398.95 371
13400.04 400
13401.14 358
13402.23 374
13403.32 401
13404.42 371
13405.51 378
13406.61 427
13407.70 392
13408.79 408
13409.89 346
13410.98 365
13412.08 394
13413.17 405
13414.26 367
13415.36 378
13416.45 390
13417.55 382
13418.64 418
13419.74 370
13420.83 402
13421.93 439
13423.02 441
13424.11 417
13425.21 431
13426.30 399
13427.40 362
13428.49 375
13429.59 371
13430.68 401
13431.78 398
13432.87 397
13433.97 390
13435.06 394
13436.16 382
13437.25 422
13438.35 384
13439.44 407
13440.54 404
13441.63 390
13442.73 403
13443.83 443
13444.92 436
13446.02 415
13447.11 436
13448.21 448
13449.30 449
13450.40 434
13451.49 430
13452.59 456
13453.69 434
13454.78 446
13455.88 470
13456.97 479
13458.07 493
13459.17 467
13460.26 497
13461.36 509
13462.45 444
13463.55 514
13464.65 544
13465.74 498
13466.84 526
13467.94 554
13469.03 572
13470.13 492
13471.23 513
13472.32 554
13473.42 592
13474.52 509
13475.61 515
13476.71 558
13477.81 528
13478.90 522
13480.00 520
13481.10 518
13482.19 541
13483.29 487
13484.39 523
13485.48 530
13486.58 583
13487.68 539
13488.78 585
13489.87 537
13490.97 589
13492.07 609
13493.17 603
13494.26 655
13495.36 610
13496.46 687
13497.56 737
13498.65 761
13499.75 745
13500.85 721
13501.95 719
13503.04 790
13504.14 809
13505.24 765
13506.34 772
13507.44 761
13508.53 743
13509.63 699
13510.73 627
13511.83 643
13512.93 632
13514.03 566
13515.12 534
13516.22 562
13517.32 532
13518.42 489
13519.52 487
13520.62 466
13521.71 470
13522.81 482
13523.91 464
13525.01 445
13526.11 392
13527.21 430
13528.31 461
13529.41 406
13530.51 375
13531.60 405
13532.70 408
13533.80 395
13534.90 385
13536.00 380
13537.10 447
13538.20 398
13539.30 372
13540.40 378
13541.50 391
13542.60 393
13543.70 388
13544.80 330
13545.90 375
13547.00 361
13548.09 359
13549.19 369
13550.29 366
13551.39 350
13552.49 385
13553.59 347
13554.69 362
13555.79 399
13556.89 374
13557.99 374
13559.09 382
13560.19 368
13561.29 346
13562.39 319
13563.50 320
13564.60 349
13565.70 304
13566.80 356
13567.90 359
13569.00 392
13570.10 333
13571.20 319
13572.30 362
13573.40 360
13574.50 318
13575.60 360
13576.70 358
13577.80 362
13578.90 355
13580.01 359
13581.11 343
13582.21 338
13583.31 364
13584.41 365
13585.51 355
13586.61 395
13587.71 368
13588.81 329
13589.92 328
13591.02 307
13592.12 366
13593.22 358
13594.32 358
13595.42 346
13596.53 323
13597.63 359
13598.73 375
13599.83 357
13600.93 366
13602.03 341
13603.14 363
13604.24 354
13605.34 390
13606.44 329
13607.54 319
13608.65 391
13609.75 359
13610.85 341
13611.95 369
13613.06 365
13614.16 322
13615.26 362
13616.36 362
13617.47 371
13618.57 368
13619.67 343
13620.77 329
13621.88 362
13622.98 355
13624.08 331
13625.18 358
13626.29 349
13627.39 353
13628.49 384
13629.60 377
13630.70 356
13631.80 376
13632.91 377
13634.01 358
13635.11 332
13636.21 339
13637.32 324
13638.42 372
13639.53 371
13640.63 333
13641.73 352
13642.84 348
13643.94 370
13645.04 356
13646.15 359
13647.25 356
13648.35 325
13649.46 363
13650.56 390
13651.67 352
13652.77 361
13653.87 332
13654.98 361
13656.08 327
13657.19 327
13658.29 306
13659.39 333
13660.50 336
13661.60 322
13662.71 350
13663.81 327
13664.92 287
13666.02 334
13667.12 326
13668.23 334
13669.33 315
13670.44 310
13671.54 324
13672.65 330
13673.75 361
13674.86 335
13675.96 345
13677.07 350
13678.17 340
13679.28 300
13680.38 345
13681.49 316
13682.59 303
13683.70 339
13684.80 336
13685.91 328
13687.01 320
13688.12 349
13689.22 343
13690.33 356
13691.44 344
13692.54 328
13693.65 336
13694.75 309
13695.86 346
13696.96 321
13698.07 342
13699.18 355
13700.28 367
13701.39 351
13702.49 392
13703.60 370
13704.71 364
13705.81 355
13706.92 345
13708.02 373
13709.13 398
13710.24 371
13711.34 379
13712.45 389
13713.56 392
13714.66 364
13715.77 430
13716.87 419
13717.98 382
13719.09 419
13720.19 422
13721.30 431
13722.41 454
13723.51 448
13724.62 442
13725.73 469
13726.84 500
13727.94 507
13729.05 480
13730.16 464
13731.26 480
13732.37 481
13733.48 487
13734.59 511
13735.69 478
13736.80 503
13737.91 502
13739.01 539
13740.12 500
13741.23 509
13742.34 472
13743.45 496
13744.55 464
13745.66 509
13746.77 557
13747.88 543
13748.98 540
13750.09 543
13751.20 568
13752.31 576
13753.42 616
13754.52 583
13755.63 605
13756.74 628
13757.85 657
13758.96 642
13760.06 664
13761.17 763
13762.28 738
13763.39 801
13764.50 912
13765.61 951
13766.72 908
13767.82 1001
13768.93 1099
13770.04 1135
13771.15 1227
13772.26 1361
13773.37 1301
13774.48 1251
13775.59 1207
13776.69 1215
13777.80 1180
13778.91 1131
13780.02 1018
13781.13 995
13782.24 892
13783.35 918
13784.46 805
13785.57 812
13786.68 728
13787.79 691
13788.90 693
13790.01 647
13791.12 642
13792.22 619
13793.33 601
13794.44 556
13795.55 539
13796.66 519
13797.77 532
13798.88 583
13799.99 527
13801.10 502
13802.21 484
13803.32 472
13804.43 444
13805.54 462
13806.65 446
13807.76 450
13808.87 485
13809.98 467
13811.09 434
13812.20 483
13813.32 480
13814.43 459
13815.54 478
13816.65 429
13817.76 433
13818.87 417
13819.98 402
13821.09 401
13822.20 441
13823.31 385
13824.42 386
13825.53 418
13826.64 380
13827.76 391
13828.87 384
13829.98 424
13831.09 419
13832.20 400
13833.31 414
13834.42 414
13835.53 408
13836.65 382
13837.76 396
13838.87 408
13839.98 426
13841.09 419
13842.20 420
13843.31 395
13844.43 399
13845.54 401
13846.65 388
13847.76 358
13848.87 378
13849.99 403
13851.10 446
13852.21 406
13853.32 371
13854.43 387
13855.55 441
13856.66 379
13857.77 367
13858.88 397
13859.99 409
13861.11 432
13862.22 414
13863.33 435
13864.44 415
13865.56 393
13866.67 434
13867.78 429
13868.89 399
13870.01 418
13871.12 467
13872.23 443
13873.35 397
13874.46 423
13875.57 465
13876.68 475
13877.80 416
13878.91 399
13880.02 421
13881.14 436
13882.25 418
13883.36 455
13884.48 454
13885.59 469
13886.70 468
13887.82 480
13888.93 525
13890.04 482
13891.16 497
13892.27 549
13893.39 572
13894.50 545
13895.61 512
13896.73 577
13897.84 570
13898.95 534
13900.07 490
13901.18 462
13902.30 489
13903.41 489
13904.52 454
13905.64 476
13906.75 406
13907.87 451
13908.98 441
13910.10 429
13911.21 403
13912.32 392
13913.44 408
13914.55 405
13915.67 349
13916.78 371
13917.90 411
13919.01 367
13920.13 376
13921.24 394
13922.36 379
13923.47 372
13924.59 373
13925.70 382
13926.82 388
13927.93 375
13929.05 353
13930.16 369
13931.28 387
13932.39 427
13933.51 385
13934.62 396
13935.74 358
13936.85 367
13937.97 393
13939.08 377
13940.20 372
13941.32 396
13942.43 374
13943.55 387
13944.66 337
13945.78 374
13946.89 380
13948.01 316
13949.13 335
13950.24 349
13951.36 361
13952.47 332
13953.59 351
13954.71 363
13955.82 327
13956.94 346
13958.05 342
13959.17 381
13960.29 326
13961.40 333
13962.52 334
13963.64 324
13964.75 294
13965.87 319
13966.99 334
13968.10 334
13969.22 321
13970.34 347
13971.45 339
13972.57 365
13973.69 327
13974.80 368
13975.92 317
13977.04 306
13978.16 298
13979.27 346
13980.39 357
13981.51 300
13982.62 319
13983.74 324
13984.86 357
13985.98 300
13987.09 359
13988.21 341
13989.33 311
13990.45 316
13991.56 304
13992.68 307
13993.80 316
13994.92 347
13996.03 344
13997.15 367
13998.27 306
13999.39 345
14000.51 327
14001.62 348
14002.74 353
14003.86 346
14004.98 401
14006.10 351
14007.21 321
14008.33 335
14009.45 339
14010.57 359
14011.69 358
14012.81 326
14013.93 320
14015.04 331
14016.16 316
14017.28 341
14018.40 341
14019.52 302
14020.64 340
14021.76 323
14022.87 327
14023.99 319
14025.11 321
14026.23 329
14027.35 305
14028.47 294
14029.59 298
14030.71 301
14031.83 307
14032.95 304
14034.07 343
14035.19 370
14036.30 338
14037.42 337
14038.54 329
14039.66 290
14040.78 331
14041.90 330
14043.02 350
14044.14 354
14045.26 357
14046.38 353
14047.50 326
14048.62 379
14049.74 375
14050.86 335
14051.98 387
14053.10 376
14054.22 394
14055.34 351
14056.46 348
14057.58 374
14058.70 380
14059.82 392
14060.94 397
14062.06 327
14063.18 432
14064.30 385
14065.43 395
14066.55 395
14067.67 441
14068.79 447
14069.91 451
14071.03 428
14072.15 473
14073.27 480
14074.39 432
14075.51 430
14076.63 494
14077.75 478
14078.88 502
14080.00 496
14081.12 485
14082.24 493
14083.36 499
14084.48 531
14085.60 551
14086.72 533
14087.85 534
14088.97 565
14090.09 524
14091.21 623
14092.33 615
14093.45 629
14094.58 630
14095.70 644
14096.82 694
14097.94 717
14099.06 675
14100.19 681
14101.31 697
14102.43 692
14103.55 611
14104.67 572
14105.80 566
14106.92 571
14108.04 558
14109.16 532
14110.28 509
14111.41 497
14112.53 457
14113.65 435
14114.77 386
14115.90 410
14117.02 418
14118.14 427
14119.27 407
14120.39 372
14121.51 364
14122.63 396
14123.76 361
14124.88 369
14126.00 373
14127.13 403
14128.25 401
14129.37 354
14130.50 414
14131.62 376
14132.74 351
14133.86 364
14134.99 388
14136.11 335
14137.24 310
14138.36 354
14139.48 385
14140.61 348
14141.73 321
14142.85 364
14143.98 359
14145.10 343
14146.22 347
14147.35 365
14148.47 324
14149.60 432
14150.72 347
14151.84 295
14152.97 310
14154.09 338
14155.22 354
14156.34 350
14157.46 297
14158.59 313
14159.71 328
14160.84 307
14161.96 318
14163.09 320
14164.21 354
14165.34 308
14166.46 301
14167.58 315
14168.71 284
14169.83 315
14170.96 338
14172.08 320
14173.21 292
14174.33 307
14175.46 325
14176.58 325
14177.71 286
14178.83 274
14179.96 304
14181.08 341
14182.21 308
14183.33 288
14184.46 309
14185.59 310
14186.71 331
14187.84 294
14188.96 286
14190.09 298
14191.21 306
14192.34 308
14193.46 317
14194.59 304
14195.72 329
14196.84 307
14197.97 330
14199.09 287
14200.22 316
14201.35 296
14202.47 356
14203.60 292
14204.72 285
14205.85 296
14206.98 284
14208.10 287
14209.23 259
14210.35 305
14211.48 267
14212.61 325
14213.73 334
14214.86 298
14215.99 265
14217.11 302
14218.24 263
14219.37 275
14220.49 267
14221.62 282
14222.75 259
14223.87 244
14225.00 286
14226.13 247
14227.26 250
14228.38 285
14229.51 286
14230.64 275
14231.76 303
14232.89 245
14234.02 276
14235.15 290
14236.27 283
14237.40 273
14238.53 297
14239.66 246
14240.78 275
14241.91 258
14243.04 252
14244.17 223
14245.29 258
14246.42 265
14247.55 268
14248.68 253
14249.81 258
14250.93 277
14252.06 251
14253.19 227
14254.32 232
14255.45 259
14256.57 247
14257.70 214
14258.83 251
14259.96 246
14261.09 268
14262.22 271
14263.34 274
14264.47 274
14265.60 277
14266.73 274
14267.86 257
14268.99 239
14270.12 242
14271.24 296
14272.37 259
14273.50 269
14274.63 238
14275.76 213
14276.89 270
14278.02 262
14279.15 222
14280.28 307
14281.41 231
14282.54 267
14283.66 211
14284.79 212
14285.92 237
14287.05 271
14288.18 234
14289.31 238
14290.44 229
14291.57 243
14292.70 229
14293.83 240
14294.96 237
14296.09 202
14297.22 211
14298.35 213
14299.48 212
14300.61 220
14301.74 275
14302.87 254
14304.00 231
14305.13 252
14306.26 226
14307.39 214
14308.52 238
14309.65 232
14310.78 228
14311.91 238
14313.04 260
14314.17 240
14315.30 210
14316.43 222
14317.56 233
14318.69 235
14319.82 213
14320.96 241
14322.09 218
14323.22 222
14324.35 218
14325.48 189
14326.61 207
14327.74 211
14328.87 222
14330.00 215
14331.13 216
14332.27 226
14333.40 240
14334.53 202
14335.66 211
14336.79 213
14337.92 202
14339.05 200
14340.18 217
14341.32 213
14342.45 210
14343.58 213
14344.71 199
14345.84 216
14346.98 221
14348.11 201
14349.24 242
14350.37 221
14351.50 217
14352.63 228
14353.77 184
14354.90 206
14356.03 209
14357.16 222
14358.30 218
14359.43 206
14360.56 193
14361.69 208
14362.82 193
14363.96 195
14365.09 202
14366.22 172
14367.35 190
14368.49 220
14369.62 236
14370.75 180
14371.89 209
14373.02 226
14374.15 214
14375.28 206
14376.42 196
14377.55 208
14378.68 204
14379.82 205
14380.95 209
14382.08 212
14383.22 229
14384.35 232
14385.48 201
14386.62 238
14387.75 211
14388.88 243
14390.02 220
14391.15 215
14392.28 196
14393.42 198
14394.55 215
14395.68 232
14396.82 189
14397.95 203
14399.09 224
14400.22 211
14401.35 237
14402.49 216
14403.62 219
14404.76 232
14405.89 225
14407.02 251
14408.16 221
14409.29 215
14410.43 245
14411.56 213
14412.70 183
14413.83 197
14414.96 220
14416.10 247
14417.23 258
14418.37 232
14419.50 204
14420.64 228
14421.77 232
14422.91 199
14424.04 227
14425.18 257
14426.31 220
14427.45 210
14428.58 235
14429.72 244
14430.85 256
14431.99 256
14433.12 211
14434.26 242
14435.39 228
14436.53 226
14437.66 257
14438.80 230
14439.93 215
14441.07 240
14442.20 245
14443.34 215
14444.48 223
14445.61 238
14446.75 249
14447.88 229
14449.02 246
14450.15 216
14451.29 261
14452.43 246
14453.56 203
14454.70 199
14455.83 238
14456.97 263
14458.11 234
14459.24 252
14460.38 235
14461.52 232
14462.65 226
14463.79 239
14464.93 256
14466.06 227
14467.20 218
14468.33 211
14469.47 217
14470.61 234
14471.74 212
14472.88 217
14474.02 214
14475.16 219
14476.29 223
14477.43 194
14478.57 235
14479.70 245
14480.84 271
14481.98 240
14483.11 241
14484.25 245
14485.39 223
14486.53 241
14487.66 227
14488.80 225
14489.94 235
14491.08 265
14492.21 260
14493.35 248
14494.49 227
14495.63 242
14496.76 260
14497.90 271
14499.04 260
14500.18 253
14501.31 265
14502.45 304
14503.59 293
14504.73 278
14505.87 237
14507.01 250
14508.14 270
14509.28 289
14510.42 266
14511.56 285
14512.70 299
14513.83 296
14514.97 293
14516.11 273
14517.25 303
14518.39 297
14519.53 267
14520.67 276
14521.80 280
14522.94 296
14524.08 264
14525.22 284
14526.36 288
14527.50 280
14528.64 306
14529.78 264
14530.92 254
14532.05 248
14533.19 255
14534.33 263
14535.47 239
14536.61 261
14537.75 258
14538.89 289
14540.03 256
14541.17 244
14542.31 266
14543.45 286
14544.59 282
14545.73 280
14546.87 242
14548.01 225
14549.15 280
14550.29 282
14551.43 295
14552.57 255
14553.71 248
14554.85 293
14555.99 292
14557.13 274
14558.27 292
14559.41 309
14560.55 314
14561.69 293
14562.83 283
14563.97 271
14565.11 286
14566.25 302
14567.39 285
14568.53 282
14569.67 258
14570.81 291
14571.95 281
14573.09 307
14574.23 323
14575.37 348
14576.51 334
14577.66 315
14578.80 297
14579.94 306
14581.08 293
14582.22 306
14583.36 301
14584.50 346
14585.64 367
14586.78 283
14587.93 300
14589.07 339
14590.21 324
14591.35 299
14592.49 321
14593.63 324
14594.77 361
14595.92 324
14597.06 346
14598.20 346
14599.34 344
14600.48 365
14601.62 378
14602.77 355
14603.91 351
14605.05 411
14606.19 412
14607.33 399
14608.48 412
14609.62 409
14610.76 430
14611.90 419
14613.04 415
14614.19 390
14615.33 396
14616.47 436
14617.61 444
14618.76 420
14619.90 450
14621.04 486
14622.18 498
14623.33 491
14624.47 507
14625.61 499
14626.76 531
14627.90 599
14629.04 604
14630.18 559
14631.33 608
14632.47 686
14633.61 609
14634.76 637
14635.90 645
14637.04 634
14638.19 593
14639.33 563
14640.47 588
14641.62 509
14642.76 546
14643.90 521
14645.05 491
14646.19 494
14647.33 417
14648.48 468
14649.62 420
14650.76 374
14651.91 371
14653.05 356
14654.20 377
14655.34 394
14656.48 336
14657.63 332
14658.77 331
14659.92 313
14661.06 329
14662.20 322
14663.35 317
14664.49 294
14665.64 322
14666.78 344
14667.93 324
14669.07 312
14670.22 321
14671.36 298
14672.50 306
14673.65 310
14674.79 292
14675.94 291
14677.08 272
14678.23 269
14679.37 268
14680.52 268
14681.66 245
14682.81 297
14683.95 255
14685.10 251
14686.24 257
14687.39 262
14688.53 245
14689.68 239
14690.82 274
14691.97 262
14693.12 283
14694.26 252
14695.41 253
14696.55 234
14697.70 253
14698.84 251
14699.99 244
14701.13 224
14702.28 229
14703.43 254
14704.57 275
14705.72 246
14706.86 210
14708.01 240
14709.16 246
14710.30 230
14711.45 216
14712.59 220
14713.74 239
14714.89 246
14716.03 220
14717.18 213
14718.33 260
14719.47 250
14720.62 255
14721.77 240
14722.91 208
14724.06 246
14725.21 253
14726.35 275
14727.50 209
14728.65 226
14729.79 274
14730.94 263
14732.09 258
14733.23 220
14734.38 263
14735.53 249
14736.67 237
14737.82 238
14738.97 224
14740.12 221
14741.26 252
14742.41 218
14743.56 237
14744.71 217
14745.85 215
14747.00 238
14748.15 274
14749.30 216
14750.44 216
14751.59 243
14752.74 254
14753.89 211
14755.03 189
14756.18 219
14757.33 193
14758.48 186
14759.63 206
14760.77 209
14761.92 180
14763.07 174
14764.22 190
14765.37 211
14766.52 221
14767.66 223
14768.81 229
14769.96 236
14771.11 205
14772.26 210
14773.41 233
14774.55 220
14775.70 227
14776.85 201
14778.00 212
14779.15 198
14780.30 202
14781.45 229
14782.60 167
14783.74 170
14784.89 215
14786.04 214
14787.19 181
14788.34 164
14789.49 184
14790.64 223
14791.79 206
14792.94 195
14794.09 168
14795.24 191
14796.39 185
14797.54 170
14798.69 192
14799.83 178
14800.98 179
14802.13 186
14803.28 205
14804.43 176
14805.58 191
14806.73 215
14807.88 192
14809.03 176
14810.18 163
14811.33 168
14812.48 194
14813.63 181
14814.78 187
14815.93 172
14817.08 193
14818.23 199
14819.38 193
14820.53 187
14821.69 170
14822.84 155
14823.99 159
14825.14 139
14826.29 129
14827.44 156
14828.59 177
14829.74 190
14830.89 177
14832.04 176
14833.19 169
14834.34 153
14835.49 148
14836.65 159
14837.80 169
14838.95 137
14840.10 165
14841.25 177
14842.40 157
14843.55 143
14844.70 186
14845.85 162
14847.01 154
14848.16 149
14849.31 160
14850.46 176
14851.61 160
14852.76 148
14853.92 175
14855.07 171
14856.22 166
14857.37 176
14858.52 197
14859.67 187
14860.83 167
14861.98 151
14863.13 150
14864.28 161
14865.44 137
14866.59 167
14867.74 167
14868.89 152
14870.04 133
14871.20 177
14872.35 165
14873.50 179
14874.65 176
14875.81 188
14876.96 166
14878.11 163
14879.26 170
14880.42 156
14881.57 177
14882.72 176
14883.88 159
14885.03 131
14886.18 168
14887.33 177
14888.49 193
14889.64 194
14890.79 168
14891.95 154
14893.10 179
14894.25 199
14895.41 186
14896.56 136
14897.71 124
14898.87 164
14900.02 172
14901.17 176
14902.33 174
14903.48 159
14904.63 188
14905.79 178
14906.94 169
14908.10 155
14909.25 157
14910.40 160
14911.56 176
14912.71 163
14913.87 166
14915.02 167
14916.17 165
14917.33 178
14918.48 181
14919.64 147
14920.79 180
14921.94 161
14923.10 173
14924.25 158
14925.41 169
14926.56 184
14927.72 187
14928.87 184
14930.03 165
14931.18 167
14932.34 164
14933.49 173
14934.65 186
14935.80 149
14936.96 190
14938.11 171
14939.27 195
14940.42 197
14941.58 198
14942.73 160
14943.89 171
14945.04 173
14946.20 197
14947.35 180
14948.51 188
14949.66 193
14950.82 201
14951.97 198
14953.13 201
14954.28 203
14955.44 193
14956.60 159
14957.75 203
14958.91 214
14960.06 230
14961.22 213
14962.37 197
14963.53 185
14964.69 183
14965.84 186
14967.00 190
14968.16 209
14969.31 209
14970.47 196
14971.62 208
14972.78 203
14973.94 210
14975.09 234
14976.25 202
14977.41 216
14978.56 182
14979.72 198
14980.88 199
14982.03 192
14983.19 189
14984.35 185
14985.50 166
14986.66 180
14987.82 183
14988.97 188
14990.13 189
14991.29 153
14992.44 167
14993.60 181
14994.76 176
14995.92 173
14997.07 185
14998.23 180
14999.39 172
15000.55 156
15001.70 162
15002.86 152
15004.02 186
15005.18 184
15006.33 153
15007.49 161
15008.65 143
15009.81 165
15010.96 156
15012.12 146
15013.28 152
15014.44 176
15015.60 183
15016.75 157
15017.91 158
15019.07 185
15020.23 164
15021.39 177
15022.54 186
15023.70 151
15024.86 143
15026.02 181
15027.18 179
15028.34 171
15029.49 151
15030.65 159
15031.81 180
15032.97 153
15034.13 166
15035.29 156
15036.45 162
15037.61 159
15038.76 139
15039.92 160
15041.08 141
15042.24 148
15043.40 123
15044.56 180
15045.72 155
15046.88 144
15048.04 143
15049.20 173
15050.36 165
15051.51 159
15052.67 147
15053.83 147
15054.99 131
15056.15 167
15057.31 148
15058.47 126
15059.63 140
15060.79 149
15061.95 173
15063.11 156
15064.27 150
15065.43 143
15066.59 143
15067.75 168
15068.91 137
15070.07 158
15071.23 155
15072.39 185
15073.55 178
15074.71 146
15075.87 148
15077.03 148
15078.19 154
15079.35 172
15080.51 160
15081.67 156
15082.83 176
15083.99 181
15085.16 149
15086.32 134
15087.48 133
15088.64 148
15089.80 153
15090.96 158
15092.12 131
15093.28 147
15094.44 165
15095.60 153
15096.76 163
15097.93 136
15099.09 144
15100.25 158
15101.41 189
15102.57 162
15103.73 172
15104.89 171
15106.05 171
15107.22 160
15108.38 139
15109.54 179
15110.70 181
15111.86 157
15113.02 139
15114.19 167
15115.35 167
15116.51 170
15117.67 154
15118.83 162
15120.00 180
15121.16 184
15122.32 181
15123.48 171
15124.64 156
15125.81 201
15126.97 184
15128.13 169
15129.29 164
15130.46 164
15131.62 191
15132.78 178
15133.94 174
15135.11 188
15136.27 159
15137.43 166
15138.59 175
15139.76 169
15140.92 159
15142.08 185
15143.25 188
15144.41 170
15145.57 162
15146.73 185
15147.90 156
15149.06 175
15150.22 166
15151.39 158
15152.55 182
15153.71 194
15154.88 166
15156.04 168
15157.20 204
15158.37 189
15159.53 159
15160.69 153
15161.86 174
15163.02 164
15164.19 175
15165.35 194
15166.51 181
15167.68 201
15168.84 202
15170.00 164
15171.17 176
15172.33 187
15173.50 194
15174.66 190
15175.83 165
15176.99 161
15178.15 195
15179.32 176
15180.48 194
15181.65 183
15182.81 206
15183.98 234
15185.14 212
15186.30 182
15187.47 187
15188.63 211
15189.80 239
15190.96 240
15192.13 223
15193.29 198
15194.46 226
15195.62 201
15196.79 235
15197.95 196
15199.12 200
15200.28 231
15201.45 204
15202.61 197
15203.78 211
15204.94 207
15206.11 237
15207.27 229
15208.44 232
15209.61 248
15210.77 218
15211.94 225
15213.10 226
15214.27 197
15215.43 192
15216.60 250
15217.76 229
15218.93 292
15220.10 256
15221.26 245
15222.43 228
15223.59 237
15224.76 282
15225.93 291
15227.09 297
15228.26 289
15229.42 273
15230.59 307
15231.76 334
15232.92 331
15234.09 331
15235.26 314
15236.42 304
15237.59 331
15238.76 280
15239.92 291
15241.09 284
15242.26 309
15243.42 295
15244.59 258
15245.76 245
15246.92 250
15248.09 212
15249.26 238
15250.42 238
15251.59 268
15252.76 239
15253.93 253
15255.09 232
15256.26 204
15257.43 227
15258.60 219
15259.76 244
15260.93 232
15262.10 250
15263.26 220
15264.43 210
15265.60 197
15266.77 195
15267.94 211
15269.10 210
15270.27 189
15271.44 187
15272.61 191
15273.77 219
15274.94 192
15276.11 199
15277.28 221
15278.45 229
15279.62 215
15280.78 198
15281.95 194
15283.12 191
15284.29 229
15285.46 177
15286.62 201
15287.79 201
15288.96 211
15290.13 194
15291.30 156
15292.47 165
15293.64 188
15294.81 184
15295.97 170
15297.14 167
15298.31 199
15299.48 201
15300.65 198
15301.82 181
15302.99 173
15304.16 195
15305.33 194
15306.49 199
15307.66 203
15308.83 205
15310.00 196
15311.17 208
15312.34 201
15313.51 165
15314.68 192
15315.85 168
15317.02 192
15318.19 171
15319.36 208
15320.53 183
15321.70 182
15322.87 173
15324.04 197
15325.21 203
15326.38 203
15327.55 195
15328.72 209
15329.89 206
15331.06 179
15332.23 175
15333.40 174
15334.57 193
15335.74 200
15336.91 226
15338.08 215
15339.25 201
15340.42 205
15341.59 206
15342.76 212
15343.93 185
15345.10 177
15346.27 200
15347.44 201
15348.62 216
15349.79 198
15350.96 213
15352.13 227
15353.30 206
15354.47 196
15355.64 192
15356.81 196
15357.98 191
15359.15 229
15360.33 196
15361.50 228
15362.67 206
15363.84 196
15365.01 213
15366.18 228
15367.35 230
15368.53 221
15369.70 221
15370.87 246
15372.04 214
15373.21 198
15374.38 214
15375.56 217
15376.73 222
15377.90 215
15379.07 226
15380.24 240
15381.42 237
15382.59 201
15383.76 207
15384.93 243
15386.10 249
15387.28 268
15388.45 229
15389.62 244
15390.79 257
15391.97 265
15393.14 257
15394.31 269
15395.48 245
15396.66 272
15397.83 270
15399.00 254
15400.17 224
15401.35 209
15402.52 248
15403.69 252
15404.87 232
15406.04 224
15407.21 211
15408.39 209
15409.56 226
15410.73 188
15411.91 208
15413.08 224
15414.25 232
15415.42 223
15416.60 210
15417.77 187
15418.95 200
15420.12 190
15421.29 183
15422.47 195
15423.64 174
15424.81 186
15425.99 176
15427.16 180
15428.33 159
15429.51 175
15430.68 181
15431.86 184
15433.03 173
15434.20 186
15435.38 178
15436.55 175
15437.73 177
15438.90 192
15440.08 160
15441.25 173
15442.42 196
15443.60 188
15444.77 152
15445.95 160
15447.12 146
15448.30 171
15449.47 178
15450.65 157
15451.82 175
15453.00 156
15454.17 163
15455.35 162
15456.52 178
15457.70 158
15458.87 178
15460.05 178
15461.22 182
15462.40 181
15463.57 170
15464.75 193
15465.92 187
15467.10 155
15468.27 137
15469.45 166
15470.62 164
15471.80 171
15472.97 173
15474.15 185
15475.33 191
15476.50 173
15477.68 176
15478.85 142
15480.03 166
15481.20 131
15482.38 161
15483.56 157
15484.73 157
15485.91 162
15487.08 161
15488.26 153
15489.44 146
15490.61 159
15491.79 176
15492.97 161
15494.14 156
15495.32 140
15496.49 167
15497.67 136
15498.85 142
15500.02 174
15501.20 176
15502.38 188
15503.55 172
15504.73 166
15505.91 143
15507.08 152
15508.26 159
15509.44 161
15510.62 163
15511.79 160
15512.97 154
15514.15 172
15515.32 178
15516.50 198
15517.68 171
15518.86 185
15520.03 188
15521.21 164
15522.39 171
15523.57 169
15524.74 185
15525.92 158
15527.10 172
15528.28 168
15529.45 168
15530.63 176
15531.81 171
15532.99 153
15534.16 151
15535.34 175
15536.52 177
15537.70 160
15538.88 148
15540.06 160
15541.23 169
15542.41 194
15543.59 163
15544.77 179
15545.95 192
15547.12 178
15548.30 181
15549.48 200
15550.66 181
15551.84 176
15553.02 177
15554.20 157
15555.37 171
15556.55 181
15557.73 188
15558.91 143
15560.09 169
15561.27 190
15562.45 168
15563.63 180
15564.81 170
15565.98 179
15567.16 160
15568.34 150
15569.52 205
15570.70 201
15571.88 186
15573.06 188
15574.24 185
15575.42 188
15576.60 198
15577.78 203
15578.96 198
15580.14 181
15581.32 206
15582.50 161
15583.68 173
15584.86 182
15586.04 169
15587.22 205
15588.40 193
15589.58 211
15590.76 213
15591.94 208
15593.12 235
15594.30 190
15595.48 230
15596.66 202
15597.84 194
15599.02 215
15600.20 211
15601.38 220
15602.56 225
15603.74 242
15604.92 236
15606.10 233
15607.28 246
15608.46 259
15609.64 244
15610.82 238
15612.00 238
15613.19 281
15614.37 263
15615.55 216
15616.73 233
15617.91 248
15619.09 282
15620.27 290
15621.45 251
15622.63 236
15623.82 290
15625.00 292
15626.18 263
15627.36 302
15628.54 269
15629.72 268
15630.90 273
15632.09 291
15633.27 288
15634.45 286
15635.63 291
15636.81 293
15637.99 292
15639.18 324
15640.36 352
15641.54 305
15642.72 243
15643.90 260
15645.09 295
15646.27 313
15647.45 268
15648.63 255
15649.82 320
15651.00 311
15652.18 298
15653.36 319
15654.54 336
15655.73 326
15656.91 305
15658.09 370
15659.28 300
15660.46 302
15661.64 321
15662.82 349
15664.01 337
15665.19 345
15666.37 335
15667.55 314
15668.74 328
15669.92 368
15671.10 301
15672.29 329
15673.47 306
15674.65 305
15675.84 291
15677.02 314
15678.20 285
15679.39 273
15680.57 304
15681.75 302
15682.94 264
15684.12 269
15685.30 276
15686.49 312
15687.67 289
15688.86 256
15690.04 276
15691.22 293
15692.41 301
15693.59 283
15694.78 278
15695.96 298
15697.14 316
15698.33 321
15699.51 325
15700.70 300
15701.88 292
15703.06 335
15704.25 348
15705.43 341
15706.62 323
15707.80 361
15708.99 361
15710.17 378
15711.36 343
15712.54 382
15713.73 381
15714.91 415
15716.09 402
15717.28 382
15718.46 389
15719.65 382
15720.83 406
15722.02 354
15723.20 380
15724.39 373
15725.57 394
15726.76 371
15727.95 341
15729.13 379
15730.32 347
15731.50 321
15732.69 311
15733.87 330
15735.06 353
15736.24 327
15737.43 301
15738.61 332
15739.80 337
15740.99 375
15742.17 326
15743.36 325
15744.54 366
15745.73 373
15746.92 389
15748.10 367
15749.29 305
15750.47 326
15751.66 373
15752.85 411
15754.03 362
15755.22 317
15756.40 378
15757.59 396
15758.78 371
15759.96 346
15761.15 381
15762.34 388
15763.52 342
15764.71 285
15765.90 273
15767.08 290
15768.27 308
15769.46 330
15770.64 322
15771.83 297
15773.02 320
15774.20 307
15775.39 293
15776.58 295
15777.77 285
15778.95 312
15780.14 286
15781.33 268
15782.51 291
15783.70 270
15784.89 307
15786.08 268
15787.26 271
15788.45 259
15789.64 292
15790.83 295
15792.01 288
15793.20 268
15794.39 267
15795.58 252
15796.77 277
15797.95 265
15799.14 281
15800.33 264
15801.52 252
15802.71 271
15803.89 264
15805.08 233
15806.27 236
15807.46 242
15808.65 256
15809.84 226
15811.02 252
15812.21 222
15813.40 236
15814.59 235
15815.78 238
15816.97 253
15818.15 265
15819.34 246
15820.53 197
15821.72 235
15822.91 231
15824.10 218
15825.29 219
15826.48 238
15827.67 240
15828.85 236
15830.04 227
15831.23 225
15832.42 213
15833.61 253
15834.80 238
15835.99 204
15837.18 240
15838.37 232
15839.56 224
15840.75 210
15841.94 214
15843.13 243
15844.32 243
15845.51 244
15846.70 195
15847.89 233
15849.08 231
15850.27 225
15851.46 220
15852.65 254
15853.84 226
15855.03 242
15856.22 225
15857.41 217
15858.60 210
15859.79 220
15860.98 219
15862.17 241
15863.36 207
15864.55 233
15865.74 279
15866.93 234
15868.12 218
15869.31 248
15870.50 255
15871.69 243
15872.88 238
15874.07 240
15875.26 261
15876.45 250
15877.64 250
15878.84 241
15880.03 261
15881.22 256
15882.41 280
15883.60 267
15884.79 285
15885.98 270
15887.17 279
15888.36 301
15889.56 274
15890.75 287
15891.94 288
15893.13 235
15894.32 262
15895.51 280
15896.71 262
15897.90 283
15899.09 302
15900.28 255
15901.47 270
15902.66 284
15903.86 289
15905.05 284
15906.24 293
15907.43 279
15908.62 331
15909.82 316
15911.01 308
15912.20 315
15913.39 333
15914.58 341
15915.78 348
15916.97 350
15918.16 341
15919.35 331
15920.55 307
15921.74 327
15922.93 339
15924.12 327
15925.32 325
15926.51 334
15927.70 318
15928.90 350
15930.09 357
15931.28 336
15932.47 321
15933.67 338
15934.86 352
15936.05 321
15937.25 316
15938.44 349
15939.63 304
15940.83 341
15942.02 306
15943.21 275
15944.41 281
15945.60 274
15946.79 290
15947.99 250
15949.18 273
15950.37 257
15951.57 256
15952.76 252
15953.96 257
15955.15 279
15956.34 226
15957.54 237
15958.73 206
15959.92 231
15961.12 215
15962.31 240
15963.51 201
15964.70 225
15965.90 213
15967.09 227
15968.28 209
15969.48 189
15970.67 208
15971.87 191
15973.06 207
15974.26 199
15975.45 213
15976.65 185
15977.84 224
15979.03 168
15980.23 193
15981.42 168
15982.62 176
15983.81 178
15985.01 175
15986.20 189
15987.40 192
15988.59 187
15989.79 205
15990.98 175
15992.18 181
15993.37 186
15994.57 185
15995.77 200
15996.96 169
15998.16 176
15999.35 161
16000.55 162
16001.74 158
16002.94 170
16004.13 173
16005.33 188
16006.53 188
16007.72 172
16008.92 183
16010.11 153
16011.31 158
16012.51 162
16013.70 195
16014.90 180
16016.09 174
16017.29 176
16018.49 167
16019.68 186
16020.88 154
16022.07 172
16023.27 166
16024.47 159
16025.66 181
16026.86 167
16028.06 168
16029.25 177
16030.45 138
16031.65 186
16032.84 177
16034.04 176
16035.24 163
16036.43 175
16037.63 167
16038.83 156
16040.02 157
16041.22 167
16042.42 199
16043.62 165
16044.81 159
16046.01 163
16047.21 171
16048.40 155
16049.60 165
16050.80 179
16052.00 157
16053.19 177
16054.39 198
16055.59 161
16056.79 153
16057.99 151
16059.18 172
16060.38 169
16061.58 160
16062.78 161
16063.97 156
16065.17 190
16066.37 155
16067.57 160
16068.77 168
16069.96 185
16071.16 173
16072.36 169
16073.56 170
16074.76 166
16075.96 167
16077.15 157
16078.35 154
16079.55 145
16080.75 171
16081.95 150
16083.15 153
16084.35 151
16085.54 182
16086.74 165
16087.94 147
16089.14 144
16090.34 146
16091.54 156
16092.74 150
16093.94 147
16095.14 133
16096.33 150
16097.53 166
16098.73 147
16099.93 138
16101.13 138
16102.33 158
16103.53 162
16104.73 126
16105.93 142
16107.13 127
16108.33 157
16109.53 153
16110.73 133
16111.93 148
16113.13 169
16114.33 120
16115.53 150
16116.73 118
16117.93 147
16119.13 118
16120.33 124
16121.53 144
16122.73 134
16123.93 138
16125.13 130
16126.33 127
16127.53 102
16128.73 138
16129.93 146
16131.13 145
16132.33 135
16133.53 123
16134.73 145
16135.93 135
16137.13 143
16138.33 137
16139.53 139
16140.73 166
16141.93 164
16143.13 149
16144.34 121
16145.54 141
16146.74 131
16147.94 138
16149.14 135
16150.34 155
16151.54 133
16152.74 119
16153.94 146
16155.15 124
16156.35 131
16157.55 136
16158.75 117
16159.95 118
16161.15 109
16162.35 158
16163.56 138
16164.76 146
16165.96 153
16167.16 155
16168.36 133
16169.56 132
16170.77 143
16171.97 131
16173.17 140
16174.37 125
16175.57 157
16176.78 157
16177.98 139
16179.18 140
16180.38 159
16181.59 139
16182.79 128
16183.99 147
16185.19 153
16186.40 141
16187.60 153
16188.80 158
16190.00 132
16191.21 133
16192.41 134
16193.61 136
16194.81 153
16196.02 108
16197.22 136
16198.42 129
16199.63 130
16200.83 152
16202.03 142
16203.23 157
16204.44 138
16205.64 149
16206.84 143
16208.05 140
16209.25 141
16210.45 137
16211.66 140
16212.86 137
16214.06 136
16215.27 142
16216.47 161
16217.68 150
16218.88 126
16220.08 122
16221.29 159
16222.49 147
16223.69 171
16224.90 146
16226.10 167
16227.31 156
16228.51 128
16229.71 147
16230.92 137
16232.12 141
16233.33 170
16234.53 159
16235.74 153
16236.94 140
16238.14 141
16239.35 159
16240.55 138
16241.76 136
16242.96 155
16244.17 159
16245.37 153
16246.58 133
16247.78 146
16248.99 172
16250.19 152
16251.40 152
16252.60 149
16253.81 130
16255.01 149
16256.22 148
16257.42 169
16258.63 150
16259.83 170
16261.04 165
16262.24 162
16263.45 136
16264.65 127
16265.86 163
16267.06 146
16268.27 132
16269.47 145
16270.68 152
16271.89 167
16273.09 154
16274.30 189
16275.50 140
16276.71 133
16277.91 155
16279.12 143
16280.33 160
16281.53 175
16282.74 169
16283.94 157
16285.15 160
16286.36 143
16287.56 169
16288.77 177
16289.98 162
16291.18 160
16292.39 161
16293.59 163
16294.80 154
16296.01 153
16297.21 185
16298.42 161
16299.63 152
16300.83 183
16302.04 178
16303.25 191
16304.46 202
16305.66 185
16306.87 147
16308.08 144
16309.28 157
16310.49 168
16311.70 174
16312.90 154
16314.11 145
16315.32 162
16316.53 145
16317.73 173
16318.94 150
16320.15 177
16321.36 161
16322.56 163
16323.77 151
16324.98 159
16326.19 167
16327.39 157
16328.60 151
16329.81 148
16331.02 124
16332.23 131
16333.43 152
16334.64 138
16335.85 126
16337.06 136
16338.27 156
16339.47 134
16340.68 134
16341.89 128
16343.10 139
16344.31 143
16345.52 125
16346.72 137
16347.93 157
16349.14 129
16350.35 135
16351.56 148
16352.77 145
16353.98 130
16355.18 148
16356.39 113
16357.60 121
16358.81 127
16360.02 131
16361.23 128
16362.44 115
16363.65 150
16364.86 125
16366.07 130
16367.27 123
16368.48 138
16369.69 136
16370.90 160
16372.11 125
16373.32 115
16374.53 132
16375.74 118
16376.95 140
16378.16 123
16379.37 139
16380.58 127
16381.79 142
16383.00 146
16384.21 125
16385.42 126
16386.63 135
16387.84 124
16389.05 132
16390.26 142
16391.47 137
16392.68 133
16393.89 131
16395.10 158
16396.31 115
16397.52 147
16398.73 132
16399.94 102
16401.15 105
16402.36 147
16403.57 148
16404.78 136
16405.99 118
16407.20 126
16408.41 125
16409.62 130
16410.84 133
16412.05 130
16413.26 138
16414.47 135
16415.68 139
16416.89 133
16418.10 132
16419.31 133
16420.52 134
16421.73 138
16422.95 131
16424.16 130
16425.37 143
16426.58 128
16427.79 126
16429.00 112
16430.21 118
16431.43 121
16432.64 126
16433.85 143
16435.06 157
16436.27 145
16437.48 122
16438.70 165
16439.91 162
16441.12 140
16442.33 138
16443.54 119
16444.76 116
16445.97 126
16447.18 123
16448.39 128
16449.61 130
16450.82 128
16452.03 128
16453.24 128
16454.45 134
16455.67 125
16456.88 170
16458.09 146
16459.31 121
16460.52 122
16461.73 139
16462.94 142
16464.16 141
16465.37 131
16466.58 139
16467.79 125
16469.01 120
16470.22 167
16471.43 116
16472.65 119
16473.86 111
16475.07 149
16476.29 133
16477.50 131
16478.71 129
16479.93 119
16481.14 131
16482.35 137
16483.57 128
16484.78 119
16485.99 154
16487.21 144
16488.42 142
16489.64 137
16490.85 149
16492.06 111
16493.28 126
16494.49 135
16495.70 109
16496.92 118
16498.13 138
16499.35 148
16500.56 134
16501.77 126
16502.99 117
16504.20 131
16505.42 111
16506.63 131
16507.85 130
16509.06 123
16510.28 141
16511.49 137
16512.70 137
16513.92 108
16515.13 114
16516.35 136
16517.56 146
16518.78 141
16519.99 125
16521.21 135
16522.42 150
16523.64 111
16524.85 122
16526.07 123
16527.28 123
16528.50 131
16529.71 134
16530.93 128
16532.14 127
16533.36 155
16534.57 153
16535.79 141
16537.01 143
16538.22 150
16539.44 152
16540.65 144
16541.87 133
16543.08 136
16544.30 150
16545.52 172
16546.73 153
16547.95 131
16549.16 113
16550.38 138
16551.60 156
16552.81 154
16554.03 154
16555.24 140
16556.46 164
16557.68 142
16558.89 136
16560.11 154
16561.32 136
16562.54 184
16563.76 158
16564.97 164
16566.19 157
16567.41 164
16568.62 165
16569.84 160
16571.06 160
16572.27 150
16573.49 166
16574.71 178
16575.93 197
16577.14 181
16578.36 192
16579.58 206
16580.79 182
16582.01 149
16583.23 165
16584.44 236
16585.66 218
16586.88 208
16588.10 198
16589.31 191
16590.53 169
16591.75 184
16592.97 172
16594.18 165
16595.40 159
16596.62 136
16597.84 171
16599.06 176
16600.27 195
16601.49 192
16602.71 202
16603.93 151
16605.14 167
16606.36 152
16607.58 137
16608.80 137
16610.02 154
16611.24 157
16612.45 144
16613.67 141
16614.89 154
16616.11 164
16617.33 114
16618.55 113
16619.76 125
16620.98 156
16622.20 151
16623.42 155
16624.64 148
16625.86 150
16627.08 137
16628.30 133
16629.51 120
16630.73 117
16631.95 126
16633.17 152
16634.39 119
16635.61 111
16636.83 118
16638.05 149
16639.27 160
16640.49 120
16641.71 131
16642.92 145
16644.14 127
16645.36 138
16646.58 132
16647.80 119
16649.02 131
16650.24 153
16651.46 136
16652.68 115
16653.90 131
16655.12 130
16656.34 142
16657.56 135
16658.78 136
16660.00 133
16661.22 130
16662.44 111
16663.66 120
16664.88 116
16666.10 117
16667.32 131
16668.54 111
16669.76 133
16670.98 136
16672.20 126
16673.42 119
16674.64 119
16675.87 115
16677.09 120
16678.31 142
16679.53 115
16680.75 110
16681.97 112
16683.19 136
16684.41 117
16685.63 126
16686.85 113
16688.07 137
16689.30 138
16690.52 119
16691.74 103
16692.96 125
16694.18 145
16695.40 127
16696.62 108
16697.84 105
16699.07 138
16700.29 135
16701.51 124
16702.73 134
16703.95 123
16705.17 131
16706.40 129
16707.62 136
16708.84 122
16710.06 102
16711.28 123
16712.50 136
16713.73 107
16714.95 110
16716.17 107
16717.39 118
16718.61 128
16719.84 107
16721.06 126
16722.28 147
16723.50 129
16724.73 111
16725.95 122
16727.17 110
16728.39 125
16729.62 134
16730.84 89
16732.06 117
16733.28 132
16734.51 114
16735.73 111
16736.95 128
16738.18 125
16739.40 119
16740.62 117
16741.84 131
16743.07 122
16744.29 127
16745.51 105
16746.74 129
16747.96 117
16749.18 140
16750.41 132
16751.63 110
16752.85 106
16754.08 101
16755.30 112
16756.52 118
16757.75 103
16758.97 109
16760.20 123
16761.42 132
16762.64 109
16763.87 103
16765.09 107
16766.31 105
16767.54 112
16768.76 129
16769.99 135
16771.21 108
16772.43 111
16773.66 118
16774.88 140
16776.11 107
16777.33 106
16778.56 111
16779.78 114
16781.01 138
16782.23 128
16783.45 100
16784.68 97
16785.90 101
16787.13 110
16788.35 99
16789.58 93
16790.80 114
16792.03 111
16793.25 111
16794.48 112
16795.70 106
16796.93 97
16798.15 121
16799.38 124
16800.60 107
16801.83 90
16803.05 91
16804.28 115
16805.50 116
16806.73 103
16807.95 116
16809.18 116
16810.41 123
16811.63 141
16812.86 117
16814.08 120
16815.31 135
16816.53 120
16817.76 117
16818.99 94
16820.21 110
16821.44 135
16822.66 114
16823.89 126
16825.12 115
16826.34 132
16827.57 123
16828.79 119
16830.02 128
16831.25 117
16832.47 107
16833.70 129
16834.93 113
16836.15 135
16837.38 142
16838.61 154
16839.83 120
16841.06 124
16842.29 130
16843.51 136
16844.74 143
16845.97 143
16847.19 123
16848.42 136
16849.65 129
16850.87 145
16852.10 146
16853.33 133
16854.56 146
16855.78 150
16857.01 159
16858.24 143
16859.46 127
16860.69 137
16861.92 143
16863.15 139
16864.37 182
16865.60 142
16866.83 166
16868.06 161
16869.28 168
16870.51 164
16871.74 152
16872.97 190
16874.20 173
16875.42 172
16876.65 160
16877.88 202
16879.11 231
16880.34 225
16881.56 203
16882.79 194
16884.02 190
16885.25 225
16886.48 228
16887.71 196
16888.93 203
16890.16 185
16891.39 200
16892.62 162
16893.85 157
16895.08 186
16896.31 201
16897.53 191
16898.76 166
16899.99 164
16901.22 185
16902.45 182
16903.68 155
16904.91 158
16906.14 135
16907.37 142
16908.59 142
16909.82 169
16911.05 168
16912.28 177
16913.51 155
16914.74 154
16915.97 143
16917.20 146
16918.43 150
16919.66 168
16920.89 156
16922.12 144
16923.35 150
16924.58 138
16925.81 163
16927.04 146
16928.27 128
16929.50 119
16930.73 146
16931.96 130
16933.19 131
16934.42 112
16935.65 136
16936.88 134
16938.11 128
16939.34 132
16940.57 127
16941.80 128
16943.03 159
16944.26 133
16945.49 111
16946.72 139
16947.95 124
16949.18 124
16950.41 112
16951.64 137
16952.87 113
16954.10 142
16955.33 111
16956.57 139
16957.80 118
16959.03 125
16960.26 114
16961.49 118
16962.72 141
16963.95 120
16965.18 139
16966.41 122
16967.65 149
16968.88 131
16970.11 131
16971.34 144
16972.57 131
16973.80 126
16975.03 115
16976.27 127
16977.50 138
16978.73 113
16979.96 119
16981.19 124
16982.42 140
16983.66 136
16984.89 108
16986.12 130
16987.35 137
16988.58 131
16989.82 142
16991.05 140
16992.28 136
16993.51 153
16994.75 133
16995.98 104
16997.21 131
16998.44 133
16999.67 142
17000.91 134
17002.14 103
17003.37 120
17004.61 123
17005.84 108
17007.07 112
17008.30 119
17009.54 142
17010.77 125
17012.00 116
17013.23 102
17014.47 113
17015.70 121
17016.93 116
17018.17 119
17019.40 125
17020.63 153
17021.87 119
17023.10 117
17024.33 119
17025.57 120
17026.80 114
17028.03 140
17029.27 94
17030.50 132
17031.73 117
17032.97 130
17034.20 109
17035.44 100
17036.67 108
17037.90 100
17039.14 123
17040.37 116
17041.60 122
17042.84 122
17044.07 125
17045.31 114
17046.54 130
17047.78 129
17049.01 108
17050.24 123
17051.48 101
17052.71 97
17053.95 108
17055.18 112
17056.42 123
17057.65 110
17058.89 107
17060.12 115
17061.35 121
17062.59 99
17063.82 77
17065.06 123
17066.29 118
17067.53 105
17068.76 117
17070.00 126
17071.23 117
17072.47 122
17073.70 123
17074.94 112
17076.17 111
17077.41 104
17078.65 95
17079.88 101
17081.12 130
17082.35 103
17083.59 130
17084.82 104
17086.06 109
17087.29 117
17088.53 123
17089.77 118
17091.00 118
17092.24 100
17093.47 109
17094.71 120
17095.94 102
17097.18 107
17098.42 81
17099.65 112
17100.89 107
17102.12 134
17103.36 109
17104.60 112
17105.83 102
17107.07 106
17108.31 92
17109.54 96
17110.78 109
17112.02 110
17113.25 123
17114.49 97
17115.73 109
17116.96 126
17118.20 118
17119.44 99
17120.67 116
17121.91 109
17123.15 116
17124.38 79
17125.62 131
17126.86 113
17128.10 103
17129.33 94
17130.57 116
17131.81 135
17133.04 110
17134.28 109
17135.52 98
17136.76 100
17137.99 86
17139.23 117
17140.47 102
17141.71 111
17142.94 118
17144.18 114
17145.42 99
17146.66 111
17147.90 81
17149.13 98
17150.37 111
17151.61 99
17152.85 103
17154.08 128
17155.32 127
17156.56 92
17157.80 87
17159.04 76
17160.28 109
17161.51 92
17162.75 86
17163.99 73
17165.23 99
17166.47 109
17167.71 95
17168.95 97
17170.18 82
17171.42 87
17172.66 87
17173.90 109
17175.14 89
17176.38 109
17177.62 121
17178.86 109
17180.09 84
17181.33 97
17182.57 97
17183.81 120
17185.05 86
17186.29 107
17187.53 92
17188.77 86
17190.01 99
17191.25 93
17192.49 93
17193.73 88
17194.97 113
17196.21 101
17197.45 99
17198.69 94
17199.92 83
17201.16 94
17202.40 115
17203.64 98
17204.88 92
17206.12 70
17207.36 95
17208.60 82
17209.84 89
17211.08 98
17212.32 99
17213.56 116
17214.81 98
17216.05 83
17217.29 121
17218.53 110
17219.77 93
17221.01 85
17222.25 72
17223.49 84
17224.73 87
17225.97 85
17227.21 86
17228.45 81
17229.69 104
17230.93 99
17232.17 94
17233.41 95
17234.66 84
17235.90 101
17237.14 99
17238.38 94
17239.62 99
17240.86 81
17242.10 116
17243.34 93
17244.58 106
17245.83 101
17247.07 91
17248.31 107
17249.55 112
17250.79 120
17252.03 75
17253.28 79
17254.52 83
17255.76 95
17257.00 104
17258.24 104
17259.48 101
17260.73 94
17261.97 87
17263.21 91
17264.45 84
17265.69 83
17266.94 115
17268.18 119
17269.42 116
17270.66 105
17271.91 104
17273.15 88
17274.39 110
17275.63 89
17276.88 89
17278.12 103
17279.36 100
17280.60 98
17281.85 87
17283.09 85
17284.33 91
17285.57 106
17286.82 97
17288.06 81
17289.30 85
17290.55 96
17291.79 89
17293.03 74
17294.28 95
17295.52 109
17296.76 82
17298.01 98
17299.25 93
17300.49 90
17301.74 83
17302.98 110
17304.22 103
17305.47 76
17306.71 71
17307.95 86
17309.20 102
17310.44 102
17311.68 119
17312.93 111
17314.17 92
17315.42 85
17316.66 90
17317.90 91
17319.15 96
17320.39 106
17321.64 83
17322.88 90
17324.12 107
17325.37 92
17326.61 104
17327.86 89
17329.10 81
17330.35 88
17331.59 102
17332.83 111
17334.08 81
17335.32 102
17336.57 75
17337.81 100
17339.06 103
17340.30 83
17341.55 83
17342.79 92
17344.04 100
17345.28 110
17346.53 77
17347.77 100
17349.02 84
17350.26 99
17351.51 100
17352.75 65
17354.00 94
17355.24 86
17356.49 88
17357.73 100
17358.98 79
17360.23 113
17361.47 123
17362.72 85
17363.96 81
17365.21 86
17366.45 102
17367.70 97
17368.95 85
17370.19 99
17371.44 85
17372.68 101
17373.93 93
17375.18 102
17376.42 80
17377.67 94
17378.91 109
17380.16 115
17381.41 86
17382.65 86
17383.90 85
17385.15 110
17386.39 117
17387.64 98
17388.89 119
17390.13 82
17391.38 88
17392.63 94
17393.87 93
17395.12 97
17396.37 95
17397.61 102
17398.86 88
17400.11 86
17401.35 100
17402.60 81
17403.85 84
17405.09 73
17406.34 80
17407.59 122
17408.84 101
17410.08 87
17411.33 94
17412.58 104
17413.83 96
17415.07 96
17416.32 90
17417.57 108
17418.82 105
17420.06 120
17421.31 80
17422.56 74
17423.81 86
17425.05 86
17426.30 106
17427.55 80
17428.80 83
17430.05 89
17431.29 86
17432.54 88
17433.79 70
17435.04 86
17436.29 100
17437.54 86
17438.78 106
17440.03 91
17441.28 106
17442.53 86
17443.78 108
17445.03 75
17446.27 85
17447.52 103
17448.77 99
17450.02 105
17451.27 91
17452.52 91
17453.77 120
17455.02 110
17456.27 103
17457.51 86
17458.76 105
17460.01 79
17461.26 80
17462.51 85
17463.76 124
17465.01 96
17466.26 104
17467.51 91
17468.76 97
17470.01 85
17471.26 105
17472.51 108
17473.76 122
17475.01 104
17476.26 99
17477.50 112
17478.75 97
17480.00 95
17481.25 103
17482.50 108
17483.75 109
17485.00 99
17486.25 99
17487.50 97
17488.75 83
17490.00 96
17491.25 102
17492.51 108
17493.76 111
17495.01 119
17496.26 101
17497.51 111
17498.76 98
17500.01 140
17501.26 94
17502.51 98
17503.76 105
17505.01 112
17506.26 92
17507.51 103
17508.76 117
17510.01 103
17511.26 110
17512.52 111
17513.77 106
17515.02 96
17516.27 100
17517.52 120
17518.77 99
17520.02 128
17521.27 94
17522.53 105
17523.78 114
17525.03 109
17526.28 111
17527.53 118
17528.78 136
17530.03 144
17531.29 110
17532.54 121
17533.79 118
17535.04 124
17536.29 121
17537.55 109
17538.80 110
17540.05 115
17541.30 125
17542.55 123
17543.81 111
17545.06 128
17546.31 125
17547.56 131
17548.81 110
17550.07 122
17551.32 100
17552.57 111
17553.82 139
17555.08 125
17556.33 117
17557.58 118
17558.83 120
17560.09 127
17561.34 119
17562.59 141
17563.85 143
17565.10 128
17566.35 106
17567.60 106
17568.86 121
17570.11 133
17571.36 110
17572.62 111
17573.87 125
17575.12 126
17576.38 146
17577.63 138
17578.88 103
17580.14 122
17581.39 130
17582.64 137
17583.90 112
17585.15 121
17586.40 142
17587.66 129
17588.91 122
17590.17 108
17591.42 112
17592.67 129
17593.93 121
17595.18 141
17596.43 131
17597.69 134
17598.94 144
17600.20 113
17601.45 122
17602.71 111
17603.96 115
17605.21 135
17606.47 151
17607.72 113
17608.98 113
17610.23 140
17611.49 140
17612.74 110
17614.00 114
17615.25 140
17616.50 151
17617.76 130
17619.01 123
17620.27 132
17621.52 120
17622.78 123
17624.03 122
17625.29 113
17626.54 124
17627.80 126
17629.05 110
17630.31 117
17631.56 113
17632.82 123
17634.08 130
17635.33 145
17636.59 137
17637.84 89
17639.10 117
17640.35 111
17641.61 119
17642.86 115
17644.12 144
17645.38 127
17646.63 138
17647.89 141
17649.14 123
17650.40 104
17651.66 123
17652.91 135
17654.17 121
17655.42 112
17656.68 103
17657.94 117
17659.19 114
17660.45 102
17661.70 100
17662.96 112
17664.22 102
17665.47 116
17666.73 106
17667.99 124
17669.24 114
17670.50 113
17671.76 99
17673.01 142
17674.27 110
17675.53 100
17676.78 105
17678.04 112
17679.30 115
17680.56 107
17681.81 129
17683.07 90
17684.33 94
17685.58 87
17686.84 103
17688.10 105
17689.36 111
17690.61 103
17691.87 95
17693.13 100
17694.39 83
17695.64 114
17696.90 110
17698.16 96
17699.42 89
17700.67 127
17701.93 110
17703.19 93
17704.45 117
17705.70 103
17706.96 91
17708.22 89
17709.48 125
17710.74 101
17711.99 101
17713.25 86
17714.51 87
17715.77 91
17717.03 78
17718.29 109
17719.54 87
17720.80 70
17722.06 93
17723.32 93
17724.58 86
17725.84 84
17727.10 100
17728.35 88
17729.61 88
17730.87 79
17732.13 94
17733.39 91
17734.65 107
17735.91 109
17737.17 98
17738.43 104
17739.69 74
17740.94 107
17742.20 93
17743.46 108
17744.72 76
17745.98 97
17747.24 98
17748.50 97
17749.76 79
17751.02 87
17752.28 113
17753.54 92
17754.80 89
17756.06 88
17757.32 80
17758.58 70
17759.84 93
17761.10 84
17762.36 77
17763.62 96
17764.88 109
17766.14 87
17767.40 84
17768.66 92
17769.92 108
17771.18 107
17772.44 86
17773.70 102
17774.96 99
17776.22 80
17777.48 85
17778.74 111
17780.00 95
17781.26 99
17782.52 111
17783.78 123
17785.04 67
17786.30 65
17787.57 80
17788.83 118
17790.09 108
17791.35 103
17792.61 108
17793.87 78
17795.13 113
17796.39 99
17797.65 96
17798.91 87
17800.18 103
17801.44 79
17802.70 82
17803.96 97
17805.22 103
17806.48 101
17807.74 97
17809.01 79
17810.27 90
17811.53 96
17812.79 110
17814.05 87
17815.31 63
17816.58 93
17817.84 83
17819.10 100
17820.36 74
17821.62 97
17822.89 86
17824.15 86
17825.41 96
17826.67 73
17827.94 104
17829.20 120
17830.46 83
17831.72 77
17832.98 86
17834.25 99
17835.51 94
17836.77 75
17838.04 83
17839.30 68
17840.56 78
17841.82 99
17843.09 100
17844.35 98
17845.61 81
17846.87 72
17848.14 102
17849.40 104
17850.66 87
17851.93 93
17853.19 109
17854.45 87
17855.72 60
17856.98 77
17858.24 81
17859.51 90
17860.77 72
17862.03 83
17863.30 90
17864.56 82
17865.82 96
17867.09 93
17868.35 75
17869.62 82
17870.88 75
17872.14 111
17873.41 83
17874.67 74
17875.93 83
17877.20 90
17878.46 89
17879.73 68
17880.99 84
17882.26 82
17883.52 108
17884.78 83
17886.05 111
17887.31 106
17888.58 95
17889.84 94
17891.11 86
17892.37 82
17893.63 72
17894.90 100
17896.16 82
17897.43 79
17898.69 87
17899.96 101
17901.22 90
17902.49 77
17903.75 83
17905.02 88
17906.28 79
17907.55 92
17908.81 100
17910.08 83
17911.34 92
17912.61 85
17913.87 96
17915.14 79
17916.41 83
17917.67 81
17918.94 81
17920.20 87
17921.47 88
17922.73 82
17924.00 86
17925.26 88
17926.53 88
17927.80 84
17929.06 79
17930.33 79
17931.59 77
17932.86 78
17934.13 69
17935.39 88
17936.66 74
17937.92 84
17939.19 76
17940.46 97
17941.72 87
17942.99 95
17944.26 78
17945.52 85
17946.79 78
17948.06 88
17949.32 92
17950.59 67
17951.85 66
17953.12 112
17954.39 89
17955.66 82
17956.92 86
17958.19 81
17959.46 82
17960.72 78
17961.99 91
17963.26 75
17964.52 86
17965.79 82
17967.06 96
17968.33 90
17969.59 86
17970.86 93
17972.13 87
17973.40 88
17974.66 80
17975.93 75
17977.20 67
17978.47 78
17979.73 77
17981.00 68
17982.27 79
17983.54 70
17984.80 82
17986.07 89
17987.34 74
17988.61 92
17989.88 67
17991.14 88
17992.41 69
17993.68 86
17994.95 93
17996.22 77
17997.48 80
17998.75 80
18000.02 72
18001.29 70
18002.56 70
18003.83 94
18005.10 106
18006.36 89
18007.63 69
18008.90 72
18010.17 91
18011.44 84
18012.71 74
18013.98 84
18015.25 81
18016.51 100
18017.78 87
18019.05 85
18020.32 85
18021.59 87
18022.86 85
18024.13 62
18025.40 76
18026.67 80
18027.94 95
18029.21 80
18030.48 71
18031.75 76
18033.01 88
18034.28 87
18035.55 70
18036.82 57
18038.09 77
18039.36 73
18040.63 74
18041.90 89
18043.17 87
18044.44 87
18045.71 79
18046.98 82
18048.25 83
18049.52 82
18050.79 71
18052.06 76
18053.33 81
18054.60 69
18055.87 80
18057.14 92
18058.42 88
18059.69 74
18060.96 92
18062.23 82
18063.50 91
18064.77 99
18066.04 100
18067.31 88
18068.58 76
18069.85 87
18071.12 113
18072.39 94
18073.66 78
18074.93 79
18076.21 82
18077.48 102
18078.75 101
18080.02 93
18081.29 112
18082.56 85
18083.83 88
18085.10 93
18086.38 89
18087.65 92
18088.92 93
18090.19 79
18091.46 65
18092.73 82
18094.01 90
18095.28 105
18096.55 87
18097.82 96
18099.09 89
18100.36 91
18101.64 98
18102.91 96
18104.18 88
18105.45 85
18106.73 95
18108.00 101
18109.27 74
18110.54 69
18111.81 86
18113.09 94
18114.36 87
18115.63 96
18116.90 86
18118.18 107
18119.45 93
18120.72 110
18121.99 86
18123.27 82
18124.54 97
18125.81 100
18127.09 99
18128.36 102
18129.63 78
18130.90 91
18132.18 76
18133.45 78
18134.72 81
18136.00 94
18137.27 106
18138.54 93
18139.82 71
18141.09 83
18142.36 90
18143.64 83
18144.91 80
18146.18 67
18147.46 88
18148.73 98
18150.00 88
18151.28 101
18152.55 71
18153.83 90
18155.10 101
18156.37 95
18157.65 76
18158.92 71
18160.20 91
18161.47 96
18162.74 82
18164.02 67
18165.29 72
18166.57 88
18167.84 78
18169.12 76
18170.39 88
18171.66 81
18172.94 75
18174.21 77
18175.49 72
18176.76 87
18178.04 102
18179.31 99
18180.59 89
18181.86 87
18183.14 103
18184.41 88
18185.69 86
18186.96 78
18188.24 92
18189.51 104
18190.79 77
18192.06 86
18193.34 83
18194.61 79
18195.89 66
18197.16 110
18198.44 87
18199.71 59
18200.99 82
18202.26 95
18203.54 81
18204.81 90
18206.09 73
18207.37 91
18208.64 82
18209.92 84
18211.19 90
18212.47 82
18213.75 85
18215.02 76
18216.30 90
18217.57 66
18218.85 97
18220.13 118
18221.40 97
18222.68 73
18223.95 82
18225.23 89
18226.51 96
18227.78 108
18229.06 92
18230.34 81
18231.61 85
18232.89 94
18234.17 82
18235.44 81
18236.72 89
18238.00 71
18239.27 89
18240.55 104
18241.83 97
18243.10 78
18244.38 87
18245.66 85
18246.94 90
18248.21 106
18249.49 111
18250.77 69
18252.04 74
18253.32 86
18254.60 100
18255.88 74
18257.15 89
18258.43 76
18259.71 92
18260.99 91
18262.26 85
18263.54 99
18264.82 93
18266.10 101
18267.37 82
18268.65 91
18269.93 86
18271.21 94
18272.49 72
18273.76 75
18275.04 66
18276.32 111
18277.60 98
18278.88 89
18280.15 94
18281.43 99
18282.71 77
18283.99 76
18285.27 91
18286.55 79
18287.83 80
18289.10 94
18290.38 104
18291.66 93
18292.94 85
18294.22 86
18295.50 90
18296.78 77
18298.06 67
18299.33 64
18300.61 77
18301.89 83
18303.17 91
18304.45 79
18305.73 74
18307.01 77
18308.29 67
18309.57 82
18310.85 71
18312.13 90
18313.41 81
18314.68 96
18315.96 76
18317.24 77
18318.52 78
18319.80 100
18321.08 99
18322.36 88
18323.64 90
18324.92 70
18326.20 88
18327.48 85
18328.76 67
18330.04 64
18331.32 81
18332.60 93
18333.88 77
18335.16 69
18336.44 90
18337.72 70
18339.00 87
18340.28 88
18341.56 61
18342.84 89
18344.12 106
18345.41 97
18346.69 90
18347.97 81
18349.25 95
18350.53 128
18351.81 95
18353.09 93
18354.37 59
18355.65 95
18356.93 83
18358.21 71
18359.49 80
18360.78 98
18362.06 102
18363.34 85
18364.62 69
18365.90 79
18367.18 100
18368.46 94
18369.74 93
18371.03 76
18372.31 88
18373.59 77
18374.87 85
18376.15 66
18377.43 72
18378.72 68
18380.00 74
18381.28 80
18382.56 82
18383.84 86
18385.12 87
18386.41 97
18387.69 80
18388.97 88
18390.25 67
18391.53 78
18392.82 93
18394.10 70
18395.38 79
18396.66 81
18397.95 81
18399.23 66
18400.51 75
18401.79 86
18403.08 88
18404.36 85
18405.64 88
18406.92 69
18408.21 66
18409.49 75
18410.77 76
18412.06 71
18413.34 95
18414.62 74
18415.90 76
18417.19 77
18418.47 77
18419.75 91
18421.04 87
18422.32 83
18423.60 84
18424.89 86
18426.17 91
18427.45 86
18428.74 62
18430.02 75
18431.30 95
18432.59 98
18433.87 79
18435.15 108
18436.44 96
18437.72 93
18439.01 82
18440.29 82
18441.57 98
18442.86 87
18444.14 96
18445.43 98
18446.71 84
18447.99 77
18449.28 93
18450.56 93
18451.85 77
18453.13 69
18454.42 84
18455.70 97
18456.98 97
18458.27 73
18459.55 80
18460.84 93
18462.12 100
18463.41 106
18464.69 83
18465.98 88
18467.26 85
18468.55 91
18469.83 88
18471.12 93
18472.40 72
18473.69 87
18474.97 83
18476.26 90
18477.54 67
18478.83 80
18480.11 73
18481.40 63
18482.68 71
18483.97 86
18485.25 92
18486.54 76
18487.82 86
18489.11 92
18490.40 80
18491.68 65
18492.97 87
18494.25 97
18495.54 78
18496.82 64
18498.11 75
18499.40 85
18500.68 65
18501.97 78
18503.25 78
18504.54 62
18505.83 76
18507.11 81
18508.40 69
18509.69 74
18510.97 55
18512.26 76
18513.54 82
18514.83 87
18516.12 65
18517.40 90
18518.69 76
18519.98 72
18521.26 96
18522.55 90
18523.84 97
18525.12 91
18526.41 87
18527.70 82
18528.99 79
18530.27 77
18531.56 83
18532.85 87
18534.13 98
18535.42 71
18536.71 70
18538.00 74
18539.28 95
18540.57 80
18541.86 70
18543.14 92
18544.43 88
18545.72 80
18547.01 73
18548.30 92
18549.58 66
18550.87 85
18552.16 92
18553.45 78
18554.73 65
18556.02 95
18557.31 82
18558.60 81
18559.89 87
18561.17 81
18562.46 60
18563.75 84
18565.04 85
18566.33 90
18567.62 100
18568.90 66
18570.19 75
18571.48 90
18572.77 86
18574.06 74
18575.35 97
18576.63 85
18577.92 75
18579.21 78
18580.50 78
18581.79 89
18583.08 94
18584.37 89
18585.66 89
18586.95 89
18588.23 99
18589.52 116
18590.81 81
18592.10 98
18593.39 75
18594.68 87
18595.97 81
18597.26 89
18598.55 73
18599.84 91
18601.13 88
18602.42 89
18603.71 92
18605.00 105
18606.29 98
18607.58 85
18608.86 106
18610.15 74
18611.44 104
18612.73 96
18614.02 106
18615.31 95
18616.60 93
18617.89 117
18619.18 103
18620.47 97
18621.76 94
18623.06 85
18624.35 97
18625.64 116
18626.93 79
18628.22 104
18629.51 102
18630.80 109
18632.09 93
18633.38 105
18634.67 115
18635.96 91
18637.25 110
18638.54 96
18639.83 101
18641.12 105
18642.41 81
18643.71 89
18645.00 85
18646.29 90
18647.58 94
18648.87 75
18650.16 82
18651.45 71
18652.74 89
18654.03 89
18655.33 94
18656.62 82
18657.91 77
18659.20 73
18660.49 84
18661.78 69
18663.07 61
18664.37 77
18665.66 84
18666.95 77
18668.24 71
18669.53 82
18670.83 63
18672.12 85
18673.41 73
18674.70 78
18675.99 77
18677.29 105
18678.58 93
18679.87 88
18681.16 89
18682.45 90
18683.75 96
18685.04 77
18686.33 89
18687.62 84
18688.92 78
18690.21 78
18691.50 101
18692.79 60
18694.09 78
18695.38 80
18696.67 97
18697.97 88
18699.26 92
18700.55 97
18701.84 82
18703.14 82
18704.43 65
18705.72 72
18707.02 93
18708.31 76
18709.60 91
18710.90 90
18712.19 77
18713.48 75
18714.78 91
18716.07 89
18717.36 76
18718.66 71
18719.95 70
18721.24 100
18722.54 80
18723.83 72
18725.13 85
18726.42 70
18727.71 83
18729.01 81
18730.30 93
18731.60 85
18732.89 80
18734.18 84
18735.48 69
18736.77 82
18738.07 78
18739.36 74
18740.66 68
18741.95 82
18743.24 65
18744.54 75
18745.83 87
18747.13 76
18748.42 78
18749.72 88
18751.01 66
18752.31 71
18753.60 83
18754.90 94
18756.19 84
18757.49 84
18758.78 65
18760.08 91
18761.37 84
18762.67 79
18763.96 91
18765.26 82
18766.55 63
18767.85 81
18769.14 98
18770.44 77
18771.73 81
18773.03 65
18774.32 84
18775.62 76
18776.91 87
18778.21 69
18779.51 85
18780.80 74
18782.10 65
18783.39 90
18784.69 65
18785.99 77
18787.28 72
18788.58 83
18789.87 79
18791.17 92
18792.47 76
18793.76 98
18795.06 65
18796.35 86
18797.65 87
18798.95 88
18800.24 87
18801.54 90
18802.84 77
18804.13 84
18805.43 65
18806.73 66
18808.02 81
18809.32 97
18810.62 81
18811.91 95
18813.21 77
18814.51 63
18815.80 70
18817.10 99
18818.40 87
18819.69 62
18820.99 79
18822.29 99
18823.59 82
18824.88 80
18826.18 65
18827.48 79
18828.78 75
18830.07 79
18831.37 82
18832.67 80
18833.97 68
18835.26 91
18836.56 86
18837.86 60
18839.16 54
18840.45 86
18841.75 89
18843.05 67
18844.35 66
18845.65 87
18846.94 82
18848.24 85
18849.54 61
18850.84 58
18852.14 89
18853.43 67
18854.73 85
18856.03 87
18857.33 73
18858.63 70
18859.93 75
18861.22 83
18862.52 77
18863.82 78
18865.12 91
18866.42 93
18867.72 53
18869.02 56
18870.32 62
18871.61 78
18872.91 64
18874.21 65
18875.51 68
18876.81 85
18878.11 77
18879.41 71
18880.71 83
18882.01 91
18883.31 79
18884.61 67
18885.90 66
18887.20 59
18888.50 71
18889.80 81
18891.10 82
18892.40 65
18893.70 61
18895.00 91
18896.30 78
18897.60 75
18898.90 78
18900.20 68
18901.50 77
18902.80 67
18904.10 72
18905.40 85
18906.70 92
18908.00 94
18909.30 90
18910.60 78
18911.90 68
18913.20 80
18914.50 92
18915.80 67
18917.10 59
18918.40 82
18919.70 88
18921.00 82
18922.30 77
18923.61 55
18924.91 82
18926.21 53
18927.51 74
18928.81 83
18930.11 77
18931.41 45
18932.71 80
18934.01 69
18935.31 72
18936.61 71
18937.92 69
18939.22 72
18940.52 66
18941.82 75
18943.12 68
18944.42 63
18945.72 71
18947.03 73
18948.33 64
18949.63 76
18950.93 68
18952.23 81
18953.53 71
18954.84 71
18956.14 77
18957.44 86
18958.74 71
18960.04 59
18961.34 67
18962.65 68
18963.95 59
18965.25 74
18966.55 68
18967.86 69
18969.16 53
18970.46 65
18971.76 70
18973.06 63
18974.37 62
18975.67 67
18976.97 84
18978.27 58
18979.58 50
18980.88 66
18982.18 67
18983.48 82
18984.79 90
18986.09 70
18987.39 65
18988.70 68
18990.00 68
18991.30 76
18992.61 68
18993.91 65
18995.21 59
18996.51 91
18997.82 87
18999.12 56
19000.42 66
19001.73 71
19003.03 78
19004.33 77
19005.64 79
19006.94 73
19008.25 64
19009.55 83
19010.85 81
19012.16 67
19013.46 61
19014.76 72
19016.07 83
19017.37 75
19018.68 63
19019.98 61
19021.28 70
19022.59 66
19023.89 62
19025.20 80
19026.50 95
19027.80 70
19029.11 71
19030.41 73
19031.72 76
19033.02 82
19034.33 74
19035.63 64
19036.94 61
19038.24 60
19039.54 64
19040.85 72
19042.15 75
19043.46 61
19044.76 72
19046.07 75
19047.37 58
19048.68 65
19049.98 78
19051.29 86
19052.59 74
19053.90 70
19055.20 71
19056.51 57
19057.81 73
19059.12 77
19060.43 99
19061.73 72
19063.04 71
19064.34 64
19065.65 59
19066.95 51
19068.26 58
19069.56 111
19070.87 69
19072.18 70
19073.48 59
19074.79 70
19076.09 66
19077.40 65
19078.71 72
19080.01 64
19081.32 69
19082.62 92
19083.93 77
19085.24 70
19086.54 58
19087.85 78
19089.16 78
19090.46 66
19091.77 71
19093.07 68
19094.38 78
19095.69 64
19096.99 73
19098.30 84
19099.61 97
19100.91 93
19102.22 76
19103.53 76
19104.84 77
19106.14 65
19107.45 94
19108.76 68
19110.06 70
19111.37 69
19112.68 76
19113.98 66
19115.29 53
19116.60 74
19117.91 80
19119.21 87
19120.52 66
19121.83 64
19123.14 83
19124.44 80
19125.75 76
19127.06 63
19128.37 64
19129.68 61
19130.98 68
19132.29 87
19133.60 95
19134.91 65
19136.21 78
19137.52 69
19138.83 75
19140.14 52
19141.45 86
19142.76 78
19144.06 105
19145.37 75
19146.68 69
19147.99 63
19149.30 81
19150.61 86
19151.91 89
19153.22 74
19154.53 62
19155.84 90
19157.15 66
19158.46 77
19159.77 71
19161.07 84
19162.38 74
19163.69 79
19165.00 65
19166.31 74
19167.62 66
19168.93 75
19170.24 62
19171.55 68
19172.86 57
19174.17 72
19175.48 80
19176.78 77
19178.09 59
19179.40 60
19180.71 81
19182.02 82
19183.33 85
19184.64 60
19185.95 78
19187.26 89
19188.57 73
19189.88 75
19191.19 76
19192.50 82
19193.81 71
19195.12 83
19196.43 61
19197.74 64
19199.05 59
19200.36 62
19201.67 80
19202.98 71
19204.29 66
19205.60 74
19206.91 61
19208.22 63
19209.53 73
19210.84 90
19212.15 77
19213.47 68
19214.78 74
19216.09 68
19217.40 78
19218.71 73
19220.02 87
19221.33 57
19222.64 68
19223.95 67
19225.26 67
19226.57 71
19227.89 71
19229.20 82
19230.51 65
19231.82 67
19233.13 61
19234.44 73
19235.75 67
19237.06 49
19238.38 51
19239.69 70
19241.00 74
19242.31 78
19243.62 63
19244.93 88
19246.25 72
19247.56 74
19248.87 79
19250.18 75
19251.49 64
19252.81 69
19254.12 96
19255.43 84
19256.74 79
19258.05 67
19259.37 74
19260.68 68
19261.99 67
19263.30 66
19264.62 81
19265.93 66
19267.24 53
19268.55 72
19269.87 73
19271.18 60
19272.49 78
19273.80 70
19275.12 66
19276.43 72
19277.74 70
19279.05 66
19280.37 63
19281.68 85
19282.99 62
19284.31 84
19285.62 66
19286.93 77
19288.25 79
19289.56 83
19290.87 78
19292.19 76
19293.50 71
19294.81 55
19296.13 79
19297.44 71
19298.75 67
19300.07 60
19301.38 68
19302.69 61
19304.01 76
19305.32 54
19306.64 79
19307.95 79
19309.26 73
19310.58 75
19311.89 59
19313.21 57
19314.52 67
19315.83 90
19317.15 76
19318.46 76
19319.78 58
19321.09 90
19322.41 70
19323.72 79
19325.03 72
19326.35 65
19327.66 93
19328.98 81
19330.29 63
19331.61 62
19332.92 67
19334.24 81
19335.55 77
19336.87 81
19338.18 68
19339.50 79
19340.81 80
19342.13 72
19343.44 56
19344.76 61
19346.07 65
19347.39 80
19348.70 76
19350.02 64
19351.33 66
19352.65 64
19353.96 87
19355.28 69
19356.59 52
19357.91 74
19359.23 99
19360.54 79
19361.86 68
19363.17 69
19364.49 63
19365.80 79
19367.12 76
19368.44 90
19369.75 70
19371.07 90
19372.38 82
19373.70 74
19375.02 57
19376.33 60
19377.65 72
19378.97 89
19380.28 62
19381.60 47
19382.91 60
19384.23 73
19385.55 70
19386.86 66
19388.18 78
19389.50 71
19390.81 77
19392.13 72
19393.45 65
19394.76 75
19396.08 64
19397.40 82
19398.72 69
19400.03 48
19401.35 59
19402.67 64
19403.98 68
19405.30 77
19406.62 58
19407.94 71
19409.25 72
19410.57 95
19411.89 85
19413.20 89
19414.52 69
19415.84 81
19417.16 86
19418.48 70
19419.79 54
19421.11 60
19422.43 74
19423.75 68
19425.06 71
19426.38 63
19427.70 82
19429.02 70
19430.34 77
19431.65 60
19432.97 63
19434.29 73
19435.61 91
19436.93 78
19438.25 85
19439.56 82
19440.88 76
19442.20 76
19443.52 74
19444.84 69
19446.16 74
19447.47 87
19448.79 76
19450.11 69
19451.43 68
19452.75 62
19454.07 53
19455.39 75
19456.71 73
19458.03 62
19459.34 62
19460.66 57
19461.98 67
19463.30 65
19464.62 77
19465.94 79
19467.26 64
19468.58 63
19469.90 73
19471.22 58
19472.54 82
19473.86 65
19475.18 81
19476.50 55
19477.82 86
19479.14 76
19480.46 61
19481.78 62
19483.10 51
19484.42 67
19485.73 71
19487.05 84
19488.37 69
19489.70 53
19491.02 60
19492.34 74
19493.66 76
19494.98 70
19496.30 68
19497.62 76
19498.94 66
19500.26 74
19501.58 66
19502.90 72
19504.22 81
19505.54 58
19506.86 78
19508.18 59
19509.50 57
19510.82 65
19512.14 67
19513.46 63
19514.78 71
19516.11 74
19517.43 67
19518.75 56
19520.07 59
19521.39 48
19522.71 82
19524.03 75
19525.35 64
19526.68 72
19528.00 76
19529.32 75
19530.64 65
19531.96 75
19533.28 68
19534.60 66
19535.93 67
19537.25 90
19538.57 82
19539.89 69
19541.21 67
19542.53 73
19543.86 69
19545.18 69
19546.50 78
19547.82 53
19549.14 78
19550.47 73
19551.79 87
19553.11 79
19554.43 57
19555.76 78
19557.08 85
19558.40 55
19559.72 74
19561.05 60
19562.37 60
19563.69 60
19565.01 84
19566.34 56
19567.66 60
19568.98 78
19570.30 64
19571.63 63
19572.95 50
19574.27 64
19575.60 59
19576.92 85
19578.24 57
19579.57 61
19580.89 68
19582.21 75
19583.54 78
19584.86 75
19586.18 86
19587.51 73
19588.83 61
19590.15 58
19591.48 86
19592.80 60
19594.12 77
19595.45 59
19596.77 83
19598.09 57
19599.42 58
19600.74 61
19602.07 71
19603.39 72
19604.71 71
19606.04 78
19607.36 91
19608.69 76
19610.01 55
19611.33 64
19612.66 64
19613.98 64
19615.31 68
19616.63 70
19617.96 62
19619.28 71
19620.60 60
19621.93 74
19623.25 69
19624.58 78
19625.90 70
19627.23 62
19628.55 88
19629.88 61
19631.20 70
19632.53 66
19633.85 72
19635.18 68
19636.50 64
19637.83 55
19639.15 60
19640.48 66
19641.80 73
19643.13 58
19644.45 65
19645.78 82
19647.10 65
19648.43 73
19649.76 69
19651.08 62
19652.41 81
19653.73 78
19655.06 69
19656.38 70
19657.71 82
19659.04 74
19660.36 72
19661.69 56
19663.01 62
19664.34 69
19665.67 71
19666.99 73
19668.32 60
19669.64 83
19670.97 69
19672.30 58
19673.62 79
19674.95 76
19676.28 67
19677.60 65
19678.93 99
19680.25 66
19681.58 68
19682.91 60
19684.23 91
19685.56 95
19686.89 68
19688.22 92
19689.54 89
19690.87 59
19692.20 55
19693.52 76
19694.85 59
19696.18 63
19697.50 64
19698.83 65
19700.16 54
19701.49 68
19702.81 73
19704.14 64
19705.47 73
19706.80 59
19708.12 43
19709.45 63
19710.78 57
19712.11 54
19713.43 70
19714.76 61
19716.09 72
19717.42 70
19718.74 71
19720.07 71
19721.40 69
19722.73 67
19724.06 73
19725.38 69
19726.71 68
19728.04 67
19729.37 76
19730.70 66
19732.03 71
19733.35 52
19734.68 55
19736.01 54
19737.34 74
19738.67 85
19740.00 53
19741.32 68
19742.65 53
19743.98 71
19745.31 74
19746.64 69
19747.97 52
19749.30 65
19750.63 57
19751.96 46
19753.28 61
19754.61 67
19755.94 79
19757.27 67
19758.60 69
19759.93 66
19761.26 88
19762.59 64
19763.92 77
19765.25 80
19766.58 89
19767.91 68
19769.24 66
19770.57 58
19771.90 54
19773.22 68
19774.55 78
19775.88 69
19777.21 61
19778.54 71
19779.87 57
19781.20 67
19782.53 53
19783.86 70
19785.19 52
19786.52 55
19787.85 72
19789.18 59
19790.51 72
19791.85 65
19793.18 66
19794.51 60
19795.84 70
19797.17 68
19798.50 79
19799.83 67
19801.16 77
19802.49 72
19803.82 76
19805.15 77
19806.48 75
19807.81 61
19809.14 53
19810.47 75
19811.81 69
19813.14 58
19814.47 60
19815.80 63
19817.13 60
19818.46 75
19819.79 71
19821.12 70
19822.45 90
19823.79 85
19825.12 71
19826.45 57
19827.78 73
19829.11 81
19830.44 68
19831.78 77
19833.11 66
19834.44 79
19835.77 86
19837.10 78
19838.43 85
19839.77 75
19841.10 69
19842.43 69
19843.76 78
19845.09 72
19846.43 70
19847.76 75
19849.09 65
19850.42 66
19851.76 59
19853.09 54
19854.42 57
19855.75 67
19857.09 65
19858.42 80
19859.75 49
19861.08 71
19862.42 81
19863.75 86
19865.08 86
19866.41 86
19867.75 75
19869.08 93
19870.41 68
19871.75 76
19873.08 58
19874.41 62
19875.75 54
19877.08 68
19878.41 77
19879.75 68
19881.08 52
19882.41 73
19883.75 76
19885.08 57
19886.41 80
19887.75 76
19889.08 58
19890.41 61
19891.75 73
19893.08 79
19894.41 79
19895.75 71
19897.08 53
19898.42 68
19899.75 51
19901.08 76
19902.42 66
19903.75 68
19905.09 58
19906.42 67
19907.75 68
19909.09 78
19910.42 67
19911.76 60
19913.09 61
19914.43 67
19915.76 81
19917.10 65
19918.43 55
19919.77 66
19921.10 72
19922.43 89
19923.77 68
19925.10 73
19926.44 76
19927.77 70
19929.11 74
19930.44 58
19931.78 69
19933.11 72
19934.45 78
19935.78 67
19937.12 75
19938.45 70
19939.79 55
19941.13 74
19942.46 52
19943.80 71
19945.13 74
19946.47 79
19947.80 71
19949.14 82
19950.47 64
19951.81 79
19953.15 75
19954.48 75
19955.82 76
19957.15 100
19958.49 75
19959.83 71
19961.16 79
19962.50 67
19963.83 78
19965.17 73
19966.51 76
19967.84 69
19969.18 88
19970.51 64
19971.85 68
19973.19 65
19974.52 75
19975.86 106
19977.20 74
19978.53 66
19979.87 58
19981.21 81
19982.54 71
19983.88 75
19985.22 62
19986.55 79
19987.89 67
19989.23 85
19990.57 76
19991.90 57
19993.24 81
19994.58 71
19995.91 76
19997.25 66
19998.59 64
19999.93 63
20001.26 77
20002.60 66
20003.94 59
20005.28 61
20006.61 63
20007.95 63
20009.29 58
20010.63 49
20011.96 68
20013.30 97
20014.64 83
20015.98 64
20017.31 58
20018.65 83
20019.99 75
20021.33 67
20022.67 63
20024.01 79
20025.34 69
20026.68 71
20028.02 69
20029.36 53
20030.70 70
20032.03 66
20033.37 67
20034.71 80
20036.05 76
20037.39 100
20038.73 82
20040.07 52
20041.40 70
20042.74 73
20044.08 72
20045.42 81
20046.76 68
20048.10 73
20049.44 90
20050.78 76
20052.12 74
20053.46 80
20054.79 80
20056.13 77
20057.47 76
20058.81 76
20060.15 81
20061.49 67
20062.83 81
20064.17 83
20065.51 65
20066.85 81
20068.19 67
20069.53 84
20070.87 96
20072.21 71
20073.55 66
20074.89 68
20076.23 72
20077.57 61
20078.91 68
20080.25 74
20081.59 64
20082.93 69
20084.27 65
20085.61 59
20086.95 63
20088.29 77
20089.63 68
20090.97 67
20092.31 75
20093.65 58
20094.99 74
20096.33 81
20097.67 74
20099.01 80
20100.35 69
20101.69 70
20103.03 76
20104.38 72
20105.72 71
20107.06 53
20108.40 78
20109.74 83
20111.08 65
20112.42 73
20113.76 63
20115.10 62
20116.45 63
20117.79 58
20119.13 55
20120.47 76
20121.81 81
20123.15 58
20124.49 75
20125.84 70
20127.18 67
20128.52 64
20129.86 60
20131.20 65
20132.54 62
20133.89 66
20135.23 89
20136.57 74
20137.91 63
20139.25 60
20140.60 71
