# Supplementary material for: MALDI-TOF MS typing enables the classification of brewing yeasts of the genus Saccharomyces to major beer styles
Source: PLoS One. 2017 Aug 9;12(8):e0181694. doi: 10.1371/journal.pone.0181694 (PMC5549903; doi:10.1371/journal.pone.0181694)
Supplement: S15 File — The directory includes 90 raw files and was zipped to “.zip”; the folder has three strains with 30 spectra per strain; S1 Text explains the raw files with an example and Table 1 represents the yeast strains used within the experiment. (ZIP) [file pone.0181694.s018.zip › 43-45/30667-214-OG-WB-WB-YPG-18h-E-E_2015-11-05__0_F6_1.dat]

2000.55 1326
2000.97 1318
2001.39 1368
2001.81 1337
2002.23 1289
2002.65 1242
2003.08 1253
2003.50 1202
2003.92 1118
2004.34 1088
2004.76 1035
2005.19 1014
2005.61 1109
2006.03 1039
2006.45 1110
2006.87 1123
2007.30 1209
2007.72 1263
2008.14 1256
2008.56 1213
2008.99 1117
2009.41 1162
2009.83 1203
2010.25 1254
2010.68 1140
2011.10 1263
2011.52 1229
2011.94 1239
2012.37 1077
2012.79 1065
2013.21 1071
2013.63 1047
2014.06 1011
2014.48 1042
2014.90 1058
2015.33 1005
2015.75 994
2016.17 1231
2016.60 1105
2017.02 1084
2017.44 999
2017.86 1069
2018.29 1133
2018.71 1135
2019.14 1039
2019.56 1089
2019.98 1187
2020.41 1016
2020.83 1276
2021.25 1240
2021.68 1164
2022.10 1149
2022.52 1153
2022.95 1152
2023.37 1121
2023.80 1132
2024.22 1138
2024.64 1113
2025.07 1060
2025.49 1070
2025.92 1164
2026.34 1095
2026.76 1097
2027.19 1104
2027.61 1008
2028.04 1097
2028.46 1085
2028.89 978
2029.31 1025
2029.74 1146
2030.16 996
2030.58 1049
2031.01 1175
2031.43 1218
2031.86 1199
2032.28 1132
2032.71 1053
2033.13 1036
2033.56 1038
2033.98 1136
2034.41 1062
2034.83 1170
2035.26 1060
2035.68 1159
2036.11 1041
2036.53 1147
2036.96 1171
2037.38 1122
2037.81 1222
2038.24 1299
2038.66 1244
2039.09 1242
2039.51 1243
2039.94 1368
2040.36 1402
2040.79 1297
2041.21 1220
2041.64 1159
2042.07 1224
2042.49 1256
2042.92 1150
2043.34 1159
2043.77 1202
2044.20 1195
2044.62 1133
2045.05 1090
2045.47 1044
2045.90 1091
2046.33 992
2046.75 1069
2047.18 1055
2047.61 1109
2048.03 1189
2048.46 1181
2048.89 1072
2049.31 1021
2049.74 1108
2050.16 1042
2050.59 984
2051.02 1197
2051.45 1024
2051.87 1181
2052.30 1133
2052.73 1081
2053.15 1119
2053.58 1221
2054.01 981
2054.43 1073
2054.86 1015
2055.29 940
2055.72 1003
2056.14 1045
2056.57 1046
2057.00 1024
2057.43 1057
2057.85 1127
2058.28 1145
2058.71 1174
2059.14 1113
2059.56 1122
2059.99 1118
2060.42 1088
2060.85 1132
2061.27 1145
2061.70 1205
2062.13 1229
2062.56 1127
2062.99 1274
2063.41 1155
2063.84 1186
2064.27 1259
2064.70 1359
2065.13 1422
2065.55 1567
2065.98 1407
2066.41 1492
2066.84 1398
2067.27 1435
2067.70 1479
2068.13 1504
2068.55 1324
2068.98 1270
2069.41 1322
2069.84 1253
2070.27 1238
2070.70 1096
2071.13 1059
2071.56 1048
2071.98 1020
2072.41 1082
2072.84 1148
2073.27 1123
2073.70 1133
2074.13 1196
2074.56 1142
2074.99 1102
2075.42 1105
2075.85 1236
2076.28 1079
2076.71 1006
2077.13 1091
2077.56 1149
2077.99 1251
2078.42 1409
2078.85 1314
2079.28 1300
2079.71 1270
2080.14 1205
2080.57 1113
2081.00 1115
2081.43 1097
2081.86 1142
2082.29 1133
2082.72 1176
2083.15 1116
2083.58 1220
2084.01 1034
2084.44 952
2084.87 979
2085.30 1032
2085.73 1054
2086.16 1087
2086.59 1100
2087.02 1047
2087.46 1025
2087.89 1120
2088.32 1157
2088.75 1080
2089.18 1049
2089.61 982
2090.04 1012
2090.47 1082
2090.90 1008
2091.33 1011
2091.76 1107
2092.19 1073
2092.63 1018
2093.06 1057
2093.49 1001
2093.92 1015
2094.35 1077
2094.78 996
2095.21 1010
2095.64 1105
2096.08 1038
2096.51 1026
2096.94 1083
2097.37 989
2097.80 986
2098.23 995
2098.67 949
2099.10 1126
2099.53 978
2099.96 1028
2100.39 954
2100.82 1020
2101.26 975
2101.69 967
2102.12 1001
2102.55 1054
2102.98 960
2103.42 893
2103.85 1047
2104.28 1048
2104.71 1052
2105.15 1037
2105.58 1110
2106.01 1001
2106.44 1023
2106.88 1217
2107.31 1158
2107.74 978
2108.17 1023
2108.61 1072
2109.04 1140
2109.47 1125
2109.90 1060
2110.34 1067
2110.77 995
2111.20 1085
2111.64 1100
2112.07 1040
2112.50 1147
2112.94 964
2113.37 891
2113.80 901
2114.24 971
2114.67 1048
2115.10 938
2115.54 1032
2115.97 971
2116.40 913
2116.84 991
2117.27 921
2117.70 901
2118.14 948
2118.57 969
2119.00 953
2119.44 1050
2119.87 1033
2120.31 1082
2120.74 956
2121.17 1017
2121.61 1063
2122.04 1066
2122.48 1136
2122.91 1101
2123.35 1126
2123.78 1085
2124.21 1164
2124.65 1077
2125.08 1121
2125.52 1152
2125.95 1042
2126.39 1075
2126.82 1111
2127.26 981
2127.69 998
2128.12 1062
2128.56 1114
2128.99 1072
2129.43 1154
2129.86 1128
2130.30 1227
2130.73 1125
2131.17 1184
2131.60 1125
2132.04 1284
2132.47 1273
2132.91 1206
2133.34 1286
2133.78 1346
2134.22 1299
2134.65 1331
2135.09 1363
2135.52 1192
2135.96 1279
2136.39 1285
2136.83 1319
2137.26 1339
2137.70 1362
2138.14 1288
2138.57 1378
2139.01 1314
2139.44 1105
2139.88 1206
2140.31 1099
2140.75 1064
2141.19 1185
2141.62 1236
2142.06 989
2142.50 966
2142.93 932
2143.37 919
2143.80 1005
2144.24 1065
2144.68 1065
2145.11 969
2145.55 1028
2145.99 974
2146.42 998
2146.86 963
2147.30 987
2147.73 1083
2148.17 1214
2148.61 1323
2149.04 1304
2149.48 1264
2149.92 1282
2150.35 1360
2150.79 1460
2151.23 1460
2151.67 1609
2152.10 1552
2152.54 1627
2152.98 1650
2153.41 1424
2153.85 1376
2154.29 1321
2154.73 1187
2155.16 1127
2155.60 1148
2156.04 1216
2156.48 1126
2156.91 943
2157.35 1053
2157.79 1088
2158.23 982
2158.67 1033
2159.10 1028
2159.54 1140
2159.98 1233
2160.42 1228
2160.86 1242
2161.29 1098
2161.73 1208
2162.17 1068
2162.61 956
2163.05 952
2163.48 1062
2163.92 1070
2164.36 1165
2164.80 1222
2165.24 1108
2165.68 1042
2166.12 1027
2166.55 1029
2166.99 1009
2167.43 1187
2167.87 1252
2168.31 1055
2168.75 1078
2169.19 1169
2169.63 1105
2170.06 1213
2170.50 1348
2170.94 1185
2171.38 1341
2171.82 1322
2172.26 1304
2172.70 1416
2173.14 1546
2173.58 1554
2174.02 1448
2174.46 1578
2174.90 1608
2175.34 1627
2175.78 1516
2176.22 1614
2176.65 1444
2177.09 1485
2177.53 1766
2177.97 1597
2178.41 1400
2178.85 1391
2179.29 1361
2179.73 1270
2180.17 1251
2180.61 1269
2181.05 1299
2181.49 1119
2181.93 1125
2182.37 1109
2182.81 1244
2183.26 1154
2183.70 1095
2184.14 1087
2184.58 879
2185.02 996
2185.46 942
2185.90 988
2186.34 1054
2186.78 1120
2187.22 1196
2187.66 1198
2188.10 1096
2188.54 953
2188.98 1066
2189.42 1065
2189.87 1124
2190.31 1130
2190.75 1039
2191.19 1159
2191.63 1100
2192.07 1356
2192.51 1251
2192.95 1069
2193.39 1094
2193.84 1172
2194.28 1073
2194.72 1144
2195.16 1223
2195.60 1392
2196.04 1245
2196.49 1180
2196.93 1322
2197.37 1415
2197.81 1391
2198.25 1268
2198.69 1291
2199.14 1223
2199.58 1190
2200.02 1144
2200.46 1125
2200.90 1146
2201.35 1169
2201.79 1132
2202.23 1155
2202.67 1157
2203.12 1180
2203.56 1285
2204.00 1105
2204.44 1188
2204.89 1274
2205.33 1181
2205.77 1166
2206.21 1185
2206.66 1181
2207.10 1182
2207.54 1307
2207.98 1275
2208.43 1255
2208.87 1266
2209.31 1311
2209.76 1296
2210.20 1180
2210.64 1241
2211.09 1193
2211.53 1355
2211.97 1306
2212.41 1241
2212.86 1369
2213.30 1227
2213.74 1186
2214.19 1108
2214.63 1063
2215.08 1083
2215.52 1062
2215.96 956
2216.41 1052
2216.85 1044
2217.29 1072
2217.74 1063
2218.18 1035
2218.63 1099
2219.07 1101
2219.51 1022
2219.96 895
2220.40 1091
2220.85 1119
2221.29 1047
2221.73 941
2222.18 961
2222.62 942
2223.07 1100
2223.51 1143
2223.96 1121
2224.40 1145
2224.84 1130
2225.29 1111
2225.73 1191
2226.18 1121
2226.62 1083
2227.07 1233
2227.51 1170
2227.96 1120
2228.40 1225
2228.85 1230
2229.29 1190
2229.74 1230
2230.18 1239
2230.63 1231
2231.07 1157
2231.52 1217
2231.96 1213
2232.41 1296
2232.85 1227
2233.30 1265
2233.74 1312
2234.19 1470
2234.63 1324
2235.08 1384
2235.53 1457
2235.97 1275
2236.42 1118
2236.86 1227
2237.31 1209
2237.75 1150
2238.20 1079
2238.65 982
2239.09 1076
2239.54 1098
2239.98 1045
2240.43 1060
2240.88 1022
2241.32 1001
2241.77 1151
2242.21 1049
2242.66 1035
2243.11 911
2243.55 770
2244.00 939
2244.45 1043
2244.89 929
2245.34 988
2245.79 936
2246.23 975
2246.68 951
2247.13 863
2247.57 971
2248.02 999
2248.47 1021
2248.91 950
2249.36 980
2249.81 871
2250.25 966
2250.70 1065
2251.15 1008
2251.60 863
2252.04 1021
2252.49 1047
2252.94 1003
2253.39 1058
2253.83 1069
2254.28 876
2254.73 875
2255.17 1017
2255.62 1059
2256.07 1106
2256.52 955
2256.97 885
2257.41 934
2257.86 936
2258.31 858
2258.76 937
2259.20 1053
2259.65 1025
2260.10 994
2260.55 947
2261.00 980
2261.45 950
2261.89 1141
2262.34 1007
2262.79 1015
2263.24 1182
2263.69 1109
2264.13 1077
2264.58 1046
2265.03 1141
2265.48 988
2265.93 1111
2266.38 1166
2266.83 1107
2267.28 1135
2267.72 1106
2268.17 1053
2268.62 1214
2269.07 1180
2269.52 1135
2269.97 1050
2270.42 1281
2270.87 1392
2271.32 1361
2271.76 1368
2272.21 1336
2272.66 1336
2273.11 1181
2273.56 1262
2274.01 1237
2274.46 1328
2274.91 1270
2275.36 1177
2275.81 1138
2276.26 1160
2276.71 1095
2277.16 1052
2277.61 1196
2278.06 1042
2278.51 1029
2278.96 952
2279.41 900
2279.86 929
2280.31 1123
2280.76 1069
2281.21 941
2281.66 1049
2282.11 1070
2282.56 1022
2283.01 1068
2283.46 1043
2283.91 1006
2284.36 1057
2284.81 1048
2285.26 972
2285.71 989
2286.16 1033
2286.61 1042
2287.06 1189
2287.51 1131
2287.96 1199
2288.42 1266
2288.87 1289
2289.32 1460
2289.77 1591
2290.22 1755
2290.67 1747
2291.12 1785
2291.57 1817
2292.02 1926
2292.48 2014
2292.93 2132
2293.38 2115
2293.83 1798
2294.28 1836
2294.73 1782
2295.18 1708
2295.63 1694
2296.09 1582
2296.54 1558
2296.99 1445
2297.44 1268
2297.89 1302
2298.35 1308
2298.80 1209
2299.25 1078
2299.70 1119
2300.15 1129
2300.60 1155
2301.06 1133
2301.51 1179
2301.96 1080
2302.41 1044
2302.87 1102
2303.32 975
2303.77 897
2304.22 938
2304.67 918
2305.13 895
2305.58 900
2306.03 1012
2306.49 1112
2306.94 1149
2307.39 1241
2307.84 1206
2308.30 1254
2308.75 1122
2309.20 1221
2309.65 1226
2310.11 1096
2310.56 1196
2311.01 1478
2311.47 1545
2311.92 1415
2312.37 1276
2312.83 1315
2313.28 1320
2313.73 1264
2314.19 1181
2314.64 1224
2315.09 1176
2315.55 1062
2316.00 1060
2316.45 1036
2316.91 1159
2317.36 1082
2317.81 1216
2318.27 1181
2318.72 1128
2319.18 1006
2319.63 1130
2320.08 1248
2320.54 1356
2320.99 1231
2321.45 1240
2321.90 1283
2322.35 1204
2322.81 1401
2323.26 1369
2323.72 1379
2324.17 1211
2324.63 1399
2325.08 1476
2325.53 1444
2325.99 1477
2326.44 1390
2326.90 1478
2327.35 1328
2327.81 1396
2328.26 1583
2328.72 1365
2329.17 1213
2329.63 1056
2330.08 1055
2330.54 1139
2330.99 1170
2331.45 1147
2331.90 1069
2332.36 1139
2332.81 1044
2333.27 973
2333.72 1108
2334.18 1169
2334.63 966
2335.09 953
2335.54 1046
2336.00 1003
2336.46 1060
2336.91 1067
2337.37 1031
2337.82 999
2338.28 948
2338.73 1028
2339.19 1002
2339.65 1043
2340.10 1046
2340.56 1091
2341.01 1125
2341.47 1098
2341.93 1081
2342.38 999
2342.84 1113
2343.29 1071
2343.75 1106
2344.21 984
2344.66 1075
2345.12 1056
2345.58 1108
2346.03 1126
2346.49 1032
2346.94 1076
2347.40 1124
2347.86 1079
2348.31 1240
2348.77 1135
2349.23 1020
2349.69 1078
2350.14 1015
2350.60 1075
2351.06 1116
2351.51 1079
2351.97 1099
2352.43 1188
2352.88 1267
2353.34 1113
2353.80 1048
2354.26 1024
2354.71 1069
2355.17 1034
2355.63 1069
2356.09 983
2356.54 1026
2357.00 1233
2357.46 1307
2357.92 1102
2358.37 987
2358.83 1117
2359.29 1012
2359.75 1194
2360.20 1125
2360.66 1138
2361.12 1131
2361.58 1058
2362.04 1166
2362.49 1199
2362.95 1108
2363.41 1164
2363.87 1141
2364.33 1190
2364.79 1092
2365.24 1199
2365.70 1117
2366.16 1116
2366.62 1055
2367.08 1155
2367.54 1207
2367.99 1174
2368.45 1148
2368.91 1086
2369.37 1101
2369.83 1134
2370.29 1084
2370.75 992
2371.21 1063
2371.67 1088
2372.12 1052
2372.58 1048
2373.04 1040
2373.50 1096
2373.96 990
2374.42 1018
2374.88 1032
2375.34 1011
2375.80 1047
2376.26 1070
2376.72 1085
2377.18 1074
2377.64 1168
2378.10 1079
2378.56 1157
2379.01 1068
2379.47 1130
2379.93 978
2380.39 1105
2380.85 1139
2381.31 1131
2381.77 1025
2382.23 995
2382.69 1010
2383.15 1104
2383.61 1180
2384.07 1114
2384.53 1098
2384.99 1151
2385.45 997
2385.92 940
2386.38 932
2386.84 871
2387.30 1014
2387.76 1086
2388.22 1038
2388.68 1037
2389.14 1147
2389.60 1117
2390.06 1181
2390.52 1195
2390.98 1110
2391.44 1120
2391.90 1172
2392.36 1172
2392.83 1074
2393.29 1169
2393.75 1127
2394.21 1144
2394.67 1128
2395.13 1094
2395.59 967
2396.05 921
2396.52 893
2396.98 1047
2397.44 972
2397.90 1015
2398.36 1051
2398.82 1061
2399.28 1088
2399.75 1014
2400.21 1013
2400.67 1065
2401.13 996
2401.59 1084
2402.06 1019
2402.52 1064
2402.98 1038
2403.44 1018
2403.90 1142
2404.37 1173
2404.83 1208
2405.29 955
2405.75 976
2406.21 1110
2406.68 1052
2407.14 981
2407.60 950
2408.06 1086
2408.53 992
2408.99 1161
2409.45 1074
2409.91 1016
2410.38 991
2410.84 990
2411.30 921
2411.77 921
2412.23 920
2412.69 912
2413.15 909
2413.62 926
2414.08 1031
2414.54 1047
2415.01 1033
2415.47 1098
2415.93 983
2416.40 957
2416.86 1014
2417.32 1116
2417.79 1164
2418.25 1087
2418.71 1166
2419.18 1302
2419.64 1089
2420.10 1028
2420.57 1074
2421.03 1077
2421.50 1108
2421.96 1168
2422.42 1086
2422.89 1049
2423.35 1180
2423.81 1102
2424.28 1146
2424.74 1087
2425.21 1084
2425.67 1055
2426.14 1115
2426.60 1099
2427.06 952
2427.53 921
2427.99 1100
2428.46 1227
2428.92 1180
2429.39 1075
2429.85 1147
2430.32 1027
2430.78 975
2431.24 1025
2431.71 1027
2432.17 926
2432.64 1000
2433.10 1006
2433.57 915
2434.03 1033
2434.50 1021
2434.96 1036
2435.43 1051
2435.89 1085
2436.36 1077
2436.82 1067
2437.29 1194
2437.76 1057
2438.22 1172
2438.69 1242
2439.15 1048
2439.62 1203
2440.08 1221
2440.55 1269
2441.01 1333
2441.48 1336
2441.95 1400
2442.41 1298
2442.88 1301
2443.34 1273
2443.81 1210
2444.27 1110
2444.74 1070
2445.21 1129
2445.67 1159
2446.14 999
2446.60 1034
2447.07 1005
2447.54 936
2448.00 862
2448.47 944
2448.94 939
2449.40 996
2449.87 997
2450.34 1003
2450.80 911
2451.27 985
2451.74 1051
2452.20 966
2452.67 1005
2453.14 980
2453.60 965
2454.07 940
2454.54 1039
2455.00 1056
2455.47 1014
2455.94 995
2456.40 952
2456.87 899
2457.34 946
2457.81 1081
2458.27 1051
2458.74 907
2459.21 850
2459.68 985
2460.14 1042
2460.61 1102
2461.08 971
2461.55 941
2462.01 927
2462.48 977
2462.95 1002
2463.42 1033
2463.88 955
2464.35 948
2464.82 915
2465.29 925
2465.76 997
2466.22 1072
2466.69 1057
2467.16 1000
2467.63 1078
2468.10 946
2468.57 978
2469.03 1077
2469.50 1087
2469.97 966
2470.44 1007
2470.91 1053
2471.38 937
2471.84 1089
2472.31 1040
2472.78 992
2473.25 978
2473.72 928
2474.19 884
2474.66 780
2475.13 892
2475.59 874
2476.06 891
2476.53 959
2477.00 905
2477.47 925
2477.94 828
2478.41 876
2478.88 1026
2479.35 961
2479.82 1025
2480.29 1041
2480.76 1110
2481.23 882
2481.69 878
2482.16 904
2482.63 904
2483.10 933
2483.57 1026
2484.04 984
2484.51 932
2484.98 1047
2485.45 972
2485.92 896
2486.39 922
2486.86 964
2487.33 1020
2487.80 1103
2488.27 1049
2488.74 1089
2489.21 1210
2489.68 1069
2490.15 1204
2490.62 1209
2491.09 1108
2491.56 1196
2492.04 1120
2492.51 1192
2492.98 1191
2493.45 1145
2493.92 989
2494.39 1064
2494.86 1119
2495.33 1238
2495.80 1194
2496.27 1082
2496.74 1061
2497.21 1010
2497.68 1009
2498.16 1032
2498.63 1068
2499.10 1022
2499.57 981
2500.04 1043
2500.51 990
2500.98 938
2501.45 992
2501.93 1005
2502.40 937
2502.87 1008
2503.34 1039
2503.81 1022
2504.28 1104
2504.76 1146
2505.23 974
2505.70 992
2506.17 1008
2506.64 1037
2507.11 1014
2507.59 1123
2508.06 1015
2508.53 963
2509.00 1028
2509.47 1081
2509.95 1107
2510.42 1214
2510.89 1184
2511.36 1155
2511.84 1198
2512.31 1169
2512.78 1144
2513.25 1047
2513.73 1070
2514.20 1173
2514.67 1196
2515.14 1279
2515.62 1125
2516.09 1108
2516.56 1087
2517.03 1073
2517.51 1178
2517.98 1027
2518.45 1168
2518.93 1212
2519.40 1100
2519.87 1105
2520.35 1136
2520.82 1038
2521.29 1075
2521.77 1123
2522.24 1014
2522.71 1020
2523.19 977
2523.66 867
2524.13 934
2524.61 963
2525.08 970
2525.55 1024
2526.03 1061
2526.50 992
2526.97 1049
2527.45 958
2527.92 1018
2528.40 949
2528.87 1051
2529.34 1199
2529.82 1068
2530.29 1155
2530.77 1032
2531.24 1150
2531.71 1045
2532.19 1042
2532.66 1134
2533.14 1030
2533.61 995
2534.09 1043
2534.56 1029
2535.04 1094
2535.51 1200
2535.98 1234
2536.46 1168
2536.93 1154
2537.41 1125
2537.88 1145
2538.36 1092
2538.83 1034
2539.31 1106
2539.78 1076
2540.26 1025
2540.73 1069
2541.21 1069
2541.68 1078
2542.16 1006
2542.63 1061
2543.11 1080
2543.59 992
2544.06 1065
2544.54 1086
2545.01 1073
2545.49 1092
2545.96 1028
2546.44 948
2546.91 971
2547.39 926
2547.87 1238
2548.34 1166
2548.82 1150
2549.29 1062
2549.77 1173
2550.24 1132
2550.72 1165
2551.20 1252
2551.67 1183
2552.15 1170
2552.62 1138
2553.10 1179
2553.58 1199
2554.05 1230
2554.53 1205
2555.01 1379
2555.48 1329
2555.96 1221
2556.44 1282
2556.91 1165
2557.39 1183
2557.87 1200
2558.34 1120
2558.82 1128
2559.30 1082
2559.77 1087
2560.25 1009
2560.73 977
2561.20 932
2561.68 827
2562.16 929
2562.64 1027
2563.11 955
2563.59 913
2564.07 1051
2564.54 1050
2565.02 1059
2565.50 957
2565.98 961
2566.45 1005
2566.93 967
2567.41 904
2567.89 890
2568.36 886
2568.84 892
2569.32 854
2569.80 918
2570.28 837
2570.75 818
2571.23 934
2571.71 1019
2572.19 898
2572.66 965
2573.14 952
2573.62 934
2574.10 1037
2574.58 1022
2575.06 886
2575.53 941
2576.01 928
2576.49 886
2576.97 945
2577.45 997
2577.93 982
2578.40 988
2578.88 913
2579.36 851
2579.84 853
2580.32 808
2580.80 932
2581.28 905
2581.76 986
2582.24 954
2582.71 1035
2583.19 1015
2583.67 1028
2584.15 952
2584.63 952
2585.11 890
2585.59 828
2586.07 969
2586.55 986
2587.03 949
2587.51 927
2587.99 1024
2588.47 978
2588.95 911
2589.42 992
2589.90 965
2590.38 1059
2590.86 976
2591.34 977
2591.82 1099
2592.30 1131
2592.78 1113
2593.26 1009
2593.74 998
2594.22 913
2594.70 921
2595.18 1082
2595.66 988
2596.14 1018
2596.62 848
2597.10 980
2597.58 1013
2598.07 982
2598.55 842
2599.03 891
2599.51 1022
2599.99 1077
2600.47 942
2600.95 957
2601.43 884
2601.91 919
2602.39 861
2602.87 881
2603.35 946
2603.83 877
2604.31 940
2604.80 1016
2605.28 1023
2605.76 971
2606.24 898
2606.72 878
2607.20 999
2607.68 1019
2608.16 1061
2608.65 1128
2609.13 1121
2609.61 1020
2610.09 949
2610.57 1003
2611.05 947
2611.53 1102
2612.02 999
2612.50 999
2612.98 897
2613.46 874
2613.94 917
2614.43 891
2614.91 884
2615.39 829
2615.87 892
2616.35 885
2616.84 905
2617.32 970
2617.80 952
2618.28 964
2618.77 951
2619.25 893
2619.73 889
2620.21 869
2620.69 968
2621.18 1032
2621.66 950
2622.14 916
2622.63 851
2623.11 841
2623.59 924
2624.07 907
2624.56 938
2625.04 929
2625.52 1052
2626.01 976
2626.49 945
2626.97 926
2627.45 934
2627.94 972
2628.42 990
2628.90 1054
2629.39 1084
2629.87 1013
2630.35 937
2630.84 861
2631.32 996
2631.80 1041
2632.29 1138
2632.77 1021
2633.26 996
2633.74 925
2634.22 977
2634.71 1061
2635.19 937
2635.67 977
2636.16 964
2636.64 989
2637.13 944
2637.61 908
2638.09 969
2638.58 1040
2639.06 967
2639.55 994
2640.03 1025
2640.52 996
2641.00 1127
2641.48 1068
2641.97 1070
2642.45 1075
2642.94 1099
2643.42 994
2643.91 1055
2644.39 1062
2644.88 961
2645.36 1092
2645.85 968
2646.33 870
2646.82 987
2647.30 1019
2647.79 981
2648.27 952
2648.76 932
2649.24 905
2649.73 813
2650.21 967
2650.70 953
2651.18 966
2651.67 975
2652.15 960
2652.64 974
2653.12 1052
2653.61 1000
2654.10 923
2654.58 960
2655.07 1003
2655.55 977
2656.04 985
2656.52 1069
2657.01 996
2657.50 1128
2657.98 1096
2658.47 1060
2658.95 963
2659.44 986
2659.93 1037
2660.41 1044
2660.90 919
2661.38 904
2661.87 948
2662.36 911
2662.84 925
2663.33 919
2663.82 936
2664.30 921
2664.79 939
2665.28 939
2665.76 845
2666.25 832
2666.74 968
2667.22 1011
2667.71 830
2668.20 993
2668.68 1003
2669.17 968
2669.66 874
2670.14 904
2670.63 916
2671.12 957
2671.61 824
2672.09 901
2672.58 847
2673.07 974
2673.55 1050
2674.04 1128
2674.53 1069
2675.02 1119
2675.50 1133
2675.99 1150
2676.48 1031
2676.97 1040
2677.46 1063
2677.94 1166
2678.43 1119
2678.92 1129
2679.41 1026
2679.89 931
2680.38 1072
2680.87 1010
2681.36 955
2681.85 1029
2682.33 1003
2682.82 1046
2683.31 1008
2683.80 1059
2684.29 925
2684.78 940
2685.26 967
2685.75 1045
2686.24 1130
2686.73 1050
2687.22 1012
2687.71 891
2688.20 857
2688.68 878
2689.17 924
2689.66 960
2690.15 951
2690.64 1053
2691.13 1005
2691.62 926
2692.11 853
2692.60 898
2693.09 945
2693.57 967
2694.06 958
2694.55 940
2695.04 963
2695.53 946
2696.02 1014
2696.51 1010
2697.00 906
2697.49 975
2697.98 1042
2698.47 1017
2698.96 874
2699.45 907
2699.94 918
2700.43 948
2700.92 927
2701.41 892
2701.90 916
2702.39 1090
2702.88 972
2703.37 1060
2703.86 1183
2704.35 1124
2704.84 1007
2705.33 942
2705.82 1090
2706.31 1091
2706.80 1113
2707.29 1055
2707.78 999
2708.27 898
2708.76 943
2709.25 893
2709.74 840
2710.23 845
2710.72 818
2711.21 858
2711.71 906
2712.20 842
2712.69 839
2713.18 944
2713.67 895
2714.16 997
2714.65 873
2715.14 827
2715.63 898
2716.12 883
2716.62 934
2717.11 860
2717.60 783
2718.09 894
2718.58 975
2719.07 842
2719.56 970
2720.06 937
2720.55 974
2721.04 992
2721.53 1008
2722.02 962
2722.51 1051
2723.01 1135
2723.50 963
2723.99 947
2724.48 1018
2724.97 1078
2725.47 898
2725.96 869
2726.45 966
2726.94 858
2727.44 772
2727.93 939
2728.42 879
2728.91 926
2729.40 990
2729.90 986
2730.39 951
2730.88 977
2731.37 1025
2731.87 984
2732.36 894
2732.85 1026
2733.35 952
2733.84 978
2734.33 769
2734.82 860
2735.32 967
2735.81 972
2736.30 928
2736.80 970
2737.29 916
2737.78 952
2738.28 946
2738.77 989
2739.26 984
2739.76 892
2740.25 819
2740.74 1005
2741.24 1000
2741.73 888
2742.22 1010
2742.72 1013
2743.21 919
2743.70 931
2744.20 990
2744.69 840
2745.19 873
2745.68 870
2746.17 854
2746.67 956
2747.16 1019
2747.66 916
2748.15 870
2748.64 904
2749.14 986
2749.63 906
2750.13 928
2750.62 937
2751.12 888
2751.61 918
2752.10 920
2752.60 970
2753.09 912
2753.59 929
2754.08 965
2754.58 946
2755.07 941
2755.57 948
2756.06 853
2756.56 922
2757.05 898
2757.55 923
2758.04 992
2758.54 1086
2759.03 1063
2759.53 948
2760.02 997
2760.52 939
2761.01 893
2761.51 1062
2762.00 901
2762.50 992
2762.99 1063
2763.49 975
2763.99 945
2764.48 1040
2764.98 959
2765.47 973
2765.97 1008
2766.46 987
2766.96 916
2767.46 926
2767.95 883
2768.45 824
2768.94 849
2769.44 920
2769.94 937
2770.43 978
2770.93 983
2771.42 848
2771.92 927
2772.42 908
2772.91 969
2773.41 1035
2773.91 975
2774.40 1059
2774.90 1101
2775.40 1043
2775.89 1060
2776.39 1081
2776.89 1191
2777.38 1101
2777.88 1007
2778.38 1031
2778.87 1090
2779.37 1183
2779.87 1150
2780.36 1068
2780.86 1044
2781.36 979
2781.85 857
2782.35 960
2782.85 934
2783.35 874
2783.84 968
2784.34 975
2784.84 929
2785.34 842
2785.83 794
2786.33 894
2786.83 861
2787.33 865
2787.82 916
2788.32 942
2788.82 907
2789.32 879
2789.81 798
2790.31 819
2790.81 820
2791.31 868
2791.81 871
2792.30 855
2792.80 859
2793.30 813
2793.80 860
2794.30 902
2794.80 853
2795.29 743
2795.79 860
2796.29 896
2796.79 901
2797.29 1034
2797.79 942
2798.29 953
2798.78 951
2799.28 938
2799.78 924
2800.28 929
2800.78 885
2801.28 879
2801.78 813
2802.28 935
2802.77 881
2803.27 888
2803.77 888
2804.27 857
2804.77 929
2805.27 892
2805.77 968
2806.27 984
2806.77 1044
2807.27 981
2807.77 967
2808.27 939
2808.77 943
2809.27 901
2809.77 1029
2810.27 1097
2810.77 1006
2811.27 1023
2811.76 995
2812.26 983
2812.76 868
2813.26 901
2813.76 938
2814.26 917
2814.76 805
2815.26 855
2815.76 917
2816.27 937
2816.77 883
2817.27 887
2817.77 866
2818.27 910
2818.77 880
2819.27 963
2819.77 900
2820.27 833
2820.77 963
2821.27 1027
2821.77 1020
2822.27 1012
2822.77 936
2823.27 876
2823.77 864
2824.27 773
2824.78 881
2825.28 933
2825.78 941
2826.28 957
2826.78 971
2827.28 890
2827.78 771
2828.28 765
2828.79 826
2829.29 808
2829.79 755
2830.29 848
2830.79 844
2831.29 826
2831.79 775
2832.30 835
2832.80 871
2833.30 893
2833.80 832
2834.30 805
2834.80 899
2835.31 885
2835.81 937
2836.31 877
2836.81 793
2837.31 884
2837.82 1067
2838.32 891
2838.82 940
2839.32 1012
2839.83 947
2840.33 880
2840.83 924
2841.33 1022
2841.84 958
2842.34 915
2842.84 901
2843.34 871
2843.85 935
2844.35 1001
2844.85 929
2845.35 876
2845.86 895
2846.36 930
2846.86 1045
2847.37 1016
2847.87 1096
2848.37 1055
2848.87 1105
2849.38 1112
2849.88 1081
2850.38 1069
2850.89 1031
2851.39 929
2851.89 908
2852.40 819
2852.90 881
2853.40 880
2853.91 868
2854.41 866
2854.92 906
2855.42 890
2855.92 845
2856.43 762
2856.93 950
2857.43 1022
2857.94 954
2858.44 819
2858.95 819
2859.45 928
2859.95 821
2860.46 856
2860.96 837
2861.47 814
2861.97 773
2862.48 859
2862.98 950
2863.48 889
2863.99 899
2864.49 862
2865.00 729
2865.50 861
2866.01 895
2866.51 848
2867.02 832
2867.52 909
2868.03 882
2868.53 779
2869.04 768
2869.54 812
2870.05 883
2870.55 854
2871.06 934
2871.56 907
2872.07 857
2872.57 794
2873.08 881
2873.58 959
2874.09 1046
2874.59 939
2875.10 934
2875.60 918
2876.11 846
2876.61 961
2877.12 916
2877.63 956
2878.13 885
2878.64 937
2879.14 794
2879.65 772
2880.15 874
2880.66 847
2881.17 783
2881.67 915
2882.18 901
2882.68 908
2883.19 941
2883.70 968
2884.20 952
2884.71 952
2885.22 1077
2885.72 1009
2886.23 1001
2886.74 1074
2887.24 1094
2887.75 1146
2888.25 1153
2888.76 1264
2889.27 1247
2889.77 1182
2890.28 1202
2890.79 1097
2891.30 1049
2891.80 1162
2892.31 1221
2892.82 1166
2893.32 1218
2893.83 1180
2894.34 1170
2894.84 1130
2895.35 1083
2895.86 1201
2896.37 1139
2896.87 1255
2897.38 1254
2897.89 1341
2898.40 1226
2898.90 1193
2899.41 1144
2899.92 1207
2900.43 1194
2900.93 1135
2901.44 1098
2901.95 1058
2902.46 1219
2902.96 1290
2903.47 1326
2903.98 1344
2904.49 1339
2905.00 1409
2905.50 1434
2906.01 1271
2906.52 1261
2907.03 1244
2907.54 1326
2908.05 1332
2908.55 1190
2909.06 1244
2909.57 1277
2910.08 1117
2910.59 1013
2911.10 983
2911.61 1018
2912.11 912
2912.62 937
2913.13 948
2913.64 1045
2914.15 919
2914.66 980
2915.17 951
2915.68 970
2916.19 1052
2916.69 1058
2917.20 1182
2917.71 974
2918.22 967
2918.73 939
2919.24 1040
2919.75 936
2920.26 972
2920.77 997
2921.28 961
2921.79 906
2922.30 821
2922.81 906
2923.32 998
2923.83 944
2924.34 905
2924.85 1035
2925.36 1199
2925.87 1045
2926.38 1007
2926.89 1068
2927.40 1033
2927.91 986
2928.42 916
2928.93 982
2929.44 1022
2929.95 988
2930.46 824
2930.97 844
2931.48 936
2931.99 1014
2932.50 915
2933.01 892
2933.52 993
2934.03 940
2934.54 939
2935.05 967
2935.56 972
2936.07 1011
2936.58 1041
2937.09 1057
2937.60 1017
2938.12 1095
2938.63 1108
2939.14 1042
2939.65 1137
2940.16 1044
2940.67 893
2941.18 989
2941.69 997
2942.20 1063
2942.72 1082
2943.23 1106
2943.74 1004
2944.25 1034
2944.76 1082
2945.27 1201
2945.79 1075
2946.30 1003
2946.81 1151
2947.32 1144
2947.83 1181
2948.34 978
2948.86 1089
2949.37 1095
2949.88 996
2950.39 909
2950.90 953
2951.42 979
2951.93 905
2952.44 808
2952.95 929
2953.46 971
2953.98 899
2954.49 886
2955.00 971
2955.51 968
2956.03 816
2956.54 949
2957.05 916
2957.56 930
2958.08 795
2958.59 781
2959.10 864
2959.62 950
2960.13 944
2960.64 879
2961.15 913
2961.67 888
2962.18 987
2962.69 920
2963.21 1069
2963.72 1013
2964.23 1017
2964.75 1035
2965.26 1031
2965.77 973
2966.29 997
2966.80 977
2967.31 965
2967.83 1075
2968.34 1018
2968.85 968
2969.37 922
2969.88 902
2970.40 942
2970.91 951
2971.42 933
2971.94 967
2972.45 938
2972.96 1013
2973.48 974
2973.99 1033
2974.51 1013
2975.02 910
2975.54 909
2976.05 1012
2976.56 894
2977.08 1080
2977.59 1113
2978.11 1024
2978.62 998
2979.14 879
2979.65 1074
2980.16 1038
2980.68 1035
2981.19 1007
2981.71 999
2982.22 1133
2982.74 1132
2983.25 1047
2983.77 1095
2984.28 1023
2984.80 1240
2985.31 1241
2985.83 1113
2986.34 1209
2986.86 1198
2987.37 1159
2987.89 1280
2988.40 1273
2988.92 1232
2989.44 1283
2989.95 1195
2990.47 1272
2990.98 1215
2991.50 1178
2992.01 1143
2992.53 1163
2993.04 1339
2993.56 1204
2994.08 1098
2994.59 1217
2995.11 1143
2995.62 1158
2996.14 1245
2996.66 1308
2997.17 1441
2997.69 1233
2998.20 1384
2998.72 1620
2999.24 1497
2999.75 1541
3000.27 1469
3000.79 1556
3001.30 1700
3001.82 1852
3002.33 1999
3002.85 2335
3003.37 2594
3003.88 3312
3004.40 3360
3004.92 3488
3005.43 3781
3005.95 4311
3006.47 4696
3006.99 4315
3007.50 4077
3008.02 4106
3008.54 3759
3009.05 3324
3009.57 2848
3010.09 2325
3010.60 1977
3011.12 1747
3011.64 1633
3012.16 1562
3012.67 1314
3013.19 1333
3013.71 1304
3014.23 1266
3014.74 1263
3015.26 1324
3015.78 1310
3016.30 1202
3016.82 1370
3017.33 1267
3017.85 1367
3018.37 1428
3018.89 1338
3019.40 1363
3019.92 1205
3020.44 1194
3020.96 1275
3021.48 1184
3022.00 1220
3022.51 1286
3023.03 1303
3023.55 1508
3024.07 1300
3024.59 1185
3025.11 1222
3025.62 1447
3026.14 1409
3026.66 1246
3027.18 1280
3027.70 1277
3028.22 1294
3028.74 1152
3029.25 1150
3029.77 1115
3030.29 1162
3030.81 1114
3031.33 1116
3031.85 1078
3032.37 1082
3032.89 1084
3033.41 1204
3033.93 1104
3034.45 1049
3034.96 1144
3035.48 1147
3036.00 1147
3036.52 1010
3037.04 1099
3037.56 1124
3038.08 1091
3038.60 1166
3039.12 1122
3039.64 1109
3040.16 1106
3040.68 1071
3041.20 1026
3041.72 1007
3042.24 1045
3042.76 1001
3043.28 1083
3043.80 1022
3044.32 1041
3044.84 1186
3045.36 1150
3045.88 1209
3046.40 1015
3046.92 1046
3047.44 1083
3047.96 1112
3048.48 953
3049.00 1011
3049.52 1036
3050.04 924
3050.56 1084
3051.09 1094
3051.61 1048
3052.13 968
3052.65 998
3053.17 1019
3053.69 985
3054.21 1034
3054.73 881
3055.25 975
3055.77 977
3056.29 932
3056.82 942
3057.34 982
3057.86 1110
3058.38 1006
3058.90 987
3059.42 928
3059.94 980
3060.47 1127
3060.99 1148
3061.51 1123
3062.03 954
3062.55 1072
3063.07 1030
3063.60 952
3064.12 1171
3064.64 1103
3065.16 965
3065.68 1014
3066.21 1085
3066.73 985
3067.25 935
3067.77 1089
3068.29 1172
3068.82 1066
3069.34 1132
3069.86 1241
3070.38 1089
3070.90 997
3071.43 1016
3071.95 973
3072.47 1127
3072.99 1041
3073.52 1021
3074.04 1063
3074.56 1114
3075.09 1103
3075.61 1127
3076.13 1231
3076.65 1303
3077.18 1338
3077.70 1357
3078.22 1298
3078.75 1433
3079.27 1578
3079.79 1523
3080.32 1488
3080.84 1443
3081.36 1630
3081.89 1614
3082.41 1515
3082.93 1433
3083.46 1548
3083.98 1436
3084.50 1580
3085.03 1611
3085.55 1417
3086.07 1422
3086.60 1373
3087.12 1396
3087.64 1261
3088.17 1425
3088.69 1319
3089.22 1301
3089.74 1297
3090.26 1109
3090.79 1146
3091.31 1372
3091.84 1284
3092.36 1181
3092.89 1207
3093.41 1305
3093.93 1418
3094.46 1286
3094.98 1352
3095.51 1388
3096.03 1563
3096.56 1622
3097.08 1515
3097.61 1627
3098.13 1811
3098.66 2006
3099.18 1885
3099.70 2289
3100.23 2745
3100.75 3283
3101.28 4031
3101.80 4361
3102.33 5106
3102.85 5823
3103.38 6583
3103.91 7343
3104.43 7290
3104.96 7228
3105.48 7217
3106.01 6380
3106.53 6178
3107.06 5141
3107.58 4139
3108.11 3589
3108.63 3137
3109.16 2503
3109.69 2185
3110.21 1963
3110.74 1948
3111.26 1899
3111.79 1980
3112.31 1771
3112.84 1811
3113.37 1577
3113.89 1561
3114.42 1594
3114.94 1599
3115.47 1538
3116.00 1439
3116.52 1397
3117.05 1412
3117.58 1399
3118.10 1312
3118.63 1318
3119.16 1277
3119.68 1221
3120.21 1221
3120.73 1280
3121.26 1306
3121.79 1540
3122.31 1478
3122.84 1514
3123.37 1449
3123.90 1451
3124.42 1608
3124.95 1507
3125.48 1408
3126.00 1301
3126.53 1289
3127.06 1499
3127.58 1282
3128.11 1097
3128.64 1133
3129.17 1097
3129.69 1115
3130.22 1127
3130.75 1052
3131.28 1074
3131.80 1088
3132.33 1163
3132.86 1223
3133.39 1137
3133.91 1048
3134.44 1100
3134.97 1111
3135.50 1115
3136.03 962
3136.55 1029
3137.08 1058
3137.61 1138
3138.14 1017
3138.67 1043
3139.19 1022
3139.72 1015
3140.25 957
3140.78 959
3141.31 1062
3141.84 1122
3142.36 1102
3142.89 1038
3143.42 1013
3143.95 1044
3144.48 1046
3145.01 971
3145.54 1223
3146.06 1164
3146.59 1033
3147.12 1121
3147.65 1202
3148.18 1268
3148.71 1196
3149.24 1216
3149.77 1207
3150.30 1130
3150.83 1169
3151.35 1268
3151.88 1318
3152.41 1223
3152.94 1304
3153.47 1268
3154.00 1160
3154.53 1164
3155.06 1234
3155.59 1169
3156.12 1199
3156.65 1123
3157.18 1127
3157.71 1163
3158.24 1093
3158.77 1102
3159.30 1171
3159.83 1079
3160.36 1093
3160.89 1145
3161.42 1148
3161.95 1046
3162.48 1070
3163.01 1046
3163.54 966
3164.07 1005
3164.60 1022
3165.13 1098
3165.66 1065
3166.19 1013
3166.72 873
3167.25 910
3167.78 997
3168.31 995
3168.84 876
3169.37 939
3169.90 861
3170.44 970
3170.97 991
3171.50 992
3172.03 1005
3172.56 1014
3173.09 1007
3173.62 1006
3174.15 1050
3174.68 1020
3175.21 1072
3175.75 1087
3176.28 1097
3176.81 1126
3177.34 1187
3177.87 1188
3178.40 1110
3178.93 1126
3179.47 1117
3180.00 1114
3180.53 1111
3181.06 1008
3181.59 882
3182.12 867
3182.66 949
3183.19 990
3183.72 870
3184.25 848
3184.78 1024
3185.32 1018
3185.85 958
3186.38 1088
3186.91 1011
3187.44 979
3187.98 1007
3188.51 1013
3189.04 1013
3189.57 1066
3190.11 1100
3190.64 1094
3191.17 991
3191.70 1016
3192.24 1009
3192.77 1013
3193.30 991
3193.84 957
3194.37 922
3194.90 920
3195.43 933
3195.97 901
3196.50 963
3197.03 983
3197.57 1015
3198.10 1022
3198.63 815
3199.17 960
3199.70 994
3200.23 1000
3200.77 989
3201.30 1002
3201.83 912
3202.37 1001
3202.90 1054
3203.43 1174
3203.97 1083
3204.50 1095
3205.03 1082
3205.57 1095
3206.10 1185
3206.63 1175
3207.17 1166
3207.70 1198
3208.24 1104
3208.77 1059
3209.30 1220
3209.84 1224
3210.37 1233
3210.91 1330
3211.44 1449
3211.98 1332
3212.51 1386
3213.04 1429
3213.58 1372
3214.11 1466
3214.65 1459
3215.18 1243
3215.72 1126
3216.25 1195
3216.79 1155
3217.32 1233
3217.86 1098
3218.39 1015
3218.93 967
3219.46 1062
3220.00 1060
3220.53 1013
3221.07 1064
3221.60 1103
3222.14 1259
3222.67 1269
3223.21 1102
3223.74 1207
3224.28 1328
3224.81 1403
3225.35 1278
3225.88 1341
3226.42 1282
3226.95 1230
3227.49 1276
3228.02 1269
3228.56 1272
3229.10 1180
3229.63 1360
3230.17 1227
3230.70 1285
3231.24 1350
3231.78 1370
3232.31 1353
3232.85 1130
3233.38 1222
3233.92 1380
3234.46 1393
3234.99 1272
3235.53 1326
3236.06 1392
3236.60 1336
3237.14 1451
3237.67 1328
3238.21 1478
3238.75 1584
3239.28 1572
3239.82 1534
3240.36 1544
3240.89 1582
3241.43 1471
3241.97 1405
3242.50 1381
3243.04 1517
3243.58 1303
3244.11 1425
3244.65 1363
3245.19 1404
3245.72 1466
3246.26 1290
3246.80 1382
3247.34 1343
3247.87 1423
3248.41 1368
3248.95 1519
3249.49 1431
3250.02 1500
3250.56 1453
3251.10 1425
3251.64 1640
3252.17 1469
3252.71 1335
3253.25 1363
3253.79 1477
3254.32 1278
3254.86 1360
3255.40 1397
3255.94 1460
3256.48 1521
3257.01 1655
3257.55 1572
3258.09 1496
3258.63 1617
3259.17 1728
3259.70 1985
3260.24 2123
3260.78 2164
3261.32 2358
3261.86 2504
3262.40 2657
3262.93 3238
3263.47 3437
3264.01 3858
3264.55 4163
3265.09 4592
3265.63 4945
3266.17 4992
3266.71 5352
3267.24 5370
3267.78 5703
3268.32 5929
3268.86 5744
3269.40 5614
3269.94 5186
3270.48 4571
3271.02 4159
3271.56 3284
3272.10 2668
3272.64 2293
3273.18 2139
3273.71 2060
3274.25 1937
3274.79 1822
3275.33 1639
3275.87 1590
3276.41 1627
3276.95 1601
3277.49 1562
3278.03 1585
3278.57 1585
3279.11 1696
3279.65 1639
3280.19 1772
3280.73 1684
3281.27 1628
3281.81 1413
3282.35 1498
3282.89 1539
3283.43 1555
3283.97 1702
3284.51 1671
3285.05 1459
3285.59 1606
3286.13 1769
3286.67 1810
3287.21 1792
3287.75 1660
3288.30 1599
3288.84 1588
3289.38 1726
3289.92 1603
3290.46 1501
3291.00 1538
3291.54 1627
3292.08 1578
3292.62 1717
3293.16 1684
3293.70 1876
3294.24 1905
3294.79 1952
3295.33 2295
3295.87 2540
3296.41 2569
3296.95 2568
3297.49 2682
3298.03 2376
3298.57 2396
3299.12 2338
3299.66 2303
3300.20 2149
3300.74 2169
3301.28 2075
3301.82 1943
3302.37 1832
3302.91 1924
3303.45 2002
3303.99 1824
3304.53 1855
3305.08 1767
3305.62 1640
3306.16 1804
3306.70 1760
3307.24 1796
3307.79 1761
3308.33 1615
3308.87 1509
3309.41 1459
3309.96 1410
3310.50 1315
3311.04 1415
3311.58 1472
3312.13 1460
3312.67 1418
3313.21 1662
3313.75 1677
3314.30 1650
3314.84 1817
3315.38 1823
3315.92 1914
3316.47 1810
3317.01 1915
3317.55 2033
3318.10 2108
3318.64 1947
3319.18 2009
3319.73 1911
3320.27 1738
3320.81 1733
3321.36 1895
3321.90 2093
3322.44 2005
3322.99 1898
3323.53 1837
3324.07 1782
3324.62 1800
3325.16 1755
3325.70 1716
3326.25 1820
3326.79 1676
3327.34 1633
3327.88 1680
3328.42 1711
3328.97 1483
3329.51 1516
3330.06 1784
3330.60 2156
3331.14 2384
3331.69 2920
3332.23 3557
3332.78 4485
3333.32 5546
3333.86 6661
3334.41 8132
3334.95 9531
3335.50 11057
3336.04 12705
3336.59 14014
3337.13 15003
3337.68 15313
3338.22 14512
3338.77 13947
3339.31 13084
3339.86 11415
3340.40 9590
3340.94 7808
3341.49 6392
3342.03 5323
3342.58 4433
3343.13 3499
3343.67 3099
3344.22 2534
3344.76 2384
3345.31 2275
3345.85 2076
3346.40 1950
3346.94 1894
3347.49 1812
3348.03 1876
3348.58 1744
3349.12 1947
3349.67 1736
3350.22 1716
3350.76 1705
3351.31 1803
3351.85 1860
3352.40 1769
3352.94 1791
3353.49 1647
3354.04 1618
3354.58 1667
3355.13 1680
3355.67 1765
3356.22 1655
3356.77 1576
3357.31 1674
3357.86 1730
3358.41 1687
3358.95 1751
3359.50 1596
3360.05 1543
3360.59 1522
3361.14 1540
3361.68 1601
3362.23 1511
3362.78 1499
3363.33 1490
3363.87 1508
3364.42 1671
3364.97 1653
3365.51 1625
3366.06 1566
3366.61 1599
3367.15 1572
3367.70 1657
3368.25 1636
3368.79 1656
3369.34 1699
3369.89 1673
3370.44 1772
3370.98 1672
3371.53 1731
3372.08 1942
3372.63 1933
3373.17 2066
3373.72 2164
3374.27 2082
3374.82 2256
3375.36 2315
3375.91 2250
3376.46 2319
3377.01 1947
3377.56 2028
3378.10 1905
3378.65 1851
3379.20 1581
3379.75 1566
3380.30 1512
3380.84 1378
3381.39 1471
3381.94 1425
3382.49 1309
3383.04 1305
3383.59 1317
3384.13 1249
3384.68 1267
3385.23 1186
3385.78 1137
3386.33 1204
3386.88 1266
3387.43 1248
3387.97 1240
3388.52 1297
3389.07 1252
3389.62 1222
3390.17 1259
3390.72 1279
3391.27 1270
3391.82 1219
3392.37 1189
3392.92 1240
3393.46 1191
3394.01 1141
3394.56 1212
3395.11 1291
3395.66 1135
3396.21 1155
3396.76 1257
3397.31 1260
3397.86 1269
3398.41 1333
3398.96 1208
3399.51 1195
3400.06 1343
3400.61 1330
3401.16 1278
3401.71 1255
3402.26 1217
3402.81 1249
3403.36 1178
3403.91 1185
3404.46 1116
3405.01 1069
3405.56 1211
3406.11 1101
3406.66 1077
3407.21 1108
3407.76 1149
3408.31 1060
3408.86 1107
3409.41 1182
3409.96 1189
3410.51 1172
3411.06 1178
3411.61 1271
3412.16 1236
3412.71 1340
3413.27 1345
3413.82 1354
3414.37 1219
3414.92 1174
3415.47 1342
3416.02 1193
3416.57 1159
3417.12 1161
3417.67 1319
3418.22 1158
3418.78 1153
3419.33 1147
3419.88 1073
3420.43 1067
3420.98 1144
3421.53 1159
3422.08 1178
3422.64 1162
3423.19 1237
3423.74 1318
3424.29 1361
3424.84 1488
3425.39 1494
3425.95 1567
3426.50 1552
3427.05 1363
3427.60 1296
3428.15 1351
3428.71 1250
3429.26 1232
3429.81 1201
3430.36 1123
3430.91 1171
3431.47 1047
3432.02 1119
3432.57 1033
3433.12 1051
3433.68 1038
3434.23 939
3434.78 1085
3435.33 1069
3435.89 1087
3436.44 1039
3436.99 1113
3437.54 1225
3438.10 1099
3438.65 1184
3439.20 1066
3439.76 1061
3440.31 1149
3440.86 1220
3441.42 1216
3441.97 1340
3442.52 1319
3443.07 1231
3443.63 1156
3444.18 1204
3444.73 1157
3445.29 1193
3445.84 1178
3446.39 1153
3446.95 995
3447.50 987
3448.06 1066
3448.61 1041
3449.16 1128
3449.72 958
3450.27 958
3450.82 984
3451.38 1008
3451.93 1025
3452.49 1045
3453.04 966
3453.59 969
3454.15 907
3454.70 912
3455.26 938
3455.81 1051
3456.36 888
3456.92 932
3457.47 1014
3458.03 1068
3458.58 1062
3459.14 1076
3459.69 1028
3460.25 963
3460.80 1004
3461.36 974
3461.91 1055
3462.46 1046
3463.02 1083
3463.57 938
3464.13 958
3464.68 924
3465.24 966
3465.79 982
3466.35 1018
3466.90 1009
3467.46 1074
3468.02 1145
3468.57 1174
3469.13 1157
3469.68 1220
3470.24 1262
3470.79 1178
3471.35 1251
3471.90 1277
3472.46 1099
3473.01 1289
3473.57 1266
3474.13 1252
3474.68 1297
3475.24 1290
3475.79 1158
3476.35 1125
3476.90 1060
3477.46 1233
3478.02 1263
3478.57 1385
3479.13 1221
3479.68 1221
3480.24 1214
3480.80 1388
3481.35 1405
3481.91 1314
3482.47 1374
3483.02 1425
3483.58 1358
3484.14 1405
3484.69 1355
3485.25 1562
3485.81 1628
3486.36 1491
3486.92 1499
3487.48 1731
3488.03 1760
3488.59 2085
3489.15 2563
3489.70 3095
3490.26 3619
3490.82 4042
3491.37 4553
3491.93 4918
3492.49 5496
3493.05 5791
3493.60 5946
3494.16 6170
3494.72 5595
3495.27 4960
3495.83 4325
3496.39 3816
3496.95 3357
3497.50 2880
3498.06 2392
3498.62 2124
3499.18 2050
3499.74 1891
3500.29 1855
3500.85 1892
3501.41 1955
3501.97 2134
3502.52 2230
3503.08 2526
3503.64 2616
3504.20 2868
3504.76 2939
3505.32 3061
3505.87 3122
3506.43 3176
3506.99 3271
3507.55 3213
3508.11 3124
3508.67 2579
3509.22 2596
3509.78 2341
3510.34 2082
3510.90 1958
3511.46 1779
3512.02 1844
3512.58 1759
3513.13 1461
3513.69 1466
3514.25 1496
3514.81 1399
3515.37 1341
3515.93 1339
3516.49 1180
3517.05 1187
3517.61 1196
3518.17 1193
3518.73 1166
3519.28 1140
3519.84 1193
3520.40 1306
3520.96 1282
3521.52 1160
3522.08 1205
3522.64 1239
3523.20 1225
3523.76 1238
3524.32 1241
3524.88 1237
3525.44 1266
3526.00 1363
3526.56 1138
3527.12 1083
3527.68 1096
3528.24 1153
3528.80 1061
3529.36 1118
3529.92 1062
3530.48 1123
3531.04 1248
3531.60 1203
3532.16 1162
3532.72 1182
3533.28 1164
3533.84 1224
3534.40 1002
3534.96 1060
3535.52 1139
3536.08 1060
3536.65 1276
3537.21 1233
3537.77 1128
3538.33 1221
3538.89 1333
3539.45 1178
3540.01 1182
3540.57 1048
3541.13 1097
3541.69 1046
3542.25 1054
3542.82 1101
3543.38 1113
3543.94 1099
3544.50 1083
3545.06 1196
3545.62 1075
3546.18 1118
3546.75 977
3547.31 988
3547.87 1011
3548.43 1085
3548.99 1122
3549.55 1049
3550.12 953
3550.68 918
3551.24 873
3551.80 913
3552.36 997
3552.92 839
3553.49 875
3554.05 929
3554.61 928
3555.17 817
3555.74 822
3556.30 898
3556.86 889
3557.42 950
3557.98 942
3558.55 972
3559.11 979
3559.67 939
3560.23 982
3560.80 893
3561.36 893
3561.92 890
3562.49 953
3563.05 1006
3563.61 987
3564.17 1052
3564.74 970
3565.30 955
3565.86 955
3566.43 945
3566.99 980
3567.55 917
3568.11 933
3568.68 921
3569.24 1030
3569.80 1028
3570.37 881
3570.93 805
3571.49 915
3572.06 918
3572.62 876
3573.19 1020
3573.75 1022
3574.31 934
3574.88 1003
3575.44 990
3576.00 964
3576.57 1032
3577.13 1189
3577.70 1212
3578.26 1240
3578.82 1252
3579.39 1308
3579.95 1292
3580.52 1156
3581.08 1107
3581.64 1080
3582.21 1041
3582.77 1100
3583.34 1126
3583.90 1067
3584.47 1056
3585.03 1053
3585.60 1069
3586.16 1034
3586.72 866
3587.29 1000
3587.85 1014
3588.42 1041
3588.98 865
3589.55 905
3590.11 910
3590.68 898
3591.24 834
3591.81 831
3592.37 931
3592.94 988
3593.50 923
3594.07 1003
3594.63 1018
3595.20 892
3595.77 865
3596.33 886
3596.90 824
3597.46 795
3598.03 937
3598.59 911
3599.16 905
3599.72 938
3600.29 881
3600.86 848
3601.42 895
3601.99 808
3602.55 1021
3603.12 934
3603.69 892
3604.25 801
3604.82 791
3605.38 855
3605.95 814
3606.52 822
3607.08 734
3607.65 781
3608.21 791
3608.78 872
3609.35 854
3609.91 809
3610.48 815
3611.05 681
3611.61 744
3612.18 765
3612.75 801
3613.31 763
3613.88 733
3614.45 853
3615.01 854
3615.58 887
3616.15 857
3616.72 994
3617.28 1024
3617.85 1046
3618.42 1053
3618.98 1045
3619.55 1027
3620.12 1025
3620.69 1075
3621.25 1135
3621.82 1093
3622.39 988
3622.96 963
3623.52 866
3624.09 903
3624.66 896
3625.23 834
3625.79 833
3626.36 838
3626.93 909
3627.50 923
3628.06 949
3628.63 829
3629.20 872
3629.77 862
3630.34 831
3630.91 952
3631.47 935
3632.04 828
3632.61 817
3633.18 780
3633.75 889
3634.31 982
3634.88 844
3635.45 779
3636.02 843
3636.59 845
3637.16 826
3637.73 888
3638.29 936
3638.86 915
3639.43 1047
3640.00 1031
3640.57 1076
3641.14 1085
3641.71 1159
3642.28 1068
3642.85 1153
3643.42 1205
3643.98 1184
3644.55 1156
3645.12 1171
3645.69 1074
3646.26 1062
3646.83 1041
3647.40 988
3647.97 990
3648.54 929
3649.11 1041
3649.68 1047
3650.25 988
3650.82 976
3651.39 1125
3651.96 1196
3652.53 1218
3653.10 1232
3653.67 1242
3654.24 1018
3654.81 1101
3655.38 1254
3655.95 1108
3656.52 1087
3657.09 986
3657.66 1009
3658.23 1226
3658.80 1070
3659.37 1080
3659.94 972
3660.51 1011
3661.08 971
3661.65 1006
3662.22 1094
3662.79 1120
3663.36 1004
3663.93 1102
3664.50 1158
3665.07 1215
3665.64 1127
3666.22 1321
3666.79 1422
3667.36 1457
3667.93 1346
3668.50 1190
3669.07 1179
3669.64 1070
3670.21 1077
3670.78 1115
3671.36 994
3671.93 952
3672.50 970
3673.07 1030
3673.64 972
3674.21 925
3674.78 983
3675.36 1041
3675.93 1125
3676.50 1098
3677.07 1009
3677.64 1060
3678.21 1076
3678.79 1157
3679.36 1002
3679.93 946
3680.50 1009
3681.07 974
3681.65 984
3682.22 880
3682.79 896
3683.36 827
3683.94 848
3684.51 806
3685.08 745
3685.65 836
3686.23 780
3686.80 696
3687.37 714
3687.94 807
3688.52 909
3689.09 910
3689.66 871
3690.23 916
3690.81 878
3691.38 930
3691.95 864
3692.52 993
3693.10 975
3693.67 943
3694.24 969
3694.82 921
3695.39 966
3695.96 985
3696.54 814
3697.11 819
3697.68 888
3698.26 796
3698.83 819
3699.40 841
3699.98 842
3700.55 776
3701.12 749
3701.70 794
3702.27 909
3702.85 931
3703.42 905
3703.99 807
3704.57 831
3705.14 865
3705.71 874
3706.29 849
3706.86 835
3707.44 862
3708.01 907
3708.59 927
3709.16 832
3709.73 817
3710.31 912
3710.88 926
3711.46 929
3712.03 948
3712.61 888
3713.18 865
3713.75 905
3714.33 971
3714.90 831
3715.48 844
3716.05 1008
3716.63 1051
3717.20 949
3717.78 821
3718.35 885
3718.93 848
3719.50 842
3720.08 804
3720.65 810
3721.23 946
3721.80 814
3722.38 856
3722.95 863
3723.53 783
3724.11 840
3724.68 760
3725.26 821
3725.83 801
3726.41 762
3726.98 791
3727.56 945
3728.13 950
3728.71 878
3729.29 729
3729.86 833
3730.44 902
3731.01 911
3731.59 817
3732.17 891
3732.74 897
3733.32 906
3733.89 928
3734.47 900
3735.05 898
3735.62 853
3736.20 886
3736.77 815
3737.35 761
3737.93 860
3738.50 794
3739.08 763
3739.66 777
3740.23 741
3740.81 772
3741.39 685
3741.96 631
3742.54 688
3743.12 754
3743.69 806
3744.27 769
3744.85 672
3745.43 732
3746.00 746
3746.58 792
3747.16 837
3747.73 763
3748.31 803
3748.89 791
3749.47 802
3750.04 761
3750.62 839
3751.20 782
3751.78 770
3752.35 818
3752.93 879
3753.51 773
3754.09 805
3754.66 805
3755.24 743
3755.82 721
3756.40 804
3756.98 923
3757.55 907
3758.13 822
3758.71 791
3759.29 774
3759.87 744
3760.44 896
3761.02 879
3761.60 870
3762.18 811
3762.76 853
3763.34 894
3763.91 905
3764.49 864
3765.07 866
3765.65 953
3766.23 954
3766.81 866
3767.39 771
3767.96 756
3768.54 868
3769.12 874
3769.70 898
3770.28 861
3770.86 945
3771.44 889
3772.02 920
3772.60 945
3773.18 907
3773.76 848
3774.33 886
3774.91 809
3775.49 877
3776.07 909
3776.65 778
3777.23 735
3777.81 782
3778.39 740
3778.97 906
3779.55 853
3780.13 819
3780.71 809
3781.29 776
3781.87 643
3782.45 784
3783.03 783
3783.61 798
3784.19 814
3784.77 752
3785.35 824
3785.93 804
3786.51 789
3787.09 736
3787.67 787
3788.25 757
3788.83 738
3789.41 710
3789.99 786
3790.57 827
3791.15 832
3791.73 856
3792.31 869
3792.89 891
3793.48 852
3794.06 794
3794.64 799
3795.22 765
3795.80 796
3796.38 889
3796.96 844
3797.54 848
3798.12 859
3798.70 849
3799.28 805
3799.87 952
3800.45 1133
3801.03 933
3801.61 1120
3802.19 1189
3802.77 1090
3803.35 1176
3803.94 1212
3804.52 1076
3805.10 1051
3805.68 1130
3806.26 1128
3806.84 969
3807.43 904
3808.01 995
3808.59 1130
3809.17 1079
3809.75 1206
3810.34 1328
3810.92 1264
3811.50 1222
3812.08 1170
3812.66 1120
3813.25 1226
3813.83 1250
3814.41 1287
3814.99 1207
3815.58 1258
3816.16 1244
3816.74 1220
3817.32 1168
3817.91 1137
3818.49 1085
3819.07 1012
3819.65 933
3820.24 984
3820.82 890
3821.40 806
3821.99 807
3822.57 971
3823.15 868
3823.73 866
3824.32 824
3824.90 905
3825.48 844
3826.07 736
3826.65 883
3827.23 882
3827.82 814
3828.40 874
3828.98 852
3829.57 838
3830.15 798
3830.73 676
3831.32 725
3831.90 797
3832.49 795
3833.07 812
3833.65 857
3834.24 884
3834.82 882
3835.41 866
3835.99 819
3836.57 760
3837.16 828
3837.74 834
3838.33 921
3838.91 967
3839.49 813
3840.08 840
3840.66 748
3841.25 799
3841.83 761
3842.42 755
3843.00 779
3843.58 876
3844.17 761
3844.75 779
3845.34 741
3845.92 799
3846.51 865
3847.09 825
3847.68 781
3848.26 850
3848.85 878
3849.43 872
3850.02 890
3850.60 875
3851.19 727
3851.77 710
3852.36 861
3852.94 832
3853.53 656
3854.11 759
3854.70 839
3855.29 709
3855.87 738
3856.46 769
3857.04 812
3857.63 788
3858.21 778
3858.80 874
3859.39 832
3859.97 864
3860.56 857
3861.14 839
3861.73 950
3862.31 870
3862.90 940
3863.49 939
3864.07 1008
3864.66 1094
3865.25 1080
3865.83 1128
3866.42 1099
3867.00 1090
3867.59 1206
3868.18 940
3868.76 870
3869.35 880
3869.94 964
3870.52 911
3871.11 900
3871.70 864
3872.28 810
3872.87 846
3873.46 888
3874.04 853
3874.63 819
3875.22 828
3875.80 786
3876.39 716
3876.98 770
3877.57 907
3878.15 886
3878.74 782
3879.33 757
3879.92 821
3880.50 804
3881.09 761
3881.68 665
3882.26 814
3882.85 837
3883.44 791
3884.03 788
3884.62 812
3885.20 799
3885.79 769
3886.38 781
3886.97 841
3887.55 788
3888.14 953
3888.73 948
3889.32 987
3889.91 912
3890.49 851
3891.08 977
3891.67 1022
3892.26 1045
3892.85 991
3893.44 1024
3894.02 924
3894.61 895
3895.20 989
3895.79 935
3896.38 825
3896.97 768
3897.56 883
3898.14 983
3898.73 874
3899.32 856
3899.91 814
3900.50 849
3901.09 989
3901.68 865
3902.27 870
3902.86 767
3903.44 711
3904.03 755
3904.62 856
3905.21 926
3905.80 883
3906.39 868
3906.98 861
3907.57 973
3908.16 933
3908.75 889
3909.34 868
3909.93 930
3910.52 836
3911.11 930
3911.70 891
3912.29 900
3912.88 865
3913.47 760
3914.06 895
3914.65 818
3915.24 775
3915.83 733
3916.42 798
3917.01 679
3917.60 721
3918.19 737
3918.78 712
3919.37 765
3919.96 711
3920.55 735
3921.14 733
3921.73 757
3922.32 697
3922.91 758
3923.50 723
3924.09 719
3924.68 733
3925.27 778
3925.86 856
3926.45 790
3927.05 763
3927.64 707
3928.23 764
3928.82 761
3929.41 748
3930.00 778
3930.59 695
3931.18 795
3931.77 658
3932.37 706
3932.96 693
3933.55 597
3934.14 708
3934.73 744
3935.32 688
3935.91 639
3936.51 725
3937.10 721
3937.69 739
3938.28 723
3938.87 730
3939.46 699
3940.06 718
3940.65 820
3941.24 834
3941.83 788
3942.42 683
3943.02 801
3943.61 804
3944.20 728
3944.79 828
3945.39 748
3945.98 783
3946.57 763
3947.16 769
3947.76 775
3948.35 778
3948.94 782
3949.53 800
3950.13 773
3950.72 737
3951.31 836
3951.90 818
3952.50 792
3953.09 820
3953.68 833
3954.28 752
3954.87 794
3955.46 850
3956.05 792
3956.65 781
3957.24 762
3957.83 810
3958.43 888
3959.02 897
3959.61 951
3960.21 837
3960.80 898
3961.39 867
3961.99 837
3962.58 962
3963.17 900
3963.77 871
3964.36 910
3964.96 984
3965.55 983
3966.14 930
3966.74 918
3967.33 923
3967.93 925
3968.52 881
3969.11 863
3969.71 836
3970.30 881
3970.90 859
3971.49 894
3972.08 897
3972.68 961
3973.27 797
3973.87 1010
3974.46 1070
3975.06 1072
3975.65 1141
3976.25 1114
3976.84 1190
3977.43 1308
3978.03 1268
3978.62 1210
3979.22 1188
3979.81 1059
3980.41 1062
3981.00 1062
3981.60 1003
3982.19 1001
3982.79 1003
3983.38 968
3983.98 920
3984.57 816
3985.17 919
3985.76 967
3986.36 917
3986.96 910
3987.55 980
3988.15 936
3988.74 877
3989.34 837
3989.93 872
3990.53 822
3991.12 804
3991.72 816
3992.32 879
3992.91 855
3993.51 884
3994.10 967
3994.70 957
3995.30 984
3995.89 927
3996.49 951
3997.08 952
3997.68 958
3998.28 912
3998.87 928
3999.47 995
4000.07 933
4000.66 957
4001.26 787
4001.85 861
4002.45 826
4003.05 830
4003.64 973
4004.24 911
4004.84 885
4005.43 934
4006.03 903
4006.63 849
4007.23 856
4007.82 838
4008.42 886
4009.02 829
4009.61 842
4010.21 804
4010.81 841
4011.41 777
4012.00 773
4012.60 730
4013.20 731
4013.79 771
4014.39 782
4014.99 798
4015.59 798
4016.18 862
4016.78 814
4017.38 765
4017.98 761
4018.58 842
4019.17 847
4019.77 786
4020.37 783
4020.97 867
4021.56 1003
4022.16 833
4022.76 705
4023.36 765
4023.96 764
4024.56 832
4025.15 778
4025.75 884
4026.35 970
4026.95 961
4027.55 936
4028.15 736
4028.74 887
4029.34 913
4029.94 881
4030.54 917
4031.14 996
4031.74 1037
4032.34 968
4032.93 1021
4033.53 1107
4034.13 1165
4034.73 1277
4035.33 1191
4035.93 1170
4036.53 1127
4037.13 1042
4037.73 946
4038.33 913
4038.93 979
4039.52 788
4040.12 820
4040.72 837
4041.32 855
4041.92 777
4042.52 782
4043.12 844
4043.72 756
4044.32 790
4044.92 828
4045.52 863
4046.12 838
4046.72 869
4047.32 863
4047.92 824
4048.52 861
4049.12 824
4049.72 799
4050.32 826
4050.92 762
4051.52 780
4052.12 931
4052.72 853
4053.32 848
4053.92 833
4054.52 906
4055.12 864
4055.72 736
4056.32 740
4056.92 793
4057.52 845
4058.13 726
4058.73 813
4059.33 770
4059.93 639
4060.53 765
4061.13 725
4061.73 665
4062.33 646
4062.93 681
4063.53 732
4064.14 681
4064.74 727
4065.34 703
4065.94 657
4066.54 651
4067.14 685
4067.74 669
4068.34 699
4068.95 729
4069.55 685
4070.15 802
4070.75 732
4071.35 704
4071.95 659
4072.56 766
4073.16 727
4073.76 683
4074.36 748
4074.96 733
4075.57 770
4076.17 726
4076.77 771
4077.37 728
4077.97 669
4078.58 737
4079.18 695
4079.78 684
4080.38 728
4080.99 719
4081.59 741
4082.19 735
4082.79 702
4083.40 746
4084.00 733
4084.60 750
4085.20 715
4085.81 722
4086.41 717
4087.01 798
4087.61 780
4088.22 698
4088.82 628
4089.42 708
4090.03 686
4090.63 684
4091.23 713
4091.84 682
4092.44 579
4093.04 670
4093.65 694
4094.25 738
4094.85 827
4095.46 767
4096.06 652
4096.66 693
4097.27 648
4097.87 632
4098.47 655
4099.08 670
4099.68 738
4100.29 757
4100.89 623
4101.49 729
4102.10 780
4102.70 731
4103.30 757
4103.91 721
4104.51 751
4105.12 702
4105.72 712
4106.33 729
4106.93 770
4107.53 630
4108.14 659
4108.74 693
4109.35 754
4109.95 732
4110.56 696
4111.16 742
4111.77 616
4112.37 672
4112.98 702
4113.58 646
4114.19 690
4114.79 688
4115.40 706
4116.00 691
4116.61 636
4117.21 640
4117.82 693
4118.42 661
4119.03 700
4119.63 683
4120.24 707
4120.84 601
4121.45 653
4122.05 720
4122.66 714
4123.26 749
4123.87 704
4124.47 735
4125.08 627
4125.69 710
4126.29 677
4126.90 706
4127.50 672
4128.11 617
4128.71 619
4129.32 654
4129.93 612
4130.53 683
4131.14 742
4131.74 670
4132.35 635
4132.96 663
4133.56 764
4134.17 776
4134.78 810
4135.38 839
4135.99 834
4136.60 724
4137.20 801
4137.81 855
4138.42 784
4139.02 764
4139.63 775
4140.24 759
4140.84 807
4141.45 869
4142.06 825
4142.66 794
4143.27 822
4143.88 799
4144.48 890
4145.09 870
4145.70 897
4146.31 864
4146.91 740
4147.52 713
4148.13 796
4148.73 812
4149.34 747
4149.95 759
4150.56 750
4151.16 784
4151.77 678
4152.38 736
4152.99 721
4153.60 714
4154.20 664
4154.81 677
4155.42 731
4156.03 747
4156.63 740
4157.24 804
4157.85 817
4158.46 791
4159.07 890
4159.68 834
4160.28 917
4160.89 848
4161.50 818
4162.11 792
4162.72 782
4163.33 713
4163.93 771
4164.54 801
4165.15 738
4165.76 750
4166.37 871
4166.98 773
4167.59 830
4168.19 807
4168.80 796
4169.41 883
4170.02 819
4170.63 821
4171.24 768
4171.85 712
4172.46 773
4173.07 770
4173.68 781
4174.29 805
4174.89 842
4175.50 776
4176.11 777
4176.72 755
4177.33 652
4177.94 788
4178.55 912
4179.16 789
4179.77 691
4180.38 715
4180.99 904
4181.60 784
4182.21 872
4182.82 757
4183.43 794
4184.04 806
4184.65 762
4185.26 674
4185.87 696
4186.48 712
4187.09 780
4187.70 753
4188.31 650
4188.92 657
4189.53 729
4190.14 693
4190.75 661
4191.36 696
4191.97 769
4192.58 764
4193.19 746
4193.80 667
4194.42 714
4195.03 866
4195.64 791
4196.25 835
4196.86 792
4197.47 714
4198.08 720
4198.69 822
4199.30 875
4199.91 788
4200.53 675
4201.14 731
4201.75 796
4202.36 723
4202.97 712
4203.58 744
4204.19 710
4204.80 722
4205.42 649
4206.03 743
4206.64 841
4207.25 683
4207.86 702
4208.47 703
4209.09 758
4209.70 758
4210.31 717
4210.92 681
4211.53 766
4212.15 662
4212.76 739
4213.37 740
4213.98 743
4214.59 656
4215.21 796
4215.82 777
4216.43 817
4217.04 737
4217.66 762
4218.27 816
4218.88 858
4219.49 856
4220.11 816
4220.72 763
4221.33 808
4221.94 788
4222.56 796
4223.17 807
4223.78 791
4224.40 756
4225.01 847
4225.62 895
4226.23 833
4226.85 854
4227.46 851
4228.07 775
4228.69 823
4229.30 853
4229.91 990
4230.53 947
4231.14 1090
4231.75 1158
4232.37 1234
4232.98 1340
4233.59 1361
4234.21 1421
4234.82 1627
4235.44 1535
4236.05 1523
4236.66 1623
4237.28 1574
4237.89 1455
4238.50 1374
4239.12 1258
4239.73 1110
4240.35 1068
4240.96 952
4241.58 874
4242.19 847
4242.80 826
4243.42 768
4244.03 809
4244.65 763
4245.26 876
4245.88 860
4246.49 815
4247.10 936
4247.72 908
4248.33 819
4248.95 826
4249.56 899
4250.18 888
4250.79 879
4251.41 818
4252.02 760
4252.64 841
4253.25 770
4253.87 834
4254.48 739
4255.10 908
4255.71 827
4256.33 800
4256.94 793
4257.56 828
4258.17 848
4258.79 811
4259.41 837
4260.02 778
4260.64 765
4261.25 842
4261.87 752
4262.48 698
4263.10 751
4263.71 838
4264.33 770
4264.95 739
4265.56 854
4266.18 803
4266.79 886
4267.41 829
4268.03 807
4268.64 825
4269.26 870
4269.87 816
4270.49 875
4271.11 882
4271.72 800
4272.34 814
4272.96 913
4273.57 862
4274.19 849
4274.81 870
4275.42 861
4276.04 930
4276.66 926
4277.27 990
4277.89 1000
4278.51 983
4279.12 962
4279.74 909
4280.36 811
4280.97 758
4281.59 747
4282.21 842
4282.83 821
4283.44 660
4284.06 650
4284.68 775
4285.29 757
4285.91 747
4286.53 751
4287.15 712
4287.76 686
4288.38 764
4289.00 741
4289.62 733
4290.23 702
4290.85 605
4291.47 682
4292.09 754
4292.71 702
4293.32 733
4293.94 743
4294.56 702
4295.18 725
4295.80 747
4296.41 716
4297.03 681
4297.65 736
4298.27 776
4298.89 737
4299.50 649
4300.12 642
4300.74 719
4301.36 751
4301.98 765
4302.60 789
4303.22 639
4303.83 662
4304.45 622
4305.07 647
4305.69 670
4306.31 759
4306.93 703
4307.55 709
4308.17 704
4308.79 775
4309.40 699
4310.02 726
4310.64 730
4311.26 822
4311.88 851
4312.50 794
4313.12 687
4313.74 785
4314.36 850
4314.98 901
4315.60 804
4316.22 833
4316.84 775
4317.46 722
4318.08 760
4318.70 929
4319.32 882
4319.94 806
4320.56 723
4321.18 749
4321.80 796
4322.42 829
4323.04 767
4323.66 809
4324.28 857
4324.90 960
4325.52 818
4326.14 843
4326.76 906
4327.38 904
4328.00 919
4328.62 1047
4329.24 928
4329.86 990
4330.48 999
4331.10 905
4331.72 1063
4332.34 977
4332.96 968
4333.58 1067
4334.20 1303
4334.82 1421
4335.45 1613
4336.07 1672
4336.69 1945
4337.31 2144
4337.93 2249
4338.55 2444
4339.17 2264
4339.79 2287
4340.41 2240
4341.04 2156
4341.66 1832
4342.28 1919
4342.90 1901
4343.52 2073
4344.14 2217
4344.76 2275
4345.39 2535
4346.01 2755
4346.63 3058
4347.25 3209
4347.87 3139
4348.50 2961
4349.12 2708
4349.74 2469
4350.36 2248
4350.98 1895
4351.61 1803
4352.23 1520
4352.85 1309
4353.47 1185
4354.09 1184
4354.72 1106
4355.34 1211
4355.96 1124
4356.58 1144
4357.21 1186
4357.83 1153
4358.45 1144
4359.07 1216
4359.70 1160
4360.32 1103
4360.94 1055
4361.56 1043
4362.19 1129
4362.81 1065
4363.43 1234
4364.06 1098
4364.68 1041
4365.30 999
4365.93 936
4366.55 1011
4367.17 943
4367.80 924
4368.42 1046
4369.04 871
4369.67 881
4370.29 839
4370.91 733
4371.54 877
4372.16 774
4372.78 880
4373.41 875
4374.03 807
4374.65 680
4375.28 770
4375.90 798
4376.53 855
4377.15 896
4377.77 857
4378.40 897
4379.02 839
4379.65 829
4380.27 786
4380.89 794
4381.52 827
4382.14 869
4382.77 863
4383.39 885
4384.02 895
4384.64 802
4385.26 819
4385.89 844
4386.51 889
4387.14 845
4387.76 858
4388.39 912
4389.01 851
4389.64 800
4390.26 765
4390.89 714
4391.51 821
4392.14 835
4392.76 823
4393.39 728
4394.01 800
4394.64 797
4395.26 690
4395.89 765
4396.51 798
4397.14 725
4397.76 752
4398.39 769
4399.01 794
4399.64 878
4400.27 897
4400.89 892
4401.52 771
4402.14 804
4402.77 784
4403.39 735
4404.02 820
4404.65 778
4405.27 803
4405.90 817
4406.52 786
4407.15 721
4407.78 824
4408.40 907
4409.03 833
4409.65 755
4410.28 840
4410.91 790
4411.53 869
4412.16 824
4412.79 739
4413.41 763
4414.04 738
4414.67 737
4415.29 662
4415.92 786
4416.55 712
4417.17 793
4417.80 788
4418.43 791
4419.05 738
4419.68 728
4420.31 753
4420.93 699
4421.56 676
4422.19 695
4422.82 715
4423.44 671
4424.07 685
4424.70 658
4425.32 679
4425.95 609
4426.58 741
4427.21 738
4427.83 729
4428.46 712
4429.09 664
4429.72 647
4430.35 642
4430.97 619
4431.60 667
4432.23 730
4432.86 719
4433.48 762
4434.11 672
4434.74 705
4435.37 858
4436.00 869
4436.62 837
4437.25 814
4437.88 704
4438.51 813
4439.14 861
4439.77 887
4440.39 869
4441.02 780
4441.65 789
4442.28 705
4442.91 683
4443.54 801
4444.17 761
4444.79 721
4445.42 890
4446.05 877
4446.68 885
4447.31 921
4447.94 971
4448.57 929
4449.20 1018
4449.83 981
4450.46 969
4451.08 870
4451.71 882
4452.34 917
4452.97 1015
4453.60 975
4454.23 1000
4454.86 1162
4455.49 1125
4456.12 1201
4456.75 1269
4457.38 1160
4458.01 1138
4458.64 1191
4459.27 1169
4459.90 1048
4460.53 985
4461.16 901
4461.79 837
4462.42 721
4463.05 726
4463.68 722
4464.31 702
4464.94 644
4465.57 677
4466.20 720
4466.83 685
4467.46 709
4468.09 804
4468.72 710
4469.35 702
4469.98 732
4470.61 821
4471.24 675
4471.87 681
4472.50 708
4473.13 755
4473.76 771
4474.40 758
4475.03 687
4475.66 758
4476.29 835
4476.92 678
4477.55 669
4478.18 779
4478.81 747
4479.44 733
4480.07 697
4480.71 802
4481.34 781
4481.97 766
4482.60 794
4483.23 767
4483.86 761
4484.49 806
4485.13 810
4485.76 842
4486.39 710
4487.02 780
4487.65 836
4488.28 841
4488.92 790
4489.55 740
4490.18 835
4490.81 824
4491.44 756
4492.08 849
4492.71 766
4493.34 745
4493.97 662
4494.61 790
4495.24 889
4495.87 735
4496.50 845
4497.13 856
4497.77 889
4498.40 949
4499.03 956
4499.67 1006
4500.30 1095
4500.93 1207
4501.56 1186
4502.20 1341
4502.83 1187
4503.46 1186
4504.09 1157
4504.73 1058
4505.36 965
4505.99 872
4506.63 899
4507.26 739
4507.89 787
4508.53 892
4509.16 892
4509.79 765
4510.43 768
4511.06 825
4511.69 836
4512.33 787
4512.96 829
4513.59 887
4514.23 774
4514.86 749
4515.49 760
4516.13 871
4516.76 815
4517.40 678
4518.03 747
4518.66 787
4519.30 751
4519.93 634
4520.57 712
4521.20 636
4521.83 654
4522.47 776
4523.10 768
4523.74 738
4524.37 645
4525.01 711
4525.64 730
4526.27 724
4526.91 756
4527.54 745
4528.18 673
4528.81 687
4529.45 755
4530.08 788
4530.72 825
4531.35 866
4531.99 821
4532.62 891
4533.26 896
4533.89 796
4534.53 838
4535.16 837
4535.80 810
4536.43 777
4537.07 671
4537.70 733
4538.34 617
4538.97 628
4539.61 677
4540.24 692
4540.88 699
4541.52 635
4542.15 673
4542.79 650
4543.42 702
4544.06 688
4544.69 755
4545.33 681
4545.97 648
4546.60 683
4547.24 633
4547.87 701
4548.51 712
4549.15 663
4549.78 637
4550.42 629
4551.05 635
4551.69 630
4552.33 686
4552.96 675
4553.60 619
4554.24 738
4554.87 685
4555.51 586
4556.15 681
4556.78 663
4557.42 686
4558.06 640
4558.69 575
4559.33 641
4559.97 550
4560.60 633
4561.24 646
4561.88 657
4562.51 746
4563.15 716
4563.79 675
4564.43 709
4565.06 725
4565.70 765
4566.34 750
4566.97 692
4567.61 652
4568.25 715
4568.89 716
4569.52 633
4570.16 652
4570.80 631
4571.44 655
4572.07 719
4572.71 782
4573.35 744
4573.99 704
4574.63 783
4575.26 787
4575.90 667
4576.54 830
4577.18 750
4577.82 709
4578.45 688
4579.09 658
4579.73 669
4580.37 760
4581.01 649
4581.65 667
4582.28 766
4582.92 772
4583.56 739
4584.20 809
4584.84 871
4585.48 871
4586.12 769
4586.75 811
4587.39 849
4588.03 839
4588.67 890
4589.31 1087
4589.95 1262
4590.59 1290
4591.23 1337
4591.87 1375
4592.50 1446
4593.14 1505
4593.78 1472
4594.42 1441
4595.06 1354
4595.70 1170
4596.34 1137
4596.98 1112
4597.62 943
4598.26 946
4598.90 876
4599.54 881
4600.18 878
4600.82 813
4601.46 902
4602.10 964
4602.74 891
4603.38 907
4604.02 931
4604.66 854
4605.30 879
4605.94 947
4606.58 881
4607.22 833
4607.86 862
4608.50 858
4609.14 763
4609.78 799
4610.42 782
4611.06 795
4611.70 759
4612.34 770
4612.98 724
4613.62 724
4614.26 779
4614.90 696
4615.54 682
4616.18 652
4616.82 635
4617.47 686
4618.11 786
4618.75 681
4619.39 665
4620.03 698
4620.67 679
4621.31 663
4621.95 644
4622.59 619
4623.23 715
4623.88 691
4624.52 642
4625.16 697
4625.80 732
4626.44 695
4627.08 636
4627.72 717
4628.37 733
4629.01 771
4629.65 724
4630.29 793
4630.93 841
4631.58 846
4632.22 731
4632.86 789
4633.50 836
4634.14 836
4634.79 835
4635.43 755
4636.07 724
4636.71 758
4637.35 849
4638.00 722
4638.64 763
4639.28 761
4639.92 787
4640.57 809
4641.21 776
4641.85 681
4642.49 672
4643.14 727
4643.78 784
4644.42 712
4645.06 722
4645.71 688
4646.35 789
4646.99 750
4647.64 775
4648.28 830
4648.92 756
4649.56 698
4650.21 778
4650.85 834
4651.49 794
4652.14 691
4652.78 677
4653.42 665
4654.07 623
4654.71 647
4655.35 739
4656.00 663
4656.64 824
4657.29 719
4657.93 718
4658.57 729
4659.22 681
4659.86 715
4660.50 699
4661.15 746
4661.79 741
4662.44 787
4663.08 610
4663.72 619
4664.37 505
4665.01 550
4665.66 747
4666.30 632
4666.95 610
4667.59 559
4668.23 595
4668.88 524
4669.52 634
4670.17 665
4670.81 584
4671.46 584
4672.10 688
4672.75 613
4673.39 640
4674.04 583
4674.68 632
4675.32 569
4675.97 545
4676.61 524
4677.26 589
4677.90 563
4678.55 655
4679.20 611
4679.84 664
4680.49 737
4681.13 619
4681.78 561
4682.42 599
4683.07 644
4683.71 673
4684.36 731
4685.00 721
4685.65 652
4686.29 651
4686.94 674
4687.59 763
4688.23 679
4688.88 647
4689.52 653
4690.17 594
4690.82 569
4691.46 619
4692.11 674
4692.75 702
4693.40 628
4694.05 671
4694.69 727
4695.34 820
4695.98 846
4696.63 756
4697.28 893
4697.92 918
4698.57 956
4699.22 1053
4699.86 1258
4700.51 1222
4701.16 1286
4701.80 1051
4702.45 890
4703.10 947
4703.74 913
4704.39 797
4705.04 766
4705.68 770
4706.33 804
4706.98 772
4707.63 592
4708.27 686
4708.92 731
4709.57 781
4710.21 871
4710.86 782
4711.51 690
4712.16 767
4712.80 864
4713.45 740
4714.10 768
4714.75 793
4715.39 647
4716.04 663
4716.69 654
4717.34 712
4717.99 732
4718.63 743
4719.28 756
4719.93 758
4720.58 724
4721.22 729
4721.87 751
4722.52 782
4723.17 724
4723.82 750
4724.47 809
4725.11 725
4725.76 814
4726.41 792
4727.06 834
4727.71 805
4728.36 883
4729.00 867
4729.65 819
4730.30 810
4730.95 790
4731.60 710
4732.25 711
4732.90 649
4733.55 629
4734.19 632
4734.84 693
4735.49 749
4736.14 684
4736.79 698
4737.44 723
4738.09 631
4738.74 659
4739.39 685
4740.04 696
4740.69 721
4741.34 737
4741.99 838
4742.64 833
4743.28 781
4743.93 702
4744.58 732
4745.23 679
4745.88 768
4746.53 809
4747.18 709
4747.83 694
4748.48 713
4749.13 771
4749.78 828
4750.43 851
4751.08 759
4751.73 836
4752.38 966
4753.03 893
4753.68 789
4754.33 756
4754.98 825
4755.63 827
4756.29 805
4756.94 743
4757.59 708
4758.24 747
4758.89 648
4759.54 615
4760.19 571
4760.84 645
4761.49 685
4762.14 691
4762.79 695
4763.44 557
4764.09 631
4764.74 683
4765.40 671
4766.05 675
4766.70 736
4767.35 598
4768.00 663
4768.65 691
4769.30 670
4769.95 678
4770.61 623
4771.26 562
4771.91 577
4772.56 585
4773.21 618
4773.86 630
4774.52 587
4775.17 656
4775.82 585
4776.47 615
4777.12 682
4777.77 652
4778.43 678
4779.08 672
4779.73 663
4780.38 743
4781.04 732
4781.69 719
4782.34 669
4782.99 715
4783.64 713
4784.30 654
4784.95 689
4785.60 732
4786.25 721
4786.91 766
4787.56 722
4788.21 641
4788.86 624
4789.52 651
4790.17 673
4790.82 584
4791.48 635
4792.13 661
4792.78 585
4793.43 641
4794.09 577
4794.74 637
4795.39 612
4796.05 640
4796.70 753
4797.35 692
4798.01 613
4798.66 644
4799.31 664
4799.97 625
4800.62 617
4801.27 656
4801.93 702
4802.58 626
4803.23 623
4803.89 663
4804.54 633
4805.20 625
4805.85 579
4806.50 599
4807.16 716
4807.81 645
4808.47 653
4809.12 747
4809.77 710
4810.43 667
4811.08 707
4811.74 782
4812.39 731
4813.04 713
4813.70 800
4814.35 725
4815.01 851
4815.66 754
4816.32 692
4816.97 591
4817.63 612
4818.28 708
4818.94 817
4819.59 744
4820.24 790
4820.90 771
4821.55 711
4822.21 803
4822.86 794
4823.52 892
4824.17 876
4824.83 846
4825.49 793
4826.14 777
4826.80 804
4827.45 856
4828.11 962
4828.76 963
4829.42 969
4830.07 955
4830.73 887
4831.38 887
4832.04 941
4832.69 874
4833.35 1013
4834.01 938
4834.66 906
4835.32 952
4835.97 1030
4836.63 1107
4837.29 1112
4837.94 1138
4838.60 1177
4839.25 1020
4839.91 1050
4840.57 1254
4841.22 1103
4841.88 1007
4842.54 1278
4843.19 1307
4843.85 1241
4844.50 1232
4845.16 1222
4845.82 1297
4846.47 1285
4847.13 1520
4847.79 1607
4848.44 1942
4849.10 2027
4849.76 2170
4850.41 2353
4851.07 2282
4851.73 2234
4852.39 2257
4853.04 2059
4853.70 2013
4854.36 1899
4855.01 1757
4855.67 1986
4856.33 2074
4856.99 1939
4857.64 2222
4858.30 2363
4858.96 2468
4859.62 2305
4860.27 2471
4860.93 2114
4861.59 2028
4862.25 2011
4862.90 1901
4863.56 1904
4864.22 1766
4864.88 1686
4865.53 1875
4866.19 1785
4866.85 1880
4867.51 1848
4868.17 1895
4868.83 1868
4869.48 1882
4870.14 1918
4870.80 1749
4871.46 1741
4872.12 1566
4872.77 1491
4873.43 1450
4874.09 1455
4874.75 1408
4875.41 1461
4876.07 1633
4876.73 1521
4877.38 1661
4878.04 1738
4878.70 1533
4879.36 1548
4880.02 1654
4880.68 1716
4881.34 1557
4882.00 1424
4882.66 1385
4883.31 1340
4883.97 1227
4884.63 1194
4885.29 1231
4885.95 1187
4886.61 1254
4887.27 1038
4887.93 1177
4888.59 1238
4889.25 1309
4889.91 1258
4890.57 1449
4891.23 1331
4891.89 1348
4892.55 1289
4893.21 1311
4893.87 1291
4894.53 1198
4895.19 1218
4895.85 1212
4896.51 1255
4897.17 1199
4897.83 1193
4898.49 1230
4899.15 1245
4899.81 1105
4900.47 1130
4901.13 1113
4901.79 1197
4902.45 1111
4903.11 1037
4903.77 1014
4904.43 1082
4905.09 1045
4905.75 1057
4906.41 966
4907.07 948
4907.73 889
4908.39 953
4909.05 1028
4909.72 930
4910.38 908
4911.04 980
4911.70 920
4912.36 953
4913.02 811
4913.68 898
4914.34 969
4915.00 887
4915.67 826
4916.33 815
4916.99 805
4917.65 806
4918.31 775
4918.97 862
4919.63 816
4920.30 791
4920.96 883
4921.62 732
4922.28 826
4922.94 752
4923.60 810
4924.27 750
4924.93 742
4925.59 711
4926.25 680
4926.91 694
4927.58 798
4928.24 769
4928.90 713
4929.56 849
4930.22 803
4930.89 864
4931.55 850
4932.21 833
4932.87 811
4933.54 835
4934.20 754
4934.86 745
4935.52 678
4936.19 764
4936.85 764
4937.51 802
4938.18 732
4938.84 812
4939.50 734
4940.16 671
4940.83 678
4941.49 650
4942.15 729
4942.82 706
4943.48 705
4944.14 781
4944.81 746
4945.47 710
4946.13 745
4946.80 649
4947.46 728
4948.12 658
4948.79 637
4949.45 652
4950.11 614
4950.78 658
4951.44 822
4952.10 676
4952.77 688
4953.43 762
4954.10 654
4954.76 687
4955.42 707
4956.09 746
4956.75 723
4957.42 647
4958.08 694
4958.74 714
4959.41 759
4960.07 767
4960.74 839
4961.40 808
4962.07 786
4962.73 877
4963.39 1059
4964.06 1096
4964.72 1038
4965.39 983
4966.05 968
4966.72 1149
4967.38 991
4968.05 869
4968.71 878
4969.38 848
4970.04 729
4970.71 824
4971.37 770
4972.04 756
4972.70 675
4973.37 675
4974.03 755
4974.70 790
4975.36 789
4976.03 862
4976.69 827
4977.36 853
4978.02 923
4978.69 847
4979.36 821
4980.02 723
4980.69 813
4981.35 764
4982.02 797
4982.68 752
4983.35 801
4984.02 756
4984.68 746
4985.35 707
4986.01 767
4986.68 719
4987.35 722
4988.01 758
4988.68 739
4989.34 742
4990.01 727
4990.68 751
4991.34 791
4992.01 724
4992.68 761
4993.34 764
4994.01 768
4994.68 725
4995.34 704
4996.01 680
4996.68 636
4997.34 683
4998.01 708
4998.68 615
4999.34 687
5000.01 593
5000.68 668
5001.34 666
5002.01 566
5002.68 507
5003.35 596
5004.01 646
5004.68 593
5005.35 647
5006.01 647
5006.68 515
5007.35 517
5008.02 625
5008.68 619
5009.35 612
5010.02 588
5010.69 644
5011.36 682
5012.02 658
5012.69 622
5013.36 620
5014.03 682
5014.69 686
5015.36 639
5016.03 651
5016.70 676
5017.37 626
5018.03 649
5018.70 598
5019.37 678
5020.04 680
5020.71 621
5021.38 678
5022.04 687
5022.71 630
5023.38 715
5024.05 778
5024.72 732
5025.39 727
5026.06 713
5026.72 688
5027.39 708
5028.06 642
5028.73 640
5029.40 603
5030.07 705
5030.74 715
5031.41 636
5032.08 665
5032.75 623
5033.41 672
5034.08 542
5034.75 601
5035.42 583
5036.09 588
5036.76 625
5037.43 624
5038.10 604
5038.77 553
5039.44 561
5040.11 562
5040.78 630
5041.45 611
5042.12 585
5042.79 652
5043.46 573
5044.13 641
5044.80 694
5045.47 589
5046.14 678
5046.81 686
5047.48 718
5048.15 660
5048.82 653
5049.49 643
5050.16 666
5050.83 659
5051.50 595
5052.17 594
5052.84 550
5053.51 640
5054.18 614
5054.85 651
5055.52 575
5056.19 612
5056.86 637
5057.53 640
5058.21 560
5058.88 529
5059.55 548
5060.22 528
5060.89 574
5061.56 633
5062.23 656
5062.90 635
5063.57 627
5064.24 649
5064.92 612
5065.59 646
5066.26 557
5066.93 544
5067.60 496
5068.27 540
5068.94 482
5069.62 585
5070.29 568
5070.96 631
5071.63 677
5072.30 682
5072.97 601
5073.65 621
5074.32 646
5074.99 659
5075.66 731
5076.33 677
5077.01 666
5077.68 786
5078.35 930
5079.02 867
5079.70 779
5080.37 792
5081.04 792
5081.71 717
5082.38 746
5083.06 682
5083.73 723
5084.40 810
5085.07 655
5085.75 701
5086.42 772
5087.09 633
5087.77 616
5088.44 740
5089.11 764
5089.78 730
5090.46 686
5091.13 732
5091.80 724
5092.48 741
5093.15 712
5093.82 742
5094.50 743
5095.17 750
5095.84 589
5096.52 583
5097.19 654
5097.86 656
5098.54 696
5099.21 735
5099.88 721
5100.56 677
5101.23 657
5101.90 643
5102.58 716
5103.25 679
5103.93 723
5104.60 706
5105.27 677
5105.95 739
5106.62 705
5107.30 662
5107.97 627
5108.64 692
5109.32 693
5109.99 677
5110.67 630
5111.34 662
5112.02 696
5112.69 675
5113.36 648
5114.04 599
5114.71 631
5115.39 659
5116.06 661
5116.74 768
5117.41 792
5118.09 741
5118.76 732
5119.44 797
5120.11 814
5120.79 789
5121.46 805
5122.14 795
5122.81 668
5123.49 689
5124.16 677
5124.84 720
5125.51 662
5126.19 693
5126.86 650
5127.54 645
5128.21 683
5128.89 761
5129.57 780
5130.24 713
5130.92 761
5131.59 779
5132.27 830
5132.94 819
5133.62 822
5134.30 724
5134.97 650
5135.65 743
5136.32 702
5137.00 680
5137.68 645
5138.35 677
5139.03 677
5139.70 704
5140.38 673
5141.06 613
5141.73 675
5142.41 714
5143.09 651
5143.76 587
5144.44 594
5145.12 576
5145.79 617
5146.47 563
5147.15 559
5147.82 535
5148.50 561
5149.18 560
5149.85 536
5150.53 608
5151.21 538
5151.88 569
5152.56 568
5153.24 547
5153.92 565
5154.59 556
5155.27 511
5155.95 565
5156.62 573
5157.30 640
5157.98 610
5158.66 586
5159.33 566
5160.01 513
5160.69 626
5161.37 602
5162.04 614
5162.72 600
5163.40 562
5164.08 569
5164.76 634
5165.43 641
5166.11 620
5166.79 564
5167.47 549
5168.15 557
5168.82 622
5169.50 594
5170.18 543
5170.86 553
5171.54 584
5172.22 649
5172.89 601
5173.57 577
5174.25 543
5174.93 581
5175.61 610
5176.29 567
5176.97 636
5177.64 670
5178.32 656
5179.00 581
5179.68 654
5180.36 682
5181.04 676
5181.72 623
5182.40 607
5183.08 637
5183.75 623
5184.43 654
5185.11 623
5185.79 652
5186.47 604
5187.15 572
5187.83 621
5188.51 534
5189.19 492
5189.87 466
5190.55 555
5191.23 540
5191.91 603
5192.59 548
5193.27 466
5193.95 515
5194.63 575
5195.31 579
5195.99 550
5196.67 530
5197.35 558
5198.03 539
5198.71 542
5199.39 516
5200.07 598
5200.75 599
5201.43 578
5202.11 554
5202.79 515
5203.47 532
5204.15 549
5204.83 539
5205.51 567
5206.19 529
5206.87 562
5207.55 610
5208.23 638
5208.91 639
5209.59 642
5210.27 629
5210.96 703
5211.64 629
5212.32 566
5213.00 680
5213.68 710
5214.36 736
5215.04 672
5215.72 733
5216.40 694
5217.09 701
5217.77 758
5218.45 832
5219.13 737
5219.81 728
5220.49 765
5221.17 792
5221.86 755
5222.54 718
5223.22 755
5223.90 766
5224.58 702
5225.27 685
5225.95 716
5226.63 632
5227.31 604
5227.99 687
5228.67 704
5229.36 712
5230.04 688
5230.72 689
5231.40 649
5232.09 621
5232.77 643
5233.45 626
5234.13 630
5234.82 644
5235.50 669
5236.18 621
5236.86 645
5237.55 723
5238.23 805
5238.91 840
5239.59 809
5240.28 783
5240.96 837
5241.64 774
5242.33 693
5243.01 702
5243.69 562
5244.37 686
5245.06 648
5245.74 604
5246.42 644
5247.11 638
5247.79 694
5248.47 726
5249.16 717
5249.84 665
5250.52 735
5251.21 761
5251.89 795
5252.58 815
5253.26 694
5253.94 686
5254.63 707
5255.31 736
5255.99 707
5256.68 689
5257.36 668
5258.05 768
5258.73 626
5259.41 626
5260.10 670
5260.78 608
5261.47 611
5262.15 610
5262.84 679
5263.52 726
5264.20 698
5264.89 618
5265.57 591
5266.26 688
5266.94 720
5267.63 648
5268.31 618
5269.00 651
5269.68 598
5270.37 580
5271.05 617
5271.73 560
5272.42 593
5273.10 585
5273.79 599
5274.47 610
5275.16 579
5275.85 560
5276.53 586
5277.22 595
5277.90 565
5278.59 554
5279.27 639
5279.96 668
5280.64 637
5281.33 668
5282.01 729
5282.70 739
5283.38 728
5284.07 653
5284.76 614
5285.44 651
5286.13 584
5286.81 634
5287.50 647
5288.19 572
5288.87 631
5289.56 654
5290.24 587
5290.93 551
5291.62 506
5292.30 547
5292.99 595
5293.67 579
5294.36 647
5295.05 583
5295.73 602
5296.42 535
5297.11 613
5297.79 599
5298.48 595
5299.17 664
5299.85 671
5300.54 686
5301.23 755
5301.91 762
5302.60 757
5303.29 769
5303.97 729
5304.66 726
5305.35 664
5306.04 674
5306.72 733
5307.41 822
5308.10 708
5308.78 750
5309.47 775
5310.16 821
5310.85 831
5311.53 767
5312.22 792
5312.91 820
5313.60 875
5314.28 842
5314.97 739
5315.66 766
5316.35 755
5317.04 764
5317.72 758
5318.41 718
5319.10 785
5319.79 796
5320.48 840
5321.16 703
5321.85 757
5322.54 821
5323.23 724
5323.92 713
5324.60 805
5325.29 713
5325.98 682
5326.67 556
5327.36 604
5328.05 600
5328.74 570
5329.42 603
5330.11 612
5330.80 585
5331.49 635
5332.18 642
5332.87 598
5333.56 632
5334.25 590
5334.93 557
5335.62 606
5336.31 582
5337.00 504
5337.69 610
5338.38 604
5339.07 564
5339.76 597
5340.45 576
5341.14 631
5341.83 675
5342.52 682
5343.21 665
5343.90 606
5344.58 697
5345.27 643
5345.96 676
5346.65 726
5347.34 701
5348.03 704
5348.72 678
5349.41 753
5350.10 741
5350.79 715
5351.48 707
5352.17 669
5352.86 746
5353.55 772
5354.24 709
5354.93 664
5355.62 639
5356.31 636
5357.01 553
5357.70 586
5358.39 543
5359.08 556
5359.77 636
5360.46 618
5361.15 548
5361.84 591
5362.53 592
5363.22 558
5363.91 560
5364.60 597
5365.29 612
5365.98 596
5366.68 572
5367.37 577
5368.06 542
5368.75 635
5369.44 624
5370.13 599
5370.82 626
5371.51 632
5372.21 541
5372.90 537
5373.59 552
5374.28 594
5374.97 594
5375.66 569
5376.35 593
5377.05 509
5377.74 478
5378.43 537
5379.12 465
5379.81 499
5380.51 506
5381.20 516
5381.89 478
5382.58 526
5383.27 564
5383.97 571
5384.66 618
5385.35 486
5386.04 515
5386.73 514
5387.43 535
5388.12 565
5388.81 557
5389.50 550
5390.20 631
5390.89 645
5391.58 676
5392.28 618
5392.97 669
5393.66 534
5394.35 577
5395.05 575
5395.74 545
5396.43 575
5397.13 589
5397.82 587
5398.51 601
5399.20 552
5399.90 547
5400.59 520
5401.28 492
5401.98 471
5402.67 514
5403.36 601
5404.06 562
5404.75 582
5405.44 509
5406.14 527
5406.83 515
5407.53 586
5408.22 596
5408.91 597
5409.61 596
5410.30 591
5410.99 551
5411.69 511
5412.38 539
5413.08 576
5413.77 562
5414.46 600
5415.16 570
5415.85 518
5416.55 529
5417.24 606
5417.94 593
5418.63 595
5419.32 619
5420.02 646
5420.71 624
5421.41 567
5422.10 624
5422.80 634
5423.49 624
5424.19 610
5424.88 592
5425.58 557
5426.27 563
5426.97 501
5427.66 555
5428.36 577
5429.05 647
5429.75 572
5430.44 535
5431.14 516
5431.83 501
5432.53 600
5433.22 516
5433.92 495
5434.61 463
5435.31 550
5436.00 609
5436.70 603
5437.40 642
5438.09 698
5438.79 705
5439.48 612
5440.18 603
5440.87 645
5441.57 595
5442.27 650
5442.96 645
5443.66 627
5444.35 677
5445.05 664
5445.75 685
5446.44 688
5447.14 705
5447.83 709
5448.53 710
5449.23 738
5449.92 822
5450.62 735
5451.32 722
5452.01 708
5452.71 751
5453.41 624
5454.10 675
5454.80 690
5455.50 682
5456.19 659
5456.89 736
5457.59 694
5458.28 660
5458.98 672
5459.68 732
5460.37 754
5461.07 688
5461.77 703
5462.47 695
5463.16 657
5463.86 631
5464.56 738
5465.25 652
5465.95 680
5466.65 733
5467.35 714
5468.04 707
5468.74 736
5469.44 730
5470.14 760
5470.84 818
5471.53 894
5472.23 875
5472.93 775
5473.63 825
5474.32 896
5475.02 921
5475.72 958
5476.42 993
5477.12 1088
5477.82 1171
5478.51 1323
5479.21 1475
5479.91 1534
5480.61 1646
5481.31 1524
5482.01 1621
5482.70 1723
5483.40 1672
5484.10 1436
5484.80 1326
5485.50 1422
5486.20 1370
5486.90 1218
5487.59 1097
5488.29 1108
5488.99 1096
5489.69 1118
5490.39 1071
5491.09 1062
5491.79 1006
5492.49 1115
5493.19 1107
5493.89 1275
5494.58 1284
5495.28 1298
5495.98 1385
5496.68 1461
5497.38 1534
5498.08 1706
5498.78 2112
5499.48 2501
5500.18 2692
5500.88 2913
5501.58 3188
5502.28 3226
5502.98 2972
5503.68 2635
5504.38 2457
5505.08 2169
5505.78 1798
5506.48 1499
5507.18 1329
5507.88 1265
5508.58 1182
5509.28 1232
5509.98 1148
5510.68 1148
5511.38 1175
5512.08 1091
5512.78 1050
5513.48 1023
5514.18 1120
5514.88 1119
5515.58 1052
5516.28 1065
5516.98 1000
5517.68 972
5518.39 1088
5519.09 1023
5519.79 1052
5520.49 785
5521.19 875
5521.89 916
5522.59 848
5523.29 905
5523.99 861
5524.69 886
5525.40 862
5526.10 759
5526.80 886
5527.50 864
5528.20 845
5528.90 808
5529.60 807
5530.31 853
5531.01 755
5531.71 776
5532.41 703
5533.11 633
5533.81 723
5534.52 832
5535.22 811
5535.92 702
5536.62 735
5537.32 826
5538.02 719
5538.73 677
5539.43 691
5540.13 786
5540.83 767
5541.54 725
5542.24 699
5542.94 766
5543.64 749
5544.34 704
5545.05 701
5545.75 670
5546.45 641
5547.15 703
5547.86 732
5548.56 716
5549.26 664
5549.97 652
5550.67 627
5551.37 721
5552.07 654
5552.78 570
5553.48 616
5554.18 647
5554.89 644
5555.59 621
5556.29 668
5557.00 662
5557.70 737
5558.40 662
5559.11 744
5559.81 680
5560.51 687
5561.22 695
5561.92 663
5562.62 677
5563.33 701
5564.03 735
5564.73 731
5565.44 713
5566.14 675
5566.85 723
5567.55 748
5568.25 751
5568.96 671
5569.66 623
5570.37 729
5571.07 696
5571.77 624
5572.48 581
5573.18 682
5573.89 691
5574.59 626
5575.29 613
5576.00 611
5576.70 638
5577.41 666
5578.11 635
5578.82 562
5579.52 655
5580.23 659
5580.93 664
5581.64 627
5582.34 583
5583.05 619
5583.75 677
5584.46 657
5585.16 641
5585.87 640
5586.57 671
5587.28 647
5587.98 635
5588.69 577
5589.39 569
5590.10 635
5590.80 711
5591.51 557
5592.21 525
5592.92 602
5593.62 708
5594.33 710
5595.04 661
5595.74 582
5596.45 624
5597.15 712
5597.86 604
5598.56 565
5599.27 580
5599.98 663
5600.68 646
5601.39 541
5602.09 512
5602.80 605
5603.51 693
5604.21 640
5604.92 589
5605.62 608
5606.33 551
5607.04 535
5607.74 579
5608.45 528
5609.16 562
5609.86 561
5610.57 598
5611.28 566
5611.98 617
5612.69 644
5613.40 652
5614.10 583
5614.81 620
5615.52 571
5616.22 570
5616.93 587
5617.64 601
5618.35 540
5619.05 668
5619.76 666
5620.47 607
5621.17 551
5621.88 569
5622.59 531
5623.30 596
5624.00 648
5624.71 621
5625.42 633
5626.13 757
5626.83 721
5627.54 647
5628.25 660
5628.96 696
5629.67 691
5630.37 718
5631.08 835
5631.79 700
5632.50 727
5633.21 741
5633.91 680
5634.62 649
5635.33 610
5636.04 660
5636.75 695
5637.45 697
5638.16 730
5638.87 812
5639.58 854
5640.29 736
5641.00 778
5641.70 775
5642.41 768
5643.12 794
5643.83 789
5644.54 768
5645.25 647
5645.96 712
5646.67 742
5647.38 692
5648.08 778
5648.79 659
5649.50 627
5650.21 668
5650.92 675
5651.63 684
5652.34 696
5653.05 659
5653.76 738
5654.47 735
5655.18 795
5655.89 921
5656.60 909
5657.30 919
5658.01 956
5658.72 996
5659.43 1043
5660.14 973
5660.85 934
5661.56 909
5662.27 830
5662.98 846
5663.69 758
5664.40 700
5665.11 696
5665.82 617
5666.53 609
5667.24 727
5667.95 618
5668.66 618
5669.37 614
5670.08 597
5670.79 608
5671.50 594
5672.22 546
5672.93 606
5673.64 700
5674.35 612
5675.06 514
5675.77 516
5676.48 650
5677.19 555
5677.90 587
5678.61 588
5679.32 565
5680.03 586
5680.74 594
5681.46 526
5682.17 619
5682.88 599
5683.59 671
5684.30 706
5685.01 619
5685.72 647
5686.43 600
5687.15 711
5687.86 690
5688.57 654
5689.28 647
5689.99 562
5690.70 594
5691.42 532
5692.13 610
5692.84 635
5693.55 512
5694.26 604
5694.97 600
5695.69 601
5696.40 615
5697.11 514
5697.82 609
5698.53 541
5699.25 577
5699.96 556
5700.67 571
5701.38 514
5702.10 566
5702.81 573
5703.52 538
5704.23 517
5704.95 541
5705.66 584
5706.37 609
5707.08 498
5707.80 542
5708.51 541
5709.22 567
5709.93 594
5710.65 571
5711.36 563
5712.07 582
5712.79 602
5713.50 537
5714.21 465
5714.93 502
5715.64 529
5716.35 553
5717.07 495
5717.78 512
5718.49 555
5719.21 537
5719.92 498
5720.63 488
5721.35 594
5722.06 557
5722.77 549
5723.49 566
5724.20 567
5724.92 577
5725.63 626
5726.34 634
5727.06 640
5727.77 616
5728.48 625
5729.20 648
5729.91 638
5730.63 486
5731.34 577
5732.06 659
5732.77 569
5733.48 506
5734.20 464
5734.91 462
5735.63 552
5736.34 533
5737.06 498
5737.77 521
5738.49 506
5739.20 553
5739.91 579
5740.63 550
5741.34 537
5742.06 558
5742.77 583
5743.49 587
5744.20 577
5744.92 565
5745.63 600
5746.35 536
5747.06 538
5747.78 550
5748.49 542
5749.21 556
5749.93 503
5750.64 499
5751.36 580
5752.07 613
5752.79 493
5753.50 504
5754.22 537
5754.93 506
5755.65 647
5756.37 611
5757.08 515
5757.80 559
5758.51 481
5759.23 532
5759.95 490
5760.66 473
5761.38 438
5762.09 488
5762.81 523
5763.53 522
5764.24 568
5764.96 532
5765.67 555
5766.39 566
5767.11 478
5767.82 540
5768.54 545
5769.26 577
5769.97 508
5770.69 500
5771.41 538
5772.12 548
5772.84 576
5773.56 624
5774.27 478
5774.99 505
5775.71 576
5776.42 586
5777.14 688
5777.86 561
5778.58 542
5779.29 657
5780.01 660
5780.73 616
5781.45 537
5782.16 431
5782.88 495
5783.60 532
5784.31 522
5785.03 501
5785.75 495
5786.47 495
5787.19 546
5787.90 614
5788.62 579
5789.34 631
5790.06 605
5790.77 609
5791.49 579
5792.21 725
5792.93 641
5793.65 625
5794.36 611
5795.08 642
5795.80 685
5796.52 722
5797.24 777
5797.96 831
5798.67 829
5799.39 1100
5800.11 1168
5800.83 1308
5801.55 1412
5802.27 1593
5802.99 1789
5803.70 1932
5804.42 1753
5805.14 1706
5805.86 1382
5806.58 1211
5807.30 1070
5808.02 978
5808.74 816
5809.46 797
5810.17 721
5810.89 730
5811.61 862
5812.33 814
5813.05 792
5813.77 842
5814.49 783
5815.21 785
5815.93 830
5816.65 708
5817.37 703
5818.09 775
5818.81 670
5819.53 806
5820.25 804
5820.97 798
5821.69 829
5822.41 709
5823.13 711
5823.85 690
5824.57 755
5825.29 658
5826.01 604
5826.73 639
5827.45 673
5828.17 646
5828.89 656
5829.61 639
5830.33 632
5831.05 600
5831.77 640
5832.49 678
5833.21 689
5833.93 671
5834.65 678
5835.37 628
5836.09 628
5836.81 608
5837.53 594
5838.25 575
5838.97 628
5839.70 543
5840.42 619
5841.14 636
5841.86 608
5842.58 568
5843.30 583
5844.02 608
5844.74 635
5845.46 616
5846.19 613
5846.91 646
5847.63 678
5848.35 642
5849.07 705
5849.79 716
5850.51 614
5851.24 588
5851.96 571
5852.68 574
5853.40 590
5854.12 606
5854.85 655
5855.57 595
5856.29 655
5857.01 586
5857.73 588
5858.46 624
5859.18 607
5859.90 585
5860.62 597
5861.34 667
5862.07 667
5862.79 532
5863.51 593
5864.23 570
5864.96 638
5865.68 597
5866.40 594
5867.12 621
5867.85 570
5868.57 644
5869.29 685
5870.01 646
5870.74 758
5871.46 742
5872.18 652
5872.91 623
5873.63 594
5874.35 612
5875.08 605
5875.80 673
5876.52 613
5877.25 645
5877.97 618
5878.69 646
5879.42 620
5880.14 595
5880.86 605
5881.59 620
5882.31 654
5883.03 665
5883.76 670
5884.48 655
5885.20 692
5885.93 609
5886.65 649
5887.38 644
5888.10 618
5888.82 625
5889.55 626
5890.27 644
5891.00 669
5891.72 661
5892.44 587
5893.17 593
5893.89 549
5894.62 576
5895.34 719
5896.07 687
5896.79 594
5897.51 664
5898.24 710
5898.96 600
5899.69 581
5900.41 593
5901.14 610
5901.86 606
5902.59 654
5903.31 679
5904.04 645
5904.76 700
5905.49 638
5906.21 617
5906.94 679
5907.66 647
5908.39 649
5909.11 608
5909.84 586
5910.56 669
5911.29 724
5912.01 691
5912.74 656
5913.46 650
5914.19 684
5914.92 639
5915.64 581
5916.37 711
5917.09 676
5917.82 669
5918.54 623
5919.27 720
5920.00 710
5920.72 686
5921.45 762
5922.17 709
5922.90 792
5923.63 700
5924.35 743
5925.08 752
5925.80 693
5926.53 751
5927.26 720
5927.98 768
5928.71 724
5929.44 727
5930.16 813
5930.89 792
5931.62 822
5932.34 774
5933.07 815
5933.80 786
5934.52 781
5935.25 821
5935.98 852
5936.70 929
5937.43 881
5938.16 907
5938.88 866
5939.61 897
5940.34 1041
5941.07 961
5941.79 900
5942.52 946
5943.25 998
5943.97 1094
5944.70 1090
5945.43 1079
5946.16 1110
5946.88 1113
5947.61 1123
5948.34 1190
5949.07 1332
5949.80 1422
5950.52 1472
5951.25 1578
5951.98 1601
5952.71 1609
5953.43 1661
5954.16 1702
5954.89 1571
5955.62 1508
5956.35 1551
5957.07 1515
5957.80 1593
5958.53 1574
5959.26 1569
5959.99 1517
5960.72 1470
5961.44 1575
5962.17 1532
5962.90 1562
5963.63 1898
5964.36 2134
5965.09 2439
5965.82 2645
5966.54 2848
5967.27 3010
5968.00 3214
5968.73 3123
5969.46 3002
5970.19 2796
5970.92 2464
5971.65 2209
5972.38 2105
5973.11 1967
5973.83 1978
5974.56 1942
5975.29 1922
5976.02 1876
5976.75 1768
5977.48 1909
5978.21 1874
5978.94 1895
5979.67 1975
5980.40 2198
5981.13 2258
5981.86 2084
5982.59 2157
5983.32 2251
5984.05 2251
5984.78 2322
5985.51 2304
5986.24 2135
5986.97 2237
5987.70 2282
5988.43 2239
5989.16 2264
5989.89 2283
5990.62 2123
5991.35 2135
5992.08 2266
5992.81 2186
5993.54 2165
5994.27 2161
5995.00 2206
5995.73 2379
5996.46 2452
5997.19 2458
5997.92 2662
5998.65 2583
5999.38 2432
6000.11 2597
6000.85 2450
6001.58 2436
6002.31 2557
6003.04 2510
6003.77 2396
6004.50 2251
6005.23 2329
6005.96 2456
6006.69 2418
6007.43 2601
6008.16 2817
6008.89 3137
6009.62 3643
6010.35 4330
6011.08 5315
6011.81 6426
6012.54 7579
6013.28 8707
6014.01 9802
6014.74 10475
6015.47 10753
6016.20 10093
6016.94 9674
6017.67 8615
6018.40 7629
6019.13 6389
6019.86 5495
6020.59 4738
6021.33 3823
6022.06 3198
6022.79 2764
6023.52 2446
6024.26 2253
6024.99 2180
6025.72 2071
6026.45 1920
6027.19 1878
6027.92 1920
6028.65 1947
6029.38 1955
6030.12 1870
6030.85 1756
6031.58 1778
6032.31 1761
6033.05 1670
6033.78 1492
6034.51 1449
6035.25 1534
6035.98 1554
6036.71 1551
6037.44 1519
6038.18 1627
6038.91 1627
6039.64 1695
6040.38 1750
6041.11 1754
6041.84 1812
6042.58 1693
6043.31 1786
6044.04 1820
6044.78 1787
6045.51 1872
6046.24 1966
6046.98 2040
6047.71 2077
6048.45 2174
6049.18 2382
6049.91 2543
6050.65 2838
6051.38 3122
6052.11 3387
6052.85 3488
6053.58 3603
6054.32 3607
6055.05 3407
6055.79 3236
6056.52 3181
6057.25 2737
6057.99 2535
6058.72 2404
6059.46 2167
6060.19 2000
6060.93 1944
6061.66 1870
6062.39 1861
6063.13 1871
6063.86 1871
6064.60 1778
6065.33 1782
6066.07 1736
6066.80 1752
6067.54 1708
6068.27 1676
6069.01 1679
6069.74 1726
6070.48 1724
6071.21 1693
6071.95 1624
6072.68 1514
6073.42 1546
6074.15 1620
6074.89 1601
6075.62 1507
6076.36 1529
6077.10 1385
6077.83 1532
6078.57 1497
6079.30 1515
6080.04 1475
6080.77 1449
6081.51 1482
6082.25 1473
6082.98 1350
6083.72 1252
6084.45 1217
6085.19 1212
6085.93 1245
6086.66 1259
6087.40 1243
6088.13 1261
6088.87 1293
6089.61 1267
6090.34 1166
6091.08 1307
6091.81 1358
6092.55 1237
6093.29 1170
6094.02 1182
6094.76 1245
6095.50 1284
6096.23 1149
6096.97 1248
6097.71 1165
6098.44 1175
6099.18 1141
6099.92 1024
6100.65 1085
6101.39 1100
6102.13 1206
6102.87 1146
6103.60 1085
6104.34 1022
6105.08 1024
6105.81 999
6106.55 1038
6107.29 1065
6108.03 1025
6108.76 1068
6109.50 994
6110.24 1048
6110.98 1034
6111.71 981
6112.45 1032
6113.19 1087
6113.93 1148
6114.66 1164
6115.40 1114
6116.14 1144
6116.88 1136
6117.62 1012
6118.35 1101
6119.09 1175
6119.83 1082
6120.57 1000
6121.31 1106
6122.04 1113
6122.78 1117
6123.52 1181
6124.26 1169
6125.00 1318
6125.74 1241
6126.47 1276
6127.21 1241
6127.95 1193
6128.69 1272
6129.43 1261
6130.17 1162
6130.91 1159
6131.64 1108
6132.38 1087
6133.12 1151
6133.86 1149
6134.60 1185
6135.34 1187
6136.08 1196
6136.82 1218
6137.56 1137
6138.30 1198
6139.04 1230
6139.77 1133
6140.51 1166
6141.25 1256
6141.99 1244
6142.73 1277
6143.47 1198
6144.21 1121
6144.95 1207
6145.69 1210
6146.43 1291
6147.17 1165
6147.91 1198
6148.65 1169
6149.39 1261
6150.13 1350
6150.87 1210
6151.61 1265
6152.35 1315
6153.09 1354
6153.83 1306
6154.57 1393
6155.31 1454
6156.05 1484
6156.79 1488
6157.53 1466
6158.27 1680
6159.01 1613
6159.75 1570
6160.49 1599
6161.23 1688
6161.97 1619
6162.71 1662
6163.45 1750
6164.20 1775
6164.94 1850
6165.68 1932
6166.42 2004
6167.16 2285
6167.90 2151
6168.64 2138
6169.38 2150
6170.12 2071
6170.86 2126
6171.61 2166
6172.35 1899
6173.09 1981
6173.83 1868
6174.57 1815
6175.31 1724
6176.05 1687
6176.79 1843
6177.54 1778
6178.28 1849
6179.02 1790
6179.76 1796
6180.50 1834
6181.24 1914
6181.99 1795
6182.73 1934
6183.47 2009
6184.21 1916
6184.95 1918
6185.70 1964
6186.44 1932
6187.18 1897
6187.92 1940
6188.66 1970
6189.41 2083
6190.15 2070
6190.89 2149
6191.63 2314
6192.38 2460
6193.12 2707
6193.86 2766
6194.60 2636
6195.35 2658
6196.09 2811
6196.83 2752
6197.57 2776
6198.32 2755
6199.06 2773
6199.80 2729
6200.55 2681
6201.29 2565
6202.03 2892
6202.78 2851
6203.52 3294
6204.26 3890
6205.00 4654
6205.75 5793
6206.49 7319
6207.23 9581
6207.98 12045
6208.72 14565
6209.46 16200
6210.21 17466
6210.95 17962
6211.70 17518
6212.44 16118
6213.18 14127
6213.93 12298
6214.67 10194
6215.41 8150
6216.16 6444
6216.90 5407
6217.65 4418
6218.39 3875
6219.13 3315
6219.88 2985
6220.62 2764
6221.37 2665
6222.11 2584
6222.85 2469
6223.60 2379
6224.34 2420
6225.09 2546
6225.83 2354
6226.58 2302
6227.32 2222
6228.07 2075
6228.81 1964
6229.56 1814
6230.30 1660
6231.04 1604
6231.79 1542
6232.53 1413
6233.28 1494
6234.02 1504
6234.77 1504
6235.51 1548
6236.26 1732
6237.00 1762
6237.75 1891
6238.49 1982
6239.24 2295
6239.99 2383
6240.73 2402
6241.48 2135
6242.22 2284
6242.97 2183
6243.71 2083
6244.46 2122
6245.20 2158
6245.95 2126
6246.70 2187
6247.44 2157
6248.19 2022
6248.93 2095
6249.68 2233
6250.42 2241
6251.17 2024
6251.92 1990
6252.66 2020
6253.41 1977
6254.15 1759
6254.90 1678
6255.65 1639
6256.39 1693
6257.14 1671
6257.89 1569
6258.63 1560
6259.38 1660
6260.13 1616
6260.87 1474
6261.62 1514
6262.37 1464
6263.11 1556
6263.86 1484
6264.61 1549
6265.35 1512
6266.10 1479
6266.85 1369
6267.59 1570
6268.34 1617
6269.09 1700
6269.83 1659
6270.58 1619
6271.33 1553
6272.08 1531
6272.82 1603
6273.57 1634
6274.32 1626
6275.06 1550
6275.81 1495
6276.56 1522
6277.31 1664
6278.05 1635
6278.80 1589
6279.55 1681
6280.30 1669
6281.05 1543
6281.79 1536
6282.54 1535
6283.29 1371
6284.04 1455
6284.78 1388
6285.53 1362
6286.28 1308
6287.03 1307
6287.78 1239
6288.53 1266
6289.27 1237
6290.02 1225
6290.77 1232
6291.52 1202
6292.27 1173
6293.02 1131
6293.76 1132
6294.51 1138
6295.26 1140
6296.01 1115
6296.76 1049
6297.51 953
6298.26 957
6299.00 1013
6299.75 1071
6300.50 1073
6301.25 1069
6302.00 1023
6302.75 1033
6303.50 1035
6304.25 987
6305.00 1037
6305.75 1014
6306.50 977
6307.24 1016
6307.99 1115
6308.74 1176
6309.49 1193
6310.24 1171
6310.99 1226
6311.74 1242
6312.49 1197
6313.24 1219
6313.99 1270
6314.74 1185
6315.49 1162
6316.24 1072
6316.99 1077
6317.74 1141
6318.49 1112
6319.24 1033
6319.99 1007
6320.74 1052
6321.49 1060
6322.24 1052
6322.99 939
6323.74 962
6324.49 968
6325.24 927
6325.99 974
6326.74 902
6327.49 810
6328.24 866
6328.99 883
6329.74 922
6330.50 917
6331.25 908
6332.00 945
6332.75 898
6333.50 876
6334.25 874
6335.00 990
6335.75 865
6336.50 874
6337.25 863
6338.00 983
6338.76 968
6339.51 959
6340.26 1042
6341.01 1005
6341.76 933
6342.51 943
6343.26 916
6344.02 888
6344.77 843
6345.52 848
6346.27 979
6347.02 941
6347.77 975
6348.53 971
6349.28 1050
6350.03 1153
6350.78 1295
6351.53 1264
6352.29 1423
6353.04 1422
6353.79 1429
6354.54 1595
6355.29 1548
6356.05 1453
6356.80 1361
6357.55 1309
6358.30 1152
6359.06 1076
6359.81 1084
6360.56 1040
6361.31 1049
6362.07 1060
6362.82 1014
6363.57 985
6364.32 962
6365.08 996
6365.83 995
6366.58 941
6367.33 968
6368.09 997
6368.84 1060
6369.59 1055
6370.35 1082
6371.10 960
6371.85 991
6372.61 995
6373.36 921
6374.11 961
6374.87 919
6375.62 858
6376.37 853
6377.13 826
6377.88 833
6378.63 915
6379.39 993
6380.14 959
6380.89 913
6381.65 964
6382.40 939
6383.16 850
6383.91 897
6384.66 914
6385.42 890
6386.17 944
6386.92 939
6387.68 850
6388.43 832
6389.19 826
6389.94 790
6390.70 771
6391.45 815
6392.20 862
6392.96 859
6393.71 815
6394.47 823
6395.22 844
6395.98 887
6396.73 835
6397.49 816
6398.24 813
6399.00 860
6399.75 817
6400.51 845
6401.26 839
6402.02 862
6402.77 760
6403.53 800
6404.28 864
6405.04 872
6405.79 890
6406.55 1026
6407.30 986
6408.06 1027
6408.81 967
6409.57 1056
6410.32 1083
6411.08 1024
6411.83 1025
6412.59 959
6413.34 943
6414.10 887
6414.86 853
6415.61 778
6416.37 770
6417.12 840
6417.88 930
6418.64 884
6419.39 798
6420.15 793
6420.90 861
6421.66 830
6422.42 849
6423.17 713
6423.93 771
6424.68 813
6425.44 811
6426.20 717
6426.95 732
6427.71 809
6428.47 719
6429.22 689
6429.98 712
6430.74 771
6431.49 743
6432.25 731
6433.01 721
6433.76 743
6434.52 778
6435.28 784
6436.03 667
6436.79 753
6437.55 841
6438.30 731
6439.06 783
6439.82 768
6440.58 667
6441.33 727
6442.09 702
6442.85 734
6443.61 743
6444.36 787
6445.12 798
6445.88 674
6446.64 691
6447.39 765
6448.15 782
6448.91 835
6449.67 785
6450.42 824
6451.18 867
6451.94 879
6452.70 784
6453.46 778
6454.21 732
6454.97 734
6455.73 773
6456.49 829
6457.25 895
6458.00 796
6458.76 794
6459.52 846
6460.28 802
6461.04 837
6461.80 831
6462.55 889
6463.31 851
6464.07 950
6464.83 968
6465.59 858
6466.35 820
6467.11 916
6467.87 1031
6468.62 982
6469.38 986
6470.14 954
6470.90 941
6471.66 926
6472.42 906
6473.18 894
6473.94 907
6474.70 1056
6475.46 1070
6476.22 954
6476.97 1072
6477.73 1117
6478.49 1086
6479.25 1071
6480.01 1045
6480.77 1045
6481.53 1108
6482.29 1191
6483.05 1092
6483.81 987
6484.57 1107
6485.33 1126
6486.09 1178
6486.85 1268
6487.61 1268
6488.37 1225
6489.13 1198
6489.89 1314
6490.65 1376
6491.41 1422
6492.17 1428
6492.93 1476
6493.69 1554
6494.45 1622
6495.21 1616
6495.97 1700
6496.73 1775
6497.49 1723
6498.26 1702
6499.02 1608
6499.78 1705
6500.54 1659
6501.30 1625
6502.06 1527
6502.82 1600
6503.58 1572
6504.34 1634
6505.10 1661
6505.86 1590
6506.62 1685
6507.39 1794
6508.15 1896
6508.91 2007
6509.67 1933
6510.43 1932
6511.19 1938
6511.95 1983
6512.72 2110
6513.48 2038
6514.24 2097
6515.00 2142
6515.76 2087
6516.52 2111
6517.28 2152
6518.05 2099
6518.81 2149
6519.57 2340
6520.33 2373
6521.09 2423
6521.86 2585
6522.62 2737
6523.38 2875
6524.14 2927
6524.90 3362
6525.67 3738
6526.43 4017
6527.19 4555
6527.95 4923
6528.72 5266
6529.48 5171
6530.24 5314
6531.00 5306
6531.77 5347
6532.53 5909
6533.29 6383
6534.05 7540
6534.82 9083
6535.58 10964
6536.34 12419
6537.11 13802
6537.87 14354
6538.63 14187
6539.39 13051
6540.16 11369
6540.92 10051
6541.68 8526
6542.45 6517
6543.21 5174
6543.97 4144
6544.74 3515
6545.50 3035
6546.26 2756
6547.03 2327
6547.79 2250
6548.55 2131
6549.32 1967
6550.08 1853
6550.84 1900
6551.61 1972
6552.37 1924
6553.14 1841
6553.90 1801
6554.66 1761
6555.43 1659
6556.19 1587
6556.96 1509
6557.72 1512
6558.48 1607
6559.25 1565
6560.01 1547
6560.78 1517
6561.54 1631
6562.31 1757
6563.07 1849
6563.83 1944
6564.60 1889
6565.36 1950
6566.13 2011
6566.89 1983
6567.66 1968
6568.42 1914
6569.19 1878
6569.95 1945
6570.72 1873
6571.48 1947
6572.25 1971
6573.01 2120
6573.78 2250
6574.54 2463
6575.31 2320
6576.07 2648
6576.84 2553
6577.60 2567
6578.37 2382
6579.13 2242
6579.90 2360
6580.66 2274
6581.43 2216
6582.19 2149
6582.96 1993
6583.73 2004
6584.49 2080
6585.26 1978
6586.02 1889
6586.79 1971
6587.55 2034
6588.32 2033
6589.09 2040
6589.85 2156
6590.62 2326
6591.38 2478
6592.15 2737
6592.92 3084
6593.68 3270
6594.45 3565
6595.22 3912
6595.98 3812
6596.75 3743
6597.51 3654
6598.28 3423
6599.05 3265
6599.81 3078
6600.58 2772
6601.35 2544
6602.11 2327
6602.88 2278
6603.65 2127
6604.41 2026
6605.18 2082
6605.95 2087
6606.71 2107
6607.48 2203
6608.25 2312
6609.02 2403
6609.78 2273
6610.55 2403
6611.32 2472
6612.08 2346
6612.85 2250
6613.62 2198
6614.39 2132
6615.15 1993
6615.92 1879
6616.69 1790
6617.46 1612
6618.22 1541
6618.99 1463
6619.76 1439
6620.53 1418
6621.30 1448
6622.06 1482
6622.83 1430
6623.60 1494
6624.37 1388
6625.13 1409
6625.90 1387
6626.67 1382
6627.44 1353
6628.21 1528
6628.98 1455
6629.74 1507
6630.51 1548
6631.28 1537
6632.05 1680
6632.82 1852
6633.59 2110
6634.35 2012
6635.12 2206
6635.89 2205
6636.66 2186
6637.43 2151
6638.20 2062
6638.97 1846
6639.74 1726
6640.50 1632
6641.27 1644
6642.04 1556
6642.81 1517
6643.58 1370
6644.35 1487
6645.12 1612
6645.89 1474
6646.66 1493
6647.43 1550
6648.20 1467
6648.97 1447
6649.73 1469
6650.50 1498
6651.27 1548
6652.04 1479
6652.81 1457
6653.58 1486
6654.35 1579
6655.12 1502
6655.89 1582
6656.66 1682
6657.43 1614
6658.20 1659
6658.97 1632
6659.74 1556
6660.51 1491
6661.28 1467
6662.05 1441
6662.82 1501
6663.59 1460
6664.36 1441
6665.13 1385
6665.90 1481
6666.67 1391
6667.44 1421
6668.22 1448
6668.99 1478
6669.76 1506
6670.53 1465
6671.30 1576
6672.07 1540
6672.84 1526
6673.61 1543
6674.38 1536
6675.15 1535
6675.92 1587
6676.69 1604
6677.46 1533
6678.24 1667
6679.01 1695
6679.78 1708
6680.55 1744
6681.32 1872
6682.09 1966
6682.86 2071
6683.63 2112
6684.41 2492
6685.18 2578
6685.95 2623
6686.72 2588
6687.49 2486
6688.26 2456
6689.04 2089
6689.81 1839
6690.58 1707
6691.35 1696
6692.12 1590
6692.90 1475
6693.67 1498
6694.44 1491
6695.21 1348
6695.98 1370
6696.76 1378
6697.53 1455
6698.30 1480
6699.07 1407
6699.84 1391
6700.62 1432
6701.39 1426
6702.16 1376
6702.93 1397
6703.71 1425
6704.48 1292
6705.25 1238
6706.03 1355
6706.80 1264
6707.57 1295
6708.34 1355
6709.12 1361
6709.89 1374
6710.66 1336
6711.44 1405
6712.21 1338
6712.98 1237
6713.75 1183
6714.53 1130
6715.30 1187
6716.07 1198
6716.85 1098
6717.62 1153
6718.39 1112
6719.17 1091
6719.94 1067
6720.72 1114
6721.49 1181
6722.26 1165
6723.04 1272
6723.81 1201
6724.58 1110
6725.36 1206
6726.13 1142
6726.91 1126
6727.68 1166
6728.45 1256
6729.23 1206
6730.00 1142
6730.78 1186
6731.55 1294
6732.32 1286
6733.10 1211
6733.87 1313
6734.65 1390
6735.42 1333
6736.20 1269
6736.97 1382
6737.74 1334
6738.52 1362
6739.29 1315
6740.07 1296
6740.84 1348
6741.62 1310
6742.39 1360
6743.17 1395
6743.94 1316
6744.72 1442
6745.49 1395
6746.27 1438
6747.04 1546
6747.82 1628
6748.59 1600
6749.37 1626
6750.14 1774
6750.92 1903
6751.69 2172
6752.47 2347
6753.24 2575
6754.02 2600
6754.80 2558
6755.57 2344
6756.35 2260
6757.12 1943
6757.90 1772
6758.67 1660
6759.45 1530
6760.23 1432
6761.00 1283
6761.78 1291
6762.55 1400
6763.33 1430
6764.11 1341
6764.88 1287
6765.66 1344
6766.43 1446
6767.21 1247
6767.99 1224
6768.76 1321
6769.54 1348
6770.32 1215
6771.09 1329
6771.87 1294
6772.64 1247
6773.42 1185
6774.20 1215
6774.97 1216
6775.75 1155
6776.53 1163
6777.31 1208
6778.08 1274
6778.86 1244
6779.64 1227
6780.41 1295
6781.19 1245
6781.97 1187
6782.74 1127
6783.52 1088
6784.30 1102
6785.08 1104
6785.85 959
6786.63 1005
6787.41 983
6788.19 1013
6788.96 1023
6789.74 971
6790.52 1057
6791.30 992
6792.07 1024
6792.85 1059
6793.63 1122
6794.41 1021
6795.18 1059
6795.96 986
6796.74 964
6797.52 975
6798.30 1018
6799.07 1006
6799.85 963
6800.63 978
6801.41 1083
6802.19 1066
6802.97 1005
6803.74 1071
6804.52 1107
6805.30 1143
6806.08 1132
6806.86 1120
6807.64 1064
6808.41 966
6809.19 1030
6809.97 1022
6810.75 974
6811.53 966
6812.31 1133
6813.09 984
6813.87 1030
6814.64 1047
6815.42 1025
6816.20 1031
6816.98 967
6817.76 970
6818.54 1081
6819.32 1112
6820.10 1004
6820.88 868
6821.66 972
6822.44 1032
6823.22 1011
6824.00 1055
6824.78 1036
6825.55 1024
6826.33 1019
6827.11 1083
6827.89 975
6828.67 979
6829.45 972
6830.23 1028
6831.01 946
6831.79 934
6832.57 826
6833.35 889
6834.13 875
6834.91 858
6835.69 860
6836.47 913
6837.25 983
6838.03 1012
6838.81 948
6839.60 911
6840.38 885
6841.16 909
6841.94 951
6842.72 994
6843.50 970
6844.28 1014
6845.06 994
6845.84 1088
6846.62 1152
6847.40 1308
6848.18 1376
6848.96 1635
6849.74 1843
6850.53 2192
6851.31 2239
6852.09 2337
6852.87 2468
6853.65 2286
6854.43 2161
6855.21 1958
6855.99 1765
6856.77 1572
6857.56 1426
6858.34 1318
6859.12 1164
6859.90 1104
6860.68 1073
6861.46 1095
6862.25 1130
6863.03 1083
6863.81 1130
6864.59 1122
6865.37 1135
6866.15 1149
6866.94 1146
6867.72 1261
6868.50 1234
6869.28 1270
6870.07 1248
6870.85 1210
6871.63 1180
6872.41 1240
6873.19 1287
6873.98 1161
6874.76 1246
6875.54 1340
6876.32 1271
6877.11 1320
6877.89 1366
6878.67 1341
6879.45 1407
6880.24 1513
6881.02 1571
6881.80 1607
6882.59 1637
6883.37 1719
6884.15 1935
6884.93 2195
6885.72 2516
6886.50 2927
6887.28 3315
6888.07 3698
6888.85 3983
6889.63 3895
6890.42 3719
6891.20 3246
6891.98 2852
6892.77 2486
6893.55 2207
6894.33 1885
6895.12 1764
6895.90 1670
6896.68 1741
6897.47 1681
6898.25 1539
6899.04 1422
6899.82 1429
6900.60 1480
6901.39 1540
6902.17 1505
6902.95 1605
6903.74 1523
6904.52 1431
6905.31 1449
6906.09 1531
6906.88 1500
6907.66 1481
6908.44 1531
6909.23 1450
6910.01 1379
6910.80 1390
6911.58 1374
6912.37 1279
6913.15 1266
6913.94 1247
6914.72 1222
6915.50 1289
6916.29 1226
6917.07 1272
6917.86 1334
6918.64 1203
6919.43 1234
6920.21 1209
6921.00 1253
6921.78 1343
6922.57 1271
6923.35 1204
6924.14 1152
6924.93 1246
6925.71 1314
6926.50 1200
6927.28 1256
6928.07 1266
6928.85 1272
6929.64 1242
6930.42 1318
6931.21 1236
6931.99 1241
6932.78 1274
6933.57 1245
6934.35 1195
6935.14 1258
6935.92 1239
6936.71 1214
6937.50 1305
6938.28 1432
6939.07 1479
6939.85 1468
6940.64 1582
6941.43 1639
6942.21 1754
6943.00 1808
6943.78 1939
6944.57 1968
6945.36 1899
6946.14 2082
6946.93 2210
6947.72 2204
6948.50 2214
6949.29 2433
6950.08 2333
6950.86 2118
6951.65 2049
6952.44 1860
6953.22 1649
6954.01 1687
6954.80 1784
6955.58 1768
6956.37 1648
6957.16 1538
6957.95 1605
6958.73 1663
6959.52 1662
6960.31 1670
6961.10 1658
6961.88 1747
6962.67 1743
6963.46 1743
6964.24 1695
6965.03 1690
6965.82 1894
6966.61 1834
6967.40 1958
6968.18 2194
6968.97 2289
6969.76 2244
6970.55 2176
6971.33 2264
6972.12 2351
6972.91 2393
6973.70 2413
6974.49 2206
6975.27 2299
6976.06 2246
6976.85 2259
6977.64 2239
6978.43 2349
6979.22 2491
6980.00 2569
6980.79 3157
6981.58 3632
6982.37 4474
6983.16 5770
6983.95 7364
6984.74 9001
6985.52 10633
6986.31 11961
6987.10 12291
6987.89 12204
6988.68 11406
6989.47 10031
6990.26 8449
6991.05 6853
6991.83 5921
6992.62 4667
6993.41 3735
6994.20 3248
6994.99 2818
6995.78 2539
6996.57 2174
6997.36 2168
6998.15 2092
6998.94 2024
6999.73 1952
7000.52 1879
7001.31 1873
7002.10 1853
7002.89 1742
7003.68 1662
7004.47 1554
7005.26 1483
7006.05 1464
7006.84 1397
7007.63 1351
7008.42 1334
7009.21 1317
7010.00 1236
7010.79 1308
7011.58 1344
7012.37 1401
7013.16 1528
7013.95 1504
7014.74 1635
7015.53 1528
7016.32 1434
7017.11 1501
7017.90 1426
7018.69 1530
7019.48 1401
7020.27 1484
7021.06 1560
7021.85 1542
7022.64 1571
7023.43 1686
7024.22 1839
7025.02 1835
7025.81 1767
7026.60 1713
7027.39 1743
7028.18 1659
7028.97 1591
7029.76 1472
7030.55 1364
7031.34 1412
7032.14 1311
7032.93 1325
7033.72 1358
7034.51 1313
7035.30 1307
7036.09 1333
7036.88 1416
7037.68 1390
7038.47 1366
7039.26 1443
7040.05 1549
7040.84 1575
7041.64 1525
7042.43 1669
7043.22 1744
7044.01 1788
7044.80 1701
7045.60 1724
7046.39 1818
7047.18 1920
7047.97 2262
7048.76 2355
7049.56 2515
7050.35 2790
7051.14 2736
7051.93 2791
7052.73 2694
7053.52 2258
7054.31 2064
7055.10 1914
7055.90 1734
7056.69 1604
7057.48 1593
7058.27 1526
7059.07 1558
7059.86 1491
7060.65 1432
7061.45 1563
7062.24 1658
7063.03 1556
7063.83 1592
7064.62 1466
7065.41 1377
7066.21 1468
7067.00 1487
7067.79 1443
7068.59 1351
7069.38 1379
7070.17 1502
7070.97 1407
7071.76 1375
7072.55 1254
7073.35 1240
7074.14 1294
7074.93 1274
7075.73 1181
7076.52 1101
7077.32 1174
7078.11 1157
7078.90 1249
7079.70 1124
7080.49 1065
7081.29 1120
7082.08 1147
7082.87 1157
7083.67 1117
7084.46 1163
7085.26 1134
7086.05 1038
7086.85 1098
7087.64 1059
7088.43 1032
7089.23 1018
7090.02 1131
7090.82 1064
7091.61 1032
7092.41 1120
7093.20 1052
7094.00 1000
7094.79 982
7095.59 985
7096.38 1019
7097.18 982
7097.97 883
7098.77 950
7099.56 928
7100.36 918
7101.15 935
7101.95 894
7102.74 962
7103.54 884
7104.33 880
7105.13 898
7105.92 892
7106.72 846
7107.52 851
7108.31 854
7109.11 877
7109.90 882
7110.70 833
7111.49 898
7112.29 887
7113.09 845
7113.88 809
7114.68 849
7115.47 924
7116.27 891
7117.07 882
7117.86 849
7118.66 850
7119.45 894
7120.25 852
7121.05 778
7121.84 818
7122.64 859
7123.44 874
7124.23 796
7125.03 773
7125.83 772
7126.62 825
7127.42 794
7128.22 826
7129.01 844
7129.81 888
7130.61 888
7131.40 814
7132.20 835
7133.00 907
7133.79 909
7134.59 918
7135.39 926
7136.19 887
7136.98 975
7137.78 839
7138.58 838
7139.38 819
7140.17 867
7140.97 810
7141.77 805
7142.57 753
7143.36 701
7144.16 791
7144.96 809
7145.76 749
7146.55 804
7147.35 812
7148.15 747
7148.95 774
7149.74 760
7150.54 747
7151.34 657
7152.14 731
7152.94 698
7153.74 704
7154.53 763
7155.33 739
7156.13 778
7156.93 846
7157.73 891
7158.53 817
7159.32 847
7160.12 814
7160.92 734
7161.72 712
7162.52 712
7163.32 668
7164.12 744
7164.91 702
7165.71 633
7166.51 647
7167.31 676
7168.11 659
7168.91 644
7169.71 669
7170.51 664
7171.31 650
7172.11 704
7172.90 679
7173.70 702
7174.50 691
7175.30 680
7176.10 713
7176.90 722
7177.70 649
7178.50 706
7179.30 687
7180.10 707
7180.90 670
7181.70 621
7182.50 691
7183.30 644
7184.10 643
7184.90 654
7185.70 657
7186.50 672
7187.30 640
7188.10 683
7188.90 689
7189.70 765
7190.50 681
7191.30 719
7192.10 724
7192.90 699
7193.70 711
7194.50 714
7195.30 766
7196.10 742
7196.90 777
7197.70 649
7198.50 698
7199.30 760
7200.11 677
7200.91 706
7201.71 647
7202.51 635
7203.31 693
7204.11 712
7204.91 608
7205.71 645
7206.51 651
7207.31 686
7208.12 688
7208.92 699
7209.72 646
7210.52 640
7211.32 649
7212.12 651
7212.92 649
7213.72 653
7214.53 681
7215.33 720
7216.13 703
7216.93 735
7217.73 803
7218.53 843
7219.34 804
7220.14 802
7220.94 838
7221.74 768
7222.54 774
7223.35 750
7224.15 738
7224.95 691
7225.75 724
7226.56 722
7227.36 675
7228.16 669
7228.96 620
7229.76 684
7230.57 641
7231.37 648
7232.17 635
7232.97 612
7233.78 680
7234.58 698
7235.38 624
7236.19 691
7236.99 692
7237.79 654
7238.59 656
7239.40 675
7240.20 653
7241.00 681
7241.81 685
7242.61 710
7243.41 645
7244.22 690
7245.02 763
7245.82 733
7246.63 729
7247.43 676
7248.23 744
7249.04 722
7249.84 663
7250.64 657
7251.45 727
7252.25 712
7253.05 708
7253.86 695
7254.66 726
7255.46 675
7256.27 704
7257.07 727
7257.88 765
7258.68 778
7259.48 779
7260.29 893
7261.09 889
7261.90 904
7262.70 892
7263.51 879
7264.31 807
7265.11 844
7265.92 786
7266.72 775
7267.53 764
7268.33 736
7269.14 776
7269.94 837
7270.75 831
7271.55 857
7272.36 790
7273.16 755
7273.97 793
7274.77 828
7275.58 791
7276.38 737
7277.19 792
7277.99 765
7278.80 814
7279.60 833
7280.41 971
7281.21 1119
7282.02 1181
7282.82 1283
7283.63 1488
7284.43 1729
7285.24 1786
7286.04 1768
7286.85 1714
7287.66 1584
7288.46 1377
7289.27 1286
7290.07 1271
7290.88 1124
7291.68 943
7292.49 950
7293.30 892
7294.10 879
7294.91 819
7295.71 896
7296.52 933
7297.33 862
7298.13 822
7298.94 816
7299.74 829
7300.55 854
7301.36 942
7302.16 930
7302.97 858
7303.78 791
7304.58 826
7305.39 830
7306.20 832
7307.00 884
7307.81 896
7308.62 878
7309.42 869
7310.23 1035
7311.04 1079
7311.84 998
7312.65 1011
7313.46 1094
7314.27 1190
7315.07 1225
7315.88 1406
7316.69 1698
7317.49 1888
7318.30 2170
7319.11 2365
7319.92 2433
7320.72 2124
7321.53 2034
7322.34 1734
7323.15 1594
7323.95 1424
7324.76 1386
7325.57 1301
7326.38 1222
7327.19 1179
7327.99 1053
7328.80 1073
7329.61 980
7330.42 1050
7331.22 1077
7332.03 1012
7332.84 928
7333.65 1029
7334.46 1006
7335.27 1028
7336.07 966
7336.88 934
7337.69 1009
7338.50 982
7339.31 949
7340.12 915
7340.92 833
7341.73 868
7342.54 831
7343.35 856
7344.16 846
7344.97 777
7345.78 797
7346.59 747
7347.39 745
7348.20 752
7349.01 732
7349.82 762
7350.63 773
7351.44 714
7352.25 734
7353.06 751
7353.87 821
7354.68 788
7355.49 700
7356.30 722
7357.11 724
7357.92 786
7358.72 708
7359.53 752
7360.34 753
7361.15 730
7361.96 736
7362.77 730
7363.58 681
7364.39 737
7365.20 661
7366.01 665
7366.82 736
7367.63 744
7368.44 704
7369.25 678
7370.06 701
7370.87 651
7371.68 645
7372.49 667
7373.30 657
7374.11 643
7374.93 699
7375.74 622
7376.55 619
7377.36 650
7378.17 619
7378.98 670
7379.79 717
7380.60 737
7381.41 692
7382.22 740
7383.03 714
7383.84 733
7384.65 731
7385.46 724
7386.28 724
7387.09 685
7387.90 696
7388.71 699
7389.52 676
7390.33 686
7391.14 717
7391.95 723
7392.77 653
7393.58 669
7394.39 616
7395.20 607
7396.01 563
7396.82 634
7397.64 713
7398.45 626
7399.26 592
7400.07 632
7400.88 654
7401.69 624
7402.51 675
7403.32 636
7404.13 621
7404.94 665
7405.76 596
7406.57 603
7407.38 630
7408.19 598
7409.00 535
7409.82 559
7410.63 595
7411.44 566
7412.25 573
7413.07 647
7413.88 624
7414.69 562
7415.50 595
7416.32 610
7417.13 578
7417.94 542
7418.76 525
7419.57 481
7420.38 523
7421.19 526
7422.01 623
7422.82 629
7423.63 592
7424.45 645
7425.26 569
7426.07 616
7426.89 631
7427.70 670
7428.51 696
7429.33 710
7430.14 727
7430.95 766
7431.77 845
7432.58 702
7433.39 721
7434.21 737
7435.02 723
7435.84 691
7436.65 653
7437.46 722
7438.28 654
7439.09 632
7439.91 694
7440.72 658
7441.53 638
7442.35 652
7443.16 650
7443.98 569
7444.79 638
7445.60 636
7446.42 622
7447.23 582
7448.05 633
7448.86 637
7449.68 628
7450.49 596
7451.31 589
7452.12 545
7452.94 607
7453.75 636
7454.57 710
7455.38 637
7456.20 591
7457.01 609
7457.83 627
7458.64 647
7459.46 605
7460.27 623
7461.09 665
7461.90 745
7462.72 698
7463.53 732
7464.35 714
7465.16 750
7465.98 737
7466.79 674
7467.61 668
7468.42 698
7469.24 654
7470.06 719
7470.87 732
7471.69 699
7472.50 764
7473.32 695
7474.13 697
7474.95 607
7475.77 642
7476.58 626
7477.40 640
7478.21 595
7479.03 593
7479.85 638
7480.66 714
7481.48 660
7482.30 649
7483.11 673
7483.93 680
7484.75 667
7485.56 652
7486.38 645
7487.20 570
7488.01 564
7488.83 617
7489.65 597
7490.46 559
7491.28 606
7492.10 593
7492.91 572
7493.73 576
7494.55 593
7495.36 576
7496.18 511
7497.00 584
7497.82 589
7498.63 592
7499.45 587
7500.27 571
7501.08 547
7501.90 586
7502.72 551
7503.54 533
7504.35 583
7505.17 577
7505.99 514
7506.81 550
7507.62 548
7508.44 570
7509.26 553
7510.08 546
7510.90 546
7511.71 620
7512.53 546
7513.35 521
7514.17 513
7514.99 444
7515.80 493
7516.62 480
7517.44 464
7518.26 511
7519.08 506
7519.90 489
7520.71 488
7521.53 526
7522.35 572
7523.17 619
7523.99 589
7524.81 553
7525.63 563
7526.45 561
7527.26 543
7528.08 562
7528.90 513
7529.72 553
7530.54 567
7531.36 543
7532.18 541
7533.00 531
7533.82 544
7534.64 512
7535.45 526
7536.27 517
7537.09 604
7537.91 599
7538.73 556
7539.55 540
7540.37 561
7541.19 506
7542.01 512
7542.83 513
7543.65 612
7544.47 650
7545.29 585
7546.11 569
7546.93 582
7547.75 518
7548.57 562
7549.39 510
7550.21 520
7551.03 559
7551.85 519
7552.67 576
7553.49 559
7554.31 519
7555.13 528
7555.95 618
7556.77 561
7557.59 603
7558.41 524
7559.23 549
7560.05 617
7560.87 652
7561.69 653
7562.51 556
7563.34 597
7564.16 602
7564.98 621
7565.80 585
7566.62 567
7567.44 550
7568.26 501
7569.08 544
7569.90 524
7570.72 587
7571.55 574
7572.37 606
7573.19 543
7574.01 572
7574.83 537
7575.65 625
7576.47 600
7577.30 583
7578.12 549
7578.94 535
7579.76 556
7580.58 587
7581.40 567
7582.23 517
7583.05 577
7583.87 643
7584.69 663
7585.51 670
7586.33 706
7587.16 683
7587.98 653
7588.80 694
7589.62 730
7590.45 726
7591.27 739
7592.09 723
7592.91 799
7593.74 774
7594.56 762
7595.38 697
7596.20 687
7597.03 769
7597.85 699
7598.67 731
7599.49 746
7600.32 821
7601.14 920
7601.96 890
7602.78 983
7603.61 1068
7604.43 1163
7605.25 1312
7606.08 1177
7606.90 1106
7607.72 1035
7608.55 1096
7609.37 1067
7610.19 925
7611.02 931
7611.84 887
7612.66 847
7613.49 937
7614.31 966
7615.13 1063
7615.96 1080
7616.78 1130
7617.60 1344
7618.43 1370
7619.25 1327
7620.08 1311
7620.90 1199
7621.72 1065
7622.55 1021
7623.37 1026
7624.20 963
7625.02 920
7625.84 964
7626.67 1025
7627.49 1072
7628.32 1072
7629.14 1118
7629.97 1197
7630.79 1323
7631.61 1351
7632.44 1418
7633.26 1358
7634.09 1255
7634.91 1171
7635.74 1215
7636.56 1101
7637.39 961
7638.21 933
7639.04 835
7639.86 874
7640.69 709
7641.51 789
7642.34 667
7643.16 673
7643.99 699
7644.81 744
7645.64 663
7646.46 636
7647.29 736
7648.11 747
7648.94 691
7649.76 657
7650.59 683
7651.42 664
7652.24 636
7653.07 687
7653.89 710
7654.72 595
7655.54 619
7656.37 682
7657.20 680
7658.02 624
7658.85 616
7659.67 649
7660.50 662
7661.33 664
7662.15 619
7662.98 654
7663.80 677
7664.63 620
7665.46 625
7666.28 584
7667.11 576
7667.94 583
7668.76 605
7669.59 608
7670.42 668
7671.24 658
7672.07 724
7672.90 715
7673.72 717
7674.55 618
7675.38 577
7676.20 694
7677.03 595
7677.86 637
7678.68 607
7679.51 581
7680.34 603
7681.16 619
7681.99 664
7682.82 710
7683.65 702
7684.47 729
7685.30 724
7686.13 650
7686.96 717
7687.78 670
7688.61 625
7689.44 701
7690.27 683
7691.09 667
7691.92 631
7692.75 572
7693.58 597
7694.41 665
7695.23 673
7696.06 767
7696.89 824
7697.72 857
7698.55 954
7699.37 940
7700.20 888
7701.03 869
7701.86 817
7702.69 775
7703.51 678
7704.34 662
7705.17 619
7706.00 663
7706.83 681
7707.66 622
7708.49 626
7709.31 631
7710.14 601
7710.97 588
7711.80 608
7712.63 558
7713.46 593
7714.29 583
7715.12 567
7715.95 572
7716.77 578
7717.60 558
7718.43 547
7719.26 597
7720.09 593
7720.92 595
7721.75 625
7722.58 585
7723.41 575
7724.24 541
7725.07 533
7725.90 511
7726.73 576
7727.56 566
7728.39 511
7729.22 496
7730.05 544
7730.88 575
7731.71 562
7732.54 509
7733.37 463
7734.20 486
7735.03 526
7735.86 517
7736.69 523
7737.52 481
7738.35 484
7739.18 564
7740.01 516
7740.84 553
7741.67 561
7742.50 528
7743.33 525
7744.16 565
7744.99 550
7745.82 589
7746.65 596
7747.48 597
7748.31 621
7749.14 534
7749.97 547
7750.81 544
7751.64 551
7752.47 550
7753.30 461
7754.13 494
7754.96 501
7755.79 524
7756.62 531
7757.45 504
7758.29 535
7759.12 541
7759.95 535
7760.78 597
7761.61 543
7762.44 514
7763.27 510
7764.11 529
7764.94 478
7765.77 489
7766.60 510
7767.43 535
7768.26 577
7769.10 522
7769.93 495
7770.76 543
7771.59 607
7772.42 578
7773.26 504
7774.09 577
7774.92 561
7775.75 456
7776.59 530
7777.42 580
7778.25 567
7779.08 573
7779.92 551
7780.75 562
7781.58 534
7782.41 487
7783.25 516
7784.08 504
7784.91 567
7785.74 461
7786.58 498
7787.41 525
7788.24 518
7789.08 519
7789.91 543
7790.74 559
7791.57 557
7792.41 534
7793.24 557
7794.07 507
7794.91 496
7795.74 556
7796.57 550
7797.41 531
7798.24 489
7799.07 534
7799.91 527
7800.74 552
7801.58 555
7802.41 608
7803.24 575
7804.08 569
7804.91 613
7805.74 630
7806.58 604
7807.41 636
7808.25 624
7809.08 647
7809.91 649
7810.75 652
7811.58 732
7812.42 701
7813.25 755
7814.09 812
7814.92 888
7815.75 876
7816.59 886
7817.42 908
7818.26 908
7819.09 864
7819.93 817
7820.76 795
7821.60 780
7822.43 693
7823.27 728
7824.10 736
7824.94 844
7825.77 991
7826.61 1069
7827.44 1020
7828.28 914
7829.11 896
7829.95 880
7830.78 825
7831.62 812
7832.45 853
7833.29 875
7834.12 919
7834.96 805
7835.79 795
7836.63 846
7837.46 774
7838.30 768
7839.14 734
7839.97 749
7840.81 726
7841.64 734
7842.48 778
7843.31 717
7844.15 706
7844.99 715
7845.82 744
7846.66 753
7847.49 649
7848.33 649
7849.17 677
7850.00 706
7850.84 692
7851.68 721
7852.51 765
7853.35 680
7854.18 682
7855.02 740
7855.86 792
7856.69 873
7857.53 999
7858.37 1044
7859.20 1037
7860.04 1036
7860.88 1002
7861.71 949
7862.55 863
7863.39 753
7864.23 791
7865.06 777
7865.90 825
7866.74 758
7867.57 844
7868.41 857
7869.25 728
7870.09 832
7870.92 831
7871.76 818
7872.60 850
7873.44 837
7874.27 872
7875.11 937
7875.95 1028
7876.79 1103
7877.62 1309
7878.46 1207
7879.30 1177
7880.14 1107
7880.97 1053
7881.81 1010
7882.65 891
7883.49 836
7884.33 886
7885.16 861
7886.00 775
7886.84 743
7887.68 717
7888.52 782
7889.36 820
7890.19 788
7891.03 863
7891.87 855
7892.71 851
7893.55 819
7894.39 777
7895.23 777
7896.06 740
7896.90 710
7897.74 766
7898.58 725
7899.42 790
7900.26 754
7901.10 725
7901.94 759
7902.77 795
7903.61 701
7904.45 655
7905.29 709
7906.13 667
7906.97 615
7907.81 661
7908.65 689
7909.49 679
7910.33 590
7911.17 638
7912.01 641
7912.85 659
7913.69 697
7914.53 709
7915.37 759
7916.21 779
7917.05 767
7917.89 839
7918.73 933
7919.57 865
7920.41 865
7921.25 852
7922.09 847
7922.93 731
7923.77 708
7924.61 730
7925.45 628
7926.29 659
7927.13 606
7927.97 638
7928.81 588
7929.65 614
7930.49 569
7931.33 668
7932.17 667
7933.01 618
7933.85 622
7934.69 566
7935.53 606
7936.37 548
7937.21 571
7938.05 584
7938.90 636
7939.74 589
7940.58 592
7941.42 634
7942.26 633
7943.10 629
7943.94 631
7944.78 608
7945.63 612
7946.47 641
7947.31 577
7948.15 674
7948.99 664
7949.83 728
7950.67 721
7951.52 718
7952.36 776
7953.20 863
7954.04 888
7954.88 833
7955.72 830
7956.57 899
7957.41 904
7958.25 898
7959.09 832
7959.93 806
7960.78 772
7961.62 806
7962.46 793
7963.30 839
7964.15 841
7964.99 917
7965.83 1016
7966.67 1146
7967.52 1238
7968.36 1224
7969.20 1212
7970.04 968
7970.89 1013
7971.73 874
7972.57 788
7973.41 754
7974.26 707
7975.10 727
7975.94 724
7976.79 695
7977.63 645
7978.47 652
7979.31 645
7980.16 671
7981.00 636
7981.84 687
7982.69 655
7983.53 680
7984.37 643
7985.22 576
7986.06 644
7986.90 663
7987.75 595
7988.59 594
7989.44 609
7990.28 626
7991.12 551
7991.97 537
7992.81 561
7993.65 520
7994.50 578
7995.34 523
7996.19 532
7997.03 524
7997.87 595
7998.72 546
7999.56 486
8000.41 468
8001.25 551
8002.10 542
8002.94 487
8003.78 554
8004.63 534
8005.47 482
8006.32 526
8007.16 547
8008.01 524
8008.85 481
8009.70 479
8010.54 465
8011.39 443
8012.23 551
8013.08 505
8013.92 535
8014.77 477
8015.61 465
8016.46 510
8017.30 513
8018.15 517
8018.99 472
8019.84 475
8020.68 454
8021.53 456
8022.37 503
8023.22 473
8024.06 404
8024.91 460
8025.75 472
8026.60 439
8027.45 414
8028.29 431
8029.14 496
8029.98 464
8030.83 449
8031.67 494
8032.52 483
8033.37 498
8034.21 472
8035.06 465
8035.90 491
8036.75 505
8037.60 497
8038.44 475
8039.29 491
8040.14 496
8040.98 481
8041.83 537
8042.68 422
8043.52 478
8044.37 429
8045.21 449
8046.06 390
8046.91 424
8047.75 464
8048.60 472
8049.45 494
8050.30 493
8051.14 506
8051.99 515
8052.84 445
8053.68 416
8054.53 433
8055.38 438
8056.22 429
8057.07 420
8057.92 481
8058.77 451
8059.61 490
8060.46 490
8061.31 532
8062.16 423
8063.00 491
8063.85 458
8064.70 429
8065.55 420
8066.39 458
8067.24 477
8068.09 477
8068.94 439
8069.79 405
8070.63 451
8071.48 408
8072.33 349
8073.18 458
8074.03 430
8074.87 415
8075.72 462
8076.57 453
8077.42 467
8078.27 448
8079.12 476
8079.96 446
8080.81 423
8081.66 428
8082.51 430
8083.36 444
8084.21 397
8085.06 387
8085.90 400
8086.75 450
8087.60 465
8088.45 465
8089.30 446
8090.15 515
8091.00 439
8091.85 421
8092.70 385
8093.54 404
8094.39 408
8095.24 427
8096.09 448
8096.94 400
8097.79 382
8098.64 423
8099.49 444
8100.34 441
8101.19 420
8102.04 452
8102.89 481
8103.74 382
8104.59 461
8105.44 477
8106.29 465
8107.14 408
8107.99 458
8108.84 439
8109.69 432
8110.54 411
8111.39 431
8112.24 425
8113.09 425
8113.94 391
8114.79 412
8115.64 424
8116.49 449
8117.34 477
8118.19 460
8119.04 436
8119.89 412
8120.74 479
8121.59 453
8122.44 424
8123.29 437
8124.14 505
8124.99 427
8125.84 438
8126.70 492
8127.55 433
8128.40 458
8129.25 424
8130.10 451
8130.95 456
8131.80 459
8132.65 419
8133.50 414
8134.36 434
8135.21 449
8136.06 491
8136.91 477
8137.76 484
8138.61 413
8139.46 444
8140.32 453
8141.17 525
8142.02 509
8142.87 436
8143.72 463
8144.57 453
8145.43 474
8146.28 540
8147.13 535
8147.98 494
8148.83 503
8149.69 596
8150.54 534
8151.39 489
8152.24 578
8153.10 584
8153.95 579
8154.80 647
8155.65 666
8156.50 704
8157.36 667
8158.21 574
8159.06 583
8159.92 484
8160.77 530
8161.62 432
8162.47 418
8163.33 467
8164.18 483
8165.03 488
8165.88 449
8166.74 501
8167.59 451
8168.44 527
8169.30 475
8170.15 488
8171.00 460
8171.86 442
8172.71 414
8173.56 475
8174.42 443
8175.27 429
8176.12 484
8176.98 409
8177.83 415
8178.68 400
8179.54 454
8180.39 418
8181.25 401
8182.10 402
8182.95 428
8183.81 415
8184.66 424
8185.51 411
8186.37 442
8187.22 394
8188.08 394
8188.93 389
8189.79 411
8190.64 410
8191.49 395
8192.35 435
8193.20 373
8194.06 425
8194.91 435
8195.77 388
8196.62 417
8197.47 488
8198.33 446
8199.18 435
8200.04 376
8200.89 417
8201.75 394
8202.60 392
8203.46 410
8204.31 445
8205.17 401
8206.02 454
8206.88 435
8207.73 447
8208.59 433
8209.44 421
8210.30 414
8211.15 397
8212.01 397
8212.87 432
8213.72 469
8214.58 453
8215.43 438
8216.29 437
8217.14 438
8218.00 410
8218.85 421
8219.71 414
8220.57 438
8221.42 383
8222.28 429
8223.13 412
8223.99 403
8224.85 449
8225.70 424
8226.56 392
8227.41 390
8228.27 451
8229.13 413
8229.98 438
8230.84 444
8231.70 420
8232.55 462
8233.41 438
8234.26 446
8235.12 405
8235.98 379
8236.83 365
8237.69 416
8238.55 404
8239.40 411
8240.26 378
8241.12 417
8241.98 433
8242.83 383
8243.69 410
8244.55 421
8245.40 368
8246.26 426
8247.12 379
8247.98 424
8248.83 407
8249.69 397
8250.55 455
8251.40 401
8252.26 396
8253.12 419
8253.98 416
8254.83 384
8255.69 397
8256.55 364
8257.41 394
8258.27 407
8259.12 434
8259.98 410
8260.84 386
8261.70 425
8262.55 440
8263.41 408
8264.27 377
8265.13 398
8265.99 387
8266.85 390
8267.70 389
8268.56 418
8269.42 422
8270.28 425
8271.14 419
8272.00 465
8272.85 411
8273.71 444
8274.57 512
8275.43 415
8276.29 438
8277.15 453
8278.01 444
8278.87 432
8279.72 430
8280.58 446
8281.44 440
8282.30 462
8283.16 496
8284.02 523
8284.88 508
8285.74 529
8286.60 515
8287.46 489
8288.32 528
8289.17 575
8290.03 612
8290.89 630
8291.75 630
8292.61 716
8293.47 779
8294.33 853
8295.19 818
8296.05 788
8296.91 699
8297.77 664
8298.63 580
8299.49 575
8300.35 579
8301.21 599
8302.07 529
8302.93 506
8303.79 438
8304.65 474
8305.51 509
8306.37 541
8307.23 503
8308.09 464
8308.95 494
8309.81 495
8310.67 467
8311.53 485
8312.39 548
8313.26 555
8314.12 540
8314.98 507
8315.84 598
8316.70 586
8317.56 474
8318.42 501
8319.28 519
8320.14 587
8321.00 509
8321.86 499
8322.73 489
8323.59 492
8324.45 454
8325.31 421
8326.17 444
8327.03 420
8327.89 458
8328.75 430
8329.62 449
8330.48 428
8331.34 380
8332.20 389
8333.06 385
8333.92 436
8334.79 420
8335.65 426
8336.51 411
8337.37 423
8338.23 421
8339.09 432
8339.96 465
8340.82 431
8341.68 470
8342.54 495
8343.41 477
8344.27 516
8345.13 550
8345.99 506
8346.85 412
8347.72 448
8348.58 440
8349.44 496
8350.30 452
8351.17 407
8352.03 413
8352.89 452
8353.76 400
8354.62 489
8355.48 501
8356.34 474
8357.21 402
8358.07 466
8358.93 482
8359.80 442
8360.66 456
8361.52 401
8362.38 480
8363.25 454
8364.11 432
8364.97 432
8365.84 464
8366.70 440
8367.56 402
8368.43 419
8369.29 414
8370.16 442
8371.02 461
8371.88 375
8372.75 416
8373.61 412
8374.47 464
8375.34 459
8376.20 404
8377.07 438
8377.93 432
8378.79 490
8379.66 461
8380.52 453
8381.39 418
8382.25 457
8383.11 470
8383.98 464
8384.84 386
8385.71 404
8386.57 437
8387.44 427
8388.30 440
8389.17 461
8390.03 441
8390.89 439
8391.76 430
8392.62 424
8393.49 464
8394.35 474
8395.22 465
8396.08 440
8396.95 442
8397.81 463
8398.68 431
8399.54 443
8400.41 437
8401.27 477
8402.14 424
8403.00 442
8403.87 423
8404.74 447
8405.60 412
8406.47 412
8407.33 485
8408.20 465
8409.06 473
8409.93 496
8410.79 476
8411.66 508
8412.53 457
8413.39 468
8414.26 469
8415.12 505
8415.99 467
8416.86 495
8417.72 583
8418.59 518
8419.45 458
8420.32 485
8421.19 463
8422.05 511
8422.92 562
8423.78 520
8424.65 498
8425.52 504
8426.38 566
8427.25 512
8428.12 516
8428.98 519
8429.85 511
8430.72 620
8431.58 559
8432.45 558
8433.32 553
8434.18 577
8435.05 623
8435.92 613
8436.79 639
8437.65 602
8438.52 652
8439.39 702
8440.25 758
8441.12 759
8441.99 830
8442.86 884
8443.72 922
8444.59 898
8445.46 945
8446.33 923
8447.19 908
8448.06 898
8448.93 872
8449.80 896
8450.66 915
8451.53 836
8452.40 824
8453.27 853
8454.14 817
8455.00 852
8455.87 845
8456.74 911
8457.61 906
8458.48 869
8459.34 880
8460.21 894
8461.08 906
8461.95 814
8462.82 760
8463.69 803
8464.55 812
8465.42 849
8466.29 958
8467.16 1071
8468.03 1466
8468.90 1813
8469.77 1934
8470.63 2139
8471.50 2286
8472.37 2285
8473.24 2101
8474.11 1780
8474.98 1493
8475.85 1374
8476.72 1232
8477.59 1003
8478.45 840
8479.32 819
8480.19 757
8481.06 805
8481.93 700
8482.80 700
8483.67 631
8484.54 682
8485.41 637
8486.28 620
8487.15 630
8488.02 653
8488.89 631
8489.76 614
8490.63 594
8491.50 546
8492.37 578
8493.24 602
8494.11 556
8494.98 578
8495.85 549
8496.72 611
8497.59 664
8498.46 608
8499.33 611
8500.20 551
8501.07 565
8501.94 599
8502.81 540
8503.68 516
8504.55 566
8505.42 625
8506.29 625
8507.16 619
8508.03 657
8508.90 670
8509.77 665
8510.65 653
8511.52 660
8512.39 626
8513.26 633
8514.13 647
8515.00 551
8515.87 634
8516.74 523
8517.61 566
8518.48 559
8519.36 657
8520.23 587
8521.10 572
8521.97 573
8522.84 564
8523.71 612
8524.58 547
8525.46 568
8526.33 566
8527.20 567
8528.07 572
8528.94 598
8529.81 651
8530.69 630
8531.56 635
8532.43 654
8533.30 654
8534.17 619
8535.05 649
8535.92 662
8536.79 759
8537.66 690
8538.54 668
8539.41 714
8540.28 688
8541.15 612
8542.02 605
8542.90 693
8543.77 679
8544.64 724
8545.51 664
8546.39 711
8547.26 687
8548.13 646
8549.01 747
8549.88 797
8550.75 779
8551.62 833
8552.50 859
8553.37 988
8554.24 947
8555.12 966
8555.99 882
8556.86 956
8557.74 860
8558.61 785
8559.48 694
8560.36 711
8561.23 671
8562.10 647
8562.98 609
8563.85 570
8564.72 581
8565.60 528
8566.47 535
8567.34 532
8568.22 544
8569.09 542
8569.97 543
8570.84 566
8571.71 541
8572.59 497
8573.46 466
8574.34 468
8575.21 579
8576.08 564
8576.96 511
8577.83 479
8578.71 467
8579.58 552
8580.46 567
8581.33 489
8582.20 519
8583.08 556
8583.95 566
8584.83 541
8585.70 513
8586.58 599
8587.45 532
8588.33 474
8589.20 552
8590.08 545
8590.95 519
8591.83 500
8592.70 556
8593.58 546
8594.45 522
8595.33 503
8596.20 527
8597.08 498
8597.95 597
8598.83 586
8599.70 515
8600.58 517
8601.45 477
8602.33 640
8603.21 618
8604.08 548
8604.96 516
8605.83 499
8606.71 515
8607.58 556
8608.46 578
8609.34 531
8610.21 576
8611.09 596
8611.96 559
8612.84 617
8613.72 639
8614.59 629
8615.47 626
8616.34 556
8617.22 638
8618.10 626
8618.97 628
8619.85 655
8620.73 618
8621.60 598
8622.48 607
8623.36 640
8624.23 595
8625.11 685
8625.99 637
8626.86 664
8627.74 656
8628.62 638
8629.49 720
8630.37 754
8631.25 705
8632.12 744
8633.00 710
8633.88 704
8634.76 742
8635.63 786
8636.51 776
8637.39 766
8638.26 820
8639.14 753
8640.02 805
8640.90 821
8641.77 774
8642.65 815
8643.53 874
8644.41 835
8645.28 866
8646.16 831
8647.04 910
8647.92 826
8648.80 879
8649.67 891
8650.55 922
8651.43 899
8652.31 864
8653.19 928
8654.06 950
8654.94 946
8655.82 897
8656.70 998
8657.58 928
8658.46 920
8659.33 953
8660.21 1007
8661.09 953
8661.97 987
8662.85 994
8663.73 1025
8664.61 999
8665.48 1033
8666.36 1034
8667.24 1014
8668.12 1035
8669.00 1086
8669.88 1314
8670.76 1475
8671.64 1778
8672.52 2134
8673.40 2545
8674.27 2768
8675.15 3018
8676.03 3277
8676.91 3116
8677.79 2760
8678.67 2547
8679.55 2166
8680.43 1937
8681.31 1702
8682.19 1478
8683.07 1368
8683.95 1347
8684.83 1286
8685.71 1195
8686.59 1241
8687.47 1326
8688.35 1517
8689.23 1783
8690.11 2175
8690.99 2693
8691.87 3334
8692.75 3746
8693.63 3789
8694.51 3637
8695.39 3337
8696.27 2922
8697.15 2529
8698.03 2090
8698.91 1752
8699.79 1569
8700.67 1388
8701.55 1265
8702.43 1053
8703.31 1066
8704.19 998
8705.07 974
8705.95 921
8706.84 885
8707.72 892
8708.60 884
8709.48 885
8710.36 890
8711.24 872
8712.12 840
8713.00 821
8713.88 847
8714.76 806
8715.65 729
8716.53 778
8717.41 811
8718.29 795
8719.17 711
8720.05 730
8720.93 749
8721.82 715
8722.70 742
8723.58 757
8724.46 716
8725.34 700
8726.22 731
8727.11 736
8727.99 791
8728.87 719
8729.75 781
8730.63 844
8731.52 808
8732.40 844
8733.28 840
8734.16 744
8735.05 701
8735.93 705
8736.81 755
8737.69 740
8738.58 719
8739.46 722
8740.34 684
8741.22 651
8742.11 650
8742.99 710
8743.87 724
8744.75 742
8745.64 671
8746.52 665
8747.40 690
8748.28 741
8749.17 723
8750.05 655
8750.93 724
8751.82 710
8752.70 758
8753.58 733
8754.47 766
8755.35 797
8756.23 845
8757.12 810
8758.00 829
8758.88 873
8759.77 873
8760.65 820
8761.53 858
8762.42 849
8763.30 826
8764.19 879
8765.07 812
8765.95 836
8766.84 791
8767.72 889
8768.60 844
8769.49 831
8770.37 866
8771.26 857
8772.14 838
8773.03 841
8773.91 868
8774.79 769
8775.68 774
8776.56 785
8777.45 688
8778.33 631
8779.22 666
8780.10 683
8780.98 657
8781.87 704
8782.75 713
8783.64 683
8784.52 674
8785.41 659
8786.29 692
8787.18 682
8788.06 653
8788.95 643
8789.83 678
8790.72 594
8791.60 609
8792.49 648
8793.37 628
8794.26 634
8795.14 640
8796.03 606
8796.92 552
8797.80 584
8798.69 664
8799.57 646
8800.46 669
8801.34 650
8802.23 667
8803.11 606
8804.00 744
8804.89 683
8805.77 743
8806.66 717
8807.54 685
8808.43 619
8809.32 590
8810.20 605
8811.09 582
8811.97 552
8812.86 593
8813.75 576
8814.63 576
8815.52 596
8816.41 631
8817.29 628
8818.18 593
8819.06 605
8819.95 664
8820.84 638
8821.72 638
8822.61 622
8823.50 576
8824.38 603
8825.27 646
8826.16 649
8827.05 602
8827.93 531
8828.82 581
8829.71 574
8830.59 551
8831.48 565
8832.37 532
8833.25 487
8834.14 513
8835.03 508
8835.92 584
8836.80 540
8837.69 501
8838.58 568
8839.47 480
8840.35 518
8841.24 516
8842.13 539
8843.02 550
8843.90 515
8844.79 474
8845.68 540
8846.57 553
8847.46 507
8848.34 450
8849.23 531
8850.12 535
8851.01 521
8851.90 474
8852.78 456
8853.67 431
8854.56 403
8855.45 490
8856.34 444
8857.23 534
8858.12 522
8859.00 520
8859.89 441
8860.78 409
8861.67 433
8862.56 483
8863.45 439
8864.34 508
8865.22 544
8866.11 492
8867.00 510
8867.89 427
8868.78 429
8869.67 394
8870.56 436
8871.45 404
8872.34 356
8873.23 416
8874.12 449
8875.00 407
8875.89 422
8876.78 448
8877.67 449
8878.56 434
8879.45 438
8880.34 375
8881.23 419
8882.12 420
8883.01 475
8883.90 490
8884.79 509
8885.68 502
8886.57 494
8887.46 487
8888.35 429
8889.24 424
8890.13 392
8891.02 401
8891.91 404
8892.80 472
8893.69 425
8894.58 368
8895.47 393
8896.36 411
8897.25 404
8898.14 402
8899.03 388
8899.92 397
8900.81 432
8901.71 387
8902.60 378
8903.49 390
8904.38 403
8905.27 429
8906.16 404
8907.05 377
8907.94 432
8908.83 382
8909.72 369
8910.61 374
8911.51 398
8912.40 370
8913.29 411
8914.18 369
8915.07 398
8915.96 374
8916.85 402
8917.75 426
8918.64 381
8919.53 349
8920.42 355
8921.31 381
8922.20 404
8923.09 409
8923.99 365
8924.88 400
8925.77 338
8926.66 394
8927.55 411
8928.45 378
8929.34 385
8930.23 339
8931.12 415
8932.01 400
8932.91 391
8933.80 344
8934.69 360
8935.58 358
8936.48 374
8937.37 341
8938.26 344
8939.15 362
8940.05 383
8940.94 364
8941.83 330
8942.72 351
8943.62 353
8944.51 377
8945.40 333
8946.30 353
8947.19 379
8948.08 359
8948.97 333
8949.87 305
8950.76 350
8951.65 331
8952.55 316
8953.44 344
8954.33 367
8955.23 347
8956.12 346
8957.01 362
8957.91 361
8958.80 369
8959.69 380
8960.59 370
8961.48 386
8962.38 390
8963.27 392
8964.16 351
8965.06 408
8965.95 369
8966.85 354
8967.74 367
8968.63 370
8969.53 350
8970.42 367
8971.32 402
8972.21 372
8973.10 370
8974.00 330
8974.89 326
8975.79 400
8976.68 347
8977.58 360
8978.47 321
8979.36 307
8980.26 362
8981.15 381
8982.05 327
8982.94 365
8983.84 332
8984.73 364
8985.63 394
8986.52 349
8987.42 381
8988.31 345
8989.21 321
8990.10 353
8991.00 339
8991.89 349
8992.79 353
8993.68 331
8994.58 354
8995.47 371
8996.37 331
8997.27 364
8998.16 371
8999.06 333
8999.95 344
9000.85 356
9001.74 348
9002.64 307
9003.53 342
9004.43 330
9005.33 365
9006.22 337
9007.12 360
9008.01 360
9008.91 313
9009.81 333
9010.70 339
9011.60 347
9012.49 370
9013.39 304
9014.29 298
9015.18 321
9016.08 318
9016.98 305
9017.87 289
9018.77 305
9019.67 347
9020.56 302
9021.46 302
9022.36 288
9023.25 360
9024.15 331
9025.05 309
9025.94 332
9026.84 351
9027.74 314
9028.63 345
9029.53 328
9030.43 358
9031.33 333
9032.22 352
9033.12 319
9034.02 351
9034.91 375
9035.81 339
9036.71 328
9037.61 328
9038.50 322
9039.40 344
9040.30 329
9041.20 311
9042.10 333
9042.99 340
9043.89 345
9044.79 356
9045.69 330
9046.58 307
9047.48 309
9048.38 377
9049.28 367
9050.18 368
9051.07 394
9051.97 380
9052.87 361
9053.77 355
9054.67 362
9055.57 332
9056.46 425
9057.36 427
9058.26 342
9059.16 347
9060.06 379
9060.96 407
9061.86 397
9062.75 349
9063.65 330
9064.55 339
9065.45 319
9066.35 331
9067.25 354
9068.15 353
9069.05 354
9069.95 333
9070.84 336
9071.74 408
9072.64 441
9073.54 371
9074.44 349
9075.34 330
9076.24 376
9077.14 380
9078.04 347
9078.94 359
9079.84 338
9080.74 323
9081.64 319
9082.54 346
9083.44 357
9084.34 351
9085.24 345
9086.14 366
9087.04 370
9087.94 411
9088.84 435
9089.74 397
9090.64 402
9091.54 436
9092.44 411
9093.34 405
9094.24 346
9095.14 382
9096.04 384
9096.94 353
9097.84 373
9098.74 354
9099.64 373
9100.54 339
9101.44 344
9102.34 362
9103.24 375
9104.14 351
9105.04 322
9105.95 352
9106.85 365
9107.75 317
9108.65 316
9109.55 363
9110.45 353
9111.35 316
9112.25 328
9113.15 300
9114.06 367
9114.96 343
9115.86 356
9116.76 376
9117.66 346
9118.56 378
9119.46 320
9120.37 318
9121.27 321
9122.17 334
9123.07 346
9123.97 324
9124.87 309
9125.78 291
9126.68 285
9127.58 309
9128.48 330
9129.38 338
9130.29 339
9131.19 353
9132.09 351
9132.99 323
9133.89 350
9134.80 333
9135.70 308
9136.60 345
9137.50 357
9138.41 347
9139.31 340
9140.21 339
9141.11 330
9142.02 335
9142.92 322
9143.82 345
9144.72 363
9145.63 389
9146.53 301
9147.43 342
9148.34 321
9149.24 338
9150.14 348
9151.05 350
9151.95 308
9152.85 310
9153.76 305
9154.66 373
9155.56 320
9156.47 301
9157.37 333
9158.27 359
9159.18 336
9160.08 357
9160.98 304
9161.89 324
9162.79 302
9163.69 300
9164.60 305
9165.50 332
9166.41 317
9167.31 339
9168.21 336
9169.12 346
9170.02 330
9170.93 304
9171.83 300
9172.73 280
9173.64 329
9174.54 294
9175.45 277
9176.35 299
9177.25 298
9178.16 319
9179.06 341
9179.97 313
9180.87 302
9181.78 303
9182.68 324
9183.59 283
9184.49 354
9185.40 347
9186.30 315
9187.21 358
9188.11 345
9189.02 359
9189.92 329
9190.83 326
9191.73 306
9192.64 321
9193.54 326
9194.45 322
9195.35 306
9196.26 363
9197.16 302
9198.07 243
9198.97 322
9199.88 353
9200.78 322
9201.69 370
9202.60 307
9203.50 319
9204.41 335
9205.31 323
9206.22 297
9207.13 373
9208.03 312
9208.94 319
9209.84 330
9210.75 339
9211.66 260
9212.56 336
9213.47 306
9214.37 327
9215.28 340
9216.19 335
9217.09 333
9218.00 305
9218.91 325
9219.81 318
9220.72 289
9221.63 300
9222.53 333
9223.44 321
9224.35 270
9225.25 253
9226.16 310
9227.07 319
9227.97 327
9228.88 334
9229.79 285
9230.69 272
9231.60 342
9232.51 319
9233.41 319
9234.32 357
9235.23 352
9236.14 328
9237.04 335
9237.95 282
9238.86 265
9239.77 322
9240.67 315
9241.58 333
9242.49 297
9243.40 299
9244.30 284
9245.21 283
9246.12 289
9247.03 310
9247.94 342
9248.84 316
9249.75 285
9250.66 280
9251.57 307
9252.48 299
9253.38 326
9254.29 321
9255.20 298
9256.11 265
9257.02 317
9257.93 292
9258.83 289
9259.74 311
9260.65 351
9261.56 314
9262.47 300
9263.38 290
9264.29 278
9265.19 289
9266.10 300
9267.01 284
9267.92 283
9268.83 309
9269.74 307
9270.65 275
9271.56 303
9272.47 307
9273.37 316
9274.28 318
9275.19 289
9276.10 333
9277.01 308
9277.92 354
9278.83 335
9279.74 331
9280.65 293
9281.56 319
9282.47 297
9283.38 291
9284.29 309
9285.20 297
9286.11 311
9287.02 300
9287.93 283
9288.84 316
9289.75 311
9290.66 362
9291.57 302
9292.48 338
9293.39 356
9294.30 340
9295.21 298
9296.12 341
9297.03 343
9297.94 364
9298.85 364
9299.76 342
9300.67 361
9301.58 326
9302.49 355
9303.40 402
9304.31 382
9305.22 324
9306.13 358
9307.04 389
9307.95 410
9308.87 431
9309.78 384
9310.69 467
9311.60 463
9312.51 427
9313.42 387
9314.33 342
9315.24 351
9316.15 369
9317.07 336
9317.98 357
9318.89 318
9319.80 331
9320.71 305
9321.62 333
9322.53 339
9323.45 320
9324.36 382
9325.27 303
9326.18 339
9327.09 368
9328.00 342
9328.92 328
9329.83 361
9330.74 322
9331.65 342
9332.56 323
9333.48 311
9334.39 311
9335.30 319
9336.21 337
9337.13 308
9338.04 348
9338.95 329
9339.86 360
9340.77 322
9341.69 322
9342.60 312
9343.51 350
9344.43 284
9345.34 300
9346.25 323
9347.16 301
9348.08 301
9348.99 300
9349.90 311
9350.81 318
9351.73 275
9352.64 309
9353.55 303
9354.47 346
9355.38 315
9356.29 318
9357.21 349
9358.12 321
9359.03 294
9359.95 297
9360.86 344
9361.77 316
9362.69 334
9363.60 318
9364.51 327
9365.43 312
9366.34 288
9367.26 315
9368.17 296
9369.08 306
9370.00 305
9370.91 308
9371.82 323
9372.74 270
9373.65 285
9374.57 312
9375.48 294
9376.40 291
9377.31 328
9378.22 343
9379.14 290
9380.05 296
9380.97 304
9381.88 312
9382.80 348
9383.71 269
9384.62 313
9385.54 275
9386.45 335
9387.37 337
9388.28 340
9389.20 287
9390.11 273
9391.03 340
9391.94 360
9392.86 339
9393.77 348
9394.69 373
9395.60 360
9396.52 351
9397.43 353
9398.35 372
9399.26 339
9400.18 332
9401.10 332
9402.01 324
9402.93 293
9403.84 348
9404.76 306
9405.67 323
9406.59 290
9407.50 338
9408.42 307
9409.34 346
9410.25 332
9411.17 353
9412.08 302
9413.00 303
9413.92 311
9414.83 300
9415.75 307
9416.66 307
9417.58 331
9418.50 384
9419.41 330
9420.33 300
9421.25 378
9422.16 350
9423.08 335
9423.99 340
9424.91 398
9425.83 363
9426.74 358
9427.66 370
9428.58 367
9429.49 387
9430.41 345
9431.33 344
9432.25 362
9433.16 362
9434.08 359
9435.00 387
9435.91 339
9436.83 418
9437.75 378
9438.67 346
9439.58 385
9440.50 382
9441.42 329
9442.33 328
9443.25 327
9444.17 321
9445.09 364
9446.00 339
9446.92 357
9447.84 386
9448.76 421
9449.68 442
9450.59 471
9451.51 492
9452.43 525
9453.35 590
9454.26 601
9455.18 523
9456.10 500
9457.02 472
9457.94 452
9458.86 418
9459.77 430
9460.69 443
9461.61 409
9462.53 380
9463.45 350
9464.37 330
9465.28 367
9466.20 357
9467.12 350
9468.04 359
9468.96 354
9469.88 375
9470.80 405
9471.72 387
9472.63 378
9473.55 376
9474.47 363
9475.39 323
9476.31 329
9477.23 337
9478.15 385
9479.07 409
9479.99 413
9480.91 456
9481.83 432
9482.74 422
9483.66 399
9484.58 419
9485.50 391
9486.42 370
9487.34 348
9488.26 360
9489.18 367
9490.10 335
9491.02 366
9491.94 349
9492.86 390
9493.78 360
9494.70 329
9495.62 358
9496.54 320
9497.46 316
9498.38 315
9499.30 324
9500.22 332
9501.14 345
9502.06 350
9502.98 306
9503.90 338
9504.82 329
9505.74 311
9506.66 351
9507.59 343
9508.51 353
9509.43 354
9510.35 304
9511.27 345
9512.19 368
9513.11 362
9514.03 394
9514.95 406
9515.87 402
9516.79 352
9517.71 411
9518.64 385
9519.56 371
9520.48 370
9521.40 389
9522.32 398
9523.24 390
9524.16 400
9525.08 398
9526.01 358
9526.93 339
9527.85 385
9528.77 431
9529.69 527
9530.61 426
9531.54 451
9532.46 470
9533.38 500
9534.30 504
9535.22 521
9536.15 530
9537.07 484
9537.99 419
9538.91 425
9539.83 432
9540.76 414
9541.68 443
9542.60 389
9543.52 412
9544.45 350
9545.37 364
9546.29 367
9547.21 371
9548.14 359
9549.06 398
9549.98 392
9550.90 365
9551.83 400
9552.75 385
9553.67 402
9554.59 415
9555.52 422
9556.44 397
9557.36 436
9558.29 404
9559.21 409
9560.13 426
9561.06 379
9561.98 391
9562.90 437
9563.83 419
9564.75 393
9565.67 449
9566.60 447
9567.52 419
9568.44 357
9569.37 426
9570.29 373
9571.21 379
9572.14 379
9573.06 389
9573.98 323
9574.91 335
9575.83 332
9576.76 360
9577.68 366
9578.60 381
9579.53 370
9580.45 385
9581.38 388
9582.30 351
9583.23 391
9584.15 397
9585.07 422
9586.00 424
9586.92 358
9587.85 400
9588.77 414
9589.70 394
9590.62 406
9591.55 385
9592.47 417
9593.40 381
9594.32 429
9595.24 389
9596.17 371
9597.09 368
9598.02 418
9598.94 491
9599.87 453
9600.79 448
9601.72 434
9602.65 471
9603.57 427
9604.50 402
9605.42 485
9606.35 473
9607.27 474
9608.20 531
9609.12 451
9610.05 498
9610.97 467
9611.90 428
9612.83 510
9613.75 474
9614.68 498
9615.60 437
9616.53 454
9617.45 461
9618.38 495
9619.31 492
9620.23 473
9621.16 492
9622.08 520
9623.01 501
9623.94 493
9624.86 515
9625.79 567
9626.72 516
9627.64 491
9628.57 516
9629.50 535
9630.42 581
9631.35 522
9632.27 540
9633.20 557
9634.13 608
9635.06 582
9635.98 585
9636.91 546
9637.84 554
9638.76 576
9639.69 623
9640.62 614
9641.54 568
9642.47 623
9643.40 614
9644.33 627
9645.25 617
9646.18 620
9647.11 662
9648.03 707
9648.96 739
9649.89 781
9650.82 779
9651.74 752
9652.67 786
9653.60 876
9654.53 808
9655.46 782
9656.38 746
9657.31 774
9658.24 755
9659.17 735
9660.09 762
9661.02 790
9661.95 697
9662.88 714
9663.81 747
9664.74 766
9665.66 793
9666.59 837
9667.52 808
9668.45 858
9669.38 860
9670.31 891
9671.23 913
9672.16 918
9673.09 942
9674.02 936
9674.95 990
9675.88 875
9676.81 927
9677.73 969
9678.66 1005
9679.59 996
9680.52 1009
9681.45 1095
9682.38 1136
9683.31 1146
9684.24 1177
9685.17 1063
9686.10 1105
9687.03 1042
9687.95 1110
9688.88 1178
9689.81 1116
9690.74 1130
9691.67 1195
9692.60 1125
9693.53 1186
9694.46 1328
9695.39 1468
9696.32 1581
9697.25 1657
9698.18 1957
9699.11 2138
9700.04 2236
9700.97 2149
9701.90 2123
9702.83 1940
9703.76 1729
9704.69 1635
9705.62 1446
9706.55 1391
9707.48 1238
9708.41 1281
9709.34 1222
9710.27 1172
9711.20 1303
9712.13 1470
9713.06 1537
9713.99 1537
9714.92 1572
9715.85 1741
9716.79 1748
9717.72 1577
9718.65 1625
9719.58 1523
9720.51 1353
9721.44 1244
9722.37 1208
9723.30 1098
9724.23 983
9725.16 1023
9726.09 1019
9727.03 990
9727.96 994
9728.89 1070
9729.82 1121
9730.75 1147
9731.68 1186
9732.61 1220
9733.55 1192
9734.48 1139
9735.41 1206
9736.34 1118
9737.27 1099
9738.20 1108
9739.14 967
9740.07 908
9741.00 886
9741.93 853
9742.86 870
9743.79 812
9744.73 780
9745.66 772
9746.59 773
9747.52 765
9748.46 786
9749.39 752
9750.32 742
9751.25 762
9752.18 748
9753.12 754
9754.05 722
9754.98 738
9755.91 717
9756.85 757
9757.78 785
9758.71 729
9759.65 726
9760.58 743
9761.51 742
9762.44 712
9763.38 737
9764.31 765
9765.24 724
9766.18 738
9767.11 747
9768.04 745
9768.98 704
9769.91 744
9770.84 707
9771.78 760
9772.71 763
9773.64 766
9774.58 725
9775.51 795
9776.44 859
9777.38 860
9778.31 899
9779.24 912
9780.18 891
9781.11 871
9782.05 887
9782.98 907
9783.91 876
9784.85 950
9785.78 872
9786.71 830
9787.65 801
9788.58 830
9789.52 799
9790.45 762
9791.39 705
9792.32 740
9793.25 713
9794.19 693
9795.12 725
9796.06 790
9796.99 812
9797.93 873
9798.86 884
9799.80 839
9800.73 829
9801.67 797
9802.60 752
9803.54 769
9804.47 700
9805.41 658
9806.34 678
9807.28 641
9808.21 614
9809.15 530
9810.08 587
9811.02 548
9811.95 602
9812.89 574
9813.82 567
9814.76 579
9815.69 655
9816.63 636
9817.56 519
9818.50 621
9819.43 607
9820.37 598
9821.31 590
9822.24 562
9823.18 568
9824.11 551
9825.05 546
9825.99 545
9826.92 546
9827.86 537
9828.79 569
9829.73 531
9830.67 511
9831.60 554
9832.54 542
9833.47 559
9834.41 565
9835.35 535
9836.28 597
9837.22 549
9838.16 501
9839.09 466
9840.03 513
9840.97 531
9841.90 568
9842.84 514
9843.78 526
9844.71 567
9845.65 539
9846.59 514
9847.52 480
9848.46 518
9849.40 511
9850.34 503
9851.27 459
9852.21 537
9853.15 469
9854.08 506
9855.02 536
9855.96 551
9856.90 509
9857.83 560
9858.77 576
9859.71 559
9860.65 546
9861.58 523
9862.52 470
9863.46 493
9864.40 539
9865.33 572
9866.27 536
9867.21 515
9868.15 531
9869.09 525
9870.02 491
9870.96 513
9871.90 559
9872.84 539
9873.78 543
9874.72 488
9875.65 479
9876.59 532
9877.53 502
9878.47 497
9879.41 465
9880.35 497
9881.28 546
9882.22 587
9883.16 541
9884.10 509
9885.04 480
9885.98 477
9886.92 497
9887.86 513
9888.79 466
9889.73 482
9890.67 513
9891.61 550
9892.55 460
9893.49 457
9894.43 501
9895.37 515
9896.31 499
9897.25 453
9898.19 454
9899.13 506
9900.07 503
9901.00 513
9901.94 548
9902.88 505
9903.82 441
9904.76 496
9905.70 518
9906.64 488
9907.58 467
9908.52 465
9909.46 513
9910.40 523
9911.34 540
9912.28 569
9913.22 518
9914.16 492
9915.10 489
9916.04 480
9916.98 554
9917.92 546
9918.86 462
9919.80 484
9920.74 543
9921.69 579
9922.63 657
9923.57 770
9924.51 904
9925.45 1042
9926.39 1146
9927.33 1195
9928.27 1206
9929.21 1186
9930.15 1126
9931.09 1022
9932.03 907
9932.97 807
9933.92 857
9934.86 711
9935.80 640
9936.74 576
9937.68 480
9938.62 526
9939.56 527
9940.50 549
9941.45 481
9942.39 537
9943.33 558
9944.27 558
9945.21 462
9946.15 526
9947.10 503
9948.04 511
9948.98 488
9949.92 445
9950.86 487
9951.80 520
9952.75 480
9953.69 493
9954.63 545
9955.57 533
9956.52 547
9957.46 480
9958.40 502
9959.34 516
9960.28 559
9961.23 477
9962.17 521
9963.11 467
9964.05 493
9965.00 541
9965.94 516
9966.88 466
9967.82 477
9968.77 486
9969.71 473
9970.65 462
9971.60 424
9972.54 452
9973.48 460
9974.42 453
9975.37 441
9976.31 415
9977.25 481
9978.20 508
9979.14 492
9980.08 461
9981.03 455
9981.97 401
9982.91 450
9983.86 426
9984.80 422
9985.74 408
9986.69 479
9987.63 435
9988.57 422
9989.52 410
9990.46 432
9991.41 407
9992.35 425
9993.29 452
9994.24 451
9995.18 414
9996.13 472
9997.07 425
9998.01 445
9998.96 446
9999.90 443
10000.85 440
10001.79 398
10002.74 419
10003.68 399
10004.62 462
10005.57 454
10006.51 464
10007.46 408
10008.40 395
10009.35 433
10010.29 413
10011.24 402
10012.18 421
10013.13 435
10014.07 378
10015.02 394
10015.96 345
10016.91 399
10017.85 384
10018.80 417
10019.74 376
10020.69 376
10021.63 372
10022.58 420
10023.52 450
10024.47 444
10025.41 406
10026.36 420
10027.30 457
10028.25 428
10029.19 430
10030.14 415
10031.09 408
10032.03 394
10032.98 399
10033.92 355
10034.87 404
10035.82 404
10036.76 402
10037.71 373
10038.65 383
10039.60 370
10040.55 381
10041.49 395
10042.44 386
10043.38 391
10044.33 360
10045.28 341
10046.22 387
10047.17 393
10048.12 359
10049.06 347
10050.01 357
10050.96 331
10051.90 336
10052.85 362
10053.80 357
10054.74 336
10055.69 335
10056.64 363
10057.58 436
10058.53 376
10059.48 396
10060.42 415
10061.37 376
10062.32 387
10063.27 331
10064.21 331
10065.16 375
10066.11 368
10067.06 367
10068.00 316
10068.95 373
10069.90 407
10070.85 412
10071.79 329
10072.74 324
10073.69 329
10074.64 334
10075.58 312
10076.53 315
10077.48 346
10078.43 330
10079.38 307
10080.32 293
10081.27 328
10082.22 300
10083.17 334
10084.12 369
10085.06 394
10086.01 331
10086.96 300
10087.91 318
10088.86 335
10089.81 355
10090.75 286
10091.70 313
10092.65 325
10093.60 321
10094.55 322
10095.50 322
10096.45 363
10097.40 374
10098.34 360
10099.29 341
10100.24 295
10101.19 318
10102.14 316
10103.09 330
10104.04 348
10104.99 320
10105.94 296
10106.89 352
10107.84 336
10108.78 347
10109.73 366
10110.68 324
10111.63 326
10112.58 339
10113.53 342
10114.48 325
10115.43 337
10116.38 351
10117.33 365
10118.28 357
10119.23 302
10120.18 364
10121.13 337
10122.08 304
10123.03 270
10123.98 358
10124.93 323
10125.88 380
10126.83 320
10127.78 303
10128.73 310
10129.68 327
10130.63 380
10131.58 326
10132.53 346
10133.48 355
10134.43 308
10135.38 354
10136.34 330
10137.29 305
10138.24 355
10139.19 348
10140.14 343
10141.09 360
10142.04 343
10142.99 400
10143.94 379
10144.89 368
10145.84 348
10146.80 340
10147.75 355
10148.70 376
10149.65 387
10150.60 375
10151.55 361
10152.50 376
10153.45 350
10154.41 338
10155.36 381
10156.31 412
10157.26 385
10158.21 323
10159.16 334
10160.12 368
10161.07 362
10162.02 392
10162.97 398
10163.92 356
10164.88 344
10165.83 336
10166.78 373
10167.73 367
10168.68 374
10169.64 386
10170.59 396
10171.54 403
10172.49 400
10173.45 380
10174.40 352
10175.35 400
10176.30 377
10177.26 338
10178.21 392
10179.16 409
10180.11 417
10181.07 427
10182.02 394
10182.97 409
10183.92 436
10184.88 491
10185.83 418
10186.78 442
10187.74 465
10188.69 480
10189.64 447
10190.60 451
10191.55 408
10192.50 436
10193.46 426
10194.41 415
10195.36 467
10196.32 478
10197.27 435
10198.22 438
10199.18 466
10200.13 497
10201.08 482
10202.04 493
10202.99 501
10203.95 562
10204.90 560
10205.85 617
10206.81 621
10207.76 566
10208.72 574
10209.67 565
10210.62 507
10211.58 527
10212.53 525
10213.49 524
10214.44 479
10215.40 394
10216.35 459
10217.30 479
10218.26 450
10219.21 423
10220.17 393
10221.12 440
10222.08 455
10223.03 402
10223.99 429
10224.94 427
10225.90 406
10226.85 457
10227.81 470
10228.76 438
10229.72 424
10230.67 402
10231.63 440
10232.58 445
10233.54 499
10234.49 490
10235.45 497
10236.40 569
10237.36 522
10238.31 547
10239.27 487
10240.22 438
10241.18 473
10242.14 415
10243.09 432
10244.05 418
10245.00 334
10245.96 381
10246.91 389
10247.87 366
10248.83 374
10249.78 347
10250.74 375
10251.69 353
10252.65 377
10253.61 356
10254.56 342
10255.52 358
10256.48 331
10257.43 346
10258.39 337
10259.34 357
10260.30 366
10261.26 350
10262.21 308
10263.17 358
10264.13 366
10265.08 334
10266.04 326
10267.00 311
10267.95 306
10268.91 306
10269.87 330
10270.82 290
10271.78 309
10272.74 333
10273.70 364
10274.65 311
10275.61 308
10276.57 342
10277.52 338
10278.48 315
10279.44 354
10280.40 326
10281.35 355
10282.31 328
10283.27 358
10284.23 338
10285.18 361
10286.14 330
10287.10 304
10288.06 277
10289.02 286
10289.97 336
10290.93 356
10291.89 306
10292.85 338
10293.81 392
10294.76 331
10295.72 372
10296.68 302
10297.64 328
10298.60 318
10299.55 315
10300.51 342
10301.47 338
10302.43 341
10303.39 342
10304.35 354
10305.31 294
10306.26 341
10307.22 320
10308.18 339
10309.14 289
10310.10 278
10311.06 327
10312.02 319
10312.98 328
10313.93 319
10314.89 357
10315.85 336
10316.81 329
10317.77 320
10318.73 313
10319.69 310
10320.65 299
10321.61 324
10322.57 299
10323.53 282
10324.49 306
10325.45 309
10326.40 314
10327.36 306
10328.32 326
10329.28 322
10330.24 336
10331.20 330
10332.16 356
10333.12 353
10334.08 330
10335.04 340
10336.00 355
10336.96 347
10337.92 270
10338.88 294
10339.84 338
10340.80 307
10341.76 337
10342.72 339
10343.68 293
10344.64 302
10345.61 305
10346.57 292
10347.53 299
10348.49 288
10349.45 325
10350.41 317
10351.37 311
10352.33 275
10353.29 315
10354.25 296
10355.21 315
10356.17 270
10357.13 291
10358.10 322
10359.06 327
10360.02 289
10360.98 311
10361.94 313
10362.90 304
10363.86 320
10364.82 285
10365.79 296
10366.75 314
10367.71 319
10368.67 296
10369.63 330
10370.59 302
10371.55 267
10372.52 258
10373.48 271
10374.44 293
10375.40 313
10376.36 304
10377.33 258
10378.29 291
10379.25 288
10380.21 276
10381.17 289
10382.14 262
10383.10 276
10384.06 280
10385.02 259
10385.98 266
10386.95 291
10387.91 269
10388.87 298
10389.83 278
10390.80 280
10391.76 245
10392.72 257
10393.68 307
10394.65 270
10395.61 249
10396.57 261
10397.54 265
10398.50 300
10399.46 302
10400.42 299
10401.39 290
10402.35 266
10403.31 282
10404.28 276
10405.24 268
10406.20 259
10407.17 281
10408.13 263
10409.09 283
10410.06 260
10411.02 267
10411.98 253
10412.95 274
10413.91 239
10414.88 256
10415.84 298
10416.80 303
10417.77 287
10418.73 296
10419.69 310
10420.66 302
10421.62 293
10422.59 251
10423.55 268
10424.51 300
10425.48 288
10426.44 294
10427.41 282
10428.37 255
10429.34 237
10430.30 276
10431.26 235
10432.23 237
10433.19 275
10434.16 260
10435.12 236
10436.09 243
10437.05 259
10438.02 252
10438.98 266
10439.95 273
10440.91 265
10441.88 228
10442.84 232
10443.81 256
10444.77 262
10445.74 224
10446.70 224
10447.67 280
10448.63 278
10449.60 256
10450.56 269
10451.53 270
10452.49 237
10453.46 244
10454.42 238
10455.39 229
10456.36 267
10457.32 234
10458.29 255
10459.25 267
10460.22 264
10461.18 260
10462.15 272
10463.12 276
10464.08 275
10465.05 256
10466.01 252
10466.98 277
10467.95 256
10468.91 260
10469.88 264
10470.84 230
10471.81 253
10472.78 271
10473.74 224
10474.71 234
10475.68 264
10476.64 283
10477.61 247
10478.58 235
10479.54 250
10480.51 251
10481.48 224
10482.44 274
10483.41 262
10484.38 258
10485.34 257
10486.31 221
10487.28 250
10488.25 258
10489.21 215
10490.18 238
10491.15 215
10492.11 222
10493.08 228
10494.05 231
10495.02 236
10495.98 199
10496.95 238
10497.92 245
10498.89 234
10499.85 220
10500.82 235
10501.79 236
10502.76 219
10503.72 240
10504.69 241
10505.66 221
10506.63 204
10507.60 225
10508.56 231
10509.53 221
10510.50 196
10511.47 230
10512.44 270
10513.40 259
10514.37 217
10515.34 220
10516.31 227
10517.28 239
10518.25 247
10519.22 244
10520.18 214
10521.15 249
10522.12 251
10523.09 226
10524.06 214
10525.03 217
10526.00 233
10526.96 271
10527.93 257
10528.90 278
10529.87 236
10530.84 250
10531.81 237
10532.78 204
10533.75 231
10534.72 217
10535.69 235
10536.66 220
10537.63 254
10538.59 247
10539.56 225
10540.53 227
10541.50 259
10542.47 198
10543.44 239
10544.41 276
10545.38 262
10546.35 274
10547.32 256
10548.29 194
10549.26 205
10550.23 223
10551.20 213
10552.17 234
10553.14 230
10554.11 215
10555.08 228
10556.05 257
10557.02 245
10557.99 246
10558.96 259
10559.93 256
10560.90 234
10561.87 235
10562.84 229
10563.81 244
10564.79 217
10565.76 257
10566.73 255
10567.70 254
10568.67 254
10569.64 240
10570.61 218
10571.58 213
10572.55 238
10573.52 279
10574.49 250
10575.47 191
10576.44 223
10577.41 252
10578.38 229
10579.35 202
10580.32 229
10581.29 241
10582.26 227
10583.24 233
10584.21 237
10585.18 242
10586.15 252
10587.12 249
10588.09 270
10589.07 218
10590.04 250
10591.01 209
10591.98 236
10592.95 242
10593.92 266
10594.90 249
10595.87 283
10596.84 227
10597.81 223
10598.78 221
10599.76 234
10600.73 239
10601.70 227
10602.67 264
10603.65 253
10604.62 243
10605.59 265
10606.56 228
10607.54 219
10608.51 237
10609.48 225
10610.45 238
10611.43 268
10612.40 237
10613.37 237
10614.35 258
10615.32 247
10616.29 273
10617.26 223
10618.24 249
10619.21 269
10620.18 265
10621.16 288
10622.13 290
10623.10 270
10624.08 264
10625.05 277
10626.02 270
10627.00 235
10627.97 242
10628.94 280
10629.92 294
10630.89 256
10631.87 247
10632.84 264
10633.81 284
10634.79 263
10635.76 291
10636.73 309
10637.71 326
10638.68 360
10639.66 360
10640.63 399
10641.60 333
10642.58 350
10643.55 314
10644.53 308
10645.50 290
10646.48 239
10647.45 269
10648.43 291
10649.40 266
10650.37 277
10651.35 247
10652.32 222
10653.30 252
10654.27 218
10655.25 208
10656.22 253
10657.20 254
10658.17 243
10659.15 227
10660.12 290
10661.10 262
10662.07 255
10663.05 281
10664.02 250
10665.00 269
10665.97 235
10666.95 258
10667.92 270
10668.90 251
10669.87 231
10670.85 243
10671.83 225
10672.80 277
10673.78 252
10674.75 279
10675.73 286
10676.70 236
10677.68 242
10678.66 270
10679.63 250
10680.61 307
10681.58 235
10682.56 286
10683.54 277
10684.51 252
10685.49 297
10686.46 256
10687.44 236
10688.42 263
10689.39 229
10690.37 202
10691.35 212
10692.32 217
10693.30 228
10694.28 266
10695.25 211
10696.23 234
10697.21 229
10698.18 224
10699.16 219
10700.14 238
10701.11 239
10702.09 230
10703.07 203
10704.04 230
10705.02 248
10706.00 231
10706.97 244
10707.95 236
10708.93 288
10709.91 274
10710.88 234
10711.86 250
10712.84 249
10713.82 225
10714.79 228
10715.77 213
10716.75 231
10717.73 255
10718.70 262
10719.68 248
10720.66 237
10721.64 222
10722.61 245
10723.59 258
10724.57 252
10725.55 221
10726.53 240
10727.50 229
10728.48 238
10729.46 253
10730.44 203
10731.42 206
10732.40 220
10733.37 218
10734.35 229
10735.33 239
10736.31 229
10737.29 242
10738.27 223
10739.25 240
10740.22 235
10741.20 252
10742.18 230
10743.16 229
10744.14 248
10745.12 227
10746.10 252
10747.08 222
10748.05 255
10749.03 227
10750.01 220
10750.99 256
10751.97 257
10752.95 238
10753.93 233
10754.91 227
10755.89 242
10756.87 260
10757.85 274
10758.83 244
10759.81 259
10760.79 237
10761.77 242
10762.75 268
10763.73 255
10764.71 255
10765.68 252
10766.66 250
10767.64 276
10768.62 281
10769.60 242
10770.58 251
10771.56 247
10772.54 225
10773.53 257
10774.51 250
10775.49 264
10776.47 254
10777.45 228
10778.43 271
10779.41 248
10780.39 262
10781.37 284
10782.35 261
10783.33 264
10784.31 270
10785.29 260
10786.27 288
10787.25 281
10788.23 267
10789.21 230
10790.20 267
10791.18 229
10792.16 218
10793.14 264
10794.12 274
10795.10 278
10796.08 257
10797.06 297
10798.04 294
10799.03 252
10800.01 273
10800.99 264
10801.97 258
10802.95 258
10803.93 215
10804.91 264
10805.90 222
10806.88 238
10807.86 256
10808.84 270
10809.82 233
10810.81 258
10811.79 280
10812.77 246
10813.75 273
10814.73 246
10815.72 274
10816.70 261
10817.68 293
10818.66 248
10819.64 254
10820.63 272
10821.61 226
10822.59 250
10823.57 258
10824.56 275
10825.54 258
10826.52 294
10827.50 265
10828.49 255
10829.47 255
10830.45 289
10831.44 223
10832.42 226
10833.40 245
10834.38 280
10835.37 265
10836.35 252
10837.33 301
10838.32 249
10839.30 238
10840.28 235
10841.27 236
10842.25 273
10843.23 292
10844.22 272
10845.20 261
10846.18 281
10847.17 290
10848.15 261
10849.13 272
10850.12 274
10851.10 258
10852.09 261
10853.07 250
10854.05 292
10855.04 287
10856.02 270
10857.00 295
10857.99 257
10858.97 242
10859.96 303
10860.94 291
10861.93 282
10862.91 282
10863.89 263
10864.88 305
10865.86 303
10866.85 312
10867.83 269
10868.82 313
10869.80 305
10870.79 249
10871.77 255
10872.75 269
10873.74 251
10874.72 283
10875.71 298
10876.69 286
10877.68 306
10878.66 300
10879.65 301
10880.63 341
10881.62 329
10882.60 329
10883.59 297
10884.57 342
10885.56 311
10886.55 361
10887.53 375
10888.52 350
10889.50 322
10890.49 321
10891.47 354
10892.46 327
10893.44 331
10894.43 322
10895.42 347
10896.40 371
10897.39 346
10898.37 318
10899.36 322
10900.34 336
10901.33 361
10902.32 351
10903.30 385
10904.29 357
10905.27 351
10906.26 352
10907.25 342
10908.23 335
10909.22 352
10910.21 361
10911.19 393
10912.18 337
10913.17 364
10914.15 419
10915.14 460
10916.13 463
10917.11 429
10918.10 454
10919.09 424
10920.07 409
10921.06 406
10922.05 427
10923.03 390
10924.02 393
10925.01 417
10926.00 458
10926.98 465
10927.97 416
10928.96 422
10929.94 394
10930.93 490
10931.92 418
10932.91 450
10933.89 443
10934.88 439
10935.87 427
10936.86 435
10937.84 471
10938.83 486
10939.82 533
10940.81 504
10941.80 532
10942.78 494
10943.77 510
10944.76 470
10945.75 484
10946.74 515
10947.72 551
10948.71 529
10949.70 582
10950.69 609
10951.68 603
10952.66 608
10953.65 715
10954.64 846
10955.63 911
10956.62 973
10957.61 940
10958.60 1023
10959.58 984
10960.57 1003
10961.56 877
10962.55 913
10963.54 865
10964.53 793
10965.52 710
10966.51 725
10967.49 709
10968.48 671
10969.47 653
10970.46 647
10971.45 625
10972.44 641
10973.43 623
10974.42 623
10975.41 630
10976.40 602
10977.39 638
10978.38 660
10979.37 642
10980.36 664
10981.35 664
10982.34 700
10983.32 695
10984.31 656
10985.30 677
10986.29 728
10987.28 741
10988.27 764
10989.26 664
10990.25 713
10991.24 684
10992.23 777
10993.22 884
10994.21 923
10995.20 1056
10996.20 1192
10997.19 1419
10998.18 1541
10999.17 1631
11000.16 1761
11001.15 1659
11002.14 1703
11003.13 1546
11004.12 1310
11005.11 1122
11006.10 1029
11007.09 1022
11008.08 936
11009.07 794
11010.06 688
11011.06 715
11012.05 668
11013.04 673
11014.03 654
11015.02 682
11016.01 626
11017.00 580
11017.99 616
11018.98 597
11019.98 606
11020.97 577
11021.96 606
11022.95 581
11023.94 560
11024.93 507
11025.93 495
11026.92 541
11027.91 543
11028.90 530
11029.89 493
11030.88 489
11031.88 472
11032.87 462
11033.86 508
11034.85 556
11035.84 493
11036.84 512
11037.83 505
11038.82 503
11039.81 509
11040.81 575
11041.80 489
11042.79 467
11043.78 487
11044.77 495
11045.77 470
11046.76 412
11047.75 479
11048.75 419
11049.74 414
11050.73 394
11051.72 402
11052.72 369
11053.71 394
11054.70 446
11055.70 425
11056.69 415
11057.68 423
11058.67 400
11059.67 409
11060.66 421
11061.65 423
11062.65 420
11063.64 425
11064.63 423
11065.63 407
11066.62 468
11067.61 455
11068.61 461
11069.60 459
11070.60 467
11071.59 452
11072.58 456
11073.58 438
11074.57 441
11075.56 481
11076.56 436
11077.55 462
11078.55 439
11079.54 455
11080.53 409
11081.53 397
11082.52 440
11083.52 443
11084.51 433
11085.51 440
11086.50 382
11087.49 398
11088.49 410
11089.48 444
11090.48 392
11091.47 377
11092.47 384
11093.46 396
11094.46 407
11095.45 345
11096.45 403
11097.44 427
11098.44 417
11099.43 362
11100.43 382
11101.42 358
11102.42 445
11103.41 412
11104.41 363
11105.40 352
11106.40 341
11107.39 382
11108.39 400
11109.38 351
11110.38 342
11111.37 376
11112.37 344
11113.37 379
11114.36 330
11115.36 346
11116.35 389
11117.35 411
11118.34 406
11119.34 406
11120.34 327
11121.33 351
11122.33 417
11123.32 417
11124.32 383
11125.32 424
11126.31 455
11127.31 368
11128.30 366
11129.30 434
11130.30 442
11131.29 372
11132.29 399
11133.29 408
11134.28 408
11135.28 360
11136.28 342
11137.27 317
11138.27 334
11139.27 374
11140.26 394
11141.26 330
11142.26 327
11143.25 321
11144.25 395
11145.25 381
11146.24 392
11147.24 336
11148.24 355
11149.24 358
11150.23 344
11151.23 341
11152.23 322
11153.23 364
11154.22 348
11155.22 366
11156.22 365
11157.22 342
11158.21 342
11159.21 342
11160.21 342
11161.21 356
11162.20 372
11163.20 335
11164.20 331
11165.20 309
11166.20 320
11167.19 324
11168.19 353
11169.19 376
11170.19 379
11171.19 364
11172.18 378
11173.18 382
11174.18 364
11175.18 374
11176.18 382
11177.18 386
11178.17 384
11179.17 367
11180.17 357
11181.17 378
11182.17 396
11183.17 425
11184.17 404
11185.16 428
11186.16 446
11187.16 411
11188.16 394
11189.16 395
11190.16 452
11191.16 413
11192.16 418
11193.16 435
11194.16 424
11195.16 428
11196.15 444
11197.15 402
11198.15 391
11199.15 385
11200.15 392
11201.15 361
11202.15 365
11203.15 363
11204.15 391
11205.15 357
11206.15 370
11207.15 436
11208.15 417
11209.15 381
11210.15 416
11211.15 379
11212.15 343
11213.15 328
11214.15 360
11215.15 339
11216.15 323
11217.15 353
11218.15 367
11219.15 322
11220.15 319
11221.15 327
11222.15 302
11223.15 335
11224.15 325
11225.15 309
11226.15 321
11227.16 320
11228.16 279
11229.16 266
11230.16 318
11231.16 306
11232.16 316
11233.16 372
11234.16 341
11235.16 320
11236.16 310
11237.16 354
11238.17 318
11239.17 325
11240.17 277
11241.17 254
11242.17 274
11243.17 303
11244.17 309
11245.18 312
11246.18 307
11247.18 352
11248.18 336
11249.18 309
11250.18 299
11251.19 315
11252.19 323
11253.19 318
11254.19 311
11255.19 266
11256.19 301
11257.20 298
11258.20 296
11259.20 294
11260.20 308
11261.21 320
11262.21 337
11263.21 344
11264.21 348
11265.21 338
11266.22 336
11267.22 341
11268.22 345
11269.22 307
11270.23 329
11271.23 320
11272.23 326
11273.24 369
11274.24 399
11275.24 363
11276.24 374
11277.25 382
11278.25 385
11279.25 386
11280.26 379
11281.26 383
11282.26 387
11283.27 376
11284.27 362
11285.27 411
11286.28 379
11287.28 343
11288.28 332
11289.29 323
11290.29 286
11291.29 284
11292.30 362
11293.30 331
11294.30 277
11295.31 312
11296.31 352
11297.31 339
11298.32 351
11299.32 323
11300.33 340
11301.33 296
11302.33 328
11303.34 312
11304.34 312
11305.35 352
11306.35 365
11307.36 366
11308.36 357
11309.36 394
11310.37 413
11311.37 448
11312.38 457
11313.38 418
11314.39 486
11315.39 492
11316.40 430
11317.40 394
11318.41 407
11319.41 410
11320.41 420
11321.42 386
11322.42 369
11323.43 313
11324.43 319
11325.44 310
11326.44 279
11327.45 328
11328.46 339
11329.46 286
11330.47 310
11331.47 298
11332.48 255
11333.48 290
11334.49 305
11335.49 274
11336.50 265
11337.50 304
11338.51 289
11339.52 286
11340.52 287
11341.53 269
11342.53 279
11343.54 310
11344.54 268
11345.55 233
11346.56 266
11347.56 225
11348.57 251
11349.58 311
11350.58 269
11351.59 267
11352.59 273
11353.60 330
11354.61 281
11355.61 292
11356.62 301
11357.63 271
11358.63 317
11359.64 319
11360.65 292
11361.65 276
11362.66 304
11363.67 282
11364.67 281
11365.68 267
11366.69 269
11367.69 288
11368.70 248
11369.71 293
11370.71 257
11371.72 283
11372.73 253
11373.74 267
11374.74 291
11375.75 244
11376.76 248
11377.77 240
11378.77 240
11379.78 252
11380.79 277
11381.80 292
11382.80 289
11383.81 259
11384.82 270
11385.83 285
11386.83 293
11387.84 271
11388.85 274
11389.86 277
11390.87 257
11391.87 259
11392.88 270
11393.89 252
11394.90 284
11395.91 287
11396.91 303
11397.92 279
11398.93 273
11399.94 267
11400.95 294
11401.96 260
11402.97 274
11403.97 256
11404.98 232
11405.99 268
11407.00 238
11408.01 248
11409.02 237
11410.03 262
11411.03 268
11412.04 291
11413.05 279
11414.06 251
11415.07 246
11416.08 280
11417.09 258
11418.10 240
11419.11 279
11420.12 248
11421.13 249
11422.14 241
11423.14 259
11424.15 247
11425.16 288
11426.17 248
11427.18 281
11428.19 286
11429.20 287
11430.21 255
11431.22 275
11432.23 255
11433.24 298
11434.25 237
11435.26 266
11436.27 279
11437.28 244
11438.29 239
11439.30 229
11440.31 261
11441.32 228
11442.33 231
11443.34 252
11444.35 239
11445.36 262
11446.37 263
11447.38 268
11448.39 290
11449.41 262
11450.42 257
11451.43 270
11452.44 270
11453.45 272
11454.46 226
11455.47 252
11456.48 235
11457.49 241
11458.50 267
11459.51 314
11460.52 223
11461.54 255
11462.55 264
11463.56 240
11464.57 258
11465.58 270
11466.59 244
11467.60 239
11468.62 265
11469.63 271
11470.64 274
11471.65 290
11472.66 313
11473.67 247
11474.68 289
11475.70 291
11476.71 277
11477.72 258
11478.73 250
11479.74 250
11480.76 255
11481.77 280
11482.78 257
11483.79 266
11484.80 263
11485.82 250
11486.83 263
11487.84 281
11488.85 221
11489.87 232
11490.88 257
11491.89 258
11492.90 271
11493.92 270
11494.93 246
11495.94 237
11496.95 223
11497.97 217
11498.98 286
11499.99 257
11501.00 283
11502.02 239
11503.03 265
11504.04 258
11505.06 247
11506.07 254
11507.08 242
11508.10 254
11509.11 242
11510.12 246
11511.14 220
11512.15 226
11513.16 236
11514.18 232
11515.19 284
11516.20 218
11517.22 215
11518.23 243
11519.24 242
11520.26 242
11521.27 246
11522.29 275
11523.30 226
11524.31 241
11525.33 269
11526.34 268
11527.35 269
11528.37 240
11529.38 278
11530.40 264
11531.41 247
11532.43 240
11533.44 278
11534.45 250
11535.47 236
11536.48 242
11537.50 248
11538.51 266
11539.53 289
11540.54 287
11541.56 277
11542.57 291
11543.59 252
11544.60 281
11545.61 269
11546.63 263
11547.64 276
11548.66 256
11549.67 278
11550.69 254
11551.70 290
11552.72 314
11553.74 289
11554.75 330
11555.77 279
11556.78 292
11557.80 302
11558.81 337
11559.83 277
11560.84 304
11561.86 290
11562.87 308
11563.89 310
11564.91 313
11565.92 284
11566.94 296
11567.95 321
11568.97 318
11569.98 288
11571.00 284
11572.02 376
11573.03 312
11574.05 313
11575.06 286
11576.08 331
11577.10 344
11578.11 381
11579.13 326
11580.15 340
11581.16 360
11582.18 385
11583.20 373
11584.21 404
11585.23 392
11586.25 395
11587.26 417
11588.28 424
11589.30 434
11590.31 423
11591.33 425
11592.35 444
11593.36 465
11594.38 526
11595.40 555
11596.41 564
11597.43 567
11598.45 689
11599.47 813
11600.48 943
11601.50 1039
11602.52 1022
11603.53 1096
11604.55 1018
11605.57 1009
11606.59 1041
11607.60 899
11608.62 816
11609.64 731
11610.66 633
11611.68 538
11612.69 497
11613.71 519
11614.73 451
11615.75 422
11616.76 422
11617.78 393
11618.80 397
11619.82 376
11620.84 343
11621.86 329
11622.87 353
11623.89 347
11624.91 349
11625.93 332
11626.95 319
11627.97 327
11628.98 321
11630.00 351
11631.02 310
11632.04 293
11633.06 388
11634.08 323
11635.10 313
11636.11 323
11637.13 291
11638.15 314
11639.17 309
11640.19 314
11641.21 278
11642.23 294
11643.25 306
11644.27 286
11645.29 275
11646.31 255
11647.32 297
11648.34 333
11649.36 301
11650.38 290
11651.40 275
11652.42 280
11653.44 255
11654.46 223
11655.48 241
11656.50 294
11657.52 289
11658.54 291
11659.56 269
11660.58 277
11661.60 293
11662.62 287
11663.64 289
11664.66 296
11665.68 254
11666.70 262
11667.72 262
11668.74 246
11669.76 255
11670.78 242
11671.80 254
11672.82 270
11673.84 283
11674.86 296
11675.88 293
11676.90 277
11677.92 309
11678.95 295
11679.97 282
11680.99 274
11682.01 301
11683.03 257
11684.05 244
11685.07 287
11686.09 311
11687.11 284
11688.13 279
11689.16 322
11690.18 284
11691.20 334
11692.22 316
11693.24 288
11694.26 244
11695.28 279
11696.30 310
11697.33 278
11698.35 296
11699.37 274
11700.39 289
11701.41 277
11702.43 283
11703.46 302
11704.48 291
11705.50 265
11706.52 270
11707.54 308
11708.57 300
11709.59 266
11710.61 279
11711.63 241
11712.65 244
11713.68 260
11714.70 247
11715.72 285
11716.74 275
11717.77 278
11718.79 282
11719.81 274
11720.83 291
11721.86 290
11722.88 279
11723.90 252
11724.92 269
11725.95 255
11726.97 274
11727.99 259
11729.01 252
11730.04 248
11731.06 245
11732.08 233
11733.11 254
11734.13 228
11735.15 260
11736.18 276
11737.20 251
11738.22 261
11739.25 247
11740.27 265
11741.29 247
11742.32 263
11743.34 262
11744.36 260
11745.39 203
11746.41 238
11747.43 274
11748.46 258
11749.48 289
11750.51 276
11751.53 276
11752.55 247
11753.58 204
11754.60 247
11755.63 255
11756.65 265
11757.67 264
11758.70 224
11759.72 229
11760.75 214
11761.77 267
11762.80 223
11763.82 229
11764.84 221
11765.87 226
11766.89 220
11767.92 242
11768.94 241
11769.97 292
11770.99 240
11772.02 244
11773.04 267
11774.07 303
11775.09 298
11776.12 277
11777.14 266
11778.17 278
11779.19 282
11780.22 268
11781.24 275
11782.27 273
11783.29 260
11784.32 274
11785.34 246
11786.37 260
11787.39 254
11788.42 274
11789.45 221
11790.47 230
11791.50 253
11792.52 236
11793.55 240
11794.57 240
11795.60 292
11796.63 250
11797.65 248
11798.68 268
11799.70 275
11800.73 311
11801.75 285
11802.78 220
11803.81 250
11804.83 269
11805.86 298
11806.89 292
11807.91 280
11808.94 284
11809.97 263
11810.99 238
11812.02 261
11813.04 280
11814.07 269
11815.10 259
11816.12 254
11817.15 259
11818.18 313
11819.21 240
11820.23 263
11821.26 255
11822.29 255
11823.31 295
11824.34 280
11825.37 294
11826.39 278
11827.42 285
11828.45 263
11829.48 255
11830.50 272
11831.53 296
11832.56 297
11833.59 256
11834.61 278
11835.64 287
11836.67 277
11837.70 237
11838.72 269
11839.75 289
11840.78 293
11841.81 269
11842.83 290
11843.86 298
11844.89 263
11845.92 282
11846.95 325
11847.97 305
11849.00 318
11850.03 323
11851.06 274
11852.09 267
11853.12 321
11854.14 277
11855.17 264
11856.20 292
11857.23 317
11858.26 342
11859.29 306
11860.32 357
11861.34 311
11862.37 279
11863.40 292
11864.43 304
11865.46 305
11866.49 322
11867.52 346
11868.55 356
11869.57 346
11870.60 337
11871.63 351
11872.66 329
11873.69 311
11874.72 345
11875.75 341
11876.78 341
11877.81 358
11878.84 376
11879.87 357
11880.90 389
11881.93 367
11882.96 362
11883.99 392
11885.02 422
11886.05 440
11887.08 415
11888.11 403
11889.14 376
11890.16 427
11891.19 464
11892.22 451
11893.26 430
11894.29 499
11895.32 543
11896.35 491
11897.38 472
11898.41 537
11899.44 584
11900.47 630
11901.50 605
11902.53 679
11903.56 687
11904.59 642
11905.62 589
11906.65 564
11907.68 532
11908.71 533
11909.74 518
11910.77 492
11911.80 469
11912.83 505
11913.87 504
11914.90 473
11915.93 505
11916.96 508
11917.99 507
11919.02 451
11920.05 454
11921.08 501
11922.11 536
11923.15 528
11924.18 647
11925.21 649
11926.24 672
11927.27 756
11928.30 860
11929.34 980
11930.37 1050
11931.40 1085
11932.43 1167
11933.46 1107
11934.49 1014
11935.53 896
11936.56 895
11937.59 720
11938.62 696
11939.65 655
11940.69 601
11941.72 598
11942.75 550
11943.78 530
11944.82 451
11945.85 481
11946.88 437
11947.91 435
11948.94 413
11949.98 464
11951.01 409
11952.04 440
11953.08 396
11954.11 434
11955.14 434
11956.17 433
11957.21 405
11958.24 427
11959.27 460
11960.31 432
11961.34 377
11962.37 370
11963.40 409
11964.44 413
11965.47 451
11966.50 429
11967.54 442
11968.57 428
11969.60 416
11970.64 455
11971.67 420
11972.70 426
11973.74 445
11974.77 391
11975.81 408
11976.84 371
11977.87 409
11978.91 422
11979.94 370
11980.97 423
11982.01 411
11983.04 393
11984.08 354
11985.11 384
11986.14 409
11987.18 417
11988.21 412
11989.25 413
11990.28 418
11991.32 449
11992.35 453
11993.38 424
11994.42 347
11995.45 347
11996.49 408
11997.52 400
11998.56 402
11999.59 377
12000.63 394
12001.66 400
12002.70 391
12003.73 405
12004.77 437
12005.80 453
12006.84 446
12007.87 376
12008.91 425
12009.94 450
12010.98 448
12012.01 509
12013.05 451
12014.08 484
12015.12 478
12016.15 508
12017.19 567
12018.22 514
12019.26 562
12020.29 520
12021.33 500
12022.37 500
12023.40 484
12024.44 463
12025.47 453
12026.51 445
12027.54 460
12028.58 484
12029.62 492
12030.65 509
12031.69 502
12032.72 465
12033.76 449
12034.80 467
12035.83 472
12036.87 472
12037.91 468
12038.94 456
12039.98 479
12041.01 448
12042.05 420
12043.09 434
12044.12 477
12045.16 459
12046.20 424
12047.23 477
12048.27 458
12049.31 489
12050.35 461
12051.38 415
12052.42 420
12053.46 473
12054.49 469
12055.53 450
12056.57 457
12057.60 497
12058.64 516
12059.68 489
12060.72 460
12061.75 492
12062.79 462
12063.83 475
12064.87 505
12065.90 484
12066.94 502
12067.98 483
12069.02 517
12070.05 529
12071.09 547
12072.13 522
12073.17 529
12074.21 476
12075.24 493
12076.28 486
12077.32 500
12078.36 494
12079.40 519
12080.43 541
12081.47 536
12082.51 563
12083.55 550
12084.59 485
12085.63 498
12086.66 572
12087.70 527
12088.74 591
12089.78 589
12090.82 589
12091.86 621
12092.90 553
12093.93 585
12094.97 638
12096.01 701
12097.05 762
12098.09 828
12099.13 901
12100.17 918
12101.21 1042
12102.25 1054
12103.28 1016
12104.32 1035
12105.36 1075
12106.40 1036
12107.44 978
12108.48 888
12109.52 783
12110.56 684
12111.60 653
12112.64 607
12113.68 561
12114.72 545
12115.76 536
12116.80 489
12117.84 512
12118.88 486
12119.92 479
12120.96 478
12122.00 513
12123.04 503
12124.08 475
12125.12 476
12126.16 440
12127.20 375
12128.24 436
12129.28 425
12130.32 454
12131.36 486
12132.40 395
12133.44 387
12134.48 375
12135.52 375
12136.56 402
12137.60 431
12138.64 402
12139.68 449
12140.72 416
12141.76 416
12142.81 394
12143.85 365
12144.89 419
12145.93 389
12146.97 389
12148.01 348
12149.05 341
12150.09 311
12151.13 355
12152.18 340
12153.22 350
12154.26 352
12155.30 353
12156.34 363
12157.38 351
12158.42 368
12159.47 362
12160.51 329
12161.55 318
12162.59 340
12163.63 320
12164.67 374
12165.72 331
12166.76 335
12167.80 352
12168.84 340
12169.88 325
12170.93 324
12171.97 342
12173.01 279
12174.05 335
12175.09 324
12176.14 344
12177.18 343
12178.22 405
12179.26 326
12180.31 308
12181.35 342
12182.39 313
12183.43 311
12184.48 322
12185.52 303
12186.56 349
12187.60 365
12188.65 343
12189.69 329
12190.73 324
12191.78 326
12192.82 336
12193.86 349
12194.91 332
12195.95 346
12196.99 318
12198.04 327
12199.08 344
12200.12 301
12201.17 336
12202.21 331
12203.25 360
12204.30 330
12205.34 290
12206.38 296
12207.43 361
12208.47 343
12209.51 303
12210.56 333
12211.60 315
12212.65 327
12213.69 303
12214.73 285
12215.78 307
12216.82 348
12217.87 306
12218.91 309
12219.95 262
12221.00 357
12222.04 353
12223.09 315
12224.13 330
12225.17 294
12226.22 282
12227.26 328
12228.31 343
12229.35 303
12230.40 301
12231.44 337
12232.49 333
12233.53 296
12234.58 288
12235.62 321
12236.67 357
12237.71 326
12238.76 264
12239.80 297
12240.85 326
12241.89 339
12242.94 323
12243.98 281
12245.03 297
12246.07 298
12247.12 345
12248.16 337
12249.21 322
12250.25 293
12251.30 296
12252.34 349
12253.39 335
12254.44 286
12255.48 292
12256.53 309
12257.57 327
12258.62 289
12259.67 263
12260.71 317
12261.76 335
12262.80 282
12263.85 268
12264.90 316
12265.94 290
12266.99 298
12268.03 241
12269.08 255
12270.13 273
12271.17 269
12272.22 270
12273.27 267
12274.31 264
12275.36 272
12276.41 315
12277.45 315
12278.50 301
12279.55 265
12280.59 293
12281.64 271
12282.69 302
12283.73 297
12284.78 309
12285.83 307
12286.87 259
12287.92 266
12288.97 290
12290.01 294
12291.06 272
12292.11 227
12293.16 267
12294.20 289
12295.25 294
12296.30 275
12297.35 274
12298.39 276
12299.44 247
12300.49 241
12301.54 252
12302.58 271
12303.63 293
12304.68 289
12305.73 271
12306.78 256
12307.82 256
12308.87 305
12309.92 282
12310.97 252
12312.02 268
12313.06 244
12314.11 225
12315.16 268
12316.21 251
12317.26 285
12318.31 244
12319.35 236
12320.40 244
12321.45 248
12322.50 228
12323.55 223
12324.60 231
12325.65 243
12326.69 233
12327.74 256
12328.79 223
12329.84 207
12330.89 209
12331.94 190
12332.99 211
12334.04 210
12335.09 198
12336.13 215
12337.18 225
12338.23 242
12339.28 224
12340.33 248
12341.38 239
12342.43 261
12343.48 229
12344.53 214
12345.58 224
12346.63 243
12347.68 236
12348.73 230
12349.78 210
12350.83 228
12351.88 227
12352.93 242
12353.98 257
12355.03 263
12356.08 226
12357.13 229
12358.18 227
12359.23 213
12360.28 225
12361.33 255
12362.38 231
12363.43 241
12364.48 259
12365.53 264
12366.58 243
12367.63 274
12368.68 278
12369.73 244
12370.78 224
12371.83 262
12372.88 236
12373.93 245
12374.98 253
12376.04 235
12377.09 257
12378.14 207
12379.19 249
12380.24 273
12381.29 263
12382.34 212
12383.39 236
12384.44 238
12385.49 253
12386.55 255
12387.60 252
12388.65 235
12389.70 236
12390.75 233
12391.80 252
12392.85 218
12393.91 290
12394.96 263
12396.01 254
12397.06 255
12398.11 235
12399.17 253
12400.22 263
12401.27 213
12402.32 239
12403.37 246
12404.42 265
12405.48 250
12406.53 258
12407.58 247
12408.63 244
12409.69 246
12410.74 218
12411.79 251
12412.84 266
12413.90 272
12414.95 241
12416.00 225
12417.05 291
12418.11 257
12419.16 263
12420.21 269
12421.26 256
12422.32 245
12423.37 230
12424.42 265
12425.48 262
12426.53 281
12427.58 253
12428.63 258
12429.69 276
12430.74 293
12431.79 261
12432.85 253
12433.90 247
12434.95 286
12436.01 248
12437.06 260
12438.11 268
12439.17 278
12440.22 278
12441.28 243
12442.33 255
12443.38 278
12444.44 285
12445.49 270
12446.54 261
12447.60 293
12448.65 277
12449.71 305
12450.76 305
12451.81 278
12452.87 282
12453.92 299
12454.98 252
12456.03 275
12457.08 266
12458.14 288
12459.19 334
12460.25 327
12461.30 322
12462.36 309
12463.41 346
12464.47 380
12465.52 365
12466.58 382
12467.63 346
12468.68 414
12469.74 436
12470.79 476
12471.85 521
12472.90 607
12473.96 604
12475.01 706
12476.07 770
12477.12 777
12478.18 753
12479.24 732
12480.29 747
12481.35 605
12482.40 637
12483.46 583
12484.51 532
12485.57 433
12486.62 412
12487.68 392
12488.73 393
12489.79 398
12490.85 358
12491.90 290
12492.96 324
12494.01 322
12495.07 295
12496.13 324
12497.18 274
12498.24 310
12499.29 327
12500.35 304
12501.41 339
12502.46 317
12503.52 321
12504.57 305
12505.63 281
12506.69 271
12507.74 322
12508.80 323
12509.86 320
12510.91 305
12511.97 287
12513.03 322
12514.08 284
12515.14 309
12516.20 293
12517.25 337
12518.31 330
12519.37 282
12520.42 278
12521.48 277
12522.54 301
12523.60 285
12524.65 286
12525.71 260
12526.77 243
12527.82 267
12528.88 267
12529.94 291
12531.00 274
12532.05 330
12533.11 331
12534.17 316
12535.23 298
12536.28 274
12537.34 250
12538.40 284
12539.46 270
12540.52 346
12541.57 308
12542.63 303
12543.69 265
12544.75 312
12545.81 336
12546.86 306
12547.92 314
12548.98 318
12550.04 333
12551.10 368
12552.15 401
12553.21 404
12554.27 454
12555.33 469
12556.39 455
12557.45 456
12558.51 483
12559.56 460
12560.62 445
12561.68 421
12562.74 428
12563.80 434
12564.86 396
12565.92 380
12566.98 369
12568.03 375
12569.09 318
12570.15 333
12571.21 313
12572.27 346
12573.33 292
12574.39 335
12575.45 307
12576.51 276
12577.57 300
12578.63 309
12579.69 315
12580.75 306
12581.81 299
12582.87 294
12583.93 325
12584.98 289
12586.04 257
12587.10 284
12588.16 316
12589.22 292
12590.28 244
12591.34 309
12592.40 334
12593.46 305
12594.52 276
12595.58 291
12596.64 297
12597.70 298
12598.77 297
12599.83 284
12600.89 272
12601.95 272
12603.01 256
12604.07 273
12605.13 261
12606.19 270
12607.25 300
12608.31 296
12609.37 310
12610.43 309
12611.49 312
12612.55 350
12613.61 328
12614.68 339
12615.74 357
12616.80 329
12617.86 386
12618.92 402
12619.98 377
12621.04 363
12622.10 366
12623.16 381
12624.23 355
12625.29 374
12626.35 306
12627.41 317
12628.47 296
12629.53 299
12630.59 308
12631.66 291
12632.72 303
12633.78 283
12634.84 308
12635.90 291
12636.97 245
12638.03 265
12639.09 284
12640.15 313
12641.21 296
12642.28 316
12643.34 298
12644.40 294
12645.46 275
12646.52 270
12647.59 287
12648.65 275
12649.71 283
12650.77 302
12651.84 305
12652.90 268
12653.96 273
12655.03 281
12656.09 295
12657.15 289
12658.21 254
12659.28 287
12660.34 302
12661.40 282
12662.46 272
12663.53 270
12664.59 280
12665.65 293
12666.72 282
12667.78 264
12668.84 289
12669.91 300
12670.97 283
12672.03 301
12673.10 279
12674.16 278
12675.22 257
12676.29 302
12677.35 315
12678.42 340
12679.48 345
12680.54 284
12681.61 295
12682.67 282
12683.73 295
12684.80 286
12685.86 326
12686.93 344
12687.99 337
12689.05 296
12690.12 326
12691.18 350
12692.25 306
12693.31 307
12694.38 326
12695.44 357
12696.50 370
12697.57 399
12698.63 408
12699.70 402
12700.76 413
12701.83 442
12702.89 445
12703.96 431
12705.02 456
12706.09 438
12707.15 432
12708.22 397
12709.28 422
12710.35 384
12711.41 410
12712.48 393
12713.54 358
12714.61 353
12715.67 367
12716.74 333
12717.80 402
12718.87 360
12719.93 312
12721.00 332
12722.06 357
12723.13 327
12724.19 292
12725.26 305
12726.33 340
12727.39 351
12728.46 294
12729.52 321
12730.59 327
12731.66 349
12732.72 330
12733.79 345
12734.85 324
12735.92 343
12736.99 323
12738.05 346
12739.12 360
12740.18 333
12741.25 329
12742.32 334
12743.38 326
12744.45 287
12745.52 307
12746.58 300
12747.65 295
12748.72 270
12749.78 303
12750.85 290
12751.92 305
12752.98 279
12754.05 244
12755.12 237
12756.18 266
12757.25 266
12758.32 248
12759.38 227
12760.45 221
12761.52 270
12762.59 256
12763.65 219
12764.72 232
12765.79 242
12766.85 255
12767.92 262
12768.99 211
12770.06 218
12771.12 253
12772.19 237
12773.26 271
12774.33 254
12775.40 253
12776.46 258
12777.53 272
12778.60 233
12779.67 256
12780.73 255
12781.80 288
12782.87 237
12783.94 218
12785.01 269
12786.08 292
12787.14 296
12788.21 295
12789.28 257
12790.35 265
12791.42 275
12792.49 241
12793.55 289
12794.62 259
12795.69 237
12796.76 296
12797.83 305
12798.90 274
12799.97 280
12801.03 276
12802.10 282
12803.17 257
12804.24 280
12805.31 266
12806.38 235
12807.45 233
12808.52 281
12809.59 267
12810.66 291
12811.72 313
12812.79 324
12813.86 317
12814.93 309
12816.00 342
12817.07 321
12818.14 308
12819.21 305
12820.28 320
12821.35 295
12822.42 315
12823.49 305
12824.56 283
12825.63 314
12826.70 288
12827.77 286
12828.84 298
12829.91 284
12830.98 253
12832.05 263
12833.12 234
12834.19 258
12835.26 267
12836.33 282
12837.40 285
12838.47 271
12839.54 239
12840.61 270
12841.68 259
12842.75 224
12843.82 230
12844.89 225
12845.96 231
12847.04 243
12848.11 219
12849.18 223
12850.25 211
12851.32 232
12852.39 242
12853.46 234
12854.53 248
12855.60 256
12856.67 234
12857.75 261
12858.82 233
12859.89 195
12860.96 205
12862.03 227
12863.10 204
12864.17 227
12865.24 197
12866.32 224
12867.39 228
12868.46 193
12869.53 201
12870.60 209
12871.67 205
12872.75 228
12873.82 211
12874.89 231
12875.96 211
12877.03 191
12878.11 195
12879.18 223
12880.25 245
12881.32 202
12882.39 205
12883.47 181
12884.54 206
12885.61 213
12886.68 206
12887.76 213
12888.83 218
12889.90 222
12890.97 205
12892.05 199
12893.12 189
12894.19 202
12895.27 203
12896.34 180
12897.41 205
12898.48 173
12899.56 187
12900.63 213
12901.70 252
12902.78 214
12903.85 203
12904.92 210
12905.99 196
12907.07 196
12908.14 209
12909.21 200
12910.29 185
12911.36 168
12912.44 198
12913.51 217
12914.58 196
12915.66 181
12916.73 206
12917.80 209
12918.88 203
12919.95 196
12921.02 166
12922.10 192
12923.17 221
12924.25 188
12925.32 164
12926.39 184
12927.47 228
12928.54 219
12929.62 196
12930.69 180
12931.77 186
12932.84 189
12933.91 188
12934.99 211
12936.06 189
12937.14 201
12938.21 200
12939.29 227
12940.36 204
12941.44 173
12942.51 165
12943.59 177
12944.66 167
12945.73 206
12946.81 188
12947.88 185
12948.96 199
12950.03 209
12951.11 175
12952.18 185
12953.26 198
12954.34 214
12955.41 202
12956.49 201
12957.56 192
12958.64 183
12959.71 177
12960.79 178
12961.86 191
12962.94 223
12964.01 193
12965.09 186
12966.17 167
12967.24 185
12968.32 202
12969.39 190
12970.47 172
12971.54 178
12972.62 188
12973.70 173
12974.77 169
12975.85 187
12976.93 172
12978.00 198
12979.08 188
12980.15 164
12981.23 171
12982.31 174
12983.38 187
12984.46 221
12985.54 176
12986.61 197
12987.69 208
12988.77 202
12989.84 174
12990.92 199
12992.00 191
12993.07 213
12994.15 195
12995.23 193
12996.30 206
12997.38 183
12998.46 199
12999.53 208
13000.61 196
13001.69 177
13002.77 196
13003.84 198
13004.92 226
13006.00 192
13007.08 193
13008.15 219
13009.23 207
13010.31 205
13011.39 186
13012.46 200
13013.54 189
13014.62 182
13015.70 192
13016.77 213
13017.85 182
13018.93 190
13020.01 175
13021.09 188
13022.16 181
13023.24 199
13024.32 224
13025.40 173
13026.48 201
13027.56 202
13028.63 212
13029.71 193
13030.79 208
13031.87 224
13032.95 201
13034.03 199
13035.10 203
13036.18 183
13037.26 193
13038.34 214
13039.42 180
13040.50 206
13041.58 204
13042.66 230
13043.73 229
13044.81 231
13045.89 202
13046.97 219
13048.05 208
13049.13 238
13050.21 221
13051.29 227
13052.37 245
13053.45 250
13054.53 230
13055.61 216
13056.69 202
13057.76 247
13058.84 237
13059.92 225
13061.00 231
13062.08 211
13063.16 228
13064.24 219
13065.32 207
13066.40 168
13067.48 226
13068.56 233
13069.64 194
13070.72 213
13071.80 202
13072.88 213
13073.96 243
13075.04 195
13076.12 210
13077.20 231
13078.28 237
13079.36 235
13080.44 213
13081.53 207
13082.61 195
13083.69 206
13084.77 255
13085.85 225
13086.93 191
13088.01 178
13089.09 237
13090.17 211
13091.25 188
13092.33 182
13093.41 194
13094.49 207
13095.58 207
13096.66 204
13097.74 208
13098.82 189
13099.90 196
13100.98 212
13102.06 205
13103.14 225
13104.23 199
13105.31 205
13106.39 179
13107.47 200
13108.55 181
13109.63 194
13110.72 200
13111.80 236
13112.88 180
13113.96 180
13115.04 188
13116.13 194
13117.21 193
13118.29 179
13119.37 189
13120.45 205
13121.54 223
13122.62 247
13123.70 233
13124.78 230
13125.86 215
13126.95 196
13128.03 194
13129.11 193
13130.19 206
13131.28 199
13132.36 213
13133.44 194
13134.52 208
13135.61 169
13136.69 191
13137.77 201
13138.86 209
13139.94 207
13141.02 166
13142.11 191
13143.19 190
13144.27 194
13145.35 215
13146.44 261
13147.52 222
13148.60 217
13149.69 211
13150.77 200
13151.85 188
13152.94 215
13154.02 211
13155.10 190
13156.19 209
13157.27 233
13158.36 219
13159.44 208
13160.52 203
13161.61 213
13162.69 205
13163.77 199
13164.86 234
13165.94 244
13167.03 232
13168.11 196
13169.19 194
13170.28 192
13171.36 210
13172.45 193
13173.53 194
13174.62 219
13175.70 200
13176.79 215
13177.87 186
13178.95 182
13180.04 221
13181.12 228
13182.21 207
13183.29 225
13184.38 221
13185.46 228
13186.55 212
13187.63 223
13188.72 200
13189.80 229
13190.89 217
13191.97 206
13193.06 199
13194.14 217
13195.23 202
13196.31 238
13197.40 195
13198.48 221
13199.57 256
13200.65 242
13201.74 229
13202.83 211
13203.91 233
13205.00 191
13206.08 216
13207.17 221
13208.25 196
13209.34 199
13210.43 223
13211.51 228
13212.60 203
13213.68 229
13214.77 200
13215.86 202
13216.94 236
13218.03 209
13219.11 229
13220.20 238
13221.29 201
13222.37 218
13223.46 217
13224.55 236
13225.63 218
13226.72 225
13227.80 211
13228.89 238
13229.98 206
13231.06 212
13232.15 218
13233.24 230
13234.32 206
13235.41 227
13236.50 219
13237.59 229
13238.67 220
13239.76 218
13240.85 226
13241.93 248
13243.02 241
13244.11 229
13245.20 221
13246.28 231
13247.37 204
13248.46 225
13249.55 269
13250.63 245
13251.72 240
13252.81 255
13253.90 257
13254.98 249
13256.07 245
13257.16 260
13258.25 227
13259.33 234
13260.42 225
13261.51 238
13262.60 247
13263.69 255
13264.77 258
13265.86 254
13266.95 230
13268.04 259
13269.13 222
13270.22 234
13271.30 279
13272.39 254
13273.48 286
13274.57 274
13275.66 266
13276.75 300
13277.83 301
13278.92 321
13280.01 285
13281.10 311
13282.19 343
13283.28 312
13284.37 274
13285.46 297
13286.55 280
13287.63 318
13288.72 313
13289.81 336
13290.90 333
13291.99 375
13293.08 347
13294.17 349
13295.26 337
13296.35 387
13297.44 329
13298.53 348
13299.62 356
13300.71 341
13301.80 383
13302.89 385
13303.97 391
13305.06 408
13306.15 405
13307.24 416
13308.33 429
13309.42 418
13310.51 424
13311.60 429
13312.69 413
13313.78 396
13314.87 386
13315.96 362
13317.05 395
13318.14 407
13319.24 375
13320.33 371
13321.42 344
13322.51 361
13323.60 360
13324.69 338
13325.78 371
13326.87 386
13327.96 387
13329.05 406
13330.14 392
13331.23 393
13332.32 393
13333.41 412
13334.50 442
13335.60 364
13336.69 381
13337.78 384
13338.87 408
13339.96 433
13341.05 444
13342.14 432
13343.23 391
13344.32 433
13345.42 403
13346.51 464
13347.60 432
13348.69 476
13349.78 440
13350.87 420
13351.97 454
13353.06 467
13354.15 479
13355.24 474
13356.33 455
13357.42 466
13358.52 488
13359.61 505
13360.70 536
13361.79 564
13362.88 555
13363.98 638
13365.07 622
13366.16 629
13367.25 650
13368.35 671
13369.44 677
13370.53 657
13371.62 635
13372.72 571
13373.81 593
13374.90 567
13375.99 548
13377.09 497
13378.18 454
13379.27 493
13380.36 472
13381.46 400
13382.55 415
13383.64 428
13384.74 451
13385.83 415
13386.92 400
13388.02 397
13389.11 376
13390.20 387
13391.30 404
13392.39 358
13393.48 354
13394.58 368
13395.67 334
13396.76 412
13397.86 340
13398.95 365
13400.04 400
13401.14 374
13402.23 324
13403.32 359
13404.42 345
13405.51 364
13406.61 363
13407.70 347
13408.79 342
13409.89 341
13410.98 363
13412.08 365
13413.17 351
13414.26 336
13415.36 338
13416.45 356
13417.55 346
13418.64 371
13419.74 319
13420.83 322
13421.93 325
13423.02 299
13424.11 335
13425.21 353
13426.30 329
13427.40 353
13428.49 359
13429.59 322
13430.68 327
13431.78 325
13432.87 349
13433.97 370
13435.06 386
13436.16 353
13437.25 342
13438.35 378
13439.44 333
13440.54 356
13441.63 394
13442.73 381
13443.83 369
13444.92 411
13446.02 369
13447.11 340
13448.21 327
13449.30 378
13450.40 415
13451.49 401
13452.59 375
13453.69 382
13454.78 371
13455.88 377
13456.97 429
13458.07 418
13459.17 450
13460.26 479
13461.36 488
13462.45 418
13463.55 420
13464.65 461
13465.74 463
13466.84 458
13467.94 413
13469.03 432
13470.13 472
13471.23 468
13472.32 448
13473.42 468
13474.52 473
13475.61 460
13476.71 460
13477.81 486
13478.90 454
13480.00 469
13481.10 458
13482.19 451
13483.29 457
13484.39 469
13485.48 540
13486.58 527
13487.68 518
13488.78 486
13489.87 490
13490.97 498
13492.07 526
13493.17 512
13494.26 524
13495.36 548
13496.46 578
13497.56 601
13498.65 591
13499.75 624
13500.85 679
13501.95 713
13503.04 693
13504.14 656
13505.24 640
13506.34 677
13507.44 659
13508.53 624
13509.63 552
13510.73 587
13511.83 544
13512.93 567
13514.03 509
13515.12 465
13516.22 474
13517.32 422
13518.42 384
13519.52 427
13520.62 451
13521.71 437
13522.81 406
13523.91 398
13525.01 384
13526.11 387
13527.21 391
13528.31 392
13529.41 370
13530.51 356
13531.60 337
13532.70 389
13533.80 361
13534.90 389
13536.00 392
13537.10 405
13538.20 393
13539.30 366
13540.40 344
13541.50 346
13542.60 357
13543.70 384
13544.80 357
13545.90 333
13547.00 344
13548.09 346
13549.19 354
13550.29 352
13551.39 346
13552.49 334
13553.59 325
13554.69 325
13555.79 337
13556.89 301
13557.99 319
13559.09 298
13560.19 318
13561.29 277
13562.39 310
13563.50 322
13564.60 275
13565.70 326
13566.80 334
13567.90 294
13569.00 250
13570.10 320
13571.20 284
13572.30 290
13573.40 292
13574.50 329
13575.60 288
13576.70 323
13577.80 307
13578.90 329
13580.01 296
13581.11 270
13582.21 305
13583.31 314
13584.41 330
13585.51 293
13586.61 274
13587.71 286
13588.81 279
13589.92 300
13591.02 290
13592.12 316
13593.22 275
13594.32 316
13595.42 315
13596.53 290
13597.63 285
13598.73 280
13599.83 334
13600.93 305
13602.03 319
13603.14 331
13604.24 332
13605.34 320
13606.44 300
13607.54 290
13608.65 312
13609.75 310
13610.85 272
13611.95 260
13613.06 314
13614.16 292
13615.26 253
13616.36 334
13617.47 371
13618.57 321
13619.67 342
13620.77 345
13621.88 316
13622.98 301
13624.08 280
13625.18 298
13626.29 277
13627.39 303
13628.49 313
13629.60 327
13630.70 313
13631.80 280
13632.91 300
13634.01 312
13635.11 321
13636.21 307
13637.32 314
13638.42 311
13639.53 315
13640.63 278
13641.73 281
13642.84 266
13643.94 334
13645.04 309
13646.15 355
13647.25 299
13648.35 280
13649.46 329
13650.56 341
13651.67 310
13652.77 294
13653.87 295
13654.98 286
13656.08 276
13657.19 257
13658.29 260
13659.39 304
13660.50 283
13661.60 278
13662.71 285
13663.81 268
13664.92 273
13666.02 262
13667.12 296
13668.23 302
13669.33 304
13670.44 291
13671.54 339
13672.65 291
13673.75 300
13674.86 279
13675.96 292
13677.07 284
13678.17 296
13679.28 242
13680.38 277
13681.49 313
13682.59 308
13683.70 273
13684.80 295
13685.91 307
13687.01 300
13688.12 296
13689.22 293
13690.33 280
13691.44 311
13692.54 306
13693.65 311
13694.75 299
13695.86 305
13696.96 287
13698.07 307
13699.18 292
13700.28 332
13701.39 282
13702.49 320
13703.60 341
13704.71 327
13705.81 304
13706.92 348
13708.02 351
13709.13 292
13710.24 357
13711.34 322
13712.45 332
13713.56 349
13714.66 367
13715.77 341
13716.87 369
13717.98 403
13719.09 389
13720.19 380
13721.30 377
13722.41 363
13723.51 404
13724.62 394
13725.73 353
13726.84 395
13727.94 399
13729.05 434
13730.16 416
13731.26 443
13732.37 445
13733.48 416
13734.59 391
13735.69 451
13736.80 448
13737.91 414
13739.01 435
13740.12 460
13741.23 426
13742.34 428
13743.45 458
13744.55 479
13745.66 459
13746.77 463
13747.88 434
13748.98 526
13750.09 502
13751.20 525
13752.31 507
13753.42 475
13754.52 570
13755.63 510
13756.74 581
13757.85 584
13758.96 594
13760.06 670
13761.17 672
13762.28 703
13763.39 687
13764.50 781
13765.61 792
13766.72 845
13767.82 924
13768.93 958
13770.04 981
13771.15 1023
13772.26 1079
13773.37 1082
13774.48 1054
13775.59 1098
13776.69 1090
13777.80 1019
13778.91 964
13780.02 930
13781.13 814
13782.24 780
13783.35 762
13784.46 657
13785.57 649
13786.68 632
13787.79 611
13788.90 565
13790.01 528
13791.12 526
13792.22 510
13793.33 476
13794.44 480
13795.55 474
13796.66 475
13797.77 444
13798.88 447
13799.99 485
13801.10 454
13802.21 422
13803.32 395
13804.43 422
13805.54 438
13806.65 453
13807.76 410
13808.87 403
13809.98 451
13811.09 459
13812.20 465
13813.32 453
13814.43 425
13815.54 430
13816.65 381
13817.76 362
13818.87 373
13819.98 372
13821.09 386
13822.20 372
13823.31 349
13824.42 343
13825.53 357
13826.64 330
13827.76 323
13828.87 353
13829.98 357
13831.09 371
13832.20 373
13833.31 334
13834.42 339
13835.53 380
13836.65 368
13837.76 372
13838.87 382
13839.98 376
13841.09 354
13842.20 373
13843.31 362
13844.43 370
13845.54 371
13846.65 334
13847.76 375
13848.87 354
13849.99 372
13851.10 381
13852.21 364
13853.32 335
13854.43 351
13855.55 376
13856.66 405
13857.77 391
13858.88 372
13859.99 390
13861.11 385
13862.22 351
13863.33 366
13864.44 354
13865.56 374
13866.67 399
13867.78 389
13868.89 357
13870.01 352
13871.12 349
13872.23 365
13873.35 404
13874.46 359
13875.57 417
13876.68 403
13877.80 399
13878.91 402
13880.02 388
13881.14 426
13882.25 433
13883.36 439
13884.48 456
13885.59 450
13886.70 438
13887.82 451
13888.93 475
13890.04 434
13891.16 486
13892.27 483
13893.39 476
13894.50 481
13895.61 463
13896.73 449
13897.84 468
13898.95 502
13900.07 475
13901.18 405
13902.30 427
13903.41 422
13904.52 440
13905.64 419
13906.75 393
13907.87 383
13908.98 367
13910.10 369
13911.21 394
13912.32 346
13913.44 351
13914.55 375
13915.67 382
13916.78 360
13917.90 342
13919.01 342
13920.13 335
13921.24 356
13922.36 357
13923.47 337
13924.59 347
13925.70 379
13926.82 353
13927.93 372
13929.05 317
13930.16 341
13931.28 349
13932.39 338
13933.51 342
13934.62 328
13935.74 342
13936.85 320
13937.97 333
13939.08 330
13940.20 357
13941.32 335
13942.43 331
13943.55 295
13944.66 314
13945.78 328
13946.89 345
13948.01 315
13949.13 298
13950.24 278
13951.36 320
13952.47 306
13953.59 294
13954.71 292
13955.82 314
13956.94 308
13958.05 298
13959.17 311
13960.29 329
13961.40 350
13962.52 316
13963.64 307
13964.75 274
13965.87 259
13966.99 297
13968.10 337
13969.22 275
13970.34 293
13971.45 317
13972.57 298
13973.69 314
13974.80 241
13975.92 282
13977.04 267
13978.16 279
13979.27 293
13980.39 276
13981.51 281
13982.62 291
13983.74 323
13984.86 308
13985.98 278
13987.09 280
13988.21 323
13989.33 301
13990.45 305
13991.56 282
13992.68 292
13993.80 287
13994.92 286
13996.03 297
13997.15 271
13998.27 283
13999.39 321
14000.51 333
14001.62 314
14002.74 299
14003.86 311
14004.98 320
14006.10 294
14007.21 305
14008.33 265
14009.45 272
14010.57 286
14011.69 283
14012.81 254
14013.93 277
14015.04 284
14016.16 288
14017.28 301
14018.40 264
14019.52 293
14020.64 278
14021.76 296
14022.87 309
14023.99 288
14025.11 272
14026.23 321
14027.35 303
14028.47 270
14029.59 276
14030.71 304
14031.83 311
14032.95 301
14034.07 315
14035.19 306
14036.30 281
14037.42 306
14038.54 292
14039.66 300
14040.78 308
14041.90 299
14043.02 293
14044.14 289
14045.26 314
14046.38 336
14047.50 332
14048.62 301
14049.74 354
14050.86 293
14051.98 313
14053.10 315
14054.22 309
14055.34 315
14056.46 316
14057.58 333
14058.70 323
14059.82 314
14060.94 338
14062.06 352
14063.18 339
14064.30 362
14065.43 355
14066.55 371
14067.67 334
14068.79 356
14069.91 321
14071.03 340
14072.15 344
14073.27 355
14074.39 387
14075.51 387
14076.63 395
14077.75 377
14078.88 386
14080.00 426
14081.12 415
14082.24 439
14083.36 417
14084.48 402
14085.60 424
14086.72 447
14087.85 466
14088.97 465
14090.09 485
14091.21 513
14092.33 506
14093.45 556
14094.58 540
14095.70 579
14096.82 574
14097.94 525
14099.06 535
14100.19 531
14101.31 601
14102.43 592
14103.55 521
14104.67 529
14105.80 443
14106.92 480
14108.04 436
14109.16 388
14110.28 381
14111.41 404
14112.53 402
14113.65 360
14114.77 327
14115.90 348
14117.02 346
14118.14 332
14119.27 381
14120.39 341
14121.51 357
14122.63 336
14123.76 377
14124.88 313
14126.00 293
14127.13 329
14128.25 342
14129.37 300
14130.50 300
14131.62 308
14132.74 365
14133.86 354
14134.99 318
14136.11 363
14137.24 328
14138.36 365
14139.48 321
14140.61 319
14141.73 316
14142.85 300
14143.98 345
14145.10 321
14146.22 337
14147.35 297
14148.47 305
14149.60 309
14150.72 314
14151.84 267
14152.97 321
14154.09 295
14155.22 309
14156.34 303
14157.46 300
14158.59 305
14159.71 363
14160.84 346
14161.96 300
14163.09 290
14164.21 275
14165.34 301
14166.46 297
14167.58 323
14168.71 255
14169.83 262
14170.96 260
14172.08 282
14173.21 293
14174.33 286
14175.46 261
14176.58 268
14177.71 278
14178.83 269
14179.96 295
14181.08 295
14182.21 308
14183.33 268
14184.46 291
14185.59 292
14186.71 307
14187.84 281
14188.96 294
14190.09 303
14191.21 272
14192.34 272
14193.46 311
14194.59 285
14195.72 276
14196.84 280
14197.97 314
14199.09 294
14200.22 253
14201.35 264
14202.47 276
14203.60 253
14204.72 265
14205.85 297
14206.98 250
14208.10 236
14209.23 244
14210.35 270
14211.48 246
14212.61 255
14213.73 274
14214.86 248
14215.99 228
14217.11 209
14218.24 233
14219.37 234
14220.49 265
14221.62 245
14222.75 253
14223.87 229
14225.00 249
14226.13 251
14227.26 273
14228.38 230
14229.51 235
14230.64 247
14231.76 292
14232.89 247
14234.02 227
14235.15 237
14236.27 293
14237.40 245
14238.53 245
14239.66 251
14240.78 241
14241.91 222
14243.04 217
14244.17 246
14245.29 228
14246.42 237
14247.55 246
14248.68 255
14249.81 201
14250.93 229
14252.06 264
14253.19 228
14254.32 249
14255.45 230
14256.57 241
14257.70 246
14258.83 248
14259.96 233
14261.09 244
14262.22 240
14263.34 254
14264.47 253
14265.60 256
14266.73 223
14267.86 249
14268.99 248
14270.12 230
14271.24 251
14272.37 212
14273.50 266
14274.63 251
14275.76 224
14276.89 223
14278.02 239
14279.15 202
14280.28 213
14281.41 212
14282.54 244
14283.66 222
14284.79 226
14285.92 228
14287.05 244
14288.18 257
14289.31 231
14290.44 220
14291.57 210
14292.70 224
14293.83 211
14294.96 230
14296.09 199
14297.22 213
14298.35 186
14299.48 204
14300.61 242
14301.74 219
14302.87 217
14304.00 216
14305.13 197
14306.26 212
14307.39 209
14308.52 232
14309.65 217
14310.78 213
14311.91 202
14313.04 230
14314.17 219
14315.30 194
14316.43 196
14317.56 186
14318.69 207
14319.82 219
14320.96 194
14322.09 224
14323.22 236
14324.35 214
14325.48 199
14326.61 181
14327.74 188
14328.87 207
14330.00 191
14331.13 202
14332.27 194
14333.40 216
14334.53 199
14335.66 219
14336.79 217
14337.92 201
14339.05 167
14340.18 201
14341.32 192
14342.45 187
14343.58 173
14344.71 162
14345.84 186
14346.98 170
14348.11 224
14349.24 181
14350.37 200
14351.50 193
14352.63 232
14353.77 202
14354.90 203
14356.03 203
14357.16 187
14358.30 184
14359.43 206
14360.56 217
14361.69 201
14362.82 199
14363.96 194
14365.09 180
14366.22 177
14367.35 217
14368.49 193
14369.62 199
14370.75 161
14371.89 194
14373.02 190
14374.15 194
14375.28 198
14376.42 190
14377.55 201
14378.68 179
14379.82 202
14380.95 181
14382.08 207
14383.22 195
14384.35 195
14385.48 189
14386.62 222
14387.75 208
14388.88 202
14390.02 181
14391.15 194
14392.28 177
14393.42 211
14394.55 210
14395.68 180
14396.82 186
14397.95 181
14399.09 230
14400.22 228
14401.35 211
14402.49 215
14403.62 221
14404.76 239
14405.89 192
14407.02 196
14408.16 171
14409.29 216
14410.43 242
14411.56 238
14412.70 204
14413.83 189
14414.96 217
14416.10 205
14417.23 201
14418.37 211
14419.50 195
14420.64 242
14421.77 207
14422.91 236
14424.04 197
14425.18 229
14426.31 220
14427.45 203
14428.58 219
14429.72 226
14430.85 234
14431.99 220
14433.12 239
14434.26 264
14435.39 271
14436.53 210
14437.66 237
14438.80 226
14439.93 257
14441.07 243
14442.20 243
14443.34 238
14444.48 225
14445.61 235
14446.75 195
14447.88 194
14449.02 191
14450.15 177
14451.29 181
14452.43 210
14453.56 228
14454.70 230
14455.83 235
14456.97 233
14458.11 189
14459.24 184
14460.38 229
14461.52 233
14462.65 212
14463.79 202
14464.93 231
14466.06 242
14467.20 208
14468.33 195
14469.47 256
14470.61 217
14471.74 219
14472.88 228
14474.02 211
14475.16 191
14476.29 228
14477.43 229
14478.57 232
14479.70 204
14480.84 229
14481.98 205
14483.11 240
14484.25 230
14485.39 223
14486.53 219
14487.66 218
14488.80 217
14489.94 206
14491.08 191
14492.21 244
14493.35 260
14494.49 209
14495.63 243
14496.76 210
14497.90 247
14499.04 230
14500.18 211
14501.31 211
14502.45 247
14503.59 208
14504.73 212
14505.87 235
14507.01 243
14508.14 268
14509.28 289
14510.42 275
14511.56 253
14512.70 235
14513.83 272
14514.97 273
14516.11 255
14517.25 255
14518.39 268
14519.53 280
14520.67 296
14521.80 268
14522.94 280
14524.08 272
14525.22 252
14526.36 229
14527.50 245
14528.64 246
14529.78 253
14530.92 238
14532.05 268
14533.19 234
14534.33 254
14535.47 269
14536.61 248
14537.75 214
14538.89 214
14540.03 220
14541.17 234
14542.31 241
14543.45 226
14544.59 227
14545.73 213
14546.87 238
14548.01 179
14549.15 224
14550.29 237
14551.43 222
14552.57 188
14553.71 242
14554.85 210
14555.99 224
14557.13 245
14558.27 218
14559.41 215
14560.55 259
14561.69 245
14562.83 236
14563.97 232
14565.11 234
14566.25 266
14567.39 253
14568.53 273
14569.67 251
14570.81 245
14571.95 217
14573.09 238
14574.23 231
14575.37 229
14576.51 252
14577.66 259
14578.80 300
14579.94 261
14581.08 236
14582.22 279
14583.36 311
14584.50 286
14585.64 280
14586.78 268
14587.93 254
14589.07 313
14590.21 260
14591.35 273
14592.49 290
14593.63 273
14594.77 283
14595.92 263
14597.06 264
14598.20 293
14599.34 280
14600.48 310
14601.62 302
14602.77 302
14603.91 342
14605.05 322
14606.19 309
14607.33 313
14608.48 294
14609.62 307
14610.76 354
14611.90 338
14613.04 348
14614.19 369
14615.33 350
14616.47 320
14617.61 383
14618.76 337
14619.90 384
14621.04 376
14622.18 378
14623.33 404
14624.47 419
14625.61 454
14626.76 442
14627.90 440
14629.04 431
14630.18 474
14631.33 528
14632.47 512
14633.61 513
14634.76 534
14635.90 478
14637.04 501
14638.19 477
14639.33 486
14640.47 490
14641.62 440
14642.76 429
14643.90 400
14645.05 398
14646.19 387
14647.33 381
14648.48 348
14649.62 335
14650.76 326
14651.91 397
14653.05 356
14654.20 302
14655.34 299
14656.48 291
14657.63 292
14658.77 278
14659.92 267
14661.06 265
14662.20 253
14663.35 261
14664.49 285
14665.64 235
14666.78 270
14667.93 244
14669.07 253
14670.22 243
14671.36 266
14672.50 264
14673.65 246
14674.79 259
14675.94 265
14677.08 215
14678.23 223
14679.37 241
14680.52 262
14681.66 259
14682.81 208
14683.95 220
14685.10 222
14686.24 242
14687.39 229
14688.53 225
14689.68 209
14690.82 203
14691.97 192
14693.12 201
14694.26 216
14695.41 217
14696.55 209
14697.70 203
14698.84 261
14699.99 195
14701.13 205
14702.28 232
14703.43 249
14704.57 229
14705.72 231
14706.86 209
14708.01 186
14709.16 201
14710.30 198
14711.45 210
14712.59 197
14713.74 181
14714.89 187
14716.03 232
14717.18 227
14718.33 207
14719.47 206
14720.62 223
14721.77 194
14722.91 217
14724.06 205
14725.21 227
14726.35 223
14727.50 211
14728.65 204
14729.79 189
14730.94 184
14732.09 191
14733.23 199
14734.38 182
14735.53 216
14736.67 202
14737.82 185
14738.97 174
14740.12 203
14741.26 189
14742.41 187
14743.56 185
14744.71 202
14745.85 191
14747.00 189
14748.15 183
14749.30 172
14750.44 181
14751.59 189
14752.74 185
14753.89 209
14755.03 189
14756.18 188
14757.33 183
14758.48 165
14759.63 171
14760.77 137
14761.92 170
14763.07 167
14764.22 177
14765.37 193
14766.52 161
14767.66 186
14768.81 182
14769.96 195
14771.11 167
14772.26 168
14773.41 197
14774.55 197
14775.70 177
14776.85 176
14778.00 169
14779.15 158
14780.30 161
14781.45 193
14782.60 196
14783.74 175
14784.89 175
14786.04 191
14787.19 185
14788.34 182
14789.49 179
14790.64 177
14791.79 188
14792.94 146
14794.09 165
14795.24 162
14796.39 172
14797.54 157
14798.69 160
14799.83 150
14800.98 168
14802.13 161
14803.28 134
14804.43 161
14805.58 193
14806.73 183
14807.88 189
14809.03 153
14810.18 184
14811.33 168
14812.48 179
14813.63 161
14814.78 184
14815.93 149
14817.08 155
14818.23 167
14819.38 157
14820.53 156
14821.69 144
14822.84 156
14823.99 169
14825.14 142
14826.29 152
14827.44 143
14828.59 153
14829.74 130
14830.89 128
14832.04 142
14833.19 152
14834.34 147
14835.49 137
14836.65 134
14837.80 148
14838.95 130
14840.10 132
14841.25 166
14842.40 152
14843.55 168
14844.70 129
14845.85 135
14847.01 165
14848.16 158
14849.31 149
14850.46 143
14851.61 147
14852.76 144
14853.92 156
14855.07 147
14856.22 162
14857.37 173
14858.52 147
14859.67 138
14860.83 151
14861.98 136
14863.13 141
14864.28 163
14865.44 176
14866.59 161
14867.74 152
14868.89 136
14870.04 141
14871.20 137
14872.35 138
14873.50 163
14874.65 127
14875.81 135
14876.96 156
14878.11 126
14879.26 147
14880.42 142
14881.57 142
14882.72 146
14883.88 139
14885.03 159
14886.18 162
14887.33 150
14888.49 153
14889.64 162
14890.79 149
14891.95 132
14893.10 143
14894.25 152
14895.41 157
14896.56 141
14897.71 141
14898.87 151
14900.02 142
14901.17 149
14902.33 150
14903.48 147
14904.63 151
14905.79 131
14906.94 142
14908.10 164
14909.25 147
14910.40 128
14911.56 127
14912.71 152
14913.87 132
14915.02 144
14916.17 134
14917.33 140
14918.48 152
14919.64 146
14920.79 168
14921.94 139
14923.10 144
14924.25 136
14925.41 166
14926.56 151
14927.72 153
14928.87 165
14930.03 180
14931.18 165
14932.34 166
14933.49 160
14934.65 161
14935.80 149
14936.96 163
14938.11 182
14939.27 143
14940.42 131
14941.58 147
14942.73 161
14943.89 175
14945.04 172
14946.20 176
14947.35 181
14948.51 192
14949.66 199
14950.82 194
14951.97 177
14953.13 154
14954.28 217
14955.44 199
14956.60 192
14957.75 167
14958.91 171
14960.06 176
14961.22 182
14962.37 176
14963.53 193
14964.69 187
14965.84 179
14967.00 182
14968.16 195
14969.31 200
14970.47 204
14971.62 177
14972.78 174
14973.94 168
14975.09 193
14976.25 180
14977.41 148
14978.56 168
14979.72 175
14980.88 174
14982.03 144
14983.19 166
14984.35 155
14985.50 166
14986.66 146
14987.82 159
14988.97 172
14990.13 161
14991.29 154
14992.44 147
14993.60 136
14994.76 139
14995.92 150
14997.07 143
14998.23 142
14999.39 142
15000.55 151
15001.70 172
15002.86 156
15004.02 152
15005.18 137
15006.33 158
15007.49 153
15008.65 120
15009.81 154
15010.96 165
15012.12 162
15013.28 140
15014.44 130
15015.60 142
15016.75 152
15017.91 160
15019.07 143
15020.23 141
15021.39 155
15022.54 145
15023.70 125
15024.86 134
15026.02 155
15027.18 135
15028.34 151
15029.49 154
15030.65 143
15031.81 154
15032.97 153
15034.13 136
15035.29 155
15036.45 143
15037.61 146
15038.76 156
15039.92 123
15041.08 141
15042.24 132
15043.40 156
15044.56 147
15045.72 148
15046.88 151
15048.04 139
15049.20 149
15050.36 134
15051.51 123
15052.67 121
15053.83 140
15054.99 126
15056.15 158
15057.31 166
15058.47 159
15059.63 156
15060.79 165
15061.95 142
15063.11 123
15064.27 135
15065.43 138
15066.59 161
15067.75 111
15068.91 114
15070.07 140
15071.23 140
15072.39 139
15073.55 131
15074.71 132
15075.87 132
15077.03 128
15078.19 148
15079.35 143
15080.51 128
15081.67 139
15082.83 143
15083.99 164
15085.16 149
15086.32 133
15087.48 163
15088.64 137
15089.80 141
15090.96 151
15092.12 129
15093.28 131
15094.44 137
15095.60 168
15096.76 170
15097.93 147
15099.09 147
15100.25 129
15101.41 140
15102.57 122
15103.73 159
15104.89 167
15106.05 133
15107.22 110
15108.38 138
15109.54 139
15110.70 139
15111.86 120
15113.02 117
15114.19 131
15115.35 127
15116.51 144
15117.67 171
15118.83 153
15120.00 157
15121.16 142
15122.32 128
15123.48 146
15124.64 160
15125.81 162
15126.97 150
15128.13 139
15129.29 150
15130.46 162
15131.62 142
15132.78 125
15133.94 117
15135.11 134
15136.27 142
15137.43 132
15138.59 118
15139.76 123
15140.92 134
15142.08 129
15143.25 145
15144.41 151
15145.57 156
15146.73 174
15147.90 163
15149.06 150
15150.22 172
15151.39 168
15152.55 155
15153.71 153
15154.88 172
15156.04 143
15157.20 150
15158.37 150
15159.53 138
15160.69 184
15161.86 167
15163.02 151
15164.19 154
15165.35 170
15166.51 153
15167.68 167
15168.84 148
15170.00 148
15171.17 162
15172.33 167
15173.50 152
15174.66 150
15175.83 159
15176.99 165
15178.15 169
15179.32 177
15180.48 184
15181.65 185
15182.81 170
15183.98 169
15185.14 163
15186.30 146
15187.47 174
15188.63 170
15189.80 160
15190.96 151
15192.13 194
15193.29 177
15194.46 172
15195.62 163
15196.79 148
15197.95 178
15199.12 180
15200.28 175
15201.45 172
15202.61 168
15203.78 182
15204.94 195
15206.11 181
15207.27 165
15208.44 181
15209.61 219
15210.77 200
15211.94 202
15213.10 178
15214.27 178
15215.43 163
15216.60 185
15217.76 174
15218.93 183
15220.10 189
15221.26 214
15222.43 214
15223.59 208
15224.76 226
15225.93 220
15227.09 216
15228.26 215
15229.42 251
15230.59 245
15231.76 275
15232.92 253
15234.09 235
15235.26 241
15236.42 222
15237.59 219
15238.76 238
15239.92 253
15241.09 218
15242.26 209
15243.42 196
15244.59 203
15245.76 181
15246.92 180
15248.09 178
15249.26 171
15250.42 189
15251.59 198
15252.76 200
15253.93 197
15255.09 159
15256.26 179
15257.43 188
15258.60 193
15259.76 183
15260.93 145
15262.10 155
15263.26 187
15264.43 180
15265.60 168
15266.77 153
15267.94 152
15269.10 164
15270.27 149
15271.44 178
15272.61 171
15273.77 150
15274.94 174
15276.11 181
15277.28 167
15278.45 174
15279.62 175
15280.78 177
15281.95 166
15283.12 162
15284.29 157
15285.46 176
15286.62 184
15287.79 176
15288.96 149
15290.13 155
15291.30 170
15292.47 187
15293.64 173
15294.81 169
15295.97 132
15297.14 146
15298.31 150
15299.48 157
15300.65 152
15301.82 173
15302.99 153
15304.16 163
15305.33 162
15306.49 145
15307.66 175
15308.83 178
15310.00 199
15311.17 163
15312.34 140
15313.51 140
15314.68 150
15315.85 159
15317.02 138
15318.19 174
15319.36 178
15320.53 164
15321.70 147
15322.87 186
15324.04 161
15325.21 181
15326.38 169
15327.55 175
15328.72 172
15329.89 163
15331.06 156
15332.23 143
15333.40 136
15334.57 156
15335.74 162
15336.91 170
15338.08 158
15339.25 171
15340.42 152
15341.59 164
15342.76 185
15343.93 165
15345.10 172
15346.27 204
15347.44 198
15348.62 167
15349.79 162
15350.96 163
15352.13 166
15353.30 150
15354.47 154
15355.64 155
15356.81 163
15357.98 194
15359.15 187
15360.33 154
15361.50 152
15362.67 166
15363.84 158
15365.01 165
15366.18 178
15367.35 184
15368.53 186
15369.70 185
15370.87 196
15372.04 194
15373.21 183
15374.38 195
15375.56 199
15376.73 178
15377.90 152
15379.07 175
15380.24 206
15381.42 190
15382.59 169
15383.76 172
15384.93 206
15386.10 191
15387.28 199
15388.45 222
15389.62 228
15390.79 211
15391.97 208
15393.14 227
15394.31 205
15395.48 227
15396.66 219
15397.83 214
15399.00 211
15400.17 204
15401.35 195
15402.52 195
15403.69 183
15404.87 172
15406.04 164
15407.21 188
15408.39 176
15409.56 146
15410.73 159
15411.91 167
15413.08 166
15414.25 180
15415.42 159
15416.60 143
15417.77 166
15418.95 163
15420.12 141
15421.29 144
15422.47 150
15423.64 167
15424.81 163
15425.99 127
15427.16 167
15428.33 144
15429.51 140
15430.68 147
15431.86 145
15433.03 178
15434.20 152
15435.38 141
15436.55 143
15437.73 128
15438.90 152
15440.08 156
15441.25 163
15442.42 141
15443.60 130
15444.77 155
15445.95 124
15447.12 154
15448.30 133
15449.47 148
15450.65 145
15451.82 162
15453.00 151
15454.17 118
15455.35 133
15456.52 157
15457.70 152
15458.87 140
15460.05 129
15461.22 124
15462.40 149
15463.57 138
15464.75 169
15465.92 145
15467.10 143
15468.27 138
15469.45 128
15470.62 128
15471.80 139
15472.97 159
15474.15 162
15475.33 153
15476.50 144
15477.68 137
15478.85 140
15480.03 125
15481.20 127
15482.38 110
15483.56 143
15484.73 134
15485.91 143
15487.08 130
15488.26 146
15489.44 161
15490.61 142
15491.79 145
15492.97 134
15494.14 150
15495.32 153
15496.49 134
15497.67 137
15498.85 145
15500.02 138
15501.20 159
15502.38 130
15503.55 139
15504.73 151
15505.91 179
15507.08 171
15508.26 137
15509.44 132
15510.62 160
15511.79 135
15512.97 150
15514.15 123
15515.32 101
15516.50 149
15517.68 165
15518.86 157
15520.03 147
15521.21 140
15522.39 136
15523.57 158
15524.74 148
15525.92 149
15527.10 159
15528.28 153
15529.45 139
15530.63 134
15531.81 120
15532.99 135
15534.16 136
15535.34 131
15536.52 146
15537.70 138
15538.88 118
15540.06 123
15541.23 123
15542.41 131
15543.59 165
15544.77 158
15545.95 143
15547.12 149
15548.30 158
15549.48 150
15550.66 144
15551.84 143
15553.02 147
15554.20 162
15555.37 147
15556.55 150
15557.73 157
15558.91 153
15560.09 163
15561.27 142
15562.45 130
15563.63 203
15564.81 170
15565.98 178
15567.16 169
15568.34 162
15569.52 164
15570.70 160
15571.88 173
15573.06 171
15574.24 157
15575.42 183
15576.60 158
15577.78 168
15578.96 161
15580.14 155
15581.32 171
15582.50 179
15583.68 156
15584.86 162
15586.04 159
15587.22 167
15588.40 170
15589.58 159
15590.76 164
15591.94 155
15593.12 174
15594.30 195
15595.48 182
15596.66 167
15597.84 184
15599.02 147
15600.20 169
15601.38 185
15602.56 180
15603.74 187
15604.92 192
15606.10 209
15607.28 213
15608.46 200
15609.64 186
15610.82 187
15612.00 165
15613.19 194
15614.37 171
15615.55 190
15616.73 207
15617.91 222
15619.09 204
15620.27 221
15621.45 219
15622.63 198
15623.82 174
15625.00 179
15626.18 193
15627.36 204
15628.54 235
15629.72 226
15630.90 234
15632.09 224
15633.27 210
15634.45 211
15635.63 194
15636.81 195
15637.99 233
15639.18 216
15640.36 218
15641.54 215
15642.72 220
15643.90 241
15645.09 234
15646.27 261
15647.45 213
15648.63 233
15649.82 214
15651.00 261
15652.18 258
15653.36 261
15654.54 262
15655.73 247
15656.91 245
15658.09 230
15659.28 230
15660.46 264
15661.64 248
15662.82 225
15664.01 272
15665.19 282
15666.37 272
15667.55 244
15668.74 238
15669.92 260
15671.10 271
15672.29 257
15673.47 275
15674.65 251
15675.84 260
15677.02 257
15678.20 251
15679.39 235
15680.57 216
15681.75 231
15682.94 223
15684.12 243
15685.30 222
15686.49 220
15687.67 200
15688.86 251
15690.04 254
15691.22 226
15692.41 223
15693.59 257
15694.78 233
15695.96 246
15697.14 242
15698.33 248
15699.51 270
15700.70 242
15701.88 256
15703.06 249
15704.25 256
15705.43 285
15706.62 284
15707.80 300
15708.99 259
15710.17 265
15711.36 260
15712.54 253
15713.73 311
15714.91 285
15716.09 334
15717.28 323
15718.46 287
15719.65 332
15720.83 305
15722.02 316
15723.20 299
15724.39 308
15725.57 316
15726.76 297
15727.95 285
15729.13 311
15730.32 288
15731.50 274
15732.69 282
15733.87 272
15735.06 273
15736.24 294
15737.43 302
15738.61 301
15739.80 297
15740.99 289
15742.17 302
15743.36 272
15744.54 289
15745.73 315
15746.92 302
15748.10 340
15749.29 358
15750.47 320
15751.66 312
15752.85 324
15754.03 336
15755.22 271
15756.40 335
15757.59 334
15758.78 317
15759.96 307
15761.15 275
15762.34 290
15763.52 304
15764.71 270
15765.90 275
15767.08 273
15768.27 273
15769.46 278
15770.64 324
15771.83 255
15773.02 268
15774.20 302
15775.39 262
15776.58 254
15777.77 251
15778.95 264
15780.14 246
15781.33 247
15782.51 250
15783.70 240
15784.89 245
15786.08 240
15787.26 219
15788.45 240
15789.64 241
15790.83 250
15792.01 228
15793.20 263
15794.39 269
15795.58 259
15796.77 245
15797.95 209
15799.14 222
15800.33 234
15801.52 177
15802.71 210
15803.89 208
15805.08 240
15806.27 204
15807.46 195
15808.65 204
15809.84 220
15811.02 234
15812.21 194
15813.40 230
15814.59 189
15815.78 181
15816.97 164
15818.15 178
15819.34 178
15820.53 212
15821.72 228
15822.91 228
15824.10 191
15825.29 212
15826.48 194
15827.67 199
15828.85 187
15830.04 203
15831.23 214
15832.42 212
15833.61 225
15834.80 197
15835.99 196
15837.18 178
15838.37 200
15839.56 212
15840.75 208
15841.94 198
15843.13 159
15844.32 204
15845.51 199
15846.70 207
15847.89 179
15849.08 202
15850.27 195
15851.46 194
15852.65 183
15853.84 207
15855.03 189
15856.22 216
15857.41 235
15858.60 214
15859.79 200
15860.98 221
15862.17 207
15863.36 203
15864.55 199
15865.74 202
15866.93 225
15868.12 212
15869.31 206
15870.50 194
15871.69 216
15872.88 231
15874.07 229
15875.26 196
15876.45 205
15877.64 213
15878.84 236
15880.03 252
15881.22 208
15882.41 221
15883.60 228
15884.79 223
15885.98 205
15887.17 214
15888.36 209
15889.56 215
15890.75 203
15891.94 242
15893.13 240
15894.32 249
15895.51 230
15896.71 249
15897.90 226
15899.09 212
15900.28 242
15901.47 269
15902.66 274
15903.86 240
15905.05 259
15906.24 232
15907.43 274
15908.62 304
15909.82 268
15911.01 250
15912.20 263
15913.39 260
15914.58 234
15915.78 247
15916.97 260
15918.16 290
15919.35 230
15920.55 271
15921.74 292
15922.93 238
15924.12 286
15925.32 280
15926.51 268
15927.70 282
15928.90 287
15930.09 286
15931.28 271
15932.47 259
15933.67 253
15934.86 261
15936.05 258
15937.25 264
15938.44 245
15939.63 264
15940.83 247
15942.02 249
15943.21 245
15944.41 229
15945.60 235
15946.79 231
15947.99 220
15949.18 186
15950.37 183
15951.57 205
15952.76 204
15953.96 205
15955.15 192
15956.34 211
15957.54 199
15958.73 180
15959.92 181
15961.12 189
15962.31 186
15963.51 193
15964.70 165
15965.90 192
15967.09 183
15968.28 177
15969.48 176
15970.67 173
15971.87 183
15973.06 169
15974.26 180
15975.45 165
15976.65 160
15977.84 163
15979.03 166
15980.23 151
15981.42 191
15982.62 166
15983.81 181
15985.01 150
15986.20 157
15987.40 147
15988.59 160
15989.79 159
15990.98 159
15992.18 176
15993.37 149
15994.57 143
15995.77 166
15996.96 171
15998.16 151
15999.35 174
16000.55 175
16001.74 196
16002.94 168
16004.13 157
16005.33 144
16006.53 154
16007.72 155
16008.92 150
16010.11 141
16011.31 170
16012.51 154
16013.70 139
16014.90 165
16016.09 153
16017.29 163
16018.49 147
16019.68 170
16020.88 151
16022.07 145
16023.27 162
16024.47 158
16025.66 155
16026.86 175
16028.06 147
16029.25 112
16030.45 137
16031.65 145
16032.84 155
16034.04 129
16035.24 152
16036.43 150
16037.63 158
16038.83 136
16040.02 130
16041.22 155
16042.42 164
16043.62 164
16044.81 154
16046.01 121
16047.21 142
16048.40 161
16049.60 154
16050.80 132
16052.00 135
16053.19 150
16054.39 153
16055.59 131
16056.79 107
16057.99 148
16059.18 162
16060.38 160
16061.58 158
16062.78 151
16063.97 140
16065.17 144
16066.37 128
16067.57 135
16068.77 133
16069.96 143
16071.16 158
16072.36 156
16073.56 160
16074.76 134
16075.96 130
16077.15 157
16078.35 146
16079.55 152
16080.75 135
16081.95 128
16083.15 138
16084.35 143
16085.54 140
16086.74 140
16087.94 157
16089.14 147
16090.34 137
16091.54 122
16092.74 121
16093.94 126
16095.14 129
16096.33 136
16097.53 146
16098.73 153
16099.93 128
16101.13 144
16102.33 138
16103.53 118
16104.73 133
16105.93 151
16107.13 157
16108.33 139
16109.53 153
16110.73 109
16111.93 143
16113.13 147
16114.33 132
16115.53 126
16116.73 146
16117.93 131
16119.13 138
16120.33 122
16121.53 119
16122.73 128
16123.93 147
16125.13 138
16126.33 127
16127.53 136
16128.73 115
16129.93 126
16131.13 114
16132.33 107
16133.53 137
16134.73 116
16135.93 146
16137.13 124
16138.33 125
16139.53 107
16140.73 141
16141.93 122
16143.13 105
16144.34 91
16145.54 107
16146.74 114
16147.94 122
16149.14 100
16150.34 128
16151.54 122
16152.74 135
16153.94 113
16155.15 126
16156.35 123
16157.55 132
16158.75 125
16159.95 121
16161.15 127
16162.35 157
16163.56 138
16164.76 112
16165.96 128
16167.16 128
16168.36 153
16169.56 110
16170.77 146
16171.97 115
16173.17 120
16174.37 127
16175.57 115
16176.78 100
16177.98 105
16179.18 139
16180.38 138
16181.59 119
16182.79 127
16183.99 111
16185.19 118
16186.40 136
16187.60 127
16188.80 122
16190.00 121
16191.21 142
16192.41 130
16193.61 143
16194.81 150
16196.02 131
16197.22 133
16198.42 113
16199.63 137
16200.83 113
16202.03 121
16203.23 104
16204.44 113
16205.64 130
16206.84 138
16208.05 120
16209.25 126
16210.45 115
16211.66 119
16212.86 93
16214.06 134
16215.27 148
16216.47 118
16217.68 130
16218.88 114
16220.08 132
16221.29 116
16222.49 114
16223.69 121
16224.90 143
16226.10 110
16227.31 138
16228.51 113
16229.71 129
16230.92 145
16232.12 135
16233.33 135
16234.53 131
16235.74 136
16236.94 142
16238.14 136
16239.35 143
16240.55 140
16241.76 134
16242.96 167
16244.17 127
16245.37 117
16246.58 129
16247.78 161
16248.99 153
16250.19 141
16251.40 161
16252.60 142
16253.81 139
16255.01 145
16256.22 148
16257.42 124
16258.63 154
16259.83 141
16261.04 150
16262.24 162
16263.45 144
16264.65 140
16265.86 134
16267.06 141
16268.27 130
16269.47 129
16270.68 152
16271.89 131
16273.09 129
16274.30 150
16275.50 149
16276.71 129
16277.91 144
16279.12 126
16280.33 123
16281.53 174
16282.74 164
16283.94 143
16285.15 120
16286.36 140
16287.56 143
16288.77 148
16289.98 143
16291.18 142
16292.39 126
16293.59 166
16294.80 154
16296.01 133
16297.21 141
16298.42 131
16299.63 175
16300.83 140
16302.04 133
16303.25 134
16304.46 161
16305.66 151
16306.87 165
16308.08 137
16309.28 152
16310.49 141
16311.70 152
16312.90 155
16314.11 142
16315.32 149
16316.53 152
16317.73 149
16318.94 168
16320.15 135
16321.36 150
16322.56 156
16323.77 151
16324.98 137
16326.19 139
16327.39 151
16328.60 119
16329.81 138
16331.02 137
16332.23 129
16333.43 139
16334.64 119
16335.85 137
16337.06 140
16338.27 134
16339.47 124
16340.68 153
16341.89 159
16343.10 131
16344.31 136
16345.52 146
16346.72 147
16347.93 116
16349.14 125
16350.35 138
16351.56 107
16352.77 129
16353.98 156
16355.18 125
16356.39 119
16357.60 113
16358.81 123
16360.02 130
16361.23 124
16362.44 122
16363.65 130
16364.86 122
16366.07 134
16367.27 136
16368.48 120
16369.69 116
16370.90 123
16372.11 120
16373.32 122
16374.53 120
16375.74 136
16376.95 133
16378.16 120
16379.37 108
16380.58 132
16381.79 136
16383.00 150
16384.21 119
16385.42 109
16386.63 123
16387.84 118
16389.05 123
16390.26 122
16391.47 122
16392.68 119
16393.89 110
16395.10 137
16396.31 116
16397.52 106
16398.73 121
16399.94 161
16401.15 110
16402.36 122
16403.57 119
16404.78 114
16405.99 109
16407.20 103
16408.41 129
16409.62 112
16410.84 131
16412.05 122
16413.26 130
16414.47 116
16415.68 109
16416.89 101
16418.10 130
16419.31 115
16420.52 114
16421.73 129
16422.95 126
16424.16 123
16425.37 114
16426.58 112
16427.79 118
16429.00 120
16430.21 106
16431.43 124
16432.64 90
16433.85 115
16435.06 138
16436.27 131
16437.48 110
16438.70 121
16439.91 132
16441.12 117
16442.33 102
16443.54 91
16444.76 122
16445.97 124
16447.18 123
16448.39 125
16449.61 106
16450.82 140
16452.03 131
16453.24 148
16454.45 111
16455.67 128
16456.88 126
16458.09 143
16459.31 143
16460.52 112
16461.73 145
16462.94 145
16464.16 132
16465.37 111
16466.58 123
16467.79 126
16469.01 132
16470.22 137
16471.43 126
16472.65 122
16473.86 124
16475.07 135
16476.29 125
16477.50 128
16478.71 117
16479.93 106
16481.14 142
16482.35 115
16483.57 127
16484.78 100
16485.99 125
16487.21 107
16488.42 112
16489.64 104
16490.85 103
16492.06 98
16493.28 103
16494.49 120
16495.70 118
16496.92 117
16498.13 108
16499.35 111
16500.56 113
16501.77 113
16502.99 119
16504.20 127
16505.42 115
16506.63 110
16507.85 130
16509.06 113
16510.28 111
16511.49 114
16512.70 112
16513.92 121
16515.13 115
16516.35 105
16517.56 134
16518.78 141
16519.99 124
16521.21 113
16522.42 118
16523.64 121
16524.85 116
16526.07 110
16527.28 107
16528.50 131
16529.71 128
16530.93 115
16532.14 95
16533.36 104
16534.57 111
16535.79 128
16537.01 118
16538.22 110
16539.44 127
16540.65 126
16541.87 127
16543.08 110
16544.30 125
16545.52 130
16546.73 127
16547.95 130
16549.16 125
16550.38 126
16551.60 121
16552.81 138
16554.03 127
16555.24 134
16556.46 124
16557.68 132
16558.89 139
16560.11 122
16561.32 122
16562.54 123
16563.76 151
16564.97 132
16566.19 138
16567.41 148
16568.62 131
16569.84 139
16571.06 159
16572.27 167
16573.49 139
16574.71 171
16575.93 169
16577.14 172
16578.36 162
16579.58 155
16580.79 171
16582.01 174
16583.23 187
16584.44 171
16585.66 175
16586.88 163
16588.10 142
16589.31 165
16590.53 178
16591.75 164
16592.97 151
16594.18 151
16595.40 138
16596.62 154
16597.84 158
16599.06 154
16600.27 151
16601.49 136
16602.71 138
16603.93 125
16605.14 144
16606.36 132
16607.58 132
16608.80 127
16610.02 134
16611.24 151
16612.45 119
16613.67 138
16614.89 131
16616.11 141
16617.33 146
16618.55 147
16619.76 139
16620.98 132
16622.20 118
16623.42 125
16624.64 111
16625.86 109
16627.08 128
16628.30 117
16629.51 133
16630.73 110
16631.95 111
16633.17 114
16634.39 116
16635.61 116
16636.83 145
16638.05 127
16639.27 119
16640.49 123
16641.71 127
16642.92 116
16644.14 119
16645.36 130
16646.58 104
16647.80 114
16649.02 114
16650.24 111
16651.46 106
16652.68 113
16653.90 113
16655.12 139
16656.34 140
16657.56 119
16658.78 108
16660.00 120
16661.22 96
16662.44 99
16663.66 132
16664.88 126
16666.10 127
16667.32 109
16668.54 115
16669.76 109
16670.98 110
16672.20 110
16673.42 112
16674.64 109
16675.87 101
16677.09 119
16678.31 122
16679.53 118
16680.75 103
16681.97 115
16683.19 116
16684.41 137
16685.63 98
16686.85 104
16688.07 109
16689.30 128
16690.52 116
16691.74 106
16692.96 116
16694.18 118
16695.40 119
16696.62 91
16697.84 123
16699.07 108
16700.29 132
16701.51 117
16702.73 116
16703.95 87
16705.17 108
16706.40 104
16707.62 99
16708.84 94
16710.06 111
16711.28 95
16712.50 102
16713.73 123
16714.95 121
16716.17 122
16717.39 111
16718.61 109
16719.84 108
16721.06 119
16722.28 101
16723.50 106
16724.73 92
16725.95 120
16727.17 110
16728.39 98
16729.62 99
16730.84 88
16732.06 103
16733.28 107
16734.51 96
16735.73 100
16736.95 136
16738.18 119
16739.40 119
16740.62 107
16741.84 106
16743.07 107
16744.29 106
16745.51 109
16746.74 120
16747.96 102
16749.18 101
16750.41 109
16751.63 98
16752.85 101
16754.08 103
16755.30 115
16756.52 99
16757.75 103
16758.97 126
16760.20 117
16761.42 102
16762.64 95
16763.87 95
16765.09 114
16766.31 98
16767.54 98
16768.76 97
16769.99 110
16771.21 85
16772.43 116
16773.66 119
16774.88 102
16776.11 90
16777.33 99
16778.56 100
16779.78 97
16781.01 88
16782.23 87
16783.45 105
16784.68 90
16785.90 111
16787.13 111
16788.35 111
16789.58 90
16790.80 102
16792.03 111
16793.25 115
16794.48 113
16795.70 115
16796.93 106
16798.15 132
16799.38 122
16800.60 100
16801.83 125
16803.05 114
16804.28 122
16805.50 110
16806.73 125
16807.95 97
16809.18 115
16810.41 104
16811.63 107
16812.86 112
16814.08 128
16815.31 119
16816.53 125
16817.76 107
16818.99 136
16820.21 134
16821.44 130
16822.66 105
16823.89 116
16825.12 117
16826.34 104
16827.57 114
16828.79 128
16830.02 117
16831.25 124
16832.47 122
16833.70 132
16834.93 134
16836.15 120
16837.38 138
16838.61 151
16839.83 103
16841.06 133
16842.29 142
16843.51 133
16844.74 113
16845.97 112
16847.19 141
16848.42 130
16849.65 123
16850.87 118
16852.10 131
16853.33 96
16854.56 139
16855.78 149
16857.01 132
16858.24 126
16859.46 162
16860.69 160
16861.92 134
16863.15 153
16864.37 135
16865.60 147
16866.83 148
16868.06 169
16869.28 164
16870.51 150
16871.74 164
16872.97 178
16874.20 164
16875.42 179
16876.65 151
16877.88 218
16879.11 217
16880.34 199
16881.56 196
16882.79 189
16884.02 212
16885.25 211
16886.48 182
16887.71 181
16888.93 204
16890.16 203
16891.39 185
16892.62 219
16893.85 199
16895.08 171
16896.31 181
16897.53 173
16898.76 181
16899.99 167
16901.22 177
16902.45 154
16903.68 157
16904.91 143
16906.14 141
16907.37 161
16908.59 141
16909.82 134
16911.05 136
16912.28 161
16913.51 157
16914.74 156
16915.97 128
16917.20 150
16918.43 151
16919.66 159
16920.89 143
16922.12 133
16923.35 135
16924.58 143
16925.81 151
16927.04 133
16928.27 133
16929.50 140
16930.73 168
16931.96 124
16933.19 131
16934.42 112
16935.65 141
16936.88 154
16938.11 135
16939.34 149
16940.57 131
16941.80 141
16943.03 141
16944.26 140
16945.49 131
16946.72 114
16947.95 126
16949.18 139
16950.41 135
16951.64 123
16952.87 111
16954.10 143
16955.33 125
16956.57 132
16957.80 107
16959.03 127
16960.26 135
16961.49 134
16962.72 112
16963.95 116
16965.18 144
16966.41 139
16967.65 118
16968.88 76
16970.11 125
16971.34 111
16972.57 128
16973.80 107
16975.03 111
16976.27 120
16977.50 128
16978.73 120
16979.96 120
16981.19 118
16982.42 110
16983.66 111
16984.89 120
16986.12 118
16987.35 133
16988.58 116
16989.82 121
16991.05 136
16992.28 108
16993.51 114
16994.75 115
16995.98 113
16997.21 111
16998.44 124
16999.67 110
17000.91 120
17002.14 113
17003.37 133
17004.61 129
17005.84 136
17007.07 119
17008.30 120
17009.54 161
17010.77 118
17012.00 121
17013.23 97
17014.47 150
17015.70 139
17016.93 130
17018.17 99
17019.40 111
17020.63 133
17021.87 128
17023.10 115
17024.33 119
17025.57 138
17026.80 156
17028.03 120
17029.27 109
17030.50 101
17031.73 123
17032.97 119
17034.20 111
17035.44 127
17036.67 111
17037.90 134
17039.14 105
17040.37 93
17041.60 132
17042.84 114
17044.07 110
17045.31 108
17046.54 124
17047.78 123
17049.01 119
17050.24 97
17051.48 115
17052.71 93
17053.95 100
17055.18 105
17056.42 98
17057.65 79
17058.89 106
17060.12 115
17061.35 115
17062.59 95
17063.82 104
17065.06 107
17066.29 96
17067.53 95
17068.76 109
17070.00 126
17071.23 95
17072.47 110
17073.70 110
17074.94 109
17076.17 92
17077.41 101
17078.65 80
17079.88 97
17081.12 97
17082.35 86
17083.59 114
17084.82 83
17086.06 91
17087.29 91
17088.53 108
17089.77 91
17091.00 93
17092.24 82
17093.47 105
17094.71 99
17095.94 110
17097.18 98
17098.42 93
17099.65 106
17100.89 126
17102.12 122
17103.36 109
17104.60 106
17105.83 119
17107.07 100
17108.31 89
17109.54 100
17110.78 132
17112.02 123
17113.25 109
17114.49 103
17115.73 92
17116.96 98
17118.20 115
17119.44 107
17120.67 92
17121.91 100
17123.15 99
17124.38 87
17125.62 99
17126.86 95
17128.10 101
17129.33 110
17130.57 110
17131.81 96
17133.04 97
17134.28 97
17135.52 94
17136.76 100
17137.99 98
17139.23 101
17140.47 96
17141.71 98
17142.94 92
17144.18 88
17145.42 92
17146.66 115
17147.90 84
17149.13 105
17150.37 128
17151.61 108
17152.85 101
17154.08 100
17155.32 80
17156.56 84
17157.80 94
17159.04 92
17160.28 104
17161.51 112
17162.75 114
17163.99 85
17165.23 106
17166.47 102
17167.71 117
17168.95 97
17170.18 103
17171.42 96
17172.66 82
17173.90 103
17175.14 96
17176.38 91
17177.62 96
17178.86 92
17180.09 98
17181.33 90
17182.57 95
17183.81 97
17185.05 98
17186.29 93
17187.53 101
17188.77 127
17190.01 119
17191.25 111
17192.49 113
17193.73 97
17194.97 113
17196.21 88
17197.45 112
17198.69 106
17199.92 81
17201.16 105
17202.40 93
17203.64 100
17204.88 83
17206.12 104
17207.36 101
17208.60 90
17209.84 100
17211.08 117
17212.32 103
17213.56 91
17214.81 77
17216.05 95
17217.29 74
17218.53 107
17219.77 90
17221.01 92
17222.25 81
17223.49 65
17224.73 109
17225.97 80
17227.21 87
17228.45 92
17229.69 92
17230.93 90
17232.17 96
17233.41 71
17234.66 91
17235.90 113
17237.14 94
17238.38 94
17239.62 97
17240.86 94
17242.10 106
17243.34 101
17244.58 113
17245.83 87
17247.07 101
17248.31 118
17249.55 85
17250.79 67
17252.03 108
17253.28 88
17254.52 104
17255.76 101
17257.00 86
17258.24 88
17259.48 91
17260.73 89
17261.97 89
17263.21 90
17264.45 92
17265.69 121
17266.94 97
17268.18 117
17269.42 102
17270.66 72
17271.91 73
17273.15 92
17274.39 104
17275.63 88
17276.88 107
17278.12 92
17279.36 98
17280.60 101
17281.85 107
17283.09 89
17284.33 90
17285.57 102
17286.82 98
17288.06 86
17289.30 87
17290.55 88
17291.79 75
17293.03 70
17294.28 82
17295.52 76
17296.76 75
17298.01 80
17299.25 78
17300.49 98
17301.74 98
17302.98 89
17304.22 93
17305.47 83
17306.71 74
17307.95 74
17309.20 68
17310.44 91
17311.68 89
17312.93 89
17314.17 86
17315.42 99
17316.66 82
17317.90 98
17319.15 81
17320.39 82
17321.64 75
17322.88 96
17324.12 88
17325.37 79
17326.61 79
17327.86 82
17329.10 94
17330.35 88
17331.59 82
17332.83 84
17334.08 81
17335.32 91
17336.57 105
17337.81 92
17339.06 74
17340.30 93
17341.55 91
17342.79 81
17344.04 67
17345.28 63
17346.53 93
17347.77 90
17349.02 93
17350.26 91
17351.51 83
17352.75 85
17354.00 73
17355.24 80
17356.49 79
17357.73 86
17358.98 94
17360.23 118
17361.47 104
17362.72 80
17363.96 103
17365.21 104
17366.45 109
17367.70 79
17368.95 82
17370.19 83
17371.44 76
17372.68 95
17373.93 80
17375.18 74
17376.42 82
17377.67 98
17378.91 106
17380.16 101
17381.41 96
17382.65 103
17383.90 79
17385.15 78
17386.39 91
17387.64 115
17388.89 89
17390.13 94
17391.38 108
17392.63 89
17393.87 81
17395.12 90
17396.37 88
17397.61 92
17398.86 100
17400.11 97
17401.35 103
17402.60 83
17403.85 75
17405.09 76
17406.34 93
17407.59 81
17408.84 90
17410.08 86
17411.33 81
17412.58 114
17413.83 87
17415.07 101
17416.32 95
17417.57 99
17418.82 99
17420.06 111
17421.31 83
17422.56 87
17423.81 111
17425.05 111
17426.30 96
17427.55 97
17428.80 103
17430.05 88
17431.29 92
17432.54 102
17433.79 95
17435.04 101
17436.29 79
17437.54 100
17438.78 100
17440.03 105
17441.28 98
17442.53 109
17443.78 101
17445.03 102
17446.27 117
17447.52 93
17448.77 97
17450.02 100
17451.27 81
17452.52 89
17453.77 118
17455.02 92
17456.27 73
17457.51 86
17458.76 80
17460.01 85
17461.26 90
17462.51 92
17463.76 83
17465.01 74
17466.26 109
17467.51 106
17468.76 95
17470.01 77
17471.26 100
17472.51 92
17473.76 103
17475.01 100
17476.26 82
17477.50 92
17478.75 100
17480.00 104
17481.25 89
17482.50 91
17483.75 97
17485.00 92
17486.25 81
17487.50 91
17488.75 104
17490.00 102
17491.25 109
17492.51 95
17493.76 104
17495.01 97
17496.26 101
17497.51 96
17498.76 110
17500.01 119
17501.26 114
17502.51 118
17503.76 104
17505.01 84
17506.26 116
17507.51 107
17508.76 126
17510.01 103
17511.26 93
17512.52 100
17513.77 100
17515.02 110
17516.27 82
17517.52 120
17518.77 100
17520.02 107
17521.27 107
17522.53 81
17523.78 90
17525.03 119
17526.28 142
17527.53 118
17528.78 96
17530.03 96
17531.29 115
17532.54 114
17533.79 119
17535.04 91
17536.29 118
17537.55 122
17538.80 116
17540.05 94
17541.30 104
17542.55 140
17543.81 140
17545.06 111
17546.31 106
17547.56 119
17548.81 120
17550.07 132
17551.32 112
17552.57 102
17553.82 111
17555.08 122
17556.33 130
17557.58 119
17558.83 96
17560.09 126
17561.34 116
17562.59 112
17563.85 57
17565.10 79
17566.35 120
17567.60 113
17568.86 128
17570.11 88
17571.36 110
17572.62 94
17573.87 120
17575.12 78
17576.38 98
17577.63 103
17578.88 133
17580.14 88
17581.39 108
17582.64 111
17583.90 114
17585.15 123
17586.40 106
17587.66 114
17588.91 112
17590.17 110
17591.42 121
17592.67 97
17593.93 109
17595.18 104
17596.43 116
17597.69 120
17598.94 130
17600.20 121
17601.45 105
17602.71 131
17603.96 125
17605.21 117
17606.47 117
17607.72 110
17608.98 103
17610.23 100
17611.49 112
17612.74 104
17614.00 127
17615.25 114
17616.50 131
17617.76 132
17619.01 98
17620.27 115
17621.52 127
17622.78 125
17624.03 119
17625.29 112
17626.54 121
17627.80 102
17629.05 103
17630.31 101
17631.56 96
17632.82 93
17634.08 111
17635.33 115
17636.59 93
17637.84 86
17639.10 94
17640.35 100
17641.61 97
17642.86 103
17644.12 120
17645.38 125
17646.63 112
17647.89 112
17649.14 112
17650.40 97
17651.66 110
17652.91 116
17654.17 106
17655.42 87
17656.68 100
17657.94 95
17659.19 99
17660.45 91
17661.70 81
17662.96 90
17664.22 104
17665.47 103
17666.73 88
17667.99 99
17669.24 95
17670.50 94
17671.76 86
17673.01 113
17674.27 96
17675.53 108
17676.78 115
17678.04 78
17679.30 83
17680.56 95
17681.81 83
17683.07 112
17684.33 87
17685.58 80
17686.84 90
17688.10 93
17689.36 119
17690.61 96
17691.87 101
17693.13 84
17694.39 97
17695.64 96
17696.90 101
17698.16 98
17699.42 83
17700.67 90
17701.93 93
17703.19 89
17704.45 90
17705.70 97
17706.96 87
17708.22 101
17709.48 97
17710.74 96
17711.99 102
17713.25 102
17714.51 81
17715.77 101
17717.03 79
17718.29 78
17719.54 113
17720.80 111
17722.06 80
17723.32 96
17724.58 92
17725.84 87
17727.10 82
17728.35 75
17729.61 90
17730.87 78
17732.13 83
17733.39 68
17734.65 85
17735.91 95
17737.17 104
17738.43 103
17739.69 97
17740.94 98
17742.20 98
17743.46 98
17744.72 104
17745.98 90
17747.24 100
17748.50 105
17749.76 92
17751.02 111
17752.28 83
17753.54 91
17754.80 82
17756.06 111
17757.32 105
17758.58 95
17759.84 94
17761.10 101
17762.36 101
17763.62 99
17764.88 87
17766.14 117
17767.40 108
17768.66 100
17769.92 84
17771.18 92
17772.44 116
17773.70 90
17774.96 104
17776.22 83
17777.48 107
17778.74 90
17780.00 82
17781.26 88
17782.52 78
17783.78 88
17785.04 86
17786.30 101
17787.57 92
17788.83 99
17790.09 119
17791.35 107
17792.61 81
17793.87 105
17795.13 88
17796.39 101
17797.65 87
17798.91 102
17800.18 98
17801.44 110
17802.70 84
17803.96 88
17805.22 101
17806.48 105
17807.74 96
17809.01 92
17810.27 102
17811.53 114
17812.79 111
17814.05 104
17815.31 88
17816.58 74
17817.84 88
17819.10 102
17820.36 86
17821.62 87
17822.89 79
17824.15 98
17825.41 93
17826.67 91
17827.94 101
17829.20 94
17830.46 74
17831.72 89
17832.98 79
17834.25 82
17835.51 91
17836.77 80
17838.04 97
17839.30 83
17840.56 88
17841.82 71
17843.09 80
17844.35 84
17845.61 92
17846.87 93
17848.14 95
17849.40 69
17850.66 91
17851.93 87
17853.19 94
17854.45 62
17855.72 88
17856.98 85
17858.24 70
17859.51 87
17860.77 89
17862.03 93
17863.30 84
17864.56 93
17865.82 64
17867.09 59
17868.35 81
17869.62 75
17870.88 82
17872.14 86
17873.41 77
17874.67 98
17875.93 78
17877.20 88
17878.46 72
17879.73 102
17880.99 90
17882.26 88
17883.52 92
17884.78 84
17886.05 93
17887.31 97
17888.58 100
17889.84 82
17891.11 90
17892.37 63
17893.63 94
17894.90 96
17896.16 69
17897.43 61
17898.69 94
17899.96 72
17901.22 100
17902.49 66
17903.75 85
17905.02 99
17906.28 86
17907.55 93
17908.81 64
17910.08 84
17911.34 72
17912.61 93
17913.87 84
17915.14 77
17916.41 70
17917.67 95
17918.94 86
17920.20 79
17921.47 92
17922.73 89
17924.00 78
17925.26 76
17926.53 113
17927.80 84
17929.06 103
17930.33 84
17931.59 82
17932.86 71
17934.13 67
17935.39 82
17936.66 96
17937.92 88
17939.19 65
17940.46 101
17941.72 100
17942.99 106
17944.26 75
17945.52 89
17946.79 69
17948.06 78
17949.32 84
17950.59 77
17951.85 75
17953.12 68
17954.39 93
17955.66 81
17956.92 85
17958.19 67
17959.46 94
17960.72 85
17961.99 65
17963.26 70
17964.52 99
17965.79 77
17967.06 74
17968.33 90
17969.59 72
17970.86 66
17972.13 76
17973.40 85
17974.66 62
17975.93 81
17977.20 86
17978.47 81
17979.73 94
17981.00 79
17982.27 55
17983.54 73
17984.80 70
17986.07 77
17987.34 65
17988.61 71
17989.88 74
17991.14 59
17992.41 83
17993.68 80
17994.95 82
17996.22 94
17997.48 88
17998.75 65
18000.02 93
18001.29 76
18002.56 96
18003.83 92
18005.10 81
18006.36 81
18007.63 72
18008.90 102
18010.17 79
18011.44 93
18012.71 73
18013.98 77
18015.25 81
18016.51 81
18017.78 56
18019.05 61
18020.32 74
18021.59 97
18022.86 68
18024.13 82
18025.40 71
18026.67 90
18027.94 75
18029.21 68
18030.48 78
18031.75 84
18033.01 85
18034.28 73
18035.55 87
18036.82 74
18038.09 62
18039.36 81
18040.63 59
18041.90 68
18043.17 81
18044.44 82
18045.71 67
18046.98 63
18048.25 47
18049.52 82
18050.79 90
18052.06 80
18053.33 74
18054.60 85
18055.87 88
18057.14 87
18058.42 86
18059.69 89
18060.96 87
18062.23 78
18063.50 80
18064.77 90
18066.04 89
18067.31 78
18068.58 80
18069.85 71
18071.12 83
18072.39 81
18073.66 75
18074.93 80
18076.21 101
18077.48 85
18078.75 77
18080.02 78
18081.29 87
18082.56 83
18083.83 78
18085.10 76
18086.38 96
18087.65 84
18088.92 88
18090.19 65
18091.46 80
18092.73 93
18094.01 77
18095.28 78
18096.55 57
18097.82 87
18099.09 71
18100.36 74
18101.64 68
18102.91 69
18104.18 77
18105.45 87
18106.73 81
18108.00 81
18109.27 86
18110.54 89
18111.81 80
18113.09 84
18114.36 84
18115.63 71
18116.90 72
18118.18 93
18119.45 92
18120.72 84
18121.99 83
18123.27 93
18124.54 86
18125.81 84
18127.09 81
18128.36 84
18129.63 88
18130.90 82
18132.18 62
18133.45 87
18134.72 99
18136.00 88
18137.27 69
18138.54 62
18139.82 68
18141.09 93
18142.36 95
18143.64 99
18144.91 77
18146.18 69
18147.46 86
18148.73 87
18150.00 95
18151.28 68
18152.55 79
18153.83 86
18155.10 88
18156.37 74
18157.65 71
18158.92 75
18160.20 74
18161.47 75
18162.74 86
18164.02 68
18165.29 75
18166.57 90
18167.84 64
18169.12 66
18170.39 70
18171.66 77
18172.94 69
18174.21 77
18175.49 66
18176.76 88
18178.04 82
18179.31 92
18180.59 69
18181.86 73
18183.14 90
18184.41 94
18185.69 75
18186.96 74
18188.24 73
18189.51 81
18190.79 80
18192.06 61
18193.34 89
18194.61 77
18195.89 90
18197.16 69
18198.44 69
18199.71 64
18200.99 91
18202.26 86
18203.54 69
18204.81 73
18206.09 63
18207.37 78
18208.64 70
18209.92 62
18211.19 74
18212.47 72
18213.75 94
18215.02 101
18216.30 83
18217.57 73
18218.85 77
18220.13 83
18221.40 86
18222.68 75
18223.95 63
18225.23 79
18226.51 90
18227.78 67
18229.06 79
18230.34 73
18231.61 84
18232.89 81
18234.17 83
18235.44 62
18236.72 82
18238.00 81
18239.27 74
18240.55 83
18241.83 90
18243.10 84
18244.38 93
18245.66 85
18246.94 91
18248.21 84
18249.49 93
18250.77 64
18252.04 73
18253.32 71
18254.60 76
18255.88 94
18257.15 97
18258.43 82
18259.71 65
18260.99 80
18262.26 80
18263.54 75
18264.82 71
18266.10 66
18267.37 89
18268.65 96
18269.93 74
18271.21 65
18272.49 84
18273.76 78
18275.04 83
18276.32 70
18277.60 76
18278.88 80
18280.15 92
18281.43 84
18282.71 77
18283.99 73
18285.27 74
18286.55 72
18287.83 85
18289.10 88
18290.38 79
18291.66 93
18292.94 80
18294.22 99
18295.50 85
18296.78 85
18298.06 84
18299.33 114
18300.61 59
18301.89 74
18303.17 97
18304.45 99
18305.73 94
18307.01 78
18308.29 73
18309.57 70
18310.85 79
18312.13 86
18313.41 79
18314.68 69
18315.96 89
18317.24 88
18318.52 77
18319.80 81
18321.08 83
18322.36 76
18323.64 99
18324.92 75
18326.20 67
18327.48 96
18328.76 77
18330.04 75
18331.32 71
18332.60 86
18333.88 86
18335.16 93
18336.44 83
18337.72 93
18339.00 71
18340.28 93
18341.56 87
18342.84 89
18344.12 74
18345.41 105
18346.69 91
18347.97 90
18349.25 86
18350.53 60
18351.81 83
18353.09 64
18354.37 77
18355.65 82
18356.93 86
18358.21 75
18359.49 74
18360.78 80
18362.06 88
18363.34 84
18364.62 78
18365.90 76
18367.18 78
18368.46 73
18369.74 65
18371.03 87
18372.31 90
18373.59 67
18374.87 72
18376.15 92
18377.43 70
18378.72 68
18380.00 75
18381.28 72
18382.56 74
18383.84 66
18385.12 84
18386.41 93
18387.69 77
18388.97 76
18390.25 81
18391.53 82
18392.82 88
18394.10 80
18395.38 76
18396.66 73
18397.95 72
18399.23 70
18400.51 74
18401.79 93
18403.08 97
18404.36 100
18405.64 93
18406.92 83
18408.21 87
18409.49 91
18410.77 79
18412.06 95
18413.34 81
18414.62 93
18415.90 52
18417.19 80
18418.47 83
18419.75 89
18421.04 88
18422.32 70
18423.60 78
18424.89 79
18426.17 75
18427.45 83
18428.74 71
18430.02 66
18431.30 66
18432.59 65
18433.87 83
18435.15 70
18436.44 83
18437.72 78
18439.01 60
18440.29 69
18441.57 71
18442.86 86
18444.14 72
18445.43 90
18446.71 71
18447.99 64
18449.28 69
18450.56 77
18451.85 102
18453.13 96
18454.42 87
18455.70 86
18456.98 77
18458.27 77
18459.55 67
18460.84 80
18462.12 69
18463.41 74
18464.69 70
18465.98 74
18467.26 104
18468.55 73
18469.83 84
18471.12 75
18472.40 100
18473.69 67
18474.97 75
18476.26 84
18477.54 68
18478.83 85
18480.11 76
18481.40 99
18482.68 78
18483.97 78
18485.25 61
18486.54 74
18487.82 95
18489.11 92
18490.40 57
18491.68 62
18492.97 68
18494.25 103
18495.54 82
18496.82 79
18498.11 88
18499.40 78
18500.68 70
18501.97 82
18503.25 82
18504.54 59
18505.83 84
18507.11 93
18508.40 96
18509.69 64
18510.97 63
18512.26 92
18513.54 88
18514.83 76
18516.12 85
18517.40 77
18518.69 95
18519.98 72
18521.26 86
18522.55 86
18523.84 83
18525.12 83
18526.41 62
18527.70 58
18528.99 63
18530.27 84
18531.56 88
18532.85 78
18534.13 62
18535.42 78
18536.71 79
18538.00 69
18539.28 75
18540.57 66
18541.86 68
18543.14 74
18544.43 97
18545.72 73
18547.01 89
18548.30 93
18549.58 84
18550.87 94
18552.16 64
18553.45 63
18554.73 95
18556.02 78
18557.31 87
18558.60 83
18559.89 81
18561.17 85
18562.46 88
18563.75 76
18565.04 63
18566.33 65
18567.62 89
18568.90 81
18570.19 93
18571.48 74
18572.77 65
18574.06 83
18575.35 79
18576.63 68
18577.92 74
18579.21 89
18580.50 68
18581.79 80
18583.08 72
18584.37 80
18585.66 81
18586.95 61
18588.23 102
18589.52 92
18590.81 99
18592.10 77
18593.39 74
18594.68 79
18595.97 99
18597.26 108
18598.55 80
18599.84 116
18601.13 94
18602.42 81
18603.71 77
18605.00 100
18606.29 99
18607.58 79
18608.86 93
18610.15 102
18611.44 98
18612.73 99
18614.02 91
18615.31 80
18616.60 103
18617.89 94
18619.18 83
18620.47 114
18621.76 91
18623.06 94
18624.35 91
18625.64 91
18626.93 88
18628.22 113
18629.51 96
18630.80 88
18632.09 95
18633.38 91
18634.67 84
18635.96 107
18637.25 105
18638.54 87
18639.83 94
18641.12 94
18642.41 98
18643.71 92
18645.00 87
18646.29 73
18647.58 87
18648.87 76
18650.16 100
18651.45 83
18652.74 93
18654.03 80
18655.33 78
18656.62 93
18657.91 77
18659.20 91
18660.49 101
18661.78 81
18663.07 79
18664.37 80
18665.66 83
18666.95 86
18668.24 82
18669.53 71
18670.83 90
18672.12 92
18673.41 98
18674.70 89
18675.99 69
18677.29 83
18678.58 87
18679.87 68
18681.16 84
18682.45 78
18683.75 74
18685.04 73
18686.33 76
18687.62 72
18688.92 75
18690.21 91
18691.50 79
18692.79 79
18694.09 79
18695.38 83
18696.67 88
18697.97 72
18699.26 88
18700.55 69
18701.84 83
18703.14 80
18704.43 87
18705.72 79
18707.02 61
18708.31 78
18709.60 80
18710.90 72
18712.19 84
18713.48 79
18714.78 86
18716.07 85
18717.36 70
18718.66 73
18719.95 79
18721.24 87
18722.54 77
18723.83 84
18725.13 73
18726.42 62
18727.71 76
18729.01 73
18730.30 59
18731.60 80
18732.89 75
18734.18 81
18735.48 70
18736.77 92
18738.07 78
18739.36 76
18740.66 87
18741.95 67
18743.24 79
18744.54 74
18745.83 73
18747.13 83
18748.42 83
18749.72 68
18751.01 74
18752.31 77
18753.60 98
18754.90 74
18756.19 66
18757.49 80
18758.78 77
18760.08 75
18761.37 61
18762.67 66
18763.96 80
18765.26 86
18766.55 91
18767.85 77
18769.14 77
18770.44 82
18771.73 85
18773.03 71
18774.32 75
18775.62 77
18776.91 87
18778.21 79
18779.51 73
18780.80 67
18782.10 71
18783.39 84
18784.69 64
18785.99 86
18787.28 71
18788.58 82
18789.87 84
18791.17 71
18792.47 87
18793.76 83
18795.06 71
18796.35 70
18797.65 93
18798.95 59
18800.24 66
18801.54 91
18802.84 76
18804.13 57
18805.43 65
18806.73 74
18808.02 93
18809.32 92
18810.62 72
18811.91 70
18813.21 80
18814.51 79
18815.80 78
18817.10 63
18818.40 68
18819.69 81
18820.99 94
18822.29 100
18823.59 72
18824.88 72
18826.18 87
18827.48 68
18828.78 64
18830.07 76
18831.37 81
18832.67 73
18833.97 65
18835.26 65
18836.56 85
18837.86 57
18839.16 60
18840.45 79
18841.75 83
18843.05 77
18844.35 87
18845.65 76
18846.94 98
18848.24 75
18849.54 77
18850.84 76
18852.14 61
18853.43 64
18854.73 71
18856.03 79
18857.33 73
18858.63 77
18859.93 92
18861.22 77
18862.52 76
18863.82 80
18865.12 81
18866.42 73
18867.72 76
18869.02 61
18870.32 82
18871.61 76
18872.91 74
18874.21 81
18875.51 67
18876.81 72
18878.11 52
18879.41 69
18880.71 81
18882.01 66
18883.31 75
18884.61 69
18885.90 70
18887.20 66
18888.50 71
18889.80 78
18891.10 55
18892.40 70
18893.70 70
18895.00 89
18896.30 75
18897.60 54
18898.90 86
18900.20 81
18901.50 54
18902.80 79
18904.10 81
18905.40 72
18906.70 76
18908.00 58
18909.30 57
18910.60 77
18911.90 78
18913.20 62
18914.50 62
18915.80 77
18917.10 64
18918.40 69
18919.70 71
18921.00 78
18922.30 74
18923.61 78
18924.91 65
18926.21 61
18927.51 67
18928.81 66
18930.11 58
18931.41 70
18932.71 72
18934.01 70
18935.31 83
18936.61 64
18937.92 78
18939.22 74
18940.52 68
18941.82 94
18943.12 63
18944.42 64
18945.72 61
18947.03 56
18948.33 64
18949.63 58
18950.93 80
18952.23 68
18953.53 65
18954.84 80
18956.14 65
18957.44 66
18958.74 75
18960.04 73
18961.34 80
18962.65 78
18963.95 55
18965.25 75
18966.55 79
18967.86 64
18969.16 77
18970.46 77
18971.76 70
18973.06 57
18974.37 68
18975.67 64
18976.97 73
18978.27 62
18979.58 64
18980.88 71
18982.18 81
18983.48 74
18984.79 80
18986.09 72
18987.39 69
18988.70 50
18990.00 61
18991.30 77
18992.61 65
18993.91 68
18995.21 62
18996.51 59
18997.82 69
18999.12 77
19000.42 75
19001.73 88
19003.03 80
19004.33 67
19005.64 68
19006.94 89
19008.25 73
19009.55 75
19010.85 65
19012.16 70
19013.46 67
19014.76 57
19016.07 68
19017.37 48
19018.68 54
19019.98 64
19021.28 72
19022.59 77
19023.89 59
19025.20 64
19026.50 70
19027.80 66
19029.11 83
19030.41 63
19031.72 63
19033.02 53
19034.33 53
19035.63 60
19036.94 74
19038.24 62
19039.54 73
19040.85 58
19042.15 60
19043.46 55
19044.76 59
19046.07 64
19047.37 63
19048.68 63
19049.98 73
19051.29 70
19052.59 49
19053.90 62
19055.20 58
19056.51 72
19057.81 63
19059.12 59
19060.43 66
19061.73 71
19063.04 80
19064.34 69
19065.65 73
19066.95 83
19068.26 76
19069.56 81
19070.87 59
19072.18 54
19073.48 54
19074.79 82
19076.09 84
19077.40 63
19078.71 53
19080.01 76
19081.32 86
19082.62 73
19083.93 69
19085.24 53
19086.54 63
19087.85 80
19089.16 66
19090.46 62
19091.77 80
19093.07 101
19094.38 86
19095.69 61
19096.99 54
19098.30 89
19099.61 94
19100.91 67
19102.22 66
19103.53 69
19104.84 67
19106.14 90
19107.45 97
19108.76 90
19110.06 68
19111.37 74
19112.68 59
19113.98 73
19115.29 88
19116.60 72
19117.91 69
19119.21 69
19120.52 68
19121.83 76
19123.14 56
19124.44 86
19125.75 67
19127.06 78
19128.37 75
19129.68 80
19130.98 59
19132.29 64
19133.60 55
19134.91 78
19136.21 75
19137.52 66
19138.83 68
19140.14 73
19141.45 89
19142.76 82
19144.06 75
19145.37 71
19146.68 81
19147.99 68
19149.30 71
19150.61 71
19151.91 77
19153.22 81
19154.53 74
19155.84 87
19157.15 77
19158.46 72
19159.77 62
19161.07 85
19162.38 73
19163.69 77
19165.00 80
19166.31 66
19167.62 83
19168.93 77
19170.24 87
19171.55 69
19172.86 66
19174.17 68
19175.48 73
19176.78 70
19178.09 85
19179.40 64
19180.71 63
19182.02 80
19183.33 82
19184.64 82
19185.95 63
19187.26 75
19188.57 86
19189.88 82
19191.19 70
19192.50 62
19193.81 85
19195.12 76
19196.43 84
19197.74 88
19199.05 65
19200.36 75
19201.67 78
19202.98 61
19204.29 66
19205.60 77
19206.91 72
19208.22 63
19209.53 81
19210.84 53
19212.15 43
19213.47 76
19214.78 74
19216.09 88
19217.40 100
19218.71 63
19220.02 72
19221.33 84
19222.64 76
19223.95 80
19225.26 61
19226.57 77
19227.89 79
19229.20 64
19230.51 50
19231.82 54
19233.13 67
19234.44 60
19235.75 72
19237.06 59
19238.38 61
19239.69 76
19241.00 66
19242.31 67
19243.62 64
19244.93 90
19246.25 70
19247.56 71
19248.87 76
19250.18 66
19251.49 87
19252.81 64
19254.12 90
19255.43 73
19256.74 80
19258.05 77
19259.37 59
19260.68 74
19261.99 75
19263.30 87
19264.62 81
19265.93 67
19267.24 61
19268.55 71
19269.87 80
19271.18 83
19272.49 76
19273.80 76
19275.12 83
19276.43 90
19277.74 82
19279.05 60
19280.37 79
19281.68 72
19282.99 75
19284.31 80
19285.62 73
19286.93 64
19288.25 72
19289.56 77
19290.87 79
19292.19 54
19293.50 72
19294.81 82
19296.13 66
19297.44 65
19298.75 66
19300.07 67
19301.38 72
19302.69 81
19304.01 66
19305.32 63
19306.64 61
19307.95 65
19309.26 78
19310.58 73
19311.89 70
19313.21 70
19314.52 63
19315.83 77
19317.15 80
19318.46 93
19319.78 60
19321.09 80
19322.41 89
19323.72 82
19325.03 75
19326.35 67
19327.66 93
19328.98 88
19330.29 68
19331.61 56
19332.92 97
19334.24 86
19335.55 77
19336.87 51
19338.18 56
19339.50 58
19340.81 73
19342.13 85
19343.44 68
19344.76 74
19346.07 70
19347.39 83
19348.70 68
19350.02 53
19351.33 55
19352.65 73
19353.96 70
19355.28 80
19356.59 60
19357.91 63
19359.23 72
19360.54 77
19361.86 57
19363.17 65
19364.49 66
19365.80 79
19367.12 56
19368.44 58
19369.75 52
19371.07 58
19372.38 68
19373.70 64
19375.02 72
19376.33 67
19377.65 92
19378.97 76
19380.28 53
19381.60 65
19382.91 56
19384.23 73
19385.55 69
19386.86 60
19388.18 63
19389.50 79
19390.81 61
19392.13 72
19393.45 80
19394.76 62
19396.08 71
19397.40 75
19398.72 68
19400.03 70
19401.35 90
19402.67 85
19403.98 62
19405.30 62
19406.62 70
19407.94 66
19409.25 66
19410.57 72
19411.89 82
19413.20 58
19414.52 68
19415.84 65
19417.16 54
19418.48 79
19419.79 44
19421.11 71
19422.43 72
19423.75 48
19425.06 71
19426.38 63
19427.70 66
19429.02 63
19430.34 55
19431.65 73
19432.97 72
19434.29 72
19435.61 53
19436.93 68
19438.25 68
19439.56 86
19440.88 57
19442.20 67
19443.52 83
19444.84 74
19446.16 50
19447.47 59
19448.79 69
19450.11 58
19451.43 57
19452.75 53
19454.07 66
19455.39 64
19456.71 67
19458.03 70
19459.34 71
19460.66 62
19461.98 55
19463.30 63
19464.62 75
19465.94 76
19467.26 69
19468.58 74
19469.90 59
19471.22 71
19472.54 79
19473.86 63
19475.18 71
19476.50 79
19477.82 76
19479.14 57
19480.46 65
19481.78 72
19483.10 74
19484.42 76
19485.73 67
19487.05 69
19488.37 64
19489.70 64
19491.02 65
19492.34 85
19493.66 66
19494.98 63
19496.30 76
19497.62 85
19498.94 60
19500.26 60
19501.58 86
19502.90 77
19504.22 66
19505.54 60
19506.86 65
19508.18 64
19509.50 68
19510.82 85
19512.14 62
19513.46 66
19514.78 82
19516.11 92
19517.43 61
19518.75 55
19520.07 79
19521.39 67
19522.71 70
19524.03 58
19525.35 62
19526.68 86
19528.00 76
19529.32 67
19530.64 68
19531.96 79
19533.28 85
19534.60 63
19535.93 82
19537.25 66
19538.57 61
19539.89 66
19541.21 67
19542.53 44
19543.86 70
19545.18 68
19546.50 83
19547.82 60
19549.14 44
19550.47 56
19551.79 74
19553.11 61
19554.43 80
19555.76 70
19557.08 58
19558.40 69
19559.72 69
19561.05 81
19562.37 64
19563.69 55
19565.01 72
19566.34 60
19567.66 63
19568.98 58
19570.30 68
19571.63 56
19572.95 63
19574.27 54
19575.60 61
19576.92 58
19578.24 56
19579.57 65
19580.89 64
19582.21 66
19583.54 72
19584.86 78
19586.18 75
19587.51 65
19588.83 53
19590.15 75
19591.48 70
19592.80 59
19594.12 66
19595.45 72
19596.77 68
19598.09 67
19599.42 67
19600.74 58
19602.07 71
19603.39 80
19604.71 63
19606.04 84
19607.36 71
19608.69 76
19610.01 63
19611.33 70
19612.66 72
19613.98 86
19615.31 61
19616.63 67
19617.96 57
19619.28 67
19620.60 66
19621.93 62
19623.25 65
19624.58 60
19625.90 60
19627.23 55
19628.55 72
19629.88 60
19631.20 67
19632.53 57
19633.85 73
19635.18 74
19636.50 78
19637.83 62
19639.15 65
19640.48 71
19641.80 60
19643.13 56
19644.45 47
19645.78 58
19647.10 62
19648.43 65
19649.76 55
19651.08 50
19652.41 70
19653.73 91
19655.06 65
19656.38 59
19657.71 64
19659.04 67
19660.36 61
19661.69 55
19663.01 72
19664.34 60
19665.67 84
19666.99 60
19668.32 61
19669.64 67
19670.97 57
19672.30 63
19673.62 68
19674.95 63
19676.28 71
19677.60 82
19678.93 63
19680.25 53
19681.58 72
19682.91 73
19684.23 69
19685.56 59
19686.89 66
19688.22 88
19689.54 68
19690.87 69
19692.20 66
19693.52 88
19694.85 76
19696.18 68
19697.50 63
19698.83 60
19700.16 72
19701.49 72
19702.81 74
19704.14 69
19705.47 63
19706.80 68
19708.12 72
19709.45 62
19710.78 52
19712.11 66
19713.43 67
19714.76 75
19716.09 71
19717.42 66
19718.74 79
19720.07 93
19721.40 72
19722.73 60
19724.06 56
19725.38 75
19726.71 74
19728.04 69
19729.37 44
19730.70 70
19732.03 65
19733.35 82
19734.68 83
19736.01 64
19737.34 77
19738.67 76
19740.00 69
19741.32 71
19742.65 69
19743.98 67
19745.31 63
19746.64 59
19747.97 42
19749.30 56
19750.63 68
19751.96 62
19753.28 83
19754.61 49
19755.94 56
19757.27 62
19758.60 71
19759.93 70
19761.26 62
19762.59 56
19763.92 63
19765.25 71
19766.58 54
19767.91 60
19769.24 59
19770.57 70
19771.90 72
19773.22 72
19774.55 68
19775.88 70
19777.21 89
19778.54 71
19779.87 61
19781.20 70
19782.53 79
19783.86 73
19785.19 57
19786.52 44
19787.85 68
19789.18 85
19790.51 82
19791.85 68
19793.18 82
19794.51 62
19795.84 103
19797.17 72
19798.50 56
19799.83 53
19801.16 81
19802.49 74
19803.82 75
19805.15 59
19806.48 42
19807.81 62
19809.14 71
19810.47 100
19811.81 79
19813.14 51
19814.47 78
19815.80 62
19817.13 54
19818.46 61
19819.79 60
19821.12 84
19822.45 63
19823.79 89
19825.12 66
19826.45 62
19827.78 89
19829.11 58
19830.44 66
19831.78 44
19833.11 74
19834.44 75
19835.77 80
19837.10 42
19838.43 90
19839.77 91
19841.10 76
19842.43 60
19843.76 77
19845.09 78
19846.43 77
19847.76 73
19849.09 46
19850.42 77
19851.76 76
19853.09 70
19854.42 77
19855.75 74
19857.09 49
19858.42 89
19859.75 61
19861.08 67
19862.42 70
19863.75 66
19865.08 69
19866.41 83
19867.75 64
19869.08 58
19870.41 90
19871.75 92
19873.08 82
19874.41 70
19875.75 60
19877.08 52
19878.41 70
19879.75 59
19881.08 48
19882.41 65
19883.75 80
19885.08 61
19886.41 73
19887.75 64
19889.08 58
19890.41 64
19891.75 52
19893.08 76
19894.41 48
19895.75 67
19897.08 69
19898.42 61
19899.75 67
19901.08 94
19902.42 71
19903.75 73
19905.09 63
19906.42 60
19907.75 69
19909.09 68
19910.42 72
19911.76 72
19913.09 59
19914.43 76
19915.76 75
19917.10 56
19918.43 66
19919.77 70
19921.10 57
19922.43 57
19923.77 51
19925.10 64
19926.44 73
19927.77 55
19929.11 61
19930.44 66
19931.78 67
19933.11 68
19934.45 62
19935.78 59
19937.12 73
19938.45 73
19939.79 64
19941.13 77
19942.46 57
19943.80 66
19945.13 47
19946.47 68
19947.80 61
19949.14 74
19950.47 70
19951.81 66
19953.15 72
19954.48 66
19955.82 52
19957.15 64
19958.49 86
19959.83 70
19961.16 59
19962.50 67
19963.83 89
19965.17 80
19966.51 70
19967.84 56
19969.18 59
19970.51 62
19971.85 64
19973.19 73
19974.52 60
19975.86 52
19977.20 61
19978.53 82
19979.87 66
19981.21 69
19982.54 56
19983.88 58
19985.22 58
19986.55 76
19987.89 69
19989.23 76
19990.57 67
19991.90 72
19993.24 63
19994.58 78
19995.91 88
19997.25 66
19998.59 67
19999.93 58
20001.26 80
20002.60 73
20003.94 57
20005.28 54
20006.61 65
20007.95 60
20009.29 69
20010.63 61
20011.96 71
20013.30 79
20014.64 63
20015.98 76
20017.31 56
20018.65 73
20019.99 59
20021.33 64
20022.67 50
20024.01 56
20025.34 62
20026.68 75
20028.02 58
20029.36 68
20030.70 67
20032.03 75
20033.37 73
20034.71 100
20036.05 60
20037.39 47
20038.73 68
20040.07 70
20041.40 60
20042.74 64
20044.08 66
20045.42 65
20046.76 82
20048.10 92
20049.44 76
20050.78 74
20052.12 84
20053.46 60
20054.79 63
20056.13 66
20057.47 83
20058.81 102
20060.15 80
20061.49 61
20062.83 67
20064.17 90
20065.51 69
20066.85 69
20068.19 74
20069.53 69
20070.87 63
20072.21 80
20073.55 59
20074.89 64
20076.23 82
20077.57 63
20078.91 87
20080.25 66
20081.59 57
20082.93 69
20084.27 77
20085.61 78
20086.95 64
20088.29 67
20089.63 89
20090.97 72
20092.31 65
20093.65 68
20094.99 65
20096.33 60
20097.67 57
20099.01 80
20100.35 67
20101.69 68
20103.03 57
20104.38 85
20105.72 66
20107.06 60
20108.40 77
20109.74 76
20111.08 57
20112.42 76
20113.76 56
20115.10 74
20116.45 44
20117.79 45
20119.13 89
20120.47 78
20121.81 57
20123.15 66
20124.49 77
20125.84 60
20127.18 79
20128.52 67
20129.86 56
20131.20 57
20132.54 78
20133.89 67
20135.23 69
20136.57 54
20137.91 75
20139.25 63
20140.60 80
