# Supplementary material for: MALDI-TOF MS typing enables the classification of brewing yeasts of the genus Saccharomyces to major beer styles
Source: PLoS One. 2017 Aug 9;12(8):e0181694. doi: 10.1371/journal.pone.0181694 (PMC5549903; doi:10.1371/journal.pone.0181694)
Supplement: S15 File — The directory includes 90 raw files and was zipped to “.zip”; the folder has three strains with 30 spectra per strain; S1 Text explains the raw files with an example and Table 1 represents the yeast strains used within the experiment. (ZIP) [file pone.0181694.s018.zip › 43-45/30667-214-OG-WB-WB-YPG-18h-E-E_2015-11-06__0_A4_1.dat]

2000.55 1926
2000.97 1961
2001.39 2020
2001.81 1951
2002.23 1930
2002.65 2072
2003.08 1984
2003.50 1815
2003.92 1890
2004.34 1896
2004.76 1768
2005.19 1748
2005.61 1800
2006.03 1715
2006.45 1645
2006.87 1799
2007.30 1820
2007.72 1691
2008.14 1920
2008.56 2015
2008.99 1819
2009.41 1898
2009.83 1830
2010.25 1705
2010.68 1808
2011.10 1875
2011.52 2040
2011.94 2088
2012.37 1841
2012.79 1763
2013.21 1753
2013.63 1720
2014.06 1686
2014.48 1655
2014.90 1878
2015.33 1922
2015.75 1714
2016.17 1613
2016.60 1903
2017.02 1919
2017.44 1899
2017.86 1859
2018.29 1903
2018.71 1871
2019.14 1947
2019.56 1967
2019.98 1905
2020.41 2008
2020.83 1932
2021.25 1968
2021.68 2002
2022.10 2107
2022.52 2028
2022.95 2021
2023.37 1949
2023.80 2001
2024.22 1778
2024.64 1894
2025.07 1816
2025.49 1887
2025.92 1883
2026.34 1781
2026.76 1845
2027.19 1791
2027.61 1835
2028.04 1828
2028.46 1665
2028.89 1683
2029.31 1724
2029.74 1815
2030.16 1793
2030.58 1654
2031.01 1638
2031.43 1726
2031.86 1757
2032.28 1706
2032.71 1780
2033.13 1883
2033.56 1832
2033.98 1834
2034.41 1795
2034.83 1811
2035.26 1856
2035.68 1778
2036.11 1740
2036.53 1700
2036.96 1838
2037.38 1754
2037.81 1764
2038.24 1771
2038.66 1804
2039.09 1894
2039.51 1856
2039.94 1866
2040.36 1969
2040.79 2003
2041.21 1869
2041.64 1810
2042.07 1782
2042.49 1872
2042.92 1800
2043.34 1796
2043.77 1742
2044.20 1805
2044.62 1749
2045.05 1615
2045.47 1674
2045.90 1816
2046.33 1869
2046.75 1913
2047.18 1938
2047.61 1908
2048.03 2007
2048.46 1924
2048.89 1818
2049.31 1775
2049.74 1883
2050.16 1877
2050.59 1741
2051.02 1840
2051.45 1913
2051.87 1794
2052.30 1684
2052.73 1837
2053.15 1856
2053.58 1638
2054.01 1771
2054.43 1882
2054.86 1811
2055.29 1754
2055.72 1893
2056.14 1711
2056.57 1642
2057.00 1691
2057.43 1818
2057.85 1846
2058.28 1858
2058.71 1915
2059.14 1910
2059.56 1756
2059.99 1613
2060.42 1640
2060.85 1754
2061.27 1740
2061.70 1775
2062.13 1848
2062.56 1917
2062.99 1748
2063.41 1998
2063.84 2056
2064.27 1945
2064.70 1984
2065.13 2038
2065.55 2329
2065.98 2269
2066.41 2163
2066.84 2369
2067.27 2426
2067.70 2192
2068.13 2101
2068.55 2084
2068.98 1941
2069.41 1809
2069.84 1711
2070.27 1656
2070.70 1687
2071.13 1517
2071.56 1631
2071.98 1585
2072.41 1654
2072.84 1779
2073.27 1738
2073.70 1803
2074.13 1647
2074.56 1627
2074.99 1840
2075.42 1993
2075.85 1912
2076.28 1801
2076.71 1752
2077.13 1854
2077.56 1811
2077.99 1869
2078.42 1737
2078.85 1817
2079.28 1725
2079.71 1921
2080.14 1892
2080.57 1759
2081.00 1805
2081.43 1769
2081.86 1716
2082.29 1680
2082.72 1520
2083.15 1626
2083.58 1947
2084.01 1767
2084.44 1921
2084.87 1638
2085.30 1766
2085.73 1756
2086.16 1767
2086.59 1791
2087.02 1710
2087.46 1767
2087.89 1699
2088.32 1709
2088.75 1813
2089.18 1907
2089.61 1745
2090.04 1823
2090.47 1801
2090.90 1699
2091.33 1739
2091.76 1710
2092.19 1695
2092.63 1630
2093.06 1778
2093.49 1602
2093.92 1735
2094.35 1685
2094.78 1605
2095.21 1610
2095.64 1560
2096.08 1584
2096.51 1757
2096.94 1731
2097.37 1629
2097.80 1575
2098.23 1746
2098.67 1726
2099.10 1700
2099.53 1667
2099.96 1622
2100.39 1604
2100.82 1547
2101.26 1421
2101.69 1532
2102.12 1558
2102.55 1607
2102.98 1571
2103.42 1602
2103.85 1554
2104.28 1643
2104.71 1579
2105.15 1582
2105.58 1607
2106.01 1701
2106.44 1729
2106.88 1864
2107.31 1943
2107.74 1775
2108.17 1785
2108.61 1839
2109.04 1798
2109.47 1746
2109.90 1806
2110.34 1937
2110.77 1861
2111.20 1756
2111.64 1684
2112.07 1799
2112.50 1627
2112.94 1582
2113.37 1688
2113.80 1544
2114.24 1602
2114.67 1670
2115.10 1786
2115.54 1656
2115.97 1612
2116.40 1620
2116.84 1653
2117.27 1762
2117.70 1666
2118.14 1662
2118.57 1502
2119.00 1667
2119.44 1655
2119.87 1600
2120.31 1760
2120.74 1672
2121.17 1677
2121.61 1673
2122.04 1701
2122.48 1675
2122.91 1629
2123.35 1690
2123.78 1634
2124.21 1587
2124.65 1558
2125.08 1619
2125.52 1729
2125.95 1654
2126.39 1686
2126.82 1822
2127.26 1747
2127.69 1818
2128.12 1669
2128.56 1787
2128.99 1744
2129.43 1920
2129.86 1934
2130.30 1811
2130.73 1972
2131.17 2156
2131.60 2071
2132.04 2045
2132.47 1942
2132.91 1969
2133.34 2120
2133.78 1984
2134.22 1820
2134.65 1890
2135.09 1923
2135.52 1958
2135.96 1755
2136.39 1719
2136.83 1675
2137.26 1749
2137.70 1792
2138.14 1800
2138.57 1835
2139.01 1863
2139.44 1793
2139.88 1621
2140.31 1542
2140.75 1611
2141.19 1608
2141.62 1589
2142.06 1596
2142.50 1704
2142.93 1663
2143.37 1709
2143.80 1655
2144.24 1603
2144.68 1576
2145.11 1549
2145.55 1630
2145.99 1551
2146.42 1569
2146.86 1689
2147.30 1684
2147.73 1628
2148.17 1729
2148.61 1839
2149.04 1826
2149.48 2094
2149.92 1908
2150.35 2017
2150.79 2217
2151.23 2162
2151.67 1951
2152.10 2177
2152.54 2060
2152.98 1889
2153.41 1925
2153.85 2054
2154.29 1912
2154.73 1858
2155.16 1810
2155.60 1728
2156.04 1903
2156.48 1861
2156.91 1617
2157.35 1674
2157.79 1637
2158.23 1773
2158.67 1783
2159.10 1674
2159.54 1767
2159.98 1711
2160.42 1741
2160.86 1759
2161.29 1653
2161.73 1879
2162.17 1773
2162.61 1684
2163.05 1900
2163.48 1750
2163.92 1684
2164.36 1687
2164.80 1685
2165.24 1585
2165.68 1668
2166.12 1781
2166.55 1741
2166.99 1614
2167.43 1667
2167.87 1709
2168.31 1793
2168.75 1956
2169.19 1850
2169.63 1786
2170.06 1776
2170.50 1861
2170.94 2024
2171.38 1964
2171.82 1923
2172.26 1783
2172.70 2044
2173.14 1979
2173.58 2145
2174.02 2158
2174.46 2242
2174.90 2347
2175.34 2302
2175.78 2252
2176.22 2279
2176.65 2296
2177.09 2254
2177.53 2230
2177.97 2075
2178.41 2125
2178.85 2188
2179.29 2111
2179.73 2094
2180.17 1988
2180.61 2014
2181.05 1983
2181.49 1843
2181.93 1630
2182.37 1673
2182.81 1771
2183.26 1668
2183.70 1663
2184.14 1667
2184.58 1736
2185.02 1803
2185.46 1810
2185.90 1816
2186.34 1767
2186.78 1701
2187.22 1894
2187.66 1784
2188.10 1659
2188.54 1775
2188.98 1768
2189.42 1834
2189.87 1876
2190.31 1927
2190.75 2097
2191.19 2156
2191.63 1843
2192.07 1850
2192.51 1736
2192.95 1733
2193.39 1791
2193.84 1897
2194.28 1787
2194.72 1902
2195.16 2022
2195.60 2188
2196.04 2097
2196.49 2004
2196.93 2093
2197.37 2101
2197.81 1943
2198.25 1894
2198.69 2008
2199.14 2071
2199.58 1915
2200.02 1793
2200.46 1881
2200.90 1821
2201.35 1812
2201.79 1982
2202.23 1847
2202.67 1774
2203.12 1811
2203.56 1671
2204.00 1665
2204.44 1913
2204.89 2021
2205.33 1911
2205.77 1950
2206.21 1908
2206.66 1828
2207.10 2030
2207.54 2038
2207.98 2105
2208.43 1980
2208.87 1978
2209.31 1880
2209.76 1930
2210.20 1847
2210.64 1946
2211.09 1911
2211.53 1978
2211.97 1924
2212.41 1878
2212.86 1795
2213.30 1748
2213.74 1881
2214.19 2093
2214.63 2093
2215.08 1869
2215.52 1747
2215.96 1863
2216.41 1714
2216.85 1539
2217.29 1607
2217.74 1762
2218.18 1826
2218.63 1758
2219.07 1693
2219.51 1844
2219.96 1799
2220.40 1729
2220.85 1756
2221.29 1758
2221.73 1861
2222.18 1909
2222.62 1887
2223.07 1868
2223.51 1824
2223.96 1861
2224.40 2028
2224.84 1959
2225.29 2046
2225.73 2013
2226.18 2031
2226.62 2102
2227.07 2086
2227.51 1962
2227.96 1941
2228.40 2033
2228.85 1955
2229.29 1868
2229.74 1848
2230.18 1997
2230.63 1893
2231.07 1915
2231.52 1970
2231.96 1907
2232.41 2032
2232.85 2146
2233.30 2155
2233.74 2124
2234.19 2223
2234.63 2141
2235.08 2187
2235.53 2031
2235.97 1975
2236.42 1997
2236.86 1865
2237.31 1929
2237.75 1992
2238.20 1841
2238.65 1715
2239.09 1820
2239.54 1725
2239.98 1654
2240.43 1513
2240.88 1686
2241.32 1813
2241.77 1703
2242.21 1561
2242.66 1603
2243.11 1589
2243.55 1669
2244.00 1567
2244.45 1586
2244.89 1663
2245.34 1685
2245.79 1622
2246.23 1589
2246.68 1620
2247.13 1765
2247.57 1501
2248.02 1592
2248.47 1669
2248.91 1589
2249.36 1680
2249.81 1754
2250.25 1697
2250.70 1596
2251.15 1621
2251.60 1697
2252.04 1758
2252.49 1654
2252.94 1824
2253.39 1719
2253.83 1637
2254.28 1721
2254.73 1609
2255.17 1549
2255.62 1568
2256.07 1630
2256.52 1632
2256.97 1595
2257.41 1591
2257.86 1566
2258.31 1624
2258.76 1627
2259.20 1627
2259.65 1686
2260.10 1750
2260.55 1604
2261.00 1620
2261.45 1734
2261.89 1607
2262.34 1634
2262.79 1734
2263.24 1758
2263.69 1776
2264.13 1712
2264.58 1692
2265.03 1647
2265.48 1728
2265.93 1782
2266.38 1777
2266.83 1755
2267.28 1885
2267.72 1959
2268.17 1891
2268.62 1926
2269.07 1897
2269.52 1870
2269.97 1850
2270.42 2042
2270.87 1991
2271.32 2091
2271.76 2145
2272.21 2102
2272.66 2183
2273.11 2099
2273.56 2052
2274.01 2149
2274.46 2023
2274.91 2021
2275.36 2021
2275.81 1741
2276.26 1807
2276.71 1791
2277.16 1733
2277.61 1587
2278.06 1602
2278.51 1695
2278.96 1524
2279.41 1521
2279.86 1693
2280.31 1675
2280.76 1715
2281.21 1785
2281.66 1770
2282.11 1632
2282.56 1645
2283.01 1788
2283.46 1718
2283.91 1719
2284.36 1639
2284.81 1725
2285.26 1642
2285.71 1656
2286.16 1706
2286.61 1826
2287.06 1922
2287.51 1932
2287.96 2152
2288.42 2344
2288.87 2488
2289.32 2572
2289.77 2746
2290.22 2975
2290.67 3311
2291.12 3540
2291.57 3604
2292.02 3777
2292.48 3636
2292.93 3824
2293.38 3792
2293.83 3659
2294.28 3052
2294.73 2775
2295.18 2471
2295.63 2387
2296.09 2141
2296.54 2032
2296.99 2012
2297.44 1927
2297.89 1892
2298.35 1898
2298.80 1803
2299.25 1801
2299.70 1756
2300.15 1822
2300.60 1766
2301.06 1643
2301.51 1707
2301.96 1776
2302.41 1624
2302.87 1699
2303.32 1628
2303.77 1736
2304.22 1827
2304.67 1639
2305.13 1612
2305.58 1629
2306.03 1542
2306.49 1713
2306.94 1738
2307.39 1717
2307.84 1683
2308.30 1763
2308.75 1782
2309.20 1966
2309.65 1934
2310.11 2005
2310.56 2144
2311.01 1909
2311.47 2021
2311.92 2108
2312.37 1958
2312.83 1960
2313.28 1868
2313.73 1977
2314.19 1807
2314.64 1850
2315.09 1885
2315.55 1851
2316.00 1887
2316.45 1909
2316.91 2010
2317.36 1965
2317.81 1950
2318.27 2024
2318.72 2002
2319.18 1951
2319.63 1917
2320.08 1993
2320.54 2112
2320.99 1988
2321.45 1974
2321.90 1887
2322.35 1920
2322.81 1815
2323.26 1888
2323.72 2029
2324.17 1993
2324.63 1934
2325.08 2071
2325.53 2196
2325.99 2133
2326.44 2036
2326.90 2127
2327.35 2147
2327.81 2177
2328.26 2187
2328.72 2075
2329.17 2022
2329.63 2102
2330.08 2063
2330.54 1992
2330.99 2143
2331.45 1931
2331.90 1670
2332.36 1728
2332.81 1681
2333.27 1767
2333.72 1770
2334.18 1791
2334.63 1837
2335.09 1620
2335.54 1612
2336.00 1727
2336.46 1775
2336.91 1965
2337.37 1921
2337.82 1747
2338.28 1711
2338.73 1676
2339.19 1784
2339.65 1669
2340.10 1612
2340.56 1789
2341.01 1680
2341.47 1731
2341.93 1840
2342.38 1870
2342.84 1789
2343.29 1703
2343.75 1820
2344.21 1786
2344.66 1705
2345.12 1598
2345.58 1852
2346.03 1818
2346.49 1919
2346.94 1833
2347.40 1874
2347.86 1973
2348.31 2005
2348.77 1908
2349.23 1848
2349.69 1801
2350.14 1807
2350.60 1808
2351.06 1785
2351.51 1736
2351.97 1756
2352.43 1620
2352.88 1758
2353.34 1714
2353.80 1576
2354.26 1734
2354.71 1721
2355.17 1814
2355.63 1755
2356.09 1712
2356.54 1749
2357.00 1912
2357.46 1660
2357.92 1670
2358.37 1711
2358.83 1643
2359.29 1782
2359.75 1711
2360.20 1747
2360.66 1770
2361.12 1790
2361.58 1770
2362.04 1830
2362.49 1782
2362.95 1847
2363.41 1817
2363.87 1803
2364.33 1765
2364.79 1748
2365.24 1862
2365.70 1882
2366.16 1704
2366.62 1710
2367.08 1709
2367.54 1745
2367.99 1838
2368.45 1906
2368.91 1876
2369.37 1782
2369.83 1820
2370.29 1706
2370.75 1788
2371.21 1854
2371.67 1760
2372.12 1734
2372.58 1786
2373.04 1812
2373.50 1839
2373.96 1877
2374.42 2027
2374.88 2057
2375.34 2038
2375.80 2113
2376.26 1938
2376.72 1969
2377.18 1946
2377.64 2063
2378.10 1999
2378.56 2004
2379.01 1975
2379.47 1842
2379.93 1830
2380.39 1833
2380.85 1770
2381.31 1716
2381.77 1715
2382.23 1835
2382.69 1900
2383.15 1735
2383.61 1742
2384.07 1668
2384.53 1677
2384.99 1615
2385.45 1810
2385.92 1712
2386.38 1697
2386.84 1654
2387.30 1712
2387.76 1792
2388.22 1882
2388.68 1751
2389.14 1808
2389.60 1904
2390.06 1885
2390.52 1810
2390.98 1780
2391.44 1833
2391.90 2062
2392.36 1927
2392.83 1911
2393.29 1686
2393.75 1683
2394.21 1705
2394.67 1746
2395.13 1794
2395.59 1779
2396.05 1714
2396.52 1751
2396.98 1751
2397.44 1699
2397.90 1697
2398.36 1579
2398.82 1638
2399.28 1766
2399.75 1522
2400.21 1549
2400.67 1746
2401.13 1785
2401.59 1736
2402.06 1904
2402.52 1819
2402.98 1672
2403.44 1602
2403.90 1578
2404.37 1667
2404.83 1637
2405.29 1643
2405.75 1582
2406.21 1779
2406.68 1696
2407.14 1657
2407.60 1635
2408.06 1665
2408.53 1664
2408.99 1736
2409.45 1757
2409.91 1686
2410.38 1679
2410.84 1780
2411.30 1697
2411.77 1636
2412.23 1555
2412.69 1581
2413.15 1725
2413.62 1635
2414.08 1710
2414.54 1751
2415.01 1774
2415.47 1767
2415.93 1700
2416.40 1744
2416.86 1786
2417.32 1799
2417.79 1868
2418.25 1795
2418.71 1764
2419.18 1696
2419.64 1725
2420.10 1857
2420.57 1669
2421.03 1722
2421.50 1889
2421.96 1727
2422.42 1672
2422.89 1650
2423.35 1761
2423.81 1758
2424.28 1779
2424.74 1637
2425.21 1688
2425.67 1821
2426.14 1747
2426.60 1610
2427.06 1749
2427.53 1755
2427.99 1719
2428.46 1689
2428.92 1686
2429.39 1543
2429.85 1575
2430.32 1526
2430.78 1595
2431.24 1605
2431.71 1694
2432.17 1497
2432.64 1511
2433.10 1698
2433.57 1712
2434.03 1857
2434.50 1689
2434.96 1735
2435.43 1728
2435.89 1831
2436.36 1820
2436.82 1711
2437.29 1787
2437.76 1728
2438.22 1649
2438.69 1689
2439.15 1704
2439.62 1582
2440.08 1601
2440.55 1713
2441.01 1766
2441.48 1723
2441.95 1725
2442.41 1830
2442.88 1824
2443.34 1829
2443.81 1837
2444.27 1835
2444.74 1937
2445.21 1880
2445.67 1786
2446.14 1662
2446.60 1580
2447.07 1625
2447.54 1629
2448.00 1710
2448.47 1518
2448.94 1600
2449.40 1648
2449.87 1537
2450.34 1753
2450.80 1710
2451.27 1722
2451.74 1649
2452.20 1578
2452.67 1740
2453.14 1792
2453.60 1699
2454.07 1587
2454.54 1681
2455.00 1619
2455.47 1655
2455.94 1599
2456.40 1593
2456.87 1638
2457.34 1651
2457.81 1604
2458.27 1478
2458.74 1562
2459.21 1680
2459.68 1635
2460.14 1613
2460.61 1702
2461.08 1611
2461.55 1610
2462.01 1533
2462.48 1579
2462.95 1620
2463.42 1534
2463.88 1527
2464.35 1541
2464.82 1463
2465.29 1630
2465.76 1539
2466.22 1521
2466.69 1632
2467.16 1535
2467.63 1594
2468.10 1696
2468.57 1588
2469.03 1563
2469.50 1743
2469.97 1656
2470.44 1656
2470.91 1649
2471.38 1610
2471.84 1596
2472.31 1545
2472.78 1679
2473.25 1644
2473.72 1647
2474.19 1664
2474.66 1639
2475.13 1655
2475.59 1517
2476.06 1581
2476.53 1653
2477.00 1601
2477.47 1691
2477.94 1575
2478.41 1543
2478.88 1583
2479.35 1563
2479.82 1601
2480.29 1556
2480.76 1490
2481.23 1616
2481.69 1606
2482.16 1536
2482.63 1512
2483.10 1626
2483.57 1533
2484.04 1487
2484.51 1677
2484.98 1542
2485.45 1626
2485.92 1612
2486.39 1582
2486.86 1646
2487.33 1570
2487.80 1660
2488.27 1755
2488.74 1710
2489.21 1566
2489.68 1719
2490.15 1720
2490.62 1815
2491.09 1779
2491.56 2059
2492.04 1771
2492.51 1729
2492.98 1762
2493.45 1788
2493.92 1727
2494.39 1618
2494.86 1894
2495.33 1891
2495.80 1687
2496.27 1695
2496.74 1788
2497.21 1699
2497.68 1620
2498.16 1669
2498.63 1705
2499.10 1683
2499.57 1689
2500.04 1563
2500.51 1607
2500.98 1586
2501.45 1407
2501.93 1504
2502.40 1524
2502.87 1512
2503.34 1630
2503.81 1627
2504.28 1675
2504.76 1655
2505.23 1595
2505.70 1692
2506.17 1724
2506.64 1699
2507.11 1567
2507.59 1541
2508.06 1547
2508.53 1585
2509.00 1679
2509.47 1580
2509.95 1629
2510.42 1770
2510.89 1817
2511.36 1785
2511.84 1878
2512.31 1938
2512.78 1906
2513.25 1992
2513.73 2148
2514.20 1985
2514.67 2039
2515.14 2014
2515.62 1850
2516.09 1709
2516.56 1691
2517.03 1848
2517.51 1791
2517.98 1799
2518.45 1807
2518.93 1830
2519.40 1639
2519.87 1714
2520.35 1827
2520.82 1823
2521.29 1759
2521.77 1738
2522.24 1785
2522.71 1790
2523.19 1656
2523.66 1567
2524.13 1611
2524.61 1478
2525.08 1604
2525.55 1687
2526.03 1659
2526.50 1655
2526.97 1628
2527.45 1599
2527.92 1722
2528.40 1630
2528.87 1738
2529.34 1711
2529.82 1703
2530.29 1705
2530.77 1699
2531.24 1687
2531.71 1616
2532.19 1746
2532.66 1752
2533.14 1788
2533.61 1740
2534.09 1667
2534.56 1492
2535.04 1699
2535.51 1723
2535.98 1763
2536.46 1819
2536.93 1691
2537.41 1691
2537.88 1617
2538.36 1746
2538.83 1715
2539.31 1777
2539.78 1821
2540.26 1862
2540.73 1916
2541.21 1779
2541.68 1873
2542.16 1773
2542.63 1756
2543.11 1922
2543.59 1789
2544.06 1833
2544.54 1903
2545.01 1982
2545.49 1861
2545.96 1771
2546.44 1797
2546.91 1769
2547.39 1945
2547.87 1882
2548.34 1925
2548.82 1955
2549.29 1983
2549.77 1934
2550.24 1822
2550.72 1842
2551.20 1960
2551.67 1910
2552.15 1864
2552.62 1893
2553.10 1913
2553.58 1817
2554.05 1879
2554.53 1917
2555.01 1888
2555.48 1829
2555.96 1762
2556.44 1821
2556.91 1761
2557.39 1806
2557.87 1691
2558.34 1541
2558.82 1584
2559.30 1651
2559.77 1551
2560.25 1682
2560.73 1782
2561.20 1796
2561.68 1758
2562.16 1706
2562.64 1640
2563.11 1680
2563.59 1873
2564.07 1694
2564.54 1758
2565.02 1594
2565.50 1548
2565.98 1538
2566.45 1641
2566.93 1681
2567.41 1509
2567.89 1509
2568.36 1501
2568.84 1492
2569.32 1391
2569.80 1561
2570.28 1577
2570.75 1566
2571.23 1493
2571.71 1375
2572.19 1483
2572.66 1429
2573.14 1351
2573.62 1348
2574.10 1393
2574.58 1458
2575.06 1462
2575.53 1591
2576.01 1466
2576.49 1607
2576.97 1590
2577.45 1464
2577.93 1517
2578.40 1543
2578.88 1435
2579.36 1519
2579.84 1558
2580.32 1451
2580.80 1516
2581.28 1514
2581.76 1530
2582.24 1623
2582.71 1655
2583.19 1623
2583.67 1647
2584.15 1629
2584.63 1483
2585.11 1480
2585.59 1554
2586.07 1539
2586.55 1596
2587.03 1657
2587.51 1677
2587.99 1657
2588.47 1659
2588.95 1696
2589.42 1720
2589.90 1652
2590.38 1684
2590.86 1648
2591.34 1619
2591.82 1648
2592.30 1580
2592.78 1543
2593.26 1583
2593.74 1792
2594.22 1611
2594.70 1610
2595.18 1477
2595.66 1506
2596.14 1608
2596.62 1574
2597.10 1511
2597.58 1440
2598.07 1528
2598.55 1481
2599.03 1420
2599.51 1613
2599.99 1532
2600.47 1513
2600.95 1464
2601.43 1512
2601.91 1560
2602.39 1519
2602.87 1570
2603.35 1507
2603.83 1474
2604.31 1524
2604.80 1523
2605.28 1598
2605.76 1669
2606.24 1582
2606.72 1338
2607.20 1561
2607.68 1621
2608.16 1490
2608.65 1465
2609.13 1627
2609.61 1648
2610.09 1827
2610.57 1550
2611.05 1495
2611.53 1535
2612.02 1601
2612.50 1543
2612.98 1534
2613.46 1402
2613.94 1479
2614.43 1515
2614.91 1536
2615.39 1457
2615.87 1431
2616.35 1535
2616.84 1757
2617.32 1595
2617.80 1653
2618.28 1596
2618.77 1534
2619.25 1579
2619.73 1506
2620.21 1546
2620.69 1598
2621.18 1474
2621.66 1577
2622.14 1491
2622.63 1450
2623.11 1523
2623.59 1520
2624.07 1535
2624.56 1412
2625.04 1528
2625.52 1649
2626.01 1602
2626.49 1626
2626.97 1660
2627.45 1704
2627.94 1685
2628.42 1700
2628.90 1630
2629.39 1675
2629.87 1601
2630.35 1683
2630.84 1781
2631.32 1873
2631.80 1830
2632.29 1823
2632.77 1763
2633.26 1864
2633.74 1836
2634.22 1856
2634.71 1817
2635.19 1641
2635.67 1608
2636.16 1692
2636.64 1731
2637.13 1625
2637.61 1580
2638.09 1621
2638.58 1605
2639.06 1491
2639.55 1485
2640.03 1417
2640.52 1610
2641.00 1696
2641.48 1528
2641.97 1454
2642.45 1508
2642.94 1479
2643.42 1648
2643.91 1390
2644.39 1426
2644.88 1550
2645.36 1444
2645.85 1675
2646.33 1547
2646.82 1540
2647.30 1517
2647.79 1576
2648.27 1533
2648.76 1580
2649.24 1590
2649.73 1659
2650.21 1583
2650.70 1584
2651.18 1620
2651.67 1508
2652.15 1544
2652.64 1452
2653.12 1581
2653.61 1634
2654.10 1577
2654.58 1585
2655.07 1649
2655.55 1675
2656.04 1548
2656.52 1590
2657.01 1684
2657.50 1782
2657.98 1686
2658.47 1643
2658.95 1627
2659.44 1623
2659.93 1654
2660.41 1604
2660.90 1578
2661.38 1607
2661.87 1616
2662.36 1672
2662.84 1686
2663.33 1601
2663.82 1585
2664.30 1512
2664.79 1607
2665.28 1636
2665.76 1541
2666.25 1540
2666.74 1678
2667.22 1614
2667.71 1658
2668.20 1602
2668.68 1488
2669.17 1500
2669.66 1541
2670.14 1620
2670.63 1712
2671.12 1548
2671.61 1566
2672.09 1606
2672.58 1709
2673.07 1960
2673.55 1892
2674.04 1960
2674.53 2057
2675.02 2000
2675.50 2141
2675.99 2088
2676.48 1914
2676.97 1875
2677.46 2067
2677.94 2061
2678.43 1962
2678.92 1691
2679.41 1586
2679.89 1741
2680.38 1551
2680.87 1451
2681.36 1507
2681.85 1641
2682.33 1482
2682.82 1618
2683.31 1782
2683.80 1579
2684.29 1528
2684.78 1623
2685.26 1522
2685.75 1443
2686.24 1609
2686.73 1526
2687.22 1566
2687.71 1562
2688.20 1534
2688.68 1400
2689.17 1547
2689.66 1527
2690.15 1350
2690.64 1409
2691.13 1451
2691.62 1504
2692.11 1523
2692.60 1513
2693.09 1604
2693.57 1536
2694.06 1564
2694.55 1614
2695.04 1421
2695.53 1558
2696.02 1511
2696.51 1472
2697.00 1501
2697.49 1633
2697.98 1427
2698.47 1460
2698.96 1500
2699.45 1359
2699.94 1557
2700.43 1561
2700.92 1478
2701.41 1483
2701.90 1529
2702.39 1554
2702.88 1609
2703.37 1665
2703.86 1720
2704.35 1733
2704.84 1641
2705.33 1669
2705.82 1698
2706.31 1663
2706.80 1700
2707.29 1647
2707.78 1574
2708.27 1524
2708.76 1555
2709.25 1556
2709.74 1564
2710.23 1494
2710.72 1454
2711.21 1517
2711.71 1659
2712.20 1559
2712.69 1547
2713.18 1553
2713.67 1536
2714.16 1433
2714.65 1514
2715.14 1454
2715.63 1441
2716.12 1365
2716.62 1439
2717.11 1554
2717.60 1545
2718.09 1512
2718.58 1576
2719.07 1452
2719.56 1464
2720.06 1479
2720.55 1514
2721.04 1434
2721.53 1582
2722.02 1595
2722.51 1613
2723.01 1661
2723.50 1665
2723.99 1649
2724.48 1673
2724.97 1714
2725.47 1678
2725.96 1719
2726.45 1618
2726.94 1571
2727.44 1461
2727.93 1512
2728.42 1597
2728.91 1695
2729.40 1607
2729.90 1565
2730.39 1549
2730.88 1556
2731.37 1652
2731.87 1555
2732.36 1607
2732.85 1677
2733.35 1707
2733.84 1654
2734.33 1643
2734.82 1619
2735.32 1628
2735.81 1755
2736.30 1707
2736.80 1665
2737.29 1667
2737.78 1708
2738.28 1631
2738.77 1625
2739.26 1699
2739.76 1762
2740.25 1715
2740.74 1786
2741.24 1680
2741.73 1679
2742.22 1755
2742.72 1790
2743.21 1767
2743.70 1649
2744.20 1589
2744.69 1594
2745.19 1459
2745.68 1478
2746.17 1455
2746.67 1389
2747.16 1377
2747.66 1648
2748.15 1533
2748.64 1579
2749.14 1591
2749.63 1561
2750.13 1574
2750.62 1668
2751.12 1574
2751.61 1458
2752.10 1547
2752.60 1587
2753.09 1431
2753.59 1502
2754.08 1575
2754.58 1612
2755.07 1614
2755.57 1562
2756.06 1697
2756.56 1788
2757.05 1726
2757.55 1625
2758.04 1647
2758.54 1701
2759.03 1650
2759.53 1611
2760.02 1615
2760.52 1572
2761.01 1587
2761.51 1626
2762.00 1643
2762.50 1532
2762.99 1511
2763.49 1534
2763.99 1678
2764.48 1647
2764.98 1593
2765.47 1683
2765.97 1644
2766.46 1657
2766.96 1707
2767.46 1610
2767.95 1703
2768.45 1713
2768.94 1797
2769.44 1608
2769.94 1473
2770.43 1578
2770.93 1504
2771.42 1549
2771.92 1633
2772.42 1624
2772.91 1504
2773.41 1599
2773.91 1797
2774.40 1886
2774.90 1833
2775.40 1870
2775.89 2086
2776.39 2099
2776.89 2055
2777.38 2243
2777.88 2167
2778.38 2238
2778.87 2158
2779.37 1975
2779.87 2068
2780.36 2052
2780.86 1893
2781.36 1782
2781.85 1701
2782.35 1671
2782.85 1684
2783.35 1622
2783.84 1542
2784.34 1608
2784.84 1718
2785.34 1571
2785.83 1689
2786.33 1523
2786.83 1470
2787.33 1559
2787.82 1415
2788.32 1452
2788.82 1434
2789.32 1431
2789.81 1421
2790.31 1337
2790.81 1320
2791.31 1399
2791.81 1511
2792.30 1589
2792.80 1428
2793.30 1458
2793.80 1408
2794.30 1456
2794.80 1557
2795.29 1598
2795.79 1651
2796.29 1559
2796.79 1519
2797.29 1557
2797.79 1556
2798.29 1538
2798.78 1618
2799.28 1635
2799.78 1572
2800.28 1602
2800.78 1533
2801.28 1571
2801.78 1523
2802.28 1485
2802.77 1493
2803.27 1643
2803.77 1577
2804.27 1602
2804.77 1677
2805.27 1656
2805.77 1794
2806.27 1601
2806.77 1742
2807.27 1792
2807.77 1717
2808.27 1648
2808.77 1657
2809.27 1642
2809.77 1632
2810.27 1733
2810.77 1780
2811.27 1679
2811.76 1675
2812.26 1650
2812.76 1730
2813.26 1785
2813.76 1677
2814.26 1699
2814.76 1618
2815.26 1635
2815.76 1621
2816.27 1605
2816.77 1547
2817.27 1707
2817.77 1401
2818.27 1368
2818.77 1455
2819.27 1543
2819.77 1530
2820.27 1541
2820.77 1554
2821.27 1480
2821.77 1396
2822.27 1624
2822.77 1625
2823.27 1599
2823.77 1510
2824.27 1471
2824.78 1560
2825.28 1581
2825.78 1390
2826.28 1494
2826.78 1517
2827.28 1563
2827.78 1460
2828.28 1479
2828.79 1522
2829.29 1498
2829.79 1528
2830.29 1488
2830.79 1502
2831.29 1456
2831.79 1401
2832.30 1372
2832.80 1448
2833.30 1476
2833.80 1414
2834.30 1510
2834.80 1482
2835.31 1464
2835.81 1588
2836.31 1469
2836.81 1432
2837.31 1548
2837.82 1569
2838.32 1511
2838.82 1373
2839.32 1522
2839.83 1494
2840.33 1545
2840.83 1541
2841.33 1627
2841.84 1643
2842.34 1525
2842.84 1570
2843.34 1546
2843.85 1636
2844.35 1531
2844.85 1615
2845.35 1507
2845.86 1521
2846.36 1545
2846.86 1781
2847.37 1608
2847.87 1679
2848.37 1789
2848.87 1779
2849.38 1813
2849.88 1807
2850.38 1706
2850.89 1764
2851.39 1812
2851.89 1769
2852.40 1888
2852.90 1759
2853.40 1716
2853.91 1572
2854.41 1566
2854.92 1568
2855.42 1696
2855.92 1631
2856.43 1764
2856.93 1732
2857.43 1762
2857.94 1639
2858.44 1608
2858.95 1502
2859.45 1609
2859.95 1638
2860.46 1435
2860.96 1510
2861.47 1491
2861.97 1389
2862.48 1483
2862.98 1546
2863.48 1567
2863.99 1467
2864.49 1447
2865.00 1486
2865.50 1478
2866.01 1440
2866.51 1448
2867.02 1464
2867.52 1488
2868.03 1436
2868.53 1494
2869.04 1558
2869.54 1592
2870.05 1405
2870.55 1448
2871.06 1461
2871.56 1593
2872.07 1682
2872.57 1693
2873.08 1527
2873.58 1604
2874.09 1551
2874.59 1651
2875.10 1756
2875.60 1813
2876.11 1687
2876.61 1719
2877.12 1687
2877.63 1712
2878.13 1737
2878.64 1633
2879.14 1550
2879.65 1772
2880.15 1795
2880.66 1639
2881.17 1558
2881.67 1608
2882.18 1609
2882.68 1687
2883.19 1602
2883.70 1556
2884.20 1523
2884.71 1601
2885.22 1616
2885.72 1536
2886.23 1548
2886.74 1626
2887.24 1639
2887.75 1516
2888.25 1580
2888.76 1655
2889.27 1554
2889.77 1623
2890.28 1761
2890.79 1716
2891.30 1705
2891.80 1491
2892.31 1527
2892.82 1652
2893.32 1711
2893.83 1623
2894.34 1591
2894.84 1692
2895.35 1774
2895.86 1877
2896.37 1916
2896.87 1814
2897.38 1866
2897.89 1949
2898.40 1877
2898.90 1865
2899.41 1823
2899.92 1821
2900.43 1796
2900.93 1676
2901.44 1799
2901.95 1720
2902.46 1746
2902.96 1648
2903.47 1876
2903.98 1890
2904.49 1728
2905.00 1741
2905.50 1893
2906.01 1911
2906.52 1851
2907.03 1864
2907.54 2148
2908.05 2070
2908.55 1869
2909.06 1785
2909.57 1753
2910.08 1791
2910.59 1651
2911.10 1598
2911.61 1642
2912.11 1481
2912.62 1572
2913.13 1701
2913.64 1649
2914.15 1421
2914.66 1586
2915.17 1634
2915.68 1597
2916.19 1674
2916.69 1672
2917.20 1648
2917.71 1688
2918.22 1514
2918.73 1515
2919.24 1664
2919.75 1704
2920.26 1594
2920.77 1519
2921.28 1566
2921.79 1620
2922.30 1514
2922.81 1523
2923.32 1524
2923.83 1538
2924.34 1636
2924.85 1666
2925.36 1665
2925.87 1688
2926.38 1601
2926.89 1585
2927.40 1550
2927.91 1532
2928.42 1637
2928.93 1585
2929.44 1473
2929.95 1485
2930.46 1439
2930.97 1438
2931.48 1519
2931.99 1538
2932.50 1430
2933.01 1551
2933.52 1414
2934.03 1586
2934.54 1666
2935.05 1655
2935.56 1673
2936.07 1609
2936.58 1572
2937.09 1663
2937.60 1569
2938.12 1655
2938.63 1720
2939.14 1749
2939.65 1692
2940.16 1487
2940.67 1665
2941.18 1626
2941.69 1693
2942.20 1688
2942.72 1579
2943.23 1760
2943.74 1767
2944.25 1828
2944.76 1786
2945.27 1785
2945.79 1678
2946.30 1567
2946.81 1616
2947.32 1699
2947.83 1759
2948.34 1673
2948.86 1644
2949.37 1626
2949.88 1529
2950.39 1495
2950.90 1419
2951.42 1399
2951.93 1469
2952.44 1443
2952.95 1490
2953.46 1565
2953.98 1588
2954.49 1572
2955.00 1465
2955.51 1566
2956.03 1528
2956.54 1424
2957.05 1452
2957.56 1468
2958.08 1538
2958.59 1634
2959.10 1518
2959.62 1593
2960.13 1526
2960.64 1592
2961.15 1593
2961.67 1558
2962.18 1588
2962.69 1552
2963.21 1503
2963.72 1509
2964.23 1632
2964.75 1663
2965.26 1643
2965.77 1685
2966.29 1610
2966.80 1458
2967.31 1433
2967.83 1544
2968.34 1561
2968.85 1483
2969.37 1456
2969.88 1555
2970.40 1500
2970.91 1377
2971.42 1352
2971.94 1413
2972.45 1541
2972.96 1646
2973.48 1568
2973.99 1495
2974.51 1675
2975.02 1674
2975.54 1638
2976.05 1606
2976.56 1455
2977.08 1527
2977.59 1573
2978.11 1524
2978.62 1507
2979.14 1503
2979.65 1512
2980.16 1655
2980.68 1555
2981.19 1620
2981.71 1687
2982.22 1565
2982.74 1614
2983.25 1532
2983.77 1717
2984.28 1692
2984.80 1740
2985.31 1637
2985.83 1757
2986.34 1772
2986.86 1812
2987.37 1804
2987.89 1760
2988.40 1818
2988.92 1967
2989.44 1898
2989.95 1971
2990.47 1935
2990.98 1924
2991.50 1885
2992.01 1912
2992.53 1907
2993.04 1782
2993.56 1979
2994.08 2090
2994.59 1844
2995.11 1770
2995.62 1981
2996.14 1978
2996.66 1994
2997.17 1975
2997.69 2021
2998.20 2214
2998.72 2277
2999.24 2259
2999.75 2170
3000.27 2176
3000.79 2208
3001.30 2343
3001.82 2560
3002.33 2534
3002.85 2678
3003.37 3148
3003.88 3655
3004.40 3855
3004.92 4388
3005.43 4882
3005.95 5364
3006.47 5555
3006.99 5257
3007.50 5355
3008.02 4968
3008.54 4347
3009.05 3780
3009.57 3327
3010.09 3108
3010.60 2644
3011.12 2208
3011.64 2211
3012.16 2093
3012.67 2017
3013.19 1972
3013.71 1936
3014.23 1920
3014.74 1961
3015.26 2046
3015.78 1952
3016.30 2004
3016.82 1969
3017.33 2026
3017.85 2025
3018.37 2025
3018.89 1931
3019.40 1876
3019.92 2048
3020.44 2004
3020.96 2000
3021.48 1977
3022.00 1927
3022.51 2038
3023.03 2014
3023.55 1861
3024.07 1914
3024.59 1886
3025.11 2013
3025.62 1961
3026.14 1944
3026.66 1999
3027.18 1897
3027.70 1957
3028.22 1972
3028.74 1888
3029.25 1891
3029.77 1960
3030.29 1921
3030.81 1863
3031.33 1690
3031.85 1722
3032.37 1794
3032.89 1678
3033.41 1767
3033.93 1816
3034.45 1789
3034.96 1762
3035.48 1733
3036.00 1784
3036.52 1680
3037.04 1851
3037.56 1733
3038.08 1742
3038.60 1848
3039.12 1638
3039.64 1549
3040.16 1532
3040.68 1560
3041.20 1575
3041.72 1544
3042.24 1767
3042.76 1758
3043.28 1652
3043.80 1609
3044.32 1650
3044.84 1592
3045.36 1725
3045.88 1555
3046.40 1590
3046.92 1596
3047.44 1699
3047.96 1732
3048.48 1611
3049.00 1656
3049.52 1784
3050.04 1720
3050.56 1610
3051.09 1518
3051.61 1578
3052.13 1616
3052.65 1678
3053.17 1868
3053.69 1666
3054.21 1597
3054.73 1729
3055.25 1741
3055.77 1742
3056.29 1589
3056.82 1529
3057.34 1546
3057.86 1659
3058.38 1635
3058.90 1532
3059.42 1640
3059.94 1630
3060.47 1590
3060.99 1646
3061.51 1623
3062.03 1592
3062.55 1584
3063.07 1503
3063.60 1518
3064.12 1661
3064.64 1652
3065.16 1605
3065.68 1668
3066.21 1708
3066.73 1642
3067.25 1786
3067.77 1895
3068.29 1856
3068.82 1686
3069.34 1744
3069.86 1746
3070.38 1741
3070.90 1581
3071.43 1541
3071.95 1609
3072.47 1580
3072.99 1683
3073.52 1593
3074.04 1548
3074.56 1493
3075.09 1668
3075.61 1721
3076.13 1726
3076.65 1818
3077.18 1777
3077.70 1878
3078.22 1974
3078.75 1973
3079.27 1934
3079.79 2097
3080.32 1937
3080.84 2087
3081.36 2056
3081.89 2110
3082.41 2077
3082.93 2205
3083.46 2186
3083.98 2086
3084.50 2102
3085.03 2068
3085.55 1995
3086.07 2085
3086.60 1968
3087.12 1890
3087.64 2065
3088.17 1870
3088.69 1831
3089.22 1816
3089.74 1726
3090.26 1752
3090.79 1703
3091.31 1759
3091.84 1729
3092.36 1925
3092.89 1766
3093.41 1803
3093.93 1904
3094.46 1861
3094.98 1925
3095.51 2027
3096.03 2006
3096.56 2032
3097.08 2071
3097.61 2149
3098.13 1993
3098.66 2106
3099.18 2432
3099.70 2638
3100.23 2938
3100.75 3286
3101.28 3623
3101.80 4297
3102.33 4657
3102.85 5632
3103.38 6472
3103.91 7215
3104.43 7132
3104.96 7146
3105.48 6880
3106.01 6585
3106.53 5978
3107.06 5125
3107.58 4437
3108.11 3697
3108.63 3169
3109.16 2770
3109.69 2585
3110.21 2475
3110.74 2319
3111.26 2316
3111.79 2368
3112.31 2235
3112.84 2063
3113.37 2062
3113.89 1948
3114.42 2028
3114.94 2142
3115.47 2035
3116.00 2072
3116.52 2058
3117.05 1877
3117.58 1786
3118.10 1818
3118.63 1897
3119.16 1915
3119.68 1878
3120.21 1680
3120.73 2012
3121.26 2061
3121.79 2032
3122.31 1919
3122.84 2066
3123.37 2096
3123.90 2065
3124.42 2102
3124.95 2152
3125.48 1968
3126.00 1940
3126.53 1851
3127.06 1791
3127.58 1872
3128.11 1809
3128.64 1839
3129.17 1803
3129.69 1683
3130.22 1680
3130.75 1784
3131.28 1755
3131.80 1738
3132.33 1586
3132.86 1653
3133.39 1728
3133.91 1787
3134.44 1759
3134.97 1745
3135.50 1699
3136.03 1601
3136.55 1594
3137.08 1718
3137.61 1712
3138.14 1639
3138.67 1616
3139.19 1757
3139.72 1640
3140.25 1611
3140.78 1596
3141.31 1599
3141.84 1613
3142.36 1678
3142.89 1665
3143.42 1577
3143.95 1543
3144.48 1647
3145.01 1603
3145.54 1607
3146.06 1669
3146.59 1671
3147.12 1792
3147.65 1828
3148.18 1760
3148.71 1753
3149.24 2002
3149.77 2028
3150.30 2092
3150.83 2103
3151.35 1997
3151.88 2229
3152.41 2044
3152.94 1939
3153.47 1954
3154.00 1921
3154.53 1861
3155.06 2059
3155.59 1931
3156.12 1643
3156.65 1811
3157.18 1941
3157.71 1967
3158.24 1957
3158.77 1923
3159.30 1877
3159.83 2017
3160.36 1880
3160.89 1908
3161.42 1837
3161.95 1875
3162.48 1753
3163.01 1835
3163.54 1778
3164.07 1706
3164.60 1743
3165.13 1697
3165.66 1526
3166.19 1565
3166.72 1550
3167.25 1510
3167.78 1538
3168.31 1600
3168.84 1609
3169.37 1565
3169.90 1633
3170.44 1662
3170.97 1579
3171.50 1624
3172.03 1629
3172.56 1748
3173.09 1662
3173.62 1666
3174.15 1826
3174.68 1896
3175.21 1909
3175.75 1947
3176.28 1949
3176.81 1946
3177.34 1822
3177.87 1816
3178.40 1755
3178.93 1784
3179.47 1686
3180.00 1597
3180.53 1669
3181.06 1675
3181.59 1604
3182.12 1542
3182.66 1637
3183.19 1457
3183.72 1556
3184.25 1514
3184.78 1592
3185.32 1585
3185.85 1567
3186.38 1641
3186.91 1656
3187.44 1787
3187.98 1607
3188.51 1598
3189.04 1471
3189.57 1452
3190.11 1619
3190.64 1592
3191.17 1559
3191.70 1703
3192.24 1572
3192.77 1493
3193.30 1513
3193.84 1478
3194.37 1427
3194.90 1549
3195.43 1562
3195.97 1554
3196.50 1603
3197.03 1538
3197.57 1509
3198.10 1602
3198.63 1620
3199.17 1689
3199.70 1471
3200.23 1552
3200.77 1566
3201.30 1673
3201.83 1789
3202.37 1682
3202.90 1705
3203.43 1828
3203.97 1734
3204.50 1760
3205.03 1830
3205.57 1753
3206.10 1714
3206.63 1850
3207.17 1698
3207.70 1594
3208.24 1552
3208.77 1790
3209.30 1985
3209.84 1942
3210.37 1975
3210.91 2150
3211.44 2291
3211.98 2256
3212.51 2253
3213.04 2401
3213.58 2277
3214.11 2206
3214.65 2320
3215.18 2080
3215.72 2064
3216.25 1803
3216.79 1832
3217.32 1747
3217.86 1693
3218.39 1715
3218.93 1690
3219.46 1531
3220.00 1449
3220.53 1598
3221.07 1640
3221.60 1843
3222.14 1940
3222.67 1934
3223.21 1892
3223.74 1901
3224.28 2040
3224.81 2016
3225.35 2025
3225.88 2068
3226.42 2152
3226.95 2131
3227.49 1951
3228.02 2024
3228.56 1925
3229.10 1895
3229.63 1994
3230.17 2021
3230.70 1894
3231.24 1895
3231.78 1899
3232.31 1921
3232.85 2093
3233.38 2053
3233.92 1918
3234.46 2043
3234.99 1925
3235.53 1803
3236.06 1833
3236.60 1823
3237.14 1784
3237.67 1716
3238.21 1932
3238.75 1929
3239.28 1811
3239.82 1801
3240.36 1991
3240.89 2033
3241.43 1928
3241.97 2014
3242.50 1979
3243.04 2016
3243.58 1979
3244.11 1811
3244.65 1787
3245.19 1839
3245.72 2017
3246.26 1901
3246.80 1900
3247.34 1972
3247.87 1894
3248.41 2001
3248.95 2001
3249.49 1891
3250.02 2064
3250.56 2122
3251.10 1943
3251.64 2103
3252.17 2000
3252.71 2057
3253.25 2014
3253.79 1952
3254.32 2003
3254.86 1949
3255.40 2076
3255.94 1984
3256.48 2076
3257.01 2042
3257.55 2025
3258.09 2152
3258.63 2054
3259.17 2212
3259.70 2116
3260.24 2299
3260.78 2525
3261.32 2838
3261.86 3252
3262.40 3068
3262.93 3550
3263.47 3993
3264.01 4268
3264.55 4536
3265.09 4681
3265.63 4601
3266.17 4642
3266.71 4876
3267.24 4644
3267.78 4921
3268.32 4663
3268.86 4716
3269.40 4484
3269.94 4331
3270.48 3832
3271.02 3227
3271.56 3149
3272.10 2864
3272.64 2473
3273.18 2360
3273.71 2243
3274.25 2254
3274.79 2154
3275.33 2102
3275.87 2183
3276.41 2197
3276.95 2137
3277.49 2072
3278.03 2266
3278.57 2250
3279.11 2245
3279.65 2258
3280.19 2202
3280.73 2189
3281.27 2272
3281.81 2331
3282.35 2378
3282.89 2237
3283.43 2242
3283.97 2237
3284.51 2357
3285.05 2376
3285.59 2323
3286.13 2510
3286.67 2483
3287.21 2293
3287.75 2399
3288.30 2512
3288.84 2504
3289.38 2320
3289.92 2281
3290.46 2144
3291.00 2038
3291.54 2333
3292.08 1979
3292.62 2041
3293.16 2238
3293.70 2461
3294.24 2464
3294.79 2651
3295.33 2662
3295.87 2906
3296.41 2974
3296.95 2862
3297.49 3045
3298.03 3173
3298.57 3042
3299.12 3088
3299.66 2880
3300.20 2672
3300.74 2514
3301.28 2441
3301.82 2404
3302.37 2460
3302.91 2498
3303.45 2442
3303.99 2498
3304.53 2660
3305.08 2393
3305.62 2500
3306.16 2562
3306.70 2585
3307.24 2329
3307.79 2176
3308.33 2172
3308.87 2135
3309.41 2153
3309.96 2071
3310.50 2016
3311.04 2122
3311.58 2063
3312.13 2001
3312.67 1962
3313.21 2032
3313.75 2206
3314.30 2268
3314.84 2171
3315.38 2382
3315.92 2452
3316.47 2454
3317.01 2414
3317.55 2449
3318.10 2395
3318.64 2351
3319.18 2303
3319.73 2239
3320.27 2038
3320.81 2016
3321.36 2014
3321.90 2080
3322.44 1942
3322.99 1884
3323.53 1861
3324.07 1900
3324.62 1887
3325.16 1849
3325.70 1804
3326.25 1913
3326.79 1765
3327.34 1896
3327.88 2018
3328.42 1851
3328.97 1712
3329.51 1751
3330.06 1765
3330.60 1834
3331.14 1737
3331.69 1806
3332.23 2056
3332.78 2348
3333.32 2218
3333.86 2325
3334.41 2722
3334.95 2866
3335.50 3193
3336.04 3109
3336.59 3321
3337.13 3539
3337.68 3597
3338.22 3328
3338.77 3373
3339.31 3243
3339.86 3076
3340.40 2691
3340.94 2481
3341.49 2251
3342.03 2115
3342.58 1981
3343.13 1972
3343.67 1947
3344.22 2020
3344.76 1954
3345.31 1866
3345.85 1747
3346.40 1768
3346.94 1806
3347.49 1800
3348.03 1786
3348.58 1830
3349.12 1745
3349.67 1914
3350.22 1978
3350.76 2019
3351.31 1932
3351.85 1926
3352.40 1931
3352.94 1940
3353.49 1929
3354.04 1770
3354.58 1806
3355.13 1684
3355.67 1807
3356.22 1802
3356.77 1729
3357.31 1846
3357.86 1797
3358.41 1883
3358.95 1847
3359.50 1757
3360.05 1630
3360.59 1527
3361.14 1643
3361.68 1615
3362.23 1532
3362.78 1519
3363.33 1509
3363.87 1617
3364.42 1693
3364.97 1636
3365.51 1521
3366.06 1597
3366.61 1713
3367.15 1786
3367.70 1786
3368.25 1674
3368.79 1597
3369.34 1689
3369.89 1650
3370.44 1638
3370.98 1679
3371.53 1751
3372.08 1820
3372.63 1633
3373.17 1695
3373.72 1701
3374.27 1686
3374.82 1862
3375.36 1847
3375.91 1703
3376.46 1654
3377.01 1744
3377.56 1679
3378.10 1550
3378.65 1467
3379.20 1464
3379.75 1463
3380.30 1396
3380.84 1515
3381.39 1422
3381.94 1494
3382.49 1587
3383.04 1504
3383.59 1488
3384.13 1467
3384.68 1472
3385.23 1553
3385.78 1626
3386.33 1608
3386.88 1507
3387.43 1432
3387.97 1569
3388.52 1421
3389.07 1483
3389.62 1526
3390.17 1452
3390.72 1577
3391.27 1589
3391.82 1621
3392.37 1556
3392.92 1534
3393.46 1515
3394.01 1444
3394.56 1491
3395.11 1624
3395.66 1596
3396.21 1475
3396.76 1488
3397.31 1609
3397.86 1575
3398.41 1530
3398.96 1521
3399.51 1589
3400.06 1543
3400.61 1579
3401.16 1695
3401.71 1536
3402.26 1402
3402.81 1431
3403.36 1481
3403.91 1481
3404.46 1374
3405.01 1406
3405.56 1323
3406.11 1406
3406.66 1334
3407.21 1291
3407.76 1330
3408.31 1421
3408.86 1360
3409.41 1491
3409.96 1516
3410.51 1449
3411.06 1400
3411.61 1579
3412.16 1576
3412.71 1409
3413.27 1421
3413.82 1477
3414.37 1555
3414.92 1481
3415.47 1549
3416.02 1553
3416.57 1552
3417.12 1416
3417.67 1400
3418.22 1324
3418.78 1456
3419.33 1627
3419.88 1590
3420.43 1508
3420.98 1506
3421.53 1581
3422.08 1712
3422.64 1634
3423.19 1620
3423.74 1873
3424.29 1876
3424.84 1929
3425.39 1862
3425.95 1980
3426.50 2041
3427.05 1957
3427.60 1943
3428.15 1795
3428.71 1616
3429.26 1565
3429.81 1509
3430.36 1593
3430.91 1563
3431.47 1663
3432.02 1528
3432.57 1557
3433.12 1592
3433.68 1555
3434.23 1595
3434.78 1486
3435.33 1600
3435.89 1457
3436.44 1608
3436.99 1598
3437.54 1513
3438.10 1503
3438.65 1523
3439.20 1506
3439.76 1607
3440.31 1650
3440.86 1556
3441.42 1586
3441.97 1601
3442.52 1667
3443.07 1771
3443.63 1716
3444.18 1584
3444.73 1625
3445.29 1605
3445.84 1594
3446.39 1595
3446.95 1663
3447.50 1572
3448.06 1422
3448.61 1483
3449.16 1388
3449.72 1521
3450.27 1640
3450.82 1486
3451.38 1442
3451.93 1461
3452.49 1415
3453.04 1435
3453.59 1355
3454.15 1420
3454.70 1523
3455.26 1582
3455.81 1528
3456.36 1491
3456.92 1545
3457.47 1593
3458.03 1600
3458.58 1573
3459.14 1629
3459.69 1486
3460.25 1531
3460.80 1465
3461.36 1430
3461.91 1434
3462.46 1467
3463.02 1394
3463.57 1444
3464.13 1580
3464.68 1534
3465.24 1480
3465.79 1556
3466.35 1487
3466.90 1579
3467.46 1545
3468.02 1587
3468.57 1679
3469.13 1602
3469.68 1594
3470.24 1701
3470.79 1789
3471.35 1697
3471.90 1822
3472.46 1810
3473.01 1865
3473.57 1953
3474.13 1844
3474.68 1816
3475.24 1713
3475.79 1752
3476.35 1636
3476.90 1651
3477.46 1831
3478.02 1734
3478.57 1803
3479.13 1673
3479.68 1713
3480.24 1853
3480.80 1826
3481.35 1836
3481.91 1792
3482.47 1883
3483.02 1887
3483.58 1776
3484.14 1781
3484.69 1853
3485.25 2028
3485.81 2006
3486.36 1938
3486.92 1967
3487.48 2138
3488.03 2168
3488.59 2579
3489.15 2859
3489.70 3252
3490.26 3477
3490.82 4025
3491.37 4606
3491.93 5000
3492.49 5425
3493.05 5626
3493.60 6243
3494.16 6195
3494.72 5990
3495.27 5530
3495.83 5044
3496.39 4281
3496.95 3792
3497.50 3384
3498.06 2947
3498.62 2611
3499.18 2614
3499.74 2579
3500.29 2523
3500.85 2792
3501.41 2918
3501.97 2847
3502.52 2883
3503.08 2826
3503.64 3127
3504.20 3245
3504.76 3427
3505.32 3258
3505.87 3348
3506.43 3521
3506.99 3620
3507.55 3478
3508.11 3314
3508.67 3119
3509.22 2884
3509.78 2563
3510.34 2405
3510.90 2482
3511.46 2362
3512.02 2192
3512.58 2148
3513.13 2013
3513.69 2062
3514.25 2042
3514.81 2019
3515.37 1910
3515.93 1681
3516.49 1666
3517.05 1752
3517.61 1773
3518.17 1851
3518.73 1758
3519.28 1809
3519.84 1664
3520.40 1709
3520.96 1689
3521.52 1620
3522.08 1716
3522.64 1676
3523.20 1756
3523.76 1724
3524.32 1739
3524.88 1782
3525.44 1788
3526.00 1718
3526.56 1634
3527.12 1610
3527.68 1625
3528.24 1709
3528.80 1651
3529.36 1708
3529.92 1576
3530.48 1634
3531.04 1566
3531.60 1550
3532.16 1502
3532.72 1582
3533.28 1587
3533.84 1613
3534.40 1624
3534.96 1631
3535.52 1634
3536.08 1621
3536.65 1728
3537.21 1834
3537.77 1764
3538.33 1757
3538.89 1768
3539.45 1605
3540.01 1665
3540.57 1547
3541.13 1592
3541.69 1631
3542.25 1669
3542.82 1735
3543.38 1606
3543.94 1661
3544.50 1603
3545.06 1636
3545.62 1683
3546.18 1726
3546.75 1596
3547.31 1565
3547.87 1592
3548.43 1554
3548.99 1612
3549.55 1622
3550.12 1569
3550.68 1552
3551.24 1350
3551.80 1403
3552.36 1452
3552.92 1445
3553.49 1417
3554.05 1432
3554.61 1439
3555.17 1414
3555.74 1413
3556.30 1491
3556.86 1618
3557.42 1500
3557.98 1477
3558.55 1430
3559.11 1465
3559.67 1526
3560.23 1574
3560.80 1461
3561.36 1482
3561.92 1489
3562.49 1609
3563.05 1626
3563.61 1617
3564.17 1525
3564.74 1518
3565.30 1566
3565.86 1622
3566.43 1461
3566.99 1382
3567.55 1496
3568.11 1493
3568.68 1443
3569.24 1381
3569.80 1599
3570.37 1447
3570.93 1376
3571.49 1366
3572.06 1547
3572.62 1503
3573.19 1511
3573.75 1514
3574.31 1533
3574.88 1609
3575.44 1759
3576.00 1543
3576.57 1592
3577.13 1661
3577.70 1680
3578.26 1820
3578.82 1656
3579.39 1586
3579.95 1659
3580.52 1757
3581.08 1690
3581.64 1649
3582.21 1624
3582.77 1549
3583.34 1628
3583.90 1631
3584.47 1510
3585.03 1558
3585.60 1554
3586.16 1462
3586.72 1486
3587.29 1461
3587.85 1457
3588.42 1414
3588.98 1474
3589.55 1422
3590.11 1415
3590.68 1500
3591.24 1449
3591.81 1354
3592.37 1439
3592.94 1470
3593.50 1322
3594.07 1383
3594.63 1376
3595.20 1396
3595.77 1462
3596.33 1460
3596.90 1422
3597.46 1403
3598.03 1332
3598.59 1436
3599.16 1459
3599.72 1529
3600.29 1515
3600.86 1407
3601.42 1307
3601.99 1330
3602.55 1494
3603.12 1395
3603.69 1415
3604.25 1374
3604.82 1366
3605.38 1366
3605.95 1452
3606.52 1363
3607.08 1395
3607.65 1388
3608.21 1427
3608.78 1359
3609.35 1278
3609.91 1340
3610.48 1366
3611.05 1265
3611.61 1167
3612.18 1256
3612.75 1240
3613.31 1307
3613.88 1276
3614.45 1240
3615.01 1404
3615.58 1426
3616.15 1357
3616.72 1526
3617.28 1540
3617.85 1692
3618.42 1589
3618.98 1518
3619.55 1691
3620.12 1638
3620.69 1664
3621.25 1582
3621.82 1758
3622.39 1708
3622.96 1559
3623.52 1565
3624.09 1452
3624.66 1361
3625.23 1457
3625.79 1436
3626.36 1436
3626.93 1338
3627.50 1388
3628.06 1429
3628.63 1494
3629.20 1475
3629.77 1373
3630.34 1350
3630.91 1393
3631.47 1508
3632.04 1335
3632.61 1558
3633.18 1723
3633.75 1682
3634.31 1602
3634.88 1439
3635.45 1610
3636.02 1522
3636.59 1436
3637.16 1544
3637.73 1494
3638.29 1369
3638.86 1346
3639.43 1388
3640.00 1428
3640.57 1409
3641.14 1387
3641.71 1444
3642.28 1570
3642.85 1564
3643.42 1567
3643.98 1574
3644.55 1551
3645.12 1580
3645.69 1519
3646.26 1503
3646.83 1461
3647.40 1348
3647.97 1520
3648.54 1473
3649.11 1395
3649.68 1419
3650.25 1413
3650.82 1544
3651.39 1515
3651.96 1562
3652.53 1618
3653.10 1618
3653.67 1515
3654.24 1533
3654.81 1497
3655.38 1522
3655.95 1539
3656.52 1488
3657.09 1358
3657.66 1418
3658.23 1526
3658.80 1444
3659.37 1428
3659.94 1413
3660.51 1414
3661.08 1419
3661.65 1415
3662.22 1393
3662.79 1529
3663.36 1385
3663.93 1323
3664.50 1453
3665.07 1616
3665.64 1628
3666.22 1709
3666.79 1742
3667.36 1479
3667.93 1521
3668.50 1589
3669.07 1503
3669.64 1452
3670.21 1380
3670.78 1376
3671.36 1446
3671.93 1367
3672.50 1421
3673.07 1348
3673.64 1504
3674.21 1436
3674.78 1410
3675.36 1398
3675.93 1517
3676.50 1539
3677.07 1504
3677.64 1526
3678.21 1488
3678.79 1439
3679.36 1352
3679.93 1281
3680.50 1307
3681.07 1423
3681.65 1416
3682.22 1336
3682.79 1268
3683.36 1273
3683.94 1368
3684.51 1383
3685.08 1370
3685.65 1336
3686.23 1276
3686.80 1238
3687.37 1254
3687.94 1225
3688.52 1433
3689.09 1306
3689.66 1367
3690.23 1443
3690.81 1411
3691.38 1394
3691.95 1497
3692.52 1499
3693.10 1370
3693.67 1347
3694.24 1486
3694.82 1286
3695.39 1288
3695.96 1423
3696.54 1289
3697.11 1246
3697.68 1365
3698.26 1308
3698.83 1220
3699.40 1407
3699.98 1371
3700.55 1375
3701.12 1311
3701.70 1267
3702.27 1331
3702.85 1354
3703.42 1332
3703.99 1278
3704.57 1418
3705.14 1448
3705.71 1485
3706.29 1199
3706.86 1284
3707.44 1375
3708.01 1330
3708.59 1340
3709.16 1262
3709.73 1346
3710.31 1381
3710.88 1309
3711.46 1314
3712.03 1329
3712.61 1421
3713.18 1345
3713.75 1412
3714.33 1500
3714.90 1419
3715.48 1235
3716.05 1346
3716.63 1565
3717.20 1394
3717.78 1211
3718.35 1292
3718.93 1370
3719.50 1456
3720.08 1321
3720.65 1188
3721.23 1253
3721.80 1214
3722.38 1225
3722.95 1186
3723.53 1149
3724.11 1130
3724.68 1248
3725.26 1222
3725.83 1166
3726.41 1226
3726.98 1266
3727.56 1271
3728.13 1331
3728.71 1329
3729.29 1304
3729.86 1349
3730.44 1408
3731.01 1331
3731.59 1300
3732.17 1379
3732.74 1504
3733.32 1551
3733.89 1500
3734.47 1480
3735.05 1421
3735.62 1358
3736.20 1399
3736.77 1480
3737.35 1306
3737.93 1258
3738.50 1350
3739.08 1321
3739.66 1357
3740.23 1259
3740.81 1176
3741.39 1186
3741.96 1189
3742.54 1207
3743.12 1168
3743.69 1250
3744.27 1330
3744.85 1286
3745.43 1120
3746.00 1230
3746.58 1186
3747.16 1272
3747.73 1255
3748.31 1322
3748.89 1273
3749.47 1273
3750.04 1211
3750.62 1272
3751.20 1286
3751.78 1345
3752.35 1276
3752.93 1254
3753.51 1286
3754.09 1330
3754.66 1227
3755.24 1182
3755.82 1251
3756.40 1283
3756.98 1332
3757.55 1290
3758.13 1241
3758.71 1300
3759.29 1258
3759.87 1397
3760.44 1340
3761.02 1331
3761.60 1350
3762.18 1321
3762.76 1414
3763.34 1349
3763.91 1341
3764.49 1322
3765.07 1208
3765.65 1259
3766.23 1375
3766.81 1312
3767.39 1242
3767.96 1368
3768.54 1294
3769.12 1351
3769.70 1365
3770.28 1394
3770.86 1257
3771.44 1309
3772.02 1323
3772.60 1279
3773.18 1439
3773.76 1471
3774.33 1379
3774.91 1285
3775.49 1393
3776.07 1282
3776.65 1269
3777.23 1325
3777.81 1290
3778.39 1218
3778.97 1293
3779.55 1259
3780.13 1239
3780.71 1178
3781.29 1233
3781.87 1234
3782.45 1290
3783.03 1289
3783.61 1265
3784.19 1161
3784.77 1213
3785.35 1210
3785.93 1199
3786.51 1243
3787.09 1276
3787.67 1396
3788.25 1403
3788.83 1390
3789.41 1384
3789.99 1314
3790.57 1303
3791.15 1284
3791.73 1357
3792.31 1450
3792.89 1315
3793.48 1303
3794.06 1367
3794.64 1415
3795.22 1359
3795.80 1353
3796.38 1560
3796.96 1469
3797.54 1554
3798.12 1577
3798.70 1351
3799.28 1558
3799.87 1520
3800.45 1632
3801.03 1683
3801.61 1547
3802.19 1684
3802.77 1760
3803.35 1720
3803.94 1634
3804.52 1662
3805.10 1786
3805.68 1762
3806.26 1776
3806.84 1813
3807.43 1703
3808.01 1795
3808.59 1865
3809.17 1977
3809.75 2030
3810.34 1991
3810.92 1866
3811.50 1891
3812.08 2012
3812.66 1832
3813.25 1698
3813.83 1960
3814.41 1863
3814.99 1890
3815.58 1864
3816.16 1930
3816.74 1920
3817.32 1749
3817.91 1800
3818.49 1792
3819.07 1693
3819.65 1711
3820.24 1590
3820.82 1515
3821.40 1556
3821.99 1502
3822.57 1349
3823.15 1493
3823.73 1412
3824.32 1360
3824.90 1450
3825.48 1416
3826.07 1335
3826.65 1411
3827.23 1451
3827.82 1371
3828.40 1302
3828.98 1235
3829.57 1257
3830.15 1343
3830.73 1312
3831.32 1283
3831.90 1322
3832.49 1303
3833.07 1256
3833.65 1264
3834.24 1270
3834.82 1363
3835.41 1383
3835.99 1241
3836.57 1331
3837.16 1321
3837.74 1364
3838.33 1329
3838.91 1243
3839.49 1317
3840.08 1335
3840.66 1315
3841.25 1336
3841.83 1368
3842.42 1194
3843.00 1240
3843.58 1288
3844.17 1218
3844.75 1222
3845.34 1259
3845.92 1172
3846.51 1182
3847.09 1249
3847.68 1239
3848.26 1234
3848.85 1245
3849.43 1276
3850.02 1406
3850.60 1346
3851.19 1298
3851.77 1365
3852.36 1318
3852.94 1223
3853.53 1209
3854.11 1195
3854.70 1261
3855.29 1323
3855.87 1220
3856.46 1282
3857.04 1167
3857.63 1200
3858.21 1213
3858.80 1272
3859.39 1247
3859.97 1266
3860.56 1393
3861.14 1448
3861.73 1297
3862.31 1367
3862.90 1435
3863.49 1311
3864.07 1342
3864.66 1343
3865.25 1390
3865.83 1334
3866.42 1409
3867.00 1433
3867.59 1447
3868.18 1337
3868.76 1372
3869.35 1412
3869.94 1277
3870.52 1347
3871.11 1313
3871.70 1271
3872.28 1163
3872.87 1309
3873.46 1366
3874.04 1256
3874.63 1243
3875.22 1319
3875.80 1342
3876.39 1335
3876.98 1433
3877.57 1394
3878.15 1475
3878.74 1222
3879.33 1350
3879.92 1336
3880.50 1231
3881.09 1244
3881.68 1325
3882.26 1210
3882.85 1219
3883.44 1161
3884.03 1117
3884.62 1079
3885.20 1263
3885.79 1286
3886.38 1395
3886.97 1422
3887.55 1351
3888.14 1455
3888.73 1531
3889.32 1557
3889.91 1590
3890.49 1574
3891.08 1603
3891.67 1643
3892.26 1718
3892.85 1693
3893.44 1615
3894.02 1552
3894.61 1504
3895.20 1476
3895.79 1410
3896.38 1390
3896.97 1287
3897.56 1308
3898.14 1355
3898.73 1315
3899.32 1370
3899.91 1421
3900.50 1372
3901.09 1558
3901.68 1445
3902.27 1394
3902.86 1372
3903.44 1298
3904.03 1247
3904.62 1410
3905.21 1392
3905.80 1314
3906.39 1439
3906.98 1272
3907.57 1374
3908.16 1365
3908.75 1341
3909.34 1329
3909.93 1355
3910.52 1400
3911.11 1313
3911.70 1341
3912.29 1258
3912.88 1182
3913.47 1328
3914.06 1272
3914.65 1207
3915.24 1240
3915.83 1135
3916.42 1139
3917.01 1183
3917.60 1166
3918.19 1334
3918.78 1264
3919.37 1201
3919.96 1158
3920.55 1207
3921.14 1248
3921.73 1168
3922.32 1164
3922.91 1274
3923.50 1279
3924.09 1347
3924.68 1269
3925.27 1191
3925.86 1332
3926.45 1352
3927.05 1385
3927.64 1403
3928.23 1259
3928.82 1151
3929.41 1128
3930.00 1142
3930.59 1084
3931.18 1139
3931.77 1196
3932.37 1205
3932.96 1172
3933.55 1183
3934.14 1159
3934.73 1232
3935.32 1168
3935.91 1154
3936.51 1112
3937.10 1097
3937.69 1257
3938.28 1260
3938.87 1255
3939.46 1230
3940.06 1233
3940.65 1241
3941.24 1242
3941.83 1298
3942.42 1391
3943.02 1390
3943.61 1499
3944.20 1431
3944.79 1327
3945.39 1395
3945.98 1321
3946.57 1117
3947.16 1293
3947.76 1329
3948.35 1173
3948.94 1262
3949.53 1268
3950.13 1157
3950.72 1259
3951.31 1269
3951.90 1188
3952.50 1124
3953.09 1218
3953.68 1297
3954.28 1273
3954.87 1267
3955.46 1301
3956.05 1229
3956.65 1413
3957.24 1328
3957.83 1336
3958.43 1437
3959.02 1440
3959.61 1341
3960.21 1324
3960.80 1433
3961.39 1325
3961.99 1337
3962.58 1346
3963.17 1291
3963.77 1219
3964.36 1219
3964.96 1294
3965.55 1345
3966.14 1420
3966.74 1316
3967.33 1270
3967.93 1339
3968.52 1402
3969.11 1301
3969.71 1229
3970.30 1334
3970.90 1221
3971.49 1250
3972.08 1166
3972.68 1268
3973.27 1340
3973.87 1307
3974.46 1267
3975.06 1292
3975.65 1332
3976.25 1421
3976.84 1382
3977.43 1429
3978.03 1531
3978.62 1420
3979.22 1314
3979.81 1351
3980.41 1407
3981.00 1346
3981.60 1220
3982.19 1342
3982.79 1281
3983.38 1293
3983.98 1381
3984.57 1363
3985.17 1296
3985.76 1116
3986.36 1274
3986.96 1234
3987.55 1214
3988.15 1328
3988.74 1356
3989.34 1252
3989.93 1311
3990.53 1364
3991.12 1354
3991.72 1283
3992.32 1358
3992.91 1399
3993.51 1510
3994.10 1488
3994.70 1469
3995.30 1416
3995.89 1412
3996.49 1429
3997.08 1518
3997.68 1473
3998.28 1418
3998.87 1408
3999.47 1574
4000.07 1520
4000.66 1419
4001.26 1432
4001.85 1396
4002.45 1506
4003.05 1282
4003.64 1262
4004.24 1353
4004.84 1300
4005.43 1325
4006.03 1319
4006.63 1348
4007.23 1338
4007.82 1344
4008.42 1369
4009.02 1396
4009.61 1464
4010.21 1396
4010.81 1350
4011.41 1318
4012.00 1251
4012.60 1238
4013.20 1307
4013.79 1326
4014.39 1300
4014.99 1256
4015.59 1304
4016.18 1253
4016.78 1259
4017.38 1297
4017.98 1300
4018.58 1268
4019.17 1307
4019.77 1310
4020.37 1300
4020.97 1259
4021.56 1272
4022.16 1337
4022.76 1408
4023.36 1281
4023.96 1225
4024.56 1403
4025.15 1372
4025.75 1304
4026.35 1562
4026.95 1550
4027.55 1714
4028.15 1702
4028.74 1625
4029.34 1741
4029.94 1672
4030.54 1739
4031.14 1802
4031.74 1646
4032.34 1645
4032.93 1787
4033.53 1592
4034.13 1570
4034.73 1505
4035.33 1500
4035.93 1489
4036.53 1512
4037.13 1609
4037.73 1365
4038.33 1396
4038.93 1296
4039.52 1284
4040.12 1300
4040.72 1232
4041.32 1229
4041.92 1182
4042.52 1146
4043.12 1131
4043.72 1163
4044.32 1222
4044.92 1161
4045.52 1110
4046.12 1160
4046.72 1216
4047.32 1237
4047.92 1152
4048.52 1226
4049.12 1201
4049.72 1293
4050.32 1226
4050.92 1215
4051.52 1234
4052.12 1381
4052.72 1337
4053.32 1373
4053.92 1211
4054.52 1228
4055.12 1268
4055.72 1204
4056.32 1263
4056.92 1207
4057.52 1244
4058.13 1325
4058.73 1262
4059.33 1241
4059.93 1230
4060.53 1227
4061.13 1303
4061.73 1373
4062.33 1203
4062.93 1182
4063.53 1155
4064.14 1222
4064.74 1257
4065.34 1221
4065.94 1233
4066.54 1293
4067.14 1184
4067.74 1191
4068.34 1113
4068.95 1263
4069.55 1203
4070.15 1297
4070.75 1096
4071.35 1163
4071.95 1187
4072.56 1204
4073.16 1110
4073.76 1209
4074.36 1211
4074.96 1210
4075.57 1182
4076.17 1203
4076.77 1113
4077.37 1169
4077.97 1287
4078.58 1244
4079.18 1092
4079.78 1114
4080.38 1197
4080.99 1086
4081.59 1049
4082.19 1074
4082.79 1170
4083.40 1203
4084.00 1131
4084.60 1106
4085.20 1094
4085.81 1145
4086.41 1106
4087.01 1093
4087.61 1092
4088.22 1069
4088.82 1135
4089.42 1113
4090.03 1153
4090.63 1156
4091.23 1155
4091.84 1136
4092.44 1115
4093.04 1106
4093.65 1193
4094.25 1137
4094.85 1134
4095.46 1083
4096.06 1153
4096.66 1203
4097.27 1111
4097.87 1057
4098.47 1100
4099.08 1165
4099.68 1165
4100.29 1147
4100.89 1173
4101.49 1255
4102.10 1203
4102.70 1124
4103.30 1205
4103.91 1185
4104.51 1180
4105.12 1134
4105.72 1255
4106.33 1299
4106.93 1336
4107.53 1321
4108.14 1206
4108.74 1176
4109.35 1182
4109.95 1170
4110.56 1276
4111.16 1219
4111.77 1238
4112.37 1227
4112.98 1203
4113.58 1250
4114.19 1220
4114.79 1134
4115.40 1141
4116.00 1034
4116.61 1140
4117.21 1131
4117.82 1151
4118.42 1181
4119.03 1132
4119.63 1108
4120.24 1225
4120.84 1032
4121.45 1146
4122.05 1107
4122.66 1094
4123.26 1076
4123.87 1180
4124.47 1211
4125.08 1046
4125.69 1024
4126.29 1023
4126.90 1056
4127.50 1164
4128.11 1132
4128.71 1226
4129.32 1266
4129.93 1197
4130.53 1133
4131.14 1211
4131.74 1182
4132.35 1184
4132.96 1190
4133.56 1291
4134.17 1265
4134.78 1274
4135.38 1247
4135.99 1167
4136.60 1260
4137.20 1376
4137.81 1397
4138.42 1386
4139.02 1345
4139.63 1338
4140.24 1474
4140.84 1380
4141.45 1454
4142.06 1444
4142.66 1420
4143.27 1278
4143.88 1276
4144.48 1383
4145.09 1423
4145.70 1310
4146.31 1353
4146.91 1365
4147.52 1352
4148.13 1224
4148.73 1321
4149.34 1202
4149.95 1243
4150.56 1163
4151.16 1189
4151.77 1136
4152.38 1096
4152.99 1115
4153.60 1122
4154.20 1154
4154.81 1120
4155.42 1188
4156.03 1287
4156.63 1276
4157.24 1242
4157.85 1211
4158.46 1235
4159.07 1260
4159.68 1225
4160.28 1305
4160.89 1383
4161.50 1453
4162.11 1343
4162.72 1362
4163.33 1239
4163.93 1365
4164.54 1376
4165.15 1330
4165.76 1362
4166.37 1301
4166.98 1283
4167.59 1246
4168.19 1335
4168.80 1250
4169.41 1282
4170.02 1232
4170.63 1256
4171.24 1246
4171.85 1217
4172.46 1262
4173.07 1181
4173.68 1218
4174.29 1281
4174.89 1398
4175.50 1307
4176.11 1178
4176.72 1225
4177.33 1290
4177.94 1204
4178.55 1186
4179.16 1248
4179.77 1283
4180.38 1271
4180.99 1213
4181.60 1207
4182.21 1253
4182.82 1281
4183.43 1237
4184.04 1224
4184.65 1220
4185.26 1172
4185.87 1171
4186.48 1127
4187.09 1180
4187.70 1211
4188.31 1297
4188.92 1235
4189.53 1295
4190.14 1312
4190.75 1190
4191.36 1329
4191.97 1260
4192.58 1226
4193.19 1282
4193.80 1306
4194.42 1404
4195.03 1360
4195.64 1411
4196.25 1345
4196.86 1321
4197.47 1301
4198.08 1372
4198.69 1241
4199.30 1321
4199.91 1326
4200.53 1231
4201.14 1346
4201.75 1280
4202.36 1237
4202.97 1113
4203.58 1178
4204.19 1161
4204.80 1084
4205.42 1132
4206.03 1188
4206.64 1260
4207.25 1188
4207.86 1218
4208.47 1243
4209.09 1241
4209.70 1217
4210.31 1131
4210.92 1210
4211.53 1182
4212.15 1120
4212.76 1283
4213.37 1258
4213.98 1219
4214.59 1239
4215.21 1117
4215.82 1109
4216.43 1314
4217.04 1264
4217.66 1355
4218.27 1391
4218.88 1410
4219.49 1427
4220.11 1549
4220.72 1546
4221.33 1450
4221.94 1484
4222.56 1528
4223.17 1386
4223.78 1266
4224.40 1272
4225.01 1347
4225.62 1400
4226.23 1372
4226.85 1336
4227.46 1428
4228.07 1389
4228.69 1380
4229.30 1451
4229.91 1385
4230.53 1469
4231.14 1758
4231.75 1568
4232.37 1590
4232.98 1767
4233.59 1990
4234.21 1943
4234.82 2020
4235.44 2316
4236.05 2263
4236.66 2368
4237.28 2361
4237.89 2163
4238.50 1915
4239.12 1953
4239.73 1898
4240.35 1655
4240.96 1528
4241.58 1491
4242.19 1496
4242.80 1434
4243.42 1420
4244.03 1453
4244.65 1333
4245.26 1423
4245.88 1383
4246.49 1362
4247.10 1276
4247.72 1421
4248.33 1460
4248.95 1402
4249.56 1351
4250.18 1388
4250.79 1410
4251.41 1196
4252.02 1283
4252.64 1324
4253.25 1275
4253.87 1343
4254.48 1213
4255.10 1263
4255.71 1373
4256.33 1369
4256.94 1356
4257.56 1333
4258.17 1289
4258.79 1342
4259.41 1288
4260.02 1221
4260.64 1276
4261.25 1222
4261.87 1214
4262.48 1207
4263.10 1270
4263.71 1266
4264.33 1283
4264.95 1311
4265.56 1331
4266.18 1450
4266.79 1429
4267.41 1670
4268.03 1644
4268.64 1516
4269.26 1470
4269.87 1388
4270.49 1407
4271.11 1411
4271.72 1411
4272.34 1325
4272.96 1323
4273.57 1422
4274.19 1420
4274.81 1367
4275.42 1514
4276.04 1766
4276.66 1742
4277.27 1880
4277.89 1804
4278.51 1899
4279.12 1724
4279.74 1596
4280.36 1541
4280.97 1623
4281.59 1570
4282.21 1455
4282.83 1411
4283.44 1278
4284.06 1279
4284.68 1231
4285.29 1272
4285.91 1390
4286.53 1268
4287.15 1208
4287.76 1216
4288.38 1221
4289.00 1239
4289.62 1250
4290.23 1198
4290.85 1178
4291.47 1238
4292.09 1188
4292.71 1210
4293.32 1190
4293.94 1198
4294.56 1155
4295.18 1173
4295.80 1080
4296.41 1205
4297.03 1250
4297.65 1285
4298.27 1181
4298.89 1163
4299.50 1155
4300.12 1211
4300.74 1156
4301.36 1148
4301.98 1119
4302.60 1298
4303.22 1243
4303.83 1208
4304.45 1207
4305.07 1217
4305.69 1188
4306.31 1229
4306.93 1306
4307.55 1271
4308.17 1265
4308.79 1263
4309.40 1277
4310.02 1240
4310.64 1188
4311.26 1223
4311.88 1201
4312.50 1173
4313.12 1045
4313.74 1146
4314.36 1116
4314.98 1126
4315.60 1104
4316.22 1150
4316.84 1044
4317.46 1145
4318.08 1145
4318.70 1161
4319.32 1105
4319.94 1121
4320.56 1099
4321.18 1141
4321.80 1160
4322.42 1079
4323.04 1120
4323.66 1195
4324.28 1157
4324.90 1124
4325.52 1258
4326.14 1203
4326.76 1169
4327.38 1130
4328.00 1179
4328.62 1158
4329.24 1178
4329.86 1125
4330.48 1027
4331.10 1158
4331.72 1150
4332.34 1107
4332.96 1176
4333.58 1171
4334.20 1148
4334.82 1289
4335.45 1371
4336.07 1412
4336.69 1504
4337.31 1648
4337.93 1433
4338.55 1319
4339.17 1310
4339.79 1378
4340.41 1449
4341.04 1554
4341.66 1452
4342.28 1345
4342.90 1348
4343.52 1623
4344.14 1718
4344.76 1768
4345.39 1947
4346.01 2165
4346.63 2308
4347.25 2430
4347.87 2586
4348.50 2664
4349.12 2511
4349.74 2146
4350.36 2039
4350.98 1792
4351.61 1743
4352.23 1645
4352.85 1506
4353.47 1500
4354.09 1376
4354.72 1315
4355.34 1352
4355.96 1355
4356.58 1333
4357.21 1331
4357.83 1389
4358.45 1415
4359.07 1311
4359.70 1389
4360.32 1333
4360.94 1312
4361.56 1400
4362.19 1316
4362.81 1252
4363.43 1326
4364.06 1372
4364.68 1326
4365.30 1295
4365.93 1236
4366.55 1424
4367.17 1312
4367.80 1178
4368.42 1216
4369.04 1149
4369.67 1236
4370.29 1200
4370.91 1054
4371.54 1117
4372.16 1199
4372.78 1194
4373.41 1219
4374.03 1117
4374.65 1066
4375.28 1062
4375.90 1137
4376.53 1099
4377.15 1150
4377.77 1159
4378.40 1156
4379.02 1163
4379.65 1253
4380.27 1209
4380.89 1157
4381.52 1230
4382.14 1217
4382.77 1315
4383.39 1303
4384.02 1278
4384.64 1223
4385.26 1190
4385.89 1110
4386.51 1207
4387.14 1076
4387.76 1117
4388.39 1085
4389.01 1120
4389.64 1141
4390.26 1171
4390.89 1020
4391.51 1049
4392.14 1118
4392.76 1142
4393.39 1050
4394.01 961
4394.64 1135
4395.26 1158
4395.89 1004
4396.51 1018
4397.14 1048
4397.76 1137
4398.39 1083
4399.01 1101
4399.64 1052
4400.27 1085
4400.89 1000
4401.52 1093
4402.14 1203
4402.77 1188
4403.39 1054
4404.02 1148
4404.65 1218
4405.27 1111
4405.90 1098
4406.52 1145
4407.15 1122
4407.78 1133
4408.40 1071
4409.03 1084
4409.65 1032
4410.28 1070
4410.91 1130
4411.53 1198
4412.16 1113
4412.79 1135
4413.41 1171
4414.04 1188
4414.67 1130
4415.29 1049
4415.92 1086
4416.55 1181
4417.17 1115
4417.80 1066
4418.43 1029
4419.05 1097
4419.68 1100
4420.31 1084
4420.93 1073
4421.56 1025
4422.19 1087
4422.82 1145
4423.44 964
4424.07 1043
4424.70 1016
4425.32 1008
4425.95 1060
4426.58 1035
4427.21 1073
4427.83 1027
4428.46 929
4429.09 909
4429.72 1006
4430.35 1057
4430.97 1096
4431.60 1024
4432.23 1159
4432.86 1064
4433.48 1056
4434.11 1102
4434.74 1174
4435.37 1079
4436.00 1155
4436.62 1263
4437.25 1153
4437.88 1146
4438.51 1117
4439.14 1101
4439.77 1105
4440.39 1051
4441.02 1086
4441.65 1053
4442.28 1025
4442.91 1097
4443.54 1136
4444.17 1077
4444.79 1147
4445.42 1202
4446.05 1156
4446.68 1171
4447.31 1208
4447.94 1258
4448.57 1207
4449.20 1169
4449.83 1268
4450.46 1295
4451.08 1344
4451.71 1250
4452.34 1133
4452.97 1182
4453.60 1096
4454.23 1109
4454.86 1178
4455.49 1201
4456.12 1279
4456.75 1204
4457.38 1200
4458.01 1153
4458.64 1279
4459.27 1214
4459.90 1125
4460.53 1114
4461.16 1034
4461.79 1110
4462.42 1099
4463.05 1035
4463.68 955
4464.31 1022
4464.94 1010
4465.57 1040
4466.20 964
4466.83 1032
4467.46 1072
4468.09 1019
4468.72 1045
4469.35 982
4469.98 1009
4470.61 1048
4471.24 1104
4471.87 1056
4472.50 1040
4473.13 1045
4473.76 1029
4474.40 1014
4475.03 1011
4475.66 1056
4476.29 1044
4476.92 1030
4477.55 1084
4478.18 1116
4478.81 1194
4479.44 1175
4480.07 1051
4480.71 1048
4481.34 1005
4481.97 1056
4482.60 1027
4483.23 1103
4483.86 1109
4484.49 1103
4485.13 1131
4485.76 1118
4486.39 1072
4487.02 1065
4487.65 1144
4488.28 1149
4488.92 1023
4489.55 984
4490.18 1106
4490.81 1132
4491.44 1132
4492.08 1066
4492.71 1204
4493.34 1125
4493.97 1052
4494.61 1087
4495.24 1034
4495.87 1066
4496.50 1100
4497.13 1093
4497.77 1122
4498.40 1217
4499.03 1249
4499.67 1250
4500.30 1329
4500.93 1356
4501.56 1234
4502.20 1334
4502.83 1445
4503.46 1404
4504.09 1364
4504.73 1425
4505.36 1334
4505.99 1276
4506.63 1384
4507.26 1316
4507.89 1165
4508.53 1141
4509.16 1091
4509.79 1153
4510.43 1209
4511.06 1136
4511.69 1041
4512.33 1121
4512.96 1125
4513.59 1093
4514.23 1101
4514.86 1116
4515.49 1052
4516.13 1045
4516.76 1077
4517.40 1037
4518.03 1056
4518.66 1010
4519.30 1046
4519.93 1038
4520.57 941
4521.20 1093
4521.83 1069
4522.47 1005
4523.10 1000
4523.74 948
4524.37 992
4525.01 1091
4525.64 1120
4526.27 1074
4526.91 1133
4527.54 1233
4528.18 1103
4528.81 1054
4529.45 1127
4530.08 1092
4530.72 1190
4531.35 1115
4531.99 1101
4532.62 1140
4533.26 1112
4533.89 1143
4534.53 1154
4535.16 1179
4535.80 1155
4536.43 1164
4537.07 1199
4537.70 1166
4538.34 1094
4538.97 1081
4539.61 1155
4540.24 1079
4540.88 1192
4541.52 1191
4542.15 1110
4542.79 1019
4543.42 1080
4544.06 1082
4544.69 1007
4545.33 1122
4545.97 1126
4546.60 1042
4547.24 1031
4547.87 982
4548.51 1041
4549.15 1001
4549.78 1041
4550.42 1010
4551.05 1072
4551.69 1041
4552.33 1073
4552.96 1080
4553.60 1070
4554.24 1028
4554.87 989
4555.51 956
4556.15 1000
4556.78 1059
4557.42 1080
4558.06 1035
4558.69 914
4559.33 935
4559.97 999
4560.60 1114
4561.24 1120
4561.88 1108
4562.51 972
4563.15 1002
4563.79 1075
4564.43 1073
4565.06 1115
4565.70 918
4566.34 926
4566.97 1023
4567.61 1034
4568.25 1057
4568.89 1157
4569.52 1116
4570.16 1109
4570.80 1088
4571.44 1032
4572.07 1036
4572.71 1052
4573.35 1025
4573.99 1003
4574.63 1032
4575.26 1057
4575.90 1092
4576.54 1115
4577.18 1150
4577.82 1078
4578.45 1074
4579.09 1072
4579.73 1016
4580.37 1026
4581.01 1060
4581.65 991
4582.28 1024
4582.92 1092
4583.56 1068
4584.20 1172
4584.84 1079
4585.48 1035
4586.12 1078
4586.75 1010
4587.39 1032
4588.03 1141
4588.67 1156
4589.31 1198
4589.95 1124
4590.59 1128
4591.23 1217
4591.87 1235
4592.50 1211
4593.14 1329
4593.78 1355
4594.42 1276
4595.06 1226
4595.70 1257
4596.34 1181
4596.98 1156
4597.62 1112
4598.26 1183
4598.90 1114
4599.54 1124
4600.18 1100
4600.82 1144
4601.46 1019
4602.10 1122
4602.74 1228
4603.38 1231
4604.02 1033
4604.66 1149
4605.30 1194
4605.94 1082
4606.58 1092
4607.22 1085
4607.86 1107
4608.50 1148
4609.14 1114
4609.78 1071
4610.42 1028
4611.06 957
4611.70 1021
4612.34 1078
4612.98 1122
4613.62 1139
4614.26 1113
4614.90 1128
4615.54 1138
4616.18 1107
4616.82 1070
4617.47 1059
4618.11 1060
4618.75 1093
4619.39 1078
4620.03 1067
4620.67 1049
4621.31 1126
4621.95 1040
4622.59 993
4623.23 1026
4623.88 1050
4624.52 997
4625.16 1054
4625.80 1076
4626.44 1017
4627.08 947
4627.72 938
4628.37 1018
4629.01 1071
4629.65 1162
4630.29 1206
4630.93 1056
4631.58 1132
4632.22 1111
4632.86 1193
4633.50 1161
4634.14 1129
4634.79 1215
4635.43 1119
4636.07 1142
4636.71 1088
4637.35 1014
4638.00 1025
4638.64 991
4639.28 954
4639.92 927
4640.57 995
4641.21 1076
4641.85 1033
4642.49 1029
4643.14 994
4643.78 1036
4644.42 990
4645.06 989
4645.71 911
4646.35 946
4646.99 1009
4647.64 1008
4648.28 984
4648.92 1005
4649.56 1083
4650.21 1100
4650.85 1099
4651.49 1060
4652.14 1034
4652.78 1173
4653.42 1129
4654.07 1033
4654.71 1029
4655.35 1011
4656.00 1004
4656.64 1031
4657.29 1086
4657.93 1013
4658.57 1008
4659.22 990
4659.86 1064
4660.50 986
4661.15 1073
4661.79 1088
4662.44 965
4663.08 987
4663.72 1027
4664.37 921
4665.01 1004
4665.66 1013
4666.30 969
4666.95 1033
4667.59 1019
4668.23 926
4668.88 989
4669.52 1039
4670.17 1027
4670.81 991
4671.46 914
4672.10 930
4672.75 892
4673.39 989
4674.04 1050
4674.68 986
4675.32 944
4675.97 994
4676.61 902
4677.26 884
4677.90 1029
4678.55 1031
4679.20 923
4679.84 1077
4680.49 1030
4681.13 1137
4681.78 1085
4682.42 1050
4683.07 1157
4683.71 1185
4684.36 1050
4685.00 987
4685.65 1109
4686.29 1041
4686.94 1050
4687.59 1060
4688.23 983
4688.88 895
4689.52 937
4690.17 999
4690.82 1001
4691.46 1021
4692.11 1035
4692.75 1093
4693.40 995
4694.05 982
4694.69 974
4695.34 1083
4695.98 1123
4696.63 1129
4697.28 1083
4697.92 1088
4698.57 1208
4699.22 1187
4699.86 1220
4700.51 1289
4701.16 1339
4701.80 1278
4702.45 1259
4703.10 1265
4703.74 1156
4704.39 1055
4705.04 1063
4705.68 1029
4706.33 1024
4706.98 1087
4707.63 1095
4708.27 1137
4708.92 1187
4709.57 1187
4710.21 1225
4710.86 1171
4711.51 1113
4712.16 1125
4712.80 1032
4713.45 1114
4714.10 1095
4714.75 1044
4715.39 1123
4716.04 1105
4716.69 1131
4717.34 1016
4717.99 1014
4718.63 989
4719.28 1194
4719.93 1080
4720.58 1090
4721.22 1149
4721.87 1121
4722.52 1038
4723.17 1099
4723.82 1164
4724.47 1136
4725.11 1104
4725.76 1217
4726.41 1203
4727.06 1262
4727.71 1308
4728.36 1294
4729.00 1266
4729.65 1143
4730.30 1171
4730.95 1130
4731.60 1160
4732.25 1078
4732.90 1035
4733.55 1101
4734.19 1129
4734.84 1103
4735.49 1070
4736.14 1047
4736.79 1098
4737.44 1038
4738.09 1079
4738.74 1041
4739.39 1109
4740.04 1180
4740.69 1110
4741.34 1142
4741.99 1152
4742.64 1149
4743.28 1146
4743.93 1144
4744.58 1064
4745.23 1047
4745.88 1103
4746.53 1282
4747.18 1138
4747.83 1150
4748.48 1173
4749.13 1220
4749.78 1414
4750.43 1448
4751.08 1450
4751.73 1474
4752.38 1358
4753.03 1423
4753.68 1455
4754.33 1510
4754.98 1406
4755.63 1394
4756.29 1348
4756.94 1320
4757.59 1185
4758.24 1108
4758.89 1034
4759.54 1038
4760.19 1118
4760.84 1073
4761.49 1104
4762.14 945
4762.79 1070
4763.44 1000
4764.09 955
4764.74 948
4765.40 937
4766.05 1029
4766.70 994
4767.35 983
4768.00 993
4768.65 953
4769.30 1017
4769.95 960
4770.61 946
4771.26 1048
4771.91 1008
4772.56 977
4773.21 1033
4773.86 988
4774.52 1057
4775.17 1016
4775.82 1072
4776.47 1065
4777.12 985
4777.77 1020
4778.43 1071
4779.08 1011
4779.73 896
4780.38 1101
4781.04 1106
4781.69 1012
4782.34 1010
4782.99 1143
4783.64 1090
4784.30 1029
4784.95 1023
4785.60 1004
4786.25 907
4786.91 1082
4787.56 1009
4788.21 946
4788.86 963
4789.52 926
4790.17 1148
4790.82 1144
4791.48 1081
4792.13 1024
4792.78 1099
4793.43 1098
4794.09 1054
4794.74 1009
4795.39 993
4796.05 1004
4796.70 1001
4797.35 1041
4798.01 1028
4798.66 963
4799.31 955
4799.97 1041
4800.62 1016
4801.27 1015
4801.93 1000
4802.58 1031
4803.23 1025
4803.89 1186
4804.54 958
4805.20 984
4805.85 983
4806.50 1020
4807.16 1002
4807.81 1034
4808.47 983
4809.12 972
4809.77 1065
4810.43 1107
4811.08 1129
4811.74 1103
4812.39 1065
4813.04 1072
4813.70 1066
4814.35 1083
4815.01 1125
4815.66 1044
4816.32 1070
4816.97 1078
4817.63 1209
4818.28 1104
4818.94 1132
4819.59 1198
4820.24 1096
4820.90 1201
4821.55 1197
4822.21 1212
4822.86 1100
4823.52 1126
4824.17 1245
4824.83 1146
4825.49 1096
4826.14 1140
4826.80 1212
4827.45 1239
4828.11 1228
4828.76 1158
4829.42 1159
4830.07 1277
4830.73 1280
4831.38 1167
4832.04 1167
4832.69 1296
4833.35 1294
4834.01 1371
4834.66 1299
4835.32 1389
4835.97 1447
4836.63 1474
4837.29 1506
4837.94 1492
4838.60 1536
4839.25 1472
4839.91 1443
4840.57 1455
4841.22 1391
4841.88 1471
4842.54 1545
4843.19 1562
4843.85 1618
4844.50 1473
4845.16 1603
4845.82 1800
4846.47 1755
4847.13 1840
4847.79 1913
4848.44 2063
4849.10 2303
4849.76 2569
4850.41 2937
4851.07 3058
4851.73 3104
4852.39 2910
4853.04 2725
4853.70 2518
4854.36 2365
4855.01 2321
4855.67 1999
4856.33 1877
4856.99 1935
4857.64 1895
4858.30 1956
4858.96 2154
4859.62 2038
4860.27 2065
4860.93 2021
4861.59 2083
4862.25 2069
4862.90 2107
4863.56 1926
4864.22 1840
4864.88 1845
4865.53 1851
4866.19 1869
4866.85 2020
4867.51 1909
4868.17 1874
4868.83 1941
4869.48 1791
4870.14 1766
4870.80 1722
4871.46 1684
4872.12 1683
4872.77 1668
4873.43 1594
4874.09 1665
4874.75 1636
4875.41 1582
4876.07 1663
4876.73 1666
4877.38 1627
4878.04 1561
4878.70 1502
4879.36 1506
4880.02 1591
4880.68 1548
4881.34 1537
4882.00 1539
4882.66 1452
4883.31 1469
4883.97 1558
4884.63 1401
4885.29 1408
4885.95 1416
4886.61 1355
4887.27 1522
4887.93 1558
4888.59 1569
4889.25 1441
4889.91 1679
4890.57 1762
4891.23 1731
4891.89 1666
4892.55 1784
4893.21 1788
4893.87 1875
4894.53 1850
4895.19 1716
4895.85 1699
4896.51 1495
4897.17 1570
4897.83 1547
4898.49 1549
4899.15 1615
4899.81 1600
4900.47 1710
4901.13 1566
4901.79 1525
4902.45 1582
4903.11 1603
4903.77 1396
4904.43 1409
4905.09 1335
4905.75 1252
4906.41 1345
4907.07 1362
4907.73 1403
4908.39 1374
4909.05 1346
4909.72 1266
4910.38 1276
4911.04 1330
4911.70 1386
4912.36 1334
4913.02 1360
4913.68 1259
4914.34 1248
4915.00 1284
4915.67 1210
4916.33 1171
4916.99 1238
4917.65 1230
4918.31 1178
4918.97 1210
4919.63 1187
4920.30 1092
4920.96 1072
4921.62 1114
4922.28 1174
4922.94 1167
4923.60 1171
4924.27 1178
4924.93 1166
4925.59 1073
4926.25 1186
4926.91 1199
4927.58 1125
4928.24 1122
4928.90 1040
4929.56 1071
4930.22 1044
4930.89 1049
4931.55 1175
4932.21 1182
4932.87 1093
4933.54 1199
4934.20 1210
4934.86 1235
4935.52 1236
4936.19 1177
4936.85 1078
4937.51 1112
4938.18 1169
4938.84 1173
4939.50 1163
4940.16 1112
4940.83 1104
4941.49 972
4942.15 1007
4942.82 1036
4943.48 1065
4944.14 990
4944.81 980
4945.47 1025
4946.13 1009
4946.80 974
4947.46 1061
4948.12 1034
4948.79 1010
4949.45 975
4950.11 957
4950.78 952
4951.44 1106
4952.10 1051
4952.77 1051
4953.43 1074
4954.10 1025
4954.76 1043
4955.42 1078
4956.09 1031
4956.75 1046
4957.42 1073
4958.08 1148
4958.74 1195
4959.41 1171
4960.07 1240
4960.74 1229
4961.40 1231
4962.07 1523
4962.73 1509
4963.39 1577
4964.06 1630
4964.72 1565
4965.39 1553
4966.05 1573
4966.72 1642
4967.38 1504
4968.05 1441
4968.71 1414
4969.38 1371
4970.04 1189
4970.71 1184
4971.37 1226
4972.04 1170
4972.70 1166
4973.37 1124
4974.03 1113
4974.70 1215
4975.36 1216
4976.03 1238
4976.69 1260
4977.36 1229
4978.02 1361
4978.69 1249
4979.36 1300
4980.02 1200
4980.69 1229
4981.35 1173
4982.02 1071
4982.68 1101
4983.35 1075
4984.02 1111
4984.68 1183
4985.35 1139
4986.01 1156
4986.68 1151
4987.35 1135
4988.01 1214
4988.68 1181
4989.34 1239
4990.01 1158
4990.68 1224
4991.34 1193
4992.01 1300
4992.68 1244
4993.34 1197
4994.01 1062
4994.68 939
4995.34 1068
4996.01 1211
4996.68 1056
4997.34 1016
4998.01 1016
4998.68 988
4999.34 1004
5000.01 998
5000.68 980
5001.34 1017
5002.01 1031
5002.68 954
5003.35 965
5004.01 959
5004.68 889
5005.35 936
5006.01 906
5006.68 952
5007.35 925
5008.02 920
5008.68 886
5009.35 852
5010.02 928
5010.69 957
5011.36 1041
5012.02 1012
5012.69 1020
5013.36 993
5014.03 925
5014.69 946
5015.36 887
5016.03 886
5016.70 935
5017.37 973
5018.03 968
5018.70 1058
5019.37 945
5020.04 985
5020.71 959
5021.38 921
5022.04 992
5022.71 998
5023.38 990
5024.05 983
5024.72 1064
5025.39 1014
5026.06 993
5026.72 992
5027.39 1024
5028.06 1083
5028.73 1114
5029.40 1037
5030.07 973
5030.74 991
5031.41 971
5032.08 956
5032.75 1039
5033.41 1040
5034.08 1047
5034.75 930
5035.42 944
5036.09 924
5036.76 928
5037.43 974
5038.10 873
5038.77 1013
5039.44 938
5040.11 908
5040.78 1008
5041.45 955
5042.12 951
5042.79 1010
5043.46 1131
5044.13 972
5044.80 1011
5045.47 1060
5046.14 925
5046.81 938
5047.48 884
5048.15 923
5048.82 957
5049.49 1027
5050.16 1026
5050.83 941
5051.50 894
5052.17 963
5052.84 983
5053.51 859
5054.18 913
5054.85 849
5055.52 860
5056.19 913
5056.86 872
5057.53 798
5058.21 902
5058.88 982
5059.55 922
5060.22 877
5060.89 909
5061.56 911
5062.23 955
5062.90 1012
5063.57 924
5064.24 927
5064.92 961
5065.59 913
5066.26 940
5066.93 976
5067.60 950
5068.27 963
5068.94 915
5069.62 943
5070.29 947
5070.96 897
5071.63 844
5072.30 871
5072.97 917
5073.65 921
5074.32 1007
5074.99 999
5075.66 992
5076.33 950
5077.01 936
5077.68 956
5078.35 918
5079.02 966
5079.70 936
5080.37 948
5081.04 985
5081.71 1063
5082.38 974
5083.06 1003
5083.73 1055
5084.40 964
5085.07 974
5085.75 976
5086.42 1016
5087.09 975
5087.77 999
5088.44 1082
5089.11 1049
5089.78 1052
5090.46 1106
5091.13 1154
5091.80 1216
5092.48 1128
5093.15 1165
5093.82 1188
5094.50 1141
5095.17 1070
5095.84 1044
5096.52 1088
5097.19 1064
5097.86 961
5098.54 947
5099.21 975
5099.88 1031
5100.56 1017
5101.23 964
5101.90 929
5102.58 1000
5103.25 978
5103.93 913
5104.60 913
5105.27 898
5105.95 1013
5106.62 1041
5107.30 1036
5107.97 1014
5108.64 1101
5109.32 1037
5109.99 985
5110.67 995
5111.34 1046
5112.02 1062
5112.69 878
5113.36 884
5114.04 986
5114.71 964
5115.39 946
5116.06 959
5116.74 1031
5117.41 1033
5118.09 994
5118.76 1143
5119.44 1146
5120.11 1136
5120.79 1090
5121.46 1131
5122.14 1075
5122.81 1124
5123.49 1142
5124.16 1087
5124.84 1078
5125.51 1139
5126.19 1046
5126.86 985
5127.54 1000
5128.21 1057
5128.89 966
5129.57 982
5130.24 1026
5130.92 1012
5131.59 1055
5132.27 1018
5132.94 1014
5133.62 1025
5134.30 1064
5134.97 948
5135.65 1065
5136.32 907
5137.00 908
5137.68 1012
5138.35 999
5139.03 993
5139.70 977
5140.38 1061
5141.06 1065
5141.73 1019
5142.41 910
5143.09 1006
5143.76 985
5144.44 956
5145.12 965
5145.79 838
5146.47 869
5147.15 891
5147.82 914
5148.50 979
5149.18 919
5149.85 963
5150.53 937
5151.21 854
5151.88 918
5152.56 917
5153.24 938
5153.92 899
5154.59 931
5155.27 904
5155.95 924
5156.62 901
5157.30 935
5157.98 807
5158.66 815
5159.33 907
5160.01 921
5160.69 999
5161.37 852
5162.04 836
5162.72 855
5163.40 848
5164.08 855
5164.76 821
5165.43 911
5166.11 882
5166.79 860
5167.47 895
5168.15 936
5168.82 876
5169.50 816
5170.18 898
5170.86 834
5171.54 878
5172.22 856
5172.89 802
5173.57 836
5174.25 873
5174.93 908
5175.61 850
5176.29 859
5176.97 909
5177.64 980
5178.32 954
5179.00 900
5179.68 927
5180.36 980
5181.04 904
5181.72 1001
5182.40 994
5183.08 981
5183.75 993
5184.43 966
5185.11 997
5185.79 908
5186.47 905
5187.15 846
5187.83 876
5188.51 839
5189.19 868
5189.87 821
5190.55 850
5191.23 852
5191.91 838
5192.59 823
5193.27 768
5193.95 802
5194.63 859
5195.31 832
5195.99 737
5196.67 858
5197.35 966
5198.03 835
5198.71 903
5199.39 909
5200.07 826
5200.75 829
5201.43 836
5202.11 839
5202.79 890
5203.47 829
5204.15 874
5204.83 973
5205.51 943
5206.19 900
5206.87 859
5207.55 857
5208.23 954
5208.91 1034
5209.59 1017
5210.27 1034
5210.96 1002
5211.64 949
5212.32 835
5213.00 873
5213.68 777
5214.36 810
5215.04 867
5215.72 855
5216.40 827
5217.09 946
5217.77 940
5218.45 1003
5219.13 914
5219.81 932
5220.49 976
5221.17 865
5221.86 843
5222.54 894
5223.22 910
5223.90 951
5224.58 919
5225.27 845
5225.95 885
5226.63 867
5227.31 798
5227.99 836
5228.67 920
5229.36 953
5230.04 953
5230.72 947
5231.40 910
5232.09 925
5232.77 953
5233.45 953
5234.13 1048
5234.82 968
5235.50 962
5236.18 984
5236.86 1022
5237.55 1042
5238.23 1027
5238.91 1086
5239.59 1187
5240.28 1217
5240.96 1128
5241.64 1112
5242.33 1107
5243.01 1115
5243.69 1018
5244.37 1021
5245.06 912
5245.74 1086
5246.42 968
5247.11 1092
5247.79 976
5248.47 967
5249.16 1079
5249.84 988
5250.52 1031
5251.21 1106
5251.89 1104
5252.58 1111
5253.26 1041
5253.94 1044
5254.63 1005
5255.31 890
5255.99 920
5256.68 947
5257.36 969
5258.05 909
5258.73 937
5259.41 990
5260.10 1021
5260.78 1041
5261.47 959
5262.15 1052
5262.84 979
5263.52 987
5264.20 928
5264.89 901
5265.57 919
5266.26 959
5266.94 999
5267.63 937
5268.31 918
5269.00 900
5269.68 925
5270.37 858
5271.05 832
5271.73 893
5272.42 973
5273.10 944
5273.79 966
5274.47 923
5275.16 843
5275.85 833
5276.53 899
5277.22 908
5277.90 887
5278.59 927
5279.27 909
5279.96 916
5280.64 970
5281.33 965
5282.01 984
5282.70 968
5283.38 912
5284.07 950
5284.76 885
5285.44 905
5286.13 922
5286.81 958
5287.50 866
5288.19 830
5288.87 826
5289.56 853
5290.24 865
5290.93 848
5291.62 909
5292.30 863
5292.99 859
5293.67 834
5294.36 814
5295.05 772
5295.73 830
5296.42 811
5297.11 865
5297.79 844
5298.48 873
5299.17 899
5299.85 855
5300.54 907
5301.23 1037
5301.91 995
5302.60 916
5303.29 971
5303.97 1004
5304.66 978
5305.35 962
5306.04 989
5306.72 1004
5307.41 969
5308.10 913
5308.78 987
5309.47 986
5310.16 829
5310.85 1021
5311.53 1007
5312.22 922
5312.91 956
5313.60 968
5314.28 938
5314.97 942
5315.66 984
5316.35 936
5317.04 871
5317.72 948
5318.41 971
5319.10 1034
5319.79 1056
5320.48 1105
5321.16 1052
5321.85 1109
5322.54 1106
5323.23 1125
5323.92 1071
5324.60 967
5325.29 1010
5325.98 969
5326.67 888
5327.36 947
5328.05 913
5328.74 865
5329.42 910
5330.11 917
5330.80 912
5331.49 877
5332.18 946
5332.87 857
5333.56 867
5334.25 845
5334.93 903
5335.62 973
5336.31 853
5337.00 876
5337.69 927
5338.38 904
5339.07 927
5339.76 843
5340.45 943
5341.14 949
5341.83 964
5342.52 973
5343.21 887
5343.90 814
5344.58 966
5345.27 986
5345.96 975
5346.65 996
5347.34 1071
5348.03 1040
5348.72 1018
5349.41 1124
5350.10 1110
5350.79 1088
5351.48 1029
5352.17 1075
5352.86 1047
5353.55 948
5354.24 995
5354.93 1016
5355.62 977
5356.31 949
5357.01 886
5357.70 933
5358.39 817
5359.08 855
5359.77 922
5360.46 963
5361.15 1024
5361.84 946
5362.53 861
5363.22 916
5363.91 888
5364.60 895
5365.29 930
5365.98 971
5366.68 996
5367.37 908
5368.06 862
5368.75 875
5369.44 957
5370.13 911
5370.82 853
5371.51 916
5372.21 896
5372.90 881
5373.59 904
5374.28 887
5374.97 711
5375.66 820
5376.35 858
5377.05 905
5377.74 727
5378.43 819
5379.12 879
5379.81 825
5380.51 896
5381.20 866
5381.89 853
5382.58 899
5383.27 958
5383.97 852
5384.66 796
5385.35 832
5386.04 851
5386.73 779
5387.43 836
5388.12 907
5388.81 952
5389.50 862
5390.20 873
5390.89 918
5391.58 944
5392.28 972
5392.97 963
5393.66 917
5394.35 869
5395.05 812
5395.74 880
5396.43 858
5397.13 833
5397.82 846
5398.51 867
5399.20 847
5399.90 801
5400.59 797
5401.28 793
5401.98 930
5402.67 847
5403.36 818
5404.06 775
5404.75 830
5405.44 874
5406.14 797
5406.83 739
5407.53 901
5408.22 849
5408.91 810
5409.61 748
5410.30 777
5410.99 860
5411.69 852
5412.38 829
5413.08 836
5413.77 852
5414.46 787
5415.16 821
5415.85 801
5416.55 779
5417.24 835
5417.94 850
5418.63 862
5419.32 873
5420.02 843
5420.71 867
5421.41 826
5422.10 838
5422.80 969
5423.49 826
5424.19 837
5424.88 956
5425.58 949
5426.27 833
5426.97 943
5427.66 837
5428.36 822
5429.05 875
5429.75 823
5430.44 832
5431.14 814
5431.83 822
5432.53 833
5433.22 936
5433.92 931
5434.61 891
5435.31 905
5436.00 916
5436.70 879
5437.40 942
5438.09 942
5438.79 906
5439.48 901
5440.18 910
5440.87 901
5441.57 905
5442.27 861
5442.96 859
5443.66 898
5444.35 897
5445.05 850
5445.75 847
5446.44 965
5447.14 937
5447.83 932
5448.53 1023
5449.23 959
5449.92 938
5450.62 931
5451.32 904
5452.01 1013
5452.71 935
5453.41 882
5454.10 878
5454.80 917
5455.50 999
5456.19 850
5456.89 931
5457.59 889
5458.28 877
5458.98 965
5459.68 958
5460.37 965
5461.07 1005
5461.77 966
5462.47 995
5463.16 945
5463.86 914
5464.56 947
5465.25 936
5465.95 989
5466.65 933
5467.35 959
5468.04 891
5468.74 1026
5469.44 943
5470.14 1005
5470.84 1000
5471.53 986
5472.23 957
5472.93 1027
5473.63 964
5474.32 917
5475.02 944
5475.72 996
5476.42 1095
5477.12 1094
5477.82 1206
5478.51 1223
5479.21 1216
5479.91 1274
5480.61 1378
5481.31 1522
5482.01 1460
5482.70 1392
5483.40 1402
5484.10 1393
5484.80 1325
5485.50 1307
5486.20 1279
5486.90 1168
5487.59 1197
5488.29 1121
5488.99 1070
5489.69 1100
5490.39 1168
5491.09 1104
5491.79 1157
5492.49 1132
5493.19 1088
5493.89 1099
5494.58 1127
5495.28 1205
5495.98 1263
5496.68 1305
5497.38 1310
5498.08 1485
5498.78 1509
5499.48 1805
5500.18 1935
5500.88 2265
5501.58 2252
5502.28 2198
5502.98 2129
5503.68 2114
5504.38 1906
5505.08 1676
5505.78 1613
5506.48 1492
5507.18 1380
5507.88 1268
5508.58 1143
5509.28 1214
5509.98 1098
5510.68 1063
5511.38 1086
5512.08 1079
5512.78 1129
5513.48 1129
5514.18 1084
5514.88 1200
5515.58 1108
5516.28 1080
5516.98 1067
5517.68 1111
5518.39 1110
5519.09 1025
5519.79 1079
5520.49 1086
5521.19 1036
5521.89 1051
5522.59 1052
5523.29 1087
5523.99 1040
5524.69 982
5525.40 922
5526.10 939
5526.80 966
5527.50 985
5528.20 1078
5528.90 965
5529.60 924
5530.31 1001
5531.01 1007
5531.71 999
5532.41 983
5533.11 966
5533.81 899
5534.52 937
5535.22 902
5535.92 917
5536.62 990
5537.32 975
5538.02 957
5538.73 897
5539.43 902
5540.13 925
5540.83 876
5541.54 866
5542.24 789
5542.94 896
5543.64 949
5544.34 906
5545.05 889
5545.75 864
5546.45 914
5547.15 891
5547.86 953
5548.56 893
5549.26 892
5549.97 905
5550.67 890
5551.37 873
5552.07 850
5552.78 861
5553.48 883
5554.18 898
5554.89 892
5555.59 883
5556.29 865
5557.00 915
5557.70 838
5558.40 893
5559.11 894
5559.81 934
5560.51 947
5561.22 906
5561.92 820
5562.62 943
5563.33 995
5564.03 1001
5564.73 974
5565.44 966
5566.14 1033
5566.85 1014
5567.55 963
5568.25 964
5568.96 906
5569.66 843
5570.37 797
5571.07 923
5571.77 885
5572.48 876
5573.18 921
5573.89 848
5574.59 910
5575.29 890
5576.00 909
5576.70 919
5577.41 864
5578.11 849
5578.82 783
5579.52 803
5580.23 875
5580.93 830
5581.64 863
5582.34 861
5583.05 848
5583.75 850
5584.46 896
5585.16 870
5585.87 853
5586.57 860
5587.28 837
5587.98 843
5588.69 800
5589.39 812
5590.10 819
5590.80 879
5591.51 863
5592.21 787
5592.92 855
5593.62 894
5594.33 831
5595.04 803
5595.74 838
5596.45 880
5597.15 841
5597.86 801
5598.56 771
5599.27 823
5599.98 827
5600.68 826
5601.39 806
5602.09 781
5602.80 736
5603.51 757
5604.21 878
5604.92 802
5605.62 790
5606.33 798
5607.04 909
5607.74 862
5608.45 857
5609.16 734
5609.86 788
5610.57 833
5611.28 821
5611.98 835
5612.69 816
5613.40 828
5614.10 802
5614.81 822
5615.52 886
5616.22 843
5616.93 814
5617.64 794
5618.35 850
5619.05 850
5619.76 764
5620.47 799
5621.17 873
5621.88 864
5622.59 881
5623.30 904
5624.00 899
5624.71 845
5625.42 867
5626.13 892
5626.83 806
5627.54 858
5628.25 825
5628.96 986
5629.67 845
5630.37 849
5631.08 927
5631.79 874
5632.50 849
5633.21 860
5633.91 800
5634.62 900
5635.33 941
5636.04 815
5636.75 796
5637.45 814
5638.16 875
5638.87 1013
5639.58 998
5640.29 922
5641.00 939
5641.70 993
5642.41 1030
5643.12 1083
5643.83 989
5644.54 919
5645.25 911
5645.96 909
5646.67 868
5647.38 895
5648.08 875
5648.79 862
5649.50 884
5650.21 863
5650.92 866
5651.63 907
5652.34 920
5653.05 822
5653.76 815
5654.47 1002
5655.18 1009
5655.89 1024
5656.60 1074
5657.30 1092
5658.01 1153
5658.72 1174
5659.43 1132
5660.14 1038
5660.85 1065
5661.56 1099
5662.27 1094
5662.98 978
5663.69 900
5664.40 945
5665.11 900
5665.82 852
5666.53 893
5667.24 894
5667.95 877
5668.66 838
5669.37 837
5670.08 882
5670.79 824
5671.50 868
5672.22 934
5672.93 900
5673.64 923
5674.35 870
5675.06 842
5675.77 876
5676.48 855
5677.19 786
5677.90 740
5678.61 713
5679.32 745
5680.03 795
5680.74 814
5681.46 811
5682.17 827
5682.88 931
5683.59 849
5684.30 900
5685.01 858
5685.72 925
5686.43 904
5687.15 865
5687.86 812
5688.57 828
5689.28 820
5689.99 822
5690.70 716
5691.42 697
5692.13 802
5692.84 874
5693.55 814
5694.26 761
5694.97 734
5695.69 741
5696.40 750
5697.11 742
5697.82 779
5698.53 724
5699.25 818
5699.96 769
5700.67 828
5701.38 776
5702.10 779
5702.81 814
5703.52 849
5704.23 837
5704.95 811
5705.66 867
5706.37 893
5707.08 809
5707.80 770
5708.51 835
5709.22 847
5709.93 830
5710.65 757
5711.36 819
5712.07 826
5712.79 792
5713.50 739
5714.21 720
5714.93 792
5715.64 717
5716.35 742
5717.07 693
5717.78 672
5718.49 711
5719.21 801
5719.92 789
5720.63 784
5721.35 747
5722.06 823
5722.77 842
5723.49 707
5724.20 714
5724.92 840
5725.63 839
5726.34 818
5727.06 868
5727.77 806
5728.48 802
5729.20 843
5729.91 853
5730.63 870
5731.34 812
5732.06 830
5732.77 878
5733.48 778
5734.20 838
5734.91 803
5735.63 793
5736.34 829
5737.06 818
5737.77 790
5738.49 785
5739.20 714
5739.91 702
5740.63 757
5741.34 776
5742.06 787
5742.77 701
5743.49 683
5744.20 723
5744.92 741
5745.63 754
5746.35 723
5747.06 716
5747.78 735
5748.49 760
5749.21 747
5749.93 770
5750.64 774
5751.36 772
5752.07 713
5752.79 740
5753.50 758
5754.22 808
5754.93 728
5755.65 781
5756.37 737
5757.08 763
5757.80 740
5758.51 681
5759.23 625
5759.95 620
5760.66 641
5761.38 688
5762.09 693
5762.81 713
5763.53 714
5764.24 768
5764.96 851
5765.67 805
5766.39 678
5767.11 742
5767.82 769
5768.54 793
5769.26 771
5769.97 734
5770.69 685
5771.41 717
5772.12 770
5772.84 727
5773.56 706
5774.27 721
5774.99 809
5775.71 743
5776.42 744
5777.14 754
5777.86 801
5778.58 819
5779.29 813
5780.01 778
5780.73 859
5781.45 794
5782.16 752
5782.88 808
5783.60 746
5784.31 741
5785.03 732
5785.75 756
5786.47 777
5787.19 801
5787.90 836
5788.62 797
5789.34 753
5790.06 811
5790.77 787
5791.49 734
5792.21 735
5792.93 799
5793.65 806
5794.36 813
5795.08 843
5795.80 835
5796.52 837
5797.24 817
5797.96 832
5798.67 797
5799.39 922
5800.11 962
5800.83 1125
5801.55 1058
5802.27 1167
5802.99 1256
5803.70 1239
5804.42 1263
5805.14 1189
5805.86 1169
5806.58 1156
5807.30 969
5808.02 955
5808.74 885
5809.46 811
5810.17 849
5810.89 862
5811.61 843
5812.33 786
5813.05 874
5813.77 816
5814.49 817
5815.21 841
5815.93 813
5816.65 968
5817.37 883
5818.09 853
5818.81 948
5819.53 912
5820.25 888
5820.97 867
5821.69 850
5822.41 887
5823.13 889
5823.85 885
5824.57 879
5825.29 872
5826.01 902
5826.73 877
5827.45 993
5828.17 914
5828.89 882
5829.61 832
5830.33 790
5831.05 889
5831.77 787
5832.49 844
5833.21 883
5833.93 872
5834.65 786
5835.37 852
5836.09 787
5836.81 741
5837.53 852
5838.25 831
5838.97 788
5839.70 829
5840.42 834
5841.14 853
5841.86 830
5842.58 771
5843.30 838
5844.02 870
5844.74 844
5845.46 794
5846.19 742
5846.91 784
5847.63 806
5848.35 776
5849.07 786
5849.79 722
5850.51 815
5851.24 779
5851.96 737
5852.68 859
5853.40 923
5854.12 874
5854.85 805
5855.57 793
5856.29 786
5857.01 753
5857.73 767
5858.46 815
5859.18 843
5859.90 746
5860.62 707
5861.34 818
5862.07 823
5862.79 836
5863.51 876
5864.23 782
5864.96 772
5865.68 843
5866.40 841
5867.12 766
5867.85 802
5868.57 817
5869.29 810
5870.01 807
5870.74 855
5871.46 833
5872.18 895
5872.91 809
5873.63 804
5874.35 842
5875.08 839
5875.80 838
5876.52 746
5877.25 815
5877.97 836
5878.69 853
5879.42 819
5880.14 836
5880.86 860
5881.59 827
5882.31 821
5883.03 774
5883.76 800
5884.48 867
5885.20 796
5885.93 889
5886.65 898
5887.38 917
5888.10 862
5888.82 892
5889.55 861
5890.27 758
5891.00 863
5891.72 870
5892.44 815
5893.17 798
5893.89 829
5894.62 846
5895.34 822
5896.07 826
5896.79 829
5897.51 791
5898.24 844
5898.96 796
5899.69 828
5900.41 858
5901.14 862
5901.86 845
5902.59 813
5903.31 770
5904.04 806
5904.76 834
5905.49 805
5906.21 895
5906.94 871
5907.66 869
5908.39 872
5909.11 891
5909.84 876
5910.56 840
5911.29 840
5912.01 888
5912.74 865
5913.46 847
5914.19 865
5914.92 831
5915.64 814
5916.37 872
5917.09 902
5917.82 910
5918.54 886
5919.27 841
5920.00 880
5920.72 834
5921.45 817
5922.17 896
5922.90 964
5923.63 845
5924.35 812
5925.08 860
5925.80 842
5926.53 914
5927.26 945
5927.98 925
5928.71 943
5929.44 980
5930.16 932
5930.89 904
5931.62 1004
5932.34 993
5933.07 981
5933.80 999
5934.52 938
5935.25 943
5935.98 979
5936.70 1027
5937.43 1114
5938.16 1057
5938.88 969
5939.61 1064
5940.34 1071
5941.07 1128
5941.79 1053
5942.52 1108
5943.25 1150
5943.97 1147
5944.70 1146
5945.43 1161
5946.16 1201
5946.88 1167
5947.61 1197
5948.34 1229
5949.07 1258
5949.80 1192
5950.52 1259
5951.25 1289
5951.98 1392
5952.71 1468
5953.43 1594
5954.16 1500
5954.89 1501
5955.62 1532
5956.35 1556
5957.07 1491
5957.80 1549
5958.53 1430
5959.26 1568
5959.99 1523
5960.72 1481
5961.44 1483
5962.17 1514
5962.90 1425
5963.63 1543
5964.36 1588
5965.09 1674
5965.82 1843
5966.54 1924
5967.27 2045
5968.00 2053
5968.73 2099
5969.46 2055
5970.19 2108
5970.92 2102
5971.65 2044
5972.38 1910
5973.11 1869
5973.83 1945
5974.56 1955
5975.29 1997
5976.02 1873
5976.75 1801
5977.48 1920
5978.21 1914
5978.94 1899
5979.67 1997
5980.40 2034
5981.13 2131
5981.86 2177
5982.59 2232
5983.32 2341
5984.05 2413
5984.78 2389
5985.51 2379
5986.24 2354
5986.97 2354
5987.70 2226
5988.43 2179
5989.16 2214
5989.89 2249
5990.62 2267
5991.35 2262
5992.08 2347
5992.81 2324
5993.54 2409
5994.27 2412
5995.00 2444
5995.73 2632
5996.46 2673
5997.19 2653
5997.92 2538
5998.65 2587
5999.38 2799
6000.11 2813
6000.85 2704
6001.58 2820
6002.31 2817
6003.04 2698
6003.77 2584
6004.50 2661
6005.23 2520
6005.96 2604
6006.69 2575
6007.43 2597
6008.16 2756
6008.89 3072
6009.62 3462
6010.35 4005
6011.08 4579
6011.81 5740
6012.54 6829
6013.28 7855
6014.01 8747
6014.74 9147
6015.47 9448
6016.20 9501
6016.94 8988
6017.67 8199
6018.40 7306
6019.13 6464
6019.86 5492
6020.59 4583
6021.33 3810
6022.06 3417
6022.79 2912
6023.52 2618
6024.26 2482
6024.99 2260
6025.72 2144
6026.45 2080
6027.19 1978
6027.92 1904
6028.65 1895
6029.38 1900
6030.12 1901
6030.85 1885
6031.58 1759
6032.31 1711
6033.05 1676
6033.78 1737
6034.51 1659
6035.25 1702
6035.98 1690
6036.71 1708
6037.44 1701
6038.18 1687
6038.91 1785
6039.64 1619
6040.38 1815
6041.11 1863
6041.84 1786
6042.58 1765
6043.31 1807
6044.04 1937
6044.78 1875
6045.51 1910
6046.24 1934
6046.98 1955
6047.71 1927
6048.45 1935
6049.18 2010
6049.91 2184
6050.65 2322
6051.38 2402
6052.11 2566
6052.85 2644
6053.58 2835
6054.32 2880
6055.05 2829
6055.79 2668
6056.52 2569
6057.25 2380
6057.99 2224
6058.72 2042
6059.46 2056
6060.19 1893
6060.93 1856
6061.66 1857
6062.39 1939
6063.13 1920
6063.86 1943
6064.60 1787
6065.33 1847
6066.07 1888
6066.80 1730
6067.54 1761
6068.27 1797
6069.01 1777
6069.74 1827
6070.48 1759
6071.21 1678
6071.95 1663
6072.68 1730
6073.42 1874
6074.15 1758
6074.89 1748
6075.62 1774
6076.36 1686
6077.10 1725
6077.83 1749
6078.57 1626
6079.30 1637
6080.04 1706
6080.77 1685
6081.51 1711
6082.25 1605
6082.98 1613
6083.72 1501
6084.45 1461
6085.19 1452
6085.93 1463
6086.66 1440
6087.40 1377
6088.13 1435
6088.87 1366
6089.61 1474
6090.34 1538
6091.08 1559
6091.81 1540
6092.55 1517
6093.29 1568
6094.02 1572
6094.76 1439
6095.50 1459
6096.23 1513
6096.97 1498
6097.71 1414
6098.44 1355
6099.18 1289
6099.92 1347
6100.65 1246
6101.39 1223
6102.13 1204
6102.87 1259
6103.60 1223
6104.34 1290
6105.08 1313
6105.81 1206
6106.55 1221
6107.29 1270
6108.03 1319
6108.76 1270
6109.50 1308
6110.24 1266
6110.98 1233
6111.71 1277
6112.45 1272
6113.19 1330
6113.93 1320
6114.66 1327
6115.40 1334
6116.14 1332
6116.88 1397
6117.62 1426
6118.35 1382
6119.09 1296
6119.83 1321
6120.57 1260
6121.31 1283
6122.04 1287
6122.78 1336
6123.52 1359
6124.26 1297
6125.00 1276
6125.74 1272
6126.47 1314
6127.21 1322
6127.95 1342
6128.69 1304
6129.43 1358
6130.17 1348
6130.91 1394
6131.64 1383
6132.38 1293
6133.12 1367
6133.86 1430
6134.60 1373
6135.34 1345
6136.08 1327
6136.82 1344
6137.56 1399
6138.30 1410
6139.04 1491
6139.77 1459
6140.51 1444
6141.25 1429
6141.99 1363
6142.73 1370
6143.47 1460
6144.21 1404
6144.95 1383
6145.69 1426
6146.43 1461
6147.17 1328
6147.91 1368
6148.65 1357
6149.39 1359
6150.13 1456
6150.87 1458
6151.61 1469
6152.35 1454
6153.09 1419
6153.83 1432
6154.57 1377
6155.31 1416
6156.05 1587
6156.79 1531
6157.53 1499
6158.27 1492
6159.01 1609
6159.75 1641
6160.49 1663
6161.23 1715
6161.97 1649
6162.71 1716
6163.45 1758
6164.20 1804
6164.94 1871
6165.68 1975
6166.42 2092
6167.16 2001
6167.90 2196
6168.64 2230
6169.38 2306
6170.12 2266
6170.86 2193
6171.61 2104
6172.35 2073
6173.09 2105
6173.83 2132
6174.57 1954
6175.31 1945
6176.05 1814
6176.79 1804
6177.54 1792
6178.28 1798
6179.02 1921
6179.76 1989
6180.50 1946
6181.24 1952
6181.99 2110
6182.73 1994
6183.47 2036
6184.21 2150
6184.95 2129
6185.70 2127
6186.44 2124
6187.18 2201
6187.92 2227
6188.66 2131
6189.41 2063
6190.15 2158
6190.89 2304
6191.63 2427
6192.38 2448
6193.12 2558
6193.86 2578
6194.60 2680
6195.35 2615
6196.09 2646
6196.83 2663
6197.57 2701
6198.32 2614
6199.06 2677
6199.80 2643
6200.55 2764
6201.29 2688
6202.03 2717
6202.78 2749
6203.52 2898
6204.26 3280
6205.00 3720
6205.75 4465
6206.49 5537
6207.23 6932
6207.98 8874
6208.72 10469
6209.46 12425
6210.21 13794
6210.95 14349
6211.70 14219
6212.44 13437
6213.18 11722
6213.93 10361
6214.67 8764
6215.41 7188
6216.16 5848
6216.90 4912
6217.65 3968
6218.39 3498
6219.13 3114
6219.88 2885
6220.62 2688
6221.37 2589
6222.11 2411
6222.85 2327
6223.60 2439
6224.34 2429
6225.09 2394
6225.83 2342
6226.58 2279
6227.32 2219
6228.07 2197
6228.81 2154
6229.56 2001
6230.30 1935
6231.04 1846
6231.79 1782
6232.53 1799
6233.28 1766
6234.02 1798
6234.77 1933
6235.51 2016
6236.26 2050
6237.00 2099
6237.75 2283
6238.49 2322
6239.24 2420
6239.99 2712
6240.73 2948
6241.48 2944
6242.22 2930
6242.97 2789
6243.71 2707
6244.46 2354
6245.20 2472
6245.95 2480
6246.70 2404
6247.44 2437
6248.19 2415
6248.93 2527
6249.68 2508
6250.42 2507
6251.17 2457
6251.92 2438
6252.66 2136
6253.41 2205
6254.15 2109
6254.90 2038
6255.65 2029
6256.39 2105
6257.14 1950
6257.89 1869
6258.63 1932
6259.38 1911
6260.13 1885
6260.87 1823
6261.62 1811
6262.37 1857
6263.11 1761
6263.86 1778
6264.61 1720
6265.35 1641
6266.10 1755
6266.85 1743
6267.59 1724
6268.34 1777
6269.09 1783
6269.83 1831
6270.58 1889
6271.33 1855
6272.08 1756
6272.82 1759
6273.57 1784
6274.32 1841
6275.06 1873
6275.81 1749
6276.56 1800
6277.31 1825
6278.05 1794
6278.80 1825
6279.55 1925
6280.30 1905
6281.05 1821
6281.79 1846
6282.54 1728
6283.29 1709
6284.04 1592
6284.78 1630
6285.53 1587
6286.28 1458
6287.03 1565
6287.78 1629
6288.53 1580
6289.27 1479
6290.02 1386
6290.77 1569
6291.52 1458
6292.27 1444
6293.02 1386
6293.76 1307
6294.51 1400
6295.26 1386
6296.01 1410
6296.76 1406
6297.51 1300
6298.26 1303
6299.00 1195
6299.75 1309
6300.50 1276
6301.25 1299
6302.00 1375
6302.75 1358
6303.50 1249
6304.25 1250
6305.00 1219
6305.75 1236
6306.50 1227
6307.24 1258
6307.99 1246
6308.74 1244
6309.49 1273
6310.24 1242
6310.99 1329
6311.74 1328
6312.49 1393
6313.24 1303
6313.99 1370
6314.74 1313
6315.49 1358
6316.24 1498
6316.99 1333
6317.74 1381
6318.49 1456
6319.24 1366
6319.99 1292
6320.74 1363
6321.49 1316
6322.24 1218
6322.99 1218
6323.74 1261
6324.49 1198
6325.24 1195
6325.99 1182
6326.74 1127
6327.49 1088
6328.24 1084
6328.99 1156
6329.74 1193
6330.50 1207
6331.25 1096
6332.00 1128
6332.75 1142
6333.50 1129
6334.25 1108
6335.00 1143
6335.75 1140
6336.50 1229
6337.25 1181
6338.00 1198
6338.76 1144
6339.51 1141
6340.26 1190
6341.01 1181
6341.76 1180
6342.51 1157
6343.26 1082
6344.02 1033
6344.77 1039
6345.52 1124
6346.27 1201
6347.02 1163
6347.77 1186
6348.53 1219
6349.28 1324
6350.03 1317
6350.78 1326
6351.53 1396
6352.29 1636
6353.04 1836
6353.79 1798
6354.54 1826
6355.29 1676
6356.05 1737
6356.80 1665
6357.55 1491
6358.30 1468
6359.06 1384
6359.81 1366
6360.56 1375
6361.31 1332
6362.07 1232
6362.82 1247
6363.57 1204
6364.32 1135
6365.08 1128
6365.83 1208
6366.58 1165
6367.33 1265
6368.09 1228
6368.84 1338
6369.59 1336
6370.35 1388
6371.10 1322
6371.85 1348
6372.61 1314
6373.36 1309
6374.11 1243
6374.87 1219
6375.62 1205
6376.37 1238
6377.13 1287
6377.88 1156
6378.63 1166
6379.39 1159
6380.14 1137
6380.89 1264
6381.65 1174
6382.40 1146
6383.16 1240
6383.91 1169
6384.66 1262
6385.42 1159
6386.17 1065
6386.92 1064
6387.68 1059
6388.43 1061
6389.19 1022
6389.94 1044
6390.70 1082
6391.45 1086
6392.20 1030
6392.96 1080
6393.71 1010
6394.47 1074
6395.22 1085
6395.98 1125
6396.73 981
6397.49 1054
6398.24 987
6399.00 1001
6399.75 980
6400.51 995
6401.26 1035
6402.02 1038
6402.77 1037
6403.53 1000
6404.28 950
6405.04 1006
6405.79 1045
6406.55 1029
6407.30 1027
6408.06 1037
6408.81 1086
6409.57 1043
6410.32 1090
6411.08 1115
6411.83 1110
6412.59 1089
6413.34 1058
6414.10 1034
6414.86 934
6415.61 963
6416.37 1042
6417.12 970
6417.88 1006
6418.64 1023
6419.39 1069
6420.15 1102
6420.90 1005
6421.66 1019
6422.42 981
6423.17 997
6423.93 961
6424.68 981
6425.44 967
6426.20 1013
6426.95 989
6427.71 926
6428.47 955
6429.22 981
6429.98 1002
6430.74 972
6431.49 973
6432.25 995
6433.01 1023
6433.76 1064
6434.52 1033
6435.28 1003
6436.03 991
6436.79 1004
6437.55 1051
6438.30 1020
6439.06 1049
6439.82 968
6440.58 958
6441.33 966
6442.09 913
6442.85 1010
6443.61 1004
6444.36 1032
6445.12 984
6445.88 1001
6446.64 1010
6447.39 969
6448.15 1018
6448.91 1082
6449.67 1054
6450.42 1068
6451.18 1061
6451.94 1062
6452.70 1097
6453.46 1073
6454.21 1013
6454.97 982
6455.73 994
6456.49 1009
6457.25 963
6458.00 994
6458.76 955
6459.52 1054
6460.28 1027
6461.04 1118
6461.80 1073
6462.55 960
6463.31 1056
6464.07 1090
6464.83 1137
6465.59 1108
6466.35 1017
6467.11 1153
6467.87 1104
6468.62 1053
6469.38 1067
6470.14 1102
6470.90 1120
6471.66 1141
6472.42 1168
6473.18 1194
6473.94 1190
6474.70 1162
6475.46 1186
6476.22 1241
6476.97 1221
6477.73 1200
6478.49 1261
6479.25 1262
6480.01 1194
6480.77 1211
6481.53 1270
6482.29 1257
6483.05 1263
6483.81 1299
6484.57 1290
6485.33 1459
6486.09 1485
6486.85 1363
6487.61 1419
6488.37 1567
6489.13 1485
6489.89 1458
6490.65 1486
6491.41 1550
6492.17 1432
6492.93 1485
6493.69 1599
6494.45 1565
6495.21 1650
6495.97 1704
6496.73 1772
6497.49 1721
6498.26 1788
6499.02 1731
6499.78 1667
6500.54 1659
6501.30 1661
6502.06 1766
6502.82 1704
6503.58 1757
6504.34 1750
6505.10 1729
6505.86 1762
6506.62 1840
6507.39 1846
6508.15 1790
6508.91 1853
6509.67 1838
6510.43 1884
6511.19 1964
6511.95 1997
6512.72 1937
6513.48 1993
6514.24 2117
6515.00 2064
6515.76 2022
6516.52 2112
6517.28 2094
6518.05 2146
6518.81 2257
6519.57 2160
6520.33 2140
6521.09 2321
6521.86 2418
6522.62 2490
6523.38 2538
6524.14 2727
6524.90 3001
6525.67 3236
6526.43 3558
6527.19 3859
6527.95 4249
6528.72 4527
6529.48 4677
6530.24 4731
6531.00 4700
6531.77 4509
6532.53 4302
6533.29 4426
6534.05 4788
6534.82 5461
6535.58 6371
6536.34 7175
6537.11 7860
6537.87 8146
6538.63 8332
6539.39 7958
6540.16 7121
6540.92 6168
6541.68 5329
6542.45 4472
6543.21 3915
6543.97 3287
6544.74 2742
6545.50 2457
6546.26 2310
6547.03 2174
6547.79 2032
6548.55 2032
6549.32 1972
6550.08 1901
6550.84 1883
6551.61 1873
6552.37 1913
6553.14 1824
6553.90 1794
6554.66 1902
6555.43 1875
6556.19 1796
6556.96 1743
6557.72 1809
6558.48 1823
6559.25 1777
6560.01 1861
6560.78 1890
6561.54 1890
6562.31 1931
6563.07 2094
6563.83 2083
6564.60 2115
6565.36 2337
6566.13 2421
6566.89 2395
6567.66 2285
6568.42 2169
6569.19 2149
6569.95 2114
6570.72 2149
6571.48 2183
6572.25 2120
6573.01 2067
6573.78 2153
6574.54 2289
6575.31 2345
6576.07 2339
6576.84 2366
6577.60 2306
6578.37 2391
6579.13 2348
6579.90 2415
6580.66 2328
6581.43 2247
6582.19 2285
6582.96 2271
6583.73 2214
6584.49 2156
6585.26 2136
6586.02 1998
6586.79 2071
6587.55 2087
6588.32 2107
6589.09 2111
6589.85 2260
6590.62 2427
6591.38 2511
6592.15 2685
6592.92 3003
6593.68 3116
6594.45 3500
6595.22 3845
6595.98 4047
6596.75 4070
6597.51 3954
6598.28 3742
6599.05 3463
6599.81 3445
6600.58 3163
6601.35 2732
6602.11 2466
6602.88 2230
6603.65 2285
6604.41 2271
6605.18 2244
6605.95 2175
6606.71 2265
6607.48 2312
6608.25 2569
6609.02 2554
6609.78 2674
6610.55 2669
6611.32 2674
6612.08 2679
6612.85 2426
6613.62 2314
6614.39 2271
6615.15 2266
6615.92 2030
6616.69 1972
6617.46 1925
6618.22 1901
6618.99 1854
6619.76 1766
6620.53 1731
6621.30 1755
6622.06 1709
6622.83 1763
6623.60 1708
6624.37 1648
6625.13 1686
6625.90 1689
6626.67 1676
6627.44 1576
6628.21 1532
6628.98 1641
6629.74 1538
6630.51 1628
6631.28 1699
6632.05 1866
6632.82 2031
6633.59 2209
6634.35 2406
6635.12 2509
6635.89 2430
6636.66 2446
6637.43 2498
6638.20 2317
6638.97 2148
6639.74 2094
6640.50 1956
6641.27 1854
6642.04 1743
6642.81 1585
6643.58 1647
6644.35 1675
6645.12 1585
6645.89 1550
6646.66 1582
6647.43 1503
6648.20 1579
6648.97 1543
6649.73 1711
6650.50 1647
6651.27 1514
6652.04 1579
6652.81 1639
6653.58 1550
6654.35 1599
6655.12 1648
6655.89 1697
6656.66 1716
6657.43 1623
6658.20 1641
6658.97 1630
6659.74 1471
6660.51 1514
6661.28 1480
6662.05 1504
6662.82 1523
6663.59 1554
6664.36 1478
6665.13 1533
6665.90 1475
6666.67 1539
6667.44 1538
6668.22 1498
6668.99 1458
6669.76 1442
6670.53 1415
6671.30 1554
6672.07 1554
6672.84 1607
6673.61 1510
6674.38 1533
6675.15 1553
6675.92 1534
6676.69 1575
6677.46 1566
6678.24 1448
6679.01 1534
6679.78 1526
6680.55 1504
6681.32 1422
6682.09 1508
6682.86 1642
6683.63 1561
6684.41 1562
6685.18 1719
6685.95 1800
6686.72 1924
6687.49 1787
6688.26 1634
6689.04 1629
6689.81 1571
6690.58 1476
6691.35 1480
6692.12 1512
6692.90 1429
6693.67 1387
6694.44 1250
6695.21 1271
6695.98 1352
6696.76 1363
6697.53 1307
6698.30 1372
6699.07 1304
6699.84 1339
6700.62 1340
6701.39 1331
6702.16 1256
6702.93 1225
6703.71 1267
6704.48 1260
6705.25 1249
6706.03 1193
6706.80 1210
6707.57 1192
6708.34 1232
6709.12 1246
6709.89 1244
6710.66 1295
6711.44 1326
6712.21 1246
6712.98 1228
6713.75 1261
6714.53 1206
6715.30 1177
6716.07 1254
6716.85 1127
6717.62 1227
6718.39 1199
6719.17 1224
6719.94 1157
6720.72 1153
6721.49 1146
6722.26 1116
6723.04 1156
6723.81 1161
6724.58 1207
6725.36 1163
6726.13 1147
6726.91 1092
6727.68 1144
6728.45 1105
6729.23 1131
6730.00 1110
6730.78 1049
6731.55 1085
6732.32 1159
6733.10 1176
6733.87 1185
6734.65 1162
6735.42 1214
6736.20 1173
6736.97 1225
6737.74 1281
6738.52 1300
6739.29 1227
6740.07 1230
6740.84 1278
6741.62 1180
6742.39 1240
6743.17 1180
6743.94 1181
6744.72 1247
6745.49 1298
6746.27 1259
6747.04 1260
6747.82 1223
6748.59 1343
6749.37 1321
6750.14 1447
6750.92 1375
6751.69 1422
6752.47 1623
6753.24 1624
6754.02 1641
6754.80 1649
6755.57 1602
6756.35 1513
6757.12 1414
6757.90 1429
6758.67 1301
6759.45 1194
6760.23 1235
6761.00 1144
6761.78 1216
6762.55 1317
6763.33 1224
6764.11 1232
6764.88 1166
6765.66 1072
6766.43 1161
6767.21 1151
6767.99 1202
6768.76 1178
6769.54 1173
6770.32 1210
6771.09 1177
6771.87 1176
6772.64 1163
6773.42 1158
6774.20 1109
6774.97 1115
6775.75 1154
6776.53 1208
6777.31 1248
6778.08 1251
6778.86 1219
6779.64 1294
6780.41 1256
6781.19 1246
6781.97 1213
6782.74 1256
6783.52 1157
6784.30 1163
6785.08 1117
6785.85 1150
6786.63 1087
6787.41 1032
6788.19 1071
6788.96 1079
6789.74 971
6790.52 1007
6791.30 1036
6792.07 1021
6792.85 1062
6793.63 1072
6794.41 984
6795.18 1029
6795.96 979
6796.74 1063
6797.52 1018
6798.30 1033
6799.07 1087
6799.85 1063
6800.63 1098
6801.41 1069
6802.19 1097
6802.97 1094
6803.74 1118
6804.52 1134
6805.30 1216
6806.08 1259
6806.86 1102
6807.64 1067
6808.41 1026
6809.19 1039
6809.97 1029
6810.75 1047
6811.53 1071
6812.31 978
6813.09 1010
6813.87 1056
6814.64 1109
6815.42 1135
6816.20 1121
6816.98 1107
6817.76 1170
6818.54 1117
6819.32 1040
6820.10 1081
6820.88 1155
6821.66 1066
6822.44 1104
6823.22 1132
6824.00 1241
6824.78 1126
6825.55 1063
6826.33 1061
6827.11 1058
6827.89 1064
6828.67 1009
6829.45 1059
6830.23 1106
6831.01 1078
6831.79 1068
6832.57 1160
6833.35 1127
6834.13 1128
6834.91 1040
6835.69 1033
6836.47 1051
6837.25 1077
6838.03 1018
6838.81 966
6839.60 938
6840.38 1009
6841.16 1017
6841.94 1019
6842.72 1052
6843.50 1053
6844.28 1041
6845.06 1092
6845.84 1065
6846.62 1180
6847.40 1216
6848.18 1419
6848.96 1716
6849.74 1890
6850.53 2133
6851.31 2241
6852.09 2431
6852.87 2521
6853.65 2428
6854.43 2292
6855.21 2145
6855.99 1954
6856.77 1720
6857.56 1582
6858.34 1350
6859.12 1228
6859.90 1296
6860.68 1261
6861.46 1173
6862.25 1168
6863.03 1105
6863.81 1221
6864.59 1136
6865.37 1103
6866.15 1136
6866.94 1183
6867.72 1165
6868.50 1106
6869.28 1128
6870.07 1100
6870.85 1164
6871.63 1233
6872.41 1172
6873.19 1185
6873.98 1140
6874.76 1224
6875.54 1223
6876.32 1224
6877.11 1129
6877.89 1186
6878.67 1222
6879.45 1199
6880.24 1223
6881.02 1224
6881.80 1335
6882.59 1345
6883.37 1270
6884.15 1218
6884.93 1474
6885.72 1452
6886.50 1623
6887.28 1750
6888.07 1980
6888.85 2099
6889.63 2076
6890.42 2106
6891.20 2077
6891.98 1909
6892.77 1754
6893.55 1664
6894.33 1493
6895.12 1441
6895.90 1351
6896.68 1303
6897.47 1368
6898.25 1296
6899.04 1308
6899.82 1309
6900.60 1295
6901.39 1324
6902.17 1370
6902.95 1356
6903.74 1377
6904.52 1520
6905.31 1410
6906.09 1372
6906.88 1396
6907.66 1397
6908.44 1329
6909.23 1312
6910.01 1424
6910.80 1336
6911.58 1282
6912.37 1339
6913.15 1378
6913.94 1354
6914.72 1220
6915.50 1252
6916.29 1242
6917.07 1322
6917.86 1339
6918.64 1269
6919.43 1265
6920.21 1240
6921.00 1251
6921.78 1225
6922.57 1298
6923.35 1331
6924.14 1266
6924.93 1408
6925.71 1369
6926.50 1345
6927.28 1377
6928.07 1339
6928.85 1386
6929.64 1421
6930.42 1458
6931.21 1455
6931.99 1429
6932.78 1403
6933.57 1504
6934.35 1467
6935.14 1341
6935.92 1406
6936.71 1510
6937.50 1423
6938.28 1456
6939.07 1471
6939.85 1452
6940.64 1455
6941.43 1586
6942.21 1743
6943.00 1782
6943.78 1865
6944.57 1901
6945.36 1831
6946.14 1820
6946.93 2085
6947.72 2043
6948.50 2125
6949.29 2274
6950.08 2328
6950.86 2212
6951.65 2240
6952.44 2125
6953.22 1980
6954.01 1877
6954.80 1771
6955.58 1698
6956.37 1663
6957.16 1702
6957.95 1803
6958.73 1804
6959.52 1712
6960.31 1674
6961.10 1633
6961.88 1717
6962.67 1801
6963.46 1730
6964.24 1772
6965.03 1851
6965.82 1904
6966.61 1959
6967.40 2098
6968.18 2092
6968.97 2261
6969.76 2216
6970.55 2189
6971.33 2310
6972.12 2330
6972.91 2308
6973.70 2344
6974.49 2358
6975.27 2281
6976.06 2330
6976.85 2290
6977.64 2335
6978.43 2428
6979.22 2425
6980.00 2576
6980.79 2789
6981.58 3053
6982.37 3701
6983.16 4357
6983.95 5435
6984.74 6832
6985.52 8072
6986.31 9481
6987.10 10222
6987.89 10056
6988.68 9657
6989.47 8886
6990.26 7852
6991.05 6709
6991.83 5532
6992.62 4481
6993.41 3735
6994.20 3191
6994.99 2755
6995.78 2426
6996.57 2227
6997.36 2095
6998.15 1921
6998.94 1919
6999.73 1946
7000.52 1901
7001.31 1805
7002.10 1859
7002.89 1795
7003.68 1803
7004.47 1810
7005.26 1675
7006.05 1517
7006.84 1544
7007.63 1494
7008.42 1469
7009.21 1432
7010.00 1441
7010.79 1569
7011.58 1570
7012.37 1542
7013.16 1521
7013.95 1584
7014.74 1651
7015.53 1701
7016.32 1725
7017.11 1690
7017.90 1641
7018.69 1703
7019.48 1559
7020.27 1542
7021.06 1673
7021.85 1677
7022.64 1666
7023.43 1833
7024.22 1782
7025.02 1809
7025.81 1876
7026.60 1942
7027.39 1856
7028.18 1747
7028.97 1672
7029.76 1641
7030.55 1515
7031.34 1531
7032.14 1492
7032.93 1383
7033.72 1349
7034.51 1405
7035.30 1458
7036.09 1428
7036.88 1379
7037.68 1365
7038.47 1372
7039.26 1449
7040.05 1427
7040.84 1457
7041.64 1530
7042.43 1545
7043.22 1600
7044.01 1562
7044.80 1569
7045.60 1621
7046.39 1636
7047.18 1684
7047.97 1740
7048.76 1878
7049.56 1945
7050.35 2034
7051.14 2048
7051.93 2087
7052.73 1986
7053.52 2025
7054.31 1840
7055.10 1673
7055.90 1541
7056.69 1489
7057.48 1454
7058.27 1460
7059.07 1450
7059.86 1529
7060.65 1445
7061.45 1392
7062.24 1502
7063.03 1496
7063.83 1554
7064.62 1523
7065.41 1505
7066.21 1511
7067.00 1483
7067.79 1327
7068.59 1364
7069.38 1502
7070.17 1502
7070.97 1441
7071.76 1424
7072.55 1392
7073.35 1377
7074.14 1398
7074.93 1302
7075.73 1275
7076.52 1254
7077.32 1206
7078.11 1119
7078.90 1228
7079.70 1254
7080.49 1207
7081.29 1255
7082.08 1207
7082.87 1247
7083.67 1223
7084.46 1157
7085.26 1201
7086.05 1192
7086.85 1129
7087.64 1202
7088.43 1204
7089.23 1121
7090.02 1091
7090.82 1147
7091.61 1121
7092.41 1142
7093.20 1105
7094.00 1158
7094.79 1070
7095.59 1148
7096.38 1174
7097.18 1095
7097.97 1046
7098.77 1023
7099.56 1107
7100.36 1095
7101.15 1004
7101.95 997
7102.74 1047
7103.54 982
7104.33 999
7105.13 1045
7105.92 1025
7106.72 980
7107.52 962
7108.31 947
7109.11 902
7109.90 886
7110.70 927
7111.49 968
7112.29 909
7113.09 963
7113.88 979
7114.68 985
7115.47 989
7116.27 955
7117.07 954
7117.86 1007
7118.66 1059
7119.45 1002
7120.25 962
7121.05 989
7121.84 996
7122.64 1013
7123.44 967
7124.23 918
7125.03 901
7125.83 875
7126.62 848
7127.42 912
7128.22 907
7129.01 911
7129.81 906
7130.61 1013
7131.40 1004
7132.20 1027
7133.00 1005
7133.79 971
7134.59 943
7135.39 909
7136.19 972
7136.98 985
7137.78 952
7138.58 901
7139.38 842
7140.17 967
7140.97 899
7141.77 838
7142.57 839
7143.36 876
7144.16 891
7144.96 920
7145.76 964
7146.55 940
7147.35 880
7148.15 901
7148.95 796
7149.74 783
7150.54 832
7151.34 821
7152.14 875
7152.94 824
7153.74 799
7154.53 870
7155.33 897
7156.13 900
7156.93 880
7157.73 870
7158.53 841
7159.32 893
7160.12 897
7160.92 809
7161.72 875
7162.52 778
7163.32 869
7164.12 806
7164.91 814
7165.71 824
7166.51 854
7167.31 858
7168.11 811
7168.91 811
7169.71 739
7170.51 804
7171.31 873
7172.11 913
7172.90 796
7173.70 882
7174.50 825
7175.30 750
7176.10 762
7176.90 819
7177.70 837
7178.50 818
7179.30 774
7180.10 725
7180.90 775
7181.70 787
7182.50 720
7183.30 823
7184.10 811
7184.90 763
7185.70 788
7186.50 763
7187.30 762
7188.10 731
7188.90 739
7189.70 723
7190.50 726
7191.30 752
7192.10 726
7192.90 767
7193.70 834
7194.50 792
7195.30 818
7196.10 781
7196.90 817
7197.70 852
7198.50 797
7199.30 771
7200.11 692
7200.91 760
7201.71 826
7202.51 819
7203.31 824
7204.11 787
7204.91 805
7205.71 757
7206.51 743
7207.31 793
7208.12 794
7208.92 757
7209.72 752
7210.52 791
7211.32 797
7212.12 793
7212.92 779
7213.72 758
7214.53 808
7215.33 766
7216.13 812
7216.93 835
7217.73 871
7218.53 873
7219.34 931
7220.14 857
7220.94 830
7221.74 859
7222.54 821
7223.35 825
7224.15 909
7224.95 864
7225.75 772
7226.56 764
7227.36 833
7228.16 836
7228.96 824
7229.76 812
7230.57 770
7231.37 739
7232.17 765
7232.97 737
7233.78 825
7234.58 785
7235.38 754
7236.19 776
7236.99 815
7237.79 797
7238.59 842
7239.40 779
7240.20 763
7241.00 826
7241.81 820
7242.61 850
7243.41 789
7244.22 724
7245.02 765
7245.82 768
7246.63 780
7247.43 814
7248.23 767
7249.04 781
7249.84 822
7250.64 871
7251.45 911
7252.25 877
7253.05 881
7253.86 843
7254.66 802
7255.46 883
7256.27 861
7257.07 934
7257.88 911
7258.68 902
7259.48 1000
7260.29 977
7261.09 1009
7261.90 1078
7262.70 1142
7263.51 1060
7264.31 1048
7265.11 1039
7265.92 1002
7266.72 935
7267.53 897
7268.33 837
7269.14 879
7269.94 856
7270.75 859
7271.55 866
7272.36 895
7273.16 799
7273.97 787
7274.77 806
7275.58 851
7276.38 842
7277.19 911
7277.99 845
7278.80 880
7279.60 844
7280.41 881
7281.21 1043
7282.02 961
7282.82 1104
7283.63 1233
7284.43 1304
7285.24 1399
7286.04 1449
7286.85 1428
7287.66 1330
7288.46 1415
7289.27 1196
7290.07 1089
7290.88 1019
7291.68 1036
7292.49 957
7293.30 880
7294.10 929
7294.91 813
7295.71 764
7296.52 785
7297.33 756
7298.13 794
7298.94 818
7299.74 794
7300.55 838
7301.36 867
7302.16 808
7302.97 794
7303.78 778
7304.58 769
7305.39 836
7306.20 838
7307.00 789
7307.81 842
7308.62 822
7309.42 784
7310.23 836
7311.04 805
7311.84 834
7312.65 845
7313.46 845
7314.27 840
7315.07 929
7315.88 870
7316.69 905
7317.49 1010
7318.30 1114
7319.11 1118
7319.92 1148
7320.72 1127
7321.53 1020
7322.34 1037
7323.15 1001
7323.95 1021
7324.76 1009
7325.57 964
7326.38 959
7327.19 948
7327.99 867
7328.80 893
7329.61 834
7330.42 789
7331.22 825
7332.03 883
7332.84 817
7333.65 809
7334.46 854
7335.27 924
7336.07 853
7336.88 794
7337.69 827
7338.50 847
7339.31 802
7340.12 803
7340.92 743
7341.73 810
7342.54 881
7343.35 763
7344.16 762
7344.97 749
7345.78 787
7346.59 764
7347.39 768
7348.20 777
7349.01 693
7349.82 666
7350.63 699
7351.44 718
7352.25 691
7353.06 654
7353.87 695
7354.68 696
7355.49 708
7356.30 719
7357.11 748
7357.92 753
7358.72 714
7359.53 689
7360.34 665
7361.15 685
7361.96 761
7362.77 762
7363.58 702
7364.39 690
7365.20 680
7366.01 698
7366.82 750
7367.63 728
7368.44 749
7369.25 692
7370.06 701
7370.87 771
7371.68 744
7372.49 757
7373.30 755
7374.11 758
7374.93 698
7375.74 742
7376.55 705
7377.36 695
7378.17 722
7378.98 750
7379.79 737
7380.60 765
7381.41 754
7382.22 690
7383.03 739
7383.84 733
7384.65 739
7385.46 707
7386.28 736
7387.09 711
7387.90 645
7388.71 660
7389.52 718
7390.33 698
7391.14 710
7391.95 708
7392.77 784
7393.58 737
7394.39 739
7395.20 766
7396.01 700
7396.82 677
7397.64 682
7398.45 663
7399.26 715
7400.07 653
7400.88 699
7401.69 742
7402.51 664
7403.32 672
7404.13 657
7404.94 667
7405.76 669
7406.57 695
7407.38 688
7408.19 727
7409.00 693
7409.82 642
7410.63 705
7411.44 682
7412.25 699
7413.07 706
7413.88 680
7414.69 666
7415.50 628
7416.32 649
7417.13 686
7417.94 638
7418.76 684
7419.57 664
7420.38 664
7421.19 659
7422.01 647
7422.82 698
7423.63 680
7424.45 703
7425.26 622
7426.07 598
7426.89 644
7427.70 654
7428.51 644
7429.33 713
7430.14 781
7430.95 822
7431.77 857
7432.58 852
7433.39 865
7434.21 847
7435.02 802
7435.84 786
7436.65 810
7437.46 788
7438.28 711
7439.09 707
7439.91 733
7440.72 777
7441.53 666
7442.35 690
7443.16 675
7443.98 706
7444.79 706
7445.60 737
7446.42 679
7447.23 623
7448.05 642
7448.86 672
7449.68 716
7450.49 613
7451.31 641
7452.12 672
7452.94 727
7453.75 659
7454.57 653
7455.38 628
7456.20 669
7457.01 665
7457.83 643
7458.64 676
7459.46 655
7460.27 706
7461.09 642
7461.90 689
7462.72 699
7463.53 651
7464.35 687
7465.16 694
7465.98 665
7466.79 662
7467.61 745
7468.42 709
7469.24 714
7470.06 714
7470.87 680
7471.69 651
7472.50 632
7473.32 696
7474.13 729
7474.95 776
7475.77 651
7476.58 617
7477.40 680
7478.21 655
7479.03 599
7479.85 589
7480.66 700
7481.48 675
7482.30 675
7483.11 619
7483.93 642
7484.75 710
7485.56 704
7486.38 769
7487.20 690
7488.01 667
7488.83 578
7489.65 644
7490.46 626
7491.28 651
7492.10 659
7492.91 681
7493.73 644
7494.55 633
7495.36 677
7496.18 625
7497.00 717
7497.82 663
7498.63 582
7499.45 589
7500.27 638
7501.08 639
7501.90 618
7502.72 690
7503.54 639
7504.35 657
7505.17 648
7505.99 574
7506.81 616
7507.62 703
7508.44 690
7509.26 703
7510.08 677
7510.90 719
7511.71 678
7512.53 671
7513.35 660
7514.17 674
7514.99 618
7515.80 619
7516.62 649
7517.44 660
7518.26 597
7519.08 571
7519.90 658
7520.71 712
7521.53 678
7522.35 648
7523.17 680
7523.99 707
7524.81 697
7525.63 713
7526.45 664
7527.26 665
7528.08 733
7528.90 754
7529.72 686
7530.54 678
7531.36 670
7532.18 643
7533.00 623
7533.82 646
7534.64 649
7535.45 728
7536.27 735
7537.09 733
7537.91 658
7538.73 706
7539.55 666
7540.37 696
7541.19 663
7542.01 613
7542.83 648
7543.65 689
7544.47 649
7545.29 678
7546.11 706
7546.93 711
7547.75 729
7548.57 743
7549.39 742
7550.21 695
7551.03 667
7551.85 680
7552.67 668
7553.49 687
7554.31 756
7555.13 751
7555.95 729
7556.77 718
7557.59 690
7558.41 699
7559.23 771
7560.05 771
7560.87 700
7561.69 763
7562.51 741
7563.34 727
7564.16 686
7564.98 743
7565.80 829
7566.62 745
7567.44 743
7568.26 694
7569.08 744
7569.90 774
7570.72 762
7571.55 736
7572.37 729
7573.19 752
7574.01 724
7574.83 704
7575.65 724
7576.47 716
7577.30 737
7578.12 666
7578.94 721
7579.76 732
7580.58 730
7581.40 812
7582.23 765
7583.05 761
7583.87 779
7584.69 751
7585.51 770
7586.33 804
7587.16 829
7587.98 849
7588.80 758
7589.62 827
7590.45 912
7591.27 928
7592.09 909
7592.91 804
7593.74 829
7594.56 883
7595.38 848
7596.20 864
7597.03 913
7597.85 926
7598.67 899
7599.49 946
7600.32 977
7601.14 973
7601.96 1018
7602.78 1080
7603.61 1175
7604.43 1173
7605.25 1341
7606.08 1287
7606.90 1277
7607.72 1304
7608.55 1227
7609.37 1187
7610.19 1073
7611.02 1077
7611.84 1012
7612.66 941
7613.49 961
7614.31 934
7615.13 985
7615.96 1004
7616.78 1020
7617.60 983
7618.43 969
7619.25 1035
7620.08 993
7620.90 983
7621.72 911
7622.55 974
7623.37 1023
7624.20 932
7625.02 947
7625.84 997
7626.67 980
7627.49 1013
7628.32 1030
7629.14 1084
7629.97 1216
7630.79 1259
7631.61 1274
7632.44 1330
7633.26 1364
7634.09 1437
7634.91 1414
7635.74 1377
7636.56 1221
7637.39 1102
7638.21 969
7639.04 915
7639.86 870
7640.69 884
7641.51 904
7642.34 881
7643.16 807
7643.99 742
7644.81 794
7645.64 731
7646.46 782
7647.29 761
7648.11 716
7648.94 715
7649.76 710
7650.59 742
7651.42 774
7652.24 749
7653.07 784
7653.89 731
7654.72 785
7655.54 759
7656.37 710
7657.20 716
7658.02 793
7658.85 715
7659.67 736
7660.50 735
7661.33 708
7662.15 775
7662.98 726
7663.80 720
7664.63 705
7665.46 709
7666.28 719
7667.11 774
7667.94 706
7668.76 733
7669.59 750
7670.42 718
7671.24 772
7672.07 750
7672.90 749
7673.72 755
7674.55 750
7675.38 720
7676.20 682
7677.03 592
7677.86 687
7678.68 662
7679.51 659
7680.34 635
7681.16 657
7681.99 698
7682.82 658
7683.65 695
7684.47 710
7685.30 681
7686.13 665
7686.96 727
7687.78 736
7688.61 769
7689.44 714
7690.27 699
7691.09 674
7691.92 648
7692.75 630
7693.58 689
7694.41 669
7695.23 688
7696.06 710
7696.89 700
7697.72 671
7698.55 694
7699.37 676
7700.20 656
7701.03 726
7701.86 685
7702.69 750
7703.51 633
7704.34 681
7705.17 644
7706.00 667
7706.83 668
7707.66 689
7708.49 683
7709.31 657
7710.14 634
7710.97 639
7711.80 662
7712.63 648
7713.46 687
7714.29 633
7715.12 657
7715.95 682
7716.77 600
7717.60 612
7718.43 645
7719.26 636
7720.09 634
7720.92 628
7721.75 592
7722.58 631
7723.41 599
7724.24 611
7725.07 623
7725.90 584
7726.73 612
7727.56 639
7728.39 585
7729.22 622
7730.05 585
7730.88 615
7731.71 600
7732.54 640
7733.37 643
7734.20 568
7735.03 605
7735.86 546
7736.69 662
7737.52 617
7738.35 638
7739.18 553
7740.01 573
7740.84 575
7741.67 602
7742.50 602
7743.33 593
7744.16 586
7744.99 649
7745.82 593
7746.65 601
7747.48 623
7748.31 667
7749.14 571
7749.97 570
7750.81 659
7751.64 656
7752.47 612
7753.30 623
7754.13 615
7754.96 589
7755.79 646
7756.62 627
7757.45 620
7758.29 649
7759.12 608
7759.95 652
7760.78 576
7761.61 650
7762.44 711
7763.27 679
7764.11 599
7764.94 606
7765.77 562
7766.60 596
7767.43 643
7768.26 711
7769.10 644
7769.93 624
7770.76 676
7771.59 658
7772.42 654
7773.26 618
7774.09 654
7774.92 571
7775.75 583
7776.59 619
7777.42 627
7778.25 647
7779.08 629
7779.92 666
7780.75 625
7781.58 606
7782.41 635
7783.25 610
7784.08 612
7784.91 608
7785.74 596
7786.58 617
7787.41 602
7788.24 620
7789.08 555
7789.91 642
7790.74 642
7791.57 615
7792.41 578
7793.24 605
7794.07 657
7794.91 595
7795.74 618
7796.57 623
7797.41 634
7798.24 623
7799.07 655
7799.91 624
7800.74 639
7801.58 634
7802.41 707
7803.24 686
7804.08 666
7804.91 677
7805.74 686
7806.58 647
7807.41 654
7808.25 667
7809.08 699
7809.91 721
7810.75 713
7811.58 679
7812.42 684
7813.25 754
7814.09 823
7814.92 906
7815.75 906
7816.59 909
7817.42 911
7818.26 909
7819.09 854
7819.93 828
7820.76 779
7821.60 847
7822.43 789
7823.27 716
7824.10 743
7824.94 728
7825.77 826
7826.61 890
7827.44 791
7828.28 757
7829.11 822
7829.95 847
7830.78 777
7831.62 725
7832.45 741
7833.29 764
7834.12 855
7834.96 826
7835.79 754
7836.63 842
7837.46 812
7838.30 775
7839.14 790
7839.97 829
7840.81 825
7841.64 763
7842.48 782
7843.31 776
7844.15 769
7844.99 813
7845.82 757
7846.66 778
7847.49 772
7848.33 790
7849.17 882
7850.00 851
7850.84 813
7851.68 809
7852.51 864
7853.35 797
7854.18 854
7855.02 856
7855.86 930
7856.69 958
7857.53 1049
7858.37 1058
7859.20 1220
7860.04 1321
7860.88 1332
7861.71 1243
7862.55 1158
7863.39 1100
7864.23 1089
7865.06 969
7865.90 962
7866.74 902
7867.57 966
7868.41 945
7869.25 1001
7870.09 975
7870.92 973
7871.76 945
7872.60 988
7873.44 901
7874.27 992
7875.11 965
7875.95 1097
7876.79 1162
7877.62 1233
7878.46 1207
7879.30 1160
7880.14 1215
7880.97 1192
7881.81 1099
7882.65 1138
7883.49 1124
7884.33 1038
7885.16 1081
7886.00 1048
7886.84 968
7887.68 1027
7888.52 950
7889.36 1031
7890.19 1052
7891.03 1107
7891.87 1029
7892.71 991
7893.55 975
7894.39 1011
7895.23 1004
7896.06 969
7896.90 923
7897.74 928
7898.58 897
7899.42 882
7900.26 834
7901.10 863
7901.94 819
7902.77 805
7903.61 776
7904.45 759
7905.29 787
7906.13 824
7906.97 705
7907.81 763
7908.65 761
7909.49 825
7910.33 725
7911.17 728
7912.01 781
7912.85 793
7913.69 782
7914.53 816
7915.37 802
7916.21 827
7917.05 927
7917.89 890
7918.73 866
7919.57 853
7920.41 898
7921.25 933
7922.09 1011
7922.93 953
7923.77 814
7924.61 759
7925.45 771
7926.29 748
7927.13 721
7927.97 723
7928.81 760
7929.65 673
7930.49 690
7931.33 749
7932.17 757
7933.01 799
7933.85 750
7934.69 724
7935.53 796
7936.37 740
7937.21 736
7938.05 701
7938.90 669
7939.74 718
7940.58 658
7941.42 696
7942.26 672
7943.10 682
7943.94 702
7944.78 665
7945.63 733
7946.47 746
7947.31 650
7948.15 673
7948.99 746
7949.83 791
7950.67 801
7951.52 766
7952.36 844
7953.20 882
7954.04 783
7954.88 843
7955.72 899
7956.57 863
7957.41 820
7958.25 732
7959.09 731
7959.93 752
7960.78 778
7961.62 806
7962.46 770
7963.30 750
7964.15 715
7964.99 751
7965.83 796
7966.67 820
7967.52 784
7968.36 830
7969.20 744
7970.04 753
7970.89 763
7971.73 766
7972.57 708
7973.41 720
7974.26 719
7975.10 654
7975.94 714
7976.79 613
7977.63 694
7978.47 682
7979.31 690
7980.16 687
7981.00 655
7981.84 617
7982.69 690
7983.53 712
7984.37 690
7985.22 693
7986.06 658
7986.90 653
7987.75 656
7988.59 652
7989.44 692
7990.28 616
7991.12 646
7991.97 598
7992.81 659
7993.65 728
7994.50 602
7995.34 621
7996.19 647
7997.03 610
7997.87 581
7998.72 633
7999.56 668
8000.41 616
8001.25 630
8002.10 639
8002.94 619
8003.78 561
8004.63 605
8005.47 612
8006.32 670
8007.16 619
8008.01 591
8008.85 584
8009.70 566
8010.54 620
8011.39 630
8012.23 594
8013.08 604
8013.92 598
8014.77 605
8015.61 630
8016.46 641
8017.30 600
8018.15 591
8018.99 596
8019.84 609
8020.68 580
8021.53 605
8022.37 548
8023.22 595
8024.06 604
8024.91 566
8025.75 595
8026.60 535
8027.45 528
8028.29 525
8029.14 560
8029.98 557
8030.83 523
8031.67 538
8032.52 576
8033.37 536
8034.21 551
8035.06 562
8035.90 585
8036.75 577
8037.60 586
8038.44 595
8039.29 597
8040.14 590
8040.98 621
8041.83 603
8042.68 621
8043.52 584
8044.37 588
8045.21 575
8046.06 514
8046.91 486
8047.75 559
8048.60 544
8049.45 562
8050.30 549
8051.14 568
8051.99 536
8052.84 538
8053.68 600
8054.53 595
8055.38 531
8056.22 544
8057.07 639
8057.92 582
8058.77 509
8059.61 522
8060.46 558
8061.31 553
8062.16 555
8063.00 569
8063.85 558
8064.70 575
8065.55 549
8066.39 570
8067.24 578
8068.09 555
8068.94 527
8069.79 506
8070.63 561
8071.48 524
8072.33 574
8073.18 579
8074.03 571
8074.87 525
8075.72 527
8076.57 581
8077.42 564
8078.27 547
8079.12 490
8079.96 509
8080.81 492
8081.66 510
8082.51 475
8083.36 465
8084.21 529
8085.06 574
8085.90 499
8086.75 468
8087.60 546
8088.45 564
8089.30 551
8090.15 544
8091.00 558
8091.85 508
8092.70 516
8093.54 541
8094.39 556
8095.24 505
8096.09 512
8096.94 527
8097.79 547
8098.64 553
8099.49 570
8100.34 551
8101.19 575
8102.04 550
8102.89 506
8103.74 573
8104.59 645
8105.44 595
8106.29 524
8107.14 541
8107.99 494
8108.84 546
8109.69 556
8110.54 490
8111.39 536
8112.24 522
8113.09 548
8113.94 509
8114.79 522
8115.64 552
8116.49 572
8117.34 494
8118.19 536
8119.04 558
8119.89 526
8120.74 559
8121.59 572
8122.44 531
8123.29 531
8124.14 588
8124.99 529
8125.84 553
8126.70 554
8127.55 518
8128.40 531
8129.25 555
8130.10 483
8130.95 531
8131.80 537
8132.65 626
8133.50 573
8134.36 573
8135.21 572
8136.06 554
8136.91 601
8137.76 601
8138.61 554
8139.46 585
8140.32 605
8141.17 603
8142.02 615
8142.87 647
8143.72 635
8144.57 638
8145.43 607
8146.28 690
8147.13 659
8147.98 598
8148.83 566
8149.69 638
8150.54 648
8151.39 628
8152.24 700
8153.10 668
8153.95 640
8154.80 735
8155.65 811
8156.50 797
8157.36 724
8158.21 729
8159.06 674
8159.92 706
8160.77 711
8161.62 675
8162.47 650
8163.33 633
8164.18 597
8165.03 624
8165.88 558
8166.74 576
8167.59 612
8168.44 555
8169.30 624
8170.15 605
8171.00 625
8171.86 564
8172.71 583
8173.56 552
8174.42 614
8175.27 605
8176.12 606
8176.98 538
8177.83 549
8178.68 555
8179.54 515
8180.39 535
8181.25 576
8182.10 618
8182.95 572
8183.81 573
8184.66 551
8185.51 562
8186.37 536
8187.22 587
8188.08 557
8188.93 605
8189.79 559
8190.64 525
8191.49 487
8192.35 536
8193.20 576
8194.06 522
8194.91 496
8195.77 530
8196.62 610
8197.47 559
8198.33 551
8199.18 484
8200.04 518
8200.89 536
8201.75 562
8202.60 540
8203.46 513
8204.31 495
8205.17 479
8206.02 542
8206.88 472
8207.73 515
8208.59 504
8209.44 520
8210.30 487
8211.15 491
8212.01 521
8212.87 581
8213.72 543
8214.58 475
8215.43 493
8216.29 533
8217.14 577
8218.00 506
8218.85 518
8219.71 543
8220.57 574
8221.42 532
8222.28 531
8223.13 552
8223.99 528
8224.85 526
8225.70 528
8226.56 594
8227.41 589
8228.27 572
8229.13 555
8229.98 538
8230.84 553
8231.70 543
8232.55 519
8233.41 539
8234.26 532
8235.12 496
8235.98 508
8236.83 486
8237.69 528
8238.55 506
8239.40 514
8240.26 527
8241.12 530
8241.98 547
8242.83 520
8243.69 547
8244.55 532
8245.40 488
8246.26 499
8247.12 484
8247.98 529
8248.83 451
8249.69 485
8250.55 509
8251.40 541
8252.26 490
8253.12 471
8253.98 499
8254.83 600
8255.69 534
8256.55 570
8257.41 576
8258.27 547
8259.12 494
8259.98 509
8260.84 509
8261.70 507
8262.55 541
8263.41 546
8264.27 514
8265.13 471
8265.99 515
8266.85 521
8267.70 494
8268.56 534
8269.42 487
8270.28 512
8271.14 536
8272.00 579
8272.85 538
8273.71 572
8274.57 558
8275.43 567
8276.29 524
8277.15 517
8278.01 577
8278.87 563
8279.72 569
8280.58 548
8281.44 512
8282.30 590
8283.16 582
8284.02 546
8284.88 540
8285.74 566
8286.60 528
8287.46 527
8288.32 593
8289.17 575
8290.03 582
8290.89 644
8291.75 512
8292.61 510
8293.47 526
8294.33 559
8295.19 550
8296.05 576
8296.91 584
8297.77 578
8298.63 542
8299.49 591
8300.35 563
8301.21 556
8302.07 552
8302.93 538
8303.79 493
8304.65 578
8305.51 561
8306.37 519
8307.23 536
8308.09 596
8308.95 539
8309.81 554
8310.67 561
8311.53 617
8312.39 594
8313.26 545
8314.12 538
8314.98 586
8315.84 583
8316.70 584
8317.56 580
8318.42 607
8319.28 603
8320.14 590
8321.00 593
8321.86 566
8322.73 546
8323.59 507
8324.45 538
8325.31 553
8326.17 550
8327.03 468
8327.89 503
8328.75 509
8329.62 519
8330.48 490
8331.34 470
8332.20 547
8333.06 601
8333.92 524
8334.79 502
8335.65 478
8336.51 578
8337.37 511
8338.23 511
8339.09 533
8339.96 549
8340.82 584
8341.68 545
8342.54 511
8343.41 583
8344.27 608
8345.13 550
8345.99 604
8346.85 562
8347.72 586
8348.58 589
8349.44 567
8350.30 544
8351.17 533
8352.03 576
8352.89 551
8353.76 556
8354.62 525
8355.48 542
8356.34 518
8357.21 554
8358.07 545
8358.93 530
8359.80 499
8360.66 504
8361.52 504
8362.38 526
8363.25 512
8364.11 471
8364.97 533
8365.84 500
8366.70 517
8367.56 480
8368.43 472
8369.29 532
8370.16 513
8371.02 545
8371.88 550
8372.75 482
8373.61 520
8374.47 504
8375.34 526
8376.20 529
8377.07 567
8377.93 571
8378.79 532
8379.66 479
8380.52 527
8381.39 563
8382.25 532
8383.11 519
8383.98 519
8384.84 526
8385.71 530
8386.57 513
8387.44 507
8388.30 556
8389.17 589
8390.03 579
8390.89 599
8391.76 602
8392.62 553
8393.49 555
8394.35 539
8395.22 562
8396.08 578
8396.95 538
8397.81 573
8398.68 562
8399.54 546
8400.41 555
8401.27 596
8402.14 591
8403.00 595
8403.87 566
8404.74 562
8405.60 569
8406.47 611
8407.33 585
8408.20 538
8409.06 597
8409.93 616
8410.79 609
8411.66 586
8412.53 556
8413.39 585
8414.26 627
8415.12 602
8415.99 575
8416.86 608
8417.72 567
8418.59 595
8419.45 609
8420.32 605
8421.19 602
8422.05 625
8422.92 649
8423.78 635
8424.65 629
8425.52 645
8426.38 663
8427.25 698
8428.12 688
8428.98 668
8429.85 656
8430.72 704
8431.58 665
8432.45 621
8433.32 705
8434.18 677
8435.05 698
8435.92 710
8436.79 704
8437.65 722
8438.52 766
8439.39 774
8440.25 748
8441.12 759
8441.99 883
8442.86 981
8443.72 979
8444.59 966
8445.46 1015
8446.33 928
8447.19 918
8448.06 918
8448.93 934
8449.80 843
8450.66 748
8451.53 793
8452.40 897
8453.27 949
8454.14 900
8455.00 864
8455.87 868
8456.74 947
8457.61 937
8458.48 971
8459.34 1009
8460.21 952
8461.08 915
8461.95 987
8462.82 976
8463.69 964
8464.55 939
8465.42 980
8466.29 974
8467.16 1036
8468.03 1211
8468.90 1460
8469.77 1825
8470.63 1891
8471.50 2030
8472.37 2126
8473.24 1940
8474.11 1770
8474.98 1608
8475.85 1378
8476.72 1216
8477.59 1072
8478.45 1045
8479.32 889
8480.19 843
8481.06 875
8481.93 804
8482.80 847
8483.67 847
8484.54 804
8485.41 786
8486.28 771
8487.15 766
8488.02 668
8488.89 721
8489.76 709
8490.63 730
8491.50 704
8492.37 741
8493.24 700
8494.11 687
8494.98 732
8495.85 738
8496.72 687
8497.59 783
8498.46 779
8499.33 690
8500.20 734
8501.07 721
8501.94 764
8502.81 736
8503.68 702
8504.55 695
8505.42 758
8506.29 769
8507.16 802
8508.03 781
8508.90 835
8509.77 835
8510.65 900
8511.52 847
8512.39 863
8513.26 814
8514.13 795
8515.00 772
8515.87 791
8516.74 757
8517.61 755
8518.48 787
8519.36 736
8520.23 712
8521.10 777
8521.97 760
8522.84 763
8523.71 691
8524.58 752
8525.46 752
8526.33 806
8527.20 775
8528.07 808
8528.94 755
8529.81 811
8530.69 842
8531.56 798
8532.43 801
8533.30 789
8534.17 807
8535.05 790
8535.92 770
8536.79 778
8537.66 795
8538.54 851
8539.41 905
8540.28 863
8541.15 787
8542.02 870
8542.90 816
8543.77 768
8544.64 791
8545.51 831
8546.39 827
8547.26 846
8548.13 856
8549.01 883
8549.88 917
8550.75 1045
8551.62 1117
8552.50 1177
8553.37 1351
8554.24 1415
8555.12 1614
8555.99 1653
8556.86 1608
8557.74 1438
8558.61 1320
8559.48 1246
8560.36 1118
8561.23 997
8562.10 974
8562.98 850
8563.85 802
8564.72 742
8565.60 715
8566.47 714
8567.34 769
8568.22 638
8569.09 626
8569.97 742
8570.84 729
8571.71 641
8572.59 645
8573.46 680
8574.34 741
8575.21 735
8576.08 735
8576.96 696
8577.83 694
8578.71 681
8579.58 712
8580.46 720
8581.33 703
8582.20 702
8583.08 707
8583.95 724
8584.83 652
8585.70 692
8586.58 703
8587.45 621
8588.33 673
8589.20 715
8590.08 727
8590.95 712
8591.83 736
8592.70 697
8593.58 696
8594.45 760
8595.33 728
8596.20 724
8597.08 723
8597.95 762
8598.83 744
8599.70 701
8600.58 690
8601.45 642
8602.33 669
8603.21 624
8604.08 615
8604.96 703
8605.83 668
8606.71 666
8607.58 638
8608.46 636
8609.34 655
8610.21 628
8611.09 628
8611.96 646
8612.84 671
8613.72 696
8614.59 702
8615.47 660
8616.34 676
8617.22 655
8618.10 715
8618.97 737
8619.85 730
8620.73 676
8621.60 648
8622.48 707
8623.36 732
8624.23 691
8625.11 652
8625.99 731
8626.86 750
8627.74 678
8628.62 719
8629.49 678
8630.37 682
8631.25 736
8632.12 733
8633.00 693
8633.88 742
8634.76 736
8635.63 740
8636.51 703
8637.39 676
8638.26 703
8639.14 755
8640.02 744
8640.90 763
8641.77 751
8642.65 719
8643.53 765
8644.41 710
8645.28 711
8646.16 761
8647.04 714
8647.92 717
8648.80 725
8649.67 695
8650.55 801
8651.43 736
8652.31 761
8653.19 717
8654.06 727
8654.94 763
8655.82 815
8656.70 730
8657.58 669
8658.46 737
8659.33 771
8660.21 800
8661.09 753
8661.97 715
8662.85 763
8663.73 861
8664.61 788
8665.48 700
8666.36 737
8667.24 770
8668.12 842
8669.00 801
8669.88 870
8670.76 859
8671.64 903
8672.52 970
8673.40 1049
8674.27 1068
8675.15 1125
8676.03 1225
8676.91 1154
8677.79 1087
8678.67 1072
8679.55 1049
8680.43 961
8681.31 984
8682.19 969
8683.07 908
8683.95 931
8684.83 890
8685.71 890
8686.59 921
8687.47 920
8688.35 1008
8689.23 1022
8690.11 1154
8690.99 1360
8691.87 1629
8692.75 1935
8693.63 2043
8694.51 2083
8695.39 1912
8696.27 1766
8697.15 1715
8698.03 1532
8698.91 1332
8699.79 1164
8700.67 1060
8701.55 980
8702.43 915
8703.31 813
8704.19 755
8705.07 742
8705.95 723
8706.84 683
8707.72 660
8708.60 688
8709.48 739
8710.36 751
8711.24 718
8712.12 705
8713.00 696
8713.88 711
8714.76 693
8715.65 706
8716.53 705
8717.41 735
8718.29 732
8719.17 674
8720.05 614
8720.93 685
8721.82 704
8722.70 692
8723.58 688
8724.46 686
8725.34 654
8726.22 658
8727.11 690
8727.99 691
8728.87 682
8729.75 709
8730.63 697
8731.52 740
8732.40 738
8733.28 662
8734.16 643
8735.05 698
8735.93 687
8736.81 642
8737.69 694
8738.58 623
8739.46 611
8740.34 639
8741.22 622
8742.11 610
8742.99 623
8743.87 607
8744.75 574
8745.64 594
8746.52 572
8747.40 626
8748.28 649
8749.17 632
8750.05 629
8750.93 615
8751.82 653
8752.70 616
8753.58 616
8754.47 713
8755.35 710
8756.23 714
8757.12 702
8758.00 727
8758.88 758
8759.77 820
8760.65 782
8761.53 771
8762.42 744
8763.30 729
8764.19 692
8765.07 707
8765.95 757
8766.84 724
8767.72 733
8768.60 712
8769.49 698
8770.37 719
8771.26 686
8772.14 694
8773.03 732
8773.91 683
8774.79 737
8775.68 673
8776.56 683
8777.45 652
8778.33 620
8779.22 657
8780.10 624
8780.98 528
8781.87 639
8782.75 636
8783.64 589
8784.52 594
8785.41 602
8786.29 566
8787.18 614
8788.06 584
8788.95 551
8789.83 544
8790.72 566
8791.60 619
8792.49 573
8793.37 589
8794.26 533
8795.14 586
8796.03 560
8796.92 535
8797.80 572
8798.69 540
8799.57 549
8800.46 490
8801.34 537
8802.23 573
8803.11 522
8804.00 516
8804.89 593
8805.77 570
8806.66 534
8807.54 552
8808.43 595
8809.32 632
8810.20 581
8811.09 503
8811.97 498
8812.86 498
8813.75 541
8814.63 544
8815.52 544
8816.41 494
8817.29 521
8818.18 509
8819.06 499
8819.95 542
8820.84 524
8821.72 505
8822.61 522
8823.50 515
8824.38 470
8825.27 513
8826.16 529
8827.05 526
8827.93 578
8828.82 582
8829.71 545
8830.59 522
8831.48 492
8832.37 535
8833.25 566
8834.14 507
8835.03 502
8835.92 494
8836.80 491
8837.69 517
8838.58 522
8839.47 503
8840.35 532
8841.24 519
8842.13 540
8843.02 500
8843.90 563
8844.79 510
8845.68 446
8846.57 508
8847.46 506
8848.34 573
8849.23 554
8850.12 529
8851.01 459
8851.90 478
8852.78 436
8853.67 481
8854.56 485
8855.45 525
8856.34 509
8857.23 507
8858.12 512
8859.00 506
8859.89 505
8860.78 450
8861.67 452
8862.56 497
8863.45 496
8864.34 481
8865.22 499
8866.11 489
8867.00 465
8867.89 471
8868.78 472
8869.67 507
8870.56 491
8871.45 480
8872.34 466
8873.23 513
8874.12 491
8875.00 467
8875.89 465
8876.78 430
8877.67 466
8878.56 461
8879.45 469
8880.34 502
8881.23 416
8882.12 462
8883.01 469
8883.90 479
8884.79 483
8885.68 466
8886.57 437
8887.46 452
8888.35 442
8889.24 484
8890.13 518
8891.02 437
8891.91 457
8892.80 429
8893.69 455
8894.58 439
8895.47 520
8896.36 475
8897.25 426
8898.14 442
8899.03 458
8899.92 474
8900.81 473
8901.71 455
8902.60 434
8903.49 420
8904.38 401
8905.27 446
8906.16 424
8907.05 429
8907.94 439
8908.83 470
8909.72 449
8910.61 445
8911.51 472
8912.40 458
8913.29 429
8914.18 455
8915.07 416
8915.96 422
8916.85 497
8917.75 426
8918.64 432
8919.53 457
8920.42 456
8921.31 429
8922.20 444
8923.09 438
8923.99 418
8924.88 420
8925.77 457
8926.66 472
8927.55 413
8928.45 416
8929.34 425
8930.23 447
8931.12 440
8932.01 435
8932.91 456
8933.80 416
8934.69 409
8935.58 426
8936.48 454
8937.37 419
8938.26 435
8939.15 461
8940.05 411
8940.94 410
8941.83 421
8942.72 411
8943.62 488
8944.51 470
8945.40 429
8946.30 390
8947.19 418
8948.08 415
8948.97 437
8949.87 407
8950.76 419
8951.65 474
8952.55 475
8953.44 442
8954.33 375
8955.23 422
8956.12 428
8957.01 435
8957.91 435
8958.80 436
8959.69 435
8960.59 488
8961.48 462
8962.38 416
8963.27 413
8964.16 469
8965.06 502
8965.95 444
8966.85 443
8967.74 504
8968.63 503
8969.53 455
8970.42 456
8971.32 420
8972.21 460
8973.10 410
8974.00 462
8974.89 416
8975.79 426
8976.68 397
8977.58 421
8978.47 442
8979.36 421
8980.26 463
8981.15 431
8982.05 412
8982.94 448
8983.84 429
8984.73 393
8985.63 418
8986.52 417
8987.42 427
8988.31 398
8989.21 416
8990.10 375
8991.00 382
8991.89 391
8992.79 445
8993.68 427
8994.58 407
8995.47 412
8996.37 415
8997.27 430
8998.16 407
8999.06 406
8999.95 417
9000.85 433
9001.74 394
9002.64 442
9003.53 434
9004.43 408
9005.33 445
9006.22 413
9007.12 408
9008.01 434
9008.91 446
9009.81 396
9010.70 389
9011.60 387
9012.49 388
9013.39 400
9014.29 420
9015.18 417
9016.08 400
9016.98 411
9017.87 393
9018.77 460
9019.67 398
9020.56 414
9021.46 397
9022.36 435
9023.25 416
9024.15 414
9025.05 394
9025.94 406
9026.84 400
9027.74 362
9028.63 378
9029.53 405
9030.43 388
9031.33 419
9032.22 380
9033.12 412
9034.02 418
9034.91 418
9035.81 407
9036.71 418
9037.61 414
9038.50 397
9039.40 426
9040.30 423
9041.20 439
9042.10 414
9042.99 419
9043.89 429
9044.79 436
9045.69 429
9046.58 415
9047.48 453
9048.38 417
9049.28 374
9050.18 396
9051.07 398
9051.97 446
9052.87 416
9053.77 405
9054.67 375
9055.57 368
9056.46 437
9057.36 434
9058.26 459
9059.16 380
9060.06 419
9060.96 412
9061.86 417
9062.75 438
9063.65 400
9064.55 401
9065.45 433
9066.35 414
9067.25 386
9068.15 437
9069.05 419
9069.95 405
9070.84 418
9071.74 424
9072.64 460
9073.54 458
9074.44 424
9075.34 420
9076.24 425
9077.14 433
9078.04 455
9078.94 400
9079.84 384
9080.74 393
9081.64 410
9082.54 420
9083.44 415
9084.34 447
9085.24 443
9086.14 443
9087.04 436
9087.94 455
9088.84 449
9089.74 455
9090.64 450
9091.54 490
9092.44 447
9093.34 407
9094.24 389
9095.14 435
9096.04 456
9096.94 401
9097.84 403
9098.74 401
9099.64 444
9100.54 410
9101.44 405
9102.34 429
9103.24 395
9104.14 389
9105.04 373
9105.95 400
9106.85 446
9107.75 454
9108.65 399
9109.55 387
9110.45 406
9111.35 460
9112.25 386
9113.15 380
9114.06 393
9114.96 394
9115.86 401
9116.76 370
9117.66 400
9118.56 351
9119.46 405
9120.37 398
9121.27 367
9122.17 411
9123.07 434
9123.97 399
9124.87 385
9125.78 379
9126.68 415
9127.58 369
9128.48 367
9129.38 402
9130.29 434
9131.19 400
9132.09 468
9132.99 453
9133.89 414
9134.80 415
9135.70 440
9136.60 444
9137.50 445
9138.41 382
9139.31 388
9140.21 392
9141.11 357
9142.02 386
9142.92 409
9143.82 364
9144.72 387
9145.63 407
9146.53 430
9147.43 427
9148.34 373
9149.24 423
9150.14 417
9151.05 393
9151.95 389
9152.85 426
9153.76 418
9154.66 372
9155.56 349
9156.47 393
9157.37 359
9158.27 365
9159.18 391
9160.08 352
9160.98 383
9161.89 385
9162.79 390
9163.69 380
9164.60 350
9165.50 395
9166.41 416
9167.31 392
9168.21 411
9169.12 399
9170.02 385
9170.93 408
9171.83 379
9172.73 365
9173.64 379
9174.54 377
9175.45 364
9176.35 332
9177.25 344
9178.16 396
9179.06 413
9179.97 381
9180.87 375
9181.78 398
9182.68 381
9183.59 393
9184.49 419
9185.40 426
9186.30 372
9187.21 401
9188.11 416
9189.02 399
9189.92 391
9190.83 366
9191.73 372
9192.64 385
9193.54 393
9194.45 377
9195.35 401
9196.26 395
9197.16 388
9198.07 411
9198.97 427
9199.88 417
9200.78 444
9201.69 450
9202.60 455
9203.50 430
9204.41 422
9205.31 438
9206.22 447
9207.13 439
9208.03 418
9208.94 401
9209.84 389
9210.75 375
9211.66 390
9212.56 410
9213.47 401
9214.37 351
9215.28 415
9216.19 409
9217.09 392
9218.00 376
9218.91 376
9219.81 400
9220.72 425
9221.63 398
9222.53 362
9223.44 423
9224.35 383
9225.25 402
9226.16 362
9227.07 411
9227.97 411
9228.88 399
9229.79 365
9230.69 387
9231.60 355
9232.51 406
9233.41 397
9234.32 398
9235.23 397
9236.14 420
9237.04 446
9237.95 401
9238.86 387
9239.77 412
9240.67 396
9241.58 407
9242.49 385
9243.40 367
9244.30 418
9245.21 427
9246.12 398
9247.03 391
9247.94 387
9248.84 366
9249.75 377
9250.66 351
9251.57 363
9252.48 358
9253.38 400
9254.29 392
9255.20 391
9256.11 367
9257.02 388
9257.93 415
9258.83 354
9259.74 408
9260.65 395
9261.56 376
9262.47 365
9263.38 375
9264.29 414
9265.19 400
9266.10 362
9267.01 368
9267.92 400
9268.83 381
9269.74 406
9270.65 371
9271.56 367
9272.47 406
9273.37 420
9274.28 388
9275.19 399
9276.10 371
9277.01 380
9277.92 409
9278.83 414
9279.74 424
9280.65 409
9281.56 402
9282.47 409
9283.38 406
9284.29 419
9285.20 413
9286.11 379
9287.02 397
9287.93 399
9288.84 407
9289.75 362
9290.66 395
9291.57 373
9292.48 433
9293.39 430
9294.30 460
9295.21 404
9296.12 438
9297.03 406
9297.94 403
9298.85 451
9299.76 412
9300.67 444
9301.58 471
9302.49 459
9303.40 396
9304.31 382
9305.22 414
9306.13 465
9307.04 478
9307.95 522
9308.87 556
9309.78 487
9310.69 520
9311.60 482
9312.51 475
9313.42 451
9314.33 471
9315.24 465
9316.15 441
9317.07 448
9317.98 428
9318.89 404
9319.80 414
9320.71 431
9321.62 462
9322.53 438
9323.45 449
9324.36 436
9325.27 398
9326.18 437
9327.09 446
9328.00 457
9328.92 446
9329.83 414
9330.74 406
9331.65 400
9332.56 424
9333.48 438
9334.39 442
9335.30 412
9336.21 444
9337.13 430
9338.04 398
9338.95 422
9339.86 444
9340.77 428
9341.69 429
9342.60 430
9343.51 482
9344.43 434
9345.34 423
9346.25 409
9347.16 425
9348.08 402
9348.99 405
9349.90 400
9350.81 441
9351.73 435
9352.64 413
9353.55 426
9354.47 411
9355.38 434
9356.29 449
9357.21 460
9358.12 441
9359.03 401
9359.95 361
9360.86 363
9361.77 414
9362.69 412
9363.60 363
9364.51 397
9365.43 389
9366.34 414
9367.26 408
9368.17 386
9369.08 360
9370.00 351
9370.91 423
9371.82 367
9372.74 379
9373.65 371
9374.57 407
9375.48 427
9376.40 395
9377.31 427
9378.22 405
9379.14 384
9380.05 370
9380.97 375
9381.88 403
9382.80 397
9383.71 369
9384.62 456
9385.54 401
9386.45 405
9387.37 403
9388.28 425
9389.20 423
9390.11 424
9391.03 428
9391.94 452
9392.86 447
9393.77 430
9394.69 469
9395.60 433
9396.52 457
9397.43 446
9398.35 484
9399.26 460
9400.18 448
9401.10 423
9402.01 413
9402.93 405
9403.84 438
9404.76 474
9405.67 428
9406.59 391
9407.50 423
9408.42 462
9409.34 423
9410.25 432
9411.17 443
9412.08 429
9413.00 384
9413.92 408
9414.83 404
9415.75 400
9416.66 420
9417.58 425
9418.50 405
9419.41 415
9420.33 396
9421.25 435
9422.16 458
9423.08 431
9423.99 477
9424.91 400
9425.83 433
9426.74 432
9427.66 432
9428.58 463
9429.49 424
9430.41 408
9431.33 409
9432.25 455
9433.16 427
9434.08 436
9435.00 434
9435.91 427
9436.83 435
9437.75 504
9438.67 497
9439.58 468
9440.50 444
9441.42 472
9442.33 493
9443.25 479
9444.17 471
9445.09 427
9446.00 456
9446.92 454
9447.84 431
9448.76 443
9449.68 493
9450.59 556
9451.51 546
9452.43 567
9453.35 622
9454.26 675
9455.18 662
9456.10 570
9457.02 566
9457.94 584
9458.86 592
9459.77 601
9460.69 522
9461.61 506
9462.53 468
9463.45 519
9464.37 453
9465.28 406
9466.20 462
9467.12 489
9468.04 468
9468.96 505
9469.88 423
9470.80 442
9471.72 488
9472.63 480
9473.55 487
9474.47 460
9475.39 449
9476.31 442
9477.23 463
9478.15 485
9479.07 493
9479.99 529
9480.91 518
9481.83 528
9482.74 533
9483.66 542
9484.58 603
9485.50 527
9486.42 488
9487.34 458
9488.26 481
9489.18 428
9490.10 430
9491.02 468
9491.94 427
9492.86 446
9493.78 433
9494.70 416
9495.62 437
9496.54 451
9497.46 408
9498.38 401
9499.30 409
9500.22 457
9501.14 440
9502.06 432
9502.98 481
9503.90 427
9504.82 420
9505.74 432
9506.66 473
9507.59 445
9508.51 424
9509.43 447
9510.35 466
9511.27 436
9512.19 428
9513.11 431
9514.03 437
9514.95 461
9515.87 416
9516.79 444
9517.71 443
9518.64 460
9519.56 430
9520.48 445
9521.40 425
9522.32 464
9523.24 419
9524.16 459
9525.08 471
9526.01 438
9526.93 488
9527.85 417
9528.77 441
9529.69 482
9530.61 498
9531.54 510
9532.46 552
9533.38 537
9534.30 531
9535.22 591
9536.15 566
9537.07 540
9537.99 560
9538.91 515
9539.83 509
9540.76 523
9541.68 488
9542.60 449
9543.52 490
9544.45 496
9545.37 501
9546.29 474
9547.21 486
9548.14 527
9549.06 437
9549.98 515
9550.90 494
9551.83 489
9552.75 471
9553.67 499
9554.59 464
9555.52 465
9556.44 526
9557.36 550
9558.29 477
9559.21 469
9560.13 513
9561.06 496
9561.98 474
9562.90 484
9563.83 524
9564.75 452
9565.67 472
9566.60 489
9567.52 454
9568.44 461
9569.37 468
9570.29 501
9571.21 485
9572.14 530
9573.06 507
9573.98 500
9574.91 503
9575.83 508
9576.76 459
9577.68 456
9578.60 473
9579.53 492
9580.45 463
9581.38 478
9582.30 466
9583.23 454
9584.15 447
9585.07 486
9586.00 507
9586.92 461
9587.85 497
9588.77 496
9589.70 507
9590.62 512
9591.55 499
9592.47 536
9593.40 507
9594.32 517
9595.24 478
9596.17 504
9597.09 469
9598.02 522
9598.94 504
9599.87 478
9600.79 473
9601.72 548
9602.65 514
9603.57 488
9604.50 446
9605.42 521
9606.35 516
9607.27 539
9608.20 547
9609.12 516
9610.05 518
9610.97 532
9611.90 565
9612.83 562
9613.75 516
9614.68 554
9615.60 530
9616.53 543
9617.45 545
9618.38 537
9619.31 582
9620.23 534
9621.16 521
9622.08 527
9623.01 540
9623.94 595
9624.86 571
9625.79 594
9626.72 559
9627.64 528
9628.57 573
9629.50 593
9630.42 564
9631.35 565
9632.27 566
9633.20 581
9634.13 572
9635.06 576
9635.98 651
9636.91 614
9637.84 615
9638.76 641
9639.69 627
9640.62 631
9641.54 678
9642.47 662
9643.40 704
9644.33 678
9645.25 700
9646.18 680
9647.11 750
9648.03 742
9648.96 722
9649.89 784
9650.82 875
9651.74 817
9652.67 826
9653.60 892
9654.53 927
9655.46 843
9656.38 827
9657.31 785
9658.24 801
9659.17 809
9660.09 798
9661.02 782
9661.95 776
9662.88 791
9663.81 857
9664.74 848
9665.66 838
9666.59 816
9667.52 867
9668.45 914
9669.38 895
9670.31 922
9671.23 901
9672.16 925
9673.09 904
9674.02 857
9674.95 861
9675.88 835
9676.81 892
9677.73 879
9678.66 906
9679.59 853
9680.52 997
9681.45 1073
9682.38 1027
9683.31 1003
9684.24 1002
9685.17 1072
9686.10 1079
9687.03 1064
9687.95 1100
9688.88 1062
9689.81 1088
9690.74 1065
9691.67 1066
9692.60 1057
9693.53 1157
9694.46 1157
9695.39 1236
9696.32 1402
9697.25 1560
9698.18 1777
9699.11 2000
9700.04 2071
9700.97 2122
9701.90 2098
9702.83 1983
9703.76 1806
9704.69 1649
9705.62 1524
9706.55 1421
9707.48 1201
9708.41 1161
9709.34 1096
9710.27 1069
9711.20 1068
9712.13 1047
9713.06 1092
9713.99 1095
9714.92 1119
9715.85 1130
9716.79 1136
9717.72 1135
9718.65 1085
9719.58 1089
9720.51 1028
9721.44 973
9722.37 948
9723.30 949
9724.23 900
9725.16 916
9726.09 865
9727.03 909
9727.96 925
9728.89 946
9729.82 908
9730.75 931
9731.68 920
9732.61 943
9733.55 952
9734.48 982
9735.41 951
9736.34 975
9737.27 950
9738.20 911
9739.14 894
9740.07 905
9741.00 920
9741.93 867
9742.86 859
9743.79 838
9744.73 863
9745.66 767
9746.59 827
9747.52 861
9748.46 850
9749.39 843
9750.32 834
9751.25 768
9752.18 749
9753.12 791
9754.05 811
9754.98 817
9755.91 790
9756.85 808
9757.78 773
9758.71 782
9759.65 799
9760.58 776
9761.51 827
9762.44 846
9763.38 813
9764.31 818
9765.24 801
9766.18 833
9767.11 833
9768.04 857
9768.98 900
9769.91 819
9770.84 816
9771.78 871
9772.71 944
9773.64 929
9774.58 883
9775.51 910
9776.44 929
9777.38 879
9778.31 888
9779.24 930
9780.18 1019
9781.11 1001
9782.05 1031
9782.98 1000
9783.91 1087
9784.85 1080
9785.78 1081
9786.71 1144
9787.65 1023
9788.58 996
9789.52 949
9790.45 911
9791.39 829
9792.32 814
9793.25 857
9794.19 834
9795.12 865
9796.06 874
9796.99 894
9797.93 935
9798.86 1000
9799.80 1024
9800.73 1005
9801.67 957
9802.60 948
9803.54 878
9804.47 880
9805.41 823
9806.34 824
9807.28 784
9808.21 714
9809.15 701
9810.08 657
9811.02 624
9811.95 718
9812.89 705
9813.82 686
9814.76 729
9815.69 671
9816.63 646
9817.56 654
9818.50 681
9819.43 659
9820.37 657
9821.31 590
9822.24 634
9823.18 644
9824.11 654
9825.05 647
9825.99 599
9826.92 655
9827.86 657
9828.79 616
9829.73 617
9830.67 635
9831.60 642
9832.54 677
9833.47 664
9834.41 620
9835.35 584
9836.28 597
9837.22 635
9838.16 629
9839.09 609
9840.03 632
9840.97 639
9841.90 664
9842.84 674
9843.78 656
9844.71 659
9845.65 694
9846.59 619
9847.52 654
9848.46 572
9849.40 575
9850.34 569
9851.27 607
9852.21 649
9853.15 639
9854.08 659
9855.02 640
9855.96 592
9856.90 647
9857.83 646
9858.77 618
9859.71 671
9860.65 674
9861.58 644
9862.52 630
9863.46 629
9864.40 628
9865.33 598
9866.27 623
9867.21 665
9868.15 631
9869.09 630
9870.02 650
9870.96 665
9871.90 640
9872.84 689
9873.78 632
9874.72 593
9875.65 586
9876.59 627
9877.53 643
9878.47 639
9879.41 627
9880.35 633
9881.28 647
9882.22 666
9883.16 661
9884.10 666
9885.04 602
9885.98 659
9886.92 593
9887.86 629
9888.79 611
9889.73 604
9890.67 630
9891.61 626
9892.55 640
9893.49 638
9894.43 601
9895.37 639
9896.31 580
9897.25 592
9898.19 643
9899.13 675
9900.07 654
9901.00 690
9901.94 602
9902.88 581
9903.82 597
9904.76 633
9905.70 655
9906.64 642
9907.58 637
9908.52 623
9909.46 691
9910.40 700
9911.34 658
9912.28 741
9913.22 740
9914.16 711
9915.10 665
9916.04 623
9916.98 645
9917.92 676
9918.86 687
9919.80 732
9920.74 715
9921.69 713
9922.63 796
9923.57 856
9924.51 1037
9925.45 1324
9926.39 1510
9927.33 1612
9928.27 1663
9929.21 1686
9930.15 1621
9931.09 1506
9932.03 1286
9932.97 1154
9933.92 1029
9934.86 970
9935.80 893
9936.74 791
9937.68 711
9938.62 741
9939.56 762
9940.50 713
9941.45 666
9942.39 668
9943.33 694
9944.27 664
9945.21 618
9946.15 626
9947.10 698
9948.04 738
9948.98 641
9949.92 690
9950.86 637
9951.80 624
9952.75 622
9953.69 615
9954.63 651
9955.57 691
9956.52 694
9957.46 685
9958.40 645
9959.34 661
9960.28 640
9961.23 645
9962.17 590
9963.11 636
9964.05 597
9965.00 658
9965.94 646
9966.88 579
9967.82 619
9968.77 626
9969.71 549
9970.65 574
9971.60 608
9972.54 579
9973.48 566
9974.42 570
9975.37 582
9976.31 594
9977.25 545
9978.20 530
9979.14 521
9980.08 487
9981.03 541
9981.97 589
9982.91 544
9983.86 570
9984.80 530
9985.74 541
9986.69 522
9987.63 553
9988.57 539
9989.52 547
9990.46 513
9991.41 546
9992.35 567
9993.29 543
9994.24 542
9995.18 559
9996.13 520
9997.07 540
9998.01 529
9998.96 566
9999.90 561
10000.85 541
10001.79 534
10002.74 538
10003.68 566
10004.62 586
10005.57 568
10006.51 607
10007.46 548
10008.40 540
10009.35 558
10010.29 492
10011.24 467
10012.18 478
10013.13 522
10014.07 529
10015.02 505
10015.96 478
10016.91 491
10017.85 487
10018.80 513
10019.74 539
10020.69 551
10021.63 544
10022.58 555
10023.52 545
10024.47 513
10025.41 483
10026.36 531
10027.30 563
10028.25 561
10029.19 504
10030.14 480
10031.09 515
10032.03 517
10032.98 525
10033.92 510
10034.87 478
10035.82 486
10036.76 498
10037.71 486
10038.65 486
10039.60 450
10040.55 469
10041.49 557
10042.44 515
10043.38 464
10044.33 502
10045.28 509
10046.22 491
10047.17 480
10048.12 478
10049.06 548
10050.01 461
10050.96 422
10051.90 447
10052.85 457
10053.80 456
10054.74 480
10055.69 472
10056.64 471
10057.58 494
10058.53 517
10059.48 496
10060.42 503
10061.37 511
10062.32 539
10063.27 518
10064.21 500
10065.16 497
10066.11 470
10067.06 507
10068.00 479
10068.95 426
10069.90 448
10070.85 509
10071.79 495
10072.74 501
10073.69 425
10074.64 429
10075.58 446
10076.53 437
10077.48 459
10078.43 458
10079.38 464
10080.32 423
10081.27 467
10082.22 410
10083.17 455
10084.12 438
10085.06 464
10086.01 425
10086.96 414
10087.91 429
10088.86 441
10089.81 450
10090.75 475
10091.70 439
10092.65 470
10093.60 437
10094.55 416
10095.50 447
10096.45 468
10097.40 451
10098.34 445
10099.29 434
10100.24 437
10101.19 464
10102.14 452
10103.09 461
10104.04 454
10104.99 421
10105.94 422
10106.89 436
10107.84 418
10108.78 408
10109.73 403
10110.68 409
10111.63 430
10112.58 399
10113.53 460
10114.48 427
10115.43 417
10116.38 422
10117.33 420
10118.28 445
10119.23 419
10120.18 424
10121.13 398
10122.08 426
10123.03 485
10123.98 436
10124.93 411
10125.88 419
10126.83 406
10127.78 396
10128.73 387
10129.68 363
10130.63 371
10131.58 395
10132.53 394
10133.48 439
10134.43 413
10135.38 394
10136.34 435
10137.29 448
10138.24 476
10139.19 395
10140.14 405
10141.09 444
10142.04 443
10142.99 410
10143.94 414
10144.89 434
10145.84 393
10146.80 393
10147.75 414
10148.70 393
10149.65 415
10150.60 450
10151.55 433
10152.50 368
10153.45 444
10154.41 466
10155.36 423
10156.31 431
10157.26 445
10158.21 417
10159.16 399
10160.12 450
10161.07 444
10162.02 449
10162.97 380
10163.92 417
10164.88 415
10165.83 424
10166.78 440
10167.73 466
10168.68 466
10169.64 430
10170.59 438
10171.54 410
10172.49 414
10173.45 413
10174.40 441
10175.35 474
10176.30 471
10177.26 471
10178.21 488
10179.16 466
10180.11 520
10181.07 450
10182.02 509
10182.97 489
10183.92 485
10184.88 486
10185.83 478
10186.78 463
10187.74 448
10188.69 499
10189.64 517
10190.60 498
10191.55 490
10192.50 475
10193.46 514
10194.41 530
10195.36 498
10196.32 451
10197.27 494
10198.22 546
10199.18 495
10200.13 525
10201.08 511
10202.04 516
10202.99 507
10203.95 530
10204.90 564
10205.85 610
10206.81 568
10207.76 664
10208.72 636
10209.67 636
10210.62 674
10211.58 607
10212.53 589
10213.49 558
10214.44 558
10215.40 532
10216.35 555
10217.30 534
10218.26 530
10219.21 478
10220.17 484
10221.12 515
10222.08 453
10223.03 497
10223.99 471
10224.94 542
10225.90 504
10226.85 487
10227.81 436
10228.76 471
10229.72 490
10230.67 480
10231.63 470
10232.58 506
10233.54 568
10234.49 591
10235.45 564
10236.40 570
10237.36 563
10238.31 575
10239.27 558
10240.22 538
10241.18 535
10242.14 523
10243.09 552
10244.05 546
10245.00 462
10245.96 459
10246.91 444
10247.87 412
10248.83 427
10249.78 402
10250.74 434
10251.69 465
10252.65 412
10253.61 459
10254.56 468
10255.52 423
10256.48 404
10257.43 390
10258.39 397
10259.34 392
10260.30 433
10261.26 401
10262.21 416
10263.17 438
10264.13 416
10265.08 406
10266.04 413
10267.00 412
10267.95 405
10268.91 383
10269.87 405
10270.82 408
10271.78 428
10272.74 395
10273.70 361
10274.65 396
10275.61 402
10276.57 369
10277.52 385
10278.48 400
10279.44 366
10280.40 432
10281.35 441
10282.31 399
10283.27 390
10284.23 399
10285.18 431
10286.14 398
10287.10 396
10288.06 358
10289.02 364
10289.97 382
10290.93 404
10291.89 427
10292.85 424
10293.81 438
10294.76 471
10295.72 455
10296.68 441
10297.64 402
10298.60 415
10299.55 381
10300.51 427
10301.47 378
10302.43 366
10303.39 364
10304.35 385
10305.31 365
10306.26 361
10307.22 418
10308.18 411
10309.14 394
10310.10 373
10311.06 393
10312.02 369
10312.98 378
10313.93 400
10314.89 437
10315.85 401
10316.81 370
10317.77 388
10318.73 415
10319.69 396
10320.65 369
10321.61 365
10322.57 394
10323.53 355
10324.49 406
10325.45 403
10326.40 391
10327.36 390
10328.32 399
10329.28 364
10330.24 371
10331.20 388
10332.16 393
10333.12 414
10334.08 398
10335.04 359
10336.00 376
10336.96 357
10337.92 360
10338.88 343
10339.84 343
10340.80 343
10341.76 350
10342.72 363
10343.68 364
10344.64 365
10345.61 357
10346.57 342
10347.53 361
10348.49 366
10349.45 356
10350.41 378
10351.37 348
10352.33 345
10353.29 343
10354.25 379
10355.21 390
10356.17 412
10357.13 354
10358.10 353
10359.06 402
10360.02 393
10360.98 355
10361.94 324
10362.90 340
10363.86 373
10364.82 342
10365.79 360
10366.75 393
10367.71 343
10368.67 390
10369.63 336
10370.59 329
10371.55 342
10372.52 363
10373.48 385
10374.44 339
10375.40 347
10376.36 343
10377.33 346
10378.29 350
10379.25 323
10380.21 332
10381.17 355
10382.14 354
10383.10 348
10384.06 340
10385.02 350
10385.98 336
10386.95 362
10387.91 367
10388.87 346
10389.83 295
10390.80 303
10391.76 334
10392.72 356
10393.68 340
10394.65 351
10395.61 327
10396.57 332
10397.54 338
10398.50 344
10399.46 389
10400.42 344
10401.39 325
10402.35 352
10403.31 331
10404.28 379
10405.24 361
10406.20 299
10407.17 334
10408.13 355
10409.09 357
10410.06 351
10411.02 345
10411.98 343
10412.95 329
10413.91 308
10414.88 339
10415.84 351
10416.80 325
10417.77 408
10418.73 425
10419.69 421
10420.66 368
10421.62 369
10422.59 389
10423.55 406
10424.51 380
10425.48 342
10426.44 315
10427.41 340
10428.37 394
10429.34 299
10430.30 314
10431.26 315
10432.23 336
10433.19 348
10434.16 330
10435.12 321
10436.09 312
10437.05 352
10438.02 340
10438.98 311
10439.95 314
10440.91 318
10441.88 342
10442.84 323
10443.81 298
10444.77 339
10445.74 331
10446.70 304
10447.67 343
10448.63 326
10449.60 283
10450.56 322
10451.53 354
10452.49 340
10453.46 333
10454.42 313
10455.39 347
10456.36 338
10457.32 292
10458.29 289
10459.25 307
10460.22 332
10461.18 334
10462.15 321
10463.12 325
10464.08 281
10465.05 329
10466.01 307
10466.98 337
10467.95 327
10468.91 328
10469.88 299
10470.84 330
10471.81 307
10472.78 290
10473.74 342
10474.71 291
10475.68 281
10476.64 308
10477.61 330
10478.58 350
10479.54 327
10480.51 312
10481.48 294
10482.44 323
10483.41 294
10484.38 323
10485.34 355
10486.31 325
10487.28 276
10488.25 262
10489.21 269
10490.18 311
10491.15 299
10492.11 313
10493.08 288
10494.05 322
10495.02 313
10495.98 322
10496.95 363
10497.92 346
10498.89 327
10499.85 306
10500.82 288
10501.79 293
10502.76 343
10503.72 305
10504.69 302
10505.66 305
10506.63 285
10507.60 294
10508.56 284
10509.53 280
10510.50 287
10511.47 303
10512.44 313
10513.40 274
10514.37 312
10515.34 302
10516.31 268
10517.28 300
10518.25 301
10519.22 287
10520.18 299
10521.15 303
10522.12 290
10523.09 297
10524.06 293
10525.03 303
10526.00 285
10526.96 287
10527.93 293
10528.90 298
10529.87 293
10530.84 316
10531.81 361
10532.78 307
10533.75 258
10534.72 286
10535.69 307
10536.66 280
10537.63 297
10538.59 314
10539.56 317
10540.53 295
10541.50 283
10542.47 342
10543.44 320
10544.41 270
10545.38 324
10546.35 335
10547.32 289
10548.29 264
10549.26 280
10550.23 298
10551.20 353
10552.17 295
10553.14 318
10554.11 324
10555.08 290
10556.05 289
10557.02 320
10557.99 292
10558.96 311
10559.93 331
10560.90 300
10561.87 294
10562.84 365
10563.81 317
10564.79 326
10565.76 298
10566.73 326
10567.70 323
10568.67 344
10569.64 298
10570.61 313
10571.58 291
10572.55 317
10573.52 287
10574.49 291
10575.47 303
10576.44 320
10577.41 300
10578.38 337
10579.35 303
10580.32 302
10581.29 303
10582.26 330
10583.24 293
10584.21 305
10585.18 322
10586.15 314
10587.12 274
10588.09 273
10589.07 315
10590.04 319
10591.01 347
10591.98 355
10592.95 302
10593.92 305
10594.90 315
10595.87 326
10596.84 334
10597.81 311
10598.78 318
10599.76 306
10600.73 309
10601.70 327
10602.67 319
10603.65 318
10604.62 309
10605.59 335
10606.56 380
10607.54 332
10608.51 305
10609.48 252
10610.45 296
10611.43 332
10612.40 325
10613.37 319
10614.35 291
10615.32 316
10616.29 304
10617.26 312
10618.24 317
10619.21 321
10620.18 333
10621.16 355
10622.13 333
10623.10 330
10624.08 336
10625.05 349
10626.02 333
10627.00 338
10627.97 311
10628.94 358
10629.92 359
10630.89 390
10631.87 310
10632.84 305
10633.81 328
10634.79 337
10635.76 384
10636.73 397
10637.71 430
10638.68 384
10639.66 411
10640.63 427
10641.60 448
10642.58 383
10643.55 421
10644.53 377
10645.50 378
10646.48 365
10647.45 351
10648.43 362
10649.40 333
10650.37 355
10651.35 332
10652.32 321
10653.30 352
10654.27 371
10655.25 329
10656.22 326
10657.20 333
10658.17 341
10659.15 287
10660.12 344
10661.10 332
10662.07 361
10663.05 357
10664.02 301
10665.00 330
10665.97 322
10666.95 312
10667.92 334
10668.90 328
10669.87 320
10670.85 336
10671.83 331
10672.80 319
10673.78 334
10674.75 329
10675.73 335
10676.70 316
10677.68 335
10678.66 299
10679.63 318
10680.61 377
10681.58 352
10682.56 358
10683.54 353
10684.51 338
10685.49 332
10686.46 329
10687.44 328
10688.42 333
10689.39 309
10690.37 347
10691.35 331
10692.32 313
10693.30 325
10694.28 330
10695.25 273
10696.23 311
10697.21 323
10698.18 325
10699.16 303
10700.14 307
10701.11 324
10702.09 355
10703.07 307
10704.04 281
10705.02 284
10706.00 318
10706.97 310
10707.95 313
10708.93 314
10709.91 320
10710.88 322
10711.86 306
10712.84 315
10713.82 287
10714.79 316
10715.77 310
10716.75 315
10717.73 322
10718.70 319
10719.68 318
10720.66 289
10721.64 329
10722.61 347
10723.59 336
10724.57 267
10725.55 302
10726.53 302
10727.50 323
10728.48 312
10729.46 292
10730.44 258
10731.42 324
10732.40 273
10733.37 281
10734.35 312
10735.33 296
10736.31 321
10737.29 332
10738.27 270
10739.25 293
10740.22 280
10741.20 295
10742.18 298
10743.16 275
10744.14 291
10745.12 324
10746.10 314
10747.08 279
10748.05 279
10749.03 291
10750.01 260
10750.99 267
10751.97 271
10752.95 257
10753.93 241
10754.91 319
10755.89 290
10756.87 302
10757.85 292
10758.83 321
10759.81 314
10760.79 301
10761.77 274
10762.75 271
10763.73 291
10764.71 293
10765.68 305
10766.66 308
10767.64 307
10768.62 295
10769.60 298
10770.58 268
10771.56 337
10772.54 308
10773.53 302
10774.51 294
10775.49 287
10776.47 342
10777.45 341
10778.43 330
10779.41 300
10780.39 291
10781.37 310
10782.35 310
10783.33 298
10784.31 308
10785.29 328
10786.27 345
10787.25 319
10788.23 325
10789.21 313
10790.20 278
10791.18 300
10792.16 341
10793.14 340
10794.12 288
10795.10 280
10796.08 302
10797.06 335
10798.04 289
10799.03 310
10800.01 305
10800.99 338
10801.97 311
10802.95 308
10803.93 313
10804.91 270
10805.90 300
10806.88 316
10807.86 322
10808.84 313
10809.82 291
10810.81 305
10811.79 292
10812.77 290
10813.75 306
10814.73 309
10815.72 305
10816.70 297
10817.68 292
10818.66 301
10819.64 298
10820.63 249
10821.61 311
10822.59 286
10823.57 270
10824.56 276
10825.54 319
10826.52 302
10827.50 342
10828.49 366
10829.47 328
10830.45 303
10831.44 302
10832.42 316
10833.40 276
10834.38 290
10835.37 269
10836.35 323
10837.33 286
10838.32 302
10839.30 289
10840.28 280
10841.27 275
10842.25 305
10843.23 323
10844.22 310
10845.20 311
10846.18 303
10847.17 349
10848.15 327
10849.13 323
10850.12 309
10851.10 328
10852.09 327
10853.07 318
10854.05 349
10855.04 328
10856.02 278
10857.00 275
10857.99 322
10858.97 347
10859.96 307
10860.94 291
10861.93 304
10862.91 314
10863.89 311
10864.88 327
10865.86 328
10866.85 264
10867.83 275
10868.82 332
10869.80 328
10870.79 331
10871.77 326
10872.75 320
10873.74 303
10874.72 336
10875.71 334
10876.69 315
10877.68 319
10878.66 312
10879.65 322
10880.63 324
10881.62 343
10882.60 318
10883.59 336
10884.57 332
10885.56 332
10886.55 361
10887.53 387
10888.52 325
10889.50 315
10890.49 349
10891.47 361
10892.46 332
10893.44 338
10894.43 348
10895.42 375
10896.40 343
10897.39 348
10898.37 343
10899.36 342
10900.34 330
10901.33 361
10902.32 350
10903.30 338
10904.29 393
10905.27 333
10906.26 366
10907.25 369
10908.23 331
10909.22 377
10910.21 353
10911.19 370
10912.18 338
10913.17 344
10914.15 354
10915.14 353
10916.13 401
10917.11 372
10918.10 380
10919.09 365
10920.07 387
10921.06 389
10922.05 386
10923.03 413
10924.02 414
10925.01 432
10926.00 385
10926.98 375
10927.97 321
10928.96 383
10929.94 403
10930.93 418
10931.92 412
10932.91 392
10933.89 392
10934.88 434
10935.87 392
10936.86 383
10937.84 410
10938.83 421
10939.82 404
10940.81 415
10941.80 406
10942.78 443
10943.77 436
10944.76 431
10945.75 450
10946.74 429
10947.72 432
10948.71 444
10949.70 485
10950.69 469
10951.68 460
10952.66 423
10953.65 496
10954.64 493
10955.63 520
10956.62 602
10957.61 586
10958.60 643
10959.58 632
10960.57 655
10961.56 648
10962.55 646
10963.54 646
10964.53 584
10965.52 564
10966.51 534
10967.49 543
10968.48 521
10969.47 481
10970.46 474
10971.45 482
10972.44 469
10973.43 544
10974.42 481
10975.41 477
10976.40 491
10977.39 448
10978.38 471
10979.37 480
10980.36 520
10981.35 508
10982.34 544
10983.32 536
10984.31 511
10985.30 530
10986.29 524
10987.28 563
10988.27 535
10989.26 521
10990.25 552
10991.24 500
10992.23 513
10993.22 553
10994.21 542
10995.20 606
10996.20 683
10997.19 738
10998.18 793
10999.17 865
11000.16 921
11001.15 935
11002.14 904
11003.13 890
11004.12 911
11005.11 831
11006.10 717
11007.09 685
11008.08 660
11009.07 594
11010.06 533
11011.06 494
11012.05 496
11013.04 483
11014.03 451
11015.02 506
11016.01 512
11017.00 494
11017.99 464
11018.98 457
11019.98 472
11020.97 472
11021.96 472
11022.95 429
11023.94 437
11024.93 455
11025.93 447
11026.92 408
11027.91 400
11028.90 447
11029.89 403
11030.88 398
11031.88 429
11032.87 445
11033.86 426
11034.85 457
11035.84 443
11036.84 432
11037.83 419
11038.82 398
11039.81 387
11040.81 455
11041.80 445
11042.79 440
11043.78 392
11044.77 432
11045.77 423
11046.76 414
11047.75 387
11048.75 378
11049.74 387
11050.73 397
11051.72 393
11052.72 395
11053.71 391
11054.70 402
11055.70 420
11056.69 385
11057.68 392
11058.67 386
11059.67 370
11060.66 346
11061.65 367
11062.65 363
11063.64 409
11064.63 390
11065.63 366
11066.62 383
11067.61 357
11068.61 370
11069.60 414
11070.60 401
11071.59 391
11072.58 386
11073.58 359
11074.57 413
11075.56 342
11076.56 386
11077.55 367
11078.55 404
11079.54 422
11080.53 378
11081.53 408
11082.52 394
11083.52 382
11084.51 368
11085.51 387
11086.50 395
11087.49 400
11088.49 334
11089.48 410
11090.48 397
11091.47 360
11092.47 383
11093.46 380
11094.46 377
11095.45 376
11096.45 354
11097.44 380
11098.44 438
11099.43 396
11100.43 411
11101.42 382
11102.42 379
11103.41 376
11104.41 412
11105.40 401
11106.40 374
11107.39 353
11108.39 377
11109.38 371
11110.38 356
11111.37 377
11112.37 352
11113.37 400
11114.36 339
11115.36 373
11116.35 405
11117.35 368
11118.34 377
11119.34 371
11120.34 373
11121.33 370
11122.33 359
11123.32 396
11124.32 400
11125.32 417
11126.31 426
11127.31 409
11128.30 413
11129.30 429
11130.30 433
11131.29 403
11132.29 383
11133.29 384
11134.28 429
11135.28 379
11136.28 378
11137.27 352
11138.27 359
11139.27 351
11140.26 397
11141.26 381
11142.26 388
11143.25 370
11144.25 370
11145.25 382
11146.24 372
11147.24 370
11148.24 334
11149.24 380
11150.23 354
11151.23 405
11152.23 345
11153.23 345
11154.22 334
11155.22 333
11156.22 327
11157.22 330
11158.21 356
11159.21 320
11160.21 356
11161.21 331
11162.20 333
11163.20 367
11164.20 366
11165.20 336
11166.20 319
11167.19 357
11168.19 367
11169.19 331
11170.19 321
11171.19 380
11172.18 347
11173.18 340
11174.18 321
11175.18 365
11176.18 326
11177.18 320
11178.17 319
11179.17 345
11180.17 345
11181.17 333
11182.17 319
11183.17 409
11184.17 366
11185.16 329
11186.16 304
11187.16 329
11188.16 354
11189.16 334
11190.16 352
11191.16 369
11192.16 400
11193.16 394
11194.16 393
11195.16 342
11196.15 322
11197.15 353
11198.15 365
11199.15 362
11200.15 359
11201.15 371
11202.15 393
11203.15 356
11204.15 331
11205.15 342
11206.15 367
11207.15 363
11208.15 358
11209.15 359
11210.15 354
11211.15 395
11212.15 318
11213.15 330
11214.15 359
11215.15 327
11216.15 281
11217.15 300
11218.15 319
11219.15 347
11220.15 333
11221.15 330
11222.15 322
11223.15 364
11224.15 368
11225.15 345
11226.15 359
11227.16 307
11228.16 338
11229.16 321
11230.16 359
11231.16 356
11232.16 299
11233.16 300
11234.16 318
11235.16 346
11236.16 333
11237.16 315
11238.17 352
11239.17 390
11240.17 329
11241.17 352
11242.17 332
11243.17 351
11244.17 331
11245.18 387
11246.18 333
11247.18 333
11248.18 350
11249.18 281
11250.18 312
11251.19 343
11252.19 349
11253.19 329
11254.19 337
11255.19 307
11256.19 320
11257.20 327
11258.20 365
11259.20 320
11260.20 300
11261.21 333
11262.21 376
11263.21 339
11264.21 343
11265.21 327
11266.22 339
11267.22 385
11268.22 385
11269.22 340
11270.23 349
11271.23 394
11272.23 336
11273.24 348
11274.24 374
11275.24 407
11276.24 366
11277.25 400
11278.25 360
11279.25 416
11280.26 410
11281.26 446
11282.26 419
11283.27 379
11284.27 382
11285.27 395
11286.28 365
11287.28 339
11288.28 349
11289.29 346
11290.29 355
11291.29 318
11292.30 327
11293.30 333
11294.30 356
11295.31 361
11296.31 340
11297.31 315
11298.32 322
11299.32 341
11300.33 358
11301.33 325
11302.33 325
11303.34 346
11304.34 365
11305.35 363
11306.35 316
11307.36 339
11308.36 356
11309.36 436
11310.37 404
11311.37 401
11312.38 382
11313.38 465
11314.39 502
11315.39 467
11316.40 424
11317.40 402
11318.41 406
11319.41 395
11320.41 356
11321.42 325
11322.42 362
11323.43 332
11324.43 329
11325.44 310
11326.44 335
11327.45 362
11328.46 347
11329.46 333
11330.47 324
11331.47 298
11332.48 283
11333.48 297
11334.49 295
11335.49 308
11336.50 285
11337.50 287
11338.51 306
11339.52 295
11340.52 291
11341.53 310
11342.53 254
11343.54 310
11344.54 271
11345.55 299
11346.56 320
11347.56 315
11348.57 304
11349.58 341
11350.58 333
11351.59 309
11352.59 300
11353.60 316
11354.61 314
11355.61 292
11356.62 289
11357.63 322
11358.63 290
11359.64 307
11360.65 336
11361.65 323
11362.66 303
11363.67 299
11364.67 314
11365.68 302
11366.69 288
11367.69 319
11368.70 270
11369.71 326
11370.71 304
11371.72 275
11372.73 260
11373.74 317
11374.74 292
11375.75 262
11376.76 289
11377.77 290
11378.77 306
11379.78 288
11380.79 274
11381.80 259
11382.80 327
11383.81 293
11384.82 289
11385.83 282
11386.83 281
11387.84 265
11388.85 287
11389.86 301
11390.87 293
11391.87 300
11392.88 312
11393.89 300
11394.90 283
11395.91 274
11396.91 276
11397.92 297
11398.93 266
11399.94 251
11400.95 267
11401.96 279
11402.97 270
11403.97 306
11404.98 282
11405.99 305
11407.00 265
11408.01 266
11409.02 272
11410.03 283
11411.03 304
11412.04 287
11413.05 301
11414.06 281
11415.07 260
11416.08 302
11417.09 311
11418.10 294
11419.11 293
11420.12 264
11421.13 282
11422.14 278
11423.14 292
11424.15 307
11425.16 293
11426.17 257
11427.18 285
11428.19 295
11429.20 280
11430.21 312
11431.22 298
11432.23 295
11433.24 296
11434.25 275
11435.26 271
11436.27 304
11437.28 334
11438.29 277
11439.30 256
11440.31 280
11441.32 254
11442.33 283
11443.34 268
11444.35 273
11445.36 297
11446.37 271
11447.38 293
11448.39 265
11449.41 273
11450.42 280
11451.43 301
11452.44 279
11453.45 250
11454.46 276
11455.47 290
11456.48 278
11457.49 271
11458.50 254
11459.51 264
11460.52 297
11461.54 260
11462.55 291
11463.56 259
11464.57 296
11465.58 262
11466.59 278
11467.60 254
11468.62 253
11469.63 266
11470.64 276
11471.65 285
11472.66 280
11473.67 307
11474.68 284
11475.70 304
11476.71 250
11477.72 259
11478.73 282
11479.74 282
11480.76 261
11481.77 279
11482.78 243
11483.79 309
11484.80 286
11485.82 253
11486.83 269
11487.84 285
11488.85 284
11489.87 256
11490.88 276
11491.89 238
11492.90 275
11493.92 288
11494.93 288
11495.94 267
11496.95 278
11497.97 275
11498.98 262
11499.99 254
11501.00 267
11502.02 287
11503.03 269
11504.04 274
11505.06 286
11506.07 250
11507.08 241
11508.10 254
11509.11 253
11510.12 273
11511.14 251
11512.15 271
11513.16 247
11514.18 265
11515.19 262
11516.20 254
11517.22 272
11518.23 280
11519.24 297
11520.26 258
11521.27 293
11522.29 274
11523.30 266
11524.31 290
11525.33 268
11526.34 263
11527.35 272
11528.37 257
11529.38 262
11530.40 269
11531.41 265
11532.43 283
11533.44 277
11534.45 250
11535.47 263
11536.48 273
11537.50 282
11538.51 259
11539.53 284
11540.54 252
11541.56 273
11542.57 286
11543.59 247
11544.60 272
11545.61 293
11546.63 274
11547.64 271
11548.66 285
11549.67 278
11550.69 304
11551.70 289
11552.72 277
11553.74 288
11554.75 272
11555.77 257
11556.78 263
11557.80 288
11558.81 256
11559.83 267
11560.84 267
11561.86 250
11562.87 258
11563.89 295
11564.91 249
11565.92 257
11566.94 290
11567.95 266
11568.97 265
11569.98 284
11571.00 300
11572.02 275
11573.03 311
11574.05 281
11575.06 275
11576.08 277
11577.10 295
11578.11 259
11579.13 266
11580.15 319
11581.16 304
11582.18 315
11583.20 312
11584.21 292
11585.23 308
11586.25 310
11587.26 325
11588.28 351
11589.30 348
11590.31 325
11591.33 350
11592.35 369
11593.36 354
11594.38 332
11595.40 384
11596.41 355
11597.43 389
11598.45 427
11599.47 444
11600.48 507
11601.50 520
11602.52 529
11603.53 549
11604.55 541
11605.57 578
11606.59 572
11607.60 524
11608.62 430
11609.64 418
11610.66 425
11611.68 398
11612.69 395
11613.71 352
11614.73 332
11615.75 334
11616.76 353
11617.78 313
11618.80 308
11619.82 297
11620.84 323
11621.86 308
11622.87 321
11623.89 287
11624.91 265
11625.93 253
11626.95 277
11627.97 283
11628.98 268
11630.00 287
11631.02 280
11632.04 300
11633.06 271
11634.08 292
11635.10 283
11636.11 313
11637.13 332
11638.15 303
11639.17 290
11640.19 310
11641.21 298
11642.23 310
11643.25 259
11644.27 297
11645.29 299
11646.31 252
11647.32 264
11648.34 249
11649.36 266
11650.38 260
11651.40 271
11652.42 263
11653.44 257
11654.46 276
11655.48 286
11656.50 288
11657.52 267
11658.54 260
11659.56 278
11660.58 253
11661.60 249
11662.62 285
11663.64 301
11664.66 289
11665.68 275
11666.70 270
11667.72 268
11668.74 263
11669.76 269
11670.78 288
11671.80 295
11672.82 285
11673.84 261
11674.86 278
11675.88 316
11676.90 294
11677.92 254
11678.95 262
11679.97 256
11680.99 297
11682.01 309
11683.03 274
11684.05 281
11685.07 263
11686.09 278
11687.11 291
11688.13 245
11689.16 266
11690.18 275
11691.20 281
11692.22 256
11693.24 259
11694.26 288
11695.28 278
11696.30 244
11697.33 242
11698.35 282
11699.37 315
11700.39 293
11701.41 284
11702.43 268
11703.46 279
11704.48 295
11705.50 289
11706.52 254
11707.54 264
11708.57 294
11709.59 311
11710.61 293
11711.63 252
11712.65 256
11713.68 299
11714.70 285
11715.72 274
11716.74 236
11717.77 237
11718.79 288
11719.81 254
11720.83 236
11721.86 259
11722.88 232
11723.90 276
11724.92 274
11725.95 235
11726.97 237
11727.99 281
11729.01 246
11730.04 263
11731.06 262
11732.08 276
11733.11 274
11734.13 275
11735.15 264
11736.18 284
11737.20 293
11738.22 268
11739.25 271
11740.27 283
11741.29 302
11742.32 264
11743.34 269
11744.36 281
11745.39 262
11746.41 266
11747.43 260
11748.46 261
11749.48 241
11750.51 248
11751.53 233
11752.55 254
11753.58 294
11754.60 259
11755.63 273
11756.65 255
11757.67 259
11758.70 247
11759.72 268
11760.75 267
11761.77 257
11762.80 227
11763.82 249
11764.84 267
11765.87 234
11766.89 228
11767.92 260
11768.94 251
11769.97 261
11770.99 229
11772.02 263
11773.04 249
11774.07 223
11775.09 254
11776.12 270
11777.14 269
11778.17 258
11779.19 288
11780.22 272
11781.24 264
11782.27 279
11783.29 271
11784.32 253
11785.34 248
11786.37 260
11787.39 280
11788.42 284
11789.45 259
11790.47 250
11791.50 276
11792.52 266
11793.55 247
11794.57 249
11795.60 250
11796.63 264
11797.65 281
11798.68 270
11799.70 279
11800.73 288
11801.75 284
11802.78 289
11803.81 276
11804.83 236
11805.86 274
11806.89 283
11807.91 282
11808.94 249
11809.97 285
11810.99 259
11812.02 260
11813.04 260
11814.07 252
11815.10 296
11816.12 289
11817.15 293
11818.18 261
11819.21 265
11820.23 288
11821.26 272
11822.29 290
11823.31 274
11824.34 285
11825.37 348
11826.39 304
11827.42 276
11828.45 291
11829.48 331
11830.50 271
11831.53 269
11832.56 273
11833.59 287
11834.61 271
11835.64 263
11836.67 261
11837.70 259
11838.72 295
11839.75 248
11840.78 297
11841.81 247
11842.83 278
11843.86 251
11844.89 288
11845.92 276
11846.95 291
11847.97 288
11849.00 302
11850.03 301
11851.06 288
11852.09 267
11853.12 284
11854.14 276
11855.17 259
11856.20 262
11857.23 262
11858.26 297
11859.29 292
11860.32 301
11861.34 256
11862.37 290
11863.40 270
11864.43 306
11865.46 325
11866.49 287
11867.52 280
11868.55 277
11869.57 295
11870.60 313
11871.63 291
11872.66 275
11873.69 267
11874.72 272
11875.75 303
11876.78 292
11877.81 280
11878.84 278
11879.87 288
11880.90 271
11881.93 311
11882.96 264
11883.99 302
11885.02 273
11886.05 289
11887.08 299
11888.11 283
11889.14 331
11890.16 308
11891.19 333
11892.22 273
11893.26 304
11894.29 306
11895.32 325
11896.35 316
11897.38 341
11898.41 353
11899.44 356
11900.47 332
11901.50 325
11902.53 364
11903.56 349
11904.59 333
11905.62 358
11906.65 374
11907.68 363
11908.71 343
11909.74 361
11910.77 323
11911.80 309
11912.83 349
11913.87 358
11914.90 342
11915.93 303
11916.96 322
11917.99 362
11919.02 326
11920.05 357
11921.08 352
11922.11 359
11923.15 354
11924.18 366
11925.21 363
11926.24 336
11927.27 380
11928.30 445
11929.34 443
11930.37 408
11931.40 462
11932.43 494
11933.46 498
11934.49 490
11935.53 528
11936.56 449
11937.59 450
11938.62 448
11939.65 402
11940.69 396
11941.72 374
11942.75 355
11943.78 368
11944.82 323
11945.85 348
11946.88 341
11947.91 304
11948.94 300
11949.98 297
11951.01 324
11952.04 337
11953.08 349
11954.11 339
11955.14 327
11956.17 310
11957.21 304
11958.24 298
11959.27 298
11960.31 299
11961.34 298
11962.37 300
11963.40 331
11964.44 330
11965.47 313
11966.50 318
11967.54 339
11968.57 318
11969.60 311
11970.64 316
11971.67 322
11972.70 292
11973.74 274
11974.77 313
11975.81 323
11976.84 354
11977.87 327
11978.91 322
11979.94 320
11980.97 344
11982.01 291
11983.04 309
11984.08 276
11985.11 316
11986.14 310
11987.18 313
11988.21 335
11989.25 300
11990.28 271
11991.32 300
11992.35 338
11993.38 327
11994.42 272
11995.45 297
11996.49 297
11997.52 293
11998.56 298
11999.59 297
12000.63 338
12001.66 353
12002.70 308
12003.73 342
12004.77 335
12005.80 349
12006.84 362
12007.87 363
12008.91 328
12009.94 310
12010.98 305
12012.01 348
12013.05 350
12014.08 315
12015.12 358
12016.15 367
12017.19 379
12018.22 414
12019.26 395
12020.29 385
12021.33 407
12022.37 399
12023.40 349
12024.44 367
12025.47 350
12026.51 374
12027.54 348
12028.58 342
12029.62 362
12030.65 359
12031.69 368
12032.72 384
12033.76 348
12034.80 337
12035.83 322
12036.87 351
12037.91 306
12038.94 313
12039.98 324
12041.01 325
12042.05 334
12043.09 341
12044.12 329
12045.16 343
12046.20 340
12047.23 334
12048.27 344
12049.31 339
12050.35 369
12051.38 370
12052.42 347
12053.46 349
12054.49 331
12055.53 319
12056.57 308
12057.60 325
12058.64 376
12059.68 352
12060.72 344
12061.75 293
12062.79 342
12063.83 339
12064.87 337
12065.90 370
12066.94 310
12067.98 322
12069.02 395
12070.05 359
12071.09 308
12072.13 331
12073.17 343
12074.21 292
12075.24 314
12076.28 297
12077.32 339
12078.36 326
12079.40 336
12080.43 333
12081.47 331
12082.51 305
12083.55 324
12084.59 393
12085.63 388
12086.66 372
12087.70 369
12088.74 350
12089.78 344
12090.82 354
12091.86 399
12092.90 343
12093.93 374
12094.97 379
12096.01 381
12097.05 404
12098.09 399
12099.13 435
12100.17 443
12101.21 444
12102.25 469
12103.28 464
12104.32 491
12105.36 491
12106.40 480
12107.44 507
12108.48 494
12109.52 455
12110.56 416
12111.60 412
12112.64 395
12113.68 407
12114.72 407
12115.76 395
12116.80 331
12117.84 341
12118.88 308
12119.92 352
12120.96 316
12122.00 340
12123.04 347
12124.08 331
12125.12 335
12126.16 309
12127.20 318
12128.24 341
12129.28 307
12130.32 336
12131.36 268
12132.40 299
12133.44 270
12134.48 319
12135.52 310
12136.56 300
12137.60 301
12138.64 332
12139.68 344
12140.72 336
12141.76 279
12142.81 270
12143.85 317
12144.89 264
12145.93 297
12146.97 273
12148.01 297
12149.05 320
12150.09 316
12151.13 278
12152.18 283
12153.22 270
12154.26 314
12155.30 313
12156.34 304
12157.38 287
12158.42 286
12159.47 292
12160.51 257
12161.55 278
12162.59 305
12163.63 269
12164.67 282
12165.72 328
12166.76 298
12167.80 315
12168.84 314
12169.88 310
12170.93 277
12171.97 292
12173.01 281
12174.05 269
12175.09 283
12176.14 304
12177.18 303
12178.22 320
12179.26 313
12180.31 287
12181.35 294
12182.39 264
12183.43 287
12184.48 299
12185.52 293
12186.56 299
12187.60 282
12188.65 303
12189.69 275
12190.73 297
12191.78 283
12192.82 284
12193.86 265
12194.91 292
12195.95 278
12196.99 303
12198.04 262
12199.08 281
12200.12 302
12201.17 259
12202.21 277
12203.25 307
12204.30 288
12205.34 294
12206.38 287
12207.43 278
12208.47 286
12209.51 277
12210.56 268
12211.60 250
12212.65 311
12213.69 273
12214.73 281
12215.78 281
12216.82 294
12217.87 290
12218.91 293
12219.95 299
12221.00 267
12222.04 285
12223.09 273
12224.13 306
12225.17 286
12226.22 284
12227.26 292
12228.31 308
12229.35 273
12230.40 286
12231.44 299
12232.49 286
12233.53 292
12234.58 297
12235.62 318
12236.67 306
12237.71 282
12238.76 309
12239.80 280
12240.85 285
12241.89 284
12242.94 316
12243.98 287
12245.03 270
12246.07 298
12247.12 279
12248.16 271
12249.21 257
12250.25 268
12251.30 288
12252.34 294
12253.39 289
12254.44 257
12255.48 286
12256.53 291
12257.57 291
12258.62 275
12259.67 258
12260.71 276
12261.76 274
12262.80 260
12263.85 269
12264.90 267
12265.94 275
12266.99 291
12268.03 243
12269.08 252
12270.13 255
12271.17 254
12272.22 275
12273.27 291
12274.31 311
12275.36 270
12276.41 300
12277.45 253
12278.50 305
12279.55 281
12280.59 277
12281.64 266
12282.69 282
12283.73 277
12284.78 266
12285.83 264
12286.87 248
12287.92 276
12288.97 304
12290.01 301
12291.06 280
12292.11 267
12293.16 281
12294.20 265
12295.25 251
12296.30 275
12297.35 267
12298.39 276
12299.44 278
12300.49 291
12301.54 281
12302.58 238
12303.63 246
12304.68 279
12305.73 261
12306.78 275
12307.82 241
12308.87 282
12309.92 271
12310.97 268
12312.02 286
12313.06 263
12314.11 254
12315.16 262
12316.21 260
12317.26 257
12318.31 230
12319.35 245
12320.40 253
12321.45 276
12322.50 242
12323.55 257
12324.60 263
12325.65 265
12326.69 274
12327.74 253
12328.79 260
12329.84 270
12330.89 244
12331.94 246
12332.99 231
12334.04 235
12335.09 266
12336.13 267
12337.18 243
12338.23 278
12339.28 240
12340.33 270
12341.38 285
12342.43 229
12343.48 261
12344.53 251
12345.58 254
12346.63 263
12347.68 245
12348.73 235
12349.78 272
12350.83 268
12351.88 263
12352.93 242
12353.98 260
12355.03 274
12356.08 248
12357.13 233
12358.18 287
12359.23 280
12360.28 305
12361.33 270
12362.38 249
12363.43 239
12364.48 242
12365.53 261
12366.58 268
12367.63 295
12368.68 268
12369.73 277
12370.78 281
12371.83 253
12372.88 230
12373.93 236
12374.98 284
12376.04 314
12377.09 261
12378.14 252
12379.19 250
12380.24 240
12381.29 267
12382.34 254
12383.39 287
12384.44 278
12385.49 269
12386.55 262
12387.60 271
12388.65 287
12389.70 250
12390.75 255
12391.80 265
12392.85 281
12393.91 244
12394.96 271
12396.01 258
12397.06 267
12398.11 255
12399.17 300
12400.22 272
12401.27 274
12402.32 263
12403.37 271
12404.42 292
12405.48 265
12406.53 277
12407.58 289
12408.63 274
12409.69 263
12410.74 278
12411.79 265
12412.84 276
12413.90 274
12414.95 314
12416.00 302
12417.05 336
12418.11 309
12419.16 305
12420.21 297
12421.26 289
12422.32 297
12423.37 312
12424.42 295
12425.48 314
12426.53 313
12427.58 276
12428.63 266
12429.69 295
12430.74 303
12431.79 298
12432.85 367
12433.90 337
12434.95 327
12436.01 324
12437.06 323
12438.11 305
12439.17 296
12440.22 334
12441.28 320
12442.33 300
12443.38 314
12444.44 321
12445.49 294
12446.54 326
12447.60 330
12448.65 335
12449.71 347
12450.76 336
12451.81 318
12452.87 331
12453.92 353
12454.98 361
12456.03 333
12457.08 342
12458.14 358
12459.19 389
12460.25 431
12461.30 358
12462.36 415
12463.41 404
12464.47 395
12465.52 418
12466.58 434
12467.63 418
12468.68 488
12469.74 541
12470.79 519
12471.85 557
12472.90 635
12473.96 767
12475.01 821
12476.07 891
12477.12 943
12478.18 936
12479.24 945
12480.29 937
12481.35 944
12482.40 872
12483.46 763
12484.51 680
12485.57 633
12486.62 617
12487.68 569
12488.73 509
12489.79 472
12490.85 431
12491.90 440
12492.96 445
12494.01 441
12495.07 422
12496.13 378
12497.18 350
12498.24 380
12499.29 357
12500.35 375
12501.41 381
12502.46 371
12503.52 366
12504.57 378
12505.63 381
12506.69 371
12507.74 334
12508.80 378
12509.86 410
12510.91 361
12511.97 381
12513.03 366
12514.08 393
12515.14 381
12516.20 348
12517.25 359
12518.31 374
12519.37 387
12520.42 349
12521.48 341
12522.54 343
12523.60 341
12524.65 327
12525.71 340
12526.77 361
12527.82 378
12528.88 322
12529.94 333
12531.00 368
12532.05 352
12533.11 329
12534.17 348
12535.23 361
12536.28 378
12537.34 344
12538.40 336
12539.46 359
12540.52 352
12541.57 379
12542.63 353
12543.69 350
12544.75 337
12545.81 371
12546.86 382
12547.92 362
12548.98 354
12550.04 359
12551.10 400
12552.15 433
12553.21 419
12554.27 404
12555.33 472
12556.39 481
12557.45 483
12558.51 465
12559.56 502
12560.62 514
12561.68 469
12562.74 456
12563.80 442
12564.86 432
12565.92 407
12566.98 406
12568.03 405
12569.09 398
12570.15 396
12571.21 410
12572.27 379
12573.33 356
12574.39 358
12575.45 387
12576.51 360
12577.57 356
12578.63 369
12579.69 377
12580.75 377
12581.81 337
12582.87 336
12583.93 342
12584.98 355
12586.04 342
12587.10 327
12588.16 373
12589.22 342
12590.28 333
12591.34 342
12592.40 346
12593.46 340
12594.52 398
12595.58 364
12596.64 372
12597.70 323
12598.77 368
12599.83 333
12600.89 307
12601.95 300
12603.01 349
12604.07 345
12605.13 322
12606.19 313
12607.25 296
12608.31 327
12609.37 331
12610.43 302
12611.49 326
12612.55 327
12613.61 346
12614.68 306
12615.74 309
12616.80 329
12617.86 343
12618.92 356
12619.98 309
12621.04 345
12622.10 348
12623.16 345
12624.23 342
12625.29 375
12626.35 338
12627.41 343
12628.47 322
12629.53 323
12630.59 316
12631.66 336
12632.72 322
12633.78 326
12634.84 322
12635.90 301
12636.97 318
12638.03 354
12639.09 321
12640.15 311
12641.21 308
12642.28 305
12643.34 323
12644.40 321
12645.46 342
12646.52 337
12647.59 313
12648.65 357
12649.71 348
12650.77 355
12651.84 323
12652.90 325
12653.96 341
12655.03 336
12656.09 349
12657.15 379
12658.21 372
12659.28 343
12660.34 315
12661.40 319
12662.46 341
12663.53 351
12664.59 318
12665.65 312
12666.72 315
12667.78 342
12668.84 344
12669.91 334
12670.97 306
12672.03 281
12673.10 317
12674.16 321
12675.22 326
12676.29 315
12677.35 323
12678.42 335
12679.48 318
12680.54 333
12681.61 359
12682.67 357
12683.73 351
12684.80 320
12685.86 362
12686.93 396
12687.99 379
12689.05 346
12690.12 348
12691.18 373
12692.25 376
12693.31 356
12694.38 408
12695.44 407
12696.50 400
12697.57 402
12698.63 408
12699.70 436
12700.76 394
12701.83 453
12702.89 513
12703.96 470
12705.02 544
12706.09 520
12707.15 474
12708.22 418
12709.28 457
12710.35 457
12711.41 425
12712.48 449
12713.54 405
12714.61 396
12715.67 373
12716.74 395
12717.80 386
12718.87 374
12719.93 348
12721.00 364
12722.06 389
12723.13 367
12724.19 358
12725.26 361
12726.33 364
12727.39 358
12728.46 362
12729.52 361
12730.59 366
12731.66 348
12732.72 354
12733.79 367
12734.85 340
12735.92 328
12736.99 370
12738.05 404
12739.12 358
12740.18 360
12741.25 320
12742.32 309
12743.38 334
12744.45 345
12745.52 365
12746.58 352
12747.65 368
12748.72 335
12749.78 357
12750.85 307
12751.92 291
12752.98 311
12754.05 308
12755.12 316
12756.18 293
12757.25 314
12758.32 321
12759.38 280
12760.45 298
12761.52 296
12762.59 281
12763.65 313
12764.72 283
12765.79 284
12766.85 280
12767.92 304
12768.99 289
12770.06 281
12771.12 297
12772.19 282
12773.26 315
12774.33 311
12775.40 294
12776.46 272
12777.53 307
12778.60 298
12779.67 307
12780.73 276
12781.80 301
12782.87 279
12783.94 284
12785.01 307
12786.08 300
12787.14 276
12788.21 266
12789.28 300
12790.35 321
12791.42 285
12792.49 307
12793.55 312
12794.62 276
12795.69 234
12796.76 275
12797.83 275
12798.90 272
12799.97 267
12801.03 281
12802.10 308
12803.17 263
12804.24 279
12805.31 269
12806.38 316
12807.45 295
12808.52 309
12809.59 283
12810.66 283
12811.72 298
12812.79 268
12813.86 294
12814.93 285
12816.00 273
12817.07 278
12818.14 258
12819.21 277
12820.28 259
12821.35 265
12822.42 272
12823.49 270
12824.56 275
12825.63 248
12826.70 245
12827.77 248
12828.84 233
12829.91 258
12830.98 296
12832.05 276
12833.12 300
12834.19 236
12835.26 258
12836.33 265
12837.40 268
12838.47 318
12839.54 257
12840.61 288
12841.68 278
12842.75 256
12843.82 252
12844.89 263
12845.96 289
12847.04 281
12848.11 287
12849.18 283
12850.25 260
12851.32 240
12852.39 245
12853.46 255
12854.53 276
12855.60 250
12856.67 265
12857.75 261
12858.82 263
12859.89 257
12860.96 264
12862.03 268
12863.10 260
12864.17 266
12865.24 262
12866.32 244
12867.39 229
12868.46 251
12869.53 269
12870.60 274
12871.67 243
12872.75 250
12873.82 251
12874.89 250
12875.96 245
12877.03 242
12878.11 258
12879.18 249
12880.25 218
12881.32 255
12882.39 280
12883.47 232
12884.54 240
12885.61 258
12886.68 224
12887.76 238
12888.83 249
12889.90 251
12890.97 242
12892.05 241
12893.12 248
12894.19 236
12895.27 206
12896.34 222
12897.41 241
12898.48 220
12899.56 241
12900.63 247
12901.70 250
12902.78 224
12903.85 217
12904.92 249
12905.99 235
12907.07 257
12908.14 238
12909.21 250
12910.29 203
12911.36 237
12912.44 260
12913.51 236
12914.58 251
12915.66 229
12916.73 228
12917.80 232
12918.88 215
12919.95 215
12921.02 228
12922.10 216
12923.17 210
12924.25 215
12925.32 277
12926.39 274
12927.47 216
12928.54 198
12929.62 280
12930.69 246
12931.77 236
12932.84 216
12933.91 212
12934.99 238
12936.06 254
12937.14 224
12938.21 176
12939.29 205
12940.36 227
12941.44 243
12942.51 188
12943.59 200
12944.66 244
12945.73 247
12946.81 222
12947.88 210
12948.96 209
12950.03 247
12951.11 256
12952.18 227
12953.26 227
12954.34 222
12955.41 230
12956.49 222
12957.56 218
12958.64 210
12959.71 245
12960.79 250
12961.86 240
12962.94 205
12964.01 231
12965.09 221
12966.17 236
12967.24 231
12968.32 221
12969.39 254
12970.47 241
12971.54 234
12972.62 218
12973.70 230
12974.77 213
12975.85 235
12976.93 207
12978.00 225
12979.08 244
12980.15 244
12981.23 235
12982.31 210
12983.38 217
12984.46 232
12985.54 275
12986.61 236
12987.69 216
12988.77 209
12989.84 233
12990.92 226
12992.00 205
12993.07 227
12994.15 234
12995.23 263
12996.30 245
12997.38 218
12998.46 217
12999.53 212
13000.61 229
13001.69 262
13002.77 207
13003.84 187
13004.92 216
13006.00 252
13007.08 205
13008.15 239
13009.23 220
13010.31 265
13011.39 214
13012.46 201
13013.54 220
13014.62 217
13015.70 252
13016.77 246
13017.85 241
13018.93 230
13020.01 246
13021.09 243
13022.16 224
13023.24 225
13024.32 243
13025.40 251
13026.48 249
13027.56 201
13028.63 232
13029.71 237
13030.79 243
13031.87 268
13032.95 224
13034.03 245
13035.10 228
13036.18 245
13037.26 240
13038.34 241
13039.42 245
13040.50 234
13041.58 263
13042.66 246
13043.73 264
13044.81 242
13045.89 264
13046.97 254
13048.05 271
13049.13 245
13050.21 254
13051.29 236
13052.37 267
13053.45 233
13054.53 238
13055.61 262
13056.69 255
13057.76 237
13058.84 273
13059.92 254
13061.00 251
13062.08 229
13063.16 236
13064.24 227
13065.32 252
13066.40 229
13067.48 243
13068.56 249
13069.64 214
13070.72 226
13071.80 213
13072.88 226
13073.96 201
13075.04 264
13076.12 215
13077.20 231
13078.28 217
13079.36 232
13080.44 233
13081.53 214
13082.61 219
13083.69 218
13084.77 241
13085.85 220
13086.93 211
13088.01 193
13089.09 252
13090.17 244
13091.25 230
13092.33 218
13093.41 229
13094.49 229
13095.58 233
13096.66 255
13097.74 209
13098.82 234
13099.90 244
13100.98 230
13102.06 232
13103.14 203
13104.23 231
13105.31 225
13106.39 235
13107.47 228
13108.55 202
13109.63 228
13110.72 260
13111.80 253
13112.88 235
13113.96 204
13115.04 219
13116.13 249
13117.21 226
13118.29 188
13119.37 194
13120.45 192
13121.54 228
13122.62 197
13123.70 208
13124.78 211
13125.86 215
13126.95 215
13128.03 204
13129.11 179
13130.19 192
13131.28 215
13132.36 209
13133.44 234
13134.52 235
13135.61 269
13136.69 243
13137.77 259
13138.86 253
13139.94 251
13141.02 221
13142.11 256
13143.19 212
13144.27 203
13145.35 240
13146.44 235
13147.52 227
13148.60 227
13149.69 221
13150.77 231
13151.85 238
13152.94 227
13154.02 226
13155.10 246
13156.19 263
13157.27 208
13158.36 246
13159.44 233
13160.52 232
13161.61 222
13162.69 196
13163.77 207
13164.86 217
13165.94 259
13167.03 261
13168.11 249
13169.19 232
13170.28 210
13171.36 224
13172.45 216
13173.53 229
13174.62 253
13175.70 217
13176.79 245
13177.87 260
13178.95 250
13180.04 212
13181.12 216
13182.21 252
13183.29 233
13184.38 259
13185.46 244
13186.55 238
13187.63 222
13188.72 240
13189.80 244
13190.89 244
13191.97 223
13193.06 258
13194.14 232
13195.23 218
13196.31 210
13197.40 200
13198.48 227
13199.57 187
13200.65 232
13201.74 200
13202.83 218
13203.91 236
13205.00 239
13206.08 224
13207.17 225
13208.25 218
13209.34 246
13210.43 228
13211.51 216
13212.60 246
13213.68 234
13214.77 227
13215.86 223
13216.94 224
13218.03 237
13219.11 265
13220.20 232
13221.29 251
13222.37 237
13223.46 245
13224.55 209
13225.63 242
13226.72 223
13227.80 230
13228.89 199
13229.98 223
13231.06 229
13232.15 232
13233.24 239
13234.32 237
13235.41 255
13236.50 234
13237.59 229
13238.67 254
13239.76 230
13240.85 216
13241.93 240
13243.02 231
13244.11 228
13245.20 232
13246.28 276
13247.37 257
13248.46 231
13249.55 225
13250.63 222
13251.72 226
13252.81 232
13253.90 236
13254.98 233
13256.07 255
13257.16 224
13258.25 244
13259.33 227
13260.42 235
13261.51 230
13262.60 236
13263.69 235
13264.77 244
13265.86 263
13266.95 223
13268.04 232
13269.13 244
13270.22 239
13271.30 235
13272.39 254
13273.48 230
13274.57 232
13275.66 243
13276.75 227
13277.83 237
13278.92 246
13280.01 268
13281.10 262
13282.19 258
13283.28 263
13284.37 250
13285.46 241
13286.55 271
13287.63 268
13288.72 280
13289.81 242
13290.90 259
13291.99 256
13293.08 277
13294.17 282
13295.26 285
13296.35 275
13297.44 280
13298.53 289
13299.62 280
13300.71 247
13301.80 265
13302.89 294
13303.97 297
13305.06 290
13306.15 260
13307.24 306
13308.33 309
13309.42 311
13310.51 297
13311.60 300
13312.69 327
13313.78 309
13314.87 327
13315.96 329
13317.05 300
13318.14 304
13319.24 284
13320.33 290
13321.42 286
13322.51 279
13323.60 272
13324.69 268
13325.78 323
13326.87 272
13327.96 293
13329.05 273
13330.14 292
13331.23 278
13332.32 307
13333.41 279
13334.50 278
13335.60 283
13336.69 266
13337.78 294
13338.87 287
13339.96 291
13341.05 277
13342.14 274
13343.23 267
13344.32 295
13345.42 315
13346.51 316
13347.60 300
13348.69 316
13349.78 340
13350.87 292
13351.97 288
13353.06 316
13354.15 331
13355.24 326
13356.33 323
13357.42 298
13358.52 303
13359.61 290
13360.70 318
13361.79 315
13362.88 354
13363.98 366
13365.07 393
13366.16 328
13367.25 344
13368.35 343
13369.44 333
13370.53 337
13371.62 343
13372.72 334
13373.81 282
13374.90 328
13375.99 330
13377.09 320
13378.18 329
13379.27 323
13380.36 286
13381.46 262
13382.55 307
13383.64 279
13384.74 285
13385.83 321
13386.92 289
13388.02 254
13389.11 252
13390.20 241
13391.30 266
13392.39 267
13393.48 258
13394.58 279
13395.67 293
13396.76 255
13397.86 265
13398.95 259
13400.04 261
13401.14 282
13402.23 265
13403.32 296
13404.42 241
13405.51 249
13406.61 287
13407.70 287
13408.79 261
13409.89 266
13410.98 278
13412.08 235
13413.17 235
13414.26 279
13415.36 255
13416.45 242
13417.55 241
13418.64 269
13419.74 262
13420.83 274
13421.93 254
13423.02 235
13424.11 264
13425.21 232
13426.30 252
13427.40 270
13428.49 257
13429.59 261
13430.68 247
13431.78 252
13432.87 290
13433.97 267
13435.06 269
13436.16 273
13437.25 257
13438.35 267
13439.44 266
13440.54 269
13441.63 236
13442.73 267
13443.83 275
13444.92 311
13446.02 272
13447.11 294
13448.21 273
13449.30 279
13450.40 276
13451.49 261
13452.59 292
13453.69 285
13454.78 295
13455.88 284
13456.97 283
13458.07 299
13459.17 301
13460.26 272
13461.36 289
13462.45 304
13463.55 292
13464.65 294
13465.74 298
13466.84 307
13467.94 304
13469.03 326
13470.13 311
13471.23 318
13472.32 320
13473.42 280
13474.52 301
13475.61 330
13476.71 318
13477.81 327
13478.90 274
13480.00 316
13481.10 305
13482.19 307
13483.29 303
13484.39 286
13485.48 300
13486.58 308
13487.68 322
13488.78 320
13489.87 288
13490.97 302
13492.07 328
13493.17 304
13494.26 315
13495.36 333
13496.46 311
13497.56 343
13498.65 324
13499.75 369
13500.85 375
13501.95 385
13503.04 359
13504.14 391
13505.24 335
13506.34 374
13507.44 407
13508.53 377
13509.63 377
13510.73 398
13511.83 335
13512.93 319
13514.03 322
13515.12 309
13516.22 293
13517.32 299
13518.42 291
13519.52 293
13520.62 317
13521.71 277
13522.81 298
13523.91 264
13525.01 278
13526.11 264
13527.21 265
13528.31 276
13529.41 274
13530.51 279
13531.60 262
13532.70 272
13533.80 270
13534.90 284
13536.00 279
13537.10 248
13538.20 255
13539.30 254
13540.40 267
13541.50 265
13542.60 260
13543.70 284
13544.80 260
13545.90 247
13547.00 241
13548.09 241
13549.19 248
13550.29 267
13551.39 223
13552.49 239
13553.59 260
13554.69 254
13555.79 241
13556.89 234
13557.99 233
13559.09 288
13560.19 252
13561.29 252
13562.39 229
13563.50 248
13564.60 228
13565.70 230
13566.80 234
13567.90 224
13569.00 259
13570.10 271
13571.20 238
13572.30 247
13573.40 238
13574.50 261
13575.60 254
13576.70 240
13577.80 247
13578.90 240
13580.01 251
13581.11 252
13582.21 296
13583.31 255
13584.41 251
13585.51 244
13586.61 281
13587.71 260
13588.81 239
13589.92 229
13591.02 270
13592.12 257
13593.22 232
13594.32 248
13595.42 268
13596.53 279
13597.63 260
13598.73 238
13599.83 257
13600.93 255
13602.03 261
13603.14 240
13604.24 253
13605.34 252
13606.44 261
13607.54 271
13608.65 256
13609.75 235
13610.85 261
13611.95 250
13613.06 260
13614.16 272
13615.26 245
13616.36 280
13617.47 260
13618.57 254
13619.67 302
13620.77 286
13621.88 242
13622.98 251
13624.08 240
13625.18 252
13626.29 270
13627.39 241
13628.49 250
13629.60 248
13630.70 260
13631.80 270
13632.91 294
13634.01 275
13635.11 260
13636.21 253
13637.32 226
13638.42 247
13639.53 243
13640.63 266
13641.73 231
13642.84 239
13643.94 248
13645.04 260
13646.15 265
13647.25 239
13648.35 240
13649.46 263
13650.56 235
13651.67 250
13652.77 246
13653.87 256
13654.98 256
13656.08 241
13657.19 227
13658.29 234
13659.39 245
13660.50 254
13661.60 252
13662.71 235
13663.81 211
13664.92 219
13666.02 249
13667.12 217
13668.23 217
13669.33 240
13670.44 250
13671.54 238
13672.65 248
13673.75 283
13674.86 247
13675.96 233
13677.07 235
13678.17 233
13679.28 247
13680.38 261
13681.49 258
13682.59 241
13683.70 228
13684.80 228
13685.91 259
13687.01 253
13688.12 257
13689.22 228
13690.33 231
13691.44 261
13692.54 250
13693.65 268
13694.75 274
13695.86 252
13696.96 248
13698.07 238
13699.18 268
13700.28 248
13701.39 234
13702.49 259
13703.60 253
13704.71 253
13705.81 242
13706.92 260
13708.02 261
13709.13 294
13710.24 256
13711.34 268
13712.45 246
13713.56 242
13714.66 250
13715.77 266
13716.87 257
13717.98 240
13719.09 308
13720.19 282
13721.30 273
13722.41 236
13723.51 274
13724.62 291
13725.73 280
13726.84 249
13727.94 292
13729.05 294
13730.16 331
13731.26 298
13732.37 270
13733.48 270
13734.59 273
13735.69 284
13736.80 278
13737.91 282
13739.01 292
13740.12 325
13741.23 292
13742.34 268
13743.45 290
13744.55 262
13745.66 236
13746.77 298
13747.88 292
13748.98 304
13750.09 295
13751.20 320
13752.31 340
13753.42 308
13754.52 336
13755.63 319
13756.74 309
13757.85 295
13758.96 301
13760.06 307
13761.17 338
13762.28 323
13763.39 308
13764.50 374
13765.61 386
13766.72 395
13767.82 362
13768.93 424
13770.04 418
13771.15 456
13772.26 425
13773.37 476
13774.48 429
13775.59 477
13776.69 457
13777.80 481
13778.91 439
13780.02 441
13781.13 447
13782.24 392
13783.35 372
13784.46 359
13785.57 377
13786.68 345
13787.79 337
13788.90 302
13790.01 350
13791.12 365
13792.22 373
13793.33 305
13794.44 312
13795.55 311
13796.66 305
13797.77 317
13798.88 307
13799.99 282
13801.10 297
13802.21 339
13803.32 336
13804.43 300
13805.54 305
13806.65 287
13807.76 295
13808.87 328
13809.98 278
13811.09 302
13812.20 293
13813.32 305
13814.43 280
13815.54 314
13816.65 300
13817.76 322
13818.87 313
13819.98 311
13821.09 284
13822.20 278
13823.31 316
13824.42 312
13825.53 281
13826.64 280
13827.76 264
13828.87 302
13829.98 302
13831.09 279
13832.20 269
13833.31 280
13834.42 274
13835.53 273
13836.65 295
13837.76 298
13838.87 255
13839.98 292
13841.09 324
13842.20 288
13843.31 288
13844.43 271
13845.54 313
13846.65 294
13847.76 276
13848.87 295
13849.99 310
13851.10 297
13852.21 301
13853.32 278
13854.43 312
13855.55 283
13856.66 294
13857.77 293
13858.88 319
13859.99 324
13861.11 304
13862.22 295
13863.33 327
13864.44 322
13865.56 347
13866.67 315
13867.78 293
13868.89 308
13870.01 330
13871.12 353
13872.23 305
13873.35 268
13874.46 337
13875.57 334
13876.68 325
13877.80 301
13878.91 349
13880.02 327
13881.14 312
13882.25 347
13883.36 350
13884.48 342
13885.59 355
13886.70 339
13887.82 370
13888.93 367
13890.04 357
13891.16 410
13892.27 394
13893.39 390
13894.50 369
13895.61 399
13896.73 413
13897.84 431
13898.95 443
13900.07 415
13901.18 379
13902.30 369
13903.41 348
13904.52 380
13905.64 359
13906.75 353
13907.87 376
13908.98 342
13910.10 339
13911.21 305
13912.32 311
13913.44 323
13914.55 279
13915.67 288
13916.78 311
13917.90 333
13919.01 338
13920.13 318
13921.24 305
13922.36 316
13923.47 281
13924.59 303
13925.70 323
13926.82 302
13927.93 285
13929.05 307
13930.16 303
13931.28 297
13932.39 305
13933.51 288
13934.62 279
13935.74 267
13936.85 285
13937.97 286
13939.08 290
13940.20 254
13941.32 275
13942.43 247
13943.55 284
13944.66 305
13945.78 293
13946.89 275
13948.01 275
13949.13 298
13950.24 281
13951.36 250
13952.47 275
13953.59 250
13954.71 245
13955.82 269
13956.94 258
13958.05 269
13959.17 294
13960.29 262
13961.40 279
13962.52 266
13963.64 283
13964.75 268
13965.87 236
13966.99 269
13968.10 256
13969.22 302
13970.34 298
13971.45 258
13972.57 284
13973.69 303
13974.80 275
13975.92 273
13977.04 246
13978.16 277
13979.27 286
13980.39 259
13981.51 265
13982.62 270
13983.74 281
13984.86 258
13985.98 291
13987.09 275
13988.21 252
13989.33 272
13990.45 263
13991.56 279
13992.68 255
13993.80 255
13994.92 274
13996.03 274
13997.15 270
13998.27 268
13999.39 263
14000.51 251
14001.62 243
14002.74 241
14003.86 257
14004.98 261
14006.10 255
14007.21 258
14008.33 269
14009.45 259
14010.57 249
14011.69 283
14012.81 268
14013.93 256
14015.04 247
14016.16 275
14017.28 244
14018.40 267
14019.52 283
14020.64 269
14021.76 263
14022.87 266
14023.99 250
14025.11 236
14026.23 261
14027.35 263
14028.47 263
14029.59 244
14030.71 241
14031.83 233
14032.95 273
14034.07 267
14035.19 276
14036.30 264
14037.42 255
14038.54 240
14039.66 270
14040.78 282
14041.90 272
14043.02 288
14044.14 253
14045.26 278
14046.38 288
14047.50 283
14048.62 297
14049.74 253
14050.86 280
14051.98 282
14053.10 267
14054.22 276
14055.34 287
14056.46 308
14057.58 291
14058.70 294
14059.82 278
14060.94 248
14062.06 263
14063.18 281
14064.30 277
14065.43 325
14066.55 288
14067.67 267
14068.79 270
14069.91 308
14071.03 282
14072.15 269
14073.27 273
14074.39 294
14075.51 318
14076.63 287
14077.75 283
14078.88 302
14080.00 313
14081.12 320
14082.24 303
14083.36 307
14084.48 303
14085.60 311
14086.72 316
14087.85 319
14088.97 345
14090.09 330
14091.21 341
14092.33 347
14093.45 329
14094.58 373
14095.70 424
14096.82 331
14097.94 364
14099.06 376
14100.19 389
14101.31 391
14102.43 379
14103.55 411
14104.67 331
14105.80 354
14106.92 348
14108.04 327
14109.16 317
14110.28 326
14111.41 316
14112.53 287
14113.65 292
14114.77 288
14115.90 305
14117.02 311
14118.14 329
14119.27 279
14120.39 293
14121.51 312
14122.63 299
14123.76 288
14124.88 279
14126.00 287
14127.13 296
14128.25 301
14129.37 300
14130.50 252
14131.62 257
14132.74 257
14133.86 294
14134.99 293
14136.11 300
14137.24 299
14138.36 278
14139.48 264
14140.61 292
14141.73 279
14142.85 287
14143.98 295
14145.10 283
14146.22 270
14147.35 292
14148.47 277
14149.60 304
14150.72 312
14151.84 293
14152.97 292
14154.09 276
14155.22 282
14156.34 232
14157.46 256
14158.59 307
14159.71 281
14160.84 252
14161.96 286
14163.09 264
14164.21 248
14165.34 275
14166.46 257
14167.58 266
14168.71 274
14169.83 265
14170.96 274
14172.08 283
14173.21 250
14174.33 321
14175.46 296
14176.58 283
14177.71 257
14178.83 277
14179.96 293
14181.08 277
14182.21 263
14183.33 266
14184.46 268
14185.59 275
14186.71 280
14187.84 261
14188.96 258
14190.09 262
14191.21 275
14192.34 268
14193.46 248
14194.59 268
14195.72 229
14196.84 244
14197.97 245
14199.09 249
14200.22 264
14201.35 250
14202.47 260
14203.60 247
14204.72 250
14205.85 253
14206.98 241
14208.10 286
14209.23 277
14210.35 246
14211.48 244
14212.61 240
14213.73 242
14214.86 250
14215.99 197
14217.11 221
14218.24 212
14219.37 236
14220.49 239
14221.62 229
14222.75 246
14223.87 212
14225.00 266
14226.13 248
14227.26 259
14228.38 257
14229.51 265
14230.64 257
14231.76 263
14232.89 277
14234.02 229
14235.15 259
14236.27 252
14237.40 268
14238.53 225
14239.66 254
14240.78 238
14241.91 229
14243.04 245
14244.17 214
14245.29 253
14246.42 256
14247.55 240
14248.68 226
14249.81 250
14250.93 229
14252.06 240
14253.19 268
14254.32 236
14255.45 230
14256.57 266
14257.70 234
14258.83 243
14259.96 239
14261.09 255
14262.22 238
14263.34 230
14264.47 226
14265.60 244
14266.73 256
14267.86 249
14268.99 283
14270.12 224
14271.24 225
14272.37 235
14273.50 240
14274.63 251
14275.76 237
14276.89 234
14278.02 229
14279.15 223
14280.28 229
14281.41 209
14282.54 233
14283.66 228
14284.79 257
14285.92 223
14287.05 202
14288.18 221
14289.31 212
14290.44 229
14291.57 206
14292.70 223
14293.83 202
14294.96 205
14296.09 231
14297.22 242
14298.35 202
14299.48 246
14300.61 214
14301.74 228
14302.87 222
14304.00 220
14305.13 230
14306.26 198
14307.39 208
14308.52 176
14309.65 202
14310.78 221
14311.91 221
14313.04 234
14314.17 210
14315.30 184
14316.43 210
14317.56 246
14318.69 210
14319.82 204
14320.96 219
14322.09 222
14323.22 229
14324.35 205
14325.48 196
14326.61 235
14327.74 241
14328.87 200
14330.00 184
14331.13 201
14332.27 216
14333.40 189
14334.53 153
14335.66 212
14336.79 205
14337.92 222
14339.05 209
14340.18 187
14341.32 207
14342.45 183
14343.58 205
14344.71 171
14345.84 195
14346.98 216
14348.11 209
14349.24 184
14350.37 179
14351.50 199
14352.63 218
14353.77 257
14354.90 220
14356.03 220
14357.16 206
14358.30 214
14359.43 210
14360.56 217
14361.69 199
14362.82 212
14363.96 205
14365.09 192
14366.22 189
14367.35 176
14368.49 202
14369.62 232
14370.75 226
14371.89 197
14373.02 210
14374.15 208
14375.28 218
14376.42 207
14377.55 176
14378.68 222
14379.82 215
14380.95 218
14382.08 190
14383.22 199
14384.35 212
14385.48 217
14386.62 223
14387.75 214
14388.88 206
14390.02 210
14391.15 212
14392.28 208
14393.42 192
14394.55 231
14395.68 205
14396.82 212
14397.95 215
14399.09 219
14400.22 216
14401.35 218
14402.49 203
14403.62 212
14404.76 218
14405.89 216
14407.02 214
14408.16 199
14409.29 215
14410.43 227
14411.56 216
14412.70 202
14413.83 205
14414.96 210
14416.10 234
14417.23 216
14418.37 223
14419.50 229
14420.64 215
14421.77 213
14422.91 190
14424.04 225
14425.18 234
14426.31 239
14427.45 224
14428.58 215
14429.72 222
14430.85 246
14431.99 245
14433.12 209
14434.26 221
14435.39 210
14436.53 226
14437.66 233
14438.80 227
14439.93 226
14441.07 239
14442.20 229
14443.34 240
14444.48 215
14445.61 232
14446.75 225
14447.88 222
14449.02 216
14450.15 235
14451.29 206
14452.43 216
14453.56 219
14454.70 229
14455.83 208
14456.97 203
14458.11 213
14459.24 207
14460.38 214
14461.52 231
14462.65 195
14463.79 214
14464.93 230
14466.06 204
14467.20 232
14468.33 210
14469.47 227
14470.61 256
14471.74 210
14472.88 224
14474.02 220
14475.16 225
14476.29 231
14477.43 207
14478.57 227
14479.70 206
14480.84 214
14481.98 231
14483.11 216
14484.25 216
14485.39 188
14486.53 219
14487.66 215
14488.80 247
14489.94 239
14491.08 222
14492.21 223
14493.35 245
14494.49 258
14495.63 227
14496.76 266
14497.90 254
14499.04 241
14500.18 238
14501.31 242
14502.45 264
14503.59 270
14504.73 268
14505.87 264
14507.01 273
14508.14 278
14509.28 278
14510.42 245
14511.56 276
14512.70 292
14513.83 263
14514.97 286
14516.11 322
14517.25 347
14518.39 337
14519.53 313
14520.67 300
14521.80 304
14522.94 315
14524.08 326
14525.22 300
14526.36 320
14527.50 306
14528.64 295
14529.78 280
14530.92 270
14532.05 232
14533.19 247
14534.33 253
14535.47 280
14536.61 219
14537.75 262
14538.89 243
14540.03 246
14541.17 241
14542.31 225
14543.45 208
14544.59 213
14545.73 222
14546.87 223
14548.01 252
14549.15 232
14550.29 232
14551.43 220
14552.57 202
14553.71 207
14554.85 229
14555.99 222
14557.13 216
14558.27 220
14559.41 233
14560.55 206
14561.69 219
14562.83 236
14563.97 230
14565.11 230
14566.25 218
14567.39 245
14568.53 261
14569.67 256
14570.81 213
14571.95 234
14573.09 210
14574.23 197
14575.37 219
14576.51 215
14577.66 228
14578.80 206
14579.94 211
14581.08 231
14582.22 222
14583.36 237
14584.50 223
14585.64 196
14586.78 211
14587.93 202
14589.07 220
14590.21 216
14591.35 199
14592.49 221
14593.63 219
14594.77 213
14595.92 232
14597.06 230
14598.20 234
14599.34 221
14600.48 217
14601.62 227
14602.77 210
14603.91 223
14605.05 200
14606.19 231
14607.33 225
14608.48 213
14609.62 240
14610.76 218
14611.90 227
14613.04 227
14614.19 222
14615.33 245
14616.47 237
14617.61 228
14618.76 236
14619.90 228
14621.04 239
14622.18 238
14623.33 230
14624.47 238
14625.61 242
14626.76 236
14627.90 228
14629.04 264
14630.18 285
14631.33 256
14632.47 246
14633.61 226
14634.76 235
14635.90 269
14637.04 255
14638.19 239
14639.33 257
14640.47 255
14641.62 233
14642.76 223
14643.90 254
14645.05 240
14646.19 204
14647.33 198
14648.48 227
14649.62 228
14650.76 218
14651.91 196
14653.05 245
14654.20 199
14655.34 224
14656.48 193
14657.63 194
14658.77 199
14659.92 189
14661.06 199
14662.20 205
14663.35 240
14664.49 189
14665.64 208
14666.78 221
14667.93 199
14669.07 215
14670.22 211
14671.36 196
14672.50 180
14673.65 205
14674.79 204
14675.94 208
14677.08 217
14678.23 184
14679.37 188
14680.52 184
14681.66 198
14682.81 214
14683.95 195
14685.10 198
14686.24 189
14687.39 214
14688.53 187
14689.68 197
14690.82 195
14691.97 218
14693.12 199
14694.26 193
14695.41 189
14696.55 195
14697.70 202
14698.84 215
14699.99 214
14701.13 180
14702.28 196
14703.43 212
14704.57 221
14705.72 208
14706.86 197
14708.01 179
14709.16 212
14710.30 175
14711.45 184
14712.59 202
14713.74 171
14714.89 172
14716.03 175
14717.18 196
14718.33 208
14719.47 204
14720.62 191
14721.77 192
14722.91 188
14724.06 196
14725.21 197
14726.35 199
14727.50 184
14728.65 174
14729.79 198
14730.94 188
14732.09 151
14733.23 167
14734.38 195
14735.53 196
14736.67 205
14737.82 198
14738.97 195
14740.12 158
14741.26 162
14742.41 200
14743.56 204
14744.71 169
14745.85 171
14747.00 208
14748.15 164
14749.30 173
14750.44 177
14751.59 158
14752.74 175
14753.89 182
14755.03 214
14756.18 195
14757.33 174
14758.48 185
14759.63 174
14760.77 199
14761.92 160
14763.07 168
14764.22 162
14765.37 169
14766.52 156
14767.66 150
14768.81 168
14769.96 195
14771.11 196
14772.26 171
14773.41 168
14774.55 175
14775.70 195
14776.85 197
14778.00 187
14779.15 158
14780.30 171
14781.45 182
14782.60 187
14783.74 161
14784.89 177
14786.04 180
14787.19 171
14788.34 167
14789.49 163
14790.64 181
14791.79 167
14792.94 165
14794.09 175
14795.24 197
14796.39 175
14797.54 177
14798.69 165
14799.83 161
14800.98 173
14802.13 190
14803.28 194
14804.43 171
14805.58 157
14806.73 170
14807.88 195
14809.03 160
14810.18 168
14811.33 157
14812.48 186
14813.63 174
14814.78 171
14815.93 181
14817.08 193
14818.23 173
14819.38 190
14820.53 189
14821.69 173
14822.84 166
14823.99 165
14825.14 169
14826.29 175
14827.44 171
14828.59 176
14829.74 209
14830.89 149
14832.04 163
14833.19 168
14834.34 184
14835.49 161
14836.65 166
14837.80 190
14838.95 189
14840.10 166
14841.25 151
14842.40 163
14843.55 165
14844.70 160
14845.85 167
14847.01 166
14848.16 159
14849.31 157
14850.46 185
14851.61 157
14852.76 168
14853.92 161
14855.07 175
14856.22 160
14857.37 158
14858.52 172
14859.67 144
14860.83 164
14861.98 187
14863.13 171
14864.28 182
14865.44 151
14866.59 163
14867.74 146
14868.89 156
14870.04 150
14871.20 176
14872.35 157
14873.50 166
14874.65 172
14875.81 159
14876.96 162
14878.11 186
14879.26 176
14880.42 174
14881.57 168
14882.72 172
14883.88 173
14885.03 142
14886.18 147
14887.33 158
14888.49 180
14889.64 162
14890.79 159
14891.95 177
14893.10 142
14894.25 158
14895.41 174
14896.56 178
14897.71 160
14898.87 179
14900.02 161
14901.17 153
14902.33 177
14903.48 147
14904.63 146
14905.79 163
14906.94 185
14908.10 160
14909.25 153
14910.40 153
14911.56 157
14912.71 153
14913.87 160
14915.02 161
14916.17 150
14917.33 151
14918.48 168
14919.64 152
14920.79 163
14921.94 163
14923.10 169
14924.25 156
14925.41 170
14926.56 145
14927.72 153
14928.87 150
14930.03 164
14931.18 180
14932.34 147
14933.49 158
14934.65 150
14935.80 163
14936.96 170
14938.11 157
14939.27 166
14940.42 172
14941.58 173
14942.73 188
14943.89 161
14945.04 159
14946.20 154
14947.35 165
14948.51 193
14949.66 182
14950.82 161
14951.97 153
14953.13 183
14954.28 149
14955.44 162
14956.60 175
14957.75 182
14958.91 171
14960.06 165
14961.22 161
14962.37 180
14963.53 164
14964.69 173
14965.84 164
14967.00 190
14968.16 168
14969.31 168
14970.47 158
14971.62 170
14972.78 159
14973.94 164
14975.09 170
14976.25 176
14977.41 158
14978.56 164
14979.72 195
14980.88 158
14982.03 162
14983.19 185
14984.35 159
14985.50 178
14986.66 163
14987.82 165
14988.97 154
14990.13 154
14991.29 160
14992.44 195
14993.60 157
14994.76 161
14995.92 153
14997.07 149
14998.23 146
14999.39 171
15000.55 152
15001.70 152
15002.86 150
15004.02 169
15005.18 169
15006.33 159
15007.49 150
15008.65 133
15009.81 176
15010.96 160
15012.12 170
15013.28 156
15014.44 159
15015.60 135
15016.75 171
15017.91 139
15019.07 163
15020.23 177
15021.39 181
15022.54 153
15023.70 137
15024.86 176
15026.02 153
15027.18 171
15028.34 168
15029.49 163
15030.65 133
15031.81 157
15032.97 161
15034.13 183
15035.29 160
15036.45 144
15037.61 176
15038.76 144
15039.92 142
15041.08 124
15042.24 167
15043.40 149
15044.56 158
15045.72 142
15046.88 169
15048.04 148
15049.20 148
15050.36 176
15051.51 167
15052.67 170
15053.83 170
15054.99 162
15056.15 160
15057.31 168
15058.47 165
15059.63 174
15060.79 154
15061.95 157
15063.11 161
15064.27 146
15065.43 137
15066.59 133
15067.75 142
15068.91 183
15070.07 160
15071.23 161
15072.39 164
15073.55 137
15074.71 141
15075.87 139
15077.03 149
15078.19 169
15079.35 155
15080.51 147
15081.67 154
15082.83 143
15083.99 165
15085.16 152
15086.32 145
15087.48 156
15088.64 153
15089.80 129
15090.96 137
15092.12 132
15093.28 153
15094.44 146
15095.60 125
15096.76 140
15097.93 148
15099.09 163
15100.25 168
15101.41 139
15102.57 107
15103.73 160
15104.89 153
15106.05 163
15107.22 144
15108.38 144
15109.54 147
15110.70 173
15111.86 156
15113.02 139
15114.19 150
15115.35 163
15116.51 169
15117.67 153
15118.83 113
15120.00 136
15121.16 165
15122.32 167
15123.48 136
15124.64 131
15125.81 129
15126.97 162
15128.13 149
15129.29 156
15130.46 141
15131.62 171
15132.78 152
15133.94 140
15135.11 142
15136.27 156
15137.43 164
15138.59 187
15139.76 157
15140.92 150
15142.08 151
15143.25 163
15144.41 148
15145.57 157
15146.73 144
15147.90 150
15149.06 171
15150.22 157
15151.39 148
15152.55 126
15153.71 157
15154.88 136
15156.04 160
15157.20 143
15158.37 142
15159.53 152
15160.69 156
15161.86 169
15163.02 142
15164.19 159
15165.35 161
15166.51 177
15167.68 146
15168.84 144
15170.00 159
15171.17 149
15172.33 155
15173.50 171
15174.66 152
15175.83 162
15176.99 166
15178.15 171
15179.32 123
15180.48 165
15181.65 161
15182.81 158
15183.98 162
15185.14 180
15186.30 169
15187.47 183
15188.63 200
15189.80 174
15190.96 168
15192.13 143
15193.29 141
15194.46 152
15195.62 157
15196.79 156
15197.95 154
15199.12 174
15200.28 157
15201.45 141
15202.61 139
15203.78 146
15204.94 152
15206.11 141
15207.27 157
15208.44 162
15209.61 187
15210.77 159
15211.94 149
15213.10 143
15214.27 163
15215.43 162
15216.60 182
15217.76 156
15218.93 160
15220.10 166
15221.26 154
15222.43 152
15223.59 171
15224.76 168
15225.93 170
15227.09 162
15228.26 151
15229.42 172
15230.59 163
15231.76 168
15232.92 174
15234.09 158
15235.26 137
15236.42 167
15237.59 175
15238.76 156
15239.92 171
15241.09 158
15242.26 170
15243.42 166
15244.59 170
15245.76 157
15246.92 176
15248.09 156
15249.26 159
15250.42 187
15251.59 156
15252.76 159
15253.93 145
15255.09 154
15256.26 170
15257.43 151
15258.60 163
15259.76 164
15260.93 146
15262.10 155
15263.26 173
15264.43 161
15265.60 154
15266.77 150
15267.94 148
15269.10 151
15270.27 159
15271.44 168
15272.61 146
15273.77 152
15274.94 135
15276.11 175
15277.28 172
15278.45 147
15279.62 163
15280.78 157
15281.95 159
15283.12 153
15284.29 174
15285.46 151
15286.62 131
15287.79 132
15288.96 141
15290.13 143
15291.30 152
15292.47 160
15293.64 135
15294.81 158
15295.97 145
15297.14 173
15298.31 173
15299.48 168
15300.65 163
15301.82 154
15302.99 136
15304.16 162
15305.33 154
15306.49 139
15307.66 132
15308.83 138
15310.00 137
15311.17 163
15312.34 154
15313.51 148
15314.68 158
15315.85 139
15317.02 144
15318.19 158
15319.36 144
15320.53 133
15321.70 146
15322.87 133
15324.04 132
15325.21 140
15326.38 145
15327.55 147
15328.72 142
15329.89 162
15331.06 149
15332.23 152
15333.40 136
15334.57 146
15335.74 161
15336.91 149
15338.08 132
15339.25 145
15340.42 144
15341.59 165
15342.76 155
15343.93 149
15345.10 142
15346.27 152
15347.44 158
15348.62 147
15349.79 152
15350.96 123
15352.13 135
15353.30 151
15354.47 157
15355.64 147
15356.81 158
15357.98 161
15359.15 136
15360.33 147
15361.50 135
15362.67 141
15363.84 190
15365.01 164
15366.18 137
15367.35 146
15368.53 152
15369.70 174
15370.87 161
15372.04 140
15373.21 142
15374.38 158
15375.56 164
15376.73 138
15377.90 168
15379.07 169
15380.24 190
15381.42 147
15382.59 173
15383.76 144
15384.93 167
15386.10 144
15387.28 154
15388.45 177
15389.62 166
15390.79 186
15391.97 149
15393.14 145
15394.31 133
15395.48 141
15396.66 194
15397.83 183
15399.00 145
15400.17 155
15401.35 172
15402.52 186
15403.69 147
15404.87 147
15406.04 134
15407.21 145
15408.39 171
15409.56 145
15410.73 168
15411.91 159
15413.08 160
15414.25 140
15415.42 143
15416.60 140
15417.77 153
15418.95 154
15420.12 150
15421.29 127
15422.47 130
15423.64 179
15424.81 149
15425.99 149
15427.16 130
15428.33 136
15429.51 153
15430.68 138
15431.86 139
15433.03 164
15434.20 153
15435.38 146
15436.55 141
15437.73 168
15438.90 145
15440.08 146
15441.25 151
15442.42 159
15443.60 142
15444.77 161
15445.95 166
15447.12 152
15448.30 171
15449.47 156
15450.65 152
15451.82 128
15453.00 148
15454.17 140
15455.35 157
15456.52 130
15457.70 144
15458.87 162
15460.05 164
15461.22 165
15462.40 156
15463.57 150
15464.75 170
15465.92 142
15467.10 164
15468.27 149
15469.45 135
15470.62 133
15471.80 146
15472.97 169
15474.15 147
15475.33 147
15476.50 155
15477.68 160
15478.85 146
15480.03 137
15481.20 140
15482.38 144
15483.56 150
15484.73 160
15485.91 153
15487.08 143
15488.26 139
15489.44 158
15490.61 161
15491.79 149
15492.97 161
15494.14 164
15495.32 163
15496.49 138
15497.67 155
15498.85 156
15500.02 157
15501.20 147
15502.38 156
15503.55 168
15504.73 154
15505.91 155
15507.08 162
15508.26 153
15509.44 147
15510.62 171
15511.79 146
15512.97 151
15514.15 173
15515.32 167
15516.50 146
15517.68 171
15518.86 161
15520.03 155
15521.21 153
15522.39 147
15523.57 160
15524.74 163
15525.92 162
15527.10 153
15528.28 142
15529.45 145
15530.63 141
15531.81 159
15532.99 164
15534.16 144
15535.34 176
15536.52 158
15537.70 169
15538.88 142
15540.06 163
15541.23 145
15542.41 147
15543.59 146
15544.77 194
15545.95 173
15547.12 152
15548.30 175
15549.48 164
15550.66 161
15551.84 155
15553.02 168
15554.20 163
15555.37 178
15556.55 165
15557.73 155
15558.91 156
15560.09 162
15561.27 177
15562.45 167
15563.63 154
15564.81 144
15565.98 199
15567.16 174
15568.34 166
15569.52 145
15570.70 159
15571.88 152
15573.06 163
15574.24 165
15575.42 162
15576.60 175
15577.78 176
15578.96 156
15580.14 152
15581.32 178
15582.50 187
15583.68 178
15584.86 163
15586.04 169
15587.22 181
15588.40 175
15589.58 168
15590.76 175
15591.94 180
15593.12 205
15594.30 165
15595.48 149
15596.66 168
15597.84 160
15599.02 180
15600.20 203
15601.38 162
15602.56 179
15603.74 208
15604.92 190
15606.10 180
15607.28 202
15608.46 194
15609.64 192
15610.82 217
15612.00 171
15613.19 203
15614.37 196
15615.55 181
15616.73 191
15617.91 205
15619.09 213
15620.27 206
15621.45 197
15622.63 186
15623.82 218
15625.00 204
15626.18 231
15627.36 198
15628.54 209
15629.72 190
15630.90 206
15632.09 203
15633.27 217
15634.45 210
15635.63 196
15636.81 219
15637.99 216
15639.18 229
15640.36 194
15641.54 218
15642.72 204
15643.90 226
15645.09 208
15646.27 219
15647.45 226
15648.63 235
15649.82 212
15651.00 200
15652.18 214
15653.36 218
15654.54 216
15655.73 232
15656.91 226
15658.09 202
15659.28 232
15660.46 214
15661.64 233
15662.82 224
15664.01 246
15665.19 228
15666.37 265
15667.55 255
15668.74 237
15669.92 250
15671.10 228
15672.29 276
15673.47 271
15674.65 259
15675.84 233
15677.02 273
15678.20 246
15679.39 233
15680.57 216
15681.75 251
15682.94 250
15684.12 251
15685.30 249
15686.49 238
15687.67 265
15688.86 266
15690.04 291
15691.22 278
15692.41 292
15693.59 232
15694.78 276
15695.96 269
15697.14 307
15698.33 291
15699.51 285
15700.70 304
15701.88 282
15703.06 313
15704.25 305
15705.43 326
15706.62 317
15707.80 296
15708.99 332
15710.17 343
15711.36 352
15712.54 374
15713.73 378
15714.91 350
15716.09 352
15717.28 397
15718.46 392
15719.65 365
15720.83 411
15722.02 414
15723.20 389
15724.39 348
15725.57 373
15726.76 389
15727.95 357
15729.13 363
15730.32 359
15731.50 335
15732.69 304
15733.87 314
15735.06 321
15736.24 323
15737.43 328
15738.61 313
15739.80 327
15740.99 335
15742.17 337
15743.36 316
15744.54 308
15745.73 335
15746.92 295
15748.10 354
15749.29 310
15750.47 352
15751.66 325
15752.85 297
15754.03 308
15755.22 327
15756.40 310
15757.59 334
15758.78 344
15759.96 316
15761.15 298
15762.34 306
15763.52 295
15764.71 298
15765.90 310
15767.08 296
15768.27 292
15769.46 293
15770.64 258
15771.83 275
15773.02 275
15774.20 283
15775.39 288
15776.58 263
15777.77 289
15778.95 284
15780.14 272
15781.33 306
15782.51 291
15783.70 290
15784.89 264
15786.08 278
15787.26 276
15788.45 278
15789.64 249
15790.83 267
15792.01 251
15793.20 221
15794.39 223
15795.58 252
15796.77 244
15797.95 250
15799.14 218
15800.33 246
15801.52 246
15802.71 245
15803.89 251
15805.08 258
15806.27 232
15807.46 233
15808.65 262
15809.84 231
15811.02 237
15812.21 233
15813.40 251
15814.59 235
15815.78 215
15816.97 221
15818.15 243
15819.34 238
15820.53 214
15821.72 207
15822.91 227
15824.10 255
15825.29 225
15826.48 216
15827.67 213
15828.85 230
15830.04 218
15831.23 237
15832.42 194
15833.61 210
15834.80 234
15835.99 206
15837.18 197
15838.37 199
15839.56 195
15840.75 220
15841.94 215
15843.13 228
15844.32 227
15845.51 209
15846.70 206
15847.89 201
15849.08 213
15850.27 217
15851.46 245
15852.65 230
15853.84 208
15855.03 185
15856.22 216
15857.41 244
15858.60 231
15859.79 219
15860.98 211
15862.17 220
15863.36 228
15864.55 200
15865.74 214
15866.93 212
15868.12 205
15869.31 238
15870.50 224
15871.69 214
15872.88 186
15874.07 180
15875.26 237
15876.45 216
15877.64 213
15878.84 218
15880.03 244
15881.22 215
15882.41 202
15883.60 193
15884.79 226
15885.98 217
15887.17 207
15888.36 237
15889.56 213
15890.75 208
15891.94 201
15893.13 212
15894.32 236
15895.51 235
15896.71 206
15897.90 244
15899.09 244
15900.28 258
15901.47 199
15902.66 213
15903.86 210
15905.05 227
15906.24 225
15907.43 243
15908.62 214
15909.82 206
15911.01 218
15912.20 194
15913.39 236
15914.58 205
15915.78 216
15916.97 199
15918.16 211
15919.35 229
15920.55 218
15921.74 209
15922.93 230
15924.12 202
15925.32 197
15926.51 202
15927.70 214
15928.90 239
15930.09 208
15931.28 247
15932.47 205
15933.67 205
15934.86 199
15936.05 218
15937.25 221
15938.44 191
15939.63 191
15940.83 181
15942.02 197
15943.21 198
15944.41 220
15945.60 174
15946.79 194
15947.99 197
15949.18 197
15950.37 186
15951.57 185
15952.76 190
15953.96 167
15955.15 173
15956.34 180
15957.54 171
15958.73 174
15959.92 170
15961.12 208
15962.31 193
15963.51 195
15964.70 174
15965.90 198
15967.09 203
15968.28 194
15969.48 181
15970.67 191
15971.87 171
15973.06 181
15974.26 170
15975.45 195
15976.65 166
15977.84 192
15979.03 170
15980.23 162
15981.42 160
15982.62 169
15983.81 183
15985.01 171
15986.20 171
15987.40 186
15988.59 147
15989.79 174
15990.98 157
15992.18 158
15993.37 197
15994.57 187
15995.77 163
15996.96 177
15998.16 180
15999.35 172
16000.55 181
16001.74 159
16002.94 172
16004.13 168
16005.33 169
16006.53 153
16007.72 151
16008.92 163
16010.11 179
16011.31 180
16012.51 143
16013.70 191
16014.90 180
16016.09 194
16017.29 169
16018.49 150
16019.68 164
16020.88 171
16022.07 179
16023.27 148
16024.47 162
16025.66 146
16026.86 174
16028.06 155
16029.25 153
16030.45 157
16031.65 176
16032.84 161
16034.04 152
16035.24 131
16036.43 131
16037.63 166
16038.83 175
16040.02 145
16041.22 154
16042.42 148
16043.62 169
16044.81 154
16046.01 148
16047.21 182
16048.40 162
16049.60 196
16050.80 156
16052.00 145
16053.19 154
16054.39 184
16055.59 157
16056.79 144
16057.99 133
16059.18 142
16060.38 148
16061.58 149
16062.78 120
16063.97 140
16065.17 143
16066.37 165
16067.57 157
16068.77 162
16069.96 177
16071.16 157
16072.36 157
16073.56 131
16074.76 153
16075.96 172
16077.15 179
16078.35 170
16079.55 182
16080.75 145
16081.95 154
16083.15 168
16084.35 145
16085.54 149
16086.74 144
16087.94 152
16089.14 186
16090.34 161
16091.54 154
16092.74 155
16093.94 141
16095.14 158
16096.33 158
16097.53 139
16098.73 148
16099.93 145
16101.13 142
16102.33 123
16103.53 140
16104.73 147
16105.93 145
16107.13 152
16108.33 162
16109.53 143
16110.73 135
16111.93 125
16113.13 134
16114.33 133
16115.53 138
16116.73 144
16117.93 160
16119.13 159
16120.33 135
16121.53 162
16122.73 137
16123.93 166
16125.13 125
16126.33 153
16127.53 121
16128.73 144
16129.93 134
16131.13 140
16132.33 133
16133.53 158
16134.73 151
16135.93 130
16137.13 137
16138.33 117
16139.53 162
16140.73 130
16141.93 129
16143.13 122
16144.34 142
16145.54 136
16146.74 142
16147.94 126
16149.14 146
16150.34 139
16151.54 143
16152.74 135
16153.94 119
16155.15 134
16156.35 149
16157.55 158
16158.75 163
16159.95 161
16161.15 140
16162.35 157
16163.56 138
16164.76 159
16165.96 134
16167.16 136
16168.36 150
16169.56 158
16170.77 178
16171.97 146
16173.17 156
16174.37 131
16175.57 161
16176.78 143
16177.98 155
16179.18 136
16180.38 148
16181.59 167
16182.79 163
16183.99 145
16185.19 131
16186.40 148
16187.60 173
16188.80 158
16190.00 143
16191.21 153
16192.41 151
16193.61 169
16194.81 172
16196.02 158
16197.22 149
16198.42 154
16199.63 178
16200.83 179
16202.03 143
16203.23 172
16204.44 170
16205.64 183
16206.84 151
16208.05 141
16209.25 148
16210.45 161
16211.66 166
16212.86 145
16214.06 152
16215.27 151
16216.47 171
16217.68 179
16218.88 153
16220.08 139
16221.29 181
16222.49 162
16223.69 173
16224.90 143
16226.10 133
16227.31 170
16228.51 157
16229.71 154
16230.92 150
16232.12 150
16233.33 156
16234.53 178
16235.74 145
16236.94 152
16238.14 150
16239.35 154
16240.55 132
16241.76 154
16242.96 183
16244.17 169
16245.37 141
16246.58 148
16247.78 169
16248.99 169
16250.19 173
16251.40 142
16252.60 127
16253.81 158
16255.01 188
16256.22 160
16257.42 182
16258.63 167
16259.83 163
16261.04 144
16262.24 147
16263.45 158
16264.65 149
16265.86 168
16267.06 164
16268.27 170
16269.47 169
16270.68 160
16271.89 172
16273.09 157
16274.30 153
16275.50 175
16276.71 173
16277.91 199
16279.12 174
16280.33 180
16281.53 161
16282.74 172
16283.94 180
16285.15 178
16286.36 175
16287.56 163
16288.77 192
16289.98 189
16291.18 203
16292.39 160
16293.59 186
16294.80 194
16296.01 179
16297.21 188
16298.42 175
16299.63 173
16300.83 165
16302.04 197
16303.25 192
16304.46 173
16305.66 172
16306.87 176
16308.08 173
16309.28 191
16310.49 169
16311.70 222
16312.90 209
16314.11 181
16315.32 192
16316.53 200
16317.73 185
16318.94 197
16320.15 160
16321.36 198
16322.56 206
16323.77 183
16324.98 179
16326.19 174
16327.39 173
16328.60 158
16329.81 181
16331.02 156
16332.23 188
16333.43 177
16334.64 172
16335.85 152
16337.06 134
16338.27 152
16339.47 141
16340.68 159
16341.89 141
16343.10 146
16344.31 164
16345.52 149
16346.72 152
16347.93 164
16349.14 136
16350.35 172
16351.56 147
16352.77 171
16353.98 144
16355.18 150
16356.39 150
16357.60 153
16358.81 144
16360.02 161
16361.23 152
16362.44 147
16363.65 156
16364.86 145
16366.07 156
16367.27 140
16368.48 142
16369.69 147
16370.90 150
16372.11 138
16373.32 141
16374.53 140
16375.74 136
16376.95 152
16378.16 143
16379.37 161
16380.58 168
16381.79 148
16383.00 140
16384.21 153
16385.42 151
16386.63 126
16387.84 137
16389.05 145
16390.26 175
16391.47 158
16392.68 140
16393.89 135
16395.10 131
16396.31 172
16397.52 171
16398.73 140
16399.94 149
16401.15 161
16402.36 160
16403.57 124
16404.78 134
16405.99 164
16407.20 143
16408.41 146
16409.62 144
16410.84 130
16412.05 153
16413.26 134
16414.47 139
16415.68 158
16416.89 158
16418.10 155
16419.31 127
16420.52 143
16421.73 131
16422.95 129
16424.16 133
16425.37 139
16426.58 126
16427.79 152
16429.00 154
16430.21 147
16431.43 144
16432.64 133
16433.85 137
16435.06 152
16436.27 137
16437.48 119
16438.70 137
16439.91 155
16441.12 157
16442.33 130
16443.54 150
16444.76 129
16445.97 172
16447.18 148
16448.39 163
16449.61 128
16450.82 132
16452.03 126
16453.24 124
16454.45 124
16455.67 117
16456.88 164
16458.09 156
16459.31 136
16460.52 121
16461.73 141
16462.94 126
16464.16 126
16465.37 124
16466.58 140
16467.79 139
16469.01 145
16470.22 135
16471.43 145
16472.65 121
16473.86 134
16475.07 139
16476.29 129
16477.50 147
16478.71 139
16479.93 152
16481.14 122
16482.35 122
16483.57 120
16484.78 139
16485.99 136
16487.21 132
16488.42 124
16489.64 115
16490.85 126
16492.06 121
16493.28 133
16494.49 134
16495.70 153
16496.92 146
16498.13 166
16499.35 179
16500.56 148
16501.77 141
16502.99 157
16504.20 128
16505.42 128
16506.63 134
16507.85 132
16509.06 121
16510.28 134
16511.49 137
16512.70 115
16513.92 117
16515.13 127
16516.35 132
16517.56 107
16518.78 146
16519.99 130
16521.21 145
16522.42 132
16523.64 137
16524.85 131
16526.07 107
16527.28 138
16528.50 139
16529.71 148
16530.93 139
16532.14 132
16533.36 122
16534.57 140
16535.79 146
16537.01 126
16538.22 134
16539.44 134
16540.65 125
16541.87 119
16543.08 126
16544.30 148
16545.52 169
16546.73 132
16547.95 143
16549.16 153
16550.38 150
16551.60 143
16552.81 129
16554.03 122
16555.24 119
16556.46 119
16557.68 138
16558.89 137
16560.11 164
16561.32 136
16562.54 153
16563.76 136
16564.97 137
16566.19 149
16567.41 134
16568.62 140
16569.84 152
16571.06 130
16572.27 130
16573.49 121
16574.71 159
16575.93 145
16577.14 130
16578.36 139
16579.58 118
16580.79 137
16582.01 139
16583.23 134
16584.44 131
16585.66 135
16586.88 126
16588.10 153
16589.31 127
16590.53 126
16591.75 138
16592.97 139
16594.18 138
16595.40 124
16596.62 129
16597.84 107
16599.06 123
16600.27 148
16601.49 136
16602.71 120
16603.93 127
16605.14 155
16606.36 135
16607.58 119
16608.80 103
16610.02 123
16611.24 136
16612.45 124
16613.67 123
16614.89 105
16616.11 124
16617.33 123
16618.55 129
16619.76 138
16620.98 115
16622.20 123
16623.42 117
16624.64 146
16625.86 134
16627.08 136
16628.30 134
16629.51 135
16630.73 107
16631.95 128
16633.17 161
16634.39 129
16635.61 117
16636.83 117
16638.05 129
16639.27 127
16640.49 138
16641.71 111
16642.92 116
16644.14 129
16645.36 131
16646.58 117
16647.80 98
16649.02 109
16650.24 113
16651.46 150
16652.68 137
16653.90 123
16655.12 128
16656.34 142
16657.56 108
16658.78 122
16660.00 145
16661.22 144
16662.44 138
16663.66 111
16664.88 122
16666.10 119
16667.32 123
16668.54 127
16669.76 129
16670.98 105
16672.20 103
16673.42 120
16674.64 126
16675.87 135
16677.09 150
16678.31 137
16679.53 130
16680.75 125
16681.97 128
16683.19 123
16684.41 105
16685.63 120
16686.85 115
16688.07 118
16689.30 118
16690.52 117
16691.74 139
16692.96 147
16694.18 104
16695.40 120
16696.62 113
16697.84 118
16699.07 124
16700.29 133
16701.51 116
16702.73 117
16703.95 118
16705.17 144
16706.40 134
16707.62 130
16708.84 118
16710.06 117
16711.28 115
16712.50 119
16713.73 108
16714.95 120
16716.17 128
16717.39 117
16718.61 139
16719.84 128
16721.06 132
16722.28 127
16723.50 141
16724.73 137
16725.95 119
16727.17 132
16728.39 141
16729.62 123
16730.84 113
16732.06 121
16733.28 140
16734.51 119
16735.73 108
16736.95 142
16738.18 130
16739.40 115
16740.62 129
16741.84 129
16743.07 120
16744.29 120
16745.51 92
16746.74 126
16747.96 112
16749.18 102
16750.41 121
16751.63 127
16752.85 113
16754.08 115
16755.30 145
16756.52 153
16757.75 114
16758.97 131
16760.20 158
16761.42 113
16762.64 144
16763.87 118
16765.09 121
16766.31 124
16767.54 124
16768.76 123
16769.99 125
16771.21 142
16772.43 128
16773.66 128
16774.88 120
16776.11 113
16777.33 125
16778.56 115
16779.78 123
16781.01 139
16782.23 112
16783.45 132
16784.68 124
16785.90 128
16787.13 124
16788.35 119
16789.58 131
16790.80 114
16792.03 125
16793.25 133
16794.48 126
16795.70 109
16796.93 139
16798.15 112
16799.38 129
16800.60 115
16801.83 114
16803.05 122
16804.28 121
16805.50 126
16806.73 108
16807.95 119
16809.18 128
16810.41 123
16811.63 141
16812.86 130
16814.08 129
16815.31 130
16816.53 119
16817.76 127
16818.99 120
16820.21 126
16821.44 112
16822.66 119
16823.89 119
16825.12 125
16826.34 124
16827.57 113
16828.79 122
16830.02 120
16831.25 120
16832.47 117
16833.70 148
16834.93 111
16836.15 144
16837.38 144
16838.61 133
16839.83 135
16841.06 130
16842.29 149
16843.51 161
16844.74 147
16845.97 140
16847.19 133
16848.42 124
16849.65 161
16850.87 148
16852.10 137
16853.33 121
16854.56 150
16855.78 140
16857.01 148
16858.24 108
16859.46 117
16860.69 145
16861.92 175
16863.15 162
16864.37 154
16865.60 149
16866.83 129
16868.06 165
16869.28 146
16870.51 185
16871.74 166
16872.97 187
16874.20 162
16875.42 198
16876.65 148
16877.88 197
16879.11 187
16880.34 193
16881.56 188
16882.79 173
16884.02 195
16885.25 168
16886.48 156
16887.71 182
16888.93 185
16890.16 202
16891.39 183
16892.62 164
16893.85 176
16895.08 148
16896.31 159
16897.53 166
16898.76 175
16899.99 153
16901.22 180
16902.45 160
16903.68 153
16904.91 181
16906.14 176
16907.37 160
16908.59 155
16909.82 180
16911.05 167
16912.28 163
16913.51 126
16914.74 160
16915.97 142
16917.20 152
16918.43 140
16919.66 162
16920.89 130
16922.12 137
16923.35 152
16924.58 162
16925.81 168
16927.04 133
16928.27 159
16929.50 163
16930.73 176
16931.96 155
16933.19 144
16934.42 160
16935.65 139
16936.88 130
16938.11 149
16939.34 160
16940.57 143
16941.80 147
16943.03 150
16944.26 147
16945.49 120
16946.72 150
16947.95 128
16949.18 130
16950.41 120
16951.64 141
16952.87 139
16954.10 170
16955.33 117
16956.57 146
16957.80 118
16959.03 129
16960.26 123
16961.49 143
16962.72 138
16963.95 126
16965.18 133
16966.41 131
16967.65 134
16968.88 121
16970.11 141
16971.34 136
16972.57 149
16973.80 135
16975.03 141
16976.27 141
16977.50 134
16978.73 148
16979.96 122
16981.19 114
16982.42 114
16983.66 166
16984.89 136
16986.12 146
16987.35 124
16988.58 153
16989.82 119
16991.05 128
16992.28 129
16993.51 142
16994.75 133
16995.98 139
16997.21 140
16998.44 144
16999.67 137
17000.91 146
17002.14 125
17003.37 142
17004.61 140
17005.84 149
17007.07 132
17008.30 130
17009.54 141
17010.77 145
17012.00 135
17013.23 134
17014.47 144
17015.70 117
17016.93 124
17018.17 116
17019.40 100
17020.63 145
17021.87 158
17023.10 124
17024.33 115
17025.57 142
17026.80 129
17028.03 122
17029.27 126
17030.50 145
17031.73 128
17032.97 131
17034.20 137
17035.44 149
17036.67 130
17037.90 147
17039.14 165
17040.37 130
17041.60 147
17042.84 110
17044.07 142
17045.31 112
17046.54 152
17047.78 125
17049.01 124
17050.24 116
17051.48 122
17052.71 110
17053.95 139
17055.18 120
17056.42 151
17057.65 146
17058.89 129
17060.12 122
17061.35 125
17062.59 110
17063.82 111
17065.06 141
17066.29 120
17067.53 138
17068.76 128
17070.00 124
17071.23 102
17072.47 127
17073.70 118
17074.94 136
17076.17 136
17077.41 119
17078.65 119
17079.88 131
17081.12 126
17082.35 118
17083.59 117
17084.82 127
17086.06 131
17087.29 119
17088.53 128
17089.77 113
17091.00 141
17092.24 120
17093.47 133
17094.71 129
17095.94 89
17097.18 113
17098.42 142
17099.65 144
17100.89 109
17102.12 122
17103.36 122
17104.60 143
17105.83 109
17107.07 103
17108.31 100
17109.54 136
17110.78 108
17112.02 108
17113.25 116
17114.49 118
17115.73 114
17116.96 142
17118.20 115
17119.44 101
17120.67 115
17121.91 113
17123.15 121
17124.38 96
17125.62 109
17126.86 107
17128.10 136
17129.33 114
17130.57 95
17131.81 122
17133.04 117
17134.28 135
17135.52 120
17136.76 99
17137.99 116
17139.23 133
17140.47 120
17141.71 131
17142.94 95
17144.18 104
17145.42 113
17146.66 158
17147.90 112
17149.13 102
17150.37 141
17151.61 136
17152.85 112
17154.08 107
17155.32 114
17156.56 123
17157.80 139
17159.04 98
17160.28 107
17161.51 132
17162.75 138
17163.99 127
17165.23 135
17166.47 95
17167.71 108
17168.95 115
17170.18 118
17171.42 129
17172.66 127
17173.90 104
17175.14 119
17176.38 113
17177.62 115
17178.86 106
17180.09 114
17181.33 133
17182.57 112
17183.81 143
17185.05 100
17186.29 117
17187.53 110
17188.77 116
17190.01 110
17191.25 108
17192.49 121
17193.73 109
17194.97 120
17196.21 105
17197.45 123
17198.69 83
17199.92 107
17201.16 109
17202.40 100
17203.64 109
17204.88 134
17206.12 125
17207.36 127
17208.60 108
17209.84 124
17211.08 140
17212.32 94
17213.56 106
17214.81 85
17216.05 91
17217.29 109
17218.53 135
17219.77 119
17221.01 102
17222.25 128
17223.49 137
17224.73 123
17225.97 99
17227.21 124
17228.45 124
17229.69 112
17230.93 101
17232.17 103
17233.41 119
17234.66 132
17235.90 98
17237.14 102
17238.38 101
17239.62 107
17240.86 108
17242.10 115
17243.34 94
17244.58 95
17245.83 105
17247.07 109
17248.31 115
17249.55 89
17250.79 91
17252.03 110
17253.28 129
17254.52 102
17255.76 109
17257.00 109
17258.24 118
17259.48 121
17260.73 99
17261.97 111
17263.21 108
17264.45 110
17265.69 121
17266.94 135
17268.18 110
17269.42 96
17270.66 104
17271.91 103
17273.15 108
17274.39 110
17275.63 98
17276.88 132
17278.12 133
17279.36 121
17280.60 106
17281.85 115
17283.09 103
17284.33 105
17285.57 105
17286.82 98
17288.06 104
17289.30 109
17290.55 112
17291.79 116
17293.03 114
17294.28 125
17295.52 141
17296.76 110
17298.01 116
17299.25 112
17300.49 120
17301.74 94
17302.98 115
17304.22 103
17305.47 119
17306.71 105
17307.95 104
17309.20 99
17310.44 106
17311.68 113
17312.93 109
17314.17 106
17315.42 88
17316.66 109
17317.90 124
17319.15 108
17320.39 103
17321.64 114
17322.88 91
17324.12 103
17325.37 121
17326.61 117
17327.86 118
17329.10 88
17330.35 108
17331.59 105
17332.83 102
17334.08 114
17335.32 119
17336.57 103
17337.81 100
17339.06 118
17340.30 110
17341.55 109
17342.79 107
17344.04 96
17345.28 113
17346.53 129
17347.77 98
17349.02 97
17350.26 111
17351.51 101
17352.75 111
17354.00 111
17355.24 109
17356.49 102
17357.73 113
17358.98 96
17360.23 102
17361.47 110
17362.72 103
17363.96 111
17365.21 108
17366.45 84
17367.70 98
17368.95 130
17370.19 101
17371.44 86
17372.68 105
17373.93 115
17375.18 114
17376.42 112
17377.67 114
17378.91 113
17380.16 109
17381.41 119
17382.65 105
17383.90 91
17385.15 116
17386.39 122
17387.64 91
17388.89 106
17390.13 108
17391.38 124
17392.63 114
17393.87 125
17395.12 113
17396.37 126
17397.61 112
17398.86 107
17400.11 90
17401.35 107
17402.60 101
17403.85 124
17405.09 116
17406.34 116
17407.59 117
17408.84 122
17410.08 99
17411.33 88
17412.58 103
17413.83 101
17415.07 108
17416.32 108
17417.57 103
17418.82 116
17420.06 110
17421.31 117
17422.56 119
17423.81 91
17425.05 109
17426.30 111
17427.55 104
17428.80 104
17430.05 131
17431.29 94
17432.54 102
17433.79 128
17435.04 95
17436.29 103
17437.54 90
17438.78 119
17440.03 109
17441.28 128
17442.53 126
17443.78 105
17445.03 100
17446.27 100
17447.52 106
17448.77 117
17450.02 92
17451.27 104
17452.52 116
17453.77 110
17455.02 112
17456.27 110
17457.51 123
17458.76 104
17460.01 115
17461.26 110
17462.51 109
17463.76 107
17465.01 107
17466.26 114
17467.51 117
17468.76 102
17470.01 125
17471.26 102
17472.51 103
17473.76 100
17475.01 99
17476.26 108
17477.50 108
17478.75 94
17480.00 113
17481.25 119
17482.50 100
17483.75 99
17485.00 112
17486.25 112
17487.50 121
17488.75 130
17490.00 107
17491.25 110
17492.51 142
17493.76 114
17495.01 99
17496.26 100
17497.51 99
17498.76 113
17500.01 103
17501.26 87
17502.51 87
17503.76 92
17505.01 107
17506.26 100
17507.51 98
17508.76 106
17510.01 99
17511.26 108
17512.52 110
17513.77 116
17515.02 113
17516.27 116
17517.52 109
17518.77 110
17520.02 96
17521.27 110
17522.53 114
17523.78 122
17525.03 111
17526.28 110
17527.53 98
17528.78 96
17530.03 89
17531.29 99
17532.54 113
17533.79 102
17535.04 112
17536.29 118
17537.55 107
17538.80 126
17540.05 127
17541.30 104
17542.55 103
17543.81 125
17545.06 114
17546.31 117
17547.56 104
17548.81 102
17550.07 99
17551.32 112
17552.57 119
17553.82 105
17555.08 127
17556.33 120
17557.58 117
17558.83 95
17560.09 96
17561.34 105
17562.59 111
17563.85 116
17565.10 110
17566.35 119
17567.60 108
17568.86 129
17570.11 130
17571.36 94
17572.62 95
17573.87 105
17575.12 121
17576.38 120
17577.63 103
17578.88 109
17580.14 123
17581.39 119
17582.64 116
17583.90 109
17585.15 106
17586.40 101
17587.66 109
17588.91 82
17590.17 103
17591.42 112
17592.67 119
17593.93 126
17595.18 118
17596.43 118
17597.69 104
17598.94 99
17600.20 96
17601.45 113
17602.71 104
17603.96 102
17605.21 118
17606.47 136
17607.72 110
17608.98 115
17610.23 129
17611.49 129
17612.74 111
17614.00 113
17615.25 92
17616.50 107
17617.76 101
17619.01 109
17620.27 119
17621.52 121
17622.78 124
17624.03 123
17625.29 117
17626.54 123
17627.80 126
17629.05 90
17630.31 108
17631.56 86
17632.82 112
17634.08 113
17635.33 117
17636.59 86
17637.84 89
17639.10 114
17640.35 114
17641.61 118
17642.86 124
17644.12 121
17645.38 100
17646.63 111
17647.89 96
17649.14 105
17650.40 106
17651.66 117
17652.91 95
17654.17 98
17655.42 99
17656.68 104
17657.94 133
17659.19 123
17660.45 87
17661.70 105
17662.96 136
17664.22 89
17665.47 98
17666.73 90
17667.99 103
17669.24 109
17670.50 102
17671.76 93
17673.01 94
17674.27 108
17675.53 98
17676.78 103
17678.04 95
17679.30 108
17680.56 136
17681.81 122
17683.07 99
17684.33 109
17685.58 95
17686.84 95
17688.10 110
17689.36 130
17690.61 104
17691.87 82
17693.13 92
17694.39 93
17695.64 121
17696.90 114
17698.16 110
17699.42 112
17700.67 129
17701.93 105
17703.19 97
17704.45 84
17705.70 106
17706.96 111
17708.22 107
17709.48 111
17710.74 95
17711.99 102
17713.25 111
17714.51 99
17715.77 96
17717.03 115
17718.29 119
17719.54 127
17720.80 83
17722.06 108
17723.32 101
17724.58 103
17725.84 114
17727.10 112
17728.35 119
17729.61 115
17730.87 107
17732.13 109
17733.39 82
17734.65 87
17735.91 104
17737.17 122
17738.43 112
17739.69 116
17740.94 119
17742.20 102
17743.46 98
17744.72 107
17745.98 105
17747.24 101
17748.50 103
17749.76 99
17751.02 99
17752.28 102
17753.54 131
17754.80 123
17756.06 101
17757.32 97
17758.58 106
17759.84 122
17761.10 113
17762.36 107
17763.62 88
17764.88 98
17766.14 100
17767.40 98
17768.66 101
17769.92 90
17771.18 99
17772.44 96
17773.70 116
17774.96 94
17776.22 104
17777.48 100
17778.74 104
17780.00 110
17781.26 109
17782.52 105
17783.78 103
17785.04 114
17786.30 96
17787.57 77
17788.83 94
17790.09 102
17791.35 101
17792.61 102
17793.87 113
17795.13 108
17796.39 89
17797.65 99
17798.91 91
17800.18 115
17801.44 112
17802.70 126
17803.96 120
17805.22 108
17806.48 115
17807.74 107
17809.01 107
17810.27 118
17811.53 117
17812.79 113
17814.05 93
17815.31 107
17816.58 107
17817.84 98
17819.10 98
17820.36 95
17821.62 120
17822.89 118
17824.15 98
17825.41 115
17826.67 109
17827.94 91
17829.20 99
17830.46 89
17831.72 97
17832.98 103
17834.25 97
17835.51 114
17836.77 80
17838.04 83
17839.30 125
17840.56 134
17841.82 93
17843.09 115
17844.35 125
17845.61 116
17846.87 91
17848.14 106
17849.40 109
17850.66 110
17851.93 114
17853.19 100
17854.45 91
17855.72 87
17856.98 97
17858.24 81
17859.51 95
17860.77 82
17862.03 90
17863.30 104
17864.56 107
17865.82 90
17867.09 103
17868.35 99
17869.62 97
17870.88 91
17872.14 87
17873.41 104
17874.67 118
17875.93 96
17877.20 87
17878.46 105
17879.73 103
17880.99 85
17882.26 85
17883.52 93
17884.78 101
17886.05 99
17887.31 111
17888.58 70
17889.84 85
17891.11 126
17892.37 122
17893.63 114
17894.90 104
17896.16 99
17897.43 112
17898.69 118
17899.96 102
17901.22 86
17902.49 103
17903.75 107
17905.02 102
17906.28 86
17907.55 92
17908.81 97
17910.08 111
17911.34 89
17912.61 101
17913.87 110
17915.14 125
17916.41 106
17917.67 101
17918.94 114
17920.20 123
17921.47 105
17922.73 124
17924.00 94
17925.26 83
17926.53 112
17927.80 94
17929.06 89
17930.33 87
17931.59 93
17932.86 89
17934.13 102
17935.39 87
17936.66 105
17937.92 90
17939.19 99
17940.46 94
17941.72 105
17942.99 116
17944.26 96
17945.52 89
17946.79 115
17948.06 98
17949.32 91
17950.59 103
17951.85 94
17953.12 87
17954.39 78
17955.66 89
17956.92 89
17958.19 93
17959.46 117
17960.72 95
17961.99 104
17963.26 89
17964.52 110
17965.79 109
17967.06 105
17968.33 79
17969.59 95
17970.86 85
17972.13 84
17973.40 103
17974.66 97
17975.93 104
17977.20 96
17978.47 75
17979.73 106
17981.00 91
17982.27 92
17983.54 87
17984.80 102
17986.07 96
17987.34 89
17988.61 110
17989.88 102
17991.14 78
17992.41 80
17993.68 113
17994.95 126
17996.22 102
17997.48 97
17998.75 87
18000.02 109
18001.29 95
18002.56 86
18003.83 97
18005.10 90
18006.36 104
18007.63 81
18008.90 86
18010.17 101
18011.44 98
18012.71 112
18013.98 102
18015.25 87
18016.51 84
18017.78 100
18019.05 106
18020.32 90
18021.59 93
18022.86 105
18024.13 101
18025.40 77
18026.67 100
18027.94 95
18029.21 99
18030.48 100
18031.75 109
18033.01 103
18034.28 104
18035.55 98
18036.82 98
18038.09 102
18039.36 103
18040.63 106
18041.90 112
18043.17 83
18044.44 100
18045.71 96
18046.98 111
18048.25 102
18049.52 79
18050.79 101
18052.06 86
18053.33 101
18054.60 99
18055.87 97
18057.14 124
18058.42 117
18059.69 114
18060.96 121
18062.23 81
18063.50 113
18064.77 93
18066.04 110
18067.31 89
18068.58 95
18069.85 105
18071.12 120
18072.39 120
18073.66 100
18074.93 97
18076.21 93
18077.48 97
18078.75 102
18080.02 95
18081.29 97
18082.56 95
18083.83 124
18085.10 104
18086.38 98
18087.65 84
18088.92 102
18090.19 111
18091.46 100
18092.73 96
18094.01 104
18095.28 124
18096.55 103
18097.82 110
18099.09 78
18100.36 104
18101.64 110
18102.91 104
18104.18 90
18105.45 97
18106.73 111
18108.00 115
18109.27 111
18110.54 93
18111.81 82
18113.09 102
18114.36 114
18115.63 92
18116.90 92
18118.18 113
18119.45 118
18120.72 83
18121.99 78
18123.27 87
18124.54 113
18125.81 121
18127.09 92
18128.36 92
18129.63 96
18130.90 110
18132.18 124
18133.45 89
18134.72 76
18136.00 113
18137.27 95
18138.54 102
18139.82 80
18141.09 82
18142.36 87
18143.64 102
18144.91 99
18146.18 84
18147.46 77
18148.73 105
18150.00 106
18151.28 85
18152.55 82
18153.83 97
18155.10 103
18156.37 99
18157.65 97
18158.92 95
18160.20 99
18161.47 95
18162.74 95
18164.02 86
18165.29 98
18166.57 106
18167.84 83
18169.12 74
18170.39 109
18171.66 96
18172.94 103
18174.21 95
18175.49 84
18176.76 95
18178.04 90
18179.31 96
18180.59 96
18181.86 76
18183.14 96
18184.41 104
18185.69 92
18186.96 82
18188.24 73
18189.51 82
18190.79 82
18192.06 83
18193.34 104
18194.61 81
18195.89 96
18197.16 90
18198.44 102
18199.71 82
18200.99 98
18202.26 94
18203.54 99
18204.81 95
18206.09 110
18207.37 102
18208.64 112
18209.92 105
18211.19 88
18212.47 95
18213.75 115
18215.02 97
18216.30 94
18217.57 109
18218.85 115
18220.13 118
18221.40 96
18222.68 88
18223.95 95
18225.23 92
18226.51 113
18227.78 103
18229.06 120
18230.34 107
18231.61 124
18232.89 111
18234.17 87
18235.44 109
18236.72 91
18238.00 98
18239.27 81
18240.55 79
18241.83 97
18243.10 116
18244.38 107
18245.66 90
18246.94 106
18248.21 101
18249.49 89
18250.77 97
18252.04 110
18253.32 103
18254.60 96
18255.88 101
18257.15 91
18258.43 82
18259.71 89
18260.99 101
18262.26 112
18263.54 97
18264.82 104
18266.10 110
18267.37 104
18268.65 87
18269.93 99
18271.21 85
18272.49 91
18273.76 104
18275.04 96
18276.32 105
18277.60 88
18278.88 68
18280.15 104
18281.43 98
18282.71 93
18283.99 85
18285.27 117
18286.55 104
18287.83 92
18289.10 67
18290.38 89
18291.66 79
18292.94 102
18294.22 96
18295.50 95
18296.78 101
18298.06 84
18299.33 87
18300.61 89
18301.89 106
18303.17 89
18304.45 94
18305.73 85
18307.01 79
18308.29 92
18309.57 93
18310.85 99
18312.13 108
18313.41 107
18314.68 106
18315.96 95
18317.24 83
18318.52 74
18319.80 112
18321.08 91
18322.36 117
18323.64 113
18324.92 92
18326.20 99
18327.48 112
18328.76 89
18330.04 81
18331.32 91
18332.60 99
18333.88 98
18335.16 93
18336.44 94
18337.72 83
18339.00 84
18340.28 113
18341.56 98
18342.84 102
18344.12 83
18345.41 80
18346.69 91
18347.97 101
18349.25 88
18350.53 113
18351.81 100
18353.09 99
18354.37 78
18355.65 100
18356.93 94
18358.21 96
18359.49 80
18360.78 97
18362.06 120
18363.34 100
18364.62 88
18365.90 87
18367.18 85
18368.46 96
18369.74 113
18371.03 128
18372.31 87
18373.59 105
18374.87 101
18376.15 98
18377.43 96
18378.72 111
18380.00 88
18381.28 109
18382.56 103
18383.84 108
18385.12 95
18386.41 113
18387.69 85
18388.97 101
18390.25 87
18391.53 112
18392.82 77
18394.10 97
18395.38 100
18396.66 104
18397.95 85
18399.23 107
18400.51 96
18401.79 106
18403.08 104
18404.36 112
18405.64 76
18406.92 84
18408.21 105
18409.49 91
18410.77 91
18412.06 107
18413.34 89
18414.62 103
18415.90 93
18417.19 88
18418.47 87
18419.75 110
18421.04 103
18422.32 101
18423.60 101
18424.89 91
18426.17 99
18427.45 87
18428.74 103
18430.02 116
18431.30 97
18432.59 104
18433.87 108
18435.15 97
18436.44 91
18437.72 87
18439.01 103
18440.29 86
18441.57 85
18442.86 96
18444.14 100
18445.43 109
18446.71 90
18447.99 89
18449.28 118
18450.56 98
18451.85 92
18453.13 87
18454.42 94
18455.70 89
18456.98 98
18458.27 99
18459.55 88
18460.84 95
18462.12 93
18463.41 106
18464.69 81
18465.98 93
18467.26 93
18468.55 104
18469.83 118
18471.12 115
18472.40 88
18473.69 101
18474.97 104
18476.26 95
18477.54 104
18478.83 94
18480.11 95
18481.40 101
18482.68 109
18483.97 100
18485.25 92
18486.54 107
18487.82 102
18489.11 94
18490.40 102
18491.68 75
18492.97 115
18494.25 113
18495.54 99
18496.82 83
18498.11 106
18499.40 99
18500.68 129
18501.97 110
18503.25 106
18504.54 120
18505.83 128
18507.11 109
18508.40 100
18509.69 86
18510.97 95
18512.26 108
18513.54 131
18514.83 73
18516.12 79
18517.40 105
18518.69 94
18519.98 113
18521.26 100
18522.55 88
18523.84 93
18525.12 99
18526.41 113
18527.70 83
18528.99 92
18530.27 110
18531.56 97
18532.85 109
18534.13 73
18535.42 107
18536.71 92
18538.00 84
18539.28 81
18540.57 72
18541.86 86
18543.14 104
18544.43 107
18545.72 117
18547.01 105
18548.30 78
18549.58 88
18550.87 101
18552.16 91
18553.45 89
18554.73 91
18556.02 106
18557.31 90
18558.60 97
18559.89 108
18561.17 98
18562.46 104
18563.75 104
18565.04 97
18566.33 109
18567.62 107
18568.90 94
18570.19 91
18571.48 90
18572.77 97
18574.06 100
18575.35 120
18576.63 107
18577.92 97
18579.21 101
18580.50 108
18581.79 96
18583.08 109
18584.37 114
18585.66 127
18586.95 113
18588.23 109
18589.52 98
18590.81 102
18592.10 97
18593.39 94
18594.68 118
18595.97 88
18597.26 122
18598.55 114
18599.84 97
18601.13 92
18602.42 98
18603.71 95
18605.00 112
18606.29 103
18607.58 98
18608.86 109
18610.15 127
18611.44 111
18612.73 108
18614.02 106
18615.31 97
18616.60 130
18617.89 111
18619.18 105
18620.47 105
18621.76 125
18623.06 117
18624.35 99
18625.64 123
18626.93 102
18628.22 108
18629.51 107
18630.80 107
18632.09 134
18633.38 121
18634.67 126
18635.96 118
18637.25 120
18638.54 112
18639.83 95
18641.12 137
18642.41 129
18643.71 110
18645.00 116
18646.29 108
18647.58 100
18648.87 104
18650.16 92
18651.45 91
18652.74 119
18654.03 108
18655.33 105
18656.62 93
18657.91 116
18659.20 111
18660.49 92
18661.78 105
18663.07 97
18664.37 108
18665.66 94
18666.95 108
18668.24 95
18669.53 106
18670.83 114
18672.12 111
18673.41 95
18674.70 96
18675.99 94
18677.29 107
18678.58 112
18679.87 81
18681.16 81
18682.45 97
18683.75 108
18685.04 95
18686.33 97
18687.62 81
18688.92 99
18690.21 102
18691.50 81
18692.79 96
18694.09 98
18695.38 103
18696.67 108
18697.97 99
18699.26 104
18700.55 90
18701.84 89
18703.14 104
18704.43 82
18705.72 88
18707.02 114
18708.31 96
18709.60 90
18710.90 92
18712.19 86
18713.48 100
18714.78 93
18716.07 93
18717.36 107
18718.66 88
18719.95 112
18721.24 117
18722.54 99
18723.83 86
18725.13 107
18726.42 81
18727.71 105
18729.01 79
18730.30 97
18731.60 91
18732.89 74
18734.18 84
18735.48 89
18736.77 81
18738.07 85
18739.36 110
18740.66 99
18741.95 100
18743.24 88
18744.54 107
18745.83 95
18747.13 97
18748.42 100
18749.72 85
18751.01 85
18752.31 99
18753.60 100
18754.90 95
18756.19 78
18757.49 83
18758.78 98
18760.08 106
18761.37 105
18762.67 76
18763.96 94
18765.26 98
18766.55 94
18767.85 90
18769.14 89
18770.44 109
18771.73 92
18773.03 84
18774.32 92
18775.62 95
18776.91 117
18778.21 97
18779.51 100
18780.80 90
18782.10 101
18783.39 108
18784.69 88
18785.99 88
18787.28 82
18788.58 99
18789.87 109
18791.17 93
18792.47 90
18793.76 88
18795.06 84
18796.35 97
18797.65 105
18798.95 97
18800.24 87
18801.54 90
18802.84 93
18804.13 84
18805.43 92
18806.73 115
18808.02 114
18809.32 95
18810.62 84
18811.91 83
18813.21 91
18814.51 98
18815.80 93
18817.10 95
18818.40 82
18819.69 100
18820.99 86
18822.29 99
18823.59 74
18824.88 96
18826.18 94
18827.48 99
18828.78 74
18830.07 91
18831.37 89
18832.67 90
18833.97 84
18835.26 101
18836.56 94
18837.86 79
18839.16 93
18840.45 81
18841.75 100
18843.05 79
18844.35 87
18845.65 83
18846.94 87
18848.24 92
18849.54 86
18850.84 87
18852.14 87
18853.43 90
18854.73 85
18856.03 96
18857.33 80
18858.63 90
18859.93 66
18861.22 86
18862.52 94
18863.82 79
18865.12 88
18866.42 99
18867.72 87
18869.02 99
18870.32 82
18871.61 78
18872.91 94
18874.21 85
18875.51 91
18876.81 86
18878.11 88
18879.41 75
18880.71 100
18882.01 89
18883.31 98
18884.61 85
18885.90 100
18887.20 82
18888.50 89
18889.80 81
18891.10 77
18892.40 73
18893.70 105
18895.00 97
18896.30 81
18897.60 102
18898.90 100
18900.20 81
18901.50 79
18902.80 99
18904.10 89
18905.40 96
18906.70 91
18908.00 87
18909.30 72
18910.60 97
18911.90 100
18913.20 83
18914.50 103
18915.80 93
18917.10 94
18918.40 80
18919.70 100
18921.00 66
18922.30 75
18923.61 79
18924.91 81
18926.21 76
18927.51 76
18928.81 93
18930.11 96
18931.41 86
18932.71 92
18934.01 82
18935.31 105
18936.61 85
18937.92 69
18939.22 83
18940.52 80
18941.82 101
18943.12 80
18944.42 89
18945.72 92
18947.03 101
18948.33 105
18949.63 91
18950.93 97
18952.23 97
18953.53 96
18954.84 95
18956.14 107
18957.44 97
18958.74 83
18960.04 98
18961.34 111
18962.65 87
18963.95 85
18965.25 90
18966.55 91
18967.86 97
18969.16 107
18970.46 87
18971.76 93
18973.06 87
18974.37 100
18975.67 91
18976.97 87
18978.27 87
18979.58 98
18980.88 70
18982.18 73
18983.48 98
18984.79 104
18986.09 89
18987.39 85
18988.70 80
18990.00 92
18991.30 96
18992.61 102
18993.91 86
18995.21 84
18996.51 97
18997.82 90
18999.12 95
19000.42 84
19001.73 93
19003.03 96
19004.33 80
19005.64 72
19006.94 73
19008.25 80
19009.55 92
19010.85 97
19012.16 101
19013.46 91
19014.76 98
19016.07 75
19017.37 93
19018.68 94
19019.98 87
19021.28 94
19022.59 95
19023.89 98
19025.20 96
19026.50 97
19027.80 102
19029.11 68
19030.41 83
19031.72 83
19033.02 94
19034.33 89
19035.63 83
19036.94 73
19038.24 83
19039.54 95
19040.85 91
19042.15 84
19043.46 83
19044.76 104
19046.07 98
19047.37 78
19048.68 76
19049.98 85
19051.29 74
19052.59 81
19053.90 80
19055.20 93
19056.51 84
19057.81 90
19059.12 113
19060.43 80
19061.73 78
19063.04 85
19064.34 101
19065.65 95
19066.95 93
19068.26 90
19069.56 99
19070.87 96
19072.18 92
19073.48 82
19074.79 84
19076.09 87
19077.40 90
19078.71 85
19080.01 89
19081.32 97
19082.62 89
19083.93 86
19085.24 68
19086.54 73
19087.85 77
19089.16 101
19090.46 79
19091.77 74
19093.07 86
19094.38 107
19095.69 103
19096.99 97
19098.30 77
19099.61 104
19100.91 100
19102.22 81
19103.53 75
19104.84 86
19106.14 93
19107.45 83
19108.76 89
19110.06 79
19111.37 94
19112.68 102
19113.98 96
19115.29 95
19116.60 75
19117.91 90
19119.21 106
19120.52 114
19121.83 69
19123.14 71
19124.44 100
19125.75 95
19127.06 87
19128.37 91
19129.68 77
19130.98 94
19132.29 86
19133.60 80
19134.91 79
19136.21 82
19137.52 82
19138.83 103
19140.14 104
19141.45 79
19142.76 83
19144.06 73
19145.37 95
19146.68 70
19147.99 94
19149.30 93
19150.61 99
19151.91 90
19153.22 99
19154.53 65
19155.84 82
19157.15 71
19158.46 85
19159.77 70
19161.07 71
19162.38 90
19163.69 102
19165.00 116
19166.31 74
19167.62 75
19168.93 78
19170.24 102
19171.55 92
19172.86 74
19174.17 81
19175.48 95
19176.78 83
19178.09 91
19179.40 71
19180.71 89
19182.02 79
19183.33 92
19184.64 87
19185.95 53
19187.26 76
19188.57 76
19189.88 109
19191.19 83
19192.50 76
19193.81 63
19195.12 96
19196.43 76
19197.74 70
19199.05 93
19200.36 93
19201.67 79
19202.98 61
19204.29 71
19205.60 76
19206.91 108
19208.22 101
19209.53 84
19210.84 77
19212.15 74
19213.47 97
19214.78 101
19216.09 68
19217.40 82
19218.71 72
19220.02 97
19221.33 77
19222.64 79
19223.95 67
19225.26 80
19226.57 92
19227.89 70
19229.20 91
19230.51 87
19231.82 108
19233.13 88
19234.44 85
19235.75 94
19237.06 94
19238.38 89
19239.69 98
19241.00 106
19242.31 100
19243.62 92
19244.93 81
19246.25 75
19247.56 81
19248.87 77
19250.18 76
19251.49 75
19252.81 84
19254.12 101
19255.43 85
19256.74 99
19258.05 84
19259.37 82
19260.68 78
19261.99 68
19263.30 92
19264.62 87
19265.93 90
19267.24 92
19268.55 100
19269.87 78
19271.18 86
19272.49 93
19273.80 93
19275.12 81
19276.43 93
19277.74 73
19279.05 79
19280.37 86
19281.68 84
19282.99 97
19284.31 92
19285.62 82
19286.93 67
19288.25 82
19289.56 90
19290.87 92
19292.19 82
19293.50 86
19294.81 80
19296.13 92
19297.44 88
19298.75 73
19300.07 74
19301.38 74
19302.69 90
19304.01 76
19305.32 85
19306.64 86
19307.95 85
19309.26 78
19310.58 85
19311.89 75
19313.21 83
19314.52 82
19315.83 101
19317.15 78
19318.46 74
19319.78 92
19321.09 77
19322.41 91
19323.72 71
19325.03 85
19326.35 86
19327.66 85
19328.98 72
19330.29 86
19331.61 102
19332.92 82
19334.24 76
19335.55 98
19336.87 95
19338.18 85
19339.50 67
19340.81 60
19342.13 76
19343.44 90
19344.76 90
19346.07 89
19347.39 76
19348.70 65
19350.02 78
19351.33 83
19352.65 75
19353.96 81
19355.28 82
19356.59 94
19357.91 89
19359.23 89
19360.54 79
19361.86 85
19363.17 78
19364.49 85
19365.80 79
19367.12 84
19368.44 84
19369.75 85
19371.07 87
19372.38 77
19373.70 88
19375.02 104
19376.33 80
19377.65 72
19378.97 80
19380.28 113
19381.60 79
19382.91 80
19384.23 91
19385.55 83
19386.86 92
19388.18 76
19389.50 99
19390.81 75
19392.13 72
19393.45 69
19394.76 80
19396.08 82
19397.40 77
19398.72 109
19400.03 99
19401.35 91
19402.67 92
19403.98 77
19405.30 94
19406.62 87
19407.94 77
19409.25 82
19410.57 94
19411.89 76
19413.20 73
19414.52 100
19415.84 80
19417.16 84
19418.48 96
19419.79 85
19421.11 92
19422.43 73
19423.75 82
19425.06 95
19426.38 74
19427.70 72
19429.02 86
19430.34 71
19431.65 78
19432.97 73
19434.29 80
19435.61 74
19436.93 74
19438.25 80
19439.56 81
19440.88 72
19442.20 85
19443.52 80
19444.84 77
19446.16 84
19447.47 76
19448.79 92
19450.11 79
19451.43 89
19452.75 86
19454.07 83
19455.39 88
19456.71 88
19458.03 90
19459.34 89
19460.66 76
19461.98 72
19463.30 83
19464.62 90
19465.94 76
19467.26 69
19468.58 84
19469.90 61
19471.22 68
19472.54 79
19473.86 77
19475.18 73
19476.50 71
19477.82 84
19479.14 89
19480.46 82
19481.78 92
19483.10 85
19484.42 77
19485.73 76
19487.05 83
19488.37 81
19489.70 78
19491.02 81
19492.34 80
19493.66 67
19494.98 79
19496.30 81
19497.62 87
19498.94 91
19500.26 95
19501.58 100
19502.90 89
19504.22 80
19505.54 78
19506.86 70
19508.18 97
19509.50 82
19510.82 90
19512.14 76
19513.46 82
19514.78 87
19516.11 80
19517.43 87
19518.75 83
19520.07 75
19521.39 82
19522.71 86
19524.03 99
19525.35 64
19526.68 96
19528.00 95
19529.32 82
19530.64 74
19531.96 85
19533.28 95
19534.60 78
19535.93 75
19537.25 93
19538.57 82
19539.89 84
19541.21 86
19542.53 91
19543.86 70
19545.18 73
19546.50 93
19547.82 93
19549.14 71
19550.47 68
19551.79 86
19553.11 78
19554.43 72
19555.76 74
19557.08 78
19558.40 90
19559.72 75
19561.05 70
19562.37 82
19563.69 89
19565.01 86
19566.34 93
19567.66 95
19568.98 79
19570.30 69
19571.63 89
19572.95 71
19574.27 73
19575.60 83
19576.92 90
19578.24 81
19579.57 89
19580.89 82
19582.21 69
19583.54 83
19584.86 83
19586.18 75
19587.51 72
19588.83 81
19590.15 86
19591.48 80
19592.80 73
19594.12 78
19595.45 97
19596.77 89
19598.09 67
19599.42 71
19600.74 71
19602.07 93
19603.39 78
19604.71 80
19606.04 87
19607.36 91
19608.69 74
19610.01 74
19611.33 87
19612.66 85
19613.98 71
19615.31 94
19616.63 63
19617.96 92
19619.28 67
19620.60 85
19621.93 83
19623.25 80
19624.58 81
19625.90 78
19627.23 106
19628.55 75
19629.88 79
19631.20 76
19632.53 78
19633.85 96
19635.18 72
19636.50 62
19637.83 84
19639.15 104
19640.48 91
19641.80 77
19643.13 72
19644.45 77
19645.78 78
19647.10 84
19648.43 80
19649.76 75
19651.08 104
19652.41 104
19653.73 70
19655.06 80
19656.38 71
19657.71 90
19659.04 94
19660.36 106
19661.69 91
19663.01 97
19664.34 94
19665.67 84
19666.99 79
19668.32 76
19669.64 85
19670.97 92
19672.30 89
19673.62 75
19674.95 88
19676.28 99
19677.60 88
19678.93 83
19680.25 75
19681.58 95
19682.91 99
19684.23 99
19685.56 85
19686.89 84
19688.22 89
19689.54 73
19690.87 89
19692.20 80
19693.52 115
19694.85 90
19696.18 98
19697.50 84
19698.83 76
19700.16 74
19701.49 94
19702.81 85
19704.14 65
19705.47 76
19706.80 87
19708.12 83
19709.45 78
19710.78 78
19712.11 85
19713.43 85
19714.76 86
19716.09 81
19717.42 85
19718.74 76
19720.07 92
19721.40 95
19722.73 76
19724.06 78
19725.38 79
19726.71 92
19728.04 65
19729.37 59
19730.70 80
19732.03 85
19733.35 88
19734.68 79
19736.01 76
19737.34 75
19738.67 83
19740.00 78
19741.32 100
19742.65 89
19743.98 77
19745.31 89
19746.64 78
19747.97 66
19749.30 81
19750.63 94
19751.96 94
19753.28 78
19754.61 89
19755.94 79
19757.27 81
19758.60 93
19759.93 79
19761.26 97
19762.59 92
19763.92 93
19765.25 105
19766.58 79
19767.91 90
19769.24 73
19770.57 70
19771.90 90
19773.22 84
19774.55 67
19775.88 78
19777.21 79
19778.54 92
19779.87 75
19781.20 82
19782.53 96
19783.86 90
19785.19 76
19786.52 83
19787.85 87
19789.18 94
19790.51 86
19791.85 81
19793.18 83
19794.51 92
19795.84 96
19797.17 86
19798.50 79
19799.83 75
19801.16 91
19802.49 98
19803.82 82
19805.15 65
19806.48 69
19807.81 72
19809.14 77
19810.47 77
19811.81 77
19813.14 77
19814.47 92
19815.80 89
19817.13 66
19818.46 72
19819.79 90
19821.12 100
19822.45 83
19823.79 72
19825.12 59
19826.45 85
19827.78 92
19829.11 83
19830.44 86
19831.78 87
19833.11 97
19834.44 84
19835.77 76
19837.10 68
19838.43 80
19839.77 93
19841.10 90
19842.43 80
19843.76 79
19845.09 92
19846.43 104
19847.76 85
19849.09 59
19850.42 83
19851.76 110
19853.09 95
19854.42 94
19855.75 86
19857.09 62
19858.42 90
19859.75 85
19861.08 75
19862.42 72
19863.75 85
19865.08 81
19866.41 92
19867.75 69
19869.08 69
19870.41 83
19871.75 77
19873.08 74
19874.41 80
19875.75 81
19877.08 81
19878.41 99
19879.75 79
19881.08 76
19882.41 82
19883.75 77
19885.08 76
19886.41 77
19887.75 80
19889.08 75
19890.41 84
19891.75 74
19893.08 72
19894.41 67
19895.75 80
19897.08 86
19898.42 88
19899.75 87
19901.08 77
19902.42 93
19903.75 72
19905.09 100
19906.42 95
19907.75 82
19909.09 90
19910.42 97
19911.76 78
19913.09 70
19914.43 82
19915.76 69
19917.10 84
19918.43 64
19919.77 81
19921.10 76
19922.43 87
19923.77 93
19925.10 78
19926.44 91
19927.77 74
19929.11 90
19930.44 90
19931.78 74
19933.11 78
19934.45 71
19935.78 86
19937.12 67
19938.45 85
19939.79 89
19941.13 92
19942.46 76
19943.80 84
19945.13 69
19946.47 83
19947.80 80
19949.14 96
19950.47 73
19951.81 76
19953.15 87
19954.48 94
19955.82 79
19957.15 80
19958.49 84
19959.83 79
19961.16 84
19962.50 70
19963.83 76
19965.17 73
19966.51 93
19967.84 90
19969.18 80
19970.51 88
19971.85 88
19973.19 91
19974.52 77
19975.86 84
19977.20 72
19978.53 77
19979.87 90
19981.21 76
19982.54 79
19983.88 85
19985.22 101
19986.55 103
19987.89 79
19989.23 93
19990.57 68
19991.90 84
19993.24 69
19994.58 92
19995.91 87
19997.25 91
19998.59 105
19999.93 106
20001.26 83
20002.60 82
20003.94 97
20005.28 100
20006.61 81
20007.95 92
20009.29 68
20010.63 98
20011.96 86
20013.30 86
20014.64 95
20015.98 94
20017.31 98
20018.65 88
20019.99 91
20021.33 109
20022.67 86
20024.01 90
20025.34 80
20026.68 70
20028.02 69
20029.36 87
20030.70 89
20032.03 96
20033.37 79
20034.71 86
20036.05 87
20037.39 86
20038.73 87
20040.07 103
20041.40 83
20042.74 78
20044.08 84
20045.42 82
20046.76 74
20048.10 86
20049.44 91
20050.78 80
20052.12 102
20053.46 75
20054.79 108
20056.13 82
20057.47 92
20058.81 84
20060.15 105
20061.49 115
20062.83 89
20064.17 105
20065.51 80
20066.85 97
20068.19 92
20069.53 77
20070.87 96
20072.21 98
20073.55 100
20074.89 85
20076.23 84
20077.57 76
20078.91 78
20080.25 94
20081.59 71
20082.93 92
20084.27 78
20085.61 83
20086.95 79
20088.29 79
20089.63 74
20090.97 66
20092.31 113
20093.65 99
20094.99 88
20096.33 70
20097.67 100
20099.01 93
20100.35 81
20101.69 92
20103.03 76
20104.38 102
20105.72 89
20107.06 74
20108.40 94
20109.74 83
20111.08 89
20112.42 90
20113.76 72
20115.10 84
20116.45 79
20117.79 91
20119.13 70
20120.47 85
20121.81 87
20123.15 72
20124.49 130
20125.84 96
20127.18 78
20128.52 84
20129.86 79
20131.20 79
20132.54 86
20133.89 94
20135.23 81
20136.57 88
20137.91 104
20139.25 95
20140.60 84
