# Supplementary material for: MALDI-TOF MS typing enables the classification of brewing yeasts of the genus Saccharomyces to major beer styles
Source: PLoS One. 2017 Aug 9;12(8):e0181694. doi: 10.1371/journal.pone.0181694 (PMC5549903; doi:10.1371/journal.pone.0181694)
Supplement: S15 File — The directory includes 90 raw files and was zipped to “.zip”; the folder has three strains with 30 spectra per strain; S1 Text explains the raw files with an example and Table 1 represents the yeast strains used within the experiment. (ZIP) [file pone.0181694.s018.zip › 43-45/30667-214-OG-WB-WB-YPG-18h-E-E_2015-11-06__0_A5_1.dat]

2000.55 2709
2000.97 2980
2001.39 2974
2001.81 2780
2002.23 2828
2002.65 2651
2003.08 2480
2003.50 2477
2003.92 2328
2004.34 2460
2004.76 2339
2005.19 2403
2005.61 2368
2006.03 2223
2006.45 2236
2006.87 2245
2007.30 2308
2007.72 2351
2008.14 2398
2008.56 2452
2008.99 2359
2009.41 2396
2009.83 2505
2010.25 2368
2010.68 2554
2011.10 2549
2011.52 2279
2011.94 2227
2012.37 2281
2012.79 2168
2013.21 2151
2013.63 2224
2014.06 2293
2014.48 2223
2014.90 2302
2015.33 2160
2015.75 2242
2016.17 2182
2016.60 2223
2017.02 2205
2017.44 2256
2017.86 2526
2018.29 2446
2018.71 2437
2019.14 2299
2019.56 2443
2019.98 2564
2020.41 2476
2020.83 2343
2021.25 2400
2021.68 2262
2022.10 2433
2022.52 2363
2022.95 2333
2023.37 2360
2023.80 2399
2024.22 2415
2024.64 2332
2025.07 2178
2025.49 2038
2025.92 2419
2026.34 2259
2026.76 2162
2027.19 2234
2027.61 2178
2028.04 2293
2028.46 2292
2028.89 2279
2029.31 2193
2029.74 2360
2030.16 2303
2030.58 2246
2031.01 2259
2031.43 2310
2031.86 2274
2032.28 2303
2032.71 2332
2033.13 2202
2033.56 2301
2033.98 2640
2034.41 2453
2034.83 2357
2035.26 2412
2035.68 2447
2036.11 2514
2036.53 2373
2036.96 2348
2037.38 2375
2037.81 2447
2038.24 2316
2038.66 2296
2039.09 2274
2039.51 2440
2039.94 2338
2040.36 2258
2040.79 2433
2041.21 2264
2041.64 2009
2042.07 2169
2042.49 2276
2042.92 2263
2043.34 2228
2043.77 2177
2044.20 2294
2044.62 2399
2045.05 2199
2045.47 2274
2045.90 2282
2046.33 2515
2046.75 2371
2047.18 2501
2047.61 2447
2048.03 2314
2048.46 2419
2048.89 2261
2049.31 2432
2049.74 2545
2050.16 2369
2050.59 2461
2051.02 2403
2051.45 2279
2051.87 2235
2052.30 2280
2052.73 2331
2053.15 2314
2053.58 2394
2054.01 2332
2054.43 2287
2054.86 2348
2055.29 2334
2055.72 2475
2056.14 2311
2056.57 2265
2057.00 2195
2057.43 2288
2057.85 2234
2058.28 2438
2058.71 2461
2059.14 2524
2059.56 2339
2059.99 2192
2060.42 2376
2060.85 2405
2061.27 2372
2061.70 2310
2062.13 2296
2062.56 2451
2062.99 2427
2063.41 2412
2063.84 2495
2064.27 2718
2064.70 2844
2065.13 2933
2065.55 3233
2065.98 3253
2066.41 3395
2066.84 3441
2067.27 3216
2067.70 2859
2068.13 2831
2068.55 2939
2068.98 2637
2069.41 2533
2069.84 2485
2070.27 2435
2070.70 2334
2071.13 2396
2071.56 2186
2071.98 2294
2072.41 2206
2072.84 2196
2073.27 2213
2073.70 2382
2074.13 2203
2074.56 2199
2074.99 2306
2075.42 2329
2075.85 2269
2076.28 2261
2076.71 2392
2077.13 2259
2077.56 2125
2077.99 2247
2078.42 2407
2078.85 2261
2079.28 2302
2079.71 2303
2080.14 2361
2080.57 2409
2081.00 2499
2081.43 2379
2081.86 2323
2082.29 2256
2082.72 2251
2083.15 2397
2083.58 2324
2084.01 2308
2084.44 2377
2084.87 2349
2085.30 2448
2085.73 2359
2086.16 2417
2086.59 2412
2087.02 2229
2087.46 2148
2087.89 2304
2088.32 2248
2088.75 2298
2089.18 2414
2089.61 2348
2090.04 2301
2090.47 2175
2090.90 2242
2091.33 2180
2091.76 2200
2092.19 1954
2092.63 2192
2093.06 2040
2093.49 2139
2093.92 2259
2094.35 2261
2094.78 2189
2095.21 2093
2095.64 2100
2096.08 2127
2096.51 2113
2096.94 1921
2097.37 2133
2097.80 2238
2098.23 2332
2098.67 2068
2099.10 1995
2099.53 2163
2099.96 2088
2100.39 2042
2100.82 2159
2101.26 2161
2101.69 2040
2102.12 2014
2102.55 2141
2102.98 2122
2103.42 2126
2103.85 2141
2104.28 2139
2104.71 2274
2105.15 2318
2105.58 2303
2106.01 2218
2106.44 2299
2106.88 2433
2107.31 2408
2107.74 2181
2108.17 2338
2108.61 2305
2109.04 2537
2109.47 2362
2109.90 2332
2110.34 2238
2110.77 2253
2111.20 2265
2111.64 2187
2112.07 2099
2112.50 2168
2112.94 2234
2113.37 2248
2113.80 2160
2114.24 2250
2114.67 2322
2115.10 2160
2115.54 2154
2115.97 2149
2116.40 2186
2116.84 2228
2117.27 2198
2117.70 2056
2118.14 2019
2118.57 2038
2119.00 2316
2119.44 2260
2119.87 2162
2120.31 2051
2120.74 2136
2121.17 2253
2121.61 2315
2122.04 2184
2122.48 2172
2122.91 2145
2123.35 2149
2123.78 2156
2124.21 2242
2124.65 2263
2125.08 2226
2125.52 2064
2125.95 2349
2126.39 2261
2126.82 2138
2127.26 2294
2127.69 2155
2128.12 2195
2128.56 2509
2128.99 2539
2129.43 2553
2129.86 2445
2130.30 2449
2130.73 2756
2131.17 2591
2131.60 2447
2132.04 2405
2132.47 2509
2132.91 2494
2133.34 2234
2133.78 2360
2134.22 2209
2134.65 2457
2135.09 2261
2135.52 2203
2135.96 2192
2136.39 2198
2136.83 2165
2137.26 2315
2137.70 2186
2138.14 2162
2138.57 1979
2139.01 2138
2139.44 2032
2139.88 2058
2140.31 2210
2140.75 2109
2141.19 1974
2141.62 2042
2142.06 2079
2142.50 2102
2142.93 2094
2143.37 2004
2143.80 1933
2144.24 2033
2144.68 1922
2145.11 2129
2145.55 2276
2145.99 2197
2146.42 2174
2146.86 2140
2147.30 2188
2147.73 2258
2148.17 2272
2148.61 2316
2149.04 2427
2149.48 2409
2149.92 2420
2150.35 2640
2150.79 2675
2151.23 2704
2151.67 2563
2152.10 2445
2152.54 2521
2152.98 2451
2153.41 2196
2153.85 2285
2154.29 2165
2154.73 2241
2155.16 2284
2155.60 2315
2156.04 2240
2156.48 2210
2156.91 2182
2157.35 2121
2157.79 2196
2158.23 2292
2158.67 2272
2159.10 2281
2159.54 2300
2159.98 2479
2160.42 2361
2160.86 2328
2161.29 2397
2161.73 2534
2162.17 2329
2162.61 2264
2163.05 2265
2163.48 2309
2163.92 2133
2164.36 2205
2164.80 2187
2165.24 2105
2165.68 2201
2166.12 2280
2166.55 2237
2166.99 2222
2167.43 2311
2167.87 2279
2168.31 2312
2168.75 2292
2169.19 2445
2169.63 2429
2170.06 2442
2170.50 2276
2170.94 2440
2171.38 2414
2171.82 2447
2172.26 2716
2172.70 2700
2173.14 2705
2173.58 2863
2174.02 2997
2174.46 3096
2174.90 3122
2175.34 3187
2175.78 3189
2176.22 3148
2176.65 3028
2177.09 2960
2177.53 3053
2177.97 2833
2178.41 2808
2178.85 2741
2179.29 2848
2179.73 2853
2180.17 2654
2180.61 2525
2181.05 2614
2181.49 2484
2181.93 2394
2182.37 2324
2182.81 2434
2183.26 2419
2183.70 2188
2184.14 2137
2184.58 2252
2185.02 2189
2185.46 2272
2185.90 2294
2186.34 2379
2186.78 2313
2187.22 2224
2187.66 2287
2188.10 2427
2188.54 2544
2188.98 2507
2189.42 2447
2189.87 2316
2190.31 2371
2190.75 2381
2191.19 2563
2191.63 2531
2192.07 2516
2192.51 2441
2192.95 2225
2193.39 2368
2193.84 2414
2194.28 2573
2194.72 2480
2195.16 2628
2195.60 2586
2196.04 2611
2196.49 2470
2196.93 2803
2197.37 2686
2197.81 2880
2198.25 2851
2198.69 2641
2199.14 2568
2199.58 2415
2200.02 2321
2200.46 2337
2200.90 2486
2201.35 2372
2201.79 2337
2202.23 2305
2202.67 2329
2203.12 2310
2203.56 2363
2204.00 2430
2204.44 2248
2204.89 2359
2205.33 2553
2205.77 2472
2206.21 2420
2206.66 2469
2207.10 2655
2207.54 2486
2207.98 2558
2208.43 2700
2208.87 2448
2209.31 2559
2209.76 2525
2210.20 2403
2210.64 2326
2211.09 2430
2211.53 2299
2211.97 2281
2212.41 2571
2212.86 2549
2213.30 2482
2213.74 2294
2214.19 2373
2214.63 2204
2215.08 2327
2215.52 2319
2215.96 2545
2216.41 2397
2216.85 2232
2217.29 2246
2217.74 2301
2218.18 2142
2218.63 2216
2219.07 2123
2219.51 2033
2219.96 2033
2220.40 2241
2220.85 2095
2221.29 2130
2221.73 2230
2222.18 2260
2222.62 2222
2223.07 2272
2223.51 2392
2223.96 2456
2224.40 2412
2224.84 2540
2225.29 2463
2225.73 2519
2226.18 2591
2226.62 2752
2227.07 2665
2227.51 2557
2227.96 2613
2228.40 2651
2228.85 2560
2229.29 2489
2229.74 2459
2230.18 2649
2230.63 2554
2231.07 2270
2231.52 2697
2231.96 2708
2232.41 2594
2232.85 2675
2233.30 2600
2233.74 2557
2234.19 2444
2234.63 2586
2235.08 2671
2235.53 2540
2235.97 2386
2236.42 2416
2236.86 2473
2237.31 2248
2237.75 2192
2238.20 2380
2238.65 2155
2239.09 2201
2239.54 2262
2239.98 2161
2240.43 2307
2240.88 2220
2241.32 2121
2241.77 2093
2242.21 2248
2242.66 2245
2243.11 2090
2243.55 2064
2244.00 2089
2244.45 2128
2244.89 2146
2245.34 2071
2245.79 1998
2246.23 2034
2246.68 1992
2247.13 1914
2247.57 2022
2248.02 2210
2248.47 2052
2248.91 2030
2249.36 1965
2249.81 2074
2250.25 2113
2250.70 1961
2251.15 2115
2251.60 2130
2252.04 2154
2252.49 2133
2252.94 2180
2253.39 2117
2253.83 2187
2254.28 2162
2254.73 2102
2255.17 2178
2255.62 2071
2256.07 2099
2256.52 2114
2256.97 2212
2257.41 2179
2257.86 2165
2258.31 2252
2258.76 2093
2259.20 2017
2259.65 2023
2260.10 2246
2260.55 2273
2261.00 2185
2261.45 2137
2261.89 2222
2262.34 2541
2262.79 2343
2263.24 2393
2263.69 2312
2264.13 2278
2264.58 2434
2265.03 2302
2265.48 2281
2265.93 2166
2266.38 2346
2266.83 2313
2267.28 2073
2267.72 2229
2268.17 2408
2268.62 2224
2269.07 2370
2269.52 2498
2269.97 2535
2270.42 2632
2270.87 2493
2271.32 2761
2271.76 2906
2272.21 2920
2272.66 2760
2273.11 2755
2273.56 2418
2274.01 2512
2274.46 2569
2274.91 2645
2275.36 2573
2275.81 2443
2276.26 2330
2276.71 2362
2277.16 2353
2277.61 2233
2278.06 2183
2278.51 2219
2278.96 2214
2279.41 2294
2279.86 2134
2280.31 2237
2280.76 2265
2281.21 2291
2281.66 2294
2282.11 2331
2282.56 2251
2283.01 2226
2283.46 2214
2283.91 2232
2284.36 2014
2284.81 2171
2285.26 2338
2285.71 2252
2286.16 2215
2286.61 2362
2287.06 2671
2287.51 2611
2287.96 2852
2288.42 3201
2288.87 3210
2289.32 3528
2289.77 3981
2290.22 4250
2290.67 4501
2291.12 4528
2291.57 4495
2292.02 4521
2292.48 4376
2292.93 4265
2293.38 3942
2293.83 3841
2294.28 3655
2294.73 3325
2295.18 2963
2295.63 2754
2296.09 2618
2296.54 2544
2296.99 2458
2297.44 2345
2297.89 2236
2298.35 2330
2298.80 2224
2299.25 2086
2299.70 2091
2300.15 2079
2300.60 2242
2301.06 2113
2301.51 2213
2301.96 2273
2302.41 2010
2302.87 2129
2303.32 2098
2303.77 2100
2304.22 2112
2304.67 2105
2305.13 2142
2305.58 2054
2306.03 1966
2306.49 2070
2306.94 2315
2307.39 2404
2307.84 2486
2308.30 2513
2308.75 2553
2309.20 2577
2309.65 2485
2310.11 2611
2310.56 2650
2311.01 2668
2311.47 2584
2311.92 2583
2312.37 2645
2312.83 2510
2313.28 2370
2313.73 2438
2314.19 2318
2314.64 2324
2315.09 2333
2315.55 2455
2316.00 2352
2316.45 2289
2316.91 2325
2317.36 2364
2317.81 2527
2318.27 2536
2318.72 2506
2319.18 2486
2319.63 2491
2320.08 2652
2320.54 2611
2320.99 2593
2321.45 2510
2321.90 2444
2322.35 2441
2322.81 2531
2323.26 2512
2323.72 2541
2324.17 2603
2324.63 2753
2325.08 2855
2325.53 2741
2325.99 2887
2326.44 3316
2326.90 3140
2327.35 2988
2327.81 2935
2328.26 2735
2328.72 2771
2329.17 2757
2329.63 2412
2330.08 2544
2330.54 2414
2330.99 2576
2331.45 2251
2331.90 2321
2332.36 2276
2332.81 2287
2333.27 2202
2333.72 2250
2334.18 2232
2334.63 2205
2335.09 2234
2335.54 2213
2336.00 2165
2336.46 2357
2336.91 2213
2337.37 2225
2337.82 2228
2338.28 2198
2338.73 2236
2339.19 2125
2339.65 2222
2340.10 2160
2340.56 2113
2341.01 2130
2341.47 2232
2341.93 2275
2342.38 2287
2342.84 2036
2343.29 2085
2343.75 2152
2344.21 2107
2344.66 2240
2345.12 2181
2345.58 2250
2346.03 2298
2346.49 2246
2346.94 2359
2347.40 2440
2347.86 2340
2348.31 2288
2348.77 2423
2349.23 2182
2349.69 2117
2350.14 2204
2350.60 2481
2351.06 2317
2351.51 2263
2351.97 2178
2352.43 2206
2352.88 2153
2353.34 2034
2353.80 2024
2354.26 2168
2354.71 2284
2355.17 2129
2355.63 2187
2356.09 2233
2356.54 2176
2357.00 2135
2357.46 2219
2357.92 2232
2358.37 2195
2358.83 2225
2359.29 2133
2359.75 2178
2360.20 2404
2360.66 2283
2361.12 2295
2361.58 2362
2362.04 2374
2362.49 2348
2362.95 2162
2363.41 2344
2363.87 2320
2364.33 2115
2364.79 2207
2365.24 2263
2365.70 2237
2366.16 2239
2366.62 2069
2367.08 2188
2367.54 2360
2367.99 2332
2368.45 2114
2368.91 2141
2369.37 2139
2369.83 2257
2370.29 2229
2370.75 2312
2371.21 2195
2371.67 2239
2372.12 2318
2372.58 2312
2373.04 2377
2373.50 2468
2373.96 2350
2374.42 2626
2374.88 2741
2375.34 2560
2375.80 2518
2376.26 2729
2376.72 2712
2377.18 2647
2377.64 2524
2378.10 2516
2378.56 2571
2379.01 2392
2379.47 2495
2379.93 2236
2380.39 2257
2380.85 2294
2381.31 2248
2381.77 2317
2382.23 2248
2382.69 2195
2383.15 2101
2383.61 2162
2384.07 2182
2384.53 2153
2384.99 2210
2385.45 2178
2385.92 2102
2386.38 2168
2386.84 2175
2387.30 2099
2387.76 2356
2388.22 2334
2388.68 2227
2389.14 2267
2389.60 2218
2390.06 2209
2390.52 2441
2390.98 2463
2391.44 2392
2391.90 2493
2392.36 2402
2392.83 2315
2393.29 2173
2393.75 2226
2394.21 2346
2394.67 2207
2395.13 2304
2395.59 2358
2396.05 2181
2396.52 2169
2396.98 2333
2397.44 2211
2397.90 2176
2398.36 2161
2398.82 2151
2399.28 2140
2399.75 2053
2400.21 2011
2400.67 2164
2401.13 2021
2401.59 1900
2402.06 2027
2402.52 2052
2402.98 2094
2403.44 2243
2403.90 2099
2404.37 2099
2404.83 2107
2405.29 2141
2405.75 2125
2406.21 2140
2406.68 2086
2407.14 2128
2407.60 2250
2408.06 2022
2408.53 2178
2408.99 2106
2409.45 2116
2409.91 1988
2410.38 2130
2410.84 2036
2411.30 2031
2411.77 2068
2412.23 2150
2412.69 2139
2413.15 2010
2413.62 2002
2414.08 2001
2414.54 2096
2415.01 2204
2415.47 2177
2415.93 2270
2416.40 2233
2416.86 2354
2417.32 2389
2417.79 2408
2418.25 2288
2418.71 2210
2419.18 2362
2419.64 2330
2420.10 2230
2420.57 2358
2421.03 2265
2421.50 2220
2421.96 2352
2422.42 2216
2422.89 2079
2423.35 2221
2423.81 2155
2424.28 2239
2424.74 2100
2425.21 2084
2425.67 2137
2426.14 2205
2426.60 2150
2427.06 2160
2427.53 2131
2427.99 2262
2428.46 2041
2428.92 2019
2429.39 2137
2429.85 2178
2430.32 2153
2430.78 2040
2431.24 2036
2431.71 1999
2432.17 2143
2432.64 2153
2433.10 2158
2433.57 2079
2434.03 2105
2434.50 2156
2434.96 2231
2435.43 2098
2435.89 2222
2436.36 2303
2436.82 2139
2437.29 2262
2437.76 2123
2438.22 2083
2438.69 2318
2439.15 2139
2439.62 2213
2440.08 2251
2440.55 2309
2441.01 2319
2441.48 2244
2441.95 2220
2442.41 2253
2442.88 2382
2443.34 2238
2443.81 2268
2444.27 2235
2444.74 2222
2445.21 2264
2445.67 2131
2446.14 2169
2446.60 2097
2447.07 1979
2447.54 2135
2448.00 1991
2448.47 1862
2448.94 1997
2449.40 2114
2449.87 2149
2450.34 2073
2450.80 1989
2451.27 1983
2451.74 2120
2452.20 2197
2452.67 2113
2453.14 2168
2453.60 2063
2454.07 2072
2454.54 2162
2455.00 2101
2455.47 2196
2455.94 2106
2456.40 2105
2456.87 2062
2457.34 2011
2457.81 1971
2458.27 1930
2458.74 2007
2459.21 1995
2459.68 1912
2460.14 1937
2460.61 2002
2461.08 2088
2461.55 2017
2462.01 1798
2462.48 1999
2462.95 2166
2463.42 1980
2463.88 2102
2464.35 2052
2464.82 1971
2465.29 1978
2465.76 2039
2466.22 2105
2466.69 2036
2467.16 2021
2467.63 2184
2468.10 2045
2468.57 2036
2469.03 2165
2469.50 1890
2469.97 1826
2470.44 1933
2470.91 1969
2471.38 2105
2471.84 1954
2472.31 2101
2472.78 2143
2473.25 1924
2473.72 2018
2474.19 2120
2474.66 2086
2475.13 1988
2475.59 1983
2476.06 2041
2476.53 2043
2477.00 2073
2477.47 2206
2477.94 2162
2478.41 2120
2478.88 2094
2479.35 2035
2479.82 1999
2480.29 1838
2480.76 2118
2481.23 1975
2481.69 1956
2482.16 1864
2482.63 1974
2483.10 2073
2483.57 2026
2484.04 2018
2484.51 2011
2484.98 1993
2485.45 2059
2485.92 2041
2486.39 2269
2486.86 2102
2487.33 2217
2487.80 2179
2488.27 2267
2488.74 2288
2489.21 2154
2489.68 2248
2490.15 2122
2490.62 2143
2491.09 2182
2491.56 2139
2492.04 2283
2492.51 2208
2492.98 2270
2493.45 2206
2493.92 2247
2494.39 2166
2494.86 2108
2495.33 2219
2495.80 2176
2496.27 2197
2496.74 2152
2497.21 2084
2497.68 2258
2498.16 2258
2498.63 2129
2499.10 2140
2499.57 2181
2500.04 1937
2500.51 1936
2500.98 1907
2501.45 1955
2501.93 1895
2502.40 2023
2502.87 2035
2503.34 2034
2503.81 2027
2504.28 1973
2504.76 1973
2505.23 2026
2505.70 2042
2506.17 2078
2506.64 2067
2507.11 2050
2507.59 2108
2508.06 1971
2508.53 2067
2509.00 2075
2509.47 2212
2509.95 2237
2510.42 2136
2510.89 2127
2511.36 2396
2511.84 2317
2512.31 2617
2512.78 2560
2513.25 2525
2513.73 2421
2514.20 2514
2514.67 2623
2515.14 2520
2515.62 2482
2516.09 2246
2516.56 2228
2517.03 2350
2517.51 2249
2517.98 2194
2518.45 2158
2518.93 2255
2519.40 2262
2519.87 2375
2520.35 2194
2520.82 2279
2521.29 2159
2521.77 2225
2522.24 2128
2522.71 2020
2523.19 2097
2523.66 2002
2524.13 1915
2524.61 2046
2525.08 2200
2525.55 2046
2526.03 2150
2526.50 2116
2526.97 2101
2527.45 2204
2527.92 2198
2528.40 2168
2528.87 2180
2529.34 2183
2529.82 2161
2530.29 2067
2530.77 2149
2531.24 2246
2531.71 2098
2532.19 2112
2532.66 2159
2533.14 2315
2533.61 2175
2534.09 2158
2534.56 2205
2535.04 2203
2535.51 2151
2535.98 2254
2536.46 2200
2536.93 2130
2537.41 2078
2537.88 2108
2538.36 2162
2538.83 2219
2539.31 2237
2539.78 2252
2540.26 2334
2540.73 2367
2541.21 2299
2541.68 2224
2542.16 2414
2542.63 2407
2543.11 2381
2543.59 2319
2544.06 2188
2544.54 2159
2545.01 2303
2545.49 2237
2545.96 2171
2546.44 2314
2546.91 2389
2547.39 2216
2547.87 2482
2548.34 2456
2548.82 2505
2549.29 2578
2549.77 2567
2550.24 2651
2550.72 2436
2551.20 2440
2551.67 2362
2552.15 2461
2552.62 2470
2553.10 2221
2553.58 2172
2554.05 2236
2554.53 2276
2555.01 2220
2555.48 2187
2555.96 2265
2556.44 2148
2556.91 2205
2557.39 2254
2557.87 2112
2558.34 2136
2558.82 2059
2559.30 2120
2559.77 2139
2560.25 2211
2560.73 2106
2561.20 2027
2561.68 2217
2562.16 2244
2562.64 2051
2563.11 2106
2563.59 2215
2564.07 2071
2564.54 2222
2565.02 2168
2565.50 2213
2565.98 2053
2566.45 2052
2566.93 2090
2567.41 2044
2567.89 1985
2568.36 2054
2568.84 2094
2569.32 2074
2569.80 1899
2570.28 1822
2570.75 1957
2571.23 1878
2571.71 2044
2572.19 1921
2572.66 1922
2573.14 1949
2573.62 1883
2574.10 1903
2574.58 1860
2575.06 1980
2575.53 1739
2576.01 1868
2576.49 1997
2576.97 2015
2577.45 1841
2577.93 2029
2578.40 2019
2578.88 2007
2579.36 1953
2579.84 2016
2580.32 1972
2580.80 2022
2581.28 1862
2581.76 2084
2582.24 2028
2582.71 1946
2583.19 2024
2583.67 2086
2584.15 2160
2584.63 2008
2585.11 1898
2585.59 2035
2586.07 2087
2586.55 1960
2587.03 2026
2587.51 2121
2587.99 2125
2588.47 2060
2588.95 2061
2589.42 2186
2589.90 2146
2590.38 2080
2590.86 2108
2591.34 2051
2591.82 1965
2592.30 2091
2592.78 2160
2593.26 2031
2593.74 1903
2594.22 1931
2594.70 2021
2595.18 1839
2595.66 1926
2596.14 1927
2596.62 1877
2597.10 1856
2597.58 1889
2598.07 1902
2598.55 1739
2599.03 1842
2599.51 1906
2599.99 1829
2600.47 2018
2600.95 1882
2601.43 2021
2601.91 1999
2602.39 2095
2602.87 2018
2603.35 1874
2603.83 1853
2604.31 2006
2604.80 1924
2605.28 1883
2605.76 1903
2606.24 1908
2606.72 1898
2607.20 1996
2607.68 2006
2608.16 1953
2608.65 1885
2609.13 1922
2609.61 1976
2610.09 2019
2610.57 2009
2611.05 1980
2611.53 2009
2612.02 1930
2612.50 2005
2612.98 1948
2613.46 2038
2613.94 2036
2614.43 1964
2614.91 1932
2615.39 2066
2615.87 1967
2616.35 2072
2616.84 2163
2617.32 2059
2617.80 2052
2618.28 2035
2618.77 1993
2619.25 1862
2619.73 1975
2620.21 2123
2620.69 2118
2621.18 1941
2621.66 1930
2622.14 2049
2622.63 2085
2623.11 1970
2623.59 1939
2624.07 2050
2624.56 2135
2625.04 2125
2625.52 2101
2626.01 2032
2626.49 2113
2626.97 2069
2627.45 2078
2627.94 2167
2628.42 2183
2628.90 2222
2629.39 2170
2629.87 2308
2630.35 2202
2630.84 2253
2631.32 2331
2631.80 2427
2632.29 2345
2632.77 2365
2633.26 2348
2633.74 2229
2634.22 2150
2634.71 2146
2635.19 2198
2635.67 1932
2636.16 1911
2636.64 1864
2637.13 1901
2637.61 1983
2638.09 1967
2638.58 2102
2639.06 1942
2639.55 2005
2640.03 2085
2640.52 2007
2641.00 2065
2641.48 1968
2641.97 2027
2642.45 1940
2642.94 1916
2643.42 2013
2643.91 2000
2644.39 1837
2644.88 1902
2645.36 1926
2645.85 1795
2646.33 1929
2646.82 1915
2647.30 1929
2647.79 1958
2648.27 1941
2648.76 2017
2649.24 2013
2649.73 2015
2650.21 1995
2650.70 1966
2651.18 1931
2651.67 1946
2652.15 2020
2652.64 1985
2653.12 1923
2653.61 1934
2654.10 2146
2654.58 2201
2655.07 2087
2655.55 2132
2656.04 2303
2656.52 2110
2657.01 2032
2657.50 2151
2657.98 2094
2658.47 1946
2658.95 1996
2659.44 1962
2659.93 2015
2660.41 1938
2660.90 1989
2661.38 2045
2661.87 2083
2662.36 2076
2662.84 1904
2663.33 2095
2663.82 1993
2664.30 1958
2664.79 1954
2665.28 2012
2665.76 2100
2666.25 1916
2666.74 1946
2667.22 2002
2667.71 2010
2668.20 2016
2668.68 1987
2669.17 1929
2669.66 1991
2670.14 1913
2670.63 1960
2671.12 2068
2671.61 1987
2672.09 2033
2672.58 2264
2673.07 2293
2673.55 2226
2674.04 2466
2674.53 2426
2675.02 2554
2675.50 2444
2675.99 2506
2676.48 2296
2676.97 2377
2677.46 2514
2677.94 2250
2678.43 2226
2678.92 2096
2679.41 2194
2679.89 2101
2680.38 2021
2680.87 2107
2681.36 1973
2681.85 2057
2682.33 1943
2682.82 1986
2683.31 2137
2683.80 1940
2684.29 2021
2684.78 2003
2685.26 2082
2685.75 1979
2686.24 1836
2686.73 1908
2687.22 1899
2687.71 1749
2688.20 1861
2688.68 1899
2689.17 1777
2689.66 1922
2690.15 1862
2690.64 1777
2691.13 1899
2691.62 1878
2692.11 1868
2692.60 1836
2693.09 1902
2693.57 2002
2694.06 1922
2694.55 1884
2695.04 1954
2695.53 1879
2696.02 1756
2696.51 1806
2697.00 1901
2697.49 1887
2697.98 1930
2698.47 1913
2698.96 1966
2699.45 1888
2699.94 1864
2700.43 2053
2700.92 1842
2701.41 1927
2701.90 2150
2702.39 2042
2702.88 2142
2703.37 2050
2703.86 2069
2704.35 2000
2704.84 1933
2705.33 1863
2705.82 1992
2706.31 2141
2706.80 2074
2707.29 2026
2707.78 1868
2708.27 1989
2708.76 1869
2709.25 1728
2709.74 1685
2710.23 1810
2710.72 1848
2711.21 1851
2711.71 1911
2712.20 1828
2712.69 1914
2713.18 1945
2713.67 2013
2714.16 1879
2714.65 1905
2715.14 1889
2715.63 1783
2716.12 1927
2716.62 1993
2717.11 1975
2717.60 1935
2718.09 1755
2718.58 1668
2719.07 1791
2719.56 1911
2720.06 1994
2720.55 1919
2721.04 1940
2721.53 1786
2722.02 1920
2722.51 2143
2723.01 2134
2723.50 2100
2723.99 2115
2724.48 1950
2724.97 2081
2725.47 2077
2725.96 2102
2726.45 1943
2726.94 1829
2727.44 1928
2727.93 1932
2728.42 1851
2728.91 1915
2729.40 1975
2729.90 2082
2730.39 1988
2730.88 1890
2731.37 1929
2731.87 2152
2732.36 2167
2732.85 2048
2733.35 2059
2733.84 2168
2734.33 2251
2734.82 2094
2735.32 2016
2735.81 2065
2736.30 2168
2736.80 2122
2737.29 2125
2737.78 2044
2738.28 1995
2738.77 2103
2739.26 2191
2739.76 2067
2740.25 1937
2740.74 2003
2741.24 2086
2741.73 2108
2742.22 2103
2742.72 2036
2743.21 1982
2743.70 2020
2744.20 1853
2744.69 1808
2745.19 1791
2745.68 1907
2746.17 1924
2746.67 2002
2747.16 1910
2747.66 1892
2748.15 1989
2748.64 1875
2749.14 1886
2749.63 1882
2750.13 2106
2750.62 1915
2751.12 1919
2751.61 1976
2752.10 1901
2752.60 1908
2753.09 1932
2753.59 1952
2754.08 2059
2754.58 1987
2755.07 1845
2755.57 1951
2756.06 2067
2756.56 1916
2757.05 1910
2757.55 1901
2758.04 2055
2758.54 2050
2759.03 2018
2759.53 1937
2760.02 2074
2760.52 1990
2761.01 2092
2761.51 2165
2762.00 2046
2762.50 1992
2762.99 1982
2763.49 2062
2763.99 2122
2764.48 2273
2764.98 2102
2765.47 1993
2765.97 2170
2766.46 2092
2766.96 1966
2767.46 2065
2767.95 1983
2768.45 2016
2768.94 2144
2769.44 2020
2769.94 2055
2770.43 2192
2770.93 2179
2771.42 2070
2771.92 2025
2772.42 2056
2772.91 2048
2773.41 2127
2773.91 2240
2774.40 2326
2774.90 2265
2775.40 2357
2775.89 2427
2776.39 2553
2776.89 2568
2777.38 2566
2777.88 2740
2778.38 2919
2778.87 2624
2779.37 2534
2779.87 2485
2780.36 2192
2780.86 2044
2781.36 2138
2781.85 2151
2782.35 2062
2782.85 2179
2783.35 2138
2783.84 2060
2784.34 1945
2784.84 1956
2785.34 1906
2785.83 1853
2786.33 1873
2786.83 1993
2787.33 1789
2787.82 1901
2788.32 1767
2788.82 1752
2789.32 1969
2789.81 1909
2790.31 1819
2790.81 1830
2791.31 1852
2791.81 1782
2792.30 1691
2792.80 1860
2793.30 1872
2793.80 1872
2794.30 1944
2794.80 1981
2795.29 1972
2795.79 1895
2796.29 1864
2796.79 1897
2797.29 2010
2797.79 1940
2798.29 1928
2798.78 1930
2799.28 1962
2799.78 2036
2800.28 2123
2800.78 1945
2801.28 1929
2801.78 1874
2802.28 1785
2802.77 2043
2803.27 1952
2803.77 1762
2804.27 1775
2804.77 1962
2805.27 2090
2805.77 2114
2806.27 2113
2806.77 2049
2807.27 2134
2807.77 2132
2808.27 1961
2808.77 2025
2809.27 2159
2809.77 2202
2810.27 2216
2810.77 2156
2811.27 2105
2811.76 2095
2812.26 2084
2812.76 2075
2813.26 2217
2813.76 1940
2814.26 2025
2814.76 2103
2815.26 1925
2815.76 2004
2816.27 1986
2816.77 1892
2817.27 2006
2817.77 1892
2818.27 2157
2818.77 2047
2819.27 1922
2819.77 1857
2820.27 1884
2820.77 2126
2821.27 2058
2821.77 1939
2822.27 1947
2822.77 2117
2823.27 2205
2823.77 1917
2824.27 1946
2824.78 1814
2825.28 1855
2825.78 1903
2826.28 1963
2826.78 1960
2827.28 1887
2827.78 1971
2828.28 2043
2828.79 1898
2829.29 1963
2829.79 1902
2830.29 1941
2830.79 1933
2831.29 1840
2831.79 1951
2832.30 1836
2832.80 1966
2833.30 1963
2833.80 1781
2834.30 1745
2834.80 1812
2835.31 1882
2835.81 1982
2836.31 2102
2836.81 2015
2837.31 1932
2837.82 2001
2838.32 1831
2838.82 2036
2839.32 1985
2839.83 1986
2840.33 1859
2840.83 2012
2841.33 2047
2841.84 2066
2842.34 2083
2842.84 1950
2843.34 1955
2843.85 1963
2844.35 1999
2844.85 2136
2845.35 2140
2845.86 2033
2846.36 2111
2846.86 2142
2847.37 2053
2847.87 2084
2848.37 2303
2848.87 2279
2849.38 2196
2849.88 2281
2850.38 2324
2850.89 2344
2851.39 2151
2851.89 2209
2852.40 2122
2852.90 2182
2853.40 2109
2853.91 1964
2854.41 2091
2854.92 2135
2855.42 2133
2855.92 2226
2856.43 2148
2856.93 2074
2857.43 2180
2857.94 2100
2858.44 2139
2858.95 2090
2859.45 2066
2859.95 2031
2860.46 1858
2860.96 1713
2861.47 1844
2861.97 1732
2862.48 1794
2862.98 1805
2863.48 1919
2863.99 1826
2864.49 1899
2865.00 1890
2865.50 1690
2866.01 1727
2866.51 1728
2867.02 1724
2867.52 1791
2868.03 1880
2868.53 1864
2869.04 1899
2869.54 1921
2870.05 1956
2870.55 1890
2871.06 1956
2871.56 2114
2872.07 2040
2872.57 2186
2873.08 2058
2873.58 2126
2874.09 2055
2874.59 2199
2875.10 2233
2875.60 2311
2876.11 2304
2876.61 2275
2877.12 2053
2877.63 2059
2878.13 2224
2878.64 2132
2879.14 2118
2879.65 1994
2880.15 1944
2880.66 1859
2881.17 1980
2881.67 1907
2882.18 2045
2882.68 2051
2883.19 1990
2883.70 1950
2884.20 2110
2884.71 1962
2885.22 1956
2885.72 1996
2886.23 1962
2886.74 1979
2887.24 2111
2887.75 2112
2888.25 1998
2888.76 2086
2889.27 2105
2889.77 2120
2890.28 2059
2890.79 2086
2891.30 2082
2891.80 2092
2892.31 2054
2892.82 1967
2893.32 1924
2893.83 2104
2894.34 2108
2894.84 2329
2895.35 2299
2895.86 2294
2896.37 2398
2896.87 2454
2897.38 2283
2897.89 2219
2898.40 2519
2898.90 2343
2899.41 2224
2899.92 2284
2900.43 2142
2900.93 2112
2901.44 2211
2901.95 2290
2902.46 2257
2902.96 2276
2903.47 2286
2903.98 2301
2904.49 2291
2905.00 2298
2905.50 2507
2906.01 2477
2906.52 2404
2907.03 2516
2907.54 2427
2908.05 2327
2908.55 2277
2909.06 2152
2909.57 2184
2910.08 2111
2910.59 2123
2911.10 2177
2911.61 2069
2912.11 2221
2912.62 2101
2913.13 1971
2913.64 2021
2914.15 1868
2914.66 1926
2915.17 1984
2915.68 2048
2916.19 2070
2916.69 2055
2917.20 2022
2917.71 1987
2918.22 1958
2918.73 2014
2919.24 1975
2919.75 1964
2920.26 2012
2920.77 2040
2921.28 2045
2921.79 2005
2922.30 2142
2922.81 2000
2923.32 1925
2923.83 1909
2924.34 1854
2924.85 2016
2925.36 1939
2925.87 1931
2926.38 1985
2926.89 1948
2927.40 2102
2927.91 1883
2928.42 1908
2928.93 1979
2929.44 1908
2929.95 1922
2930.46 1870
2930.97 1820
2931.48 1869
2931.99 1755
2932.50 1835
2933.01 1956
2933.52 2000
2934.03 1893
2934.54 1860
2935.05 1918
2935.56 1855
2936.07 2008
2936.58 2040
2937.09 2012
2937.60 2039
2938.12 2091
2938.63 2111
2939.14 2044
2939.65 2179
2940.16 2135
2940.67 2200
2941.18 2318
2941.69 2166
2942.20 2098
2942.72 2061
2943.23 2065
2943.74 2083
2944.25 2141
2944.76 2086
2945.27 2165
2945.79 2078
2946.30 2131
2946.81 2262
2947.32 2102
2947.83 2084
2948.34 1988
2948.86 1914
2949.37 1842
2949.88 1958
2950.39 1879
2950.90 1872
2951.42 1863
2951.93 1772
2952.44 1877
2952.95 1723
2953.46 1717
2953.98 1712
2954.49 1802
2955.00 1749
2955.51 1695
2956.03 1747
2956.54 1897
2957.05 1877
2957.56 1891
2958.08 1883
2958.59 1942
2959.10 2006
2959.62 2019
2960.13 1957
2960.64 1911
2961.15 1938
2961.67 2034
2962.18 2142
2962.69 2104
2963.21 2082
2963.72 1941
2964.23 1892
2964.75 1908
2965.26 1870
2965.77 1863
2966.29 1934
2966.80 2039
2967.31 2001
2967.83 1960
2968.34 2056
2968.85 1932
2969.37 1899
2969.88 1859
2970.40 1938
2970.91 1869
2971.42 1796
2971.94 1855
2972.45 1917
2972.96 1867
2973.48 1853
2973.99 1817
2974.51 2002
2975.02 1963
2975.54 1963
2976.05 1999
2976.56 2100
2977.08 2074
2977.59 2126
2978.11 2040
2978.62 2047
2979.14 2050
2979.65 2138
2980.16 2210
2980.68 2096
2981.19 2085
2981.71 2027
2982.22 2076
2982.74 2186
2983.25 2271
2983.77 2310
2984.28 2156
2984.80 2112
2985.31 2354
2985.83 2433
2986.34 2430
2986.86 2519
2987.37 2512
2987.89 2696
2988.40 2572
2988.92 2654
2989.44 2483
2989.95 2389
2990.47 2452
2990.98 2417
2991.50 2305
2992.01 2253
2992.53 2410
2993.04 2536
2993.56 2476
2994.08 2575
2994.59 2590
2995.11 2539
2995.62 2532
2996.14 2623
2996.66 2776
2997.17 2752
2997.69 2766
2998.20 2764
2998.72 2871
2999.24 2735
2999.75 2820
3000.27 2848
3000.79 2810
3001.30 3191
3001.82 3308
3002.33 3589
3002.85 4295
3003.37 4865
3003.88 5194
3004.40 6260
3004.92 7163
3005.43 7669
3005.95 7917
3006.47 7829
3006.99 7595
3007.50 7172
3008.02 6592
3008.54 5938
3009.05 5304
3009.57 4577
3010.09 4024
3010.60 3415
3011.12 2839
3011.64 2766
3012.16 2674
3012.67 2724
3013.19 2632
3013.71 2458
3014.23 2615
3014.74 2630
3015.26 2581
3015.78 2659
3016.30 2673
3016.82 2650
3017.33 2561
3017.85 2505
3018.37 2410
3018.89 2537
3019.40 2535
3019.92 2481
3020.44 2601
3020.96 2513
3021.48 2559
3022.00 2567
3022.51 2455
3023.03 2526
3023.55 2616
3024.07 2776
3024.59 2610
3025.11 2791
3025.62 2649
3026.14 2547
3026.66 2535
3027.18 2468
3027.70 2477
3028.22 2343
3028.74 2208
3029.25 2240
3029.77 2283
3030.29 2322
3030.81 2338
3031.33 2378
3031.85 2243
3032.37 2320
3032.89 2417
3033.41 2342
3033.93 2226
3034.45 2378
3034.96 2300
3035.48 2326
3036.00 2167
3036.52 2303
3037.04 2445
3037.56 2334
3038.08 2183
3038.60 2176
3039.12 2115
3039.64 2087
3040.16 2163
3040.68 2164
3041.20 2060
3041.72 1893
3042.24 1954
3042.76 2102
3043.28 2106
3043.80 2206
3044.32 2159
3044.84 2022
3045.36 2177
3045.88 2018
3046.40 2139
3046.92 2102
3047.44 2111
3047.96 2166
3048.48 2103
3049.00 2243
3049.52 2163
3050.04 1884
3050.56 2069
3051.09 2012
3051.61 2090
3052.13 2104
3052.65 1979
3053.17 2016
3053.69 1944
3054.21 2023
3054.73 2106
3055.25 1971
3055.77 2010
3056.29 1998
3056.82 1953
3057.34 2082
3057.86 2019
3058.38 2141
3058.90 2168
3059.42 1978
3059.94 2081
3060.47 2031
3060.99 1978
3061.51 2172
3062.03 2143
3062.55 2088
3063.07 2034
3063.60 2137
3064.12 2102
3064.64 2228
3065.16 2352
3065.68 2193
3066.21 2192
3066.73 2105
3067.25 1958
3067.77 2095
3068.29 2234
3068.82 2170
3069.34 2148
3069.86 2157
3070.38 2181
3070.90 2172
3071.43 2099
3071.95 1982
3072.47 2092
3072.99 1949
3073.52 2082
3074.04 2079
3074.56 1930
3075.09 2138
3075.61 2264
3076.13 2183
3076.65 2294
3077.18 2301
3077.70 2362
3078.22 2449
3078.75 2657
3079.27 2657
3079.79 2859
3080.32 2858
3080.84 2730
3081.36 2928
3081.89 2847
3082.41 2615
3082.93 2812
3083.46 2797
3083.98 2746
3084.50 2847
3085.03 2675
3085.55 2564
3086.07 2691
3086.60 2511
3087.12 2429
3087.64 2306
3088.17 2366
3088.69 2275
3089.22 2209
3089.74 2311
3090.26 2360
3090.79 2388
3091.31 2244
3091.84 2295
3092.36 2421
3092.89 2454
3093.41 2521
3093.93 2507
3094.46 2677
3094.98 2659
3095.51 2606
3096.03 2691
3096.56 2629
3097.08 2908
3097.61 3055
3098.13 3025
3098.66 2927
3099.18 3188
3099.70 3458
3100.23 4094
3100.75 5232
3101.28 6180
3101.80 7117
3102.33 8613
3102.85 9644
3103.38 10400
3103.91 10664
3104.43 10900
3104.96 10509
3105.48 10151
3106.01 8981
3106.53 7880
3107.06 6485
3107.58 5464
3108.11 4778
3108.63 4337
3109.16 3609
3109.69 3383
3110.21 3178
3110.74 3144
3111.26 3186
3111.79 3296
3112.31 3149
3112.84 2986
3113.37 2893
3113.89 2884
3114.42 2907
3114.94 2987
3115.47 2933
3116.00 2889
3116.52 2762
3117.05 2579
3117.58 2550
3118.10 2461
3118.63 2611
3119.16 2602
3119.68 2481
3120.21 2509
3120.73 2647
3121.26 2631
3121.79 2690
3122.31 2648
3122.84 2612
3123.37 2800
3123.90 2827
3124.42 2712
3124.95 2633
3125.48 2613
3126.00 2364
3126.53 2299
3127.06 2239
3127.58 2418
3128.11 2309
3128.64 2073
3129.17 2139
3129.69 2149
3130.22 2189
3130.75 2213
3131.28 2278
3131.80 2147
3132.33 2403
3132.86 2230
3133.39 2294
3133.91 2396
3134.44 2385
3134.97 2240
3135.50 2274
3136.03 2204
3136.55 2138
3137.08 2033
3137.61 2219
3138.14 2201
3138.67 2074
3139.19 2077
3139.72 2121
3140.25 2246
3140.78 2068
3141.31 2093
3141.84 2123
3142.36 2190
3142.89 2256
3143.42 2123
3143.95 2071
3144.48 2095
3145.01 2144
3145.54 2228
3146.06 2181
3146.59 2319
3147.12 2409
3147.65 2394
3148.18 2477
3148.71 2522
3149.24 2522
3149.77 2526
3150.30 2510
3150.83 2512
3151.35 2425
3151.88 2737
3152.41 2615
3152.94 2427
3153.47 2446
3154.00 2472
3154.53 2573
3155.06 2480
3155.59 2479
3156.12 2509
3156.65 2403
3157.18 2335
3157.71 2446
3158.24 2486
3158.77 2508
3159.30 2485
3159.83 2425
3160.36 2598
3160.89 2393
3161.42 2462
3161.95 2334
3162.48 2380
3163.01 2271
3163.54 2117
3164.07 2137
3164.60 2272
3165.13 2194
3165.66 2069
3166.19 2038
3166.72 2015
3167.25 1972
3167.78 1975
3168.31 1947
3168.84 1997
3169.37 2101
3169.90 2054
3170.44 2090
3170.97 2135
3171.50 2147
3172.03 2216
3172.56 2221
3173.09 2224
3173.62 2329
3174.15 2484
3174.68 2477
3175.21 2566
3175.75 2624
3176.28 2553
3176.81 2574
3177.34 2489
3177.87 2296
3178.40 2058
3178.93 2115
3179.47 2152
3180.00 1974
3180.53 2035
3181.06 2130
3181.59 2052
3182.12 1980
3182.66 2179
3183.19 2035
3183.72 2013
3184.25 2049
3184.78 1982
3185.32 2006
3185.85 1965
3186.38 1966
3186.91 2070
3187.44 2189
3187.98 2095
3188.51 1983
3189.04 1978
3189.57 1961
3190.11 2026
3190.64 2119
3191.17 1984
3191.70 1959
3192.24 2059
3192.77 1885
3193.30 1848
3193.84 1961
3194.37 1998
3194.90 1956
3195.43 2125
3195.97 2091
3196.50 1977
3197.03 1969
3197.57 2063
3198.10 2119
3198.63 2100
3199.17 2093
3199.70 1967
3200.23 2062
3200.77 2139
3201.30 2175
3201.83 2311
3202.37 2234
3202.90 2116
3203.43 2066
3203.97 2104
3204.50 2145
3205.03 2106
3205.57 2001
3206.10 2043
3206.63 2064
3207.17 2098
3207.70 2140
3208.24 2156
3208.77 2197
3209.30 2279
3209.84 2397
3210.37 2686
3210.91 2727
3211.44 2657
3211.98 2793
3212.51 2925
3213.04 2837
3213.58 2606
3214.11 2495
3214.65 2341
3215.18 2235
3215.72 2232
3216.25 2244
3216.79 2021
3217.32 2009
3217.86 1908
3218.39 1893
3218.93 2071
3219.46 2233
3220.00 2161
3220.53 1981
3221.07 2204
3221.60 2274
3222.14 2325
3222.67 2273
3223.21 2471
3223.74 2608
3224.28 2550
3224.81 2685
3225.35 2771
3225.88 2811
3226.42 2635
3226.95 2662
3227.49 2604
3228.02 2530
3228.56 2446
3229.10 2609
3229.63 2468
3230.17 2623
3230.70 2427
3231.24 2456
3231.78 2600
3232.31 2574
3232.85 2529
3233.38 2423
3233.92 2444
3234.46 2560
3234.99 2487
3235.53 2569
3236.06 2439
3236.60 2563
3237.14 2568
3237.67 2590
3238.21 2608
3238.75 2747
3239.28 2511
3239.82 2622
3240.36 2601
3240.89 2461
3241.43 2554
3241.97 2611
3242.50 2512
3243.04 2525
3243.58 2631
3244.11 2656
3244.65 2512
3245.19 2590
3245.72 2593
3246.26 2421
3246.80 2470
3247.34 2590
3247.87 2627
3248.41 2642
3248.95 2653
3249.49 2631
3250.02 2826
3250.56 2693
3251.10 2388
3251.64 2478
3252.17 2648
3252.71 2513
3253.25 2379
3253.79 2574
3254.32 2495
3254.86 2500
3255.40 2654
3255.94 2427
3256.48 2399
3257.01 2596
3257.55 2708
3258.09 2848
3258.63 2812
3259.17 2906
3259.70 3244
3260.24 3450
3260.78 3691
3261.32 3975
3261.86 4318
3262.40 4957
3262.93 5217
3263.47 5488
3264.01 6071
3264.55 6307
3265.09 6786
3265.63 7126
3266.17 7330
3266.71 7351
3267.24 7644
3267.78 7235
3268.32 7168
3268.86 7081
3269.40 6739
3269.94 6057
3270.48 4934
3271.02 4532
3271.56 4290
3272.10 3592
3272.64 3386
3273.18 3292
3273.71 3082
3274.25 3039
3274.79 2909
3275.33 3003
3275.87 2946
3276.41 2747
3276.95 2862
3277.49 2807
3278.03 2811
3278.57 2994
3279.11 2878
3279.65 2890
3280.19 2924
3280.73 2836
3281.27 3068
3281.81 2882
3282.35 3072
3282.89 2995
3283.43 2857
3283.97 2994
3284.51 3098
3285.05 3332
3285.59 3267
3286.13 3317
3286.67 3153
3287.21 3356
3287.75 3144
3288.30 3133
3288.84 3059
3289.38 2942
3289.92 3141
3290.46 3129
3291.00 2838
3291.54 2894
3292.08 3045
3292.62 3157
3293.16 3180
3293.70 3138
3294.24 3454
3294.79 3697
3295.33 3768
3295.87 4093
3296.41 4388
3296.95 4271
3297.49 4232
3298.03 4113
3298.57 4377
3299.12 4030
3299.66 3852
3300.20 3638
3300.74 3248
3301.28 3224
3301.82 3305
3302.37 3124
3302.91 3195
3303.45 3260
3303.99 3357
3304.53 3382
3305.08 3180
3305.62 3255
3306.16 3228
3306.70 3185
3307.24 2776
3307.79 2815
3308.33 2899
3308.87 2876
3309.41 2811
3309.96 2701
3310.50 2541
3311.04 2832
3311.58 2760
3312.13 2796
3312.67 2676
3313.21 2787
3313.75 2793
3314.30 2898
3314.84 2961
3315.38 3189
3315.92 3105
3316.47 3024
3317.01 3143
3317.55 3122
3318.10 3139
3318.64 3113
3319.18 2912
3319.73 2616
3320.27 2695
3320.81 2518
3321.36 2490
3321.90 2446
3322.44 2323
3322.99 2351
3323.53 2456
3324.07 2423
3324.62 2375
3325.16 2344
3325.70 2424
3326.25 2300
3326.79 2189
3327.34 2343
3327.88 2331
3328.42 2261
3328.97 2217
3329.51 2243
3330.06 2225
3330.60 2242
3331.14 2427
3331.69 2585
3332.23 2698
3332.78 3132
3333.32 3344
3333.86 3220
3334.41 3632
3334.95 4187
3335.50 4144
3336.04 4304
3336.59 4533
3337.13 4673
3337.68 4491
3338.22 4187
3338.77 3893
3339.31 3738
3339.86 3446
3340.40 3068
3340.94 3032
3341.49 2914
3342.03 2736
3342.58 2526
3343.13 2321
3343.67 2259
3344.22 2180
3344.76 2265
3345.31 2274
3345.85 2243
3346.40 2209
3346.94 2282
3347.49 2312
3348.03 2354
3348.58 2515
3349.12 2569
3349.67 2427
3350.22 2357
3350.76 2413
3351.31 2349
3351.85 2272
3352.40 2481
3352.94 2415
3353.49 2308
3354.04 2317
3354.58 2242
3355.13 2318
3355.67 2377
3356.22 2292
3356.77 2123
3357.31 2279
3357.86 2278
3358.41 2264
3358.95 2275
3359.50 2305
3360.05 2261
3360.59 2089
3361.14 2259
3361.68 2302
3362.23 2195
3362.78 2015
3363.33 2037
3363.87 2023
3364.42 2107
3364.97 2172
3365.51 2132
3366.06 2160
3366.61 2346
3367.15 2223
3367.70 2073
3368.25 1974
3368.79 2080
3369.34 2042
3369.89 2060
3370.44 2133
3370.98 2077
3371.53 2138
3372.08 2208
3372.63 2184
3373.17 2203
3373.72 2179
3374.27 2214
3374.82 2047
3375.36 2041
3375.91 2057
3376.46 2138
3377.01 2194
3377.56 2051
3378.10 1962
3378.65 2019
3379.20 2035
3379.75 2071
3380.30 2074
3380.84 1838
3381.39 2020
3381.94 1871
3382.49 1921
3383.04 1954
3383.59 1868
3384.13 2122
3384.68 1957
3385.23 1942
3385.78 1861
3386.33 1980
3386.88 2112
3387.43 2028
3387.97 1908
3388.52 1969
3389.07 2095
3389.62 2128
3390.17 1915
3390.72 1903
3391.27 1923
3391.82 2051
3392.37 1989
3392.92 2001
3393.46 1918
3394.01 1933
3394.56 1892
3395.11 1908
3395.66 1822
3396.21 1890
3396.76 1954
3397.31 1888
3397.86 1857
3398.41 1905
3398.96 1906
3399.51 1858
3400.06 1830
3400.61 1935
3401.16 1824
3401.71 1953
3402.26 1910
3402.81 1790
3403.36 1753
3403.91 1801
3404.46 1779
3405.01 1870
3405.56 1849
3406.11 1878
3406.66 1786
3407.21 1921
3407.76 1862
3408.31 1775
3408.86 1805
3409.41 1705
3409.96 1866
3410.51 1914
3411.06 1984
3411.61 1943
3412.16 1955
3412.71 1998
3413.27 1966
3413.82 1981
3414.37 1791
3414.92 1919
3415.47 1870
3416.02 1911
3416.57 1945
3417.12 1880
3417.67 1865
3418.22 1758
3418.78 1867
3419.33 1849
3419.88 1974
3420.43 2028
3420.98 2049
3421.53 2096
3422.08 2220
3422.64 2317
3423.19 2462
3423.74 2647
3424.29 2703
3424.84 2552
3425.39 2644
3425.95 2609
3426.50 2796
3427.05 2550
3427.60 2383
3428.15 2303
3428.71 2100
3429.26 2195
3429.81 2168
3430.36 2063
3430.91 2081
3431.47 2061
3432.02 2039
3432.57 2050
3433.12 1995
3433.68 2010
3434.23 1776
3434.78 1869
3435.33 2059
3435.89 2008
3436.44 1964
3436.99 2208
3437.54 2148
3438.10 1988
3438.65 2000
3439.20 2001
3439.76 2024
3440.31 2163
3440.86 2181
3441.42 2046
3441.97 2065
3442.52 2006
3443.07 2297
3443.63 2148
3444.18 2046
3444.73 2128
3445.29 2140
3445.84 1975
3446.39 2008
3446.95 1933
3447.50 1915
3448.06 1878
3448.61 1981
3449.16 2046
3449.72 1964
3450.27 1852
3450.82 2032
3451.38 1881
3451.93 1772
3452.49 1716
3453.04 1832
3453.59 1776
3454.15 1836
3454.70 1890
3455.26 2018
3455.81 1871
3456.36 1982
3456.92 2004
3457.47 2023
3458.03 1877
3458.58 1932
3459.14 1856
3459.69 1778
3460.25 1810
3460.80 1911
3461.36 1882
3461.91 1903
3462.46 2044
3463.02 1929
3463.57 1909
3464.13 1973
3464.68 1863
3465.24 1964
3465.79 2045
3466.35 2054
3466.90 2055
3467.46 2033
3468.02 2085
3468.57 2161
3469.13 2190
3469.68 2115
3470.24 2188
3470.79 2290
3471.35 2304
3471.90 2272
3472.46 2312
3473.01 2351
3473.57 2220
3474.13 2162
3474.68 2237
3475.24 2248
3475.79 2288
3476.35 2094
3476.90 2159
3477.46 2187
3478.02 2287
3478.57 2308
3479.13 2264
3479.68 2436
3480.24 2381
3480.80 2500
3481.35 2409
3481.91 2336
3482.47 2494
3483.02 2301
3483.58 2517
3484.14 2484
3484.69 2455
3485.25 2455
3485.81 2598
3486.36 2709
3486.92 2642
3487.48 2624
3488.03 2838
3488.59 3054
3489.15 3695
3489.70 4663
3490.26 5574
3490.82 6618
3491.37 7004
3491.93 8321
3492.49 9048
3493.05 8903
3493.60 9061
3494.16 8702
3494.72 8155
3495.27 7126
3495.83 6377
3496.39 5524
3496.95 4824
3497.50 4190
3498.06 3977
3498.62 3922
3499.18 3685
3499.74 3603
3500.29 3659
3500.85 3617
3501.41 3993
3501.97 3827
3502.52 3805
3503.08 4024
3503.64 4287
3504.20 4174
3504.76 4505
3505.32 4497
3505.87 4459
3506.43 4495
3506.99 4362
3507.55 4100
3508.11 3989
3508.67 3650
3509.22 3454
3509.78 3303
3510.34 3010
3510.90 3008
3511.46 2995
3512.02 2922
3512.58 2493
3513.13 2587
3513.69 2625
3514.25 2721
3514.81 2426
3515.37 2286
3515.93 2359
3516.49 2309
3517.05 2412
3517.61 2261
3518.17 2071
3518.73 2065
3519.28 2080
3519.84 2214
3520.40 2116
3520.96 2237
3521.52 2149
3522.08 2296
3522.64 2220
3523.20 2055
3523.76 2259
3524.32 2247
3524.88 2160
3525.44 2060
3526.00 2373
3526.56 2234
3527.12 2030
3527.68 2086
3528.24 2024
3528.80 1961
3529.36 2047
3529.92 2204
3530.48 2168
3531.04 2111
3531.60 1982
3532.16 2028
3532.72 2032
3533.28 1973
3533.84 2074
3534.40 2149
3534.96 2177
3535.52 2152
3536.08 2083
3536.65 2184
3537.21 2345
3537.77 2552
3538.33 2204
3538.89 2106
3539.45 2287
3540.01 2288
3540.57 2299
3541.13 2186
3541.69 2158
3542.25 2072
3542.82 2047
3543.38 2116
3543.94 2109
3544.50 2069
3545.06 2174
3545.62 2138
3546.18 2077
3546.75 2115
3547.31 2172
3547.87 2119
3548.43 2081
3548.99 2120
3549.55 1913
3550.12 1955
3550.68 1870
3551.24 1898
3551.80 1941
3552.36 1877
3552.92 2017
3553.49 1923
3554.05 1887
3554.61 1966
3555.17 1837
3555.74 1706
3556.30 1713
3556.86 1780
3557.42 1879
3557.98 1885
3558.55 1956
3559.11 2009
3559.67 2053
3560.23 1982
3560.80 1945
3561.36 1874
3561.92 2045
3562.49 2044
3563.05 2168
3563.61 2120
3564.17 2138
3564.74 2037
3565.30 1932
3565.86 2024
3566.43 2004
3566.99 1946
3567.55 1915
3568.11 2048
3568.68 1866
3569.24 1816
3569.80 1901
3570.37 1904
3570.93 1841
3571.49 1815
3572.06 1867
3572.62 1889
3573.19 2052
3573.75 1924
3574.31 1897
3574.88 2090
3575.44 2213
3576.00 2182
3576.57 2286
3577.13 2261
3577.70 2187
3578.26 2151
3578.82 2255
3579.39 2313
3579.95 2143
3580.52 2106
3581.08 1895
3581.64 2012
3582.21 2024
3582.77 2028
3583.34 2048
3583.90 1872
3584.47 1965
3585.03 1966
3585.60 1968
3586.16 2042
3586.72 2117
3587.29 2035
3587.85 2009
3588.42 1881
3588.98 1935
3589.55 1866
3590.11 1979
3590.68 1972
3591.24 1825
3591.81 1683
3592.37 1963
3592.94 1825
3593.50 1744
3594.07 1752
3594.63 1880
3595.20 1855
3595.77 1920
3596.33 1757
3596.90 1843
3597.46 1825
3598.03 1996
3598.59 1872
3599.16 1964
3599.72 1848
3600.29 1814
3600.86 1870
3601.42 1866
3601.99 1804
3602.55 1722
3603.12 1823
3603.69 1815
3604.25 1800
3604.82 1770
3605.38 1794
3605.95 1670
3606.52 1675
3607.08 1583
3607.65 1640
3608.21 1703
3608.78 1537
3609.35 1486
3609.91 1626
3610.48 1577
3611.05 1545
3611.61 1669
3612.18 1482
3612.75 1722
3613.31 1806
3613.88 1694
3614.45 1808
3615.01 1811
3615.58 1770
3616.15 1859
3616.72 1870
3617.28 1875
3617.85 1935
3618.42 1980
3618.98 2100
3619.55 2110
3620.12 2037
3620.69 2116
3621.25 2061
3621.82 2191
3622.39 2096
3622.96 1898
3623.52 1986
3624.09 1886
3624.66 1803
3625.23 1712
3625.79 1699
3626.36 1742
3626.93 1757
3627.50 1804
3628.06 1759
3628.63 1627
3629.20 1691
3629.77 1751
3630.34 1750
3630.91 1747
3631.47 1816
3632.04 1771
3632.61 1842
3633.18 1916
3633.75 1820
3634.31 1802
3634.88 1589
3635.45 1815
3636.02 1961
3636.59 1900
3637.16 1791
3637.73 1700
3638.29 1763
3638.86 1908
3639.43 1888
3640.00 2054
3640.57 2045
3641.14 2009
3641.71 2008
3642.28 2097
3642.85 2074
3643.42 2031
3643.98 2040
3644.55 1951
3645.12 1939
3645.69 1791
3646.26 1819
3646.83 1786
3647.40 1707
3647.97 1718
3648.54 1759
3649.11 1903
3649.68 1897
3650.25 1958
3650.82 2028
3651.39 2024
3651.96 2065
3652.53 1917
3653.10 1964
3653.67 1982
3654.24 2008
3654.81 1841
3655.38 1882
3655.95 1832
3656.52 1953
3657.09 1892
3657.66 1903
3658.23 1809
3658.80 1991
3659.37 1871
3659.94 1824
3660.51 1832
3661.08 1792
3661.65 1910
3662.22 1794
3662.79 1772
3663.36 1861
3663.93 1963
3664.50 1891
3665.07 2041
3665.64 2115
3666.22 2067
3666.79 1970
3667.36 2003
3667.93 1942
3668.50 1913
3669.07 2020
3669.64 2019
3670.21 1805
3670.78 1754
3671.36 1855
3671.93 1976
3672.50 1959
3673.07 1867
3673.64 1812
3674.21 1981
3674.78 1905
3675.36 1977
3675.93 1943
3676.50 1933
3677.07 2069
3677.64 1962
3678.21 1943
3678.79 1762
3679.36 1754
3679.93 1703
3680.50 1691
3681.07 1727
3681.65 1684
3682.22 1573
3682.79 1703
3683.36 1720
3683.94 1731
3684.51 1769
3685.08 1752
3685.65 1765
3686.23 1714
3686.80 1805
3687.37 1648
3687.94 1683
3688.52 1700
3689.09 1762
3689.66 1724
3690.23 1718
3690.81 1717
3691.38 1689
3691.95 1672
3692.52 1686
3693.10 1668
3693.67 1723
3694.24 1632
3694.82 1760
3695.39 1639
3695.96 1616
3696.54 1596
3697.11 1649
3697.68 1683
3698.26 1602
3698.83 1690
3699.40 1582
3699.98 1641
3700.55 1687
3701.12 1684
3701.70 1560
3702.27 1509
3702.85 1600
3703.42 1707
3703.99 1711
3704.57 1640
3705.14 1577
3705.71 1698
3706.29 1785
3706.86 1816
3707.44 1796
3708.01 1753
3708.59 1776
3709.16 1690
3709.73 1748
3710.31 1774
3710.88 1666
3711.46 1708
3712.03 1861
3712.61 1814
3713.18 1770
3713.75 1856
3714.33 1753
3714.90 1719
3715.48 1710
3716.05 1654
3716.63 1820
3717.20 1888
3717.78 1765
3718.35 1666
3718.93 1876
3719.50 1758
3720.08 1598
3720.65 1570
3721.23 1657
3721.80 1619
3722.38 1719
3722.95 1687
3723.53 1489
3724.11 1500
3724.68 1691
3725.26 1635
3725.83 1585
3726.41 1544
3726.98 1572
3727.56 1581
3728.13 1699
3728.71 1597
3729.29 1593
3729.86 1850
3730.44 1892
3731.01 1728
3731.59 1611
3732.17 1739
3732.74 1736
3733.32 1891
3733.89 1837
3734.47 1776
3735.05 1685
3735.62 1830
3736.20 1814
3736.77 1615
3737.35 1620
3737.93 1686
3738.50 1698
3739.08 1570
3739.66 1489
3740.23 1643
3740.81 1526
3741.39 1511
3741.96 1566
3742.54 1549
3743.12 1519
3743.69 1531
3744.27 1542
3744.85 1446
3745.43 1568
3746.00 1642
3746.58 1652
3747.16 1704
3747.73 1554
3748.31 1486
3748.89 1586
3749.47 1596
3750.04 1586
3750.62 1609
3751.20 1694
3751.78 1787
3752.35 1695
3752.93 1591
3753.51 1552
3754.09 1643
3754.66 1464
3755.24 1477
3755.82 1581
3756.40 1657
3756.98 1550
3757.55 1465
3758.13 1561
3758.71 1678
3759.29 1590
3759.87 1672
3760.44 1746
3761.02 1776
3761.60 1735
3762.18 1741
3762.76 1801
3763.34 1706
3763.91 1803
3764.49 1793
3765.07 1725
3765.65 1782
3766.23 1733
3766.81 1695
3767.39 1585
3767.96 1719
3768.54 1653
3769.12 1561
3769.70 1643
3770.28 1757
3770.86 1784
3771.44 1758
3772.02 1699
3772.60 1782
3773.18 1714
3773.76 1664
3774.33 1630
3774.91 1654
3775.49 1851
3776.07 1855
3776.65 1687
3777.23 1656
3777.81 1530
3778.39 1646
3778.97 1479
3779.55 1446
3780.13 1573
3780.71 1592
3781.29 1706
3781.87 1583
3782.45 1636
3783.03 1570
3783.61 1632
3784.19 1721
3784.77 1672
3785.35 1499
3785.93 1537
3786.51 1550
3787.09 1576
3787.67 1636
3788.25 1610
3788.83 1759
3789.41 1739
3789.99 1755
3790.57 1713
3791.15 1719
3791.73 1716
3792.31 1763
3792.89 1765
3793.48 1670
3794.06 1709
3794.64 1739
3795.22 1912
3795.80 1878
3796.38 1911
3796.96 1794
3797.54 1884
3798.12 1971
3798.70 1976
3799.28 2092
3799.87 1996
3800.45 2100
3801.03 2096
3801.61 2348
3802.19 2316
3802.77 2331
3803.35 2248
3803.94 2241
3804.52 2179
3805.10 2083
3805.68 2105
3806.26 2097
3806.84 2089
3807.43 2253
3808.01 2100
3808.59 2248
3809.17 2293
3809.75 2385
3810.34 2336
3810.92 2382
3811.50 2200
3812.08 2111
3812.66 2381
3813.25 2321
3813.83 2189
3814.41 2438
3814.99 2578
3815.58 2661
3816.16 2654
3816.74 2560
3817.32 2501
3817.91 2613
3818.49 2424
3819.07 2167
3819.65 2056
3820.24 2002
3820.82 1859
3821.40 1882
3821.99 1791
3822.57 1872
3823.15 1871
3823.73 1770
3824.32 1820
3824.90 1703
3825.48 1680
3826.07 1663
3826.65 1716
3827.23 1600
3827.82 1703
3828.40 1869
3828.98 1724
3829.57 1683
3830.15 1674
3830.73 1671
3831.32 1581
3831.90 1492
3832.49 1697
3833.07 1710
3833.65 1729
3834.24 1702
3834.82 1701
3835.41 1709
3835.99 1685
3836.57 1547
3837.16 1584
3837.74 1556
3838.33 1641
3838.91 1665
3839.49 1600
3840.08 1483
3840.66 1459
3841.25 1488
3841.83 1592
3842.42 1581
3843.00 1615
3843.58 1625
3844.17 1606
3844.75 1429
3845.34 1481
3845.92 1569
3846.51 1569
3847.09 1646
3847.68 1659
3848.26 1550
3848.85 1606
3849.43 1556
3850.02 1616
3850.60 1510
3851.19 1535
3851.77 1548
3852.36 1626
3852.94 1609
3853.53 1628
3854.11 1618
3854.70 1629
3855.29 1706
3855.87 1612
3856.46 1582
3857.04 1498
3857.63 1578
3858.21 1581
3858.80 1758
3859.39 1638
3859.97 1652
3860.56 1658
3861.14 1616
3861.73 1642
3862.31 1692
3862.90 1729
3863.49 1787
3864.07 1776
3864.66 1742
3865.25 1703
3865.83 1779
3866.42 1790
3867.00 1774
3867.59 1713
3868.18 1873
3868.76 1847
3869.35 1807
3869.94 1676
3870.52 1817
3871.11 1723
3871.70 1637
3872.28 1649
3872.87 1694
3873.46 1590
3874.04 1611
3874.63 1679
3875.22 1801
3875.80 1744
3876.39 1573
3876.98 1665
3877.57 1803
3878.15 1802
3878.74 1729
3879.33 1588
3879.92 1586
3880.50 1612
3881.09 1592
3881.68 1545
3882.26 1591
3882.85 1538
3883.44 1402
3884.03 1495
3884.62 1595
3885.20 1631
3885.79 1534
3886.38 1586
3886.97 1888
3887.55 1723
3888.14 1824
3888.73 1957
3889.32 1960
3889.91 2042
3890.49 2180
3891.08 2041
3891.67 2057
3892.26 2017
3892.85 1987
3893.44 1908
3894.02 1921
3894.61 1808
3895.20 1746
3895.79 1854
3896.38 1830
3896.97 1635
3897.56 1759
3898.14 1712
3898.73 1687
3899.32 1613
3899.91 1719
3900.50 1719
3901.09 1658
3901.68 1721
3902.27 1749
3902.86 1688
3903.44 1832
3904.03 1747
3904.62 1699
3905.21 1627
3905.80 1622
3906.39 1751
3906.98 1906
3907.57 1814
3908.16 1727
3908.75 1786
3909.34 1782
3909.93 1769
3910.52 1840
3911.11 1776
3911.70 1601
3912.29 1658
3912.88 1729
3913.47 1652
3914.06 1561
3914.65 1565
3915.24 1691
3915.83 1628
3916.42 1548
3917.01 1465
3917.60 1520
3918.19 1588
3918.78 1588
3919.37 1425
3919.96 1587
3920.55 1514
3921.14 1532
3921.73 1480
3922.32 1518
3922.91 1694
3923.50 1607
3924.09 1551
3924.68 1586
3925.27 1688
3925.86 1597
3926.45 1572
3927.05 1647
3927.64 1462
3928.23 1476
3928.82 1546
3929.41 1496
3930.00 1668
3930.59 1535
3931.18 1423
3931.77 1568
3932.37 1506
3932.96 1593
3933.55 1473
3934.14 1507
3934.73 1370
3935.32 1437
3935.91 1545
3936.51 1524
3937.10 1442
3937.69 1489
3938.28 1562
3938.87 1636
3939.46 1577
3940.06 1652
3940.65 1626
3941.24 1598
3941.83 1800
3942.42 1885
3943.02 1834
3943.61 1713
3944.20 1664
3944.79 1838
3945.39 1842
3945.98 1674
3946.57 1703
3947.16 1597
3947.76 1595
3948.35 1382
3948.94 1469
3949.53 1608
3950.13 1488
3950.72 1536
3951.31 1631
3951.90 1487
3952.50 1478
3953.09 1515
3953.68 1633
3954.28 1645
3954.87 1587
3955.46 1518
3956.05 1629
3956.65 1659
3957.24 1696
3957.83 1761
3958.43 1721
3959.02 1674
3959.61 1846
3960.21 1784
3960.80 1714
3961.39 1641
3961.99 1612
3962.58 1695
3963.17 1823
3963.77 1562
3964.36 1552
3964.96 1602
3965.55 1712
3966.14 1710
3966.74 1573
3967.33 1646
3967.93 1666
3968.52 1821
3969.11 1654
3969.71 1646
3970.30 1571
3970.90 1482
3971.49 1572
3972.08 1553
3972.68 1549
3973.27 1601
3973.87 1720
3974.46 1726
3975.06 1694
3975.65 1776
3976.25 1809
3976.84 1893
3977.43 1904
3978.03 1823
3978.62 1911
3979.22 1815
3979.81 1758
3980.41 1731
3981.00 1751
3981.60 1665
3982.19 1827
3982.79 1805
3983.38 1870
3983.98 1784
3984.57 1653
3985.17 1764
3985.76 1744
3986.36 1804
3986.96 1614
3987.55 1651
3988.15 1657
3988.74 1634
3989.34 1610
3989.93 1728
3990.53 1679
3991.12 1768
3991.72 1764
3992.32 1817
3992.91 1873
3993.51 1862
3994.10 1910
3994.70 1919
3995.30 1935
3995.89 1971
3996.49 1879
3997.08 1770
3997.68 1897
3998.28 1779
3998.87 1843
3999.47 1716
4000.07 1716
4000.66 1753
4001.26 1670
4001.85 1645
4002.45 1678
4003.05 1684
4003.64 1619
4004.24 1679
4004.84 1580
4005.43 1653
4006.03 1659
4006.63 1652
4007.23 1751
4007.82 1690
4008.42 1570
4009.02 1638
4009.61 1645
4010.21 1475
4010.81 1551
4011.41 1599
4012.00 1603
4012.60 1609
4013.20 1670
4013.79 1646
4014.39 1626
4014.99 1607
4015.59 1580
4016.18 1546
4016.78 1564
4017.38 1643
4017.98 1723
4018.58 1649
4019.17 1630
4019.77 1548
4020.37 1511
4020.97 1647
4021.56 1631
4022.16 1740
4022.76 1744
4023.36 1725
4023.96 1648
4024.56 1803
4025.15 1698
4025.75 1905
4026.35 1937
4026.95 2081
4027.55 2146
4028.15 2083
4028.74 2160
4029.34 2287
4029.94 2386
4030.54 2236
4031.14 2246
4031.74 2354
4032.34 2231
4032.93 1917
4033.53 2022
4034.13 2004
4034.73 1981
4035.33 2051
4035.93 1883
4036.53 1969
4037.13 1803
4037.73 1764
4038.33 1715
4038.93 1557
4039.52 1524
4040.12 1633
4040.72 1585
4041.32 1688
4041.92 1658
4042.52 1639
4043.12 1509
4043.72 1490
4044.32 1644
4044.92 1524
4045.52 1599
4046.12 1517
4046.72 1642
4047.32 1546
4047.92 1572
4048.52 1532
4049.12 1463
4049.72 1685
4050.32 1594
4050.92 1623
4051.52 1526
4052.12 1719
4052.72 1695
4053.32 1631
4053.92 1552
4054.52 1370
4055.12 1412
4055.72 1608
4056.32 1625
4056.92 1618
4057.52 1565
4058.13 1567
4058.73 1563
4059.33 1652
4059.93 1595
4060.53 1588
4061.13 1493
4061.73 1633
4062.33 1575
4062.93 1603
4063.53 1451
4064.14 1541
4064.74 1564
4065.34 1576
4065.94 1609
4066.54 1717
4067.14 1698
4067.74 1543
4068.34 1450
4068.95 1485
4069.55 1540
4070.15 1508
4070.75 1496
4071.35 1513
4071.95 1474
4072.56 1511
4073.16 1460
4073.76 1393
4074.36 1542
4074.96 1569
4075.57 1579
4076.17 1507
4076.77 1440
4077.37 1489
4077.97 1558
4078.58 1533
4079.18 1614
4079.78 1464
4080.38 1476
4080.99 1564
4081.59 1510
4082.19 1394
4082.79 1365
4083.40 1532
4084.00 1426
4084.60 1467
4085.20 1565
4085.81 1620
4086.41 1501
4087.01 1458
4087.61 1391
4088.22 1308
4088.82 1394
4089.42 1481
4090.03 1354
4090.63 1327
4091.23 1381
4091.84 1440
4092.44 1397
4093.04 1342
4093.65 1392
4094.25 1437
4094.85 1467
4095.46 1329
4096.06 1436
4096.66 1514
4097.27 1422
4097.87 1411
4098.47 1473
4099.08 1521
4099.68 1498
4100.29 1482
4100.89 1417
4101.49 1437
4102.10 1420
4102.70 1388
4103.30 1355
4103.91 1434
4104.51 1512
4105.12 1595
4105.72 1557
4106.33 1567
4106.93 1583
4107.53 1400
4108.14 1479
4108.74 1362
4109.35 1498
4109.95 1456
4110.56 1450
4111.16 1413
4111.77 1421
4112.37 1452
4112.98 1480
4113.58 1421
4114.19 1433
4114.79 1338
4115.40 1390
4116.00 1417
4116.61 1421
4117.21 1482
4117.82 1476
4118.42 1501
4119.03 1483
4119.63 1449
4120.24 1441
4120.84 1447
4121.45 1401
4122.05 1439
4122.66 1341
4123.26 1406
4123.87 1428
4124.47 1376
4125.08 1336
4125.69 1316
4126.29 1383
4126.90 1392
4127.50 1441
4128.11 1394
4128.71 1456
4129.32 1428
4129.93 1345
4130.53 1442
4131.14 1486
4131.74 1560
4132.35 1712
4132.96 1482
4133.56 1619
4134.17 1530
4134.78 1583
4135.38 1635
4135.99 1557
4136.60 1562
4137.20 1570
4137.81 1587
4138.42 1590
4139.02 1704
4139.63 1651
4140.24 1764
4140.84 1610
4141.45 1621
4142.06 1629
4142.66 1862
4143.27 1857
4143.88 1788
4144.48 1755
4145.09 1788
4145.70 1775
4146.31 1702
4146.91 1762
4147.52 1664
4148.13 1677
4148.73 1604
4149.34 1660
4149.95 1660
4150.56 1524
4151.16 1497
4151.77 1509
4152.38 1599
4152.99 1534
4153.60 1405
4154.20 1470
4154.81 1456
4155.42 1464
4156.03 1521
4156.63 1610
4157.24 1678
4157.85 1672
4158.46 1746
4159.07 1786
4159.68 1756
4160.28 1721
4160.89 1788
4161.50 1824
4162.11 1894
4162.72 1901
4163.33 1756
4163.93 1732
4164.54 1741
4165.15 1750
4165.76 1893
4166.37 1800
4166.98 1770
4167.59 1809
4168.19 1779
4168.80 1694
4169.41 1755
4170.02 1679
4170.63 1643
4171.24 1533
4171.85 1590
4172.46 1579
4173.07 1589
4173.68 1564
4174.29 1711
4174.89 1727
4175.50 1515
4176.11 1609
4176.72 1457
4177.33 1522
4177.94 1653
4178.55 1678
4179.16 1581
4179.77 1501
4180.38 1581
4180.99 1548
4181.60 1589
4182.21 1641
4182.82 1601
4183.43 1650
4184.04 1691
4184.65 1681
4185.26 1635
4185.87 1565
4186.48 1654
4187.09 1597
4187.70 1584
4188.31 1598
4188.92 1579
4189.53 1613
4190.14 1554
4190.75 1632
4191.36 1562
4191.97 1533
4192.58 1472
4193.19 1546
4193.80 1606
4194.42 1571
4195.03 1508
4195.64 1546
4196.25 1734
4196.86 1742
4197.47 1699
4198.08 1571
4198.69 1543
4199.30 1585
4199.91 1646
4200.53 1523
4201.14 1541
4201.75 1541
4202.36 1622
4202.97 1556
4203.58 1402
4204.19 1483
4204.80 1539
4205.42 1616
4206.03 1591
4206.64 1581
4207.25 1580
4207.86 1478
4208.47 1519
4209.09 1577
4209.70 1523
4210.31 1444
4210.92 1494
4211.53 1464
4212.15 1458
4212.76 1545
4213.37 1523
4213.98 1568
4214.59 1711
4215.21 1605
4215.82 1510
4216.43 1591
4217.04 1546
4217.66 1572
4218.27 1786
4218.88 1923
4219.49 2014
4220.11 2005
4220.72 1970
4221.33 1778
4221.94 1892
4222.56 1713
4223.17 1772
4223.78 1788
4224.40 1684
4225.01 1545
4225.62 1531
4226.23 1660
4226.85 1773
4227.46 1767
4228.07 1830
4228.69 1752
4229.30 1855
4229.91 1888
4230.53 1967
4231.14 1942
4231.75 2117
4232.37 2111
4232.98 2322
4233.59 2479
4234.21 2803
4234.82 2959
4235.44 3358
4236.05 3278
4236.66 3168
4237.28 3086
4237.89 2858
4238.50 2540
4239.12 2362
4239.73 2136
4240.35 2119
4240.96 1960
4241.58 1701
4242.19 1749
4242.80 1828
4243.42 1751
4244.03 1709
4244.65 1773
4245.26 1798
4245.88 1725
4246.49 1746
4247.10 1811
4247.72 1852
4248.33 1762
4248.95 1768
4249.56 1783
4250.18 1854
4250.79 1750
4251.41 1707
4252.02 1718
4252.64 1680
4253.25 1627
4253.87 1573
4254.48 1701
4255.10 1641
4255.71 1694
4256.33 1650
4256.94 1629
4257.56 1735
4258.17 1639
4258.79 1622
4259.41 1634
4260.02 1559
4260.64 1540
4261.25 1619
4261.87 1664
4262.48 1750
4263.10 1728
4263.71 1764
4264.33 1682
4264.95 1730
4265.56 1767
4266.18 1854
4266.79 1865
4267.41 1817
4268.03 1858
4268.64 2019
4269.26 1905
4269.87 1745
4270.49 1707
4271.11 1732
4271.72 1783
4272.34 1893
4272.96 1798
4273.57 1717
4274.19 1715
4274.81 1886
4275.42 1968
4276.04 2020
4276.66 2188
4277.27 2288
4277.89 2405
4278.51 2142
4279.12 2101
4279.74 2202
4280.36 1961
4280.97 2033
4281.59 1969
4282.21 1853
4282.83 1696
4283.44 1771
4284.06 1755
4284.68 1717
4285.29 1598
4285.91 1575
4286.53 1630
4287.15 1542
4287.76 1626
4288.38 1573
4289.00 1635
4289.62 1566
4290.23 1545
4290.85 1640
4291.47 1573
4292.09 1473
4292.71 1509
4293.32 1569
4293.94 1651
4294.56 1561
4295.18 1454
4295.80 1568
4296.41 1616
4297.03 1659
4297.65 1529
4298.27 1655
4298.89 1659
4299.50 1608
4300.12 1539
4300.74 1626
4301.36 1650
4301.98 1613
4302.60 1558
4303.22 1624
4303.83 1511
4304.45 1546
4305.07 1544
4305.69 1479
4306.31 1724
4306.93 1738
4307.55 1675
4308.17 1608
4308.79 1615
4309.40 1535
4310.02 1578
4310.64 1551
4311.26 1507
4311.88 1417
4312.50 1438
4313.12 1442
4313.74 1324
4314.36 1327
4314.98 1378
4315.60 1531
4316.22 1410
4316.84 1438
4317.46 1414
4318.08 1424
4318.70 1430
4319.32 1368
4319.94 1320
4320.56 1441
4321.18 1366
4321.80 1465
4322.42 1476
4323.04 1471
4323.66 1543
4324.28 1536
4324.90 1477
4325.52 1479
4326.14 1460
4326.76 1570
4327.38 1491
4328.00 1471
4328.62 1615
4329.24 1524
4329.86 1599
4330.48 1616
4331.10 1597
4331.72 1569
4332.34 1538
4332.96 1497
4333.58 1547
4334.20 1593
4334.82 1641
4335.45 1632
4336.07 1639
4336.69 1733
4337.31 1831
4337.93 1906
4338.55 1912
4339.17 2010
4339.79 1887
4340.41 1772
4341.04 1754
4341.66 1754
4342.28 1818
4342.90 1987
4343.52 2168
4344.14 2240
4344.76 2544
4345.39 2824
4346.01 2962
4346.63 3255
4347.25 3321
4347.87 3462
4348.50 3511
4349.12 3288
4349.74 2987
4350.36 2772
4350.98 2601
4351.61 2455
4352.23 2021
4352.85 1843
4353.47 1880
4354.09 1795
4354.72 1816
4355.34 1694
4355.96 1690
4356.58 1786
4357.21 1846
4357.83 1745
4358.45 1693
4359.07 1825
4359.70 1762
4360.32 1729
4360.94 1744
4361.56 1772
4362.19 1759
4362.81 1705
4363.43 1789
4364.06 1809
4364.68 1836
4365.30 1720
4365.93 1694
4366.55 1692
4367.17 1787
4367.80 1611
4368.42 1624
4369.04 1617
4369.67 1586
4370.29 1536
4370.91 1410
4371.54 1337
4372.16 1386
4372.78 1403
4373.41 1493
4374.03 1455
4374.65 1417
4375.28 1325
4375.90 1306
4376.53 1545
4377.15 1544
4377.77 1530
4378.40 1570
4379.02 1496
4379.65 1624
4380.27 1603
4380.89 1510
4381.52 1527
4382.14 1651
4382.77 1610
4383.39 1555
4384.02 1598
4384.64 1488
4385.26 1531
4385.89 1472
4386.51 1592
4387.14 1605
4387.76 1499
4388.39 1492
4389.01 1339
4389.64 1228
4390.26 1310
4390.89 1270
4391.51 1367
4392.14 1358
4392.76 1340
4393.39 1430
4394.01 1459
4394.64 1402
4395.26 1389
4395.89 1363
4396.51 1374
4397.14 1354
4397.76 1398
4398.39 1389
4399.01 1413
4399.64 1340
4400.27 1316
4400.89 1356
4401.52 1457
4402.14 1450
4402.77 1410
4403.39 1367
4404.02 1315
4404.65 1431
4405.27 1392
4405.90 1466
4406.52 1403
4407.15 1488
4407.78 1442
4408.40 1303
4409.03 1350
4409.65 1397
4410.28 1360
4410.91 1346
4411.53 1400
4412.16 1458
4412.79 1317
4413.41 1419
4414.04 1380
4414.67 1407
4415.29 1422
4415.92 1403
4416.55 1365
4417.17 1420
4417.80 1395
4418.43 1365
4419.05 1371
4419.68 1284
4420.31 1345
4420.93 1367
4421.56 1393
4422.19 1416
4422.82 1453
4423.44 1316
4424.07 1242
4424.70 1318
4425.32 1338
4425.95 1270
4426.58 1290
4427.21 1371
4427.83 1331
4428.46 1275
4429.09 1280
4429.72 1323
4430.35 1322
4430.97 1374
4431.60 1455
4432.23 1407
4432.86 1411
4433.48 1434
4434.11 1482
4434.74 1376
4435.37 1449
4436.00 1380
4436.62 1392
4437.25 1416
4437.88 1342
4438.51 1382
4439.14 1343
4439.77 1255
4440.39 1449
4441.02 1456
4441.65 1448
4442.28 1498
4442.91 1522
4443.54 1541
4444.17 1435
4444.79 1425
4445.42 1434
4446.05 1499
4446.68 1569
4447.31 1606
4447.94 1597
4448.57 1596
4449.20 1463
4449.83 1523
4450.46 1523
4451.08 1588
4451.71 1597
4452.34 1526
4452.97 1381
4453.60 1420
4454.23 1610
4454.86 1507
4455.49 1429
4456.12 1506
4456.75 1554
4457.38 1509
4458.01 1562
4458.64 1447
4459.27 1423
4459.90 1647
4460.53 1602
4461.16 1395
4461.79 1227
4462.42 1266
4463.05 1292
4463.68 1344
4464.31 1321
4464.94 1291
4465.57 1414
4466.20 1393
4466.83 1374
4467.46 1386
4468.09 1371
4468.72 1366
4469.35 1384
4469.98 1336
4470.61 1326
4471.24 1286
4471.87 1333
4472.50 1248
4473.13 1241
4473.76 1297
4474.40 1338
4475.03 1315
4475.66 1239
4476.29 1313
4476.92 1326
4477.55 1253
4478.18 1254
4478.81 1226
4479.44 1386
4480.07 1353
4480.71 1414
4481.34 1371
4481.97 1340
4482.60 1402
4483.23 1392
4483.86 1382
4484.49 1364
4485.13 1388
4485.76 1277
4486.39 1410
4487.02 1473
4487.65 1437
4488.28 1475
4488.92 1386
4489.55 1316
4490.18 1461
4490.81 1404
4491.44 1420
4492.08 1349
4492.71 1441
4493.34 1340
4493.97 1329
4494.61 1316
4495.24 1402
4495.87 1395
4496.50 1437
4497.13 1423
4497.77 1535
4498.40 1597
4499.03 1608
4499.67 1491
4500.30 1609
4500.93 1683
4501.56 1716
4502.20 1806
4502.83 1901
4503.46 1887
4504.09 1842
4504.73 1668
4505.36 1624
4505.99 1722
4506.63 1644
4507.26 1734
4507.89 1604
4508.53 1521
4509.16 1500
4509.79 1569
4510.43 1409
4511.06 1459
4511.69 1407
4512.33 1431
4512.96 1492
4513.59 1361
4514.23 1407
4514.86 1405
4515.49 1385
4516.13 1338
4516.76 1343
4517.40 1361
4518.03 1343
4518.66 1361
4519.30 1356
4519.93 1363
4520.57 1354
4521.20 1382
4521.83 1387
4522.47 1302
4523.10 1313
4523.74 1330
4524.37 1402
4525.01 1375
4525.64 1288
4526.27 1332
4526.91 1484
4527.54 1281
4528.18 1467
4528.81 1427
4529.45 1277
4530.08 1548
4530.72 1526
4531.35 1477
4531.99 1519
4532.62 1620
4533.26 1599
4533.89 1586
4534.53 1485
4535.16 1430
4535.80 1392
4536.43 1417
4537.07 1419
4537.70 1377
4538.34 1397
4538.97 1416
4539.61 1358
4540.24 1376
4540.88 1364
4541.52 1382
4542.15 1437
4542.79 1371
4543.42 1359
4544.06 1319
4544.69 1341
4545.33 1329
4545.97 1289
4546.60 1298
4547.24 1279
4547.87 1339
4548.51 1292
4549.15 1303
4549.78 1445
4550.42 1336
4551.05 1348
4551.69 1226
4552.33 1224
4552.96 1331
4553.60 1276
4554.24 1344
4554.87 1284
4555.51 1300
4556.15 1234
4556.78 1286
4557.42 1175
4558.06 1288
4558.69 1197
4559.33 1169
4559.97 1235
4560.60 1277
4561.24 1182
4561.88 1267
4562.51 1200
4563.15 1251
4563.79 1282
4564.43 1202
4565.06 1352
4565.70 1265
4566.34 1217
4566.97 1273
4567.61 1398
4568.25 1321
4568.89 1295
4569.52 1327
4570.16 1349
4570.80 1360
4571.44 1314
4572.07 1343
4572.71 1388
4573.35 1284
4573.99 1294
4574.63 1277
4575.26 1300
4575.90 1363
4576.54 1354
4577.18 1365
4577.82 1371
4578.45 1510
4579.09 1423
4579.73 1432
4580.37 1387
4581.01 1284
4581.65 1416
4582.28 1467
4582.92 1402
4583.56 1379
4584.20 1288
4584.84 1459
4585.48 1398
4586.12 1360
4586.75 1414
4587.39 1441
4588.03 1414
4588.67 1397
4589.31 1399
4589.95 1552
4590.59 1578
4591.23 1651
4591.87 1708
4592.50 1800
4593.14 1734
4593.78 1746
4594.42 1723
4595.06 1610
4595.70 1428
4596.34 1401
4596.98 1469
4597.62 1480
4598.26 1416
4598.90 1331
4599.54 1351
4600.18 1420
4600.82 1393
4601.46 1377
4602.10 1442
4602.74 1507
4603.38 1464
4604.02 1449
4604.66 1598
4605.30 1547
4605.94 1516
4606.58 1529
4607.22 1483
4607.86 1417
4608.50 1495
4609.14 1462
4609.78 1371
4610.42 1325
4611.06 1241
4611.70 1287
4612.34 1434
4612.98 1343
4613.62 1365
4614.26 1391
4614.90 1344
4615.54 1346
4616.18 1439
4616.82 1413
4617.47 1421
4618.11 1434
4618.75 1363
4619.39 1380
4620.03 1362
4620.67 1441
4621.31 1430
4621.95 1303
4622.59 1224
4623.23 1217
4623.88 1293
4624.52 1270
4625.16 1345
4625.80 1420
4626.44 1435
4627.08 1400
4627.72 1325
4628.37 1341
4629.01 1293
4629.65 1259
4630.29 1404
4630.93 1487
4631.58 1479
4632.22 1624
4632.86 1565
4633.50 1562
4634.14 1509
4634.79 1594
4635.43 1467
4636.07 1465
4636.71 1403
4637.35 1362
4638.00 1380
4638.64 1264
4639.28 1340
4639.92 1441
4640.57 1400
4641.21 1449
4641.85 1381
4642.49 1399
4643.14 1329
4643.78 1311
4644.42 1438
4645.06 1411
4645.71 1403
4646.35 1409
4646.99 1422
4647.64 1432
4648.28 1371
4648.92 1475
4649.56 1326
4650.21 1388
4650.85 1444
4651.49 1375
4652.14 1301
4652.78 1456
4653.42 1295
4654.07 1385
4654.71 1402
4655.35 1300
4656.00 1265
4656.64 1356
4657.29 1271
4657.93 1306
4658.57 1347
4659.22 1355
4659.86 1360
4660.50 1352
4661.15 1307
4661.79 1272
4662.44 1241
4663.08 1292
4663.72 1273
4664.37 1234
4665.01 1331
4665.66 1330
4666.30 1299
4666.95 1303
4667.59 1204
4668.23 1202
4668.88 1206
4669.52 1176
4670.17 1239
4670.81 1143
4671.46 1179
4672.10 1195
4672.75 1095
4673.39 1162
4674.04 1164
4674.68 1247
4675.32 1261
4675.97 1172
4676.61 1155
4677.26 1246
4677.90 1240
4678.55 1317
4679.20 1411
4679.84 1343
4680.49 1313
4681.13 1320
4681.78 1389
4682.42 1249
4683.07 1282
4683.71 1376
4684.36 1272
4685.00 1290
4685.65 1338
4686.29 1299
4686.94 1257
4687.59 1128
4688.23 1071
4688.88 1302
4689.52 1282
4690.17 1267
4690.82 1215
4691.46 1224
4692.11 1327
4692.75 1289
4693.40 1332
4694.05 1370
4694.69 1500
4695.34 1630
4695.98 1505
4696.63 1474
4697.28 1519
4697.92 1470
4698.57 1561
4699.22 1705
4699.86 1737
4700.51 1830
4701.16 1729
4701.80 1727
4702.45 1704
4703.10 1541
4703.74 1448
4704.39 1437
4705.04 1462
4705.68 1452
4706.33 1511
4706.98 1599
4707.63 1560
4708.27 1581
4708.92 1552
4709.57 1494
4710.21 1478
4710.86 1489
4711.51 1417
4712.16 1485
4712.80 1454
4713.45 1374
4714.10 1347
4714.75 1360
4715.39 1336
4716.04 1451
4716.69 1396
4717.34 1374
4717.99 1340
4718.63 1318
4719.28 1351
4719.93 1452
4720.58 1473
4721.22 1329
4721.87 1497
4722.52 1445
4723.17 1388
4723.82 1413
4724.47 1394
4725.11 1585
4725.76 1582
4726.41 1571
4727.06 1772
4727.71 1823
4728.36 1765
4729.00 1635
4729.65 1594
4730.30 1650
4730.95 1589
4731.60 1436
4732.25 1436
4732.90 1580
4733.55 1462
4734.19 1488
4734.84 1314
4735.49 1374
4736.14 1352
4736.79 1396
4737.44 1448
4738.09 1488
4738.74 1334
4739.39 1452
4740.04 1483
4740.69 1528
4741.34 1583
4741.99 1573
4742.64 1502
4743.28 1519
4743.93 1470
4744.58 1479
4745.23 1517
4745.88 1412
4746.53 1504
4747.18 1521
4747.83 1461
4748.48 1612
4749.13 1724
4749.78 1787
4750.43 1754
4751.08 1775
4751.73 1853
4752.38 1978
4753.03 2050
4753.68 1910
4754.33 1959
4754.98 1903
4755.63 1671
4756.29 1685
4756.94 1501
4757.59 1490
4758.24 1335
4758.89 1424
4759.54 1436
4760.19 1383
4760.84 1402
4761.49 1326
4762.14 1318
4762.79 1383
4763.44 1304
4764.09 1316
4764.74 1361
4765.40 1306
4766.05 1401
4766.70 1317
4767.35 1424
4768.00 1355
4768.65 1391
4769.30 1301
4769.95 1197
4770.61 1217
4771.26 1166
4771.91 1230
4772.56 1302
4773.21 1307
4773.86 1366
4774.52 1345
4775.17 1256
4775.82 1243
4776.47 1257
4777.12 1376
4777.77 1369
4778.43 1350
4779.08 1427
4779.73 1396
4780.38 1544
4781.04 1406
4781.69 1410
4782.34 1377
4782.99 1299
4783.64 1285
4784.30 1259
4784.95 1232
4785.60 1312
4786.25 1246
4786.91 1320
4787.56 1290
4788.21 1324
4788.86 1255
4789.52 1263
4790.17 1300
4790.82 1344
4791.48 1342
4792.13 1449
4792.78 1415
4793.43 1328
4794.09 1303
4794.74 1298
4795.39 1342
4796.05 1276
4796.70 1325
4797.35 1354
4798.01 1330
4798.66 1257
4799.31 1317
4799.97 1199
4800.62 1304
4801.27 1284
4801.93 1231
4802.58 1295
4803.23 1352
4803.89 1317
4804.54 1244
4805.20 1184
4805.85 1234
4806.50 1297
4807.16 1318
4807.81 1222
4808.47 1276
4809.12 1239
4809.77 1273
4810.43 1366
4811.08 1467
4811.74 1341
4812.39 1350
4813.04 1386
4813.70 1465
4814.35 1424
4815.01 1371
4815.66 1345
4816.32 1279
4816.97 1408
4817.63 1454
4818.28 1511
4818.94 1400
4819.59 1591
4820.24 1446
4820.90 1438
4821.55 1415
4822.21 1490
4822.86 1529
4823.52 1636
4824.17 1578
4824.83 1587
4825.49 1686
4826.14 1720
4826.80 1715
4827.45 1597
4828.11 1572
4828.76 1699
4829.42 1738
4830.07 1568
4830.73 1676
4831.38 1556
4832.04 1609
4832.69 1815
4833.35 1779
4834.01 1785
4834.66 1942
4835.32 1835
4835.97 1932
4836.63 1921
4837.29 1980
4837.94 2038
4838.60 1909
4839.25 1816
4839.91 1866
4840.57 2028
4841.22 2172
4841.88 2225
4842.54 2183
4843.19 2296
4843.85 2062
4844.50 1991
4845.16 2111
4845.82 2265
4846.47 2267
4847.13 2602
4847.79 2831
4848.44 2995
4849.10 3490
4849.76 3786
4850.41 4156
4851.07 4225
4851.73 4232
4852.39 4132
4853.04 3688
4853.70 3490
4854.36 3153
4855.01 3019
4855.67 2769
4856.33 2795
4856.99 2835
4857.64 2781
4858.30 2722
4858.96 2859
4859.62 2874
4860.27 2916
4860.93 2957
4861.59 2905
4862.25 2822
4862.90 2704
4863.56 2792
4864.22 2739
4864.88 2654
4865.53 2658
4866.19 2770
4866.85 2692
4867.51 2618
4868.17 2552
4868.83 2530
4869.48 2725
4870.14 2473
4870.80 2202
4871.46 2311
4872.12 2259
4872.77 2169
4873.43 2187
4874.09 2257
4874.75 2141
4875.41 2257
4876.07 2142
4876.73 2160
4877.38 2031
4878.04 1926
4878.70 1891
4879.36 2005
4880.02 2020
4880.68 2073
4881.34 2088
4882.00 1844
4882.66 1868
4883.31 1780
4883.97 1834
4884.63 1747
4885.29 1826
4885.95 1847
4886.61 1960
4887.27 1913
4887.93 1960
4888.59 1985
4889.25 1998
4889.91 2143
4890.57 2282
4891.23 2232
4891.89 2373
4892.55 2373
4893.21 2395
4893.87 2251
4894.53 2230
4895.19 2242
4895.85 2188
4896.51 2089
4897.17 2006
4897.83 2004
4898.49 2215
4899.15 2028
4899.81 2065
4900.47 2109
4901.13 2108
4901.79 2203
4902.45 1985
4903.11 2045
4903.77 1953
4904.43 1804
4905.09 1939
4905.75 1733
4906.41 1701
4907.07 1804
4907.73 1800
4908.39 1722
4909.05 1598
4909.72 1654
4910.38 1689
4911.04 1624
4911.70 1512
4912.36 1668
4913.02 1640
4913.68 1657
4914.34 1595
4915.00 1539
4915.67 1446
4916.33 1465
4916.99 1581
4917.65 1657
4918.31 1512
4918.97 1478
4919.63 1564
4920.30 1477
4920.96 1493
4921.62 1473
4922.28 1394
4922.94 1472
4923.60 1570
4924.27 1473
4924.93 1463
4925.59 1397
4926.25 1392
4926.91 1400
4927.58 1475
4928.24 1395
4928.90 1430
4929.56 1502
4930.22 1588
4930.89 1499
4931.55 1487
4932.21 1416
4932.87 1415
4933.54 1333
4934.20 1339
4934.86 1504
4935.52 1496
4936.19 1511
4936.85 1440
4937.51 1405
4938.18 1456
4938.84 1498
4939.50 1437
4940.16 1424
4940.83 1465
4941.49 1453
4942.15 1354
4942.82 1327
4943.48 1386
4944.14 1371
4944.81 1385
4945.47 1351
4946.13 1385
4946.80 1339
4947.46 1435
4948.12 1377
4948.79 1414
4949.45 1333
4950.11 1383
4950.78 1264
4951.44 1312
4952.10 1355
4952.77 1420
4953.43 1318
4954.10 1341
4954.76 1372
4955.42 1367
4956.09 1390
4956.75 1320
4957.42 1314
4958.08 1441
4958.74 1424
4959.41 1481
4960.07 1662
4960.74 1790
4961.40 1714
4962.07 1883
4962.73 1932
4963.39 2060
4964.06 2267
4964.72 2327
4965.39 2426
4966.05 2092
4966.72 2034
4967.38 1922
4968.05 1871
4968.71 1827
4969.38 1674
4970.04 1676
4970.71 1515
4971.37 1459
4972.04 1438
4972.70 1517
4973.37 1500
4974.03 1585
4974.70 1543
4975.36 1521
4976.03 1603
4976.69 1562
4977.36 1513
4978.02 1559
4978.69 1617
4979.36 1557
4980.02 1603
4980.69 1543
4981.35 1541
4982.02 1523
4982.68 1496
4983.35 1478
4984.02 1408
4984.68 1409
4985.35 1476
4986.01 1380
4986.68 1476
4987.35 1584
4988.01 1532
4988.68 1499
4989.34 1501
4990.01 1539
4990.68 1590
4991.34 1618
4992.01 1626
4992.68 1567
4993.34 1483
4994.01 1407
4994.68 1334
4995.34 1302
4996.01 1308
4996.68 1328
4997.34 1349
4998.01 1492
4998.68 1324
4999.34 1247
5000.01 1249
5000.68 1270
5001.34 1186
5002.01 1198
5002.68 1216
5003.35 1284
5004.01 1164
5004.68 1206
5005.35 1172
5006.01 1180
5006.68 1252
5007.35 1176
5008.02 1207
5008.68 1256
5009.35 1214
5010.02 1314
5010.69 1271
5011.36 1314
5012.02 1182
5012.69 1310
5013.36 1297
5014.03 1344
5014.69 1177
5015.36 1205
5016.03 1271
5016.70 1211
5017.37 1252
5018.03 1219
5018.70 1283
5019.37 1260
5020.04 1273
5020.71 1179
5021.38 1219
5022.04 1197
5022.71 1346
5023.38 1354
5024.05 1287
5024.72 1354
5025.39 1310
5026.06 1255
5026.72 1291
5027.39 1272
5028.06 1291
5028.73 1344
5029.40 1378
5030.07 1338
5030.74 1319
5031.41 1408
5032.08 1319
5032.75 1306
5033.41 1354
5034.08 1272
5034.75 1305
5035.42 1218
5036.09 1261
5036.76 1252
5037.43 1174
5038.10 1271
5038.77 1180
5039.44 1172
5040.11 1221
5040.78 1192
5041.45 1184
5042.12 1256
5042.79 1230
5043.46 1146
5044.13 1195
5044.80 1224
5045.47 1228
5046.14 1193
5046.81 1211
5047.48 1178
5048.15 1082
5048.82 1174
5049.49 1186
5050.16 1168
5050.83 1145
5051.50 1219
5052.17 1159
5052.84 1191
5053.51 1178
5054.18 1203
5054.85 1215
5055.52 1095
5056.19 1086
5056.86 1245
5057.53 1239
5058.21 1215
5058.88 1227
5059.55 1291
5060.22 1206
5060.89 1136
5061.56 1216
5062.23 1253
5062.90 1162
5063.57 1243
5064.24 1133
5064.92 1126
5065.59 1226
5066.26 1141
5066.93 1182
5067.60 1160
5068.27 1171
5068.94 1212
5069.62 1177
5070.29 1170
5070.96 1241
5071.63 1032
5072.30 1046
5072.97 1172
5073.65 1095
5074.32 1207
5074.99 1132
5075.66 1185
5076.33 1159
5077.01 1180
5077.68 1228
5078.35 1249
5079.02 1168
5079.70 1138
5080.37 1186
5081.04 1229
5081.71 1192
5082.38 1174
5083.06 1141
5083.73 1159
5084.40 1196
5085.07 1176
5085.75 1140
5086.42 1155
5087.09 1168
5087.77 1254
5088.44 1398
5089.11 1461
5089.78 1381
5090.46 1384
5091.13 1487
5091.80 1528
5092.48 1556
5093.15 1466
5093.82 1507
5094.50 1470
5095.17 1435
5095.84 1354
5096.52 1287
5097.19 1279
5097.86 1261
5098.54 1272
5099.21 1272
5099.88 1214
5100.56 1250
5101.23 1204
5101.90 1244
5102.58 1323
5103.25 1305
5103.93 1383
5104.60 1410
5105.27 1320
5105.95 1151
5106.62 1174
5107.30 1289
5107.97 1319
5108.64 1246
5109.32 1163
5109.99 1298
5110.67 1281
5111.34 1282
5112.02 1244
5112.69 1151
5113.36 1155
5114.04 1279
5114.71 1245
5115.39 1191
5116.06 1189
5116.74 1280
5117.41 1275
5118.09 1340
5118.76 1287
5119.44 1444
5120.11 1493
5120.79 1453
5121.46 1337
5122.14 1309
5122.81 1360
5123.49 1310
5124.16 1207
5124.84 1309
5125.51 1229
5126.19 1249
5126.86 1279
5127.54 1271
5128.21 1287
5128.89 1287
5129.57 1177
5130.24 1149
5130.92 1156
5131.59 1232
5132.27 1273
5132.94 1239
5133.62 1237
5134.30 1225
5134.97 1211
5135.65 1231
5136.32 1297
5137.00 1217
5137.68 1345
5138.35 1164
5139.03 1172
5139.70 1261
5140.38 1327
5141.06 1285
5141.73 1197
5142.41 1289
5143.09 1282
5143.76 1184
5144.44 1159
5145.12 1201
5145.79 1134
5146.47 1194
5147.15 1230
5147.82 1154
5148.50 1200
5149.18 1202
5149.85 1235
5150.53 1198
5151.21 1165
5151.88 1096
5152.56 1120
5153.24 1139
5153.92 1201
5154.59 1162
5155.27 1227
5155.95 1128
5156.62 1075
5157.30 1122
5157.98 1080
5158.66 1114
5159.33 1124
5160.01 1062
5160.69 1051
5161.37 1000
5162.04 1057
5162.72 1142
5163.40 1108
5164.08 1132
5164.76 1021
5165.43 1166
5166.11 1265
5166.79 1160
5167.47 1181
5168.15 1212
5168.82 1129
5169.50 1114
5170.18 1116
5170.86 1042
5171.54 1116
5172.22 1108
5172.89 1078
5173.57 1161
5174.25 1077
5174.93 1073
5175.61 1087
5176.29 1054
5176.97 1091
5177.64 1163
5178.32 1224
5179.00 1141
5179.68 1151
5180.36 1169
5181.04 1258
5181.72 1236
5182.40 1241
5183.08 1248
5183.75 1225
5184.43 1165
5185.11 1139
5185.79 1215
5186.47 1143
5187.15 1186
5187.83 1078
5188.51 1133
5189.19 1073
5189.87 1142
5190.55 1095
5191.23 1053
5191.91 1131
5192.59 1139
5193.27 1177
5193.95 1082
5194.63 1036
5195.31 1059
5195.99 1101
5196.67 982
5197.35 1061
5198.03 1029
5198.71 1099
5199.39 1017
5200.07 1060
5200.75 1122
5201.43 1156
5202.11 1119
5202.79 1110
5203.47 1114
5204.15 1232
5204.83 1188
5205.51 1071
5206.19 1127
5206.87 1149
5207.55 1127
5208.23 1186
5208.91 1285
5209.59 1205
5210.27 1265
5210.96 1209
5211.64 1249
5212.32 1240
5213.00 1193
5213.68 1100
5214.36 1122
5215.04 1241
5215.72 1172
5216.40 1180
5217.09 1182
5217.77 1228
5218.45 1228
5219.13 1239
5219.81 1216
5220.49 1251
5221.17 1251
5221.86 1222
5222.54 1180
5223.22 1146
5223.90 1240
5224.58 1220
5225.27 1134
5225.95 1189
5226.63 1204
5227.31 1195
5227.99 1148
5228.67 1146
5229.36 1199
5230.04 1090
5230.72 1194
5231.40 1174
5232.09 1188
5232.77 1217
5233.45 1180
5234.13 1187
5234.82 1189
5235.50 1251
5236.18 1300
5236.86 1346
5237.55 1381
5238.23 1310
5238.91 1448
5239.59 1482
5240.28 1588
5240.96 1532
5241.64 1390
5242.33 1399
5243.01 1476
5243.69 1405
5244.37 1270
5245.06 1213
5245.74 1208
5246.42 1231
5247.11 1239
5247.79 1234
5248.47 1218
5249.16 1343
5249.84 1387
5250.52 1252
5251.21 1333
5251.89 1349
5252.58 1302
5253.26 1383
5253.94 1370
5254.63 1292
5255.31 1236
5255.99 1155
5256.68 1182
5257.36 1169
5258.05 1216
5258.73 1190
5259.41 1219
5260.10 1351
5260.78 1273
5261.47 1276
5262.15 1312
5262.84 1222
5263.52 1200
5264.20 1194
5264.89 1236
5265.57 1201
5266.26 1226
5266.94 1285
5267.63 1250
5268.31 1320
5269.00 1307
5269.68 1135
5270.37 1166
5271.05 1216
5271.73 1216
5272.42 1085
5273.10 1086
5273.79 1121
5274.47 1120
5275.16 1098
5275.85 1094
5276.53 1207
5277.22 1214
5277.90 1214
5278.59 1093
5279.27 1126
5279.96 1161
5280.64 1298
5281.33 1148
5282.01 1299
5282.70 1360
5283.38 1224
5284.07 1199
5284.76 1131
5285.44 1135
5286.13 1220
5286.81 1170
5287.50 1157
5288.19 1261
5288.87 1117
5289.56 1068
5290.24 1052
5290.93 1134
5291.62 1080
5292.30 1049
5292.99 1112
5293.67 1007
5294.36 1081
5295.05 1173
5295.73 1186
5296.42 1047
5297.11 1076
5297.79 1071
5298.48 1080
5299.17 1210
5299.85 1263
5300.54 1217
5301.23 1186
5301.91 1263
5302.60 1250
5303.29 1279
5303.97 1362
5304.66 1250
5305.35 1230
5306.04 1214
5306.72 1154
5307.41 1164
5308.10 1151
5308.78 1237
5309.47 1274
5310.16 1310
5310.85 1248
5311.53 1224
5312.22 1209
5312.91 1222
5313.60 1240
5314.28 1146
5314.97 1157
5315.66 1116
5316.35 1057
5317.04 1192
5317.72 1319
5318.41 1382
5319.10 1314
5319.79 1310
5320.48 1407
5321.16 1482
5321.85 1571
5322.54 1346
5323.23 1355
5323.92 1378
5324.60 1302
5325.29 1271
5325.98 1250
5326.67 1156
5327.36 1165
5328.05 1129
5328.74 1190
5329.42 1178
5330.11 1280
5330.80 1154
5331.49 1076
5332.18 1106
5332.87 1160
5333.56 1266
5334.25 1168
5334.93 1107
5335.62 1126
5336.31 1217
5337.00 1077
5337.69 1148
5338.38 1210
5339.07 1183
5339.76 1197
5340.45 1172
5341.14 1212
5341.83 1272
5342.52 1203
5343.21 1234
5343.90 1270
5344.58 1215
5345.27 1195
5345.96 1238
5346.65 1210
5347.34 1243
5348.03 1283
5348.72 1232
5349.41 1344
5350.10 1362
5350.79 1466
5351.48 1471
5352.17 1470
5352.86 1341
5353.55 1239
5354.24 1184
5354.93 1178
5355.62 1138
5356.31 1155
5357.01 1143
5357.70 1155
5358.39 1162
5359.08 1075
5359.77 1098
5360.46 1182
5361.15 1129
5361.84 1191
5362.53 1218
5363.22 1170
5363.91 1192
5364.60 1200
5365.29 1176
5365.98 1156
5366.68 1232
5367.37 1192
5368.06 1094
5368.75 1116
5369.44 1052
5370.13 1109
5370.82 1180
5371.51 1117
5372.21 1110
5372.90 1057
5373.59 1036
5374.28 1134
5374.97 1008
5375.66 1015
5376.35 1049
5377.05 1093
5377.74 1094
5378.43 983
5379.12 986
5379.81 1117
5380.51 1086
5381.20 994
5381.89 1034
5382.58 1001
5383.27 1044
5383.97 1081
5384.66 1023
5385.35 1097
5386.04 980
5386.73 1014
5387.43 1130
5388.12 1148
5388.81 1106
5389.50 1198
5390.20 1260
5390.89 1261
5391.58 1202
5392.28 1106
5392.97 1067
5393.66 1141
5394.35 1173
5395.05 1265
5395.74 1215
5396.43 1025
5397.13 1020
5397.82 1004
5398.51 1093
5399.20 1051
5399.90 919
5400.59 976
5401.28 1042
5401.98 1061
5402.67 1051
5403.36 1067
5404.06 1071
5404.75 1030
5405.44 1096
5406.14 1086
5406.83 1062
5407.53 1050
5408.22 1036
5408.91 1000
5409.61 1014
5410.30 1070
5410.99 1083
5411.69 1002
5412.38 990
5413.08 1025
5413.77 1055
5414.46 1074
5415.16 1106
5415.85 1120
5416.55 1160
5417.24 1212
5417.94 1147
5418.63 1074
5419.32 1058
5420.02 1011
5420.71 1065
5421.41 1145
5422.10 1106
5422.80 1021
5423.49 1039
5424.19 1053
5424.88 1006
5425.58 1021
5426.27 1107
5426.97 1130
5427.66 1025
5428.36 1030
5429.05 1027
5429.75 1024
5430.44 1088
5431.14 1099
5431.83 1088
5432.53 1066
5433.22 1123
5433.92 1208
5434.61 1192
5435.31 1177
5436.00 1187
5436.70 1269
5437.40 1220
5438.09 1286
5438.79 1148
5439.48 1154
5440.18 1196
5440.87 1208
5441.57 1187
5442.27 1159
5442.96 1247
5443.66 1232
5444.35 1232
5445.05 1213
5445.75 1272
5446.44 1308
5447.14 1386
5447.83 1323
5448.53 1231
5449.23 1299
5449.92 1217
5450.62 1309
5451.32 1241
5452.01 1235
5452.71 1200
5453.41 1248
5454.10 1218
5454.80 1159
5455.50 1088
5456.19 1160
5456.89 1207
5457.59 1181
5458.28 1212
5458.98 1135
5459.68 1135
5460.37 1218
5461.07 1128
5461.77 1182
5462.47 1339
5463.16 1238
5463.86 1261
5464.56 1285
5465.25 1172
5465.95 1123
5466.65 1251
5467.35 1340
5468.04 1220
5468.74 1204
5469.44 1288
5470.14 1153
5470.84 1209
5471.53 1230
5472.23 1221
5472.93 1261
5473.63 1236
5474.32 1186
5475.02 1215
5475.72 1347
5476.42 1331
5477.12 1451
5477.82 1567
5478.51 1660
5479.21 1759
5479.91 1887
5480.61 1981
5481.31 1973
5482.01 1983
5482.70 1981
5483.40 1772
5484.10 1683
5484.80 1671
5485.50 1515
5486.20 1564
5486.90 1432
5487.59 1451
5488.29 1390
5488.99 1468
5489.69 1514
5490.39 1487
5491.09 1394
5491.79 1586
5492.49 1606
5493.19 1579
5493.89 1647
5494.58 1549
5495.28 1620
5495.98 1725
5496.68 1736
5497.38 1703
5498.08 1813
5498.78 1990
5499.48 2403
5500.18 2597
5500.88 2958
5501.58 3041
5502.28 3023
5502.98 2915
5503.68 2792
5504.38 2472
5505.08 2263
5505.78 2013
5506.48 1774
5507.18 1792
5507.88 1673
5508.58 1707
5509.28 1524
5509.98 1465
5510.68 1422
5511.38 1463
5512.08 1459
5512.78 1407
5513.48 1436
5514.18 1429
5514.88 1393
5515.58 1347
5516.28 1460
5516.98 1504
5517.68 1524
5518.39 1459
5519.09 1474
5519.79 1393
5520.49 1332
5521.19 1302
5521.89 1339
5522.59 1355
5523.29 1281
5523.99 1241
5524.69 1307
5525.40 1297
5526.10 1204
5526.80 1169
5527.50 1234
5528.20 1266
5528.90 1279
5529.60 1179
5530.31 1254
5531.01 1169
5531.71 1182
5532.41 1282
5533.11 1219
5533.81 1207
5534.52 1238
5535.22 1276
5535.92 1155
5536.62 1314
5537.32 1171
5538.02 1233
5538.73 1191
5539.43 1083
5540.13 1077
5540.83 1083
5541.54 1158
5542.24 1124
5542.94 1050
5543.64 1060
5544.34 1090
5545.05 1086
5545.75 1110
5546.45 1123
5547.15 1120
5547.86 1069
5548.56 1068
5549.26 1153
5549.97 1150
5550.67 1162
5551.37 1153
5552.07 1097
5552.78 1133
5553.48 1200
5554.18 1046
5554.89 1076
5555.59 1112
5556.29 1121
5557.00 1138
5557.70 1106
5558.40 1155
5559.11 1184
5559.81 1195
5560.51 1187
5561.22 1312
5561.92 1264
5562.62 1216
5563.33 1261
5564.03 1307
5564.73 1344
5565.44 1307
5566.14 1313
5566.85 1248
5567.55 1254
5568.25 1207
5568.96 1138
5569.66 1150
5570.37 1046
5571.07 1162
5571.77 1061
5572.48 1116
5573.18 1143
5573.89 1232
5574.59 1183
5575.29 1067
5576.00 1143
5576.70 1103
5577.41 1148
5578.11 1125
5578.82 1147
5579.52 1071
5580.23 1117
5580.93 1155
5581.64 1207
5582.34 1107
5583.05 1086
5583.75 1094
5584.46 1112
5585.16 1094
5585.87 1066
5586.57 1105
5587.28 1102
5587.98 1094
5588.69 1006
5589.39 1025
5590.10 1025
5590.80 1033
5591.51 999
5592.21 1052
5592.92 1071
5593.62 1058
5594.33 970
5595.04 972
5595.74 1162
5596.45 1033
5597.15 995
5597.86 1036
5598.56 1068
5599.27 1042
5599.98 1031
5600.68 978
5601.39 1003
5602.09 1034
5602.80 1064
5603.51 1045
5604.21 1005
5604.92 994
5605.62 1013
5606.33 1068
5607.04 947
5607.74 1004
5608.45 962
5609.16 1070
5609.86 1057
5610.57 1075
5611.28 1114
5611.98 1036
5612.69 1119
5613.40 1053
5614.10 1080
5614.81 1043
5615.52 1108
5616.22 1098
5616.93 1028
5617.64 1044
5618.35 1123
5619.05 1071
5619.76 1077
5620.47 1027
5621.17 997
5621.88 1041
5622.59 1093
5623.30 1068
5624.00 1132
5624.71 1091
5625.42 1011
5626.13 1159
5626.83 1178
5627.54 1160
5628.25 1160
5628.96 1128
5629.67 1221
5630.37 1138
5631.08 1068
5631.79 1120
5632.50 1178
5633.21 1139
5633.91 1192
5634.62 1105
5635.33 1269
5636.04 1120
5636.75 1169
5637.45 1186
5638.16 1222
5638.87 1234
5639.58 1207
5640.29 1209
5641.00 1283
5641.70 1338
5642.41 1315
5643.12 1333
5643.83 1237
5644.54 1232
5645.25 1265
5645.96 1187
5646.67 1188
5647.38 1193
5648.08 1214
5648.79 1194
5649.50 1181
5650.21 1186
5650.92 1119
5651.63 1168
5652.34 1139
5653.05 1082
5653.76 1134
5654.47 1171
5655.18 1301
5655.89 1317
5656.60 1289
5657.30 1359
5658.01 1551
5658.72 1394
5659.43 1429
5660.14 1490
5660.85 1387
5661.56 1273
5662.27 1314
5662.98 1339
5663.69 1337
5664.40 1296
5665.11 1217
5665.82 1218
5666.53 1157
5667.24 1160
5667.95 1151
5668.66 1131
5669.37 1187
5670.08 1187
5670.79 1155
5671.50 1158
5672.22 1147
5672.93 1134
5673.64 1150
5674.35 1139
5675.06 1126
5675.77 1144
5676.48 1114
5677.19 1054
5677.90 1171
5678.61 1058
5679.32 1031
5680.03 1002
5680.74 1024
5681.46 1028
5682.17 1062
5682.88 1072
5683.59 1013
5684.30 1099
5685.01 1043
5685.72 1068
5686.43 1121
5687.15 1154
5687.86 1140
5688.57 998
5689.28 913
5689.99 1030
5690.70 966
5691.42 913
5692.13 979
5692.84 991
5693.55 1097
5694.26 1058
5694.97 1014
5695.69 1015
5696.40 899
5697.11 968
5697.82 1024
5698.53 1114
5699.25 1033
5699.96 972
5700.67 1039
5701.38 983
5702.10 1065
5702.81 1042
5703.52 986
5704.23 971
5704.95 975
5705.66 1022
5706.37 998
5707.08 1069
5707.80 982
5708.51 1114
5709.22 1058
5709.93 964
5710.65 999
5711.36 992
5712.07 997
5712.79 879
5713.50 963
5714.21 1021
5714.93 1042
5715.64 985
5716.35 956
5717.07 988
5717.78 910
5718.49 952
5719.21 981
5719.92 919
5720.63 971
5721.35 963
5722.06 929
5722.77 954
5723.49 1003
5724.20 1022
5724.92 1001
5725.63 968
5726.34 1004
5727.06 1005
5727.77 1041
5728.48 1065
5729.20 1030
5729.91 1045
5730.63 1022
5731.34 1139
5732.06 1036
5732.77 989
5733.48 969
5734.20 961
5734.91 1037
5735.63 1023
5736.34 1010
5737.06 955
5737.77 957
5738.49 938
5739.20 895
5739.91 904
5740.63 902
5741.34 979
5742.06 1023
5742.77 920
5743.49 875
5744.20 1016
5744.92 978
5745.63 852
5746.35 881
5747.06 907
5747.78 987
5748.49 913
5749.21 939
5749.93 919
5750.64 927
5751.36 928
5752.07 934
5752.79 1030
5753.50 1000
5754.22 971
5754.93 909
5755.65 877
5756.37 951
5757.08 843
5757.80 868
5758.51 862
5759.23 841
5759.95 805
5760.66 846
5761.38 863
5762.09 879
5762.81 900
5763.53 952
5764.24 859
5764.96 900
5765.67 957
5766.39 893
5767.11 879
5767.82 886
5768.54 955
5769.26 934
5769.97 918
5770.69 915
5771.41 895
5772.12 869
5772.84 912
5773.56 962
5774.27 996
5774.99 954
5775.71 971
5776.42 988
5777.14 942
5777.86 919
5778.58 991
5779.29 1053
5780.01 1003
5780.73 982
5781.45 959
5782.16 937
5782.88 997
5783.60 1031
5784.31 957
5785.03 953
5785.75 917
5786.47 907
5787.19 926
5787.90 947
5788.62 1000
5789.34 1004
5790.06 1017
5790.77 984
5791.49 974
5792.21 994
5792.93 966
5793.65 1064
5794.36 1031
5795.08 971
5795.80 1062
5796.52 1084
5797.24 1140
5797.96 1092
5798.67 1191
5799.39 1211
5800.11 1355
5800.83 1439
5801.55 1570
5802.27 1570
5802.99 1598
5803.70 1781
5804.42 1715
5805.14 1547
5805.86 1480
5806.58 1301
5807.30 1226
5808.02 1137
5808.74 1248
5809.46 1124
5810.17 1138
5810.89 1168
5811.61 1160
5812.33 1065
5813.05 1035
5813.77 1056
5814.49 1111
5815.21 1161
5815.93 1124
5816.65 1125
5817.37 1126
5818.09 1106
5818.81 1066
5819.53 1079
5820.25 1047
5820.97 1174
5821.69 1220
5822.41 1173
5823.13 1291
5823.85 1163
5824.57 1148
5825.29 1195
5826.01 1188
5826.73 1016
5827.45 1013
5828.17 967
5828.89 1128
5829.61 1092
5830.33 1036
5831.05 1113
5831.77 1131
5832.49 1198
5833.21 1116
5833.93 1090
5834.65 1112
5835.37 1050
5836.09 1032
5836.81 987
5837.53 1022
5838.25 923
5838.97 993
5839.70 1044
5840.42 1054
5841.14 973
5841.86 1028
5842.58 1010
5843.30 1038
5844.02 1023
5844.74 912
5845.46 965
5846.19 1005
5846.91 993
5847.63 1002
5848.35 991
5849.07 957
5849.79 948
5850.51 1041
5851.24 987
5851.96 1075
5852.68 1036
5853.40 1010
5854.12 1011
5854.85 961
5855.57 1015
5856.29 1057
5857.01 1009
5857.73 1004
5858.46 1010
5859.18 1021
5859.90 980
5860.62 1003
5861.34 1062
5862.07 1034
5862.79 1032
5863.51 976
5864.23 968
5864.96 1026
5865.68 1048
5866.40 1040
5867.12 979
5867.85 1074
5868.57 1078
5869.29 1080
5870.01 958
5870.74 1006
5871.46 963
5872.18 954
5872.91 953
5873.63 1004
5874.35 987
5875.08 975
5875.80 962
5876.52 902
5877.25 951
5877.97 1054
5878.69 1046
5879.42 1067
5880.14 1057
5880.86 1074
5881.59 1041
5882.31 1079
5883.03 1045
5883.76 1044
5884.48 1176
5885.20 1126
5885.93 992
5886.65 1072
5887.38 1094
5888.10 1135
5888.82 1032
5889.55 957
5890.27 1012
5891.00 1039
5891.72 1093
5892.44 957
5893.17 978
5893.89 1062
5894.62 976
5895.34 920
5896.07 938
5896.79 977
5897.51 1043
5898.24 1029
5898.96 1079
5899.69 1048
5900.41 997
5901.14 1004
5901.86 1009
5902.59 1051
5903.31 987
5904.04 1076
5904.76 1159
5905.49 1109
5906.21 1025
5906.94 1138
5907.66 1076
5908.39 1102
5909.11 1137
5909.84 1115
5910.56 1126
5911.29 1094
5912.01 1106
5912.74 979
5913.46 1015
5914.19 1095
5914.92 1041
5915.64 1132
5916.37 1024
5917.09 983
5917.82 1059
5918.54 1088
5919.27 1083
5920.00 1075
5920.72 1030
5921.45 1049
5922.17 1080
5922.90 1088
5923.63 1155
5924.35 1119
5925.08 1134
5925.80 1094
5926.53 1173
5927.26 1230
5927.98 1095
5928.71 1142
5929.44 1162
5930.16 1172
5930.89 1171
5931.62 1144
5932.34 1140
5933.07 1213
5933.80 1243
5934.52 1343
5935.25 1239
5935.98 1209
5936.70 1287
5937.43 1293
5938.16 1286
5938.88 1249
5939.61 1282
5940.34 1307
5941.07 1364
5941.79 1354
5942.52 1241
5943.25 1340
5943.97 1392
5944.70 1288
5945.43 1427
5946.16 1409
5946.88 1499
5947.61 1488
5948.34 1604
5949.07 1549
5949.80 1557
5950.52 1624
5951.25 1793
5951.98 1783
5952.71 1815
5953.43 1863
5954.16 1886
5954.89 1768
5955.62 1911
5956.35 1873
5957.07 1889
5957.80 1838
5958.53 1835
5959.26 1779
5959.99 1746
5960.72 1821
5961.44 1742
5962.17 1824
5962.90 1909
5963.63 2030
5964.36 2109
5965.09 2079
5965.82 2232
5966.54 2423
5967.27 2610
5968.00 2677
5968.73 2765
5969.46 2699
5970.19 2573
5970.92 2606
5971.65 2472
5972.38 2426
5973.11 2324
5973.83 2392
5974.56 2285
5975.29 2259
5976.02 2296
5976.75 2315
5977.48 2454
5978.21 2456
5978.94 2506
5979.67 2507
5980.40 2770
5981.13 2783
5981.86 2738
5982.59 2850
5983.32 2950
5984.05 2867
5984.78 2822
5985.51 2910
5986.24 2841
5986.97 2973
5987.70 2805
5988.43 2845
5989.16 2762
5989.89 2739
5990.62 2711
5991.35 2813
5992.08 2893
5992.81 2963
5993.54 2978
5994.27 3036
5995.00 3217
5995.73 3151
5996.46 3191
5997.19 3255
5997.92 3260
5998.65 3330
5999.38 3360
6000.11 3519
6000.85 3349
6001.58 3240
6002.31 3250
6003.04 3014
6003.77 3104
6004.50 3022
6005.23 3156
6005.96 3227
6006.69 3139
6007.43 3297
6008.16 3412
6008.89 3840
6009.62 4438
6010.35 5427
6011.08 6586
6011.81 7726
6012.54 9133
6013.28 10442
6014.01 11384
6014.74 11960
6015.47 12104
6016.20 11829
6016.94 11330
6017.67 10292
6018.40 8801
6019.13 7727
6019.86 6433
6020.59 5659
6021.33 4671
6022.06 4034
6022.79 3663
6023.52 3106
6024.26 2760
6024.99 2695
6025.72 2520
6026.45 2549
6027.19 2470
6027.92 2395
6028.65 2483
6029.38 2434
6030.12 2490
6030.85 2388
6031.58 2199
6032.31 2255
6033.05 2181
6033.78 2209
6034.51 2161
6035.25 1961
6035.98 2165
6036.71 2268
6037.44 2114
6038.18 2095
6038.91 2275
6039.64 2188
6040.38 2217
6041.11 2352
6041.84 2270
6042.58 2313
6043.31 2347
6044.04 2327
6044.78 2292
6045.51 2416
6046.24 2405
6046.98 2416
6047.71 2395
6048.45 2389
6049.18 2620
6049.91 2884
6050.65 2892
6051.38 2932
6052.11 3113
6052.85 3337
6053.58 3671
6054.32 3413
6055.05 3494
6055.79 3325
6056.52 3283
6057.25 2991
6057.99 2872
6058.72 2804
6059.46 2501
6060.19 2497
6060.93 2546
6061.66 2478
6062.39 2469
6063.13 2401
6063.86 2376
6064.60 2359
6065.33 2467
6066.07 2305
6066.80 2255
6067.54 2194
6068.27 2197
6069.01 2085
6069.74 2177
6070.48 2099
6071.21 2110
6071.95 2227
6072.68 2240
6073.42 2113
6074.15 2091
6074.89 2089
6075.62 2060
6076.36 2163
6077.10 2131
6077.83 2085
6078.57 2099
6079.30 2016
6080.04 2016
6080.77 2131
6081.51 2082
6082.25 2014
6082.98 1992
6083.72 1895
6084.45 1861
6085.19 1767
6085.93 1803
6086.66 1846
6087.40 1823
6088.13 1870
6088.87 1816
6089.61 1808
6090.34 1845
6091.08 1867
6091.81 2099
6092.55 1975
6093.29 1969
6094.02 1866
6094.76 1810
6095.50 1791
6096.23 1811
6096.97 1627
6097.71 1731
6098.44 1670
6099.18 1618
6099.92 1626
6100.65 1560
6101.39 1517
6102.13 1577
6102.87 1577
6103.60 1542
6104.34 1557
6105.08 1541
6105.81 1463
6106.55 1546
6107.29 1536
6108.03 1495
6108.76 1572
6109.50 1532
6110.24 1488
6110.98 1597
6111.71 1706
6112.45 1607
6113.19 1498
6113.93 1682
6114.66 1601
6115.40 1635
6116.14 1610
6116.88 1692
6117.62 1583
6118.35 1575
6119.09 1666
6119.83 1660
6120.57 1537
6121.31 1534
6122.04 1640
6122.78 1639
6123.52 1568
6124.26 1653
6125.00 1647
6125.74 1617
6126.47 1637
6127.21 1606
6127.95 1680
6128.69 1694
6129.43 1741
6130.17 1633
6130.91 1592
6131.64 1516
6132.38 1542
6133.12 1644
6133.86 1561
6134.60 1604
6135.34 1538
6136.08 1675
6136.82 1763
6137.56 1797
6138.30 1867
6139.04 1795
6139.77 1856
6140.51 1812
6141.25 1789
6141.99 1716
6142.73 1673
6143.47 1762
6144.21 1680
6144.95 1664
6145.69 1629
6146.43 1634
6147.17 1717
6147.91 1662
6148.65 1767
6149.39 1710
6150.13 1749
6150.87 1844
6151.61 1820
6152.35 1771
6153.09 1801
6153.83 1942
6154.57 1851
6155.31 1787
6156.05 1831
6156.79 1839
6157.53 1818
6158.27 1823
6159.01 1853
6159.75 1775
6160.49 1927
6161.23 2095
6161.97 2044
6162.71 1986
6163.45 2112
6164.20 2282
6164.94 2320
6165.68 2356
6166.42 2484
6167.16 2680
6167.90 2733
6168.64 2880
6169.38 2816
6170.12 2712
6170.86 2684
6171.61 2667
6172.35 2534
6173.09 2568
6173.83 2513
6174.57 2421
6175.31 2385
6176.05 2349
6176.79 2308
6177.54 2304
6178.28 2256
6179.02 2371
6179.76 2198
6180.50 2250
6181.24 2304
6181.99 2436
6182.73 2425
6183.47 2393
6184.21 2505
6184.95 2592
6185.70 2624
6186.44 2651
6187.18 2716
6187.92 2645
6188.66 2650
6189.41 2717
6190.15 2818
6190.89 2835
6191.63 2907
6192.38 2957
6193.12 3054
6193.86 3153
6194.60 3337
6195.35 3383
6196.09 3464
6196.83 3395
6197.57 3426
6198.32 3395
6199.06 3300
6199.80 3351
6200.55 3306
6201.29 3345
6202.03 3445
6202.78 3661
6203.52 3986
6204.26 4434
6205.00 5249
6205.75 6203
6206.49 8125
6207.23 10398
6207.98 12477
6208.72 14930
6209.46 16913
6210.21 18524
6210.95 18943
6211.70 18657
6212.44 17337
6213.18 15271
6213.93 12784
6214.67 10883
6215.41 9097
6216.16 7284
6216.90 6062
6217.65 5099
6218.39 4508
6219.13 3944
6219.88 3502
6220.62 3286
6221.37 3184
6222.11 3168
6222.85 2994
6223.60 3001
6224.34 2986
6225.09 2759
6225.83 2784
6226.58 2787
6227.32 2690
6228.07 2612
6228.81 2504
6229.56 2385
6230.30 2330
6231.04 2309
6231.79 2253
6232.53 2314
6233.28 2237
6234.02 2389
6234.77 2392
6235.51 2464
6236.26 2522
6237.00 2731
6237.75 2868
6238.49 3133
6239.24 3409
6239.99 3399
6240.73 3694
6241.48 3931
6242.22 3720
6242.97 3552
6243.71 3323
6244.46 3084
6245.20 2960
6245.95 3003
6246.70 3092
6247.44 2991
6248.19 3009
6248.93 3125
6249.68 3198
6250.42 3019
6251.17 2966
6251.92 2868
6252.66 2742
6253.41 2705
6254.15 2500
6254.90 2562
6255.65 2422
6256.39 2385
6257.14 2405
6257.89 2342
6258.63 2361
6259.38 2380
6260.13 2413
6260.87 2376
6261.62 2350
6262.37 2290
6263.11 2215
6263.86 2261
6264.61 2310
6265.35 2235
6266.10 2156
6266.85 2147
6267.59 2230
6268.34 2153
6269.09 2199
6269.83 2114
6270.58 2141
6271.33 2194
6272.08 2316
6272.82 2304
6273.57 2263
6274.32 2072
6275.06 2040
6275.81 2175
6276.56 2143
6277.31 2202
6278.05 2072
6278.80 2288
6279.55 2256
6280.30 2267
6281.05 2335
6281.79 2129
6282.54 2144
6283.29 2100
6284.04 2025
6284.78 2095
6285.53 1993
6286.28 1851
6287.03 1769
6287.78 1830
6288.53 1895
6289.27 1779
6290.02 1830
6290.77 1795
6291.52 1774
6292.27 1685
6293.02 1693
6293.76 1739
6294.51 1670
6295.26 1708
6296.01 1670
6296.76 1718
6297.51 1632
6298.26 1616
6299.00 1581
6299.75 1567
6300.50 1489
6301.25 1480
6302.00 1581
6302.75 1634
6303.50 1612
6304.25 1573
6305.00 1678
6305.75 1629
6306.50 1565
6307.24 1594
6307.99 1685
6308.74 1545
6309.49 1597
6310.24 1616
6310.99 1687
6311.74 1626
6312.49 1640
6313.24 1651
6313.99 1776
6314.74 1630
6315.49 1663
6316.24 1765
6316.99 1694
6317.74 1772
6318.49 1748
6319.24 1621
6319.99 1721
6320.74 1751
6321.49 1600
6322.24 1601
6322.99 1496
6323.74 1568
6324.49 1575
6325.24 1526
6325.99 1487
6326.74 1451
6327.49 1463
6328.24 1507
6328.99 1429
6329.74 1362
6330.50 1446
6331.25 1473
6332.00 1484
6332.75 1495
6333.50 1435
6334.25 1466
6335.00 1506
6335.75 1393
6336.50 1517
6337.25 1445
6338.00 1408
6338.76 1492
6339.51 1450
6340.26 1498
6341.01 1568
6341.76 1504
6342.51 1460
6343.26 1466
6344.02 1564
6344.77 1558
6345.52 1439
6346.27 1536
6347.02 1605
6347.77 1651
6348.53 1682
6349.28 1722
6350.03 1725
6350.78 1850
6351.53 2043
6352.29 2215
6353.04 2340
6353.79 2347
6354.54 2245
6355.29 2327
6356.05 2228
6356.80 2010
6357.55 1935
6358.30 1819
6359.06 1738
6359.81 1729
6360.56 1683
6361.31 1701
6362.07 1629
6362.82 1586
6363.57 1576
6364.32 1568
6365.08 1592
6365.83 1592
6366.58 1550
6367.33 1528
6368.09 1584
6368.84 1565
6369.59 1610
6370.35 1715
6371.10 1559
6371.85 1591
6372.61 1634
6373.36 1594
6374.11 1580
6374.87 1586
6375.62 1582
6376.37 1548
6377.13 1570
6377.88 1523
6378.63 1586
6379.39 1535
6380.14 1376
6380.89 1393
6381.65 1479
6382.40 1455
6383.16 1527
6383.91 1444
6384.66 1441
6385.42 1392
6386.17 1388
6386.92 1304
6387.68 1303
6388.43 1322
6389.19 1293
6389.94 1341
6390.70 1312
6391.45 1302
6392.20 1307
6392.96 1285
6393.71 1274
6394.47 1315
6395.22 1227
6395.98 1254
6396.73 1280
6397.49 1258
6398.24 1255
6399.00 1203
6399.75 1242
6400.51 1353
6401.26 1304
6402.02 1231
6402.77 1279
6403.53 1294
6404.28 1221
6405.04 1208
6405.79 1273
6406.55 1247
6407.30 1349
6408.06 1355
6408.81 1422
6409.57 1346
6410.32 1381
6411.08 1264
6411.83 1377
6412.59 1387
6413.34 1303
6414.10 1290
6414.86 1262
6415.61 1331
6416.37 1265
6417.12 1272
6417.88 1218
6418.64 1242
6419.39 1227
6420.15 1319
6420.90 1241
6421.66 1154
6422.42 1166
6423.17 1197
6423.93 1169
6424.68 1169
6425.44 1260
6426.20 1249
6426.95 1209
6427.71 1164
6428.47 1137
6429.22 1226
6429.98 1232
6430.74 1244
6431.49 1265
6432.25 1187
6433.01 1227
6433.76 1199
6434.52 1231
6435.28 1335
6436.03 1240
6436.79 1320
6437.55 1216
6438.30 1226
6439.06 1272
6439.82 1188
6440.58 1190
6441.33 1243
6442.09 1173
6442.85 1250
6443.61 1289
6444.36 1219
6445.12 1216
6445.88 1247
6446.64 1305
6447.39 1326
6448.15 1285
6448.91 1205
6449.67 1293
6450.42 1204
6451.18 1210
6451.94 1263
6452.70 1336
6453.46 1187
6454.21 1188
6454.97 1257
6455.73 1271
6456.49 1273
6457.25 1194
6458.00 1224
6458.76 1251
6459.52 1234
6460.28 1316
6461.04 1257
6461.80 1254
6462.55 1318
6463.31 1282
6464.07 1304
6464.83 1376
6465.59 1327
6466.35 1323
6467.11 1273
6467.87 1280
6468.62 1475
6469.38 1349
6470.14 1371
6470.90 1436
6471.66 1343
6472.42 1373
6473.18 1523
6473.94 1394
6474.70 1379
6475.46 1446
6476.22 1511
6476.97 1543
6477.73 1509
6478.49 1403
6479.25 1461
6480.01 1486
6480.77 1490
6481.53 1466
6482.29 1588
6483.05 1633
6483.81 1573
6484.57 1686
6485.33 1694
6486.09 1646
6486.85 1701
6487.61 1869
6488.37 1778
6489.13 1750
6489.89 1786
6490.65 1805
6491.41 1887
6492.17 1997
6492.93 1950
6493.69 2044
6494.45 2106
6495.21 2068
6495.97 2140
6496.73 2152
6497.49 2116
6498.26 2186
6499.02 2120
6499.78 2116
6500.54 2218
6501.30 2232
6502.06 2126
6502.82 2217
6503.58 2080
6504.34 2035
6505.10 2147
6505.86 2199
6506.62 2299
6507.39 2223
6508.15 2229
6508.91 2357
6509.67 2323
6510.43 2344
6511.19 2513
6511.95 2576
6512.72 2581
6513.48 2564
6514.24 2592
6515.00 2530
6515.76 2521
6516.52 2589
6517.28 2547
6518.05 2444
6518.81 2591
6519.57 2656
6520.33 2690
6521.09 2882
6521.86 3004
6522.62 3113
6523.38 3271
6524.14 3535
6524.90 3803
6525.67 4147
6526.43 4655
6527.19 5187
6527.95 5666
6528.72 6075
6529.48 6047
6530.24 6152
6531.00 5787
6531.77 5904
6532.53 5798
6533.29 6208
6534.05 6912
6534.82 7867
6535.58 8849
6536.34 9798
6537.11 10651
6537.87 11136
6538.63 11063
6539.39 10372
6540.16 9406
6540.92 8175
6541.68 7001
6542.45 5929
6543.21 4980
6543.97 4251
6544.74 3716
6545.50 3191
6546.26 2885
6547.03 2677
6547.79 2588
6548.55 2513
6549.32 2425
6550.08 2436
6550.84 2370
6551.61 2304
6552.37 2384
6553.14 2434
6553.90 2339
6554.66 2319
6555.43 2401
6556.19 2186
6556.96 2190
6557.72 2198
6558.48 2156
6559.25 2142
6560.01 2228
6560.78 2276
6561.54 2350
6562.31 2329
6563.07 2483
6563.83 2514
6564.60 2693
6565.36 2785
6566.13 2771
6566.89 2753
6567.66 2721
6568.42 2819
6569.19 2740
6569.95 2586
6570.72 2564
6571.48 2586
6572.25 2631
6573.01 2657
6573.78 2702
6574.54 2722
6575.31 2887
6576.07 2906
6576.84 2950
6577.60 2892
6578.37 3010
6579.13 2955
6579.90 2962
6580.66 2893
6581.43 2814
6582.19 2731
6582.96 2619
6583.73 2592
6584.49 2542
6585.26 2659
6586.02 2587
6586.79 2533
6587.55 2607
6588.32 2650
6589.09 2704
6589.85 2751
6590.62 2874
6591.38 3097
6592.15 3400
6592.92 3859
6593.68 4105
6594.45 4547
6595.22 4966
6595.98 4863
6596.75 5007
6597.51 4966
6598.28 4674
6599.05 4451
6599.81 3974
6600.58 3648
6601.35 3274
6602.11 3148
6602.88 2916
6603.65 2733
6604.41 2613
6605.18 2617
6605.95 2700
6606.71 2799
6607.48 2833
6608.25 3002
6609.02 3054
6609.78 3214
6610.55 3367
6611.32 3283
6612.08 3304
6612.85 3129
6613.62 3023
6614.39 2627
6615.15 2643
6615.92 2527
6616.69 2383
6617.46 2316
6618.22 2263
6618.99 2311
6619.76 2137
6620.53 2203
6621.30 2230
6622.06 2274
6622.83 2227
6623.60 2051
6624.37 2109
6625.13 2085
6625.90 2029
6626.67 2056
6627.44 1979
6628.21 2026
6628.98 2065
6629.74 1993
6630.51 2048
6631.28 2097
6632.05 2256
6632.82 2517
6633.59 2676
6634.35 2987
6635.12 2947
6635.89 3144
6636.66 3104
6637.43 3081
6638.20 2888
6638.97 2731
6639.74 2480
6640.50 2421
6641.27 2437
6642.04 2076
6642.81 2075
6643.58 2072
6644.35 1909
6645.12 1858
6645.89 1915
6646.66 1842
6647.43 1931
6648.20 1914
6648.97 1854
6649.73 1890
6650.50 1950
6651.27 1934
6652.04 1912
6652.81 1912
6653.58 1975
6654.35 2013
6655.12 1981
6655.89 1984
6656.66 2040
6657.43 2083
6658.20 2015
6658.97 1970
6659.74 1954
6660.51 1894
6661.28 2016
6662.05 1906
6662.82 1871
6663.59 1849
6664.36 1730
6665.13 1704
6665.90 1721
6666.67 1817
6667.44 1799
6668.22 1825
6668.99 1876
6669.76 1869
6670.53 1812
6671.30 1879
6672.07 1906
6672.84 1916
6673.61 1796
6674.38 1839
6675.15 1758
6675.92 1810
6676.69 1853
6677.46 1914
6678.24 1759
6679.01 1723
6679.78 1875
6680.55 1906
6681.32 1918
6682.09 1973
6682.86 2113
6683.63 2126
6684.41 2071
6685.18 2250
6685.95 2245
6686.72 2357
6687.49 2428
6688.26 2076
6689.04 1979
6689.81 1921
6690.58 1915
6691.35 1842
6692.12 1767
6692.90 1717
6693.67 1772
6694.44 1663
6695.21 1680
6695.98 1707
6696.76 1631
6697.53 1620
6698.30 1576
6699.07 1593
6699.84 1647
6700.62 1677
6701.39 1690
6702.16 1656
6702.93 1583
6703.71 1641
6704.48 1566
6705.25 1509
6706.03 1520
6706.80 1553
6707.57 1585
6708.34 1583
6709.12 1617
6709.89 1521
6710.66 1463
6711.44 1450
6712.21 1596
6712.98 1538
6713.75 1532
6714.53 1528
6715.30 1511
6716.07 1433
6716.85 1488
6717.62 1419
6718.39 1486
6719.17 1428
6719.94 1417
6720.72 1420
6721.49 1304
6722.26 1435
6723.04 1489
6723.81 1513
6724.58 1446
6725.36 1346
6726.13 1414
6726.91 1408
6727.68 1270
6728.45 1359
6729.23 1388
6730.00 1434
6730.78 1410
6731.55 1404
6732.32 1417
6733.10 1462
6733.87 1462
6734.65 1498
6735.42 1411
6736.20 1498
6736.97 1501
6737.74 1473
6738.52 1484
6739.29 1405
6740.07 1542
6740.84 1599
6741.62 1577
6742.39 1496
6743.17 1540
6743.94 1547
6744.72 1517
6745.49 1496
6746.27 1534
6747.04 1544
6747.82 1717
6748.59 1693
6749.37 1654
6750.14 1743
6750.92 1774
6751.69 1826
6752.47 1960
6753.24 2113
6754.02 2175
6754.80 2156
6755.57 2122
6756.35 1946
6757.12 1825
6757.90 1729
6758.67 1662
6759.45 1591
6760.23 1574
6761.00 1539
6761.78 1564
6762.55 1468
6763.33 1452
6764.11 1516
6764.88 1580
6765.66 1489
6766.43 1473
6767.21 1513
6767.99 1477
6768.76 1551
6769.54 1513
6770.32 1511
6771.09 1490
6771.87 1409
6772.64 1463
6773.42 1523
6774.20 1487
6774.97 1448
6775.75 1403
6776.53 1474
6777.31 1495
6778.08 1530
6778.86 1541
6779.64 1629
6780.41 1739
6781.19 1591
6781.97 1485
6782.74 1536
6783.52 1564
6784.30 1488
6785.08 1450
6785.85 1416
6786.63 1417
6787.41 1459
6788.19 1343
6788.96 1330
6789.74 1387
6790.52 1391
6791.30 1397
6792.07 1341
6792.85 1336
6793.63 1273
6794.41 1370
6795.18 1350
6795.96 1376
6796.74 1334
6797.52 1269
6798.30 1281
6799.07 1263
6799.85 1293
6800.63 1319
6801.41 1261
6802.19 1216
6802.97 1315
6803.74 1304
6804.52 1411
6805.30 1415
6806.08 1443
6806.86 1470
6807.64 1532
6808.41 1449
6809.19 1429
6809.97 1338
6810.75 1391
6811.53 1437
6812.31 1427
6813.09 1294
6813.87 1303
6814.64 1420
6815.42 1423
6816.20 1352
6816.98 1320
6817.76 1402
6818.54 1350
6819.32 1329
6820.10 1321
6820.88 1402
6821.66 1248
6822.44 1262
6823.22 1302
6824.00 1278
6824.78 1340
6825.55 1407
6826.33 1341
6827.11 1235
6827.89 1374
6828.67 1268
6829.45 1244
6830.23 1357
6831.01 1323
6831.79 1299
6832.57 1283
6833.35 1305
6834.13 1389
6834.91 1379
6835.69 1275
6836.47 1294
6837.25 1254
6838.03 1289
6838.81 1237
6839.60 1343
6840.38 1319
6841.16 1183
6841.94 1206
6842.72 1265
6843.50 1323
6844.28 1343
6845.06 1361
6845.84 1352
6846.62 1470
6847.40 1576
6848.18 1842
6848.96 2250
6849.74 2497
6850.53 2820
6851.31 3070
6852.09 3179
6852.87 3316
6853.65 3312
6854.43 3109
6855.21 2962
6855.99 2466
6856.77 2243
6857.56 2056
6858.34 1910
6859.12 1718
6859.90 1618
6860.68 1659
6861.46 1587
6862.25 1501
6863.03 1422
6863.81 1468
6864.59 1548
6865.37 1383
6866.15 1452
6866.94 1469
6867.72 1422
6868.50 1422
6869.28 1418
6870.07 1475
6870.85 1411
6871.63 1517
6872.41 1436
6873.19 1364
6873.98 1398
6874.76 1526
6875.54 1450
6876.32 1526
6877.11 1596
6877.89 1601
6878.67 1586
6879.45 1584
6880.24 1601
6881.02 1593
6881.80 1626
6882.59 1716
6883.37 1717
6884.15 1673
6884.93 1782
6885.72 1902
6886.50 2039
6887.28 2302
6888.07 2485
6888.85 2690
6889.63 2810
6890.42 2595
6891.20 2580
6891.98 2461
6892.77 2194
6893.55 2045
6894.33 1846
6895.12 1741
6895.90 1728
6896.68 1756
6897.47 1735
6898.25 1697
6899.04 1546
6899.82 1764
6900.60 1818
6901.39 1730
6902.17 1693
6902.95 1696
6903.74 1688
6904.52 1752
6905.31 1709
6906.09 1795
6906.88 1689
6907.66 1722
6908.44 1730
6909.23 1748
6910.01 1701
6910.80 1618
6911.58 1658
6912.37 1674
6913.15 1575
6913.94 1593
6914.72 1640
6915.50 1625
6916.29 1649
6917.07 1619
6917.86 1527
6918.64 1592
6919.43 1622
6920.21 1601
6921.00 1553
6921.78 1514
6922.57 1606
6923.35 1552
6924.14 1492
6924.93 1623
6925.71 1664
6926.50 1682
6927.28 1669
6928.07 1658
6928.85 1716
6929.64 1840
6930.42 1788
6931.21 1688
6931.99 1767
6932.78 1786
6933.57 1768
6934.35 1906
6935.14 1867
6935.92 1855
6936.71 1784
6937.50 1703
6938.28 1787
6939.07 1866
6939.85 1879
6940.64 1990
6941.43 2105
6942.21 2262
6943.00 2246
6943.78 2227
6944.57 2279
6945.36 2358
6946.14 2581
6946.93 2672
6947.72 2733
6948.50 2940
6949.29 3113
6950.08 3129
6950.86 3127
6951.65 2876
6952.44 2549
6953.22 2492
6954.01 2377
6954.80 2299
6955.58 2205
6956.37 2136
6957.16 1978
6957.95 2071
6958.73 2045
6959.52 2120
6960.31 2064
6961.10 2169
6961.88 2207
6962.67 2135
6963.46 2235
6964.24 2123
6965.03 2268
6965.82 2333
6966.61 2333
6967.40 2500
6968.18 2605
6968.97 2653
6969.76 2812
6970.55 3000
6971.33 2956
6972.12 3031
6972.91 2803
6973.70 2821
6974.49 2803
6975.27 2798
6976.06 2861
6976.85 2842
6977.64 2865
6978.43 2798
6979.22 3029
6980.00 3225
6980.79 3474
6981.58 3934
6982.37 4716
6983.16 5905
6983.95 7340
6984.74 8800
6985.52 10669
6986.31 12139
6987.10 12942
6987.89 13063
6988.68 12317
6989.47 11211
6990.26 9833
6991.05 8517
6991.83 7159
6992.62 5947
6993.41 4812
6994.20 3951
6994.99 3497
6995.78 3101
6996.57 2863
6997.36 2634
6998.15 2577
6998.94 2448
6999.73 2328
7000.52 2279
7001.31 2410
7002.10 2426
7002.89 2392
7003.68 2251
7004.47 2232
7005.26 2086
7006.05 2021
7006.84 2019
7007.63 1857
7008.42 1799
7009.21 1900
7010.00 1867
7010.79 1832
7011.58 1898
7012.37 2012
7013.16 2081
7013.95 2209
7014.74 2108
7015.53 2140
7016.32 2042
7017.11 2115
7017.90 1971
7018.69 1908
7019.48 1873
7020.27 1943
7021.06 2016
7021.85 2009
7022.64 1986
7023.43 2144
7024.22 2244
7025.02 2262
7025.81 2279
7026.60 2199
7027.39 2220
7028.18 2141
7028.97 2028
7029.76 2012
7030.55 1888
7031.34 1815
7032.14 1752
7032.93 1801
7033.72 1813
7034.51 1658
7035.30 1648
7036.09 1597
7036.88 1628
7037.68 1641
7038.47 1772
7039.26 1722
7040.05 1728
7040.84 1886
7041.64 1856
7042.43 1906
7043.22 1983
7044.01 1991
7044.80 1938
7045.60 1918
7046.39 1919
7047.18 2073
7047.97 2101
7048.76 2128
7049.56 2392
7050.35 2585
7051.14 2629
7051.93 2644
7052.73 2474
7053.52 2343
7054.31 2345
7055.10 2008
7055.90 1923
7056.69 1866
7057.48 1847
7058.27 1794
7059.07 1812
7059.86 1992
7060.65 1883
7061.45 1785
7062.24 1911
7063.03 1916
7063.83 1887
7064.62 1829
7065.41 1791
7066.21 1722
7067.00 1737
7067.79 1735
7068.59 1761
7069.38 1665
7070.17 1648
7070.97 1643
7071.76 1662
7072.55 1642
7073.35 1602
7074.14 1680
7074.93 1663
7075.73 1603
7076.52 1525
7077.32 1579
7078.11 1582
7078.90 1451
7079.70 1577
7080.49 1532
7081.29 1532
7082.08 1543
7082.87 1580
7083.67 1485
7084.46 1464
7085.26 1464
7086.05 1518
7086.85 1431
7087.64 1428
7088.43 1475
7089.23 1417
7090.02 1434
7090.82 1380
7091.61 1448
7092.41 1395
7093.20 1310
7094.00 1404
7094.79 1347
7095.59 1345
7096.38 1341
7097.18 1310
7097.97 1327
7098.77 1286
7099.56 1358
7100.36 1265
7101.15 1330
7101.95 1367
7102.74 1318
7103.54 1323
7104.33 1318
7105.13 1250
7105.92 1227
7106.72 1234
7107.52 1265
7108.31 1218
7109.11 1204
7109.90 1157
7110.70 1263
7111.49 1201
7112.29 1159
7113.09 1266
7113.88 1320
7114.68 1263
7115.47 1237
7116.27 1237
7117.07 1270
7117.86 1255
7118.66 1244
7119.45 1246
7120.25 1253
7121.05 1163
7121.84 1173
7122.64 1179
7123.44 1205
7124.23 1132
7125.03 1167
7125.83 1136
7126.62 1068
7127.42 1270
7128.22 1175
7129.01 1167
7129.81 1166
7130.61 1300
7131.40 1232
7132.20 1267
7133.00 1233
7133.79 1271
7134.59 1218
7135.39 1204
7136.19 1219
7136.98 1246
7137.78 1183
7138.58 1130
7139.38 1108
7140.17 1035
7140.97 1024
7141.77 1134
7142.57 1076
7143.36 1128
7144.16 1090
7144.96 1103
7145.76 1112
7146.55 1090
7147.35 1113
7148.15 1092
7148.95 1099
7149.74 1049
7150.54 1069
7151.34 1058
7152.14 1029
7152.94 1009
7153.74 1030
7154.53 1062
7155.33 1071
7156.13 1122
7156.93 1142
7157.73 1271
7158.53 1182
7159.32 1180
7160.12 1143
7160.92 1144
7161.72 1134
7162.52 1081
7163.32 1053
7164.12 1037
7164.91 1048
7165.71 1010
7166.51 1007
7167.31 1093
7168.11 1067
7168.91 1068
7169.71 1056
7170.51 999
7171.31 1028
7172.11 920
7172.90 969
7173.70 1019
7174.50 1071
7175.30 1040
7176.10 1012
7176.90 1012
7177.70 974
7178.50 927
7179.30 929
7180.10 1014
7180.90 986
7181.70 1031
7182.50 966
7183.30 997
7184.10 976
7184.90 984
7185.70 959
7186.50 1022
7187.30 1027
7188.10 964
7188.90 975
7189.70 975
7190.50 977
7191.30 953
7192.10 940
7192.90 958
7193.70 958
7194.50 967
7195.30 1022
7196.10 948
7196.90 941
7197.70 940
7198.50 1017
7199.30 946
7200.11 1079
7200.91 954
7201.71 970
7202.51 972
7203.31 964
7204.11 960
7204.91 947
7205.71 980
7206.51 940
7207.31 944
7208.12 938
7208.92 957
7209.72 1022
7210.52 988
7211.32 958
7212.12 947
7212.92 967
7213.72 1003
7214.53 1009
7215.33 959
7216.13 1030
7216.93 989
7217.73 1081
7218.53 1089
7219.34 1016
7220.14 1054
7220.94 1102
7221.74 1121
7222.54 1103
7223.35 1091
7224.15 1056
7224.95 1030
7225.75 971
7226.56 958
7227.36 984
7228.16 966
7228.96 952
7229.76 972
7230.57 972
7231.37 1009
7232.17 976
7232.97 992
7233.78 1044
7234.58 990
7235.38 937
7236.19 959
7236.99 995
7237.79 902
7238.59 985
7239.40 1036
7240.20 990
7241.00 970
7241.81 1002
7242.61 1029
7243.41 999
7244.22 981
7245.02 1028
7245.82 1012
7246.63 1039
7247.43 1083
7248.23 1024
7249.04 1049
7249.84 953
7250.64 1107
7251.45 1060
7252.25 995
7253.05 1010
7253.86 1059
7254.66 1051
7255.46 978
7256.27 1037
7257.07 1150
7257.88 1134
7258.68 1222
7259.48 1346
7260.29 1375
7261.09 1315
7261.90 1457
7262.70 1393
7263.51 1365
7264.31 1328
7265.11 1267
7265.92 1330
7266.72 1191
7267.53 1128
7268.33 1087
7269.14 1062
7269.94 1114
7270.75 1070
7271.55 1091
7272.36 1034
7273.16 1054
7273.97 1071
7274.77 1085
7275.58 1113
7276.38 1103
7277.19 1075
7277.99 1120
7278.80 1177
7279.60 1158
7280.41 1184
7281.21 1266
7282.02 1396
7282.82 1477
7283.63 1594
7284.43 1745
7285.24 1845
7286.04 1788
7286.85 1698
7287.66 1698
7288.46 1553
7289.27 1473
7290.07 1464
7290.88 1304
7291.68 1272
7292.49 1212
7293.30 1162
7294.10 1018
7294.91 979
7295.71 1001
7296.52 982
7297.33 1074
7298.13 1067
7298.94 945
7299.74 917
7300.55 960
7301.36 1042
7302.16 1027
7302.97 1105
7303.78 1039
7304.58 969
7305.39 1038
7306.20 990
7307.00 962
7307.81 935
7308.62 962
7309.42 978
7310.23 1002
7311.04 1075
7311.84 1093
7312.65 1099
7313.46 1046
7314.27 1022
7315.07 1049
7315.88 1106
7316.69 1186
7317.49 1245
7318.30 1316
7319.11 1372
7319.92 1428
7320.72 1593
7321.53 1514
7322.34 1394
7323.15 1264
7323.95 1242
7324.76 1295
7325.57 1283
7326.38 1210
7327.19 1145
7327.99 1025
7328.80 1022
7329.61 1151
7330.42 1046
7331.22 959
7332.03 985
7332.84 1079
7333.65 1052
7334.46 1039
7335.27 1002
7336.07 1060
7336.88 1022
7337.69 1056
7338.50 1021
7339.31 934
7340.12 902
7340.92 967
7341.73 1006
7342.54 1008
7343.35 994
7344.16 952
7344.97 965
7345.78 980
7346.59 978
7347.39 922
7348.20 945
7349.01 973
7349.82 964
7350.63 905
7351.44 912
7352.25 962
7353.06 931
7353.87 980
7354.68 905
7355.49 854
7356.30 939
7357.11 885
7357.92 940
7358.72 1037
7359.53 941
7360.34 963
7361.15 910
7361.96 912
7362.77 950
7363.58 975
7364.39 979
7365.20 916
7366.01 947
7366.82 881
7367.63 855
7368.44 837
7369.25 869
7370.06 887
7370.87 894
7371.68 950
7372.49 952
7373.30 875
7374.11 876
7374.93 875
7375.74 897
7376.55 900
7377.36 890
7378.17 881
7378.98 920
7379.79 869
7380.60 903
7381.41 906
7382.22 914
7383.03 919
7383.84 945
7384.65 900
7385.46 940
7386.28 874
7387.09 863
7387.90 830
7388.71 866
7389.52 861
7390.33 822
7391.14 890
7391.95 897
7392.77 879
7393.58 881
7394.39 851
7395.20 825
7396.01 837
7396.82 807
7397.64 869
7398.45 887
7399.26 891
7400.07 808
7400.88 842
7401.69 822
7402.51 777
7403.32 796
7404.13 863
7404.94 848
7405.76 807
7406.57 859
7407.38 822
7408.19 817
7409.00 795
7409.82 772
7410.63 783
7411.44 827
7412.25 854
7413.07 752
7413.88 802
7414.69 843
7415.50 851
7416.32 795
7417.13 842
7417.94 774
7418.76 803
7419.57 789
7420.38 779
7421.19 810
7422.01 816
7422.82 795
7423.63 881
7424.45 899
7425.26 823
7426.07 884
7426.89 907
7427.70 877
7428.51 884
7429.33 960
7430.14 999
7430.95 1000
7431.77 1092
7432.58 1107
7433.39 1059
7434.21 1070
7435.02 1016
7435.84 972
7436.65 936
7437.46 881
7438.28 940
7439.09 972
7439.91 923
7440.72 893
7441.53 892
7442.35 902
7443.16 890
7443.98 880
7444.79 795
7445.60 771
7446.42 799
7447.23 781
7448.05 760
7448.86 897
7449.68 827
7450.49 878
7451.31 773
7452.12 795
7452.94 721
7453.75 772
7454.57 821
7455.38 841
7456.20 882
7457.01 829
7457.83 795
7458.64 830
7459.46 807
7460.27 813
7461.09 837
7461.90 862
7462.72 844
7463.53 856
7464.35 805
7465.16 843
7465.98 788
7466.79 804
7467.61 844
7468.42 795
7469.24 871
7470.06 817
7470.87 817
7471.69 839
7472.50 872
7473.32 888
7474.13 840
7474.95 858
7475.77 874
7476.58 773
7477.40 764
7478.21 806
7479.03 778
7479.85 865
7480.66 927
7481.48 852
7482.30 817
7483.11 831
7483.93 823
7484.75 857
7485.56 835
7486.38 846
7487.20 839
7488.01 786
7488.83 784
7489.65 764
7490.46 792
7491.28 755
7492.10 776
7492.91 809
7493.73 854
7494.55 826
7495.36 835
7496.18 789
7497.00 817
7497.82 779
7498.63 802
7499.45 791
7500.27 822
7501.08 797
7501.90 755
7502.72 835
7503.54 773
7504.35 763
7505.17 757
7505.99 768
7506.81 789
7507.62 830
7508.44 893
7509.26 856
7510.08 796
7510.90 816
7511.71 749
7512.53 859
7513.35 817
7514.17 792
7514.99 862
7515.80 856
7516.62 820
7517.44 748
7518.26 766
7519.08 750
7519.90 835
7520.71 828
7521.53 815
7522.35 862
7523.17 819
7523.99 851
7524.81 844
7525.63 812
7526.45 773
7527.26 849
7528.08 800
7528.90 845
7529.72 766
7530.54 826
7531.36 851
7532.18 776
7533.00 810
7533.82 810
7534.64 839
7535.45 887
7536.27 856
7537.09 757
7537.91 781
7538.73 830
7539.55 847
7540.37 820
7541.19 745
7542.01 813
7542.83 864
7543.65 776
7544.47 726
7545.29 800
7546.11 796
7546.93 856
7547.75 855
7548.57 804
7549.39 845
7550.21 839
7551.03 806
7551.85 822
7552.67 751
7553.49 742
7554.31 796
7555.13 771
7555.95 797
7556.77 793
7557.59 846
7558.41 862
7559.23 869
7560.05 941
7560.87 936
7561.69 913
7562.51 920
7563.34 918
7564.16 950
7564.98 940
7565.80 879
7566.62 838
7567.44 868
7568.26 900
7569.08 898
7569.90 867
7570.72 882
7571.55 927
7572.37 839
7573.19 856
7574.01 879
7574.83 873
7575.65 824
7576.47 868
7577.30 933
7578.12 937
7578.94 902
7579.76 897
7580.58 935
7581.40 899
7582.23 854
7583.05 916
7583.87 903
7584.69 915
7585.51 979
7586.33 1032
7587.16 1012
7587.98 946
7588.80 1016
7589.62 1035
7590.45 1054
7591.27 1043
7592.09 999
7592.91 1048
7593.74 1024
7594.56 1087
7595.38 1088
7596.20 1050
7597.03 1104
7597.85 1082
7598.67 1074
7599.49 1087
7600.32 1152
7601.14 1202
7601.96 1249
7602.78 1249
7603.61 1398
7604.43 1519
7605.25 1725
7606.08 1684
7606.90 1695
7607.72 1602
7608.55 1507
7609.37 1461
7610.19 1353
7611.02 1284
7611.84 1285
7612.66 1221
7613.49 1174
7614.31 1157
7615.13 1183
7615.96 1206
7616.78 1178
7617.60 1237
7618.43 1252
7619.25 1299
7620.08 1227
7620.90 1240
7621.72 1194
7622.55 1191
7623.37 1205
7624.20 1207
7625.02 1157
7625.84 1242
7626.67 1249
7627.49 1260
7628.32 1277
7629.14 1415
7629.97 1535
7630.79 1583
7631.61 1716
7632.44 1805
7633.26 1912
7634.09 1783
7634.91 1805
7635.74 1671
7636.56 1522
7637.39 1447
7638.21 1330
7639.04 1194
7639.86 1129
7640.69 1026
7641.51 966
7642.34 1037
7643.16 984
7643.99 923
7644.81 990
7645.64 980
7646.46 890
7647.29 941
7648.11 931
7648.94 937
7649.76 958
7650.59 924
7651.42 894
7652.24 922
7653.07 917
7653.89 838
7654.72 902
7655.54 890
7656.37 947
7657.20 916
7658.02 922
7658.85 939
7659.67 834
7660.50 900
7661.33 835
7662.15 827
7662.98 907
7663.80 904
7664.63 920
7665.46 863
7666.28 887
7667.11 830
7667.94 839
7668.76 929
7669.59 856
7670.42 788
7671.24 821
7672.07 895
7672.90 869
7673.72 904
7674.55 875
7675.38 805
7676.20 804
7677.03 901
7677.86 873
7678.68 841
7679.51 846
7680.34 810
7681.16 794
7681.99 729
7682.82 720
7683.65 818
7684.47 888
7685.30 849
7686.13 887
7686.96 866
7687.78 858
7688.61 823
7689.44 829
7690.27 875
7691.09 870
7691.92 805
7692.75 840
7693.58 790
7694.41 855
7695.23 795
7696.06 867
7696.89 865
7697.72 894
7698.55 862
7699.37 862
7700.20 852
7701.03 872
7701.86 827
7702.69 808
7703.51 868
7704.34 806
7705.17 775
7706.00 805
7706.83 793
7707.66 797
7708.49 760
7709.31 804
7710.14 799
7710.97 751
7711.80 866
7712.63 822
7713.46 736
7714.29 756
7715.12 757
7715.95 759
7716.77 753
7717.60 763
7718.43 756
7719.26 698
7720.09 724
7720.92 740
7721.75 763
7722.58 774
7723.41 802
7724.24 762
7725.07 767
7725.90 767
7726.73 771
7727.56 691
7728.39 707
7729.22 766
7730.05 778
7730.88 804
7731.71 762
7732.54 741
7733.37 751
7734.20 733
7735.03 735
7735.86 752
7736.69 720
7737.52 778
7738.35 769
7739.18 737
7740.01 715
7740.84 725
7741.67 711
7742.50 759
7743.33 702
7744.16 730
7744.99 779
7745.82 760
7746.65 753
7747.48 795
7748.31 811
7749.14 793
7749.97 787
7750.81 781
7751.64 805
7752.47 764
7753.30 722
7754.13 697
7754.96 749
7755.79 781
7756.62 763
7757.45 787
7758.29 746
7759.12 736
7759.95 752
7760.78 719
7761.61 703
7762.44 808
7763.27 792
7764.11 753
7764.94 723
7765.77 683
7766.60 694
7767.43 734
7768.26 795
7769.10 811
7769.93 783
7770.76 834
7771.59 724
7772.42 739
7773.26 795
7774.09 764
7774.92 706
7775.75 704
7776.59 790
7777.42 732
7778.25 722
7779.08 697
7779.92 728
7780.75 674
7781.58 755
7782.41 752
7783.25 751
7784.08 781
7784.91 770
7785.74 703
7786.58 708
7787.41 707
7788.24 684
7789.08 768
7789.91 764
7790.74 748
7791.57 739
7792.41 696
7793.24 752
7794.07 811
7794.91 823
7795.74 832
7796.57 806
7797.41 767
7798.24 761
7799.07 804
7799.91 802
7800.74 770
7801.58 764
7802.41 792
7803.24 783
7804.08 859
7804.91 882
7805.74 836
7806.58 859
7807.41 842
7808.25 832
7809.08 833
7809.91 890
7810.75 947
7811.58 888
7812.42 965
7813.25 984
7814.09 1026
7814.92 1082
7815.75 1111
7816.59 1107
7817.42 1061
7818.26 1064
7819.09 1103
7819.93 1084
7820.76 1070
7821.60 1001
7822.43 993
7823.27 978
7824.10 975
7824.94 1010
7825.77 974
7826.61 961
7827.44 1002
7828.28 1062
7829.11 1038
7829.95 1120
7830.78 958
7831.62 961
7832.45 957
7833.29 1008
7834.12 958
7834.96 955
7835.79 932
7836.63 1017
7837.46 957
7838.30 1049
7839.14 1027
7839.97 958
7840.81 982
7841.64 980
7842.48 1017
7843.31 971
7844.15 965
7844.99 899
7845.82 955
7846.66 957
7847.49 979
7848.33 1054
7849.17 970
7850.00 969
7850.84 1021
7851.68 1013
7852.51 1057
7853.35 1058
7854.18 1052
7855.02 1136
7855.86 1055
7856.69 1180
7857.53 1194
7858.37 1360
7859.20 1533
7860.04 1566
7860.88 1555
7861.71 1479
7862.55 1514
7863.39 1382
7864.23 1329
7865.06 1193
7865.90 1137
7866.74 1092
7867.57 1062
7868.41 1049
7869.25 1173
7870.09 1166
7870.92 1128
7871.76 1180
7872.60 1212
7873.44 1176
7874.27 1234
7875.11 1193
7875.95 1272
7876.79 1390
7877.62 1525
7878.46 1554
7879.30 1490
7880.14 1626
7880.97 1563
7881.81 1500
7882.65 1429
7883.49 1354
7884.33 1264
7885.16 1319
7886.00 1241
7886.84 1247
7887.68 1289
7888.52 1205
7889.36 1191
7890.19 1310
7891.03 1433
7891.87 1303
7892.71 1306
7893.55 1285
7894.39 1300
7895.23 1189
7896.06 1176
7896.90 1134
7897.74 1107
7898.58 1045
7899.42 1038
7900.26 1066
7901.10 1091
7901.94 1079
7902.77 1091
7903.61 950
7904.45 943
7905.29 1007
7906.13 993
7906.97 1008
7907.81 971
7908.65 1018
7909.49 968
7910.33 986
7911.17 948
7912.01 934
7912.85 952
7913.69 953
7914.53 928
7915.37 968
7916.21 1028
7917.05 1068
7917.89 1037
7918.73 1088
7919.57 1183
7920.41 1100
7921.25 1128
7922.09 1122
7922.93 1068
7923.77 968
7924.61 1013
7925.45 1044
7926.29 979
7927.13 933
7927.97 929
7928.81 876
7929.65 939
7930.49 935
7931.33 899
7932.17 937
7933.01 847
7933.85 869
7934.69 857
7935.53 893
7936.37 850
7937.21 867
7938.05 842
7938.90 878
7939.74 840
7940.58 835
7941.42 886
7942.26 837
7943.10 853
7943.94 804
7944.78 906
7945.63 873
7946.47 853
7947.31 843
7948.15 895
7948.99 924
7949.83 1017
7950.67 888
7951.52 908
7952.36 996
7953.20 978
7954.04 978
7954.88 972
7955.72 1036
7956.57 1089
7957.41 1039
7958.25 948
7959.09 973
7959.93 932
7960.78 963
7961.62 908
7962.46 875
7963.30 856
7964.15 1042
7964.99 960
7965.83 960
7966.67 1031
7967.52 1013
7968.36 1102
7969.20 1010
7970.04 1024
7970.89 967
7971.73 946
7972.57 910
7973.41 891
7974.26 818
7975.10 881
7975.94 830
7976.79 837
7977.63 816
7978.47 771
7979.31 825
7980.16 841
7981.00 796
7981.84 804
7982.69 806
7983.53 896
7984.37 791
7985.22 783
7986.06 751
7986.90 799
7987.75 832
7988.59 820
7989.44 849
7990.28 747
7991.12 763
7991.97 795
7992.81 811
7993.65 803
7994.50 793
7995.34 766
7996.19 767
7997.03 795
7997.87 841
7998.72 810
7999.56 827
8000.41 765
8001.25 765
8002.10 785
8002.94 732
8003.78 759
8004.63 762
8005.47 731
8006.32 705
8007.16 717
8008.01 744
8008.85 717
8009.70 706
8010.54 721
8011.39 750
8012.23 755
8013.08 727
8013.92 727
8014.77 742
8015.61 705
8016.46 700
8017.30 677
8018.15 656
8018.99 737
8019.84 721
8020.68 727
8021.53 724
8022.37 653
8023.22 663
8024.06 727
8024.91 704
8025.75 684
8026.60 668
8027.45 687
8028.29 690
8029.14 686
8029.98 708
8030.83 715
8031.67 717
8032.52 710
8033.37 718
8034.21 667
8035.06 689
8035.90 648
8036.75 711
8037.60 750
8038.44 747
8039.29 694
8040.14 669
8040.98 642
8041.83 671
8042.68 713
8043.52 706
8044.37 655
8045.21 677
8046.06 650
8046.91 687
8047.75 640
8048.60 624
8049.45 703
8050.30 700
8051.14 715
8051.99 708
8052.84 636
8053.68 669
8054.53 696
8055.38 647
8056.22 720
8057.07 647
8057.92 660
8058.77 694
8059.61 636
8060.46 647
8061.31 662
8062.16 702
8063.00 689
8063.85 700
8064.70 680
8065.55 632
8066.39 682
8067.24 682
8068.09 606
8068.94 640
8069.79 610
8070.63 643
8071.48 613
8072.33 651
8073.18 596
8074.03 606
8074.87 639
8075.72 639
8076.57 671
8077.42 653
8078.27 598
8079.12 667
8079.96 674
8080.81 590
8081.66 629
8082.51 687
8083.36 641
8084.21 671
8085.06 718
8085.90 679
8086.75 608
8087.60 621
8088.45 648
8089.30 645
8090.15 655
8091.00 631
8091.85 594
8092.70 619
8093.54 631
8094.39 684
8095.24 631
8096.09 610
8096.94 666
8097.79 650
8098.64 644
8099.49 645
8100.34 642
8101.19 688
8102.04 610
8102.89 636
8103.74 673
8104.59 648
8105.44 635
8106.29 639
8107.14 640
8107.99 591
8108.84 638
8109.69 663
8110.54 668
8111.39 586
8112.24 618
8113.09 668
8113.94 642
8114.79 634
8115.64 642
8116.49 676
8117.34 648
8118.19 617
8119.04 615
8119.89 660
8120.74 695
8121.59 657
8122.44 643
8123.29 673
8124.14 668
8124.99 624
8125.84 682
8126.70 671
8127.55 642
8128.40 684
8129.25 716
8130.10 644
8130.95 588
8131.80 649
8132.65 655
8133.50 705
8134.36 736
8135.21 644
8136.06 666
8136.91 682
8137.76 680
8138.61 700
8139.46 668
8140.32 672
8141.17 691
8142.02 677
8142.87 782
8143.72 756
8144.57 748
8145.43 756
8146.28 764
8147.13 755
8147.98 760
8148.83 737
8149.69 794
8150.54 808
8151.39 804
8152.24 860
8153.10 811
8153.95 878
8154.80 969
8155.65 1018
8156.50 949
8157.36 962
8158.21 1034
8159.06 994
8159.92 797
8160.77 778
8161.62 810
8162.47 797
8163.33 753
8164.18 713
8165.03 707
8165.88 682
8166.74 748
8167.59 665
8168.44 648
8169.30 697
8170.15 771
8171.00 730
8171.86 711
8172.71 701
8173.56 622
8174.42 694
8175.27 723
8176.12 725
8176.98 677
8177.83 695
8178.68 633
8179.54 689
8180.39 588
8181.25 638
8182.10 650
8182.95 633
8183.81 664
8184.66 619
8185.51 674
8186.37 634
8187.22 639
8188.08 626
8188.93 659
8189.79 680
8190.64 639
8191.49 530
8192.35 565
8193.20 654
8194.06 656
8194.91 663
8195.77 633
8196.62 611
8197.47 690
8198.33 684
8199.18 648
8200.04 636
8200.89 651
8201.75 690
8202.60 670
8203.46 676
8204.31 646
8205.17 620
8206.02 713
8206.88 640
8207.73 606
8208.59 644
8209.44 619
8210.30 630
8211.15 670
8212.01 669
8212.87 671
8213.72 631
8214.58 625
8215.43 606
8216.29 631
8217.14 619
8218.00 663
8218.85 663
8219.71 644
8220.57 578
8221.42 611
8222.28 705
8223.13 678
8223.99 651
8224.85 624
8225.70 661
8226.56 617
8227.41 686
8228.27 627
8229.13 647
8229.98 677
8230.84 721
8231.70 669
8232.55 655
8233.41 643
8234.26 628
8235.12 678
8235.98 638
8236.83 630
8237.69 618
8238.55 599
8239.40 647
8240.26 596
8241.12 638
8241.98 704
8242.83 710
8243.69 694
8244.55 591
8245.40 649
8246.26 614
8247.12 631
8247.98 594
8248.83 600
8249.69 670
8250.55 684
8251.40 626
8252.26 620
8253.12 635
8253.98 592
8254.83 593
8255.69 611
8256.55 634
8257.41 644
8258.27 709
8259.12 660
8259.98 663
8260.84 661
8261.70 627
8262.55 652
8263.41 653
8264.27 635
8265.13 580
8265.99 664
8266.85 667
8267.70 611
8268.56 646
8269.42 707
8270.28 645
8271.14 708
8272.00 634
8272.85 627
8273.71 682
8274.57 669
8275.43 632
8276.29 645
8277.15 626
8278.01 659
8278.87 685
8279.72 644
8280.58 621
8281.44 655
8282.30 615
8283.16 608
8284.02 637
8284.88 677
8285.74 656
8286.60 672
8287.46 616
8288.32 625
8289.17 646
8290.03 631
8290.89 668
8291.75 625
8292.61 637
8293.47 646
8294.33 661
8295.19 669
8296.05 646
8296.91 672
8297.77 681
8298.63 654
8299.49 690
8300.35 673
8301.21 664
8302.07 643
8302.93 634
8303.79 688
8304.65 666
8305.51 677
8306.37 670
8307.23 658
8308.09 625
8308.95 634
8309.81 726
8310.67 685
8311.53 669
8312.39 662
8313.26 676
8314.12 779
8314.98 798
8315.84 759
8316.70 790
8317.56 796
8318.42 838
8319.28 781
8320.14 759
8321.00 758
8321.86 711
8322.73 705
8323.59 697
8324.45 722
8325.31 729
8326.17 715
8327.03 620
8327.89 636
8328.75 634
8329.62 591
8330.48 685
8331.34 720
8332.20 681
8333.06 623
8333.92 632
8334.79 649
8335.65 662
8336.51 629
8337.37 629
8338.23 691
8339.09 642
8339.96 691
8340.82 654
8341.68 614
8342.54 646
8343.41 717
8344.27 709
8345.13 724
8345.99 688
8346.85 726
8347.72 723
8348.58 660
8349.44 711
8350.30 687
8351.17 677
8352.03 745
8352.89 688
8353.76 685
8354.62 665
8355.48 644
8356.34 650
8357.21 680
8358.07 671
8358.93 692
8359.80 689
8360.66 598
8361.52 597
8362.38 673
8363.25 639
8364.11 675
8364.97 635
8365.84 648
8366.70 680
8367.56 664
8368.43 609
8369.29 562
8370.16 616
8371.02 622
8371.88 661
8372.75 627
8373.61 690
8374.47 665
8375.34 679
8376.20 613
8377.07 665
8377.93 670
8378.79 672
8379.66 627
8380.52 628
8381.39 617
8382.25 623
8383.11 605
8383.98 651
8384.84 640
8385.71 680
8386.57 718
8387.44 658
8388.30 687
8389.17 693
8390.03 661
8390.89 644
8391.76 673
8392.62 651
8393.49 678
8394.35 692
8395.22 688
8396.08 667
8396.95 648
8397.81 658
8398.68 638
8399.54 629
8400.41 609
8401.27 658
8402.14 678
8403.00 677
8403.87 631
8404.74 674
8405.60 676
8406.47 672
8407.33 669
8408.20 650
8409.06 690
8409.93 718
8410.79 635
8411.66 649
8412.53 741
8413.39 745
8414.26 746
8415.12 727
8415.99 735
8416.86 752
8417.72 726
8418.59 691
8419.45 714
8420.32 695
8421.19 756
8422.05 725
8422.92 735
8423.78 724
8424.65 753
8425.52 777
8426.38 761
8427.25 822
8428.12 784
8428.98 757
8429.85 830
8430.72 803
8431.58 806
8432.45 823
8433.32 741
8434.18 785
8435.05 769
8435.92 802
8436.79 831
8437.65 877
8438.52 860
8439.39 835
8440.25 927
8441.12 961
8441.99 981
8442.86 1094
8443.72 1130
8444.59 1118
8445.46 1121
8446.33 1062
8447.19 1113
8448.06 1078
8448.93 1053
8449.80 1071
8450.66 1081
8451.53 988
8452.40 1025
8453.27 1042
8454.14 1027
8455.00 1139
8455.87 1149
8456.74 1134
8457.61 1131
8458.48 1191
8459.34 1226
8460.21 1227
8461.08 1207
8461.95 1157
8462.82 1178
8463.69 1147
8464.55 1101
8465.42 1055
8466.29 1170
8467.16 1361
8468.03 1480
8468.90 1688
8469.77 1993
8470.63 2328
8471.50 2413
8472.37 2474
8473.24 2441
8474.11 2171
8474.98 1979
8475.85 1755
8476.72 1633
8477.59 1441
8478.45 1278
8479.32 1154
8480.19 1112
8481.06 1093
8481.93 992
8482.80 1016
8483.67 930
8484.54 928
8485.41 965
8486.28 922
8487.15 866
8488.02 856
8488.89 835
8489.76 878
8490.63 866
8491.50 840
8492.37 858
8493.24 872
8494.11 827
8494.98 800
8495.85 825
8496.72 842
8497.59 885
8498.46 785
8499.33 837
8500.20 897
8501.07 909
8501.94 860
8502.81 836
8503.68 863
8504.55 837
8505.42 897
8506.29 901
8507.16 916
8508.03 992
8508.90 1075
8509.77 977
8510.65 996
8511.52 1013
8512.39 1068
8513.26 1019
8514.13 945
8515.00 970
8515.87 956
8516.74 883
8517.61 864
8518.48 904
8519.36 829
8520.23 873
8521.10 907
8521.97 898
8522.84 886
8523.71 873
8524.58 816
8525.46 850
8526.33 901
8527.20 895
8528.07 950
8528.94 941
8529.81 910
8530.69 950
8531.56 924
8532.43 992
8533.30 966
8534.17 1018
8535.05 954
8535.92 966
8536.79 975
8537.66 948
8538.54 1005
8539.41 997
8540.28 1009
8541.15 1017
8542.02 1026
8542.90 945
8543.77 1020
8544.64 980
8545.51 1042
8546.39 1026
8547.26 989
8548.13 1018
8549.01 1015
8549.88 1034
8550.75 1117
8551.62 1208
8552.50 1390
8553.37 1540
8554.24 1763
8555.12 1835
8555.99 1871
8556.86 1839
8557.74 1735
8558.61 1653
8559.48 1507
8560.36 1327
8561.23 1196
8562.10 1178
8562.98 1057
8563.85 1003
8564.72 917
8565.60 919
8566.47 921
8567.34 891
8568.22 856
8569.09 822
8569.97 848
8570.84 845
8571.71 874
8572.59 791
8573.46 806
8574.34 855
8575.21 750
8576.08 791
8576.96 764
8577.83 683
8578.71 726
8579.58 732
8580.46 731
8581.33 744
8582.20 724
8583.08 795
8583.95 805
8584.83 775
8585.70 764
8586.58 772
8587.45 763
8588.33 788
8589.20 801
8590.08 762
8590.95 720
8591.83 846
8592.70 814
8593.58 779
8594.45 775
8595.33 816
8596.20 850
8597.08 826
8597.95 820
8598.83 857
8599.70 841
8600.58 786
8601.45 777
8602.33 749
8603.21 816
8604.08 798
8604.96 762
8605.83 710
8606.71 752
8607.58 776
8608.46 795
8609.34 782
8610.21 710
8611.09 731
8611.96 745
8612.84 747
8613.72 784
8614.59 769
8615.47 748
8616.34 753
8617.22 755
8618.10 726
8618.97 773
8619.85 801
8620.73 735
8621.60 726
8622.48 784
8623.36 847
8624.23 796
8625.11 765
8625.99 798
8626.86 790
8627.74 762
8628.62 765
8629.49 820
8630.37 840
8631.25 853
8632.12 798
8633.00 769
8633.88 804
8634.76 857
8635.63 878
8636.51 850
8637.39 812
8638.26 798
8639.14 833
8640.02 817
8640.90 799
8641.77 791
8642.65 840
8643.53 893
8644.41 837
8645.28 819
8646.16 868
8647.04 858
8647.92 847
8648.80 870
8649.67 937
8650.55 896
8651.43 888
8652.31 900
8653.19 895
8654.06 891
8654.94 851
8655.82 886
8656.70 817
8657.58 849
8658.46 838
8659.33 974
8660.21 910
8661.09 878
8661.97 822
8662.85 841
8663.73 895
8664.61 882
8665.48 882
8666.36 842
8667.24 884
8668.12 841
8669.00 899
8669.88 923
8670.76 946
8671.64 996
8672.52 1100
8673.40 1096
8674.27 1257
8675.15 1243
8676.03 1222
8676.91 1318
8677.79 1262
8678.67 1196
8679.55 1167
8680.43 1189
8681.31 1092
8682.19 1065
8683.07 1001
8683.95 984
8684.83 997
8685.71 1024
8686.59 1046
8687.47 1051
8688.35 1126
8689.23 1310
8690.11 1468
8690.99 1687
8691.87 1888
8692.75 2254
8693.63 2391
8694.51 2524
8695.39 2491
8696.27 2431
8697.15 2187
8698.03 1899
8698.91 1618
8699.79 1430
8700.67 1294
8701.55 1194
8702.43 1090
8703.31 977
8704.19 923
8705.07 905
8705.95 898
8706.84 880
8707.72 837
8708.60 817
8709.48 802
8710.36 829
8711.24 841
8712.12 854
8713.00 820
8713.88 772
8714.76 735
8715.65 756
8716.53 780
8717.41 757
8718.29 738
8719.17 744
8720.05 839
8720.93 778
8721.82 812
8722.70 845
8723.58 803
8724.46 732
8725.34 777
8726.22 769
8727.11 829
8727.99 804
8728.87 764
8729.75 823
8730.63 780
8731.52 802
8732.40 833
8733.28 821
8734.16 833
8735.05 822
8735.93 755
8736.81 780
8737.69 736
8738.58 662
8739.46 688
8740.34 735
8741.22 672
8742.11 665
8742.99 691
8743.87 712
8744.75 746
8745.64 724
8746.52 722
8747.40 732
8748.28 829
8749.17 776
8750.05 726
8750.93 757
8751.82 766
8752.70 793
8753.58 794
8754.47 710
8755.35 827
8756.23 865
8757.12 855
8758.00 872
8758.88 900
8759.77 884
8760.65 912
8761.53 898
8762.42 910
8763.30 913
8764.19 881
8765.07 866
8765.95 846
8766.84 817
8767.72 842
8768.60 898
8769.49 870
8770.37 851
8771.26 836
8772.14 844
8773.03 834
8773.91 793
8774.79 841
8775.68 778
8776.56 738
8777.45 709
8778.33 728
8779.22 760
8780.10 709
8780.98 649
8781.87 731
8782.75 724
8783.64 733
8784.52 704
8785.41 686
8786.29 666
8787.18 671
8788.06 659
8788.95 677
8789.83 694
8790.72 623
8791.60 630
8792.49 650
8793.37 625
8794.26 625
8795.14 698
8796.03 649
8796.92 677
8797.80 645
8798.69 676
8799.57 666
8800.46 634
8801.34 676
8802.23 724
8803.11 679
8804.00 652
8804.89 659
8805.77 684
8806.66 654
8807.54 619
8808.43 663
8809.32 710
8810.20 616
8811.09 612
8811.97 587
8812.86 616
8813.75 673
8814.63 575
8815.52 589
8816.41 630
8817.29 615
8818.18 621
8819.06 602
8819.95 623
8820.84 619
8821.72 655
8822.61 644
8823.50 596
8824.38 607
8825.27 669
8826.16 620
8827.05 671
8827.93 698
8828.82 659
8829.71 646
8830.59 645
8831.48 619
8832.37 631
8833.25 601
8834.14 616
8835.03 610
8835.92 621
8836.80 592
8837.69 602
8838.58 559
8839.47 584
8840.35 544
8841.24 620
8842.13 614
8843.02 620
8843.90 589
8844.79 601
8845.68 586
8846.57 584
8847.46 612
8848.34 614
8849.23 573
8850.12 600
8851.01 609
8851.90 592
8852.78 551
8853.67 585
8854.56 580
8855.45 569
8856.34 579
8857.23 528
8858.12 542
8859.00 576
8859.89 572
8860.78 561
8861.67 579
8862.56 584
8863.45 590
8864.34 546
8865.22 622
8866.11 617
8867.00 574
8867.89 614
8868.78 613
8869.67 573
8870.56 595
8871.45 544
8872.34 589
8873.23 538
8874.12 570
8875.00 613
8875.89 566
8876.78 568
8877.67 576
8878.56 591
8879.45 547
8880.34 544
8881.23 565
8882.12 570
8883.01 531
8883.90 518
8884.79 520
8885.68 571
8886.57 582
8887.46 536
8888.35 527
8889.24 557
8890.13 537
8891.02 551
8891.91 547
8892.80 535
8893.69 525
8894.58 530
8895.47 598
8896.36 561
8897.25 512
8898.14 499
8899.03 497
8899.92 536
8900.81 524
8901.71 557
8902.60 555
8903.49 533
8904.38 548
8905.27 536
8906.16 542
8907.05 611
8907.94 553
8908.83 533
8909.72 538
8910.61 530
8911.51 558
8912.40 538
8913.29 508
8914.18 539
8915.07 542
8915.96 567
8916.85 572
8917.75 536
8918.64 524
8919.53 552
8920.42 585
8921.31 476
8922.20 504
8923.09 540
8923.99 550
8924.88 514
8925.77 530
8926.66 528
8927.55 527
8928.45 505
8929.34 558
8930.23 515
8931.12 492
8932.01 537
8932.91 532
8933.80 543
8934.69 482
8935.58 506
8936.48 511
8937.37 501
8938.26 473
8939.15 474
8940.05 478
8940.94 544
8941.83 514
8942.72 453
8943.62 512
8944.51 543
8945.40 514
8946.30 518
8947.19 504
8948.08 463
8948.97 540
8949.87 494
8950.76 492
8951.65 498
8952.55 496
8953.44 521
8954.33 493
8955.23 448
8956.12 506
8957.01 509
8957.91 462
8958.80 529
8959.69 561
8960.59 468
8961.48 506
8962.38 509
8963.27 503
8964.16 541
8965.06 494
8965.95 594
8966.85 582
8967.74 514
8968.63 520
8969.53 633
8970.42 580
8971.32 536
8972.21 541
8973.10 537
8974.00 544
8974.89 548
8975.79 502
8976.68 439
8977.58 460
8978.47 498
8979.36 501
8980.26 559
8981.15 461
8982.05 491
8982.94 472
8983.84 458
8984.73 470
8985.63 515
8986.52 498
8987.42 478
8988.31 494
8989.21 480
8990.10 488
8991.00 502
8991.89 487
8992.79 455
8993.68 458
8994.58 498
8995.47 533
8996.37 514
8997.27 492
8998.16 452
8999.06 477
8999.95 488
9000.85 581
9001.74 503
9002.64 490
9003.53 483
9004.43 498
9005.33 488
9006.22 504
9007.12 500
9008.01 496
9008.91 512
9009.81 469
9010.70 497
9011.60 470
9012.49 450
9013.39 463
9014.29 455
9015.18 476
9016.08 478
9016.98 510
9017.87 488
9018.77 466
9019.67 499
9020.56 498
9021.46 460
9022.36 500
9023.25 474
9024.15 463
9025.05 431
9025.94 481
9026.84 470
9027.74 441
9028.63 493
9029.53 507
9030.43 483
9031.33 458
9032.22 447
9033.12 458
9034.02 436
9034.91 486
9035.81 444
9036.71 443
9037.61 490
9038.50 525
9039.40 518
9040.30 525
9041.20 465
9042.10 456
9042.99 464
9043.89 469
9044.79 469
9045.69 523
9046.58 528
9047.48 470
9048.38 432
9049.28 495
9050.18 513
9051.07 504
9051.97 493
9052.87 466
9053.77 477
9054.67 524
9055.57 508
9056.46 515
9057.36 512
9058.26 547
9059.16 490
9060.06 500
9060.96 480
9061.86 507
9062.75 556
9063.65 534
9064.55 493
9065.45 481
9066.35 511
9067.25 503
9068.15 504
9069.05 484
9069.95 482
9070.84 508
9071.74 457
9072.64 494
9073.54 489
9074.44 486
9075.34 563
9076.24 570
9077.14 518
9078.04 447
9078.94 443
9079.84 510
9080.74 507
9081.64 523
9082.54 459
9083.44 439
9084.34 467
9085.24 479
9086.14 481
9087.04 504
9087.94 490
9088.84 525
9089.74 527
9090.64 499
9091.54 517
9092.44 557
9093.34 515
9094.24 505
9095.14 525
9096.04 497
9096.94 527
9097.84 524
9098.74 502
9099.64 568
9100.54 473
9101.44 501
9102.34 458
9103.24 461
9104.14 468
9105.04 497
9105.95 492
9106.85 498
9107.75 459
9108.65 450
9109.55 472
9110.45 512
9111.35 521
9112.25 463
9113.15 451
9114.06 501
9114.96 497
9115.86 459
9116.76 527
9117.66 472
9118.56 450
9119.46 442
9120.37 465
9121.27 511
9122.17 525
9123.07 479
9123.97 410
9124.87 454
9125.78 495
9126.68 506
9127.58 475
9128.48 442
9129.38 446
9130.29 495
9131.19 524
9132.09 504
9132.99 513
9133.89 457
9134.80 414
9135.70 454
9136.60 468
9137.50 469
9138.41 468
9139.31 443
9140.21 484
9141.11 444
9142.02 464
9142.92 512
9143.82 471
9144.72 465
9145.63 462
9146.53 461
9147.43 443
9148.34 474
9149.24 442
9150.14 432
9151.05 434
9151.95 450
9152.85 464
9153.76 459
9154.66 447
9155.56 439
9156.47 461
9157.37 487
9158.27 440
9159.18 429
9160.08 431
9160.98 427
9161.89 442
9162.79 416
9163.69 461
9164.60 481
9165.50 478
9166.41 454
9167.31 489
9168.21 452
9169.12 452
9170.02 434
9170.93 419
9171.83 425
9172.73 456
9173.64 520
9174.54 485
9175.45 486
9176.35 479
9177.25 434
9178.16 412
9179.06 450
9179.97 473
9180.87 494
9181.78 419
9182.68 428
9183.59 449
9184.49 471
9185.40 440
9186.30 409
9187.21 472
9188.11 431
9189.02 454
9189.92 461
9190.83 492
9191.73 461
9192.64 481
9193.54 479
9194.45 485
9195.35 466
9196.26 497
9197.16 449
9198.07 446
9198.97 482
9199.88 507
9200.78 518
9201.69 520
9202.60 570
9203.50 567
9204.41 541
9205.31 470
9206.22 562
9207.13 516
9208.03 478
9208.94 474
9209.84 424
9210.75 472
9211.66 457
9212.56 482
9213.47 535
9214.37 501
9215.28 498
9216.19 441
9217.09 459
9218.00 484
9218.91 462
9219.81 519
9220.72 439
9221.63 491
9222.53 504
9223.44 491
9224.35 494
9225.25 473
9226.16 458
9227.07 451
9227.97 457
9228.88 383
9229.79 449
9230.69 484
9231.60 487
9232.51 472
9233.41 464
9234.32 471
9235.23 517
9236.14 482
9237.04 461
9237.95 439
9238.86 440
9239.77 487
9240.67 515
9241.58 452
9242.49 448
9243.40 500
9244.30 475
9245.21 477
9246.12 439
9247.03 429
9247.94 496
9248.84 528
9249.75 464
9250.66 440
9251.57 444
9252.48 466
9253.38 435
9254.29 460
9255.20 472
9256.11 422
9257.02 420
9257.93 496
9258.83 491
9259.74 461
9260.65 463
9261.56 470
9262.47 478
9263.38 415
9264.29 439
9265.19 482
9266.10 432
9267.01 462
9267.92 465
9268.83 418
9269.74 439
9270.65 413
9271.56 405
9272.47 447
9273.37 465
9274.28 493
9275.19 454
9276.10 500
9277.01 469
9277.92 405
9278.83 458
9279.74 419
9280.65 387
9281.56 424
9282.47 453
9283.38 461
9284.29 454
9285.20 455
9286.11 517
9287.02 500
9287.93 502
9288.84 472
9289.75 453
9290.66 439
9291.57 495
9292.48 472
9293.39 475
9294.30 485
9295.21 457
9296.12 494
9297.03 441
9297.94 489
9298.85 476
9299.76 510
9300.67 595
9301.58 593
9302.49 528
9303.40 536
9304.31 533
9305.22 563
9306.13 562
9307.04 591
9307.95 583
9308.87 612
9309.78 623
9310.69 645
9311.60 574
9312.51 601
9313.42 586
9314.33 581
9315.24 538
9316.15 546
9317.07 555
9317.98 529
9318.89 534
9319.80 497
9320.71 496
9321.62 495
9322.53 532
9323.45 531
9324.36 527
9325.27 521
9326.18 509
9327.09 516
9328.00 528
9328.92 480
9329.83 510
9330.74 526
9331.65 508
9332.56 503
9333.48 494
9334.39 545
9335.30 513
9336.21 498
9337.13 491
9338.04 476
9338.95 468
9339.86 514
9340.77 534
9341.69 510
9342.60 533
9343.51 520
9344.43 502
9345.34 513
9346.25 513
9347.16 489
9348.08 501
9348.99 522
9349.90 515
9350.81 504
9351.73 558
9352.64 462
9353.55 444
9354.47 478
9355.38 501
9356.29 483
9357.21 460
9358.12 469
9359.03 510
9359.95 481
9360.86 505
9361.77 452
9362.69 439
9363.60 474
9364.51 474
9365.43 425
9366.34 466
9367.26 499
9368.17 484
9369.08 420
9370.00 441
9370.91 462
9371.82 521
9372.74 478
9373.65 455
9374.57 455
9375.48 464
9376.40 469
9377.31 521
9378.22 512
9379.14 472
9380.05 508
9380.97 531
9381.88 468
9382.80 426
9383.71 454
9384.62 504
9385.54 507
9386.45 468
9387.37 434
9388.28 478
9389.20 550
9390.11 486
9391.03 434
9391.94 470
9392.86 533
9393.77 573
9394.69 535
9395.60 519
9396.52 540
9397.43 529
9398.35 554
9399.26 511
9400.18 487
9401.10 479
9402.01 517
9402.93 497
9403.84 468
9404.76 487
9405.67 504
9406.59 479
9407.50 526
9408.42 518
9409.34 512
9410.25 496
9411.17 514
9412.08 569
9413.00 526
9413.92 458
9414.83 479
9415.75 495
9416.66 498
9417.58 495
9418.50 493
9419.41 484
9420.33 490
9421.25 500
9422.16 526
9423.08 490
9423.99 458
9424.91 516
9425.83 526
9426.74 545
9427.66 500
9428.58 515
9429.49 518
9430.41 474
9431.33 446
9432.25 481
9433.16 538
9434.08 526
9435.00 481
9435.91 536
9436.83 575
9437.75 574
9438.67 566
9439.58 520
9440.50 517
9441.42 518
9442.33 492
9443.25 533
9444.17 531
9445.09 500
9446.00 497
9446.92 558
9447.84 575
9448.76 547
9449.68 548
9450.59 618
9451.51 688
9452.43 655
9453.35 721
9454.26 795
9455.18 784
9456.10 762
9457.02 723
9457.94 732
9458.86 723
9459.77 731
9460.69 622
9461.61 596
9462.53 571
9463.45 587
9464.37 609
9465.28 544
9466.20 540
9467.12 572
9468.04 563
9468.96 536
9469.88 557
9470.80 541
9471.72 599
9472.63 570
9473.55 522
9474.47 585
9475.39 554
9476.31 528
9477.23 569
9478.15 524
9479.07 579
9479.99 597
9480.91 716
9481.83 667
9482.74 705
9483.66 675
9484.58 653
9485.50 619
9486.42 611
9487.34 605
9488.26 603
9489.18 578
9490.10 535
9491.02 540
9491.94 518
9492.86 500
9493.78 542
9494.70 513
9495.62 515
9496.54 527
9497.46 512
9498.38 526
9499.30 559
9500.22 558
9501.14 534
9502.06 503
9502.98 488
9503.90 484
9504.82 521
9505.74 557
9506.66 509
9507.59 555
9508.51 510
9509.43 501
9510.35 494
9511.27 494
9512.19 532
9513.11 532
9514.03 526
9514.95 514
9515.87 558
9516.79 539
9517.71 544
9518.64 539
9519.56 547
9520.48 496
9521.40 540
9522.32 518
9523.24 495
9524.16 517
9525.08 497
9526.01 543
9526.93 501
9527.85 506
9528.77 596
9529.69 616
9530.61 595
9531.54 548
9532.46 599
9533.38 612
9534.30 629
9535.22 654
9536.15 589
9537.07 614
9537.99 642
9538.91 587
9539.83 594
9540.76 559
9541.68 592
9542.60 540
9543.52 537
9544.45 531
9545.37 575
9546.29 566
9547.21 529
9548.14 550
9549.06 532
9549.98 568
9550.90 533
9551.83 510
9552.75 543
9553.67 587
9554.59 523
9555.52 553
9556.44 575
9557.36 557
9558.29 537
9559.21 533
9560.13 555
9561.06 561
9561.98 565
9562.90 582
9563.83 578
9564.75 575
9565.67 600
9566.60 561
9567.52 573
9568.44 569
9569.37 555
9570.29 503
9571.21 519
9572.14 561
9573.06 531
9573.98 530
9574.91 550
9575.83 557
9576.76 523
9577.68 526
9578.60 550
9579.53 578
9580.45 577
9581.38 576
9582.30 564
9583.23 547
9584.15 547
9585.07 551
9586.00 569
9586.92 542
9587.85 575
9588.77 565
9589.70 547
9590.62 529
9591.55 552
9592.47 545
9593.40 561
9594.32 515
9595.24 549
9596.17 606
9597.09 580
9598.02 587
9598.94 564
9599.87 614
9600.79 586
9601.72 564
9602.65 578
9603.57 596
9604.50 563
9605.42 606
9606.35 560
9607.27 545
9608.20 595
9609.12 562
9610.05 581
9610.97 608
9611.90 619
9612.83 660
9613.75 613
9614.68 645
9615.60 598
9616.53 590
9617.45 610
9618.38 663
9619.31 657
9620.23 643
9621.16 662
9622.08 601
9623.01 610
9623.94 682
9624.86 696
9625.79 663
9626.72 700
9627.64 652
9628.57 656
9629.50 699
9630.42 729
9631.35 732
9632.27 669
9633.20 724
9634.13 703
9635.06 724
9635.98 777
9636.91 745
9637.84 779
9638.76 781
9639.69 733
9640.62 760
9641.54 766
9642.47 828
9643.40 784
9644.33 777
9645.25 776
9646.18 770
9647.11 830
9648.03 904
9648.96 847
9649.89 882
9650.82 924
9651.74 948
9652.67 966
9653.60 987
9654.53 1000
9655.46 980
9656.38 973
9657.31 928
9658.24 911
9659.17 949
9660.09 950
9661.02 944
9661.95 945
9662.88 959
9663.81 972
9664.74 900
9665.66 915
9666.59 1027
9667.52 1075
9668.45 1089
9669.38 1106
9670.31 1138
9671.23 1130
9672.16 1155
9673.09 1099
9674.02 1127
9674.95 1114
9675.88 1110
9676.81 1127
9677.73 1050
9678.66 1032
9679.59 1132
9680.52 1135
9681.45 1175
9682.38 1269
9683.31 1215
9684.24 1223
9685.17 1215
9686.10 1268
9687.03 1304
9687.95 1320
9688.88 1321
9689.81 1300
9690.74 1377
9691.67 1316
9692.60 1322
9693.53 1410
9694.46 1426
9695.39 1481
9696.32 1746
9697.25 1951
9698.18 2106
9699.11 2378
9700.04 2610
9700.97 2712
9701.90 2725
9702.83 2654
9703.76 2417
9704.69 2117
9705.62 2021
9706.55 1821
9707.48 1676
9708.41 1535
9709.34 1423
9710.27 1353
9711.20 1326
9712.13 1305
9713.06 1398
9713.99 1400
9714.92 1398
9715.85 1446
9716.79 1465
9717.72 1427
9718.65 1471
9719.58 1362
9720.51 1288
9721.44 1271
9722.37 1222
9723.30 1200
9724.23 1220
9725.16 1179
9726.09 1141
9727.03 1117
9727.96 1127
9728.89 1135
9729.82 1152
9730.75 1162
9731.68 1187
9732.61 1245
9733.55 1213
9734.48 1232
9735.41 1127
9736.34 1216
9737.27 1215
9738.20 1274
9739.14 1204
9740.07 1229
9741.00 1147
9741.93 1062
9742.86 1046
9743.79 1055
9744.73 1040
9745.66 999
9746.59 990
9747.52 946
9748.46 906
9749.39 983
9750.32 927
9751.25 938
9752.18 915
9753.12 940
9754.05 889
9754.98 924
9755.91 912
9756.85 916
9757.78 971
9758.71 931
9759.65 965
9760.58 992
9761.51 960
9762.44 947
9763.38 970
9764.31 963
9765.24 1001
9766.18 992
9767.11 1012
9768.04 1018
9768.98 1036
9769.91 970
9770.84 938
9771.78 1055
9772.71 1019
9773.64 1047
9774.58 1022
9775.51 1056
9776.44 1109
9777.38 1157
9778.31 1077
9779.24 1123
9780.18 1164
9781.11 1154
9782.05 1168
9782.98 1214
9783.91 1276
9784.85 1289
9785.78 1355
9786.71 1346
9787.65 1253
9788.58 1194
9789.52 1195
9790.45 1104
9791.39 1095
9792.32 1093
9793.25 1053
9794.19 1037
9795.12 1016
9796.06 1029
9796.99 1045
9797.93 1169
9798.86 1127
9799.80 1205
9800.73 1304
9801.67 1216
9802.60 1141
9803.54 1186
9804.47 1031
9805.41 959
9806.34 954
9807.28 879
9808.21 852
9809.15 787
9810.08 765
9811.02 819
9811.95 843
9812.89 757
9813.82 747
9814.76 802
9815.69 817
9816.63 771
9817.56 772
9818.50 781
9819.43 772
9820.37 760
9821.31 772
9822.24 800
9823.18 827
9824.11 782
9825.05 835
9825.99 775
9826.92 748
9827.86 774
9828.79 772
9829.73 737
9830.67 718
9831.60 727
9832.54 716
9833.47 726
9834.41 692
9835.35 746
9836.28 732
9837.22 745
9838.16 664
9839.09 732
9840.03 754
9840.97 699
9841.90 714
9842.84 727
9843.78 803
9844.71 761
9845.65 729
9846.59 718
9847.52 701
9848.46 705
9849.40 782
9850.34 713
9851.27 740
9852.21 747
9853.15 771
9854.08 730
9855.02 698
9855.96 734
9856.90 714
9857.83 756
9858.77 740
9859.71 739
9860.65 762
9861.58 767
9862.52 772
9863.46 734
9864.40 732
9865.33 712
9866.27 688
9867.21 768
9868.15 727
9869.09 719
9870.02 669
9870.96 707
9871.90 695
9872.84 714
9873.78 740
9874.72 762
9875.65 794
9876.59 766
9877.53 727
9878.47 746
9879.41 818
9880.35 766
9881.28 798
9882.22 756
9883.16 752
9884.10 734
9885.04 722
9885.98 740
9886.92 715
9887.86 762
9888.79 709
9889.73 718
9890.67 649
9891.61 747
9892.55 661
9893.49 694
9894.43 694
9895.37 698
9896.31 736
9897.25 722
9898.19 671
9899.13 717
9900.07 768
9901.00 716
9901.94 737
9902.88 699
9903.82 714
9904.76 730
9905.70 788
9906.64 759
9907.58 768
9908.52 749
9909.46 770
9910.40 838
9911.34 827
9912.28 781
9913.22 810
9914.16 831
9915.10 792
9916.04 819
9916.98 780
9917.92 834
9918.86 822
9919.80 868
9920.74 842
9921.69 850
9922.63 917
9923.57 1065
9924.51 1104
9925.45 1290
9926.39 1632
9927.33 1875
9928.27 2020
9929.21 2094
9930.15 2057
9931.09 1885
9932.03 1632
9932.97 1517
9933.92 1340
9934.86 1259
9935.80 1050
9936.74 931
9937.68 875
9938.62 840
9939.56 735
9940.50 744
9941.45 755
9942.39 743
9943.33 750
9944.27 728
9945.21 740
9946.15 701
9947.10 716
9948.04 768
9948.98 725
9949.92 734
9950.86 756
9951.80 721
9952.75 736
9953.69 699
9954.63 791
9955.57 736
9956.52 728
9957.46 727
9958.40 764
9959.34 726
9960.28 713
9961.23 726
9962.17 681
9963.11 672
9964.05 748
9965.00 695
9965.94 728
9966.88 680
9967.82 677
9968.77 653
9969.71 689
9970.65 699
9971.60 696
9972.54 632
9973.48 589
9974.42 615
9975.37 593
9976.31 609
9977.25 650
9978.20 627
9979.14 622
9980.08 667
9981.03 601
9981.97 614
9982.91 655
9983.86 624
9984.80 580
9985.74 651
9986.69 621
9987.63 649
9988.57 642
9989.52 681
9990.46 685
9991.41 689
9992.35 608
9993.29 608
9994.24 598
9995.18 612
9996.13 607
9997.07 624
9998.01 621
9998.96 585
9999.90 590
10000.85 632
10001.79 649
10002.74 608
10003.68 697
10004.62 692
10005.57 659
10006.51 650
10007.46 631
10008.40 649
10009.35 635
10010.29 637
10011.24 649
10012.18 656
10013.13 657
10014.07 640
10015.02 608
10015.96 590
10016.91 608
10017.85 549
10018.80 568
10019.74 573
10020.69 591
10021.63 515
10022.58 553
10023.52 603
10024.47 650
10025.41 590
10026.36 613
10027.30 585
10028.25 644
10029.19 654
10030.14 594
10031.09 577
10032.03 611
10032.98 582
10033.92 602
10034.87 573
10035.82 565
10036.76 556
10037.71 561
10038.65 576
10039.60 521
10040.55 556
10041.49 598
10042.44 570
10043.38 629
10044.33 577
10045.28 531
10046.22 588
10047.17 579
10048.12 554
10049.06 544
10050.01 518
10050.96 506
10051.90 521
10052.85 532
10053.80 558
10054.74 524
10055.69 555
10056.64 581
10057.58 570
10058.53 560
10059.48 654
10060.42 622
10061.37 602
10062.32 618
10063.27 579
10064.21 570
10065.16 576
10066.11 548
10067.06 505
10068.00 501
10068.95 522
10069.90 545
10070.85 553
10071.79 538
10072.74 550
10073.69 563
10074.64 569
10075.58 515
10076.53 512
10077.48 510
10078.43 543
10079.38 569
10080.32 510
10081.27 518
10082.22 488
10083.17 493
10084.12 507
10085.06 500
10086.01 502
10086.96 514
10087.91 545
10088.86 528
10089.81 521
10090.75 490
10091.70 499
10092.65 500
10093.60 517
10094.55 517
10095.50 525
10096.45 510
10097.40 576
10098.34 560
10099.29 502
10100.24 538
10101.19 503
10102.14 531
10103.09 503
10104.04 514
10104.99 543
10105.94 491
10106.89 467
10107.84 484
10108.78 459
10109.73 525
10110.68 482
10111.63 488
10112.58 468
10113.53 521
10114.48 526
10115.43 474
10116.38 430
10117.33 465
10118.28 520
10119.23 526
10120.18 497
10121.13 494
10122.08 505
10123.03 524
10123.98 444
10124.93 445
10125.88 484
10126.83 458
10127.78 493
10128.73 506
10129.68 453
10130.63 487
10131.58 511
10132.53 530
10133.48 494
10134.43 464
10135.38 453
10136.34 495
10137.29 474
10138.24 475
10139.19 476
10140.14 500
10141.09 498
10142.04 448
10142.99 509
10143.94 509
10144.89 525
10145.84 484
10146.80 474
10147.75 489
10148.70 528
10149.65 508
10150.60 478
10151.55 449
10152.50 487
10153.45 509
10154.41 517
10155.36 485
10156.31 513
10157.26 502
10158.21 496
10159.16 503
10160.12 513
10161.07 487
10162.02 493
10162.97 503
10163.92 490
10164.88 501
10165.83 508
10166.78 500
10167.73 541
10168.68 546
10169.64 507
10170.59 526
10171.54 460
10172.49 509
10173.45 542
10174.40 499
10175.35 491
10176.30 532
10177.26 556
10178.21 566
10179.16 543
10180.11 531
10181.07 554
10182.02 572
10182.97 510
10183.92 542
10184.88 526
10185.83 561
10186.78 547
10187.74 578
10188.69 569
10189.64 567
10190.60 597
10191.55 602
10192.50 555
10193.46 556
10194.41 511
10195.36 541
10196.32 587
10197.27 580
10198.22 639
10199.18 614
10200.13 588
10201.08 594
10202.04 606
10202.99 594
10203.95 599
10204.90 586
10205.85 632
10206.81 666
10207.76 716
10208.72 703
10209.67 729
10210.62 702
10211.58 769
10212.53 682
10213.49 643
10214.44 646
10215.40 648
10216.35 620
10217.30 529
10218.26 594
10219.21 610
10220.17 565
10221.12 584
10222.08 629
10223.03 573
10223.99 586
10224.94 578
10225.90 564
10226.85 560
10227.81 549
10228.76 558
10229.72 540
10230.67 503
10231.63 503
10232.58 610
10233.54 596
10234.49 665
10235.45 635
10236.40 668
10237.36 672
10238.31 745
10239.27 704
10240.22 679
10241.18 709
10242.14 686
10243.09 629
10244.05 602
10245.00 599
10245.96 610
10246.91 550
10247.87 525
10248.83 504
10249.78 466
10250.74 483
10251.69 524
10252.65 512
10253.61 494
10254.56 484
10255.52 530
10256.48 513
10257.43 512
10258.39 459
10259.34 538
10260.30 506
10261.26 477
10262.21 459
10263.17 474
10264.13 465
10265.08 463
10266.04 485
10267.00 502
10267.95 501
10268.91 496
10269.87 455
10270.82 455
10271.78 461
10272.74 469
10273.70 451
10274.65 449
10275.61 461
10276.57 467
10277.52 534
10278.48 459
10279.44 468
10280.40 466
10281.35 463
10282.31 481
10283.27 490
10284.23 451
10285.18 522
10286.14 487
10287.10 466
10288.06 470
10289.02 434
10289.97 492
10290.93 501
10291.89 465
10292.85 470
10293.81 523
10294.76 503
10295.72 546
10296.68 497
10297.64 545
10298.60 515
10299.55 505
10300.51 458
10301.47 498
10302.43 502
10303.39 466
10304.35 491
10305.31 464
10306.26 416
10307.22 481
10308.18 438
10309.14 428
10310.10 459
10311.06 420
10312.02 440
10312.98 460
10313.93 464
10314.89 416
10315.85 382
10316.81 450
10317.77 423
10318.73 469
10319.69 452
10320.65 428
10321.61 438
10322.57 451
10323.53 432
10324.49 457
10325.45 462
10326.40 453
10327.36 407
10328.32 430
10329.28 421
10330.24 489
10331.20 475
10332.16 465
10333.12 502
10334.08 441
10335.04 474
10336.00 445
10336.96 402
10337.92 433
10338.88 410
10339.84 422
10340.80 423
10341.76 423
10342.72 406
10343.68 401
10344.64 383
10345.61 401
10346.57 426
10347.53 434
10348.49 456
10349.45 404
10350.41 418
10351.37 415
10352.33 433
10353.29 456
10354.25 410
10355.21 398
10356.17 435
10357.13 428
10358.10 393
10359.06 418
10360.02 425
10360.98 463
10361.94 434
10362.90 437
10363.86 420
10364.82 410
10365.79 437
10366.75 423
10367.71 396
10368.67 383
10369.63 395
10370.59 385
10371.55 404
10372.52 372
10373.48 378
10374.44 426
10375.40 404
10376.36 421
10377.33 413
10378.29 398
10379.25 411
10380.21 401
10381.17 399
10382.14 396
10383.10 382
10384.06 385
10385.02 409
10385.98 381
10386.95 365
10387.91 385
10388.87 404
10389.83 436
10390.80 390
10391.76 397
10392.72 353
10393.68 387
10394.65 359
10395.61 417
10396.57 399
10397.54 384
10398.50 366
10399.46 374
10400.42 411
10401.39 408
10402.35 380
10403.31 365
10404.28 379
10405.24 351
10406.20 387
10407.17 353
10408.13 338
10409.09 325
10410.06 374
10411.02 379
10411.98 404
10412.95 382
10413.91 350
10414.88 395
10415.84 391
10416.80 409
10417.77 391
10418.73 429
10419.69 411
10420.66 444
10421.62 463
10422.59 436
10423.55 434
10424.51 440
10425.48 410
10426.44 391
10427.41 400
10428.37 406
10429.34 421
10430.30 410
10431.26 393
10432.23 395
10433.19 389
10434.16 345
10435.12 347
10436.09 356
10437.05 409
10438.02 425
10438.98 390
10439.95 393
10440.91 353
10441.88 377
10442.84 376
10443.81 331
10444.77 373
10445.74 391
10446.70 368
10447.67 362
10448.63 374
10449.60 375
10450.56 375
10451.53 380
10452.49 380
10453.46 389
10454.42 373
10455.39 374
10456.36 383
10457.32 400
10458.29 339
10459.25 353
10460.22 419
10461.18 402
10462.15 401
10463.12 355
10464.08 352
10465.05 340
10466.01 371
10466.98 349
10467.95 361
10468.91 345
10469.88 341
10470.84 404
10471.81 384
10472.78 341
10473.74 345
10474.71 357
10475.68 372
10476.64 372
10477.61 354
10478.58 366
10479.54 365
10480.51 388
10481.48 338
10482.44 395
10483.41 315
10484.38 365
10485.34 362
10486.31 395
10487.28 385
10488.25 383
10489.21 387
10490.18 396
10491.15 409
10492.11 366
10493.08 350
10494.05 347
10495.02 341
10495.98 362
10496.95 374
10497.92 375
10498.89 396
10499.85 353
10500.82 377
10501.79 374
10502.76 375
10503.72 366
10504.69 347
10505.66 343
10506.63 382
10507.60 382
10508.56 361
10509.53 356
10510.50 341
10511.47 358
10512.44 359
10513.40 340
10514.37 342
10515.34 393
10516.31 377
10517.28 408
10518.25 348
10519.22 341
10520.18 370
10521.15 339
10522.12 365
10523.09 358
10524.06 393
10525.03 369
10526.00 353
10526.96 319
10527.93 341
10528.90 385
10529.87 409
10530.84 332
10531.81 333
10532.78 350
10533.75 342
10534.72 356
10535.69 327
10536.66 320
10537.63 349
10538.59 354
10539.56 337
10540.53 359
10541.50 330
10542.47 343
10543.44 359
10544.41 361
10545.38 336
10546.35 376
10547.32 404
10548.29 389
10549.26 410
10550.23 348
10551.20 363
10552.17 338
10553.14 338
10554.11 339
10555.08 373
10556.05 319
10557.02 341
10557.99 398
10558.96 351
10559.93 388
10560.90 385
10561.87 370
10562.84 369
10563.81 365
10564.79 342
10565.76 387
10566.73 348
10567.70 355
10568.67 365
10569.64 398
10570.61 402
10571.58 422
10572.55 358
10573.52 396
10574.49 360
10575.47 352
10576.44 330
10577.41 362
10578.38 366
10579.35 358
10580.32 355
10581.29 369
10582.26 376
10583.24 369
10584.21 327
10585.18 338
10586.15 337
10587.12 341
10588.09 347
10589.07 353
10590.04 363
10591.01 376
10591.98 352
10592.95 348
10593.92 380
10594.90 337
10595.87 364
10596.84 362
10597.81 359
10598.78 320
10599.76 382
10600.73 390
10601.70 386
10602.67 378
10603.65 367
10604.62 365
10605.59 331
10606.56 365
10607.54 344
10608.51 357
10609.48 368
10610.45 370
10611.43 330
10612.40 329
10613.37 347
10614.35 365
10615.32 377
10616.29 348
10617.26 366
10618.24 369
10619.21 404
10620.18 345
10621.16 363
10622.13 428
10623.10 393
10624.08 407
10625.05 406
10626.02 389
10627.00 393
10627.97 381
10628.94 397
10629.92 388
10630.89 412
10631.87 402
10632.84 378
10633.81 398
10634.79 390
10635.76 407
10636.73 420
10637.71 460
10638.68 479
10639.66 493
10640.63 509
10641.60 507
10642.58 545
10643.55 534
10644.53 469
10645.50 466
10646.48 493
10647.45 432
10648.43 413
10649.40 421
10650.37 435
10651.35 413
10652.32 427
10653.30 371
10654.27 374
10655.25 411
10656.22 387
10657.20 382
10658.17 378
10659.15 372
10660.12 378
10661.10 401
10662.07 415
10663.05 395
10664.02 366
10665.00 369
10665.97 391
10666.95 366
10667.92 378
10668.90 398
10669.87 386
10670.85 379
10671.83 358
10672.80 340
10673.78 381
10674.75 367
10675.73 357
10676.70 336
10677.68 336
10678.66 380
10679.63 391
10680.61 373
10681.58 412
10682.56 405
10683.54 407
10684.51 429
10685.49 462
10686.46 403
10687.44 403
10688.42 398
10689.39 377
10690.37 342
10691.35 336
10692.32 377
10693.30 329
10694.28 356
10695.25 327
10696.23 342
10697.21 388
10698.18 358
10699.16 289
10700.14 317
10701.11 328
10702.09 412
10703.07 371
10704.04 360
10705.02 404
10706.00 371
10706.97 357
10707.95 351
10708.93 380
10709.91 373
10710.88 327
10711.86 334
10712.84 375
10713.82 351
10714.79 352
10715.77 356
10716.75 318
10717.73 359
10718.70 377
10719.68 379
10720.66 357
10721.64 354
10722.61 359
10723.59 374
10724.57 346
10725.55 372
10726.53 337
10727.50 330
10728.48 369
10729.46 348
10730.44 336
10731.42 370
10732.40 348
10733.37 308
10734.35 317
10735.33 340
10736.31 356
10737.29 348
10738.27 358
10739.25 337
10740.22 366
10741.20 342
10742.18 340
10743.16 317
10744.14 324
10745.12 357
10746.10 383
10747.08 327
10748.05 308
10749.03 332
10750.01 353
10750.99 330
10751.97 322
10752.95 311
10753.93 303
10754.91 368
10755.89 332
10756.87 333
10757.85 336
10758.83 334
10759.81 361
10760.79 335
10761.77 339
10762.75 352
10763.73 334
10764.71 357
10765.68 335
10766.66 337
10767.64 374
10768.62 364
10769.60 343
10770.58 322
10771.56 375
10772.54 360
10773.53 367
10774.51 364
10775.49 350
10776.47 344
10777.45 340
10778.43 356
10779.41 342
10780.39 367
10781.37 372
10782.35 371
10783.33 344
10784.31 384
10785.29 351
10786.27 393
10787.25 377
10788.23 379
10789.21 330
10790.20 341
10791.18 346
10792.16 334
10793.14 391
10794.12 407
10795.10 379
10796.08 347
10797.06 340
10798.04 351
10799.03 343
10800.01 315
10800.99 367
10801.97 354
10802.95 374
10803.93 357
10804.91 380
10805.90 307
10806.88 337
10807.86 351
10808.84 384
10809.82 343
10810.81 343
10811.79 397
10812.77 386
10813.75 384
10814.73 348
10815.72 307
10816.70 305
10817.68 340
10818.66 386
10819.64 378
10820.63 324
10821.61 339
10822.59 389
10823.57 381
10824.56 328
10825.54 330
10826.52 361
10827.50 404
10828.49 341
10829.47 312
10830.45 322
10831.44 360
10832.42 347
10833.40 389
10834.38 332
10835.37 340
10836.35 366
10837.33 374
10838.32 352
10839.30 346
10840.28 340
10841.27 344
10842.25 368
10843.23 385
10844.22 364
10845.20 340
10846.18 372
10847.17 407
10848.15 321
10849.13 321
10850.12 348
10851.10 373
10852.09 348
10853.07 332
10854.05 342
10855.04 353
10856.02 351
10857.00 342
10857.99 360
10858.97 374
10859.96 408
10860.94 384
10861.93 344
10862.91 395
10863.89 426
10864.88 394
10865.86 380
10866.85 369
10867.83 351
10868.82 371
10869.80 395
10870.79 339
10871.77 365
10872.75 367
10873.74 357
10874.72 359
10875.71 358
10876.69 382
10877.68 383
10878.66 383
10879.65 393
10880.63 382
10881.62 374
10882.60 352
10883.59 365
10884.57 387
10885.56 355
10886.55 413
10887.53 441
10888.52 428
10889.50 397
10890.49 410
10891.47 397
10892.46 398
10893.44 440
10894.43 389
10895.42 378
10896.40 427
10897.39 441
10898.37 394
10899.36 403
10900.34 369
10901.33 392
10902.32 419
10903.30 403
10904.29 365
10905.27 400
10906.26 421
10907.25 407
10908.23 415
10909.22 395
10910.21 403
10911.19 400
10912.18 408
10913.17 404
10914.15 377
10915.14 436
10916.13 420
10917.11 467
10918.10 413
10919.09 423
10920.07 458
10921.06 453
10922.05 463
10923.03 458
10924.02 433
10925.01 434
10926.00 441
10926.98 453
10927.97 432
10928.96 463
10929.94 515
10930.93 452
10931.92 472
10932.91 527
10933.89 495
10934.88 442
10935.87 489
10936.86 488
10937.84 469
10938.83 453
10939.82 482
10940.81 471
10941.80 466
10942.78 478
10943.77 482
10944.76 498
10945.75 480
10946.74 579
10947.72 581
10948.71 473
10949.70 507
10950.69 515
10951.68 566
10952.66 592
10953.65 594
10954.64 567
10955.63 607
10956.62 652
10957.61 713
10958.60 761
10959.58 804
10960.57 822
10961.56 735
10962.55 755
10963.54 757
10964.53 731
10965.52 637
10966.51 647
10967.49 650
10968.48 627
10969.47 608
10970.46 573
10971.45 578
10972.44 603
10973.43 606
10974.42 608
10975.41 590
10976.40 586
10977.39 530
10978.38 563
10979.37 585
10980.36 581
10981.35 548
10982.34 610
10983.32 664
10984.31 583
10985.30 640
10986.29 608
10987.28 612
10988.27 621
10989.26 620
10990.25 614
10991.24 644
10992.23 672
10993.22 683
10994.21 663
10995.20 675
10996.20 839
10997.19 860
10998.18 938
10999.17 1022
11000.16 1113
11001.15 1210
11002.14 1200
11003.13 1195
11004.12 1140
11005.11 1059
11006.10 1032
11007.09 909
11008.08 836
11009.07 795
11010.06 764
11011.06 704
11012.05 648
11013.04 654
11014.03 632
11015.02 538
11016.01 575
11017.00 578
11017.99 574
11018.98 529
11019.98 507
11020.97 536
11021.96 516
11022.95 527
11023.94 526
11024.93 521
11025.93 520
11026.92 540
11027.91 540
11028.90 497
11029.89 466
11030.88 499
11031.88 531
11032.87 527
11033.86 501
11034.85 520
11035.84 518
11036.84 504
11037.83 474
11038.82 468
11039.81 474
11040.81 478
11041.80 493
11042.79 473
11043.78 540
11044.77 505
11045.77 483
11046.76 479
11047.75 457
11048.75 507
11049.74 455
11050.73 482
11051.72 441
11052.72 447
11053.71 468
11054.70 486
11055.70 478
11056.69 456
11057.68 452
11058.67 448
11059.67 420
11060.66 424
11061.65 417
11062.65 430
11063.64 454
11064.63 437
11065.63 451
11066.62 455
11067.61 458
11068.61 431
11069.60 428
11070.60 455
11071.59 453
11072.58 415
11073.58 477
11074.57 442
11075.56 453
11076.56 494
11077.55 481
11078.55 446
11079.54 438
11080.53 476
11081.53 458
11082.52 437
11083.52 445
11084.51 439
11085.51 403
11086.50 414
11087.49 449
11088.49 477
11089.48 453
11090.48 420
11091.47 408
11092.47 444
11093.46 415
11094.46 396
11095.45 423
11096.45 450
11097.44 454
11098.44 419
11099.43 479
11100.43 468
11101.42 434
11102.42 442
11103.41 453
11104.41 407
11105.40 412
11106.40 411
11107.39 432
11108.39 443
11109.38 459
11110.38 482
11111.37 438
11112.37 463
11113.37 458
11114.36 487
11115.36 415
11116.35 441
11117.35 441
11118.34 440
11119.34 451
11120.34 484
11121.33 472
11122.33 415
11123.32 507
11124.32 537
11125.32 541
11126.31 522
11127.31 510
11128.30 526
11129.30 545
11130.30 545
11131.29 517
11132.29 520
11133.29 517
11134.28 536
11135.28 481
11136.28 420
11137.27 434
11138.27 429
11139.27 479
11140.26 410
11141.26 382
11142.26 440
11143.25 455
11144.25 445
11145.25 370
11146.24 395
11147.24 412
11148.24 415
11149.24 411
11150.23 408
11151.23 447
11152.23 413
11153.23 394
11154.22 424
11155.22 435
11156.22 443
11157.22 422
11158.21 429
11159.21 367
11160.21 363
11161.21 415
11162.20 482
11163.20 464
11164.20 407
11165.20 428
11166.20 430
11167.19 400
11168.19 407
11169.19 391
11170.19 377
11171.19 390
11172.18 375
11173.18 363
11174.18 367
11175.18 383
11176.18 428
11177.18 406
11178.17 392
11179.17 392
11180.17 413
11181.17 388
11182.17 422
11183.17 379
11184.17 435
11185.16 404
11186.16 406
11187.16 397
11188.16 420
11189.16 418
11190.16 380
11191.16 404
11192.16 429
11193.16 412
11194.16 395
11195.16 407
11196.15 415
11197.15 413
11198.15 415
11199.15 428
11200.15 388
11201.15 365
11202.15 351
11203.15 422
11204.15 405
11205.15 354
11206.15 358
11207.15 415
11208.15 377
11209.15 392
11210.15 425
11211.15 430
11212.15 401
11213.15 368
11214.15 370
11215.15 379
11216.15 401
11217.15 426
11218.15 391
11219.15 382
11220.15 360
11221.15 378
11222.15 384
11223.15 381
11224.15 368
11225.15 343
11226.15 379
11227.16 385
11228.16 364
11229.16 377
11230.16 378
11231.16 374
11232.16 409
11233.16 430
11234.16 412
11235.16 364
11236.16 366
11237.16 368
11238.17 389
11239.17 394
11240.17 401
11241.17 409
11242.17 383
11243.17 388
11244.17 381
11245.18 367
11246.18 394
11247.18 398
11248.18 384
11249.18 375
11250.18 411
11251.19 391
11252.19 405
11253.19 409
11254.19 368
11255.19 383
11256.19 407
11257.20 390
11258.20 403
11259.20 349
11260.20 397
11261.21 405
11262.21 368
11263.21 374
11264.21 414
11265.21 427
11266.22 452
11267.22 441
11268.22 405
11269.22 415
11270.23 381
11271.23 377
11272.23 402
11273.24 391
11274.24 453
11275.24 460
11276.24 447
11277.25 438
11278.25 470
11279.25 476
11280.26 467
11281.26 514
11282.26 505
11283.27 492
11284.27 452
11285.27 501
11286.28 468
11287.28 453
11288.28 402
11289.29 450
11290.29 398
11291.29 414
11292.30 406
11293.30 433
11294.30 397
11295.31 386
11296.31 416
11297.31 354
11298.32 378
11299.32 447
11300.33 422
11301.33 393
11302.33 349
11303.34 374
11304.34 417
11305.35 395
11306.35 356
11307.36 380
11308.36 394
11309.36 419
11310.37 473
11311.37 512
11312.38 485
11313.38 531
11314.39 546
11315.39 552
11316.40 533
11317.40 535
11318.41 511
11319.41 527
11320.41 499
11321.42 471
11322.42 462
11323.43 430
11324.43 410
11325.44 432
11326.44 377
11327.45 370
11328.46 372
11329.46 386
11330.47 370
11331.47 365
11332.48 341
11333.48 371
11334.49 398
11335.49 365
11336.50 331
11337.50 334
11338.51 353
11339.52 337
11340.52 354
11341.53 356
11342.53 363
11343.54 350
11344.54 369
11345.55 361
11346.56 349
11347.56 327
11348.57 339
11349.58 314
11350.58 356
11351.59 364
11352.59 368
11353.60 339
11354.61 346
11355.61 389
11356.62 331
11357.63 335
11358.63 339
11359.64 376
11360.65 343
11361.65 337
11362.66 330
11363.67 354
11364.67 372
11365.68 368
11366.69 314
11367.69 379
11368.70 379
11369.71 330
11370.71 317
11371.72 302
11372.73 330
11373.74 345
11374.74 347
11375.75 351
11376.76 336
11377.77 326
11378.77 339
11379.78 330
11380.79 337
11381.80 322
11382.80 329
11383.81 358
11384.82 370
11385.83 344
11386.83 311
11387.84 340
11388.85 345
11389.86 323
11390.87 314
11391.87 363
11392.88 336
11393.89 331
11394.90 316
11395.91 328
11396.91 348
11397.92 323
11398.93 324
11399.94 323
11400.95 354
11401.96 318
11402.97 313
11403.97 358
11404.98 332
11405.99 312
11407.00 313
11408.01 326
11409.02 322
11410.03 343
11411.03 324
11412.04 338
11413.05 308
11414.06 313
11415.07 328
11416.08 313
11417.09 314
11418.10 348
11419.11 335
11420.12 340
11421.13 335
11422.14 315
11423.14 333
11424.15 359
11425.16 317
11426.17 319
11427.18 324
11428.19 312
11429.20 328
11430.21 310
11431.22 301
11432.23 297
11433.24 349
11434.25 321
11435.26 314
11436.27 317
11437.28 318
11438.29 320
11439.30 333
11440.31 397
11441.32 290
11442.33 326
11443.34 333
11444.35 357
11445.36 326
11446.37 336
11447.38 326
11448.39 319
11449.41 303
11450.42 326
11451.43 329
11452.44 327
11453.45 362
11454.46 314
11455.47 345
11456.48 326
11457.49 326
11458.50 336
11459.51 342
11460.52 329
11461.54 307
11462.55 289
11463.56 338
11464.57 311
11465.58 327
11466.59 322
11467.60 308
11468.62 314
11469.63 301
11470.64 328
11471.65 339
11472.66 330
11473.67 263
11474.68 295
11475.70 314
11476.71 315
11477.72 298
11478.73 285
11479.74 329
11480.76 313
11481.77 288
11482.78 318
11483.79 302
11484.80 321
11485.82 309
11486.83 298
11487.84 301
11488.85 315
11489.87 279
11490.88 294
11491.89 317
11492.90 308
11493.92 353
11494.93 309
11495.94 321
11496.95 296
11497.97 317
11498.98 299
11499.99 307
11501.00 354
11502.02 337
11503.03 305
11504.04 271
11505.06 301
11506.07 315
11507.08 314
11508.10 312
11509.11 323
11510.12 358
11511.14 325
11512.15 283
11513.16 273
11514.18 293
11515.19 299
11516.20 321
11517.22 302
11518.23 293
11519.24 270
11520.26 312
11521.27 311
11522.29 304
11523.30 301
11524.31 296
11525.33 334
11526.34 317
11527.35 304
11528.37 291
11529.38 304
11530.40 309
11531.41 303
11532.43 289
11533.44 286
11534.45 278
11535.47 299
11536.48 286
11537.50 239
11538.51 286
11539.53 339
11540.54 324
11541.56 288
11542.57 295
11543.59 313
11544.60 305
11545.61 308
11546.63 300
11547.64 278
11548.66 326
11549.67 330
11550.69 327
11551.70 322
11552.72 337
11553.74 328
11554.75 294
11555.77 287
11556.78 335
11557.80 312
11558.81 349
11559.83 338
11560.84 323
11561.86 289
11562.87 332
11563.89 334
11564.91 309
11565.92 335
11566.94 338
11567.95 322
11568.97 318
11569.98 319
11571.00 309
11572.02 312
11573.03 313
11574.05 309
11575.06 322
11576.08 354
11577.10 370
11578.11 336
11579.13 300
11580.15 311
11581.16 343
11582.18 359
11583.20 322
11584.21 342
11585.23 361
11586.25 358
11587.26 380
11588.28 392
11589.30 379
11590.31 363
11591.33 389
11592.35 364
11593.36 392
11594.38 397
11595.40 423
11596.41 391
11597.43 402
11598.45 440
11599.47 446
11600.48 482
11601.50 498
11602.52 604
11603.53 640
11604.55 694
11605.57 672
11606.59 716
11607.60 700
11608.62 636
11609.64 622
11610.66 554
11611.68 534
11612.69 477
11613.71 438
11614.73 440
11615.75 411
11616.76 387
11617.78 376
11618.80 367
11619.82 373
11620.84 380
11621.86 364
11622.87 363
11623.89 360
11624.91 375
11625.93 342
11626.95 383
11627.97 395
11628.98 330
11630.00 317
11631.02 332
11632.04 311
11633.06 387
11634.08 360
11635.10 332
11636.11 349
11637.13 341
11638.15 333
11639.17 350
11640.19 360
11641.21 287
11642.23 327
11643.25 346
11644.27 372
11645.29 324
11646.31 321
11647.32 307
11648.34 351
11649.36 326
11650.38 308
11651.40 329
11652.42 329
11653.44 324
11654.46 307
11655.48 299
11656.50 337
11657.52 311
11658.54 341
11659.56 320
11660.58 344
11661.60 307
11662.62 282
11663.64 304
11664.66 293
11665.68 303
11666.70 314
11667.72 317
11668.74 330
11669.76 321
11670.78 305
11671.80 330
11672.82 320
11673.84 308
11674.86 297
11675.88 297
11676.90 313
11677.92 316
11678.95 315
11679.97 282
11680.99 295
11682.01 325
11683.03 327
11684.05 323
11685.07 310
11686.09 320
11687.11 316
11688.13 297
11689.16 295
11690.18 295
11691.20 325
11692.22 347
11693.24 321
11694.26 324
11695.28 319
11696.30 347
11697.33 307
11698.35 297
11699.37 316
11700.39 334
11701.41 324
11702.43 316
11703.46 309
11704.48 289
11705.50 288
11706.52 295
11707.54 305
11708.57 309
11709.59 323
11710.61 313
11711.63 271
11712.65 270
11713.68 292
11714.70 296
11715.72 294
11716.74 237
11717.77 271
11718.79 289
11719.81 306
11720.83 294
11721.86 286
11722.88 274
11723.90 274
11724.92 312
11725.95 272
11726.97 269
11727.99 270
11729.01 321
11730.04 276
11731.06 312
11732.08 289
11733.11 293
11734.13 299
11735.15 334
11736.18 313
11737.20 296
11738.22 281
11739.25 290
11740.27 334
11741.29 278
11742.32 295
11743.34 282
11744.36 337
11745.39 313
11746.41 300
11747.43 307
11748.46 325
11749.48 284
11750.51 307
11751.53 301
11752.55 282
11753.58 279
11754.60 271
11755.63 317
11756.65 307
11757.67 304
11758.70 287
11759.72 296
11760.75 335
11761.77 288
11762.80 281
11763.82 281
11764.84 299
11765.87 275
11766.89 303
11767.92 315
11768.94 327
11769.97 281
11770.99 285
11772.02 280
11773.04 297
11774.07 294
11775.09 313
11776.12 299
11777.14 282
11778.17 271
11779.19 316
11780.22 316
11781.24 298
11782.27 320
11783.29 314
11784.32 288
11785.34 291
11786.37 270
11787.39 304
11788.42 303
11789.45 312
11790.47 289
11791.50 298
11792.52 260
11793.55 280
11794.57 265
11795.60 272
11796.63 319
11797.65 278
11798.68 316
11799.70 279
11800.73 269
11801.75 333
11802.78 326
11803.81 282
11804.83 287
11805.86 320
11806.89 307
11807.91 278
11808.94 251
11809.97 254
11810.99 350
11812.02 385
11813.04 307
11814.07 298
11815.10 313
11816.12 318
11817.15 296
11818.18 284
11819.21 284
11820.23 307
11821.26 311
11822.29 304
11823.31 293
11824.34 289
11825.37 313
11826.39 317
11827.42 303
11828.45 286
11829.48 349
11830.50 356
11831.53 324
11832.56 272
11833.59 307
11834.61 345
11835.64 323
11836.67 354
11837.70 315
11838.72 312
11839.75 303
11840.78 364
11841.81 268
11842.83 274
11843.86 315
11844.89 306
11845.92 281
11846.95 312
11847.97 281
11849.00 273
11850.03 275
11851.06 315
11852.09 285
11853.12 329
11854.14 315
11855.17 324
11856.20 336
11857.23 289
11858.26 299
11859.29 322
11860.32 329
11861.34 317
11862.37 318
11863.40 324
11864.43 332
11865.46 343
11866.49 296
11867.52 291
11868.55 279
11869.57 316
11870.60 328
11871.63 316
11872.66 303
11873.69 318
11874.72 366
11875.75 375
11876.78 353
11877.81 350
11878.84 341
11879.87 363
11880.90 317
11881.93 328
11882.96 347
11883.99 343
11885.02 332
11886.05 335
11887.08 406
11888.11 417
11889.14 389
11890.16 329
11891.19 315
11892.22 318
11893.26 354
11894.29 377
11895.32 378
11896.35 349
11897.38 363
11898.41 364
11899.44 415
11900.47 406
11901.50 390
11902.53 403
11903.56 436
11904.59 428
11905.62 405
11906.65 446
11907.68 414
11908.71 427
11909.74 390
11910.77 392
11911.80 379
11912.83 440
11913.87 422
11914.90 365
11915.93 364
11916.96 408
11917.99 419
11919.02 399
11920.05 379
11921.08 398
11922.11 416
11923.15 383
11924.18 379
11925.21 393
11926.24 430
11927.27 410
11928.30 445
11929.34 472
11930.37 544
11931.40 559
11932.43 542
11933.46 556
11934.49 567
11935.53 603
11936.56 551
11937.59 573
11938.62 509
11939.65 490
11940.69 511
11941.72 438
11942.75 387
11943.78 409
11944.82 401
11945.85 372
11946.88 368
11947.91 369
11948.94 381
11949.98 329
11951.01 369
11952.04 402
11953.08 403
11954.11 345
11955.14 359
11956.17 354
11957.21 345
11958.24 346
11959.27 357
11960.31 366
11961.34 341
11962.37 334
11963.40 348
11964.44 349
11965.47 348
11966.50 343
11967.54 332
11968.57 325
11969.60 371
11970.64 377
11971.67 336
11972.70 395
11973.74 358
11974.77 370
11975.81 368
11976.84 349
11977.87 366
11978.91 348
11979.94 361
11980.97 327
11982.01 357
11983.04 328
11984.08 361
11985.11 314
11986.14 349
11987.18 382
11988.21 360
11989.25 292
11990.28 366
11991.32 377
11992.35 355
11993.38 342
11994.42 361
11995.45 351
11996.49 384
11997.52 376
11998.56 346
11999.59 358
12000.63 366
12001.66 372
12002.70 369
12003.73 381
12004.77 345
12005.80 376
12006.84 391
12007.87 407
12008.91 388
12009.94 413
12010.98 386
12012.01 373
12013.05 444
12014.08 390
12015.12 417
12016.15 390
12017.19 453
12018.22 391
12019.26 445
12020.29 434
12021.33 488
12022.37 428
12023.40 409
12024.44 398
12025.47 453
12026.51 441
12027.54 393
12028.58 389
12029.62 389
12030.65 436
12031.69 386
12032.72 366
12033.76 387
12034.80 382
12035.83 390
12036.87 408
12037.91 418
12038.94 439
12039.98 407
12041.01 406
12042.05 397
12043.09 415
12044.12 401
12045.16 361
12046.20 397
12047.23 360
12048.27 348
12049.31 352
12050.35 415
12051.38 399
12052.42 387
12053.46 404
12054.49 377
12055.53 354
12056.57 364
12057.60 384
12058.64 403
12059.68 412
12060.72 439
12061.75 451
12062.79 413
12063.83 356
12064.87 363
12065.90 389
12066.94 372
12067.98 411
12069.02 384
12070.05 424
12071.09 375
12072.13 424
12073.17 428
12074.21 396
12075.24 389
12076.28 412
12077.32 423
12078.36 395
12079.40 376
12080.43 373
12081.47 421
12082.51 394
12083.55 391
12084.59 396
12085.63 411
12086.66 402
12087.70 413
12088.74 422
12089.78 372
12090.82 431
12091.86 458
12092.90 470
12093.93 424
12094.97 475
12096.01 506
12097.05 509
12098.09 455
12099.13 475
12100.17 509
12101.21 573
12102.25 605
12103.28 592
12104.32 529
12105.36 591
12106.40 597
12107.44 593
12108.48 528
12109.52 563
12110.56 530
12111.60 470
12112.64 447
12113.68 449
12114.72 474
12115.76 433
12116.80 395
12117.84 359
12118.88 407
12119.92 445
12120.96 399
12122.00 358
12123.04 376
12124.08 387
12125.12 360
12126.16 346
12127.20 330
12128.24 353
12129.28 371
12130.32 379
12131.36 403
12132.40 385
12133.44 368
12134.48 371
12135.52 356
12136.56 370
12137.60 332
12138.64 348
12139.68 357
12140.72 379
12141.76 373
12142.81 337
12143.85 339
12144.89 336
12145.93 357
12146.97 335
12148.01 335
12149.05 344
12150.09 302
12151.13 325
12152.18 356
12153.22 335
12154.26 317
12155.30 351
12156.34 336
12157.38 345
12158.42 317
12159.47 310
12160.51 329
12161.55 337
12162.59 315
12163.63 300
12164.67 313
12165.72 344
12166.76 355
12167.80 342
12168.84 317
12169.88 332
12170.93 320
12171.97 293
12173.01 304
12174.05 295
12175.09 319
12176.14 351
12177.18 307
12178.22 298
12179.26 304
12180.31 327
12181.35 334
12182.39 335
12183.43 345
12184.48 330
12185.52 333
12186.56 314
12187.60 307
12188.65 314
12189.69 322
12190.73 363
12191.78 304
12192.82 297
12193.86 371
12194.91 366
12195.95 331
12196.99 330
12198.04 314
12199.08 337
12200.12 356
12201.17 369
12202.21 338
12203.25 319
12204.30 321
12205.34 336
12206.38 301
12207.43 309
12208.47 360
12209.51 367
12210.56 320
12211.60 310
12212.65 304
12213.69 330
12214.73 337
12215.78 352
12216.82 353
12217.87 299
12218.91 351
12219.95 351
12221.00 351
12222.04 350
12223.09 322
12224.13 303
12225.17 328
12226.22 340
12227.26 301
12228.31 320
12229.35 389
12230.40 335
12231.44 327
12232.49 353
12233.53 353
12234.58 358
12235.62 327
12236.67 353
12237.71 326
12238.76 328
12239.80 338
12240.85 361
12241.89 321
12242.94 321
12243.98 320
12245.03 329
12246.07 327
12247.12 343
12248.16 331
12249.21 334
12250.25 353
12251.30 330
12252.34 322
12253.39 338
12254.44 314
12255.48 309
12256.53 317
12257.57 290
12258.62 300
12259.67 310
12260.71 317
12261.76 320
12262.80 285
12263.85 317
12264.90 327
12265.94 278
12266.99 266
12268.03 324
12269.08 379
12270.13 345
12271.17 290
12272.22 327
12273.27 328
12274.31 327
12275.36 319
12276.41 291
12277.45 326
12278.50 279
12279.55 333
12280.59 353
12281.64 326
12282.69 303
12283.73 333
12284.78 322
12285.83 329
12286.87 301
12287.92 332
12288.97 345
12290.01 368
12291.06 322
12292.11 279
12293.16 271
12294.20 274
12295.25 278
12296.30 309
12297.35 290
12298.39 284
12299.44 308
12300.49 283
12301.54 304
12302.58 311
12303.63 322
12304.68 312
12305.73 297
12306.78 288
12307.82 356
12308.87 344
12309.92 272
12310.97 280
12312.02 337
12313.06 319
12314.11 271
12315.16 285
12316.21 317
12317.26 309
12318.31 279
12319.35 288
12320.40 264
12321.45 249
12322.50 268
12323.55 302
12324.60 292
12325.65 289
12326.69 315
12327.74 277
12328.79 270
12329.84 292
12330.89 327
12331.94 309
12332.99 272
12334.04 285
12335.09 292
12336.13 302
12337.18 297
12338.23 285
12339.28 268
12340.33 255
12341.38 305
12342.43 274
12343.48 283
12344.53 278
12345.58 262
12346.63 300
12347.68 259
12348.73 286
12349.78 251
12350.83 298
12351.88 304
12352.93 299
12353.98 309
12355.03 274
12356.08 289
12357.13 282
12358.18 281
12359.23 287
12360.28 304
12361.33 304
12362.38 280
12363.43 292
12364.48 262
12365.53 315
12366.58 324
12367.63 290
12368.68 266
12369.73 304
12370.78 327
12371.83 297
12372.88 269
12373.93 289
12374.98 317
12376.04 287
12377.09 295
12378.14 289
12379.19 316
12380.24 315
12381.29 329
12382.34 327
12383.39 276
12384.44 303
12385.49 320
12386.55 338
12387.60 299
12388.65 298
12389.70 313
12390.75 293
12391.80 316
12392.85 295
12393.91 337
12394.96 373
12396.01 310
12397.06 316
12398.11 328
12399.17 323
12400.22 303
12401.27 299
12402.32 307
12403.37 325
12404.42 309
12405.48 327
12406.53 328
12407.58 311
12408.63 336
12409.69 338
12410.74 328
12411.79 293
12412.84 313
12413.90 304
12414.95 275
12416.00 329
12417.05 305
12418.11 321
12419.16 341
12420.21 311
12421.26 326
12422.32 322
12423.37 303
12424.42 296
12425.48 314
12426.53 315
12427.58 322
12428.63 360
12429.69 340
12430.74 368
12431.79 365
12432.85 368
12433.90 353
12434.95 330
12436.01 391
12437.06 352
12438.11 385
12439.17 339
12440.22 348
12441.28 392
12442.33 322
12443.38 336
12444.44 356
12445.49 357
12446.54 368
12447.60 368
12448.65 336
12449.71 374
12450.76 379
12451.81 384
12452.87 389
12453.92 401
12454.98 400
12456.03 395
12457.08 412
12458.14 445
12459.19 434
12460.25 454
12461.30 433
12462.36 421
12463.41 428
12464.47 462
12465.52 461
12466.58 452
12467.63 516
12468.68 489
12469.74 515
12470.79 561
12471.85 627
12472.90 682
12473.96 745
12475.01 810
12476.07 944
12477.12 1031
12478.18 1142
12479.24 1216
12480.29 1221
12481.35 1164
12482.40 1120
12483.46 1062
12484.51 899
12485.57 832
12486.62 762
12487.68 686
12488.73 607
12489.79 583
12490.85 561
12491.90 514
12492.96 478
12494.01 471
12495.07 444
12496.13 478
12497.18 443
12498.24 444
12499.29 448
12500.35 453
12501.41 444
12502.46 427
12503.52 425
12504.57 439
12505.63 451
12506.69 406
12507.74 405
12508.80 411
12509.86 442
12510.91 381
12511.97 420
12513.03 407
12514.08 438
12515.14 436
12516.20 386
12517.25 407
12518.31 409
12519.37 419
12520.42 403
12521.48 423
12522.54 400
12523.60 343
12524.65 347
12525.71 375
12526.77 413
12527.82 374
12528.88 339
12529.94 364
12531.00 342
12532.05 339
12533.11 363
12534.17 335
12535.23 313
12536.28 354
12537.34 391
12538.40 393
12539.46 374
12540.52 345
12541.57 411
12542.63 374
12543.69 361
12544.75 409
12545.81 397
12546.86 375
12547.92 418
12548.98 431
12550.04 410
12551.10 468
12552.15 440
12553.21 441
12554.27 486
12555.33 522
12556.39 548
12557.45 546
12558.51 551
12559.56 558
12560.62 525
12561.68 543
12562.74 531
12563.80 513
12564.86 504
12565.92 483
12566.98 461
12568.03 442
12569.09 445
12570.15 427
12571.21 439
12572.27 406
12573.33 402
12574.39 382
12575.45 432
12576.51 413
12577.57 428
12578.63 411
12579.69 424
12580.75 439
12581.81 384
12582.87 427
12583.93 394
12584.98 407
12586.04 356
12587.10 410
12588.16 367
12589.22 398
12590.28 372
12591.34 394
12592.40 399
12593.46 374
12594.52 428
12595.58 396
12596.64 358
12597.70 365
12598.77 357
12599.83 370
12600.89 377
12601.95 372
12603.01 374
12604.07 369
12605.13 364
12606.19 350
12607.25 338
12608.31 337
12609.37 322
12610.43 320
12611.49 315
12612.55 347
12613.61 383
12614.68 367
12615.74 349
12616.80 352
12617.86 358
12618.92 382
12619.98 408
12621.04 398
12622.10 388
12623.16 411
12624.23 410
12625.29 390
12626.35 359
12627.41 374
12628.47 397
12629.53 376
12630.59 369
12631.66 371
12632.72 344
12633.78 383
12634.84 374
12635.90 353
12636.97 383
12638.03 349
12639.09 403
12640.15 358
12641.21 366
12642.28 348
12643.34 345
12644.40 347
12645.46 376
12646.52 367
12647.59 357
12648.65 364
12649.71 372
12650.77 363
12651.84 312
12652.90 367
12653.96 342
12655.03 360
12656.09 337
12657.15 352
12658.21 345
12659.28 365
12660.34 372
12661.40 375
12662.46 355
12663.53 384
12664.59 370
12665.65 373
12666.72 419
12667.78 329
12668.84 370
12669.91 376
12670.97 396
12672.03 391
12673.10 353
12674.16 328
12675.22 337
12676.29 402
12677.35 389
12678.42 362
12679.48 374
12680.54 390
12681.61 354
12682.67 361
12683.73 378
12684.80 414
12685.86 405
12686.93 422
12687.99 387
12689.05 397
12690.12 408
12691.18 426
12692.25 341
12693.31 383
12694.38 438
12695.44 463
12696.50 435
12697.57 403
12698.63 447
12699.70 473
12700.76 532
12701.83 534
12702.89 499
12703.96 531
12705.02 581
12706.09 616
12707.15 631
12708.22 516
12709.28 592
12710.35 560
12711.41 546
12712.48 529
12713.54 510
12714.61 470
12715.67 500
12716.74 446
12717.80 412
12718.87 398
12719.93 415
12721.00 452
12722.06 406
12723.13 400
12724.19 415
12725.26 435
12726.33 428
12727.39 443
12728.46 414
12729.52 426
12730.59 399
12731.66 402
12732.72 419
12733.79 397
12734.85 427
12735.92 435
12736.99 480
12738.05 413
12739.12 414
12740.18 412
12741.25 404
12742.32 400
12743.38 397
12744.45 382
12745.52 388
12746.58 375
12747.65 369
12748.72 375
12749.78 379
12750.85 389
12751.92 391
12752.98 381
12754.05 329
12755.12 328
12756.18 339
12757.25 369
12758.32 331
12759.38 340
12760.45 357
12761.52 348
12762.59 341
12763.65 354
12764.72 350
12765.79 327
12766.85 395
12767.92 340
12768.99 328
12770.06 304
12771.12 320
12772.19 335
12773.26 335
12774.33 308
12775.40 336
12776.46 344
12777.53 339
12778.60 281
12779.67 259
12780.73 330
12781.80 333
12782.87 337
12783.94 290
12785.01 304
12786.08 296
12787.14 324
12788.21 321
12789.28 311
12790.35 279
12791.42 302
12792.49 321
12793.55 298
12794.62 309
12795.69 318
12796.76 337
12797.83 331
12798.90 327
12799.97 306
12801.03 314
12802.10 326
12803.17 339
12804.24 314
12805.31 345
12806.38 328
12807.45 323
12808.52 324
12809.59 301
12810.66 319
12811.72 344
12812.79 342
12813.86 299
12814.93 291
12816.00 341
12817.07 332
12818.14 318
12819.21 318
12820.28 303
12821.35 327
12822.42 334
12823.49 342
12824.56 320
12825.63 303
12826.70 287
12827.77 299
12828.84 319
12829.91 276
12830.98 323
12832.05 303
12833.12 312
12834.19 286
12835.26 296
12836.33 283
12837.40 280
12838.47 311
12839.54 298
12840.61 286
12841.68 334
12842.75 298
12843.82 292
12844.89 306
12845.96 286
12847.04 300
12848.11 311
12849.18 306
12850.25 291
12851.32 310
12852.39 305
12853.46 333
12854.53 280
12855.60 279
12856.67 281
12857.75 302
12858.82 293
12859.89 297
12860.96 271
12862.03 277
12863.10 307
12864.17 319
12865.24 276
12866.32 244
12867.39 280
12868.46 313
12869.53 279
12870.60 278
12871.67 269
12872.75 279
12873.82 296
12874.89 297
12875.96 287
12877.03 290
12878.11 285
12879.18 288
12880.25 268
12881.32 261
12882.39 269
12883.47 286
12884.54 277
12885.61 251
12886.68 259
12887.76 276
12888.83 271
12889.90 285
12890.97 300
12892.05 262
12893.12 287
12894.19 263
12895.27 251
12896.34 273
12897.41 264
12898.48 233
12899.56 266
12900.63 254
12901.70 257
12902.78 283
12903.85 320
12904.92 271
12905.99 237
12907.07 272
12908.14 270
12909.21 286
12910.29 253
12911.36 259
12912.44 257
12913.51 268
12914.58 295
12915.66 267
12916.73 261
12917.80 291
12918.88 315
12919.95 302
12921.02 280
12922.10 252
12923.17 257
12924.25 308
12925.32 281
12926.39 280
12927.47 267
12928.54 268
12929.62 292
12930.69 271
12931.77 262
12932.84 240
12933.91 275
12934.99 278
12936.06 260
12937.14 247
12938.21 242
12939.29 259
12940.36 271
12941.44 244
12942.51 247
12943.59 282
12944.66 275
12945.73 256
12946.81 219
12947.88 255
12948.96 250
12950.03 282
12951.11 249
12952.18 236
12953.26 254
12954.34 254
12955.41 255
12956.49 242
12957.56 231
12958.64 252
12959.71 277
12960.79 244
12961.86 241
12962.94 253
12964.01 256
12965.09 277
12966.17 270
12967.24 230
12968.32 267
12969.39 281
12970.47 310
12971.54 273
12972.62 226
12973.70 247
12974.77 274
12975.85 273
12976.93 286
12978.00 273
12979.08 245
12980.15 265
12981.23 265
12982.31 258
12983.38 248
12984.46 262
12985.54 259
12986.61 260
12987.69 266
12988.77 257
12989.84 286
12990.92 282
12992.00 263
12993.07 258
12994.15 243
12995.23 279
12996.30 271
12997.38 273
12998.46 236
12999.53 278
13000.61 284
13001.69 272
13002.77 259
13003.84 237
13004.92 282
13006.00 282
13007.08 272
13008.15 233
13009.23 269
13010.31 268
13011.39 285
13012.46 261
13013.54 265
13014.62 284
13015.70 285
13016.77 281
13017.85 274
13018.93 268
13020.01 316
13021.09 297
13022.16 307
13023.24 296
13024.32 272
13025.40 285
13026.48 241
13027.56 261
13028.63 268
13029.71 255
13030.79 292
13031.87 314
13032.95 298
13034.03 276
13035.10 276
13036.18 308
13037.26 295
13038.34 282
13039.42 246
13040.50 266
13041.58 298
13042.66 238
13043.73 271
13044.81 272
13045.89 296
13046.97 263
13048.05 283
13049.13 269
13050.21 280
13051.29 253
13052.37 308
13053.45 301
13054.53 277
13055.61 284
13056.69 287
13057.76 283
13058.84 291
13059.92 291
13061.00 304
13062.08 293
13063.16 259
13064.24 290
13065.32 249
13066.40 302
13067.48 274
13068.56 258
13069.64 274
13070.72 257
13071.80 257
13072.88 278
13073.96 273
13075.04 272
13076.12 261
13077.20 280
13078.28 256
13079.36 265
13080.44 256
13081.53 255
13082.61 260
13083.69 277
13084.77 287
13085.85 261
13086.93 244
13088.01 247
13089.09 266
13090.17 256
13091.25 294
13092.33 267
13093.41 256
13094.49 268
13095.58 247
13096.66 263
13097.74 265
13098.82 240
13099.90 250
13100.98 251
13102.06 247
13103.14 237
13104.23 285
13105.31 221
13106.39 289
13107.47 270
13108.55 260
13109.63 227
13110.72 248
13111.80 266
13112.88 241
13113.96 266
13115.04 247
13116.13 288
13117.21 281
13118.29 280
13119.37 253
13120.45 268
13121.54 276
13122.62 265
13123.70 245
13124.78 222
13125.86 269
13126.95 278
13128.03 243
13129.11 266
13130.19 279
13131.28 282
13132.36 268
13133.44 242
13134.52 240
13135.61 255
13136.69 262
13137.77 254
13138.86 242
13139.94 230
13141.02 252
13142.11 275
13143.19 260
13144.27 245
13145.35 247
13146.44 260
13147.52 260
13148.60 240
13149.69 221
13150.77 260
13151.85 311
13152.94 261
13154.02 244
13155.10 219
13156.19 291
13157.27 287
13158.36 280
13159.44 240
13160.52 266
13161.61 273
13162.69 265
13163.77 265
13164.86 249
13165.94 280
13167.03 271
13168.11 238
13169.19 260
13170.28 259
13171.36 270
13172.45 258
13173.53 259
13174.62 261
13175.70 283
13176.79 257
13177.87 270
13178.95 282
13180.04 252
13181.12 257
13182.21 278
13183.29 308
13184.38 248
13185.46 288
13186.55 261
13187.63 270
13188.72 241
13189.80 259
13190.89 276
13191.97 286
13193.06 279
13194.14 237
13195.23 276
13196.31 264
13197.40 268
13198.48 247
13199.57 267
13200.65 264
13201.74 251
13202.83 268
13203.91 257
13205.00 262
13206.08 267
13207.17 253
13208.25 279
13209.34 268
13210.43 263
13211.51 273
13212.60 255
13213.68 274
13214.77 279
13215.86 261
13216.94 255
13218.03 293
13219.11 271
13220.20 287
13221.29 241
13222.37 255
13223.46 231
13224.55 273
13225.63 286
13226.72 244
13227.80 271
13228.89 239
13229.98 231
13231.06 234
13232.15 259
13233.24 260
13234.32 242
13235.41 278
13236.50 279
13237.59 280
13238.67 245
13239.76 273
13240.85 284
13241.93 256
13243.02 254
13244.11 266
13245.20 249
13246.28 264
13247.37 225
13248.46 238
13249.55 250
13250.63 247
13251.72 262
13252.81 249
13253.90 270
13254.98 262
13256.07 269
13257.16 298
13258.25 288
13259.33 258
13260.42 300
13261.51 277
13262.60 276
13263.69 247
13264.77 256
13265.86 298
13266.95 275
13268.04 291
13269.13 282
13270.22 264
13271.30 254
13272.39 287
13273.48 271
13274.57 297
13275.66 303
13276.75 317
13277.83 289
13278.92 319
13280.01 267
13281.10 278
13282.19 324
13283.28 294
13284.37 306
13285.46 280
13286.55 291
13287.63 292
13288.72 251
13289.81 289
13290.90 275
13291.99 283
13293.08 311
13294.17 321
13295.26 296
13296.35 299
13297.44 330
13298.53 338
13299.62 340
13300.71 320
13301.80 311
13302.89 296
13303.97 304
13305.06 322
13306.15 296
13307.24 334
13308.33 311
13309.42 369
13310.51 332
13311.60 331
13312.69 343
13313.78 327
13314.87 333
13315.96 305
13317.05 327
13318.14 375
13319.24 353
13320.33 302
13321.42 340
13322.51 300
13323.60 321
13324.69 320
13325.78 304
13326.87 337
13327.96 329
13329.05 290
13330.14 349
13331.23 312
13332.32 299
13333.41 322
13334.50 328
13335.60 271
13336.69 296
13337.78 334
13338.87 348
13339.96 339
13341.05 348
13342.14 325
13343.23 256
13344.32 300
13345.42 325
13346.51 333
13347.60 308
13348.69 325
13349.78 319
13350.87 327
13351.97 328
13353.06 331
13354.15 364
13355.24 347
13356.33 345
13357.42 332
13358.52 368
13359.61 335
13360.70 355
13361.79 345
13362.88 343
13363.98 374
13365.07 388
13366.16 391
13367.25 396
13368.35 369
13369.44 433
13370.53 412
13371.62 440
13372.72 471
13373.81 399
13374.90 400
13375.99 364
13377.09 375
13378.18 351
13379.27 311
13380.36 324
13381.46 326
13382.55 310
13383.64 303
13384.74 323
13385.83 315
13386.92 309
13388.02 307
13389.11 305
13390.20 348
13391.30 320
13392.39 266
13393.48 295
13394.58 298
13395.67 280
13396.76 298
13397.86 321
13398.95 307
13400.04 312
13401.14 303
13402.23 308
13403.32 277
13404.42 286
13405.51 302
13406.61 323
13407.70 299
13408.79 309
13409.89 315
13410.98 345
13412.08 334
13413.17 295
13414.26 294
13415.36 334
13416.45 308
13417.55 288
13418.64 306
13419.74 322
13420.83 325
13421.93 351
13423.02 301
13424.11 311
13425.21 296
13426.30 324
13427.40 312
13428.49 297
13429.59 293
13430.68 306
13431.78 349
13432.87 291
13433.97 315
13435.06 329
13436.16 307
13437.25 320
13438.35 300
13439.44 309
13440.54 314
13441.63 295
13442.73 308
13443.83 285
13444.92 348
13446.02 272
13447.11 323
13448.21 301
13449.30 290
13450.40 281
13451.49 317
13452.59 342
13453.69 360
13454.78 342
13455.88 333
13456.97 301
13458.07 350
13459.17 316
13460.26 291
13461.36 324
13462.45 340
13463.55 328
13464.65 338
13465.74 332
13466.84 327
13467.94 404
13469.03 329
13470.13 371
13471.23 349
13472.32 335
13473.42 333
13474.52 375
13475.61 373
13476.71 346
13477.81 342
13478.90 339
13480.00 358
13481.10 334
13482.19 338
13483.29 360
13484.39 414
13485.48 370
13486.58 363
13487.68 395
13488.78 353
13489.87 358
13490.97 358
13492.07 376
13493.17 396
13494.26 362
13495.36 383
13496.46 418
13497.56 380
13498.65 412
13499.75 414
13500.85 468
13501.95 406
13503.04 432
13504.14 455
13505.24 470
13506.34 436
13507.44 431
13508.53 449
13509.63 453
13510.73 418
13511.83 415
13512.93 372
13514.03 400
13515.12 421
13516.22 371
13517.32 319
13518.42 293
13519.52 380
13520.62 393
13521.71 338
13522.81 307
13523.91 304
13525.01 321
13526.11 315
13527.21 322
13528.31 312
13529.41 306
13530.51 300
13531.60 324
13532.70 299
13533.80 305
13534.90 320
13536.00 322
13537.10 282
13538.20 268
13539.30 306
13540.40 355
13541.50 308
13542.60 302
13543.70 319
13544.80 313
13545.90 314
13547.00 302
13548.09 285
13549.19 231
13550.29 312
13551.39 298
13552.49 308
13553.59 289
13554.69 300
13555.79 280
13556.89 302
13557.99 298
13559.09 268
13560.19 309
13561.29 309
13562.39 267
13563.50 251
13564.60 257
13565.70 301
13566.80 298
13567.90 272
13569.00 259
13570.10 270
13571.20 300
13572.30 287
13573.40 282
13574.50 254
13575.60 289
13576.70 284
13577.80 290
13578.90 262
13580.01 299
13581.11 281
13582.21 294
13583.31 284
13584.41 290
13585.51 291
13586.61 267
13587.71 300
13588.81 273
13589.92 263
13591.02 285
13592.12 283
13593.22 261
13594.32 273
13595.42 242
13596.53 291
13597.63 300
13598.73 281
13599.83 280
13600.93 289
13602.03 315
13603.14 265
13604.24 250
13605.34 295
13606.44 295
13607.54 279
13608.65 309
13609.75 266
13610.85 300
13611.95 240
13613.06 270
13614.16 283
13615.26 278
13616.36 264
13617.47 331
13618.57 257
13619.67 314
13620.77 314
13621.88 275
13622.98 287
13624.08 256
13625.18 274
13626.29 274
13627.39 300
13628.49 295
13629.60 316
13630.70 303
13631.80 302
13632.91 313
13634.01 301
13635.11 294
13636.21 238
13637.32 312
13638.42 326
13639.53 309
13640.63 296
13641.73 265
13642.84 284
13643.94 276
13645.04 263
13646.15 283
13647.25 282
13648.35 275
13649.46 253
13650.56 284
13651.67 281
13652.77 271
13653.87 302
13654.98 279
13656.08 274
13657.19 242
13658.29 271
13659.39 275
13660.50 285
13661.60 247
13662.71 267
13663.81 296
13664.92 302
13666.02 295
13667.12 241
13668.23 274
13669.33 275
13670.44 288
13671.54 233
13672.65 250
13673.75 261
13674.86 307
13675.96 267
13677.07 273
13678.17 233
13679.28 287
13680.38 313
13681.49 265
13682.59 242
13683.70 263
13684.80 241
13685.91 254
13687.01 255
13688.12 244
13689.22 294
13690.33 270
13691.44 319
13692.54 263
13693.65 273
13694.75 295
13695.86 283
13696.96 250
13698.07 279
13699.18 247
13700.28 265
13701.39 272
13702.49 280
13703.60 291
13704.71 283
13705.81 277
13706.92 284
13708.02 276
13709.13 261
13710.24 300
13711.34 271
13712.45 292
13713.56 275
13714.66 276
13715.77 269
13716.87 296
13717.98 287
13719.09 298
13720.19 308
13721.30 312
13722.41 325
13723.51 300
13724.62 309
13725.73 266
13726.84 292
13727.94 321
13729.05 325
13730.16 289
13731.26 301
13732.37 311
13733.48 299
13734.59 314
13735.69 322
13736.80 338
13737.91 331
13739.01 371
13740.12 331
13741.23 339
13742.34 319
13743.45 338
13744.55 344
13745.66 350
13746.77 350
13747.88 347
13748.98 361
13750.09 362
13751.20 327
13752.31 352
13753.42 340
13754.52 353
13755.63 372
13756.74 368
13757.85 371
13758.96 371
13760.06 349
13761.17 399
13762.28 415
13763.39 380
13764.50 358
13765.61 438
13766.72 445
13767.82 447
13768.93 444
13770.04 506
13771.15 501
13772.26 515
13773.37 503
13774.48 515
13775.59 525
13776.69 559
13777.80 563
13778.91 575
13780.02 586
13781.13 557
13782.24 525
13783.35 494
13784.46 483
13785.57 449
13786.68 460
13787.79 440
13788.90 401
13790.01 404
13791.12 392
13792.22 361
13793.33 401
13794.44 417
13795.55 405
13796.66 398
13797.77 396
13798.88 387
13799.99 369
13801.10 289
13802.21 374
13803.32 403
13804.43 405
13805.54 342
13806.65 330
13807.76 391
13808.87 334
13809.98 345
13811.09 335
13812.20 350
13813.32 380
13814.43 399
13815.54 343
13816.65 342
13817.76 373
13818.87 356
13819.98 345
13821.09 359
13822.20 333
13823.31 307
13824.42 351
13825.53 345
13826.64 301
13827.76 322
13828.87 335
13829.98 304
13831.09 318
13832.20 336
13833.31 330
13834.42 330
13835.53 350
13836.65 367
13837.76 318
13838.87 315
13839.98 344
13841.09 342
13842.20 332
13843.31 333
13844.43 376
13845.54 391
13846.65 327
13847.76 335
13848.87 349
13849.99 342
13851.10 360
13852.21 334
13853.32 334
13854.43 328
13855.55 358
13856.66 397
13857.77 372
13858.88 362
13859.99 398
13861.11 374
13862.22 377
13863.33 370
13864.44 391
13865.56 392
13866.67 411
13867.78 396
13868.89 392
13870.01 402
13871.12 394
13872.23 394
13873.35 376
13874.46 379
13875.57 399
13876.68 409
13877.80 376
13878.91 388
13880.02 395
13881.14 429
13882.25 394
13883.36 420
13884.48 383
13885.59 391
13886.70 402
13887.82 405
13888.93 458
13890.04 424
13891.16 450
13892.27 461
13893.39 495
13894.50 460
13895.61 496
13896.73 522
13897.84 546
13898.95 484
13900.07 496
13901.18 513
13902.30 516
13903.41 466
13904.52 447
13905.64 430
13906.75 471
13907.87 412
13908.98 414
13910.10 430
13911.21 417
13912.32 406
13913.44 348
13914.55 346
13915.67 361
13916.78 356
13917.90 334
13919.01 347
13920.13 371
13921.24 351
13922.36 341
13923.47 353
13924.59 309
13925.70 349
13926.82 383
13927.93 333
13929.05 321
13930.16 347
13931.28 365
13932.39 372
13933.51 327
13934.62 313
13935.74 340
13936.85 339
13937.97 367
13939.08 340
13940.20 312
13941.32 341
13942.43 327
13943.55 348
13944.66 318
13945.78 314
13946.89 334
13948.01 376
13949.13 342
13950.24 320
13951.36 337
13952.47 343
13953.59 313
13954.71 314
13955.82 298
13956.94 306
13958.05 314
13959.17 318
13960.29 316
13961.40 380
13962.52 328
13963.64 362
13964.75 320
13965.87 321
13966.99 343
13968.10 318
13969.22 300
13970.34 325
13971.45 331
13972.57 322
13973.69 345
13974.80 310
13975.92 301
13977.04 299
13978.16 304
13979.27 317
13980.39 295
13981.51 329
13982.62 306
13983.74 327
13984.86 307
13985.98 315
13987.09 291
13988.21 347
13989.33 303
13990.45 322
13991.56 298
13992.68 277
13993.80 314
13994.92 319
13996.03 322
13997.15 311
13998.27 323
13999.39 304
14000.51 315
14001.62 298
14002.74 279
14003.86 315
14004.98 287
14006.10 299
14007.21 275
14008.33 268
14009.45 300
14010.57 312
14011.69 283
14012.81 291
14013.93 294
14015.04 332
14016.16 301
14017.28 279
14018.40 276
14019.52 311
14020.64 300
14021.76 327
14022.87 291
14023.99 328
14025.11 312
14026.23 310
14027.35 281
14028.47 293
14029.59 270
14030.71 335
14031.83 338
14032.95 312
14034.07 302
14035.19 302
14036.30 285
14037.42 310
14038.54 297
14039.66 297
14040.78 302
14041.90 283
14043.02 320
14044.14 304
14045.26 317
14046.38 304
14047.50 297
14048.62 315
14049.74 333
14050.86 300
14051.98 301
14053.10 322
14054.22 297
14055.34 302
14056.46 291
14057.58 320
14058.70 278
14059.82 311
14060.94 303
14062.06 290
14063.18 293
14064.30 308
14065.43 340
14066.55 302
14067.67 317
14068.79 324
14069.91 308
14071.03 295
14072.15 316
14073.27 332
14074.39 351
14075.51 320
14076.63 323
14077.75 321
14078.88 352
14080.00 356
14081.12 339
14082.24 354
14083.36 342
14084.48 373
14085.60 400
14086.72 349
14087.85 334
14088.97 400
14090.09 387
14091.21 391
14092.33 360
14093.45 410
14094.58 368
14095.70 414
14096.82 403
14097.94 400
14099.06 449
14100.19 412
14101.31 471
14102.43 425
14103.55 449
14104.67 406
14105.80 413
14106.92 424
14108.04 432
14109.16 407
14110.28 380
14111.41 352
14112.53 360
14113.65 357
14114.77 353
14115.90 353
14117.02 349
14118.14 321
14119.27 331
14120.39 347
14121.51 344
14122.63 344
14123.76 298
14124.88 342
14126.00 303
14127.13 320
14128.25 332
14129.37 313
14130.50 294
14131.62 311
14132.74 292
14133.86 289
14134.99 340
14136.11 309
14137.24 335
14138.36 331
14139.48 337
14140.61 347
14141.73 349
14142.85 339
14143.98 361
14145.10 333
14146.22 319
14147.35 321
14148.47 336
14149.60 334
14150.72 310
14151.84 330
14152.97 302
14154.09 311
14155.22 305
14156.34 301
14157.46 284
14158.59 309
14159.71 319
14160.84 301
14161.96 311
14163.09 322
14164.21 301
14165.34 318
14166.46 305
14167.58 291
14168.71 288
14169.83 285
14170.96 286
14172.08 290
14173.21 282
14174.33 276
14175.46 284
14176.58 286
14177.71 288
14178.83 277
14179.96 328
14181.08 319
14182.21 333
14183.33 306
14184.46 316
14185.59 296
14186.71 284
14187.84 301
14188.96 311
14190.09 300
14191.21 279
14192.34 279
14193.46 294
14194.59 291
14195.72 288
14196.84 267
14197.97 318
14199.09 308
14200.22 287
14201.35 274
14202.47 287
14203.60 288
14204.72 270
14205.85 279
14206.98 282
14208.10 268
14209.23 318
14210.35 301
14211.48 265
14212.61 224
14213.73 291
14214.86 295
14215.99 276
14217.11 256
14218.24 242
14219.37 278
14220.49 274
14221.62 246
14222.75 249
14223.87 325
14225.00 285
14226.13 273
14227.26 254
14228.38 247
14229.51 292
14230.64 269
14231.76 269
14232.89 243
14234.02 262
14235.15 273
14236.27 280
14237.40 275
14238.53 257
14239.66 264
14240.78 280
14241.91 286
14243.04 301
14244.17 260
14245.29 286
14246.42 245
14247.55 273
14248.68 254
14249.81 258
14250.93 243
14252.06 246
14253.19 272
14254.32 248
14255.45 247
14256.57 245
14257.70 248
14258.83 240
14259.96 258
14261.09 239
14262.22 250
14263.34 229
14264.47 252
14265.60 250
14266.73 264
14267.86 241
14268.99 281
14270.12 269
14271.24 271
14272.37 243
14273.50 217
14274.63 278
14275.76 276
14276.89 266
14278.02 226
14279.15 253
14280.28 270
14281.41 276
14282.54 249
14283.66 264
14284.79 252
14285.92 270
14287.05 293
14288.18 255
14289.31 274
14290.44 260
14291.57 280
14292.70 256
14293.83 225
14294.96 223
14296.09 265
14297.22 266
14298.35 245
14299.48 205
14300.61 240
14301.74 277
14302.87 246
14304.00 218
14305.13 228
14306.26 280
14307.39 242
14308.52 220
14309.65 231
14310.78 249
14311.91 244
14313.04 295
14314.17 221
14315.30 240
14316.43 237
14317.56 243
14318.69 235
14319.82 240
14320.96 234
14322.09 239
14323.22 262
14324.35 204
14325.48 205
14326.61 229
14327.74 252
14328.87 223
14330.00 196
14331.13 222
14332.27 230
14333.40 226
14334.53 208
14335.66 230
14336.79 242
14337.92 234
14339.05 216
14340.18 235
14341.32 225
14342.45 213
14343.58 246
14344.71 242
14345.84 254
14346.98 233
14348.11 233
14349.24 239
14350.37 216
14351.50 194
14352.63 200
14353.77 237
14354.90 237
14356.03 234
14357.16 234
14358.30 217
14359.43 221
14360.56 223
14361.69 227
14362.82 244
14363.96 237
14365.09 219
14366.22 222
14367.35 188
14368.49 213
14369.62 212
14370.75 234
14371.89 210
14373.02 209
14374.15 201
14375.28 243
14376.42 256
14377.55 256
14378.68 253
14379.82 230
14380.95 202
14382.08 235
14383.22 244
14384.35 227
14385.48 229
14386.62 224
14387.75 229
14388.88 232
14390.02 235
14391.15 217
14392.28 226
14393.42 244
14394.55 260
14395.68 246
14396.82 247
14397.95 242
14399.09 234
14400.22 213
14401.35 196
14402.49 261
14403.62 243
14404.76 244
14405.89 202
14407.02 215
14408.16 250
14409.29 246
14410.43 224
14411.56 233
14412.70 259
14413.83 236
14414.96 249
14416.10 255
14417.23 237
14418.37 252
14419.50 237
14420.64 239
14421.77 252
14422.91 238
14424.04 291
14425.18 263
14426.31 255
14427.45 214
14428.58 240
14429.72 257
14430.85 256
14431.99 224
14433.12 236
14434.26 230
14435.39 267
14436.53 268
14437.66 254
14438.80 252
14439.93 238
14441.07 261
14442.20 243
14443.34 234
14444.48 227
14445.61 255
14446.75 252
14447.88 258
14449.02 248
14450.15 261
14451.29 259
14452.43 257
14453.56 209
14454.70 223
14455.83 232
14456.97 230
14458.11 256
14459.24 241
14460.38 234
14461.52 237
14462.65 277
14463.79 259
14464.93 247
14466.06 227
14467.20 252
14468.33 266
14469.47 229
14470.61 243
14471.74 230
14472.88 251
14474.02 233
14475.16 258
14476.29 254
14477.43 248
14478.57 233
14479.70 245
14480.84 237
14481.98 250
14483.11 249
14484.25 251
14485.39 255
14486.53 280
14487.66 250
14488.80 247
14489.94 238
14491.08 273
14492.21 289
14493.35 272
14494.49 241
14495.63 258
14496.76 292
14497.90 300
14499.04 277
14500.18 265
14501.31 268
14502.45 266
14503.59 272
14504.73 288
14505.87 302
14507.01 296
14508.14 307
14509.28 332
14510.42 293
14511.56 300
14512.70 316
14513.83 354
14514.97 314
14516.11 303
14517.25 347
14518.39 356
14519.53 343
14520.67 323
14521.80 344
14522.94 367
14524.08 359
14525.22 357
14526.36 382
14527.50 381
14528.64 363
14529.78 354
14530.92 339
14532.05 272
14533.19 305
14534.33 297
14535.47 308
14536.61 255
14537.75 307
14538.89 279
14540.03 258
14541.17 269
14542.31 239
14543.45 251
14544.59 255
14545.73 261
14546.87 246
14548.01 255
14549.15 254
14550.29 280
14551.43 273
14552.57 247
14553.71 265
14554.85 262
14555.99 253
14557.13 249
14558.27 252
14559.41 241
14560.55 238
14561.69 249
14562.83 261
14563.97 226
14565.11 235
14566.25 240
14567.39 250
14568.53 273
14569.67 257
14570.81 252
14571.95 258
14573.09 251
14574.23 244
14575.37 237
14576.51 260
14577.66 238
14578.80 233
14579.94 240
14581.08 236
14582.22 258
14583.36 252
14584.50 246
14585.64 268
14586.78 262
14587.93 222
14589.07 250
14590.21 254
14591.35 259
14592.49 228
14593.63 253
14594.77 268
14595.92 262
14597.06 234
14598.20 262
14599.34 230
14600.48 241
14601.62 244
14602.77 243
14603.91 239
14605.05 230
14606.19 268
14607.33 252
14608.48 280
14609.62 246
14610.76 261
14611.90 222
14613.04 253
14614.19 286
14615.33 276
14616.47 272
14617.61 269
14618.76 250
14619.90 230
14621.04 267
14622.18 254
14623.33 282
14624.47 246
14625.61 267
14626.76 279
14627.90 255
14629.04 281
14630.18 306
14631.33 268
14632.47 297
14633.61 278
14634.76 311
14635.90 295
14637.04 300
14638.19 306
14639.33 295
14640.47 284
14641.62 263
14642.76 259
14643.90 269
14645.05 277
14646.19 263
14647.33 267
14648.48 264
14649.62 275
14650.76 216
14651.91 245
14653.05 225
14654.20 239
14655.34 242
14656.48 249
14657.63 227
14658.77 229
14659.92 244
14661.06 208
14662.20 207
14663.35 223
14664.49 244
14665.64 251
14666.78 267
14667.93 222
14669.07 219
14670.22 204
14671.36 250
14672.50 217
14673.65 219
14674.79 230
14675.94 207
14677.08 230
14678.23 210
14679.37 210
14680.52 239
14681.66 225
14682.81 199
14683.95 192
14685.10 199
14686.24 218
14687.39 251
14688.53 198
14689.68 220
14690.82 197
14691.97 224
14693.12 237
14694.26 193
14695.41 197
14696.55 203
14697.70 219
14698.84 197
14699.99 208
14701.13 186
14702.28 204
14703.43 206
14704.57 218
14705.72 219
14706.86 199
14708.01 236
14709.16 210
14710.30 204
14711.45 206
14712.59 195
14713.74 175
14714.89 208
14716.03 207
14717.18 218
14718.33 254
14719.47 227
14720.62 224
14721.77 202
14722.91 183
14724.06 230
14725.21 179
14726.35 190
14727.50 205
14728.65 220
14729.79 200
14730.94 227
14732.09 213
14733.23 224
14734.38 189
14735.53 209
14736.67 202
14737.82 217
14738.97 174
14740.12 205
14741.26 217
14742.41 186
14743.56 200
14744.71 202
14745.85 208
14747.00 175
14748.15 159
14749.30 176
14750.44 230
14751.59 208
14752.74 193
14753.89 171
14755.03 170
14756.18 204
14757.33 210
14758.48 206
14759.63 196
14760.77 188
14761.92 189
14763.07 210
14764.22 188
14765.37 215
14766.52 180
14767.66 210
14768.81 213
14769.96 166
14771.11 176
14772.26 175
14773.41 179
14774.55 173
14775.70 199
14776.85 179
14778.00 182
14779.15 182
14780.30 189
14781.45 170
14782.60 167
14783.74 183
14784.89 194
14786.04 172
14787.19 192
14788.34 191
14789.49 172
14790.64 179
14791.79 206
14792.94 203
14794.09 173
14795.24 173
14796.39 174
14797.54 178
14798.69 161
14799.83 187
14800.98 174
14802.13 189
14803.28 195
14804.43 202
14805.58 176
14806.73 182
14807.88 189
14809.03 215
14810.18 185
14811.33 187
14812.48 198
14813.63 184
14814.78 179
14815.93 180
14817.08 168
14818.23 171
14819.38 184
14820.53 174
14821.69 171
14822.84 181
14823.99 191
14825.14 161
14826.29 194
14827.44 189
14828.59 179
14829.74 162
14830.89 172
14832.04 175
14833.19 201
14834.34 192
14835.49 186
14836.65 174
14837.80 167
14838.95 170
14840.10 186
14841.25 175
14842.40 164
14843.55 180
14844.70 178
14845.85 170
14847.01 158
14848.16 172
14849.31 162
14850.46 184
14851.61 162
14852.76 143
14853.92 156
14855.07 188
14856.22 184
14857.37 161
14858.52 164
14859.67 158
14860.83 168
14861.98 168
14863.13 158
14864.28 156
14865.44 197
14866.59 199
14867.74 193
14868.89 148
14870.04 180
14871.20 178
14872.35 190
14873.50 211
14874.65 163
14875.81 171
14876.96 191
14878.11 175
14879.26 139
14880.42 167
14881.57 178
14882.72 180
14883.88 179
14885.03 168
14886.18 158
14887.33 185
14888.49 185
14889.64 180
14890.79 168
14891.95 162
14893.10 184
14894.25 149
14895.41 201
14896.56 161
14897.71 134
14898.87 158
14900.02 168
14901.17 188
14902.33 158
14903.48 159
14904.63 190
14905.79 175
14906.94 161
14908.10 149
14909.25 171
14910.40 173
14911.56 167
14912.71 162
14913.87 164
14915.02 179
14916.17 191
14917.33 208
14918.48 164
14919.64 151
14920.79 182
14921.94 176
14923.10 155
14924.25 153
14925.41 169
14926.56 165
14927.72 159
14928.87 177
14930.03 190
14931.18 151
14932.34 165
14933.49 179
14934.65 188
14935.80 151
14936.96 174
14938.11 182
14939.27 196
14940.42 165
14941.58 183
14942.73 180
14943.89 172
14945.04 194
14946.20 184
14947.35 200
14948.51 193
14949.66 194
14950.82 184
14951.97 195
14953.13 177
14954.28 201
14955.44 186
14956.60 182
14957.75 199
14958.91 190
14960.06 182
14961.22 171
14962.37 174
14963.53 183
14964.69 182
14965.84 160
14967.00 170
14968.16 199
14969.31 206
14970.47 169
14971.62 178
14972.78 179
14973.94 189
14975.09 199
14976.25 181
14977.41 165
14978.56 183
14979.72 193
14980.88 217
14982.03 181
14983.19 154
14984.35 138
14985.50 189
14986.66 174
14987.82 186
14988.97 186
14990.13 176
14991.29 196
14992.44 181
14993.60 178
14994.76 174
14995.92 199
14997.07 195
14998.23 187
14999.39 170
15000.55 170
15001.70 187
15002.86 178
15004.02 157
15005.18 192
15006.33 179
15007.49 200
15008.65 184
15009.81 165
15010.96 196
15012.12 195
15013.28 198
15014.44 164
15015.60 193
15016.75 167
15017.91 182
15019.07 185
15020.23 205
15021.39 168
15022.54 161
15023.70 205
15024.86 189
15026.02 188
15027.18 152
15028.34 175
15029.49 174
15030.65 172
15031.81 186
15032.97 181
15034.13 210
15035.29 203
15036.45 161
15037.61 169
15038.76 162
15039.92 174
15041.08 168
15042.24 162
15043.40 184
15044.56 185
15045.72 190
15046.88 192
15048.04 155
15049.20 146
15050.36 196
15051.51 190
15052.67 168
15053.83 165
15054.99 152
15056.15 170
15057.31 168
15058.47 190
15059.63 170
15060.79 178
15061.95 191
15063.11 196
15064.27 181
15065.43 187
15066.59 159
15067.75 192
15068.91 161
15070.07 153
15071.23 175
15072.39 161
15073.55 173
15074.71 170
15075.87 166
15077.03 153
15078.19 166
15079.35 208
15080.51 187
15081.67 153
15082.83 163
15083.99 163
15085.16 149
15086.32 169
15087.48 171
15088.64 143
15089.80 162
15090.96 176
15092.12 161
15093.28 141
15094.44 166
15095.60 164
15096.76 181
15097.93 170
15099.09 175
15100.25 175
15101.41 197
15102.57 156
15103.73 153
15104.89 164
15106.05 179
15107.22 177
15108.38 162
15109.54 157
15110.70 153
15111.86 156
15113.02 168
15114.19 158
15115.35 154
15116.51 183
15117.67 182
15118.83 151
15120.00 160
15121.16 147
15122.32 155
15123.48 156
15124.64 159
15125.81 151
15126.97 171
15128.13 154
15129.29 168
15130.46 161
15131.62 163
15132.78 150
15133.94 162
15135.11 160
15136.27 154
15137.43 171
15138.59 157
15139.76 185
15140.92 171
15142.08 164
15143.25 160
15144.41 162
15145.57 178
15146.73 172
15147.90 174
15149.06 177
15150.22 169
15151.39 181
15152.55 136
15153.71 161
15154.88 162
15156.04 182
15157.20 168
15158.37 144
15159.53 151
15160.69 161
15161.86 183
15163.02 167
15164.19 193
15165.35 160
15166.51 173
15167.68 168
15168.84 167
15170.00 144
15171.17 151
15172.33 185
15173.50 183
15174.66 165
15175.83 165
15176.99 167
15178.15 164
15179.32 180
15180.48 150
15181.65 169
15182.81 177
15183.98 161
15185.14 147
15186.30 158
15187.47 184
15188.63 178
15189.80 168
15190.96 168
15192.13 147
15193.29 193
15194.46 164
15195.62 169
15196.79 167
15197.95 164
15199.12 185
15200.28 178
15201.45 182
15202.61 165
15203.78 213
15204.94 178
15206.11 188
15207.27 179
15208.44 153
15209.61 174
15210.77 164
15211.94 166
15213.10 157
15214.27 157
15215.43 188
15216.60 191
15217.76 187
15218.93 184
15220.10 174
15221.26 191
15222.43 187
15223.59 194
15224.76 166
15225.93 160
15227.09 185
15228.26 200
15229.42 139
15230.59 158
15231.76 175
15232.92 173
15234.09 186
15235.26 170
15236.42 203
15237.59 186
15238.76 189
15239.92 187
15241.09 203
15242.26 208
15243.42 201
15244.59 181
15245.76 152
15246.92 172
15248.09 142
15249.26 169
15250.42 188
15251.59 183
15252.76 168
15253.93 151
15255.09 156
15256.26 170
15257.43 152
15258.60 197
15259.76 183
15260.93 171
15262.10 162
15263.26 179
15264.43 164
15265.60 202
15266.77 166
15267.94 166
15269.10 152
15270.27 162
15271.44 159
15272.61 157
15273.77 184
15274.94 146
15276.11 164
15277.28 169
15278.45 169
15279.62 144
15280.78 154
15281.95 151
15283.12 156
15284.29 168
15285.46 174
15286.62 165
15287.79 167
15288.96 160
15290.13 145
15291.30 160
15292.47 140
15293.64 164
15294.81 161
15295.97 199
15297.14 185
15298.31 166
15299.48 171
15300.65 185
15301.82 172
15302.99 187
15304.16 162
15305.33 160
15306.49 169
15307.66 171
15308.83 148
15310.00 142
15311.17 183
15312.34 144
15313.51 173
15314.68 161
15315.85 168
15317.02 154
15318.19 179
15319.36 162
15320.53 154
15321.70 163
15322.87 176
15324.04 162
15325.21 165
15326.38 146
15327.55 137
15328.72 158
15329.89 157
15331.06 148
15332.23 122
15333.40 169
15334.57 145
15335.74 163
15336.91 166
15338.08 209
15339.25 191
15340.42 171
15341.59 182
15342.76 161
15343.93 179
15345.10 159
15346.27 195
15347.44 181
15348.62 159
15349.79 125
15350.96 181
15352.13 157
15353.30 169
15354.47 162
15355.64 160
15356.81 155
15357.98 175
15359.15 158
15360.33 207
15361.50 192
15362.67 183
15363.84 184
15365.01 155
15366.18 178
15367.35 195
15368.53 204
15369.70 159
15370.87 173
15372.04 146
15373.21 174
15374.38 154
15375.56 145
15376.73 153
15377.90 173
15379.07 184
15380.24 177
15381.42 179
15382.59 172
15383.76 177
15384.93 174
15386.10 185
15387.28 162
15388.45 174
15389.62 158
15390.79 191
15391.97 177
15393.14 167
15394.31 179
15395.48 197
15396.66 153
15397.83 140
15399.00 170
15400.17 164
15401.35 182
15402.52 160
15403.69 176
15404.87 177
15406.04 172
15407.21 177
15408.39 182
15409.56 157
15410.73 158
15411.91 157
15413.08 167
15414.25 171
15415.42 154
15416.60 155
15417.77 150
15418.95 160
15420.12 154
15421.29 174
15422.47 131
15423.64 159
15424.81 164
15425.99 178
15427.16 154
15428.33 183
15429.51 149
15430.68 146
15431.86 146
15433.03 155
15434.20 169
15435.38 159
15436.55 173
15437.73 169
15438.90 190
15440.08 152
15441.25 167
15442.42 153
15443.60 166
15444.77 156
15445.95 165
15447.12 143
15448.30 135
15449.47 138
15450.65 172
15451.82 155
15453.00 141
15454.17 154
15455.35 162
15456.52 179
15457.70 150
15458.87 168
15460.05 172
15461.22 196
15462.40 156
15463.57 157
15464.75 126
15465.92 145
15467.10 167
15468.27 171
15469.45 168
15470.62 131
15471.80 161
15472.97 174
15474.15 188
15475.33 170
15476.50 148
15477.68 153
15478.85 181
15480.03 155
15481.20 165
15482.38 163
15483.56 182
15484.73 169
15485.91 167
15487.08 182
15488.26 145
15489.44 156
15490.61 186
15491.79 167
15492.97 151
15494.14 149
15495.32 171
15496.49 179
15497.67 137
15498.85 168
15500.02 148
15501.20 180
15502.38 163
15503.55 147
15504.73 170
15505.91 183
15507.08 199
15508.26 169
15509.44 172
15510.62 176
15511.79 182
15512.97 179
15514.15 155
15515.32 149
15516.50 159
15517.68 169
15518.86 160
15520.03 161
15521.21 166
15522.39 195
15523.57 195
15524.74 163
15525.92 158
15527.10 174
15528.28 185
15529.45 179
15530.63 180
15531.81 177
15532.99 171
15534.16 163
15535.34 129
15536.52 163
15537.70 169
15538.88 159
15540.06 174
15541.23 165
15542.41 163
15543.59 183
15544.77 184
15545.95 190
15547.12 184
15548.30 160
15549.48 181
15550.66 155
15551.84 172
15553.02 148
15554.20 184
15555.37 180
15556.55 156
15557.73 171
15558.91 170
15560.09 178
15561.27 172
15562.45 179
15563.63 155
15564.81 144
15565.98 192
15567.16 190
15568.34 163
15569.52 172
15570.70 166
15571.88 167
15573.06 159
15574.24 176
15575.42 171
15576.60 206
15577.78 189
15578.96 167
15580.14 211
15581.32 188
15582.50 165
15583.68 175
15584.86 185
15586.04 188
15587.22 191
15588.40 173
15589.58 164
15590.76 168
15591.94 199
15593.12 182
15594.30 185
15595.48 202
15596.66 197
15597.84 188
15599.02 194
15600.20 185
15601.38 186
15602.56 198
15603.74 206
15604.92 197
15606.10 199
15607.28 220
15608.46 210
15609.64 192
15610.82 176
15612.00 207
15613.19 204
15614.37 232
15615.55 217
15616.73 213
15617.91 184
15619.09 209
15620.27 228
15621.45 183
15622.63 198
15623.82 209
15625.00 262
15626.18 207
15627.36 194
15628.54 202
15629.72 222
15630.90 221
15632.09 215
15633.27 222
15634.45 225
15635.63 228
15636.81 228
15637.99 232
15639.18 222
15640.36 202
15641.54 223
15642.72 250
15643.90 214
15645.09 197
15646.27 215
15647.45 240
15648.63 250
15649.82 220
15651.00 217
15652.18 264
15653.36 231
15654.54 272
15655.73 236
15656.91 253
15658.09 256
15659.28 271
15660.46 262
15661.64 267
15662.82 254
15664.01 227
15665.19 226
15666.37 244
15667.55 252
15668.74 261
15669.92 279
15671.10 257
15672.29 266
15673.47 246
15674.65 267
15675.84 271
15677.02 284
15678.20 262
15679.39 270
15680.57 241
15681.75 248
15682.94 288
15684.12 287
15685.30 259
15686.49 277
15687.67 278
15688.86 291
15690.04 299
15691.22 255
15692.41 280
15693.59 270
15694.78 295
15695.96 305
15697.14 300
15698.33 302
15699.51 310
15700.70 294
15701.88 282
15703.06 311
15704.25 322
15705.43 336
15706.62 310
15707.80 305
15708.99 348
15710.17 366
15711.36 389
15712.54 377
15713.73 407
15714.91 421
15716.09 386
15717.28 373
15718.46 399
15719.65 410
15720.83 455
15722.02 430
15723.20 433
15724.39 428
15725.57 395
15726.76 366
15727.95 369
15729.13 368
15730.32 384
15731.50 382
15732.69 352
15733.87 376
15735.06 384
15736.24 356
15737.43 324
15738.61 337
15739.80 340
15740.99 355
15742.17 379
15743.36 363
15744.54 320
15745.73 324
15746.92 335
15748.10 351
15749.29 345
15750.47 330
15751.66 331
15752.85 361
15754.03 357
15755.22 349
15756.40 338
15757.59 380
15758.78 377
15759.96 369
15761.15 353
15762.34 326
15763.52 364
15764.71 354
15765.90 338
15767.08 333
15768.27 336
15769.46 331
15770.64 285
15771.83 253
15773.02 299
15774.20 316
15775.39 292
15776.58 302
15777.77 305
15778.95 329
15780.14 301
15781.33 328
15782.51 327
15783.70 327
15784.89 345
15786.08 343
15787.26 300
15788.45 277
15789.64 297
15790.83 288
15792.01 278
15793.20 287
15794.39 242
15795.58 238
15796.77 228
15797.95 275
15799.14 281
15800.33 282
15801.52 275
15802.71 256
15803.89 275
15805.08 262
15806.27 239
15807.46 221
15808.65 232
15809.84 262
15811.02 237
15812.21 260
15813.40 252
15814.59 247
15815.78 235
15816.97 248
15818.15 240
15819.34 235
15820.53 263
15821.72 258
15822.91 273
15824.10 214
15825.29 226
15826.48 249
15827.67 276
15828.85 221
15830.04 229
15831.23 233
15832.42 252
15833.61 264
15834.80 224
15835.99 232
15837.18 254
15838.37 268
15839.56 253
15840.75 242
15841.94 219
15843.13 255
15844.32 249
15845.51 241
15846.70 203
15847.89 244
15849.08 253
15850.27 238
15851.46 258
15852.65 223
15853.84 233
15855.03 208
15856.22 222
15857.41 248
15858.60 267
15859.79 230
15860.98 241
15862.17 260
15863.36 226
15864.55 226
15865.74 249
15866.93 211
15868.12 224
15869.31 216
15870.50 252
15871.69 249
15872.88 219
15874.07 236
15875.26 229
15876.45 228
15877.64 227
15878.84 218
15880.03 243
15881.22 242
15882.41 242
15883.60 247
15884.79 214
15885.98 235
15887.17 241
15888.36 227
15889.56 240
15890.75 217
15891.94 237
15893.13 269
15894.32 232
15895.51 245
15896.71 260
15897.90 235
15899.09 259
15900.28 232
15901.47 222
15902.66 259
15903.86 268
15905.05 255
15906.24 260
15907.43 260
15908.62 255
15909.82 229
15911.01 242
15912.20 230
15913.39 257
15914.58 232
15915.78 265
15916.97 249
15918.16 239
15919.35 261
15920.55 253
15921.74 252
15922.93 242
15924.12 228
15925.32 231
15926.51 220
15927.70 221
15928.90 228
15930.09 244
15931.28 251
15932.47 213
15933.67 235
15934.86 252
15936.05 239
15937.25 278
15938.44 219
15939.63 240
15940.83 222
15942.02 246
15943.21 256
15944.41 223
15945.60 226
15946.79 215
15947.99 220
15949.18 218
15950.37 181
15951.57 169
15952.76 207
15953.96 180
15955.15 199
15956.34 230
15957.54 180
15958.73 204
15959.92 178
15961.12 199
15962.31 188
15963.51 207
15964.70 214
15965.90 209
15967.09 199
15968.28 197
15969.48 200
15970.67 183
15971.87 191
15973.06 198
15974.26 187
15975.45 185
15976.65 180
15977.84 196
15979.03 185
15980.23 189
15981.42 190
15982.62 180
15983.81 187
15985.01 187
15986.20 198
15987.40 180
15988.59 181
15989.79 174
15990.98 196
15992.18 180
15993.37 164
15994.57 199
15995.77 182
15996.96 181
15998.16 173
15999.35 180
16000.55 188
16001.74 186
16002.94 163
16004.13 170
16005.33 195
16006.53 179
16007.72 180
16008.92 196
16010.11 188
16011.31 163
16012.51 186
16013.70 168
16014.90 178
16016.09 201
16017.29 195
16018.49 170
16019.68 184
16020.88 191
16022.07 181
16023.27 152
16024.47 185
16025.66 179
16026.86 175
16028.06 184
16029.25 169
16030.45 178
16031.65 217
16032.84 199
16034.04 174
16035.24 167
16036.43 188
16037.63 195
16038.83 200
16040.02 166
16041.22 161
16042.42 182
16043.62 188
16044.81 172
16046.01 152
16047.21 165
16048.40 178
16049.60 173
16050.80 149
16052.00 181
16053.19 175
16054.39 199
16055.59 174
16056.79 166
16057.99 166
16059.18 139
16060.38 178
16061.58 156
16062.78 167
16063.97 161
16065.17 189
16066.37 179
16067.57 162
16068.77 156
16069.96 186
16071.16 182
16072.36 154
16073.56 160
16074.76 162
16075.96 151
16077.15 163
16078.35 169
16079.55 161
16080.75 157
16081.95 168
16083.15 135
16084.35 145
16085.54 156
16086.74 176
16087.94 159
16089.14 169
16090.34 155
16091.54 159
16092.74 174
16093.94 180
16095.14 154
16096.33 163
16097.53 164
16098.73 161
16099.93 158
16101.13 143
16102.33 147
16103.53 146
16104.73 176
16105.93 150
16107.13 142
16108.33 149
16109.53 161
16110.73 164
16111.93 147
16113.13 155
16114.33 181
16115.53 170
16116.73 139
16117.93 150
16119.13 150
16120.33 151
16121.53 144
16122.73 143
16123.93 149
16125.13 161
16126.33 180
16127.53 162
16128.73 156
16129.93 161
16131.13 176
16132.33 147
16133.53 163
16134.73 190
16135.93 179
16137.13 152
16138.33 155
16139.53 166
16140.73 167
16141.93 158
16143.13 144
16144.34 135
16145.54 149
16146.74 161
16147.94 167
16149.14 159
16150.34 159
16151.54 178
16152.74 157
16153.94 145
16155.15 149
16156.35 164
16157.55 192
16158.75 177
16159.95 160
16161.15 141
16162.35 155
16163.56 144
16164.76 147
16165.96 144
16167.16 153
16168.36 188
16169.56 156
16170.77 122
16171.97 157
16173.17 181
16174.37 173
16175.57 158
16176.78 165
16177.98 141
16179.18 153
16180.38 156
16181.59 137
16182.79 172
16183.99 147
16185.19 161
16186.40 184
16187.60 194
16188.80 161
16190.00 159
16191.21 194
16192.41 138
16193.61 174
16194.81 166
16196.02 168
16197.22 164
16198.42 173
16199.63 174
16200.83 171
16202.03 167
16203.23 171
16204.44 172
16205.64 138
16206.84 140
16208.05 161
16209.25 169
16210.45 157
16211.66 184
16212.86 182
16214.06 176
16215.27 151
16216.47 188
16217.68 156
16218.88 154
16220.08 171
16221.29 167
16222.49 165
16223.69 164
16224.90 184
16226.10 177
16227.31 164
16228.51 163
16229.71 185
16230.92 185
16232.12 170
16233.33 198
16234.53 173
16235.74 169
16236.94 165
16238.14 166
16239.35 188
16240.55 167
16241.76 168
16242.96 179
16244.17 179
16245.37 169
16246.58 186
16247.78 223
16248.99 174
16250.19 146
16251.40 155
16252.60 159
16253.81 170
16255.01 174
16256.22 169
16257.42 180
16258.63 176
16259.83 163
16261.04 196
16262.24 194
16263.45 181
16264.65 165
16265.86 199
16267.06 192
16268.27 177
16269.47 173
16270.68 157
16271.89 183
16273.09 173
16274.30 178
16275.50 179
16276.71 187
16277.91 189
16279.12 172
16280.33 202
16281.53 170
16282.74 171
16283.94 221
16285.15 218
16286.36 177
16287.56 169
16288.77 213
16289.98 190
16291.18 201
16292.39 190
16293.59 212
16294.80 199
16296.01 194
16297.21 193
16298.42 225
16299.63 215
16300.83 226
16302.04 189
16303.25 208
16304.46 204
16305.66 196
16306.87 205
16308.08 179
16309.28 197
16310.49 207
16311.70 210
16312.90 214
16314.11 190
16315.32 213
16316.53 213
16317.73 189
16318.94 184
16320.15 217
16321.36 203
16322.56 193
16323.77 170
16324.98 182
16326.19 179
16327.39 171
16328.60 182
16329.81 193
16331.02 177
16332.23 163
16333.43 177
16334.64 191
16335.85 156
16337.06 169
16338.27 189
16339.47 192
16340.68 168
16341.89 146
16343.10 171
16344.31 163
16345.52 159
16346.72 183
16347.93 190
16349.14 170
16350.35 153
16351.56 174
16352.77 178
16353.98 173
16355.18 187
16356.39 169
16357.60 181
16358.81 170
16360.02 171
16361.23 166
16362.44 154
16363.65 175
16364.86 175
16366.07 174
16367.27 162
16368.48 141
16369.69 187
16370.90 173
16372.11 149
16373.32 164
16374.53 175
16375.74 151
16376.95 140
16378.16 144
16379.37 145
16380.58 144
16381.79 155
16383.00 180
16384.21 151
16385.42 142
16386.63 150
16387.84 160
16389.05 158
16390.26 143
16391.47 162
16392.68 190
16393.89 154
16395.10 150
16396.31 153
16397.52 151
16398.73 158
16399.94 149
16401.15 155
16402.36 150
16403.57 142
16404.78 148
16405.99 142
16407.20 155
16408.41 142
16409.62 171
16410.84 162
16412.05 159
16413.26 134
16414.47 156
16415.68 160
16416.89 159
16418.10 161
16419.31 142
16420.52 139
16421.73 150
16422.95 128
16424.16 148
16425.37 154
16426.58 137
16427.79 145
16429.00 148
16430.21 150
16431.43 147
16432.64 163
16433.85 162
16435.06 174
16436.27 177
16437.48 159
16438.70 154
16439.91 146
16441.12 152
16442.33 157
16443.54 152
16444.76 145
16445.97 158
16447.18 153
16448.39 157
16449.61 147
16450.82 146
16452.03 169
16453.24 160
16454.45 164
16455.67 142
16456.88 157
16458.09 170
16459.31 142
16460.52 118
16461.73 151
16462.94 157
16464.16 160
16465.37 158
16466.58 157
16467.79 153
16469.01 147
16470.22 138
16471.43 152
16472.65 140
16473.86 152
16475.07 150
16476.29 128
16477.50 140
16478.71 150
16479.93 142
16481.14 158
16482.35 177
16483.57 150
16484.78 148
16485.99 145
16487.21 146
16488.42 139
16489.64 146
16490.85 126
16492.06 151
16493.28 131
16494.49 141
16495.70 146
16496.92 153
16498.13 133
16499.35 125
16500.56 156
16501.77 132
16502.99 145
16504.20 144
16505.42 151
16506.63 111
16507.85 141
16509.06 154
16510.28 155
16511.49 131
16512.70 155
16513.92 148
16515.13 152
16516.35 149
16517.56 162
16518.78 145
16519.99 155
16521.21 121
16522.42 141
16523.64 155
16524.85 122
16526.07 122
16527.28 145
16528.50 156
16529.71 143
16530.93 149
16532.14 164
16533.36 134
16534.57 142
16535.79 121
16537.01 165
16538.22 138
16539.44 137
16540.65 128
16541.87 128
16543.08 120
16544.30 129
16545.52 150
16546.73 156
16547.95 139
16549.16 170
16550.38 160
16551.60 157
16552.81 144
16554.03 159
16555.24 150
16556.46 152
16557.68 145
16558.89 124
16560.11 134
16561.32 128
16562.54 138
16563.76 153
16564.97 157
16566.19 120
16567.41 158
16568.62 153
16569.84 161
16571.06 157
16572.27 147
16573.49 174
16574.71 161
16575.93 128
16577.14 137
16578.36 149
16579.58 137
16580.79 136
16582.01 147
16583.23 165
16584.44 145
16585.66 153
16586.88 129
16588.10 131
16589.31 134
16590.53 163
16591.75 167
16592.97 150
16594.18 138
16595.40 151
16596.62 153
16597.84 144
16599.06 163
16600.27 158
16601.49 158
16602.71 144
16603.93 161
16605.14 141
16606.36 161
16607.58 155
16608.80 160
16610.02 159
16611.24 149
16612.45 148
16613.67 130
16614.89 130
16616.11 117
16617.33 130
16618.55 146
16619.76 144
16620.98 133
16622.20 140
16623.42 133
16624.64 159
16625.86 148
16627.08 151
16628.30 137
16629.51 139
16630.73 138
16631.95 158
16633.17 140
16634.39 122
16635.61 141
16636.83 142
16638.05 151
16639.27 117
16640.49 123
16641.71 133
16642.92 153
16644.14 155
16645.36 164
16646.58 144
16647.80 139
16649.02 140
16650.24 150
16651.46 140
16652.68 120
16653.90 156
16655.12 170
16656.34 160
16657.56 115
16658.78 119
16660.00 139
16661.22 173
16662.44 149
16663.66 125
16664.88 128
16666.10 141
16667.32 149
16668.54 149
16669.76 150
16670.98 143
16672.20 166
16673.42 149
16674.64 136
16675.87 121
16677.09 145
16678.31 150
16679.53 163
16680.75 131
16681.97 140
16683.19 146
16684.41 144
16685.63 149
16686.85 137
16688.07 158
16689.30 143
16690.52 156
16691.74 136
16692.96 139
16694.18 106
16695.40 140
16696.62 161
16697.84 133
16699.07 133
16700.29 138
16701.51 135
16702.73 134
16703.95 148
16705.17 152
16706.40 123
16707.62 136
16708.84 158
16710.06 143
16711.28 122
16712.50 126
16713.73 171
16714.95 141
16716.17 116
16717.39 121
16718.61 131
16719.84 135
16721.06 154
16722.28 137
16723.50 153
16724.73 144
16725.95 122
16727.17 149
16728.39 133
16729.62 146
16730.84 135
16732.06 175
16733.28 194
16734.51 148
16735.73 135
16736.95 131
16738.18 154
16739.40 123
16740.62 110
16741.84 138
16743.07 146
16744.29 138
16745.51 124
16746.74 103
16747.96 124
16749.18 106
16750.41 153
16751.63 135
16752.85 135
16754.08 123
16755.30 157
16756.52 127
16757.75 118
16758.97 124
16760.20 143
16761.42 125
16762.64 134
16763.87 151
16765.09 119
16766.31 121
16767.54 115
16768.76 149
16769.99 128
16771.21 128
16772.43 115
16773.66 137
16774.88 125
16776.11 128
16777.33 134
16778.56 152
16779.78 136
16781.01 138
16782.23 148
16783.45 161
16784.68 124
16785.90 115
16787.13 135
16788.35 130
16789.58 153
16790.80 134
16792.03 161
16793.25 145
16794.48 152
16795.70 144
16796.93 154
16798.15 128
16799.38 147
16800.60 140
16801.83 133
16803.05 136
16804.28 129
16805.50 148
16806.73 141
16807.95 124
16809.18 130
16810.41 144
16811.63 152
16812.86 111
16814.08 143
16815.31 136
16816.53 135
16817.76 133
16818.99 137
16820.21 161
16821.44 146
16822.66 155
16823.89 145
16825.12 122
16826.34 121
16827.57 152
16828.79 149
16830.02 143
16831.25 147
16832.47 131
16833.70 154
16834.93 137
16836.15 151
16837.38 123
16838.61 149
16839.83 159
16841.06 135
16842.29 147
16843.51 153
16844.74 129
16845.97 160
16847.19 161
16848.42 145
16849.65 142
16850.87 156
16852.10 170
16853.33 152
16854.56 162
16855.78 174
16857.01 154
16858.24 156
16859.46 151
16860.69 166
16861.92 165
16863.15 169
16864.37 174
16865.60 172
16866.83 171
16868.06 173
16869.28 159
16870.51 188
16871.74 163
16872.97 176
16874.20 184
16875.42 154
16876.65 166
16877.88 190
16879.11 195
16880.34 165
16881.56 180
16882.79 175
16884.02 198
16885.25 200
16886.48 216
16887.71 197
16888.93 193
16890.16 195
16891.39 239
16892.62 234
16893.85 200
16895.08 206
16896.31 195
16897.53 212
16898.76 217
16899.99 165
16901.22 149
16902.45 202
16903.68 189
16904.91 187
16906.14 168
16907.37 186
16908.59 175
16909.82 180
16911.05 166
16912.28 166
16913.51 173
16914.74 181
16915.97 170
16917.20 172
16918.43 144
16919.66 158
16920.89 152
16922.12 182
16923.35 146
16924.58 167
16925.81 195
16927.04 168
16928.27 176
16929.50 156
16930.73 148
16931.96 143
16933.19 181
16934.42 167
16935.65 133
16936.88 154
16938.11 162
16939.34 182
16940.57 152
16941.80 132
16943.03 165
16944.26 146
16945.49 127
16946.72 127
16947.95 142
16949.18 159
16950.41 151
16951.64 146
16952.87 153
16954.10 155
16955.33 158
16956.57 150
16957.80 149
16959.03 136
16960.26 162
16961.49 161
16962.72 163
16963.95 136
16965.18 148
16966.41 163
16967.65 164
16968.88 171
16970.11 138
16971.34 150
16972.57 139
16973.80 173
16975.03 152
16976.27 151
16977.50 153
16978.73 166
16979.96 198
16981.19 161
16982.42 137
16983.66 147
16984.89 149
16986.12 165
16987.35 149
16988.58 156
16989.82 160
16991.05 172
16992.28 141
16993.51 157
16994.75 137
16995.98 161
16997.21 152
16998.44 171
16999.67 137
17000.91 127
17002.14 179
17003.37 140
17004.61 143
17005.84 150
17007.07 141
17008.30 154
17009.54 174
17010.77 154
17012.00 143
17013.23 133
17014.47 149
17015.70 139
17016.93 131
17018.17 150
17019.40 144
17020.63 155
17021.87 152
17023.10 137
17024.33 142
17025.57 152
17026.80 155
17028.03 164
17029.27 129
17030.50 158
17031.73 144
17032.97 169
17034.20 166
17035.44 136
17036.67 150
17037.90 139
17039.14 149
17040.37 143
17041.60 139
17042.84 138
17044.07 134
17045.31 119
17046.54 133
17047.78 140
17049.01 166
17050.24 152
17051.48 142
17052.71 119
17053.95 131
17055.18 151
17056.42 140
17057.65 136
17058.89 124
17060.12 115
17061.35 120
17062.59 146
17063.82 140
17065.06 148
17066.29 123
17067.53 133
17068.76 109
17070.00 138
17071.23 153
17072.47 132
17073.70 117
17074.94 143
17076.17 132
17077.41 147
17078.65 124
17079.88 122
17081.12 131
17082.35 136
17083.59 141
17084.82 149
17086.06 131
17087.29 139
17088.53 163
17089.77 143
17091.00 138
17092.24 142
17093.47 127
17094.71 119
17095.94 127
17097.18 122
17098.42 129
17099.65 166
17100.89 133
17102.12 121
17103.36 131
17104.60 117
17105.83 128
17107.07 134
17108.31 109
17109.54 126
17110.78 123
17112.02 138
17113.25 120
17114.49 106
17115.73 147
17116.96 131
17118.20 123
17119.44 110
17120.67 140
17121.91 141
17123.15 127
17124.38 108
17125.62 115
17126.86 135
17128.10 133
17129.33 117
17130.57 122
17131.81 116
17133.04 128
17134.28 133
17135.52 141
17136.76 132
17137.99 115
17139.23 138
17140.47 123
17141.71 119
17142.94 135
17144.18 123
17145.42 130
17146.66 133
17147.90 115
17149.13 122
17150.37 120
17151.61 127
17152.85 110
17154.08 131
17155.32 118
17156.56 123
17157.80 104
17159.04 107
17160.28 137
17161.51 131
17162.75 137
17163.99 118
17165.23 122
17166.47 108
17167.71 131
17168.95 136
17170.18 105
17171.42 114
17172.66 150
17173.90 126
17175.14 143
17176.38 128
17177.62 123
17178.86 121
17180.09 103
17181.33 113
17182.57 104
17183.81 121
17185.05 103
17186.29 137
17187.53 117
17188.77 157
17190.01 134
17191.25 139
17192.49 128
17193.73 111
17194.97 135
17196.21 126
17197.45 129
17198.69 125
17199.92 119
17201.16 140
17202.40 117
17203.64 122
17204.88 117
17206.12 114
17207.36 119
17208.60 124
17209.84 144
17211.08 112
17212.32 115
17213.56 114
17214.81 117
17216.05 124
17217.29 99
17218.53 115
17219.77 113
17221.01 113
17222.25 130
17223.49 150
17224.73 127
17225.97 113
17227.21 130
17228.45 138
17229.69 114
17230.93 123
17232.17 114
17233.41 125
17234.66 119
17235.90 135
17237.14 117
17238.38 115
17239.62 133
17240.86 120
17242.10 140
17243.34 116
17244.58 125
17245.83 114
17247.07 124
17248.31 111
17249.55 119
17250.79 130
17252.03 129
17253.28 111
17254.52 105
17255.76 115
17257.00 116
17258.24 99
17259.48 115
17260.73 119
17261.97 135
17263.21 130
17264.45 136
17265.69 128
17266.94 129
17268.18 131
17269.42 104
17270.66 116
17271.91 119
17273.15 130
17274.39 122
17275.63 108
17276.88 106
17278.12 126
17279.36 116
17280.60 101
17281.85 139
17283.09 125
17284.33 123
17285.57 114
17286.82 144
17288.06 126
17289.30 123
17290.55 135
17291.79 94
17293.03 101
17294.28 114
17295.52 108
17296.76 120
17298.01 93
17299.25 108
17300.49 128
17301.74 119
17302.98 128
17304.22 131
17305.47 131
17306.71 109
17307.95 110
17309.20 119
17310.44 99
17311.68 111
17312.93 118
17314.17 126
17315.42 121
17316.66 112
17317.90 118
17319.15 99
17320.39 96
17321.64 109
17322.88 118
17324.12 123
17325.37 101
17326.61 103
17327.86 117
17329.10 116
17330.35 127
17331.59 128
17332.83 106
17334.08 127
17335.32 132
17336.57 130
17337.81 120
17339.06 125
17340.30 119
17341.55 115
17342.79 122
17344.04 101
17345.28 107
17346.53 130
17347.77 123
17349.02 110
17350.26 126
17351.51 131
17352.75 122
17354.00 135
17355.24 117
17356.49 132
17357.73 113
17358.98 114
17360.23 104
17361.47 108
17362.72 111
17363.96 122
17365.21 113
17366.45 119
17367.70 115
17368.95 140
17370.19 112
17371.44 98
17372.68 102
17373.93 115
17375.18 123
17376.42 103
17377.67 107
17378.91 109
17380.16 114
17381.41 118
17382.65 112
17383.90 105
17385.15 121
17386.39 106
17387.64 141
17388.89 118
17390.13 117
17391.38 95
17392.63 115
17393.87 126
17395.12 104
17396.37 124
17397.61 124
17398.86 142
17400.11 117
17401.35 105
17402.60 90
17403.85 112
17405.09 115
17406.34 119
17407.59 126
17408.84 142
17410.08 100
17411.33 121
17412.58 139
17413.83 107
17415.07 108
17416.32 103
17417.57 139
17418.82 119
17420.06 114
17421.31 110
17422.56 92
17423.81 112
17425.05 120
17426.30 121
17427.55 106
17428.80 89
17430.05 131
17431.29 120
17432.54 113
17433.79 108
17435.04 133
17436.29 127
17437.54 105
17438.78 128
17440.03 112
17441.28 104
17442.53 108
17443.78 149
17445.03 122
17446.27 110
17447.52 109
17448.77 123
17450.02 133
17451.27 131
17452.52 114
17453.77 112
17455.02 139
17456.27 130
17457.51 110
17458.76 126
17460.01 124
17461.26 108
17462.51 128
17463.76 111
17465.01 116
17466.26 103
17467.51 127
17468.76 134
17470.01 133
17471.26 100
17472.51 123
17473.76 131
17475.01 124
17476.26 114
17477.50 117
17478.75 106
17480.00 113
17481.25 118
17482.50 99
17483.75 144
17485.00 132
17486.25 106
17487.50 123
17488.75 130
17490.00 102
17491.25 105
17492.51 131
17493.76 119
17495.01 115
17496.26 125
17497.51 140
17498.76 136
17500.01 125
17501.26 127
17502.51 111
17503.76 122
17505.01 124
17506.26 95
17507.51 124
17508.76 106
17510.01 143
17511.26 115
17512.52 103
17513.77 97
17515.02 127
17516.27 130
17517.52 104
17518.77 134
17520.02 130
17521.27 118
17522.53 125
17523.78 121
17525.03 117
17526.28 121
17527.53 119
17528.78 115
17530.03 101
17531.29 124
17532.54 108
17533.79 110
17535.04 103
17536.29 120
17537.55 142
17538.80 127
17540.05 133
17541.30 104
17542.55 127
17543.81 120
17545.06 116
17546.31 103
17547.56 116
17548.81 92
17550.07 116
17551.32 116
17552.57 106
17553.82 108
17555.08 115
17556.33 122
17557.58 135
17558.83 120
17560.09 113
17561.34 147
17562.59 129
17563.85 116
17565.10 103
17566.35 125
17567.60 105
17568.86 99
17570.11 119
17571.36 112
17572.62 107
17573.87 111
17575.12 139
17576.38 114
17577.63 100
17578.88 128
17580.14 123
17581.39 119
17582.64 110
17583.90 107
17585.15 127
17586.40 105
17587.66 117
17588.91 118
17590.17 116
17591.42 131
17592.67 129
17593.93 119
17595.18 126
17596.43 114
17597.69 117
17598.94 109
17600.20 117
17601.45 134
17602.71 92
17603.96 110
17605.21 121
17606.47 126
17607.72 138
17608.98 132
17610.23 115
17611.49 135
17612.74 111
17614.00 135
17615.25 107
17616.50 107
17617.76 113
17619.01 129
17620.27 118
17621.52 105
17622.78 112
17624.03 116
17625.29 114
17626.54 110
17627.80 131
17629.05 113
17630.31 116
17631.56 117
17632.82 132
17634.08 124
17635.33 100
17636.59 118
17637.84 105
17639.10 118
17640.35 110
17641.61 120
17642.86 108
17644.12 108
17645.38 103
17646.63 115
17647.89 114
17649.14 125
17650.40 122
17651.66 130
17652.91 106
17654.17 116
17655.42 121
17656.68 122
17657.94 113
17659.19 110
17660.45 129
17661.70 112
17662.96 124
17664.22 106
17665.47 109
17666.73 103
17667.99 129
17669.24 112
17670.50 114
17671.76 118
17673.01 124
17674.27 127
17675.53 115
17676.78 96
17678.04 113
17679.30 115
17680.56 111
17681.81 146
17683.07 122
17684.33 117
17685.58 125
17686.84 122
17688.10 116
17689.36 120
17690.61 121
17691.87 115
17693.13 122
17694.39 114
17695.64 108
17696.90 116
17698.16 117
17699.42 110
17700.67 142
17701.93 117
17703.19 110
17704.45 111
17705.70 96
17706.96 121
17708.22 117
17709.48 114
17710.74 100
17711.99 115
17713.25 127
17714.51 103
17715.77 89
17717.03 123
17718.29 130
17719.54 124
17720.80 126
17722.06 125
17723.32 97
17724.58 121
17725.84 130
17727.10 128
17728.35 125
17729.61 101
17730.87 118
17732.13 114
17733.39 131
17734.65 105
17735.91 110
17737.17 115
17738.43 114
17739.69 130
17740.94 112
17742.20 109
17743.46 107
17744.72 107
17745.98 105
17747.24 124
17748.50 126
17749.76 96
17751.02 99
17752.28 105
17753.54 101
17754.80 115
17756.06 97
17757.32 101
17758.58 100
17759.84 120
17761.10 90
17762.36 109
17763.62 106
17764.88 127
17766.14 117
17767.40 123
17768.66 109
17769.92 120
17771.18 102
17772.44 109
17773.70 109
17774.96 97
17776.22 115
17777.48 108
17778.74 104
17780.00 113
17781.26 90
17782.52 102
17783.78 127
17785.04 102
17786.30 97
17787.57 100
17788.83 103
17790.09 114
17791.35 127
17792.61 107
17793.87 112
17795.13 96
17796.39 120
17797.65 117
17798.91 85
17800.18 78
17801.44 111
17802.70 121
17803.96 109
17805.22 93
17806.48 113
17807.74 116
17809.01 107
17810.27 92
17811.53 105
17812.79 93
17814.05 104
17815.31 126
17816.58 122
17817.84 83
17819.10 83
17820.36 119
17821.62 127
17822.89 117
17824.15 98
17825.41 95
17826.67 100
17827.94 88
17829.20 108
17830.46 109
17831.72 125
17832.98 119
17834.25 117
17835.51 106
17836.77 92
17838.04 101
17839.30 118
17840.56 106
17841.82 111
17843.09 131
17844.35 99
17845.61 128
17846.87 120
17848.14 102
17849.40 102
17850.66 112
17851.93 119
17853.19 118
17854.45 131
17855.72 99
17856.98 112
17858.24 128
17859.51 107
17860.77 87
17862.03 87
17863.30 117
17864.56 111
17865.82 79
17867.09 96
17868.35 118
17869.62 126
17870.88 105
17872.14 107
17873.41 126
17874.67 105
17875.93 111
17877.20 116
17878.46 117
17879.73 108
17880.99 109
17882.26 126
17883.52 108
17884.78 96
17886.05 124
17887.31 124
17888.58 104
17889.84 118
17891.11 121
17892.37 104
17893.63 97
17894.90 98
17896.16 110
17897.43 128
17898.69 104
17899.96 127
17901.22 113
17902.49 103
17903.75 113
17905.02 99
17906.28 110
17907.55 99
17908.81 94
17910.08 129
17911.34 114
17912.61 102
17913.87 110
17915.14 132
17916.41 103
17917.67 107
17918.94 105
17920.20 105
17921.47 109
17922.73 90
17924.00 141
17925.26 119
17926.53 101
17927.80 114
17929.06 97
17930.33 110
17931.59 105
17932.86 79
17934.13 95
17935.39 87
17936.66 109
17937.92 112
17939.19 108
17940.46 94
17941.72 104
17942.99 91
17944.26 84
17945.52 102
17946.79 92
17948.06 105
17949.32 107
17950.59 116
17951.85 105
17953.12 115
17954.39 113
17955.66 108
17956.92 111
17958.19 120
17959.46 115
17960.72 102
17961.99 97
17963.26 107
17964.52 103
17965.79 121
17967.06 122
17968.33 117
17969.59 94
17970.86 93
17972.13 113
17973.40 110
17974.66 101
17975.93 127
17977.20 101
17978.47 77
17979.73 100
17981.00 104
17982.27 102
17983.54 110
17984.80 106
17986.07 97
17987.34 109
17988.61 96
17989.88 86
17991.14 103
17992.41 87
17993.68 105
17994.95 106
17996.22 94
17997.48 98
17998.75 92
18000.02 78
18001.29 100
18002.56 96
18003.83 86
18005.10 100
18006.36 87
18007.63 96
18008.90 115
18010.17 117
18011.44 121
18012.71 96
18013.98 110
18015.25 80
18016.51 98
18017.78 99
18019.05 105
18020.32 98
18021.59 94
18022.86 107
18024.13 113
18025.40 101
18026.67 99
18027.94 87
18029.21 98
18030.48 98
18031.75 92
18033.01 81
18034.28 85
18035.55 104
18036.82 84
18038.09 99
18039.36 92
18040.63 97
18041.90 102
18043.17 116
18044.44 84
18045.71 83
18046.98 122
18048.25 126
18049.52 110
18050.79 78
18052.06 98
18053.33 114
18054.60 120
18055.87 97
18057.14 101
18058.42 93
18059.69 124
18060.96 109
18062.23 95
18063.50 100
18064.77 120
18066.04 115
18067.31 99
18068.58 83
18069.85 103
18071.12 133
18072.39 116
18073.66 112
18074.93 93
18076.21 90
18077.48 86
18078.75 90
18080.02 95
18081.29 101
18082.56 109
18083.83 112
18085.10 99
18086.38 84
18087.65 81
18088.92 112
18090.19 121
18091.46 114
18092.73 103
18094.01 105
18095.28 131
18096.55 139
18097.82 100
18099.09 97
18100.36 100
18101.64 114
18102.91 111
18104.18 104
18105.45 96
18106.73 100
18108.00 118
18109.27 107
18110.54 77
18111.81 102
18113.09 95
18114.36 100
18115.63 89
18116.90 92
18118.18 93
18119.45 108
18120.72 95
18121.99 98
18123.27 73
18124.54 96
18125.81 96
18127.09 96
18128.36 109
18129.63 98
18130.90 104
18132.18 100
18133.45 101
18134.72 102
18136.00 102
18137.27 121
18138.54 106
18139.82 107
18141.09 102
18142.36 114
18143.64 121
18144.91 108
18146.18 91
18147.46 107
18148.73 92
18150.00 114
18151.28 100
18152.55 95
18153.83 119
18155.10 111
18156.37 106
18157.65 99
18158.92 105
18160.20 115
18161.47 91
18162.74 108
18164.02 95
18165.29 112
18166.57 119
18167.84 98
18169.12 88
18170.39 98
18171.66 102
18172.94 110
18174.21 103
18175.49 100
18176.76 113
18178.04 104
18179.31 128
18180.59 93
18181.86 87
18183.14 123
18184.41 103
18185.69 96
18186.96 89
18188.24 113
18189.51 90
18190.79 95
18192.06 100
18193.34 111
18194.61 99
18195.89 115
18197.16 88
18198.44 103
18199.71 86
18200.99 127
18202.26 108
18203.54 108
18204.81 89
18206.09 121
18207.37 112
18208.64 92
18209.92 75
18211.19 114
18212.47 95
18213.75 104
18215.02 96
18216.30 107
18217.57 97
18218.85 98
18220.13 97
18221.40 106
18222.68 106
18223.95 101
18225.23 112
18226.51 90
18227.78 81
18229.06 93
18230.34 87
18231.61 99
18232.89 95
18234.17 102
18235.44 95
18236.72 89
18238.00 90
18239.27 91
18240.55 89
18241.83 105
18243.10 89
18244.38 94
18245.66 87
18246.94 89
18248.21 105
18249.49 98
18250.77 97
18252.04 114
18253.32 101
18254.60 97
18255.88 110
18257.15 91
18258.43 94
18259.71 101
18260.99 104
18262.26 107
18263.54 118
18264.82 108
18266.10 106
18267.37 108
18268.65 103
18269.93 102
18271.21 98
18272.49 122
18273.76 95
18275.04 89
18276.32 99
18277.60 84
18278.88 99
18280.15 92
18281.43 108
18282.71 99
18283.99 83
18285.27 98
18286.55 114
18287.83 90
18289.10 96
18290.38 96
18291.66 112
18292.94 96
18294.22 106
18295.50 96
18296.78 99
18298.06 95
18299.33 109
18300.61 105
18301.89 100
18303.17 97
18304.45 114
18305.73 106
18307.01 101
18308.29 86
18309.57 90
18310.85 110
18312.13 82
18313.41 87
18314.68 86
18315.96 99
18317.24 110
18318.52 92
18319.80 95
18321.08 95
18322.36 97
18323.64 104
18324.92 96
18326.20 88
18327.48 86
18328.76 113
18330.04 111
18331.32 100
18332.60 89
18333.88 99
18335.16 109
18336.44 99
18337.72 120
18339.00 98
18340.28 112
18341.56 118
18342.84 104
18344.12 90
18345.41 124
18346.69 130
18347.97 93
18349.25 117
18350.53 99
18351.81 144
18353.09 110
18354.37 95
18355.65 114
18356.93 131
18358.21 115
18359.49 91
18360.78 98
18362.06 103
18363.34 102
18364.62 102
18365.90 107
18367.18 111
18368.46 107
18369.74 89
18371.03 119
18372.31 104
18373.59 97
18374.87 114
18376.15 117
18377.43 101
18378.72 114
18380.00 114
18381.28 115
18382.56 115
18383.84 102
18385.12 109
18386.41 105
18387.69 113
18388.97 105
18390.25 94
18391.53 90
18392.82 106
18394.10 126
18395.38 137
18396.66 91
18397.95 125
18399.23 103
18400.51 94
18401.79 90
18403.08 82
18404.36 96
18405.64 85
18406.92 112
18408.21 109
18409.49 99
18410.77 99
18412.06 86
18413.34 91
18414.62 95
18415.90 119
18417.19 124
18418.47 118
18419.75 101
18421.04 102
18422.32 105
18423.60 95
18424.89 105
18426.17 95
18427.45 98
18428.74 96
18430.02 106
18431.30 97
18432.59 99
18433.87 106
18435.15 92
18436.44 117
18437.72 98
18439.01 118
18440.29 93
18441.57 92
18442.86 107
18444.14 109
18445.43 96
18446.71 108
18447.99 96
18449.28 90
18450.56 98
18451.85 89
18453.13 104
18454.42 109
18455.70 109
18456.98 106
18458.27 106
18459.55 108
18460.84 117
18462.12 96
18463.41 112
18464.69 100
18465.98 95
18467.26 94
18468.55 112
18469.83 103
18471.12 91
18472.40 94
18473.69 89
18474.97 117
18476.26 84
18477.54 99
18478.83 121
18480.11 103
18481.40 100
18482.68 107
18483.97 109
18485.25 100
18486.54 91
18487.82 81
18489.11 117
18490.40 118
18491.68 92
18492.97 95
18494.25 100
18495.54 84
18496.82 101
18498.11 107
18499.40 118
18500.68 99
18501.97 108
18503.25 99
18504.54 91
18505.83 117
18507.11 104
18508.40 108
18509.69 111
18510.97 92
18512.26 107
18513.54 105
18514.83 89
18516.12 91
18517.40 109
18518.69 117
18519.98 90
18521.26 104
18522.55 98
18523.84 100
18525.12 123
18526.41 114
18527.70 99
18528.99 99
18530.27 103
18531.56 103
18532.85 108
18534.13 104
18535.42 112
18536.71 112
18538.00 109
18539.28 107
18540.57 95
18541.86 97
18543.14 117
18544.43 112
18545.72 103
18547.01 101
18548.30 125
18549.58 115
18550.87 108
18552.16 97
18553.45 110
18554.73 99
18556.02 94
18557.31 92
18558.60 80
18559.89 116
18561.17 104
18562.46 117
18563.75 92
18565.04 93
18566.33 110
18567.62 94
18568.90 98
18570.19 104
18571.48 102
18572.77 111
18574.06 125
18575.35 116
18576.63 89
18577.92 85
18579.21 108
18580.50 119
18581.79 112
18583.08 90
18584.37 104
18585.66 107
18586.95 105
18588.23 115
18589.52 123
18590.81 129
18592.10 132
18593.39 109
18594.68 84
18595.97 110
18597.26 99
18598.55 137
18599.84 114
18601.13 120
18602.42 125
18603.71 118
18605.00 119
18606.29 104
18607.58 103
18608.86 115
18610.15 139
18611.44 115
18612.73 117
18614.02 119
18615.31 122
18616.60 128
18617.89 129
18619.18 116
18620.47 103
18621.76 128
18623.06 122
18624.35 128
18625.64 115
18626.93 101
18628.22 150
18629.51 140
18630.80 111
18632.09 110
18633.38 136
18634.67 91
18635.96 106
18637.25 129
18638.54 101
18639.83 120
18641.12 121
18642.41 128
18643.71 97
18645.00 105
18646.29 102
18647.58 114
18648.87 121
18650.16 115
18651.45 137
18652.74 132
18654.03 94
18655.33 100
18656.62 94
18657.91 117
18659.20 115
18660.49 112
18661.78 95
18663.07 108
18664.37 110
18665.66 106
18666.95 101
18668.24 85
18669.53 120
18670.83 110
18672.12 117
18673.41 93
18674.70 90
18675.99 114
18677.29 116
18678.58 100
18679.87 98
18681.16 84
18682.45 93
18683.75 110
18685.04 105
18686.33 96
18687.62 94
18688.92 108
18690.21 107
18691.50 104
18692.79 81
18694.09 88
18695.38 141
18696.67 83
18697.97 94
18699.26 89
18700.55 96
18701.84 112
18703.14 91
18704.43 105
18705.72 113
18707.02 113
18708.31 115
18709.60 115
18710.90 101
18712.19 98
18713.48 102
18714.78 99
18716.07 81
18717.36 89
18718.66 89
18719.95 116
18721.24 105
18722.54 110
18723.83 90
18725.13 117
18726.42 105
18727.71 125
18729.01 97
18730.30 101
18731.60 110
18732.89 92
18734.18 108
18735.48 117
18736.77 125
18738.07 134
18739.36 130
18740.66 91
18741.95 109
18743.24 94
18744.54 98
18745.83 90
18747.13 118
18748.42 98
18749.72 110
18751.01 103
18752.31 94
18753.60 101
18754.90 99
18756.19 99
18757.49 98
18758.78 97
18760.08 110
18761.37 101
18762.67 84
18763.96 90
18765.26 105
18766.55 98
18767.85 97
18769.14 102
18770.44 113
18771.73 119
18773.03 117
18774.32 94
18775.62 97
18776.91 103
18778.21 88
18779.51 90
18780.80 94
18782.10 96
18783.39 113
18784.69 67
18785.99 76
18787.28 93
18788.58 100
18789.87 92
18791.17 89
18792.47 110
18793.76 100
18795.06 111
18796.35 99
18797.65 80
18798.95 91
18800.24 87
18801.54 87
18802.84 93
18804.13 104
18805.43 95
18806.73 104
18808.02 98
18809.32 93
18810.62 84
18811.91 109
18813.21 91
18814.51 114
18815.80 99
18817.10 90
18818.40 91
18819.69 80
18820.99 90
18822.29 88
18823.59 112
18824.88 104
18826.18 86
18827.48 70
18828.78 86
18830.07 79
18831.37 101
18832.67 114
18833.97 73
18835.26 88
18836.56 97
18837.86 105
18839.16 90
18840.45 86
18841.75 94
18843.05 79
18844.35 96
18845.65 80
18846.94 89
18848.24 88
18849.54 95
18850.84 108
18852.14 93
18853.43 108
18854.73 109
18856.03 96
18857.33 89
18858.63 102
18859.93 95
18861.22 93
18862.52 89
18863.82 90
18865.12 117
18866.42 92
18867.72 73
18869.02 99
18870.32 101
18871.61 94
18872.91 97
18874.21 109
18875.51 93
18876.81 106
18878.11 80
18879.41 92
18880.71 89
18882.01 94
18883.31 100
18884.61 89
18885.90 92
18887.20 71
18888.50 91
18889.80 92
18891.10 90
18892.40 98
18893.70 110
18895.00 87
18896.30 80
18897.60 84
18898.90 94
18900.20 86
18901.50 88
18902.80 99
18904.10 96
18905.40 86
18906.70 82
18908.00 77
18909.30 93
18910.60 82
18911.90 85
18913.20 96
18914.50 93
18915.80 98
18917.10 70
18918.40 84
18919.70 90
18921.00 81
18922.30 106
18923.61 95
18924.91 91
18926.21 91
18927.51 95
18928.81 85
18930.11 85
18931.41 82
18932.71 89
18934.01 92
18935.31 97
18936.61 82
18937.92 96
18939.22 104
18940.52 94
18941.82 85
18943.12 75
18944.42 84
18945.72 104
18947.03 101
18948.33 82
18949.63 83
18950.93 91
18952.23 115
18953.53 97
18954.84 97
18956.14 80
18957.44 95
18958.74 107
18960.04 103
18961.34 97
18962.65 91
18963.95 89
18965.25 110
18966.55 93
18967.86 83
18969.16 89
18970.46 101
18971.76 95
18973.06 81
18974.37 82
18975.67 94
18976.97 108
18978.27 109
18979.58 108
18980.88 73
18982.18 75
18983.48 104
18984.79 103
18986.09 77
18987.39 95
18988.70 91
18990.00 100
18991.30 112
18992.61 99
18993.91 88
18995.21 115
18996.51 103
18997.82 86
18999.12 103
19000.42 87
19001.73 125
19003.03 110
19004.33 85
19005.64 68
19006.94 76
19008.25 89
19009.55 105
19010.85 105
19012.16 79
19013.46 93
19014.76 85
19016.07 80
19017.37 101
19018.68 97
19019.98 104
19021.28 97
19022.59 87
19023.89 96
19025.20 116
19026.50 108
19027.80 90
19029.11 93
19030.41 110
19031.72 79
19033.02 99
19034.33 101
19035.63 74
19036.94 109
19038.24 95
19039.54 98
19040.85 94
19042.15 83
19043.46 89
19044.76 100
19046.07 95
19047.37 69
19048.68 78
19049.98 107
19051.29 84
19052.59 122
19053.90 88
19055.20 103
19056.51 99
19057.81 116
19059.12 85
19060.43 88
19061.73 96
19063.04 107
19064.34 101
19065.65 93
19066.95 97
19068.26 111
19069.56 110
19070.87 96
19072.18 81
19073.48 92
19074.79 93
19076.09 113
19077.40 102
19078.71 87
19080.01 101
19081.32 104
19082.62 107
19083.93 90
19085.24 93
19086.54 84
19087.85 102
19089.16 100
19090.46 97
19091.77 96
19093.07 99
19094.38 101
19095.69 79
19096.99 89
19098.30 87
19099.61 105
19100.91 90
19102.22 94
19103.53 88
19104.84 92
19106.14 88
19107.45 95
19108.76 87
19110.06 78
19111.37 99
19112.68 101
19113.98 90
19115.29 87
19116.60 91
19117.91 88
19119.21 86
19120.52 96
19121.83 109
19123.14 98
19124.44 116
19125.75 88
19127.06 96
19128.37 101
19129.68 90
19130.98 109
19132.29 111
19133.60 102
19134.91 88
19136.21 97
19137.52 77
19138.83 93
19140.14 72
19141.45 99
19142.76 79
19144.06 104
19145.37 87
19146.68 123
19147.99 113
19149.30 90
19150.61 85
19151.91 92
19153.22 71
19154.53 100
19155.84 103
19157.15 91
19158.46 106
19159.77 79
19161.07 112
19162.38 99
19163.69 110
19165.00 97
19166.31 86
19167.62 87
19168.93 92
19170.24 102
19171.55 90
19172.86 100
19174.17 94
19175.48 103
19176.78 96
19178.09 99
19179.40 94
19180.71 127
19182.02 97
19183.33 108
19184.64 82
19185.95 95
19187.26 85
19188.57 90
19189.88 96
19191.19 91
19192.50 86
19193.81 108
19195.12 108
19196.43 92
19197.74 79
19199.05 86
19200.36 100
19201.67 82
19202.98 98
19204.29 80
19205.60 81
19206.91 82
19208.22 81
19209.53 86
19210.84 87
19212.15 88
19213.47 100
19214.78 113
19216.09 97
19217.40 80
19218.71 78
19220.02 104
19221.33 76
19222.64 94
19223.95 100
19225.26 92
19226.57 104
19227.89 101
19229.20 105
19230.51 104
19231.82 108
19233.13 85
19234.44 90
19235.75 85
19237.06 95
19238.38 115
19239.69 115
19241.00 79
19242.31 120
19243.62 87
19244.93 90
19246.25 87
19247.56 112
19248.87 88
19250.18 111
19251.49 90
19252.81 108
19254.12 84
19255.43 103
19256.74 96
19258.05 88
19259.37 94
19260.68 91
19261.99 92
19263.30 96
19264.62 87
19265.93 78
19267.24 77
19268.55 98
19269.87 118
19271.18 95
19272.49 91
19273.80 83
19275.12 96
19276.43 104
19277.74 92
19279.05 111
19280.37 98
19281.68 92
19282.99 71
19284.31 75
19285.62 90
19286.93 80
19288.25 84
19289.56 106
19290.87 89
19292.19 101
19293.50 82
19294.81 103
19296.13 83
19297.44 101
19298.75 82
19300.07 82
19301.38 92
19302.69 81
19304.01 106
19305.32 84
19306.64 104
19307.95 90
19309.26 110
19310.58 80
19311.89 82
19313.21 82
19314.52 89
19315.83 95
19317.15 93
19318.46 94
19319.78 86
19321.09 98
19322.41 97
19323.72 96
19325.03 71
19326.35 101
19327.66 93
19328.98 105
19330.29 97
19331.61 105
19332.92 84
19334.24 117
19335.55 103
19336.87 121
19338.18 109
19339.50 93
19340.81 105
19342.13 92
19343.44 79
19344.76 87
19346.07 93
19347.39 90
19348.70 94
19350.02 86
19351.33 106
19352.65 82
19353.96 99
19355.28 76
19356.59 86
19357.91 87
19359.23 80
19360.54 96
19361.86 86
19363.17 82
19364.49 92
19365.80 103
19367.12 71
19368.44 107
19369.75 83
19371.07 111
19372.38 85
19373.70 90
19375.02 87
19376.33 95
19377.65 86
19378.97 95
19380.28 74
19381.60 86
19382.91 83
19384.23 103
19385.55 90
19386.86 68
19388.18 101
19389.50 89
19390.81 97
19392.13 90
19393.45 91
19394.76 91
19396.08 120
19397.40 96
19398.72 86
19400.03 89
19401.35 101
19402.67 99
19403.98 74
19405.30 77
19406.62 87
19407.94 98
19409.25 89
19410.57 98
19411.89 76
19413.20 97
19414.52 98
19415.84 97
19417.16 98
19418.48 87
19419.79 80
19421.11 94
19422.43 84
19423.75 94
19425.06 87
19426.38 87
19427.70 109
19429.02 69
19430.34 88
19431.65 89
19432.97 95
19434.29 69
19435.61 89
19436.93 87
19438.25 105
19439.56 93
19440.88 95
19442.20 89
19443.52 82
19444.84 98
19446.16 78
19447.47 79
19448.79 90
19450.11 100
19451.43 112
19452.75 89
19454.07 81
19455.39 93
19456.71 100
19458.03 69
19459.34 83
19460.66 84
19461.98 92
19463.30 99
19464.62 70
19465.94 79
19467.26 103
19468.58 93
19469.90 102
19471.22 99
19472.54 86
19473.86 91
19475.18 93
19476.50 82
19477.82 74
19479.14 97
19480.46 92
19481.78 91
19483.10 99
19484.42 84
19485.73 102
19487.05 100
19488.37 79
19489.70 69
19491.02 85
19492.34 97
19493.66 96
19494.98 72
19496.30 88
19497.62 82
19498.94 85
19500.26 99
19501.58 77
19502.90 104
19504.22 92
19505.54 97
19506.86 92
19508.18 89
19509.50 103
19510.82 102
19512.14 91
19513.46 68
19514.78 76
19516.11 79
19517.43 89
19518.75 86
19520.07 103
19521.39 75
19522.71 95
19524.03 86
19525.35 60
19526.68 85
19528.00 86
19529.32 96
19530.64 98
19531.96 85
19533.28 75
19534.60 92
19535.93 88
19537.25 95
19538.57 75
19539.89 92
19541.21 96
19542.53 73
19543.86 66
19545.18 82
19546.50 85
19547.82 99
19549.14 98
19550.47 95
19551.79 103
19553.11 81
19554.43 86
19555.76 93
19557.08 104
19558.40 100
19559.72 111
19561.05 91
19562.37 81
19563.69 104
19565.01 97
19566.34 85
19567.66 80
19568.98 94
19570.30 68
19571.63 85
19572.95 80
19574.27 78
19575.60 101
19576.92 89
19578.24 89
19579.57 85
19580.89 103
19582.21 113
19583.54 96
19584.86 100
19586.18 86
19587.51 76
19588.83 74
19590.15 81
19591.48 68
19592.80 80
19594.12 83
19595.45 104
19596.77 81
19598.09 90
19599.42 84
19600.74 82
19602.07 78
19603.39 90
19604.71 82
19606.04 100
19607.36 89
19608.69 83
19610.01 79
19611.33 103
19612.66 84
19613.98 100
19615.31 80
19616.63 97
19617.96 95
19619.28 96
19620.60 89
19621.93 95
19623.25 82
19624.58 75
19625.90 91
19627.23 85
19628.55 88
19629.88 93
19631.20 97
19632.53 104
19633.85 115
19635.18 83
19636.50 62
19637.83 86
19639.15 98
19640.48 83
19641.80 91
19643.13 89
19644.45 105
19645.78 100
19647.10 88
19648.43 72
19649.76 97
19651.08 106
19652.41 94
19653.73 78
19655.06 78
19656.38 95
19657.71 105
19659.04 82
19660.36 85
19661.69 100
19663.01 103
19664.34 81
19665.67 108
19666.99 78
19668.32 76
19669.64 91
19670.97 98
19672.30 111
19673.62 85
19674.95 103
19676.28 99
19677.60 108
19678.93 85
19680.25 83
19681.58 105
19682.91 107
19684.23 101
19685.56 81
19686.89 79
19688.22 88
19689.54 93
19690.87 86
19692.20 81
19693.52 85
19694.85 78
19696.18 87
19697.50 80
19698.83 74
19700.16 94
19701.49 92
19702.81 81
19704.14 83
19705.47 89
19706.80 75
19708.12 98
19709.45 88
19710.78 95
19712.11 108
19713.43 92
19714.76 103
19716.09 96
19717.42 103
19718.74 87
19720.07 106
19721.40 99
19722.73 101
19724.06 100
19725.38 104
19726.71 81
19728.04 83
19729.37 89
19730.70 70
19732.03 111
19733.35 77
19734.68 89
19736.01 86
19737.34 90
19738.67 76
19740.00 89
19741.32 104
19742.65 91
19743.98 71
19745.31 95
19746.64 90
19747.97 83
19749.30 68
19750.63 88
19751.96 87
19753.28 93
19754.61 103
19755.94 94
19757.27 82
19758.60 72
19759.93 84
19761.26 76
19762.59 83
19763.92 84
19765.25 86
19766.58 83
19767.91 99
19769.24 100
19770.57 60
19771.90 87
19773.22 85
19774.55 82
19775.88 86
19777.21 96
19778.54 88
19779.87 93
19781.20 71
19782.53 76
19783.86 84
19785.19 99
19786.52 87
19787.85 86
19789.18 77
19790.51 87
19791.85 92
19793.18 98
19794.51 93
19795.84 98
19797.17 98
19798.50 90
19799.83 98
19801.16 89
19802.49 88
19803.82 84
19805.15 98
19806.48 86
19807.81 101
19809.14 106
19810.47 82
19811.81 101
19813.14 100
19814.47 97
19815.80 92
19817.13 83
19818.46 86
19819.79 77
19821.12 93
19822.45 77
19823.79 87
19825.12 89
19826.45 93
19827.78 93
19829.11 81
19830.44 92
19831.78 94
19833.11 82
19834.44 100
19835.77 78
19837.10 86
19838.43 91
19839.77 100
19841.10 85
19842.43 79
19843.76 101
19845.09 94
19846.43 86
19847.76 99
19849.09 91
19850.42 96
19851.76 100
19853.09 95
19854.42 89
19855.75 82
19857.09 85
19858.42 91
19859.75 97
19861.08 76
19862.42 81
19863.75 94
19865.08 118
19866.41 87
19867.75 104
19869.08 79
19870.41 88
19871.75 93
19873.08 80
19874.41 83
19875.75 87
19877.08 88
19878.41 99
19879.75 97
19881.08 96
19882.41 104
19883.75 89
19885.08 74
19886.41 77
19887.75 97
19889.08 73
19890.41 81
19891.75 79
19893.08 83
19894.41 83
19895.75 86
19897.08 100
19898.42 91
19899.75 93
19901.08 84
19902.42 82
19903.75 85
19905.09 85
19906.42 89
19907.75 86
19909.09 91
19910.42 91
19911.76 99
19913.09 76
19914.43 72
19915.76 91
19917.10 92
19918.43 91
19919.77 97
19921.10 76
19922.43 82
19923.77 81
19925.10 88
19926.44 81
19927.77 84
19929.11 89
19930.44 109
19931.78 70
19933.11 84
19934.45 69
19935.78 80
19937.12 92
19938.45 77
19939.79 87
19941.13 81
19942.46 108
19943.80 99
19945.13 94
19946.47 83
19947.80 98
19949.14 125
19950.47 99
19951.81 84
19953.15 82
19954.48 100
19955.82 90
19957.15 89
19958.49 72
19959.83 66
19961.16 98
19962.50 105
19963.83 67
19965.17 83
19966.51 78
19967.84 104
19969.18 87
19970.51 101
19971.85 82
19973.19 89
19974.52 89
19975.86 84
19977.20 72
19978.53 76
19979.87 84
19981.21 91
19982.54 106
19983.88 76
19985.22 91
19986.55 100
19987.89 98
19989.23 89
19990.57 108
19991.90 79
19993.24 90
19994.58 73
19995.91 74
19997.25 75
19998.59 89
19999.93 86
20001.26 80
20002.60 90
20003.94 107
20005.28 111
20006.61 77
20007.95 80
20009.29 78
20010.63 88
20011.96 89
20013.30 98
20014.64 75
20015.98 74
20017.31 84
20018.65 87
20019.99 85
20021.33 77
20022.67 82
20024.01 88
20025.34 106
20026.68 89
20028.02 99
20029.36 87
20030.70 109
20032.03 108
20033.37 87
20034.71 93
20036.05 79
20037.39 99
20038.73 75
20040.07 77
20041.40 93
20042.74 105
20044.08 100
20045.42 98
20046.76 78
20048.10 113
20049.44 91
20050.78 88
20052.12 92
20053.46 90
20054.79 97
20056.13 99
20057.47 87
20058.81 83
20060.15 71
20061.49 88
20062.83 101
20064.17 89
20065.51 80
20066.85 91
20068.19 104
20069.53 93
20070.87 84
20072.21 101
20073.55 107
20074.89 88
20076.23 83
20077.57 81
20078.91 92
20080.25 97
20081.59 80
20082.93 111
20084.27 87
20085.61 109
20086.95 104
20088.29 98
20089.63 87
20090.97 109
20092.31 94
20093.65 99
20094.99 91
20096.33 77
20097.67 108
20099.01 110
20100.35 70
20101.69 103
20103.03 90
20104.38 90
20105.72 90
20107.06 99
20108.40 109
20109.74 103
20111.08 89
20112.42 87
20113.76 112
20115.10 76
20116.45 78
20117.79 82
20119.13 86
20120.47 84
20121.81 90
20123.15 94
20124.49 98
20125.84 103
20127.18 99
20128.52 91
20129.86 95
20131.20 108
20132.54 105
20133.89 87
20135.23 75
20136.57 89
20137.91 100
20139.25 101
20140.60 82
