# Supplementary material for: MALDI-TOF MS typing enables the classification of brewing yeasts of the genus Saccharomyces to major beer styles
Source: PLoS One. 2017 Aug 9;12(8):e0181694. doi: 10.1371/journal.pone.0181694 (PMC5549903; doi:10.1371/journal.pone.0181694)
Supplement: S15 File — The directory includes 90 raw files and was zipped to “.zip”; the folder has three strains with 30 spectra per strain; S1 Text explains the raw files with an example and Table 1 represents the yeast strains used within the experiment. (ZIP) [file pone.0181694.s018.zip › 43-45/30667-214-OG-WB-WB-YPG-18h-E-E_2015-11-06__0_A6_1.dat]

2000.55 1801
2000.97 1915
2001.39 2051
2001.81 2072
2002.23 2148
2002.65 1904
2003.08 1845
2003.50 1985
2003.92 1938
2004.34 1894
2004.76 1786
2005.19 1716
2005.61 1774
2006.03 1849
2006.45 1807
2006.87 1753
2007.30 1773
2007.72 1907
2008.14 1953
2008.56 1861
2008.99 1932
2009.41 1902
2009.83 1953
2010.25 1850
2010.68 1806
2011.10 1930
2011.52 1899
2011.94 1743
2012.37 1968
2012.79 1971
2013.21 1929
2013.63 1676
2014.06 1817
2014.48 1853
2014.90 1792
2015.33 1679
2015.75 1769
2016.17 1983
2016.60 1790
2017.02 1737
2017.44 1906
2017.86 1888
2018.29 1837
2018.71 1778
2019.14 1927
2019.56 1923
2019.98 1925
2020.41 2128
2020.83 2001
2021.25 2079
2021.68 2126
2022.10 2031
2022.52 2062
2022.95 1955
2023.37 1892
2023.80 1751
2024.22 1759
2024.64 1718
2025.07 1705
2025.49 1807
2025.92 1774
2026.34 1735
2026.76 1757
2027.19 1681
2027.61 1776
2028.04 1945
2028.46 1757
2028.89 1581
2029.31 1746
2029.74 1765
2030.16 1751
2030.58 1669
2031.01 1631
2031.43 1671
2031.86 1760
2032.28 1915
2032.71 1809
2033.13 1909
2033.56 1846
2033.98 1873
2034.41 1929
2034.83 1878
2035.26 1928
2035.68 2065
2036.11 1903
2036.53 1846
2036.96 2011
2037.38 2051
2037.81 1797
2038.24 1958
2038.66 1874
2039.09 1900
2039.51 1771
2039.94 1916
2040.36 1927
2040.79 1864
2041.21 1762
2041.64 1783
2042.07 1887
2042.49 1898
2042.92 1839
2043.34 1687
2043.77 1649
2044.20 1694
2044.62 1828
2045.05 1760
2045.47 1724
2045.90 1834
2046.33 1919
2046.75 1864
2047.18 1783
2047.61 1888
2048.03 1858
2048.46 1877
2048.89 1800
2049.31 1746
2049.74 1847
2050.16 1868
2050.59 1955
2051.02 1979
2051.45 1936
2051.87 1865
2052.30 1869
2052.73 1996
2053.15 1860
2053.58 1729
2054.01 1855
2054.43 1865
2054.86 1804
2055.29 1769
2055.72 1739
2056.14 1712
2056.57 1750
2057.00 1757
2057.43 1775
2057.85 1772
2058.28 1860
2058.71 1784
2059.14 1779
2059.56 1865
2059.99 1894
2060.42 1948
2060.85 1817
2061.27 1602
2061.70 1705
2062.13 1939
2062.56 1934
2062.99 1884
2063.41 1843
2063.84 1892
2064.27 1972
2064.70 2045
2065.13 2118
2065.55 2320
2065.98 2159
2066.41 2270
2066.84 2394
2067.27 2250
2067.70 2360
2068.13 2238
2068.55 2184
2068.98 2167
2069.41 1877
2069.84 1832
2070.27 1793
2070.70 1769
2071.13 1814
2071.56 1901
2071.98 1814
2072.41 1677
2072.84 1887
2073.27 1889
2073.70 1747
2074.13 1616
2074.56 1773
2074.99 1849
2075.42 1904
2075.85 1808
2076.28 1952
2076.71 1816
2077.13 1943
2077.56 1950
2077.99 1903
2078.42 1950
2078.85 1863
2079.28 1878
2079.71 1932
2080.14 1959
2080.57 1887
2081.00 1899
2081.43 1827
2081.86 1797
2082.29 1980
2082.72 1806
2083.15 1841
2083.58 1935
2084.01 1769
2084.44 1712
2084.87 1929
2085.30 1820
2085.73 1801
2086.16 1868
2086.59 1875
2087.02 1765
2087.46 1764
2087.89 1804
2088.32 1794
2088.75 1850
2089.18 1893
2089.61 1752
2090.04 1773
2090.47 1711
2090.90 1858
2091.33 1865
2091.76 1737
2092.19 1841
2092.63 1700
2093.06 1773
2093.49 1685
2093.92 1579
2094.35 1724
2094.78 1672
2095.21 1542
2095.64 1529
2096.08 1634
2096.51 1689
2096.94 1651
2097.37 1649
2097.80 1582
2098.23 1701
2098.67 1571
2099.10 1689
2099.53 1720
2099.96 1737
2100.39 1695
2100.82 1654
2101.26 1619
2101.69 1753
2102.12 1816
2102.55 1714
2102.98 1632
2103.42 1591
2103.85 1654
2104.28 1735
2104.71 1726
2105.15 1732
2105.58 1740
2106.01 1808
2106.44 1709
2106.88 1777
2107.31 1816
2107.74 1900
2108.17 1826
2108.61 1851
2109.04 1974
2109.47 1798
2109.90 1876
2110.34 1973
2110.77 1808
2111.20 1807
2111.64 1859
2112.07 1685
2112.50 1676
2112.94 1773
2113.37 1745
2113.80 1783
2114.24 1704
2114.67 1810
2115.10 1777
2115.54 1711
2115.97 1734
2116.40 1711
2116.84 1700
2117.27 1658
2117.70 1711
2118.14 1603
2118.57 1617
2119.00 1579
2119.44 1587
2119.87 1629
2120.31 1696
2120.74 1810
2121.17 1767
2121.61 1519
2122.04 1628
2122.48 1598
2122.91 1678
2123.35 1690
2123.78 1889
2124.21 1973
2124.65 1769
2125.08 1712
2125.52 1765
2125.95 1808
2126.39 1677
2126.82 1811
2127.26 1805
2127.69 1894
2128.12 1791
2128.56 1949
2128.99 1945
2129.43 1851
2129.86 2020
2130.30 1978
2130.73 2017
2131.17 1974
2131.60 2059
2132.04 2132
2132.47 2055
2132.91 2181
2133.34 1981
2133.78 2008
2134.22 1991
2134.65 2010
2135.09 1934
2135.52 1725
2135.96 1812
2136.39 1866
2136.83 2067
2137.26 1882
2137.70 1827
2138.14 1814
2138.57 1813
2139.01 1771
2139.44 1737
2139.88 1756
2140.31 1676
2140.75 1844
2141.19 1804
2141.62 1766
2142.06 1752
2142.50 1739
2142.93 1915
2143.37 1741
2143.80 1697
2144.24 1649
2144.68 1679
2145.11 1639
2145.55 1649
2145.99 1706
2146.42 1825
2146.86 1746
2147.30 1720
2147.73 1726
2148.17 1852
2148.61 1898
2149.04 2094
2149.48 1909
2149.92 2003
2150.35 2070
2150.79 2195
2151.23 2203
2151.67 2197
2152.10 2388
2152.54 2252
2152.98 2277
2153.41 2011
2153.85 2000
2154.29 1960
2154.73 1882
2155.16 1835
2155.60 1892
2156.04 1884
2156.48 1833
2156.91 1906
2157.35 1830
2157.79 1830
2158.23 1823
2158.67 1818
2159.10 1832
2159.54 1947
2159.98 1810
2160.42 1766
2160.86 1776
2161.29 1779
2161.73 1736
2162.17 1810
2162.61 1750
2163.05 1796
2163.48 1634
2163.92 1659
2164.36 1679
2164.80 1740
2165.24 1787
2165.68 1689
2166.12 1851
2166.55 1690
2166.99 1670
2167.43 1758
2167.87 1860
2168.31 2012
2168.75 1885
2169.19 1872
2169.63 1864
2170.06 1884
2170.50 1895
2170.94 1986
2171.38 1999
2171.82 2027
2172.26 2036
2172.70 2155
2173.14 2219
2173.58 2166
2174.02 2268
2174.46 2290
2174.90 2299
2175.34 2326
2175.78 2406
2176.22 2631
2176.65 2332
2177.09 2345
2177.53 2387
2177.97 2357
2178.41 2220
2178.85 2297
2179.29 2198
2179.73 2161
2180.17 2098
2180.61 2024
2181.05 1959
2181.49 2061
2181.93 1891
2182.37 1926
2182.81 1986
2183.26 1942
2183.70 1806
2184.14 1827
2184.58 1941
2185.02 1846
2185.46 1741
2185.90 1693
2186.34 1785
2186.78 1912
2187.22 1946
2187.66 1822
2188.10 1786
2188.54 1871
2188.98 1817
2189.42 2136
2189.87 1887
2190.31 1879
2190.75 1901
2191.19 1992
2191.63 1925
2192.07 1875
2192.51 1711
2192.95 1758
2193.39 1882
2193.84 1944
2194.28 1993
2194.72 2047
2195.16 2183
2195.60 2332
2196.04 2274
2196.49 2253
2196.93 2224
2197.37 2060
2197.81 2029
2198.25 2114
2198.69 2138
2199.14 1833
2199.58 1851
2200.02 1871
2200.46 1838
2200.90 1786
2201.35 1654
2201.79 1794
2202.23 1778
2202.67 1847
2203.12 1923
2203.56 1920
2204.00 1976
2204.44 1914
2204.89 2061
2205.33 2047
2205.77 1944
2206.21 1970
2206.66 2103
2207.10 1972
2207.54 1976
2207.98 2031
2208.43 1948
2208.87 1908
2209.31 1959
2209.76 1798
2210.20 1939
2210.64 1970
2211.09 2118
2211.53 2006
2211.97 1975
2212.41 1867
2212.86 1952
2213.30 2020
2213.74 1866
2214.19 1955
2214.63 2084
2215.08 1942
2215.52 1916
2215.96 1839
2216.41 1811
2216.85 1830
2217.29 1774
2217.74 1911
2218.18 1809
2218.63 1763
2219.07 1743
2219.51 1728
2219.96 1724
2220.40 1758
2220.85 1776
2221.29 1835
2221.73 1824
2222.18 1861
2222.62 1866
2223.07 1983
2223.51 2111
2223.96 2043
2224.40 2067
2224.84 2063
2225.29 2222
2225.73 2248
2226.18 2222
2226.62 2243
2227.07 2192
2227.51 2127
2227.96 1907
2228.40 2027
2228.85 2245
2229.29 2126
2229.74 2178
2230.18 2249
2230.63 2304
2231.07 2156
2231.52 2135
2231.96 2150
2232.41 2068
2232.85 2106
2233.30 2169
2233.74 2328
2234.19 2184
2234.63 2356
2235.08 2160
2235.53 2109
2235.97 2163
2236.42 2084
2236.86 1874
2237.31 1738
2237.75 1813
2238.20 1878
2238.65 1771
2239.09 1620
2239.54 1670
2239.98 1734
2240.43 1721
2240.88 1747
2241.32 1682
2241.77 1679
2242.21 1611
2242.66 1565
2243.11 1575
2243.55 1647
2244.00 1551
2244.45 1517
2244.89 1649
2245.34 1705
2245.79 1670
2246.23 1641
2246.68 1759
2247.13 1697
2247.57 1570
2248.02 1611
2248.47 1692
2248.91 1705
2249.36 1656
2249.81 1694
2250.25 1735
2250.70 1573
2251.15 1587
2251.60 1671
2252.04 1761
2252.49 1745
2252.94 1685
2253.39 1724
2253.83 1619
2254.28 1669
2254.73 1574
2255.17 1788
2255.62 1767
2256.07 1742
2256.52 1669
2256.97 1700
2257.41 1707
2257.86 1596
2258.31 1544
2258.76 1643
2259.20 1639
2259.65 1743
2260.10 1634
2260.55 1724
2261.00 1837
2261.45 1758
2261.89 1906
2262.34 1824
2262.79 1824
2263.24 1889
2263.69 2103
2264.13 1878
2264.58 1853
2265.03 1845
2265.48 1898
2265.93 1889
2266.38 1884
2266.83 1766
2267.28 1850
2267.72 1879
2268.17 1976
2268.62 1853
2269.07 1848
2269.52 2078
2269.97 2022
2270.42 2294
2270.87 2414
2271.32 2237
2271.76 2270
2272.21 2257
2272.66 2232
2273.11 2194
2273.56 2284
2274.01 2289
2274.46 2148
2274.91 2063
2275.36 1935
2275.81 2024
2276.26 2043
2276.71 1918
2277.16 1881
2277.61 1826
2278.06 1865
2278.51 1631
2278.96 1624
2279.41 1630
2279.86 1828
2280.31 1954
2280.76 1893
2281.21 1652
2281.66 1696
2282.11 1723
2282.56 1823
2283.01 1703
2283.46 1648
2283.91 1656
2284.36 1757
2284.81 1843
2285.26 1768
2285.71 1805
2286.16 1797
2286.61 1890
2287.06 1917
2287.51 2138
2287.96 2251
2288.42 2430
2288.87 2882
2289.32 3111
2289.77 3032
2290.22 3557
2290.67 3885
2291.12 4121
2291.57 4118
2292.02 4354
2292.48 4428
2292.93 4274
2293.38 3991
2293.83 3579
2294.28 3141
2294.73 2972
2295.18 2792
2295.63 2633
2296.09 2580
2296.54 2457
2296.99 2194
2297.44 2082
2297.89 1984
2298.35 2065
2298.80 2011
2299.25 1688
2299.70 1757
2300.15 1841
2300.60 1805
2301.06 1734
2301.51 1767
2301.96 1765
2302.41 1727
2302.87 1809
2303.32 1726
2303.77 1772
2304.22 1683
2304.67 1737
2305.13 1678
2305.58 1851
2306.03 1841
2306.49 1718
2306.94 1730
2307.39 1726
2307.84 1896
2308.30 1977
2308.75 1888
2309.20 2006
2309.65 2244
2310.11 2101
2310.56 2064
2311.01 2228
2311.47 2190
2311.92 2051
2312.37 2141
2312.83 2122
2313.28 2068
2313.73 2006
2314.19 2068
2314.64 2067
2315.09 1979
2315.55 1986
2316.00 1809
2316.45 1907
2316.91 1991
2317.36 1944
2317.81 1908
2318.27 2061
2318.72 1966
2319.18 1944
2319.63 2040
2320.08 2155
2320.54 2135
2320.99 2194
2321.45 2166
2321.90 2110
2322.35 2020
2322.81 1970
2323.26 2184
2323.72 2191
2324.17 2112
2324.63 2194
2325.08 2086
2325.53 2208
2325.99 2365
2326.44 2319
2326.90 2400
2327.35 2304
2327.81 2308
2328.26 2323
2328.72 2077
2329.17 1986
2329.63 1991
2330.08 1983
2330.54 2012
2330.99 1941
2331.45 1938
2331.90 2000
2332.36 1874
2332.81 1959
2333.27 1958
2333.72 1826
2334.18 1881
2334.63 1822
2335.09 1873
2335.54 1837
2336.00 1740
2336.46 1908
2336.91 1854
2337.37 1833
2337.82 1790
2338.28 1760
2338.73 1874
2339.19 1853
2339.65 1830
2340.10 1806
2340.56 1889
2341.01 1760
2341.47 1737
2341.93 1797
2342.38 1826
2342.84 1700
2343.29 1851
2343.75 1934
2344.21 1767
2344.66 1640
2345.12 1638
2345.58 1819
2346.03 1897
2346.49 1919
2346.94 1904
2347.40 1908
2347.86 1859
2348.31 1888
2348.77 1942
2349.23 1971
2349.69 2027
2350.14 1779
2350.60 1965
2351.06 1872
2351.51 1713
2351.97 1774
2352.43 1790
2352.88 1716
2353.34 1623
2353.80 1728
2354.26 1690
2354.71 1694
2355.17 1791
2355.63 1868
2356.09 1749
2356.54 1766
2357.00 1688
2357.46 1794
2357.92 1952
2358.37 1974
2358.83 1933
2359.29 1934
2359.75 1688
2360.20 1689
2360.66 1924
2361.12 1855
2361.58 1884
2362.04 1861
2362.49 1874
2362.95 1902
2363.41 1984
2363.87 1924
2364.33 1972
2364.79 1910
2365.24 1883
2365.70 2024
2366.16 1958
2366.62 1879
2367.08 1791
2367.54 1945
2367.99 2052
2368.45 1901
2368.91 1807
2369.37 1799
2369.83 1977
2370.29 2008
2370.75 1952
2371.21 1906
2371.67 1849
2372.12 1915
2372.58 1971
2373.04 1916
2373.50 2034
2373.96 2050
2374.42 2182
2374.88 2280
2375.34 2270
2375.80 2258
2376.26 2281
2376.72 2254
2377.18 2288
2377.64 2177
2378.10 2179
2378.56 2208
2379.01 2187
2379.47 2084
2379.93 1838
2380.39 1809
2380.85 1851
2381.31 1856
2381.77 1948
2382.23 1887
2382.69 1889
2383.15 1997
2383.61 2002
2384.07 1715
2384.53 1631
2384.99 1798
2385.45 1750
2385.92 1783
2386.38 1851
2386.84 1751
2387.30 1788
2387.76 1978
2388.22 1975
2388.68 1843
2389.14 1982
2389.60 1957
2390.06 2044
2390.52 2097
2390.98 1774
2391.44 1902
2391.90 2150
2392.36 1935
2392.83 1916
2393.29 1937
2393.75 1992
2394.21 1864
2394.67 1793
2395.13 1824
2395.59 1795
2396.05 1756
2396.52 1754
2396.98 1900
2397.44 1807
2397.90 1956
2398.36 1785
2398.82 1883
2399.28 1772
2399.75 1750
2400.21 1854
2400.67 1671
2401.13 1704
2401.59 1835
2402.06 1647
2402.52 1739
2402.98 1755
2403.44 1781
2403.90 1730
2404.37 1774
2404.83 1786
2405.29 1691
2405.75 1619
2406.21 1740
2406.68 1701
2407.14 1764
2407.60 1926
2408.06 1745
2408.53 1683
2408.99 1821
2409.45 1642
2409.91 1687
2410.38 1578
2410.84 1743
2411.30 1649
2411.77 1766
2412.23 1633
2412.69 1766
2413.15 1747
2413.62 1662
2414.08 1697
2414.54 1863
2415.01 1889
2415.47 1759
2415.93 1839
2416.40 1857
2416.86 1782
2417.32 1671
2417.79 2016
2418.25 1999
2418.71 1971
2419.18 1816
2419.64 1946
2420.10 1746
2420.57 1862
2421.03 1958
2421.50 2011
2421.96 1749
2422.42 1917
2422.89 1704
2423.35 1776
2423.81 1831
2424.28 1729
2424.74 1680
2425.21 1708
2425.67 1706
2426.14 1632
2426.60 1626
2427.06 1618
2427.53 1675
2427.99 1728
2428.46 1661
2428.92 1643
2429.39 1618
2429.85 1660
2430.32 1779
2430.78 1726
2431.24 1744
2431.71 1726
2432.17 1805
2432.64 1846
2433.10 1766
2433.57 1854
2434.03 1798
2434.50 1726
2434.96 1828
2435.43 1775
2435.89 1851
2436.36 1896
2436.82 1732
2437.29 1792
2437.76 1801
2438.22 1743
2438.69 1847
2439.15 1914
2439.62 1924
2440.08 1970
2440.55 1791
2441.01 1864
2441.48 1992
2441.95 2055
2442.41 2093
2442.88 1997
2443.34 1965
2443.81 2088
2444.27 2145
2444.74 2009
2445.21 1785
2445.67 1793
2446.14 1998
2446.60 1971
2447.07 1771
2447.54 1721
2448.00 1778
2448.47 1855
2448.94 1687
2449.40 1715
2449.87 1751
2450.34 1697
2450.80 1723
2451.27 1717
2451.74 1612
2452.20 1869
2452.67 1823
2453.14 1858
2453.60 1736
2454.07 1804
2454.54 1805
2455.00 1905
2455.47 1667
2455.94 1722
2456.40 1663
2456.87 1550
2457.34 1516
2457.81 1621
2458.27 1760
2458.74 1830
2459.21 1849
2459.68 1747
2460.14 1636
2460.61 1696
2461.08 1705
2461.55 1708
2462.01 1698
2462.48 1665
2462.95 1689
2463.42 1760
2463.88 1748
2464.35 1526
2464.82 1566
2465.29 1652
2465.76 1738
2466.22 1772
2466.69 1713
2467.16 1803
2467.63 1857
2468.10 1738
2468.57 1703
2469.03 1657
2469.50 1717
2469.97 1672
2470.44 1715
2470.91 1765
2471.38 1686
2471.84 1700
2472.31 1729
2472.78 1585
2473.25 1564
2473.72 1487
2474.19 1584
2474.66 1601
2475.13 1708
2475.59 1636
2476.06 1642
2476.53 1738
2477.00 1657
2477.47 1660
2477.94 1593
2478.41 1614
2478.88 1757
2479.35 1722
2479.82 1501
2480.29 1544
2480.76 1559
2481.23 1614
2481.69 1509
2482.16 1460
2482.63 1450
2483.10 1526
2483.57 1572
2484.04 1519
2484.51 1609
2484.98 1763
2485.45 1609
2485.92 1618
2486.39 1537
2486.86 1669
2487.33 1818
2487.80 1913
2488.27 1858
2488.74 1950
2489.21 1895
2489.68 1992
2490.15 1976
2490.62 1877
2491.09 2018
2491.56 1996
2492.04 1893
2492.51 1920
2492.98 1873
2493.45 1866
2493.92 1910
2494.39 1991
2494.86 1938
2495.33 1900
2495.80 1909
2496.27 1969
2496.74 1839
2497.21 1813
2497.68 1906
2498.16 1817
2498.63 1831
2499.10 1618
2499.57 1706
2500.04 1731
2500.51 1805
2500.98 1720
2501.45 1718
2501.93 1678
2502.40 1630
2502.87 1614
2503.34 1613
2503.81 1609
2504.28 1657
2504.76 1724
2505.23 1852
2505.70 1809
2506.17 1573
2506.64 1556
2507.11 1523
2507.59 1420
2508.06 1489
2508.53 1598
2509.00 1672
2509.47 1735
2509.95 1800
2510.42 1829
2510.89 1887
2511.36 1991
2511.84 2245
2512.31 2273
2512.78 2191
2513.25 2054
2513.73 2120
2514.20 2205
2514.67 2212
2515.14 2083
2515.62 2014
2516.09 1960
2516.56 1894
2517.03 1912
2517.51 1858
2517.98 1823
2518.45 1804
2518.93 1793
2519.40 1984
2519.87 1983
2520.35 1960
2520.82 1877
2521.29 1970
2521.77 1835
2522.24 1910
2522.71 1803
2523.19 1743
2523.66 1737
2524.13 1627
2524.61 1751
2525.08 1760
2525.55 1769
2526.03 1774
2526.50 1742
2526.97 1639
2527.45 1726
2527.92 1751
2528.40 1744
2528.87 1748
2529.34 1733
2529.82 1726
2530.29 1754
2530.77 1759
2531.24 1742
2531.71 1679
2532.19 1734
2532.66 1756
2533.14 1883
2533.61 1812
2534.09 1751
2534.56 1892
2535.04 1752
2535.51 1700
2535.98 1693
2536.46 1777
2536.93 1815
2537.41 1812
2537.88 1814
2538.36 1891
2538.83 1965
2539.31 1970
2539.78 1890
2540.26 1753
2540.73 1800
2541.21 2091
2541.68 1990
2542.16 1921
2542.63 1864
2543.11 1896
2543.59 1897
2544.06 1991
2544.54 1859
2545.01 1882
2545.49 1929
2545.96 1827
2546.44 1873
2546.91 1938
2547.39 2029
2547.87 2122
2548.34 2149
2548.82 2089
2549.29 2094
2549.77 2084
2550.24 2111
2550.72 2111
2551.20 2054
2551.67 1930
2552.15 1960
2552.62 2153
2553.10 2054
2553.58 1998
2554.05 1849
2554.53 1857
2555.01 1974
2555.48 2009
2555.96 1944
2556.44 2123
2556.91 1892
2557.39 1967
2557.87 1900
2558.34 1745
2558.82 1826
2559.30 1865
2559.77 1720
2560.25 1804
2560.73 1782
2561.20 1814
2561.68 1934
2562.16 1845
2562.64 1865
2563.11 1789
2563.59 1873
2564.07 1815
2564.54 1742
2565.02 1760
2565.50 1708
2565.98 1735
2566.45 1664
2566.93 1696
2567.41 1620
2567.89 1580
2568.36 1666
2568.84 1708
2569.32 1761
2569.80 1611
2570.28 1615
2570.75 1820
2571.23 1756
2571.71 1619
2572.19 1674
2572.66 1669
2573.14 1719
2573.62 1599
2574.10 1646
2574.58 1608
2575.06 1900
2575.53 1705
2576.01 1570
2576.49 1618
2576.97 1599
2577.45 1726
2577.93 1577
2578.40 1550
2578.88 1606
2579.36 1645
2579.84 1760
2580.32 1611
2580.80 1560
2581.28 1720
2581.76 1687
2582.24 1779
2582.71 1641
2583.19 1543
2583.67 1556
2584.15 1736
2584.63 1748
2585.11 1667
2585.59 1765
2586.07 1701
2586.55 1671
2587.03 1618
2587.51 1640
2587.99 1678
2588.47 1727
2588.95 1806
2589.42 1857
2589.90 1712
2590.38 1734
2590.86 1833
2591.34 1850
2591.82 1695
2592.30 1773
2592.78 1707
2593.26 1778
2593.74 1716
2594.22 1770
2594.70 1794
2595.18 1698
2595.66 1665
2596.14 1609
2596.62 1600
2597.10 1628
2597.58 1603
2598.07 1604
2598.55 1568
2599.03 1642
2599.51 1651
2599.99 1562
2600.47 1526
2600.95 1540
2601.43 1626
2601.91 1622
2602.39 1578
2602.87 1706
2603.35 1610
2603.83 1634
2604.31 1773
2604.80 1701
2605.28 1513
2605.76 1517
2606.24 1631
2606.72 1601
2607.20 1720
2607.68 1816
2608.16 1693
2608.65 1648
2609.13 1617
2609.61 1726
2610.09 1777
2610.57 1714
2611.05 1549
2611.53 1603
2612.02 1668
2612.50 1747
2612.98 1540
2613.46 1451
2613.94 1688
2614.43 1731
2614.91 1795
2615.39 1626
2615.87 1547
2616.35 1799
2616.84 1596
2617.32 1735
2617.80 1678
2618.28 1657
2618.77 1785
2619.25 1771
2619.73 1857
2620.21 1694
2620.69 1654
2621.18 1630
2621.66 1518
2622.14 1682
2622.63 1752
2623.11 1615
2623.59 1646
2624.07 1815
2624.56 1518
2625.04 1582
2625.52 1803
2626.01 1780
2626.49 1693
2626.97 1722
2627.45 1791
2627.94 1836
2628.42 1944
2628.90 1939
2629.39 1908
2629.87 1901
2630.35 2014
2630.84 2054
2631.32 1818
2631.80 1901
2632.29 1965
2632.77 2063
2633.26 1975
2633.74 1891
2634.22 1933
2634.71 1945
2635.19 1835
2635.67 1834
2636.16 1784
2636.64 1709
2637.13 1707
2637.61 1687
2638.09 1758
2638.58 1728
2639.06 1653
2639.55 1591
2640.03 1707
2640.52 1698
2641.00 1892
2641.48 1891
2641.97 1744
2642.45 1788
2642.94 1678
2643.42 1772
2643.91 1678
2644.39 1614
2644.88 1739
2645.36 1653
2645.85 1564
2646.33 1597
2646.82 1661
2647.30 1720
2647.79 1795
2648.27 1675
2648.76 1820
2649.24 1849
2649.73 1662
2650.21 1560
2650.70 1767
2651.18 1935
2651.67 1879
2652.15 1717
2652.64 1798
2653.12 1809
2653.61 1811
2654.10 1807
2654.58 1832
2655.07 1818
2655.55 1835
2656.04 1744
2656.52 1870
2657.01 1855
2657.50 1961
2657.98 1946
2658.47 1836
2658.95 1768
2659.44 1847
2659.93 1949
2660.41 1871
2660.90 1819
2661.38 1899
2661.87 1850
2662.36 1758
2662.84 1812
2663.33 1716
2663.82 1683
2664.30 1825
2664.79 1925
2665.28 1781
2665.76 1697
2666.25 1815
2666.74 1852
2667.22 1688
2667.71 1651
2668.20 1712
2668.68 1602
2669.17 1670
2669.66 1740
2670.14 1722
2670.63 1789
2671.12 1755
2671.61 1765
2672.09 1753
2672.58 1815
2673.07 1897
2673.55 2172
2674.04 2294
2674.53 2155
2675.02 2135
2675.50 2255
2675.99 2274
2676.48 2247
2676.97 2212
2677.46 2237
2677.94 2096
2678.43 2113
2678.92 1984
2679.41 1975
2679.89 1968
2680.38 1729
2680.87 1720
2681.36 1731
2681.85 1783
2682.33 1774
2682.82 1788
2683.31 1789
2683.80 1673
2684.29 1713
2684.78 1788
2685.26 1685
2685.75 1626
2686.24 1554
2686.73 1657
2687.22 1752
2687.71 1571
2688.20 1561
2688.68 1636
2689.17 1700
2689.66 1634
2690.15 1632
2690.64 1675
2691.13 1490
2691.62 1621
2692.11 1672
2692.60 1604
2693.09 1600
2693.57 1650
2694.06 1641
2694.55 1756
2695.04 1623
2695.53 1618
2696.02 1634
2696.51 1664
2697.00 1686
2697.49 1686
2697.98 1663
2698.47 1695
2698.96 1586
2699.45 1486
2699.94 1692
2700.43 1613
2700.92 1570
2701.41 1609
2701.90 1655
2702.39 1851
2702.88 1890
2703.37 1745
2703.86 1834
2704.35 1911
2704.84 1839
2705.33 1787
2705.82 1734
2706.31 1739
2706.80 1575
2707.29 1576
2707.78 1691
2708.27 1791
2708.76 1779
2709.25 1800
2709.74 1788
2710.23 1572
2710.72 1550
2711.21 1551
2711.71 1601
2712.20 1727
2712.69 1627
2713.18 1547
2713.67 1713
2714.16 1690
2714.65 1494
2715.14 1482
2715.63 1588
2716.12 1669
2716.62 1497
2717.11 1585
2717.60 1545
2718.09 1602
2718.58 1661
2719.07 1507
2719.56 1503
2720.06 1458
2720.55 1634
2721.04 1691
2721.53 1605
2722.02 1778
2722.51 1777
2723.01 1884
2723.50 1905
2723.99 1859
2724.48 1815
2724.97 1723
2725.47 1834
2725.96 1794
2726.45 1767
2726.94 1685
2727.44 1668
2727.93 1662
2728.42 1757
2728.91 1713
2729.40 1831
2729.90 1727
2730.39 1847
2730.88 1566
2731.37 1600
2731.87 1659
2732.36 1713
2732.85 1872
2733.35 1907
2733.84 1793
2734.33 1988
2734.82 1946
2735.32 1882
2735.81 1982
2736.30 1931
2736.80 1892
2737.29 1825
2737.78 1879
2738.28 1842
2738.77 1879
2739.26 1855
2739.76 1813
2740.25 1771
2740.74 1911
2741.24 1841
2741.73 1824
2742.22 1771
2742.72 1880
2743.21 1765
2743.70 1741
2744.20 1796
2744.69 1677
2745.19 1671
2745.68 1651
2746.17 1627
2746.67 1500
2747.16 1600
2747.66 1748
2748.15 1814
2748.64 1769
2749.14 1652
2749.63 1850
2750.13 1720
2750.62 1648
2751.12 1574
2751.61 1670
2752.10 1808
2752.60 1718
2753.09 1678
2753.59 1647
2754.08 1679
2754.58 1608
2755.07 1684
2755.57 1807
2756.06 1836
2756.56 1634
2757.05 1696
2757.55 1718
2758.04 1803
2758.54 1812
2759.03 1722
2759.53 1749
2760.02 1731
2760.52 1752
2761.01 1906
2761.51 1817
2762.00 1704
2762.50 1727
2762.99 1833
2763.49 1845
2763.99 1967
2764.48 1834
2764.98 1834
2765.47 1899
2765.97 1778
2766.46 1859
2766.96 1837
2767.46 1852
2767.95 1805
2768.45 1898
2768.94 1785
2769.44 1735
2769.94 1772
2770.43 1760
2770.93 1876
2771.42 1764
2771.92 1820
2772.42 1813
2772.91 1831
2773.41 1793
2773.91 1858
2774.40 2007
2774.90 1951
2775.40 2083
2775.89 2200
2776.39 2281
2776.89 2379
2777.38 2481
2777.88 2477
2778.38 2547
2778.87 2514
2779.37 2419
2779.87 2415
2780.36 2326
2780.86 2098
2781.36 2030
2781.85 2102
2782.35 1898
2782.85 1791
2783.35 1631
2783.84 1678
2784.34 1701
2784.84 1550
2785.34 1517
2785.83 1620
2786.33 1679
2786.83 1657
2787.33 1517
2787.82 1616
2788.32 1684
2788.82 1618
2789.32 1487
2789.81 1433
2790.31 1562
2790.81 1522
2791.31 1540
2791.81 1495
2792.30 1481
2792.80 1521
2793.30 1551
2793.80 1666
2794.30 1620
2794.80 1660
2795.29 1719
2795.79 1730
2796.29 1687
2796.79 1611
2797.29 1692
2797.79 1624
2798.29 1662
2798.78 1649
2799.28 1586
2799.78 1700
2800.28 1740
2800.78 1723
2801.28 1793
2801.78 1571
2802.28 1633
2802.77 1690
2803.27 1689
2803.77 1790
2804.27 1929
2804.77 1696
2805.27 1716
2805.77 1740
2806.27 1870
2806.77 1899
2807.27 1839
2807.77 1874
2808.27 1916
2808.77 2011
2809.27 2116
2809.77 2029
2810.27 1921
2810.77 1675
2811.27 1661
2811.76 1833
2812.26 1797
2812.76 1765
2813.26 1694
2813.76 1908
2814.26 1783
2814.76 1720
2815.26 1706
2815.76 1692
2816.27 1688
2816.77 1717
2817.27 1610
2817.77 1552
2818.27 1784
2818.77 1728
2819.27 1541
2819.77 1673
2820.27 1726
2820.77 1640
2821.27 1696
2821.77 1613
2822.27 1602
2822.77 1705
2823.27 1637
2823.77 1731
2824.27 1492
2824.78 1550
2825.28 1641
2825.78 1703
2826.28 1745
2826.78 1648
2827.28 1662
2827.78 1644
2828.28 1637
2828.79 1647
2829.29 1627
2829.79 1574
2830.29 1670
2830.79 1549
2831.29 1542
2831.79 1553
2832.30 1589
2832.80 1552
2833.30 1581
2833.80 1639
2834.30 1476
2834.80 1680
2835.31 1826
2835.81 1568
2836.31 1614
2836.81 1735
2837.31 1682
2837.82 1635
2838.32 1571
2838.82 1601
2839.32 1658
2839.83 1523
2840.33 1607
2840.83 1759
2841.33 1797
2841.84 1812
2842.34 1674
2842.84 1628
2843.34 1670
2843.85 1716
2844.35 1703
2844.85 1739
2845.35 1662
2845.86 1694
2846.36 1918
2846.86 1810
2847.37 1793
2847.87 1953
2848.37 1906
2848.87 1986
2849.38 1923
2849.88 1929
2850.38 1780
2850.89 1841
2851.39 1952
2851.89 1948
2852.40 1893
2852.90 1956
2853.40 1736
2853.91 1687
2854.41 1836
2854.92 1828
2855.42 2014
2855.92 1904
2856.43 1905
2856.93 1905
2857.43 2066
2857.94 1951
2858.44 1635
2858.95 1781
2859.45 1735
2859.95 1725
2860.46 1703
2860.96 1626
2861.47 1559
2861.97 1520
2862.48 1549
2862.98 1613
2863.48 1644
2863.99 1526
2864.49 1479
2865.00 1571
2865.50 1558
2866.01 1641
2866.51 1644
2867.02 1610
2867.52 1690
2868.03 1591
2868.53 1749
2869.04 1729
2869.54 1639
2870.05 1704
2870.55 1665
2871.06 1779
2871.56 1804
2872.07 1947
2872.57 1760
2873.08 1710
2873.58 1974
2874.09 1809
2874.59 1793
2875.10 1917
2875.60 2034
2876.11 2020
2876.61 1990
2877.12 2002
2877.63 2039
2878.13 1982
2878.64 1818
2879.14 1703
2879.65 1678
2880.15 1835
2880.66 1767
2881.17 1601
2881.67 1775
2882.18 1711
2882.68 1783
2883.19 1807
2883.70 1815
2884.20 1730
2884.71 1733
2885.22 1749
2885.72 1802
2886.23 1694
2886.74 1867
2887.24 1896
2887.75 1796
2888.25 1836
2888.76 1762
2889.27 1896
2889.77 1789
2890.28 1661
2890.79 1589
2891.30 1744
2891.80 1744
2892.31 1883
2892.82 1725
2893.32 1789
2893.83 1809
2894.34 1735
2894.84 1829
2895.35 2001
2895.86 1999
2896.37 1936
2896.87 2100
2897.38 2088
2897.89 2108
2898.40 2107
2898.90 2163
2899.41 2064
2899.92 2132
2900.43 1892
2900.93 1943
2901.44 1962
2901.95 2023
2902.46 2073
2902.96 2088
2903.47 2098
2903.98 2038
2904.49 2073
2905.00 2008
2905.50 2071
2906.01 2124
2906.52 2156
2907.03 2110
2907.54 2307
2908.05 2301
2908.55 2145
2909.06 1916
2909.57 1796
2910.08 1890
2910.59 2027
2911.10 1935
2911.61 1683
2912.11 1760
2912.62 1684
2913.13 1720
2913.64 1719
2914.15 1847
2914.66 1822
2915.17 1873
2915.68 1852
2916.19 1843
2916.69 1875
2917.20 1671
2917.71 1774
2918.22 1899
2918.73 1748
2919.24 1751
2919.75 1759
2920.26 1796
2920.77 1787
2921.28 1783
2921.79 1701
2922.30 1744
2922.81 1855
2923.32 2007
2923.83 1808
2924.34 1764
2924.85 1784
2925.36 1709
2925.87 1790
2926.38 1741
2926.89 1611
2927.40 1638
2927.91 1663
2928.42 1790
2928.93 1591
2929.44 1494
2929.95 1619
2930.46 1680
2930.97 1670
2931.48 1618
2931.99 1506
2932.50 1490
2933.01 1570
2933.52 1634
2934.03 1665
2934.54 1630
2935.05 1664
2935.56 1838
2936.07 1821
2936.58 1756
2937.09 1973
2937.60 1929
2938.12 1844
2938.63 1913
2939.14 1956
2939.65 1916
2940.16 2026
2940.67 2017
2941.18 1921
2941.69 1860
2942.20 1803
2942.72 1853
2943.23 1874
2943.74 1859
2944.25 1846
2944.76 1958
2945.27 1892
2945.79 1785
2946.30 1905
2946.81 1989
2947.32 1751
2947.83 1716
2948.34 1762
2948.86 1752
2949.37 1696
2949.88 1808
2950.39 1711
2950.90 1697
2951.42 1629
2951.93 1540
2952.44 1528
2952.95 1591
2953.46 1699
2953.98 1616
2954.49 1701
2955.00 1683
2955.51 1609
2956.03 1620
2956.54 1665
2957.05 1743
2957.56 1688
2958.08 1663
2958.59 1714
2959.10 1698
2959.62 1718
2960.13 1754
2960.64 1595
2961.15 1628
2961.67 1730
2962.18 1805
2962.69 1723
2963.21 1713
2963.72 1752
2964.23 1683
2964.75 1787
2965.26 1821
2965.77 1761
2966.29 1664
2966.80 1709
2967.31 1818
2967.83 1731
2968.34 1652
2968.85 1740
2969.37 1676
2969.88 1705
2970.40 1704
2970.91 1632
2971.42 1784
2971.94 1781
2972.45 1774
2972.96 1765
2973.48 1713
2973.99 1703
2974.51 1670
2975.02 1678
2975.54 1646
2976.05 1797
2976.56 1728
2977.08 1780
2977.59 1843
2978.11 1752
2978.62 1758
2979.14 1890
2979.65 1993
2980.16 1894
2980.68 1757
2981.19 1799
2981.71 1884
2982.22 1886
2982.74 1930
2983.25 2048
2983.77 1806
2984.28 1874
2984.80 1853
2985.31 1865
2985.83 2005
2986.34 2010
2986.86 1975
2987.37 2185
2987.89 2008
2988.40 2032
2988.92 2151
2989.44 2201
2989.95 2162
2990.47 2150
2990.98 2087
2991.50 2221
2992.01 2114
2992.53 1988
2993.04 2154
2993.56 2147
2994.08 2114
2994.59 2166
2995.11 2164
2995.62 2176
2996.14 2194
2996.66 2247
2997.17 2370
2997.69 2425
2998.20 2352
2998.72 2488
2999.24 2507
2999.75 2466
3000.27 2433
3000.79 2386
3001.30 2472
3001.82 2991
3002.33 3316
3002.85 3651
3003.37 3975
3003.88 4438
3004.40 4810
3004.92 5431
3005.43 5546
3005.95 5721
3006.47 6117
3006.99 6165
3007.50 6197
3008.02 5841
3008.54 5380
3009.05 4650
3009.57 4288
3010.09 3578
3010.60 3163
3011.12 2964
3011.64 2670
3012.16 2382
3012.67 2288
3013.19 2370
3013.71 2491
3014.23 2310
3014.74 2214
3015.26 2146
3015.78 2286
3016.30 2323
3016.82 2201
3017.33 2123
3017.85 2134
3018.37 2171
3018.89 2228
3019.40 2213
3019.92 2199
3020.44 2110
3020.96 2193
3021.48 2225
3022.00 2150
3022.51 1990
3023.03 2178
3023.55 2233
3024.07 2112
3024.59 2227
3025.11 2225
3025.62 2181
3026.14 2241
3026.66 2216
3027.18 2265
3027.70 2185
3028.22 2079
3028.74 2057
3029.25 2079
3029.77 2019
3030.29 1991
3030.81 2040
3031.33 1936
3031.85 1980
3032.37 2026
3032.89 1998
3033.41 1926
3033.93 1908
3034.45 1848
3034.96 1921
3035.48 1920
3036.00 1939
3036.52 1774
3037.04 1882
3037.56 1971
3038.08 1853
3038.60 1852
3039.12 1811
3039.64 1846
3040.16 1900
3040.68 1856
3041.20 1737
3041.72 1686
3042.24 1750
3042.76 1738
3043.28 1854
3043.80 1759
3044.32 1797
3044.84 1799
3045.36 1865
3045.88 1768
3046.40 1860
3046.92 1764
3047.44 1647
3047.96 1642
3048.48 1784
3049.00 1674
3049.52 1780
3050.04 1682
3050.56 1663
3051.09 1723
3051.61 1723
3052.13 1725
3052.65 1881
3053.17 1814
3053.69 1876
3054.21 1601
3054.73 1677
3055.25 1800
3055.77 1776
3056.29 1791
3056.82 1703
3057.34 1685
3057.86 1632
3058.38 1852
3058.90 1831
3059.42 1801
3059.94 1710
3060.47 1650
3060.99 1669
3061.51 1671
3062.03 1631
3062.55 1782
3063.07 1800
3063.60 1702
3064.12 1919
3064.64 1924
3065.16 1826
3065.68 1833
3066.21 1877
3066.73 1763
3067.25 1672
3067.77 1800
3068.29 1871
3068.82 1851
3069.34 1957
3069.86 1864
3070.38 1796
3070.90 1777
3071.43 1877
3071.95 1797
3072.47 1846
3072.99 1758
3073.52 1622
3074.04 1668
3074.56 1653
3075.09 1753
3075.61 1785
3076.13 1810
3076.65 1835
3077.18 1991
3077.70 2010
3078.22 2055
3078.75 2118
3079.27 2222
3079.79 2460
3080.32 2194
3080.84 2284
3081.36 2372
3081.89 2480
3082.41 2318
3082.93 2432
3083.46 2244
3083.98 2262
3084.50 2395
3085.03 2399
3085.55 2251
3086.07 2159
3086.60 2175
3087.12 2145
3087.64 2125
3088.17 2170
3088.69 2024
3089.22 2068
3089.74 2064
3090.26 2008
3090.79 1998
3091.31 2125
3091.84 1944
3092.36 1995
3092.89 1967
3093.41 2119
3093.93 2090
3094.46 2247
3094.98 2369
3095.51 2319
3096.03 2393
3096.56 2536
3097.08 2694
3097.61 2629
3098.13 2680
3098.66 2541
3099.18 2867
3099.70 3188
3100.23 3458
3100.75 3750
3101.28 4413
3101.80 5339
3102.33 6290
3102.85 6974
3103.38 7985
3103.91 8790
3104.43 8952
3104.96 8628
3105.48 8362
3106.01 7655
3106.53 6694
3107.06 5860
3107.58 4875
3108.11 4257
3108.63 3646
3109.16 3258
3109.69 2855
3110.21 2688
3110.74 2780
3111.26 2633
3111.79 2682
3112.31 2379
3112.84 2329
3113.37 2561
3113.89 2490
3114.42 2286
3114.94 2450
3115.47 2319
3116.00 2152
3116.52 2322
3117.05 2165
3117.58 2117
3118.10 2095
3118.63 1958
3119.16 1926
3119.68 2024
3120.21 1949
3120.73 1975
3121.26 2133
3121.79 2188
3122.31 2345
3122.84 2334
3123.37 2290
3123.90 2146
3124.42 2265
3124.95 2060
3125.48 2083
3126.00 1970
3126.53 2070
3127.06 1961
3127.58 1930
3128.11 1992
3128.64 1920
3129.17 1958
3129.69 2049
3130.22 2028
3130.75 1873
3131.28 1893
3131.80 1836
3132.33 1858
3132.86 2036
3133.39 1889
3133.91 1842
3134.44 1669
3134.97 1800
3135.50 1904
3136.03 1891
3136.55 1889
3137.08 1979
3137.61 1889
3138.14 1915
3138.67 1746
3139.19 1747
3139.72 1800
3140.25 1752
3140.78 1712
3141.31 1694
3141.84 1794
3142.36 1885
3142.89 1828
3143.42 1830
3143.95 1756
3144.48 1731
3145.01 1711
3145.54 1782
3146.06 1838
3146.59 1960
3147.12 2009
3147.65 2037
3148.18 2117
3148.71 2151
3149.24 2230
3149.77 2344
3150.30 2294
3150.83 2317
3151.35 2391
3151.88 2363
3152.41 2346
3152.94 2293
3153.47 2306
3154.00 2262
3154.53 2187
3155.06 2196
3155.59 2016
3156.12 1904
3156.65 1943
3157.18 1920
3157.71 2023
3158.24 2134
3158.77 2313
3159.30 2305
3159.83 2225
3160.36 2227
3160.89 2097
3161.42 2116
3161.95 1997
3162.48 1902
3163.01 1818
3163.54 1923
3164.07 1763
3164.60 1684
3165.13 1868
3165.66 1825
3166.19 1741
3166.72 1711
3167.25 1701
3167.78 1740
3168.31 1661
3168.84 1596
3169.37 1639
3169.90 1606
3170.44 1794
3170.97 1824
3171.50 1837
3172.03 1922
3172.56 1983
3173.09 2127
3173.62 2053
3174.15 1965
3174.68 2174
3175.21 2141
3175.75 2176
3176.28 2207
3176.81 2149
3177.34 2183
3177.87 2072
3178.40 2022
3178.93 1963
3179.47 1895
3180.00 1946
3180.53 1844
3181.06 1682
3181.59 1725
3182.12 1682
3182.66 1620
3183.19 1656
3183.72 1798
3184.25 1779
3184.78 1679
3185.32 1707
3185.85 1770
3186.38 1675
3186.91 1659
3187.44 1803
3187.98 1848
3188.51 1755
3189.04 1595
3189.57 1599
3190.11 1610
3190.64 1715
3191.17 1771
3191.70 1838
3192.24 1942
3192.77 1775
3193.30 1759
3193.84 1764
3194.37 1782
3194.90 1607
3195.43 1641
3195.97 1650
3196.50 1660
3197.03 1722
3197.57 1540
3198.10 1656
3198.63 1780
3199.17 1748
3199.70 1822
3200.23 1859
3200.77 1911
3201.30 1861
3201.83 1878
3202.37 1881
3202.90 1828
3203.43 1944
3203.97 1960
3204.50 1957
3205.03 1940
3205.57 1856
3206.10 1811
3206.63 1862
3207.17 1844
3207.70 2013
3208.24 2125
3208.77 2107
3209.30 2154
3209.84 2197
3210.37 2577
3210.91 2489
3211.44 2544
3211.98 2697
3212.51 2762
3213.04 2632
3213.58 2660
3214.11 2639
3214.65 2407
3215.18 2298
3215.72 2223
3216.25 2165
3216.79 2089
3217.32 1899
3217.86 1886
3218.39 1851
3218.93 1758
3219.46 1844
3220.00 1866
3220.53 1932
3221.07 1938
3221.60 1911
3222.14 1928
3222.67 2157
3223.21 2155
3223.74 2227
3224.28 2385
3224.81 2511
3225.35 2418
3225.88 2434
3226.42 2557
3226.95 2474
3227.49 2522
3228.02 2308
3228.56 2187
3229.10 2011
3229.63 2138
3230.17 2204
3230.70 2089
3231.24 2140
3231.78 2121
3232.31 2011
3232.85 1937
3233.38 2122
3233.92 2017
3234.46 1835
3234.99 1882
3235.53 1875
3236.06 1988
3236.60 2177
3237.14 2066
3237.67 2059
3238.21 2149
3238.75 2178
3239.28 2201
3239.82 2220
3240.36 2063
3240.89 1991
3241.43 2083
3241.97 2235
3242.50 2078
3243.04 2043
3243.58 2069
3244.11 2083
3244.65 2044
3245.19 2101
3245.72 2058
3246.26 1960
3246.80 2102
3247.34 2081
3247.87 2050
3248.41 2187
3248.95 2196
3249.49 2243
3250.02 2170
3250.56 2294
3251.10 2388
3251.64 2324
3252.17 2244
3252.71 2274
3253.25 2241
3253.79 2400
3254.32 2280
3254.86 2293
3255.40 2297
3255.94 2233
3256.48 2162
3257.01 2366
3257.55 2330
3258.09 2290
3258.63 2288
3259.17 2476
3259.70 2688
3260.24 2774
3260.78 2887
3261.32 3164
3261.86 3660
3262.40 3840
3262.93 4185
3263.47 4269
3264.01 4445
3264.55 4701
3265.09 5078
3265.63 5238
3266.17 5279
3266.71 5736
3267.24 5792
3267.78 5839
3268.32 5523
3268.86 5647
3269.40 5368
3269.94 4876
3270.48 4510
3271.02 3874
3271.56 3532
3272.10 3306
3272.64 2791
3273.18 2593
3273.71 2546
3274.25 2420
3274.79 2511
3275.33 2409
3275.87 2483
3276.41 2584
3276.95 2592
3277.49 2524
3278.03 2543
3278.57 2450
3279.11 2644
3279.65 2599
3280.19 2646
3280.73 2486
3281.27 2537
3281.81 2585
3282.35 2560
3282.89 2476
3283.43 2477
3283.97 2453
3284.51 2505
3285.05 2485
3285.59 2425
3286.13 2673
3286.67 2679
3287.21 2699
3287.75 2617
3288.30 2619
3288.84 2625
3289.38 2526
3289.92 2523
3290.46 2603
3291.00 2468
3291.54 2428
3292.08 2655
3292.62 2567
3293.16 2499
3293.70 2546
3294.24 2776
3294.79 3035
3295.33 3267
3295.87 3444
3296.41 3478
3296.95 3429
3297.49 3704
3298.03 3745
3298.57 3493
3299.12 3306
3299.66 3431
3300.20 3109
3300.74 2933
3301.28 2949
3301.82 2786
3302.37 2707
3302.91 2901
3303.45 2892
3303.99 2800
3304.53 2775
3305.08 2705
3305.62 2774
3306.16 2675
3306.70 2669
3307.24 2456
3307.79 2654
3308.33 2534
3308.87 2345
3309.41 2260
3309.96 2306
3310.50 2326
3311.04 2236
3311.58 2315
3312.13 2345
3312.67 2244
3313.21 2227
3313.75 2306
3314.30 2342
3314.84 2352
3315.38 2591
3315.92 2665
3316.47 2710
3317.01 2633
3317.55 2651
3318.10 2469
3318.64 2302
3319.18 2471
3319.73 2539
3320.27 2417
3320.81 2652
3321.36 2319
3321.90 2217
3322.44 2338
3322.99 2159
3323.53 2089
3324.07 2083
3324.62 2127
3325.16 2168
3325.70 2162
3326.25 2032
3326.79 1911
3327.34 2010
3327.88 1942
3328.42 2020
3328.97 1939
3329.51 1840
3330.06 1894
3330.60 1956
3331.14 1954
3331.69 1905
3332.23 2116
3332.78 2396
3333.32 2647
3333.86 2557
3334.41 2906
3334.95 3498
3335.50 3783
3336.04 3877
3336.59 3969
3337.13 4041
3337.68 4062
3338.22 3861
3338.77 3831
3339.31 3607
3339.86 3385
3340.40 3042
3340.94 2981
3341.49 2590
3342.03 2535
3342.58 2375
3343.13 2074
3343.67 1928
3344.22 2083
3344.76 1988
3345.31 2100
3345.85 2006
3346.40 2106
3346.94 1937
3347.49 2088
3348.03 2272
3348.58 2309
3349.12 2157
3349.67 2112
3350.22 2228
3350.76 2206
3351.31 2207
3351.85 2110
3352.40 2067
3352.94 1997
3353.49 1979
3354.04 2046
3354.58 2188
3355.13 2134
3355.67 2264
3356.22 2112
3356.77 1950
3357.31 1907
3357.86 1981
3358.41 1935
3358.95 1906
3359.50 1981
3360.05 1864
3360.59 1745
3361.14 1860
3361.68 1814
3362.23 1683
3362.78 1759
3363.33 1862
3363.87 1887
3364.42 1803
3364.97 1825
3365.51 1936
3366.06 1972
3366.61 2001
3367.15 1945
3367.70 1732
3368.25 1676
3368.79 1904
3369.34 1895
3369.89 1985
3370.44 1989
3370.98 1969
3371.53 1865
3372.08 1801
3372.63 1901
3373.17 1989
3373.72 1998
3374.27 1930
3374.82 1754
3375.36 1824
3375.91 1771
3376.46 1796
3377.01 1888
3377.56 1735
3378.10 1754
3378.65 1634
3379.20 1608
3379.75 1660
3380.30 1803
3380.84 1611
3381.39 1530
3381.94 1725
3382.49 1693
3383.04 1630
3383.59 1613
3384.13 1668
3384.68 1727
3385.23 1583
3385.78 1694
3386.33 1741
3386.88 1689
3387.43 1748
3387.97 1640
3388.52 1666
3389.07 1668
3389.62 1663
3390.17 1757
3390.72 1636
3391.27 1868
3391.82 1846
3392.37 1835
3392.92 1787
3393.46 1733
3394.01 1687
3394.56 1685
3395.11 1654
3395.66 1720
3396.21 1756
3396.76 1678
3397.31 1584
3397.86 1641
3398.41 1631
3398.96 1683
3399.51 1772
3400.06 1657
3400.61 1710
3401.16 1595
3401.71 1727
3402.26 1670
3402.81 1596
3403.36 1549
3403.91 1563
3404.46 1482
3405.01 1525
3405.56 1467
3406.11 1431
3406.66 1594
3407.21 1654
3407.76 1437
3408.31 1498
3408.86 1503
3409.41 1517
3409.96 1623
3410.51 1484
3411.06 1655
3411.61 1461
3412.16 1550
3412.71 1576
3413.27 1530
3413.82 1609
3414.37 1763
3414.92 1717
3415.47 1634
3416.02 1701
3416.57 1626
3417.12 1681
3417.67 1654
3418.22 1610
3418.78 1630
3419.33 1612
3419.88 1594
3420.43 1738
3420.98 1705
3421.53 1740
3422.08 1705
3422.64 1891
3423.19 2011
3423.74 1971
3424.29 1981
3424.84 2217
3425.39 2400
3425.95 2211
3426.50 2167
3427.05 2163
3427.60 2102
3428.15 1989
3428.71 1951
3429.26 1892
3429.81 2012
3430.36 1867
3430.91 1714
3431.47 1820
3432.02 1817
3432.57 1837
3433.12 1742
3433.68 1669
3434.23 1785
3434.78 1711
3435.33 1751
3435.89 1716
3436.44 1686
3436.99 1898
3437.54 1862
3438.10 1798
3438.65 1789
3439.20 1729
3439.76 1792
3440.31 1866
3440.86 1817
3441.42 1797
3441.97 1854
3442.52 1896
3443.07 1863
3443.63 1773
3444.18 1805
3444.73 1777
3445.29 1678
3445.84 1679
3446.39 1804
3446.95 1762
3447.50 1786
3448.06 1696
3448.61 1581
3449.16 1469
3449.72 1563
3450.27 1694
3450.82 1665
3451.38 1741
3451.93 1622
3452.49 1643
3453.04 1726
3453.59 1625
3454.15 1631
3454.70 1649
3455.26 1695
3455.81 1704
3456.36 1541
3456.92 1537
3457.47 1700
3458.03 1799
3458.58 1611
3459.14 1648
3459.69 1728
3460.25 1662
3460.80 1753
3461.36 1679
3461.91 1746
3462.46 1709
3463.02 1759
3463.57 1684
3464.13 1826
3464.68 1879
3465.24 1879
3465.79 1672
3466.35 1751
3466.90 1814
3467.46 1786
3468.02 1855
3468.57 1904
3469.13 1939
3469.68 1910
3470.24 1934
3470.79 1870
3471.35 1884
3471.90 2111
3472.46 2024
3473.01 2002
3473.57 2090
3474.13 2017
3474.68 2055
3475.24 1984
3475.79 1927
3476.35 2101
3476.90 2125
3477.46 2147
3478.02 2057
3478.57 1972
3479.13 2104
3479.68 2139
3480.24 2124
3480.80 2063
3481.35 2083
3481.91 2018
3482.47 2014
3483.02 2312
3483.58 2174
3484.14 2111
3484.69 2124
3485.25 2182
3485.81 2214
3486.36 2298
3486.92 2436
3487.48 2333
3488.03 2450
3488.59 2873
3489.15 3328
3489.70 3921
3490.26 4373
3490.82 5243
3491.37 6059
3491.93 6464
3492.49 6719
3493.05 7153
3493.60 7288
3494.16 7255
3494.72 7139
3495.27 6432
3495.83 5736
3496.39 4805
3496.95 4245
3497.50 4000
3498.06 3773
3498.62 3548
3499.18 3043
3499.74 3140
3500.29 3085
3500.85 3184
3501.41 3258
3501.97 3308
3502.52 3415
3503.08 3747
3503.64 3999
3504.20 3898
3504.76 4074
3505.32 4117
3505.87 4032
3506.43 4087
3506.99 4166
3507.55 3887
3508.11 3770
3508.67 3709
3509.22 3283
3509.78 3250
3510.34 3062
3510.90 2732
3511.46 2564
3512.02 2479
3512.58 2289
3513.13 2230
3513.69 2129
3514.25 2214
3514.81 2044
3515.37 2135
3515.93 1993
3516.49 1951
3517.05 1840
3517.61 1851
3518.17 1917
3518.73 1825
3519.28 1815
3519.84 1760
3520.40 1703
3520.96 1810
3521.52 1875
3522.08 1894
3522.64 2025
3523.20 1987
3523.76 1905
3524.32 2002
3524.88 1953
3525.44 1852
3526.00 1917
3526.56 1929
3527.12 1736
3527.68 1816
3528.24 1764
3528.80 1770
3529.36 1660
3529.92 1635
3530.48 1558
3531.04 1759
3531.60 1817
3532.16 1784
3532.72 1757
3533.28 1766
3533.84 1760
3534.40 1786
3534.96 1890
3535.52 1900
3536.08 1796
3536.65 2000
3537.21 2023
3537.77 1915
3538.33 2025
3538.89 1915
3539.45 2046
3540.01 2141
3540.57 1848
3541.13 1928
3541.69 1964
3542.25 1809
3542.82 1913
3543.38 1879
3543.94 1772
3544.50 1774
3545.06 1834
3545.62 1813
3546.18 1888
3546.75 1863
3547.31 1901
3547.87 1830
3548.43 1689
3548.99 1749
3549.55 1723
3550.12 1751
3550.68 1655
3551.24 1610
3551.80 1641
3552.36 1749
3552.92 1690
3553.49 1654
3554.05 1654
3554.61 1519
3555.17 1627
3555.74 1592
3556.30 1653
3556.86 1485
3557.42 1634
3557.98 1537
3558.55 1541
3559.11 1675
3559.67 1778
3560.23 1685
3560.80 1717
3561.36 1864
3561.92 1793
3562.49 1749
3563.05 1737
3563.61 1772
3564.17 1780
3564.74 1635
3565.30 1654
3565.86 1787
3566.43 1718
3566.99 1806
3567.55 1710
3568.11 1607
3568.68 1608
3569.24 1735
3569.80 1660
3570.37 1601
3570.93 1590
3571.49 1482
3572.06 1627
3572.62 1693
3573.19 1691
3573.75 1782
3574.31 1774
3574.88 1738
3575.44 1889
3576.00 1844
3576.57 1984
3577.13 2111
3577.70 1981
3578.26 2036
3578.82 1916
3579.39 1960
3579.95 1971
3580.52 1994
3581.08 1858
3581.64 1848
3582.21 1924
3582.77 1824
3583.34 1869
3583.90 1795
3584.47 1719
3585.03 1741
3585.60 1771
3586.16 1824
3586.72 1774
3587.29 1673
3587.85 1652
3588.42 1642
3588.98 1620
3589.55 1658
3590.11 1617
3590.68 1611
3591.24 1702
3591.81 1687
3592.37 1717
3592.94 1630
3593.50 1726
3594.07 1711
3594.63 1655
3595.20 1639
3595.77 1604
3596.33 1668
3596.90 1621
3597.46 1546
3598.03 1712
3598.59 1622
3599.16 1544
3599.72 1612
3600.29 1587
3600.86 1686
3601.42 1584
3601.99 1600
3602.55 1652
3603.12 1613
3603.69 1684
3604.25 1716
3604.82 1622
3605.38 1540
3605.95 1506
3606.52 1522
3607.08 1616
3607.65 1522
3608.21 1416
3608.78 1482
3609.35 1406
3609.91 1460
3610.48 1507
3611.05 1315
3611.61 1400
3612.18 1441
3612.75 1363
3613.31 1389
3613.88 1533
3614.45 1506
3615.01 1549
3615.58 1582
3616.15 1667
3616.72 1606
3617.28 1693
3617.85 1831
3618.42 1761
3618.98 1882
3619.55 1837
3620.12 1982
3620.69 1996
3621.25 1804
3621.82 1836
3622.39 1859
3622.96 1769
3623.52 1588
3624.09 1498
3624.66 1583
3625.23 1511
3625.79 1517
3626.36 1540
3626.93 1541
3627.50 1535
3628.06 1536
3628.63 1494
3629.20 1494
3629.77 1534
3630.34 1604
3630.91 1545
3631.47 1558
3632.04 1638
3632.61 1631
3633.18 1723
3633.75 1622
3634.31 1668
3634.88 1588
3635.45 1559
3636.02 1624
3636.59 1638
3637.16 1583
3637.73 1664
3638.29 1665
3638.86 1581
3639.43 1690
3640.00 1648
3640.57 1630
3641.14 1722
3641.71 1776
3642.28 1703
3642.85 1868
3643.42 1718
3643.98 1803
3644.55 1913
3645.12 1669
3645.69 1773
3646.26 1610
3646.83 1505
3647.40 1595
3647.97 1534
3648.54 1550
3649.11 1674
3649.68 1728
3650.25 1652
3650.82 1735
3651.39 1804
3651.96 1845
3652.53 1825
3653.10 1880
3653.67 1857
3654.24 1747
3654.81 1780
3655.38 1640
3655.95 1616
3656.52 1694
3657.09 1598
3657.66 1626
3658.23 1757
3658.80 1745
3659.37 1655
3659.94 1509
3660.51 1487
3661.08 1638
3661.65 1691
3662.22 1667
3662.79 1641
3663.36 1580
3663.93 1567
3664.50 1625
3665.07 1520
3665.64 1537
3666.22 1719
3666.79 1798
3667.36 1679
3667.93 1625
3668.50 1779
3669.07 1669
3669.64 1579
3670.21 1635
3670.78 1619
3671.36 1580
3671.93 1517
3672.50 1614
3673.07 1695
3673.64 1678
3674.21 1706
3674.78 1719
3675.36 1727
3675.93 1667
3676.50 1628
3677.07 1744
3677.64 1717
3678.21 1645
3678.79 1723
3679.36 1622
3679.93 1586
3680.50 1627
3681.07 1641
3681.65 1538
3682.22 1465
3682.79 1531
3683.36 1469
3683.94 1483
3684.51 1526
3685.08 1412
3685.65 1396
3686.23 1544
3686.80 1599
3687.37 1510
3687.94 1475
3688.52 1464
3689.09 1414
3689.66 1410
3690.23 1515
3690.81 1452
3691.38 1522
3691.95 1487
3692.52 1532
3693.10 1500
3693.67 1482
3694.24 1440
3694.82 1534
3695.39 1536
3695.96 1458
3696.54 1430
3697.11 1377
3697.68 1395
3698.26 1398
3698.83 1428
3699.40 1436
3699.98 1408
3700.55 1358
3701.12 1293
3701.70 1360
3702.27 1398
3702.85 1510
3703.42 1563
3703.99 1497
3704.57 1409
3705.14 1479
3705.71 1627
3706.29 1459
3706.86 1564
3707.44 1615
3708.01 1585
3708.59 1479
3709.16 1464
3709.73 1517
3710.31 1672
3710.88 1679
3711.46 1619
3712.03 1694
3712.61 1699
3713.18 1653
3713.75 1678
3714.33 1711
3714.90 1490
3715.48 1505
3716.05 1672
3716.63 1654
3717.20 1522
3717.78 1403
3718.35 1485
3718.93 1467
3719.50 1520
3720.08 1509
3720.65 1476
3721.23 1564
3721.80 1438
3722.38 1468
3722.95 1343
3723.53 1371
3724.11 1460
3724.68 1419
3725.26 1474
3725.83 1424
3726.41 1390
3726.98 1481
3727.56 1530
3728.13 1541
3728.71 1351
3729.29 1436
3729.86 1487
3730.44 1491
3731.01 1466
3731.59 1511
3732.17 1521
3732.74 1605
3733.32 1643
3733.89 1602
3734.47 1720
3735.05 1613
3735.62 1583
3736.20 1682
3736.77 1542
3737.35 1606
3737.93 1535
3738.50 1492
3739.08 1374
3739.66 1343
3740.23 1482
3740.81 1386
3741.39 1470
3741.96 1491
3742.54 1529
3743.12 1533
3743.69 1270
3744.27 1239
3744.85 1336
3745.43 1399
3746.00 1273
3746.58 1335
3747.16 1317
3747.73 1337
3748.31 1448
3748.89 1490
3749.47 1382
3750.04 1472
3750.62 1522
3751.20 1384
3751.78 1342
3752.35 1404
3752.93 1419
3753.51 1476
3754.09 1362
3754.66 1319
3755.24 1283
3755.82 1264
3756.40 1359
3756.98 1337
3757.55 1478
3758.13 1377
3758.71 1479
3759.29 1453
3759.87 1438
3760.44 1505
3761.02 1579
3761.60 1484
3762.18 1504
3762.76 1649
3763.34 1633
3763.91 1534
3764.49 1589
3765.07 1558
3765.65 1532
3766.23 1355
3766.81 1299
3767.39 1357
3767.96 1538
3768.54 1466
3769.12 1397
3769.70 1444
3770.28 1484
3770.86 1676
3771.44 1676
3772.02 1620
3772.60 1566
3773.18 1496
3773.76 1549
3774.33 1560
3774.91 1528
3775.49 1468
3776.07 1457
3776.65 1442
3777.23 1412
3777.81 1448
3778.39 1357
3778.97 1353
3779.55 1312
3780.13 1350
3780.71 1309
3781.29 1264
3781.87 1402
3782.45 1311
3783.03 1283
3783.61 1373
3784.19 1383
3784.77 1439
3785.35 1415
3785.93 1466
3786.51 1451
3787.09 1457
3787.67 1486
3788.25 1426
3788.83 1420
3789.41 1339
3789.99 1431
3790.57 1550
3791.15 1435
3791.73 1463
3792.31 1441
3792.89 1510
3793.48 1499
3794.06 1573
3794.64 1690
3795.22 1609
3795.80 1612
3796.38 1655
3796.96 1717
3797.54 1662
3798.12 1766
3798.70 1807
3799.28 1788
3799.87 1848
3800.45 1757
3801.03 1758
3801.61 1680
3802.19 1755
3802.77 1783
3803.35 1869
3803.94 1806
3804.52 1737
3805.10 1822
3805.68 1792
3806.26 1918
3806.84 1927
3807.43 1863
3808.01 1966
3808.59 2004
3809.17 1987
3809.75 2227
3810.34 2185
3810.92 2005
3811.50 2050
3812.08 2106
3812.66 2191
3813.25 2057
3813.83 2076
3814.41 2150
3814.99 2080
3815.58 1947
3816.16 2029
3816.74 1995
3817.32 1957
3817.91 1840
3818.49 1812
3819.07 1685
3819.65 1651
3820.24 1777
3820.82 1528
3821.40 1528
3821.99 1601
3822.57 1603
3823.15 1678
3823.73 1563
3824.32 1495
3824.90 1538
3825.48 1496
3826.07 1484
3826.65 1447
3827.23 1434
3827.82 1410
3828.40 1508
3828.98 1571
3829.57 1465
3830.15 1547
3830.73 1650
3831.32 1499
3831.90 1501
3832.49 1495
3833.07 1590
3833.65 1468
3834.24 1501
3834.82 1522
3835.41 1518
3835.99 1557
3836.57 1435
3837.16 1505
3837.74 1569
3838.33 1527
3838.91 1410
3839.49 1363
3840.08 1471
3840.66 1399
3841.25 1381
3841.83 1374
3842.42 1403
3843.00 1471
3843.58 1385
3844.17 1312
3844.75 1393
3845.34 1341
3845.92 1352
3846.51 1350
3847.09 1424
3847.68 1521
3848.26 1396
3848.85 1326
3849.43 1462
3850.02 1372
3850.60 1357
3851.19 1392
3851.77 1387
3852.36 1454
3852.94 1386
3853.53 1441
3854.11 1471
3854.70 1384
3855.29 1377
3855.87 1372
3856.46 1317
3857.04 1488
3857.63 1384
3858.21 1356
3858.80 1454
3859.39 1408
3859.97 1578
3860.56 1525
3861.14 1615
3861.73 1660
3862.31 1531
3862.90 1469
3863.49 1468
3864.07 1492
3864.66 1500
3865.25 1476
3865.83 1498
3866.42 1660
3867.00 1652
3867.59 1629
3868.18 1599
3868.76 1641
3869.35 1465
3869.94 1471
3870.52 1440
3871.11 1421
3871.70 1444
3872.28 1459
3872.87 1386
3873.46 1462
3874.04 1446
3874.63 1469
3875.22 1509
3875.80 1395
3876.39 1473
3876.98 1453
3877.57 1513
3878.15 1429
3878.74 1432
3879.33 1449
3879.92 1483
3880.50 1436
3881.09 1403
3881.68 1477
3882.26 1373
3882.85 1280
3883.44 1305
3884.03 1424
3884.62 1443
3885.20 1421
3885.79 1382
3886.38 1455
3886.97 1478
3887.55 1560
3888.14 1604
3888.73 1731
3889.32 1887
3889.91 1827
3890.49 1708
3891.08 1790
3891.67 1915
3892.26 1869
3892.85 1874
3893.44 1865
3894.02 1743
3894.61 1784
3895.20 1851
3895.79 1698
3896.38 1568
3896.97 1465
3897.56 1568
3898.14 1539
3898.73 1512
3899.32 1556
3899.91 1597
3900.50 1472
3901.09 1544
3901.68 1571
3902.27 1530
3902.86 1500
3903.44 1589
3904.03 1540
3904.62 1459
3905.21 1499
3905.80 1458
3906.39 1446
3906.98 1521
3907.57 1560
3908.16 1556
3908.75 1626
3909.34 1505
3909.93 1512
3910.52 1370
3911.11 1519
3911.70 1379
3912.29 1376
3912.88 1433
3913.47 1362
3914.06 1441
3914.65 1356
3915.24 1414
3915.83 1362
3916.42 1294
3917.01 1312
3917.60 1321
3918.19 1404
3918.78 1336
3919.37 1321
3919.96 1420
3920.55 1452
3921.14 1339
3921.73 1263
3922.32 1395
3922.91 1471
3923.50 1483
3924.09 1436
3924.68 1396
3925.27 1417
3925.86 1419
3926.45 1264
3927.05 1411
3927.64 1385
3928.23 1479
3928.82 1374
3929.41 1308
3930.00 1413
3930.59 1402
3931.18 1293
3931.77 1251
3932.37 1169
3932.96 1250
3933.55 1188
3934.14 1281
3934.73 1324
3935.32 1272
3935.91 1263
3936.51 1397
3937.10 1375
3937.69 1350
3938.28 1388
3938.87 1407
3939.46 1504
3940.06 1511
3940.65 1624
3941.24 1559
3941.83 1438
3942.42 1574
3943.02 1706
3943.61 1736
3944.20 1674
3944.79 1599
3945.39 1540
3945.98 1560
3946.57 1562
3947.16 1450
3947.76 1379
3948.35 1433
3948.94 1502
3949.53 1507
3950.13 1468
3950.72 1308
3951.31 1418
3951.90 1295
3952.50 1236
3953.09 1318
3953.68 1425
3954.28 1421
3954.87 1426
3955.46 1346
3956.05 1369
3956.65 1518
3957.24 1492
3957.83 1556
3958.43 1498
3959.02 1532
3959.61 1604
3960.21 1487
3960.80 1607
3961.39 1540
3961.99 1341
3962.58 1368
3963.17 1457
3963.77 1566
3964.36 1500
3964.96 1457
3965.55 1527
3966.14 1446
3966.74 1523
3967.33 1548
3967.93 1536
3968.52 1522
3969.11 1498
3969.71 1591
3970.30 1487
3970.90 1405
3971.49 1394
3972.08 1313
3972.68 1348
3973.27 1262
3973.87 1456
3974.46 1433
3975.06 1366
3975.65 1442
3976.25 1665
3976.84 1659
3977.43 1654
3978.03 1509
3978.62 1539
3979.22 1513
3979.81 1560
3980.41 1582
3981.00 1441
3981.60 1388
3982.19 1369
3982.79 1456
3983.38 1419
3983.98 1355
3984.57 1458
3985.17 1441
3985.76 1533
3986.36 1573
3986.96 1533
3987.55 1610
3988.15 1575
3988.74 1473
3989.34 1423
3989.93 1443
3990.53 1472
3991.12 1497
3991.72 1555
3992.32 1617
3992.91 1570
3993.51 1606
3994.10 1733
3994.70 1711
3995.30 1615
3995.89 1841
3996.49 1840
3997.08 1820
3997.68 1865
3998.28 1743
3998.87 1759
3999.47 1801
4000.07 1665
4000.66 1614
4001.26 1727
4001.85 1598
4002.45 1612
4003.05 1494
4003.64 1484
4004.24 1534
4004.84 1532
4005.43 1631
4006.03 1544
4006.63 1451
4007.23 1489
4007.82 1423
4008.42 1434
4009.02 1424
4009.61 1525
4010.21 1547
4010.81 1517
4011.41 1442
4012.00 1621
4012.60 1493
4013.20 1497
4013.79 1565
4014.39 1457
4014.99 1513
4015.59 1503
4016.18 1376
4016.78 1414
4017.38 1566
4017.98 1541
4018.58 1555
4019.17 1507
4019.77 1469
4020.37 1420
4020.97 1398
4021.56 1365
4022.16 1493
4022.76 1568
4023.36 1545
4023.96 1595
4024.56 1511
4025.15 1530
4025.75 1633
4026.35 1711
4026.95 1748
4027.55 1873
4028.15 2080
4028.74 1989
4029.34 1966
4029.94 1998
4030.54 2014
4031.14 1982
4031.74 1798
4032.34 1885
4032.93 1811
4033.53 1787
4034.13 1747
4034.73 1800
4035.33 1725
4035.93 1718
4036.53 1645
4037.13 1554
4037.73 1459
4038.33 1400
4038.93 1401
4039.52 1487
4040.12 1424
4040.72 1303
4041.32 1328
4041.92 1248
4042.52 1331
4043.12 1284
4043.72 1301
4044.32 1323
4044.92 1368
4045.52 1326
4046.12 1278
4046.72 1249
4047.32 1305
4047.92 1405
4048.52 1424
4049.12 1424
4049.72 1474
4050.32 1503
4050.92 1570
4051.52 1424
4052.12 1489
4052.72 1518
4053.32 1502
4053.92 1525
4054.52 1628
4055.12 1492
4055.72 1483
4056.32 1380
4056.92 1450
4057.52 1382
4058.13 1344
4058.73 1369
4059.33 1336
4059.93 1384
4060.53 1358
4061.13 1335
4061.73 1396
4062.33 1340
4062.93 1465
4063.53 1415
4064.14 1431
4064.74 1427
4065.34 1357
4065.94 1380
4066.54 1455
4067.14 1359
4067.74 1313
4068.34 1327
4068.95 1301
4069.55 1317
4070.15 1357
4070.75 1406
4071.35 1332
4071.95 1315
4072.56 1247
4073.16 1235
4073.76 1398
4074.36 1476
4074.96 1391
4075.57 1313
4076.17 1276
4076.77 1206
4077.37 1349
4077.97 1125
4078.58 1274
4079.18 1271
4079.78 1323
4080.38 1278
4080.99 1224
4081.59 1201
4082.19 1208
4082.79 1230
4083.40 1260
4084.00 1255
4084.60 1233
4085.20 1289
4085.81 1240
4086.41 1258
4087.01 1242
4087.61 1180
4088.22 1190
4088.82 1190
4089.42 1220
4090.03 1311
4090.63 1329
4091.23 1298
4091.84 1376
4092.44 1286
4093.04 1268
4093.65 1272
4094.25 1309
4094.85 1255
4095.46 1245
4096.06 1232
4096.66 1332
4097.27 1295
4097.87 1483
4098.47 1361
4099.08 1311
4099.68 1306
4100.29 1254
4100.89 1244
4101.49 1338
4102.10 1346
4102.70 1316
4103.30 1344
4103.91 1280
4104.51 1464
4105.12 1427
4105.72 1342
4106.33 1362
4106.93 1430
4107.53 1426
4108.14 1474
4108.74 1479
4109.35 1432
4109.95 1275
4110.56 1332
4111.16 1393
4111.77 1236
4112.37 1236
4112.98 1258
4113.58 1327
4114.19 1428
4114.79 1495
4115.40 1322
4116.00 1282
4116.61 1180
4117.21 1178
4117.82 1311
4118.42 1249
4119.03 1324
4119.63 1362
4120.24 1355
4120.84 1254
4121.45 1225
4122.05 1182
4122.66 1283
4123.26 1249
4123.87 1259
4124.47 1196
4125.08 1314
4125.69 1273
4126.29 1287
4126.90 1236
4127.50 1239
4128.11 1297
4128.71 1316
4129.32 1382
4129.93 1290
4130.53 1182
4131.14 1250
4131.74 1282
4132.35 1323
4132.96 1340
4133.56 1358
4134.17 1365
4134.78 1357
4135.38 1275
4135.99 1440
4136.60 1454
4137.20 1531
4137.81 1605
4138.42 1604
4139.02 1576
4139.63 1487
4140.24 1610
4140.84 1532
4141.45 1616
4142.06 1636
4142.66 1649
4143.27 1638
4143.88 1661
4144.48 1691
4145.09 1647
4145.70 1546
4146.31 1519
4146.91 1533
4147.52 1533
4148.13 1431
4148.73 1375
4149.34 1469
4149.95 1415
4150.56 1389
4151.16 1379
4151.77 1293
4152.38 1380
4152.99 1343
4153.60 1385
4154.20 1378
4154.81 1254
4155.42 1355
4156.03 1479
4156.63 1579
4157.24 1428
4157.85 1395
4158.46 1357
4159.07 1409
4159.68 1485
4160.28 1594
4160.89 1631
4161.50 1562
4162.11 1421
4162.72 1539
4163.33 1425
4163.93 1612
4164.54 1523
4165.15 1422
4165.76 1371
4166.37 1460
4166.98 1559
4167.59 1625
4168.19 1565
4168.80 1501
4169.41 1437
4170.02 1408
4170.63 1457
4171.24 1423
4171.85 1318
4172.46 1397
4173.07 1369
4173.68 1454
4174.29 1459
4174.89 1383
4175.50 1366
4176.11 1420
4176.72 1229
4177.33 1357
4177.94 1541
4178.55 1466
4179.16 1413
4179.77 1279
4180.38 1262
4180.99 1349
4181.60 1389
4182.21 1394
4182.82 1437
4183.43 1436
4184.04 1273
4184.65 1287
4185.26 1451
4185.87 1390
4186.48 1328
4187.09 1410
4187.70 1398
4188.31 1280
4188.92 1395
4189.53 1387
4190.14 1367
4190.75 1319
4191.36 1420
4191.97 1418
4192.58 1469
4193.19 1457
4193.80 1452
4194.42 1481
4195.03 1494
4195.64 1627
4196.25 1554
4196.86 1445
4197.47 1461
4198.08 1428
4198.69 1442
4199.30 1514
4199.91 1445
4200.53 1529
4201.14 1331
4201.75 1339
4202.36 1361
4202.97 1204
4203.58 1345
4204.19 1336
4204.80 1264
4205.42 1329
4206.03 1372
4206.64 1383
4207.25 1390
4207.86 1457
4208.47 1485
4209.09 1323
4209.70 1356
4210.31 1368
4210.92 1323
4211.53 1437
4212.15 1329
4212.76 1311
4213.37 1304
4213.98 1278
4214.59 1338
4215.21 1380
4215.82 1419
4216.43 1446
4217.04 1499
4217.66 1639
4218.27 1678
4218.88 1667
4219.49 1672
4220.11 1668
4220.72 1580
4221.33 1543
4221.94 1616
4222.56 1694
4223.17 1621
4223.78 1523
4224.40 1530
4225.01 1404
4225.62 1565
4226.23 1707
4226.85 1590
4227.46 1469
4228.07 1563
4228.69 1477
4229.30 1513
4229.91 1749
4230.53 1764
4231.14 1822
4231.75 1936
4232.37 1948
4232.98 2214
4233.59 2292
4234.21 2325
4234.82 2653
4235.44 2529
4236.05 2663
4236.66 2479
4237.28 2530
4237.89 2528
4238.50 2146
4239.12 1969
4239.73 1936
4240.35 1808
4240.96 1731
4241.58 1625
4242.19 1420
4242.80 1521
4243.42 1554
4244.03 1393
4244.65 1490
4245.26 1597
4245.88 1513
4246.49 1514
4247.10 1540
4247.72 1647
4248.33 1574
4248.95 1577
4249.56 1721
4250.18 1646
4250.79 1484
4251.41 1484
4252.02 1584
4252.64 1497
4253.25 1596
4253.87 1439
4254.48 1480
4255.10 1438
4255.71 1367
4256.33 1445
4256.94 1344
4257.56 1396
4258.17 1424
4258.79 1429
4259.41 1383
4260.02 1400
4260.64 1496
4261.25 1589
4261.87 1485
4262.48 1362
4263.10 1422
4263.71 1447
4264.33 1379
4264.95 1501
4265.56 1491
4266.18 1537
4266.79 1574
4267.41 1598
4268.03 1550
4268.64 1630
4269.26 1612
4269.87 1614
4270.49 1522
4271.11 1514
4271.72 1501
4272.34 1623
4272.96 1518
4273.57 1490
4274.19 1450
4274.81 1438
4275.42 1617
4276.04 1644
4276.66 1777
4277.27 1836
4277.89 1827
4278.51 1746
4279.12 1645
4279.74 1621
4280.36 1803
4280.97 1595
4281.59 1474
4282.21 1433
4282.83 1407
4283.44 1294
4284.06 1359
4284.68 1364
4285.29 1341
4285.91 1334
4286.53 1345
4287.15 1272
4287.76 1216
4288.38 1193
4289.00 1386
4289.62 1447
4290.23 1526
4290.85 1390
4291.47 1395
4292.09 1343
4292.71 1300
4293.32 1290
4293.94 1242
4294.56 1224
4295.18 1271
4295.80 1292
4296.41 1276
4297.03 1344
4297.65 1403
4298.27 1330
4298.89 1271
4299.50 1375
4300.12 1366
4300.74 1283
4301.36 1300
4301.98 1344
4302.60 1401
4303.22 1422
4303.83 1336
4304.45 1313
4305.07 1243
4305.69 1326
4306.31 1325
4306.93 1308
4307.55 1310
4308.17 1455
4308.79 1452
4309.40 1409
4310.02 1337
4310.64 1299
4311.26 1220
4311.88 1352
4312.50 1234
4313.12 1174
4313.74 1345
4314.36 1280
4314.98 1209
4315.60 1228
4316.22 1220
4316.84 1251
4317.46 1173
4318.08 1238
4318.70 1235
4319.32 1186
4319.94 1295
4320.56 1195
4321.18 1180
4321.80 1185
4322.42 1217
4323.04 1284
4323.66 1253
4324.28 1173
4324.90 1239
4325.52 1308
4326.14 1421
4326.76 1476
4327.38 1387
4328.00 1336
4328.62 1380
4329.24 1347
4329.86 1204
4330.48 1184
4331.10 1278
4331.72 1289
4332.34 1314
4332.96 1440
4333.58 1419
4334.20 1345
4334.82 1359
4335.45 1358
4336.07 1436
4336.69 1577
4337.31 1586
4337.93 1715
4338.55 1692
4339.17 1590
4339.79 1666
4340.41 1674
4341.04 1736
4341.66 1805
4342.28 1776
4342.90 1669
4343.52 1870
4344.14 1927
4344.76 2132
4345.39 2215
4346.01 2582
4346.63 2604
4347.25 2565
4347.87 2709
4348.50 2954
4349.12 2703
4349.74 2505
4350.36 2259
4350.98 2114
4351.61 1962
4352.23 1735
4352.85 1631
4353.47 1530
4354.09 1517
4354.72 1504
4355.34 1471
4355.96 1433
4356.58 1484
4357.21 1585
4357.83 1498
4358.45 1370
4359.07 1390
4359.70 1456
4360.32 1387
4360.94 1466
4361.56 1566
4362.19 1549
4362.81 1542
4363.43 1465
4364.06 1444
4364.68 1594
4365.30 1499
4365.93 1435
4366.55 1328
4367.17 1360
4367.80 1439
4368.42 1311
4369.04 1279
4369.67 1335
4370.29 1244
4370.91 1200
4371.54 1298
4372.16 1292
4372.78 1151
4373.41 1199
4374.03 1201
4374.65 1166
4375.28 1169
4375.90 1211
4376.53 1301
4377.15 1253
4377.77 1209
4378.40 1196
4379.02 1411
4379.65 1413
4380.27 1320
4380.89 1411
4381.52 1316
4382.14 1358
4382.77 1491
4383.39 1404
4384.02 1317
4384.64 1383
4385.26 1276
4385.89 1326
4386.51 1289
4387.14 1271
4387.76 1335
4388.39 1196
4389.01 1158
4389.64 1171
4390.26 1193
4390.89 1201
4391.51 1183
4392.14 1186
4392.76 1214
4393.39 1178
4394.01 1189
4394.64 1234
4395.26 1163
4395.89 1176
4396.51 1128
4397.14 1165
4397.76 1111
4398.39 1059
4399.01 1081
4399.64 1222
4400.27 1255
4400.89 1203
4401.52 1184
4402.14 1190
4402.77 1146
4403.39 1211
4404.02 1253
4404.65 1247
4405.27 1198
4405.90 1253
4406.52 1271
4407.15 1262
4407.78 1290
4408.40 1189
4409.03 1070
4409.65 1091
4410.28 1179
4410.91 1254
4411.53 1229
4412.16 1207
4412.79 1149
4413.41 1157
4414.04 1220
4414.67 1235
4415.29 1108
4415.92 1185
4416.55 1182
4417.17 1194
4417.80 1169
4418.43 1337
4419.05 1212
4419.68 1180
4420.31 1155
4420.93 1187
4421.56 1165
4422.19 1155
4422.82 1222
4423.44 1176
4424.07 1131
4424.70 1032
4425.32 1010
4425.95 1129
4426.58 1251
4427.21 1082
4427.83 1076
4428.46 1103
4429.09 1124
4429.72 1066
4430.35 1120
4430.97 1103
4431.60 1133
4432.23 1277
4432.86 1182
4433.48 1134
4434.11 1133
4434.74 1238
4435.37 1124
4436.00 1226
4436.62 1381
4437.25 1320
4437.88 1215
4438.51 1151
4439.14 1176
4439.77 1112
4440.39 1221
4441.02 1256
4441.65 1293
4442.28 1294
4442.91 1298
4443.54 1219
4444.17 1223
4444.79 1256
4445.42 1246
4446.05 1296
4446.68 1415
4447.31 1320
4447.94 1257
4448.57 1476
4449.20 1479
4449.83 1527
4450.46 1375
4451.08 1342
4451.71 1296
4452.34 1337
4452.97 1323
4453.60 1307
4454.23 1274
4454.86 1267
4455.49 1351
4456.12 1304
4456.75 1432
4457.38 1331
4458.01 1335
4458.64 1333
4459.27 1271
4459.90 1251
4460.53 1278
4461.16 1126
4461.79 1086
4462.42 1087
4463.05 1041
4463.68 1083
4464.31 1048
4464.94 1126
4465.57 1177
4466.20 1160
4466.83 1121
4467.46 1081
4468.09 1164
4468.72 1182
4469.35 1170
4469.98 1121
4470.61 1034
4471.24 1098
4471.87 1159
4472.50 1190
4473.13 1157
4473.76 1187
4474.40 1135
4475.03 1191
4475.66 1176
4476.29 1237
4476.92 1082
4477.55 1167
4478.18 1273
4478.81 1261
4479.44 1205
4480.07 1141
4480.71 1198
4481.34 1163
4481.97 1203
4482.60 1183
4483.23 1206
4483.86 1268
4484.49 1249
4485.13 1305
4485.76 1317
4486.39 1252
4487.02 1239
4487.65 1203
4488.28 1191
4488.92 1169
4489.55 1275
4490.18 1135
4490.81 1152
4491.44 1175
4492.08 1127
4492.71 1216
4493.34 1211
4493.97 1096
4494.61 1220
4495.24 1272
4495.87 1299
4496.50 1216
4497.13 1128
4497.77 1052
4498.40 1225
4499.03 1271
4499.67 1396
4500.30 1534
4500.93 1457
4501.56 1476
4502.20 1468
4502.83 1616
4503.46 1692
4504.09 1694
4504.73 1630
4505.36 1521
4505.99 1606
4506.63 1588
4507.26 1510
4507.89 1445
4508.53 1377
4509.16 1306
4509.79 1311
4510.43 1137
4511.06 1206
4511.69 1321
4512.33 1200
4512.96 1247
4513.59 1206
4514.23 1217
4514.86 1263
4515.49 1227
4516.13 1272
4516.76 1234
4517.40 1174
4518.03 1287
4518.66 1288
4519.30 1261
4519.93 1083
4520.57 999
4521.20 1183
4521.83 1148
4522.47 1125
4523.10 1230
4523.74 1227
4524.37 1214
4525.01 1125
4525.64 1247
4526.27 1262
4526.91 1240
4527.54 1318
4528.18 1328
4528.81 1321
4529.45 1320
4530.08 1247
4530.72 1286
4531.35 1294
4531.99 1343
4532.62 1292
4533.26 1356
4533.89 1379
4534.53 1417
4535.16 1467
4535.80 1371
4536.43 1325
4537.07 1322
4537.70 1212
4538.34 1244
4538.97 1228
4539.61 1206
4540.24 1233
4540.88 1222
4541.52 1265
4542.15 1115
4542.79 1085
4543.42 1065
4544.06 1140
4544.69 1150
4545.33 1171
4545.97 1140
4546.60 1165
4547.24 1179
4547.87 1140
4548.51 1222
4549.15 1219
4549.78 1192
4550.42 1155
4551.05 1158
4551.69 1084
4552.33 1036
4552.96 1128
4553.60 1169
4554.24 1133
4554.87 1169
4555.51 1090
4556.15 1118
4556.78 1157
4557.42 1204
4558.06 1187
4558.69 1127
4559.33 1054
4559.97 1079
4560.60 1083
4561.24 1051
4561.88 1111
4562.51 1193
4563.15 1071
4563.79 1116
4564.43 1183
4565.06 1200
4565.70 1151
4566.34 1040
4566.97 1130
4567.61 1166
4568.25 1204
4568.89 1240
4569.52 1210
4570.16 1245
4570.80 1240
4571.44 1194
4572.07 1225
4572.71 1266
4573.35 1091
4573.99 1143
4574.63 1067
4575.26 1090
4575.90 1191
4576.54 1204
4577.18 1142
4577.82 1154
4578.45 1244
4579.09 1237
4579.73 1266
4580.37 1171
4581.01 1159
4581.65 1170
4582.28 1215
4582.92 1224
4583.56 1133
4584.20 1196
4584.84 1170
4585.48 1215
4586.12 1279
4586.75 1174
4587.39 1228
4588.03 1136
4588.67 1206
4589.31 1224
4589.95 1325
4590.59 1273
4591.23 1421
4591.87 1360
4592.50 1366
4593.14 1402
4593.78 1453
4594.42 1618
4595.06 1368
4595.70 1250
4596.34 1288
4596.98 1244
4597.62 1219
4598.26 1217
4598.90 1087
4599.54 1185
4600.18 1148
4600.82 1160
4601.46 1220
4602.10 1185
4602.74 1273
4603.38 1216
4604.02 1226
4604.66 1291
4605.30 1393
4605.94 1401
4606.58 1292
4607.22 1286
4607.86 1251
4608.50 1158
4609.14 1178
4609.78 1125
4610.42 1159
4611.06 1218
4611.70 1224
4612.34 1196
4612.98 1251
4613.62 1280
4614.26 1200
4614.90 1203
4615.54 1246
4616.18 1257
4616.82 1211
4617.47 1167
4618.11 1191
4618.75 1275
4619.39 1328
4620.03 1256
4620.67 1130
4621.31 1243
4621.95 1208
4622.59 1251
4623.23 1159
4623.88 1174
4624.52 1190
4625.16 1153
4625.80 1010
4626.44 1049
4627.08 1066
4627.72 1149
4628.37 1140
4629.01 1199
4629.65 1153
4630.29 1227
4630.93 1303
4631.58 1235
4632.22 1293
4632.86 1228
4633.50 1361
4634.14 1392
4634.79 1418
4635.43 1400
4636.07 1329
4636.71 1229
4637.35 1134
4638.00 1137
4638.64 1205
4639.28 1210
4639.92 1318
4640.57 1129
4641.21 1098
4641.85 1194
4642.49 1219
4643.14 1208
4643.78 1269
4644.42 1204
4645.06 1155
4645.71 1177
4646.35 1158
4646.99 1171
4647.64 1179
4648.28 1188
4648.92 1304
4649.56 1295
4650.21 1224
4650.85 1181
4651.49 1216
4652.14 1194
4652.78 1180
4653.42 1107
4654.07 1242
4654.71 1193
4655.35 1095
4656.00 1035
4656.64 1244
4657.29 1201
4657.93 1166
4658.57 1081
4659.22 1028
4659.86 1080
4660.50 1166
4661.15 1160
4661.79 1165
4662.44 1103
4663.08 1163
4663.72 1164
4664.37 1106
4665.01 1029
4665.66 1025
4666.30 1100
4666.95 1119
4667.59 1079
4668.23 1054
4668.88 1106
4669.52 1131
4670.17 1036
4670.81 1071
4671.46 1151
4672.10 1063
4672.75 1019
4673.39 1078
4674.04 1085
4674.68 1030
4675.32 1051
4675.97 1040
4676.61 1013
4677.26 1000
4677.90 1026
4678.55 1133
4679.20 1059
4679.84 1212
4680.49 1059
4681.13 1070
4681.78 1225
4682.42 1257
4683.07 1205
4683.71 1300
4684.36 1225
4685.00 1237
4685.65 1166
4686.29 1100
4686.94 1188
4687.59 1114
4688.23 1145
4688.88 1184
4689.52 1181
4690.17 1102
4690.82 1156
4691.46 1075
4692.11 1060
4692.75 1119
4693.40 1080
4694.05 1102
4694.69 1152
4695.34 1151
4695.98 1150
4696.63 1233
4697.28 1244
4697.92 1282
4698.57 1224
4699.22 1371
4699.86 1306
4700.51 1269
4701.16 1414
4701.80 1374
4702.45 1296
4703.10 1415
4703.74 1285
4704.39 1125
4705.04 1236
4705.68 1327
4706.33 1237
4706.98 1245
4707.63 1326
4708.27 1347
4708.92 1225
4709.57 1267
4710.21 1283
4710.86 1162
4711.51 1220
4712.16 1283
4712.80 1248
4713.45 1253
4714.10 1174
4714.75 1229
4715.39 1078
4716.04 1137
4716.69 1165
4717.34 1176
4717.99 1128
4718.63 1160
4719.28 1134
4719.93 1258
4720.58 1299
4721.22 1195
4721.87 1141
4722.52 1236
4723.17 1259
4723.82 1253
4724.47 1264
4725.11 1185
4725.76 1270
4726.41 1285
4727.06 1332
4727.71 1289
4728.36 1300
4729.00 1370
4729.65 1398
4730.30 1345
4730.95 1281
4731.60 1188
4732.25 1215
4732.90 1239
4733.55 1226
4734.19 1178
4734.84 1174
4735.49 1149
4736.14 1154
4736.79 1224
4737.44 1183
4738.09 1185
4738.74 1179
4739.39 1273
4740.04 1247
4740.69 1301
4741.34 1322
4741.99 1327
4742.64 1294
4743.28 1258
4743.93 1318
4744.58 1427
4745.23 1402
4745.88 1355
4746.53 1269
4747.18 1348
4747.83 1305
4748.48 1448
4749.13 1416
4749.78 1542
4750.43 1583
4751.08 1613
4751.73 1668
4752.38 1698
4753.03 1858
4753.68 1787
4754.33 1774
4754.98 1854
4755.63 1711
4756.29 1569
4756.94 1429
4757.59 1410
4758.24 1304
4758.89 1318
4759.54 1239
4760.19 1151
4760.84 1164
4761.49 1056
4762.14 1037
4762.79 1102
4763.44 1176
4764.09 1190
4764.74 1187
4765.40 1187
4766.05 1164
4766.70 1208
4767.35 1053
4768.00 1111
4768.65 1124
4769.30 1208
4769.95 1166
4770.61 1147
4771.26 1128
4771.91 1137
4772.56 1136
4773.21 1076
4773.86 1115
4774.52 1042
4775.17 1111
4775.82 1156
4776.47 1182
4777.12 1221
4777.77 1156
4778.43 1208
4779.08 1259
4779.73 1126
4780.38 1144
4781.04 1165
4781.69 1113
4782.34 1178
4782.99 1186
4783.64 1198
4784.30 1120
4784.95 1046
4785.60 1184
4786.25 1160
4786.91 1054
4787.56 1184
4788.21 1134
4788.86 1171
4789.52 1188
4790.17 1145
4790.82 1162
4791.48 1177
4792.13 1191
4792.78 1186
4793.43 1183
4794.09 1155
4794.74 1171
4795.39 1123
4796.05 1135
4796.70 1149
4797.35 1177
4798.01 1104
4798.66 1119
4799.31 1077
4799.97 1061
4800.62 1053
4801.27 1047
4801.93 1030
4802.58 1145
4803.23 1129
4803.89 997
4804.54 1096
4805.20 1067
4805.85 1086
4806.50 1106
4807.16 1017
4807.81 1061
4808.47 1184
4809.12 1135
4809.77 1250
4810.43 1260
4811.08 1167
4811.74 1173
4812.39 1198
4813.04 1192
4813.70 1190
4814.35 1163
4815.01 1227
4815.66 1256
4816.32 1279
4816.97 1298
4817.63 1254
4818.28 1245
4818.94 1300
4819.59 1330
4820.24 1162
4820.90 1150
4821.55 1214
4822.21 1229
4822.86 1282
4823.52 1334
4824.17 1374
4824.83 1317
4825.49 1424
4826.14 1366
4826.80 1343
4827.45 1297
4828.11 1311
4828.76 1375
4829.42 1421
4830.07 1353
4830.73 1412
4831.38 1461
4832.04 1448
4832.69 1496
4833.35 1516
4834.01 1535
4834.66 1641
4835.32 1567
4835.97 1501
4836.63 1532
4837.29 1668
4837.94 1613
4838.60 1569
4839.25 1708
4839.91 1787
4840.57 1602
4841.22 1719
4841.88 1615
4842.54 1695
4843.19 1740
4843.85 1807
4844.50 1772
4845.16 1754
4845.82 2008
4846.47 2153
4847.13 2078
4847.79 2334
4848.44 2499
4849.10 2803
4849.76 3057
4850.41 3160
4851.07 3456
4851.73 3433
4852.39 3352
4853.04 3163
4853.70 2981
4854.36 2717
4855.01 2552
4855.67 2480
4856.33 2272
4856.99 2159
4857.64 2223
4858.30 2233
4858.96 2382
4859.62 2368
4860.27 2403
4860.93 2494
4861.59 2422
4862.25 2280
4862.90 2342
4863.56 2271
4864.22 2327
4864.88 2382
4865.53 2588
4866.19 2375
4866.85 2302
4867.51 2242
4868.17 2193
4868.83 2351
4869.48 2221
4870.14 2010
4870.80 1996
4871.46 1908
4872.12 1983
4872.77 1893
4873.43 1777
4874.09 1839
4874.75 1849
4875.41 1824
4876.07 1834
4876.73 1919
4877.38 1821
4878.04 1818
4878.70 1762
4879.36 1756
4880.02 1708
4880.68 1689
4881.34 1709
4882.00 1642
4882.66 1576
4883.31 1660
4883.97 1643
4884.63 1589
4885.29 1585
4885.95 1640
4886.61 1536
4887.27 1545
4887.93 1603
4888.59 1572
4889.25 1597
4889.91 1542
4890.57 1800
4891.23 1948
4891.89 1841
4892.55 1859
4893.21 1934
4893.87 1817
4894.53 1746
4895.19 1717
4895.85 1825
4896.51 1795
4897.17 1569
4897.83 1605
4898.49 1623
4899.15 1745
4899.81 1699
4900.47 1554
4901.13 1753
4901.79 1716
4902.45 1727
4903.11 1568
4903.77 1505
4904.43 1433
4905.09 1573
4905.75 1426
4906.41 1478
4907.07 1520
4907.73 1484
4908.39 1501
4909.05 1477
4909.72 1424
4910.38 1531
4911.04 1539
4911.70 1448
4912.36 1452
4913.02 1410
4913.68 1438
4914.34 1311
4915.00 1417
4915.67 1466
4916.33 1236
4916.99 1326
4917.65 1382
4918.31 1285
4918.97 1340
4919.63 1252
4920.30 1367
4920.96 1317
4921.62 1311
4922.28 1397
4922.94 1387
4923.60 1297
4924.27 1311
4924.93 1262
4925.59 1153
4926.25 1265
4926.91 1229
4927.58 1233
4928.24 1260
4928.90 1197
4929.56 1190
4930.22 1239
4930.89 1277
4931.55 1170
4932.21 1216
4932.87 1254
4933.54 1303
4934.20 1269
4934.86 1227
4935.52 1313
4936.19 1210
4936.85 1268
4937.51 1248
4938.18 1154
4938.84 1230
4939.50 1216
4940.16 1188
4940.83 1224
4941.49 1276
4942.15 1206
4942.82 1177
4943.48 1072
4944.14 1035
4944.81 1135
4945.47 1148
4946.13 1201
4946.80 1203
4947.46 1166
4948.12 1171
4948.79 1122
4949.45 1154
4950.11 1141
4950.78 1112
4951.44 1218
4952.10 1126
4952.77 1110
4953.43 1082
4954.10 1132
4954.76 1219
4955.42 1157
4956.09 1223
4956.75 1203
4957.42 1197
4958.08 1258
4958.74 1218
4959.41 1308
4960.07 1282
4960.74 1317
4961.40 1466
4962.07 1565
4962.73 1602
4963.39 1620
4964.06 1812
4964.72 1921
4965.39 1722
4966.05 1825
4966.72 1800
4967.38 1715
4968.05 1547
4968.71 1575
4969.38 1406
4970.04 1336
4970.71 1340
4971.37 1297
4972.04 1210
4972.70 1183
4973.37 1338
4974.03 1332
4974.70 1301
4975.36 1368
4976.03 1353
4976.69 1376
4977.36 1379
4978.02 1299
4978.69 1351
4979.36 1331
4980.02 1374
4980.69 1295
4981.35 1244
4982.02 1214
4982.68 1186
4983.35 1176
4984.02 1209
4984.68 1204
4985.35 1170
4986.01 1222
4986.68 1303
4987.35 1316
4988.01 1329
4988.68 1296
4989.34 1297
4990.01 1388
4990.68 1482
4991.34 1381
4992.01 1355
4992.68 1246
4993.34 1256
4994.01 1242
4994.68 1206
4995.34 1158
4996.01 1159
4996.68 1136
4997.34 1150
4998.01 1158
4998.68 1158
4999.34 1091
5000.01 1109
5000.68 1186
5001.34 1037
5002.01 1109
5002.68 1096
5003.35 1043
5004.01 1016
5004.68 1064
5005.35 1030
5006.01 1089
5006.68 1043
5007.35 1025
5008.02 1062
5008.68 1102
5009.35 1125
5010.02 1070
5010.69 1012
5011.36 1121
5012.02 1108
5012.69 1082
5013.36 1100
5014.03 1097
5014.69 1110
5015.36 1121
5016.03 1137
5016.70 1078
5017.37 1071
5018.03 1053
5018.70 1120
5019.37 1101
5020.04 1104
5020.71 1058
5021.38 1149
5022.04 1185
5022.71 1191
5023.38 1158
5024.05 1101
5024.72 1165
5025.39 1170
5026.06 1203
5026.72 1112
5027.39 1174
5028.06 1140
5028.73 1046
5029.40 1019
5030.07 1067
5030.74 1092
5031.41 1247
5032.08 1133
5032.75 1111
5033.41 1148
5034.08 1156
5034.75 1082
5035.42 950
5036.09 990
5036.76 1076
5037.43 1128
5038.10 1061
5038.77 1006
5039.44 982
5040.11 1005
5040.78 1003
5041.45 1001
5042.12 905
5042.79 1001
5043.46 1051
5044.13 976
5044.80 1058
5045.47 1075
5046.14 1065
5046.81 1014
5047.48 1031
5048.15 1059
5048.82 1158
5049.49 1043
5050.16 991
5050.83 963
5051.50 926
5052.17 982
5052.84 1112
5053.51 1023
5054.18 1020
5054.85 1031
5055.52 1042
5056.19 1027
5056.86 1031
5057.53 971
5058.21 922
5058.88 999
5059.55 977
5060.22 1059
5060.89 1046
5061.56 1068
5062.23 1092
5062.90 992
5063.57 1002
5064.24 1034
5064.92 1050
5065.59 931
5066.26 1054
5066.93 1032
5067.60 1006
5068.27 1092
5068.94 1123
5069.62 1023
5070.29 889
5070.96 1016
5071.63 1043
5072.30 1051
5072.97 1029
5073.65 988
5074.32 1026
5074.99 1135
5075.66 1005
5076.33 955
5077.01 1038
5077.68 1076
5078.35 1059
5079.02 1098
5079.70 1038
5080.37 1095
5081.04 1159
5081.71 1211
5082.38 1199
5083.06 1081
5083.73 968
5084.40 1003
5085.07 1081
5085.75 1045
5086.42 1082
5087.09 1109
5087.77 1139
5088.44 1089
5089.11 1152
5089.78 1251
5090.46 1373
5091.13 1253
5091.80 1379
5092.48 1357
5093.15 1329
5093.82 1368
5094.50 1274
5095.17 1276
5095.84 1208
5096.52 1228
5097.19 1130
5097.86 1053
5098.54 1015
5099.21 1046
5099.88 1043
5100.56 1111
5101.23 1085
5101.90 1117
5102.58 1008
5103.25 990
5103.93 1074
5104.60 1157
5105.27 1180
5105.95 1099
5106.62 1197
5107.30 1162
5107.97 1026
5108.64 1041
5109.32 1103
5109.99 1166
5110.67 1109
5111.34 1017
5112.02 1017
5112.69 1029
5113.36 903
5114.04 1017
5114.71 1042
5115.39 1045
5116.06 1050
5116.74 1057
5117.41 1120
5118.09 1248
5118.76 1204
5119.44 1220
5120.11 1216
5120.79 1229
5121.46 1261
5122.14 1147
5122.81 1219
5123.49 1210
5124.16 1127
5124.84 1125
5125.51 1061
5126.19 977
5126.86 1083
5127.54 954
5128.21 1031
5128.89 1021
5129.57 1062
5130.24 1085
5130.92 1107
5131.59 1182
5132.27 1269
5132.94 1183
5133.62 1135
5134.30 1153
5134.97 1262
5135.65 1167
5136.32 1101
5137.00 1162
5137.68 1101
5138.35 1048
5139.03 1048
5139.70 1117
5140.38 1150
5141.06 1181
5141.73 1041
5142.41 1044
5143.09 1074
5143.76 1057
5144.44 1020
5145.12 1012
5145.79 1030
5146.47 974
5147.15 959
5147.82 965
5148.50 938
5149.18 1020
5149.85 959
5150.53 930
5151.21 1002
5151.88 1001
5152.56 917
5153.24 923
5153.92 914
5154.59 972
5155.27 900
5155.95 869
5156.62 943
5157.30 1058
5157.98 983
5158.66 1019
5159.33 1035
5160.01 1013
5160.69 992
5161.37 920
5162.04 858
5162.72 932
5163.40 916
5164.08 920
5164.76 982
5165.43 979
5166.11 936
5166.79 1027
5167.47 1100
5168.15 1047
5168.82 1005
5169.50 978
5170.18 1038
5170.86 1002
5171.54 938
5172.22 989
5172.89 991
5173.57 955
5174.25 959
5174.93 985
5175.61 1009
5176.29 973
5176.97 1003
5177.64 1157
5178.32 1109
5179.00 980
5179.68 1002
5180.36 1046
5181.04 1027
5181.72 1030
5182.40 1112
5183.08 1112
5183.75 1031
5184.43 1041
5185.11 1024
5185.79 996
5186.47 986
5187.15 1041
5187.83 1050
5188.51 974
5189.19 898
5189.87 924
5190.55 960
5191.23 908
5191.91 867
5192.59 857
5193.27 1005
5193.95 1020
5194.63 973
5195.31 899
5195.99 848
5196.67 888
5197.35 983
5198.03 963
5198.71 976
5199.39 959
5200.07 969
5200.75 996
5201.43 903
5202.11 941
5202.79 1007
5203.47 1019
5204.15 1037
5204.83 969
5205.51 1021
5206.19 975
5206.87 953
5207.55 1026
5208.23 1044
5208.91 962
5209.59 1013
5210.27 1143
5210.96 1128
5211.64 1058
5212.32 1047
5213.00 1023
5213.68 1074
5214.36 1099
5215.04 989
5215.72 982
5216.40 1085
5217.09 1066
5217.77 1018
5218.45 1028
5219.13 1001
5219.81 1029
5220.49 1154
5221.17 1107
5221.86 1029
5222.54 1043
5223.22 1113
5223.90 1108
5224.58 1136
5225.27 1083
5225.95 1050
5226.63 974
5227.31 972
5227.99 949
5228.67 893
5229.36 945
5230.04 1024
5230.72 1082
5231.40 1054
5232.09 926
5232.77 1026
5233.45 1074
5234.13 1025
5234.82 1041
5235.50 1003
5236.18 1076
5236.86 1088
5237.55 1180
5238.23 1162
5238.91 1240
5239.59 1268
5240.28 1375
5240.96 1316
5241.64 1204
5242.33 1263
5243.01 1242
5243.69 1178
5244.37 1261
5245.06 1131
5245.74 1084
5246.42 1098
5247.11 1004
5247.79 1039
5248.47 1169
5249.16 1136
5249.84 1125
5250.52 1239
5251.21 1194
5251.89 1219
5252.58 1228
5253.26 1151
5253.94 1089
5254.63 1061
5255.31 991
5255.99 952
5256.68 1051
5257.36 1033
5258.05 1117
5258.73 1021
5259.41 1051
5260.10 1040
5260.78 1128
5261.47 1122
5262.15 1086
5262.84 1192
5263.52 1035
5264.20 1066
5264.89 1060
5265.57 1121
5266.26 1100
5266.94 1112
5267.63 1164
5268.31 1122
5269.00 1138
5269.68 1152
5270.37 1095
5271.05 1147
5271.73 1061
5272.42 1041
5273.10 1086
5273.79 979
5274.47 909
5275.16 1014
5275.85 1006
5276.53 926
5277.22 887
5277.90 984
5278.59 1038
5279.27 1080
5279.96 1119
5280.64 1022
5281.33 1138
5282.01 1094
5282.70 976
5283.38 963
5284.07 1056
5284.76 1125
5285.44 1109
5286.13 1098
5286.81 962
5287.50 935
5288.19 908
5288.87 1007
5289.56 977
5290.24 976
5290.93 927
5291.62 1008
5292.30 973
5292.99 1032
5293.67 993
5294.36 937
5295.05 907
5295.73 947
5296.42 958
5297.11 1034
5297.79 1027
5298.48 1110
5299.17 991
5299.85 1119
5300.54 1051
5301.23 992
5301.91 1107
5302.60 1172
5303.29 1138
5303.97 1193
5304.66 1121
5305.35 1128
5306.04 1160
5306.72 1159
5307.41 1117
5308.10 1102
5308.78 1047
5309.47 1097
5310.16 1057
5310.85 1039
5311.53 996
5312.22 1080
5312.91 1159
5313.60 1060
5314.28 1061
5314.97 1042
5315.66 1030
5316.35 1093
5317.04 1060
5317.72 1005
5318.41 1104
5319.10 1166
5319.79 1202
5320.48 1255
5321.16 1248
5321.85 1246
5322.54 1269
5323.23 1238
5323.92 1115
5324.60 1033
5325.29 1129
5325.98 1069
5326.67 975
5327.36 976
5328.05 891
5328.74 952
5329.42 930
5330.11 972
5330.80 1086
5331.49 1040
5332.18 1036
5332.87 969
5333.56 902
5334.25 995
5334.93 1024
5335.62 966
5336.31 960
5337.00 1048
5337.69 990
5338.38 1019
5339.07 987
5339.76 1013
5340.45 1087
5341.14 1088
5341.83 1075
5342.52 1128
5343.21 1067
5343.90 1079
5344.58 1060
5345.27 1128
5345.96 1139
5346.65 1203
5347.34 1110
5348.03 1185
5348.72 1175
5349.41 1252
5350.10 1248
5350.79 1269
5351.48 1277
5352.17 1247
5352.86 1219
5353.55 1210
5354.24 1115
5354.93 1078
5355.62 1069
5356.31 1151
5357.01 990
5357.70 1033
5358.39 1079
5359.08 1055
5359.77 1109
5360.46 1024
5361.15 1027
5361.84 1127
5362.53 1116
5363.22 1044
5363.91 997
5364.60 1052
5365.29 1108
5365.98 1071
5366.68 1090
5367.37 1010
5368.06 948
5368.75 1039
5369.44 995
5370.13 915
5370.82 963
5371.51 979
5372.21 936
5372.90 968
5373.59 1037
5374.28 1032
5374.97 980
5375.66 1010
5376.35 939
5377.05 866
5377.74 997
5378.43 988
5379.12 963
5379.81 893
5380.51 903
5381.20 948
5381.89 952
5382.58 868
5383.27 920
5383.97 886
5384.66 903
5385.35 986
5386.04 981
5386.73 1013
5387.43 1031
5388.12 1144
5388.81 1097
5389.50 1107
5390.20 1173
5390.89 1121
5391.58 1092
5392.28 1063
5392.97 1159
5393.66 1079
5394.35 1010
5395.05 1092
5395.74 1043
5396.43 964
5397.13 984
5397.82 1040
5398.51 988
5399.20 950
5399.90 953
5400.59 1041
5401.28 1025
5401.98 981
5402.67 922
5403.36 981
5404.06 920
5404.75 1014
5405.44 935
5406.14 868
5406.83 975
5407.53 973
5408.22 1017
5408.91 893
5409.61 968
5410.30 1024
5410.99 1057
5411.69 922
5412.38 921
5413.08 1063
5413.77 980
5414.46 978
5415.16 982
5415.85 963
5416.55 933
5417.24 956
5417.94 960
5418.63 1031
5419.32 994
5420.02 923
5420.71 949
5421.41 931
5422.10 867
5422.80 939
5423.49 966
5424.19 1039
5424.88 1037
5425.58 974
5426.27 979
5426.97 1039
5427.66 970
5428.36 875
5429.05 925
5429.75 960
5430.44 1005
5431.14 1003
5431.83 884
5432.53 961
5433.22 948
5433.92 942
5434.61 997
5435.31 1047
5436.00 1028
5436.70 1066
5437.40 1057
5438.09 1105
5438.79 1108
5439.48 1110
5440.18 1062
5440.87 1079
5441.57 1002
5442.27 974
5442.96 1043
5443.66 1196
5444.35 1085
5445.05 1118
5445.75 1150
5446.44 1076
5447.14 1133
5447.83 1145
5448.53 1216
5449.23 1118
5449.92 1166
5450.62 1200
5451.32 1152
5452.01 1061
5452.71 1060
5453.41 1050
5454.10 1023
5454.80 1060
5455.50 1027
5456.19 1084
5456.89 988
5457.59 986
5458.28 963
5458.98 1024
5459.68 1025
5460.37 1075
5461.07 1023
5461.77 1018
5462.47 1034
5463.16 1068
5463.86 1130
5464.56 1032
5465.25 1075
5465.95 1199
5466.65 1201
5467.35 1034
5468.04 1012
5468.74 1035
5469.44 1040
5470.14 1089
5470.84 1049
5471.53 1072
5472.23 1049
5472.93 1120
5473.63 1094
5474.32 1092
5475.02 1108
5475.72 1242
5476.42 1354
5477.12 1293
5477.82 1221
5478.51 1326
5479.21 1377
5479.91 1546
5480.61 1629
5481.31 1727
5482.01 1825
5482.70 1821
5483.40 1575
5484.10 1600
5484.80 1354
5485.50 1438
5486.20 1431
5486.90 1434
5487.59 1386
5488.29 1223
5488.99 1356
5489.69 1301
5490.39 1264
5491.09 1253
5491.79 1238
5492.49 1376
5493.19 1309
5493.89 1302
5494.58 1277
5495.28 1333
5495.98 1355
5496.68 1548
5497.38 1700
5498.08 1732
5498.78 1782
5499.48 2119
5500.18 2336
5500.88 2594
5501.58 2687
5502.28 2603
5502.98 2666
5503.68 2616
5504.38 2444
5505.08 2225
5505.78 1891
5506.48 1697
5507.18 1638
5507.88 1476
5508.58 1354
5509.28 1308
5509.98 1377
5510.68 1205
5511.38 1215
5512.08 1276
5512.78 1304
5513.48 1233
5514.18 1263
5514.88 1234
5515.58 1266
5516.28 1308
5516.98 1249
5517.68 1274
5518.39 1357
5519.09 1286
5519.79 1181
5520.49 1191
5521.19 1237
5521.89 1165
5522.59 1027
5523.29 1059
5523.99 1071
5524.69 1144
5525.40 1171
5526.10 1183
5526.80 1141
5527.50 1143
5528.20 1099
5528.90 1032
5529.60 1065
5530.31 1072
5531.01 969
5531.71 1044
5532.41 1075
5533.11 1039
5533.81 1045
5534.52 1006
5535.22 1000
5535.92 1009
5536.62 1054
5537.32 1017
5538.02 1069
5538.73 1051
5539.43 1022
5540.13 1080
5540.83 1122
5541.54 994
5542.24 963
5542.94 1018
5543.64 1069
5544.34 986
5545.05 919
5545.75 989
5546.45 961
5547.15 1008
5547.86 1009
5548.56 1083
5549.26 1165
5549.97 1056
5550.67 969
5551.37 1020
5552.07 1013
5552.78 1034
5553.48 1109
5554.18 1022
5554.89 1003
5555.59 1086
5556.29 1058
5557.00 1009
5557.70 971
5558.40 999
5559.11 990
5559.81 986
5560.51 1043
5561.22 1045
5561.92 1050
5562.62 1118
5563.33 1088
5564.03 1081
5564.73 1141
5565.44 1131
5566.14 1189
5566.85 1078
5567.55 1055
5568.25 978
5568.96 917
5569.66 972
5570.37 929
5571.07 948
5571.77 958
5572.48 993
5573.18 1056
5573.89 1033
5574.59 987
5575.29 1004
5576.00 969
5576.70 1056
5577.41 1057
5578.11 1053
5578.82 1025
5579.52 946
5580.23 1014
5580.93 953
5581.64 967
5582.34 889
5583.05 964
5583.75 949
5584.46 1015
5585.16 930
5585.87 952
5586.57 1067
5587.28 1011
5587.98 936
5588.69 954
5589.39 940
5590.10 943
5590.80 992
5591.51 927
5592.21 891
5592.92 844
5593.62 859
5594.33 955
5595.04 941
5595.74 936
5596.45 947
5597.15 979
5597.86 937
5598.56 993
5599.27 902
5599.98 927
5600.68 981
5601.39 991
5602.09 873
5602.80 931
5603.51 922
5604.21 969
5604.92 985
5605.62 967
5606.33 844
5607.04 873
5607.74 953
5608.45 929
5609.16 915
5609.86 897
5610.57 920
5611.28 841
5611.98 959
5612.69 1004
5613.40 962
5614.10 989
5614.81 961
5615.52 963
5616.22 962
5616.93 961
5617.64 951
5618.35 867
5619.05 905
5619.76 979
5620.47 980
5621.17 950
5621.88 886
5622.59 924
5623.30 912
5624.00 937
5624.71 993
5625.42 894
5626.13 895
5626.83 936
5627.54 986
5628.25 989
5628.96 996
5629.67 1048
5630.37 1013
5631.08 915
5631.79 835
5632.50 869
5633.21 909
5633.91 938
5634.62 937
5635.33 972
5636.04 967
5636.75 976
5637.45 1023
5638.16 989
5638.87 968
5639.58 1023
5640.29 1058
5641.00 1048
5641.70 1084
5642.41 1100
5643.12 1083
5643.83 1071
5644.54 1091
5645.25 976
5645.96 955
5646.67 1059
5647.38 1006
5648.08 994
5648.79 1042
5649.50 1008
5650.21 920
5650.92 955
5651.63 973
5652.34 997
5653.05 1086
5653.76 1034
5654.47 1124
5655.18 1093
5655.89 1173
5656.60 1266
5657.30 1343
5658.01 1362
5658.72 1412
5659.43 1405
5660.14 1307
5660.85 1140
5661.56 1139
5662.27 1205
5662.98 1101
5663.69 1051
5664.40 1045
5665.11 1040
5665.82 1132
5666.53 1094
5667.24 969
5667.95 974
5668.66 1058
5669.37 1043
5670.08 1134
5670.79 1019
5671.50 1024
5672.22 1051
5672.93 1018
5673.64 924
5674.35 979
5675.06 904
5675.77 936
5676.48 878
5677.19 892
5677.90 891
5678.61 940
5679.32 959
5680.03 869
5680.74 951
5681.46 978
5682.17 958
5682.88 1011
5683.59 924
5684.30 964
5685.01 967
5685.72 1014
5686.43 1020
5687.15 1029
5687.86 918
5688.57 927
5689.28 946
5689.99 925
5690.70 807
5691.42 941
5692.13 954
5692.84 916
5693.55 877
5694.26 914
5694.97 932
5695.69 875
5696.40 937
5697.11 863
5697.82 814
5698.53 908
5699.25 888
5699.96 940
5700.67 942
5701.38 902
5702.10 907
5702.81 928
5703.52 938
5704.23 945
5704.95 892
5705.66 894
5706.37 938
5707.08 888
5707.80 895
5708.51 857
5709.22 888
5709.93 897
5710.65 886
5711.36 910
5712.07 929
5712.79 837
5713.50 829
5714.21 851
5714.93 899
5715.64 917
5716.35 925
5717.07 941
5717.78 926
5718.49 934
5719.21 893
5719.92 900
5720.63 1007
5721.35 935
5722.06 893
5722.77 912
5723.49 932
5724.20 955
5724.92 888
5725.63 876
5726.34 906
5727.06 901
5727.77 999
5728.48 962
5729.20 941
5729.91 875
5730.63 891
5731.34 955
5732.06 932
5732.77 913
5733.48 890
5734.20 1004
5734.91 856
5735.63 848
5736.34 792
5737.06 869
5737.77 873
5738.49 937
5739.20 887
5739.91 846
5740.63 881
5741.34 811
5742.06 893
5742.77 989
5743.49 889
5744.20 897
5744.92 890
5745.63 812
5746.35 803
5747.06 774
5747.78 763
5748.49 901
5749.21 869
5749.93 850
5750.64 883
5751.36 792
5752.07 817
5752.79 918
5753.50 853
5754.22 895
5754.93 895
5755.65 870
5756.37 808
5757.08 864
5757.80 813
5758.51 890
5759.23 870
5759.95 825
5760.66 894
5761.38 917
5762.09 882
5762.81 889
5763.53 846
5764.24 841
5764.96 860
5765.67 903
5766.39 876
5767.11 873
5767.82 874
5768.54 837
5769.26 855
5769.97 827
5770.69 761
5771.41 808
5772.12 859
5772.84 911
5773.56 836
5774.27 866
5774.99 892
5775.71 917
5776.42 842
5777.14 865
5777.86 945
5778.58 992
5779.29 878
5780.01 875
5780.73 940
5781.45 861
5782.16 836
5782.88 830
5783.60 807
5784.31 846
5785.03 849
5785.75 843
5786.47 838
5787.19 845
5787.90 832
5788.62 859
5789.34 866
5790.06 819
5790.77 831
5791.49 865
5792.21 767
5792.93 859
5793.65 842
5794.36 853
5795.08 910
5795.80 899
5796.52 917
5797.24 991
5797.96 977
5798.67 992
5799.39 970
5800.11 1087
5800.83 1277
5801.55 1275
5802.27 1283
5802.99 1555
5803.70 1574
5804.42 1451
5805.14 1518
5805.86 1383
5806.58 1301
5807.30 1217
5808.02 1119
5808.74 1096
5809.46 1061
5810.17 1063
5810.89 968
5811.61 1011
5812.33 949
5813.05 1019
5813.77 982
5814.49 998
5815.21 1017
5815.93 884
5816.65 876
5817.37 1034
5818.09 976
5818.81 1067
5819.53 990
5820.25 1045
5820.97 1062
5821.69 1048
5822.41 1027
5823.13 952
5823.85 990
5824.57 997
5825.29 972
5826.01 1066
5826.73 992
5827.45 991
5828.17 1014
5828.89 1048
5829.61 975
5830.33 983
5831.05 973
5831.77 973
5832.49 1045
5833.21 1019
5833.93 944
5834.65 965
5835.37 980
5836.09 1073
5836.81 919
5837.53 928
5838.25 834
5838.97 954
5839.70 972
5840.42 945
5841.14 821
5841.86 885
5842.58 928
5843.30 986
5844.02 903
5844.74 920
5845.46 953
5846.19 881
5846.91 961
5847.63 927
5848.35 893
5849.07 878
5849.79 990
5850.51 918
5851.24 973
5851.96 946
5852.68 901
5853.40 971
5854.12 950
5854.85 918
5855.57 915
5856.29 955
5857.01 989
5857.73 949
5858.46 943
5859.18 977
5859.90 973
5860.62 923
5861.34 882
5862.07 971
5862.79 897
5863.51 951
5864.23 908
5864.96 874
5865.68 927
5866.40 935
5867.12 964
5867.85 999
5868.57 966
5869.29 963
5870.01 1006
5870.74 1065
5871.46 1005
5872.18 962
5872.91 929
5873.63 926
5874.35 956
5875.08 952
5875.80 977
5876.52 861
5877.25 891
5877.97 925
5878.69 928
5879.42 871
5880.14 878
5880.86 932
5881.59 1092
5882.31 1075
5883.03 1003
5883.76 991
5884.48 1083
5885.20 1030
5885.93 969
5886.65 1093
5887.38 1081
5888.10 1067
5888.82 1051
5889.55 1018
5890.27 1009
5891.00 989
5891.72 1035
5892.44 953
5893.17 889
5893.89 841
5894.62 886
5895.34 979
5896.07 938
5896.79 868
5897.51 952
5898.24 1012
5898.96 936
5899.69 980
5900.41 990
5901.14 903
5901.86 965
5902.59 1025
5903.31 1087
5904.04 999
5904.76 1041
5905.49 1012
5906.21 1028
5906.94 1012
5907.66 1007
5908.39 977
5909.11 953
5909.84 1005
5910.56 1007
5911.29 947
5912.01 1006
5912.74 1005
5913.46 966
5914.19 983
5914.92 969
5915.64 965
5916.37 1038
5917.09 981
5917.82 940
5918.54 1029
5919.27 949
5920.00 1108
5920.72 1181
5921.45 1071
5922.17 1064
5922.90 1053
5923.63 1086
5924.35 1015
5925.08 1062
5925.80 1165
5926.53 1108
5927.26 1068
5927.98 1052
5928.71 1110
5929.44 1161
5930.16 1149
5930.89 1267
5931.62 1251
5932.34 1190
5933.07 1206
5933.80 1143
5934.52 1209
5935.25 1214
5935.98 1249
5936.70 1306
5937.43 1337
5938.16 1366
5938.88 1321
5939.61 1362
5940.34 1358
5941.07 1341
5941.79 1330
5942.52 1346
5943.25 1362
5943.97 1352
5944.70 1401
5945.43 1444
5946.16 1417
5946.88 1503
5947.61 1516
5948.34 1665
5949.07 1500
5949.80 1615
5950.52 1635
5951.25 1603
5951.98 1728
5952.71 1751
5953.43 1817
5954.16 1794
5954.89 1932
5955.62 2014
5956.35 1948
5957.07 1897
5957.80 1960
5958.53 1877
5959.26 1944
5959.99 1896
5960.72 1810
5961.44 1866
5962.17 1831
5962.90 1943
5963.63 2009
5964.36 2146
5965.09 2129
5965.82 2253
5966.54 2412
5967.27 2697
5968.00 2676
5968.73 2823
5969.46 2752
5970.19 2799
5970.92 2641
5971.65 2531
5972.38 2445
5973.11 2280
5973.83 2346
5974.56 2397
5975.29 2555
5976.02 2622
5976.75 2383
5977.48 2574
5978.21 2550
5978.94 2576
5979.67 2727
5980.40 2628
5981.13 2657
5981.86 2779
5982.59 2894
5983.32 2973
5984.05 3001
5984.78 2949
5985.51 3029
5986.24 3120
5986.97 3024
5987.70 2934
5988.43 2999
5989.16 2986
5989.89 3055
5990.62 3156
5991.35 3186
5992.08 3188
5992.81 3104
5993.54 3273
5994.27 3340
5995.00 3322
5995.73 3414
5996.46 3501
5997.19 3441
5997.92 3646
5998.65 3707
5999.38 3769
6000.11 3865
6000.85 3717
6001.58 3653
6002.31 3449
6003.04 3479
6003.77 3441
6004.50 3382
6005.23 3300
6005.96 3246
6006.69 3423
6007.43 3569
6008.16 3825
6008.89 4252
6009.62 4784
6010.35 5504
6011.08 6449
6011.81 7965
6012.54 9342
6013.28 10984
6014.01 12185
6014.74 13164
6015.47 13551
6016.20 13308
6016.94 12551
6017.67 11608
6018.40 10261
6019.13 8822
6019.86 7489
6020.59 6563
6021.33 5382
6022.06 4526
6022.79 3920
6023.52 3463
6024.26 3248
6024.99 2949
6025.72 2817
6026.45 2704
6027.19 2617
6027.92 2561
6028.65 2423
6029.38 2478
6030.12 2422
6030.85 2344
6031.58 2282
6032.31 2158
6033.05 2170
6033.78 2142
6034.51 2117
6035.25 2105
6035.98 2020
6036.71 2038
6037.44 2069
6038.18 2003
6038.91 2121
6039.64 2255
6040.38 2207
6041.11 2182
6041.84 2196
6042.58 2273
6043.31 2394
6044.04 2366
6044.78 2502
6045.51 2564
6046.24 2671
6046.98 2571
6047.71 2455
6048.45 2441
6049.18 2591
6049.91 2716
6050.65 2784
6051.38 2948
6052.11 3142
6052.85 3459
6053.58 3514
6054.32 3451
6055.05 3478
6055.79 3111
6056.52 3090
6057.25 2907
6057.99 2825
6058.72 2588
6059.46 2592
6060.19 2495
6060.93 2456
6061.66 2530
6062.39 2367
6063.13 2260
6063.86 2352
6064.60 2417
6065.33 2294
6066.07 2336
6066.80 2296
6067.54 2240
6068.27 2195
6069.01 2210
6069.74 2129
6070.48 2234
6071.21 2298
6071.95 2086
6072.68 2037
6073.42 2185
6074.15 2127
6074.89 2086
6075.62 2055
6076.36 2148
6077.10 2143
6077.83 2201
6078.57 1991
6079.30 2063
6080.04 2067
6080.77 2005
6081.51 2090
6082.25 2067
6082.98 1961
6083.72 1893
6084.45 1854
6085.19 1689
6085.93 1811
6086.66 1909
6087.40 1759
6088.13 1768
6088.87 1786
6089.61 1801
6090.34 1812
6091.08 1901
6091.81 1826
6092.55 1834
6093.29 1842
6094.02 1886
6094.76 1904
6095.50 1820
6096.23 1721
6096.97 1634
6097.71 1763
6098.44 1775
6099.18 1673
6099.92 1544
6100.65 1543
6101.39 1532
6102.13 1468
6102.87 1470
6103.60 1468
6104.34 1525
6105.08 1513
6105.81 1536
6106.55 1555
6107.29 1487
6108.03 1385
6108.76 1512
6109.50 1602
6110.24 1586
6110.98 1519
6111.71 1533
6112.45 1508
6113.19 1509
6113.93 1549
6114.66 1584
6115.40 1599
6116.14 1562
6116.88 1563
6117.62 1579
6118.35 1630
6119.09 1677
6119.83 1556
6120.57 1566
6121.31 1619
6122.04 1509
6122.78 1558
6123.52 1545
6124.26 1584
6125.00 1617
6125.74 1611
6126.47 1604
6127.21 1653
6127.95 1612
6128.69 1650
6129.43 1681
6130.17 1612
6130.91 1507
6131.64 1513
6132.38 1488
6133.12 1678
6133.86 1653
6134.60 1754
6135.34 1694
6136.08 1629
6136.82 1526
6137.56 1583
6138.30 1622
6139.04 1719
6139.77 1758
6140.51 1746
6141.25 1661
6141.99 1762
6142.73 1585
6143.47 1748
6144.21 1739
6144.95 1762
6145.69 1762
6146.43 1759
6147.17 1689
6147.91 1769
6148.65 1727
6149.39 1796
6150.13 1877
6150.87 1832
6151.61 1923
6152.35 1932
6153.09 1770
6153.83 1861
6154.57 1906
6155.31 2023
6156.05 1889
6156.79 1802
6157.53 1938
6158.27 1838
6159.01 1905
6159.75 2013
6160.49 2004
6161.23 2006
6161.97 2021
6162.71 2096
6163.45 2091
6164.20 2413
6164.94 2385
6165.68 2610
6166.42 2716
6167.16 2707
6167.90 2816
6168.64 2877
6169.38 2955
6170.12 2847
6170.86 2930
6171.61 2900
6172.35 2724
6173.09 2710
6173.83 2568
6174.57 2516
6175.31 2554
6176.05 2621
6176.79 2471
6177.54 2432
6178.28 2515
6179.02 2497
6179.76 2502
6180.50 2531
6181.24 2630
6181.99 2679
6182.73 2649
6183.47 2612
6184.21 2634
6184.95 2754
6185.70 2816
6186.44 2724
6187.18 2828
6187.92 2922
6188.66 2841
6189.41 2900
6190.15 2980
6190.89 2936
6191.63 2955
6192.38 3207
6193.12 3539
6193.86 3544
6194.60 3607
6195.35 3496
6196.09 3631
6196.83 3636
6197.57 3634
6198.32 3536
6199.06 3533
6199.80 3662
6200.55 3609
6201.29 3585
6202.03 3728
6202.78 3776
6203.52 4031
6204.26 4331
6205.00 5276
6205.75 6457
6206.49 8206
6207.23 10147
6207.98 12871
6208.72 15542
6209.46 18177
6210.21 20027
6210.95 20511
6211.70 20298
6212.44 18875
6213.18 17090
6213.93 14814
6214.67 12631
6215.41 10244
6216.16 8549
6216.90 6832
6217.65 5564
6218.39 4757
6219.13 4110
6219.88 3683
6220.62 3542
6221.37 3217
6222.11 3172
6222.85 3138
6223.60 3186
6224.34 2926
6225.09 2971
6225.83 2886
6226.58 2913
6227.32 2794
6228.07 2544
6228.81 2463
6229.56 2468
6230.30 2308
6231.04 2190
6231.79 2189
6232.53 2033
6233.28 2212
6234.02 2250
6234.77 2331
6235.51 2274
6236.26 2417
6237.00 2569
6237.75 2740
6238.49 2975
6239.24 3095
6239.99 3159
6240.73 3349
6241.48 3301
6242.22 3360
6242.97 3242
6243.71 3079
6244.46 2974
6245.20 2844
6245.95 2777
6246.70 2730
6247.44 2775
6248.19 2881
6248.93 2833
6249.68 2857
6250.42 2814
6251.17 2819
6251.92 2769
6252.66 2549
6253.41 2548
6254.15 2524
6254.90 2492
6255.65 2608
6256.39 2454
6257.14 2364
6257.89 2259
6258.63 2305
6259.38 2429
6260.13 2272
6260.87 2273
6261.62 2293
6262.37 2266
6263.11 2206
6263.86 2101
6264.61 2130
6265.35 2169
6266.10 2119
6266.85 2142
6267.59 2167
6268.34 2093
6269.09 2051
6269.83 2107
6270.58 2156
6271.33 2165
6272.08 2164
6272.82 2238
6273.57 2246
6274.32 2132
6275.06 2052
6275.81 2161
6276.56 2223
6277.31 2076
6278.05 2184
6278.80 2251
6279.55 2229
6280.30 2236
6281.05 2275
6281.79 2272
6282.54 2123
6283.29 2002
6284.04 2015
6284.78 1952
6285.53 1884
6286.28 1842
6287.03 1921
6287.78 1808
6288.53 1762
6289.27 1795
6290.02 1822
6290.77 1748
6291.52 1689
6292.27 1636
6293.02 1649
6293.76 1697
6294.51 1721
6295.26 1708
6296.01 1674
6296.76 1640
6297.51 1529
6298.26 1538
6299.00 1556
6299.75 1544
6300.50 1577
6301.25 1608
6302.00 1496
6302.75 1523
6303.50 1551
6304.25 1501
6305.00 1667
6305.75 1569
6306.50 1509
6307.24 1448
6307.99 1463
6308.74 1580
6309.49 1598
6310.24 1570
6310.99 1508
6311.74 1595
6312.49 1716
6313.24 1721
6313.99 1693
6314.74 1680
6315.49 1587
6316.24 1658
6316.99 1653
6317.74 1587
6318.49 1660
6319.24 1624
6319.99 1688
6320.74 1637
6321.49 1501
6322.24 1503
6322.99 1540
6323.74 1482
6324.49 1446
6325.24 1435
6325.99 1395
6326.74 1466
6327.49 1438
6328.24 1499
6328.99 1424
6329.74 1319
6330.50 1350
6331.25 1470
6332.00 1323
6332.75 1352
6333.50 1355
6334.25 1265
6335.00 1345
6335.75 1260
6336.50 1403
6337.25 1406
6338.00 1351
6338.76 1346
6339.51 1324
6340.26 1385
6341.01 1416
6341.76 1385
6342.51 1331
6343.26 1344
6344.02 1368
6344.77 1362
6345.52 1352
6346.27 1433
6347.02 1406
6347.77 1510
6348.53 1556
6349.28 1530
6350.03 1577
6350.78 1732
6351.53 1827
6352.29 1850
6353.04 2121
6353.79 2334
6354.54 2340
6355.29 2216
6356.05 2111
6356.80 2044
6357.55 1888
6358.30 1765
6359.06 1795
6359.81 1741
6360.56 1614
6361.31 1432
6362.07 1536
6362.82 1557
6363.57 1387
6364.32 1477
6365.08 1416
6365.83 1308
6366.58 1391
6367.33 1363
6368.09 1493
6368.84 1498
6369.59 1448
6370.35 1531
6371.10 1516
6371.85 1449
6372.61 1412
6373.36 1409
6374.11 1420
6374.87 1358
6375.62 1386
6376.37 1387
6377.13 1399
6377.88 1291
6378.63 1372
6379.39 1416
6380.14 1380
6380.89 1351
6381.65 1440
6382.40 1352
6383.16 1361
6383.91 1343
6384.66 1436
6385.42 1350
6386.17 1284
6386.92 1232
6387.68 1254
6388.43 1295
6389.19 1269
6389.94 1251
6390.70 1183
6391.45 1196
6392.20 1222
6392.96 1198
6393.71 1284
6394.47 1321
6395.22 1222
6395.98 1276
6396.73 1289
6397.49 1225
6398.24 1220
6399.00 1223
6399.75 1180
6400.51 1097
6401.26 1157
6402.02 1227
6402.77 1149
6403.53 1158
6404.28 1165
6405.04 1172
6405.79 1178
6406.55 1200
6407.30 1181
6408.06 1183
6408.81 1228
6409.57 1237
6410.32 1344
6411.08 1319
6411.83 1271
6412.59 1265
6413.34 1250
6414.10 1185
6414.86 1176
6415.61 1175
6416.37 1215
6417.12 1210
6417.88 1197
6418.64 1224
6419.39 1239
6420.15 1213
6420.90 1215
6421.66 1258
6422.42 1254
6423.17 1214
6423.93 1260
6424.68 1225
6425.44 1152
6426.20 1164
6426.95 1275
6427.71 1200
6428.47 1150
6429.22 1078
6429.98 1183
6430.74 1191
6431.49 1094
6432.25 1144
6433.01 1236
6433.76 1188
6434.52 1192
6435.28 1192
6436.03 1250
6436.79 1247
6437.55 1173
6438.30 1219
6439.06 1194
6439.82 1211
6440.58 1090
6441.33 1108
6442.09 1187
6442.85 1243
6443.61 1233
6444.36 1189
6445.12 1186
6445.88 1200
6446.64 1200
6447.39 1133
6448.15 1136
6448.91 1201
6449.67 1157
6450.42 1198
6451.18 1258
6451.94 1281
6452.70 1165
6453.46 1260
6454.21 1271
6454.97 1227
6455.73 1194
6456.49 1160
6457.25 1255
6458.00 1218
6458.76 1246
6459.52 1181
6460.28 1263
6461.04 1318
6461.80 1202
6462.55 1187
6463.31 1299
6464.07 1292
6464.83 1267
6465.59 1355
6466.35 1321
6467.11 1370
6467.87 1302
6468.62 1310
6469.38 1295
6470.14 1369
6470.90 1397
6471.66 1476
6472.42 1477
6473.18 1455
6473.94 1462
6474.70 1438
6475.46 1443
6476.22 1466
6476.97 1448
6477.73 1485
6478.49 1514
6479.25 1404
6480.01 1483
6480.77 1440
6481.53 1402
6482.29 1523
6483.05 1607
6483.81 1591
6484.57 1617
6485.33 1693
6486.09 1720
6486.85 1735
6487.61 1753
6488.37 1749
6489.13 1859
6489.89 1880
6490.65 1896
6491.41 1924
6492.17 1937
6492.93 2038
6493.69 2059
6494.45 2057
6495.21 2138
6495.97 2130
6496.73 2199
6497.49 2205
6498.26 2142
6499.02 2112
6499.78 2261
6500.54 2234
6501.30 2113
6502.06 2087
6502.82 2093
6503.58 2107
6504.34 2097
6505.10 2252
6505.86 2177
6506.62 2147
6507.39 2205
6508.15 2411
6508.91 2446
6509.67 2424
6510.43 2558
6511.19 2648
6511.95 2619
6512.72 2591
6513.48 2592
6514.24 2734
6515.00 2624
6515.76 2491
6516.52 2646
6517.28 2588
6518.05 2676
6518.81 2708
6519.57 2799
6520.33 2796
6521.09 2914
6521.86 3143
6522.62 3239
6523.38 3417
6524.14 3708
6524.90 3977
6525.67 4415
6526.43 4962
6527.19 5337
6527.95 5815
6528.72 6305
6529.48 6409
6530.24 6325
6531.00 6168
6531.77 6062
6532.53 6068
6533.29 6277
6534.05 6512
6534.82 7079
6535.58 8132
6536.34 9108
6537.11 9865
6537.87 10491
6538.63 10645
6539.39 10221
6540.16 9330
6540.92 8287
6541.68 7157
6542.45 6028
6543.21 5054
6543.97 4273
6544.74 3660
6545.50 3160
6546.26 2996
6547.03 2772
6547.79 2564
6548.55 2513
6549.32 2400
6550.08 2442
6550.84 2408
6551.61 2331
6552.37 2346
6553.14 2328
6553.90 2296
6554.66 2407
6555.43 2260
6556.19 2374
6556.96 2236
6557.72 2243
6558.48 2226
6559.25 2149
6560.01 2265
6560.78 2364
6561.54 2478
6562.31 2499
6563.07 2544
6563.83 2698
6564.60 2752
6565.36 2733
6566.13 2959
6566.89 2917
6567.66 2738
6568.42 2694
6569.19 2714
6569.95 2529
6570.72 2564
6571.48 2581
6572.25 2630
6573.01 2652
6573.78 2740
6574.54 2933
6575.31 3014
6576.07 2994
6576.84 2892
6577.60 2948
6578.37 2876
6579.13 2960
6579.90 2938
6580.66 2854
6581.43 2876
6582.19 2892
6582.96 2755
6583.73 2669
6584.49 2816
6585.26 2624
6586.02 2644
6586.79 2642
6587.55 2681
6588.32 2812
6589.09 2821
6589.85 2870
6590.62 2904
6591.38 3211
6592.15 3526
6592.92 3776
6593.68 3998
6594.45 4649
6595.22 5078
6595.98 5351
6596.75 5335
6597.51 5294
6598.28 5027
6599.05 4660
6599.81 4216
6600.58 3924
6601.35 3709
6602.11 3344
6602.88 3131
6603.65 2915
6604.41 2743
6605.18 2678
6605.95 2784
6606.71 2802
6607.48 2849
6608.25 3041
6609.02 3171
6609.78 3186
6610.55 3438
6611.32 3352
6612.08 3230
6612.85 3114
6613.62 3083
6614.39 3001
6615.15 2703
6615.92 2565
6616.69 2373
6617.46 2294
6618.22 2196
6618.99 2200
6619.76 2213
6620.53 2344
6621.30 2137
6622.06 2162
6622.83 2111
6623.60 2026
6624.37 2003
6625.13 2001
6625.90 2098
6626.67 1994
6627.44 2001
6628.21 2011
6628.98 2069
6629.74 2066
6630.51 2108
6631.28 2252
6632.05 2241
6632.82 2461
6633.59 2730
6634.35 2909
6635.12 3036
6635.89 3083
6636.66 3039
6637.43 3085
6638.20 3033
6638.97 2746
6639.74 2503
6640.50 2370
6641.27 2368
6642.04 2229
6642.81 2222
6643.58 2041
6644.35 1927
6645.12 1971
6645.89 1892
6646.66 1934
6647.43 2002
6648.20 1933
6648.97 1927
6649.73 1896
6650.50 1926
6651.27 1943
6652.04 1953
6652.81 1973
6653.58 2030
6654.35 1925
6655.12 1965
6655.89 2014
6656.66 1905
6657.43 2024
6658.20 1959
6658.97 1862
6659.74 1971
6660.51 1966
6661.28 1816
6662.05 1822
6662.82 1995
6663.59 1877
6664.36 1728
6665.13 1770
6665.90 1667
6666.67 1846
6667.44 1855
6668.22 1843
6668.99 1785
6669.76 1751
6670.53 1771
6671.30 1795
6672.07 1930
6672.84 1962
6673.61 1822
6674.38 1858
6675.15 1881
6675.92 1865
6676.69 1889
6677.46 1845
6678.24 1785
6679.01 1814
6679.78 1743
6680.55 1779
6681.32 1807
6682.09 1886
6682.86 1910
6683.63 1985
6684.41 2146
6685.18 2059
6685.95 2238
6686.72 2153
6687.49 2203
6688.26 2127
6689.04 2062
6689.81 1951
6690.58 1894
6691.35 1792
6692.12 1725
6692.90 1622
6693.67 1626
6694.44 1584
6695.21 1563
6695.98 1533
6696.76 1625
6697.53 1613
6698.30 1561
6699.07 1633
6699.84 1542
6700.62 1470
6701.39 1610
6702.16 1642
6702.93 1629
6703.71 1616
6704.48 1505
6705.25 1567
6706.03 1596
6706.80 1474
6707.57 1433
6708.34 1453
6709.12 1505
6709.89 1535
6710.66 1515
6711.44 1482
6712.21 1483
6712.98 1492
6713.75 1413
6714.53 1497
6715.30 1444
6716.07 1495
6716.85 1379
6717.62 1292
6718.39 1379
6719.17 1404
6719.94 1350
6720.72 1290
6721.49 1318
6722.26 1418
6723.04 1383
6723.81 1351
6724.58 1329
6725.36 1404
6726.13 1443
6726.91 1384
6727.68 1352
6728.45 1346
6729.23 1467
6730.00 1363
6730.78 1384
6731.55 1445
6732.32 1435
6733.10 1413
6733.87 1475
6734.65 1438
6735.42 1363
6736.20 1388
6736.97 1441
6737.74 1416
6738.52 1418
6739.29 1384
6740.07 1409
6740.84 1482
6741.62 1418
6742.39 1356
6743.17 1466
6743.94 1448
6744.72 1484
6745.49 1567
6746.27 1508
6747.04 1529
6747.82 1539
6748.59 1587
6749.37 1551
6750.14 1673
6750.92 1825
6751.69 1968
6752.47 1961
6753.24 2010
6754.02 2059
6754.80 2113
6755.57 1958
6756.35 1898
6757.12 1752
6757.90 1677
6758.67 1634
6759.45 1573
6760.23 1545
6761.00 1512
6761.78 1525
6762.55 1458
6763.33 1502
6764.11 1389
6764.88 1406
6765.66 1497
6766.43 1459
6767.21 1512
6767.99 1427
6768.76 1406
6769.54 1474
6770.32 1460
6771.09 1417
6771.87 1397
6772.64 1364
6773.42 1385
6774.20 1355
6774.97 1442
6775.75 1473
6776.53 1405
6777.31 1503
6778.08 1457
6778.86 1610
6779.64 1590
6780.41 1479
6781.19 1490
6781.97 1491
6782.74 1401
6783.52 1383
6784.30 1336
6785.08 1286
6785.85 1265
6786.63 1216
6787.41 1268
6788.19 1313
6788.96 1310
6789.74 1374
6790.52 1350
6791.30 1364
6792.07 1288
6792.85 1270
6793.63 1246
6794.41 1224
6795.18 1251
6795.96 1310
6796.74 1218
6797.52 1224
6798.30 1180
6799.07 1283
6799.85 1325
6800.63 1238
6801.41 1246
6802.19 1242
6802.97 1222
6803.74 1274
6804.52 1311
6805.30 1243
6806.08 1291
6806.86 1256
6807.64 1321
6808.41 1361
6809.19 1341
6809.97 1179
6810.75 1208
6811.53 1269
6812.31 1326
6813.09 1276
6813.87 1327
6814.64 1330
6815.42 1243
6816.20 1202
6816.98 1201
6817.76 1336
6818.54 1229
6819.32 1358
6820.10 1327
6820.88 1277
6821.66 1394
6822.44 1325
6823.22 1278
6824.00 1291
6824.78 1330
6825.55 1368
6826.33 1306
6827.11 1287
6827.89 1212
6828.67 1232
6829.45 1302
6830.23 1277
6831.01 1211
6831.79 1195
6832.57 1254
6833.35 1321
6834.13 1309
6834.91 1304
6835.69 1312
6836.47 1221
6837.25 1295
6838.03 1371
6838.81 1273
6839.60 1173
6840.38 1235
6841.16 1289
6841.94 1289
6842.72 1276
6843.50 1233
6844.28 1278
6845.06 1274
6845.84 1277
6846.62 1340
6847.40 1645
6848.18 1762
6848.96 1953
6849.74 2330
6850.53 2740
6851.31 3066
6852.09 3293
6852.87 3357
6853.65 3410
6854.43 3196
6855.21 2817
6855.99 2591
6856.77 2289
6857.56 2039
6858.34 1851
6859.12 1589
6859.90 1486
6860.68 1462
6861.46 1434
6862.25 1381
6863.03 1390
6863.81 1404
6864.59 1344
6865.37 1409
6866.15 1466
6866.94 1444
6867.72 1328
6868.50 1225
6869.28 1345
6870.07 1447
6870.85 1350
6871.63 1389
6872.41 1439
6873.19 1356
6873.98 1380
6874.76 1362
6875.54 1397
6876.32 1469
6877.11 1421
6877.89 1444
6878.67 1467
6879.45 1519
6880.24 1582
6881.02 1623
6881.80 1615
6882.59 1621
6883.37 1613
6884.15 1726
6884.93 1655
6885.72 1773
6886.50 1892
6887.28 2104
6888.07 2353
6888.85 2574
6889.63 2591
6890.42 2607
6891.20 2427
6891.98 2373
6892.77 2138
6893.55 1976
6894.33 1924
6895.12 1735
6895.90 1765
6896.68 1636
6897.47 1641
6898.25 1548
6899.04 1567
6899.82 1593
6900.60 1748
6901.39 1685
6902.17 1604
6902.95 1699
6903.74 1740
6904.52 1636
6905.31 1694
6906.09 1684
6906.88 1690
6907.66 1630
6908.44 1577
6909.23 1644
6910.01 1651
6910.80 1739
6911.58 1648
6912.37 1594
6913.15 1560
6913.94 1506
6914.72 1496
6915.50 1499
6916.29 1537
6917.07 1604
6917.86 1577
6918.64 1508
6919.43 1642
6920.21 1640
6921.00 1577
6921.78 1513
6922.57 1543
6923.35 1565
6924.14 1472
6924.93 1572
6925.71 1504
6926.50 1627
6927.28 1659
6928.07 1593
6928.85 1552
6929.64 1650
6930.42 1638
6931.21 1652
6931.99 1633
6932.78 1656
6933.57 1675
6934.35 1791
6935.14 1827
6935.92 1760
6936.71 1789
6937.50 1757
6938.28 1783
6939.07 1818
6939.85 1848
6940.64 1963
6941.43 2098
6942.21 2106
6943.00 2292
6943.78 2365
6944.57 2415
6945.36 2380
6946.14 2646
6946.93 2745
6947.72 2759
6948.50 2766
6949.29 2826
6950.08 2906
6950.86 2917
6951.65 2746
6952.44 2567
6953.22 2418
6954.01 2450
6954.80 2368
6955.58 2207
6956.37 2235
6957.16 2072
6957.95 2000
6958.73 2224
6959.52 2362
6960.31 2186
6961.10 2242
6961.88 2218
6962.67 2110
6963.46 2197
6964.24 2313
6965.03 2425
6965.82 2369
6966.61 2415
6967.40 2480
6968.18 2606
6968.97 2882
6969.76 2928
6970.55 2855
6971.33 3135
6972.12 3231
6972.91 3089
6973.70 3105
6974.49 2987
6975.27 2996
6976.06 2965
6976.85 3031
6977.64 2992
6978.43 3136
6979.22 3289
6980.00 3354
6980.79 3639
6981.58 4030
6982.37 4928
6983.16 6145
6983.95 7615
6984.74 9554
6985.52 11266
6986.31 13048
6987.10 13885
6987.89 14274
6988.68 13950
6989.47 12680
6990.26 11092
6991.05 9226
6991.83 7561
6992.62 6481
6993.41 5390
6994.20 4322
6994.99 3501
6995.78 3285
6996.57 2941
6997.36 2688
6998.15 2509
6998.94 2404
6999.73 2334
7000.52 2401
7001.31 2257
7002.10 2225
7002.89 2328
7003.68 2225
7004.47 2195
7005.26 2087
7006.05 2068
7006.84 1945
7007.63 1916
7008.42 1815
7009.21 1739
7010.00 1823
7010.79 1785
7011.58 1809
7012.37 1945
7013.16 2061
7013.95 1956
7014.74 2016
7015.53 2217
7016.32 2098
7017.11 2053
7017.90 1942
7018.69 1980
7019.48 1910
7020.27 1784
7021.06 1924
7021.85 1991
7022.64 2107
7023.43 2084
7024.22 2116
7025.02 2153
7025.81 2223
7026.60 2283
7027.39 2119
7028.18 2018
7028.97 1957
7029.76 1943
7030.55 1892
7031.34 1870
7032.14 1783
7032.93 1762
7033.72 1686
7034.51 1726
7035.30 1612
7036.09 1680
7036.88 1630
7037.68 1698
7038.47 1706
7039.26 1642
7040.05 1681
7040.84 1819
7041.64 1788
7042.43 1853
7043.22 1828
7044.01 1882
7044.80 1904
7045.60 1940
7046.39 1934
7047.18 2041
7047.97 2084
7048.76 2161
7049.56 2330
7050.35 2318
7051.14 2431
7051.93 2403
7052.73 2496
7053.52 2406
7054.31 2198
7055.10 2012
7055.90 1893
7056.69 1824
7057.48 1720
7058.27 1743
7059.07 1813
7059.86 1782
7060.65 1662
7061.45 1791
7062.24 1845
7063.03 1868
7063.83 1812
7064.62 1705
7065.41 1801
7066.21 1712
7067.00 1644
7067.79 1697
7068.59 1753
7069.38 1599
7070.17 1579
7070.97 1697
7071.76 1652
7072.55 1501
7073.35 1598
7074.14 1622
7074.93 1687
7075.73 1545
7076.52 1450
7077.32 1424
7078.11 1358
7078.90 1327
7079.70 1422
7080.49 1497
7081.29 1508
7082.08 1425
7082.87 1384
7083.67 1380
7084.46 1357
7085.26 1465
7086.05 1379
7086.85 1345
7087.64 1300
7088.43 1386
7089.23 1385
7090.02 1330
7090.82 1277
7091.61 1257
7092.41 1225
7093.20 1252
7094.00 1254
7094.79 1260
7095.59 1219
7096.38 1249
7097.18 1303
7097.97 1256
7098.77 1187
7099.56 1151
7100.36 1129
7101.15 1238
7101.95 1236
7102.74 1213
7103.54 1164
7104.33 1092
7105.13 1113
7105.92 1118
7106.72 1097
7107.52 1115
7108.31 1111
7109.11 1119
7109.90 1128
7110.70 1073
7111.49 1112
7112.29 1070
7113.09 1067
7113.88 1132
7114.68 1177
7115.47 1066
7116.27 1092
7117.07 1123
7117.86 1152
7118.66 1145
7119.45 1105
7120.25 1091
7121.05 1026
7121.84 1135
7122.64 1121
7123.44 1023
7124.23 1110
7125.03 1133
7125.83 1033
7126.62 1110
7127.42 1050
7128.22 1018
7129.01 1103
7129.81 1186
7130.61 1209
7131.40 1151
7132.20 1115
7133.00 1186
7133.79 1150
7134.59 1099
7135.39 1132
7136.19 1138
7136.98 1113
7137.78 1141
7138.58 1040
7139.38 983
7140.17 1051
7140.97 1068
7141.77 1044
7142.57 1060
7143.36 1053
7144.16 1032
7144.96 963
7145.76 1011
7146.55 1077
7147.35 1029
7148.15 1000
7148.95 1027
7149.74 973
7150.54 987
7151.34 1042
7152.14 1019
7152.94 949
7153.74 983
7154.53 1091
7155.33 1037
7156.13 1081
7156.93 1146
7157.73 1143
7158.53 1080
7159.32 1082
7160.12 1138
7160.92 1042
7161.72 969
7162.52 1003
7163.32 993
7164.12 1039
7164.91 1001
7165.71 893
7166.51 985
7167.31 993
7168.11 966
7168.91 1011
7169.71 989
7170.51 987
7171.31 979
7172.11 938
7172.90 1023
7173.70 974
7174.50 945
7175.30 920
7176.10 884
7176.90 884
7177.70 965
7178.50 944
7179.30 903
7180.10 919
7180.90 961
7181.70 914
7182.50 948
7183.30 987
7184.10 951
7184.90 953
7185.70 917
7186.50 942
7187.30 977
7188.10 995
7188.90 1029
7189.70 962
7190.50 922
7191.30 901
7192.10 910
7192.90 955
7193.70 963
7194.50 925
7195.30 958
7196.10 971
7196.90 916
7197.70 962
7198.50 979
7199.30 924
7200.11 921
7200.91 984
7201.71 918
7202.51 906
7203.31 857
7204.11 842
7204.91 873
7205.71 843
7206.51 925
7207.31 913
7208.12 921
7208.92 909
7209.72 969
7210.52 903
7211.32 927
7212.12 905
7212.92 886
7213.72 919
7214.53 891
7215.33 938
7216.13 853
7216.93 829
7217.73 913
7218.53 970
7219.34 1060
7220.14 1012
7220.94 1026
7221.74 1014
7222.54 982
7223.35 952
7224.15 956
7224.95 1011
7225.75 979
7226.56 993
7227.36 901
7228.16 939
7228.96 945
7229.76 972
7230.57 918
7231.37 934
7232.17 905
7232.97 903
7233.78 910
7234.58 961
7235.38 932
7236.19 884
7236.99 948
7237.79 937
7238.59 844
7239.40 911
7240.20 953
7241.00 933
7241.81 932
7242.61 918
7243.41 876
7244.22 914
7245.02 944
7245.82 944
7246.63 949
7247.43 971
7248.23 978
7249.04 954
7249.84 891
7250.64 909
7251.45 925
7252.25 873
7253.05 969
7253.86 989
7254.66 1001
7255.46 1021
7256.27 1038
7257.07 1052
7257.88 1028
7258.68 1049
7259.48 1141
7260.29 1163
7261.09 1308
7261.90 1330
7262.70 1479
7263.51 1417
7264.31 1263
7265.11 1229
7265.92 1148
7266.72 1192
7267.53 1148
7268.33 1051
7269.14 1032
7269.94 1042
7270.75 1038
7271.55 1029
7272.36 954
7273.16 1038
7273.97 980
7274.77 1000
7275.58 998
7276.38 1012
7277.19 1067
7277.99 1087
7278.80 1049
7279.60 1058
7280.41 1063
7281.21 1220
7282.02 1267
7282.82 1437
7283.63 1534
7284.43 1670
7285.24 1844
7286.04 1852
7286.85 1819
7287.66 1784
7288.46 1672
7289.27 1557
7290.07 1399
7290.88 1279
7291.68 1269
7292.49 1110
7293.30 1038
7294.10 1030
7294.91 1024
7295.71 1002
7296.52 939
7297.33 993
7298.13 975
7298.94 1024
7299.74 964
7300.55 984
7301.36 1012
7302.16 1017
7302.97 1011
7303.78 983
7304.58 972
7305.39 978
7306.20 913
7307.00 1026
7307.81 1021
7308.62 989
7309.42 1044
7310.23 1010
7311.04 1028
7311.84 1023
7312.65 982
7313.46 991
7314.27 1071
7315.07 1075
7315.88 1159
7316.69 1148
7317.49 1143
7318.30 1350
7319.11 1379
7319.92 1511
7320.72 1549
7321.53 1572
7322.34 1390
7323.15 1442
7323.95 1274
7324.76 1264
7325.57 1260
7326.38 1258
7327.19 1101
7327.99 1127
7328.80 1184
7329.61 1057
7330.42 1107
7331.22 1059
7332.03 1111
7332.84 1089
7333.65 1128
7334.46 1094
7335.27 1045
7336.07 1083
7336.88 1086
7337.69 1033
7338.50 1029
7339.31 982
7340.12 1033
7340.92 976
7341.73 916
7342.54 957
7343.35 987
7344.16 976
7344.97 989
7345.78 952
7346.59 900
7347.39 980
7348.20 1002
7349.01 946
7349.82 887
7350.63 945
7351.44 887
7352.25 916
7353.06 979
7353.87 857
7354.68 875
7355.49 874
7356.30 891
7357.11 934
7357.92 916
7358.72 936
7359.53 901
7360.34 888
7361.15 956
7361.96 886
7362.77 813
7363.58 873
7364.39 932
7365.20 832
7366.01 770
7366.82 847
7367.63 862
7368.44 820
7369.25 810
7370.06 847
7370.87 864
7371.68 791
7372.49 812
7373.30 829
7374.11 866
7374.93 866
7375.74 820
7376.55 785
7377.36 818
7378.17 928
7378.98 942
7379.79 845
7380.60 850
7381.41 884
7382.22 964
7383.03 907
7383.84 879
7384.65 826
7385.46 838
7386.28 894
7387.09 916
7387.90 851
7388.71 870
7389.52 783
7390.33 829
7391.14 890
7391.95 864
7392.77 899
7393.58 887
7394.39 793
7395.20 716
7396.01 752
7396.82 788
7397.64 767
7398.45 813
7399.26 847
7400.07 805
7400.88 822
7401.69 803
7402.51 848
7403.32 789
7404.13 883
7404.94 770
7405.76 773
7406.57 810
7407.38 819
7408.19 829
7409.00 782
7409.82 796
7410.63 779
7411.44 832
7412.25 878
7413.07 856
7413.88 819
7414.69 831
7415.50 812
7416.32 795
7417.13 770
7417.94 774
7418.76 745
7419.57 783
7420.38 774
7421.19 766
7422.01 790
7422.82 821
7423.63 777
7424.45 792
7425.26 901
7426.07 871
7426.89 903
7427.70 892
7428.51 859
7429.33 925
7430.14 1001
7430.95 1013
7431.77 1016
7432.58 1070
7433.39 1070
7434.21 1046
7435.02 942
7435.84 975
7436.65 914
7437.46 875
7438.28 919
7439.09 952
7439.91 858
7440.72 840
7441.53 882
7442.35 902
7443.16 909
7443.98 862
7444.79 797
7445.60 829
7446.42 774
7447.23 832
7448.05 832
7448.86 786
7449.68 812
7450.49 834
7451.31 749
7452.12 814
7452.94 795
7453.75 749
7454.57 798
7455.38 792
7456.20 743
7457.01 765
7457.83 795
7458.64 834
7459.46 749
7460.27 825
7461.09 764
7461.90 766
7462.72 742
7463.53 761
7464.35 779
7465.16 867
7465.98 848
7466.79 789
7467.61 817
7468.42 883
7469.24 779
7470.06 822
7470.87 821
7471.69 836
7472.50 822
7473.32 835
7474.13 840
7474.95 830
7475.77 815
7476.58 810
7477.40 772
7478.21 764
7479.03 804
7479.85 753
7480.66 802
7481.48 746
7482.30 758
7483.11 789
7483.93 773
7484.75 823
7485.56 823
7486.38 886
7487.20 847
7488.01 827
7488.83 773
7489.65 814
7490.46 811
7491.28 803
7492.10 821
7492.91 843
7493.73 754
7494.55 787
7495.36 771
7496.18 775
7497.00 762
7497.82 732
7498.63 781
7499.45 732
7500.27 745
7501.08 698
7501.90 735
7502.72 798
7503.54 774
7504.35 809
7505.17 757
7505.99 779
7506.81 796
7507.62 760
7508.44 768
7509.26 754
7510.08 754
7510.90 741
7511.71 730
7512.53 707
7513.35 718
7514.17 763
7514.99 773
7515.80 772
7516.62 728
7517.44 785
7518.26 762
7519.08 768
7519.90 743
7520.71 751
7521.53 702
7522.35 744
7523.17 777
7523.99 767
7524.81 786
7525.63 821
7526.45 766
7527.26 785
7528.08 823
7528.90 843
7529.72 858
7530.54 816
7531.36 795
7532.18 775
7533.00 783
7533.82 794
7534.64 822
7535.45 795
7536.27 774
7537.09 700
7537.91 799
7538.73 832
7539.55 838
7540.37 844
7541.19 770
7542.01 780
7542.83 836
7543.65 852
7544.47 840
7545.29 852
7546.11 774
7546.93 772
7547.75 798
7548.57 834
7549.39 808
7550.21 836
7551.03 754
7551.85 798
7552.67 827
7553.49 821
7554.31 823
7555.13 839
7555.95 879
7556.77 898
7557.59 889
7558.41 854
7559.23 836
7560.05 850
7560.87 872
7561.69 866
7562.51 843
7563.34 832
7564.16 876
7564.98 897
7565.80 854
7566.62 848
7567.44 761
7568.26 850
7569.08 810
7569.90 805
7570.72 790
7571.55 817
7572.37 818
7573.19 812
7574.01 838
7574.83 835
7575.65 774
7576.47 770
7577.30 881
7578.12 852
7578.94 857
7579.76 866
7580.58 957
7581.40 888
7582.23 886
7583.05 818
7583.87 855
7584.69 882
7585.51 926
7586.33 941
7587.16 930
7587.98 970
7588.80 944
7589.62 1000
7590.45 1050
7591.27 971
7592.09 1000
7592.91 981
7593.74 986
7594.56 1037
7595.38 960
7596.20 932
7597.03 982
7597.85 1013
7598.67 1060
7599.49 1093
7600.32 1027
7601.14 1065
7601.96 1120
7602.78 1138
7603.61 1301
7604.43 1437
7605.25 1487
7606.08 1524
7606.90 1518
7607.72 1428
7608.55 1399
7609.37 1337
7610.19 1214
7611.02 1187
7611.84 1069
7612.66 967
7613.49 1072
7614.31 1107
7615.13 1127
7615.96 1071
7616.78 1038
7617.60 1108
7618.43 1126
7619.25 1138
7620.08 1099
7620.90 1146
7621.72 1106
7622.55 1100
7623.37 1031
7624.20 1079
7625.02 1122
7625.84 1088
7626.67 1116
7627.49 1108
7628.32 1179
7629.14 1275
7629.97 1284
7630.79 1340
7631.61 1484
7632.44 1495
7633.26 1585
7634.09 1587
7634.91 1572
7635.74 1409
7636.56 1323
7637.39 1267
7638.21 1186
7639.04 1049
7639.86 999
7640.69 976
7641.51 934
7642.34 973
7643.16 942
7643.99 954
7644.81 922
7645.64 982
7646.46 886
7647.29 875
7648.11 901
7648.94 920
7649.76 909
7650.59 904
7651.42 880
7652.24 904
7653.07 859
7653.89 870
7654.72 827
7655.54 815
7656.37 796
7657.20 884
7658.02 917
7658.85 880
7659.67 845
7660.50 889
7661.33 840
7662.15 787
7662.98 791
7663.80 808
7664.63 843
7665.46 873
7666.28 871
7667.11 884
7667.94 865
7668.76 819
7669.59 861
7670.42 816
7671.24 760
7672.07 824
7672.90 833
7673.72 885
7674.55 808
7675.38 801
7676.20 773
7677.03 869
7677.86 770
7678.68 812
7679.51 794
7680.34 846
7681.16 859
7681.99 786
7682.82 786
7683.65 784
7684.47 814
7685.30 708
7686.13 811
7686.96 752
7687.78 846
7688.61 834
7689.44 828
7690.27 787
7691.09 861
7691.92 824
7692.75 849
7693.58 827
7694.41 803
7695.23 762
7696.06 765
7696.89 797
7697.72 825
7698.55 832
7699.37 780
7700.20 799
7701.03 780
7701.86 798
7702.69 781
7703.51 740
7704.34 803
7705.17 826
7706.00 759
7706.83 831
7707.66 791
7708.49 761
7709.31 731
7710.14 791
7710.97 788
7711.80 746
7712.63 708
7713.46 750
7714.29 780
7715.12 770
7715.95 780
7716.77 762
7717.60 691
7718.43 686
7719.26 716
7720.09 718
7720.92 719
7721.75 721
7722.58 741
7723.41 696
7724.24 640
7725.07 700
7725.90 770
7726.73 711
7727.56 656
7728.39 677
7729.22 710
7730.05 690
7730.88 711
7731.71 719
7732.54 653
7733.37 670
7734.20 646
7735.03 715
7735.86 710
7736.69 678
7737.52 746
7738.35 774
7739.18 697
7740.01 701
7740.84 757
7741.67 747
7742.50 767
7743.33 689
7744.16 719
7744.99 689
7745.82 784
7746.65 728
7747.48 788
7748.31 745
7749.14 689
7749.97 772
7750.81 697
7751.64 732
7752.47 749
7753.30 731
7754.13 682
7754.96 696
7755.79 732
7756.62 779
7757.45 680
7758.29 703
7759.12 650
7759.95 725
7760.78 699
7761.61 714
7762.44 711
7763.27 694
7764.11 673
7764.94 717
7765.77 725
7766.60 749
7767.43 792
7768.26 734
7769.10 777
7769.93 735
7770.76 724
7771.59 713
7772.42 821
7773.26 819
7774.09 749
7774.92 727
7775.75 701
7776.59 754
7777.42 771
7778.25 731
7779.08 686
7779.92 734
7780.75 736
7781.58 742
7782.41 754
7783.25 754
7784.08 736
7784.91 723
7785.74 768
7786.58 624
7787.41 706
7788.24 762
7789.08 746
7789.91 741
7790.74 713
7791.57 687
7792.41 706
7793.24 713
7794.07 699
7794.91 736
7795.74 737
7796.57 729
7797.41 752
7798.24 742
7799.07 733
7799.91 765
7800.74 769
7801.58 736
7802.41 766
7803.24 770
7804.08 798
7804.91 841
7805.74 834
7806.58 843
7807.41 781
7808.25 802
7809.08 824
7809.91 831
7810.75 833
7811.58 819
7812.42 881
7813.25 874
7814.09 956
7814.92 960
7815.75 1104
7816.59 1110
7817.42 1156
7818.26 1144
7819.09 1125
7819.93 1030
7820.76 1024
7821.60 994
7822.43 932
7823.27 902
7824.10 883
7824.94 994
7825.77 943
7826.61 928
7827.44 898
7828.28 973
7829.11 952
7829.95 936
7830.78 857
7831.62 911
7832.45 934
7833.29 946
7834.12 882
7834.96 934
7835.79 922
7836.63 891
7837.46 955
7838.30 863
7839.14 923
7839.97 962
7840.81 966
7841.64 895
7842.48 884
7843.31 843
7844.15 925
7844.99 947
7845.82 896
7846.66 863
7847.49 958
7848.33 887
7849.17 882
7850.00 915
7850.84 885
7851.68 962
7852.51 943
7853.35 977
7854.18 896
7855.02 984
7855.86 964
7856.69 1092
7857.53 1169
7858.37 1241
7859.20 1328
7860.04 1387
7860.88 1394
7861.71 1286
7862.55 1238
7863.39 1263
7864.23 1160
7865.06 1079
7865.90 1080
7866.74 1008
7867.57 1034
7868.41 1063
7869.25 1070
7870.09 1033
7870.92 1064
7871.76 1018
7872.60 1030
7873.44 1115
7874.27 1168
7875.11 1108
7875.95 1156
7876.79 1272
7877.62 1353
7878.46 1478
7879.30 1366
7880.14 1372
7880.97 1386
7881.81 1475
7882.65 1306
7883.49 1361
7884.33 1243
7885.16 1182
7886.00 1216
7886.84 1172
7887.68 1109
7888.52 1061
7889.36 1076
7890.19 1127
7891.03 1144
7891.87 1181
7892.71 1278
7893.55 1303
7894.39 1216
7895.23 1083
7896.06 1072
7896.90 966
7897.74 1018
7898.58 975
7899.42 1007
7900.26 1022
7901.10 943
7901.94 907
7902.77 942
7903.61 980
7904.45 931
7905.29 892
7906.13 877
7906.97 936
7907.81 911
7908.65 879
7909.49 927
7910.33 910
7911.17 949
7912.01 954
7912.85 917
7913.69 922
7914.53 949
7915.37 979
7916.21 953
7917.05 981
7917.89 1019
7918.73 1132
7919.57 1089
7920.41 1125
7921.25 1145
7922.09 1063
7922.93 1042
7923.77 944
7924.61 1017
7925.45 870
7926.29 842
7927.13 865
7927.97 896
7928.81 792
7929.65 794
7930.49 833
7931.33 788
7932.17 896
7933.01 895
7933.85 844
7934.69 807
7935.53 824
7936.37 797
7937.21 780
7938.05 827
7938.90 770
7939.74 811
7940.58 860
7941.42 777
7942.26 817
7943.10 860
7943.94 812
7944.78 861
7945.63 825
7946.47 878
7947.31 809
7948.15 826
7948.99 867
7949.83 866
7950.67 825
7951.52 925
7952.36 877
7953.20 908
7954.04 878
7954.88 927
7955.72 981
7956.57 961
7957.41 912
7958.25 983
7959.09 939
7959.93 906
7960.78 868
7961.62 850
7962.46 886
7963.30 855
7964.15 864
7964.99 780
7965.83 886
7966.67 886
7967.52 1029
7968.36 959
7969.20 911
7970.04 883
7970.89 958
7971.73 945
7972.57 851
7973.41 840
7974.26 820
7975.10 874
7975.94 810
7976.79 785
7977.63 813
7978.47 793
7979.31 801
7980.16 736
7981.00 776
7981.84 743
7982.69 719
7983.53 783
7984.37 731
7985.22 714
7986.06 748
7986.90 735
7987.75 768
7988.59 813
7989.44 756
7990.28 740
7991.12 648
7991.97 814
7992.81 777
7993.65 770
7994.50 717
7995.34 735
7996.19 751
7997.03 719
7997.87 601
7998.72 604
7999.56 686
8000.41 740
8001.25 729
8002.10 726
8002.94 697
8003.78 688
8004.63 686
8005.47 703
8006.32 722
8007.16 737
8008.01 756
8008.85 684
8009.70 720
8010.54 708
8011.39 689
8012.23 682
8013.08 704
8013.92 670
8014.77 646
8015.61 638
8016.46 685
8017.30 717
8018.15 719
8018.99 755
8019.84 682
8020.68 701
8021.53 678
8022.37 768
8023.22 685
8024.06 696
8024.91 719
8025.75 705
8026.60 680
8027.45 725
8028.29 657
8029.14 658
8029.98 642
8030.83 715
8031.67 694
8032.52 673
8033.37 744
8034.21 633
8035.06 624
8035.90 710
8036.75 691
8037.60 634
8038.44 636
8039.29 692
8040.14 652
8040.98 637
8041.83 705
8042.68 647
8043.52 648
8044.37 665
8045.21 674
8046.06 694
8046.91 683
8047.75 651
8048.60 675
8049.45 685
8050.30 627
8051.14 641
8051.99 685
8052.84 746
8053.68 712
8054.53 672
8055.38 669
8056.22 671
8057.07 601
8057.92 580
8058.77 617
8059.61 578
8060.46 586
8061.31 644
8062.16 634
8063.00 640
8063.85 608
8064.70 692
8065.55 636
8066.39 630
8067.24 568
8068.09 571
8068.94 628
8069.79 659
8070.63 667
8071.48 662
8072.33 666
8073.18 647
8074.03 650
8074.87 623
8075.72 655
8076.57 704
8077.42 681
8078.27 665
8079.12 604
8079.96 608
8080.81 621
8081.66 593
8082.51 709
8083.36 702
8084.21 623
8085.06 643
8085.90 669
8086.75 687
8087.60 651
8088.45 621
8089.30 603
8090.15 660
8091.00 673
8091.85 648
8092.70 605
8093.54 628
8094.39 692
8095.24 673
8096.09 637
8096.94 612
8097.79 613
8098.64 622
8099.49 692
8100.34 618
8101.19 639
8102.04 657
8102.89 676
8103.74 697
8104.59 604
8105.44 565
8106.29 586
8107.14 625
8107.99 652
8108.84 635
8109.69 652
8110.54 612
8111.39 638
8112.24 670
8113.09 588
8113.94 620
8114.79 641
8115.64 621
8116.49 709
8117.34 645
8118.19 658
8119.04 634
8119.89 659
8120.74 723
8121.59 702
8122.44 727
8123.29 741
8124.14 642
8124.99 586
8125.84 651
8126.70 697
8127.55 649
8128.40 645
8129.25 698
8130.10 630
8130.95 694
8131.80 690
8132.65 688
8133.50 646
8134.36 616
8135.21 664
8136.06 705
8136.91 659
8137.76 697
8138.61 761
8139.46 628
8140.32 648
8141.17 654
8142.02 678
8142.87 710
8143.72 736
8144.57 713
8145.43 663
8146.28 691
8147.13 718
8147.98 786
8148.83 822
8149.69 775
8150.54 701
8151.39 730
8152.24 819
8153.10 863
8153.95 822
8154.80 872
8155.65 994
8156.50 901
8157.36 923
8158.21 964
8159.06 843
8159.92 803
8160.77 786
8161.62 742
8162.47 767
8163.33 759
8164.18 748
8165.03 714
8165.88 714
8166.74 704
8167.59 679
8168.44 682
8169.30 652
8170.15 701
8171.00 761
8171.86 679
8172.71 712
8173.56 670
8174.42 673
8175.27 662
8176.12 629
8176.98 661
8177.83 675
8178.68 732
8179.54 667
8180.39 685
8181.25 645
8182.10 649
8182.95 699
8183.81 602
8184.66 625
8185.51 637
8186.37 639
8187.22 655
8188.08 635
8188.93 679
8189.79 655
8190.64 632
8191.49 685
8192.35 621
8193.20 626
8194.06 656
8194.91 658
8195.77 658
8196.62 659
8197.47 671
8198.33 678
8199.18 641
8200.04 604
8200.89 628
8201.75 591
8202.60 584
8203.46 594
8204.31 612
8205.17 571
8206.02 605
8206.88 617
8207.73 622
8208.59 598
8209.44 645
8210.30 672
8211.15 609
8212.01 662
8212.87 649
8213.72 619
8214.58 644
8215.43 667
8216.29 645
8217.14 632
8218.00 608
8218.85 667
8219.71 657
8220.57 646
8221.42 682
8222.28 713
8223.13 624
8223.99 629
8224.85 626
8225.70 668
8226.56 693
8227.41 648
8228.27 679
8229.13 671
8229.98 669
8230.84 620
8231.70 648
8232.55 618
8233.41 638
8234.26 757
8235.12 683
8235.98 603
8236.83 630
8237.69 589
8238.55 580
8239.40 619
8240.26 568
8241.12 557
8241.98 621
8242.83 665
8243.69 624
8244.55 641
8245.40 640
8246.26 652
8247.12 594
8247.98 629
8248.83 555
8249.69 580
8250.55 608
8251.40 613
8252.26 642
8253.12 633
8253.98 622
8254.83 592
8255.69 638
8256.55 624
8257.41 582
8258.27 605
8259.12 704
8259.98 650
8260.84 572
8261.70 608
8262.55 618
8263.41 610
8264.27 635
8265.13 654
8265.99 615
8266.85 595
8267.70 633
8268.56 684
8269.42 626
8270.28 622
8271.14 619
8272.00 651
8272.85 649
8273.71 630
8274.57 650
8275.43 613
8276.29 639
8277.15 695
8278.01 654
8278.87 614
8279.72 621
8280.58 630
8281.44 648
8282.30 689
8283.16 631
8284.02 636
8284.88 625
8285.74 682
8286.60 651
8287.46 658
8288.32 676
8289.17 641
8290.03 623
8290.89 684
8291.75 636
8292.61 690
8293.47 682
8294.33 680
8295.19 658
8296.05 678
8296.91 663
8297.77 647
8298.63 630
8299.49 640
8300.35 658
8301.21 692
8302.07 640
8302.93 658
8303.79 631
8304.65 675
8305.51 669
8306.37 595
8307.23 738
8308.09 684
8308.95 691
8309.81 649
8310.67 643
8311.53 671
8312.39 664
8313.26 677
8314.12 701
8314.98 706
8315.84 748
8316.70 783
8317.56 735
8318.42 768
8319.28 756
8320.14 792
8321.00 705
8321.86 770
8322.73 704
8323.59 673
8324.45 650
8325.31 624
8326.17 624
8327.03 647
8327.89 646
8328.75 663
8329.62 640
8330.48 674
8331.34 680
8332.20 583
8333.06 647
8333.92 625
8334.79 611
8335.65 640
8336.51 650
8337.37 688
8338.23 663
8339.09 600
8339.96 687
8340.82 645
8341.68 673
8342.54 622
8343.41 701
8344.27 754
8345.13 668
8345.99 677
8346.85 719
8347.72 691
8348.58 663
8349.44 648
8350.30 666
8351.17 711
8352.03 704
8352.89 616
8353.76 634
8354.62 688
8355.48 687
8356.34 638
8357.21 666
8358.07 658
8358.93 648
8359.80 616
8360.66 590
8361.52 587
8362.38 610
8363.25 574
8364.11 647
8364.97 651
8365.84 636
8366.70 576
8367.56 579
8368.43 581
8369.29 599
8370.16 586
8371.02 580
8371.88 598
8372.75 651
8373.61 608
8374.47 618
8375.34 678
8376.20 656
8377.07 670
8377.93 632
8378.79 632
8379.66 630
8380.52 629
8381.39 640
8382.25 651
8383.11 628
8383.98 672
8384.84 648
8385.71 650
8386.57 617
8387.44 604
8388.30 613
8389.17 633
8390.03 636
8390.89 617
8391.76 600
8392.62 614
8393.49 595
8394.35 607
8395.22 633
8396.08 638
8396.95 585
8397.81 671
8398.68 646
8399.54 670
8400.41 667
8401.27 694
8402.14 611
8403.00 650
8403.87 674
8404.74 675
8405.60 704
8406.47 647
8407.33 677
8408.20 708
8409.06 707
8409.93 762
8410.79 713
8411.66 692
8412.53 677
8413.39 718
8414.26 660
8415.12 683
8415.99 722
8416.86 720
8417.72 748
8418.59 736
8419.45 730
8420.32 742
8421.19 720
8422.05 723
8422.92 757
8423.78 769
8424.65 814
8425.52 847
8426.38 788
8427.25 735
8428.12 783
8428.98 826
8429.85 800
8430.72 779
8431.58 775
8432.45 831
8433.32 826
8434.18 826
8435.05 797
8435.92 782
8436.79 829
8437.65 873
8438.52 835
8439.39 915
8440.25 881
8441.12 921
8441.99 1076
8442.86 1079
8443.72 1068
8444.59 1097
8445.46 1146
8446.33 1102
8447.19 1065
8448.06 1024
8448.93 1006
8449.80 1010
8450.66 924
8451.53 919
8452.40 981
8453.27 968
8454.14 1025
8455.00 1049
8455.87 1086
8456.74 1138
8457.61 1148
8458.48 1200
8459.34 1289
8460.21 1249
8461.08 1260
8461.95 1249
8462.82 1190
8463.69 1126
8464.55 1092
8465.42 1090
8466.29 1130
8467.16 1310
8468.03 1531
8468.90 1717
8469.77 2110
8470.63 2476
8471.50 2610
8472.37 2726
8473.24 2708
8474.11 2432
8474.98 2129
8475.85 1861
8476.72 1680
8477.59 1547
8478.45 1314
8479.32 1173
8480.19 1107
8481.06 1081
8481.93 997
8482.80 1003
8483.67 944
8484.54 950
8485.41 951
8486.28 891
8487.15 920
8488.02 891
8488.89 843
8489.76 881
8490.63 936
8491.50 916
8492.37 902
8493.24 923
8494.11 865
8494.98 856
8495.85 788
8496.72 814
8497.59 805
8498.46 861
8499.33 850
8500.20 827
8501.07 852
8501.94 826
8502.81 854
8503.68 864
8504.55 907
8505.42 912
8506.29 950
8507.16 935
8508.03 935
8508.90 953
8509.77 967
8510.65 963
8511.52 972
8512.39 956
8513.26 940
8514.13 970
8515.00 954
8515.87 879
8516.74 831
8517.61 895
8518.48 884
8519.36 785
8520.23 819
8521.10 838
8521.97 861
8522.84 829
8523.71 817
8524.58 804
8525.46 843
8526.33 858
8527.20 871
8528.07 913
8528.94 875
8529.81 932
8530.69 918
8531.56 936
8532.43 970
8533.30 935
8534.17 913
8535.05 929
8535.92 957
8536.79 965
8537.66 989
8538.54 971
8539.41 939
8540.28 1017
8541.15 968
8542.02 977
8542.90 962
8543.77 937
8544.64 925
8545.51 937
8546.39 943
8547.26 940
8548.13 932
8549.01 967
8549.88 989
8550.75 1028
8551.62 1251
8552.50 1384
8553.37 1453
8554.24 1635
8555.12 1677
8555.99 1714
8556.86 1707
8557.74 1599
8558.61 1458
8559.48 1395
8560.36 1268
8561.23 1127
8562.10 1045
8562.98 1044
8563.85 903
8564.72 925
8565.60 914
8566.47 807
8567.34 875
8568.22 849
8569.09 843
8569.97 835
8570.84 845
8571.71 869
8572.59 807
8573.46 849
8574.34 834
8575.21 759
8576.08 738
8576.96 766
8577.83 802
8578.71 778
8579.58 761
8580.46 830
8581.33 785
8582.20 827
8583.08 806
8583.95 785
8584.83 719
8585.70 763
8586.58 811
8587.45 790
8588.33 789
8589.20 738
8590.08 744
8590.95 744
8591.83 776
8592.70 766
8593.58 791
8594.45 773
8595.33 748
8596.20 731
8597.08 810
8597.95 820
8598.83 819
8599.70 841
8600.58 865
8601.45 778
8602.33 735
8603.21 756
8604.08 758
8604.96 735
8605.83 786
8606.71 781
8607.58 797
8608.46 769
8609.34 742
8610.21 724
8611.09 765
8611.96 744
8612.84 784
8613.72 798
8614.59 802
8615.47 797
8616.34 836
8617.22 738
8618.10 823
8618.97 753
8619.85 816
8620.73 831
8621.60 747
8622.48 762
8623.36 738
8624.23 772
8625.11 762
8625.99 795
8626.86 744
8627.74 780
8628.62 775
8629.49 799
8630.37 839
8631.25 861
8632.12 794
8633.00 813
8633.88 868
8634.76 836
8635.63 807
8636.51 796
8637.39 855
8638.26 855
8639.14 835
8640.02 831
8640.90 816
8641.77 843
8642.65 845
8643.53 855
8644.41 834
8645.28 851
8646.16 860
8647.04 872
8647.92 832
8648.80 868
8649.67 915
8650.55 891
8651.43 916
8652.31 897
8653.19 907
8654.06 890
8654.94 939
8655.82 912
8656.70 851
8657.58 878
8658.46 937
8659.33 926
8660.21 876
8661.09 911
8661.97 929
8662.85 1022
8663.73 916
8664.61 908
8665.48 868
8666.36 922
8667.24 956
8668.12 909
8669.00 910
8669.88 915
8670.76 1029
8671.64 1106
8672.52 1035
8673.40 1170
8674.27 1306
8675.15 1357
8676.03 1392
8676.91 1332
8677.79 1391
8678.67 1340
8679.55 1253
8680.43 1182
8681.31 1155
8682.19 1202
8683.07 1041
8683.95 1028
8684.83 1049
8685.71 1033
8686.59 1091
8687.47 1052
8688.35 1129
8689.23 1282
8690.11 1518
8690.99 1726
8691.87 1951
8692.75 2303
8693.63 2612
8694.51 2691
8695.39 2573
8696.27 2466
8697.15 2268
8698.03 1935
8698.91 1653
8699.79 1376
8700.67 1307
8701.55 1201
8702.43 1063
8703.31 1025
8704.19 1045
8705.07 921
8705.95 925
8706.84 930
8707.72 882
8708.60 827
8709.48 774
8710.36 780
8711.24 882
8712.12 897
8713.00 855
8713.88 825
8714.76 835
8715.65 801
8716.53 844
8717.41 863
8718.29 786
8719.17 753
8720.05 841
8720.93 851
8721.82 809
8722.70 807
8723.58 800
8724.46 748
8725.34 771
8726.22 765
8727.11 782
8727.99 749
8728.87 792
8729.75 819
8730.63 796
8731.52 806
8732.40 816
8733.28 912
8734.16 874
8735.05 818
8735.93 784
8736.81 739
8737.69 745
8738.58 816
8739.46 776
8740.34 771
8741.22 766
8742.11 736
8742.99 743
8743.87 710
8744.75 779
8745.64 760
8746.52 721
8747.40 733
8748.28 768
8749.17 701
8750.05 693
8750.93 745
8751.82 759
8752.70 708
8753.58 782
8754.47 765
8755.35 845
8756.23 825
8757.12 801
8758.00 863
8758.88 912
8759.77 938
8760.65 927
8761.53 891
8762.42 860
8763.30 853
8764.19 900
8765.07 808
8765.95 829
8766.84 857
8767.72 868
8768.60 880
8769.49 865
8770.37 864
8771.26 856
8772.14 826
8773.03 883
8773.91 847
8774.79 845
8775.68 822
8776.56 826
8777.45 757
8778.33 799
8779.22 824
8780.10 813
8780.98 759
8781.87 730
8782.75 717
8783.64 693
8784.52 711
8785.41 739
8786.29 692
8787.18 659
8788.06 662
8788.95 758
8789.83 684
8790.72 657
8791.60 693
8792.49 677
8793.37 675
8794.26 678
8795.14 653
8796.03 667
8796.92 656
8797.80 690
8798.69 680
8799.57 689
8800.46 603
8801.34 675
8802.23 732
8803.11 680
8804.00 639
8804.89 667
8805.77 661
8806.66 675
8807.54 684
8808.43 687
8809.32 662
8810.20 687
8811.09 666
8811.97 592
8812.86 587
8813.75 632
8814.63 683
8815.52 629
8816.41 543
8817.29 557
8818.18 640
8819.06 637
8819.95 664
8820.84 645
8821.72 625
8822.61 680
8823.50 648
8824.38 600
8825.27 582
8826.16 587
8827.05 599
8827.93 602
8828.82 606
8829.71 604
8830.59 647
8831.48 617
8832.37 614
8833.25 643
8834.14 618
8835.03 602
8835.92 639
8836.80 553
8837.69 551
8838.58 563
8839.47 599
8840.35 584
8841.24 566
8842.13 653
8843.02 621
8843.90 589
8844.79 646
8845.68 615
8846.57 560
8847.46 521
8848.34 592
8849.23 585
8850.12 617
8851.01 618
8851.90 595
8852.78 518
8853.67 608
8854.56 639
8855.45 589
8856.34 637
8857.23 634
8858.12 602
8859.00 608
8859.89 597
8860.78 550
8861.67 591
8862.56 602
8863.45 572
8864.34 631
8865.22 555
8866.11 565
8867.00 566
8867.89 549
8868.78 653
8869.67 558
8870.56 587
8871.45 597
8872.34 581
8873.23 565
8874.12 586
8875.00 575
8875.89 603
8876.78 562
8877.67 580
8878.56 512
8879.45 515
8880.34 538
8881.23 554
8882.12 559
8883.01 575
8883.90 574
8884.79 554
8885.68 541
8886.57 536
8887.46 587
8888.35 567
8889.24 562
8890.13 551
8891.02 558
8891.91 528
8892.80 527
8893.69 533
8894.58 545
8895.47 543
8896.36 509
8897.25 515
8898.14 549
8899.03 514
8899.92 528
8900.81 559
8901.71 559
8902.60 575
8903.49 520
8904.38 569
8905.27 548
8906.16 531
8907.05 550
8907.94 545
8908.83 547
8909.72 514
8910.61 476
8911.51 507
8912.40 501
8913.29 519
8914.18 554
8915.07 561
8915.96 521
8916.85 509
8917.75 507
8918.64 502
8919.53 516
8920.42 535
8921.31 487
8922.20 548
8923.09 566
8923.99 516
8924.88 514
8925.77 477
8926.66 513
8927.55 515
8928.45 459
8929.34 530
8930.23 538
8931.12 490
8932.01 514
8932.91 539
8933.80 529
8934.69 565
8935.58 506
8936.48 504
8937.37 463
8938.26 505
8939.15 505
8940.05 490
8940.94 486
8941.83 506
8942.72 535
8943.62 544
8944.51 502
8945.40 501
8946.30 522
8947.19 532
8948.08 491
8948.97 517
8949.87 496
8950.76 515
8951.65 546
8952.55 543
8953.44 522
8954.33 506
8955.23 555
8956.12 507
8957.01 464
8957.91 527
8958.80 485
8959.69 499
8960.59 525
8961.48 505
8962.38 488
8963.27 519
8964.16 575
8965.06 535
8965.95 567
8966.85 624
8967.74 587
8968.63 599
8969.53 537
8970.42 570
8971.32 562
8972.21 570
8973.10 571
8974.00 556
8974.89 544
8975.79 492
8976.68 469
8977.58 436
8978.47 498
8979.36 565
8980.26 511
8981.15 438
8982.05 458
8982.94 474
8983.84 521
8984.73 498
8985.63 520
8986.52 467
8987.42 476
8988.31 510
8989.21 477
8990.10 435
8991.00 474
8991.89 491
8992.79 450
8993.68 517
8994.58 521
8995.47 478
8996.37 467
8997.27 481
8998.16 540
8999.06 472
8999.95 460
9000.85 507
9001.74 479
9002.64 499
9003.53 488
9004.43 506
9005.33 519
9006.22 503
9007.12 501
9008.01 488
9008.91 525
9009.81 492
9010.70 505
9011.60 474
9012.49 557
9013.39 525
9014.29 515
9015.18 507
9016.08 534
9016.98 520
9017.87 480
9018.77 459
9019.67 530
9020.56 593
9021.46 539
9022.36 442
9023.25 484
9024.15 489
9025.05 477
9025.94 472
9026.84 503
9027.74 540
9028.63 479
9029.53 493
9030.43 446
9031.33 447
9032.22 494
9033.12 511
9034.02 508
9034.91 474
9035.81 449
9036.71 504
9037.61 480
9038.50 495
9039.40 490
9040.30 564
9041.20 518
9042.10 467
9042.99 483
9043.89 543
9044.79 504
9045.69 507
9046.58 443
9047.48 487
9048.38 514
9049.28 502
9050.18 493
9051.07 462
9051.97 499
9052.87 529
9053.77 527
9054.67 509
9055.57 550
9056.46 512
9057.36 523
9058.26 568
9059.16 545
9060.06 497
9060.96 471
9061.86 520
9062.75 518
9063.65 521
9064.55 491
9065.45 478
9066.35 474
9067.25 483
9068.15 511
9069.05 516
9069.95 496
9070.84 498
9071.74 527
9072.64 502
9073.54 507
9074.44 510
9075.34 522
9076.24 548
9077.14 512
9078.04 478
9078.94 508
9079.84 467
9080.74 490
9081.64 527
9082.54 509
9083.44 509
9084.34 524
9085.24 550
9086.14 487
9087.04 501
9087.94 538
9088.84 519
9089.74 517
9090.64 560
9091.54 498
9092.44 568
9093.34 536
9094.24 527
9095.14 489
9096.04 527
9096.94 555
9097.84 483
9098.74 470
9099.64 541
9100.54 463
9101.44 467
9102.34 512
9103.24 522
9104.14 465
9105.04 497
9105.95 476
9106.85 480
9107.75 513
9108.65 498
9109.55 464
9110.45 501
9111.35 509
9112.25 526
9113.15 457
9114.06 513
9114.96 530
9115.86 503
9116.76 477
9117.66 430
9118.56 475
9119.46 469
9120.37 470
9121.27 510
9122.17 490
9123.07 503
9123.97 462
9124.87 536
9125.78 539
9126.68 466
9127.58 485
9128.48 553
9129.38 510
9130.29 498
9131.19 476
9132.09 490
9132.99 454
9133.89 485
9134.80 476
9135.70 518
9136.60 479
9137.50 482
9138.41 459
9139.31 488
9140.21 503
9141.11 463
9142.02 471
9142.92 465
9143.82 440
9144.72 504
9145.63 508
9146.53 510
9147.43 466
9148.34 464
9149.24 488
9150.14 496
9151.05 453
9151.95 450
9152.85 464
9153.76 515
9154.66 506
9155.56 523
9156.47 471
9157.37 541
9158.27 504
9159.18 518
9160.08 494
9160.98 454
9161.89 455
9162.79 492
9163.69 487
9164.60 476
9165.50 477
9166.41 481
9167.31 476
9168.21 500
9169.12 506
9170.02 523
9170.93 482
9171.83 480
9172.73 477
9173.64 432
9174.54 437
9175.45 466
9176.35 428
9177.25 493
9178.16 520
9179.06 467
9179.97 500
9180.87 490
9181.78 462
9182.68 489
9183.59 494
9184.49 482
9185.40 492
9186.30 503
9187.21 447
9188.11 466
9189.02 435
9189.92 507
9190.83 489
9191.73 525
9192.64 456
9193.54 478
9194.45 489
9195.35 505
9196.26 478
9197.16 464
9198.07 501
9198.97 546
9199.88 545
9200.78 526
9201.69 546
9202.60 574
9203.50 551
9204.41 537
9205.31 559
9206.22 524
9207.13 491
9208.03 503
9208.94 546
9209.84 493
9210.75 480
9211.66 506
9212.56 526
9213.47 467
9214.37 473
9215.28 498
9216.19 539
9217.09 491
9218.00 519
9218.91 473
9219.81 493
9220.72 486
9221.63 477
9222.53 473
9223.44 479
9224.35 488
9225.25 441
9226.16 471
9227.07 471
9227.97 464
9228.88 471
9229.79 499
9230.69 481
9231.60 447
9232.51 489
9233.41 471
9234.32 455
9235.23 440
9236.14 474
9237.04 504
9237.95 412
9238.86 454
9239.77 454
9240.67 491
9241.58 491
9242.49 509
9243.40 494
9244.30 467
9245.21 497
9246.12 516
9247.03 471
9247.94 475
9248.84 451
9249.75 436
9250.66 422
9251.57 445
9252.48 449
9253.38 468
9254.29 452
9255.20 480
9256.11 441
9257.02 503
9257.93 519
9258.83 499
9259.74 483
9260.65 482
9261.56 464
9262.47 474
9263.38 503
9264.29 515
9265.19 498
9266.10 447
9267.01 485
9267.92 468
9268.83 470
9269.74 498
9270.65 460
9271.56 465
9272.47 481
9273.37 461
9274.28 454
9275.19 477
9276.10 465
9277.01 472
9277.92 500
9278.83 485
9279.74 473
9280.65 490
9281.56 475
9282.47 505
9283.38 466
9284.29 476
9285.20 458
9286.11 483
9287.02 511
9287.93 538
9288.84 549
9289.75 474
9290.66 466
9291.57 518
9292.48 497
9293.39 505
9294.30 472
9295.21 496
9296.12 538
9297.03 517
9297.94 491
9298.85 488
9299.76 487
9300.67 534
9301.58 531
9302.49 546
9303.40 483
9304.31 524
9305.22 564
9306.13 553
9307.04 582
9307.95 483
9308.87 475
9309.78 613
9310.69 591
9311.60 580
9312.51 589
9313.42 600
9314.33 601
9315.24 524
9316.15 506
9317.07 551
9317.98 527
9318.89 497
9319.80 540
9320.71 533
9321.62 526
9322.53 509
9323.45 559
9324.36 478
9325.27 484
9326.18 499
9327.09 521
9328.00 483
9328.92 478
9329.83 491
9330.74 546
9331.65 490
9332.56 497
9333.48 499
9334.39 561
9335.30 499
9336.21 492
9337.13 510
9338.04 480
9338.95 514
9339.86 499
9340.77 515
9341.69 550
9342.60 545
9343.51 563
9344.43 571
9345.34 535
9346.25 517
9347.16 513
9348.08 481
9348.99 489
9349.90 513
9350.81 528
9351.73 494
9352.64 480
9353.55 513
9354.47 510
9355.38 511
9356.29 481
9357.21 475
9358.12 498
9359.03 518
9359.95 541
9360.86 483
9361.77 460
9362.69 483
9363.60 524
9364.51 511
9365.43 478
9366.34 495
9367.26 512
9368.17 489
9369.08 452
9370.00 426
9370.91 460
9371.82 499
9372.74 519
9373.65 545
9374.57 491
9375.48 532
9376.40 524
9377.31 486
9378.22 510
9379.14 494
9380.05 493
9380.97 503
9381.88 500
9382.80 526
9383.71 490
9384.62 519
9385.54 552
9386.45 459
9387.37 473
9388.28 458
9389.20 496
9390.11 495
9391.03 481
9391.94 552
9392.86 472
9393.77 524
9394.69 526
9395.60 543
9396.52 494
9397.43 546
9398.35 592
9399.26 586
9400.18 581
9401.10 534
9402.01 528
9402.93 550
9403.84 475
9404.76 504
9405.67 500
9406.59 541
9407.50 475
9408.42 476
9409.34 474
9410.25 546
9411.17 517
9412.08 526
9413.00 545
9413.92 547
9414.83 549
9415.75 505
9416.66 498
9417.58 507
9418.50 521
9419.41 546
9420.33 500
9421.25 498
9422.16 508
9423.08 517
9423.99 560
9424.91 513
9425.83 526
9426.74 538
9427.66 517
9428.58 534
9429.49 513
9430.41 503
9431.33 464
9432.25 505
9433.16 511
9434.08 547
9435.00 492
9435.91 541
9436.83 519
9437.75 529
9438.67 570
9439.58 562
9440.50 608
9441.42 579
9442.33 596
9443.25 540
9444.17 555
9445.09 563
9446.00 548
9446.92 567
9447.84 561
9448.76 584
9449.68 574
9450.59 637
9451.51 659
9452.43 737
9453.35 822
9454.26 884
9455.18 860
9456.10 841
9457.02 742
9457.94 749
9458.86 769
9459.77 700
9460.69 626
9461.61 614
9462.53 617
9463.45 577
9464.37 584
9465.28 596
9466.20 528
9467.12 550
9468.04 551
9468.96 570
9469.88 551
9470.80 557
9471.72 536
9472.63 533
9473.55 569
9474.47 538
9475.39 565
9476.31 584
9477.23 586
9478.15 607
9479.07 647
9479.99 704
9480.91 720
9481.83 694
9482.74 688
9483.66 730
9484.58 665
9485.50 685
9486.42 657
9487.34 710
9488.26 625
9489.18 538
9490.10 535
9491.02 582
9491.94 583
9492.86 556
9493.78 588
9494.70 580
9495.62 509
9496.54 489
9497.46 526
9498.38 520
9499.30 524
9500.22 540
9501.14 550
9502.06 526
9502.98 532
9503.90 507
9504.82 536
9505.74 548
9506.66 566
9507.59 553
9508.51 551
9509.43 526
9510.35 484
9511.27 554
9512.19 554
9513.11 567
9514.03 538
9514.95 543
9515.87 586
9516.79 573
9517.71 530
9518.64 533
9519.56 535
9520.48 572
9521.40 542
9522.32 521
9523.24 559
9524.16 574
9525.08 574
9526.01 611
9526.93 556
9527.85 539
9528.77 598
9529.69 570
9530.61 566
9531.54 561
9532.46 612
9533.38 639
9534.30 626
9535.22 643
9536.15 621
9537.07 666
9537.99 579
9538.91 593
9539.83 577
9540.76 594
9541.68 559
9542.60 573
9543.52 586
9544.45 593
9545.37 617
9546.29 545
9547.21 554
9548.14 551
9549.06 588
9549.98 574
9550.90 576
9551.83 549
9552.75 576
9553.67 560
9554.59 579
9555.52 587
9556.44 574
9557.36 598
9558.29 585
9559.21 570
9560.13 624
9561.06 593
9561.98 626
9562.90 660
9563.83 654
9564.75 592
9565.67 539
9566.60 612
9567.52 582
9568.44 611
9569.37 550
9570.29 598
9571.21 629
9572.14 612
9573.06 605
9573.98 526
9574.91 552
9575.83 578
9576.76 577
9577.68 576
9578.60 616
9579.53 619
9580.45 618
9581.38 609
9582.30 618
9583.23 646
9584.15 641
9585.07 600
9586.00 593
9586.92 574
9587.85 598
9588.77 596
9589.70 586
9590.62 613
9591.55 628
9592.47 542
9593.40 605
9594.32 573
9595.24 634
9596.17 621
9597.09 557
9598.02 621
9598.94 609
9599.87 583
9600.79 596
9601.72 612
9602.65 611
9603.57 637
9604.50 643
9605.42 642
9606.35 612
9607.27 672
9608.20 686
9609.12 619
9610.05 631
9610.97 664
9611.90 655
9612.83 588
9613.75 630
9614.68 653
9615.60 685
9616.53 653
9617.45 634
9618.38 645
9619.31 720
9620.23 685
9621.16 662
9622.08 712
9623.01 653
9623.94 704
9624.86 735
9625.79 724
9626.72 710
9627.64 748
9628.57 721
9629.50 738
9630.42 737
9631.35 768
9632.27 797
9633.20 797
9634.13 853
9635.06 779
9635.98 752
9636.91 774
9637.84 797
9638.76 804
9639.69 866
9640.62 833
9641.54 831
9642.47 814
9643.40 839
9644.33 886
9645.25 858
9646.18 874
9647.11 941
9648.03 974
9648.96 916
9649.89 982
9650.82 988
9651.74 1058
9652.67 1047
9653.60 1116
9654.53 1075
9655.46 1035
9656.38 1024
9657.31 1034
9658.24 1069
9659.17 1027
9660.09 991
9661.02 985
9661.95 1006
9662.88 1028
9663.81 1060
9664.74 1019
9665.66 1046
9666.59 995
9667.52 1095
9668.45 1168
9669.38 1180
9670.31 1175
9671.23 1236
9672.16 1206
9673.09 1146
9674.02 1080
9674.95 1120
9675.88 1100
9676.81 1146
9677.73 1095
9678.66 1139
9679.59 1186
9680.52 1218
9681.45 1212
9682.38 1156
9683.31 1278
9684.24 1271
9685.17 1291
9686.10 1397
9687.03 1355
9687.95 1325
9688.88 1424
9689.81 1372
9690.74 1372
9691.67 1399
9692.60 1429
9693.53 1450
9694.46 1397
9695.39 1622
9696.32 1812
9697.25 1963
9698.18 2234
9699.11 2697
9700.04 2927
9700.97 2918
9701.90 2851
9702.83 2796
9703.76 2643
9704.69 2313
9705.62 2102
9706.55 1886
9707.48 1635
9708.41 1495
9709.34 1476
9710.27 1427
9711.20 1328
9712.13 1348
9713.06 1382
9713.99 1442
9714.92 1465
9715.85 1489
9716.79 1532
9717.72 1540
9718.65 1459
9719.58 1389
9720.51 1297
9721.44 1283
9722.37 1292
9723.30 1223
9724.23 1187
9725.16 1187
9726.09 1167
9727.03 1114
9727.96 1108
9728.89 1113
9729.82 1187
9730.75 1223
9731.68 1294
9732.61 1219
9733.55 1261
9734.48 1254
9735.41 1206
9736.34 1207
9737.27 1186
9738.20 1189
9739.14 1214
9740.07 1163
9741.00 1119
9741.93 1071
9742.86 1093
9743.79 1013
9744.73 1026
9745.66 1004
9746.59 979
9747.52 972
9748.46 979
9749.39 988
9750.32 1004
9751.25 1054
9752.18 1000
9753.12 1013
9754.05 976
9754.98 955
9755.91 961
9756.85 922
9757.78 918
9758.71 969
9759.65 993
9760.58 998
9761.51 998
9762.44 983
9763.38 1037
9764.31 992
9765.24 1016
9766.18 1023
9767.11 1045
9768.04 1038
9768.98 1071
9769.91 1027
9770.84 984
9771.78 1018
9772.71 1044
9773.64 1044
9774.58 963
9775.51 1027
9776.44 1002
9777.38 1034
9778.31 1109
9779.24 1146
9780.18 1159
9781.11 1175
9782.05 1134
9782.98 1249
9783.91 1291
9784.85 1256
9785.78 1271
9786.71 1317
9787.65 1263
9788.58 1229
9789.52 1190
9790.45 1086
9791.39 1023
9792.32 1025
9793.25 1064
9794.19 1059
9795.12 1055
9796.06 1046
9796.99 1061
9797.93 1098
9798.86 1205
9799.80 1146
9800.73 1158
9801.67 1146
9802.60 1147
9803.54 1082
9804.47 1018
9805.41 944
9806.34 934
9807.28 945
9808.21 900
9809.15 838
9810.08 794
9811.02 860
9811.95 795
9812.89 729
9813.82 762
9814.76 775
9815.69 797
9816.63 830
9817.56 861
9818.50 832
9819.43 809
9820.37 772
9821.31 779
9822.24 758
9823.18 785
9824.11 787
9825.05 839
9825.99 793
9826.92 739
9827.86 696
9828.79 764
9829.73 762
9830.67 747
9831.60 700
9832.54 707
9833.47 774
9834.41 796
9835.35 722
9836.28 775
9837.22 761
9838.16 696
9839.09 767
9840.03 756
9840.97 755
9841.90 750
9842.84 765
9843.78 718
9844.71 727
9845.65 733
9846.59 717
9847.52 745
9848.46 711
9849.40 731
9850.34 718
9851.27 717
9852.21 755
9853.15 707
9854.08 721
9855.02 711
9855.96 686
9856.90 774
9857.83 770
9858.77 712
9859.71 719
9860.65 720
9861.58 738
9862.52 769
9863.46 713
9864.40 737
9865.33 770
9866.27 760
9867.21 706
9868.15 706
9869.09 799
9870.02 818
9870.96 773
9871.90 700
9872.84 723
9873.78 770
9874.72 801
9875.65 752
9876.59 709
9877.53 723
9878.47 768
9879.41 774
9880.35 705
9881.28 760
9882.22 744
9883.16 821
9884.10 762
9885.04 736
9885.98 710
9886.92 741
9887.86 702
9888.79 749
9889.73 713
9890.67 712
9891.61 738
9892.55 729
9893.49 685
9894.43 692
9895.37 759
9896.31 706
9897.25 710
9898.19 730
9899.13 723
9900.07 728
9901.00 779
9901.94 734
9902.88 685
9903.82 747
9904.76 730
9905.70 770
9906.64 747
9907.58 779
9908.52 802
9909.46 791
9910.40 830
9911.34 812
9912.28 820
9913.22 879
9914.16 776
9915.10 845
9916.04 796
9916.98 773
9917.92 814
9918.86 775
9919.80 851
9920.74 800
9921.69 831
9922.63 850
9923.57 1019
9924.51 1220
9925.45 1556
9926.39 1766
9927.33 2017
9928.27 2132
9929.21 2251
9930.15 2130
9931.09 1974
9932.03 1767
9932.97 1578
9933.92 1343
9934.86 1214
9935.80 1028
9936.74 930
9937.68 902
9938.62 880
9939.56 875
9940.50 789
9941.45 809
9942.39 818
9943.33 798
9944.27 775
9945.21 769
9946.15 716
9947.10 772
9948.04 809
9948.98 755
9949.92 743
9950.86 728
9951.80 728
9952.75 724
9953.69 774
9954.63 739
9955.57 785
9956.52 754
9957.46 746
9958.40 789
9959.34 742
9960.28 763
9961.23 767
9962.17 688
9963.11 713
9964.05 704
9965.00 712
9965.94 709
9966.88 760
9967.82 757
9968.77 700
9969.71 696
9970.65 627
9971.60 620
9972.54 648
9973.48 653
9974.42 677
9975.37 689
9976.31 675
9977.25 678
9978.20 600
9979.14 598
9980.08 631
9981.03 602
9981.97 640
9982.91 647
9983.86 673
9984.80 662
9985.74 645
9986.69 684
9987.63 679
9988.57 636
9989.52 639
9990.46 672
9991.41 630
9992.35 660
9993.29 688
9994.24 698
9995.18 683
9996.13 650
9997.07 642
9998.01 684
9998.96 708
9999.90 663
10000.85 633
10001.79 681
10002.74 676
10003.68 722
10004.62 694
10005.57 632
10006.51 637
10007.46 589
10008.40 613
10009.35 627
10010.29 636
10011.24 606
10012.18 677
10013.13 657
10014.07 622
10015.02 620
10015.96 639
10016.91 616
10017.85 645
10018.80 610
10019.74 616
10020.69 590
10021.63 600
10022.58 614
10023.52 620
10024.47 594
10025.41 569
10026.36 601
10027.30 629
10028.25 619
10029.19 614
10030.14 616
10031.09 660
10032.03 678
10032.98 590
10033.92 579
10034.87 615
10035.82 577
10036.76 601
10037.71 587
10038.65 587
10039.60 557
10040.55 564
10041.49 540
10042.44 607
10043.38 612
10044.33 580
10045.28 565
10046.22 557
10047.17 574
10048.12 616
10049.06 572
10050.01 528
10050.96 565
10051.90 559
10052.85 601
10053.80 565
10054.74 590
10055.69 545
10056.64 523
10057.58 613
10058.53 637
10059.48 614
10060.42 656
10061.37 605
10062.32 624
10063.27 599
10064.21 595
10065.16 561
10066.11 586
10067.06 600
10068.00 589
10068.95 541
10069.90 537
10070.85 531
10071.79 575
10072.74 578
10073.69 549
10074.64 598
10075.58 581
10076.53 515
10077.48 491
10078.43 542
10079.38 564
10080.32 521
10081.27 565
10082.22 537
10083.17 538
10084.12 528
10085.06 516
10086.01 522
10086.96 560
10087.91 573
10088.86 527
10089.81 530
10090.75 483
10091.70 513
10092.65 541
10093.60 564
10094.55 504
10095.50 510
10096.45 549
10097.40 523
10098.34 520
10099.29 569
10100.24 569
10101.19 591
10102.14 508
10103.09 522
10104.04 569
10104.99 590
10105.94 561
10106.89 509
10107.84 519
10108.78 538
10109.73 470
10110.68 504
10111.63 545
10112.58 502
10113.53 525
10114.48 513
10115.43 518
10116.38 480
10117.33 442
10118.28 544
10119.23 490
10120.18 481
10121.13 500
10122.08 518
10123.03 479
10123.98 510
10124.93 515
10125.88 511
10126.83 497
10127.78 486
10128.73 465
10129.68 485
10130.63 494
10131.58 541
10132.53 513
10133.48 509
10134.43 467
10135.38 507
10136.34 530
10137.29 527
10138.24 474
10139.19 487
10140.14 562
10141.09 518
10142.04 534
10142.99 519
10143.94 514
10144.89 483
10145.84 545
10146.80 529
10147.75 541
10148.70 533
10149.65 537
10150.60 535
10151.55 523
10152.50 537
10153.45 541
10154.41 535
10155.36 561
10156.31 557
10157.26 526
10158.21 543
10159.16 512
10160.12 521
10161.07 535
10162.02 559
10162.97 517
10163.92 524
10164.88 532
10165.83 506
10166.78 477
10167.73 508
10168.68 550
10169.64 561
10170.59 597
10171.54 532
10172.49 541
10173.45 574
10174.40 564
10175.35 591
10176.30 585
10177.26 511
10178.21 506
10179.16 608
10180.11 497
10181.07 542
10182.02 547
10182.97 557
10183.92 526
10184.88 614
10185.83 579
10186.78 563
10187.74 562
10188.69 587
10189.64 592
10190.60 621
10191.55 558
10192.50 596
10193.46 613
10194.41 558
10195.36 558
10196.32 550
10197.27 584
10198.22 616
10199.18 583
10200.13 584
10201.08 591
10202.04 572
10202.99 637
10203.95 652
10204.90 660
10205.85 644
10206.81 718
10207.76 769
10208.72 744
10209.67 786
10210.62 782
10211.58 804
10212.53 692
10213.49 662
10214.44 644
10215.40 661
10216.35 617
10217.30 616
10218.26 615
10219.21 558
10220.17 525
10221.12 594
10222.08 571
10223.03 578
10223.99 591
10224.94 620
10225.90 627
10226.85 592
10227.81 582
10228.76 610
10229.72 598
10230.67 611
10231.63 613
10232.58 662
10233.54 682
10234.49 701
10235.45 741
10236.40 700
10237.36 738
10238.31 771
10239.27 755
10240.22 753
10241.18 677
10242.14 682
10243.09 633
10244.05 625
10245.00 648
10245.96 615
10246.91 562
10247.87 561
10248.83 585
10249.78 542
10250.74 499
10251.69 526
10252.65 532
10253.61 497
10254.56 500
10255.52 472
10256.48 488
10257.43 476
10258.39 489
10259.34 499
10260.30 506
10261.26 453
10262.21 428
10263.17 469
10264.13 523
10265.08 465
10266.04 502
10267.00 498
10267.95 497
10268.91 473
10269.87 499
10270.82 485
10271.78 465
10272.74 457
10273.70 464
10274.65 487
10275.61 545
10276.57 450
10277.52 498
10278.48 522
10279.44 501
10280.40 496
10281.35 478
10282.31 453
10283.27 484
10284.23 428
10285.18 452
10286.14 473
10287.10 472
10288.06 463
10289.02 488
10289.97 498
10290.93 459
10291.89 479
10292.85 570
10293.81 503
10294.76 485
10295.72 501
10296.68 521
10297.64 516
10298.60 523
10299.55 479
10300.51 472
10301.47 453
10302.43 479
10303.39 504
10304.35 464
10305.31 437
10306.26 475
10307.22 460
10308.18 473
10309.14 505
10310.10 467
10311.06 440
10312.02 431
10312.98 428
10313.93 473
10314.89 465
10315.85 440
10316.81 480
10317.77 446
10318.73 427
10319.69 426
10320.65 447
10321.61 455
10322.57 454
10323.53 465
10324.49 490
10325.45 467
10326.40 444
10327.36 440
10328.32 451
10329.28 478
10330.24 464
10331.20 512
10332.16 484
10333.12 455
10334.08 439
10335.04 459
10336.00 457
10336.96 463
10337.92 483
10338.88 442
10339.84 418
10340.80 405
10341.76 432
10342.72 437
10343.68 412
10344.64 439
10345.61 452
10346.57 409
10347.53 474
10348.49 460
10349.45 429
10350.41 499
10351.37 484
10352.33 487
10353.29 494
10354.25 455
10355.21 466
10356.17 479
10357.13 427
10358.10 453
10359.06 480
10360.02 449
10360.98 481
10361.94 474
10362.90 465
10363.86 481
10364.82 449
10365.79 472
10366.75 472
10367.71 480
10368.67 455
10369.63 461
10370.59 418
10371.55 452
10372.52 493
10373.48 400
10374.44 384
10375.40 401
10376.36 420
10377.33 408
10378.29 439
10379.25 408
10380.21 429
10381.17 457
10382.14 442
10383.10 485
10384.06 425
10385.02 440
10385.98 442
10386.95 448
10387.91 406
10388.87 351
10389.83 411
10390.80 405
10391.76 408
10392.72 427
10393.68 407
10394.65 379
10395.61 399
10396.57 366
10397.54 418
10398.50 433
10399.46 420
10400.42 466
10401.39 462
10402.35 411
10403.31 443
10404.28 431
10405.24 438
10406.20 490
10407.17 409
10408.13 424
10409.09 443
10410.06 447
10411.02 401
10411.98 398
10412.95 423
10413.91 412
10414.88 425
10415.84 443
10416.80 419
10417.77 451
10418.73 485
10419.69 434
10420.66 431
10421.62 441
10422.59 439
10423.55 441
10424.51 499
10425.48 474
10426.44 403
10427.41 413
10428.37 443
10429.34 459
10430.30 417
10431.26 428
10432.23 335
10433.19 426
10434.16 422
10435.12 393
10436.09 405
10437.05 400
10438.02 409
10438.98 411
10439.95 454
10440.91 411
10441.88 406
10442.84 381
10443.81 442
10444.77 454
10445.74 427
10446.70 426
10447.67 415
10448.63 406
10449.60 406
10450.56 406
10451.53 417
10452.49 417
10453.46 384
10454.42 403
10455.39 439
10456.36 373
10457.32 372
10458.29 366
10459.25 372
10460.22 376
10461.18 386
10462.15 379
10463.12 378
10464.08 424
10465.05 403
10466.01 367
10466.98 399
10467.95 394
10468.91 389
10469.88 411
10470.84 389
10471.81 341
10472.78 387
10473.74 413
10474.71 413
10475.68 397
10476.64 381
10477.61 372
10478.58 388
10479.54 429
10480.51 356
10481.48 396
10482.44 413
10483.41 406
10484.38 403
10485.34 376
10486.31 395
10487.28 435
10488.25 415
10489.21 379
10490.18 392
10491.15 403
10492.11 363
10493.08 380
10494.05 352
10495.02 345
10495.98 371
10496.95 420
10497.92 412
10498.89 384
10499.85 355
10500.82 383
10501.79 418
10502.76 377
10503.72 364
10504.69 387
10505.66 393
10506.63 388
10507.60 363
10508.56 362
10509.53 326
10510.50 379
10511.47 427
10512.44 389
10513.40 342
10514.37 351
10515.34 369
10516.31 401
10517.28 359
10518.25 342
10519.22 357
10520.18 421
10521.15 393
10522.12 353
10523.09 378
10524.06 381
10525.03 423
10526.00 403
10526.96 365
10527.93 390
10528.90 388
10529.87 427
10530.84 412
10531.81 385
10532.78 385
10533.75 426
10534.72 393
10535.69 385
10536.66 419
10537.63 404
10538.59 369
10539.56 362
10540.53 380
10541.50 399
10542.47 366
10543.44 348
10544.41 398
10545.38 362
10546.35 364
10547.32 376
10548.29 376
10549.26 399
10550.23 405
10551.20 363
10552.17 351
10553.14 415
10554.11 399
10555.08 410
10556.05 417
10557.02 405
10557.99 364
10558.96 445
10559.93 441
10560.90 461
10561.87 433
10562.84 402
10563.81 393
10564.79 420
10565.76 415
10566.73 403
10567.70 396
10568.67 440
10569.64 421
10570.61 408
10571.58 386
10572.55 393
10573.52 362
10574.49 380
10575.47 353
10576.44 349
10577.41 372
10578.38 374
10579.35 358
10580.32 387
10581.29 356
10582.26 380
10583.24 395
10584.21 416
10585.18 377
10586.15 377
10587.12 403
10588.09 411
10589.07 365
10590.04 395
10591.01 393
10591.98 412
10592.95 409
10593.92 391
10594.90 369
10595.87 385
10596.84 431
10597.81 392
10598.78 385
10599.76 400
10600.73 366
10601.70 405
10602.67 381
10603.65 416
10604.62 388
10605.59 410
10606.56 361
10607.54 385
10608.51 381
10609.48 387
10610.45 363
10611.43 407
10612.40 374
10613.37 412
10614.35 392
10615.32 396
10616.29 368
10617.26 384
10618.24 376
10619.21 385
10620.18 389
10621.16 429
10622.13 437
10623.10 408
10624.08 420
10625.05 417
10626.02 398
10627.00 412
10627.97 391
10628.94 393
10629.92 383
10630.89 377
10631.87 397
10632.84 447
10633.81 446
10634.79 490
10635.76 436
10636.73 498
10637.71 532
10638.68 528
10639.66 552
10640.63 579
10641.60 556
10642.58 609
10643.55 512
10644.53 530
10645.50 489
10646.48 525
10647.45 480
10648.43 445
10649.40 415
10650.37 402
10651.35 405
10652.32 406
10653.30 428
10654.27 389
10655.25 413
10656.22 461
10657.20 413
10658.17 407
10659.15 391
10660.12 415
10661.10 390
10662.07 385
10663.05 330
10664.02 390
10665.00 359
10665.97 385
10666.95 399
10667.92 398
10668.90 408
10669.87 406
10670.85 376
10671.83 376
10672.80 374
10673.78 341
10674.75 395
10675.73 422
10676.70 380
10677.68 420
10678.66 406
10679.63 413
10680.61 429
10681.58 451
10682.56 437
10683.54 440
10684.51 444
10685.49 454
10686.46 425
10687.44 434
10688.42 410
10689.39 416
10690.37 421
10691.35 364
10692.32 408
10693.30 377
10694.28 362
10695.25 385
10696.23 382
10697.21 362
10698.18 377
10699.16 368
10700.14 413
10701.11 391
10702.09 348
10703.07 383
10704.04 371
10705.02 362
10706.00 368
10706.97 370
10707.95 395
10708.93 415
10709.91 369
10710.88 356
10711.86 367
10712.84 352
10713.82 398
10714.79 416
10715.77 367
10716.75 362
10717.73 372
10718.70 409
10719.68 399
10720.66 370
10721.64 378
10722.61 333
10723.59 329
10724.57 360
10725.55 395
10726.53 422
10727.50 413
10728.48 397
10729.46 341
10730.44 385
10731.42 364
10732.40 376
10733.37 381
10734.35 386
10735.33 368
10736.31 365
10737.29 371
10738.27 376
10739.25 363
10740.22 401
10741.20 379
10742.18 338
10743.16 360
10744.14 362
10745.12 399
10746.10 398
10747.08 358
10748.05 344
10749.03 347
10750.01 390
10750.99 391
10751.97 340
10752.95 363
10753.93 370
10754.91 381
10755.89 407
10756.87 361
10757.85 393
10758.83 369
10759.81 384
10760.79 326
10761.77 344
10762.75 347
10763.73 348
10764.71 388
10765.68 369
10766.66 379
10767.64 393
10768.62 452
10769.60 414
10770.58 418
10771.56 400
10772.54 385
10773.53 381
10774.51 399
10775.49 380
10776.47 368
10777.45 380
10778.43 354
10779.41 349
10780.39 384
10781.37 358
10782.35 407
10783.33 391
10784.31 400
10785.29 415
10786.27 411
10787.25 420
10788.23 384
10789.21 386
10790.20 388
10791.18 376
10792.16 380
10793.14 374
10794.12 374
10795.10 348
10796.08 361
10797.06 371
10798.04 348
10799.03 309
10800.01 332
10800.99 350
10801.97 393
10802.95 333
10803.93 340
10804.91 348
10805.90 402
10806.88 391
10807.86 344
10808.84 381
10809.82 389
10810.81 351
10811.79 362
10812.77 363
10813.75 377
10814.73 386
10815.72 360
10816.70 356
10817.68 389
10818.66 383
10819.64 405
10820.63 393
10821.61 368
10822.59 340
10823.57 374
10824.56 351
10825.54 371
10826.52 347
10827.50 379
10828.49 346
10829.47 342
10830.45 382
10831.44 376
10832.42 370
10833.40 365
10834.38 360
10835.37 362
10836.35 357
10837.33 366
10838.32 386
10839.30 395
10840.28 394
10841.27 420
10842.25 416
10843.23 371
10844.22 335
10845.20 389
10846.18 390
10847.17 362
10848.15 353
10849.13 371
10850.12 388
10851.10 363
10852.09 362
10853.07 357
10854.05 394
10855.04 376
10856.02 376
10857.00 355
10857.99 371
10858.97 370
10859.96 428
10860.94 436
10861.93 355
10862.91 342
10863.89 397
10864.88 395
10865.86 429
10866.85 397
10867.83 354
10868.82 386
10869.80 408
10870.79 379
10871.77 389
10872.75 387
10873.74 433
10874.72 476
10875.71 434
10876.69 466
10877.68 438
10878.66 411
10879.65 440
10880.63 447
10881.62 404
10882.60 427
10883.59 412
10884.57 398
10885.56 434
10886.55 452
10887.53 439
10888.52 454
10889.50 443
10890.49 451
10891.47 428
10892.46 443
10893.44 451
10894.43 436
10895.42 419
10896.40 439
10897.39 435
10898.37 453
10899.36 463
10900.34 466
10901.33 454
10902.32 405
10903.30 418
10904.29 418
10905.27 456
10906.26 484
10907.25 453
10908.23 455
10909.22 458
10910.21 469
10911.19 464
10912.18 477
10913.17 491
10914.15 478
10915.14 495
10916.13 496
10917.11 501
10918.10 490
10919.09 443
10920.07 525
10921.06 503
10922.05 517
10923.03 480
10924.02 485
10925.01 493
10926.00 494
10926.98 480
10927.97 533
10928.96 515
10929.94 552
10930.93 524
10931.92 508
10932.91 531
10933.89 540
10934.88 509
10935.87 521
10936.86 504
10937.84 577
10938.83 531
10939.82 568
10940.81 582
10941.80 559
10942.78 538
10943.77 570
10944.76 596
10945.75 562
10946.74 555
10947.72 559
10948.71 560
10949.70 582
10950.69 649
10951.68 683
10952.66 649
10953.65 661
10954.64 699
10955.63 683
10956.62 736
10957.61 799
10958.60 855
10959.58 868
10960.57 864
10961.56 890
10962.55 847
10963.54 862
10964.53 791
10965.52 699
10966.51 680
10967.49 728
10968.48 659
10969.47 657
10970.46 666
10971.45 640
10972.44 610
10973.43 647
10974.42 603
10975.41 576
10976.40 664
10977.39 657
10978.38 635
10979.37 643
10980.36 658
10981.35 700
10982.34 685
10983.32 678
10984.31 641
10985.30 658
10986.29 629
10987.28 655
10988.27 710
10989.26 691
10990.25 725
10991.24 743
10992.23 732
10993.22 736
10994.21 750
10995.20 811
10996.20 904
10997.19 946
10998.18 1064
10999.17 1113
11000.16 1223
11001.15 1294
11002.14 1312
11003.13 1268
11004.12 1171
11005.11 1084
11006.10 1012
11007.09 976
11008.08 923
11009.07 802
11010.06 722
11011.06 660
11012.05 676
11013.04 660
11014.03 650
11015.02 624
11016.01 617
11017.00 592
11017.99 600
11018.98 573
11019.98 555
11020.97 538
11021.96 564
11022.95 547
11023.94 520
11024.93 554
11025.93 635
11026.92 605
11027.91 549
11028.90 583
11029.89 596
11030.88 549
11031.88 570
11032.87 559
11033.86 558
11034.85 533
11035.84 523
11036.84 541
11037.83 516
11038.82 551
11039.81 550
11040.81 512
11041.80 563
11042.79 480
11043.78 585
11044.77 543
11045.77 512
11046.76 513
11047.75 539
11048.75 517
11049.74 494
11050.73 512
11051.72 468
11052.72 436
11053.71 460
11054.70 500
11055.70 470
11056.69 445
11057.68 490
11058.67 508
11059.67 524
11060.66 479
11061.65 565
11062.65 503
11063.64 492
11064.63 498
11065.63 485
11066.62 490
11067.61 456
11068.61 450
11069.60 482
11070.60 514
11071.59 509
11072.58 478
11073.58 536
11074.57 540
11075.56 515
11076.56 490
11077.55 441
11078.55 471
11079.54 505
11080.53 487
11081.53 469
11082.52 477
11083.52 506
11084.51 471
11085.51 504
11086.50 461
11087.49 481
11088.49 473
11089.48 451
11090.48 464
11091.47 488
11092.47 440
11093.46 478
11094.46 497
11095.45 485
11096.45 483
11097.44 484
11098.44 451
11099.43 485
11100.43 485
11101.42 489
11102.42 472
11103.41 465
11104.41 442
11105.40 492
11106.40 500
11107.39 497
11108.39 455
11109.38 436
11110.38 432
11111.37 462
11112.37 417
11113.37 431
11114.36 442
11115.36 426
11116.35 481
11117.35 397
11118.34 439
11119.34 495
11120.34 443
11121.33 492
11122.33 484
11123.32 540
11124.32 551
11125.32 569
11126.31 551
11127.31 504
11128.30 524
11129.30 528
11130.30 519
11131.29 500
11132.29 508
11133.29 542
11134.28 524
11135.28 520
11136.28 498
11137.27 422
11138.27 425
11139.27 449
11140.26 456
11141.26 456
11142.26 413
11143.25 450
11144.25 477
11145.25 482
11146.24 419
11147.24 442
11148.24 458
11149.24 466
11150.23 425
11151.23 454
11152.23 469
11153.23 494
11154.22 437
11155.22 428
11156.22 403
11157.22 440
11158.21 500
11159.21 428
11160.21 404
11161.21 416
11162.20 434
11163.20 431
11164.20 464
11165.20 403
11166.20 401
11167.19 476
11168.19 485
11169.19 414
11170.19 409
11171.19 427
11172.18 441
11173.18 444
11174.18 425
11175.18 398
11176.18 440
11177.18 460
11178.17 443
11179.17 425
11180.17 366
11181.17 401
11182.17 427
11183.17 446
11184.17 450
11185.16 444
11186.16 419
11187.16 450
11188.16 457
11189.16 428
11190.16 408
11191.16 430
11192.16 457
11193.16 397
11194.16 418
11195.16 393
11196.15 419
11197.15 480
11198.15 460
11199.15 430
11200.15 451
11201.15 443
11202.15 486
11203.15 407
11204.15 398
11205.15 445
11206.15 456
11207.15 432
11208.15 424
11209.15 403
11210.15 401
11211.15 455
11212.15 439
11213.15 424
11214.15 410
11215.15 432
11216.15 428
11217.15 384
11218.15 401
11219.15 407
11220.15 389
11221.15 424
11222.15 406
11223.15 407
11224.15 424
11225.15 372
11226.15 418
11227.16 435
11228.16 424
11229.16 357
11230.16 432
11231.16 400
11232.16 386
11233.16 431
11234.16 439
11235.16 391
11236.16 395
11237.16 386
11238.17 421
11239.17 440
11240.17 404
11241.17 388
11242.17 395
11243.17 423
11244.17 410
11245.18 426
11246.18 424
11247.18 421
11248.18 408
11249.18 439
11250.18 476
11251.19 485
11252.19 435
11253.19 453
11254.19 412
11255.19 434
11256.19 404
11257.20 416
11258.20 418
11259.20 409
11260.20 413
11261.21 418
11262.21 404
11263.21 392
11264.21 427
11265.21 420
11266.22 399
11267.22 411
11268.22 461
11269.22 429
11270.23 434
11271.23 441
11272.23 450
11273.24 451
11274.24 434
11275.24 447
11276.24 454
11277.25 511
11278.25 447
11279.25 480
11280.26 497
11281.26 559
11282.26 528
11283.27 507
11284.27 512
11285.27 480
11286.28 485
11287.28 454
11288.28 464
11289.29 472
11290.29 440
11291.29 411
11292.30 434
11293.30 414
11294.30 417
11295.31 447
11296.31 428
11297.31 416
11298.32 416
11299.32 450
11300.33 451
11301.33 476
11302.33 447
11303.34 435
11304.34 436
11305.35 434
11306.35 396
11307.36 433
11308.36 412
11309.36 470
11310.37 564
11311.37 590
11312.38 521
11313.38 547
11314.39 594
11315.39 592
11316.40 604
11317.40 558
11318.41 557
11319.41 489
11320.41 509
11321.42 463
11322.42 464
11323.43 419
11324.43 427
11325.44 402
11326.44 386
11327.45 401
11328.46 437
11329.46 452
11330.47 381
11331.47 378
11332.48 440
11333.48 435
11334.49 390
11335.49 378
11336.50 378
11337.50 383
11338.51 421
11339.52 421
11340.52 381
11341.53 362
11342.53 349
11343.54 416
11344.54 407
11345.55 394
11346.56 355
11347.56 329
11348.57 386
11349.58 370
11350.58 406
11351.59 400
11352.59 337
11353.60 393
11354.61 376
11355.61 356
11356.62 375
11357.63 380
11358.63 389
11359.64 400
11360.65 375
11361.65 378
11362.66 404
11363.67 351
11364.67 318
11365.68 360
11366.69 377
11367.69 384
11368.70 377
11369.71 379
11370.71 389
11371.72 391
11372.73 371
11373.74 385
11374.74 349
11375.75 391
11376.76 380
11377.77 343
11378.77 357
11379.78 393
11380.79 342
11381.80 349
11382.80 345
11383.81 349
11384.82 356
11385.83 329
11386.83 341
11387.84 360
11388.85 353
11389.86 378
11390.87 381
11391.87 344
11392.88 365
11393.89 365
11394.90 347
11395.91 378
11396.91 357
11397.92 337
11398.93 353
11399.94 365
11400.95 395
11401.96 384
11402.97 346
11403.97 389
11404.98 372
11405.99 361
11407.00 341
11408.01 353
11409.02 358
11410.03 338
11411.03 369
11412.04 414
11413.05 339
11414.06 331
11415.07 363
11416.08 341
11417.09 352
11418.10 342
11419.11 397
11420.12 334
11421.13 373
11422.14 309
11423.14 337
11424.15 341
11425.16 404
11426.17 348
11427.18 310
11428.19 332
11429.20 339
11430.21 384
11431.22 333
11432.23 361
11433.24 372
11434.25 343
11435.26 342
11436.27 314
11437.28 321
11438.29 310
11439.30 346
11440.31 355
11441.32 341
11442.33 350
11443.34 316
11444.35 321
11445.36 362
11446.37 350
11447.38 378
11448.39 335
11449.41 387
11450.42 370
11451.43 326
11452.44 355
11453.45 381
11454.46 375
11455.47 410
11456.48 362
11457.49 348
11458.50 340
11459.51 321
11460.52 358
11461.54 324
11462.55 366
11463.56 339
11464.57 385
11465.58 357
11466.59 348
11467.60 360
11468.62 330
11469.63 363
11470.64 370
11471.65 369
11472.66 312
11473.67 306
11474.68 306
11475.70 326
11476.71 339
11477.72 335
11478.73 399
11479.74 371
11480.76 339
11481.77 357
11482.78 353
11483.79 332
11484.80 312
11485.82 302
11486.83 337
11487.84 334
11488.85 347
11489.87 332
11490.88 304
11491.89 323
11492.90 345
11493.92 309
11494.93 345
11495.94 335
11496.95 337
11497.97 325
11498.98 316
11499.99 303
11501.00 362
11502.02 346
11503.03 357
11504.04 320
11505.06 348
11506.07 337
11507.08 343
11508.10 363
11509.11 342
11510.12 318
11511.14 284
11512.15 295
11513.16 324
11514.18 348
11515.19 315
11516.20 350
11517.22 315
11518.23 358
11519.24 310
11520.26 320
11521.27 350
11522.29 320
11523.30 374
11524.31 334
11525.33 314
11526.34 329
11527.35 333
11528.37 332
11529.38 314
11530.40 340
11531.41 327
11532.43 319
11533.44 340
11534.45 339
11535.47 317
11536.48 328
11537.50 333
11538.51 375
11539.53 371
11540.54 349
11541.56 309
11542.57 407
11543.59 372
11544.60 336
11545.61 349
11546.63 364
11547.64 344
11548.66 345
11549.67 316
11550.69 344
11551.70 338
11552.72 349
11553.74 309
11554.75 345
11555.77 331
11556.78 367
11557.80 375
11558.81 352
11559.83 354
11560.84 350
11561.86 394
11562.87 323
11563.89 360
11564.91 336
11565.92 358
11566.94 339
11567.95 326
11568.97 375
11569.98 349
11571.00 351
11572.02 321
11573.03 352
11574.05 342
11575.06 350
11576.08 351
11577.10 377
11578.11 379
11579.13 394
11580.15 380
11581.16 421
11582.18 376
11583.20 409
11584.21 407
11585.23 413
11586.25 453
11587.26 450
11588.28 449
11589.30 448
11590.31 424
11591.33 437
11592.35 414
11593.36 393
11594.38 400
11595.40 411
11596.41 404
11597.43 436
11598.45 485
11599.47 471
11600.48 539
11601.50 574
11602.52 694
11603.53 709
11604.55 724
11605.57 695
11606.59 702
11607.60 691
11608.62 668
11609.64 575
11610.66 512
11611.68 526
11612.69 497
11613.71 463
11614.73 448
11615.75 449
11616.76 398
11617.78 391
11618.80 435
11619.82 398
11620.84 426
11621.86 402
11622.87 337
11623.89 337
11624.91 376
11625.93 368
11626.95 378
11627.97 358
11628.98 377
11630.00 421
11631.02 367
11632.04 354
11633.06 349
11634.08 357
11635.10 433
11636.11 402
11637.13 370
11638.15 339
11639.17 359
11640.19 388
11641.21 330
11642.23 334
11643.25 294
11644.27 370
11645.29 382
11646.31 347
11647.32 349
11648.34 365
11649.36 358
11650.38 335
11651.40 358
11652.42 381
11653.44 387
11654.46 293
11655.48 315
11656.50 303
11657.52 323
11658.54 321
11659.56 305
11660.58 325
11661.60 342
11662.62 325
11663.64 343
11664.66 351
11665.68 340
11666.70 351
11667.72 335
11668.74 336
11669.76 344
11670.78 343
11671.80 344
11672.82 343
11673.84 329
11674.86 342
11675.88 353
11676.90 344
11677.92 314
11678.95 324
11679.97 335
11680.99 342
11682.01 375
11683.03 339
11684.05 350
11685.07 348
11686.09 353
11687.11 337
11688.13 342
11689.16 359
11690.18 346
11691.20 371
11692.22 317
11693.24 303
11694.26 331
11695.28 354
11696.30 337
11697.33 352
11698.35 388
11699.37 389
11700.39 336
11701.41 317
11702.43 367
11703.46 373
11704.48 352
11705.50 332
11706.52 336
11707.54 342
11708.57 361
11709.59 351
11710.61 283
11711.63 313
11712.65 361
11713.68 360
11714.70 348
11715.72 345
11716.74 370
11717.77 315
11718.79 331
11719.81 313
11720.83 292
11721.86 350
11722.88 344
11723.90 315
11724.92 316
11725.95 339
11726.97 331
11727.99 316
11729.01 331
11730.04 365
11731.06 358
11732.08 344
11733.11 317
11734.13 365
11735.15 366
11736.18 343
11737.20 355
11738.22 309
11739.25 340
11740.27 324
11741.29 353
11742.32 339
11743.34 316
11744.36 317
11745.39 337
11746.41 292
11747.43 331
11748.46 318
11749.48 309
11750.51 323
11751.53 353
11752.55 346
11753.58 316
11754.60 318
11755.63 301
11756.65 331
11757.67 318
11758.70 374
11759.72 313
11760.75 333
11761.77 286
11762.80 315
11763.82 314
11764.84 301
11765.87 323
11766.89 303
11767.92 304
11768.94 305
11769.97 326
11770.99 308
11772.02 335
11773.04 342
11774.07 338
11775.09 309
11776.12 338
11777.14 307
11778.17 306
11779.19 332
11780.22 316
11781.24 313
11782.27 319
11783.29 299
11784.32 290
11785.34 300
11786.37 324
11787.39 343
11788.42 372
11789.45 327
11790.47 353
11791.50 332
11792.52 285
11793.55 322
11794.57 295
11795.60 298
11796.63 315
11797.65 317
11798.68 304
11799.70 317
11800.73 326
11801.75 326
11802.78 329
11803.81 313
11804.83 371
11805.86 353
11806.89 376
11807.91 348
11808.94 364
11809.97 331
11810.99 316
11812.02 310
11813.04 348
11814.07 328
11815.10 343
11816.12 351
11817.15 336
11818.18 328
11819.21 299
11820.23 371
11821.26 347
11822.29 346
11823.31 318
11824.34 355
11825.37 333
11826.39 348
11827.42 314
11828.45 317
11829.48 316
11830.50 330
11831.53 345
11832.56 335
11833.59 335
11834.61 329
11835.64 333
11836.67 323
11837.70 362
11838.72 308
11839.75 319
11840.78 342
11841.81 325
11842.83 312
11843.86 341
11844.89 331
11845.92 308
11846.95 326
11847.97 335
11849.00 358
11850.03 360
11851.06 361
11852.09 368
11853.12 338
11854.14 338
11855.17 328
11856.20 330
11857.23 330
11858.26 349
11859.29 318
11860.32 332
11861.34 358
11862.37 347
11863.40 330
11864.43 363
11865.46 349
11866.49 390
11867.52 341
11868.55 406
11869.57 369
11870.60 377
11871.63 358
11872.66 341
11873.69 382
11874.72 353
11875.75 347
11876.78 325
11877.81 324
11878.84 339
11879.87 376
11880.90 368
11881.93 348
11882.96 329
11883.99 387
11885.02 405
11886.05 434
11887.08 370
11888.11 375
11889.14 396
11890.16 393
11891.19 373
11892.22 376
11893.26 405
11894.29 455
11895.32 408
11896.35 388
11897.38 411
11898.41 445
11899.44 488
11900.47 468
11901.50 456
11902.53 514
11903.56 506
11904.59 490
11905.62 490
11906.65 503
11907.68 467
11908.71 446
11909.74 445
11910.77 473
11911.80 464
11912.83 426
11913.87 400
11914.90 448
11915.93 430
11916.96 432
11917.99 397
11919.02 432
11920.05 433
11921.08 396
11922.11 410
11923.15 453
11924.18 463
11925.21 449
11926.24 470
11927.27 481
11928.30 526
11929.34 498
11930.37 601
11931.40 643
11932.43 675
11933.46 653
11934.49 658
11935.53 660
11936.56 579
11937.59 611
11938.62 594
11939.65 557
11940.69 494
11941.72 483
11942.75 456
11943.78 457
11944.82 467
11945.85 469
11946.88 426
11947.91 425
11948.94 436
11949.98 409
11951.01 447
11952.04 407
11953.08 388
11954.11 407
11955.14 442
11956.17 392
11957.21 415
11958.24 349
11959.27 417
11960.31 379
11961.34 394
11962.37 397
11963.40 393
11964.44 364
11965.47 415
11966.50 437
11967.54 416
11968.57 384
11969.60 405
11970.64 405
11971.67 411
11972.70 407
11973.74 348
11974.77 384
11975.81 349
11976.84 373
11977.87 382
11978.91 394
11979.94 361
11980.97 392
11982.01 397
11983.04 390
11984.08 386
11985.11 378
11986.14 397
11987.18 391
11988.21 393
11989.25 371
11990.28 397
11991.32 382
11992.35 405
11993.38 372
11994.42 428
11995.45 378
11996.49 394
11997.52 354
11998.56 405
11999.59 393
12000.63 408
12001.66 403
12002.70 421
12003.73 381
12004.77 374
12005.80 417
12006.84 399
12007.87 428
12008.91 398
12009.94 414
12010.98 414
12012.01 411
12013.05 413
12014.08 445
12015.12 475
12016.15 440
12017.19 455
12018.22 449
12019.26 445
12020.29 475
12021.33 429
12022.37 411
12023.40 434
12024.44 426
12025.47 477
12026.51 436
12027.54 441
12028.58 433
12029.62 432
12030.65 427
12031.69 431
12032.72 420
12033.76 440
12034.80 401
12035.83 381
12036.87 407
12037.91 409
12038.94 439
12039.98 383
12041.01 392
12042.05 371
12043.09 427
12044.12 442
12045.16 407
12046.20 430
12047.23 428
12048.27 439
12049.31 422
12050.35 399
12051.38 407
12052.42 421
12053.46 405
12054.49 449
12055.53 422
12056.57 444
12057.60 426
12058.64 421
12059.68 433
12060.72 446
12061.75 436
12062.79 453
12063.83 455
12064.87 463
12065.90 426
12066.94 404
12067.98 431
12069.02 434
12070.05 439
12071.09 441
12072.13 455
12073.17 428
12074.21 462
12075.24 416
12076.28 426
12077.32 412
12078.36 442
12079.40 439
12080.43 459
12081.47 432
12082.51 416
12083.55 434
12084.59 441
12085.63 421
12086.66 395
12087.70 443
12088.74 471
12089.78 464
12090.82 440
12091.86 469
12092.90 428
12093.93 469
12094.97 530
12096.01 545
12097.05 507
12098.09 552
12099.13 586
12100.17 582
12101.21 614
12102.25 630
12103.28 637
12104.32 697
12105.36 718
12106.40 661
12107.44 672
12108.48 641
12109.52 649
12110.56 582
12111.60 535
12112.64 509
12113.68 498
12114.72 541
12115.76 441
12116.80 443
12117.84 422
12118.88 469
12119.92 408
12120.96 412
12122.00 416
12123.04 402
12124.08 392
12125.12 411
12126.16 383
12127.20 418
12128.24 420
12129.28 425
12130.32 430
12131.36 396
12132.40 389
12133.44 416
12134.48 445
12135.52 408
12136.56 391
12137.60 371
12138.64 383
12139.68 418
12140.72 392
12141.76 372
12142.81 388
12143.85 379
12144.89 379
12145.93 380
12146.97 361
12148.01 360
12149.05 339
12150.09 371
12151.13 325
12152.18 359
12153.22 345
12154.26 357
12155.30 325
12156.34 349
12157.38 368
12158.42 378
12159.47 394
12160.51 379
12161.55 338
12162.59 374
12163.63 399
12164.67 365
12165.72 372
12166.76 376
12167.80 367
12168.84 353
12169.88 414
12170.93 364
12171.97 362
12173.01 318
12174.05 393
12175.09 343
12176.14 353
12177.18 350
12178.22 324
12179.26 391
12180.31 385
12181.35 367
12182.39 334
12183.43 370
12184.48 372
12185.52 374
12186.56 396
12187.60 431
12188.65 411
12189.69 415
12190.73 361
12191.78 336
12192.82 349
12193.86 417
12194.91 384
12195.95 340
12196.99 348
12198.04 348
12199.08 378
12200.12 366
12201.17 371
12202.21 326
12203.25 384
12204.30 364
12205.34 381
12206.38 335
12207.43 342
12208.47 387
12209.51 377
12210.56 354
12211.60 354
12212.65 355
12213.69 363
12214.73 353
12215.78 356
12216.82 389
12217.87 368
12218.91 375
12219.95 349
12221.00 376
12222.04 358
12223.09 399
12224.13 365
12225.17 373
12226.22 382
12227.26 416
12228.31 380
12229.35 373
12230.40 405
12231.44 367
12232.49 414
12233.53 387
12234.58 380
12235.62 366
12236.67 400
12237.71 382
12238.76 379
12239.80 347
12240.85 381
12241.89 361
12242.94 368
12243.98 371
12245.03 352
12246.07 313
12247.12 342
12248.16 385
12249.21 353
12250.25 369
12251.30 358
12252.34 356
12253.39 331
12254.44 382
12255.48 348
12256.53 347
12257.57 327
12258.62 318
12259.67 340
12260.71 346
12261.76 328
12262.80 357
12263.85 377
12264.90 334
12265.94 333
12266.99 351
12268.03 343
12269.08 345
12270.13 348
12271.17 367
12272.22 352
12273.27 349
12274.31 332
12275.36 374
12276.41 390
12277.45 346
12278.50 363
12279.55 390
12280.59 338
12281.64 375
12282.69 364
12283.73 357
12284.78 349
12285.83 363
12286.87 367
12287.92 362
12288.97 347
12290.01 336
12291.06 347
12292.11 354
12293.16 343
12294.20 314
12295.25 320
12296.30 340
12297.35 350
12298.39 354
12299.44 362
12300.49 326
12301.54 325
12302.58 350
12303.63 351
12304.68 381
12305.73 332
12306.78 318
12307.82 338
12308.87 345
12309.92 333
12310.97 335
12312.02 313
12313.06 335
12314.11 317
12315.16 323
12316.21 333
12317.26 359
12318.31 351
12319.35 324
12320.40 335
12321.45 323
12322.50 325
12323.55 305
12324.60 312
12325.65 338
12326.69 321
12327.74 318
12328.79 304
12329.84 286
12330.89 314
12331.94 310
12332.99 333
12334.04 353
12335.09 325
12336.13 354
12337.18 359
12338.23 313
12339.28 298
12340.33 338
12341.38 350
12342.43 313
12343.48 288
12344.53 317
12345.58 357
12346.63 335
12347.68 307
12348.73 307
12349.78 286
12350.83 310
12351.88 315
12352.93 296
12353.98 322
12355.03 357
12356.08 364
12357.13 296
12358.18 341
12359.23 292
12360.28 347
12361.33 330
12362.38 329
12363.43 325
12364.48 348
12365.53 331
12366.58 318
12367.63 326
12368.68 341
12369.73 368
12370.78 313
12371.83 361
12372.88 356
12373.93 323
12374.98 330
12376.04 371
12377.09 354
12378.14 321
12379.19 356
12380.24 362
12381.29 342
12382.34 356
12383.39 343
12384.44 324
12385.49 332
12386.55 335
12387.60 381
12388.65 337
12389.70 375
12390.75 341
12391.80 346
12392.85 323
12393.91 336
12394.96 353
12396.01 369
12397.06 350
12398.11 329
12399.17 337
12400.22 331
12401.27 367
12402.32 374
12403.37 347
12404.42 354
12405.48 380
12406.53 336
12407.58 323
12408.63 360
12409.69 378
12410.74 359
12411.79 359
12412.84 386
12413.90 346
12414.95 369
12416.00 412
12417.05 393
12418.11 363
12419.16 379
12420.21 398
12421.26 385
12422.32 389
12423.37 367
12424.42 373
12425.48 444
12426.53 372
12427.58 374
12428.63 379
12429.69 411
12430.74 410
12431.79 402
12432.85 362
12433.90 372
12434.95 383
12436.01 447
12437.06 416
12438.11 358
12439.17 371
12440.22 421
12441.28 402
12442.33 400
12443.38 388
12444.44 388
12445.49 410
12446.54 412
12447.60 424
12448.65 390
12449.71 375
12450.76 402
12451.81 406
12452.87 412
12453.92 383
12454.98 447
12456.03 425
12457.08 467
12458.14 445
12459.19 454
12460.25 482
12461.30 472
12462.36 475
12463.41 492
12464.47 500
12465.52 512
12466.58 543
12467.63 566
12468.68 534
12469.74 563
12470.79 666
12471.85 721
12472.90 767
12473.96 919
12475.01 990
12476.07 1114
12477.12 1159
12478.18 1238
12479.24 1277
12480.29 1241
12481.35 1157
12482.40 1123
12483.46 1026
12484.51 913
12485.57 859
12486.62 809
12487.68 780
12488.73 695
12489.79 576
12490.85 592
12491.90 573
12492.96 538
12494.01 534
12495.07 538
12496.13 536
12497.18 457
12498.24 460
12499.29 476
12500.35 526
12501.41 474
12502.46 480
12503.52 478
12504.57 484
12505.63 484
12506.69 463
12507.74 454
12508.80 439
12509.86 432
12510.91 449
12511.97 446
12513.03 449
12514.08 418
12515.14 419
12516.20 462
12517.25 527
12518.31 421
12519.37 402
12520.42 391
12521.48 451
12522.54 412
12523.60 397
12524.65 452
12525.71 385
12526.77 382
12527.82 393
12528.88 381
12529.94 435
12531.00 411
12532.05 406
12533.11 383
12534.17 386
12535.23 429
12536.28 426
12537.34 465
12538.40 454
12539.46 425
12540.52 435
12541.57 428
12542.63 405
12543.69 415
12544.75 436
12545.81 442
12546.86 454
12547.92 434
12548.98 458
12550.04 501
12551.10 478
12552.15 502
12553.21 489
12554.27 507
12555.33 571
12556.39 598
12557.45 648
12558.51 643
12559.56 608
12560.62 591
12561.68 570
12562.74 582
12563.80 578
12564.86 590
12565.92 528
12566.98 488
12568.03 430
12569.09 467
12570.15 466
12571.21 474
12572.27 434
12573.33 444
12574.39 423
12575.45 443
12576.51 428
12577.57 455
12578.63 442
12579.69 398
12580.75 400
12581.81 441
12582.87 434
12583.93 443
12584.98 460
12586.04 399
12587.10 406
12588.16 403
12589.22 449
12590.28 393
12591.34 442
12592.40 412
12593.46 431
12594.52 413
12595.58 438
12596.64 434
12597.70 401
12598.77 441
12599.83 422
12600.89 401
12601.95 397
12603.01 421
12604.07 388
12605.13 419
12606.19 388
12607.25 427
12608.31 419
12609.37 408
12610.43 384
12611.49 413
12612.55 475
12613.61 417
12614.68 390
12615.74 401
12616.80 411
12617.86 452
12618.92 444
12619.98 382
12621.04 434
12622.10 428
12623.16 462
12624.23 422
12625.29 416
12626.35 407
12627.41 419
12628.47 427
12629.53 406
12630.59 415
12631.66 388
12632.72 359
12633.78 396
12634.84 396
12635.90 388
12636.97 410
12638.03 468
12639.09 395
12640.15 402
12641.21 423
12642.28 383
12643.34 411
12644.40 419
12645.46 397
12646.52 401
12647.59 393
12648.65 431
12649.71 417
12650.77 410
12651.84 386
12652.90 447
12653.96 401
12655.03 423
12656.09 413
12657.15 451
12658.21 410
12659.28 417
12660.34 419
12661.40 453
12662.46 426
12663.53 405
12664.59 393
12665.65 406
12666.72 413
12667.78 371
12668.84 408
12669.91 470
12670.97 403
12672.03 371
12673.10 388
12674.16 437
12675.22 425
12676.29 396
12677.35 403
12678.42 411
12679.48 418
12680.54 395
12681.61 416
12682.67 383
12683.73 377
12684.80 450
12685.86 442
12686.93 419
12687.99 426
12689.05 466
12690.12 487
12691.18 503
12692.25 456
12693.31 456
12694.38 489
12695.44 511
12696.50 501
12697.57 550
12698.63 575
12699.70 562
12700.76 574
12701.83 622
12702.89 662
12703.96 619
12705.02 643
12706.09 673
12707.15 653
12708.22 636
12709.28 656
12710.35 620
12711.41 606
12712.48 556
12713.54 570
12714.61 520
12715.67 565
12716.74 555
12717.80 519
12718.87 498
12719.93 477
12721.00 501
12722.06 510
12723.13 520
12724.19 503
12725.26 522
12726.33 457
12727.39 462
12728.46 455
12729.52 477
12730.59 438
12731.66 442
12732.72 461
12733.79 464
12734.85 503
12735.92 472
12736.99 504
12738.05 503
12739.12 489
12740.18 435
12741.25 422
12742.32 453
12743.38 445
12744.45 415
12745.52 425
12746.58 440
12747.65 488
12748.72 453
12749.78 438
12750.85 433
12751.92 438
12752.98 439
12754.05 388
12755.12 359
12756.18 387
12757.25 360
12758.32 353
12759.38 400
12760.45 384
12761.52 409
12762.59 370
12763.65 369
12764.72 364
12765.79 375
12766.85 370
12767.92 355
12768.99 377
12770.06 331
12771.12 342
12772.19 386
12773.26 364
12774.33 365
12775.40 348
12776.46 366
12777.53 394
12778.60 369
12779.67 377
12780.73 404
12781.80 391
12782.87 377
12783.94 365
12785.01 359
12786.08 363
12787.14 375
12788.21 364
12789.28 357
12790.35 318
12791.42 371
12792.49 357
12793.55 367
12794.62 348
12795.69 380
12796.76 367
12797.83 369
12798.90 345
12799.97 351
12801.03 362
12802.10 336
12803.17 349
12804.24 385
12805.31 358
12806.38 387
12807.45 376
12808.52 381
12809.59 367
12810.66 367
12811.72 379
12812.79 388
12813.86 380
12814.93 357
12816.00 357
12817.07 364
12818.14 351
12819.21 368
12820.28 374
12821.35 338
12822.42 356
12823.49 399
12824.56 368
12825.63 339
12826.70 340
12827.77 378
12828.84 342
12829.91 361
12830.98 332
12832.05 341
12833.12 348
12834.19 370
12835.26 350
12836.33 367
12837.40 345
12838.47 336
12839.54 356
12840.61 384
12841.68 366
12842.75 383
12843.82 419
12844.89 350
12845.96 359
12847.04 349
12848.11 351
12849.18 308
12850.25 324
12851.32 340
12852.39 344
12853.46 371
12854.53 339
12855.60 325
12856.67 321
12857.75 326
12858.82 342
12859.89 329
12860.96 331
12862.03 324
12863.10 336
12864.17 340
12865.24 315
12866.32 339
12867.39 341
12868.46 326
12869.53 300
12870.60 300
12871.67 292
12872.75 305
12873.82 339
12874.89 325
12875.96 335
12877.03 298
12878.11 333
12879.18 310
12880.25 310
12881.32 310
12882.39 303
12883.47 307
12884.54 296
12885.61 280
12886.68 287
12887.76 286
12888.83 290
12889.90 328
12890.97 291
12892.05 281
12893.12 300
12894.19 320
12895.27 313
12896.34 302
12897.41 290
12898.48 294
12899.56 316
12900.63 309
12901.70 279
12902.78 285
12903.85 277
12904.92 279
12905.99 296
12907.07 261
12908.14 293
12909.21 312
12910.29 293
12911.36 279
12912.44 260
12913.51 275
12914.58 307
12915.66 283
12916.73 291
12917.80 282
12918.88 339
12919.95 325
12921.02 290
12922.10 293
12923.17 270
12924.25 275
12925.32 309
12926.39 293
12927.47 279
12928.54 294
12929.62 318
12930.69 299
12931.77 269
12932.84 275
12933.91 306
12934.99 314
12936.06 278
12937.14 272
12938.21 317
12939.29 305
12940.36 333
12941.44 329
12942.51 307
12943.59 282
12944.66 292
12945.73 270
12946.81 285
12947.88 316
12948.96 319
12950.03 317
12951.11 283
12952.18 266
12953.26 276
12954.34 295
12955.41 313
12956.49 319
12957.56 314
12958.64 282
12959.71 289
12960.79 300
12961.86 271
12962.94 274
12964.01 285
12965.09 301
12966.17 286
12967.24 326
12968.32 288
12969.39 283
12970.47 320
12971.54 320
12972.62 303
12973.70 261
12974.77 307
12975.85 289
12976.93 258
12978.00 280
12979.08 262
12980.15 282
12981.23 314
12982.31 262
12983.38 291
12984.46 316
12985.54 308
12986.61 262
12987.69 300
12988.77 338
12989.84 341
12990.92 314
12992.00 297
12993.07 280
12994.15 261
12995.23 312
12996.30 312
12997.38 299
12998.46 296
12999.53 306
13000.61 343
13001.69 325
13002.77 303
13003.84 263
13004.92 320
13006.00 331
13007.08 330
13008.15 285
13009.23 268
13010.31 302
13011.39 320
13012.46 304
13013.54 286
13014.62 273
13015.70 315
13016.77 355
13017.85 300
13018.93 288
13020.01 289
13021.09 317
13022.16 294
13023.24 286
13024.32 296
13025.40 275
13026.48 298
13027.56 328
13028.63 310
13029.71 301
13030.79 297
13031.87 351
13032.95 315
13034.03 325
13035.10 317
13036.18 299
13037.26 321
13038.34 268
13039.42 292
13040.50 336
13041.58 332
13042.66 314
13043.73 297
13044.81 294
13045.89 318
13046.97 287
13048.05 288
13049.13 291
13050.21 303
13051.29 340
13052.37 355
13053.45 346
13054.53 354
13055.61 347
13056.69 334
13057.76 316
13058.84 314
13059.92 345
13061.00 326
13062.08 307
13063.16 354
13064.24 341
13065.32 284
13066.40 305
13067.48 321
13068.56 362
13069.64 335
13070.72 312
13071.80 310
13072.88 331
13073.96 270
13075.04 302
13076.12 342
13077.20 345
13078.28 317
13079.36 293
13080.44 307
13081.53 320
13082.61 307
13083.69 299
13084.77 288
13085.85 298
13086.93 298
13088.01 311
13089.09 294
13090.17 294
13091.25 319
13092.33 306
13093.41 305
13094.49 310
13095.58 284
13096.66 301
13097.74 283
13098.82 292
13099.90 288
13100.98 304
13102.06 315
13103.14 312
13104.23 284
13105.31 287
13106.39 306
13107.47 268
13108.55 253
13109.63 273
13110.72 291
13111.80 310
13112.88 289
13113.96 307
13115.04 261
13116.13 284
13117.21 292
13118.29 283
13119.37 254
13120.45 276
13121.54 310
13122.62 305
13123.70 284
13124.78 283
13125.86 304
13126.95 324
13128.03 282
13129.11 284
13130.19 318
13131.28 312
13132.36 285
13133.44 303
13134.52 292
13135.61 319
13136.69 295
13137.77 307
13138.86 261
13139.94 271
13141.02 276
13142.11 291
13143.19 265
13144.27 272
13145.35 308
13146.44 292
13147.52 297
13148.60 266
13149.69 303
13150.77 307
13151.85 321
13152.94 332
13154.02 269
13155.10 287
13156.19 316
13157.27 318
13158.36 305
13159.44 334
13160.52 350
13161.61 344
13162.69 350
13163.77 325
13164.86 315
13165.94 326
13167.03 302
13168.11 306
13169.19 271
13170.28 300
13171.36 288
13172.45 311
13173.53 284
13174.62 283
13175.70 320
13176.79 312
13177.87 313
13178.95 316
13180.04 296
13181.12 322
13182.21 306
13183.29 290
13184.38 279
13185.46 262
13186.55 282
13187.63 253
13188.72 235
13189.80 257
13190.89 276
13191.97 305
13193.06 300
13194.14 288
13195.23 306
13196.31 312
13197.40 303
13198.48 295
13199.57 318
13200.65 293
13201.74 305
13202.83 304
13203.91 292
13205.00 291
13206.08 278
13207.17 294
13208.25 295
13209.34 279
13210.43 304
13211.51 303
13212.60 303
13213.68 297
13214.77 286
13215.86 263
13216.94 272
13218.03 290
13219.11 274
13220.20 275
13221.29 283
13222.37 279
13223.46 283
13224.55 292
13225.63 288
13226.72 257
13227.80 291
13228.89 283
13229.98 312
13231.06 300
13232.15 296
13233.24 310
13234.32 302
13235.41 312
13236.50 320
13237.59 298
13238.67 322
13239.76 314
13240.85 321
13241.93 309
13243.02 314
13244.11 289
13245.20 296
13246.28 309
13247.37 331
13248.46 314
13249.55 304
13250.63 295
13251.72 304
13252.81 301
13253.90 330
13254.98 357
13256.07 305
13257.16 301
13258.25 291
13259.33 301
13260.42 301
13261.51 300
13262.60 316
13263.69 334
13264.77 313
13265.86 348
13266.95 345
13268.04 305
13269.13 304
13270.22 340
13271.30 327
13272.39 315
13273.48 346
13274.57 294
13275.66 341
13276.75 354
13277.83 344
13278.92 339
13280.01 345
13281.10 317
13282.19 326
13283.28 294
13284.37 324
13285.46 349
13286.55 364
13287.63 325
13288.72 320
13289.81 339
13290.90 322
13291.99 322
13293.08 318
13294.17 339
13295.26 305
13296.35 360
13297.44 334
13298.53 354
13299.62 336
13300.71 356
13301.80 407
13302.89 388
13303.97 348
13305.06 409
13306.15 362
13307.24 351
13308.33 385
13309.42 393
13310.51 360
13311.60 385
13312.69 394
13313.78 402
13314.87 374
13315.96 342
13317.05 403
13318.14 376
13319.24 393
13320.33 398
13321.42 344
13322.51 372
13323.60 365
13324.69 379
13325.78 333
13326.87 335
13327.96 417
13329.05 387
13330.14 364
13331.23 388
13332.32 348
13333.41 395
13334.50 354
13335.60 340
13336.69 347
13337.78 391
13338.87 420
13339.96 392
13341.05 352
13342.14 362
13343.23 400
13344.32 352
13345.42 358
13346.51 375
13347.60 349
13348.69 390
13349.78 378
13350.87 413
13351.97 373
13353.06 378
13354.15 395
13355.24 455
13356.33 441
13357.42 386
13358.52 389
13359.61 433
13360.70 452
13361.79 403
13362.88 437
13363.98 444
13365.07 468
13366.16 449
13367.25 483
13368.35 468
13369.44 519
13370.53 502
13371.62 520
13372.72 487
13373.81 423
13374.90 465
13375.99 444
13377.09 450
13378.18 419
13379.27 413
13380.36 385
13381.46 386
13382.55 368
13383.64 361
13384.74 344
13385.83 330
13386.92 335
13388.02 347
13389.11 368
13390.20 363
13391.30 375
13392.39 345
13393.48 375
13394.58 355
13395.67 352
13396.76 374
13397.86 346
13398.95 361
13400.04 355
13401.14 368
13402.23 369
13403.32 339
13404.42 341
13405.51 370
13406.61 362
13407.70 356
13408.79 342
13409.89 371
13410.98 341
13412.08 353
13413.17 329
13414.26 299
13415.36 321
13416.45 330
13417.55 369
13418.64 346
13419.74 345
13420.83 371
13421.93 377
13423.02 311
13424.11 333
13425.21 391
13426.30 368
13427.40 336
13428.49 342
13429.59 334
13430.68 317
13431.78 331
13432.87 304
13433.97 337
13435.06 326
13436.16 362
13437.25 361
13438.35 384
13439.44 348
13440.54 320
13441.63 367
13442.73 371
13443.83 354
13444.92 420
13446.02 386
13447.11 368
13448.21 340
13449.30 339
13450.40 339
13451.49 422
13452.59 389
13453.69 369
13454.78 373
13455.88 367
13456.97 348
13458.07 368
13459.17 390
13460.26 394
13461.36 397
13462.45 430
13463.55 375
13464.65 413
13465.74 420
13466.84 390
13467.94 394
13469.03 395
13470.13 397
13471.23 369
13472.32 427
13473.42 419
13474.52 414
13475.61 391
13476.71 439
13477.81 438
13478.90 454
13480.00 370
13481.10 387
13482.19 395
13483.29 422
13484.39 420
13485.48 365
13486.58 426
13487.68 399
13488.78 443
13489.87 397
13490.97 399
13492.07 444
13493.17 427
13494.26 449
13495.36 401
13496.46 414
13497.56 472
13498.65 513
13499.75 484
13500.85 503
13501.95 515
13503.04 519
13504.14 556
13505.24 493
13506.34 491
13507.44 525
13508.53 539
13509.63 530
13510.73 478
13511.83 483
13512.93 425
13514.03 440
13515.12 446
13516.22 395
13517.32 392
13518.42 367
13519.52 414
13520.62 402
13521.71 422
13522.81 398
13523.91 417
13525.01 378
13526.11 374
13527.21 385
13528.31 394
13529.41 370
13530.51 382
13531.60 338
13532.70 324
13533.80 389
13534.90 411
13536.00 360
13537.10 361
13538.20 335
13539.30 361
13540.40 342
13541.50 342
13542.60 340
13543.70 314
13544.80 313
13545.90 309
13547.00 308
13548.09 281
13549.19 337
13550.29 348
13551.39 312
13552.49 338
13553.59 305
13554.69 329
13555.79 340
13556.89 318
13557.99 330
13559.09 311
13560.19 342
13561.29 313
13562.39 308
13563.50 337
13564.60 320
13565.70 362
13566.80 362
13567.90 358
13569.00 346
13570.10 321
13571.20 323
13572.30 316
13573.40 312
13574.50 301
13575.60 321
13576.70 318
13577.80 305
13578.90 309
13580.01 334
13581.11 338
13582.21 323
13583.31 307
13584.41 351
13585.51 337
13586.61 327
13587.71 344
13588.81 314
13589.92 344
13591.02 317
13592.12 342
13593.22 324
13594.32 335
13595.42 322
13596.53 326
13597.63 347
13598.73 326
13599.83 318
13600.93 304
13602.03 306
13603.14 282
13604.24 315
13605.34 353
13606.44 306
13607.54 278
13608.65 319
13609.75 285
13610.85 325
13611.95 336
13613.06 342
13614.16 339
13615.26 308
13616.36 353
13617.47 314
13618.57 288
13619.67 335
13620.77 337
13621.88 332
13622.98 321
13624.08 301
13625.18 318
13626.29 293
13627.39 338
13628.49 296
13629.60 307
13630.70 321
13631.80 311
13632.91 334
13634.01 327
13635.11 316
13636.21 349
13637.32 317
13638.42 337
13639.53 361
13640.63 318
13641.73 323
13642.84 301
13643.94 343
13645.04 306
13646.15 305
13647.25 315
13648.35 316
13649.46 278
13650.56 315
13651.67 308
13652.77 299
13653.87 334
13654.98 302
13656.08 263
13657.19 267
13658.29 309
13659.39 302
13660.50 325
13661.60 296
13662.71 335
13663.81 282
13664.92 319
13666.02 282
13667.12 312
13668.23 304
13669.33 301
13670.44 311
13671.54 301
13672.65 282
13673.75 310
13674.86 337
13675.96 318
13677.07 286
13678.17 279
13679.28 334
13680.38 306
13681.49 328
13682.59 286
13683.70 301
13684.80 315
13685.91 335
13687.01 312
13688.12 281
13689.22 303
13690.33 352
13691.44 319
13692.54 297
13693.65 324
13694.75 324
13695.86 311
13696.96 304
13698.07 286
13699.18 332
13700.28 330
13701.39 297
13702.49 286
13703.60 294
13704.71 286
13705.81 319
13706.92 328
13708.02 318
13709.13 287
13710.24 319
13711.34 311
13712.45 293
13713.56 301
13714.66 301
13715.77 323
13716.87 346
13717.98 357
13719.09 352
13720.19 327
13721.30 374
13722.41 367
13723.51 358
13724.62 356
13725.73 356
13726.84 392
13727.94 386
13729.05 382
13730.16 358
13731.26 382
13732.37 376
13733.48 401
13734.59 382
13735.69 361
13736.80 403
13737.91 380
13739.01 382
13740.12 367
13741.23 381
13742.34 401
13743.45 381
13744.55 360
13745.66 374
13746.77 370
13747.88 367
13748.98 420
13750.09 417
13751.20 370
13752.31 381
13753.42 405
13754.52 434
13755.63 419
13756.74 425
13757.85 420
13758.96 409
13760.06 450
13761.17 442
13762.28 456
13763.39 431
13764.50 459
13765.61 480
13766.72 515
13767.82 487
13768.93 531
13770.04 573
13771.15 592
13772.26 655
13773.37 656
13774.48 621
13775.59 655
13776.69 713
13777.80 688
13778.91 648
13780.02 641
13781.13 625
13782.24 579
13783.35 564
13784.46 509
13785.57 472
13786.68 463
13787.79 452
13788.90 432
13790.01 432
13791.12 482
13792.22 463
13793.33 459
13794.44 397
13795.55 439
13796.66 413
13797.77 415
13798.88 426
13799.99 418
13801.10 407
13802.21 427
13803.32 450
13804.43 408
13805.54 413
13806.65 386
13807.76 386
13808.87 383
13809.98 388
13811.09 374
13812.20 384
13813.32 379
13814.43 414
13815.54 439
13816.65 406
13817.76 387
13818.87 369
13819.98 398
13821.09 429
13822.20 429
13823.31 404
13824.42 400
13825.53 380
13826.64 382
13827.76 383
13828.87 386
13829.98 376
13831.09 396
13832.20 397
13833.31 385
13834.42 361
13835.53 423
13836.65 379
13837.76 422
13838.87 396
13839.98 449
13841.09 406
13842.20 399
13843.31 390
13844.43 387
13845.54 411
13846.65 399
13847.76 362
13848.87 392
13849.99 408
13851.10 407
13852.21 409
13853.32 422
13854.43 390
13855.55 407
13856.66 397
13857.77 420
13858.88 464
13859.99 434
13861.11 411
13862.22 430
13863.33 419
13864.44 435
13865.56 412
13866.67 411
13867.78 427
13868.89 409
13870.01 432
13871.12 438
13872.23 443
13873.35 400
13874.46 434
13875.57 448
13876.68 426
13877.80 375
13878.91 450
13880.02 428
13881.14 436
13882.25 414
13883.36 443
13884.48 425
13885.59 482
13886.70 463
13887.82 445
13888.93 509
13890.04 508
13891.16 492
13892.27 555
13893.39 530
13894.50 536
13895.61 575
13896.73 587
13897.84 582
13898.95 610
13900.07 571
13901.18 533
13902.30 523
13903.41 526
13904.52 468
13905.64 477
13906.75 461
13907.87 438
13908.98 432
13910.10 426
13911.21 412
13912.32 401
13913.44 412
13914.55 436
13915.67 423
13916.78 413
13917.90 415
13919.01 429
13920.13 386
13921.24 401
13922.36 411
13923.47 395
13924.59 390
13925.70 401
13926.82 376
13927.93 367
13929.05 400
13930.16 384
13931.28 392
13932.39 369
13933.51 391
13934.62 383
13935.74 389
13936.85 406
13937.97 402
13939.08 389
13940.20 408
13941.32 414
13942.43 386
13943.55 351
13944.66 368
13945.78 376
13946.89 395
13948.01 406
13949.13 381
13950.24 359
13951.36 368
13952.47 421
13953.59 351
13954.71 357
13955.82 393
13956.94 366
13958.05 350
13959.17 371
13960.29 354
13961.40 329
13962.52 381
13963.64 374
13964.75 355
13965.87 390
13966.99 383
13968.10 364
13969.22 367
13970.34 378
13971.45 345
13972.57 379
13973.69 371
13974.80 342
13975.92 327
13977.04 335
13978.16 355
13979.27 362
13980.39 388
13981.51 353
13982.62 337
13983.74 323
13984.86 302
13985.98 343
13987.09 337
13988.21 366
13989.33 346
13990.45 353
13991.56 367
13992.68 360
13993.80 358
13994.92 352
13996.03 356
13997.15 325
13998.27 331
13999.39 337
14000.51 362
14001.62 336
14002.74 326
14003.86 322
14004.98 366
14006.10 371
14007.21 338
14008.33 317
14009.45 330
14010.57 365
14011.69 311
14012.81 353
14013.93 362
14015.04 309
14016.16 333
14017.28 359
14018.40 307
14019.52 336
14020.64 352
14021.76 337
14022.87 296
14023.99 301
14025.11 324
14026.23 357
14027.35 336
14028.47 338
14029.59 361
14030.71 330
14031.83 343
14032.95 357
14034.07 299
14035.19 313
14036.30 321
14037.42 336
14038.54 345
14039.66 308
14040.78 335
14041.90 357
14043.02 311
14044.14 335
14045.26 370
14046.38 368
14047.50 366
14048.62 335
14049.74 362
14050.86 331
14051.98 324
14053.10 326
14054.22 369
14055.34 337
14056.46 359
14057.58 392
14058.70 344
14059.82 370
14060.94 342
14062.06 386
14063.18 407
14064.30 328
14065.43 325
14066.55 341
14067.67 342
14068.79 317
14069.91 367
14071.03 359
14072.15 386
14073.27 366
14074.39 364
14075.51 378
14076.63 384
14077.75 388
14078.88 364
14080.00 389
14081.12 407
14082.24 405
14083.36 420
14084.48 419
14085.60 442
14086.72 408
14087.85 425
14088.97 400
14090.09 397
14091.21 409
14092.33 424
14093.45 458
14094.58 452
14095.70 445
14096.82 482
14097.94 485
14099.06 490
14100.19 458
14101.31 454
14102.43 492
14103.55 467
14104.67 454
14105.80 426
14106.92 429
14108.04 436
14109.16 420
14110.28 407
14111.41 414
14112.53 393
14113.65 387
14114.77 368
14115.90 378
14117.02 370
14118.14 364
14119.27 359
14120.39 343
14121.51 329
14122.63 315
14123.76 357
14124.88 365
14126.00 397
14127.13 366
14128.25 367
14129.37 403
14130.50 387
14131.62 351
14132.74 379
14133.86 339
14134.99 361
14136.11 344
14137.24 355
14138.36 370
14139.48 377
14140.61 373
14141.73 337
14142.85 350
14143.98 363
14145.10 337
14146.22 365
14147.35 376
14148.47 352
14149.60 318
14150.72 348
14151.84 334
14152.97 351
14154.09 340
14155.22 328
14156.34 351
14157.46 323
14158.59 332
14159.71 358
14160.84 318
14161.96 340
14163.09 329
14164.21 318
14165.34 356
14166.46 346
14167.58 325
14168.71 323
14169.83 329
14170.96 309
14172.08 332
14173.21 370
14174.33 318
14175.46 320
14176.58 324
14177.71 373
14178.83 368
14179.96 333
14181.08 324
14182.21 322
14183.33 299
14184.46 316
14185.59 336
14186.71 322
14187.84 329
14188.96 325
14190.09 293
14191.21 318
14192.34 352
14193.46 344
14194.59 310
14195.72 339
14196.84 308
14197.97 343
14199.09 332
14200.22 333
14201.35 337
14202.47 331
14203.60 342
14204.72 318
14205.85 301
14206.98 296
14208.10 326
14209.23 312
14210.35 334
14211.48 303
14212.61 283
14213.73 314
14214.86 332
14215.99 312
14217.11 323
14218.24 318
14219.37 312
14220.49 285
14221.62 281
14222.75 304
14223.87 329
14225.00 336
14226.13 331
14227.26 280
14228.38 316
14229.51 312
14230.64 341
14231.76 298
14232.89 277
14234.02 309
14235.15 319
14236.27 321
14237.40 261
14238.53 283
14239.66 331
14240.78 326
14241.91 306
14243.04 286
14244.17 270
14245.29 277
14246.42 304
14247.55 300
14248.68 270
14249.81 303
14250.93 327
14252.06 313
14253.19 310
14254.32 245
14255.45 301
14256.57 282
14257.70 273
14258.83 283
14259.96 277
14261.09 286
14262.22 301
14263.34 293
14264.47 265
14265.60 276
14266.73 299
14267.86 290
14268.99 301
14270.12 313
14271.24 288
14272.37 291
14273.50 279
14274.63 281
14275.76 288
14276.89 310
14278.02 281
14279.15 289
14280.28 285
14281.41 271
14282.54 259
14283.66 279
14284.79 286
14285.92 296
14287.05 279
14288.18 288
14289.31 285
14290.44 283
14291.57 270
14292.70 264
14293.83 273
14294.96 281
14296.09 272
14297.22 274
14298.35 263
14299.48 264
14300.61 263
14301.74 261
14302.87 254
14304.00 257
14305.13 248
14306.26 266
14307.39 268
14308.52 240
14309.65 268
14310.78 253
14311.91 257
14313.04 252
14314.17 241
14315.30 272
14316.43 274
14317.56 262
14318.69 261
14319.82 255
14320.96 276
14322.09 286
14323.22 247
14324.35 241
14325.48 241
14326.61 262
14327.74 264
14328.87 244
14330.00 267
14331.13 298
14332.27 305
14333.40 287
14334.53 248
14335.66 229
14336.79 241
14337.92 244
14339.05 261
14340.18 235
14341.32 255
14342.45 258
14343.58 260
14344.71 277
14345.84 275
14346.98 234
14348.11 245
14349.24 245
14350.37 266
14351.50 235
14352.63 273
14353.77 295
14354.90 297
14356.03 271
14357.16 256
14358.30 254
14359.43 256
14360.56 274
14361.69 261
14362.82 252
14363.96 271
14365.09 260
14366.22 243
14367.35 258
14368.49 244
14369.62 255
14370.75 254
14371.89 252
14373.02 240
14374.15 263
14375.28 254
14376.42 252
14377.55 293
14378.68 231
14379.82 254
14380.95 287
14382.08 279
14383.22 238
14384.35 255
14385.48 286
14386.62 242
14387.75 267
14388.88 257
14390.02 255
14391.15 235
14392.28 291
14393.42 245
14394.55 253
14395.68 245
14396.82 252
14397.95 253
14399.09 249
14400.22 250
14401.35 253
14402.49 285
14403.62 277
14404.76 262
14405.89 265
14407.02 261
14408.16 268
14409.29 251
14410.43 310
14411.56 294
14412.70 247
14413.83 259
14414.96 294
14416.10 259
14417.23 250
14418.37 270
14419.50 271
14420.64 294
14421.77 299
14422.91 277
14424.04 285
14425.18 254
14426.31 297
14427.45 250
14428.58 284
14429.72 280
14430.85 283
14431.99 271
14433.12 269
14434.26 270
14435.39 300
14436.53 310
14437.66 308
14438.80 288
14439.93 321
14441.07 287
14442.20 249
14443.34 271
14444.48 296
14445.61 276
14446.75 247
14447.88 269
14449.02 238
14450.15 277
14451.29 280
14452.43 281
14453.56 281
14454.70 275
14455.83 268
14456.97 294
14458.11 271
14459.24 242
14460.38 280
14461.52 254
14462.65 269
14463.79 266
14464.93 306
14466.06 290
14467.20 265
14468.33 262
14469.47 261
14470.61 268
14471.74 265
14472.88 281
14474.02 317
14475.16 298
14476.29 259
14477.43 296
14478.57 262
14479.70 276
14480.84 274
14481.98 279
14483.11 258
14484.25 291
14485.39 284
14486.53 275
14487.66 283
14488.80 287
14489.94 293
14491.08 298
14492.21 304
14493.35 277
14494.49 292
14495.63 307
14496.76 308
14497.90 306
14499.04 333
14500.18 312
14501.31 337
14502.45 308
14503.59 336
14504.73 311
14505.87 328
14507.01 306
14508.14 332
14509.28 344
14510.42 336
14511.56 337
14512.70 377
14513.83 367
14514.97 362
14516.11 384
14517.25 351
14518.39 390
14519.53 422
14520.67 393
14521.80 385
14522.94 417
14524.08 397
14525.22 394
14526.36 386
14527.50 353
14528.64 369
14529.78 354
14530.92 350
14532.05 311
14533.19 348
14534.33 326
14535.47 340
14536.61 298
14537.75 291
14538.89 297
14540.03 303
14541.17 309
14542.31 307
14543.45 300
14544.59 272
14545.73 315
14546.87 308
14548.01 279
14549.15 291
14550.29 299
14551.43 286
14552.57 285
14553.71 285
14554.85 294
14555.99 291
14557.13 299
14558.27 288
14559.41 295
14560.55 290
14561.69 292
14562.83 291
14563.97 282
14565.11 295
14566.25 286
14567.39 281
14568.53 256
14569.67 271
14570.81 262
14571.95 286
14573.09 275
14574.23 273
14575.37 268
14576.51 233
14577.66 257
14578.80 263
14579.94 259
14581.08 244
14582.22 268
14583.36 261
14584.50 287
14585.64 302
14586.78 321
14587.93 306
14589.07 309
14590.21 289
14591.35 326
14592.49 302
14593.63 271
14594.77 296
14595.92 308
14597.06 305
14598.20 310
14599.34 294
14600.48 297
14601.62 283
14602.77 263
14603.91 279
14605.05 280
14606.19 283
14607.33 290
14608.48 324
14609.62 295
14610.76 305
14611.90 302
14613.04 324
14614.19 280
14615.33 305
14616.47 297
14617.61 315
14618.76 298
14619.90 318
14621.04 338
14622.18 292
14623.33 294
14624.47 304
14625.61 323
14626.76 326
14627.90 330
14629.04 372
14630.18 342
14631.33 349
14632.47 335
14633.61 347
14634.76 354
14635.90 359
14637.04 362
14638.19 338
14639.33 362
14640.47 391
14641.62 366
14642.76 356
14643.90 318
14645.05 337
14646.19 298
14647.33 344
14648.48 366
14649.62 319
14650.76 308
14651.91 291
14653.05 267
14654.20 289
14655.34 281
14656.48 292
14657.63 309
14658.77 314
14659.92 281
14661.06 271
14662.20 312
14663.35 285
14664.49 285
14665.64 276
14666.78 286
14667.93 305
14669.07 314
14670.22 254
14671.36 262
14672.50 262
14673.65 258
14674.79 250
14675.94 277
14677.08 256
14678.23 262
14679.37 262
14680.52 243
14681.66 269
14682.81 248
14683.95 266
14685.10 277
14686.24 252
14687.39 242
14688.53 237
14689.68 260
14690.82 248
14691.97 266
14693.12 243
14694.26 277
14695.41 277
14696.55 270
14697.70 241
14698.84 261
14699.99 268
14701.13 257
14702.28 278
14703.43 260
14704.57 242
14705.72 217
14706.86 266
14708.01 246
14709.16 210
14710.30 227
14711.45 246
14712.59 226
14713.74 241
14714.89 255
14716.03 264
14717.18 242
14718.33 242
14719.47 220
14720.62 236
14721.77 246
14722.91 235
14724.06 224
14725.21 249
14726.35 229
14727.50 222
14728.65 217
14729.79 232
14730.94 195
14732.09 214
14733.23 211
14734.38 223
14735.53 231
14736.67 246
14737.82 261
14738.97 239
14740.12 235
14741.26 197
14742.41 218
14743.56 240
14744.71 237
14745.85 233
14747.00 210
14748.15 220
14749.30 249
14750.44 264
14751.59 220
14752.74 211
14753.89 210
14755.03 246
14756.18 250
14757.33 248
14758.48 213
14759.63 218
14760.77 215
14761.92 212
14763.07 195
14764.22 223
14765.37 226
14766.52 200
14767.66 215
14768.81 248
14769.96 239
14771.11 234
14772.26 231
14773.41 243
14774.55 251
14775.70 250
14776.85 247
14778.00 211
14779.15 241
14780.30 220
14781.45 215
14782.60 227
14783.74 207
14784.89 222
14786.04 235
14787.19 249
14788.34 235
14789.49 231
14790.64 209
14791.79 212
14792.94 214
14794.09 205
14795.24 184
14796.39 219
14797.54 202
14798.69 201
14799.83 233
14800.98 201
14802.13 202
14803.28 215
14804.43 235
14805.58 229
14806.73 212
14807.88 185
14809.03 191
14810.18 221
14811.33 214
14812.48 207
14813.63 224
14814.78 187
14815.93 210
14817.08 207
14818.23 213
14819.38 188
14820.53 200
14821.69 230
14822.84 271
14823.99 206
14825.14 205
14826.29 204
14827.44 201
14828.59 203
14829.74 195
14830.89 226
14832.04 187
14833.19 207
14834.34 225
14835.49 227
14836.65 230
14837.80 209
14838.95 221
14840.10 223
14841.25 202
14842.40 210
14843.55 228
14844.70 238
14845.85 197
14847.01 194
14848.16 168
14849.31 178
14850.46 205
14851.61 206
14852.76 204
14853.92 196
14855.07 211
14856.22 210
14857.37 216
14858.52 206
14859.67 199
14860.83 201
14861.98 193
14863.13 227
14864.28 207
14865.44 192
14866.59 186
14867.74 233
14868.89 212
14870.04 205
14871.20 165
14872.35 195
14873.50 210
14874.65 201
14875.81 207
14876.96 191
14878.11 204
14879.26 209
14880.42 205
14881.57 195
14882.72 198
14883.88 182
14885.03 211
14886.18 202
14887.33 193
14888.49 210
14889.64 198
14890.79 195
14891.95 208
14893.10 193
14894.25 197
14895.41 195
14896.56 227
14897.71 253
14898.87 212
14900.02 215
14901.17 220
14902.33 232
14903.48 206
14904.63 195
14905.79 217
14906.94 206
14908.10 212
14909.25 205
14910.40 221
14911.56 217
14912.71 202
14913.87 185
14915.02 194
14916.17 175
14917.33 192
14918.48 195
14919.64 193
14920.79 204
14921.94 188
14923.10 216
14924.25 191
14925.41 185
14926.56 180
14927.72 184
14928.87 200
14930.03 172
14931.18 199
14932.34 191
14933.49 209
14934.65 217
14935.80 190
14936.96 223
14938.11 189
14939.27 219
14940.42 208
14941.58 208
14942.73 215
14943.89 245
14945.04 191
14946.20 215
14947.35 217
14948.51 238
14949.66 209
14950.82 206
14951.97 210
14953.13 217
14954.28 268
14955.44 217
14956.60 225
14957.75 211
14958.91 242
14960.06 206
14961.22 198
14962.37 209
14963.53 209
14964.69 207
14965.84 214
14967.00 211
14968.16 201
14969.31 176
14970.47 156
14971.62 209
14972.78 207
14973.94 219
14975.09 226
14976.25 201
14977.41 210
14978.56 251
14979.72 217
14980.88 213
14982.03 221
14983.19 200
14984.35 205
14985.50 202
14986.66 199
14987.82 198
14988.97 211
14990.13 204
14991.29 222
14992.44 187
14993.60 203
14994.76 205
14995.92 200
14997.07 190
14998.23 185
14999.39 229
15000.55 197
15001.70 170
15002.86 193
15004.02 183
15005.18 200
15006.33 201
15007.49 205
15008.65 215
15009.81 200
15010.96 215
15012.12 194
15013.28 212
15014.44 196
15015.60 199
15016.75 198
15017.91 190
15019.07 172
15020.23 196
15021.39 198
15022.54 204
15023.70 214
15024.86 228
15026.02 214
15027.18 217
15028.34 245
15029.49 207
15030.65 214
15031.81 186
15032.97 196
15034.13 220
15035.29 231
15036.45 178
15037.61 173
15038.76 162
15039.92 175
15041.08 217
15042.24 199
15043.40 215
15044.56 193
15045.72 203
15046.88 198
15048.04 204
15049.20 190
15050.36 187
15051.51 179
15052.67 222
15053.83 198
15054.99 166
15056.15 184
15057.31 194
15058.47 216
15059.63 211
15060.79 214
15061.95 198
15063.11 221
15064.27 195
15065.43 186
15066.59 206
15067.75 208
15068.91 200
15070.07 196
15071.23 168
15072.39 165
15073.55 172
15074.71 164
15075.87 201
15077.03 174
15078.19 179
15079.35 208
15080.51 206
15081.67 194
15082.83 203
15083.99 192
15085.16 201
15086.32 208
15087.48 215
15088.64 187
15089.80 197
15090.96 181
15092.12 196
15093.28 187
15094.44 201
15095.60 186
15096.76 217
15097.93 209
15099.09 187
15100.25 198
15101.41 164
15102.57 178
15103.73 193
15104.89 206
15106.05 190
15107.22 176
15108.38 217
15109.54 192
15110.70 206
15111.86 184
15113.02 189
15114.19 203
15115.35 204
15116.51 170
15117.67 217
15118.83 196
15120.00 211
15121.16 188
15122.32 194
15123.48 178
15124.64 178
15125.81 200
15126.97 194
15128.13 177
15129.29 188
15130.46 202
15131.62 207
15132.78 203
15133.94 194
15135.11 192
15136.27 187
15137.43 198
15138.59 195
15139.76 194
15140.92 175
15142.08 156
15143.25 190
15144.41 225
15145.57 216
15146.73 188
15147.90 217
15149.06 211
15150.22 197
15151.39 185
15152.55 217
15153.71 226
15154.88 188
15156.04 202
15157.20 221
15158.37 201
15159.53 178
15160.69 181
15161.86 186
15163.02 197
15164.19 186
15165.35 184
15166.51 189
15167.68 185
15168.84 193
15170.00 212
15171.17 194
15172.33 197
15173.50 195
15174.66 224
15175.83 216
15176.99 220
15178.15 197
15179.32 184
15180.48 205
15181.65 194
15182.81 208
15183.98 211
15185.14 219
15186.30 217
15187.47 235
15188.63 224
15189.80 203
15190.96 198
15192.13 249
15193.29 192
15194.46 181
15195.62 207
15196.79 234
15197.95 204
15199.12 209
15200.28 210
15201.45 213
15202.61 202
15203.78 197
15204.94 181
15206.11 186
15207.27 204
15208.44 195
15209.61 231
15210.77 186
15211.94 192
15213.10 231
15214.27 194
15215.43 209
15216.60 201
15217.76 203
15218.93 228
15220.10 199
15221.26 188
15222.43 202
15223.59 211
15224.76 203
15225.93 197
15227.09 213
15228.26 192
15229.42 215
15230.59 233
15231.76 229
15232.92 207
15234.09 204
15235.26 223
15236.42 217
15237.59 224
15238.76 228
15239.92 237
15241.09 226
15242.26 219
15243.42 197
15244.59 230
15245.76 181
15246.92 194
15248.09 185
15249.26 185
15250.42 170
15251.59 205
15252.76 212
15253.93 214
15255.09 205
15256.26 202
15257.43 209
15258.60 182
15259.76 205
15260.93 180
15262.10 227
15263.26 215
15264.43 199
15265.60 209
15266.77 190
15267.94 210
15269.10 192
15270.27 173
15271.44 189
15272.61 204
15273.77 220
15274.94 212
15276.11 199
15277.28 196
15278.45 224
15279.62 206
15280.78 200
15281.95 186
15283.12 207
15284.29 242
15285.46 185
15286.62 179
15287.79 192
15288.96 199
15290.13 189
15291.30 186
15292.47 182
15293.64 201
15294.81 198
15295.97 216
15297.14 220
15298.31 179
15299.48 179
15300.65 175
15301.82 172
15302.99 171
15304.16 196
15305.33 184
15306.49 190
15307.66 171
15308.83 182
15310.00 210
15311.17 207
15312.34 215
15313.51 208
15314.68 204
15315.85 205
15317.02 188
15318.19 197
15319.36 194
15320.53 194
15321.70 216
15322.87 192
15324.04 181
15325.21 183
15326.38 193
15327.55 215
15328.72 184
15329.89 195
15331.06 199
15332.23 199
15333.40 166
15334.57 198
15335.74 196
15336.91 194
15338.08 220
15339.25 193
15340.42 181
15341.59 219
15342.76 213
15343.93 182
15345.10 176
15346.27 169
15347.44 205
15348.62 188
15349.79 218
15350.96 203
15352.13 216
15353.30 210
15354.47 177
15355.64 194
15356.81 189
15357.98 230
15359.15 206
15360.33 184
15361.50 185
15362.67 197
15363.84 200
15365.01 195
15366.18 194
15367.35 210
15368.53 207
15369.70 196
15370.87 188
15372.04 199
15373.21 188
15374.38 241
15375.56 208
15376.73 195
15377.90 206
15379.07 187
15380.24 186
15381.42 174
15382.59 192
15383.76 176
15384.93 201
15386.10 191
15387.28 200
15388.45 188
15389.62 211
15390.79 202
15391.97 194
15393.14 205
15394.31 181
15395.48 177
15396.66 203
15397.83 214
15399.00 233
15400.17 219
15401.35 220
15402.52 210
15403.69 200
15404.87 204
15406.04 215
15407.21 189
15408.39 193
15409.56 193
15410.73 203
15411.91 206
15413.08 206
15414.25 195
15415.42 201
15416.60 197
15417.77 204
15418.95 193
15420.12 195
15421.29 197
15422.47 200
15423.64 196
15424.81 194
15425.99 211
15427.16 209
15428.33 197
15429.51 193
15430.68 161
15431.86 185
15433.03 212
15434.20 194
15435.38 190
15436.55 193
15437.73 191
15438.90 185
15440.08 192
15441.25 187
15442.42 187
15443.60 190
15444.77 194
15445.95 179
15447.12 218
15448.30 202
15449.47 183
15450.65 203
15451.82 209
15453.00 216
15454.17 215
15455.35 218
15456.52 186
15457.70 200
15458.87 182
15460.05 150
15461.22 164
15462.40 192
15463.57 188
15464.75 189
15465.92 195
15467.10 204
15468.27 196
15469.45 166
15470.62 183
15471.80 183
15472.97 190
15474.15 181
15475.33 178
15476.50 169
15477.68 180
15478.85 195
15480.03 193
15481.20 177
15482.38 159
15483.56 166
15484.73 195
15485.91 210
15487.08 166
15488.26 171
15489.44 168
15490.61 207
15491.79 180
15492.97 211
15494.14 189
15495.32 175
15496.49 203
15497.67 190
15498.85 197
15500.02 175
15501.20 175
15502.38 191
15503.55 191
15504.73 190
15505.91 198
15507.08 231
15508.26 228
15509.44 181
15510.62 190
15511.79 200
15512.97 207
15514.15 211
15515.32 190
15516.50 180
15517.68 215
15518.86 196
15520.03 193
15521.21 193
15522.39 171
15523.57 201
15524.74 229
15525.92 208
15527.10 189
15528.28 192
15529.45 179
15530.63 185
15531.81 170
15532.99 200
15534.16 175
15535.34 194
15536.52 204
15537.70 198
15538.88 217
15540.06 192
15541.23 187
15542.41 234
15543.59 204
15544.77 166
15545.95 192
15547.12 178
15548.30 180
15549.48 200
15550.66 201
15551.84 185
15553.02 198
15554.20 221
15555.37 224
15556.55 209
15557.73 227
15558.91 207
15560.09 208
15561.27 191
15562.45 190
15563.63 203
15564.81 194
15565.98 225
15567.16 202
15568.34 199
15569.52 195
15570.70 221
15571.88 212
15573.06 210
15574.24 210
15575.42 237
15576.60 216
15577.78 207
15578.96 185
15580.14 178
15581.32 217
15582.50 203
15583.68 186
15584.86 171
15586.04 210
15587.22 219
15588.40 198
15589.58 211
15590.76 191
15591.94 215
15593.12 215
15594.30 196
15595.48 199
15596.66 206
15597.84 212
15599.02 231
15600.20 203
15601.38 209
15602.56 214
15603.74 229
15604.92 201
15606.10 233
15607.28 217
15608.46 218
15609.64 215
15610.82 213
15612.00 245
15613.19 225
15614.37 256
15615.55 252
15616.73 236
15617.91 235
15619.09 217
15620.27 224
15621.45 242
15622.63 245
15623.82 254
15625.00 217
15626.18 246
15627.36 227
15628.54 278
15629.72 284
15630.90 252
15632.09 236
15633.27 233
15634.45 248
15635.63 221
15636.81 240
15637.99 274
15639.18 271
15640.36 239
15641.54 264
15642.72 240
15643.90 257
15645.09 270
15646.27 269
15647.45 248
15648.63 251
15649.82 263
15651.00 313
15652.18 291
15653.36 272
15654.54 263
15655.73 289
15656.91 292
15658.09 276
15659.28 303
15660.46 280
15661.64 276
15662.82 289
15664.01 315
15665.19 296
15666.37 295
15667.55 290
15668.74 290
15669.92 293
15671.10 293
15672.29 322
15673.47 303
15674.65 289
15675.84 282
15677.02 295
15678.20 290
15679.39 308
15680.57 327
15681.75 347
15682.94 303
15684.12 308
15685.30 328
15686.49 332
15687.67 303
15688.86 309
15690.04 329
15691.22 293
15692.41 313
15693.59 320
15694.78 339
15695.96 338
15697.14 325
15698.33 327
15699.51 337
15700.70 309
15701.88 365
15703.06 391
15704.25 380
15705.43 374
15706.62 394
15707.80 391
15708.99 413
15710.17 443
15711.36 423
15712.54 385
15713.73 432
15714.91 415
15716.09 420
15717.28 478
15718.46 441
15719.65 467
15720.83 458
15722.02 447
15723.20 444
15724.39 435
15725.57 428
15726.76 414
15727.95 381
15729.13 382
15730.32 398
15731.50 370
15732.69 373
15733.87 364
15735.06 378
15736.24 382
15737.43 355
15738.61 387
15739.80 380
15740.99 393
15742.17 354
15743.36 382
15744.54 371
15745.73 358
15746.92 390
15748.10 383
15749.29 376
15750.47 381
15751.66 379
15752.85 437
15754.03 405
15755.22 376
15756.40 419
15757.59 421
15758.78 400
15759.96 358
15761.15 375
15762.34 366
15763.52 365
15764.71 370
15765.90 359
15767.08 338
15768.27 340
15769.46 357
15770.64 385
15771.83 340
15773.02 359
15774.20 329
15775.39 342
15776.58 321
15777.77 330
15778.95 347
15780.14 316
15781.33 327
15782.51 353
15783.70 360
15784.89 339
15786.08 346
15787.26 333
15788.45 339
15789.64 315
15790.83 332
15792.01 305
15793.20 321
15794.39 310
15795.58 296
15796.77 325
15797.95 302
15799.14 267
15800.33 283
15801.52 290
15802.71 279
15803.89 266
15805.08 293
15806.27 292
15807.46 269
15808.65 278
15809.84 260
15811.02 272
15812.21 287
15813.40 270
15814.59 294
15815.78 268
15816.97 271
15818.15 268
15819.34 255
15820.53 246
15821.72 295
15822.91 297
15824.10 288
15825.29 271
15826.48 276
15827.67 294
15828.85 307
15830.04 307
15831.23 284
15832.42 285
15833.61 286
15834.80 286
15835.99 275
15837.18 251
15838.37 241
15839.56 249
15840.75 263
15841.94 281
15843.13 289
15844.32 294
15845.51 272
15846.70 243
15847.89 259
15849.08 258
15850.27 267
15851.46 260
15852.65 281
15853.84 261
15855.03 259
15856.22 240
15857.41 274
15858.60 232
15859.79 277
15860.98 264
15862.17 264
15863.36 251
15864.55 264
15865.74 276
15866.93 245
15868.12 259
15869.31 231
15870.50 254
15871.69 241
15872.88 245
15874.07 233
15875.26 246
15876.45 264
15877.64 248
15878.84 267
15880.03 271
15881.22 273
15882.41 263
15883.60 253
15884.79 242
15885.98 272
15887.17 241
15888.36 256
15889.56 259
15890.75 241
15891.94 275
15893.13 281
15894.32 289
15895.51 273
15896.71 274
15897.90 272
15899.09 258
15900.28 255
15901.47 268
15902.66 279
15903.86 270
15905.05 230
15906.24 257
15907.43 272
15908.62 297
15909.82 280
15911.01 280
15912.20 283
15913.39 303
15914.58 302
15915.78 256
15916.97 263
15918.16 260
15919.35 257
15920.55 252
15921.74 243
15922.93 276
15924.12 297
15925.32 272
15926.51 251
15927.70 268
15928.90 285
15930.09 280
15931.28 271
15932.47 222
15933.67 242
15934.86 257
15936.05 294
15937.25 267
15938.44 251
15939.63 244
15940.83 233
15942.02 267
15943.21 237
15944.41 287
15945.60 232
15946.79 267
15947.99 249
15949.18 258
15950.37 232
15951.57 223
15952.76 229
15953.96 233
15955.15 200
15956.34 223
15957.54 218
15958.73 238
15959.92 223
15961.12 188
15962.31 227
15963.51 236
15964.70 223
15965.90 190
15967.09 211
15968.28 201
15969.48 209
15970.67 221
15971.87 198
15973.06 228
15974.26 204
15975.45 223
15976.65 238
15977.84 215
15979.03 210
15980.23 221
15981.42 239
15982.62 204
15983.81 197
15985.01 185
15986.20 222
15987.40 230
15988.59 224
15989.79 217
15990.98 201
15992.18 216
15993.37 203
15994.57 201
15995.77 190
15996.96 192
15998.16 222
15999.35 222
16000.55 207
16001.74 189
16002.94 244
16004.13 204
16005.33 190
16006.53 174
16007.72 202
16008.92 202
16010.11 219
16011.31 234
16012.51 196
16013.70 193
16014.90 202
16016.09 196
16017.29 161
16018.49 192
16019.68 222
16020.88 226
16022.07 216
16023.27 179
16024.47 195
16025.66 200
16026.86 202
16028.06 193
16029.25 200
16030.45 184
16031.65 208
16032.84 209
16034.04 192
16035.24 194
16036.43 203
16037.63 200
16038.83 215
16040.02 163
16041.22 183
16042.42 212
16043.62 211
16044.81 214
16046.01 210
16047.21 197
16048.40 223
16049.60 169
16050.80 208
16052.00 209
16053.19 174
16054.39 222
16055.59 183
16056.79 197
16057.99 164
16059.18 198
16060.38 198
16061.58 211
16062.78 167
16063.97 187
16065.17 194
16066.37 195
16067.57 205
16068.77 204
16069.96 207
16071.16 161
16072.36 186
16073.56 182
16074.76 202
16075.96 161
16077.15 157
16078.35 174
16079.55 200
16080.75 189
16081.95 207
16083.15 181
16084.35 193
16085.54 183
16086.74 171
16087.94 189
16089.14 170
16090.34 217
16091.54 189
16092.74 192
16093.94 147
16095.14 181
16096.33 185
16097.53 212
16098.73 207
16099.93 149
16101.13 173
16102.33 175
16103.53 207
16104.73 184
16105.93 162
16107.13 197
16108.33 228
16109.53 204
16110.73 222
16111.93 199
16113.13 207
16114.33 192
16115.53 186
16116.73 186
16117.93 172
16119.13 196
16120.33 206
16121.53 174
16122.73 174
16123.93 182
16125.13 169
16126.33 165
16127.53 167
16128.73 182
16129.93 173
16131.13 167
16132.33 166
16133.53 185
16134.73 164
16135.93 190
16137.13 186
16138.33 187
16139.53 178
16140.73 167
16141.93 185
16143.13 167
16144.34 178
16145.54 161
16146.74 227
16147.94 187
16149.14 162
16150.34 168
16151.54 217
16152.74 169
16153.94 184
16155.15 167
16156.35 198
16157.55 163
16158.75 179
16159.95 174
16161.15 150
16162.35 176
16163.56 166
16164.76 204
16165.96 170
16167.16 198
16168.36 194
16169.56 195
16170.77 176
16171.97 168
16173.17 183
16174.37 182
16175.57 181
16176.78 180
16177.98 195
16179.18 167
16180.38 180
16181.59 170
16182.79 213
16183.99 178
16185.19 192
16186.40 191
16187.60 194
16188.80 173
16190.00 199
16191.21 193
16192.41 192
16193.61 176
16194.81 185
16196.02 198
16197.22 184
16198.42 177
16199.63 185
16200.83 202
16202.03 154
16203.23 192
16204.44 166
16205.64 196
16206.84 183
16208.05 229
16209.25 217
16210.45 190
16211.66 175
16212.86 214
16214.06 192
16215.27 177
16216.47 187
16217.68 175
16218.88 195
16220.08 172
16221.29 186
16222.49 195
16223.69 187
16224.90 174
16226.10 180
16227.31 200
16228.51 221
16229.71 185
16230.92 210
16232.12 225
16233.33 202
16234.53 232
16235.74 210
16236.94 209
16238.14 223
16239.35 214
16240.55 172
16241.76 192
16242.96 179
16244.17 185
16245.37 196
16246.58 192
16247.78 180
16248.99 193
16250.19 226
16251.40 170
16252.60 191
16253.81 195
16255.01 227
16256.22 181
16257.42 177
16258.63 172
16259.83 239
16261.04 200
16262.24 214
16263.45 200
16264.65 228
16265.86 248
16267.06 217
16268.27 228
16269.47 221
16270.68 249
16271.89 204
16273.09 210
16274.30 202
16275.50 231
16276.71 206
16277.91 216
16279.12 195
16280.33 209
16281.53 190
16282.74 235
16283.94 213
16285.15 228
16286.36 220
16287.56 205
16288.77 221
16289.98 220
16291.18 239
16292.39 195
16293.59 223
16294.80 233
16296.01 243
16297.21 207
16298.42 235
16299.63 221
16300.83 239
16302.04 217
16303.25 238
16304.46 224
16305.66 204
16306.87 239
16308.08 246
16309.28 232
16310.49 230
16311.70 220
16312.90 232
16314.11 270
16315.32 243
16316.53 270
16317.73 228
16318.94 268
16320.15 216
16321.36 239
16322.56 191
16323.77 223
16324.98 224
16326.19 217
16327.39 224
16328.60 200
16329.81 221
16331.02 198
16332.23 208
16333.43 206
16334.64 224
16335.85 191
16337.06 200
16338.27 185
16339.47 206
16340.68 204
16341.89 207
16343.10 210
16344.31 198
16345.52 195
16346.72 188
16347.93 229
16349.14 226
16350.35 193
16351.56 191
16352.77 223
16353.98 210
16355.18 179
16356.39 168
16357.60 200
16358.81 189
16360.02 193
16361.23 200
16362.44 199
16363.65 189
16364.86 187
16366.07 178
16367.27 168
16368.48 182
16369.69 188
16370.90 224
16372.11 204
16373.32 193
16374.53 164
16375.74 202
16376.95 194
16378.16 188
16379.37 192
16380.58 167
16381.79 196
16383.00 201
16384.21 196
16385.42 187
16386.63 171
16387.84 173
16389.05 199
16390.26 185
16391.47 176
16392.68 182
16393.89 187
16395.10 204
16396.31 179
16397.52 166
16398.73 188
16399.94 185
16401.15 196
16402.36 177
16403.57 207
16404.78 203
16405.99 180
16407.20 189
16408.41 190
16409.62 166
16410.84 178
16412.05 209
16413.26 192
16414.47 210
16415.68 174
16416.89 192
16418.10 193
16419.31 206
16420.52 200
16421.73 165
16422.95 198
16424.16 186
16425.37 188
16426.58 183
16427.79 205
16429.00 173
16430.21 205
16431.43 183
16432.64 187
16433.85 180
16435.06 190
16436.27 168
16437.48 186
16438.70 210
16439.91 197
16441.12 162
16442.33 170
16443.54 199
16444.76 176
16445.97 169
16447.18 139
16448.39 187
16449.61 179
16450.82 159
16452.03 168
16453.24 180
16454.45 190
16455.67 202
16456.88 201
16458.09 175
16459.31 171
16460.52 171
16461.73 212
16462.94 172
16464.16 186
16465.37 189
16466.58 184
16467.79 169
16469.01 196
16470.22 190
16471.43 198
16472.65 177
16473.86 216
16475.07 202
16476.29 180
16477.50 167
16478.71 182
16479.93 187
16481.14 159
16482.35 174
16483.57 171
16484.78 217
16485.99 146
16487.21 185
16488.42 160
16489.64 203
16490.85 193
16492.06 174
16493.28 158
16494.49 183
16495.70 153
16496.92 162
16498.13 190
16499.35 161
16500.56 173
16501.77 161
16502.99 163
16504.20 135
16505.42 177
16506.63 184
16507.85 167
16509.06 167
16510.28 177
16511.49 176
16512.70 178
16513.92 174
16515.13 175
16516.35 152
16517.56 157
16518.78 177
16519.99 157
16521.21 157
16522.42 164
16523.64 167
16524.85 161
16526.07 183
16527.28 175
16528.50 175
16529.71 167
16530.93 167
16532.14 185
16533.36 176
16534.57 164
16535.79 163
16537.01 175
16538.22 177
16539.44 170
16540.65 175
16541.87 182
16543.08 156
16544.30 153
16545.52 164
16546.73 162
16547.95 177
16549.16 179
16550.38 164
16551.60 176
16552.81 170
16554.03 163
16555.24 167
16556.46 181
16557.68 175
16558.89 176
16560.11 190
16561.32 179
16562.54 210
16563.76 161
16564.97 185
16566.19 165
16567.41 172
16568.62 171
16569.84 190
16571.06 178
16572.27 153
16573.49 161
16574.71 191
16575.93 190
16577.14 152
16578.36 167
16579.58 148
16580.79 173
16582.01 162
16583.23 169
16584.44 182
16585.66 164
16586.88 158
16588.10 165
16589.31 173
16590.53 145
16591.75 179
16592.97 196
16594.18 158
16595.40 164
16596.62 175
16597.84 170
16599.06 174
16600.27 182
16601.49 189
16602.71 162
16603.93 167
16605.14 156
16606.36 174
16607.58 154
16608.80 164
16610.02 185
16611.24 174
16612.45 163
16613.67 158
16614.89 163
16616.11 155
16617.33 174
16618.55 163
16619.76 165
16620.98 174
16622.20 175
16623.42 162
16624.64 156
16625.86 152
16627.08 174
16628.30 150
16629.51 169
16630.73 161
16631.95 190
16633.17 180
16634.39 149
16635.61 160
16636.83 162
16638.05 181
16639.27 153
16640.49 148
16641.71 107
16642.92 151
16644.14 194
16645.36 178
16646.58 147
16647.80 165
16649.02 172
16650.24 137
16651.46 127
16652.68 138
16653.90 139
16655.12 178
16656.34 168
16657.56 151
16658.78 156
16660.00 160
16661.22 165
16662.44 155
16663.66 165
16664.88 171
16666.10 176
16667.32 159
16668.54 185
16669.76 153
16670.98 156
16672.20 156
16673.42 158
16674.64 161
16675.87 181
16677.09 178
16678.31 155
16679.53 179
16680.75 155
16681.97 171
16683.19 180
16684.41 160
16685.63 157
16686.85 175
16688.07 163
16689.30 163
16690.52 156
16691.74 177
16692.96 161
16694.18 152
16695.40 177
16696.62 151
16697.84 161
16699.07 157
16700.29 154
16701.51 140
16702.73 155
16703.95 149
16705.17 165
16706.40 149
16707.62 160
16708.84 180
16710.06 171
16711.28 179
16712.50 143
16713.73 141
16714.95 155
16716.17 190
16717.39 177
16718.61 155
16719.84 161
16721.06 157
16722.28 159
16723.50 171
16724.73 139
16725.95 136
16727.17 147
16728.39 169
16729.62 158
16730.84 174
16732.06 172
16733.28 157
16734.51 160
16735.73 151
16736.95 163
16738.18 162
16739.40 142
16740.62 141
16741.84 140
16743.07 162
16744.29 167
16745.51 153
16746.74 162
16747.96 151
16749.18 165
16750.41 160
16751.63 153
16752.85 137
16754.08 146
16755.30 172
16756.52 171
16757.75 158
16758.97 171
16760.20 160
16761.42 152
16762.64 140
16763.87 141
16765.09 157
16766.31 166
16767.54 179
16768.76 156
16769.99 160
16771.21 163
16772.43 170
16773.66 168
16774.88 164
16776.11 143
16777.33 147
16778.56 161
16779.78 161
16781.01 154
16782.23 166
16783.45 153
16784.68 161
16785.90 158
16787.13 156
16788.35 154
16789.58 134
16790.80 151
16792.03 130
16793.25 161
16794.48 163
16795.70 162
16796.93 168
16798.15 153
16799.38 158
16800.60 158
16801.83 186
16803.05 157
16804.28 162
16805.50 160
16806.73 177
16807.95 164
16809.18 160
16810.41 155
16811.63 151
16812.86 152
16814.08 181
16815.31 149
16816.53 131
16817.76 165
16818.99 183
16820.21 171
16821.44 154
16822.66 163
16823.89 164
16825.12 162
16826.34 170
16827.57 166
16828.79 159
16830.02 174
16831.25 170
16832.47 162
16833.70 139
16834.93 142
16836.15 176
16837.38 158
16838.61 178
16839.83 165
16841.06 173
16842.29 171
16843.51 185
16844.74 183
16845.97 168
16847.19 190
16848.42 177
16849.65 180
16850.87 169
16852.10 177
16853.33 158
16854.56 185
16855.78 153
16857.01 172
16858.24 177
16859.46 166
16860.69 167
16861.92 189
16863.15 170
16864.37 220
16865.60 185
16866.83 208
16868.06 155
16869.28 201
16870.51 220
16871.74 190
16872.97 213
16874.20 196
16875.42 236
16876.65 202
16877.88 210
16879.11 205
16880.34 198
16881.56 209
16882.79 249
16884.02 223
16885.25 226
16886.48 225
16887.71 236
16888.93 234
16890.16 225
16891.39 213
16892.62 224
16893.85 238
16895.08 211
16896.31 216
16897.53 202
16898.76 222
16899.99 198
16901.22 208
16902.45 210
16903.68 203
16904.91 209
16906.14 222
16907.37 178
16908.59 172
16909.82 194
16911.05 206
16912.28 205
16913.51 177
16914.74 191
16915.97 195
16917.20 190
16918.43 154
16919.66 198
16920.89 189
16922.12 204
16923.35 191
16924.58 176
16925.81 179
16927.04 156
16928.27 190
16929.50 192
16930.73 187
16931.96 194
16933.19 177
16934.42 187
16935.65 164
16936.88 190
16938.11 187
16939.34 182
16940.57 191
16941.80 188
16943.03 188
16944.26 178
16945.49 162
16946.72 175
16947.95 167
16949.18 165
16950.41 171
16951.64 175
16952.87 168
16954.10 163
16955.33 180
16956.57 189
16957.80 175
16959.03 210
16960.26 192
16961.49 162
16962.72 161
16963.95 176
16965.18 210
16966.41 203
16967.65 185
16968.88 164
16970.11 155
16971.34 168
16972.57 164
16973.80 178
16975.03 155
16976.27 156
16977.50 181
16978.73 154
16979.96 161
16981.19 180
16982.42 173
16983.66 197
16984.89 186
16986.12 155
16987.35 185
16988.58 189
16989.82 177
16991.05 175
16992.28 174
16993.51 180
16994.75 188
16995.98 173
16997.21 161
16998.44 153
16999.67 152
17000.91 196
17002.14 161
17003.37 187
17004.61 179
17005.84 175
17007.07 171
17008.30 147
17009.54 164
17010.77 145
17012.00 173
17013.23 194
17014.47 176
17015.70 158
17016.93 162
17018.17 165
17019.40 160
17020.63 159
17021.87 178
17023.10 178
17024.33 197
17025.57 187
17026.80 166
17028.03 158
17029.27 156
17030.50 167
17031.73 170
17032.97 181
17034.20 186
17035.44 154
17036.67 167
17037.90 154
17039.14 158
17040.37 161
17041.60 173
17042.84 194
17044.07 148
17045.31 157
17046.54 165
17047.78 158
17049.01 193
17050.24 170
17051.48 164
17052.71 174
17053.95 187
17055.18 165
17056.42 170
17057.65 164
17058.89 170
17060.12 172
17061.35 178
17062.59 171
17063.82 159
17065.06 127
17066.29 186
17067.53 152
17068.76 187
17070.00 173
17071.23 137
17072.47 155
17073.70 152
17074.94 152
17076.17 156
17077.41 144
17078.65 162
17079.88 167
17081.12 158
17082.35 162
17083.59 139
17084.82 133
17086.06 173
17087.29 153
17088.53 149
17089.77 158
17091.00 153
17092.24 149
17093.47 156
17094.71 143
17095.94 139
17097.18 161
17098.42 159
17099.65 170
17100.89 156
17102.12 129
17103.36 147
17104.60 148
17105.83 144
17107.07 155
17108.31 137
17109.54 147
17110.78 134
17112.02 138
17113.25 125
17114.49 131
17115.73 153
17116.96 144
17118.20 142
17119.44 128
17120.67 146
17121.91 181
17123.15 144
17124.38 150
17125.62 149
17126.86 176
17128.10 164
17129.33 141
17130.57 139
17131.81 146
17133.04 166
17134.28 155
17135.52 172
17136.76 150
17137.99 173
17139.23 166
17140.47 149
17141.71 138
17142.94 147
17144.18 137
17145.42 171
17146.66 143
17147.90 129
17149.13 153
17150.37 152
17151.61 142
17152.85 148
17154.08 148
17155.32 145
17156.56 162
17157.80 130
17159.04 142
17160.28 161
17161.51 136
17162.75 167
17163.99 147
17165.23 160
17166.47 157
17167.71 138
17168.95 136
17170.18 141
17171.42 162
17172.66 154
17173.90 166
17175.14 141
17176.38 156
17177.62 161
17178.86 145
17180.09 160
17181.33 144
17182.57 164
17183.81 147
17185.05 145
17186.29 142
17187.53 132
17188.77 119
17190.01 122
17191.25 156
17192.49 169
17193.73 162
17194.97 148
17196.21 160
17197.45 155
17198.69 131
17199.92 148
17201.16 123
17202.40 138
17203.64 129
17204.88 123
17206.12 140
17207.36 147
17208.60 143
17209.84 134
17211.08 147
17212.32 145
17213.56 133
17214.81 129
17216.05 152
17217.29 148
17218.53 138
17219.77 141
17221.01 156
17222.25 124
17223.49 140
17224.73 148
17225.97 148
17227.21 157
17228.45 148
17229.69 162
17230.93 150
17232.17 136
17233.41 138
17234.66 134
17235.90 141
17237.14 136
17238.38 147
17239.62 133
17240.86 133
17242.10 157
17243.34 117
17244.58 139
17245.83 162
17247.07 165
17248.31 139
17249.55 159
17250.79 137
17252.03 131
17253.28 130
17254.52 152
17255.76 142
17257.00 138
17258.24 134
17259.48 135
17260.73 143
17261.97 140
17263.21 154
17264.45 141
17265.69 145
17266.94 139
17268.18 137
17269.42 134
17270.66 143
17271.91 129
17273.15 125
17274.39 134
17275.63 129
17276.88 133
17278.12 149
17279.36 132
17280.60 113
17281.85 130
17283.09 136
17284.33 148
17285.57 137
17286.82 141
17288.06 125
17289.30 142
17290.55 125
17291.79 132
17293.03 141
17294.28 125
17295.52 143
17296.76 122
17298.01 122
17299.25 124
17300.49 128
17301.74 149
17302.98 146
17304.22 140
17305.47 131
17306.71 134
17307.95 122
17309.20 129
17310.44 145
17311.68 152
17312.93 165
17314.17 153
17315.42 144
17316.66 137
17317.90 176
17319.15 162
17320.39 154
17321.64 162
17322.88 156
17324.12 148
17325.37 129
17326.61 165
17327.86 154
17329.10 137
17330.35 106
17331.59 115
17332.83 138
17334.08 139
17335.32 120
17336.57 136
17337.81 88
17339.06 132
17340.30 141
17341.55 138
17342.79 121
17344.04 126
17345.28 153
17346.53 152
17347.77 131
17349.02 114
17350.26 163
17351.51 151
17352.75 145
17354.00 145
17355.24 133
17356.49 162
17357.73 141
17358.98 121
17360.23 142
17361.47 134
17362.72 130
17363.96 151
17365.21 136
17366.45 117
17367.70 116
17368.95 129
17370.19 145
17371.44 128
17372.68 141
17373.93 146
17375.18 133
17376.42 152
17377.67 144
17378.91 129
17380.16 138
17381.41 118
17382.65 143
17383.90 146
17385.15 128
17386.39 120
17387.64 119
17388.89 133
17390.13 144
17391.38 140
17392.63 146
17393.87 128
17395.12 123
17396.37 135
17397.61 145
17398.86 143
17400.11 133
17401.35 138
17402.60 150
17403.85 132
17405.09 126
17406.34 123
17407.59 153
17408.84 118
17410.08 141
17411.33 143
17412.58 111
17413.83 122
17415.07 136
17416.32 158
17417.57 128
17418.82 147
17420.06 149
17421.31 135
17422.56 122
17423.81 120
17425.05 141
17426.30 150
17427.55 149
17428.80 113
17430.05 151
17431.29 133
17432.54 125
17433.79 144
17435.04 132
17436.29 126
17437.54 121
17438.78 126
17440.03 151
17441.28 134
17442.53 125
17443.78 128
17445.03 124
17446.27 141
17447.52 118
17448.77 138
17450.02 116
17451.27 117
17452.52 155
17453.77 122
17455.02 129
17456.27 116
17457.51 133
17458.76 132
17460.01 118
17461.26 99
17462.51 133
17463.76 156
17465.01 150
17466.26 135
17467.51 141
17468.76 127
17470.01 145
17471.26 132
17472.51 136
17473.76 138
17475.01 125
17476.26 154
17477.50 149
17478.75 127
17480.00 135
17481.25 149
17482.50 154
17483.75 137
17485.00 126
17486.25 136
17487.50 139
17488.75 149
17490.00 121
17491.25 135
17492.51 153
17493.76 162
17495.01 143
17496.26 154
17497.51 137
17498.76 128
17500.01 141
17501.26 132
17502.51 144
17503.76 131
17505.01 147
17506.26 115
17507.51 145
17508.76 155
17510.01 129
17511.26 132
17512.52 138
17513.77 151
17515.02 153
17516.27 164
17517.52 124
17518.77 132
17520.02 115
17521.27 140
17522.53 149
17523.78 136
17525.03 118
17526.28 120
17527.53 148
17528.78 153
17530.03 159
17531.29 132
17532.54 159
17533.79 158
17535.04 155
17536.29 146
17537.55 138
17538.80 141
17540.05 149
17541.30 126
17542.55 113
17543.81 131
17545.06 159
17546.31 154
17547.56 155
17548.81 157
17550.07 137
17551.32 163
17552.57 157
17553.82 131
17555.08 145
17556.33 148
17557.58 147
17558.83 145
17560.09 156
17561.34 133
17562.59 104
17563.85 137
17565.10 134
17566.35 139
17567.60 120
17568.86 136
17570.11 161
17571.36 134
17572.62 141
17573.87 141
17575.12 132
17576.38 142
17577.63 123
17578.88 129
17580.14 127
17581.39 144
17582.64 142
17583.90 143
17585.15 122
17586.40 147
17587.66 150
17588.91 151
17590.17 134
17591.42 116
17592.67 130
17593.93 135
17595.18 135
17596.43 127
17597.69 126
17598.94 135
17600.20 137
17601.45 123
17602.71 133
17603.96 144
17605.21 162
17606.47 151
17607.72 149
17608.98 126
17610.23 128
17611.49 135
17612.74 163
17614.00 151
17615.25 129
17616.50 123
17617.76 133
17619.01 148
17620.27 142
17621.52 133
17622.78 147
17624.03 167
17625.29 144
17626.54 127
17627.80 126
17629.05 121
17630.31 144
17631.56 142
17632.82 129
17634.08 129
17635.33 132
17636.59 146
17637.84 140
17639.10 113
17640.35 126
17641.61 130
17642.86 144
17644.12 140
17645.38 119
17646.63 138
17647.89 150
17649.14 141
17650.40 150
17651.66 163
17652.91 153
17654.17 145
17655.42 142
17656.68 132
17657.94 144
17659.19 158
17660.45 149
17661.70 136
17662.96 122
17664.22 137
17665.47 127
17666.73 138
17667.99 152
17669.24 142
17670.50 134
17671.76 134
17673.01 129
17674.27 130
17675.53 135
17676.78 123
17678.04 141
17679.30 150
17680.56 139
17681.81 139
17683.07 124
17684.33 141
17685.58 154
17686.84 142
17688.10 135
17689.36 153
17690.61 162
17691.87 113
17693.13 117
17694.39 142
17695.64 139
17696.90 144
17698.16 121
17699.42 151
17700.67 141
17701.93 134
17703.19 109
17704.45 105
17705.70 123
17706.96 124
17708.22 126
17709.48 131
17710.74 114
17711.99 135
17713.25 145
17714.51 119
17715.77 117
17717.03 141
17718.29 133
17719.54 132
17720.80 126
17722.06 114
17723.32 115
17724.58 128
17725.84 151
17727.10 118
17728.35 134
17729.61 112
17730.87 137
17732.13 116
17733.39 111
17734.65 145
17735.91 139
17737.17 137
17738.43 126
17739.69 119
17740.94 141
17742.20 144
17743.46 112
17744.72 128
17745.98 139
17747.24 119
17748.50 130
17749.76 134
17751.02 138
17752.28 137
17753.54 128
17754.80 131
17756.06 130
17757.32 104
17758.58 144
17759.84 128
17761.10 130
17762.36 105
17763.62 116
17764.88 141
17766.14 146
17767.40 146
17768.66 133
17769.92 123
17771.18 137
17772.44 131
17773.70 158
17774.96 152
17776.22 130
17777.48 146
17778.74 112
17780.00 148
17781.26 135
17782.52 130
17783.78 121
17785.04 126
17786.30 132
17787.57 120
17788.83 131
17790.09 125
17791.35 137
17792.61 130
17793.87 127
17795.13 120
17796.39 121
17797.65 125
17798.91 142
17800.18 118
17801.44 120
17802.70 144
17803.96 132
17805.22 123
17806.48 138
17807.74 135
17809.01 134
17810.27 140
17811.53 138
17812.79 131
17814.05 103
17815.31 115
17816.58 133
17817.84 115
17819.10 133
17820.36 149
17821.62 135
17822.89 121
17824.15 112
17825.41 142
17826.67 146
17827.94 120
17829.20 137
17830.46 136
17831.72 119
17832.98 130
17834.25 136
17835.51 118
17836.77 126
17838.04 128
17839.30 135
17840.56 110
17841.82 107
17843.09 119
17844.35 144
17845.61 104
17846.87 113
17848.14 150
17849.40 143
17850.66 118
17851.93 101
17853.19 104
17854.45 130
17855.72 139
17856.98 118
17858.24 113
17859.51 107
17860.77 128
17862.03 112
17863.30 142
17864.56 113
17865.82 124
17867.09 124
17868.35 134
17869.62 108
17870.88 133
17872.14 167
17873.41 148
17874.67 132
17875.93 101
17877.20 130
17878.46 120
17879.73 132
17880.99 114
17882.26 123
17883.52 116
17884.78 125
17886.05 134
17887.31 139
17888.58 112
17889.84 120
17891.11 129
17892.37 135
17893.63 127
17894.90 97
17896.16 122
17897.43 144
17898.69 133
17899.96 119
17901.22 123
17902.49 115
17903.75 138
17905.02 129
17906.28 125
17907.55 119
17908.81 133
17910.08 115
17911.34 124
17912.61 149
17913.87 132
17915.14 127
17916.41 126
17917.67 137
17918.94 117
17920.20 125
17921.47 99
17922.73 156
17924.00 145
17925.26 136
17926.53 119
17927.80 131
17929.06 144
17930.33 130
17931.59 135
17932.86 108
17934.13 132
17935.39 149
17936.66 134
17937.92 119
17939.19 125
17940.46 102
17941.72 139
17942.99 123
17944.26 116
17945.52 114
17946.79 140
17948.06 127
17949.32 138
17950.59 112
17951.85 115
17953.12 130
17954.39 133
17955.66 129
17956.92 117
17958.19 142
17959.46 140
17960.72 123
17961.99 109
17963.26 123
17964.52 140
17965.79 116
17967.06 124
17968.33 125
17969.59 107
17970.86 147
17972.13 124
17973.40 109
17974.66 133
17975.93 115
17977.20 134
17978.47 93
17979.73 124
17981.00 125
17982.27 111
17983.54 122
17984.80 119
17986.07 145
17987.34 127
17988.61 133
17989.88 123
17991.14 123
17992.41 150
17993.68 128
17994.95 113
17996.22 125
17997.48 108
17998.75 129
18000.02 117
18001.29 132
18002.56 105
18003.83 133
18005.10 137
18006.36 111
18007.63 139
18008.90 117
18010.17 131
18011.44 123
18012.71 118
18013.98 121
18015.25 142
18016.51 123
18017.78 103
18019.05 136
18020.32 148
18021.59 120
18022.86 110
18024.13 101
18025.40 104
18026.67 102
18027.94 142
18029.21 120
18030.48 133
18031.75 102
18033.01 114
18034.28 134
18035.55 115
18036.82 132
18038.09 119
18039.36 124
18040.63 125
18041.90 137
18043.17 127
18044.44 124
18045.71 103
18046.98 130
18048.25 147
18049.52 102
18050.79 120
18052.06 122
18053.33 152
18054.60 123
18055.87 104
18057.14 119
18058.42 120
18059.69 135
18060.96 146
18062.23 110
18063.50 155
18064.77 136
18066.04 143
18067.31 123
18068.58 137
18069.85 117
18071.12 108
18072.39 140
18073.66 116
18074.93 118
18076.21 143
18077.48 135
18078.75 111
18080.02 111
18081.29 115
18082.56 123
18083.83 127
18085.10 128
18086.38 129
18087.65 114
18088.92 128
18090.19 135
18091.46 138
18092.73 116
18094.01 114
18095.28 134
18096.55 143
18097.82 131
18099.09 119
18100.36 124
18101.64 136
18102.91 128
18104.18 118
18105.45 135
18106.73 120
18108.00 114
18109.27 133
18110.54 119
18111.81 124
18113.09 133
18114.36 135
18115.63 145
18116.90 126
18118.18 148
18119.45 127
18120.72 139
18121.99 112
18123.27 146
18124.54 115
18125.81 123
18127.09 123
18128.36 111
18129.63 114
18130.90 130
18132.18 122
18133.45 112
18134.72 116
18136.00 132
18137.27 123
18138.54 124
18139.82 125
18141.09 131
18142.36 133
18143.64 137
18144.91 140
18146.18 125
18147.46 149
18148.73 157
18150.00 105
18151.28 117
18152.55 124
18153.83 118
18155.10 127
18156.37 135
18157.65 121
18158.92 128
18160.20 125
18161.47 123
18162.74 130
18164.02 121
18165.29 121
18166.57 130
18167.84 114
18169.12 110
18170.39 125
18171.66 133
18172.94 140
18174.21 129
18175.49 130
18176.76 148
18178.04 108
18179.31 116
18180.59 127
18181.86 132
18183.14 124
18184.41 135
18185.69 113
18186.96 103
18188.24 134
18189.51 145
18190.79 126
18192.06 104
18193.34 121
18194.61 121
18195.89 122
18197.16 106
18198.44 117
18199.71 133
18200.99 132
18202.26 124
18203.54 121
18204.81 107
18206.09 143
18207.37 135
18208.64 105
18209.92 106
18211.19 118
18212.47 127
18213.75 126
18215.02 124
18216.30 124
18217.57 137
18218.85 112
18220.13 103
18221.40 102
18222.68 121
18223.95 138
18225.23 137
18226.51 125
18227.78 96
18229.06 139
18230.34 132
18231.61 125
18232.89 116
18234.17 135
18235.44 159
18236.72 129
18238.00 114
18239.27 119
18240.55 115
18241.83 146
18243.10 130
18244.38 128
18245.66 102
18246.94 114
18248.21 134
18249.49 123
18250.77 107
18252.04 108
18253.32 144
18254.60 137
18255.88 107
18257.15 139
18258.43 102
18259.71 125
18260.99 130
18262.26 141
18263.54 129
18264.82 108
18266.10 125
18267.37 136
18268.65 132
18269.93 126
18271.21 139
18272.49 127
18273.76 136
18275.04 122
18276.32 137
18277.60 144
18278.88 136
18280.15 128
18281.43 130
18282.71 119
18283.99 124
18285.27 116
18286.55 133
18287.83 132
18289.10 117
18290.38 123
18291.66 120
18292.94 129
18294.22 123
18295.50 135
18296.78 126
18298.06 108
18299.33 128
18300.61 115
18301.89 127
18303.17 112
18304.45 118
18305.73 127
18307.01 113
18308.29 123
18309.57 107
18310.85 140
18312.13 121
18313.41 110
18314.68 116
18315.96 126
18317.24 113
18318.52 107
18319.80 119
18321.08 132
18322.36 148
18323.64 137
18324.92 122
18326.20 130
18327.48 119
18328.76 109
18330.04 122
18331.32 121
18332.60 89
18333.88 116
18335.16 139
18336.44 142
18337.72 126
18339.00 128
18340.28 131
18341.56 103
18342.84 100
18344.12 111
18345.41 121
18346.69 140
18347.97 124
18349.25 132
18350.53 122
18351.81 115
18353.09 140
18354.37 122
18355.65 137
18356.93 120
18358.21 109
18359.49 129
18360.78 124
18362.06 127
18363.34 126
18364.62 122
18365.90 145
18367.18 102
18368.46 120
18369.74 124
18371.03 104
18372.31 99
18373.59 107
18374.87 113
18376.15 111
18377.43 131
18378.72 119
18380.00 122
18381.28 125
18382.56 120
18383.84 118
18385.12 151
18386.41 131
18387.69 133
18388.97 126
18390.25 127
18391.53 114
18392.82 136
18394.10 144
18395.38 129
18396.66 113
18397.95 133
18399.23 144
18400.51 138
18401.79 121
18403.08 111
18404.36 117
18405.64 125
18406.92 122
18408.21 117
18409.49 113
18410.77 123
18412.06 133
18413.34 128
18414.62 118
18415.90 139
18417.19 113
18418.47 120
18419.75 129
18421.04 118
18422.32 109
18423.60 126
18424.89 142
18426.17 130
18427.45 107
18428.74 117
18430.02 112
18431.30 97
18432.59 147
18433.87 120
18435.15 114
18436.44 124
18437.72 112
18439.01 125
18440.29 107
18441.57 110
18442.86 122
18444.14 121
18445.43 114
18446.71 112
18447.99 121
18449.28 106
18450.56 113
18451.85 108
18453.13 115
18454.42 145
18455.70 126
18456.98 112
18458.27 124
18459.55 114
18460.84 122
18462.12 119
18463.41 110
18464.69 87
18465.98 128
18467.26 120
18468.55 115
18469.83 107
18471.12 130
18472.40 120
18473.69 133
18474.97 116
18476.26 109
18477.54 108
18478.83 127
18480.11 139
18481.40 128
18482.68 112
18483.97 113
18485.25 152
18486.54 131
18487.82 119
18489.11 132
18490.40 132
18491.68 118
18492.97 119
18494.25 106
18495.54 134
18496.82 126
18498.11 129
18499.40 111
18500.68 122
18501.97 105
18503.25 123
18504.54 114
18505.83 104
18507.11 107
18508.40 115
18509.69 120
18510.97 115
18512.26 134
18513.54 137
18514.83 125
18516.12 121
18517.40 129
18518.69 138
18519.98 132
18521.26 131
18522.55 137
18523.84 133
18525.12 107
18526.41 97
18527.70 124
18528.99 140
18530.27 148
18531.56 111
18532.85 122
18534.13 112
18535.42 118
18536.71 133
18538.00 122
18539.28 138
18540.57 115
18541.86 131
18543.14 108
18544.43 101
18545.72 110
18547.01 125
18548.30 142
18549.58 118
18550.87 117
18552.16 121
18553.45 128
18554.73 148
18556.02 120
18557.31 118
18558.60 109
18559.89 136
18561.17 130
18562.46 130
18563.75 129
18565.04 137
18566.33 125
18567.62 95
18568.90 122
18570.19 146
18571.48 132
18572.77 136
18574.06 112
18575.35 130
18576.63 131
18577.92 143
18579.21 138
18580.50 119
18581.79 107
18583.08 121
18584.37 131
18585.66 115
18586.95 109
18588.23 121
18589.52 144
18590.81 137
18592.10 114
18593.39 128
18594.68 129
18595.97 124
18597.26 151
18598.55 139
18599.84 130
18601.13 143
18602.42 149
18603.71 120
18605.00 131
18606.29 110
18607.58 131
18608.86 150
18610.15 149
18611.44 125
18612.73 127
18614.02 144
18615.31 148
18616.60 140
18617.89 147
18619.18 162
18620.47 148
18621.76 133
18623.06 125
18624.35 159
18625.64 141
18626.93 154
18628.22 132
18629.51 123
18630.80 135
18632.09 132
18633.38 157
18634.67 122
18635.96 138
18637.25 137
18638.54 141
18639.83 150
18641.12 125
18642.41 116
18643.71 134
18645.00 129
18646.29 136
18647.58 113
18648.87 131
18650.16 133
18651.45 133
18652.74 129
18654.03 104
18655.33 132
18656.62 116
18657.91 154
18659.20 134
18660.49 137
18661.78 123
18663.07 147
18664.37 127
18665.66 152
18666.95 110
18668.24 127
18669.53 128
18670.83 139
18672.12 116
18673.41 104
18674.70 133
18675.99 134
18677.29 139
18678.58 105
18679.87 121
18681.16 119
18682.45 128
18683.75 134
18685.04 109
18686.33 112
18687.62 135
18688.92 134
18690.21 109
18691.50 124
18692.79 121
18694.09 138
18695.38 153
18696.67 143
18697.97 117
18699.26 131
18700.55 109
18701.84 110
18703.14 109
18704.43 120
18705.72 114
18707.02 119
18708.31 113
18709.60 131
18710.90 138
18712.19 119
18713.48 128
18714.78 123
18716.07 115
18717.36 116
18718.66 124
18719.95 139
18721.24 139
18722.54 124
18723.83 123
18725.13 121
18726.42 112
18727.71 106
18729.01 129
18730.30 119
18731.60 106
18732.89 100
18734.18 142
18735.48 112
18736.77 86
18738.07 114
18739.36 125
18740.66 125
18741.95 124
18743.24 135
18744.54 128
18745.83 137
18747.13 149
18748.42 136
18749.72 116
18751.01 118
18752.31 136
18753.60 138
18754.90 105
18756.19 119
18757.49 130
18758.78 137
18760.08 120
18761.37 95
18762.67 113
18763.96 137
18765.26 131
18766.55 109
18767.85 105
18769.14 125
18770.44 126
18771.73 133
18773.03 101
18774.32 119
18775.62 112
18776.91 127
18778.21 113
18779.51 100
18780.80 123
18782.10 127
18783.39 130
18784.69 109
18785.99 125
18787.28 119
18788.58 117
18789.87 132
18791.17 107
18792.47 103
18793.76 112
18795.06 124
18796.35 125
18797.65 110
18798.95 102
18800.24 106
18801.54 125
18802.84 122
18804.13 106
18805.43 113
18806.73 143
18808.02 136
18809.32 89
18810.62 111
18811.91 100
18813.21 129
18814.51 122
18815.80 118
18817.10 104
18818.40 112
18819.69 122
18820.99 109
18822.29 97
18823.59 104
18824.88 127
18826.18 117
18827.48 114
18828.78 104
18830.07 104
18831.37 110
18832.67 109
18833.97 94
18835.26 108
18836.56 121
18837.86 115
18839.16 140
18840.45 141
18841.75 94
18843.05 111
18844.35 127
18845.65 120
18846.94 99
18848.24 88
18849.54 95
18850.84 104
18852.14 115
18853.43 95
18854.73 115
18856.03 105
18857.33 118
18858.63 108
18859.93 120
18861.22 89
18862.52 112
18863.82 149
18865.12 107
18866.42 105
18867.72 110
18869.02 106
18870.32 107
18871.61 102
18872.91 100
18874.21 125
18875.51 119
18876.81 116
18878.11 94
18879.41 112
18880.71 125
18882.01 116
18883.31 117
18884.61 103
18885.90 116
18887.20 102
18888.50 100
18889.80 105
18891.10 113
18892.40 129
18893.70 128
18895.00 110
18896.30 115
18897.60 99
18898.90 102
18900.20 104
18901.50 102
18902.80 111
18904.10 133
18905.40 114
18906.70 117
18908.00 122
18909.30 125
18910.60 128
18911.90 112
18913.20 109
18914.50 102
18915.80 105
18917.10 108
18918.40 119
18919.70 111
18921.00 124
18922.30 123
18923.61 122
18924.91 106
18926.21 133
18927.51 146
18928.81 102
18930.11 119
18931.41 109
18932.71 118
18934.01 95
18935.31 112
18936.61 104
18937.92 117
18939.22 104
18940.52 122
18941.82 129
18943.12 97
18944.42 127
18945.72 134
18947.03 123
18948.33 103
18949.63 105
18950.93 115
18952.23 123
18953.53 100
18954.84 99
18956.14 104
18957.44 116
18958.74 106
18960.04 113
18961.34 102
18962.65 112
18963.95 114
18965.25 115
18966.55 99
18967.86 108
18969.16 116
18970.46 123
18971.76 113
18973.06 87
18974.37 99
18975.67 106
18976.97 105
18978.27 90
18979.58 84
18980.88 114
18982.18 134
18983.48 103
18984.79 114
18986.09 114
18987.39 98
18988.70 110
18990.00 109
18991.30 92
18992.61 98
18993.91 122
18995.21 120
18996.51 137
18997.82 115
18999.12 121
19000.42 99
19001.73 108
19003.03 107
19004.33 107
19005.64 122
19006.94 104
19008.25 115
19009.55 99
19010.85 103
19012.16 97
19013.46 108
19014.76 106
19016.07 112
19017.37 93
19018.68 127
19019.98 120
19021.28 109
19022.59 99
19023.89 100
19025.20 107
19026.50 115
19027.80 136
19029.11 121
19030.41 111
19031.72 94
19033.02 103
19034.33 105
19035.63 112
19036.94 98
19038.24 120
19039.54 105
19040.85 115
19042.15 112
19043.46 119
19044.76 112
19046.07 99
19047.37 114
19048.68 113
19049.98 116
19051.29 109
19052.59 115
19053.90 111
19055.20 102
19056.51 109
19057.81 114
19059.12 97
19060.43 112
19061.73 127
19063.04 105
19064.34 102
19065.65 96
19066.95 113
19068.26 96
19069.56 126
19070.87 108
19072.18 98
19073.48 97
19074.79 122
19076.09 109
19077.40 113
19078.71 110
19080.01 98
19081.32 109
19082.62 116
19083.93 121
19085.24 114
19086.54 120
19087.85 117
19089.16 114
19090.46 120
19091.77 116
19093.07 124
19094.38 121
19095.69 117
19096.99 104
19098.30 103
19099.61 120
19100.91 114
19102.22 115
19103.53 97
19104.84 109
19106.14 100
19107.45 119
19108.76 109
19110.06 107
19111.37 114
19112.68 126
19113.98 139
19115.29 112
19116.60 117
19117.91 124
19119.21 116
19120.52 128
19121.83 113
19123.14 110
19124.44 133
19125.75 97
19127.06 108
19128.37 117
19129.68 94
19130.98 133
19132.29 108
19133.60 109
19134.91 105
19136.21 120
19137.52 129
19138.83 128
19140.14 131
19141.45 103
19142.76 118
19144.06 118
19145.37 138
19146.68 102
19147.99 114
19149.30 113
19150.61 121
19151.91 114
19153.22 118
19154.53 98
19155.84 106
19157.15 119
19158.46 107
19159.77 105
19161.07 107
19162.38 128
19163.69 116
19165.00 128
19166.31 125
19167.62 112
19168.93 133
19170.24 141
19171.55 100
19172.86 106
19174.17 126
19175.48 126
19176.78 129
19178.09 111
19179.40 111
19180.71 112
19182.02 134
19183.33 128
19184.64 120
19185.95 111
19187.26 128
19188.57 110
19189.88 114
19191.19 110
19192.50 112
19193.81 125
19195.12 112
19196.43 101
19197.74 102
19199.05 113
19200.36 118
19201.67 125
19202.98 98
19204.29 113
19205.60 122
19206.91 128
19208.22 104
19209.53 110
19210.84 105
19212.15 124
19213.47 134
19214.78 105
19216.09 92
19217.40 98
19218.71 128
19220.02 102
19221.33 100
19222.64 108
19223.95 120
19225.26 117
19226.57 124
19227.89 116
19229.20 108
19230.51 99
19231.82 119
19233.13 95
19234.44 98
19235.75 105
19237.06 117
19238.38 114
19239.69 98
19241.00 92
19242.31 107
19243.62 106
19244.93 107
19246.25 101
19247.56 96
19248.87 143
19250.18 111
19251.49 127
19252.81 134
19254.12 104
19255.43 113
19256.74 113
19258.05 95
19259.37 106
19260.68 108
19261.99 109
19263.30 113
19264.62 110
19265.93 104
19267.24 88
19268.55 114
19269.87 119
19271.18 122
19272.49 109
19273.80 117
19275.12 138
19276.43 109
19277.74 109
19279.05 106
19280.37 109
19281.68 113
19282.99 118
19284.31 111
19285.62 117
19286.93 109
19288.25 142
19289.56 104
19290.87 115
19292.19 119
19293.50 121
19294.81 122
19296.13 115
19297.44 122
19298.75 96
19300.07 117
19301.38 109
19302.69 96
19304.01 80
19305.32 117
19306.64 117
19307.95 111
19309.26 92
19310.58 108
19311.89 109
19313.21 116
19314.52 104
19315.83 120
19317.15 97
19318.46 91
19319.78 115
19321.09 93
19322.41 81
19323.72 108
19325.03 100
19326.35 113
19327.66 108
19328.98 99
19330.29 125
19331.61 115
19332.92 97
19334.24 99
19335.55 105
19336.87 115
19338.18 102
19339.50 109
19340.81 98
19342.13 113
19343.44 122
19344.76 100
19346.07 104
19347.39 90
19348.70 124
19350.02 114
19351.33 130
19352.65 106
19353.96 107
19355.28 115
19356.59 122
19357.91 106
19359.23 102
19360.54 100
19361.86 102
19363.17 111
19364.49 117
19365.80 108
19367.12 100
19368.44 103
19369.75 106
19371.07 104
19372.38 114
19373.70 114
19375.02 98
19376.33 100
19377.65 125
19378.97 124
19380.28 145
19381.60 113
19382.91 110
19384.23 109
19385.55 93
19386.86 101
19388.18 102
19389.50 106
19390.81 97
19392.13 98
19393.45 106
19394.76 105
19396.08 100
19397.40 112
19398.72 97
19400.03 115
19401.35 103
19402.67 111
19403.98 111
19405.30 103
19406.62 90
19407.94 110
19409.25 113
19410.57 115
19411.89 111
19413.20 103
19414.52 112
19415.84 95
19417.16 91
19418.48 95
19419.79 92
19421.11 88
19422.43 85
19423.75 120
19425.06 109
19426.38 113
19427.70 110
19429.02 90
19430.34 124
19431.65 107
19432.97 104
19434.29 109
19435.61 97
19436.93 115
19438.25 97
19439.56 92
19440.88 96
19442.20 115
19443.52 105
19444.84 86
19446.16 93
19447.47 133
19448.79 127
19450.11 104
19451.43 86
19452.75 111
19454.07 119
19455.39 103
19456.71 114
19458.03 91
19459.34 117
19460.66 110
19461.98 110
19463.30 119
19464.62 115
19465.94 98
19467.26 113
19468.58 107
19469.90 106
19471.22 114
19472.54 129
19473.86 131
19475.18 88
19476.50 115
19477.82 110
19479.14 114
19480.46 120
19481.78 97
19483.10 106
19484.42 85
19485.73 106
19487.05 103
19488.37 88
19489.70 104
19491.02 94
19492.34 121
19493.66 117
19494.98 83
19496.30 115
19497.62 113
19498.94 113
19500.26 118
19501.58 103
19502.90 89
19504.22 106
19505.54 89
19506.86 97
19508.18 88
19509.50 111
19510.82 105
19512.14 91
19513.46 92
19514.78 97
19516.11 108
19517.43 110
19518.75 87
19520.07 110
19521.39 116
19522.71 119
19524.03 98
19525.35 98
19526.68 85
19528.00 102
19529.32 95
19530.64 107
19531.96 104
19533.28 110
19534.60 102
19535.93 117
19537.25 92
19538.57 107
19539.89 116
19541.21 110
19542.53 88
19543.86 94
19545.18 84
19546.50 101
19547.82 91
19549.14 103
19550.47 108
19551.79 89
19553.11 134
19554.43 101
19555.76 128
19557.08 100
19558.40 123
19559.72 128
19561.05 113
19562.37 101
19563.69 91
19565.01 106
19566.34 104
19567.66 100
19568.98 118
19570.30 109
19571.63 121
19572.95 103
19574.27 96
19575.60 105
19576.92 101
19578.24 106
19579.57 109
19580.89 125
19582.21 102
19583.54 129
19584.86 115
19586.18 95
19587.51 119
19588.83 103
19590.15 113
19591.48 91
19592.80 114
19594.12 95
19595.45 101
19596.77 88
19598.09 114
19599.42 112
19600.74 133
19602.07 118
19603.39 110
19604.71 107
19606.04 92
19607.36 102
19608.69 111
19610.01 114
19611.33 119
19612.66 116
19613.98 85
19615.31 111
19616.63 109
19617.96 115
19619.28 86
19620.60 94
19621.93 96
19623.25 135
19624.58 103
19625.90 98
19627.23 98
19628.55 104
19629.88 108
19631.20 98
19632.53 114
19633.85 124
19635.18 114
19636.50 128
19637.83 100
19639.15 100
19640.48 82
19641.80 107
19643.13 112
19644.45 94
19645.78 89
19647.10 107
19648.43 102
19649.76 104
19651.08 102
19652.41 108
19653.73 104
19655.06 113
19656.38 103
19657.71 105
19659.04 108
19660.36 103
19661.69 102
19663.01 109
19664.34 91
19665.67 120
19666.99 106
19668.32 120
19669.64 90
19670.97 95
19672.30 111
19673.62 97
19674.95 99
19676.28 105
19677.60 106
19678.93 101
19680.25 120
19681.58 101
19682.91 108
19684.23 94
19685.56 110
19686.89 126
19688.22 105
19689.54 105
19690.87 107
19692.20 103
19693.52 113
19694.85 91
19696.18 113
19697.50 107
19698.83 114
19700.16 118
19701.49 84
19702.81 104
19704.14 97
19705.47 116
19706.80 98
19708.12 105
19709.45 104
19710.78 98
19712.11 104
19713.43 91
19714.76 113
19716.09 108
19717.42 103
19718.74 98
19720.07 102
19721.40 94
19722.73 111
19724.06 101
19725.38 98
19726.71 88
19728.04 106
19729.37 91
19730.70 108
19732.03 99
19733.35 95
19734.68 88
19736.01 111
19737.34 105
19738.67 94
19740.00 88
19741.32 105
19742.65 112
19743.98 119
19745.31 113
19746.64 111
19747.97 86
19749.30 103
19750.63 109
19751.96 95
19753.28 103
19754.61 103
19755.94 115
19757.27 104
19758.60 115
19759.93 96
19761.26 101
19762.59 111
19763.92 95
19765.25 101
19766.58 97
19767.91 101
19769.24 103
19770.57 97
19771.90 100
19773.22 90
19774.55 102
19775.88 101
19777.21 111
19778.54 103
19779.87 115
19781.20 116
19782.53 110
19783.86 87
19785.19 87
19786.52 94
19787.85 79
19789.18 100
19790.51 94
19791.85 96
19793.18 94
19794.51 90
19795.84 106
19797.17 105
19798.50 102
19799.83 100
19801.16 94
19802.49 112
19803.82 90
19805.15 107
19806.48 103
19807.81 102
19809.14 106
19810.47 105
19811.81 81
19813.14 91
19814.47 104
19815.80 107
19817.13 95
19818.46 103
19819.79 118
19821.12 102
19822.45 104
19823.79 92
19825.12 84
19826.45 108
19827.78 96
19829.11 101
19830.44 96
19831.78 89
19833.11 130
19834.44 101
19835.77 110
19837.10 89
19838.43 99
19839.77 111
19841.10 114
19842.43 105
19843.76 95
19845.09 117
19846.43 117
19847.76 85
19849.09 91
19850.42 114
19851.76 128
19853.09 92
19854.42 103
19855.75 94
19857.09 93
19858.42 117
19859.75 117
19861.08 118
19862.42 91
19863.75 125
19865.08 118
19866.41 113
19867.75 86
19869.08 96
19870.41 102
19871.75 99
19873.08 116
19874.41 105
19875.75 106
19877.08 100
19878.41 125
19879.75 105
19881.08 94
19882.41 100
19883.75 125
19885.08 116
19886.41 120
19887.75 95
19889.08 114
19890.41 94
19891.75 103
19893.08 98
19894.41 99
19895.75 109
19897.08 108
19898.42 102
19899.75 90
19901.08 110
19902.42 129
19903.75 117
19905.09 100
19906.42 92
19907.75 99
19909.09 101
19910.42 107
19911.76 95
19913.09 100
19914.43 107
19915.76 99
19917.10 119
19918.43 117
19919.77 109
19921.10 120
19922.43 114
19923.77 100
19925.10 92
19926.44 108
19927.77 107
19929.11 117
19930.44 108
19931.78 104
19933.11 120
19934.45 101
19935.78 112
19937.12 91
19938.45 97
19939.79 105
19941.13 102
19942.46 100
19943.80 98
19945.13 96
19946.47 109
19947.80 110
19949.14 101
19950.47 105
19951.81 98
19953.15 112
19954.48 120
19955.82 101
19957.15 102
19958.49 112
19959.83 102
19961.16 134
19962.50 118
19963.83 92
19965.17 91
19966.51 98
19967.84 111
19969.18 131
19970.51 107
19971.85 119
19973.19 113
19974.52 94
19975.86 87
19977.20 95
19978.53 104
19979.87 119
19981.21 103
19982.54 96
19983.88 98
19985.22 89
19986.55 109
19987.89 84
19989.23 98
19990.57 110
19991.90 113
19993.24 103
19994.58 103
19995.91 89
19997.25 110
19998.59 100
19999.93 108
20001.26 91
20002.60 98
20003.94 113
20005.28 127
20006.61 118
20007.95 114
20009.29 102
20010.63 103
20011.96 103
20013.30 101
20014.64 117
20015.98 123
20017.31 106
20018.65 106
20019.99 125
20021.33 106
20022.67 112
20024.01 90
20025.34 104
20026.68 96
20028.02 107
20029.36 109
20030.70 120
20032.03 128
20033.37 110
20034.71 104
20036.05 113
20037.39 117
20038.73 90
20040.07 99
20041.40 105
20042.74 111
20044.08 104
20045.42 121
20046.76 112
20048.10 109
20049.44 145
20050.78 131
20052.12 120
20053.46 102
20054.79 138
20056.13 120
20057.47 97
20058.81 101
20060.15 104
20061.49 116
20062.83 116
20064.17 100
20065.51 85
20066.85 106
20068.19 116
20069.53 130
20070.87 98
20072.21 100
20073.55 118
20074.89 132
20076.23 102
20077.57 118
20078.91 102
20080.25 119
20081.59 128
20082.93 117
20084.27 86
20085.61 101
20086.95 98
20088.29 108
20089.63 131
20090.97 91
20092.31 121
20093.65 136
20094.99 113
20096.33 73
20097.67 116
20099.01 114
20100.35 110
20101.69 115
20103.03 96
20104.38 108
20105.72 101
20107.06 124
20108.40 94
20109.74 105
20111.08 78
20112.42 113
20113.76 114
20115.10 112
20116.45 115
20117.79 118
20119.13 113
20120.47 128
20121.81 95
20123.15 86
20124.49 105
20125.84 101
20127.18 116
20128.52 120
20129.86 110
20131.20 114
20132.54 129
20133.89 112
20135.23 130
20136.57 105
20137.91 113
20139.25 92
20140.60 107
