# Supplementary material for: MALDI-TOF MS typing enables the classification of brewing yeasts of the genus Saccharomyces to major beer styles
Source: PLoS One. 2017 Aug 9;12(8):e0181694. doi: 10.1371/journal.pone.0181694 (PMC5549903; doi:10.1371/journal.pone.0181694)
Supplement: S15 File — The directory includes 90 raw files and was zipped to “.zip”; the folder has three strains with 30 spectra per strain; S1 Text explains the raw files with an example and Table 1 represents the yeast strains used within the experiment. (ZIP) [file pone.0181694.s018.zip › 43-45/30667-214-OG-WB-WB-YPG-18h-E-E_2015-11-10__0_A4_1.dat]

2000.57 1952
2000.99 1863
2001.41 2026
2001.83 2073
2002.26 2109
2002.68 2167
2003.10 1999
2003.52 1919
2003.94 1933
2004.36 2076
2004.79 2109
2005.21 2101
2005.63 1925
2006.05 2045
2006.48 1980
2006.90 1895
2007.32 1957
2007.74 1973
2008.16 2124
2008.59 2124
2009.01 2018
2009.43 1886
2009.85 2124
2010.28 2220
2010.70 2156
2011.12 2171
2011.55 2203
2011.97 2074
2012.39 2100
2012.81 2078
2013.24 2071
2013.66 2092
2014.08 2066
2014.51 1942
2014.93 2000
2015.35 2032
2015.78 1902
2016.20 1968
2016.62 1923
2017.05 1926
2017.47 1924
2017.89 1925
2018.32 2141
2018.74 2131
2019.16 2207
2019.59 2276
2020.01 2300
2020.43 2227
2020.86 2044
2021.28 2129
2021.70 2022
2022.13 2205
2022.55 2230
2022.98 2163
2023.40 2343
2023.82 2093
2024.25 2099
2024.67 1992
2025.10 2063
2025.52 2090
2025.95 1941
2026.37 2069
2026.79 1995
2027.22 2016
2027.64 2038
2028.07 2146
2028.49 2039
2028.92 2009
2029.34 2002
2029.77 2002
2030.19 1842
2030.61 2025
2031.04 2092
2031.46 2115
2031.89 2134
2032.31 2064
2032.74 2067
2033.16 2191
2033.59 2188
2034.01 2003
2034.44 2244
2034.86 2101
2035.29 2066
2035.72 2036
2036.14 2038
2036.57 2089
2036.99 2051
2037.42 2108
2037.84 1937
2038.27 1904
2038.69 2089
2039.12 2107
2039.54 2194
2039.97 2143
2040.40 2040
2040.82 2150
2041.25 2009
2041.67 1988
2042.10 2059
2042.53 2013
2042.95 1849
2043.38 1854
2043.80 1872
2044.23 2032
2044.66 1917
2045.08 1958
2045.51 1922
2045.94 1979
2046.36 2050
2046.79 2059
2047.21 2210
2047.64 2142
2048.07 2159
2048.49 2327
2048.92 2201
2049.35 2190
2049.77 2082
2050.20 2103
2050.63 2102
2051.06 2071
2051.48 2021
2051.91 1932
2052.34 1910
2052.76 1966
2053.19 1830
2053.62 1996
2054.04 2118
2054.47 1856
2054.90 1856
2055.33 1992
2055.75 1902
2056.18 1993
2056.61 2070
2057.04 2004
2057.46 1873
2057.89 2018
2058.32 2006
2058.75 1946
2059.17 1865
2059.60 1947
2060.03 2112
2060.46 1995
2060.89 2048
2061.31 1962
2061.74 2032
2062.17 2072
2062.60 1927
2063.03 1910
2063.45 2158
2063.88 2192
2064.31 2173
2064.74 2274
2065.17 2474
2065.60 2490
2066.02 2436
2066.45 2354
2066.88 2321
2067.31 2490
2067.74 2596
2068.17 2565
2068.60 2414
2069.02 2186
2069.45 2151
2069.88 2307
2070.31 2185
2070.74 2040
2071.17 2133
2071.60 1942
2072.03 2021
2072.46 2246
2072.89 2070
2073.31 1899
2073.74 1975
2074.17 2038
2074.60 2216
2075.03 2040
2075.46 2176
2075.89 2118
2076.32 1947
2076.75 2011
2077.18 1825
2077.61 2067
2078.04 2114
2078.47 2161
2078.90 2140
2079.33 2084
2079.76 2108
2080.19 2174
2080.62 2194
2081.05 2292
2081.48 2082
2081.91 2039
2082.34 1940
2082.77 1947
2083.20 1930
2083.63 2029
2084.06 2012
2084.49 1839
2084.92 1905
2085.35 1914
2085.78 2051
2086.21 1995
2086.64 1963
2087.07 1992
2087.50 2118
2087.93 1870
2088.36 1840
2088.80 1874
2089.23 2013
2089.66 2080
2090.09 2041
2090.52 1966
2090.95 1909
2091.38 1884
2091.81 1956
2092.24 2032
2092.67 1983
2093.11 1982
2093.54 1961
2093.97 2030
2094.40 2114
2094.83 1951
2095.26 1968
2095.69 1951
2096.13 1843
2096.56 1880
2096.99 1875
2097.42 1892
2097.85 1909
2098.28 1937
2098.72 1873
2099.15 1736
2099.58 1898
2100.01 1964
2100.44 1872
2100.88 1744
2101.31 1781
2101.74 1902
2102.17 2009
2102.60 1777
2103.04 1858
2103.47 1817
2103.90 1866
2104.33 1865
2104.77 1950
2105.20 1904
2105.63 1871
2106.06 1908
2106.50 1818
2106.93 1948
2107.36 1977
2107.79 1942
2108.23 1976
2108.66 2144
2109.09 2016
2109.53 2190
2109.96 2162
2110.39 2018
2110.83 1826
2111.26 1910
2111.69 2008
2112.12 2107
2112.56 1728
2112.99 2006
2113.42 1958
2113.86 1839
2114.29 1924
2114.72 1821
2115.16 1794
2115.59 1814
2116.03 1794
2116.46 1815
2116.89 1834
2117.33 1847
2117.76 1785
2118.19 1911
2118.63 1790
2119.06 1804
2119.50 1646
2119.93 1780
2120.36 1959
2120.80 1841
2121.23 1976
2121.67 1967
2122.10 1914
2122.53 2083
2122.97 2043
2123.40 1812
2123.84 1852
2124.27 1965
2124.71 1998
2125.14 2014
2125.58 1872
2126.01 1983
2126.45 2011
2126.88 2014
2127.31 1984
2127.75 1944
2128.18 1894
2128.62 2047
2129.05 1926
2129.49 1968
2129.92 2159
2130.36 2298
2130.79 1900
2131.23 2057
2131.66 2025
2132.10 1984
2132.54 2081
2132.97 1991
2133.41 1900
2133.84 1984
2134.28 1835
2134.71 1922
2135.15 1870
2135.58 1962
2136.02 2058
2136.45 2004
2136.89 2147
2137.33 1865
2137.76 2106
2138.20 2179
2138.63 1962
2139.07 2023
2139.51 2103
2139.94 1987
2140.38 1948
2140.81 1876
2141.25 2060
2141.69 1849
2142.12 1765
2142.56 1791
2143.00 1786
2143.43 1894
2143.87 1810
2144.30 1840
2144.74 1922
2145.18 1825
2145.61 1846
2146.05 1881
2146.49 1867
2146.92 1851
2147.36 1948
2147.80 1960
2148.24 1904
2148.67 1896
2149.11 1923
2149.55 2003
2149.98 1996
2150.42 2173
2150.86 2085
2151.29 2226
2151.73 2141
2152.17 2208
2152.61 2211
2153.04 2164
2153.48 2068
2153.92 2095
2154.36 1973
2154.79 1999
2155.23 2028
2155.67 1995
2156.11 1842
2156.54 2007
2156.98 1974
2157.42 2042
2157.86 1956
2158.30 1915
2158.73 2048
2159.17 2017
2159.61 1970
2160.05 1889
2160.49 1799
2160.92 1822
2161.36 1943
2161.80 1839
2162.24 1862
2162.68 1839
2163.12 1870
2163.55 1982
2163.99 2051
2164.43 1921
2164.87 1894
2165.31 1804
2165.75 2083
2166.19 1953
2166.63 1945
2167.06 1884
2167.50 1823
2167.94 1921
2168.38 1876
2168.82 1884
2169.26 2031
2169.70 2101
2170.14 2003
2170.58 2006
2171.02 2013
2171.45 2024
2171.89 2048
2172.33 2113
2172.77 2161
2173.21 2348
2173.65 2454
2174.09 2459
2174.53 2394
2174.97 2586
2175.41 2688
2175.85 2663
2176.29 2539
2176.73 2731
2177.17 2646
2177.61 2437
2178.05 2245
2178.49 2304
2178.93 2274
2179.37 2465
2179.81 2279
2180.25 2252
2180.69 2065
2181.13 2062
2181.57 2064
2182.01 2094
2182.45 2004
2182.89 1968
2183.33 2004
2183.77 1965
2184.21 1937
2184.65 1787
2185.09 1996
2185.53 1910
2185.97 1823
2186.42 1946
2186.86 2017
2187.30 2099
2187.74 2050
2188.18 2019
2188.62 1941
2189.06 1978
2189.50 2025
2189.94 2047
2190.38 2119
2190.83 2055
2191.27 1943
2191.71 2021
2192.15 1883
2192.59 1997
2193.03 2086
2193.47 2262
2193.92 2153
2194.36 2195
2194.80 2256
2195.24 2146
2195.68 2136
2196.12 2217
2196.57 2165
2197.01 2188
2197.45 2316
2197.89 2243
2198.33 2131
2198.78 2158
2199.22 1968
2199.66 2100
2200.10 2098
2200.54 2103
2200.99 1960
2201.43 2075
2201.87 1975
2202.31 2022
2202.76 2121
2203.20 2005
2203.64 1972
2204.08 2054
2204.53 1937
2204.97 1989
2205.41 2234
2205.85 2292
2206.30 2175
2206.74 2135
2207.18 2087
2207.62 2140
2208.07 2209
2208.51 2192
2208.95 2178
2209.40 2170
2209.84 2121
2210.28 2151
2210.73 2024
2211.17 2059
2211.61 2170
2212.06 1977
2212.50 2032
2212.94 2120
2213.39 2044
2213.83 2153
2214.27 2088
2214.72 2113
2215.16 1938
2215.60 1951
2216.05 1957
2216.49 1978
2216.94 1954
2217.38 1776
2217.82 1704
2218.27 1731
2218.71 1899
2219.16 1856
2219.60 1815
2220.04 1974
2220.49 1900
2220.93 1912
2221.38 2073
2221.82 2047
2222.27 1944
2222.71 1924
2223.15 1801
2223.60 1896
2224.04 2053
2224.49 2194
2224.93 2164
2225.38 2240
2225.82 2146
2226.27 2176
2226.71 2268
2227.16 2111
2227.60 2241
2228.05 2208
2228.49 2159
2228.94 2170
2229.38 2002
2229.83 2130
2230.27 2224
2230.72 2193
2231.16 2274
2231.61 2195
2232.05 2174
2232.50 2229
2232.94 2250
2233.39 2158
2233.83 2232
2234.28 2272
2234.73 2316
2235.17 2315
2235.62 2160
2236.06 1993
2236.51 2038
2236.95 2089
2237.40 2078
2237.85 1952
2238.29 2008
2238.74 2108
2239.18 1943
2239.63 1780
2240.08 1904
2240.52 1923
2240.97 1699
2241.42 1761
2241.86 1951
2242.31 1970
2242.75 1846
2243.20 1793
2243.65 1895
2244.09 1984
2244.54 1763
2244.99 1847
2245.43 1720
2245.88 1783
2246.33 1812
2246.77 1969
2247.22 2025
2247.67 1880
2248.12 1894
2248.56 1801
2249.01 1856
2249.46 1983
2249.90 1921
2250.35 1912
2250.80 1751
2251.24 1708
2251.69 1928
2252.14 1949
2252.59 1912
2253.03 1867
2253.48 1905
2253.93 1776
2254.38 1686
2254.82 1729
2255.27 1876
2255.72 1936
2256.17 1792
2256.62 1733
2257.06 1774
2257.51 1769
2257.96 1741
2258.41 1801
2258.86 1926
2259.30 1880
2259.75 1904
2260.20 1882
2260.65 1766
2261.10 1803
2261.54 1889
2261.99 2003
2262.44 1892
2262.89 1964
2263.34 1863
2263.79 1855
2264.23 1879
2264.68 1837
2265.13 1859
2265.58 1960
2266.03 1921
2266.48 1988
2266.93 2040
2267.38 2049
2267.82 2057
2268.27 2043
2268.72 1994
2269.17 1978
2269.62 2102
2270.07 2080
2270.52 2049
2270.97 2003
2271.42 2195
2271.87 2130
2272.32 2076
2272.77 2181
2273.22 2163
2273.66 2206
2274.11 2188
2274.56 2105
2275.01 2078
2275.46 2017
2275.91 1947
2276.36 1889
2276.81 1935
2277.26 1897
2277.71 1881
2278.16 1979
2278.61 1775
2279.06 1677
2279.51 1778
2279.96 1821
2280.41 1849
2280.86 1846
2281.31 1846
2281.76 1845
2282.21 1882
2282.66 1871
2283.11 1836
2283.56 1935
2284.02 1940
2284.47 1860
2284.92 1829
2285.37 1991
2285.82 1814
2286.27 1846
2286.72 1955
2287.17 2154
2287.62 2162
2288.07 2239
2288.52 2387
2288.97 2522
2289.42 2487
2289.88 2640
2290.33 2995
2290.78 3219
2291.23 3365
2291.68 3485
2292.13 3464
2292.58 3442
2293.03 3339
2293.49 3134
2293.94 3036
2294.39 2970
2294.84 2779
2295.29 2618
2295.74 2476
2296.20 2347
2296.65 2412
2297.10 2261
2297.55 2252
2298.00 2123
2298.46 2034
2298.91 2013
2299.36 1936
2299.81 1848
2300.26 1911
2300.72 1889
2301.17 1859
2301.62 1873
2302.07 1869
2302.52 1865
2302.98 1692
2303.43 1807
2303.88 1837
2304.33 1726
2304.79 1761
2305.24 1720
2305.69 1875
2306.14 1741
2306.60 1918
2307.05 1865
2307.50 1883
2307.96 2119
2308.41 2039
2308.86 2091
2309.31 2205
2309.77 2063
2310.22 2030
2310.67 2050
2311.13 2119
2311.58 2188
2312.03 2085
2312.49 2133
2312.94 2018
2313.39 2128
2313.85 2211
2314.30 1981
2314.75 1904
2315.21 2049
2315.66 1902
2316.12 1925
2316.57 1769
2317.02 1802
2317.48 1984
2317.93 2040
2318.38 1975
2318.84 2008
2319.29 1966
2319.75 2028
2320.20 2022
2320.65 2128
2321.11 2135
2321.56 2162
2322.02 2054
2322.47 2065
2322.93 2073
2323.38 2183
2323.83 2082
2324.29 2160
2324.74 2126
2325.20 2071
2325.65 2173
2326.11 2240
2326.56 2267
2327.02 2372
2327.47 2192
2327.93 2275
2328.38 2365
2328.84 2308
2329.29 2310
2329.75 2096
2330.20 2274
2330.66 2373
2331.11 2368
2331.57 2071
2332.02 2030
2332.48 1940
2332.93 2010
2333.39 1821
2333.84 1827
2334.30 1817
2334.75 2015
2335.21 1982
2335.67 1895
2336.12 1979
2336.58 1910
2337.03 1906
2337.49 1844
2337.94 1768
2338.40 1865
2338.86 1843
2339.31 2089
2339.77 1930
2340.22 1817
2340.68 1871
2341.14 1944
2341.59 1970
2342.05 1881
2342.50 1887
2342.96 1995
2343.42 1852
2343.87 1934
2344.33 1892
2344.79 1886
2345.24 1826
2345.70 1987
2346.16 1964
2346.61 1950
2347.07 1925
2347.53 2068
2347.98 2008
2348.44 1894
2348.90 1992
2349.35 2022
2349.81 1900
2350.27 1847
2350.72 1974
2351.18 1848
2351.64 1819
2352.10 1995
2352.55 1841
2353.01 1846
2353.47 1777
2353.93 1771
2354.38 1904
2354.84 1711
2355.30 1783
2355.76 1919
2356.21 1811
2356.67 1800
2357.13 1907
2357.59 1782
2358.04 1812
2358.50 1885
2358.96 1877
2359.42 1809
2359.87 1880
2360.33 1976
2360.79 1952
2361.25 1934
2361.71 1812
2362.17 1771
2362.62 1735
2363.08 1787
2363.54 1802
2364.00 1823
2364.46 1744
2364.92 1801
2365.37 1835
2365.83 1812
2366.29 1879
2366.75 1909
2367.21 1786
2367.67 1998
2368.13 2089
2368.58 1980
2369.04 1920
2369.50 1804
2369.96 1827
2370.42 1838
2370.88 1849
2371.34 1880
2371.80 1892
2372.26 1811
2372.72 1885
2373.17 2058
2373.63 2094
2374.09 2030
2374.55 1956
2375.01 2044
2375.47 2136
2375.93 1985
2376.39 2238
2376.85 2199
2377.31 2125
2377.77 2089
2378.23 1995
2378.69 1940
2379.15 1930
2379.61 2004
2380.07 1830
2380.53 1933
2380.99 1926
2381.45 1962
2381.91 1854
2382.37 1853
2382.83 1892
2383.29 1885
2383.75 1855
2384.21 1809
2384.67 1754
2385.13 1782
2385.59 1636
2386.05 1826
2386.51 1797
2386.97 1728
2387.43 1764
2387.89 1907
2388.35 1778
2388.82 1848
2389.28 1929
2389.74 1832
2390.20 1816
2390.66 1858
2391.12 1894
2391.58 1999
2392.04 2009
2392.50 1912
2392.96 2059
2393.42 1863
2393.89 1813
2394.35 1836
2394.81 1709
2395.27 1791
2395.73 1959
2396.19 2001
2396.65 1831
2397.12 1788
2397.58 1792
2398.04 1831
2398.50 1816
2398.96 1814
2399.42 1734
2399.89 1667
2400.35 1797
2400.81 1714
2401.27 1696
2401.73 1810
2402.20 1818
2402.66 1825
2403.12 1747
2403.58 1774
2404.04 1705
2404.51 1707
2404.97 1808
2405.43 1755
2405.89 1686
2406.36 1789
2406.82 1706
2407.28 1821
2407.74 1918
2408.21 1881
2408.67 1735
2409.13 1773
2409.59 1772
2410.06 1731
2410.52 1818
2410.98 1744
2411.45 1744
2411.91 1685
2412.37 1589
2412.84 1653
2413.30 1690
2413.76 1643
2414.22 1694
2414.69 1715
2415.15 1741
2415.61 1746
2416.08 1812
2416.54 1781
2417.00 1753
2417.47 2011
2417.93 1979
2418.40 1913
2418.86 1767
2419.32 1740
2419.79 1856
2420.25 1896
2420.71 1849
2421.18 1994
2421.64 1749
2422.11 1875
2422.57 1901
2423.03 1834
2423.50 1919
2423.96 1955
2424.43 1920
2424.89 1960
2425.35 1946
2425.82 1886
2426.28 1788
2426.75 1785
2427.21 1803
2427.68 1787
2428.14 1763
2428.61 1692
2429.07 1679
2429.54 1648
2430.00 1834
2430.46 1673
2430.93 1700
2431.39 1840
2431.86 1865
2432.32 1764
2432.79 1678
2433.25 1707
2433.72 1704
2434.18 1793
2434.65 1618
2435.11 1794
2435.58 1833
2436.04 1734
2436.51 1819
2436.98 1798
2437.44 1775
2437.91 1772
2438.37 1818
2438.84 1763
2439.30 1751
2439.77 1741
2440.23 1835
2440.70 1814
2441.17 1999
2441.63 2117
2442.10 2099
2442.56 1993
2443.03 1950
2443.50 1917
2443.96 1877
2444.43 1793
2444.89 1827
2445.36 1895
2445.83 1917
2446.29 1815
2446.76 1827
2447.23 1752
2447.69 1559
2448.16 1762
2448.62 1789
2449.09 1766
2449.56 1656
2450.02 1699
2450.49 1787
2450.96 1677
2451.42 1652
2451.89 1709
2452.36 1779
2452.82 1781
2453.29 1754
2453.76 1781
2454.23 1839
2454.69 1730
2455.16 1749
2455.63 1669
2456.09 1585
2456.56 1625
2457.03 1607
2457.50 1613
2457.96 1680
2458.43 1683
2458.90 1769
2459.37 1659
2459.83 1617
2460.30 1765
2460.77 1674
2461.24 1704
2461.70 1773
2462.17 1757
2462.64 1716
2463.11 1606
2463.58 1644
2464.04 1628
2464.51 1635
2464.98 1802
2465.45 1691
2465.92 1824
2466.38 1765
2466.85 1768
2467.32 1654
2467.79 1749
2468.26 1835
2468.73 1740
2469.19 1796
2469.66 1892
2470.13 1866
2470.60 1811
2471.07 1819
2471.54 1736
2472.01 1728
2472.47 1765
2472.94 1707
2473.41 1690
2473.88 1667
2474.35 1691
2474.82 1772
2475.29 1633
2475.76 1756
2476.23 1730
2476.70 1636
2477.16 1631
2477.63 1769
2478.10 1833
2478.57 1711
2479.04 1758
2479.51 1759
2479.98 1639
2480.45 1611
2480.92 1607
2481.39 1719
2481.86 1782
2482.33 1710
2482.80 1695
2483.27 1679
2483.74 1663
2484.21 1545
2484.68 1675
2485.15 1664
2485.62 1728
2486.09 1759
2486.56 1784
2487.03 1797
2487.50 1856
2487.97 1877
2488.44 1802
2488.91 1869
2489.38 1885
2489.85 1938
2490.32 1907
2490.79 1949
2491.26 1758
2491.73 1828
2492.20 1886
2492.67 1904
2493.14 1813
2493.61 1743
2494.09 2006
2494.56 1852
2495.03 1830
2495.50 1868
2495.97 1859
2496.44 1892
2496.91 1825
2497.38 1867
2497.85 1781
2498.32 1747
2498.80 1767
2499.27 1762
2499.74 1798
2500.21 1697
2500.68 1776
2501.15 1682
2501.62 1666
2502.10 1603
2502.57 1701
2503.04 1739
2503.51 1821
2503.98 1787
2504.45 1718
2504.93 1707
2505.40 1789
2505.87 1752
2506.34 1681
2506.81 1889
2507.29 1688
2507.76 1774
2508.23 1726
2508.70 1803
2509.17 1829
2509.65 1661
2510.12 1756
2510.59 1811
2511.06 1766
2511.54 1744
2512.01 2014
2512.48 2001
2512.95 2078
2513.43 1993
2513.90 1908
2514.37 2079
2514.84 2045
2515.32 2215
2515.79 1993
2516.26 1941
2516.74 2118
2517.21 2161
2517.68 2017
2518.16 1826
2518.63 1879
2519.10 1826
2519.57 1878
2520.05 2082
2520.52 1808
2520.99 1738
2521.47 1743
2521.94 1811
2522.42 1785
2522.89 1769
2523.36 1749
2523.84 1669
2524.31 1633
2524.78 1706
2525.26 1728
2525.73 1647
2526.20 1604
2526.68 1709
2527.15 1684
2527.63 1785
2528.10 1885
2528.57 1969
2529.05 1959
2529.52 1794
2530.00 1918
2530.47 1916
2530.95 1983
2531.42 1860
2531.89 1871
2532.37 1964
2532.84 2046
2533.32 1966
2533.79 1893
2534.27 2001
2534.74 2070
2535.22 2056
2535.69 1843
2536.17 1925
2536.64 2085
2537.11 1801
2537.59 1860
2538.06 1900
2538.54 1946
2539.01 1931
2539.49 1858
2539.97 1855
2540.44 2007
2540.92 2150
2541.39 2071
2541.87 2059
2542.34 2045
2542.82 2084
2543.29 2144
2543.77 2087
2544.24 1930
2544.72 1816
2545.19 1868
2545.67 1738
2546.15 1876
2546.62 1803
2547.10 1753
2547.57 1974
2548.05 1887
2548.52 1914
2549.00 1932
2549.48 2014
2549.95 2036
2550.43 1938
2550.91 1815
2551.38 1907
2551.86 1817
2552.33 1915
2552.81 1855
2553.29 1917
2553.76 1881
2554.24 1820
2554.72 1901
2555.19 1756
2555.67 1831
2556.15 1809
2556.62 1841
2557.10 1846
2557.58 1859
2558.05 1789
2558.53 1838
2559.01 1807
2559.48 1762
2559.96 1732
2560.44 1824
2560.91 1750
2561.39 1801
2561.87 1807
2562.35 1732
2562.82 1723
2563.30 1721
2563.78 1711
2564.26 1776
2564.73 1661
2565.21 1779
2565.69 1745
2566.17 1772
2566.64 1903
2567.12 1636
2567.60 1617
2568.08 1637
2568.55 1726
2569.03 1656
2569.51 1611
2569.99 1829
2570.47 1680
2570.94 1643
2571.42 1734
2571.90 1656
2572.38 1594
2572.86 1627
2573.33 1615
2573.81 1584
2574.29 1587
2574.77 1755
2575.25 1586
2575.73 1680
2576.20 1643
2576.68 1725
2577.16 1718
2577.64 1736
2578.12 1736
2578.60 1621
2579.08 1692
2579.56 1632
2580.03 1755
2580.51 1652
2580.99 1745
2581.47 1712
2581.95 1668
2582.43 1687
2582.91 1736
2583.39 1746
2583.87 1715
2584.35 1939
2584.83 1758
2585.30 1787
2585.78 1752
2586.26 1672
2586.74 1655
2587.22 1700
2587.70 1805
2588.18 1891
2588.66 1629
2589.14 1709
2589.62 1741
2590.10 1687
2590.58 1620
2591.06 1744
2591.54 1731
2592.02 1592
2592.50 1729
2592.98 1667
2593.46 1633
2593.94 1650
2594.42 1696
2594.90 1713
2595.38 1746
2595.86 1633
2596.34 1632
2596.82 1678
2597.30 1756
2597.78 1744
2598.26 1672
2598.74 1664
2599.23 1632
2599.71 1640
2600.19 1535
2600.67 1627
2601.15 1633
2601.63 1560
2602.11 1655
2602.59 1484
2603.07 1539
2603.55 1549
2604.03 1533
2604.52 1616
2605.00 1656
2605.48 1646
2605.96 1709
2606.44 1898
2606.92 1799
2607.40 1697
2607.88 1722
2608.37 1696
2608.85 1717
2609.33 1619
2609.81 1628
2610.29 1596
2610.77 1719
2611.26 1691
2611.74 1591
2612.22 1571
2612.70 1622
2613.18 1666
2613.67 1627
2614.15 1682
2614.63 1602
2615.11 1713
2615.59 1723
2616.08 1831
2616.56 1834
2617.04 1763
2617.52 1705
2618.01 1641
2618.49 1761
2618.97 1656
2619.45 1773
2619.93 1730
2620.42 1657
2620.90 1701
2621.38 1650
2621.87 1664
2622.35 1710
2622.83 1514
2623.31 1636
2623.80 1712
2624.28 1844
2624.76 1741
2625.25 1758
2625.73 1653
2626.21 1771
2626.70 1649
2627.18 1633
2627.66 1704
2628.15 1713
2628.63 1868
2629.11 1709
2629.60 1864
2630.08 1844
2630.56 1969
2631.05 1815
2631.53 1734
2632.01 1876
2632.50 1858
2632.98 1843
2633.46 1899
2633.95 1759
2634.43 1901
2634.92 2032
2635.40 1815
2635.88 1823
2636.37 1795
2636.85 1661
2637.34 1692
2637.82 1664
2638.31 1685
2638.79 1487
2639.27 1657
2639.76 1806
2640.24 1838
2640.73 1625
2641.21 1705
2641.70 1793
2642.18 1818
2642.67 1684
2643.15 1689
2643.63 1686
2644.12 1785
2644.60 1792
2645.09 1682
2645.57 1743
2646.06 1703
2646.54 1854
2647.03 1811
2647.51 1675
2648.00 1559
2648.48 1550
2648.97 1625
2649.46 1666
2649.94 1827
2650.43 1677
2650.91 1699
2651.40 1744
2651.88 1765
2652.37 1754
2652.85 1697
2653.34 1728
2653.82 1706
2654.31 1755
2654.80 1694
2655.28 1714
2655.77 1742
2656.25 1737
2656.74 1583
2657.23 1626
2657.71 1696
2658.20 1718
2658.68 1615
2659.17 1552
2659.66 1605
2660.14 1610
2660.63 1515
2661.11 1480
2661.60 1542
2662.09 1594
2662.57 1653
2663.06 1578
2663.55 1594
2664.03 1603
2664.52 1679
2665.01 1727
2665.49 1576
2665.98 1528
2666.47 1633
2666.95 1573
2667.44 1590
2667.93 1644
2668.42 1748
2668.90 1792
2669.39 1604
2669.88 1581
2670.36 1558
2670.85 1537
2671.34 1649
2671.83 1713
2672.31 1643
2672.80 1714
2673.29 1620
2673.78 1739
2674.26 1954
2674.75 1895
2675.24 1921
2675.73 1851
2676.21 2142
2676.70 2026
2677.19 1924
2677.68 1840
2678.16 1859
2678.65 1800
2679.14 1943
2679.63 1863
2680.12 1786
2680.61 1876
2681.09 1687
2681.58 1748
2682.07 1693
2682.56 1573
2683.05 1675
2683.53 1666
2684.02 1719
2684.51 1682
2685.00 1686
2685.49 1641
2685.98 1659
2686.47 1617
2686.95 1638
2687.44 1644
2687.93 1564
2688.42 1424
2688.91 1459
2689.40 1557
2689.89 1568
2690.38 1651
2690.87 1609
2691.35 1648
2691.84 1533
2692.33 1576
2692.82 1565
2693.31 1584
2693.80 1558
2694.29 1647
2694.78 1718
2695.27 1574
2695.76 1616
2696.25 1619
2696.74 1572
2697.23 1510
2697.72 1661
2698.21 1638
2698.70 1522
2699.19 1576
2699.68 1586
2700.17 1675
2700.66 1708
2701.15 1541
2701.64 1486
2702.13 1651
2702.62 1553
2703.11 1660
2703.60 1753
2704.09 1801
2704.58 1758
2705.07 1795
2705.56 1820
2706.05 1691
2706.54 1846
2707.03 1706
2707.52 1514
2708.01 1641
2708.50 1681
2708.99 1706
2709.48 1640
2709.97 1624
2710.46 1594
2710.96 1649
2711.45 1637
2711.94 1646
2712.43 1518
2712.92 1553
2713.41 1601
2713.90 1661
2714.39 1584
2714.88 1687
2715.38 1700
2715.87 1662
2716.36 1637
2716.85 1572
2717.34 1610
2717.83 1507
2718.32 1528
2718.82 1449
2719.31 1474
2719.80 1600
2720.29 1670
2720.78 1600
2721.27 1671
2721.77 1555
2722.26 1749
2722.75 1727
2723.24 1658
2723.73 1771
2724.23 1895
2724.72 1805
2725.21 1732
2725.70 1671
2726.19 1674
2726.69 1726
2727.18 1597
2727.67 1626
2728.16 1647
2728.66 1585
2729.15 1512
2729.64 1653
2730.13 1696
2730.63 1628
2731.12 1781
2731.61 1697
2732.11 1600
2732.60 1580
2733.09 1715
2733.58 1713
2734.08 1750
2734.57 1766
2735.06 1599
2735.56 1618
2736.05 1734
2736.54 1686
2737.04 1690
2737.53 1658
2738.02 1719
2738.52 1723
2739.01 1664
2739.50 1637
2740.00 1591
2740.49 1676
2740.98 1644
2741.48 1569
2741.97 1626
2742.46 1517
2742.96 1725
2743.45 1749
2743.95 1666
2744.44 1566
2744.93 1534
2745.43 1621
2745.92 1694
2746.42 1641
2746.91 1573
2747.40 1534
2747.90 1643
2748.39 1629
2748.89 1546
2749.38 1634
2749.88 1569
2750.37 1603
2750.86 1699
2751.36 1585
2751.85 1615
2752.35 1699
2752.84 1653
2753.34 1549
2753.83 1569
2754.33 1759
2754.82 1704
2755.32 1637
2755.81 1596
2756.31 1546
2756.80 1563
2757.30 1709
2757.79 1686
2758.29 1751
2758.78 1706
2759.28 1559
2759.77 1668
2760.27 1622
2760.76 1638
2761.26 1743
2761.75 1683
2762.25 1694
2762.75 1828
2763.24 1877
2763.74 1806
2764.23 1688
2764.73 1665
2765.22 1643
2765.72 1770
2766.22 1751
2766.71 1641
2767.21 1640
2767.70 1608
2768.20 1758
2768.70 1807
2769.19 1806
2769.69 1564
2770.18 1543
2770.68 1684
2771.18 1606
2771.67 1710
2772.17 1704
2772.67 1758
2773.16 1704
2773.66 1722
2774.16 1794
2774.65 1805
2775.15 1961
2775.65 1995
2776.14 2182
2776.64 2156
2777.14 1991
2777.63 2146
2778.13 2167
2778.63 2278
2779.12 2213
2779.62 2140
2780.12 2058
2780.62 2004
2781.11 2013
2781.61 1913
2782.11 1823
2782.60 1700
2783.10 1662
2783.60 1667
2784.10 1751
2784.59 1765
2785.09 1727
2785.59 1648
2786.09 1673
2786.58 1790
2787.08 1854
2787.58 1734
2788.08 1676
2788.58 1502
2789.07 1657
2789.57 1541
2790.07 1648
2790.57 1591
2791.07 1673
2791.56 1690
2792.06 1574
2792.56 1587
2793.06 1595
2793.56 1588
2794.06 1543
2794.55 1624
2795.05 1654
2795.55 1578
2796.05 1469
2796.55 1516
2797.05 1653
2797.55 1678
2798.04 1669
2798.54 1602
2799.04 1565
2799.54 1571
2800.04 1556
2800.54 1546
2801.04 1463
2801.54 1569
2802.04 1692
2802.53 1603
2803.03 1630
2803.53 1600
2804.03 1550
2804.53 1561
2805.03 1703
2805.53 1693
2806.03 1656
2806.53 1639
2807.03 1618
2807.53 1702
2808.03 1654
2808.53 1693
2809.03 1663
2809.53 1780
2810.03 1676
2810.53 1682
2811.03 1723
2811.53 1747
2812.03 1660
2812.53 1660
2813.03 1769
2813.53 1702
2814.03 1721
2814.53 1714
2815.03 1698
2815.53 1714
2816.03 1732
2816.53 1619
2817.03 1579
2817.53 1606
2818.03 1602
2818.53 1618
2819.03 1638
2819.53 1517
2820.03 1523
2820.53 1695
2821.03 1806
2821.53 1708
2822.03 1605
2822.54 1585
2823.04 1643
2823.54 1555
2824.04 1552
2824.54 1561
2825.04 1715
2825.54 1670
2826.04 1608
2826.54 1568
2827.05 1648
2827.55 1653
2828.05 1669
2828.55 1620
2829.05 1597
2829.55 1582
2830.05 1744
2830.56 1696
2831.06 1593
2831.56 1714
2832.06 1714
2832.56 1621
2833.06 1678
2833.57 1679
2834.07 1624
2834.57 1647
2835.07 1536
2835.57 1560
2836.08 1716
2836.58 1673
2837.08 1645
2837.58 1677
2838.09 1576
2838.59 1682
2839.09 1662
2839.59 1745
2840.09 1754
2840.60 1524
2841.10 1701
2841.60 1604
2842.11 1576
2842.61 1633
2843.11 1647
2843.61 1634
2844.12 1586
2844.62 1623
2845.12 1657
2845.62 1586
2846.13 1672
2846.63 1610
2847.13 1636
2847.64 1678
2848.14 1831
2848.64 1819
2849.15 1969
2849.65 1970
2850.15 2041
2850.66 2013
2851.16 1919
2851.66 1816
2852.17 1949
2852.67 1915
2853.17 1888
2853.68 1878
2854.18 1825
2854.69 1676
2855.19 1687
2855.69 1696
2856.20 1764
2856.70 1703
2857.20 1618
2857.71 1714
2858.21 1621
2858.72 1526
2859.22 1626
2859.73 1644
2860.23 1849
2860.73 1717
2861.24 1575
2861.74 1698
2862.25 1695
2862.75 1628
2863.26 1674
2863.76 1558
2864.27 1652
2864.77 1749
2865.27 1609
2865.78 1559
2866.28 1533
2866.79 1722
2867.29 1561
2867.80 1521
2868.30 1718
2868.81 1654
2869.31 1552
2869.82 1579
2870.32 1557
2870.83 1612
2871.33 1632
2871.84 1585
2872.34 1640
2872.85 1587
2873.36 1587
2873.86 1688
2874.37 1695
2874.87 1765
2875.38 1794
2875.88 1771
2876.39 1711
2876.89 1858
2877.40 1708
2877.91 1676
2878.41 1668
2878.92 1636
2879.42 1842
2879.93 1739
2880.44 1647
2880.94 1690
2881.45 1707
2881.95 1725
2882.46 1715
2882.97 1727
2883.47 1649
2883.98 1649
2884.49 1727
2884.99 1682
2885.50 1625
2886.00 1666
2886.51 1711
2887.02 1675
2887.52 1673
2888.03 1583
2888.54 1709
2889.04 1760
2889.55 1770
2890.06 1721
2890.57 1723
2891.07 1628
2891.58 1646
2892.09 1664
2892.59 1573
2893.10 1825
2893.61 1689
2894.12 1609
2894.62 1671
2895.13 1779
2895.64 1663
2896.14 1873
2896.65 1800
2897.16 1884
2897.67 2134
2898.17 2187
2898.68 2004
2899.19 1992
2899.70 1915
2900.21 1970
2900.71 1769
2901.22 1776
2901.73 1930
2902.24 1965
2902.74 2016
2903.25 1758
2903.76 1796
2904.27 1924
2904.78 1896
2905.29 2042
2905.79 2015
2906.30 2101
2906.81 2166
2907.32 2148
2907.83 2055
2908.34 2031
2908.84 2158
2909.35 2030
2909.86 1914
2910.37 1846
2910.88 1760
2911.39 1777
2911.90 1640
2912.40 1749
2912.91 1794
2913.42 1751
2913.93 1653
2914.44 1700
2914.95 1647
2915.46 1704
2915.97 1642
2916.48 1802
2916.99 1784
2917.50 1670
2918.00 1720
2918.51 1707
2919.02 1690
2919.53 1659
2920.04 1645
2920.55 1608
2921.06 1547
2921.57 1673
2922.08 1776
2922.59 1671
2923.10 1945
2923.61 1690
2924.12 1675
2924.63 1548
2925.14 1609
2925.65 1706
2926.16 1627
2926.67 1567
2927.18 1547
2927.69 1730
2928.20 1624
2928.71 1467
2929.22 1608
2929.73 1655
2930.24 1588
2930.75 1752
2931.26 1640
2931.77 1581
2932.28 1608
2932.79 1487
2933.30 1530
2933.82 1685
2934.33 1638
2934.84 1652
2935.35 1610
2935.86 1696
2936.37 1705
2936.88 1693
2937.39 1770
2937.90 1755
2938.41 1764
2938.92 1824
2939.44 1657
2939.95 1669
2940.46 1783
2940.97 1772
2941.48 1644
2941.99 1666
2942.50 1595
2943.02 1660
2943.53 1713
2944.04 1804
2944.55 1685
2945.06 1665
2945.57 1747
2946.09 1813
2946.60 1670
2947.11 1579
2947.62 1679
2948.13 1654
2948.64 1572
2949.16 1608
2949.67 1582
2950.18 1626
2950.69 1592
2951.21 1510
2951.72 1552
2952.23 1355
2952.74 1430
2953.25 1480
2953.77 1442
2954.28 1557
2954.79 1529
2955.30 1560
2955.82 1463
2956.33 1449
2956.84 1613
2957.36 1660
2957.87 1633
2958.38 1587
2958.89 1582
2959.41 1665
2959.92 1581
2960.43 1562
2960.95 1505
2961.46 1533
2961.97 1391
2962.49 1575
2963.00 1616
2963.51 1531
2964.03 1605
2964.54 1642
2965.05 1652
2965.57 1598
2966.08 1597
2966.59 1583
2967.11 1510
2967.62 1544
2968.13 1612
2968.65 1496
2969.16 1503
2969.67 1577
2970.19 1678
2970.70 1565
2971.22 1590
2971.73 1537
2972.24 1584
2972.76 1472
2973.27 1580
2973.79 1597
2974.30 1615
2974.82 1532
2975.33 1491
2975.84 1557
2976.36 1526
2976.87 1469
2977.39 1520
2977.90 1641
2978.42 1703
2978.93 1753
2979.45 1692
2979.96 1627
2980.47 1677
2980.99 1589
2981.50 1579
2982.02 1726
2982.53 1660
2983.05 1753
2983.56 1684
2984.08 1767
2984.59 1619
2985.11 1746
2985.62 1750
2986.14 1769
2986.66 1759
2987.17 1868
2987.69 1806
2988.20 1720
2988.72 1729
2989.23 1725
2989.75 1765
2990.26 1650
2990.78 1613
2991.29 1628
2991.81 1633
2992.33 1752
2992.84 1625
2993.36 1751
2993.87 1683
2994.39 1737
2994.91 1816
2995.42 1868
2995.94 1855
2996.45 1905
2996.97 1790
2997.49 1809
2998.00 1896
2998.52 1888
2999.04 1829
2999.55 1896
3000.07 2043
3000.58 2072
3001.10 1970
3001.62 2025
3002.13 2093
3002.65 2151
3003.17 2256
3003.68 2422
3004.20 2482
3004.72 2540
3005.23 2766
3005.75 2802
3006.27 2776
3006.79 2980
3007.30 2710
3007.82 2659
3008.34 2644
3008.85 2426
3009.37 2271
3009.89 2144
3010.41 2113
3010.92 1901
3011.44 1907
3011.96 1875
3012.48 1872
3012.99 1977
3013.51 1890
3014.03 1704
3014.55 1760
3015.06 1705
3015.58 1692
3016.10 1774
3016.62 1864
3017.14 1807
3017.65 1880
3018.17 1760
3018.69 1817
3019.21 1654
3019.73 1711
3020.24 1706
3020.76 1854
3021.28 1834
3021.80 1903
3022.32 1851
3022.84 1774
3023.35 1819
3023.87 1845
3024.39 1834
3024.91 1775
3025.43 1791
3025.95 1712
3026.47 1663
3026.98 1650
3027.50 1776
3028.02 1781
3028.54 1797
3029.06 1696
3029.58 1798
3030.10 1718
3030.62 1610
3031.14 1722
3031.65 1768
3032.17 1729
3032.69 1803
3033.21 1758
3033.73 1752
3034.25 1752
3034.77 1769
3035.29 1851
3035.81 1871
3036.33 1775
3036.85 1715
3037.37 1871
3037.89 1820
3038.41 1772
3038.93 1696
3039.45 1650
3039.97 1716
3040.49 1732
3041.01 1721
3041.53 1674
3042.05 1636
3042.57 1742
3043.09 1603
3043.61 1638
3044.13 1632
3044.65 1591
3045.17 1656
3045.69 1690
3046.21 1485
3046.73 1569
3047.25 1630
3047.77 1591
3048.29 1629
3048.81 1564
3049.33 1756
3049.85 1711
3050.37 1604
3050.89 1720
3051.42 1647
3051.94 1526
3052.46 1591
3052.98 1606
3053.50 1612
3054.02 1597
3054.54 1545
3055.06 1645
3055.58 1527
3056.11 1521
3056.63 1664
3057.15 1614
3057.67 1694
3058.19 1521
3058.71 1732
3059.23 1688
3059.76 1696
3060.28 1733
3060.80 1641
3061.32 1517
3061.84 1628
3062.36 1566
3062.89 1608
3063.41 1556
3063.93 1548
3064.45 1723
3064.97 1644
3065.50 1598
3066.02 1672
3066.54 1690
3067.06 1635
3067.58 1574
3068.11 1742
3068.63 1787
3069.15 1669
3069.67 1620
3070.20 1691
3070.72 1676
3071.24 1575
3071.76 1734
3072.29 1690
3072.81 1777
3073.33 1736
3073.85 1609
3074.38 1733
3074.90 1669
3075.42 1706
3075.95 1703
3076.47 1802
3076.99 1674
3077.51 1740
3078.04 1855
3078.56 1878
3079.08 1940
3079.61 2005
3080.13 2224
3080.65 2121
3081.18 2101
3081.70 2223
3082.22 2251
3082.75 2219
3083.27 2086
3083.80 2077
3084.32 2260
3084.84 2142
3085.37 2045
3085.89 2145
3086.41 2107
3086.94 1991
3087.46 1835
3087.99 1973
3088.51 1991
3089.03 2068
3089.56 1925
3090.08 2026
3090.61 1739
3091.13 1905
3091.65 1731
3092.18 1915
3092.70 1813
3093.23 1917
3093.75 1933
3094.28 1970
3094.80 1903
3095.33 1902
3095.85 1975
3096.38 2077
3096.90 2180
3097.42 2129
3097.95 2099
3098.47 2100
3099.00 2330
3099.52 2392
3100.05 2458
3100.57 2650
3101.10 3135
3101.62 3462
3102.15 3887
3102.67 4303
3103.20 4756
3103.73 4883
3104.25 5112
3104.78 5759
3105.30 5557
3105.83 5526
3106.35 5186
3106.88 4878
3107.40 4397
3107.93 4043
3108.45 3515
3108.98 3267
3109.51 2996
3110.03 2912
3110.56 3008
3111.08 2991
3111.61 2901
3112.14 2860
3112.66 3107
3113.19 3314
3113.71 3182
3114.24 2858
3114.77 2895
3115.29 2761
3115.82 2686
3116.35 2346
3116.87 2340
3117.40 2325
3117.93 2309
3118.45 2235
3118.98 2066
3119.50 2200
3120.03 2238
3120.56 2237
3121.09 2150
3121.61 1996
3122.14 2205
3122.67 2336
3123.19 2343
3123.72 2245
3124.25 2067
3124.77 1941
3125.30 1956
3125.83 2046
3126.36 1824
3126.88 1799
3127.41 1992
3127.94 1890
3128.46 1854
3128.99 1904
3129.52 1894
3130.05 1880
3130.57 2028
3131.10 1879
3131.63 1928
3132.16 1992
3132.69 1902
3133.21 1884
3133.74 1726
3134.27 1645
3134.80 1907
3135.32 1901
3135.85 1775
3136.38 1737
3136.91 1584
3137.44 1800
3137.97 1748
3138.49 1734
3139.02 1878
3139.55 1750
3140.08 1729
3140.61 1806
3141.14 1750
3141.66 1747
3142.19 1775
3142.72 1853
3143.25 1826
3143.78 1779
3144.31 1829
3144.84 1803
3145.36 1813
3145.89 1734
3146.42 1827
3146.95 1824
3147.48 1721
3148.01 1878
3148.54 1948
3149.07 1982
3149.60 2055
3150.13 1952
3150.66 2100
3151.18 2170
3151.71 2051
3152.24 1980
3152.77 2084
3153.30 2100
3153.83 2041
3154.36 1997
3154.89 2073
3155.42 1989
3155.95 1918
3156.48 2027
3157.01 2008
3157.54 2052
3158.07 2127
3158.60 2071
3159.13 2088
3159.66 1955
3160.19 2044
3160.72 2110
3161.25 2048
3161.78 1912
3162.31 1801
3162.84 1884
3163.37 1794
3163.90 1809
3164.43 1853
3164.96 1812
3165.49 1821
3166.02 1865
3166.55 1751
3167.08 1689
3167.61 1719
3168.15 1677
3168.68 1642
3169.21 1572
3169.74 1719
3170.27 1686
3170.80 1624
3171.33 1664
3171.86 1707
3172.39 1731
3172.92 1752
3173.46 1907
3173.99 1938
3174.52 1948
3175.05 1993
3175.58 1969
3176.11 2132
3176.64 1998
3177.17 1908
3177.71 1815
3178.24 1801
3178.77 1895
3179.30 1878
3179.83 1765
3180.36 1627
3180.90 1684
3181.43 1610
3181.96 1530
3182.49 1648
3183.02 1689
3183.56 1786
3184.09 1709
3184.62 1589
3185.15 1681
3185.68 1733
3186.22 1656
3186.75 1814
3187.28 1753
3187.81 1608
3188.35 1698
3188.88 1643
3189.41 1661
3189.94 1609
3190.48 1748
3191.01 1607
3191.54 1728
3192.07 1667
3192.61 1694
3193.14 1772
3193.67 1716
3194.21 1709
3194.74 1711
3195.27 1662
3195.81 1660
3196.34 1689
3196.87 1606
3197.40 1647
3197.94 1630
3198.47 1629
3199.00 1764
3199.54 1762
3200.07 1805
3200.60 1818
3201.14 1769
3201.67 1894
3202.21 1934
3202.74 1832
3203.27 1851
3203.81 1896
3204.34 1766
3204.87 1735
3205.41 1771
3205.94 1867
3206.48 1816
3207.01 1728
3207.54 1693
3208.08 1794
3208.61 1881
3209.15 1780
3209.68 1884
3210.21 1954
3210.75 1943
3211.28 1993
3211.82 2050
3212.35 2231
3212.89 2286
3213.42 2182
3213.96 2210
3214.49 2076
3215.02 2196
3215.56 2005
3216.09 1936
3216.63 1985
3217.16 1773
3217.70 1825
3218.23 1888
3218.77 1898
3219.30 1806
3219.84 1608
3220.37 1722
3220.91 1814
3221.44 1719
3221.98 1585
3222.51 1923
3223.05 1928
3223.58 1957
3224.12 2030
3224.66 2079
3225.19 2207
3225.73 2211
3226.26 2263
3226.80 2177
3227.33 2153
3227.87 2123
3228.41 2124
3228.94 2095
3229.48 2046
3230.01 1959
3230.55 2005
3231.08 2034
3231.62 2166
3232.16 2134
3232.69 2167
3233.23 2185
3233.77 2039
3234.30 2048
3234.84 2154
3235.37 2013
3235.91 1970
3236.45 1898
3236.98 2036
3237.52 1975
3238.06 1956
3238.59 1962
3239.13 2122
3239.67 2102
3240.20 2036
3240.74 2033
3241.28 2000
3241.81 2067
3242.35 2033
3242.89 2063
3243.42 2085
3243.96 2039
3244.50 1931
3245.04 2123
3245.57 2121
3246.11 1991
3246.65 1893
3247.19 1829
3247.72 2030
3248.26 2204
3248.80 2054
3249.33 2096
3249.87 2107
3250.41 2197
3250.95 2128
3251.49 2042
3252.02 2210
3252.56 2179
3253.10 2071
3253.64 2214
3254.17 2322
3254.71 2287
3255.25 2159
3255.79 2070
3256.33 2192
3256.86 2325
3257.40 2330
3257.94 2264
3258.48 2452
3259.02 2452
3259.56 2559
3260.09 2570
3260.63 2687
3261.17 2875
3261.71 3012
3262.25 3171
3262.79 3357
3263.33 3626
3263.86 3585
3264.40 3991
3264.94 4098
3265.48 4380
3266.02 4701
3266.56 4765
3267.10 4827
3267.64 5199
3268.18 5046
3268.71 5145
3269.25 5092
3269.79 4855
3270.33 4679
3270.87 4443
3271.41 3980
3271.95 3606
3272.49 3219
3273.03 3037
3273.57 2865
3274.11 2667
3274.65 2630
3275.19 2527
3275.73 2332
3276.27 2351
3276.81 2457
3277.35 2471
3277.89 2442
3278.43 2589
3278.97 2593
3279.51 2479
3280.05 2542
3280.59 2519
3281.13 2495
3281.67 2530
3282.21 2534
3282.75 2506
3283.29 2646
3283.83 2760
3284.37 2487
3284.91 2523
3285.45 2652
3285.99 2394
3286.53 2353
3287.07 2526
3287.61 2525
3288.15 2530
3288.69 2469
3289.23 2264
3289.77 2156
3290.32 2212
3290.86 2333
3291.40 2152
3291.94 2294
3292.48 2323
3293.02 2389
3293.56 2573
3294.10 2507
3294.64 2543
3295.19 2575
3295.73 2811
3296.27 2848
3296.81 3022
3297.35 2836
3297.89 2825
3298.43 2774
3298.98 2703
3299.52 2776
3300.06 2713
3300.60 2464
3301.14 2384
3301.68 2666
3302.23 2641
3302.77 2649
3303.31 2573
3303.85 2617
3304.39 2740
3304.94 2531
3305.48 2536
3306.02 2566
3306.56 2539
3307.10 2485
3307.65 2428
3308.19 2338
3308.73 2418
3309.27 2366
3309.82 2377
3310.36 2142
3310.90 2172
3311.44 2339
3311.99 2212
3312.53 2153
3313.07 2213
3313.62 2300
3314.16 2273
3314.70 2390
3315.24 2424
3315.79 2386
3316.33 2305
3316.87 2494
3317.42 2454
3317.96 2256
3318.50 2320
3319.05 2440
3319.59 2324
3320.13 2296
3320.68 2162
3321.22 2084
3321.76 2165
3322.31 2144
3322.85 2100
3323.39 2034
3323.94 2156
3324.48 2077
3325.02 2004
3325.57 2113
3326.11 2110
3326.66 2051
3327.20 2204
3327.74 2143
3328.29 1990
3328.83 1956
3329.38 1966
3329.92 1957
3330.46 1892
3331.01 1974
3331.55 1996
3332.10 1991
3332.64 2055
3333.19 2141
3333.73 2190
3334.27 2235
3334.82 2353
3335.36 2676
3335.91 2851
3336.45 2749
3337.00 2792
3337.54 2958
3338.09 2891
3338.63 2919
3339.18 2984
3339.72 3000
3340.27 2856
3340.81 2548
3341.36 2411
3341.90 2396
3342.45 2211
3342.99 2041
3343.54 2063
3344.08 2125
3344.63 1963
3345.17 2000
3345.72 1941
3346.27 1977
3346.81 2074
3347.36 1870
3347.90 1803
3348.45 2009
3348.99 2046
3349.54 2221
3350.08 2217
3350.63 2280
3351.18 2317
3351.72 2413
3352.27 2477
3352.81 2429
3353.36 2208
3353.91 2250
3354.45 2161
3355.00 2198
3355.54 2247
3356.09 2192
3356.64 2024
3357.18 2046
3357.73 1933
3358.28 1797
3358.82 1871
3359.37 1810
3359.92 1908
3360.46 1777
3361.01 1864
3361.56 1770
3362.10 1666
3362.65 1865
3363.20 1853
3363.74 1836
3364.29 1873
3364.84 1839
3365.38 1852
3365.93 1892
3366.48 1795
3367.03 1876
3367.57 1696
3368.12 1771
3368.67 1730
3369.22 1786
3369.76 1861
3370.31 1932
3370.86 1884
3371.40 1636
3371.95 1670
3372.50 1802
3373.05 1921
3373.60 1895
3374.14 1805
3374.69 1794
3375.24 1862
3375.79 2083
3376.33 1865
3376.88 1740
3377.43 1739
3377.98 1673
3378.53 1627
3379.07 1689
3379.62 1922
3380.17 1757
3380.72 1748
3381.27 1766
3381.82 1759
3382.36 1729
3382.91 1677
3383.46 1790
3384.01 1714
3384.56 1617
3385.11 1722
3385.66 1709
3386.20 1549
3386.75 1727
3387.30 1648
3387.85 1745
3388.40 1735
3388.95 1747
3389.50 1750
3390.05 1793
3390.60 1791
3391.15 1720
3391.69 1860
3392.24 1725
3392.79 1906
3393.34 1851
3393.89 1687
3394.44 1717
3394.99 1699
3395.54 1698
3396.09 1569
3396.64 1501
3397.19 1533
3397.74 1605
3398.29 1598
3398.84 1543
3399.39 1611
3399.94 1662
3400.49 1743
3401.04 1663
3401.59 1568
3402.14 1587
3402.69 1582
3403.24 1656
3403.79 1682
3404.34 1583
3404.89 1622
3405.44 1733
3405.99 1678
3406.54 1549
3407.09 1599
3407.64 1555
3408.19 1604
3408.74 1597
3409.29 1653
3409.84 1631
3410.39 1648
3410.94 1745
3411.49 1733
3412.05 1724
3412.60 1709
3413.15 1615
3413.70 1664
3414.25 1727
3414.80 1655
3415.35 1644
3415.90 1598
3416.45 1706
3417.00 1647
3417.56 1526
3418.11 1618
3418.66 1512
3419.21 1639
3419.76 1713
3420.31 1658
3420.86 1579
3421.42 1642
3421.97 1790
3422.52 1763
3423.07 1637
3423.62 1696
3424.17 1892
3424.73 1895
3425.28 1794
3425.83 1963
3426.38 2051
3426.93 1836
3427.49 1886
3428.04 1942
3428.59 2048
3429.14 1845
3429.69 1915
3430.25 1818
3430.80 1786
3431.35 1801
3431.90 1785
3432.46 1930
3433.01 1857
3433.56 1759
3434.11 1790
3434.67 1776
3435.22 1837
3435.77 1822
3436.33 1949
3436.88 1882
3437.43 1753
3437.98 1690
3438.54 1731
3439.09 1697
3439.64 1831
3440.20 1771
3440.75 1853
3441.30 1754
3441.86 1730
3442.41 1704
3442.96 1662
3443.52 1649
3444.07 1644
3444.62 1791
3445.18 1777
3445.73 1745
3446.28 1784
3446.84 1713
3447.39 1661
3447.94 1634
3448.50 1632
3449.05 1618
3449.61 1627
3450.16 1613
3450.71 1712
3451.27 1810
3451.82 1734
3452.38 1712
3452.93 1743
3453.48 1696
3454.04 1626
3454.59 1601
3455.15 1595
3455.70 1599
3456.26 1528
3456.81 1681
3457.36 1670
3457.92 1634
3458.47 1546
3459.03 1625
3459.58 1728
3460.14 1814
3460.69 1654
3461.25 1685
3461.80 1714
3462.36 1745
3462.91 1841
3463.47 1735
3464.02 1647
3464.58 1687
3465.13 1693
3465.69 1718
3466.24 1808
3466.80 1904
3467.35 1828
3467.91 1821
3468.46 1829
3469.02 1812
3469.57 1844
3470.13 1935
3470.68 1978
3471.24 2080
3471.80 2169
3472.35 1983
3472.91 1858
3473.46 2134
3474.02 1881
3474.57 1928
3475.13 1883
3475.69 1900
3476.24 1918
3476.80 1784
3477.35 1857
3477.91 1858
3478.47 1986
3479.02 2126
3479.58 1888
3480.14 2070
3480.69 2083
3481.25 2143
3481.80 2116
3482.36 2023
3482.92 2066
3483.47 1968
3484.03 1862
3484.59 1917
3485.14 1899
3485.70 2106
3486.26 2185
3486.81 2248
3487.37 2370
3487.93 2211
3488.49 2314
3489.04 2633
3489.60 2866
3490.16 3127
3490.71 3527
3491.27 3952
3491.83 4322
3492.39 4669
3492.94 5065
3493.50 5465
3494.06 5522
3494.62 5359
3495.17 5265
3495.73 4751
3496.29 4552
3496.85 4170
3497.40 3685
3497.96 3624
3498.52 3235
3499.08 3133
3499.63 3026
3500.19 3108
3500.75 3383
3501.31 3774
3501.87 3995
3502.42 3952
3502.98 4376
3503.54 4729
3504.10 5045
3504.66 5328
3505.22 5956
3505.77 6133
3506.33 6356
3506.89 6444
3507.45 6310
3508.01 6459
3508.57 6309
3509.12 5760
3509.68 5151
3510.24 4409
3510.80 4042
3511.36 3783
3511.92 3314
3512.48 3058
3513.04 2890
3513.60 2641
3514.15 2441
3514.71 2423
3515.27 2309
3515.83 2216
3516.39 2116
3516.95 2032
3517.51 2025
3518.07 2265
3518.63 2113
3519.19 2128
3519.75 2119
3520.31 2175
3520.87 2112
3521.43 2054
3521.98 2162
3522.54 2227
3523.10 2276
3523.66 2379
3524.22 2262
3524.78 2175
3525.34 2251
3525.90 2267
3526.46 2078
3527.02 1922
3527.58 1930
3528.14 1832
3528.70 1988
3529.26 2025
3529.82 1950
3530.38 1897
3530.95 1880
3531.51 1971
3532.07 1875
3532.63 1929
3533.19 2013
3533.75 1873
3534.31 1989
3534.87 2018
3535.43 1894
3535.99 2026
3536.55 2231
3537.11 2129
3537.67 2043
3538.23 1970
3538.79 2012
3539.36 2078
3539.92 2123
3540.48 1936
3541.04 2082
3541.60 2003
3542.16 2085
3542.72 1979
3543.28 1994
3543.85 2058
3544.41 2040
3544.97 2053
3545.53 2017
3546.09 1955
3546.65 1939
3547.21 1977
3547.78 1830
3548.34 1901
3548.90 2065
3549.46 1991
3550.02 1860
3550.59 1843
3551.15 1667
3551.71 1592
3552.27 1685
3552.83 1689
3553.40 1665
3553.96 1658
3554.52 1596
3555.08 1540
3555.64 1625
3556.21 1715
3556.77 1726
3557.33 1654
3557.89 1610
3558.46 1787
3559.02 1736
3559.58 1708
3560.14 1732
3560.71 1755
3561.27 1805
3561.83 1765
3562.40 1814
3562.96 1973
3563.52 2009
3564.08 1939
3564.65 1802
3565.21 1885
3565.77 1776
3566.34 1778
3566.90 1757
3567.46 1860
3568.03 1741
3568.59 1769
3569.15 1826
3569.72 1823
3570.28 1766
3570.84 1823
3571.41 1821
3571.97 1818
3572.53 1714
3573.10 1769
3573.66 1678
3574.23 1733
3574.79 1928
3575.35 2018
3575.92 2040
3576.48 2193
3577.05 2281
3577.61 2284
3578.17 2450
3578.74 2486
3579.30 2324
3579.87 2260
3580.43 2116
3580.99 2339
3581.56 2228
3582.12 2177
3582.69 2141
3583.25 2174
3583.82 1935
3584.38 1835
3584.95 1833
3585.51 1778
3586.08 1718
3586.64 1659
3587.21 1631
3587.77 1747
3588.34 1747
3588.90 1764
3589.47 1755
3590.03 1689
3590.60 1759
3591.16 1583
3591.73 1638
3592.29 1594
3592.86 1518
3593.42 1576
3593.99 1615
3594.55 1629
3595.12 1726
3595.68 1634
3596.25 1639
3596.81 1525
3597.38 1388
3597.95 1493
3598.51 1628
3599.08 1720
3599.64 1587
3600.21 1675
3600.77 1666
3601.34 1547
3601.91 1540
3602.47 1493
3603.04 1495
3603.60 1452
3604.17 1596
3604.74 1587
3605.30 1517
3605.87 1492
3606.44 1612
3607.00 1485
3607.57 1341
3608.13 1409
3608.70 1462
3609.27 1398
3609.83 1372
3610.40 1428
3610.97 1430
3611.53 1354
3612.10 1350
3612.67 1414
3613.23 1448
3613.80 1495
3614.37 1526
3614.94 1498
3615.50 1553
3616.07 1566
3616.64 1560
3617.20 1581
3617.77 1657
3618.34 1711
3618.91 1691
3619.47 1686
3620.04 1749
3620.61 1760
3621.18 1693
3621.74 1632
3622.31 1659
3622.88 1719
3623.45 1601
3624.01 1515
3624.58 1551
3625.15 1550
3625.72 1443
3626.28 1487
3626.85 1485
3627.42 1416
3627.99 1572
3628.56 1560
3629.12 1367
3629.69 1448
3630.26 1583
3630.83 1659
3631.40 1616
3631.97 1598
3632.53 1658
3633.10 1619
3633.67 1617
3634.24 1759
3634.81 1669
3635.38 1637
3635.95 1683
3636.51 1748
3637.08 1678
3637.65 1720
3638.22 1693
3638.79 1809
3639.36 1622
3639.93 1543
3640.50 1706
3641.07 1674
3641.63 1653
3642.20 1655
3642.77 1875
3643.34 1769
3643.91 1821
3644.48 1814
3645.05 1774
3645.62 1641
3646.19 1798
3646.76 1740
3647.33 1614
3647.90 1633
3648.47 1540
3649.04 1651
3649.61 1673
3650.18 1703
3650.75 1639
3651.32 1748
3651.89 1668
3652.46 1726
3653.03 1772
3653.60 1725
3654.17 1759
3654.74 1725
3655.31 1624
3655.88 1737
3656.45 1593
3657.02 1622
3657.59 1711
3658.16 1627
3658.73 1664
3659.30 1682
3659.87 1584
3660.44 1682
3661.01 1617
3661.58 1643
3662.15 1707
3662.72 1737
3663.29 1762
3663.86 1542
3664.43 1632
3665.00 1605
3665.58 1672
3666.15 1703
3666.72 1729
3667.29 1616
3667.86 1624
3668.43 1698
3669.00 1778
3669.57 1681
3670.15 1712
3670.72 1665
3671.29 1738
3671.86 1595
3672.43 1706
3673.00 1725
3673.57 1630
3674.15 1641
3674.72 1845
3675.29 1787
3675.86 1777
3676.43 1720
3677.00 1815
3677.58 1710
3678.15 1614
3678.72 1670
3679.29 1605
3679.86 1489
3680.44 1482
3681.01 1555
3681.58 1586
3682.15 1580
3682.73 1517
3683.30 1532
3683.87 1479
3684.44 1408
3685.01 1302
3685.59 1379
3686.16 1530
3686.73 1488
3687.31 1463
3687.88 1373
3688.45 1529
3689.02 1443
3689.60 1512
3690.17 1621
3690.74 1537
3691.31 1603
3691.89 1560
3692.46 1492
3693.03 1430
3693.61 1498
3694.18 1456
3694.75 1422
3695.33 1399
3695.90 1456
3696.47 1543
3697.05 1361
3697.62 1441
3698.19 1361
3698.77 1409
3699.34 1334
3699.91 1344
3700.49 1374
3701.06 1294
3701.64 1316
3702.21 1256
3702.78 1370
3703.36 1401
3703.93 1377
3704.51 1439
3705.08 1462
3705.65 1452
3706.23 1443
3706.80 1528
3707.38 1404
3707.95 1454
3708.52 1476
3709.10 1657
3709.67 1565
3710.25 1506
3710.82 1565
3711.40 1572
3711.97 1516
3712.55 1542
3713.12 1664
3713.70 1529
3714.27 1607
3714.84 1524
3715.42 1365
3715.99 1538
3716.57 1621
3717.14 1647
3717.72 1556
3718.29 1446
3718.87 1506
3719.44 1588
3720.02 1578
3720.59 1471
3721.17 1454
3721.75 1529
3722.32 1477
3722.90 1431
3723.47 1353
3724.05 1425
3724.62 1422
3725.20 1473
3725.77 1446
3726.35 1428
3726.93 1388
3727.50 1356
3728.08 1488
3728.65 1408
3729.23 1324
3729.80 1515
3730.38 1571
3730.96 1492
3731.53 1344
3732.11 1410
3732.69 1447
3733.26 1571
3733.84 1479
3734.41 1551
3734.99 1557
3735.57 1595
3736.14 1539
3736.72 1532
3737.30 1471
3737.87 1431
3738.45 1458
3739.03 1339
3739.60 1283
3740.18 1287
3740.76 1388
3741.33 1526
3741.91 1497
3742.49 1479
3743.06 1411
3743.64 1350
3744.22 1368
3744.79 1370
3745.37 1401
3745.95 1407
3746.53 1425
3747.10 1382
3747.68 1388
3748.26 1491
3748.84 1477
3749.41 1533
3749.99 1458
3750.57 1361
3751.15 1350
3751.72 1493
3752.30 1422
3752.88 1360
3753.46 1377
3754.03 1329
3754.61 1463
3755.19 1339
3755.77 1398
3756.35 1466
3756.92 1272
3757.50 1321
3758.08 1351
3758.66 1443
3759.24 1455
3759.82 1468
3760.39 1456
3760.97 1515
3761.55 1599
3762.13 1570
3762.71 1564
3763.29 1568
3763.86 1618
3764.44 1503
3765.02 1447
3765.60 1400
3766.18 1471
3766.76 1456
3767.34 1545
3767.92 1480
3768.49 1504
3769.07 1537
3769.65 1430
3770.23 1459
3770.81 1535
3771.39 1504
3771.97 1473
3772.55 1372
3773.13 1486
3773.71 1407
3774.29 1393
3774.87 1518
3775.45 1418
3776.02 1392
3776.60 1418
3777.18 1466
3777.76 1497
3778.34 1418
3778.92 1416
3779.50 1387
3780.08 1334
3780.66 1318
3781.24 1408
3781.82 1481
3782.40 1358
3782.98 1332
3783.56 1387
3784.14 1456
3784.72 1342
3785.30 1530
3785.88 1313
3786.46 1334
3787.04 1417
3787.62 1414
3788.20 1502
3788.79 1546
3789.37 1424
3789.95 1462
3790.53 1555
3791.11 1627
3791.69 1577
3792.27 1501
3792.85 1590
3793.43 1547
3794.01 1512
3794.59 1544
3795.17 1616
3795.75 1689
3796.34 1640
3796.92 1762
3797.50 1713
3798.08 1716
3798.66 1766
3799.24 1994
3799.82 1874
3800.40 1927
3800.99 1940
3801.57 2045
3802.15 2136
3802.73 2250
3803.31 2315
3803.89 2428
3804.48 2503
3805.06 2309
3805.64 2331
3806.22 2253
3806.80 2395
3807.38 2102
3807.97 2180
3808.55 2177
3809.13 2327
3809.71 2361
3810.29 2495
3810.88 2418
3811.46 2440
3812.04 2386
3812.62 2461
3813.21 2546
3813.79 2679
3814.37 2666
3814.95 2488
3815.54 2382
3816.12 2568
3816.70 2591
3817.28 2619
3817.87 2548
3818.45 2331
3819.03 2250
3819.61 2200
3820.20 2171
3820.78 2117
3821.36 2078
3821.95 1844
3822.53 2011
3823.11 1971
3823.70 1808
3824.28 1841
3824.86 1844
3825.45 2039
3826.03 1825
3826.61 1695
3827.20 1771
3827.78 1813
3828.36 1885
3828.95 1672
3829.53 1715
3830.11 1761
3830.70 1538
3831.28 1606
3831.86 1529
3832.45 1561
3833.03 1701
3833.62 1528
3834.20 1484
3834.78 1527
3835.37 1543
3835.95 1444
3836.54 1467
3837.12 1543
3837.71 1479
3838.29 1499
3838.87 1444
3839.46 1421
3840.04 1564
3840.63 1451
3841.21 1385
3841.80 1427
3842.38 1495
3842.97 1413
3843.55 1309
3844.13 1358
3844.72 1345
3845.30 1418
3845.89 1358
3846.47 1441
3847.06 1383
3847.64 1449
3848.23 1471
3848.81 1520
3849.40 1510
3849.98 1430
3850.57 1435
3851.15 1325
3851.74 1386
3852.33 1407
3852.91 1356
3853.50 1421
3854.08 1344
3854.67 1378
3855.25 1401
3855.84 1435
3856.42 1427
3857.01 1364
3857.60 1415
3858.18 1296
3858.77 1230
3859.35 1296
3859.94 1379
3860.53 1327
3861.11 1305
3861.70 1282
3862.28 1364
3862.87 1367
3863.46 1381
3864.04 1486
3864.63 1467
3865.21 1507
3865.80 1371
3866.39 1386
3866.97 1452
3867.56 1461
3868.15 1379
3868.73 1371
3869.32 1440
3869.91 1503
3870.49 1422
3871.08 1415
3871.67 1419
3872.25 1320
3872.84 1344
3873.43 1269
3874.01 1399
3874.60 1383
3875.19 1399
3875.78 1436
3876.36 1419
3876.95 1360
3877.54 1436
3878.12 1487
3878.71 1450
3879.30 1429
3879.89 1325
3880.47 1325
3881.06 1374
3881.65 1422
3882.24 1392
3882.82 1380
3883.41 1284
3884.00 1412
3884.59 1306
3885.18 1375
3885.76 1303
3886.35 1424
3886.94 1317
3887.53 1393
3888.12 1459
3888.70 1479
3889.29 1578
3889.88 1546
3890.47 1610
3891.06 1617
3891.65 1747
3892.23 1709
3892.82 1745
3893.41 1718
3894.00 1616
3894.59 1636
3895.18 1608
3895.76 1600
3896.35 1541
3896.94 1521
3897.53 1549
3898.12 1521
3898.71 1353
3899.30 1343
3899.89 1298
3900.48 1241
3901.06 1421
3901.65 1326
3902.24 1388
3902.83 1346
3903.42 1199
3904.01 1302
3904.60 1350
3905.19 1467
3905.78 1467
3906.37 1474
3906.96 1575
3907.55 1560
3908.14 1544
3908.73 1473
3909.32 1390
3909.91 1443
3910.50 1397
3911.09 1512
3911.68 1496
3912.26 1467
3912.85 1313
3913.44 1318
3914.03 1283
3914.62 1298
3915.22 1292
3915.81 1348
3916.40 1442
3916.99 1420
3917.58 1256
3918.17 1238
3918.76 1303
3919.35 1432
3919.94 1381
3920.53 1358
3921.12 1307
3921.71 1305
3922.30 1224
3922.89 1343
3923.48 1339
3924.07 1304
3924.66 1345
3925.25 1338
3925.84 1239
3926.44 1305
3927.03 1261
3927.62 1333
3928.21 1413
3928.80 1424
3929.39 1304
3929.98 1363
3930.57 1221
3931.16 1263
3931.76 1281
3932.35 1230
3932.94 1162
3933.53 1237
3934.12 1134
3934.71 1166
3935.31 1231
3935.90 1177
3936.49 1236
3937.08 1308
3937.67 1362
3938.26 1338
3938.86 1358
3939.45 1336
3940.04 1266
3940.63 1215
3941.22 1235
3941.82 1270
3942.41 1294
3943.00 1331
3943.59 1331
3944.19 1380
3944.78 1324
3945.37 1395
3945.96 1273
3946.55 1280
3947.15 1426
3947.74 1342
3948.33 1335
3948.93 1246
3949.52 1379
3950.11 1345
3950.70 1403
3951.30 1430
3951.89 1376
3952.48 1315
3953.08 1373
3953.67 1311
3954.26 1255
3954.85 1267
3955.45 1370
3956.04 1358
3956.63 1440
3957.23 1449
3957.82 1450
3958.41 1443
3959.01 1383
3959.60 1470
3960.19 1344
3960.79 1378
3961.38 1353
3961.97 1326
3962.57 1465
3963.16 1433
3963.76 1265
3964.35 1364
3964.94 1353
3965.54 1369
3966.13 1356
3966.73 1546
3967.32 1436
3967.91 1387
3968.51 1415
3969.10 1356
3969.70 1535
3970.29 1446
3970.88 1385
3971.48 1344
3972.07 1323
3972.67 1401
3973.26 1352
3973.86 1319
3974.45 1313
3975.05 1381
3975.64 1409
3976.24 1546
3976.83 1456
3977.42 1565
3978.02 1493
3978.61 1380
3979.21 1463
3979.80 1516
3980.40 1539
3980.99 1566
3981.59 1484
3982.18 1399
3982.78 1423
3983.38 1372
3983.97 1452
3984.57 1399
3985.16 1390
3985.76 1450
3986.35 1402
3986.95 1397
3987.54 1404
3988.14 1470
3988.73 1357
3989.33 1374
3989.93 1382
3990.52 1442
3991.12 1446
3991.71 1463
3992.31 1525
3992.91 1455
3993.50 1487
3994.10 1590
3994.69 1486
3995.29 1448
3995.89 1554
3996.48 1626
3997.08 1650
3997.67 1512
3998.27 1564
3998.87 1680
3999.46 1470
4000.06 1469
4000.66 1418
4001.25 1395
4001.85 1397
4002.45 1497
4003.04 1441
4003.64 1337
4004.24 1442
4004.83 1370
4005.43 1354
4006.03 1314
4006.62 1449
4007.22 1513
4007.82 1400
4008.42 1321
4009.01 1447
4009.61 1470
4010.21 1329
4010.80 1427
4011.40 1315
4012.00 1310
4012.60 1412
4013.19 1312
4013.79 1347
4014.39 1425
4014.99 1422
4015.58 1349
4016.18 1399
4016.78 1384
4017.38 1307
4017.98 1337
4018.57 1367
4019.17 1416
4019.77 1330
4020.37 1297
4020.97 1448
4021.56 1350
4022.16 1368
4022.76 1273
4023.36 1260
4023.96 1384
4024.55 1298
4025.15 1413
4025.75 1431
4026.35 1373
4026.95 1436
4027.55 1326
4028.15 1324
4028.74 1418
4029.34 1388
4029.94 1434
4030.54 1474
4031.14 1537
4031.74 1472
4032.34 1441
4032.94 1419
4033.53 1499
4034.13 1357
4034.73 1306
4035.33 1383
4035.93 1448
4036.53 1288
4037.13 1291
4037.73 1196
4038.33 1262
4038.93 1265
4039.53 1290
4040.13 1186
4040.73 1177
4041.33 1255
4041.92 1139
4042.52 1203
4043.12 1212
4043.72 1274
4044.32 1202
4044.92 1277
4045.52 1343
4046.12 1308
4046.72 1241
4047.32 1250
4047.92 1181
4048.52 1220
4049.12 1142
4049.72 1225
4050.32 1273
4050.92 1254
4051.52 1316
4052.13 1432
4052.73 1298
4053.33 1332
4053.93 1315
4054.53 1411
4055.13 1444
4055.73 1381
4056.33 1354
4056.93 1320
4057.53 1273
4058.13 1333
4058.73 1361
4059.33 1259
4059.93 1190
4060.53 1255
4061.14 1327
4061.74 1306
4062.34 1292
4062.94 1269
4063.54 1332
4064.14 1256
4064.74 1340
4065.34 1263
4065.95 1221
4066.55 1312
4067.15 1270
4067.75 1250
4068.35 1282
4068.95 1311
4069.55 1295
4070.16 1174
4070.76 1244
4071.36 1264
4071.96 1211
4072.56 1280
4073.17 1262
4073.77 1288
4074.37 1222
4074.97 1257
4075.57 1263
4076.18 1216
4076.78 1319
4077.38 1241
4077.98 1267
4078.59 1288
4079.19 1307
4079.79 1325
4080.39 1064
4080.99 1188
4081.60 1240
4082.20 1209
4082.80 1323
4083.41 1194
4084.01 1221
4084.61 1228
4085.21 1166
4085.82 1222
4086.42 1249
4087.02 1299
4087.63 1296
4088.23 1291
4088.83 1264
4089.43 1129
4090.04 1175
4090.64 1157
4091.24 1129
4091.85 1129
4092.45 1169
4093.05 1212
4093.66 1233
4094.26 1158
4094.86 1295
4095.47 1225
4096.07 1129
4096.68 1127
4097.28 1178
4097.88 1279
4098.49 1267
4099.09 1131
4099.69 1211
4100.30 1183
4100.90 1165
4101.51 1047
4102.11 1206
4102.71 1190
4103.32 1150
4103.92 1273
4104.53 1229
4105.13 1313
4105.74 1223
4106.34 1423
4106.94 1324
4107.55 1250
4108.15 1194
4108.76 1222
4109.36 1163
4109.97 1198
4110.57 1208
4111.18 1351
4111.78 1380
4112.39 1173
4112.99 1245
4113.60 1135
4114.20 1206
4114.81 1181
4115.41 1231
4116.02 1111
4116.62 1142
4117.23 1209
4117.83 1249
4118.44 1292
4119.04 1268
4119.65 1151
4120.25 1081
4120.86 1181
4121.46 1171
4122.07 1180
4122.68 1131
4123.28 1294
4123.89 1278
4124.49 1191
4125.10 1225
4125.70 1181
4126.31 1213
4126.92 1148
4127.52 1091
4128.13 1131
4128.73 1209
4129.34 1197
4129.95 1180
4130.55 1210
4131.16 1320
4131.76 1244
4132.37 1231
4132.98 1193
4133.58 1308
4134.19 1260
4134.80 1283
4135.40 1293
4136.01 1367
4136.62 1277
4137.22 1262
4137.83 1345
4138.44 1354
4139.04 1297
4139.65 1409
4140.26 1538
4140.86 1456
4141.47 1392
4142.08 1514
4142.68 1501
4143.29 1559
4143.90 1546
4144.51 1529
4145.11 1465
4145.72 1459
4146.33 1391
4146.93 1426
4147.54 1411
4148.15 1378
4148.76 1490
4149.36 1335
4149.97 1265
4150.58 1323
4151.19 1345
4151.80 1278
4152.40 1240
4153.01 1246
4153.62 1284
4154.23 1221
4154.83 1277
4155.44 1283
4156.05 1265
4156.66 1399
4157.27 1403
4157.87 1292
4158.48 1431
4159.09 1390
4159.70 1505
4160.31 1458
4160.92 1411
4161.52 1518
4162.13 1544
4162.74 1400
4163.35 1336
4163.96 1421
4164.57 1429
4165.18 1343
4165.79 1405
4166.39 1319
4167.00 1372
4167.61 1418
4168.22 1440
4168.83 1391
4169.44 1369
4170.05 1485
4170.66 1364
4171.27 1433
4171.87 1470
4172.48 1418
4173.09 1301
4173.70 1340
4174.31 1425
4174.92 1317
4175.53 1222
4176.14 1288
4176.75 1294
4177.36 1298
4177.97 1362
4178.58 1420
4179.19 1320
4179.80 1253
4180.41 1302
4181.02 1275
4181.63 1346
4182.24 1304
4182.85 1313
4183.46 1267
4184.07 1173
4184.68 1269
4185.29 1336
4185.90 1273
4186.51 1322
4187.12 1374
4187.73 1317
4188.34 1211
4188.95 1297
4189.56 1259
4190.17 1229
4190.78 1294
4191.39 1158
4192.00 1292
4192.61 1347
4193.22 1302
4193.84 1277
4194.45 1297
4195.06 1347
4195.67 1342
4196.28 1390
4196.89 1364
4197.50 1409
4198.11 1368
4198.72 1402
4199.33 1309
4199.95 1348
4200.56 1381
4201.17 1267
4201.78 1288
4202.39 1394
4203.00 1268
4203.61 1212
4204.23 1190
4204.84 1297
4205.45 1237
4206.06 1267
4206.67 1255
4207.28 1287
4207.90 1401
4208.51 1206
4209.12 1209
4209.73 1217
4210.34 1314
4210.96 1279
4211.57 1257
4212.18 1237
4212.79 1284
4213.40 1255
4214.02 1170
4214.63 1268
4215.24 1275
4215.85 1345
4216.47 1359
4217.08 1368
4217.69 1327
4218.30 1420
4218.92 1399
4219.53 1443
4220.14 1499
4220.75 1581
4221.37 1530
4221.98 1572
4222.59 1568
4223.21 1569
4223.82 1483
4224.43 1480
4225.04 1446
4225.66 1419
4226.27 1374
4226.88 1267
4227.50 1323
4228.11 1359
4228.72 1355
4229.34 1359
4229.95 1400
4230.56 1407
4231.18 1453
4231.79 1465
4232.41 1543
4233.02 1752
4233.63 1685
4234.25 1707
4234.86 1788
4235.47 1972
4236.09 2026
4236.70 1959
4237.32 2143
4237.93 2135
4238.54 2057
4239.16 1914
4239.77 1855
4240.39 1751
4241.00 1621
4241.61 1574
4242.23 1494
4242.84 1487
4243.46 1502
4244.07 1575
4244.69 1498
4245.30 1524
4245.92 1403
4246.53 1302
4247.14 1328
4247.76 1383
4248.37 1432
4248.99 1448
4249.60 1445
4250.22 1460
4250.83 1535
4251.45 1439
4252.06 1398
4252.68 1602
4253.29 1553
4253.91 1424
4254.52 1469
4255.14 1471
4255.75 1456
4256.37 1502
4256.99 1399
4257.60 1342
4258.22 1321
4258.83 1380
4259.45 1341
4260.06 1313
4260.68 1333
4261.29 1373
4261.91 1281
4262.53 1447
4263.14 1398
4263.76 1322
4264.37 1459
4264.99 1538
4265.61 1442
4266.22 1387
4266.84 1526
4267.45 1490
4268.07 1376
4268.69 1393
4269.30 1413
4269.92 1544
4270.54 1389
4271.15 1390
4271.77 1455
4272.38 1480
4273.00 1443
4273.62 1518
4274.23 1689
4274.85 1557
4275.47 1683
4276.08 1813
4276.70 1921
4277.32 2136
4277.94 2105
4278.55 2325
4279.17 2253
4279.79 2270
4280.40 2133
4281.02 2133
4281.64 1909
4282.25 1880
4282.87 1749
4283.49 1682
4284.11 1671
4284.72 1589
4285.34 1555
4285.96 1550
4286.58 1495
4287.19 1459
4287.81 1546
4288.43 1565
4289.05 1478
4289.66 1446
4290.28 1355
4290.90 1396
4291.52 1448
4292.14 1415
4292.75 1423
4293.37 1383
4293.99 1354
4294.61 1373
4295.23 1337
4295.84 1463
4296.46 1325
4297.08 1422
4297.70 1397
4298.32 1381
4298.94 1308
4299.55 1435
4300.17 1413
4300.79 1461
4301.41 1413
4302.03 1379
4302.65 1303
4303.27 1281
4303.89 1290
4304.50 1232
4305.12 1337
4305.74 1256
4306.36 1333
4306.98 1291
4307.60 1210
4308.22 1213
4308.84 1388
4309.46 1386
4310.08 1351
4310.69 1326
4311.31 1364
4311.93 1298
4312.55 1306
4313.17 1185
4313.79 1226
4314.41 1276
4315.03 1333
4315.65 1255
4316.27 1276
4316.89 1244
4317.51 1249
4318.13 1279
4318.75 1209
4319.37 1164
4319.99 1189
4320.61 1204
4321.23 1313
4321.85 1396
4322.47 1212
4323.09 1289
4323.71 1317
4324.33 1277
4324.95 1247
4325.57 1318
4326.19 1314
4326.81 1336
4327.43 1348
4328.05 1322
4328.67 1319
4329.29 1346
4329.91 1278
4330.53 1321
4331.16 1330
4331.78 1308
4332.40 1299
4333.02 1337
4333.64 1258
4334.26 1205
4334.88 1411
4335.50 1326
4336.12 1390
4336.74 1480
4337.36 1292
4337.99 1358
4338.61 1386
4339.23 1380
4339.85 1357
4340.47 1373
4341.09 1495
4341.71 1429
4342.34 1414
4342.96 1555
4343.58 1553
4344.20 1625
4344.82 1811
4345.44 1910
4346.07 2138
4346.69 2223
4347.31 2273
4347.93 2427
4348.55 2429
4349.18 2493
4349.80 2453
4350.42 2378
4351.04 2203
4351.66 2031
4352.29 1861
4352.91 1712
4353.53 1438
4354.15 1468
4354.78 1501
4355.40 1471
4356.02 1418
4356.64 1535
4357.27 1436
4357.89 1320
4358.51 1366
4359.13 1354
4359.76 1331
4360.38 1398
4361.00 1365
4361.63 1532
4362.25 1539
4362.87 1344
4363.49 1339
4364.12 1369
4364.74 1367
4365.36 1406
4365.99 1441
4366.61 1444
4367.23 1325
4367.86 1382
4368.48 1386
4369.10 1253
4369.73 1310
4370.35 1227
4370.97 1277
4371.60 1276
4372.22 1140
4372.85 1234
4373.47 1185
4374.09 1267
4374.72 1269
4375.34 1292
4375.96 1191
4376.59 1163
4377.21 1295
4377.84 1270
4378.46 1308
4379.09 1365
4379.71 1327
4380.33 1351
4380.96 1399
4381.58 1436
4382.21 1349
4382.83 1437
4383.46 1499
4384.08 1426
4384.70 1412
4385.33 1420
4385.95 1401
4386.58 1454
4387.20 1403
4387.83 1357
4388.45 1429
4389.08 1327
4389.70 1289
4390.33 1326
4390.95 1233
4391.58 1301
4392.20 1253
4392.83 1164
4393.45 1183
4394.08 1193
4394.70 1223
4395.33 1199
4395.95 1150
4396.58 1224
4397.21 1230
4397.83 1215
4398.46 1177
4399.08 1315
4399.71 1277
4400.33 1289
4400.96 1237
4401.58 1224
4402.21 1253
4402.84 1261
4403.46 1316
4404.09 1290
4404.71 1173
4405.34 1162
4405.97 1223
4406.59 1216
4407.22 1206
4407.85 1171
4408.47 1289
4409.10 1148
4409.72 1116
4410.35 1161
4410.98 1214
4411.60 1182
4412.23 1272
4412.86 1169
4413.48 1166
4414.11 1127
4414.74 1115
4415.36 1241
4415.99 1232
4416.62 1244
4417.24 1188
4417.87 1091
4418.50 1089
4419.12 1110
4419.75 1158
4420.38 1165
4421.01 1167
4421.63 1072
4422.26 1125
4422.89 1087
4423.51 1173
4424.14 1110
4424.77 1060
4425.40 1194
4426.02 1053
4426.65 1072
4427.28 1103
4427.91 1066
4428.54 1025
4429.16 1009
4429.79 1027
4430.42 1083
4431.05 1084
4431.67 1096
4432.30 1188
4432.93 1192
4433.56 1138
4434.19 1153
4434.81 1235
4435.44 1289
4436.07 1248
4436.70 1210
4437.33 1246
4437.96 1180
4438.58 1133
4439.21 1119
4439.84 1255
4440.47 1214
4441.10 1180
4441.73 1209
4442.36 1062
4442.98 1112
4443.61 1153
4444.24 1112
4444.87 1107
4445.50 1258
4446.13 1283
4446.76 1247
4447.39 1231
4448.02 1286
4448.64 1373
4449.27 1243
4449.90 1311
4450.53 1382
4451.16 1368
4451.79 1241
4452.42 1248
4453.05 1209
4453.68 1273
4454.31 1310
4454.94 1246
4455.57 1175
4456.20 1170
4456.83 1203
4457.46 1169
4458.09 1177
4458.72 1175
4459.35 1207
4459.98 1380
4460.61 1241
4461.24 1145
4461.87 1074
4462.50 1176
4463.13 1136
4463.76 1109
4464.39 1095
4465.02 1148
4465.65 1108
4466.28 1173
4466.91 1108
4467.54 1128
4468.17 1059
4468.80 1020
4469.43 1055
4470.06 1138
4470.69 1073
4471.32 1077
4471.95 1221
4472.58 1132
4473.21 1183
4473.85 1222
4474.48 1161
4475.11 1128
4475.74 1141
4476.37 1039
4477.00 1145
4477.63 1105
4478.26 1101
4478.89 1136
4479.53 1209
4480.16 1075
4480.79 1100
4481.42 1156
4482.05 1201
4482.68 1070
4483.31 1212
4483.95 1224
4484.58 1149
4485.21 1191
4485.84 1213
4486.47 1169
4487.10 1042
4487.74 1149
4488.37 1244
4489.00 1260
4489.63 1174
4490.26 1170
4490.90 1143
4491.53 1053
4492.16 1173
4492.79 1068
4493.43 1120
4494.06 1034
4494.69 968
4495.32 1011
4495.96 992
4496.59 1139
4497.22 1203
4497.85 1153
4498.49 1291
4499.12 1262
4499.75 1171
4500.38 1180
4501.02 1248
4501.65 1382
4502.28 1358
4502.91 1348
4503.55 1418
4504.18 1374
4504.81 1316
4505.45 1315
4506.08 1237
4506.71 1201
4507.35 1178
4507.98 1286
4508.61 1212
4509.25 1366
4509.88 1285
4510.51 1236
4511.15 1212
4511.78 1230
4512.41 1106
4513.05 1134
4513.68 1123
4514.32 1249
4514.95 1154
4515.58 1125
4516.22 1083
4516.85 1105
4517.49 1042
4518.12 1057
4518.75 1096
4519.39 1137
4520.02 1112
4520.66 1040
4521.29 1113
4521.92 1117
4522.56 1109
4523.19 1150
4523.83 1115
4524.46 1202
4525.10 1162
4525.73 1042
4526.37 1092
4527.00 1214
4527.63 1127
4528.27 1110
4528.90 1146
4529.54 1057
4530.17 1132
4530.81 1192
4531.44 1058
4532.08 1154
4532.71 1300
4533.35 1161
4533.98 1187
4534.62 1091
4535.25 1181
4535.89 1206
4536.52 1143
4537.16 1154
4537.80 1154
4538.43 1056
4539.07 1182
4539.70 1118
4540.34 992
4540.97 1152
4541.61 1225
4542.24 1062
4542.88 1019
4543.52 1085
4544.15 1109
4544.79 1082
4545.42 1081
4546.06 1036
4546.70 1018
4547.33 1107
4547.97 1121
4548.60 1089
4549.24 996
4549.88 1046
4550.51 1060
4551.15 943
4551.79 982
4552.42 1073
4553.06 1103
4553.70 1087
4554.33 1080
4554.97 1194
4555.60 1096
4556.24 992
4556.88 1076
4557.52 1165
4558.15 1049
4558.79 1037
4559.43 1074
4560.06 1126
4560.70 1151
4561.34 1052
4561.97 1143
4562.61 1166
4563.25 1038
4563.89 1128
4564.52 1039
4565.16 1105
4565.80 1178
4566.43 1128
4567.07 1065
4567.71 1206
4568.35 1162
4568.98 1082
4569.62 1116
4570.26 1020
4570.90 1018
4571.54 1053
4572.17 1051
4572.81 1157
4573.45 1176
4574.09 1116
4574.72 1135
4575.36 1149
4576.00 1137
4576.64 1064
4577.28 1068
4577.92 1040
4578.55 1023
4579.19 1115
4579.83 1075
4580.47 1047
4581.11 1136
4581.75 1147
4582.38 1096
4583.02 1181
4583.66 1206
4584.30 1172
4584.94 1139
4585.58 1027
4586.22 1129
4586.86 1192
4587.49 1129
4588.13 1115
4588.77 1060
4589.41 1218
4590.05 1245
4590.69 1188
4591.33 1334
4591.97 1368
4592.61 1300
4593.25 1407
4593.89 1358
4594.52 1440
4595.16 1311
4595.80 1280
4596.44 1280
4597.08 1315
4597.72 1256
4598.36 1194
4599.00 1203
4599.64 1265
4600.28 1192
4600.92 1073
4601.56 1256
4602.20 1289
4602.84 1279
4603.48 1294
4604.12 1340
4604.76 1282
4605.40 1279
4606.04 1206
4606.68 1203
4607.32 1172
4607.96 1175
4608.60 1166
4609.24 1197
4609.88 1133
4610.52 1165
4611.16 1336
4611.80 1279
4612.44 1229
4613.09 1074
4613.73 1086
4614.37 1106
4615.01 1120
4615.65 1111
4616.29 1184
4616.93 1200
4617.57 1163
4618.21 1171
4618.85 1117
4619.49 1161
4620.14 1171
4620.78 1137
4621.42 1220
4622.06 1150
4622.70 1146
4623.34 1096
4623.98 1109
4624.62 1152
4625.27 1125
4625.91 1257
4626.55 1104
4627.19 984
4627.83 1125
4628.47 1085
4629.12 1167
4629.76 1136
4630.40 1182
4631.04 1268
4631.68 1198
4632.33 1237
4632.97 1161
4633.61 1286
4634.25 1357
4634.89 1351
4635.54 1276
4636.18 1250
4636.82 1210
4637.46 1213
4638.11 1165
4638.75 1151
4639.39 1119
4640.03 1092
4640.68 1148
4641.32 1177
4641.96 1214
4642.60 1166
4643.25 1181
4643.89 1237
4644.53 1251
4645.18 1222
4645.82 1277
4646.46 1247
4647.10 1187
4647.75 1046
4648.39 1005
4649.03 1094
4649.68 1102
4650.32 1111
4650.96 1122
4651.61 965
4652.25 1133
4652.89 1172
4653.54 1160
4654.18 1128
4654.82 1148
4655.47 1121
4656.11 1072
4656.75 1023
4657.40 1105
4658.04 1133
4658.69 1135
4659.33 1107
4659.97 1158
4660.62 1151
4661.26 1074
4661.91 1008
4662.55 1084
4663.19 1065
4663.84 1113
4664.48 1021
4665.13 1013
4665.77 1067
4666.42 990
4667.06 1045
4667.70 1029
4668.35 1046
4668.99 983
4669.64 1038
4670.28 911
4670.93 990
4671.57 1024
4672.22 1051
4672.86 1049
4673.51 1010
4674.15 969
4674.80 975
4675.44 1051
4676.09 1036
4676.73 1050
4677.38 999
4678.02 1024
4678.67 1059
4679.31 1150
4679.96 1118
4680.60 1105
4681.25 1020
4681.89 1137
4682.54 1244
4683.18 1077
4683.83 1089
4684.48 1115
4685.12 1183
4685.77 1080
4686.41 1162
4687.06 1164
4687.70 1154
4688.35 1121
4689.00 1149
4689.64 1058
4690.29 1000
4690.93 1090
4691.58 1079
4692.23 1125
4692.87 1045
4693.52 1200
4694.17 1195
4694.81 1231
4695.46 1083
4696.10 1102
4696.75 1258
4697.40 1262
4698.04 1280
4698.69 1271
4699.34 1297
4699.98 1318
4700.63 1432
4701.28 1508
4701.92 1485
4702.57 1493
4703.22 1315
4703.86 1397
4704.51 1381
4705.16 1185
4705.81 1163
4706.45 1250
4707.10 1226
4707.75 1156
4708.39 1270
4709.04 1419
4709.69 1303
4710.34 1281
4710.98 1451
4711.63 1322
4712.28 1290
4712.93 1269
4713.57 1312
4714.22 1216
4714.87 1238
4715.52 1188
4716.17 1166
4716.81 1158
4717.46 1205
4718.11 1210
4718.76 1105
4719.40 1162
4720.05 1178
4720.70 1149
4721.35 1127
4722.00 1190
4722.65 1278
4723.29 1271
4723.94 1091
4724.59 1099
4725.24 1215
4725.89 1283
4726.54 1246
4727.18 1227
4727.83 1317
4728.48 1354
4729.13 1264
4729.78 1221
4730.43 1310
4731.08 1388
4731.73 1274
4732.37 1196
4733.02 1287
4733.67 1202
4734.32 1209
4734.97 1126
4735.62 1235
4736.27 1248
4736.92 1148
4737.57 1061
4738.22 1160
4738.87 1110
4739.52 1271
4740.16 1248
4740.81 1229
4741.46 1245
4742.11 1266
4742.76 1316
4743.41 1288
4744.06 1186
4744.71 1283
4745.36 1189
4746.01 1207
4746.66 1207
4747.31 1210
4747.96 1236
4748.61 1362
4749.26 1331
4749.91 1367
4750.56 1458
4751.21 1435
4751.86 1423
4752.51 1497
4753.16 1572
4753.81 1543
4754.46 1480
4755.11 1450
4755.76 1523
4756.42 1506
4757.07 1486
4757.72 1420
4758.37 1314
4759.02 1291
4759.67 1298
4760.32 1203
4760.97 1231
4761.62 1192
4762.27 1107
4762.92 1086
4763.57 1089
4764.23 1142
4764.88 1094
4765.53 1065
4766.18 1097
4766.83 1101
4767.48 1102
4768.13 1143
4768.78 1121
4769.44 1097
4770.09 1101
4770.74 1129
4771.39 1036
4772.04 1039
4772.69 975
4773.35 960
4774.00 1054
4774.65 1106
4775.30 1117
4775.95 1050
4776.60 1061
4777.26 1086
4777.91 1112
4778.56 1138
4779.21 1103
4779.86 1139
4780.52 1123
4781.17 1058
4781.82 1160
4782.47 1143
4783.13 1071
4783.78 1235
4784.43 1107
4785.08 1084
4785.74 1044
4786.39 1097
4787.04 1060
4787.69 1063
4788.35 1142
4789.00 1110
4789.65 1075
4790.31 1046
4790.96 1018
4791.61 1067
4792.26 1253
4792.92 1088
4793.57 1077
4794.22 1107
4794.88 1044
4795.53 1082
4796.18 1102
4796.84 1127
4797.49 1096
4798.14 1057
4798.80 1111
4799.45 1120
4800.10 1034
4800.76 1127
4801.41 1135
4802.06 1125
4802.72 1058
4803.37 1111
4804.03 1080
4804.68 1158
4805.33 1092
4805.99 1078
4806.64 1110
4807.30 1123
4807.95 1155
4808.60 1029
4809.26 1049
4809.91 1150
4810.57 1186
4811.22 1185
4811.88 1155
4812.53 1121
4813.18 1142
4813.84 1123
4814.49 1202
4815.15 1222
4815.80 1202
4816.46 1192
4817.11 1114
4817.77 1149
4818.42 1188
4819.08 1260
4819.73 1196
4820.39 1310
4821.04 1265
4821.70 1249
4822.35 1330
4823.01 1331
4823.66 1331
4824.32 1269
4824.97 1266
4825.63 1325
4826.28 1310
4826.94 1339
4827.59 1344
4828.25 1337
4828.90 1327
4829.56 1413
4830.22 1450
4830.87 1407
4831.53 1322
4832.18 1375
4832.84 1505
4833.49 1461
4834.15 1356
4834.81 1395
4835.46 1538
4836.12 1447
4836.77 1472
4837.43 1459
4838.09 1479
4838.74 1565
4839.40 1661
4840.05 1698
4840.71 1579
4841.37 1570
4842.02 1625
4842.68 1637
4843.34 1602
4843.99 1623
4844.65 1521
4845.31 1680
4845.96 1621
4846.62 1727
4847.28 1713
4847.93 1933
4848.59 2034
4849.25 2195
4849.90 2377
4850.56 2465
4851.22 2509
4851.87 2743
4852.53 2613
4853.19 2718
4853.85 2566
4854.50 2395
4855.16 2491
4855.82 2360
4856.48 2194
4857.13 2102
4857.79 1996
4858.45 1925
4859.11 2045
4859.76 2065
4860.42 1883
4861.08 1858
4861.74 2041
4862.39 2077
4863.05 1911
4863.71 1902
4864.37 1931
4865.03 2151
4865.68 2061
4866.34 2007
4867.00 2191
4867.66 2079
4868.32 1971
4868.97 1931
4869.63 2107
4870.29 1971
4870.95 1900
4871.61 1881
4872.27 1894
4872.92 1720
4873.58 1744
4874.24 1728
4874.90 1779
4875.56 1758
4876.22 1828
4876.88 1824
4877.54 1837
4878.19 1784
4878.85 1782
4879.51 1913
4880.17 1816
4880.83 1821
4881.49 1892
4882.15 1734
4882.81 1724
4883.47 1782
4884.13 1617
4884.78 1615
4885.44 1598
4886.10 1580
4886.76 1631
4887.42 1693
4888.08 1649
4888.74 1775
4889.40 1862
4890.06 1792
4890.72 1816
4891.38 1785
4892.04 1876
4892.70 1980
4893.36 2018
4894.02 2084
4894.68 1988
4895.34 1901
4896.00 1996
4896.66 1933
4897.32 1782
4897.98 1847
4898.64 1863
4899.30 1872
4899.96 1876
4900.62 2063
4901.28 2124
4901.94 2083
4902.60 2108
4903.26 2033
4903.92 1918
4904.58 1926
4905.25 1854
4905.91 1808
4906.57 1678
4907.23 1795
4907.89 1656
4908.55 1683
4909.21 1554
4909.87 1501
4910.53 1644
4911.19 1604
4911.85 1549
4912.52 1542
4913.18 1658
4913.84 1537
4914.50 1509
4915.16 1450
4915.82 1492
4916.48 1545
4917.15 1469
4917.81 1515
4918.47 1512
4919.13 1427
4919.79 1363
4920.45 1333
4921.11 1392
4921.78 1520
4922.44 1525
4923.10 1420
4923.76 1445
4924.42 1436
4925.09 1342
4925.75 1343
4926.41 1314
4927.07 1357
4927.73 1344
4928.40 1284
4929.06 1433
4929.72 1350
4930.38 1413
4931.05 1310
4931.71 1320
4932.37 1460
4933.03 1408
4933.70 1344
4934.36 1410
4935.02 1333
4935.68 1329
4936.35 1282
4937.01 1228
4937.67 1453
4938.34 1333
4939.00 1243
4939.66 1386
4940.32 1332
4940.99 1297
4941.65 1293
4942.31 1277
4942.98 1291
4943.64 1236
4944.30 1342
4944.97 1173
4945.63 1073
4946.29 1182
4946.96 1185
4947.62 1204
4948.28 1219
4948.95 1117
4949.61 1205
4950.28 1263
4950.94 1204
4951.60 1195
4952.27 1119
4952.93 1229
4953.60 1230
4954.26 1216
4954.92 1349
4955.59 1328
4956.25 1283
4956.92 1349
4957.58 1298
4958.24 1319
4958.91 1332
4959.57 1323
4960.24 1452
4960.90 1408
4961.57 1452
4962.23 1594
4962.89 1821
4963.56 1855
4964.22 1789
4964.89 1879
4965.55 2028
4966.22 2066
4966.88 2049
4967.55 1942
4968.21 1936
4968.88 1945
4969.54 1886
4970.21 1664
4970.87 1592
4971.54 1600
4972.20 1629
4972.87 1623
4973.53 1473
4974.20 1435
4974.86 1522
4975.53 1440
4976.20 1540
4976.86 1477
4977.53 1412
4978.19 1645
4978.86 1617
4979.52 1453
4980.19 1381
4980.85 1377
4981.52 1518
4982.19 1476
4982.85 1417
4983.52 1387
4984.18 1355
4984.85 1306
4985.52 1308
4986.18 1368
4986.85 1323
4987.51 1314
4988.18 1328
4988.85 1310
4989.51 1305
4990.18 1260
4990.85 1359
4991.51 1373
4992.18 1315
4992.85 1196
4993.51 1149
4994.18 1205
4994.85 1276
4995.51 1241
4996.18 1258
4996.85 1224
4997.51 1224
4998.18 1118
4998.85 1088
4999.51 1131
5000.18 1157
5000.85 1209
5001.52 1102
5002.18 1208
5002.85 1059
5003.52 1091
5004.18 1161
5004.85 1085
5005.52 1088
5006.19 1162
5006.85 1080
5007.52 1036
5008.19 1054
5008.86 1118
5009.52 1153
5010.19 1062
5010.86 1109
5011.53 1192
5012.20 1248
5012.86 1287
5013.53 1188
5014.20 1241
5014.87 1131
5015.54 1134
5016.20 1204
5016.87 1195
5017.54 1075
5018.21 1070
5018.88 1091
5019.55 1170
5020.21 1130
5020.88 1035
5021.55 1038
5022.22 1129
5022.89 1081
5023.56 1066
5024.22 1175
5024.89 1133
5025.56 1042
5026.23 1029
5026.90 1083
5027.57 1098
5028.24 1106
5028.91 1151
5029.58 1192
5030.24 1028
5030.91 1081
5031.58 1155
5032.25 1156
5032.92 1057
5033.59 1087
5034.26 1116
5034.93 1131
5035.60 1131
5036.27 1129
5036.94 1232
5037.61 1179
5038.28 1093
5038.95 1051
5039.62 1176
5040.29 1072
5040.96 1062
5041.63 1098
5042.30 1040
5042.97 1077
5043.64 1070
5044.31 1091
5044.98 1099
5045.65 1097
5046.32 1063
5046.99 1124
5047.66 1136
5048.33 1096
5049.00 1102
5049.67 1145
5050.34 1053
5051.01 1070
5051.68 1107
5052.35 1137
5053.02 1046
5053.69 1165
5054.36 1172
5055.03 1081
5055.70 1024
5056.37 1102
5057.04 1117
5057.71 1118
5058.39 1177
5059.06 1162
5059.73 1144
5060.40 1017
5061.07 1074
5061.74 1041
5062.41 1124
5063.08 1104
5063.75 1160
5064.43 1095
5065.10 1070
5065.77 1086
5066.44 1150
5067.11 1006
5067.78 1051
5068.45 1120
5069.13 1054
5069.80 1034
5070.47 1002
5071.14 1015
5071.81 1033
5072.49 1024
5073.16 1037
5073.83 1047
5074.50 962
5075.17 997
5075.85 979
5076.52 1053
5077.19 1080
5077.86 1090
5078.53 1083
5079.21 1134
5079.88 1165
5080.55 1105
5081.22 1112
5081.90 1196
5082.57 1170
5083.24 1107
5083.91 1114
5084.59 1077
5085.26 1159
5085.93 1059
5086.61 1106
5087.28 1033
5087.95 1070
5088.62 1110
5089.30 1134
5089.97 1111
5090.64 1093
5091.32 1098
5091.99 1173
5092.66 1125
5093.34 1025
5094.01 1085
5094.68 1188
5095.36 1084
5096.03 1098
5096.70 1017
5097.38 1003
5098.05 997
5098.72 1054
5099.40 1031
5100.07 1092
5100.74 1020
5101.42 1105
5102.09 1045
5102.77 1027
5103.44 1045
5104.11 1116
5104.79 1160
5105.46 1118
5106.14 1135
5106.81 1149
5107.48 1211
5108.16 1160
5108.83 1271
5109.51 1174
5110.18 1035
5110.86 1031
5111.53 1138
5112.20 1143
5112.88 1191
5113.55 1141
5114.23 1068
5114.90 1018
5115.58 1058
5116.25 1186
5116.93 1229
5117.60 1160
5118.28 1126
5118.95 1118
5119.63 1284
5120.30 1224
5120.98 1096
5121.65 1214
5122.33 1284
5123.00 1250
5123.68 1144
5124.35 1164
5125.03 1073
5125.70 992
5126.38 1089
5127.06 1251
5127.73 1129
5128.41 1201
5129.08 1229
5129.76 1126
5130.43 1256
5131.11 1179
5131.78 1174
5132.46 1177
5133.14 1146
5133.81 1159
5134.49 1097
5135.16 1068
5135.84 1074
5136.52 1090
5137.19 1048
5137.87 1161
5138.55 1172
5139.22 1136
5139.90 1142
5140.57 1169
5141.25 1001
5141.93 1040
5142.60 1127
5143.28 1109
5143.96 1098
5144.63 1124
5145.31 1035
5145.99 995
5146.66 1003
5147.34 1042
5148.02 1097
5148.69 1040
5149.37 1016
5150.05 954
5150.73 968
5151.40 962
5152.08 1006
5152.76 940
5153.43 1091
5154.11 1035
5154.79 977
5155.47 957
5156.14 998
5156.82 994
5157.50 987
5158.18 960
5158.85 886
5159.53 930
5160.21 967
5160.89 1043
5161.56 1066
5162.24 930
5162.92 904
5163.60 874
5164.28 933
5164.95 934
5165.63 972
5166.31 918
5166.99 981
5167.67 903
5168.34 879
5169.02 912
5169.70 871
5170.38 941
5171.06 972
5171.74 1008
5172.41 1019
5173.09 1002
5173.77 1012
5174.45 986
5175.13 994
5175.81 991
5176.49 970
5177.16 933
5177.84 953
5178.52 953
5179.20 936
5179.88 1028
5180.56 1055
5181.24 1020
5181.92 1135
5182.60 1038
5183.28 1015
5183.95 1039
5184.63 980
5185.31 982
5185.99 1006
5186.67 987
5187.35 930
5188.03 960
5188.71 1001
5189.39 1019
5190.07 979
5190.75 936
5191.43 992
5192.11 967
5192.79 910
5193.47 886
5194.15 897
5194.83 949
5195.51 939
5196.19 886
5196.87 937
5197.55 914
5198.23 910
5198.91 914
5199.59 1001
5200.27 988
5200.95 911
5201.63 998
5202.31 999
5202.99 892
5203.67 870
5204.35 885
5205.03 1021
5205.71 996
5206.39 865
5207.08 1003
5207.76 1076
5208.44 1088
5209.12 1130
5209.80 1066
5210.48 1059
5211.16 1160
5211.84 1108
5212.52 1190
5213.20 1120
5213.89 1024
5214.57 965
5215.25 971
5215.93 949
5216.61 917
5217.29 999
5217.97 987
5218.65 1103
5219.34 1035
5220.02 1069
5220.70 1082
5221.38 988
5222.06 1003
5222.74 1098
5223.43 1103
5224.11 1092
5224.79 1112
5225.47 1062
5226.15 1084
5226.84 1080
5227.52 1016
5228.20 1030
5228.88 1025
5229.56 1000
5230.25 1054
5230.93 1038
5231.61 1026
5232.29 1022
5232.98 1015
5233.66 1069
5234.34 1115
5235.02 1143
5235.71 1176
5236.39 1128
5237.07 1130
5237.75 1115
5238.44 1158
5239.12 1319
5239.80 1327
5240.49 1455
5241.17 1493
5241.85 1410
5242.54 1440
5243.22 1361
5243.90 1306
5244.58 1242
5245.27 1159
5245.95 1261
5246.63 1090
5247.32 1170
5248.00 1119
5248.69 1080
5249.37 1211
5250.05 1229
5250.74 1238
5251.42 1111
5252.10 1131
5252.79 1099
5253.47 1185
5254.15 1277
5254.84 1241
5255.52 1196
5256.21 1138
5256.89 1193
5257.57 1171
5258.26 1103
5258.94 1142
5259.63 1123
5260.31 1121
5261.00 1293
5261.68 1268
5262.36 1155
5263.05 1116
5263.73 1100
5264.42 1105
5265.10 1084
5265.79 1203
5266.47 1193
5267.16 1147
5267.84 1197
5268.52 1044
5269.21 1068
5269.89 1162
5270.58 1120
5271.26 1146
5271.95 1113
5272.63 1012
5273.32 1032
5274.00 1008
5274.69 1004
5275.38 974
5276.06 1016
5276.75 1026
5277.43 985
5278.12 1038
5278.80 1081
5279.49 1092
5280.17 1109
5280.86 1043
5281.54 1101
5282.23 1075
5282.92 1053
5283.60 1044
5284.29 1112
5284.97 1066
5285.66 1076
5286.34 1027
5287.03 967
5287.72 984
5288.40 1050
5289.09 1010
5289.77 937
5290.46 1015
5291.15 1034
5291.83 1013
5292.52 906
5293.21 984
5293.89 972
5294.58 1055
5295.27 950
5295.95 923
5296.64 989
5297.33 911
5298.01 916
5298.70 1072
5299.39 1004
5300.07 996
5300.76 1013
5301.45 1096
5302.13 1057
5302.82 1001
5303.51 1109
5304.19 1081
5304.88 1080
5305.57 1050
5306.26 1029
5306.94 1036
5307.63 1085
5308.32 931
5309.00 1052
5309.69 1011
5310.38 1003
5311.07 1086
5311.75 1169
5312.44 1204
5313.13 1113
5313.82 1113
5314.51 1164
5315.19 1168
5315.88 1026
5316.57 1101
5317.26 1058
5317.94 1057
5318.63 968
5319.32 1009
5320.01 1065
5320.70 1115
5321.39 1182
5322.07 1138
5322.76 1135
5323.45 1155
5324.14 1080
5324.83 994
5325.52 942
5326.20 1038
5326.89 993
5327.58 1042
5328.27 875
5328.96 992
5329.65 1065
5330.34 1016
5331.02 887
5331.71 884
5332.40 965
5333.09 1014
5333.78 978
5334.47 945
5335.16 1036
5335.85 1003
5336.54 1035
5337.23 1003
5337.92 987
5338.60 997
5339.29 1000
5339.98 1017
5340.67 1012
5341.36 990
5342.05 999
5342.74 1114
5343.43 1007
5344.12 1027
5344.81 1117
5345.50 1015
5346.19 1042
5346.88 1018
5347.57 1087
5348.26 1072
5348.95 1121
5349.64 1043
5350.33 1101
5351.02 1115
5351.71 1117
5352.40 1130
5353.09 996
5353.78 899
5354.47 960
5355.16 960
5355.85 863
5356.54 935
5357.23 942
5357.92 915
5358.61 900
5359.30 816
5360.00 852
5360.69 803
5361.38 924
5362.07 926
5362.76 963
5363.45 961
5364.14 899
5364.83 950
5365.52 959
5366.21 934
5366.90 907
5367.60 899
5368.29 870
5368.98 910
5369.67 948
5370.36 937
5371.05 959
5371.74 963
5372.44 953
5373.13 894
5373.82 948
5374.51 906
5375.20 940
5375.89 960
5376.59 915
5377.28 911
5377.97 906
5378.66 904
5379.35 866
5380.04 763
5380.74 813
5381.43 893
5382.12 881
5382.81 905
5383.51 883
5384.20 887
5384.89 886
5385.58 883
5386.27 958
5386.97 919
5387.66 887
5388.35 873
5389.04 895
5389.74 897
5390.43 866
5391.12 1034
5391.82 902
5392.51 912
5393.20 949
5393.89 981
5394.59 895
5395.28 954
5395.97 913
5396.67 851
5397.36 853
5398.05 861
5398.75 851
5399.44 848
5400.13 840
5400.83 872
5401.52 965
5402.21 885
5402.91 823
5403.60 844
5404.29 880
5404.99 982
5405.68 962
5406.37 948
5407.07 934
5407.76 947
5408.45 964
5409.15 904
5409.84 781
5410.54 923
5411.23 932
5411.92 946
5412.62 838
5413.31 832
5414.01 895
5414.70 931
5415.40 863
5416.09 908
5416.78 946
5417.48 981
5418.17 941
5418.87 821
5419.56 822
5420.26 857
5420.95 835
5421.65 933
5422.34 908
5423.04 832
5423.73 952
5424.42 974
5425.12 952
5425.81 957
5426.51 988
5427.20 952
5427.90 826
5428.59 896
5429.29 919
5429.99 968
5430.68 881
5431.38 802
5432.07 812
5432.77 911
5433.46 945
5434.16 918
5434.85 961
5435.55 979
5436.24 973
5436.94 1041
5437.64 952
5438.33 1050
5439.03 1034
5439.72 1034
5440.42 1037
5441.11 1005
5441.81 975
5442.51 939
5443.20 1009
5443.90 1050
5444.59 957
5445.29 1016
5445.99 1039
5446.68 1035
5447.38 1037
5448.08 948
5448.77 980
5449.47 922
5450.17 1079
5450.86 989
5451.56 969
5452.25 1019
5452.95 1012
5453.65 945
5454.35 1008
5455.04 967
5455.74 890
5456.44 873
5457.13 915
5457.83 934
5458.53 863
5459.22 863
5459.92 1005
5460.62 950
5461.32 942
5462.01 998
5462.71 911
5463.41 979
5464.10 1047
5464.80 949
5465.50 954
5466.20 1032
5466.89 1013
5467.59 1008
5468.29 1009
5468.99 968
5469.69 1037
5470.38 1001
5471.08 1033
5471.78 986
5472.48 967
5473.17 1101
5473.87 964
5474.57 986
5475.27 957
5475.97 1019
5476.66 1080
5477.36 1133
5478.06 1105
5478.76 1129
5479.46 1104
5480.16 1198
5480.85 1274
5481.55 1380
5482.25 1413
5482.95 1484
5483.65 1491
5484.35 1375
5485.05 1374
5485.75 1296
5486.44 1185
5487.14 1242
5487.84 1308
5488.54 1201
5489.24 1210
5489.94 1270
5490.64 1273
5491.34 1161
5492.04 1236
5492.74 1215
5493.43 1190
5494.13 1213
5494.83 1236
5495.53 1252
5496.23 1282
5496.93 1267
5497.63 1291
5498.33 1324
5499.03 1410
5499.73 1486
5500.43 1646
5501.13 1686
5501.83 1764
5502.53 1956
5503.23 1996
5503.93 2030
5504.63 1869
5505.33 1874
5506.03 1706
5506.73 1671
5507.43 1480
5508.13 1427
5508.83 1449
5509.53 1369
5510.23 1439
5510.93 1388
5511.63 1340
5512.33 1393
5513.03 1325
5513.73 1274
5514.43 1327
5515.13 1269
5515.83 1215
5516.54 1227
5517.24 1266
5517.94 1191
5518.64 1158
5519.34 1197
5520.04 1226
5520.74 1195
5521.44 1137
5522.14 1155
5522.84 1138
5523.54 1114
5524.25 1082
5524.95 1090
5525.65 1138
5526.35 1072
5527.05 1045
5527.75 1005
5528.45 1005
5529.16 1028
5529.86 1125
5530.56 1091
5531.26 1004
5531.96 955
5532.66 928
5533.37 921
5534.07 958
5534.77 928
5535.47 933
5536.17 1021
5536.88 1020
5537.58 1010
5538.28 918
5538.98 987
5539.68 909
5540.39 971
5541.09 947
5541.79 932
5542.49 918
5543.20 932
5543.90 990
5544.60 906
5545.30 836
5546.01 865
5546.71 862
5547.41 901
5548.11 931
5548.82 924
5549.52 987
5550.22 1015
5550.93 988
5551.63 940
5552.33 937
5553.03 976
5553.74 897
5554.44 943
5555.14 986
5555.85 964
5556.55 1010
5557.25 977
5557.96 957
5558.66 909
5559.36 939
5560.07 948
5560.77 888
5561.47 958
5562.18 942
5562.88 1018
5563.59 1066
5564.29 1166
5564.99 1133
5565.70 1115
5566.40 1114
5567.10 990
5567.81 1076
5568.51 1067
5569.22 1123
5569.92 1101
5570.63 1070
5571.33 1022
5572.03 1095
5572.74 1115
5573.44 1033
5574.15 1008
5574.85 1088
5575.56 1007
5576.26 986
5576.96 968
5577.67 1095
5578.37 1064
5579.08 1085
5579.78 1004
5580.49 960
5581.19 943
5581.90 1008
5582.60 930
5583.31 936
5584.01 940
5584.72 991
5585.42 940
5586.13 895
5586.83 913
5587.54 950
5588.24 960
5588.95 992
5589.65 936
5590.36 890
5591.07 962
5591.77 1015
5592.48 1029
5593.18 966
5593.89 901
5594.59 936
5595.30 896
5596.00 866
5596.71 865
5597.42 969
5598.12 975
5598.83 878
5599.53 854
5600.24 837
5600.95 817
5601.65 877
5602.36 880
5603.06 933
5603.77 837
5604.48 909
5605.18 893
5605.89 850
5606.60 896
5607.30 872
5608.01 885
5608.72 963
5609.42 874
5610.13 823
5610.84 838
5611.54 837
5612.25 909
5612.96 890
5613.66 961
5614.37 869
5615.08 854
5615.78 886
5616.49 910
5617.20 933
5617.91 925
5618.61 843
5619.32 881
5620.03 869
5620.73 900
5621.44 875
5622.15 846
5622.86 929
5623.56 944
5624.27 900
5624.98 892
5625.69 942
5626.40 902
5627.10 907
5627.81 943
5628.52 944
5629.23 1000
5629.93 992
5630.64 985
5631.35 923
5632.06 884
5632.77 934
5633.47 987
5634.18 959
5634.89 980
5635.60 1074
5636.31 1035
5637.02 1030
5637.72 1002
5638.43 934
5639.14 1075
5639.85 1109
5640.56 1042
5641.27 1141
5641.98 1156
5642.68 1194
5643.39 1118
5644.10 1175
5644.81 1157
5645.52 1108
5646.23 1128
5646.94 1147
5647.65 1045
5648.36 970
5649.06 1090
5649.77 1114
5650.48 1045
5651.19 1041
5651.90 937
5652.61 937
5653.32 944
5654.03 993
5654.74 971
5655.45 1027
5656.16 1053
5656.87 1185
5657.58 1137
5658.29 1076
5659.00 1007
5659.71 1139
5660.42 1210
5661.13 1180
5661.84 1198
5662.55 1062
5663.26 1087
5663.97 1043
5664.68 910
5665.39 912
5666.10 967
5666.81 893
5667.52 888
5668.23 824
5668.94 786
5669.65 832
5670.36 903
5671.07 911
5671.78 915
5672.49 863
5673.20 852
5673.91 897
5674.62 950
5675.33 887
5676.04 871
5676.75 930
5677.47 1005
5678.18 983
5678.89 885
5679.60 909
5680.31 896
5681.02 900
5681.73 945
5682.44 866
5683.15 927
5683.87 897
5684.58 941
5685.29 941
5686.00 956
5686.71 910
5687.42 807
5688.13 860
5688.85 840
5689.56 786
5690.27 812
5690.98 781
5691.69 894
5692.41 859
5693.12 858
5693.83 793
5694.54 778
5695.25 817
5695.96 846
5696.68 832
5697.39 772
5698.10 827
5698.81 885
5699.53 803
5700.24 797
5700.95 856
5701.66 817
5702.38 870
5703.09 815
5703.80 910
5704.51 854
5705.23 848
5705.94 794
5706.65 843
5707.36 852
5708.08 823
5708.79 843
5709.50 811
5710.22 776
5710.93 806
5711.64 818
5712.35 793
5713.07 770
5713.78 759
5714.49 726
5715.21 692
5715.92 840
5716.63 813
5717.35 763
5718.06 859
5718.77 813
5719.49 826
5720.20 758
5720.92 761
5721.63 761
5722.34 779
5723.06 860
5723.77 811
5724.48 823
5725.20 933
5725.91 917
5726.63 817
5727.34 868
5728.05 890
5728.77 875
5729.48 895
5730.20 828
5730.91 839
5731.62 861
5732.34 864
5733.05 900
5733.77 878
5734.48 777
5735.20 820
5735.91 835
5736.63 861
5737.34 844
5738.06 830
5738.77 848
5739.48 814
5740.20 763
5740.91 675
5741.63 764
5742.34 789
5743.06 739
5743.77 731
5744.49 789
5745.20 815
5745.92 785
5746.64 764
5747.35 759
5748.07 803
5748.78 786
5749.50 819
5750.21 867
5750.93 787
5751.64 829
5752.36 827
5753.07 780
5753.79 778
5754.51 736
5755.22 757
5755.94 696
5756.65 674
5757.37 744
5758.08 762
5758.80 783
5759.52 756
5760.23 780
5760.95 856
5761.67 850
5762.38 795
5763.10 781
5763.81 845
5764.53 782
5765.25 781
5765.96 762
5766.68 779
5767.40 756
5768.11 775
5768.83 818
5769.55 785
5770.26 768
5770.98 738
5771.70 761
5772.41 763
5773.13 771
5773.85 709
5774.56 777
5775.28 863
5776.00 786
5776.71 738
5777.43 759
5778.15 809
5778.87 835
5779.58 796
5780.30 789
5781.02 775
5781.74 786
5782.45 798
5783.17 798
5783.89 862
5784.61 807
5785.32 737
5786.04 783
5786.76 745
5787.48 759
5788.19 737
5788.91 768
5789.63 752
5790.35 703
5791.07 706
5791.78 779
5792.50 801
5793.22 766
5793.94 802
5794.66 816
5795.38 813
5796.09 765
5796.81 797
5797.53 814
5798.25 894
5798.97 835
5799.69 835
5800.40 947
5801.12 888
5801.84 918
5802.56 1098
5803.28 1041
5804.00 1135
5804.72 1163
5805.44 1118
5806.15 1149
5806.87 1156
5807.59 1045
5808.31 1033
5809.03 979
5809.75 831
5810.47 839
5811.19 944
5811.91 867
5812.63 895
5813.35 858
5814.07 848
5814.79 899
5815.50 910
5816.22 838
5816.94 858
5817.66 945
5818.38 869
5819.10 917
5819.82 859
5820.54 883
5821.26 903
5821.98 960
5822.70 918
5823.42 869
5824.14 928
5824.86 836
5825.58 864
5826.30 923
5827.02 900
5827.74 849
5828.46 833
5829.18 806
5829.90 819
5830.62 812
5831.35 845
5832.07 847
5832.79 797
5833.51 881
5834.23 867
5834.95 815
5835.67 821
5836.39 919
5837.11 884
5837.83 796
5838.55 744
5839.27 849
5839.99 848
5840.72 825
5841.44 818
5842.16 780
5842.88 789
5843.60 773
5844.32 756
5845.04 856
5845.76 790
5846.49 803
5847.21 816
5847.93 857
5848.65 825
5849.37 791
5850.09 750
5850.82 802
5851.54 863
5852.26 814
5852.98 821
5853.70 892
5854.42 924
5855.15 835
5855.87 786
5856.59 850
5857.31 858
5858.03 882
5858.76 814
5859.48 808
5860.20 837
5860.92 878
5861.65 803
5862.37 785
5863.09 780
5863.81 805
5864.54 744
5865.26 774
5865.98 820
5866.70 823
5867.43 833
5868.15 684
5868.87 773
5869.60 805
5870.32 834
5871.04 802
5871.76 825
5872.49 834
5873.21 795
5873.93 851
5874.66 904
5875.38 770
5876.10 742
5876.83 796
5877.55 814
5878.27 757
5879.00 823
5879.72 807
5880.44 817
5881.17 804
5881.89 862
5882.61 863
5883.34 827
5884.06 912
5884.79 864
5885.51 933
5886.23 857
5886.96 859
5887.68 943
5888.41 907
5889.13 782
5889.85 844
5890.58 876
5891.30 906
5892.03 866
5892.75 786
5893.47 829
5894.20 809
5894.92 791
5895.65 798
5896.37 746
5897.10 840
5897.82 859
5898.55 797
5899.27 820
5900.00 763
5900.72 777
5901.44 804
5902.17 831
5902.89 857
5903.62 812
5904.34 861
5905.07 863
5905.79 846
5906.52 815
5907.25 825
5907.97 810
5908.70 864
5909.42 817
5910.15 802
5910.87 854
5911.60 909
5912.32 846
5913.05 846
5913.77 839
5914.50 829
5915.22 850
5915.95 741
5916.68 789
5917.40 802
5918.13 779
5918.85 764
5919.58 806
5920.31 821
5921.03 866
5921.76 833
5922.48 800
5923.21 760
5923.94 824
5924.66 764
5925.39 765
5926.12 812
5926.84 786
5927.57 854
5928.29 890
5929.02 856
5929.75 914
5930.47 900
5931.20 895
5931.93 898
5932.65 850
5933.38 846
5934.11 857
5934.83 808
5935.56 894
5936.29 936
5937.02 918
5937.74 828
5938.47 932
5939.20 870
5939.92 964
5940.65 1004
5941.38 954
5942.11 1008
5942.83 989
5943.56 939
5944.29 916
5945.02 956
5945.74 952
5946.47 899
5947.20 917
5947.93 994
5948.65 979
5949.38 933
5950.11 1102
5950.84 1110
5951.57 1095
5952.29 1131
5953.02 1322
5953.75 1232
5954.48 1188
5955.21 1204
5955.93 1259
5956.66 1271
5957.39 1173
5958.12 1253
5958.85 1289
5959.58 1275
5960.30 1199
5961.03 1163
5961.76 1205
5962.49 1204
5963.22 1224
5963.95 1305
5964.68 1294
5965.40 1333
5966.13 1445
5966.86 1464
5967.59 1547
5968.32 1703
5969.05 1630
5969.78 1688
5970.51 1730
5971.24 1687
5971.96 1741
5972.69 1577
5973.42 1437
5974.15 1437
5974.88 1513
5975.61 1430
5976.34 1445
5977.07 1424
5977.80 1420
5978.53 1423
5979.26 1488
5979.99 1500
5980.72 1455
5981.45 1434
5982.18 1506
5982.91 1540
5983.64 1582
5984.37 1608
5985.10 1471
5985.83 1558
5986.56 1667
5987.29 1553
5988.02 1685
5988.75 1651
5989.48 1548
5990.21 1546
5990.94 1494
5991.67 1462
5992.40 1539
5993.13 1635
5993.86 1467
5994.59 1536
5995.32 1625
5996.05 1539
5996.78 1542
5997.51 1547
5998.24 1433
5998.97 1472
5999.71 1518
6000.44 1550
6001.17 1584
6001.90 1587
6002.63 1577
6003.36 1506
6004.09 1519
6004.82 1543
6005.55 1578
6006.28 1499
6007.02 1534
6007.75 1620
6008.48 1808
6009.21 1955
6009.94 1929
6010.67 2284
6011.40 2413
6012.14 2597
6012.87 3003
6013.60 3009
6014.33 2956
6015.06 2985
6015.80 3148
6016.53 3059
6017.26 2878
6017.99 2533
6018.72 2401
6019.45 2277
6020.19 2031
6020.92 1940
6021.65 1854
6022.38 1735
6023.12 1693
6023.85 1461
6024.58 1495
6025.31 1391
6026.05 1401
6026.78 1389
6027.51 1378
6028.24 1330
6028.98 1264
6029.71 1291
6030.44 1225
6031.17 1222
6031.91 1207
6032.64 1261
6033.37 1264
6034.11 1273
6034.84 1274
6035.57 1263
6036.30 1197
6037.04 1319
6037.77 1262
6038.50 1303
6039.24 1331
6039.97 1328
6040.70 1345
6041.44 1355
6042.17 1334
6042.90 1294
6043.64 1446
6044.37 1339
6045.10 1336
6045.84 1349
6046.57 1428
6047.31 1541
6048.04 1507
6048.77 1447
6049.51 1437
6050.24 1321
6050.98 1422
6051.71 1409
6052.44 1492
6053.18 1425
6053.91 1460
6054.65 1468
6055.38 1519
6056.11 1384
6056.85 1493
6057.58 1578
6058.32 1370
6059.05 1412
6059.79 1322
6060.52 1431
6061.26 1371
6061.99 1213
6062.72 1317
6063.46 1293
6064.19 1244
6064.93 1289
6065.66 1206
6066.40 1178
6067.13 1236
6067.87 1248
6068.60 1232
6069.34 1280
6070.07 1254
6070.81 1249
6071.54 1283
6072.28 1236
6073.01 1161
6073.75 1161
6074.49 1163
6075.22 1223
6075.96 1153
6076.69 1202
6077.43 1207
6078.16 1173
6078.90 1169
6079.63 1168
6080.37 1145
6081.11 1165
6081.84 1150
6082.58 1146
6083.31 1201
6084.05 1206
6084.79 1130
6085.52 1149
6086.26 1218
6086.99 1109
6087.73 1166
6088.47 1243
6089.20 1255
6089.94 1194
6090.68 1158
6091.41 1172
6092.15 1253
6092.89 1185
6093.62 1139
6094.36 1148
6095.09 1147
6095.83 1206
6096.57 1152
6097.31 1072
6098.04 1041
6098.78 1169
6099.52 1184
6100.25 1057
6100.99 1080
6101.73 1100
6102.46 1032
6103.20 1041
6103.94 1059
6104.68 1037
6105.41 1026
6106.15 972
6106.89 1003
6107.62 1066
6108.36 970
6109.10 1106
6109.84 1088
6110.57 1059
6111.31 1009
6112.05 1001
6112.79 1094
6113.53 1101
6114.26 1119
6115.00 1131
6115.74 1144
6116.48 1029
6117.21 1227
6117.95 1179
6118.69 1086
6119.43 1002
6120.17 1060
6120.91 1136
6121.64 1101
6122.38 1110
6123.12 1147
6123.86 1117
6124.60 1241
6125.34 1143
6126.07 1131
6126.81 1111
6127.55 1107
6128.29 1107
6129.03 1177
6129.77 1115
6130.51 1074
6131.25 1139
6131.98 1100
6132.72 1190
6133.46 1143
6134.20 1187
6134.94 1162
6135.68 1170
6136.42 1143
6137.16 1081
6137.90 1179
6138.64 1209
6139.38 1175
6140.11 1180
6140.85 1219
6141.59 1234
6142.33 1236
6143.07 1254
6143.81 1303
6144.55 1197
6145.29 1166
6146.03 1236
6146.77 1179
6147.51 1116
6148.25 1133
6148.99 1125
6149.73 1083
6150.47 1133
6151.21 1187
6151.95 1274
6152.69 1174
6153.43 1237
6154.17 1210
6154.91 1170
6155.65 1201
6156.39 1293
6157.13 1306
6157.87 1191
6158.61 1213
6159.35 1238
6160.09 1222
6160.83 1197
6161.58 1253
6162.32 1321
6163.06 1380
6163.80 1281
6164.54 1342
6165.28 1377
6166.02 1474
6166.76 1584
6167.50 1586
6168.24 1706
6168.98 1627
6169.73 1679
6170.47 1635
6171.21 1697
6171.95 1579
6172.69 1665
6173.43 1694
6174.17 1590
6174.92 1502
6175.66 1482
6176.40 1483
6177.14 1485
6177.88 1501
6178.62 1466
6179.36 1416
6180.11 1497
6180.85 1560
6181.59 1578
6182.33 1570
6183.07 1578
6183.82 1446
6184.56 1533
6185.30 1667
6186.04 1633
6186.78 1635
6187.53 1595
6188.27 1686
6189.01 1699
6189.75 1727
6190.50 1749
6191.24 1743
6191.98 1701
6192.72 1832
6193.47 1814
6194.21 1841
6194.95 1899
6195.69 1906
6196.44 1903
6197.18 1970
6197.92 1994
6198.67 2047
6199.41 2126
6200.15 2042
6200.89 2096
6201.64 2098
6202.38 2065
6203.12 1957
6203.87 1961
6204.61 2051
6205.35 2427
6206.10 2770
6206.84 3059
6207.58 3764
6208.33 4327
6209.07 5094
6209.81 6086
6210.56 6895
6211.30 7599
6212.05 8036
6212.79 7986
6213.53 7867
6214.28 7309
6215.02 6604
6215.76 5882
6216.51 5063
6217.25 4165
6218.00 3693
6218.74 3169
6219.48 2835
6220.23 2816
6220.97 2440
6221.72 2353
6222.46 2243
6223.21 2352
6223.95 2528
6224.69 2623
6225.44 2787
6226.18 3022
6226.93 3121
6227.67 3164
6228.42 3092
6229.16 3142
6229.91 3040
6230.65 2683
6231.40 2576
6232.14 2269
6232.89 2186
6233.63 2009
6234.38 1953
6235.12 1825
6235.87 1859
6236.61 1869
6237.36 1813
6238.10 1932
6238.85 2033
6239.59 1975
6240.34 2229
6241.08 2419
6241.83 2394
6242.58 2474
6243.32 2518
6244.07 2455
6244.81 2314
6245.56 2315
6246.30 2241
6247.05 1998
6247.80 1994
6248.54 1904
6249.29 1924
6250.03 1899
6250.78 1988
6251.52 1929
6252.27 1752
6253.02 1742
6253.76 1836
6254.51 1766
6255.26 1773
6256.00 1746
6256.75 1705
6257.49 1794
6258.24 1857
6258.99 1798
6259.73 1735
6260.48 1749
6261.23 1712
6261.97 1758
6262.72 1797
6263.47 1712
6264.21 1605
6264.96 1692
6265.71 1579
6266.46 1586
6267.20 1588
6267.95 1659
6268.70 1558
6269.44 1539
6270.19 1543
6270.94 1527
6271.69 1496
6272.43 1567
6273.18 1580
6273.93 1529
6274.67 1479
6275.42 1488
6276.17 1507
6276.92 1527
6277.67 1528
6278.41 1529
6279.16 1502
6279.91 1523
6280.66 1519
6281.40 1553
6282.15 1530
6282.90 1566
6283.65 1493
6284.40 1520
6285.14 1542
6285.89 1558
6286.64 1499
6287.39 1366
6288.14 1399
6288.88 1353
6289.63 1355
6290.38 1370
6291.13 1404
6291.88 1399
6292.63 1301
6293.38 1370
6294.12 1335
6294.87 1229
6295.62 1204
6296.37 1308
6297.12 1223
6297.87 1238
6298.62 1227
6299.37 1224
6300.11 1297
6300.86 1213
6301.61 1245
6302.36 1226
6303.11 1279
6303.86 1311
6304.61 1268
6305.36 1232
6306.11 1233
6306.86 1250
6307.61 1228
6308.36 1282
6309.11 1217
6309.86 1234
6310.60 1193
6311.35 1265
6312.10 1262
6312.85 1223
6313.60 1285
6314.35 1347
6315.10 1331
6315.85 1309
6316.60 1392
6317.35 1381
6318.10 1417
6318.85 1410
6319.60 1332
6320.35 1248
6321.10 1219
6321.85 1196
6322.60 1235
6323.35 1162
6324.10 1127
6324.86 1113
6325.61 1137
6326.36 1101
6327.11 1106
6327.86 1113
6328.61 1095
6329.36 1066
6330.11 1095
6330.86 1167
6331.61 1064
6332.36 1037
6333.11 1054
6333.86 1011
6334.62 1033
6335.37 1045
6336.12 1072
6336.87 1047
6337.62 983
6338.37 1100
6339.12 1071
6339.87 1047
6340.62 1069
6341.38 1076
6342.13 995
6342.88 972
6343.63 960
6344.38 1012
6345.13 1001
6345.89 988
6346.64 1020
6347.39 957
6348.14 986
6348.89 1038
6349.64 1079
6350.40 1136
6351.15 1137
6351.90 1190
6352.65 1146
6353.40 1068
6354.16 1083
6354.91 1099
6355.66 1183
6356.41 1254
6357.17 1270
6357.92 1210
6358.67 1156
6359.42 1164
6360.18 1095
6360.93 1049
6361.68 1114
6362.43 1088
6363.19 1104
6363.94 1112
6364.69 1066
6365.45 1026
6366.20 1110
6366.95 1049
6367.70 1106
6368.46 1170
6369.21 1196
6369.96 1227
6370.72 1263
6371.47 1186
6372.22 1161
6372.98 1084
6373.73 1040
6374.48 1091
6375.24 1105
6375.99 1084
6376.74 991
6377.50 1064
6378.25 1105
6379.00 1053
6379.76 1039
6380.51 1063
6381.27 1078
6382.02 1093
6382.77 1050
6383.53 1046
6384.28 1062
6385.03 1049
6385.79 1041
6386.54 1081
6387.30 1101
6388.05 973
6388.81 992
6389.56 1022
6390.31 1031
6391.07 923
6391.82 892
6392.58 950
6393.33 1022
6394.09 1032
6394.84 941
6395.60 962
6396.35 984
6397.10 981
6397.86 985
6398.61 1033
6399.37 988
6400.12 954
6400.88 970
6401.63 876
6402.39 876
6403.14 983
6403.90 980
6404.65 939
6405.41 920
6406.16 928
6406.92 1040
6407.68 958
6408.43 909
6409.19 944
6409.94 1050
6410.70 1017
6411.45 1059
6412.21 1044
6412.96 1030
6413.72 1096
6414.48 1115
6415.23 977
6415.99 994
6416.74 990
6417.50 1020
6418.26 952
6419.01 949
6419.77 961
6420.52 933
6421.28 888
6422.04 973
6422.79 929
6423.55 961
6424.30 954
6425.06 988
6425.82 929
6426.57 857
6427.33 907
6428.09 932
6428.84 917
6429.60 1017
6430.36 973
6431.11 953
6431.87 973
6432.63 882
6433.38 938
6434.14 984
6434.90 953
6435.65 935
6436.41 955
6437.17 925
6437.93 911
6438.68 923
6439.44 918
6440.20 1047
6440.95 1017
6441.71 982
6442.47 993
6443.23 927
6443.98 969
6444.74 903
6445.50 899
6446.26 976
6447.01 966
6447.77 917
6448.53 901
6449.29 941
6450.05 928
6450.80 884
6451.56 941
6452.32 910
6453.08 981
6453.84 1010
6454.59 981
6455.35 944
6456.11 908
6456.87 926
6457.63 994
6458.39 1046
6459.14 992
6459.90 979
6460.66 1073
6461.42 1023
6462.18 994
6462.94 1052
6463.69 1005
6464.45 979
6465.21 980
6465.97 973
6466.73 1002
6467.49 1031
6468.25 1098
6469.01 1094
6469.77 1049
6470.52 1045
6471.28 1100
6472.04 1078
6472.80 1075
6473.56 1081
6474.32 1047
6475.08 1003
6475.84 1096
6476.60 1172
6477.36 1127
6478.12 1154
6478.88 1052
6479.64 1082
6480.40 1099
6481.16 1120
6481.92 1219
6482.68 1148
6483.44 1118
6484.20 1163
6484.96 1210
6485.72 1216
6486.48 1200
6487.24 1243
6488.00 1204
6488.76 1281
6489.52 1261
6490.28 1309
6491.04 1385
6491.80 1352
6492.56 1330
6493.32 1326
6494.08 1414
6494.84 1369
6495.60 1498
6496.36 1456
6497.12 1564
6497.88 1444
6498.64 1516
6499.40 1535
6500.16 1552
6500.92 1501
6501.68 1524
6502.45 1555
6503.21 1557
6503.97 1506
6504.73 1463
6505.49 1475
6506.25 1520
6507.01 1540
6507.77 1479
6508.53 1408
6509.30 1533
6510.06 1611
6510.82 1737
6511.58 1696
6512.34 1723
6513.10 1814
6513.86 1674
6514.63 1673
6515.39 1660
6516.15 1697
6516.91 1791
6517.67 1818
6518.43 1806
6519.20 1832
6519.96 1844
6520.72 1850
6521.48 1931
6522.24 2044
6523.01 2100
6523.77 2124
6524.53 2333
6525.29 2389
6526.06 2559
6526.82 2708
6527.58 2742
6528.34 2894
6529.11 3090
6529.87 3304
6530.63 3360
6531.39 3320
6532.16 3285
6532.92 3363
6533.68 3474
6534.44 3497
6535.21 3755
6535.97 4304
6536.73 5149
6537.50 5808
6538.26 6335
6539.02 6723
6539.78 6990
6540.55 6931
6541.31 6383
6542.07 5808
6542.84 5052
6543.60 4426
6544.36 3596
6545.13 3059
6545.89 2741
6546.65 2399
6547.42 2229
6548.18 2032
6548.95 1958
6549.71 1802
6550.47 1752
6551.24 1709
6552.00 1892
6552.76 1750
6553.53 1703
6554.29 1682
6555.06 1760
6555.82 1738
6556.58 1580
6557.35 1652
6558.11 1741
6558.88 1592
6559.64 1541
6560.41 1636
6561.17 1661
6561.93 1665
6562.70 1744
6563.46 1817
6564.23 1859
6564.99 1970
6565.76 2031
6566.52 2087
6567.29 2159
6568.05 2085
6568.82 2058
6569.58 2041
6570.35 2030
6571.11 1911
6571.88 1804
6572.64 1695
6573.41 1795
6574.17 1760
6574.94 1816
6575.70 1885
6576.47 1985
6577.23 2055
6578.00 2131
6578.76 2032
6579.53 2009
6580.29 2114
6581.06 1980
6581.82 1942
6582.59 2003
6583.36 1982
6584.12 1791
6584.89 1854
6585.65 1802
6586.42 1800
6587.18 1846
6587.95 1833
6588.72 1839
6589.48 1893
6590.25 1956
6591.01 2013
6591.78 2068
6592.55 2113
6593.31 2172
6594.08 2324
6594.85 2575
6595.61 2598
6596.38 2824
6597.15 2920
6597.91 2761
6598.68 2719
6599.45 2771
6600.21 2611
6600.98 2439
6601.75 2235
6602.51 2101
6603.28 1950
6604.05 1969
6604.81 1946
6605.58 1934
6606.35 1902
6607.11 1814
6607.88 1917
6608.65 1902
6609.41 2053
6610.18 2076
6610.95 2073
6611.72 2094
6612.48 2140
6613.25 2051
6614.02 2012
6614.79 2165
6615.55 1908
6616.32 1828
6617.09 1863
6617.86 1920
6618.62 1735
6619.39 1712
6620.16 1645
6620.93 1611
6621.70 1583
6622.46 1556
6623.23 1613
6624.00 1531
6624.77 1532
6625.54 1562
6626.30 1543
6627.07 1527
6627.84 1463
6628.61 1575
6629.38 1544
6630.15 1554
6630.91 1610
6631.68 1680
6632.45 1660
6633.22 1709
6633.99 1729
6634.76 1840
6635.53 1840
6636.29 1906
6637.06 1958
6637.83 2055
6638.60 1932
6639.37 1910
6640.14 1889
6640.91 1764
6641.68 1742
6642.45 1716
6643.21 1661
6643.98 1564
6644.75 1526
6645.52 1576
6646.29 1522
6647.06 1448
6647.83 1499
6648.60 1499
6649.37 1523
6650.14 1434
6650.91 1436
6651.68 1535
6652.45 1623
6653.22 1515
6653.99 1726
6654.76 1611
6655.53 1572
6656.30 1564
6657.07 1646
6657.84 1507
6658.61 1465
6659.38 1486
6660.15 1513
6660.92 1400
6661.69 1381
6662.46 1385
6663.23 1367
6664.00 1446
6664.77 1393
6665.54 1404
6666.31 1434
6667.08 1474
6667.85 1468
6668.62 1402
6669.39 1310
6670.16 1384
6670.93 1399
6671.70 1378
6672.47 1407
6673.25 1462
6674.02 1471
6674.79 1413
6675.56 1376
6676.33 1388
6677.10 1370
6677.87 1396
6678.64 1514
6679.41 1308
6680.19 1295
6680.96 1280
6681.73 1445
6682.50 1454
6683.27 1392
6684.04 1470
6684.81 1522
6685.59 1512
6686.36 1574
6687.13 1727
6687.90 1642
6688.67 1707
6689.44 1697
6690.22 1563
6690.99 1475
6691.76 1442
6692.53 1358
6693.30 1384
6694.08 1323
6694.85 1341
6695.62 1435
6696.39 1380
6697.16 1345
6697.94 1255
6698.71 1248
6699.48 1215
6700.25 1190
6701.03 1242
6701.80 1302
6702.57 1307
6703.34 1299
6704.12 1228
6704.89 1297
6705.66 1269
6706.44 1347
6707.21 1309
6707.98 1312
6708.75 1326
6709.53 1268
6710.30 1227
6711.07 1285
6711.85 1297
6712.62 1305
6713.39 1237
6714.17 1233
6714.94 1243
6715.71 1240
6716.49 1244
6717.26 1222
6718.03 1167
6718.81 1177
6719.58 1181
6720.35 1194
6721.13 1166
6721.90 1183
6722.67 1151
6723.45 1121
6724.22 1153
6725.00 1129
6725.77 1151
6726.54 1172
6727.32 1181
6728.09 1109
6728.87 1129
6729.64 1149
6730.41 1224
6731.19 1121
6731.96 1134
6732.74 1109
6733.51 1151
6734.29 1218
6735.06 1149
6735.83 1172
6736.61 1145
6737.38 1120
6738.16 1188
6738.93 1225
6739.71 1103
6740.48 1175
6741.26 1198
6742.03 1229
6742.81 1297
6743.58 1224
6744.36 1165
6745.13 1173
6745.91 1309
6746.68 1201
6747.46 1224
6748.23 1285
6749.01 1299
6749.78 1309
6750.56 1387
6751.33 1371
6752.11 1327
6752.89 1383
6753.66 1498
6754.44 1509
6755.21 1562
6755.99 1508
6756.76 1398
6757.54 1353
6758.31 1307
6759.09 1292
6759.87 1320
6760.64 1292
6761.42 1258
6762.19 1217
6762.97 1196
6763.75 1182
6764.52 1133
6765.30 1165
6766.07 1267
6766.85 1206
6767.63 1238
6768.40 1113
6769.18 1074
6769.96 1061
6770.73 1142
6771.51 1195
6772.29 1193
6773.06 1174
6773.84 1151
6774.62 1149
6775.39 1271
6776.17 1304
6776.95 1221
6777.72 1229
6778.50 1305
6779.28 1397
6780.05 1236
6780.83 1258
6781.61 1299
6782.39 1413
6783.16 1310
6783.94 1191
6784.72 1158
6785.50 1205
6786.27 1216
6787.05 1200
6787.83 1120
6788.61 1085
6789.38 1161
6790.16 1107
6790.94 1101
6791.72 1068
6792.49 1107
6793.27 1119
6794.05 1021
6794.83 1106
6795.60 1051
6796.38 1019
6797.16 1054
6797.94 1082
6798.72 1075
6799.50 1103
6800.27 1034
6801.05 1086
6801.83 998
6802.61 1072
6803.39 1057
6804.17 1150
6804.94 1072
6805.72 1176
6806.50 1177
6807.28 1208
6808.06 1223
6808.84 1239
6809.62 1237
6810.39 1200
6811.17 1171
6811.95 1054
6812.73 1049
6813.51 1211
6814.29 1061
6815.07 1094
6815.85 1099
6816.63 1156
6817.41 1146
6818.18 1167
6818.96 1164
6819.74 1208
6820.52 1297
6821.30 1302
6822.08 1165
6822.86 1195
6823.64 1149
6824.42 1104
6825.20 1069
6825.98 1152
6826.76 1142
6827.54 1164
6828.32 1127
6829.10 1082
6829.88 1099
6830.66 1106
6831.44 1157
6832.22 1173
6833.00 1112
6833.78 1139
6834.56 1144
6835.34 1148
6836.12 1265
6836.90 1107
6837.68 1063
6838.46 1117
6839.24 1079
6840.02 1072
6840.80 1078
6841.58 1100
6842.36 1137
6843.14 1140
6843.92 1130
6844.70 1070
6845.49 1024
6846.27 1127
6847.05 1126
6847.83 1125
6848.61 1153
6849.39 1277
6850.17 1296
6850.95 1403
6851.73 1607
6852.51 1694
6853.30 1786
6854.08 1850
6854.86 1841
6855.64 1752
6856.42 1680
6857.20 1650
6857.98 1514
6858.77 1464
6859.55 1297
6860.33 1260
6861.11 1288
6861.89 1225
6862.67 1130
6863.46 1182
6864.24 1172
6865.02 1215
6865.80 1241
6866.58 1255
6867.37 1379
6868.15 1433
6868.93 1466
6869.71 1383
6870.49 1361
6871.28 1289
6872.06 1402
6872.84 1321
6873.62 1211
6874.41 1366
6875.19 1350
6875.97 1268
6876.75 1228
6877.54 1288
6878.32 1270
6879.10 1170
6879.88 1256
6880.67 1332
6881.45 1256
6882.23 1348
6883.02 1302
6883.80 1242
6884.58 1270
6885.36 1482
6886.15 1519
6886.93 1541
6887.71 1444
6888.50 1574
6889.28 1892
6890.06 1896
6890.85 2035
6891.63 1936
6892.41 1844
6893.20 1843
6893.98 1791
6894.76 1687
6895.55 1596
6896.33 1574
6897.12 1546
6897.90 1457
6898.68 1322
6899.47 1353
6900.25 1317
6901.04 1390
6901.82 1331
6902.60 1366
6903.39 1390
6904.17 1400
6904.96 1326
6905.74 1393
6906.52 1360
6907.31 1438
6908.09 1454
6908.88 1401
6909.66 1399
6910.45 1483
6911.23 1450
6912.02 1394
6912.80 1383
6913.58 1411
6914.37 1385
6915.15 1374
6915.94 1303
6916.72 1263
6917.51 1332
6918.29 1396
6919.08 1279
6919.86 1329
6920.65 1311
6921.43 1303
6922.22 1226
6923.00 1254
6923.79 1320
6924.57 1286
6925.36 1271
6926.15 1268
6926.93 1370
6927.72 1335
6928.50 1323
6929.29 1342
6930.07 1253
6930.86 1308
6931.64 1348
6932.43 1430
6933.22 1449
6934.00 1447
6934.79 1445
6935.57 1433
6936.36 1402
6937.15 1437
6937.93 1292
6938.72 1391
6939.50 1412
6940.29 1394
6941.08 1459
6941.86 1540
6942.65 1590
6943.44 1635
6944.22 1668
6945.01 1648
6945.79 1677
6946.58 1711
6947.37 1719
6948.15 1931
6948.94 2015
6949.73 2080
6950.51 2215
6951.30 2256
6952.09 2111
6952.88 2133
6953.66 2018
6954.45 1834
6955.24 1609
6956.02 1664
6956.81 1633
6957.60 1629
6958.38 1569
6959.17 1593
6959.96 1557
6960.75 1559
6961.53 1565
6962.32 1590
6963.11 1665
6963.90 1697
6964.68 1655
6965.47 1716
6966.26 1816
6967.05 1740
6967.83 1777
6968.62 1875
6969.41 1904
6970.20 2036
6970.99 2061
6971.77 1894
6972.56 1901
6973.35 2011
6974.14 2042
6974.93 2032
6975.71 1957
6976.50 1971
6977.29 1956
6978.08 1938
6978.87 2003
6979.66 2103
6980.44 2212
6981.23 2219
6982.02 2288
6982.81 2497
6983.60 2924
6984.39 3378
6985.18 3915
6985.97 4550
6986.75 5020
6987.54 5814
6988.33 6528
6989.12 6513
6989.91 6340
6990.70 5957
6991.49 5247
6992.28 4820
6993.07 4178
6993.86 3660
6994.64 3069
6995.43 2732
6996.22 2468
6997.01 2295
6997.80 2103
6998.59 1900
6999.38 1849
7000.17 2005
7000.96 2040
7001.75 2043
7002.54 2165
7003.33 2141
7004.12 2319
7004.91 2300
7005.70 2102
7006.49 2107
7007.28 2043
7008.07 1834
7008.86 1814
7009.65 1748
7010.44 1573
7011.23 1542
7012.02 1480
7012.81 1586
7013.60 1542
7014.39 1598
7015.18 1609
7015.97 1512
7016.76 1585
7017.55 1468
7018.34 1608
7019.13 1563
7019.93 1547
7020.72 1522
7021.51 1407
7022.30 1407
7023.09 1451
7023.88 1506
7024.67 1536
7025.46 1548
7026.25 1570
7027.04 1549
7027.83 1630
7028.63 1556
7029.42 1587
7030.21 1558
7031.00 1491
7031.79 1398
7032.58 1356
7033.37 1376
7034.17 1404
7034.96 1372
7035.75 1376
7036.54 1348
7037.33 1349
7038.12 1389
7038.92 1474
7039.71 1341
7040.50 1339
7041.29 1476
7042.08 1495
7042.87 1382
7043.67 1532
7044.46 1593
7045.25 1542
7046.04 1535
7046.84 1529
7047.63 1624
7048.42 1664
7049.21 1660
7050.00 1743
7050.80 1863
7051.59 1867
7052.38 1948
7053.17 1942
7053.97 2001
7054.76 1992
7055.55 1904
7056.35 1698
7057.14 1607
7057.93 1560
7058.72 1481
7059.52 1477
7060.31 1463
7061.10 1420
7061.90 1404
7062.69 1487
7063.48 1446
7064.28 1390
7065.07 1451
7065.86 1513
7066.66 1419
7067.45 1378
7068.24 1348
7069.04 1317
7069.83 1495
7070.62 1473
7071.42 1388
7072.21 1468
7073.00 1340
7073.80 1352
7074.59 1489
7075.39 1291
7076.18 1392
7076.97 1311
7077.77 1264
7078.56 1314
7079.35 1213
7080.15 1259
7080.94 1303
7081.74 1334
7082.53 1306
7083.33 1313
7084.12 1273
7084.91 1289
7085.71 1221
7086.50 1216
7087.30 1322
7088.09 1272
7088.89 1189
7089.68 1102
7090.48 1152
7091.27 1157
7092.07 1142
7092.86 1129
7093.66 1111
7094.45 1081
7095.25 1149
7096.04 1159
7096.84 1121
7097.63 1021
7098.43 1064
7099.22 1103
7100.02 1119
7100.81 1069
7101.61 1005
7102.40 1100
7103.20 1062
7103.99 1009
7104.79 1027
7105.58 998
7106.38 1016
7107.17 951
7107.97 986
7108.77 992
7109.56 937
7110.36 952
7111.15 970
7111.95 998
7112.75 971
7113.54 925
7114.34 998
7115.13 986
7115.93 1006
7116.73 999
7117.52 940
7118.32 990
7119.11 1010
7119.91 1004
7120.71 933
7121.50 932
7122.30 968
7123.10 975
7123.89 1007
7124.69 948
7125.49 987
7126.28 1003
7127.08 944
7127.88 923
7128.67 921
7129.47 933
7130.27 892
7131.06 880
7131.86 954
7132.66 922
7133.45 1055
7134.25 975
7135.05 950
7135.85 992
7136.64 987
7137.44 906
7138.24 972
7139.04 938
7139.83 861
7140.63 931
7141.43 906
7142.23 862
7143.02 894
7143.82 884
7144.62 893
7145.42 864
7146.21 857
7147.01 922
7147.81 910
7148.61 923
7149.41 938
7150.20 877
7151.00 887
7151.80 873
7152.60 856
7153.40 815
7154.19 830
7154.99 800
7155.79 839
7156.59 895
7157.39 881
7158.19 931
7158.99 916
7159.78 904
7160.58 958
7161.38 873
7162.18 891
7162.98 931
7163.78 872
7164.58 884
7165.37 917
7166.17 857
7166.97 840
7167.77 903
7168.57 870
7169.37 862
7170.17 801
7170.97 780
7171.77 847
7172.57 884
7173.37 873
7174.17 876
7174.96 813
7175.76 831
7176.56 799
7177.36 821
7178.16 772
7178.96 770
7179.76 722
7180.56 802
7181.36 811
7182.16 750
7182.96 761
7183.76 711
7184.56 794
7185.36 823
7186.16 799
7186.96 789
7187.76 854
7188.56 790
7189.36 796
7190.16 810
7190.96 782
7191.76 807
7192.56 793
7193.36 744
7194.16 766
7194.96 812
7195.76 789
7196.57 726
7197.37 814
7198.17 756
7198.97 800
7199.77 856
7200.57 805
7201.37 795
7202.17 798
7202.97 785
7203.77 843
7204.57 855
7205.38 809
7206.18 783
7206.98 767
7207.78 765
7208.58 784
7209.38 733
7210.18 766
7210.98 779
7211.79 771
7212.59 734
7213.39 787
7214.19 751
7214.99 760
7215.79 756
7216.60 862
7217.40 833
7218.20 814
7219.00 802
7219.80 771
7220.60 796
7221.41 891
7222.21 841
7223.01 844
7223.81 828
7224.62 821
7225.42 818
7226.22 852
7227.02 862
7227.82 874
7228.63 782
7229.43 835
7230.23 790
7231.03 836
7231.84 869
7232.64 895
7233.44 835
7234.24 799
7235.05 802
7235.85 815
7236.65 790
7237.46 788
7238.26 781
7239.06 801
7239.86 815
7240.67 815
7241.47 834
7242.27 824
7243.08 831
7243.88 824
7244.68 791
7245.49 771
7246.29 862
7247.09 830
7247.90 835
7248.70 814
7249.50 797
7250.31 835
7251.11 792
7251.92 843
7252.72 870
7253.52 807
7254.33 825
7255.13 868
7255.93 835
7256.74 807
7257.54 882
7258.35 825
7259.15 863
7259.95 915
7260.76 883
7261.56 940
7262.37 1074
7263.17 1119
7263.98 1041
7264.78 1089
7265.59 1081
7266.39 1058
7267.19 1028
7268.00 932
7268.80 977
7269.61 880
7270.41 820
7271.22 843
7272.02 807
7272.83 842
7273.63 903
7274.44 857
7275.24 883
7276.05 937
7276.85 854
7277.66 787
7278.46 801
7279.27 792
7280.07 826
7280.88 916
7281.68 936
7282.49 947
7283.29 976
7284.10 1019
7284.91 1132
7285.71 1083
7286.52 1156
7287.32 1262
7288.13 1310
7288.93 1347
7289.74 1197
7290.55 1201
7291.35 1171
7292.16 1063
7292.96 958
7293.77 904
7294.58 859
7295.38 819
7296.19 860
7296.99 855
7297.80 781
7298.61 821
7299.41 822
7300.22 845
7301.03 863
7301.83 788
7302.64 867
7303.44 817
7304.25 824
7305.06 824
7305.86 782
7306.67 825
7307.48 863
7308.28 850
7309.09 878
7309.90 872
7310.71 868
7311.51 888
7312.32 918
7313.13 945
7313.93 870
7314.74 865
7315.55 870
7316.36 939
7317.16 875
7317.97 926
7318.78 970
7319.59 1047
7320.39 1139
7321.20 1201
7322.01 1201
7322.82 1166
7323.62 1294
7324.43 1203
7325.24 1124
7326.05 1044
7326.85 1022
7327.66 979
7328.47 1005
7329.28 994
7330.09 966
7330.89 913
7331.70 901
7332.51 965
7333.32 900
7334.13 928
7334.93 892
7335.74 920
7336.55 883
7337.36 858
7338.17 867
7338.98 911
7339.79 907
7340.59 843
7341.40 933
7342.21 944
7343.02 742
7343.83 872
7344.64 862
7345.45 848
7346.26 888
7347.06 814
7347.87 799
7348.68 800
7349.49 806
7350.30 750
7351.11 798
7351.92 715
7352.73 804
7353.54 902
7354.35 766
7355.16 775
7355.97 809
7356.78 765
7357.59 762
7358.39 758
7359.20 774
7360.01 797
7360.82 777
7361.63 735
7362.44 702
7363.25 745
7364.06 741
7364.87 741
7365.68 727
7366.49 671
7367.30 638
7368.11 794
7368.92 767
7369.73 704
7370.54 700
7371.35 706
7372.16 739
7372.97 718
7373.79 710
7374.60 695
7375.41 783
7376.22 771
7377.03 756
7377.84 723
7378.65 713
7379.46 641
7380.27 738
7381.08 712
7381.89 705
7382.70 742
7383.51 727
7384.33 764
7385.14 671
7385.95 700
7386.76 725
7387.57 715
7388.38 775
7389.19 755
7390.00 699
7390.81 708
7391.63 764
7392.44 701
7393.25 693
7394.06 765
7394.87 755
7395.68 676
7396.50 672
7397.31 691
7398.12 652
7398.93 678
7399.74 701
7400.55 751
7401.37 717
7402.18 721
7402.99 651
7403.80 658
7404.62 654
7405.43 742
7406.24 756
7407.05 695
7407.86 649
7408.68 690
7409.49 677
7410.30 600
7411.11 621
7411.93 686
7412.74 605
7413.55 703
7414.36 698
7415.18 731
7415.99 681
7416.80 670
7417.62 639
7418.43 606
7419.24 679
7420.05 622
7420.87 633
7421.68 652
7422.49 650
7423.31 655
7424.12 655
7424.93 628
7425.75 700
7426.56 685
7427.37 632
7428.19 678
7429.00 759
7429.81 689
7430.63 727
7431.44 770
7432.25 815
7433.07 784
7433.88 766
7434.70 919
7435.51 884
7436.32 802
7437.14 736
7437.95 735
7438.76 753
7439.58 729
7440.39 690
7441.21 704
7442.02 739
7442.84 672
7443.65 662
7444.46 680
7445.28 699
7446.09 677
7446.91 671
7447.72 624
7448.54 632
7449.35 612
7450.17 635
7450.98 642
7451.80 684
7452.61 657
7453.42 753
7454.24 699
7455.05 651
7455.87 621
7456.68 609
7457.50 634
7458.31 649
7459.13 670
7459.94 664
7460.76 616
7461.58 662
7462.39 646
7463.21 725
7464.02 723
7464.84 773
7465.65 766
7466.47 784
7467.28 709
7468.10 713
7468.91 696
7469.73 667
7470.55 678
7471.36 721
7472.18 678
7472.99 700
7473.81 691
7474.63 728
7475.44 669
7476.26 650
7477.07 675
7477.89 709
7478.71 745
7479.52 670
7480.34 652
7481.15 662
7481.97 686
7482.79 712
7483.60 708
7484.42 703
7485.24 654
7486.05 652
7486.87 675
7487.69 685
7488.50 717
7489.32 685
7490.14 671
7490.95 654
7491.77 685
7492.59 727
7493.41 701
7494.22 652
7495.04 672
7495.86 686
7496.67 675
7497.49 671
7498.31 675
7499.13 650
7499.94 598
7500.76 657
7501.58 627
7502.40 607
7503.21 662
7504.03 632
7504.85 663
7505.67 617
7506.48 621
7507.30 679
7508.12 695
7508.94 689
7509.75 609
7510.57 690
7511.39 682
7512.21 706
7513.03 726
7513.84 671
7514.66 670
7515.48 711
7516.30 696
7517.12 654
7517.94 680
7518.75 651
7519.57 706
7520.39 727
7521.21 649
7522.03 670
7522.85 784
7523.67 743
7524.48 647
7525.30 711
7526.12 649
7526.94 664
7527.76 687
7528.58 639
7529.40 653
7530.22 693
7531.04 688
7531.85 696
7532.67 741
7533.49 670
7534.31 642
7535.13 690
7535.95 672
7536.77 650
7537.59 696
7538.41 688
7539.23 690
7540.05 652
7540.87 696
7541.69 678
7542.51 641
7543.33 736
7544.15 725
7544.97 689
7545.79 655
7546.61 686
7547.43 710
7548.25 735
7549.07 681
7549.89 717
7550.71 692
7551.53 685
7552.35 787
7553.17 740
7553.99 752
7554.81 694
7555.63 749
7556.45 717
7557.27 699
7558.09 698
7558.91 804
7559.73 820
7560.55 797
7561.37 770
7562.19 821
7563.01 824
7563.83 824
7564.66 804
7565.48 852
7566.30 841
7567.12 801
7567.94 769
7568.76 801
7569.58 762
7570.40 711
7571.22 821
7572.04 811
7572.87 756
7573.69 788
7574.51 782
7575.33 790
7576.15 811
7576.97 832
7577.80 788
7578.62 814
7579.44 765
7580.26 800
7581.08 838
7581.90 873
7582.73 787
7583.55 799
7584.37 801
7585.19 829
7586.01 832
7586.84 916
7587.66 909
7588.48 934
7589.30 976
7590.12 940
7590.95 1009
7591.77 1097
7592.59 1053
7593.41 1068
7594.24 1022
7595.06 1008
7595.88 1002
7596.70 1035
7597.53 1031
7598.35 1030
7599.17 1125
7600.00 1026
7600.82 1093
7601.64 1098
7602.46 1115
7603.29 1162
7604.11 1226
7604.93 1337
7605.76 1489
7606.58 1619
7607.40 1581
7608.23 1685
7609.05 1754
7609.87 1503
7610.70 1445
7611.52 1477
7612.34 1382
7613.17 1426
7613.99 1279
7614.81 1242
7615.64 1133
7616.46 1242
7617.28 1269
7618.11 1221
7618.93 1303
7619.76 1289
7620.58 1367
7621.40 1331
7622.23 1348
7623.05 1386
7623.88 1332
7624.70 1266
7625.52 1240
7626.35 1319
7627.17 1288
7628.00 1236
7628.82 1305
7629.65 1255
7630.47 1423
7631.30 1502
7632.12 1628
7632.94 1740
7633.77 1834
7634.59 1851
7635.42 1874
7636.24 1742
7637.07 1645
7637.89 1581
7638.72 1419
7639.54 1293
7640.37 1199
7641.19 1135
7642.02 1088
7642.84 994
7643.67 1025
7644.49 985
7645.32 998
7646.14 970
7646.97 1004
7647.79 1044
7648.62 1111
7649.45 1045
7650.27 1050
7651.10 1111
7651.92 1087
7652.75 1043
7653.57 1066
7654.40 996
7655.23 937
7656.05 887
7656.88 939
7657.70 856
7658.53 778
7659.35 866
7660.18 823
7661.01 865
7661.83 811
7662.66 874
7663.49 892
7664.31 839
7665.14 805
7665.96 810
7666.79 795
7667.62 843
7668.44 770
7669.27 846
7670.10 834
7670.92 843
7671.75 829
7672.58 853
7673.40 801
7674.23 792
7675.06 862
7675.88 849
7676.71 781
7677.54 769
7678.37 754
7679.19 765
7680.02 752
7680.85 740
7681.67 789
7682.50 765
7683.33 806
7684.16 768
7684.98 694
7685.81 828
7686.64 773
7687.47 828
7688.29 818
7689.12 792
7689.95 795
7690.78 711
7691.60 734
7692.43 796
7693.26 777
7694.09 725
7694.92 732
7695.74 772
7696.57 795
7697.40 779
7698.23 780
7699.06 746
7699.88 814
7700.71 880
7701.54 833
7702.37 830
7703.20 818
7704.03 756
7704.85 736
7705.68 741
7706.51 803
7707.34 731
7708.17 742
7709.00 753
7709.83 738
7710.66 718
7711.48 740
7712.31 844
7713.14 774
7713.97 718
7714.80 719
7715.63 650
7716.46 679
7717.29 680
7718.12 704
7718.95 718
7719.77 720
7720.60 686
7721.43 648
7722.26 667
7723.09 698
7723.92 664
7724.75 689
7725.58 667
7726.41 608
7727.24 628
7728.07 631
7728.90 637
7729.73 567
7730.56 587
7731.39 624
7732.22 607
7733.05 588
7733.88 625
7734.71 604
7735.54 621
7736.37 620
7737.20 591
7738.03 598
7738.86 647
7739.69 633
7740.52 619
7741.35 610
7742.18 588
7743.01 557
7743.84 552
7744.67 586
7745.50 565
7746.34 616
7747.17 596
7748.00 604
7748.83 650
7749.66 562
7750.49 614
7751.32 680
7752.15 617
7752.98 575
7753.81 638
7754.65 638
7755.48 594
7756.31 578
7757.14 675
7757.97 580
7758.80 622
7759.63 617
7760.46 618
7761.30 610
7762.13 633
7762.96 626
7763.79 578
7764.62 613
7765.45 582
7766.29 622
7767.12 613
7767.95 593
7768.78 574
7769.61 564
7770.45 601
7771.28 618
7772.11 575
7772.94 593
7773.77 625
7774.61 651
7775.44 658
7776.27 552
7777.10 573
7777.94 588
7778.77 568
7779.60 615
7780.43 599
7781.27 539
7782.10 586
7782.93 650
7783.76 603
7784.60 654
7785.43 653
7786.26 621
7787.09 640
7787.93 583
7788.76 587
7789.59 622
7790.43 619
7791.26 649
7792.09 618
7792.93 629
7793.76 610
7794.59 668
7795.43 613
7796.26 633
7797.09 613
7797.93 584
7798.76 597
7799.59 655
7800.43 689
7801.26 671
7802.09 696
7802.93 715
7803.76 618
7804.60 618
7805.43 658
7806.26 634
7807.10 658
7807.93 686
7808.77 683
7809.60 695
7810.43 678
7811.27 718
7812.10 734
7812.94 770
7813.77 737
7814.61 748
7815.44 773
7816.27 735
7817.11 712
7817.94 709
7818.78 778
7819.61 759
7820.45 758
7821.28 812
7822.12 779
7822.95 717
7823.79 764
7824.62 809
7825.46 762
7826.29 747
7827.13 793
7827.96 769
7828.80 717
7829.63 713
7830.47 804
7831.30 759
7832.14 704
7832.97 700
7833.81 847
7834.64 787
7835.48 781
7836.32 834
7837.15 854
7837.99 839
7838.82 824
7839.66 873
7840.49 783
7841.33 816
7842.17 795
7843.00 751
7843.84 771
7844.67 816
7845.51 778
7846.35 741
7847.18 774
7848.02 743
7848.85 843
7849.69 861
7850.53 864
7851.36 935
7852.20 932
7853.04 938
7853.87 935
7854.71 911
7855.54 920
7856.38 926
7857.22 959
7858.05 1107
7858.89 1256
7859.73 1372
7860.57 1408
7861.40 1470
7862.24 1608
7863.08 1748
7863.91 1496
7864.75 1341
7865.59 1362
7866.42 1196
7867.26 1081
7868.10 1115
7868.94 1092
7869.77 1158
7870.61 1122
7871.45 1123
7872.29 1140
7873.12 1130
7873.96 1198
7874.80 1262
7875.64 1209
7876.47 1176
7877.31 1224
7878.15 1236
7878.99 1320
7879.82 1343
7880.66 1293
7881.50 1240
7882.34 1206
7883.18 1166
7884.01 1097
7884.85 1065
7885.69 1077
7886.53 1078
7887.37 1030
7888.21 1022
7889.04 1061
7889.88 1004
7890.72 966
7891.56 1053
7892.40 1036
7893.24 1040
7894.07 1058
7894.91 1083
7895.75 1060
7896.59 1042
7897.43 952
7898.27 951
7899.11 1002
7899.95 883
7900.79 901
7901.62 933
7902.46 934
7903.30 840
7904.14 851
7904.98 776
7905.82 870
7906.66 817
7907.50 836
7908.34 807
7909.18 818
7910.02 756
7910.86 717
7911.70 800
7912.54 769
7913.38 724
7914.22 679
7915.05 753
7915.89 763
7916.73 784
7917.57 734
7918.41 764
7919.25 762
7920.09 747
7920.93 752
7921.77 813
7922.61 797
7923.45 781
7924.29 774
7925.14 803
7925.98 726
7926.82 685
7927.66 744
7928.50 734
7929.34 714
7930.18 661
7931.02 814
7931.86 797
7932.70 723
7933.54 703
7934.38 771
7935.22 685
7936.06 690
7936.90 726
7937.74 701
7938.59 660
7939.43 733
7940.27 772
7941.11 750
7941.95 707
7942.79 699
7943.63 748
7944.47 734
7945.31 742
7946.16 696
7947.00 723
7947.84 733
7948.68 736
7949.52 708
7950.36 767
7951.21 738
7952.05 744
7952.89 783
7953.73 742
7954.57 779
7955.41 805
7956.26 819
7957.10 793
7957.94 779
7958.78 787
7959.62 815
7960.47 732
7961.31 718
7962.15 669
7962.99 779
7963.84 735
7964.68 719
7965.52 810
7966.36 803
7967.21 823
7968.05 831
7968.89 852
7969.73 899
7970.58 878
7971.42 823
7972.26 878
7973.10 810
7973.95 819
7974.79 754
7975.63 780
7976.48 770
7977.32 772
7978.16 766
7979.01 645
7979.85 688
7980.69 714
7981.53 746
7982.38 709
7983.22 708
7984.06 656
7984.91 678
7985.75 676
7986.60 730
7987.44 662
7988.28 657
7989.13 703
7989.97 647
7990.81 668
7991.66 637
7992.50 646
7993.35 636
7994.19 722
7995.03 601
7995.88 635
7996.72 656
7997.57 657
7998.41 643
7999.25 625
8000.10 607
8000.94 611
8001.79 614
8002.63 626
8003.48 643
8004.32 557
8005.16 595
8006.01 605
8006.85 646
8007.70 584
8008.54 590
8009.39 606
8010.23 570
8011.08 576
8011.92 584
8012.77 601
8013.61 565
8014.46 596
8015.30 553
8016.15 529
8016.99 573
8017.84 551
8018.68 598
8019.53 545
8020.37 591
8021.22 621
8022.06 586
8022.91 608
8023.75 591
8024.60 606
8025.45 573
8026.29 571
8027.14 594
8027.98 539
8028.83 545
8029.67 510
8030.52 582
8031.37 504
8032.21 555
8033.06 575
8033.90 530
8034.75 547
8035.60 580
8036.44 517
8037.29 542
8038.14 528
8038.98 541
8039.83 581
8040.67 539
8041.52 532
8042.37 595
8043.21 557
8044.06 569
8044.91 544
8045.75 501
8046.60 575
8047.45 572
8048.29 559
8049.14 540
8049.99 576
8050.83 566
8051.68 556
8052.53 534
8053.38 516
8054.22 534
8055.07 504
8055.92 497
8056.76 548
8057.61 506
8058.46 514
8059.31 486
8060.15 482
8061.00 505
8061.85 519
8062.70 552
8063.54 560
8064.39 509
8065.24 501
8066.09 494
8066.93 511
8067.78 504
8068.63 476
8069.48 484
8070.33 504
8071.17 497
8072.02 453
8072.87 501
8073.72 518
8074.57 536
8075.41 530
8076.26 536
8077.11 508
8077.96 503
8078.81 470
8079.66 466
8080.50 501
8081.35 504
8082.20 461
8083.05 455
8083.90 447
8084.75 433
8085.60 505
8086.45 505
8087.29 517
8088.14 473
8088.99 507
8089.84 528
8090.69 538
8091.54 484
8092.39 543
8093.24 544
8094.09 467
8094.94 504
8095.79 536
8096.63 542
8097.48 534
8098.33 529
8099.18 493
8100.03 450
8100.88 499
8101.73 481
8102.58 485
8103.43 482
8104.28 514
8105.13 519
8105.98 540
8106.83 493
8107.68 508
8108.53 502
8109.38 496
8110.23 510
8111.08 511
8111.93 506
8112.78 488
8113.63 481
8114.48 482
8115.33 495
8116.18 478
8117.03 494
8117.88 529
8118.73 480
8119.58 486
8120.43 533
8121.28 545
8122.14 521
8122.99 511
8123.84 518
8124.69 492
8125.54 487
8126.39 552
8127.24 570
8128.09 516
8128.94 476
8129.79 580
8130.64 585
8131.50 506
8132.35 554
8133.20 522
8134.05 564
8134.90 509
8135.75 503
8136.60 518
8137.46 583
8138.31 560
8139.16 523
8140.01 489
8140.86 528
8141.71 531
8142.57 499
8143.42 514
8144.27 549
8145.12 599
8145.97 599
8146.82 622
8147.68 551
8148.53 646
8149.38 602
8150.23 642
8151.09 615
8151.94 601
8152.79 622
8153.64 599
8154.49 668
8155.35 659
8156.20 662
8157.05 689
8157.90 708
8158.76 752
8159.61 831
8160.46 799
8161.32 728
8162.17 672
8163.02 595
8163.87 579
8164.73 603
8165.58 563
8166.43 641
8167.29 629
8168.14 621
8168.99 586
8169.84 598
8170.70 604
8171.55 611
8172.40 593
8173.26 529
8174.11 568
8174.96 558
8175.82 579
8176.67 561
8177.53 585
8178.38 529
8179.23 577
8180.09 571
8180.94 500
8181.79 517
8182.65 485
8183.50 503
8184.36 500
8185.21 511
8186.06 485
8186.92 514
8187.77 523
8188.63 501
8189.48 498
8190.33 468
8191.19 471
8192.04 449
8192.90 476
8193.75 527
8194.61 499
8195.46 473
8196.32 489
8197.17 526
8198.02 514
8198.88 462
8199.73 449
8200.59 465
8201.44 486
8202.30 477
8203.15 489
8204.01 474
8204.86 477
8205.72 457
8206.57 488
8207.43 471
8208.28 460
8209.14 465
8209.99 492
8210.85 479
8211.71 478
8212.56 510
8213.42 501
8214.27 498
8215.13 473
8215.98 518
8216.84 470
8217.69 487
8218.55 470
8219.41 500
8220.26 500
8221.12 467
8221.97 481
8222.83 502
8223.69 526
8224.54 495
8225.40 537
8226.25 511
8227.11 519
8227.97 518
8228.82 549
8229.68 518
8230.53 465
8231.39 476
8232.25 531
8233.10 514
8233.96 499
8234.82 459
8235.67 512
8236.53 507
8237.39 478
8238.24 487
8239.10 426
8239.96 400
8240.81 500
8241.67 489
8242.53 431
8243.39 477
8244.24 449
8245.10 508
8245.96 462
8246.81 452
8247.67 476
8248.53 487
8249.39 521
8250.24 509
8251.10 488
8251.96 498
8252.82 477
8253.67 481
8254.53 435
8255.39 415
8256.25 449
8257.10 474
8257.96 469
8258.82 490
8259.68 486
8260.54 435
8261.39 475
8262.25 451
8263.11 492
8263.97 498
8264.83 445
8265.68 461
8266.54 477
8267.40 502
8268.26 472
8269.12 479
8269.98 432
8270.83 484
8271.69 498
8272.55 498
8273.41 461
8274.27 476
8275.13 455
8275.99 424
8276.84 517
8277.70 500
8278.56 439
8279.42 480
8280.28 448
8281.14 459
8282.00 485
8282.86 462
8283.72 467
8284.58 483
8285.43 482
8286.29 430
8287.15 461
8288.01 469
8288.87 462
8289.73 474
8290.59 532
8291.45 497
8292.31 489
8293.17 511
8294.03 454
8294.89 474
8295.75 525
8296.61 535
8297.47 556
8298.33 508
8299.19 477
8300.05 537
8300.91 498
8301.77 530
8302.63 509
8303.49 474
8304.35 487
8305.21 458
8306.07 496
8306.93 526
8307.79 582
8308.65 522
8309.51 514
8310.37 494
8311.23 479
8312.09 505
8312.95 505
8313.81 492
8314.67 485
8315.53 511
8316.40 551
8317.26 584
8318.12 551
8318.98 566
8319.84 571
8320.70 528
8321.56 527
8322.42 536
8323.28 527
8324.15 572
8325.01 542
8325.87 478
8326.73 438
8327.59 439
8328.45 450
8329.31 499
8330.17 459
8331.04 446
8331.90 456
8332.76 453
8333.62 510
8334.48 483
8335.35 487
8336.21 493
8337.07 485
8337.93 532
8338.79 493
8339.65 505
8340.52 510
8341.38 500
8342.24 476
8343.10 476
8343.97 490
8344.83 469
8345.69 477
8346.55 495
8347.41 518
8348.28 527
8349.14 518
8350.00 541
8350.87 483
8351.73 458
8352.59 463
8353.45 485
8354.32 550
8355.18 497
8356.04 466
8356.90 479
8357.77 424
8358.63 477
8359.49 457
8360.36 524
8361.22 458
8362.08 440
8362.95 477
8363.81 494
8364.67 468
8365.54 415
8366.40 490
8367.26 475
8368.13 400
8368.99 456
8369.85 457
8370.72 459
8371.58 519
8372.44 502
8373.31 488
8374.17 538
8375.04 551
8375.90 489
8376.76 530
8377.63 514
8378.49 527
8379.36 477
8380.22 470
8381.08 441
8381.95 396
8382.81 460
8383.68 455
8384.54 393
8385.41 404
8386.27 452
8387.13 461
8388.00 461
8388.86 474
8389.73 482
8390.59 459
8391.46 524
8392.32 504
8393.19 511
8394.05 474
8394.92 442
8395.78 498
8396.65 470
8397.51 473
8398.38 490
8399.24 424
8400.11 443
8400.97 465
8401.84 444
8402.70 416
8403.57 493
8404.43 501
8405.30 520
8406.16 485
8407.03 442
8407.90 467
8408.76 524
8409.63 560
8410.49 485
8411.36 495
8412.22 518
8413.09 561
8413.96 522
8414.82 568
8415.69 546
8416.55 500
8417.42 514
8418.29 487
8419.15 498
8420.02 510
8420.88 516
8421.75 524
8422.62 555
8423.48 587
8424.35 537
8425.22 511
8426.08 540
8426.95 599
8427.82 598
8428.68 591
8429.55 578
8430.42 593
8431.28 602
8432.15 598
8433.02 596
8433.88 639
8434.75 631
8435.62 601
8436.48 602
8437.35 625
8438.22 657
8439.09 595
8439.95 595
8440.82 654
8441.69 692
8442.55 682
8443.42 715
8444.29 772
8445.16 790
8446.02 829
8446.89 885
8447.76 861
8448.63 807
8449.50 714
8450.36 831
8451.23 753
8452.10 746
8452.97 772
8453.83 741
8454.70 747
8455.57 748
8456.44 744
8457.31 789
8458.17 827
8459.04 833
8459.91 865
8460.78 888
8461.65 894
8462.52 869
8463.38 889
8464.25 881
8465.12 835
8465.99 809
8466.86 836
8467.73 880
8468.60 858
8469.46 957
8470.33 1077
8471.20 1146
8472.07 1335
8472.94 1436
8473.81 1485
8474.68 1551
8475.55 1499
8476.42 1349
8477.29 1239
8478.15 1121
8479.02 991
8479.89 874
8480.76 819
8481.63 878
8482.50 834
8483.37 733
8484.24 725
8485.11 710
8485.98 722
8486.85 653
8487.72 655
8488.59 651
8489.46 637
8490.33 654
8491.20 634
8492.07 695
8492.94 628
8493.81 646
8494.68 676
8495.55 637
8496.42 633
8497.29 618
8498.16 653
8499.03 673
8499.90 619
8500.77 627
8501.64 625
8502.51 691
8503.38 727
8504.25 688
8505.12 650
8505.99 645
8506.86 701
8507.73 703
8508.60 684
8509.47 686
8510.35 734
8511.22 759
8512.09 768
8512.96 842
8513.83 781
8514.70 785
8515.57 852
8516.44 751
8517.31 731
8518.18 762
8519.06 729
8519.93 749
8520.80 734
8521.67 720
8522.54 681
8523.41 717
8524.28 731
8525.16 700
8526.03 712
8526.90 767
8527.77 709
8528.64 759
8529.51 728
8530.39 728
8531.26 790
8532.13 740
8533.00 750
8533.87 784
8534.75 823
8535.62 763
8536.49 771
8537.36 839
8538.24 852
8539.11 849
8539.98 913
8540.85 826
8541.72 872
8542.60 830
8543.47 857
8544.34 883
8545.21 800
8546.09 793
8546.96 847
8547.83 820
8548.71 804
8549.58 826
8550.45 810
8551.32 840
8552.20 914
8553.07 1055
8553.94 1196
8554.82 1412
8555.69 1702
8556.56 2005
8557.44 2005
8558.31 1847
8559.18 1840
8560.06 1684
8560.93 1536
8561.80 1285
8562.68 1133
8563.55 1059
8564.42 889
8565.30 853
8566.17 811
8567.04 709
8567.92 741
8568.79 833
8569.67 797
8570.54 740
8571.41 804
8572.29 834
8573.16 795
8574.04 770
8574.91 751
8575.78 745
8576.66 745
8577.53 743
8578.41 675
8579.28 659
8580.16 652
8581.03 598
8581.91 625
8582.78 634
8583.65 625
8584.53 634
8585.40 602
8586.28 661
8587.15 664
8588.03 659
8588.90 654
8589.78 667
8590.65 692
8591.53 626
8592.40 643
8593.28 649
8594.15 648
8595.03 682
8595.90 673
8596.78 707
8597.65 689
8598.53 638
8599.40 670
8600.28 683
8601.16 669
8602.03 735
8602.91 661
8603.78 638
8604.66 631
8605.53 567
8606.41 567
8607.28 559
8608.16 587
8609.04 651
8609.91 593
8610.79 603
8611.66 631
8612.54 627
8613.42 604
8614.29 598
8615.17 585
8616.05 631
8616.92 656
8617.80 617
8618.67 653
8619.55 629
8620.43 581
8621.30 551
8622.18 568
8623.06 662
8623.93 631
8624.81 629
8625.69 643
8626.56 621
8627.44 711
8628.32 642
8629.19 627
8630.07 666
8630.95 649
8631.83 657
8632.70 692
8633.58 630
8634.46 560
8635.33 642
8636.21 644
8637.09 624
8637.97 619
8638.84 656
8639.72 626
8640.60 596
8641.48 602
8642.35 571
8643.23 576
8644.11 625
8644.99 689
8645.86 637
8646.74 579
8647.62 606
8648.50 606
8649.38 651
8650.25 688
8651.13 646
8652.01 644
8652.89 668
8653.77 648
8654.64 635
8655.52 630
8656.40 662
8657.28 591
8658.16 599
8659.04 646
8659.91 643
8660.79 638
8661.67 677
8662.55 673
8663.43 664
8664.31 622
8665.19 685
8666.06 672
8666.94 644
8667.82 668
8668.70 676
8669.58 636
8670.46 675
8671.34 722
8672.22 683
8673.10 758
8673.98 770
8674.85 778
8675.73 769
8676.61 866
8677.49 833
8678.37 834
8679.25 812
8680.13 782
8681.01 795
8681.89 797
8682.77 788
8683.65 722
8684.53 696
8685.41 704
8686.29 803
8687.17 669
8688.05 679
8688.93 723
8689.81 817
8690.69 873
8691.57 996
8692.45 1073
8693.33 1257
8694.21 1488
8695.09 1567
8695.97 1620
8696.85 1730
8697.73 1656
8698.61 1441
8699.49 1327
8700.37 1152
8701.25 1041
8702.13 907
8703.01 821
8703.89 809
8704.78 779
8705.66 666
8706.54 625
8707.42 651
8708.30 672
8709.18 659
8710.06 615
8710.94 659
8711.82 633
8712.70 613
8713.58 619
8714.47 542
8715.35 591
8716.23 647
8717.11 590
8717.99 585
8718.87 559
8719.75 610
8720.64 623
8721.52 609
8722.40 541
8723.28 566
8724.16 622
8725.04 616
8725.93 578
8726.81 581
8727.69 633
8728.57 540
8729.45 584
8730.34 572
8731.22 551
8732.10 585
8732.98 630
8733.86 683
8734.75 610
8735.63 577
8736.51 571
8737.39 519
8738.28 563
8739.16 536
8740.04 552
8740.92 538
8741.81 608
8742.69 553
8743.57 555
8744.45 552
8745.34 559
8746.22 497
8747.10 514
8747.99 551
8748.87 547
8749.75 552
8750.64 547
8751.52 533
8752.40 574
8753.28 544
8754.17 604
8755.05 570
8755.93 628
8756.82 588
8757.70 618
8758.59 694
8759.47 737
8760.35 754
8761.24 760
8762.12 806
8763.00 785
8763.89 741
8764.77 728
8765.65 804
8766.54 756
8767.42 719
8768.31 710
8769.19 716
8770.07 634
8770.96 644
8771.84 642
8772.73 688
8773.61 632
8774.50 636
8775.38 650
8776.26 606
8777.15 632
8778.03 605
8778.92 648
8779.80 531
8780.69 523
8781.57 535
8782.46 569
8783.34 537
8784.23 551
8785.11 551
8785.99 562
8786.88 534
8787.76 530
8788.65 543
8789.53 567
8790.42 521
8791.31 499
8792.19 484
8793.08 515
8793.96 537
8794.85 583
8795.73 548
8796.62 512
8797.50 534
8798.39 588
8799.27 536
8800.16 550
8801.04 532
8801.93 517
8802.82 504
8803.70 530
8804.59 532
8805.47 546
8806.36 543
8807.25 516
8808.13 519
8809.02 496
8809.90 500
8810.79 553
8811.68 502
8812.56 472
8813.45 489
8814.33 514
8815.22 497
8816.11 444
8816.99 536
8817.88 567
8818.77 518
8819.65 471
8820.54 503
8821.43 451
8822.31 449
8823.20 476
8824.09 449
8824.97 462
8825.86 428
8826.75 464
8827.63 503
8828.52 557
8829.41 499
8830.29 515
8831.18 507
8832.07 513
8832.96 462
8833.84 518
8834.73 557
8835.62 491
8836.51 473
8837.39 492
8838.28 482
8839.17 448
8840.06 499
8840.94 482
8841.83 477
8842.72 441
8843.61 496
8844.49 476
8845.38 466
8846.27 483
8847.16 466
8848.05 514
8848.93 486
8849.82 443
8850.71 473
8851.60 480
8852.49 436
8853.38 425
8854.26 412
8855.15 420
8856.04 443
8856.93 445
8857.82 448
8858.71 445
8859.59 429
8860.48 415
8861.37 406
8862.26 410
8863.15 422
8864.04 452
8864.93 393
8865.82 378
8866.70 381
8867.59 395
8868.48 370
8869.37 460
8870.26 466
8871.15 430
8872.04 457
8872.93 438
8873.82 444
8874.71 443
8875.60 446
8876.49 406
8877.37 380
8878.26 440
8879.15 455
8880.04 386
8880.93 427
8881.82 410
8882.71 424
8883.60 409
8884.49 418
8885.38 419
8886.27 443
8887.16 426
8888.05 445
8888.94 401
8889.83 371
8890.72 408
8891.61 392
8892.50 410
8893.39 373
8894.28 440
8895.17 465
8896.06 387
8896.95 389
8897.84 420
8898.74 431
8899.63 429
8900.52 442
8901.41 488
8902.30 430
8903.19 407
8904.08 449
8904.97 408
8905.86 361
8906.75 377
8907.64 429
8908.53 401
8909.43 386
8910.32 389
8911.21 415
8912.10 376
8912.99 386
8913.88 419
8914.77 431
8915.66 374
8916.56 380
8917.45 442
8918.34 421
8919.23 366
8920.12 457
8921.01 392
8921.90 378
8922.80 426
8923.69 393
8924.58 413
8925.47 390
8926.36 411
8927.26 419
8928.15 400
8929.04 394
8929.93 411
8930.82 407
8931.72 405
8932.61 420
8933.50 381
8934.39 456
8935.29 400
8936.18 331
8937.07 336
8937.96 349
8938.86 412
8939.75 413
8940.64 407
8941.53 381
8942.43 379
8943.32 354
8944.21 338
8945.10 321
8946.00 347
8946.89 355
8947.78 368
8948.68 400
8949.57 383
8950.46 416
8951.36 401
8952.25 337
8953.14 376
8954.04 341
8954.93 318
8955.82 350
8956.72 411
8957.61 383
8958.50 367
8959.40 415
8960.29 376
8961.18 383
8962.08 332
8962.97 410
8963.87 383
8964.76 400
8965.65 384
8966.55 374
8967.44 389
8968.33 430
8969.23 442
8970.12 425
8971.02 421
8971.91 380
8972.81 377
8973.70 371
8974.59 385
8975.49 415
8976.38 400
8977.28 395
8978.17 371
8979.07 355
8979.96 407
8980.86 410
8981.75 382
8982.65 329
8983.54 394
8984.43 365
8985.33 348
8986.22 349
8987.12 355
8988.01 375
8988.91 315
8989.80 379
8990.70 368
8991.59 340
8992.49 362
8993.39 367
8994.28 345
8995.18 368
8996.07 398
8996.97 356
8997.86 320
8998.76 318
8999.65 343
9000.55 386
9001.44 329
9002.34 343
9003.24 394
9004.13 378
9005.03 348
9005.92 362
9006.82 377
9007.72 372
9008.61 390
9009.51 358
9010.40 359
9011.30 370
9012.20 359
9013.09 352
9013.99 319
9014.89 405
9015.78 362
9016.68 372
9017.57 350
9018.47 369
9019.37 332
9020.26 337
9021.16 336
9022.06 330
9022.95 329
9023.85 365
9024.75 395
9025.65 399
9026.54 407
9027.44 316
9028.34 323
9029.23 347
9030.13 366
9031.03 374
9031.92 362
9032.82 371
9033.72 380
9034.62 336
9035.51 372
9036.41 360
9037.31 374
9038.21 354
9039.10 351
9040.00 364
9040.90 344
9041.80 366
9042.69 352
9043.59 365
9044.49 398
9045.39 380
9046.29 328
9047.18 352
9048.08 331
9048.98 366
9049.88 357
9050.78 413
9051.67 409
9052.57 382
9053.47 338
9054.37 344
9055.27 328
9056.17 323
9057.06 337
9057.96 344
9058.86 399
9059.76 380
9060.66 351
9061.56 342
9062.46 393
9063.35 348
9064.25 341
9065.15 396
9066.05 435
9066.95 377
9067.85 273
9068.75 336
9069.65 370
9070.55 334
9071.45 362
9072.34 345
9073.24 357
9074.14 412
9075.04 370
9075.94 342
9076.84 343
9077.74 396
9078.64 363
9079.54 319
9080.44 345
9081.34 343
9082.24 330
9083.14 294
9084.04 360
9084.94 372
9085.84 409
9086.74 343
9087.64 356
9088.54 356
9089.44 359
9090.34 380
9091.24 351
9092.14 346
9093.04 357
9093.94 364
9094.84 390
9095.74 401
9096.64 390
9097.54 401
9098.44 366
9099.34 364
9100.24 345
9101.14 347
9102.04 382
9102.94 357
9103.84 340
9104.75 345
9105.65 361
9106.55 337
9107.45 367
9108.35 382
9109.25 374
9110.15 345
9111.05 364
9111.95 335
9112.85 350
9113.76 364
9114.66 367
9115.56 332
9116.46 371
9117.36 354
9118.26 351
9119.16 322
9120.07 332
9120.97 315
9121.87 338
9122.77 352
9123.67 332
9124.57 351
9125.48 356
9126.38 359
9127.28 355
9128.18 332
9129.08 318
9129.99 344
9130.89 334
9131.79 330
9132.69 359
9133.60 323
9134.50 316
9135.40 367
9136.30 344
9137.20 332
9138.11 321
9139.01 364
9139.91 365
9140.81 375
9141.72 368
9142.62 380
9143.52 351
9144.43 318
9145.33 334
9146.23 308
9147.13 333
9148.04 371
9148.94 313
9149.84 281
9150.75 318
9151.65 340
9152.55 326
9153.46 287
9154.36 319
9155.26 311
9156.17 311
9157.07 350
9157.97 307
9158.88 334
9159.78 339
9160.68 333
9161.59 322
9162.49 336
9163.39 378
9164.30 374
9165.20 325
9166.11 316
9167.01 299
9167.91 345
9168.82 341
9169.72 343
9170.63 326
9171.53 325
9172.43 343
9173.34 319
9174.24 336
9175.15 314
9176.05 352
9176.96 341
9177.86 310
9178.76 320
9179.67 325
9180.57 286
9181.48 315
9182.38 304
9183.29 309
9184.19 349
9185.10 316
9186.00 333
9186.91 317
9187.81 336
9188.72 340
9189.62 304
9190.53 329
9191.43 361
9192.34 346
9193.24 351
9194.15 344
9195.05 302
9195.96 289
9196.86 333
9197.77 319
9198.67 328
9199.58 375
9200.49 406
9201.39 372
9202.30 337
9203.20 348
9204.11 373
9205.01 427
9205.92 396
9206.83 389
9207.73 367
9208.64 339
9209.54 385
9210.45 337
9211.36 327
9212.26 329
9213.17 348
9214.07 303
9214.98 365
9215.89 319
9216.79 331
9217.70 328
9218.61 337
9219.51 298
9220.42 337
9221.33 349
9222.23 346
9223.14 368
9224.05 338
9224.95 379
9225.86 345
9226.77 349
9227.67 331
9228.58 360
9229.49 313
9230.39 310
9231.30 293
9232.21 314
9233.12 344
9234.02 349
9234.93 362
9235.84 342
9236.74 345
9237.65 324
9238.56 370
9239.47 371
9240.37 342
9241.28 335
9242.19 333
9243.10 322
9244.00 308
9244.91 340
9245.82 338
9246.73 331
9247.64 333
9248.54 301
9249.45 281
9250.36 293
9251.27 366
9252.18 364
9253.08 303
9253.99 275
9254.90 317
9255.81 294
9256.72 334
9257.63 313
9258.53 295
9259.44 336
9260.35 308
9261.26 314
9262.17 288
9263.08 307
9263.99 329
9264.89 316
9265.80 311
9266.71 292
9267.62 315
9268.53 310
9269.44 294
9270.35 308
9271.26 345
9272.17 334
9273.07 352
9273.98 290
9274.89 296
9275.80 291
9276.71 337
9277.62 323
9278.53 300
9279.44 291
9280.35 265
9281.26 315
9282.17 318
9283.08 333
9283.99 342
9284.90 349
9285.81 318
9286.72 349
9287.63 306
9288.54 288
9289.45 309
9290.36 333
9291.27 337
9292.18 353
9293.09 342
9294.00 344
9294.91 349
9295.82 330
9296.73 294
9297.64 317
9298.55 391
9299.46 357
9300.37 331
9301.28 328
9302.19 365
9303.10 378
9304.01 398
9304.92 354
9305.83 371
9306.74 339
9307.65 362
9308.57 400
9309.48 404
9310.39 416
9311.30 428
9312.21 452
9313.12 445
9314.03 463
9314.94 457
9315.85 459
9316.77 439
9317.68 460
9318.59 430
9319.50 443
9320.41 415
9321.32 390
9322.23 396
9323.15 379
9324.06 407
9324.97 399
9325.88 418
9326.79 348
9327.70 399
9328.62 372
9329.53 386
9330.44 365
9331.35 398
9332.26 366
9333.18 333
9334.09 309
9335.00 304
9335.91 325
9336.82 365
9337.74 363
9338.65 373
9339.56 363
9340.47 356
9341.39 352
9342.30 421
9343.21 428
9344.12 336
9345.04 362
9345.95 359
9346.86 344
9347.77 369
9348.69 398
9349.60 320
9350.51 342
9351.43 367
9352.34 372
9353.25 318
9354.17 289
9355.08 313
9355.99 336
9356.91 337
9357.82 387
9358.73 357
9359.65 339
9360.56 329
9361.47 313
9362.39 333
9363.30 330
9364.21 377
9365.13 357
9366.04 342
9366.95 338
9367.87 363
9368.78 359
9369.70 350
9370.61 326
9371.52 332
9372.44 370
9373.35 370
9374.27 351
9375.18 355
9376.09 356
9377.01 339
9377.92 332
9378.84 337
9379.75 344
9380.67 341
9381.58 296
9382.49 350
9383.41 364
9384.32 329
9385.24 273
9386.15 379
9387.07 365
9387.98 350
9388.90 347
9389.81 324
9390.73 353
9391.64 331
9392.56 344
9393.47 381
9394.39 356
9395.30 397
9396.22 412
9397.13 418
9398.05 384
9398.96 380
9399.88 407
9400.79 363
9401.71 398
9402.62 360
9403.54 384
9404.46 356
9405.37 326
9406.29 375
9407.20 362
9408.12 345
9409.03 346
9409.95 351
9410.87 351
9411.78 309
9412.70 361
9413.61 359
9414.53 340
9415.45 338
9416.36 362
9417.28 356
9418.19 360
9419.11 329
9420.03 307
9420.94 336
9421.86 344
9422.78 334
9423.69 325
9424.61 303
9425.53 346
9426.44 382
9427.36 384
9428.28 370
9429.19 326
9430.11 317
9431.03 359
9431.94 370
9432.86 317
9433.78 295
9434.69 325
9435.61 343
9436.53 373
9437.45 374
9438.36 383
9439.28 404
9440.20 356
9441.11 369
9442.03 382
9442.95 385
9443.87 386
9444.78 408
9445.70 406
9446.62 355
9447.54 362
9448.46 376
9449.37 373
9450.29 358
9451.21 368
9452.13 418
9453.04 476
9453.96 453
9454.88 475
9455.80 517
9456.72 571
9457.63 512
9458.55 491
9459.47 460
9460.39 516
9461.31 444
9462.23 446
9463.14 411
9464.06 443
9464.98 392
9465.90 371
9466.82 312
9467.74 332
9468.66 384
9469.57 388
9470.49 364
9471.41 327
9472.33 360
9473.25 392
9474.17 405
9475.09 363
9476.01 353
9476.93 333
9477.85 408
9478.76 411
9479.68 413
9480.60 414
9481.52 429
9482.44 446
9483.36 385
9484.28 441
9485.20 402
9486.12 444
9487.04 457
9487.96 401
9488.88 391
9489.80 405
9490.72 384
9491.64 375
9492.56 429
9493.48 361
9494.40 338
9495.32 388
9496.24 351
9497.16 356
9498.08 307
9499.00 390
9499.92 373
9500.84 362
9501.76 347
9502.68 348
9503.60 330
9504.52 338
9505.44 350
9506.36 352
9507.28 337
9508.20 363
9509.12 363
9510.04 369
9510.96 320
9511.89 341
9512.81 369
9513.73 358
9514.65 379
9515.57 355
9516.49 364
9517.41 363
9518.33 330
9519.25 394
9520.17 349
9521.10 353
9522.02 315
9522.94 345
9523.86 340
9524.78 323
9525.70 394
9526.62 352
9527.55 301
9528.47 327
9529.39 398
9530.31 378
9531.23 351
9532.15 378
9533.08 423
9534.00 408
9534.92 342
9535.84 361
9536.76 398
9537.69 350
9538.61 393
9539.53 374
9540.45 373
9541.37 374
9542.30 406
9543.22 393
9544.14 383
9545.06 353
9545.99 347
9546.91 362
9547.83 374
9548.75 398
9549.68 383
9550.60 370
9551.52 414
9552.44 372
9553.37 405
9554.29 391
9555.21 360
9556.14 367
9557.06 355
9557.98 361
9558.90 368
9559.83 388
9560.75 391
9561.67 412
9562.60 397
9563.52 407
9564.44 391
9565.37 420
9566.29 452
9567.21 509
9568.14 417
9569.06 369
9569.99 399
9570.91 430
9571.83 472
9572.76 381
9573.68 381
9574.60 386
9575.53 377
9576.45 368
9577.38 341
9578.30 363
9579.22 401
9580.15 455
9581.07 391
9582.00 388
9582.92 385
9583.84 428
9584.77 410
9585.69 405
9586.62 425
9587.54 412
9588.47 415
9589.39 417
9590.32 421
9591.24 440
9592.17 419
9593.09 401
9594.01 394
9594.94 390
9595.86 397
9596.79 398
9597.71 423
9598.64 391
9599.56 415
9600.49 406
9601.41 387
9602.34 411
9603.27 433
9604.19 418
9605.12 446
9606.04 418
9606.97 418
9607.89 447
9608.82 469
9609.74 447
9610.67 391
9611.59 410
9612.52 424
9613.45 447
9614.37 453
9615.30 461
9616.22 451
9617.15 467
9618.07 482
9619.00 498
9619.93 459
9620.85 431
9621.78 469
9622.71 460
9623.63 429
9624.56 403
9625.48 504
9626.41 500
9627.34 488
9628.26 448
9629.19 495
9630.12 479
9631.04 492
9631.97 530
9632.90 528
9633.82 544
9634.75 528
9635.68 566
9636.60 538
9637.53 508
9638.46 524
9639.38 529
9640.31 495
9641.24 504
9642.16 527
9643.09 494
9644.02 553
9644.95 567
9645.87 610
9646.80 609
9647.73 631
9648.66 584
9649.58 612
9650.51 607
9651.44 651
9652.37 670
9653.29 709
9654.22 740
9655.15 756
9656.08 684
9657.00 689
9657.93 669
9658.86 756
9659.79 640
9660.72 658
9661.64 677
9662.57 693
9663.50 703
9664.43 665
9665.36 665
9666.29 699
9667.21 726
9668.14 720
9669.07 710
9670.00 739
9670.93 843
9671.86 772
9672.78 768
9673.71 693
9674.64 714
9675.57 802
9676.50 791
9677.43 761
9678.36 766
9679.29 728
9680.21 763
9681.14 768
9682.07 796
9683.00 836
9683.93 859
9684.86 918
9685.79 877
9686.72 867
9687.65 940
9688.58 931
9689.51 872
9690.44 847
9691.36 864
9692.29 890
9693.22 888
9694.15 883
9695.08 943
9696.01 966
9696.94 1032
9697.87 1113
9698.80 1240
9699.73 1362
9700.66 1449
9701.59 1620
9702.52 1647
9703.45 1666
9704.38 1604
9705.31 1455
9706.24 1424
9707.17 1260
9708.10 1153
9709.03 1076
9709.96 980
9710.89 917
9711.82 929
9712.76 907
9713.69 878
9714.62 881
9715.55 842
9716.48 854
9717.41 818
9718.34 934
9719.27 916
9720.20 826
9721.13 819
9722.06 864
9722.99 852
9723.92 785
9724.86 689
9725.79 720
9726.72 759
9727.65 778
9728.58 840
9729.51 874
9730.44 837
9731.37 817
9732.31 806
9733.24 772
9734.17 849
9735.10 756
9736.03 802
9736.96 813
9737.90 787
9738.83 739
9739.76 758
9740.69 704
9741.62 722
9742.55 750
9743.49 789
9744.42 756
9745.35 714
9746.28 664
9747.21 717
9748.15 736
9749.08 753
9750.01 755
9750.94 772
9751.88 688
9752.81 706
9753.74 756
9754.67 702
9755.61 764
9756.54 768
9757.47 726
9758.40 720
9759.34 716
9760.27 767
9761.20 699
9762.14 720
9763.07 781
9764.00 734
9764.93 726
9765.87 742
9766.80 681
9767.73 748
9768.67 803
9769.60 818
9770.53 835
9771.47 787
9772.40 725
9773.33 733
9774.27 798
9775.20 730
9776.13 786
9777.07 805
9778.00 809
9778.93 775
9779.87 814
9780.80 831
9781.74 853
9782.67 897
9783.60 942
9784.54 964
9785.47 985
9786.41 1013
9787.34 1041
9788.27 1071
9789.21 1030
9790.14 995
9791.08 972
9792.01 908
9792.95 853
9793.88 848
9794.81 825
9795.75 816
9796.68 775
9797.62 852
9798.55 887
9799.49 909
9800.42 964
9801.36 1032
9802.29 1017
9803.23 983
9804.16 944
9805.10 914
9806.03 876
9806.97 861
9807.90 830
9808.84 764
9809.77 660
9810.71 748
9811.64 731
9812.58 695
9813.51 672
9814.45 735
9815.38 722
9816.32 710
9817.25 751
9818.19 715
9819.12 715
9820.06 668
9821.00 661
9821.93 656
9822.87 654
9823.80 674
9824.74 669
9825.68 627
9826.61 619
9827.55 645
9828.48 637
9829.42 625
9830.36 589
9831.29 601
9832.23 634
9833.16 576
9834.10 623
9835.04 586
9835.97 605
9836.91 588
9837.85 616
9838.78 614
9839.72 635
9840.66 632
9841.59 626
9842.53 580
9843.47 574
9844.40 638
9845.34 665
9846.28 649
9847.21 616
9848.15 661
9849.09 581
9850.02 615
9850.96 611
9851.90 630
9852.84 643
9853.77 565
9854.71 628
9855.65 605
9856.59 648
9857.52 600
9858.46 648
9859.40 608
9860.34 663
9861.27 560
9862.21 551
9863.15 589
9864.09 594
9865.02 524
9865.96 587
9866.90 601
9867.84 559
9868.78 618
9869.71 610
9870.65 592
9871.59 600
9872.53 578
9873.47 595
9874.40 606
9875.34 574
9876.28 570
9877.22 582
9878.16 591
9879.10 610
9880.03 625
9880.97 585
9881.91 617
9882.85 574
9883.79 587
9884.73 612
9885.67 588
9886.60 618
9887.54 591
9888.48 616
9889.42 615
9890.36 626
9891.30 584
9892.24 621
9893.18 563
9894.12 582
9895.06 568
9896.00 580
9896.93 657
9897.87 603
9898.81 611
9899.75 556
9900.69 614
9901.63 580
9902.57 615
9903.51 647
9904.45 636
9905.39 611
9906.33 614
9907.27 623
9908.21 631
9909.15 680
9910.09 598
9911.03 695
9911.97 694
9912.91 659
9913.85 684
9914.79 622
9915.73 694
9916.67 690
9917.61 678
9918.55 641
9919.49 661
9920.43 664
9921.37 675
9922.31 729
9923.25 673
9924.19 767
9925.13 829
9926.08 976
9927.02 1106
9927.96 1251
9928.90 1427
9929.84 1560
9930.78 1576
9931.72 1589
9932.66 1521
9933.60 1328
9934.54 1253
9935.48 1067
9936.43 975
9937.37 920
9938.31 807
9939.25 756
9940.19 757
9941.13 705
9942.07 715
9943.02 685
9943.96 704
9944.90 770
9945.84 783
9946.78 779
9947.72 810
9948.67 741
9949.61 700
9950.55 766
9951.49 747
9952.43 626
9953.37 607
9954.32 596
9955.26 660
9956.20 654
9957.14 646
9958.09 642
9959.03 639
9959.97 677
9960.91 687
9961.85 610
9962.80 646
9963.74 629
9964.68 594
9965.62 607
9966.57 576
9967.51 561
9968.45 560
9969.40 584
9970.34 551
9971.28 570
9972.22 559
9973.17 587
9974.11 578
9975.05 549
9976.00 567
9976.94 535
9977.88 567
9978.83 523
9979.77 553
9980.71 542
9981.66 527
9982.60 565
9983.54 527
9984.49 538
9985.43 508
9986.37 531
9987.32 499
9988.26 534
9989.20 555
9990.15 576
9991.09 506
9992.03 486
9992.98 495
9993.92 536
9994.87 495
9995.81 534
9996.75 542
9997.70 514
9998.64 511
9999.59 533
10000.53 476
10001.48 519
10002.42 533
10003.36 541
10004.31 509
10005.25 540
10006.20 543
10007.14 538
10008.09 521
10009.03 533
10009.98 521
10010.92 527
10011.87 508
10012.81 534
10013.76 547
10014.70 555
10015.64 548
10016.59 531
10017.53 518
10018.48 524
10019.43 488
10020.37 484
10021.32 533
10022.26 510
10023.21 549
10024.15 534
10025.10 536
10026.04 522
10026.99 531
10027.93 551
10028.88 505
10029.82 573
10030.77 557
10031.72 501
10032.66 496
10033.61 473
10034.55 531
10035.50 523
10036.44 510
10037.39 456
10038.34 470
10039.28 482
10040.23 493
10041.18 452
10042.12 463
10043.07 463
10044.01 464
10044.96 494
10045.91 462
10046.85 452
10047.80 438
10048.75 429
10049.69 413
10050.64 410
10051.59 443
10052.53 474
10053.48 462
10054.43 458
10055.37 466
10056.32 452
10057.27 450
10058.21 467
10059.16 480
10060.11 478
10061.05 508
10062.00 516
10062.95 485
10063.90 459
10064.84 535
10065.79 451
10066.74 448
10067.69 457
10068.63 481
10069.58 471
10070.53 442
10071.48 475
10072.42 461
10073.37 464
10074.32 450
10075.27 470
10076.21 457
10077.16 453
10078.11 455
10079.06 403
10080.01 394
10080.95 411
10081.90 424
10082.85 437
10083.80 468
10084.75 466
10085.69 451
10086.64 480
10087.59 413
10088.54 413
10089.49 418
10090.44 435
10091.38 404
10092.33 428
10093.28 425
10094.23 418
10095.18 412
10096.13 431
10097.08 401
10098.03 420
10098.97 440
10099.92 451
10100.87 463
10101.82 436
10102.77 393
10103.72 444
10104.67 439
10105.62 419
10106.57 450
10107.52 451
10108.47 447
10109.42 434
10110.36 387
10111.31 348
10112.26 376
10113.21 409
10114.16 415
10115.11 370
10116.06 417
10117.01 444
10117.96 444
10118.91 419
10119.86 350
10120.81 342
10121.76 425
10122.71 439
10123.66 399
10124.61 406
10125.56 449
10126.51 400
10127.46 374
10128.41 397
10129.36 425
10130.31 340
10131.26 367
10132.21 378
10133.16 381
10134.11 349
10135.06 343
10136.02 354
10136.97 379
10137.92 393
10138.87 382
10139.82 403
10140.77 393
10141.72 393
10142.67 375
10143.62 397
10144.57 369
10145.52 420
10146.48 392
10147.43 381
10148.38 381
10149.33 391
10150.28 428
10151.23 405
10152.18 386
10153.13 399
10154.09 429
10155.04 406
10155.99 359
10156.94 330
10157.89 348
10158.84 370
10159.80 385
10160.75 366
10161.70 341
10162.65 371
10163.60 448
10164.55 424
10165.51 406
10166.46 357
10167.41 364
10168.36 389
10169.32 331
10170.27 333
10171.22 387
10172.17 429
10173.12 379
10174.08 380
10175.03 357
10175.98 372
10176.93 417
10177.89 397
10178.84 376
10179.79 405
10180.74 391
10181.70 419
10182.65 417
10183.60 387
10184.56 406
10185.51 439
10186.46 456
10187.42 410
10188.37 395
10189.32 406
10190.27 408
10191.23 391
10192.18 420
10193.13 430
10194.09 423
10195.04 426
10195.99 454
10196.95 442
10197.90 471
10198.86 474
10199.81 448
10200.76 435
10201.72 389
10202.67 474
10203.62 448
10204.58 469
10205.53 454
10206.49 503
10207.44 528
10208.39 523
10209.35 498
10210.30 579
10211.26 553
10212.21 542
10213.16 542
10214.12 547
10215.07 539
10216.03 505
10216.98 467
10217.94 444
10218.89 513
10219.84 453
10220.80 525
10221.75 501
10222.71 475
10223.66 517
10224.62 488
10225.57 458
10226.53 448
10227.48 491
10228.44 445
10229.39 460
10230.35 392
10231.30 465
10232.26 464
10233.21 472
10234.17 426
10235.12 474
10236.08 508
10237.03 499
10237.99 459
10238.95 488
10239.90 547
10240.86 507
10241.81 494
10242.77 430
10243.72 437
10244.68 450
10245.63 423
10246.59 397
10247.55 398
10248.50 409
10249.46 422
10250.41 421
10251.37 399
10252.33 370
10253.28 381
10254.24 402
10255.19 374
10256.15 385
10257.11 415
10258.06 402
10259.02 368
10259.98 379
10260.93 344
10261.89 361
10262.85 379
10263.80 397
10264.76 372
10265.72 384
10266.67 383
10267.63 354
10268.59 360
10269.54 330
10270.50 359
10271.46 343
10272.41 322
10273.37 297
10274.33 359
10275.29 299
10276.24 345
10277.20 318
10278.16 378
10279.11 344
10280.07 327
10281.03 332
10281.99 355
10282.94 356
10283.90 350
10284.86 359
10285.82 323
10286.77 337
10287.73 322
10288.69 351
10289.65 310
10290.61 303
10291.56 366
10292.52 404
10293.48 350
10294.44 355
10295.40 389
10296.35 398
10297.31 375
10298.27 357
10299.23 400
10300.19 354
10301.15 350
10302.10 341
10303.06 387
10304.02 354
10304.98 350
10305.94 332
10306.90 350
10307.86 325
10308.81 343
10309.77 313
10310.73 308
10311.69 300
10312.65 288
10313.61 355
10314.57 369
10315.53 325
10316.49 346
10317.44 368
10318.40 305
10319.36 289
10320.32 338
10321.28 353
10322.24 297
10323.20 295
10324.16 277
10325.12 278
10326.08 334
10327.04 298
10328.00 337
10328.96 302
10329.92 308
10330.88 312
10331.84 333
10332.80 337
10333.76 355
10334.72 318
10335.68 311
10336.64 326
10337.60 326
10338.56 325
10339.52 347
10340.48 316
10341.44 270
10342.40 284
10343.36 326
10344.32 348
10345.28 299
10346.24 304
10347.20 278
10348.16 352
10349.12 324
10350.08 349
10351.04 309
10352.00 339
10352.96 294
10353.92 355
10354.88 322
10355.85 293
10356.81 334
10357.77 297
10358.73 271
10359.69 324
10360.65 360
10361.61 324
10362.57 303
10363.53 291
10364.50 304
10365.46 312
10366.42 285
10367.38 268
10368.34 280
10369.30 309
10370.26 291
10371.23 329
10372.19 325
10373.15 294
10374.11 293
10375.07 275
10376.03 275
10377.00 295
10377.96 294
10378.92 294
10379.88 295
10380.84 300
10381.81 273
10382.77 263
10383.73 305
10384.69 283
10385.66 303
10386.62 307
10387.58 285
10388.54 282
10389.51 260
10390.47 275
10391.43 278
10392.39 267
10393.36 297
10394.32 276
10395.28 293
10396.24 280
10397.21 309
10398.17 288
10399.13 291
10400.10 329
10401.06 321
10402.02 279
10402.98 288
10403.95 296
10404.91 245
10405.87 256
10406.84 259
10407.80 300
10408.76 305
10409.73 269
10410.69 282
10411.65 285
10412.62 291
10413.58 263
10414.55 265
10415.51 323
10416.47 305
10417.44 285
10418.40 306
10419.36 310
10420.33 368
10421.29 363
10422.26 365
10423.22 306
10424.18 322
10425.15 353
10426.11 338
10427.08 312
10428.04 265
10429.00 294
10429.97 332
10430.93 252
10431.90 273
10432.86 285
10433.83 295
10434.79 296
10435.76 266
10436.72 325
10437.69 284
10438.65 283
10439.62 265
10440.58 294
10441.54 275
10442.51 272
10443.47 251
10444.44 265
10445.40 241
10446.37 244
10447.34 264
10448.30 291
10449.27 270
10450.23 237
10451.20 253
10452.16 270
10453.13 256
10454.09 247
10455.06 241
10456.02 270
10456.99 308
10457.95 278
10458.92 275
10459.89 244
10460.85 232
10461.82 284
10462.78 249
10463.75 243
10464.72 279
10465.68 269
10466.65 244
10467.61 264
10468.58 231
10469.55 263
10470.51 270
10471.48 223
10472.44 270
10473.41 277
10474.38 258
10475.34 217
10476.31 247
10477.28 242
10478.24 264
10479.21 271
10480.18 251
10481.14 260
10482.11 243
10483.08 263
10484.04 227
10485.01 235
10485.98 255
10486.94 225
10487.91 258
10488.88 234
10489.85 283
10490.81 306
10491.78 258
10492.75 264
10493.71 250
10494.68 285
10495.65 261
10496.62 234
10497.58 243
10498.55 236
10499.52 212
10500.49 246
10501.45 281
10502.42 266
10503.39 236
10504.36 258
10505.33 262
10506.29 239
10507.26 266
10508.23 291
10509.20 261
10510.17 196
10511.13 238
10512.10 275
10513.07 262
10514.04 243
10515.01 253
10515.98 239
10516.94 285
10517.91 257
10518.88 206
10519.85 218
10520.82 239
10521.79 243
10522.75 269
10523.72 247
10524.69 215
10525.66 251
10526.63 267
10527.60 227
10528.57 219
10529.54 224
10530.51 247
10531.47 249
10532.44 220
10533.41 227
10534.38 245
10535.35 256
10536.32 268
10537.29 208
10538.26 202
10539.23 238
10540.20 265
10541.17 260
10542.14 195
10543.11 218
10544.08 234
10545.05 254
10546.02 222
10546.99 221
10547.96 242
10548.92 268
10549.89 256
10550.86 225
10551.83 255
10552.80 270
10553.77 273
10554.74 263
10555.72 241
10556.69 188
10557.66 271
10558.63 280
10559.60 275
10560.57 290
10561.54 273
10562.51 271
10563.48 266
10564.45 262
10565.42 244
10566.39 261
10567.36 247
10568.33 239
10569.30 235
10570.27 221
10571.24 218
10572.21 224
10573.19 232
10574.16 218
10575.13 233
10576.10 242
10577.07 272
10578.04 228
10579.01 221
10579.98 229
10580.95 256
10581.93 277
10582.90 250
10583.87 232
10584.84 238
10585.81 252
10586.78 259
10587.76 270
10588.73 230
10589.70 244
10590.67 238
10591.64 260
10592.61 248
10593.59 200
10594.56 233
10595.53 226
10596.50 256
10597.47 230
10598.45 210
10599.42 265
10600.39 268
10601.36 260
10602.34 258
10603.31 244
10604.28 254
10605.25 275
10606.23 251
10607.20 219
10608.17 228
10609.14 248
10610.12 252
10611.09 220
10612.06 251
10613.03 253
10614.01 252
10614.98 263
10615.95 260
10616.93 254
10617.90 262
10618.87 233
10619.84 241
10620.82 215
10621.79 217
10622.76 254
10623.74 278
10624.71 230
10625.68 264
10626.66 244
10627.63 266
10628.60 282
10629.58 249
10630.55 271
10631.53 270
10632.50 271
10633.47 276
10634.45 255
10635.42 232
10636.39 276
10637.37 299
10638.34 290
10639.32 275
10640.29 324
10641.26 315
10642.24 281
10643.21 286
10644.19 291
10645.16 307
10646.14 308
10647.11 315
10648.08 280
10649.06 243
10650.03 242
10651.01 273
10651.98 265
10652.96 258
10653.93 220
10654.91 219
10655.88 238
10656.86 215
10657.83 249
10658.81 263
10659.78 253
10660.76 239
10661.73 254
10662.71 229
10663.68 236
10664.66 213
10665.63 223
10666.61 236
10667.58 230
10668.56 223
10669.53 234
10670.51 211
10671.48 226
10672.46 236
10673.43 249
10674.41 234
10675.39 234
10676.36 261
10677.34 235
10678.31 219
10679.29 205
10680.26 228
10681.24 229
10682.22 240
10683.19 255
10684.17 281
10685.14 248
10686.12 257
10687.10 225
10688.07 240
10689.05 242
10690.03 252
10691.00 268
10691.98 263
10692.96 225
10693.93 195
10694.91 260
10695.89 249
10696.86 228
10697.84 206
10698.82 231
10699.79 254
10700.77 231
10701.75 229
10702.72 244
10703.70 279
10704.68 253
10705.65 231
10706.63 245
10707.61 247
10708.58 233
10709.56 243
10710.54 205
10711.52 242
10712.49 241
10713.47 236
10714.45 241
10715.43 228
10716.40 228
10717.38 203
10718.36 220
10719.34 219
10720.31 225
10721.29 251
10722.27 249
10723.25 248
10724.23 218
10725.20 206
10726.18 226
10727.16 218
10728.14 273
10729.12 240
10730.09 217
10731.07 207
10732.05 218
10733.03 217
10734.01 220
10734.99 234
10735.96 266
10736.94 270
10737.92 240
10738.90 216
10739.88 240
10740.86 223
10741.84 240
10742.81 215
10743.79 223
10744.77 236
10745.75 227
10746.73 247
10747.71 238
10748.69 230
10749.67 237
10750.65 266
10751.63 235
10752.60 235
10753.58 246
10754.56 271
10755.54 283
10756.52 230
10757.50 219
10758.48 233
10759.46 255
10760.44 243
10761.42 221
10762.40 242
10763.38 235
10764.36 285
10765.34 261
10766.32 232
10767.30 226
10768.28 257
10769.26 233
10770.24 201
10771.22 252
10772.20 250
10773.18 226
10774.16 225
10775.14 243
10776.12 245
10777.10 241
10778.08 251
10779.06 253
10780.04 241
10781.02 236
10782.00 264
10782.98 251
10783.96 267
10784.94 241
10785.92 226
10786.90 275
10787.89 238
10788.87 274
10789.85 259
10790.83 261
10791.81 260
10792.79 229
10793.77 202
10794.75 235
10795.73 245
10796.71 238
10797.70 226
10798.68 223
10799.66 243
10800.64 251
10801.62 271
10802.60 207
10803.58 215
10804.57 249
10805.55 261
10806.53 214
10807.51 228
10808.49 232
10809.47 220
10810.46 246
10811.44 250
10812.42 241
10813.40 265
10814.38 214
10815.37 212
10816.35 249
10817.33 235
10818.31 229
10819.29 254
10820.28 256
10821.26 218
10822.24 226
10823.22 228
10824.21 210
10825.19 193
10826.17 202
10827.15 210
10828.14 241
10829.12 217
10830.10 234
10831.09 247
10832.07 248
10833.05 227
10834.03 279
10835.02 250
10836.00 232
10836.98 232
10837.97 244
10838.95 243
10839.93 226
10840.92 240
10841.90 258
10842.88 234
10843.87 188
10844.85 193
10845.83 235
10846.82 255
10847.80 211
10848.78 222
10849.77 221
10850.75 234
10851.73 217
10852.72 217
10853.70 206
10854.69 219
10855.67 228
10856.65 255
10857.64 232
10858.62 223
10859.60 240
10860.59 248
10861.57 243
10862.56 239
10863.54 233
10864.53 259
10865.51 254
10866.49 206
10867.48 231
10868.46 232
10869.45 273
10870.43 280
10871.42 262
10872.40 226
10873.39 242
10874.37 234
10875.36 285
10876.34 256
10877.33 232
10878.31 258
10879.30 277
10880.28 242
10881.27 232
10882.25 255
10883.24 288
10884.22 296
10885.21 217
10886.19 229
10887.18 276
10888.16 248
10889.15 286
10890.13 290
10891.12 247
10892.10 271
10893.09 292
10894.08 253
10895.06 243
10896.05 268
10897.03 287
10898.02 298
10899.00 255
10899.99 285
10900.98 284
10901.96 291
10902.95 254
10903.93 246
10904.92 282
10905.91 268
10906.89 274
10907.88 289
10908.87 299
10909.85 277
10910.84 307
10911.82 275
10912.81 294
10913.80 294
10914.78 287
10915.77 317
10916.76 252
10917.74 271
10918.73 280
10919.72 317
10920.70 274
10921.69 308
10922.68 307
10923.67 278
10924.65 300
10925.64 257
10926.63 268
10927.61 270
10928.60 296
10929.59 311
10930.58 304
10931.56 262
10932.55 261
10933.54 236
10934.53 312
10935.51 293
10936.50 330
10937.49 338
10938.48 317
10939.46 339
10940.45 303
10941.44 298
10942.43 323
10943.41 334
10944.40 301
10945.39 316
10946.38 368
10947.37 333
10948.35 335
10949.34 353
10950.33 345
10951.32 350
10952.31 371
10953.30 363
10954.28 354
10955.27 372
10956.26 348
10957.25 375
10958.24 418
10959.23 406
10960.22 475
10961.20 432
10962.19 459
10963.18 479
10964.17 475
10965.16 468
10966.15 419
10967.14 419
10968.13 415
10969.11 438
10970.10 362
10971.09 399
10972.08 407
10973.07 415
10974.06 376
10975.05 354
10976.04 358
10977.03 412
10978.02 421
10979.01 413
10980.00 417
10980.99 380
10981.98 398
10982.97 393
10983.96 405
10984.95 434
10985.94 401
10986.93 403
10987.92 377
10988.91 381
10989.90 421
10990.89 422
10991.88 430
10992.87 410
10993.86 442
10994.85 423
10995.84 449
10996.83 409
10997.82 465
10998.81 553
10999.80 585
11000.79 626
11001.78 646
11002.77 646
11003.76 696
11004.75 687
11005.74 609
11006.73 552
11007.72 556
11008.71 556
11009.70 538
11010.69 487
11011.69 495
11012.68 461
11013.67 437
11014.66 436
11015.65 446
11016.64 418
11017.63 400
11018.62 453
11019.62 414
11020.61 425
11021.60 457
11022.59 465
11023.58 421
11024.57 384
11025.56 413
11026.56 397
11027.55 353
11028.54 363
11029.53 360
11030.52 365
11031.51 349
11032.51 349
11033.50 390
11034.49 389
11035.48 381
11036.47 388
11037.47 378
11038.46 357
11039.45 362
11040.44 372
11041.44 382
11042.43 344
11043.42 338
11044.41 331
11045.41 374
11046.40 318
11047.39 352
11048.38 367
11049.38 358
11050.37 345
11051.36 313
11052.35 320
11053.35 305
11054.34 316
11055.33 304
11056.33 351
11057.32 311
11058.31 314
11059.30 333
11060.30 292
11061.29 340
11062.28 326
11063.28 338
11064.27 336
11065.26 315
11066.26 312
11067.25 308
11068.24 370
11069.24 333
11070.23 309
11071.23 344
11072.22 338
11073.21 342
11074.21 327
11075.20 287
11076.19 323
11077.19 347
11078.18 333
11079.18 329
11080.17 297
11081.16 276
11082.16 285
11083.15 323
11084.15 336
11085.14 304
11086.14 329
11087.13 323
11088.12 311
11089.12 331
11090.11 303
11091.11 319
11092.10 324
11093.10 321
11094.09 363
11095.09 309
11096.08 325
11097.08 304
11098.07 335
11099.07 317
11100.06 307
11101.06 331
11102.05 306
11103.05 306
11104.04 338
11105.04 324
11106.03 352
11107.03 319
11108.02 327
11109.02 331
11110.01 321
11111.01 377
11112.00 358
11113.00 361
11113.99 286
11114.99 305
11115.99 357
11116.98 339
11117.98 314
11118.97 330
11119.97 358
11120.96 354
11121.96 329
11122.96 334
11123.95 347
11124.95 393
11125.94 409
11126.94 399
11127.94 393
11128.93 389
11129.93 426
11130.93 461
11131.92 431
11132.92 398
11133.92 400
11134.91 427
11135.91 394
11136.90 367
11137.90 382
11138.90 393
11139.89 385
11140.89 343
11141.89 346
11142.89 398
11143.88 370
11144.88 325
11145.88 330
11146.87 332
11147.87 360
11148.87 391
11149.86 369
11150.86 334
11151.86 345
11152.86 354
11153.85 364
11154.85 328
11155.85 340
11156.85 343
11157.84 337
11158.84 330
11159.84 314
11160.84 279
11161.83 312
11162.83 299
11163.83 316
11164.83 277
11165.83 316
11166.82 308
11167.82 289
11168.82 289
11169.82 259
11170.82 355
11171.81 300
11172.81 291
11173.81 290
11174.81 288
11175.81 296
11176.81 307
11177.80 314
11178.80 308
11179.80 326
11180.80 308
11181.80 297
11182.80 283
11183.80 280
11184.79 271
11185.79 263
11186.79 263
11187.79 257
11188.79 294
11189.79 291
11190.79 296
11191.79 300
11192.79 278
11193.78 273
11194.78 288
11195.78 296
11196.78 311
11197.78 345
11198.78 323
11199.78 298
11200.78 311
11201.78 339
11202.78 311
11203.78 283
11204.78 263
11205.78 296
11206.78 309
11207.78 259
11208.78 291
11209.78 272
11210.78 292
11211.78 326
11212.78 295
11213.78 319
11214.78 318
11215.78 271
11216.78 251
11217.78 286
11218.78 282
11219.78 275
11220.78 297
11221.78 281
11222.78 268
11223.78 279
11224.78 294
11225.78 302
11226.78 288
11227.78 284
11228.78 305
11229.78 245
11230.78 271
11231.79 301
11232.79 261
11233.79 274
11234.79 289
11235.79 261
11236.79 258
11237.79 305
11238.79 288
11239.79 245
11240.80 277
11241.80 257
11242.80 286
11243.80 285
11244.80 257
11245.80 253
11246.80 295
11247.81 295
11248.81 267
11249.81 276
11250.81 309
11251.81 277
11252.81 282
11253.82 257
11254.82 271
11255.82 292
11256.82 309
11257.82 307
11258.83 296
11259.83 282
11260.83 300
11261.83 301
11262.83 270
11263.84 279
11264.84 336
11265.84 312
11266.84 292
11267.85 255
11268.85 323
11269.85 350
11270.85 306
11271.86 293
11272.86 299
11273.86 275
11274.86 296
11275.87 299
11276.87 311
11277.87 338
11278.88 349
11279.88 455
11280.88 424
11281.88 404
11282.89 412
11283.89 435
11284.89 398
11285.90 338
11286.90 347
11287.90 323
11288.91 302
11289.91 289
11290.91 324
11291.92 296
11292.92 259
11293.93 314
11294.93 301
11295.93 284
11296.94 288
11297.94 269
11298.94 300
11299.95 296
11300.95 275
11301.96 284
11302.96 318
11303.96 286
11304.97 244
11305.97 234
11306.98 266
11307.98 297
11308.98 261
11309.99 261
11310.99 280
11312.00 320
11313.00 333
11314.01 345
11315.01 329
11316.02 315
11317.02 323
11318.03 332
11319.03 333
11320.04 281
11321.04 306
11322.04 321
11323.05 282
11324.05 238
11325.06 235
11326.06 256
11327.07 264
11328.07 249
11329.08 258
11330.09 292
11331.09 268
11332.10 250
11333.10 283
11334.11 263
11335.11 238
11336.12 255
11337.12 267
11338.13 241
11339.13 247
11340.14 242
11341.15 229
11342.15 235
11343.16 229
11344.16 238
11345.17 236
11346.18 214
11347.18 256
11348.19 244
11349.19 226
11350.20 225
11351.21 275
11352.21 262
11353.22 218
11354.22 228
11355.23 234
11356.24 233
11357.24 237
11358.25 212
11359.26 247
11360.26 231
11361.27 226
11362.28 259
11363.28 233
11364.29 242
11365.30 231
11366.30 237
11367.31 239
11368.32 253
11369.32 226
11370.33 232
11371.34 216
11372.35 231
11373.35 235
11374.36 189
11375.37 222
11376.37 208
11377.38 233
11378.39 212
11379.40 232
11380.40 198
11381.41 222
11382.42 214
11383.43 198
11384.43 259
11385.44 236
11386.45 209
11387.46 256
11388.47 220
11389.47 192
11390.48 222
11391.49 223
11392.50 210
11393.51 214
11394.51 216
11395.52 219
11396.53 223
11397.54 216
11398.55 222
11399.55 213
11400.56 231
11401.57 227
11402.58 206
11403.59 217
11404.60 212
11405.61 197
11406.61 196
11407.62 234
11408.63 229
11409.64 224
11410.65 207
11411.66 219
11412.67 219
11413.68 211
11414.68 185
11415.69 226
11416.70 226
11417.71 211
11418.72 172
11419.73 187
11420.74 219
11421.75 186
11422.76 237
11423.77 260
11424.78 229
11425.79 202
11426.80 236
11427.81 227
11428.82 228
11429.82 207
11430.83 226
11431.84 182
11432.85 208
11433.86 212
11434.87 203
11435.88 221
11436.89 219
11437.90 239
11438.91 216
11439.92 192
11440.93 198
11441.94 186
11442.95 202
11443.96 203
11444.98 203
11445.99 211
11447.00 195
11448.01 187
11449.02 191
11450.03 218
11451.04 224
11452.05 181
11453.06 214
11454.07 254
11455.08 236
11456.09 206
11457.10 206
11458.11 214
11459.12 229
11460.14 220
11461.15 182
11462.16 155
11463.17 176
11464.18 225
11465.19 225
11466.20 175
11467.21 167
11468.23 218
11469.24 217
11470.25 168
11471.26 184
11472.27 231
11473.28 212
11474.29 215
11475.31 196
11476.32 217
11477.33 186
11478.34 212
11479.35 220
11480.36 228
11481.38 240
11482.39 221
11483.40 221
11484.41 176
11485.43 176
11486.44 184
11487.45 190
11488.46 193
11489.47 191
11490.49 183
11491.50 180
11492.51 170
11493.52 210
11494.54 207
11495.55 176
11496.56 200
11497.57 160
11498.59 195
11499.60 160
11500.61 161
11501.63 196
11502.64 231
11503.65 188
11504.66 199
11505.68 189
11506.69 210
11507.70 188
11508.72 184
11509.73 179
11510.74 202
11511.76 170
11512.77 215
11513.78 187
11514.80 206
11515.81 201
11516.82 199
11517.84 213
11518.85 167
11519.86 171
11520.88 163
11521.89 194
11522.91 154
11523.92 200
11524.93 207
11525.95 207
11526.96 183
11527.97 193
11528.99 201
11530.00 198
11531.02 175
11532.03 201
11533.05 212
11534.06 174
11535.07 189
11536.09 185
11537.10 187
11538.12 182
11539.13 178
11540.15 181
11541.16 187
11542.18 181
11543.19 207
11544.20 194
11545.22 203
11546.23 188
11547.25 167
11548.26 208
11549.28 181
11550.29 186
11551.31 198
11552.32 197
11553.34 184
11554.35 214
11555.37 199
11556.38 204
11557.40 211
11558.42 211
11559.43 207
11560.45 205
11561.46 200
11562.48 173
11563.49 184
11564.51 187
11565.52 177
11566.54 175
11567.56 208
11568.57 174
11569.59 203
11570.60 187
11571.62 203
11572.63 204
11573.65 202
11574.67 189
11575.68 174
11576.70 196
11577.72 193
11578.73 180
11579.75 220
11580.76 185
11581.78 198
11582.80 228
11583.81 228
11584.83 209
11585.85 216
11586.86 199
11587.88 204
11588.90 231
11589.91 225
11590.93 203
11591.95 226
11592.96 219
11593.98 226
11595.00 213
11596.01 225
11597.03 216
11598.05 234
11599.07 232
11600.08 251
11601.10 270
11602.12 289
11603.13 319
11604.15 343
11605.17 329
11606.19 391
11607.20 382
11608.22 376
11609.24 329
11610.26 328
11611.27 318
11612.29 287
11613.31 268
11614.33 237
11615.35 273
11616.36 262
11617.38 245
11618.40 225
11619.42 254
11620.44 214
11621.45 242
11622.47 234
11623.49 226
11624.51 220
11625.53 188
11626.55 182
11627.56 216
11628.58 226
11629.60 205
11630.62 217
11631.64 238
11632.66 239
11633.67 204
11634.69 205
11635.71 198
11636.73 204
11637.75 200
11638.77 221
11639.79 188
11640.81 218
11641.83 190
11642.84 203
11643.86 216
11644.88 201
11645.90 197
11646.92 204
11647.94 202
11648.96 185
11649.98 208
11651.00 188
11652.02 229
11653.04 208
11654.06 187
11655.08 202
11656.10 173
11657.12 213
11658.14 211
11659.16 198
11660.18 187
11661.20 172
11662.22 167
11663.24 146
11664.26 207
11665.28 191
11666.30 166
11667.32 177
11668.34 209
11669.36 172
11670.38 173
11671.40 160
11672.42 197
11673.44 171
11674.46 177
11675.48 188
11676.50 191
11677.52 201
11678.54 194
11679.56 225
11680.58 191
11681.60 186
11682.62 185
11683.64 213
11684.66 159
11685.69 177
11686.71 203
11687.73 160
11688.75 181
11689.77 199
11690.79 189
11691.81 169
11692.83 199
11693.85 177
11694.88 169
11695.90 203
11696.92 176
11697.94 185
11698.96 193
11699.98 186
11701.01 204
11702.03 179
11703.05 166
11704.07 171
11705.09 201
11706.11 173
11707.14 186
11708.16 154
11709.18 158
11710.20 205
11711.22 213
11712.25 186
11713.27 179
11714.29 203
11715.31 202
11716.33 163
11717.36 179
11718.38 196
11719.40 182
11720.42 185
11721.45 187
11722.47 182
11723.49 168
11724.51 171
11725.54 180
11726.56 182
11727.58 199
11728.61 195
11729.63 213
11730.65 201
11731.67 179
11732.70 158
11733.72 161
11734.74 189
11735.77 169
11736.79 170
11737.81 158
11738.84 178
11739.86 147
11740.88 164
11741.91 176
11742.93 170
11743.95 200
11744.98 215
11746.00 200
11747.02 164
11748.05 154
11749.07 187
11750.09 193
11751.12 165
11752.14 160
11753.17 169
11754.19 189
11755.21 191
11756.24 194
11757.26 175
11758.29 218
11759.31 188
11760.33 200
11761.36 179
11762.38 184
11763.41 169
11764.43 188
11765.46 166
11766.48 179
11767.51 172
11768.53 204
11769.55 191
11770.58 160
11771.60 161
11772.63 175
11773.65 188
11774.68 181
11775.70 189
11776.73 173
11777.75 182
11778.78 209
11779.80 205
11780.83 156
11781.85 172
11782.88 183
11783.90 198
11784.93 184
11785.95 167
11786.98 186
11788.01 166
11789.03 186
11790.06 181
11791.08 172
11792.11 162
11793.13 195
11794.16 217
11795.18 211
11796.21 206
11797.24 217
11798.26 229
11799.29 207
11800.31 214
11801.34 244
11802.37 245
11803.39 227
11804.42 192
11805.44 209
11806.47 213
11807.50 211
11808.52 224
11809.55 233
11810.58 207
11811.60 211
11812.63 205
11813.66 210
11814.68 197
11815.71 176
11816.74 216
11817.76 223
11818.79 193
11819.82 219
11820.84 207
11821.87 228
11822.90 198
11823.92 177
11824.95 174
11825.98 166
11827.00 165
11828.03 187
11829.06 224
11830.09 217
11831.11 212
11832.14 244
11833.17 196
11834.20 177
11835.22 244
11836.25 224
11837.28 187
11838.31 187
11839.33 193
11840.36 195
11841.39 250
11842.42 216
11843.44 217
11844.47 202
11845.50 186
11846.53 216
11847.56 207
11848.58 205
11849.61 204
11850.64 191
11851.67 204
11852.70 219
11853.72 188
11854.75 181
11855.78 220
11856.81 225
11857.84 228
11858.87 208
11859.90 225
11860.92 225
11861.95 192
11862.98 161
11864.01 216
11865.04 220
11866.07 231
11867.10 202
11868.13 202
11869.15 214
11870.18 207
11871.21 224
11872.24 214
11873.27 194
11874.30 220
11875.33 203
11876.36 252
11877.39 205
11878.42 205
11879.45 215
11880.48 219
11881.51 224
11882.53 221
11883.56 225
11884.59 230
11885.62 258
11886.65 219
11887.68 222
11888.71 230
11889.74 216
11890.77 223
11891.80 227
11892.83 243
11893.86 231
11894.89 228
11895.92 224
11896.95 228
11897.98 235
11899.01 253
11900.04 254
11901.07 250
11902.10 291
11903.13 265
11904.17 280
11905.20 310
11906.23 280
11907.26 278
11908.29 271
11909.32 287
11910.35 286
11911.38 267
11912.41 285
11913.44 273
11914.47 276
11915.50 260
11916.53 245
11917.57 283
11918.60 297
11919.63 300
11920.66 300
11921.69 267
11922.72 255
11923.75 267
11924.78 272
11925.82 269
11926.85 304
11927.88 305
11928.91 280
11929.94 305
11930.97 298
11932.00 330
11933.04 370
11934.07 372
11935.10 381
11936.13 400
11937.16 393
11938.20 378
11939.23 368
11940.26 361
11941.29 330
11942.32 312
11943.36 318
11944.39 318
11945.42 279
11946.45 265
11947.49 279
11948.52 294
11949.55 255
11950.58 260
11951.62 274
11952.65 252
11953.68 228
11954.71 230
11955.75 269
11956.78 274
11957.81 294
11958.84 293
11959.88 261
11960.91 249
11961.94 259
11962.98 252
11964.01 249
11965.04 235
11966.08 229
11967.11 279
11968.14 226
11969.17 231
11970.21 222
11971.24 219
11972.27 232
11973.31 231
11974.34 232
11975.38 229
11976.41 227
11977.44 232
11978.48 226
11979.51 236
11980.54 198
11981.58 210
11982.61 232
11983.65 244
11984.68 232
11985.71 229
11986.75 215
11987.78 238
11988.82 236
11989.85 213
11990.88 249
11991.92 228
11992.95 207
11993.99 209
11995.02 229
11996.06 209
11997.09 226
11998.13 248
11999.16 236
12000.19 232
12001.23 231
12002.26 268
12003.30 208
12004.33 204
12005.37 211
12006.40 242
12007.44 236
12008.47 229
12009.51 238
12010.54 232
12011.58 228
12012.61 259
12013.65 284
12014.68 279
12015.72 270
12016.75 243
12017.79 289
12018.83 296
12019.86 285
12020.90 326
12021.93 334
12022.97 280
12024.00 254
12025.04 257
12026.07 278
12027.11 277
12028.15 242
12029.18 226
12030.22 236
12031.25 224
12032.29 235
12033.33 259
12034.36 248
12035.40 273
12036.43 278
12037.47 278
12038.51 257
12039.54 278
12040.58 274
12041.62 252
12042.65 220
12043.69 244
12044.73 246
12045.76 246
12046.80 251
12047.84 230
12048.87 268
12049.91 232
12050.95 256
12051.98 239
12053.02 246
12054.06 225
12055.09 227
12056.13 241
12057.17 236
12058.20 228
12059.24 236
12060.28 222
12061.32 217
12062.35 219
12063.39 264
12064.43 241
12065.47 205
12066.50 240
12067.54 213
12068.58 225
12069.62 210
12070.65 222
12071.69 239
12072.73 239
12073.77 240
12074.81 223
12075.84 263
12076.88 199
12077.92 228
12078.96 248
12080.00 251
12081.03 238
12082.07 247
12083.11 195
12084.15 216
12085.19 218
12086.22 263
12087.26 221
12088.30 219
12089.34 227
12090.38 269
12091.42 241
12092.46 250
12093.49 230
12094.53 239
12095.57 285
12096.61 245
12097.65 253
12098.69 241
12099.73 231
12100.77 238
12101.81 280
12102.84 220
12103.88 253
12104.92 270
12105.96 283
12107.00 263
12108.04 239
12109.08 256
12110.12 236
12111.16 288
12112.20 277
12113.24 246
12114.28 226
12115.32 244
12116.36 241
12117.40 251
12118.44 234
12119.48 212
12120.52 197
12121.55 215
12122.59 197
12123.63 210
12124.67 238
12125.71 232
12126.75 218
12127.80 188
12128.84 194
12129.88 208
12130.92 244
12131.96 182
12133.00 206
12134.04 186
12135.08 199
12136.12 209
12137.16 210
12138.20 220
12139.24 174
12140.28 205
12141.32 205
12142.36 213
12143.40 216
12144.44 215
12145.48 205
12146.53 185
12147.57 215
12148.61 172
12149.65 161
12150.69 180
12151.73 189
12152.77 191
12153.81 211
12154.85 198
12155.90 196
12156.94 211
12157.98 195
12159.02 188
12160.06 170
12161.10 202
12162.14 218
12163.19 158
12164.23 157
12165.27 169
12166.31 185
12167.35 192
12168.40 195
12169.44 176
12170.48 161
12171.52 200
12172.56 199
12173.61 156
12174.65 188
12175.69 166
12176.73 198
12177.77 183
12178.82 207
12179.86 207
12180.90 203
12181.94 197
12182.99 169
12184.03 187
12185.07 175
12186.11 186
12187.16 173
12188.20 176
12189.24 201
12190.29 218
12191.33 215
12192.37 179
12193.41 210
12194.46 183
12195.50 207
12196.54 198
12197.59 182
12198.63 166
12199.67 184
12200.72 192
12201.76 197
12202.80 158
12203.85 175
12204.89 190
12205.93 164
12206.98 159
12208.02 201
12209.06 190
12210.11 179
12211.15 191
12212.19 163
12213.24 191
12214.28 227
12215.33 229
12216.37 177
12217.41 181
12218.46 190
12219.50 209
12220.55 206
12221.59 185
12222.63 184
12223.68 195
12224.72 194
12225.77 196
12226.81 174
12227.86 182
12228.90 195
12229.95 184
12230.99 219
12232.03 194
12233.08 208
12234.12 198
12235.17 245
12236.21 231
12237.26 214
12238.30 193
12239.35 201
12240.39 211
12241.44 201
12242.48 207
12243.53 176
12244.57 187
12245.62 217
12246.66 196
12247.71 193
12248.75 210
12249.80 189
12250.85 239
12251.89 222
12252.94 182
12253.98 182
12255.03 206
12256.07 207
12257.12 184
12258.16 183
12259.21 206
12260.26 216
12261.30 179
12262.35 174
12263.39 180
12264.44 187
12265.49 176
12266.53 184
12267.58 171
12268.62 157
12269.67 163
12270.72 202
12271.76 164
12272.81 157
12273.86 169
12274.90 173
12275.95 222
12277.00 179
12278.04 191
12279.09 199
12280.14 217
12281.18 204
12282.23 234
12283.28 229
12284.32 205
12285.37 183
12286.42 189
12287.46 174
12288.51 194
12289.56 175
12290.60 201
12291.65 199
12292.70 176
12293.75 166
12294.79 201
12295.84 209
12296.89 177
12297.94 178
12298.98 183
12300.03 174
12301.08 159
12302.13 182
12303.17 148
12304.22 164
12305.27 187
12306.32 168
12307.36 147
12308.41 165
12309.46 193
12310.51 192
12311.56 164
12312.60 149
12313.65 167
12314.70 213
12315.75 176
12316.80 154
12317.85 160
12318.89 157
12319.94 153
12320.99 177
12322.04 174
12323.09 190
12324.14 168
12325.18 163
12326.23 178
12327.28 172
12328.33 147
12329.38 175
12330.43 148
12331.48 151
12332.53 167
12333.57 145
12334.62 176
12335.67 150
12336.72 166
12337.77 173
12338.82 173
12339.87 164
12340.92 154
12341.97 184
12343.02 200
12344.07 185
12345.12 199
12346.17 192
12347.22 160
12348.26 155
12349.31 175
12350.36 179
12351.41 171
12352.46 170
12353.51 182
12354.56 153
12355.61 140
12356.66 190
12357.71 175
12358.76 174
12359.81 155
12360.86 193
12361.91 177
12362.96 159
12364.01 147
12365.06 171
12366.11 177
12367.16 184
12368.22 180
12369.27 182
12370.32 147
12371.37 153
12372.42 171
12373.47 164
12374.52 151
12375.57 164
12376.62 184
12377.67 166
12378.72 165
12379.77 146
12380.82 172
12381.87 180
12382.93 177
12383.98 208
12385.03 193
12386.08 194
12387.13 165
12388.18 188
12389.23 181
12390.28 125
12391.34 165
12392.39 182
12393.44 178
12394.49 176
12395.54 181
12396.59 156
12397.65 176
12398.70 190
12399.75 202
12400.80 186
12401.85 165
12402.90 183
12403.96 201
12405.01 198
12406.06 185
12407.11 197
12408.16 176
12409.22 189
12410.27 166
12411.32 177
12412.37 186
12413.43 193
12414.48 173
12415.53 203
12416.58 189
12417.64 179
12418.69 221
12419.74 178
12420.79 192
12421.85 181
12422.90 184
12423.95 207
12425.00 190
12426.06 185
12427.11 181
12428.16 212
12429.22 214
12430.27 192
12431.32 186
12432.38 194
12433.43 182
12434.48 194
12435.54 192
12436.59 208
12437.64 187
12438.70 183
12439.75 216
12440.80 192
12441.86 204
12442.91 207
12443.96 223
12445.02 194
12446.07 214
12447.13 218
12448.18 213
12449.23 199
12450.29 187
12451.34 194
12452.39 182
12453.45 213
12454.50 217
12455.56 209
12456.61 215
12457.67 224
12458.72 249
12459.77 226
12460.83 212
12461.88 220
12462.94 233
12463.99 234
12465.05 272
12466.10 306
12467.16 278
12468.21 263
12469.26 260
12470.32 293
12471.37 258
12472.43 281
12473.48 347
12474.54 361
12475.59 393
12476.65 390
12477.70 455
12478.76 526
12479.81 527
12480.87 577
12481.93 577
12482.98 594
12484.04 553
12485.09 509
12486.15 454
12487.20 417
12488.26 374
12489.31 352
12490.37 310
12491.42 323
12492.48 303
12493.54 270
12494.59 253
12495.65 270
12496.70 287
12497.76 286
12498.82 270
12499.87 249
12500.93 238
12501.98 218
12503.04 235
12504.10 244
12505.15 242
12506.21 226
12507.26 217
12508.32 245
12509.38 261
12510.43 259
12511.49 240
12512.55 244
12513.60 250
12514.66 226
12515.72 227
12516.77 232
12517.83 216
12518.89 230
12519.94 212
12521.00 233
12522.06 221
12523.12 205
12524.17 214
12525.23 205
12526.29 215
12527.34 182
12528.40 191
12529.46 173
12530.52 194
12531.57 191
12532.63 218
12533.69 201
12534.75 209
12535.80 221
12536.86 205
12537.92 208
12538.98 196
12540.03 174
12541.09 206
12542.15 215
12543.21 191
12544.26 224
12545.32 195
12546.38 205
12547.44 216
12548.50 230
12549.56 232
12550.61 211
12551.67 201
12552.73 237
12553.79 248
12554.85 235
12555.90 254
12556.96 270
12558.02 261
12559.08 272
12560.14 317
12561.20 311
12562.26 286
12563.31 314
12564.37 287
12565.43 260
12566.49 266
12567.55 228
12568.61 208
12569.67 225
12570.73 248
12571.79 225
12572.85 252
12573.90 218
12574.96 222
12576.02 190
12577.08 182
12578.14 193
12579.20 238
12580.26 244
12581.32 213
12582.38 207
12583.44 204
12584.50 184
12585.56 174
12586.62 205
12587.68 207
12588.74 224
12589.80 207
12590.86 185
12591.92 201
12592.98 223
12594.04 195
12595.10 252
12596.16 181
12597.22 207
12598.28 217
12599.34 208
12600.40 206
12601.46 184
12602.52 200
12603.58 211
12604.64 207
12605.70 180
12606.76 187
12607.82 184
12608.88 210
12609.94 193
12611.00 192
12612.06 184
12613.12 204
12614.19 199
12615.25 202
12616.31 196
12617.37 166
12618.43 222
12619.49 228
12620.55 201
12621.61 210
12622.67 222
12623.74 205
12624.80 209
12625.86 172
12626.92 202
12627.98 203
12629.04 209
12630.10 218
12631.17 169
12632.23 190
12633.29 171
12634.35 194
12635.41 191
12636.47 204
12637.54 186
12638.60 170
12639.66 171
12640.72 160
12641.78 164
12642.85 208
12643.91 170
12644.97 162
12646.03 198
12647.09 182
12648.16 173
12649.22 170
12650.28 191
12651.34 183
12652.41 193
12653.47 180
12654.53 197
12655.59 211
12656.66 185
12657.72 186
12658.78 189
12659.84 174
12660.91 160
12661.97 184
12663.03 164
12664.10 174
12665.16 187
12666.22 191
12667.29 170
12668.35 196
12669.41 191
12670.48 181
12671.54 162
12672.60 180
12673.67 183
12674.73 189
12675.79 193
12676.86 163
12677.92 166
12678.98 161
12680.05 194
12681.11 184
12682.17 163
12683.24 177
12684.30 181
12685.37 200
12686.43 180
12687.49 160
12688.56 197
12689.62 208
12690.69 214
12691.75 166
12692.81 164
12693.88 194
12694.94 199
12696.01 180
12697.07 207
12698.13 193
12699.20 199
12700.26 203
12701.33 203
12702.39 185
12703.46 187
12704.52 192
12705.59 198
12706.65 202
12707.72 197
12708.78 198
12709.85 181
12710.91 191
12711.98 181
12713.04 187
12714.11 202
12715.17 234
12716.24 190
12717.30 173
12718.37 192
12719.43 207
12720.50 189
12721.56 194
12722.63 217
12723.69 181
12724.76 186
12725.82 203
12726.89 196
12727.96 215
12729.02 165
12730.09 182
12731.15 190
12732.22 219
12733.29 198
12734.35 214
12735.42 197
12736.48 224
12737.55 235
12738.62 243
12739.68 196
12740.75 203
12741.81 222
12742.88 196
12743.95 209
12745.01 192
12746.08 207
12747.15 213
12748.21 178
12749.28 186
12750.35 218
12751.41 176
12752.48 188
12753.55 214
12754.61 186
12755.68 173
12756.75 188
12757.81 186
12758.88 195
12759.95 168
12761.01 245
12762.08 183
12763.15 181
12764.21 177
12765.28 209
12766.35 190
12767.42 178
12768.48 175
12769.55 179
12770.62 181
12771.69 159
12772.75 184
12773.82 152
12774.89 137
12775.96 179
12777.02 191
12778.09 169
12779.16 151
12780.23 163
12781.30 199
12782.36 201
12783.43 150
12784.50 159
12785.57 205
12786.64 223
12787.70 178
12788.77 159
12789.84 180
12790.91 189
12791.98 196
12793.05 153
12794.11 172
12795.18 159
12796.25 180
12797.32 202
12798.39 162
12799.46 136
12800.53 159
12801.59 178
12802.66 179
12803.73 161
12804.80 155
12805.87 172
12806.94 175
12808.01 161
12809.08 172
12810.15 176
12811.21 182
12812.28 171
12813.35 170
12814.42 165
12815.49 145
12816.56 167
12817.63 197
12818.70 192
12819.77 166
12820.84 169
12821.91 156
12822.98 170
12824.05 162
12825.12 168
12826.19 170
12827.26 212
12828.33 156
12829.40 184
12830.47 188
12831.54 185
12832.61 185
12833.68 167
12834.75 169
12835.82 145
12836.89 186
12837.96 155
12839.03 162
12840.10 147
12841.17 162
12842.24 155
12843.31 184
12844.38 147
12845.45 166
12846.52 171
12847.59 171
12848.66 162
12849.73 169
12850.80 150
12851.88 160
12852.95 189
12854.02 159
12855.09 148
12856.16 169
12857.23 169
12858.30 169
12859.37 133
12860.44 148
12861.51 172
12862.59 153
12863.66 156
12864.73 171
12865.80 151
12866.87 161
12867.94 157
12869.01 172
12870.09 150
12871.16 138
12872.23 165
12873.30 171
12874.37 158
12875.45 151
12876.52 171
12877.59 151
12878.66 140
12879.73 159
12880.81 160
12881.88 171
12882.95 154
12884.02 152
12885.09 147
12886.17 132
12887.24 163
12888.31 159
12889.38 169
12890.46 176
12891.53 170
12892.60 154
12893.67 175
12894.75 154
12895.82 178
12896.89 159
12897.96 141
12899.04 142
12900.11 153
12901.18 161
12902.26 125
12903.33 139
12904.40 151
12905.47 171
12906.55 132
12907.62 118
12908.69 131
12909.77 146
12910.84 150
12911.91 127
12912.99 142
12914.06 169
12915.13 153
12916.21 163
12917.28 134
12918.36 136
12919.43 170
12920.50 197
12921.58 152
12922.65 112
12923.72 144
12924.80 151
12925.87 168
12926.95 146
12928.02 125
12929.09 139
12930.17 163
12931.24 159
12932.32 153
12933.39 114
12934.46 147
12935.54 187
12936.61 152
12937.69 120
12938.76 114
12939.84 144
12940.91 157
12941.99 142
12943.06 138
12944.14 145
12945.21 147
12946.28 178
12947.36 134
12948.43 135
12949.51 134
12950.58 140
12951.66 155
12952.73 142
12953.81 136
12954.88 149
12955.96 153
12957.04 127
12958.11 122
12959.19 152
12960.26 171
12961.34 142
12962.41 128
12963.49 135
12964.56 135
12965.64 114
12966.71 139
12967.79 130
12968.87 127
12969.94 145
12971.02 133
12972.09 133
12973.17 142
12974.24 162
12975.32 141
12976.40 134
12977.47 142
12978.55 168
12979.63 121
12980.70 140
12981.78 147
12982.85 131
12983.93 144
12985.01 126
12986.08 127
12987.16 154
12988.24 159
12989.31 142
12990.39 137
12991.47 113
12992.54 141
12993.62 134
12994.70 159
12995.77 134
12996.85 142
12997.93 151
12999.00 159
13000.08 132
13001.16 154
13002.24 156
13003.31 133
13004.39 144
13005.47 150
13006.54 130
13007.62 160
13008.70 177
13009.78 167
13010.85 129
13011.93 151
13013.01 153
13014.09 165
13015.16 136
13016.24 151
13017.32 143
13018.40 131
13019.48 138
13020.55 148
13021.63 133
13022.71 164
13023.79 180
13024.86 133
13025.94 110
13027.02 126
13028.10 125
13029.18 150
13030.26 134
13031.33 152
13032.41 146
13033.49 116
13034.57 117
13035.65 137
13036.73 139
13037.80 151
13038.88 135
13039.96 124
13041.04 142
13042.12 135
13043.20 145
13044.28 115
13045.36 140
13046.44 150
13047.51 167
13048.59 137
13049.67 151
13050.75 142
13051.83 128
13052.91 123
13053.99 157
13055.07 143
13056.15 117
13057.23 141
13058.31 134
13059.39 137
13060.47 149
13061.55 163
13062.62 141
13063.70 183
13064.78 154
13065.86 154
13066.94 138
13068.02 140
13069.10 160
13070.18 152
13071.26 127
13072.34 158
13073.42 106
13074.50 137
13075.58 148
13076.66 123
13077.74 139
13078.82 134
13079.90 134
13080.99 106
13082.07 140
13083.15 140
13084.23 141
13085.31 129
13086.39 154
13087.47 151
13088.55 164
13089.63 127
13090.71 115
13091.79 138
13092.87 136
13093.95 163
13095.03 132
13096.12 146
13097.20 139
13098.28 155
13099.36 150
13100.44 122
13101.52 123
13102.60 160
13103.68 135
13104.76 138
13105.85 148
13106.93 143
13108.01 145
13109.09 143
13110.17 126
13111.25 131
13112.34 161
13113.42 129
13114.50 134
13115.58 144
13116.66 158
13117.74 141
13118.83 151
13119.91 126
13120.99 140
13122.07 149
13123.15 140
13124.24 146
13125.32 131
13126.40 132
13127.48 144
13128.57 128
13129.65 136
13130.73 146
13131.81 120
13132.90 147
13133.98 137
13135.06 144
13136.14 109
13137.23 119
13138.31 123
13139.39 108
13140.48 142
13141.56 147
13142.64 131
13143.72 135
13144.81 135
13145.89 132
13146.97 138
13148.06 122
13149.14 146
13150.22 135
13151.31 128
13152.39 125
13153.47 168
13154.56 145
13155.64 131
13156.72 124
13157.81 134
13158.89 139
13159.97 145
13161.06 146
13162.14 152
13163.23 155
13164.31 130
13165.39 157
13166.48 138
13167.56 132
13168.64 135
13169.73 117
13170.81 108
13171.90 108
13172.98 133
13174.07 138
13175.15 138
13176.23 130
13177.32 159
13178.40 173
13179.49 135
13180.57 133
13181.66 148
13182.74 122
13183.83 144
13184.91 147
13185.99 152
13187.08 128
13188.16 158
13189.25 121
13190.33 141
13191.42 154
13192.50 151
13193.59 141
13194.67 154
13195.76 155
13196.84 139
13197.93 148
13199.01 151
13200.10 156
13201.19 140
13202.27 137
13203.36 148
13204.44 157
13205.53 144
13206.61 152
13207.70 136
13208.78 136
13209.87 153
13210.96 141
13212.04 117
13213.13 142
13214.21 170
13215.30 128
13216.39 100
13217.47 131
13218.56 160
13219.64 163
13220.73 134
13221.82 133
13222.90 132
13223.99 138
13225.07 164
13226.16 134
13227.25 159
13228.33 137
13229.42 164
13230.51 154
13231.59 135
13232.68 136
13233.77 142
13234.85 155
13235.94 157
13237.03 127
13238.11 139
13239.20 149
13240.29 171
13241.37 128
13242.46 123
13243.55 123
13244.64 152
13245.72 154
13246.81 155
13247.90 124
13248.99 163
13250.07 142
13251.16 151
13252.25 137
13253.34 138
13254.42 133
13255.51 158
13256.60 139
13257.69 127
13258.77 134
13259.86 168
13260.95 139
13262.04 124
13263.12 137
13264.21 143
13265.30 170
13266.39 160
13267.48 141
13268.56 141
13269.65 141
13270.74 149
13271.83 150
13272.92 132
13274.01 147
13275.09 156
13276.18 177
13277.27 178
13278.36 164
13279.45 167
13280.54 163
13281.63 163
13282.71 177
13283.80 145
13284.89 132
13285.98 153
13287.07 153
13288.16 162
13289.25 160
13290.34 170
13291.43 182
13292.51 166
13293.60 183
13294.69 167
13295.78 165
13296.87 149
13297.96 159
13299.05 145
13300.14 172
13301.23 188
13302.32 199
13303.41 175
13304.50 168
13305.59 199
13306.68 187
13307.77 188
13308.86 200
13309.95 170
13311.04 167
13312.13 176
13313.22 189
13314.31 153
13315.40 137
13316.49 164
13317.58 191
13318.67 169
13319.76 160
13320.85 167
13321.94 173
13323.03 179
13324.12 211
13325.21 185
13326.30 160
13327.39 158
13328.48 185
13329.57 175
13330.66 199
13331.75 196
13332.84 152
13333.93 193
13335.02 194
13336.12 166
13337.21 179
13338.30 159
13339.39 182
13340.48 191
13341.57 203
13342.66 193
13343.75 219
13344.84 226
13345.94 205
13347.03 188
13348.12 171
13349.21 168
13350.30 156
13351.39 179
13352.48 157
13353.58 198
13354.67 198
13355.76 186
13356.85 175
13357.94 195
13359.04 200
13360.13 185
13361.22 209
13362.31 194
13363.40 181
13364.50 169
13365.59 194
13366.68 208
13367.77 211
13368.86 226
13369.96 205
13371.05 210
13372.14 222
13373.23 204
13374.33 172
13375.42 201
13376.51 231
13377.60 229
13378.70 196
13379.79 207
13380.88 176
13381.97 181
13383.07 173
13384.16 191
13385.25 183
13386.35 201
13387.44 184
13388.53 212
13389.62 171
13390.72 165
13391.81 172
13392.90 161
13394.00 155
13395.09 187
13396.18 174
13397.28 165
13398.37 187
13399.46 191
13400.56 179
13401.65 165
13402.75 162
13403.84 177
13404.93 170
13406.03 150
13407.12 176
13408.21 176
13409.31 166
13410.40 143
13411.50 158
13412.59 171
13413.68 146
13414.78 168
13415.87 175
13416.97 155
13418.06 164
13419.16 157
13420.25 174
13421.34 155
13422.44 161
13423.53 170
13424.63 179
13425.72 157
13426.82 202
13427.91 195
13429.01 198
13430.10 175
13431.20 207
13432.29 170
13433.39 161
13434.48 151
13435.58 178
13436.67 164
13437.77 175
13438.86 164
13439.96 150
13441.05 165
13442.15 190
13443.24 166
13444.34 179
13445.43 183
13446.53 167
13447.62 168
13448.72 175
13449.81 178
13450.91 188
13452.01 175
13453.10 153
13454.20 171
13455.29 184
13456.39 172
13457.48 165
13458.58 166
13459.68 181
13460.77 179
13461.87 176
13462.96 190
13464.06 165
13465.16 188
13466.25 178
13467.35 181
13468.45 204
13469.54 182
13470.64 220
13471.73 208
13472.83 187
13473.93 164
13475.02 197
13476.12 202
13477.22 203
13478.31 178
13479.41 177
13480.51 179
13481.60 184
13482.70 207
13483.80 187
13484.90 222
13485.99 187
13487.09 175
13488.19 188
13489.28 177
13490.38 204
13491.48 209
13492.58 215
13493.67 174
13494.77 176
13495.87 205
13496.97 226
13498.06 243
13499.16 227
13500.26 224
13501.36 210
13502.45 232
13503.55 238
13504.65 227
13505.75 229
13506.84 209
13507.94 238
13509.04 255
13510.14 211
13511.24 234
13512.33 218
13513.43 215
13514.53 205
13515.63 199
13516.73 199
13517.83 202
13518.92 207
13520.02 190
13521.12 199
13522.22 185
13523.32 174
13524.42 184
13525.52 159
13526.61 190
13527.71 173
13528.81 190
13529.91 190
13531.01 169
13532.11 200
13533.21 223
13534.31 186
13535.41 180
13536.50 157
13537.60 202
13538.70 186
13539.80 194
13540.90 166
13542.00 162
13543.10 206
13544.20 168
13545.30 176
13546.40 161
13547.50 158
13548.60 190
13549.70 204
13550.80 206
13551.90 182
13553.00 157
13554.10 160
13555.20 169
13556.30 173
13557.40 163
13558.50 170
13559.60 186
13560.70 162
13561.80 169
13562.90 146
13564.00 135
13565.10 173
13566.20 166
13567.30 170
13568.40 134
13569.50 153
13570.60 151
13571.70 159
13572.80 155
13573.90 168
13575.00 147
13576.10 151
13577.20 155
13578.30 164
13579.40 168
13580.51 166
13581.61 182
13582.71 158
13583.81 162
13584.91 132
13586.01 142
13587.11 165
13588.21 159
13589.31 143
13590.42 138
13591.52 158
13592.62 170
13593.72 158
13594.82 185
13595.92 170
13597.02 153
13598.13 172
13599.23 163
13600.33 178
13601.43 149
13602.53 192
13603.63 182
13604.74 165
13605.84 136
13606.94 153
13608.04 184
13609.14 173
13610.25 174
13611.35 164
13612.45 159
13613.55 166
13614.66 162
13615.76 161
13616.86 181
13617.96 179
13619.06 217
13620.17 179
13621.27 176
13622.37 170
13623.47 179
13624.58 194
13625.68 143
13626.78 145
13627.89 176
13628.99 183
13630.09 145
13631.19 169
13632.30 140
13633.40 156
13634.50 144
13635.61 159
13636.71 173
13637.81 150
13638.92 185
13640.02 156
13641.12 155
13642.23 144
13643.33 172
13644.43 199
13645.54 198
13646.64 158
13647.74 151
13648.85 164
13649.95 188
13651.06 149
13652.16 167
13653.26 166
13654.37 165
13655.47 145
13656.57 174
13657.68 165
13658.78 176
13659.89 154
13660.99 145
13662.10 160
13663.20 138
13664.30 168
13665.41 173
13666.51 168
13667.62 167
13668.72 157
13669.83 150
13670.93 179
13672.04 147
13673.14 135
13674.24 165
13675.35 162
13676.45 182
13677.56 178
13678.66 146
13679.77 165
13680.87 163
13681.98 127
13683.08 169
13684.19 147
13685.29 169
13686.40 180
13687.50 167
13688.61 129
13689.71 167
13690.82 130
13691.93 161
13693.03 169
13694.14 170
13695.24 184
13696.35 158
13697.45 164
13698.56 152
13699.66 127
13700.77 119
13701.88 148
13702.98 150
13704.09 146
13705.19 134
13706.30 136
13707.41 170
13708.51 198
13709.62 151
13710.72 163
13711.83 174
13712.94 159
13714.04 182
13715.15 168
13716.26 181
13717.36 149
13718.47 184
13719.58 180
13720.68 165
13721.79 134
13722.90 165
13724.00 164
13725.11 176
13726.22 190
13727.32 192
13728.43 171
13729.54 203
13730.64 201
13731.75 167
13732.86 172
13733.96 222
13735.07 222
13736.18 186
13737.29 186
13738.39 194
13739.50 221
13740.61 178
13741.72 205
13742.82 189
13743.93 188
13745.04 174
13746.15 164
13747.25 216
13748.36 175
13749.47 180
13750.58 208
13751.68 213
13752.79 216
13753.90 183
13755.01 192
13756.12 236
13757.22 226
13758.33 216
13759.44 200
13760.55 225
13761.66 238
13762.77 210
13763.87 231
13764.98 226
13766.09 230
13767.20 281
13768.31 249
13769.42 246
13770.52 283
13771.63 287
13772.74 259
13773.85 283
13774.96 319
13776.07 336
13777.18 302
13778.29 302
13779.39 277
13780.50 317
13781.61 310
13782.72 320
13783.83 269
13784.94 285
13786.05 274
13787.16 305
13788.27 253
13789.38 220
13790.49 206
13791.60 234
13792.71 261
13793.81 213
13794.92 203
13796.03 205
13797.14 230
13798.25 238
13799.36 223
13800.47 201
13801.58 244
13802.69 226
13803.80 215
13804.91 190
13806.02 225
13807.13 217
13808.24 244
13809.35 263
13810.46 222
13811.57 217
13812.68 215
13813.79 216
13814.90 210
13816.02 191
13817.13 210
13818.24 242
13819.35 243
13820.46 234
13821.57 203
13822.68 207
13823.79 211
13824.90 249
13826.01 244
13827.12 227
13828.23 248
13829.34 247
13830.45 218
13831.57 205
13832.68 206
13833.79 211
13834.90 229
13836.01 231
13837.12 230
13838.23 231
13839.34 229
13840.46 223
13841.57 205
13842.68 187
13843.79 199
13844.90 192
13846.01 217
13847.13 209
13848.24 193
13849.35 186
13850.46 169
13851.57 211
13852.68 193
13853.80 178
13854.91 203
13856.02 196
13857.13 200
13858.24 215
13859.36 241
13860.47 211
13861.58 230
13862.69 230
13863.81 270
13864.92 236
13866.03 268
13867.14 235
13868.26 235
13869.37 186
13870.48 240
13871.59 254
13872.71 250
13873.82 232
13874.93 247
13876.04 244
13877.16 233
13878.27 233
13879.38 227
13880.50 257
13881.61 251
13882.72 260
13883.84 241
13884.95 238
13886.06 244
13887.18 204
13888.29 233
13889.40 278
13890.52 279
13891.63 290
13892.74 269
13893.86 264
13894.97 300
13896.08 324
13897.20 300
13898.31 325
13899.42 297
13900.54 308
13901.65 335
13902.77 276
13903.88 286
13904.99 281
13906.11 291
13907.22 268
13908.34 264
13909.45 220
13910.56 240
13911.68 243
13912.79 240
13913.91 206
13915.02 221
13916.14 219
13917.25 283
13918.37 223
13919.48 193
13920.60 210
13921.71 239
13922.82 218
13923.94 231
13925.05 245
13926.17 225
13927.28 177
13928.40 197
13929.51 250
13930.63 223
13931.74 236
13932.86 196
13933.97 194
13935.09 191
13936.20 181
13937.32 223
13938.44 233
13939.55 210
13940.67 217
13941.78 189
13942.90 209
13944.01 196
13945.13 254
13946.24 225
13947.36 184
13948.48 186
13949.59 174
13950.71 182
13951.82 188
13952.94 188
13954.05 199
13955.17 186
13956.29 199
13957.40 206
13958.52 217
13959.64 197
13960.75 177
13961.87 178
13962.98 176
13964.10 211
13965.22 181
13966.33 180
13967.45 153
13968.57 190
13969.68 213
13970.80 211
13971.92 185
13973.03 197
13974.15 206
13975.27 176
13976.38 212
13977.50 198
13978.62 188
13979.73 196
13980.85 176
13981.97 168
13983.09 182
13984.20 190
13985.32 218
13986.44 192
13987.56 157
13988.67 162
13989.79 164
13990.91 186
13992.02 164
13993.14 177
13994.26 197
13995.38 180
13996.50 198
13997.61 205
13998.73 194
13999.85 166
14000.97 177
14002.08 201
14003.20 187
14004.32 168
14005.44 185
14006.56 169
14007.67 191
14008.79 185
14009.91 183
14011.03 163
14012.15 178
14013.27 182
14014.38 165
14015.50 154
14016.62 150
14017.74 163
14018.86 188
14019.98 172
14021.10 162
14022.21 221
14023.33 189
14024.45 177
14025.57 156
14026.69 141
14027.81 201
14028.93 192
14030.05 177
14031.17 172
14032.28 158
14033.40 197
14034.52 167
14035.64 192
14036.76 165
14037.88 178
14039.00 186
14040.12 178
14041.24 186
14042.36 198
14043.48 162
14044.60 153
14045.72 178
14046.84 179
14047.96 172
14049.08 194
14050.20 220
14051.32 177
14052.44 159
14053.56 153
14054.68 159
14055.80 170
14056.92 182
14058.04 183
14059.16 184
14060.28 210
14061.40 189
14062.52 180
14063.64 188
14064.76 197
14065.88 197
14067.00 189
14068.12 190
14069.24 209
14070.36 190
14071.48 200
14072.60 206
14073.72 218
14074.84 223
14075.97 255
14077.09 223
14078.21 194
14079.33 226
14080.45 208
14081.57 206
14082.69 207
14083.81 219
14084.93 221
14086.06 223
14087.18 224
14088.30 237
14089.42 239
14090.54 250
14091.66 245
14092.78 256
14093.91 255
14095.03 253
14096.15 266
14097.27 273
14098.39 293
14099.51 242
14100.64 253
14101.76 298
14102.88 293
14104.00 267
14105.12 283
14106.25 270
14107.37 258
14108.49 251
14109.61 258
14110.73 245
14111.86 268
14112.98 243
14114.10 232
14115.22 254
14116.35 225
14117.47 202
14118.59 209
14119.71 232
14120.84 202
14121.96 200
14123.08 198
14124.20 228
14125.33 204
14126.45 186
14127.57 215
14128.70 198
14129.82 214
14130.94 204
14132.07 179
14133.19 180
14134.31 192
14135.44 215
14136.56 195
14137.68 184
14138.81 199
14139.93 236
14141.05 194
14142.18 206
14143.30 207
14144.42 218
14145.55 169
14146.67 189
14147.79 176
14148.92 180
14150.04 193
14151.17 193
14152.29 212
14153.41 197
14154.54 199
14155.66 199
14156.79 186
14157.91 208
14159.03 143
14160.16 201
14161.28 187
14162.41 202
14163.53 220
14164.66 165
14165.78 187
14166.90 182
14168.03 170
14169.15 171
14170.28 186
14171.40 205
14172.53 177
14173.65 130
14174.78 169
14175.90 194
14177.03 199
14178.15 178
14179.28 178
14180.40 171
14181.53 181
14182.65 191
14183.78 198
14184.90 186
14186.03 199
14187.15 172
14188.28 167
14189.40 185
14190.53 176
14191.65 194
14192.78 170
14193.91 185
14195.03 175
14196.16 177
14197.28 164
14198.41 192
14199.53 179
14200.66 178
14201.79 177
14202.91 191
14204.04 183
14205.16 171
14206.29 162
14207.42 162
14208.54 185
14209.67 195
14210.79 177
14211.92 176
14213.05 192
14214.17 183
14215.30 182
14216.43 189
14217.55 174
14218.68 167
14219.81 181
14220.93 185
14222.06 185
14223.19 156
14224.31 157
14225.44 165
14226.57 155
14227.69 204
14228.82 166
14229.95 169
14231.07 168
14232.20 171
14233.33 153
14234.46 175
14235.58 158
14236.71 170
14237.84 172
14238.96 148
14240.09 172
14241.22 162
14242.35 161
14243.47 141
14244.60 173
14245.73 146
14246.86 136
14247.98 157
14249.11 165
14250.24 150
14251.37 121
14252.50 145
14253.62 157
14254.75 147
14255.88 151
14257.01 154
14258.14 130
14259.26 147
14260.39 153
14261.52 170
14262.65 146
14263.78 124
14264.91 151
14266.03 161
14267.16 133
14268.29 145
14269.42 166
14270.55 144
14271.68 154
14272.81 137
14273.93 138
14275.06 157
14276.19 186
14277.32 147
14278.45 133
14279.58 126
14280.71 132
14281.84 162
14282.97 150
14284.10 143
14285.22 162
14286.35 152
14287.48 136
14288.61 150
14289.74 156
14290.87 130
14292.00 158
14293.13 161
14294.26 151
14295.39 144
14296.52 116
14297.65 163
14298.78 138
14299.91 155
14301.04 143
14302.17 139
14303.30 146
14304.43 119
14305.56 97
14306.69 135
14307.82 158
14308.95 151
14310.08 157
14311.21 143
14312.34 140
14313.47 145
14314.60 157
14315.73 125
14316.86 149
14317.99 142
14319.12 149
14320.25 148
14321.38 152
14322.51 150
14323.64 144
14324.77 162
14325.91 138
14327.04 123
14328.17 134
14329.30 129
14330.43 113
14331.56 142
14332.69 129
14333.82 135
14334.95 131
14336.08 102
14337.22 106
14338.35 124
14339.48 137
14340.61 108
14341.74 130
14342.87 135
14344.00 146
14345.14 146
14346.27 138
14347.40 113
14348.53 138
14349.66 147
14350.79 151
14351.93 139
14353.06 137
14354.19 123
14355.32 117
14356.45 107
14357.59 114
14358.72 120
14359.85 154
14360.98 166
14362.12 131
14363.25 152
14364.38 143
14365.51 129
14366.64 130
14367.78 127
14368.91 126
14370.04 115
14371.17 143
14372.31 150
14373.44 130
14374.57 129
14375.71 110
14376.84 132
14377.97 144
14379.10 143
14380.24 130
14381.37 120
14382.50 130
14383.64 136
14384.77 128
14385.90 133
14387.04 131
14388.17 149
14389.30 134
14390.44 130
14391.57 139
14392.70 155
14393.84 148
14394.97 163
14396.10 118
14397.24 134
14398.37 120
14399.50 148
14400.64 119
14401.77 123
14402.91 129
14404.04 129
14405.17 131
14406.31 116
14407.44 142
14408.58 134
14409.71 125
14410.84 138
14411.98 137
14413.11 138
14414.25 140
14415.38 146
14416.52 147
14417.65 133
14418.78 155
14419.92 143
14421.05 161
14422.19 109
14423.32 133
14424.46 152
14425.59 168
14426.73 136
14427.86 130
14429.00 147
14430.13 144
14431.27 179
14432.40 163
14433.54 177
14434.67 147
14435.81 143
14436.94 134
14438.08 153
14439.21 155
14440.35 141
14441.48 168
14442.62 147
14443.75 140
14444.89 143
14446.03 152
14447.16 134
14448.30 143
14449.43 155
14450.57 162
14451.70 189
14452.84 161
14453.98 150
14455.11 171
14456.25 175
14457.38 185
14458.52 171
14459.66 145
14460.79 134
14461.93 151
14463.06 154
14464.20 142
14465.34 131
14466.47 151
14467.61 156
14468.75 150
14469.88 157
14471.02 193
14472.16 144
14473.29 131
14474.43 162
14475.57 152
14476.70 141
14477.84 167
14478.98 166
14480.11 157
14481.25 152
14482.39 145
14483.52 144
14484.66 147
14485.80 147
14486.93 140
14488.07 169
14489.21 164
14490.35 140
14491.48 134
14492.62 166
14493.76 161
14494.90 132
14496.03 149
14497.17 194
14498.31 175
14499.45 168
14500.58 181
14501.72 168
14502.86 178
14504.00 173
14505.14 199
14506.27 183
14507.41 162
14508.55 145
14509.69 188
14510.83 188
14511.96 188
14513.10 163
14514.24 171
14515.38 202
14516.52 175
14517.66 182
14518.79 219
14519.93 198
14521.07 225
14522.21 237
14523.35 210
14524.49 213
14525.63 204
14526.76 195
14527.90 219
14529.04 186
14530.18 198
14531.32 183
14532.46 170
14533.60 195
14534.74 203
14535.88 180
14537.01 172
14538.15 159
14539.29 182
14540.43 145
14541.57 143
14542.71 161
14543.85 158
14544.99 171
14546.13 145
14547.27 171
14548.41 154
14549.55 122
14550.69 121
14551.83 155
14552.97 178
14554.11 161
14555.25 163
14556.39 160
14557.53 163
14558.67 152
14559.81 162
14560.95 117
14562.09 131
14563.23 156
14564.37 165
14565.51 140
14566.65 121
14567.79 135
14568.93 153
14570.07 143
14571.21 158
14572.35 149
14573.49 157
14574.63 128
14575.77 124
14576.91 107
14578.05 141
14579.19 156
14580.34 142
14581.48 122
14582.62 143
14583.76 139
14584.90 136
14586.04 142
14587.18 151
14588.32 140
14589.46 136
14590.60 170
14591.75 154
14592.89 157
14594.03 152
14595.17 171
14596.31 195
14597.45 167
14598.59 160
14599.74 149
14600.88 124
14602.02 141
14603.16 160
14604.30 147
14605.44 132
14606.59 147
14607.73 162
14608.87 130
14610.01 152
14611.15 147
14612.30 155
14613.44 158
14614.58 142
14615.72 135
14616.87 133
14618.01 142
14619.15 148
14620.29 158
14621.44 140
14622.58 156
14623.72 186
14624.86 195
14626.01 177
14627.15 201
14628.29 179
14629.43 173
14630.58 166
14631.72 180
14632.86 161
14634.01 163
14635.15 161
14636.29 191
14637.43 182
14638.58 182
14639.72 180
14640.86 221
14642.01 209
14643.15 150
14644.29 165
14645.44 184
14646.58 175
14647.72 144
14648.87 172
14650.01 166
14651.15 177
14652.30 137
14653.44 156
14654.59 140
14655.73 144
14656.87 155
14658.02 160
14659.16 124
14660.31 115
14661.45 158
14662.59 187
14663.74 172
14664.88 145
14666.03 146
14667.17 146
14668.31 144
14669.46 116
14670.60 151
14671.75 147
14672.89 144
14674.04 151
14675.18 138
14676.33 128
14677.47 118
14678.62 148
14679.76 138
14680.90 113
14682.05 122
14683.19 130
14684.34 152
14685.48 128
14686.63 116
14687.77 130
14688.92 161
14690.06 148
14691.21 144
14692.35 107
14693.50 141
14694.65 133
14695.79 141
14696.94 132
14698.08 110
14699.23 122
14700.37 119
14701.52 150
14702.66 122
14703.81 121
14704.96 134
14706.10 132
14707.25 112
14708.39 115
14709.54 145
14710.68 125
14711.83 143
14712.98 127
14714.12 138
14715.27 111
14716.42 120
14717.56 128
14718.71 138
14719.85 110
14721.00 108
14722.15 147
14723.29 116
14724.44 117
14725.59 122
14726.73 121
14727.88 147
14729.03 115
14730.17 108
14731.32 102
14732.47 117
14733.61 120
14734.76 117
14735.91 113
14737.05 120
14738.20 106
14739.35 149
14740.50 123
14741.64 128
14742.79 116
14743.94 148
14745.08 122
14746.23 136
14747.38 165
14748.53 133
14749.67 124
14750.82 100
14751.97 119
14753.12 118
14754.26 126
14755.41 125
14756.56 125
14757.71 111
14758.85 95
14760.00 109
14761.15 107
14762.30 100
14763.45 99
14764.59 138
14765.74 125
14766.89 110
14768.04 116
14769.19 137
14770.34 111
14771.48 133
14772.63 117
14773.78 123
14774.93 111
14776.08 117
14777.23 109
14778.37 119
14779.52 91
14780.67 94
14781.82 129
14782.97 125
14784.12 104
14785.27 100
14786.42 121
14787.57 114
14788.71 99
14789.86 103
14791.01 104
14792.16 104
14793.31 109
14794.46 112
14795.61 99
14796.76 104
14797.91 128
14799.06 121
14800.21 121
14801.36 70
14802.51 105
14803.66 120
14804.80 101
14805.95 91
14807.10 100
14808.25 110
14809.40 112
14810.55 98
14811.70 96
14812.85 102
14814.00 108
14815.15 96
14816.30 91
14817.45 93
14818.60 102
14819.75 113
14820.90 114
14822.05 90
14823.20 89
14824.36 105
14825.51 103
14826.66 100
14827.81 95
14828.96 106
14830.11 108
14831.26 107
14832.41 104
14833.56 109
14834.71 100
14835.86 101
14837.01 106
14838.16 106
14839.31 96
14840.47 95
14841.62 102
14842.77 122
14843.92 98
14845.07 108
14846.22 103
14847.37 104
14848.52 112
14849.68 80
14850.83 94
14851.98 89
14853.13 104
14854.28 86
14855.43 86
14856.58 99
14857.74 97
14858.89 98
14860.04 88
14861.19 75
14862.34 115
14863.50 98
14864.65 106
14865.80 99
14866.95 95
14868.10 98
14869.26 108
14870.41 109
14871.56 97
14872.71 90
14873.86 80
14875.02 104
14876.17 90
14877.32 94
14878.47 89
14879.63 92
14880.78 97
14881.93 83
14883.08 101
14884.24 93
14885.39 96
14886.54 94
14887.70 85
14888.85 104
14890.00 104
14891.15 100
14892.31 129
14893.46 114
14894.61 98
14895.77 82
14896.92 87
14898.07 77
14899.23 86
14900.38 82
14901.53 107
14902.69 105
14903.84 84
14904.99 113
14906.15 123
14907.30 118
14908.45 94
14909.61 97
14910.76 89
14911.92 113
14913.07 88
14914.22 108
14915.38 113
14916.53 117
14917.69 86
14918.84 96
14919.99 81
14921.15 108
14922.30 104
14923.46 87
14924.61 107
14925.76 107
14926.92 91
14928.07 102
14929.23 89
14930.38 99
14931.54 113
14932.69 101
14933.85 95
14935.00 100
14936.16 111
14937.31 108
14938.47 115
14939.62 92
14940.77 101
14941.93 114
14943.08 119
14944.24 78
14945.40 71
14946.55 126
14947.71 128
14948.86 114
14950.02 106
14951.17 113
14952.33 117
14953.48 103
14954.64 120
14955.79 124
14956.95 98
14958.10 110
14959.26 116
14960.42 100
14961.57 103
14962.73 117
14963.88 109
14965.04 121
14966.19 115
14967.35 75
14968.51 112
14969.66 116
14970.82 101
14971.97 97
14973.13 93
14974.29 96
14975.44 124
14976.60 99
14977.76 76
14978.91 104
14980.07 107
14981.22 102
14982.38 94
14983.54 122
14984.69 107
14985.85 129
14987.01 106
14988.16 85
14989.32 87
14990.48 105
14991.64 97
14992.79 112
14993.95 115
14995.11 96
14996.26 101
14997.42 80
14998.58 100
14999.73 85
15000.89 103
15002.05 93
15003.21 104
15004.36 100
15005.52 93
15006.68 63
15007.84 101
15008.99 92
15010.15 102
15011.31 77
15012.47 85
15013.62 102
15014.78 82
15015.94 99
15017.10 78
15018.26 108
15019.41 81
15020.57 83
15021.73 78
15022.89 83
15024.05 102
15025.20 105
15026.36 82
15027.52 83
15028.68 92
15029.84 81
15031.00 84
15032.15 87
15033.31 83
15034.47 66
15035.63 92
15036.79 86
15037.95 109
15039.11 90
15040.26 89
15041.42 102
15042.58 109
15043.74 71
15044.90 94
15046.06 88
15047.22 99
15048.38 91
15049.54 94
15050.70 69
15051.85 90
15053.01 91
15054.17 92
15055.33 128
15056.49 88
15057.65 104
15058.81 102
15059.97 85
15061.13 81
15062.29 117
15063.45 95
15064.61 82
15065.77 78
15066.93 91
15068.09 117
15069.25 82
15070.41 89
15071.57 87
15072.73 89
15073.89 86
15075.05 97
15076.21 92
15077.37 91
15078.53 88
15079.69 99
15080.85 88
15082.01 89
15083.17 106
15084.33 108
15085.49 75
15086.65 91
15087.81 94
15088.97 86
15090.13 90
15091.29 90
15092.46 90
15093.62 85
15094.78 99
15095.94 103
15097.10 74
15098.26 93
15099.42 96
15100.58 97
15101.74 77
15102.90 109
15104.07 76
15105.23 101
15106.39 89
15107.55 84
15108.71 81
15109.87 87
15111.03 76
15112.20 87
15113.36 82
15114.52 85
15115.68 113
15116.84 90
15118.00 76
15119.17 88
15120.33 102
15121.49 95
15122.65 90
15123.81 95
15124.98 108
15126.14 85
15127.30 104
15128.46 95
15129.62 107
15130.79 102
15131.95 98
15133.11 97
15134.27 91
15135.44 82
15136.60 100
15137.76 101
15138.92 78
15140.09 85
15141.25 75
15142.41 86
15143.57 85
15144.74 87
15145.90 92
15147.06 112
15148.23 82
15149.39 102
15150.55 84
15151.71 106
15152.88 85
15154.04 80
15155.20 80
15156.37 98
15157.53 114
15158.69 86
15159.86 110
15161.02 79
15162.18 102
15163.35 87
15164.51 88
15165.67 68
15166.84 108
15168.00 106
15169.17 100
15170.33 84
15171.49 86
15172.66 94
15173.82 75
15174.99 93
15176.15 76
15177.31 90
15178.48 76
15179.64 94
15180.81 92
15181.97 102
15183.13 97
15184.30 93
15185.46 93
15186.63 85
15187.79 76
15188.96 95
15190.12 81
15191.29 79
15192.45 93
15193.61 103
15194.78 112
15195.94 89
15197.11 83
15198.27 89
15199.44 92
15200.60 110
15201.77 114
15202.93 88
15204.10 81
15205.26 88
15206.43 107
15207.59 78
15208.76 87
15209.92 82
15211.09 96
15212.26 107
15213.42 117
15214.59 94
15215.75 87
15216.92 89
15218.08 79
15219.25 104
15220.41 99
15221.58 73
15222.75 79
15223.91 98
15225.08 86
15226.24 103
15227.41 109
15228.58 102
15229.74 111
15230.91 92
15232.07 102
15233.24 96
15234.41 116
15235.57 113
15236.74 120
15237.91 101
15239.07 105
15240.24 101
15241.41 124
15242.57 124
15243.74 118
15244.90 118
15246.07 114
15247.24 111
15248.41 99
15249.57 125
15250.74 87
15251.91 130
15253.07 103
15254.24 100
15255.41 78
15256.57 85
15257.74 93
15258.91 109
15260.08 87
15261.24 89
15262.41 109
15263.58 99
15264.74 86
15265.91 91
15267.08 95
15268.25 79
15269.41 108
15270.58 93
15271.75 99
15272.92 75
15274.09 112
15275.25 87
15276.42 90
15277.59 87
15278.76 85
15279.93 107
15281.09 83
15282.26 106
15283.43 106
15284.60 109
15285.77 88
15286.93 87
15288.10 81
15289.27 90
15290.44 94
15291.61 88
15292.78 90
15293.94 100
15295.11 88
15296.28 100
15297.45 84
15298.62 98
15299.79 84
15300.96 100
15302.13 110
15303.29 82
15304.46 86
15305.63 98
15306.80 101
15307.97 80
15309.14 102
15310.31 87
15311.48 101
15312.65 91
15313.82 94
15314.99 108
15316.16 93
15317.32 107
15318.49 83
15319.66 81
15320.83 79
15322.00 116
15323.17 89
15324.34 99
15325.51 68
15326.68 96
15327.85 74
15329.02 109
15330.19 92
15331.36 89
15332.53 89
15333.70 97
15334.87 97
15336.04 82
15337.21 105
15338.38 100
15339.55 102
15340.72 89
15341.89 90
15343.06 100
15344.23 100
15345.40 76
15346.58 89
15347.75 92
15348.92 91
15350.09 85
15351.26 80
15352.43 89
15353.60 102
15354.77 94
15355.94 96
15357.11 98
15358.28 92
15359.45 108
15360.63 106
15361.80 103
15362.97 69
15364.14 102
15365.31 100
15366.48 92
15367.65 88
15368.82 99
15370.00 88
15371.17 88
15372.34 102
15373.51 118
15374.68 126
15375.85 96
15377.02 105
15378.20 87
15379.37 106
15380.54 84
15381.71 111
15382.88 107
15384.06 100
15385.23 96
15386.40 103
15387.57 123
15388.74 115
15389.92 110
15391.09 116
15392.26 98
15393.43 95
15394.61 105
15395.78 109
15396.95 117
15398.12 93
15399.30 121
15400.47 91
15401.64 113
15402.81 84
15403.99 130
15405.16 108
15406.33 82
15407.51 89
15408.68 93
15409.85 94
15411.02 91
15412.20 102
15413.37 88
15414.54 121
15415.72 104
15416.89 85
15418.06 85
15419.24 84
15420.41 94
15421.58 101
15422.76 105
15423.93 113
15425.10 108
15426.28 102
15427.45 88
15428.62 69
15429.80 82
15430.97 96
15432.15 119
15433.32 86
15434.49 79
15435.67 77
15436.84 79
15438.02 81
15439.19 104
15440.36 105
15441.54 90
15442.71 107
15443.89 98
15445.06 79
15446.24 102
15447.41 87
15448.58 115
15449.76 84
15450.93 78
15452.11 109
15453.28 97
15454.46 83
15455.63 75
15456.81 77
15457.98 73
15459.16 95
15460.33 88
15461.51 81
15462.68 73
15463.86 75
15465.03 93
15466.21 86
15467.38 96
15468.56 85
15469.73 95
15470.91 83
15472.08 84
15473.26 95
15474.43 92
15475.61 94
15476.78 98
15477.96 68
15479.14 111
15480.31 86
15481.49 94
15482.66 114
15483.84 78
15485.01 86
15486.19 93
15487.37 98
15488.54 78
15489.72 85
15490.89 89
15492.07 108
15493.25 91
15494.42 88
15495.60 105
15496.78 105
15497.95 92
15499.13 93
15500.30 82
15501.48 86
15502.66 108
15503.83 87
15505.01 92
15506.19 99
15507.36 96
15508.54 112
15509.72 87
15510.89 83
15512.07 91
15513.25 93
15514.42 114
15515.60 88
15516.78 87
15517.96 88
15519.13 77
15520.31 98
15521.49 95
15522.66 96
15523.84 102
15525.02 89
15526.20 89
15527.37 88
15528.55 81
15529.73 114
15530.91 93
15532.08 94
15533.26 78
15534.44 105
15535.62 108
15536.80 101
15537.97 92
15539.15 96
15540.33 91
15541.51 99
15542.69 90
15543.86 86
15545.04 89
15546.22 115
15547.40 117
15548.58 97
15549.75 107
15550.93 80
15552.11 96
15553.29 99
15554.47 91
15555.65 111
15556.83 94
15558.00 101
15559.18 75
15560.36 76
15561.54 85
15562.72 84
15563.90 90
15565.08 105
15566.26 105
15567.43 90
15568.61 80
15569.79 101
15570.97 92
15572.15 95
15573.33 97
15574.51 118
15575.69 95
15576.87 80
15578.05 80
15579.23 86
15580.41 107
15581.59 86
15582.76 89
15583.94 90
15585.12 103
15586.30 100
15587.48 117
15588.66 119
15589.84 113
15591.02 94
15592.20 117
15593.38 97
15594.56 97
15595.74 108
15596.92 110
15598.10 117
15599.28 88
15600.46 114
15601.64 99
15602.82 110
15604.00 108
15605.18 120
15606.37 122
15607.55 101
15608.73 119
15609.91 113
15611.09 130
15612.27 99
15613.45 105
15614.63 124
15615.81 101
15616.99 114
15618.17 149
15619.35 115
15620.53 109
15621.72 134
15622.90 142
15624.08 126
15625.26 103
15626.44 112
15627.62 149
15628.80 157
15629.98 118
15631.17 130
15632.35 159
15633.53 117
15634.71 107
15635.89 125
15637.07 123
15638.25 138
15639.44 116
15640.62 163
15641.80 141
15642.98 133
15644.16 132
15645.35 150
15646.53 118
15647.71 131
15648.89 137
15650.07 149
15651.26 143
15652.44 147
15653.62 129
15654.80 126
15655.98 153
15657.17 135
15658.35 152
15659.53 146
15660.71 179
15661.90 153
15663.08 152
15664.26 144
15665.45 139
15666.63 155
15667.81 159
15668.99 136
15670.18 140
15671.36 190
15672.54 180
15673.73 170
15674.91 157
15676.09 189
15677.27 192
15678.46 161
15679.64 178
15680.82 161
15682.01 162
15683.19 165
15684.37 201
15685.56 208
15686.74 177
15687.92 190
15689.11 201
15690.29 180
15691.48 201
15692.66 185
15693.84 220
15695.03 199
15696.21 204
15697.39 205
15698.58 212
15699.76 227
15700.95 214
15702.13 214
15703.32 207
15704.50 233
15705.68 245
15706.87 270
15708.05 291
15709.24 265
15710.42 240
15711.61 264
15712.79 226
15713.97 308
15715.16 328
15716.34 298
15717.53 291
15718.71 362
15719.90 319
15721.08 340
15722.27 342
15723.45 320
15724.64 362
15725.82 333
15727.01 331
15728.19 334
15729.38 330
15730.56 318
15731.75 285
15732.93 274
15734.12 281
15735.30 270
15736.49 285
15737.67 288
15738.86 262
15740.05 251
15741.23 296
15742.42 313
15743.60 284
15744.79 255
15745.97 309
15747.16 273
15748.35 265
15749.53 265
15750.72 259
15751.90 278
15753.09 269
15754.27 294
15755.46 271
15756.65 273
15757.83 269
15759.02 269
15760.21 260
15761.39 259
15762.58 253
15763.76 244
15764.95 272
15766.14 225
15767.32 218
15768.51 242
15769.70 280
15770.88 234
15772.07 219
15773.26 219
15774.44 221
15775.63 232
15776.82 223
15778.01 216
15779.19 228
15780.38 222
15781.57 238
15782.75 243
15783.94 180
15785.13 191
15786.32 211
15787.50 203
15788.69 206
15789.88 206
15791.06 200
15792.25 171
15793.44 181
15794.63 199
15795.82 214
15797.00 184
15798.19 203
15799.38 193
15800.57 201
15801.75 175
15802.94 181
15804.13 180
15805.32 171
15806.51 193
15807.69 193
15808.88 177
15810.07 185
15811.26 185
15812.45 168
15813.63 174
15814.82 195
15816.01 175
15817.20 175
15818.39 160
15819.58 181
15820.77 149
15821.95 130
15823.14 163
15824.33 160
15825.52 189
15826.71 161
15827.90 151
15829.09 151
15830.28 185
15831.46 182
15832.65 149
15833.84 152
15835.03 175
15836.22 157
15837.41 148
15838.60 153
15839.79 147
15840.98 175
15842.17 169
15843.36 159
15844.55 148
15845.74 145
15846.93 146
15848.11 138
15849.30 151
15850.49 129
15851.68 150
15852.87 179
15854.06 123
15855.25 150
15856.44 133
15857.63 122
15858.82 164
15860.01 162
15861.20 151
15862.39 140
15863.58 129
15864.77 149
15865.96 146
15867.15 147
15868.34 134
15869.54 127
15870.73 176
15871.92 175
15873.11 130
15874.30 146
15875.49 132
15876.68 128
15877.87 165
15879.06 137
15880.25 131
15881.44 129
15882.63 144
15883.82 123
15885.01 141
15886.21 148
15887.40 150
15888.59 194
15889.78 139
15890.97 145
15892.16 132
15893.35 129
15894.54 136
15895.74 151
15896.93 161
15898.12 140
15899.31 132
15900.50 175
15901.69 139
15902.88 149
15904.08 121
15905.27 147
15906.46 170
15907.65 150
15908.84 145
15910.04 133
15911.23 159
15912.42 150
15913.61 176
15914.80 156
15916.00 140
15917.19 162
15918.38 159
15919.57 179
15920.76 153
15921.96 144
15923.15 168
15924.34 172
15925.53 148
15926.73 150
15927.92 166
15929.11 193
15930.31 172
15931.50 162
15932.69 174
15933.88 161
15935.08 165
15936.27 174
15937.46 138
15938.66 171
15939.85 179
15941.04 130
15942.23 170
15943.43 142
15944.62 165
15945.81 149
15947.01 158
15948.20 131
15949.39 158
15950.59 144
15951.78 142
15952.97 131
15954.17 103
15955.36 109
15956.56 145
15957.75 150
15958.94 137
15960.14 115
15961.33 134
15962.52 144
15963.72 143
15964.91 119
15966.11 113
15967.30 142
15968.49 116
15969.69 105
15970.88 104
15972.08 122
15973.27 122
15974.47 127
15975.66 107
15976.85 107
15978.05 122
15979.24 121
15980.44 108
15981.63 110
15982.83 104
15984.02 116
15985.22 126
15986.41 134
15987.61 107
15988.80 103
15990.00 118
15991.19 100
15992.39 108
15993.58 109
15994.78 114
15995.97 139
15997.17 120
15998.36 103
15999.56 104
16000.75 102
16001.95 109
16003.14 110
16004.34 97
16005.53 100
16006.73 102
16007.93 113
16009.12 118
16010.32 105
16011.51 135
16012.71 107
16013.90 114
16015.10 114
16016.30 126
16017.49 96
16018.69 105
16019.88 115
16021.08 114
16022.28 88
16023.47 92
16024.67 102
16025.87 108
16027.06 122
16028.26 114
16029.45 109
16030.65 101
16031.85 127
16033.04 109
16034.24 123
16035.44 99
16036.63 122
16037.83 112
16039.03 102
16040.22 97
16041.42 113
16042.62 108
16043.81 104
16045.01 101
16046.21 98
16047.41 109
16048.60 108
16049.80 93
16051.00 93
16052.19 110
16053.39 94
16054.59 125
16055.79 109
16056.98 80
16058.18 72
16059.38 96
16060.58 84
16061.77 95
16062.97 85
16064.17 92
16065.37 91
16066.57 96
16067.76 83
16068.96 99
16070.16 93
16071.36 87
16072.56 91
16073.75 84
16074.95 89
16076.15 92
16077.35 94
16078.55 96
16079.74 95
16080.94 75
16082.14 97
16083.34 90
16084.54 76
16085.74 87
16086.93 98
16088.13 102
16089.33 93
16090.53 84
16091.73 88
16092.93 94
16094.13 79
16095.33 76
16096.52 84
16097.72 82
16098.92 77
16100.12 88
16101.32 90
16102.52 92
16103.72 85
16104.92 98
16106.12 81
16107.32 68
16108.52 92
16109.72 92
16110.92 78
16112.11 75
16113.31 88
16114.51 83
16115.71 95
16116.91 87
16118.11 75
16119.31 79
16120.51 81
16121.71 76
16122.91 72
16124.11 98
16125.31 90
16126.51 91
16127.71 81
16128.91 83
16130.11 84
16131.31 82
16132.51 78
16133.71 81
16134.91 65
16136.11 94
16137.31 85
16138.52 87
16139.72 75
16140.92 80
16142.12 82
16143.32 67
16144.52 71
16145.72 61
16146.92 83
16148.12 71
16149.32 93
16150.52 79
16151.72 80
16152.92 68
16154.13 99
16155.33 100
16156.53 87
16157.73 86
16158.93 78
16160.13 87
16161.33 77
16162.53 93
16163.74 84
16164.94 78
16166.14 86
16167.34 81
16168.54 75
16169.74 83
16170.95 77
16172.15 110
16173.35 77
16174.55 90
16175.75 92
16176.95 86
16178.16 80
16179.36 79
16180.56 84
16181.76 80
16182.96 60
16184.17 73
16185.37 83
16186.57 75
16187.77 75
16188.98 69
16190.18 111
16191.38 84
16192.58 95
16193.79 89
16194.99 108
16196.19 93
16197.39 80
16198.60 101
16199.80 79
16201.00 84
16202.21 86
16203.41 88
16204.61 96
16205.81 116
16207.02 98
16208.22 90
16209.42 65
16210.63 82
16211.83 88
16213.03 94
16214.24 89
16215.44 87
16216.64 99
16217.85 86
16219.05 77
16220.25 86
16221.46 100
16222.66 74
16223.86 82
16225.07 88
16226.27 93
16227.48 84
16228.68 91
16229.88 63
16231.09 106
16232.29 89
16233.50 77
16234.70 95
16235.90 71
16237.11 83
16238.31 98
16239.52 103
16240.72 81
16241.92 92
16243.13 83
16244.33 103
16245.54 97
16246.74 95
16247.95 79
16249.15 98
16250.36 85
16251.56 80
16252.77 104
16253.97 97
16255.18 91
16256.38 95
16257.59 80
16258.79 74
16260.00 123
16261.20 79
16262.41 100
16263.61 84
16264.82 87
16266.02 102
16267.23 102
16268.43 110
16269.64 98
16270.84 90
16272.05 82
16273.25 90
16274.46 87
16275.66 80
16276.87 103
16278.08 108
16279.28 87
16280.49 108
16281.69 93
16282.90 93
16284.11 96
16285.31 107
16286.52 106
16287.72 121
16288.93 116
16290.14 89
16291.34 112
16292.55 99
16293.75 92
16294.96 103
16296.17 112
16297.37 88
16298.58 104
16299.79 90
16300.99 123
16302.20 105
16303.41 87
16304.61 114
16305.82 123
16307.03 105
16308.23 104
16309.44 115
16310.65 103
16311.85 125
16313.06 146
16314.27 137
16315.47 119
16316.68 135
16317.89 105
16319.10 108
16320.30 126
16321.51 151
16322.72 123
16323.93 114
16325.13 108
16326.34 100
16327.55 97
16328.76 126
16329.96 116
16331.17 117
16332.38 153
16333.59 98
16334.79 112
16336.00 91
16337.21 110
16338.42 103
16339.63 74
16340.83 101
16342.04 114
16343.25 95
16344.46 89
16345.67 107
16346.87 120
16348.08 99
16349.29 120
16350.50 101
16351.71 86
16352.92 94
16354.12 108
16355.33 88
16356.54 88
16357.75 102
16358.96 106
16360.17 83
16361.38 80
16362.59 79
16363.79 77
16365.00 92
16366.21 97
16367.42 87
16368.63 103
16369.84 91
16371.05 89
16372.26 93
16373.47 74
16374.68 78
16375.89 87
16377.09 99
16378.30 83
16379.51 73
16380.72 88
16381.93 79
16383.14 88
16384.35 79
16385.56 100
16386.77 100
16387.98 84
16389.19 122
16390.40 88
16391.61 85
16392.82 72
16394.03 100
16395.24 111
16396.45 91
16397.66 95
16398.87 89
16400.08 84
16401.29 73
16402.50 89
16403.71 77
16404.92 90
16406.13 79
16407.34 83
16408.55 71
16409.76 73
16410.98 73
16412.19 96
16413.40 88
16414.61 86
16415.82 91
16417.03 90
16418.24 76
16419.45 68
16420.66 75
16421.87 79
16423.08 78
16424.30 73
16425.51 86
16426.72 74
16427.93 84
16429.14 74
16430.35 92
16431.56 63
16432.77 79
16433.99 80
16435.20 73
16436.41 78
16437.62 71
16438.83 54
16440.04 86
16441.26 93
16442.47 89
16443.68 91
16444.89 74
16446.10 91
16447.31 75
16448.53 90
16449.74 81
16450.95 85
16452.16 76
16453.38 85
16454.59 80
16455.80 57
16457.01 67
16458.22 84
16459.44 71
16460.65 78
16461.86 86
16463.07 80
16464.29 78
16465.50 78
16466.71 79
16467.92 68
16469.14 74
16470.35 81
16471.56 84
16472.78 80
16473.99 80
16475.20 82
16476.42 73
16477.63 76
16478.84 79
16480.05 77
16481.27 75
16482.48 76
16483.69 79
16484.91 78
16486.12 77
16487.33 94
16488.55 101
16489.76 79
16490.98 76
16492.19 62
16493.40 59
16494.62 87
16495.83 85
16497.04 69
16498.26 74
16499.47 82
16500.69 76
16501.90 91
16503.11 68
16504.33 67
16505.54 82
16506.76 88
16507.97 87
16509.18 67
16510.40 83
16511.61 78
16512.83 74
16514.04 78
16515.26 68
16516.47 78
16517.69 76
16518.90 79
16520.11 91
16521.33 74
16522.54 83
16523.76 78
16524.97 61
16526.19 73
16527.40 80
16528.62 78
16529.83 72
16531.05 61
16532.26 62
16533.48 71
16534.69 88
16535.91 70
16537.12 69
16538.34 56
16539.56 86
16540.77 78
16541.99 62
16543.20 74
16544.42 58
16545.63 80
16546.85 62
16548.06 92
16549.28 84
16550.50 79
16551.71 84
16552.93 91
16554.14 75
16555.36 62
16556.57 81
16557.79 78
16559.01 67
16560.22 75
16561.44 67
16562.66 76
16563.87 59
16565.09 76
16566.30 83
16567.52 73
16568.74 70
16569.95 70
16571.17 78
16572.39 102
16573.60 94
16574.82 75
16576.04 78
16577.25 72
16578.47 70
16579.69 78
16580.90 73
16582.12 73
16583.34 93
16584.56 83
16585.77 62
16586.99 64
16588.21 70
16589.42 83
16590.64 66
16591.86 59
16593.08 77
16594.29 74
16595.51 71
16596.73 78
16597.95 61
16599.16 60
16600.38 69
16601.60 78
16602.82 66
16604.03 79
16605.25 62
16606.47 64
16607.69 69
16608.91 64
16610.12 54
16611.34 61
16612.56 79
16613.78 72
16615.00 57
16616.21 61
16617.43 79
16618.65 83
16619.87 83
16621.09 77
16622.31 78
16623.52 57
16624.74 70
16625.96 63
16627.18 66
16628.40 77
16629.62 55
16630.84 80
16632.05 68
16633.27 74
16634.49 64
16635.71 66
16636.93 65
16638.15 70
16639.37 71
16640.59 65
16641.81 74
16643.03 71
16644.24 69
16645.46 55
16646.68 74
16647.90 54
16649.12 59
16650.34 63
16651.56 68
16652.78 82
16654.00 72
16655.22 63
16656.44 85
16657.66 65
16658.88 61
16660.10 63
16661.32 68
16662.54 62
16663.76 66
16664.98 69
16666.20 69
16667.42 71
16668.64 56
16669.86 57
16671.08 63
16672.30 61
16673.52 69
16674.74 55
16675.96 50
16677.18 59
16678.40 71
16679.62 69
16680.84 56
16682.06 67
16683.28 56
16684.50 47
16685.73 61
16686.95 64
16688.17 57
16689.39 67
16690.61 69
16691.83 76
16693.05 90
16694.27 87
16695.49 67
16696.71 59
16697.94 54
16699.16 68
16700.38 64
16701.60 76
16702.82 65
16704.04 56
16705.26 53
16706.48 62
16707.71 69
16708.93 73
16710.15 78
16711.37 63
16712.59 59
16713.81 57
16715.04 72
16716.26 80
16717.48 62
16718.70 59
16719.92 60
16721.15 56
16722.37 61
16723.59 74
16724.81 63
16726.03 62
16727.26 70
16728.48 74
16729.70 52
16730.92 51
16732.15 51
16733.37 94
16734.59 76
16735.81 78
16737.04 56
16738.26 52
16739.48 66
16740.71 67
16741.93 70
16743.15 76
16744.37 69
16745.60 54
16746.82 63
16748.04 71
16749.27 50
16750.49 63
16751.71 61
16752.94 70
16754.16 68
16755.38 72
16756.61 65
16757.83 57
16759.05 69
16760.28 57
16761.50 52
16762.72 52
16763.95 66
16765.17 77
16766.39 71
16767.62 50
16768.84 79
16770.07 66
16771.29 71
16772.51 70
16773.74 71
16774.96 64
16776.19 77
16777.41 75
16778.63 70
16779.86 70
16781.08 55
16782.31 65
16783.53 52
16784.75 64
16785.98 68
16787.20 51
16788.43 65
16789.65 53
16790.88 65
16792.10 75
16793.33 61
16794.55 52
16795.78 75
16797.00 59
16798.23 61
16799.45 69
16800.68 60
16801.90 60
16803.13 49
16804.35 66
16805.58 72
16806.80 77
16808.03 69
16809.25 52
16810.48 51
16811.70 55
16812.93 56
16814.15 65
16815.38 48
16816.60 54
16817.83 66
16819.06 55
16820.28 61
16821.51 53
16822.73 54
16823.96 75
16825.18 81
16826.41 72
16827.64 61
16828.86 55
16830.09 65
16831.31 60
16832.54 68
16833.77 66
16834.99 56
16836.22 58
16837.45 67
16838.67 74
16839.90 69
16841.12 71
16842.35 79
16843.58 82
16844.80 84
16846.03 69
16847.26 67
16848.48 94
16849.71 61
16850.94 81
16852.16 78
16853.39 67
16854.62 76
16855.85 79
16857.07 93
16858.30 72
16859.53 79
16860.75 76
16861.98 69
16863.21 77
16864.44 62
16865.66 66
16866.89 83
16868.12 86
16869.35 113
16870.57 101
16871.80 88
16873.03 86
16874.26 107
16875.48 85
16876.71 82
16877.94 100
16879.17 117
16880.39 108
16881.62 81
16882.85 82
16884.08 90
16885.31 98
16886.53 144
16887.76 103
16888.99 115
16890.22 99
16891.45 116
16892.68 120
16893.90 113
16895.13 107
16896.36 119
16897.59 99
16898.82 86
16900.05 79
16901.28 96
16902.50 97
16903.73 95
16904.96 95
16906.19 81
16907.42 86
16908.65 90
16909.88 87
16911.11 81
16912.34 81
16913.56 86
16914.79 101
16916.02 94
16917.25 100
16918.48 96
16919.71 79
16920.94 81
16922.17 74
16923.40 73
16924.63 80
16925.86 74
16927.09 87
16928.32 80
16929.55 67
16930.78 67
16932.01 88
16933.24 78
16934.47 74
16935.70 57
16936.93 82
16938.16 87
16939.39 67
16940.62 68
16941.85 85
16943.08 97
16944.31 87
16945.54 75
16946.77 83
16948.00 72
16949.23 69
16950.46 69
16951.69 59
16952.92 74
16954.15 79
16955.38 90
16956.61 55
16957.84 70
16959.07 74
16960.30 70
16961.53 72
16962.76 71
16964.00 87
16965.23 73
16966.46 112
16967.69 72
16968.92 89
16970.15 86
16971.38 84
16972.61 78
16973.84 70
16975.08 79
16976.31 79
16977.54 70
16978.77 73
16980.00 61
16981.23 85
16982.47 67
16983.70 70
16984.93 49
16986.16 67
16987.39 87
16988.62 76
16989.86 68
16991.09 64
16992.32 101
16993.55 98
16994.78 85
16996.02 80
16997.25 76
16998.48 65
16999.71 73
17000.94 90
17002.18 78
17003.41 74
17004.64 79
17005.87 79
17007.11 76
17008.34 60
17009.57 70
17010.80 69
17012.04 64
17013.27 74
17014.50 86
17015.74 88
17016.97 74
17018.20 98
17019.43 83
17020.67 73
17021.90 91
17023.13 65
17024.37 79
17025.60 76
17026.83 52
17028.07 75
17029.30 77
17030.53 64
17031.77 47
17033.00 70
17034.23 86
17035.47 60
17036.70 63
17037.93 66
17039.17 68
17040.40 59
17041.63 64
17042.87 67
17044.10 60
17045.34 76
17046.57 57
17047.80 66
17049.04 69
17050.27 78
17051.51 86
17052.74 64
17053.97 55
17055.21 62
17056.44 75
17057.68 73
17058.91 66
17060.15 72
17061.38 73
17062.62 75
17063.85 53
17065.08 49
17066.32 65
17067.55 80
17068.79 86
17070.02 68
17071.26 73
17072.49 56
17073.73 72
17074.96 78
17076.20 63
17077.43 72
17078.67 64
17079.90 81
17081.14 68
17082.37 58
17083.61 70
17084.84 60
17086.08 90
17087.32 57
17088.55 59
17089.79 71
17091.02 58
17092.26 97
17093.49 62
17094.73 52
17095.96 73
17097.20 57
17098.44 60
17099.67 65
17100.91 62
17102.14 59
17103.38 63
17104.62 62
17105.85 64
17107.09 58
17108.32 57
17109.56 55
17110.80 50
17112.03 63
17113.27 44
17114.51 43
17115.74 67
17116.98 77
17118.21 62
17119.45 54
17120.69 68
17121.92 59
17123.16 55
17124.40 57
17125.64 51
17126.87 51
17128.11 49
17129.35 68
17130.58 66
17131.82 52
17133.06 68
17134.29 67
17135.53 59
17136.77 63
17138.01 58
17139.24 54
17140.48 62
17141.72 60
17142.96 57
17144.19 80
17145.43 57
17146.67 63
17147.91 70
17149.14 73
17150.38 62
17151.62 75
17152.86 67
17154.09 58
17155.33 46
17156.57 47
17157.81 72
17159.05 96
17160.28 48
17161.52 72
17162.76 56
17164.00 63
17165.24 58
17166.47 64
17167.71 54
17168.95 54
17170.19 66
17171.43 53
17172.67 64
17173.91 60
17175.14 52
17176.38 69
17177.62 51
17178.86 63
17180.10 72
17181.34 64
17182.58 71
17183.82 60
17185.05 79
17186.29 55
17187.53 60
17188.77 58
17190.01 61
17191.25 69
17192.49 58
17193.73 69
17194.97 65
17196.21 54
17197.45 73
17198.69 65
17199.93 74
17201.16 57
17202.40 61
17203.64 64
17204.88 44
17206.12 68
17207.36 54
17208.60 51
17209.84 47
17211.08 58
17212.32 55
17213.56 45
17214.80 54
17216.04 53
17217.28 54
17218.52 48
17219.76 57
17221.00 56
17222.24 57
17223.48 60
17224.72 63
17225.97 55
17227.21 61
17228.45 56
17229.69 33
17230.93 45
17232.17 50
17233.41 57
17234.65 47
17235.89 65
17237.13 46
17238.37 52
17239.61 57
17240.85 67
17242.09 55
17243.34 49
17244.58 63
17245.82 50
17247.06 54
17248.30 59
17249.54 51
17250.78 59
17252.02 59
17253.27 52
17254.51 52
17255.75 69
17256.99 57
17258.23 60
17259.47 49
17260.72 54
17261.96 42
17263.20 62
17264.44 65
17265.68 61
17266.92 49
17268.17 55
17269.41 72
17270.65 74
17271.89 47
17273.13 46
17274.38 48
17275.62 60
17276.86 88
17278.10 56
17279.35 46
17280.59 36
17281.83 54
17283.07 61
17284.32 49
17285.56 36
17286.80 42
17288.04 50
17289.29 52
17290.53 36
17291.77 56
17293.02 57
17294.26 55
17295.50 52
17296.74 57
17297.99 56
17299.23 48
17300.47 51
17301.72 57
17302.96 56
17304.20 41
17305.45 55
17306.69 66
17307.93 44
17309.18 43
17310.42 55
17311.66 58
17312.91 62
17314.15 49
17315.39 47
17316.64 61
17317.88 37
17319.13 51
17320.37 47
17321.61 47
17322.86 52
17324.10 40
17325.35 51
17326.59 41
17327.83 47
17329.08 52
17330.32 58
17331.57 61
17332.81 60
17334.05 58
17335.30 60
17336.54 53
17337.79 64
17339.03 51
17340.28 58
17341.52 54
17342.77 53
17344.01 57
17345.26 42
17346.50 36
17347.75 61
17348.99 58
17350.24 53
17351.48 55
17352.72 54
17353.97 54
17355.22 41
17356.46 57
17357.71 53
17358.95 66
17360.20 62
17361.44 51
17362.69 71
17363.93 69
17365.18 56
17366.42 75
17367.67 52
17368.91 56
17370.16 69
17371.41 60
17372.65 47
17373.90 41
17375.14 71
17376.39 50
17377.63 52
17378.88 61
17380.13 70
17381.37 60
17382.62 59
17383.86 52
17385.11 57
17386.36 67
17387.60 56
17388.85 66
17390.10 59
17391.34 54
17392.59 57
17393.84 48
17395.08 65
17396.33 52
17397.58 64
17398.82 57
17400.07 73
17401.32 47
17402.56 43
17403.81 66
17405.06 61
17406.30 62
17407.55 48
17408.80 67
17410.04 55
17411.29 51
17412.54 54
17413.79 60
17415.03 50
17416.28 44
17417.53 79
17418.77 73
17420.02 48
17421.27 57
17422.52 51
17423.76 60
17425.01 44
17426.26 43
17427.51 55
17428.76 44
17430.00 81
17431.25 73
17432.50 68
17433.75 68
17434.99 79
17436.24 62
17437.49 58
17438.74 51
17439.99 51
17441.24 70
17442.48 65
17443.73 63
17444.98 54
17446.23 48
17447.48 57
17448.73 65
17449.97 66
17451.22 40
17452.47 64
17453.72 67
17454.97 48
17456.22 55
17457.47 52
17458.71 76
17459.96 59
17461.21 53
17462.46 64
17463.71 84
17464.96 89
17466.21 73
17467.46 74
17468.71 50
17469.96 58
17471.21 65
17472.45 45
17473.70 52
17474.95 64
17476.20 64
17477.45 69
17478.70 74
17479.95 55
17481.20 54
17482.45 63
17483.70 55
17484.95 53
17486.20 59
17487.45 62
17488.70 50
17489.95 36
17491.20 50
17492.45 68
17493.70 50
17494.95 45
17496.20 47
17497.45 72
17498.70 59
17499.95 62
17501.20 59
17502.45 71
17503.70 61
17504.95 51
17506.20 56
17507.45 80
17508.70 59
17509.95 62
17511.21 55
17512.46 45
17513.71 56
17514.96 76
17516.21 80
17517.46 50
17518.71 48
17519.96 53
17521.21 56
17522.46 62
17523.72 63
17524.97 64
17526.22 61
17527.47 75
17528.72 69
17529.97 61
17531.22 52
17532.47 55
17533.73 65
17534.98 61
17536.23 58
17537.48 48
17538.73 75
17539.98 66
17541.24 49
17542.49 51
17543.74 69
17544.99 58
17546.24 59
17547.50 68
17548.75 52
17550.00 57
17551.25 67
17552.50 66
17553.76 42
17555.01 48
17556.26 61
17557.51 60
17558.77 61
17560.02 62
17561.27 62
17562.52 63
17563.78 57
17565.03 60
17566.28 58
17567.53 69
17568.79 58
17570.04 72
17571.29 59
17572.55 56
17573.80 49
17575.05 77
17576.30 65
17577.56 87
17578.81 37
17580.06 57
17581.32 73
17582.57 81
17583.82 59
17585.08 50
17586.33 65
17587.58 58
17588.84 59
17590.09 66
17591.34 63
17592.60 59
17593.85 64
17595.11 58
17596.36 63
17597.61 45
17598.87 64
17600.12 50
17601.37 57
17602.63 48
17603.88 69
17605.14 55
17606.39 58
17607.64 71
17608.90 57
17610.15 57
17611.41 72
17612.66 65
17613.92 49
17615.17 62
17616.42 54
17617.68 53
17618.93 53
17620.19 67
17621.44 43
17622.70 57
17623.95 59
17625.21 66
17626.46 62
17627.72 53
17628.97 60
17630.23 61
17631.48 60
17632.74 47
17633.99 70
17635.25 61
17636.50 60
17637.76 62
17639.01 55
17640.27 46
17641.52 46
17642.78 60
17644.03 57
17645.29 70
17646.55 53
17647.80 47
17649.06 57
17650.31 56
17651.57 62
17652.82 59
17654.08 60
17655.34 62
17656.59 54
17657.85 52
17659.10 56
17660.36 56
17661.62 57
17662.87 55
17664.13 46
17665.38 44
17666.64 47
17667.90 39
17669.15 57
17670.41 58
17671.67 52
17672.92 60
17674.18 61
17675.44 50
17676.69 55
17677.95 68
17679.21 54
17680.46 47
17681.72 57
17682.98 46
17684.23 58
17685.49 53
17686.75 57
17688.00 61
17689.26 61
17690.52 63
17691.78 54
17693.03 63
17694.29 46
17695.55 50
17696.80 60
17698.06 54
17699.32 40
17700.58 54
17701.83 57
17703.09 59
17704.35 40
17705.61 53
17706.86 62
17708.12 65
17709.38 68
17710.64 59
17711.90 58
17713.15 58
17714.41 71
17715.67 46
17716.93 57
17718.19 39
17719.44 65
17720.70 61
17721.96 56
17723.22 37
17724.48 63
17725.74 62
17726.99 56
17728.25 67
17729.51 48
17730.77 69
17732.03 70
17733.29 54
17734.55 35
17735.80 58
17737.06 59
17738.32 65
17739.58 54
17740.84 53
17742.10 52
17743.36 53
17744.62 44
17745.88 44
17747.13 63
17748.39 40
17749.65 50
17750.91 50
17752.17 58
17753.43 48
17754.69 63
17755.95 53
17757.21 60
17758.47 38
17759.73 48
17760.99 65
17762.25 49
17763.51 61
17764.77 53
17766.03 82
17767.29 64
17768.55 46
17769.81 47
17771.07 58
17772.33 56
17773.59 49
17774.85 53
17776.11 59
17777.37 51
17778.63 62
17779.89 44
17781.15 35
17782.41 54
17783.67 60
17784.93 61
17786.19 40
17787.45 37
17788.71 47
17789.97 72
17791.23 54
17792.49 53
17793.75 40
17795.02 49
17796.28 63
17797.54 59
17798.80 59
17800.06 49
17801.32 52
17802.58 64
17803.84 48
17805.10 57
17806.36 34
17807.63 46
17808.89 58
17810.15 52
17811.41 52
17812.67 43
17813.93 47
17815.19 70
17816.46 56
17817.72 50
17818.98 47
17820.24 39
17821.50 53
17822.77 50
17824.03 54
17825.29 53
17826.55 47
17827.81 68
17829.08 45
17830.34 49
17831.60 60
17832.86 46
17834.12 42
17835.39 44
17836.65 37
17837.91 39
17839.17 43
17840.44 56
17841.70 62
17842.96 47
17844.22 63
17845.49 49
17846.75 63
17848.01 44
17849.27 62
17850.54 49
17851.80 62
17853.06 43
17854.33 66
17855.59 53
17856.85 41
17858.11 38
17859.38 49
17860.64 48
17861.90 42
17863.17 58
17864.43 65
17865.69 57
17866.96 46
17868.22 50
17869.48 46
17870.75 61
17872.01 42
17873.28 62
17874.54 41
17875.80 51
17877.07 45
17878.33 52
17879.59 50
17880.86 41
17882.12 56
17883.39 58
17884.65 39
17885.91 43
17887.18 46
17888.44 52
17889.71 44
17890.97 49
17892.23 62
17893.50 34
17894.76 56
17896.03 39
17897.29 60
17898.56 45
17899.82 55
17901.09 51
17902.35 49
17903.62 46
17904.88 33
17906.15 58
17907.41 55
17908.67 51
17909.94 43
17911.20 48
17912.47 47
17913.73 52
17915.00 47
17916.26 44
17917.53 49
17918.80 37
17920.06 45
17921.33 46
17922.59 55
17923.86 45
17925.12 48
17926.39 44
17927.65 42
17928.92 42
17930.18 44
17931.45 39
17932.72 48
17933.98 36
17935.25 48
17936.51 57
17937.78 49
17939.05 46
17940.31 45
17941.58 55
17942.84 49
17944.11 60
17945.38 49
17946.64 46
17947.91 57
17949.17 64
17950.44 36
17951.71 35
17952.97 45
17954.24 58
17955.51 47
17956.77 34
17958.04 51
17959.31 50
17960.57 53
17961.84 48
17963.11 47
17964.37 46
17965.64 39
17966.91 39
17968.17 66
17969.44 38
17970.71 44
17971.98 45
17973.24 55
17974.51 50
17975.78 44
17977.04 45
17978.31 41
17979.58 45
17980.85 49
17982.11 50
17983.38 50
17984.65 50
17985.92 38
17987.18 57
17988.45 53
17989.72 46
17990.99 56
17992.26 71
17993.52 51
17994.79 48
17996.06 42
17997.33 43
17998.60 42
17999.86 38
18001.13 49
18002.40 38
18003.67 49
18004.94 48
18006.20 51
18007.47 46
18008.74 46
18010.01 46
18011.28 49
18012.55 45
18013.82 42
18015.08 42
18016.35 54
18017.62 55
18018.89 72
18020.16 59
18021.43 42
18022.70 57
18023.97 42
18025.24 76
18026.50 45
18027.77 44
18029.04 40
18030.31 62
18031.58 40
18032.85 44
18034.12 30
18035.39 41
18036.66 53
18037.93 53
18039.20 46
18040.47 55
18041.74 49
18043.01 48
18044.28 60
18045.55 48
18046.82 55
18048.09 64
18049.35 70
18050.62 32
18051.89 43
18053.16 50
18054.43 67
18055.70 51
18056.98 56
18058.25 61
18059.52 47
18060.79 55
18062.06 68
18063.33 55
18064.60 46
18065.87 50
18067.14 45
18068.41 58
18069.68 53
18070.95 50
18072.22 39
18073.49 51
18074.76 49
18076.03 38
18077.30 47
18078.57 48
18079.84 52
18081.12 50
18082.39 48
18083.66 42
18084.93 60
18086.20 48
18087.47 62
18088.74 53
18090.01 56
18091.29 43
18092.56 44
18093.83 52
18095.10 48
18096.37 50
18097.64 52
18098.91 52
18100.19 47
18101.46 49
18102.73 39
18104.00 34
18105.27 46
18106.54 50
18107.82 42
18109.09 54
18110.36 53
18111.63 54
18112.90 41
18114.18 53
18115.45 59
18116.72 48
18117.99 44
18119.27 37
18120.54 59
18121.81 46
18123.08 53
18124.36 37
18125.63 58
18126.90 54
18128.17 58
18129.45 52
18130.72 56
18131.99 47
18133.26 46
18134.54 47
18135.81 42
18137.08 53
18138.36 46
18139.63 48
18140.90 48
18142.18 44
18143.45 62
18144.72 73
18146.00 46
18147.27 55
18148.54 42
18149.82 50
18151.09 51
18152.36 43
18153.64 57
18154.91 52
18156.18 46
18157.46 41
18158.73 40
18160.00 55
18161.28 49
18162.55 36
18163.83 65
18165.10 54
18166.37 50
18167.65 39
18168.92 32
18170.20 54
18171.47 56
18172.74 41
18174.02 55
18175.29 49
18176.57 49
18177.84 37
18179.12 38
18180.39 50
18181.66 59
18182.94 58
18184.21 49
18185.49 59
18186.76 43
18188.04 49
18189.31 53
18190.59 62
18191.86 51
18193.14 47
18194.41 57
18195.69 54
18196.96 37
18198.24 48
18199.51 43
18200.79 60
18202.06 48
18203.34 40
18204.61 48
18205.89 60
18207.16 52
18208.44 50
18209.72 54
18210.99 46
18212.27 60
18213.54 54
18214.82 44
18216.09 59
18217.37 52
18218.65 63
18219.92 38
18221.20 37
18222.47 36
18223.75 42
18225.03 63
18226.30 35
18227.58 40
18228.85 45
18230.13 56
18231.41 49
18232.68 40
18233.96 35
18235.24 55
18236.51 54
18237.79 52
18239.06 48
18240.34 43
18241.62 53
18242.89 58
18244.17 41
18245.45 47
18246.73 45
18248.00 51
18249.28 50
18250.56 39
18251.83 52
18253.11 51
18254.39 56
18255.66 57
18256.94 58
18258.22 54
18259.50 56
18260.77 43
18262.05 61
18263.33 46
18264.61 39
18265.88 42
18267.16 53
18268.44 39
18269.72 40
18270.99 41
18272.27 49
18273.55 45
18274.83 49
18276.10 63
18277.38 46
18278.66 53
18279.94 58
18281.22 49
18282.49 53
18283.77 41
18285.05 50
18286.33 50
18287.61 53
18288.88 59
18290.16 50
18291.44 44
18292.72 48
18294.00 47
18295.28 54
18296.56 33
18297.83 45
18299.11 41
18300.39 47
18301.67 39
18302.95 36
18304.23 46
18305.51 52
18306.79 39
18308.06 36
18309.34 48
18310.62 50
18311.90 47
18313.18 55
18314.46 42
18315.74 41
18317.02 49
18318.30 50
18319.58 47
18320.86 51
18322.14 62
18323.42 46
18324.70 46
18325.97 39
18327.25 52
18328.53 57
18329.81 50
18331.09 35
18332.37 50
18333.65 66
18334.93 31
18336.21 40
18337.49 43
18338.77 63
18340.05 49
18341.33 46
18342.61 42
18343.89 41
18345.17 43
18346.45 47
18347.73 37
18349.02 34
18350.30 38
18351.58 41
18352.86 50
18354.14 43
18355.42 38
18356.70 34
18357.98 42
18359.26 60
18360.54 42
18361.82 46
18363.10 67
18364.38 54
18365.66 48
18366.95 41
18368.23 39
18369.51 41
18370.79 43
18372.07 42
18373.35 40
18374.63 58
18375.91 43
18377.20 35
18378.48 54
18379.76 50
18381.04 41
18382.32 52
18383.60 54
18384.88 61
18386.17 45
18387.45 41
18388.73 47
18390.01 44
18391.29 60
18392.58 45
18393.86 48
18395.14 40
18396.42 41
18397.70 47
18398.99 34
18400.27 52
18401.55 49
18402.83 34
18404.11 39
18405.40 39
18406.68 24
18407.96 43
18409.24 56
18410.53 55
18411.81 43
18413.09 62
18414.37 48
18415.66 50
18416.94 37
18418.22 54
18419.51 46
18420.79 56
18422.07 39
18423.36 40
18424.64 42
18425.92 37
18427.20 52
18428.49 32
18429.77 52
18431.05 37
18432.34 54
18433.62 35
18434.90 32
18436.19 31
18437.47 52
18438.75 44
18440.04 38
18441.32 28
18442.61 46
18443.89 36
18445.17 42
18446.46 48
18447.74 35
18449.02 37
18450.31 40
18451.59 58
18452.88 38
18454.16 46
18455.44 37
18456.73 47
18458.01 40
18459.30 45
18460.58 44
18461.87 49
18463.15 44
18464.43 52
18465.72 62
18467.00 67
18468.29 46
18469.57 40
18470.86 43
18472.14 34
18473.43 41
18474.71 48
18476.00 50
18477.28 41
18478.57 65
18479.85 50
18481.14 57
18482.42 32
18483.71 57
18484.99 63
18486.28 39
18487.56 45
18488.85 41
18490.13 45
18491.42 36
18492.70 37
18493.99 33
18495.27 46
18496.56 54
18497.85 56
18499.13 38
18500.42 51
18501.70 44
18502.99 40
18504.27 47
18505.56 45
18506.85 45
18508.13 47
18509.42 53
18510.70 45
18511.99 47
18513.28 37
18514.56 58
18515.85 38
18517.14 47
18518.42 38
18519.71 48
18520.99 46
18522.28 47
18523.57 51
18524.85 38
18526.14 54
18527.43 48
18528.71 41
18530.00 39
18531.29 46
18532.57 51
18533.86 44
18535.15 31
18536.43 35
18537.72 38
18539.01 47
18540.30 57
18541.58 39
18542.87 44
18544.16 57
18545.44 42
18546.73 39
18548.02 35
18549.31 34
18550.59 57
18551.88 53
18553.17 48
18554.46 26
18555.74 44
18557.03 59
18558.32 46
18559.61 45
18560.90 45
18562.18 43
18563.47 46
18564.76 37
18566.05 53
18567.33 37
18568.62 45
18569.91 47
18571.20 38
18572.49 67
18573.78 50
18575.06 58
18576.35 50
18577.64 46
18578.93 50
18580.22 34
18581.51 55
18582.79 35
18584.08 40
18585.37 52
18586.66 59
18587.95 38
18589.24 43
18590.53 39
18591.82 50
18593.10 44
18594.39 44
18595.68 43
18596.97 46
18598.26 43
18599.55 55
18600.84 36
18602.13 54
18603.42 47
18604.71 49
18606.00 53
18607.29 35
18608.58 59
18609.86 49
18611.15 57
18612.44 42
18613.73 57
18615.02 64
18616.31 62
18617.60 51
18618.89 55
18620.18 65
18621.47 48
18622.76 71
18624.05 63
18625.34 59
18626.63 45
18627.92 58
18629.21 57
18630.50 60
18631.79 48
18633.08 66
18634.37 71
18635.66 58
18636.95 54
18638.25 52
18639.54 68
18640.83 56
18642.12 53
18643.41 52
18644.70 66
18645.99 58
18647.28 57
18648.57 41
18649.86 34
18651.15 47
18652.44 57
18653.73 41
18655.03 42
18656.32 40
18657.61 50
18658.90 48
18660.19 38
18661.48 44
18662.77 55
18664.06 59
18665.36 57
18666.65 44
18667.94 31
18669.23 45
18670.52 49
18671.81 58
18673.11 43
18674.40 37
18675.69 41
18676.98 63
18678.27 42
18679.56 29
18680.86 41
18682.15 50
18683.44 67
18684.73 38
18686.03 58
18687.32 51
18688.61 59
18689.90 44
18691.19 46
18692.49 29
18693.78 63
18695.07 51
18696.36 58
18697.66 44
18698.95 46
18700.24 36
18701.53 46
18702.83 33
18704.12 43
18705.41 49
18706.71 56
18708.00 49
18709.29 38
18710.58 44
18711.88 47
18713.17 66
18714.46 38
18715.76 60
18717.05 33
18718.34 41
18719.64 46
18720.93 48
18722.22 40
18723.52 40
18724.81 58
18726.10 61
18727.40 42
18728.69 27
18729.99 53
18731.28 53
18732.57 47
18733.87 36
18735.16 59
18736.45 33
18737.75 41
18739.04 53
18740.34 37
18741.63 38
18742.92 49
18744.22 50
18745.51 30
18746.81 51
18748.10 44
18749.40 53
18750.69 40
18751.98 38
18753.28 49
18754.57 56
18755.87 40
18757.16 37
18758.46 51
18759.75 42
18761.05 39
18762.34 33
18763.64 39
18764.93 44
18766.23 54
18767.52 46
18768.82 42
18770.11 30
18771.41 49
18772.70 46
18774.00 79
18775.29 57
18776.59 40
18777.88 42
18779.18 47
18780.47 47
18781.77 38
18783.06 54
18784.36 58
18785.66 55
18786.95 43
18788.25 42
18789.54 44
18790.84 46
18792.13 41
18793.43 39
18794.73 40
18796.02 43
18797.32 41
18798.61 48
18799.91 44
18801.21 34
18802.50 33
18803.80 45
18805.10 42
18806.39 34
18807.69 42
18808.98 46
18810.28 59
18811.58 42
18812.87 47
18814.17 41
18815.47 54
18816.76 51
18818.06 54
18819.36 21
18820.65 41
18821.95 38
18823.25 49
18824.54 40
18825.84 37
18827.14 48
18828.44 49
18829.73 57
18831.03 38
18832.33 48
18833.62 43
18834.92 59
18836.22 43
18837.52 38
18838.81 22
18840.11 53
18841.41 65
18842.71 40
18844.00 41
18845.30 25
18846.60 39
18847.90 39
18849.20 34
18850.49 33
18851.79 29
18853.09 44
18854.39 49
18855.69 40
18856.98 45
18858.28 53
18859.58 54
18860.88 33
18862.18 40
18863.47 49
18864.77 56
18866.07 45
18867.37 44
18868.67 42
18869.97 47
18871.26 53
18872.56 36
18873.86 30
18875.16 39
18876.46 39
18877.76 39
18879.06 45
18880.36 38
18881.66 43
18882.95 44
18884.25 46
18885.55 39
18886.85 55
18888.15 35
18889.45 41
18890.75 62
18892.05 38
18893.35 42
18894.65 44
18895.95 34
18897.25 34
18898.55 44
18899.84 55
18901.14 52
18902.44 41
18903.74 46
18905.04 50
18906.34 42
18907.64 42
18908.94 40
18910.24 55
18911.54 47
18912.84 47
18914.14 37
18915.44 46
18916.74 39
18918.04 49
18919.34 50
18920.64 47
18921.94 43
18923.24 53
18924.54 34
18925.85 54
18927.15 57
18928.45 59
18929.75 51
18931.05 54
18932.35 29
18933.65 55
18934.95 50
18936.25 39
18937.55 46
18938.85 50
18940.15 54
18941.45 38
18942.76 54
18944.06 43
18945.36 49
18946.66 51
18947.96 38
18949.26 37
18950.56 42
18951.86 47
18953.17 49
18954.47 43
18955.77 30
18957.07 50
18958.37 43
18959.67 30
18960.97 42
18962.28 43
18963.58 44
18964.88 40
18966.18 37
18967.48 38
18968.79 37
18970.09 49
18971.39 47
18972.69 38
18973.99 28
18975.30 38
18976.60 54
18977.90 37
18979.20 39
18980.50 29
18981.81 29
18983.11 41
18984.41 43
18985.71 35
18987.02 31
18988.32 44
18989.62 35
18990.93 42
18992.23 39
18993.53 31
18994.83 34
18996.14 43
18997.44 35
18998.74 32
19000.05 32
19001.35 42
19002.65 45
19003.95 43
19005.26 31
19006.56 45
19007.86 42
19009.17 25
19010.47 37
19011.77 36
19013.08 42
19014.38 36
19015.68 49
19016.99 39
19018.29 49
19019.60 37
19020.90 51
19022.20 41
19023.51 28
19024.81 36
19026.11 37
19027.42 27
19028.72 36
19030.03 42
19031.33 45
19032.64 39
19033.94 32
19035.24 30
19036.55 35
19037.85 34
19039.16 39
19040.46 54
19041.77 42
19043.07 46
19044.37 48
19045.68 38
19046.98 40
19048.29 29
19049.59 46
19050.90 39
19052.20 26
19053.51 24
19054.81 40
19056.12 45
19057.42 35
19058.73 39
19060.03 41
19061.34 33
19062.64 34
19063.95 42
19065.25 25
19066.56 30
19067.86 32
19069.17 38
19070.47 41
19071.78 41
19073.09 24
19074.39 42
19075.70 27
19077.00 45
19078.31 29
19079.61 40
19080.92 39
19082.23 45
19083.53 32
19084.84 35
19086.14 46
19087.45 35
19088.76 38
19090.06 45
19091.37 46
19092.67 41
19093.98 38
19095.29 37
19096.59 35
19097.90 51
19099.21 44
19100.51 33
19101.82 44
19103.12 34
19104.43 49
19105.74 51
19107.04 43
19108.35 39
19109.66 50
19110.97 45
19112.27 30
19113.58 40
19114.89 49
19116.19 46
19117.50 43
19118.81 42
19120.11 42
19121.42 36
19122.73 38
19124.04 55
19125.34 37
19126.65 43
19127.96 48
19129.27 46
19130.57 31
19131.88 30
19133.19 37
19134.50 33
19135.80 40
19137.11 42
19138.42 32
19139.73 37
19141.03 39
19142.34 51
19143.65 47
19144.96 45
19146.27 40
19147.57 42
19148.88 46
19150.19 49
19151.50 46
19152.81 38
19154.12 37
19155.42 48
19156.73 62
19158.04 49
19159.35 44
19160.66 46
19161.97 38
19163.28 51
19164.58 32
19165.89 35
19167.20 35
19168.51 47
19169.82 42
19171.13 44
19172.44 48
19173.75 45
19175.05 45
19176.36 69
19177.67 49
19178.98 39
19180.29 41
19181.60 45
19182.91 43
19184.22 50
19185.53 47
19186.84 52
19188.15 55
19189.46 56
19190.77 44
19192.08 50
19193.39 48
19194.70 39
19196.01 47
19197.31 30
19198.62 38
19199.93 42
19201.24 50
19202.55 43
19203.86 41
19205.17 46
19206.48 35
19207.79 51
19209.10 35
19210.42 36
19211.73 45
19213.04 52
19214.35 43
19215.66 30
19216.97 26
19218.28 47
19219.59 34
19220.90 42
19222.21 30
19223.52 48
19224.83 55
19226.14 43
19227.45 35
19228.76 42
19230.07 46
19231.39 46
19232.70 58
19234.01 45
19235.32 35
19236.63 38
19237.94 67
19239.25 50
19240.56 27
19241.87 47
19243.19 67
19244.50 36
19245.81 46
19247.12 42
19248.43 62
19249.74 51
19251.05 56
19252.37 52
19253.68 34
19254.99 54
19256.30 49
19257.61 43
19258.93 27
19260.24 33
19261.55 37
19262.86 44
19264.17 61
19265.49 44
19266.80 39
19268.11 41
19269.42 52
19270.73 46
19272.05 43
19273.36 49
19274.67 47
19275.98 48
19277.30 40
19278.61 41
19279.92 34
19281.23 37
19282.55 41
19283.86 44
19285.17 36
19286.49 36
19287.80 44
19289.11 41
19290.42 45
19291.74 57
19293.05 52
19294.36 43
19295.68 47
19296.99 50
19298.30 38
19299.62 47
19300.93 47
19302.24 44
19303.56 39
19304.87 25
19306.18 33
19307.50 39
19308.81 47
19310.12 44
19311.44 41
19312.75 43
19314.07 51
19315.38 35
19316.69 39
19318.01 37
19319.32 49
19320.64 40
19321.95 24
19323.26 34
19324.58 40
19325.89 40
19327.21 35
19328.52 38
19329.83 38
19331.15 43
19332.46 56
19333.78 39
19335.09 37
19336.41 38
19337.72 52
19339.04 34
19340.35 63
19341.67 35
19342.98 37
19344.29 46
19345.61 43
19346.92 42
19348.24 38
19349.55 39
19350.87 47
19352.18 34
19353.50 47
19354.82 39
19356.13 56
19357.45 42
19358.76 39
19360.08 45
19361.39 37
19362.71 48
19364.02 37
19365.34 44
19366.65 42
19367.97 44
19369.28 45
19370.60 50
19371.92 41
19373.23 36
19374.55 46
19375.86 42
19377.18 48
19378.50 52
19379.81 41
19381.13 49
19382.44 45
19383.76 50
19385.08 38
19386.39 44
19387.71 46
19389.03 38
19390.34 43
19391.66 39
19392.97 51
19394.29 44
19395.61 47
19396.92 30
19398.24 38
19399.56 44
19400.87 43
19402.19 49
19403.51 42
19404.82 41
19406.14 44
19407.46 50
19408.78 37
19410.09 37
19411.41 45
19412.73 46
19414.04 48
19415.36 42
19416.68 39
19418.00 30
19419.31 33
19420.63 41
19421.95 42
19423.27 31
19424.58 48
19425.90 30
19427.22 41
19428.54 30
19429.85 43
19431.17 37
19432.49 37
19433.81 29
19435.13 43
19436.44 42
19437.76 42
19439.08 43
19440.40 34
19441.72 51
19443.03 43
19444.35 42
19445.67 40
19446.99 35
19448.31 48
19449.63 58
19450.94 33
19452.26 32
19453.58 53
19454.90 64
19456.22 44
19457.54 36
19458.86 44
19460.17 53
19461.49 44
19462.81 48
19464.13 44
19465.45 43
19466.77 41
19468.09 44
19469.41 34
19470.73 39
19472.04 34
19473.36 45
19474.68 39
19476.00 51
19477.32 32
19478.64 53
19479.96 38
19481.28 33
19482.60 37
19483.92 41
19485.24 55
19486.56 38
19487.88 32
19489.20 35
19490.52 39
19491.84 39
19493.16 37
19494.48 34
19495.80 37
19497.12 42
19498.44 47
19499.76 39
19501.08 44
19502.40 45
19503.72 33
19505.04 42
19506.36 34
19507.68 46
19509.00 42
19510.32 49
19511.64 39
19512.96 37
19514.28 32
19515.60 36
19516.92 45
19518.24 42
19519.56 45
19520.89 53
19522.21 49
19523.53 36
19524.85 41
19526.17 33
19527.49 54
19528.81 44
19530.13 43
19531.45 38
19532.78 41
19534.10 43
19535.42 29
19536.74 26
19538.06 28
19539.38 46
19540.70 52
19542.02 40
19543.35 29
19544.67 52
19545.99 36
19547.31 32
19548.63 36
19549.96 34
19551.28 42
19552.60 35
19553.92 24
19555.24 39
19556.56 33
19557.89 38
19559.21 36
19560.53 31
19561.85 30
19563.18 54
19564.50 29
19565.82 28
19567.14 33
19568.47 42
19569.79 32
19571.11 33
19572.43 37
19573.76 27
19575.08 38
19576.40 43
19577.72 42
19579.05 29
19580.37 46
19581.69 47
19583.02 35
19584.34 35
19585.66 30
19586.98 46
19588.31 38
19589.63 40
19590.95 22
19592.28 38
19593.60 41
19594.92 51
19596.25 47
19597.57 24
19598.89 34
19600.22 41
19601.54 38
19602.86 38
19604.19 43
19605.51 63
19606.84 47
19608.16 37
19609.48 45
19610.81 37
19612.13 43
19613.46 48
19614.78 33
19616.10 42
19617.43 41
19618.75 36
19620.08 43
19621.40 40
19622.72 33
19624.05 39
19625.37 36
19626.70 23
19628.02 33
19629.35 45
19630.67 39
19632.00 35
19633.32 45
19634.64 27
19635.97 25
19637.29 36
19638.62 43
19639.94 42
19641.27 24
19642.59 37
19643.92 45
19645.24 33
19646.57 38
19647.89 40
19649.22 42
19650.54 47
19651.87 47
19653.19 38
19654.52 30
19655.85 37
19657.17 47
19658.50 40
19659.82 26
19661.15 26
19662.47 36
19663.80 44
19665.12 44
19666.45 45
19667.78 33
19669.10 40
19670.43 36
19671.75 35
19673.08 37
19674.41 41
19675.73 39
19677.06 51
19678.38 37
19679.71 37
19681.04 40
19682.36 50
19683.69 41
19685.02 31
19686.34 41
19687.67 36
19689.00 50
19690.32 32
19691.65 34
19692.98 36
19694.30 49
19695.63 33
19696.96 31
19698.28 34
19699.61 41
19700.94 50
19702.26 51
19703.59 41
19704.92 34
19706.24 49
19707.57 49
19708.90 43
19710.23 36
19711.55 43
19712.88 42
19714.21 61
19715.54 36
19716.86 45
19718.19 41
19719.52 28
19720.85 43
19722.17 44
19723.50 41
19724.83 30
19726.16 41
19727.48 40
19728.81 33
19730.14 33
19731.47 47
19732.80 38
19734.12 30
19735.45 34
19736.78 48
19738.11 35
19739.44 28
19740.76 40
19742.09 44
19743.42 34
19744.75 29
19746.08 38
19747.41 40
19748.74 39
19750.06 35
19751.39 39
19752.72 44
19754.05 42
19755.38 38
19756.71 54
19758.04 36
19759.37 29
19760.69 40
19762.02 39
19763.35 31
19764.68 25
19766.01 23
19767.34 33
19768.67 38
19770.00 34
19771.33 34
19772.66 46
19773.99 39
19775.32 36
19776.65 35
19777.97 23
19779.30 45
19780.63 50
19781.96 42
19783.29 27
19784.62 46
19785.95 33
19787.28 34
19788.61 37
19789.94 38
19791.27 36
19792.60 50
19793.93 46
19795.26 43
19796.59 32
19797.92 38
19799.25 40
19800.58 45
19801.91 38
19803.24 31
19804.57 47
19805.91 47
19807.24 43
19808.57 41
19809.90 52
19811.23 46
19812.56 47
19813.89 33
19815.22 36
19816.55 49
19817.88 38
19819.21 46
19820.54 35
19821.87 32
19823.21 41
19824.54 51
19825.87 40
19827.20 42
19828.53 39
19829.86 43
19831.19 49
19832.52 52
19833.86 42
19835.19 45
19836.52 32
19837.85 50
19839.18 45
19840.51 43
19841.85 42
19843.18 37
19844.51 44
19845.84 40
19847.17 48
19848.50 46
19849.84 34
19851.17 29
19852.50 46
19853.83 39
19855.16 52
19856.50 42
19857.83 35
19859.16 41
19860.49 43
19861.83 54
19863.16 29
19864.49 25
19865.82 43
19867.16 39
19868.49 36
19869.82 32
19871.15 34
19872.49 32
19873.82 49
19875.15 35
19876.48 33
19877.82 32
19879.15 42
19880.48 42
19881.82 36
19883.15 34
19884.48 37
19885.82 27
19887.15 55
19888.48 42
19889.82 35
19891.15 38
19892.48 46
19893.82 45
19895.15 43
19896.48 38
19897.82 36
19899.15 38
19900.48 38
19901.82 25
19903.15 39
19904.49 44
19905.82 33
19907.15 21
19908.49 39
19909.82 47
19911.15 50
19912.49 48
19913.82 39
19915.16 48
19916.49 39
19917.83 39
19919.16 43
19920.49 41
19921.83 40
19923.16 43
19924.50 45
19925.83 51
19927.17 35
19928.50 32
19929.84 43
19931.17 27
19932.51 37
19933.84 32
19935.17 34
19936.51 39
19937.84 43
19939.18 35
19940.51 31
19941.85 36
19943.18 41
19944.52 50
19945.86 38
19947.19 33
19948.53 40
19949.86 36
19951.20 40
19952.53 36
19953.87 40
19955.20 49
19956.54 44
19957.87 56
19959.21 32
19960.55 30
19961.88 38
19963.22 41
19964.55 56
19965.89 41
19967.22 46
19968.56 36
19969.90 47
19971.23 44
19972.57 48
19973.90 46
19975.24 35
19976.58 38
19977.91 45
19979.25 44
19980.59 29
19981.92 40
19983.26 46
19984.59 32
19985.93 38
19987.27 47
19988.60 51
19989.94 43
19991.28 43
19992.61 52
19993.95 32
19995.29 37
19996.63 42
19997.96 32
19999.30 48
20000.64 44
20001.97 39
20003.31 44
20004.65 31
20005.98 38
20007.32 40
20008.66 40
20010.00 47
20011.33 34
20012.67 36
20014.01 50
20015.35 38
20016.68 34
20018.02 25
20019.36 44
20020.70 49
20022.03 45
20023.37 36
20024.71 36
20026.05 47
20027.39 43
20028.72 36
20030.06 40
20031.40 27
20032.74 35
20034.08 31
20035.41 53
20036.75 28
20038.09 38
20039.43 39
20040.77 36
20042.11 46
20043.44 49
20044.78 39
20046.12 43
20047.46 37
20048.80 41
20050.14 39
20051.48 34
20052.82 32
20054.15 45
20055.49 31
20056.83 34
20058.17 46
20059.51 40
20060.85 42
20062.19 49
20063.53 52
20064.87 37
20066.21 38
20067.55 43
20068.88 41
20070.22 47
20071.56 46
20072.90 48
20074.24 49
20075.58 54
20076.92 37
20078.26 36
20079.60 48
20080.94 39
20082.28 41
20083.62 45
20084.96 70
20086.30 39
20087.64 48
20088.98 44
20090.32 44
20091.66 38
20093.00 40
20094.34 48
20095.68 36
20097.02 34
20098.36 33
20099.70 40
20101.04 31
20102.38 40
20103.72 29
20105.06 30
20106.40 32
20107.74 38
20109.08 40
20110.43 31
20111.77 34
20113.11 39
20114.45 51
20115.79 38
20117.13 38
20118.47 32
20119.81 38
20121.15 41
20122.49 40
20123.83 24
20125.18 44
20126.52 46
20127.86 39
20129.20 40
20130.54 34
20131.88 36
20133.22 40
20134.57 37
20135.91 41
20137.25 44
20138.59 31
20139.93 34
20141.27 28
