# Supplementary material for: MALDI-TOF MS typing enables the classification of brewing yeasts of the genus Saccharomyces to major beer styles
Source: PLoS One. 2017 Aug 9;12(8):e0181694. doi: 10.1371/journal.pone.0181694 (PMC5549903; doi:10.1371/journal.pone.0181694)
Supplement: S15 File — The directory includes 90 raw files and was zipped to “.zip”; the folder has three strains with 30 spectra per strain; S1 Text explains the raw files with an example and Table 1 represents the yeast strains used within the experiment. (ZIP) [file pone.0181694.s018.zip › 43-45/30667-214-OG-WB-WB-YPG-18h-E-E_2015-11-10__0_A5_1.dat]

2000.57 1887
2000.99 2035
2001.41 1948
2001.83 1957
2002.26 1981
2002.68 1787
2003.10 1995
2003.52 1877
2003.94 1715
2004.36 1634
2004.79 1627
2005.21 1888
2005.63 1782
2006.05 1756
2006.48 1721
2006.90 1762
2007.32 1718
2007.74 1635
2008.16 1752
2008.59 1832
2009.01 1826
2009.43 1738
2009.85 1767
2010.28 1762
2010.70 1816
2011.12 1981
2011.55 1815
2011.97 1779
2012.39 1765
2012.81 1659
2013.24 1740
2013.66 1780
2014.08 1742
2014.51 1764
2014.93 1677
2015.35 1654
2015.78 1501
2016.20 1628
2016.62 1565
2017.05 1573
2017.47 1878
2017.89 1935
2018.32 1868
2018.74 1829
2019.16 2038
2019.59 2025
2020.01 2101
2020.43 2092
2020.86 1967
2021.28 1952
2021.70 1910
2022.13 1911
2022.55 1764
2022.98 1815
2023.40 1836
2023.82 1823
2024.25 1832
2024.67 1760
2025.10 1794
2025.52 1724
2025.95 1731
2026.37 1741
2026.79 1748
2027.22 1840
2027.64 1772
2028.07 1842
2028.49 1735
2028.92 1815
2029.34 1694
2029.77 1682
2030.19 1679
2030.61 1658
2031.04 1728
2031.46 1701
2031.89 1743
2032.31 1767
2032.74 1790
2033.16 1689
2033.59 1742
2034.01 1758
2034.44 1684
2034.86 1834
2035.29 2064
2035.72 1931
2036.14 1916
2036.57 1708
2036.99 1724
2037.42 1717
2037.84 1882
2038.27 1930
2038.69 1716
2039.12 1765
2039.54 1830
2039.97 1809
2040.40 1901
2040.82 1864
2041.25 2008
2041.67 2036
2042.10 1762
2042.53 1727
2042.95 1737
2043.38 1799
2043.80 1787
2044.23 1676
2044.66 1718
2045.08 1957
2045.51 1757
2045.94 1681
2046.36 1715
2046.79 1793
2047.21 1926
2047.64 1843
2048.07 1891
2048.49 2019
2048.92 1891
2049.35 1796
2049.77 1840
2050.20 1860
2050.63 1760
2051.06 1796
2051.48 1780
2051.91 1662
2052.34 1630
2052.76 1696
2053.19 1713
2053.62 1782
2054.04 1753
2054.47 1774
2054.90 1662
2055.33 1741
2055.75 1686
2056.18 1666
2056.61 1699
2057.04 1746
2057.46 1789
2057.89 1599
2058.32 1760
2058.75 1822
2059.17 1894
2059.60 1815
2060.03 1845
2060.46 1918
2060.89 1710
2061.31 1718
2061.74 1867
2062.17 1839
2062.60 1781
2063.03 1861
2063.45 1855
2063.88 2026
2064.31 2034
2064.74 1970
2065.17 2169
2065.60 2190
2066.02 2212
2066.45 2240
2066.88 2254
2067.31 2307
2067.74 2164
2068.17 2021
2068.60 1948
2069.02 2037
2069.45 2111
2069.88 1822
2070.31 1778
2070.74 1767
2071.17 1577
2071.60 1736
2072.03 1856
2072.46 1749
2072.89 1652
2073.31 1712
2073.74 1881
2074.17 1868
2074.60 1866
2075.03 1808
2075.46 1834
2075.89 1792
2076.32 1830
2076.75 1944
2077.18 1799
2077.61 1691
2078.04 1885
2078.47 1940
2078.90 1848
2079.33 2027
2079.76 1978
2080.19 1816
2080.62 1885
2081.05 1931
2081.48 1823
2081.91 1774
2082.34 1843
2082.77 1801
2083.20 1745
2083.63 1826
2084.06 1759
2084.49 1678
2084.92 1726
2085.35 1652
2085.78 1658
2086.21 1661
2086.64 1716
2087.07 1658
2087.50 1618
2087.93 1724
2088.36 1673
2088.80 1680
2089.23 1572
2089.66 1645
2090.09 1696
2090.52 1774
2090.95 1780
2091.38 1728
2091.81 1703
2092.24 1760
2092.67 1724
2093.11 1697
2093.54 1736
2093.97 1633
2094.40 1629
2094.83 1731
2095.26 1678
2095.69 1742
2096.13 1673
2096.56 1622
2096.99 1774
2097.42 1677
2097.85 1513
2098.28 1531
2098.72 1607
2099.15 1504
2099.58 1703
2100.01 1525
2100.44 1595
2100.88 1514
2101.31 1644
2101.74 1661
2102.17 1488
2102.60 1481
2103.04 1466
2103.47 1434
2103.90 1561
2104.33 1486
2104.77 1614
2105.20 1727
2105.63 1792
2106.06 1772
2106.50 1771
2106.93 1739
2107.36 1725
2107.79 1867
2108.23 1826
2108.66 1781
2109.09 1774
2109.53 1799
2109.96 1792
2110.39 1734
2110.83 1637
2111.26 1674
2111.69 1683
2112.12 1711
2112.56 1739
2112.99 1557
2113.42 1612
2113.86 1577
2114.29 1585
2114.72 1690
2115.16 1665
2115.59 1692
2116.03 1717
2116.46 1629
2116.89 1646
2117.33 1546
2117.76 1400
2118.19 1548
2118.63 1538
2119.06 1472
2119.50 1573
2119.93 1562
2120.36 1569
2120.80 1624
2121.23 1484
2121.67 1560
2122.10 1587
2122.53 1590
2122.97 1638
2123.40 1606
2123.84 1745
2124.27 1702
2124.71 1620
2125.14 1612
2125.58 1607
2126.01 1670
2126.45 1649
2126.88 1544
2127.31 1792
2127.75 1728
2128.18 1652
2128.62 1711
2129.05 1719
2129.49 1661
2129.92 1673
2130.36 1861
2130.79 1820
2131.23 1905
2131.66 1728
2132.10 1720
2132.54 1827
2132.97 1793
2133.41 1591
2133.84 1802
2134.28 1676
2134.71 1579
2135.15 1630
2135.58 1704
2136.02 1648
2136.45 1619
2136.89 1596
2137.33 1610
2137.76 1770
2138.20 1763
2138.63 1722
2139.07 1655
2139.51 1568
2139.94 1567
2140.38 1681
2140.81 1642
2141.25 1603
2141.69 1527
2142.12 1553
2142.56 1597
2143.00 1545
2143.43 1508
2143.87 1424
2144.30 1456
2144.74 1472
2145.18 1502
2145.61 1606
2146.05 1811
2146.49 1674
2146.92 1668
2147.36 1646
2147.80 1594
2148.24 1632
2148.67 1643
2149.11 1734
2149.55 1882
2149.98 1899
2150.42 1822
2150.86 1950
2151.29 1963
2151.73 2002
2152.17 2089
2152.61 1947
2153.04 1850
2153.48 1813
2153.92 1757
2154.36 1686
2154.79 1849
2155.23 1716
2155.67 1595
2156.11 1652
2156.54 1576
2156.98 1496
2157.42 1655
2157.86 1677
2158.30 1716
2158.73 1736
2159.17 1747
2159.61 1708
2160.05 1655
2160.49 1606
2160.92 1771
2161.36 1742
2161.80 1684
2162.24 1573
2162.68 1572
2163.12 1647
2163.55 1683
2163.99 1673
2164.43 1671
2164.87 1752
2165.31 1643
2165.75 1680
2166.19 1678
2166.63 1664
2167.06 1592
2167.50 1558
2167.94 1546
2168.38 1745
2168.82 1715
2169.26 1831
2169.70 1785
2170.14 1895
2170.58 1740
2171.02 2022
2171.45 1827
2171.89 1953
2172.33 1941
2172.77 1878
2173.21 1976
2173.65 1923
2174.09 1970
2174.53 2055
2174.97 2194
2175.41 2216
2175.85 2172
2176.29 2183
2176.73 2270
2177.17 2327
2177.61 2228
2178.05 2095
2178.49 2217
2178.93 2060
2179.37 2053
2179.81 1974
2180.25 1849
2180.69 1810
2181.13 1734
2181.57 1903
2182.01 1668
2182.45 1646
2182.89 1623
2183.33 1669
2183.77 1629
2184.21 1651
2184.65 1504
2185.09 1449
2185.53 1585
2185.97 1697
2186.42 1734
2186.86 1563
2187.30 1696
2187.74 1707
2188.18 1661
2188.62 1745
2189.06 1726
2189.50 1716
2189.94 1819
2190.38 1799
2190.83 1865
2191.27 1703
2191.71 1816
2192.15 1761
2192.59 1646
2193.03 1706
2193.47 1738
2193.92 1806
2194.36 1918
2194.80 1861
2195.24 1783
2195.68 2008
2196.12 2016
2196.57 2037
2197.01 1822
2197.45 1806
2197.89 2086
2198.33 2030
2198.78 1875
2199.22 1827
2199.66 1840
2200.10 1831
2200.54 1877
2200.99 1639
2201.43 1687
2201.87 1603
2202.31 1856
2202.76 1789
2203.20 1731
2203.64 1873
2204.08 1918
2204.53 1962
2204.97 1939
2205.41 1869
2205.85 1871
2206.30 1828
2206.74 1889
2207.18 1782
2207.62 1877
2208.07 1808
2208.51 1895
2208.95 1950
2209.40 1770
2209.84 1883
2210.28 1895
2210.73 1785
2211.17 1692
2211.61 1734
2212.06 1735
2212.50 1721
2212.94 1643
2213.39 1711
2213.83 1687
2214.27 1691
2214.72 1590
2215.16 1725
2215.60 1781
2216.05 1701
2216.49 1784
2216.94 1624
2217.38 1631
2217.82 1618
2218.27 1636
2218.71 1735
2219.16 1732
2219.60 1695
2220.04 1759
2220.49 1874
2220.93 1711
2221.38 1748
2221.82 1862
2222.27 1636
2222.71 1647
2223.15 1653
2223.60 1790
2224.04 1657
2224.49 1720
2224.93 1769
2225.38 1863
2225.82 2042
2226.27 1905
2226.71 1764
2227.16 1672
2227.60 1952
2228.05 2030
2228.49 1802
2228.94 1619
2229.38 1731
2229.83 1722
2230.27 1821
2230.72 1909
2231.16 1953
2231.61 2071
2232.05 2139
2232.50 2070
2232.94 2067
2233.39 2074
2233.83 1928
2234.28 1883
2234.73 1929
2235.17 2054
2235.62 2041
2236.06 1957
2236.51 2029
2236.95 1963
2237.40 1742
2237.85 1648
2238.29 1679
2238.74 1685
2239.18 1695
2239.63 1529
2240.08 1654
2240.52 1616
2240.97 1489
2241.42 1566
2241.86 1689
2242.31 1713
2242.75 1537
2243.20 1730
2243.65 1583
2244.09 1609
2244.54 1600
2244.99 1633
2245.43 1631
2245.88 1453
2246.33 1415
2246.77 1572
2247.22 1595
2247.67 1659
2248.12 1605
2248.56 1630
2249.01 1439
2249.46 1439
2249.90 1648
2250.35 1661
2250.80 1615
2251.24 1648
2251.69 1570
2252.14 1510
2252.59 1584
2253.03 1679
2253.48 1750
2253.93 1648
2254.38 1628
2254.82 1690
2255.27 1677
2255.72 1614
2256.17 1610
2256.62 1538
2257.06 1542
2257.51 1563
2257.96 1583
2258.41 1509
2258.86 1560
2259.30 1545
2259.75 1467
2260.20 1629
2260.65 1710
2261.10 1766
2261.54 1652
2261.99 1689
2262.44 1574
2262.89 1681
2263.34 1604
2263.79 1637
2264.23 1671
2264.68 1619
2265.13 1622
2265.58 1667
2266.03 1680
2266.48 1761
2266.93 1731
2267.38 1673
2267.82 1733
2268.27 1780
2268.72 1846
2269.17 1825
2269.62 1731
2270.07 1802
2270.52 1849
2270.97 1858
2271.42 1896
2271.87 1839
2272.32 1908
2272.77 2009
2273.22 1997
2273.66 1885
2274.11 1925
2274.56 1831
2275.01 1689
2275.46 1687
2275.91 1704
2276.36 1901
2276.81 1715
2277.26 1669
2277.71 1502
2278.16 1568
2278.61 1737
2279.06 1721
2279.51 1637
2279.96 1545
2280.41 1546
2280.86 1540
2281.31 1496
2281.76 1602
2282.21 1707
2282.66 1708
2283.11 1592
2283.56 1610
2284.02 1707
2284.47 1665
2284.92 1637
2285.37 1686
2285.82 1732
2286.27 1665
2286.72 1646
2287.17 1663
2287.62 1749
2288.07 1921
2288.52 2043
2288.97 2208
2289.42 2295
2289.88 2412
2290.33 2647
2290.78 2741
2291.23 2663
2291.68 2885
2292.13 3300
2292.58 3186
2293.03 2936
2293.49 2822
2293.94 2794
2294.39 2869
2294.84 2606
2295.29 2365
2295.74 2119
2296.20 2099
2296.65 1949
2297.10 1958
2297.55 1756
2298.00 1740
2298.46 1775
2298.91 1833
2299.36 1819
2299.81 1794
2300.26 1823
2300.72 1723
2301.17 1587
2301.62 1669
2302.07 1578
2302.52 1638
2302.98 1558
2303.43 1695
2303.88 1505
2304.33 1694
2304.79 1697
2305.24 1703
2305.69 1659
2306.14 1471
2306.60 1391
2307.05 1693
2307.50 1650
2307.96 1756
2308.41 1733
2308.86 1748
2309.31 1940
2309.77 1784
2310.22 1743
2310.67 1739
2311.13 1973
2311.58 1952
2312.03 1992
2312.49 1808
2312.94 1829
2313.39 1973
2313.85 1947
2314.30 1745
2314.75 1824
2315.21 1797
2315.66 1697
2316.12 1738
2316.57 1685
2317.02 1807
2317.48 1748
2317.93 1765
2318.38 1625
2318.84 1621
2319.29 1741
2319.75 1755
2320.20 1758
2320.65 1756
2321.11 1866
2321.56 1805
2322.02 1808
2322.47 1810
2322.93 1706
2323.38 1703
2323.83 1931
2324.29 1927
2324.74 1939
2325.20 1994
2325.65 1877
2326.11 1805
2326.56 1988
2327.02 2155
2327.47 1951
2327.93 1803
2328.38 1956
2328.84 1838
2329.29 1864
2329.75 1794
2330.20 1767
2330.66 1765
2331.11 1786
2331.57 1761
2332.02 1810
2332.48 1848
2332.93 1626
2333.39 1745
2333.84 1747
2334.30 1669
2334.75 1717
2335.21 1629
2335.67 1583
2336.12 1624
2336.58 1719
2337.03 1525
2337.49 1655
2337.94 1565
2338.40 1693
2338.86 1622
2339.31 1679
2339.77 1661
2340.22 1778
2340.68 1651
2341.14 1608
2341.59 1655
2342.05 1662
2342.50 1714
2342.96 1600
2343.42 1554
2343.87 1653
2344.33 1578
2344.79 1510
2345.24 1527
2345.70 1674
2346.16 1596
2346.61 1562
2347.07 1676
2347.53 1630
2347.98 1674
2348.44 1759
2348.90 1735
2349.35 1744
2349.81 1732
2350.27 1727
2350.72 1785
2351.18 1681
2351.64 1770
2352.10 1537
2352.55 1507
2353.01 1550
2353.47 1493
2353.93 1548
2354.38 1579
2354.84 1595
2355.30 1522
2355.76 1527
2356.21 1470
2356.67 1541
2357.13 1652
2357.59 1629
2358.04 1587
2358.50 1610
2358.96 1565
2359.42 1497
2359.87 1673
2360.33 1763
2360.79 1693
2361.25 1523
2361.71 1639
2362.17 1609
2362.62 1567
2363.08 1678
2363.54 1676
2364.00 1535
2364.46 1528
2364.92 1596
2365.37 1664
2365.83 1686
2366.29 1783
2366.75 1732
2367.21 1600
2367.67 1550
2368.13 1569
2368.58 1594
2369.04 1648
2369.50 1834
2369.96 1836
2370.42 1695
2370.88 1489
2371.34 1558
2371.80 1771
2372.26 1769
2372.72 1740
2373.17 1789
2373.63 1684
2374.09 1642
2374.55 1731
2375.01 1862
2375.47 1827
2375.93 1886
2376.39 1941
2376.85 2024
2377.31 2031
2377.77 1809
2378.23 1807
2378.69 1731
2379.15 1646
2379.61 1649
2380.07 1651
2380.53 1719
2380.99 1560
2381.45 1643
2381.91 1545
2382.37 1557
2382.83 1696
2383.29 1610
2383.75 1551
2384.21 1639
2384.67 1557
2385.13 1481
2385.59 1658
2386.05 1625
2386.51 1631
2386.97 1710
2387.43 1661
2387.89 1535
2388.35 1547
2388.82 1726
2389.28 1698
2389.74 1640
2390.20 1824
2390.66 1593
2391.12 1767
2391.58 1873
2392.04 1725
2392.50 1627
2392.96 1580
2393.42 1823
2393.89 1718
2394.35 1567
2394.81 1729
2395.27 1693
2395.73 1588
2396.19 1778
2396.65 1704
2397.12 1657
2397.58 1603
2398.04 1580
2398.50 1496
2398.96 1579
2399.42 1636
2399.89 1608
2400.35 1647
2400.81 1627
2401.27 1459
2401.73 1537
2402.20 1654
2402.66 1518
2403.12 1599
2403.58 1466
2404.04 1427
2404.51 1561
2404.97 1594
2405.43 1592
2405.89 1629
2406.36 1585
2406.82 1572
2407.28 1605
2407.74 1491
2408.21 1481
2408.67 1507
2409.13 1493
2409.59 1390
2410.06 1537
2410.52 1389
2410.98 1363
2411.45 1387
2411.91 1466
2412.37 1400
2412.84 1407
2413.30 1500
2413.76 1473
2414.22 1507
2414.69 1398
2415.15 1461
2415.61 1440
2416.08 1418
2416.54 1606
2417.00 1684
2417.47 1525
2417.93 1458
2418.40 1563
2418.86 1613
2419.32 1575
2419.79 1570
2420.25 1686
2420.71 1539
2421.18 1541
2421.64 1666
2422.11 1612
2422.57 1549
2423.03 1553
2423.50 1609
2423.96 1572
2424.43 1489
2424.89 1531
2425.35 1616
2425.82 1603
2426.28 1588
2426.75 1471
2427.21 1432
2427.68 1459
2428.14 1480
2428.61 1507
2429.07 1526
2429.54 1447
2430.00 1636
2430.46 1461
2430.93 1428
2431.39 1477
2431.86 1511
2432.32 1613
2432.79 1441
2433.25 1375
2433.72 1398
2434.18 1393
2434.65 1530
2435.11 1483
2435.58 1413
2436.04 1481
2436.51 1607
2436.98 1494
2437.44 1480
2437.91 1618
2438.37 1445
2438.84 1497
2439.30 1507
2439.77 1578
2440.23 1675
2440.70 1583
2441.17 1675
2441.63 1742
2442.10 1657
2442.56 1640
2443.03 1666
2443.50 1745
2443.96 1672
2444.43 1653
2444.89 1465
2445.36 1599
2445.83 1642
2446.29 1550
2446.76 1588
2447.23 1552
2447.69 1531
2448.16 1576
2448.62 1501
2449.09 1487
2449.56 1638
2450.02 1561
2450.49 1581
2450.96 1542
2451.42 1550
2451.89 1638
2452.36 1596
2452.82 1644
2453.29 1522
2453.76 1445
2454.23 1465
2454.69 1609
2455.16 1542
2455.63 1627
2456.09 1436
2456.56 1451
2457.03 1457
2457.50 1438
2457.96 1423
2458.43 1537
2458.90 1449
2459.37 1426
2459.83 1485
2460.30 1516
2460.77 1417
2461.24 1414
2461.70 1348
2462.17 1279
2462.64 1423
2463.11 1482
2463.58 1557
2464.04 1416
2464.51 1320
2464.98 1480
2465.45 1524
2465.92 1504
2466.38 1551
2466.85 1553
2467.32 1511
2467.79 1467
2468.26 1454
2468.73 1458
2469.19 1488
2469.66 1499
2470.13 1567
2470.60 1582
2471.07 1469
2471.54 1494
2472.01 1470
2472.47 1606
2472.94 1482
2473.41 1456
2473.88 1567
2474.35 1477
2474.82 1428
2475.29 1542
2475.76 1514
2476.23 1512
2476.70 1591
2477.16 1559
2477.63 1515
2478.10 1503
2478.57 1568
2479.04 1655
2479.51 1626
2479.98 1526
2480.45 1505
2480.92 1555
2481.39 1563
2481.86 1559
2482.33 1589
2482.80 1524
2483.27 1391
2483.74 1639
2484.21 1390
2484.68 1418
2485.15 1399
2485.62 1488
2486.09 1431
2486.56 1442
2487.03 1539
2487.50 1687
2487.97 1653
2488.44 1591
2488.91 1640
2489.38 1584
2489.85 1619
2490.32 1575
2490.79 1667
2491.26 1584
2491.73 1597
2492.20 1701
2492.67 1689
2493.14 1588
2493.61 1627
2494.09 1573
2494.56 1673
2495.03 1764
2495.50 1634
2495.97 1570
2496.44 1579
2496.91 1550
2497.38 1666
2497.85 1557
2498.32 1506
2498.80 1486
2499.27 1433
2499.74 1558
2500.21 1493
2500.68 1550
2501.15 1534
2501.62 1434
2502.10 1456
2502.57 1367
2503.04 1483
2503.51 1426
2503.98 1458
2504.45 1446
2504.93 1425
2505.40 1451
2505.87 1477
2506.34 1446
2506.81 1453
2507.29 1417
2507.76 1407
2508.23 1443
2508.70 1615
2509.17 1577
2509.65 1471
2510.12 1465
2510.59 1576
2511.06 1587
2511.54 1565
2512.01 1632
2512.48 1704
2512.95 1680
2513.43 1756
2513.90 1810
2514.37 1841
2514.84 1836
2515.32 1946
2515.79 1816
2516.26 1725
2516.74 1776
2517.21 1680
2517.68 1808
2518.16 1751
2518.63 1793
2519.10 1673
2519.57 1648
2520.05 1706
2520.52 1505
2520.99 1503
2521.47 1651
2521.94 1587
2522.42 1558
2522.89 1528
2523.36 1570
2523.84 1604
2524.31 1556
2524.78 1536
2525.26 1548
2525.73 1431
2526.20 1419
2526.68 1558
2527.15 1559
2527.63 1553
2528.10 1487
2528.57 1598
2529.05 1565
2529.52 1458
2530.00 1503
2530.47 1579
2530.95 1632
2531.42 1532
2531.89 1473
2532.37 1513
2532.84 1611
2533.32 1592
2533.79 1474
2534.27 1457
2534.74 1511
2535.22 1506
2535.69 1470
2536.17 1436
2536.64 1500
2537.11 1559
2537.59 1640
2538.06 1595
2538.54 1416
2539.01 1384
2539.49 1429
2539.97 1455
2540.44 1542
2540.92 1603
2541.39 1657
2541.87 1614
2542.34 1593
2542.82 1649
2543.29 1497
2543.77 1634
2544.24 1587
2544.72 1690
2545.19 1526
2545.67 1547
2546.15 1709
2546.62 1665
2547.10 1639
2547.57 1643
2548.05 1683
2548.52 1508
2549.00 1556
2549.48 1588
2549.95 1680
2550.43 1656
2550.91 1496
2551.38 1391
2551.86 1559
2552.33 1624
2552.81 1556
2553.29 1713
2553.76 1642
2554.24 1626
2554.72 1477
2555.19 1631
2555.67 1584
2556.15 1559
2556.62 1617
2557.10 1715
2557.58 1558
2558.05 1446
2558.53 1624
2559.01 1605
2559.48 1553
2559.96 1537
2560.44 1643
2560.91 1569
2561.39 1549
2561.87 1519
2562.35 1553
2562.82 1517
2563.30 1483
2563.78 1560
2564.26 1527
2564.73 1455
2565.21 1452
2565.69 1479
2566.17 1508
2566.64 1554
2567.12 1412
2567.60 1402
2568.08 1547
2568.55 1646
2569.03 1493
2569.51 1409
2569.99 1420
2570.47 1540
2570.94 1574
2571.42 1573
2571.90 1442
2572.38 1340
2572.86 1356
2573.33 1326
2573.81 1501
2574.29 1388
2574.77 1357
2575.25 1457
2575.73 1440
2576.20 1326
2576.68 1389
2577.16 1376
2577.64 1410
2578.12 1376
2578.60 1357
2579.08 1424
2579.56 1342
2580.03 1403
2580.51 1416
2580.99 1440
2581.47 1447
2581.95 1417
2582.43 1307
2582.91 1328
2583.39 1386
2583.87 1378
2584.35 1420
2584.83 1396
2585.30 1383
2585.78 1456
2586.26 1446
2586.74 1503
2587.22 1500
2587.70 1531
2588.18 1401
2588.66 1551
2589.14 1529
2589.62 1473
2590.10 1498
2590.58 1540
2591.06 1582
2591.54 1500
2592.02 1459
2592.50 1426
2592.98 1464
2593.46 1498
2593.94 1519
2594.42 1432
2594.90 1485
2595.38 1423
2595.86 1425
2596.34 1421
2596.82 1480
2597.30 1450
2597.78 1425
2598.26 1457
2598.74 1511
2599.23 1355
2599.71 1374
2600.19 1416
2600.67 1337
2601.15 1267
2601.63 1397
2602.11 1402
2602.59 1269
2603.07 1314
2603.55 1424
2604.03 1531
2604.52 1410
2605.00 1362
2605.48 1513
2605.96 1385
2606.44 1410
2606.92 1563
2607.40 1464
2607.88 1544
2608.37 1410
2608.85 1489
2609.33 1391
2609.81 1370
2610.29 1440
2610.77 1467
2611.26 1432
2611.74 1559
2612.22 1584
2612.70 1414
2613.18 1436
2613.67 1421
2614.15 1368
2614.63 1362
2615.11 1366
2615.59 1402
2616.08 1592
2616.56 1378
2617.04 1443
2617.52 1511
2618.01 1524
2618.49 1453
2618.97 1491
2619.45 1474
2619.93 1413
2620.42 1347
2620.90 1502
2621.38 1412
2621.87 1364
2622.35 1370
2622.83 1435
2623.31 1399
2623.80 1356
2624.28 1436
2624.76 1498
2625.25 1397
2625.73 1499
2626.21 1433
2626.70 1508
2627.18 1547
2627.66 1640
2628.15 1525
2628.63 1640
2629.11 1623
2629.60 1538
2630.08 1544
2630.56 1621
2631.05 1636
2631.53 1501
2632.01 1672
2632.50 1934
2632.98 1611
2633.46 1711
2633.95 1649
2634.43 1630
2634.92 1594
2635.40 1534
2635.88 1491
2636.37 1547
2636.85 1501
2637.34 1513
2637.82 1481
2638.31 1398
2638.79 1484
2639.27 1453
2639.76 1359
2640.24 1551
2640.73 1432
2641.21 1297
2641.70 1360
2642.18 1440
2642.67 1399
2643.15 1416
2643.63 1531
2644.12 1525
2644.60 1638
2645.09 1425
2645.57 1407
2646.06 1395
2646.54 1477
2647.03 1545
2647.51 1453
2648.00 1397
2648.48 1457
2648.97 1404
2649.46 1420
2649.94 1425
2650.43 1373
2650.91 1359
2651.40 1267
2651.88 1389
2652.37 1395
2652.85 1410
2653.34 1417
2653.82 1455
2654.31 1448
2654.80 1422
2655.28 1494
2655.77 1529
2656.25 1439
2656.74 1465
2657.23 1442
2657.71 1551
2658.20 1470
2658.68 1372
2659.17 1458
2659.66 1446
2660.14 1493
2660.63 1305
2661.11 1352
2661.60 1439
2662.09 1316
2662.57 1486
2663.06 1460
2663.55 1415
2664.03 1340
2664.52 1382
2665.01 1409
2665.49 1300
2665.98 1371
2666.47 1479
2666.95 1419
2667.44 1411
2667.93 1351
2668.42 1372
2668.90 1441
2669.39 1314
2669.88 1411
2670.36 1515
2670.85 1539
2671.34 1478
2671.83 1560
2672.31 1557
2672.80 1464
2673.29 1552
2673.78 1650
2674.26 1752
2674.75 1730
2675.24 1694
2675.73 1634
2676.21 1732
2676.70 1811
2677.19 1761
2677.68 1748
2678.16 1714
2678.65 1739
2679.14 1670
2679.63 1575
2680.12 1410
2680.61 1447
2681.09 1392
2681.58 1400
2682.07 1473
2682.56 1496
2683.05 1282
2683.53 1292
2684.02 1333
2684.51 1279
2685.00 1258
2685.49 1326
2685.98 1348
2686.47 1369
2686.95 1335
2687.44 1244
2687.93 1369
2688.42 1382
2688.91 1286
2689.40 1218
2689.89 1237
2690.38 1361
2690.87 1176
2691.35 1201
2691.84 1367
2692.33 1314
2692.82 1350
2693.31 1383
2693.80 1410
2694.29 1384
2694.78 1362
2695.27 1432
2695.76 1350
2696.25 1356
2696.74 1401
2697.23 1413
2697.72 1404
2698.21 1416
2698.70 1433
2699.19 1381
2699.68 1414
2700.17 1343
2700.66 1333
2701.15 1402
2701.64 1448
2702.13 1388
2702.62 1513
2703.11 1473
2703.60 1468
2704.09 1443
2704.58 1513
2705.07 1419
2705.56 1596
2706.05 1437
2706.54 1392
2707.03 1541
2707.52 1566
2708.01 1372
2708.50 1401
2708.99 1486
2709.48 1336
2709.97 1264
2710.46 1289
2710.96 1381
2711.45 1345
2711.94 1322
2712.43 1363
2712.92 1322
2713.41 1406
2713.90 1376
2714.39 1357
2714.88 1404
2715.38 1303
2715.87 1253
2716.36 1349
2716.85 1293
2717.34 1347
2717.83 1276
2718.32 1189
2718.82 1273
2719.31 1367
2719.80 1341
2720.29 1393
2720.78 1360
2721.27 1362
2721.77 1391
2722.26 1540
2722.75 1653
2723.24 1411
2723.73 1326
2724.23 1512
2724.72 1432
2725.21 1445
2725.70 1393
2726.19 1321
2726.69 1425
2727.18 1202
2727.67 1291
2728.16 1315
2728.66 1293
2729.15 1353
2729.64 1290
2730.13 1388
2730.63 1414
2731.12 1343
2731.61 1423
2732.11 1336
2732.60 1387
2733.09 1426
2733.58 1469
2734.08 1486
2734.57 1535
2735.06 1517
2735.56 1456
2736.05 1442
2736.54 1399
2737.04 1538
2737.53 1593
2738.02 1483
2738.52 1399
2739.01 1400
2739.50 1487
2740.00 1427
2740.49 1425
2740.98 1416
2741.48 1477
2741.97 1509
2742.46 1390
2742.96 1317
2743.45 1330
2743.95 1378
2744.44 1314
2744.93 1321
2745.43 1313
2745.92 1326
2746.42 1245
2746.91 1378
2747.40 1458
2747.90 1376
2748.39 1348
2748.89 1312
2749.38 1330
2749.88 1362
2750.37 1293
2750.86 1405
2751.36 1351
2751.85 1409
2752.35 1401
2752.84 1395
2753.34 1451
2753.83 1381
2754.33 1493
2754.82 1415
2755.32 1427
2755.81 1278
2756.31 1370
2756.80 1396
2757.30 1497
2757.79 1557
2758.29 1522
2758.78 1509
2759.28 1510
2759.77 1419
2760.27 1374
2760.76 1426
2761.26 1357
2761.75 1434
2762.25 1392
2762.75 1562
2763.24 1553
2763.74 1581
2764.23 1471
2764.73 1609
2765.22 1592
2765.72 1568
2766.22 1597
2766.71 1456
2767.21 1491
2767.70 1468
2768.20 1390
2768.70 1306
2769.19 1407
2769.69 1402
2770.18 1533
2770.68 1475
2771.18 1335
2771.67 1305
2772.17 1449
2772.67 1439
2773.16 1537
2773.66 1472
2774.16 1511
2774.65 1759
2775.15 1699
2775.65 1700
2776.14 1588
2776.64 1736
2777.14 1916
2777.63 1894
2778.13 1938
2778.63 2050
2779.12 2118
2779.62 2135
2780.12 2157
2780.62 1869
2781.11 1849
2781.61 1699
2782.11 1676
2782.60 1478
2783.10 1456
2783.60 1410
2784.10 1344
2784.59 1375
2785.09 1363
2785.59 1356
2786.09 1320
2786.58 1307
2787.08 1303
2787.58 1317
2788.08 1420
2788.58 1292
2789.07 1285
2789.57 1221
2790.07 1244
2790.57 1266
2791.07 1331
2791.56 1187
2792.06 1277
2792.56 1281
2793.06 1323
2793.56 1359
2794.06 1287
2794.55 1382
2795.05 1235
2795.55 1192
2796.05 1348
2796.55 1383
2797.05 1417
2797.55 1334
2798.04 1399
2798.54 1370
2799.04 1243
2799.54 1497
2800.04 1478
2800.54 1411
2801.04 1469
2801.54 1388
2802.04 1389
2802.53 1394
2803.03 1384
2803.53 1422
2804.03 1366
2804.53 1365
2805.03 1467
2805.53 1522
2806.03 1328
2806.53 1220
2807.03 1386
2807.53 1426
2808.03 1476
2808.53 1520
2809.03 1523
2809.53 1420
2810.03 1442
2810.53 1488
2811.03 1356
2811.53 1439
2812.03 1511
2812.53 1460
2813.03 1431
2813.53 1368
2814.03 1439
2814.53 1436
2815.03 1360
2815.53 1484
2816.03 1527
2816.53 1413
2817.03 1358
2817.53 1263
2818.03 1298
2818.53 1265
2819.03 1336
2819.53 1321
2820.03 1397
2820.53 1290
2821.03 1254
2821.53 1424
2822.03 1321
2822.54 1225
2823.04 1238
2823.54 1293
2824.04 1270
2824.54 1385
2825.04 1355
2825.54 1280
2826.04 1286
2826.54 1203
2827.05 1286
2827.55 1349
2828.05 1323
2828.55 1305
2829.05 1370
2829.55 1179
2830.05 1306
2830.56 1272
2831.06 1338
2831.56 1259
2832.06 1258
2832.56 1250
2833.06 1359
2833.57 1426
2834.07 1477
2834.57 1328
2835.07 1350
2835.57 1525
2836.08 1533
2836.58 1384
2837.08 1338
2837.58 1386
2838.09 1419
2838.59 1423
2839.09 1342
2839.59 1363
2840.09 1337
2840.60 1378
2841.10 1289
2841.60 1316
2842.11 1332
2842.61 1200
2843.11 1361
2843.61 1225
2844.12 1210
2844.62 1350
2845.12 1293
2845.62 1294
2846.13 1477
2846.63 1473
2847.13 1405
2847.64 1443
2848.14 1564
2848.64 1557
2849.15 1504
2849.65 1590
2850.15 1457
2850.66 1557
2851.16 1560
2851.66 1551
2852.17 1489
2852.67 1446
2853.17 1462
2853.68 1469
2854.18 1471
2854.69 1446
2855.19 1385
2855.69 1362
2856.20 1495
2856.70 1694
2857.20 1514
2857.71 1470
2858.21 1479
2858.72 1461
2859.22 1442
2859.73 1407
2860.23 1352
2860.73 1469
2861.24 1353
2861.74 1283
2862.25 1245
2862.75 1220
2863.26 1238
2863.76 1202
2864.27 1305
2864.77 1293
2865.27 1289
2865.78 1213
2866.28 1255
2866.79 1312
2867.29 1255
2867.80 1277
2868.30 1283
2868.81 1445
2869.31 1322
2869.82 1331
2870.32 1438
2870.83 1424
2871.33 1449
2871.84 1380
2872.34 1445
2872.85 1475
2873.36 1366
2873.86 1496
2874.37 1596
2874.87 1559
2875.38 1567
2875.88 1635
2876.39 1555
2876.89 1571
2877.40 1573
2877.91 1485
2878.41 1497
2878.92 1462
2879.42 1476
2879.93 1427
2880.44 1408
2880.94 1507
2881.45 1510
2881.95 1582
2882.46 1506
2882.97 1593
2883.47 1455
2883.98 1421
2884.49 1352
2884.99 1292
2885.50 1382
2886.00 1306
2886.51 1334
2887.02 1352
2887.52 1291
2888.03 1377
2888.54 1372
2889.04 1392
2889.55 1381
2890.06 1501
2890.57 1498
2891.07 1383
2891.58 1454
2892.09 1325
2892.59 1427
2893.10 1411
2893.61 1392
2894.12 1538
2894.62 1602
2895.13 1430
2895.64 1507
2896.14 1482
2896.65 1509
2897.16 1695
2897.67 1684
2898.17 1652
2898.68 1614
2899.19 1584
2899.70 1543
2900.21 1485
2900.71 1535
2901.22 1518
2901.73 1463
2902.24 1471
2902.74 1543
2903.25 1530
2903.76 1630
2904.27 1762
2904.78 1662
2905.29 1678
2905.79 1610
2906.30 1709
2906.81 1633
2907.32 1729
2907.83 1789
2908.34 1802
2908.84 1763
2909.35 1610
2909.86 1544
2910.37 1498
2910.88 1588
2911.39 1510
2911.90 1461
2912.40 1471
2912.91 1487
2913.42 1351
2913.93 1471
2914.44 1625
2914.95 1412
2915.46 1315
2915.97 1308
2916.48 1351
2916.99 1350
2917.50 1478
2918.00 1495
2918.51 1421
2919.02 1503
2919.53 1524
2920.04 1435
2920.55 1365
2921.06 1367
2921.57 1396
2922.08 1295
2922.59 1383
2923.10 1410
2923.61 1461
2924.12 1471
2924.63 1342
2925.14 1426
2925.65 1412
2926.16 1290
2926.67 1312
2927.18 1284
2927.69 1376
2928.20 1359
2928.71 1376
2929.22 1352
2929.73 1353
2930.24 1402
2930.75 1355
2931.26 1187
2931.77 1292
2932.28 1360
2932.79 1360
2933.30 1407
2933.82 1347
2934.33 1332
2934.84 1351
2935.35 1438
2935.86 1381
2936.37 1438
2936.88 1473
2937.39 1407
2937.90 1401
2938.41 1454
2938.92 1535
2939.44 1613
2939.95 1638
2940.46 1518
2940.97 1422
2941.48 1445
2941.99 1590
2942.50 1587
2943.02 1516
2943.53 1547
2944.04 1531
2944.55 1402
2945.06 1515
2945.57 1503
2946.09 1522
2946.60 1519
2947.11 1520
2947.62 1405
2948.13 1534
2948.64 1456
2949.16 1523
2949.67 1465
2950.18 1425
2950.69 1269
2951.21 1335
2951.72 1329
2952.23 1363
2952.74 1371
2953.25 1259
2953.77 1288
2954.28 1316
2954.79 1318
2955.30 1229
2955.82 1257
2956.33 1300
2956.84 1340
2957.36 1378
2957.87 1387
2958.38 1321
2958.89 1383
2959.41 1414
2959.92 1438
2960.43 1483
2960.95 1347
2961.46 1345
2961.97 1421
2962.49 1386
2963.00 1374
2963.51 1436
2964.03 1345
2964.54 1346
2965.05 1487
2965.57 1481
2966.08 1451
2966.59 1284
2967.11 1300
2967.62 1358
2968.13 1405
2968.65 1405
2969.16 1236
2969.67 1181
2970.19 1300
2970.70 1348
2971.22 1264
2971.73 1314
2972.24 1352
2972.76 1436
2973.27 1370
2973.79 1238
2974.30 1331
2974.82 1331
2975.33 1339
2975.84 1366
2976.36 1238
2976.87 1515
2977.39 1481
2977.90 1268
2978.42 1359
2978.93 1388
2979.45 1433
2979.96 1403
2980.47 1319
2980.99 1315
2981.50 1357
2982.02 1384
2982.53 1439
2983.05 1500
2983.56 1568
2984.08 1639
2984.59 1515
2985.11 1471
2985.62 1422
2986.14 1422
2986.66 1525
2987.17 1439
2987.69 1596
2988.20 1606
2988.72 1669
2989.23 1599
2989.75 1617
2990.26 1554
2990.78 1517
2991.29 1489
2991.81 1396
2992.33 1654
2992.84 1564
2993.36 1528
2993.87 1663
2994.39 1527
2994.91 1567
2995.42 1595
2995.94 1642
2996.45 1591
2996.97 1647
2997.49 1822
2998.00 1736
2998.52 1682
2999.04 1705
2999.55 1728
3000.07 1755
3000.58 1806
3001.10 1838
3001.62 1946
3002.13 1968
3002.65 2098
3003.17 2256
3003.68 2509
3004.20 2611
3004.72 2873
3005.23 3100
3005.75 3041
3006.27 2951
3006.79 3254
3007.30 3032
3007.82 2976
3008.34 2810
3008.85 2665
3009.37 2460
3009.89 2516
3010.41 2236
3010.92 2008
3011.44 1884
3011.96 1755
3012.48 1643
3012.99 1589
3013.51 1578
3014.03 1573
3014.55 1618
3015.06 1642
3015.58 1654
3016.10 1730
3016.62 1780
3017.14 1629
3017.65 1543
3018.17 1554
3018.69 1598
3019.21 1556
3019.73 1525
3020.24 1601
3020.76 1656
3021.28 1609
3021.80 1643
3022.32 1529
3022.84 1612
3023.35 1663
3023.87 1604
3024.39 1595
3024.91 1640
3025.43 1520
3025.95 1545
3026.47 1648
3026.98 1599
3027.50 1553
3028.02 1461
3028.54 1626
3029.06 1441
3029.58 1432
3030.10 1396
3030.62 1364
3031.14 1488
3031.65 1552
3032.17 1488
3032.69 1491
3033.21 1515
3033.73 1566
3034.25 1422
3034.77 1504
3035.29 1466
3035.81 1334
3036.33 1457
3036.85 1454
3037.37 1479
3037.89 1525
3038.41 1494
3038.93 1421
3039.45 1451
3039.97 1480
3040.49 1408
3041.01 1486
3041.53 1466
3042.05 1341
3042.57 1411
3043.09 1423
3043.61 1338
3044.13 1418
3044.65 1281
3045.17 1378
3045.69 1326
3046.21 1437
3046.73 1451
3047.25 1401
3047.77 1423
3048.29 1409
3048.81 1360
3049.33 1442
3049.85 1319
3050.37 1295
3050.89 1510
3051.42 1342
3051.94 1209
3052.46 1301
3052.98 1279
3053.50 1306
3054.02 1369
3054.54 1427
3055.06 1290
3055.58 1363
3056.11 1279
3056.63 1257
3057.15 1293
3057.67 1432
3058.19 1400
3058.71 1474
3059.23 1458
3059.76 1284
3060.28 1393
3060.80 1447
3061.32 1343
3061.84 1357
3062.36 1431
3062.89 1442
3063.41 1457
3063.93 1438
3064.45 1374
3064.97 1385
3065.50 1564
3066.02 1440
3066.54 1403
3067.06 1466
3067.58 1448
3068.11 1447
3068.63 1439
3069.15 1351
3069.67 1474
3070.20 1439
3070.72 1487
3071.24 1530
3071.76 1459
3072.29 1438
3072.81 1364
3073.33 1538
3073.85 1512
3074.38 1461
3074.90 1488
3075.42 1322
3075.95 1423
3076.47 1422
3076.99 1541
3077.51 1583
3078.04 1699
3078.56 1677
3079.08 1595
3079.61 1678
3080.13 1879
3080.65 1797
3081.18 1831
3081.70 1872
3082.22 1809
3082.75 1838
3083.27 1898
3083.80 1937
3084.32 1816
3084.84 1827
3085.37 1900
3085.89 1928
3086.41 1600
3086.94 1715
3087.46 1803
3087.99 1811
3088.51 1709
3089.03 1607
3089.56 1607
3090.08 1610
3090.61 1547
3091.13 1504
3091.65 1513
3092.18 1455
3092.70 1576
3093.23 1658
3093.75 1694
3094.28 1626
3094.80 1773
3095.33 1733
3095.85 1797
3096.38 1790
3096.90 1827
3097.42 1723
3097.95 1791
3098.47 1900
3099.00 1970
3099.52 2090
3100.05 2217
3100.57 2333
3101.10 2744
3101.62 3287
3102.15 3522
3102.67 3824
3103.20 4103
3103.73 4783
3104.25 5088
3104.78 5390
3105.30 5394
3105.83 5821
3106.35 5334
3106.88 4732
3107.40 4528
3107.93 3850
3108.45 3477
3108.98 2846
3109.51 2693
3110.03 2664
3110.56 2565
3111.08 2480
3111.61 2467
3112.14 2416
3112.66 2498
3113.19 2573
3113.71 2320
3114.24 2393
3114.77 2187
3115.29 2137
3115.82 2084
3116.35 2049
3116.87 2176
3117.40 2066
3117.93 1902
3118.45 1844
3118.98 1801
3119.50 1751
3120.03 1831
3120.56 1919
3121.09 1823
3121.61 1820
3122.14 1681
3122.67 1776
3123.19 1746
3123.72 1803
3124.25 1903
3124.77 1921
3125.30 1861
3125.83 1836
3126.36 1757
3126.88 1739
3127.41 1825
3127.94 1607
3128.46 1744
3128.99 1683
3129.52 1599
3130.05 1690
3130.57 1591
3131.10 1613
3131.63 1626
3132.16 1615
3132.69 1598
3133.21 1548
3133.74 1561
3134.27 1505
3134.80 1559
3135.32 1456
3135.85 1534
3136.38 1457
3136.91 1371
3137.44 1446
3137.97 1440
3138.49 1429
3139.02 1496
3139.55 1460
3140.08 1408
3140.61 1519
3141.14 1554
3141.66 1465
3142.19 1497
3142.72 1394
3143.25 1540
3143.78 1431
3144.31 1445
3144.84 1518
3145.36 1451
3145.89 1429
3146.42 1488
3146.95 1521
3147.48 1659
3148.01 1614
3148.54 1578
3149.07 1662
3149.60 1621
3150.13 1712
3150.66 1842
3151.18 1797
3151.71 1751
3152.24 1705
3152.77 1843
3153.30 1803
3153.83 1808
3154.36 1764
3154.89 1807
3155.42 1742
3155.95 1832
3156.48 1850
3157.01 1812
3157.54 1713
3158.07 1693
3158.60 1657
3159.13 1822
3159.66 1700
3160.19 1617
3160.72 1644
3161.25 1745
3161.78 1735
3162.31 1661
3162.84 1644
3163.37 1631
3163.90 1625
3164.43 1550
3164.96 1616
3165.49 1639
3166.02 1635
3166.55 1497
3167.08 1538
3167.61 1565
3168.15 1527
3168.68 1387
3169.21 1464
3169.74 1475
3170.27 1469
3170.80 1457
3171.33 1577
3171.86 1525
3172.39 1492
3172.92 1589
3173.46 1591
3173.99 1654
3174.52 1716
3175.05 1821
3175.58 1836
3176.11 1760
3176.64 1733
3177.17 1688
3177.71 1691
3178.24 1734
3178.77 1607
3179.30 1598
3179.83 1602
3180.36 1501
3180.90 1465
3181.43 1312
3181.96 1426
3182.49 1515
3183.02 1492
3183.56 1371
3184.09 1351
3184.62 1295
3185.15 1486
3185.68 1421
3186.22 1421
3186.75 1419
3187.28 1408
3187.81 1303
3188.35 1388
3188.88 1421
3189.41 1373
3189.94 1390
3190.48 1449
3191.01 1540
3191.54 1410
3192.07 1451
3192.61 1417
3193.14 1291
3193.67 1370
3194.21 1432
3194.74 1434
3195.27 1395
3195.81 1457
3196.34 1419
3196.87 1448
3197.40 1391
3197.94 1469
3198.47 1450
3199.00 1398
3199.54 1480
3200.07 1470
3200.60 1350
3201.14 1492
3201.67 1514
3202.21 1433
3202.74 1545
3203.27 1495
3203.81 1573
3204.34 1675
3204.87 1527
3205.41 1565
3205.94 1655
3206.48 1523
3207.01 1446
3207.54 1385
3208.08 1405
3208.61 1546
3209.15 1529
3209.68 1595
3210.21 1640
3210.75 1567
3211.28 1642
3211.82 1803
3212.35 1754
3212.89 1944
3213.42 1952
3213.96 1954
3214.49 1828
3215.02 1894
3215.56 1835
3216.09 1802
3216.63 1739
3217.16 1649
3217.70 1532
3218.23 1611
3218.77 1469
3219.30 1438
3219.84 1512
3220.37 1487
3220.91 1525
3221.44 1545
3221.98 1513
3222.51 1595
3223.05 1720
3223.58 1730
3224.12 1862
3224.66 1784
3225.19 1941
3225.73 1983
3226.26 1895
3226.80 1878
3227.33 1855
3227.87 1898
3228.41 1977
3228.94 1838
3229.48 1826
3230.01 1768
3230.55 1621
3231.08 1613
3231.62 1562
3232.16 1776
3232.69 1731
3233.23 1668
3233.77 1751
3234.30 1815
3234.84 1777
3235.37 1642
3235.91 1590
3236.45 1518
3236.98 1732
3237.52 1632
3238.06 1673
3238.59 1728
3239.13 1740
3239.67 1761
3240.20 1867
3240.74 1995
3241.28 1807
3241.81 1720
3242.35 1804
3242.89 1858
3243.42 1750
3243.96 1716
3244.50 1688
3245.04 1658
3245.57 1665
3246.11 1718
3246.65 1735
3247.19 1695
3247.72 1740
3248.26 1696
3248.80 1833
3249.33 1768
3249.87 1647
3250.41 1771
3250.95 1616
3251.49 1776
3252.02 1764
3252.56 1854
3253.10 1798
3253.64 1780
3254.17 1819
3254.71 1777
3255.25 1693
3255.79 1744
3256.33 1822
3256.86 1871
3257.40 1688
3257.94 1873
3258.48 1782
3259.02 1830
3259.56 2116
3260.09 2008
3260.63 2139
3261.17 2370
3261.71 2532
3262.25 2673
3262.79 2842
3263.33 3035
3263.86 3089
3264.40 3058
3264.94 3536
3265.48 3968
3266.02 3923
3266.56 4166
3267.10 4350
3267.64 4339
3268.18 4480
3268.71 4773
3269.25 4621
3269.79 4372
3270.33 4342
3270.87 4034
3271.41 3556
3271.95 3247
3272.49 2988
3273.03 2560
3273.57 2452
3274.11 2282
3274.65 2081
3275.19 2019
3275.73 1913
3276.27 1822
3276.81 2039
3277.35 1857
3277.89 1960
3278.43 2031
3278.97 2025
3279.51 1997
3280.05 1971
3280.59 1909
3281.13 2152
3281.67 2184
3282.21 2101
3282.75 2254
3283.29 2159
3283.83 1976
3284.37 2036
3284.91 2208
3285.45 2144
3285.99 2097
3286.53 2018
3287.07 2043
3287.61 2052
3288.15 2037
3288.69 1875
3289.23 1803
3289.77 1909
3290.32 1965
3290.86 1932
3291.40 2013
3291.94 1823
3292.48 1845
3293.02 1808
3293.56 1859
3294.10 1923
3294.64 2025
3295.19 2146
3295.73 2301
3296.27 2402
3296.81 2318
3297.35 2336
3297.89 2416
3298.43 2412
3298.98 2456
3299.52 2278
3300.06 2414
3300.60 2226
3301.14 2129
3301.68 2083
3302.23 1982
3302.77 2106
3303.31 2108
3303.85 1924
3304.39 1994
3304.94 2186
3305.48 2151
3306.02 2175
3306.56 2142
3307.10 2053
3307.65 1941
3308.19 1966
3308.73 1986
3309.27 1816
3309.82 1877
3310.36 1794
3310.90 1806
3311.44 1808
3311.99 1803
3312.53 1764
3313.07 1741
3313.62 1765
3314.16 1755
3314.70 1825
3315.24 1792
3315.79 1933
3316.33 2107
3316.87 2048
3317.42 2074
3317.96 2061
3318.50 2014
3319.05 1962
3319.59 1863
3320.13 1914
3320.68 1959
3321.22 1836
3321.76 1706
3322.31 1691
3322.85 1612
3323.39 1730
3323.94 1804
3324.48 1707
3325.02 1672
3325.57 1709
3326.11 1654
3326.66 1644
3327.20 1525
3327.74 1470
3328.29 1677
3328.83 1601
3329.38 1532
3329.92 1549
3330.46 1541
3331.01 1547
3331.55 1484
3332.10 1564
3332.64 1605
3333.19 1655
3333.73 1616
3334.27 1872
3334.82 1899
3335.36 2017
3335.91 1968
3336.45 2121
3337.00 2177
3337.54 2202
3338.09 2218
3338.63 2387
3339.18 2299
3339.72 2297
3340.27 2155
3340.81 1892
3341.36 1774
3341.90 1693
3342.45 1741
3342.99 1685
3343.54 1717
3344.08 1668
3344.63 1507
3345.17 1539
3345.72 1613
3346.27 1518
3346.81 1578
3347.36 1637
3347.90 1617
3348.45 1715
3348.99 1674
3349.54 1636
3350.08 1718
3350.63 1684
3351.18 1744
3351.72 1828
3352.27 1662
3352.81 1683
3353.36 1750
3353.91 1829
3354.45 1670
3355.00 1723
3355.54 1772
3356.09 1761
3356.64 1726
3357.18 1635
3357.73 1439
3358.28 1391
3358.82 1530
3359.37 1456
3359.92 1406
3360.46 1518
3361.01 1649
3361.56 1600
3362.10 1535
3362.65 1455
3363.20 1378
3363.74 1497
3364.29 1476
3364.84 1497
3365.38 1623
3365.93 1521
3366.48 1446
3367.03 1413
3367.57 1411
3368.12 1506
3368.67 1427
3369.22 1482
3369.76 1537
3370.31 1482
3370.86 1517
3371.40 1540
3371.95 1665
3372.50 1515
3373.05 1476
3373.60 1484
3374.14 1489
3374.69 1473
3375.24 1410
3375.79 1407
3376.33 1379
3376.88 1311
3377.43 1359
3377.98 1287
3378.53 1316
3379.07 1402
3379.62 1393
3380.17 1336
3380.72 1377
3381.27 1342
3381.82 1294
3382.36 1325
3382.91 1343
3383.46 1403
3384.01 1353
3384.56 1319
3385.11 1358
3385.66 1432
3386.20 1280
3386.75 1265
3387.30 1415
3387.85 1353
3388.40 1373
3388.95 1349
3389.50 1443
3390.05 1483
3390.60 1630
3391.15 1623
3391.69 1577
3392.24 1482
3392.79 1458
3393.34 1412
3393.89 1427
3394.44 1452
3394.99 1384
3395.54 1370
3396.09 1392
3396.64 1428
3397.19 1364
3397.74 1342
3398.29 1399
3398.84 1413
3399.39 1338
3399.94 1231
3400.49 1230
3401.04 1275
3401.59 1354
3402.14 1405
3402.69 1295
3403.24 1281
3403.79 1294
3404.34 1269
3404.89 1203
3405.44 1273
3405.99 1255
3406.54 1294
3407.09 1298
3407.64 1365
3408.19 1240
3408.74 1207
3409.29 1220
3409.84 1282
3410.39 1271
3410.94 1258
3411.49 1298
3412.05 1399
3412.60 1267
3413.15 1326
3413.70 1387
3414.25 1392
3414.80 1283
3415.35 1284
3415.90 1329
3416.45 1381
3417.00 1489
3417.56 1400
3418.11 1289
3418.66 1301
3419.21 1388
3419.76 1364
3420.31 1358
3420.86 1492
3421.42 1488
3421.97 1486
3422.52 1519
3423.07 1593
3423.62 1513
3424.17 1463
3424.73 1648
3425.28 1818
3425.83 1738
3426.38 1754
3426.93 1782
3427.49 1711
3428.04 1653
3428.59 1500
3429.14 1558
3429.69 1561
3430.25 1591
3430.80 1406
3431.35 1519
3431.90 1386
3432.46 1392
3433.01 1395
3433.56 1481
3434.11 1627
3434.67 1485
3435.22 1541
3435.77 1482
3436.33 1412
3436.88 1382
3437.43 1420
3437.98 1405
3438.54 1369
3439.09 1389
3439.64 1392
3440.20 1372
3440.75 1472
3441.30 1583
3441.86 1477
3442.41 1508
3442.96 1498
3443.52 1516
3444.07 1410
3444.62 1594
3445.18 1400
3445.73 1462
3446.28 1416
3446.84 1400
3447.39 1342
3447.94 1301
3448.50 1393
3449.05 1393
3449.61 1247
3450.16 1324
3450.71 1344
3451.27 1424
3451.82 1435
3452.38 1400
3452.93 1260
3453.48 1237
3454.04 1236
3454.59 1314
3455.15 1409
3455.70 1394
3456.26 1245
3456.81 1276
3457.36 1291
3457.92 1295
3458.47 1304
3459.03 1325
3459.58 1375
3460.14 1324
3460.69 1319
3461.25 1327
3461.80 1384
3462.36 1453
3462.91 1439
3463.47 1487
3464.02 1419
3464.58 1459
3465.13 1484
3465.69 1452
3466.24 1470
3466.80 1471
3467.35 1305
3467.91 1451
3468.46 1534
3469.02 1458
3469.57 1433
3470.13 1526
3470.68 1599
3471.24 1581
3471.80 1524
3472.35 1471
3472.91 1637
3473.46 1646
3474.02 1642
3474.57 1613
3475.13 1580
3475.69 1670
3476.24 1592
3476.80 1712
3477.35 1781
3477.91 1608
3478.47 1630
3479.02 1675
3479.58 1723
3480.14 1682
3480.69 1647
3481.25 1607
3481.80 1586
3482.36 1751
3482.92 1722
3483.47 1666
3484.03 1640
3484.59 1601
3485.14 1635
3485.70 1640
3486.26 1678
3486.81 1763
3487.37 1786
3487.93 2026
3488.49 2134
3489.04 2416
3489.60 2705
3490.16 2683
3490.71 3253
3491.27 3564
3491.83 3756
3492.39 4304
3492.94 4619
3493.50 5063
3494.06 5044
3494.62 5284
3495.17 4853
3495.73 4724
3496.29 4373
3496.85 4022
3497.40 3871
3497.96 3381
3498.52 3016
3499.08 2944
3499.63 2706
3500.19 2763
3500.75 3002
3501.31 3193
3501.87 3109
3502.42 3463
3502.98 3799
3503.54 4138
3504.10 4380
3504.66 4645
3505.22 4678
3505.77 5032
3506.33 5493
3506.89 5420
3507.45 5390
3508.01 5442
3508.57 5086
3509.12 4622
3509.68 4252
3510.24 4078
3510.80 3542
3511.36 3336
3511.92 2779
3512.48 2472
3513.04 2179
3513.60 2081
3514.15 1952
3514.71 1961
3515.27 1790
3515.83 1815
3516.39 1763
3516.95 1828
3517.51 1793
3518.07 1772
3518.63 1749
3519.19 1646
3519.75 1649
3520.31 1682
3520.87 1688
3521.43 1698
3521.98 1694
3522.54 1663
3523.10 1647
3523.66 1666
3524.22 1744
3524.78 1777
3525.34 1654
3525.90 1638
3526.46 1529
3527.02 1486
3527.58 1535
3528.14 1571
3528.70 1539
3529.26 1559
3529.82 1482
3530.38 1398
3530.95 1558
3531.51 1634
3532.07 1623
3532.63 1486
3533.19 1470
3533.75 1594
3534.31 1669
3534.87 1617
3535.43 1479
3535.99 1605
3536.55 1646
3537.11 1614
3537.67 1765
3538.23 1659
3538.79 1675
3539.36 1738
3539.92 1716
3540.48 1591
3541.04 1555
3541.60 1521
3542.16 1639
3542.72 1683
3543.28 1578
3543.85 1597
3544.41 1598
3544.97 1729
3545.53 1563
3546.09 1642
3546.65 1671
3547.21 1534
3547.78 1515
3548.34 1558
3548.90 1449
3549.46 1331
3550.02 1330
3550.59 1376
3551.15 1313
3551.71 1381
3552.27 1364
3552.83 1267
3553.40 1314
3553.96 1467
3554.52 1412
3555.08 1372
3555.64 1411
3556.21 1460
3556.77 1411
3557.33 1297
3557.89 1429
3558.46 1508
3559.02 1284
3559.58 1390
3560.14 1393
3560.71 1414
3561.27 1391
3561.83 1378
3562.40 1475
3562.96 1410
3563.52 1401
3564.08 1393
3564.65 1403
3565.21 1571
3565.77 1503
3566.34 1407
3566.90 1407
3567.46 1504
3568.03 1425
3568.59 1301
3569.15 1374
3569.72 1457
3570.28 1404
3570.84 1457
3571.41 1302
3571.97 1427
3572.53 1474
3573.10 1413
3573.66 1403
3574.23 1457
3574.79 1462
3575.35 1616
3575.92 1628
3576.48 1744
3577.05 1708
3577.61 1802
3578.17 1762
3578.74 1716
3579.30 1789
3579.87 1903
3580.43 1808
3580.99 1738
3581.56 1790
3582.12 1799
3582.69 1666
3583.25 1594
3583.82 1566
3584.38 1602
3584.95 1613
3585.51 1560
3586.08 1457
3586.64 1480
3587.21 1485
3587.77 1376
3588.34 1436
3588.90 1334
3589.47 1362
3590.03 1431
3590.60 1347
3591.16 1407
3591.73 1399
3592.29 1397
3592.86 1342
3593.42 1221
3593.99 1239
3594.55 1355
3595.12 1183
3595.68 1306
3596.25 1325
3596.81 1460
3597.38 1499
3597.95 1317
3598.51 1240
3599.08 1299
3599.64 1297
3600.21 1285
3600.77 1214
3601.34 1255
3601.91 1299
3602.47 1314
3603.04 1341
3603.60 1161
3604.17 1262
3604.74 1265
3605.30 1220
3605.87 1221
3606.44 1263
3607.00 1275
3607.57 1255
3608.13 1101
3608.70 1092
3609.27 1162
3609.83 1179
3610.40 1142
3610.97 1169
3611.53 1244
3612.10 1257
3612.67 1231
3613.23 1210
3613.80 1261
3614.37 1234
3614.94 1169
3615.50 1210
3616.07 1170
3616.64 1150
3617.20 1237
3617.77 1257
3618.34 1296
3618.91 1331
3619.47 1322
3620.04 1304
3620.61 1435
3621.18 1452
3621.74 1464
3622.31 1359
3622.88 1215
3623.45 1312
3624.01 1260
3624.58 1315
3625.15 1232
3625.72 1192
3626.28 1251
3626.85 1269
3627.42 1273
3627.99 1149
3628.56 1175
3629.12 1123
3629.69 1176
3630.26 1242
3630.83 1258
3631.40 1247
3631.97 1339
3632.53 1374
3633.10 1385
3633.67 1368
3634.24 1355
3634.81 1369
3635.38 1341
3635.95 1379
3636.51 1272
3637.08 1413
3637.65 1477
3638.22 1415
3638.79 1353
3639.36 1372
3639.93 1373
3640.50 1496
3641.07 1302
3641.63 1367
3642.20 1522
3642.77 1466
3643.34 1497
3643.91 1512
3644.48 1466
3645.05 1355
3645.62 1471
3646.19 1416
3646.76 1261
3647.33 1206
3647.90 1185
3648.47 1282
3649.04 1355
3649.61 1432
3650.18 1391
3650.75 1212
3651.32 1339
3651.89 1489
3652.46 1568
3653.03 1464
3653.60 1469
3654.17 1547
3654.74 1457
3655.31 1417
3655.88 1403
3656.45 1566
3657.02 1404
3657.59 1313
3658.16 1350
3658.73 1403
3659.30 1458
3659.87 1456
3660.44 1540
3661.01 1348
3661.58 1295
3662.15 1412
3662.72 1403
3663.29 1508
3663.86 1428
3664.43 1384
3665.00 1425
3665.58 1340
3666.15 1406
3666.72 1415
3667.29 1502
3667.86 1414
3668.43 1385
3669.00 1469
3669.57 1449
3670.15 1342
3670.72 1235
3671.29 1352
3671.86 1431
3672.43 1331
3673.00 1252
3673.57 1411
3674.15 1451
3674.72 1360
3675.29 1296
3675.86 1313
3676.43 1300
3677.00 1372
3677.58 1418
3678.15 1415
3678.72 1390
3679.29 1383
3679.86 1256
3680.44 1262
3681.01 1204
3681.58 1365
3682.15 1406
3682.73 1208
3683.30 1118
3683.87 1234
3684.44 1302
3685.01 1210
3685.59 1198
3686.16 1187
3686.73 1175
3687.31 1190
3687.88 1119
3688.45 1177
3689.02 1135
3689.60 1172
3690.17 1213
3690.74 1174
3691.31 1193
3691.89 1290
3692.46 1197
3693.03 1256
3693.61 1239
3694.18 1276
3694.75 1229
3695.33 1127
3695.90 1173
3696.47 1316
3697.05 1240
3697.62 1111
3698.19 1195
3698.77 1152
3699.34 1092
3699.91 1129
3700.49 1064
3701.06 1073
3701.64 1065
3702.21 1104
3702.78 1242
3703.36 1169
3703.93 1200
3704.51 1255
3705.08 1170
3705.65 1117
3706.23 1214
3706.80 1214
3707.38 1183
3707.95 1245
3708.52 1311
3709.10 1397
3709.67 1301
3710.25 1211
3710.82 1215
3711.40 1335
3711.97 1260
3712.55 1191
3713.12 1264
3713.70 1258
3714.27 1275
3714.84 1374
3715.42 1178
3715.99 1182
3716.57 1384
3717.14 1347
3717.72 1229
3718.29 1250
3718.87 1371
3719.44 1374
3720.02 1350
3720.59 1217
3721.17 1086
3721.75 1127
3722.32 1249
3722.90 1177
3723.47 1109
3724.05 1211
3724.62 1195
3725.20 1093
3725.77 1015
3726.35 1137
3726.93 1235
3727.50 1188
3728.08 1212
3728.65 1170
3729.23 1012
3729.80 1054
3730.38 1313
3730.96 1228
3731.53 1114
3732.11 1140
3732.69 1246
3733.26 1188
3733.84 1151
3734.41 1119
3734.99 1265
3735.57 1217
3736.14 1265
3736.72 1226
3737.30 1136
3737.87 1231
3738.45 1179
3739.03 1116
3739.60 1176
3740.18 1106
3740.76 1119
3741.33 1085
3741.91 1097
3742.49 1085
3743.06 1041
3743.64 1157
3744.22 1188
3744.79 1065
3745.37 1125
3745.95 1081
3746.53 1068
3747.10 1059
3747.68 1144
3748.26 1132
3748.84 1162
3749.41 1187
3749.99 1118
3750.57 1149
3751.15 1125
3751.72 1084
3752.30 1069
3752.88 1094
3753.46 1125
3754.03 1094
3754.61 1094
3755.19 1096
3755.77 1127
3756.35 1138
3756.92 1132
3757.50 1196
3758.08 1252
3758.66 1231
3759.24 1196
3759.82 1194
3760.39 1250
3760.97 1155
3761.55 1166
3762.13 1279
3762.71 1213
3763.29 1147
3763.86 1150
3764.44 1225
3765.02 1242
3765.60 1365
3766.18 1241
3766.76 1148
3767.34 1192
3767.92 1160
3768.49 1192
3769.07 1121
3769.65 1171
3770.23 1186
3770.81 1147
3771.39 1177
3771.97 1184
3772.55 1187
3773.13 1130
3773.71 1205
3774.29 1178
3774.87 1216
3775.45 1189
3776.02 1129
3776.60 1167
3777.18 1057
3777.76 1074
3778.34 1065
3778.92 1095
3779.50 1157
3780.08 1130
3780.66 1117
3781.24 1023
3781.82 1064
3782.40 1030
3782.98 1062
3783.56 1125
3784.14 1158
3784.72 1135
3785.30 1172
3785.88 1135
3786.46 1007
3787.04 1092
3787.62 1181
3788.20 1232
3788.79 1171
3789.37 1204
3789.95 1234
3790.53 1237
3791.11 1191
3791.69 1131
3792.27 1261
3792.85 1346
3793.43 1274
3794.01 1274
3794.59 1294
3795.17 1261
3795.75 1242
3796.34 1268
3796.92 1321
3797.50 1314
3798.08 1331
3798.66 1370
3799.24 1308
3799.82 1499
3800.40 1348
3800.99 1207
3801.57 1425
3802.15 1443
3802.73 1485
3803.31 1550
3803.89 1581
3804.48 1501
3805.06 1528
3805.64 1494
3806.22 1486
3806.80 1552
3807.38 1571
3807.97 1592
3808.55 1696
3809.13 1850
3809.71 1684
3810.29 1657
3810.88 1745
3811.46 1725
3812.04 1870
3812.62 1987
3813.21 1880
3813.79 1836
3814.37 1679
3814.95 1777
3815.54 1762
3816.12 1720
3816.70 1761
3817.28 1667
3817.87 1550
3818.45 1437
3819.03 1361
3819.61 1443
3820.20 1385
3820.78 1299
3821.36 1232
3821.95 1318
3822.53 1252
3823.11 1204
3823.70 1155
3824.28 1318
3824.86 1237
3825.45 1239
3826.03 1190
3826.61 1255
3827.20 1137
3827.78 1214
3828.36 1339
3828.95 1193
3829.53 1253
3830.11 1303
3830.70 1301
3831.28 1377
3831.86 1359
3832.45 1271
3833.03 1226
3833.62 1113
3834.20 1139
3834.78 1221
3835.37 1179
3835.95 1138
3836.54 1209
3837.12 1216
3837.71 1202
3838.29 1229
3838.87 1116
3839.46 1155
3840.04 1028
3840.63 1105
3841.21 1129
3841.80 1034
3842.38 1127
3842.97 1076
3843.55 1129
3844.13 1133
3844.72 1019
3845.30 1070
3845.89 980
3846.47 1080
3847.06 1156
3847.64 1061
3848.23 1147
3848.81 1221
3849.40 1089
3849.98 1115
3850.57 1004
3851.15 1199
3851.74 1295
3852.33 1197
3852.91 1224
3853.50 1120
3854.08 1201
3854.67 1114
3855.25 1077
3855.84 1115
3856.42 1202
3857.01 1078
3857.60 1116
3858.18 1023
3858.77 1031
3859.35 957
3859.94 1001
3860.53 1089
3861.11 1038
3861.70 1057
3862.28 1128
3862.87 1078
3863.46 1065
3864.04 1089
3864.63 1024
3865.21 984
3865.80 1142
3866.39 1175
3866.97 1182
3867.56 1203
3868.15 1153
3868.73 1107
3869.32 1187
3869.91 1298
3870.49 1206
3871.08 1099
3871.67 1134
3872.25 1139
3872.84 1103
3873.43 1181
3874.01 1026
3874.60 1099
3875.19 1162
3875.78 1120
3876.36 1160
3876.95 1186
3877.54 1196
3878.12 1142
3878.71 1149
3879.30 1190
3879.89 1281
3880.47 1257
3881.06 1188
3881.65 1108
3882.24 1102
3882.82 1159
3883.41 1062
3884.00 1072
3884.59 1101
3885.18 1035
3885.76 1142
3886.35 1102
3886.94 1187
3887.53 1167
3888.12 1130
3888.70 1249
3889.29 1234
3889.88 1249
3890.47 1408
3891.06 1488
3891.65 1442
3892.23 1468
3892.82 1608
3893.41 1615
3894.00 1443
3894.59 1410
3895.18 1328
3895.76 1357
3896.35 1445
3896.94 1431
3897.53 1353
3898.12 1249
3898.71 1209
3899.30 1072
3899.89 1192
3900.48 1151
3901.06 1131
3901.65 1092
3902.24 1166
3902.83 1077
3903.42 1157
3904.01 1241
3904.60 1196
3905.19 1188
3905.78 1200
3906.37 1207
3906.96 1243
3907.55 1178
3908.14 1225
3908.73 1220
3909.32 1245
3909.91 1211
3910.50 1345
3911.09 1117
3911.68 1088
3912.26 1106
3912.85 1235
3913.44 1220
3914.03 1086
3914.62 1171
3915.22 984
3915.81 1048
3916.40 1112
3916.99 1185
3917.58 1173
3918.17 1066
3918.76 1144
3919.35 1109
3919.94 1133
3920.53 1072
3921.12 1143
3921.71 1112
3922.30 1138
3922.89 1096
3923.48 1091
3924.07 1071
3924.66 1084
3925.25 1073
3925.84 1058
3926.44 1083
3927.03 1183
3927.62 1142
3928.21 1122
3928.80 1105
3929.39 1038
3929.98 987
3930.57 1005
3931.16 1005
3931.76 1034
3932.35 981
3932.94 1029
3933.53 1026
3934.12 977
3934.71 1084
3935.31 997
3935.90 1043
3936.49 1057
3937.08 1109
3937.67 1096
3938.26 1067
3938.86 1027
3939.45 1191
3940.04 1092
3940.63 1099
3941.22 1136
3941.82 998
3942.41 981
3943.00 1128
3943.59 1150
3944.19 1088
3944.78 1085
3945.37 1179
3945.96 1122
3946.55 1164
3947.15 1221
3947.74 1017
3948.33 1025
3948.93 1141
3949.52 1116
3950.11 1014
3950.70 1072
3951.30 1089
3951.89 1142
3952.48 1110
3953.08 994
3953.67 1046
3954.26 1040
3954.85 1104
3955.45 1158
3956.04 1128
3956.63 1069
3957.23 1215
3957.82 1158
3958.41 1201
3959.01 1123
3959.60 1159
3960.19 1383
3960.79 1189
3961.38 1108
3961.97 1099
3962.57 1071
3963.16 1216
3963.76 1199
3964.35 1195
3964.94 1111
3965.54 1046
3966.13 1115
3966.73 1164
3967.32 1110
3967.91 1227
3968.51 1226
3969.10 1207
3969.70 1281
3970.29 1122
3970.88 1125
3971.48 1245
3972.07 1184
3972.67 1093
3973.26 1021
3973.86 1110
3974.45 1148
3975.05 1173
3975.64 1170
3976.24 1087
3976.83 1218
3977.42 1341
3978.02 1271
3978.61 1300
3979.21 1263
3979.80 1247
3980.40 1368
3980.99 1276
3981.59 1155
3982.18 1212
3982.78 1139
3983.38 1207
3983.97 1176
3984.57 1043
3985.16 1061
3985.76 1223
3986.35 1169
3986.95 1147
3987.54 1166
3988.14 1164
3988.73 1207
3989.33 1134
3989.93 1133
3990.52 1137
3991.12 1050
3991.71 1180
3992.31 1228
3992.91 1294
3993.50 1226
3994.10 1366
3994.69 1409
3995.29 1213
3995.89 1369
3996.48 1444
3997.08 1441
3997.67 1242
3998.27 1295
3998.87 1259
3999.46 1311
4000.06 1356
4000.66 1267
4001.25 1197
4001.85 1220
4002.45 1256
4003.04 1069
4003.64 1114
4004.24 1163
4004.83 1117
4005.43 1018
4006.03 1096
4006.62 1127
4007.22 1187
4007.82 1144
4008.42 1173
4009.01 1189
4009.61 1121
4010.21 1052
4010.80 1277
4011.40 1197
4012.00 1173
4012.60 1191
4013.19 1139
4013.79 1066
4014.39 1061
4014.99 1133
4015.58 1007
4016.18 1016
4016.78 1142
4017.38 1234
4017.98 1217
4018.57 1209
4019.17 1073
4019.77 1041
4020.37 1033
4020.97 1129
4021.56 1002
4022.16 1138
4022.76 1095
4023.36 1158
4023.96 1155
4024.55 1041
4025.15 1122
4025.75 1052
4026.35 1207
4026.95 1165
4027.55 1114
4028.15 1094
4028.74 1164
4029.34 1217
4029.94 1260
4030.54 1278
4031.14 1220
4031.74 1324
4032.34 1264
4032.94 1253
4033.53 1150
4034.13 1156
4034.73 1133
4035.33 1330
4035.93 1204
4036.53 1128
4037.13 1178
4037.73 1176
4038.33 1122
4038.93 1147
4039.53 1147
4040.13 1100
4040.73 1071
4041.33 1058
4041.92 1052
4042.52 1073
4043.12 1010
4043.72 977
4044.32 1045
4044.92 1057
4045.52 1147
4046.12 1098
4046.72 1061
4047.32 1031
4047.92 949
4048.52 1012
4049.12 1027
4049.72 1019
4050.32 1039
4050.92 1086
4051.52 1045
4052.13 1007
4052.73 1093
4053.33 1204
4053.93 1080
4054.53 1155
4055.13 1119
4055.73 1122
4056.33 1055
4056.93 1082
4057.53 1090
4058.13 1118
4058.73 1128
4059.33 1018
4059.93 1003
4060.53 1002
4061.14 934
4061.74 986
4062.34 1010
4062.94 950
4063.54 1053
4064.14 1041
4064.74 957
4065.34 979
4065.95 989
4066.55 1053
4067.15 888
4067.75 947
4068.35 1092
4068.95 958
4069.55 1129
4070.16 1031
4070.76 1001
4071.36 1034
4071.96 995
4072.56 1057
4073.17 988
4073.77 1006
4074.37 1051
4074.97 1082
4075.57 1033
4076.18 1055
4076.78 968
4077.38 943
4077.98 1025
4078.59 1043
4079.19 1028
4079.79 992
4080.39 1011
4080.99 990
4081.60 1000
4082.20 972
4082.80 1009
4083.41 971
4084.01 900
4084.61 970
4085.21 977
4085.82 959
4086.42 967
4087.02 910
4087.63 945
4088.23 960
4088.83 989
4089.43 860
4090.04 942
4090.64 968
4091.24 896
4091.85 992
4092.45 981
4093.05 1016
4093.66 994
4094.26 1086
4094.86 954
4095.47 1114
4096.07 1061
4096.68 1063
4097.28 981
4097.88 968
4098.49 978
4099.09 955
4099.69 975
4100.30 945
4100.90 980
4101.51 987
4102.11 965
4102.71 1028
4103.32 1035
4103.92 1035
4104.53 1072
4105.13 1051
4105.74 1051
4106.34 974
4106.94 1016
4107.55 1176
4108.15 1082
4108.76 1052
4109.36 1192
4109.97 1040
4110.57 1022
4111.18 1001
4111.78 1066
4112.39 1016
4112.99 929
4113.60 986
4114.20 1020
4114.81 958
4115.41 921
4116.02 991
4116.62 1012
4117.23 1078
4117.83 1009
4118.44 1036
4119.04 1112
4119.65 940
4120.25 983
4120.86 910
4121.46 949
4122.07 1007
4122.68 1063
4123.28 980
4123.89 1029
4124.49 1037
4125.10 1053
4125.70 1017
4126.31 943
4126.92 1006
4127.52 997
4128.13 1019
4128.73 929
4129.34 902
4129.95 905
4130.55 1015
4131.16 951
4131.76 981
4132.37 1026
4132.98 1123
4133.58 964
4134.19 983
4134.80 1000
4135.40 1001
4136.01 1115
4136.62 1176
4137.22 1159
4137.83 1143
4138.44 1043
4139.04 1068
4139.65 1232
4140.26 1224
4140.86 1199
4141.47 1164
4142.08 1167
4142.68 1227
4143.29 1303
4143.90 1194
4144.51 1320
4145.11 1317
4145.72 1351
4146.33 1213
4146.93 1221
4147.54 1231
4148.15 1209
4148.76 1193
4149.36 1104
4149.97 1091
4150.58 1102
4151.19 1022
4151.80 995
4152.40 1064
4153.01 1060
4153.62 1091
4154.23 1116
4154.83 988
4155.44 1055
4156.05 963
4156.66 984
4157.27 1079
4157.87 1071
4158.48 1180
4159.09 1191
4159.70 1284
4160.31 1132
4160.92 1066
4161.52 1187
4162.13 1228
4162.74 1231
4163.35 1093
4163.96 1083
4164.57 1137
4165.18 1168
4165.79 1262
4166.39 1335
4167.00 1265
4167.61 1238
4168.22 1221
4168.83 1228
4169.44 1235
4170.05 1200
4170.66 1296
4171.27 1255
4171.87 1185
4172.48 1171
4173.09 1217
4173.70 1101
4174.31 1071
4174.92 1125
4175.53 1105
4176.14 1079
4176.75 1140
4177.36 1198
4177.97 1099
4178.58 1114
4179.19 1129
4179.80 998
4180.41 973
4181.02 1114
4181.63 1188
4182.24 1126
4182.85 1141
4183.46 1160
4184.07 1136
4184.68 1216
4185.29 1175
4185.90 1171
4186.51 1093
4187.12 972
4187.73 1119
4188.34 1145
4188.95 1065
4189.56 1021
4190.17 1114
4190.78 1175
4191.39 1216
4192.00 1129
4192.61 1034
4193.22 1054
4193.84 1136
4194.45 1172
4195.06 1202
4195.67 1132
4196.28 1203
4196.89 1177
4197.50 1170
4198.11 1097
4198.72 1200
4199.33 1090
4199.95 982
4200.56 1110
4201.17 1066
4201.78 1056
4202.39 1090
4203.00 1159
4203.61 1110
4204.23 1063
4204.84 1068
4205.45 1116
4206.06 1096
4206.67 1064
4207.28 1082
4207.90 1144
4208.51 1035
4209.12 1092
4209.73 1146
4210.34 1073
4210.96 990
4211.57 997
4212.18 1095
4212.79 1080
4213.40 1042
4214.02 1041
4214.63 1090
4215.24 1002
4215.85 1054
4216.47 1022
4217.08 1042
4217.69 1119
4218.30 1176
4218.92 1135
4219.53 1232
4220.14 1286
4220.75 1270
4221.37 1239
4221.98 1181
4222.59 1341
4223.21 1288
4223.82 1323
4224.43 1254
4225.04 1121
4225.66 1182
4226.27 1099
4226.88 1135
4227.50 1119
4228.11 1148
4228.72 1172
4229.34 1191
4229.95 1208
4230.56 1176
4231.18 1267
4231.79 1299
4232.41 1203
4233.02 1233
4233.63 1470
4234.25 1429
4234.86 1590
4235.47 1751
4236.09 1745
4236.70 1775
4237.32 1758
4237.93 1844
4238.54 1762
4239.16 1665
4239.77 1531
4240.39 1449
4241.00 1234
4241.61 1212
4242.23 1192
4242.84 1136
4243.46 1244
4244.07 1147
4244.69 1146
4245.30 1084
4245.92 1056
4246.53 1097
4247.14 1213
4247.76 1225
4248.37 1217
4248.99 1116
4249.60 1169
4250.22 1139
4250.83 1150
4251.45 1132
4252.06 1116
4252.68 1160
4253.29 1190
4253.91 1115
4254.52 1120
4255.14 1113
4255.75 1139
4256.37 1206
4256.99 1180
4257.60 1099
4258.22 1100
4258.83 1131
4259.45 1098
4260.06 1060
4260.68 1076
4261.29 1141
4261.91 1110
4262.53 1195
4263.14 1100
4263.76 1177
4264.37 1168
4264.99 1115
4265.61 1135
4266.22 1160
4266.84 1218
4267.45 1108
4268.07 1146
4268.69 1121
4269.30 1181
4269.92 1239
4270.54 1161
4271.15 1076
4271.77 1077
4272.38 1130
4273.00 1152
4273.62 1166
4274.23 1188
4274.85 1126
4275.47 1140
4276.08 1179
4276.70 1186
4277.32 1321
4277.94 1366
4278.55 1328
4279.17 1394
4279.79 1385
4280.40 1339
4281.02 1301
4281.64 1281
4282.25 1343
4282.87 1181
4283.49 1171
4284.11 1048
4284.72 1112
4285.34 1129
4285.96 983
4286.58 972
4287.19 1047
4287.81 1111
4288.43 1057
4289.05 1076
4289.66 1098
4290.28 1078
4290.90 1086
4291.52 981
4292.14 921
4292.75 993
4293.37 1012
4293.99 1028
4294.61 920
4295.23 980
4295.84 995
4296.46 997
4297.08 986
4297.70 967
4298.32 982
4298.94 1113
4299.55 1113
4300.17 1150
4300.79 1143
4301.41 1028
4302.03 1059
4302.65 1057
4303.27 1031
4303.89 924
4304.50 1039
4305.12 1014
4305.74 1042
4306.36 1035
4306.98 1176
4307.60 1193
4308.22 1151
4308.84 1045
4309.46 1061
4310.08 1016
4310.69 1006
4311.31 967
4311.93 1017
4312.55 1013
4313.17 955
4313.79 966
4314.41 953
4315.03 978
4315.65 1046
4316.27 955
4316.89 979
4317.51 1032
4318.13 1003
4318.75 947
4319.37 959
4319.99 1040
4320.61 1047
4321.23 992
4321.85 941
4322.47 1004
4323.09 975
4323.71 951
4324.33 991
4324.95 970
4325.57 978
4326.19 864
4326.81 905
4327.43 1021
4328.05 1018
4328.67 1003
4329.29 1080
4329.91 967
4330.53 966
4331.16 1062
4331.78 1054
4332.40 1052
4333.02 976
4333.64 1078
4334.26 1067
4334.88 1029
4335.50 1135
4336.12 1078
4336.74 1102
4337.36 1131
4337.99 962
4338.61 1061
4339.23 1069
4339.85 1049
4340.47 1115
4341.09 1114
4341.71 1119
4342.34 1094
4342.96 1207
4343.58 1148
4344.20 1252
4344.82 1349
4345.44 1462
4346.07 1502
4346.69 1677
4347.31 1630
4347.93 1760
4348.55 1839
4349.18 1903
4349.80 1742
4350.42 1665
4351.04 1594
4351.66 1441
4352.29 1353
4352.91 1205
4353.53 1215
4354.15 1096
4354.78 1104
4355.40 1137
4356.02 1113
4356.64 1064
4357.27 1056
4357.89 1083
4358.51 1062
4359.13 1049
4359.76 937
4360.38 967
4361.00 1145
4361.63 1042
4362.25 1059
4362.87 1147
4363.49 1104
4364.12 1061
4364.74 1058
4365.36 1085
4365.99 1056
4366.61 1073
4367.23 1088
4367.86 1084
4368.48 942
4369.10 1044
4369.73 1019
4370.35 998
4370.97 1054
4371.60 879
4372.22 875
4372.85 989
4373.47 1019
4374.09 1015
4374.72 1052
4375.34 984
4375.96 953
4376.59 875
4377.21 949
4377.84 946
4378.46 1047
4379.09 1114
4379.71 941
4380.33 1013
4380.96 1051
4381.58 1045
4382.21 1095
4382.83 1054
4383.46 1028
4384.08 1087
4384.70 1148
4385.33 1006
4385.95 885
4386.58 945
4387.20 871
4387.83 915
4388.45 1084
4389.08 944
4389.70 916
4390.33 817
4390.95 896
4391.58 982
4392.20 976
4392.83 916
4393.45 881
4394.08 882
4394.70 898
4395.33 845
4395.95 856
4396.58 832
4397.21 824
4397.83 847
4398.46 930
4399.08 934
4399.71 960
4400.33 910
4400.96 954
4401.58 937
4402.21 939
4402.84 962
4403.46 1079
4404.09 1026
4404.71 922
4405.34 974
4405.97 842
4406.59 908
4407.22 980
4407.85 849
4408.47 964
4409.10 1036
4409.72 918
4410.35 896
4410.98 887
4411.60 962
4412.23 960
4412.86 987
4413.48 898
4414.11 851
4414.74 809
4415.36 871
4415.99 870
4416.62 844
4417.24 841
4417.87 855
4418.50 909
4419.12 835
4419.75 848
4420.38 843
4421.01 830
4421.63 1018
4422.26 925
4422.89 909
4423.51 981
4424.14 1032
4424.77 1055
4425.40 817
4426.02 831
4426.65 910
4427.28 871
4427.91 917
4428.54 853
4429.16 764
4429.79 797
4430.42 854
4431.05 869
4431.67 881
4432.30 898
4432.93 986
4433.56 888
4434.19 956
4434.81 990
4435.44 970
4436.07 903
4436.70 835
4437.33 804
4437.96 897
4438.58 963
4439.21 1014
4439.84 891
4440.47 893
4441.10 823
4441.73 899
4442.36 962
4442.98 900
4443.61 872
4444.24 913
4444.87 959
4445.50 980
4446.13 914
4446.76 1002
4447.39 969
4448.02 1087
4448.64 1098
4449.27 1077
4449.90 1077
4450.53 1018
4451.16 1068
4451.79 1025
4452.42 978
4453.05 956
4453.68 1061
4454.31 1028
4454.94 998
4455.57 1022
4456.20 1091
4456.83 1078
4457.46 1035
4458.09 933
4458.72 1033
4459.35 1092
4459.98 1085
4460.61 1031
4461.24 953
4461.87 1046
4462.50 1070
4463.13 907
4463.76 927
4464.39 971
4465.02 916
4465.65 821
4466.28 876
4466.91 858
4467.54 911
4468.17 948
4468.80 873
4469.43 901
4470.06 998
4470.69 911
4471.32 839
4471.95 864
4472.58 923
4473.21 945
4473.85 878
4474.48 845
4475.11 821
4475.74 839
4476.37 865
4477.00 807
4477.63 876
4478.26 946
4478.89 860
4479.53 767
4480.16 859
4480.79 877
4481.42 854
4482.05 879
4482.68 982
4483.31 988
4483.95 920
4484.58 957
4485.21 899
4485.84 931
4486.47 1013
4487.10 979
4487.74 860
4488.37 950
4489.00 865
4489.63 873
4490.26 882
4490.90 876
4491.53 912
4492.16 795
4492.79 819
4493.43 902
4494.06 948
4494.69 846
4495.32 883
4495.96 903
4496.59 917
4497.22 1005
4497.85 952
4498.49 973
4499.12 1003
4499.75 1032
4500.38 960
4501.02 1050
4501.65 1134
4502.28 1119
4502.91 1162
4503.55 1114
4504.18 1207
4504.81 1115
4505.45 1078
4506.08 1010
4506.71 1072
4507.35 1133
4507.98 1131
4508.61 1074
4509.25 973
4509.88 949
4510.51 1022
4511.15 955
4511.78 952
4512.41 941
4513.05 1028
4513.68 969
4514.32 1051
4514.95 934
4515.58 987
4516.22 887
4516.85 880
4517.49 909
4518.12 892
4518.75 801
4519.39 852
4520.02 970
4520.66 982
4521.29 955
4521.92 883
4522.56 903
4523.19 894
4523.83 939
4524.46 938
4525.10 903
4525.73 887
4526.37 950
4527.00 1033
4527.63 933
4528.27 885
4528.90 920
4529.54 926
4530.17 894
4530.81 955
4531.44 895
4532.08 932
4532.71 878
4533.35 921
4533.98 967
4534.62 1029
4535.25 890
4535.89 899
4536.52 913
4537.16 925
4537.80 956
4538.43 885
4539.07 906
4539.70 863
4540.34 869
4540.97 867
4541.61 966
4542.24 958
4542.88 926
4543.52 928
4544.15 922
4544.79 967
4545.42 945
4546.06 879
4546.70 923
4547.33 895
4547.97 904
4548.60 931
4549.24 859
4549.88 897
4550.51 878
4551.15 844
4551.79 907
4552.42 909
4553.06 861
4553.70 898
4554.33 931
4554.97 812
4555.60 833
4556.24 818
4556.88 789
4557.52 879
4558.15 894
4558.79 819
4559.43 918
4560.06 946
4560.70 804
4561.34 848
4561.97 843
4562.61 814
4563.25 857
4563.89 844
4564.52 928
4565.16 925
4565.80 971
4566.43 848
4567.07 716
4567.71 864
4568.35 956
4568.98 884
4569.62 877
4570.26 920
4570.90 831
4571.54 802
4572.17 863
4572.81 889
4573.45 897
4574.09 907
4574.72 856
4575.36 850
4576.00 809
4576.64 881
4577.28 918
4577.92 830
4578.55 878
4579.19 943
4579.83 945
4580.47 893
4581.11 875
4581.75 971
4582.38 1015
4583.02 975
4583.66 973
4584.30 877
4584.94 839
4585.58 927
4586.22 915
4586.86 905
4587.49 1007
4588.13 942
4588.77 981
4589.41 1023
4590.05 1054
4590.69 984
4591.33 1028
4591.97 1090
4592.61 1117
4593.25 1164
4593.89 1117
4594.52 1129
4595.16 1080
4595.80 1009
4596.44 1075
4597.08 1012
4597.72 931
4598.36 980
4599.00 964
4599.64 926
4600.28 1032
4600.92 901
4601.56 1046
4602.20 1073
4602.84 913
4603.48 937
4604.12 1034
4604.76 962
4605.40 1089
4606.04 1069
4606.68 1102
4607.32 971
4607.96 923
4608.60 951
4609.24 927
4609.88 1010
4610.52 1018
4611.16 982
4611.80 834
4612.44 826
4613.09 892
4613.73 972
4614.37 877
4615.01 875
4615.65 958
4616.29 927
4616.93 849
4617.57 880
4618.21 872
4618.85 855
4619.49 957
4620.14 915
4620.78 955
4621.42 865
4622.06 912
4622.70 979
4623.34 956
4623.98 919
4624.62 901
4625.27 892
4625.91 906
4626.55 935
4627.19 865
4627.83 863
4628.47 953
4629.12 834
4629.76 918
4630.40 920
4631.04 886
4631.68 943
4632.33 1001
4632.97 1065
4633.61 1020
4634.25 990
4634.89 1001
4635.54 1113
4636.18 952
4636.82 920
4637.46 937
4638.11 984
4638.75 998
4639.39 967
4640.03 962
4640.68 921
4641.32 826
4641.96 878
4642.60 918
4643.25 929
4643.89 905
4644.53 930
4645.18 916
4645.82 964
4646.46 992
4647.10 912
4647.75 883
4648.39 851
4649.03 881
4649.68 818
4650.32 855
4650.96 842
4651.61 895
4652.25 875
4652.89 958
4653.54 862
4654.18 848
4654.82 907
4655.47 768
4656.11 828
4656.75 800
4657.40 843
4658.04 940
4658.69 911
4659.33 929
4659.97 800
4660.62 801
4661.26 765
4661.91 907
4662.55 891
4663.19 870
4663.84 883
4664.48 785
4665.13 765
4665.77 837
4666.42 874
4667.06 889
4667.70 830
4668.35 823
4668.99 787
4669.64 813
4670.28 776
4670.93 809
4671.57 881
4672.22 893
4672.86 842
4673.51 860
4674.15 794
4674.80 808
4675.44 714
4676.09 776
4676.73 854
4677.38 763
4678.02 840
4678.67 859
4679.31 884
4679.96 874
4680.60 878
4681.25 940
4681.89 916
4682.54 910
4683.18 893
4683.83 806
4684.48 927
4685.12 895
4685.77 854
4686.41 864
4687.06 812
4687.70 796
4688.35 817
4689.00 794
4689.64 834
4690.29 804
4690.93 731
4691.58 746
4692.23 748
4692.87 791
4693.52 935
4694.17 929
4694.81 828
4695.46 927
4696.10 851
4696.75 820
4697.40 902
4698.04 920
4698.69 1001
4699.34 1013
4699.98 1037
4700.63 968
4701.28 1001
4701.92 1012
4702.57 1109
4703.22 1074
4703.86 1049
4704.51 966
4705.16 1043
4705.81 1064
4706.45 987
4707.10 929
4707.75 952
4708.39 899
4709.04 899
4709.69 954
4710.34 1061
4710.98 1086
4711.63 974
4712.28 962
4712.93 892
4713.57 999
4714.22 908
4714.87 900
4715.52 1011
4716.17 830
4716.81 908
4717.46 915
4718.11 830
4718.76 855
4719.40 838
4720.05 915
4720.70 871
4721.35 927
4722.00 981
4722.65 929
4723.29 893
4723.94 973
4724.59 1010
4725.24 999
4725.89 981
4726.54 1043
4727.18 1060
4727.83 994
4728.48 1099
4729.13 1146
4729.78 1045
4730.43 1066
4731.08 977
4731.73 1012
4732.37 985
4733.02 931
4733.67 894
4734.32 906
4734.97 970
4735.62 937
4736.27 915
4736.92 984
4737.57 960
4738.22 969
4738.87 1030
4739.52 983
4740.16 965
4740.81 923
4741.46 935
4742.11 1010
4742.76 1003
4743.41 989
4744.06 1066
4744.71 1139
4745.36 984
4746.01 919
4746.66 945
4747.31 941
4747.96 967
4748.61 1080
4749.26 1093
4749.91 1241
4750.56 1152
4751.21 1230
4751.86 1275
4752.51 1199
4753.16 1152
4753.81 1215
4754.46 1402
4755.11 1293
4755.76 1255
4756.42 1253
4757.07 1336
4757.72 1001
4758.37 1009
4759.02 999
4759.67 1067
4760.32 1022
4760.97 858
4761.62 913
4762.27 900
4762.92 961
4763.57 841
4764.23 896
4764.88 886
4765.53 919
4766.18 926
4766.83 861
4767.48 914
4768.13 981
4768.78 1025
4769.44 948
4770.09 940
4770.74 775
4771.39 841
4772.04 876
4772.69 844
4773.35 829
4774.00 763
4774.65 719
4775.30 754
4775.95 978
4776.60 929
4777.26 741
4777.91 847
4778.56 918
4779.21 931
4779.86 918
4780.52 956
4781.17 991
4781.82 872
4782.47 899
4783.13 916
4783.78 957
4784.43 868
4785.08 881
4785.74 906
4786.39 816
4787.04 747
4787.69 738
4788.35 792
4789.00 864
4789.65 793
4790.31 755
4790.96 879
4791.61 905
4792.26 942
4792.92 946
4793.57 886
4794.22 890
4794.88 917
4795.53 871
4796.18 876
4796.84 875
4797.49 857
4798.14 976
4798.80 896
4799.45 938
4800.10 947
4800.76 931
4801.41 906
4802.06 903
4802.72 874
4803.37 888
4804.03 880
4804.68 920
4805.33 904
4805.99 844
4806.64 884
4807.30 757
4807.95 788
4808.60 789
4809.26 851
4809.91 875
4810.57 896
4811.22 837
4811.88 909
4812.53 871
4813.18 890
4813.84 798
4814.49 909
4815.15 843
4815.80 869
4816.46 903
4817.11 880
4817.77 862
4818.42 894
4819.08 981
4819.73 979
4820.39 872
4821.04 971
4821.70 905
4822.35 951
4823.01 1018
4823.66 984
4824.32 1045
4824.97 1078
4825.63 1021
4826.28 1060
4826.94 1097
4827.59 1032
4828.25 1150
4828.90 1190
4829.56 1132
4830.22 1165
4830.87 1087
4831.53 1247
4832.18 1185
4832.84 1315
4833.49 1220
4834.15 1281
4834.81 1198
4835.46 1148
4836.12 1163
4836.77 1271
4837.43 1275
4838.09 1217
4838.74 1341
4839.40 1420
4840.05 1326
4840.71 1341
4841.37 1347
4842.02 1387
4842.68 1298
4843.34 1404
4843.99 1358
4844.65 1417
4845.31 1405
4845.96 1464
4846.62 1553
4847.28 1676
4847.93 1581
4848.59 1669
4849.25 1958
4849.90 2130
4850.56 2220
4851.22 2248
4851.87 2518
4852.53 2793
4853.19 2774
4853.85 2575
4854.50 2363
4855.16 2217
4855.82 2093
4856.48 1936
4857.13 1706
4857.79 1777
4858.45 1854
4859.11 1809
4859.76 1801
4860.42 1712
4861.08 1768
4861.74 1799
4862.39 1627
4863.05 1815
4863.71 1847
4864.37 1751
4865.03 1550
4865.68 1812
4866.34 1785
4867.00 1670
4867.66 1822
4868.32 1670
4868.97 1775
4869.63 1723
4870.29 1690
4870.95 1562
4871.61 1597
4872.27 1480
4872.92 1483
4873.58 1431
4874.24 1424
4874.90 1438
4875.56 1491
4876.22 1294
4876.88 1432
4877.54 1517
4878.19 1418
4878.85 1543
4879.51 1477
4880.17 1488
4880.83 1557
4881.49 1452
4882.15 1444
4882.81 1371
4883.47 1429
4884.13 1428
4884.78 1253
4885.44 1284
4886.10 1217
4886.76 1356
4887.42 1402
4888.08 1497
4888.74 1296
4889.40 1195
4890.06 1374
4890.72 1336
4891.38 1369
4892.04 1515
4892.70 1482
4893.36 1345
4894.02 1533
4894.68 1432
4895.34 1510
4896.00 1545
4896.66 1526
4897.32 1488
4897.98 1516
4898.64 1351
4899.30 1282
4899.96 1199
4900.62 1291
4901.28 1298
4901.94 1371
4902.60 1368
4903.26 1274
4903.92 1411
4904.58 1342
4905.25 1199
4905.91 1232
4906.57 1299
4907.23 1223
4907.89 1223
4908.55 1191
4909.21 1143
4909.87 1145
4910.53 1238
4911.19 1143
4911.85 1210
4912.52 1114
4913.18 1118
4913.84 1081
4914.50 1027
4915.16 1050
4915.82 1138
4916.48 1091
4917.15 1141
4917.81 1114
4918.47 1024
4919.13 925
4919.79 1169
4920.45 1040
4921.11 1093
4921.78 1005
4922.44 988
4923.10 1062
4923.76 1100
4924.42 1083
4925.09 1070
4925.75 978
4926.41 964
4927.07 986
4927.73 963
4928.40 1002
4929.06 961
4929.72 934
4930.38 1026
4931.05 1040
4931.71 1070
4932.37 992
4933.03 1058
4933.70 1046
4934.36 1011
4935.02 917
4935.68 927
4936.35 971
4937.01 970
4937.67 982
4938.34 998
4939.00 986
4939.66 1064
4940.32 1009
4940.99 1106
4941.65 1030
4942.31 981
4942.98 958
4943.64 917
4944.30 927
4944.97 971
4945.63 944
4946.29 874
4946.96 1018
4947.62 944
4948.28 938
4948.95 837
4949.61 904
4950.28 862
4950.94 983
4951.60 922
4952.27 970
4952.93 944
4953.60 895
4954.26 935
4954.92 982
4955.59 1011
4956.25 1023
4956.92 1027
4957.58 1079
4958.24 988
4958.91 865
4959.57 911
4960.24 1060
4960.90 1128
4961.57 1097
4962.23 1154
4962.89 1225
4963.56 1261
4964.22 1294
4964.89 1364
4965.55 1506
4966.22 1649
4966.88 1588
4967.55 1471
4968.21 1434
4968.88 1407
4969.54 1163
4970.21 1195
4970.87 1158
4971.54 1017
4972.20 1049
4972.87 1150
4973.53 1106
4974.20 1129
4974.86 1145
4975.53 1078
4976.20 1133
4976.86 1081
4977.53 1109
4978.19 1012
4978.86 1071
4979.52 1089
4980.19 1054
4980.85 1021
4981.52 965
4982.19 928
4982.85 943
4983.52 997
4984.18 957
4984.85 934
4985.52 909
4986.18 945
4986.85 931
4987.51 925
4988.18 1032
4988.85 1068
4989.51 962
4990.18 961
4990.85 905
4991.51 948
4992.18 1042
4992.85 942
4993.51 1040
4994.18 983
4994.85 887
4995.51 968
4996.18 909
4996.85 825
4997.51 790
4998.18 913
4998.85 845
4999.51 893
5000.18 836
5000.85 779
5001.52 878
5002.18 847
5002.85 951
5003.52 883
5004.18 805
5004.85 857
5005.52 860
5006.19 722
5006.85 734
5007.52 834
5008.19 786
5008.86 741
5009.52 827
5010.19 813
5010.86 856
5011.53 806
5012.20 786
5012.86 823
5013.53 834
5014.20 866
5014.87 852
5015.54 903
5016.20 963
5016.87 899
5017.54 869
5018.21 839
5018.88 932
5019.55 896
5020.21 833
5020.88 875
5021.55 878
5022.22 790
5022.89 846
5023.56 901
5024.22 899
5024.89 902
5025.56 895
5026.23 847
5026.90 925
5027.57 897
5028.24 877
5028.91 915
5029.58 811
5030.24 883
5030.91 851
5031.58 849
5032.25 890
5032.92 857
5033.59 896
5034.26 878
5034.93 806
5035.60 790
5036.27 801
5036.94 826
5037.61 855
5038.28 871
5038.95 779
5039.62 836
5040.29 811
5040.96 786
5041.63 782
5042.30 803
5042.97 839
5043.64 869
5044.31 835
5044.98 879
5045.65 822
5046.32 955
5046.99 857
5047.66 844
5048.33 808
5049.00 840
5049.67 789
5050.34 782
5051.01 843
5051.68 783
5052.35 803
5053.02 850
5053.69 734
5054.36 729
5055.03 802
5055.70 816
5056.37 854
5057.04 820
5057.71 870
5058.39 834
5059.06 761
5059.73 841
5060.40 803
5061.07 717
5061.74 817
5062.41 895
5063.08 849
5063.75 938
5064.43 833
5065.10 809
5065.77 884
5066.44 890
5067.11 844
5067.78 745
5068.45 809
5069.13 853
5069.80 736
5070.47 739
5071.14 768
5071.81 752
5072.49 797
5073.16 761
5073.83 805
5074.50 719
5075.17 745
5075.85 810
5076.52 828
5077.19 789
5077.86 844
5078.53 817
5079.21 750
5079.88 778
5080.55 760
5081.22 785
5081.90 920
5082.57 920
5083.24 885
5083.91 823
5084.59 869
5085.26 878
5085.93 910
5086.61 968
5087.28 854
5087.95 864
5088.62 796
5089.30 760
5089.97 804
5090.64 816
5091.32 844
5091.99 863
5092.66 833
5093.34 852
5094.01 862
5094.68 925
5095.36 973
5096.03 958
5096.70 936
5097.38 819
5098.05 868
5098.72 898
5099.40 820
5100.07 852
5100.74 854
5101.42 740
5102.09 770
5102.77 811
5103.44 828
5104.11 857
5104.79 798
5105.46 801
5106.14 882
5106.81 879
5107.48 828
5108.16 846
5108.83 750
5109.51 824
5110.18 881
5110.86 856
5111.53 855
5112.20 792
5112.88 853
5113.55 838
5114.23 834
5114.90 816
5115.58 879
5116.25 836
5116.93 886
5117.60 878
5118.28 927
5118.95 981
5119.63 959
5120.30 981
5120.98 975
5121.65 1010
5122.33 1035
5123.00 1007
5123.68 893
5124.35 847
5125.03 894
5125.70 846
5126.38 882
5127.06 958
5127.73 881
5128.41 931
5129.08 924
5129.76 865
5130.43 877
5131.11 792
5131.78 846
5132.46 902
5133.14 820
5133.81 850
5134.49 933
5135.16 898
5135.84 944
5136.52 864
5137.19 901
5137.87 839
5138.55 827
5139.22 832
5139.90 777
5140.57 871
5141.25 890
5141.93 833
5142.60 771
5143.28 781
5143.96 799
5144.63 827
5145.31 750
5145.99 732
5146.66 807
5147.34 820
5148.02 795
5148.69 829
5149.37 698
5150.05 705
5150.73 727
5151.40 679
5152.08 772
5152.76 807
5153.43 759
5154.11 727
5154.79 793
5155.47 743
5156.14 802
5156.82 749
5157.50 735
5158.18 755
5158.85 711
5159.53 730
5160.21 733
5160.89 769
5161.56 751
5162.24 778
5162.92 692
5163.60 730
5164.28 733
5164.95 833
5165.63 796
5166.31 801
5166.99 821
5167.67 763
5168.34 769
5169.02 784
5169.70 762
5170.38 765
5171.06 866
5171.74 867
5172.41 777
5173.09 735
5173.77 745
5174.45 743
5175.13 706
5175.81 819
5176.49 835
5177.16 691
5177.84 731
5178.52 756
5179.20 853
5179.88 898
5180.56 780
5181.24 776
5181.92 777
5182.60 801
5183.28 797
5183.95 751
5184.63 832
5185.31 747
5185.99 636
5186.67 668
5187.35 789
5188.03 821
5188.71 791
5189.39 740
5190.07 811
5190.75 677
5191.43 708
5192.11 725
5192.79 746
5193.47 782
5194.15 764
5194.83 703
5195.51 722
5196.19 767
5196.87 737
5197.55 730
5198.23 726
5198.91 728
5199.59 793
5200.27 788
5200.95 665
5201.63 680
5202.31 805
5202.99 811
5203.67 689
5204.35 684
5205.03 808
5205.71 776
5206.39 832
5207.08 860
5207.76 781
5208.44 765
5209.12 822
5209.80 820
5210.48 779
5211.16 808
5211.84 823
5212.52 842
5213.20 800
5213.89 776
5214.57 955
5215.25 861
5215.93 771
5216.61 863
5217.29 814
5217.97 775
5218.65 779
5219.34 847
5220.02 870
5220.70 781
5221.38 763
5222.06 770
5222.74 806
5223.43 795
5224.11 855
5224.79 821
5225.47 756
5226.15 771
5226.84 813
5227.52 765
5228.20 716
5228.88 737
5229.56 740
5230.25 764
5230.93 854
5231.61 804
5232.29 779
5232.98 705
5233.66 827
5234.34 774
5235.02 767
5235.71 794
5236.39 843
5237.07 867
5237.75 854
5238.44 988
5239.12 1014
5239.80 931
5240.49 1023
5241.17 905
5241.85 1018
5242.54 991
5243.22 915
5243.90 918
5244.58 861
5245.27 911
5245.95 897
5246.63 865
5247.32 785
5248.00 834
5248.69 890
5249.37 839
5250.05 826
5250.74 863
5251.42 818
5252.10 771
5252.79 839
5253.47 874
5254.15 847
5254.84 872
5255.52 793
5256.21 793
5256.89 791
5257.57 669
5258.26 752
5258.94 762
5259.63 768
5260.31 804
5261.00 798
5261.68 776
5262.36 799
5263.05 842
5263.73 867
5264.42 827
5265.10 834
5265.79 850
5266.47 737
5267.16 724
5267.84 763
5268.52 800
5269.21 813
5269.89 793
5270.58 809
5271.26 885
5271.95 814
5272.63 773
5273.32 736
5274.00 752
5274.69 829
5275.38 705
5276.06 719
5276.75 707
5277.43 742
5278.12 716
5278.80 721
5279.49 728
5280.17 786
5280.86 735
5281.54 810
5282.23 831
5282.92 821
5283.60 849
5284.29 756
5284.97 824
5285.66 764
5286.34 691
5287.03 676
5287.72 706
5288.40 743
5289.09 690
5289.77 714
5290.46 696
5291.15 690
5291.83 660
5292.52 679
5293.21 684
5293.89 701
5294.58 743
5295.27 739
5295.95 712
5296.64 802
5297.33 805
5298.01 741
5298.70 800
5299.39 741
5300.07 733
5300.76 771
5301.45 781
5302.13 864
5302.82 756
5303.51 798
5304.19 815
5304.88 785
5305.57 853
5306.26 783
5306.94 717
5307.63 794
5308.32 775
5309.00 808
5309.69 801
5310.38 836
5311.07 841
5311.75 865
5312.44 830
5313.13 904
5313.82 810
5314.51 879
5315.19 876
5315.88 810
5316.57 817
5317.26 821
5317.94 932
5318.63 852
5319.32 818
5320.01 875
5320.70 928
5321.39 898
5322.07 864
5322.76 949
5323.45 848
5324.14 882
5324.83 872
5325.52 804
5326.20 800
5326.89 798
5327.58 780
5328.27 727
5328.96 748
5329.65 738
5330.34 862
5331.02 789
5331.71 713
5332.40 745
5333.09 766
5333.78 713
5334.47 667
5335.16 664
5335.85 716
5336.54 736
5337.23 830
5337.92 743
5338.60 724
5339.29 734
5339.98 748
5340.67 742
5341.36 776
5342.05 748
5342.74 704
5343.43 743
5344.12 845
5344.81 806
5345.50 804
5346.19 748
5346.88 821
5347.57 831
5348.26 872
5348.95 877
5349.64 934
5350.33 884
5351.02 837
5351.71 833
5352.40 918
5353.09 747
5353.78 783
5354.47 798
5355.16 710
5355.85 783
5356.54 852
5357.23 754
5357.92 750
5358.61 756
5359.30 701
5360.00 729
5360.69 820
5361.38 693
5362.07 756
5362.76 709
5363.45 754
5364.14 785
5364.83 733
5365.52 758
5366.21 763
5366.90 726
5367.60 741
5368.29 717
5368.98 739
5369.67 692
5370.36 677
5371.05 717
5371.74 851
5372.44 779
5373.13 735
5373.82 786
5374.51 815
5375.20 690
5375.89 688
5376.59 686
5377.28 729
5377.97 635
5378.66 637
5379.35 636
5380.04 597
5380.74 651
5381.43 690
5382.12 665
5382.81 639
5383.51 599
5384.20 745
5384.89 681
5385.58 733
5386.27 702
5386.97 701
5387.66 708
5388.35 669
5389.04 747
5389.74 742
5390.43 789
5391.12 774
5391.82 683
5392.51 703
5393.20 754
5393.89 731
5394.59 719
5395.28 793
5395.97 714
5396.67 719
5397.36 700
5398.05 654
5398.75 764
5399.44 691
5400.13 709
5400.83 779
5401.52 761
5402.21 717
5402.91 695
5403.60 640
5404.29 642
5404.99 715
5405.68 706
5406.37 679
5407.07 632
5407.76 646
5408.45 726
5409.15 744
5409.84 679
5410.54 743
5411.23 721
5411.92 706
5412.62 691
5413.31 570
5414.01 691
5414.70 774
5415.40 756
5416.09 736
5416.78 617
5417.48 806
5418.17 744
5418.87 733
5419.56 728
5420.26 727
5420.95 774
5421.65 673
5422.34 710
5423.04 723
5423.73 688
5424.42 739
5425.12 775
5425.81 715
5426.51 660
5427.20 639
5427.90 703
5428.59 706
5429.29 734
5429.99 605
5430.68 695
5431.38 735
5432.07 755
5432.77 715
5433.46 778
5434.16 717
5434.85 665
5435.55 749
5436.24 770
5436.94 818
5437.64 862
5438.33 780
5439.03 768
5439.72 794
5440.42 759
5441.11 806
5441.81 793
5442.51 762
5443.20 688
5443.90 797
5444.59 820
5445.29 840
5445.99 743
5446.68 804
5447.38 813
5448.08 796
5448.77 861
5449.47 809
5450.17 865
5450.86 894
5451.56 880
5452.25 819
5452.95 844
5453.65 853
5454.35 773
5455.04 821
5455.74 762
5456.44 802
5457.13 828
5457.83 838
5458.53 803
5459.22 887
5459.92 804
5460.62 747
5461.32 688
5462.01 723
5462.71 802
5463.41 796
5464.10 829
5464.80 775
5465.50 752
5466.20 773
5466.89 832
5467.59 825
5468.29 820
5468.99 823
5469.69 782
5470.38 749
5471.08 757
5471.78 705
5472.48 720
5473.17 796
5473.87 838
5474.57 834
5475.27 858
5475.97 840
5476.66 845
5477.36 929
5478.06 899
5478.76 912
5479.46 951
5480.16 1095
5480.85 1043
5481.55 1120
5482.25 1183
5482.95 1216
5483.65 1177
5484.35 1250
5485.05 1167
5485.75 1168
5486.44 1079
5487.14 1022
5487.84 940
5488.54 906
5489.24 1020
5489.94 989
5490.64 1005
5491.34 968
5492.04 992
5492.74 999
5493.43 1029
5494.13 991
5494.83 1015
5495.53 1065
5496.23 1119
5496.93 969
5497.63 1059
5498.33 1101
5499.03 1320
5499.73 1366
5500.43 1375
5501.13 1500
5501.83 1567
5502.53 1658
5503.23 1804
5503.93 1767
5504.63 1836
5505.33 1789
5506.03 1611
5506.73 1329
5507.43 1305
5508.13 1281
5508.83 1165
5509.53 1093
5510.23 1123
5510.93 1162
5511.63 1131
5512.33 940
5513.03 975
5513.73 988
5514.43 1021
5515.13 1000
5515.83 963
5516.54 965
5517.24 1020
5517.94 953
5518.64 956
5519.34 914
5520.04 843
5520.74 870
5521.44 866
5522.14 913
5522.84 763
5523.54 850
5524.25 911
5524.95 868
5525.65 812
5526.35 856
5527.05 883
5527.75 778
5528.45 764
5529.16 820
5529.86 788
5530.56 851
5531.26 834
5531.96 766
5532.66 875
5533.37 850
5534.07 813
5534.77 858
5535.47 843
5536.17 783
5536.88 748
5537.58 745
5538.28 770
5538.98 780
5539.68 731
5540.39 806
5541.09 766
5541.79 716
5542.49 693
5543.20 728
5543.90 738
5544.60 646
5545.30 720
5546.01 692
5546.71 709
5547.41 753
5548.11 746
5548.82 753
5549.52 727
5550.22 766
5550.93 746
5551.63 719
5552.33 795
5553.03 856
5553.74 756
5554.44 741
5555.14 730
5555.85 791
5556.55 777
5557.25 780
5557.96 764
5558.66 754
5559.36 846
5560.07 799
5560.77 833
5561.47 742
5562.18 697
5562.88 782
5563.59 735
5564.29 773
5564.99 813
5565.70 817
5566.40 778
5567.10 829
5567.81 815
5568.51 812
5569.22 843
5569.92 808
5570.63 729
5571.33 728
5572.03 724
5572.74 719
5573.44 740
5574.15 811
5574.85 705
5575.56 688
5576.26 643
5576.96 684
5577.67 775
5578.37 754
5579.08 731
5579.78 782
5580.49 801
5581.19 747
5581.90 738
5582.60 669
5583.31 741
5584.01 799
5584.72 645
5585.42 724
5586.13 798
5586.83 692
5587.54 720
5588.24 773
5588.95 604
5589.65 635
5590.36 698
5591.07 702
5591.77 687
5592.48 715
5593.18 714
5593.89 715
5594.59 683
5595.30 705
5596.00 684
5596.71 695
5597.42 758
5598.12 598
5598.83 686
5599.53 665
5600.24 629
5600.95 647
5601.65 725
5602.36 688
5603.06 688
5603.77 701
5604.48 701
5605.18 723
5605.89 672
5606.60 612
5607.30 613
5608.01 650
5608.72 672
5609.42 633
5610.13 667
5610.84 661
5611.54 709
5612.25 661
5612.96 649
5613.66 743
5614.37 741
5615.08 694
5615.78 765
5616.49 709
5617.20 707
5617.91 663
5618.61 718
5619.32 712
5620.03 643
5620.73 674
5621.44 667
5622.15 592
5622.86 656
5623.56 675
5624.27 646
5624.98 715
5625.69 824
5626.40 809
5627.10 740
5627.81 733
5628.52 758
5629.23 850
5629.93 783
5630.64 802
5631.35 729
5632.06 711
5632.77 723
5633.47 780
5634.18 636
5634.89 697
5635.60 667
5636.31 641
5637.02 676
5637.72 709
5638.43 767
5639.14 777
5639.85 828
5640.56 857
5641.27 788
5641.98 809
5642.68 865
5643.39 849
5644.10 803
5644.81 875
5645.52 816
5646.23 781
5646.94 772
5647.65 698
5648.36 764
5649.06 771
5649.77 823
5650.48 742
5651.19 677
5651.90 746
5652.61 829
5653.32 732
5654.03 745
5654.74 725
5655.45 754
5656.16 852
5656.87 835
5657.58 778
5658.29 929
5659.00 900
5659.71 927
5660.42 947
5661.13 916
5661.84 886
5662.55 876
5663.26 843
5663.97 783
5664.68 779
5665.39 774
5666.10 804
5666.81 757
5667.52 760
5668.23 671
5668.94 725
5669.65 737
5670.36 728
5671.07 744
5671.78 769
5672.49 756
5673.20 718
5673.91 757
5674.62 667
5675.33 697
5676.04 699
5676.75 741
5677.47 716
5678.18 705
5678.89 682
5679.60 649
5680.31 702
5681.02 726
5681.73 754
5682.44 718
5683.15 697
5683.87 781
5684.58 667
5685.29 704
5686.00 770
5686.71 669
5687.42 682
5688.13 675
5688.85 741
5689.56 742
5690.27 732
5690.98 800
5691.69 745
5692.41 704
5693.12 765
5693.83 713
5694.54 696
5695.25 646
5695.96 639
5696.68 688
5697.39 608
5698.10 643
5698.81 677
5699.53 661
5700.24 697
5700.95 700
5701.66 746
5702.38 641
5703.09 682
5703.80 698
5704.51 719
5705.23 660
5705.94 671
5706.65 681
5707.36 662
5708.08 688
5708.79 634
5709.50 586
5710.22 646
5710.93 640
5711.64 631
5712.35 606
5713.07 611
5713.78 611
5714.49 630
5715.21 643
5715.92 629
5716.63 665
5717.35 647
5718.06 630
5718.77 704
5719.49 601
5720.20 593
5720.92 623
5721.63 633
5722.34 636
5723.06 649
5723.77 666
5724.48 628
5725.20 628
5725.91 680
5726.63 659
5727.34 590
5728.05 688
5728.77 735
5729.48 711
5730.20 764
5730.91 722
5731.62 708
5732.34 758
5733.05 682
5733.77 648
5734.48 635
5735.20 621
5735.91 680
5736.63 576
5737.34 607
5738.06 625
5738.77 611
5739.48 544
5740.20 630
5740.91 646
5741.63 592
5742.34 612
5743.06 642
5743.77 604
5744.49 622
5745.20 680
5745.92 637
5746.64 578
5747.35 642
5748.07 590
5748.78 650
5749.50 643
5750.21 639
5750.93 648
5751.64 695
5752.36 667
5753.07 618
5753.79 588
5754.51 618
5755.22 623
5755.94 618
5756.65 609
5757.37 658
5758.08 674
5758.80 529
5759.52 615
5760.23 629
5760.95 665
5761.67 565
5762.38 631
5763.10 616
5763.81 559
5764.53 639
5765.25 658
5765.96 650
5766.68 582
5767.40 583
5768.11 644
5768.83 669
5769.55 720
5770.26 671
5770.98 581
5771.70 584
5772.41 596
5773.13 615
5773.85 650
5774.56 670
5775.28 702
5776.00 647
5776.71 640
5777.43 611
5778.15 602
5778.87 635
5779.58 627
5780.30 658
5781.02 656
5781.74 644
5782.45 597
5783.17 742
5783.89 704
5784.61 576
5785.32 584
5786.04 633
5786.76 695
5787.48 663
5788.19 600
5788.91 639
5789.63 598
5790.35 650
5791.07 682
5791.78 683
5792.50 597
5793.22 612
5793.94 723
5794.66 675
5795.38 654
5796.09 648
5796.81 664
5797.53 707
5798.25 711
5798.97 679
5799.69 743
5800.40 821
5801.12 836
5801.84 939
5802.56 865
5803.28 968
5804.00 979
5804.72 1029
5805.44 1061
5806.15 1128
5806.87 1022
5807.59 930
5808.31 877
5809.03 771
5809.75 828
5810.47 726
5811.19 703
5811.91 772
5812.63 681
5813.35 652
5814.07 695
5814.79 776
5815.50 835
5816.22 797
5816.94 797
5817.66 710
5818.38 690
5819.10 778
5819.82 741
5820.54 731
5821.26 724
5821.98 816
5822.70 862
5823.42 800
5824.14 777
5824.86 675
5825.58 681
5826.30 726
5827.02 702
5827.74 671
5828.46 721
5829.18 679
5829.90 718
5830.62 648
5831.35 738
5832.07 711
5832.79 729
5833.51 765
5834.23 704
5834.95 746
5835.67 711
5836.39 660
5837.11 627
5837.83 594
5838.55 594
5839.27 603
5839.99 682
5840.72 681
5841.44 619
5842.16 648
5842.88 616
5843.60 640
5844.32 686
5845.04 605
5845.76 552
5846.49 634
5847.21 641
5847.93 642
5848.65 659
5849.37 636
5850.09 664
5850.82 679
5851.54 657
5852.26 630
5852.98 683
5853.70 636
5854.42 662
5855.15 590
5855.87 734
5856.59 765
5857.31 695
5858.03 707
5858.76 669
5859.48 665
5860.20 684
5860.92 651
5861.65 648
5862.37 640
5863.09 572
5863.81 672
5864.54 669
5865.26 608
5865.98 590
5866.70 691
5867.43 700
5868.15 675
5868.87 629
5869.60 643
5870.32 657
5871.04 700
5871.76 712
5872.49 656
5873.21 680
5873.93 607
5874.66 684
5875.38 628
5876.10 674
5876.83 614
5877.55 575
5878.27 670
5879.00 670
5879.72 677
5880.44 647
5881.17 706
5881.89 667
5882.61 719
5883.34 756
5884.06 740
5884.79 754
5885.51 725
5886.23 767
5886.96 710
5887.68 767
5888.41 762
5889.13 710
5889.85 684
5890.58 667
5891.30 688
5892.03 697
5892.75 677
5893.47 697
5894.20 668
5894.92 675
5895.65 629
5896.37 654
5897.10 692
5897.82 693
5898.55 730
5899.27 686
5900.00 701
5900.72 717
5901.44 659
5902.17 671
5902.89 635
5903.62 651
5904.34 769
5905.07 708
5905.79 781
5906.52 709
5907.25 617
5907.97 692
5908.70 691
5909.42 719
5910.15 746
5910.87 704
5911.60 745
5912.32 701
5913.05 656
5913.77 670
5914.50 667
5915.22 642
5915.95 624
5916.68 623
5917.40 615
5918.13 724
5918.85 634
5919.58 676
5920.31 719
5921.03 676
5921.76 651
5922.48 703
5923.21 707
5923.94 691
5924.66 728
5925.39 753
5926.12 655
5926.84 718
5927.57 668
5928.29 650
5929.02 718
5929.75 658
5930.47 739
5931.20 697
5931.93 707
5932.65 713
5933.38 746
5934.11 757
5934.83 757
5935.56 753
5936.29 789
5937.02 774
5937.74 761
5938.47 772
5939.20 819
5939.92 779
5940.65 830
5941.38 942
5942.11 852
5942.83 804
5943.56 767
5944.29 846
5945.02 836
5945.74 889
5946.47 830
5947.20 857
5947.93 874
5948.65 824
5949.38 832
5950.11 954
5950.84 946
5951.57 971
5952.29 1047
5953.02 963
5953.75 1045
5954.48 1036
5955.21 1147
5955.93 1140
5956.66 1035
5957.39 1100
5958.12 1072
5958.85 1027
5959.58 1060
5960.30 1149
5961.03 1059
5961.76 1072
5962.49 1056
5963.22 1049
5963.95 1046
5964.68 1098
5965.40 1124
5966.13 1220
5966.86 1303
5967.59 1358
5968.32 1423
5969.05 1574
5969.78 1525
5970.51 1427
5971.24 1502
5971.96 1461
5972.69 1334
5973.42 1282
5974.15 1290
5974.88 1395
5975.61 1391
5976.34 1320
5977.07 1266
5977.80 1214
5978.53 1294
5979.26 1239
5979.99 1361
5980.72 1419
5981.45 1406
5982.18 1482
5982.91 1432
5983.64 1452
5984.37 1571
5985.10 1612
5985.83 1545
5986.56 1520
5987.29 1567
5988.02 1524
5988.75 1600
5989.48 1495
5990.21 1485
5990.94 1443
5991.67 1559
5992.40 1536
5993.13 1537
5993.86 1511
5994.59 1530
5995.32 1531
5996.05 1557
5996.78 1434
5997.51 1453
5998.24 1578
5998.97 1734
5999.71 1609
6000.44 1578
6001.17 1613
6001.90 1747
6002.63 1712
6003.36 1746
6004.09 1655
6004.82 1593
6005.55 1552
6006.28 1531
6007.02 1586
6007.75 1592
6008.48 1700
6009.21 1882
6009.94 2206
6010.67 2335
6011.40 2545
6012.14 2921
6012.87 3319
6013.60 3760
6014.33 4144
6015.06 4521
6015.80 4842
6016.53 4638
6017.26 4294
6017.99 4398
6018.72 4054
6019.45 3525
6020.19 3056
6020.92 2681
6021.65 2376
6022.38 2099
6023.12 1966
6023.85 1832
6024.58 1610
6025.31 1606
6026.05 1453
6026.78 1315
6027.51 1355
6028.24 1312
6028.98 1344
6029.71 1285
6030.44 1237
6031.17 1205
6031.91 1298
6032.64 1249
6033.37 1221
6034.11 1222
6034.84 1237
6035.57 1146
6036.30 1131
6037.04 1166
6037.77 1280
6038.50 1171
6039.24 1230
6039.97 1186
6040.70 1277
6041.44 1282
6042.17 1272
6042.90 1349
6043.64 1290
6044.37 1325
6045.10 1271
6045.84 1346
6046.57 1299
6047.31 1241
6048.04 1345
6048.77 1318
6049.51 1317
6050.24 1385
6050.98 1446
6051.71 1331
6052.44 1430
6053.18 1483
6053.91 1518
6054.65 1611
6055.38 1619
6056.11 1601
6056.85 1563
6057.58 1543
6058.32 1546
6059.05 1474
6059.79 1412
6060.52 1301
6061.26 1355
6061.99 1369
6062.72 1367
6063.46 1293
6064.19 1278
6064.93 1287
6065.66 1285
6066.40 1182
6067.13 1160
6067.87 1201
6068.60 1226
6069.34 1211
6070.07 1160
6070.81 1167
6071.54 1152
6072.28 1268
6073.01 1323
6073.75 1183
6074.49 1101
6075.22 1129
6075.96 1161
6076.69 1100
6077.43 1057
6078.16 1057
6078.90 1231
6079.63 1121
6080.37 1057
6081.11 1104
6081.84 1076
6082.58 1175
6083.31 1125
6084.05 1078
6084.79 1073
6085.52 1110
6086.26 1097
6086.99 1073
6087.73 1043
6088.47 1052
6089.20 1053
6089.94 1087
6090.68 988
6091.41 1038
6092.15 1014
6092.89 1024
6093.62 1091
6094.36 1049
6095.09 1056
6095.83 1068
6096.57 1104
6097.31 1058
6098.04 1069
6098.78 1014
6099.52 1064
6100.25 1012
6100.99 1024
6101.73 1008
6102.46 948
6103.20 945
6103.94 927
6104.68 935
6105.41 954
6106.15 1012
6106.89 978
6107.62 874
6108.36 895
6109.10 943
6109.84 891
6110.57 910
6111.31 993
6112.05 1017
6112.79 986
6113.53 943
6114.26 976
6115.00 1036
6115.74 982
6116.48 993
6117.21 1048
6117.95 956
6118.69 976
6119.43 980
6120.17 969
6120.91 923
6121.64 997
6122.38 997
6123.12 1015
6123.86 1006
6124.60 1019
6125.34 983
6126.07 1034
6126.81 1111
6127.55 1091
6128.29 1031
6129.03 1048
6129.77 1149
6130.51 1016
6131.25 972
6131.98 1069
6132.72 1072
6133.46 1029
6134.20 965
6134.94 1002
6135.68 1014
6136.42 944
6137.16 1068
6137.90 1074
6138.64 1095
6139.38 1032
6140.11 1116
6140.85 1159
6141.59 1059
6142.33 1083
6143.07 1113
6143.81 1125
6144.55 1052
6145.29 1132
6146.03 1061
6146.77 1096
6147.51 1054
6148.25 1021
6148.99 984
6149.73 1017
6150.47 1038
6151.21 1114
6151.95 1156
6152.69 1056
6153.43 1136
6154.17 1130
6154.91 1087
6155.65 1057
6156.39 1099
6157.13 1153
6157.87 1235
6158.61 1256
6159.35 1195
6160.09 1129
6160.83 1226
6161.58 1161
6162.32 1281
6163.06 1186
6163.80 1217
6164.54 1457
6165.28 1348
6166.02 1434
6166.76 1468
6167.50 1548
6168.24 1484
6168.98 1634
6169.73 1683
6170.47 1697
6171.21 1749
6171.95 1676
6172.69 1697
6173.43 1688
6174.17 1663
6174.92 1524
6175.66 1581
6176.40 1626
6177.14 1533
6177.88 1417
6178.62 1461
6179.36 1492
6180.11 1528
6180.85 1484
6181.59 1479
6182.33 1490
6183.07 1609
6183.82 1467
6184.56 1593
6185.30 1653
6186.04 1668
6186.78 1485
6187.53 1507
6188.27 1536
6189.01 1641
6189.75 1575
6190.50 1601
6191.24 1740
6191.98 1705
6192.72 1632
6193.47 1813
6194.21 1870
6194.95 1773
6195.69 1907
6196.44 1985
6197.18 1968
6197.92 2009
6198.67 1999
6199.41 2088
6200.15 1949
6200.89 1967
6201.64 2095
6202.38 2131
6203.12 2067
6203.87 2068
6204.61 2281
6205.35 2489
6206.10 2788
6206.84 3431
6207.58 4304
6208.33 5044
6209.07 6103
6209.81 7378
6210.56 8603
6211.30 9304
6212.05 10037
6212.79 10176
6213.53 9946
6214.28 9543
6215.02 8551
6215.76 7339
6216.51 6092
6217.25 5117
6218.00 4269
6218.74 3576
6219.48 3126
6220.23 2787
6220.97 2667
6221.72 2399
6222.46 2404
6223.21 2413
6223.95 2464
6224.69 2453
6225.44 2633
6226.18 2805
6226.93 2942
6227.67 2988
6228.42 3075
6229.16 2924
6229.91 2803
6230.65 2425
6231.40 2405
6232.14 2319
6232.89 2037
6233.63 1868
6234.38 1795
6235.12 1710
6235.87 1689
6236.61 1833
6237.36 1873
6238.10 1980
6238.85 2125
6239.59 2150
6240.34 2358
6241.08 2589
6241.83 2588
6242.58 2697
6243.32 2680
6244.07 2586
6244.81 2383
6245.56 2078
6246.30 1998
6247.05 1915
6247.80 1814
6248.54 1958
6249.29 1847
6250.03 1817
6250.78 1847
6251.52 1921
6252.27 1911
6253.02 1777
6253.76 1758
6254.51 1784
6255.26 1738
6256.00 1702
6256.75 1773
6257.49 1829
6258.24 1806
6258.99 1772
6259.73 1772
6260.48 1632
6261.23 1564
6261.97 1598
6262.72 1642
6263.47 1541
6264.21 1469
6264.96 1527
6265.71 1460
6266.46 1543
6267.20 1517
6267.95 1433
6268.70 1449
6269.44 1475
6270.19 1501
6270.94 1587
6271.69 1625
6272.43 1548
6273.18 1572
6273.93 1446
6274.67 1540
6275.42 1442
6276.17 1424
6276.92 1472
6277.67 1484
6278.41 1364
6279.16 1429
6279.91 1491
6280.66 1506
6281.40 1500
6282.15 1559
6282.90 1508
6283.65 1517
6284.40 1476
6285.14 1405
6285.89 1474
6286.64 1401
6287.39 1296
6288.14 1264
6288.88 1348
6289.63 1302
6290.38 1287
6291.13 1263
6291.88 1301
6292.63 1247
6293.38 1207
6294.12 1248
6294.87 1181
6295.62 1095
6296.37 1202
6297.12 1186
6297.87 1206
6298.62 1181
6299.37 1169
6300.11 1153
6300.86 1097
6301.61 1191
6302.36 1152
6303.11 1151
6303.86 1188
6304.61 1252
6305.36 1231
6306.11 1103
6306.86 1072
6307.61 1105
6308.36 1142
6309.11 1171
6309.86 1136
6310.60 1097
6311.35 1234
6312.10 1236
6312.85 1231
6313.60 1282
6314.35 1358
6315.10 1320
6315.85 1271
6316.60 1259
6317.35 1345
6318.10 1284
6318.85 1303
6319.60 1253
6320.35 1207
6321.10 1183
6321.85 1231
6322.60 1195
6323.35 1136
6324.10 1160
6324.86 1096
6325.61 1096
6326.36 1028
6327.11 967
6327.86 977
6328.61 958
6329.36 914
6330.11 978
6330.86 982
6331.61 999
6332.36 876
6333.11 879
6333.86 970
6334.62 927
6335.37 933
6336.12 906
6336.87 901
6337.62 994
6338.37 984
6339.12 916
6339.87 933
6340.62 962
6341.38 983
6342.13 960
6342.88 999
6343.63 962
6344.38 862
6345.13 870
6345.89 981
6346.64 1019
6347.39 1021
6348.14 950
6348.89 894
6349.64 875
6350.40 874
6351.15 926
6351.90 956
6352.65 963
6353.40 1031
6354.16 1018
6354.91 1024
6355.66 1082
6356.41 1155
6357.17 1094
6357.92 1133
6358.67 1119
6359.42 1027
6360.18 1031
6360.93 1033
6361.68 1033
6362.43 1044
6363.19 1065
6363.94 1006
6364.69 912
6365.45 990
6366.20 969
6366.95 942
6367.70 1033
6368.46 1041
6369.21 1045
6369.96 952
6370.72 949
6371.47 939
6372.22 949
6372.98 917
6373.73 980
6374.48 992
6375.24 1019
6375.99 933
6376.74 945
6377.50 905
6378.25 910
6379.00 908
6379.76 926
6380.51 994
6381.27 950
6382.02 1000
6382.77 943
6383.53 960
6384.28 1013
6385.03 950
6385.79 931
6386.54 949
6387.30 940
6388.05 954
6388.81 908
6389.56 907
6390.31 810
6391.07 876
6391.82 829
6392.58 881
6393.33 908
6394.09 878
6394.84 873
6395.60 879
6396.35 909
6397.10 926
6397.86 832
6398.61 832
6399.37 942
6400.12 882
6400.88 870
6401.63 848
6402.39 802
6403.14 901
6403.90 832
6404.65 785
6405.41 824
6406.16 831
6406.92 877
6407.68 860
6408.43 903
6409.19 863
6409.94 887
6410.70 953
6411.45 917
6412.21 821
6412.96 850
6413.72 968
6414.48 893
6415.23 872
6415.99 836
6416.74 799
6417.50 769
6418.26 812
6419.01 824
6419.77 874
6420.52 807
6421.28 839
6422.04 805
6422.79 739
6423.55 720
6424.30 742
6425.06 783
6425.82 747
6426.57 759
6427.33 805
6428.09 838
6428.84 798
6429.60 754
6430.36 752
6431.11 807
6431.87 839
6432.63 819
6433.38 788
6434.14 843
6434.90 780
6435.65 941
6436.41 939
6437.17 889
6437.93 851
6438.68 880
6439.44 866
6440.20 769
6440.95 821
6441.71 795
6442.47 850
6443.23 764
6443.98 719
6444.74 738
6445.50 816
6446.26 828
6447.01 759
6447.77 753
6448.53 851
6449.29 824
6450.05 812
6450.80 760
6451.56 792
6452.32 789
6453.08 846
6453.84 914
6454.59 784
6455.35 769
6456.11 782
6456.87 766
6457.63 772
6458.39 754
6459.14 828
6459.90 909
6460.66 862
6461.42 803
6462.18 818
6462.94 852
6463.69 854
6464.45 909
6465.21 908
6465.97 849
6466.73 841
6467.49 894
6468.25 902
6469.01 896
6469.77 897
6470.52 884
6471.28 857
6472.04 921
6472.80 900
6473.56 911
6474.32 939
6475.08 919
6475.84 928
6476.60 959
6477.36 922
6478.12 951
6478.88 983
6479.64 930
6480.40 938
6481.16 1142
6481.92 1003
6482.68 1003
6483.44 954
6484.20 1007
6484.96 1044
6485.72 1000
6486.48 1033
6487.24 1103
6488.00 1039
6488.76 1048
6489.52 1085
6490.28 1104
6491.04 1181
6491.80 1149
6492.56 1240
6493.32 1179
6494.08 1146
6494.84 1295
6495.60 1313
6496.36 1321
6497.12 1363
6497.88 1395
6498.64 1456
6499.40 1475
6500.16 1503
6500.92 1445
6501.68 1332
6502.45 1315
6503.21 1379
6503.97 1383
6504.73 1375
6505.49 1348
6506.25 1341
6507.01 1374
6507.77 1347
6508.53 1354
6509.30 1346
6510.06 1483
6510.82 1520
6511.58 1566
6512.34 1461
6513.10 1433
6513.86 1504
6514.63 1450
6515.39 1553
6516.15 1625
6516.91 1537
6517.67 1553
6518.43 1617
6519.20 1625
6519.96 1714
6520.72 1769
6521.48 1643
6522.24 1720
6523.01 1897
6523.77 1936
6524.53 2068
6525.29 2171
6526.06 2378
6526.82 2645
6527.58 2619
6528.34 2897
6529.11 3151
6529.87 3278
6530.63 3410
6531.39 3378
6532.16 3302
6532.92 3473
6533.68 3454
6534.44 3704
6535.21 3912
6535.97 4449
6536.73 5281
6537.50 6118
6538.26 6864
6539.02 7289
6539.78 7480
6540.55 7505
6541.31 6944
6542.07 6041
6542.84 5246
6543.60 4537
6544.36 3878
6545.13 3331
6545.89 2750
6546.65 2406
6547.42 2124
6548.18 2050
6548.95 1835
6549.71 1755
6550.47 1731
6551.24 1795
6552.00 1649
6552.76 1684
6553.53 1590
6554.29 1549
6555.06 1608
6555.82 1536
6556.58 1502
6557.35 1500
6558.11 1413
6558.88 1451
6559.64 1451
6560.41 1437
6561.17 1412
6561.93 1462
6562.70 1599
6563.46 1608
6564.23 1674
6564.99 1763
6565.76 1788
6566.52 1950
6567.29 1978
6568.05 1896
6568.82 1952
6569.58 1899
6570.35 1773
6571.11 1749
6571.88 1724
6572.64 1685
6573.41 1662
6574.17 1696
6574.94 1718
6575.70 1661
6576.47 1733
6577.23 1856
6578.00 1771
6578.76 1939
6579.53 1839
6580.29 1745
6581.06 1816
6581.82 1879
6582.59 1804
6583.36 1747
6584.12 1736
6584.89 1618
6585.65 1716
6586.42 1719
6587.18 1697
6587.95 1621
6588.72 1674
6589.48 1733
6590.25 1830
6591.01 1761
6591.78 1905
6592.55 2016
6593.31 2206
6594.08 2372
6594.85 2564
6595.61 2713
6596.38 2767
6597.15 2875
6597.91 2819
6598.68 2760
6599.45 2843
6600.21 2605
6600.98 2324
6601.75 2221
6602.51 1991
6603.28 1984
6604.05 1836
6604.81 1853
6605.58 1790
6606.35 1761
6607.11 1747
6607.88 1849
6608.65 1985
6609.41 2000
6610.18 1941
6610.95 2007
6611.72 2073
6612.48 2095
6613.25 2018
6614.02 2012
6614.79 1888
6615.55 1903
6616.32 1811
6617.09 1766
6617.86 1542
6618.62 1475
6619.39 1498
6620.16 1472
6620.93 1490
6621.70 1526
6622.46 1376
6623.23 1430
6624.00 1448
6624.77 1521
6625.54 1463
6626.30 1320
6627.07 1399
6627.84 1402
6628.61 1367
6629.38 1329
6630.15 1393
6630.91 1388
6631.68 1323
6632.45 1426
6633.22 1571
6633.99 1716
6634.76 1681
6635.53 1721
6636.29 1819
6637.06 1939
6637.83 1994
6638.60 1963
6639.37 1859
6640.14 1784
6640.91 1688
6641.68 1602
6642.45 1552
6643.21 1461
6643.98 1494
6644.75 1424
6645.52 1325
6646.29 1349
6647.06 1314
6647.83 1340
6648.60 1227
6649.37 1322
6650.14 1336
6650.91 1323
6651.68 1391
6652.45 1343
6653.22 1363
6653.99 1355
6654.76 1313
6655.53 1450
6656.30 1402
6657.07 1352
6657.84 1347
6658.61 1349
6659.38 1354
6660.15 1352
6660.92 1259
6661.69 1145
6662.46 1269
6663.23 1172
6664.00 1194
6664.77 1140
6665.54 1158
6666.31 1241
6667.08 1207
6667.85 1190
6668.62 1217
6669.39 1219
6670.16 1208
6670.93 1178
6671.70 1166
6672.47 1290
6673.25 1282
6674.02 1084
6674.79 1183
6675.56 1202
6676.33 1188
6677.10 1142
6677.87 1098
6678.64 1201
6679.41 1173
6680.19 1207
6680.96 1122
6681.73 1201
6682.50 1274
6683.27 1338
6684.04 1398
6684.81 1329
6685.59 1364
6686.36 1431
6687.13 1571
6687.90 1578
6688.67 1527
6689.44 1474
6690.22 1412
6690.99 1436
6691.76 1349
6692.53 1216
6693.30 1267
6694.08 1224
6694.85 1287
6695.62 1123
6696.39 1124
6697.16 1065
6697.94 1133
6698.71 1051
6699.48 1075
6700.25 1073
6701.03 1053
6701.80 1090
6702.57 1114
6703.34 1165
6704.12 1185
6704.89 1181
6705.66 1042
6706.44 1139
6707.21 1145
6707.98 1094
6708.75 1129
6709.53 1183
6710.30 1234
6711.07 1110
6711.85 1088
6712.62 1093
6713.39 1088
6714.17 1143
6714.94 1060
6715.71 973
6716.49 1039
6717.26 1038
6718.03 1029
6718.81 966
6719.58 990
6720.35 1036
6721.13 1001
6721.90 975
6722.67 1028
6723.45 1040
6724.22 934
6725.00 998
6725.77 1007
6726.54 1046
6727.32 1093
6728.09 954
6728.87 856
6729.64 933
6730.41 1005
6731.19 932
6731.96 968
6732.74 916
6733.51 910
6734.29 990
6735.06 995
6735.83 1066
6736.61 1066
6737.38 1047
6738.16 969
6738.93 986
6739.71 948
6740.48 1021
6741.26 1109
6742.03 1057
6742.81 1017
6743.58 1139
6744.36 1119
6745.13 1025
6745.91 1074
6746.68 1141
6747.46 1065
6748.23 1145
6749.01 1190
6749.78 1215
6750.56 1123
6751.33 1225
6752.11 1198
6752.89 1341
6753.66 1357
6754.44 1448
6755.21 1402
6755.99 1469
6756.76 1474
6757.54 1347
6758.31 1292
6759.09 1199
6759.87 1159
6760.64 1139
6761.42 1055
6762.19 945
6762.97 1063
6763.75 1040
6764.52 1047
6765.30 1025
6766.07 1050
6766.85 1040
6767.63 1050
6768.40 1023
6769.18 1070
6769.96 1017
6770.73 994
6771.51 965
6772.29 1019
6773.06 944
6773.84 914
6774.62 1008
6775.39 1086
6776.17 1043
6776.95 980
6777.72 1009
6778.50 983
6779.28 1023
6780.05 1022
6780.83 1078
6781.61 1068
6782.39 1103
6783.16 1162
6783.94 1075
6784.72 1019
6785.50 1023
6786.27 1021
6787.05 1066
6787.83 1046
6788.61 1032
6789.38 902
6790.16 953
6790.94 933
6791.72 951
6792.49 837
6793.27 896
6794.05 964
6794.83 935
6795.60 940
6796.38 903
6797.16 914
6797.94 876
6798.72 864
6799.50 864
6800.27 954
6801.05 904
6801.83 928
6802.61 996
6803.39 887
6804.17 933
6804.94 908
6805.72 971
6806.50 999
6807.28 961
6808.06 970
6808.84 957
6809.62 983
6810.39 945
6811.17 910
6811.95 962
6812.73 911
6813.51 863
6814.29 874
6815.07 903
6815.85 859
6816.63 856
6817.41 956
6818.18 926
6818.96 996
6819.74 971
6820.52 1016
6821.30 1002
6822.08 985
6822.86 1021
6823.64 928
6824.42 919
6825.20 996
6825.98 989
6826.76 843
6827.54 889
6828.32 856
6829.10 926
6829.88 997
6830.66 929
6831.44 926
6832.22 943
6833.00 892
6833.78 966
6834.56 984
6835.34 946
6836.12 984
6836.90 955
6837.68 1002
6838.46 927
6839.24 923
6840.02 1005
6840.80 988
6841.58 930
6842.36 959
6843.14 898
6843.92 901
6844.70 880
6845.49 901
6846.27 947
6847.05 1009
6847.83 1094
6848.61 1014
6849.39 1213
6850.17 1298
6850.95 1469
6851.73 1628
6852.51 1868
6853.30 1992
6854.08 2108
6854.86 2143
6855.64 2098
6856.42 1819
6857.20 1735
6857.98 1628
6858.77 1446
6859.55 1235
6860.33 1148
6861.11 1091
6861.89 1064
6862.67 1137
6863.46 1123
6864.24 972
6865.02 953
6865.80 1065
6866.58 1174
6867.37 1111
6868.15 1107
6868.93 1256
6869.71 1228
6870.49 1209
6871.28 1210
6872.06 1247
6872.84 1175
6873.62 1163
6874.41 1195
6875.19 1177
6875.97 1148
6876.75 1052
6877.54 1109
6878.32 1074
6879.10 1110
6879.88 1093
6880.67 1062
6881.45 1103
6882.23 1084
6883.02 1217
6883.80 1162
6884.58 1237
6885.36 1205
6886.15 1208
6886.93 1289
6887.71 1432
6888.50 1534
6889.28 1640
6890.06 1620
6890.85 1769
6891.63 1903
6892.41 1837
6893.20 1735
6893.98 1560
6894.76 1508
6895.55 1416
6896.33 1325
6897.12 1305
6897.90 1264
6898.68 1241
6899.47 1242
6900.25 1193
6901.04 1258
6901.82 1233
6902.60 1324
6903.39 1281
6904.17 1211
6904.96 1205
6905.74 1185
6906.52 1149
6907.31 1100
6908.09 1199
6908.88 1189
6909.66 1196
6910.45 1212
6911.23 1243
6912.02 1190
6912.80 1119
6913.58 1202
6914.37 1126
6915.15 1119
6915.94 1057
6916.72 1123
6917.51 1152
6918.29 1051
6919.08 1065
6919.86 1068
6920.65 1059
6921.43 1078
6922.22 1091
6923.00 1168
6923.79 1127
6924.57 1128
6925.36 1199
6926.15 1207
6926.93 1079
6927.72 1207
6928.50 1219
6929.29 1239
6930.07 1159
6930.86 1118
6931.64 1120
6932.43 1110
6933.22 1238
6934.00 1149
6934.79 1219
6935.57 1230
6936.36 1175
6937.15 1194
6937.93 1201
6938.72 1255
6939.50 1296
6940.29 1369
6941.08 1288
6941.86 1283
6942.65 1465
6943.44 1439
6944.22 1420
6945.01 1528
6945.79 1563
6946.58 1615
6947.37 1611
6948.15 1697
6948.94 1805
6949.73 1963
6950.51 1963
6951.30 2081
6952.09 1979
6952.88 1932
6953.66 1770
6954.45 1661
6955.24 1711
6956.02 1588
6956.81 1597
6957.60 1527
6958.38 1550
6959.17 1440
6959.96 1365
6960.75 1450
6961.53 1556
6962.32 1558
6963.11 1460
6963.90 1551
6964.68 1594
6965.47 1598
6966.26 1552
6967.05 1625
6967.83 1606
6968.62 1634
6969.41 1715
6970.20 1873
6970.99 1852
6971.77 1831
6972.56 1824
6973.35 1872
6974.14 1846
6974.93 1876
6975.71 1851
6976.50 1802
6977.29 1732
6978.08 1831
6978.87 1867
6979.66 1906
6980.44 1914
6981.23 2018
6982.02 2268
6982.81 2474
6983.60 2911
6984.39 3326
6985.18 4132
6985.97 4873
6986.75 5959
6987.54 6807
6988.33 7572
6989.12 8014
6989.91 7967
6990.70 7215
6991.49 6497
6992.28 5722
6993.07 4974
6993.86 4088
6994.64 3533
6995.43 2983
6996.22 2536
6997.01 2264
6997.80 2059
6998.59 1927
6999.38 1857
7000.17 1941
7000.96 1882
7001.75 1933
7002.54 1960
7003.33 1983
7004.12 2106
7004.91 2034
7005.70 1996
7006.49 1886
7007.28 1751
7008.07 1641
7008.86 1629
7009.65 1419
7010.44 1372
7011.23 1288
7012.02 1255
7012.81 1392
7013.60 1447
7014.39 1454
7015.18 1496
7015.97 1413
7016.76 1428
7017.55 1367
7018.34 1452
7019.13 1373
7019.93 1329
7020.72 1260
7021.51 1245
7022.30 1268
7023.09 1234
7023.88 1319
7024.67 1398
7025.46 1408
7026.25 1353
7027.04 1305
7027.83 1350
7028.63 1350
7029.42 1370
7030.21 1358
7031.00 1283
7031.79 1187
7032.58 1200
7033.37 1140
7034.17 1239
7034.96 1132
7035.75 1066
7036.54 1104
7037.33 1077
7038.12 1110
7038.92 1216
7039.71 1222
7040.50 1205
7041.29 1202
7042.08 1134
7042.87 1183
7043.67 1247
7044.46 1279
7045.25 1267
7046.04 1322
7046.84 1280
7047.63 1325
7048.42 1197
7049.21 1351
7050.00 1416
7050.80 1420
7051.59 1443
7052.38 1625
7053.17 1605
7053.97 1507
7054.76 1462
7055.55 1506
7056.35 1361
7057.14 1360
7057.93 1311
7058.72 1226
7059.52 1194
7060.31 1110
7061.10 1199
7061.90 1207
7062.69 1219
7063.48 1230
7064.28 1233
7065.07 1285
7065.86 1184
7066.66 1165
7067.45 1212
7068.24 1080
7069.04 1056
7069.83 1072
7070.62 1084
7071.42 1088
7072.21 1141
7073.00 1058
7073.80 1128
7074.59 1127
7075.39 1191
7076.18 1109
7076.97 1099
7077.77 1025
7078.56 983
7079.35 1121
7080.15 1020
7080.94 970
7081.74 1052
7082.53 1053
7083.33 979
7084.12 1073
7084.91 1031
7085.71 1099
7086.50 1016
7087.30 1002
7088.09 989
7088.89 968
7089.68 956
7090.48 986
7091.27 1000
7092.07 1001
7092.86 957
7093.66 881
7094.45 937
7095.25 914
7096.04 904
7096.84 942
7097.63 889
7098.43 885
7099.22 907
7100.02 934
7100.81 996
7101.61 892
7102.40 831
7103.20 914
7103.99 865
7104.79 841
7105.58 896
7106.38 888
7107.17 835
7107.97 819
7108.77 903
7109.56 871
7110.36 853
7111.15 820
7111.95 818
7112.75 788
7113.54 778
7114.34 794
7115.13 785
7115.93 886
7116.73 808
7117.52 871
7118.32 827
7119.11 836
7119.91 816
7120.71 828
7121.50 783
7122.30 754
7123.10 843
7123.89 855
7124.69 807
7125.49 735
7126.28 766
7127.08 853
7127.88 803
7128.67 744
7129.47 756
7130.27 745
7131.06 802
7131.86 826
7132.66 791
7133.45 767
7134.25 780
7135.05 772
7135.85 893
7136.64 854
7137.44 898
7138.24 901
7139.04 847
7139.83 680
7140.63 722
7141.43 689
7142.23 655
7143.02 675
7143.82 740
7144.62 739
7145.42 787
7146.21 757
7147.01 741
7147.81 765
7148.61 738
7149.41 745
7150.20 756
7151.00 664
7151.80 715
7152.60 634
7153.40 716
7154.19 745
7154.99 692
7155.79 800
7156.59 705
7157.39 783
7158.19 775
7158.99 707
7159.78 728
7160.58 746
7161.38 779
7162.18 752
7162.98 745
7163.78 784
7164.58 730
7165.37 696
7166.17 757
7166.97 799
7167.77 705
7168.57 698
7169.37 649
7170.17 663
7170.97 743
7171.77 716
7172.57 684
7173.37 671
7174.17 676
7174.96 716
7175.76 694
7176.56 686
7177.36 616
7178.16 642
7178.96 642
7179.76 684
7180.56 657
7181.36 645
7182.16 635
7182.96 673
7183.76 654
7184.56 671
7185.36 681
7186.16 631
7186.96 646
7187.76 672
7188.56 681
7189.36 665
7190.16 677
7190.96 654
7191.76 662
7192.56 653
7193.36 617
7194.16 623
7194.96 664
7195.76 638
7196.57 593
7197.37 671
7198.17 719
7198.97 624
7199.77 650
7200.57 700
7201.37 667
7202.17 708
7202.97 694
7203.77 760
7204.57 724
7205.38 664
7206.18 654
7206.98 657
7207.78 687
7208.58 658
7209.38 678
7210.18 684
7210.98 656
7211.79 632
7212.59 669
7213.39 672
7214.19 728
7214.99 704
7215.79 718
7216.60 640
7217.40 660
7218.20 695
7219.00 654
7219.80 652
7220.60 719
7221.41 639
7222.21 688
7223.01 683
7223.81 716
7224.62 653
7225.42 694
7226.22 670
7227.02 619
7227.82 655
7228.63 715
7229.43 638
7230.23 656
7231.03 650
7231.84 584
7232.64 581
7233.44 609
7234.24 616
7235.05 637
7235.85 664
7236.65 717
7237.46 637
7238.26 605
7239.06 656
7239.86 697
7240.67 658
7241.47 647
7242.27 706
7243.08 622
7243.88 629
7244.68 652
7245.49 650
7246.29 719
7247.09 643
7247.90 663
7248.70 685
7249.50 694
7250.31 702
7251.11 638
7251.92 642
7252.72 626
7253.52 733
7254.33 779
7255.13 775
7255.93 694
7256.74 708
7257.54 760
7258.35 733
7259.15 828
7259.95 737
7260.76 853
7261.56 830
7262.37 905
7263.17 970
7263.98 1102
7264.78 951
7265.59 963
7266.39 963
7267.19 949
7268.00 867
7268.80 766
7269.61 785
7270.41 803
7271.22 791
7272.02 710
7272.83 769
7273.63 855
7274.44 704
7275.24 754
7276.05 750
7276.85 746
7277.66 711
7278.46 745
7279.27 761
7280.07 794
7280.88 746
7281.68 779
7282.49 848
7283.29 921
7284.10 946
7284.91 1098
7285.71 1229
7286.52 1276
7287.32 1256
7288.13 1335
7288.93 1354
7289.74 1262
7290.55 1156
7291.35 1042
7292.16 956
7292.96 905
7293.77 911
7294.58 816
7295.38 794
7296.19 771
7296.99 718
7297.80 714
7298.61 749
7299.41 736
7300.22 750
7301.03 698
7301.83 736
7302.64 798
7303.44 764
7304.25 717
7305.06 738
7305.86 750
7306.67 774
7307.48 730
7308.28 658
7309.09 672
7309.90 731
7310.71 769
7311.51 729
7312.32 764
7313.13 753
7313.93 785
7314.74 865
7315.55 787
7316.36 777
7317.16 858
7317.97 944
7318.78 1030
7319.59 1068
7320.39 1077
7321.20 1226
7322.01 1187
7322.82 1163
7323.62 1120
7324.43 1075
7325.24 1123
7326.05 1041
7326.85 1014
7327.66 968
7328.47 880
7329.28 823
7330.09 859
7330.89 847
7331.70 806
7332.51 827
7333.32 824
7334.13 842
7334.93 833
7335.74 841
7336.55 856
7337.36 836
7338.17 798
7338.98 826
7339.79 852
7340.59 800
7341.40 908
7342.21 793
7343.02 775
7343.83 775
7344.64 778
7345.45 783
7346.26 719
7347.06 689
7347.87 721
7348.68 673
7349.49 682
7350.30 701
7351.11 668
7351.92 669
7352.73 604
7353.54 658
7354.35 658
7355.16 685
7355.97 680
7356.78 673
7357.59 665
7358.39 687
7359.20 695
7360.01 700
7360.82 656
7361.63 626
7362.44 627
7363.25 646
7364.06 693
7364.87 671
7365.68 651
7366.49 626
7367.30 642
7368.11 621
7368.92 594
7369.73 588
7370.54 621
7371.35 656
7372.16 640
7372.97 623
7373.79 604
7374.60 593
7375.41 641
7376.22 678
7377.03 640
7377.84 626
7378.65 582
7379.46 561
7380.27 617
7381.08 577
7381.89 572
7382.70 641
7383.51 612
7384.33 666
7385.14 681
7385.95 661
7386.76 671
7387.57 704
7388.38 637
7389.19 606
7390.00 581
7390.81 575
7391.63 634
7392.44 600
7393.25 655
7394.06 635
7394.87 624
7395.68 718
7396.50 648
7397.31 625
7398.12 580
7398.93 620
7399.74 623
7400.55 643
7401.37 588
7402.18 591
7402.99 605
7403.80 519
7404.62 565
7405.43 636
7406.24 623
7407.05 609
7407.86 596
7408.68 629
7409.49 610
7410.30 554
7411.11 586
7411.93 565
7412.74 611
7413.55 600
7414.36 595
7415.18 557
7415.99 589
7416.80 594
7417.62 655
7418.43 618
7419.24 640
7420.05 564
7420.87 598
7421.68 561
7422.49 620
7423.31 561
7424.12 576
7424.93 603
7425.75 605
7426.56 569
7427.37 591
7428.19 672
7429.00 622
7429.81 609
7430.63 692
7431.44 681
7432.25 777
7433.07 769
7433.88 885
7434.70 764
7435.51 736
7436.32 772
7437.14 740
7437.95 701
7438.76 690
7439.58 726
7440.39 734
7441.21 692
7442.02 638
7442.84 658
7443.65 598
7444.46 586
7445.28 607
7446.09 617
7446.91 560
7447.72 554
7448.54 538
7449.35 582
7450.17 546
7450.98 541
7451.80 563
7452.61 540
7453.42 535
7454.24 589
7455.05 601
7455.87 567
7456.68 587
7457.50 538
7458.31 565
7459.13 596
7459.94 603
7460.76 621
7461.58 563
7462.39 559
7463.21 571
7464.02 602
7464.84 622
7465.65 589
7466.47 565
7467.28 612
7468.10 570
7468.91 575
7469.73 596
7470.55 619
7471.36 525
7472.18 588
7472.99 595
7473.81 622
7474.63 624
7475.44 659
7476.26 590
7477.07 565
7477.89 552
7478.71 608
7479.52 576
7480.34 623
7481.15 639
7481.97 607
7482.79 557
7483.60 525
7484.42 591
7485.24 601
7486.05 559
7486.87 568
7487.69 516
7488.50 560
7489.32 573
7490.14 565
7490.95 573
7491.77 619
7492.59 572
7493.41 561
7494.22 596
7495.04 569
7495.86 561
7496.67 518
7497.49 530
7498.31 551
7499.13 544
7499.94 540
7500.76 537
7501.58 565
7502.40 512
7503.21 553
7504.03 590
7504.85 545
7505.67 560
7506.48 609
7507.30 580
7508.12 578
7508.94 572
7509.75 553
7510.57 580
7511.39 533
7512.21 539
7513.03 593
7513.84 582
7514.66 532
7515.48 607
7516.30 586
7517.12 582
7517.94 512
7518.75 569
7519.57 565
7520.39 569
7521.21 575
7522.03 525
7522.85 559
7523.67 564
7524.48 561
7525.30 509
7526.12 528
7526.94 534
7527.76 533
7528.58 490
7529.40 512
7530.22 529
7531.04 506
7531.85 538
7532.67 550
7533.49 582
7534.31 571
7535.13 583
7535.95 469
7536.77 492
7537.59 530
7538.41 502
7539.23 546
7540.05 521
7540.87 559
7541.69 546
7542.51 550
7543.33 565
7544.15 535
7544.97 532
7545.79 545
7546.61 508
7547.43 557
7548.25 555
7549.07 641
7549.89 617
7550.71 574
7551.53 499
7552.35 570
7553.17 552
7553.99 538
7554.81 525
7555.63 553
7556.45 602
7557.27 598
7558.09 552
7558.91 513
7559.73 615
7560.55 625
7561.37 680
7562.19 628
7563.01 599
7563.83 564
7564.66 637
7565.48 631
7566.30 643
7567.12 603
7567.94 584
7568.76 560
7569.58 556
7570.40 506
7571.22 544
7572.04 568
7572.87 494
7573.69 572
7574.51 573
7575.33 579
7576.15 558
7576.97 561
7577.80 566
7578.62 615
7579.44 537
7580.26 557
7581.08 534
7581.90 554
7582.73 583
7583.55 549
7584.37 562
7585.19 523
7586.01 640
7586.84 672
7587.66 670
7588.48 626
7589.30 696
7590.12 672
7590.95 680
7591.77 660
7592.59 627
7593.41 611
7594.24 611
7595.06 743
7595.88 661
7596.70 679
7597.53 681
7598.35 710
7599.17 768
7600.00 712
7600.82 769
7601.64 795
7602.46 801
7603.29 868
7604.11 893
7604.93 967
7605.76 1032
7606.58 1042
7607.40 1017
7608.23 1006
7609.05 964
7609.87 962
7610.70 963
7611.52 796
7612.34 849
7613.17 746
7613.99 779
7614.81 764
7615.64 825
7616.46 817
7617.28 885
7618.11 804
7618.93 846
7619.76 900
7620.58 980
7621.40 1002
7622.23 1026
7623.05 1014
7623.88 948
7624.70 899
7625.52 841
7626.35 817
7627.17 808
7628.00 889
7628.82 827
7629.65 880
7630.47 894
7631.30 986
7632.12 1059
7632.94 1062
7633.77 1025
7634.59 1109
7635.42 1169
7636.24 1050
7637.07 984
7637.89 1029
7638.72 967
7639.54 872
7640.37 816
7641.19 743
7642.02 726
7642.84 644
7643.67 662
7644.49 659
7645.32 724
7646.14 716
7646.97 707
7647.79 718
7648.62 701
7649.45 710
7650.27 698
7651.10 699
7651.92 689
7652.75 685
7653.57 739
7654.40 648
7655.23 653
7656.05 647
7656.88 603
7657.70 673
7658.53 602
7659.35 590
7660.18 644
7661.01 615
7661.83 615
7662.66 572
7663.49 539
7664.31 601
7665.14 619
7665.96 568
7666.79 621
7667.62 556
7668.44 588
7669.27 569
7670.10 559
7670.92 555
7671.75 541
7672.58 540
7673.40 574
7674.23 556
7675.06 524
7675.88 559
7676.71 564
7677.54 541
7678.37 593
7679.19 586
7680.02 552
7680.85 536
7681.67 557
7682.50 527
7683.33 579
7684.16 633
7684.98 650
7685.81 602
7686.64 582
7687.47 582
7688.29 496
7689.12 556
7689.95 542
7690.78 568
7691.60 612
7692.43 596
7693.26 569
7694.09 614
7694.92 633
7695.74 519
7696.57 544
7697.40 569
7698.23 579
7699.06 613
7699.88 624
7700.71 618
7701.54 592
7702.37 672
7703.20 601
7704.03 588
7704.85 516
7705.68 535
7706.51 507
7707.34 503
7708.17 510
7709.00 531
7709.83 582
7710.66 593
7711.48 567
7712.31 570
7713.14 561
7713.97 564
7714.80 513
7715.63 521
7716.46 547
7717.29 520
7718.12 493
7718.95 546
7719.77 525
7720.60 482
7721.43 480
7722.26 470
7723.09 484
7723.92 510
7724.75 522
7725.58 497
7726.41 525
7727.24 503
7728.07 471
7728.90 506
7729.73 487
7730.56 473
7731.39 507
7732.22 527
7733.05 537
7733.88 536
7734.71 509
7735.54 444
7736.37 492
7737.20 483
7738.03 448
7738.86 508
7739.69 471
7740.52 493
7741.35 467
7742.18 450
7743.01 451
7743.84 456
7744.67 531
7745.50 489
7746.34 437
7747.17 485
7748.00 543
7748.83 498
7749.66 466
7750.49 474
7751.32 500
7752.15 524
7752.98 481
7753.81 474
7754.65 494
7755.48 431
7756.31 474
7757.14 459
7757.97 446
7758.80 473
7759.63 433
7760.46 473
7761.30 505
7762.13 443
7762.96 505
7763.79 489
7764.62 468
7765.45 440
7766.29 502
7767.12 527
7767.95 482
7768.78 513
7769.61 533
7770.45 464
7771.28 462
7772.11 447
7772.94 481
7773.77 459
7774.61 464
7775.44 474
7776.27 491
7777.10 481
7777.94 496
7778.77 483
7779.60 532
7780.43 541
7781.27 540
7782.10 491
7782.93 525
7783.76 526
7784.60 458
7785.43 486
7786.26 484
7787.09 515
7787.93 503
7788.76 535
7789.59 515
7790.43 513
7791.26 518
7792.09 443
7792.93 440
7793.76 447
7794.59 500
7795.43 501
7796.26 530
7797.09 413
7797.93 454
7798.76 483
7799.59 468
7800.43 530
7801.26 535
7802.09 520
7802.93 487
7803.76 575
7804.60 596
7805.43 562
7806.26 470
7807.10 510
7807.93 543
7808.77 574
7809.60 548
7810.43 535
7811.27 571
7812.10 520
7812.94 563
7813.77 575
7814.61 623
7815.44 640
7816.27 665
7817.11 677
7817.94 693
7818.78 770
7819.61 709
7820.45 733
7821.28 660
7822.12 619
7822.95 603
7823.79 642
7824.62 618
7825.46 626
7826.29 611
7827.13 569
7827.96 616
7828.80 605
7829.63 605
7830.47 648
7831.30 671
7832.14 583
7832.97 608
7833.81 716
7834.64 713
7835.48 659
7836.32 701
7837.15 691
7837.99 655
7838.82 673
7839.66 601
7840.49 612
7841.33 614
7842.17 685
7843.00 608
7843.84 572
7844.67 583
7845.51 640
7846.35 649
7847.18 649
7848.02 594
7848.85 612
7849.69 623
7850.53 628
7851.36 571
7852.20 597
7853.04 594
7853.87 607
7854.71 639
7855.54 698
7856.38 638
7857.22 760
7858.05 724
7858.89 728
7859.73 857
7860.57 986
7861.40 1016
7862.24 1113
7863.08 1004
7863.91 997
7864.75 925
7865.59 875
7866.42 769
7867.26 764
7868.10 770
7868.94 696
7869.77 661
7870.61 707
7871.45 683
7872.29 700
7873.12 703
7873.96 707
7874.80 745
7875.64 756
7876.47 791
7877.31 775
7878.15 763
7878.99 790
7879.82 830
7880.66 819
7881.50 877
7882.34 870
7883.18 756
7884.01 779
7884.85 734
7885.69 789
7886.53 775
7887.37 733
7888.21 723
7889.04 651
7889.88 665
7890.72 682
7891.56 714
7892.40 759
7893.24 747
7894.07 759
7894.91 707
7895.75 694
7896.59 636
7897.43 672
7898.27 638
7899.11 609
7899.95 617
7900.79 616
7901.62 663
7902.46 693
7903.30 628
7904.14 629
7904.98 657
7905.82 613
7906.66 577
7907.50 575
7908.34 622
7909.18 651
7910.02 628
7910.86 585
7911.70 552
7912.54 647
7913.38 589
7914.22 569
7915.05 598
7915.89 594
7916.73 648
7917.57 653
7918.41 589
7919.25 648
7920.09 664
7920.93 662
7921.77 661
7922.61 667
7923.45 641
7924.29 646
7925.14 630
7925.98 534
7926.82 540
7927.66 556
7928.50 536
7929.34 514
7930.18 517
7931.02 511
7931.86 521
7932.70 545
7933.54 539
7934.38 544
7935.22 538
7936.06 546
7936.90 481
7937.74 466
7938.59 503
7939.43 538
7940.27 499
7941.11 526
7941.95 540
7942.79 555
7943.63 507
7944.47 551
7945.31 542
7946.16 587
7947.00 553
7947.84 564
7948.68 545
7949.52 568
7950.36 583
7951.21 542
7952.05 539
7952.89 486
7953.73 542
7954.57 609
7955.41 582
7956.26 599
7957.10 585
7957.94 639
7958.78 641
7959.62 608
7960.47 636
7961.31 615
7962.15 553
7962.99 578
7963.84 524
7964.68 595
7965.52 584
7966.36 558
7967.21 583
7968.05 654
7968.89 635
7969.73 648
7970.58 619
7971.42 624
7972.26 565
7973.10 623
7973.95 666
7974.79 568
7975.63 562
7976.48 532
7977.32 569
7978.16 548
7979.01 481
7979.85 555
7980.69 521
7981.53 527
7982.38 519
7983.22 537
7984.06 503
7984.91 506
7985.75 542
7986.60 573
7987.44 529
7988.28 564
7989.13 541
7989.97 508
7990.81 490
7991.66 489
7992.50 476
7993.35 514
7994.19 521
7995.03 491
7995.88 465
7996.72 524
7997.57 440
7998.41 478
7999.25 432
8000.10 493
8000.94 481
8001.79 564
8002.63 592
8003.48 506
8004.32 431
8005.16 459
8006.01 438
8006.85 488
8007.70 471
8008.54 477
8009.39 477
8010.23 476
8011.08 458
8011.92 448
8012.77 482
8013.61 467
8014.46 480
8015.30 525
8016.15 460
8016.99 433
8017.84 422
8018.68 432
8019.53 463
8020.37 472
8021.22 443
8022.06 406
8022.91 456
8023.75 483
8024.60 445
8025.45 460
8026.29 442
8027.14 488
8027.98 486
8028.83 415
8029.67 449
8030.52 461
8031.37 412
8032.21 453
8033.06 445
8033.90 420
8034.75 414
8035.60 446
8036.44 446
8037.29 403
8038.14 445
8038.98 460
8039.83 518
8040.67 463
8041.52 450
8042.37 409
8043.21 465
8044.06 460
8044.91 439
8045.75 446
8046.60 461
8047.45 464
8048.29 454
8049.14 465
8049.99 460
8050.83 400
8051.68 444
8052.53 446
8053.38 464
8054.22 421
8055.07 418
8055.92 439
8056.76 481
8057.61 435
8058.46 460
8059.31 428
8060.15 421
8061.00 420
8061.85 418
8062.70 429
8063.54 431
8064.39 435
8065.24 430
8066.09 442
8066.93 422
8067.78 460
8068.63 442
8069.48 448
8070.33 491
8071.17 423
8072.02 452
8072.87 448
8073.72 424
8074.57 401
8075.41 406
8076.26 390
8077.11 408
8077.96 410
8078.81 420
8079.66 410
8080.50 428
8081.35 395
8082.20 362
8083.05 395
8083.90 384
8084.75 365
8085.60 387
8086.45 397
8087.29 394
8088.14 433
8088.99 425
8089.84 432
8090.69 397
8091.54 397
8092.39 458
8093.24 426
8094.09 423
8094.94 390
8095.79 377
8096.63 436
8097.48 417
8098.33 404
8099.18 444
8100.03 446
8100.88 448
8101.73 402
8102.58 389
8103.43 418
8104.28 436
8105.13 458
8105.98 461
8106.83 444
8107.68 462
8108.53 406
8109.38 401
8110.23 374
8111.08 383
8111.93 388
8112.78 447
8113.63 453
8114.48 393
8115.33 385
8116.18 410
8117.03 404
8117.88 397
8118.73 478
8119.58 384
8120.43 410
8121.28 474
8122.14 457
8122.99 465
8123.84 428
8124.69 401
8125.54 433
8126.39 429
8127.24 441
8128.09 450
8128.94 429
8129.79 407
8130.64 372
8131.50 426
8132.35 415
8133.20 414
8134.05 454
8134.90 493
8135.75 498
8136.60 462
8137.46 484
8138.31 449
8139.16 466
8140.01 448
8140.86 465
8141.71 405
8142.57 377
8143.42 455
8144.27 475
8145.12 445
8145.97 490
8146.82 485
8147.68 476
8148.53 466
8149.38 451
8150.23 503
8151.09 470
8151.94 496
8152.79 504
8153.64 516
8154.49 568
8155.35 606
8156.20 573
8157.05 644
8157.90 618
8158.76 600
8159.61 631
8160.46 597
8161.32 567
8162.17 535
8163.02 477
8163.87 533
8164.73 470
8165.58 496
8166.43 471
8167.29 472
8168.14 484
8168.99 534
8169.84 515
8170.70 475
8171.55 424
8172.40 443
8173.26 508
8174.11 517
8174.96 459
8175.82 453
8176.67 428
8177.53 446
8178.38 492
8179.23 447
8180.09 366
8180.94 418
8181.79 467
8182.65 428
8183.50 412
8184.36 440
8185.21 476
8186.06 485
8186.92 429
8187.77 388
8188.63 422
8189.48 447
8190.33 422
8191.19 459
8192.04 438
8192.90 408
8193.75 393
8194.61 423
8195.46 384
8196.32 422
8197.17 417
8198.02 454
8198.88 390
8199.73 368
8200.59 441
8201.44 472
8202.30 463
8203.15 374
8204.01 366
8204.86 368
8205.72 434
8206.57 396
8207.43 379
8208.28 390
8209.14 367
8209.99 381
8210.85 413
8211.71 426
8212.56 391
8213.42 386
8214.27 422
8215.13 410
8215.98 382
8216.84 397
8217.69 428
8218.55 435
8219.41 360
8220.26 416
8221.12 476
8221.97 473
8222.83 452
8223.69 446
8224.54 424
8225.40 456
8226.25 438
8227.11 444
8227.97 442
8228.82 409
8229.68 436
8230.53 466
8231.39 482
8232.25 436
8233.10 411
8233.96 427
8234.82 411
8235.67 401
8236.53 402
8237.39 414
8238.24 416
8239.10 421
8239.96 418
8240.81 385
8241.67 402
8242.53 432
8243.39 369
8244.24 391
8245.10 370
8245.96 434
8246.81 440
8247.67 436
8248.53 398
8249.39 400
8250.24 449
8251.10 422
8251.96 428
8252.82 434
8253.67 409
8254.53 372
8255.39 450
8256.25 464
8257.10 418
8257.96 390
8258.82 426
8259.68 416
8260.54 407
8261.39 358
8262.25 395
8263.11 401
8263.97 444
8264.83 466
8265.68 439
8266.54 392
8267.40 384
8268.26 376
8269.12 342
8269.98 410
8270.83 436
8271.69 355
8272.55 379
8273.41 428
8274.27 417
8275.13 436
8275.99 425
8276.84 419
8277.70 417
8278.56 424
8279.42 436
8280.28 420
8281.14 419
8282.00 350
8282.86 408
8283.72 373
8284.58 371
8285.43 452
8286.29 383
8287.15 379
8288.01 444
8288.87 393
8289.73 404
8290.59 385
8291.45 431
8292.31 446
8293.17 393
8294.03 449
8294.89 520
8295.75 443
8296.61 467
8297.47 412
8298.33 498
8299.19 389
8300.05 389
8300.91 427
8301.77 445
8302.63 453
8303.49 488
8304.35 451
8305.21 457
8306.07 402
8306.93 472
8307.79 428
8308.65 398
8309.51 430
8310.37 472
8311.23 464
8312.09 422
8312.95 415
8313.81 442
8314.67 475
8315.53 454
8316.40 509
8317.26 526
8318.12 575
8318.98 564
8319.84 502
8320.70 490
8321.56 509
8322.42 511
8323.28 514
8324.15 453
8325.01 495
8325.87 438
8326.73 447
8327.59 444
8328.45 399
8329.31 373
8330.17 414
8331.04 408
8331.90 419
8332.76 406
8333.62 392
8334.48 398
8335.35 415
8336.21 471
8337.07 413
8337.93 422
8338.79 415
8339.65 407
8340.52 455
8341.38 436
8342.24 462
8343.10 414
8343.97 457
8344.83 439
8345.69 425
8346.55 462
8347.41 449
8348.28 489
8349.14 476
8350.00 473
8350.87 463
8351.73 410
8352.59 393
8353.45 426
8354.32 393
8355.18 385
8356.04 440
8356.90 446
8357.77 439
8358.63 416
8359.49 417
8360.36 440
8361.22 424
8362.08 360
8362.95 384
8363.81 480
8364.67 453
8365.54 463
8366.40 391
8367.26 383
8368.13 393
8368.99 441
8369.85 383
8370.72 396
8371.58 387
8372.44 440
8373.31 391
8374.17 423
8375.04 412
8375.90 409
8376.76 442
8377.63 425
8378.49 454
8379.36 428
8380.22 390
8381.08 403
8381.95 421
8382.81 411
8383.68 431
8384.54 422
8385.41 419
8386.27 413
8387.13 380
8388.00 446
8388.86 433
8389.73 458
8390.59 450
8391.46 437
8392.32 407
8393.19 432
8394.05 358
8394.92 372
8395.78 390
8396.65 371
8397.51 438
8398.38 424
8399.24 422
8400.11 425
8400.97 428
8401.84 399
8402.70 431
8403.57 424
8404.43 423
8405.30 433
8406.16 458
8407.03 397
8407.90 446
8408.76 426
8409.63 402
8410.49 406
8411.36 423
8412.22 394
8413.09 391
8413.96 422
8414.82 409
8415.69 421
8416.55 413
8417.42 455
8418.29 426
8419.15 405
8420.02 392
8420.88 424
8421.75 389
8422.62 396
8423.48 426
8424.35 442
8425.22 457
8426.08 547
8426.95 477
8427.82 447
8428.68 489
8429.55 481
8430.42 500
8431.28 461
8432.15 509
8433.02 508
8433.88 499
8434.75 521
8435.62 466
8436.48 483
8437.35 529
8438.22 494
8439.09 473
8439.95 502
8440.82 557
8441.69 582
8442.55 574
8443.42 612
8444.29 614
8445.16 658
8446.02 627
8446.89 642
8447.76 668
8448.63 687
8449.50 617
8450.36 656
8451.23 636
8452.10 644
8452.97 632
8453.83 617
8454.70 632
8455.57 641
8456.44 627
8457.31 688
8458.17 765
8459.04 724
8459.91 763
8460.78 716
8461.65 733
8462.52 764
8463.38 742
8464.25 730
8465.12 741
8465.99 717
8466.86 665
8467.73 734
8468.60 782
8469.46 921
8470.33 1033
8471.20 1150
8472.07 1298
8472.94 1497
8473.81 1500
8474.68 1578
8475.55 1435
8476.42 1257
8477.29 1161
8478.15 1057
8479.02 948
8479.89 819
8480.76 822
8481.63 741
8482.50 716
8483.37 641
8484.24 584
8485.11 594
8485.98 604
8486.85 609
8487.72 606
8488.59 544
8489.46 531
8490.33 528
8491.20 537
8492.07 566
8492.94 571
8493.81 555
8494.68 566
8495.55 578
8496.42 572
8497.29 589
8498.16 525
8499.03 506
8499.90 506
8500.77 531
8501.64 497
8502.51 563
8503.38 525
8504.25 497
8505.12 556
8505.99 554
8506.86 602
8507.73 603
8508.60 623
8509.47 561
8510.35 623
8511.22 632
8512.09 627
8512.96 578
8513.83 567
8514.70 631
8515.57 585
8516.44 544
8517.31 554
8518.18 555
8519.06 506
8519.93 546
8520.80 569
8521.67 554
8522.54 500
8523.41 558
8524.28 539
8525.16 564
8526.03 570
8526.90 501
8527.77 481
8528.64 566
8529.51 586
8530.39 603
8531.26 539
8532.13 534
8533.00 584
8533.87 580
8534.75 523
8535.62 545
8536.49 636
8537.36 613
8538.24 607
8539.11 579
8539.98 605
8540.85 629
8541.72 588
8542.60 585
8543.47 623
8544.34 570
8545.21 558
8546.09 618
8546.96 531
8547.83 570
8548.71 565
8549.58 579
8550.45 616
8551.32 644
8552.20 675
8553.07 693
8553.94 811
8554.82 948
8555.69 999
8556.56 1079
8557.44 1107
8558.31 1091
8559.18 1014
8560.06 1017
8560.93 906
8561.80 806
8562.68 745
8563.55 676
8564.42 665
8565.30 644
8566.17 602
8567.04 574
8567.92 574
8568.79 521
8569.67 547
8570.54 544
8571.41 607
8572.29 568
8573.16 533
8574.04 558
8574.91 526
8575.78 505
8576.66 539
8577.53 482
8578.41 530
8579.28 550
8580.16 498
8581.03 447
8581.91 424
8582.78 474
8583.65 522
8584.53 509
8585.40 489
8586.28 448
8587.15 479
8588.03 499
8588.90 449
8589.78 467
8590.65 462
8591.53 491
8592.40 504
8593.28 514
8594.15 487
8595.03 486
8595.90 476
8596.78 502
8597.65 488
8598.53 470
8599.40 484
8600.28 500
8601.16 468
8602.03 496
8602.91 505
8603.78 499
8604.66 479
8605.53 486
8606.41 480
8607.28 474
8608.16 469
8609.04 470
8609.91 421
8610.79 440
8611.66 475
8612.54 446
8613.42 422
8614.29 430
8615.17 456
8616.05 490
8616.92 509
8617.80 491
8618.67 526
8619.55 453
8620.43 511
8621.30 465
8622.18 388
8623.06 443
8623.93 520
8624.81 523
8625.69 519
8626.56 473
8627.44 460
8628.32 455
8629.19 449
8630.07 497
8630.95 506
8631.83 497
8632.70 543
8633.58 499
8634.46 513
8635.33 443
8636.21 468
8637.09 529
8637.97 445
8638.84 463
8639.72 528
8640.60 504
8641.48 508
8642.35 489
8643.23 522
8644.11 498
8644.99 459
8645.86 540
8646.74 506
8647.62 468
8648.50 526
8649.38 500
8650.25 565
8651.13 579
8652.01 528
8652.89 558
8653.77 536
8654.64 512
8655.52 521
8656.40 557
8657.28 529
8658.16 512
8659.04 514
8659.91 531
8660.79 526
8661.67 530
8662.55 490
8663.43 447
8664.31 542
8665.19 531
8666.06 514
8666.94 518
8667.82 498
8668.70 528
8669.58 512
8670.46 520
8671.34 553
8672.22 580
8673.10 599
8673.98 653
8674.85 647
8675.73 660
8676.61 653
8677.49 657
8678.37 714
8679.25 686
8680.13 666
8681.01 641
8681.89 632
8682.77 647
8683.65 637
8684.53 620
8685.41 656
8686.29 598
8687.17 580
8688.05 589
8688.93 609
8689.81 624
8690.69 688
8691.57 824
8692.45 912
8693.33 1109
8694.21 1185
8695.09 1320
8695.97 1444
8696.85 1406
8697.73 1413
8698.61 1200
8699.49 1124
8700.37 918
8701.25 856
8702.13 768
8703.01 675
8703.89 566
8704.78 552
8705.66 545
8706.54 538
8707.42 513
8708.30 516
8709.18 514
8710.06 512
8710.94 465
8711.82 487
8712.70 510
8713.58 481
8714.47 503
8715.35 472
8716.23 478
8717.11 494
8717.99 501
8718.87 509
8719.75 495
8720.64 463
8721.52 477
8722.40 471
8723.28 510
8724.16 478
8725.04 462
8725.93 466
8726.81 438
8727.69 456
8728.57 512
8729.45 473
8730.34 465
8731.22 502
8732.10 514
8732.98 495
8733.86 460
8734.75 478
8735.63 485
8736.51 491
8737.39 397
8738.28 396
8739.16 391
8740.04 397
8740.92 422
8741.81 396
8742.69 460
8743.57 448
8744.45 446
8745.34 424
8746.22 442
8747.10 450
8747.99 457
8748.87 420
8749.75 430
8750.64 438
8751.52 441
8752.40 474
8753.28 460
8754.17 514
8755.05 479
8755.93 428
8756.82 437
8757.70 455
8758.59 490
8759.47 479
8760.35 511
8761.24 562
8762.12 553
8763.00 575
8763.89 600
8764.77 580
8765.65 547
8766.54 506
8767.42 552
8768.31 540
8769.19 513
8770.07 537
8770.96 517
8771.84 534
8772.73 503
8773.61 528
8774.50 548
8775.38 482
8776.26 484
8777.15 465
8778.03 480
8778.92 492
8779.80 499
8780.69 457
8781.57 461
8782.46 457
8783.34 471
8784.23 438
8785.11 419
8785.99 420
8786.88 400
8787.76 545
8788.65 452
8789.53 386
8790.42 429
8791.31 425
8792.19 408
8793.08 411
8793.96 430
8794.85 437
8795.73 434
8796.62 410
8797.50 430
8798.39 446
8799.27 416
8800.16 412
8801.04 417
8801.93 420
8802.82 434
8803.70 438
8804.59 448
8805.47 412
8806.36 421
8807.25 408
8808.13 391
8809.02 408
8809.90 369
8810.79 407
8811.68 439
8812.56 416
8813.45 434
8814.33 401
8815.22 409
8816.11 399
8816.99 417
8817.88 408
8818.77 418
8819.65 445
8820.54 415
8821.43 419
8822.31 427
8823.20 394
8824.09 414
8824.97 434
8825.86 421
8826.75 402
8827.63 354
8828.52 352
8829.41 325
8830.29 407
8831.18 428
8832.07 371
8832.96 412
8833.84 409
8834.73 413
8835.62 436
8836.51 437
8837.39 400
8838.28 369
8839.17 382
8840.06 424
8840.94 362
8841.83 364
8842.72 369
8843.61 394
8844.49 362
8845.38 343
8846.27 423
8847.16 377
8848.05 355
8848.93 342
8849.82 356
8850.71 396
8851.60 390
8852.49 375
8853.38 348
8854.26 354
8855.15 345
8856.04 382
8856.93 341
8857.82 359
8858.71 348
8859.59 351
8860.48 329
8861.37 363
8862.26 375
8863.15 369
8864.04 338
8864.93 349
8865.82 358
8866.70 363
8867.59 386
8868.48 358
8869.37 323
8870.26 328
8871.15 335
8872.04 347
8872.93 379
8873.82 398
8874.71 394
8875.60 363
8876.49 417
8877.37 326
8878.26 383
8879.15 373
8880.04 353
8880.93 348
8881.82 336
8882.71 354
8883.60 369
8884.49 341
8885.38 316
8886.27 364
8887.16 373
8888.05 365
8888.94 343
8889.83 361
8890.72 306
8891.61 344
8892.50 338
8893.39 390
8894.28 365
8895.17 328
8896.06 382
8896.95 385
8897.84 309
8898.74 346
8899.63 336
8900.52 366
8901.41 373
8902.30 378
8903.19 327
8904.08 322
8904.97 341
8905.86 335
8906.75 312
8907.64 322
8908.53 338
8909.43 341
8910.32 355
8911.21 319
8912.10 299
8912.99 342
8913.88 360
8914.77 360
8915.66 331
8916.56 357
8917.45 365
8918.34 353
8919.23 338
8920.12 318
8921.01 354
8921.90 341
8922.80 320
8923.69 358
8924.58 305
8925.47 335
8926.36 322
8927.26 352
8928.15 350
8929.04 337
8929.93 360
8930.82 332
8931.72 365
8932.61 338
8933.50 335
8934.39 312
8935.29 358
8936.18 368
8937.07 355
8937.96 327
8938.86 313
8939.75 378
8940.64 352
8941.53 345
8942.43 334
8943.32 353
8944.21 368
8945.10 377
8946.00 329
8946.89 305
8947.78 335
8948.68 326
8949.57 324
8950.46 343
8951.36 331
8952.25 351
8953.14 356
8954.04 325
8954.93 314
8955.82 298
8956.72 323
8957.61 327
8958.50 334
8959.40 334
8960.29 332
8961.18 336
8962.08 339
8962.97 318
8963.87 318
8964.76 294
8965.65 326
8966.55 325
8967.44 336
8968.33 367
8969.23 351
8970.12 408
8971.02 345
8971.91 342
8972.81 365
8973.70 343
8974.59 373
8975.49 395
8976.38 343
8977.28 333
8978.17 308
8979.07 270
8979.96 295
8980.86 356
8981.75 316
8982.65 369
8983.54 412
8984.43 324
8985.33 316
8986.22 328
8987.12 342
8988.01 357
8988.91 345
8989.80 333
8990.70 316
8991.59 332
8992.49 358
8993.39 312
8994.28 289
8995.18 355
8996.07 302
8996.97 303
8997.86 339
8998.76 308
8999.65 292
9000.55 300
9001.44 331
9002.34 366
9003.24 379
9004.13 312
9005.03 338
9005.92 357
9006.82 329
9007.72 342
9008.61 351
9009.51 399
9010.40 345
9011.30 329
9012.20 275
9013.09 335
9013.99 339
9014.89 340
9015.78 324
9016.68 312
9017.57 328
9018.47 290
9019.37 301
9020.26 301
9021.16 349
9022.06 317
9022.95 319
9023.85 304
9024.75 306
9025.65 366
9026.54 310
9027.44 292
9028.34 283
9029.23 304
9030.13 314
9031.03 331
9031.92 290
9032.82 295
9033.72 275
9034.62 276
9035.51 333
9036.41 316
9037.31 281
9038.21 299
9039.10 350
9040.00 336
9040.90 302
9041.80 294
9042.69 339
9043.59 298
9044.49 304
9045.39 271
9046.29 350
9047.18 289
9048.08 284
9048.98 278
9049.88 280
9050.78 320
9051.67 315
9052.57 297
9053.47 258
9054.37 263
9055.27 306
9056.17 324
9057.06 324
9057.96 315
9058.86 312
9059.76 364
9060.66 335
9061.56 294
9062.46 295
9063.35 275
9064.25 258
9065.15 272
9066.05 298
9066.95 315
9067.85 348
9068.75 316
9069.65 339
9070.55 326
9071.45 299
9072.34 327
9073.24 380
9074.14 353
9075.04 359
9075.94 360
9076.84 328
9077.74 303
9078.64 279
9079.54 281
9080.44 275
9081.34 313
9082.24 336
9083.14 283
9084.04 252
9084.94 312
9085.84 295
9086.74 285
9087.64 273
9088.54 314
9089.44 354
9090.34 306
9091.24 289
9092.14 335
9093.04 352
9093.94 285
9094.84 360
9095.74 383
9096.64 316
9097.54 288
9098.44 311
9099.34 335
9100.24 340
9101.14 338
9102.04 336
9102.94 312
9103.84 316
9104.75 274
9105.65 309
9106.55 339
9107.45 343
9108.35 302
9109.25 305
9110.15 306
9111.05 287
9111.95 305
9112.85 284
9113.76 350
9114.66 311
9115.56 314
9116.46 329
9117.36 331
9118.26 338
9119.16 286
9120.07 315
9120.97 302
9121.87 304
9122.77 293
9123.67 289
9124.57 270
9125.48 255
9126.38 292
9127.28 312
9128.18 280
9129.08 333
9129.99 326
9130.89 298
9131.79 288
9132.69 310
9133.60 296
9134.50 317
9135.40 302
9136.30 312
9137.20 287
9138.11 261
9139.01 275
9139.91 286
9140.81 336
9141.72 311
9142.62 297
9143.52 306
9144.43 309
9145.33 303
9146.23 314
9147.13 277
9148.04 320
9148.94 315
9149.84 278
9150.75 298
9151.65 248
9152.55 320
9153.46 289
9154.36 322
9155.26 290
9156.17 270
9157.07 262
9157.97 316
9158.88 275
9159.78 322
9160.68 340
9161.59 325
9162.49 288
9163.39 289
9164.30 295
9165.20 301
9166.11 283
9167.01 321
9167.91 283
9168.82 307
9169.72 340
9170.63 298
9171.53 251
9172.43 295
9173.34 311
9174.24 263
9175.15 276
9176.05 273
9176.96 273
9177.86 348
9178.76 293
9179.67 261
9180.57 249
9181.48 285
9182.38 276
9183.29 280
9184.19 294
9185.10 284
9186.00 264
9186.91 305
9187.81 286
9188.72 292
9189.62 310
9190.53 303
9191.43 280
9192.34 300
9193.24 315
9194.15 257
9195.05 302
9195.96 281
9196.86 274
9197.77 334
9198.67 348
9199.58 334
9200.49 365
9201.39 346
9202.30 351
9203.20 339
9204.11 353
9205.01 334
9205.92 343
9206.83 354
9207.73 371
9208.64 356
9209.54 308
9210.45 323
9211.36 318
9212.26 344
9213.17 317
9214.07 289
9214.98 302
9215.89 273
9216.79 319
9217.70 303
9218.61 285
9219.51 306
9220.42 314
9221.33 277
9222.23 261
9223.14 310
9224.05 320
9224.95 286
9225.86 290
9226.77 256
9227.67 290
9228.58 273
9229.49 282
9230.39 285
9231.30 285
9232.21 295
9233.12 314
9234.02 286
9234.93 293
9235.84 303
9236.74 283
9237.65 292
9238.56 313
9239.47 311
9240.37 244
9241.28 308
9242.19 299
9243.10 296
9244.00 256
9244.91 285
9245.82 274
9246.73 291
9247.64 279
9248.54 298
9249.45 270
9250.36 274
9251.27 265
9252.18 248
9253.08 280
9253.99 249
9254.90 293
9255.81 279
9256.72 275
9257.63 283
9258.53 281
9259.44 312
9260.35 305
9261.26 267
9262.17 288
9263.08 291
9263.99 305
9264.89 270
9265.80 286
9266.71 300
9267.62 264
9268.53 267
9269.44 274
9270.35 289
9271.26 291
9272.17 297
9273.07 283
9273.98 252
9274.89 278
9275.80 281
9276.71 303
9277.62 289
9278.53 274
9279.44 288
9280.35 277
9281.26 254
9282.17 302
9283.08 313
9283.99 301
9284.90 273
9285.81 301
9286.72 303
9287.63 271
9288.54 325
9289.45 324
9290.36 311
9291.27 268
9292.18 282
9293.09 278
9294.00 312
9294.91 280
9295.82 314
9296.73 306
9297.64 293
9298.55 296
9299.46 288
9300.37 301
9301.28 296
9302.19 298
9303.10 311
9304.01 314
9304.92 315
9305.83 308
9306.74 325
9307.65 318
9308.57 291
9309.48 331
9310.39 369
9311.30 375
9312.21 364
9313.12 361
9314.03 368
9314.94 339
9315.85 365
9316.77 349
9317.68 330
9318.59 346
9319.50 306
9320.41 332
9321.32 374
9322.23 286
9323.15 303
9324.06 286
9324.97 306
9325.88 284
9326.79 307
9327.70 272
9328.62 288
9329.53 284
9330.44 332
9331.35 382
9332.26 308
9333.18 247
9334.09 283
9335.00 317
9335.91 293
9336.82 304
9337.74 324
9338.65 335
9339.56 347
9340.47 340
9341.39 321
9342.30 284
9343.21 326
9344.12 342
9345.04 312
9345.95 302
9346.86 340
9347.77 349
9348.69 305
9349.60 308
9350.51 295
9351.43 345
9352.34 307
9353.25 312
9354.17 317
9355.08 309
9355.99 293
9356.91 262
9357.82 284
9358.73 291
9359.65 298
9360.56 329
9361.47 301
9362.39 315
9363.30 305
9364.21 293
9365.13 308
9366.04 275
9366.95 289
9367.87 279
9368.78 315
9369.70 316
9370.61 283
9371.52 305
9372.44 298
9373.35 287
9374.27 266
9375.18 288
9376.09 303
9377.01 276
9377.92 323
9378.84 303
9379.75 352
9380.67 291
9381.58 327
9382.49 309
9383.41 303
9384.32 320
9385.24 317
9386.15 338
9387.07 333
9387.98 325
9388.90 288
9389.81 314
9390.73 296
9391.64 273
9392.56 311
9393.47 307
9394.39 317
9395.30 329
9396.22 339
9397.13 356
9398.05 341
9398.96 360
9399.88 307
9400.79 339
9401.71 365
9402.62 342
9403.54 333
9404.46 373
9405.37 326
9406.29 351
9407.20 335
9408.12 331
9409.03 289
9409.95 318
9410.87 290
9411.78 302
9412.70 326
9413.61 311
9414.53 349
9415.45 297
9416.36 344
9417.28 325
9418.19 304
9419.11 285
9420.03 288
9420.94 312
9421.86 301
9422.78 330
9423.69 295
9424.61 304
9425.53 346
9426.44 336
9427.36 381
9428.28 346
9429.19 337
9430.11 336
9431.03 314
9431.94 327
9432.86 316
9433.78 336
9434.69 365
9435.61 358
9436.53 345
9437.45 326
9438.36 319
9439.28 315
9440.20 350
9441.11 336
9442.03 332
9442.95 343
9443.87 322
9444.78 357
9445.70 329
9446.62 347
9447.54 337
9448.46 318
9449.37 341
9450.29 356
9451.21 376
9452.13 366
9453.04 408
9453.96 423
9454.88 495
9455.80 526
9456.72 547
9457.63 552
9458.55 465
9459.47 512
9460.39 442
9461.31 410
9462.23 386
9463.14 364
9464.06 366
9464.98 357
9465.90 337
9466.82 366
9467.74 341
9468.66 329
9469.57 350
9470.49 309
9471.41 353
9472.33 319
9473.25 351
9474.17 356
9475.09 332
9476.01 345
9476.93 329
9477.85 315
9478.76 322
9479.68 334
9480.60 403
9481.52 406
9482.44 430
9483.36 384
9484.28 437
9485.20 482
9486.12 399
9487.04 386
9487.96 362
9488.88 383
9489.80 392
9490.72 383
9491.64 347
9492.56 356
9493.48 357
9494.40 393
9495.32 382
9496.24 349
9497.16 355
9498.08 341
9499.00 327
9499.92 263
9500.84 294
9501.76 296
9502.68 331
9503.60 320
9504.52 305
9505.44 347
9506.36 308
9507.28 317
9508.20 304
9509.12 300
9510.04 316
9510.96 305
9511.89 328
9512.81 328
9513.73 339
9514.65 337
9515.57 297
9516.49 298
9517.41 303
9518.33 344
9519.25 377
9520.17 338
9521.10 268
9522.02 352
9522.94 328
9523.86 312
9524.78 311
9525.70 310
9526.62 346
9527.55 288
9528.47 286
9529.39 299
9530.31 293
9531.23 291
9532.15 365
9533.08 364
9534.00 336
9534.92 409
9535.84 423
9536.76 426
9537.69 377
9538.61 399
9539.53 363
9540.45 393
9541.37 375
9542.30 347
9543.22 333
9544.14 337
9545.06 359
9545.99 346
9546.91 321
9547.83 338
9548.75 376
9549.68 381
9550.60 342
9551.52 304
9552.44 315
9553.37 355
9554.29 368
9555.21 345
9556.14 332
9557.06 355
9557.98 358
9558.90 371
9559.83 367
9560.75 325
9561.67 334
9562.60 351
9563.52 401
9564.44 385
9565.37 353
9566.29 347
9567.21 401
9568.14 354
9569.06 315
9569.99 390
9570.91 388
9571.83 375
9572.76 330
9573.68 307
9574.60 385
9575.53 408
9576.45 356
9577.38 354
9578.30 356
9579.22 401
9580.15 384
9581.07 404
9582.00 357
9582.92 333
9583.84 362
9584.77 396
9585.69 353
9586.62 310
9587.54 299
9588.47 345
9589.39 360
9590.32 372
9591.24 359
9592.17 378
9593.09 375
9594.01 342
9594.94 347
9595.86 318
9596.79 386
9597.71 370
9598.64 340
9599.56 303
9600.49 359
9601.41 378
9602.34 402
9603.27 366
9604.19 378
9605.12 413
9606.04 384
9606.97 363
9607.89 319
9608.82 388
9609.74 397
9610.67 400
9611.59 380
9612.52 352
9613.45 388
9614.37 422
9615.30 378
9616.22 384
9617.15 377
9618.07 414
9619.00 423
9619.93 404
9620.85 389
9621.78 398
9622.71 378
9623.63 379
9624.56 415
9625.48 410
9626.41 413
9627.34 432
9628.26 403
9629.19 432
9630.12 467
9631.04 416
9631.97 406
9632.90 464
9633.82 503
9634.75 429
9635.68 443
9636.60 472
9637.53 446
9638.46 412
9639.38 475
9640.31 476
9641.24 464
9642.16 472
9643.09 451
9644.02 489
9644.95 495
9645.87 441
9646.80 486
9647.73 525
9648.66 579
9649.58 588
9650.51 602
9651.44 678
9652.37 727
9653.29 640
9654.22 654
9655.15 686
9656.08 649
9657.00 605
9657.93 635
9658.86 613
9659.79 664
9660.72 636
9661.64 653
9662.57 614
9663.50 644
9664.43 622
9665.36 673
9666.29 681
9667.21 707
9668.14 757
9669.07 759
9670.00 818
9670.93 729
9671.86 745
9672.78 748
9673.71 771
9674.64 776
9675.57 749
9676.50 738
9677.43 714
9678.36 777
9679.29 729
9680.21 701
9681.14 771
9682.07 777
9683.00 709
9683.93 771
9684.86 854
9685.79 884
9686.72 814
9687.65 861
9688.58 863
9689.51 906
9690.44 846
9691.36 929
9692.29 849
9693.22 917
9694.15 909
9695.08 914
9696.01 1017
9696.94 976
9697.87 1177
9698.80 1338
9699.73 1491
9700.66 1711
9701.59 1863
9702.52 1888
9703.45 1872
9704.38 1821
9705.31 1612
9706.24 1541
9707.17 1402
9708.10 1165
9709.03 1082
9709.96 977
9710.89 1001
9711.82 914
9712.76 882
9713.69 915
9714.62 837
9715.55 883
9716.48 907
9717.41 906
9718.34 881
9719.27 895
9720.20 857
9721.13 805
9722.06 825
9722.99 808
9723.92 836
9724.86 795
9725.79 701
9726.72 775
9727.65 809
9728.58 772
9729.51 782
9730.44 787
9731.37 823
9732.31 835
9733.24 741
9734.17 857
9735.10 755
9736.03 785
9736.96 850
9737.90 803
9738.83 742
9739.76 753
9740.69 721
9741.62 683
9742.55 710
9743.49 718
9744.42 700
9745.35 672
9746.28 606
9747.21 671
9748.15 638
9749.08 655
9750.01 593
9750.94 591
9751.88 609
9752.81 607
9753.74 626
9754.67 619
9755.61 627
9756.54 607
9757.47 651
9758.40 665
9759.34 613
9760.27 602
9761.20 672
9762.14 616
9763.07 601
9764.00 661
9764.93 618
9765.87 659
9766.80 617
9767.73 637
9768.67 696
9769.60 687
9770.53 659
9771.47 656
9772.40 683
9773.33 626
9774.27 640
9775.20 607
9776.13 667
9777.07 740
9778.00 697
9778.93 676
9779.87 721
9780.80 740
9781.74 706
9782.67 696
9783.60 774
9784.54 721
9785.47 821
9786.41 799
9787.34 799
9788.27 813
9789.21 767
9790.14 734
9791.08 727
9792.01 710
9792.95 682
9793.88 642
9794.81 589
9795.75 659
9796.68 626
9797.62 672
9798.55 706
9799.49 754
9800.42 733
9801.36 775
9802.29 824
9803.23 777
9804.16 733
9805.10 679
9806.03 653
9806.97 656
9807.90 605
9808.84 547
9809.77 574
9810.71 548
9811.64 521
9812.58 587
9813.51 554
9814.45 559
9815.38 529
9816.32 545
9817.25 539
9818.19 556
9819.12 582
9820.06 560
9821.00 538
9821.93 565
9822.87 474
9823.80 494
9824.74 502
9825.68 500
9826.61 488
9827.55 527
9828.48 552
9829.42 508
9830.36 551
9831.29 490
9832.23 503
9833.16 454
9834.10 459
9835.04 487
9835.97 474
9836.91 451
9837.85 463
9838.78 462
9839.72 500
9840.66 433
9841.59 466
9842.53 468
9843.47 490
9844.40 488
9845.34 488
9846.28 518
9847.21 468
9848.15 515
9849.09 498
9850.02 525
9850.96 428
9851.90 519
9852.84 503
9853.77 514
9854.71 476
9855.65 494
9856.59 463
9857.52 488
9858.46 520
9859.40 450
9860.34 408
9861.27 503
9862.21 491
9863.15 436
9864.09 496
9865.02 485
9865.96 465
9866.90 491
9867.84 478
9868.78 491
9869.71 432
9870.65 498
9871.59 496
9872.53 486
9873.47 434
9874.40 432
9875.34 459
9876.28 504
9877.22 478
9878.16 552
9879.10 510
9880.03 541
9880.97 557
9881.91 482
9882.85 469
9883.79 483
9884.73 507
9885.67 545
9886.60 505
9887.54 513
9888.48 412
9889.42 462
9890.36 492
9891.30 443
9892.24 500
9893.18 476
9894.12 482
9895.06 453
9896.00 475
9896.93 509
9897.87 479
9898.81 478
9899.75 512
9900.69 464
9901.63 398
9902.57 464
9903.51 472
9904.45 490
9905.39 497
9906.33 494
9907.27 536
9908.21 542
9909.15 521
9910.09 492
9911.03 509
9911.97 582
9912.91 533
9913.85 541
9914.79 546
9915.73 545
9916.67 540
9917.61 502
9918.55 472
9919.49 506
9920.43 532
9921.37 532
9922.31 522
9923.25 548
9924.19 592
9925.13 701
9926.08 836
9927.02 1058
9927.96 1275
9928.90 1426
9929.84 1498
9930.78 1542
9931.72 1472
9932.66 1307
9933.60 1164
9934.54 1060
9935.48 950
9936.43 794
9937.37 751
9938.31 681
9939.25 576
9940.19 562
9941.13 633
9942.07 602
9943.02 564
9943.96 584
9944.90 593
9945.84 605
9946.78 615
9947.72 563
9948.67 540
9949.61 509
9950.55 511
9951.49 463
9952.43 479
9953.37 471
9954.32 464
9955.26 494
9956.20 466
9957.14 479
9958.09 477
9959.03 471
9959.97 497
9960.91 521
9961.85 484
9962.80 488
9963.74 472
9964.68 469
9965.62 484
9966.57 460
9967.51 496
9968.45 497
9969.40 473
9970.34 427
9971.28 419
9972.22 469
9973.17 458
9974.11 423
9975.05 442
9976.00 437
9976.94 441
9977.88 470
9978.83 453
9979.77 404
9980.71 440
9981.66 439
9982.60 389
9983.54 436
9984.49 371
9985.43 379
9986.37 433
9987.32 409
9988.26 432
9989.20 427
9990.15 463
9991.09 465
9992.03 427
9992.98 385
9993.92 412
9994.87 378
9995.81 378
9996.75 439
9997.70 432
9998.64 397
9999.59 419
10000.53 444
10001.48 410
10002.42 439
10003.36 395
10004.31 425
10005.25 456
10006.20 454
10007.14 406
10008.09 420
10009.03 397
10009.98 370
10010.92 393
10011.87 436
10012.81 441
10013.76 415
10014.70 412
10015.64 430
10016.59 397
10017.53 383
10018.48 390
10019.43 384
10020.37 392
10021.32 388
10022.26 389
10023.21 410
10024.15 479
10025.10 399
10026.04 402
10026.99 394
10027.93 404
10028.88 396
10029.82 433
10030.77 404
10031.72 397
10032.66 426
10033.61 415
10034.55 395
10035.50 334
10036.44 383
10037.39 394
10038.34 363
10039.28 347
10040.23 349
10041.18 402
10042.12 414
10043.07 419
10044.01 377
10044.96 369
10045.91 405
10046.85 360
10047.80 348
10048.75 339
10049.69 374
10050.64 339
10051.59 383
10052.53 365
10053.48 334
10054.43 337
10055.37 392
10056.32 355
10057.27 361
10058.21 378
10059.16 387
10060.11 420
10061.05 389
10062.00 392
10062.95 388
10063.90 415
10064.84 414
10065.79 358
10066.74 364
10067.69 398
10068.63 370
10069.58 347
10070.53 356
10071.48 363
10072.42 355
10073.37 386
10074.32 379
10075.27 371
10076.21 380
10077.16 362
10078.11 402
10079.06 422
10080.01 379
10080.95 376
10081.90 349
10082.85 380
10083.80 343
10084.75 327
10085.69 393
10086.64 404
10087.59 353
10088.54 345
10089.49 304
10090.44 331
10091.38 349
10092.33 355
10093.28 383
10094.23 365
10095.18 385
10096.13 359
10097.08 364
10098.03 311
10098.97 330
10099.92 388
10100.87 391
10101.82 404
10102.77 355
10103.72 391
10104.67 381
10105.62 366
10106.57 353
10107.52 352
10108.47 320
10109.42 330
10110.36 335
10111.31 377
10112.26 341
10113.21 340
10114.16 379
10115.11 391
10116.06 350
10117.01 320
10117.96 334
10118.91 339
10119.86 295
10120.81 278
10121.76 305
10122.71 292
10123.66 299
10124.61 312
10125.56 324
10126.51 330
10127.46 306
10128.41 295
10129.36 291
10130.31 296
10131.26 293
10132.21 311
10133.16 288
10134.11 334
10135.06 340
10136.02 319
10136.97 338
10137.92 299
10138.87 336
10139.82 316
10140.77 296
10141.72 263
10142.67 318
10143.62 357
10144.57 288
10145.52 330
10146.48 297
10147.43 357
10148.38 301
10149.33 329
10150.28 337
10151.23 287
10152.18 309
10153.13 312
10154.09 350
10155.04 268
10155.99 272
10156.94 301
10157.89 330
10158.84 309
10159.80 321
10160.75 303
10161.70 290
10162.65 302
10163.60 289
10164.55 317
10165.51 269
10166.46 312
10167.41 306
10168.36 334
10169.32 312
10170.27 289
10171.22 355
10172.17 327
10173.12 335
10174.08 351
10175.03 323
10175.98 314
10176.93 300
10177.89 321
10178.84 369
10179.79 335
10180.74 356
10181.70 314
10182.65 331
10183.60 353
10184.56 373
10185.51 347
10186.46 342
10187.42 344
10188.37 349
10189.32 387
10190.27 388
10191.23 365
10192.18 326
10193.13 353
10194.09 325
10195.04 336
10195.99 355
10196.95 376
10197.90 375
10198.86 374
10199.81 341
10200.76 359
10201.72 412
10202.67 382
10203.62 376
10204.58 379
10205.53 392
10206.49 409
10207.44 470
10208.39 426
10209.35 451
10210.30 473
10211.26 495
10212.21 459
10213.16 472
10214.12 477
10215.07 415
10216.03 375
10216.98 350
10217.94 334
10218.89 379
10219.84 334
10220.80 378
10221.75 363
10222.71 343
10223.66 371
10224.62 373
10225.57 412
10226.53 363
10227.48 365
10228.44 372
10229.39 392
10230.35 384
10231.30 351
10232.26 386
10233.21 366
10234.17 391
10235.12 420
10236.08 431
10237.03 403
10237.99 422
10238.95 446
10239.90 450
10240.86 441
10241.81 414
10242.77 436
10243.72 399
10244.68 393
10245.63 368
10246.59 336
10247.55 351
10248.50 330
10249.46 358
10250.41 383
10251.37 328
10252.33 349
10253.28 317
10254.24 335
10255.19 366
10256.15 395
10257.11 336
10258.06 310
10259.02 293
10259.98 300
10260.93 321
10261.89 332
10262.85 353
10263.80 350
10264.76 334
10265.72 331
10266.67 285
10267.63 274
10268.59 320
10269.54 296
10270.50 278
10271.46 320
10272.41 310
10273.37 288
10274.33 323
10275.29 348
10276.24 281
10277.20 253
10278.16 317
10279.11 321
10280.07 308
10281.03 294
10281.99 280
10282.94 283
10283.90 297
10284.86 280
10285.82 276
10286.77 271
10287.73 256
10288.69 263
10289.65 297
10290.61 289
10291.56 292
10292.52 320
10293.48 303
10294.44 254
10295.40 311
10296.35 327
10297.31 319
10298.27 294
10299.23 312
10300.19 299
10301.15 305
10302.10 323
10303.06 300
10304.02 272
10304.98 286
10305.94 300
10306.90 281
10307.86 279
10308.81 290
10309.77 241
10310.73 293
10311.69 293
10312.65 283
10313.61 271
10314.57 262
10315.53 303
10316.49 303
10317.44 240
10318.40 253
10319.36 288
10320.32 298
10321.28 300
10322.24 289
10323.20 284
10324.16 237
10325.12 277
10326.08 301
10327.04 280
10328.00 292
10328.96 309
10329.92 303
10330.88 293
10331.84 279
10332.80 316
10333.76 313
10334.72 288
10335.68 244
10336.64 281
10337.60 318
10338.56 248
10339.52 283
10340.48 263
10341.44 257
10342.40 256
10343.36 284
10344.32 278
10345.28 292
10346.24 290
10347.20 278
10348.16 314
10349.12 273
10350.08 301
10351.04 282
10352.00 259
10352.96 267
10353.92 262
10354.88 250
10355.85 255
10356.81 238
10357.77 243
10358.73 242
10359.69 267
10360.65 267
10361.61 250
10362.57 239
10363.53 281
10364.50 287
10365.46 285
10366.42 278
10367.38 255
10368.34 274
10369.30 264
10370.26 278
10371.23 260
10372.19 264
10373.15 294
10374.11 224
10375.07 236
10376.03 235
10377.00 261
10377.96 257
10378.92 264
10379.88 221
10380.84 269
10381.81 266
10382.77 281
10383.73 248
10384.69 252
10385.66 272
10386.62 271
10387.58 268
10388.54 245
10389.51 222
10390.47 252
10391.43 263
10392.39 281
10393.36 234
10394.32 234
10395.28 244
10396.24 252
10397.21 257
10398.17 263
10399.13 272
10400.10 263
10401.06 275
10402.02 263
10402.98 239
10403.95 253
10404.91 272
10405.87 238
10406.84 196
10407.80 240
10408.76 276
10409.73 305
10410.69 230
10411.65 231
10412.62 284
10413.58 253
10414.55 246
10415.51 257
10416.47 283
10417.44 245
10418.40 253
10419.36 303
10420.33 317
10421.29 306
10422.26 297
10423.22 311
10424.18 311
10425.15 301
10426.11 312
10427.08 315
10428.04 276
10429.00 245
10429.97 286
10430.93 249
10431.90 263
10432.86 240
10433.83 241
10434.79 242
10435.76 198
10436.72 199
10437.69 239
10438.65 229
10439.62 214
10440.58 264
10441.54 217
10442.51 250
10443.47 230
10444.44 247
10445.40 220
10446.37 233
10447.34 244
10448.30 249
10449.27 202
10450.23 192
10451.20 235
10452.16 274
10453.13 250
10454.09 238
10455.06 226
10456.02 229
10456.99 219
10457.95 246
10458.92 212
10459.89 227
10460.85 209
10461.82 212
10462.78 225
10463.75 244
10464.72 221
10465.68 232
10466.65 256
10467.61 261
10468.58 251
10469.55 223
10470.51 247
10471.48 221
10472.44 205
10473.41 233
10474.38 220
10475.34 222
10476.31 233
10477.28 239
10478.24 253
10479.21 261
10480.18 235
10481.14 257
10482.11 224
10483.08 207
10484.04 228
10485.01 224
10485.98 215
10486.94 214
10487.91 217
10488.88 257
10489.85 242
10490.81 218
10491.78 222
10492.75 189
10493.71 206
10494.68 228
10495.65 237
10496.62 203
10497.58 214
10498.55 201
10499.52 234
10500.49 243
10501.45 218
10502.42 233
10503.39 202
10504.36 224
10505.33 215
10506.29 226
10507.26 212
10508.23 214
10509.20 207
10510.17 230
10511.13 213
10512.10 213
10513.07 193
10514.04 180
10515.01 200
10515.98 201
10516.94 198
10517.91 218
10518.88 202
10519.85 210
10520.82 232
10521.79 218
10522.75 223
10523.72 205
10524.69 243
10525.66 209
10526.63 231
10527.60 251
10528.57 239
10529.54 222
10530.51 227
10531.47 207
10532.44 203
10533.41 211
10534.38 205
10535.35 189
10536.32 213
10537.29 190
10538.26 232
10539.23 198
10540.20 193
10541.17 183
10542.14 193
10543.11 211
10544.08 209
10545.05 186
10546.02 212
10546.99 196
10547.96 233
10548.92 205
10549.89 252
10550.86 235
10551.83 223
10552.80 240
10553.77 251
10554.74 215
10555.72 213
10556.69 224
10557.66 214
10558.63 212
10559.60 202
10560.57 217
10561.54 243
10562.51 228
10563.48 221
10564.45 252
10565.42 251
10566.39 223
10567.36 231
10568.33 237
10569.30 207
10570.27 249
10571.24 204
10572.21 196
10573.19 241
10574.16 247
10575.13 234
10576.10 195
10577.07 195
10578.04 223
10579.01 235
10579.98 236
10580.95 200
10581.93 206
10582.90 244
10583.87 214
10584.84 196
10585.81 216
10586.78 234
10587.76 206
10588.73 227
10589.70 216
10590.67 218
10591.64 217
10592.61 225
10593.59 202
10594.56 210
10595.53 244
10596.50 212
10597.47 229
10598.45 207
10599.42 218
10600.39 220
10601.36 250
10602.34 213
10603.31 229
10604.28 224
10605.25 234
10606.23 245
10607.20 214
10608.17 201
10609.14 208
10610.12 195
10611.09 213
10612.06 231
10613.03 193
10614.01 218
10614.98 212
10615.95 219
10616.93 217
10617.90 212
10618.87 223
10619.84 234
10620.82 212
10621.79 253
10622.76 239
10623.74 263
10624.71 224
10625.68 229
10626.66 233
10627.63 241
10628.60 268
10629.58 262
10630.55 262
10631.53 223
10632.50 212
10633.47 243
10634.45 220
10635.42 227
10636.39 226
10637.37 263
10638.34 250
10639.32 282
10640.29 298
10641.26 318
10642.24 282
10643.21 276
10644.19 287
10645.16 327
10646.14 269
10647.11 264
10648.08 268
10649.06 254
10650.03 248
10651.01 228
10651.98 253
10652.96 264
10653.93 241
10654.91 243
10655.88 264
10656.86 249
10657.83 248
10658.81 242
10659.78 225
10660.76 209
10661.73 242
10662.71 235
10663.68 218
10664.66 204
10665.63 223
10666.61 252
10667.58 194
10668.56 219
10669.53 222
10670.51 223
10671.48 200
10672.46 218
10673.43 221
10674.41 233
10675.39 235
10676.36 234
10677.34 193
10678.31 221
10679.29 206
10680.26 214
10681.24 229
10682.22 211
10683.19 235
10684.17 220
10685.14 238
10686.12 272
10687.10 225
10688.07 258
10689.05 246
10690.03 220
10691.00 211
10691.98 189
10692.96 215
10693.93 221
10694.91 237
10695.89 219
10696.86 179
10697.84 209
10698.82 220
10699.79 225
10700.77 201
10701.75 251
10702.72 238
10703.70 236
10704.68 178
10705.65 215
10706.63 264
10707.61 237
10708.58 191
10709.56 208
10710.54 214
10711.52 235
10712.49 216
10713.47 204
10714.45 193
10715.43 214
10716.40 236
10717.38 193
10718.36 203
10719.34 232
10720.31 228
10721.29 249
10722.27 202
10723.25 148
10724.23 218
10725.20 238
10726.18 204
10727.16 202
10728.14 225
10729.12 230
10730.09 205
10731.07 200
10732.05 202
10733.03 197
10734.01 192
10734.99 248
10735.96 223
10736.94 213
10737.92 230
10738.90 207
10739.88 211
10740.86 203
10741.84 196
10742.81 205
10743.79 198
10744.77 226
10745.75 208
10746.73 215
10747.71 212
10748.69 239
10749.67 215
10750.65 215
10751.63 205
10752.60 221
10753.58 214
10754.56 196
10755.54 220
10756.52 197
10757.50 215
10758.48 200
10759.46 191
10760.44 198
10761.42 208
10762.40 237
10763.38 199
10764.36 201
10765.34 211
10766.32 207
10767.30 217
10768.28 232
10769.26 217
10770.24 191
10771.22 244
10772.20 212
10773.18 177
10774.16 168
10775.14 196
10776.12 203
10777.10 229
10778.08 208
10779.06 227
10780.04 227
10781.02 236
10782.00 214
10782.98 215
10783.96 211
10784.94 191
10785.92 240
10786.90 221
10787.89 209
10788.87 213
10789.85 198
10790.83 213
10791.81 231
10792.79 201
10793.77 222
10794.75 216
10795.73 215
10796.71 237
10797.70 256
10798.68 249
10799.66 213
10800.64 204
10801.62 208
10802.60 185
10803.58 186
10804.57 256
10805.55 213
10806.53 220
10807.51 212
10808.49 237
10809.47 206
10810.46 175
10811.44 211
10812.42 227
10813.40 198
10814.38 226
10815.37 221
10816.35 210
10817.33 223
10818.31 214
10819.29 221
10820.28 195
10821.26 198
10822.24 214
10823.22 267
10824.21 236
10825.19 207
10826.17 173
10827.15 216
10828.14 196
10829.12 234
10830.10 240
10831.09 241
10832.07 206
10833.05 209
10834.03 218
10835.02 201
10836.00 195
10836.98 206
10837.97 231
10838.95 219
10839.93 192
10840.92 195
10841.90 214
10842.88 218
10843.87 218
10844.85 195
10845.83 202
10846.82 211
10847.80 255
10848.78 230
10849.77 244
10850.75 217
10851.73 199
10852.72 210
10853.70 228
10854.69 209
10855.67 233
10856.65 228
10857.64 224
10858.62 238
10859.60 224
10860.59 225
10861.57 246
10862.56 204
10863.54 224
10864.53 244
10865.51 210
10866.49 219
10867.48 227
10868.46 221
10869.45 206
10870.43 228
10871.42 213
10872.40 215
10873.39 223
10874.37 211
10875.36 242
10876.34 257
10877.33 269
10878.31 214
10879.30 224
10880.28 230
10881.27 212
10882.25 237
10883.24 205
10884.22 213
10885.21 220
10886.19 233
10887.18 238
10888.16 252
10889.15 262
10890.13 266
10891.12 241
10892.10 251
10893.09 266
10894.08 227
10895.06 209
10896.05 257
10897.03 268
10898.02 279
10899.00 298
10899.99 234
10900.98 248
10901.96 238
10902.95 249
10903.93 265
10904.92 259
10905.91 272
10906.89 247
10907.88 279
10908.87 253
10909.85 230
10910.84 245
10911.82 248
10912.81 214
10913.80 209
10914.78 264
10915.77 282
10916.76 269
10917.74 247
10918.73 247
10919.72 261
10920.70 259
10921.69 252
10922.68 271
10923.67 259
10924.65 286
10925.64 288
10926.63 264
10927.61 281
10928.60 264
10929.59 291
10930.58 277
10931.56 290
10932.55 291
10933.54 268
10934.53 272
10935.51 289
10936.50 303
10937.49 264
10938.48 273
10939.46 300
10940.45 272
10941.44 293
10942.43 324
10943.41 318
10944.40 298
10945.39 305
10946.38 303
10947.37 312
10948.35 289
10949.34 307
10950.33 298
10951.32 345
10952.31 316
10953.30 315
10954.28 339
10955.27 327
10956.26 342
10957.25 385
10958.24 435
10959.23 477
10960.22 451
10961.20 467
10962.19 496
10963.18 478
10964.17 463
10965.16 448
10966.15 482
10967.14 485
10968.13 434
10969.11 388
10970.10 383
10971.09 398
10972.08 426
10973.07 378
10974.06 403
10975.05 398
10976.04 409
10977.03 411
10978.02 342
10979.01 321
10980.00 359
10980.99 399
10981.98 377
10982.97 396
10983.96 381
10984.95 379
10985.94 381
10986.93 372
10987.92 351
10988.91 389
10989.90 421
10990.89 407
10991.88 419
10992.87 367
10993.86 404
10994.85 423
10995.84 433
10996.83 486
10997.82 522
10998.81 539
10999.80 603
11000.79 671
11001.78 709
11002.77 754
11003.76 761
11004.75 733
11005.74 706
11006.73 667
11007.72 606
11008.71 520
11009.70 492
11010.69 428
11011.69 411
11012.68 465
11013.67 463
11014.66 426
11015.65 367
11016.64 378
11017.63 369
11018.62 402
11019.62 383
11020.61 367
11021.60 347
11022.59 377
11023.58 403
11024.57 385
11025.56 347
11026.56 363
11027.55 309
11028.54 311
11029.53 317
11030.52 346
11031.51 335
11032.51 319
11033.50 295
11034.49 272
11035.48 322
11036.47 343
11037.47 332
11038.46 297
11039.45 328
11040.44 336
11041.44 297
11042.43 319
11043.42 285
11044.41 293
11045.41 300
11046.40 293
11047.39 290
11048.38 282
11049.38 289
11050.37 282
11051.36 293
11052.35 268
11053.35 302
11054.34 281
11055.33 282
11056.33 298
11057.32 276
11058.31 262
11059.30 266
11060.30 278
11061.29 259
11062.28 305
11063.28 245
11064.27 299
11065.26 281
11066.26 244
11067.25 258
11068.24 261
11069.24 250
11070.23 252
11071.23 275
11072.22 267
11073.21 248
11074.21 250
11075.20 215
11076.19 265
11077.19 270
11078.18 255
11079.18 293
11080.17 274
11081.16 265
11082.16 273
11083.15 277
11084.15 279
11085.14 274
11086.14 256
11087.13 265
11088.12 263
11089.12 248
11090.11 274
11091.11 251
11092.10 278
11093.10 289
11094.09 262
11095.09 267
11096.08 258
11097.08 278
11098.07 305
11099.07 288
11100.06 256
11101.06 271
11102.05 272
11103.05 277
11104.04 269
11105.04 262
11106.03 286
11107.03 294
11108.02 272
11109.02 241
11110.01 255
11111.01 248
11112.00 282
11113.00 276
11113.99 225
11114.99 256
11115.99 262
11116.98 275
11117.98 282
11118.97 276
11119.97 272
11120.96 232
11121.96 283
11122.96 286
11123.95 312
11124.95 297
11125.94 289
11126.94 308
11127.94 340
11128.93 328
11129.93 329
11130.93 310
11131.92 332
11132.92 315
11133.92 306
11134.91 287
11135.91 323
11136.90 297
11137.90 292
11138.90 260
11139.89 264
11140.89 261
11141.89 260
11142.89 261
11143.88 269
11144.88 281
11145.88 265
11146.87 288
11147.87 314
11148.87 294
11149.86 269
11150.86 280
11151.86 305
11152.86 271
11153.85 242
11154.85 219
11155.85 256
11156.85 256
11157.84 224
11158.84 221
11159.84 256
11160.84 250
11161.83 262
11162.83 256
11163.83 245
11164.83 267
11165.83 277
11166.82 268
11167.82 243
11168.82 258
11169.82 222
11170.82 270
11171.81 254
11172.81 264
11173.81 222
11174.81 225
11175.81 269
11176.81 258
11177.80 239
11178.80 239
11179.80 277
11180.80 274
11181.80 252
11182.80 243
11183.80 247
11184.79 253
11185.79 235
11186.79 244
11187.79 263
11188.79 230
11189.79 274
11190.79 228
11191.79 222
11192.79 242
11193.78 248
11194.78 277
11195.78 259
11196.78 256
11197.78 229
11198.78 269
11199.78 315
11200.78 254
11201.78 276
11202.78 268
11203.78 268
11204.78 269
11205.78 249
11206.78 244
11207.78 229
11208.78 258
11209.78 273
11210.78 237
11211.78 228
11212.78 213
11213.78 259
11214.78 252
11215.78 232
11216.78 271
11217.78 255
11218.78 241
11219.78 229
11220.78 217
11221.78 248
11222.78 237
11223.78 210
11224.78 227
11225.78 227
11226.78 229
11227.78 208
11228.78 234
11229.78 218
11230.78 239
11231.79 221
11232.79 227
11233.79 198
11234.79 223
11235.79 241
11236.79 235
11237.79 247
11238.79 267
11239.79 262
11240.80 250
11241.80 257
11242.80 283
11243.80 253
11244.80 266
11245.80 230
11246.80 243
11247.81 222
11248.81 249
11249.81 248
11250.81 278
11251.81 269
11252.81 238
11253.82 230
11254.82 247
11255.82 266
11256.82 244
11257.82 235
11258.83 225
11259.83 236
11260.83 236
11261.83 245
11262.83 278
11263.84 249
11264.84 257
11265.84 233
11266.84 267
11267.85 288
11268.85 221
11269.85 226
11270.85 252
11271.86 267
11272.86 235
11273.86 253
11274.86 268
11275.87 278
11276.87 264
11277.87 295
11278.88 264
11279.88 269
11280.88 292
11281.88 279
11282.89 304
11283.89 299
11284.89 306
11285.90 316
11286.90 290
11287.90 261
11288.91 276
11289.91 256
11290.91 279
11291.92 236
11292.92 236
11293.93 240
11294.93 259
11295.93 234
11296.94 230
11297.94 231
11298.94 237
11299.95 254
11300.95 252
11301.96 268
11302.96 259
11303.96 232
11304.97 210
11305.97 265
11306.98 234
11307.98 248
11308.98 274
11309.99 286
11310.99 277
11312.00 279
11313.00 279
11314.01 310
11315.01 304
11316.02 289
11317.02 288
11318.03 339
11319.03 300
11320.04 299
11321.04 260
11322.04 248
11323.05 271
11324.05 273
11325.06 263
11326.06 271
11327.07 264
11328.07 217
11329.08 231
11330.09 240
11331.09 239
11332.10 231
11333.10 240
11334.11 240
11335.11 207
11336.12 197
11337.12 266
11338.13 225
11339.13 242
11340.14 214
11341.15 219
11342.15 205
11343.16 230
11344.16 226
11345.17 192
11346.18 181
11347.18 224
11348.19 205
11349.19 207
11350.20 211
11351.21 207
11352.21 188
11353.22 188
11354.22 211
11355.23 214
11356.24 197
11357.24 186
11358.25 216
11359.26 184
11360.26 202
11361.27 236
11362.28 222
11363.28 212
11364.29 248
11365.30 218
11366.30 219
11367.31 214
11368.32 210
11369.32 202
11370.33 212
11371.34 213
11372.35 190
11373.35 212
11374.36 179
11375.37 169
11376.37 198
11377.38 199
11378.39 188
11379.40 200
11380.40 183
11381.41 170
11382.42 210
11383.43 204
11384.43 225
11385.44 224
11386.45 211
11387.46 211
11388.47 238
11389.47 227
11390.48 185
11391.49 218
11392.50 186
11393.51 239
11394.51 203
11395.52 206
11396.53 202
11397.54 211
11398.55 181
11399.55 185
11400.56 219
11401.57 199
11402.58 207
11403.59 197
11404.60 219
11405.61 211
11406.61 189
11407.62 196
11408.63 206
11409.64 208
11410.65 213
11411.66 203
11412.67 228
11413.68 195
11414.68 198
11415.69 198
11416.70 198
11417.71 183
11418.72 182
11419.73 198
11420.74 175
11421.75 205
11422.76 224
11423.77 198
11424.78 203
11425.79 205
11426.80 218
11427.81 168
11428.82 165
11429.82 196
11430.83 195
11431.84 197
11432.85 212
11433.86 198
11434.87 205
11435.88 188
11436.89 222
11437.90 190
11438.91 181
11439.92 181
11440.93 173
11441.94 178
11442.95 212
11443.96 216
11444.98 210
11445.99 204
11447.00 200
11448.01 212
11449.02 209
11450.03 182
11451.04 212
11452.05 197
11453.06 198
11454.07 180
11455.08 172
11456.09 204
11457.10 186
11458.11 168
11459.12 205
11460.14 172
11461.15 203
11462.16 181
11463.17 154
11464.18 199
11465.19 208
11466.20 186
11467.21 183
11468.23 198
11469.24 186
11470.25 199
11471.26 175
11472.27 170
11473.28 193
11474.29 194
11475.31 190
11476.32 197
11477.33 171
11478.34 194
11479.35 206
11480.36 187
11481.38 199
11482.39 164
11483.40 180
11484.41 192
11485.43 212
11486.44 178
11487.45 198
11488.46 187
11489.47 183
11490.49 186
11491.50 192
11492.51 200
11493.52 226
11494.54 186
11495.55 188
11496.56 173
11497.57 200
11498.59 208
11499.60 174
11500.61 178
11501.63 198
11502.64 191
11503.65 164
11504.66 195
11505.68 176
11506.69 186
11507.70 175
11508.72 184
11509.73 203
11510.74 186
11511.76 165
11512.77 158
11513.78 177
11514.80 174
11515.81 179
11516.82 192
11517.84 201
11518.85 220
11519.86 162
11520.88 147
11521.89 172
11522.91 174
11523.92 186
11524.93 184
11525.95 186
11526.96 170
11527.97 185
11528.99 199
11530.00 186
11531.02 193
11532.03 192
11533.05 183
11534.06 185
11535.07 213
11536.09 183
11537.10 206
11538.12 158
11539.13 184
11540.15 213
11541.16 186
11542.18 188
11543.19 174
11544.20 179
11545.22 184
11546.23 212
11547.25 183
11548.26 208
11549.28 201
11550.29 171
11551.31 158
11552.32 178
11553.34 178
11554.35 180
11555.37 198
11556.38 229
11557.40 205
11558.42 199
11559.43 200
11560.45 183
11561.46 215
11562.48 196
11563.49 205
11564.51 183
11565.52 206
11566.54 177
11567.56 198
11568.57 192
11569.59 194
11570.60 200
11571.62 210
11572.63 198
11573.65 185
11574.67 185
11575.68 203
11576.70 198
11577.72 195
11578.73 160
11579.75 161
11580.76 212
11581.78 224
11582.80 194
11583.81 202
11584.83 217
11585.85 214
11586.86 230
11587.88 262
11588.90 275
11589.91 215
11590.93 212
11591.95 221
11592.96 235
11593.98 223
11595.00 207
11596.01 236
11597.03 213
11598.05 258
11599.07 209
11600.08 256
11601.10 268
11602.12 303
11603.13 304
11604.15 351
11605.17 370
11606.19 422
11607.20 434
11608.22 358
11609.24 407
11610.26 329
11611.27 288
11612.29 305
11613.31 323
11614.33 271
11615.35 258
11616.36 228
11617.38 276
11618.40 236
11619.42 227
11620.44 221
11621.45 265
11622.47 208
11623.49 239
11624.51 213
11625.53 226
11626.55 214
11627.56 191
11628.58 219
11629.60 223
11630.62 240
11631.64 217
11632.66 224
11633.67 208
11634.69 214
11635.71 238
11636.73 211
11637.75 175
11638.77 176
11639.79 204
11640.81 181
11641.83 170
11642.84 156
11643.86 193
11644.88 222
11645.90 192
11646.92 174
11647.94 217
11648.96 189
11649.98 175
11651.00 196
11652.02 186
11653.04 206
11654.06 217
11655.08 173
11656.10 164
11657.12 164
11658.14 186
11659.16 164
11660.18 175
11661.20 198
11662.22 174
11663.24 198
11664.26 196
11665.28 166
11666.30 168
11667.32 194
11668.34 184
11669.36 188
11670.38 189
11671.40 170
11672.42 202
11673.44 200
11674.46 205
11675.48 179
11676.50 181
11677.52 186
11678.54 224
11679.56 209
11680.58 179
11681.60 160
11682.62 164
11683.64 188
11684.66 198
11685.69 190
11686.71 185
11687.73 154
11688.75 166
11689.77 166
11690.79 157
11691.81 174
11692.83 192
11693.85 191
11694.88 175
11695.90 179
11696.92 170
11697.94 196
11698.96 164
11699.98 171
11701.01 143
11702.03 163
11703.05 189
11704.07 164
11705.09 191
11706.11 192
11707.14 190
11708.16 203
11709.18 203
11710.20 182
11711.22 212
11712.25 198
11713.27 175
11714.29 193
11715.31 188
11716.33 144
11717.36 154
11718.38 162
11719.40 148
11720.42 166
11721.45 183
11722.47 166
11723.49 143
11724.51 176
11725.54 163
11726.56 163
11727.58 166
11728.61 159
11729.63 152
11730.65 180
11731.67 205
11732.70 170
11733.72 170
11734.74 154
11735.77 182
11736.79 165
11737.81 169
11738.84 171
11739.86 175
11740.88 173
11741.91 184
11742.93 185
11743.95 170
11744.98 151
11746.00 183
11747.02 182
11748.05 183
11749.07 178
11750.09 187
11751.12 175
11752.14 209
11753.17 175
11754.19 166
11755.21 174
11756.24 159
11757.26 204
11758.29 171
11759.31 145
11760.33 166
11761.36 207
11762.38 179
11763.41 189
11764.43 181
11765.46 165
11766.48 149
11767.51 156
11768.53 169
11769.55 170
11770.58 174
11771.60 181
11772.63 167
11773.65 174
11774.68 175
11775.70 192
11776.73 203
11777.75 176
11778.78 177
11779.80 154
11780.83 186
11781.85 172
11782.88 190
11783.90 178
11784.93 189
11785.95 191
11786.98 160
11788.01 179
11789.03 189
11790.06 189
11791.08 170
11792.11 174
11793.13 140
11794.16 173
11795.18 142
11796.21 177
11797.24 195
11798.26 187
11799.29 169
11800.31 176
11801.34 192
11802.37 180
11803.39 202
11804.42 181
11805.44 187
11806.47 174
11807.50 187
11808.52 208
11809.55 194
11810.58 168
11811.60 162
11812.63 191
11813.66 156
11814.68 170
11815.71 169
11816.74 186
11817.76 178
11818.79 198
11819.82 181
11820.84 172
11821.87 179
11822.90 185
11823.92 170
11824.95 195
11825.98 173
11827.00 193
11828.03 189
11829.06 189
11830.09 167
11831.11 183
11832.14 165
11833.17 180
11834.20 191
11835.22 204
11836.25 181
11837.28 162
11838.31 191
11839.33 173
11840.36 172
11841.39 181
11842.42 198
11843.44 150
11844.47 172
11845.50 189
11846.53 198
11847.56 192
11848.58 181
11849.61 199
11850.64 198
11851.67 190
11852.70 186
11853.72 199
11854.75 169
11855.78 202
11856.81 180
11857.84 204
11858.87 188
11859.90 198
11860.92 203
11861.95 228
11862.98 197
11864.01 221
11865.04 226
11866.07 224
11867.10 205
11868.13 208
11869.15 192
11870.18 191
11871.21 184
11872.24 189
11873.27 225
11874.30 205
11875.33 222
11876.36 210
11877.39 174
11878.42 149
11879.45 173
11880.48 181
11881.51 176
11882.53 172
11883.56 192
11884.59 222
11885.62 224
11886.65 203
11887.68 177
11888.71 218
11889.74 231
11890.77 205
11891.80 227
11892.83 212
11893.86 212
11894.89 231
11895.92 206
11896.95 206
11897.98 206
11899.01 219
11900.04 260
11901.07 263
11902.10 251
11903.13 262
11904.17 275
11905.20 263
11906.23 287
11907.26 265
11908.29 256
11909.32 230
11910.35 228
11911.38 222
11912.41 237
11913.44 245
11914.47 238
11915.50 263
11916.53 231
11917.57 245
11918.60 239
11919.63 250
11920.66 222
11921.69 190
11922.72 204
11923.75 237
11924.78 213
11925.82 233
11926.85 269
11927.88 261
11928.91 262
11929.94 261
11930.97 311
11932.00 355
11933.04 369
11934.07 360
11935.10 409
11936.13 378
11937.16 364
11938.20 367
11939.23 333
11940.26 301
11941.29 313
11942.32 281
11943.36 252
11944.39 242
11945.42 303
11946.45 262
11947.49 229
11948.52 272
11949.55 236
11950.58 217
11951.62 206
11952.65 208
11953.68 204
11954.71 220
11955.75 242
11956.78 228
11957.81 220
11958.84 233
11959.88 210
11960.91 252
11961.94 224
11962.98 241
11964.01 192
11965.04 253
11966.08 235
11967.11 185
11968.14 202
11969.17 203
11970.21 211
11971.24 213
11972.27 189
11973.31 214
11974.34 243
11975.38 204
11976.41 185
11977.44 219
11978.48 195
11979.51 181
11980.54 239
11981.58 216
11982.61 185
11983.65 230
11984.68 216
11985.71 205
11986.75 175
11987.78 202
11988.82 209
11989.85 225
11990.88 184
11991.92 203
11992.95 203
11993.99 217
11995.02 182
11996.06 208
11997.09 214
11998.13 165
11999.16 217
12000.19 206
12001.23 198
12002.26 194
12003.30 212
12004.33 206
12005.37 217
12006.40 169
12007.44 225
12008.47 220
12009.51 214
12010.54 206
12011.58 233
12012.61 246
12013.65 244
12014.68 215
12015.72 227
12016.75 201
12017.79 213
12018.83 251
12019.86 246
12020.90 263
12021.93 222
12022.97 240
12024.00 208
12025.04 253
12026.07 222
12027.11 248
12028.15 237
12029.18 238
12030.22 195
12031.25 214
12032.29 262
12033.33 191
12034.36 233
12035.40 221
12036.43 250
12037.47 222
12038.51 273
12039.54 243
12040.58 233
12041.62 209
12042.65 198
12043.69 199
12044.73 221
12045.76 169
12046.80 182
12047.84 203
12048.87 207
12049.91 187
12050.95 193
12051.98 212
12053.02 218
12054.06 209
12055.09 206
12056.13 251
12057.17 228
12058.20 206
12059.24 190
12060.28 217
12061.32 240
12062.35 240
12063.39 215
12064.43 214
12065.47 229
12066.50 182
12067.54 227
12068.58 228
12069.62 226
12070.65 209
12071.69 241
12072.73 248
12073.77 242
12074.81 217
12075.84 214
12076.88 178
12077.92 226
12078.96 218
12080.00 228
12081.03 235
12082.07 219
12083.11 222
12084.15 223
12085.19 223
12086.22 198
12087.26 227
12088.30 209
12089.34 253
12090.38 174
12091.42 236
12092.46 236
12093.49 234
12094.53 219
12095.57 239
12096.61 234
12097.65 227
12098.69 238
12099.73 243
12100.77 243
12101.81 226
12102.84 258
12103.88 268
12104.92 299
12105.96 324
12107.00 338
12108.04 314
12109.08 290
12110.12 313
12111.16 287
12112.20 248
12113.24 238
12114.28 262
12115.32 242
12116.36 227
12117.40 210
12118.44 224
12119.48 203
12120.52 212
12121.55 192
12122.59 197
12123.63 203
12124.67 223
12125.71 178
12126.75 189
12127.80 202
12128.84 193
12129.88 188
12130.92 202
12131.96 243
12133.00 234
12134.04 210
12135.08 193
12136.12 206
12137.16 209
12138.20 237
12139.24 222
12140.28 173
12141.32 191
12142.36 186
12143.40 188
12144.44 196
12145.48 171
12146.53 203
12147.57 204
12148.61 187
12149.65 186
12150.69 170
12151.73 201
12152.77 171
12153.81 197
12154.85 179
12155.90 183
12156.94 193
12157.98 202
12159.02 149
12160.06 158
12161.10 191
12162.14 179
12163.19 206
12164.23 166
12165.27 192
12166.31 160
12167.35 176
12168.40 148
12169.44 167
12170.48 191
12171.52 159
12172.56 174
12173.61 176
12174.65 148
12175.69 182
12176.73 174
12177.77 202
12178.82 198
12179.86 189
12180.90 180
12181.94 186
12182.99 181
12184.03 158
12185.07 187
12186.11 161
12187.16 202
12188.20 173
12189.24 164
12190.29 169
12191.33 163
12192.37 174
12193.41 180
12194.46 200
12195.50 195
12196.54 180
12197.59 168
12198.63 162
12199.67 194
12200.72 201
12201.76 177
12202.80 173
12203.85 196
12204.89 194
12205.93 173
12206.98 183
12208.02 180
12209.06 198
12210.11 200
12211.15 189
12212.19 199
12213.24 191
12214.28 202
12215.33 183
12216.37 219
12217.41 181
12218.46 187
12219.50 176
12220.55 192
12221.59 164
12222.63 191
12223.68 168
12224.72 214
12225.77 186
12226.81 172
12227.86 185
12228.90 199
12229.95 203
12230.99 203
12232.03 232
12233.08 177
12234.12 197
12235.17 185
12236.21 214
12237.26 214
12238.30 218
12239.35 166
12240.39 195
12241.44 160
12242.48 193
12243.53 171
12244.57 158
12245.62 158
12246.66 179
12247.71 180
12248.75 182
12249.80 172
12250.85 197
12251.89 190
12252.94 203
12253.98 174
12255.03 169
12256.07 179
12257.12 165
12258.16 197
12259.21 181
12260.26 179
12261.30 167
12262.35 170
12263.39 181
12264.44 180
12265.49 181
12266.53 168
12267.58 179
12268.62 146
12269.67 170
12270.72 179
12271.76 171
12272.81 154
12273.86 161
12274.90 174
12275.95 182
12277.00 197
12278.04 189
12279.09 175
12280.14 166
12281.18 161
12282.23 185
12283.28 209
12284.32 193
12285.37 176
12286.42 183
12287.46 186
12288.51 175
12289.56 202
12290.60 200
12291.65 194
12292.70 152
12293.75 171
12294.79 196
12295.84 159
12296.89 175
12297.94 179
12298.98 167
12300.03 168
12301.08 173
12302.13 179
12303.17 199
12304.22 169
12305.27 176
12306.32 146
12307.36 176
12308.41 151
12309.46 190
12310.51 164
12311.56 163
12312.60 183
12313.65 186
12314.70 166
12315.75 189
12316.80 208
12317.85 184
12318.89 197
12319.94 168
12320.99 187
12322.04 218
12323.09 195
12324.14 186
12325.18 181
12326.23 173
12327.28 183
12328.33 163
12329.38 168
12330.43 169
12331.48 206
12332.53 181
12333.57 178
12334.62 168
12335.67 160
12336.72 174
12337.77 184
12338.82 159
12339.87 160
12340.92 176
12341.97 193
12343.02 173
12344.07 154
12345.12 157
12346.17 167
12347.22 176
12348.26 138
12349.31 161
12350.36 170
12351.41 165
12352.46 196
12353.51 161
12354.56 183
12355.61 176
12356.66 188
12357.71 176
12358.76 141
12359.81 170
12360.86 159
12361.91 201
12362.96 203
12364.01 155
12365.06 154
12366.11 198
12367.16 160
12368.22 196
12369.27 164
12370.32 182
12371.37 177
12372.42 183
12373.47 147
12374.52 148
12375.57 199
12376.62 205
12377.67 181
12378.72 124
12379.77 137
12380.82 154
12381.87 170
12382.93 160
12383.98 168
12385.03 178
12386.08 199
12387.13 159
12388.18 192
12389.23 163
12390.28 169
12391.34 184
12392.39 193
12393.44 185
12394.49 191
12395.54 163
12396.59 193
12397.65 198
12398.70 194
12399.75 177
12400.80 143
12401.85 190
12402.90 163
12403.96 177
12405.01 169
12406.06 180
12407.11 183
12408.16 199
12409.22 207
12410.27 191
12411.32 190
12412.37 170
12413.43 211
12414.48 177
12415.53 183
12416.58 190
12417.64 187
12418.69 198
12419.74 191
12420.79 181
12421.85 194
12422.90 188
12423.95 184
12425.00 173
12426.06 191
12427.11 184
12428.16 184
12429.22 174
12430.27 180
12431.32 197
12432.38 195
12433.43 200
12434.48 199
12435.54 203
12436.59 197
12437.64 175
12438.70 216
12439.75 229
12440.80 198
12441.86 221
12442.91 208
12443.96 211
12445.02 175
12446.07 198
12447.13 191
12448.18 198
12449.23 200
12450.29 215
12451.34 213
12452.39 182
12453.45 191
12454.50 181
12455.56 225
12456.61 218
12457.67 202
12458.72 231
12459.77 232
12460.83 280
12461.88 286
12462.94 278
12463.99 261
12465.05 241
12466.10 281
12467.16 288
12468.21 239
12469.26 286
12470.32 321
12471.37 321
12472.43 351
12473.48 401
12474.54 469
12475.59 536
12476.65 536
12477.70 617
12478.76 686
12479.81 726
12480.87 802
12481.93 750
12482.98 735
12484.04 645
12485.09 656
12486.15 530
12487.20 505
12488.26 429
12489.31 408
12490.37 354
12491.42 358
12492.48 342
12493.54 294
12494.59 283
12495.65 289
12496.70 250
12497.76 265
12498.82 272
12499.87 274
12500.93 273
12501.98 247
12503.04 268
12504.10 262
12505.15 261
12506.21 251
12507.26 239
12508.32 254
12509.38 252
12510.43 227
12511.49 279
12512.55 246
12513.60 231
12514.66 258
12515.72 269
12516.77 237
12517.83 205
12518.89 251
12519.94 234
12521.00 211
12522.06 207
12523.12 254
12524.17 226
12525.23 202
12526.29 183
12527.34 201
12528.40 211
12529.46 184
12530.52 173
12531.57 195
12532.63 215
12533.69 188
12534.75 211
12535.80 190
12536.86 231
12537.92 192
12538.98 207
12540.03 198
12541.09 224
12542.15 223
12543.21 232
12544.26 234
12545.32 230
12546.38 260
12547.44 218
12548.50 207
12549.56 220
12550.61 215
12551.67 215
12552.73 249
12553.79 239
12554.85 283
12555.90 247
12556.96 273
12558.02 302
12559.08 321
12560.14 263
12561.20 308
12562.26 302
12563.31 302
12564.37 274
12565.43 263
12566.49 242
12567.55 262
12568.61 261
12569.67 249
12570.73 224
12571.79 200
12572.85 249
12573.90 227
12574.96 250
12576.02 211
12577.08 224
12578.14 230
12579.20 205
12580.26 216
12581.32 197
12582.38 220
12583.44 231
12584.50 245
12585.56 209
12586.62 243
12587.68 189
12588.74 201
12589.80 193
12590.86 274
12591.92 244
12592.98 241
12594.04 209
12595.10 224
12596.16 193
12597.22 237
12598.28 234
12599.34 216
12600.40 194
12601.46 221
12602.52 217
12603.58 199
12604.64 198
12605.70 202
12606.76 209
12607.82 177
12608.88 178
12609.94 156
12611.00 204
12612.06 199
12613.12 214
12614.19 187
12615.25 212
12616.31 205
12617.37 197
12618.43 222
12619.49 209
12620.55 199
12621.61 239
12622.67 258
12623.74 201
12624.80 203
12625.86 195
12626.92 185
12627.98 210
12629.04 213
12630.10 179
12631.17 178
12632.23 191
12633.29 189
12634.35 180
12635.41 175
12636.47 215
12637.54 218
12638.60 215
12639.66 151
12640.72 180
12641.78 204
12642.85 207
12643.91 179
12644.97 164
12646.03 202
12647.09 178
12648.16 188
12649.22 182
12650.28 194
12651.34 178
12652.41 197
12653.47 187
12654.53 191
12655.59 172
12656.66 209
12657.72 205
12658.78 180
12659.84 184
12660.91 163
12661.97 199
12663.03 202
12664.10 195
12665.16 179
12666.22 186
12667.29 165
12668.35 190
12669.41 169
12670.48 185
12671.54 169
12672.60 200
12673.67 183
12674.73 186
12675.79 150
12676.86 204
12677.92 192
12678.98 168
12680.05 202
12681.11 173
12682.17 186
12683.24 162
12684.30 208
12685.37 195
12686.43 177
12687.49 184
12688.56 198
12689.62 206
12690.69 176
12691.75 214
12692.81 192
12693.88 181
12694.94 202
12696.01 196
12697.07 161
12698.13 161
12699.20 187
12700.26 193
12701.33 170
12702.39 183
12703.46 217
12704.52 193
12705.59 193
12706.65 209
12707.72 186
12708.78 217
12709.85 202
12710.91 181
12711.98 188
12713.04 156
12714.11 190
12715.17 200
12716.24 201
12717.30 202
12718.37 194
12719.43 176
12720.50 175
12721.56 182
12722.63 193
12723.69 190
12724.76 176
12725.82 167
12726.89 190
12727.96 224
12729.02 212
12730.09 197
12731.15 166
12732.22 181
12733.29 188
12734.35 200
12735.42 193
12736.48 203
12737.55 188
12738.62 196
12739.68 245
12740.75 216
12741.81 179
12742.88 192
12743.95 194
12745.01 202
12746.08 166
12747.15 173
12748.21 199
12749.28 178
12750.35 221
12751.41 182
12752.48 211
12753.55 187
12754.61 186
12755.68 193
12756.75 189
12757.81 200
12758.88 204
12759.95 170
12761.01 176
12762.08 164
12763.15 220
12764.21 188
12765.28 141
12766.35 154
12767.42 160
12768.48 207
12769.55 165
12770.62 181
12771.69 155
12772.75 179
12773.82 180
12774.89 180
12775.96 183
12777.02 166
12778.09 169
12779.16 152
12780.23 166
12781.30 154
12782.36 184
12783.43 147
12784.50 157
12785.57 142
12786.64 175
12787.70 155
12788.77 190
12789.84 149
12790.91 166
12791.98 160
12793.05 121
12794.11 158
12795.18 200
12796.25 151
12797.32 161
12798.39 171
12799.46 168
12800.53 175
12801.59 146
12802.66 138
12803.73 129
12804.80 152
12805.87 138
12806.94 158
12808.01 149
12809.08 148
12810.15 151
12811.21 136
12812.28 155
12813.35 153
12814.42 178
12815.49 177
12816.56 157
12817.63 162
12818.70 174
12819.77 171
12820.84 174
12821.91 168
12822.98 186
12824.05 180
12825.12 156
12826.19 153
12827.26 151
12828.33 173
12829.40 134
12830.47 162
12831.54 155
12832.61 150
12833.68 175
12834.75 157
12835.82 138
12836.89 154
12837.96 150
12839.03 175
12840.10 151
12841.17 153
12842.24 147
12843.31 183
12844.38 161
12845.45 153
12846.52 162
12847.59 114
12848.66 149
12849.73 167
12850.80 166
12851.88 177
12852.95 150
12854.02 167
12855.09 169
12856.16 134
12857.23 162
12858.30 150
12859.37 171
12860.44 171
12861.51 160
12862.59 157
12863.66 157
12864.73 163
12865.80 153
12866.87 182
12867.94 135
12869.01 139
12870.09 154
12871.16 147
12872.23 133
12873.30 116
12874.37 149
12875.45 147
12876.52 168
12877.59 146
12878.66 135
12879.73 157
12880.81 160
12881.88 127
12882.95 157
12884.02 160
12885.09 170
12886.17 167
12887.24 177
12888.31 156
12889.38 128
12890.46 168
12891.53 148
12892.60 136
12893.67 138
12894.75 152
12895.82 154
12896.89 146
12897.96 131
12899.04 160
12900.11 166
12901.18 143
12902.26 155
12903.33 132
12904.40 130
12905.47 106
12906.55 122
12907.62 148
12908.69 150
12909.77 130
12910.84 139
12911.91 138
12912.99 176
12914.06 145
12915.13 121
12916.21 127
12917.28 149
12918.36 150
12919.43 154
12920.50 158
12921.58 157
12922.65 149
12923.72 134
12924.80 127
12925.87 168
12926.95 160
12928.02 127
12929.09 134
12930.17 131
12931.24 154
12932.32 146
12933.39 129
12934.46 167
12935.54 146
12936.61 147
12937.69 137
12938.76 137
12939.84 146
12940.91 148
12941.99 170
12943.06 148
12944.14 149
12945.21 144
12946.28 145
12947.36 134
12948.43 137
12949.51 182
12950.58 162
12951.66 139
12952.73 115
12953.81 130
12954.88 140
12955.96 146
12957.04 127
12958.11 130
12959.19 136
12960.26 148
12961.34 149
12962.41 133
12963.49 152
12964.56 148
12965.64 160
12966.71 146
12967.79 149
12968.87 146
12969.94 164
12971.02 158
12972.09 162
12973.17 142
12974.24 138
12975.32 163
12976.40 143
12977.47 124
12978.55 135
12979.63 134
12980.70 140
12981.78 143
12982.85 151
12983.93 152
12985.01 127
12986.08 149
12987.16 132
12988.24 124
12989.31 112
12990.39 133
12991.47 137
12992.54 142
12993.62 137
12994.70 111
12995.77 132
12996.85 145
12997.93 145
12999.00 148
13000.08 151
13001.16 116
13002.24 151
13003.31 168
13004.39 159
13005.47 155
13006.54 151
13007.62 163
13008.70 135
13009.78 120
13010.85 146
13011.93 141
13013.01 137
13014.09 129
13015.16 146
13016.24 137
13017.32 121
13018.40 140
13019.48 139
13020.55 129
13021.63 120
13022.71 155
13023.79 156
13024.86 130
13025.94 145
13027.02 151
13028.10 131
13029.18 112
13030.26 148
13031.33 146
13032.41 142
13033.49 132
13034.57 160
13035.65 139
13036.73 149
13037.80 139
13038.88 149
13039.96 131
13041.04 133
13042.12 149
13043.20 166
13044.28 162
13045.36 122
13046.44 130
13047.51 158
13048.59 164
13049.67 160
13050.75 148
13051.83 148
13052.91 137
13053.99 142
13055.07 150
13056.15 150
13057.23 145
13058.31 160
13059.39 173
13060.47 141
13061.55 138
13062.62 139
13063.70 135
13064.78 148
13065.86 157
13066.94 126
13068.02 154
13069.10 135
13070.18 140
13071.26 117
13072.34 148
13073.42 121
13074.50 142
13075.58 147
13076.66 139
13077.74 158
13078.82 145
13079.90 153
13080.99 117
13082.07 118
13083.15 129
13084.23 149
13085.31 153
13086.39 147
13087.47 141
13088.55 149
13089.63 148
13090.71 140
13091.79 135
13092.87 125
13093.95 144
13095.03 141
13096.12 139
13097.20 119
13098.28 123
13099.36 133
13100.44 140
13101.52 146
13102.60 130
13103.68 116
13104.76 125
13105.85 124
13106.93 125
13108.01 121
13109.09 137
13110.17 125
13111.25 136
13112.34 123
13113.42 132
13114.50 116
13115.58 139
13116.66 147
13117.74 143
13118.83 134
13119.91 119
13120.99 140
13122.07 151
13123.15 150
13124.24 142
13125.32 132
13126.40 150
13127.48 145
13128.57 132
13129.65 137
13130.73 122
13131.81 149
13132.90 124
13133.98 134
13135.06 149
13136.14 137
13137.23 141
13138.31 154
13139.39 123
13140.48 116
13141.56 123
13142.64 123
13143.72 128
13144.81 152
13145.89 144
13146.97 156
13148.06 135
13149.14 155
13150.22 140
13151.31 138
13152.39 132
13153.47 158
13154.56 151
13155.64 145
13156.72 140
13157.81 147
13158.89 151
13159.97 149
13161.06 184
13162.14 166
13163.23 156
13164.31 141
13165.39 164
13166.48 147
13167.56 157
13168.64 151
13169.73 156
13170.81 138
13171.90 117
13172.98 124
13174.07 119
13175.15 157
13176.23 136
13177.32 133
13178.40 167
13179.49 153
13180.57 129
13181.66 135
13182.74 132
13183.83 130
13184.91 140
13185.99 153
13187.08 154
13188.16 135
13189.25 123
13190.33 142
13191.42 162
13192.50 145
13193.59 117
13194.67 142
13195.76 132
13196.84 147
13197.93 139
13199.01 143
13200.10 143
13201.19 162
13202.27 169
13203.36 145
13204.44 142
13205.53 145
13206.61 124
13207.70 126
13208.78 137
13209.87 136
13210.96 135
13212.04 146
13213.13 129
13214.21 159
13215.30 151
13216.39 133
13217.47 146
13218.56 162
13219.64 129
13220.73 131
13221.82 113
13222.90 128
13223.99 132
13225.07 175
13226.16 140
13227.25 126
13228.33 134
13229.42 148
13230.51 133
13231.59 140
13232.68 144
13233.77 133
13234.85 155
13235.94 151
13237.03 136
13238.11 121
13239.20 130
13240.29 134
13241.37 131
13242.46 136
13243.55 160
13244.64 143
13245.72 151
13246.81 163
13247.90 157
13248.99 154
13250.07 173
13251.16 167
13252.25 130
13253.34 149
13254.42 140
13255.51 174
13256.60 154
13257.69 154
13258.77 151
13259.86 152
13260.95 141
13262.04 142
13263.12 176
13264.21 161
13265.30 184
13266.39 170
13267.48 147
13268.56 144
13269.65 167
13270.74 166
13271.83 165
13272.92 172
13274.01 169
13275.09 168
13276.18 174
13277.27 172
13278.36 173
13279.45 188
13280.54 152
13281.63 153
13282.71 161
13283.80 173
13284.89 156
13285.98 165
13287.07 176
13288.16 174
13289.25 160
13290.34 184
13291.43 162
13292.51 163
13293.60 163
13294.69 158
13295.78 138
13296.87 156
13297.96 157
13299.05 168
13300.14 183
13301.23 182
13302.32 190
13303.41 164
13304.50 165
13305.59 171
13306.68 189
13307.77 185
13308.86 192
13309.95 161
13311.04 195
13312.13 164
13313.22 188
13314.31 184
13315.40 197
13316.49 186
13317.58 180
13318.67 224
13319.76 192
13320.85 165
13321.94 166
13323.03 199
13324.12 190
13325.21 177
13326.30 161
13327.39 187
13328.48 184
13329.57 175
13330.66 184
13331.75 192
13332.84 170
13333.93 174
13335.02 181
13336.12 159
13337.21 197
13338.30 154
13339.39 196
13340.48 168
13341.57 184
13342.66 161
13343.75 170
13344.84 184
13345.94 179
13347.03 201
13348.12 167
13349.21 180
13350.30 191
13351.39 209
13352.48 195
13353.58 183
13354.67 191
13355.76 200
13356.85 203
13357.94 202
13359.04 180
13360.13 188
13361.22 207
13362.31 212
13363.40 192
13364.50 206
13365.59 210
13366.68 208
13367.77 225
13368.86 196
13369.96 214
13371.05 229
13372.14 236
13373.23 234
13374.33 193
13375.42 202
13376.51 196
13377.60 236
13378.70 198
13379.79 243
13380.88 209
13381.97 202
13383.07 198
13384.16 201
13385.25 213
13386.35 212
13387.44 173
13388.53 187
13389.62 179
13390.72 193
13391.81 191
13392.90 192
13394.00 171
13395.09 177
13396.18 171
13397.28 187
13398.37 168
13399.46 176
13400.56 169
13401.65 163
13402.75 185
13403.84 179
13404.93 190
13406.03 162
13407.12 187
13408.21 168
13409.31 169
13410.40 152
13411.50 172
13412.59 156
13413.68 190
13414.78 147
13415.87 167
13416.97 180
13418.06 182
13419.16 161
13420.25 155
13421.34 171
13422.44 145
13423.53 145
13424.63 182
13425.72 163
13426.82 155
13427.91 157
13429.01 161
13430.10 153
13431.20 165
13432.29 174
13433.39 184
13434.48 201
13435.58 176
13436.67 189
13437.77 186
13438.86 152
13439.96 158
13441.05 144
13442.15 175
13443.24 190
13444.34 177
13445.43 151
13446.53 185
13447.62 157
13448.72 136
13449.81 167
13450.91 162
13452.01 198
13453.10 207
13454.20 178
13455.29 171
13456.39 193
13457.48 175
13458.58 179
13459.68 194
13460.77 179
13461.87 142
13462.96 183
13464.06 197
13465.16 192
13466.25 197
13467.35 218
13468.45 184
13469.54 179
13470.64 182
13471.73 179
13472.83 190
13473.93 169
13475.02 175
13476.12 159
13477.22 202
13478.31 222
13479.41 195
13480.51 186
13481.60 206
13482.70 187
13483.80 180
13484.90 195
13485.99 202
13487.09 193
13488.19 198
13489.28 172
13490.38 170
13491.48 168
13492.58 200
13493.67 218
13494.77 204
13495.87 229
13496.97 229
13498.06 238
13499.16 219
13500.26 219
13501.36 239
13502.45 240
13503.55 247
13504.65 216
13505.75 231
13506.84 247
13507.94 245
13509.04 237
13510.14 249
13511.24 226
13512.33 240
13513.43 227
13514.53 218
13515.63 203
13516.73 190
13517.83 200
13518.92 211
13520.02 198
13521.12 178
13522.22 193
13523.32 226
13524.42 229
13525.52 228
13526.61 203
13527.71 177
13528.81 188
13529.91 201
13531.01 175
13532.11 189
13533.21 155
13534.31 173
13535.41 175
13536.50 197
13537.60 163
13538.70 195
13539.80 151
13540.90 169
13542.00 171
13543.10 157
13544.20 145
13545.30 143
13546.40 126
13547.50 172
13548.60 144
13549.70 158
13550.80 169
13551.90 172
13553.00 152
13554.10 147
13555.20 161
13556.30 185
13557.40 171
13558.50 154
13559.60 165
13560.70 162
13561.80 182
13562.90 149
13564.00 163
13565.10 150
13566.20 163
13567.30 145
13568.40 146
13569.50 155
13570.60 170
13571.70 155
13572.80 157
13573.90 132
13575.00 149
13576.10 173
13577.20 163
13578.30 179
13579.40 156
13580.51 170
13581.61 168
13582.71 170
13583.81 162
13584.91 173
13586.01 162
13587.11 155
13588.21 178
13589.31 173
13590.42 171
13591.52 179
13592.62 161
13593.72 157
13594.82 177
13595.92 164
13597.02 191
13598.13 173
13599.23 175
13600.33 163
13601.43 144
13602.53 157
13603.63 184
13604.74 147
13605.84 155
13606.94 153
13608.04 173
13609.14 187
13610.25 133
13611.35 143
13612.45 170
13613.55 168
13614.66 170
13615.76 167
13616.86 159
13617.96 155
13619.06 153
13620.17 162
13621.27 176
13622.37 154
13623.47 165
13624.58 156
13625.68 143
13626.78 156
13627.89 157
13628.99 178
13630.09 176
13631.19 145
13632.30 189
13633.40 162
13634.50 155
13635.61 149
13636.71 152
13637.81 155
13638.92 187
13640.02 157
13641.12 156
13642.23 156
13643.33 161
13644.43 165
13645.54 153
13646.64 139
13647.74 142
13648.85 167
13649.95 159
13651.06 162
13652.16 128
13653.26 161
13654.37 147
13655.47 152
13656.57 146
13657.68 176
13658.78 204
13659.89 178
13660.99 158
13662.10 138
13663.20 162
13664.30 153
13665.41 180
13666.51 154
13667.62 166
13668.72 134
13669.83 161
13670.93 137
13672.04 151
13673.14 161
13674.24 158
13675.35 169
13676.45 148
13677.56 146
13678.66 144
13679.77 132
13680.87 162
13681.98 152
13683.08 153
13684.19 136
13685.29 144
13686.40 191
13687.50 145
13688.61 168
13689.71 173
13690.82 180
13691.93 150
13693.03 150
13694.14 133
13695.24 168
13696.35 166
13697.45 184
13698.56 167
13699.66 130
13700.77 135
13701.88 159
13702.98 161
13704.09 155
13705.19 167
13706.30 181
13707.41 175
13708.51 156
13709.62 150
13710.72 169
13711.83 183
13712.94 162
13714.04 178
13715.15 173
13716.26 165
13717.36 181
13718.47 183
13719.58 188
13720.68 167
13721.79 160
13722.90 173
13724.00 179
13725.11 174
13726.22 178
13727.32 190
13728.43 196
13729.54 197
13730.64 177
13731.75 194
13732.86 193
13733.96 176
13735.07 176
13736.18 186
13737.29 185
13738.39 211
13739.50 200
13740.61 183
13741.72 193
13742.82 177
13743.93 207
13745.04 180
13746.15 181
13747.25 212
13748.36 181
13749.47 201
13750.58 197
13751.68 203
13752.79 184
13753.90 189
13755.01 224
13756.12 205
13757.22 235
13758.33 225
13759.44 200
13760.55 201
13761.66 232
13762.77 226
13763.87 201
13764.98 216
13766.09 233
13767.20 276
13768.31 261
13769.42 264
13770.52 303
13771.63 302
13772.74 313
13773.85 303
13774.96 307
13776.07 281
13777.18 386
13778.29 381
13779.39 304
13780.50 321
13781.61 355
13782.72 336
13783.83 313
13784.94 301
13786.05 276
13787.16 254
13788.27 305
13789.38 260
13790.49 231
13791.60 228
13792.71 235
13793.81 256
13794.92 239
13796.03 218
13797.14 220
13798.25 234
13799.36 273
13800.47 202
13801.58 199
13802.69 209
13803.80 218
13804.91 238
13806.02 196
13807.13 222
13808.24 231
13809.35 207
13810.46 216
13811.57 183
13812.68 186
13813.79 213
13814.90 214
13816.02 207
13817.13 243
13818.24 245
13819.35 219
13820.46 191
13821.57 188
13822.68 218
13823.79 202
13824.90 221
13826.01 207
13827.12 226
13828.23 186
13829.34 189
13830.45 207
13831.57 190
13832.68 199
13833.79 193
13834.90 207
13836.01 211
13837.12 175
13838.23 201
13839.34 192
13840.46 216
13841.57 190
13842.68 186
13843.79 222
13844.90 210
13846.01 206
13847.13 214
13848.24 199
13849.35 184
13850.46 193
13851.57 184
13852.68 200
13853.80 216
13854.91 215
13856.02 219
13857.13 205
13858.24 212
13859.36 212
13860.47 202
13861.58 222
13862.69 209
13863.81 230
13864.92 220
13866.03 239
13867.14 218
13868.26 246
13869.37 230
13870.48 262
13871.59 233
13872.71 235
13873.82 221
13874.93 237
13876.04 227
13877.16 247
13878.27 240
13879.38 257
13880.50 228
13881.61 245
13882.72 244
13883.84 246
13884.95 250
13886.06 243
13887.18 279
13888.29 271
13889.40 282
13890.52 268
13891.63 280
13892.74 251
13893.86 241
13894.97 259
13896.08 283
13897.20 312
13898.31 296
13899.42 309
13900.54 284
13901.65 304
13902.77 295
13903.88 317
13904.99 292
13906.11 286
13907.22 293
13908.34 282
13909.45 254
13910.56 241
13911.68 265
13912.79 272
13913.91 212
13915.02 233
13916.14 255
13917.25 238
13918.37 221
13919.48 229
13920.60 231
13921.71 213
13922.82 204
13923.94 186
13925.05 203
13926.17 194
13927.28 225
13928.40 198
13929.51 210
13930.63 174
13931.74 193
13932.86 220
13933.97 201
13935.09 201
13936.20 188
13937.32 189
13938.44 190
13939.55 191
13940.67 181
13941.78 171
13942.90 213
13944.01 185
13945.13 173
13946.24 172
13947.36 183
13948.48 198
13949.59 216
13950.71 177
13951.82 179
13952.94 206
13954.05 172
13955.17 170
13956.29 145
13957.40 170
13958.52 180
13959.64 169
13960.75 183
13961.87 169
13962.98 170
13964.10 167
13965.22 152
13966.33 192
13967.45 154
13968.57 175
13969.68 173
13970.80 183
13971.92 174
13973.03 185
13974.15 192
13975.27 194
13976.38 172
13977.50 152
13978.62 165
13979.73 149
13980.85 196
13981.97 172
13983.09 190
13984.20 163
13985.32 157
13986.44 166
13987.56 153
13988.67 175
13989.79 185
13990.91 200
13992.02 159
13993.14 159
13994.26 168
13995.38 162
13996.50 186
13997.61 163
13998.73 161
13999.85 162
14000.97 181
14002.08 143
14003.20 165
14004.32 158
14005.44 169
14006.56 146
14007.67 153
14008.79 147
14009.91 136
14011.03 162
14012.15 184
14013.27 171
14014.38 180
14015.50 165
14016.62 160
14017.74 156
14018.86 162
14019.98 127
14021.10 138
14022.21 154
14023.33 180
14024.45 165
14025.57 182
14026.69 162
14027.81 152
14028.93 171
14030.05 182
14031.17 181
14032.28 163
14033.40 172
14034.52 196
14035.64 156
14036.76 178
14037.88 163
14039.00 177
14040.12 175
14041.24 153
14042.36 184
14043.48 182
14044.60 169
14045.72 135
14046.84 175
14047.96 172
14049.08 160
14050.20 175
14051.32 194
14052.44 149
14053.56 171
14054.68 167
14055.80 150
14056.92 146
14058.04 170
14059.16 176
14060.28 162
14061.40 190
14062.52 171
14063.64 171
14064.76 172
14065.88 178
14067.00 191
14068.12 184
14069.24 198
14070.36 202
14071.48 195
14072.60 188
14073.72 203
14074.84 191
14075.97 192
14077.09 204
14078.21 184
14079.33 179
14080.45 179
14081.57 202
14082.69 187
14083.81 181
14084.93 223
14086.06 220
14087.18 217
14088.30 211
14089.42 206
14090.54 208
14091.66 218
14092.78 228
14093.91 225
14095.03 208
14096.15 236
14097.27 246
14098.39 238
14099.51 217
14100.64 202
14101.76 224
14102.88 215
14104.00 233
14105.12 227
14106.25 235
14107.37 231
14108.49 234
14109.61 200
14110.73 208
14111.86 197
14112.98 208
14114.10 197
14115.22 162
14116.35 158
14117.47 179
14118.59 207
14119.71 183
14120.84 174
14121.96 190
14123.08 168
14124.20 166
14125.33 191
14126.45 185
14127.57 165
14128.70 170
14129.82 188
14130.94 175
14132.07 146
14133.19 174
14134.31 173
14135.44 203
14136.56 168
14137.68 165
14138.81 143
14139.93 164
14141.05 185
14142.18 177
14143.30 164
14144.42 157
14145.55 178
14146.67 188
14147.79 183
14148.92 168
14150.04 153
14151.17 173
14152.29 165
14153.41 169
14154.54 160
14155.66 165
14156.79 147
14157.91 144
14159.03 192
14160.16 165
14161.28 174
14162.41 164
14163.53 175
14164.66 161
14165.78 143
14166.90 156
14168.03 162
14169.15 145
14170.28 156
14171.40 162
14172.53 156
14173.65 140
14174.78 158
14175.90 146
14177.03 138
14178.15 146
14179.28 154
14180.40 162
14181.53 152
14182.65 146
14183.78 173
14184.90 153
14186.03 177
14187.15 168
14188.28 163
14189.40 148
14190.53 139
14191.65 162
14192.78 147
14193.91 174
14195.03 176
14196.16 142
14197.28 149
14198.41 137
14199.53 157
14200.66 175
14201.79 137
14202.91 133
14204.04 136
14205.16 150
14206.29 172
14207.42 138
14208.54 147
14209.67 156
14210.79 142
14211.92 137
14213.05 147
14214.17 138
14215.30 136
14216.43 146
14217.55 162
14218.68 141
14219.81 154
14220.93 166
14222.06 148
14223.19 119
14224.31 140
14225.44 143
14226.57 145
14227.69 120
14228.82 136
14229.95 158
14231.07 159
14232.20 162
14233.33 149
14234.46 147
14235.58 150
14236.71 126
14237.84 120
14238.96 139
14240.09 159
14241.22 121
14242.35 137
14243.47 139
14244.60 149
14245.73 130
14246.86 161
14247.98 140
14249.11 143
14250.24 146
14251.37 153
14252.50 118
14253.62 144
14254.75 126
14255.88 139
14257.01 127
14258.14 115
14259.26 137
14260.39 148
14261.52 148
14262.65 133
14263.78 144
14264.91 148
14266.03 148
14267.16 157
14268.29 165
14269.42 143
14270.55 143
14271.68 118
14272.81 140
14273.93 142
14275.06 156
14276.19 145
14277.32 142
14278.45 136
14279.58 127
14280.71 120
14281.84 121
14282.97 123
14284.10 170
14285.22 109
14286.35 126
14287.48 139
14288.61 143
14289.74 137
14290.87 115
14292.00 100
14293.13 123
14294.26 125
14295.39 110
14296.52 147
14297.65 133
14298.78 126
14299.91 128
14301.04 112
14302.17 115
14303.30 135
14304.43 140
14305.56 125
14306.69 119
14307.82 134
14308.95 137
14310.08 153
14311.21 116
14312.34 128
14313.47 152
14314.60 149
14315.73 123
14316.86 140
14317.99 145
14319.12 145
14320.25 139
14321.38 128
14322.51 136
14323.64 118
14324.77 124
14325.91 130
14327.04 134
14328.17 125
14329.30 118
14330.43 146
14331.56 106
14332.69 103
14333.82 107
14334.95 117
14336.08 102
14337.22 115
14338.35 145
14339.48 110
14340.61 122
14341.74 110
14342.87 111
14344.00 114
14345.14 105
14346.27 102
14347.40 109
14348.53 113
14349.66 126
14350.79 116
14351.93 123
14353.06 106
14354.19 124
14355.32 124
14356.45 113
14357.59 123
14358.72 128
14359.85 140
14360.98 132
14362.12 106
14363.25 136
14364.38 126
14365.51 142
14366.64 137
14367.78 117
14368.91 112
14370.04 116
14371.17 144
14372.31 140
14373.44 141
14374.57 127
14375.71 116
14376.84 128
14377.97 119
14379.10 117
14380.24 136
14381.37 124
14382.50 125
14383.64 142
14384.77 141
14385.90 116
14387.04 100
14388.17 113
14389.30 149
14390.44 125
14391.57 137
14392.70 129
14393.84 112
14394.97 123
14396.10 112
14397.24 125
14398.37 113
14399.50 129
14400.64 141
14401.77 120
14402.91 111
14404.04 133
14405.17 165
14406.31 126
14407.44 109
14408.58 135
14409.71 159
14410.84 118
14411.98 103
14413.11 131
14414.25 156
14415.38 129
14416.52 131
14417.65 120
14418.78 144
14419.92 125
14421.05 154
14422.19 142
14423.32 117
14424.46 127
14425.59 159
14426.73 154
14427.86 142
14429.00 117
14430.13 135
14431.27 133
14432.40 134
14433.54 128
14434.67 104
14435.81 143
14436.94 114
14438.08 146
14439.21 127
14440.35 144
14441.48 144
14442.62 152
14443.75 119
14444.89 142
14446.03 158
14447.16 134
14448.30 127
14449.43 127
14450.57 142
14451.70 149
14452.84 128
14453.98 127
14455.11 153
14456.25 144
14457.38 139
14458.52 124
14459.66 143
14460.79 131
14461.93 125
14463.06 113
14464.20 141
14465.34 155
14466.47 149
14467.61 124
14468.75 154
14469.88 142
14471.02 139
14472.16 154
14473.29 134
14474.43 122
14475.57 126
14476.70 143
14477.84 132
14478.98 121
14480.11 148
14481.25 145
14482.39 136
14483.52 150
14484.66 136
14485.80 160
14486.93 150
14488.07 140
14489.21 125
14490.35 130
14491.48 132
14492.62 128
14493.76 152
14494.90 125
14496.03 168
14497.17 145
14498.31 163
14499.45 148
14500.58 136
14501.72 168
14502.86 156
14504.00 168
14505.14 157
14506.27 187
14507.41 205
14508.55 184
14509.69 195
14510.83 169
14511.96 181
14513.10 203
14514.24 231
14515.38 208
14516.52 168
14517.66 211
14518.79 200
14519.93 200
14521.07 203
14522.21 206
14523.35 213
14524.49 186
14525.63 201
14526.76 205
14527.90 221
14529.04 200
14530.18 196
14531.32 218
14532.46 174
14533.60 168
14534.74 179
14535.88 159
14537.01 174
14538.15 182
14539.29 169
14540.43 178
14541.57 152
14542.71 167
14543.85 178
14544.99 153
14546.13 152
14547.27 176
14548.41 149
14549.55 136
14550.69 152
14551.83 162
14552.97 159
14554.11 146
14555.25 161
14556.39 169
14557.53 162
14558.67 154
14559.81 146
14560.95 138
14562.09 141
14563.23 163
14564.37 180
14565.51 147
14566.65 151
14567.79 175
14568.93 157
14570.07 120
14571.21 147
14572.35 143
14573.49 162
14574.63 176
14575.77 148
14576.91 134
14578.05 151
14579.19 180
14580.34 149
14581.48 147
14582.62 145
14583.76 164
14584.90 124
14586.04 136
14587.18 128
14588.32 127
14589.46 181
14590.60 193
14591.75 180
14592.89 135
14594.03 142
14595.17 176
14596.31 154
14597.45 114
14598.59 133
14599.74 144
14600.88 184
14602.02 161
14603.16 115
14604.30 122
14605.44 159
14606.59 171
14607.73 164
14608.87 153
14610.01 162
14611.15 156
14612.30 166
14613.44 180
14614.58 140
14615.72 173
14616.87 151
14618.01 142
14619.15 169
14620.29 162
14621.44 166
14622.58 161
14623.72 165
14624.86 199
14626.01 190
14627.15 179
14628.29 197
14629.43 174
14630.58 180
14631.72 201
14632.86 196
14634.01 206
14635.15 204
14636.29 211
14637.43 205
14638.58 195
14639.72 210
14640.86 174
14642.01 222
14643.15 202
14644.29 192
14645.44 188
14646.58 204
14647.72 219
14648.87 186
14650.01 165
14651.15 173
14652.30 175
14653.44 166
14654.59 170
14655.73 152
14656.87 163
14658.02 152
14659.16 182
14660.31 159
14661.45 158
14662.59 162
14663.74 171
14664.88 157
14666.03 157
14667.17 190
14668.31 166
14669.46 179
14670.60 141
14671.75 143
14672.89 167
14674.04 129
14675.18 130
14676.33 125
14677.47 116
14678.62 133
14679.76 128
14680.90 153
14682.05 152
14683.19 126
14684.34 143
14685.48 111
14686.63 142
14687.77 126
14688.92 138
14690.06 118
14691.21 132
14692.35 142
14693.50 136
14694.65 128
14695.79 135
14696.94 139
14698.08 136
14699.23 131
14700.37 123
14701.52 116
14702.66 123
14703.81 115
14704.96 132
14706.10 134
14707.25 129
14708.39 139
14709.54 130
14710.68 119
14711.83 112
14712.98 110
14714.12 142
14715.27 121
14716.42 130
14717.56 111
14718.71 129
14719.85 135
14721.00 129
14722.15 137
14723.29 149
14724.44 103
14725.59 113
14726.73 142
14727.88 133
14729.03 119
14730.17 114
14731.32 130
14732.47 119
14733.61 107
14734.76 122
14735.91 114
14737.05 131
14738.20 132
14739.35 107
14740.50 107
14741.64 114
14742.79 141
14743.94 105
14745.08 127
14746.23 96
14747.38 105
14748.53 130
14749.67 90
14750.82 102
14751.97 92
14753.12 121
14754.26 133
14755.41 98
14756.56 120
14757.71 98
14758.85 129
14760.00 148
14761.15 109
14762.30 94
14763.45 120
14764.59 123
14765.74 109
14766.89 82
14768.04 96
14769.19 128
14770.34 134
14771.48 103
14772.63 118
14773.78 91
14774.93 103
14776.08 103
14777.23 107
14778.37 139
14779.52 105
14780.67 129
14781.82 119
14782.97 124
14784.12 110
14785.27 97
14786.42 111
14787.57 97
14788.71 99
14789.86 105
14791.01 101
14792.16 94
14793.31 68
14794.46 112
14795.61 105
14796.76 123
14797.91 100
14799.06 92
14800.21 117
14801.36 101
14802.51 90
14803.66 111
14804.80 93
14805.95 114
14807.10 134
14808.25 92
14809.40 83
14810.55 94
14811.70 94
14812.85 103
14814.00 101
14815.15 110
14816.30 113
14817.45 104
14818.60 118
14819.75 112
14820.90 96
14822.05 104
14823.20 122
14824.36 104
14825.51 98
14826.66 85
14827.81 93
14828.96 99
14830.11 101
14831.26 71
14832.41 97
14833.56 93
14834.71 105
14835.86 113
14837.01 94
14838.16 105
14839.31 104
14840.47 90
14841.62 101
14842.77 85
14843.92 93
14845.07 84
14846.22 92
14847.37 109
14848.52 101
14849.68 104
14850.83 97
14851.98 76
14853.13 85
14854.28 107
14855.43 122
14856.58 80
14857.74 80
14858.89 90
14860.04 101
14861.19 97
14862.34 96
14863.50 95
14864.65 104
14865.80 75
14866.95 77
14868.10 112
14869.26 90
14870.41 101
14871.56 95
14872.71 97
14873.86 97
14875.02 102
14876.17 103
14877.32 82
14878.47 85
14879.63 82
14880.78 81
14881.93 81
14883.08 81
14884.24 95
14885.39 69
14886.54 98
14887.70 91
14888.85 99
14890.00 98
14891.15 112
14892.31 100
14893.46 89
14894.61 101
14895.77 95
14896.92 91
14898.07 97
14899.23 100
14900.38 86
14901.53 90
14902.69 86
14903.84 90
14904.99 97
14906.15 109
14907.30 104
14908.45 87
14909.61 96
14910.76 101
14911.92 95
14913.07 95
14914.22 109
14915.38 88
14916.53 93
14917.69 109
14918.84 101
14919.99 67
14921.15 78
14922.30 96
14923.46 98
14924.61 109
14925.76 97
14926.92 91
14928.07 99
14929.23 90
14930.38 96
14931.54 98
14932.69 103
14933.85 110
14935.00 88
14936.16 115
14937.31 108
14938.47 102
14939.62 110
14940.77 126
14941.93 108
14943.08 97
14944.24 89
14945.40 82
14946.55 124
14947.71 115
14948.86 113
14950.02 109
14951.17 93
14952.33 110
14953.48 135
14954.64 94
14955.79 85
14956.95 84
14958.10 97
14959.26 88
14960.42 98
14961.57 91
14962.73 102
14963.88 99
14965.04 118
14966.19 100
14967.35 99
14968.51 113
14969.66 92
14970.82 113
14971.97 96
14973.13 96
14974.29 124
14975.44 128
14976.60 102
14977.76 83
14978.91 87
14980.07 116
14981.22 91
14982.38 86
14983.54 99
14984.69 123
14985.85 108
14987.01 103
14988.16 98
14989.32 78
14990.48 110
14991.64 94
14992.79 95
14993.95 80
14995.11 101
14996.26 102
14997.42 100
14998.58 90
14999.73 89
15000.89 98
15002.05 94
15003.21 82
15004.36 97
15005.52 103
15006.68 95
15007.84 95
15008.99 104
15010.15 96
15011.31 94
15012.47 94
15013.62 104
15014.78 90
15015.94 82
15017.10 113
15018.26 101
15019.41 90
15020.57 86
15021.73 104
15022.89 110
15024.05 97
15025.20 99
15026.36 105
15027.52 116
15028.68 96
15029.84 99
15031.00 89
15032.15 78
15033.31 62
15034.47 68
15035.63 62
15036.79 84
15037.95 83
15039.11 93
15040.26 80
15041.42 91
15042.58 93
15043.74 97
15044.90 88
15046.06 91
15047.22 97
15048.38 99
15049.54 110
15050.70 96
15051.85 119
15053.01 107
15054.17 120
15055.33 112
15056.49 103
15057.65 101
15058.81 109
15059.97 107
15061.13 87
15062.29 79
15063.45 92
15064.61 92
15065.77 93
15066.93 85
15068.09 68
15069.25 109
15070.41 100
15071.57 88
15072.73 102
15073.89 99
15075.05 93
15076.21 80
15077.37 100
15078.53 97
15079.69 95
15080.85 91
15082.01 102
15083.17 71
15084.33 80
15085.49 106
15086.65 93
15087.81 109
15088.97 101
15090.13 85
15091.29 113
15092.46 96
15093.62 97
15094.78 91
15095.94 91
15097.10 82
15098.26 90
15099.42 116
15100.58 99
15101.74 99
15102.90 93
15104.07 105
15105.23 91
15106.39 97
15107.55 89
15108.71 82
15109.87 114
15111.03 118
15112.20 99
15113.36 91
15114.52 103
15115.68 74
15116.84 105
15118.00 75
15119.17 85
15120.33 90
15121.49 124
15122.65 87
15123.81 93
15124.98 86
15126.14 108
15127.30 98
15128.46 91
15129.62 76
15130.79 80
15131.95 91
15133.11 98
15134.27 87
15135.44 94
15136.60 83
15137.76 92
15138.92 108
15140.09 86
15141.25 88
15142.41 105
15143.57 98
15144.74 83
15145.90 86
15147.06 100
15148.23 109
15149.39 94
15150.55 99
15151.71 102
15152.88 82
15154.04 90
15155.20 89
15156.37 87
15157.53 82
15158.69 86
15159.86 125
15161.02 110
15162.18 81
15163.35 67
15164.51 97
15165.67 109
15166.84 114
15168.00 80
15169.17 91
15170.33 84
15171.49 81
15172.66 100
15173.82 92
15174.99 102
15176.15 104
15177.31 95
15178.48 93
15179.64 82
15180.81 103
15181.97 90
15183.13 135
15184.30 107
15185.46 116
15186.63 107
15187.79 94
15188.96 120
15190.12 90
15191.29 103
15192.45 84
15193.61 97
15194.78 108
15195.94 79
15197.11 85
15198.27 105
15199.44 105
15200.60 94
15201.77 90
15202.93 81
15204.10 91
15205.26 99
15206.43 92
15207.59 99
15208.76 102
15209.92 118
15211.09 77
15212.26 102
15213.42 91
15214.59 82
15215.75 86
15216.92 101
15218.08 94
15219.25 92
15220.41 82
15221.58 112
15222.75 95
15223.91 96
15225.08 97
15226.24 137
15227.41 99
15228.58 102
15229.74 88
15230.91 121
15232.07 117
15233.24 117
15234.41 119
15235.57 103
15236.74 143
15237.91 126
15239.07 99
15240.24 100
15241.41 119
15242.57 118
15243.74 113
15244.90 82
15246.07 105
15247.24 127
15248.41 118
15249.57 120
15250.74 107
15251.91 128
15253.07 100
15254.24 104
15255.41 120
15256.57 114
15257.74 78
15258.91 86
15260.08 111
15261.24 127
15262.41 103
15263.58 111
15264.74 97
15265.91 123
15267.08 102
15268.25 94
15269.41 132
15270.58 118
15271.75 92
15272.92 116
15274.09 86
15275.25 96
15276.42 97
15277.59 77
15278.76 107
15279.93 92
15281.09 86
15282.26 83
15283.43 95
15284.60 98
15285.77 87
15286.93 88
15288.10 93
15289.27 89
15290.44 96
15291.61 88
15292.78 97
15293.94 80
15295.11 88
15296.28 64
15297.45 87
15298.62 101
15299.79 105
15300.96 106
15302.13 93
15303.29 74
15304.46 97
15305.63 96
15306.80 86
15307.97 85
15309.14 108
15310.31 102
15311.48 95
15312.65 85
15313.82 85
15314.99 82
15316.16 74
15317.32 94
15318.49 81
15319.66 77
15320.83 92
15322.00 101
15323.17 80
15324.34 75
15325.51 90
15326.68 99
15327.85 73
15329.02 77
15330.19 65
15331.36 100
15332.53 82
15333.70 93
15334.87 78
15336.04 89
15337.21 93
15338.38 99
15339.55 101
15340.72 78
15341.89 96
15343.06 85
15344.23 86
15345.40 93
15346.58 85
15347.75 83
15348.92 92
15350.09 104
15351.26 89
15352.43 82
15353.60 87
15354.77 83
15355.94 80
15357.11 90
15358.28 90
15359.45 67
15360.63 81
15361.80 91
15362.97 121
15364.14 107
15365.31 98
15366.48 100
15367.65 89
15368.82 93
15370.00 93
15371.17 77
15372.34 86
15373.51 102
15374.68 113
15375.85 96
15377.02 95
15378.20 84
15379.37 91
15380.54 93
15381.71 93
15382.88 87
15384.06 76
15385.23 96
15386.40 90
15387.57 97
15388.74 84
15389.92 108
15391.09 94
15392.26 98
15393.43 98
15394.61 113
15395.78 115
15396.95 107
15398.12 91
15399.30 88
15400.47 105
15401.64 91
15402.81 98
15403.99 90
15405.16 103
15406.33 114
15407.51 102
15408.68 99
15409.85 99
15411.02 101
15412.20 93
15413.37 86
15414.54 108
15415.72 102
15416.89 89
15418.06 79
15419.24 80
15420.41 66
15421.58 80
15422.76 95
15423.93 93
15425.10 96
15426.28 69
15427.45 99
15428.62 96
15429.80 66
15430.97 91
15432.15 98
15433.32 96
15434.49 103
15435.67 75
15436.84 79
15438.02 133
15439.19 95
15440.36 89
15441.54 71
15442.71 97
15443.89 101
15445.06 105
15446.24 103
15447.41 93
15448.58 93
15449.76 93
15450.93 69
15452.11 81
15453.28 101
15454.46 95
15455.63 90
15456.81 65
15457.98 85
15459.16 81
15460.33 94
15461.51 96
15462.68 91
15463.86 83
15465.03 96
15466.21 87
15467.38 82
15468.56 75
15469.73 83
15470.91 85
15472.08 76
15473.26 85
15474.43 85
15475.61 80
15476.78 89
15477.96 83
15479.14 59
15480.31 104
15481.49 83
15482.66 87
15483.84 65
15485.01 90
15486.19 81
15487.37 97
15488.54 68
15489.72 68
15490.89 85
15492.07 91
15493.25 102
15494.42 88
15495.60 61
15496.78 77
15497.95 109
15499.13 105
15500.30 83
15501.48 96
15502.66 85
15503.83 81
15505.01 84
15506.19 77
15507.36 79
15508.54 87
15509.72 83
15510.89 83
15512.07 112
15513.25 79
15514.42 67
15515.60 100
15516.78 67
15517.96 81
15519.13 84
15520.31 108
15521.49 72
15522.66 71
15523.84 74
15525.02 82
15526.20 86
15527.37 78
15528.55 92
15529.73 99
15530.91 83
15532.08 79
15533.26 103
15534.44 75
15535.62 93
15536.80 82
15537.97 86
15539.15 80
15540.33 86
15541.51 74
15542.69 72
15543.86 83
15545.04 79
15546.22 88
15547.40 88
15548.58 109
15549.75 92
15550.93 75
15552.11 75
15553.29 97
15554.47 83
15555.65 85
15556.83 75
15558.00 98
15559.18 86
15560.36 93
15561.54 77
15562.72 71
15563.90 71
15565.08 104
15566.26 108
15567.43 91
15568.61 94
15569.79 74
15570.97 112
15572.15 85
15573.33 87
15574.51 80
15575.69 96
15576.87 103
15578.05 86
15579.23 111
15580.41 87
15581.59 110
15582.76 116
15583.94 104
15585.12 93
15586.30 86
15587.48 80
15588.66 99
15589.84 93
15591.02 89
15592.20 93
15593.38 96
15594.56 83
15595.74 98
15596.92 101
15598.10 122
15599.28 109
15600.46 88
15601.64 107
15602.82 92
15604.00 83
15605.18 82
15606.37 93
15607.55 88
15608.73 112
15609.91 88
15611.09 99
15612.27 93
15613.45 106
15614.63 87
15615.81 100
15616.99 109
15618.17 106
15619.35 93
15620.53 97
15621.72 127
15622.90 110
15624.08 102
15625.26 95
15626.44 110
15627.62 105
15628.80 109
15629.98 96
15631.17 107
15632.35 101
15633.53 115
15634.71 133
15635.89 135
15637.07 112
15638.25 104
15639.44 117
15640.62 106
15641.80 94
15642.98 96
15644.16 111
15645.35 99
15646.53 133
15647.71 112
15648.89 113
15650.07 114
15651.26 114
15652.44 139
15653.62 145
15654.80 138
15655.98 133
15657.17 109
15658.35 128
15659.53 131
15660.71 128
15661.90 161
15663.08 137
15664.26 116
15665.45 110
15666.63 152
15667.81 138
15668.99 125
15670.18 137
15671.36 135
15672.54 134
15673.73 136
15674.91 140
15676.09 142
15677.27 160
15678.46 142
15679.64 154
15680.82 122
15682.01 133
15683.19 133
15684.37 152
15685.56 132
15686.74 136
15687.92 143
15689.11 136
15690.29 143
15691.48 125
15692.66 158
15693.84 154
15695.03 172
15696.21 171
15697.39 158
15698.58 155
15699.76 175
15700.95 176
15702.13 167
15703.32 179
15704.50 178
15705.68 183
15706.87 201
15708.05 215
15709.24 227
15710.42 193
15711.61 204
15712.79 211
15713.97 213
15715.16 245
15716.34 244
15717.53 234
15718.71 246
15719.90 242
15721.08 236
15722.27 244
15723.45 233
15724.64 253
15725.82 257
15727.01 256
15728.19 194
15729.38 195
15730.56 218
15731.75 211
15732.93 232
15734.12 209
15735.30 218
15736.49 187
15737.67 211
15738.86 184
15740.05 188
15741.23 198
15742.42 198
15743.60 173
15744.79 194
15745.97 182
15747.16 186
15748.35 215
15749.53 193
15750.72 181
15751.90 156
15753.09 181
15754.27 189
15755.46 213
15756.65 190
15757.83 205
15759.02 178
15760.21 175
15761.39 179
15762.58 170
15763.76 183
15764.95 163
15766.14 166
15767.32 176
15768.51 168
15769.70 163
15770.88 190
15772.07 147
15773.26 147
15774.44 155
15775.63 156
15776.82 161
15778.01 180
15779.19 165
15780.38 151
15781.57 153
15782.75 164
15783.94 157
15785.13 151
15786.32 154
15787.50 135
15788.69 150
15789.88 140
15791.06 172
15792.25 155
15793.44 155
15794.63 166
15795.82 161
15797.00 119
15798.19 124
15799.38 155
15800.57 148
15801.75 125
15802.94 136
15804.13 134
15805.32 116
15806.51 117
15807.69 128
15808.88 118
15810.07 113
15811.26 133
15812.45 112
15813.63 126
15814.82 123
15816.01 127
15817.20 127
15818.39 124
15819.58 136
15820.77 143
15821.95 120
15823.14 131
15824.33 114
15825.52 129
15826.71 113
15827.90 132
15829.09 154
15830.28 127
15831.46 146
15832.65 133
15833.84 105
15835.03 99
15836.22 130
15837.41 126
15838.60 115
15839.79 121
15840.98 116
15842.17 121
15843.36 95
15844.55 100
15845.74 135
15846.93 134
15848.11 127
15849.30 128
15850.49 130
15851.68 111
15852.87 120
15854.06 141
15855.25 123
15856.44 121
15857.63 140
15858.82 139
15860.01 161
15861.20 114
15862.39 101
15863.58 118
15864.77 122
15865.96 132
15867.15 119
15868.34 134
15869.54 117
15870.73 123
15871.92 138
15873.11 128
15874.30 142
15875.49 107
15876.68 113
15877.87 132
15879.06 124
15880.25 115
15881.44 136
15882.63 135
15883.82 107
15885.01 107
15886.21 127
15887.40 135
15888.59 122
15889.78 109
15890.97 117
15892.16 115
15893.35 97
15894.54 129
15895.74 118
15896.93 126
15898.12 133
15899.31 104
15900.50 123
15901.69 123
15902.88 119
15904.08 102
15905.27 104
15906.46 105
15907.65 115
15908.84 122
15910.04 110
15911.23 119
15912.42 136
15913.61 134
15914.80 138
15916.00 93
15917.19 133
15918.38 119
15919.57 148
15920.76 128
15921.96 105
15923.15 133
15924.34 133
15925.53 134
15926.73 138
15927.92 116
15929.11 129
15930.31 152
15931.50 144
15932.69 162
15933.88 135
15935.08 128
15936.27 121
15937.46 120
15938.66 109
15939.85 127
15941.04 120
15942.23 120
15943.43 116
15944.62 92
15945.81 110
15947.01 120
15948.20 143
15949.39 121
15950.59 104
15951.78 110
15952.97 131
15954.17 92
15955.36 92
15956.56 91
15957.75 106
15958.94 106
15960.14 107
15961.33 115
15962.52 101
15963.72 116
15964.91 121
15966.11 125
15967.30 114
15968.49 87
15969.69 86
15970.88 102
15972.08 89
15973.27 76
15974.47 116
15975.66 91
15976.85 86
15978.05 93
15979.24 76
15980.44 92
15981.63 96
15982.83 100
15984.02 98
15985.22 94
15986.41 96
15987.61 80
15988.80 107
15990.00 97
15991.19 107
15992.39 94
15993.58 87
15994.78 102
15995.97 87
15997.17 95
15998.36 90
15999.56 99
16000.75 101
16001.95 113
16003.14 90
16004.34 84
16005.53 82
16006.73 92
16007.93 83
16009.12 98
16010.32 96
16011.51 94
16012.71 86
16013.90 83
16015.10 77
16016.30 89
16017.49 63
16018.69 84
16019.88 75
16021.08 106
16022.28 102
16023.47 82
16024.67 75
16025.87 81
16027.06 85
16028.26 77
16029.45 109
16030.65 82
16031.85 86
16033.04 96
16034.24 94
16035.44 84
16036.63 108
16037.83 91
16039.03 102
16040.22 103
16041.42 94
16042.62 107
16043.81 86
16045.01 81
16046.21 82
16047.41 98
16048.60 95
16049.80 76
16051.00 87
16052.19 68
16053.39 84
16054.59 102
16055.79 66
16056.98 70
16058.18 82
16059.38 95
16060.58 91
16061.77 82
16062.97 75
16064.17 78
16065.37 85
16066.57 88
16067.76 79
16068.96 86
16070.16 86
16071.36 92
16072.56 78
16073.75 87
16074.95 72
16076.15 87
16077.35 91
16078.55 65
16079.74 71
16080.94 111
16082.14 92
16083.34 84
16084.54 61
16085.74 74
16086.93 95
16088.13 95
16089.33 91
16090.53 96
16091.73 72
16092.93 78
16094.13 93
16095.33 84
16096.52 78
16097.72 78
16098.92 103
16100.12 93
16101.32 62
16102.52 71
16103.72 74
16104.92 82
16106.12 86
16107.32 72
16108.52 82
16109.72 81
16110.92 80
16112.11 70
16113.31 79
16114.51 77
16115.71 75
16116.91 82
16118.11 81
16119.31 68
16120.51 84
16121.71 77
16122.91 74
16124.11 67
16125.31 74
16126.51 94
16127.71 77
16128.91 91
16130.11 63
16131.31 91
16132.51 80
16133.71 78
16134.91 84
16136.11 79
16137.31 70
16138.52 80
16139.72 80
16140.92 78
16142.12 91
16143.32 92
16144.52 96
16145.72 94
16146.92 94
16148.12 77
16149.32 86
16150.52 94
16151.72 91
16152.92 91
16154.13 89
16155.33 105
16156.53 97
16157.73 104
16158.93 79
16160.13 82
16161.33 84
16162.53 88
16163.74 67
16164.94 117
16166.14 95
16167.34 94
16168.54 78
16169.74 81
16170.95 87
16172.15 75
16173.35 99
16174.55 100
16175.75 112
16176.95 79
16178.16 82
16179.36 72
16180.56 86
16181.76 68
16182.96 78
16184.17 87
16185.37 80
16186.57 89
16187.77 83
16188.98 90
16190.18 86
16191.38 82
16192.58 91
16193.79 71
16194.99 77
16196.19 76
16197.39 91
16198.60 97
16199.80 84
16201.00 81
16202.21 76
16203.41 96
16204.61 90
16205.81 108
16207.02 88
16208.22 85
16209.42 76
16210.63 97
16211.83 95
16213.03 73
16214.24 68
16215.44 94
16216.64 112
16217.85 84
16219.05 69
16220.25 100
16221.46 101
16222.66 81
16223.86 63
16225.07 97
16226.27 99
16227.48 72
16228.68 92
16229.88 91
16231.09 69
16232.29 101
16233.50 92
16234.70 77
16235.90 83
16237.11 86
16238.31 88
16239.52 71
16240.72 81
16241.92 80
16243.13 83
16244.33 89
16245.54 98
16246.74 94
16247.95 84
16249.15 111
16250.36 81
16251.56 90
16252.77 95
16253.97 86
16255.18 99
16256.38 77
16257.59 91
16258.79 73
16260.00 86
16261.20 100
16262.41 103
16263.61 97
16264.82 83
16266.02 103
16267.23 90
16268.43 88
16269.64 101
16270.84 75
16272.05 113
16273.25 85
16274.46 109
16275.66 84
16276.87 98
16278.08 113
16279.28 88
16280.49 93
16281.69 92
16282.90 110
16284.11 109
16285.31 107
16286.52 94
16287.72 96
16288.93 128
16290.14 103
16291.34 101
16292.55 93
16293.75 91
16294.96 92
16296.17 110
16297.37 80
16298.58 105
16299.79 101
16300.99 117
16302.20 110
16303.41 109
16304.61 116
16305.82 113
16307.03 91
16308.23 117
16309.44 114
16310.65 127
16311.85 124
16313.06 88
16314.27 101
16315.47 99
16316.68 111
16317.89 92
16319.10 108
16320.30 104
16321.51 108
16322.72 109
16323.93 85
16325.13 101
16326.34 110
16327.55 118
16328.76 97
16329.96 94
16331.17 83
16332.38 93
16333.59 116
16334.79 97
16336.00 84
16337.21 82
16338.42 117
16339.63 113
16340.83 96
16342.04 104
16343.25 112
16344.46 99
16345.67 110
16346.87 103
16348.08 98
16349.29 107
16350.50 125
16351.71 92
16352.92 103
16354.12 92
16355.33 90
16356.54 84
16357.75 100
16358.96 66
16360.17 86
16361.38 111
16362.59 83
16363.79 83
16365.00 85
16366.21 76
16367.42 106
16368.63 89
16369.84 75
16371.05 104
16372.26 98
16373.47 91
16374.68 91
16375.89 97
16377.09 88
16378.30 80
16379.51 105
16380.72 86
16381.93 88
16383.14 67
16384.35 82
16385.56 96
16386.77 83
16387.98 79
16389.19 77
16390.40 98
16391.61 89
16392.82 60
16394.03 85
16395.24 89
16396.45 82
16397.66 83
16398.87 97
16400.08 96
16401.29 72
16402.50 68
16403.71 68
16404.92 77
16406.13 74
16407.34 81
16408.55 80
16409.76 61
16410.98 52
16412.19 70
16413.40 92
16414.61 78
16415.82 83
16417.03 69
16418.24 76
16419.45 71
16420.66 81
16421.87 76
16423.08 84
16424.30 92
16425.51 79
16426.72 77
16427.93 77
16429.14 90
16430.35 94
16431.56 76
16432.77 60
16433.99 87
16435.20 84
16436.41 91
16437.62 73
16438.83 64
16440.04 74
16441.26 86
16442.47 75
16443.68 90
16444.89 63
16446.10 89
16447.31 58
16448.53 81
16449.74 71
16450.95 82
16452.16 89
16453.38 81
16454.59 80
16455.80 68
16457.01 72
16458.22 59
16459.44 77
16460.65 70
16461.86 75
16463.07 84
16464.29 75
16465.50 82
16466.71 68
16467.92 77
16469.14 73
16470.35 76
16471.56 61
16472.78 74
16473.99 63
16475.20 68
16476.42 65
16477.63 57
16478.84 56
16480.05 73
16481.27 71
16482.48 75
16483.69 64
16484.91 80
16486.12 75
16487.33 59
16488.55 73
16489.76 66
16490.98 88
16492.19 75
16493.40 69
16494.62 67
16495.83 85
16497.04 67
16498.26 83
16499.47 83
16500.69 79
16501.90 74
16503.11 79
16504.33 82
16505.54 43
16506.76 77
16507.97 79
16509.18 82
16510.40 48
16511.61 65
16512.83 72
16514.04 80
16515.26 73
16516.47 82
16517.69 51
16518.90 78
16520.11 109
16521.33 65
16522.54 74
16523.76 70
16524.97 87
16526.19 79
16527.40 73
16528.62 87
16529.83 77
16531.05 89
16532.26 67
16533.48 81
16534.69 82
16535.91 73
16537.12 69
16538.34 69
16539.56 60
16540.77 64
16541.99 77
16543.20 80
16544.42 70
16545.63 70
16546.85 68
16548.06 76
16549.28 80
16550.50 76
16551.71 67
16552.93 60
16554.14 79
16555.36 73
16556.57 61
16557.79 64
16559.01 70
16560.22 84
16561.44 83
16562.66 66
16563.87 86
16565.09 69
16566.30 86
16567.52 63
16568.74 69
16569.95 71
16571.17 91
16572.39 67
16573.60 73
16574.82 78
16576.04 71
16577.25 75
16578.47 73
16579.69 83
16580.90 67
16582.12 78
16583.34 71
16584.56 76
16585.77 74
16586.99 99
16588.21 102
16589.42 103
16590.64 84
16591.86 73
16593.08 79
16594.29 103
16595.51 68
16596.73 82
16597.95 73
16599.16 69
16600.38 83
16601.60 78
16602.82 68
16604.03 54
16605.25 84
16606.47 68
16607.69 64
16608.91 52
16610.12 61
16611.34 88
16612.56 74
16613.78 54
16615.00 72
16616.21 84
16617.43 71
16618.65 85
16619.87 66
16621.09 85
16622.31 82
16623.52 82
16624.74 77
16625.96 101
16627.18 68
16628.40 78
16629.62 74
16630.84 62
16632.05 65
16633.27 62
16634.49 94
16635.71 72
16636.93 69
16638.15 75
16639.37 71
16640.59 74
16641.81 51
16643.03 70
16644.24 92
16645.46 66
16646.68 79
16647.90 63
16649.12 78
16650.34 69
16651.56 87
16652.78 73
16654.00 53
16655.22 69
16656.44 71
16657.66 75
16658.88 58
16660.10 80
16661.32 77
16662.54 89
16663.76 61
16664.98 67
16666.20 75
16667.42 93
16668.64 76
16669.86 74
16671.08 49
16672.30 60
16673.52 83
16674.74 67
16675.96 81
16677.18 82
16678.40 80
16679.62 61
16680.84 70
16682.06 48
16683.28 76
16684.50 70
16685.73 75
16686.95 61
16688.17 88
16689.39 75
16690.61 77
16691.83 57
16693.05 55
16694.27 51
16695.49 63
16696.71 67
16697.94 65
16699.16 73
16700.38 69
16701.60 75
16702.82 61
16704.04 68
16705.26 65
16706.48 83
16707.71 71
16708.93 56
16710.15 76
16711.37 79
16712.59 69
16713.81 46
16715.04 89
16716.26 82
16717.48 64
16718.70 50
16719.92 58
16721.15 81
16722.37 82
16723.59 64
16724.81 61
16726.03 63
16727.26 76
16728.48 70
16729.70 77
16730.92 72
16732.15 64
16733.37 89
16734.59 86
16735.81 62
16737.04 43
16738.26 84
16739.48 96
16740.71 84
16741.93 70
16743.15 78
16744.37 80
16745.60 63
16746.82 54
16748.04 53
16749.27 58
16750.49 71
16751.71 79
16752.94 75
16754.16 68
16755.38 64
16756.61 66
16757.83 76
16759.05 53
16760.28 62
16761.50 61
16762.72 73
16763.95 72
16765.17 51
16766.39 71
16767.62 58
16768.84 70
16770.07 66
16771.29 61
16772.51 69
16773.74 79
16774.96 94
16776.19 81
16777.41 92
16778.63 65
16779.86 81
16781.08 85
16782.31 67
16783.53 70
16784.75 78
16785.98 60
16787.20 62
16788.43 81
16789.65 46
16790.88 61
16792.10 49
16793.33 75
16794.55 73
16795.78 73
16797.00 67
16798.23 66
16799.45 73
16800.68 95
16801.90 69
16803.13 74
16804.35 55
16805.58 48
16806.80 63
16808.03 65
16809.25 76
16810.48 47
16811.70 83
16812.93 63
16814.15 82
16815.38 63
16816.60 96
16817.83 75
16819.06 68
16820.28 62
16821.51 73
16822.73 56
16823.96 58
16825.18 57
16826.41 89
16827.64 72
16828.86 64
16830.09 75
16831.31 69
16832.54 91
16833.77 63
16834.99 76
16836.22 60
16837.45 64
16838.67 72
16839.90 81
16841.12 75
16842.35 59
16843.58 89
16844.80 75
16846.03 58
16847.26 81
16848.48 78
16849.71 65
16850.94 73
16852.16 66
16853.39 80
16854.62 71
16855.85 91
16857.07 63
16858.30 83
16859.53 63
16860.75 76
16861.98 83
16863.21 80
16864.44 80
16865.66 64
16866.89 101
16868.12 81
16869.35 82
16870.57 72
16871.80 92
16873.03 79
16874.26 69
16875.48 73
16876.71 99
16877.94 101
16879.17 100
16880.39 72
16881.62 83
16882.85 82
16884.08 98
16885.31 96
16886.53 82
16887.76 89
16888.99 77
16890.22 101
16891.45 81
16892.68 102
16893.90 108
16895.13 98
16896.36 77
16897.59 103
16898.82 85
16900.05 103
16901.28 70
16902.50 87
16903.73 90
16904.96 84
16906.19 101
16907.42 75
16908.65 81
16909.88 61
16911.11 73
16912.34 70
16913.56 80
16914.79 85
16916.02 89
16917.25 73
16918.48 87
16919.71 89
16920.94 84
16922.17 73
16923.40 79
16924.63 83
16925.86 89
16927.09 95
16928.32 80
16929.55 70
16930.78 77
16932.01 89
16933.24 78
16934.47 93
16935.70 78
16936.93 90
16938.16 79
16939.39 79
16940.62 77
16941.85 62
16943.08 64
16944.31 78
16945.54 80
16946.77 61
16948.00 61
16949.23 47
16950.46 96
16951.69 74
16952.92 73
16954.15 64
16955.38 83
16956.61 76
16957.84 64
16959.07 71
16960.30 81
16961.53 84
16962.76 75
16964.00 67
16965.23 63
16966.46 69
16967.69 65
16968.92 66
16970.15 59
16971.38 96
16972.61 71
16973.84 86
16975.08 57
16976.31 62
16977.54 80
16978.77 67
16980.00 63
16981.23 61
16982.47 85
16983.70 53
16984.93 66
16986.16 72
16987.39 87
16988.62 64
16989.86 76
16991.09 76
16992.32 82
16993.55 58
16994.78 74
16996.02 72
16997.25 77
16998.48 64
16999.71 64
17000.94 71
17002.18 74
17003.41 55
17004.64 64
17005.87 79
17007.11 64
17008.34 73
17009.57 73
17010.80 80
17012.04 58
17013.27 78
17014.50 58
17015.74 83
17016.97 62
17018.20 73
17019.43 71
17020.67 74
17021.90 59
17023.13 61
17024.37 62
17025.60 85
17026.83 93
17028.07 61
17029.30 72
17030.53 59
17031.77 82
17033.00 71
17034.23 82
17035.47 74
17036.70 68
17037.93 73
17039.17 66
17040.40 72
17041.63 76
17042.87 80
17044.10 70
17045.34 79
17046.57 70
17047.80 82
17049.04 61
17050.27 79
17051.51 74
17052.74 88
17053.97 54
17055.21 69
17056.44 78
17057.68 62
17058.91 74
17060.15 58
17061.38 78
17062.62 63
17063.85 81
17065.08 55
17066.32 72
17067.55 70
17068.79 79
17070.02 70
17071.26 45
17072.49 75
17073.73 70
17074.96 69
17076.20 63
17077.43 55
17078.67 57
17079.90 62
17081.14 67
17082.37 66
17083.61 64
17084.84 70
17086.08 58
17087.32 75
17088.55 58
17089.79 73
17091.02 59
17092.26 74
17093.49 73
17094.73 67
17095.96 65
17097.20 83
17098.44 66
17099.67 69
17100.91 81
17102.14 66
17103.38 62
17104.62 49
17105.85 65
17107.09 74
17108.32 69
17109.56 60
17110.80 65
17112.03 52
17113.27 60
17114.51 53
17115.74 74
17116.98 85
17118.21 59
17119.45 69
17120.69 56
17121.92 86
17123.16 77
17124.40 44
17125.64 57
17126.87 64
17128.11 62
17129.35 65
17130.58 54
17131.82 59
17133.06 65
17134.29 64
17135.53 68
17136.77 45
17138.01 65
17139.24 86
17140.48 78
17141.72 40
17142.96 68
17144.19 56
17145.43 93
17146.67 70
17147.91 53
17149.14 63
17150.38 61
17151.62 54
17152.86 62
17154.09 64
17155.33 45
17156.57 56
17157.81 58
17159.05 59
17160.28 49
17161.52 42
17162.76 51
17164.00 58
17165.24 58
17166.47 67
17167.71 61
17168.95 62
17170.19 54
17171.43 64
17172.67 48
17173.91 63
17175.14 62
17176.38 68
17177.62 68
17178.86 71
17180.10 48
17181.34 59
17182.58 52
17183.82 55
17185.05 74
17186.29 59
17187.53 53
17188.77 54
17190.01 78
17191.25 57
17192.49 71
17193.73 58
17194.97 54
17196.21 64
17197.45 72
17198.69 70
17199.93 53
17201.16 58
17202.40 58
17203.64 43
17204.88 53
17206.12 62
17207.36 62
17208.60 66
17209.84 70
17211.08 63
17212.32 59
17213.56 62
17214.80 61
17216.04 70
17217.28 54
17218.52 54
17219.76 73
17221.00 57
17222.24 57
17223.48 61
17224.72 59
17225.97 59
17227.21 57
17228.45 70
17229.69 76
17230.93 53
17232.17 66
17233.41 64
17234.65 72
17235.89 56
17237.13 50
17238.37 62
17239.61 50
17240.85 54
17242.09 70
17243.34 68
17244.58 42
17245.82 46
17247.06 53
17248.30 77
17249.54 60
17250.78 85
17252.02 55
17253.27 66
17254.51 72
17255.75 61
17256.99 71
17258.23 51
17259.47 58
17260.72 56
17261.96 66
17263.20 49
17264.44 63
17265.68 43
17266.92 61
17268.17 53
17269.41 59
17270.65 62
17271.89 60
17273.13 78
17274.38 57
17275.62 66
17276.86 76
17278.10 70
17279.35 60
17280.59 54
17281.83 55
17283.07 63
17284.32 86
17285.56 69
17286.80 52
17288.04 68
17289.29 55
17290.53 45
17291.77 59
17293.02 38
17294.26 63
17295.50 60
17296.74 69
17297.99 62
17299.23 59
17300.47 62
17301.72 58
17302.96 70
17304.20 50
17305.45 60
17306.69 81
17307.93 60
17309.18 53
17310.42 59
17311.66 66
17312.91 69
17314.15 67
17315.39 75
17316.64 53
17317.88 50
17319.13 62
17320.37 68
17321.61 56
17322.86 63
17324.10 61
17325.35 62
17326.59 54
17327.83 56
17329.08 52
17330.32 69
17331.57 57
17332.81 70
17334.05 75
17335.30 60
17336.54 60
17337.79 53
17339.03 69
17340.28 67
17341.52 60
17342.77 60
17344.01 70
17345.26 65
17346.50 75
17347.75 66
17348.99 55
17350.24 48
17351.48 57
17352.72 41
17353.97 60
17355.22 50
17356.46 60
17357.71 60
17358.95 70
17360.20 60
17361.44 64
17362.69 64
17363.93 48
17365.18 69
17366.42 76
17367.67 56
17368.91 59
17370.16 58
17371.41 54
17372.65 74
17373.90 52
17375.14 64
17376.39 69
17377.63 60
17378.88 52
17380.13 51
17381.37 62
17382.62 61
17383.86 63
17385.11 43
17386.36 60
17387.60 57
17388.85 54
17390.10 67
17391.34 67
17392.59 54
17393.84 44
17395.08 48
17396.33 53
17397.58 63
17398.82 59
17400.07 66
17401.32 63
17402.56 52
17403.81 57
17405.06 51
17406.30 64
17407.55 65
17408.80 54
17410.04 71
17411.29 63
17412.54 78
17413.79 80
17415.03 80
17416.28 47
17417.53 63
17418.77 68
17420.02 59
17421.27 50
17422.52 68
17423.76 70
17425.01 63
17426.26 54
17427.51 46
17428.76 70
17430.00 58
17431.25 59
17432.50 58
17433.75 56
17434.99 58
17436.24 69
17437.49 63
17438.74 66
17439.99 57
17441.24 54
17442.48 66
17443.73 52
17444.98 47
17446.23 45
17447.48 69
17448.73 48
17449.97 58
17451.22 61
17452.47 76
17453.72 59
17454.97 80
17456.22 71
17457.47 52
17458.71 76
17459.96 89
17461.21 70
17462.46 67
17463.71 58
17464.96 58
17466.21 63
17467.46 55
17468.71 46
17469.96 57
17471.21 58
17472.45 46
17473.70 50
17474.95 60
17476.20 53
17477.45 76
17478.70 64
17479.95 60
17481.20 73
17482.45 63
17483.70 67
17484.95 68
17486.20 77
17487.45 63
17488.70 57
17489.95 57
17491.20 51
17492.45 46
17493.70 58
17494.95 65
17496.20 58
17497.45 73
17498.70 49
17499.95 55
17501.20 54
17502.45 63
17503.70 72
17504.95 57
17506.20 74
17507.45 67
17508.70 72
17509.95 62
17511.21 58
17512.46 63
17513.71 57
17514.96 70
17516.21 56
17517.46 47
17518.71 73
17519.96 61
17521.21 59
17522.46 59
17523.72 54
17524.97 54
17526.22 66
17527.47 69
17528.72 75
17529.97 62
17531.22 73
17532.47 56
17533.73 61
17534.98 63
17536.23 64
17537.48 75
17538.73 69
17539.98 68
17541.24 51
17542.49 59
17543.74 68
17544.99 64
17546.24 63
17547.50 59
17548.75 72
17550.00 81
17551.25 56
17552.50 80
17553.76 66
17555.01 54
17556.26 67
17557.51 67
17558.77 64
17560.02 71
17561.27 71
17562.52 75
17563.78 49
17565.03 55
17566.28 60
17567.53 71
17568.79 91
17570.04 53
17571.29 63
17572.55 61
17573.80 82
17575.05 71
17576.30 68
17577.56 61
17578.81 78
17580.06 80
17581.32 64
17582.57 54
17583.82 55
17585.08 72
17586.33 61
17587.58 55
17588.84 66
17590.09 58
17591.34 77
17592.60 65
17593.85 45
17595.11 49
17596.36 56
17597.61 71
17598.87 58
17600.12 68
17601.37 70
17602.63 70
17603.88 61
17605.14 57
17606.39 57
17607.64 76
17608.90 73
17610.15 61
17611.41 50
17612.66 53
17613.92 62
17615.17 70
17616.42 72
17617.68 68
17618.93 66
17620.19 59
17621.44 54
17622.70 63
17623.95 51
17625.21 51
17626.46 51
17627.72 73
17628.97 67
17630.23 87
17631.48 57
17632.74 55
17633.99 62
17635.25 73
17636.50 57
17637.76 45
17639.01 55
17640.27 65
17641.52 72
17642.78 57
17644.03 64
17645.29 51
17646.55 63
17647.80 65
17649.06 49
17650.31 80
17651.57 85
17652.82 61
17654.08 49
17655.34 51
17656.59 66
17657.85 73
17659.10 79
17660.36 54
17661.62 48
17662.87 48
17664.13 62
17665.38 57
17666.64 49
17667.90 59
17669.15 66
17670.41 68
17671.67 59
17672.92 53
17674.18 61
17675.44 59
17676.69 48
17677.95 59
17679.21 68
17680.46 55
17681.72 74
17682.98 53
17684.23 56
17685.49 68
17686.75 74
17688.00 67
17689.26 61
17690.52 43
17691.78 53
17693.03 61
17694.29 66
17695.55 67
17696.80 59
17698.06 47
17699.32 55
17700.58 70
17701.83 51
17703.09 52
17704.35 55
17705.61 54
17706.86 48
17708.12 54
17709.38 56
17710.64 79
17711.90 70
17713.15 62
17714.41 67
17715.67 61
17716.93 61
17718.19 44
17719.44 44
17720.70 36
17721.96 55
17723.22 52
17724.48 70
17725.74 57
17726.99 47
17728.25 51
17729.51 59
17730.77 49
17732.03 45
17733.29 57
17734.55 66
17735.80 70
17737.06 51
17738.32 56
17739.58 42
17740.84 58
17742.10 67
17743.36 69
17744.62 49
17745.88 54
17747.13 64
17748.39 63
17749.65 49
17750.91 35
17752.17 60
17753.43 71
17754.69 63
17755.95 56
17757.21 57
17758.47 79
17759.73 70
17760.99 45
17762.25 37
17763.51 43
17764.77 64
17766.03 61
17767.29 57
17768.55 51
17769.81 56
17771.07 74
17772.33 66
17773.59 56
17774.85 37
17776.11 66
17777.37 76
17778.63 56
17779.89 55
17781.15 59
17782.41 68
17783.67 69
17784.93 64
17786.19 58
17787.45 48
17788.71 66
17789.97 55
17791.23 59
17792.49 62
17793.75 46
17795.02 59
17796.28 54
17797.54 59
17798.80 51
17800.06 61
17801.32 60
17802.58 60
17803.84 50
17805.10 69
17806.36 51
17807.63 61
17808.89 59
17810.15 61
17811.41 61
17812.67 49
17813.93 56
17815.19 77
17816.46 65
17817.72 50
17818.98 53
17820.24 67
17821.50 65
17822.77 55
17824.03 62
17825.29 59
17826.55 49
17827.81 50
17829.08 64
17830.34 58
17831.60 55
17832.86 57
17834.12 76
17835.39 63
17836.65 64
17837.91 57
17839.17 65
17840.44 52
17841.70 65
17842.96 54
17844.22 87
17845.49 50
17846.75 41
17848.01 48
17849.27 46
17850.54 63
17851.80 62
17853.06 41
17854.33 62
17855.59 56
17856.85 60
17858.11 61
17859.38 69
17860.64 67
17861.90 70
17863.17 65
17864.43 61
17865.69 64
17866.96 72
17868.22 60
17869.48 52
17870.75 48
17872.01 60
17873.28 60
17874.54 73
17875.80 62
17877.07 51
17878.33 72
17879.59 53
17880.86 65
17882.12 54
17883.39 58
17884.65 54
17885.91 55
17887.18 54
17888.44 49
17889.71 57
17890.97 65
17892.23 63
17893.50 56
17894.76 70
17896.03 59
17897.29 58
17898.56 48
17899.82 69
17901.09 54
17902.35 66
17903.62 33
17904.88 62
17906.15 52
17907.41 51
17908.67 45
17909.94 55
17911.20 64
17912.47 43
17913.73 67
17915.00 61
17916.26 55
17917.53 59
17918.80 64
17920.06 44
17921.33 51
17922.59 63
17923.86 66
17925.12 58
17926.39 60
17927.65 48
17928.92 60
17930.18 70
17931.45 47
17932.72 57
17933.98 50
17935.25 85
17936.51 56
17937.78 56
17939.05 45
17940.31 59
17941.58 76
17942.84 66
17944.11 44
17945.38 44
17946.64 52
17947.91 75
17949.17 36
17950.44 45
17951.71 46
17952.97 58
17954.24 48
17955.51 57
17956.77 50
17958.04 52
17959.31 53
17960.57 57
17961.84 48
17963.11 48
17964.37 62
17965.64 56
17966.91 49
17968.17 39
17969.44 56
17970.71 54
17971.98 49
17973.24 55
17974.51 41
17975.78 48
17977.04 58
17978.31 59
17979.58 65
17980.85 59
17982.11 56
17983.38 60
17984.65 56
17985.92 50
17987.18 44
17988.45 56
17989.72 48
17990.99 57
17992.26 54
17993.52 56
17994.79 66
17996.06 48
17997.33 46
17998.60 52
17999.86 77
18001.13 59
18002.40 46
18003.67 52
18004.94 63
18006.20 61
18007.47 57
18008.74 46
18010.01 41
18011.28 59
18012.55 54
18013.82 54
18015.08 42
18016.35 49
18017.62 61
18018.89 72
18020.16 55
18021.43 61
18022.70 61
18023.97 68
18025.24 53
18026.50 45
18027.77 41
18029.04 55
18030.31 71
18031.58 51
18032.85 41
18034.12 39
18035.39 59
18036.66 70
18037.93 64
18039.20 36
18040.47 53
18041.74 53
18043.01 47
18044.28 46
18045.55 66
18046.82 51
18048.09 55
18049.35 53
18050.62 50
18051.89 59
18053.16 53
18054.43 78
18055.70 66
18056.98 54
18058.25 48
18059.52 56
18060.79 64
18062.06 66
18063.33 47
18064.60 37
18065.87 59
18067.14 51
18068.41 51
18069.68 55
18070.95 50
18072.22 48
18073.49 47
18074.76 40
18076.03 41
18077.30 46
18078.57 57
18079.84 55
18081.12 56
18082.39 46
18083.66 50
18084.93 67
18086.20 56
18087.47 55
18088.74 56
18090.01 54
18091.29 57
18092.56 42
18093.83 48
18095.10 54
18096.37 56
18097.64 60
18098.91 47
18100.19 51
18101.46 43
18102.73 65
18104.00 45
18105.27 55
18106.54 62
18107.82 56
18109.09 52
18110.36 35
18111.63 44
18112.90 58
18114.18 55
18115.45 59
18116.72 51
18117.99 50
18119.27 57
18120.54 44
18121.81 62
18123.08 61
18124.36 46
18125.63 53
18126.90 54
18128.17 57
18129.45 64
18130.72 43
18131.99 51
18133.26 56
18134.54 37
18135.81 56
18137.08 46
18138.36 48
18139.63 42
18140.90 66
18142.18 44
18143.45 43
18144.72 41
18146.00 50
18147.27 54
18148.54 52
18149.82 63
18151.09 38
18152.36 44
18153.64 41
18154.91 50
18156.18 42
18157.46 38
18158.73 50
18160.00 58
18161.28 54
18162.55 47
18163.83 50
18165.10 57
18166.37 65
18167.65 59
18168.92 48
18170.20 64
18171.47 65
18172.74 43
18174.02 54
18175.29 32
18176.57 42
18177.84 40
18179.12 58
18180.39 55
18181.66 56
18182.94 46
18184.21 67
18185.49 63
18186.76 61
18188.04 60
18189.31 44
18190.59 66
18191.86 49
18193.14 42
18194.41 53
18195.69 66
18196.96 46
18198.24 63
18199.51 49
18200.79 53
18202.06 48
18203.34 59
18204.61 55
18205.89 65
18207.16 53
18208.44 51
18209.72 59
18210.99 59
18212.27 55
18213.54 44
18214.82 51
18216.09 53
18217.37 53
18218.65 73
18219.92 51
18221.20 44
18222.47 58
18223.75 48
18225.03 54
18226.30 50
18227.58 55
18228.85 55
18230.13 56
18231.41 42
18232.68 46
18233.96 53
18235.24 54
18236.51 63
18237.79 41
18239.06 49
18240.34 53
18241.62 40
18242.89 46
18244.17 74
18245.45 54
18246.73 62
18248.00 51
18249.28 64
18250.56 48
18251.83 46
18253.11 48
18254.39 57
18255.66 53
18256.94 44
18258.22 64
18259.50 69
18260.77 65
18262.05 62
18263.33 56
18264.61 51
18265.88 51
18267.16 41
18268.44 39
18269.72 34
18270.99 50
18272.27 35
18273.55 44
18274.83 66
18276.10 57
18277.38 67
18278.66 51
18279.94 71
18281.22 60
18282.49 50
18283.77 62
18285.05 53
18286.33 55
18287.61 61
18288.88 41
18290.16 56
18291.44 60
18292.72 56
18294.00 45
18295.28 61
18296.56 47
18297.83 52
18299.11 58
18300.39 47
18301.67 55
18302.95 47
18304.23 58
18305.51 42
18306.79 57
18308.06 44
18309.34 61
18310.62 61
18311.90 51
18313.18 48
18314.46 46
18315.74 58
18317.02 41
18318.30 43
18319.58 44
18320.86 60
18322.14 52
18323.42 54
18324.70 46
18325.97 40
18327.25 42
18328.53 38
18329.81 65
18331.09 63
18332.37 49
18333.65 45
18334.93 50
18336.21 52
18337.49 44
18338.77 54
18340.05 72
18341.33 56
18342.61 45
18343.89 41
18345.17 39
18346.45 52
18347.73 49
18349.02 44
18350.30 40
18351.58 48
18352.86 42
18354.14 46
18355.42 48
18356.70 42
18357.98 54
18359.26 54
18360.54 56
18361.82 49
18363.10 53
18364.38 62
18365.66 49
18366.95 45
18368.23 54
18369.51 48
18370.79 56
18372.07 45
18373.35 53
18374.63 40
18375.91 62
18377.20 52
18378.48 45
18379.76 45
18381.04 57
18382.32 54
18383.60 58
18384.88 61
18386.17 52
18387.45 48
18388.73 74
18390.01 51
18391.29 71
18392.58 50
18393.86 41
18395.14 54
18396.42 52
18397.70 51
18398.99 45
18400.27 56
18401.55 43
18402.83 47
18404.11 45
18405.40 56
18406.68 38
18407.96 50
18409.24 40
18410.53 58
18411.81 40
18413.09 43
18414.37 52
18415.66 43
18416.94 45
18418.22 45
18419.51 65
18420.79 46
18422.07 51
18423.36 43
18424.64 62
18425.92 61
18427.20 48
18428.49 70
18429.77 52
18431.05 56
18432.34 56
18433.62 47
18434.90 37
18436.19 40
18437.47 55
18438.75 56
18440.04 40
18441.32 48
18442.61 59
18443.89 58
18445.17 52
18446.46 51
18447.74 44
18449.02 66
18450.31 62
18451.59 52
18452.88 54
18454.16 48
18455.44 53
18456.73 50
18458.01 60
18459.30 42
18460.58 62
18461.87 63
18463.15 49
18464.43 48
18465.72 45
18467.00 40
18468.29 44
18469.57 43
18470.86 46
18472.14 60
18473.43 60
18474.71 42
18476.00 58
18477.28 61
18478.57 51
18479.85 70
18481.14 67
18482.42 60
18483.71 51
18484.99 53
18486.28 41
18487.56 49
18488.85 37
18490.13 44
18491.42 55
18492.70 60
18493.99 40
18495.27 52
18496.56 55
18497.85 51
18499.13 59
18500.42 37
18501.70 38
18502.99 59
18504.27 68
18505.56 53
18506.85 51
18508.13 59
18509.42 60
18510.70 46
18511.99 39
18513.28 50
18514.56 62
18515.85 48
18517.14 61
18518.42 62
18519.71 54
18520.99 54
18522.28 59
18523.57 61
18524.85 50
18526.14 54
18527.43 51
18528.71 57
18530.00 62
18531.29 46
18532.57 48
18533.86 62
18535.15 42
18536.43 42
18537.72 61
18539.01 61
18540.30 51
18541.58 49
18542.87 60
18544.16 46
18545.44 49
18546.73 37
18548.02 58
18549.31 59
18550.59 39
18551.88 48
18553.17 51
18554.46 48
18555.74 52
18557.03 52
18558.32 38
18559.61 40
18560.90 37
18562.18 56
18563.47 53
18564.76 68
18566.05 56
18567.33 60
18568.62 52
18569.91 58
18571.20 48
18572.49 49
18573.78 51
18575.06 54
18576.35 49
18577.64 54
18578.93 54
18580.22 46
18581.51 54
18582.79 60
18584.08 61
18585.37 56
18586.66 49
18587.95 64
18589.24 62
18590.53 47
18591.82 63
18593.10 55
18594.39 54
18595.68 50
18596.97 58
18598.26 45
18599.55 50
18600.84 69
18602.13 71
18603.42 57
18604.71 58
18606.00 52
18607.29 65
18608.58 60
18609.86 66
18611.15 51
18612.44 52
18613.73 74
18615.02 61
18616.31 86
18617.60 45
18618.89 48
18620.18 57
18621.47 42
18622.76 58
18624.05 65
18625.34 56
18626.63 58
18627.92 45
18629.21 44
18630.50 69
18631.79 61
18633.08 69
18634.37 69
18635.66 60
18636.95 59
18638.25 49
18639.54 58
18640.83 60
18642.12 62
18643.41 63
18644.70 62
18645.99 47
18647.28 56
18648.57 54
18649.86 49
18651.15 60
18652.44 62
18653.73 49
18655.03 60
18656.32 54
18657.61 48
18658.90 56
18660.19 64
18661.48 49
18662.77 50
18664.06 41
18665.36 46
18666.65 49
18667.94 50
18669.23 47
18670.52 44
18671.81 58
18673.11 58
18674.40 63
18675.69 45
18676.98 55
18678.27 69
18679.56 52
18680.86 51
18682.15 41
18683.44 58
18684.73 50
18686.03 60
18687.32 44
18688.61 46
18689.90 41
18691.19 50
18692.49 44
18693.78 50
18695.07 46
18696.36 56
18697.66 46
18698.95 54
18700.24 45
18701.53 47
18702.83 47
18704.12 66
18705.41 54
18706.71 42
18708.00 53
18709.29 45
18710.58 52
18711.88 46
18713.17 45
18714.46 46
18715.76 45
18717.05 61
18718.34 47
18719.64 49
18720.93 57
18722.22 47
18723.52 51
18724.81 51
18726.10 49
18727.40 63
18728.69 55
18729.99 48
18731.28 52
18732.57 39
18733.87 45
18735.16 49
18736.45 52
18737.75 41
18739.04 53
18740.34 55
18741.63 53
18742.92 45
18744.22 44
18745.51 49
18746.81 43
18748.10 40
18749.40 39
18750.69 34
18751.98 52
18753.28 58
18754.57 42
18755.87 38
18757.16 49
18758.46 57
18759.75 45
18761.05 46
18762.34 42
18763.64 50
18764.93 41
18766.23 56
18767.52 38
18768.82 53
18770.11 44
18771.41 58
18772.70 51
18774.00 42
18775.29 57
18776.59 46
18777.88 52
18779.18 51
18780.47 53
18781.77 39
18783.06 68
18784.36 47
18785.66 55
18786.95 70
18788.25 50
18789.54 43
18790.84 60
18792.13 59
18793.43 53
18794.73 48
18796.02 47
18797.32 33
18798.61 51
18799.91 59
18801.21 49
18802.50 57
18803.80 41
18805.10 63
18806.39 55
18807.69 49
18808.98 44
18810.28 56
18811.58 55
18812.87 53
18814.17 50
18815.47 45
18816.76 51
18818.06 56
18819.36 43
18820.65 49
18821.95 59
18823.25 60
18824.54 59
18825.84 47
18827.14 55
18828.44 39
18829.73 57
18831.03 42
18832.33 39
18833.62 46
18834.92 46
18836.22 58
18837.52 46
18838.81 49
18840.11 42
18841.41 49
18842.71 43
18844.00 61
18845.30 48
18846.60 49
18847.90 52
18849.20 39
18850.49 30
18851.79 28
18853.09 48
18854.39 47
18855.69 41
18856.98 32
18858.28 46
18859.58 43
18860.88 53
18862.18 56
18863.47 49
18864.77 46
18866.07 50
18867.37 51
18868.67 44
18869.97 50
18871.26 54
18872.56 48
18873.86 48
18875.16 41
18876.46 42
18877.76 46
18879.06 63
18880.36 47
18881.66 37
18882.95 33
18884.25 56
18885.55 55
18886.85 53
18888.15 49
18889.45 54
18890.75 38
18892.05 48
18893.35 40
18894.65 41
18895.95 37
18897.25 57
18898.55 37
18899.84 55
18901.14 36
18902.44 48
18903.74 37
18905.04 58
18906.34 32
18907.64 42
18908.94 44
18910.24 34
18911.54 59
18912.84 42
18914.14 49
18915.44 27
18916.74 49
18918.04 43
18919.34 50
18920.64 49
18921.94 36
18923.24 45
18924.54 50
18925.85 39
18927.15 55
18928.45 54
18929.75 32
18931.05 51
18932.35 69
18933.65 46
18934.95 41
18936.25 40
18937.55 54
18938.85 45
18940.15 45
18941.45 40
18942.76 45
18944.06 40
18945.36 41
18946.66 52
18947.96 39
18949.26 48
18950.56 44
18951.86 46
18953.17 43
18954.47 38
18955.77 58
18957.07 44
18958.37 49
18959.67 43
18960.97 53
18962.28 42
18963.58 41
18964.88 37
18966.18 37
18967.48 49
18968.79 38
18970.09 31
18971.39 42
18972.69 47
18973.99 45
18975.30 44
18976.60 30
18977.90 47
18979.20 43
18980.50 50
18981.81 40
18983.11 43
18984.41 50
18985.71 50
18987.02 51
18988.32 47
18989.62 38
18990.93 44
18992.23 44
18993.53 55
18994.83 46
18996.14 40
18997.44 36
18998.74 51
19000.05 50
19001.35 50
19002.65 57
19003.95 45
19005.26 51
19006.56 48
19007.86 38
19009.17 39
19010.47 40
19011.77 50
19013.08 42
19014.38 43
19015.68 36
19016.99 47
19018.29 53
19019.60 45
19020.90 49
19022.20 54
19023.51 49
19024.81 48
19026.11 34
19027.42 34
19028.72 44
19030.03 46
19031.33 39
19032.64 33
19033.94 49
19035.24 52
19036.55 57
19037.85 35
19039.16 54
19040.46 64
19041.77 46
19043.07 44
19044.37 44
19045.68 33
19046.98 48
19048.29 43
19049.59 55
19050.90 46
19052.20 57
19053.51 51
19054.81 42
19056.12 37
19057.42 41
19058.73 50
19060.03 37
19061.34 48
19062.64 44
19063.95 40
19065.25 48
19066.56 36
19067.86 37
19069.17 47
19070.47 47
19071.78 43
19073.09 44
19074.39 39
19075.70 46
19077.00 47
19078.31 52
19079.61 46
19080.92 55
19082.23 64
19083.53 48
19084.84 44
19086.14 38
19087.45 43
19088.76 45
19090.06 40
19091.37 51
19092.67 54
19093.98 40
19095.29 53
19096.59 51
19097.90 53
19099.21 44
19100.51 59
19101.82 70
19103.12 47
19104.43 49
19105.74 45
19107.04 49
19108.35 60
19109.66 56
19110.97 38
19112.27 49
19113.58 53
19114.89 44
19116.19 42
19117.50 44
19118.81 51
19120.11 64
19121.42 41
19122.73 42
19124.04 34
19125.34 59
19126.65 43
19127.96 60
19129.27 49
19130.57 54
19131.88 34
19133.19 61
19134.50 41
19135.80 38
19137.11 45
19138.42 59
19139.73 60
19141.03 62
19142.34 63
19143.65 45
19144.96 53
19146.27 59
19147.57 47
19148.88 41
19150.19 46
19151.50 54
19152.81 61
19154.12 37
19155.42 52
19156.73 53
19158.04 46
19159.35 50
19160.66 37
19161.97 58
19163.28 42
19164.58 54
19165.89 38
19167.20 60
19168.51 47
19169.82 59
19171.13 51
19172.44 41
19173.75 37
19175.05 57
19176.36 59
19177.67 62
19178.98 47
19180.29 45
19181.60 54
19182.91 52
19184.22 49
19185.53 50
19186.84 58
19188.15 53
19189.46 46
19190.77 38
19192.08 46
19193.39 45
19194.70 47
19196.01 44
19197.31 43
19198.62 53
19199.93 45
19201.24 57
19202.55 37
19203.86 50
19205.17 46
19206.48 57
19207.79 43
19209.10 46
19210.42 41
19211.73 51
19213.04 49
19214.35 52
19215.66 54
19216.97 35
19218.28 39
19219.59 62
19220.90 41
19222.21 46
19223.52 52
19224.83 33
19226.14 52
19227.45 46
19228.76 49
19230.07 51
19231.39 67
19232.70 38
19234.01 45
19235.32 67
19236.63 45
19237.94 52
19239.25 61
19240.56 40
19241.87 46
19243.19 45
19244.50 44
19245.81 50
19247.12 40
19248.43 46
19249.74 38
19251.05 48
19252.37 42
19253.68 57
19254.99 54
19256.30 43
19257.61 42
19258.93 57
19260.24 62
19261.55 46
19262.86 31
19264.17 45
19265.49 52
19266.80 40
19268.11 45
19269.42 46
19270.73 64
19272.05 49
19273.36 45
19274.67 37
19275.98 46
19277.30 63
19278.61 65
19279.92 47
19281.23 50
19282.55 43
19283.86 42
19285.17 80
19286.49 39
19287.80 40
19289.11 54
19290.42 53
19291.74 44
19293.05 36
19294.36 45
19295.68 55
19296.99 47
19298.30 46
19299.62 38
19300.93 45
19302.24 42
19303.56 56
19304.87 61
19306.18 36
19307.50 51
19308.81 52
19310.12 47
19311.44 41
19312.75 42
19314.07 39
19315.38 47
19316.69 39
19318.01 46
19319.32 44
19320.64 39
19321.95 49
19323.26 44
19324.58 40
19325.89 38
19327.21 51
19328.52 52
19329.83 55
19331.15 33
19332.46 50
19333.78 50
19335.09 55
19336.41 31
19337.72 40
19339.04 60
19340.35 48
19341.67 48
19342.98 43
19344.29 55
19345.61 48
19346.92 46
19348.24 42
19349.55 43
19350.87 49
19352.18 45
19353.50 45
19354.82 50
19356.13 38
19357.45 53
19358.76 48
19360.08 62
19361.39 33
19362.71 51
19364.02 27
19365.34 54
19366.65 52
19367.97 33
19369.28 47
19370.60 46
19371.92 42
19373.23 36
19374.55 39
19375.86 49
19377.18 56
19378.50 58
19379.81 45
19381.13 27
19382.44 33
19383.76 43
19385.08 44
19386.39 40
19387.71 44
19389.03 58
19390.34 55
19391.66 57
19392.97 41
19394.29 35
19395.61 49
19396.92 56
19398.24 51
19399.56 46
19400.87 46
19402.19 57
19403.51 59
19404.82 47
19406.14 42
19407.46 48
19408.78 63
19410.09 50
19411.41 46
19412.73 31
19414.04 45
19415.36 62
19416.68 41
19418.00 50
19419.31 35
19420.63 45
19421.95 68
19423.27 56
19424.58 35
19425.90 36
19427.22 42
19428.54 47
19429.85 43
19431.17 35
19432.49 38
19433.81 31
19435.13 45
19436.44 49
19437.76 40
19439.08 52
19440.40 58
19441.72 40
19443.03 41
19444.35 41
19445.67 45
19446.99 56
19448.31 37
19449.63 51
19450.94 44
19452.26 38
19453.58 44
19454.90 42
19456.22 48
19457.54 32
19458.86 56
19460.17 49
19461.49 48
19462.81 38
19464.13 46
19465.45 64
19466.77 45
19468.09 41
19469.41 29
19470.73 43
19472.04 38
19473.36 39
19474.68 49
19476.00 34
19477.32 44
19478.64 53
19479.96 47
19481.28 49
19482.60 48
19483.92 64
19485.24 54
19486.56 35
19487.88 57
19489.20 58
19490.52 56
19491.84 33
19493.16 47
19494.48 48
19495.80 54
19497.12 40
19498.44 34
19499.76 37
19501.08 40
19502.40 59
19503.72 39
19505.04 46
19506.36 49
19507.68 43
19509.00 59
19510.32 49
19511.64 39
19512.96 45
19514.28 56
19515.60 49
19516.92 51
19518.24 35
19519.56 45
19520.89 40
19522.21 44
19523.53 44
19524.85 32
19526.17 42
19527.49 48
19528.81 44
19530.13 46
19531.45 37
19532.78 48
19534.10 40
19535.42 59
19536.74 39
19538.06 45
19539.38 58
19540.70 49
19542.02 34
19543.35 43
19544.67 54
19545.99 47
19547.31 47
19548.63 44
19549.96 52
19551.28 48
19552.60 46
19553.92 46
19555.24 60
19556.56 39
19557.89 34
19559.21 32
19560.53 40
19561.85 45
19563.18 44
19564.50 51
19565.82 48
19567.14 55
19568.47 36
19569.79 39
19571.11 40
19572.43 33
19573.76 54
19575.08 61
19576.40 34
19577.72 41
19579.05 35
19580.37 52
19581.69 39
19583.02 40
19584.34 48
19585.66 51
19586.98 42
19588.31 42
19589.63 41
19590.95 43
19592.28 51
19593.60 35
19594.92 56
19596.25 48
19597.57 37
19598.89 49
19600.22 45
19601.54 54
19602.86 33
19604.19 48
19605.51 52
19606.84 33
19608.16 37
19609.48 49
19610.81 53
19612.13 37
19613.46 24
19614.78 33
19616.10 49
19617.43 36
19618.75 45
19620.08 48
19621.40 50
19622.72 53
19624.05 49
19625.37 55
19626.70 53
19628.02 50
19629.35 56
19630.67 53
19632.00 50
19633.32 38
19634.64 49
19635.97 48
19637.29 49
19638.62 44
19639.94 35
19641.27 39
19642.59 44
19643.92 54
19645.24 51
19646.57 43
19647.89 41
19649.22 53
19650.54 51
19651.87 44
19653.19 40
19654.52 40
19655.85 49
19657.17 37
19658.50 30
19659.82 51
19661.15 44
19662.47 54
19663.80 43
19665.12 43
19666.45 32
19667.78 45
19669.10 46
19670.43 56
19671.75 39
19673.08 34
19674.41 48
19675.73 50
19677.06 30
19678.38 30
19679.71 45
19681.04 36
19682.36 55
19683.69 40
19685.02 49
19686.34 39
19687.67 44
19689.00 61
19690.32 27
19691.65 32
19692.98 48
19694.30 62
19695.63 56
19696.96 36
19698.28 61
19699.61 49
19700.94 41
19702.26 46
19703.59 42
19704.92 41
19706.24 42
19707.57 39
19708.90 32
19710.23 51
19711.55 43
19712.88 44
19714.21 55
19715.54 43
19716.86 39
19718.19 32
19719.52 45
19720.85 35
19722.17 38
19723.50 33
19724.83 47
19726.16 39
19727.48 37
19728.81 45
19730.14 55
19731.47 31
19732.80 38
19734.12 33
19735.45 37
19736.78 39
19738.11 29
19739.44 48
19740.76 43
19742.09 42
19743.42 43
19744.75 38
19746.08 34
19747.41 50
19748.74 46
19750.06 51
19751.39 45
19752.72 31
19754.05 45
19755.38 61
19756.71 57
19758.04 39
19759.37 56
19760.69 65
19762.02 46
19763.35 51
19764.68 39
19766.01 36
19767.34 48
19768.67 52
19770.00 43
19771.33 34
19772.66 45
19773.99 44
19775.32 55
19776.65 61
19777.97 50
19779.30 47
19780.63 47
19781.96 47
19783.29 68
19784.62 47
19785.95 52
19787.28 60
19788.61 39
19789.94 60
19791.27 52
19792.60 52
19793.93 40
19795.26 64
19796.59 36
19797.92 38
19799.25 44
19800.58 40
19801.91 48
19803.24 40
19804.57 31
19805.91 57
19807.24 47
19808.57 53
19809.90 55
19811.23 38
19812.56 39
19813.89 48
19815.22 52
19816.55 62
19817.88 43
19819.21 53
19820.54 38
19821.87 41
19823.21 41
19824.54 37
19825.87 43
19827.20 40
19828.53 56
19829.86 45
19831.19 45
19832.52 46
19833.86 41
19835.19 43
19836.52 31
19837.85 47
19839.18 62
19840.51 43
19841.85 51
19843.18 48
19844.51 54
19845.84 27
19847.17 53
19848.50 62
19849.84 35
19851.17 37
19852.50 42
19853.83 52
19855.16 55
19856.50 49
19857.83 35
19859.16 45
19860.49 45
19861.83 45
19863.16 41
19864.49 45
19865.82 52
19867.16 29
19868.49 44
19869.82 49
19871.15 44
19872.49 45
19873.82 34
19875.15 44
19876.48 45
19877.82 38
19879.15 47
19880.48 41
19881.82 43
19883.15 35
19884.48 39
19885.82 42
19887.15 43
19888.48 55
19889.82 39
19891.15 44
19892.48 49
19893.82 43
19895.15 44
19896.48 47
19897.82 32
19899.15 48
19900.48 41
19901.82 37
19903.15 42
19904.49 44
19905.82 50
19907.15 46
19908.49 57
19909.82 38
19911.15 57
19912.49 49
19913.82 46
19915.16 38
19916.49 41
19917.83 44
19919.16 48
19920.49 26
19921.83 44
19923.16 51
19924.50 46
19925.83 42
19927.17 48
19928.50 38
19929.84 45
19931.17 35
19932.51 40
19933.84 45
19935.17 29
19936.51 44
19937.84 34
19939.18 43
19940.51 29
19941.85 48
19943.18 44
19944.52 40
19945.86 21
19947.19 31
19948.53 40
19949.86 47
19951.20 56
19952.53 38
19953.87 39
19955.20 24
19956.54 41
19957.87 27
19959.21 29
19960.55 44
19961.88 46
19963.22 46
19964.55 32
19965.89 39
19967.22 38
19968.56 36
19969.90 45
19971.23 33
19972.57 44
19973.90 54
19975.24 49
19976.58 43
19977.91 35
19979.25 54
19980.59 53
19981.92 46
19983.26 38
19984.59 45
19985.93 52
19987.27 47
19988.60 41
19989.94 35
19991.28 45
19992.61 43
19993.95 48
19995.29 37
19996.63 43
19997.96 52
19999.30 55
20000.64 45
20001.97 30
20003.31 35
20004.65 50
20005.98 41
20007.32 32
20008.66 49
20010.00 39
20011.33 57
20012.67 53
20014.01 38
20015.35 38
20016.68 43
20018.02 37
20019.36 53
20020.70 42
20022.03 43
20023.37 51
20024.71 42
20026.05 61
20027.39 34
20028.72 37
20030.06 50
20031.40 41
20032.74 39
20034.08 34
20035.41 53
20036.75 44
20038.09 53
20039.43 54
20040.77 53
20042.11 52
20043.44 47
20044.78 41
20046.12 38
20047.46 39
20048.80 65
20050.14 54
20051.48 37
20052.82 35
20054.15 52
20055.49 57
20056.83 49
20058.17 35
20059.51 39
20060.85 51
20062.19 64
20063.53 49
20064.87 57
20066.21 66
20067.55 56
20068.88 38
20070.22 62
20071.56 29
20072.90 35
20074.24 54
20075.58 58
20076.92 49
20078.26 38
20079.60 58
20080.94 41
20082.28 55
20083.62 39
20084.96 45
20086.30 54
20087.64 41
20088.98 43
20090.32 47
20091.66 51
20093.00 46
20094.34 46
20095.68 51
20097.02 50
20098.36 39
20099.70 47
20101.04 52
20102.38 52
20103.72 35
20105.06 58
20106.40 61
20107.74 41
20109.08 31
20110.43 57
20111.77 44
20113.11 29
20114.45 48
20115.79 59
20117.13 55
20118.47 43
20119.81 41
20121.15 49
20122.49 27
20123.83 44
20125.18 51
20126.52 39
20127.86 41
20129.20 40
20130.54 56
20131.88 34
20133.22 28
20134.57 30
20135.91 61
20137.25 62
20138.59 33
20139.93 45
20141.27 46
