# Supplementary material for: MALDI-TOF MS typing enables the classification of brewing yeasts of the genus Saccharomyces to major beer styles
Source: PLoS One. 2017 Aug 9;12(8):e0181694. doi: 10.1371/journal.pone.0181694 (PMC5549903; doi:10.1371/journal.pone.0181694)
Supplement: S15 File — The directory includes 90 raw files and was zipped to “.zip”; the folder has three strains with 30 spectra per strain; S1 Text explains the raw files with an example and Table 1 represents the yeast strains used within the experiment. (ZIP) [file pone.0181694.s018.zip › 43-45/30667-214-OG-WB-WB-YPG-18h-E-E_2015-11-10__0_A6_1.dat]

2000.57 2773
2000.99 2871
2001.41 2822
2001.83 2848
2002.26 2929
2002.68 2836
2003.10 2750
2003.52 2862
2003.94 2796
2004.36 2702
2004.79 2654
2005.21 2534
2005.63 2668
2006.05 2627
2006.48 2760
2006.90 2736
2007.32 2758
2007.74 2670
2008.16 2745
2008.59 2749
2009.01 2896
2009.43 2868
2009.85 3016
2010.28 2907
2010.70 2802
2011.12 2839
2011.55 2725
2011.97 2865
2012.39 2698
2012.81 2729
2013.24 2751
2013.66 2789
2014.08 2787
2014.51 2764
2014.93 2895
2015.35 2839
2015.78 2675
2016.20 2712
2016.62 2711
2017.05 2704
2017.47 2764
2017.89 2876
2018.32 2872
2018.74 2897
2019.16 2943
2019.59 2972
2020.01 3004
2020.43 3044
2020.86 2983
2021.28 2996
2021.70 2864
2022.13 2941
2022.55 2894
2022.98 2831
2023.40 2758
2023.82 2797
2024.25 2720
2024.67 2904
2025.10 2801
2025.52 2586
2025.95 2726
2026.37 2773
2026.79 2718
2027.22 2672
2027.64 2563
2028.07 2772
2028.49 2784
2028.92 2887
2029.34 2671
2029.77 2556
2030.19 2738
2030.61 2745
2031.04 2706
2031.46 2697
2031.89 2898
2032.31 2703
2032.74 2682
2033.16 2860
2033.59 2643
2034.01 2804
2034.44 2965
2034.86 2912
2035.29 3026
2035.72 2959
2036.14 2864
2036.57 2788
2036.99 2688
2037.42 2717
2037.84 2902
2038.27 2802
2038.69 2733
2039.12 2806
2039.54 2859
2039.97 2877
2040.40 2675
2040.82 2476
2041.25 2668
2041.67 2711
2042.10 2693
2042.53 2680
2042.95 2819
2043.38 2669
2043.80 2687
2044.23 2626
2044.66 2618
2045.08 2498
2045.51 2590
2045.94 2766
2046.36 2695
2046.79 2660
2047.21 2638
2047.64 2819
2048.07 2941
2048.49 2881
2048.92 2803
2049.35 2683
2049.77 2786
2050.20 2871
2050.63 2982
2051.06 2924
2051.48 2688
2051.91 2802
2052.34 2865
2052.76 2849
2053.19 2770
2053.62 2759
2054.04 2664
2054.47 2604
2054.90 2714
2055.33 2806
2055.75 2770
2056.18 2517
2056.61 2686
2057.04 2758
2057.46 2801
2057.89 2699
2058.32 2670
2058.75 2809
2059.17 2861
2059.60 2914
2060.03 2788
2060.46 2742
2060.89 2714
2061.31 2892
2061.74 2914
2062.17 2923
2062.60 2872
2063.03 2980
2063.45 3053
2063.88 2934
2064.31 3004
2064.74 3024
2065.17 3186
2065.60 3283
2066.02 3135
2066.45 3442
2066.88 3248
2067.31 3153
2067.74 3550
2068.17 3481
2068.60 3387
2069.02 3134
2069.45 3065
2069.88 3144
2070.31 3176
2070.74 2858
2071.17 2619
2071.60 2772
2072.03 2837
2072.46 2643
2072.89 2723
2073.31 2830
2073.74 2787
2074.17 2958
2074.60 2883
2075.03 2857
2075.46 2802
2075.89 2757
2076.32 2930
2076.75 2785
2077.18 2717
2077.61 2978
2078.04 2979
2078.47 2911
2078.90 2749
2079.33 2924
2079.76 3092
2080.19 2766
2080.62 2921
2081.05 2798
2081.48 2774
2081.91 2970
2082.34 2871
2082.77 2560
2083.20 2730
2083.63 2827
2084.06 2767
2084.49 2698
2084.92 2699
2085.35 2749
2085.78 2818
2086.21 2769
2086.64 2819
2087.07 2677
2087.50 2664
2087.93 2597
2088.36 2622
2088.80 2571
2089.23 2567
2089.66 2718
2090.09 2674
2090.52 2792
2090.95 2730
2091.38 2903
2091.81 2869
2092.24 2795
2092.67 2831
2093.11 2683
2093.54 2732
2093.97 2679
2094.40 2756
2094.83 2576
2095.26 2654
2095.69 2587
2096.13 2546
2096.56 2627
2096.99 2782
2097.42 2774
2097.85 2455
2098.28 2571
2098.72 2459
2099.15 2574
2099.58 2600
2100.01 2575
2100.44 2514
2100.88 2633
2101.31 2592
2101.74 2567
2102.17 2536
2102.60 2605
2103.04 2393
2103.47 2388
2103.90 2564
2104.33 2562
2104.77 2624
2105.20 2803
2105.63 2644
2106.06 2760
2106.50 2966
2106.93 2845
2107.36 2666
2107.79 2665
2108.23 2757
2108.66 2646
2109.09 2747
2109.53 2820
2109.96 2609
2110.39 2905
2110.83 2841
2111.26 2659
2111.69 2565
2112.12 2726
2112.56 2619
2112.99 2478
2113.42 2624
2113.86 2541
2114.29 2763
2114.72 2579
2115.16 2683
2115.59 2639
2116.03 2633
2116.46 2517
2116.89 2495
2117.33 2428
2117.76 2564
2118.19 2472
2118.63 2416
2119.06 2475
2119.50 2606
2119.93 2520
2120.36 2501
2120.80 2509
2121.23 2654
2121.67 2632
2122.10 2607
2122.53 2603
2122.97 2620
2123.40 2650
2123.84 2881
2124.27 2705
2124.71 2662
2125.14 2559
2125.58 2568
2126.01 2574
2126.45 2694
2126.88 2785
2127.31 2728
2127.75 2776
2128.18 3011
2128.62 2835
2129.05 2706
2129.49 2764
2129.92 2902
2130.36 2785
2130.79 2966
2131.23 2774
2131.66 2667
2132.10 2612
2132.54 2797
2132.97 2945
2133.41 2967
2133.84 3046
2134.28 2890
2134.71 2558
2135.15 2718
2135.58 2701
2136.02 2772
2136.45 2704
2136.89 2655
2137.33 2756
2137.76 2825
2138.20 3006
2138.63 2802
2139.07 2824
2139.51 2772
2139.94 2746
2140.38 2589
2140.81 2487
2141.25 2528
2141.69 2518
2142.12 2598
2142.56 2406
2143.00 2440
2143.43 2485
2143.87 2573
2144.30 2532
2144.74 2573
2145.18 2622
2145.61 2721
2146.05 2516
2146.49 2522
2146.92 2676
2147.36 2585
2147.80 2588
2148.24 2649
2148.67 2715
2149.11 2632
2149.55 2809
2149.98 2934
2150.42 2955
2150.86 2951
2151.29 2875
2151.73 3121
2152.17 2967
2152.61 3048
2153.04 2995
2153.48 3064
2153.92 2679
2154.36 2680
2154.79 2634
2155.23 2653
2155.67 2714
2156.11 2710
2156.54 2659
2156.98 2610
2157.42 2647
2157.86 2609
2158.30 2677
2158.73 2673
2159.17 2789
2159.61 2722
2160.05 2668
2160.49 2610
2160.92 2579
2161.36 2708
2161.80 2655
2162.24 2471
2162.68 2504
2163.12 2541
2163.55 2582
2163.99 2720
2164.43 2574
2164.87 2576
2165.31 2627
2165.75 2440
2166.19 2561
2166.63 2618
2167.06 2588
2167.50 2597
2167.94 2554
2168.38 2660
2168.82 2626
2169.26 2650
2169.70 2845
2170.14 2928
2170.58 2796
2171.02 2705
2171.45 2709
2171.89 3059
2172.33 3163
2172.77 3001
2173.21 3078
2173.65 3074
2174.09 3087
2174.53 3293
2174.97 3322
2175.41 3500
2175.85 3566
2176.29 3253
2176.73 3347
2177.17 3363
2177.61 3286
2178.05 3222
2178.49 3411
2178.93 3251
2179.37 3144
2179.81 3080
2180.25 2739
2180.69 2908
2181.13 2860
2181.57 2861
2182.01 2656
2182.45 2700
2182.89 2809
2183.33 2752
2183.77 2412
2184.21 2595
2184.65 2863
2185.09 2693
2185.53 2757
2185.97 2874
2186.42 2924
2186.86 2913
2187.30 2722
2187.74 2633
2188.18 2732
2188.62 2777
2189.06 2740
2189.50 2733
2189.94 2741
2190.38 2835
2190.83 2686
2191.27 2703
2191.71 2610
2192.15 2580
2192.59 2675
2193.03 2796
2193.47 2829
2193.92 2824
2194.36 2942
2194.80 2938
2195.24 3113
2195.68 2983
2196.12 3027
2196.57 2948
2197.01 3069
2197.45 3112
2197.89 3149
2198.33 3011
2198.78 2952
2199.22 2920
2199.66 3012
2200.10 2714
2200.54 2780
2200.99 2751
2201.43 2547
2201.87 2648
2202.31 2755
2202.76 2915
2203.20 2978
2203.64 2733
2204.08 2816
2204.53 2736
2204.97 2779
2205.41 2878
2205.85 2870
2206.30 2880
2206.74 2779
2207.18 2728
2207.62 2807
2208.07 2967
2208.51 2951
2208.95 2893
2209.40 2771
2209.84 2712
2210.28 2873
2210.73 2851
2211.17 2961
2211.61 2954
2212.06 2945
2212.50 2724
2212.94 2718
2213.39 2655
2213.83 2749
2214.27 2650
2214.72 2790
2215.16 2610
2215.60 2688
2216.05 2773
2216.49 2664
2216.94 2765
2217.38 2604
2217.82 2477
2218.27 2697
2218.71 2800
2219.16 2723
2219.60 2599
2220.04 2516
2220.49 2591
2220.93 2424
2221.38 2665
2221.82 2652
2222.27 2777
2222.71 2811
2223.15 2787
2223.60 2721
2224.04 2796
2224.49 2833
2224.93 2729
2225.38 2826
2225.82 3010
2226.27 3006
2226.71 2993
2227.16 2852
2227.60 3034
2228.05 3004
2228.49 3047
2228.94 3059
2229.38 2985
2229.83 2941
2230.27 2960
2230.72 2910
2231.16 2810
2231.61 3048
2232.05 3131
2232.50 3135
2232.94 3053
2233.39 3000
2233.83 2950
2234.28 2923
2234.73 2969
2235.17 3019
2235.62 2877
2236.06 2909
2236.51 2827
2236.95 2749
2237.40 2705
2237.85 2477
2238.29 2519
2238.74 2819
2239.18 2657
2239.63 2342
2240.08 2527
2240.52 2554
2240.97 2493
2241.42 2622
2241.86 2597
2242.31 2511
2242.75 2427
2243.20 2464
2243.65 2526
2244.09 2506
2244.54 2430
2244.99 2473
2245.43 2551
2245.88 2505
2246.33 2509
2246.77 2581
2247.22 2552
2247.67 2385
2248.12 2536
2248.56 2535
2249.01 2484
2249.46 2444
2249.90 2422
2250.35 2524
2250.80 2480
2251.24 2502
2251.69 2514
2252.14 2715
2252.59 2504
2253.03 2463
2253.48 2556
2253.93 2562
2254.38 2474
2254.82 2593
2255.27 2499
2255.72 2426
2256.17 2539
2256.62 2480
2257.06 2554
2257.51 2466
2257.96 2457
2258.41 2534
2258.86 2534
2259.30 2508
2259.75 2580
2260.20 2519
2260.65 2600
2261.10 2576
2261.54 2492
2261.99 2513
2262.44 2621
2262.89 2754
2263.34 2671
2263.79 2622
2264.23 2638
2264.68 2691
2265.13 2780
2265.58 2687
2266.03 2547
2266.48 2525
2266.93 2588
2267.38 2675
2267.82 2700
2268.27 2722
2268.72 2758
2269.17 2607
2269.62 2634
2270.07 2652
2270.52 2776
2270.97 2837
2271.42 2760
2271.87 2817
2272.32 2997
2272.77 3050
2273.22 3063
2273.66 3038
2274.11 2966
2274.56 2771
2275.01 2855
2275.46 2912
2275.91 2844
2276.36 2721
2276.81 2741
2277.26 2774
2277.71 2700
2278.16 2566
2278.61 2601
2279.06 2504
2279.51 2492
2279.96 2512
2280.41 2654
2280.86 2611
2281.31 2389
2281.76 2478
2282.21 2414
2282.66 2537
2283.11 2537
2283.56 2495
2284.02 2407
2284.47 2363
2284.92 2415
2285.37 2504
2285.82 2400
2286.27 2590
2286.72 2666
2287.17 2708
2287.62 2794
2288.07 2958
2288.52 3034
2288.97 3325
2289.42 3660
2289.88 3717
2290.33 4200
2290.78 4277
2291.23 4316
2291.68 4329
2292.13 4578
2292.58 4696
2293.03 4521
2293.49 4207
2293.94 4266
2294.39 4157
2294.84 3872
2295.29 3577
2295.74 3415
2296.20 3075
2296.65 2972
2297.10 3056
2297.55 3001
2298.00 2833
2298.46 2829
2298.91 2665
2299.36 2605
2299.81 2614
2300.26 2567
2300.72 2570
2301.17 2317
2301.62 2487
2302.07 2406
2302.52 2490
2302.98 2560
2303.43 2453
2303.88 2451
2304.33 2395
2304.79 2399
2305.24 2310
2305.69 2248
2306.14 2454
2306.60 2608
2307.05 2531
2307.50 2622
2307.96 2698
2308.41 2500
2308.86 2721
2309.31 3013
2309.77 2993
2310.22 3065
2310.67 3096
2311.13 3064
2311.58 3048
2312.03 3000
2312.49 2947
2312.94 2977
2313.39 2835
2313.85 3023
2314.30 2837
2314.75 2701
2315.21 2614
2315.66 2765
2316.12 2736
2316.57 2648
2317.02 2687
2317.48 2587
2317.93 2668
2318.38 2839
2318.84 2819
2319.29 2925
2319.75 2880
2320.20 2745
2320.65 2718
2321.11 2762
2321.56 2875
2322.02 2796
2322.47 2741
2322.93 2642
2323.38 2734
2323.83 2686
2324.29 2761
2324.74 3072
2325.20 3131
2325.65 3037
2326.11 3039
2326.56 3530
2327.02 3556
2327.47 3441
2327.93 3336
2328.38 3103
2328.84 2896
2329.29 2857
2329.75 2846
2330.20 2899
2330.66 3011
2331.11 3101
2331.57 2938
2332.02 2732
2332.48 2625
2332.93 2804
2333.39 2815
2333.84 2638
2334.30 2677
2334.75 2549
2335.21 2662
2335.67 2472
2336.12 2680
2336.58 2537
2337.03 2532
2337.49 2678
2337.94 2532
2338.40 2656
2338.86 2629
2339.31 2437
2339.77 2381
2340.22 2615
2340.68 2624
2341.14 2646
2341.59 2660
2342.05 2628
2342.50 2630
2342.96 2661
2343.42 2679
2343.87 2570
2344.33 2617
2344.79 2588
2345.24 2540
2345.70 2416
2346.16 2647
2346.61 2700
2347.07 2636
2347.53 2724
2347.98 2814
2348.44 2595
2348.90 2683
2349.35 2608
2349.81 2676
2350.27 2622
2350.72 2524
2351.18 2515
2351.64 2616
2352.10 2631
2352.55 2545
2353.01 2375
2353.47 2534
2353.93 2447
2354.38 2507
2354.84 2544
2355.30 2416
2355.76 2555
2356.21 2353
2356.67 2390
2357.13 2510
2357.59 2486
2358.04 2485
2358.50 2368
2358.96 2508
2359.42 2746
2359.87 2717
2360.33 2714
2360.79 2720
2361.25 2589
2361.71 2481
2362.17 2505
2362.62 2783
2363.08 2556
2363.54 2482
2364.00 2498
2364.46 2638
2364.92 2634
2365.37 2480
2365.83 2562
2366.29 2581
2366.75 2692
2367.21 2672
2367.67 2590
2368.13 2484
2368.58 2533
2369.04 2480
2369.50 2635
2369.96 2560
2370.42 2431
2370.88 2344
2371.34 2448
2371.80 2650
2372.26 2655
2372.72 2617
2373.17 2671
2373.63 2635
2374.09 2679
2374.55 2793
2375.01 2681
2375.47 2866
2375.93 2860
2376.39 2880
2376.85 2995
2377.31 3013
2377.77 2877
2378.23 2668
2378.69 2715
2379.15 2861
2379.61 2768
2380.07 2729
2380.53 2561
2380.99 2561
2381.45 2712
2381.91 2522
2382.37 2376
2382.83 2647
2383.29 2695
2383.75 2604
2384.21 2611
2384.67 2488
2385.13 2521
2385.59 2608
2386.05 2542
2386.51 2674
2386.97 2386
2387.43 2552
2387.89 2588
2388.35 2450
2388.82 2597
2389.28 2692
2389.74 2617
2390.20 2760
2390.66 2633
2391.12 2572
2391.58 2661
2392.04 2767
2392.50 2654
2392.96 2811
2393.42 2724
2393.89 2545
2394.35 2605
2394.81 2718
2395.27 2554
2395.73 2491
2396.19 2649
2396.65 2582
2397.12 2490
2397.58 2551
2398.04 2547
2398.50 2555
2398.96 2574
2399.42 2511
2399.89 2453
2400.35 2499
2400.81 2474
2401.27 2705
2401.73 2591
2402.20 2453
2402.66 2303
2403.12 2373
2403.58 2278
2404.04 2302
2404.51 2363
2404.97 2473
2405.43 2641
2405.89 2403
2406.36 2353
2406.82 2373
2407.28 2536
2407.74 2476
2408.21 2467
2408.67 2424
2409.13 2550
2409.59 2411
2410.06 2325
2410.52 2316
2410.98 2441
2411.45 2507
2411.91 2376
2412.37 2331
2412.84 2418
2413.30 2395
2413.76 2227
2414.22 2238
2414.69 2304
2415.15 2459
2415.61 2437
2416.08 2606
2416.54 2550
2417.00 2683
2417.47 2491
2417.93 2503
2418.40 2627
2418.86 2606
2419.32 2564
2419.79 2489
2420.25 2447
2420.71 2570
2421.18 2572
2421.64 2556
2422.11 2452
2422.57 2532
2423.03 2620
2423.50 2670
2423.96 2571
2424.43 2522
2424.89 2499
2425.35 2605
2425.82 2675
2426.28 2594
2426.75 2438
2427.21 2273
2427.68 2398
2428.14 2342
2428.61 2549
2429.07 2539
2429.54 2491
2430.00 2439
2430.46 2494
2430.93 2489
2431.39 2508
2431.86 2355
2432.32 2390
2432.79 2509
2433.25 2417
2433.72 2532
2434.18 2587
2434.65 2363
2435.11 2332
2435.58 2412
2436.04 2418
2436.51 2502
2436.98 2455
2437.44 2403
2437.91 2421
2438.37 2544
2438.84 2469
2439.30 2404
2439.77 2419
2440.23 2383
2440.70 2334
2441.17 2345
2441.63 2374
2442.10 2654
2442.56 2670
2443.03 2791
2443.50 2865
2443.96 2766
2444.43 2679
2444.89 2545
2445.36 2536
2445.83 2518
2446.29 2524
2446.76 2483
2447.23 2562
2447.69 2478
2448.16 2426
2448.62 2328
2449.09 2394
2449.56 2317
2450.02 2377
2450.49 2415
2450.96 2362
2451.42 2488
2451.89 2441
2452.36 2358
2452.82 2382
2453.29 2299
2453.76 2360
2454.23 2454
2454.69 2463
2455.16 2359
2455.63 2270
2456.09 2317
2456.56 2271
2457.03 2343
2457.50 2310
2457.96 2335
2458.43 2559
2458.90 2359
2459.37 2363
2459.83 2380
2460.30 2372
2460.77 2374
2461.24 2280
2461.70 2216
2462.17 2345
2462.64 2332
2463.11 2320
2463.58 2455
2464.04 2315
2464.51 2165
2464.98 2291
2465.45 2456
2465.92 2305
2466.38 2376
2466.85 2387
2467.32 2351
2467.79 2341
2468.26 2391
2468.73 2420
2469.19 2358
2469.66 2524
2470.13 2425
2470.60 2286
2471.07 2303
2471.54 2288
2472.01 2412
2472.47 2372
2472.94 2398
2473.41 2395
2473.88 2337
2474.35 2329
2474.82 2321
2475.29 2249
2475.76 2334
2476.23 2357
2476.70 2313
2477.16 2300
2477.63 2411
2478.10 2319
2478.57 2211
2479.04 2333
2479.51 2494
2479.98 2383
2480.45 2215
2480.92 2229
2481.39 2378
2481.86 2329
2482.33 2469
2482.80 2276
2483.27 2347
2483.74 2398
2484.21 2227
2484.68 2188
2485.15 2348
2485.62 2441
2486.09 2394
2486.56 2475
2487.03 2508
2487.50 2453
2487.97 2624
2488.44 2627
2488.91 2572
2489.38 2525
2489.85 2370
2490.32 2470
2490.79 2604
2491.26 2646
2491.73 2548
2492.20 2393
2492.67 2602
2493.14 2591
2493.61 2467
2494.09 2577
2494.56 2567
2495.03 2469
2495.50 2690
2495.97 2581
2496.44 2516
2496.91 2610
2497.38 2487
2497.85 2663
2498.32 2601
2498.80 2398
2499.27 2281
2499.74 2268
2500.21 2322
2500.68 2300
2501.15 2355
2501.62 2322
2502.10 2424
2502.57 2499
2503.04 2422
2503.51 2297
2503.98 2251
2504.45 2414
2504.93 2402
2505.40 2309
2505.87 2397
2506.34 2415
2506.81 2395
2507.29 2348
2507.76 2612
2508.23 2404
2508.70 2391
2509.17 2415
2509.65 2459
2510.12 2536
2510.59 2509
2511.06 2648
2511.54 2649
2512.01 2479
2512.48 2677
2512.95 2659
2513.43 2658
2513.90 2550
2514.37 2633
2514.84 2582
2515.32 2778
2515.79 2733
2516.26 2693
2516.74 2623
2517.21 2547
2517.68 2594
2518.16 2528
2518.63 2455
2519.10 2424
2519.57 2524
2520.05 2487
2520.52 2554
2520.99 2558
2521.47 2435
2521.94 2305
2522.42 2554
2522.89 2651
2523.36 2466
2523.84 2580
2524.31 2596
2524.78 2425
2525.26 2450
2525.73 2335
2526.20 2372
2526.68 2478
2527.15 2561
2527.63 2445
2528.10 2488
2528.57 2520
2529.05 2533
2529.52 2475
2530.00 2562
2530.47 2538
2530.95 2514
2531.42 2554
2531.89 2627
2532.37 2569
2532.84 2762
2533.32 2709
2533.79 2699
2534.27 2658
2534.74 2541
2535.22 2361
2535.69 2460
2536.17 2872
2536.64 2603
2537.11 2666
2537.59 2692
2538.06 2645
2538.54 2568
2539.01 2682
2539.49 2722
2539.97 2743
2540.44 2627
2540.92 2758
2541.39 2680
2541.87 2673
2542.34 2713
2542.82 2565
2543.29 2541
2543.77 2692
2544.24 2642
2544.72 2662
2545.19 2555
2545.67 2471
2546.15 2415
2546.62 2563
2547.10 2598
2547.57 2471
2548.05 2468
2548.52 2480
2549.00 2422
2549.48 2554
2549.95 2747
2550.43 2652
2550.91 2564
2551.38 2675
2551.86 2701
2552.33 2733
2552.81 2817
2553.29 2667
2553.76 2625
2554.24 2571
2554.72 2661
2555.19 2583
2555.67 2599
2556.15 2717
2556.62 2440
2557.10 2457
2557.58 2430
2558.05 2632
2558.53 2533
2559.01 2451
2559.48 2432
2559.96 2583
2560.44 2487
2560.91 2411
2561.39 2520
2561.87 2349
2562.35 2256
2562.82 2383
2563.30 2307
2563.78 2378
2564.26 2422
2564.73 2385
2565.21 2274
2565.69 2370
2566.17 2351
2566.64 2246
2567.12 2288
2567.60 2357
2568.08 2264
2568.55 2131
2569.03 2295
2569.51 2286
2569.99 2314
2570.47 2295
2570.94 2184
2571.42 2170
2571.90 2227
2572.38 2328
2572.86 2114
2573.33 2344
2573.81 2261
2574.29 2248
2574.77 2304
2575.25 2277
2575.73 2414
2576.20 2318
2576.68 2162
2577.16 2216
2577.64 2402
2578.12 2350
2578.60 2269
2579.08 2367
2579.56 2407
2580.03 2309
2580.51 2297
2580.99 2282
2581.47 2261
2581.95 2166
2582.43 2243
2582.91 2256
2583.39 2196
2583.87 2333
2584.35 2274
2584.83 2296
2585.30 2310
2585.78 2364
2586.26 2361
2586.74 2288
2587.22 2296
2587.70 2530
2588.18 2462
2588.66 2475
2589.14 2484
2589.62 2402
2590.10 2435
2590.58 2638
2591.06 2329
2591.54 2329
2592.02 2450
2592.50 2356
2592.98 2338
2593.46 2414
2593.94 2293
2594.42 2389
2594.90 2481
2595.38 2305
2595.86 2354
2596.34 2375
2596.82 2381
2597.30 2359
2597.78 2412
2598.26 2213
2598.74 2162
2599.23 2265
2599.71 2230
2600.19 2341
2600.67 2362
2601.15 2238
2601.63 2068
2602.11 2198
2602.59 2186
2603.07 2250
2603.55 2132
2604.03 2290
2604.52 2299
2605.00 2432
2605.48 2286
2605.96 2244
2606.44 2289
2606.92 2232
2607.40 2299
2607.88 2216
2608.37 2188
2608.85 2317
2609.33 2236
2609.81 2183
2610.29 2413
2610.77 2528
2611.26 2268
2611.74 2244
2612.22 2218
2612.70 2352
2613.18 2230
2613.67 2284
2614.15 2243
2614.63 2216
2615.11 2183
2615.59 2087
2616.08 2400
2616.56 2349
2617.04 2294
2617.52 2534
2618.01 2454
2618.49 2393
2618.97 2360
2619.45 2334
2619.93 2186
2620.42 2294
2620.90 2394
2621.38 2405
2621.87 2388
2622.35 2285
2622.83 2180
2623.31 2249
2623.80 2337
2624.28 2219
2624.76 2316
2625.25 2255
2625.73 2330
2626.21 2354
2626.70 2353
2627.18 2342
2627.66 2470
2628.15 2540
2628.63 2577
2629.11 2488
2629.60 2636
2630.08 2549
2630.56 2443
2631.05 2328
2631.53 2542
2632.01 2536
2632.50 2464
2632.98 2522
2633.46 2627
2633.95 2614
2634.43 2624
2634.92 2447
2635.40 2499
2635.88 2552
2636.37 2365
2636.85 2383
2637.34 2275
2637.82 2337
2638.31 2398
2638.79 2448
2639.27 2334
2639.76 2282
2640.24 2386
2640.73 2325
2641.21 2426
2641.70 2224
2642.18 2264
2642.67 2402
2643.15 2236
2643.63 2422
2644.12 2379
2644.60 2192
2645.09 2219
2645.57 2226
2646.06 2199
2646.54 2108
2647.03 2228
2647.51 2151
2648.00 2072
2648.48 2201
2648.97 2306
2649.46 2268
2649.94 2167
2650.43 2134
2650.91 2217
2651.40 2192
2651.88 2131
2652.37 2209
2652.85 2320
2653.34 2215
2653.82 2298
2654.31 2183
2654.80 2280
2655.28 2345
2655.77 2216
2656.25 2146
2656.74 2209
2657.23 2235
2657.71 2206
2658.20 2232
2658.68 2260
2659.17 2164
2659.66 2209
2660.14 2078
2660.63 2142
2661.11 2143
2661.60 2181
2662.09 2185
2662.57 2206
2663.06 2141
2663.55 2233
2664.03 2180
2664.52 2120
2665.01 2287
2665.49 2184
2665.98 2227
2666.47 2133
2666.95 2100
2667.44 2229
2667.93 2071
2668.42 2174
2668.90 2295
2669.39 2286
2669.88 2272
2670.36 2329
2670.85 2468
2671.34 2268
2671.83 2251
2672.31 2376
2672.80 2349
2673.29 2425
2673.78 2534
2674.26 2606
2674.75 2596
2675.24 2653
2675.73 2686
2676.21 2578
2676.70 2580
2677.19 2789
2677.68 2761
2678.16 2633
2678.65 2608
2679.14 2531
2679.63 2323
2680.12 2280
2680.61 2294
2681.09 2195
2681.58 2337
2682.07 2310
2682.56 2249
2683.05 2183
2683.53 2128
2684.02 2192
2684.51 2285
2685.00 2285
2685.49 2245
2685.98 2202
2686.47 2135
2686.95 2367
2687.44 2210
2687.93 2271
2688.42 2266
2688.91 2159
2689.40 2239
2689.89 2210
2690.38 2196
2690.87 2077
2691.35 1996
2691.84 2160
2692.33 2265
2692.82 2177
2693.31 2123
2693.80 2172
2694.29 2241
2694.78 2230
2695.27 2045
2695.76 2219
2696.25 2180
2696.74 2061
2697.23 2182
2697.72 2167
2698.21 2054
2698.70 2166
2699.19 2057
2699.68 2148
2700.17 2157
2700.66 2170
2701.15 2234
2701.64 2237
2702.13 2222
2702.62 2420
2703.11 2374
2703.60 2344
2704.09 2304
2704.58 2346
2705.07 2485
2705.56 2394
2706.05 2339
2706.54 2322
2707.03 2315
2707.52 2382
2708.01 2317
2708.50 2352
2708.99 2333
2709.48 2146
2709.97 2049
2710.46 2221
2710.96 2151
2711.45 2072
2711.94 2005
2712.43 2162
2712.92 2046
2713.41 2128
2713.90 2190
2714.39 2197
2714.88 2253
2715.38 2171
2715.87 2215
2716.36 2241
2716.85 2168
2717.34 2160
2717.83 2147
2718.32 2137
2718.82 1937
2719.31 2140
2719.80 2349
2720.29 2309
2720.78 2184
2721.27 2327
2721.77 2315
2722.26 2225
2722.75 2370
2723.24 2161
2723.73 2265
2724.23 2355
2724.72 2258
2725.21 2199
2725.70 2310
2726.19 2220
2726.69 2115
2727.18 2409
2727.67 2293
2728.16 2392
2728.66 2083
2729.15 2003
2729.64 2048
2730.13 2271
2730.63 2291
2731.12 2276
2731.61 2288
2732.11 2308
2732.60 2205
2733.09 2346
2733.58 2302
2734.08 2372
2734.57 2406
2735.06 2403
2735.56 2346
2736.05 2308
2736.54 2338
2737.04 2357
2737.53 2456
2738.02 2229
2738.52 2288
2739.01 2217
2739.50 2400
2740.00 2401
2740.49 2213
2740.98 2212
2741.48 2480
2741.97 2352
2742.46 2277
2742.96 2195
2743.45 2132
2743.95 2056
2744.44 2130
2744.93 2198
2745.43 2176
2745.92 2231
2746.42 2138
2746.91 2129
2747.40 2295
2747.90 2092
2748.39 2283
2748.89 2108
2749.38 2113
2749.88 2126
2750.37 2173
2750.86 2171
2751.36 2285
2751.85 2268
2752.35 2287
2752.84 2090
2753.34 2137
2753.83 2219
2754.33 2254
2754.82 2253
2755.32 2236
2755.81 2232
2756.31 2226
2756.80 2387
2757.30 2344
2757.79 2281
2758.29 2345
2758.78 2337
2759.28 2369
2759.77 2422
2760.27 2280
2760.76 2276
2761.26 2131
2761.75 2273
2762.25 2450
2762.75 2340
2763.24 2513
2763.74 2172
2764.23 2244
2764.73 2228
2765.22 2321
2765.72 2280
2766.22 2265
2766.71 2213
2767.21 2432
2767.70 2355
2768.20 2358
2768.70 2285
2769.19 2210
2769.69 2329
2770.18 2264
2770.68 2247
2771.18 2284
2771.67 2289
2772.17 2222
2772.67 2349
2773.16 2271
2773.66 2313
2774.16 2568
2774.65 2568
2775.15 2635
2775.65 2620
2776.14 2642
2776.64 2849
2777.14 2984
2777.63 2880
2778.13 2951
2778.63 3028
2779.12 3046
2779.62 2976
2780.12 2835
2780.62 2569
2781.11 2732
2781.61 2599
2782.11 2517
2782.60 2529
2783.10 2420
2783.60 2297
2784.10 2197
2784.59 2281
2785.09 2355
2785.59 2261
2786.09 2257
2786.58 2165
2787.08 2185
2787.58 2177
2788.08 2166
2788.58 2078
2789.07 2188
2789.57 2308
2790.07 2273
2790.57 2224
2791.07 2117
2791.56 2093
2792.06 2162
2792.56 2068
2793.06 2093
2793.56 2118
2794.06 2140
2794.55 2143
2795.05 2234
2795.55 2243
2796.05 2086
2796.55 2212
2797.05 2271
2797.55 2276
2798.04 2174
2798.54 2194
2799.04 2195
2799.54 2176
2800.04 2153
2800.54 2241
2801.04 2163
2801.54 2275
2802.04 2280
2802.53 2230
2803.03 2060
2803.53 2101
2804.03 2257
2804.53 2122
2805.03 2052
2805.53 2291
2806.03 2175
2806.53 2233
2807.03 2234
2807.53 2270
2808.03 2335
2808.53 2391
2809.03 2407
2809.53 2339
2810.03 2325
2810.53 2214
2811.03 2333
2811.53 2344
2812.03 2370
2812.53 2401
2813.03 2296
2813.53 2264
2814.03 2240
2814.53 2313
2815.03 2453
2815.53 2228
2816.03 2239
2816.53 2261
2817.03 2256
2817.53 2180
2818.03 2260
2818.53 2346
2819.03 2254
2819.53 2254
2820.03 2197
2820.53 2354
2821.03 2209
2821.53 2216
2822.03 2211
2822.54 2228
2823.04 2297
2823.54 2274
2824.04 2153
2824.54 2170
2825.04 2119
2825.54 2148
2826.04 2088
2826.54 2237
2827.05 2359
2827.55 2221
2828.05 2180
2828.55 2363
2829.05 2260
2829.55 2214
2830.05 2251
2830.56 2145
2831.06 2113
2831.56 2182
2832.06 2092
2832.56 2106
2833.06 2207
2833.57 2189
2834.07 2130
2834.57 2141
2835.07 2129
2835.57 2236
2836.08 2278
2836.58 2239
2837.08 2348
2837.58 2259
2838.09 2330
2838.59 2315
2839.09 2148
2839.59 2292
2840.09 2190
2840.60 2130
2841.10 2175
2841.60 2129
2842.11 2162
2842.61 2187
2843.11 2211
2843.61 2075
2844.12 2073
2844.62 2185
2845.12 2276
2845.62 2492
2846.13 2245
2846.63 2230
2847.13 2465
2847.64 2235
2848.14 2397
2848.64 2409
2849.15 2487
2849.65 2503
2850.15 2548
2850.66 2412
2851.16 2540
2851.66 2606
2852.17 2548
2852.67 2623
2853.17 2556
2853.68 2464
2854.18 2538
2854.69 2356
2855.19 2160
2855.69 2182
2856.20 2254
2856.70 2372
2857.20 2365
2857.71 2382
2858.21 2415
2858.72 2239
2859.22 2443
2859.73 2442
2860.23 2290
2860.73 2221
2861.24 2144
2861.74 2220
2862.25 2224
2862.75 2114
2863.26 2076
2863.76 2074
2864.27 2246
2864.77 2172
2865.27 2122
2865.78 2179
2866.28 2042
2866.79 2143
2867.29 2146
2867.80 2117
2868.30 2196
2868.81 2270
2869.31 2177
2869.82 2055
2870.32 2215
2870.83 2180
2871.33 2291
2871.84 2200
2872.34 2089
2872.85 2217
2873.36 2287
2873.86 2264
2874.37 2392
2874.87 2480
2875.38 2538
2875.88 2433
2876.39 2424
2876.89 2511
2877.40 2395
2877.91 2466
2878.41 2544
2878.92 2391
2879.42 2417
2879.93 2433
2880.44 2304
2880.94 2128
2881.45 2102
2881.95 2269
2882.46 2386
2882.97 2254
2883.47 2167
2883.98 2208
2884.49 2131
2884.99 2284
2885.50 2290
2886.00 2192
2886.51 2188
2887.02 2318
2887.52 2327
2888.03 2367
2888.54 2496
2889.04 2489
2889.55 2387
2890.06 2345
2890.57 2406
2891.07 2195
2891.58 2232
2892.09 2316
2892.59 2198
2893.10 2332
2893.61 2386
2894.12 2380
2894.62 2238
2895.13 2416
2895.64 2505
2896.14 2655
2896.65 2728
2897.16 2556
2897.67 2608
2898.17 2756
2898.68 2839
2899.19 2650
2899.70 2666
2900.21 2552
2900.71 2611
2901.22 2631
2901.73 2488
2902.24 2441
2902.74 2620
2903.25 2551
2903.76 2601
2904.27 2609
2904.78 2707
2905.29 2623
2905.79 2459
2906.30 2596
2906.81 2790
2907.32 2595
2907.83 2543
2908.34 2624
2908.84 2692
2909.35 2635
2909.86 2697
2910.37 2582
2910.88 2557
2911.39 2464
2911.90 2438
2912.40 2399
2912.91 2420
2913.42 2405
2913.93 2352
2914.44 2456
2914.95 2393
2915.46 2473
2915.97 2343
2916.48 2255
2916.99 2419
2917.50 2368
2918.00 2353
2918.51 2400
2919.02 2283
2919.53 2212
2920.04 2294
2920.55 2399
2921.06 2374
2921.57 2243
2922.08 2291
2922.59 2344
2923.10 2353
2923.61 2294
2924.12 2439
2924.63 2219
2925.14 2149
2925.65 2213
2926.16 2321
2926.67 2225
2927.18 2320
2927.69 2257
2928.20 2110
2928.71 2188
2929.22 2265
2929.73 2176
2930.24 2137
2930.75 2192
2931.26 2108
2931.77 2208
2932.28 2328
2932.79 2386
2933.30 2192
2933.82 2087
2934.33 2198
2934.84 2202
2935.35 2355
2935.86 2421
2936.37 2374
2936.88 2279
2937.39 2358
2937.90 2193
2938.41 2386
2938.92 2465
2939.44 2365
2939.95 2337
2940.46 2305
2940.97 2221
2941.48 2222
2941.99 2305
2942.50 2345
2943.02 2166
2943.53 2122
2944.04 2366
2944.55 2228
2945.06 2273
2945.57 2406
2946.09 2469
2946.60 2271
2947.11 2222
2947.62 2434
2948.13 2285
2948.64 2359
2949.16 2431
2949.67 2413
2950.18 2269
2950.69 2209
2951.21 2139
2951.72 2240
2952.23 2277
2952.74 2086
2953.25 2137
2953.77 2135
2954.28 2105
2954.79 2144
2955.30 1960
2955.82 2128
2956.33 2165
2956.84 2162
2957.36 2156
2957.87 2288
2958.38 2299
2958.89 2148
2959.41 2266
2959.92 2390
2960.43 2282
2960.95 2312
2961.46 2246
2961.97 2281
2962.49 2190
2963.00 2277
2963.51 2411
2964.03 2353
2964.54 2262
2965.05 2198
2965.57 2287
2966.08 2354
2966.59 2382
2967.11 2192
2967.62 2269
2968.13 2297
2968.65 2322
2969.16 2196
2969.67 2243
2970.19 2203
2970.70 2207
2971.22 2094
2971.73 2083
2972.24 2286
2972.76 2251
2973.27 2159
2973.79 2178
2974.30 2364
2974.82 2231
2975.33 2249
2975.84 2311
2976.36 2179
2976.87 2324
2977.39 2393
2977.90 2421
2978.42 2257
2978.93 2118
2979.45 2170
2979.96 2225
2980.47 2161
2980.99 2237
2981.50 2358
2982.02 2109
2982.53 2195
2983.05 2243
2983.56 2350
2984.08 2279
2984.59 2320
2985.11 2264
2985.62 2301
2986.14 2483
2986.66 2448
2987.17 2279
2987.69 2353
2988.20 2313
2988.72 2397
2989.23 2431
2989.75 2436
2990.26 2298
2990.78 2351
2991.29 2358
2991.81 2279
2992.33 2324
2992.84 2272
2993.36 2269
2993.87 2373
2994.39 2332
2994.91 2434
2995.42 2365
2995.94 2494
2996.45 2370
2996.97 2280
2997.49 2452
2998.00 2457
2998.52 2457
2999.04 2565
2999.55 2610
3000.07 2711
3000.58 2562
3001.10 2671
3001.62 2818
3002.13 2807
3002.65 2830
3003.17 2968
3003.68 2987
3004.20 3200
3004.72 3351
3005.23 3374
3005.75 3475
3006.27 3506
3006.79 3489
3007.30 3577
3007.82 3364
3008.34 3130
3008.85 3193
3009.37 2924
3009.89 2792
3010.41 2598
3010.92 2548
3011.44 2412
3011.96 2309
3012.48 2344
3012.99 2302
3013.51 2314
3014.03 2402
3014.55 2397
3015.06 2333
3015.58 2255
3016.10 2322
3016.62 2461
3017.14 2464
3017.65 2395
3018.17 2427
3018.69 2593
3019.21 2569
3019.73 2518
3020.24 2510
3020.76 2438
3021.28 2489
3021.80 2501
3022.32 2524
3022.84 2474
3023.35 2593
3023.87 2624
3024.39 2498
3024.91 2434
3025.43 2567
3025.95 2474
3026.47 2398
3026.98 2478
3027.50 2285
3028.02 2368
3028.54 2337
3029.06 2173
3029.58 2388
3030.10 2494
3030.62 2416
3031.14 2197
3031.65 2224
3032.17 2216
3032.69 2198
3033.21 2333
3033.73 2349
3034.25 2383
3034.77 2165
3035.29 2247
3035.81 2374
3036.33 2224
3036.85 2172
3037.37 2312
3037.89 2266
3038.41 2390
3038.93 2318
3039.45 2274
3039.97 2408
3040.49 2443
3041.01 2293
3041.53 2249
3042.05 2270
3042.57 2299
3043.09 2256
3043.61 2262
3044.13 2335
3044.65 2315
3045.17 2293
3045.69 2431
3046.21 2328
3046.73 2193
3047.25 2163
3047.77 2310
3048.29 2223
3048.81 2174
3049.33 2170
3049.85 2278
3050.37 2288
3050.89 2066
3051.42 2115
3051.94 2106
3052.46 2039
3052.98 2083
3053.50 1999
3054.02 2176
3054.54 2130
3055.06 2018
3055.58 2137
3056.11 2025
3056.63 2119
3057.15 2144
3057.67 2205
3058.19 2216
3058.71 2236
3059.23 2113
3059.76 1996
3060.28 2260
3060.80 2258
3061.32 2308
3061.84 2181
3062.36 2236
3062.89 2231
3063.41 2087
3063.93 2144
3064.45 2231
3064.97 2183
3065.50 2211
3066.02 2254
3066.54 2487
3067.06 2392
3067.58 2270
3068.11 2316
3068.63 2285
3069.15 2279
3069.67 2249
3070.20 2392
3070.72 2324
3071.24 2164
3071.76 2178
3072.29 2263
3072.81 2241
3073.33 2299
3073.85 2524
3074.38 2338
3074.90 2276
3075.42 2377
3075.95 2288
3076.47 2392
3076.99 2332
3077.51 2395
3078.04 2348
3078.56 2403
3079.08 2369
3079.61 2470
3080.13 2636
3080.65 2544
3081.18 2747
3081.70 2852
3082.22 2721
3082.75 2750
3083.27 2810
3083.80 2757
3084.32 2814
3084.84 2935
3085.37 2691
3085.89 2866
3086.41 2913
3086.94 2875
3087.46 2735
3087.99 2635
3088.51 2569
3089.03 2449
3089.56 2528
3090.08 2508
3090.61 2500
3091.13 2313
3091.65 2658
3092.18 2510
3092.70 2504
3093.23 2475
3093.75 2656
3094.28 2533
3094.80 2709
3095.33 2510
3095.85 2667
3096.38 2650
3096.90 2557
3097.42 2820
3097.95 2823
3098.47 2954
3099.00 3029
3099.52 2984
3100.05 3233
3100.57 3610
3101.10 4138
3101.62 4679
3102.15 5070
3102.67 5381
3103.20 6325
3103.73 6782
3104.25 6942
3104.78 7120
3105.30 7320
3105.83 7442
3106.35 7161
3106.88 6631
3107.40 5948
3107.93 5206
3108.45 4953
3108.98 4602
3109.51 4430
3110.03 4022
3110.56 3870
3111.08 3869
3111.61 3972
3112.14 3938
3112.66 3924
3113.19 4156
3113.71 4198
3114.24 3967
3114.77 3668
3115.29 3390
3115.82 3311
3116.35 3304
3116.87 3348
3117.40 3334
3117.93 3095
3118.45 3111
3118.98 3055
3119.50 2816
3120.03 2804
3120.56 2934
3121.09 2996
3121.61 2844
3122.14 2912
3122.67 2885
3123.19 2955
3123.72 2957
3124.25 3045
3124.77 2931
3125.30 3030
3125.83 2916
3126.36 2923
3126.88 2904
3127.41 2666
3127.94 2710
3128.46 2712
3128.99 2669
3129.52 2676
3130.05 2840
3130.57 2647
3131.10 2648
3131.63 2561
3132.16 2509
3132.69 2433
3133.21 2338
3133.74 2476
3134.27 2572
3134.80 2385
3135.32 2458
3135.85 2306
3136.38 2535
3136.91 2419
3137.44 2358
3137.97 2471
3138.49 2639
3139.02 2457
3139.55 2454
3140.08 2437
3140.61 2355
3141.14 2355
3141.66 2305
3142.19 2320
3142.72 2335
3143.25 2390
3143.78 2375
3144.31 2313
3144.84 2335
3145.36 2319
3145.89 2283
3146.42 2348
3146.95 2551
3147.48 2469
3148.01 2562
3148.54 2617
3149.07 2559
3149.60 2835
3150.13 2858
3150.66 2785
3151.18 2843
3151.71 2741
3152.24 2596
3152.77 2755
3153.30 2793
3153.83 2817
3154.36 2870
3154.89 2761
3155.42 2610
3155.95 2889
3156.48 2946
3157.01 2724
3157.54 2910
3158.07 2886
3158.60 2585
3159.13 2654
3159.66 2750
3160.19 2919
3160.72 2799
3161.25 2772
3161.78 2809
3162.31 2738
3162.84 2471
3163.37 2616
3163.90 2570
3164.43 2528
3164.96 2349
3165.49 2399
3166.02 2529
3166.55 2309
3167.08 2468
3167.61 2359
3168.15 2380
3168.68 2359
3169.21 2520
3169.74 2485
3170.27 2312
3170.80 2363
3171.33 2301
3171.86 2291
3172.39 2451
3172.92 2451
3173.46 2361
3173.99 2618
3174.52 2831
3175.05 2707
3175.58 2607
3176.11 2616
3176.64 2710
3177.17 2733
3177.71 2691
3178.24 2600
3178.77 2579
3179.30 2646
3179.83 2608
3180.36 2595
3180.90 2380
3181.43 2354
3181.96 2316
3182.49 2320
3183.02 2402
3183.56 2367
3184.09 2418
3184.62 2431
3185.15 2267
3185.68 2319
3186.22 2486
3186.75 2408
3187.28 2362
3187.81 2228
3188.35 2330
3188.88 2347
3189.41 2333
3189.94 2207
3190.48 2377
3191.01 2447
3191.54 2433
3192.07 2500
3192.61 2196
3193.14 2249
3193.67 2258
3194.21 2369
3194.74 2453
3195.27 2404
3195.81 2323
3196.34 2285
3196.87 2196
3197.40 2173
3197.94 2219
3198.47 2174
3199.00 2315
3199.54 2300
3200.07 2311
3200.60 2391
3201.14 2438
3201.67 2475
3202.21 2423
3202.74 2407
3203.27 2391
3203.81 2436
3204.34 2473
3204.87 2492
3205.41 2682
3205.94 2655
3206.48 2619
3207.01 2369
3207.54 2305
3208.08 2443
3208.61 2364
3209.15 2625
3209.68 2579
3210.21 2579
3210.75 2753
3211.28 2841
3211.82 2811
3212.35 3031
3212.89 2899
3213.42 2978
3213.96 2986
3214.49 2945
3215.02 2712
3215.56 2640
3216.09 2640
3216.63 2403
3217.16 2432
3217.70 2586
3218.23 2442
3218.77 2286
3219.30 2431
3219.84 2440
3220.37 2429
3220.91 2266
3221.44 2386
3221.98 2479
3222.51 2530
3223.05 2492
3223.58 2634
3224.12 2846
3224.66 3044
3225.19 2965
3225.73 2852
3226.26 2937
3226.80 2899
3227.33 2847
3227.87 2849
3228.41 2792
3228.94 2785
3229.48 2782
3230.01 2791
3230.55 2782
3231.08 2794
3231.62 2811
3232.16 2605
3232.69 2709
3233.23 2751
3233.77 2679
3234.30 2816
3234.84 2824
3235.37 2796
3235.91 2735
3236.45 2641
3236.98 2668
3237.52 2782
3238.06 2874
3238.59 2662
3239.13 2655
3239.67 2601
3240.20 2568
3240.74 2858
3241.28 2918
3241.81 2835
3242.35 2883
3242.89 2797
3243.42 2689
3243.96 2652
3244.50 2630
3245.04 2706
3245.57 2736
3246.11 2692
3246.65 2748
3247.19 2741
3247.72 2653
3248.26 2752
3248.80 2730
3249.33 2736
3249.87 2915
3250.41 3012
3250.95 2837
3251.49 2880
3252.02 3021
3252.56 2989
3253.10 2920
3253.64 3062
3254.17 3027
3254.71 3052
3255.25 3003
3255.79 2946
3256.33 3016
3256.86 2996
3257.40 3045
3257.94 3266
3258.48 3128
3259.02 3062
3259.56 3101
3260.09 3352
3260.63 3722
3261.17 3633
3261.71 3896
3262.25 4329
3262.79 4449
3263.33 4517
3263.86 4680
3264.40 5217
3264.94 5306
3265.48 5564
3266.02 5948
3266.56 6134
3267.10 6517
3267.64 6666
3268.18 6934
3268.71 6964
3269.25 6751
3269.79 7080
3270.33 6626
3270.87 6255
3271.41 5857
3271.95 5199
3272.49 4476
3273.03 4043
3273.57 3776
3274.11 3527
3274.65 3434
3275.19 3552
3275.73 3401
3276.27 3326
3276.81 3257
3277.35 3186
3277.89 3400
3278.43 3360
3278.97 3408
3279.51 3404
3280.05 3405
3280.59 3430
3281.13 3524
3281.67 3482
3282.21 3320
3282.75 3447
3283.29 3420
3283.83 3403
3284.37 3438
3284.91 3260
3285.45 3180
3285.99 3200
3286.53 3008
3287.07 3177
3287.61 3181
3288.15 3131
3288.69 3294
3289.23 3358
3289.77 3314
3290.32 3190
3290.86 2959
3291.40 3165
3291.94 2982
3292.48 3145
3293.02 2999
3293.56 2931
3294.10 3182
3294.64 3442
3295.19 3438
3295.73 3570
3296.27 3762
3296.81 3641
3297.35 3736
3297.89 3866
3298.43 3799
3298.98 3893
3299.52 3484
3300.06 3445
3300.60 3564
3301.14 3594
3301.68 3442
3302.23 3262
3302.77 3118
3303.31 3240
3303.85 3289
3304.39 3154
3304.94 3153
3305.48 3463
3306.02 2973
3306.56 3060
3307.10 3422
3307.65 3409
3308.19 3221
3308.73 2933
3309.27 2987
3309.82 3022
3310.36 2982
3310.90 3155
3311.44 3152
3311.99 3016
3312.53 3159
3313.07 2959
3313.62 2920
3314.16 3083
3314.70 3150
3315.24 3098
3315.79 3375
3316.33 3259
3316.87 3274
3317.42 3181
3317.96 3001
3318.50 3100
3319.05 3030
3319.59 3183
3320.13 3232
3320.68 2915
3321.22 2945
3321.76 2881
3322.31 2836
3322.85 2838
3323.39 2859
3323.94 2800
3324.48 2739
3325.02 2750
3325.57 2950
3326.11 2979
3326.66 2568
3327.20 2659
3327.74 2661
3328.29 2748
3328.83 2559
3329.38 2740
3329.92 2735
3330.46 2594
3331.01 2655
3331.55 2638
3332.10 2794
3332.64 2806
3333.19 2843
3333.73 3037
3334.27 3144
3334.82 3534
3335.36 3790
3335.91 3885
3336.45 4156
3337.00 4318
3337.54 4665
3338.09 4388
3338.63 4290
3339.18 4325
3339.72 4008
3340.27 3847
3340.81 3675
3341.36 3535
3341.90 3509
3342.45 3303
3342.99 3027
3343.54 2924
3344.08 2753
3344.63 2789
3345.17 2863
3345.72 2580
3346.27 2602
3346.81 2836
3347.36 2804
3347.90 2665
3348.45 2619
3348.99 2742
3349.54 2878
3350.08 2873
3350.63 2989
3351.18 3037
3351.72 3142
3352.27 3100
3352.81 3226
3353.36 3333
3353.91 3237
3354.45 3281
3355.00 3082
3355.54 2859
3356.09 2804
3356.64 2658
3357.18 2630
3357.73 2621
3358.28 2540
3358.82 2601
3359.37 2598
3359.92 2683
3360.46 2585
3361.01 2461
3361.56 2568
3362.10 2553
3362.65 2497
3363.20 2620
3363.74 2611
3364.29 2692
3364.84 2534
3365.38 2495
3365.93 2485
3366.48 2503
3367.03 2583
3367.57 2495
3368.12 2612
3368.67 2572
3369.22 2455
3369.76 2673
3370.31 2661
3370.86 2516
3371.40 2581
3371.95 2578
3372.50 2615
3373.05 2603
3373.60 2552
3374.14 2562
3374.69 2528
3375.24 2591
3375.79 2472
3376.33 2580
3376.88 2449
3377.43 2392
3377.98 2380
3378.53 2345
3379.07 2288
3379.62 2196
3380.17 2236
3380.72 2303
3381.27 2257
3381.82 2136
3382.36 2255
3382.91 2288
3383.46 2267
3384.01 2208
3384.56 2271
3385.11 2220
3385.66 2273
3386.20 2422
3386.75 2242
3387.30 2286
3387.85 2309
3388.40 2315
3388.95 2314
3389.50 2319
3390.05 2219
3390.60 2239
3391.15 2205
3391.69 2284
3392.24 2399
3392.79 2365
3393.34 2200
3393.89 2391
3394.44 2374
3394.99 2200
3395.54 2265
3396.09 2219
3396.64 2197
3397.19 2382
3397.74 2425
3398.29 2269
3398.84 2331
3399.39 2386
3399.94 2316
3400.49 2197
3401.04 2164
3401.59 2261
3402.14 2255
3402.69 2213
3403.24 2202
3403.79 2132
3404.34 2297
3404.89 2131
3405.44 2060
3405.99 1954
3406.54 2069
3407.09 2116
3407.64 2135
3408.19 2236
3408.74 2141
3409.29 2270
3409.84 2324
3410.39 2237
3410.94 2386
3411.49 2378
3412.05 2443
3412.60 2264
3413.15 2250
3413.70 2256
3414.25 2248
3414.80 2324
3415.35 2429
3415.90 2356
3416.45 2359
3417.00 2212
3417.56 2217
3418.11 2182
3418.66 2308
3419.21 2280
3419.76 2352
3420.31 2294
3420.86 2238
3421.42 2196
3421.97 2233
3422.52 2343
3423.07 2395
3423.62 2336
3424.17 2479
3424.73 2636
3425.28 2686
3425.83 2653
3426.38 2684
3426.93 2602
3427.49 2460
3428.04 2666
3428.59 2711
3429.14 2440
3429.69 2542
3430.25 2543
3430.80 2412
3431.35 2275
3431.90 2436
3432.46 2451
3433.01 2350
3433.56 2390
3434.11 2467
3434.67 2415
3435.22 2529
3435.77 2566
3436.33 2565
3436.88 2452
3437.43 2466
3437.98 2367
3438.54 2366
3439.09 2382
3439.64 2439
3440.20 2281
3440.75 2411
3441.30 2530
3441.86 2376
3442.41 2491
3442.96 2328
3443.52 2290
3444.07 2447
3444.62 2485
3445.18 2265
3445.73 2270
3446.28 2380
3446.84 2412
3447.39 2297
3447.94 2106
3448.50 2251
3449.05 2244
3449.61 2296
3450.16 2425
3450.71 2319
3451.27 2335
3451.82 2209
3452.38 2420
3452.93 2262
3453.48 2154
3454.04 2335
3454.59 2306
3455.15 2420
3455.70 2194
3456.26 2207
3456.81 2178
3457.36 2162
3457.92 2196
3458.47 2313
3459.03 2428
3459.58 2341
3460.14 2335
3460.69 2336
3461.25 2317
3461.80 2366
3462.36 2332
3462.91 2263
3463.47 2261
3464.02 2435
3464.58 2407
3465.13 2249
3465.69 2331
3466.24 2469
3466.80 2523
3467.35 2533
3467.91 2531
3468.46 2390
3469.02 2520
3469.57 2453
3470.13 2571
3470.68 2528
3471.24 2566
3471.80 2630
3472.35 2612
3472.91 2568
3473.46 2600
3474.02 2716
3474.57 2670
3475.13 2539
3475.69 2674
3476.24 2621
3476.80 2561
3477.35 2607
3477.91 2602
3478.47 2553
3479.02 2635
3479.58 2589
3480.14 2564
3480.69 2512
3481.25 2625
3481.80 2694
3482.36 2634
3482.92 2649
3483.47 2674
3484.03 2701
3484.59 2656
3485.14 2558
3485.70 2671
3486.26 2817
3486.81 2836
3487.37 3112
3487.93 3196
3488.49 3236
3489.04 3383
3489.60 3647
3490.16 3992
3490.71 4342
3491.27 4856
3491.83 5223
3492.39 5734
3492.94 6130
3493.50 6398
3494.06 6930
3494.62 6840
3495.17 6683
3495.73 6513
3496.29 5877
3496.85 5649
3497.40 5275
3497.96 4801
3498.52 4358
3499.08 4224
3499.63 4200
3500.19 4303
3500.75 4413
3501.31 4615
3501.87 4840
3502.42 5323
3502.98 5926
3503.54 5965
3504.10 6413
3504.66 6884
3505.22 7440
3505.77 7961
3506.33 8232
3506.89 8313
3507.45 8464
3508.01 8560
3508.57 8304
3509.12 7637
3509.68 7283
3510.24 6405
3510.80 5672
3511.36 5058
3511.92 4465
3512.48 3957
3513.04 3809
3513.60 3518
3514.15 3178
3514.71 3072
3515.27 3051
3515.83 3110
3516.39 2765
3516.95 2766
3517.51 2706
3518.07 2742
3518.63 2700
3519.19 2545
3519.75 2608
3520.31 2663
3520.87 2902
3521.43 2645
3521.98 2664
3522.54 2763
3523.10 2870
3523.66 2763
3524.22 2716
3524.78 2720
3525.34 2687
3525.90 2772
3526.46 2830
3527.02 2797
3527.58 2646
3528.14 2715
3528.70 2585
3529.26 2381
3529.82 2443
3530.38 2534
3530.95 2684
3531.51 2567
3532.07 2640
3532.63 2675
3533.19 2745
3533.75 2626
3534.31 2687
3534.87 2642
3535.43 2674
3535.99 2650
3536.55 2764
3537.11 2700
3537.67 2576
3538.23 2577
3538.79 2592
3539.36 2541
3539.92 2634
3540.48 2661
3541.04 2675
3541.60 2731
3542.16 2652
3542.72 2674
3543.28 2754
3543.85 2586
3544.41 2693
3544.97 2690
3545.53 2718
3546.09 2750
3546.65 2641
3547.21 2568
3547.78 2597
3548.34 2451
3548.90 2421
3549.46 2487
3550.02 2459
3550.59 2325
3551.15 2293
3551.71 2355
3552.27 2225
3552.83 2206
3553.40 2316
3553.96 2229
3554.52 2288
3555.08 2388
3555.64 2292
3556.21 2272
3556.77 2120
3557.33 2179
3557.89 2183
3558.46 2159
3559.02 2370
3559.58 2317
3560.14 2240
3560.71 2252
3561.27 2452
3561.83 2385
3562.40 2352
3562.96 2242
3563.52 2372
3564.08 2549
3564.65 2375
3565.21 2398
3565.77 2527
3566.34 2411
3566.90 2437
3567.46 2291
3568.03 2365
3568.59 2541
3569.15 2301
3569.72 2237
3570.28 2106
3570.84 2352
3571.41 2317
3571.97 2217
3572.53 2261
3573.10 2300
3573.66 2349
3574.23 2386
3574.79 2344
3575.35 2574
3575.92 2584
3576.48 2725
3577.05 2862
3577.61 2891
3578.17 3056
3578.74 3218
3579.30 3088
3579.87 3049
3580.43 3129
3580.99 3180
3581.56 3232
3582.12 3038
3582.69 3028
3583.25 2872
3583.82 2795
3584.38 2565
3584.95 2402
3585.51 2447
3586.08 2451
3586.64 2323
3587.21 2355
3587.77 2337
3588.34 2208
3588.90 2201
3589.47 2322
3590.03 2336
3590.60 2275
3591.16 2104
3591.73 2224
3592.29 2191
3592.86 2328
3593.42 2400
3593.99 2287
3594.55 2210
3595.12 2297
3595.68 2262
3596.25 2203
3596.81 2241
3597.38 2342
3597.95 2296
3598.51 2050
3599.08 2064
3599.64 2065
3600.21 2102
3600.77 2123
3601.34 2064
3601.91 2129
3602.47 2119
3603.04 2105
3603.60 2197
3604.17 2137
3604.74 2141
3605.30 2117
3605.87 2174
3606.44 2051
3607.00 2077
3607.57 2037
3608.13 2107
3608.70 2090
3609.27 2043
3609.83 1945
3610.40 2015
3610.97 1925
3611.53 1918
3612.10 1907
3612.67 1950
3613.23 2008
3613.80 1834
3614.37 1899
3614.94 2108
3615.50 2032
3616.07 2008
3616.64 2069
3617.20 2110
3617.77 2186
3618.34 2225
3618.91 2141
3619.47 2205
3620.04 2194
3620.61 2202
3621.18 2193
3621.74 2129
3622.31 2260
3622.88 2264
3623.45 2129
3624.01 2084
3624.58 2079
3625.15 2118
3625.72 2007
3626.28 1906
3626.85 1945
3627.42 1966
3627.99 2066
3628.56 2033
3629.12 1902
3629.69 1912
3630.26 1996
3630.83 2271
3631.40 2178
3631.97 2175
3632.53 2173
3633.10 2242
3633.67 2302
3634.24 2322
3634.81 2433
3635.38 2365
3635.95 2330
3636.51 2266
3637.08 2251
3637.65 2131
3638.22 2310
3638.79 2241
3639.36 2274
3639.93 2376
3640.50 2536
3641.07 2413
3641.63 2253
3642.20 2285
3642.77 2290
3643.34 2487
3643.91 2361
3644.48 2285
3645.05 2324
3645.62 2316
3646.19 2343
3646.76 2220
3647.33 2220
3647.90 2132
3648.47 2272
3649.04 2245
3649.61 2211
3650.18 2105
3650.75 2214
3651.32 2233
3651.89 2183
3652.46 2351
3653.03 2501
3653.60 2517
3654.17 2375
3654.74 2140
3655.31 2397
3655.88 2441
3656.45 2369
3657.02 2374
3657.59 2344
3658.16 2152
3658.73 2120
3659.30 2165
3659.87 2247
3660.44 2084
3661.01 2294
3661.58 2224
3662.15 2192
3662.72 2240
3663.29 2221
3663.86 2225
3664.43 2382
3665.00 2331
3665.58 2321
3666.15 2337
3666.72 2361
3667.29 2577
3667.86 2520
3668.43 2526
3669.00 2428
3669.57 2278
3670.15 2401
3670.72 2167
3671.29 2237
3671.86 2276
3672.43 2241
3673.00 2359
3673.57 2278
3674.15 2255
3674.72 2357
3675.29 2415
3675.86 2283
3676.43 2490
3677.00 2297
3677.58 2227
3678.15 2385
3678.72 2371
3679.29 2199
3679.86 2181
3680.44 2257
3681.01 2152
3681.58 2017
3682.15 2050
3682.73 2006
3683.30 1917
3683.87 1844
3684.44 1906
3685.01 2011
3685.59 2006
3686.16 1895
3686.73 1892
3687.31 1924
3687.88 2017
3688.45 1958
3689.02 2086
3689.60 2110
3690.17 2172
3690.74 2057
3691.31 2079
3691.89 2026
3692.46 1945
3693.03 1935
3693.61 1982
3694.18 2016
3694.75 1990
3695.33 2033
3695.90 1950
3696.47 1903
3697.05 1987
3697.62 1918
3698.19 1941
3698.77 1839
3699.34 1873
3699.91 2075
3700.49 2042
3701.06 2022
3701.64 1936
3702.21 2038
3702.78 1891
3703.36 1847
3703.93 1806
3704.51 1938
3705.08 1964
3705.65 1939
3706.23 2009
3706.80 2118
3707.38 1973
3707.95 1939
3708.52 1961
3709.10 2069
3709.67 1876
3710.25 1903
3710.82 1970
3711.40 2040
3711.97 2075
3712.55 2094
3713.12 2081
3713.70 2102
3714.27 2104
3714.84 2077
3715.42 2130
3715.99 2082
3716.57 2040
3717.14 2194
3717.72 2082
3718.29 2040
3718.87 2075
3719.44 1947
3720.02 2018
3720.59 1925
3721.17 1961
3721.75 2089
3722.32 2066
3722.90 2048
3723.47 1998
3724.05 1801
3724.62 1842
3725.20 2018
3725.77 1962
3726.35 1823
3726.93 1881
3727.50 1988
3728.08 1843
3728.65 1843
3729.23 1823
3729.80 1833
3730.38 1855
3730.96 1948
3731.53 2038
3732.11 1973
3732.69 2154
3733.26 2103
3733.84 1926
3734.41 1971
3734.99 2055
3735.57 1942
3736.14 1833
3736.72 1950
3737.30 2075
3737.87 1920
3738.45 1950
3739.03 1930
3739.60 1835
3740.18 1847
3740.76 1864
3741.33 1780
3741.91 1867
3742.49 1794
3743.06 1828
3743.64 1910
3744.22 1885
3744.79 1878
3745.37 1914
3745.95 1845
3746.53 1883
3747.10 1806
3747.68 1828
3748.26 1763
3748.84 1782
3749.41 1848
3749.99 1798
3750.57 1754
3751.15 1932
3751.72 2117
3752.30 2034
3752.88 1881
3753.46 1796
3754.03 1847
3754.61 1840
3755.19 1969
3755.77 1960
3756.35 1853
3756.92 1865
3757.50 1847
3758.08 1856
3758.66 1909
3759.24 2031
3759.82 2032
3760.39 1857
3760.97 1894
3761.55 1938
3762.13 2159
3762.71 2110
3763.29 2047
3763.86 1971
3764.44 1950
3765.02 2018
3765.60 1973
3766.18 2059
3766.76 2035
3767.34 1824
3767.92 1941
3768.49 1934
3769.07 1945
3769.65 2004
3770.23 1807
3770.81 1916
3771.39 1992
3771.97 1960
3772.55 2035
3773.13 2036
3773.71 2077
3774.29 1985
3774.87 1856
3775.45 1965
3776.02 1971
3776.60 1864
3777.18 1805
3777.76 1965
3778.34 2068
3778.92 2164
3779.50 1858
3780.08 1903
3780.66 1879
3781.24 1895
3781.82 2058
3782.40 1872
3782.98 1912
3783.56 1959
3784.14 2047
3784.72 1867
3785.30 1909
3785.88 1892
3786.46 1968
3787.04 1963
3787.62 2108
3788.20 2042
3788.79 2006
3789.37 2105
3789.95 2171
3790.53 2045
3791.11 1976
3791.69 2197
3792.27 2111
3792.85 2062
3793.43 2123
3794.01 2030
3794.59 2116
3795.17 2226
3795.75 2180
3796.34 2284
3796.92 2207
3797.50 2347
3798.08 2524
3798.66 2472
3799.24 2406
3799.82 2406
3800.40 2533
3800.99 2704
3801.57 2770
3802.15 2858
3802.73 2870
3803.31 2696
3803.89 2960
3804.48 3001
3805.06 3077
3805.64 2915
3806.22 2933
3806.80 3060
3807.38 3017
3807.97 2913
3808.55 2841
3809.13 3026
3809.71 3366
3810.29 3384
3810.88 3439
3811.46 3379
3812.04 3203
3812.62 3194
3813.21 3135
3813.79 3173
3814.37 3280
3814.95 3380
3815.54 3340
3816.12 3368
3816.70 3286
3817.28 3117
3817.87 3251
3818.45 3120
3819.03 3063
3819.61 3114
3820.20 2942
3820.78 2687
3821.36 2497
3821.95 2464
3822.53 2491
3823.11 2435
3823.70 2475
3824.28 2578
3824.86 2506
3825.45 2404
3826.03 2415
3826.61 2383
3827.20 2320
3827.78 2388
3828.36 2348
3828.95 2222
3829.53 2258
3830.11 2170
3830.70 2186
3831.28 2341
3831.86 2238
3832.45 2122
3833.03 2050
3833.62 2112
3834.20 2082
3834.78 1956
3835.37 2037
3835.95 2067
3836.54 2113
3837.12 2206
3837.71 2079
3838.29 1938
3838.87 2136
3839.46 2056
3840.04 2035
3840.63 2022
3841.21 2024
3841.80 1978
3842.38 1895
3842.97 1915
3843.55 1892
3844.13 1822
3844.72 1903
3845.30 1952
3845.89 2032
3846.47 2000
3847.06 1879
3847.64 1971
3848.23 1909
3848.81 2056
3849.40 1941
3849.98 1906
3850.57 1815
3851.15 1812
3851.74 1860
3852.33 2000
3852.91 1962
3853.50 1872
3854.08 1900
3854.67 1845
3855.25 1779
3855.84 1704
3856.42 1949
3857.01 1962
3857.60 1797
3858.18 1828
3858.77 1900
3859.35 1944
3859.94 1880
3860.53 1880
3861.11 1871
3861.70 1839
3862.28 1942
3862.87 1848
3863.46 1861
3864.04 1936
3864.63 1971
3865.21 1989
3865.80 1970
3866.39 1904
3866.97 1964
3867.56 1938
3868.15 1912
3868.73 1995
3869.32 1921
3869.91 1982
3870.49 2034
3871.08 1881
3871.67 1898
3872.25 1950
3872.84 1887
3873.43 1817
3874.01 1806
3874.60 1815
3875.19 1891
3875.78 1938
3876.36 1949
3876.95 1935
3877.54 1943
3878.12 1787
3878.71 2065
3879.30 2092
3879.89 2033
3880.47 1950
3881.06 1905
3881.65 1897
3882.24 1865
3882.82 1789
3883.41 1776
3884.00 1833
3884.59 1775
3885.18 1804
3885.76 1794
3886.35 1877
3886.94 1864
3887.53 1937
3888.12 1901
3888.70 1931
3889.29 1949
3889.88 2123
3890.47 2046
3891.06 2251
3891.65 2356
3892.23 2136
3892.82 2319
3893.41 2229
3894.00 2196
3894.59 2147
3895.18 2166
3895.76 2060
3896.35 1973
3896.94 1989
3897.53 2121
3898.12 2107
3898.71 1933
3899.30 1959
3899.89 1853
3900.48 1872
3901.06 1845
3901.65 1892
3902.24 1865
3902.83 1915
3903.42 1991
3904.01 2037
3904.60 1946
3905.19 1997
3905.78 1997
3906.37 2030
3906.96 2066
3907.55 2031
3908.14 2064
3908.73 2019
3909.32 2037
3909.91 2098
3910.50 2183
3911.09 2117
3911.68 1918
3912.26 1915
3912.85 2036
3913.44 1819
3914.03 1850
3914.62 1863
3915.22 1867
3915.81 1824
3916.40 1873
3916.99 1849
3917.58 1789
3918.17 1763
3918.76 1802
3919.35 1841
3919.94 1882
3920.53 1844
3921.12 1815
3921.71 1798
3922.30 1719
3922.89 1748
3923.48 1803
3924.07 1785
3924.66 1743
3925.25 1872
3925.84 1846
3926.44 1981
3927.03 1817
3927.62 1759
3928.21 1803
3928.80 1713
3929.39 1726
3929.98 1733
3930.57 1750
3931.16 1780
3931.76 1651
3932.35 1623
3932.94 1695
3933.53 1653
3934.12 1624
3934.71 1619
3935.31 1668
3935.90 1591
3936.49 1590
3937.08 1672
3937.67 1750
3938.26 1761
3938.86 1776
3939.45 1849
3940.04 1750
3940.63 1761
3941.22 1802
3941.82 1743
3942.41 1845
3943.00 1931
3943.59 1961
3944.19 1919
3944.78 1875
3945.37 1804
3945.96 1757
3946.55 1739
3947.15 1786
3947.74 1705
3948.33 1777
3948.93 1793
3949.52 1795
3950.11 1813
3950.70 1723
3951.30 1727
3951.89 1681
3952.48 1755
3953.08 1720
3953.67 1669
3954.26 1724
3954.85 1743
3955.45 1787
3956.04 1758
3956.63 1756
3957.23 1822
3957.82 1835
3958.41 1819
3959.01 1809
3959.60 1801
3960.19 1785
3960.79 1741
3961.38 1781
3961.97 1921
3962.57 1878
3963.16 2022
3963.76 1886
3964.35 1827
3964.94 1828
3965.54 1791
3966.13 1882
3966.73 1846
3967.32 1995
3967.91 2007
3968.51 1843
3969.10 1892
3969.70 2021
3970.29 1840
3970.88 1819
3971.48 1714
3972.07 1794
3972.67 1704
3973.26 1732
3973.86 1733
3974.45 1783
3975.05 1774
3975.64 1874
3976.24 1887
3976.83 1897
3977.42 2094
3978.02 1979
3978.61 2058
3979.21 1998
3979.80 2135
3980.40 2005
3980.99 1981
3981.59 2051
3982.18 1949
3982.78 1884
3983.38 1996
3983.97 1956
3984.57 1961
3985.16 2014
3985.76 2045
3986.35 1952
3986.95 1976
3987.54 1973
3988.14 1924
3988.73 1949
3989.33 1898
3989.93 1936
3990.52 1909
3991.12 1922
3991.71 1820
3992.31 1953
3992.91 2081
3993.50 1997
3994.10 1939
3994.69 2091
3995.29 2205
3995.89 2254
3996.48 2045
3997.08 2014
3997.67 2143
3998.27 2143
3998.87 2156
3999.46 2054
4000.06 1954
4000.66 1946
4001.25 1884
4001.85 1758
4002.45 1767
4003.04 1935
4003.64 1842
4004.24 1894
4004.83 1862
4005.43 1800
4006.03 1828
4006.62 1952
4007.22 1717
4007.82 1679
4008.42 1813
4009.01 1802
4009.61 1892
4010.21 1894
4010.80 1976
4011.40 1865
4012.00 1915
4012.60 1999
4013.19 1833
4013.79 2002
4014.39 1821
4014.99 1890
4015.58 1890
4016.18 1748
4016.78 1852
4017.38 1907
4017.98 1935
4018.57 1937
4019.17 1820
4019.77 1781
4020.37 1788
4020.97 1955
4021.56 1696
4022.16 1777
4022.76 1809
4023.36 1809
4023.96 1758
4024.55 1827
4025.15 1896
4025.75 1855
4026.35 1907
4026.95 1968
4027.55 1884
4028.15 1973
4028.74 1905
4029.34 1844
4029.94 1968
4030.54 1948
4031.14 1929
4031.74 2016
4032.34 1843
4032.94 1904
4033.53 1864
4034.13 1831
4034.73 1856
4035.33 1710
4035.93 1790
4036.53 1815
4037.13 1881
4037.73 1787
4038.33 1759
4038.93 1726
4039.53 1613
4040.13 1750
4040.73 1649
4041.33 1585
4041.92 1766
4042.52 1724
4043.12 1706
4043.72 1663
4044.32 1656
4044.92 1578
4045.52 1525
4046.12 1603
4046.72 1616
4047.32 1567
4047.92 1573
4048.52 1604
4049.12 1755
4049.72 1759
4050.32 1788
4050.92 1877
4051.52 1750
4052.13 1717
4052.73 1700
4053.33 1774
4053.93 1662
4054.53 1732
4055.13 1706
4055.73 1886
4056.33 1894
4056.93 1825
4057.53 1764
4058.13 1672
4058.73 1703
4059.33 1788
4059.93 1855
4060.53 1774
4061.14 1833
4061.74 1708
4062.34 1718
4062.94 1683
4063.54 1703
4064.14 1613
4064.74 1726
4065.34 1690
4065.95 1639
4066.55 1648
4067.15 1694
4067.75 1661
4068.35 1735
4068.95 1712
4069.55 1653
4070.16 1612
4070.76 1773
4071.36 1618
4071.96 1657
4072.56 1458
4073.17 1703
4073.77 1659
4074.37 1625
4074.97 1778
4075.57 1634
4076.18 1607
4076.78 1593
4077.38 1638
4077.98 1690
4078.59 1684
4079.19 1763
4079.79 1830
4080.39 1717
4080.99 1667
4081.60 1695
4082.20 1637
4082.80 1712
4083.41 1540
4084.01 1677
4084.61 1745
4085.21 1700
4085.82 1759
4086.42 1685
4087.02 1596
4087.63 1639
4088.23 1537
4088.83 1595
4089.43 1692
4090.04 1627
4090.64 1541
4091.24 1591
4091.85 1643
4092.45 1684
4093.05 1637
4093.66 1546
4094.26 1603
4094.86 1537
4095.47 1478
4096.07 1482
4096.68 1495
4097.28 1525
4097.88 1559
4098.49 1619
4099.09 1506
4099.69 1564
4100.30 1557
4100.90 1613
4101.51 1700
4102.11 1678
4102.71 1605
4103.32 1613
4103.92 1569
4104.53 1629
4105.13 1648
4105.74 1620
4106.34 1598
4106.94 1681
4107.55 1730
4108.15 1646
4108.76 1735
4109.36 1634
4109.97 1649
4110.57 1673
4111.18 1674
4111.78 1659
4112.39 1674
4112.99 1664
4113.60 1703
4114.20 1559
4114.81 1595
4115.41 1519
4116.02 1609
4116.62 1782
4117.23 1620
4117.83 1598
4118.44 1689
4119.04 1680
4119.65 1622
4120.25 1588
4120.86 1666
4121.46 1677
4122.07 1632
4122.68 1623
4123.28 1650
4123.89 1659
4124.49 1498
4125.10 1582
4125.70 1557
4126.31 1541
4126.92 1621
4127.52 1614
4128.13 1615
4128.73 1691
4129.34 1635
4129.95 1686
4130.55 1726
4131.16 1701
4131.76 1676
4132.37 1600
4132.98 1665
4133.58 1661
4134.19 1662
4134.80 1745
4135.40 1774
4136.01 1751
4136.62 1791
4137.22 1832
4137.83 1783
4138.44 1704
4139.04 1717
4139.65 1786
4140.26 1949
4140.86 1863
4141.47 1816
4142.08 1895
4142.68 1953
4143.29 2140
4143.90 2191
4144.51 2056
4145.11 2107
4145.72 2047
4146.33 2085
4146.93 2067
4147.54 1951
4148.15 1804
4148.76 1809
4149.36 1753
4149.97 1832
4150.58 1757
4151.19 1773
4151.80 1697
4152.40 1609
4153.01 1661
4153.62 1722
4154.23 1661
4154.83 1576
4155.44 1647
4156.05 1628
4156.66 1717
4157.27 1992
4157.87 1763
4158.48 1807
4159.09 1972
4159.70 1932
4160.31 1893
4160.92 1837
4161.52 1819
4162.13 1901
4162.74 1854
4163.35 1856
4163.96 1924
4164.57 1956
4165.18 1858
4165.79 2009
4166.39 1919
4167.00 1858
4167.61 1971
4168.22 1879
4168.83 1984
4169.44 1974
4170.05 1894
4170.66 1929
4171.27 1890
4171.87 1824
4172.48 1766
4173.09 1744
4173.70 1676
4174.31 1781
4174.92 1895
4175.53 1782
4176.14 1842
4176.75 1788
4177.36 1847
4177.97 1811
4178.58 1747
4179.19 1756
4179.80 1714
4180.41 1783
4181.02 1799
4181.63 1765
4182.24 1844
4182.85 1785
4183.46 1756
4184.07 1858
4184.68 1904
4185.29 1915
4185.90 1798
4186.51 1770
4187.12 1773
4187.73 1798
4188.34 1747
4188.95 1737
4189.56 1750
4190.17 1693
4190.78 1771
4191.39 1725
4192.00 1693
4192.61 1687
4193.22 1847
4193.84 1791
4194.45 1825
4195.06 1892
4195.67 1823
4196.28 1831
4196.89 1857
4197.50 1818
4198.11 1790
4198.72 1929
4199.33 1933
4199.95 1804
4200.56 1736
4201.17 1716
4201.78 1622
4202.39 1631
4203.00 1649
4203.61 1758
4204.23 1674
4204.84 1697
4205.45 1626
4206.06 1764
4206.67 1874
4207.28 1692
4207.90 1730
4208.51 1819
4209.12 1851
4209.73 1739
4210.34 1797
4210.96 1743
4211.57 1734
4212.18 1599
4212.79 1705
4213.40 1669
4214.02 1784
4214.63 1780
4215.24 1694
4215.85 1657
4216.47 1652
4217.08 1715
4217.69 1835
4218.30 1984
4218.92 1992
4219.53 2004
4220.14 1994
4220.75 2061
4221.37 2210
4221.98 2065
4222.59 2094
4223.21 2084
4223.82 2035
4224.43 1947
4225.04 2004
4225.66 1814
4226.27 1962
4226.88 1887
4227.50 1858
4228.11 1798
4228.72 1813
4229.34 1925
4229.95 1859
4230.56 2079
4231.18 2066
4231.79 1949
4232.41 2177
4233.02 2280
4233.63 2206
4234.25 2323
4234.86 2594
4235.47 2563
4236.09 2676
4236.70 2827
4237.32 2816
4237.93 2770
4238.54 2763
4239.16 2595
4239.77 2488
4240.39 2325
4241.00 2270
4241.61 2296
4242.23 2180
4242.84 2003
4243.46 2073
4244.07 1900
4244.69 1801
4245.30 1916
4245.92 1974
4246.53 2009
4247.14 1853
4247.76 1941
4248.37 1963
4248.99 1954
4249.60 2031
4250.22 2028
4250.83 1975
4251.45 1913
4252.06 1964
4252.68 2002
4253.29 2096
4253.91 1984
4254.52 1884
4255.14 1818
4255.75 1889
4256.37 1889
4256.99 1895
4257.60 1965
4258.22 1913
4258.83 1943
4259.45 1844
4260.06 1902
4260.68 1927
4261.29 1962
4261.91 1866
4262.53 1893
4263.14 1962
4263.76 1980
4264.37 1801
4264.99 1820
4265.61 1938
4266.22 1927
4266.84 1995
4267.45 1967
4268.07 2040
4268.69 2125
4269.30 2167
4269.92 2027
4270.54 1975
4271.15 1979
4271.77 2083
4272.38 2090
4273.00 1981
4273.62 1970
4274.23 2001
4274.85 2242
4275.47 2332
4276.08 2326
4276.70 2591
4277.32 2817
4277.94 2724
4278.55 2768
4279.17 2891
4279.79 3038
4280.40 3021
4281.02 2868
4281.64 2751
4282.25 2643
4282.87 2481
4283.49 2303
4284.11 2140
4284.72 2043
4285.34 2014
4285.96 1930
4286.58 1869
4287.19 1973
4287.81 1981
4288.43 1891
4289.05 1923
4289.66 1816
4290.28 1927
4290.90 1889
4291.52 1885
4292.14 1907
4292.75 1964
4293.37 1916
4293.99 1911
4294.61 1765
4295.23 1768
4295.84 1782
4296.46 1889
4297.08 1981
4297.70 1849
4298.32 1896
4298.94 1699
4299.55 1803
4300.17 1751
4300.79 1847
4301.41 1834
4302.03 1996
4302.65 1851
4303.27 1730
4303.89 1836
4304.50 1913
4305.12 1857
4305.74 1799
4306.36 1866
4306.98 1868
4307.60 1881
4308.22 1957
4308.84 1880
4309.46 1859
4310.08 1745
4310.69 1762
4311.31 1853
4311.93 1776
4312.55 1631
4313.17 1700
4313.79 1673
4314.41 1763
4315.03 1784
4315.65 1690
4316.27 1714
4316.89 1704
4317.51 1560
4318.13 1685
4318.75 1716
4319.37 1639
4319.99 1628
4320.61 1576
4321.23 1675
4321.85 1687
4322.47 1659
4323.09 1615
4323.71 1633
4324.33 1675
4324.95 1680
4325.57 1603
4326.19 1645
4326.81 1659
4327.43 1675
4328.05 1712
4328.67 1723
4329.29 1674
4329.91 1622
4330.53 1717
4331.16 1837
4331.78 1726
4332.40 1879
4333.02 1847
4333.64 1711
4334.26 1786
4334.88 1824
4335.50 1845
4336.12 1966
4336.74 1836
4337.36 1852
4337.99 1864
4338.61 1896
4339.23 1991
4339.85 1857
4340.47 1957
4341.09 1940
4341.71 1862
4342.34 1830
4342.96 2024
4343.58 2068
4344.20 2028
4344.82 2340
4345.44 2515
4346.07 2795
4346.69 3037
4347.31 3025
4347.93 3298
4348.55 3450
4349.18 3230
4349.80 3454
4350.42 3233
4351.04 2953
4351.66 2808
4352.29 2513
4352.91 2391
4353.53 2104
4354.15 2087
4354.78 1914
4355.40 1925
4356.02 1787
4356.64 1833
4357.27 1928
4357.89 1874
4358.51 1775
4359.13 1889
4359.76 1868
4360.38 1715
4361.00 1891
4361.63 1921
4362.25 1886
4362.87 1794
4363.49 1977
4364.12 1845
4364.74 1838
4365.36 1923
4365.99 1943
4366.61 1826
4367.23 1772
4367.86 1788
4368.48 1748
4369.10 1753
4369.73 1742
4370.35 1631
4370.97 1605
4371.60 1652
4372.22 1752
4372.85 1612
4373.47 1571
4374.09 1671
4374.72 1604
4375.34 1606
4375.96 1681
4376.59 1662
4377.21 1556
4377.84 1555
4378.46 1735
4379.09 1720
4379.71 1720
4380.33 1797
4380.96 1979
4381.58 2043
4382.21 2061
4382.83 1880
4383.46 1915
4384.08 1955
4384.70 1849
4385.33 1725
4385.95 1920
4386.58 1895
4387.20 1744
4387.83 1785
4388.45 1828
4389.08 1754
4389.70 1635
4390.33 1608
4390.95 1748
4391.58 1642
4392.20 1638
4392.83 1750
4393.45 1679
4394.08 1677
4394.70 1672
4395.33 1629
4395.95 1577
4396.58 1617
4397.21 1672
4397.83 1500
4398.46 1579
4399.08 1617
4399.71 1599
4400.33 1575
4400.96 1679
4401.58 1585
4402.21 1582
4402.84 1619
4403.46 1746
4404.09 1690
4404.71 1562
4405.34 1626
4405.97 1597
4406.59 1610
4407.22 1603
4407.85 1624
4408.47 1637
4409.10 1593
4409.72 1587
4410.35 1533
4410.98 1494
4411.60 1489
4412.23 1461
4412.86 1488
4413.48 1577
4414.11 1618
4414.74 1638
4415.36 1575
4415.99 1580
4416.62 1496
4417.24 1536
4417.87 1512
4418.50 1526
4419.12 1490
4419.75 1544
4420.38 1542
4421.01 1626
4421.63 1591
4422.26 1669
4422.89 1643
4423.51 1558
4424.14 1471
4424.77 1504
4425.40 1436
4426.02 1475
4426.65 1477
4427.28 1410
4427.91 1514
4428.54 1557
4429.16 1573
4429.79 1488
4430.42 1569
4431.05 1599
4431.67 1533
4432.30 1505
4432.93 1542
4433.56 1608
4434.19 1619
4434.81 1577
4435.44 1555
4436.07 1626
4436.70 1584
4437.33 1541
4437.96 1521
4438.58 1558
4439.21 1601
4439.84 1481
4440.47 1536
4441.10 1534
4441.73 1541
4442.36 1560
4442.98 1593
4443.61 1621
4444.24 1521
4444.87 1600
4445.50 1615
4446.13 1581
4446.76 1526
4447.39 1629
4448.02 1664
4448.64 1747
4449.27 1726
4449.90 1703
4450.53 1696
4451.16 1759
4451.79 1820
4452.42 1747
4453.05 1643
4453.68 1606
4454.31 1715
4454.94 1724
4455.57 1596
4456.20 1683
4456.83 1651
4457.46 1743
4458.09 1688
4458.72 1723
4459.35 1656
4459.98 1676
4460.61 1601
4461.24 1566
4461.87 1543
4462.50 1596
4463.13 1490
4463.76 1469
4464.39 1447
4465.02 1467
4465.65 1558
4466.28 1387
4466.91 1477
4467.54 1485
4468.17 1539
4468.80 1461
4469.43 1454
4470.06 1494
4470.69 1555
4471.32 1462
4471.95 1456
4472.58 1446
4473.21 1566
4473.85 1483
4474.48 1465
4475.11 1404
4475.74 1412
4476.37 1493
4477.00 1399
4477.63 1316
4478.26 1328
4478.89 1557
4479.53 1504
4480.16 1547
4480.79 1609
4481.42 1574
4482.05 1548
4482.68 1511
4483.31 1741
4483.95 1789
4484.58 1607
4485.21 1630
4485.84 1539
4486.47 1584
4487.10 1593
4487.74 1549
4488.37 1546
4489.00 1558
4489.63 1578
4490.26 1576
4490.90 1561
4491.53 1602
4492.16 1491
4492.79 1488
4493.43 1475
4494.06 1399
4494.69 1467
4495.32 1515
4495.96 1497
4496.59 1454
4497.22 1423
4497.85 1568
4498.49 1510
4499.12 1640
4499.75 1547
4500.38 1560
4501.02 1609
4501.65 1666
4502.28 1559
4502.91 1744
4503.55 1803
4504.18 1802
4504.81 1767
4505.45 1770
4506.08 1780
4506.71 1851
4507.35 1831
4507.98 1700
4508.61 1658
4509.25 1620
4509.88 1667
4510.51 1677
4511.15 1657
4511.78 1546
4512.41 1522
4513.05 1467
4513.68 1612
4514.32 1674
4514.95 1516
4515.58 1488
4516.22 1492
4516.85 1483
4517.49 1499
4518.12 1470
4518.75 1489
4519.39 1454
4520.02 1469
4520.66 1391
4521.29 1464
4521.92 1564
4522.56 1522
4523.19 1473
4523.83 1416
4524.46 1580
4525.10 1501
4525.73 1472
4526.37 1381
4527.00 1425
4527.63 1518
4528.27 1481
4528.90 1485
4529.54 1415
4530.17 1539
4530.81 1531
4531.44 1476
4532.08 1483
4532.71 1419
4533.35 1480
4533.98 1570
4534.62 1549
4535.25 1635
4535.89 1514
4536.52 1700
4537.16 1605
4537.80 1499
4538.43 1486
4539.07 1642
4539.70 1582
4540.34 1455
4540.97 1480
4541.61 1486
4542.24 1479
4542.88 1451
4543.52 1591
4544.15 1550
4544.79 1577
4545.42 1450
4546.06 1528
4546.70 1575
4547.33 1595
4547.97 1590
4548.60 1643
4549.24 1508
4549.88 1544
4550.51 1442
4551.15 1427
4551.79 1595
4552.42 1523
4553.06 1454
4553.70 1463
4554.33 1438
4554.97 1491
4555.60 1450
4556.24 1488
4556.88 1600
4557.52 1519
4558.15 1444
4558.79 1299
4559.43 1429
4560.06 1439
4560.70 1446
4561.34 1374
4561.97 1416
4562.61 1440
4563.25 1420
4563.89 1425
4564.52 1493
4565.16 1511
4565.80 1465
4566.43 1487
4567.07 1498
4567.71 1631
4568.35 1552
4568.98 1566
4569.62 1585
4570.26 1614
4570.90 1494
4571.54 1477
4572.17 1508
4572.81 1453
4573.45 1551
4574.09 1572
4574.72 1511
4575.36 1498
4576.00 1459
4576.64 1452
4577.28 1549
4577.92 1462
4578.55 1396
4579.19 1418
4579.83 1449
4580.47 1458
4581.11 1394
4581.75 1442
4582.38 1490
4583.02 1516
4583.66 1466
4584.30 1392
4584.94 1491
4585.58 1501
4586.22 1643
4586.86 1546
4587.49 1482
4588.13 1610
4588.77 1663
4589.41 1610
4590.05 1607
4590.69 1686
4591.33 1673
4591.97 1710
4592.61 1773
4593.25 1854
4593.89 1931
4594.52 1834
4595.16 1884
4595.80 1905
4596.44 1833
4597.08 1698
4597.72 1700
4598.36 1661
4599.00 1639
4599.64 1646
4600.28 1661
4600.92 1706
4601.56 1822
4602.20 1762
4602.84 1697
4603.48 1742
4604.12 1708
4604.76 1712
4605.40 1708
4606.04 1828
4606.68 1709
4607.32 1757
4607.96 1692
4608.60 1657
4609.24 1531
4609.88 1548
4610.52 1673
4611.16 1703
4611.80 1599
4612.44 1393
4613.09 1513
4613.73 1516
4614.37 1457
4615.01 1453
4615.65 1558
4616.29 1543
4616.93 1526
4617.57 1502
4618.21 1522
4618.85 1483
4619.49 1511
4620.14 1517
4620.78 1416
4621.42 1488
4622.06 1520
4622.70 1523
4623.34 1613
4623.98 1507
4624.62 1513
4625.27 1507
4625.91 1414
4626.55 1430
4627.19 1430
4627.83 1367
4628.47 1383
4629.12 1452
4629.76 1487
4630.40 1569
4631.04 1714
4631.68 1751
4632.33 1550
4632.97 1677
4633.61 1685
4634.25 1758
4634.89 1659
4635.54 1636
4636.18 1670
4636.82 1684
4637.46 1679
4638.11 1612
4638.75 1565
4639.39 1548
4640.03 1541
4640.68 1464
4641.32 1568
4641.96 1536
4642.60 1428
4643.25 1541
4643.89 1471
4644.53 1566
4645.18 1594
4645.82 1683
4646.46 1594
4647.10 1584
4647.75 1581
4648.39 1497
4649.03 1532
4649.68 1650
4650.32 1608
4650.96 1511
4651.61 1466
4652.25 1487
4652.89 1521
4653.54 1444
4654.18 1433
4654.82 1415
4655.47 1437
4656.11 1407
4656.75 1653
4657.40 1624
4658.04 1440
4658.69 1471
4659.33 1484
4659.97 1607
4660.62 1576
4661.26 1546
4661.91 1477
4662.55 1449
4663.19 1447
4663.84 1505
4664.48 1391
4665.13 1361
4665.77 1506
4666.42 1562
4667.06 1598
4667.70 1527
4668.35 1477
4668.99 1495
4669.64 1358
4670.28 1306
4670.93 1402
4671.57 1388
4672.22 1321
4672.86 1286
4673.51 1423
4674.15 1410
4674.80 1399
4675.44 1458
4676.09 1404
4676.73 1383
4677.38 1370
4678.02 1359
4678.67 1443
4679.31 1354
4679.96 1376
4680.60 1512
4681.25 1631
4681.89 1591
4682.54 1531
4683.18 1413
4683.83 1474
4684.48 1458
4685.12 1477
4685.77 1530
4686.41 1535
4687.06 1531
4687.70 1452
4688.35 1509
4689.00 1479
4689.64 1405
4690.29 1489
4690.93 1435
4691.58 1373
4692.23 1418
4692.87 1497
4693.52 1489
4694.17 1476
4694.81 1543
4695.46 1569
4696.10 1539
4696.75 1575
4697.40 1633
4698.04 1750
4698.69 1804
4699.34 1850
4699.98 1863
4700.63 2037
4701.28 1982
4701.92 1884
4702.57 1835
4703.22 1894
4703.86 1970
4704.51 1857
4705.16 1904
4705.81 1627
4706.45 1793
4707.10 1669
4707.75 1660
4708.39 1669
4709.04 1638
4709.69 1800
4710.34 1813
4710.98 1769
4711.63 1723
4712.28 1730
4712.93 1679
4713.57 1799
4714.22 1672
4714.87 1553
4715.52 1617
4716.17 1650
4716.81 1451
4717.46 1523
4718.11 1599
4718.76 1615
4719.40 1624
4720.05 1620
4720.70 1499
4721.35 1537
4722.00 1645
4722.65 1533
4723.29 1482
4723.94 1529
4724.59 1621
4725.24 1650
4725.89 1693
4726.54 1699
4727.18 1623
4727.83 1793
4728.48 1799
4729.13 1837
4729.78 1804
4730.43 1688
4731.08 1757
4731.73 1764
4732.37 1620
4733.02 1580
4733.67 1485
4734.32 1579
4734.97 1590
4735.62 1704
4736.27 1597
4736.92 1529
4737.57 1521
4738.22 1582
4738.87 1675
4739.52 1552
4740.16 1555
4740.81 1630
4741.46 1602
4742.11 1687
4742.76 1647
4743.41 1722
4744.06 1626
4744.71 1620
4745.36 1642
4746.01 1633
4746.66 1572
4747.31 1708
4747.96 1669
4748.61 1621
4749.26 1793
4749.91 1755
4750.56 1786
4751.21 1734
4751.86 1786
4752.51 1920
4753.16 1926
4753.81 2096
4754.46 1998
4755.11 1918
4755.76 2002
4756.42 1995
4757.07 1936
4757.72 1914
4758.37 1722
4759.02 1625
4759.67 1633
4760.32 1542
4760.97 1456
4761.62 1487
4762.27 1469
4762.92 1506
4763.57 1490
4764.23 1394
4764.88 1408
4765.53 1424
4766.18 1392
4766.83 1411
4767.48 1566
4768.13 1518
4768.78 1545
4769.44 1531
4770.09 1420
4770.74 1428
4771.39 1599
4772.04 1470
4772.69 1438
4773.35 1349
4774.00 1474
4774.65 1481
4775.30 1474
4775.95 1411
4776.60 1426
4777.26 1468
4777.91 1408
4778.56 1407
4779.21 1509
4779.86 1562
4780.52 1427
4781.17 1536
4781.82 1561
4782.47 1595
4783.13 1526
4783.78 1481
4784.43 1450
4785.08 1441
4785.74 1427
4786.39 1383
4787.04 1521
4787.69 1395
4788.35 1473
4789.00 1386
4789.65 1398
4790.31 1450
4790.96 1500
4791.61 1553
4792.26 1454
4792.92 1439
4793.57 1456
4794.22 1454
4794.88 1426
4795.53 1441
4796.18 1403
4796.84 1525
4797.49 1455
4798.14 1446
4798.80 1450
4799.45 1371
4800.10 1449
4800.76 1433
4801.41 1390
4802.06 1489
4802.72 1401
4803.37 1542
4804.03 1418
4804.68 1522
4805.33 1456
4805.99 1481
4806.64 1485
4807.30 1339
4807.95 1447
4808.60 1478
4809.26 1408
4809.91 1490
4810.57 1475
4811.22 1411
4811.88 1400
4812.53 1435
4813.18 1555
4813.84 1607
4814.49 1596
4815.15 1684
4815.80 1584
4816.46 1561
4817.11 1680
4817.77 1677
4818.42 1647
4819.08 1479
4819.73 1501
4820.39 1580
4821.04 1626
4821.70 1686
4822.35 1677
4823.01 1757
4823.66 1820
4824.32 1791
4824.97 1713
4825.63 1757
4826.28 1674
4826.94 1708
4827.59 1930
4828.25 1982
4828.90 1934
4829.56 2041
4830.22 1905
4830.87 1874
4831.53 1900
4832.18 1912
4832.84 1844
4833.49 1918
4834.15 2001
4834.81 1845
4835.46 1929
4836.12 1933
4836.77 2077
4837.43 1990
4838.09 1961
4838.74 2069
4839.40 2087
4840.05 1951
4840.71 2047
4841.37 2258
4842.02 2208
4842.68 2184
4843.34 2205
4843.99 2158
4844.65 2282
4845.31 2305
4845.96 2218
4846.62 2336
4847.28 2363
4847.93 2528
4848.59 2607
4849.25 2871
4849.90 3054
4850.56 3343
4851.22 3473
4851.87 3454
4852.53 3618
4853.19 3632
4853.85 3592
4854.50 3637
4855.16 3287
4855.82 3057
4856.48 2910
4857.13 2792
4857.79 2558
4858.45 2551
4859.11 2558
4859.76 2590
4860.42 2458
4861.08 2514
4861.74 2593
4862.39 2628
4863.05 2603
4863.71 2650
4864.37 2775
4865.03 2827
4865.68 2615
4866.34 2627
4867.00 2807
4867.66 2673
4868.32 2819
4868.97 2692
4869.63 2523
4870.29 2635
4870.95 2591
4871.61 2608
4872.27 2392
4872.92 2335
4873.58 2294
4874.24 2218
4874.90 2190
4875.56 2255
4876.22 2234
4876.88 2339
4877.54 2466
4878.19 2491
4878.85 2273
4879.51 2386
4880.17 2353
4880.83 2329
4881.49 2380
4882.15 2374
4882.81 2314
4883.47 2324
4884.13 2040
4884.78 2180
4885.44 2088
4886.10 2049
4886.76 2137
4887.42 2174
4888.08 2305
4888.74 2190
4889.40 2280
4890.06 2352
4890.72 2401
4891.38 2411
4892.04 2439
4892.70 2647
4893.36 2715
4894.02 2588
4894.68 2672
4895.34 2619
4896.00 2558
4896.66 2620
4897.32 2487
4897.98 2508
4898.64 2609
4899.30 2493
4899.96 2468
4900.62 2554
4901.28 2590
4901.94 2653
4902.60 2477
4903.26 2552
4903.92 2478
4904.58 2532
4905.25 2207
4905.91 2406
4906.57 2240
4907.23 2179
4907.89 2138
4908.55 2278
4909.21 2225
4909.87 2149
4910.53 2118
4911.19 2035
4911.85 2184
4912.52 2036
4913.18 1980
4913.84 2031
4914.50 1985
4915.16 1998
4915.82 1932
4916.48 1867
4917.15 1990
4917.81 1952
4918.47 1906
4919.13 1970
4919.79 1916
4920.45 1919
4921.11 1831
4921.78 1815
4922.44 1815
4923.10 1803
4923.76 1679
4924.42 1813
4925.09 1846
4925.75 1816
4926.41 1873
4927.07 1816
4927.73 1724
4928.40 1757
4929.06 1703
4929.72 1668
4930.38 1633
4931.05 1781
4931.71 1838
4932.37 1751
4933.03 1751
4933.70 1770
4934.36 1736
4935.02 1709
4935.68 1760
4936.35 1743
4937.01 1638
4937.67 1739
4938.34 1740
4939.00 1742
4939.66 1655
4940.32 1746
4940.99 1853
4941.65 1742
4942.31 1724
4942.98 1700
4943.64 1683
4944.30 1605
4944.97 1630
4945.63 1635
4946.29 1667
4946.96 1639
4947.62 1573
4948.28 1533
4948.95 1500
4949.61 1595
4950.28 1614
4950.94 1565
4951.60 1591
4952.27 1634
4952.93 1608
4953.60 1575
4954.26 1606
4954.92 1663
4955.59 1633
4956.25 1703
4956.92 1597
4957.58 1531
4958.24 1668
4958.91 1786
4959.57 1703
4960.24 1707
4960.90 1864
4961.57 1884
4962.23 1939
4962.89 1889
4963.56 2268
4964.22 2378
4964.89 2311
4965.55 2466
4966.22 2623
4966.88 2677
4967.55 2769
4968.21 2584
4968.88 2587
4969.54 2414
4970.21 2286
4970.87 2221
4971.54 2087
4972.20 2045
4972.87 1900
4973.53 2060
4974.20 2002
4974.86 2003
4975.53 2034
4976.20 2119
4976.86 1951
4977.53 1967
4978.19 1968
4978.86 1899
4979.52 1864
4980.19 1881
4980.85 1790
4981.52 1784
4982.19 1777
4982.85 1852
4983.52 1909
4984.18 1757
4984.85 1712
4985.52 1698
4986.18 1752
4986.85 1684
4987.51 1782
4988.18 1794
4988.85 1700
4989.51 1693
4990.18 1718
4990.85 1668
4991.51 1639
4992.18 1666
4992.85 1730
4993.51 1666
4994.18 1603
4994.85 1728
4995.51 1755
4996.18 1671
4996.85 1611
4997.51 1589
4998.18 1485
4998.85 1413
4999.51 1577
5000.18 1571
5000.85 1582
5001.52 1454
5002.18 1570
5002.85 1430
5003.52 1517
5004.18 1477
5004.85 1500
5005.52 1426
5006.19 1523
5006.85 1400
5007.52 1454
5008.19 1411
5008.86 1370
5009.52 1552
5010.19 1490
5010.86 1472
5011.53 1429
5012.20 1483
5012.86 1541
5013.53 1501
5014.20 1450
5014.87 1449
5015.54 1502
5016.20 1423
5016.87 1434
5017.54 1435
5018.21 1518
5018.88 1539
5019.55 1473
5020.21 1414
5020.88 1415
5021.55 1488
5022.22 1387
5022.89 1448
5023.56 1452
5024.22 1439
5024.89 1513
5025.56 1532
5026.23 1469
5026.90 1449
5027.57 1438
5028.24 1486
5028.91 1532
5029.58 1561
5030.24 1472
5030.91 1518
5031.58 1542
5032.25 1452
5032.92 1503
5033.59 1513
5034.26 1501
5034.93 1522
5035.60 1464
5036.27 1407
5036.94 1414
5037.61 1455
5038.28 1516
5038.95 1484
5039.62 1596
5040.29 1588
5040.96 1471
5041.63 1525
5042.30 1479
5042.97 1433
5043.64 1400
5044.31 1434
5044.98 1526
5045.65 1447
5046.32 1336
5046.99 1429
5047.66 1409
5048.33 1482
5049.00 1443
5049.67 1542
5050.34 1437
5051.01 1422
5051.68 1457
5052.35 1464
5053.02 1426
5053.69 1462
5054.36 1485
5055.03 1473
5055.70 1428
5056.37 1483
5057.04 1482
5057.71 1464
5058.39 1469
5059.06 1513
5059.73 1500
5060.40 1485
5061.07 1548
5061.74 1386
5062.41 1428
5063.08 1382
5063.75 1407
5064.43 1539
5065.10 1474
5065.77 1513
5066.44 1430
5067.11 1485
5067.78 1449
5068.45 1330
5069.13 1334
5069.80 1464
5070.47 1288
5071.14 1268
5071.81 1328
5072.49 1427
5073.16 1351
5073.83 1313
5074.50 1422
5075.17 1476
5075.85 1328
5076.52 1483
5077.19 1367
5077.86 1474
5078.53 1444
5079.21 1428
5079.88 1467
5080.55 1495
5081.22 1616
5081.90 1556
5082.57 1488
5083.24 1446
5083.91 1471
5084.59 1384
5085.26 1458
5085.93 1538
5086.61 1559
5087.28 1496
5087.95 1416
5088.62 1433
5089.30 1419
5089.97 1468
5090.64 1548
5091.32 1478
5091.99 1554
5092.66 1472
5093.34 1461
5094.01 1534
5094.68 1552
5095.36 1608
5096.03 1602
5096.70 1441
5097.38 1452
5098.05 1539
5098.72 1423
5099.40 1277
5100.07 1410
5100.74 1383
5101.42 1307
5102.09 1416
5102.77 1478
5103.44 1427
5104.11 1508
5104.79 1500
5105.46 1522
5106.14 1489
5106.81 1489
5107.48 1503
5108.16 1452
5108.83 1340
5109.51 1447
5110.18 1456
5110.86 1425
5111.53 1441
5112.20 1484
5112.88 1401
5113.55 1409
5114.23 1480
5114.90 1300
5115.58 1469
5116.25 1496
5116.93 1450
5117.60 1525
5118.28 1499
5118.95 1510
5119.63 1453
5120.30 1552
5120.98 1597
5121.65 1591
5122.33 1592
5123.00 1552
5123.68 1510
5124.35 1541
5125.03 1607
5125.70 1527
5126.38 1319
5127.06 1609
5127.73 1517
5128.41 1621
5129.08 1617
5129.76 1532
5130.43 1482
5131.11 1598
5131.78 1632
5132.46 1593
5133.14 1651
5133.81 1622
5134.49 1518
5135.16 1593
5135.84 1511
5136.52 1375
5137.19 1516
5137.87 1530
5138.55 1384
5139.22 1380
5139.90 1355
5140.57 1491
5141.25 1532
5141.93 1407
5142.60 1414
5143.28 1499
5143.96 1510
5144.63 1388
5145.31 1350
5145.99 1292
5146.66 1297
5147.34 1364
5148.02 1276
5148.69 1354
5149.37 1352
5150.05 1289
5150.73 1258
5151.40 1205
5152.08 1277
5152.76 1321
5153.43 1258
5154.11 1266
5154.79 1213
5155.47 1257
5156.14 1263
5156.82 1409
5157.50 1370
5158.18 1148
5158.85 1239
5159.53 1306
5160.21 1295
5160.89 1130
5161.56 1258
5162.24 1355
5162.92 1297
5163.60 1194
5164.28 1372
5164.95 1276
5165.63 1303
5166.31 1363
5166.99 1202
5167.67 1200
5168.34 1236
5169.02 1250
5169.70 1259
5170.38 1284
5171.06 1242
5171.74 1242
5172.41 1236
5173.09 1296
5173.77 1309
5174.45 1224
5175.13 1227
5175.81 1260
5176.49 1344
5177.16 1299
5177.84 1311
5178.52 1289
5179.20 1239
5179.88 1337
5180.56 1236
5181.24 1336
5181.92 1294
5182.60 1241
5183.28 1243
5183.95 1261
5184.63 1281
5185.31 1260
5185.99 1295
5186.67 1311
5187.35 1314
5188.03 1306
5188.71 1224
5189.39 1199
5190.07 1173
5190.75 1185
5191.43 1244
5192.11 1299
5192.79 1250
5193.47 1201
5194.15 1222
5194.83 1154
5195.51 1150
5196.19 1201
5196.87 1221
5197.55 1211
5198.23 1206
5198.91 1214
5199.59 1343
5200.27 1307
5200.95 1351
5201.63 1264
5202.31 1218
5202.99 1214
5203.67 1262
5204.35 1177
5205.03 1202
5205.71 1265
5206.39 1292
5207.08 1244
5207.76 1236
5208.44 1336
5209.12 1350
5209.80 1336
5210.48 1371
5211.16 1499
5211.84 1312
5212.52 1424
5213.20 1455
5213.89 1428
5214.57 1466
5215.25 1436
5215.93 1340
5216.61 1388
5217.29 1320
5217.97 1345
5218.65 1432
5219.34 1405
5220.02 1367
5220.70 1474
5221.38 1385
5222.06 1454
5222.74 1374
5223.43 1338
5224.11 1390
5224.79 1386
5225.47 1481
5226.15 1316
5226.84 1313
5227.52 1388
5228.20 1387
5228.88 1295
5229.56 1330
5230.25 1355
5230.93 1419
5231.61 1373
5232.29 1446
5232.98 1276
5233.66 1308
5234.34 1308
5235.02 1253
5235.71 1363
5236.39 1401
5237.07 1466
5237.75 1555
5238.44 1527
5239.12 1597
5239.80 1634
5240.49 1727
5241.17 1916
5241.85 1712
5242.54 1680
5243.22 1822
5243.90 1792
5244.58 1541
5245.27 1612
5245.95 1605
5246.63 1410
5247.32 1517
5248.00 1531
5248.69 1467
5249.37 1444
5250.05 1396
5250.74 1466
5251.42 1536
5252.10 1533
5252.79 1535
5253.47 1541
5254.15 1620
5254.84 1543
5255.52 1469
5256.21 1480
5256.89 1399
5257.57 1359
5258.26 1350
5258.94 1310
5259.63 1269
5260.31 1345
5261.00 1307
5261.68 1462
5262.36 1452
5263.05 1460
5263.73 1432
5264.42 1377
5265.10 1478
5265.79 1430
5266.47 1438
5267.16 1407
5267.84 1476
5268.52 1360
5269.21 1403
5269.89 1434
5270.58 1434
5271.26 1331
5271.95 1379
5272.63 1386
5273.32 1402
5274.00 1311
5274.69 1336
5275.38 1393
5276.06 1373
5276.75 1271
5277.43 1275
5278.12 1246
5278.80 1237
5279.49 1258
5280.17 1235
5280.86 1275
5281.54 1221
5282.23 1326
5282.92 1236
5283.60 1271
5284.29 1388
5284.97 1393
5285.66 1326
5286.34 1368
5287.03 1382
5287.72 1420
5288.40 1186
5289.09 1235
5289.77 1129
5290.46 1167
5291.15 1250
5291.83 1238
5292.52 1255
5293.21 1171
5293.89 1189
5294.58 1193
5295.27 1231
5295.95 1216
5296.64 1231
5297.33 1309
5298.01 1264
5298.70 1206
5299.39 1300
5300.07 1332
5300.76 1296
5301.45 1235
5302.13 1376
5302.82 1406
5303.51 1402
5304.19 1353
5304.88 1411
5305.57 1367
5306.26 1361
5306.94 1286
5307.63 1352
5308.32 1406
5309.00 1335
5309.69 1305
5310.38 1384
5311.07 1438
5311.75 1469
5312.44 1444
5313.13 1432
5313.82 1341
5314.51 1389
5315.19 1356
5315.88 1470
5316.57 1415
5317.26 1306
5317.94 1238
5318.63 1403
5319.32 1453
5320.01 1538
5320.70 1483
5321.39 1486
5322.07 1533
5322.76 1410
5323.45 1434
5324.14 1418
5324.83 1357
5325.52 1418
5326.20 1320
5326.89 1329
5327.58 1390
5328.27 1401
5328.96 1288
5329.65 1190
5330.34 1274
5331.02 1256
5331.71 1347
5332.40 1229
5333.09 1298
5333.78 1204
5334.47 1211
5335.16 1301
5335.85 1235
5336.54 1294
5337.23 1279
5337.92 1266
5338.60 1307
5339.29 1322
5339.98 1368
5340.67 1261
5341.36 1294
5342.05 1356
5342.74 1244
5343.43 1265
5344.12 1305
5344.81 1256
5345.50 1276
5346.19 1421
5346.88 1387
5347.57 1374
5348.26 1371
5348.95 1344
5349.64 1443
5350.33 1371
5351.02 1409
5351.71 1336
5352.40 1426
5353.09 1341
5353.78 1356
5354.47 1288
5355.16 1232
5355.85 1288
5356.54 1202
5357.23 1215
5357.92 1276
5358.61 1287
5359.30 1231
5360.00 1259
5360.69 1290
5361.38 1251
5362.07 1174
5362.76 1240
5363.45 1232
5364.14 1286
5364.83 1259
5365.52 1222
5366.21 1247
5366.90 1333
5367.60 1329
5368.29 1351
5368.98 1339
5369.67 1265
5370.36 1210
5371.05 1205
5371.74 1195
5372.44 1316
5373.13 1199
5373.82 1144
5374.51 1196
5375.20 1219
5375.89 1195
5376.59 1183
5377.28 1217
5377.97 1252
5378.66 1200
5379.35 1148
5380.04 1169
5380.74 1216
5381.43 1144
5382.12 1176
5382.81 1206
5383.51 1223
5384.20 1181
5384.89 1165
5385.58 1200
5386.27 1049
5386.97 1140
5387.66 1209
5388.35 1191
5389.04 1277
5389.74 1198
5390.43 1286
5391.12 1318
5391.82 1274
5392.51 1297
5393.20 1276
5393.89 1242
5394.59 1212
5395.28 1225
5395.97 1270
5396.67 1229
5397.36 1257
5398.05 1171
5398.75 1304
5399.44 1169
5400.13 1156
5400.83 1154
5401.52 1151
5402.21 1115
5402.91 1095
5403.60 1088
5404.29 1147
5404.99 1090
5405.68 1285
5406.37 1198
5407.07 1187
5407.76 1139
5408.45 1182
5409.15 1247
5409.84 1148
5410.54 1232
5411.23 1177
5411.92 1252
5412.62 1168
5413.31 1193
5414.01 1274
5414.70 1215
5415.40 1186
5416.09 1285
5416.78 1282
5417.48 1269
5418.17 1212
5418.87 1155
5419.56 1240
5420.26 1214
5420.95 1104
5421.65 1214
5422.34 1146
5423.04 1138
5423.73 1120
5424.42 1100
5425.12 1210
5425.81 1207
5426.51 1297
5427.20 1186
5427.90 1161
5428.59 1213
5429.29 1164
5429.99 1179
5430.68 1215
5431.38 1123
5432.07 1194
5432.77 1167
5433.46 1181
5434.16 1234
5434.85 1243
5435.55 1289
5436.24 1231
5436.94 1327
5437.64 1300
5438.33 1329
5439.03 1282
5439.72 1283
5440.42 1404
5441.11 1403
5441.81 1250
5442.51 1274
5443.20 1339
5443.90 1364
5444.59 1338
5445.29 1241
5445.99 1280
5446.68 1363
5447.38 1369
5448.08 1399
5448.77 1446
5449.47 1271
5450.17 1264
5450.86 1310
5451.56 1349
5452.25 1298
5452.95 1346
5453.65 1318
5454.35 1225
5455.04 1265
5455.74 1375
5456.44 1334
5457.13 1301
5457.83 1275
5458.53 1256
5459.22 1286
5459.92 1214
5460.62 1338
5461.32 1249
5462.01 1290
5462.71 1211
5463.41 1271
5464.10 1300
5464.80 1243
5465.50 1282
5466.20 1243
5466.89 1408
5467.59 1369
5468.29 1242
5468.99 1191
5469.69 1288
5470.38 1356
5471.08 1408
5471.78 1211
5472.48 1287
5473.17 1331
5473.87 1381
5474.57 1355
5475.27 1377
5475.97 1417
5476.66 1389
5477.36 1490
5478.06 1498
5478.76 1496
5479.46 1540
5480.16 1648
5480.85 1714
5481.55 1751
5482.25 1835
5482.95 1833
5483.65 1805
5484.35 1867
5485.05 1800
5485.75 1673
5486.44 1627
5487.14 1747
5487.84 1664
5488.54 1598
5489.24 1668
5489.94 1706
5490.64 1741
5491.34 1689
5492.04 1669
5492.74 1780
5493.43 1653
5494.13 1707
5494.83 1697
5495.53 1618
5496.23 1733
5496.93 1729
5497.63 1643
5498.33 1746
5499.03 1831
5499.73 1998
5500.43 2222
5501.13 2276
5501.83 2455
5502.53 2649
5503.23 2719
5503.93 2812
5504.63 2650
5505.33 2526
5506.03 2372
5506.73 2283
5507.43 2072
5508.13 2029
5508.83 1913
5509.53 1901
5510.23 1908
5510.93 1856
5511.63 1974
5512.33 2077
5513.03 1839
5513.73 1735
5514.43 1600
5515.13 1724
5515.83 1699
5516.54 1691
5517.24 1585
5517.94 1555
5518.64 1649
5519.34 1722
5520.04 1588
5520.74 1489
5521.44 1410
5522.14 1394
5522.84 1410
5523.54 1464
5524.25 1586
5524.95 1509
5525.65 1457
5526.35 1447
5527.05 1356
5527.75 1513
5528.45 1322
5529.16 1368
5529.86 1416
5530.56 1454
5531.26 1387
5531.96 1306
5532.66 1363
5533.37 1418
5534.07 1386
5534.77 1423
5535.47 1397
5536.17 1372
5536.88 1404
5537.58 1296
5538.28 1310
5538.98 1350
5539.68 1327
5540.39 1338
5541.09 1342
5541.79 1248
5542.49 1256
5543.20 1321
5543.90 1273
5544.60 1181
5545.30 1219
5546.01 1249
5546.71 1280
5547.41 1286
5548.11 1229
5548.82 1191
5549.52 1195
5550.22 1286
5550.93 1212
5551.63 1235
5552.33 1207
5553.03 1262
5553.74 1190
5554.44 1238
5555.14 1300
5555.85 1268
5556.55 1232
5557.25 1194
5557.96 1180
5558.66 1171
5559.36 1262
5560.07 1226
5560.77 1287
5561.47 1204
5562.18 1332
5562.88 1381
5563.59 1408
5564.29 1481
5564.99 1505
5565.70 1624
5566.40 1406
5567.10 1345
5567.81 1361
5568.51 1390
5569.22 1434
5569.92 1453
5570.63 1450
5571.33 1414
5572.03 1330
5572.74 1256
5573.44 1305
5574.15 1335
5574.85 1344
5575.56 1384
5576.26 1357
5576.96 1344
5577.67 1366
5578.37 1259
5579.08 1315
5579.78 1247
5580.49 1223
5581.19 1313
5581.90 1336
5582.60 1300
5583.31 1336
5584.01 1304
5584.72 1276
5585.42 1340
5586.13 1370
5586.83 1301
5587.54 1294
5588.24 1320
5588.95 1307
5589.65 1309
5590.36 1389
5591.07 1268
5591.77 1179
5592.48 1178
5593.18 1201
5593.89 1236
5594.59 1153
5595.30 1102
5596.00 1164
5596.71 1152
5597.42 1241
5598.12 1257
5598.83 1179
5599.53 1152
5600.24 1154
5600.95 1177
5601.65 1163
5602.36 1175
5603.06 1175
5603.77 1204
5604.48 1127
5605.18 1045
5605.89 1244
5606.60 1285
5607.30 1248
5608.01 1215
5608.72 1175
5609.42 1257
5610.13 1280
5610.84 1236
5611.54 1111
5612.25 1099
5612.96 1123
5613.66 1128
5614.37 1222
5615.08 1114
5615.78 978
5616.49 1164
5617.20 1275
5617.91 1208
5618.61 1094
5619.32 1181
5620.03 1157
5620.73 1203
5621.44 1088
5622.15 1259
5622.86 1149
5623.56 1197
5624.27 1158
5624.98 1151
5625.69 1243
5626.40 1177
5627.10 1173
5627.81 1231
5628.52 1236
5629.23 1310
5629.93 1400
5630.64 1208
5631.35 1243
5632.06 1192
5632.77 1255
5633.47 1142
5634.18 1198
5634.89 1245
5635.60 1220
5636.31 1287
5637.02 1249
5637.72 1213
5638.43 1385
5639.14 1460
5639.85 1431
5640.56 1391
5641.27 1478
5641.98 1481
5642.68 1422
5643.39 1492
5644.10 1373
5644.81 1417
5645.52 1474
5646.23 1497
5646.94 1349
5647.65 1234
5648.36 1237
5649.06 1331
5649.77 1341
5650.48 1283
5651.19 1175
5651.90 1289
5652.61 1282
5653.32 1209
5654.03 1271
5654.74 1306
5655.45 1316
5656.16 1375
5656.87 1371
5657.58 1347
5658.29 1446
5659.00 1538
5659.71 1546
5660.42 1521
5661.13 1608
5661.84 1461
5662.55 1425
5663.26 1412
5663.97 1343
5664.68 1292
5665.39 1298
5666.10 1311
5666.81 1254
5667.52 1249
5668.23 1156
5668.94 1082
5669.65 1203
5670.36 1278
5671.07 1224
5671.78 1157
5672.49 1162
5673.20 1185
5673.91 1167
5674.62 1158
5675.33 1210
5676.04 1175
5676.75 1145
5677.47 1184
5678.18 1188
5678.89 1158
5679.60 1127
5680.31 1173
5681.02 1164
5681.73 1170
5682.44 1110
5683.15 1151
5683.87 1192
5684.58 1275
5685.29 1247
5686.00 1226
5686.71 1177
5687.42 1169
5688.13 1163
5688.85 1206
5689.56 1102
5690.27 1144
5690.98 1201
5691.69 1129
5692.41 1130
5693.12 1192
5693.83 1186
5694.54 1128
5695.25 1104
5695.96 1066
5696.68 1152
5697.39 1200
5698.10 1167
5698.81 1029
5699.53 1047
5700.24 1188
5700.95 1077
5701.66 1050
5702.38 1034
5703.09 1083
5703.80 1040
5704.51 1037
5705.23 1091
5705.94 1135
5706.65 1133
5707.36 1114
5708.08 1134
5708.79 1063
5709.50 1063
5710.22 1156
5710.93 1089
5711.64 1050
5712.35 985
5713.07 1056
5713.78 1081
5714.49 1017
5715.21 993
5715.92 1126
5716.63 1059
5717.35 1046
5718.06 1062
5718.77 1090
5719.49 1106
5720.20 1011
5720.92 967
5721.63 1039
5722.34 1038
5723.06 1058
5723.77 1198
5724.48 1060
5725.20 1115
5725.91 1121
5726.63 1152
5727.34 1118
5728.05 1153
5728.77 1157
5729.48 1041
5730.20 1157
5730.91 1307
5731.62 1230
5732.34 1114
5733.05 1201
5733.77 1160
5734.48 1181
5735.20 1137
5735.91 1084
5736.63 1175
5737.34 1079
5738.06 1034
5738.77 1006
5739.48 1081
5740.20 1014
5740.91 1077
5741.63 1017
5742.34 1018
5743.06 1042
5743.77 1055
5744.49 998
5745.20 993
5745.92 960
5746.64 984
5747.35 1061
5748.07 1018
5748.78 971
5749.50 967
5750.21 941
5750.93 1010
5751.64 1092
5752.36 952
5753.07 996
5753.79 957
5754.51 982
5755.22 1046
5755.94 1009
5756.65 982
5757.37 1018
5758.08 1038
5758.80 1088
5759.52 1066
5760.23 971
5760.95 967
5761.67 976
5762.38 1081
5763.10 1003
5763.81 985
5764.53 1005
5765.25 992
5765.96 952
5766.68 1094
5767.40 1034
5768.11 1032
5768.83 986
5769.55 993
5770.26 1073
5770.98 1042
5771.70 1015
5772.41 989
5773.13 1004
5773.85 976
5774.56 1011
5775.28 968
5776.00 936
5776.71 999
5777.43 997
5778.15 1045
5778.87 1129
5779.58 1043
5780.30 1069
5781.02 1075
5781.74 995
5782.45 1013
5783.17 1028
5783.89 989
5784.61 960
5785.32 980
5786.04 1001
5786.76 1079
5787.48 997
5788.19 1030
5788.91 969
5789.63 1113
5790.35 1019
5791.07 1040
5791.78 1076
5792.50 1132
5793.22 1121
5793.94 1088
5794.66 1108
5795.38 1090
5796.09 1118
5796.81 1056
5797.53 1037
5798.25 1023
5798.97 1129
5799.69 1067
5800.40 1181
5801.12 1192
5801.84 1268
5802.56 1416
5803.28 1543
5804.00 1506
5804.72 1561
5805.44 1688
5806.15 1530
5806.87 1446
5807.59 1401
5808.31 1343
5809.03 1327
5809.75 1276
5810.47 1156
5811.19 1150
5811.91 1230
5812.63 1139
5813.35 1096
5814.07 1152
5814.79 1093
5815.50 1073
5816.22 1089
5816.94 1170
5817.66 1139
5818.38 1238
5819.10 1232
5819.82 1211
5820.54 1163
5821.26 1071
5821.98 1178
5822.70 1159
5823.42 1143
5824.14 1248
5824.86 1191
5825.58 1211
5826.30 1212
5827.02 1171
5827.74 1058
5828.46 1140
5829.18 1203
5829.90 1178
5830.62 1091
5831.35 1190
5832.07 1196
5832.79 1205
5833.51 1196
5834.23 1113
5834.95 1057
5835.67 1101
5836.39 1046
5837.11 1042
5837.83 1118
5838.55 1043
5839.27 1107
5839.99 1123
5840.72 1009
5841.44 1059
5842.16 1145
5842.88 1077
5843.60 1105
5844.32 1117
5845.04 1125
5845.76 1030
5846.49 1059
5847.21 1165
5847.93 1100
5848.65 1125
5849.37 1100
5850.09 1086
5850.82 1128
5851.54 1041
5852.26 1012
5852.98 1153
5853.70 1110
5854.42 1045
5855.15 1031
5855.87 1079
5856.59 1078
5857.31 1109
5858.03 1015
5858.76 1020
5859.48 1072
5860.20 1138
5860.92 1093
5861.65 1011
5862.37 1155
5863.09 1164
5863.81 1073
5864.54 1045
5865.26 1125
5865.98 1052
5866.70 1118
5867.43 1070
5868.15 991
5868.87 1030
5869.60 1120
5870.32 1146
5871.04 1063
5871.76 1130
5872.49 1087
5873.21 1130
5873.93 992
5874.66 1073
5875.38 1092
5876.10 1065
5876.83 983
5877.55 1072
5878.27 1109
5879.00 1056
5879.72 1114
5880.44 1093
5881.17 1064
5881.89 1156
5882.61 1065
5883.34 1076
5884.06 1123
5884.79 1162
5885.51 1183
5886.23 1150
5886.96 1090
5887.68 1125
5888.41 1135
5889.13 1161
5889.85 1176
5890.58 1044
5891.30 1116
5892.03 1187
5892.75 1086
5893.47 1091
5894.20 1029
5894.92 1116
5895.65 1038
5896.37 934
5897.10 958
5897.82 1054
5898.55 1007
5899.27 989
5900.00 1027
5900.72 1002
5901.44 1012
5902.17 1088
5902.89 1115
5903.62 1162
5904.34 1126
5905.07 1113
5905.79 1167
5906.52 1135
5907.25 1092
5907.97 1064
5908.70 1094
5909.42 1103
5910.15 1050
5910.87 1135
5911.60 1129
5912.32 1038
5913.05 1031
5913.77 1075
5914.50 1115
5915.22 1115
5915.95 1116
5916.68 1055
5917.40 1017
5918.13 1093
5918.85 982
5919.58 1022
5920.31 1102
5921.03 1055
5921.76 1030
5922.48 1047
5923.21 984
5923.94 1017
5924.66 1047
5925.39 1100
5926.12 1176
5926.84 1058
5927.57 1029
5928.29 1167
5929.02 1077
5929.75 1085
5930.47 1078
5931.20 1124
5931.93 1178
5932.65 1058
5933.38 1056
5934.11 1102
5934.83 1054
5935.56 1135
5936.29 1135
5937.02 1126
5937.74 1211
5938.47 1250
5939.20 1346
5939.92 1252
5940.65 1319
5941.38 1280
5942.11 1179
5942.83 1239
5943.56 1328
5944.29 1276
5945.02 1375
5945.74 1313
5946.47 1330
5947.20 1305
5947.93 1319
5948.65 1265
5949.38 1357
5950.11 1342
5950.84 1440
5951.57 1375
5952.29 1371
5953.02 1470
5953.75 1564
5954.48 1559
5955.21 1626
5955.93 1491
5956.66 1575
5957.39 1568
5958.12 1600
5958.85 1557
5959.58 1604
5960.30 1584
5961.03 1528
5961.76 1495
5962.49 1573
5963.22 1541
5963.95 1630
5964.68 1663
5965.40 1846
5966.13 1766
5966.86 1813
5967.59 2004
5968.32 2018
5969.05 2192
5969.78 2214
5970.51 2320
5971.24 2183
5971.96 2053
5972.69 1906
5973.42 1852
5974.15 2022
5974.88 1829
5975.61 1801
5976.34 1803
5977.07 1826
5977.80 1764
5978.53 1768
5979.26 1756
5979.99 1818
5980.72 1774
5981.45 1828
5982.18 1715
5982.91 1839
5983.64 1946
5984.37 1848
5985.10 1904
5985.83 1863
5986.56 1873
5987.29 1929
5988.02 1932
5988.75 1901
5989.48 1829
5990.21 1934
5990.94 1915
5991.67 1894
5992.40 1928
5993.13 1821
5993.86 1886
5994.59 1873
5995.32 1814
5996.05 1727
5996.78 1846
5997.51 1873
5998.24 1862
5998.97 1836
5999.71 1763
6000.44 1798
6001.17 1795
6001.90 1840
6002.63 1834
6003.36 1890
6004.09 1833
6004.82 1762
6005.55 1705
6006.28 1807
6007.02 1859
6007.75 1868
6008.48 1970
6009.21 2172
6009.94 2302
6010.67 2654
6011.40 2760
6012.14 2931
6012.87 3087
6013.60 3252
6014.33 3450
6015.06 3463
6015.80 3329
6016.53 3089
6017.26 3123
6017.99 3046
6018.72 2800
6019.45 2662
6020.19 2467
6020.92 2370
6021.65 2138
6022.38 1974
6023.12 1841
6023.85 1780
6024.58 1766
6025.31 1733
6026.05 1663
6026.78 1613
6027.51 1553
6028.24 1597
6028.98 1651
6029.71 1678
6030.44 1488
6031.17 1533
6031.91 1557
6032.64 1506
6033.37 1519
6034.11 1466
6034.84 1612
6035.57 1604
6036.30 1543
6037.04 1542
6037.77 1520
6038.50 1527
6039.24 1620
6039.97 1663
6040.70 1675
6041.44 1634
6042.17 1612
6042.90 1638
6043.64 1613
6044.37 1665
6045.10 1561
6045.84 1614
6046.57 1649
6047.31 1710
6048.04 1722
6048.77 1682
6049.51 1773
6050.24 1732
6050.98 1778
6051.71 1733
6052.44 1905
6053.18 1890
6053.91 1861
6054.65 1790
6055.38 1919
6056.11 1953
6056.85 1885
6057.58 1874
6058.32 1830
6059.05 1799
6059.79 1710
6060.52 1773
6061.26 1652
6061.99 1634
6062.72 1589
6063.46 1649
6064.19 1590
6064.93 1627
6065.66 1517
6066.40 1582
6067.13 1526
6067.87 1596
6068.60 1671
6069.34 1688
6070.07 1625
6070.81 1559
6071.54 1534
6072.28 1523
6073.01 1524
6073.75 1492
6074.49 1472
6075.22 1466
6075.96 1409
6076.69 1317
6077.43 1404
6078.16 1452
6078.90 1420
6079.63 1416
6080.37 1407
6081.11 1421
6081.84 1551
6082.58 1607
6083.31 1598
6084.05 1523
6084.79 1510
6085.52 1538
6086.26 1590
6086.99 1565
6087.73 1427
6088.47 1440
6089.20 1462
6089.94 1454
6090.68 1493
6091.41 1531
6092.15 1459
6092.89 1475
6093.62 1314
6094.36 1424
6095.09 1469
6095.83 1484
6096.57 1464
6097.31 1499
6098.04 1465
6098.78 1400
6099.52 1475
6100.25 1386
6100.99 1366
6101.73 1361
6102.46 1405
6103.20 1412
6103.94 1276
6104.68 1326
6105.41 1322
6106.15 1330
6106.89 1325
6107.62 1273
6108.36 1327
6109.10 1350
6109.84 1364
6110.57 1254
6111.31 1287
6112.05 1363
6112.79 1380
6113.53 1438
6114.26 1365
6115.00 1391
6115.74 1495
6116.48 1455
6117.21 1450
6117.95 1393
6118.69 1407
6119.43 1418
6120.17 1394
6120.91 1319
6121.64 1320
6122.38 1368
6123.12 1420
6123.86 1463
6124.60 1506
6125.34 1488
6126.07 1499
6126.81 1494
6127.55 1475
6128.29 1506
6129.03 1459
6129.77 1501
6130.51 1466
6131.25 1400
6131.98 1549
6132.72 1564
6133.46 1504
6134.20 1474
6134.94 1499
6135.68 1543
6136.42 1471
6137.16 1483
6137.90 1548
6138.64 1493
6139.38 1432
6140.11 1549
6140.85 1464
6141.59 1478
6142.33 1446
6143.07 1504
6143.81 1412
6144.55 1465
6145.29 1470
6146.03 1463
6146.77 1557
6147.51 1552
6148.25 1501
6148.99 1559
6149.73 1551
6150.47 1610
6151.21 1626
6151.95 1506
6152.69 1519
6153.43 1575
6154.17 1607
6154.91 1663
6155.65 1647
6156.39 1669
6157.13 1675
6157.87 1582
6158.61 1580
6159.35 1567
6160.09 1698
6160.83 1760
6161.58 1672
6162.32 1733
6163.06 1655
6163.80 1725
6164.54 1695
6165.28 1757
6166.02 1928
6166.76 2033
6167.50 2099
6168.24 2120
6168.98 2155
6169.73 2095
6170.47 2326
6171.21 2203
6171.95 2202
6172.69 2163
6173.43 2082
6174.17 2125
6174.92 1968
6175.66 1979
6176.40 1923
6177.14 2018
6177.88 2051
6178.62 1954
6179.36 2007
6180.11 2007
6180.85 2071
6181.59 2135
6182.33 2127
6183.07 2082
6183.82 2013
6184.56 2138
6185.30 2042
6186.04 2125
6186.78 2210
6187.53 2174
6188.27 2104
6189.01 2234
6189.75 2166
6190.50 2188
6191.24 2305
6191.98 2271
6192.72 2334
6193.47 2445
6194.21 2572
6194.95 2573
6195.69 2637
6196.44 2659
6197.18 2606
6197.92 2595
6198.67 2585
6199.41 2701
6200.15 2641
6200.89 2712
6201.64 2803
6202.38 2729
6203.12 2670
6203.87 2883
6204.61 2998
6205.35 3125
6206.10 3602
6206.84 4033
6207.58 4531
6208.33 5540
6209.07 6779
6209.81 7897
6210.56 9367
6211.30 10007
6212.05 10795
6212.79 11350
6213.53 11184
6214.28 10288
6215.02 9307
6215.76 8406
6216.51 7249
6217.25 6051
6218.00 5291
6218.74 4710
6219.48 4027
6220.23 3511
6220.97 3314
6221.72 3213
6222.46 3122
6223.21 3105
6223.95 3070
6224.69 3327
6225.44 3525
6226.18 3769
6226.93 3995
6227.67 4148
6228.42 4092
6229.16 3891
6229.91 3918
6230.65 3652
6231.40 3346
6232.14 3124
6232.89 2910
6233.63 2769
6234.38 2554
6235.12 2471
6235.87 2486
6236.61 2561
6237.36 2533
6238.10 2573
6238.85 2703
6239.59 2922
6240.34 2966
6241.08 3218
6241.83 3305
6242.58 3455
6243.32 3485
6244.07 3398
6244.81 3326
6245.56 3061
6246.30 2967
6247.05 2834
6247.80 2646
6248.54 2514
6249.29 2639
6250.03 2722
6250.78 2538
6251.52 2558
6252.27 2509
6253.02 2535
6253.76 2608
6254.51 2510
6255.26 2438
6256.00 2518
6256.75 2444
6257.49 2489
6258.24 2340
6258.99 2349
6259.73 2497
6260.48 2369
6261.23 2240
6261.97 2253
6262.72 2268
6263.47 2157
6264.21 2177
6264.96 2193
6265.71 2184
6266.46 2037
6267.20 2037
6267.95 2042
6268.70 2123
6269.44 2118
6270.19 2052
6270.94 2040
6271.69 2082
6272.43 2050
6273.18 2030
6273.93 2048
6274.67 2010
6275.42 2107
6276.17 1981
6276.92 2041
6277.67 1949
6278.41 2119
6279.16 2226
6279.91 2105
6280.66 2236
6281.40 2215
6282.15 2231
6282.90 2240
6283.65 2243
6284.40 2025
6285.14 2052
6285.89 1954
6286.64 1906
6287.39 1852
6288.14 1871
6288.88 1797
6289.63 1916
6290.38 1812
6291.13 1813
6291.88 1850
6292.63 1851
6293.38 1807
6294.12 1810
6294.87 1819
6295.62 1746
6296.37 1812
6297.12 1856
6297.87 1756
6298.62 1793
6299.37 1820
6300.11 1813
6300.86 1790
6301.61 1673
6302.36 1647
6303.11 1624
6303.86 1636
6304.61 1625
6305.36 1542
6306.11 1557
6306.86 1626
6307.61 1644
6308.36 1573
6309.11 1580
6309.86 1728
6310.60 1745
6311.35 1816
6312.10 1837
6312.85 1907
6313.60 1947
6314.35 1920
6315.10 1940
6315.85 1938
6316.60 1926
6317.35 1994
6318.10 1934
6318.85 1901
6319.60 1891
6320.35 1897
6321.10 1822
6321.85 1790
6322.60 1714
6323.35 1675
6324.10 1544
6324.86 1591
6325.61 1579
6326.36 1441
6327.11 1449
6327.86 1511
6328.61 1488
6329.36 1415
6330.11 1422
6330.86 1481
6331.61 1469
6332.36 1427
6333.11 1362
6333.86 1389
6334.62 1293
6335.37 1333
6336.12 1489
6336.87 1372
6337.62 1301
6338.37 1440
6339.12 1516
6339.87 1354
6340.62 1356
6341.38 1383
6342.13 1360
6342.88 1371
6343.63 1421
6344.38 1472
6345.13 1350
6345.89 1327
6346.64 1305
6347.39 1322
6348.14 1314
6348.89 1287
6349.64 1371
6350.40 1430
6351.15 1518
6351.90 1458
6352.65 1419
6353.40 1473
6354.16 1593
6354.91 1598
6355.66 1566
6356.41 1669
6357.17 1578
6357.92 1587
6358.67 1630
6359.42 1629
6360.18 1487
6360.93 1479
6361.68 1549
6362.43 1511
6363.19 1465
6363.94 1461
6364.69 1477
6365.45 1465
6366.20 1624
6366.95 1575
6367.70 1478
6368.46 1457
6369.21 1556
6369.96 1566
6370.72 1552
6371.47 1520
6372.22 1543
6372.98 1616
6373.73 1527
6374.48 1528
6375.24 1446
6375.99 1431
6376.74 1405
6377.50 1355
6378.25 1440
6379.00 1386
6379.76 1440
6380.51 1556
6381.27 1410
6382.02 1410
6382.77 1496
6383.53 1437
6384.28 1448
6385.03 1421
6385.79 1428
6386.54 1367
6387.30 1320
6388.05 1331
6388.81 1336
6389.56 1338
6390.31 1409
6391.07 1287
6391.82 1317
6392.58 1326
6393.33 1319
6394.09 1322
6394.84 1322
6395.60 1358
6396.35 1277
6397.10 1326
6397.86 1304
6398.61 1249
6399.37 1285
6400.12 1374
6400.88 1385
6401.63 1305
6402.39 1295
6403.14 1296
6403.90 1379
6404.65 1350
6405.41 1345
6406.16 1308
6406.92 1280
6407.68 1261
6408.43 1218
6409.19 1372
6409.94 1394
6410.70 1315
6411.45 1288
6412.21 1268
6412.96 1413
6413.72 1409
6414.48 1330
6415.23 1333
6415.99 1264
6416.74 1232
6417.50 1301
6418.26 1201
6419.01 1275
6419.77 1339
6420.52 1261
6421.28 1329
6422.04 1365
6422.79 1327
6423.55 1366
6424.30 1292
6425.06 1244
6425.82 1179
6426.57 1194
6427.33 1287
6428.09 1229
6428.84 1283
6429.60 1258
6430.36 1278
6431.11 1254
6431.87 1237
6432.63 1189
6433.38 1225
6434.14 1317
6434.90 1326
6435.65 1366
6436.41 1258
6437.17 1288
6437.93 1291
6438.68 1281
6439.44 1292
6440.20 1365
6440.95 1291
6441.71 1238
6442.47 1268
6443.23 1259
6443.98 1301
6444.74 1300
6445.50 1265
6446.26 1276
6447.01 1224
6447.77 1202
6448.53 1211
6449.29 1231
6450.05 1296
6450.80 1301
6451.56 1338
6452.32 1282
6453.08 1196
6453.84 1258
6454.59 1253
6455.35 1291
6456.11 1281
6456.87 1238
6457.63 1330
6458.39 1227
6459.14 1333
6459.90 1411
6460.66 1344
6461.42 1334
6462.18 1278
6462.94 1330
6463.69 1339
6464.45 1408
6465.21 1364
6465.97 1338
6466.73 1434
6467.49 1406
6468.25 1399
6469.01 1424
6469.77 1385
6470.52 1409
6471.28 1358
6472.04 1385
6472.80 1323
6473.56 1451
6474.32 1535
6475.08 1462
6475.84 1490
6476.60 1526
6477.36 1465
6478.12 1513
6478.88 1504
6479.64 1443
6480.40 1481
6481.16 1446
6481.92 1484
6482.68 1554
6483.44 1561
6484.20 1496
6484.96 1523
6485.72 1601
6486.48 1607
6487.24 1639
6488.00 1614
6488.76 1692
6489.52 1731
6490.28 1645
6491.04 1688
6491.80 1685
6492.56 1750
6493.32 1844
6494.08 1793
6494.84 1860
6495.60 1823
6496.36 1851
6497.12 2017
6497.88 2100
6498.64 2091
6499.40 1946
6500.16 1981
6500.92 1961
6501.68 1967
6502.45 1969
6503.21 1983
6503.97 2011
6504.73 2111
6505.49 2081
6506.25 1985
6507.01 1926
6507.77 2093
6508.53 2194
6509.30 2227
6510.06 2180
6510.82 2175
6511.58 2215
6512.34 2259
6513.10 2403
6513.86 2313
6514.63 2254
6515.39 2314
6516.15 2315
6516.91 2339
6517.67 2236
6518.43 2188
6519.20 2326
6519.96 2422
6520.72 2402
6521.48 2479
6522.24 2633
6523.01 2775
6523.77 2902
6524.53 3163
6525.29 3273
6526.06 3487
6526.82 3619
6527.58 3764
6528.34 3870
6529.11 3945
6529.87 4095
6530.63 4022
6531.39 4045
6532.16 3822
6532.92 3733
6533.68 4085
6534.44 4370
6535.21 4987
6535.97 5608
6536.73 6285
6537.50 7197
6538.26 8412
6539.02 8955
6539.78 9268
6540.55 9578
6541.31 9021
6542.07 8345
6542.84 7043
6543.60 6151
6544.36 5286
6545.13 4501
6545.89 3957
6546.65 3387
6547.42 3064
6548.18 2802
6548.95 2574
6549.71 2377
6550.47 2301
6551.24 2326
6552.00 2412
6552.76 2251
6553.53 2242
6554.29 2273
6555.06 2257
6555.82 2238
6556.58 2150
6557.35 2082
6558.11 2086
6558.88 2017
6559.64 2063
6560.41 2162
6561.17 2098
6561.93 2143
6562.70 2166
6563.46 2303
6564.23 2408
6564.99 2453
6565.76 2619
6566.52 2704
6567.29 2754
6568.05 2645
6568.82 2766
6569.58 2703
6570.35 2650
6571.11 2573
6571.88 2413
6572.64 2437
6573.41 2482
6574.17 2490
6574.94 2386
6575.70 2453
6576.47 2524
6577.23 2644
6578.00 2675
6578.76 2705
6579.53 2708
6580.29 2606
6581.06 2577
6581.82 2565
6582.59 2500
6583.36 2484
6584.12 2461
6584.89 2458
6585.65 2427
6586.42 2341
6587.18 2275
6587.95 2221
6588.72 2458
6589.48 2519
6590.25 2517
6591.01 2518
6591.78 2718
6592.55 2927
6593.31 2981
6594.08 3049
6594.85 3210
6595.61 3293
6596.38 3345
6597.15 3564
6597.91 3325
6598.68 3232
6599.45 3299
6600.21 3123
6600.98 2929
6601.75 2800
6602.51 2617
6603.28 2532
6604.05 2496
6604.81 2471
6605.58 2400
6606.35 2401
6607.11 2383
6607.88 2351
6608.65 2529
6609.41 2643
6610.18 2640
6610.95 2758
6611.72 2785
6612.48 2638
6613.25 2645
6614.02 2670
6614.79 2707
6615.55 2632
6616.32 2473
6617.09 2460
6617.86 2300
6618.62 2253
6619.39 2312
6620.16 2294
6620.93 2195
6621.70 2213
6622.46 2210
6623.23 2214
6624.00 2203
6624.77 2165
6625.54 2177
6626.30 2169
6627.07 2086
6627.84 2002
6628.61 1984
6629.38 2077
6630.15 1997
6630.91 1879
6631.68 1996
6632.45 2014
6633.22 2054
6633.99 2157
6634.76 2241
6635.53 2330
6636.29 2562
6637.06 2534
6637.83 2525
6638.60 2518
6639.37 2501
6640.14 2533
6640.91 2380
6641.68 2301
6642.45 2128
6643.21 2113
6643.98 2005
6644.75 1922
6645.52 2006
6646.29 1919
6647.06 1884
6647.83 1778
6648.60 1866
6649.37 1884
6650.14 1907
6650.91 1911
6651.68 1923
6652.45 1983
6653.22 1986
6653.99 2004
6654.76 2029
6655.53 1941
6656.30 2013
6657.07 2073
6657.84 2044
6658.61 1886
6659.38 1935
6660.15 1872
6660.92 1826
6661.69 1749
6662.46 1848
6663.23 1795
6664.00 1849
6664.77 1695
6665.54 1843
6666.31 1792
6667.08 1807
6667.85 1751
6668.62 1713
6669.39 1772
6670.16 1747
6670.93 1684
6671.70 1590
6672.47 1693
6673.25 1803
6674.02 1828
6674.79 1738
6675.56 1740
6676.33 1739
6677.10 1768
6677.87 1790
6678.64 1685
6679.41 1732
6680.19 1737
6680.96 1862
6681.73 1827
6682.50 1794
6683.27 1943
6684.04 2065
6684.81 2006
6685.59 2091
6686.36 2110
6687.13 2163
6687.90 2230
6688.67 2075
6689.44 1993
6690.22 1956
6690.99 1899
6691.76 1906
6692.53 1904
6693.30 1746
6694.08 1828
6694.85 1752
6695.62 1701
6696.39 1679
6697.16 1695
6697.94 1548
6698.71 1687
6699.48 1643
6700.25 1629
6701.03 1673
6701.80 1717
6702.57 1728
6703.34 1596
6704.12 1608
6704.89 1631
6705.66 1618
6706.44 1649
6707.21 1657
6707.98 1705
6708.75 1783
6709.53 1715
6710.30 1617
6711.07 1558
6711.85 1571
6712.62 1697
6713.39 1635
6714.17 1610
6714.94 1618
6715.71 1551
6716.49 1460
6717.26 1504
6718.03 1537
6718.81 1509
6719.58 1500
6720.35 1445
6721.13 1385
6721.90 1473
6722.67 1497
6723.45 1463
6724.22 1395
6725.00 1515
6725.77 1458
6726.54 1516
6727.32 1524
6728.09 1552
6728.87 1532
6729.64 1530
6730.41 1543
6731.19 1507
6731.96 1593
6732.74 1555
6733.51 1605
6734.29 1556
6735.06 1599
6735.83 1478
6736.61 1453
6737.38 1517
6738.16 1549
6738.93 1580
6739.71 1543
6740.48 1429
6741.26 1398
6742.03 1503
6742.81 1569
6743.58 1633
6744.36 1483
6745.13 1588
6745.91 1615
6746.68 1534
6747.46 1566
6748.23 1619
6749.01 1572
6749.78 1673
6750.56 1721
6751.33 1740
6752.11 1809
6752.89 1693
6753.66 1805
6754.44 1908
6755.21 1862
6755.99 1714
6756.76 1714
6757.54 1766
6758.31 1723
6759.09 1637
6759.87 1534
6760.64 1529
6761.42 1543
6762.19 1497
6762.97 1549
6763.75 1488
6764.52 1400
6765.30 1486
6766.07 1528
6766.85 1595
6767.63 1412
6768.40 1500
6769.18 1482
6769.96 1401
6770.73 1458
6771.51 1466
6772.29 1520
6773.06 1544
6773.84 1424
6774.62 1525
6775.39 1468
6776.17 1548
6776.95 1534
6777.72 1462
6778.50 1531
6779.28 1568
6780.05 1613
6780.83 1591
6781.61 1703
6782.39 1783
6783.16 1722
6783.94 1573
6784.72 1626
6785.50 1486
6786.27 1465
6787.05 1432
6787.83 1355
6788.61 1457
6789.38 1477
6790.16 1482
6790.94 1490
6791.72 1394
6792.49 1351
6793.27 1399
6794.05 1336
6794.83 1331
6795.60 1451
6796.38 1335
6797.16 1325
6797.94 1343
6798.72 1333
6799.50 1346
6800.27 1340
6801.05 1358
6801.83 1459
6802.61 1352
6803.39 1425
6804.17 1512
6804.94 1516
6805.72 1563
6806.50 1594
6807.28 1645
6808.06 1568
6808.84 1547
6809.62 1420
6810.39 1456
6811.17 1470
6811.95 1559
6812.73 1498
6813.51 1478
6814.29 1415
6815.07 1508
6815.85 1578
6816.63 1588
6817.41 1455
6818.18 1486
6818.96 1520
6819.74 1511
6820.52 1411
6821.30 1434
6822.08 1421
6822.86 1474
6823.64 1472
6824.42 1376
6825.20 1424
6825.98 1443
6826.76 1425
6827.54 1455
6828.32 1493
6829.10 1445
6829.88 1523
6830.66 1550
6831.44 1574
6832.22 1479
6833.00 1561
6833.78 1516
6834.56 1489
6835.34 1493
6836.12 1490
6836.90 1545
6837.68 1405
6838.46 1352
6839.24 1375
6840.02 1502
6840.80 1420
6841.58 1415
6842.36 1441
6843.14 1417
6843.92 1352
6844.70 1412
6845.49 1419
6846.27 1381
6847.05 1387
6847.83 1447
6848.61 1530
6849.39 1549
6850.17 1762
6850.95 1974
6851.73 2110
6852.51 2104
6853.30 2386
6854.08 2563
6854.86 2493
6855.64 2438
6856.42 2241
6857.20 2160
6857.98 2025
6858.77 1839
6859.55 1818
6860.33 1798
6861.11 1614
6861.89 1640
6862.67 1532
6863.46 1585
6864.24 1465
6865.02 1507
6865.80 1610
6866.58 1696
6867.37 1713
6868.15 1738
6868.93 1710
6869.71 1740
6870.49 1859
6871.28 1860
6872.06 1796
6872.84 1751
6873.62 1658
6874.41 1705
6875.19 1626
6875.97 1672
6876.75 1622
6877.54 1551
6878.32 1554
6879.10 1582
6879.88 1596
6880.67 1576
6881.45 1562
6882.23 1618
6883.02 1684
6883.80 1842
6884.58 1771
6885.36 1876
6886.15 1888
6886.93 1926
6887.71 1954
6888.50 2145
6889.28 2271
6890.06 2502
6890.85 2661
6891.63 2667
6892.41 2616
6893.20 2507
6893.98 2260
6894.76 2201
6895.55 2207
6896.33 2059
6897.12 1959
6897.90 1765
6898.68 1772
6899.47 1715
6900.25 1851
6901.04 1833
6901.82 1777
6902.60 1839
6903.39 1847
6904.17 1760
6904.96 1905
6905.74 1977
6906.52 1814
6907.31 1795
6908.09 1858
6908.88 1896
6909.66 1916
6910.45 1873
6911.23 1890
6912.02 1782
6912.80 1779
6913.58 1787
6914.37 1816
6915.15 1833
6915.94 1785
6916.72 1714
6917.51 1686
6918.29 1641
6919.08 1694
6919.86 1599
6920.65 1675
6921.43 1730
6922.22 1768
6923.00 1824
6923.79 1835
6924.57 1754
6925.36 1860
6926.15 1742
6926.93 1658
6927.72 1664
6928.50 1638
6929.29 1701
6930.07 1742
6930.86 1750
6931.64 1805
6932.43 1783
6933.22 1736
6934.00 1699
6934.79 1813
6935.57 1892
6936.36 1907
6937.15 1704
6937.93 1839
6938.72 1875
6939.50 1773
6940.29 1688
6941.08 1852
6941.86 1886
6942.65 1987
6943.44 2049
6944.22 2140
6945.01 2151
6945.79 2168
6946.58 2258
6947.37 2343
6948.15 2524
6948.94 2509
6949.73 2733
6950.51 2883
6951.30 2909
6952.09 2902
6952.88 2925
6953.66 2787
6954.45 2597
6955.24 2368
6956.02 2204
6956.81 2253
6957.60 2247
6958.38 2140
6959.17 2128
6959.96 2038
6960.75 2088
6961.53 2112
6962.32 2125
6963.11 2064
6963.90 2133
6964.68 2233
6965.47 2220
6966.26 2285
6967.05 2316
6967.83 2310
6968.62 2406
6969.41 2458
6970.20 2488
6970.99 2639
6971.77 2504
6972.56 2549
6973.35 2564
6974.14 2572
6974.93 2761
6975.71 2632
6976.50 2477
6977.29 2517
6978.08 2520
6978.87 2590
6979.66 2672
6980.44 2787
6981.23 2687
6982.02 2794
6982.81 3167
6983.60 3568
6984.39 3974
6985.18 4672
6985.97 5459
6986.75 6478
6987.54 7407
6988.33 7991
6989.12 8300
6989.91 8461
6990.70 8213
6991.49 7507
6992.28 6749
6993.07 5836
6993.86 4858
6994.64 4381
6995.43 3679
6996.22 3200
6997.01 2986
6997.80 2786
6998.59 2589
6999.38 2551
7000.17 2510
7000.96 2526
7001.75 2550
7002.54 2736
7003.33 2762
7004.12 2846
7004.91 2993
7005.70 2895
7006.49 2702
7007.28 2649
7008.07 2569
7008.86 2420
7009.65 2236
7010.44 2031
7011.23 2052
7012.02 1982
7012.81 1834
7013.60 1852
7014.39 1865
7015.18 2050
7015.97 2088
7016.76 2035
7017.55 2083
7018.34 1904
7019.13 1936
7019.93 1945
7020.72 1790
7021.51 1774
7022.30 1816
7023.09 1918
7023.88 1933
7024.67 1921
7025.46 1960
7026.25 2000
7027.04 1955
7027.83 1912
7028.63 1962
7029.42 1940
7030.21 1922
7031.00 1912
7031.79 1788
7032.58 1851
7033.37 1729
7034.17 1738
7034.96 1627
7035.75 1614
7036.54 1685
7037.33 1708
7038.12 1838
7038.92 1776
7039.71 1681
7040.50 1653
7041.29 1701
7042.08 1845
7042.87 1823
7043.67 1792
7044.46 1861
7045.25 1861
7046.04 2057
7046.84 1976
7047.63 1940
7048.42 2014
7049.21 2038
7050.00 2069
7050.80 2327
7051.59 2526
7052.38 2534
7053.17 2558
7053.97 2539
7054.76 2588
7055.55 2521
7056.35 2328
7057.14 2134
7057.93 2002
7058.72 1878
7059.52 1796
7060.31 1891
7061.10 1770
7061.90 1758
7062.69 1838
7063.48 1915
7064.28 1846
7065.07 1833
7065.86 1853
7066.66 1861
7067.45 1741
7068.24 1830
7069.04 1807
7069.83 1801
7070.62 1782
7071.42 1749
7072.21 1776
7073.00 1831
7073.80 1687
7074.59 1680
7075.39 1674
7076.18 1589
7076.97 1622
7077.77 1605
7078.56 1508
7079.35 1569
7080.15 1448
7080.94 1666
7081.74 1698
7082.53 1731
7083.33 1659
7084.12 1630
7084.91 1474
7085.71 1558
7086.50 1621
7087.30 1656
7088.09 1529
7088.89 1484
7089.68 1574
7090.48 1462
7091.27 1439
7092.07 1360
7092.86 1367
7093.66 1414
7094.45 1357
7095.25 1345
7096.04 1407
7096.84 1419
7097.63 1368
7098.43 1281
7099.22 1355
7100.02 1394
7100.81 1354
7101.61 1373
7102.40 1339
7103.20 1333
7103.99 1345
7104.79 1363
7105.58 1298
7106.38 1296
7107.17 1249
7107.97 1286
7108.77 1369
7109.56 1271
7110.36 1260
7111.15 1251
7111.95 1263
7112.75 1365
7113.54 1313
7114.34 1230
7115.13 1248
7115.93 1284
7116.73 1259
7117.52 1222
7118.32 1260
7119.11 1311
7119.91 1303
7120.71 1291
7121.50 1206
7122.30 1224
7123.10 1235
7123.89 1263
7124.69 1309
7125.49 1219
7126.28 1157
7127.08 1206
7127.88 1195
7128.67 1252
7129.47 1243
7130.27 1257
7131.06 1234
7131.86 1181
7132.66 1199
7133.45 1341
7134.25 1329
7135.05 1269
7135.85 1158
7136.64 1199
7137.44 1273
7138.24 1212
7139.04 1193
7139.83 1197
7140.63 1163
7141.43 1235
7142.23 1227
7143.02 1144
7143.82 1240
7144.62 1162
7145.42 1164
7146.21 1228
7147.01 1187
7147.81 1110
7148.61 1148
7149.41 1087
7150.20 1146
7151.00 1128
7151.80 1150
7152.60 1113
7153.40 1113
7154.19 1115
7154.99 1115
7155.79 1114
7156.59 1072
7157.39 1107
7158.19 1195
7158.99 1167
7159.78 1188
7160.58 1130
7161.38 1161
7162.18 1145
7162.98 1195
7163.78 1173
7164.58 1146
7165.37 1057
7166.17 1092
7166.97 1122
7167.77 1134
7168.57 1051
7169.37 1083
7170.17 1068
7170.97 1089
7171.77 1063
7172.57 1042
7173.37 1103
7174.17 1098
7174.96 1095
7175.76 1059
7176.56 1062
7177.36 1075
7178.16 1085
7178.96 1120
7179.76 1018
7180.56 1050
7181.36 1056
7182.16 1026
7182.96 1091
7183.76 1076
7184.56 1076
7185.36 1073
7186.16 1047
7186.96 1061
7187.76 1063
7188.56 1115
7189.36 1010
7190.16 1059
7190.96 1105
7191.76 1096
7192.56 944
7193.36 991
7194.16 1017
7194.96 982
7195.76 996
7196.57 1024
7197.37 1043
7198.17 1008
7198.97 1059
7199.77 1001
7200.57 954
7201.37 930
7202.17 974
7202.97 1075
7203.77 1069
7204.57 1016
7205.38 1048
7206.18 1078
7206.98 1019
7207.78 999
7208.58 1035
7209.38 1011
7210.18 940
7210.98 1101
7211.79 1050
7212.59 1034
7213.39 994
7214.19 988
7214.99 1054
7215.79 1023
7216.60 993
7217.40 1080
7218.20 1054
7219.00 1076
7219.80 1134
7220.60 1112
7221.41 1146
7222.21 1158
7223.01 1095
7223.81 1119
7224.62 1132
7225.42 1056
7226.22 1061
7227.02 1089
7227.82 1130
7228.63 1043
7229.43 1070
7230.23 1062
7231.03 1115
7231.84 1123
7232.64 1033
7233.44 1071
7234.24 1099
7235.05 1117
7235.85 1011
7236.65 1033
7237.46 1037
7238.26 999
7239.06 1049
7239.86 990
7240.67 963
7241.47 1024
7242.27 1051
7243.08 1002
7243.88 1078
7244.68 1092
7245.49 1074
7246.29 1047
7247.09 1032
7247.90 1005
7248.70 998
7249.50 1037
7250.31 1045
7251.11 982
7251.92 1016
7252.72 1074
7253.52 1078
7254.33 1090
7255.13 1059
7255.93 1103
7256.74 1101
7257.54 1092
7258.35 1100
7259.15 1204
7259.95 1239
7260.76 1297
7261.56 1227
7262.37 1316
7263.17 1406
7263.98 1461
7264.78 1417
7265.59 1462
7266.39 1432
7267.19 1325
7268.00 1236
7268.80 1282
7269.61 1218
7270.41 1082
7271.22 1123
7272.02 1110
7272.83 1096
7273.63 1069
7274.44 1100
7275.24 1176
7276.05 1279
7276.85 1174
7277.66 1143
7278.46 1029
7279.27 1150
7280.07 1107
7280.88 1122
7281.68 1135
7282.49 1271
7283.29 1362
7284.10 1355
7284.91 1459
7285.71 1478
7286.52 1675
7287.32 1666
7288.13 1794
7288.93 1858
7289.74 1677
7290.55 1537
7291.35 1495
7292.16 1384
7292.96 1314
7293.77 1268
7294.58 1177
7295.38 1209
7296.19 1090
7296.99 1079
7297.80 1052
7298.61 1068
7299.41 1157
7300.22 1166
7301.03 1111
7301.83 1101
7302.64 1088
7303.44 1083
7304.25 1202
7305.06 1188
7305.86 1226
7306.67 1143
7307.48 1230
7308.28 1162
7309.09 1207
7309.90 1047
7310.71 1135
7311.51 1180
7312.32 1127
7313.13 1150
7313.93 1198
7314.74 1179
7315.55 1260
7316.36 1242
7317.16 1318
7317.97 1337
7318.78 1367
7319.59 1483
7320.39 1622
7321.20 1748
7322.01 1791
7322.82 1811
7323.62 1710
7324.43 1669
7325.24 1549
7326.05 1530
7326.85 1433
7327.66 1383
7328.47 1368
7329.28 1319
7330.09 1357
7330.89 1336
7331.70 1227
7332.51 1257
7333.32 1297
7334.13 1273
7334.93 1287
7335.74 1167
7336.55 1220
7337.36 1303
7338.17 1224
7338.98 1201
7339.79 1234
7340.59 1220
7341.40 1157
7342.21 1224
7343.02 1135
7343.83 1080
7344.64 1045
7345.45 1051
7346.26 1108
7347.06 1130
7347.87 1108
7348.68 1032
7349.49 1033
7350.30 1059
7351.11 1032
7351.92 993
7352.73 1046
7353.54 1005
7354.35 967
7355.16 967
7355.97 1015
7356.78 1035
7357.59 1038
7358.39 958
7359.20 974
7360.01 970
7360.82 1004
7361.63 991
7362.44 977
7363.25 974
7364.06 986
7364.87 1013
7365.68 989
7366.49 992
7367.30 948
7368.11 1003
7368.92 939
7369.73 951
7370.54 988
7371.35 1009
7372.16 965
7372.97 970
7373.79 1024
7374.60 980
7375.41 950
7376.22 1025
7377.03 891
7377.84 901
7378.65 974
7379.46 1018
7380.27 982
7381.08 970
7381.89 996
7382.70 938
7383.51 922
7384.33 964
7385.14 970
7385.95 992
7386.76 1004
7387.57 954
7388.38 970
7389.19 916
7390.00 977
7390.81 940
7391.63 863
7392.44 917
7393.25 894
7394.06 962
7394.87 898
7395.68 889
7396.50 911
7397.31 941
7398.12 983
7398.93 936
7399.74 851
7400.55 913
7401.37 929
7402.18 975
7402.99 987
7403.80 969
7404.62 971
7405.43 909
7406.24 890
7407.05 877
7407.86 906
7408.68 929
7409.49 914
7410.30 903
7411.11 902
7411.93 951
7412.74 1040
7413.55 935
7414.36 916
7415.18 921
7415.99 909
7416.80 948
7417.62 857
7418.43 824
7419.24 870
7420.05 911
7420.87 903
7421.68 854
7422.49 850
7423.31 881
7424.12 887
7424.93 892
7425.75 872
7426.56 864
7427.37 823
7428.19 934
7429.00 957
7429.81 907
7430.63 983
7431.44 1000
7432.25 1057
7433.07 1119
7433.88 1178
7434.70 1199
7435.51 1239
7436.32 1166
7437.14 1131
7437.95 1053
7438.76 1036
7439.58 1016
7440.39 960
7441.21 894
7442.02 925
7442.84 899
7443.65 996
7444.46 906
7445.28 819
7446.09 847
7446.91 948
7447.72 920
7448.54 915
7449.35 922
7450.17 971
7450.98 908
7451.80 865
7452.61 834
7453.42 906
7454.24 890
7455.05 904
7455.87 913
7456.68 896
7457.50 962
7458.31 865
7459.13 843
7459.94 850
7460.76 801
7461.58 840
7462.39 896
7463.21 977
7464.02 1003
7464.84 891
7465.65 874
7466.47 922
7467.28 910
7468.10 943
7468.91 902
7469.73 941
7470.55 916
7471.36 947
7472.18 928
7472.99 862
7473.81 957
7474.63 964
7475.44 942
7476.26 948
7477.07 897
7477.89 987
7478.71 913
7479.52 892
7480.34 769
7481.15 835
7481.97 860
7482.79 912
7483.60 953
7484.42 1020
7485.24 967
7486.05 888
7486.87 869
7487.69 890
7488.50 910
7489.32 903
7490.14 929
7490.95 886
7491.77 888
7492.59 875
7493.41 894
7494.22 916
7495.04 884
7495.86 892
7496.67 868
7497.49 858
7498.31 877
7499.13 855
7499.94 832
7500.76 870
7501.58 844
7502.40 849
7503.21 934
7504.03 907
7504.85 856
7505.67 842
7506.48 834
7507.30 946
7508.12 877
7508.94 878
7509.75 913
7510.57 934
7511.39 905
7512.21 833
7513.03 866
7513.84 813
7514.66 848
7515.48 812
7516.30 853
7517.12 826
7517.94 839
7518.75 861
7519.57 876
7520.39 874
7521.21 845
7522.03 818
7522.85 850
7523.67 900
7524.48 842
7525.30 855
7526.12 852
7526.94 865
7527.76 947
7528.58 882
7529.40 854
7530.22 838
7531.04 908
7531.85 878
7532.67 907
7533.49 814
7534.31 890
7535.13 901
7535.95 892
7536.77 855
7537.59 859
7538.41 807
7539.23 858
7540.05 891
7540.87 907
7541.69 922
7542.51 922
7543.33 862
7544.15 896
7544.97 903
7545.79 959
7546.61 888
7547.43 870
7548.25 979
7549.07 962
7549.89 948
7550.71 902
7551.53 942
7552.35 941
7553.17 971
7553.99 997
7554.81 1000
7555.63 935
7556.45 969
7557.27 948
7558.09 978
7558.91 1021
7559.73 1012
7560.55 1087
7561.37 1029
7562.19 1042
7563.01 1033
7563.83 1040
7564.66 1012
7565.48 1071
7566.30 1054
7567.12 1077
7567.94 1091
7568.76 1060
7569.58 1023
7570.40 1010
7571.22 1004
7572.04 1067
7572.87 1058
7573.69 1057
7574.51 1101
7575.33 1038
7576.15 1095
7576.97 1092
7577.80 1072
7578.62 1146
7579.44 1080
7580.26 1109
7581.08 1092
7581.90 1052
7582.73 1143
7583.55 1079
7584.37 1057
7585.19 1157
7586.01 1167
7586.84 1209
7587.66 1151
7588.48 1236
7589.30 1284
7590.12 1267
7590.95 1397
7591.77 1334
7592.59 1344
7593.41 1382
7594.24 1389
7595.06 1334
7595.88 1358
7596.70 1299
7597.53 1286
7598.35 1300
7599.17 1473
7600.00 1389
7600.82 1392
7601.64 1362
7602.46 1402
7603.29 1680
7604.11 1720
7604.93 1777
7605.76 1915
7606.58 2064
7607.40 2217
7608.23 2265
7609.05 2176
7609.87 2164
7610.70 1989
7611.52 1851
7612.34 1729
7613.17 1691
7613.99 1694
7614.81 1621
7615.64 1489
7616.46 1548
7617.28 1576
7618.11 1628
7618.93 1685
7619.76 1705
7620.58 1685
7621.40 1844
7622.23 1887
7623.05 1872
7623.88 1854
7624.70 1837
7625.52 1783
7626.35 1688
7627.17 1665
7628.00 1677
7628.82 1521
7629.65 1630
7630.47 1679
7631.30 1873
7632.12 2012
7632.94 2199
7633.77 2348
7634.59 2343
7635.42 2390
7636.24 2446
7637.07 2200
7637.89 2085
7638.72 1956
7639.54 1855
7640.37 1617
7641.19 1573
7642.02 1470
7642.84 1311
7643.67 1305
7644.49 1304
7645.32 1382
7646.14 1302
7646.97 1249
7647.79 1306
7648.62 1431
7649.45 1458
7650.27 1422
7651.10 1345
7651.92 1354
7652.75 1360
7653.57 1261
7654.40 1261
7655.23 1193
7656.05 1118
7656.88 1120
7657.70 1108
7658.53 1059
7659.35 1065
7660.18 1086
7661.01 1100
7661.83 1107
7662.66 1100
7663.49 1046
7664.31 1043
7665.14 1024
7665.96 1024
7666.79 1083
7667.62 1189
7668.44 1065
7669.27 1066
7670.10 1026
7670.92 1003
7671.75 1001
7672.58 1008
7673.40 1035
7674.23 1030
7675.06 1004
7675.88 1016
7676.71 1069
7677.54 1054
7678.37 919
7679.19 1019
7680.02 1028
7680.85 1041
7681.67 1001
7682.50 968
7683.33 952
7684.16 1041
7684.98 1078
7685.81 1080
7686.64 1041
7687.47 1090
7688.29 1066
7689.12 1040
7689.95 1037
7690.78 1059
7691.60 1035
7692.43 980
7693.26 1032
7694.09 1086
7694.92 1149
7695.74 1108
7696.57 1079
7697.40 974
7698.23 1040
7699.06 1071
7699.88 1043
7700.71 1165
7701.54 1137
7702.37 1146
7703.20 1146
7704.03 1101
7704.85 1064
7705.68 1070
7706.51 1072
7707.34 1015
7708.17 946
7709.00 1021
7709.83 969
7710.66 965
7711.48 997
7712.31 919
7713.14 905
7713.97 888
7714.80 898
7715.63 955
7716.46 982
7717.29 890
7718.12 920
7718.95 889
7719.77 881
7720.60 881
7721.43 892
7722.26 893
7723.09 878
7723.92 819
7724.75 891
7725.58 882
7726.41 869
7727.24 838
7728.07 786
7728.90 816
7729.73 857
7730.56 851
7731.39 784
7732.22 871
7733.05 880
7733.88 878
7734.71 832
7735.54 872
7736.37 843
7737.20 840
7738.03 814
7738.86 801
7739.69 846
7740.52 785
7741.35 846
7742.18 792
7743.01 809
7743.84 825
7744.67 778
7745.50 781
7746.34 764
7747.17 783
7748.00 801
7748.83 831
7749.66 851
7750.49 813
7751.32 836
7752.15 811
7752.98 775
7753.81 738
7754.65 784
7755.48 834
7756.31 869
7757.14 767
7757.97 736
7758.80 818
7759.63 769
7760.46 835
7761.30 801
7762.13 763
7762.96 785
7763.79 816
7764.62 764
7765.45 791
7766.29 863
7767.12 821
7767.95 849
7768.78 821
7769.61 796
7770.45 857
7771.28 742
7772.11 744
7772.94 792
7773.77 862
7774.61 782
7775.44 743
7776.27 768
7777.10 836
7777.94 820
7778.77 844
7779.60 835
7780.43 782
7781.27 797
7782.10 754
7782.93 754
7783.76 796
7784.60 796
7785.43 788
7786.26 763
7787.09 788
7787.93 824
7788.76 796
7789.59 815
7790.43 838
7791.26 791
7792.09 771
7792.93 797
7793.76 834
7794.59 832
7795.43 777
7796.26 775
7797.09 782
7797.93 810
7798.76 829
7799.59 800
7800.43 829
7801.26 773
7802.09 794
7802.93 749
7803.76 869
7804.60 893
7805.43 915
7806.26 848
7807.10 812
7807.93 898
7808.77 847
7809.60 911
7810.43 889
7811.27 896
7812.10 930
7812.94 927
7813.77 904
7814.61 948
7815.44 1052
7816.27 1050
7817.11 1040
7817.94 1080
7818.78 1028
7819.61 1129
7820.45 1063
7821.28 1069
7822.12 1005
7822.95 1036
7823.79 1097
7824.62 938
7825.46 974
7826.29 992
7827.13 970
7827.96 987
7828.80 966
7829.63 1080
7830.47 1029
7831.30 1020
7832.14 1043
7832.97 1037
7833.81 1031
7834.64 1007
7835.48 1067
7836.32 1007
7837.15 1021
7837.99 988
7838.82 1015
7839.66 1088
7840.49 1037
7841.33 1046
7842.17 1097
7843.00 1034
7843.84 940
7844.67 1059
7845.51 1131
7846.35 994
7847.18 1007
7848.02 1114
7848.85 1138
7849.69 1141
7850.53 1059
7851.36 1116
7852.20 1102
7853.04 1145
7853.87 1175
7854.71 1269
7855.54 1194
7856.38 1225
7857.22 1322
7858.05 1297
7858.89 1390
7859.73 1529
7860.57 1779
7861.40 1865
7862.24 1954
7863.08 2006
7863.91 1931
7864.75 1751
7865.59 1624
7866.42 1528
7867.26 1339
7868.10 1367
7868.94 1419
7869.77 1456
7870.61 1399
7871.45 1363
7872.29 1384
7873.12 1320
7873.96 1311
7874.80 1436
7875.64 1455
7876.47 1320
7877.31 1375
7878.15 1395
7878.99 1558
7879.82 1635
7880.66 1628
7881.50 1617
7882.34 1563
7883.18 1521
7884.01 1429
7884.85 1326
7885.69 1362
7886.53 1308
7887.37 1199
7888.21 1257
7889.04 1252
7889.88 1333
7890.72 1148
7891.56 1213
7892.40 1235
7893.24 1303
7894.07 1313
7894.91 1372
7895.75 1339
7896.59 1231
7897.43 1137
7898.27 1192
7899.11 1191
7899.95 1186
7900.79 1089
7901.62 1103
7902.46 1133
7903.30 1158
7904.14 1107
7904.98 1043
7905.82 1064
7906.66 1021
7907.50 1051
7908.34 993
7909.18 956
7910.02 1004
7910.86 995
7911.70 1026
7912.54 1017
7913.38 1021
7914.22 1008
7915.05 964
7915.89 923
7916.73 990
7917.57 932
7918.41 1029
7919.25 1030
7920.09 969
7920.93 1037
7921.77 1018
7922.61 981
7923.45 1053
7924.29 934
7925.14 962
7925.98 978
7926.82 978
7927.66 873
7928.50 870
7929.34 914
7930.18 933
7931.02 951
7931.86 1008
7932.70 963
7933.54 944
7934.38 885
7935.22 910
7936.06 927
7936.90 912
7937.74 867
7938.59 953
7939.43 849
7940.27 945
7941.11 955
7941.95 915
7942.79 884
7943.63 929
7944.47 922
7945.31 929
7946.16 959
7947.00 940
7947.84 968
7948.68 905
7949.52 908
7950.36 922
7951.21 971
7952.05 906
7952.89 878
7953.73 869
7954.57 899
7955.41 909
7956.26 932
7957.10 1051
7957.94 1057
7958.78 1007
7959.62 956
7960.47 993
7961.31 981
7962.15 988
7962.99 923
7963.84 1010
7964.68 1025
7965.52 1018
7966.36 1029
7967.21 1090
7968.05 1159
7968.89 1101
7969.73 1099
7970.58 1056
7971.42 1137
7972.26 1071
7973.10 995
7973.95 1012
7974.79 1005
7975.63 961
7976.48 939
7977.32 927
7978.16 959
7979.01 998
7979.85 942
7980.69 888
7981.53 896
7982.38 927
7983.22 922
7984.06 865
7984.91 922
7985.75 874
7986.60 881
7987.44 877
7988.28 856
7989.13 924
7989.97 889
7990.81 846
7991.66 853
7992.50 866
7993.35 852
7994.19 861
7995.03 815
7995.88 802
7996.72 894
7997.57 797
7998.41 779
7999.25 775
8000.10 813
8000.94 875
8001.79 841
8002.63 775
8003.48 764
8004.32 679
8005.16 790
8006.01 734
8006.85 766
8007.70 799
8008.54 787
8009.39 777
8010.23 762
8011.08 700
8011.92 769
8012.77 779
8013.61 746
8014.46 794
8015.30 831
8016.15 740
8016.99 732
8017.84 761
8018.68 745
8019.53 688
8020.37 682
8021.22 696
8022.06 724
8022.91 748
8023.75 694
8024.60 774
8025.45 698
8026.29 757
8027.14 775
8027.98 773
8028.83 744
8029.67 714
8030.52 716
8031.37 719
8032.21 710
8033.06 740
8033.90 776
8034.75 758
8035.60 692
8036.44 607
8037.29 749
8038.14 750
8038.98 720
8039.83 661
8040.67 685
8041.52 684
8042.37 664
8043.21 703
8044.06 716
8044.91 751
8045.75 726
8046.60 715
8047.45 708
8048.29 726
8049.14 666
8049.99 720
8050.83 710
8051.68 707
8052.53 641
8053.38 658
8054.22 682
8055.07 708
8055.92 702
8056.76 686
8057.61 676
8058.46 700
8059.31 701
8060.15 734
8061.00 692
8061.85 689
8062.70 721
8063.54 690
8064.39 673
8065.24 700
8066.09 617
8066.93 606
8067.78 648
8068.63 607
8069.48 649
8070.33 659
8071.17 666
8072.02 633
8072.87 637
8073.72 658
8074.57 648
8075.41 603
8076.26 599
8077.11 677
8077.96 662
8078.81 600
8079.66 644
8080.50 678
8081.35 665
8082.20 600
8083.05 603
8083.90 627
8084.75 576
8085.60 560
8086.45 625
8087.29 639
8088.14 631
8088.99 593
8089.84 671
8090.69 703
8091.54 696
8092.39 677
8093.24 658
8094.09 715
8094.94 671
8095.79 633
8096.63 720
8097.48 675
8098.33 695
8099.18 712
8100.03 639
8100.88 717
8101.73 674
8102.58 693
8103.43 669
8104.28 653
8105.13 677
8105.98 662
8106.83 624
8107.68 608
8108.53 643
8109.38 656
8110.23 619
8111.08 617
8111.93 655
8112.78 641
8113.63 673
8114.48 660
8115.33 651
8116.18 590
8117.03 606
8117.88 640
8118.73 611
8119.58 652
8120.43 645
8121.28 685
8122.14 657
8122.99 681
8123.84 649
8124.69 631
8125.54 678
8126.39 691
8127.24 642
8128.09 697
8128.94 688
8129.79 666
8130.64 693
8131.50 704
8132.35 688
8133.20 680
8134.05 633
8134.90 642
8135.75 664
8136.60 638
8137.46 666
8138.31 770
8139.16 696
8140.01 708
8140.86 694
8141.71 648
8142.57 663
8143.42 683
8144.27 697
8145.12 715
8145.97 712
8146.82 704
8147.68 710
8148.53 799
8149.38 807
8150.23 771
8151.09 749
8151.94 773
8152.79 770
8153.64 790
8154.49 755
8155.35 796
8156.20 819
8157.05 873
8157.90 930
8158.76 983
8159.61 978
8160.46 979
8161.32 974
8162.17 889
8163.02 815
8163.87 783
8164.73 752
8165.58 805
8166.43 769
8167.29 720
8168.14 759
8168.99 724
8169.84 755
8170.70 728
8171.55 864
8172.40 767
8173.26 789
8174.11 784
8174.96 727
8175.82 712
8176.67 682
8177.53 729
8178.38 702
8179.23 734
8180.09 729
8180.94 703
8181.79 726
8182.65 765
8183.50 690
8184.36 712
8185.21 730
8186.06 648
8186.92 626
8187.77 657
8188.63 630
8189.48 699
8190.33 641
8191.19 603
8192.04 582
8192.90 571
8193.75 637
8194.61 638
8195.46 614
8196.32 611
8197.17 628
8198.02 602
8198.88 625
8199.73 608
8200.59 662
8201.44 658
8202.30 645
8203.15 635
8204.01 622
8204.86 620
8205.72 619
8206.57 674
8207.43 657
8208.28 632
8209.14 652
8209.99 674
8210.85 625
8211.71 574
8212.56 603
8213.42 604
8214.27 594
8215.13 618
8215.98 637
8216.84 670
8217.69 665
8218.55 634
8219.41 647
8220.26 619
8221.12 642
8221.97 573
8222.83 640
8223.69 650
8224.54 676
8225.40 664
8226.25 691
8227.11 678
8227.97 611
8228.82 683
8229.68 658
8230.53 619
8231.39 622
8232.25 672
8233.10 722
8233.96 688
8234.82 620
8235.67 623
8236.53 604
8237.39 636
8238.24 665
8239.10 680
8239.96 670
8240.81 622
8241.67 620
8242.53 618
8243.39 647
8244.24 553
8245.10 559
8245.96 581
8246.81 587
8247.67 607
8248.53 610
8249.39 579
8250.24 615
8251.10 648
8251.96 655
8252.82 584
8253.67 560
8254.53 580
8255.39 604
8256.25 592
8257.10 601
8257.96 603
8258.82 621
8259.68 612
8260.54 558
8261.39 525
8262.25 557
8263.11 568
8263.97 594
8264.83 620
8265.68 572
8266.54 600
8267.40 635
8268.26 629
8269.12 622
8269.98 604
8270.83 626
8271.69 588
8272.55 613
8273.41 619
8274.27 664
8275.13 628
8275.99 603
8276.84 595
8277.70 597
8278.56 589
8279.42 589
8280.28 569
8281.14 586
8282.00 631
8282.86 637
8283.72 641
8284.58 639
8285.43 636
8286.29 571
8287.15 550
8288.01 626
8288.87 629
8289.73 606
8290.59 590
8291.45 581
8292.31 597
8293.17 635
8294.03 669
8294.89 723
8295.75 696
8296.61 709
8297.47 730
8298.33 667
8299.19 656
8300.05 677
8300.91 658
8301.77 647
8302.63 647
8303.49 713
8304.35 636
8305.21 704
8306.07 690
8306.93 662
8307.79 659
8308.65 651
8309.51 632
8310.37 653
8311.23 637
8312.09 629
8312.95 662
8313.81 607
8314.67 637
8315.53 676
8316.40 686
8317.26 704
8318.12 703
8318.98 707
8319.84 816
8320.70 782
8321.56 792
8322.42 712
8323.28 643
8324.15 653
8325.01 600
8325.87 609
8326.73 590
8327.59 675
8328.45 662
8329.31 661
8330.17 605
8331.04 625
8331.90 603
8332.76 647
8333.62 626
8334.48 613
8335.35 626
8336.21 614
8337.07 626
8337.93 659
8338.79 577
8339.65 595
8340.52 614
8341.38 648
8342.24 608
8343.10 542
8343.97 611
8344.83 664
8345.69 647
8346.55 667
8347.41 687
8348.28 629
8349.14 670
8350.00 737
8350.87 627
8351.73 620
8352.59 614
8353.45 632
8354.32 661
8355.18 647
8356.04 718
8356.90 690
8357.77 633
8358.63 666
8359.49 613
8360.36 617
8361.22 626
8362.08 620
8362.95 527
8363.81 549
8364.67 599
8365.54 580
8366.40 606
8367.26 601
8368.13 568
8368.99 587
8369.85 621
8370.72 662
8371.58 629
8372.44 649
8373.31 676
8374.17 712
8375.04 669
8375.90 653
8376.76 653
8377.63 651
8378.49 605
8379.36 583
8380.22 620
8381.08 581
8381.95 607
8382.81 600
8383.68 605
8384.54 621
8385.41 661
8386.27 659
8387.13 660
8388.00 558
8388.86 643
8389.73 654
8390.59 595
8391.46 580
8392.32 584
8393.19 609
8394.05 584
8394.92 552
8395.78 571
8396.65 610
8397.51 594
8398.38 605
8399.24 649
8400.11 660
8400.97 617
8401.84 658
8402.70 678
8403.57 722
8404.43 655
8405.30 629
8406.16 632
8407.03 645
8407.90 687
8408.76 672
8409.63 682
8410.49 656
8411.36 640
8412.22 662
8413.09 645
8413.96 674
8414.82 656
8415.69 713
8416.55 695
8417.42 678
8418.29 697
8419.15 706
8420.02 756
8420.88 720
8421.75 714
8422.62 641
8423.48 681
8424.35 730
8425.22 738
8426.08 758
8426.95 720
8427.82 733
8428.68 771
8429.55 795
8430.42 800
8431.28 727
8432.15 825
8433.02 750
8433.88 732
8434.75 730
8435.62 787
8436.48 837
8437.35 803
8438.22 837
8439.09 827
8439.95 761
8440.82 808
8441.69 864
8442.55 878
8443.42 940
8444.29 1002
8445.16 1043
8446.02 1053
8446.89 1056
8447.76 1019
8448.63 1025
8449.50 995
8450.36 971
8451.23 963
8452.10 964
8452.97 966
8453.83 922
8454.70 961
8455.57 978
8456.44 971
8457.31 1080
8458.17 1096
8459.04 1073
8459.91 1080
8460.78 1138
8461.65 1151
8462.52 1129
8463.38 1140
8464.25 1121
8465.12 1094
8465.99 1047
8466.86 1046
8467.73 1099
8468.60 1090
8469.46 1193
8470.33 1304
8471.20 1501
8472.07 1785
8472.94 2044
8473.81 2012
8474.68 2074
8475.55 1871
8476.42 1767
8477.29 1692
8478.15 1548
8479.02 1424
8479.89 1353
8480.76 1204
8481.63 1150
8482.50 1107
8483.37 1046
8484.24 1033
8485.11 934
8485.98 828
8486.85 876
8487.72 890
8488.59 852
8489.46 874
8490.33 845
8491.20 888
8492.07 835
8492.94 826
8493.81 789
8494.68 818
8495.55 813
8496.42 799
8497.29 809
8498.16 872
8499.03 853
8499.90 834
8500.77 823
8501.64 826
8502.51 870
8503.38 837
8504.25 817
8505.12 918
8505.99 840
8506.86 905
8507.73 901
8508.60 926
8509.47 961
8510.35 952
8511.22 978
8512.09 997
8512.96 940
8513.83 998
8514.70 974
8515.57 940
8516.44 954
8517.31 955
8518.18 982
8519.06 933
8519.93 907
8520.80 951
8521.67 947
8522.54 884
8523.41 936
8524.28 924
8525.16 956
8526.03 942
8526.90 970
8527.77 951
8528.64 932
8529.51 930
8530.39 943
8531.26 987
8532.13 968
8533.00 970
8533.87 970
8534.75 972
8535.62 1020
8536.49 1015
8537.36 1066
8538.24 1134
8539.11 1162
8539.98 1121
8540.85 1144
8541.72 1171
8542.60 1170
8543.47 1106
8544.34 1090
8545.21 1078
8546.09 948
8546.96 1082
8547.83 1048
8548.71 1042
8549.58 1045
8550.45 1088
8551.32 1080
8552.20 1133
8553.07 1304
8553.94 1530
8554.82 1824
8555.69 1979
8556.56 2174
8557.44 2326
8558.31 2379
8559.18 2286
8560.06 2185
8560.93 1897
8561.80 1698
8562.68 1472
8563.55 1314
8564.42 1212
8565.30 1093
8566.17 1096
8567.04 1061
8567.92 1045
8568.79 962
8569.67 881
8570.54 847
8571.41 962
8572.29 988
8573.16 991
8574.04 963
8574.91 995
8575.78 977
8576.66 931
8577.53 927
8578.41 872
8579.28 883
8580.16 832
8581.03 839
8581.91 804
8582.78 818
8583.65 870
8584.53 904
8585.40 863
8586.28 793
8587.15 856
8588.03 898
8588.90 794
8589.78 809
8590.65 803
8591.53 774
8592.40 785
8593.28 731
8594.15 785
8595.03 813
8595.90 866
8596.78 822
8597.65 813
8598.53 826
8599.40 812
8600.28 895
8601.16 887
8602.03 827
8602.91 786
8603.78 830
8604.66 806
8605.53 772
8606.41 816
8607.28 798
8608.16 802
8609.04 822
8609.91 794
8610.79 814
8611.66 841
8612.54 791
8613.42 748
8614.29 810
8615.17 746
8616.05 792
8616.92 777
8617.80 790
8618.67 819
8619.55 826
8620.43 825
8621.30 820
8622.18 862
8623.06 868
8623.93 811
8624.81 816
8625.69 822
8626.56 867
8627.44 849
8628.32 860
8629.19 863
8630.07 847
8630.95 855
8631.83 839
8632.70 843
8633.58 859
8634.46 825
8635.33 836
8636.21 833
8637.09 815
8637.97 871
8638.84 846
8639.72 801
8640.60 862
8641.48 804
8642.35 851
8643.23 832
8644.11 877
8644.99 848
8645.86 846
8646.74 840
8647.62 859
8648.50 810
8649.38 795
8650.25 817
8651.13 821
8652.01 896
8652.89 905
8653.77 827
8654.64 874
8655.52 909
8656.40 796
8657.28 877
8658.16 907
8659.04 837
8659.91 822
8660.79 871
8661.67 839
8662.55 832
8663.43 829
8664.31 834
8665.19 846
8666.06 786
8666.94 778
8667.82 856
8668.70 889
8669.58 904
8670.46 911
8671.34 901
8672.22 959
8673.10 960
8673.98 1017
8674.85 1127
8675.73 1151
8676.61 1159
8677.49 1154
8678.37 1121
8679.25 1170
8680.13 1175
8681.01 1067
8681.89 993
8682.77 953
8683.65 970
8684.53 959
8685.41 1012
8686.29 991
8687.17 965
8688.05 1001
8688.93 961
8689.81 999
8690.69 1080
8691.57 1209
8692.45 1377
8693.33 1632
8694.21 1997
8695.09 2053
8695.97 2147
8696.85 2268
8697.73 2028
8698.61 1872
8699.49 1750
8700.37 1572
8701.25 1419
8702.13 1243
8703.01 1174
8703.89 1032
8704.78 1032
8705.66 965
8706.54 942
8707.42 832
8708.30 818
8709.18 841
8710.06 814
8710.94 821
8711.82 863
8712.70 812
8713.58 775
8714.47 802
8715.35 817
8716.23 776
8717.11 751
8717.99 859
8718.87 806
8719.75 811
8720.64 748
8721.52 789
8722.40 826
8723.28 758
8724.16 782
8725.04 817
8725.93 746
8726.81 819
8727.69 809
8728.57 791
8729.45 782
8730.34 827
8731.22 840
8732.10 854
8732.98 805
8733.86 831
8734.75 785
8735.63 817
8736.51 795
8737.39 774
8738.28 689
8739.16 702
8740.04 757
8740.92 741
8741.81 765
8742.69 750
8743.57 707
8744.45 737
8745.34 739
8746.22 693
8747.10 678
8747.99 739
8748.87 755
8749.75 739
8750.64 742
8751.52 756
8752.40 767
8753.28 745
8754.17 801
8755.05 781
8755.93 781
8756.82 805
8757.70 858
8758.59 867
8759.47 952
8760.35 978
8761.24 1015
8762.12 1054
8763.00 1062
8763.89 1018
8764.77 1023
8765.65 944
8766.54 912
8767.42 877
8768.31 851
8769.19 866
8770.07 893
8770.96 936
8771.84 967
8772.73 886
8773.61 858
8774.50 920
8775.38 846
8776.26 866
8777.15 876
8778.03 844
8778.92 808
8779.80 784
8780.69 746
8781.57 719
8782.46 707
8783.34 674
8784.23 706
8785.11 716
8785.99 725
8786.88 776
8787.76 799
8788.65 712
8789.53 687
8790.42 712
8791.31 733
8792.19 691
8793.08 683
8793.96 762
8794.85 685
8795.73 743
8796.62 794
8797.50 756
8798.39 731
8799.27 765
8800.16 726
8801.04 720
8801.93 727
8802.82 730
8803.70 747
8804.59 709
8805.47 716
8806.36 660
8807.25 671
8808.13 672
8809.02 683
8809.90 682
8810.79 685
8811.68 714
8812.56 689
8813.45 646
8814.33 657
8815.22 632
8816.11 649
8816.99 646
8817.88 652
8818.77 630
8819.65 632
8820.54 693
8821.43 641
8822.31 585
8823.20 624
8824.09 626
8824.97 622
8825.86 608
8826.75 619
8827.63 642
8828.52 632
8829.41 640
8830.29 655
8831.18 688
8832.07 676
8832.96 666
8833.84 620
8834.73 634
8835.62 652
8836.51 641
8837.39 603
8838.28 677
8839.17 621
8840.06 623
8840.94 636
8841.83 532
8842.72 612
8843.61 620
8844.49 607
8845.38 656
8846.27 630
8847.16 555
8848.05 601
8848.93 587
8849.82 566
8850.71 611
8851.60 563
8852.49 597
8853.38 545
8854.26 601
8855.15 626
8856.04 530
8856.93 585
8857.82 609
8858.71 559
8859.59 630
8860.48 539
8861.37 608
8862.26 581
8863.15 640
8864.04 604
8864.93 567
8865.82 545
8866.70 570
8867.59 606
8868.48 622
8869.37 612
8870.26 602
8871.15 570
8872.04 579
8872.93 531
8873.82 543
8874.71 539
8875.60 568
8876.49 601
8877.37 538
8878.26 540
8879.15 551
8880.04 617
8880.93 591
8881.82 554
8882.71 533
8883.60 542
8884.49 482
8885.38 517
8886.27 568
8887.16 623
8888.05 518
8888.94 530
8889.83 601
8890.72 552
8891.61 566
8892.50 577
8893.39 573
8894.28 503
8895.17 492
8896.06 541
8896.95 571
8897.84 508
8898.74 544
8899.63 544
8900.52 529
8901.41 571
8902.30 580
8903.19 587
8904.08 573
8904.97 521
8905.86 566
8906.75 543
8907.64 548
8908.53 519
8909.43 493
8910.32 560
8911.21 520
8912.10 529
8912.99 520
8913.88 559
8914.77 535
8915.66 490
8916.56 526
8917.45 526
8918.34 566
8919.23 533
8920.12 570
8921.01 501
8921.90 497
8922.80 526
8923.69 577
8924.58 581
8925.47 521
8926.36 486
8927.26 550
8928.15 555
8929.04 501
8929.93 465
8930.82 482
8931.72 475
8932.61 494
8933.50 564
8934.39 483
8935.29 486
8936.18 472
8937.07 480
8937.96 468
8938.86 481
8939.75 501
8940.64 494
8941.53 526
8942.43 483
8943.32 523
8944.21 500
8945.10 472
8946.00 502
8946.89 501
8947.78 542
8948.68 526
8949.57 501
8950.46 502
8951.36 503
8952.25 493
8953.14 526
8954.04 503
8954.93 477
8955.82 510
8956.72 563
8957.61 477
8958.50 516
8959.40 468
8960.29 477
8961.18 500
8962.08 515
8962.97 472
8963.87 467
8964.76 470
8965.65 514
8966.55 573
8967.44 531
8968.33 522
8969.23 539
8970.12 606
8971.02 573
8971.91 579
8972.81 559
8973.70 538
8974.59 496
8975.49 547
8976.38 528
8977.28 551
8978.17 489
8979.07 490
8979.96 527
8980.86 500
8981.75 542
8982.65 516
8983.54 480
8984.43 462
8985.33 534
8986.22 514
8987.12 486
8988.01 506
8988.91 524
8989.80 492
8990.70 453
8991.59 464
8992.49 450
8993.39 488
8994.28 494
8995.18 475
8996.07 466
8996.97 485
8997.86 469
8998.76 452
8999.65 476
9000.55 513
9001.44 501
9002.34 489
9003.24 511
9004.13 480
9005.03 460
9005.92 464
9006.82 459
9007.72 473
9008.61 473
9009.51 456
9010.40 488
9011.30 473
9012.20 495
9013.09 458
9013.99 455
9014.89 473
9015.78 451
9016.68 475
9017.57 442
9018.47 482
9019.37 536
9020.26 459
9021.16 436
9022.06 519
9022.95 472
9023.85 459
9024.75 436
9025.65 498
9026.54 505
9027.44 486
9028.34 466
9029.23 441
9030.13 476
9031.03 459
9031.92 470
9032.82 464
9033.72 499
9034.62 477
9035.51 472
9036.41 483
9037.31 437
9038.21 436
9039.10 457
9040.00 421
9040.90 479
9041.80 488
9042.69 521
9043.59 462
9044.49 458
9045.39 452
9046.29 467
9047.18 467
9048.08 447
9048.98 441
9049.88 462
9050.78 471
9051.67 440
9052.57 496
9053.47 507
9054.37 531
9055.27 474
9056.17 480
9057.06 487
9057.96 442
9058.86 514
9059.76 488
9060.66 480
9061.56 536
9062.46 464
9063.35 468
9064.25 477
9065.15 464
9066.05 498
9066.95 483
9067.85 515
9068.75 518
9069.65 510
9070.55 498
9071.45 499
9072.34 478
9073.24 487
9074.14 496
9075.04 510
9075.94 511
9076.84 478
9077.74 444
9078.64 476
9079.54 478
9080.44 448
9081.34 524
9082.24 520
9083.14 445
9084.04 505
9084.94 495
9085.84 490
9086.74 510
9087.64 465
9088.54 465
9089.44 455
9090.34 478
9091.24 557
9092.14 543
9093.04 545
9093.94 480
9094.84 457
9095.74 492
9096.64 516
9097.54 463
9098.44 510
9099.34 520
9100.24 525
9101.14 521
9102.04 505
9102.94 515
9103.84 485
9104.75 484
9105.65 517
9106.55 526
9107.45 478
9108.35 486
9109.25 475
9110.15 481
9111.05 520
9111.95 513
9112.85 448
9113.76 489
9114.66 482
9115.56 442
9116.46 477
9117.36 481
9118.26 473
9119.16 458
9120.07 439
9120.97 423
9121.87 447
9122.77 428
9123.67 474
9124.57 461
9125.48 429
9126.38 450
9127.28 500
9128.18 496
9129.08 424
9129.99 476
9130.89 454
9131.79 463
9132.69 484
9133.60 423
9134.50 451
9135.40 473
9136.30 452
9137.20 424
9138.11 440
9139.01 453
9139.91 472
9140.81 427
9141.72 470
9142.62 467
9143.52 454
9144.43 437
9145.33 436
9146.23 431
9147.13 462
9148.04 438
9148.94 459
9149.84 468
9150.75 482
9151.65 451
9152.55 447
9153.46 433
9154.36 439
9155.26 497
9156.17 469
9157.07 469
9157.97 447
9158.88 464
9159.78 457
9160.68 472
9161.59 456
9162.49 449
9163.39 491
9164.30 489
9165.20 448
9166.11 488
9167.01 454
9167.91 434
9168.82 478
9169.72 434
9170.63 445
9171.53 425
9172.43 401
9173.34 398
9174.24 471
9175.15 422
9176.05 434
9176.96 414
9177.86 450
9178.76 446
9179.67 376
9180.57 416
9181.48 427
9182.38 464
9183.29 457
9184.19 426
9185.10 410
9186.00 470
9186.91 505
9187.81 471
9188.72 411
9189.62 444
9190.53 403
9191.43 380
9192.34 394
9193.24 435
9194.15 433
9195.05 409
9195.96 431
9196.86 434
9197.77 444
9198.67 435
9199.58 487
9200.49 496
9201.39 484
9202.30 548
9203.20 538
9204.11 512
9205.01 507
9205.92 467
9206.83 485
9207.73 516
9208.64 496
9209.54 463
9210.45 481
9211.36 425
9212.26 437
9213.17 465
9214.07 455
9214.98 469
9215.89 467
9216.79 500
9217.70 449
9218.61 499
9219.51 474
9220.42 488
9221.33 461
9222.23 458
9223.14 455
9224.05 432
9224.95 396
9225.86 471
9226.77 435
9227.67 458
9228.58 422
9229.49 441
9230.39 457
9231.30 489
9232.21 422
9233.12 395
9234.02 439
9234.93 408
9235.84 454
9236.74 443
9237.65 467
9238.56 461
9239.47 428
9240.37 425
9241.28 456
9242.19 446
9243.10 454
9244.00 445
9244.91 420
9245.82 463
9246.73 392
9247.64 446
9248.54 432
9249.45 412
9250.36 395
9251.27 446
9252.18 422
9253.08 370
9253.99 390
9254.90 417
9255.81 400
9256.72 435
9257.63 391
9258.53 358
9259.44 386
9260.35 432
9261.26 432
9262.17 394
9263.08 426
9263.99 419
9264.89 393
9265.80 398
9266.71 416
9267.62 449
9268.53 382
9269.44 397
9270.35 430
9271.26 462
9272.17 411
9273.07 482
9273.98 429
9274.89 458
9275.80 394
9276.71 447
9277.62 441
9278.53 454
9279.44 413
9280.35 402
9281.26 431
9282.17 447
9283.08 424
9283.99 424
9284.90 398
9285.81 391
9286.72 434
9287.63 409
9288.54 403
9289.45 405
9290.36 470
9291.27 435
9292.18 427
9293.09 432
9294.00 464
9294.91 442
9295.82 424
9296.73 431
9297.64 447
9298.55 485
9299.46 436
9300.37 471
9301.28 475
9302.19 477
9303.10 446
9304.01 491
9304.92 470
9305.83 447
9306.74 523
9307.65 486
9308.57 479
9309.48 495
9310.39 498
9311.30 562
9312.21 563
9313.12 587
9314.03 544
9314.94 492
9315.85 509
9316.77 527
9317.68 511
9318.59 514
9319.50 557
9320.41 515
9321.32 471
9322.23 538
9323.15 516
9324.06 513
9324.97 511
9325.88 495
9326.79 498
9327.70 527
9328.62 428
9329.53 471
9330.44 464
9331.35 498
9332.26 489
9333.18 436
9334.09 454
9335.00 487
9335.91 514
9336.82 467
9337.74 473
9338.65 488
9339.56 528
9340.47 447
9341.39 496
9342.30 471
9343.21 456
9344.12 441
9345.04 487
9345.95 484
9346.86 460
9347.77 434
9348.69 461
9349.60 466
9350.51 433
9351.43 444
9352.34 463
9353.25 451
9354.17 404
9355.08 440
9355.99 446
9356.91 427
9357.82 429
9358.73 410
9359.65 461
9360.56 444
9361.47 466
9362.39 449
9363.30 456
9364.21 437
9365.13 423
9366.04 406
9366.95 432
9367.87 428
9368.78 435
9369.70 433
9370.61 485
9371.52 454
9372.44 461
9373.35 457
9374.27 411
9375.18 396
9376.09 433
9377.01 409
9377.92 465
9378.84 417
9379.75 423
9380.67 456
9381.58 443
9382.49 453
9383.41 475
9384.32 474
9385.24 410
9386.15 424
9387.07 437
9387.98 430
9388.90 446
9389.81 482
9390.73 468
9391.64 486
9392.56 490
9393.47 497
9394.39 481
9395.30 465
9396.22 546
9397.13 534
9398.05 498
9398.96 522
9399.88 536
9400.79 579
9401.71 544
9402.62 543
9403.54 481
9404.46 478
9405.37 455
9406.29 468
9407.20 468
9408.12 447
9409.03 482
9409.95 474
9410.87 473
9411.78 472
9412.70 498
9413.61 511
9414.53 465
9415.45 436
9416.36 428
9417.28 443
9418.19 439
9419.11 439
9420.03 425
9420.94 468
9421.86 477
9422.78 425
9423.69 468
9424.61 458
9425.53 510
9426.44 507
9427.36 496
9428.28 464
9429.19 454
9430.11 466
9431.03 446
9431.94 435
9432.86 459
9433.78 462
9434.69 447
9435.61 487
9436.53 508
9437.45 452
9438.36 493
9439.28 550
9440.20 516
9441.11 466
9442.03 502
9442.95 536
9443.87 507
9444.78 474
9445.70 460
9446.62 464
9447.54 503
9448.46 570
9449.37 536
9450.29 460
9451.21 504
9452.13 549
9453.04 570
9453.96 582
9454.88 635
9455.80 670
9456.72 751
9457.63 738
9458.55 693
9459.47 624
9460.39 628
9461.31 587
9462.23 563
9463.14 570
9464.06 548
9464.98 560
9465.90 516
9466.82 455
9467.74 495
9468.66 507
9469.57 485
9470.49 473
9471.41 510
9472.33 518
9473.25 457
9474.17 539
9475.09 557
9476.01 520
9476.93 465
9477.85 474
9478.76 484
9479.68 466
9480.60 537
9481.52 579
9482.44 580
9483.36 599
9484.28 567
9485.20 587
9486.12 612
9487.04 595
9487.96 586
9488.88 542
9489.80 521
9490.72 502
9491.64 538
9492.56 554
9493.48 518
9494.40 502
9495.32 508
9496.24 481
9497.16 485
9498.08 436
9499.00 439
9499.92 501
9500.84 461
9501.76 478
9502.68 462
9503.60 460
9504.52 461
9505.44 495
9506.36 447
9507.28 440
9508.20 476
9509.12 480
9510.04 483
9510.96 500
9511.89 481
9512.81 450
9513.73 482
9514.65 482
9515.57 471
9516.49 477
9517.41 485
9518.33 510
9519.25 451
9520.17 518
9521.10 492
9522.02 507
9522.94 532
9523.86 509
9524.78 467
9525.70 508
9526.62 486
9527.55 455
9528.47 485
9529.39 465
9530.31 503
9531.23 500
9532.15 441
9533.08 463
9534.00 481
9534.92 564
9535.84 535
9536.76 551
9537.69 570
9538.61 480
9539.53 537
9540.45 547
9541.37 518
9542.30 480
9543.22 471
9544.14 533
9545.06 484
9545.99 463
9546.91 440
9547.83 483
9548.75 445
9549.68 495
9550.60 487
9551.52 470
9552.44 474
9553.37 508
9554.29 507
9555.21 499
9556.14 478
9557.06 493
9557.98 501
9558.90 512
9559.83 473
9560.75 488
9561.67 503
9562.60 550
9563.52 503
9564.44 551
9565.37 567
9566.29 540
9567.21 579
9568.14 548
9569.06 492
9569.99 544
9570.91 548
9571.83 549
9572.76 526
9573.68 545
9574.60 546
9575.53 503
9576.45 508
9577.38 515
9578.30 544
9579.22 559
9580.15 571
9581.07 541
9582.00 525
9582.92 561
9583.84 604
9584.77 542
9585.69 507
9586.62 543
9587.54 519
9588.47 543
9589.39 554
9590.32 541
9591.24 522
9592.17 555
9593.09 517
9594.01 558
9594.94 548
9595.86 558
9596.79 553
9597.71 586
9598.64 602
9599.56 598
9600.49 548
9601.41 550
9602.34 509
9603.27 543
9604.19 561
9605.12 591
9606.04 572
9606.97 516
9607.89 537
9608.82 630
9609.74 604
9610.67 558
9611.59 581
9612.52 560
9613.45 627
9614.37 596
9615.30 561
9616.22 529
9617.15 543
9618.07 612
9619.00 631
9619.93 632
9620.85 604
9621.78 590
9622.71 607
9623.63 604
9624.56 592
9625.48 618
9626.41 587
9627.34 618
9628.26 639
9629.19 669
9630.12 677
9631.04 657
9631.97 673
9632.90 653
9633.82 656
9634.75 657
9635.68 694
9636.60 736
9637.53 662
9638.46 677
9639.38 709
9640.31 724
9641.24 728
9642.16 761
9643.09 742
9644.02 754
9644.95 766
9645.87 755
9646.80 709
9647.73 730
9648.66 769
9649.58 804
9650.51 871
9651.44 879
9652.37 948
9653.29 957
9654.22 965
9655.15 1010
9656.08 977
9657.00 984
9657.93 974
9658.86 986
9659.79 972
9660.72 891
9661.64 846
9662.57 909
9663.50 934
9664.43 955
9665.36 881
9666.29 850
9667.21 913
9668.14 994
9669.07 1055
9670.00 1094
9670.93 1043
9671.86 992
9672.78 1031
9673.71 1004
9674.64 1032
9675.57 976
9676.50 990
9677.43 937
9678.36 1012
9679.29 997
9680.21 1067
9681.14 1000
9682.07 1002
9683.00 1082
9683.93 1146
9684.86 1121
9685.79 1110
9686.72 1131
9687.65 1215
9688.58 1207
9689.51 1142
9690.44 1138
9691.36 1231
9692.29 1165
9693.22 1167
9694.15 1165
9695.08 1246
9696.01 1263
9696.94 1292
9697.87 1347
9698.80 1595
9699.73 1763
9700.66 1959
9701.59 2068
9702.52 2157
9703.45 2133
9704.38 2137
9705.31 2009
9706.24 1887
9707.17 1728
9708.10 1561
9709.03 1453
9709.96 1317
9710.89 1251
9711.82 1203
9712.76 1167
9713.69 1146
9714.62 1072
9715.55 1114
9716.48 1158
9717.41 1116
9718.34 1116
9719.27 1143
9720.20 1070
9721.13 991
9722.06 1012
9722.99 1018
9723.92 1025
9724.86 1054
9725.79 950
9726.72 1020
9727.65 976
9728.58 1009
9729.51 1088
9730.44 1103
9731.37 1119
9732.31 1019
9733.24 1096
9734.17 1057
9735.10 1035
9736.03 1014
9736.96 964
9737.90 1066
9738.83 991
9739.76 1042
9740.69 1066
9741.62 982
9742.55 953
9743.49 997
9744.42 1019
9745.35 984
9746.28 910
9747.21 963
9748.15 973
9749.08 943
9750.01 887
9750.94 933
9751.88 1002
9752.81 964
9753.74 943
9754.67 917
9755.61 941
9756.54 923
9757.47 917
9758.40 939
9759.34 903
9760.27 935
9761.20 1004
9762.14 994
9763.07 932
9764.00 959
9764.93 988
9765.87 1042
9766.80 1053
9767.73 1040
9768.67 1021
9769.60 996
9770.53 988
9771.47 1048
9772.40 1071
9773.33 1032
9774.27 988
9775.20 966
9776.13 1016
9777.07 1059
9778.00 972
9778.93 1037
9779.87 1027
9780.80 1066
9781.74 1069
9782.67 1143
9783.60 1148
9784.54 1318
9785.47 1367
9786.41 1364
9787.34 1339
9788.27 1347
9789.21 1316
9790.14 1328
9791.08 1319
9792.01 1221
9792.95 1160
9793.88 1071
9794.81 1081
9795.75 1094
9796.68 1131
9797.62 1071
9798.55 1160
9799.49 1172
9800.42 1231
9801.36 1255
9802.29 1306
9803.23 1333
9804.16 1312
9805.10 1295
9806.03 1214
9806.97 1120
9807.90 1026
9808.84 959
9809.77 925
9810.71 921
9811.64 949
9812.58 885
9813.51 916
9814.45 865
9815.38 933
9816.32 935
9817.25 956
9818.19 854
9819.12 867
9820.06 802
9821.00 812
9821.93 885
9822.87 897
9823.80 860
9824.74 857
9825.68 839
9826.61 875
9827.55 839
9828.48 811
9829.42 781
9830.36 796
9831.29 862
9832.23 870
9833.16 794
9834.10 795
9835.04 834
9835.97 802
9836.91 826
9837.85 811
9838.78 853
9839.72 846
9840.66 893
9841.59 820
9842.53 838
9843.47 871
9844.40 813
9845.34 784
9846.28 828
9847.21 893
9848.15 892
9849.09 833
9850.02 758
9850.96 766
9851.90 787
9852.84 793
9853.77 823
9854.71 760
9855.65 744
9856.59 810
9857.52 824
9858.46 799
9859.40 831
9860.34 816
9861.27 849
9862.21 850
9863.15 820
9864.09 742
9865.02 778
9865.96 783
9866.90 812
9867.84 815
9868.78 776
9869.71 785
9870.65 768
9871.59 761
9872.53 812
9873.47 851
9874.40 841
9875.34 807
9876.28 770
9877.22 777
9878.16 862
9879.10 875
9880.03 818
9880.97 795
9881.91 816
9882.85 861
9883.79 954
9884.73 889
9885.67 797
9886.60 857
9887.54 854
9888.48 856
9889.42 840
9890.36 814
9891.30 809
9892.24 780
9893.18 818
9894.12 768
9895.06 789
9896.00 828
9896.93 809
9897.87 816
9898.81 755
9899.75 790
9900.69 824
9901.63 813
9902.57 828
9903.51 838
9904.45 823
9905.39 818
9906.33 792
9907.27 810
9908.21 775
9909.15 823
9910.09 846
9911.03 934
9911.97 847
9912.91 859
9913.85 946
9914.79 944
9915.73 910
9916.67 926
9917.61 881
9918.55 854
9919.49 839
9920.43 853
9921.37 886
9922.31 869
9923.25 938
9924.19 947
9925.13 1046
9926.08 1273
9927.02 1402
9927.96 1838
9928.90 2103
9929.84 2212
9930.78 2203
9931.72 2180
9932.66 2063
9933.60 1945
9934.54 1709
9935.48 1514
9936.43 1343
9937.37 1198
9938.31 1080
9939.25 1033
9940.19 992
9941.13 1017
9942.07 898
9943.02 989
9943.96 974
9944.90 1062
9945.84 986
9946.78 1039
9947.72 1034
9948.67 1012
9949.61 981
9950.55 932
9951.49 878
9952.43 783
9953.37 792
9954.32 832
9955.26 923
9956.20 833
9957.14 842
9958.09 858
9959.03 887
9959.97 873
9960.91 825
9961.85 810
9962.80 768
9963.74 802
9964.68 797
9965.62 834
9966.57 799
9967.51 787
9968.45 820
9969.40 789
9970.34 780
9971.28 752
9972.22 792
9973.17 737
9974.11 757
9975.05 771
9976.00 759
9976.94 751
9977.88 738
9978.83 711
9979.77 642
9980.71 714
9981.66 701
9982.60 717
9983.54 698
9984.49 674
9985.43 737
9986.37 712
9987.32 732
9988.26 616
9989.20 667
9990.15 728
9991.09 684
9992.03 668
9992.98 650
9993.92 672
9994.87 646
9995.81 647
9996.75 684
9997.70 716
9998.64 681
9999.59 703
10000.53 661
10001.48 695
10002.42 679
10003.36 710
10004.31 708
10005.25 690
10006.20 759
10007.14 699
10008.09 690
10009.03 754
10009.98 684
10010.92 674
10011.87 653
10012.81 630
10013.76 669
10014.70 640
10015.64 691
10016.59 674
10017.53 708
10018.48 676
10019.43 672
10020.37 647
10021.32 687
10022.26 648
10023.21 626
10024.15 670
10025.10 685
10026.04 679
10026.99 686
10027.93 679
10028.88 654
10029.82 666
10030.77 685
10031.72 659
10032.66 665
10033.61 728
10034.55 660
10035.50 643
10036.44 670
10037.39 655
10038.34 644
10039.28 621
10040.23 579
10041.18 600
10042.12 656
10043.07 619
10044.01 553
10044.96 590
10045.91 596
10046.85 570
10047.80 557
10048.75 546
10049.69 553
10050.64 601
10051.59 615
10052.53 563
10053.48 514
10054.43 528
10055.37 538
10056.32 643
10057.27 636
10058.21 608
10059.16 610
10060.11 617
10061.05 560
10062.00 590
10062.95 620
10063.90 635
10064.84 618
10065.79 612
10066.74 643
10067.69 612
10068.63 618
10069.58 604
10070.53 632
10071.48 567
10072.42 597
10073.37 610
10074.32 576
10075.27 620
10076.21 611
10077.16 618
10078.11 638
10079.06 557
10080.01 562
10080.95 542
10081.90 563
10082.85 580
10083.80 579
10084.75 575
10085.69 534
10086.64 557
10087.59 586
10088.54 585
10089.49 584
10090.44 585
10091.38 591
10092.33 522
10093.28 536
10094.23 553
10095.18 558
10096.13 542
10097.08 524
10098.03 551
10098.97 637
10099.92 550
10100.87 578
10101.82 635
10102.77 596
10103.72 568
10104.67 558
10105.62 594
10106.57 602
10107.52 576
10108.47 579
10109.42 561
10110.36 577
10111.31 577
10112.26 559
10113.21 549
10114.16 503
10115.11 532
10116.06 526
10117.01 467
10117.96 564
10118.91 514
10119.86 520
10120.81 539
10121.76 530
10122.71 498
10123.66 502
10124.61 502
10125.56 503
10126.51 520
10127.46 520
10128.41 452
10129.36 491
10130.31 472
10131.26 498
10132.21 550
10133.16 507
10134.11 491
10135.06 499
10136.02 498
10136.97 510
10137.92 479
10138.87 526
10139.82 540
10140.77 494
10141.72 460
10142.67 466
10143.62 519
10144.57 480
10145.52 489
10146.48 547
10147.43 526
10148.38 502
10149.33 466
10150.28 522
10151.23 514
10152.18 469
10153.13 492
10154.09 507
10155.04 496
10155.99 516
10156.94 492
10157.89 542
10158.84 531
10159.80 478
10160.75 540
10161.70 517
10162.65 468
10163.60 464
10164.55 490
10165.51 511
10166.46 553
10167.41 506
10168.36 506
10169.32 541
10170.27 487
10171.22 489
10172.17 547
10173.12 526
10174.08 455
10175.03 491
10175.98 494
10176.93 499
10177.89 537
10178.84 527
10179.79 495
10180.74 502
10181.70 536
10182.65 561
10183.60 537
10184.56 514
10185.51 573
10186.46 577
10187.42 583
10188.37 556
10189.32 583
10190.27 613
10191.23 642
10192.18 586
10193.13 600
10194.09 582
10195.04 603
10195.99 567
10196.95 603
10197.90 547
10198.86 628
10199.81 615
10200.76 628
10201.72 596
10202.67 606
10203.62 606
10204.58 699
10205.53 649
10206.49 656
10207.44 665
10208.39 675
10209.35 744
10210.30 768
10211.26 802
10212.21 777
10213.16 787
10214.12 754
10215.07 662
10216.03 705
10216.98 650
10217.94 610
10218.89 661
10219.84 634
10220.80 665
10221.75 622
10222.71 664
10223.66 580
10224.62 588
10225.57 573
10226.53 562
10227.48 569
10228.44 534
10229.39 621
10230.35 628
10231.30 606
10232.26 603
10233.21 579
10234.17 595
10235.12 565
10236.08 630
10237.03 560
10237.99 671
10238.95 657
10239.90 667
10240.86 701
10241.81 692
10242.77 665
10243.72 632
10244.68 616
10245.63 600
10246.59 554
10247.55 595
10248.50 580
10249.46 587
10250.41 592
10251.37 599
10252.33 549
10253.28 483
10254.24 552
10255.19 584
10256.15 528
10257.11 544
10258.06 502
10259.02 533
10259.98 514
10260.93 496
10261.89 457
10262.85 547
10263.80 484
10264.76 494
10265.72 469
10266.67 468
10267.63 501
10268.59 466
10269.54 479
10270.50 452
10271.46 470
10272.41 426
10273.37 412
10274.33 463
10275.29 464
10276.24 456
10277.20 445
10278.16 426
10279.11 402
10280.07 426
10281.03 473
10281.99 490
10282.94 479
10283.90 429
10284.86 490
10285.82 445
10286.77 489
10287.73 453
10288.69 408
10289.65 412
10290.61 450
10291.56 474
10292.52 485
10293.48 513
10294.44 502
10295.40 512
10296.35 473
10297.31 505
10298.27 457
10299.23 548
10300.19 524
10301.15 477
10302.10 509
10303.06 487
10304.02 480
10304.98 477
10305.94 452
10306.90 419
10307.86 396
10308.81 431
10309.77 481
10310.73 421
10311.69 399
10312.65 421
10313.61 429
10314.57 437
10315.53 438
10316.49 476
10317.44 441
10318.40 449
10319.36 432
10320.32 398
10321.28 403
10322.24 419
10323.20 400
10324.16 430
10325.12 403
10326.08 418
10327.04 409
10328.00 383
10328.96 410
10329.92 436
10330.88 431
10331.84 408
10332.80 420
10333.76 446
10334.72 420
10335.68 418
10336.64 447
10337.60 415
10338.56 420
10339.52 435
10340.48 445
10341.44 442
10342.40 425
10343.36 404
10344.32 440
10345.28 422
10346.24 440
10347.20 408
10348.16 409
10349.12 375
10350.08 404
10351.04 423
10352.00 445
10352.96 463
10353.92 425
10354.88 446
10355.85 418
10356.81 457
10357.77 414
10358.73 417
10359.69 413
10360.65 394
10361.61 410
10362.57 439
10363.53 420
10364.50 405
10365.46 433
10366.42 424
10367.38 410
10368.34 384
10369.30 406
10370.26 391
10371.23 402
10372.19 366
10373.15 386
10374.11 371
10375.07 396
10376.03 407
10377.00 381
10377.96 375
10378.92 414
10379.88 406
10380.84 432
10381.81 422
10382.77 413
10383.73 386
10384.69 402
10385.66 393
10386.62 365
10387.58 378
10388.54 413
10389.51 428
10390.47 408
10391.43 390
10392.39 385
10393.36 397
10394.32 362
10395.28 380
10396.24 406
10397.21 394
10398.17 395
10399.13 376
10400.10 393
10401.06 367
10402.02 357
10402.98 323
10403.95 400
10404.91 391
10405.87 372
10406.84 359
10407.80 335
10408.76 396
10409.73 415
10410.69 353
10411.65 400
10412.62 370
10413.58 403
10414.55 404
10415.51 357
10416.47 373
10417.44 369
10418.40 399
10419.36 428
10420.33 443
10421.29 454
10422.26 472
10423.22 480
10424.18 451
10425.15 494
10426.11 429
10427.08 406
10428.04 363
10429.00 351
10429.97 373
10430.93 391
10431.90 382
10432.86 352
10433.83 387
10434.79 356
10435.76 382
10436.72 343
10437.69 378
10438.65 377
10439.62 378
10440.58 383
10441.54 361
10442.51 330
10443.47 326
10444.44 300
10445.40 334
10446.37 327
10447.34 376
10448.30 343
10449.27 366
10450.23 352
10451.20 354
10452.16 339
10453.13 348
10454.09 309
10455.06 323
10456.02 331
10456.99 338
10457.95 343
10458.92 318
10459.89 358
10460.85 362
10461.82 344
10462.78 326
10463.75 352
10464.72 303
10465.68 324
10466.65 353
10467.61 330
10468.58 343
10469.55 326
10470.51 361
10471.48 323
10472.44 325
10473.41 310
10474.38 340
10475.34 329
10476.31 329
10477.28 350
10478.24 341
10479.21 305
10480.18 348
10481.14 329
10482.11 336
10483.08 333
10484.04 318
10485.01 341
10485.98 323
10486.94 350
10487.91 304
10488.88 310
10489.85 308
10490.81 325
10491.78 325
10492.75 336
10493.71 311
10494.68 336
10495.65 361
10496.62 346
10497.58 332
10498.55 296
10499.52 295
10500.49 342
10501.45 343
10502.42 322
10503.39 339
10504.36 301
10505.33 347
10506.29 313
10507.26 329
10508.23 321
10509.20 343
10510.17 347
10511.13 310
10512.10 309
10513.07 355
10514.04 345
10515.01 396
10515.98 369
10516.94 331
10517.91 346
10518.88 290
10519.85 312
10520.82 327
10521.79 310
10522.75 368
10523.72 365
10524.69 340
10525.66 319
10526.63 326
10527.60 323
10528.57 321
10529.54 317
10530.51 308
10531.47 353
10532.44 320
10533.41 354
10534.38 343
10535.35 339
10536.32 342
10537.29 317
10538.26 351
10539.23 328
10540.20 335
10541.17 310
10542.14 314
10543.11 313
10544.08 308
10545.05 335
10546.02 302
10546.99 348
10547.96 287
10548.92 293
10549.89 322
10550.86 334
10551.83 303
10552.80 297
10553.77 341
10554.74 320
10555.72 315
10556.69 302
10557.66 298
10558.63 295
10559.60 330
10560.57 322
10561.54 332
10562.51 332
10563.48 373
10564.45 351
10565.42 356
10566.39 332
10567.36 383
10568.33 348
10569.30 298
10570.27 311
10571.24 339
10572.21 340
10573.19 289
10574.16 346
10575.13 319
10576.10 304
10577.07 304
10578.04 324
10579.01 304
10579.98 332
10580.95 309
10581.93 341
10582.90 329
10583.87 301
10584.84 321
10585.81 308
10586.78 325
10587.76 289
10588.73 307
10589.70 282
10590.67 311
10591.64 325
10592.61 319
10593.59 307
10594.56 325
10595.53 332
10596.50 329
10597.47 335
10598.45 307
10599.42 289
10600.39 308
10601.36 343
10602.34 307
10603.31 321
10604.28 319
10605.25 346
10606.23 311
10607.20 299
10608.17 297
10609.14 284
10610.12 281
10611.09 322
10612.06 321
10613.03 333
10614.01 288
10614.98 300
10615.95 312
10616.93 295
10617.90 334
10618.87 383
10619.84 372
10620.82 342
10621.79 282
10622.76 325
10623.74 374
10624.71 318
10625.68 391
10626.66 342
10627.63 313
10628.60 368
10629.58 346
10630.55 336
10631.53 311
10632.50 328
10633.47 324
10634.45 323
10635.42 344
10636.39 369
10637.37 350
10638.34 353
10639.32 360
10640.29 396
10641.26 402
10642.24 435
10643.21 419
10644.19 403
10645.16 382
10646.14 348
10647.11 392
10648.08 373
10649.06 360
10650.03 320
10651.01 313
10651.98 320
10652.96 296
10653.93 340
10654.91 339
10655.88 310
10656.86 301
10657.83 299
10658.81 285
10659.78 326
10660.76 317
10661.73 349
10662.71 330
10663.68 307
10664.66 322
10665.63 326
10666.61 301
10667.58 305
10668.56 313
10669.53 333
10670.51 337
10671.48 331
10672.46 339
10673.43 290
10674.41 272
10675.39 354
10676.36 340
10677.34 327
10678.31 334
10679.29 284
10680.26 332
10681.24 356
10682.22 310
10683.19 337
10684.17 358
10685.14 373
10686.12 356
10687.10 325
10688.07 337
10689.05 374
10690.03 313
10691.00 320
10691.98 331
10692.96 322
10693.93 333
10694.91 321
10695.89 293
10696.86 324
10697.84 317
10698.82 323
10699.79 291
10700.77 282
10701.75 280
10702.72 270
10703.70 316
10704.68 320
10705.65 312
10706.63 299
10707.61 316
10708.58 313
10709.56 300
10710.54 301
10711.52 295
10712.49 308
10713.47 304
10714.45 323
10715.43 309
10716.40 305
10717.38 304
10718.36 317
10719.34 332
10720.31 293
10721.29 315
10722.27 291
10723.25 309
10724.23 331
10725.20 271
10726.18 291
10727.16 314
10728.14 329
10729.12 319
10730.09 309
10731.07 301
10732.05 331
10733.03 304
10734.01 283
10734.99 313
10735.96 300
10736.94 309
10737.92 286
10738.90 302
10739.88 307
10740.86 292
10741.84 275
10742.81 311
10743.79 297
10744.77 244
10745.75 302
10746.73 289
10747.71 303
10748.69 289
10749.67 313
10750.65 326
10751.63 344
10752.60 308
10753.58 298
10754.56 315
10755.54 296
10756.52 300
10757.50 309
10758.48 296
10759.46 322
10760.44 339
10761.42 297
10762.40 330
10763.38 321
10764.36 302
10765.34 295
10766.32 287
10767.30 302
10768.28 325
10769.26 331
10770.24 291
10771.22 290
10772.20 309
10773.18 304
10774.16 290
10775.14 271
10776.12 309
10777.10 304
10778.08 292
10779.06 312
10780.04 325
10781.02 323
10782.00 348
10782.98 344
10783.96 318
10784.94 304
10785.92 294
10786.90 311
10787.89 313
10788.87 313
10789.85 302
10790.83 303
10791.81 306
10792.79 296
10793.77 323
10794.75 304
10795.73 309
10796.71 306
10797.70 285
10798.68 260
10799.66 294
10800.64 306
10801.62 376
10802.60 312
10803.58 306
10804.57 364
10805.55 326
10806.53 342
10807.51 333
10808.49 325
10809.47 315
10810.46 360
10811.44 333
10812.42 337
10813.40 301
10814.38 334
10815.37 358
10816.35 335
10817.33 299
10818.31 313
10819.29 345
10820.28 307
10821.26 248
10822.24 283
10823.22 330
10824.21 308
10825.19 299
10826.17 325
10827.15 296
10828.14 336
10829.12 324
10830.10 311
10831.09 265
10832.07 297
10833.05 328
10834.03 321
10835.02 318
10836.00 322
10836.98 314
10837.97 292
10838.95 304
10839.93 319
10840.92 287
10841.90 308
10842.88 298
10843.87 277
10844.85 316
10845.83 338
10846.82 294
10847.80 348
10848.78 320
10849.77 339
10850.75 292
10851.73 305
10852.72 301
10853.70 298
10854.69 329
10855.67 330
10856.65 312
10857.64 305
10858.62 297
10859.60 299
10860.59 324
10861.57 288
10862.56 355
10863.54 331
10864.53 292
10865.51 269
10866.49 295
10867.48 301
10868.46 316
10869.45 345
10870.43 325
10871.42 315
10872.40 316
10873.39 333
10874.37 335
10875.36 353
10876.34 281
10877.33 327
10878.31 347
10879.30 323
10880.28 338
10881.27 320
10882.25 324
10883.24 327
10884.22 323
10885.21 338
10886.19 333
10887.18 345
10888.16 323
10889.15 314
10890.13 311
10891.12 333
10892.10 351
10893.09 392
10894.08 310
10895.06 329
10896.05 368
10897.03 383
10898.02 355
10899.00 343
10899.99 342
10900.98 315
10901.96 329
10902.95 343
10903.93 384
10904.92 389
10905.91 347
10906.89 330
10907.88 338
10908.87 379
10909.85 363
10910.84 334
10911.82 348
10912.81 334
10913.80 372
10914.78 378
10915.77 442
10916.76 379
10917.74 338
10918.73 361
10919.72 408
10920.70 373
10921.69 361
10922.68 385
10923.67 410
10924.65 389
10925.64 398
10926.63 424
10927.61 409
10928.60 401
10929.59 404
10930.58 360
10931.56 364
10932.55 382
10933.54 400
10934.53 372
10935.51 417
10936.50 442
10937.49 374
10938.48 406
10939.46 398
10940.45 417
10941.44 390
10942.43 415
10943.41 429
10944.40 414
10945.39 453
10946.38 407
10947.37 435
10948.35 419
10949.34 383
10950.33 433
10951.32 468
10952.31 457
10953.30 458
10954.28 450
10955.27 482
10956.26 542
10957.25 550
10958.24 535
10959.23 593
10960.22 575
10961.20 666
10962.19 653
10963.18 618
10964.17 637
10965.16 586
10966.15 635
10967.14 623
10968.13 517
10969.11 573
10970.10 627
10971.09 607
10972.08 537
10973.07 531
10974.06 519
10975.05 586
10976.04 530
10977.03 543
10978.02 536
10979.01 568
10980.00 592
10980.99 550
10981.98 538
10982.97 559
10983.96 565
10984.95 536
10985.94 554
10986.93 531
10987.92 538
10988.91 540
10989.90 560
10990.89 528
10991.88 554
10992.87 566
10993.86 574
10994.85 567
10995.84 592
10996.83 635
10997.82 598
10998.81 678
10999.80 741
11000.79 819
11001.78 784
11002.77 867
11003.76 938
11004.75 923
11005.74 876
11006.73 833
11007.72 813
11008.71 744
11009.70 712
11010.69 634
11011.69 580
11012.68 600
11013.67 551
11014.66 553
11015.65 561
11016.64 531
11017.63 590
11018.62 569
11019.62 588
11020.61 569
11021.60 578
11022.59 561
11023.58 564
11024.57 553
11025.56 519
11026.56 524
11027.55 492
11028.54 505
11029.53 510
11030.52 502
11031.51 479
11032.51 470
11033.50 493
11034.49 533
11035.48 512
11036.47 468
11037.47 507
11038.46 459
11039.45 486
11040.44 476
11041.44 426
11042.43 465
11043.42 470
11044.41 440
11045.41 438
11046.40 397
11047.39 479
11048.38 472
11049.38 438
11050.37 437
11051.36 447
11052.35 418
11053.35 422
11054.34 438
11055.33 425
11056.33 449
11057.32 430
11058.31 439
11059.30 410
11060.30 403
11061.29 377
11062.28 428
11063.28 447
11064.27 460
11065.26 390
11066.26 423
11067.25 388
11068.24 449
11069.24 396
11070.23 422
11071.23 389
11072.22 413
11073.21 426
11074.21 401
11075.20 430
11076.19 421
11077.19 454
11078.18 436
11079.18 410
11080.17 420
11081.16 383
11082.16 411
11083.15 431
11084.15 405
11085.14 452
11086.14 431
11087.13 450
11088.12 405
11089.12 422
11090.11 426
11091.11 416
11092.10 377
11093.10 400
11094.09 399
11095.09 399
11096.08 411
11097.08 390
11098.07 374
11099.07 368
11100.06 412
11101.06 451
11102.05 402
11103.05 401
11104.04 435
11105.04 429
11106.03 414
11107.03 407
11108.02 400
11109.02 435
11110.01 433
11111.01 418
11112.00 435
11113.00 447
11113.99 359
11114.99 417
11115.99 448
11116.98 440
11117.98 404
11118.97 436
11119.97 496
11120.96 470
11121.96 441
11122.96 468
11123.95 491
11124.95 524
11125.94 524
11126.94 580
11127.94 584
11128.93 520
11129.93 616
11130.93 637
11131.92 582
11132.92 518
11133.92 533
11134.91 608
11135.91 556
11136.90 546
11137.90 515
11138.90 505
11139.89 497
11140.89 424
11141.89 463
11142.89 466
11143.88 457
11144.88 497
11145.88 515
11146.87 483
11147.87 490
11148.87 438
11149.86 441
11150.86 470
11151.86 484
11152.86 494
11153.85 412
11154.85 418
11155.85 460
11156.85 413
11157.84 407
11158.84 419
11159.84 419
11160.84 414
11161.83 412
11162.83 371
11163.83 427
11164.83 427
11165.83 399
11166.82 420
11167.82 397
11168.82 386
11169.82 469
11170.82 437
11171.81 413
11172.81 436
11173.81 405
11174.81 427
11175.81 408
11176.81 423
11177.80 361
11178.80 387
11179.80 375
11180.80 420
11181.80 423
11182.80 385
11183.80 369
11184.79 424
11185.79 390
11186.79 384
11187.79 411
11188.79 434
11189.79 388
11190.79 379
11191.79 374
11192.79 403
11193.78 418
11194.78 406
11195.78 445
11196.78 386
11197.78 409
11198.78 401
11199.78 396
11200.78 362
11201.78 370
11202.78 402
11203.78 403
11204.78 373
11205.78 369
11206.78 404
11207.78 365
11208.78 392
11209.78 361
11210.78 409
11211.78 420
11212.78 424
11213.78 376
11214.78 367
11215.78 399
11216.78 393
11217.78 419
11218.78 360
11219.78 365
11220.78 393
11221.78 399
11222.78 389
11223.78 377
11224.78 361
11225.78 384
11226.78 348
11227.78 384
11228.78 328
11229.78 345
11230.78 360
11231.79 382
11232.79 416
11233.79 354
11234.79 342
11235.79 357
11236.79 346
11237.79 318
11238.79 361
11239.79 361
11240.80 394
11241.80 352
11242.80 325
11243.80 363
11244.80 371
11245.80 355
11246.80 337
11247.81 385
11248.81 362
11249.81 380
11250.81 405
11251.81 405
11252.81 401
11253.82 424
11254.82 431
11255.82 379
11256.82 385
11257.82 383
11258.83 363
11259.83 431
11260.83 367
11261.83 372
11262.83 393
11263.84 383
11264.84 382
11265.84 398
11266.84 407
11267.85 395
11268.85 397
11269.85 396
11270.85 398
11271.86 419
11272.86 429
11273.86 437
11274.86 411
11275.87 407
11276.87 419
11277.87 445
11278.88 461
11279.88 421
11280.88 441
11281.88 478
11282.89 513
11283.89 461
11284.89 491
11285.90 472
11286.90 444
11287.90 496
11288.91 422
11289.91 460
11290.91 414
11291.92 410
11292.92 422
11293.93 361
11294.93 396
11295.93 400
11296.94 425
11297.94 404
11298.94 354
11299.95 360
11300.95 377
11301.96 358
11302.96 339
11303.96 344
11304.97 370
11305.97 349
11306.98 349
11307.98 342
11308.98 370
11309.99 376
11310.99 375
11312.00 416
11313.00 392
11314.01 395
11315.01 426
11316.02 429
11317.02 380
11318.03 440
11319.03 390
11320.04 426
11321.04 378
11322.04 378
11323.05 415
11324.05 363
11325.06 356
11326.06 379
11327.07 339
11328.07 350
11329.08 342
11330.09 332
11331.09 327
11332.10 315
11333.10 383
11334.11 313
11335.11 304
11336.12 322
11337.12 332
11338.13 330
11339.13 301
11340.14 309
11341.15 318
11342.15 314
11343.16 344
11344.16 333
11345.17 307
11346.18 325
11347.18 335
11348.19 324
11349.19 334
11350.20 299
11351.21 348
11352.21 341
11353.22 329
11354.22 316
11355.23 273
11356.24 338
11357.24 313
11358.25 317
11359.26 288
11360.26 287
11361.27 272
11362.28 292
11363.28 312
11364.29 320
11365.30 322
11366.30 294
11367.31 300
11368.32 292
11369.32 294
11370.33 328
11371.34 314
11372.35 257
11373.35 274
11374.36 286
11375.37 298
11376.37 295
11377.38 300
11378.39 284
11379.40 309
11380.40 296
11381.41 273
11382.42 260
11383.43 295
11384.43 278
11385.44 275
11386.45 259
11387.46 276
11388.47 259
11389.47 297
11390.48 286
11391.49 271
11392.50 289
11393.51 289
11394.51 338
11395.52 308
11396.53 277
11397.54 295
11398.55 277
11399.55 289
11400.56 284
11401.57 263
11402.58 282
11403.59 289
11404.60 303
11405.61 301
11406.61 279
11407.62 264
11408.63 292
11409.64 290
11410.65 296
11411.66 291
11412.67 306
11413.68 304
11414.68 302
11415.69 258
11416.70 265
11417.71 264
11418.72 317
11419.73 290
11420.74 249
11421.75 273
11422.76 266
11423.77 287
11424.78 298
11425.79 277
11426.80 299
11427.81 278
11428.82 265
11429.82 278
11430.83 252
11431.84 275
11432.85 290
11433.86 277
11434.87 258
11435.88 258
11436.89 289
11437.90 275
11438.91 252
11439.92 228
11440.93 248
11441.94 279
11442.95 268
11443.96 300
11444.98 274
11445.99 250
11447.00 315
11448.01 266
11449.02 267
11450.03 259
11451.04 322
11452.05 267
11453.06 296
11454.07 280
11455.08 256
11456.09 253
11457.10 262
11458.11 259
11459.12 260
11460.14 263
11461.15 240
11462.16 273
11463.17 245
11464.18 252
11465.19 259
11466.20 263
11467.21 258
11468.23 242
11469.24 238
11470.25 238
11471.26 242
11472.27 278
11473.28 271
11474.29 256
11475.31 269
11476.32 248
11477.33 263
11478.34 275
11479.35 259
11480.36 269
11481.38 258
11482.39 253
11483.40 249
11484.41 300
11485.43 244
11486.44 246
11487.45 233
11488.46 255
11489.47 280
11490.49 247
11491.50 241
11492.51 256
11493.52 273
11494.54 260
11495.55 279
11496.56 260
11497.57 279
11498.59 274
11499.60 271
11500.61 230
11501.63 216
11502.64 252
11503.65 257
11504.66 260
11505.68 244
11506.69 267
11507.70 271
11508.72 292
11509.73 262
11510.74 247
11511.76 253
11512.77 252
11513.78 270
11514.80 256
11515.81 257
11516.82 253
11517.84 303
11518.85 295
11519.86 236
11520.88 245
11521.89 269
11522.91 265
11523.92 252
11524.93 258
11525.95 280
11526.96 252
11527.97 268
11528.99 229
11530.00 236
11531.02 270
11532.03 256
11533.05 240
11534.06 217
11535.07 239
11536.09 244
11537.10 254
11538.12 239
11539.13 231
11540.15 228
11541.16 223
11542.18 246
11543.19 236
11544.20 273
11545.22 249
11546.23 253
11547.25 240
11548.26 238
11549.28 244
11550.29 289
11551.31 292
11552.32 275
11553.34 261
11554.35 263
11555.37 263
11556.38 235
11557.40 226
11558.42 244
11559.43 261
11560.45 266
11561.46 278
11562.48 243
11563.49 236
11564.51 257
11565.52 257
11566.54 278
11567.56 280
11568.57 240
11569.59 270
11570.60 251
11571.62 266
11572.63 260
11573.65 240
11574.67 265
11575.68 247
11576.70 276
11577.72 293
11578.73 313
11579.75 282
11580.76 268
11581.78 261
11582.80 283
11583.81 260
11584.83 281
11585.85 254
11586.86 273
11587.88 287
11588.90 327
11589.91 309
11590.93 330
11591.95 319
11592.96 274
11593.98 313
11595.00 305
11596.01 350
11597.03 338
11598.05 319
11599.07 344
11600.08 323
11601.10 377
11602.12 373
11603.13 411
11604.15 412
11605.17 447
11606.19 472
11607.20 491
11608.22 516
11609.24 507
11610.26 418
11611.27 375
11612.29 387
11613.31 432
11614.33 321
11615.35 304
11616.36 315
11617.38 329
11618.40 340
11619.42 292
11620.44 288
11621.45 323
11622.47 288
11623.49 313
11624.51 288
11625.53 278
11626.55 317
11627.56 313
11628.58 328
11629.60 279
11630.62 347
11631.64 330
11632.66 298
11633.67 300
11634.69 238
11635.71 279
11636.73 281
11637.75 277
11638.77 314
11639.79 304
11640.81 250
11641.83 293
11642.84 302
11643.86 286
11644.88 286
11645.90 263
11646.92 272
11647.94 275
11648.96 276
11649.98 244
11651.00 242
11652.02 279
11653.04 258
11654.06 246
11655.08 270
11656.10 271
11657.12 273
11658.14 265
11659.16 231
11660.18 254
11661.20 274
11662.22 248
11663.24 257
11664.26 254
11665.28 242
11666.30 267
11667.32 262
11668.34 241
11669.36 227
11670.38 270
11671.40 284
11672.42 258
11673.44 261
11674.46 226
11675.48 233
11676.50 240
11677.52 206
11678.54 230
11679.56 256
11680.58 255
11681.60 270
11682.62 234
11683.64 238
11684.66 241
11685.69 242
11686.71 296
11687.73 254
11688.75 257
11689.77 247
11690.79 292
11691.81 267
11692.83 235
11693.85 244
11694.88 272
11695.90 274
11696.92 251
11697.94 249
11698.96 247
11699.98 249
11701.01 248
11702.03 229
11703.05 234
11704.07 260
11705.09 215
11706.11 254
11707.14 272
11708.16 226
11709.18 235
11710.20 253
11711.22 251
11712.25 260
11713.27 273
11714.29 259
11715.31 250
11716.33 252
11717.36 279
11718.38 272
11719.40 260
11720.42 246
11721.45 222
11722.47 233
11723.49 213
11724.51 229
11725.54 260
11726.56 265
11727.58 239
11728.61 257
11729.63 221
11730.65 230
11731.67 211
11732.70 238
11733.72 234
11734.74 298
11735.77 267
11736.79 261
11737.81 234
11738.84 262
11739.86 257
11740.88 236
11741.91 245
11742.93 233
11743.95 250
11744.98 257
11746.00 222
11747.02 212
11748.05 240
11749.07 229
11750.09 248
11751.12 257
11752.14 282
11753.17 255
11754.19 246
11755.21 242
11756.24 219
11757.26 228
11758.29 229
11759.31 252
11760.33 245
11761.36 223
11762.38 193
11763.41 227
11764.43 226
11765.46 241
11766.48 224
11767.51 232
11768.53 212
11769.55 218
11770.58 260
11771.60 238
11772.63 216
11773.65 229
11774.68 274
11775.70 261
11776.73 284
11777.75 236
11778.78 246
11779.80 238
11780.83 264
11781.85 221
11782.88 249
11783.90 267
11784.93 259
11785.95 252
11786.98 229
11788.01 246
11789.03 196
11790.06 222
11791.08 238
11792.11 277
11793.13 250
11794.16 295
11795.18 248
11796.21 248
11797.24 253
11798.26 266
11799.29 247
11800.31 277
11801.34 273
11802.37 291
11803.39 271
11804.42 269
11805.44 269
11806.47 277
11807.50 303
11808.52 280
11809.55 287
11810.58 267
11811.60 273
11812.63 246
11813.66 264
11814.68 223
11815.71 275
11816.74 294
11817.76 277
11818.79 294
11819.82 239
11820.84 266
11821.87 268
11822.90 271
11823.92 267
11824.95 303
11825.98 295
11827.00 250
11828.03 265
11829.06 285
11830.09 261
11831.11 262
11832.14 286
11833.17 300
11834.20 280
11835.22 264
11836.25 255
11837.28 255
11838.31 268
11839.33 263
11840.36 264
11841.39 272
11842.42 276
11843.44 278
11844.47 313
11845.50 287
11846.53 277
11847.56 262
11848.58 276
11849.61 288
11850.64 297
11851.67 255
11852.70 263
11853.72 253
11854.75 271
11855.78 294
11856.81 243
11857.84 272
11858.87 280
11859.90 293
11860.92 281
11861.95 326
11862.98 268
11864.01 271
11865.04 279
11866.07 276
11867.10 284
11868.13 300
11869.15 321
11870.18 310
11871.21 285
11872.24 271
11873.27 300
11874.30 270
11875.33 317
11876.36 245
11877.39 266
11878.42 288
11879.45 313
11880.48 301
11881.51 351
11882.53 276
11883.56 320
11884.59 328
11885.62 306
11886.65 308
11887.68 329
11888.71 332
11889.74 282
11890.77 333
11891.80 322
11892.83 325
11893.86 320
11894.89 332
11895.92 290
11896.95 278
11897.98 296
11899.01 334
11900.04 377
11901.07 344
11902.10 381
11903.13 399
11904.17 424
11905.20 371
11906.23 376
11907.26 375
11908.29 369
11909.32 395
11910.35 377
11911.38 395
11912.41 361
11913.44 371
11914.47 397
11915.50 380
11916.53 322
11917.57 325
11918.60 368
11919.63 359
11920.66 374
11921.69 413
11922.72 377
11923.75 379
11924.78 361
11925.82 356
11926.85 382
11927.88 406
11928.91 374
11929.94 431
11930.97 411
11932.00 434
11933.04 505
11934.07 492
11935.10 522
11936.13 547
11937.16 547
11938.20 515
11939.23 459
11940.26 469
11941.29 455
11942.32 465
11943.36 419
11944.39 399
11945.42 402
11946.45 365
11947.49 334
11948.52 387
11949.55 364
11950.58 351
11951.62 321
11952.65 332
11953.68 322
11954.71 343
11955.75 307
11956.78 314
11957.81 315
11958.84 321
11959.88 314
11960.91 338
11961.94 294
11962.98 316
11964.01 305
11965.04 303
11966.08 323
11967.11 307
11968.14 314
11969.17 299
11970.21 302
11971.24 284
11972.27 330
11973.31 334
11974.34 310
11975.38 307
11976.41 314
11977.44 262
11978.48 304
11979.51 285
11980.54 263
11981.58 291
11982.61 321
11983.65 311
11984.68 318
11985.71 316
11986.75 283
11987.78 300
11988.82 273
11989.85 308
11990.88 342
11991.92 326
11992.95 289
11993.99 304
11995.02 318
11996.06 333
11997.09 291
11998.13 318
11999.16 298
12000.19 267
12001.23 290
12002.26 303
12003.30 334
12004.33 338
12005.37 338
12006.40 314
12007.44 336
12008.47 330
12009.51 365
12010.54 305
12011.58 323
12012.61 321
12013.65 350
12014.68 333
12015.72 322
12016.75 353
12017.79 358
12018.83 412
12019.86 372
12020.90 422
12021.93 355
12022.97 351
12024.00 363
12025.04 397
12026.07 371
12027.11 360
12028.15 378
12029.18 367
12030.22 360
12031.25 344
12032.29 392
12033.33 327
12034.36 314
12035.40 328
12036.43 349
12037.47 371
12038.51 367
12039.54 329
12040.58 316
12041.62 306
12042.65 298
12043.69 330
12044.73 335
12045.76 334
12046.80 336
12047.84 330
12048.87 312
12049.91 297
12050.95 308
12051.98 323
12053.02 336
12054.06 304
12055.09 328
12056.13 322
12057.17 305
12058.20 325
12059.24 294
12060.28 341
12061.32 309
12062.35 338
12063.39 326
12064.43 328
12065.47 361
12066.50 339
12067.54 293
12068.58 258
12069.62 257
12070.65 296
12071.69 298
12072.73 324
12073.77 293
12074.81 313
12075.84 308
12076.88 322
12077.92 283
12078.96 254
12080.00 305
12081.03 300
12082.07 307
12083.11 337
12084.15 296
12085.19 339
12086.22 320
12087.26 335
12088.30 273
12089.34 277
12090.38 289
12091.42 326
12092.46 296
12093.49 333
12094.53 310
12095.57 331
12096.61 303
12097.65 329
12098.69 321
12099.73 306
12100.77 346
12101.81 332
12102.84 315
12103.88 331
12104.92 350
12105.96 382
12107.00 359
12108.04 324
12109.08 338
12110.12 353
12111.16 294
12112.20 349
12113.24 312
12114.28 340
12115.32 323
12116.36 308
12117.40 268
12118.44 276
12119.48 289
12120.52 279
12121.55 262
12122.59 270
12123.63 281
12124.67 285
12125.71 265
12126.75 303
12127.80 273
12128.84 286
12129.88 294
12130.92 292
12131.96 286
12133.00 265
12134.04 269
12135.08 280
12136.12 293
12137.16 276
12138.20 294
12139.24 258
12140.28 288
12141.32 263
12142.36 251
12143.40 274
12144.44 255
12145.48 274
12146.53 256
12147.57 231
12148.61 239
12149.65 287
12150.69 234
12151.73 264
12152.77 270
12153.81 270
12154.85 263
12155.90 237
12156.94 249
12157.98 251
12159.02 246
12160.06 244
12161.10 240
12162.14 236
12163.19 252
12164.23 254
12165.27 261
12166.31 283
12167.35 258
12168.40 298
12169.44 277
12170.48 234
12171.52 266
12172.56 278
12173.61 265
12174.65 251
12175.69 233
12176.73 256
12177.77 265
12178.82 250
12179.86 268
12180.90 219
12181.94 224
12182.99 272
12184.03 245
12185.07 259
12186.11 248
12187.16 252
12188.20 246
12189.24 237
12190.29 267
12191.33 245
12192.37 264
12193.41 279
12194.46 217
12195.50 257
12196.54 273
12197.59 252
12198.63 278
12199.67 243
12200.72 216
12201.76 239
12202.80 241
12203.85 254
12204.89 253
12205.93 238
12206.98 301
12208.02 285
12209.06 268
12210.11 251
12211.15 275
12212.19 246
12213.24 255
12214.28 278
12215.33 234
12216.37 252
12217.41 220
12218.46 224
12219.50 252
12220.55 230
12221.59 236
12222.63 250
12223.68 255
12224.72 261
12225.77 237
12226.81 254
12227.86 253
12228.90 270
12229.95 263
12230.99 269
12232.03 288
12233.08 286
12234.12 282
12235.17 302
12236.21 292
12237.26 270
12238.30 274
12239.35 247
12240.39 253
12241.44 279
12242.48 279
12243.53 264
12244.57 233
12245.62 267
12246.66 258
12247.71 289
12248.75 258
12249.80 284
12250.85 270
12251.89 248
12252.94 254
12253.98 240
12255.03 223
12256.07 215
12257.12 247
12258.16 247
12259.21 280
12260.26 246
12261.30 241
12262.35 235
12263.39 229
12264.44 212
12265.49 250
12266.53 258
12267.58 239
12268.62 246
12269.67 292
12270.72 247
12271.76 237
12272.81 239
12273.86 233
12274.90 226
12275.95 259
12277.00 239
12278.04 244
12279.09 246
12280.14 266
12281.18 240
12282.23 264
12283.28 255
12284.32 267
12285.37 248
12286.42 272
12287.46 281
12288.51 245
12289.56 236
12290.60 246
12291.65 233
12292.70 217
12293.75 209
12294.79 222
12295.84 243
12296.89 233
12297.94 229
12298.98 247
12300.03 229
12301.08 235
12302.13 231
12303.17 232
12304.22 260
12305.27 253
12306.32 244
12307.36 238
12308.41 219
12309.46 235
12310.51 209
12311.56 235
12312.60 227
12313.65 246
12314.70 235
12315.75 223
12316.80 237
12317.85 212
12318.89 232
12319.94 235
12320.99 241
12322.04 242
12323.09 213
12324.14 223
12325.18 236
12326.23 214
12327.28 213
12328.33 217
12329.38 237
12330.43 232
12331.48 228
12332.53 241
12333.57 238
12334.62 218
12335.67 224
12336.72 261
12337.77 228
12338.82 235
12339.87 212
12340.92 238
12341.97 208
12343.02 233
12344.07 233
12345.12 236
12346.17 211
12347.22 258
12348.26 245
12349.31 232
12350.36 255
12351.41 262
12352.46 265
12353.51 223
12354.56 265
12355.61 247
12356.66 228
12357.71 232
12358.76 256
12359.81 213
12360.86 209
12361.91 198
12362.96 220
12364.01 222
12365.06 236
12366.11 241
12367.16 256
12368.22 207
12369.27 221
12370.32 218
12371.37 202
12372.42 239
12373.47 251
12374.52 236
12375.57 217
12376.62 224
12377.67 282
12378.72 247
12379.77 240
12380.82 249
12381.87 258
12382.93 236
12383.98 234
12385.03 246
12386.08 254
12387.13 261
12388.18 249
12389.23 249
12390.28 269
12391.34 268
12392.39 226
12393.44 226
12394.49 229
12395.54 237
12396.59 236
12397.65 253
12398.70 255
12399.75 272
12400.80 261
12401.85 258
12402.90 299
12403.96 263
12405.01 252
12406.06 267
12407.11 277
12408.16 275
12409.22 284
12410.27 261
12411.32 218
12412.37 251
12413.43 252
12414.48 267
12415.53 241
12416.58 282
12417.64 257
12418.69 251
12419.74 258
12420.79 261
12421.85 229
12422.90 274
12423.95 263
12425.00 233
12426.06 262
12427.11 273
12428.16 267
12429.22 286
12430.27 281
12431.32 258
12432.38 282
12433.43 298
12434.48 284
12435.54 268
12436.59 317
12437.64 304
12438.70 274
12439.75 274
12440.80 288
12441.86 290
12442.91 302
12443.96 335
12445.02 304
12446.07 308
12447.13 288
12448.18 300
12449.23 280
12450.29 271
12451.34 292
12452.39 318
12453.45 333
12454.50 326
12455.56 326
12456.61 306
12457.67 308
12458.72 299
12459.77 298
12460.83 357
12461.88 334
12462.94 340
12463.99 337
12465.05 351
12466.10 349
12467.16 386
12468.21 418
12469.26 376
12470.32 357
12471.37 418
12472.43 450
12473.48 485
12474.54 449
12475.59 508
12476.65 579
12477.70 701
12478.76 775
12479.81 821
12480.87 902
12481.93 895
12482.98 837
12484.04 789
12485.09 716
12486.15 682
12487.20 657
12488.26 538
12489.31 510
12490.37 491
12491.42 474
12492.48 437
12493.54 388
12494.59 358
12495.65 347
12496.70 364
12497.76 368
12498.82 346
12499.87 333
12500.93 361
12501.98 343
12503.04 353
12504.10 360
12505.15 363
12506.21 346
12507.26 396
12508.32 354
12509.38 330
12510.43 291
12511.49 329
12512.55 339
12513.60 319
12514.66 350
12515.72 326
12516.77 315
12517.83 329
12518.89 348
12519.94 315
12521.00 321
12522.06 309
12523.12 335
12524.17 296
12525.23 318
12526.29 303
12527.34 331
12528.40 271
12529.46 280
12530.52 271
12531.57 270
12532.63 279
12533.69 274
12534.75 290
12535.80 251
12536.86 277
12537.92 267
12538.98 295
12540.03 307
12541.09 302
12542.15 258
12543.21 283
12544.26 331
12545.32 295
12546.38 289
12547.44 346
12548.50 301
12549.56 292
12550.61 281
12551.67 304
12552.73 312
12553.79 297
12554.85 343
12555.90 358
12556.96 368
12558.02 364
12559.08 349
12560.14 367
12561.20 391
12562.26 430
12563.31 387
12564.37 390
12565.43 339
12566.49 348
12567.55 325
12568.61 326
12569.67 338
12570.73 347
12571.79 300
12572.85 299
12573.90 298
12574.96 294
12576.02 345
12577.08 305
12578.14 294
12579.20 296
12580.26 330
12581.32 280
12582.38 304
12583.44 269
12584.50 284
12585.56 317
12586.62 312
12587.68 314
12588.74 281
12589.80 320
12590.86 300
12591.92 267
12592.98 255
12594.04 293
12595.10 276
12596.16 279
12597.22 303
12598.28 258
12599.34 254
12600.40 266
12601.46 268
12602.52 293
12603.58 314
12604.64 270
12605.70 250
12606.76 261
12607.82 271
12608.88 234
12609.94 285
12611.00 271
12612.06 288
12613.12 239
12614.19 258
12615.25 267
12616.31 318
12617.37 284
12618.43 277
12619.49 294
12620.55 283
12621.61 292
12622.67 310
12623.74 303
12624.80 293
12625.86 284
12626.92 283
12627.98 316
12629.04 269
12630.10 271
12631.17 254
12632.23 267
12633.29 261
12634.35 255
12635.41 284
12636.47 293
12637.54 277
12638.60 230
12639.66 248
12640.72 240
12641.78 266
12642.85 239
12643.91 239
12644.97 249
12646.03 250
12647.09 284
12648.16 272
12649.22 304
12650.28 247
12651.34 265
12652.41 272
12653.47 241
12654.53 255
12655.59 261
12656.66 257
12657.72 231
12658.78 259
12659.84 273
12660.91 247
12661.97 279
12663.03 286
12664.10 243
12665.16 252
12666.22 271
12667.29 272
12668.35 269
12669.41 245
12670.48 251
12671.54 240
12672.60 218
12673.67 268
12674.73 253
12675.79 247
12676.86 256
12677.92 256
12678.98 252
12680.05 244
12681.11 248
12682.17 249
12683.24 268
12684.30 234
12685.37 257
12686.43 241
12687.49 254
12688.56 285
12689.62 256
12690.69 212
12691.75 268
12692.81 257
12693.88 252
12694.94 220
12696.01 244
12697.07 267
12698.13 237
12699.20 283
12700.26 245
12701.33 263
12702.39 260
12703.46 236
12704.52 237
12705.59 311
12706.65 267
12707.72 271
12708.78 259
12709.85 248
12710.91 277
12711.98 276
12713.04 295
12714.11 243
12715.17 255
12716.24 278
12717.30 254
12718.37 271
12719.43 241
12720.50 243
12721.56 257
12722.63 270
12723.69 285
12724.76 260
12725.82 249
12726.89 272
12727.96 289
12729.02 259
12730.09 241
12731.15 255
12732.22 282
12733.29 290
12734.35 277
12735.42 281
12736.48 263
12737.55 303
12738.62 312
12739.68 316
12740.75 258
12741.81 280
12742.88 289
12743.95 294
12745.01 273
12746.08 256
12747.15 294
12748.21 275
12749.28 270
12750.35 224
12751.41 266
12752.48 219
12753.55 252
12754.61 241
12755.68 259
12756.75 260
12757.81 254
12758.88 263
12759.95 253
12761.01 243
12762.08 274
12763.15 256
12764.21 258
12765.28 232
12766.35 230
12767.42 240
12768.48 231
12769.55 214
12770.62 214
12771.69 237
12772.75 264
12773.82 246
12774.89 247
12775.96 203
12777.02 241
12778.09 245
12779.16 246
12780.23 246
12781.30 240
12782.36 222
12783.43 217
12784.50 221
12785.57 208
12786.64 250
12787.70 236
12788.77 222
12789.84 214
12790.91 226
12791.98 228
12793.05 229
12794.11 267
12795.18 251
12796.25 241
12797.32 202
12798.39 251
12799.46 241
12800.53 239
12801.59 207
12802.66 236
12803.73 219
12804.80 214
12805.87 227
12806.94 240
12808.01 212
12809.08 240
12810.15 237
12811.21 225
12812.28 235
12813.35 201
12814.42 239
12815.49 202
12816.56 227
12817.63 234
12818.70 234
12819.77 238
12820.84 242
12821.91 217
12822.98 230
12824.05 243
12825.12 234
12826.19 224
12827.26 211
12828.33 234
12829.40 259
12830.47 229
12831.54 220
12832.61 203
12833.68 218
12834.75 223
12835.82 249
12836.89 236
12837.96 224
12839.03 221
12840.10 241
12841.17 232
12842.24 245
12843.31 223
12844.38 222
12845.45 193
12846.52 204
12847.59 219
12848.66 226
12849.73 240
12850.80 220
12851.88 213
12852.95 221
12854.02 259
12855.09 231
12856.16 220
12857.23 212
12858.30 234
12859.37 222
12860.44 209
12861.51 219
12862.59 226
12863.66 203
12864.73 194
12865.80 184
12866.87 207
12867.94 177
12869.01 225
12870.09 206
12871.16 195
12872.23 224
12873.30 222
12874.37 240
12875.45 221
12876.52 218
12877.59 204
12878.66 222
12879.73 197
12880.81 202
12881.88 212
12882.95 206
12884.02 199
12885.09 227
12886.17 195
12887.24 180
12888.31 211
12889.38 220
12890.46 242
12891.53 170
12892.60 213
12893.67 204
12894.75 193
12895.82 235
12896.89 201
12897.96 212
12899.04 234
12900.11 231
12901.18 183
12902.26 226
12903.33 237
12904.40 219
12905.47 186
12906.55 217
12907.62 193
12908.69 207
12909.77 227
12910.84 240
12911.91 200
12912.99 193
12914.06 212
12915.13 203
12916.21 216
12917.28 217
12918.36 232
12919.43 202
12920.50 187
12921.58 192
12922.65 194
12923.72 181
12924.80 205
12925.87 189
12926.95 198
12928.02 196
12929.09 181
12930.17 219
12931.24 223
12932.32 201
12933.39 211
12934.46 211
12935.54 181
12936.61 203
12937.69 218
12938.76 161
12939.84 168
12940.91 214
12941.99 228
12943.06 198
12944.14 213
12945.21 179
12946.28 189
12947.36 188
12948.43 191
12949.51 182
12950.58 193
12951.66 192
12952.73 188
12953.81 177
12954.88 194
12955.96 181
12957.04 215
12958.11 213
12959.19 211
12960.26 219
12961.34 204
12962.41 196
12963.49 178
12964.56 185
12965.64 224
12966.71 214
12967.79 156
12968.87 169
12969.94 178
12971.02 194
12972.09 183
12973.17 173
12974.24 186
12975.32 188
12976.40 193
12977.47 202
12978.55 181
12979.63 189
12980.70 194
12981.78 188
12982.85 215
12983.93 182
12985.01 221
12986.08 187
12987.16 196
12988.24 192
12989.31 229
12990.39 185
12991.47 193
12992.54 186
12993.62 177
12994.70 172
12995.77 181
12996.85 211
12997.93 178
12999.00 198
13000.08 177
13001.16 189
13002.24 175
13003.31 152
13004.39 153
13005.47 169
13006.54 191
13007.62 170
13008.70 198
13009.78 186
13010.85 172
13011.93 170
13013.01 197
13014.09 205
13015.16 197
13016.24 162
13017.32 183
13018.40 186
13019.48 184
13020.55 170
13021.63 171
13022.71 188
13023.79 176
13024.86 194
13025.94 203
13027.02 157
13028.10 202
13029.18 210
13030.26 168
13031.33 181
13032.41 178
13033.49 212
13034.57 187
13035.65 206
13036.73 200
13037.80 192
13038.88 172
13039.96 192
13041.04 190
13042.12 189
13043.20 198
13044.28 182
13045.36 185
13046.44 173
13047.51 167
13048.59 183
13049.67 183
13050.75 191
13051.83 157
13052.91 168
13053.99 197
13055.07 197
13056.15 191
13057.23 182
13058.31 203
13059.39 170
13060.47 189
13061.55 184
13062.62 172
13063.70 166
13064.78 190
13065.86 198
13066.94 178
13068.02 202
13069.10 150
13070.18 162
13071.26 173
13072.34 170
13073.42 157
13074.50 185
13075.58 200
13076.66 182
13077.74 185
13078.82 172
13079.90 189
13080.99 209
13082.07 207
13083.15 189
13084.23 186
13085.31 181
13086.39 164
13087.47 198
13088.55 187
13089.63 197
13090.71 196
13091.79 186
13092.87 177
13093.95 199
13095.03 208
13096.12 203
13097.20 182
13098.28 188
13099.36 182
13100.44 211
13101.52 166
13102.60 165
13103.68 166
13104.76 156
13105.85 168
13106.93 189
13108.01 181
13109.09 200
13110.17 175
13111.25 189
13112.34 177
13113.42 177
13114.50 187
13115.58 189
13116.66 240
13117.74 195
13118.83 189
13119.91 158
13120.99 197
13122.07 190
13123.15 192
13124.24 178
13125.32 206
13126.40 169
13127.48 174
13128.57 193
13129.65 174
13130.73 181
13131.81 192
13132.90 173
13133.98 195
13135.06 176
13136.14 156
13137.23 188
13138.31 188
13139.39 199
13140.48 197
13141.56 211
13142.64 168
13143.72 185
13144.81 184
13145.89 162
13146.97 200
13148.06 185
13149.14 221
13150.22 186
13151.31 201
13152.39 179
13153.47 206
13154.56 188
13155.64 201
13156.72 216
13157.81 201
13158.89 202
13159.97 200
13161.06 198
13162.14 180
13163.23 167
13164.31 199
13165.39 214
13166.48 202
13167.56 217
13168.64 194
13169.73 193
13170.81 187
13171.90 190
13172.98 189
13174.07 204
13175.15 186
13176.23 176
13177.32 196
13178.40 194
13179.49 193
13180.57 196
13181.66 196
13182.74 191
13183.83 179
13184.91 211
13185.99 232
13187.08 150
13188.16 184
13189.25 184
13190.33 208
13191.42 186
13192.50 190
13193.59 212
13194.67 154
13195.76 193
13196.84 159
13197.93 211
13199.01 187
13200.10 177
13201.19 203
13202.27 188
13203.36 168
13204.44 183
13205.53 182
13206.61 200
13207.70 180
13208.78 215
13209.87 214
13210.96 175
13212.04 207
13213.13 187
13214.21 189
13215.30 189
13216.39 184
13217.47 187
13218.56 169
13219.64 139
13220.73 193
13221.82 181
13222.90 186
13223.99 174
13225.07 186
13226.16 196
13227.25 187
13228.33 195
13229.42 183
13230.51 217
13231.59 177
13232.68 187
13233.77 176
13234.85 210
13235.94 214
13237.03 175
13238.11 190
13239.20 198
13240.29 195
13241.37 192
13242.46 165
13243.55 171
13244.64 194
13245.72 180
13246.81 191
13247.90 182
13248.99 191
13250.07 206
13251.16 219
13252.25 173
13253.34 226
13254.42 184
13255.51 188
13256.60 188
13257.69 226
13258.77 230
13259.86 215
13260.95 212
13262.04 215
13263.12 200
13264.21 201
13265.30 207
13266.39 203
13267.48 191
13268.56 194
13269.65 182
13270.74 189
13271.83 181
13272.92 206
13274.01 222
13275.09 198
13276.18 202
13277.27 203
13278.36 219
13279.45 196
13280.54 194
13281.63 203
13282.71 191
13283.80 204
13284.89 216
13285.98 203
13287.07 185
13288.16 197
13289.25 217
13290.34 224
13291.43 244
13292.51 249
13293.60 243
13294.69 238
13295.78 240
13296.87 237
13297.96 209
13299.05 209
13300.14 237
13301.23 236
13302.32 227
13303.41 246
13304.50 229
13305.59 249
13306.68 245
13307.77 209
13308.86 232
13309.95 248
13311.04 249
13312.13 227
13313.22 254
13314.31 245
13315.40 233
13316.49 252
13317.58 236
13318.67 231
13319.76 199
13320.85 248
13321.94 262
13323.03 266
13324.12 240
13325.21 215
13326.30 225
13327.39 241
13328.48 241
13329.57 229
13330.66 229
13331.75 222
13332.84 247
13333.93 227
13335.02 221
13336.12 239
13337.21 239
13338.30 263
13339.39 244
13340.48 240
13341.57 248
13342.66 264
13343.75 255
13344.84 259
13345.94 237
13347.03 243
13348.12 272
13349.21 255
13350.30 238
13351.39 222
13352.48 244
13353.58 246
13354.67 225
13355.76 241
13356.85 214
13357.94 274
13359.04 240
13360.13 238
13361.22 229
13362.31 267
13363.40 277
13364.50 276
13365.59 262
13366.68 255
13367.77 263
13368.86 296
13369.96 311
13371.05 232
13372.14 300
13373.23 278
13374.33 265
13375.42 271
13376.51 221
13377.60 287
13378.70 260
13379.79 230
13380.88 217
13381.97 226
13383.07 225
13384.16 234
13385.25 210
13386.35 251
13387.44 266
13388.53 278
13389.62 211
13390.72 233
13391.81 220
13392.90 221
13394.00 221
13395.09 241
13396.18 218
13397.28 218
13398.37 225
13399.46 219
13400.56 200
13401.65 202
13402.75 206
13403.84 241
13404.93 226
13406.03 220
13407.12 242
13408.21 224
13409.31 191
13410.40 202
13411.50 203
13412.59 237
13413.68 214
13414.78 216
13415.87 198
13416.97 211
13418.06 222
13419.16 222
13420.25 237
13421.34 259
13422.44 230
13423.53 220
13424.63 216
13425.72 224
13426.82 218
13427.91 236
13429.01 234
13430.10 238
13431.20 195
13432.29 238
13433.39 214
13434.48 209
13435.58 227
13436.67 230
13437.77 244
13438.86 218
13439.96 215
13441.05 212
13442.15 244
13443.24 199
13444.34 205
13445.43 234
13446.53 213
13447.62 199
13448.72 197
13449.81 248
13450.91 207
13452.01 219
13453.10 201
13454.20 232
13455.29 241
13456.39 230
13457.48 236
13458.58 240
13459.68 216
13460.77 246
13461.87 245
13462.96 245
13464.06 214
13465.16 222
13466.25 260
13467.35 208
13468.45 231
13469.54 236
13470.64 249
13471.73 266
13472.83 278
13473.93 241
13475.02 262
13476.12 228
13477.22 250
13478.31 273
13479.41 236
13480.51 264
13481.60 275
13482.70 219
13483.80 248
13484.90 237
13485.99 196
13487.09 247
13488.19 252
13489.28 235
13490.38 240
13491.48 265
13492.58 250
13493.67 250
13494.77 286
13495.87 284
13496.97 277
13498.06 250
13499.16 252
13500.26 269
13501.36 320
13502.45 310
13503.55 310
13504.65 319
13505.75 292
13506.84 290
13507.94 314
13509.04 315
13510.14 294
13511.24 266
13512.33 291
13513.43 251
13514.53 241
13515.63 219
13516.73 234
13517.83 238
13518.92 233
13520.02 227
13521.12 262
13522.22 241
13523.32 239
13524.42 243
13525.52 208
13526.61 234
13527.71 223
13528.81 265
13529.91 201
13531.01 206
13532.11 210
13533.21 229
13534.31 209
13535.41 221
13536.50 228
13537.60 233
13538.70 231
13539.80 208
13540.90 238
13542.00 242
13543.10 227
13544.20 196
13545.30 216
13546.40 201
13547.50 227
13548.60 227
13549.70 185
13550.80 192
13551.90 191
13553.00 202
13554.10 215
13555.20 192
13556.30 210
13557.40 222
13558.50 215
13559.60 223
13560.70 253
13561.80 207
13562.90 203
13564.00 192
13565.10 222
13566.20 188
13567.30 194
13568.40 198
13569.50 202
13570.60 209
13571.70 197
13572.80 200
13573.90 203
13575.00 215
13576.10 211
13577.20 235
13578.30 222
13579.40 197
13580.51 217
13581.61 211
13582.71 205
13583.81 207
13584.91 186
13586.01 223
13587.11 224
13588.21 219
13589.31 215
13590.42 207
13591.52 243
13592.62 270
13593.72 253
13594.82 210
13595.92 240
13597.02 219
13598.13 226
13599.23 223
13600.33 194
13601.43 207
13602.53 224
13603.63 268
13604.74 230
13605.84 225
13606.94 235
13608.04 228
13609.14 216
13610.25 214
13611.35 204
13612.45 228
13613.55 252
13614.66 225
13615.76 215
13616.86 221
13617.96 225
13619.06 240
13620.17 239
13621.27 216
13622.37 260
13623.47 259
13624.58 214
13625.68 248
13626.78 250
13627.89 207
13628.99 224
13630.09 272
13631.19 222
13632.30 230
13633.40 235
13634.50 239
13635.61 235
13636.71 267
13637.81 215
13638.92 254
13640.02 247
13641.12 242
13642.23 215
13643.33 230
13644.43 224
13645.54 243
13646.64 227
13647.74 241
13648.85 225
13649.95 236
13651.06 217
13652.16 229
13653.26 231
13654.37 215
13655.47 242
13656.57 220
13657.68 189
13658.78 185
13659.89 219
13660.99 260
13662.10 230
13663.20 217
13664.30 195
13665.41 240
13666.51 219
13667.62 209
13668.72 203
13669.83 235
13670.93 238
13672.04 222
13673.14 179
13674.24 195
13675.35 191
13676.45 251
13677.56 221
13678.66 210
13679.77 205
13680.87 219
13681.98 234
13683.08 198
13684.19 211
13685.29 237
13686.40 254
13687.50 210
13688.61 201
13689.71 196
13690.82 183
13691.93 218
13693.03 254
13694.14 225
13695.24 187
13696.35 186
13697.45 217
13698.56 212
13699.66 218
13700.77 183
13701.88 204
13702.98 218
13704.09 234
13705.19 231
13706.30 225
13707.41 233
13708.51 228
13709.62 234
13710.72 223
13711.83 210
13712.94 225
13714.04 256
13715.15 259
13716.26 204
13717.36 179
13718.47 224
13719.58 259
13720.68 230
13721.79 256
13722.90 198
13724.00 219
13725.11 272
13726.22 281
13727.32 269
13728.43 274
13729.54 294
13730.64 277
13731.75 273
13732.86 253
13733.96 264
13735.07 278
13736.18 274
13737.29 232
13738.39 253
13739.50 250
13740.61 283
13741.72 260
13742.82 263
13743.93 241
13745.04 273
13746.15 263
13747.25 296
13748.36 262
13749.47 275
13750.58 316
13751.68 312
13752.79 290
13753.90 298
13755.01 294
13756.12 286
13757.22 326
13758.33 327
13759.44 286
13760.55 298
13761.66 325
13762.77 320
13763.87 336
13764.98 314
13766.09 342
13767.20 380
13768.31 320
13769.42 403
13770.52 339
13771.63 387
13772.74 404
13773.85 460
13774.96 437
13776.07 443
13777.18 445
13778.29 456
13779.39 418
13780.50 449
13781.61 437
13782.72 426
13783.83 427
13784.94 406
13786.05 399
13787.16 323
13788.27 377
13789.38 368
13790.49 385
13791.60 321
13792.71 337
13793.81 328
13794.92 332
13796.03 300
13797.14 313
13798.25 294
13799.36 302
13800.47 325
13801.58 325
13802.69 344
13803.80 351
13804.91 337
13806.02 325
13807.13 333
13808.24 333
13809.35 337
13810.46 327
13811.57 330
13812.68 327
13813.79 340
13814.90 328
13816.02 328
13817.13 346
13818.24 362
13819.35 391
13820.46 346
13821.57 363
13822.68 307
13823.79 321
13824.90 306
13826.01 337
13827.12 293
13828.23 330
13829.34 317
13830.45 308
13831.57 338
13832.68 346
13833.79 320
13834.90 291
13836.01 308
13837.12 292
13838.23 288
13839.34 334
13840.46 330
13841.57 285
13842.68 309
13843.79 290
13844.90 309
13846.01 300
13847.13 316
13848.24 290
13849.35 293
13850.46 300
13851.57 295
13852.68 303
13853.80 288
13854.91 320
13856.02 306
13857.13 308
13858.24 304
13859.36 314
13860.47 302
13861.58 313
13862.69 331
13863.81 315
13864.92 323
13866.03 319
13867.14 310
13868.26 327
13869.37 326
13870.48 284
13871.59 335
13872.71 341
13873.82 338
13874.93 331
13876.04 324
13877.16 356
13878.27 342
13879.38 333
13880.50 341
13881.61 324
13882.72 338
13883.84 326
13884.95 330
13886.06 306
13887.18 354
13888.29 351
13889.40 384
13890.52 401
13891.63 364
13892.74 424
13893.86 415
13894.97 378
13896.08 375
13897.20 456
13898.31 434
13899.42 440
13900.54 460
13901.65 451
13902.77 447
13903.88 396
13904.99 393
13906.11 380
13907.22 381
13908.34 340
13909.45 340
13910.56 388
13911.68 356
13912.79 314
13913.91 316
13915.02 298
13916.14 308
13917.25 327
13918.37 304
13919.48 299
13920.60 309
13921.71 304
13922.82 322
13923.94 324
13925.05 282
13926.17 337
13927.28 315
13928.40 308
13929.51 302
13930.63 329
13931.74 315
13932.86 299
13933.97 317
13935.09 330
13936.20 300
13937.32 296
13938.44 276
13939.55 302
13940.67 277
13941.78 281
13942.90 302
13944.01 298
13945.13 279
13946.24 242
13947.36 274
13948.48 258
13949.59 266
13950.71 281
13951.82 277
13952.94 261
13954.05 255
13955.17 266
13956.29 251
13957.40 258
13958.52 266
13959.64 254
13960.75 267
13961.87 234
13962.98 265
13964.10 246
13965.22 268
13966.33 269
13967.45 263
13968.57 237
13969.68 262
13970.80 256
13971.92 278
13973.03 244
13974.15 260
13975.27 252
13976.38 282
13977.50 263
13978.62 284
13979.73 270
13980.85 280
13981.97 246
13983.09 248
13984.20 295
13985.32 268
13986.44 237
13987.56 252
13988.67 253
13989.79 258
13990.91 270
13992.02 288
13993.14 305
13994.26 276
13995.38 227
13996.50 222
13997.61 249
13998.73 244
13999.85 272
14000.97 235
14002.08 246
14003.20 241
14004.32 250
14005.44 241
14006.56 263
14007.67 217
14008.79 235
14009.91 239
14011.03 245
14012.15 228
14013.27 225
14014.38 220
14015.50 211
14016.62 245
14017.74 255
14018.86 260
14019.98 214
14021.10 236
14022.21 255
14023.33 248
14024.45 221
14025.57 232
14026.69 251
14027.81 234
14028.93 262
14030.05 252
14031.17 234
14032.28 264
14033.40 223
14034.52 245
14035.64 277
14036.76 260
14037.88 274
14039.00 258
14040.12 277
14041.24 237
14042.36 235
14043.48 266
14044.60 310
14045.72 242
14046.84 266
14047.96 255
14049.08 263
14050.20 270
14051.32 246
14052.44 245
14053.56 243
14054.68 257
14055.80 255
14056.92 258
14058.04 251
14059.16 252
14060.28 255
14061.40 264
14062.52 246
14063.64 286
14064.76 281
14065.88 249
14067.00 270
14068.12 286
14069.24 276
14070.36 288
14071.48 272
14072.60 250
14073.72 276
14074.84 290
14075.97 338
14077.09 352
14078.21 315
14079.33 272
14080.45 320
14081.57 288
14082.69 296
14083.81 322
14084.93 311
14086.06 328
14087.18 305
14088.30 357
14089.42 327
14090.54 365
14091.66 323
14092.78 329
14093.91 352
14095.03 377
14096.15 360
14097.27 357
14098.39 399
14099.51 388
14100.64 359
14101.76 384
14102.88 366
14104.00 393
14105.12 352
14106.25 342
14107.37 394
14108.49 360
14109.61 341
14110.73 326
14111.86 311
14112.98 301
14114.10 296
14115.22 328
14116.35 306
14117.47 282
14118.59 323
14119.71 318
14120.84 284
14121.96 273
14123.08 254
14124.20 296
14125.33 280
14126.45 249
14127.57 271
14128.70 273
14129.82 281
14130.94 265
14132.07 269
14133.19 285
14134.31 258
14135.44 275
14136.56 236
14137.68 268
14138.81 235
14139.93 267
14141.05 285
14142.18 262
14143.30 275
14144.42 269
14145.55 284
14146.67 244
14147.79 276
14148.92 267
14150.04 248
14151.17 282
14152.29 258
14153.41 249
14154.54 255
14155.66 259
14156.79 271
14157.91 281
14159.03 259
14160.16 256
14161.28 286
14162.41 313
14163.53 247
14164.66 274
14165.78 249
14166.90 268
14168.03 279
14169.15 248
14170.28 260
14171.40 260
14172.53 257
14173.65 243
14174.78 272
14175.90 262
14177.03 261
14178.15 240
14179.28 231
14180.40 257
14181.53 247
14182.65 241
14183.78 249
14184.90 235
14186.03 257
14187.15 282
14188.28 255
14189.40 243
14190.53 253
14191.65 225
14192.78 224
14193.91 236
14195.03 237
14196.16 258
14197.28 277
14198.41 256
14199.53 252
14200.66 257
14201.79 238
14202.91 231
14204.04 227
14205.16 270
14206.29 230
14207.42 236
14208.54 242
14209.67 232
14210.79 223
14211.92 212
14213.05 200
14214.17 213
14215.30 236
14216.43 220
14217.55 207
14218.68 193
14219.81 241
14220.93 230
14222.06 245
14223.19 221
14224.31 240
14225.44 246
14226.57 215
14227.69 220
14228.82 215
14229.95 264
14231.07 218
14232.20 220
14233.33 212
14234.46 206
14235.58 258
14236.71 221
14237.84 216
14238.96 192
14240.09 217
14241.22 235
14242.35 237
14243.47 211
14244.60 211
14245.73 216
14246.86 228
14247.98 202
14249.11 207
14250.24 200
14251.37 257
14252.50 242
14253.62 260
14254.75 220
14255.88 211
14257.01 193
14258.14 215
14259.26 197
14260.39 230
14261.52 189
14262.65 224
14263.78 206
14264.91 184
14266.03 195
14267.16 218
14268.29 218
14269.42 206
14270.55 190
14271.68 204
14272.81 182
14273.93 204
14275.06 181
14276.19 176
14277.32 199
14278.45 209
14279.58 188
14280.71 200
14281.84 203
14282.97 201
14284.10 211
14285.22 207
14286.35 201
14287.48 201
14288.61 183
14289.74 202
14290.87 212
14292.00 184
14293.13 184
14294.26 214
14295.39 187
14296.52 212
14297.65 200
14298.78 196
14299.91 206
14301.04 184
14302.17 171
14303.30 189
14304.43 215
14305.56 173
14306.69 174
14307.82 178
14308.95 195
14310.08 206
14311.21 204
14312.34 166
14313.47 188
14314.60 205
14315.73 165
14316.86 180
14317.99 215
14319.12 192
14320.25 203
14321.38 182
14322.51 195
14323.64 199
14324.77 175
14325.91 192
14327.04 197
14328.17 184
14329.30 148
14330.43 183
14331.56 198
14332.69 202
14333.82 201
14334.95 185
14336.08 182
14337.22 169
14338.35 175
14339.48 187
14340.61 182
14341.74 183
14342.87 166
14344.00 153
14345.14 181
14346.27 179
14347.40 186
14348.53 174
14349.66 172
14350.79 175
14351.93 177
14353.06 192
14354.19 172
14355.32 185
14356.45 178
14357.59 186
14358.72 170
14359.85 195
14360.98 181
14362.12 163
14363.25 173
14364.38 187
14365.51 180
14366.64 199
14367.78 176
14368.91 158
14370.04 186
14371.17 173
14372.31 180
14373.44 194
14374.57 206
14375.71 164
14376.84 157
14377.97 149
14379.10 182
14380.24 180
14381.37 149
14382.50 170
14383.64 218
14384.77 188
14385.90 196
14387.04 164
14388.17 173
14389.30 175
14390.44 175
14391.57 171
14392.70 184
14393.84 188
14394.97 180
14396.10 200
14397.24 176
14398.37 171
14399.50 188
14400.64 200
14401.77 174
14402.91 168
14404.04 173
14405.17 206
14406.31 222
14407.44 210
14408.58 177
14409.71 182
14410.84 186
14411.98 188
14413.11 205
14414.25 170
14415.38 202
14416.52 209
14417.65 208
14418.78 191
14419.92 164
14421.05 170
14422.19 172
14423.32 203
14424.46 184
14425.59 195
14426.73 186
14427.86 206
14429.00 197
14430.13 195
14431.27 209
14432.40 184
14433.54 242
14434.67 219
14435.81 170
14436.94 184
14438.08 187
14439.21 204
14440.35 189
14441.48 190
14442.62 184
14443.75 211
14444.89 226
14446.03 200
14447.16 211
14448.30 204
14449.43 215
14450.57 245
14451.70 208
14452.84 193
14453.98 207
14455.11 202
14456.25 184
14457.38 199
14458.52 179
14459.66 183
14460.79 224
14461.93 182
14463.06 171
14464.20 180
14465.34 193
14466.47 206
14467.61 202
14468.75 215
14469.88 199
14471.02 248
14472.16 214
14473.29 190
14474.43 176
14475.57 200
14476.70 219
14477.84 201
14478.98 176
14480.11 193
14481.25 215
14482.39 207
14483.52 238
14484.66 210
14485.80 204
14486.93 216
14488.07 211
14489.21 206
14490.35 189
14491.48 228
14492.62 243
14493.76 211
14494.90 201
14496.03 226
14497.17 246
14498.31 246
14499.45 230
14500.58 222
14501.72 238
14502.86 258
14504.00 245
14505.14 216
14506.27 213
14507.41 236
14508.55 239
14509.69 235
14510.83 248
14511.96 256
14513.10 267
14514.24 282
14515.38 286
14516.52 280
14517.66 278
14518.79 286
14519.93 314
14521.07 306
14522.21 301
14523.35 259
14524.49 289
14525.63 302
14526.76 300
14527.90 288
14529.04 287
14530.18 257
14531.32 291
14532.46 270
14533.60 249
14534.74 263
14535.88 254
14537.01 249
14538.15 240
14539.29 252
14540.43 232
14541.57 238
14542.71 234
14543.85 216
14544.99 199
14546.13 204
14547.27 234
14548.41 222
14549.55 215
14550.69 209
14551.83 211
14552.97 235
14554.11 221
14555.25 195
14556.39 179
14557.53 201
14558.67 190
14559.81 191
14560.95 204
14562.09 197
14563.23 221
14564.37 195
14565.51 213
14566.65 162
14567.79 195
14568.93 221
14570.07 213
14571.21 191
14572.35 237
14573.49 210
14574.63 206
14575.77 201
14576.91 191
14578.05 204
14579.19 190
14580.34 195
14581.48 204
14582.62 216
14583.76 215
14584.90 212
14586.04 202
14587.18 228
14588.32 220
14589.46 193
14590.60 226
14591.75 213
14592.89 204
14594.03 187
14595.17 191
14596.31 225
14597.45 223
14598.59 231
14599.74 234
14600.88 220
14602.02 201
14603.16 211
14604.30 244
14605.44 219
14606.59 223
14607.73 210
14608.87 217
14610.01 234
14611.15 240
14612.30 214
14613.44 216
14614.58 260
14615.72 230
14616.87 230
14618.01 224
14619.15 216
14620.29 230
14621.44 232
14622.58 217
14623.72 233
14624.86 260
14626.01 261
14627.15 250
14628.29 232
14629.43 248
14630.58 258
14631.72 233
14632.86 270
14634.01 265
14635.15 281
14636.29 309
14637.43 291
14638.58 296
14639.72 303
14640.86 276
14642.01 267
14643.15 254
14644.29 280
14645.44 270
14646.58 276
14647.72 255
14648.87 218
14650.01 247
14651.15 269
14652.30 228
14653.44 263
14654.59 249
14655.73 237
14656.87 230
14658.02 257
14659.16 238
14660.31 244
14661.45 233
14662.59 229
14663.74 227
14664.88 217
14666.03 206
14667.17 201
14668.31 211
14669.46 213
14670.60 199
14671.75 198
14672.89 206
14674.04 200
14675.18 234
14676.33 205
14677.47 193
14678.62 195
14679.76 184
14680.90 220
14682.05 170
14683.19 155
14684.34 200
14685.48 176
14686.63 181
14687.77 172
14688.92 176
14690.06 196
14691.21 159
14692.35 172
14693.50 185
14694.65 174
14695.79 186
14696.94 201
14698.08 191
14699.23 171
14700.37 159
14701.52 183
14702.66 200
14703.81 171
14704.96 136
14706.10 162
14707.25 157
14708.39 162
14709.54 169
14710.68 172
14711.83 176
14712.98 171
14714.12 185
14715.27 143
14716.42 151
14717.56 154
14718.71 177
14719.85 169
14721.00 150
14722.15 171
14723.29 183
14724.44 193
14725.59 156
14726.73 160
14727.88 181
14729.03 179
14730.17 147
14731.32 155
14732.47 173
14733.61 145
14734.76 161
14735.91 179
14737.05 194
14738.20 162
14739.35 163
14740.50 157
14741.64 151
14742.79 150
14743.94 183
14745.08 168
14746.23 164
14747.38 172
14748.53 185
14749.67 162
14750.82 151
14751.97 153
14753.12 174
14754.26 145
14755.41 165
14756.56 161
14757.71 171
14758.85 151
14760.00 165
14761.15 138
14762.30 165
14763.45 160
14764.59 163
14765.74 164
14766.89 173
14768.04 157
14769.19 137
14770.34 152
14771.48 139
14772.63 160
14773.78 134
14774.93 166
14776.08 164
14777.23 169
14778.37 150
14779.52 135
14780.67 130
14781.82 146
14782.97 170
14784.12 141
14785.27 155
14786.42 159
14787.57 148
14788.71 142
14789.86 135
14791.01 157
14792.16 173
14793.31 151
14794.46 156
14795.61 140
14796.76 132
14797.91 156
14799.06 142
14800.21 136
14801.36 132
14802.51 136
14803.66 145
14804.80 148
14805.95 120
14807.10 146
14808.25 169
14809.40 153
14810.55 141
14811.70 148
14812.85 156
14814.00 142
14815.15 139
14816.30 140
14817.45 123
14818.60 128
14819.75 162
14820.90 140
14822.05 160
14823.20 134
14824.36 143
14825.51 158
14826.66 122
14827.81 119
14828.96 130
14830.11 135
14831.26 159
14832.41 133
14833.56 136
14834.71 126
14835.86 138
14837.01 132
14838.16 138
14839.31 128
14840.47 139
14841.62 145
14842.77 128
14843.92 140
14845.07 138
14846.22 131
14847.37 135
14848.52 135
14849.68 130
14850.83 143
14851.98 122
14853.13 146
14854.28 128
14855.43 147
14856.58 121
14857.74 131
14858.89 141
14860.04 124
14861.19 147
14862.34 111
14863.50 138
14864.65 149
14865.80 112
14866.95 143
14868.10 137
14869.26 149
14870.41 136
14871.56 126
14872.71 150
14873.86 128
14875.02 159
14876.17 157
14877.32 114
14878.47 112
14879.63 147
14880.78 129
14881.93 125
14883.08 132
14884.24 129
14885.39 142
14886.54 157
14887.70 154
14888.85 146
14890.00 146
14891.15 152
14892.31 136
14893.46 145
14894.61 129
14895.77 131
14896.92 135
14898.07 128
14899.23 139
14900.38 127
14901.53 169
14902.69 143
14903.84 124
14904.99 117
14906.15 117
14907.30 129
14908.45 122
14909.61 114
14910.76 134
14911.92 120
14913.07 129
14914.22 110
14915.38 135
14916.53 131
14917.69 121
14918.84 141
14919.99 138
14921.15 140
14922.30 121
14923.46 133
14924.61 141
14925.76 114
14926.92 133
14928.07 138
14929.23 109
14930.38 120
14931.54 111
14932.69 120
14933.85 156
14935.00 158
14936.16 125
14937.31 153
14938.47 127
14939.62 140
14940.77 148
14941.93 133
14943.08 116
14944.24 150
14945.40 152
14946.55 153
14947.71 161
14948.86 130
14950.02 137
14951.17 175
14952.33 147
14953.48 122
14954.64 127
14955.79 150
14956.95 162
14958.10 142
14959.26 155
14960.42 123
14961.57 153
14962.73 159
14963.88 169
14965.04 147
14966.19 132
14967.35 153
14968.51 148
14969.66 133
14970.82 134
14971.97 141
14973.13 154
14974.29 157
14975.44 135
14976.60 131
14977.76 154
14978.91 171
14980.07 158
14981.22 150
14982.38 146
14983.54 136
14984.69 153
14985.85 144
14987.01 138
14988.16 130
14989.32 137
14990.48 141
14991.64 129
14992.79 105
14993.95 108
14995.11 140
14996.26 154
14997.42 121
14998.58 126
14999.73 109
15000.89 94
15002.05 108
15003.21 91
15004.36 113
15005.52 106
15006.68 132
15007.84 119
15008.99 114
15010.15 119
15011.31 136
15012.47 120
15013.62 111
15014.78 106
15015.94 141
15017.10 133
15018.26 119
15019.41 112
15020.57 124
15021.73 84
15022.89 121
15024.05 133
15025.20 105
15026.36 123
15027.52 115
15028.68 134
15029.84 131
15031.00 137
15032.15 132
15033.31 113
15034.47 127
15035.63 135
15036.79 134
15037.95 112
15039.11 108
15040.26 123
15041.42 102
15042.58 132
15043.74 145
15044.90 121
15046.06 128
15047.22 133
15048.38 119
15049.54 123
15050.70 125
15051.85 99
15053.01 109
15054.17 105
15055.33 116
15056.49 117
15057.65 103
15058.81 123
15059.97 113
15061.13 120
15062.29 146
15063.45 121
15064.61 121
15065.77 118
15066.93 115
15068.09 125
15069.25 119
15070.41 111
15071.57 148
15072.73 130
15073.89 126
15075.05 112
15076.21 126
15077.37 130
15078.53 101
15079.69 118
15080.85 113
15082.01 119
15083.17 123
15084.33 112
15085.49 111
15086.65 117
15087.81 130
15088.97 114
15090.13 109
15091.29 110
15092.46 129
15093.62 124
15094.78 133
15095.94 112
15097.10 112
15098.26 105
15099.42 100
15100.58 118
15101.74 114
15102.90 131
15104.07 114
15105.23 103
15106.39 127
15107.55 113
15108.71 121
15109.87 129
15111.03 111
15112.20 97
15113.36 113
15114.52 132
15115.68 106
15116.84 95
15118.00 109
15119.17 113
15120.33 114
15121.49 109
15122.65 116
15123.81 114
15124.98 110
15126.14 129
15127.30 111
15128.46 106
15129.62 87
15130.79 134
15131.95 119
15133.11 121
15134.27 114
15135.44 128
15136.60 117
15137.76 127
15138.92 116
15140.09 123
15141.25 155
15142.41 122
15143.57 106
15144.74 129
15145.90 155
15147.06 135
15148.23 118
15149.39 117
15150.55 107
15151.71 120
15152.88 135
15154.04 122
15155.20 111
15156.37 105
15157.53 125
15158.69 122
15159.86 124
15161.02 134
15162.18 132
15163.35 141
15164.51 128
15165.67 129
15166.84 120
15168.00 97
15169.17 109
15170.33 128
15171.49 127
15172.66 128
15173.82 124
15174.99 161
15176.15 130
15177.31 144
15178.48 127
15179.64 134
15180.81 128
15181.97 130
15183.13 112
15184.30 116
15185.46 120
15186.63 123
15187.79 157
15188.96 141
15190.12 122
15191.29 145
15192.45 140
15193.61 137
15194.78 122
15195.94 125
15197.11 139
15198.27 138
15199.44 159
15200.60 143
15201.77 145
15202.93 134
15204.10 137
15205.26 142
15206.43 115
15207.59 126
15208.76 131
15209.92 145
15211.09 151
15212.26 126
15213.42 138
15214.59 161
15215.75 147
15216.92 140
15218.08 155
15219.25 130
15220.41 151
15221.58 130
15222.75 145
15223.91 148
15225.08 144
15226.24 156
15227.41 154
15228.58 140
15229.74 117
15230.91 185
15232.07 182
15233.24 134
15234.41 177
15235.57 184
15236.74 196
15237.91 188
15239.07 160
15240.24 162
15241.41 136
15242.57 163
15243.74 157
15244.90 169
15246.07 133
15247.24 162
15248.41 157
15249.57 174
15250.74 135
15251.91 143
15253.07 166
15254.24 165
15255.41 136
15256.57 136
15257.74 136
15258.91 154
15260.08 154
15261.24 131
15262.41 133
15263.58 134
15264.74 120
15265.91 130
15267.08 139
15268.25 120
15269.41 147
15270.58 157
15271.75 132
15272.92 108
15274.09 134
15275.25 128
15276.42 136
15277.59 100
15278.76 132
15279.93 146
15281.09 123
15282.26 130
15283.43 136
15284.60 165
15285.77 144
15286.93 123
15288.10 108
15289.27 109
15290.44 123
15291.61 149
15292.78 134
15293.94 108
15295.11 126
15296.28 147
15297.45 142
15298.62 142
15299.79 120
15300.96 116
15302.13 138
15303.29 136
15304.46 136
15305.63 146
15306.80 142
15307.97 130
15309.14 135
15310.31 113
15311.48 113
15312.65 111
15313.82 121
15314.99 120
15316.16 110
15317.32 127
15318.49 138
15319.66 108
15320.83 107
15322.00 126
15323.17 124
15324.34 133
15325.51 109
15326.68 136
15327.85 104
15329.02 102
15330.19 130
15331.36 143
15332.53 129
15333.70 135
15334.87 125
15336.04 145
15337.21 110
15338.38 140
15339.55 127
15340.72 118
15341.89 133
15343.06 117
15344.23 125
15345.40 124
15346.58 128
15347.75 141
15348.92 135
15350.09 131
15351.26 102
15352.43 116
15353.60 137
15354.77 130
15355.94 128
15357.11 136
15358.28 128
15359.45 143
15360.63 146
15361.80 140
15362.97 123
15364.14 135
15365.31 141
15366.48 146
15367.65 129
15368.82 128
15370.00 159
15371.17 162
15372.34 150
15373.51 121
15374.68 170
15375.85 141
15377.02 124
15378.20 115
15379.37 128
15380.54 136
15381.71 133
15382.88 120
15384.06 149
15385.23 146
15386.40 146
15387.57 164
15388.74 131
15389.92 130
15391.09 129
15392.26 142
15393.43 137
15394.61 145
15395.78 128
15396.95 144
15398.12 152
15399.30 150
15400.47 139
15401.64 147
15402.81 144
15403.99 145
15405.16 167
15406.33 134
15407.51 154
15408.68 140
15409.85 165
15411.02 135
15412.20 130
15413.37 144
15414.54 126
15415.72 110
15416.89 128
15418.06 147
15419.24 146
15420.41 137
15421.58 118
15422.76 122
15423.93 139
15425.10 120
15426.28 136
15427.45 136
15428.62 129
15429.80 153
15430.97 124
15432.15 130
15433.32 100
15434.49 157
15435.67 153
15436.84 138
15438.02 112
15439.19 110
15440.36 109
15441.54 120
15442.71 125
15443.89 114
15445.06 140
15446.24 136
15447.41 147
15448.58 118
15449.76 104
15450.93 109
15452.11 127
15453.28 105
15454.46 147
15455.63 85
15456.81 104
15457.98 119
15459.16 124
15460.33 117
15461.51 116
15462.68 140
15463.86 116
15465.03 122
15466.21 100
15467.38 116
15468.56 112
15469.73 119
15470.91 126
15472.08 102
15473.26 100
15474.43 133
15475.61 130
15476.78 122
15477.96 109
15479.14 139
15480.31 142
15481.49 118
15482.66 136
15483.84 135
15485.01 142
15486.19 127
15487.37 125
15488.54 108
15489.72 144
15490.89 141
15492.07 137
15493.25 108
15494.42 140
15495.60 121
15496.78 129
15497.95 123
15499.13 105
15500.30 109
15501.48 131
15502.66 163
15503.83 98
15505.01 114
15506.19 112
15507.36 149
15508.54 124
15509.72 110
15510.89 106
15512.07 130
15513.25 131
15514.42 107
15515.60 110
15516.78 97
15517.96 126
15519.13 119
15520.31 115
15521.49 114
15522.66 117
15523.84 132
15525.02 118
15526.20 112
15527.37 121
15528.55 157
15529.73 147
15530.91 118
15532.08 120
15533.26 114
15534.44 125
15535.62 121
15536.80 130
15537.97 148
15539.15 144
15540.33 134
15541.51 161
15542.69 127
15543.86 133
15545.04 133
15546.22 151
15547.40 133
15548.58 105
15549.75 123
15550.93 142
15552.11 159
15553.29 155
15554.47 109
15555.65 162
15556.83 140
15558.00 141
15559.18 138
15560.36 168
15561.54 121
15562.72 140
15563.90 139
15565.08 109
15566.26 139
15567.43 139
15568.61 172
15569.79 140
15570.97 147
15572.15 126
15573.33 142
15574.51 125
15575.69 116
15576.87 151
15578.05 142
15579.23 119
15580.41 165
15581.59 138
15582.76 158
15583.94 151
15585.12 144
15586.30 137
15587.48 131
15588.66 160
15589.84 152
15591.02 142
15592.20 134
15593.38 152
15594.56 171
15595.74 172
15596.92 139
15598.10 141
15599.28 145
15600.46 139
15601.64 146
15602.82 157
15604.00 133
15605.18 130
15606.37 158
15607.55 180
15608.73 182
15609.91 161
15611.09 168
15612.27 163
15613.45 203
15614.63 178
15615.81 170
15616.99 151
15618.17 174
15619.35 136
15620.53 175
15621.72 179
15622.90 200
15624.08 173
15625.26 180
15626.44 207
15627.62 179
15628.80 214
15629.98 181
15631.17 177
15632.35 189
15633.53 201
15634.71 200
15635.89 202
15637.07 177
15638.25 215
15639.44 191
15640.62 184
15641.80 193
15642.98 177
15644.16 202
15645.35 218
15646.53 207
15647.71 176
15648.89 206
15650.07 235
15651.26 231
15652.44 207
15653.62 203
15654.80 213
15655.98 203
15657.17 229
15658.35 204
15659.53 216
15660.71 217
15661.90 223
15663.08 222
15664.26 208
15665.45 205
15666.63 243
15667.81 209
15668.99 218
15670.18 209
15671.36 230
15672.54 237
15673.73 203
15674.91 221
15676.09 243
15677.27 231
15678.46 237
15679.64 241
15680.82 238
15682.01 241
15683.19 258
15684.37 255
15685.56 223
15686.74 260
15687.92 258
15689.11 305
15690.29 281
15691.48 272
15692.66 275
15693.84 274
15695.03 277
15696.21 296
15697.39 290
15698.58 292
15699.76 319
15700.95 310
15702.13 286
15703.32 323
15704.50 360
15705.68 377
15706.87 363
15708.05 329
15709.24 338
15710.42 364
15711.61 358
15712.79 350
15713.97 373
15715.16 414
15716.34 400
15717.53 405
15718.71 424
15719.90 436
15721.08 454
15722.27 438
15723.45 403
15724.64 423
15725.82 431
15727.01 422
15728.19 436
15729.38 423
15730.56 427
15731.75 409
15732.93 410
15734.12 381
15735.30 403
15736.49 361
15737.67 385
15738.86 371
15740.05 388
15741.23 366
15742.42 365
15743.60 347
15744.79 407
15745.97 343
15747.16 333
15748.35 362
15749.53 379
15750.72 361
15751.90 342
15753.09 343
15754.27 373
15755.46 344
15756.65 329
15757.83 357
15759.02 370
15760.21 345
15761.39 322
15762.58 329
15763.76 352
15764.95 345
15766.14 314
15767.32 275
15768.51 299
15769.70 263
15770.88 300
15772.07 290
15773.26 300
15774.44 262
15775.63 333
15776.82 280
15778.01 271
15779.19 272
15780.38 308
15781.57 291
15782.75 258
15783.94 236
15785.13 272
15786.32 280
15787.50 287
15788.69 283
15789.88 283
15791.06 295
15792.25 270
15793.44 236
15794.63 264
15795.82 276
15797.00 254
15798.19 259
15799.38 233
15800.57 248
15801.75 243
15802.94 247
15804.13 240
15805.32 221
15806.51 251
15807.69 225
15808.88 243
15810.07 225
15811.26 221
15812.45 218
15813.63 222
15814.82 224
15816.01 218
15817.20 218
15818.39 218
15819.58 206
15820.77 211
15821.95 220
15823.14 197
15824.33 225
15825.52 214
15826.71 236
15827.90 236
15829.09 230
15830.28 238
15831.46 241
15832.65 221
15833.84 202
15835.03 195
15836.22 212
15837.41 201
15838.60 207
15839.79 212
15840.98 210
15842.17 224
15843.36 215
15844.55 215
15845.74 194
15846.93 195
15848.11 198
15849.30 175
15850.49 191
15851.68 208
15852.87 239
15854.06 223
15855.25 199
15856.44 224
15857.63 205
15858.82 202
15860.01 228
15861.20 240
15862.39 218
15863.58 202
15864.77 223
15865.96 196
15867.15 189
15868.34 217
15869.54 226
15870.73 247
15871.92 217
15873.11 216
15874.30 195
15875.49 202
15876.68 199
15877.87 203
15879.06 189
15880.25 197
15881.44 214
15882.63 191
15883.82 171
15885.01 201
15886.21 178
15887.40 179
15888.59 196
15889.78 220
15890.97 194
15892.16 207
15893.35 248
15894.54 216
15895.74 217
15896.93 239
15898.12 230
15899.31 178
15900.50 212
15901.69 180
15902.88 214
15904.08 195
15905.27 209
15906.46 188
15907.65 200
15908.84 221
15910.04 208
15911.23 218
15912.42 214
15913.61 192
15914.80 191
15916.00 225
15917.19 184
15918.38 190
15919.57 215
15920.76 215
15921.96 196
15923.15 192
15924.34 198
15925.53 184
15926.73 204
15927.92 200
15929.11 239
15930.31 230
15931.50 220
15932.69 207
15933.88 218
15935.08 219
15936.27 220
15937.46 203
15938.66 226
15939.85 217
15941.04 213
15942.23 238
15943.43 191
15944.62 177
15945.81 196
15947.01 197
15948.20 205
15949.39 199
15950.59 162
15951.78 181
15952.97 200
15954.17 201
15955.36 176
15956.56 178
15957.75 192
15958.94 157
15960.14 162
15961.33 165
15962.52 149
15963.72 141
15964.91 152
15966.11 165
15967.30 172
15968.49 189
15969.69 200
15970.88 152
15972.08 152
15973.27 142
15974.47 168
15975.66 145
15976.85 140
15978.05 142
15979.24 143
15980.44 174
15981.63 159
15982.83 166
15984.02 176
15985.22 140
15986.41 140
15987.61 137
15988.80 167
15990.00 160
15991.19 146
15992.39 161
15993.58 139
15994.78 157
15995.97 151
15997.17 172
15998.36 137
15999.56 155
16000.75 146
16001.95 145
16003.14 137
16004.34 141
16005.53 145
16006.73 148
16007.93 125
16009.12 129
16010.32 127
16011.51 131
16012.71 137
16013.90 115
16015.10 127
16016.30 123
16017.49 147
16018.69 142
16019.88 146
16021.08 120
16022.28 145
16023.47 146
16024.67 138
16025.87 142
16027.06 133
16028.26 129
16029.45 155
16030.65 135
16031.85 138
16033.04 126
16034.24 134
16035.44 139
16036.63 127
16037.83 132
16039.03 131
16040.22 140
16041.42 116
16042.62 132
16043.81 123
16045.01 154
16046.21 172
16047.41 136
16048.60 144
16049.80 150
16051.00 115
16052.19 118
16053.39 125
16054.59 142
16055.79 109
16056.98 109
16058.18 126
16059.38 126
16060.58 130
16061.77 153
16062.97 148
16064.17 125
16065.37 125
16066.57 116
16067.76 142
16068.96 132
16070.16 112
16071.36 147
16072.56 117
16073.75 103
16074.95 99
16076.15 117
16077.35 113
16078.55 99
16079.74 115
16080.94 137
16082.14 133
16083.34 111
16084.54 106
16085.74 130
16086.93 107
16088.13 108
16089.33 145
16090.53 134
16091.73 116
16092.93 128
16094.13 121
16095.33 108
16096.52 118
16097.72 99
16098.92 109
16100.12 122
16101.32 115
16102.52 108
16103.72 112
16104.92 128
16106.12 126
16107.32 117
16108.52 122
16109.72 115
16110.92 124
16112.11 109
16113.31 125
16114.51 119
16115.71 138
16116.91 100
16118.11 112
16119.31 126
16120.51 117
16121.71 114
16122.91 125
16124.11 95
16125.31 122
16126.51 118
16127.71 128
16128.91 119
16130.11 119
16131.31 126
16132.51 109
16133.71 114
16134.91 122
16136.11 119
16137.31 105
16138.52 99
16139.72 103
16140.92 132
16142.12 114
16143.32 121
16144.52 110
16145.72 125
16146.92 103
16148.12 110
16149.32 118
16150.52 121
16151.72 125
16152.92 161
16154.13 133
16155.33 118
16156.53 129
16157.73 111
16158.93 134
16160.13 93
16161.33 95
16162.53 112
16163.74 116
16164.94 124
16166.14 111
16167.34 120
16168.54 106
16169.74 125
16170.95 133
16172.15 129
16173.35 123
16174.55 138
16175.75 122
16176.95 128
16178.16 127
16179.36 131
16180.56 101
16181.76 106
16182.96 106
16184.17 127
16185.37 136
16186.57 130
16187.77 117
16188.98 116
16190.18 132
16191.38 131
16192.58 101
16193.79 119
16194.99 100
16196.19 103
16197.39 144
16198.60 112
16199.80 114
16201.00 112
16202.21 129
16203.41 131
16204.61 102
16205.81 108
16207.02 137
16208.22 141
16209.42 109
16210.63 106
16211.83 117
16213.03 117
16214.24 131
16215.44 146
16216.64 145
16217.85 96
16219.05 112
16220.25 135
16221.46 107
16222.66 120
16223.86 120
16225.07 133
16226.27 113
16227.48 123
16228.68 108
16229.88 114
16231.09 139
16232.29 136
16233.50 118
16234.70 128
16235.90 135
16237.11 123
16238.31 126
16239.52 130
16240.72 131
16241.92 122
16243.13 131
16244.33 130
16245.54 146
16246.74 136
16247.95 156
16249.15 134
16250.36 150
16251.56 155
16252.77 127
16253.97 139
16255.18 129
16256.38 135
16257.59 128
16258.79 143
16260.00 153
16261.20 139
16262.41 134
16263.61 144
16264.82 131
16266.02 115
16267.23 129
16268.43 130
16269.64 156
16270.84 136
16272.05 119
16273.25 129
16274.46 149
16275.66 151
16276.87 158
16278.08 125
16279.28 116
16280.49 120
16281.69 158
16282.90 133
16284.11 136
16285.31 136
16286.52 136
16287.72 144
16288.93 146
16290.14 152
16291.34 139
16292.55 177
16293.75 158
16294.96 141
16296.17 154
16297.37 141
16298.58 157
16299.79 152
16300.99 146
16302.20 165
16303.41 145
16304.61 168
16305.82 155
16307.03 151
16308.23 150
16309.44 166
16310.65 178
16311.85 140
16313.06 183
16314.27 186
16315.47 159
16316.68 131
16317.89 155
16319.10 158
16320.30 167
16321.51 139
16322.72 143
16323.93 177
16325.13 172
16326.34 150
16327.55 141
16328.76 129
16329.96 148
16331.17 157
16332.38 130
16333.59 135
16334.79 125
16336.00 134
16337.21 137
16338.42 133
16339.63 136
16340.83 116
16342.04 143
16343.25 140
16344.46 122
16345.67 104
16346.87 136
16348.08 137
16349.29 113
16350.50 108
16351.71 135
16352.92 122
16354.12 134
16355.33 98
16356.54 120
16357.75 114
16358.96 120
16360.17 124
16361.38 115
16362.59 106
16363.79 114
16365.00 141
16366.21 119
16367.42 139
16368.63 109
16369.84 122
16371.05 113
16372.26 122
16373.47 114
16374.68 125
16375.89 116
16377.09 112
16378.30 96
16379.51 125
16380.72 132
16381.93 112
16383.14 114
16384.35 116
16385.56 127
16386.77 121
16387.98 117
16389.19 93
16390.40 108
16391.61 132
16392.82 119
16394.03 113
16395.24 83
16396.45 101
16397.66 116
16398.87 95
16400.08 93
16401.29 114
16402.50 123
16403.71 120
16404.92 128
16406.13 108
16407.34 127
16408.55 138
16409.76 118
16410.98 124
16412.19 110
16413.40 103
16414.61 134
16415.82 110
16417.03 96
16418.24 110
16419.45 113
16420.66 106
16421.87 112
16423.08 94
16424.30 114
16425.51 104
16426.72 129
16427.93 100
16429.14 111
16430.35 123
16431.56 118
16432.77 114
16433.99 107
16435.20 96
16436.41 104
16437.62 134
16438.83 124
16440.04 124
16441.26 109
16442.47 122
16443.68 120
16444.89 125
16446.10 108
16447.31 115
16448.53 117
16449.74 98
16450.95 118
16452.16 112
16453.38 108
16454.59 121
16455.80 123
16457.01 120
16458.22 120
16459.44 151
16460.65 132
16461.86 119
16463.07 98
16464.29 107
16465.50 106
16466.71 100
16467.92 88
16469.14 97
16470.35 120
16471.56 110
16472.78 135
16473.99 144
16475.20 122
16476.42 101
16477.63 103
16478.84 117
16480.05 99
16481.27 91
16482.48 109
16483.69 138
16484.91 98
16486.12 94
16487.33 99
16488.55 102
16489.76 108
16490.98 91
16492.19 110
16493.40 100
16494.62 92
16495.83 113
16497.04 106
16498.26 104
16499.47 108
16500.69 96
16501.90 102
16503.11 111
16504.33 94
16505.54 116
16506.76 100
16507.97 116
16509.18 99
16510.40 112
16511.61 111
16512.83 91
16514.04 125
16515.26 97
16516.47 93
16517.69 112
16518.90 132
16520.11 101
16521.33 114
16522.54 115
16523.76 105
16524.97 112
16526.19 89
16527.40 117
16528.62 108
16529.83 119
16531.05 106
16532.26 107
16533.48 99
16534.69 101
16535.91 103
16537.12 107
16538.34 78
16539.56 114
16540.77 113
16541.99 128
16543.20 100
16544.42 100
16545.63 96
16546.85 110
16548.06 106
16549.28 80
16550.50 104
16551.71 93
16552.93 99
16554.14 84
16555.36 91
16556.57 89
16557.79 91
16559.01 101
16560.22 94
16561.44 87
16562.66 93
16563.87 95
16565.09 97
16566.30 93
16567.52 101
16568.74 106
16569.95 98
16571.17 111
16572.39 90
16573.60 95
16574.82 98
16576.04 89
16577.25 96
16578.47 117
16579.69 99
16580.90 84
16582.12 121
16583.34 91
16584.56 97
16585.77 97
16586.99 114
16588.21 122
16589.42 100
16590.64 94
16591.86 102
16593.08 99
16594.29 111
16595.51 105
16596.73 105
16597.95 101
16599.16 99
16600.38 104
16601.60 123
16602.82 100
16604.03 88
16605.25 106
16606.47 90
16607.69 91
16608.91 86
16610.12 89
16611.34 109
16612.56 97
16613.78 95
16615.00 87
16616.21 89
16617.43 89
16618.65 75
16619.87 65
16621.09 76
16622.31 84
16623.52 114
16624.74 90
16625.96 89
16627.18 69
16628.40 94
16629.62 73
16630.84 96
16632.05 91
16633.27 135
16634.49 108
16635.71 94
16636.93 92
16638.15 86
16639.37 77
16640.59 77
16641.81 87
16643.03 90
16644.24 102
16645.46 83
16646.68 83
16647.90 91
16649.12 96
16650.34 121
16651.56 102
16652.78 97
16654.00 78
16655.22 78
16656.44 91
16657.66 94
16658.88 86
16660.10 104
16661.32 78
16662.54 95
16663.76 91
16664.98 102
16666.20 96
16667.42 92
16668.64 105
16669.86 87
16671.08 73
16672.30 74
16673.52 87
16674.74 73
16675.96 79
16677.18 76
16678.40 70
16679.62 104
16680.84 87
16682.06 81
16683.28 81
16684.50 81
16685.73 97
16686.95 93
16688.17 90
16689.39 75
16690.61 102
16691.83 97
16693.05 70
16694.27 72
16695.49 68
16696.71 83
16697.94 86
16699.16 96
16700.38 81
16701.60 80
16702.82 91
16704.04 103
16705.26 102
16706.48 93
16707.71 80
16708.93 100
16710.15 85
16711.37 93
16712.59 74
16713.81 81
16715.04 104
16716.26 89
16717.48 75
16718.70 72
16719.92 81
16721.15 91
16722.37 94
16723.59 104
16724.81 82
16726.03 77
16727.26 95
16728.48 88
16729.70 89
16730.92 79
16732.15 79
16733.37 94
16734.59 105
16735.81 74
16737.04 92
16738.26 93
16739.48 81
16740.71 88
16741.93 81
16743.15 103
16744.37 85
16745.60 100
16746.82 79
16748.04 90
16749.27 86
16750.49 95
16751.71 84
16752.94 78
16754.16 92
16755.38 90
16756.61 82
16757.83 109
16759.05 87
16760.28 85
16761.50 90
16762.72 77
16763.95 83
16765.17 79
16766.39 97
16767.62 76
16768.84 87
16770.07 92
16771.29 103
16772.51 98
16773.74 108
16774.96 99
16776.19 83
16777.41 83
16778.63 88
16779.86 83
16781.08 92
16782.31 88
16783.53 101
16784.75 86
16785.98 100
16787.20 98
16788.43 74
16789.65 90
16790.88 80
16792.10 106
16793.33 74
16794.55 105
16795.78 109
16797.00 69
16798.23 96
16799.45 98
16800.68 74
16801.90 70
16803.13 91
16804.35 84
16805.58 97
16806.80 86
16808.03 74
16809.25 84
16810.48 86
16811.70 91
16812.93 93
16814.15 89
16815.38 90
16816.60 82
16817.83 92
16819.06 85
16820.28 91
16821.51 77
16822.73 88
16823.96 87
16825.18 86
16826.41 89
16827.64 93
16828.86 103
16830.09 91
16831.31 100
16832.54 91
16833.77 79
16834.99 97
16836.22 78
16837.45 96
16838.67 88
16839.90 95
16841.12 85
16842.35 84
16843.58 91
16844.80 103
16846.03 84
16847.26 79
16848.48 92
16849.71 92
16850.94 99
16852.16 105
16853.39 98
16854.62 99
16855.85 102
16857.07 84
16858.30 100
16859.53 100
16860.75 122
16861.98 101
16863.21 117
16864.44 104
16865.66 100
16866.89 92
16868.12 121
16869.35 104
16870.57 113
16871.80 109
16873.03 110
16874.26 138
16875.48 120
16876.71 147
16877.94 124
16879.17 135
16880.39 108
16881.62 128
16882.85 132
16884.08 142
16885.31 119
16886.53 141
16887.76 145
16888.99 144
16890.22 138
16891.45 175
16892.68 130
16893.90 118
16895.13 136
16896.36 148
16897.59 129
16898.82 130
16900.05 143
16901.28 122
16902.50 127
16903.73 132
16904.96 115
16906.19 127
16907.42 112
16908.65 117
16909.88 112
16911.11 115
16912.34 115
16913.56 102
16914.79 124
16916.02 107
16917.25 103
16918.48 117
16919.71 123
16920.94 119
16922.17 95
16923.40 102
16924.63 109
16925.86 118
16927.09 109
16928.32 98
16929.55 120
16930.78 107
16932.01 120
16933.24 103
16934.47 104
16935.70 88
16936.93 91
16938.16 132
16939.39 94
16940.62 95
16941.85 94
16943.08 113
16944.31 98
16945.54 95
16946.77 101
16948.00 102
16949.23 109
16950.46 103
16951.69 92
16952.92 95
16954.15 102
16955.38 91
16956.61 97
16957.84 81
16959.07 113
16960.30 108
16961.53 86
16962.76 87
16964.00 114
16965.23 97
16966.46 97
16967.69 104
16968.92 88
16970.15 68
16971.38 91
16972.61 90
16973.84 111
16975.08 83
16976.31 102
16977.54 95
16978.77 95
16980.00 106
16981.23 75
16982.47 82
16983.70 113
16984.93 86
16986.16 77
16987.39 98
16988.62 82
16989.86 125
16991.09 89
16992.32 87
16993.55 102
16994.78 104
16996.02 84
16997.25 103
16998.48 85
16999.71 98
17000.94 84
17002.18 99
17003.41 95
17004.64 117
17005.87 99
17007.11 74
17008.34 89
17009.57 92
17010.80 94
17012.04 83
17013.27 90
17014.50 89
17015.74 93
17016.97 98
17018.20 100
17019.43 101
17020.67 87
17021.90 82
17023.13 88
17024.37 89
17025.60 100
17026.83 109
17028.07 94
17029.30 114
17030.53 97
17031.77 95
17033.00 101
17034.23 97
17035.47 90
17036.70 99
17037.93 85
17039.17 80
17040.40 95
17041.63 102
17042.87 98
17044.10 113
17045.34 86
17046.57 92
17047.80 101
17049.04 96
17050.27 101
17051.51 71
17052.74 97
17053.97 84
17055.21 86
17056.44 96
17057.68 81
17058.91 77
17060.15 70
17061.38 58
17062.62 69
17063.85 82
17065.08 72
17066.32 83
17067.55 77
17068.79 85
17070.02 84
17071.26 88
17072.49 80
17073.73 88
17074.96 85
17076.20 82
17077.43 101
17078.67 75
17079.90 82
17081.14 94
17082.37 85
17083.61 94
17084.84 86
17086.08 76
17087.32 80
17088.55 80
17089.79 85
17091.02 78
17092.26 66
17093.49 96
17094.73 91
17095.96 72
17097.20 91
17098.44 82
17099.67 73
17100.91 82
17102.14 86
17103.38 96
17104.62 88
17105.85 79
17107.09 88
17108.32 95
17109.56 82
17110.80 86
17112.03 85
17113.27 80
17114.51 93
17115.74 70
17116.98 94
17118.21 77
17119.45 80
17120.69 87
17121.92 72
17123.16 64
17124.40 84
17125.64 82
17126.87 80
17128.11 83
17129.35 92
17130.58 80
17131.82 74
17133.06 86
17134.29 67
17135.53 81
17136.77 87
17138.01 90
17139.24 79
17140.48 97
17141.72 65
17142.96 92
17144.19 82
17145.43 76
17146.67 67
17147.91 76
17149.14 79
17150.38 77
17151.62 79
17152.86 73
17154.09 75
17155.33 89
17156.57 90
17157.81 78
17159.05 77
17160.28 54
17161.52 91
17162.76 72
17164.00 90
17165.24 68
17166.47 94
17167.71 84
17168.95 69
17170.19 85
17171.43 80
17172.67 73
17173.91 78
17175.14 83
17176.38 63
17177.62 83
17178.86 80
17180.10 79
17181.34 79
17182.58 86
17183.82 85
17185.05 88
17186.29 76
17187.53 52
17188.77 82
17190.01 88
17191.25 84
17192.49 75
17193.73 82
17194.97 77
17196.21 84
17197.45 75
17198.69 69
17199.93 83
17201.16 65
17202.40 63
17203.64 68
17204.88 71
17206.12 81
17207.36 81
17208.60 84
17209.84 80
17211.08 87
17212.32 82
17213.56 62
17214.80 86
17216.04 86
17217.28 84
17218.52 99
17219.76 75
17221.00 66
17222.24 86
17223.48 92
17224.72 83
17225.97 86
17227.21 76
17228.45 73
17229.69 86
17230.93 92
17232.17 74
17233.41 76
17234.65 77
17235.89 61
17237.13 70
17238.37 83
17239.61 76
17240.85 80
17242.09 96
17243.34 89
17244.58 54
17245.82 64
17247.06 64
17248.30 83
17249.54 73
17250.78 66
17252.02 68
17253.27 67
17254.51 81
17255.75 80
17256.99 61
17258.23 70
17259.47 87
17260.72 83
17261.96 84
17263.20 75
17264.44 79
17265.68 56
17266.92 81
17268.17 64
17269.41 66
17270.65 79
17271.89 80
17273.13 73
17274.38 59
17275.62 90
17276.86 69
17278.10 93
17279.35 80
17280.59 66
17281.83 61
17283.07 74
17284.32 72
17285.56 67
17286.80 73
17288.04 71
17289.29 100
17290.53 89
17291.77 93
17293.02 62
17294.26 74
17295.50 58
17296.74 84
17297.99 73
17299.23 65
17300.47 68
17301.72 73
17302.96 66
17304.20 54
17305.45 68
17306.69 81
17307.93 83
17309.18 47
17310.42 67
17311.66 67
17312.91 95
17314.15 78
17315.39 74
17316.64 53
17317.88 84
17319.13 84
17320.37 70
17321.61 65
17322.86 84
17324.10 68
17325.35 93
17326.59 78
17327.83 63
17329.08 79
17330.32 73
17331.57 78
17332.81 70
17334.05 79
17335.30 82
17336.54 67
17337.79 75
17339.03 79
17340.28 67
17341.52 71
17342.77 86
17344.01 55
17345.26 65
17346.50 60
17347.75 64
17348.99 70
17350.24 80
17351.48 79
17352.72 77
17353.97 76
17355.22 60
17356.46 67
17357.71 60
17358.95 65
17360.20 67
17361.44 87
17362.69 89
17363.93 79
17365.18 65
17366.42 87
17367.67 70
17368.91 70
17370.16 59
17371.41 76
17372.65 68
17373.90 57
17375.14 75
17376.39 87
17377.63 72
17378.88 65
17380.13 75
17381.37 73
17382.62 63
17383.86 71
17385.11 78
17386.36 81
17387.60 67
17388.85 59
17390.10 85
17391.34 79
17392.59 69
17393.84 61
17395.08 71
17396.33 68
17397.58 77
17398.82 81
17400.07 67
17401.32 68
17402.56 71
17403.81 75
17405.06 72
17406.30 71
17407.55 55
17408.80 98
17410.04 95
17411.29 81
17412.54 52
17413.79 72
17415.03 76
17416.28 75
17417.53 90
17418.77 66
17420.02 77
17421.27 91
17422.52 84
17423.76 65
17425.01 69
17426.26 73
17427.51 86
17428.76 73
17430.00 66
17431.25 69
17432.50 73
17433.75 72
17434.99 67
17436.24 64
17437.49 80
17438.74 92
17439.99 88
17441.24 74
17442.48 66
17443.73 59
17444.98 67
17446.23 76
17447.48 77
17448.73 61
17449.97 64
17451.22 77
17452.47 69
17453.72 75
17454.97 75
17456.22 68
17457.47 78
17458.71 57
17459.96 53
17461.21 65
17462.46 63
17463.71 67
17464.96 100
17466.21 80
17467.46 73
17468.71 69
17469.96 61
17471.21 67
17472.45 72
17473.70 68
17474.95 63
17476.20 61
17477.45 91
17478.70 59
17479.95 71
17481.20 66
17482.45 73
17483.70 71
17484.95 53
17486.20 72
17487.45 73
17488.70 86
17489.95 87
17491.20 78
17492.45 71
17493.70 75
17494.95 96
17496.20 79
17497.45 78
17498.70 76
17499.95 79
17501.20 78
17502.45 77
17503.70 82
17504.95 62
17506.20 63
17507.45 74
17508.70 79
17509.95 66
17511.21 72
17512.46 77
17513.71 81
17514.96 55
17516.21 69
17517.46 73
17518.71 62
17519.96 69
17521.21 65
17522.46 88
17523.72 85
17524.97 81
17526.22 70
17527.47 76
17528.72 62
17529.97 74
17531.22 69
17532.47 62
17533.73 85
17534.98 82
17536.23 76
17537.48 79
17538.73 65
17539.98 77
17541.24 67
17542.49 76
17543.74 74
17544.99 80
17546.24 74
17547.50 67
17548.75 87
17550.00 71
17551.25 71
17552.50 74
17553.76 75
17555.01 78
17556.26 88
17557.51 68
17558.77 82
17560.02 74
17561.27 90
17562.52 88
17563.78 86
17565.03 68
17566.28 92
17567.53 73
17568.79 75
17570.04 101
17571.29 81
17572.55 68
17573.80 75
17575.05 72
17576.30 56
17577.56 89
17578.81 75
17580.06 78
17581.32 84
17582.57 65
17583.82 78
17585.08 85
17586.33 82
17587.58 72
17588.84 83
17590.09 85
17591.34 73
17592.60 70
17593.85 71
17595.11 79
17596.36 87
17597.61 69
17598.87 66
17600.12 71
17601.37 78
17602.63 90
17603.88 67
17605.14 67
17606.39 70
17607.64 72
17608.90 92
17610.15 78
17611.41 107
17612.66 80
17613.92 72
17615.17 94
17616.42 89
17617.68 73
17618.93 81
17620.19 76
17621.44 77
17622.70 85
17623.95 90
17625.21 87
17626.46 81
17627.72 99
17628.97 58
17630.23 83
17631.48 90
17632.74 60
17633.99 68
17635.25 65
17636.50 58
17637.76 84
17639.01 79
17640.27 78
17641.52 42
17642.78 65
17644.03 75
17645.29 68
17646.55 68
17647.80 66
17649.06 74
17650.31 80
17651.57 74
17652.82 51
17654.08 77
17655.34 80
17656.59 85
17657.85 85
17659.10 69
17660.36 69
17661.62 74
17662.87 89
17664.13 79
17665.38 64
17666.64 77
17667.90 74
17669.15 89
17670.41 68
17671.67 61
17672.92 73
17674.18 83
17675.44 87
17676.69 72
17677.95 65
17679.21 73
17680.46 77
17681.72 93
17682.98 73
17684.23 72
17685.49 86
17686.75 98
17688.00 67
17689.26 70
17690.52 65
17691.78 90
17693.03 113
17694.29 69
17695.55 67
17696.80 63
17698.06 95
17699.32 84
17700.58 73
17701.83 86
17703.09 58
17704.35 65
17705.61 61
17706.86 54
17708.12 74
17709.38 60
17710.64 63
17711.90 77
17713.15 60
17714.41 73
17715.67 68
17716.93 54
17718.19 71
17719.44 63
17720.70 74
17721.96 64
17723.22 60
17724.48 60
17725.74 70
17726.99 59
17728.25 74
17729.51 79
17730.77 74
17732.03 62
17733.29 56
17734.55 70
17735.80 65
17737.06 77
17738.32 70
17739.58 69
17740.84 61
17742.10 59
17743.36 60
17744.62 70
17745.88 59
17747.13 75
17748.39 81
17749.65 86
17750.91 73
17752.17 76
17753.43 78
17754.69 66
17755.95 71
17757.21 65
17758.47 79
17759.73 64
17760.99 67
17762.25 61
17763.51 52
17764.77 67
17766.03 69
17767.29 63
17768.55 75
17769.81 61
17771.07 71
17772.33 65
17773.59 64
17774.85 72
17776.11 61
17777.37 60
17778.63 59
17779.89 62
17781.15 69
17782.41 71
17783.67 56
17784.93 73
17786.19 89
17787.45 65
17788.71 60
17789.97 62
17791.23 60
17792.49 58
17793.75 69
17795.02 71
17796.28 59
17797.54 59
17798.80 57
17800.06 77
17801.32 70
17802.58 59
17803.84 71
17805.10 51
17806.36 46
17807.63 47
17808.89 63
17810.15 60
17811.41 58
17812.67 62
17813.93 61
17815.19 63
17816.46 57
17817.72 53
17818.98 60
17820.24 71
17821.50 70
17822.77 78
17824.03 61
17825.29 69
17826.55 67
17827.81 64
17829.08 55
17830.34 66
17831.60 63
17832.86 71
17834.12 71
17835.39 47
17836.65 75
17837.91 74
17839.17 77
17840.44 51
17841.70 78
17842.96 68
17844.22 65
17845.49 78
17846.75 80
17848.01 50
17849.27 55
17850.54 75
17851.80 79
17853.06 44
17854.33 55
17855.59 69
17856.85 66
17858.11 64
17859.38 59
17860.64 60
17861.90 68
17863.17 85
17864.43 57
17865.69 53
17866.96 57
17868.22 62
17869.48 72
17870.75 66
17872.01 69
17873.28 61
17874.54 67
17875.80 81
17877.07 53
17878.33 38
17879.59 62
17880.86 67
17882.12 54
17883.39 47
17884.65 65
17885.91 55
17887.18 73
17888.44 57
17889.71 58
17890.97 58
17892.23 65
17893.50 81
17894.76 59
17896.03 61
17897.29 61
17898.56 75
17899.82 63
17901.09 68
17902.35 42
17903.62 52
17904.88 49
17906.15 68
17907.41 65
17908.67 52
17909.94 58
17911.20 66
17912.47 67
17913.73 48
17915.00 63
17916.26 71
17917.53 61
17918.80 58
17920.06 55
17921.33 62
17922.59 54
17923.86 65
17925.12 76
17926.39 61
17927.65 69
17928.92 91
17930.18 78
17931.45 40
17932.72 64
17933.98 68
17935.25 51
17936.51 67
17937.78 72
17939.05 59
17940.31 65
17941.58 81
17942.84 62
17944.11 60
17945.38 56
17946.64 56
17947.91 56
17949.17 55
17950.44 63
17951.71 66
17952.97 61
17954.24 67
17955.51 61
17956.77 54
17958.04 64
17959.31 78
17960.57 53
17961.84 35
17963.11 50
17964.37 56
17965.64 80
17966.91 70
17968.17 57
17969.44 59
17970.71 58
17971.98 52
17973.24 53
17974.51 83
17975.78 51
17977.04 81
17978.31 65
17979.58 55
17980.85 61
17982.11 69
17983.38 56
17984.65 72
17985.92 46
17987.18 50
17988.45 51
17989.72 51
17990.99 56
17992.26 63
17993.52 74
17994.79 50
17996.06 69
17997.33 54
17998.60 66
17999.86 47
18001.13 62
18002.40 78
18003.67 70
18004.94 55
18006.20 62
18007.47 76
18008.74 60
18010.01 65
18011.28 57
18012.55 60
18013.82 69
18015.08 73
18016.35 68
18017.62 86
18018.89 71
18020.16 70
18021.43 60
18022.70 61
18023.97 57
18025.24 70
18026.50 75
18027.77 62
18029.04 58
18030.31 49
18031.58 58
18032.85 69
18034.12 62
18035.39 66
18036.66 58
18037.93 49
18039.20 68
18040.47 54
18041.74 56
18043.01 50
18044.28 63
18045.55 58
18046.82 78
18048.09 49
18049.35 79
18050.62 65
18051.89 71
18053.16 72
18054.43 47
18055.70 65
18056.98 55
18058.25 58
18059.52 57
18060.79 73
18062.06 59
18063.33 80
18064.60 57
18065.87 55
18067.14 58
18068.41 59
18069.68 47
18070.95 57
18072.22 48
18073.49 80
18074.76 63
18076.03 61
18077.30 73
18078.57 63
18079.84 60
18081.12 61
18082.39 72
18083.66 69
18084.93 58
18086.20 67
18087.47 74
18088.74 52
18090.01 64
18091.29 76
18092.56 57
18093.83 57
18095.10 61
18096.37 65
18097.64 46
18098.91 56
18100.19 64
18101.46 67
18102.73 66
18104.00 55
18105.27 73
18106.54 66
18107.82 74
18109.09 58
18110.36 56
18111.63 68
18112.90 64
18114.18 71
18115.45 70
18116.72 83
18117.99 48
18119.27 59
18120.54 58
18121.81 61
18123.08 55
18124.36 67
18125.63 85
18126.90 77
18128.17 75
18129.45 71
18130.72 66
18131.99 79
18133.26 44
18134.54 68
18135.81 71
18137.08 82
18138.36 55
18139.63 71
18140.90 65
18142.18 53
18143.45 65
18144.72 55
18146.00 48
18147.27 70
18148.54 65
18149.82 70
18151.09 68
18152.36 65
18153.64 69
18154.91 56
18156.18 60
18157.46 67
18158.73 54
18160.00 52
18161.28 47
18162.55 56
18163.83 66
18165.10 63
18166.37 65
18167.65 72
18168.92 81
18170.20 66
18171.47 66
18172.74 53
18174.02 74
18175.29 63
18176.57 72
18177.84 50
18179.12 62
18180.39 67
18181.66 67
18182.94 71
18184.21 63
18185.49 77
18186.76 73
18188.04 79
18189.31 74
18190.59 64
18191.86 64
18193.14 69
18194.41 72
18195.69 45
18196.96 61
18198.24 68
18199.51 67
18200.79 66
18202.06 69
18203.34 71
18204.61 72
18205.89 75
18207.16 82
18208.44 63
18209.72 47
18210.99 62
18212.27 64
18213.54 48
18214.82 51
18216.09 74
18217.37 69
18218.65 80
18219.92 64
18221.20 71
18222.47 57
18223.75 78
18225.03 82
18226.30 66
18227.58 59
18228.85 66
18230.13 75
18231.41 72
18232.68 78
18233.96 52
18235.24 85
18236.51 74
18237.79 64
18239.06 53
18240.34 53
18241.62 57
18242.89 71
18244.17 68
18245.45 59
18246.73 47
18248.00 56
18249.28 55
18250.56 55
18251.83 38
18253.11 57
18254.39 76
18255.66 64
18256.94 47
18258.22 60
18259.50 59
18260.77 73
18262.05 55
18263.33 60
18264.61 67
18265.88 71
18267.16 56
18268.44 48
18269.72 36
18270.99 50
18272.27 57
18273.55 48
18274.83 59
18276.10 57
18277.38 63
18278.66 50
18279.94 59
18281.22 53
18282.49 49
18283.77 65
18285.05 72
18286.33 57
18287.61 56
18288.88 57
18290.16 45
18291.44 45
18292.72 56
18294.00 55
18295.28 49
18296.56 54
18297.83 50
18299.11 57
18300.39 72
18301.67 53
18302.95 72
18304.23 74
18305.51 59
18306.79 61
18308.06 49
18309.34 47
18310.62 69
18311.90 49
18313.18 56
18314.46 61
18315.74 62
18317.02 42
18318.30 60
18319.58 70
18320.86 84
18322.14 69
18323.42 63
18324.70 55
18325.97 60
18327.25 74
18328.53 52
18329.81 59
18331.09 50
18332.37 63
18333.65 52
18334.93 48
18336.21 38
18337.49 48
18338.77 53
18340.05 59
18341.33 62
18342.61 56
18343.89 38
18345.17 58
18346.45 58
18347.73 51
18349.02 68
18350.30 66
18351.58 55
18352.86 52
18354.14 48
18355.42 47
18356.70 52
18357.98 61
18359.26 63
18360.54 61
18361.82 56
18363.10 58
18364.38 45
18365.66 62
18366.95 45
18368.23 62
18369.51 56
18370.79 72
18372.07 46
18373.35 47
18374.63 50
18375.91 59
18377.20 66
18378.48 56
18379.76 44
18381.04 46
18382.32 49
18383.60 48
18384.88 53
18386.17 58
18387.45 52
18388.73 48
18390.01 68
18391.29 47
18392.58 61
18393.86 44
18395.14 56
18396.42 45
18397.70 60
18398.99 62
18400.27 80
18401.55 62
18402.83 64
18404.11 71
18405.40 55
18406.68 67
18407.96 53
18409.24 64
18410.53 65
18411.81 74
18413.09 49
18414.37 54
18415.66 59
18416.94 74
18418.22 53
18419.51 62
18420.79 60
18422.07 54
18423.36 61
18424.64 61
18425.92 42
18427.20 57
18428.49 59
18429.77 38
18431.05 56
18432.34 67
18433.62 60
18434.90 61
18436.19 44
18437.47 61
18438.75 72
18440.04 48
18441.32 52
18442.61 68
18443.89 66
18445.17 61
18446.46 63
18447.74 46
18449.02 57
18450.31 67
18451.59 55
18452.88 47
18454.16 44
18455.44 60
18456.73 57
18458.01 53
18459.30 55
18460.58 59
18461.87 66
18463.15 57
18464.43 51
18465.72 52
18467.00 58
18468.29 61
18469.57 55
18470.86 57
18472.14 70
18473.43 63
18474.71 69
18476.00 61
18477.28 53
18478.57 64
18479.85 69
18481.14 81
18482.42 52
18483.71 62
18484.99 58
18486.28 59
18487.56 62
18488.85 65
18490.13 62
18491.42 73
18492.70 50
18493.99 73
18495.27 62
18496.56 66
18497.85 65
18499.13 67
18500.42 52
18501.70 65
18502.99 79
18504.27 56
18505.56 52
18506.85 46
18508.13 59
18509.42 64
18510.70 57
18511.99 44
18513.28 52
18514.56 67
18515.85 66
18517.14 57
18518.42 50
18519.71 44
18520.99 64
18522.28 70
18523.57 62
18524.85 58
18526.14 60
18527.43 65
18528.71 39
18530.00 49
18531.29 57
18532.57 60
18533.86 64
18535.15 55
18536.43 41
18537.72 47
18539.01 69
18540.30 60
18541.58 72
18542.87 54
18544.16 47
18545.44 62
18546.73 63
18548.02 67
18549.31 61
18550.59 46
18551.88 59
18553.17 58
18554.46 64
18555.74 51
18557.03 61
18558.32 57
18559.61 72
18560.90 70
18562.18 67
18563.47 67
18564.76 49
18566.05 65
18567.33 81
18568.62 53
18569.91 65
18571.20 57
18572.49 61
18573.78 60
18575.06 60
18576.35 81
18577.64 54
18578.93 60
18580.22 49
18581.51 57
18582.79 55
18584.08 57
18585.37 73
18586.66 82
18587.95 58
18589.24 61
18590.53 71
18591.82 61
18593.10 62
18594.39 51
18595.68 74
18596.97 59
18598.26 78
18599.55 57
18600.84 63
18602.13 88
18603.42 74
18604.71 70
18606.00 61
18607.29 80
18608.58 64
18609.86 85
18611.15 65
18612.44 74
18613.73 69
18615.02 83
18616.31 50
18617.60 78
18618.89 83
18620.18 86
18621.47 69
18622.76 78
18624.05 70
18625.34 68
18626.63 81
18627.92 81
18629.21 79
18630.50 75
18631.79 95
18633.08 87
18634.37 78
18635.66 71
18636.95 74
18638.25 70
18639.54 65
18640.83 65
18642.12 66
18643.41 91
18644.70 64
18645.99 72
18647.28 69
18648.57 71
18649.86 72
18651.15 65
18652.44 67
18653.73 80
18655.03 78
18656.32 74
18657.61 62
18658.90 75
18660.19 56
18661.48 82
18662.77 61
18664.06 65
18665.36 59
18666.65 48
18667.94 72
18669.23 51
18670.52 58
18671.81 65
18673.11 68
18674.40 63
18675.69 50
18676.98 64
18678.27 56
18679.56 58
18680.86 58
18682.15 72
18683.44 65
18684.73 70
18686.03 67
18687.32 72
18688.61 55
18689.90 46
18691.19 70
18692.49 68
18693.78 50
18695.07 64
18696.36 69
18697.66 61
18698.95 58
18700.24 60
18701.53 63
18702.83 55
18704.12 76
18705.41 59
18706.71 63
18708.00 53
18709.29 69
18710.58 52
18711.88 45
18713.17 45
18714.46 56
18715.76 66
18717.05 60
18718.34 52
18719.64 63
18720.93 55
18722.22 77
18723.52 57
18724.81 52
18726.10 61
18727.40 62
18728.69 60
18729.99 63
18731.28 66
18732.57 50
18733.87 62
18735.16 65
18736.45 55
18737.75 53
18739.04 54
18740.34 58
18741.63 49
18742.92 52
18744.22 47
18745.51 57
18746.81 66
18748.10 66
18749.40 49
18750.69 57
18751.98 49
18753.28 70
18754.57 36
18755.87 42
18757.16 42
18758.46 57
18759.75 48
18761.05 48
18762.34 48
18763.64 58
18764.93 66
18766.23 52
18767.52 47
18768.82 55
18770.11 49
18771.41 52
18772.70 79
18774.00 43
18775.29 59
18776.59 61
18777.88 76
18779.18 60
18780.47 59
18781.77 68
18783.06 53
18784.36 60
18785.66 62
18786.95 46
18788.25 55
18789.54 43
18790.84 69
18792.13 74
18793.43 71
18794.73 41
18796.02 51
18797.32 69
18798.61 59
18799.91 46
18801.21 55
18802.50 54
18803.80 64
18805.10 71
18806.39 67
18807.69 47
18808.98 53
18810.28 51
18811.58 65
18812.87 58
18814.17 54
18815.47 44
18816.76 61
18818.06 60
18819.36 63
18820.65 68
18821.95 56
18823.25 65
18824.54 68
18825.84 44
18827.14 43
18828.44 47
18829.73 61
18831.03 55
18832.33 53
18833.62 44
18834.92 45
18836.22 59
18837.52 57
18838.81 58
18840.11 53
18841.41 63
18842.71 60
18844.00 55
18845.30 53
18846.60 43
18847.90 57
18849.20 65
18850.49 64
18851.79 51
18853.09 60
18854.39 68
18855.69 62
18856.98 50
18858.28 47
18859.58 55
18860.88 51
18862.18 56
18863.47 51
18864.77 54
18866.07 47
18867.37 61
18868.67 57
18869.97 50
18871.26 45
18872.56 64
18873.86 56
18875.16 46
18876.46 44
18877.76 49
18879.06 65
18880.36 62
18881.66 55
18882.95 54
18884.25 49
18885.55 63
18886.85 44
18888.15 54
18889.45 58
18890.75 49
18892.05 63
18893.35 57
18894.65 62
18895.95 61
18897.25 46
18898.55 54
18899.84 43
18901.14 51
18902.44 52
18903.74 54
18905.04 57
18906.34 61
18907.64 49
18908.94 50
18910.24 54
18911.54 61
18912.84 48
18914.14 41
18915.44 47
18916.74 44
18918.04 56
18919.34 43
18920.64 58
18921.94 63
18923.24 57
18924.54 53
18925.85 38
18927.15 58
18928.45 53
18929.75 62
18931.05 57
18932.35 47
18933.65 56
18934.95 62
18936.25 59
18937.55 61
18938.85 45
18940.15 54
18941.45 53
18942.76 51
18944.06 59
18945.36 42
18946.66 46
18947.96 50
18949.26 61
18950.56 39
18951.86 53
18953.17 59
18954.47 42
18955.77 53
18957.07 62
18958.37 58
18959.67 46
18960.97 56
18962.28 57
18963.58 47
18964.88 68
18966.18 55
18967.48 52
18968.79 58
18970.09 63
18971.39 66
18972.69 55
18973.99 45
18975.30 39
18976.60 57
18977.90 46
18979.20 48
18980.50 46
18981.81 48
18983.11 42
18984.41 42
18985.71 51
18987.02 58
18988.32 59
18989.62 50
18990.93 45
18992.23 62
18993.53 46
18994.83 55
18996.14 61
18997.44 57
18998.74 53
19000.05 53
19001.35 51
19002.65 52
19003.95 41
19005.26 59
19006.56 54
19007.86 56
19009.17 53
19010.47 58
19011.77 47
19013.08 52
19014.38 60
19015.68 61
19016.99 50
19018.29 59
19019.60 60
19020.90 65
19022.20 47
19023.51 39
19024.81 53
19026.11 63
19027.42 59
19028.72 58
19030.03 55
19031.33 45
19032.64 63
19033.94 49
19035.24 47
19036.55 42
19037.85 50
19039.16 53
19040.46 77
19041.77 42
19043.07 59
19044.37 45
19045.68 57
19046.98 61
19048.29 55
19049.59 60
19050.90 73
19052.20 49
19053.51 44
19054.81 67
19056.12 59
19057.42 59
19058.73 51
19060.03 60
19061.34 58
19062.64 43
19063.95 52
19065.25 40
19066.56 50
19067.86 44
19069.17 55
19070.47 54
19071.78 53
19073.09 40
19074.39 54
19075.70 57
19077.00 41
19078.31 44
19079.61 46
19080.92 51
19082.23 56
19083.53 46
19084.84 48
19086.14 62
19087.45 65
19088.76 52
19090.06 46
19091.37 45
19092.67 45
19093.98 54
19095.29 50
19096.59 31
19097.90 41
19099.21 54
19100.51 60
19101.82 61
19103.12 54
19104.43 53
19105.74 56
19107.04 47
19108.35 48
19109.66 49
19110.97 53
19112.27 86
19113.58 56
19114.89 74
19116.19 55
19117.50 65
19118.81 68
19120.11 42
19121.42 56
19122.73 47
19124.04 65
19125.34 52
19126.65 54
19127.96 54
19129.27 66
19130.57 48
19131.88 47
19133.19 72
19134.50 72
19135.80 52
19137.11 50
19138.42 50
19139.73 74
19141.03 50
19142.34 49
19143.65 49
19144.96 38
19146.27 61
19147.57 48
19148.88 58
19150.19 36
19151.50 41
19152.81 65
19154.12 64
19155.42 62
19156.73 53
19158.04 65
19159.35 54
19160.66 54
19161.97 61
19163.28 71
19164.58 57
19165.89 51
19167.20 53
19168.51 57
19169.82 43
19171.13 58
19172.44 56
19173.75 75
19175.05 58
19176.36 56
19177.67 74
19178.98 49
19180.29 52
19181.60 63
19182.91 68
19184.22 53
19185.53 46
19186.84 62
19188.15 53
19189.46 54
19190.77 47
19192.08 53
19193.39 61
19194.70 42
19196.01 48
19197.31 51
19198.62 57
19199.93 45
19201.24 56
19202.55 60
19203.86 53
19205.17 48
19206.48 62
19207.79 51
19209.10 52
19210.42 62
19211.73 52
19213.04 35
19214.35 39
19215.66 47
19216.97 61
19218.28 45
19219.59 50
19220.90 61
19222.21 53
19223.52 45
19224.83 43
19226.14 44
19227.45 64
19228.76 40
19230.07 56
19231.39 59
19232.70 47
19234.01 41
19235.32 55
19236.63 55
19237.94 40
19239.25 41
19240.56 50
19241.87 57
19243.19 57
19244.50 39
19245.81 63
19247.12 56
19248.43 55
19249.74 52
19251.05 47
19252.37 55
19253.68 45
19254.99 51
19256.30 51
19257.61 50
19258.93 60
19260.24 49
19261.55 44
19262.86 42
19264.17 43
19265.49 68
19266.80 55
19268.11 47
19269.42 43
19270.73 66
19272.05 52
19273.36 41
19274.67 48
19275.98 60
19277.30 53
19278.61 53
19279.92 59
19281.23 32
19282.55 47
19283.86 53
19285.17 69
19286.49 53
19287.80 56
19289.11 69
19290.42 59
19291.74 47
19293.05 60
19294.36 52
19295.68 60
19296.99 61
19298.30 36
19299.62 40
19300.93 47
19302.24 48
19303.56 54
19304.87 61
19306.18 55
19307.50 52
19308.81 51
19310.12 51
19311.44 54
19312.75 41
19314.07 60
19315.38 37
19316.69 44
19318.01 51
19319.32 60
19320.64 45
19321.95 58
19323.26 52
19324.58 47
19325.89 50
19327.21 54
19328.52 55
19329.83 42
19331.15 53
19332.46 45
19333.78 56
19335.09 49
19336.41 46
19337.72 47
19339.04 59
19340.35 49
19341.67 60
19342.98 58
19344.29 43
19345.61 49
19346.92 36
19348.24 38
19349.55 47
19350.87 65
19352.18 73
19353.50 49
19354.82 54
19356.13 44
19357.45 56
19358.76 53
19360.08 46
19361.39 42
19362.71 48
19364.02 50
19365.34 50
19366.65 61
19367.97 53
19369.28 47
19370.60 58
19371.92 40
19373.23 50
19374.55 48
19375.86 39
19377.18 36
19378.50 69
19379.81 41
19381.13 47
19382.44 62
19383.76 70
19385.08 47
19386.39 47
19387.71 39
19389.03 58
19390.34 57
19391.66 56
19392.97 58
19394.29 59
19395.61 57
19396.92 59
19398.24 49
19399.56 38
19400.87 43
19402.19 62
19403.51 68
19404.82 49
19406.14 59
19407.46 42
19408.78 59
19410.09 56
19411.41 41
19412.73 52
19414.04 45
19415.36 60
19416.68 54
19418.00 50
19419.31 34
19420.63 58
19421.95 51
19423.27 66
19424.58 45
19425.90 43
19427.22 55
19428.54 58
19429.85 49
19431.17 43
19432.49 54
19433.81 73
19435.13 52
19436.44 34
19437.76 46
19439.08 50
19440.40 58
19441.72 46
19443.03 50
19444.35 30
19445.67 48
19446.99 58
19448.31 42
19449.63 40
19450.94 41
19452.26 59
19453.58 55
19454.90 52
19456.22 51
19457.54 43
19458.86 49
19460.17 63
19461.49 45
19462.81 65
19464.13 54
19465.45 56
19466.77 41
19468.09 51
19469.41 37
19470.73 52
19472.04 43
19473.36 53
19474.68 43
19476.00 42
19477.32 51
19478.64 50
19479.96 57
19481.28 47
19482.60 45
19483.92 43
19485.24 43
19486.56 46
19487.88 54
19489.20 33
19490.52 53
19491.84 59
19493.16 60
19494.48 51
19495.80 62
19497.12 54
19498.44 59
19499.76 49
19501.08 53
19502.40 65
19503.72 48
19505.04 53
19506.36 40
19507.68 53
19509.00 46
19510.32 61
19511.64 50
19512.96 52
19514.28 49
19515.60 43
19516.92 61
19518.24 55
19519.56 51
19520.89 49
19522.21 56
19523.53 43
19524.85 63
19526.17 42
19527.49 38
19528.81 46
19530.13 57
19531.45 47
19532.78 54
19534.10 53
19535.42 48
19536.74 57
19538.06 43
19539.38 44
19540.70 43
19542.02 45
19543.35 29
19544.67 44
19545.99 57
19547.31 36
19548.63 51
19549.96 64
19551.28 33
19552.60 53
19553.92 33
19555.24 53
19556.56 55
19557.89 37
19559.21 63
19560.53 51
19561.85 59
19563.18 54
19564.50 56
19565.82 42
19567.14 50
19568.47 55
19569.79 52
19571.11 38
19572.43 49
19573.76 42
19575.08 37
19576.40 47
19577.72 56
19579.05 47
19580.37 56
19581.69 45
19583.02 55
19584.34 44
19585.66 52
19586.98 48
19588.31 37
19589.63 48
19590.95 38
19592.28 45
19593.60 49
19594.92 50
19596.25 69
19597.57 49
19598.89 42
19600.22 52
19601.54 55
19602.86 49
19604.19 51
19605.51 66
19606.84 39
19608.16 45
19609.48 57
19610.81 55
19612.13 36
19613.46 38
19614.78 58
19616.10 52
19617.43 53
19618.75 51
19620.08 41
19621.40 42
19622.72 44
19624.05 58
19625.37 37
19626.70 50
19628.02 47
19629.35 62
19630.67 51
19632.00 53
19633.32 46
19634.64 37
19635.97 42
19637.29 61
19638.62 47
19639.94 61
19641.27 62
19642.59 49
19643.92 56
19645.24 50
19646.57 38
19647.89 37
19649.22 51
19650.54 48
19651.87 47
19653.19 49
19654.52 53
19655.85 55
19657.17 49
19658.50 60
19659.82 53
19661.15 38
19662.47 60
19663.80 56
19665.12 64
19666.45 39
19667.78 55
19669.10 50
19670.43 38
19671.75 42
19673.08 42
19674.41 52
19675.73 55
19677.06 49
19678.38 53
19679.71 44
19681.04 43
19682.36 54
19683.69 61
19685.02 49
19686.34 41
19687.67 43
19689.00 48
19690.32 39
19691.65 38
19692.98 38
19694.30 47
19695.63 47
19696.96 38
19698.28 40
19699.61 55
19700.94 58
19702.26 48
19703.59 42
19704.92 45
19706.24 49
19707.57 52
19708.90 59
19710.23 53
19711.55 39
19712.88 49
19714.21 75
19715.54 63
19716.86 43
19718.19 40
19719.52 49
19720.85 57
19722.17 52
19723.50 60
19724.83 58
19726.16 52
19727.48 45
19728.81 50
19730.14 47
19731.47 44
19732.80 63
19734.12 53
19735.45 54
19736.78 54
19738.11 49
19739.44 59
19740.76 65
19742.09 58
19743.42 61
19744.75 59
19746.08 68
19747.41 61
19748.74 55
19750.06 51
19751.39 46
19752.72 35
19754.05 49
19755.38 53
19756.71 37
19758.04 59
19759.37 38
19760.69 57
19762.02 54
19763.35 51
19764.68 69
19766.01 47
19767.34 55
19768.67 46
19770.00 48
19771.33 75
19772.66 45
19773.99 47
19775.32 48
19776.65 40
19777.97 50
19779.30 46
19780.63 65
19781.96 56
19783.29 41
19784.62 40
19785.95 36
19787.28 47
19788.61 50
19789.94 54
19791.27 46
19792.60 40
19793.93 40
19795.26 43
19796.59 51
19797.92 47
19799.25 44
19800.58 43
19801.91 56
19803.24 47
19804.57 34
19805.91 46
19807.24 57
19808.57 45
19809.90 40
19811.23 39
19812.56 73
19813.89 56
19815.22 47
19816.55 54
19817.88 46
19819.21 53
19820.54 50
19821.87 49
19823.21 48
19824.54 52
19825.87 63
19827.20 67
19828.53 51
19829.86 42
19831.19 64
19832.52 50
19833.86 49
19835.19 58
19836.52 47
19837.85 52
19839.18 46
19840.51 49
19841.85 53
19843.18 53
19844.51 63
19845.84 48
19847.17 56
19848.50 56
19849.84 62
19851.17 49
19852.50 44
19853.83 35
19855.16 40
19856.50 48
19857.83 49
19859.16 33
19860.49 51
19861.83 43
19863.16 57
19864.49 49
19865.82 53
19867.16 67
19868.49 57
19869.82 63
19871.15 60
19872.49 48
19873.82 56
19875.15 75
19876.48 50
19877.82 55
19879.15 48
19880.48 49
19881.82 42
19883.15 35
19884.48 48
19885.82 58
19887.15 57
19888.48 62
19889.82 45
19891.15 57
19892.48 48
19893.82 41
19895.15 52
19896.48 50
19897.82 53
19899.15 59
19900.48 67
19901.82 45
19903.15 47
19904.49 45
19905.82 59
19907.15 37
19908.49 49
19909.82 54
19911.15 52
19912.49 46
19913.82 59
19915.16 50
19916.49 44
19917.83 61
19919.16 45
19920.49 48
19921.83 35
19923.16 52
19924.50 57
19925.83 60
19927.17 49
19928.50 45
19929.84 51
19931.17 51
19932.51 43
19933.84 55
19935.17 56
19936.51 60
19937.84 55
19939.18 47
19940.51 52
19941.85 58
19943.18 67
19944.52 51
19945.86 56
19947.19 51
19948.53 72
19949.86 49
19951.20 45
19952.53 55
19953.87 61
19955.20 44
19956.54 45
19957.87 55
19959.21 42
19960.55 52
19961.88 53
19963.22 48
19964.55 37
19965.89 59
19967.22 45
19968.56 56
19969.90 64
19971.23 69
19972.57 61
19973.90 62
19975.24 63
19976.58 57
19977.91 46
19979.25 53
19980.59 58
19981.92 44
19983.26 54
19984.59 46
19985.93 45
19987.27 40
19988.60 54
19989.94 59
19991.28 73
19992.61 54
19993.95 39
19995.29 48
19996.63 58
19997.96 58
19999.30 53
20000.64 56
20001.97 44
20003.31 48
20004.65 36
20005.98 52
20007.32 44
20008.66 46
20010.00 38
20011.33 48
20012.67 50
20014.01 44
20015.35 52
20016.68 47
20018.02 57
20019.36 64
20020.70 55
20022.03 48
20023.37 49
20024.71 42
20026.05 49
20027.39 46
20028.72 41
20030.06 31
20031.40 71
20032.74 41
20034.08 53
20035.41 52
20036.75 51
20038.09 62
20039.43 32
20040.77 43
20042.11 59
20043.44 45
20044.78 54
20046.12 48
20047.46 52
20048.80 63
20050.14 51
20051.48 57
20052.82 50
20054.15 55
20055.49 51
20056.83 49
20058.17 38
20059.51 54
20060.85 78
20062.19 53
20063.53 49
20064.87 55
20066.21 47
20067.55 54
20068.88 61
20070.22 47
20071.56 35
20072.90 30
20074.24 54
20075.58 51
20076.92 63
20078.26 40
20079.60 54
20080.94 46
20082.28 45
20083.62 30
20084.96 50
20086.30 66
20087.64 54
20088.98 50
20090.32 49
20091.66 54
20093.00 43
20094.34 44
20095.68 31
20097.02 44
20098.36 38
20099.70 58
20101.04 58
20102.38 55
20103.72 44
20105.06 37
20106.40 47
20107.74 53
20109.08 41
20110.43 39
20111.77 43
20113.11 44
20114.45 40
20115.79 58
20117.13 51
20118.47 35
20119.81 52
20121.15 42
20122.49 47
20123.83 55
20125.18 49
20126.52 54
20127.86 41
20129.20 37
20130.54 42
20131.88 52
20133.22 58
20134.57 52
20135.91 50
20137.25 36
20138.59 37
20139.93 44
20141.27 45
