# Supplementary material for: MALDI-TOF MS typing enables the classification of brewing yeasts of the genus Saccharomyces to major beer styles
Source: PLoS One. 2017 Aug 9;12(8):e0181694. doi: 10.1371/journal.pone.0181694 (PMC5549903; doi:10.1371/journal.pone.0181694)
Supplement: S15 File — The directory includes 90 raw files and was zipped to “.zip”; the folder has three strains with 30 spectra per strain; S1 Text explains the raw files with an example and Table 1 represents the yeast strains used within the experiment. (ZIP) [file pone.0181694.s018.zip › 43-45/30667-214-OG-WB-WB-YPG-18h-E-E_2015-11-11__0_A4_1.dat]

1999.94 2589
2000.36 2619
2000.78 2793
2001.20 2849
2001.62 2741
2002.04 2543
2002.47 2582
2002.89 2616
2003.31 2653
2003.73 2694
2004.15 2495
2004.58 2385
2005.00 2364
2005.42 2453
2005.84 2460
2006.26 2366
2006.69 2460
2007.11 2334
2007.53 2299
2007.95 2374
2008.38 2406
2008.80 2673
2009.22 2590
2009.64 2501
2010.07 2568
2010.49 2632
2010.91 2565
2011.33 2520
2011.76 2402
2012.18 2447
2012.60 2399
2013.03 2316
2013.45 2362
2013.87 2370
2014.29 2355
2014.72 2302
2015.14 2263
2015.56 2312
2015.99 2295
2016.41 2293
2016.83 2178
2017.26 2388
2017.68 2436
2018.10 2619
2018.53 2546
2018.95 2450
2019.37 2511
2019.80 2373
2020.22 2370
2020.65 2649
2021.07 2567
2021.49 2555
2021.92 2482
2022.34 2423
2022.76 2449
2023.19 2537
2023.61 2262
2024.04 2483
2024.46 2448
2024.88 2485
2025.31 2312
2025.73 2275
2026.16 2330
2026.58 2211
2027.01 2262
2027.43 2249
2027.85 2290
2028.28 2154
2028.70 2143
2029.13 2202
2029.55 2344
2029.98 2366
2030.40 2385
2030.83 2346
2031.25 2338
2031.68 2264
2032.10 2583
2032.53 2517
2032.95 2387
2033.38 2403
2033.80 2393
2034.23 2604
2034.65 2519
2035.08 2365
2035.50 2617
2035.93 2505
2036.35 2645
2036.78 2633
2037.20 2363
2037.63 2396
2038.06 2504
2038.48 2416
2038.91 2522
2039.33 2485
2039.76 2519
2040.18 2600
2040.61 2490
2041.04 2571
2041.46 2600
2041.89 2417
2042.31 2553
2042.74 2336
2043.17 2296
2043.59 2422
2044.02 2320
2044.44 2347
2044.87 2321
2045.30 2326
2045.72 2402
2046.15 2466
2046.58 2620
2047.00 2600
2047.43 2492
2047.85 2624
2048.28 2539
2048.71 2544
2049.13 2682
2049.56 2561
2049.99 2558
2050.41 2450
2050.84 2316
2051.27 2486
2051.70 2395
2052.12 2143
2052.55 2194
2052.98 2103
2053.40 2087
2053.83 2293
2054.26 2244
2054.69 2303
2055.11 2393
2055.54 2287
2055.97 2315
2056.40 2258
2056.82 2242
2057.25 2396
2057.68 2445
2058.11 2438
2058.53 2318
2058.96 2415
2059.39 2413
2059.82 2472
2060.24 2295
2060.67 2279
2061.10 2340
2061.53 2470
2061.96 2306
2062.38 2248
2062.81 2396
2063.24 2424
2063.67 2620
2064.10 2537
2064.52 2671
2064.95 2488
2065.38 2866
2065.81 2918
2066.24 2937
2066.67 2882
2067.10 2923
2067.52 3069
2067.95 3009
2068.38 2804
2068.81 2902
2069.24 2652
2069.67 2520
2070.10 2539
2070.53 2360
2070.95 2286
2071.38 2333
2071.81 2318
2072.24 2168
2072.67 2140
2073.10 2176
2073.53 2422
2073.96 2286
2074.39 2296
2074.82 2367
2075.25 2563
2075.68 2545
2076.11 2469
2076.53 2360
2076.96 2373
2077.39 2440
2077.82 2494
2078.25 2432
2078.68 2320
2079.11 2276
2079.54 2345
2079.97 2402
2080.40 2378
2080.83 2255
2081.26 2324
2081.69 2441
2082.12 2492
2082.55 2362
2082.98 2316
2083.41 2377
2083.84 2208
2084.27 2264
2084.70 2250
2085.13 2187
2085.57 2255
2086.00 2270
2086.43 2118
2086.86 2300
2087.29 2328
2087.72 2360
2088.15 2324
2088.58 2241
2089.01 2405
2089.44 2288
2089.87 2488
2090.30 2215
2090.73 2254
2091.17 2384
2091.60 2320
2092.03 2273
2092.46 2304
2092.89 2337
2093.32 2146
2093.75 2265
2094.18 2180
2094.62 2214
2095.05 2186
2095.48 2282
2095.91 2344
2096.34 2325
2096.77 2106
2097.20 2107
2097.64 2182
2098.07 2240
2098.50 2075
2098.93 2204
2099.36 2260
2099.80 2099
2100.23 2121
2100.66 2257
2101.09 2081
2101.52 2096
2101.96 2137
2102.39 2226
2102.82 2080
2103.25 2142
2103.69 2282
2104.12 2207
2104.55 2147
2104.98 2117
2105.41 2313
2105.85 2146
2106.28 2218
2106.71 2451
2107.15 2380
2107.58 2206
2108.01 2319
2108.44 2406
2108.88 2379
2109.31 2405
2109.74 2366
2110.18 2475
2110.61 2291
2111.04 2205
2111.47 2304
2111.91 2384
2112.34 2432
2112.77 2243
2113.21 2244
2113.64 2284
2114.07 2243
2114.51 2302
2114.94 2283
2115.37 2219
2115.81 2274
2116.24 2149
2116.68 2134
2117.11 2297
2117.54 2205
2117.98 2281
2118.41 2148
2118.84 2134
2119.28 2157
2119.71 2135
2120.15 2037
2120.58 2118
2121.01 2212
2121.45 2137
2121.88 2348
2122.32 2273
2122.75 2321
2123.19 2274
2123.62 2416
2124.05 2256
2124.49 2057
2124.92 2278
2125.36 2398
2125.79 2309
2126.23 2314
2126.66 2255
2127.10 2144
2127.53 2266
2127.97 2079
2128.40 2197
2128.84 2206
2129.27 2374
2129.71 2163
2130.14 2270
2130.58 2522
2131.01 2263
2131.45 2388
2131.88 2440
2132.32 2519
2132.75 2484
2133.19 2464
2133.62 2575
2134.06 2331
2134.49 2455
2134.93 2438
2135.37 2433
2135.80 2464
2136.24 2337
2136.67 2420
2137.11 2354
2137.54 2218
2137.98 2302
2138.42 2298
2138.85 2238
2139.29 2230
2139.72 2151
2140.16 2212
2140.60 2299
2141.03 2075
2141.47 2250
2141.90 2182
2142.34 2301
2142.78 2287
2143.21 2253
2143.65 2236
2144.09 2147
2144.52 2132
2144.96 2181
2145.40 2073
2145.83 2126
2146.27 2112
2146.71 1962
2147.14 2103
2147.58 2251
2148.02 2298
2148.45 2426
2148.89 2586
2149.33 2556
2149.76 2591
2150.20 2596
2150.64 2595
2151.08 2643
2151.51 2664
2151.95 2587
2152.39 2679
2152.83 2717
2153.26 2573
2153.70 2465
2154.14 2377
2154.58 2269
2155.01 2266
2155.45 2395
2155.89 2319
2156.33 2291
2156.76 2210
2157.20 2306
2157.64 2293
2158.08 2171
2158.52 2285
2158.95 2549
2159.39 2453
2159.83 2366
2160.27 2340
2160.71 2163
2161.14 2253
2161.58 2342
2162.02 2389
2162.46 2234
2162.90 2235
2163.34 2256
2163.77 2277
2164.21 2132
2164.65 2206
2165.09 2035
2165.53 2098
2165.97 2200
2166.41 2090
2166.84 2222
2167.28 2118
2167.72 2338
2168.16 2414
2168.60 2281
2169.04 2222
2169.48 2224
2169.92 2356
2170.36 2457
2170.80 2524
2171.23 2535
2171.67 2552
2172.11 2433
2172.55 2690
2172.99 2736
2173.43 2865
2173.87 2877
2174.31 2983
2174.75 2993
2175.19 2999
2175.63 3143
2176.07 3145
2176.51 3065
2176.95 2968
2177.39 2871
2177.83 2998
2178.27 2871
2178.71 2778
2179.15 2629
2179.59 2635
2180.03 2632
2180.47 2512
2180.91 2423
2181.35 2412
2181.79 2424
2182.23 2541
2182.67 2274
2183.11 2333
2183.55 2390
2183.99 2396
2184.43 2085
2184.87 2073
2185.31 2336
2185.75 2252
2186.20 2233
2186.64 2227
2187.08 2432
2187.52 2433
2187.96 2269
2188.40 2375
2188.84 2454
2189.28 2274
2189.72 2489
2190.16 2588
2190.61 2575
2191.05 2473
2191.49 2488
2191.93 2463
2192.37 2384
2192.81 2531
2193.25 2516
2193.69 2473
2194.14 2582
2194.58 2893
2195.02 2594
2195.46 2599
2195.90 2588
2196.34 2656
2196.79 2886
2197.23 2977
2197.67 2750
2198.11 2797
2198.55 2662
2199.00 2638
2199.44 2599
2199.88 2414
2200.32 2273
2200.76 2338
2201.21 2311
2201.65 2351
2202.09 2555
2202.53 2342
2202.98 2434
2203.42 2291
2203.86 2396
2204.30 2250
2204.75 2281
2205.19 2326
2205.63 2362
2206.07 2439
2206.52 2415
2206.96 2544
2207.40 2524
2207.85 2462
2208.29 2638
2208.73 2570
2209.18 2549
2209.62 2519
2210.06 2588
2210.50 2566
2210.95 2616
2211.39 2520
2211.83 2371
2212.28 2390
2212.72 2432
2213.16 2504
2213.61 2431
2214.05 2303
2214.50 2447
2214.94 2370
2215.38 2329
2215.83 2311
2216.27 2275
2216.71 2231
2217.16 2341
2217.60 2323
2218.05 2107
2218.49 2194
2218.93 2296
2219.38 2232
2219.82 2187
2220.27 2228
2220.71 2297
2221.15 2280
2221.60 2292
2222.04 2289
2222.49 2415
2222.93 2299
2223.38 2278
2223.82 2378
2224.27 2390
2224.71 2451
2225.15 2415
2225.60 2380
2226.04 2558
2226.49 2565
2226.93 2601
2227.38 2511
2227.82 2567
2228.27 2448
2228.71 2624
2229.16 2571
2229.60 2417
2230.05 2527
2230.49 2503
2230.94 2626
2231.38 2560
2231.83 2515
2232.28 2479
2232.72 2543
2233.17 2530
2233.61 2726
2234.06 2754
2234.50 2678
2234.95 2594
2235.39 2553
2235.84 2507
2236.29 2464
2236.73 2496
2237.18 2321
2237.62 2258
2238.07 2381
2238.52 2277
2238.96 2306
2239.41 2232
2239.85 2201
2240.30 2157
2240.75 2255
2241.19 2114
2241.64 2088
2242.08 2121
2242.53 2053
2242.98 1900
2243.42 1993
2243.87 2077
2244.32 2043
2244.76 2052
2245.21 2052
2245.66 2098
2246.10 2037
2246.55 1997
2247.00 2110
2247.44 2138
2247.89 2145
2248.34 2254
2248.79 2186
2249.23 2011
2249.68 2068
2250.13 2177
2250.57 2066
2251.02 2260
2251.47 2149
2251.92 2089
2252.36 2090
2252.81 2119
2253.26 2245
2253.71 2136
2254.15 2096
2254.60 2212
2255.05 2271
2255.50 2153
2255.94 2105
2256.39 2015
2256.84 1970
2257.29 2050
2257.74 2130
2258.18 2060
2258.63 2222
2259.08 2089
2259.53 2130
2259.98 2079
2260.42 2125
2260.87 2123
2261.32 2149
2261.77 2334
2262.22 2233
2262.67 2106
2263.11 2445
2263.56 2379
2264.01 2293
2264.46 2260
2264.91 2270
2265.36 2265
2265.81 2163
2266.25 2233
2266.70 2240
2267.15 2154
2267.60 2185
2268.05 2246
2268.50 2229
2268.95 2200
2269.40 2474
2269.85 2451
2270.29 2505
2270.74 2558
2271.19 2441
2271.64 2414
2272.09 2554
2272.54 2657
2272.99 2728
2273.44 2716
2273.89 2759
2274.34 2564
2274.79 2476
2275.24 2637
2275.69 2530
2276.14 2462
2276.59 2256
2277.04 2264
2277.49 2278
2277.94 2109
2278.39 2074
2278.84 2154
2279.29 2152
2279.74 2195
2280.19 2216
2280.64 2129
2281.09 2100
2281.54 2096
2281.99 2105
2282.44 2036
2282.89 2070
2283.34 2047
2283.79 2067
2284.24 2077
2284.69 2166
2285.14 2138
2285.59 2309
2286.04 2173
2286.49 2322
2286.94 2340
2287.40 2313
2287.85 2503
2288.30 2595
2288.75 2842
2289.20 2812
2289.65 2978
2290.10 3231
2290.55 3587
2291.00 3736
2291.46 3867
2291.91 3928
2292.36 4050
2292.81 3916
2293.26 3922
2293.71 3777
2294.16 3518
2294.62 3178
2295.07 3043
2295.52 2897
2295.97 2867
2296.42 2615
2296.87 2487
2297.33 2436
2297.78 2347
2298.23 2396
2298.68 2393
2299.13 2415
2299.59 2245
2300.04 2081
2300.49 2058
2300.94 2176
2301.39 2092
2301.85 2149
2302.30 2072
2302.75 1952
2303.20 2077
2303.66 2194
2304.11 2249
2304.56 2117
2305.01 2229
2305.47 2081
2305.92 2130
2306.37 2061
2306.82 2210
2307.28 2205
2307.73 2213
2308.18 2139
2308.64 2319
2309.09 2209
2309.54 2370
2309.99 2341
2310.45 2409
2310.90 2333
2311.35 2266
2311.81 2542
2312.26 2585
2312.71 2607
2313.17 2566
2313.62 2558
2314.07 2503
2314.53 2415
2314.98 2382
2315.43 2267
2315.89 2327
2316.34 2132
2316.80 2165
2317.25 2343
2317.70 2283
2318.16 2330
2318.61 2392
2319.07 2397
2319.52 2324
2319.97 2491
2320.43 2465
2320.88 2311
2321.34 2385
2321.79 2690
2322.24 2521
2322.70 2341
2323.15 2258
2323.61 2511
2324.06 2807
2324.52 2664
2324.97 2827
2325.43 2967
2325.88 2928
2326.33 2794
2326.79 2922
2327.24 3002
2327.70 2810
2328.15 2789
2328.61 2562
2329.06 2648
2329.52 2565
2329.97 2352
2330.43 2438
2330.88 2294
2331.34 2406
2331.79 2375
2332.25 2361
2332.70 2428
2333.16 2288
2333.62 2286
2334.07 2394
2334.53 2276
2334.98 2175
2335.44 2073
2335.89 2092
2336.35 2118
2336.80 2183
2337.26 2149
2337.72 2214
2338.17 2185
2338.63 2102
2339.08 2359
2339.54 2333
2340.00 2498
2340.45 2371
2340.91 2340
2341.36 2252
2341.82 2129
2342.28 2163
2342.73 2155
2343.19 2305
2343.65 2230
2344.10 2076
2344.56 2025
2345.01 2118
2345.47 2234
2345.93 2133
2346.38 2081
2346.84 2220
2347.30 2431
2347.75 2319
2348.21 2216
2348.67 2183
2349.13 2340
2349.58 2315
2350.04 2348
2350.50 2136
2350.95 2320
2351.41 2382
2351.87 2018
2352.32 2105
2352.78 2135
2353.24 2067
2353.70 2133
2354.15 2123
2354.61 2017
2355.07 2006
2355.53 2019
2355.98 1999
2356.44 2200
2356.90 2185
2357.36 2131
2357.81 2053
2358.27 2168
2358.73 2239
2359.19 2016
2359.65 1998
2360.10 2227
2360.56 2207
2361.02 2185
2361.48 2406
2361.94 2321
2362.39 2133
2362.85 2213
2363.31 2269
2363.77 2171
2364.23 2121
2364.69 2342
2365.14 2259
2365.60 2228
2366.06 2107
2366.52 2261
2366.98 2271
2367.44 2150
2367.90 2317
2368.35 2322
2368.81 2229
2369.27 2247
2369.73 2200
2370.19 2203
2370.65 2160
2371.11 2259
2371.57 2216
2372.03 2256
2372.49 2371
2372.94 2333
2373.40 2349
2373.86 2424
2374.32 2680
2374.78 2667
2375.24 2501
2375.70 2413
2376.16 2502
2376.62 2635
2377.08 2668
2377.54 2518
2378.00 2436
2378.46 2346
2378.92 2281
2379.38 2515
2379.84 2219
2380.30 2243
2380.76 2137
2381.22 2099
2381.68 2119
2382.14 2201
2382.60 2095
2383.06 2137
2383.52 2131
2383.98 2038
2384.44 2034
2384.90 2177
2385.36 2051
2385.82 2043
2386.28 2082
2386.74 2146
2387.20 2280
2387.66 2160
2388.12 2106
2388.58 2234
2389.05 2150
2389.51 2249
2389.97 2323
2390.43 2403
2390.89 2464
2391.35 2367
2391.81 2228
2392.27 2253
2392.73 2246
2393.19 2290
2393.66 2418
2394.12 2351
2394.58 2132
2395.04 2051
2395.50 2156
2395.96 2108
2396.42 2165
2396.89 2057
2397.35 2197
2397.81 2170
2398.27 2095
2398.73 2051
2399.19 2168
2399.66 2070
2400.12 2116
2400.58 2056
2401.04 2059
2401.50 2037
2401.97 1922
2402.43 1943
2402.89 1986
2403.35 2047
2403.81 2027
2404.28 2110
2404.74 2220
2405.20 2112
2405.66 2139
2406.13 2145
2406.59 2124
2407.05 2243
2407.51 2246
2407.98 2088
2408.44 2078
2408.90 2005
2409.36 2131
2409.83 2029
2410.29 1972
2410.75 2193
2411.21 2103
2411.68 1899
2412.14 1849
2412.60 1991
2413.07 1963
2413.53 1988
2413.99 2036
2414.46 2037
2414.92 2260
2415.38 2234
2415.85 2029
2416.31 2032
2416.77 2120
2417.24 2127
2417.70 2076
2418.16 2239
2418.63 2157
2419.09 2155
2419.55 2114
2420.02 2255
2420.48 2301
2420.95 2063
2421.41 2166
2421.87 2171
2422.34 2065
2422.80 2328
2423.27 2200
2423.73 2116
2424.19 2212
2424.66 2004
2425.12 2139
2425.59 2076
2426.05 2021
2426.52 2044
2426.98 2129
2427.44 2189
2427.91 2108
2428.37 2016
2428.84 2005
2429.30 2042
2429.77 2145
2430.23 2184
2430.70 2097
2431.16 1942
2431.63 2082
2432.09 2146
2432.56 2038
2433.02 1955
2433.49 1917
2433.95 1931
2434.42 2101
2434.88 2033
2435.35 2217
2435.81 2148
2436.28 2140
2436.74 2093
2437.21 2026
2437.67 2065
2438.14 2226
2438.60 2250
2439.07 2176
2439.54 2105
2440.00 2302
2440.47 2314
2440.93 2128
2441.40 2347
2441.86 2521
2442.33 2587
2442.80 2392
2443.26 2382
2443.73 2256
2444.19 2288
2444.66 2212
2445.13 2149
2445.59 2124
2446.06 2270
2446.53 2095
2446.99 2054
2447.46 1997
2447.92 2009
2448.39 2039
2448.86 1991
2449.32 1921
2449.79 1850
2450.26 1978
2450.72 2142
2451.19 2045
2451.66 2153
2452.12 1803
2452.59 1975
2453.06 2153
2453.53 2043
2453.99 2093
2454.46 2057
2454.93 2159
2455.39 2036
2455.86 1876
2456.33 1943
2456.80 1914
2457.26 1897
2457.73 1944
2458.20 1930
2458.66 2073
2459.13 1995
2459.60 1925
2460.07 1745
2460.54 1809
2461.00 1836
2461.47 1766
2461.94 1789
2462.41 1990
2462.87 2045
2463.34 1984
2463.81 2002
2464.28 1988
2464.75 2002
2465.21 1993
2465.68 1943
2466.15 2004
2466.62 2051
2467.09 1958
2467.55 2047
2468.02 2072
2468.49 2060
2468.96 2121
2469.43 2047
2469.90 2043
2470.37 2002
2470.83 1916
2471.30 1970
2471.77 2051
2472.24 2073
2472.71 2002
2473.18 1974
2473.65 2052
2474.12 2041
2474.58 1967
2475.05 1877
2475.52 1952
2475.99 1967
2476.46 1939
2476.93 1913
2477.40 1874
2477.87 2063
2478.34 1970
2478.81 2061
2479.28 2037
2479.75 1997
2480.22 1937
2480.68 1942
2481.15 2046
2481.62 1905
2482.09 1901
2482.56 1929
2483.03 1903
2483.50 1936
2483.97 2007
2484.44 2130
2484.91 2070
2485.38 2012
2485.85 1915
2486.32 2023
2486.79 2077
2487.26 2047
2487.73 1906
2488.20 2139
2488.67 2270
2489.14 2202
2489.61 2411
2490.08 2248
2490.56 2141
2491.03 2141
2491.50 2195
2491.97 2299
2492.44 2275
2492.91 2110
2493.38 2058
2493.85 2152
2494.32 2092
2494.79 2139
2495.26 2123
2495.73 2126
2496.20 2148
2496.68 2166
2497.15 2191
2497.62 2098
2498.09 2201
2498.56 2131
2499.03 2184
2499.50 2183
2499.97 2017
2500.45 2065
2500.92 1860
2501.39 1841
2501.86 1831
2502.33 1960
2502.80 1955
2503.28 1890
2503.75 1946
2504.22 2023
2504.69 2092
2505.16 2046
2505.63 2019
2506.11 2127
2506.58 2106
2507.05 2082
2507.52 2113
2507.99 2038
2508.47 1985
2508.94 2049
2509.41 1985
2509.88 2104
2510.36 2115
2510.83 2169
2511.30 2131
2511.77 2285
2512.25 2387
2512.72 2392
2513.19 2423
2513.66 2481
2514.14 2424
2514.61 2431
2515.08 2500
2515.55 2271
2516.03 2331
2516.50 2389
2516.97 2265
2517.45 2212
2517.92 2153
2518.39 2187
2518.87 2317
2519.34 2349
2519.81 2247
2520.28 2123
2520.76 2218
2521.23 2236
2521.70 2077
2522.18 2123
2522.65 2112
2523.13 2026
2523.60 2084
2524.07 2005
2524.55 2068
2525.02 1877
2525.49 1978
2525.97 2000
2526.44 2006
2526.92 1948
2527.39 2067
2527.86 2090
2528.34 1958
2528.81 1945
2529.29 2124
2529.76 1950
2530.23 2163
2530.71 2152
2531.18 2053
2531.66 2133
2532.13 2214
2532.61 2355
2533.08 2257
2533.55 2146
2534.03 2220
2534.50 2145
2534.98 2157
2535.45 2201
2535.93 2148
2536.40 2170
2536.88 2253
2537.35 2086
2537.83 2086
2538.30 2120
2538.78 2164
2539.25 2022
2539.73 2240
2540.20 2324
2540.68 2263
2541.15 2233
2541.63 2635
2542.10 2419
2542.58 2266
2543.05 2381
2543.53 2281
2544.01 2184
2544.48 2221
2544.96 2249
2545.43 2275
2545.91 2201
2546.38 2050
2546.86 2088
2547.34 2102
2547.81 2136
2548.29 2252
2548.76 2342
2549.24 2427
2549.71 2156
2550.19 2149
2550.67 2236
2551.14 2295
2551.62 2369
2552.10 2148
2552.57 2103
2553.05 2104
2553.52 2053
2554.00 2072
2554.48 2056
2554.95 2088
2555.43 2176
2555.91 2325
2556.38 2388
2556.86 2229
2557.34 2177
2557.81 2349
2558.29 2107
2558.77 2174
2559.24 2172
2559.72 1987
2560.20 2082
2560.68 1980
2561.15 2013
2561.63 1986
2562.11 2078
2562.58 2057
2563.06 2055
2563.54 2136
2564.02 2301
2564.49 2239
2564.97 2196
2565.45 1947
2565.93 1891
2566.40 1991
2566.88 2090
2567.36 1947
2567.84 1859
2568.31 1719
2568.79 1930
2569.27 1952
2569.75 1886
2570.23 1965
2570.70 1843
2571.18 1886
2571.66 1796
2572.14 1833
2572.62 1917
2573.10 2015
2573.57 1981
2574.05 1955
2574.53 1793
2575.01 1925
2575.49 1983
2575.97 1844
2576.44 1811
2576.92 1788
2577.40 1814
2577.88 1875
2578.36 1971
2578.84 1875
2579.32 1970
2579.79 1890
2580.27 1929
2580.75 1967
2581.23 1845
2581.71 1893
2582.19 1862
2582.67 1988
2583.15 1959
2583.63 1910
2584.11 1969
2584.59 2013
2585.07 1855
2585.54 1815
2586.02 1900
2586.50 1923
2586.98 2045
2587.46 1936
2587.94 1995
2588.42 2086
2588.90 2027
2589.38 2005
2589.86 1936
2590.34 1981
2590.82 2063
2591.30 2078
2591.78 2004
2592.26 2028
2592.74 1960
2593.22 1947
2593.70 2074
2594.18 1927
2594.66 1841
2595.14 1873
2595.62 1877
2596.10 1952
2596.58 1921
2597.06 1821
2597.54 1863
2598.02 1951
2598.50 1812
2598.98 1824
2599.47 1854
2599.95 1816
2600.43 1841
2600.91 1796
2601.39 1898
2601.87 1922
2602.35 1830
2602.83 1770
2603.31 1749
2603.79 1874
2604.27 1928
2604.76 1848
2605.24 1674
2605.72 1734
2606.20 1890
2606.68 1976
2607.16 1830
2607.64 1938
2608.13 2004
2608.61 2000
2609.09 1932
2609.57 2036
2610.05 1987
2610.53 1926
2611.01 1955
2611.50 1970
2611.98 1983
2612.46 1906
2612.94 1873
2613.42 1919
2613.91 1895
2614.39 1976
2614.87 1797
2615.35 1824
2615.83 1923
2616.32 2001
2616.80 1960
2617.28 1960
2617.76 1899
2618.25 1845
2618.73 1834
2619.21 2025
2619.69 1924
2620.18 1907
2620.66 1868
2621.14 1821
2621.62 1809
2622.11 1979
2622.59 2073
2623.07 1939
2623.56 1889
2624.04 1856
2624.52 1922
2625.00 1880
2625.49 1921
2625.97 1952
2626.45 1945
2626.94 1824
2627.42 1966
2627.90 2019
2628.39 2105
2628.87 1975
2629.35 1868
2629.84 2077
2630.32 2059
2630.80 2033
2631.29 2078
2631.77 2017
2632.26 2129
2632.74 2201
2633.22 2272
2633.71 2405
2634.19 2190
2634.67 2108
2635.16 2008
2635.64 2092
2636.13 2180
2636.61 1957
2637.09 1955
2637.58 1974
2638.06 2075
2638.55 2043
2639.03 1891
2639.52 1960
2640.00 2072
2640.48 1898
2640.97 2070
2641.45 1944
2641.94 1798
2642.42 1736
2642.91 1941
2643.39 1913
2643.88 1890
2644.36 1982
2644.85 1902
2645.33 1961
2645.82 1868
2646.30 1837
2646.79 1851
2647.27 1862
2647.76 1897
2648.24 1949
2648.73 1832
2649.21 1942
2649.70 1966
2650.18 1964
2650.67 1943
2651.15 1857
2651.64 1935
2652.12 1936
2652.61 1851
2653.10 1914
2653.58 1867
2654.07 1812
2654.55 1942
2655.04 1773
2655.52 1889
2656.01 1952
2656.50 1952
2656.98 2076
2657.47 2007
2657.95 1929
2658.44 2000
2658.93 1951
2659.41 1883
2659.90 2002
2660.39 1931
2660.87 1867
2661.36 1975
2661.84 1965
2662.33 1893
2662.82 1980
2663.30 1848
2663.79 1948
2664.28 1848
2664.76 1751
2665.25 1874
2665.74 1896
2666.22 1916
2666.71 1830
2667.20 1991
2667.68 1789
2668.17 1863
2668.66 1815
2669.15 1850
2669.63 1863
2670.12 1772
2670.61 1875
2671.09 1870
2671.58 1846
2672.07 2024
2672.56 1990
2673.04 2016
2673.53 1950
2674.02 1999
2674.51 2156
2674.99 2215
2675.48 2175
2675.97 2239
2676.46 2219
2676.95 2222
2677.43 2148
2677.92 2093
2678.41 2181
2678.90 2103
2679.38 1966
2679.87 1973
2680.36 2101
2680.85 2035
2681.34 1884
2681.83 1829
2682.31 1830
2682.80 1798
2683.29 1720
2683.78 1818
2684.27 1803
2684.76 1820
2685.24 2025
2685.73 1997
2686.22 1824
2686.71 1850
2687.20 1801
2687.69 1860
2688.18 1819
2688.67 1916
2689.15 1851
2689.64 1857
2690.13 1842
2690.62 1672
2691.11 1791
2691.60 1785
2692.09 1758
2692.58 1782
2693.07 1819
2693.56 1831
2694.05 1743
2694.54 1765
2695.02 1807
2695.51 1706
2696.00 1785
2696.49 1861
2696.98 1826
2697.47 1725
2697.96 1703
2698.45 1750
2698.94 1823
2699.43 1838
2699.92 1713
2700.41 1740
2700.90 1906
2701.39 1880
2701.88 1987
2702.37 1862
2702.86 1972
2703.35 1942
2703.84 2018
2704.33 2129
2704.82 2164
2705.31 2134
2705.80 2124
2706.29 2187
2706.78 2269
2707.27 1983
2707.77 1967
2708.26 1938
2708.75 1880
2709.24 1944
2709.73 1811
2710.22 1839
2710.71 1851
2711.20 1876
2711.69 1899
2712.18 1873
2712.67 1767
2713.16 1774
2713.66 1785
2714.15 1778
2714.64 1843
2715.13 1739
2715.62 1780
2716.11 1856
2716.60 1737
2717.10 1819
2717.59 1966
2718.08 1808
2718.57 1886
2719.06 1896
2719.55 1794
2720.04 1778
2720.54 1836
2721.03 1877
2721.52 1806
2722.01 1850
2722.50 1845
2723.00 1933
2723.49 2006
2723.98 1861
2724.47 1823
2724.96 2021
2725.46 1883
2725.95 1800
2726.44 1888
2726.93 1902
2727.43 1902
2727.92 1913
2728.41 1818
2728.90 1843
2729.40 1863
2729.89 1901
2730.38 1788
2730.87 1864
2731.37 1883
2731.86 1797
2732.35 1851
2732.84 1950
2733.34 1902
2733.83 1879
2734.32 1861
2734.82 2165
2735.31 2139
2735.80 1999
2736.30 1866
2736.79 1968
2737.28 2010
2737.78 1987
2738.27 1869
2738.76 1903
2739.26 1964
2739.75 2064
2740.24 2043
2740.74 1926
2741.23 1891
2741.72 1970
2742.22 1953
2742.71 1876
2743.21 1809
2743.70 1875
2744.19 1884
2744.69 1899
2745.18 1804
2745.67 1774
2746.17 1817
2746.66 1860
2747.16 1931
2747.65 1838
2748.15 1826
2748.64 1993
2749.13 1881
2749.63 1730
2750.12 1673
2750.62 1873
2751.11 1777
2751.61 1779
2752.10 1782
2752.60 1910
2753.09 1812
2753.59 1774
2754.08 1876
2754.57 1749
2755.07 1701
2755.56 1849
2756.06 1934
2756.55 1916
2757.05 1850
2757.54 1884
2758.04 1954
2758.53 1913
2759.03 1931
2759.53 1982
2760.02 1892
2760.52 1881
2761.01 1939
2761.51 1799
2762.00 1891
2762.50 1907
2762.99 1863
2763.49 1900
2763.98 2123
2764.48 2094
2764.98 1986
2765.47 2051
2765.97 1945
2766.46 1960
2766.96 1937
2767.46 2035
2767.95 2067
2768.45 2051
2768.94 1913
2769.44 1907
2769.94 1870
2770.43 1919
2770.93 1883
2771.43 1879
2771.92 1902
2772.42 1859
2772.91 1930
2773.41 2027
2773.91 1918
2774.40 2069
2774.90 2149
2775.40 2287
2775.89 2388
2776.39 2294
2776.89 2266
2777.38 2334
2777.88 2524
2778.38 2394
2778.88 2472
2779.37 2394
2779.87 2492
2780.37 2586
2780.86 2291
2781.36 2049
2781.86 2087
2782.36 2140
2782.85 1972
2783.35 1967
2783.85 1864
2784.35 1889
2784.84 1784
2785.34 1813
2785.84 1787
2786.34 1835
2786.83 1740
2787.33 1912
2787.83 1839
2788.33 1804
2788.82 1734
2789.32 1752
2789.82 1684
2790.32 1762
2790.82 1712
2791.31 1842
2791.81 1763
2792.31 1718
2792.81 1910
2793.31 1819
2793.81 1608
2794.30 1698
2794.80 1660
2795.30 1807
2795.80 1719
2796.30 1712
2796.80 1743
2797.30 1770
2797.79 1855
2798.29 1792
2798.79 1790
2799.29 1816
2799.79 1875
2800.29 1789
2800.79 1767
2801.29 1892
2801.79 1917
2802.28 1680
2802.78 1681
2803.28 1820
2803.78 1800
2804.28 1797
2804.78 1920
2805.28 1709
2805.78 1720
2806.28 1765
2806.78 1964
2807.28 1967
2807.78 1908
2808.28 1974
2808.78 1905
2809.28 1942
2809.78 1989
2810.28 2114
2810.78 2013
2811.28 1987
2811.78 1973
2812.28 2031
2812.78 1994
2813.28 1962
2813.78 1813
2814.28 1979
2814.78 1955
2815.28 1807
2815.78 1882
2816.28 1814
2816.78 1832
2817.28 1804
2817.78 1774
2818.28 1828
2818.78 1814
2819.28 1783
2819.78 1800
2820.28 1943
2820.78 1900
2821.28 1938
2821.78 1935
2822.29 1902
2822.79 1917
2823.29 1868
2823.79 1864
2824.29 1755
2824.79 1695
2825.29 1819
2825.79 1810
2826.29 1729
2826.79 1835
2827.30 1837
2827.80 1803
2828.30 1762
2828.80 1762
2829.30 1775
2829.80 1768
2830.31 1870
2830.81 1906
2831.31 1781
2831.81 1793
2832.31 1731
2832.81 1796
2833.32 1766
2833.82 1843
2834.32 1911
2834.82 1821
2835.32 1763
2835.83 1858
2836.33 1747
2836.83 1783
2837.33 1783
2837.83 1796
2838.34 1845
2838.84 1875
2839.34 1895
2839.84 1885
2840.35 1912
2840.85 1844
2841.35 1969
2841.85 1889
2842.36 1820
2842.86 1797
2843.36 1770
2843.86 1851
2844.37 1821
2844.87 2025
2845.37 1990
2845.88 1900
2846.38 1908
2846.88 2001
2847.39 2032
2847.89 2001
2848.39 1984
2848.90 2078
2849.40 2223
2849.90 2061
2850.41 2168
2850.91 1979
2851.41 1859
2851.92 1946
2852.42 2008
2852.92 2197
2853.43 2067
2853.93 2039
2854.43 2036
2854.94 1965
2855.44 1909
2855.95 1866
2856.45 1798
2856.95 1802
2857.46 1929
2857.96 1949
2858.47 1899
2858.97 1914
2859.47 2019
2859.98 1860
2860.48 1700
2860.99 1789
2861.49 1924
2861.99 1831
2862.50 1783
2863.00 1732
2863.51 1682
2864.01 1761
2864.52 1803
2865.02 1809
2865.53 1586
2866.03 1766
2866.54 1751
2867.04 1765
2867.55 1709
2868.05 1896
2868.56 1864
2869.06 1760
2869.57 1786
2870.07 1922
2870.58 1893
2871.08 1954
2871.59 1968
2872.09 2034
2872.60 2133
2873.10 2042
2873.61 2050
2874.11 2089
2874.62 2170
2875.12 2132
2875.63 1996
2876.14 1966
2876.64 2047
2877.15 2122
2877.65 1950
2878.16 1997
2878.66 1951
2879.17 1994
2879.68 1882
2880.18 1919
2880.69 1914
2881.19 1818
2881.70 1751
2882.21 1784
2882.71 1779
2883.22 1899
2883.73 1863
2884.23 1811
2884.74 1871
2885.25 1957
2885.75 1980
2886.26 2006
2886.76 2071
2887.27 1861
2887.78 1785
2888.28 1945
2888.79 2090
2889.30 2103
2889.81 1879
2890.31 1913
2890.82 1942
2891.33 1864
2891.83 1815
2892.34 1809
2892.85 1780
2893.35 1824
2893.86 1871
2894.37 1909
2894.88 1969
2895.38 1943
2895.89 2127
2896.40 2089
2896.91 2178
2897.41 2328
2897.92 2106
2898.43 2288
2898.94 2387
2899.44 2342
2899.95 2282
2900.46 2311
2900.97 2340
2901.47 2032
2901.98 1905
2902.49 1980
2903.00 2062
2903.51 2084
2904.01 2170
2904.52 2149
2905.03 2218
2905.54 2255
2906.05 2247
2906.56 2322
2907.06 2197
2907.57 2203
2908.08 2277
2908.59 2226
2909.10 2047
2909.61 2168
2910.12 2189
2910.62 2093
2911.13 1899
2911.64 2013
2912.15 1994
2912.66 1900
2913.17 1802
2913.68 1881
2914.19 2009
2914.69 1978
2915.20 1983
2915.71 1992
2916.22 1885
2916.73 1860
2917.24 2107
2917.75 1996
2918.26 1994
2918.77 1834
2919.28 1809
2919.79 1965
2920.30 1909
2920.81 1836
2921.32 1817
2921.83 1884
2922.34 1843
2922.85 1886
2923.36 1853
2923.86 1718
2924.37 1852
2924.88 1830
2925.39 1761
2925.90 1783
2926.41 1888
2926.92 1864
2927.43 1797
2927.95 1740
2928.46 1762
2928.97 1882
2929.48 1913
2929.99 1812
2930.50 1772
2931.01 1817
2931.52 1741
2932.03 1645
2932.54 1741
2933.05 1658
2933.56 1730
2934.07 1661
2934.58 1679
2935.09 1794
2935.60 1854
2936.11 1868
2936.62 2013
2937.14 1934
2937.65 1941
2938.16 2043
2938.67 2097
2939.18 2028
2939.69 1897
2940.20 1987
2940.71 2029
2941.23 1918
2941.74 1917
2942.25 2027
2942.76 2036
2943.27 1872
2943.78 1994
2944.29 1980
2944.81 1914
2945.32 1937
2945.83 2008
2946.34 1994
2946.85 1887
2947.36 1878
2947.88 1932
2948.39 1997
2948.90 1838
2949.41 1821
2949.92 1762
2950.44 1765
2950.95 1810
2951.46 1823
2951.97 1735
2952.49 1830
2953.00 1808
2953.51 1795
2954.02 1689
2954.54 1879
2955.05 1737
2955.56 1708
2956.07 1822
2956.59 1821
2957.10 1908
2957.61 1749
2958.12 1895
2958.64 1838
2959.15 1926
2959.66 1970
2960.18 1746
2960.69 1693
2961.20 1769
2961.72 1995
2962.23 1978
2962.74 1955
2963.26 1797
2963.77 1800
2964.28 1866
2964.80 1815
2965.31 1885
2965.82 1784
2966.34 1686
2966.85 1889
2967.36 1930
2967.88 1984
2968.39 1875
2968.90 1917
2969.42 1901
2969.93 1887
2970.45 1873
2970.96 1820
2971.47 1763
2971.99 1794
2972.50 1745
2973.02 1833
2973.53 1771
2974.04 1875
2974.56 1844
2975.07 1911
2975.59 1909
2976.10 1806
2976.62 1932
2977.13 1985
2977.64 1966
2978.16 1914
2978.67 1834
2979.19 1833
2979.70 1752
2980.22 1950
2980.73 1832
2981.25 1911
2981.76 1866
2982.28 1943
2982.79 2024
2983.31 1963
2983.82 1901
2984.34 1887
2984.85 1940
2985.37 2035
2985.88 1918
2986.40 2100
2986.91 2136
2987.43 2133
2987.94 2031
2988.46 2091
2988.97 2234
2989.49 2270
2990.01 2132
2990.52 2084
2991.04 2084
2991.55 2119
2992.07 2084
2992.58 2160
2993.10 2173
2993.62 2082
2994.13 2084
2994.65 2069
2995.16 2114
2995.68 2364
2996.20 2166
2996.71 2103
2997.23 2116
2997.74 2324
2998.26 2376
2998.78 2413
2999.29 2634
2999.81 2745
3000.33 2672
3000.84 2677
3001.36 2736
3001.88 2849
3002.39 3043
3002.91 3168
3003.43 3451
3003.94 3839
3004.46 4489
3004.98 4589
3005.49 4916
3006.01 5239
3006.53 5366
3007.04 5239
3007.56 5036
3008.08 4826
3008.60 4692
3009.11 4338
3009.63 3821
3010.15 3416
3010.66 3184
3011.18 2865
3011.70 2625
3012.22 2522
3012.73 2317
3013.25 2255
3013.77 2244
3014.29 2336
3014.81 2392
3015.32 2282
3015.84 2296
3016.36 2145
3016.88 2361
3017.39 2387
3017.91 2438
3018.43 2517
3018.95 2300
3019.47 2414
3019.98 2378
3020.50 2164
3021.02 2316
3021.54 2386
3022.06 2315
3022.58 2420
3023.09 2431
3023.61 2372
3024.13 2401
3024.65 2440
3025.17 2274
3025.69 2319
3026.21 2344
3026.72 2256
3027.24 2112
3027.76 2041
3028.28 2283
3028.80 2190
3029.32 1945
3029.84 2181
3030.36 2111
3030.88 2160
3031.40 2184
3031.91 2087
3032.43 2078
3032.95 1911
3033.47 1960
3033.99 2160
3034.51 2137
3035.03 2151
3035.55 2089
3036.07 2015
3036.59 2080
3037.11 2113
3037.63 2061
3038.15 2075
3038.67 1986
3039.19 1966
3039.71 2045
3040.23 2116
3040.75 2047
3041.27 1867
3041.79 2059
3042.31 2124
3042.83 2021
3043.35 2042
3043.87 1950
3044.39 1829
3044.91 1912
3045.43 1850
3045.95 1939
3046.47 2024
3046.99 1982
3047.51 1867
3048.03 1891
3048.55 1868
3049.07 1969
3049.59 1890
3050.11 1856
3050.63 1908
3051.16 1863
3051.68 1803
3052.20 1794
3052.72 1854
3053.24 1827
3053.76 1733
3054.28 1847
3054.80 1914
3055.32 1741
3055.84 1766
3056.37 1856
3056.89 1924
3057.41 1858
3057.93 1817
3058.45 1897
3058.97 1955
3059.49 1905
3060.02 1814
3060.54 1884
3061.06 1929
3061.58 1952
3062.10 2018
3062.62 2067
3063.15 1935
3063.67 1922
3064.19 2031
3064.71 1953
3065.23 1991
3065.76 1941
3066.28 1846
3066.80 2079
3067.32 1965
3067.85 1886
3068.37 1896
3068.89 1936
3069.41 1969
3069.93 1954
3070.46 1984
3070.98 2009
3071.50 2018
3072.02 1863
3072.55 1934
3073.07 1909
3073.59 1957
3074.12 1958
3074.64 1996
3075.16 1835
3075.68 1954
3076.21 1952
3076.73 1889
3077.25 1997
3077.78 2146
3078.30 2178
3078.82 2172
3079.35 2256
3079.87 2492
3080.39 2630
3080.92 2626
3081.44 2465
3081.96 2384
3082.49 2542
3083.01 2400
3083.53 2316
3084.06 2477
3084.58 2492
3085.10 2348
3085.63 2235
3086.15 2314
3086.68 2221
3087.20 2135
3087.72 2083
3088.25 2122
3088.77 2099
3089.30 2080
3089.82 2016
3090.34 2053
3090.87 2106
3091.39 2061
3091.92 2119
3092.44 2073
3092.97 2072
3093.49 2211
3094.01 2259
3094.54 2184
3095.06 2271
3095.59 2228
3096.11 2326
3096.64 2552
3097.16 2365
3097.69 2596
3098.21 2520
3098.74 2594
3099.26 2608
3099.79 2581
3100.31 2889
3100.84 3441
3101.36 3719
3101.89 4238
3102.41 4784
3102.94 5267
3103.46 5830
3103.99 6358
3104.51 6762
3105.04 7669
3105.56 7108
3106.09 7126
3106.62 6481
3107.14 6013
3107.67 5279
3108.19 4435
3108.72 3667
3109.24 3275
3109.77 3028
3110.30 2899
3110.82 2878
3111.35 2795
3111.87 2702
3112.40 2851
3112.93 2816
3113.45 2918
3113.98 2821
3114.50 2630
3115.03 2642
3115.56 2588
3116.08 2472
3116.61 2466
3117.14 2158
3117.66 2102
3118.19 2111
3118.71 2148
3119.24 2108
3119.77 2203
3120.29 2286
3120.82 2261
3121.35 2328
3121.88 2300
3122.40 2251
3122.93 2321
3123.46 2426
3123.98 2328
3124.51 2393
3125.04 2493
3125.56 2337
3126.09 2338
3126.62 2299
3127.15 2186
3127.67 2140
3128.20 2255
3128.73 2089
3129.26 2046
3129.78 2036
3130.31 2088
3130.84 2142
3131.37 2132
3131.89 1944
3132.42 1916
3132.95 1973
3133.48 1891
3134.00 1976
3134.53 1938
3135.06 2024
3135.59 1932
3136.12 1977
3136.64 1772
3137.17 1824
3137.70 2037
3138.23 2068
3138.76 1928
3139.29 1972
3139.81 1846
3140.34 1899
3140.87 1913
3141.40 1796
3141.93 1825
3142.46 1913
3142.99 1922
3143.51 1930
3144.04 1954
3144.57 1930
3145.10 1964
3145.63 1965
3146.16 2000
3146.69 1958
3147.22 2014
3147.74 2096
3148.27 2099
3148.80 2256
3149.33 2175
3149.86 2270
3150.39 2399
3150.92 2303
3151.45 2390
3151.98 2378
3152.51 2358
3153.04 2298
3153.57 2311
3154.10 2308
3154.63 2181
3155.16 2277
3155.69 2215
3156.22 2245
3156.74 2138
3157.27 2241
3157.80 2366
3158.33 2396
3158.86 2206
3159.39 2261
3159.92 2425
3160.45 2441
3160.98 2220
3161.51 2200
3162.04 2236
3162.58 2117
3163.11 2020
3163.64 1896
3164.17 2019
3164.70 1914
3165.23 1919
3165.76 1843
3166.29 1923
3166.82 1768
3167.35 1835
3167.88 1878
3168.41 1908
3168.94 1751
3169.47 1823
3170.00 1973
3170.53 1898
3171.07 1927
3171.60 1888
3172.13 1943
3172.66 1904
3173.19 1826
3173.72 1930
3174.25 1932
3174.78 1993
3175.31 2341
3175.85 2174
3176.38 2187
3176.91 2265
3177.44 2250
3177.97 2195
3178.50 2085
3179.04 2127
3179.57 1922
3180.10 2085
3180.63 1968
3181.16 1866
3181.69 1882
3182.23 1802
3182.76 1717
3183.29 1723
3183.82 1830
3184.35 1930
3184.89 1804
3185.42 1723
3185.95 1841
3186.48 1909
3187.02 1901
3187.55 1904
3188.08 1917
3188.61 1954
3189.15 2078
3189.68 1928
3190.21 1926
3190.74 1953
3191.28 1962
3191.81 1962
3192.34 1824
3192.87 1881
3193.41 1933
3193.94 1895
3194.47 2007
3195.01 1864
3195.54 1751
3196.07 1785
3196.60 1940
3197.14 1849
3197.67 1803
3198.20 1894
3198.74 1937
3199.27 1940
3199.80 1914
3200.34 1891
3200.87 1866
3201.40 1901
3201.94 1936
3202.47 1854
3203.01 1939
3203.54 2060
3204.07 2051
3204.61 2092
3205.14 2014
3205.67 2021
3206.21 2037
3206.74 2055
3207.28 2059
3207.81 1981
3208.34 1931
3208.88 1985
3209.41 2134
3209.95 2208
3210.48 2397
3211.02 2420
3211.55 2428
3212.08 2501
3212.62 2606
3213.15 2730
3213.69 2632
3214.22 2505
3214.76 2479
3215.29 2436
3215.83 2370
3216.36 2239
3216.90 2054
3217.43 2071
3217.97 2160
3218.50 2017
3219.04 1982
3219.57 1990
3220.11 2044
3220.64 2095
3221.18 2032
3221.71 2103
3222.25 2085
3222.78 2146
3223.32 2231
3223.85 2339
3224.39 2280
3224.92 2126
3225.46 2365
3225.99 2567
3226.53 2549
3227.07 2464
3227.60 2412
3228.14 2467
3228.67 2412
3229.21 2331
3229.74 2321
3230.28 2276
3230.82 2386
3231.35 2382
3231.89 2420
3232.42 2417
3232.96 2469
3233.50 2361
3234.03 2249
3234.57 2359
3235.11 2374
3235.64 2317
3236.18 2286
3236.72 2229
3237.25 2215
3237.79 2164
3238.32 2132
3238.86 2153
3239.40 2220
3239.93 2332
3240.47 2342
3241.01 2375
3241.55 2340
3242.08 2321
3242.62 2192
3243.16 2365
3243.69 2417
3244.23 2195
3244.77 2236
3245.30 2334
3245.84 2440
3246.38 2376
3246.92 2287
3247.45 2303
3247.99 2183
3248.53 2207
3249.07 2300
3249.60 2422
3250.14 2331
3250.68 2203
3251.22 2304
3251.75 2488
3252.29 2575
3252.83 2497
3253.37 2626
3253.91 2560
3254.44 2513
3254.98 2413
3255.52 2397
3256.06 2453
3256.60 2385
3257.13 2584
3257.67 2385
3258.21 2406
3258.75 2751
3259.29 2718
3259.82 2721
3260.36 2972
3260.90 3383
3261.44 3542
3261.98 3917
3262.52 4054
3263.06 4340
3263.59 4534
3264.13 4817
3264.67 5021
3265.21 5393
3265.75 5377
3266.29 5475
3266.83 5730
3267.37 5509
3267.91 5367
3268.44 5099
3268.98 5268
3269.52 5111
3270.06 4760
3270.60 4596
3271.14 4215
3271.68 4074
3272.22 3520
3272.76 2951
3273.30 3030
3273.84 2808
3274.38 2804
3274.92 2599
3275.46 2686
3276.00 2507
3276.54 2625
3277.08 2463
3277.62 2593
3278.16 2641
3278.70 2736
3279.24 2774
3279.78 2751
3280.32 2821
3280.86 2794
3281.40 2735
3281.94 2666
3282.48 2630
3283.02 2697
3283.56 2653
3284.10 2646
3284.64 2588
3285.18 2704
3285.72 2710
3286.26 2591
3286.80 2490
3287.34 2470
3287.88 2585
3288.42 2634
3288.96 2654
3289.50 2619
3290.04 2620
3290.59 2547
3291.13 2682
3291.67 2555
3292.21 2478
3292.75 2558
3293.29 2447
3293.83 2472
3294.37 2750
3294.91 2759
3295.46 3129
3296.00 3279
3296.54 3135
3297.08 3366
3297.62 3474
3298.16 3496
3298.70 3425
3299.25 3478
3299.79 3321
3300.33 3086
3300.87 3063
3301.41 3132
3301.96 3122
3302.50 2838
3303.04 2819
3303.58 2807
3304.12 2964
3304.66 2913
3305.21 2754
3305.75 2867
3306.29 2780
3306.83 2907
3307.38 2669
3307.92 2521
3308.46 2680
3309.00 2726
3309.55 2582
3310.09 2468
3310.63 2438
3311.17 2554
3311.72 2424
3312.26 2352
3312.80 2432
3313.34 2412
3313.89 2462
3314.43 2557
3314.97 2534
3315.52 2833
3316.06 2853
3316.60 2845
3317.14 2651
3317.69 2722
3318.23 2814
3318.77 2626
3319.32 2854
3319.86 2748
3320.40 2592
3320.95 2316
3321.49 2292
3322.03 2244
3322.58 2201
3323.12 2217
3323.67 2195
3324.21 2216
3324.75 2217
3325.30 2174
3325.84 2033
3326.38 2103
3326.93 2040
3327.47 2112
3328.02 1999
3328.56 1924
3329.10 1973
3329.65 2001
3330.19 1991
3330.74 1960
3331.28 2010
3331.83 1961
3332.37 2009
3332.91 2070
3333.46 2259
3334.00 2424
3334.55 2453
3335.09 2548
3335.64 2659
3336.18 2786
3336.73 2825
3337.27 2847
3337.82 2838
3338.36 2717
3338.90 2790
3339.45 2605
3339.99 2571
3340.54 2659
3341.08 2367
3341.63 2370
3342.18 2208
3342.72 2144
3343.27 2148
3343.81 2035
3344.36 2104
3344.90 2059
3345.45 2090
3345.99 2077
3346.54 2085
3347.08 1936
3347.63 2016
3348.17 2046
3348.72 2016
3349.27 2135
3349.81 2265
3350.36 2239
3350.90 2233
3351.45 2093
3352.00 2110
3352.54 2334
3353.09 2388
3353.63 2176
3354.18 2175
3354.73 2177
3355.27 2212
3355.82 2226
3356.36 2042
3356.91 1900
3357.46 1923
3358.00 1933
3358.55 1987
3359.10 1957
3359.64 1826
3360.19 2002
3360.74 2054
3361.28 1977
3361.83 1847
3362.38 1716
3362.92 1745
3363.47 1737
3364.02 1770
3364.56 1876
3365.11 1758
3365.66 1786
3366.21 1871
3366.75 1868
3367.30 1758
3367.85 1956
3368.39 1922
3368.94 1786
3369.49 1854
3370.04 1805
3370.58 2004
3371.13 1988
3371.68 2099
3372.23 1942
3372.77 1791
3373.32 2026
3373.87 1978
3374.42 2079
3374.96 1982
3375.51 1927
3376.06 2062
3376.61 1921
3377.16 1810
3377.70 1865
3378.25 1803
3378.80 1795
3379.35 1756
3379.90 1601
3380.45 1649
3380.99 1727
3381.54 1697
3382.09 1678
3382.64 1766
3383.19 1709
3383.74 1723
3384.28 1649
3384.83 1768
3385.38 1728
3385.93 1774
3386.48 1815
3387.03 1723
3387.58 1759
3388.13 1822
3388.67 1728
3389.22 1910
3389.77 1894
3390.32 1794
3390.87 1823
3391.42 1770
3391.97 1825
3392.52 1739
3393.07 1864
3393.62 1882
3394.17 1816
3394.72 1686
3395.27 1575
3395.81 1697
3396.36 1749
3396.91 1690
3397.46 1690
3398.01 1807
3398.56 1789
3399.11 1719
3399.66 1636
3400.21 1730
3400.76 1629
3401.31 1754
3401.86 1719
3402.41 1662
3402.96 1709
3403.51 1605
3404.06 1672
3404.61 1648
3405.16 1662
3405.71 1722
3406.26 1914
3406.81 1842
3407.36 1761
3407.92 1715
3408.47 1661
3409.02 1652
3409.57 1791
3410.12 1584
3410.67 1691
3411.22 1664
3411.77 1644
3412.32 1579
3412.87 1669
3413.42 1646
3413.97 1769
3414.52 1789
3415.08 1839
3415.63 1812
3416.18 1732
3416.73 1864
3417.28 1693
3417.83 1850
3418.38 1723
3418.93 1756
3419.49 1759
3420.04 1746
3420.59 1701
3421.14 1768
3421.69 1884
3422.24 1878
3422.80 1820
3423.35 1854
3423.90 2035
3424.45 2111
3425.00 2130
3425.55 2409
3426.11 2534
3426.66 2321
3427.21 2190
3427.76 2258
3428.31 2076
3428.87 1975
3429.42 2017
3429.97 2044
3430.52 1989
3431.08 1932
3431.63 1934
3432.18 2089
3432.73 2112
3433.29 2004
3433.84 1758
3434.39 1968
3434.94 1930
3435.50 1781
3436.05 1827
3436.60 1862
3437.15 1824
3437.71 1804
3438.26 1938
3438.81 1892
3439.37 1878
3439.92 1808
3440.47 1733
3441.03 1799
3441.58 1849
3442.13 1762
3442.69 1802
3443.24 1935
3443.79 1752
3444.35 1750
3444.90 1817
3445.45 1836
3446.01 1741
3446.56 1720
3447.11 1838
3447.67 1807
3448.22 1738
3448.77 1835
3449.33 1811
3449.88 1750
3450.44 1800
3450.99 1706
3451.54 1734
3452.10 1777
3452.65 1804
3453.21 1770
3453.76 1783
3454.31 1867
3454.87 1820
3455.42 1838
3455.98 1818
3456.53 1654
3457.09 1716
3457.64 1734
3458.20 1827
3458.75 1849
3459.30 1828
3459.86 1740
3460.41 1768
3460.97 1787
3461.52 1862
3462.08 1910
3462.63 1811
3463.19 1788
3463.74 1931
3464.30 1935
3464.85 1900
3465.41 1691
3465.96 1729
3466.52 1912
3467.07 1898
3467.63 1855
3468.19 1918
3468.74 1860
3469.30 2039
3469.85 1941
3470.41 1898
3470.96 2038
3471.52 2051
3472.07 2077
3472.63 2156
3473.19 2056
3473.74 1978
3474.30 2113
3474.85 1997
3475.41 2037
3475.96 2177
3476.52 2022
3477.08 1964
3477.63 2065
3478.19 2088
3478.74 2193
3479.30 2018
3479.86 2026
3480.41 2072
3480.97 2079
3481.53 2124
3482.08 1903
3482.64 2107
3483.20 2326
3483.75 2262
3484.31 2243
3484.87 2162
3485.42 2201
3485.98 2447
3486.54 2371
3487.09 2361
3487.65 2421
3488.21 2410
3488.76 2418
3489.32 2680
3489.88 3176
3490.44 3775
3490.99 4090
3491.55 4801
3492.11 5192
3492.66 5720
3493.22 6247
3493.78 6633
3494.34 6952
3494.89 6392
3495.45 6099
3496.01 5844
3496.57 5154
3497.12 4647
3497.68 4079
3498.24 3578
3498.80 3187
3499.36 3222
3499.91 3156
3500.47 3135
3501.03 3298
3501.59 3525
3502.15 3725
3502.70 3803
3503.26 3736
3503.82 3992
3504.38 4164
3504.94 4372
3505.49 4361
3506.05 4629
3506.61 4724
3507.17 4750
3507.73 4720
3508.29 4636
3508.85 4190
3509.40 3869
3509.96 3933
3510.52 3463
3511.08 3111
3511.64 2886
3512.20 2849
3512.76 2462
3513.32 2566
3513.87 2535
3514.43 2314
3514.99 2205
3515.55 2195
3516.11 2170
3516.67 2170
3517.23 2194
3517.79 2028
3518.35 1842
3518.91 2004
3519.47 2091
3520.03 2067
3520.59 2066
3521.15 1984
3521.71 1873
3522.26 1994
3522.82 2006
3523.38 2156
3523.94 2151
3524.50 2137
3525.06 2127
3525.62 2013
3526.18 1991
3526.74 2020
3527.30 2005
3527.86 2100
3528.42 2015
3528.98 1813
3529.54 1809
3530.10 1882
3530.67 1756
3531.23 1654
3531.79 1833
3532.35 1964
3532.91 2012
3533.47 1849
3534.03 1929
3534.59 2017
3535.15 2061
3535.71 2021
3536.27 2039
3536.83 1979
3537.39 2062
3537.95 2100
3538.51 1986
3539.08 2089
3539.64 2070
3540.20 2132
3540.76 2197
3541.32 2059
3541.88 2114
3542.44 2013
3543.00 1980
3543.56 1812
3544.13 1894
3544.69 1972
3545.25 1952
3545.81 1921
3546.37 2012
3546.93 1844
3547.50 1898
3548.06 2029
3548.62 1995
3549.18 1854
3549.74 1936
3550.30 2039
3550.87 1985
3551.43 1837
3551.99 1810
3552.55 1825
3553.11 1722
3553.68 1723
3554.24 1672
3554.80 1746
3555.36 1741
3555.93 1762
3556.49 1682
3557.05 1548
3557.61 1743
3558.18 1839
3558.74 1811
3559.30 1765
3559.86 1685
3560.43 1694
3560.99 1678
3561.55 1751
3562.11 1818
3562.68 1773
3563.24 1790
3563.80 1762
3564.37 1751
3564.93 1863
3565.49 1923
3566.06 1902
3566.62 2072
3567.18 1794
3567.75 1682
3568.31 1720
3568.87 1697
3569.44 1736
3570.00 1782
3570.56 1613
3571.13 1639
3571.69 1761
3572.25 1709
3572.82 1620
3573.38 1703
3573.94 1776
3574.51 1802
3575.07 1891
3575.64 1907
3576.20 2040
3576.76 2176
3577.33 2163
3577.89 2185
3578.46 2166
3579.02 2214
3579.58 2258
3580.15 2200
3580.71 2229
3581.28 2261
3581.84 2124
3582.41 2060
3582.97 1941
3583.53 1858
3584.10 1877
3584.66 1819
3585.23 1866
3585.79 1899
3586.36 1856
3586.92 1794
3587.49 1756
3588.05 1794
3588.62 1753
3589.18 1715
3589.75 1618
3590.31 1746
3590.88 1664
3591.44 1644
3592.01 1635
3592.57 1706
3593.14 1761
3593.70 1744
3594.27 1758
3594.83 1660
3595.40 1722
3595.97 1629
3596.53 1684
3597.10 1707
3597.66 1594
3598.23 1572
3598.79 1737
3599.36 1623
3599.93 1658
3600.49 1729
3601.06 1646
3601.62 1675
3602.19 1623
3602.75 1662
3603.32 1565
3603.89 1607
3604.45 1573
3605.02 1562
3605.59 1521
3606.15 1501
3606.72 1656
3607.28 1527
3607.85 1519
3608.42 1479
3608.98 1494
3609.55 1442
3610.12 1372
3610.68 1472
3611.25 1484
3611.82 1402
3612.38 1535
3612.95 1565
3613.52 1408
3614.08 1500
3614.65 1488
3615.22 1486
3615.79 1704
3616.35 1610
3616.92 1589
3617.49 1761
3618.05 1732
3618.62 1690
3619.19 1662
3619.76 1786
3620.32 1771
3620.89 1604
3621.46 1731
3622.03 1871
3622.59 1673
3623.16 1737
3623.73 1764
3624.30 1784
3624.86 1730
3625.43 1576
3626.00 1641
3626.57 1596
3627.14 1575
3627.70 1520
3628.27 1540
3628.84 1635
3629.41 1583
3629.98 1700
3630.55 1713
3631.11 1541
3631.68 1607
3632.25 1656
3632.82 1667
3633.39 1758
3633.96 1725
3634.52 1790
3635.09 1631
3635.66 1648
3636.23 1728
3636.80 1793
3637.37 1704
3637.94 1721
3638.50 1703
3639.07 1691
3639.64 1727
3640.21 1815
3640.78 1775
3641.35 1794
3641.92 1732
3642.49 1894
3643.06 1716
3643.63 1858
3644.20 1779
3644.76 1823
3645.33 1728
3645.90 1647
3646.47 1810
3647.04 1661
3647.61 1683
3648.18 1648
3648.75 1684
3649.32 1698
3649.89 1604
3650.46 1692
3651.03 1767
3651.60 1889
3652.17 1705
3652.74 1887
3653.31 1866
3653.88 1661
3654.45 1721
3655.02 1830
3655.59 1793
3656.16 1780
3656.73 1685
3657.30 1832
3657.87 1722
3658.44 1631
3659.01 1670
3659.58 1620
3660.15 1678
3660.72 1688
3661.29 1671
3661.87 1775
3662.44 1663
3663.01 1634
3663.58 1551
3664.15 1632
3664.72 1682
3665.29 1675
3665.86 1783
3666.43 1784
3667.00 1779
3667.57 1740
3668.15 1711
3668.72 1814
3669.29 1898
3669.86 1745
3670.43 1634
3671.00 1645
3671.57 1694
3672.15 1636
3672.72 1600
3673.29 1703
3673.86 1813
3674.43 1682
3675.00 1674
3675.57 1704
3676.15 1721
3676.72 1800
3677.29 1837
3677.86 1718
3678.43 1749
3679.01 1829
3679.58 1822
3680.15 1760
3680.72 1767
3681.29 1677
3681.87 1609
3682.44 1573
3683.01 1612
3683.58 1668
3684.16 1697
3684.73 1542
3685.30 1585
3685.87 1556
3686.45 1540
3687.02 1530
3687.59 1577
3688.16 1667
3688.74 1603
3689.31 1673
3689.88 1677
3690.46 1658
3691.03 1594
3691.60 1631
3692.17 1630
3692.75 1677
3693.32 1601
3693.89 1596
3694.47 1539
3695.04 1418
3695.61 1609
3696.19 1605
3696.76 1526
3697.33 1527
3697.91 1513
3698.48 1521
3699.05 1519
3699.63 1533
3700.20 1478
3700.78 1482
3701.35 1450
3701.92 1436
3702.50 1449
3703.07 1521
3703.64 1557
3704.22 1698
3704.79 1640
3705.37 1553
3705.94 1631
3706.51 1586
3707.09 1570
3707.66 1486
3708.24 1537
3708.81 1594
3709.39 1673
3709.96 1621
3710.53 1562
3711.11 1567
3711.68 1516
3712.26 1627
3712.83 1578
3713.41 1524
3713.98 1733
3714.56 1621
3715.13 1544
3715.71 1525
3716.28 1679
3716.86 1534
3717.43 1500
3718.01 1564
3718.58 1540
3719.16 1360
3719.73 1497
3720.31 1592
3720.88 1488
3721.46 1589
3722.03 1612
3722.61 1520
3723.18 1468
3723.76 1375
3724.34 1392
3724.91 1401
3725.49 1344
3726.06 1396
3726.64 1492
3727.21 1322
3727.79 1305
3728.36 1305
3728.94 1505
3729.52 1471
3730.09 1495
3730.67 1657
3731.24 1568
3731.82 1652
3732.40 1558
3732.97 1539
3733.55 1463
3734.13 1503
3734.70 1663
3735.28 1677
3735.85 1490
3736.43 1549
3737.01 1692
3737.58 1513
3738.16 1443
3738.74 1408
3739.31 1427
3739.89 1364
3740.47 1413
3741.04 1389
3741.62 1334
3742.20 1444
3742.78 1475
3743.35 1453
3743.93 1388
3744.51 1326
3745.08 1314
3745.66 1300
3746.24 1407
3746.82 1411
3747.39 1457
3747.97 1544
3748.55 1409
3749.12 1515
3749.70 1606
3750.28 1552
3750.86 1504
3751.43 1532
3752.01 1391
3752.59 1336
3753.17 1314
3753.75 1371
3754.32 1519
3754.90 1419
3755.48 1410
3756.06 1471
3756.64 1578
3757.21 1542
3757.79 1467
3758.37 1499
3758.95 1381
3759.53 1529
3760.10 1556
3760.68 1500
3761.26 1515
3761.84 1571
3762.42 1575
3763.00 1589
3763.58 1582
3764.15 1630
3764.73 1617
3765.31 1626
3765.89 1611
3766.47 1562
3767.05 1581
3767.63 1607
3768.21 1518
3768.78 1529
3769.36 1461
3769.94 1349
3770.52 1424
3771.10 1461
3771.68 1475
3772.26 1490
3772.84 1510
3773.42 1535
3774.00 1500
3774.58 1572
3775.16 1466
3775.73 1537
3776.31 1526
3776.89 1513
3777.47 1491
3778.05 1490
3778.63 1489
3779.21 1463
3779.79 1520
3780.37 1557
3780.95 1536
3781.53 1520
3782.11 1562
3782.69 1445
3783.27 1601
3783.85 1435
3784.43 1333
3785.01 1498
3785.59 1559
3786.17 1503
3786.75 1440
3787.33 1438
3787.91 1487
3788.49 1558
3789.08 1579
3789.66 1455
3790.24 1601
3790.82 1644
3791.40 1660
3791.98 1618
3792.56 1672
3793.14 1770
3793.72 1625
3794.30 1739
3794.88 1849
3795.46 1738
3796.05 1666
3796.63 1706
3797.21 1796
3797.79 1708
3798.37 1677
3798.95 1827
3799.53 1782
3800.11 1973
3800.69 2101
3801.28 2121
3801.86 2187
3802.44 2443
3803.02 2247
3803.60 2362
3804.18 2399
3804.77 2234
3805.35 2212
3805.93 2129
3806.51 2144
3807.09 2224
3807.68 2128
3808.26 2156
3808.84 2219
3809.42 2163
3810.00 2219
3810.59 2206
3811.17 2220
3811.75 2236
3812.33 2414
3812.91 2360
3813.50 2451
3814.08 2537
3814.66 2432
3815.24 2428
3815.83 2475
3816.41 2572
3816.99 2632
3817.58 2505
3818.16 2360
3818.74 2396
3819.32 2294
3819.91 2144
3820.49 2120
3821.07 2014
3821.66 1877
3822.24 1745
3822.82 1624
3823.40 1636
3823.99 1648
3824.57 1670
3825.15 1647
3825.74 1796
3826.32 1736
3826.90 1598
3827.49 1703
3828.07 1754
3828.65 1676
3829.24 1609
3829.82 1466
3830.41 1594
3830.99 1573
3831.57 1556
3832.16 1670
3832.74 1660
3833.32 1560
3833.91 1584
3834.49 1548
3835.08 1683
3835.66 1559
3836.24 1580
3836.83 1527
3837.41 1475
3838.00 1468
3838.58 1578
3839.17 1606
3839.75 1484
3840.33 1411
3840.92 1473
3841.50 1442
3842.09 1516
3842.67 1528
3843.26 1498
3843.84 1509
3844.43 1558
3845.01 1481
3845.60 1506
3846.18 1494
3846.77 1459
3847.35 1326
3847.94 1447
3848.52 1545
3849.11 1603
3849.69 1535
3850.28 1419
3850.86 1449
3851.45 1469
3852.03 1467
3852.62 1524
3853.20 1462
3853.79 1408
3854.37 1532
3854.96 1520
3855.55 1548
3856.13 1453
3856.72 1344
3857.30 1465
3857.89 1516
3858.47 1467
3859.06 1472
3859.65 1297
3860.23 1250
3860.82 1414
3861.40 1367
3861.99 1446
3862.58 1532
3863.16 1494
3863.75 1521
3864.33 1525
3864.92 1462
3865.51 1495
3866.09 1506
3866.68 1566
3867.27 1531
3867.85 1602
3868.44 1720
3869.03 1729
3869.61 1666
3870.20 1571
3870.79 1592
3871.37 1610
3871.96 1561
3872.55 1489
3873.13 1519
3873.72 1557
3874.31 1532
3874.90 1554
3875.48 1563
3876.07 1481
3876.66 1533
3877.24 1541
3877.83 1630
3878.42 1737
3879.01 1570
3879.59 1583
3880.18 1585
3880.77 1451
3881.36 1449
3881.94 1386
3882.53 1464
3883.12 1449
3883.71 1440
3884.29 1446
3884.88 1392
3885.47 1387
3886.06 1416
3886.65 1549
3887.23 1500
3887.82 1479
3888.41 1538
3889.00 1617
3889.59 1613
3890.17 1813
3890.76 1821
3891.35 1840
3891.94 1785
3892.53 1780
3893.12 1707
3893.70 1828
3894.29 1728
3894.88 1653
3895.47 1591
3896.06 1618
3896.65 1701
3897.24 1665
3897.83 1566
3898.41 1557
3899.00 1582
3899.59 1596
3900.18 1581
3900.77 1555
3901.36 1535
3901.95 1643
3902.54 1588
3903.13 1608
3903.72 1505
3904.31 1517
3904.89 1534
3905.48 1520
3906.07 1487
3906.66 1651
3907.25 1722
3907.84 1617
3908.43 1575
3909.02 1669
3909.61 1695
3910.20 1612
3910.79 1587
3911.38 1676
3911.97 1608
3912.56 1578
3913.15 1501
3913.74 1543
3914.33 1495
3914.92 1439
3915.51 1388
3916.10 1431
3916.69 1362
3917.28 1413
3917.87 1541
3918.46 1476
3919.05 1444
3919.64 1451
3920.23 1449
3920.82 1439
3921.41 1357
3922.00 1391
3922.60 1364
3923.19 1335
3923.78 1434
3924.37 1462
3924.96 1485
3925.55 1403
3926.14 1438
3926.73 1433
3927.32 1484
3927.91 1568
3928.50 1537
3929.10 1387
3929.69 1396
3930.28 1358
3930.87 1428
3931.46 1348
3932.05 1353
3932.64 1261
3933.23 1343
3933.83 1449
3934.42 1345
3935.01 1422
3935.60 1422
3936.19 1416
3936.78 1268
3937.38 1325
3937.97 1442
3938.56 1468
3939.15 1426
3939.74 1486
3940.34 1351
3940.93 1444
3941.52 1535
3942.11 1600
3942.70 1545
3943.30 1574
3943.89 1577
3944.48 1577
3945.07 1511
3945.67 1536
3946.26 1472
3946.85 1461
3947.44 1413
3948.04 1555
3948.63 1572
3949.22 1426
3949.81 1448
3950.41 1364
3951.00 1364
3951.59 1393
3952.19 1321
3952.78 1391
3953.37 1354
3953.96 1326
3954.56 1386
3955.15 1373
3955.74 1469
3956.34 1427
3956.93 1535
3957.52 1517
3958.12 1542
3958.71 1497
3959.30 1516
3959.90 1499
3960.49 1533
3961.08 1493
3961.68 1503
3962.27 1667
3962.87 1490
3963.46 1562
3964.05 1624
3964.65 1462
3965.24 1466
3965.83 1563
3966.43 1736
3967.02 1599
3967.62 1598
3968.21 1585
3968.80 1598
3969.40 1480
3969.99 1441
3970.59 1455
3971.18 1511
3971.78 1605
3972.37 1469
3972.97 1527
3973.56 1531
3974.15 1415
3974.75 1432
3975.34 1497
3975.94 1523
3976.53 1560
3977.13 1491
3977.72 1674
3978.32 1656
3978.91 1591
3979.51 1590
3980.10 1597
3980.70 1703
3981.29 1537
3981.89 1623
3982.48 1593
3983.08 1594
3983.67 1551
3984.27 1484
3984.86 1605
3985.46 1634
3986.05 1558
3986.65 1474
3987.25 1487
3987.84 1489
3988.44 1565
3989.03 1528
3989.63 1447
3990.22 1462
3990.82 1573
3991.42 1598
3992.01 1515
3992.61 1644
3993.20 1701
3993.80 1686
3994.40 1720
3994.99 1787
3995.59 1786
3996.18 1754
3996.78 1758
3997.38 1699
3997.97 1680
3998.57 1771
3999.17 1746
3999.76 1759
4000.36 1733
4000.95 1611
4001.55 1595
4002.15 1576
4002.74 1596
4003.34 1583
4003.94 1571
4004.54 1433
4005.13 1482
4005.73 1529
4006.33 1541
4006.92 1438
4007.52 1516
4008.12 1444
4008.71 1515
4009.31 1694
4009.91 1516
4010.51 1493
4011.10 1568
4011.70 1585
4012.30 1522
4012.90 1425
4013.49 1525
4014.09 1485
4014.69 1493
4015.29 1579
4015.88 1465
4016.48 1474
4017.08 1630
4017.68 1613
4018.27 1459
4018.87 1396
4019.47 1356
4020.07 1475
4020.67 1440
4021.26 1431
4021.86 1473
4022.46 1496
4023.06 1453
4023.66 1517
4024.26 1461
4024.85 1306
4025.45 1426
4026.05 1700
4026.65 1685
4027.25 1632
4027.85 1642
4028.44 1670
4029.04 1667
4029.64 1638
4030.24 1660
4030.84 1721
4031.44 1721
4032.04 1673
4032.64 1666
4033.23 1718
4033.83 1751
4034.43 1599
4035.03 1505
4035.63 1511
4036.23 1528
4036.83 1524
4037.43 1567
4038.03 1515
4038.63 1450
4039.23 1369
4039.83 1316
4040.43 1338
4041.03 1360
4041.63 1370
4042.22 1320
4042.82 1321
4043.42 1395
4044.02 1343
4044.62 1296
4045.22 1246
4045.82 1287
4046.42 1407
4047.02 1280
4047.62 1404
4048.22 1436
4048.82 1362
4049.42 1469
4050.02 1479
4050.62 1421
4051.22 1472
4051.82 1490
4052.43 1403
4053.03 1335
4053.63 1407
4054.23 1422
4054.83 1370
4055.43 1403
4056.03 1405
4056.63 1346
4057.23 1375
4057.83 1428
4058.43 1403
4059.03 1380
4059.63 1341
4060.23 1317
4060.84 1315
4061.44 1415
4062.04 1485
4062.64 1422
4063.24 1288
4063.84 1342
4064.44 1313
4065.04 1359
4065.64 1329
4066.25 1454
4066.85 1395
4067.45 1319
4068.05 1256
4068.65 1314
4069.25 1277
4069.86 1340
4070.46 1355
4071.06 1341
4071.66 1466
4072.26 1327
4072.86 1206
4073.47 1377
4074.07 1477
4074.67 1419
4075.27 1320
4075.87 1363
4076.48 1383
4077.08 1349
4077.68 1337
4078.28 1389
4078.89 1365
4079.49 1354
4080.09 1361
4080.69 1332
4081.30 1361
4081.90 1348
4082.50 1361
4083.10 1310
4083.71 1314
4084.31 1318
4084.91 1373
4085.52 1389
4086.12 1199
4086.72 1202
4087.32 1223
4087.93 1226
4088.53 1313
4089.13 1431
4089.74 1284
4090.34 1215
4090.94 1289
4091.55 1258
4092.15 1223
4092.75 1313
4093.36 1375
4093.96 1237
4094.56 1247
4095.17 1197
4095.77 1293
4096.37 1180
4096.98 1194
4097.58 1236
4098.18 1225
4098.79 1275
4099.39 1355
4100.00 1324
4100.60 1259
4101.20 1208
4101.81 1231
4102.41 1252
4103.02 1263
4103.62 1226
4104.23 1254
4104.83 1305
4105.43 1452
4106.04 1493
4106.64 1443
4107.25 1338
4107.85 1296
4108.46 1484
4109.06 1327
4109.67 1361
4110.27 1330
4110.87 1308
4111.48 1304
4112.08 1387
4112.69 1272
4113.29 1337
4113.90 1373
4114.50 1434
4115.11 1262
4115.71 1265
4116.32 1306
4116.92 1330
4117.53 1337
4118.13 1296
4118.74 1343
4119.35 1399
4119.95 1280
4120.56 1252
4121.16 1223
4121.77 1228
4122.37 1119
4122.98 1233
4123.58 1248
4124.19 1182
4124.80 1237
4125.40 1282
4126.01 1229
4126.61 1179
4127.22 1156
4127.82 1251
4128.43 1344
4129.04 1380
4129.64 1281
4130.25 1267
4130.85 1278
4131.46 1396
4132.07 1311
4132.67 1351
4133.28 1382
4133.89 1467
4134.49 1372
4135.10 1324
4135.71 1375
4136.31 1351
4136.92 1367
4137.53 1375
4138.13 1402
4138.74 1413
4139.35 1540
4139.95 1495
4140.56 1525
4141.17 1564
4141.77 1566
4142.38 1557
4142.99 1563
4143.59 1645
4144.20 1548
4144.81 1433
4145.42 1544
4146.02 1638
4146.63 1641
4147.24 1694
4147.85 1472
4148.45 1416
4149.06 1389
4149.67 1396
4150.28 1352
4150.88 1331
4151.49 1394
4152.10 1419
4152.71 1431
4153.31 1340
4153.92 1341
4154.53 1294
4155.14 1268
4155.75 1443
4156.35 1421
4156.96 1448
4157.57 1400
4158.18 1537
4158.79 1643
4159.40 1580
4160.00 1697
4160.61 1708
4161.22 1676
4161.83 1613
4162.44 1631
4163.05 1635
4163.65 1503
4164.26 1565
4164.87 1595
4165.48 1462
4166.09 1457
4166.70 1522
4167.31 1510
4167.92 1552
4168.52 1558
4169.13 1578
4169.74 1621
4170.35 1426
4170.96 1420
4171.57 1593
4172.18 1534
4172.79 1484
4173.40 1453
4174.01 1519
4174.62 1356
4175.23 1354
4175.84 1396
4176.45 1448
4177.05 1322
4177.66 1418
4178.27 1393
4178.88 1309
4179.49 1302
4180.10 1383
4180.71 1346
4181.32 1411
4181.93 1534
4182.54 1553
4183.15 1435
4183.76 1364
4184.37 1310
4184.98 1286
4185.59 1307
4186.20 1348
4186.81 1445
4187.42 1520
4188.03 1410
4188.65 1371
4189.26 1289
4189.87 1393
4190.48 1530
4191.09 1421
4191.70 1292
4192.31 1248
4192.92 1321
4193.53 1336
4194.14 1364
4194.75 1408
4195.36 1380
4195.97 1463
4196.58 1591
4197.20 1472
4197.81 1416
4198.42 1410
4199.03 1396
4199.64 1420
4200.25 1387
4200.86 1305
4201.47 1370
4202.09 1432
4202.70 1397
4203.31 1349
4203.92 1286
4204.53 1308
4205.14 1451
4205.75 1419
4206.37 1395
4206.98 1341
4207.59 1388
4208.20 1354
4208.81 1408
4209.43 1385
4210.04 1394
4210.65 1314
4211.26 1389
4211.87 1465
4212.49 1410
4213.10 1342
4213.71 1340
4214.32 1392
4214.93 1457
4215.55 1340
4216.16 1406
4216.77 1423
4217.38 1406
4218.00 1572
4218.61 1514
4219.22 1576
4219.84 1646
4220.45 1619
4221.06 1563
4221.67 1538
4222.29 1494
4222.90 1603
4223.51 1508
4224.13 1441
4224.74 1418
4225.35 1559
4225.96 1558
4226.58 1537
4227.19 1521
4227.80 1401
4228.42 1498
4229.03 1426
4229.64 1503
4230.26 1537
4230.87 1568
4231.48 1569
4232.10 1690
4232.71 1765
4233.33 1835
4233.94 1907
4234.55 2078
4235.17 2013
4235.78 2215
4236.39 2291
4237.01 2322
4237.62 2395
4238.24 2044
4238.85 2070
4239.46 1944
4240.08 2066
4240.69 1993
4241.31 1696
4241.92 1652
4242.54 1572
4243.15 1577
4243.76 1637
4244.38 1692
4244.99 1641
4245.61 1576
4246.22 1550
4246.84 1549
4247.45 1424
4248.07 1581
4248.68 1785
4249.30 1590
4249.91 1622
4250.53 1603
4251.14 1546
4251.76 1599
4252.37 1563
4252.99 1520
4253.60 1574
4254.22 1541
4254.83 1492
4255.45 1676
4256.06 1588
4256.68 1393
4257.29 1519
4257.91 1437
4258.52 1442
4259.14 1520
4259.76 1598
4260.37 1506
4260.99 1404
4261.60 1423
4262.22 1366
4262.83 1433
4263.45 1472
4264.07 1615
4264.68 1567
4265.30 1444
4265.91 1491
4266.53 1580
4267.15 1586
4267.76 1569
4268.38 1599
4268.99 1609
4269.61 1569
4270.23 1548
4270.84 1614
4271.46 1503
4272.08 1650
4272.69 1626
4273.31 1717
4273.93 1725
4274.54 1729
4275.16 1802
4275.78 1783
4276.39 1963
4277.01 2078
4277.63 2157
4278.24 2284
4278.86 2177
4279.48 2276
4280.09 2353
4280.71 2270
4281.33 2050
4281.95 1992
4282.56 1863
4283.18 1824
4283.80 1638
4284.42 1496
4285.03 1490
4285.65 1448
4286.27 1449
4286.89 1475
4287.50 1518
4288.12 1696
4288.74 1583
4289.36 1565
4289.97 1531
4290.59 1522
4291.21 1590
4291.83 1579
4292.45 1432
4293.06 1486
4293.68 1455
4294.30 1573
4294.92 1481
4295.54 1406
4296.15 1459
4296.77 1464
4297.39 1401
4298.01 1416
4298.63 1448
4299.25 1576
4299.86 1557
4300.48 1408
4301.10 1431
4301.72 1445
4302.34 1358
4302.96 1475
4303.58 1509
4304.19 1470
4304.81 1456
4305.43 1448
4306.05 1539
4306.67 1392
4307.29 1490
4307.91 1680
4308.53 1586
4309.15 1418
4309.77 1565
4310.38 1394
4311.00 1372
4311.62 1428
4312.24 1398
4312.86 1385
4313.48 1375
4314.10 1358
4314.72 1309
4315.34 1264
4315.96 1251
4316.58 1407
4317.20 1293
4317.82 1311
4318.44 1308
4319.06 1280
4319.68 1285
4320.30 1336
4320.92 1260
4321.54 1314
4322.16 1341
4322.78 1284
4323.40 1236
4324.02 1248
4324.64 1321
4325.26 1311
4325.88 1370
4326.50 1326
4327.12 1294
4327.74 1334
4328.36 1322
4328.98 1400
4329.60 1400
4330.22 1313
4330.84 1381
4331.47 1372
4332.09 1266
4332.71 1324
4333.33 1344
4333.95 1257
4334.57 1322
4335.19 1393
4335.81 1400
4336.43 1385
4337.05 1395
4337.68 1368
4338.30 1396
4338.92 1389
4339.54 1377
4340.16 1430
4340.78 1462
4341.40 1456
4342.03 1459
4342.65 1487
4343.27 1565
4343.89 1599
4344.51 1878
4345.13 1988
4345.76 2006
4346.38 2024
4347.00 2233
4347.62 2379
4348.24 2485
4348.86 2651
4349.49 2649
4350.11 2597
4350.73 2452
4351.35 2044
4351.98 2076
4352.60 1882
4353.22 1796
4353.84 1582
4354.46 1578
4355.09 1462
4355.71 1348
4356.33 1290
4356.95 1304
4357.58 1428
4358.20 1477
4358.82 1400
4359.45 1387
4360.07 1493
4360.69 1499
4361.31 1508
4361.94 1465
4362.56 1468
4363.18 1442
4363.81 1439
4364.43 1356
4365.05 1457
4365.68 1526
4366.30 1439
4366.92 1348
4367.55 1337
4368.17 1294
4368.79 1327
4369.42 1237
4370.04 1316
4370.66 1272
4371.29 1187
4371.91 1249
4372.53 1283
4373.16 1333
4373.78 1271
4374.41 1287
4375.03 1258
4375.65 1349
4376.28 1343
4376.90 1259
4377.53 1205
4378.15 1310
4378.77 1372
4379.40 1409
4380.02 1336
4380.65 1275
4381.27 1429
4381.89 1439
4382.52 1444
4383.14 1469
4383.77 1419
4384.39 1519
4385.02 1464
4385.64 1415
4386.27 1363
4386.89 1366
4387.52 1381
4388.14 1271
4388.77 1266
4389.39 1178
4390.02 1259
4390.64 1184
4391.27 1258
4391.89 1294
4392.52 1223
4393.14 1169
4393.77 1221
4394.39 1133
4395.02 1268
4395.64 1210
4396.27 1275
4396.89 1340
4397.52 1333
4398.14 1215
4398.77 1198
4399.39 1286
4400.02 1335
4400.65 1242
4401.27 1199
4401.90 1196
4402.52 1184
4403.15 1248
4403.78 1323
4404.40 1340
4405.03 1278
4405.65 1272
4406.28 1258
4406.91 1242
4407.53 1273
4408.16 1240
4408.78 1236
4409.41 1156
4410.04 1196
4410.66 1206
4411.29 1216
4411.92 1130
4412.54 1226
4413.17 1182
4413.80 1216
4414.42 1191
4415.05 1140
4415.68 1060
4416.30 1051
4416.93 1095
4417.56 1152
4418.18 1197
4418.81 1218
4419.44 1294
4420.07 1239
4420.69 1138
4421.32 1138
4421.95 1146
4422.57 1190
4423.20 1303
4423.83 1202
4424.46 1125
4425.08 1199
4425.71 1199
4426.34 1180
4426.97 1277
4427.59 1252
4428.22 1143
4428.85 1148
4429.48 1116
4430.10 1203
4430.73 1211
4431.36 1164
4431.99 1151
4432.62 1151
4433.24 1103
4433.87 1245
4434.50 1364
4435.13 1224
4435.76 1244
4436.38 1313
4437.01 1247
4437.64 1264
4438.27 1275
4438.90 1285
4439.53 1240
4440.16 1146
4440.78 1179
4441.41 1156
4442.04 1099
4442.67 1268
4443.30 1199
4443.93 1164
4444.56 1244
4445.19 1303
4445.81 1275
4446.44 1196
4447.07 1252
4447.70 1331
4448.33 1281
4448.96 1317
4449.59 1418
4450.22 1337
4450.85 1287
4451.48 1284
4452.11 1275
4452.73 1279
4453.36 1344
4453.99 1389
4454.62 1249
4455.25 1258
4455.88 1298
4456.51 1247
4457.14 1265
4457.77 1315
4458.40 1451
4459.03 1336
4459.66 1306
4460.29 1350
4460.92 1327
4461.55 1193
4462.18 1287
4462.81 1226
4463.44 1289
4464.07 1188
4464.70 1111
4465.33 1112
4465.96 1145
4466.59 1149
4467.22 1081
4467.85 1078
4468.48 1076
4469.12 1180
4469.75 1150
4470.38 1152
4471.01 1071
4471.64 1101
4472.27 1108
4472.90 1146
4473.53 1122
4474.16 1087
4474.79 1145
4475.42 1071
4476.05 1069
4476.69 1067
4477.32 1097
4477.95 1213
4478.58 1103
4479.21 1091
4479.84 1072
4480.47 1205
4481.10 1143
4481.74 1196
4482.37 1298
4483.00 1284
4483.63 1155
4484.26 1196
4484.89 1264
4485.53 1188
4486.16 1276
4486.79 1345
4487.42 1262
4488.05 1253
4488.68 1236
4489.32 1198
4489.95 1281
4490.58 1211
4491.21 1195
4491.84 1211
4492.48 1210
4493.11 1203
4493.74 1177
4494.37 1198
4495.01 1178
4495.64 1181
4496.27 1186
4496.90 1159
4497.54 1177
4498.17 1185
4498.80 1243
4499.43 1238
4500.07 1276
4500.70 1313
4501.33 1327
4501.97 1466
4502.60 1571
4503.23 1537
4503.86 1544
4504.50 1478
4505.13 1509
4505.76 1421
4506.40 1413
4507.03 1370
4507.66 1408
4508.30 1300
4508.93 1314
4509.56 1296
4510.20 1254
4510.83 1314
4511.46 1194
4512.10 1221
4512.73 1131
4513.37 1192
4514.00 1236
4514.63 1174
4515.27 1227
4515.90 1232
4516.53 1159
4517.17 1270
4517.80 1236
4518.44 1183
4519.07 1071
4519.70 1157
4520.34 1186
4520.97 1137
4521.61 1134
4522.24 1064
4522.88 1120
4523.51 1198
4524.14 1101
4524.78 1189
4525.41 1108
4526.05 1123
4526.68 1147
4527.32 1139
4527.95 1174
4528.59 1096
4529.22 1179
4529.86 1309
4530.49 1123
4531.13 1048
4531.76 1109
4532.40 1244
4533.03 1320
4533.67 1318
4534.30 1263
4534.94 1108
4535.57 1146
4536.21 1287
4536.84 1204
4537.48 1202
4538.11 1225
4538.75 1269
4539.38 1201
4540.02 1203
4540.66 1183
4541.29 1309
4541.93 1190
4542.56 1136
4543.20 1183
4543.83 1169
4544.47 1149
4545.11 1213
4545.74 1082
4546.38 1143
4547.01 1139
4547.65 1137
4548.29 1227
4548.92 1078
4549.56 1130
4550.19 1175
4550.83 1160
4551.47 1141
4552.10 1086
4552.74 1075
4553.38 1168
4554.01 1190
4554.65 1074
4555.29 1100
4555.92 1086
4556.56 1082
4557.20 1094
4557.83 1114
4558.47 1111
4559.11 1130
4559.74 1157
4560.38 1159
4561.02 1064
4561.66 1015
4562.29 1074
4562.93 1233
4563.57 1168
4564.20 1236
4564.84 1231
4565.48 1112
4566.12 1195
4566.75 1218
4567.39 1309
4568.03 1184
4568.67 1161
4569.30 1225
4569.94 1132
4570.58 1110
4571.22 1152
4571.85 1124
4572.49 1088
4573.13 1061
4573.77 1014
4574.41 1122
4575.04 1164
4575.68 1092
4576.32 1175
4576.96 1129
4577.60 1047
4578.23 1164
4578.87 1166
4579.51 1128
4580.15 1140
4580.79 1157
4581.43 1256
4582.06 1163
4582.70 1131
4583.34 1118
4583.98 1168
4584.62 1249
4585.26 1169
4585.90 1204
4586.54 1178
4587.17 1204
4587.81 1299
4588.45 1182
4589.09 1147
4589.73 1278
4590.37 1334
4591.01 1242
4591.65 1389
4592.29 1200
4592.93 1112
4593.57 1261
4594.20 1333
4594.84 1350
4595.48 1369
4596.12 1229
4596.76 1234
4597.40 1305
4598.04 1241
4598.68 1212
4599.32 1017
4599.96 1112
4600.60 1115
4601.24 1307
4601.88 1217
4602.52 1186
4603.16 1260
4603.80 1187
4604.44 1277
4605.08 1220
4605.72 1226
4606.36 1167
4607.00 1275
4607.64 1192
4608.28 1265
4608.92 1197
4609.56 1206
4610.20 1134
4610.84 1166
4611.48 1198
4612.12 1036
4612.77 1113
4613.41 1085
4614.05 1028
4614.69 1103
4615.33 1204
4615.97 1212
4616.61 1168
4617.25 1189
4617.89 1075
4618.53 1126
4619.17 1197
4619.82 1220
4620.46 1205
4621.10 1140
4621.74 1118
4622.38 1188
4623.02 1130
4623.66 1194
4624.30 1161
4624.95 1159
4625.59 1141
4626.23 1108
4626.87 1077
4627.51 1126
4628.15 1220
4628.80 1177
4629.44 1069
4630.08 1138
4630.72 1199
4631.36 1200
4632.00 1222
4632.65 1191
4633.29 1139
4633.93 1212
4634.57 1298
4635.22 1198
4635.86 1236
4636.50 1137
4637.14 1158
4637.78 1185
4638.43 1180
4639.07 1111
4639.71 1214
4640.35 1326
4641.00 1234
4641.64 1217
4642.28 1149
4642.93 1139
4643.57 1215
4644.21 1222
4644.85 1170
4645.50 1196
4646.14 1138
4646.78 1193
4647.43 1198
4648.07 1202
4648.71 1273
4649.36 1263
4650.00 1143
4650.64 1263
4651.28 1157
4651.93 1182
4652.57 1213
4653.22 1171
4653.86 1136
4654.50 1191
4655.15 1232
4655.79 1127
4656.43 1235
4657.08 1128
4657.72 1178
4658.36 1206
4659.01 1120
4659.65 1094
4660.30 1061
4660.94 1105
4661.58 1080
4662.23 1034
4662.87 1080
4663.52 1081
4664.16 1019
4664.80 1064
4665.45 1091
4666.09 1036
4666.74 1028
4667.38 985
4668.03 969
4668.67 1109
4669.32 1081
4669.96 1053
4670.60 1073
4671.25 1102
4671.89 1169
4672.54 1067
4673.18 1086
4673.83 1104
4674.47 1102
4675.12 1142
4675.76 1095
4676.41 1131
4677.05 1053
4677.70 1073
4678.34 1193
4678.99 1201
4679.63 1215
4680.28 1189
4680.93 1217
4681.57 1184
4682.22 1210
4682.86 1176
4683.51 1067
4684.15 1126
4684.80 1214
4685.44 1290
4686.09 1172
4686.74 1209
4687.38 1182
4688.03 1177
4688.67 1071
4689.32 1147
4689.97 1086
4690.61 1047
4691.26 1025
4691.90 1136
4692.55 1183
4693.20 1121
4693.84 1119
4694.49 1182
4695.13 1193
4695.78 1182
4696.43 1244
4697.07 1224
4697.72 1273
4698.37 1345
4699.01 1349
4699.66 1376
4700.31 1534
4700.95 1510
4701.60 1488
4702.25 1541
4702.89 1513
4703.54 1366
4704.19 1339
4704.84 1339
4705.48 1355
4706.13 1281
4706.78 1319
4707.42 1294
4708.07 1247
4708.72 1280
4709.37 1309
4710.01 1327
4710.66 1270
4711.31 1251
4711.96 1306
4712.60 1349
4713.25 1282
4713.90 1312
4714.55 1232
4715.19 1175
4715.84 1174
4716.49 1144
4717.14 1148
4717.78 1265
4718.43 1263
4719.08 1268
4719.73 1209
4720.38 1202
4721.02 1190
4721.67 1236
4722.32 1195
4722.97 1314
4723.62 1277
4724.27 1311
4724.91 1311
4725.56 1327
4726.21 1358
4726.86 1385
4727.51 1348
4728.16 1351
4728.81 1485
4729.45 1595
4730.10 1438
4730.75 1481
4731.40 1390
4732.05 1273
4732.70 1249
4733.35 1200
4734.00 1272
4734.65 1260
4735.29 1195
4735.94 1176
4736.59 1163
4737.24 1197
4737.89 1259
4738.54 1198
4739.19 1259
4739.84 1227
4740.49 1312
4741.14 1350
4741.79 1321
4742.44 1372
4743.09 1340
4743.74 1346
4744.39 1371
4745.04 1274
4745.69 1249
4746.34 1296
4746.99 1353
4747.64 1341
4748.29 1334
4748.94 1419
4749.59 1520
4750.24 1467
4750.89 1347
4751.54 1560
4752.19 1710
4752.84 1771
4753.49 1781
4754.14 1852
4754.79 1969
4755.44 1711
4756.09 1682
4756.74 1687
4757.39 1625
4758.04 1541
4758.69 1449
4759.34 1287
4759.99 1242
4760.64 1191
4761.30 1218
4761.95 1167
4762.60 1262
4763.25 1166
4763.90 1194
4764.55 1129
4765.20 1199
4765.85 1123
4766.50 1046
4767.16 1178
4767.81 1147
4768.46 1073
4769.11 1114
4769.76 1272
4770.41 1196
4771.06 1096
4771.72 1046
4772.37 1020
4773.02 1121
4773.67 1150
4774.32 1065
4774.97 1066
4775.63 1106
4776.28 1069
4776.93 1106
4777.58 1063
4778.23 1141
4778.89 1228
4779.54 1163
4780.19 1205
4780.84 1171
4781.50 1192
4782.15 1268
4782.80 1197
4783.45 1172
4784.11 1106
4784.76 1121
4785.41 1225
4786.06 1109
4786.72 1119
4787.37 1168
4788.02 1149
4788.67 1198
4789.33 1237
4789.98 1198
4790.63 1207
4791.28 1166
4791.94 1074
4792.59 1185
4793.24 1100
4793.90 1070
4794.55 1159
4795.20 1144
4795.86 1209
4796.51 1046
4797.16 1035
4797.82 1129
4798.47 1161
4799.12 1077
4799.78 1092
4800.43 1187
4801.08 1114
4801.74 1063
4802.39 988
4803.05 1036
4803.70 1092
4804.35 1044
4805.01 1073
4805.66 1152
4806.31 1099
4806.97 1147
4807.62 1188
4808.28 1077
4808.93 1117
4809.59 1154
4810.24 1205
4810.89 1053
4811.55 1115
4812.20 1203
4812.86 1168
4813.51 1250
4814.17 1233
4814.82 1273
4815.48 1178
4816.13 1108
4816.78 1274
4817.44 1218
4818.09 1165
4818.75 1173
4819.40 1252
4820.06 1182
4820.71 1216
4821.37 1203
4822.02 1162
4822.68 1358
4823.33 1282
4823.99 1182
4824.64 1283
4825.30 1403
4825.95 1436
4826.61 1347
4827.27 1456
4827.92 1392
4828.58 1407
4829.23 1386
4829.89 1411
4830.54 1499
4831.20 1509
4831.85 1438
4832.51 1382
4833.17 1417
4833.82 1391
4834.48 1383
4835.13 1518
4835.79 1627
4836.45 1656
4837.10 1507
4837.76 1677
4838.41 1694
4839.07 1669
4839.73 1645
4840.38 1730
4841.04 1733
4841.70 1644
4842.35 1625
4843.01 1424
4843.66 1634
4844.32 1699
4844.98 1783
4845.63 1791
4846.29 1725
4846.95 1717
4847.60 1927
4848.26 2057
4848.92 2218
4849.58 2267
4850.23 2662
4850.89 3074
4851.55 3236
4852.20 3229
4852.86 3320
4853.52 3019
4854.17 2843
4854.83 2772
4855.49 2645
4856.15 2530
4856.80 2409
4857.46 2123
4858.12 2074
4858.78 2102
4859.43 2036
4860.09 2029
4860.75 2094
4861.41 2159
4862.07 2190
4862.72 2139
4863.38 2253
4864.04 2130
4864.70 2226
4865.35 2141
4866.01 2157
4866.67 2122
4867.33 2236
4867.99 2228
4868.65 1938
4869.30 1959
4869.96 2075
4870.62 1987
4871.28 1940
4871.94 1945
4872.60 1852
4873.25 1822
4873.91 1791
4874.57 1830
4875.23 1800
4875.89 1799
4876.55 1888
4877.21 1811
4877.86 1817
4878.52 1786
4879.18 1758
4879.84 1771
4880.50 1859
4881.16 1883
4881.82 1771
4882.48 1641
4883.14 1701
4883.80 1672
4884.46 1665
4885.11 1624
4885.77 1522
4886.43 1560
4887.09 1641
4887.75 1742
4888.41 1799
4889.07 1783
4889.73 1744
4890.39 1760
4891.05 1952
4891.71 2079
4892.37 2104
4893.03 2087
4893.69 2201
4894.35 2067
4895.01 2177
4895.67 2085
4896.33 2020
4896.99 1893
4897.65 1941
4898.31 2092
4898.97 2037
4899.63 2020
4900.29 2020
4900.95 2160
4901.61 2025
4902.27 2090
4902.93 2031
4903.59 1973
4904.25 1907
4904.91 1783
4905.58 1687
4906.24 1744
4906.90 1680
4907.56 1596
4908.22 1725
4908.88 1560
4909.54 1537
4910.20 1660
4910.86 1637
4911.52 1476
4912.18 1503
4912.85 1556
4913.51 1517
4914.17 1450
4914.83 1474
4915.49 1572
4916.15 1505
4916.81 1442
4917.48 1483
4918.14 1391
4918.80 1453
4919.46 1412
4920.12 1442
4920.78 1494
4921.45 1427
4922.11 1402
4922.77 1292
4923.43 1267
4924.09 1308
4924.76 1417
4925.42 1441
4926.08 1432
4926.74 1304
4927.40 1273
4928.07 1336
4928.73 1253
4929.39 1237
4930.05 1331
4930.72 1374
4931.38 1273
4932.04 1249
4932.70 1309
4933.37 1418
4934.03 1334
4934.69 1320
4935.35 1300
4936.02 1313
4936.68 1302
4937.34 1306
4938.00 1256
4938.67 1312
4939.33 1369
4939.99 1382
4940.66 1299
4941.32 1216
4941.98 1252
4942.65 1286
4943.31 1208
4943.97 1182
4944.64 1178
4945.30 1149
4945.96 1149
4946.63 1086
4947.29 1055
4947.95 1173
4948.62 1189
4949.28 1204
4949.94 1164
4950.61 1199
4951.27 1182
4951.94 1141
4952.60 1176
4953.26 1285
4953.93 1071
4954.59 1122
4955.26 1193
4955.92 1320
4956.58 1208
4957.25 1216
4957.91 1243
4958.58 1244
4959.24 1218
4959.90 1259
4960.57 1267
4961.23 1349
4961.90 1374
4962.56 1494
4963.23 1571
4963.89 1760
4964.56 1801
4965.22 1921
4965.89 1974
4966.55 2014
4967.22 2044
4967.88 1974
4968.55 1726
4969.21 1690
4969.88 1669
4970.54 1487
4971.21 1509
4971.87 1372
4972.54 1245
4973.20 1192
4973.87 1324
4974.53 1315
4975.20 1334
4975.86 1322
4976.53 1257
4977.19 1307
4977.86 1289
4978.52 1272
4979.19 1265
4979.86 1364
4980.52 1294
4981.19 1426
4981.85 1363
4982.52 1237
4983.19 1314
4983.85 1363
4984.52 1221
4985.18 1171
4985.85 1232
4986.52 1215
4987.18 1197
4987.85 1248
4988.51 1289
4989.18 1188
4989.85 1171
4990.51 1230
4991.18 1268
4991.85 1274
4992.51 1251
4993.18 1140
4993.85 1130
4994.51 1162
4995.18 1037
4995.85 1217
4996.51 1190
4997.18 1209
4997.85 1062
4998.51 1163
4999.18 1117
4999.85 1216
5000.51 1108
5001.18 1045
5001.85 1076
5002.52 1099
5003.18 1097
5003.85 1012
5004.52 1074
5005.19 935
5005.85 1038
5006.52 1101
5007.19 968
5007.86 933
5008.52 1057
5009.19 996
5009.86 1075
5010.53 1108
5011.19 1124
5011.86 1153
5012.53 1106
5013.20 1077
5013.87 1095
5014.53 1086
5015.20 1099
5015.87 1072
5016.54 987
5017.21 1024
5017.87 1067
5018.54 1017
5019.21 987
5019.88 1026
5020.55 986
5021.22 948
5021.88 1027
5022.55 1055
5023.22 1060
5023.89 1034
5024.56 1032
5025.23 1154
5025.90 1157
5026.57 1183
5027.23 1175
5027.90 1153
5028.57 1192
5029.24 1070
5029.91 1124
5030.58 1090
5031.25 1111
5031.92 1060
5032.59 1055
5033.26 1105
5033.93 1113
5034.59 1115
5035.26 1022
5035.93 972
5036.60 967
5037.27 975
5037.94 979
5038.61 1004
5039.28 1042
5039.95 1061
5040.62 1002
5041.29 1113
5041.96 1022
5042.63 1010
5043.30 996
5043.97 953
5044.64 989
5045.31 985
5045.98 1007
5046.65 1022
5047.32 1052
5047.99 963
5048.66 1032
5049.33 957
5050.00 987
5050.67 1010
5051.34 1018
5052.01 1089
5052.68 967
5053.35 925
5054.03 994
5054.70 1050
5055.37 1035
5056.04 993
5056.71 1060
5057.38 1034
5058.05 1063
5058.72 1059
5059.39 985
5060.06 1071
5060.73 1012
5061.41 1056
5062.08 1023
5062.75 1024
5063.42 971
5064.09 994
5064.76 966
5065.43 975
5066.10 999
5066.78 994
5067.45 985
5068.12 1088
5068.79 981
5069.46 1030
5070.13 1040
5070.81 1017
5071.48 1014
5072.15 913
5072.82 983
5073.49 996
5074.17 937
5074.84 1012
5075.51 973
5076.18 1002
5076.85 1131
5077.53 1085
5078.20 1075
5078.87 1121
5079.54 1059
5080.22 1133
5080.89 1102
5081.56 1100
5082.23 1059
5082.91 1027
5083.58 1014
5084.25 1053
5084.92 1050
5085.60 1052
5086.27 1071
5086.94 1047
5087.61 1002
5088.29 1046
5088.96 1072
5089.63 1055
5090.31 1080
5090.98 1120
5091.65 1139
5092.33 1140
5093.00 1177
5093.67 1224
5094.35 1133
5095.02 1199
5095.69 1190
5096.37 1203
5097.04 1178
5097.71 1038
5098.39 964
5099.06 972
5099.73 1005
5100.41 998
5101.08 952
5101.76 994
5102.43 982
5103.10 1048
5103.78 1111
5104.45 1080
5105.12 1153
5105.80 1169
5106.47 1083
5107.15 1030
5107.82 1164
5108.50 1128
5109.17 1125
5109.84 1078
5110.52 1108
5111.19 1107
5111.87 1069
5112.54 1035
5113.22 1040
5113.89 969
5114.57 986
5115.24 953
5115.92 994
5116.59 1088
5117.27 1123
5117.94 1016
5118.61 1085
5119.29 1109
5119.96 1078
5120.64 1146
5121.31 1150
5121.99 1084
5122.67 1147
5123.34 1085
5124.02 1036
5124.69 1074
5125.37 1037
5126.04 990
5126.72 1045
5127.39 1092
5128.07 990
5128.74 1155
5129.42 1101
5130.10 1072
5130.77 1109
5131.45 1169
5132.12 1007
5132.80 1006
5133.47 1114
5134.15 1013
5134.83 1008
5135.50 1055
5136.18 1113
5136.85 1094
5137.53 1082
5138.21 1014
5138.88 1126
5139.56 1124
5140.24 1120
5140.91 1186
5141.59 1127
5142.27 1153
5142.94 1097
5143.62 1171
5144.30 1174
5144.97 1106
5145.65 1096
5146.33 1026
5147.00 954
5147.68 1009
5148.36 1048
5149.03 991
5149.71 1009
5150.39 1061
5151.06 1063
5151.74 1022
5152.42 1094
5153.10 1096
5153.77 967
5154.45 950
5155.13 959
5155.80 921
5156.48 978
5157.16 1007
5157.84 923
5158.51 988
5159.19 1015
5159.87 995
5160.55 844
5161.23 932
5161.90 962
5162.58 935
5163.26 1015
5163.94 946
5164.61 926
5165.29 980
5165.97 933
5166.65 950
5167.33 918
5168.00 938
5168.68 1024
5169.36 1027
5170.04 998
5170.72 945
5171.40 962
5172.07 965
5172.75 821
5173.43 935
5174.11 1018
5174.79 970
5175.47 983
5176.15 1010
5176.83 1038
5177.50 956
5178.18 974
5178.86 1003
5179.54 1008
5180.22 971
5180.90 978
5181.58 1070
5182.26 1020
5182.94 986
5183.62 1015
5184.29 1036
5184.97 1094
5185.65 1091
5186.33 979
5187.01 1004
5187.69 993
5188.37 917
5189.05 928
5189.73 1032
5190.41 939
5191.09 932
5191.77 909
5192.45 935
5193.13 1002
5193.81 864
5194.49 900
5195.17 984
5195.85 947
5196.53 875
5197.21 898
5197.89 923
5198.57 970
5199.25 944
5199.93 923
5200.61 909
5201.29 988
5201.97 951
5202.65 949
5203.33 943
5204.01 1045
5204.69 1002
5205.37 947
5206.05 938
5206.73 1005
5207.42 946
5208.10 1068
5208.78 1085
5209.46 965
5210.14 1075
5210.82 1096
5211.50 995
5212.18 974
5212.86 1057
5213.54 1080
5214.23 1041
5214.91 982
5215.59 990
5216.27 1054
5216.95 1067
5217.63 1021
5218.31 980
5219.00 965
5219.68 929
5220.36 977
5221.04 1052
5221.72 1043
5222.40 1082
5223.09 992
5223.77 1012
5224.45 1012
5225.13 920
5225.81 936
5226.50 1034
5227.18 955
5227.86 934
5228.54 914
5229.22 992
5229.91 988
5230.59 918
5231.27 959
5231.95 1096
5232.64 1051
5233.32 1065
5234.00 964
5234.68 1042
5235.37 1035
5236.05 1071
5236.73 1141
5237.41 1132
5238.10 1073
5238.78 1186
5239.46 1230
5240.14 1286
5240.83 1352
5241.51 1465
5242.19 1400
5242.88 1297
5243.56 1266
5244.24 1276
5244.93 1177
5245.61 1069
5246.29 1076
5246.98 1100
5247.66 1068
5248.34 1118
5249.03 1168
5249.71 1156
5250.39 1111
5251.08 1096
5251.76 1143
5252.44 1129
5253.13 1101
5253.81 1103
5254.50 1102
5255.18 1102
5255.86 1073
5256.55 1032
5257.23 1007
5257.92 985
5258.60 1130
5259.28 1019
5259.97 960
5260.65 1059
5261.34 1047
5262.02 1040
5262.71 1069
5263.39 1044
5264.07 957
5264.76 992
5265.44 1019
5266.13 1141
5266.81 1158
5267.50 1095
5268.18 1052
5268.87 1056
5269.55 1010
5270.24 992
5270.92 983
5271.61 947
5272.29 993
5272.98 992
5273.66 1051
5274.35 1007
5275.03 914
5275.72 963
5276.40 955
5277.09 1001
5277.77 1023
5278.46 965
5279.14 1034
5279.83 1042
5280.52 914
5281.20 964
5281.89 1027
5282.57 1066
5283.26 1141
5283.94 1110
5284.63 1083
5285.32 967
5286.00 976
5286.69 1008
5287.37 1041
5288.06 1020
5288.75 971
5289.43 938
5290.12 994
5290.80 957
5291.49 977
5292.18 899
5292.86 924
5293.55 934
5294.24 978
5294.92 976
5295.61 997
5296.30 1025
5296.98 970
5297.67 920
5298.36 887
5299.04 970
5299.73 964
5300.42 1013
5301.10 983
5301.79 1002
5302.48 1019
5303.16 1063
5303.85 1035
5304.54 1008
5305.22 989
5305.91 1016
5306.60 991
5307.29 986
5307.97 1050
5308.66 1037
5309.35 1057
5310.04 1073
5310.72 1041
5311.41 1084
5312.10 1022
5312.79 1145
5313.47 1138
5314.16 1005
5314.85 1114
5315.54 1066
5316.23 1045
5316.91 1036
5317.60 960
5318.29 939
5318.98 961
5319.67 1010
5320.35 1111
5321.04 1089
5321.73 1003
5322.42 1127
5323.11 1170
5323.79 1109
5324.48 1031
5325.17 1091
5325.86 1009
5326.55 955
5327.24 940
5327.93 1056
5328.61 1018
5329.30 870
5329.99 931
5330.68 1009
5331.37 926
5332.06 928
5332.75 944
5333.44 895
5334.13 955
5334.81 868
5335.50 931
5336.19 902
5336.88 918
5337.57 935
5338.26 942
5338.95 932
5339.64 946
5340.33 954
5341.02 951
5341.71 982
5342.40 967
5343.09 917
5343.78 1005
5344.47 1011
5345.16 947
5345.85 997
5346.54 1071
5347.22 1017
5347.91 1016
5348.60 1013
5349.29 1080
5349.98 1145
5350.67 1145
5351.37 1101
5352.06 1048
5352.75 1045
5353.44 1059
5354.13 1050
5354.82 1012
5355.51 971
5356.20 924
5356.89 940
5357.58 884
5358.27 838
5358.96 854
5359.65 911
5360.34 991
5361.03 1027
5361.72 999
5362.41 966
5363.10 978
5363.80 1032
5364.49 993
5365.18 1089
5365.87 1119
5366.56 863
5367.25 943
5367.94 966
5368.63 927
5369.32 1013
5370.02 1005
5370.71 952
5371.40 882
5372.09 924
5372.78 949
5373.47 967
5374.16 941
5374.86 934
5375.55 898
5376.24 792
5376.93 834
5377.62 811
5378.32 826
5379.01 871
5379.70 828
5380.39 810
5381.08 783
5381.78 793
5382.47 828
5383.16 908
5383.85 844
5384.54 836
5385.24 804
5385.93 842
5386.62 860
5387.31 874
5388.01 889
5388.70 960
5389.39 922
5390.08 917
5390.78 942
5391.47 901
5392.16 917
5392.85 981
5393.55 954
5394.24 838
5394.93 880
5395.63 931
5396.32 1030
5397.01 978
5397.71 968
5398.40 901
5399.09 858
5399.79 878
5400.48 922
5401.17 977
5401.87 861
5402.56 860
5403.25 947
5403.95 904
5404.64 891
5405.33 904
5406.03 849
5406.72 981
5407.41 931
5408.11 922
5408.80 916
5409.50 920
5410.19 1020
5410.88 902
5411.58 842
5412.27 821
5412.97 900
5413.66 918
5414.35 891
5415.05 938
5415.74 916
5416.44 832
5417.13 892
5417.83 923
5418.52 957
5419.21 894
5419.91 962
5420.60 948
5421.30 926
5421.99 928
5422.69 928
5423.38 967
5424.08 877
5424.77 938
5425.47 1056
5426.16 982
5426.86 1028
5427.55 989
5428.25 899
5428.94 862
5429.64 924
5430.33 952
5431.03 874
5431.72 953
5432.42 985
5433.11 919
5433.81 856
5434.50 930
5435.20 924
5435.90 942
5436.59 987
5437.29 1087
5437.98 1089
5438.68 1075
5439.37 1119
5440.07 1057
5440.77 1007
5441.46 1000
5442.16 1026
5442.85 973
5443.55 973
5444.25 943
5444.94 968
5445.64 926
5446.34 969
5447.03 1020
5447.73 1002
5448.42 1078
5449.12 1019
5449.82 1009
5450.51 1072
5451.21 1067
5451.91 982
5452.60 1053
5453.30 1062
5454.00 993
5454.69 984
5455.39 996
5456.09 974
5456.78 911
5457.48 882
5458.18 901
5458.88 902
5459.57 914
5460.27 910
5460.97 912
5461.66 937
5462.36 1004
5463.06 960
5463.76 976
5464.45 1003
5465.15 916
5465.85 1000
5466.55 968
5467.24 898
5467.94 955
5468.64 901
5469.34 939
5470.03 950
5470.73 923
5471.43 953
5472.13 932
5472.83 1018
5473.52 915
5474.22 873
5474.92 966
5475.62 978
5476.32 929
5477.01 967
5477.71 1008
5478.41 984
5479.11 1104
5479.81 1131
5480.51 1208
5481.20 1161
5481.90 1193
5482.60 1248
5483.30 1322
5484.00 1379
5484.70 1311
5485.40 1347
5486.09 1268
5486.79 1119
5487.49 1058
5488.19 1073
5488.89 1089
5489.59 953
5490.29 1064
5490.99 1086
5491.69 1066
5492.39 1062
5493.09 1094
5493.78 1110
5494.48 1122
5495.18 1141
5495.88 1076
5496.58 1141
5497.28 1135
5497.98 1142
5498.68 1223
5499.38 1350
5500.08 1293
5500.78 1621
5501.48 1722
5502.18 1665
5502.88 1669
5503.58 1690
5504.28 1715
5504.98 1764
5505.68 1659
5506.38 1371
5507.08 1414
5507.78 1454
5508.48 1242
5509.18 1237
5509.88 1208
5510.58 1232
5511.28 1221
5511.98 1200
5512.68 1216
5513.38 1223
5514.08 1248
5514.78 1095
5515.48 1101
5516.18 1196
5516.89 1163
5517.59 1043
5518.29 1097
5518.99 1151
5519.69 1174
5520.39 1067
5521.09 1014
5521.79 1094
5522.49 1137
5523.19 1040
5523.90 948
5524.60 1007
5525.30 1025
5526.00 1022
5526.70 1079
5527.40 969
5528.10 986
5528.81 975
5529.51 971
5530.21 1009
5530.91 969
5531.61 920
5532.31 925
5533.02 1043
5533.72 942
5534.42 922
5535.12 919
5535.82 990
5536.52 970
5537.23 909
5537.93 1026
5538.63 1005
5539.33 1002
5540.04 977
5540.74 866
5541.44 914
5542.14 846
5542.84 967
5543.55 920
5544.25 913
5544.95 882
5545.65 839
5546.36 851
5547.06 803
5547.76 904
5548.47 916
5549.17 841
5549.87 881
5550.57 956
5551.28 915
5551.98 935
5552.68 848
5553.39 904
5554.09 905
5554.79 921
5555.50 871
5556.20 860
5556.90 861
5557.61 943
5558.31 903
5559.01 930
5559.72 885
5560.42 916
5561.12 886
5561.83 824
5562.53 899
5563.23 1016
5563.94 1035
5564.64 1035
5565.35 1028
5566.05 1035
5566.75 1024
5567.46 1005
5568.16 937
5568.86 916
5569.57 975
5570.27 920
5570.98 910
5571.68 853
5572.39 888
5573.09 895
5573.79 933
5574.50 962
5575.20 945
5575.91 953
5576.61 908
5577.32 953
5578.02 937
5578.73 901
5579.43 960
5580.14 934
5580.84 888
5581.55 829
5582.25 827
5582.96 871
5583.66 911
5584.37 890
5585.07 842
5585.78 840
5586.48 908
5587.19 1004
5587.89 973
5588.60 858
5589.30 824
5590.01 851
5590.71 863
5591.42 848
5592.12 944
5592.83 868
5593.53 918
5594.24 873
5594.95 854
5595.65 853
5596.36 819
5597.06 918
5597.77 870
5598.48 846
5599.18 909
5599.89 914
5600.59 856
5601.30 904
5602.01 956
5602.71 911
5603.42 829
5604.12 836
5604.83 806
5605.54 829
5606.24 830
5606.95 815
5607.66 828
5608.36 837
5609.07 738
5609.78 775
5610.48 865
5611.19 844
5611.90 886
5612.60 901
5613.31 924
5614.02 861
5614.72 857
5615.43 764
5616.14 807
5616.85 886
5617.55 870
5618.26 906
5618.97 920
5619.67 885
5620.38 869
5621.09 907
5621.80 899
5622.50 890
5623.21 830
5623.92 857
5624.63 925
5625.33 852
5626.04 929
5626.75 889
5627.46 860
5628.16 832
5628.87 878
5629.58 873
5630.29 961
5631.00 875
5631.70 890
5632.41 927
5633.12 938
5633.83 936
5634.54 876
5635.24 844
5635.95 868
5636.66 931
5637.37 869
5638.08 931
5638.79 878
5639.50 919
5640.20 1049
5640.91 987
5641.62 945
5642.33 1000
5643.04 1015
5643.75 1004
5644.46 1024
5645.17 928
5645.87 1120
5646.58 1045
5647.29 973
5648.00 959
5648.71 955
5649.42 953
5650.13 971
5650.84 933
5651.55 981
5652.26 1001
5652.97 944
5653.67 982
5654.38 963
5655.09 974
5655.80 950
5656.51 970
5657.22 1017
5657.93 1098
5658.64 1116
5659.35 1074
5660.06 1133
5660.77 1207
5661.48 1110
5662.19 1065
5662.90 992
5663.61 1025
5664.32 1003
5665.03 974
5665.74 929
5666.45 920
5667.16 878
5667.87 871
5668.58 876
5669.29 892
5670.00 867
5670.71 933
5671.42 867
5672.14 872
5672.85 850
5673.56 947
5674.27 966
5674.98 910
5675.69 883
5676.40 985
5677.11 965
5677.82 873
5678.53 888
5679.24 945
5679.95 839
5680.67 839
5681.38 779
5682.09 826
5682.80 959
5683.51 932
5684.22 892
5684.93 874
5685.64 937
5686.36 930
5687.07 823
5687.78 847
5688.49 873
5689.20 845
5689.91 905
5690.63 873
5691.34 924
5692.05 845
5692.76 850
5693.47 859
5694.18 872
5694.90 782
5695.61 851
5696.32 858
5697.03 810
5697.75 852
5698.46 881
5699.17 843
5699.88 805
5700.59 904
5701.31 844
5702.02 904
5702.73 782
5703.44 839
5704.16 823
5704.87 810
5705.58 839
5706.29 867
5707.01 872
5707.72 878
5708.43 743
5709.15 784
5709.86 810
5710.57 780
5711.28 777
5712.00 817
5712.71 911
5713.42 773
5714.14 834
5714.85 882
5715.56 777
5716.28 769
5716.99 833
5717.70 781
5718.42 748
5719.13 753
5719.84 739
5720.56 805
5721.27 767
5721.99 823
5722.70 872
5723.41 864
5724.13 916
5724.84 867
5725.55 865
5726.27 893
5726.98 834
5727.70 899
5728.41 888
5729.12 868
5729.84 908
5730.55 856
5731.27 868
5731.98 861
5732.70 865
5733.41 813
5734.13 764
5734.84 825
5735.55 781
5736.27 797
5736.98 838
5737.70 779
5738.41 859
5739.13 862
5739.84 851
5740.56 842
5741.27 821
5741.99 750
5742.70 799
5743.42 728
5744.13 782
5744.85 791
5745.56 716
5746.28 713
5746.99 768
5747.71 783
5748.42 711
5749.14 759
5749.85 791
5750.57 849
5751.29 858
5752.00 802
5752.72 820
5753.43 826
5754.15 749
5754.86 743
5755.58 786
5756.30 755
5757.01 775
5757.73 798
5758.44 847
5759.16 773
5759.87 797
5760.59 826
5761.31 790
5762.02 836
5762.74 760
5763.46 733
5764.17 767
5764.89 770
5765.60 799
5766.32 846
5767.04 803
5767.75 789
5768.47 884
5769.19 847
5769.90 740
5770.62 753
5771.34 804
5772.05 852
5772.77 864
5773.49 877
5774.21 810
5774.92 773
5775.64 840
5776.36 772
5777.07 774
5777.79 677
5778.51 831
5779.23 821
5779.94 824
5780.66 769
5781.38 821
5782.09 835
5782.81 881
5783.53 786
5784.25 846
5784.96 834
5785.68 923
5786.40 830
5787.12 786
5787.84 818
5788.55 824
5789.27 843
5789.99 839
5790.71 789
5791.43 748
5792.14 792
5792.86 904
5793.58 822
5794.30 793
5795.02 799
5795.73 842
5796.45 867
5797.17 855
5797.89 797
5798.61 855
5799.33 907
5800.05 959
5800.76 997
5801.48 991
5802.20 1192
5802.92 1347
5803.64 1385
5804.36 1389
5805.08 1412
5805.80 1484
5806.51 1503
5807.23 1282
5807.95 1233
5808.67 1148
5809.39 1144
5810.11 1068
5810.83 1011
5811.55 944
5812.27 938
5812.99 871
5813.71 928
5814.43 990
5815.14 915
5815.86 851
5816.58 1003
5817.30 1021
5818.02 986
5818.74 955
5819.46 991
5820.18 1019
5820.90 985
5821.62 1002
5822.34 1006
5823.06 1099
5823.78 1122
5824.50 948
5825.22 950
5825.94 942
5826.66 884
5827.38 922
5828.10 876
5828.82 905
5829.54 887
5830.26 904
5830.98 874
5831.71 846
5832.43 859
5833.15 843
5833.87 827
5834.59 892
5835.31 923
5836.03 883
5836.75 829
5837.47 894
5838.19 934
5838.91 901
5839.63 902
5840.36 865
5841.08 877
5841.80 929
5842.52 895
5843.24 829
5843.96 828
5844.68 812
5845.40 773
5846.13 808
5846.85 821
5847.57 778
5848.29 746
5849.01 775
5849.73 791
5850.45 808
5851.18 875
5851.90 867
5852.62 823
5853.34 830
5854.06 853
5854.79 777
5855.51 811
5856.23 835
5856.95 797
5857.67 799
5858.40 855
5859.12 798
5859.84 837
5860.56 795
5861.28 798
5862.01 844
5862.73 753
5863.45 776
5864.17 815
5864.90 832
5865.62 819
5866.34 849
5867.07 844
5867.79 810
5868.51 840
5869.23 859
5869.96 841
5870.68 856
5871.40 813
5872.13 913
5872.85 870
5873.57 881
5874.29 840
5875.02 856
5875.74 794
5876.46 775
5877.19 816
5877.91 855
5878.63 841
5879.36 723
5880.08 801
5880.81 840
5881.53 830
5882.25 840
5882.98 842
5883.70 831
5884.42 827
5885.15 854
5885.87 940
5886.60 895
5887.32 910
5888.04 878
5888.77 923
5889.49 912
5890.22 855
5890.94 799
5891.66 855
5892.39 879
5893.11 780
5893.84 883
5894.56 813
5895.29 745
5896.01 842
5896.73 867
5897.46 805
5898.18 820
5898.91 820
5899.63 764
5900.36 750
5901.08 778
5901.81 800
5902.53 828
5903.26 877
5903.98 922
5904.71 861
5905.43 828
5906.16 898
5906.88 851
5907.61 877
5908.33 817
5909.06 891
5909.78 905
5910.51 861
5911.23 805
5911.96 768
5912.69 824
5913.41 861
5914.14 836
5914.86 757
5915.59 782
5916.31 822
5917.04 856
5917.77 859
5918.49 874
5919.22 854
5919.94 849
5920.67 860
5921.39 793
5922.12 787
5922.85 834
5923.57 866
5924.30 793
5925.03 818
5925.75 859
5926.48 896
5927.20 808
5927.93 780
5928.66 803
5929.38 774
5930.11 830
5930.84 850
5931.56 958
5932.29 853
5933.02 872
5933.74 878
5934.47 889
5935.20 852
5935.93 976
5936.65 961
5937.38 992
5938.11 931
5938.83 954
5939.56 1032
5940.29 1002
5941.02 956
5941.74 1062
5942.47 1013
5943.20 1005
5943.92 950
5944.65 962
5945.38 1038
5946.11 1068
5946.83 1025
5947.56 1045
5948.29 1010
5949.02 947
5949.75 1115
5950.47 1182
5951.20 1146
5951.93 1204
5952.66 1280
5953.39 1223
5954.11 1287
5954.84 1237
5955.57 1237
5956.30 1417
5957.03 1250
5957.75 1218
5958.48 1261
5959.21 1273
5959.94 1238
5960.67 1314
5961.40 1310
5962.12 1169
5962.85 1189
5963.58 1249
5964.31 1288
5965.04 1349
5965.77 1392
5966.50 1424
5967.23 1529
5967.95 1571
5968.68 1607
5969.41 1707
5970.14 1727
5970.87 1724
5971.60 1614
5972.33 1694
5973.06 1684
5973.79 1590
5974.52 1571
5975.25 1559
5975.98 1528
5976.71 1497
5977.43 1603
5978.16 1592
5978.89 1569
5979.62 1586
5980.35 1546
5981.08 1602
5981.81 1722
5982.54 1639
5983.27 1844
5984.00 1872
5984.73 1863
5985.46 1848
5986.19 1808
5986.92 1706
5987.65 1739
5988.38 1745
5989.11 1782
5989.84 1833
5990.57 1820
5991.30 1766
5992.03 1772
5992.76 1885
5993.49 1935
5994.22 1845
5994.96 1868
5995.69 1877
5996.42 1882
5997.15 1932
5997.88 1942
5998.61 1874
5999.34 1788
6000.07 1878
6000.80 1900
6001.53 1962
6002.26 1945
6002.99 1909
6003.73 1917
6004.46 1959
6005.19 1840
6005.92 1934
6006.65 1842
6007.38 1910
6008.11 2054
6008.84 2076
6009.58 2308
6010.31 2519
6011.04 2843
6011.77 3437
6012.50 3917
6013.23 4407
6013.97 5070
6014.70 5493
6015.43 5977
6016.16 6099
6016.89 6118
6017.62 5795
6018.36 5555
6019.09 5033
6019.82 4493
6020.55 4044
6021.29 3478
6022.02 2940
6022.75 2567
6023.48 2428
6024.21 2185
6024.95 2038
6025.68 1842
6026.41 1643
6027.14 1690
6027.88 1545
6028.61 1555
6029.34 1534
6030.07 1566
6030.81 1559
6031.54 1532
6032.27 1485
6033.01 1421
6033.74 1393
6034.47 1354
6035.20 1424
6035.94 1411
6036.67 1369
6037.40 1389
6038.14 1333
6038.87 1381
6039.60 1331
6040.34 1466
6041.07 1404
6041.80 1444
6042.54 1537
6043.27 1524
6044.00 1447
6044.74 1448
6045.47 1553
6046.21 1604
6046.94 1549
6047.67 1619
6048.41 1618
6049.14 1559
6049.87 1591
6050.61 1637
6051.34 1743
6052.08 1851
6052.81 1939
6053.54 1903
6054.28 1864
6055.01 1934
6055.75 2051
6056.48 2003
6057.22 1960
6057.95 1903
6058.68 1843
6059.42 1730
6060.15 1593
6060.89 1539
6061.62 1616
6062.36 1452
6063.09 1549
6063.83 1534
6064.56 1570
6065.30 1449
6066.03 1317
6066.77 1430
6067.50 1545
6068.24 1492
6068.97 1504
6069.71 1446
6070.44 1371
6071.18 1346
6071.91 1374
6072.65 1386
6073.38 1374
6074.12 1311
6074.85 1265
6075.59 1344
6076.32 1288
6077.06 1276
6077.80 1380
6078.53 1465
6079.27 1499
6080.00 1356
6080.74 1434
6081.47 1344
6082.21 1436
6082.95 1388
6083.68 1357
6084.42 1396
6085.15 1451
6085.89 1378
6086.63 1376
6087.36 1341
6088.10 1370
6088.83 1348
6089.57 1285
6090.31 1366
6091.04 1403
6091.78 1372
6092.52 1308
6093.25 1379
6093.99 1325
6094.73 1315
6095.46 1335
6096.20 1223
6096.94 1191
6097.67 1217
6098.41 1177
6099.15 1188
6099.88 1132
6100.62 1034
6101.36 1093
6102.10 1135
6102.83 1084
6103.57 1105
6104.31 1058
6105.04 1091
6105.78 1112
6106.52 1043
6107.26 1128
6107.99 1093
6108.73 1086
6109.47 1078
6110.21 979
6110.94 1021
6111.68 964
6112.42 1070
6113.16 1179
6113.89 1074
6114.63 1050
6115.37 1119
6116.11 1147
6116.85 1133
6117.58 1029
6118.32 1193
6119.06 1152
6119.80 1150
6120.54 1096
6121.27 1097
6122.01 1212
6122.75 1138
6123.49 1050
6124.23 1149
6124.97 1062
6125.70 1085
6126.44 1162
6127.18 1139
6127.92 1159
6128.66 1212
6129.40 1205
6130.14 1170
6130.88 1202
6131.61 1140
6132.35 1215
6133.09 1139
6133.83 1184
6134.57 1191
6135.31 1079
6136.05 1109
6136.79 1161
6137.53 1174
6138.27 1134
6139.01 1204
6139.74 1228
6140.48 1226
6141.22 1236
6141.96 1302
6142.70 1161
6143.44 1158
6144.18 1181
6144.92 1179
6145.66 1103
6146.40 1201
6147.14 1138
6147.88 1097
6148.62 1127
6149.36 1136
6150.10 1152
6150.84 1192
6151.58 1171
6152.32 1129
6153.06 1257
6153.80 1177
6154.54 1215
6155.28 1199
6156.02 1240
6156.76 1275
6157.50 1278
6158.24 1182
6158.98 1142
6159.72 1183
6160.46 1208
6161.21 1253
6161.95 1333
6162.69 1304
6163.43 1303
6164.17 1328
6164.91 1389
6165.65 1445
6166.39 1498
6167.13 1598
6167.87 1607
6168.61 1633
6169.36 1729
6170.10 1740
6170.84 1711
6171.58 1679
6172.32 1611
6173.06 1752
6173.80 1718
6174.54 1572
6175.29 1577
6176.03 1598
6176.77 1439
6177.51 1472
6178.25 1455
6178.99 1517
6179.74 1480
6180.48 1439
6181.22 1505
6181.96 1549
6182.70 1430
6183.45 1456
6184.19 1588
6184.93 1640
6185.67 1482
6186.41 1703
6187.16 1706
6187.90 1624
6188.64 1620
6189.38 1585
6190.12 1613
6190.87 1661
6191.61 1736
6192.35 1777
6193.09 1652
6193.84 1738
6194.58 1884
6195.32 1873
6196.07 1917
6196.81 1913
6197.55 1956
6198.29 1980
6199.04 1977
6199.78 1955
6200.52 1915
6201.27 1947
6202.01 1961
6202.75 1987
6203.50 1983
6204.24 2072
6204.98 2326
6205.73 2415
6206.47 2956
6207.21 3485
6207.96 4219
6208.70 5265
6209.44 6364
6210.19 7616
6210.93 8437
6211.67 9179
6212.42 9402
6213.16 9466
6213.90 9065
6214.65 8300
6215.39 7037
6216.14 5933
6216.88 5085
6217.62 4265
6218.37 3638
6219.11 3144
6219.86 2664
6220.60 2640
6221.35 2294
6222.09 2099
6222.83 2015
6223.58 2077
6224.32 2146
6225.07 2046
6225.81 2008
6226.56 2085
6227.30 2222
6228.05 2125
6228.79 1974
6229.53 2024
6230.28 1897
6231.02 1673
6231.77 1639
6232.51 1699
6233.26 1592
6234.00 1528
6234.75 1521
6235.49 1607
6236.24 1569
6236.98 1620
6237.73 1594
6238.48 1773
6239.22 1913
6239.97 1951
6240.71 2104
6241.46 2114
6242.20 2258
6242.95 2424
6243.69 2334
6244.44 2313
6245.18 2092
6245.93 1918
6246.68 1839
6247.42 1914
6248.17 1876
6248.91 1839
6249.66 1994
6250.41 1910
6251.15 1906
6251.90 1961
6252.64 1912
6253.39 1769
6254.14 1880
6254.88 1721
6255.63 1609
6256.38 1646
6257.12 1654
6257.87 1554
6258.61 1564
6259.36 1637
6260.11 1607
6260.85 1598
6261.60 1490
6262.35 1602
6263.09 1554
6263.84 1565
6264.59 1514
6265.34 1574
6266.08 1453
6266.83 1458
6267.58 1419
6268.32 1493
6269.07 1468
6269.82 1447
6270.56 1454
6271.31 1361
6272.06 1429
6272.81 1484
6273.55 1480
6274.30 1452
6275.05 1436
6275.80 1524
6276.54 1439
6277.29 1462
6278.04 1466
6278.79 1530
6279.53 1474
6280.28 1580
6281.03 1554
6281.78 1533
6282.53 1476
6283.27 1466
6284.02 1415
6284.77 1420
6285.52 1431
6286.27 1402
6287.01 1363
6287.76 1236
6288.51 1339
6289.26 1281
6290.01 1273
6290.76 1272
6291.50 1316
6292.25 1297
6293.00 1270
6293.75 1196
6294.50 1254
6295.25 1252
6296.00 1236
6296.74 1277
6297.49 1207
6298.24 1222
6298.99 1171
6299.74 1209
6300.49 1167
6301.24 1184
6301.99 1108
6302.74 1116
6303.49 1116
6304.23 1220
6304.98 1200
6305.73 1162
6306.48 1162
6307.23 1116
6307.98 1135
6308.73 1083
6309.48 1193
6310.23 1194
6310.98 1201
6311.73 1216
6312.48 1187
6313.23 1179
6313.98 1260
6314.73 1236
6315.48 1279
6316.23 1302
6316.98 1270
6317.73 1331
6318.48 1334
6319.23 1298
6319.98 1318
6320.73 1348
6321.48 1274
6322.23 1266
6322.98 1248
6323.73 1185
6324.48 1122
6325.23 1126
6325.98 1095
6326.73 1176
6327.48 1036
6328.23 1020
6328.98 1053
6329.73 964
6330.49 1040
6331.24 1037
6331.99 965
6332.74 957
6333.49 994
6334.24 1040
6334.99 1037
6335.74 1043
6336.49 1060
6337.24 1042
6338.00 1126
6338.75 1041
6339.50 998
6340.25 1108
6341.00 1044
6341.75 1016
6342.50 1012
6343.25 993
6344.01 1059
6344.76 1044
6345.51 1016
6346.26 1017
6347.01 1017
6347.77 1053
6348.52 1015
6349.27 1021
6350.02 1034
6350.77 1089
6351.52 1059
6352.28 1090
6353.03 1053
6353.78 1071
6354.53 1186
6355.29 1185
6356.04 1193
6356.79 1272
6357.54 1247
6358.29 1204
6359.05 1241
6359.80 1152
6360.55 1130
6361.30 1144
6362.06 1122
6362.81 1146
6363.56 1084
6364.32 1042
6365.07 1090
6365.82 1104
6366.57 1093
6367.33 1095
6368.08 1100
6368.83 1109
6369.59 1162
6370.34 1126
6371.09 1178
6371.85 1182
6372.60 1134
6373.35 1053
6374.11 1015
6374.86 1076
6375.61 1082
6376.37 1030
6377.12 1075
6377.87 1120
6378.63 1169
6379.38 1136
6380.13 1081
6380.89 1060
6381.64 1093
6382.40 1064
6383.15 1055
6383.90 1015
6384.66 1035
6385.41 1006
6386.17 1014
6386.92 1025
6387.67 1026
6388.43 1089
6389.18 997
6389.94 954
6390.69 1018
6391.45 972
6392.20 917
6392.95 956
6393.71 977
6394.46 934
6395.22 925
6395.97 947
6396.73 991
6397.48 932
6398.24 916
6398.99 959
6399.75 979
6400.50 958
6401.26 982
6402.01 936
6402.77 944
6403.52 878
6404.28 918
6405.03 875
6405.79 898
6406.54 905
6407.30 879
6408.05 902
6408.81 928
6409.56 942
6410.32 1024
6411.08 965
6411.83 1013
6412.59 946
6413.34 983
6414.10 989
6414.85 926
6415.61 898
6416.37 926
6417.12 966
6417.88 909
6418.63 892
6419.39 853
6420.15 938
6420.90 832
6421.66 826
6422.41 872
6423.17 926
6423.93 912
6424.68 961
6425.44 883
6426.20 812
6426.95 826
6427.71 925
6428.47 914
6429.22 870
6429.98 957
6430.73 841
6431.49 931
6432.25 977
6433.01 907
6433.76 897
6434.52 935
6435.28 897
6436.03 934
6436.79 973
6437.55 941
6438.30 884
6439.06 942
6439.82 840
6440.58 922
6441.33 1025
6442.09 854
6442.85 917
6443.61 918
6444.36 842
6445.12 932
6445.88 903
6446.64 963
6447.39 881
6448.15 842
6448.91 859
6449.67 885
6450.42 923
6451.18 900
6451.94 878
6452.70 881
6453.46 938
6454.21 996
6454.97 904
6455.73 948
6456.49 971
6457.25 1001
6458.01 961
6458.76 895
6459.52 863
6460.28 957
6461.04 970
6461.80 906
6462.56 872
6463.32 949
6464.07 957
6464.83 894
6465.59 976
6466.35 948
6467.11 920
6467.87 950
6468.63 1010
6469.39 975
6470.15 1038
6470.90 1067
6471.66 1026
6472.42 976
6473.18 1020
6473.94 984
6474.70 1024
6475.46 1068
6476.22 966
6476.98 1018
6477.74 1053
6478.50 1051
6479.26 964
6480.02 1042
6480.78 1058
6481.54 1043
6482.30 1050
6483.06 1123
6483.82 1130
6484.58 1145
6485.34 1179
6486.10 1174
6486.86 1112
6487.62 1128
6488.38 1155
6489.14 1260
6489.90 1294
6490.66 1163
6491.42 1253
6492.18 1267
6492.94 1318
6493.70 1226
6494.46 1216
6495.22 1340
6495.98 1414
6496.74 1349
6497.50 1424
6498.26 1353
6499.02 1426
6499.78 1496
6500.54 1392
6501.30 1446
6502.06 1464
6502.83 1375
6503.59 1286
6504.35 1393
6505.11 1394
6505.87 1450
6506.63 1411
6507.39 1439
6508.15 1487
6508.91 1493
6509.68 1532
6510.44 1509
6511.20 1564
6511.96 1582
6512.72 1530
6513.48 1534
6514.25 1663
6515.01 1723
6515.77 1752
6516.53 1632
6517.29 1725
6518.05 1751
6518.82 1788
6519.58 1726
6520.34 1788
6521.10 1717
6521.86 1776
6522.63 1836
6523.39 2018
6524.15 2061
6524.91 2268
6525.67 2507
6526.44 2662
6527.20 2907
6527.96 2997
6528.72 3472
6529.49 3706
6530.25 3767
6531.01 3842
6531.77 3932
6532.54 3822
6533.30 3803
6534.06 3907
6534.83 3804
6535.59 3771
6536.35 4091
6537.11 4620
6537.88 5077
6538.64 5329
6539.40 5465
6540.17 5390
6540.93 5009
6541.69 4519
6542.46 3880
6543.22 3420
6543.98 3093
6544.75 2669
6545.51 2274
6546.27 2044
6547.04 1934
6547.80 1774
6548.56 1622
6549.33 1509
6550.09 1577
6550.86 1598
6551.62 1477
6552.38 1508
6553.15 1454
6553.91 1417
6554.67 1533
6555.44 1458
6556.20 1392
6556.97 1441
6557.73 1442
6558.50 1490
6559.26 1527
6560.02 1505
6560.79 1477
6561.55 1511
6562.32 1582
6563.08 1500
6563.85 1636
6564.61 1727
6565.37 1725
6566.14 1878
6566.90 1936
6567.67 1882
6568.43 1961
6569.20 2012
6569.96 1970
6570.73 1929
6571.49 1756
6572.26 1766
6573.02 1744
6573.79 1828
6574.55 1688
6575.32 1687
6576.08 1765
6576.85 1788
6577.61 1812
6578.38 1847
6579.15 1797
6579.91 1820
6580.68 1883
6581.44 1921
6582.21 1743
6582.97 1800
6583.74 1755
6584.50 1699
6585.27 1736
6586.04 1677
6586.80 1618
6587.57 1666
6588.33 1741
6589.10 1690
6589.87 1661
6590.63 1739
6591.40 1856
6592.16 1945
6592.93 2028
6593.70 2282
6594.46 2564
6595.23 2719
6596.00 2921
6596.76 3019
6597.53 2955
6598.30 2977
6599.06 3091
6599.83 2941
6600.59 2703
6601.36 2508
6602.13 2299
6602.90 2318
6603.66 2146
6604.43 1968
6605.20 1866
6605.96 1884
6606.73 1874
6607.50 1790
6608.26 1890
6609.03 1869
6609.80 1967
6610.57 2068
6611.33 2069
6612.10 2167
6612.87 2140
6613.64 2141
6614.40 2119
6615.17 2054
6615.94 1860
6616.71 1778
6617.47 1673
6618.24 1571
6619.01 1506
6619.78 1467
6620.54 1528
6621.31 1468
6622.08 1501
6622.85 1445
6623.62 1493
6624.38 1566
6625.15 1523
6625.92 1479
6626.69 1545
6627.46 1449
6628.22 1447
6628.99 1348
6629.76 1302
6630.53 1339
6631.30 1454
6632.07 1524
6632.83 1510
6633.60 1543
6634.37 1654
6635.14 1772
6635.91 1949
6636.68 2091
6637.45 2079
6638.22 2129
6638.98 2039
6639.75 1950
6640.52 1854
6641.29 1663
6642.06 1605
6642.83 1590
6643.60 1538
6644.37 1400
6645.14 1396
6645.91 1381
6646.68 1309
6647.45 1331
6648.22 1404
6648.98 1386
6649.75 1413
6650.52 1412
6651.29 1301
6652.06 1268
6652.83 1318
6653.60 1421
6654.37 1351
6655.14 1333
6655.91 1321
6656.68 1304
6657.45 1309
6658.22 1324
6658.99 1359
6659.76 1339
6660.53 1214
6661.30 1242
6662.07 1322
6662.84 1326
6663.61 1241
6664.38 1261
6665.15 1236
6665.92 1326
6666.69 1280
6667.47 1219
6668.24 1242
6669.01 1224
6669.78 1192
6670.55 1193
6671.32 1266
6672.09 1195
6672.86 1235
6673.63 1246
6674.40 1266
6675.17 1241
6675.94 1270
6676.72 1341
6677.49 1295
6678.26 1280
6679.03 1252
6679.80 1241
6680.57 1257
6681.34 1191
6682.11 1163
6682.89 1132
6683.66 1187
6684.43 1284
6685.20 1292
6685.97 1322
6686.74 1342
6687.51 1446
6688.29 1329
6689.06 1435
6689.83 1299
6690.60 1314
6691.37 1321
6692.15 1189
6692.92 1107
6693.69 1188
6694.46 1174
6695.23 1209
6696.01 1122
6696.78 1184
6697.55 1183
6698.32 1111
6699.10 1175
6699.87 1172
6700.64 1175
6701.41 1263
6702.19 1061
6702.96 1122
6703.73 1160
6704.50 1126
6705.28 1118
6706.05 1059
6706.82 1041
6707.59 1118
6708.37 1086
6709.14 1099
6709.91 1045
6710.69 1150
6711.46 1143
6712.23 1186
6713.01 1151
6713.78 1143
6714.55 1087
6715.33 1122
6716.10 1134
6716.87 1006
6717.65 1020
6718.42 1045
6719.19 1023
6719.97 1024
6720.74 1058
6721.51 992
6722.29 1012
6723.06 1021
6723.84 1007
6724.61 1002
6725.38 1004
6726.16 1075
6726.93 1067
6727.70 1044
6728.48 1084
6729.25 1038
6730.03 1093
6730.80 1038
6731.58 967
6732.35 1027
6733.12 1038
6733.90 1046
6734.67 1027
6735.45 997
6736.22 993
6737.00 1135
6737.77 1127
6738.55 1041
6739.32 1030
6740.10 1141
6740.87 1169
6741.65 1104
6742.42 1127
6743.19 1047
6743.97 1114
6744.74 1160
6745.52 1191
6746.29 1162
6747.07 1207
6747.85 1108
6748.62 1194
6749.40 1192
6750.17 1154
6750.95 1217
6751.72 1269
6752.50 1267
6753.27 1351
6754.05 1423
6754.82 1483
6755.60 1468
6756.38 1457
6757.15 1382
6757.93 1336
6758.70 1268
6759.48 1167
6760.25 1191
6761.03 1214
6761.81 1137
6762.58 1182
6763.36 1075
6764.13 1064
6764.91 1057
6765.69 1066
6766.46 1080
6767.24 1058
6768.02 1014
6768.79 1041
6769.57 1073
6770.35 1042
6771.12 1017
6771.90 1071
6772.67 1117
6773.45 990
6774.23 937
6775.00 1025
6775.78 1058
6776.56 1009
6777.34 1038
6778.11 1047
6778.89 1141
6779.67 1209
6780.44 1189
6781.22 1167
6782.00 1184
6782.77 1164
6783.55 1187
6784.33 1088
6785.11 1005
6785.88 999
6786.66 994
6787.44 967
6788.22 922
6788.99 907
6789.77 935
6790.55 965
6791.33 990
6792.10 994
6792.88 984
6793.66 977
6794.44 981
6795.22 1085
6795.99 982
6796.77 976
6797.55 966
6798.33 960
6799.11 912
6799.88 909
6800.66 919
6801.44 950
6802.22 902
6803.00 942
6803.78 997
6804.55 892
6805.33 1037
6806.11 1004
6806.89 1019
6807.67 1028
6808.45 1162
6809.23 1100
6810.00 1057
6810.78 986
6811.56 975
6812.34 959
6813.12 963
6813.90 1024
6814.68 989
6815.46 915
6816.24 1017
6817.02 951
6817.79 967
6818.57 986
6819.35 997
6820.13 968
6820.91 985
6821.69 1050
6822.47 961
6823.25 1096
6824.03 1083
6824.81 1082
6825.59 1061
6826.37 1009
6827.15 952
6827.93 994
6828.71 938
6829.49 973
6830.27 991
6831.05 948
6831.83 975
6832.61 954
6833.39 1002
6834.17 893
6834.95 967
6835.73 948
6836.51 935
6837.29 903
6838.07 922
6838.85 953
6839.63 998
6840.41 912
6841.19 935
6841.97 968
6842.75 932
6843.53 957
6844.31 926
6845.09 969
6845.88 963
6846.66 995
6847.44 1001
6848.22 1101
6849.00 1166
6849.78 1347
6850.56 1438
6851.34 1589
6852.12 1815
6852.91 1954
6853.69 2007
6854.47 2090
6855.25 2012
6856.03 1875
6856.81 1770
6857.59 1607
6858.37 1448
6859.16 1310
6859.94 1241
6860.72 1173
6861.50 1110
6862.28 1047
6863.06 977
6863.85 991
6864.63 952
6865.41 1067
6866.19 991
6866.97 1016
6867.76 1032
6868.54 1071
6869.32 1184
6870.10 1041
6870.89 1087
6871.67 1053
6872.45 1001
6873.23 1046
6874.01 985
6874.80 1009
6875.58 975
6876.36 993
6877.14 1027
6877.93 1008
6878.71 1044
6879.49 1022
6880.28 1085
6881.06 1082
6881.84 1129
6882.62 1113
6883.41 1091
6884.19 1073
6884.97 1082
6885.76 1080
6886.54 1098
6887.32 1200
6888.11 1357
6888.89 1403
6889.67 1506
6890.46 1458
6891.24 1622
6892.02 1629
6892.81 1600
6893.59 1526
6894.37 1361
6895.16 1284
6895.94 1258
6896.72 1244
6897.51 1165
6898.29 1135
6899.08 1190
6899.86 1129
6900.64 1160
6901.43 1179
6902.21 1300
6903.00 1237
6903.78 1178
6904.56 1189
6905.35 1158
6906.13 1245
6906.92 1220
6907.70 1105
6908.49 1079
6909.27 1232
6910.05 1215
6910.84 1168
6911.62 1167
6912.41 1179
6913.19 1161
6913.98 1087
6914.76 1117
6915.55 1103
6916.33 1090
6917.12 1131
6917.90 1150
6918.69 1013
6919.47 1106
6920.26 1053
6921.04 1048
6921.83 1165
6922.61 1144
6923.40 1045
6924.18 1049
6924.97 1065
6925.75 1107
6926.54 1035
6927.32 1086
6928.11 1207
6928.89 1127
6929.68 1136
6930.47 1087
6931.25 1092
6932.04 1232
6932.82 1293
6933.61 1160
6934.39 1143
6935.18 1249
6935.97 1266
6936.75 1292
6937.54 1239
6938.32 1202
6939.11 1187
6939.90 1220
6940.68 1214
6941.47 1308
6942.26 1326
6943.04 1170
6943.83 1375
6944.61 1434
6945.40 1368
6946.19 1460
6946.97 1463
6947.76 1538
6948.55 1658
6949.33 1628
6950.12 1591
6950.91 1612
6951.69 1687
6952.48 1708
6953.27 1569
6954.06 1597
6954.84 1569
6955.63 1436
6956.42 1390
6957.20 1490
6957.99 1407
6958.78 1356
6959.57 1350
6960.35 1421
6961.14 1404
6961.93 1400
6962.72 1387
6963.50 1451
6964.29 1418
6965.08 1435
6965.87 1533
6966.65 1495
6967.44 1566
6968.23 1539
6969.02 1580
6969.80 1684
6970.59 1722
6971.38 1795
6972.17 1841
6972.96 1886
6973.74 1940
6974.53 1918
6975.32 1881
6976.11 1863
6976.90 1818
6977.69 1845
6978.47 1883
6979.26 1905
6980.05 1918
6980.84 1951
6981.63 1995
6982.42 2244
6983.20 2456
6983.99 3075
6984.78 3780
6985.57 4709
6986.36 5466
6987.15 6434
6987.94 7096
6988.73 7510
6989.52 7890
6990.30 7470
6991.09 6703
6991.88 5830
6992.67 4826
6993.46 4211
6994.25 3761
6995.04 2918
6995.83 2515
6996.62 2141
6997.41 2068
6998.20 1934
6998.99 1733
6999.78 1703
7000.57 1639
7001.36 1777
7002.15 1728
7002.94 1668
7003.72 1794
7004.51 1714
7005.30 1605
7006.09 1595
7006.88 1573
7007.67 1498
7008.46 1362
7009.25 1339
7010.04 1324
7010.83 1281
7011.63 1270
7012.42 1390
7013.21 1339
7014.00 1358
7014.79 1434
7015.58 1440
7016.37 1358
7017.16 1302
7017.95 1333
7018.74 1373
7019.53 1393
7020.32 1241
7021.11 1257
7021.90 1264
7022.69 1257
7023.48 1331
7024.27 1394
7025.07 1415
7025.86 1444
7026.65 1512
7027.44 1548
7028.23 1536
7029.02 1441
7029.81 1412
7030.60 1344
7031.40 1268
7032.19 1206
7032.98 1272
7033.77 1254
7034.56 1216
7035.35 1123
7036.14 1078
7036.94 1122
7037.73 1241
7038.52 1166
7039.31 1201
7040.10 1203
7040.89 1291
7041.69 1387
7042.48 1274
7043.27 1359
7044.06 1319
7044.86 1308
7045.65 1385
7046.44 1354
7047.23 1435
7048.02 1504
7048.82 1540
7049.61 1617
7050.40 1749
7051.19 1817
7051.99 1950
7052.78 1995
7053.57 1860
7054.36 1817
7055.16 1720
7055.95 1688
7056.74 1548
7057.53 1383
7058.33 1404
7059.12 1277
7059.91 1344
7060.71 1363
7061.50 1363
7062.29 1290
7063.09 1259
7063.88 1262
7064.67 1304
7065.47 1354
7066.26 1326
7067.05 1277
7067.85 1302
7068.64 1336
7069.43 1238
7070.23 1238
7071.02 1264
7071.81 1350
7072.61 1288
7073.40 1210
7074.19 1261
7074.99 1290
7075.78 1181
7076.58 1141
7077.37 1128
7078.16 1088
7078.96 1119
7079.75 1161
7080.55 1086
7081.34 1107
7082.13 1142
7082.93 1050
7083.72 1058
7084.52 1082
7085.31 1104
7086.11 1073
7086.90 1110
7087.70 1090
7088.49 1081
7089.28 1093
7090.08 1104
7090.87 1109
7091.67 1079
7092.46 1038
7093.26 1055
7094.05 1060
7094.85 979
7095.64 1039
7096.44 1022
7097.23 965
7098.03 949
7098.82 970
7099.62 920
7100.41 905
7101.21 871
7102.00 930
7102.80 982
7103.59 933
7104.39 967
7105.19 960
7105.98 940
7106.78 913
7107.57 886
7108.37 889
7109.16 938
7109.96 847
7110.76 938
7111.55 917
7112.35 950
7113.14 932
7113.94 901
7114.74 988
7115.53 859
7116.33 940
7117.12 915
7117.92 811
7118.72 860
7119.51 954
7120.31 879
7121.11 925
7121.90 900
7122.70 886
7123.49 1027
7124.29 929
7125.09 866
7125.88 888
7126.68 865
7127.48 910
7128.27 886
7129.07 926
7129.87 885
7130.67 833
7131.46 926
7132.26 948
7133.06 882
7133.85 894
7134.65 940
7135.45 917
7136.24 985
7137.04 969
7137.84 900
7138.64 846
7139.43 858
7140.23 842
7141.03 884
7141.83 910
7142.62 853
7143.42 825
7144.22 886
7145.02 814
7145.82 839
7146.61 888
7147.41 834
7148.21 773
7149.01 782
7149.80 844
7150.60 857
7151.40 781
7152.20 781
7153.00 771
7153.80 831
7154.59 796
7155.39 801
7156.19 864
7156.99 796
7157.79 839
7158.59 877
7159.38 849
7160.18 791
7160.98 888
7161.78 863
7162.58 871
7163.38 820
7164.18 785
7164.98 793
7165.77 785
7166.57 770
7167.37 774
7168.17 727
7168.97 802
7169.77 775
7170.57 771
7171.37 810
7172.17 850
7172.97 828
7173.77 822
7174.56 779
7175.36 766
7176.16 841
7176.96 769
7177.76 710
7178.56 728
7179.36 734
7180.16 673
7180.96 717
7181.76 791
7182.56 787
7183.36 746
7184.16 747
7184.96 756
7185.76 751
7186.56 739
7187.36 707
7188.16 735
7188.96 729
7189.76 668
7190.56 731
7191.36 715
7192.16 694
7192.96 679
7193.76 664
7194.56 690
7195.36 719
7196.17 721
7196.97 735
7197.77 689
7198.57 720
7199.37 722
7200.17 706
7200.97 745
7201.77 721
7202.57 716
7203.37 734
7204.17 723
7204.97 730
7205.78 704
7206.58 710
7207.38 723
7208.18 735
7208.98 678
7209.78 689
7210.58 742
7211.38 714
7212.19 692
7212.99 675
7213.79 729
7214.59 720
7215.39 677
7216.19 690
7217.00 685
7217.80 670
7218.60 719
7219.40 798
7220.20 735
7221.01 767
7221.81 802
7222.61 749
7223.41 779
7224.21 754
7225.02 761
7225.82 752
7226.62 730
7227.42 717
7228.23 816
7229.03 776
7229.83 778
7230.63 776
7231.44 772
7232.24 688
7233.04 741
7233.84 652
7234.65 688
7235.45 723
7236.25 743
7237.05 752
7237.86 770
7238.66 732
7239.46 708
7240.27 715
7241.07 688
7241.87 740
7242.68 709
7243.48 782
7244.28 743
7245.09 753
7245.89 800
7246.69 726
7247.50 799
7248.30 792
7249.10 748
7249.91 738
7250.71 844
7251.51 790
7252.32 760
7253.12 721
7253.92 756
7254.73 695
7255.53 793
7256.34 806
7257.14 846
7257.94 770
7258.75 835
7259.55 863
7260.36 871
7261.16 1076
7261.97 1075
7262.77 1090
7263.57 1060
7264.38 1094
7265.18 1068
7265.99 1014
7266.79 982
7267.60 946
7268.40 874
7269.21 862
7270.01 813
7270.82 821
7271.62 794
7272.42 775
7273.23 802
7274.03 822
7274.84 825
7275.64 829
7276.45 780
7277.25 798
7278.06 836
7278.86 830
7279.67 819
7280.48 873
7281.28 920
7282.09 892
7282.89 901
7283.70 965
7284.50 1012
7285.31 1015
7286.11 1076
7286.92 1126
7287.72 1120
7288.53 1169
7289.34 1095
7290.14 1054
7290.95 959
7291.75 953
7292.56 879
7293.37 807
7294.17 785
7294.98 780
7295.78 788
7296.59 785
7297.40 813
7298.20 742
7299.01 734
7299.82 696
7300.62 743
7301.43 708
7302.23 703
7303.04 716
7303.85 734
7304.65 742
7305.46 783
7306.27 724
7307.07 792
7307.88 769
7308.69 730
7309.50 749
7310.30 762
7311.11 779
7311.92 718
7312.72 741
7313.53 688
7314.34 683
7315.14 732
7315.95 771
7316.76 751
7317.57 770
7318.37 802
7319.18 909
7319.99 920
7320.80 948
7321.60 979
7322.41 1026
7323.22 958
7324.03 946
7324.83 926
7325.64 902
7326.45 834
7327.26 869
7328.07 851
7328.87 838
7329.68 811
7330.49 760
7331.30 850
7332.11 854
7332.91 790
7333.72 767
7334.53 749
7335.34 812
7336.15 792
7336.96 716
7337.76 820
7338.57 779
7339.38 781
7340.19 791
7341.00 703
7341.81 716
7342.62 700
7343.42 708
7344.23 725
7345.04 731
7345.85 724
7346.66 692
7347.47 665
7348.28 726
7349.09 686
7349.90 640
7350.71 654
7351.51 669
7352.32 717
7353.13 723
7353.94 683
7354.75 631
7355.56 686
7356.37 715
7357.18 755
7357.99 724
7358.80 712
7359.61 691
7360.42 728
7361.23 695
7362.04 674
7362.85 675
7363.66 675
7364.47 675
7365.28 614
7366.09 634
7366.90 626
7367.71 669
7368.52 640
7369.33 661
7370.14 671
7370.95 655
7371.76 685
7372.57 717
7373.38 650
7374.19 638
7375.00 628
7375.81 693
7376.62 655
7377.43 627
7378.24 649
7379.05 627
7379.87 688
7380.68 624
7381.49 659
7382.30 626
7383.11 657
7383.92 609
7384.73 636
7385.54 606
7386.35 709
7387.16 656
7387.98 647
7388.79 644
7389.60 615
7390.41 632
7391.22 652
7392.03 644
7392.84 645
7393.66 656
7394.47 653
7395.28 650
7396.09 563
7396.90 594
7397.71 668
7398.53 652
7399.34 596
7400.15 664
7400.96 683
7401.77 637
7402.58 629
7403.40 662
7404.21 651
7405.02 623
7405.83 623
7406.65 662
7407.46 623
7408.27 577
7409.08 608
7409.89 612
7410.71 623
7411.52 592
7412.33 613
7413.15 605
7413.96 618
7414.77 586
7415.58 591
7416.40 651
7417.21 637
7418.02 637
7418.83 639
7419.65 640
7420.46 569
7421.27 541
7422.09 585
7422.90 600
7423.71 589
7424.53 604
7425.34 599
7426.15 607
7426.97 573
7427.78 632
7428.59 636
7429.41 651
7430.22 705
7431.03 732
7431.85 733
7432.66 700
7433.47 825
7434.29 794
7435.10 774
7435.92 769
7436.73 708
7437.54 655
7438.36 686
7439.17 704
7439.99 656
7440.80 695
7441.61 620
7442.43 661
7443.24 664
7444.06 642
7444.87 639
7445.69 613
7446.50 644
7447.31 663
7448.13 631
7448.94 596
7449.76 667
7450.57 626
7451.39 597
7452.20 595
7453.02 647
7453.83 598
7454.65 629
7455.46 587
7456.28 601
7457.09 577
7457.91 645
7458.72 610
7459.54 567
7460.35 627
7461.17 628
7461.98 634
7462.80 664
7463.61 651
7464.43 669
7465.24 675
7466.06 657
7466.88 660
7467.69 689
7468.51 682
7469.32 643
7470.14 690
7470.95 659
7471.77 592
7472.59 608
7473.40 665
7474.22 660
7475.03 599
7475.85 641
7476.67 624
7477.48 641
7478.30 609
7479.11 604
7479.93 656
7480.75 689
7481.56 620
7482.38 679
7483.20 631
7484.01 583
7484.83 647
7485.65 598
7486.46 589
7487.28 558
7488.10 621
7488.91 669
7489.73 632
7490.55 610
7491.36 646
7492.18 689
7493.00 655
7493.81 617
7494.63 606
7495.45 558
7496.26 657
7497.08 626
7497.90 599
7498.72 635
7499.53 586
7500.35 598
7501.17 576
7501.99 585
7502.80 627
7503.62 639
7504.44 621
7505.26 611
7506.07 599
7506.89 663
7507.71 626
7508.53 661
7509.35 634
7510.16 640
7510.98 623
7511.80 603
7512.62 539
7513.44 594
7514.25 618
7515.07 693
7515.89 582
7516.71 571
7517.53 589
7518.35 610
7519.16 668
7519.98 577
7520.80 596
7521.62 565
7522.44 589
7523.26 620
7524.07 586
7524.89 549
7525.71 603
7526.53 639
7527.35 576
7528.17 607
7528.99 615
7529.81 641
7530.63 658
7531.44 623
7532.26 554
7533.08 628
7533.90 610
7534.72 619
7535.54 616
7536.36 599
7537.18 587
7538.00 588
7538.82 608
7539.64 638
7540.46 602
7541.28 649
7542.10 633
7542.92 599
7543.74 613
7544.56 631
7545.38 616
7546.20 629
7547.02 669
7547.84 604
7548.66 624
7549.48 645
7550.30 647
7551.12 661
7551.94 698
7552.76 665
7553.58 657
7554.40 652
7555.22 632
7556.04 676
7556.86 680
7557.68 643
7558.50 609
7559.32 595
7560.14 677
7560.96 698
7561.78 656
7562.60 689
7563.42 676
7564.24 644
7565.07 711
7565.89 772
7566.71 808
7567.53 741
7568.35 705
7569.17 695
7569.99 761
7570.81 698
7571.63 649
7572.46 681
7573.28 691
7574.10 709
7574.92 744
7575.74 688
7576.56 698
7577.38 730
7578.21 767
7579.03 724
7579.85 655
7580.67 704
7581.49 785
7582.31 690
7583.14 687
7583.96 723
7584.78 747
7585.60 771
7586.42 746
7587.25 769
7588.07 803
7588.89 816
7589.71 848
7590.54 923
7591.36 939
7592.18 873
7593.00 841
7593.83 891
7594.65 883
7595.47 872
7596.29 781
7597.12 866
7597.94 890
7598.76 895
7599.58 876
7600.41 927
7601.23 939
7602.05 905
7602.88 920
7603.70 1024
7604.52 1135
7605.34 1307
7606.17 1455
7606.99 1374
7607.81 1430
7608.64 1427
7609.46 1394
7610.28 1351
7611.11 1202
7611.93 1156
7612.75 1156
7613.58 1000
7614.40 1006
7615.23 1036
7616.05 998
7616.87 955
7617.70 960
7618.52 978
7619.34 981
7620.17 1056
7620.99 1001
7621.82 1023
7622.64 1033
7623.46 952
7624.29 982
7625.11 965
7625.94 946
7626.76 1006
7627.59 1010
7628.41 1076
7629.23 1062
7630.06 1066
7630.88 1168
7631.71 1277
7632.53 1389
7633.36 1493
7634.18 1525
7635.01 1624
7635.83 1580
7636.66 1497
7637.48 1364
7638.31 1244
7639.13 1153
7639.95 1054
7640.78 988
7641.61 924
7642.43 915
7643.26 883
7644.08 862
7644.91 870
7645.73 823
7646.56 760
7647.38 811
7648.21 783
7649.03 814
7649.86 757
7650.68 741
7651.51 749
7652.33 750
7653.16 766
7653.99 747
7654.81 761
7655.64 723
7656.46 629
7657.29 662
7658.12 692
7658.94 704
7659.77 728
7660.59 776
7661.42 690
7662.25 744
7663.07 687
7663.90 712
7664.72 645
7665.55 616
7666.38 672
7667.20 682
7668.03 678
7668.86 625
7669.68 677
7670.51 659
7671.34 751
7672.16 731
7672.99 727
7673.82 677
7674.64 642
7675.47 696
7676.30 670
7677.12 713
7677.95 719
7678.78 664
7679.61 654
7680.43 685
7681.26 666
7682.09 667
7682.92 632
7683.74 689
7684.57 622
7685.40 645
7686.22 631
7687.05 662
7687.88 673
7688.71 735
7689.54 694
7690.36 639
7691.19 637
7692.02 684
7692.85 662
7693.67 625
7694.50 680
7695.33 664
7696.16 668
7696.99 695
7697.81 649
7698.64 627
7699.47 681
7700.30 699
7701.13 707
7701.96 740
7702.78 655
7703.61 680
7704.44 668
7705.27 671
7706.10 639
7706.93 591
7707.75 608
7708.58 623
7709.41 646
7710.24 684
7711.07 624
7711.90 629
7712.73 621
7713.56 639
7714.39 643
7715.21 633
7716.04 595
7716.87 589
7717.70 583
7718.53 598
7719.36 569
7720.19 559
7721.02 602
7721.85 597
7722.68 600
7723.51 564
7724.34 539
7725.17 577
7726.00 543
7726.83 586
7727.66 588
7728.49 568
7729.31 530
7730.14 573
7730.97 512
7731.80 541
7732.63 604
7733.46 601
7734.29 534
7735.12 599
7735.95 565
7736.78 531
7737.62 546
7738.45 633
7739.28 579
7740.11 563
7740.94 580
7741.77 544
7742.60 555
7743.43 540
7744.26 541
7745.09 558
7745.92 554
7746.75 549
7747.58 533
7748.41 513
7749.24 603
7750.07 606
7750.91 620
7751.74 615
7752.57 632
7753.40 553
7754.23 537
7755.06 567
7755.89 577
7756.72 536
7757.55 528
7758.39 543
7759.22 561
7760.05 558
7760.88 474
7761.71 528
7762.54 583
7763.37 543
7764.21 519
7765.04 558
7765.87 538
7766.70 543
7767.53 579
7768.37 483
7769.20 564
7770.03 562
7770.86 562
7771.69 603
7772.53 533
7773.36 511
7774.19 537
7775.02 619
7775.85 605
7776.69 545
7777.52 619
7778.35 574
7779.18 497
7780.02 546
7780.85 576
7781.68 579
7782.51 643
7783.35 627
7784.18 534
7785.01 597
7785.85 547
7786.68 544
7787.51 574
7788.34 600
7789.18 503
7790.01 549
7790.84 526
7791.68 525
7792.51 584
7793.34 633
7794.18 565
7795.01 550
7795.84 537
7796.68 514
7797.51 530
7798.34 575
7799.18 560
7800.01 577
7800.84 561
7801.68 610
7802.51 582
7803.35 615
7804.18 605
7805.01 550
7805.85 580
7806.68 590
7807.51 633
7808.35 600
7809.18 662
7810.02 665
7810.85 684
7811.69 635
7812.52 611
7813.35 665
7814.19 682
7815.02 694
7815.86 736
7816.69 781
7817.53 854
7818.36 814
7819.20 825
7820.03 807
7820.86 738
7821.70 793
7822.53 765
7823.37 744
7824.20 608
7825.04 586
7825.87 656
7826.71 666
7827.54 719
7828.38 710
7829.21 769
7830.05 836
7830.88 751
7831.72 658
7832.56 627
7833.39 668
7834.23 712
7835.06 758
7835.90 730
7836.73 707
7837.57 713
7838.40 684
7839.24 693
7840.08 730
7840.91 718
7841.75 745
7842.58 700
7843.42 665
7844.25 661
7845.09 672
7845.93 703
7846.76 693
7847.60 709
7848.44 742
7849.27 732
7850.11 717
7850.94 738
7851.78 795
7852.62 782
7853.45 774
7854.29 857
7855.13 858
7855.96 799
7856.80 810
7857.64 868
7858.47 995
7859.31 1123
7860.15 1293
7860.98 1354
7861.82 1367
7862.66 1362
7863.49 1321
7864.33 1280
7865.17 1011
7866.01 950
7866.84 940
7867.68 819
7868.52 875
7869.35 860
7870.19 879
7871.03 880
7871.87 930
7872.70 855
7873.54 856
7874.38 928
7875.22 876
7876.05 892
7876.89 972
7877.73 1090
7878.57 1085
7879.41 1002
7880.24 1013
7881.08 1109
7881.92 985
7882.76 1004
7883.60 915
7884.43 964
7885.27 915
7886.11 922
7886.95 873
7887.79 867
7888.62 836
7889.46 801
7890.30 816
7891.14 855
7891.98 928
7892.82 872
7893.66 921
7894.49 826
7895.33 802
7896.17 811
7897.01 830
7897.85 742
7898.69 781
7899.53 755
7900.37 741
7901.20 783
7902.04 774
7902.88 702
7903.72 699
7904.56 717
7905.40 677
7906.24 650
7907.08 685
7907.92 671
7908.76 633
7909.60 620
7910.44 637
7911.28 698
7912.12 674
7912.96 659
7913.80 697
7914.63 703
7915.47 692
7916.31 694
7917.15 717
7917.99 724
7918.83 729
7919.67 713
7920.51 774
7921.35 780
7922.19 736
7923.03 666
7923.87 724
7924.71 636
7925.56 697
7926.40 726
7927.24 674
7928.08 617
7928.92 651
7929.76 671
7930.60 668
7931.44 634
7932.28 641
7933.12 640
7933.96 630
7934.80 610
7935.64 588
7936.48 677
7937.32 629
7938.16 611
7939.01 655
7939.85 650
7940.69 572
7941.53 595
7942.37 614
7943.21 620
7944.05 595
7944.89 643
7945.74 660
7946.58 645
7947.42 564
7948.26 633
7949.10 617
7949.94 522
7950.78 594
7951.63 601
7952.47 662
7953.31 641
7954.15 579
7954.99 681
7955.84 720
7956.68 635
7957.52 638
7958.36 636
7959.20 722
7960.05 671
7960.89 664
7961.73 676
7962.57 636
7963.41 657
7964.26 666
7965.10 672
7965.94 649
7966.78 710
7967.63 698
7968.47 730
7969.31 736
7970.15 780
7971.00 833
7971.84 769
7972.68 694
7973.53 652
7974.37 673
7975.21 691
7976.05 623
7976.90 577
7977.74 597
7978.58 599
7979.43 628
7980.27 642
7981.11 602
7981.96 535
7982.80 587
7983.64 588
7984.49 574
7985.33 615
7986.17 566
7987.02 571
7987.86 613
7988.70 590
7989.55 597
7990.39 554
7991.24 586
7992.08 624
7992.92 598
7993.77 569
7994.61 544
7995.46 578
7996.30 578
7997.14 551
7997.99 552
7998.83 570
7999.68 519
8000.52 556
8001.36 534
8002.21 559
8003.05 539
8003.90 567
8004.74 632
8005.59 558
8006.43 556
8007.28 544
8008.12 543
8008.97 536
8009.81 545
8010.65 491
8011.50 524
8012.34 537
8013.19 495
8014.03 507
8014.88 496
8015.72 536
8016.57 483
8017.41 462
8018.26 528
8019.11 523
8019.95 480
8020.80 521
8021.64 535
8022.49 525
8023.33 510
8024.18 531
8025.02 479
8025.87 528
8026.71 495
8027.56 529
8028.41 488
8029.25 475
8030.10 550
8030.94 536
8031.79 488
8032.64 504
8033.48 520
8034.33 513
8035.17 533
8036.02 511
8036.87 533
8037.71 487
8038.56 478
8039.40 526
8040.25 508
8041.10 505
8041.94 500
8042.79 484
8043.64 518
8044.48 524
8045.33 484
8046.18 518
8047.02 481
8047.87 508
8048.72 464
8049.56 525
8050.41 559
8051.26 546
8052.10 471
8052.95 510
8053.80 540
8054.65 467
8055.49 466
8056.34 432
8057.19 438
8058.04 468
8058.88 454
8059.73 459
8060.58 462
8061.42 487
8062.27 533
8063.12 455
8063.97 412
8064.82 444
8065.66 555
8066.51 516
8067.36 439
8068.21 459
8069.05 471
8069.90 482
8070.75 453
8071.60 502
8072.45 430
8073.29 440
8074.14 486
8074.99 494
8075.84 454
8076.69 479
8077.54 478
8078.38 486
8079.23 409
8080.08 450
8080.93 478
8081.78 502
8082.63 479
8083.48 449
8084.32 447
8085.17 471
8086.02 451
8086.87 427
8087.72 486
8088.57 443
8089.42 431
8090.27 502
8091.11 460
8091.96 446
8092.81 438
8093.66 454
8094.51 506
8095.36 475
8096.21 452
8097.06 485
8097.91 474
8098.76 470
8099.61 503
8100.46 475
8101.31 493
8102.16 497
8103.01 492
8103.86 468
8104.71 432
8105.56 476
8106.41 450
8107.26 464
8108.11 436
8108.96 458
8109.81 505
8110.66 506
8111.51 436
8112.36 401
8113.21 430
8114.06 454
8114.91 475
8115.76 463
8116.61 469
8117.46 452
8118.31 467
8119.16 470
8120.01 465
8120.86 445
8121.71 454
8122.56 502
8123.41 506
8124.26 536
8125.11 500
8125.96 505
8126.82 459
8127.67 442
8128.52 522
8129.37 464
8130.22 507
8131.07 476
8131.92 507
8132.77 568
8133.62 495
8134.48 499
8135.33 489
8136.18 463
8137.03 478
8137.88 482
8138.73 555
8139.58 512
8140.44 518
8141.29 496
8142.14 510
8142.99 512
8143.84 540
8144.69 514
8145.55 533
8146.40 576
8147.25 569
8148.10 520
8148.95 529
8149.81 591
8150.66 563
8151.51 538
8152.36 479
8153.22 585
8154.07 588
8154.92 659
8155.77 630
8156.63 704
8157.48 746
8158.33 747
8159.18 674
8160.04 674
8160.89 682
8161.74 595
8162.59 643
8163.45 577
8164.30 567
8165.15 527
8166.01 518
8166.86 531
8167.71 522
8168.57 514
8169.42 552
8170.27 569
8171.12 539
8171.98 517
8172.83 589
8173.68 513
8174.54 520
8175.39 512
8176.25 537
8177.10 522
8177.95 528
8178.81 504
8179.66 496
8180.51 527
8181.37 501
8182.22 501
8183.07 492
8183.93 504
8184.78 495
8185.64 494
8186.49 487
8187.34 451
8188.20 471
8189.05 486
8189.91 494
8190.76 464
8191.62 463
8192.47 450
8193.32 511
8194.18 438
8195.03 478
8195.89 494
8196.74 471
8197.60 402
8198.45 459
8199.31 473
8200.16 475
8201.02 549
8201.87 458
8202.73 468
8203.58 471
8204.44 458
8205.29 439
8206.15 473
8207.00 429
8207.86 461
8208.71 498
8209.57 484
8210.42 443
8211.28 488
8212.13 462
8212.99 456
8213.84 483
8214.70 445
8215.56 495
8216.41 499
8217.27 439
8218.12 429
8218.98 465
8219.83 476
8220.69 493
8221.55 436
8222.40 491
8223.26 465
8224.11 466
8224.97 491
8225.83 526
8226.68 504
8227.54 498
8228.39 519
8229.25 517
8230.11 508
8230.96 498
8231.82 478
8232.68 481
8233.53 485
8234.39 452
8235.25 484
8236.10 474
8236.96 463
8237.82 493
8238.67 478
8239.53 449
8240.39 477
8241.24 512
8242.10 501
8242.96 477
8243.81 444
8244.67 425
8245.53 416
8246.39 415
8247.24 407
8248.10 502
8248.96 456
8249.81 462
8250.67 445
8251.53 475
8252.39 438
8253.24 461
8254.10 427
8254.96 436
8255.82 479
8256.68 478
8257.53 494
8258.39 447
8259.25 414
8260.11 438
8260.96 496
8261.82 400
8262.68 461
8263.54 448
8264.40 434
8265.25 432
8266.11 382
8266.97 427
8267.83 454
8268.69 466
8269.55 460
8270.40 469
8271.26 475
8272.12 467
8272.98 465
8273.84 484
8274.70 493
8275.56 470
8276.41 474
8277.27 501
8278.13 521
8278.99 507
8279.85 435
8280.71 493
8281.57 484
8282.43 447
8283.29 427
8284.15 442
8285.00 491
8285.86 467
8286.72 476
8287.58 494
8288.44 521
8289.30 463
8290.16 457
8291.02 486
8291.88 496
8292.74 480
8293.60 482
8294.46 470
8295.32 451
8296.18 463
8297.04 488
8297.90 447
8298.76 456
8299.62 503
8300.48 497
8301.34 489
8302.20 489
8303.06 547
8303.92 500
8304.78 457
8305.64 493
8306.50 494
8307.36 494
8308.22 492
8309.08 503
8309.94 466
8310.80 463
8311.66 438
8312.52 475
8313.38 492
8314.24 448
8315.10 497
8315.97 528
8316.83 512
8317.69 517
8318.55 522
8319.41 501
8320.27 521
8321.13 536
8321.99 556
8322.85 500
8323.71 551
8324.58 543
8325.44 495
8326.30 453
8327.16 473
8328.02 458
8328.88 535
8329.74 447
8330.61 453
8331.47 470
8332.33 459
8333.19 477
8334.05 487
8334.91 460
8335.78 397
8336.64 435
8337.50 402
8338.36 464
8339.22 455
8340.09 470
8340.95 490
8341.81 445
8342.67 415
8343.53 437
8344.40 474
8345.26 516
8346.12 531
8346.98 483
8347.85 549
8348.71 546
8349.57 569
8350.43 570
8351.30 524
8352.16 477
8353.02 485
8353.88 407
8354.75 446
8355.61 456
8356.47 455
8357.34 473
8358.20 489
8359.06 501
8359.93 454
8360.79 468
8361.65 450
8362.51 450
8363.38 462
8364.24 482
8365.10 445
8365.97 462
8366.83 491
8367.69 499
8368.56 471
8369.42 462
8370.29 451
8371.15 431
8372.01 449
8372.88 459
8373.74 492
8374.60 424
8375.47 477
8376.33 505
8377.20 447
8378.06 486
8378.92 507
8379.79 477
8380.65 517
8381.52 475
8382.38 459
8383.25 477
8384.11 406
8384.97 458
8385.84 486
8386.70 465
8387.57 471
8388.43 459
8389.30 496
8390.16 498
8391.03 502
8391.89 484
8392.76 491
8393.62 461
8394.48 492
8395.35 478
8396.21 440
8397.08 476
8397.94 494
8398.81 442
8399.67 478
8400.54 458
8401.41 484
8402.27 467
8403.14 491
8404.00 453
8404.87 485
8405.73 454
8406.60 446
8407.46 433
8408.33 492
8409.19 493
8410.06 516
8410.93 456
8411.79 453
8412.66 500
8413.52 480
8414.39 490
8415.25 454
8416.12 517
8416.99 493
8417.85 505
8418.72 470
8419.59 473
8420.45 546
8421.32 560
8422.18 495
8423.05 529
8423.92 527
8424.78 550
8425.65 539
8426.52 498
8427.38 545
8428.25 518
8429.12 586
8429.98 540
8430.85 518
8431.72 560
8432.58 534
8433.45 513
8434.32 558
8435.18 601
8436.05 580
8436.92 579
8437.78 606
8438.65 606
8439.52 610
8440.39 632
8441.25 642
8442.12 630
8442.99 674
8443.86 744
8444.72 782
8445.59 841
8446.46 720
8447.33 699
8448.19 693
8449.06 697
8449.93 716
8450.80 640
8451.66 671
8452.53 642
8453.40 712
8454.27 698
8455.14 723
8456.00 719
8456.87 734
8457.74 792
8458.61 796
8459.48 803
8460.35 833
8461.21 804
8462.08 796
8462.95 798
8463.82 802
8464.69 776
8465.56 728
8466.42 767
8467.29 749
8468.16 766
8469.03 840
8469.90 1000
8470.77 1078
8471.64 1241
8472.51 1448
8473.37 1490
8474.24 1447
8475.11 1353
8475.98 1401
8476.85 1222
8477.72 1075
8478.59 1011
8479.46 936
8480.33 816
8481.20 846
8482.07 751
8482.94 746
8483.81 707
8484.67 742
8485.54 703
8486.41 655
8487.28 642
8488.15 691
8489.02 631
8489.89 635
8490.76 651
8491.63 649
8492.50 683
8493.37 606
8494.24 620
8495.11 610
8495.98 591
8496.85 604
8497.72 570
8498.59 581
8499.46 587
8500.33 633
8501.20 666
8502.07 584
8502.94 606
8503.82 627
8504.69 658
8505.56 643
8506.43 624
8507.30 673
8508.17 658
8509.04 712
8509.91 737
8510.78 738
8511.65 710
8512.52 692
8513.39 712
8514.26 687
8515.14 681
8516.01 714
8516.88 645
8517.75 631
8518.62 679
8519.49 613
8520.36 600
8521.23 661
8522.11 702
8522.98 622
8523.85 622
8524.72 598
8525.59 666
8526.46 613
8527.34 619
8528.21 658
8529.08 674
8529.95 655
8530.82 661
8531.69 653
8532.57 681
8533.44 675
8534.31 716
8535.18 731
8536.05 691
8536.93 767
8537.80 753
8538.67 730
8539.54 754
8540.42 753
8541.29 771
8542.16 792
8543.03 732
8543.91 734
8544.78 714
8545.65 724
8546.52 785
8547.40 703
8548.27 751
8549.14 741
8550.02 825
8550.89 822
8551.76 863
8552.63 910
8553.51 1051
8554.38 1271
8555.25 1473
8556.13 1633
8557.00 1654
8557.87 1684
8558.75 1675
8559.62 1496
8560.49 1381
8561.37 1294
8562.24 1078
8563.11 886
8563.99 805
8564.86 805
8565.73 724
8566.61 761
8567.48 681
8568.36 604
8569.23 653
8570.10 658
8570.98 693
8571.85 617
8572.73 580
8573.60 618
8574.47 647
8575.35 637
8576.22 687
8577.10 625
8577.97 608
8578.84 594
8579.72 542
8580.59 528
8581.47 614
8582.34 606
8583.22 578
8584.09 577
8584.97 578
8585.84 589
8586.72 623
8587.59 656
8588.47 598
8589.34 584
8590.22 559
8591.09 563
8591.96 563
8592.84 639
8593.72 567
8594.59 575
8595.47 560
8596.34 581
8597.22 624
8598.09 603
8598.97 641
8599.84 662
8600.72 626
8601.59 559
8602.47 635
8603.34 584
8604.22 576
8605.10 506
8605.97 564
8606.85 591
8607.72 549
8608.60 513
8609.47 510
8610.35 519
8611.23 524
8612.10 548
8612.98 559
8613.85 563
8614.73 531
8615.61 550
8616.48 580
8617.36 583
8618.24 601
8619.11 587
8619.99 575
8620.87 534
8621.74 553
8622.62 581
8623.49 577
8624.37 627
8625.25 636
8626.13 584
8627.00 567
8627.88 610
8628.76 579
8629.63 581
8630.51 625
8631.39 603
8632.26 605
8633.14 581
8634.02 610
8634.89 623
8635.77 615
8636.65 655
8637.53 614
8638.40 612
8639.28 602
8640.16 553
8641.04 513
8641.91 625
8642.79 631
8643.67 618
8644.55 627
8645.42 565
8646.30 536
8647.18 579
8648.06 582
8648.94 568
8649.81 568
8650.69 616
8651.57 614
8652.45 607
8653.33 612
8654.20 578
8655.08 651
8655.96 616
8656.84 586
8657.72 595
8658.60 626
8659.47 611
8660.35 566
8661.23 560
8662.11 585
8662.99 565
8663.87 584
8664.75 635
8665.62 582
8666.50 623
8667.38 608
8668.26 638
8669.14 579
8670.02 636
8670.90 647
8671.78 652
8672.66 611
8673.54 567
8674.42 629
8675.29 642
8676.17 689
8677.05 719
8677.93 686
8678.81 684
8679.69 651
8680.57 707
8681.45 715
8682.33 666
8683.21 636
8684.09 661
8684.97 658
8685.85 653
8686.73 673
8687.61 686
8688.49 638
8689.37 698
8690.25 718
8691.13 801
8692.01 947
8692.89 1111
8693.77 1317
8694.65 1446
8695.53 1514
8696.41 1536
8697.29 1538
8698.17 1440
8699.05 1219
8699.93 1124
8700.81 997
8701.69 918
8702.57 811
8703.45 732
8704.33 696
8705.22 752
8706.10 648
8706.98 633
8707.86 689
8708.74 570
8709.62 573
8710.50 580
8711.38 622
8712.26 551
8713.14 538
8714.03 593
8714.91 622
8715.79 515
8716.67 526
8717.55 577
8718.43 602
8719.31 567
8720.20 553
8721.08 546
8721.96 542
8722.84 584
8723.72 588
8724.60 565
8725.49 566
8726.37 577
8727.25 578
8728.13 527
8729.01 528
8729.90 648
8730.78 546
8731.66 557
8732.54 562
8733.42 581
8734.31 616
8735.19 556
8736.07 504
8736.95 527
8737.84 570
8738.72 513
8739.60 505
8740.48 539
8741.37 519
8742.25 498
8743.13 487
8744.01 535
8744.90 538
8745.78 544
8746.66 542
8747.54 509
8748.43 502
8749.31 495
8750.19 531
8751.08 470
8751.96 485
8752.84 514
8753.73 591
8754.61 581
8755.49 578
8756.38 562
8757.26 603
8758.14 632
8759.03 555
8759.91 680
8760.79 713
8761.68 741
8762.56 769
8763.45 706
8764.33 645
8765.21 616
8766.10 601
8766.98 639
8767.86 635
8768.75 642
8769.63 674
8770.52 699
8771.40 648
8772.28 624
8773.17 627
8774.05 609
8774.94 670
8775.82 643
8776.71 598
8777.59 604
8778.48 576
8779.36 517
8780.24 535
8781.13 462
8782.01 479
8782.90 524
8783.78 507
8784.67 489
8785.55 487
8786.44 494
8787.32 527
8788.21 526
8789.09 468
8789.98 473
8790.86 463
8791.75 478
8792.63 463
8793.52 468
8794.40 480
8795.29 496
8796.17 492
8797.06 465
8797.94 487
8798.83 453
8799.72 484
8800.60 487
8801.49 512
8802.37 512
8803.26 507
8804.14 527
8805.03 502
8805.92 505
8806.80 442
8807.69 503
8808.57 486
8809.46 487
8810.35 474
8811.23 442
8812.12 494
8813.00 481
8813.89 522
8814.78 484
8815.66 434
8816.55 457
8817.44 469
8818.32 541
8819.21 490
8820.10 501
8820.98 451
8821.87 472
8822.76 462
8823.64 464
8824.53 464
8825.42 428
8826.30 451
8827.19 494
8828.08 478
8828.96 478
8829.85 524
8830.74 502
8831.63 459
8832.51 444
8833.40 464
8834.29 483
8835.17 458
8836.06 467
8836.95 417
8837.84 431
8838.72 402
8839.61 443
8840.50 406
8841.39 420
8842.28 413
8843.16 455
8844.05 464
8844.94 424
8845.83 461
8846.71 443
8847.60 408
8848.49 430
8849.38 450
8850.27 413
8851.15 458
8852.04 454
8852.93 418
8853.82 408
8854.71 446
8855.60 410
8856.48 391
8857.37 419
8858.26 420
8859.15 387
8860.04 429
8860.93 411
8861.82 442
8862.70 451
8863.59 426
8864.48 438
8865.37 451
8866.26 428
8867.15 479
8868.04 475
8868.93 434
8869.82 388
8870.70 376
8871.59 434
8872.48 433
8873.37 394
8874.26 388
8875.15 396
8876.04 413
8876.93 424
8877.82 391
8878.71 433
8879.60 426
8880.49 411
8881.38 394
8882.27 443
8883.16 436
8884.05 474
8884.94 404
8885.83 375
8886.72 382
8887.61 415
8888.50 377
8889.39 420
8890.28 422
8891.17 360
8892.06 398
8892.95 388
8893.84 420
8894.73 365
8895.62 366
8896.51 376
8897.40 425
8898.29 388
8899.18 411
8900.07 410
8900.96 386
8901.85 370
8902.74 358
8903.63 367
8904.52 375
8905.42 422
8906.31 425
8907.20 382
8908.09 373
8908.98 413
8909.87 423
8910.76 410
8911.65 400
8912.54 434
8913.44 354
8914.33 397
8915.22 399
8916.11 385
8917.00 386
8917.89 398
8918.78 397
8919.68 365
8920.57 332
8921.46 350
8922.35 428
8923.24 396
8924.13 380
8925.03 354
8925.92 395
8926.81 402
8927.70 374
8928.59 369
8929.49 410
8930.38 400
8931.27 332
8932.16 345
8933.05 374
8933.95 397
8934.84 356
8935.73 387
8936.62 328
8937.52 355
8938.41 335
8939.30 415
8940.19 379
8941.09 300
8941.98 371
8942.87 413
8943.77 377
8944.66 321
8945.55 403
8946.44 374
8947.34 379
8948.23 359
8949.12 388
8950.02 363
8950.91 419
8951.80 402
8952.70 342
8953.59 314
8954.48 351
8955.38 381
8956.27 338
8957.16 333
8958.06 342
8958.95 355
8959.84 364
8960.74 341
8961.63 377
8962.52 359
8963.42 348
8964.31 390
8965.21 359
8966.10 374
8966.99 379
8967.89 418
8968.78 413
8969.68 477
8970.57 447
8971.46 416
8972.36 433
8973.25 416
8974.15 379
8975.04 389
8975.94 432
8976.83 340
8977.72 356
8978.62 363
8979.51 381
8980.41 332
8981.30 381
8982.20 441
8983.09 343
8983.99 342
8984.88 355
8985.78 377
8986.67 343
8987.57 361
8988.46 348
8989.36 386
8990.25 351
8991.15 363
8992.04 355
8992.94 366
8993.83 372
8994.73 415
8995.62 351
8996.52 340
8997.41 339
8998.31 335
8999.21 358
9000.10 350
9001.00 350
9001.89 355
9002.79 420
9003.68 394
9004.58 371
9005.48 314
9006.37 352
9007.27 345
9008.16 359
9009.06 330
9009.96 346
9010.85 323
9011.75 356
9012.64 348
9013.54 381
9014.44 348
9015.33 354
9016.23 384
9017.13 345
9018.02 340
9018.92 314
9019.82 366
9020.71 372
9021.61 368
9022.51 362
9023.40 358
9024.30 317
9025.20 352
9026.09 311
9026.99 287
9027.89 321
9028.78 349
9029.68 354
9030.58 315
9031.48 313
9032.37 377
9033.27 372
9034.17 341
9035.06 352
9035.96 333
9036.86 360
9037.76 348
9038.65 329
9039.55 312
9040.45 368
9041.35 374
9042.25 329
9043.14 350
9044.04 367
9044.94 360
9045.84 351
9046.73 403
9047.63 354
9048.53 366
9049.43 341
9050.33 356
9051.22 350
9052.12 376
9053.02 343
9053.92 354
9054.82 370
9055.72 365
9056.61 349
9057.51 333
9058.41 408
9059.31 368
9060.21 401
9061.11 318
9062.01 343
9062.91 349
9063.80 418
9064.70 428
9065.60 414
9066.50 387
9067.40 427
9068.30 374
9069.20 371
9070.10 378
9071.00 384
9071.89 415
9072.79 344
9073.69 334
9074.59 335
9075.49 364
9076.39 332
9077.29 361
9078.19 372
9079.09 333
9079.99 343
9080.89 353
9081.79 378
9082.69 396
9083.59 395
9084.49 355
9085.39 374
9086.29 369
9087.19 374
9088.09 328
9088.99 388
9089.89 399
9090.79 411
9091.69 393
9092.59 417
9093.49 392
9094.39 371
9095.29 388
9096.19 399
9097.09 386
9097.99 373
9098.89 399
9099.79 334
9100.69 358
9101.59 353
9102.49 376
9103.39 337
9104.30 329
9105.20 340
9106.10 362
9107.00 357
9107.90 338
9108.80 382
9109.70 370
9110.60 350
9111.50 359
9112.40 374
9113.31 411
9114.21 377
9115.11 340
9116.01 370
9116.91 314
9117.81 362
9118.71 364
9119.62 346
9120.52 351
9121.42 346
9122.32 345
9123.22 367
9124.12 308
9125.03 322
9125.93 332
9126.83 322
9127.73 320
9128.63 343
9129.54 361
9130.44 359
9131.34 358
9132.24 368
9133.14 353
9134.05 311
9134.95 312
9135.85 355
9136.75 337
9137.66 344
9138.56 329
9139.46 338
9140.36 344
9141.27 307
9142.17 301
9143.07 341
9143.97 330
9144.88 351
9145.78 356
9146.68 339
9147.59 321
9148.49 324
9149.39 358
9150.29 370
9151.20 352
9152.10 352
9153.00 350
9153.91 319
9154.81 383
9155.71 310
9156.62 330
9157.52 302
9158.42 359
9159.33 330
9160.23 355
9161.14 342
9162.04 366
9162.94 321
9163.85 336
9164.75 306
9165.65 334
9166.56 316
9167.46 349
9168.37 354
9169.27 337
9170.17 330
9171.08 313
9171.98 320
9172.89 316
9173.79 335
9174.69 305
9175.60 298
9176.50 292
9177.41 314
9178.31 337
9179.22 323
9180.12 349
9181.03 337
9181.93 318
9182.84 326
9183.74 315
9184.64 331
9185.55 307
9186.45 326
9187.36 316
9188.26 308
9189.17 304
9190.07 311
9190.98 310
9191.88 293
9192.79 317
9193.69 268
9194.60 317
9195.51 306
9196.41 361
9197.32 326
9198.22 369
9199.13 348
9200.03 335
9200.94 400
9201.84 373
9202.75 348
9203.66 352
9204.56 391
9205.47 368
9206.37 387
9207.28 345
9208.18 376
9209.09 338
9210.00 338
9210.90 351
9211.81 354
9212.71 340
9213.62 320
9214.53 330
9215.43 382
9216.34 418
9217.25 367
9218.15 360
9219.06 346
9219.97 306
9220.87 341
9221.78 349
9222.69 354
9223.59 378
9224.50 351
9225.41 252
9226.31 301
9227.22 325
9228.13 324
9229.03 327
9229.94 349
9230.85 375
9231.75 389
9232.66 337
9233.57 310
9234.48 288
9235.38 320
9236.29 321
9237.20 327
9238.11 344
9239.01 397
9239.92 339
9240.83 333
9241.74 295
9242.64 300
9243.55 340
9244.46 339
9245.37 352
9246.27 303
9247.18 334
9248.09 297
9249.00 329
9249.91 338
9250.81 299
9251.72 313
9252.63 310
9253.54 300
9254.45 320
9255.35 300
9256.26 273
9257.17 290
9258.08 307
9258.99 317
9259.90 333
9260.80 338
9261.71 314
9262.62 317
9263.53 308
9264.44 288
9265.35 387
9266.26 312
9267.17 354
9268.07 337
9268.98 332
9269.89 312
9270.80 335
9271.71 292
9272.62 346
9273.53 326
9274.44 330
9275.35 342
9276.26 305
9277.17 319
9278.08 314
9278.98 296
9279.89 304
9280.80 335
9281.71 339
9282.62 365
9283.53 322
9284.44 318
9285.35 300
9286.26 332
9287.17 311
9288.08 312
9288.99 311
9289.90 355
9290.81 353
9291.72 306
9292.63 358
9293.54 338
9294.45 344
9295.36 322
9296.27 331
9297.18 341
9298.09 320
9299.00 324
9299.91 325
9300.82 385
9301.73 421
9302.65 348
9303.56 341
9304.47 342
9305.38 351
9306.29 385
9307.20 356
9308.11 390
9309.02 404
9309.93 439
9310.84 437
9311.75 392
9312.66 391
9313.58 412
9314.49 397
9315.40 403
9316.31 394
9317.22 367
9318.13 403
9319.04 363
9319.95 367
9320.87 340
9321.78 378
9322.69 365
9323.60 348
9324.51 355
9325.42 382
9326.34 356
9327.25 346
9328.16 330
9329.07 325
9329.98 330
9330.90 358
9331.81 352
9332.72 368
9333.63 329
9334.54 327
9335.46 318
9336.37 313
9337.28 350
9338.19 320
9339.11 305
9340.02 333
9340.93 362
9341.84 358
9342.76 296
9343.67 339
9344.58 370
9345.49 355
9346.41 323
9347.32 354
9348.23 327
9349.14 311
9350.06 349
9350.97 352
9351.88 351
9352.80 328
9353.71 335
9354.62 283
9355.54 337
9356.45 329
9357.36 334
9358.28 315
9359.19 334
9360.10 311
9361.02 307
9361.93 321
9362.84 349
9363.76 316
9364.67 305
9365.58 334
9366.50 328
9367.41 311
9368.32 345
9369.24 330
9370.15 312
9371.07 335
9371.98 313
9372.89 347
9373.81 309
9374.72 311
9375.64 340
9376.55 334
9377.47 319
9378.38 339
9379.29 356
9380.21 340
9381.12 367
9382.04 340
9382.95 365
9383.87 369
9384.78 376
9385.70 347
9386.61 331
9387.52 366
9388.44 327
9389.35 331
9390.27 325
9391.18 313
9392.10 322
9393.01 357
9393.93 338
9394.84 349
9395.76 396
9396.67 352
9397.59 333
9398.51 348
9399.42 363
9400.34 389
9401.25 358
9402.17 363
9403.08 355
9404.00 424
9404.91 347
9405.83 307
9406.74 331
9407.66 327
9408.58 313
9409.49 352
9410.41 330
9411.32 315
9412.24 368
9413.16 340
9414.07 329
9414.99 321
9415.90 350
9416.82 303
9417.74 354
9418.65 317
9419.57 342
9420.49 361
9421.40 346
9422.32 323
9423.23 340
9424.15 368
9425.07 339
9425.98 316
9426.90 342
9427.82 339
9428.73 369
9429.65 381
9430.57 315
9431.48 323
9432.40 358
9433.32 346
9434.24 331
9435.15 317
9436.07 361
9436.99 402
9437.90 344
9438.82 361
9439.74 372
9440.66 370
9441.57 404
9442.49 347
9443.41 293
9444.33 285
9445.24 324
9446.16 349
9447.08 420
9448.00 400
9448.91 365
9449.83 366
9450.75 399
9451.67 361
9452.59 402
9453.50 442
9454.42 484
9455.34 491
9456.26 493
9457.18 489
9458.09 486
9459.01 479
9459.93 467
9460.85 442
9461.77 418
9462.69 438
9463.60 408
9464.52 362
9465.44 381
9466.36 362
9467.28 371
9468.20 416
9469.12 422
9470.03 395
9470.95 382
9471.87 431
9472.79 378
9473.71 363
9474.63 379
9475.55 393
9476.47 368
9477.39 379
9478.31 386
9479.22 422
9480.14 439
9481.06 415
9481.98 410
9482.90 445
9483.82 477
9484.74 429
9485.66 411
9486.58 422
9487.50 381
9488.42 426
9489.34 433
9490.26 403
9491.18 348
9492.10 380
9493.02 366
9493.94 387
9494.86 373
9495.78 371
9496.70 342
9497.62 343
9498.54 372
9499.46 368
9500.38 376
9501.30 363
9502.22 375
9503.14 333
9504.06 362
9504.98 354
9505.90 366
9506.82 355
9507.74 347
9508.66 330
9509.58 335
9510.50 352
9511.42 404
9512.35 376
9513.27 360
9514.19 377
9515.11 350
9516.03 369
9516.95 376
9517.87 344
9518.79 336
9519.71 340
9520.63 331
9521.56 366
9522.48 382
9523.40 335
9524.32 368
9525.24 382
9526.16 365
9527.08 400
9528.01 370
9528.93 403
9529.85 373
9530.77 346
9531.69 345
9532.61 343
9533.54 406
9534.46 406
9535.38 417
9536.30 400
9537.22 460
9538.15 430
9539.07 419
9539.99 397
9540.91 363
9541.84 368
9542.76 377
9543.68 378
9544.60 358
9545.52 381
9546.45 360
9547.37 352
9548.29 318
9549.21 322
9550.14 336
9551.06 367
9551.98 379
9552.91 366
9553.83 375
9554.75 374
9555.67 394
9556.60 355
9557.52 386
9558.44 354
9559.37 382
9560.29 380
9561.21 407
9562.14 412
9563.06 443
9563.98 384
9564.91 369
9565.83 353
9566.75 397
9567.68 385
9568.60 368
9569.52 375
9570.45 377
9571.37 403
9572.29 362
9573.22 359
9574.14 350
9575.07 363
9575.99 358
9576.91 370
9577.84 387
9578.76 361
9579.69 386
9580.61 393
9581.53 385
9582.46 376
9583.38 431
9584.31 386
9585.23 383
9586.16 323
9587.08 359
9588.00 383
9588.93 423
9589.85 430
9590.78 392
9591.70 390
9592.63 379
9593.55 421
9594.48 376
9595.40 366
9596.33 362
9597.25 400
9598.18 359
9599.10 396
9600.03 406
9600.95 423
9601.88 373
9602.80 355
9603.73 380
9604.65 376
9605.58 410
9606.50 422
9607.43 395
9608.35 411
9609.28 401
9610.21 423
9611.13 451
9612.06 413
9612.98 414
9613.91 439
9614.83 415
9615.76 424
9616.69 375
9617.61 395
9618.54 467
9619.46 452
9620.39 401
9621.32 396
9622.24 436
9623.17 427
9624.09 409
9625.02 387
9625.95 404
9626.87 447
9627.80 405
9628.73 436
9629.65 426
9630.58 447
9631.51 451
9632.43 457
9633.36 420
9634.29 452
9635.21 471
9636.14 501
9637.07 483
9637.99 532
9638.92 491
9639.85 486
9640.77 553
9641.70 492
9642.63 515
9643.56 526
9644.48 534
9645.41 544
9646.34 544
9647.26 564
9648.19 571
9649.12 556
9650.05 599
9650.97 629
9651.90 654
9652.83 675
9653.76 665
9654.68 611
9655.61 641
9656.54 637
9657.47 597
9658.40 656
9659.32 662
9660.25 698
9661.18 613
9662.11 672
9663.04 652
9663.96 626
9664.89 608
9665.82 622
9666.75 683
9667.68 687
9668.61 642
9669.53 623
9670.46 703
9671.39 721
9672.32 723
9673.25 707
9674.18 715
9675.11 669
9676.03 776
9676.96 739
9677.89 678
9678.82 729
9679.75 742
9680.68 755
9681.61 747
9682.54 765
9683.47 776
9684.40 773
9685.32 813
9686.25 792
9687.18 824
9688.11 852
9689.04 815
9689.97 803
9690.90 802
9691.83 841
9692.76 843
9693.69 854
9694.62 850
9695.55 877
9696.48 955
9697.41 1007
9698.34 1203
9699.27 1288
9700.20 1481
9701.13 1639
9702.06 1744
9702.99 1709
9703.92 1606
9704.85 1502
9705.78 1455
9706.71 1293
9707.64 1136
9708.57 1070
9709.50 976
9710.43 908
9711.36 912
9712.29 886
9713.22 825
9714.15 834
9715.08 852
9716.01 868
9716.94 856
9717.87 914
9718.80 847
9719.74 796
9720.67 836
9721.60 842
9722.53 779
9723.46 748
9724.39 768
9725.32 763
9726.25 711
9727.18 710
9728.11 702
9729.05 714
9729.98 788
9730.91 730
9731.84 729
9732.77 724
9733.70 737
9734.63 701
9735.57 791
9736.50 750
9737.43 763
9738.36 786
9739.29 716
9740.22 723
9741.16 742
9742.09 764
9743.02 730
9743.95 676
9744.88 692
9745.82 653
9746.75 668
9747.68 674
9748.61 664
9749.55 656
9750.48 688
9751.41 667
9752.34 662
9753.27 670
9754.21 676
9755.14 634
9756.07 664
9757.01 695
9757.94 670
9758.87 671
9759.80 673
9760.74 649
9761.67 661
9762.60 684
9763.53 723
9764.47 720
9765.40 715
9766.33 811
9767.27 765
9768.20 737
9769.13 732
9770.07 753
9771.00 749
9771.93 723
9772.87 756
9773.80 740
9774.73 701
9775.67 783
9776.60 747
9777.53 765
9778.47 758
9779.40 848
9780.34 911
9781.27 904
9782.20 829
9783.14 887
9784.07 1009
9785.00 1034
9785.94 1011
9786.87 1096
9787.81 1048
9788.74 1047
9789.68 1029
9790.61 937
9791.54 889
9792.48 785
9793.41 758
9794.35 827
9795.28 787
9796.22 759
9797.15 805
9798.08 902
9799.02 896
9799.95 924
9800.89 990
9801.82 1012
9802.76 1043
9803.69 1045
9804.63 960
9805.56 850
9806.50 778
9807.43 760
9808.37 710
9809.30 634
9810.24 623
9811.17 681
9812.11 629
9813.04 604
9813.98 589
9814.91 597
9815.85 606
9816.79 610
9817.72 606
9818.66 582
9819.59 617
9820.53 671
9821.46 565
9822.40 538
9823.34 538
9824.27 577
9825.21 626
9826.14 609
9827.08 600
9828.02 633
9828.95 597
9829.89 576
9830.82 525
9831.76 540
9832.70 524
9833.63 525
9834.57 508
9835.50 514
9836.44 511
9837.38 555
9838.31 571
9839.25 554
9840.19 575
9841.12 555
9842.06 537
9843.00 569
9843.93 534
9844.87 563
9845.81 533
9846.74 560
9847.68 618
9848.62 595
9849.56 533
9850.49 554
9851.43 563
9852.37 576
9853.30 558
9854.24 528
9855.18 525
9856.12 551
9857.05 570
9857.99 542
9858.93 542
9859.87 560
9860.80 556
9861.74 579
9862.68 523
9863.62 555
9864.55 563
9865.49 515
9866.43 551
9867.37 541
9868.31 576
9869.24 558
9870.18 529
9871.12 554
9872.06 544
9873.00 518
9873.93 520
9874.87 519
9875.81 590
9876.75 575
9877.69 598
9878.63 573
9879.56 576
9880.50 585
9881.44 563
9882.38 587
9883.32 546
9884.26 566
9885.20 524
9886.14 539
9887.07 525
9888.01 504
9888.95 513
9889.89 543
9890.83 594
9891.77 551
9892.71 512
9893.65 474
9894.59 478
9895.53 517
9896.47 518
9897.40 479
9898.34 481
9899.28 548
9900.22 546
9901.16 466
9902.10 454
9903.04 493
9903.98 529
9904.92 563
9905.86 542
9906.80 494
9907.74 524
9908.68 534
9909.62 528
9910.56 572
9911.50 594
9912.44 605
9913.38 555
9914.32 547
9915.26 589
9916.20 603
9917.14 586
9918.08 559
9919.02 587
9919.96 535
9920.90 601
9921.84 591
9922.78 586
9923.72 617
9924.66 651
9925.61 841
9926.55 1001
9927.49 1185
9928.43 1292
9929.37 1407
9930.31 1476
9931.25 1366
9932.19 1311
9933.13 1203
9934.07 1057
9935.01 932
9935.96 817
9936.90 729
9937.84 715
9938.78 659
9939.72 594
9940.66 580
9941.60 569
9942.54 571
9943.49 608
9944.43 593
9945.37 526
9946.31 527
9947.25 538
9948.19 541
9949.14 535
9950.08 557
9951.02 565
9951.96 524
9952.90 555
9953.85 519
9954.79 558
9955.73 576
9956.67 548
9957.61 569
9958.56 529
9959.50 560
9960.44 516
9961.38 489
9962.33 500
9963.27 524
9964.21 554
9965.15 503
9966.10 510
9967.04 542
9967.98 518
9968.92 529
9969.87 486
9970.81 479
9971.75 469
9972.70 499
9973.64 465
9974.58 426
9975.52 440
9976.47 459
9977.41 438
9978.35 427
9979.30 442
9980.24 437
9981.18 456
9982.13 448
9983.07 444
9984.01 449
9984.96 433
9985.90 437
9986.84 427
9987.79 422
9988.73 448
9989.68 450
9990.62 458
9991.56 427
9992.51 422
9993.45 430
9994.39 458
9995.34 434
9996.28 425
9997.23 493
9998.17 416
9999.11 454
10000.06 482
10001.00 423
10001.95 400
10002.89 451
10003.84 458
10004.78 455
10005.73 435
10006.67 455
10007.61 391
10008.56 433
10009.50 412
10010.45 397
10011.39 500
10012.34 470
10013.28 448
10014.23 452
10015.17 437
10016.12 432
10017.06 395
10018.01 365
10018.95 409
10019.90 457
10020.84 444
10021.79 436
10022.73 455
10023.68 413
10024.62 388
10025.57 434
10026.51 473
10027.46 431
10028.41 409
10029.35 398
10030.30 421
10031.24 468
10032.19 444
10033.13 405
10034.08 380
10035.03 404
10035.97 397
10036.92 406
10037.86 457
10038.81 422
10039.76 437
10040.70 398
10041.65 372
10042.59 414
10043.54 422
10044.49 370
10045.43 389
10046.38 409
10047.33 391
10048.27 422
10049.22 396
10050.17 385
10051.11 406
10052.06 386
10053.01 378
10053.95 385
10054.90 372
10055.85 392
10056.79 406
10057.74 414
10058.69 442
10059.63 429
10060.58 440
10061.53 422
10062.48 412
10063.42 427
10064.37 408
10065.32 416
10066.26 416
10067.21 385
10068.16 372
10069.11 386
10070.05 456
10071.00 418
10071.95 374
10072.90 386
10073.84 388
10074.79 376
10075.74 395
10076.69 424
10077.64 425
10078.58 395
10079.53 360
10080.48 387
10081.43 364
10082.38 406
10083.32 365
10084.27 402
10085.22 396
10086.17 348
10087.12 348
10088.07 370
10089.01 384
10089.96 390
10090.91 432
10091.86 377
10092.81 365
10093.76 358
10094.71 358
10095.65 394
10096.60 415
10097.55 375
10098.50 343
10099.45 381
10100.40 402
10101.35 384
10102.30 382
10103.25 412
10104.19 373
10105.14 369
10106.09 347
10107.04 397
10107.99 350
10108.94 373
10109.89 359
10110.84 359
10111.79 323
10112.74 337
10113.69 345
10114.64 355
10115.59 360
10116.54 354
10117.49 388
10118.44 361
10119.39 372
10120.34 358
10121.29 360
10122.24 350
10123.19 343
10124.14 370
10125.09 385
10126.04 352
10126.99 316
10127.94 391
10128.89 371
10129.84 346
10130.79 371
10131.74 364
10132.69 351
10133.64 342
10134.59 320
10135.54 342
10136.49 292
10137.44 345
10138.39 348
10139.34 369
10140.29 338
10141.24 339
10142.20 343
10143.15 323
10144.10 379
10145.05 381
10146.00 332
10146.95 353
10147.90 340
10148.85 358
10149.80 303
10150.76 311
10151.71 372
10152.66 363
10153.61 379
10154.56 350
10155.51 343
10156.46 347
10157.42 339
10158.37 343
10159.32 328
10160.27 328
10161.22 320
10162.18 375
10163.13 326
10164.08 345
10165.03 351
10165.98 351
10166.93 369
10167.89 348
10168.84 327
10169.79 343
10170.74 364
10171.70 310
10172.65 328
10173.60 316
10174.55 331
10175.51 322
10176.46 337
10177.41 316
10178.36 337
10179.32 370
10180.27 388
10181.22 348
10182.17 351
10183.13 338
10184.08 340
10185.03 391
10185.99 384
10186.94 416
10187.89 366
10188.84 398
10189.80 397
10190.75 443
10191.70 327
10192.66 362
10193.61 367
10194.56 375
10195.52 360
10196.47 342
10197.42 330
10198.38 383
10199.33 410
10200.29 366
10201.24 363
10202.19 388
10203.15 385
10204.10 360
10205.05 421
10206.01 417
10206.96 463
10207.92 453
10208.87 457
10209.82 466
10210.78 435
10211.73 444
10212.69 443
10213.64 449
10214.60 420
10215.55 371
10216.50 401
10217.46 441
10218.41 398
10219.37 386
10220.32 358
10221.28 404
10222.23 387
10223.19 363
10224.14 357
10225.10 401
10226.05 435
10227.01 406
10227.96 368
10228.92 354
10229.87 346
10230.83 368
10231.78 369
10232.74 349
10233.69 390
10234.65 393
10235.60 444
10236.56 437
10237.51 466
10238.47 457
10239.42 445
10240.38 425
10241.33 436
10242.29 427
10243.25 439
10244.20 443
10245.16 399
10246.11 363
10247.07 324
10248.02 403
10248.98 388
10249.94 335
10250.89 333
10251.85 361
10252.80 360
10253.76 348
10254.72 339
10255.67 329
10256.63 376
10257.59 347
10258.54 355
10259.50 328
10260.45 323
10261.41 347
10262.37 342
10263.32 362
10264.28 346
10265.24 353
10266.19 356
10267.15 331
10268.11 347
10269.06 341
10270.02 340
10270.98 363
10271.94 327
10272.89 319
10273.85 302
10274.81 321
10275.76 355
10276.72 357
10277.68 314
10278.64 294
10279.59 353
10280.55 388
10281.51 356
10282.47 325
10283.42 321
10284.38 356
10285.34 327
10286.30 317
10287.25 329
10288.21 324
10289.17 360
10290.13 353
10291.08 293
10292.04 270
10293.00 336
10293.96 339
10294.92 336
10295.87 344
10296.83 389
10297.79 349
10298.75 373
10299.71 368
10300.67 351
10301.62 307
10302.58 326
10303.54 321
10304.50 297
10305.46 302
10306.42 322
10307.38 336
10308.33 319
10309.29 281
10310.25 248
10311.21 321
10312.17 273
10313.13 291
10314.09 322
10315.05 301
10316.01 320
10316.96 305
10317.92 335
10318.88 301
10319.84 306
10320.80 297
10321.76 309
10322.72 288
10323.68 288
10324.64 322
10325.60 296
10326.56 311
10327.52 302
10328.48 291
10329.44 292
10330.40 314
10331.36 308
10332.32 330
10333.28 350
10334.24 359
10335.20 303
10336.16 332
10337.12 320
10338.08 354
10339.04 338
10340.00 300
10340.96 298
10341.92 339
10342.88 307
10343.84 331
10344.80 303
10345.76 288
10346.72 287
10347.68 326
10348.64 326
10349.60 318
10350.56 370
10351.52 336
10352.48 306
10353.44 277
10354.40 299
10355.36 314
10356.33 373
10357.29 325
10358.25 326
10359.21 307
10360.17 315
10361.13 331
10362.09 300
10363.05 325
10364.01 313
10364.98 357
10365.94 304
10366.90 303
10367.86 241
10368.82 316
10369.78 328
10370.75 295
10371.71 294
10372.67 346
10373.63 286
10374.59 287
10375.55 281
10376.52 300
10377.48 285
10378.44 321
10379.40 316
10380.36 312
10381.33 288
10382.29 257
10383.25 307
10384.21 266
10385.17 277
10386.14 270
10387.10 309
10388.06 299
10389.02 273
10389.99 277
10390.95 275
10391.91 257
10392.87 304
10393.84 322
10394.80 238
10395.76 278
10396.73 287
10397.69 316
10398.65 263
10399.61 294
10400.58 284
10401.54 292
10402.50 307
10403.47 320
10404.43 340
10405.39 293
10406.36 297
10407.32 274
10408.28 282
10409.25 264
10410.21 281
10411.17 258
10412.14 281
10413.10 222
10414.06 293
10415.03 322
10415.99 312
10416.95 274
10417.92 310
10418.88 303
10419.85 330
10420.81 369
10421.77 334
10422.74 345
10423.70 327
10424.67 339
10425.63 343
10426.59 293
10427.56 285
10428.52 301
10429.49 332
10430.45 286
10431.42 293
10432.38 301
10433.34 273
10434.31 285
10435.27 306
10436.24 277
10437.20 270
10438.17 289
10439.13 287
10440.10 265
10441.06 314
10442.03 285
10442.99 260
10443.96 242
10444.92 294
10445.89 268
10446.85 255
10447.82 260
10448.78 257
10449.75 300
10450.71 311
10451.68 308
10452.64 287
10453.61 285
10454.58 290
10455.54 335
10456.51 277
10457.47 246
10458.44 261
10459.40 276
10460.37 271
10461.33 291
10462.30 227
10463.27 286
10464.23 280
10465.20 277
10466.16 239
10467.13 250
10468.10 285
10469.06 292
10470.03 283
10471.00 248
10471.96 279
10472.93 268
10473.89 268
10474.86 241
10475.83 285
10476.79 296
10477.76 288
10478.73 229
10479.69 259
10480.66 242
10481.63 258
10482.59 242
10483.56 237
10484.53 234
10485.49 266
10486.46 265
10487.43 275
10488.40 268
10489.36 286
10490.33 272
10491.30 294
10492.26 270
10493.23 240
10494.20 218
10495.17 236
10496.13 242
10497.10 243
10498.07 261
10499.04 238
10500.00 239
10500.97 309
10501.94 243
10502.91 273
10503.87 291
10504.84 297
10505.81 260
10506.78 244
10507.75 247
10508.71 288
10509.68 248
10510.65 214
10511.62 244
10512.59 262
10513.55 252
10514.52 271
10515.49 258
10516.46 257
10517.43 280
10518.40 242
10519.36 238
10520.33 270
10521.30 264
10522.27 253
10523.24 249
10524.21 236
10525.18 274
10526.15 278
10527.11 243
10528.08 277
10529.05 227
10530.02 237
10530.99 283
10531.96 259
10532.93 257
10533.90 256
10534.87 243
10535.84 247
10536.80 229
10537.77 224
10538.74 267
10539.71 260
10540.68 219
10541.65 223
10542.62 226
10543.59 251
10544.56 265
10545.53 268
10546.50 246
10547.47 249
10548.44 276
10549.41 254
10550.38 271
10551.35 247
10552.32 242
10553.29 270
10554.26 271
10555.23 271
10556.20 262
10557.17 248
10558.14 249
10559.11 260
10560.08 252
10561.05 233
10562.02 254
10562.99 271
10563.96 258
10564.93 227
10565.90 232
10566.88 269
10567.85 268
10568.82 268
10569.79 256
10570.76 251
10571.73 239
10572.70 287
10573.67 261
10574.64 223
10575.61 250
10576.58 271
10577.56 287
10578.53 250
10579.50 250
10580.47 245
10581.44 231
10582.41 248
10583.38 257
10584.35 252
10585.33 244
10586.30 252
10587.27 230
10588.24 228
10589.21 237
10590.18 260
10591.16 268
10592.13 232
10593.10 253
10594.07 259
10595.04 265
10596.02 278
10596.99 240
10597.96 231
10598.93 261
10599.90 269
10600.88 231
10601.85 222
10602.82 242
10603.79 260
10604.77 245
10605.74 272
10606.71 252
10607.68 257
10608.66 231
10609.63 261
10610.60 260
10611.57 222
10612.55 276
10613.52 294
10614.49 292
10615.47 262
10616.44 249
10617.41 225
10618.38 254
10619.36 254
10620.33 267
10621.30 252
10622.28 245
10623.25 257
10624.22 274
10625.20 277
10626.17 259
10627.14 243
10628.12 263
10629.09 249
10630.06 262
10631.04 284
10632.01 263
10632.99 252
10633.96 256
10634.93 266
10635.91 277
10636.88 310
10637.86 264
10638.83 263
10639.80 266
10640.78 293
10641.75 306
10642.73 335
10643.70 361
10644.67 305
10645.65 342
10646.62 333
10647.60 269
10648.57 290
10649.55 297
10650.52 266
10651.50 279
10652.47 226
10653.44 246
10654.42 240
10655.39 273
10656.37 234
10657.34 246
10658.32 286
10659.29 268
10660.27 251
10661.24 251
10662.22 245
10663.19 255
10664.17 242
10665.14 254
10666.12 251
10667.09 239
10668.07 256
10669.04 235
10670.02 280
10671.00 250
10671.97 232
10672.95 208
10673.92 239
10674.90 242
10675.87 255
10676.85 267
10677.83 285
10678.80 257
10679.78 266
10680.75 284
10681.73 255
10682.70 314
10683.68 272
10684.66 240
10685.63 262
10686.61 249
10687.59 278
10688.56 267
10689.54 287
10690.51 288
10691.49 255
10692.47 239
10693.44 253
10694.42 237
10695.40 275
10696.37 253
10697.35 275
10698.33 235
10699.30 270
10700.28 246
10701.26 282
10702.23 268
10703.21 224
10704.19 244
10705.17 234
10706.14 244
10707.12 235
10708.10 212
10709.07 220
10710.05 248
10711.03 242
10712.01 220
10712.98 242
10713.96 267
10714.94 241
10715.92 277
10716.89 281
10717.87 286
10718.85 268
10719.83 212
10720.80 218
10721.78 240
10722.76 261
10723.74 217
10724.71 231
10725.69 212
10726.67 222
10727.65 250
10728.63 265
10729.61 229
10730.58 269
10731.56 223
10732.54 250
10733.52 241
10734.50 228
10735.48 284
10736.45 299
10737.43 272
10738.41 225
10739.39 252
10740.37 250
10741.35 264
10742.33 267
10743.30 261
10744.28 229
10745.26 269
10746.24 245
10747.22 269
10748.20 224
10749.18 224
10750.16 262
10751.14 249
10752.11 246
10753.09 262
10754.07 237
10755.05 233
10756.03 222
10757.01 234
10757.99 263
10758.97 244
10759.95 230
10760.93 216
10761.91 255
10762.89 250
10763.87 276
10764.85 234
10765.83 269
10766.81 234
10767.79 225
10768.77 245
10769.75 236
10770.73 264
10771.71 252
10772.69 251
10773.67 258
10774.65 288
10775.63 233
10776.61 310
10777.59 273
10778.57 260
10779.55 226
10780.53 224
10781.51 262
10782.49 285
10783.47 249
10784.45 249
10785.43 272
10786.41 272
10787.39 270
10788.38 234
10789.36 232
10790.34 261
10791.32 272
10792.30 248
10793.28 245
10794.26 258
10795.24 260
10796.22 272
10797.21 264
10798.19 253
10799.17 261
10800.15 264
10801.13 279
10802.11 271
10803.09 244
10804.08 265
10805.06 276
10806.04 288
10807.02 245
10808.00 225
10808.98 233
10809.97 270
10810.95 251
10811.93 264
10812.91 230
10813.89 312
10814.88 283
10815.86 244
10816.84 252
10817.82 260
10818.80 260
10819.79 213
10820.77 226
10821.75 287
10822.73 264
10823.72 258
10824.70 246
10825.68 253
10826.66 248
10827.65 262
10828.63 259
10829.61 264
10830.59 247
10831.58 234
10832.56 249
10833.54 262
10834.53 257
10835.51 284
10836.49 236
10837.47 276
10838.46 247
10839.44 221
10840.42 220
10841.41 237
10842.39 267
10843.37 234
10844.36 227
10845.34 221
10846.32 233
10847.31 232
10848.29 255
10849.27 232
10850.26 254
10851.24 244
10852.23 236
10853.21 233
10854.19 239
10855.18 201
10856.16 227
10857.14 221
10858.13 246
10859.11 248
10860.10 269
10861.08 254
10862.07 201
10863.05 226
10864.03 269
10865.02 265
10866.00 233
10866.99 241
10867.97 242
10868.96 235
10869.94 257
10870.92 276
10871.91 249
10872.89 245
10873.88 274
10874.86 268
10875.85 240
10876.83 271
10877.82 277
10878.80 272
10879.79 259
10880.77 213
10881.76 253
10882.74 248
10883.73 268
10884.71 288
10885.70 274
10886.68 267
10887.67 288
10888.66 287
10889.64 291
10890.63 269
10891.61 278
10892.60 265
10893.58 288
10894.57 298
10895.55 288
10896.54 287
10897.53 280
10898.51 253
10899.50 277
10900.48 284
10901.47 280
10902.46 272
10903.44 282
10904.43 281
10905.41 273
10906.40 275
10907.39 277
10908.37 246
10909.36 263
10910.35 254
10911.33 285
10912.32 264
10913.30 239
10914.29 247
10915.28 283
10916.26 278
10917.25 261
10918.24 242
10919.22 246
10920.21 275
10921.20 270
10922.19 287
10923.17 295
10924.16 302
10925.15 262
10926.13 276
10927.12 250
10928.11 245
10929.09 275
10930.08 287
10931.07 290
10932.06 320
10933.04 297
10934.03 326
10935.02 289
10936.01 310
10936.99 314
10937.98 271
10938.97 282
10939.96 305
10940.94 271
10941.93 290
10942.92 326
10943.91 283
10944.90 318
10945.88 283
10946.87 315
10947.86 319
10948.85 330
10949.84 283
10950.82 289
10951.81 331
10952.80 312
10953.79 338
10954.78 330
10955.77 374
10956.76 360
10957.74 387
10958.73 394
10959.72 424
10960.71 379
10961.70 420
10962.69 475
10963.68 493
10964.66 434
10965.65 396
10966.64 394
10967.63 378
10968.62 347
10969.61 380
10970.60 355
10971.59 360
10972.58 381
10973.57 366
10974.56 355
10975.54 358
10976.53 343
10977.52 360
10978.51 321
10979.50 338
10980.49 366
10981.48 361
10982.47 347
10983.46 362
10984.45 352
10985.44 336
10986.43 345
10987.42 352
10988.41 351
10989.40 374
10990.39 369
10991.38 376
10992.37 351
10993.36 353
10994.35 355
10995.34 364
10996.33 393
10997.32 438
10998.31 463
10999.30 498
11000.29 508
11001.28 566
11002.27 539
11003.26 583
11004.25 619
11005.25 599
11006.24 542
11007.23 505
11008.22 524
11009.21 468
11010.20 437
11011.19 389
11012.18 360
11013.17 386
11014.16 401
11015.15 353
11016.15 390
11017.14 384
11018.13 345
11019.12 386
11020.11 384
11021.10 384
11022.09 370
11023.09 365
11024.08 351
11025.07 359
11026.06 353
11027.05 352
11028.04 330
11029.03 295
11030.03 344
11031.02 358
11032.01 315
11033.00 366
11033.99 332
11034.99 325
11035.98 359
11036.97 351
11037.96 370
11038.95 353
11039.95 315
11040.94 319
11041.93 330
11042.92 343
11043.92 343
11044.91 289
11045.90 340
11046.89 333
11047.89 322
11048.88 320
11049.87 339
11050.86 333
11051.86 315
11052.85 307
11053.84 319
11054.84 323
11055.83 296
11056.82 298
11057.81 284
11058.81 300
11059.80 294
11060.79 323
11061.79 343
11062.78 316
11063.77 311
11064.77 322
11065.76 312
11066.75 279
11067.75 284
11068.74 292
11069.73 316
11070.73 302
11071.72 272
11072.72 286
11073.71 296
11074.70 316
11075.70 310
11076.69 298
11077.69 322
11078.68 291
11079.67 323
11080.67 335
11081.66 302
11082.66 292
11083.65 316
11084.64 333
11085.64 298
11086.63 260
11087.63 304
11088.62 301
11089.62 291
11090.61 313
11091.60 266
11092.60 289
11093.59 271
11094.59 296
11095.58 267
11096.58 261
11097.57 309
11098.57 321
11099.56 282
11100.56 251
11101.55 246
11102.55 274
11103.54 287
11104.54 300
11105.53 280
11106.53 247
11107.52 289
11108.52 286
11109.51 270
11110.51 304
11111.51 300
11112.50 294
11113.50 336
11114.49 291
11115.49 311
11116.48 301
11117.48 303
11118.47 304
11119.47 273
11120.47 303
11121.46 275
11122.46 321
11123.45 279
11124.45 280
11125.45 349
11126.44 367
11127.44 387
11128.44 393
11129.43 401
11130.43 400
11131.42 384
11132.42 336
11133.42 348
11134.41 354
11135.41 333
11136.41 324
11137.40 298
11138.40 319
11139.40 311
11140.39 312
11141.39 284
11142.39 300
11143.38 326
11144.38 324
11145.38 324
11146.37 268
11147.37 302
11148.37 314
11149.37 302
11150.36 339
11151.36 308
11152.36 318
11153.35 317
11154.35 291
11155.35 286
11156.35 289
11157.34 311
11158.34 276
11159.34 260
11160.34 324
11161.34 282
11162.33 282
11163.33 276
11164.33 241
11165.33 293
11166.32 270
11167.32 278
11168.32 274
11169.32 270
11170.32 279
11171.31 270
11172.31 258
11173.31 292
11174.31 257
11175.31 258
11176.31 256
11177.30 280
11178.30 290
11179.30 261
11180.30 288
11181.30 255
11182.30 267
11183.30 286
11184.29 289
11185.29 282
11186.29 267
11187.29 285
11188.29 286
11189.29 292
11190.29 271
11191.29 258
11192.29 261
11193.29 272
11194.28 291
11195.28 303
11196.28 262
11197.28 278
11198.28 266
11199.28 282
11200.28 293
11201.28 293
11202.28 304
11203.28 289
11204.28 289
11205.28 310
11206.28 291
11207.28 279
11208.28 289
11209.28 268
11210.28 297
11211.28 291
11212.28 275
11213.28 295
11214.28 287
11215.28 256
11216.28 296
11217.28 287
11218.28 300
11219.28 250
11220.28 251
11221.28 287
11222.28 312
11223.28 300
11224.28 271
11225.28 268
11226.28 247
11227.28 300
11228.28 252
11229.28 272
11230.28 272
11231.28 284
11232.29 277
11233.29 294
11234.29 250
11235.29 288
11236.29 230
11237.29 261
11238.29 258
11239.29 282
11240.29 311
11241.30 273
11242.30 268
11243.30 262
11244.30 266
11245.30 242
11246.30 251
11247.30 283
11248.31 291
11249.31 254
11250.31 269
11251.31 300
11252.31 309
11253.31 299
11254.32 283
11255.32 276
11256.32 279
11257.32 274
11258.32 295
11259.33 255
11260.33 289
11261.33 268
11262.33 274
11263.33 278
11264.34 275
11265.34 301
11266.34 254
11267.34 263
11268.35 244
11269.35 289
11270.35 291
11271.35 278
11272.36 320
11273.36 318
11274.36 286
11275.37 290
11276.37 299
11277.37 292
11278.37 312
11279.38 298
11280.38 306
11281.38 315
11282.39 359
11283.39 333
11284.39 350
11285.40 320
11286.40 302
11287.40 310
11288.41 303
11289.41 338
11290.41 307
11291.42 297
11292.42 273
11293.42 263
11294.43 275
11295.43 262
11296.43 270
11297.44 317
11298.44 280
11299.45 273
11300.45 280
11301.45 240
11302.46 278
11303.46 269
11304.47 268
11305.47 263
11306.47 252
11307.48 251
11308.48 311
11309.49 289
11310.49 343
11311.50 312
11312.50 355
11313.50 329
11314.51 345
11315.51 295
11316.52 325
11317.52 333
11318.53 357
11319.53 345
11320.54 308
11321.54 340
11322.55 292
11323.55 291
11324.56 291
11325.56 292
11326.57 235
11327.57 265
11328.58 266
11329.58 264
11330.59 270
11331.59 251
11332.60 226
11333.60 271
11334.61 279
11335.61 266
11336.62 229
11337.63 275
11338.63 256
11339.64 212
11340.64 235
11341.65 188
11342.65 224
11343.66 267
11344.67 243
11345.67 225
11346.68 279
11347.68 264
11348.69 269
11349.70 265
11350.70 254
11351.71 255
11352.71 251
11353.72 240
11354.73 235
11355.73 285
11356.74 251
11357.75 239
11358.75 241
11359.76 237
11360.77 234
11361.77 237
11362.78 264
11363.79 255
11364.79 239
11365.80 262
11366.81 263
11367.81 274
11368.82 246
11369.83 255
11370.83 248
11371.84 279
11372.85 280
11373.86 227
11374.86 230
11375.87 248
11376.88 247
11377.89 219
11378.89 260
11379.90 230
11380.91 258
11381.92 234
11382.92 245
11383.93 270
11384.94 245
11385.95 254
11386.95 246
11387.96 253
11388.97 225
11389.98 234
11390.99 222
11391.99 248
11393.00 263
11394.01 281
11395.02 253
11396.03 249
11397.03 230
11398.04 238
11399.05 259
11400.06 221
11401.07 219
11402.08 229
11403.08 226
11404.09 227
11405.10 266
11406.11 216
11407.12 231
11408.13 254
11409.14 268
11410.14 232
11411.15 243
11412.16 236
11413.17 234
11414.18 227
11415.19 212
11416.20 220
11417.21 238
11418.22 226
11419.23 233
11420.23 250
11421.24 238
11422.25 258
11423.26 223
11424.27 235
11425.28 230
11426.29 228
11427.30 240
11428.31 263
11429.32 243
11430.33 220
11431.34 228
11432.35 246
11433.36 215
11434.37 229
11435.38 256
11436.39 247
11437.40 239
11438.41 212
11439.42 237
11440.43 238
11441.44 247
11442.45 193
11443.46 235
11444.47 233
11445.48 256
11446.49 247
11447.50 233
11448.51 224
11449.52 248
11450.53 260
11451.54 234
11452.55 230
11453.56 214
11454.58 215
11455.59 213
11456.60 232
11457.61 218
11458.62 235
11459.63 224
11460.64 236
11461.65 207
11462.66 218
11463.67 239
11464.69 235
11465.70 235
11466.71 223
11467.72 222
11468.73 225
11469.74 225
11470.75 227
11471.77 239
11472.78 220
11473.79 226
11474.80 225
11475.81 210
11476.82 222
11477.84 241
11478.85 237
11479.86 201
11480.87 225
11481.88 216
11482.89 248
11483.91 238
11484.92 208
11485.93 204
11486.94 210
11487.96 250
11488.97 228
11489.98 229
11490.99 197
11492.00 215
11493.02 212
11494.03 232
11495.04 187
11496.06 212
11497.07 224
11498.08 240
11499.09 234
11500.11 234
11501.12 214
11502.13 272
11503.14 237
11504.16 203
11505.17 194
11506.18 238
11507.20 263
11508.21 244
11509.22 247
11510.24 236
11511.25 223
11512.26 236
11513.28 221
11514.29 212
11515.30 215
11516.32 223
11517.33 248
11518.34 202
11519.36 216
11520.37 243
11521.38 212
11522.40 217
11523.41 219
11524.43 209
11525.44 194
11526.45 235
11527.47 235
11528.48 211
11529.50 266
11530.51 232
11531.52 210
11532.54 222
11533.55 240
11534.57 244
11535.58 210
11536.60 249
11537.61 227
11538.62 215
11539.64 225
11540.65 207
11541.67 203
11542.68 232
11543.70 231
11544.71 216
11545.73 260
11546.74 218
11547.76 240
11548.77 224
11549.79 213
11550.80 211
11551.82 217
11552.83 237
11553.85 263
11554.86 226
11555.88 211
11556.89 239
11557.91 216
11558.92 254
11559.94 211
11560.95 216
11561.97 231
11562.98 231
11564.00 236
11565.02 257
11566.03 228
11567.05 226
11568.06 243
11569.08 242
11570.10 236
11571.11 220
11572.13 237
11573.14 231
11574.16 262
11575.18 217
11576.19 229
11577.21 243
11578.22 245
11579.24 248
11580.26 239
11581.27 235
11582.29 250
11583.31 264
11584.32 288
11585.34 258
11586.35 263
11587.37 292
11588.39 270
11589.40 240
11590.42 274
11591.44 290
11592.46 265
11593.47 281
11594.49 277
11595.51 273
11596.52 266
11597.54 314
11598.56 283
11599.57 312
11600.59 326
11601.61 353
11602.63 383
11603.64 440
11604.66 439
11605.68 448
11606.70 487
11607.71 467
11608.73 464
11609.75 437
11610.77 433
11611.78 334
11612.80 348
11613.82 286
11614.84 349
11615.85 336
11616.87 284
11617.89 306
11618.91 271
11619.93 275
11620.95 278
11621.96 263
11622.98 230
11624.00 273
11625.02 265
11626.04 278
11627.05 312
11628.07 277
11629.09 243
11630.11 232
11631.13 281
11632.15 281
11633.17 271
11634.18 270
11635.20 269
11636.22 278
11637.24 261
11638.26 225
11639.28 220
11640.30 254
11641.32 244
11642.34 240
11643.35 234
11644.37 214
11645.39 210
11646.41 217
11647.43 225
11648.45 246
11649.47 219
11650.49 197
11651.51 239
11652.53 238
11653.55 209
11654.57 215
11655.59 192
11656.61 230
11657.63 225
11658.65 198
11659.67 233
11660.69 197
11661.71 213
11662.73 197
11663.75 235
11664.77 240
11665.79 254
11666.81 244
11667.83 256
11668.85 197
11669.87 224
11670.89 209
11671.91 244
11672.93 226
11673.95 221
11674.97 230
11675.99 229
11677.01 227
11678.03 210
11679.05 224
11680.07 229
11681.09 217
11682.11 224
11683.13 265
11684.15 228
11685.18 243
11686.20 222
11687.22 246
11688.24 236
11689.26 238
11690.28 258
11691.30 237
11692.32 237
11693.34 218
11694.37 277
11695.39 249
11696.41 226
11697.43 246
11698.45 247
11699.47 212
11700.49 261
11701.52 240
11702.54 251
11703.56 232
11704.58 195
11705.60 226
11706.62 233
11707.65 255
11708.67 220
11709.69 221
11710.71 263
11711.73 248
11712.76 231
11713.78 218
11714.80 239
11715.82 209
11716.85 215
11717.87 239
11718.89 244
11719.91 209
11720.94 190
11721.96 217
11722.98 226
11724.00 200
11725.03 228
11726.05 214
11727.07 234
11728.09 230
11729.12 221
11730.14 214
11731.16 234
11732.19 254
11733.21 251
11734.23 218
11735.25 192
11736.28 230
11737.30 226
11738.32 201
11739.35 212
11740.37 226
11741.39 217
11742.42 207
11743.44 200
11744.46 199
11745.49 185
11746.51 222
11747.54 233
11748.56 206
11749.58 180
11750.61 195
11751.63 195
11752.65 205
11753.68 217
11754.70 213
11755.73 216
11756.75 222
11757.77 197
11758.80 225
11759.82 234
11760.85 223
11761.87 221
11762.90 197
11763.92 207
11764.94 210
11765.97 201
11766.99 213
11768.02 235
11769.04 218
11770.07 208
11771.09 220
11772.12 229
11773.14 200
11774.17 217
11775.19 221
11776.22 225
11777.24 222
11778.27 232
11779.29 229
11780.32 219
11781.34 226
11782.37 204
11783.39 209
11784.42 215
11785.44 200
11786.47 231
11787.49 218
11788.52 197
11789.54 197
11790.57 199
11791.59 186
11792.62 222
11793.65 236
11794.67 219
11795.70 221
11796.72 207
11797.75 196
11798.77 224
11799.80 226
11800.83 200
11801.85 229
11802.88 221
11803.90 211
11804.93 235
11805.96 216
11806.98 229
11808.01 245
11809.04 265
11810.06 249
11811.09 229
11812.12 207
11813.14 206
11814.17 225
11815.20 205
11816.22 181
11817.25 239
11818.28 222
11819.30 220
11820.33 190
11821.36 231
11822.38 222
11823.41 221
11824.44 218
11825.46 229
11826.49 204
11827.52 215
11828.54 230
11829.57 244
11830.60 216
11831.63 198
11832.65 219
11833.68 230
11834.71 208
11835.74 229
11836.76 187
11837.79 213
11838.82 228
11839.85 223
11840.87 220
11841.90 181
11842.93 213
11843.96 196
11844.99 197
11846.01 210
11847.04 210
11848.07 224
11849.10 210
11850.13 216
11851.15 232
11852.18 223
11853.21 214
11854.24 211
11855.27 234
11856.30 215
11857.32 242
11858.35 248
11859.38 215
11860.41 197
11861.44 226
11862.47 223
11863.50 234
11864.52 214
11865.55 220
11866.58 178
11867.61 246
11868.64 204
11869.67 185
11870.70 222
11871.73 255
11872.76 233
11873.79 223
11874.81 238
11875.84 226
11876.87 239
11877.90 270
11878.93 247
11879.96 225
11880.99 227
11882.02 219
11883.05 244
11884.08 227
11885.11 224
11886.14 209
11887.17 273
11888.20 231
11889.23 202
11890.26 214
11891.29 258
11892.32 236
11893.35 248
11894.38 226
11895.41 213
11896.44 220
11897.47 266
11898.50 269
11899.53 228
11900.56 262
11901.59 274
11902.62 279
11903.65 251
11904.68 284
11905.71 293
11906.74 277
11907.77 279
11908.80 246
11909.83 267
11910.86 296
11911.90 265
11912.93 279
11913.96 269
11914.99 280
11916.02 229
11917.05 276
11918.08 293
11919.11 257
11920.14 279
11921.17 268
11922.21 256
11923.24 291
11924.27 266
11925.30 260
11926.33 264
11927.36 275
11928.39 288
11929.43 322
11930.46 312
11931.49 347
11932.52 346
11933.55 344
11934.58 296
11935.62 297
11936.65 370
11937.68 362
11938.71 333
11939.74 324
11940.78 321
11941.81 279
11942.84 274
11943.87 262
11944.90 264
11945.94 263
11946.97 250
11948.00 250
11949.03 251
11950.07 247
11951.10 256
11952.13 252
11953.16 230
11954.20 233
11955.23 236
11956.26 229
11957.29 230
11958.33 221
11959.36 214
11960.39 240
11961.43 229
11962.46 230
11963.49 236
11964.53 249
11965.56 202
11966.59 262
11967.62 250
11968.66 258
11969.69 241
11970.72 228
11971.76 256
11972.79 231
11973.83 219
11974.86 228
11975.89 226
11976.93 179
11977.96 216
11978.99 215
11980.03 225
11981.06 227
11982.09 221
11983.13 243
11984.16 195
11985.20 211
11986.23 227
11987.26 237
11988.30 228
11989.33 245
11990.37 245
11991.40 218
11992.44 221
11993.47 215
11994.50 218
11995.54 229
11996.57 208
11997.61 277
11998.64 249
11999.68 243
12000.71 255
12001.75 230
12002.78 206
12003.82 252
12004.85 230
12005.89 221
12006.92 245
12007.96 237
12008.99 256
12010.03 235
12011.06 219
12012.10 230
12013.13 271
12014.17 293
12015.20 267
12016.24 254
12017.27 271
12018.31 276
12019.34 262
12020.38 262
12021.41 289
12022.45 303
12023.49 220
12024.52 250
12025.56 315
12026.59 272
12027.63 245
12028.66 281
12029.70 256
12030.74 265
12031.77 261
12032.81 256
12033.84 267
12034.88 249
12035.92 230
12036.95 243
12037.99 269
12039.03 258
12040.06 273
12041.10 243
12042.13 228
12043.17 219
12044.21 267
12045.24 249
12046.28 219
12047.32 215
12048.35 243
12049.39 195
12050.43 223
12051.46 236
12052.50 240
12053.54 243
12054.58 243
12055.61 234
12056.65 216
12057.69 264
12058.72 221
12059.76 256
12060.80 230
12061.84 216
12062.87 210
12063.91 251
12064.95 175
12065.98 234
12067.02 225
12068.06 219
12069.10 230
12070.14 236
12071.17 218
12072.21 200
12073.25 216
12074.29 203
12075.32 248
12076.36 231
12077.40 219
12078.44 219
12079.48 255
12080.51 265
12081.55 221
12082.59 216
12083.63 246
12084.67 239
12085.71 258
12086.74 223
12087.78 229
12088.82 223
12089.86 266
12090.90 290
12091.94 252
12092.97 262
12094.01 264
12095.05 241
12096.09 238
12097.13 263
12098.17 234
12099.21 234
12100.25 250
12101.29 247
12102.32 276
12103.36 302
12104.40 300
12105.44 322
12106.48 268
12107.52 286
12108.56 287
12109.60 298
12110.64 310
12111.68 254
12112.72 259
12113.76 267
12114.80 281
12115.84 256
12116.88 199
12117.92 214
12118.96 244
12120.00 243
12121.04 227
12122.07 200
12123.11 235
12124.15 239
12125.19 221
12126.23 193
12127.28 187
12128.32 203
12129.36 224
12130.40 220
12131.44 226
12132.48 220
12133.52 238
12134.56 240
12135.60 204
12136.64 186
12137.68 221
12138.72 198
12139.76 215
12140.80 208
12141.84 181
12142.88 211
12143.92 212
12144.96 198
12146.00 202
12147.05 189
12148.09 198
12149.13 204
12150.17 188
12151.21 201
12152.25 216
12153.29 218
12154.33 224
12155.38 204
12156.42 205
12157.46 223
12158.50 179
12159.54 214
12160.58 182
12161.62 184
12162.67 194
12163.71 206
12164.75 209
12165.79 189
12166.83 190
12167.87 200
12168.92 202
12169.96 209
12171.00 241
12172.04 211
12173.08 191
12174.13 181
12175.17 215
12176.21 207
12177.25 196
12178.30 187
12179.34 196
12180.38 191
12181.42 194
12182.47 239
12183.51 211
12184.55 222
12185.59 209
12186.64 208
12187.68 210
12188.72 204
12189.76 216
12190.81 204
12191.85 189
12192.89 188
12193.94 180
12194.98 189
12196.02 197
12197.06 195
12198.11 200
12199.15 209
12200.19 199
12201.24 174
12202.28 190
12203.32 208
12204.37 203
12205.41 191
12206.45 230
12207.50 237
12208.54 203
12209.59 212
12210.63 210
12211.67 207
12212.72 191
12213.76 170
12214.80 192
12215.85 196
12216.89 194
12217.94 208
12218.98 190
12220.02 192
12221.07 188
12222.11 223
12223.16 201
12224.20 198
12225.25 187
12226.29 218
12227.33 190
12228.38 188
12229.42 208
12230.47 199
12231.51 199
12232.56 188
12233.60 197
12234.65 211
12235.69 195
12236.74 218
12237.78 189
12238.83 221
12239.87 203
12240.92 201
12241.96 181
12243.01 204
12244.05 211
12245.10 193
12246.14 194
12247.19 201
12248.23 172
12249.28 170
12250.32 205
12251.37 207
12252.41 211
12253.46 198
12254.50 207
12255.55 177
12256.60 217
12257.64 229
12258.69 201
12259.73 221
12260.78 200
12261.82 220
12262.87 192
12263.92 206
12264.96 192
12266.01 193
12267.05 200
12268.10 202
12269.15 210
12270.19 188
12271.24 188
12272.29 214
12273.33 209
12274.38 176
12275.43 199
12276.47 186
12277.52 175
12278.57 200
12279.61 187
12280.66 179
12281.71 205
12282.75 215
12283.80 171
12284.85 183
12285.89 164
12286.94 193
12287.99 203
12289.03 181
12290.08 168
12291.13 179
12292.18 204
12293.22 208
12294.27 175
12295.32 205
12296.36 178
12297.41 196
12298.46 175
12299.51 193
12300.55 177
12301.60 205
12302.65 176
12303.70 171
12304.74 194
12305.79 194
12306.84 194
12307.89 204
12308.94 190
12309.98 163
12311.03 167
12312.08 174
12313.13 190
12314.18 155
12315.22 149
12316.27 155
12317.32 176
12318.37 158
12319.42 166
12320.47 171
12321.51 175
12322.56 216
12323.61 178
12324.66 154
12325.71 166
12326.76 166
12327.81 194
12328.85 163
12329.90 174
12330.95 181
12332.00 183
12333.05 176
12334.10 149
12335.15 167
12336.20 166
12337.25 185
12338.30 151
12339.34 159
12340.39 168
12341.44 184
12342.49 206
12343.54 172
12344.59 183
12345.64 203
12346.69 209
12347.74 170
12348.79 150
12349.84 176
12350.89 174
12351.94 179
12352.99 153
12354.04 179
12355.09 190
12356.14 188
12357.19 173
12358.24 189
12359.29 219
12360.34 194
12361.39 200
12362.44 188
12363.49 194
12364.54 216
12365.59 189
12366.64 207
12367.69 181
12368.74 190
12369.79 175
12370.84 197
12371.89 148
12372.94 169
12373.99 202
12375.04 212
12376.09 144
12377.15 178
12378.20 165
12379.25 183
12380.30 162
12381.35 176
12382.40 176
12383.45 191
12384.50 170
12385.55 170
12386.60 191
12387.66 155
12388.71 188
12389.76 190
12390.81 204
12391.86 176
12392.91 192
12393.96 172
12395.02 181
12396.07 176
12397.12 196
12398.17 186
12399.22 177
12400.27 195
12401.33 235
12402.38 202
12403.43 201
12404.48 180
12405.53 167
12406.59 222
12407.64 204
12408.69 210
12409.74 206
12410.80 156
12411.85 177
12412.90 205
12413.95 202
12415.00 188
12416.06 185
12417.11 215
12418.16 208
12419.21 179
12420.27 201
12421.32 223
12422.37 205
12423.43 208
12424.48 206
12425.53 170
12426.58 209
12427.64 203
12428.69 177
12429.74 199
12430.80 188
12431.85 182
12432.90 219
12433.96 218
12435.01 218
12436.06 219
12437.12 203
12438.17 251
12439.22 220
12440.28 221
12441.33 229
12442.38 235
12443.44 232
12444.49 210
12445.54 224
12446.60 229
12447.65 237
12448.71 205
12449.76 231
12450.81 231
12451.87 236
12452.92 208
12453.98 210
12455.03 188
12456.08 235
12457.14 239
12458.19 237
12459.25 232
12460.30 230
12461.36 255
12462.41 233
12463.46 259
12464.52 251
12465.57 268
12466.63 237
12467.68 270
12468.74 288
12469.79 257
12470.85 285
12471.90 340
12472.96 386
12474.01 402
12475.07 425
12476.12 466
12477.18 525
12478.23 550
12479.29 518
12480.34 579
12481.40 553
12482.45 574
12483.51 563
12484.56 470
12485.62 442
12486.67 374
12487.73 417
12488.79 401
12489.84 314
12490.90 308
12491.95 310
12493.01 310
12494.06 291
12495.12 271
12496.18 240
12497.23 256
12498.29 255
12499.34 273
12500.40 246
12501.46 253
12502.51 250
12503.57 246
12504.62 256
12505.68 251
12506.74 248
12507.79 277
12508.85 250
12509.91 213
12510.96 197
12512.02 205
12513.08 236
12514.13 254
12515.19 236
12516.25 248
12517.30 267
12518.36 228
12519.42 248
12520.47 232
12521.53 243
12522.59 227
12523.64 237
12524.70 234
12525.76 168
12526.82 214
12527.87 201
12528.93 208
12529.99 218
12531.04 249
12532.10 220
12533.16 208
12534.22 204
12535.27 207
12536.33 226
12537.39 210
12538.45 235
12539.50 231
12540.56 214
12541.62 199
12542.68 232
12543.74 237
12544.79 211
12545.85 202
12546.91 239
12547.97 222
12549.03 214
12550.08 208
12551.14 233
12552.20 213
12553.26 235
12554.32 254
12555.38 245
12556.43 257
12557.49 317
12558.55 316
12559.61 309
12560.67 282
12561.73 293
12562.79 320
12563.84 283
12564.90 280
12565.96 265
12567.02 282
12568.08 218
12569.14 225
12570.20 228
12571.26 213
12572.32 221
12573.37 202
12574.43 220
12575.49 243
12576.55 229
12577.61 233
12578.67 220
12579.73 239
12580.79 212
12581.85 211
12582.91 231
12583.97 198
12585.03 210
12586.09 230
12587.15 212
12588.21 218
12589.27 237
12590.33 224
12591.39 211
12592.45 180
12593.51 215
12594.57 195
12595.63 204
12596.69 176
12597.75 219
12598.81 225
12599.87 224
12600.93 200
12601.99 178
12603.05 211
12604.11 178
12605.17 181
12606.23 194
12607.29 208
12608.35 219
12609.41 183
12610.47 212
12611.53 206
12612.59 194
12613.66 179
12614.72 234
12615.78 220
12616.84 227
12617.90 194
12618.96 230
12620.02 196
12621.08 205
12622.14 216
12623.20 224
12624.27 218
12625.33 231
12626.39 227
12627.45 197
12628.51 188
12629.57 185
12630.63 226
12631.70 206
12632.76 203
12633.82 197
12634.88 227
12635.94 208
12637.00 239
12638.07 216
12639.13 202
12640.19 209
12641.25 210
12642.31 223
12643.38 203
12644.44 196
12645.50 191
12646.56 191
12647.63 171
12648.69 222
12649.75 194
12650.81 193
12651.88 175
12652.94 200
12654.00 174
12655.06 171
12656.13 191
12657.19 221
12658.25 212
12659.31 198
12660.38 165
12661.44 193
12662.50 180
12663.57 158
12664.63 200
12665.69 192
12666.75 191
12667.82 189
12668.88 202
12669.94 192
12671.01 197
12672.07 183
12673.13 176
12674.20 189
12675.26 205
12676.32 180
12677.39 171
12678.45 204
12679.51 175
12680.58 211
12681.64 186
12682.71 208
12683.77 171
12684.83 211
12685.90 189
12686.96 176
12688.03 192
12689.09 205
12690.15 196
12691.22 187
12692.28 209
12693.35 219
12694.41 189
12695.47 204
12696.54 177
12697.60 213
12698.67 233
12699.73 208
12700.80 228
12701.86 212
12702.93 245
12703.99 221
12705.05 222
12706.12 269
12707.18 258
12708.25 233
12709.31 177
12710.38 196
12711.44 206
12712.51 194
12713.57 219
12714.64 227
12715.70 206
12716.77 228
12717.83 223
12718.90 193
12719.96 224
12721.03 228
12722.10 210
12723.16 190
12724.23 240
12725.29 201
12726.36 178
12727.42 204
12728.49 190
12729.55 243
12730.62 241
12731.69 240
12732.75 220
12733.82 235
12734.88 213
12735.95 207
12737.02 219
12738.08 238
12739.15 224
12740.21 194
12741.28 225
12742.35 220
12743.41 231
12744.48 226
12745.55 181
12746.61 182
12747.68 200
12748.75 252
12749.81 191
12750.88 205
12751.95 207
12753.01 195
12754.08 176
12755.15 213
12756.21 185
12757.28 202
12758.35 151
12759.41 168
12760.48 201
12761.55 173
12762.61 212
12763.68 174
12764.75 187
12765.82 157
12766.88 218
12767.95 178
12769.02 206
12770.09 167
12771.15 190
12772.22 193
12773.29 206
12774.36 189
12775.42 213
12776.49 224
12777.56 170
12778.63 165
12779.69 182
12780.76 201
12781.83 194
12782.90 210
12783.97 182
12785.03 180
12786.10 204
12787.17 201
12788.24 191
12789.31 175
12790.37 185
12791.44 208
12792.51 192
12793.58 191
12794.65 183
12795.72 187
12796.79 181
12797.85 178
12798.92 178
12799.99 197
12801.06 196
12802.13 166
12803.20 157
12804.27 166
12805.34 170
12806.40 183
12807.47 177
12808.54 189
12809.61 176
12810.68 170
12811.75 185
12812.82 199
12813.89 190
12814.96 222
12816.03 191
12817.10 173
12818.17 211
12819.23 200
12820.30 196
12821.37 207
12822.44 171
12823.51 179
12824.58 179
12825.65 208
12826.72 201
12827.79 194
12828.86 178
12829.93 164
12831.00 188
12832.07 175
12833.14 167
12834.21 172
12835.28 181
12836.35 162
12837.42 184
12838.49 165
12839.56 161
12840.63 192
12841.70 192
12842.77 162
12843.85 136
12844.92 135
12845.99 158
12847.06 157
12848.13 174
12849.20 157
12850.27 162
12851.34 152
12852.41 152
12853.48 164
12854.55 153
12855.62 162
12856.69 179
12857.77 178
12858.84 148
12859.91 144
12860.98 171
12862.05 160
12863.12 163
12864.19 167
12865.26 151
12866.34 176
12867.41 164
12868.48 162
12869.55 181
12870.62 163
12871.69 161
12872.77 171
12873.84 193
12874.91 156
12875.98 163
12877.05 157
12878.12 151
12879.20 167
12880.27 155
12881.34 165
12882.41 176
12883.49 164
12884.56 156
12885.63 175
12886.70 180
12887.77 173
12888.85 155
12889.92 156
12890.99 169
12892.06 154
12893.14 148
12894.21 179
12895.28 168
12896.35 168
12897.43 166
12898.50 174
12899.57 192
12900.65 158
12901.72 153
12902.79 146
12903.86 179
12904.94 173
12906.01 160
12907.08 177
12908.16 183
12909.23 153
12910.30 156
12911.38 164
12912.45 151
12913.52 179
12914.60 149
12915.67 148
12916.74 140
12917.82 177
12918.89 143
12919.97 151
12921.04 160
12922.11 149
12923.19 167
12924.26 150
12925.33 137
12926.41 140
12927.48 143
12928.56 145
12929.63 147
12930.70 154
12931.78 151
12932.85 131
12933.93 166
12935.00 150
12936.08 174
12937.15 185
12938.23 147
12939.30 140
12940.37 149
12941.45 130
12942.52 135
12943.60 159
12944.67 152
12945.75 157
12946.82 165
12947.90 149
12948.97 152
12950.05 157
12951.12 146
12952.20 152
12953.27 144
12954.35 148
12955.42 153
12956.50 149
12957.57 140
12958.65 140
12959.72 134
12960.80 133
12961.87 180
12962.95 159
12964.03 172
12965.10 139
12966.18 182
12967.25 147
12968.33 142
12969.40 143
12970.48 160
12971.56 141
12972.63 161
12973.71 156
12974.78 153
12975.86 166
12976.93 174
12978.01 160
12979.09 145
12980.16 135
12981.24 135
12982.32 161
12983.39 148
12984.47 142
12985.55 142
12986.62 167
12987.70 148
12988.77 151
12989.85 156
12990.93 156
12992.00 181
12993.08 129
12994.16 156
12995.23 156
12996.31 169
12997.39 149
12998.47 146
12999.54 134
13000.62 157
13001.70 161
13002.77 148
13003.85 135
13004.93 172
13006.01 152
13007.08 180
13008.16 171
13009.24 136
13010.31 147
13011.39 142
13012.47 176
13013.55 172
13014.63 146
13015.70 150
13016.78 163
13017.86 163
13018.94 158
13020.01 167
13021.09 150
13022.17 186
13023.25 160
13024.33 159
13025.40 169
13026.48 176
13027.56 164
13028.64 165
13029.72 156
13030.79 171
13031.87 152
13032.95 186
13034.03 143
13035.11 155
13036.19 153
13037.27 153
13038.34 173
13039.42 178
13040.50 143
13041.58 162
13042.66 172
13043.74 156
13044.82 148
13045.90 141
13046.97 133
13048.05 123
13049.13 158
13050.21 143
13051.29 164
13052.37 162
13053.45 146
13054.53 161
13055.61 160
13056.69 135
13057.77 153
13058.85 178
13059.93 158
13061.01 144
13062.09 147
13063.16 167
13064.24 133
13065.32 144
13066.40 136
13067.48 156
13068.56 133
13069.64 149
13070.72 165
13071.80 151
13072.88 131
13073.96 153
13075.04 175
13076.12 163
13077.20 126
13078.28 138
13079.36 126
13080.45 163
13081.53 152
13082.61 146
13083.69 162
13084.77 148
13085.85 132
13086.93 146
13088.01 146
13089.09 123
13090.17 146
13091.25 165
13092.33 153
13093.41 138
13094.49 159
13095.57 166
13096.66 141
13097.74 178
13098.82 173
13099.90 177
13100.98 168
13102.06 211
13103.14 172
13104.22 174
13105.31 140
13106.39 150
13107.47 159
13108.55 141
13109.63 140
13110.71 151
13111.79 161
13112.88 134
13113.96 148
13115.04 140
13116.12 162
13117.20 142
13118.29 140
13119.37 143
13120.45 135
13121.53 142
13122.61 169
13123.70 137
13124.78 157
13125.86 152
13126.94 144
13128.03 158
13129.11 126
13130.19 150
13131.27 153
13132.35 146
13133.44 141
13134.52 152
13135.60 154
13136.69 167
13137.77 140
13138.85 163
13139.93 129
13141.02 198
13142.10 178
13143.18 166
13144.27 152
13145.35 139
13146.43 140
13147.51 130
13148.60 161
13149.68 160
13150.76 157
13151.85 150
13152.93 149
13154.01 119
13155.10 128
13156.18 136
13157.26 123
13158.35 148
13159.43 150
13160.52 147
13161.60 140
13162.68 147
13163.77 142
13164.85 153
13165.93 153
13167.02 185
13168.10 156
13169.19 163
13170.27 141
13171.35 160
13172.44 140
13173.52 147
13174.61 155
13175.69 143
13176.78 146
13177.86 137
13178.94 152
13180.03 161
13181.11 160
13182.20 137
13183.28 154
13184.37 144
13185.45 132
13186.54 138
13187.62 144
13188.71 172
13189.79 178
13190.88 166
13191.96 148
13193.05 160
13194.13 136
13195.22 151
13196.30 149
13197.39 158
13198.47 140
13199.56 155
13200.64 140
13201.73 129
13202.81 141
13203.90 159
13204.98 132
13206.07 140
13207.16 164
13208.24 124
13209.33 149
13210.41 147
13211.50 125
13212.58 126
13213.67 152
13214.76 164
13215.84 141
13216.93 147
13218.01 127
13219.10 132
13220.19 128
13221.27 159
13222.36 156
13223.45 162
13224.53 167
13225.62 156
13226.70 132
13227.79 139
13228.88 173
13229.96 182
13231.05 172
13232.14 134
13233.22 161
13234.31 170
13235.40 145
13236.48 154
13237.57 140
13238.66 170
13239.74 158
13240.83 125
13241.92 127
13243.01 153
13244.09 172
13245.18 149
13246.27 148
13247.35 160
13248.44 167
13249.53 156
13250.62 131
13251.70 148
13252.79 150
13253.88 150
13254.97 136
13256.05 142
13257.14 128
13258.23 141
13259.32 158
13260.40 134
13261.49 130
13262.58 150
13263.67 150
13264.76 151
13265.84 162
13266.93 157
13268.02 140
13269.11 155
13270.20 162
13271.29 164
13272.37 173
13273.46 158
13274.55 155
13275.64 160
13276.73 150
13277.82 169
13278.90 150
13279.99 156
13281.08 166
13282.17 145
13283.26 144
13284.35 157
13285.44 178
13286.53 159
13287.61 165
13288.70 179
13289.79 155
13290.88 157
13291.97 157
13293.06 150
13294.15 158
13295.24 149
13296.33 179
13297.42 163
13298.51 142
13299.60 167
13300.68 171
13301.77 163
13302.86 162
13303.95 157
13305.04 160
13306.13 173
13307.22 181
13308.31 169
13309.40 151
13310.49 163
13311.58 185
13312.67 182
13313.76 148
13314.85 138
13315.94 186
13317.03 177
13318.12 177
13319.21 173
13320.30 195
13321.39 153
13322.48 147
13323.57 164
13324.66 182
13325.75 161
13326.84 182
13327.94 212
13329.03 178
13330.12 142
13331.21 189
13332.30 166
13333.39 146
13334.48 158
13335.57 168
13336.66 166
13337.75 171
13338.84 138
13339.93 173
13341.03 169
13342.12 170
13343.21 163
13344.30 187
13345.39 149
13346.48 132
13347.57 168
13348.66 202
13349.76 174
13350.85 169
13351.94 173
13353.03 204
13354.12 173
13355.21 159
13356.31 190
13357.40 152
13358.49 190
13359.58 187
13360.67 183
13361.76 166
13362.86 167
13363.95 185
13365.04 198
13366.13 163
13367.23 166
13368.32 194
13369.41 196
13370.50 198
13371.59 181
13372.69 177
13373.78 190
13374.87 175
13375.96 180
13377.06 169
13378.15 190
13379.24 184
13380.34 170
13381.43 195
13382.52 177
13383.61 182
13384.71 164
13385.80 164
13386.89 180
13387.99 155
13389.08 177
13390.17 163
13391.26 170
13392.36 150
13393.45 157
13394.54 155
13395.64 171
13396.73 164
13397.82 176
13398.92 154
13400.01 175
13401.11 207
13402.20 155
13403.29 166
13404.39 171
13405.48 181
13406.57 147
13407.67 132
13408.76 138
13409.86 152
13410.95 152
13412.04 156
13413.14 154
13414.23 141
13415.33 147
13416.42 175
13417.51 164
13418.61 136
13419.70 156
13420.80 165
13421.89 173
13422.99 167
13424.08 178
13425.17 184
13426.27 162
13427.36 189
13428.46 157
13429.55 155
13430.65 165
13431.74 150
13432.84 171
13433.93 161
13435.03 131
13436.12 144
13437.22 165
13438.31 169
13439.41 152
13440.50 164
13441.60 166
13442.69 164
13443.79 170
13444.88 159
13445.98 154
13447.08 184
13448.17 145
13449.27 174
13450.36 192
13451.46 192
13452.55 215
13453.65 189
13454.74 173
13455.84 192
13456.94 186
13458.03 178
13459.13 207
13460.22 179
13461.32 178
13462.42 196
13463.51 174
13464.61 181
13465.70 194
13466.80 185
13467.90 178
13468.99 175
13470.09 176
13471.19 180
13472.28 176
13473.38 182
13474.48 161
13475.57 199
13476.67 242
13477.77 187
13478.86 177
13479.96 170
13481.06 174
13482.15 197
13483.25 219
13484.35 184
13485.44 181
13486.54 191
13487.64 162
13488.74 173
13489.83 208
13490.93 195
13492.03 207
13493.12 216
13494.22 199
13495.32 199
13496.42 234
13497.51 218
13498.61 203
13499.71 223
13500.81 227
13501.90 254
13503.00 230
13504.10 247
13505.20 246
13506.30 233
13507.39 242
13508.49 202
13509.59 202
13510.69 219
13511.79 189
13512.88 187
13513.98 177
13515.08 196
13516.18 188
13517.28 176
13518.38 190
13519.47 183
13520.57 160
13521.67 165
13522.77 181
13523.87 175
13524.97 191
13526.07 163
13527.16 158
13528.26 192
13529.36 183
13530.46 161
13531.56 155
13532.66 171
13533.76 172
13534.86 172
13535.96 180
13537.05 163
13538.15 171
13539.25 190
13540.35 168
13541.45 172
13542.55 147
13543.65 174
13544.75 147
13545.85 147
13546.95 152
13548.05 179
13549.15 176
13550.25 131
13551.35 153
13552.45 152
13553.55 141
13554.65 142
13555.75 169
13556.85 142
13557.95 151
13559.05 145
13560.15 165
13561.25 177
13562.35 167
13563.45 167
13564.55 135
13565.65 148
13566.75 134
13567.85 154
13568.95 143
13570.05 163
13571.15 160
13572.25 125
13573.35 166
13574.45 164
13575.55 143
13576.65 176
13577.75 152
13578.85 147
13579.95 159
13581.06 166
13582.16 190
13583.26 155
13584.36 155
13585.46 187
13586.56 188
13587.66 142
13588.76 139
13589.86 171
13590.97 189
13592.07 135
13593.17 159
13594.27 149
13595.37 139
13596.47 161
13597.57 149
13598.68 144
13599.78 143
13600.88 184
13601.98 159
13603.08 171
13604.19 175
13605.29 187
13606.39 170
13607.49 180
13608.59 176
13609.70 181
13610.80 156
13611.90 171
13613.00 172
13614.10 193
13615.21 146
13616.31 141
13617.41 189
13618.51 170
13619.62 173
13620.72 146
13621.82 179
13622.92 165
13624.03 164
13625.13 168
13626.23 155
13627.33 138
13628.44 168
13629.54 185
13630.64 167
13631.75 147
13632.85 172
13633.95 180
13635.06 152
13636.16 151
13637.26 168
13638.36 175
13639.47 169
13640.57 150
13641.67 159
13642.78 161
13643.88 166
13644.99 169
13646.09 167
13647.19 171
13648.30 177
13649.40 186
13650.50 177
13651.61 184
13652.71 177
13653.81 159
13654.92 168
13656.02 167
13657.13 176
13658.23 136
13659.33 180
13660.44 141
13661.54 156
13662.65 155
13663.75 168
13664.86 162
13665.96 153
13667.06 139
13668.17 158
13669.27 172
13670.38 164
13671.48 129
13672.59 161
13673.69 161
13674.80 125
13675.90 154
13677.01 146
13678.11 151
13679.22 170
13680.32 175
13681.43 168
13682.53 160
13683.64 131
13684.74 164
13685.85 158
13686.95 117
13688.06 143
13689.16 151
13690.27 157
13691.37 150
13692.48 155
13693.58 148
13694.69 147
13695.79 144
13696.90 131
13698.01 133
13699.11 147
13700.22 142
13701.32 140
13702.43 132
13703.54 136
13704.64 150
13705.75 164
13706.85 148
13707.96 150
13709.07 129
13710.17 135
13711.28 150
13712.38 164
13713.49 152
13714.60 135
13715.70 137
13716.81 147
13717.92 163
13719.02 126
13720.13 158
13721.24 162
13722.34 166
13723.45 158
13724.56 162
13725.66 164
13726.77 182
13727.88 189
13728.98 151
13730.09 142
13731.20 141
13732.30 171
13733.41 172
13734.52 170
13735.63 160
13736.73 147
13737.84 175
13738.95 187
13740.05 166
13741.16 150
13742.27 154
13743.38 185
13744.48 172
13745.59 161
13746.70 173
13747.81 175
13748.91 185
13750.02 164
13751.13 169
13752.24 184
13753.35 184
13754.45 181
13755.56 227
13756.67 167
13757.78 177
13758.89 163
13759.99 181
13761.10 199
13762.21 184
13763.32 193
13764.43 170
13765.54 182
13766.64 167
13767.75 206
13768.86 195
13769.97 221
13771.08 264
13772.19 218
13773.30 214
13774.40 237
13775.51 266
13776.62 268
13777.73 257
13778.84 255
13779.95 231
13781.06 238
13782.17 224
13783.28 202
13784.39 221
13785.49 231
13786.60 219
13787.71 195
13788.82 205
13789.93 188
13791.04 207
13792.15 198
13793.26 172
13794.37 181
13795.48 200
13796.59 207
13797.70 199
13798.81 179
13799.92 186
13801.03 184
13802.14 184
13803.25 178
13804.36 169
13805.47 175
13806.58 189
13807.69 185
13808.80 173
13809.91 162
13811.02 208
13812.13 201
13813.24 173
13814.35 177
13815.46 191
13816.57 183
13817.68 213
13818.79 169
13819.90 182
13821.01 183
13822.12 195
13823.23 171
13824.34 175
13825.46 154
13826.57 163
13827.68 186
13828.79 160
13829.90 156
13831.01 170
13832.12 180
13833.23 180
13834.34 198
13835.45 182
13836.57 205
13837.68 177
13838.79 173
13839.90 165
13841.01 168
13842.12 158
13843.23 169
13844.35 164
13845.46 165
13846.57 154
13847.68 168
13848.79 192
13849.90 197
13851.02 175
13852.13 177
13853.24 171
13854.35 193
13855.46 176
13856.58 167
13857.69 150
13858.80 177
13859.91 187
13861.02 193
13862.14 207
13863.25 162
13864.36 192
13865.47 193
13866.59 165
13867.70 197
13868.81 207
13869.92 215
13871.04 185
13872.15 184
13873.26 202
13874.38 191
13875.49 158
13876.60 169
13877.71 165
13878.83 192
13879.94 196
13881.05 210
13882.17 189
13883.28 167
13884.39 191
13885.51 237
13886.62 190
13887.73 200
13888.85 187
13889.96 208
13891.07 241
13892.19 212
13893.30 213
13894.41 207
13895.53 201
13896.64 220
13897.75 195
13898.87 227
13899.98 220
13901.10 213
13902.21 220
13903.32 215
13904.44 208
13905.55 209
13906.67 235
13907.78 206
13908.89 192
13910.01 179
13911.12 174
13912.24 182
13913.35 180
13914.47 200
13915.58 166
13916.69 161
13917.81 164
13918.92 180
13920.04 212
13921.15 186
13922.27 178
13923.38 149
13924.50 162
13925.61 177
13926.73 175
13927.84 155
13928.96 171
13930.07 174
13931.19 181
13932.30 182
13933.42 170
13934.53 165
13935.65 178
13936.76 176
13937.88 198
13938.99 177
13940.11 172
13941.22 173
13942.34 168
13943.45 176
13944.57 170
13945.69 184
13946.80 180
13947.92 176
13949.03 164
13950.15 166
13951.27 150
13952.38 160
13953.50 166
13954.61 141
13955.73 168
13956.85 143
13957.96 150
13959.08 182
13960.19 162
13961.31 129
13962.43 155
13963.54 173
13964.66 174
13965.78 159
13966.89 179
13968.01 147
13969.13 156
13970.24 152
13971.36 128
13972.48 144
13973.59 172
13974.71 169
13975.83 137
13976.94 149
13978.06 187
13979.18 187
13980.29 133
13981.41 162
13982.53 149
13983.64 171
13984.76 147
13985.88 182
13987.00 165
13988.11 127
13989.23 142
13990.35 194
13991.47 161
13992.58 147
13993.70 161
13994.82 171
13995.94 176
13997.05 154
13998.17 157
13999.29 211
14000.41 187
14001.53 144
14002.64 160
14003.76 163
14004.88 184
14006.00 157
14007.12 140
14008.23 139
14009.35 125
14010.47 135
14011.59 149
14012.71 175
14013.83 155
14014.94 171
14016.06 149
14017.18 160
14018.30 167
14019.42 172
14020.54 163
14021.66 174
14022.77 142
14023.89 181
14025.01 159
14026.13 182
14027.25 149
14028.37 156
14029.49 154
14030.61 152
14031.73 158
14032.84 156
14033.96 160
14035.08 145
14036.20 166
14037.32 152
14038.44 179
14039.56 154
14040.68 179
14041.80 168
14042.92 165
14044.04 170
14045.16 183
14046.28 174
14047.40 169
14048.52 149
14049.64 164
14050.76 171
14051.88 192
14053.00 177
14054.12 180
14055.24 181
14056.36 147
14057.48 181
14058.60 160
14059.72 147
14060.84 177
14061.96 195
14063.08 183
14064.20 227
14065.32 205
14066.44 181
14067.56 205
14068.68 174
14069.80 220
14070.92 178
14072.04 161
14073.16 188
14074.28 219
14075.40 194
14076.53 193
14077.65 190
14078.77 216
14079.89 190
14081.01 183
14082.13 205
14083.25 209
14084.37 224
14085.49 216
14086.62 241
14087.74 226
14088.86 212
14089.98 230
14091.10 256
14092.22 237
14093.34 233
14094.47 259
14095.59 225
14096.71 276
14097.83 283
14098.95 256
14100.07 261
14101.20 286
14102.32 265
14103.44 262
14104.56 255
14105.68 269
14106.81 237
14107.93 259
14109.05 215
14110.17 253
14111.30 239
14112.42 215
14113.54 188
14114.66 205
14115.78 199
14116.91 194
14118.03 197
14119.15 208
14120.28 195
14121.40 198
14122.52 205
14123.64 186
14124.77 194
14125.89 174
14127.01 183
14128.13 189
14129.26 163
14130.38 170
14131.50 177
14132.63 205
14133.75 199
14134.87 195
14136.00 192
14137.12 207
14138.24 184
14139.37 195
14140.49 197
14141.61 215
14142.74 188
14143.86 190
14144.98 169
14146.11 178
14147.23 179
14148.36 180
14149.48 181
14150.60 192
14151.73 203
14152.85 183
14153.98 178
14155.10 135
14156.22 164
14157.35 166
14158.47 198
14159.60 170
14160.72 193
14161.84 173
14162.97 196
14164.09 190
14165.22 179
14166.34 160
14167.47 171
14168.59 161
14169.72 152
14170.84 183
14171.96 155
14173.09 187
14174.21 169
14175.34 184
14176.46 173
14177.59 181
14178.71 159
14179.84 175
14180.96 175
14182.09 169
14183.21 159
14184.34 157
14185.46 157
14186.59 185
14187.72 187
14188.84 158
14189.97 156
14191.09 179
14192.22 179
14193.34 151
14194.47 164
14195.59 158
14196.72 156
14197.85 169
14198.97 163
14200.10 172
14201.22 152
14202.35 170
14203.47 191
14204.60 167
14205.73 147
14206.85 154
14207.98 172
14209.10 178
14210.23 177
14211.36 177
14212.48 155
14213.61 171
14214.74 144
14215.86 165
14216.99 151
14218.12 145
14219.24 165
14220.37 177
14221.50 155
14222.62 136
14223.75 162
14224.88 152
14226.00 164
14227.13 131
14228.26 146
14229.38 137
14230.51 177
14231.64 131
14232.76 153
14233.89 158
14235.02 132
14236.15 141
14237.27 160
14238.40 140
14239.53 151
14240.66 163
14241.78 163
14242.91 148
14244.04 136
14245.17 149
14246.29 172
14247.42 133
14248.55 131
14249.68 144
14250.80 165
14251.93 155
14253.06 124
14254.19 146
14255.32 112
14256.44 130
14257.57 159
14258.70 163
14259.83 119
14260.96 150
14262.09 152
14263.21 123
14264.34 126
14265.47 126
14266.60 161
14267.73 141
14268.86 147
14269.98 144
14271.11 140
14272.24 137
14273.37 172
14274.50 142
14275.63 146
14276.76 134
14277.89 144
14279.01 160
14280.14 146
14281.27 146
14282.40 139
14283.53 144
14284.66 135
14285.79 162
14286.92 162
14288.05 149
14289.18 133
14290.31 143
14291.44 138
14292.57 141
14293.70 156
14294.82 129
14295.95 156
14297.08 146
14298.21 141
14299.34 136
14300.47 174
14301.60 138
14302.73 148
14303.86 114
14304.99 129
14306.12 123
14307.25 134
14308.38 141
14309.51 133
14310.64 167
14311.77 135
14312.90 141
14314.03 123
14315.16 118
14316.30 139
14317.43 144
14318.56 147
14319.69 129
14320.82 114
14321.95 132
14323.08 118
14324.21 146
14325.34 174
14326.47 127
14327.60 142
14328.73 119
14329.86 144
14330.99 125
14332.13 134
14333.26 122
14334.39 146
14335.52 108
14336.65 102
14337.78 136
14338.91 179
14340.04 145
14341.18 153
14342.31 131
14343.44 126
14344.57 149
14345.70 111
14346.83 124
14347.97 128
14349.10 144
14350.23 138
14351.36 138
14352.49 123
14353.62 122
14354.76 120
14355.89 140
14357.02 124
14358.15 141
14359.28 129
14360.42 117
14361.55 132
14362.68 121
14363.81 116
14364.95 120
14366.08 133
14367.21 140
14368.34 131
14369.48 108
14370.61 158
14371.74 153
14372.87 154
14374.01 129
14375.14 131
14376.27 145
14377.40 130
14378.54 125
14379.67 129
14380.80 119
14381.94 148
14383.07 146
14384.20 138
14385.34 112
14386.47 108
14387.60 144
14388.74 149
14389.87 131
14391.00 120
14392.14 142
14393.27 141
14394.40 134
14395.54 119
14396.67 124
14397.80 135
14398.94 150
14400.07 122
14401.20 118
14402.34 127
14403.47 139
14404.61 152
14405.74 130
14406.87 131
14408.01 137
14409.14 158
14410.28 143
14411.41 128
14412.55 112
14413.68 137
14414.81 137
14415.95 130
14417.08 139
14418.22 144
14419.35 159
14420.49 143
14421.62 163
14422.76 141
14423.89 126
14425.02 130
14426.16 119
14427.29 124
14428.43 155
14429.56 155
14430.70 155
14431.83 139
14432.97 123
14434.10 132
14435.24 178
14436.37 141
14437.51 139
14438.64 163
14439.78 163
14440.92 170
14442.05 140
14443.19 148
14444.32 138
14445.46 154
14446.59 145
14447.73 161
14448.86 134
14450.00 146
14451.14 150
14452.27 141
14453.41 146
14454.54 140
14455.68 148
14456.82 153
14457.95 142
14459.09 139
14460.22 168
14461.36 138
14462.50 139
14463.63 172
14464.77 157
14465.90 136
14467.04 134
14468.18 116
14469.31 151
14470.45 159
14471.59 144
14472.72 146
14473.86 150
14475.00 154
14476.13 162
14477.27 151
14478.41 134
14479.54 152
14480.68 143
14481.82 146
14482.96 151
14484.09 163
14485.23 148
14486.37 169
14487.50 142
14488.64 132
14489.78 148
14490.92 168
14492.05 156
14493.19 141
14494.33 150
14495.47 165
14496.60 155
14497.74 165
14498.88 161
14500.02 143
14501.15 172
14502.29 154
14503.43 175
14504.57 152
14505.70 176
14506.84 184
14507.98 172
14509.12 178
14510.26 182
14511.39 198
14512.53 203
14513.67 189
14514.81 192
14515.95 207
14517.09 220
14518.22 218
14519.36 216
14520.50 222
14521.64 221
14522.78 198
14523.92 199
14525.06 214
14526.19 230
14527.33 241
14528.47 191
14529.61 210
14530.75 209
14531.89 193
14533.03 205
14534.17 187
14535.31 173
14536.45 187
14537.58 185
14538.72 140
14539.86 151
14541.00 143
14542.14 153
14543.28 143
14544.42 168
14545.56 160
14546.70 153
14547.84 143
14548.98 172
14550.12 166
14551.26 148
14552.40 164
14553.54 145
14554.68 147
14555.82 128
14556.96 164
14558.10 174
14559.24 142
14560.38 141
14561.52 151
14562.66 111
14563.80 157
14564.94 165
14566.08 128
14567.22 134
14568.36 125
14569.50 139
14570.64 133
14571.78 135
14572.92 127
14574.06 146
14575.20 159
14576.34 170
14577.48 155
14578.62 138
14579.76 130
14580.91 135
14582.05 140
14583.19 129
14584.33 149
14585.47 135
14586.61 136
14587.75 142
14588.89 133
14590.03 130
14591.18 136
14592.32 151
14593.46 141
14594.60 130
14595.74 127
14596.88 126
14598.02 130
14599.17 144
14600.31 140
14601.45 141
14602.59 125
14603.73 146
14604.87 140
14606.02 128
14607.16 151
14608.30 140
14609.44 139
14610.58 129
14611.73 118
14612.87 155
14614.01 142
14615.15 164
14616.29 147
14617.44 128
14618.58 158
14619.72 136
14620.86 135
14622.01 134
14623.15 137
14624.29 160
14625.43 152
14626.58 155
14627.72 143
14628.86 125
14630.01 194
14631.15 157
14632.29 163
14633.43 160
14634.58 153
14635.72 177
14636.86 176
14638.01 161
14639.15 133
14640.29 119
14641.44 159
14642.58 148
14643.72 142
14644.87 141
14646.01 159
14647.15 162
14648.30 145
14649.44 126
14650.58 141
14651.73 149
14652.87 168
14654.01 125
14655.16 126
14656.30 135
14657.45 144
14658.59 130
14659.73 126
14660.88 129
14662.02 145
14663.17 144
14664.31 141
14665.45 135
14666.60 132
14667.74 138
14668.89 139
14670.03 132
14671.18 110
14672.32 133
14673.46 149
14674.61 140
14675.75 155
14676.90 133
14678.04 121
14679.19 127
14680.33 135
14681.48 128
14682.62 138
14683.77 131
14684.91 131
14686.06 137
14687.20 124
14688.35 109
14689.49 128
14690.64 134
14691.78 132
14692.93 102
14694.07 117
14695.22 156
14696.36 144
14697.51 141
14698.65 144
14699.80 136
14700.95 124
14702.09 126
14703.24 121
14704.38 127
14705.53 154
14706.67 141
14707.82 104
14708.97 129
14710.11 121
14711.26 104
14712.40 117
14713.55 129
14714.70 109
14715.84 124
14716.99 116
14718.13 123
14719.28 146
14720.43 114
14721.57 120
14722.72 143
14723.87 121
14725.01 98
14726.16 125
14727.31 128
14728.45 147
14729.60 140
14730.75 119
14731.89 106
14733.04 132
14734.19 105
14735.33 118
14736.48 128
14737.63 125
14738.77 107
14739.92 158
14741.07 134
14742.22 130
14743.36 134
14744.51 138
14745.66 130
14746.80 133
14747.95 111
14749.10 117
14750.25 128
14751.39 116
14752.54 112
14753.69 110
14754.84 139
14755.99 143
14757.13 124
14758.28 132
14759.43 130
14760.58 131
14761.72 122
14762.87 120
14764.02 128
14765.17 126
14766.32 144
14767.47 123
14768.61 126
14769.76 117
14770.91 122
14772.06 126
14773.21 130
14774.36 143
14775.50 110
14776.65 119
14777.80 114
14778.95 95
14780.10 101
14781.25 111
14782.40 127
14783.54 105
14784.69 105
14785.84 117
14786.99 130
14788.14 126
14789.29 130
14790.44 130
14791.59 129
14792.74 121
14793.89 106
14795.03 112
14796.18 106
14797.33 110
14798.48 107
14799.63 109
14800.78 90
14801.93 105
14803.08 116
14804.23 108
14805.38 118
14806.53 106
14807.68 107
14808.83 129
14809.98 116
14811.13 92
14812.28 121
14813.43 129
14814.58 115
14815.73 106
14816.88 115
14818.03 126
14819.18 105
14820.33 89
14821.48 96
14822.63 113
14823.78 99
14824.93 96
14826.08 106
14827.23 122
14828.38 106
14829.53 116
14830.68 131
14831.83 105
14832.98 121
14834.14 107
14835.29 117
14836.44 107
14837.59 114
14838.74 125
14839.89 125
14841.04 106
14842.19 117
14843.34 115
14844.49 127
14845.65 114
14846.80 104
14847.95 99
14849.10 90
14850.25 130
14851.40 116
14852.55 103
14853.71 105
14854.86 107
14856.01 110
14857.16 110
14858.31 102
14859.46 104
14860.62 87
14861.77 112
14862.92 116
14864.07 88
14865.22 100
14866.38 102
14867.53 113
14868.68 103
14869.83 90
14870.98 103
14872.14 126
14873.29 106
14874.44 102
14875.59 101
14876.75 99
14877.90 126
14879.05 129
14880.20 99
14881.36 107
14882.51 108
14883.66 112
14884.81 115
14885.97 96
14887.12 112
14888.27 116
14889.42 132
14890.58 97
14891.73 98
14892.88 109
14894.04 100
14895.19 105
14896.34 119
14897.50 117
14898.65 118
14899.80 138
14900.96 117
14902.11 99
14903.26 95
14904.42 113
14905.57 114
14906.72 97
14907.88 113
14909.03 91
14910.18 118
14911.34 121
14912.49 99
14913.65 91
14914.80 117
14915.95 123
14917.11 116
14918.26 102
14919.42 125
14920.57 122
14921.72 129
14922.88 99
14924.03 105
14925.19 100
14926.34 130
14927.50 105
14928.65 113
14929.81 104
14930.96 122
14932.11 128
14933.27 124
14934.42 100
14935.58 111
14936.73 123
14937.89 103
14939.04 117
14940.20 116
14941.35 127
14942.51 120
14943.66 130
14944.82 110
14945.97 111
14947.13 109
14948.28 134
14949.44 123
14950.59 128
14951.75 123
14952.90 113
14954.06 100
14955.22 100
14956.37 124
14957.53 133
14958.68 148
14959.84 118
14960.99 117
14962.15 110
14963.30 157
14964.46 139
14965.62 130
14966.77 121
14967.93 130
14969.08 133
14970.24 124
14971.40 108
14972.55 110
14973.71 119
14974.86 129
14976.02 112
14977.18 103
14978.33 124
14979.49 137
14980.65 117
14981.80 104
14982.96 92
14984.12 105
14985.27 126
14986.43 125
14987.59 102
14988.74 86
14989.90 103
14991.06 108
14992.21 105
14993.37 99
14994.53 107
14995.68 134
14996.84 114
14998.00 105
14999.16 101
15000.31 102
15001.47 92
15002.63 125
15003.79 110
15004.94 101
15006.10 87
15007.26 97
15008.42 102
15009.57 98
15010.73 101
15011.89 101
15013.05 124
15014.20 112
15015.36 89
15016.52 105
15017.68 115
15018.83 121
15019.99 95
15021.15 103
15022.31 111
15023.47 104
15024.63 142
15025.78 74
15026.94 93
15028.10 101
15029.26 119
15030.42 92
15031.58 85
15032.73 105
15033.89 92
15035.05 101
15036.21 90
15037.37 114
15038.53 89
15039.69 93
15040.84 94
15042.00 86
15043.16 106
15044.32 109
15045.48 110
15046.64 129
15047.80 100
15048.96 87
15050.12 87
15051.28 109
15052.43 111
15053.59 89
15054.75 104
15055.91 92
15057.07 111
15058.23 95
15059.39 104
15060.55 105
15061.71 99
15062.87 102
15064.03 105
15065.19 109
15066.35 106
15067.51 107
15068.67 102
15069.83 102
15070.99 102
15072.15 118
15073.31 106
15074.47 95
15075.63 99
15076.79 124
15077.95 121
15079.11 100
15080.27 102
15081.43 105
15082.59 99
15083.75 93
15084.91 105
15086.07 97
15087.23 121
15088.39 104
15089.55 90
15090.71 89
15091.88 98
15093.04 114
15094.20 116
15095.36 110
15096.52 95
15097.68 112
15098.84 97
15100.00 95
15101.16 90
15102.32 127
15103.49 117
15104.65 104
15105.81 88
15106.97 113
15108.13 108
15109.29 124
15110.45 108
15111.61 118
15112.78 101
15113.94 109
15115.10 106
15116.26 93
15117.42 99
15118.58 96
15119.75 99
15120.91 93
15122.07 108
15123.23 101
15124.39 104
15125.56 112
15126.72 93
15127.88 82
15129.04 97
15130.21 104
15131.37 94
15132.53 100
15133.69 111
15134.85 100
15136.02 113
15137.18 116
15138.34 112
15139.50 93
15140.67 83
15141.83 91
15142.99 100
15144.16 99
15145.32 97
15146.48 105
15147.64 115
15148.81 118
15149.97 110
15151.13 112
15152.30 98
15153.46 86
15154.62 92
15155.79 98
15156.95 111
15158.11 117
15159.28 88
15160.44 89
15161.60 110
15162.77 102
15163.93 112
15165.09 83
15166.26 79
15167.42 120
15168.58 104
15169.75 81
15170.91 102
15172.08 97
15173.24 98
15174.40 86
15175.57 104
15176.73 106
15177.90 107
15179.06 98
15180.22 79
15181.39 97
15182.55 110
15183.72 120
15184.88 102
15186.05 91
15187.21 88
15188.37 114
15189.54 112
15190.70 87
15191.87 89
15193.03 93
15194.20 99
15195.36 106
15196.53 99
15197.69 100
15198.86 121
15200.02 121
15201.19 125
15202.35 117
15203.52 110
15204.68 97
15205.85 134
15207.01 116
15208.18 109
15209.34 107
15210.51 119
15211.67 112
15212.84 116
15214.00 107
15215.17 93
15216.33 120
15217.50 121
15218.67 115
15219.83 111
15221.00 109
15222.16 112
15223.33 119
15224.50 116
15225.66 117
15226.83 117
15227.99 99
15229.16 121
15230.33 113
15231.49 124
15232.66 102
15233.82 128
15234.99 108
15236.16 109
15237.32 121
15238.49 101
15239.66 97
15240.82 116
15241.99 105
15243.16 116
15244.32 123
15245.49 101
15246.66 80
15247.82 94
15248.99 118
15250.16 107
15251.32 102
15252.49 89
15253.66 103
15254.82 92
15255.99 77
15257.16 79
15258.32 122
15259.49 104
15260.66 118
15261.83 102
15262.99 97
15264.16 75
15265.33 97
15266.50 100
15267.66 90
15268.83 95
15270.00 80
15271.17 96
15272.33 96
15273.50 95
15274.67 77
15275.84 106
15277.01 98
15278.17 88
15279.34 90
15280.51 101
15281.68 99
15282.85 105
15284.01 109
15285.18 91
15286.35 89
15287.52 114
15288.69 103
15289.86 86
15291.02 108
15292.19 99
15293.36 120
15294.53 110
15295.70 107
15296.87 98
15298.03 99
15299.20 107
15300.37 101
15301.54 94
15302.71 100
15303.88 88
15305.05 91
15306.22 109
15307.39 100
15308.56 99
15309.72 76
15310.89 90
15312.06 88
15313.23 112
15314.40 116
15315.57 113
15316.74 100
15317.91 90
15319.08 104
15320.25 96
15321.42 98
15322.59 94
15323.76 108
15324.93 87
15326.10 88
15327.27 88
15328.44 101
15329.61 80
15330.78 96
15331.95 110
15333.12 116
15334.29 93
15335.46 80
15336.63 101
15337.80 101
15338.97 115
15340.14 102
15341.31 104
15342.48 101
15343.65 108
15344.82 87
15345.99 98
15347.16 100
15348.33 116
15349.50 111
15350.67 85
15351.84 87
15353.01 88
15354.18 113
15355.36 101
15356.53 103
15357.70 93
15358.87 114
15360.04 113
15361.21 113
15362.38 104
15363.55 103
15364.72 124
15365.90 120
15367.07 100
15368.24 106
15369.41 111
15370.58 109
15371.75 103
15372.92 111
15374.10 114
15375.27 114
15376.44 112
15377.61 105
15378.78 117
15379.95 107
15381.13 114
15382.30 95
15383.47 88
15384.64 95
15385.81 117
15386.99 104
15388.16 121
15389.33 112
15390.50 119
15391.68 90
15392.85 93
15394.02 98
15395.19 108
15396.36 104
15397.54 102
15398.71 122
15399.88 111
15401.05 151
15402.23 124
15403.40 95
15404.57 87
15405.75 114
15406.92 114
15408.09 78
15409.26 94
15410.44 107
15411.61 106
15412.78 82
15413.96 93
15415.13 104
15416.30 99
15417.48 108
15418.65 100
15419.82 101
15421.00 113
15422.17 103
15423.34 81
15424.52 88
15425.69 82
15426.86 94
15428.04 99
15429.21 107
15430.39 98
15431.56 94
15432.73 117
15433.91 110
15435.08 102
15436.25 83
15437.43 92
15438.60 99
15439.78 93
15440.95 106
15442.13 100
15443.30 108
15444.47 103
15445.65 92
15446.82 84
15448.00 80
15449.17 95
15450.35 94
15451.52 88
15452.70 95
15453.87 89
15455.04 87
15456.22 107
15457.39 85
15458.57 80
15459.74 106
15460.92 132
15462.09 107
15463.27 91
15464.44 97
15465.62 105
15466.79 107
15467.97 100
15469.14 105
15470.32 122
15471.49 108
15472.67 106
15473.85 108
15475.02 110
15476.20 104
15477.37 102
15478.55 94
15479.72 96
15480.90 113
15482.07 111
15483.25 100
15484.43 96
15485.60 91
15486.78 89
15487.95 114
15489.13 110
15490.31 82
15491.48 103
15492.66 115
15493.83 86
15495.01 92
15496.19 92
15497.36 100
15498.54 94
15499.72 89
15500.89 89
15502.07 89
15503.25 121
15504.42 89
15505.60 111
15506.78 96
15507.95 86
15509.13 102
15510.31 122
15511.48 87
15512.66 83
15513.84 107
15515.01 113
15516.19 100
15517.37 99
15518.54 109
15519.72 119
15520.90 107
15522.08 83
15523.25 117
15524.43 84
15525.61 110
15526.79 106
15527.96 101
15529.14 101
15530.32 103
15531.50 125
15532.67 121
15533.85 107
15535.03 93
15536.21 113
15537.38 110
15538.56 92
15539.74 93
15540.92 114
15542.10 116
15543.27 108
15544.45 92
15545.63 100
15546.81 93
15547.99 107
15549.17 86
15550.34 95
15551.52 83
15552.70 110
15553.88 116
15555.06 94
15556.24 107
15557.41 85
15558.59 116
15559.77 83
15560.95 99
15562.13 107
15563.31 92
15564.49 107
15565.67 96
15566.84 106
15568.02 93
15569.20 118
15570.38 96
15571.56 99
15572.74 102
15573.92 99
15575.10 126
15576.28 113
15577.46 101
15578.64 97
15579.82 101
15581.00 104
15582.18 84
15583.35 103
15584.53 103
15585.71 103
15586.89 104
15588.07 104
15589.25 114
15590.43 104
15591.61 112
15592.79 96
15593.97 120
15595.15 114
15596.33 115
15597.51 99
15598.69 115
15599.87 119
15601.05 104
15602.23 95
15603.41 115
15604.59 109
15605.78 101
15606.96 108
15608.14 100
15609.32 109
15610.50 112
15611.68 133
15612.86 114
15614.04 115
15615.22 111
15616.40 129
15617.58 126
15618.76 120
15619.94 114
15621.12 112
15622.31 128
15623.49 135
15624.67 141
15625.85 137
15627.03 129
15628.21 118
15629.39 146
15630.57 126
15631.76 133
15632.94 134
15634.12 135
15635.30 115
15636.48 107
15637.66 130
15638.85 149
15640.03 143
15641.21 139
15642.39 134
15643.57 128
15644.75 135
15645.94 143
15647.12 132
15648.30 134
15649.48 145
15650.66 152
15651.85 127
15653.03 124
15654.21 136
15655.39 145
15656.58 148
15657.76 149
15658.94 161
15660.12 159
15661.31 174
15662.49 176
15663.67 136
15664.85 158
15666.04 164
15667.22 174
15668.40 186
15669.58 175
15670.77 155
15671.95 181
15673.13 174
15674.32 163
15675.50 163
15676.68 155
15677.87 177
15679.05 171
15680.23 178
15681.42 147
15682.60 175
15683.78 162
15684.97 189
15686.15 174
15687.33 160
15688.52 169
15689.70 170
15690.88 170
15692.07 157
15693.25 189
15694.44 178
15695.62 188
15696.80 188
15697.99 186
15699.17 189
15700.35 221
15701.54 201
15702.72 194
15703.91 191
15705.09 230
15706.28 207
15707.46 216
15708.64 224
15709.83 237
15711.01 236
15712.20 250
15713.38 270
15714.57 256
15715.75 220
15716.94 237
15718.12 256
15719.31 272
15720.49 260
15721.67 250
15722.86 269
15724.04 304
15725.23 308
15726.41 248
15727.60 220
15728.78 266
15729.97 229
15731.15 222
15732.34 224
15733.53 200
15734.71 231
15735.90 218
15737.08 213
15738.27 253
15739.45 190
15740.64 223
15741.82 224
15743.01 221
15744.19 210
15745.38 224
15746.57 216
15747.75 242
15748.94 219
15750.12 210
15751.31 198
15752.50 200
15753.68 213
15754.87 195
15756.05 218
15757.24 176
15758.43 211
15759.61 192
15760.80 203
15761.99 184
15763.17 178
15764.36 198
15765.54 168
15766.73 179
15767.92 148
15769.10 172
15770.29 175
15771.48 170
15772.66 160
15773.85 206
15775.04 175
15776.22 202
15777.41 168
15778.60 167
15779.79 189
15780.97 177
15782.16 176
15783.35 168
15784.53 164
15785.72 152
15786.91 167
15788.10 173
15789.28 165
15790.47 153
15791.66 161
15792.85 174
15794.03 162
15795.22 154
15796.41 154
15797.60 147
15798.78 172
15799.97 158
15801.16 154
15802.35 153
15803.54 160
15804.72 178
15805.91 138
15807.10 138
15808.29 130
15809.48 166
15810.66 152
15811.85 122
15813.04 120
15814.23 155
15815.42 141
15816.61 164
15817.79 156
15818.98 120
15820.17 139
15821.36 159
15822.55 127
15823.74 119
15824.93 125
15826.11 121
15827.30 156
15828.49 124
15829.68 159
15830.87 134
15832.06 144
15833.25 124
15834.44 130
15835.63 139
15836.82 148
15838.00 158
15839.19 112
15840.38 149
15841.57 131
15842.76 153
15843.95 158
15845.14 133
15846.33 126
15847.52 135
15848.71 141
15849.90 142
15851.09 134
15852.28 148
15853.47 124
15854.66 156
15855.85 140
15857.04 149
15858.23 145
15859.42 125
15860.61 167
15861.80 142
15862.99 147
15864.18 127
15865.37 160
15866.56 146
15867.75 144
15868.94 141
15870.13 157
15871.32 133
15872.51 136
15873.70 134
15874.89 144
15876.08 141
15877.27 124
15878.46 134
15879.66 153
15880.85 160
15882.04 141
15883.23 138
15884.42 135
15885.61 137
15886.80 122
15887.99 137
15889.18 147
15890.37 124
15891.57 140
15892.76 150
15893.95 152
15895.14 132
15896.33 136
15897.52 157
15898.71 135
15899.91 146
15901.10 136
15902.29 125
15903.48 155
15904.67 113
15905.86 140
15907.06 145
15908.25 149
15909.44 133
15910.63 141
15911.82 159
15913.02 156
15914.21 142
15915.40 129
15916.59 142
15917.78 128
15918.98 151
15920.17 137
15921.36 145
15922.55 120
15923.75 130
15924.94 147
15926.13 140
15927.32 164
15928.52 133
15929.71 134
15930.90 136
15932.09 117
15933.29 120
15934.48 151
15935.67 123
15936.87 134
15938.06 130
15939.25 139
15940.44 129
15941.64 129
15942.83 116
15944.02 134
15945.22 129
15946.41 130
15947.60 144
15948.80 138
15949.99 129
15951.18 123
15952.38 116
15953.57 135
15954.77 123
15955.96 129
15957.15 114
15958.35 101
15959.54 125
15960.73 110
15961.93 127
15963.12 133
15964.32 98
15965.51 122
15966.70 97
15967.90 114
15969.09 122
15970.29 134
15971.48 125
15972.67 115
15973.87 109
15975.06 104
15976.26 105
15977.45 105
15978.65 106
15979.84 123
15981.04 98
15982.23 109
15983.43 124
15984.62 113
15985.81 121
15987.01 91
15988.20 119
15989.40 101
15990.59 108
15991.79 129
15992.98 115
15994.18 121
15995.37 93
15996.57 110
15997.76 105
15998.96 108
16000.16 97
16001.35 109
16002.55 106
16003.74 99
16004.94 116
16006.13 121
16007.33 83
16008.52 116
16009.72 100
16010.92 113
16012.11 96
16013.31 108
16014.50 103
16015.70 93
16016.89 81
16018.09 96
16019.29 116
16020.48 118
16021.68 101
16022.87 93
16024.07 110
16025.27 97
16026.46 98
16027.66 98
16028.86 124
16030.05 92
16031.25 98
16032.45 99
16033.64 98
16034.84 92
16036.04 107
16037.23 104
16038.43 109
16039.63 93
16040.82 97
16042.02 114
16043.22 90
16044.41 119
16045.61 105
16046.81 106
16048.00 109
16049.20 108
16050.40 102
16051.60 98
16052.79 101
16053.99 112
16055.19 97
16056.39 92
16057.58 86
16058.78 110
16059.98 90
16061.18 87
16062.37 84
16063.57 114
16064.77 101
16065.97 91
16067.16 87
16068.36 86
16069.56 99
16070.76 102
16071.96 91
16073.15 111
16074.35 104
16075.55 107
16076.75 103
16077.95 94
16079.14 79
16080.34 87
16081.54 98
16082.74 111
16083.94 84
16085.14 95
16086.34 102
16087.53 99
16088.73 95
16089.93 98
16091.13 80
16092.33 98
16093.53 92
16094.73 110
16095.93 99
16097.12 79
16098.32 90
16099.52 104
16100.72 96
16101.92 85
16103.12 102
16104.32 95
16105.52 110
16106.72 92
16107.92 97
16109.12 105
16110.32 108
16111.52 109
16112.71 90
16113.91 115
16115.11 104
16116.31 104
16117.51 96
16118.71 93
16119.91 98
16121.11 99
16122.31 117
16123.51 98
16124.71 102
16125.91 101
16127.11 117
16128.31 113
16129.51 109
16130.71 121
16131.91 98
16133.11 98
16134.31 97
16135.51 103
16136.71 106
16137.92 106
16139.12 112
16140.32 112
16141.52 94
16142.72 82
16143.92 103
16145.12 108
16146.32 96
16147.52 100
16148.72 86
16149.92 113
16151.12 120
16152.32 103
16153.53 91
16154.73 92
16155.93 104
16157.13 114
16158.33 104
16159.53 96
16160.73 77
16161.93 98
16163.14 106
16164.34 96
16165.54 85
16166.74 86
16167.94 118
16169.14 104
16170.34 110
16171.55 109
16172.75 103
16173.95 95
16175.15 87
16176.35 114
16177.56 91
16178.76 104
16179.96 115
16181.16 100
16182.36 81
16183.57 90
16184.77 108
16185.97 101
16187.17 88
16188.38 97
16189.58 115
16190.78 105
16191.98 110
16193.18 87
16194.39 90
16195.59 105
16196.79 93
16198.00 90
16199.20 104
16200.40 91
16201.60 104
16202.81 101
16204.01 98
16205.21 81
16206.42 104
16207.62 99
16208.82 121
16210.02 91
16211.23 97
16212.43 116
16213.63 111
16214.84 84
16216.04 102
16217.24 101
16218.45 113
16219.65 100
16220.86 94
16222.06 116
16223.26 98
16224.47 90
16225.67 96
16226.87 106
16228.08 100
16229.28 102
16230.49 127
16231.69 109
16232.89 107
16234.10 107
16235.30 115
16236.51 113
16237.71 115
16238.91 105
16240.12 112
16241.32 77
16242.53 88
16243.73 102
16244.94 121
16246.14 101
16247.34 113
16248.55 101
16249.75 119
16250.96 93
16252.16 109
16253.37 112
16254.57 127
16255.78 97
16256.98 99
16258.19 109
16259.39 100
16260.60 102
16261.80 113
16263.01 117
16264.21 107
16265.42 120
16266.62 110
16267.83 113
16269.03 88
16270.24 108
16271.45 119
16272.65 118
16273.86 114
16275.06 124
16276.27 123
16277.47 106
16278.68 110
16279.88 116
16281.09 126
16282.30 119
16283.50 139
16284.71 131
16285.91 113
16287.12 117
16288.33 114
16289.53 130
16290.74 124
16291.94 117
16293.15 107
16294.36 131
16295.56 128
16296.77 132
16297.98 113
16299.18 109
16300.39 122
16301.60 123
16302.80 128
16304.01 122
16305.22 131
16306.42 140
16307.63 151
16308.84 143
16310.04 137
16311.25 161
16312.46 146
16313.66 125
16314.87 125
16316.08 127
16317.29 138
16318.49 133
16319.70 133
16320.91 110
16322.11 117
16323.32 127
16324.53 128
16325.74 111
16326.94 120
16328.15 114
16329.36 116
16330.57 106
16331.77 117
16332.98 96
16334.19 109
16335.40 106
16336.61 92
16337.81 102
16339.02 103
16340.23 104
16341.44 119
16342.65 115
16343.85 103
16345.06 106
16346.27 118
16347.48 104
16348.69 105
16349.90 96
16351.10 111
16352.31 116
16353.52 107
16354.73 89
16355.94 87
16357.15 106
16358.35 104
16359.56 97
16360.77 124
16361.98 99
16363.19 100
16364.40 109
16365.61 107
16366.82 102
16368.03 93
16369.23 118
16370.44 106
16371.65 106
16372.86 114
16374.07 106
16375.28 120
16376.49 87
16377.70 90
16378.91 126
16380.12 108
16381.33 96
16382.54 96
16383.75 84
16384.96 130
16386.17 112
16387.38 93
16388.59 102
16389.80 102
16391.01 100
16392.22 101
16393.43 94
16394.64 87
16395.85 106
16397.06 120
16398.27 104
16399.48 93
16400.69 105
16401.90 110
16403.11 105
16404.32 79
16405.53 93
16406.74 94
16407.95 111
16409.16 95
16410.37 122
16411.58 91
16412.79 97
16414.00 103
16415.21 96
16416.42 93
16417.63 73
16418.85 98
16420.06 117
16421.27 91
16422.48 97
16423.69 96
16424.90 102
16426.11 92
16427.32 83
16428.53 98
16429.75 80
16430.96 100
16432.17 99
16433.38 84
16434.59 91
16435.80 91
16437.01 120
16438.23 103
16439.44 72
16440.65 80
16441.86 101
16443.07 93
16444.28 82
16445.50 82
16446.71 102
16447.92 104
16449.13 102
16450.34 114
16451.56 99
16452.77 102
16453.98 112
16455.19 91
16456.41 109
16457.62 98
16458.83 88
16460.04 126
16461.26 95
16462.47 82
16463.68 90
16464.89 103
16466.11 106
16467.32 97
16468.53 86
16469.74 84
16470.96 94
16472.17 107
16473.38 96
16474.60 94
16475.81 109
16477.02 112
16478.23 102
16479.45 98
16480.66 89
16481.87 91
16483.09 98
16484.30 87
16485.51 88
16486.73 80
16487.94 89
16489.15 90
16490.37 98
16491.58 97
16492.80 88
16494.01 80
16495.22 99
16496.44 77
16497.65 86
16498.86 91
16500.08 77
16501.29 69
16502.51 73
16503.72 91
16504.93 86
16506.15 92
16507.36 59
16508.58 83
16509.79 84
16511.01 90
16512.22 90
16513.43 85
16514.65 75
16515.86 68
16517.08 102
16518.29 88
16519.51 76
16520.72 71
16521.94 103
16523.15 87
16524.37 81
16525.58 82
16526.80 97
16528.01 95
16529.23 103
16530.44 61
16531.66 88
16532.87 96
16534.09 100
16535.30 81
16536.52 82
16537.73 80
16538.95 93
16540.16 95
16541.38 96
16542.59 80
16543.81 82
16545.02 93
16546.24 89
16547.46 78
16548.67 80
16549.89 96
16551.10 109
16552.32 86
16553.54 88
16554.75 94
16555.97 85
16557.18 92
16558.40 87
16559.62 83
16560.83 82
16562.05 84
16563.26 95
16564.48 82
16565.70 84
16566.91 93
16568.13 100
16569.35 79
16570.56 87
16571.78 92
16573.00 84
16574.21 97
16575.43 95
16576.65 99
16577.86 98
16579.08 83
16580.30 83
16581.51 98
16582.73 92
16583.95 69
16585.16 95
16586.38 85
16587.60 97
16588.82 89
16590.03 75
16591.25 80
16592.47 75
16593.68 85
16594.90 100
16596.12 83
16597.34 76
16598.55 79
16599.77 99
16600.99 101
16602.21 93
16603.43 80
16604.64 82
16605.86 84
16607.08 101
16608.30 78
16609.51 76
16610.73 77
16611.95 73
16613.17 84
16614.39 96
16615.60 82
16616.82 74
16618.04 82
16619.26 88
16620.48 78
16621.70 74
16622.91 82
16624.13 83
16625.35 87
16626.57 106
16627.79 90
16629.01 85
16630.23 96
16631.45 83
16632.66 80
16633.88 82
16635.10 64
16636.32 88
16637.54 98
16638.76 90
16639.98 81
16641.20 80
16642.42 75
16643.64 98
16644.85 80
16646.07 90
16647.29 64
16648.51 81
16649.73 75
16650.95 80
16652.17 84
16653.39 71
16654.61 85
16655.83 78
16657.05 83
16658.27 73
16659.49 76
16660.71 66
16661.93 94
16663.15 84
16664.37 86
16665.59 91
16666.81 88
16668.03 76
16669.25 69
16670.47 59
16671.69 78
16672.91 84
16674.13 77
16675.35 71
16676.57 95
16677.79 81
16679.01 79
16680.23 87
16681.45 75
16682.67 71
16683.89 76
16685.11 73
16686.34 74
16687.56 69
16688.78 82
16690.00 86
16691.22 84
16692.44 76
16693.66 84
16694.88 63
16696.10 72
16697.32 67
16698.55 71
16699.77 79
16700.99 92
16702.21 68
16703.43 79
16704.65 78
16705.87 77
16707.10 70
16708.32 78
16709.54 79
16710.76 80
16711.98 74
16713.20 79
16714.43 83
16715.65 68
16716.87 80
16718.09 74
16719.31 83
16720.54 69
16721.76 69
16722.98 73
16724.20 61
16725.42 87
16726.65 80
16727.87 71
16729.09 67
16730.31 77
16731.54 93
16732.76 69
16733.98 76
16735.20 102
16736.43 74
16737.65 81
16738.87 83
16740.09 83
16741.32 73
16742.54 79
16743.76 72
16744.99 85
16746.21 67
16747.43 77
16748.65 84
16749.88 77
16751.10 78
16752.32 68
16753.55 90
16754.77 80
16755.99 70
16757.22 66
16758.44 71
16759.66 76
16760.89 77
16762.11 73
16763.33 77
16764.56 76
16765.78 72
16767.01 89
16768.23 85
16769.45 80
16770.68 79
16771.90 90
16773.12 73
16774.35 75
16775.57 63
16776.80 80
16778.02 73
16779.25 82
16780.47 76
16781.69 86
16782.92 70
16784.14 78
16785.37 108
16786.59 68
16787.82 73
16789.04 65
16790.27 79
16791.49 76
16792.71 79
16793.94 65
16795.16 86
16796.39 89
16797.61 81
16798.84 67
16800.06 86
16801.29 75
16802.51 83
16803.74 93
16804.96 73
16806.19 88
16807.41 67
16808.64 84
16809.86 67
16811.09 85
16812.32 78
16813.54 92
16814.77 64
16815.99 95
16817.22 71
16818.44 87
16819.67 64
16820.89 76
16822.12 105
16823.35 86
16824.57 79
16825.80 68
16827.02 89
16828.25 96
16829.48 90
16830.70 68
16831.93 91
16833.15 73
16834.38 89
16835.61 88
16836.83 85
16838.06 73
16839.29 85
16840.51 100
16841.74 75
16842.96 81
16844.19 98
16845.42 92
16846.64 77
16847.87 78
16849.10 81
16850.32 87
16851.55 92
16852.78 95
16854.01 88
16855.23 72
16856.46 83
16857.69 98
16858.91 92
16860.14 92
16861.37 81
16862.59 104
16863.82 103
16865.05 90
16866.28 74
16867.50 110
16868.73 110
16869.96 94
16871.19 100
16872.41 104
16873.64 91
16874.87 76
16876.10 93
16877.33 86
16878.55 99
16879.78 107
16881.01 108
16882.24 112
16883.46 93
16884.69 95
16885.92 113
16887.15 103
16888.38 87
16889.61 105
16890.83 103
16892.06 121
16893.29 97
16894.52 97
16895.75 110
16896.98 99
16898.20 119
16899.43 121
16900.66 90
16901.89 74
16903.12 87
16904.35 111
16905.58 104
16906.80 92
16908.03 113
16909.26 89
16910.49 89
16911.72 76
16912.95 112
16914.18 86
16915.41 94
16916.64 72
16917.87 91
16919.10 91
16920.33 89
16921.55 84
16922.78 85
16924.01 98
16925.24 99
16926.47 80
16927.70 90
16928.93 95
16930.16 88
16931.39 99
16932.62 89
16933.85 84
16935.08 83
16936.31 101
16937.54 89
16938.77 71
16940.00 91
16941.23 83
16942.46 72
16943.69 99
16944.92 92
16946.15 82
16947.38 95
16948.61 69
16949.84 80
16951.07 84
16952.30 84
16953.53 80
16954.76 77
16956.00 67
16957.23 95
16958.46 101
16959.69 97
16960.92 81
16962.15 72
16963.38 87
16964.61 86
16965.84 88
16967.07 75
16968.30 102
16969.54 75
16970.77 82
16972.00 75
16973.23 85
16974.46 75
16975.69 83
16976.92 74
16978.15 92
16979.39 86
16980.62 81
16981.85 73
16983.08 68
16984.31 78
16985.54 75
16986.78 97
16988.01 80
16989.24 89
16990.47 93
16991.70 82
16992.94 87
16994.17 87
16995.40 79
16996.63 97
16997.86 97
16999.10 65
17000.33 89
17001.56 83
17002.79 88
17004.03 73
17005.26 100
17006.49 87
17007.72 87
17008.96 87
17010.19 84
17011.42 70
17012.65 84
17013.89 93
17015.12 95
17016.35 79
17017.58 97
17018.82 95
17020.05 93
17021.28 73
17022.52 98
17023.75 111
17024.98 99
17026.22 92
17027.45 84
17028.68 72
17029.92 80
17031.15 103
17032.38 98
17033.62 88
17034.85 69
17036.08 110
17037.32 84
17038.55 93
17039.78 99
17041.02 85
17042.25 99
17043.49 110
17044.72 106
17045.95 80
17047.19 91
17048.42 86
17049.66 89
17050.89 76
17052.12 86
17053.36 87
17054.59 66
17055.83 80
17057.06 78
17058.29 84
17059.53 94
17060.76 97
17062.00 83
17063.23 73
17064.47 88
17065.70 84
17066.94 76
17068.17 103
17069.41 79
17070.64 83
17071.88 74
17073.11 84
17074.35 70
17075.58 73
17076.82 81
17078.05 77
17079.29 97
17080.52 90
17081.76 76
17082.99 76
17084.23 64
17085.46 84
17086.70 101
17087.93 85
17089.17 72
17090.40 72
17091.64 88
17092.87 81
17094.11 79
17095.35 71
17096.58 83
17097.82 75
17099.05 78
17100.29 70
17101.53 74
17102.76 82
17104.00 62
17105.23 83
17106.47 95
17107.71 88
17108.94 80
17110.18 102
17111.41 85
17112.65 86
17113.89 66
17115.12 74
17116.36 80
17117.60 107
17118.83 91
17120.07 89
17121.31 76
17122.54 71
17123.78 93
17125.02 88
17126.25 84
17127.49 61
17128.73 88
17129.96 83
17131.20 62
17132.44 72
17133.68 89
17134.91 96
17136.15 96
17137.39 82
17138.62 85
17139.86 86
17141.10 88
17142.34 95
17143.57 84
17144.81 85
17146.05 79
17147.29 93
17148.52 83
17149.76 85
17151.00 72
17152.24 84
17153.48 76
17154.71 84
17155.95 72
17157.19 76
17158.43 76
17159.66 87
17160.90 85
17162.14 72
17163.38 97
17164.62 83
17165.86 81
17167.09 85
17168.33 69
17169.57 83
17170.81 102
17172.05 95
17173.29 85
17174.52 83
17175.76 77
17177.00 72
17178.24 82
17179.48 70
17180.72 78
17181.96 75
17183.20 90
17184.43 92
17185.67 71
17186.91 81
17188.15 84
17189.39 89
17190.63 66
17191.87 78
17193.11 65
17194.35 70
17195.59 81
17196.83 74
17198.07 69
17199.31 88
17200.55 74
17201.78 61
17203.02 79
17204.26 68
17205.50 67
17206.74 78
17207.98 76
17209.22 70
17210.46 78
17211.70 75
17212.94 83
17214.18 60
17215.42 72
17216.66 77
17217.90 76
17219.14 77
17220.38 73
17221.62 79
17222.86 77
17224.10 81
17225.34 78
17226.59 79
17227.83 70
17229.07 79
17230.31 77
17231.55 75
17232.79 72
17234.03 82
17235.27 88
17236.51 81
17237.75 82
17238.99 84
17240.23 77
17241.47 68
17242.72 76
17243.96 76
17245.20 78
17246.44 65
17247.68 74
17248.92 80
17250.16 73
17251.40 68
17252.65 79
17253.89 73
17255.13 82
17256.37 68
17257.61 82
17258.85 83
17260.09 79
17261.34 68
17262.58 56
17263.82 77
17265.06 69
17266.30 83
17267.55 68
17268.79 58
17270.03 54
17271.27 82
17272.51 70
17273.76 79
17275.00 69
17276.24 78
17277.48 88
17278.72 66
17279.97 74
17281.21 61
17282.45 77
17283.69 77
17284.94 83
17286.18 68
17287.42 75
17288.67 77
17289.91 96
17291.15 81
17292.39 77
17293.64 85
17294.88 78
17296.12 67
17297.37 67
17298.61 80
17299.85 79
17301.09 82
17302.34 74
17303.58 93
17304.82 86
17306.07 78
17307.31 66
17308.55 78
17309.80 78
17311.04 69
17312.29 69
17313.53 64
17314.77 67
17316.02 70
17317.26 82
17318.50 83
17319.75 84
17320.99 71
17322.24 96
17323.48 82
17324.72 75
17325.97 71
17327.21 80
17328.46 81
17329.70 77
17330.94 61
17332.19 70
17333.43 77
17334.68 59
17335.92 78
17337.17 69
17338.41 75
17339.65 76
17340.90 85
17342.14 60
17343.39 63
17344.63 64
17345.88 83
17347.12 59
17348.37 74
17349.61 80
17350.86 92
17352.10 76
17353.35 88
17354.59 71
17355.84 76
17357.08 71
17358.33 77
17359.57 93
17360.82 90
17362.06 71
17363.31 71
17364.55 85
17365.80 71
17367.05 73
17368.29 77
17369.54 74
17370.78 67
17372.03 60
17373.27 66
17374.52 105
17375.77 73
17377.01 77
17378.26 74
17379.50 64
17380.75 58
17382.00 91
17383.24 81
17384.49 62
17385.73 83
17386.98 67
17388.23 93
17389.47 87
17390.72 66
17391.97 70
17393.21 70
17394.46 74
17395.71 75
17396.95 64
17398.20 62
17399.45 60
17400.69 69
17401.94 72
17403.19 58
17404.43 80
17405.68 72
17406.93 89
17408.17 63
17409.42 72
17410.67 77
17411.91 78
17413.16 70
17414.41 67
17415.66 77
17416.90 58
17418.15 76
17419.40 81
17420.65 92
17421.89 52
17423.14 75
17424.39 73
17425.64 83
17426.88 73
17428.13 71
17429.38 89
17430.63 102
17431.87 70
17433.12 69
17434.37 85
17435.62 77
17436.87 79
17438.11 70
17439.36 77
17440.61 73
17441.86 85
17443.11 90
17444.36 69
17445.60 64
17446.85 76
17448.10 83
17449.35 70
17450.60 50
17451.85 81
17453.10 90
17454.34 71
17455.59 65
17456.84 64
17458.09 75
17459.34 76
17460.59 83
17461.84 88
17463.09 74
17464.33 76
17465.58 79
17466.83 73
17468.08 64
17469.33 55
17470.58 82
17471.83 81
17473.08 65
17474.33 74
17475.58 70
17476.83 78
17478.08 82
17479.33 89
17480.58 71
17481.83 69
17483.08 88
17484.33 85
17485.58 82
17486.83 71
17488.07 63
17489.32 82
17490.57 56
17491.82 70
17493.07 64
17494.32 82
17495.58 88
17496.83 69
17498.08 75
17499.33 83
17500.58 66
17501.83 69
17503.08 89
17504.33 72
17505.58 61
17506.83 70
17508.08 73
17509.33 69
17510.58 77
17511.83 71
17513.08 72
17514.33 73
17515.58 80
17516.83 69
17518.09 65
17519.34 86
17520.59 79
17521.84 69
17523.09 61
17524.34 72
17525.59 76
17526.84 104
17528.09 87
17529.35 75
17530.60 83
17531.85 80
17533.10 84
17534.35 75
17535.60 81
17536.86 96
17538.11 84
17539.36 99
17540.61 80
17541.86 77
17543.11 77
17544.37 75
17545.62 95
17546.87 61
17548.12 72
17549.37 88
17550.63 102
17551.88 87
17553.13 59
17554.38 87
17555.63 100
17556.89 113
17558.14 103
17559.39 85
17560.64 104
17561.90 85
17563.15 109
17564.40 74
17565.65 69
17566.91 93
17568.16 84
17569.41 90
17570.67 63
17571.92 87
17573.17 73
17574.42 106
17575.68 88
17576.93 72
17578.18 90
17579.44 78
17580.69 92
17581.94 65
17583.20 87
17584.45 83
17585.70 83
17586.96 98
17588.21 73
17589.46 77
17590.72 77
17591.97 74
17593.22 69
17594.48 69
17595.73 84
17596.99 108
17598.24 93
17599.49 70
17600.75 69
17602.00 78
17603.26 75
17604.51 94
17605.76 66
17607.02 71
17608.27 84
17609.53 82
17610.78 68
17612.03 78
17613.29 71
17614.54 81
17615.80 82
17617.05 79
17618.31 78
17619.56 76
17620.82 73
17622.07 76
17623.33 76
17624.58 82
17625.83 82
17627.09 86
17628.34 73
17629.60 78
17630.85 74
17632.11 76
17633.36 78
17634.62 76
17635.88 75
17637.13 77
17638.39 65
17639.64 82
17640.90 78
17642.15 73
17643.41 64
17644.66 73
17645.92 79
17647.17 104
17648.43 78
17649.68 78
17650.94 81
17652.20 56
17653.45 74
17654.71 67
17655.96 82
17657.22 74
17658.48 77
17659.73 81
17660.99 74
17662.24 85
17663.50 62
17664.76 61
17666.01 80
17667.27 78
17668.53 79
17669.78 77
17671.04 67
17672.29 75
17673.55 89
17674.81 67
17676.06 67
17677.32 75
17678.58 71
17679.83 77
17681.09 71
17682.35 70
17683.60 54
17684.86 86
17686.12 86
17687.38 69
17688.63 74
17689.89 79
17691.15 77
17692.40 86
17693.66 65
17694.92 77
17696.18 83
17697.43 82
17698.69 63
17699.95 81
17701.21 76
17702.46 62
17703.72 77
17704.98 63
17706.24 80
17707.49 74
17708.75 96
17710.01 71
17711.27 76
17712.53 57
17713.78 61
17715.04 69
17716.30 76
17717.56 71
17718.82 76
17720.07 65
17721.33 74
17722.59 83
17723.85 83
17725.11 76
17726.36 56
17727.62 67
17728.88 66
17730.14 67
17731.40 65
17732.66 77
17733.92 76
17735.17 71
17736.43 73
17737.69 78
17738.95 76
17740.21 64
17741.47 83
17742.73 67
17743.99 54
17745.25 70
17746.51 77
17747.76 78
17749.02 75
17750.28 66
17751.54 80
17752.80 77
17754.06 70
17755.32 69
17756.58 62
17757.84 63
17759.10 60
17760.36 74
17761.62 63
17762.88 56
17764.14 68
17765.40 78
17766.66 60
17767.92 68
17769.18 75
17770.44 80
17771.70 77
17772.96 74
17774.22 57
17775.48 74
17776.74 67
17778.00 64
17779.26 88
17780.52 86
17781.78 86
17783.04 87
17784.30 69
17785.56 60
17786.82 75
17788.08 74
17789.34 80
17790.60 74
17791.86 66
17793.12 80
17794.38 64
17795.65 62
17796.91 71
17798.17 75
17799.43 57
17800.69 70
17801.95 70
17803.21 67
17804.47 74
17805.73 65
17807.00 57
17808.26 77
17809.52 69
17810.78 88
17812.04 66
17813.30 72
17814.56 81
17815.83 73
17817.09 85
17818.35 76
17819.61 71
17820.87 102
17822.13 90
17823.40 76
17824.66 62
17825.92 93
17827.18 88
17828.44 79
17829.71 65
17830.97 59
17832.23 75
17833.49 74
17834.75 94
17836.02 80
17837.28 71
17838.54 83
17839.80 88
17841.07 88
17842.33 82
17843.59 77
17844.85 76
17846.12 76
17847.38 60
17848.64 76
17849.91 77
17851.17 83
17852.43 84
17853.69 66
17854.96 83
17856.22 56
17857.48 80
17858.75 81
17860.01 68
17861.27 63
17862.54 74
17863.80 98
17865.06 79
17866.33 71
17867.59 72
17868.85 80
17870.12 64
17871.38 72
17872.64 71
17873.91 80
17875.17 67
17876.43 78
17877.70 70
17878.96 57
17880.23 63
17881.49 55
17882.75 69
17884.02 72
17885.28 61
17886.55 66
17887.81 80
17889.07 70
17890.34 63
17891.60 77
17892.87 79
17894.13 58
17895.40 52
17896.66 78
17897.92 71
17899.19 58
17900.45 75
17901.72 70
17902.98 66
17904.25 69
17905.51 73
17906.78 83
17908.04 64
17909.31 78
17910.57 79
17911.84 69
17913.10 56
17914.37 66
17915.63 70
17916.90 84
17918.16 100
17919.43 75
17920.69 71
17921.96 57
17923.22 75
17924.49 74
17925.75 62
17927.02 72
17928.29 78
17929.55 85
17930.82 59
17932.08 52
17933.35 68
17934.61 75
17935.88 78
17937.15 61
17938.41 77
17939.68 79
17940.94 72
17942.21 63
17943.48 53
17944.74 76
17946.01 77
17947.28 68
17948.54 72
17949.81 56
17951.07 61
17952.34 79
17953.61 70
17954.87 70
17956.14 80
17957.41 81
17958.67 81
17959.94 58
17961.21 68
17962.47 69
17963.74 83
17965.01 72
17966.27 69
17967.54 62
17968.81 74
17970.08 78
17971.34 58
17972.61 55
17973.88 67
17975.14 88
17976.41 79
17977.68 91
17978.95 60
17980.21 73
17981.48 91
17982.75 77
17984.02 74
17985.28 75
17986.55 95
17987.82 63
17989.09 64
17990.35 77
17991.62 76
17992.89 74
17994.16 72
17995.43 74
17996.69 57
17997.96 60
17999.23 68
18000.50 69
18001.77 67
18003.03 63
18004.30 66
18005.57 80
18006.84 82
18008.11 54
18009.38 58
18010.64 73
18011.91 76
18013.18 57
18014.45 74
18015.72 54
18016.99 51
18018.26 77
18019.53 71
18020.79 69
18022.06 62
18023.33 73
18024.60 64
18025.87 66
18027.14 72
18028.41 62
18029.68 74
18030.95 78
18032.22 73
18033.48 67
18034.75 68
18036.02 68
18037.29 83
18038.56 104
18039.83 73
18041.10 69
18042.37 77
18043.64 66
18044.91 70
18046.18 75
18047.45 69
18048.72 69
18049.99 83
18051.26 80
18052.53 65
18053.80 50
18055.07 59
18056.34 72
18057.61 84
18058.88 70
18060.15 57
18061.42 71
18062.69 71
18063.96 73
18065.23 57
18066.50 60
18067.77 79
18069.04 90
18070.31 69
18071.58 76
18072.86 75
18074.13 55
18075.40 83
18076.67 72
18077.94 84
18079.21 65
18080.48 70
18081.75 70
18083.02 60
18084.29 81
18085.56 80
18086.84 82
18088.11 76
18089.38 74
18090.65 64
18091.92 74
18093.19 68
18094.46 85
18095.74 72
18097.01 59
18098.28 49
18099.55 77
18100.82 81
18102.09 61
18103.37 56
18104.64 72
18105.91 65
18107.18 72
18108.45 82
18109.72 63
18111.00 61
18112.27 68
18113.54 80
18114.81 61
18116.09 61
18117.36 66
18118.63 84
18119.90 82
18121.17 68
18122.45 65
18123.72 87
18124.99 79
18126.26 63
18127.54 65
18128.81 100
18130.08 75
18131.36 56
18132.63 67
18133.90 62
18135.17 62
18136.45 81
18137.72 70
18138.99 72
18140.27 67
18141.54 65
18142.81 59
18144.09 58
18145.36 61
18146.63 74
18147.91 79
18149.18 64
18150.45 60
18151.73 79
18153.00 69
18154.27 61
18155.55 69
18156.82 80
18158.09 77
18159.37 84
18160.64 72
18161.91 77
18163.19 69
18164.46 72
18165.74 78
18167.01 61
18168.28 56
18169.56 66
18170.83 89
18172.11 64
18173.38 46
18174.66 63
18175.93 76
18177.20 73
18178.48 76
18179.75 67
18181.03 58
18182.30 74
18183.58 61
18184.85 68
18186.13 71
18187.40 61
18188.68 64
18189.95 61
18191.23 54
18192.50 61
18193.78 62
18195.05 78
18196.33 65
18197.60 64
18198.88 72
18200.15 88
18201.43 60
18202.70 64
18203.98 83
18205.25 88
18206.53 68
18207.80 69
18209.08 64
18210.35 69
18211.63 59
18212.90 61
18214.18 81
18215.46 67
18216.73 62
18218.01 70
18219.28 64
18220.56 51
18221.84 65
18223.11 81
18224.39 74
18225.66 64
18226.94 70
18228.22 66
18229.49 67
18230.77 61
18232.04 59
18233.32 70
18234.60 68
18235.87 73
18237.15 54
18238.43 50
18239.70 60
18240.98 82
18242.26 69
18243.53 76
18244.81 76
18246.09 81
18247.36 73
18248.64 60
18249.92 72
18251.19 72
18252.47 91
18253.75 70
18255.03 73
18256.30 67
18257.58 50
18258.86 83
18260.13 61
18261.41 72
18262.69 81
18263.97 74
18265.24 91
18266.52 72
18267.80 70
18269.08 70
18270.35 82
18271.63 69
18272.91 68
18274.19 74
18275.47 88
18276.74 62
18278.02 72
18279.30 80
18280.58 77
18281.85 75
18283.13 56
18284.41 65
18285.69 64
18286.97 66
18288.25 66
18289.52 67
18290.80 79
18292.08 61
18293.36 69
18294.64 69
18295.92 71
18297.19 68
18298.47 73
18299.75 75
18301.03 76
18302.31 62
18303.59 56
18304.87 60
18306.15 73
18307.43 75
18308.70 85
18309.98 74
18311.26 82
18312.54 80
18313.82 62
18315.10 65
18316.38 68
18317.66 66
18318.94 82
18320.22 68
18321.50 47
18322.78 73
18324.06 73
18325.34 77
18326.61 62
18327.89 65
18329.17 70
18330.45 65
18331.73 77
18333.01 51
18334.29 63
18335.57 70
18336.85 80
18338.13 92
18339.41 73
18340.69 59
18341.97 60
18343.25 83
18344.53 59
18345.81 61
18347.09 84
18348.37 57
18349.66 77
18350.94 68
18352.22 67
18353.50 46
18354.78 55
18356.06 69
18357.34 76
18358.62 54
18359.90 78
18361.18 73
18362.46 62
18363.74 71
18365.02 60
18366.30 72
18367.59 55
18368.87 62
18370.15 78
18371.43 73
18372.71 80
18373.99 67
18375.27 74
18376.55 86
18377.84 84
18379.12 66
18380.40 67
18381.68 56
18382.96 46
18384.24 61
18385.53 62
18386.81 70
18388.09 60
18389.37 59
18390.65 50
18391.93 47
18393.22 72
18394.50 70
18395.78 72
18397.06 61
18398.34 58
18399.63 66
18400.91 64
18402.19 66
18403.47 69
18404.76 57
18406.04 44
18407.32 54
18408.60 75
18409.89 71
18411.17 51
18412.45 59
18413.73 66
18415.02 83
18416.30 77
18417.58 60
18418.86 68
18420.15 71
18421.43 52
18422.71 55
18424.00 53
18425.28 68
18426.56 56
18427.85 63
18429.13 51
18430.41 45
18431.70 58
18432.98 83
18434.26 56
18435.55 68
18436.83 67
18438.11 64
18439.40 57
18440.68 55
18441.96 66
18443.25 81
18444.53 60
18445.81 73
18447.10 78
18448.38 76
18449.67 64
18450.95 52
18452.23 65
18453.52 73
18454.80 67
18456.09 69
18457.37 52
18458.66 57
18459.94 60
18461.22 72
18462.51 68
18463.79 44
18465.08 51
18466.36 86
18467.65 85
18468.93 50
18470.22 58
18471.50 73
18472.78 85
18474.07 70
18475.35 67
18476.64 57
18477.92 45
18479.21 76
18480.49 82
18481.78 53
18483.06 59
18484.35 60
18485.63 89
18486.92 51
18488.20 58
18489.49 52
18490.78 68
18492.06 66
18493.35 61
18494.63 58
18495.92 64
18497.20 52
18498.49 62
18499.77 71
18501.06 75
18502.35 68
18503.63 74
18504.92 74
18506.20 53
18507.49 76
18508.78 72
18510.06 67
18511.35 66
18512.63 75
18513.92 67
18515.21 77
18516.49 67
18517.78 73
18519.06 66
18520.35 64
18521.64 61
18522.92 56
18524.21 70
18525.50 50
18526.78 65
18528.07 83
18529.36 81
18530.64 59
18531.93 65
18533.22 83
18534.50 77
18535.79 47
18537.08 68
18538.37 69
18539.65 83
18540.94 71
18542.23 74
18543.51 65
18544.80 67
18546.09 72
18547.38 71
18548.66 82
18549.95 65
18551.24 77
18552.53 78
18553.81 72
18555.10 85
18556.39 67
18557.68 77
18558.96 66
18560.25 66
18561.54 69
18562.83 67
18564.11 71
18565.40 82
18566.69 80
18567.98 77
18569.27 66
18570.56 86
18571.84 69
18573.13 64
18574.42 50
18575.71 66
18577.00 80
18578.28 83
18579.57 74
18580.86 68
18582.15 75
18583.44 77
18584.73 82
18586.02 67
18587.31 76
18588.59 70
18589.88 85
18591.17 88
18592.46 63
18593.75 67
18595.04 67
18596.33 80
18597.62 82
18598.91 87
18600.19 70
18601.48 71
18602.77 67
18604.06 76
18605.35 62
18606.64 64
18607.93 69
18609.22 88
18610.51 61
18611.80 67
18613.09 60
18614.38 75
18615.67 72
18616.96 75
18618.25 73
18619.54 68
18620.83 90
18622.12 62
18623.41 64
18624.70 54
18625.99 67
18627.28 83
18628.57 99
18629.86 58
18631.15 68
18632.44 74
18633.73 75
18635.02 72
18636.31 84
18637.60 83
18638.89 78
18640.18 83
18641.47 61
18642.76 55
18644.05 55
18645.34 75
18646.63 68
18647.93 78
18649.22 79
18650.51 70
18651.80 84
18653.09 70
18654.38 57
18655.67 62
18656.96 75
18658.25 76
18659.55 54
18660.84 62
18662.13 65
18663.42 62
18664.71 66
18666.00 62
18667.29 88
18668.58 75
18669.88 75
18671.17 58
18672.46 66
18673.75 53
18675.04 68
18676.34 66
18677.63 67
18678.92 54
18680.21 55
18681.50 69
18682.79 56
18684.09 69
18685.38 54
18686.67 75
18687.96 76
18689.26 60
18690.55 69
18691.84 85
18693.13 76
18694.43 81
18695.72 66
18697.01 74
18698.30 78
18699.60 60
18700.89 65
18702.18 65
18703.47 73
18704.77 62
18706.06 83
18707.35 68
18708.65 56
18709.94 67
18711.23 58
18712.52 56
18713.82 54
18715.11 61
18716.40 74
18717.70 70
18718.99 60
18720.28 72
18721.58 66
18722.87 80
18724.16 72
18725.46 60
18726.75 63
18728.04 69
18729.34 69
18730.63 62
18731.93 57
18733.22 79
18734.51 92
18735.81 84
18737.10 54
18738.40 71
18739.69 66
18740.98 77
18742.28 72
18743.57 62
18744.87 84
18746.16 70
18747.45 68
18748.75 53
18750.04 74
18751.34 60
18752.63 59
18753.93 71
18755.22 78
18756.52 66
18757.81 72
18759.10 82
18760.40 54
18761.69 58
18762.99 64
18764.28 109
18765.58 64
18766.87 63
18768.17 68
18769.46 67
18770.76 60
18772.05 57
18773.35 59
18774.64 62
18775.94 65
18777.23 73
18778.53 69
18779.83 62
18781.12 51
18782.42 72
18783.71 87
18785.01 59
18786.30 52
18787.60 66
18788.89 70
18790.19 70
18791.49 59
18792.78 59
18794.08 69
18795.37 66
18796.67 63
18797.97 60
18799.26 61
18800.56 62
18801.85 63
18803.15 74
18804.45 68
18805.74 74
18807.04 61
18808.34 65
18809.63 51
18810.93 71
18812.23 64
18813.52 75
18814.82 72
18816.12 74
18817.41 68
18818.71 67
18820.01 51
18821.30 54
18822.60 69
18823.90 72
18825.19 60
18826.49 70
18827.79 58
18829.08 38
18830.38 64
18831.68 66
18832.98 73
18834.27 57
18835.57 61
18836.87 61
18838.17 70
18839.46 62
18840.76 61
18842.06 70
18843.36 61
18844.65 69
18845.95 67
18847.25 63
18848.55 56
18849.84 66
18851.14 76
18852.44 70
18853.74 56
18855.04 67
18856.33 63
18857.63 57
18858.93 63
18860.23 71
18861.53 85
18862.83 84
18864.12 68
18865.42 59
18866.72 72
18868.02 70
18869.32 78
18870.62 59
18871.91 69
18873.21 54
18874.51 81
18875.81 73
18877.11 57
18878.41 52
18879.71 64
18881.01 86
18882.30 63
18883.60 63
18884.90 63
18886.20 70
18887.50 63
18888.80 64
18890.10 63
18891.40 59
18892.70 73
18894.00 78
18895.30 57
18896.60 67
18897.90 60
18899.19 70
18900.49 71
18901.79 62
18903.09 65
18904.39 62
18905.69 55
18906.99 52
18908.29 61
18909.59 71
18910.89 75
18912.19 67
18913.49 61
18914.79 61
18916.09 68
18917.39 69
18918.69 61
18919.99 78
18921.29 62
18922.59 56
18923.89 61
18925.20 76
18926.50 62
18927.80 68
18929.10 61
18930.40 60
18931.70 47
18933.00 70
18934.30 77
18935.60 70
18936.90 70
18938.20 60
18939.50 72
18940.80 63
18942.10 67
18943.41 73
18944.71 70
18946.01 67
18947.31 64
18948.61 64
18949.91 60
18951.21 53
18952.51 74
18953.82 69
18955.12 63
18956.42 62
18957.72 65
18959.02 83
18960.32 51
18961.63 62
18962.93 74
18964.23 82
18965.53 73
18966.83 66
18968.13 50
18969.44 56
18970.74 68
18972.04 62
18973.34 66
18974.64 77
18975.95 71
18977.25 77
18978.55 72
18979.85 59
18981.16 70
18982.46 56
18983.76 59
18985.06 71
18986.37 58
18987.67 71
18988.97 71
18990.27 62
18991.58 64
18992.88 62
18994.18 61
18995.48 62
18996.79 70
18998.09 79
18999.39 73
19000.70 72
19002.00 65
19003.30 72
19004.61 63
19005.91 60
19007.21 69
19008.52 71
19009.82 60
19011.12 75
19012.43 67
19013.73 55
19015.03 56
19016.34 61
19017.64 65
19018.94 64
19020.25 60
19021.55 61
19022.86 61
19024.16 60
19025.46 68
19026.77 51
19028.07 62
19029.37 58
19030.68 66
19031.98 81
19033.29 56
19034.59 50
19035.90 51
19037.20 54
19038.50 72
19039.81 49
19041.11 51
19042.42 53
19043.72 75
19045.03 86
19046.33 68
19047.64 55
19048.94 52
19050.25 65
19051.55 77
19052.85 58
19054.16 66
19055.46 60
19056.77 75
19058.07 59
19059.38 64
19060.68 68
19061.99 56
19063.30 84
19064.60 77
19065.91 64
19067.21 80
19068.52 56
19069.82 82
19071.13 73
19072.43 63
19073.74 67
19075.04 69
19076.35 77
19077.66 58
19078.96 65
19080.27 44
19081.57 62
19082.88 67
19084.18 65
19085.49 76
19086.80 63
19088.10 69
19089.41 73
19090.71 68
19092.02 50
19093.33 55
19094.63 66
19095.94 67
19097.25 73
19098.55 69
19099.86 60
19101.17 60
19102.47 60
19103.78 63
19105.08 64
19106.39 65
19107.70 59
19109.01 67
19110.31 74
19111.62 67
19112.93 65
19114.23 59
19115.54 63
19116.85 57
19118.15 55
19119.46 58
19120.77 63
19122.08 63
19123.38 67
19124.69 58
19126.00 70
19127.30 66
19128.61 58
19129.92 67
19131.23 68
19132.53 52
19133.84 63
19135.15 53
19136.46 68
19137.77 67
19139.07 60
19140.38 70
19141.69 56
19143.00 56
19144.30 58
19145.61 71
19146.92 48
19148.23 67
19149.54 72
19150.84 74
19152.15 62
19153.46 70
19154.77 63
19156.08 75
19157.39 79
19158.70 63
19160.00 59
19161.31 75
19162.62 68
19163.93 65
19165.24 74
19166.55 51
19167.86 61
19169.16 73
19170.47 83
19171.78 62
19173.09 60
19174.40 65
19175.71 89
19177.02 70
19178.33 56
19179.64 53
19180.95 69
19182.26 71
19183.56 55
19184.87 54
19186.18 55
19187.49 66
19188.80 65
19190.11 63
19191.42 58
19192.73 72
19194.04 85
19195.35 71
19196.66 58
19197.97 55
19199.28 62
19200.59 60
19201.90 57
19203.21 54
19204.52 68
19205.83 78
19207.14 79
19208.45 62
19209.76 53
19211.07 63
19212.38 70
19213.69 56
19215.00 76
19216.31 69
19217.62 59
19218.93 59
19220.24 67
19221.55 57
19222.86 44
19224.18 68
19225.49 56
19226.80 67
19228.11 46
19229.42 66
19230.73 65
19232.04 54
19233.35 54
19234.66 68
19235.97 70
19237.28 65
19238.60 69
19239.91 54
19241.22 71
19242.53 49
19243.84 68
19245.15 61
19246.46 54
19247.78 49
19249.09 65
19250.40 53
19251.71 54
19253.02 58
19254.33 66
19255.65 67
19256.96 68
19258.27 67
19259.58 55
19260.89 45
19262.21 47
19263.52 68
19264.83 55
19266.14 55
19267.45 51
19268.77 60
19270.08 71
19271.39 67
19272.70 56
19274.02 57
19275.33 69
19276.64 66
19277.95 56
19279.27 52
19280.58 64
19281.89 76
19283.20 74
19284.52 46
19285.83 44
19287.14 55
19288.45 81
19289.77 72
19291.08 60
19292.39 55
19293.71 59
19295.02 66
19296.33 63
19297.65 51
19298.96 47
19300.27 68
19301.59 69
19302.90 77
19304.21 58
19305.53 58
19306.84 56
19308.15 67
19309.47 57
19310.78 52
19312.09 62
19313.41 79
19314.72 81
19316.04 54
19317.35 58
19318.66 55
19319.98 74
19321.29 64
19322.61 71
19323.92 45
19325.23 72
19326.55 80
19327.86 75
19329.18 64
19330.49 53
19331.81 66
19333.12 84
19334.43 80
19335.75 58
19337.06 55
19338.38 59
19339.69 62
19341.01 71
19342.32 58
19343.64 49
19344.95 65
19346.27 62
19347.58 66
19348.90 59
19350.21 68
19351.53 79
19352.84 78
19354.16 41
19355.47 53
19356.79 62
19358.10 77
19359.42 72
19360.73 52
19362.05 50
19363.36 60
19364.68 65
19366.00 62
19367.31 69
19368.63 62
19369.94 84
19371.26 62
19372.57 91
19373.89 47
19375.21 71
19376.52 56
19377.84 63
19379.15 46
19380.47 57
19381.79 67
19383.10 62
19384.42 67
19385.73 41
19387.05 67
19388.37 63
19389.68 64
19391.00 71
19392.32 62
19393.63 47
19394.95 66
19396.27 66
19397.58 66
19398.90 52
19400.22 61
19401.53 84
19402.85 74
19404.17 76
19405.48 53
19406.80 72
19408.12 48
19409.43 68
19410.75 57
19412.07 66
19413.39 66
19414.70 85
19416.02 66
19417.34 71
19418.65 58
19419.97 59
19421.29 58
19422.61 56
19423.92 73
19425.24 66
19426.56 54
19427.88 52
19429.20 60
19430.51 58
19431.83 79
19433.15 51
19434.47 63
19435.78 66
19437.10 57
19438.42 64
19439.74 71
19441.06 66
19442.37 61
19443.69 61
19445.01 57
19446.33 66
19447.65 55
19448.97 56
19450.28 51
19451.60 88
19452.92 71
19454.24 67
19455.56 60
19456.88 57
19458.20 71
19459.51 69
19460.83 64
19462.15 56
19463.47 62
19464.79 62
19466.11 69
19467.43 58
19468.75 60
19470.07 60
19471.39 74
19472.70 57
19474.02 56
19475.34 59
19476.66 59
19477.98 52
19479.30 60
19480.62 51
19481.94 64
19483.26 56
19484.58 59
19485.90 61
19487.22 47
19488.54 61
19489.86 49
19491.18 65
19492.50 37
19493.82 74
19495.14 76
19496.46 73
19497.78 48
19499.10 62
19500.42 58
19501.74 62
19503.06 49
19504.38 63
19505.70 47
19507.02 65
19508.34 67
19509.66 51
19510.98 52
19512.30 62
19513.62 67
19514.94 70
19516.26 52
19517.58 42
19518.90 54
19520.23 69
19521.55 53
19522.87 55
19524.19 64
19525.51 76
19526.83 60
19528.15 62
19529.47 48
19530.79 67
19532.11 60
19533.44 81
19534.76 45
19536.08 65
19537.40 59
19538.72 62
19540.04 53
19541.36 47
19542.69 56
19544.01 77
19545.33 59
19546.65 57
19547.97 47
19549.29 67
19550.62 80
19551.94 57
19553.26 54
19554.58 56
19555.90 65
19557.23 68
19558.55 50
19559.87 59
19561.19 65
19562.51 63
19563.84 70
19565.16 65
19566.48 75
19567.80 55
19569.13 77
19570.45 79
19571.77 56
19573.09 58
19574.42 62
19575.74 78
19577.06 44
19578.39 61
19579.71 61
19581.03 52
19582.35 58
19583.68 64
19585.00 67
19586.32 64
19587.65 64
19588.97 57
19590.29 67
19591.62 65
19592.94 80
19594.26 58
19595.59 70
19596.91 50
19598.23 65
19599.56 56
19600.88 58
19602.20 42
19603.53 59
19604.85 65
19606.17 72
19607.50 62
19608.82 60
19610.15 76
19611.47 58
19612.79 74
19614.12 59
19615.44 54
19616.77 58
19618.09 67
19619.41 71
19620.74 59
19622.06 48
19623.39 77
19624.71 63
19626.03 66
19627.36 66
19628.68 45
19630.01 76
19631.33 57
19632.66 63
19633.98 60
19635.31 74
19636.63 59
19637.96 60
19639.28 61
19640.61 70
19641.93 64
19643.26 69
19644.58 64
19645.91 62
19647.23 59
19648.56 67
19649.88 70
19651.21 56
19652.53 63
19653.86 57
19655.18 78
19656.51 54
19657.83 70
19659.16 51
19660.48 66
19661.81 55
19663.14 55
19664.46 67
19665.79 50
19667.11 77
19668.44 67
19669.77 64
19671.09 57
19672.42 62
19673.74 66
19675.07 53
19676.40 58
19677.72 69
19679.05 69
19680.37 74
19681.70 66
19683.03 62
19684.35 55
19685.68 65
19687.01 57
19688.33 49
19689.66 58
19690.99 57
19692.31 80
19693.64 72
19694.97 64
19696.29 45
19697.62 74
19698.95 72
19700.27 53
19701.60 57
19702.93 74
19704.25 66
19705.58 69
19706.91 59
19708.23 63
19709.56 61
19710.89 62
19712.22 69
19713.54 60
19714.87 43
19716.20 54
19717.53 65
19718.85 52
19720.18 61
19721.51 72
19722.84 84
19724.16 66
19725.49 65
19726.82 65
19728.15 66
19729.48 73
19730.80 68
19732.13 70
19733.46 57
19734.79 64
19736.12 51
19737.44 69
19738.77 61
19740.10 66
19741.43 77
19742.76 76
19744.09 75
19745.41 65
19746.74 51
19748.07 82
19749.40 66
19750.73 60
19752.06 50
19753.39 57
19754.71 76
19756.04 55
19757.37 62
19758.70 55
19760.03 74
19761.36 68
19762.69 63
19764.02 57
19765.35 55
19766.68 72
19768.00 65
19769.33 70
19770.66 57
19771.99 56
19773.32 68
19774.65 51
19775.98 73
19777.31 59
19778.64 59
19779.97 72
19781.30 47
19782.63 61
19783.96 35
19785.29 75
19786.62 66
19787.95 56
19789.28 68
19790.61 76
19791.94 68
19793.27 56
19794.60 58
19795.93 59
19797.26 70
19798.59 75
19799.92 67
19801.25 65
19802.58 74
19803.91 57
19805.24 68
19806.57 68
19807.90 49
19809.23 67
19810.56 65
19811.89 58
19813.22 55
19814.55 57
19815.89 64
19817.22 64
19818.55 63
19819.88 60
19821.21 71
19822.54 66
19823.87 51
19825.20 65
19826.53 63
19827.86 51
19829.20 76
19830.53 68
19831.86 80
19833.19 65
19834.52 53
19835.85 56
19837.18 64
19838.52 66
19839.85 73
19841.18 57
19842.51 70
19843.84 54
19845.17 75
19846.51 67
19847.84 77
19849.17 84
19850.50 67
19851.83 87
19853.17 69
19854.50 57
19855.83 68
19857.16 64
19858.50 61
19859.83 67
19861.16 62
19862.49 65
19863.82 70
19865.16 64
19866.49 59
19867.82 61
19869.15 65
19870.49 77
19871.82 63
19873.15 57
19874.49 60
19875.82 54
19877.15 65
19878.48 69
19879.82 67
19881.15 50
19882.48 62
19883.82 73
19885.15 64
19886.48 50
19887.82 62
19889.15 63
19890.48 68
19891.82 55
19893.15 56
19894.48 65
19895.82 67
19897.15 62
19898.48 62
19899.82 60
19901.15 59
19902.48 61
19903.82 55
19905.15 58
19906.49 53
19907.82 65
19909.15 64
19910.49 66
19911.82 52
19913.16 55
19914.49 63
19915.82 65
19917.16 71
19918.49 61
19919.83 60
19921.16 65
19922.50 63
19923.83 57
19925.16 53
19926.50 75
19927.83 59
19929.17 61
19930.50 58
19931.84 69
19933.17 76
19934.51 51
19935.84 60
19937.18 52
19938.51 64
19939.85 81
19941.18 53
19942.52 49
19943.85 43
19945.19 67
19946.52 61
19947.86 64
19949.19 63
19950.53 68
19951.86 58
19953.20 56
19954.53 45
19955.87 65
19957.21 62
19958.54 69
19959.88 64
19961.21 60
19962.55 45
19963.88 69
19965.22 53
19966.56 58
19967.89 62
19969.23 65
19970.56 69
19971.90 52
19973.24 76
19974.57 45
19975.91 78
19977.24 68
19978.58 61
19979.92 60
19981.25 60
19982.59 68
19983.93 56
19985.26 49
19986.60 50
19987.94 52
19989.27 63
19990.61 63
19991.95 49
19993.28 55
19994.62 50
19995.96 54
19997.29 58
19998.63 52
19999.97 62
20001.30 68
20002.64 48
20003.98 61
20005.32 43
20006.65 46
20007.99 60
20009.33 56
20010.67 65
20012.00 51
20013.34 57
20014.68 58
20016.02 57
20017.35 74
20018.69 67
20020.03 58
20021.37 68
20022.70 61
20024.04 55
20025.38 51
20026.72 57
20028.06 65
20029.39 56
20030.73 48
20032.07 64
20033.41 65
20034.75 79
20036.08 55
20037.42 59
20038.76 56
20040.10 62
20041.44 71
20042.78 61
20044.11 59
20045.45 63
20046.79 77
20048.13 68
20049.47 77
20050.81 57
20052.15 63
20053.48 64
20054.82 46
20056.16 51
20057.50 70
20058.84 60
20060.18 80
20061.52 65
20062.86 55
20064.20 60
20065.54 74
20066.88 79
20068.21 65
20069.55 61
20070.89 67
20072.23 60
20073.57 66
20074.91 49
20076.25 65
20077.59 81
20078.93 75
20080.27 63
20081.61 71
20082.95 66
20084.29 57
20085.63 66
20086.97 56
20088.31 57
20089.65 62
20090.99 55
20092.33 48
20093.67 53
20095.01 68
20096.35 55
20097.69 71
20099.03 57
20100.37 68
20101.71 48
20103.05 59
20104.39 53
20105.73 49
20107.07 56
20108.41 53
20109.76 69
20111.10 65
20112.44 57
20113.78 68
20115.12 67
20116.46 63
20117.80 66
20119.14 62
20120.48 65
20121.82 47
20123.16 65
20124.51 64
20125.85 61
20127.19 73
20128.53 51
20129.87 68
20131.21 51
20132.55 53
20133.90 56
20135.24 60
