# Supplementary material for: MALDI-TOF MS typing enables the classification of brewing yeasts of the genus Saccharomyces to major beer styles
Source: PLoS One. 2017 Aug 9;12(8):e0181694. doi: 10.1371/journal.pone.0181694 (PMC5549903; doi:10.1371/journal.pone.0181694)
Supplement: S15 File — The directory includes 90 raw files and was zipped to “.zip”; the folder has three strains with 30 spectra per strain; S1 Text explains the raw files with an example and Table 1 represents the yeast strains used within the experiment. (ZIP) [file pone.0181694.s018.zip › 43-45/30667-214-OG-WB-WB-YPG-18h-E-E_2015-11-11__0_A5_1.dat]

1999.94 2836
2000.36 2722
2000.78 2837
2001.20 3083
2001.62 3116
2002.04 2892
2002.47 2813
2002.89 2639
2003.31 2982
2003.73 3032
2004.15 2895
2004.58 2783
2005.00 2691
2005.42 2673
2005.84 2836
2006.26 2838
2006.69 2743
2007.11 2794
2007.53 2801
2007.95 2748
2008.38 2664
2008.80 2855
2009.22 2884
2009.64 2915
2010.07 2969
2010.49 2812
2010.91 2808
2011.33 2670
2011.76 2829
2012.18 2708
2012.60 2526
2013.03 2499
2013.45 2639
2013.87 2614
2014.29 2700
2014.72 2781
2015.14 2699
2015.56 2772
2015.99 2754
2016.41 2647
2016.83 2518
2017.26 2586
2017.68 2713
2018.10 2870
2018.53 2708
2018.95 2766
2019.37 2775
2019.80 2689
2020.22 2827
2020.65 2933
2021.07 2707
2021.49 2761
2021.92 2720
2022.34 2672
2022.76 2660
2023.19 2789
2023.61 2645
2024.04 2682
2024.46 2624
2024.88 2608
2025.31 2484
2025.73 2502
2026.16 2631
2026.58 2711
2027.01 2598
2027.43 2661
2027.85 2675
2028.28 2630
2028.70 2693
2029.13 2687
2029.55 2617
2029.98 2574
2030.40 2458
2030.83 2491
2031.25 2585
2031.68 2617
2032.10 2597
2032.53 2618
2032.95 2920
2033.38 2872
2033.80 2834
2034.23 2793
2034.65 2709
2035.08 2802
2035.50 2851
2035.93 2773
2036.35 2698
2036.78 2746
2037.20 2544
2037.63 2732
2038.06 2724
2038.48 2830
2038.91 2920
2039.33 2869
2039.76 2846
2040.18 2994
2040.61 2979
2041.04 2831
2041.46 2741
2041.89 2619
2042.31 2516
2042.74 2765
2043.17 2755
2043.59 2611
2044.02 2511
2044.44 2601
2044.87 2656
2045.30 2616
2045.72 2699
2046.15 2794
2046.58 2865
2047.00 2967
2047.43 3070
2047.85 2816
2048.28 2894
2048.71 2948
2049.13 2843
2049.56 2774
2049.99 2837
2050.41 2876
2050.84 2793
2051.27 2621
2051.70 2626
2052.12 2901
2052.55 2731
2052.98 2614
2053.40 2594
2053.83 2600
2054.26 2676
2054.69 2647
2055.11 2657
2055.54 2709
2055.97 2741
2056.40 2636
2056.82 2518
2057.25 2563
2057.68 2513
2058.11 2493
2058.53 2589
2058.96 2760
2059.39 2601
2059.82 2726
2060.24 2838
2060.67 2663
2061.10 2870
2061.53 2938
2061.96 2912
2062.38 2804
2062.81 2752
2063.24 2989
2063.67 2817
2064.10 2933
2064.52 3100
2064.95 3310
2065.38 3310
2065.81 3345
2066.24 3316
2066.67 3418
2067.10 3470
2067.52 3429
2067.95 3199
2068.38 3234
2068.81 3159
2069.24 3158
2069.67 2954
2070.10 2746
2070.53 2761
2070.95 2887
2071.38 2550
2071.81 2547
2072.24 2595
2072.67 2632
2073.10 2694
2073.53 2719
2073.96 2732
2074.39 2939
2074.82 2713
2075.25 2759
2075.68 2742
2076.11 2797
2076.53 3018
2076.96 2598
2077.39 2665
2077.82 3029
2078.25 2902
2078.68 2824
2079.11 2742
2079.54 2766
2079.97 2702
2080.40 2691
2080.83 2789
2081.26 2863
2081.69 2990
2082.12 3001
2082.55 2916
2082.98 2827
2083.41 2789
2083.84 2803
2084.27 2699
2084.70 2672
2085.13 2673
2085.57 2853
2086.00 2738
2086.43 2748
2086.86 2601
2087.29 2614
2087.72 2600
2088.15 2438
2088.58 2573
2089.01 2640
2089.44 2684
2089.87 2567
2090.30 2517
2090.73 2602
2091.17 2546
2091.60 2556
2092.03 2630
2092.46 2700
2092.89 2639
2093.32 2699
2093.75 2453
2094.18 2553
2094.62 2541
2095.05 2416
2095.48 2572
2095.91 2584
2096.34 2476
2096.77 2587
2097.20 2562
2097.64 2583
2098.07 2641
2098.50 2754
2098.93 2669
2099.36 2456
2099.80 2662
2100.23 2525
2100.66 2586
2101.09 2500
2101.52 2575
2101.96 2588
2102.39 2487
2102.82 2479
2103.25 2334
2103.69 2431
2104.12 2598
2104.55 2666
2104.98 2428
2105.41 2523
2105.85 2512
2106.28 2605
2106.71 2463
2107.15 2852
2107.58 2692
2108.01 2791
2108.44 2844
2108.88 2800
2109.31 2642
2109.74 2611
2110.18 2654
2110.61 2676
2111.04 2662
2111.47 2710
2111.91 2668
2112.34 2683
2112.77 2662
2113.21 2643
2113.64 2636
2114.07 2569
2114.51 2664
2114.94 2687
2115.37 2553
2115.81 2697
2116.24 2519
2116.68 2693
2117.11 2629
2117.54 2549
2117.98 2440
2118.41 2494
2118.84 2600
2119.28 2416
2119.71 2438
2120.15 2495
2120.58 2491
2121.01 2419
2121.45 2482
2121.88 2423
2122.32 2462
2122.75 2495
2123.19 2695
2123.62 2562
2124.05 2635
2124.49 2648
2124.92 2642
2125.36 2635
2125.79 2520
2126.23 2557
2126.66 2763
2127.10 2546
2127.53 2502
2127.97 2739
2128.40 2594
2128.84 2471
2129.27 2528
2129.71 2697
2130.14 2597
2130.58 2672
2131.01 2557
2131.45 2648
2131.88 2642
2132.32 2585
2132.75 2589
2133.19 2642
2133.62 2693
2134.06 2624
2134.49 2693
2134.93 2741
2135.37 2814
2135.80 2858
2136.24 2601
2136.67 2789
2137.11 2694
2137.54 2594
2137.98 2633
2138.42 2578
2138.85 2641
2139.29 2697
2139.72 2593
2140.16 2564
2140.60 2593
2141.03 2555
2141.47 2553
2141.90 2479
2142.34 2573
2142.78 2499
2143.21 2521
2143.65 2538
2144.09 2656
2144.52 2450
2144.96 2485
2145.40 2429
2145.83 2443
2146.27 2538
2146.71 2433
2147.14 2561
2147.58 2648
2148.02 2486
2148.45 2565
2148.89 2961
2149.33 2945
2149.76 2900
2150.20 2902
2150.64 2976
2151.08 2853
2151.51 3071
2151.95 2993
2152.39 3020
2152.83 2898
2153.26 2881
2153.70 2825
2154.14 2758
2154.58 2815
2155.01 2676
2155.45 2659
2155.89 2674
2156.33 2623
2156.76 2589
2157.20 2582
2157.64 2650
2158.08 2682
2158.52 2698
2158.95 2592
2159.39 2625
2159.83 2564
2160.27 2644
2160.71 2595
2161.14 2579
2161.58 2792
2162.02 2700
2162.46 2530
2162.90 2566
2163.34 2552
2163.77 2658
2164.21 2611
2164.65 2544
2165.09 2672
2165.53 2542
2165.97 2474
2166.41 2695
2166.84 2540
2167.28 2743
2167.72 2738
2168.16 2680
2168.60 2798
2169.04 2640
2169.48 2498
2169.92 2606
2170.36 2698
2170.80 2703
2171.23 2918
2171.67 3064
2172.11 3096
2172.55 2921
2172.99 3060
2173.43 3243
2173.87 3057
2174.31 3050
2174.75 3100
2175.19 3236
2175.63 3263
2176.07 3543
2176.51 3461
2176.95 3392
2177.39 3033
2177.83 3220
2178.27 3292
2178.71 3190
2179.15 2877
2179.59 2752
2180.03 2757
2180.47 2665
2180.91 2800
2181.35 2557
2181.79 2750
2182.23 2725
2182.67 2707
2183.11 2583
2183.55 2566
2183.99 2480
2184.43 2553
2184.87 2571
2185.31 2540
2185.75 2546
2186.20 2432
2186.64 2499
2187.08 2550
2187.52 2749
2187.96 2701
2188.40 2545
2188.84 2680
2189.28 2740
2189.72 2663
2190.16 2697
2190.61 2729
2191.05 2799
2191.49 2853
2191.93 2717
2192.37 2873
2192.81 2881
2193.25 2842
2193.69 2707
2194.14 2677
2194.58 2899
2195.02 2979
2195.46 2881
2195.90 3051
2196.34 3010
2196.79 3002
2197.23 2992
2197.67 3114
2198.11 3061
2198.55 3109
2199.00 2991
2199.44 2839
2199.88 2813
2200.32 2741
2200.76 2883
2201.21 2891
2201.65 2924
2202.09 2862
2202.53 2686
2202.98 2663
2203.42 2711
2203.86 2771
2204.30 2769
2204.75 2596
2205.19 2561
2205.63 2625
2206.07 2782
2206.52 2922
2206.96 2830
2207.40 2675
2207.85 2690
2208.29 2687
2208.73 2846
2209.18 2745
2209.62 2717
2210.06 2880
2210.50 2828
2210.95 2821
2211.39 2878
2211.83 2738
2212.28 2763
2212.72 2685
2213.16 2715
2213.61 2876
2214.05 2870
2214.50 2646
2214.94 2668
2215.38 2665
2215.83 2702
2216.27 2584
2216.71 2705
2217.16 2553
2217.60 2574
2218.05 2709
2218.49 2529
2218.93 2555
2219.38 2705
2219.82 2501
2220.27 2543
2220.71 2560
2221.15 2633
2221.60 2661
2222.04 2404
2222.49 2562
2222.93 2691
2223.38 2849
2223.82 2827
2224.27 2640
2224.71 2774
2225.15 2677
2225.60 2747
2226.04 2688
2226.49 2776
2226.93 2832
2227.38 2797
2227.82 2807
2228.27 2846
2228.71 2788
2229.16 2789
2229.60 2630
2230.05 2601
2230.49 2656
2230.94 2682
2231.38 2683
2231.83 2606
2232.28 2900
2232.72 2965
2233.17 2912
2233.61 2924
2234.06 2944
2234.50 2902
2234.95 2852
2235.39 2846
2235.84 2786
2236.29 2702
2236.73 2677
2237.18 2845
2237.62 2739
2238.07 2584
2238.52 2606
2238.96 2486
2239.41 2621
2239.85 2415
2240.30 2321
2240.75 2414
2241.19 2331
2241.64 2215
2242.08 2453
2242.53 2602
2242.98 2410
2243.42 2429
2243.87 2444
2244.32 2435
2244.76 2318
2245.21 2279
2245.66 2443
2246.10 2446
2246.55 2263
2247.00 2211
2247.44 2349
2247.89 2251
2248.34 2276
2248.79 2395
2249.23 2417
2249.68 2254
2250.13 2295
2250.57 2337
2251.02 2241
2251.47 2314
2251.92 2418
2252.36 2546
2252.81 2464
2253.26 2432
2253.71 2436
2254.15 2462
2254.60 2308
2255.05 2555
2255.50 2415
2255.94 2508
2256.39 2429
2256.84 2294
2257.29 2294
2257.74 2307
2258.18 2284
2258.63 2333
2259.08 2462
2259.53 2436
2259.98 2450
2260.42 2236
2260.87 2458
2261.32 2471
2261.77 2456
2262.22 2503
2262.67 2580
2263.11 2590
2263.56 2703
2264.01 2707
2264.46 2523
2264.91 2511
2265.36 2550
2265.81 2594
2266.25 2614
2266.70 2560
2267.15 2527
2267.60 2578
2268.05 2643
2268.50 2595
2268.95 2446
2269.40 2764
2269.85 2654
2270.29 2714
2270.74 2626
2271.19 2779
2271.64 2772
2272.09 2816
2272.54 2692
2272.99 2773
2273.44 2823
2273.89 3009
2274.34 2887
2274.79 2697
2275.24 2710
2275.69 2746
2276.14 2654
2276.59 2543
2277.04 2610
2277.49 2414
2277.94 2400
2278.39 2480
2278.84 2536
2279.29 2554
2279.74 2508
2280.19 2514
2280.64 2672
2281.09 2509
2281.54 2418
2281.99 2471
2282.44 2412
2282.89 2505
2283.34 2452
2283.79 2475
2284.24 2282
2284.69 2380
2285.14 2497
2285.59 2492
2286.04 2403
2286.49 2225
2286.94 2448
2287.40 2644
2287.85 2852
2288.30 2912
2288.75 3138
2289.20 3238
2289.65 3303
2290.10 3448
2290.55 3577
2291.00 3766
2291.46 4084
2291.91 3972
2292.36 4015
2292.81 4111
2293.26 3881
2293.71 3808
2294.16 3639
2294.62 3641
2295.07 3335
2295.52 3089
2295.97 3003
2296.42 3106
2296.87 3145
2297.33 2823
2297.78 2806
2298.23 2742
2298.68 2659
2299.13 2582
2299.59 2565
2300.04 2621
2300.49 2461
2300.94 2448
2301.39 2407
2301.85 2231
2302.30 2309
2302.75 2171
2303.20 2306
2303.66 2228
2304.11 2267
2304.56 2309
2305.01 2361
2305.47 2482
2305.92 2571
2306.37 2648
2306.82 2571
2307.28 2436
2307.73 2449
2308.18 2647
2308.64 2604
2309.09 2685
2309.54 2760
2309.99 2824
2310.45 2754
2310.90 2771
2311.35 2882
2311.81 2797
2312.26 2780
2312.71 2895
2313.17 2769
2313.62 2925
2314.07 2917
2314.53 2822
2314.98 2828
2315.43 2690
2315.89 2660
2316.34 2553
2316.80 2535
2317.25 2579
2317.70 2525
2318.16 2425
2318.61 2495
2319.07 2588
2319.52 2689
2319.97 2568
2320.43 2662
2320.88 2608
2321.34 2617
2321.79 2651
2322.24 2736
2322.70 2787
2323.15 2644
2323.61 2804
2324.06 2856
2324.52 2794
2324.97 2702
2325.43 2860
2325.88 2906
2326.33 3131
2326.79 3135
2327.24 3133
2327.70 3089
2328.15 2945
2328.61 3008
2329.06 2911
2329.52 2845
2329.97 2721
2330.43 2642
2330.88 2710
2331.34 3086
2331.79 2929
2332.25 2744
2332.70 2737
2333.16 2734
2333.62 2676
2334.07 2604
2334.53 2495
2334.98 2576
2335.44 2531
2335.89 2407
2336.35 2456
2336.80 2553
2337.26 2603
2337.72 2669
2338.17 2540
2338.63 2583
2339.08 2635
2339.54 2631
2340.00 2582
2340.45 2409
2340.91 2517
2341.36 2593
2341.82 2434
2342.28 2530
2342.73 2461
2343.19 2290
2343.65 2382
2344.10 2234
2344.56 2367
2345.01 2420
2345.47 2620
2345.93 2565
2346.38 2418
2346.84 2583
2347.30 2478
2347.75 2679
2348.21 2608
2348.67 2501
2349.13 2502
2349.58 2466
2350.04 2521
2350.50 2338
2350.95 2457
2351.41 2382
2351.87 2406
2352.32 2497
2352.78 2325
2353.24 2447
2353.70 2352
2354.15 2354
2354.61 2389
2355.07 2475
2355.53 2499
2355.98 2531
2356.44 2472
2356.90 2563
2357.36 2488
2357.81 2535
2358.27 2454
2358.73 2499
2359.19 2582
2359.65 2528
2360.10 2684
2360.56 2543
2361.02 2578
2361.48 2565
2361.94 2600
2362.39 2536
2362.85 2343
2363.31 2673
2363.77 2515
2364.23 2380
2364.69 2575
2365.14 2459
2365.60 2392
2366.06 2597
2366.52 2668
2366.98 2716
2367.44 2673
2367.90 2602
2368.35 2613
2368.81 2428
2369.27 2488
2369.73 2572
2370.19 2471
2370.65 2604
2371.11 2641
2371.57 2470
2372.03 2457
2372.49 2689
2372.94 2578
2373.40 2613
2373.86 2623
2374.32 2766
2374.78 2863
2375.24 2734
2375.70 2757
2376.16 2873
2376.62 2805
2377.08 2832
2377.54 2796
2378.00 2599
2378.46 2683
2378.92 2667
2379.38 2711
2379.84 2815
2380.30 2609
2380.76 2602
2381.22 2544
2381.68 2690
2382.14 2560
2382.60 2513
2383.06 2532
2383.52 2331
2383.98 2611
2384.44 2497
2384.90 2339
2385.36 2347
2385.82 2245
2386.28 2383
2386.74 2541
2387.20 2446
2387.66 2562
2388.12 2582
2388.58 2476
2389.05 2551
2389.51 2429
2389.97 2613
2390.43 2616
2390.89 2631
2391.35 2658
2391.81 2456
2392.27 2645
2392.73 2562
2393.19 2555
2393.66 2656
2394.12 2679
2394.58 2505
2395.04 2485
2395.50 2455
2395.96 2481
2396.42 2584
2396.89 2480
2397.35 2375
2397.81 2314
2398.27 2517
2398.73 2394
2399.19 2316
2399.66 2515
2400.12 2479
2400.58 2285
2401.04 2297
2401.50 2492
2401.97 2390
2402.43 2361
2402.89 2482
2403.35 2502
2403.81 2336
2404.28 2414
2404.74 2385
2405.20 2372
2405.66 2324
2406.13 2313
2406.59 2456
2407.05 2511
2407.51 2611
2407.98 2468
2408.44 2266
2408.90 2253
2409.36 2359
2409.83 2304
2410.29 2216
2410.75 2411
2411.21 2239
2411.68 2256
2412.14 2216
2412.60 2219
2413.07 2283
2413.53 2353
2413.99 2284
2414.46 2371
2414.92 2448
2415.38 2359
2415.85 2448
2416.31 2511
2416.77 2605
2417.24 2510
2417.70 2635
2418.16 2574
2418.63 2401
2419.09 2356
2419.55 2319
2420.02 2615
2420.48 2421
2420.95 2376
2421.41 2604
2421.87 2523
2422.34 2494
2422.80 2650
2423.27 2634
2423.73 2599
2424.19 2426
2424.66 2464
2425.12 2537
2425.59 2486
2426.05 2608
2426.52 2448
2426.98 2353
2427.44 2392
2427.91 2387
2428.37 2314
2428.84 2274
2429.30 2353
2429.77 2467
2430.23 2454
2430.70 2542
2431.16 2530
2431.63 2380
2432.09 2343
2432.56 2308
2433.02 2386
2433.49 2354
2433.95 2451
2434.42 2430
2434.88 2529
2435.35 2408
2435.81 2347
2436.28 2424
2436.74 2329
2437.21 2265
2437.67 2266
2438.14 2446
2438.60 2441
2439.07 2495
2439.54 2512
2440.00 2704
2440.47 2536
2440.93 2561
2441.40 2700
2441.86 2440
2442.33 2673
2442.80 2738
2443.26 2648
2443.73 2815
2444.19 2549
2444.66 2603
2445.13 2529
2445.59 2391
2446.06 2366
2446.53 2496
2446.99 2460
2447.46 2377
2447.92 2368
2448.39 2278
2448.86 2362
2449.32 2331
2449.79 2587
2450.26 2323
2450.72 2249
2451.19 2213
2451.66 2358
2452.12 2440
2452.59 2436
2453.06 2294
2453.53 2324
2453.99 2259
2454.46 2330
2454.93 2299
2455.39 2414
2455.86 2369
2456.33 2319
2456.80 2330
2457.26 2381
2457.73 2236
2458.20 2338
2458.66 2344
2459.13 2346
2459.60 2278
2460.07 2236
2460.54 2247
2461.00 2257
2461.47 2354
2461.94 2402
2462.41 2276
2462.87 2237
2463.34 2359
2463.81 2536
2464.28 2438
2464.75 2392
2465.21 2449
2465.68 2350
2466.15 2477
2466.62 2263
2467.09 2372
2467.55 2352
2468.02 2435
2468.49 2276
2468.96 2252
2469.43 2375
2469.90 2340
2470.37 2288
2470.83 2437
2471.30 2344
2471.77 2365
2472.24 2218
2472.71 2303
2473.18 2326
2473.65 2281
2474.12 2212
2474.58 2190
2475.05 2282
2475.52 2331
2475.99 2296
2476.46 2247
2476.93 2020
2477.40 2194
2477.87 2262
2478.34 2273
2478.81 2339
2479.28 2155
2479.75 2320
2480.22 2341
2480.68 2204
2481.15 2197
2481.62 2213
2482.09 2271
2482.56 2263
2483.03 2232
2483.50 2362
2483.97 2363
2484.44 2353
2484.91 2230
2485.38 2316
2485.85 2343
2486.32 2367
2486.79 2337
2487.26 2353
2487.73 2458
2488.20 2597
2488.67 2437
2489.14 2382
2489.61 2462
2490.08 2340
2490.56 2543
2491.03 2532
2491.50 2476
2491.97 2619
2492.44 2441
2492.91 2169
2493.38 2270
2493.85 2396
2494.32 2510
2494.79 2541
2495.26 2471
2495.73 2486
2496.20 2481
2496.68 2419
2497.15 2388
2497.62 2435
2498.09 2289
2498.56 2386
2499.03 2431
2499.50 2332
2499.97 2313
2500.45 2334
2500.92 2304
2501.39 2330
2501.86 2334
2502.33 2333
2502.80 2269
2503.28 2375
2503.75 2509
2504.22 2300
2504.69 2348
2505.16 2375
2505.63 2535
2506.11 2545
2506.58 2358
2507.05 2254
2507.52 2109
2507.99 2207
2508.47 2336
2508.94 2290
2509.41 2273
2509.88 2341
2510.36 2204
2510.83 2352
2511.30 2378
2511.77 2439
2512.25 2531
2512.72 2646
2513.19 2651
2513.66 2633
2514.14 2737
2514.61 2834
2515.08 2681
2515.55 2661
2516.03 2572
2516.50 2601
2516.97 2479
2517.45 2431
2517.92 2392
2518.39 2495
2518.87 2386
2519.34 2330
2519.81 2331
2520.28 2400
2520.76 2471
2521.23 2552
2521.70 2354
2522.18 2427
2522.65 2310
2523.13 2335
2523.60 2232
2524.07 2239
2524.55 2301
2525.02 2415
2525.49 2171
2525.97 2275
2526.44 2260
2526.92 2224
2527.39 2257
2527.86 2243
2528.34 2368
2528.81 2346
2529.29 2270
2529.76 2303
2530.23 2372
2530.71 2446
2531.18 2385
2531.66 2315
2532.13 2342
2532.61 2577
2533.08 2645
2533.55 2617
2534.03 2665
2534.50 2592
2534.98 2484
2535.45 2635
2535.93 2590
2536.40 2487
2536.88 2511
2537.35 2513
2537.83 2588
2538.30 2592
2538.78 2508
2539.25 2351
2539.73 2437
2540.20 2621
2540.68 2708
2541.15 2841
2541.63 2756
2542.10 2736
2542.58 2638
2543.05 2611
2543.53 2604
2544.01 2582
2544.48 2576
2544.96 2497
2545.43 2439
2545.91 2555
2546.38 2435
2546.86 2551
2547.34 2452
2547.81 2504
2548.29 2399
2548.76 2433
2549.24 2385
2549.71 2508
2550.19 2547
2550.67 2672
2551.14 2642
2551.62 2653
2552.10 2678
2552.57 2706
2553.05 2565
2553.52 2362
2554.00 2556
2554.48 2571
2554.95 2436
2555.43 2437
2555.91 2521
2556.38 2506
2556.86 2520
2557.34 2482
2557.81 2283
2558.29 2382
2558.77 2467
2559.24 2413
2559.72 2283
2560.20 2312
2560.68 2420
2561.15 2313
2561.63 2418
2562.11 2449
2562.58 2182
2563.06 2406
2563.54 2193
2564.02 2331
2564.49 2439
2564.97 2304
2565.45 2357
2565.93 2350
2566.40 2243
2566.88 2299
2567.36 2397
2567.84 2344
2568.31 2306
2568.79 2014
2569.27 2003
2569.75 2112
2570.23 2104
2570.70 2167
2571.18 2086
2571.66 2082
2572.14 2080
2572.62 2140
2573.10 2311
2573.57 2239
2574.05 2219
2574.53 2406
2575.01 2213
2575.49 2206
2575.97 2272
2576.44 2268
2576.92 2362
2577.40 2201
2577.88 2100
2578.36 2185
2578.84 2283
2579.32 2061
2579.79 2263
2580.27 2342
2580.75 2204
2581.23 2126
2581.71 2039
2582.19 2210
2582.67 2215
2583.15 2226
2583.63 2084
2584.11 2058
2584.59 2087
2585.07 2147
2585.54 2306
2586.02 2331
2586.50 2230
2586.98 2163
2587.46 2190
2587.94 2103
2588.42 2096
2588.90 2241
2589.38 2157
2589.86 2214
2590.34 2341
2590.82 2278
2591.30 2246
2591.78 2222
2592.26 2289
2592.74 2321
2593.22 2358
2593.70 2310
2594.18 2368
2594.66 2332
2595.14 2120
2595.62 2149
2596.10 2172
2596.58 2279
2597.06 2291
2597.54 2211
2598.02 2244
2598.50 2223
2598.98 2197
2599.47 2118
2599.95 2232
2600.43 2095
2600.91 2090
2601.39 2247
2601.87 2147
2602.35 2000
2602.83 2127
2603.31 2091
2603.79 2154
2604.27 2118
2604.76 2122
2605.24 2276
2605.72 2260
2606.20 2239
2606.68 2204
2607.16 2210
2607.64 2233
2608.13 2254
2608.61 2275
2609.09 2271
2609.57 2229
2610.05 2288
2610.53 2303
2611.01 2150
2611.50 2254
2611.98 2283
2612.46 2192
2612.94 2228
2613.42 2149
2613.91 2229
2614.39 2357
2614.87 2191
2615.35 2139
2615.83 2187
2616.32 2194
2616.80 2124
2617.28 2088
2617.76 2300
2618.25 2252
2618.73 2153
2619.21 2419
2619.69 2380
2620.18 2047
2620.66 2135
2621.14 2195
2621.62 2089
2622.11 2193
2622.59 2237
2623.07 2202
2623.56 2154
2624.04 2296
2624.52 2181
2625.00 2119
2625.49 2114
2625.97 2340
2626.45 2191
2626.94 2203
2627.42 2316
2627.90 2244
2628.39 2238
2628.87 2430
2629.35 2386
2629.84 2267
2630.32 2363
2630.80 2300
2631.29 2329
2631.77 2363
2632.26 2269
2632.74 2301
2633.22 2221
2633.71 2493
2634.19 2447
2634.67 2305
2635.16 2318
2635.64 2378
2636.13 2415
2636.61 2299
2637.09 2348
2637.58 2309
2638.06 2323
2638.55 2212
2639.03 2131
2639.52 2249
2640.00 2290
2640.48 2165
2640.97 2237
2641.45 2224
2641.94 2297
2642.42 2290
2642.91 2263
2643.39 2170
2643.88 2134
2644.36 2169
2644.85 2281
2645.33 2234
2645.82 2180
2646.30 2089
2646.79 2091
2647.27 2080
2647.76 2092
2648.24 1988
2648.73 2055
2649.21 2122
2649.70 2087
2650.18 2227
2650.67 2135
2651.15 2163
2651.64 2095
2652.12 2071
2652.61 2093
2653.10 2032
2653.58 2002
2654.07 2013
2654.55 2064
2655.04 2212
2655.52 2208
2656.01 2284
2656.50 2177
2656.98 2055
2657.47 2003
2657.95 2068
2658.44 2251
2658.93 2200
2659.41 2267
2659.90 2233
2660.39 2150
2660.87 2236
2661.36 2246
2661.84 2082
2662.33 2158
2662.82 2183
2663.30 2092
2663.79 2053
2664.28 2105
2664.76 2200
2665.25 2198
2665.74 2121
2666.22 2163
2666.71 2192
2667.20 2138
2667.68 2114
2668.17 2124
2668.66 2131
2669.15 2207
2669.63 2265
2670.12 2133
2670.61 2177
2671.09 2465
2671.58 2379
2672.07 2282
2672.56 2262
2673.04 2223
2673.53 2215
2674.02 2329
2674.51 2493
2674.99 2438
2675.48 2654
2675.97 2519
2676.46 2564
2676.95 2541
2677.43 2555
2677.92 2377
2678.41 2359
2678.90 2311
2679.38 2421
2679.87 2281
2680.36 2077
2680.85 2220
2681.34 2246
2681.83 2129
2682.31 2149
2682.80 2171
2683.29 2347
2683.78 2215
2684.27 2129
2684.76 2171
2685.24 2199
2685.73 2113
2686.22 2136
2686.71 2190
2687.20 2238
2687.69 2074
2688.18 2049
2688.67 2072
2689.15 1903
2689.64 1917
2690.13 2116
2690.62 2163
2691.11 2160
2691.60 2196
2692.09 2103
2692.58 2116
2693.07 2028
2693.56 2087
2694.05 2190
2694.54 2081
2695.02 2175
2695.51 2122
2696.00 2045
2696.49 2069
2696.98 1947
2697.47 1986
2697.96 1960
2698.45 2024
2698.94 2045
2699.43 2116
2699.92 2216
2700.41 2237
2700.90 2107
2701.39 2222
2701.88 2183
2702.37 2154
2702.86 2276
2703.35 2209
2703.84 2289
2704.33 2132
2704.82 2182
2705.31 2287
2705.80 2296
2706.29 2184
2706.78 2289
2707.27 2369
2707.77 2345
2708.26 2380
2708.75 2153
2709.24 2143
2709.73 2121
2710.22 2156
2710.71 2248
2711.20 2085
2711.69 1985
2712.18 2170
2712.67 2188
2713.16 2202
2713.66 2232
2714.15 2176
2714.64 2083
2715.13 2124
2715.62 1960
2716.11 2070
2716.60 2213
2717.10 2063
2717.59 2122
2718.08 2022
2718.57 2034
2719.06 1954
2719.55 1920
2720.04 2060
2720.54 1953
2721.03 2075
2721.52 2048
2722.01 2052
2722.50 2116
2723.00 2032
2723.49 2157
2723.98 2255
2724.47 2173
2724.96 2216
2725.46 2278
2725.95 2221
2726.44 2084
2726.93 2217
2727.43 2261
2727.92 2107
2728.41 1888
2728.90 1958
2729.40 2056
2729.89 2153
2730.38 2173
2730.87 2225
2731.37 2174
2731.86 2217
2732.35 2150
2732.84 2208
2733.34 2139
2733.83 2281
2734.32 2284
2734.82 2370
2735.31 2421
2735.80 2469
2736.30 2353
2736.79 2302
2737.28 2228
2737.78 2297
2738.27 2174
2738.76 2226
2739.26 2341
2739.75 2138
2740.24 2238
2740.74 2236
2741.23 2278
2741.72 2332
2742.22 2305
2742.71 2176
2743.21 2078
2743.70 2132
2744.19 2000
2744.69 2088
2745.18 2076
2745.67 2075
2746.17 2154
2746.66 2045
2747.16 2131
2747.65 1993
2748.15 2001
2748.64 2082
2749.13 2186
2749.63 2171
2750.12 2059
2750.62 2105
2751.11 2310
2751.61 2114
2752.10 2049
2752.60 2201
2753.09 2162
2753.59 2178
2754.08 2169
2754.57 2126
2755.07 2068
2755.56 2057
2756.06 2076
2756.55 2137
2757.05 2149
2757.54 2249
2758.04 2195
2758.53 2193
2759.03 2126
2759.53 2130
2760.02 2300
2760.52 2153
2761.01 2215
2761.51 2089
2762.00 2177
2762.50 2200
2762.99 2358
2763.49 2324
2763.98 2207
2764.48 2027
2764.98 2065
2765.47 2165
2765.97 2228
2766.46 2077
2766.96 2101
2767.46 2087
2767.95 2172
2768.45 2213
2768.94 2209
2769.44 2236
2769.94 2054
2770.43 2158
2770.93 2081
2771.43 2038
2771.92 2060
2772.42 2088
2772.91 2192
2773.41 2141
2773.91 2159
2774.40 2401
2774.90 2324
2775.40 2542
2775.89 2604
2776.39 2482
2776.89 2526
2777.38 2502
2777.88 2611
2778.38 2697
2778.88 2662
2779.37 2762
2779.87 2577
2780.37 2450
2780.86 2413
2781.36 2394
2781.86 2423
2782.36 2444
2782.85 2265
2783.35 2137
2783.85 2240
2784.35 2214
2784.84 2177
2785.34 1891
2785.84 1893
2786.34 2028
2786.83 2132
2787.33 2075
2787.83 2007
2788.33 1947
2788.82 2010
2789.32 1983
2789.82 2025
2790.32 2008
2790.82 2020
2791.31 1992
2791.81 1897
2792.31 1972
2792.81 1995
2793.31 2040
2793.81 1945
2794.30 2039
2794.80 2000
2795.30 2202
2795.80 2048
2796.30 2035
2796.80 1952
2797.30 2108
2797.79 1949
2798.29 2113
2798.79 2044
2799.29 2160
2799.79 2109
2800.29 1939
2800.79 1968
2801.29 2084
2801.79 1911
2802.28 2011
2802.78 2089
2803.28 2279
2803.78 2110
2804.28 2100
2804.78 2095
2805.28 2092
2805.78 2113
2806.28 2259
2806.78 2180
2807.28 2371
2807.78 2186
2808.28 2218
2808.78 2260
2809.28 2227
2809.78 2237
2810.28 2179
2810.78 2171
2811.28 2206
2811.78 2324
2812.28 2261
2812.78 2029
2813.28 2165
2813.78 2227
2814.28 2097
2814.78 2163
2815.28 2204
2815.78 2105
2816.28 2197
2816.78 2365
2817.28 2184
2817.78 2058
2818.28 2104
2818.78 2182
2819.28 2183
2819.78 2120
2820.28 2186
2820.78 2177
2821.28 2227
2821.78 2203
2822.29 2168
2822.79 2159
2823.29 2061
2823.79 2459
2824.29 2170
2824.79 2020
2825.29 2019
2825.79 2123
2826.29 1976
2826.79 2047
2827.30 2045
2827.80 1978
2828.30 2076
2828.80 2159
2829.30 2022
2829.80 2051
2830.31 2133
2830.81 2221
2831.31 2174
2831.81 2159
2832.31 2008
2832.81 2189
2833.32 2109
2833.82 2078
2834.32 1961
2834.82 2137
2835.32 2132
2835.83 2130
2836.33 2098
2836.83 2108
2837.33 2161
2837.83 2041
2838.34 2017
2838.84 1933
2839.34 2161
2839.84 2169
2840.35 2164
2840.85 2140
2841.35 2152
2841.85 2230
2842.36 2236
2842.86 2157
2843.36 1951
2843.86 2035
2844.37 2098
2844.87 2061
2845.37 2103
2845.88 2154
2846.38 2211
2846.88 2348
2847.39 2298
2847.89 2259
2848.39 2208
2848.90 2304
2849.40 2277
2849.90 2389
2850.41 2646
2850.91 2443
2851.41 2632
2851.92 2508
2852.42 2377
2852.92 2396
2853.43 2320
2853.93 2266
2854.43 2203
2854.94 2256
2855.44 2171
2855.95 2263
2856.45 2349
2856.95 2304
2857.46 2207
2857.96 2209
2858.47 2238
2858.97 2175
2859.47 2240
2859.98 2177
2860.48 2090
2860.99 2028
2861.49 2049
2861.99 2159
2862.50 1944
2863.00 2094
2863.51 2052
2864.01 2057
2864.52 2267
2865.02 2086
2865.53 1909
2866.03 1879
2866.54 1867
2867.04 1890
2867.55 1962
2868.05 2012
2868.56 1906
2869.06 1949
2869.57 1992
2870.07 1969
2870.58 1912
2871.08 2101
2871.59 2231
2872.09 2232
2872.60 2193
2873.10 2237
2873.61 2247
2874.11 2281
2874.62 2313
2875.12 2240
2875.63 2274
2876.14 2348
2876.64 2419
2877.15 2348
2877.65 2218
2878.16 2333
2878.66 2188
2879.17 2096
2879.68 2216
2880.18 2227
2880.69 2102
2881.19 2253
2881.70 2290
2882.21 2041
2882.71 2076
2883.22 2129
2883.73 2190
2884.23 2195
2884.74 2184
2885.25 2217
2885.75 2255
2886.26 2295
2886.76 2338
2887.27 2174
2887.78 2187
2888.28 2220
2888.79 2188
2889.30 2236
2889.81 2233
2890.31 2179
2890.82 2217
2891.33 2231
2891.83 2115
2892.34 2036
2892.85 2172
2893.35 2213
2893.86 2205
2894.37 2184
2894.88 2409
2895.38 2371
2895.89 2462
2896.40 2377
2896.91 2414
2897.41 2487
2897.92 2719
2898.43 2568
2898.94 2325
2899.44 2365
2899.95 2436
2900.46 2555
2900.97 2446
2901.47 2373
2901.98 2287
2902.49 2292
2903.00 2262
2903.51 2251
2904.01 2441
2904.52 2456
2905.03 2251
2905.54 2297
2906.05 2561
2906.56 2548
2907.06 2423
2907.57 2565
2908.08 2582
2908.59 2492
2909.10 2460
2909.61 2462
2910.12 2398
2910.62 2291
2911.13 2352
2911.64 2418
2912.15 2263
2912.66 2272
2913.17 2292
2913.68 2112
2914.19 2100
2914.69 2233
2915.20 2142
2915.71 2129
2916.22 2087
2916.73 2127
2917.24 2159
2917.75 2152
2918.26 2218
2918.77 2248
2919.28 2193
2919.79 2112
2920.30 2137
2920.81 2415
2921.32 2231
2921.83 2290
2922.34 2282
2922.85 2172
2923.36 2215
2923.86 2096
2924.37 2226
2924.88 2126
2925.39 2055
2925.90 2120
2926.41 2064
2926.92 1966
2927.43 1944
2927.95 2016
2928.46 2201
2928.97 2153
2929.48 2116
2929.99 2089
2930.50 2048
2931.01 2054
2931.52 1932
2932.03 1923
2932.54 2026
2933.05 2107
2933.56 2237
2934.07 2185
2934.58 2248
2935.09 2025
2935.60 2009
2936.11 2187
2936.62 2208
2937.14 2127
2937.65 2026
2938.16 2058
2938.67 2176
2939.18 2161
2939.69 2106
2940.20 2110
2940.71 2235
2941.23 2310
2941.74 2308
2942.25 2165
2942.76 2248
2943.27 2245
2943.78 2107
2944.29 2240
2944.81 2310
2945.32 2190
2945.83 2208
2946.34 2193
2946.85 2228
2947.36 2153
2947.88 2156
2948.39 2335
2948.90 2323
2949.41 2238
2949.92 2150
2950.44 1942
2950.95 2141
2951.46 2087
2951.97 1965
2952.49 1832
2953.00 1970
2953.51 1890
2954.02 1976
2954.54 1912
2955.05 1943
2955.56 2028
2956.07 2002
2956.59 1840
2957.10 2011
2957.61 2130
2958.12 1912
2958.64 1867
2959.15 1960
2959.66 2019
2960.18 1947
2960.69 1989
2961.20 2032
2961.72 2106
2962.23 2061
2962.74 1991
2963.26 2025
2963.77 2079
2964.28 2112
2964.80 2095
2965.31 2104
2965.82 2280
2966.34 2168
2966.85 2212
2967.36 2138
2967.88 2113
2968.39 2302
2968.90 2053
2969.42 2098
2969.93 2073
2970.45 2030
2970.96 2069
2971.47 2065
2971.99 1937
2972.50 1987
2973.02 2047
2973.53 2080
2974.04 2036
2974.56 2073
2975.07 2081
2975.59 2092
2976.10 2101
2976.62 2249
2977.13 2205
2977.64 2239
2978.16 2263
2978.67 2118
2979.19 2222
2979.70 2218
2980.22 2082
2980.73 2039
2981.25 2213
2981.76 2241
2982.28 2178
2982.79 2200
2983.31 2360
2983.82 2368
2984.34 2232
2984.85 2180
2985.37 2201
2985.88 2198
2986.40 2196
2986.91 2366
2987.43 2389
2987.94 2380
2988.46 2370
2988.97 2501
2989.49 2229
2990.01 2242
2990.52 2253
2991.04 2222
2991.55 2239
2992.07 2227
2992.58 2176
2993.10 2376
2993.62 2462
2994.13 2412
2994.65 2426
2995.16 2344
2995.68 2410
2996.20 2362
2996.71 2374
2997.23 2430
2997.74 2571
2998.26 2460
2998.78 2574
2999.29 2673
2999.81 2634
3000.33 2776
3000.84 2791
3001.36 2696
3001.88 2944
3002.39 3008
3002.91 3291
3003.43 3618
3003.94 3884
3004.46 4134
3004.98 4236
3005.49 4500
3006.01 4849
3006.53 4916
3007.04 4771
3007.56 5057
3008.08 4906
3008.60 4590
3009.11 4008
3009.63 3757
3010.15 3443
3010.66 3232
3011.18 2921
3011.70 2809
3012.22 2860
3012.73 2562
3013.25 2594
3013.77 2668
3014.29 2532
3014.81 2400
3015.32 2552
3015.84 2550
3016.36 2459
3016.88 2357
3017.39 2436
3017.91 2527
3018.43 2403
3018.95 2333
3019.47 2397
3019.98 2530
3020.50 2478
3021.02 2624
3021.54 2542
3022.06 2616
3022.58 2625
3023.09 2473
3023.61 2586
3024.13 2662
3024.65 2741
3025.17 2575
3025.69 2380
3026.21 2429
3026.72 2617
3027.24 2503
3027.76 2416
3028.28 2359
3028.80 2383
3029.32 2419
3029.84 2418
3030.36 2251
3030.88 2300
3031.40 2466
3031.91 2378
3032.43 2270
3032.95 2418
3033.47 2323
3033.99 2218
3034.51 2391
3035.03 2296
3035.55 2299
3036.07 2235
3036.59 2247
3037.11 2286
3037.63 2391
3038.15 2219
3038.67 2389
3039.19 2460
3039.71 2381
3040.23 2281
3040.75 2170
3041.27 2298
3041.79 2289
3042.31 2193
3042.83 2286
3043.35 2259
3043.87 2287
3044.39 2369
3044.91 2293
3045.43 2319
3045.95 2164
3046.47 2227
3046.99 2268
3047.51 2252
3048.03 2278
3048.55 2284
3049.07 2311
3049.59 2196
3050.11 2129
3050.63 2211
3051.16 2226
3051.68 2131
3052.20 2152
3052.72 2149
3053.24 2052
3053.76 2203
3054.28 2079
3054.80 2176
3055.32 2021
3055.84 2149
3056.37 2196
3056.89 2180
3057.41 2161
3057.93 2234
3058.45 2264
3058.97 2293
3059.49 2319
3060.02 2226
3060.54 2096
3061.06 2278
3061.58 2102
3062.10 2262
3062.62 2223
3063.15 2200
3063.67 2135
3064.19 2167
3064.71 2309
3065.23 2196
3065.76 2167
3066.28 2137
3066.80 2215
3067.32 2371
3067.85 2266
3068.37 2362
3068.89 2232
3069.41 2177
3069.93 2284
3070.46 2241
3070.98 2262
3071.50 2315
3072.02 2301
3072.55 2278
3073.07 2198
3073.59 2100
3074.12 2110
3074.64 2132
3075.16 2262
3075.68 2309
3076.21 2138
3076.73 2182
3077.25 2294
3077.78 2365
3078.30 2375
3078.82 2362
3079.35 2404
3079.87 2495
3080.39 2548
3080.92 2641
3081.44 2727
3081.96 2733
3082.49 2871
3083.01 2945
3083.53 3025
3084.06 2865
3084.58 2661
3085.10 2728
3085.63 2769
3086.15 2638
3086.68 2461
3087.20 2427
3087.72 2412
3088.25 2555
3088.77 2420
3089.30 2384
3089.82 2359
3090.34 2319
3090.87 2363
3091.39 2289
3091.92 2346
3092.44 2323
3092.97 2194
3093.49 2265
3094.01 2270
3094.54 2408
3095.06 2521
3095.59 2385
3096.11 2517
3096.64 2578
3097.16 2793
3097.69 2828
3098.21 2696
3098.74 2835
3099.26 2907
3099.79 2957
3100.31 3001
3100.84 3532
3101.36 3857
3101.89 4303
3102.41 4705
3102.94 5383
3103.46 6070
3103.99 6417
3104.51 7085
3105.04 7550
3105.56 7593
3106.09 7506
3106.62 7080
3107.14 6746
3107.67 5689
3108.19 5019
3108.72 4379
3109.24 3850
3109.77 3738
3110.30 3512
3110.82 3356
3111.35 3106
3111.87 3074
3112.40 3143
3112.93 3285
3113.45 3110
3113.98 2999
3114.50 2905
3115.03 2838
3115.56 2971
3116.08 2896
3116.61 2805
3117.14 2576
3117.66 2519
3118.19 2539
3118.71 2687
3119.24 2757
3119.77 2578
3120.29 2506
3120.82 2624
3121.35 2428
3121.88 2641
3122.40 2612
3122.93 2801
3123.46 2875
3123.98 2911
3124.51 3015
3125.04 3115
3125.56 2934
3126.09 2806
3126.62 2886
3127.15 2694
3127.67 2544
3128.20 2455
3128.73 2732
3129.26 2629
3129.78 2336
3130.31 2303
3130.84 2375
3131.37 2427
3131.89 2352
3132.42 2355
3132.95 2436
3133.48 2347
3134.00 2305
3134.53 2289
3135.06 2282
3135.59 2288
3136.12 2319
3136.64 2216
3137.17 2195
3137.70 2290
3138.23 2272
3138.76 2300
3139.29 2138
3139.81 2135
3140.34 2237
3140.87 2179
3141.40 2095
3141.93 2147
3142.46 2162
3142.99 2162
3143.51 2213
3144.04 2195
3144.57 2257
3145.10 2204
3145.63 2296
3146.16 2314
3146.69 2336
3147.22 2335
3147.74 2487
3148.27 2460
3148.80 2447
3149.33 2417
3149.86 2433
3150.39 2687
3150.92 2615
3151.45 2691
3151.98 2843
3152.51 2558
3153.04 2544
3153.57 2580
3154.10 2423
3154.63 2500
3155.16 2723
3155.69 2696
3156.22 2624
3156.74 2454
3157.27 2474
3157.80 2576
3158.33 2625
3158.86 2604
3159.39 2581
3159.92 2616
3160.45 2526
3160.98 2466
3161.51 2352
3162.04 2444
3162.58 2463
3163.11 2452
3163.64 2287
3164.17 2272
3164.70 2287
3165.23 2303
3165.76 2197
3166.29 2174
3166.82 2298
3167.35 2179
3167.88 2104
3168.41 2023
3168.94 2046
3169.47 2015
3170.00 1985
3170.53 2037
3171.07 2198
3171.60 2138
3172.13 2294
3172.66 2314
3173.19 2206
3173.72 2231
3174.25 2386
3174.78 2219
3175.31 2249
3175.85 2489
3176.38 2377
3176.91 2433
3177.44 2503
3177.97 2383
3178.50 2226
3179.04 2344
3179.57 2335
3180.10 2250
3180.63 2263
3181.16 2300
3181.69 2182
3182.23 2063
3182.76 2024
3183.29 2205
3183.82 2217
3184.35 2169
3184.89 2020
3185.42 2090
3185.95 2133
3186.48 2112
3187.02 2084
3187.55 2334
3188.08 2302
3188.61 2361
3189.15 2189
3189.68 2276
3190.21 2122
3190.74 2153
3191.28 2143
3191.81 2185
3192.34 2079
3192.87 1958
3193.41 2168
3193.94 2274
3194.47 1960
3195.01 1955
3195.54 2230
3196.07 2196
3196.60 2089
3197.14 2211
3197.67 2309
3198.20 2116
3198.74 2162
3199.27 2167
3199.80 2102
3200.34 2102
3200.87 2173
3201.40 2158
3201.94 2279
3202.47 2175
3203.01 2163
3203.54 2362
3204.07 2370
3204.61 2219
3205.14 2294
3205.67 2324
3206.21 2273
3206.74 2327
3207.28 2340
3207.81 2208
3208.34 2278
3208.88 2257
3209.41 2356
3209.95 2498
3210.48 2421
3211.02 2553
3211.55 2707
3212.08 2770
3212.62 2620
3213.15 2936
3213.69 2931
3214.22 2812
3214.76 2823
3215.29 2743
3215.83 2636
3216.36 2601
3216.90 2235
3217.43 2210
3217.97 2440
3218.50 2363
3219.04 2262
3219.57 2206
3220.11 2195
3220.64 2125
3221.18 2209
3221.71 2285
3222.25 2276
3222.78 2360
3223.32 2581
3223.85 2470
3224.39 2627
3224.92 2685
3225.46 2754
3225.99 2575
3226.53 2599
3227.07 2733
3227.60 2745
3228.14 2787
3228.67 2842
3229.21 2739
3229.74 2825
3230.28 2774
3230.82 2705
3231.35 2511
3231.89 2686
3232.42 2608
3232.96 2611
3233.50 2757
3234.03 2684
3234.57 2781
3235.11 2737
3235.64 2689
3236.18 2480
3236.72 2701
3237.25 2555
3237.79 2518
3238.32 2469
3238.86 2532
3239.40 2667
3239.93 2692
3240.47 2709
3241.01 2675
3241.55 2670
3242.08 2775
3242.62 2663
3243.16 2564
3243.69 2634
3244.23 2452
3244.77 2514
3245.30 2540
3245.84 2669
3246.38 2649
3246.92 2621
3247.45 2675
3247.99 2658
3248.53 2676
3249.07 2632
3249.60 2537
3250.14 2699
3250.68 2652
3251.22 2634
3251.75 2609
3252.29 2619
3252.83 2655
3253.37 2718
3253.91 2636
3254.44 2700
3254.98 2853
3255.52 2691
3256.06 2825
3256.60 2937
3257.13 2870
3257.67 2735
3258.21 2976
3258.75 3153
3259.29 3219
3259.82 3257
3260.36 3227
3260.90 3324
3261.44 3701
3261.98 4016
3262.52 4358
3263.06 4782
3263.59 5076
3264.13 5284
3264.67 5338
3265.21 5633
3265.75 6266
3266.29 6123
3266.83 6298
3267.37 6240
3267.91 6158
3268.44 6193
3268.98 5872
3269.52 5912
3270.06 5821
3270.60 5715
3271.14 5374
3271.68 4752
3272.22 4112
3272.76 3724
3273.30 3361
3273.84 3275
3274.38 3183
3274.92 3125
3275.46 3114
3276.00 2979
3276.54 2968
3277.08 2997
3277.62 3186
3278.16 3136
3278.70 3024
3279.24 3193
3279.78 3328
3280.32 3336
3280.86 3296
3281.40 3188
3281.94 3212
3282.48 3517
3283.02 3527
3283.56 3334
3284.10 3341
3284.64 3302
3285.18 3163
3285.72 3033
3286.26 3068
3286.80 3006
3287.34 3237
3287.88 3275
3288.42 3149
3288.96 3157
3289.50 2786
3290.04 2982
3290.59 3016
3291.13 2879
3291.67 2798
3292.21 2836
3292.75 2987
3293.29 3042
3293.83 3093
3294.37 3343
3294.91 3180
3295.46 3288
3296.00 3502
3296.54 3848
3297.08 3896
3297.62 3990
3298.16 4041
3298.70 3574
3299.25 3600
3299.79 3530
3300.33 3387
3300.87 3535
3301.41 3431
3301.96 3214
3302.50 3261
3303.04 3344
3303.58 3380
3304.12 3125
3304.66 3040
3305.21 3164
3305.75 3260
3306.29 3185
3306.83 3150
3307.38 3228
3307.92 3203
3308.46 3226
3309.00 2962
3309.55 2985
3310.09 3003
3310.63 2973
3311.17 2960
3311.72 2797
3312.26 2821
3312.80 2800
3313.34 2739
3313.89 2796
3314.43 2893
3314.97 2994
3315.52 3139
3316.06 3110
3316.60 3239
3317.14 3152
3317.69 3254
3318.23 3272
3318.77 3331
3319.32 3174
3319.86 2939
3320.40 2889
3320.95 2689
3321.49 2727
3322.03 2749
3322.58 2655
3323.12 2640
3323.67 2585
3324.21 2618
3324.75 2602
3325.30 2471
3325.84 2516
3326.38 2727
3326.93 2606
3327.47 2482
3328.02 2402
3328.56 2509
3329.10 2402
3329.65 2370
3330.19 2363
3330.74 2396
3331.28 2348
3331.83 2377
3332.37 2403
3332.91 2539
3333.46 2585
3334.00 2749
3334.55 2535
3335.09 2777
3335.64 2911
3336.18 3109
3336.73 3439
3337.27 3497
3337.82 3451
3338.36 3379
3338.90 3537
3339.45 3480
3339.99 3391
3340.54 3243
3341.08 3099
3341.63 2993
3342.18 2842
3342.72 2713
3343.27 2490
3343.81 2436
3344.36 2409
3344.90 2495
3345.45 2497
3345.99 2559
3346.54 2442
3347.08 2619
3347.63 2503
3348.17 2294
3348.72 2377
3349.27 2334
3349.81 2447
3350.36 2448
3350.90 2336
3351.45 2470
3352.00 2463
3352.54 2452
3353.09 2469
3353.63 2446
3354.18 2543
3354.73 2514
3355.27 2389
3355.82 2489
3356.36 2433
3356.91 2300
3357.46 2387
3358.00 2359
3358.55 2271
3359.10 2361
3359.64 2225
3360.19 2294
3360.74 2322
3361.28 2230
3361.83 2343
3362.38 2205
3362.92 2234
3363.47 2241
3364.02 2202
3364.56 2104
3365.11 2207
3365.66 2167
3366.21 2203
3366.75 2303
3367.30 2305
3367.85 2241
3368.39 2336
3368.94 2300
3369.49 2316
3370.04 2200
3370.58 2202
3371.13 2212
3371.68 2268
3372.23 2178
3372.77 2183
3373.32 2166
3373.87 2397
3374.42 2368
3374.96 2267
3375.51 2370
3376.06 2156
3376.61 2344
3377.16 2271
3377.70 2152
3378.25 2168
3378.80 2273
3379.35 2238
3379.90 2053
3380.45 2054
3380.99 2184
3381.54 2068
3382.09 2116
3382.64 1954
3383.19 2093
3383.74 2064
3384.28 1935
3384.83 2096
3385.38 2123
3385.93 2088
3386.48 2046
3387.03 2074
3387.58 2095
3388.13 2110
3388.67 2157
3389.22 2143
3389.77 2433
3390.32 2331
3390.87 2011
3391.42 2098
3391.97 2203
3392.52 2076
3393.07 2170
3393.62 2126
3394.17 2130
3394.72 2192
3395.27 2111
3395.81 2048
3396.36 2055
3396.91 2081
3397.46 1986
3398.01 2096
3398.56 1886
3399.11 1787
3399.66 1894
3400.21 1912
3400.76 1997
3401.31 1903
3401.86 2161
3402.41 1998
3402.96 2000
3403.51 1953
3404.06 1890
3404.61 1956
3405.16 1913
3405.71 1955
3406.26 2017
3406.81 2043
3407.36 2080
3407.92 2081
3408.47 2008
3409.02 1948
3409.57 1910
3410.12 2097
3410.67 1965
3411.22 1934
3411.77 1941
3412.32 1966
3412.87 2025
3413.42 2137
3413.97 2088
3414.52 1949
3415.08 2100
3415.63 2070
3416.18 2124
3416.73 2046
3417.28 2184
3417.83 2058
3418.38 1984
3418.93 2090
3419.49 2152
3420.04 2027
3420.59 1884
3421.14 2047
3421.69 2223
3422.24 2196
3422.80 2180
3423.35 2253
3423.90 2197
3424.45 2394
3425.00 2466
3425.55 2535
3426.11 2457
3426.66 2662
3427.21 2504
3427.76 2594
3428.31 2509
3428.87 2494
3429.42 2504
3429.97 2370
3430.52 2155
3431.08 2085
3431.63 2131
3432.18 2260
3432.73 2358
3433.29 2136
3433.84 2260
3434.39 2235
3434.94 2201
3435.50 2180
3436.05 2109
3436.60 2081
3437.15 2155
3437.71 2296
3438.26 2290
3438.81 2113
3439.37 2193
3439.92 2325
3440.47 2187
3441.03 2233
3441.58 2213
3442.13 2265
3442.69 2275
3443.24 2262
3443.79 2253
3444.35 2014
3444.90 2086
3445.45 2278
3446.01 2390
3446.56 2308
3447.11 2219
3447.67 2212
3448.22 2203
3448.77 2244
3449.33 2013
3449.88 1940
3450.44 2132
3450.99 2071
3451.54 2001
3452.10 2155
3452.65 2174
3453.21 2183
3453.76 2029
3454.31 2064
3454.87 2053
3455.42 2008
3455.98 1881
3456.53 2149
3457.09 2286
3457.64 2177
3458.20 2110
3458.75 2174
3459.30 2044
3459.86 2248
3460.41 2179
3460.97 2049
3461.52 2049
3462.08 2176
3462.63 2137
3463.19 2252
3463.74 2234
3464.30 2149
3464.85 2162
3465.41 2150
3465.96 2280
3466.52 2243
3467.07 2148
3467.63 2237
3468.19 2285
3468.74 2052
3469.30 2171
3469.85 2256
3470.41 2198
3470.96 2278
3471.52 2285
3472.07 2415
3472.63 2334
3473.19 2307
3473.74 2307
3474.30 2323
3474.85 2275
3475.41 2569
3475.96 2511
3476.52 2332
3477.08 2335
3477.63 2229
3478.19 2285
3478.74 2243
3479.30 2266
3479.86 2408
3480.41 2407
3480.97 2410
3481.53 2397
3482.08 2364
3482.64 2317
3483.20 2400
3483.75 2411
3484.31 2409
3484.87 2479
3485.42 2555
3485.98 2525
3486.54 2535
3487.09 2516
3487.65 2634
3488.21 2663
3488.76 2631
3489.32 3045
3489.88 3427
3490.44 3843
3490.99 4087
3491.55 4395
3492.11 4947
3492.66 5904
3493.22 6581
3493.78 6725
3494.34 7048
3494.89 6859
3495.45 6527
3496.01 6378
3496.57 6111
3497.12 5304
3497.68 4425
3498.24 4132
3498.80 3774
3499.36 3611
3499.91 3569
3500.47 3570
3501.03 3607
3501.59 3705
3502.15 3982
3502.70 4013
3503.26 4174
3503.82 4362
3504.38 4786
3504.94 4822
3505.49 5176
3506.05 5410
3506.61 5587
3507.17 5654
3507.73 5698
3508.29 5675
3508.85 5340
3509.40 4850
3509.96 4663
3510.52 4242
3511.08 3867
3511.64 3550
3512.20 3194
3512.76 3109
3513.32 2919
3513.87 2981
3514.43 2822
3514.99 2811
3515.55 2802
3516.11 2607
3516.67 2597
3517.23 2510
3517.79 2404
3518.35 2316
3518.91 2321
3519.47 2385
3520.03 2424
3520.59 2402
3521.15 2296
3521.71 2312
3522.26 2237
3522.82 2480
3523.38 2486
3523.94 2555
3524.50 2469
3525.06 2388
3525.62 2540
3526.18 2391
3526.74 2400
3527.30 2516
3527.86 2336
3528.42 2140
3528.98 2136
3529.54 2290
3530.10 2296
3530.67 2403
3531.23 2244
3531.79 2133
3532.35 2215
3532.91 2357
3533.47 2307
3534.03 2338
3534.59 2384
3535.15 2476
3535.71 2332
3536.27 2229
3536.83 2434
3537.39 2363
3537.95 2468
3538.51 2421
3539.08 2314
3539.64 2416
3540.20 2543
3540.76 2409
3541.32 2502
3541.88 2425
3542.44 2350
3543.00 2339
3543.56 2342
3544.13 2256
3544.69 2343
3545.25 2276
3545.81 2307
3546.37 2278
3546.93 2341
3547.50 2491
3548.06 2238
3548.62 2261
3549.18 2342
3549.74 2117
3550.30 2137
3550.87 2008
3551.43 1999
3551.99 2158
3552.55 2116
3553.11 2186
3553.68 2059
3554.24 1912
3554.80 1863
3555.36 2060
3555.93 1890
3556.49 1997
3557.05 2063
3557.61 2044
3558.18 2126
3558.74 2107
3559.30 1978
3559.86 1808
3560.43 2033
3560.99 2191
3561.55 2108
3562.11 2106
3562.68 2171
3563.24 2191
3563.80 2131
3564.37 2079
3564.93 2242
3565.49 2278
3566.06 2050
3566.62 2150
3567.18 1986
3567.75 1993
3568.31 2170
3568.87 2183
3569.44 2192
3570.00 1903
3570.56 1877
3571.13 1923
3571.69 1882
3572.25 1980
3572.82 2061
3573.38 2051
3573.94 2038
3574.51 1953
3575.07 2002
3575.64 2182
3576.20 2231
3576.76 2239
3577.33 2421
3577.89 2403
3578.46 2455
3579.02 2524
3579.58 2618
3580.15 2604
3580.71 2475
3581.28 2426
3581.84 2488
3582.41 2338
3582.97 2222
3583.53 2221
3584.10 2140
3584.66 2072
3585.23 2075
3585.79 2035
3586.36 2081
3586.92 2048
3587.49 2054
3588.05 2069
3588.62 2162
3589.18 2053
3589.75 2063
3590.31 2080
3590.88 1981
3591.44 1959
3592.01 2023
3592.57 1866
3593.14 1876
3593.70 1901
3594.27 1960
3594.83 1964
3595.40 1910
3595.97 2048
3596.53 2040
3597.10 1904
3597.66 1869
3598.23 1910
3598.79 1900
3599.36 1802
3599.93 1968
3600.49 2093
3601.06 2135
3601.62 2135
3602.19 2102
3602.75 1984
3603.32 1995
3603.89 1955
3604.45 2012
3605.02 1919
3605.59 1789
3606.15 1943
3606.72 1856
3607.28 1868
3607.85 1896
3608.42 1821
3608.98 1908
3609.55 1897
3610.12 1930
3610.68 1695
3611.25 1859
3611.82 1856
3612.38 1808
3612.95 1787
3613.52 1759
3614.08 1763
3614.65 1905
3615.22 1768
3615.79 1892
3616.35 1942
3616.92 1998
3617.49 2072
3618.05 1988
3618.62 2000
3619.19 2070
3619.76 2082
3620.32 2172
3620.89 2068
3621.46 1995
3622.03 1947
3622.59 1973
3623.16 2091
3623.73 2070
3624.30 1904
3624.86 1876
3625.43 2022
3626.00 1793
3626.57 1827
3627.14 1858
3627.70 1958
3628.27 1889
3628.84 1853
3629.41 1770
3629.98 1820
3630.55 1928
3631.11 1917
3631.68 1853
3632.25 1774
3632.82 1921
3633.39 1923
3633.96 1928
3634.52 1942
3635.09 1953
3635.66 1986
3636.23 1993
3636.80 2088
3637.37 2027
3637.94 2034
3638.50 2019
3639.07 1922
3639.64 1920
3640.21 1929
3640.78 2040
3641.35 1933
3641.92 1946
3642.49 2117
3643.06 2268
3643.63 2266
3644.20 2299
3644.76 2306
3645.33 2145
3645.90 2040
3646.47 2053
3647.04 2128
3647.61 2053
3648.18 2065
3648.75 2003
3649.32 1911
3649.89 2016
3650.46 1998
3651.03 2022
3651.60 2165
3652.17 2077
3652.74 2190
3653.31 2097
3653.88 2194
3654.45 2193
3655.02 2201
3655.59 2105
3656.16 1985
3656.73 1968
3657.30 2127
3657.87 2232
3658.44 2118
3659.01 1958
3659.58 1916
3660.15 1930
3660.72 2009
3661.29 2002
3661.87 2022
3662.44 2000
3663.01 2052
3663.58 2083
3664.15 1934
3664.72 2013
3665.29 2126
3665.86 2107
3666.43 2186
3667.00 2152
3667.57 2098
3668.15 2141
3668.72 2169
3669.29 2109
3669.86 2121
3670.43 2142
3671.00 2219
3671.57 2214
3672.15 2164
3672.72 1906
3673.29 1982
3673.86 1986
3674.43 1991
3675.00 2080
3675.57 2095
3676.15 2107
3676.72 1999
3677.29 2068
3677.86 2005
3678.43 2041
3679.01 2204
3679.58 2092
3680.15 1992
3680.72 1981
3681.29 1915
3681.87 1950
3682.44 1910
3683.01 1834
3683.58 1802
3684.16 1870
3684.73 1831
3685.30 1819
3685.87 1792
3686.45 1836
3687.02 1883
3687.59 2042
3688.16 1913
3688.74 1843
3689.31 1792
3689.88 1989
3690.46 2039
3691.03 1933
3691.60 1833
3692.17 1820
3692.75 1752
3693.32 1897
3693.89 2012
3694.47 2024
3695.04 1942
3695.61 1703
3696.19 1779
3696.76 1852
3697.33 1851
3697.91 1795
3698.48 1801
3699.05 1802
3699.63 1850
3700.20 1746
3700.78 1782
3701.35 1725
3701.92 1711
3702.50 1894
3703.07 1874
3703.64 1715
3704.22 1750
3704.79 1814
3705.37 1783
3705.94 1805
3706.51 1820
3707.09 1964
3707.66 1864
3708.24 1807
3708.81 1889
3709.39 1727
3709.96 1797
3710.53 1855
3711.11 1785
3711.68 1822
3712.26 1863
3712.83 1947
3713.41 1926
3713.98 1866
3714.56 1927
3715.13 1791
3715.71 2012
3716.28 2174
3716.86 1966
3717.43 1904
3718.01 1945
3718.58 1907
3719.16 1890
3719.73 1851
3720.31 1854
3720.88 1777
3721.46 1791
3722.03 1971
3722.61 1780
3723.18 1796
3723.76 1848
3724.34 1898
3724.91 1773
3725.49 1760
3726.06 1808
3726.64 1720
3727.21 1773
3727.79 1745
3728.36 1626
3728.94 1649
3729.52 1660
3730.09 1810
3730.67 1857
3731.24 1950
3731.82 1837
3732.40 1821
3732.97 1847
3733.55 1908
3734.13 1855
3734.70 1888
3735.28 1890
3735.85 1845
3736.43 1881
3737.01 1764
3737.58 1867
3738.16 1791
3738.74 1789
3739.31 1788
3739.89 1653
3740.47 1653
3741.04 1636
3741.62 1783
3742.20 1772
3742.78 1732
3743.35 1852
3743.93 1698
3744.51 1623
3745.08 1656
3745.66 1689
3746.24 1790
3746.82 1669
3747.39 1611
3747.97 1717
3748.55 1752
3749.12 1801
3749.70 1823
3750.28 1834
3750.86 1876
3751.43 1777
3752.01 1693
3752.59 1560
3753.17 1672
3753.75 1765
3754.32 1646
3754.90 1618
3755.48 1748
3756.06 1777
3756.64 1779
3757.21 1741
3757.79 1770
3758.37 1760
3758.95 1649
3759.53 1684
3760.10 1720
3760.68 1854
3761.26 1800
3761.84 1768
3762.42 1811
3763.00 1771
3763.58 1863
3764.15 1867
3764.73 1871
3765.31 1795
3765.89 1786
3766.47 1694
3767.05 1807
3767.63 1680
3768.21 1749
3768.78 1804
3769.36 1802
3769.94 1775
3770.52 1790
3771.10 1971
3771.68 1947
3772.26 1953
3772.84 1934
3773.42 1942
3774.00 1875
3774.58 1873
3775.16 1933
3775.73 1802
3776.31 1719
3776.89 1652
3777.47 1790
3778.05 1821
3778.63 1821
3779.21 1762
3779.79 1767
3780.37 1759
3780.95 1855
3781.53 1774
3782.11 1795
3782.69 1875
3783.27 1793
3783.85 1898
3784.43 1944
3785.01 1876
3785.59 1773
3786.17 1733
3786.75 1851
3787.33 1790
3787.91 1864
3788.49 1912
3789.08 1902
3789.66 1927
3790.24 1824
3790.82 1882
3791.40 1860
3791.98 2019
3792.56 1960
3793.14 2042
3793.72 1956
3794.30 2065
3794.88 2203
3795.46 1892
3796.05 2203
3796.63 2167
3797.21 2206
3797.79 2216
3798.37 2144
3798.95 2016
3799.53 2370
3800.11 2481
3800.69 2596
3801.28 2677
3801.86 2672
3802.44 2762
3803.02 2819
3803.60 3253
3804.18 3551
3804.77 3158
3805.35 2766
3805.93 2884
3806.51 2801
3807.09 2765
3807.68 2768
3808.26 2770
3808.84 2519
3809.42 2635
3810.00 2794
3810.59 2951
3811.17 2864
3811.75 2803
3812.33 2883
3812.91 2842
3813.50 2957
3814.08 2899
3814.66 3032
3815.24 3098
3815.83 3097
3816.41 3219
3816.99 3472
3817.58 3404
3818.16 3474
3818.74 3205
3819.32 3062
3819.91 3028
3820.49 2630
3821.07 2643
3821.66 2336
3822.24 2180
3822.82 2257
3823.40 2486
3823.99 2279
3824.57 2170
3825.15 2125
3825.74 2314
3826.32 2242
3826.90 2087
3827.49 2035
3828.07 2104
3828.65 2013
3829.24 2120
3829.82 2078
3830.41 2052
3830.99 1989
3831.57 1936
3832.16 1970
3832.74 1904
3833.32 1880
3833.91 2028
3834.49 2135
3835.08 2025
3835.66 2007
3836.24 1926
3836.83 1871
3837.41 1962
3838.00 1904
3838.58 1925
3839.17 1848
3839.75 2004
3840.33 2038
3840.92 1872
3841.50 1835
3842.09 1868
3842.67 1972
3843.26 1871
3843.84 1853
3844.43 1860
3845.01 1886
3845.60 1704
3846.18 1747
3846.77 1707
3847.35 1771
3847.94 1852
3848.52 1869
3849.11 1811
3849.69 1828
3850.28 1992
3850.86 1745
3851.45 1736
3852.03 1696
3852.62 1624
3853.20 1730
3853.79 1670
3854.37 1584
3854.96 1599
3855.55 1759
3856.13 1905
3856.72 1766
3857.30 1780
3857.89 1621
3858.47 1673
3859.06 1684
3859.65 1724
3860.23 1672
3860.82 1744
3861.40 1686
3861.99 1876
3862.58 1716
3863.16 1594
3863.75 1765
3864.33 1904
3864.92 1789
3865.51 1845
3866.09 1886
3866.68 1809
3867.27 1870
3867.85 2005
3868.44 1937
3869.03 1924
3869.61 1932
3870.20 1951
3870.79 1799
3871.37 1927
3871.96 1896
3872.55 1857
3873.13 1748
3873.72 1870
3874.31 1758
3874.90 1855
3875.48 1788
3876.07 1751
3876.66 1844
3877.24 1725
3877.83 1713
3878.42 1928
3879.01 1998
3879.59 1836
3880.18 1812
3880.77 1710
3881.36 1633
3881.94 1763
3882.53 1670
3883.12 1648
3883.71 1582
3884.29 1551
3884.88 1569
3885.47 1722
3886.06 1772
3886.65 1759
3887.23 1711
3887.82 1738
3888.41 1812
3889.00 1957
3889.59 1961
3890.17 1980
3890.76 2052
3891.35 2067
3891.94 2018
3892.53 2040
3893.12 2059
3893.70 1962
3894.29 1909
3894.88 1884
3895.47 1959
3896.06 1993
3896.65 1821
3897.24 1865
3897.83 1788
3898.41 1908
3899.00 1725
3899.59 1767
3900.18 1833
3900.77 1866
3901.36 1734
3901.95 1691
3902.54 1849
3903.13 1784
3903.72 1868
3904.31 1831
3904.89 1789
3905.48 1764
3906.07 1830
3906.66 1792
3907.25 1803
3907.84 1789
3908.43 1796
3909.02 1830
3909.61 1827
3910.20 1840
3910.79 1888
3911.38 1763
3911.97 1790
3912.56 1806
3913.15 1888
3913.74 1655
3914.33 1645
3914.92 1661
3915.51 1662
3916.10 1607
3916.69 1675
3917.28 1631
3917.87 1639
3918.46 1694
3919.05 1739
3919.64 1740
3920.23 1704
3920.82 1639
3921.41 1652
3922.00 1625
3922.60 1717
3923.19 1628
3923.78 1633
3924.37 1703
3924.96 1661
3925.55 1721
3926.14 1895
3926.73 1786
3927.32 1699
3927.91 1734
3928.50 1785
3929.10 1756
3929.69 1840
3930.28 1725
3930.87 1670
3931.46 1869
3932.05 1775
3932.64 1603
3933.23 1570
3933.83 1555
3934.42 1574
3935.01 1575
3935.60 1575
3936.19 1633
3936.78 1602
3937.38 1631
3937.97 1617
3938.56 1516
3939.15 1684
3939.74 1732
3940.34 1686
3940.93 1751
3941.52 1739
3942.11 1892
3942.70 1786
3943.30 1827
3943.89 1848
3944.48 1767
3945.07 1795
3945.67 1782
3946.26 1793
3946.85 1762
3947.44 1821
3948.04 1756
3948.63 1626
3949.22 1788
3949.81 1734
3950.41 1701
3951.00 1516
3951.59 1628
3952.19 1737
3952.78 1635
3953.37 1645
3953.96 1624
3954.56 1672
3955.15 1627
3955.74 1698
3956.34 1728
3956.93 1804
3957.52 1799
3958.12 1840
3958.71 1791
3959.30 1811
3959.90 1792
3960.49 1881
3961.08 1852
3961.68 1799
3962.27 1840
3962.87 1895
3963.46 1762
3964.05 1744
3964.65 1719
3965.24 1775
3965.83 1822
3966.43 1875
3967.02 1893
3967.62 1932
3968.21 1794
3968.80 1668
3969.40 1867
3969.99 1809
3970.59 1830
3971.18 1810
3971.78 1715
3972.37 1768
3972.97 1757
3973.56 1791
3974.15 1709
3974.75 1747
3975.34 1759
3975.94 1767
3976.53 1798
3977.13 1720
3977.72 1836
3978.32 1861
3978.91 1747
3979.51 1779
3980.10 1982
3980.70 1947
3981.29 1870
3981.89 1873
3982.48 1855
3983.08 1869
3983.67 1783
3984.27 1653
3984.86 1812
3985.46 1836
3986.05 1760
3986.65 1929
3987.25 1806
3987.84 1827
3988.44 1813
3989.03 1783
3989.63 1781
3990.22 1726
3990.82 1810
3991.42 1788
3992.01 1844
3992.61 1889
3993.20 1922
3993.80 1804
3994.40 1908
3994.99 2024
3995.59 2171
3996.18 2077
3996.78 2148
3997.38 2069
3997.97 1893
3998.57 1920
3999.17 2023
3999.76 1954
4000.36 1926
4000.95 1852
4001.55 1927
4002.15 1847
4002.74 1746
4003.34 1898
4003.94 1823
4004.54 1686
4005.13 1732
4005.73 1698
4006.33 1711
4006.92 1660
4007.52 1806
4008.12 1903
4008.71 1696
4009.31 1760
4009.91 1864
4010.51 1786
4011.10 1893
4011.70 1739
4012.30 1665
4012.90 1643
4013.49 1802
4014.09 1854
4014.69 1876
4015.29 1788
4015.88 1647
4016.48 1734
4017.08 1776
4017.68 1598
4018.27 1678
4018.87 1560
4019.47 1652
4020.07 1738
4020.67 1915
4021.26 1682
4021.86 1769
4022.46 1752
4023.06 1748
4023.66 1735
4024.26 1700
4024.85 1731
4025.45 1838
4026.05 1822
4026.65 1777
4027.25 1876
4027.85 1953
4028.44 1895
4029.04 1919
4029.64 2022
4030.24 1947
4030.84 1956
4031.44 1817
4032.04 1978
4032.64 1980
4033.23 1985
4033.83 1805
4034.43 1800
4035.03 1910
4035.63 1870
4036.23 1879
4036.83 1868
4037.43 1923
4038.03 1848
4038.63 1808
4039.23 1662
4039.83 1656
4040.43 1644
4041.03 1574
4041.63 1577
4042.22 1703
4042.82 1653
4043.42 1676
4044.02 1548
4044.62 1468
4045.22 1550
4045.82 1551
4046.42 1656
4047.02 1595
4047.62 1682
4048.22 1721
4048.82 1620
4049.42 1637
4050.02 1559
4050.62 1500
4051.22 1572
4051.82 1709
4052.43 1684
4053.03 1698
4053.63 1668
4054.23 1780
4054.83 1839
4055.43 1849
4056.03 1739
4056.63 1625
4057.23 1574
4057.83 1626
4058.43 1667
4059.03 1675
4059.63 1605
4060.23 1651
4060.84 1664
4061.44 1561
4062.04 1646
4062.64 1624
4063.24 1662
4063.84 1535
4064.44 1569
4065.04 1642
4065.64 1569
4066.25 1584
4066.85 1589
4067.45 1530
4068.05 1566
4068.65 1581
4069.25 1609
4069.86 1611
4070.46 1530
4071.06 1453
4071.66 1585
4072.26 1526
4072.86 1601
4073.47 1577
4074.07 1565
4074.67 1541
4075.27 1499
4075.87 1541
4076.48 1583
4077.08 1631
4077.68 1630
4078.28 1571
4078.89 1603
4079.49 1667
4080.09 1656
4080.69 1636
4081.30 1636
4081.90 1675
4082.50 1633
4083.10 1688
4083.71 1502
4084.31 1591
4084.91 1637
4085.52 1729
4086.12 1623
4086.72 1544
4087.32 1597
4087.93 1611
4088.53 1558
4089.13 1464
4089.74 1587
4090.34 1505
4090.94 1483
4091.55 1482
4092.15 1460
4092.75 1639
4093.36 1632
4093.96 1545
4094.56 1480
4095.17 1470
4095.77 1578
4096.37 1600
4096.98 1521
4097.58 1514
4098.18 1498
4098.79 1654
4099.39 1622
4100.00 1550
4100.60 1570
4101.20 1645
4101.81 1528
4102.41 1499
4103.02 1603
4103.62 1635
4104.23 1620
4104.83 1533
4105.43 1519
4106.04 1460
4106.64 1494
4107.25 1602
4107.85 1723
4108.46 1601
4109.06 1503
4109.67 1515
4110.27 1506
4110.87 1619
4111.48 1541
4112.08 1520
4112.69 1457
4113.29 1615
4113.90 1495
4114.50 1584
4115.11 1548
4115.71 1491
4116.32 1478
4116.92 1583
4117.53 1565
4118.13 1519
4118.74 1674
4119.35 1550
4119.95 1448
4120.56 1403
4121.16 1533
4121.77 1483
4122.37 1529
4122.98 1473
4123.58 1572
4124.19 1409
4124.80 1491
4125.40 1550
4126.01 1587
4126.61 1538
4127.22 1488
4127.82 1421
4128.43 1462
4129.04 1465
4129.64 1450
4130.25 1436
4130.85 1522
4131.46 1600
4132.07 1462
4132.67 1505
4133.28 1551
4133.89 1667
4134.49 1628
4135.10 1641
4135.71 1503
4136.31 1667
4136.92 1641
4137.53 1611
4138.13 1634
4138.74 1673
4139.35 1760
4139.95 1764
4140.56 1805
4141.17 1754
4141.77 1891
4142.38 1787
4142.99 1729
4143.59 1907
4144.20 2049
4144.81 1944
4145.42 2021
4146.02 1898
4146.63 1880
4147.24 1965
4147.85 1927
4148.45 1951
4149.06 1725
4149.67 1672
4150.28 1675
4150.88 1664
4151.49 1575
4152.10 1590
4152.71 1526
4153.31 1634
4153.92 1628
4154.53 1663
4155.14 1588
4155.75 1637
4156.35 1741
4156.96 1724
4157.57 1706
4158.18 1696
4158.79 1839
4159.40 1752
4160.00 1840
4160.61 1830
4161.22 1894
4161.83 1851
4162.44 1831
4163.05 1731
4163.65 1773
4164.26 1865
4164.87 1761
4165.48 1857
4166.09 1718
4166.70 1815
4167.31 1755
4167.92 1880
4168.52 1773
4169.13 1782
4169.74 1897
4170.35 1761
4170.96 1743
4171.57 1823
4172.18 1850
4172.79 1820
4173.40 1725
4174.01 1670
4174.62 1677
4175.23 1627
4175.84 1624
4176.45 1620
4177.05 1772
4177.66 1659
4178.27 1661
4178.88 1596
4179.49 1581
4180.10 1660
4180.71 1739
4181.32 1705
4181.93 1633
4182.54 1688
4183.15 1614
4183.76 1508
4184.37 1629
4184.98 1675
4185.59 1693
4186.20 1727
4186.81 1598
4187.42 1556
4188.03 1623
4188.65 1582
4189.26 1586
4189.87 1617
4190.48 1571
4191.09 1557
4191.70 1661
4192.31 1695
4192.92 1643
4193.53 1708
4194.14 1771
4194.75 1727
4195.36 1713
4195.97 1700
4196.58 1790
4197.20 1829
4197.81 1844
4198.42 1641
4199.03 1579
4199.64 1559
4200.25 1747
4200.86 1565
4201.47 1594
4202.09 1611
4202.70 1667
4203.31 1689
4203.92 1573
4204.53 1701
4205.14 1687
4205.75 1619
4206.37 1699
4206.98 1722
4207.59 1743
4208.20 1694
4208.81 1642
4209.43 1561
4210.04 1592
4210.65 1516
4211.26 1570
4211.87 1532
4212.49 1603
4213.10 1520
4213.71 1618
4214.32 1654
4214.93 1687
4215.55 1654
4216.16 1532
4216.77 1624
4217.38 1688
4218.00 1654
4218.61 1733
4219.22 1788
4219.84 1751
4220.45 1882
4221.06 1877
4221.67 1944
4222.29 1888
4222.90 1849
4223.51 1894
4224.13 1805
4224.74 1759
4225.35 1892
4225.96 1888
4226.58 1821
4227.19 1825
4227.80 1657
4228.42 1797
4229.03 1813
4229.64 1997
4230.26 1880
4230.87 1905
4231.48 1924
4232.10 1950
4232.71 2027
4233.33 2308
4233.94 2240
4234.55 2330
4235.17 2381
4235.78 2414
4236.39 2521
4237.01 2487
4237.62 2487
4238.24 2616
4238.85 2575
4239.46 2262
4240.08 2250
4240.69 2159
4241.31 2076
4241.92 2123
4242.54 1853
4243.15 1850
4243.76 1863
4244.38 1823
4244.99 1781
4245.61 1817
4246.22 1867
4246.84 1765
4247.45 1764
4248.07 1947
4248.68 1916
4249.30 1875
4249.91 1866
4250.53 1887
4251.14 1815
4251.76 1734
4252.37 1722
4252.99 1823
4253.60 1992
4254.22 1841
4254.83 1856
4255.45 1900
4256.06 1865
4256.68 1838
4257.29 1802
4257.91 1912
4258.52 1876
4259.14 1739
4259.76 1770
4260.37 1902
4260.99 1902
4261.60 1831
4262.22 1744
4262.83 1853
4263.45 1685
4264.07 1796
4264.68 1843
4265.30 1809
4265.91 1686
4266.53 1780
4267.15 1910
4267.76 1860
4268.38 1981
4268.99 2101
4269.61 2104
4270.23 1936
4270.84 1880
4271.46 1995
4272.08 1991
4272.69 2064
4273.31 1956
4273.93 2112
4274.54 2152
4275.16 2337
4275.78 2327
4276.39 2448
4277.01 2520
4277.63 2578
4278.24 2833
4278.86 2986
4279.48 3038
4280.09 3101
4280.71 3093
4281.33 2769
4281.95 2645
4282.56 2520
4283.18 2366
4283.80 2277
4284.42 2058
4285.03 1882
4285.65 1896
4286.27 1907
4286.89 2024
4287.50 1958
4288.12 1935
4288.74 1928
4289.36 1985
4289.97 1798
4290.59 1867
4291.21 1822
4291.83 1907
4292.45 2025
4293.06 1942
4293.68 1955
4294.30 1920
4294.92 1776
4295.54 1857
4296.15 1928
4296.77 1932
4297.39 1901
4298.01 1891
4298.63 1867
4299.25 1791
4299.86 1775
4300.48 1879
4301.10 1799
4301.72 1743
4302.34 1719
4302.96 1674
4303.58 1734
4304.19 1792
4304.81 1633
4305.43 1665
4306.05 1815
4306.67 1743
4307.29 1806
4307.91 1712
4308.53 1779
4309.15 1705
4309.77 1685
4310.38 1690
4311.00 1705
4311.62 1578
4312.24 1733
4312.86 1599
4313.48 1653
4314.10 1627
4314.72 1690
4315.34 1723
4315.96 1732
4316.58 1673
4317.20 1675
4317.82 1663
4318.44 1572
4319.06 1578
4319.68 1599
4320.30 1857
4320.92 1795
4321.54 1567
4322.16 1462
4322.78 1542
4323.40 1497
4324.02 1597
4324.64 1572
4325.26 1587
4325.88 1558
4326.50 1582
4327.12 1538
4327.74 1631
4328.36 1602
4328.98 1668
4329.60 1589
4330.22 1718
4330.84 1617
4331.47 1655
4332.09 1630
4332.71 1644
4333.33 1706
4333.95 1646
4334.57 1720
4335.19 1648
4335.81 1715
4336.43 1594
4337.05 1611
4337.68 1747
4338.30 1793
4338.92 1755
4339.54 1746
4340.16 1776
4340.78 1823
4341.40 1799
4342.03 1759
4342.65 1841
4343.27 1885
4343.89 2047
4344.51 2122
4345.13 2296
4345.76 2541
4346.38 2606
4347.00 2897
4347.62 2935
4348.24 3322
4348.86 3447
4349.49 3561
4350.11 3323
4350.73 3067
4351.35 2955
4351.98 2682
4352.60 2524
4353.22 2240
4353.84 2024
4354.46 1976
4355.09 1800
4355.71 1858
4356.33 1772
4356.95 1827
4357.58 1807
4358.20 1827
4358.82 1779
4359.45 1674
4360.07 1871
4360.69 1842
4361.31 1898
4361.94 1898
4362.56 1891
4363.18 1930
4363.81 1763
4364.43 1838
4365.05 1785
4365.68 1750
4366.30 1887
4366.92 1798
4367.55 1755
4368.17 1784
4368.79 1738
4369.42 1667
4370.04 1690
4370.66 1658
4371.29 1692
4371.91 1640
4372.53 1617
4373.16 1597
4373.78 1577
4374.41 1505
4375.03 1444
4375.65 1559
4376.28 1662
4376.90 1570
4377.53 1720
4378.15 1692
4378.77 1704
4379.40 1751
4380.02 1804
4380.65 1817
4381.27 1800
4381.89 1782
4382.52 1929
4383.14 2003
4383.77 1927
4384.39 1748
4385.02 1699
4385.64 1693
4386.27 1628
4386.89 1674
4387.52 1727
4388.14 1711
4388.77 1790
4389.39 1692
4390.02 1577
4390.64 1654
4391.27 1640
4391.89 1480
4392.52 1573
4393.14 1468
4393.77 1543
4394.39 1557
4395.02 1534
4395.64 1621
4396.27 1562
4396.89 1552
4397.52 1504
4398.14 1432
4398.77 1594
4399.39 1558
4400.02 1421
4400.65 1571
4401.27 1621
4401.90 1568
4402.52 1597
4403.15 1509
4403.78 1487
4404.40 1380
4405.03 1589
4405.65 1629
4406.28 1690
4406.91 1543
4407.53 1463
4408.16 1489
4408.78 1440
4409.41 1385
4410.04 1434
4410.66 1410
4411.29 1525
4411.92 1516
4412.54 1495
4413.17 1466
4413.80 1408
4414.42 1481
4415.05 1484
4415.68 1544
4416.30 1475
4416.93 1484
4417.56 1498
4418.18 1443
4418.81 1539
4419.44 1524
4420.07 1501
4420.69 1540
4421.32 1556
4421.95 1475
4422.57 1517
4423.20 1538
4423.83 1564
4424.46 1507
4425.08 1452
4425.71 1462
4426.34 1546
4426.97 1436
4427.59 1499
4428.22 1472
4428.85 1407
4429.48 1402
4430.10 1385
4430.73 1472
4431.36 1415
4431.99 1392
4432.62 1456
4433.24 1491
4433.87 1502
4434.50 1512
4435.13 1509
4435.76 1546
4436.38 1650
4437.01 1596
4437.64 1524
4438.27 1591
4438.90 1607
4439.53 1499
4440.16 1663
4440.78 1575
4441.41 1425
4442.04 1502
4442.67 1543
4443.30 1551
4443.93 1442
4444.56 1465
4445.19 1493
4445.81 1565
4446.44 1649
4447.07 1603
4447.70 1593
4448.33 1573
4448.96 1595
4449.59 1730
4450.22 1671
4450.85 1608
4451.48 1614
4452.11 1683
4452.73 1722
4453.36 1602
4453.99 1570
4454.62 1472
4455.25 1462
4455.88 1479
4456.51 1523
4457.14 1442
4457.77 1496
4458.40 1702
4459.03 1630
4459.66 1467
4460.29 1498
4460.92 1655
4461.55 1592
4462.18 1543
4462.81 1578
4463.44 1458
4464.07 1366
4464.70 1406
4465.33 1388
4465.96 1400
4466.59 1485
4467.22 1331
4467.85 1345
4468.48 1461
4469.12 1399
4469.75 1396
4470.38 1403
4471.01 1289
4471.64 1359
4472.27 1451
4472.90 1373
4473.53 1507
4474.16 1522
4474.79 1418
4475.42 1418
4476.05 1385
4476.69 1308
4477.32 1371
4477.95 1425
4478.58 1455
4479.21 1319
4479.84 1320
4480.47 1361
4481.10 1504
4481.74 1444
4482.37 1438
4483.00 1536
4483.63 1471
4484.26 1506
4484.89 1513
4485.53 1527
4486.16 1464
4486.79 1432
4487.42 1459
4488.05 1465
4488.68 1496
4489.32 1609
4489.95 1504
4490.58 1419
4491.21 1480
4491.84 1418
4492.48 1453
4493.11 1445
4493.74 1425
4494.37 1441
4495.01 1482
4495.64 1486
4496.27 1377
4496.90 1393
4497.54 1487
4498.17 1539
4498.80 1355
4499.43 1483
4500.07 1593
4500.70 1581
4501.33 1549
4501.97 1587
4502.60 1666
4503.23 1717
4503.86 1788
4504.50 1756
4505.13 1891
4505.76 1703
4506.40 1773
4507.03 1743
4507.66 1567
4508.30 1584
4508.93 1580
4509.56 1646
4510.20 1504
4510.83 1421
4511.46 1437
4512.10 1448
4512.73 1517
4513.37 1468
4514.00 1500
4514.63 1447
4515.27 1481
4515.90 1558
4516.53 1571
4517.17 1382
4517.80 1365
4518.44 1401
4519.07 1451
4519.70 1412
4520.34 1367
4520.97 1420
4521.61 1415
4522.24 1383
4522.88 1472
4523.51 1476
4524.14 1384
4524.78 1406
4525.41 1335
4526.05 1330
4526.68 1442
4527.32 1547
4527.95 1492
4528.59 1470
4529.22 1402
4529.86 1473
4530.49 1551
4531.13 1377
4531.76 1369
4532.40 1543
4533.03 1553
4533.67 1483
4534.30 1535
4534.94 1531
4535.57 1636
4536.21 1507
4536.84 1535
4537.48 1621
4538.11 1497
4538.75 1370
4539.38 1338
4540.02 1327
4540.66 1265
4541.29 1444
4541.93 1393
4542.56 1437
4543.20 1381
4543.83 1480
4544.47 1431
4545.11 1391
4545.74 1362
4546.38 1304
4547.01 1349
4547.65 1420
4548.29 1363
4548.92 1215
4549.56 1208
4550.19 1310
4550.83 1287
4551.47 1385
4552.10 1450
4552.74 1341
4553.38 1365
4554.01 1343
4554.65 1450
4555.29 1418
4555.92 1517
4556.56 1397
4557.20 1379
4557.83 1388
4558.47 1331
4559.11 1346
4559.74 1255
4560.38 1323
4561.02 1361
4561.66 1317
4562.29 1525
4562.93 1469
4563.57 1395
4564.20 1358
4564.84 1362
4565.48 1382
4566.12 1442
4566.75 1439
4567.39 1393
4568.03 1397
4568.67 1359
4569.30 1302
4569.94 1387
4570.58 1414
4571.22 1480
4571.85 1420
4572.49 1377
4573.13 1393
4573.77 1360
4574.41 1423
4575.04 1417
4575.68 1325
4576.32 1378
4576.96 1331
4577.60 1310
4578.23 1351
4578.87 1331
4579.51 1458
4580.15 1326
4580.79 1299
4581.43 1416
4582.06 1419
4582.70 1296
4583.34 1357
4583.98 1436
4584.62 1446
4585.26 1418
4585.90 1381
4586.54 1421
4587.17 1431
4587.81 1387
4588.45 1427
4589.09 1546
4589.73 1605
4590.37 1479
4591.01 1525
4591.65 1582
4592.29 1613
4592.93 1715
4593.57 1681
4594.20 1762
4594.84 1745
4595.48 1750
4596.12 1680
4596.76 1586
4597.40 1479
4598.04 1524
4598.68 1455
4599.32 1362
4599.96 1401
4600.60 1456
4601.24 1562
4601.88 1491
4602.52 1459
4603.16 1533
4603.80 1535
4604.44 1434
4605.08 1514
4605.72 1547
4606.36 1490
4607.00 1546
4607.64 1587
4608.28 1611
4608.92 1555
4609.56 1531
4610.20 1459
4610.84 1492
4611.48 1418
4612.12 1375
4612.77 1344
4613.41 1315
4614.05 1292
4614.69 1461
4615.33 1432
4615.97 1384
4616.61 1416
4617.25 1385
4617.89 1383
4618.53 1425
4619.17 1441
4619.82 1406
4620.46 1418
4621.10 1346
4621.74 1444
4622.38 1510
4623.02 1389
4623.66 1334
4624.30 1286
4624.95 1411
4625.59 1349
4626.23 1282
4626.87 1390
4627.51 1459
4628.15 1462
4628.80 1487
4629.44 1551
4630.08 1476
4630.72 1418
4631.36 1439
4632.00 1437
4632.65 1489
4633.29 1395
4633.93 1540
4634.57 1555
4635.22 1578
4635.86 1499
4636.50 1479
4637.14 1575
4637.78 1590
4638.43 1443
4639.07 1473
4639.71 1401
4640.35 1395
4641.00 1469
4641.64 1441
4642.28 1427
4642.93 1417
4643.57 1429
4644.21 1440
4644.85 1491
4645.50 1474
4646.14 1488
4646.78 1503
4647.43 1449
4648.07 1414
4648.71 1469
4649.36 1452
4650.00 1416
4650.64 1300
4651.28 1316
4651.93 1420
4652.57 1468
4653.22 1347
4653.86 1236
4654.50 1397
4655.15 1387
4655.79 1400
4656.43 1414
4657.08 1381
4657.72 1477
4658.36 1413
4659.01 1365
4659.65 1411
4660.30 1403
4660.94 1353
4661.58 1301
4662.23 1343
4662.87 1332
4663.52 1354
4664.16 1370
4664.80 1349
4665.45 1437
4666.09 1400
4666.74 1269
4667.38 1290
4668.03 1370
4668.67 1311
4669.32 1305
4669.96 1264
4670.60 1439
4671.25 1437
4671.89 1289
4672.54 1348
4673.18 1255
4673.83 1288
4674.47 1341
4675.12 1335
4675.76 1328
4676.41 1409
4677.05 1345
4677.70 1429
4678.34 1420
4678.99 1318
4679.63 1328
4680.28 1384
4680.93 1463
4681.57 1425
4682.22 1389
4682.86 1397
4683.51 1499
4684.15 1427
4684.80 1511
4685.44 1470
4686.09 1419
4686.74 1460
4687.38 1478
4688.03 1309
4688.67 1298
4689.32 1311
4689.97 1294
4690.61 1382
4691.26 1303
4691.90 1446
4692.55 1360
4693.20 1361
4693.84 1332
4694.49 1497
4695.13 1351
4695.78 1514
4696.43 1562
4697.07 1627
4697.72 1681
4698.37 1456
4699.01 1631
4699.66 1666
4700.31 1902
4700.95 2124
4701.60 2081
4702.25 1990
4702.89 1989
4703.54 1979
4704.19 1921
4704.84 1794
4705.48 1613
4706.13 1638
4706.78 1563
4707.42 1493
4708.07 1559
4708.72 1587
4709.37 1641
4710.01 1568
4710.66 1513
4711.31 1587
4711.96 1736
4712.60 1638
4713.25 1570
4713.90 1683
4714.55 1601
4715.19 1568
4715.84 1519
4716.49 1479
4717.14 1447
4717.78 1465
4718.43 1675
4719.08 1527
4719.73 1462
4720.38 1425
4721.02 1567
4721.67 1656
4722.32 1550
4722.97 1419
4723.62 1590
4724.27 1571
4724.91 1683
4725.56 1680
4726.21 1565
4726.86 1543
4727.51 1449
4728.16 1655
4728.81 1603
4729.45 1644
4730.10 1680
4730.75 1738
4731.40 1616
4732.05 1526
4732.70 1408
4733.35 1591
4734.00 1504
4734.65 1401
4735.29 1381
4735.94 1412
4736.59 1470
4737.24 1539
4737.89 1546
4738.54 1502
4739.19 1462
4739.84 1465
4740.49 1602
4741.14 1485
4741.79 1431
4742.44 1475
4743.09 1501
4743.74 1549
4744.39 1571
4745.04 1526
4745.69 1587
4746.34 1581
4746.99 1480
4747.64 1595
4748.29 1621
4748.94 1553
4749.59 1672
4750.24 1733
4750.89 1731
4751.54 1703
4752.19 1900
4752.84 2003
4753.49 1993
4754.14 2094
4754.79 2067
4755.44 2116
4756.09 1981
4756.74 1874
4757.39 1852
4758.04 1720
4758.69 1658
4759.34 1685
4759.99 1680
4760.64 1456
4761.30 1426
4761.95 1396
4762.60 1383
4763.25 1378
4763.90 1420
4764.55 1467
4765.20 1354
4765.85 1330
4766.50 1434
4767.16 1470
4767.81 1406
4768.46 1428
4769.11 1433
4769.76 1489
4770.41 1400
4771.06 1409
4771.72 1323
4772.37 1401
4773.02 1347
4773.67 1349
4774.32 1385
4774.97 1337
4775.63 1280
4776.28 1376
4776.93 1437
4777.58 1409
4778.23 1372
4778.89 1333
4779.54 1356
4780.19 1419
4780.84 1529
4781.50 1497
4782.15 1583
4782.80 1405
4783.45 1362
4784.11 1324
4784.76 1403
4785.41 1462
4786.06 1423
4786.72 1452
4787.37 1419
4788.02 1377
4788.67 1383
4789.33 1469
4789.98 1353
4790.63 1375
4791.28 1457
4791.94 1494
4792.59 1482
4793.24 1595
4793.90 1445
4794.55 1413
4795.20 1461
4795.86 1507
4796.51 1438
4797.16 1559
4797.82 1468
4798.47 1454
4799.12 1379
4799.78 1310
4800.43 1352
4801.08 1403
4801.74 1408
4802.39 1461
4803.05 1330
4803.70 1373
4804.35 1440
4805.01 1310
4805.66 1426
4806.31 1376
4806.97 1512
4807.62 1496
4808.28 1422
4808.93 1344
4809.59 1418
4810.24 1447
4810.89 1405
4811.55 1365
4812.20 1433
4812.86 1448
4813.51 1419
4814.17 1385
4814.82 1321
4815.48 1495
4816.13 1480
4816.78 1460
4817.44 1437
4818.09 1464
4818.75 1609
4819.40 1517
4820.06 1543
4820.71 1544
4821.37 1567
4822.02 1584
4822.68 1643
4823.33 1618
4823.99 1566
4824.64 1473
4825.30 1552
4825.95 1743
4826.61 1525
4827.27 1543
4827.92 1706
4828.58 1780
4829.23 1741
4829.89 1651
4830.54 1629
4831.20 1711
4831.85 1665
4832.51 1608
4833.17 1750
4833.82 1739
4834.48 1738
4835.13 1991
4835.79 1868
4836.45 2027
4837.10 1959
4837.76 1912
4838.41 1943
4839.07 2125
4839.73 1972
4840.38 2070
4841.04 2134
4841.70 2059
4842.35 1979
4843.01 1946
4843.66 1989
4844.32 1966
4844.98 2103
4845.63 2243
4846.29 2055
4846.95 2311
4847.60 2267
4848.26 2307
4848.92 2524
4849.58 2803
4850.23 3084
4850.89 3276
4851.55 3374
4852.20 3478
4852.86 3663
4853.52 3561
4854.17 3444
4854.83 3268
4855.49 3067
4856.15 2839
4856.80 2752
4857.46 2520
4858.12 2479
4858.78 2556
4859.43 2376
4860.09 2362
4860.75 2484
4861.41 2541
4862.07 2521
4862.72 2561
4863.38 2624
4864.04 2600
4864.70 2503
4865.35 2530
4866.01 2503
4866.67 2649
4867.33 2509
4867.99 2538
4868.65 2467
4869.30 2515
4869.96 2373
4870.62 2375
4871.28 2359
4871.94 2344
4872.60 2352
4873.25 2306
4873.91 2145
4874.57 2056
4875.23 2134
4875.89 2138
4876.55 2082
4877.21 2220
4877.86 2076
4878.52 2138
4879.18 2210
4879.84 2138
4880.50 2139
4881.16 2147
4881.82 2302
4882.48 2216
4883.14 2074
4883.80 2035
4884.46 2083
4885.11 1970
4885.77 2002
4886.43 2000
4887.09 1982
4887.75 1983
4888.41 1962
4889.07 2194
4889.73 2259
4890.39 2419
4891.05 2359
4891.71 2445
4892.37 2446
4893.03 2663
4893.69 2775
4894.35 2743
4895.01 2898
4895.67 2892
4896.33 2892
4896.99 2859
4897.65 2625
4898.31 2724
4898.97 2760
4899.63 2838
4900.29 2769
4900.95 2944
4901.61 2973
4902.27 2837
4902.93 2750
4903.59 2817
4904.25 2538
4904.91 2504
4905.58 2467
4906.24 2400
4906.90 2383
4907.56 2294
4908.22 2196
4908.88 2198
4909.54 2246
4910.20 2187
4910.86 2145
4911.52 2192
4912.18 2212
4912.85 2119
4913.51 2218
4914.17 2181
4914.83 2215
4915.49 2043
4916.15 1972
4916.81 1909
4917.48 1894
4918.14 1920
4918.80 1863
4919.46 1884
4920.12 1907
4920.78 1786
4921.45 1793
4922.11 1824
4922.77 1909
4923.43 1851
4924.09 1765
4924.76 1619
4925.42 1770
4926.08 1777
4926.74 1644
4927.40 1641
4928.07 1776
4928.73 1715
4929.39 1705
4930.05 1640
4930.72 1668
4931.38 1729
4932.04 1720
4932.70 1672
4933.37 1672
4934.03 1696
4934.69 1680
4935.35 1704
4936.02 1661
4936.68 1636
4937.34 1614
4938.00 1578
4938.67 1596
4939.33 1567
4939.99 1641
4940.66 1575
4941.32 1624
4941.98 1662
4942.65 1642
4943.31 1537
4943.97 1501
4944.64 1539
4945.30 1585
4945.96 1599
4946.63 1465
4947.29 1501
4947.95 1547
4948.62 1705
4949.28 1526
4949.94 1451
4950.61 1549
4951.27 1539
4951.94 1554
4952.60 1648
4953.26 1397
4953.93 1489
4954.59 1596
4955.26 1582
4955.92 1585
4956.58 1517
4957.25 1552
4957.91 1713
4958.58 1663
4959.24 1680
4959.90 1587
4960.57 1731
4961.23 1721
4961.90 1819
4962.56 1949
4963.23 2125
4963.89 2043
4964.56 2346
4965.22 2530
4965.89 2544
4966.55 2515
4967.22 2510
4967.88 2594
4968.55 2307
4969.21 2254
4969.88 2217
4970.54 1940
4971.21 1752
4971.87 1796
4972.54 1812
4973.20 1753
4973.87 1894
4974.53 1777
4975.20 1788
4975.86 1646
4976.53 1792
4977.19 1774
4977.86 1777
4978.52 1792
4979.19 1728
4979.86 1844
4980.52 1755
4981.19 1715
4981.85 1726
4982.52 1699
4983.19 1623
4983.85 1637
4984.52 1675
4985.18 1717
4985.85 1632
4986.52 1658
4987.18 1677
4987.85 1608
4988.51 1759
4989.18 1714
4989.85 1608
4990.51 1715
4991.18 1559
4991.85 1503
4992.51 1534
4993.18 1525
4993.85 1623
4994.51 1695
4995.18 1529
4995.85 1493
4996.51 1535
4997.18 1623
4997.85 1430
4998.51 1368
4999.18 1324
4999.85 1416
5000.51 1418
5001.18 1404
5001.85 1386
5002.52 1332
5003.18 1380
5003.85 1324
5004.52 1315
5005.19 1314
5005.85 1342
5006.52 1352
5007.19 1452
5007.86 1444
5008.52 1353
5009.19 1251
5009.86 1225
5010.53 1322
5011.19 1252
5011.86 1243
5012.53 1399
5013.20 1286
5013.87 1295
5014.53 1365
5015.20 1419
5015.87 1353
5016.54 1332
5017.21 1455
5017.87 1336
5018.54 1240
5019.21 1220
5019.88 1344
5020.55 1303
5021.22 1312
5021.88 1294
5022.55 1346
5023.22 1290
5023.89 1375
5024.56 1369
5025.23 1392
5025.90 1447
5026.57 1393
5027.23 1355
5027.90 1382
5028.57 1453
5029.24 1398
5029.91 1438
5030.58 1412
5031.25 1380
5031.92 1495
5032.59 1414
5033.26 1270
5033.93 1285
5034.59 1328
5035.26 1327
5035.93 1306
5036.60 1346
5037.27 1320
5037.94 1299
5038.61 1353
5039.28 1309
5039.95 1263
5040.62 1308
5041.29 1398
5041.96 1387
5042.63 1311
5043.30 1288
5043.97 1370
5044.64 1337
5045.31 1360
5045.98 1303
5046.65 1194
5047.32 1252
5047.99 1289
5048.66 1400
5049.33 1234
5050.00 1213
5050.67 1303
5051.34 1326
5052.01 1266
5052.68 1280
5053.35 1261
5054.03 1282
5054.70 1176
5055.37 1275
5056.04 1251
5056.71 1216
5057.38 1242
5058.05 1325
5058.72 1361
5059.39 1195
5060.06 1237
5060.73 1237
5061.41 1309
5062.08 1280
5062.75 1244
5063.42 1185
5064.09 1204
5064.76 1249
5065.43 1238
5066.10 1153
5066.78 1289
5067.45 1302
5068.12 1251
5068.79 1240
5069.46 1199
5070.13 1193
5070.81 1208
5071.48 1302
5072.15 1293
5072.82 1346
5073.49 1330
5074.17 1291
5074.84 1220
5075.51 1219
5076.18 1201
5076.85 1297
5077.53 1258
5078.20 1233
5078.87 1144
5079.54 1218
5080.22 1382
5080.89 1387
5081.56 1347
5082.23 1334
5082.91 1279
5083.58 1204
5084.25 1347
5084.92 1349
5085.60 1328
5086.27 1259
5086.94 1300
5087.61 1352
5088.29 1317
5088.96 1272
5089.63 1316
5090.31 1250
5090.98 1382
5091.65 1382
5092.33 1427
5093.00 1411
5093.67 1479
5094.35 1443
5095.02 1416
5095.69 1284
5096.37 1356
5097.04 1457
5097.71 1418
5098.39 1447
5099.06 1408
5099.73 1356
5100.41 1334
5101.08 1167
5101.76 1248
5102.43 1331
5103.10 1275
5103.78 1308
5104.45 1384
5105.12 1318
5105.80 1331
5106.47 1311
5107.15 1320
5107.82 1441
5108.50 1306
5109.17 1407
5109.84 1402
5110.52 1338
5111.19 1347
5111.87 1309
5112.54 1294
5113.22 1320
5113.89 1236
5114.57 1205
5115.24 1225
5115.92 1285
5116.59 1403
5117.27 1389
5117.94 1323
5118.61 1388
5119.29 1405
5119.96 1459
5120.64 1457
5121.31 1385
5121.99 1420
5122.67 1408
5123.34 1468
5124.02 1473
5124.69 1360
5125.37 1353
5126.04 1323
5126.72 1259
5127.39 1355
5128.07 1346
5128.74 1402
5129.42 1256
5130.10 1254
5130.77 1279
5131.45 1281
5132.12 1208
5132.80 1255
5133.47 1376
5134.15 1279
5134.83 1364
5135.50 1413
5136.18 1363
5136.85 1473
5137.53 1291
5138.21 1322
5138.88 1366
5139.56 1302
5140.24 1347
5140.91 1384
5141.59 1465
5142.27 1381
5142.94 1411
5143.62 1418
5144.30 1391
5144.97 1310
5145.65 1234
5146.33 1206
5147.00 1241
5147.68 1318
5148.36 1248
5149.03 1266
5149.71 1347
5150.39 1279
5151.06 1262
5151.74 1252
5152.42 1387
5153.10 1259
5153.77 1260
5154.45 1193
5155.13 1138
5155.80 1265
5156.48 1264
5157.16 1291
5157.84 1201
5158.51 1128
5159.19 1121
5159.87 1143
5160.55 1169
5161.23 1211
5161.90 1186
5162.58 1165
5163.26 1147
5163.94 1104
5164.61 1226
5165.29 1290
5165.97 1332
5166.65 1216
5167.33 1218
5168.00 1192
5168.68 1142
5169.36 1157
5170.04 1232
5170.72 1259
5171.40 1332
5172.07 1336
5172.75 1273
5173.43 1266
5174.11 1240
5174.79 1131
5175.47 1231
5176.15 1245
5176.83 1113
5177.50 1178
5178.18 1177
5178.86 1204
5179.54 1197
5180.22 1163
5180.90 1219
5181.58 1235
5182.26 1259
5182.94 1146
5183.62 1279
5184.29 1179
5184.97 1146
5185.65 1250
5186.33 1312
5187.01 1267
5187.69 1334
5188.37 1214
5189.05 1102
5189.73 1105
5190.41 1149
5191.09 1115
5191.77 1062
5192.45 1086
5193.13 1026
5193.81 1149
5194.49 1211
5195.17 1172
5195.85 1034
5196.53 1074
5197.21 1090
5197.89 1098
5198.57 1053
5199.25 1111
5199.93 1202
5200.61 1187
5201.29 1130
5201.97 1114
5202.65 1110
5203.33 1185
5204.01 1236
5204.69 1131
5205.37 1094
5206.05 1144
5206.73 1223
5207.42 1172
5208.10 1206
5208.78 1171
5209.46 1147
5210.14 1204
5210.82 1180
5211.50 1210
5212.18 1282
5212.86 1353
5213.54 1323
5214.23 1324
5214.91 1255
5215.59 1284
5216.27 1274
5216.95 1277
5217.63 1264
5218.31 1265
5219.00 1261
5219.68 1246
5220.36 1251
5221.04 1277
5221.72 1249
5222.40 1202
5223.09 1352
5223.77 1376
5224.45 1353
5225.13 1337
5225.81 1219
5226.50 1255
5227.18 1243
5227.86 1178
5228.54 1217
5229.22 1286
5229.91 1318
5230.59 1367
5231.27 1282
5231.95 1248
5232.64 1252
5233.32 1329
5234.00 1205
5234.68 1281
5235.37 1285
5236.05 1400
5236.73 1369
5237.41 1344
5238.10 1478
5238.78 1633
5239.46 1594
5240.14 1627
5240.83 1695
5241.51 1612
5242.19 1741
5242.88 1789
5243.56 1677
5244.24 1634
5244.93 1514
5245.61 1510
5246.29 1477
5246.98 1332
5247.66 1276
5248.34 1374
5249.03 1450
5249.71 1509
5250.39 1344
5251.08 1400
5251.76 1452
5252.44 1543
5253.13 1522
5253.81 1446
5254.50 1537
5255.18 1536
5255.86 1543
5256.55 1400
5257.23 1324
5257.92 1285
5258.60 1318
5259.28 1299
5259.97 1395
5260.65 1371
5261.34 1406
5262.02 1322
5262.71 1435
5263.39 1467
5264.07 1491
5264.76 1343
5265.44 1332
5266.13 1353
5266.81 1407
5267.50 1424
5268.18 1372
5268.87 1375
5269.55 1382
5270.24 1214
5270.92 1296
5271.61 1187
5272.29 1219
5272.98 1216
5273.66 1274
5274.35 1216
5275.03 1203
5275.72 1323
5276.40 1346
5277.09 1209
5277.77 1230
5278.46 1205
5279.14 1219
5279.83 1209
5280.52 1240
5281.20 1238
5281.89 1314
5282.57 1238
5283.26 1238
5283.94 1261
5284.63 1346
5285.32 1277
5286.00 1248
5286.69 1184
5287.37 1141
5288.06 1162
5288.75 1189
5289.43 1117
5290.12 1189
5290.80 1219
5291.49 1187
5292.18 1153
5292.86 1219
5293.55 1167
5294.24 1128
5294.92 1184
5295.61 1133
5296.30 1199
5296.98 1166
5297.67 1190
5298.36 1230
5299.04 1245
5299.73 1301
5300.42 1135
5301.10 1259
5301.79 1288
5302.48 1263
5303.16 1172
5303.85 1247
5304.54 1287
5305.22 1294
5305.91 1230
5306.60 1238
5307.29 1241
5307.97 1306
5308.66 1276
5309.35 1282
5310.04 1268
5310.72 1264
5311.41 1340
5312.10 1349
5312.79 1432
5313.47 1412
5314.16 1347
5314.85 1293
5315.54 1241
5316.23 1228
5316.91 1335
5317.60 1194
5318.29 1205
5318.98 1278
5319.67 1224
5320.35 1279
5321.04 1283
5321.73 1288
5322.42 1391
5323.11 1405
5323.79 1353
5324.48 1311
5325.17 1328
5325.86 1308
5326.55 1381
5327.24 1274
5327.93 1137
5328.61 1104
5329.30 1067
5329.99 1142
5330.68 1107
5331.37 1194
5332.06 1279
5332.75 1206
5333.44 1123
5334.13 1147
5334.81 1237
5335.50 1273
5336.19 1209
5336.88 1182
5337.57 1156
5338.26 1190
5338.95 1193
5339.64 1155
5340.33 1169
5341.02 1264
5341.71 1330
5342.40 1194
5343.09 1192
5343.78 1215
5344.47 1232
5345.16 1289
5345.85 1289
5346.54 1283
5347.22 1321
5347.91 1168
5348.60 1295
5349.29 1305
5349.98 1310
5350.67 1366
5351.37 1426
5352.06 1361
5352.75 1347
5353.44 1329
5354.13 1281
5354.82 1326
5355.51 1225
5356.20 1217
5356.89 1269
5357.58 1123
5358.27 1152
5358.96 1170
5359.65 1225
5360.34 1327
5361.03 1184
5361.72 1124
5362.41 1255
5363.10 1245
5363.80 1216
5364.49 1236
5365.18 1274
5365.87 1326
5366.56 1255
5367.25 1232
5367.94 1253
5368.63 1257
5369.32 1216
5370.02 1197
5370.71 1144
5371.40 1157
5372.09 1118
5372.78 1164
5373.47 1197
5374.16 1128
5374.86 1056
5375.55 1098
5376.24 1158
5376.93 1117
5377.62 1107
5378.32 1190
5379.01 1215
5379.70 1136
5380.39 1006
5381.08 1088
5381.78 1150
5382.47 1070
5383.16 1176
5383.85 1131
5384.54 1083
5385.24 1042
5385.93 1076
5386.62 1148
5387.31 1136
5388.01 1096
5388.70 1193
5389.39 1175
5390.08 1236
5390.78 1196
5391.47 1214
5392.16 1219
5392.85 1159
5393.55 1113
5394.24 1195
5394.93 1185
5395.63 1130
5396.32 1107
5397.01 1129
5397.71 1182
5398.40 1061
5399.09 1089
5399.79 1066
5400.48 1042
5401.17 1122
5401.87 1167
5402.56 1058
5403.25 1058
5403.95 1083
5404.64 1145
5405.33 1128
5406.03 1100
5406.72 1126
5407.41 1091
5408.11 1098
5408.80 1034
5409.50 1021
5410.19 1128
5410.88 1133
5411.58 1092
5412.27 1147
5412.97 1184
5413.66 1113
5414.35 1117
5415.05 1197
5415.74 1159
5416.44 1098
5417.13 1074
5417.83 1099
5418.52 1120
5419.21 1066
5419.91 1056
5420.60 1222
5421.30 1115
5421.99 1107
5422.69 1166
5423.38 1151
5424.08 1110
5424.77 1119
5425.47 1071
5426.16 1122
5426.86 1056
5427.55 1064
5428.25 1142
5428.94 1160
5429.64 1079
5430.33 1085
5431.03 1120
5431.72 1156
5432.42 1092
5433.11 1149
5433.81 1158
5434.50 1143
5435.20 1241
5435.90 1286
5436.59 1301
5437.29 1319
5437.98 1366
5438.68 1389
5439.37 1227
5440.07 1219
5440.77 1346
5441.46 1269
5442.16 1181
5442.85 1215
5443.55 1259
5444.25 1182
5444.94 1211
5445.64 1163
5446.34 1186
5447.03 1155
5447.73 1249
5448.42 1347
5449.12 1245
5449.82 1321
5450.51 1381
5451.21 1332
5451.91 1215
5452.60 1240
5453.30 1321
5454.00 1287
5454.69 1265
5455.39 1277
5456.09 1188
5456.78 1199
5457.48 1196
5458.18 1204
5458.88 1200
5459.57 1072
5460.27 1140
5460.97 1190
5461.66 1219
5462.36 1199
5463.06 1237
5463.76 1126
5464.45 1274
5465.15 1298
5465.85 1141
5466.55 1248
5467.24 1198
5467.94 1200
5468.64 1124
5469.34 1213
5470.03 1216
5470.73 1170
5471.43 1242
5472.13 1172
5472.83 1155
5473.52 1241
5474.22 1268
5474.92 1321
5475.62 1334
5476.32 1313
5477.01 1319
5477.71 1329
5478.41 1293
5479.11 1294
5479.81 1325
5480.51 1418
5481.20 1435
5481.90 1446
5482.60 1650
5483.30 1765
5484.00 1655
5484.70 1640
5485.40 1618
5486.09 1702
5486.79 1522
5487.49 1401
5488.19 1398
5488.89 1373
5489.59 1359
5490.29 1449
5490.99 1416
5491.69 1465
5492.39 1449
5493.09 1451
5493.78 1399
5494.48 1495
5495.18 1445
5495.88 1556
5496.58 1467
5497.28 1496
5497.98 1644
5498.68 1733
5499.38 1756
5500.08 1863
5500.78 1862
5501.48 1952
5502.18 2191
5502.88 2324
5503.58 2335
5504.28 2306
5504.98 2338
5505.68 2242
5506.38 2081
5507.08 2022
5507.78 1890
5508.48 1757
5509.18 1734
5509.88 1582
5510.58 1571
5511.28 1587
5511.98 1627
5512.68 1699
5513.38 1702
5514.08 1602
5514.78 1600
5515.48 1549
5516.18 1605
5516.89 1571
5517.59 1434
5518.29 1455
5518.99 1420
5519.69 1497
5520.39 1550
5521.09 1462
5521.79 1442
5522.49 1470
5523.19 1394
5523.90 1435
5524.60 1375
5525.30 1418
5526.00 1282
5526.70 1364
5527.40 1284
5528.10 1203
5528.81 1214
5529.51 1272
5530.21 1270
5530.91 1241
5531.61 1238
5532.31 1323
5533.02 1292
5533.72 1208
5534.42 1197
5535.12 1243
5535.82 1217
5536.52 1349
5537.23 1394
5537.93 1215
5538.63 1212
5539.33 1177
5540.04 1216
5540.74 1147
5541.44 1153
5542.14 1178
5542.84 1161
5543.55 1205
5544.25 1160
5544.95 1039
5545.65 1125
5546.36 1085
5547.06 1137
5547.76 1172
5548.47 1253
5549.17 1094
5549.87 1017
5550.57 1059
5551.28 1167
5551.98 1140
5552.68 1120
5553.39 1159
5554.09 1158
5554.79 1156
5555.50 1179
5556.20 1196
5556.90 1049
5557.61 1058
5558.31 1149
5559.01 1176
5559.72 1163
5560.42 1155
5561.12 1199
5561.83 1042
5562.53 1175
5563.23 1287
5563.94 1243
5564.64 1214
5565.35 1253
5566.05 1349
5566.75 1437
5567.46 1376
5568.16 1314
5568.86 1209
5569.57 1219
5570.27 1287
5570.98 1168
5571.68 1247
5572.39 1211
5573.09 1117
5573.79 1160
5574.50 1112
5575.20 1105
5575.91 1229
5576.61 1274
5577.32 1090
5578.02 1204
5578.73 1179
5579.43 1086
5580.14 1197
5580.84 1234
5581.55 1140
5582.25 1080
5582.96 1172
5583.66 1168
5584.37 1152
5585.07 1163
5585.78 1075
5586.48 1248
5587.19 1140
5587.89 1107
5588.60 1228
5589.30 1135
5590.01 1167
5590.71 1208
5591.42 1211
5592.12 1095
5592.83 1141
5593.53 1143
5594.24 1204
5594.95 1061
5595.65 1092
5596.36 1127
5597.06 1114
5597.77 1146
5598.48 1105
5599.18 1161
5599.89 1184
5600.59 1135
5601.30 1094
5602.01 1088
5602.71 1138
5603.42 1129
5604.12 1131
5604.83 1088
5605.54 1074
5606.24 1118
5606.95 1109
5607.66 1131
5608.36 1109
5609.07 1029
5609.78 1082
5610.48 1147
5611.19 1067
5611.90 1049
5612.60 1093
5613.31 1083
5614.02 1163
5614.72 1082
5615.43 1077
5616.14 1044
5616.85 1049
5617.55 1040
5618.26 1004
5618.97 1211
5619.67 1116
5620.38 1113
5621.09 1171
5621.80 1048
5622.50 981
5623.21 1065
5623.92 1069
5624.63 1173
5625.33 1163
5626.04 1198
5626.75 1124
5627.46 1159
5628.16 1164
5628.87 1180
5629.58 1177
5630.29 1199
5631.00 1223
5631.70 1271
5632.41 1303
5633.12 1281
5633.83 1179
5634.54 1223
5635.24 1090
5635.95 1134
5636.66 1170
5637.37 1190
5638.08 1129
5638.79 1202
5639.50 1179
5640.20 1177
5640.91 1269
5641.62 1234
5642.33 1264
5643.04 1365
5643.75 1296
5644.46 1263
5645.17 1291
5645.87 1304
5646.58 1296
5647.29 1205
5648.00 1116
5648.71 1116
5649.42 1155
5650.13 1137
5650.84 1114
5651.55 1097
5652.26 1184
5652.97 1290
5653.67 1151
5654.38 1108
5655.09 1151
5655.80 1216
5656.51 1302
5657.22 1306
5657.93 1242
5658.64 1367
5659.35 1414
5660.06 1349
5660.77 1312
5661.48 1239
5662.19 1275
5662.90 1285
5663.61 1265
5664.32 1211
5665.03 1274
5665.74 1267
5666.45 1235
5667.16 1220
5667.87 1239
5668.58 1235
5669.29 1246
5670.00 1134
5670.71 1112
5671.42 1060
5672.14 1112
5672.85 1120
5673.56 1094
5674.27 1064
5674.98 1086
5675.69 1082
5676.40 1109
5677.11 1109
5677.82 1132
5678.53 1133
5679.24 1064
5679.95 1127
5680.67 1101
5681.38 1060
5682.09 1081
5682.80 1111
5683.51 1095
5684.22 1100
5684.93 1146
5685.64 1134
5686.36 1138
5687.07 1040
5687.78 1113
5688.49 1215
5689.20 1151
5689.91 1043
5690.63 1062
5691.34 1071
5692.05 1019
5692.76 1054
5693.47 1073
5694.18 1022
5694.90 1026
5695.61 1055
5696.32 936
5697.03 1051
5697.75 997
5698.46 964
5699.17 996
5699.88 979
5700.59 921
5701.31 1027
5702.02 977
5702.73 1011
5703.44 1030
5704.16 1064
5704.87 1094
5705.58 1021
5706.29 1039
5707.01 1010
5707.72 1020
5708.43 1118
5709.15 984
5709.86 990
5710.57 1074
5711.28 992
5712.00 962
5712.71 965
5713.42 1053
5714.14 943
5714.85 943
5715.56 1022
5716.28 1057
5716.99 1048
5717.70 1023
5718.42 971
5719.13 914
5719.84 966
5720.56 1043
5721.27 993
5721.99 933
5722.70 989
5723.41 979
5724.13 960
5724.84 919
5725.55 1080
5726.27 1056
5726.98 1006
5727.70 1063
5728.41 1040
5729.12 1032
5729.84 1049
5730.55 1129
5731.27 1055
5731.98 1073
5732.70 1020
5733.41 1032
5734.13 1028
5734.84 980
5735.55 967
5736.27 1025
5736.98 1095
5737.70 1002
5738.41 1002
5739.13 1048
5739.84 982
5740.56 1067
5741.27 1081
5741.99 1029
5742.70 1007
5743.42 1014
5744.13 1018
5744.85 967
5745.56 984
5746.28 975
5746.99 1039
5747.71 1030
5748.42 1004
5749.14 980
5749.85 968
5750.57 1010
5751.29 1029
5752.00 965
5752.72 1014
5753.43 1001
5754.15 1003
5754.86 1026
5755.58 947
5756.30 1088
5757.01 994
5757.73 991
5758.44 933
5759.16 998
5759.87 922
5760.59 946
5761.31 1076
5762.02 991
5762.74 1018
5763.46 1041
5764.17 1019
5764.89 977
5765.60 950
5766.32 958
5767.04 1002
5767.75 976
5768.47 905
5769.19 926
5769.90 1010
5770.62 940
5771.34 1017
5772.05 994
5772.77 964
5773.49 1037
5774.21 1073
5774.92 1021
5775.64 1005
5776.36 951
5777.07 993
5777.79 983
5778.51 944
5779.23 999
5779.94 956
5780.66 992
5781.38 988
5782.09 1000
5782.81 1088
5783.53 1015
5784.25 1044
5784.96 1003
5785.68 908
5786.40 996
5787.12 1037
5787.84 973
5788.55 1022
5789.27 1041
5789.99 1061
5790.71 1015
5791.43 1029
5792.14 1094
5792.86 1065
5793.58 1078
5794.30 1084
5795.02 1089
5795.73 1061
5796.45 1125
5797.17 1086
5797.89 1101
5798.61 1124
5799.33 1101
5800.05 1215
5800.76 1186
5801.48 1301
5802.20 1334
5802.92 1429
5803.64 1529
5804.36 1609
5805.08 1684
5805.80 1599
5806.51 1566
5807.23 1584
5807.95 1512
5808.67 1346
5809.39 1351
5810.11 1301
5810.83 1198
5811.55 1152
5812.27 1109
5812.99 1121
5813.71 1195
5814.43 1119
5815.14 1106
5815.86 1138
5816.58 1113
5817.30 1168
5818.02 1145
5818.74 1156
5819.46 1144
5820.18 1130
5820.90 1195
5821.62 1232
5822.34 1278
5823.06 1203
5823.78 1133
5824.50 1118
5825.22 1143
5825.94 1165
5826.66 1207
5827.38 1171
5828.10 1103
5828.82 1128
5829.54 1113
5830.26 1072
5830.98 1127
5831.71 1166
5832.43 1057
5833.15 1145
5833.87 1102
5834.59 1114
5835.31 1050
5836.03 1017
5836.75 1112
5837.47 1056
5838.19 1040
5838.91 1057
5839.63 1125
5840.36 1088
5841.08 996
5841.80 972
5842.52 1009
5843.24 947
5843.96 1119
5844.68 1039
5845.40 1009
5846.13 1022
5846.85 1036
5847.57 1055
5848.29 1013
5849.01 975
5849.73 964
5850.45 991
5851.18 1080
5851.90 1125
5852.62 1093
5853.34 1078
5854.06 1107
5854.79 1136
5855.51 1075
5856.23 1073
5856.95 1115
5857.67 1047
5858.40 1092
5859.12 1027
5859.84 1104
5860.56 1042
5861.28 1075
5862.01 1016
5862.73 1023
5863.45 977
5864.17 924
5864.90 992
5865.62 1056
5866.34 1059
5867.07 1136
5867.79 1078
5868.51 1036
5869.23 1064
5869.96 966
5870.68 1069
5871.40 1052
5872.13 1004
5872.85 1043
5873.57 1018
5874.29 1037
5875.02 1036
5875.74 957
5876.46 973
5877.19 1047
5877.91 1114
5878.63 1046
5879.36 1055
5880.08 938
5880.81 1010
5881.53 1065
5882.25 1089
5882.98 1091
5883.70 1071
5884.42 1120
5885.15 1075
5885.87 1068
5886.60 1206
5887.32 1072
5888.04 1097
5888.77 1057
5889.49 1068
5890.22 1067
5890.94 1136
5891.66 1145
5892.39 1069
5893.11 1045
5893.84 1052
5894.56 961
5895.29 956
5896.01 889
5896.73 977
5897.46 970
5898.18 979
5898.91 1067
5899.63 1035
5900.36 1052
5901.08 986
5901.81 1009
5902.53 1034
5903.26 1008
5903.98 984
5904.71 1039
5905.43 1108
5906.16 1075
5906.88 1010
5907.61 1029
5908.33 1074
5909.06 965
5909.78 998
5910.51 1029
5911.23 1024
5911.96 1088
5912.69 1090
5913.41 1068
5914.14 1062
5914.86 1018
5915.59 969
5916.31 986
5917.04 1096
5917.77 1099
5918.49 1098
5919.22 994
5919.94 1101
5920.67 1117
5921.39 1046
5922.12 1049
5922.85 1113
5923.57 1102
5924.30 1067
5925.03 1054
5925.75 1055
5926.48 1076
5927.20 1137
5927.93 1141
5928.66 1116
5929.38 1116
5930.11 1027
5930.84 1054
5931.56 1068
5932.29 1072
5933.02 1081
5933.74 1055
5934.47 1093
5935.20 1139
5935.93 1124
5936.65 1279
5937.38 1095
5938.11 1203
5938.83 1196
5939.56 1085
5940.29 1113
5941.02 1183
5941.74 1203
5942.47 1200
5943.20 1305
5943.92 1204
5944.65 1184
5945.38 1193
5946.11 1226
5946.83 1304
5947.56 1281
5948.29 1271
5949.02 1331
5949.75 1337
5950.47 1306
5951.20 1432
5951.93 1454
5952.66 1531
5953.39 1552
5954.11 1556
5954.84 1550
5955.57 1685
5956.30 1688
5957.03 1555
5957.75 1444
5958.48 1467
5959.21 1445
5959.94 1445
5960.67 1503
5961.40 1561
5962.12 1519
5962.85 1649
5963.58 1620
5964.31 1541
5965.04 1569
5965.77 1629
5966.50 1627
5967.23 1695
5967.95 1773
5968.68 1877
5969.41 2031
5970.14 2018
5970.87 2135
5971.60 2089
5972.33 2016
5973.06 1968
5973.79 2017
5974.52 1839
5975.25 1724
5975.98 1728
5976.71 1626
5977.43 1761
5978.16 1752
5978.89 1777
5979.62 1845
5980.35 1870
5981.08 1807
5981.81 1842
5982.54 1953
5983.27 2007
5984.00 2007
5984.73 2050
5985.46 2069
5986.19 2056
5986.92 2050
5987.65 2132
5988.38 2080
5989.11 2208
5989.84 2127
5990.57 1970
5991.30 2023
5992.03 1954
5992.76 1934
5993.49 2017
5994.22 1935
5994.96 1969
5995.69 2074
5996.42 2093
5997.15 2176
5997.88 2064
5998.61 2110
5999.34 2089
6000.07 2144
6000.80 2073
6001.53 1986
6002.26 2009
6002.99 2002
6003.73 2107
6004.46 2012
6005.19 2030
6005.92 2003
6006.65 2048
6007.38 2118
6008.11 2104
6008.84 2163
6009.58 2399
6010.31 2648
6011.04 2808
6011.77 3347
6012.50 3749
6013.23 4257
6013.97 4597
6014.70 4950
6015.43 5271
6016.16 5460
6016.89 5409
6017.62 5229
6018.36 5215
6019.09 4698
6019.82 4318
6020.55 4104
6021.29 3453
6022.02 3057
6022.75 2808
6023.48 2471
6024.21 2216
6024.95 2092
6025.68 1985
6026.41 1858
6027.14 1857
6027.88 1828
6028.61 1840
6029.34 1810
6030.07 1756
6030.81 1710
6031.54 1721
6032.27 1691
6033.01 1642
6033.74 1674
6034.47 1684
6035.20 1653
6035.94 1533
6036.67 1731
6037.40 1667
6038.14 1732
6038.87 1713
6039.60 1743
6040.34 1787
6041.07 1686
6041.80 1739
6042.54 1903
6043.27 1841
6044.00 1736
6044.74 1737
6045.47 1824
6046.21 1839
6046.94 1817
6047.67 1937
6048.41 1838
6049.14 1876
6049.87 1876
6050.61 1899
6051.34 1949
6052.08 2025
6052.81 2073
6053.54 2080
6054.28 2163
6055.01 2200
6055.75 2224
6056.48 2176
6057.22 1999
6057.95 2034
6058.68 2047
6059.42 1979
6060.15 1897
6060.89 1870
6061.62 1791
6062.36 1759
6063.09 1793
6063.83 1798
6064.56 1696
6065.30 1739
6066.03 1735
6066.77 1742
6067.50 1728
6068.24 1673
6068.97 1609
6069.71 1703
6070.44 1719
6071.18 1637
6071.91 1642
6072.65 1675
6073.38 1578
6074.12 1499
6074.85 1607
6075.59 1746
6076.32 1678
6077.06 1545
6077.80 1448
6078.53 1471
6079.27 1544
6080.00 1540
6080.74 1512
6081.47 1639
6082.21 1650
6082.95 1555
6083.68 1705
6084.42 1653
6085.15 1615
6085.89 1667
6086.63 1640
6087.36 1560
6088.10 1566
6088.83 1523
6089.57 1572
6090.31 1437
6091.04 1566
6091.78 1614
6092.52 1533
6093.25 1613
6093.99 1481
6094.73 1529
6095.46 1503
6096.20 1473
6096.94 1470
6097.67 1356
6098.41 1417
6099.15 1352
6099.88 1386
6100.62 1395
6101.36 1399
6102.10 1347
6102.83 1403
6103.57 1339
6104.31 1293
6105.04 1378
6105.78 1312
6106.52 1286
6107.26 1302
6107.99 1360
6108.73 1294
6109.47 1350
6110.21 1303
6110.94 1310
6111.68 1388
6112.42 1456
6113.16 1334
6113.89 1329
6114.63 1326
6115.37 1391
6116.11 1430
6116.85 1399
6117.58 1368
6118.32 1270
6119.06 1422
6119.80 1365
6120.54 1288
6121.27 1352
6122.01 1431
6122.75 1310
6123.49 1276
6124.23 1424
6124.97 1516
6125.70 1501
6126.44 1372
6127.18 1314
6127.92 1391
6128.66 1349
6129.40 1437
6130.14 1436
6130.88 1379
6131.61 1390
6132.35 1353
6133.09 1404
6133.83 1463
6134.57 1519
6135.31 1407
6136.05 1418
6136.79 1426
6137.53 1435
6138.27 1400
6139.01 1417
6139.74 1478
6140.48 1446
6141.22 1436
6141.96 1488
6142.70 1451
6143.44 1517
6144.18 1473
6144.92 1475
6145.66 1498
6146.40 1482
6147.14 1446
6147.88 1374
6148.62 1431
6149.36 1366
6150.10 1387
6150.84 1402
6151.58 1482
6152.32 1484
6153.06 1436
6153.80 1431
6154.54 1508
6155.28 1538
6156.02 1477
6156.76 1516
6157.50 1466
6158.24 1566
6158.98 1466
6159.72 1383
6160.46 1441
6161.21 1542
6161.95 1436
6162.69 1505
6163.43 1638
6164.17 1500
6164.91 1552
6165.65 1602
6166.39 1619
6167.13 1646
6167.87 1760
6168.61 1812
6169.36 1815
6170.10 1824
6170.84 1859
6171.58 1895
6172.32 1849
6173.06 1906
6173.80 1790
6174.54 1827
6175.29 1819
6176.03 1798
6176.77 1694
6177.51 1667
6178.25 1735
6178.99 1740
6179.74 1727
6180.48 1815
6181.22 1792
6181.96 1779
6182.70 1867
6183.45 1737
6184.19 1794
6184.93 1797
6185.67 1851
6186.41 1860
6187.16 1864
6187.90 1759
6188.64 1866
6189.38 1795
6190.12 1851
6190.87 1992
6191.61 1972
6192.35 1939
6193.09 2125
6193.84 2051
6194.58 2131
6195.32 2138
6196.07 2302
6196.81 2330
6197.55 2271
6198.29 2347
6199.04 2386
6199.78 2298
6200.52 2169
6201.27 2150
6202.01 2147
6202.75 2250
6203.50 2209
6204.24 2282
6204.98 2430
6205.73 2622
6206.47 3007
6207.21 3571
6207.96 4269
6208.70 5250
6209.44 6285
6210.19 7412
6210.93 8420
6211.67 9191
6212.42 9956
6213.16 10266
6213.90 9621
6214.65 8923
6215.39 8051
6216.14 7004
6216.88 6144
6217.62 5046
6218.37 4268
6219.11 3780
6219.86 3247
6220.60 2909
6221.35 2757
6222.09 2496
6222.83 2435
6223.58 2485
6224.32 2456
6225.07 2507
6225.81 2454
6226.56 2457
6227.30 2664
6228.05 2575
6228.79 2634
6229.53 2586
6230.28 2523
6231.02 2352
6231.77 2296
6232.51 2314
6233.26 2072
6234.00 1889
6234.75 1998
6235.49 1945
6236.24 2119
6236.98 2048
6237.73 2095
6238.48 2096
6239.22 2112
6239.97 2215
6240.71 2338
6241.46 2602
6242.20 2647
6242.95 2961
6243.69 2979
6244.44 2764
6245.18 2645
6245.93 2578
6246.68 2474
6247.42 2322
6248.17 2330
6248.91 2327
6249.66 2341
6250.41 2302
6251.15 2342
6251.90 2358
6252.64 2262
6253.39 2196
6254.14 2169
6254.88 2100
6255.63 2005
6256.38 1981
6257.12 2167
6257.87 2076
6258.61 2012
6259.36 2131
6260.11 2069
6260.85 2047
6261.60 1914
6262.35 1992
6263.09 2030
6263.84 1954
6264.59 1863
6265.34 1867
6266.08 1760
6266.83 1758
6267.58 1774
6268.32 1755
6269.07 1803
6269.82 1715
6270.56 1699
6271.31 1813
6272.06 1762
6272.81 1687
6273.55 1703
6274.30 1790
6275.05 1670
6275.80 1773
6276.54 1850
6277.29 1717
6278.04 1696
6278.79 1702
6279.53 1824
6280.28 1782
6281.03 1913
6281.78 1891
6282.53 1950
6283.27 1846
6284.02 1790
6284.77 1760
6285.52 1784
6286.27 1752
6287.01 1725
6287.76 1768
6288.51 1667
6289.26 1681
6290.01 1592
6290.76 1537
6291.50 1465
6292.25 1438
6293.00 1467
6293.75 1513
6294.50 1442
6295.25 1483
6296.00 1507
6296.74 1519
6297.49 1504
6298.24 1569
6298.99 1431
6299.74 1461
6300.49 1452
6301.24 1366
6301.99 1401
6302.74 1396
6303.49 1458
6304.23 1362
6304.98 1388
6305.73 1361
6306.48 1445
6307.23 1422
6307.98 1331
6308.73 1335
6309.48 1361
6310.23 1400
6310.98 1375
6311.73 1404
6312.48 1514
6313.23 1543
6313.98 1441
6314.73 1583
6315.48 1611
6316.23 1560
6316.98 1519
6317.73 1577
6318.48 1540
6319.23 1479
6319.98 1516
6320.73 1543
6321.48 1554
6322.23 1467
6322.98 1474
6323.73 1482
6324.48 1414
6325.23 1407
6325.98 1274
6326.73 1354
6327.48 1364
6328.23 1374
6328.98 1318
6329.73 1280
6330.49 1347
6331.24 1235
6331.99 1268
6332.74 1266
6333.49 1232
6334.24 1251
6334.99 1238
6335.74 1182
6336.49 1167
6337.24 1270
6338.00 1196
6338.75 1157
6339.50 1220
6340.25 1246
6341.00 1184
6341.75 1255
6342.50 1248
6343.25 1228
6344.01 1251
6344.76 1249
6345.51 1261
6346.26 1334
6347.01 1187
6347.77 1240
6348.52 1312
6349.27 1353
6350.02 1397
6350.77 1300
6351.52 1348
6352.28 1339
6353.03 1364
6353.78 1532
6354.53 1552
6355.29 1409
6356.04 1495
6356.79 1558
6357.54 1567
6358.29 1514
6359.05 1402
6359.80 1422
6360.55 1464
6361.30 1381
6362.06 1347
6362.81 1404
6363.56 1431
6364.32 1455
6365.07 1418
6365.82 1461
6366.57 1369
6367.33 1323
6368.08 1324
6368.83 1328
6369.59 1405
6370.34 1352
6371.09 1373
6371.85 1457
6372.60 1408
6373.35 1301
6374.11 1355
6374.86 1293
6375.61 1290
6376.37 1335
6377.12 1267
6377.87 1226
6378.63 1404
6379.38 1329
6380.13 1320
6380.89 1308
6381.64 1301
6382.40 1442
6383.15 1362
6383.90 1293
6384.66 1219
6385.41 1260
6386.17 1309
6386.92 1353
6387.67 1266
6388.43 1214
6389.18 1205
6389.94 1240
6390.69 1261
6391.45 1150
6392.20 1159
6392.95 1141
6393.71 1101
6394.46 1155
6395.22 1124
6395.97 1186
6396.73 1198
6397.48 1149
6398.24 1206
6398.99 1237
6399.75 1106
6400.50 1070
6401.26 1150
6402.01 1204
6402.77 1124
6403.52 1063
6404.28 1140
6405.03 1145
6405.79 1131
6406.54 1160
6407.30 1069
6408.05 1168
6408.81 1148
6409.56 1189
6410.32 1125
6411.08 1197
6411.83 1247
6412.59 1217
6413.34 1182
6414.10 1235
6414.85 1174
6415.61 1237
6416.37 1157
6417.12 1105
6417.88 1175
6418.63 1072
6419.39 1104
6420.15 1129
6420.90 1148
6421.66 1175
6422.41 1232
6423.17 1165
6423.93 1160
6424.68 1147
6425.44 1100
6426.20 1143
6426.95 1172
6427.71 1129
6428.47 1133
6429.22 1174
6429.98 1148
6430.73 1207
6431.49 1111
6432.25 1250
6433.01 1149
6433.76 1116
6434.52 1231
6435.28 1233
6436.03 1194
6436.79 1269
6437.55 1158
6438.30 1154
6439.06 1108
6439.82 1163
6440.58 1112
6441.33 1144
6442.09 1230
6442.85 1187
6443.61 1147
6444.36 1140
6445.12 1176
6445.88 1203
6446.64 1185
6447.39 1114
6448.15 1161
6448.91 1174
6449.67 1251
6450.42 1080
6451.18 1060
6451.94 1058
6452.70 1157
6453.46 1121
6454.21 1105
6454.97 1163
6455.73 1137
6456.49 1196
6457.25 1193
6458.01 1192
6458.76 1116
6459.52 1139
6460.28 1150
6461.04 1168
6461.80 1162
6462.56 1157
6463.32 1224
6464.07 1230
6464.83 1204
6465.59 1133
6466.35 1239
6467.11 1302
6467.87 1274
6468.63 1202
6469.39 1215
6470.15 1282
6470.90 1263
6471.66 1280
6472.42 1225
6473.18 1180
6473.94 1246
6474.70 1247
6475.46 1262
6476.22 1244
6476.98 1254
6477.74 1203
6478.50 1279
6479.26 1260
6480.02 1254
6480.78 1348
6481.54 1235
6482.30 1204
6483.06 1230
6483.82 1356
6484.58 1360
6485.34 1376
6486.10 1419
6486.86 1480
6487.62 1484
6488.38 1493
6489.14 1487
6489.90 1481
6490.66 1584
6491.42 1613
6492.18 1613
6492.94 1478
6493.70 1546
6494.46 1621
6495.22 1697
6495.98 1647
6496.74 1664
6497.50 1667
6498.26 1834
6499.02 1789
6499.78 1707
6500.54 1671
6501.30 1829
6502.06 1873
6502.83 1674
6503.59 1630
6504.35 1719
6505.11 1708
6505.87 1661
6506.63 1693
6507.39 1649
6508.15 1802
6508.91 1839
6509.68 1814
6510.44 1777
6511.20 1862
6511.96 1877
6512.72 1827
6513.48 1902
6514.25 2006
6515.01 1880
6515.77 1939
6516.53 2054
6517.29 1980
6518.05 1969
6518.82 2046
6519.58 2100
6520.34 2065
6521.10 2031
6521.86 1988
6522.63 2050
6523.39 2310
6524.15 2345
6524.91 2398
6525.67 2640
6526.44 2899
6527.20 3132
6527.96 3566
6528.72 3821
6529.49 3959
6530.25 4178
6531.01 4242
6531.77 4375
6532.54 4300
6533.30 4191
6534.06 4089
6534.83 4199
6535.59 4470
6536.35 4639
6537.11 5284
6537.88 5751
6538.64 6203
6539.40 6496
6540.17 6868
6540.93 6771
6541.69 6074
6542.46 5665
6543.22 4843
6543.98 4221
6544.75 3583
6545.51 3056
6546.27 2766
6547.04 2560
6547.80 2278
6548.56 2103
6549.33 2028
6550.09 2026
6550.86 1872
6551.62 1928
6552.38 1913
6553.15 1857
6553.91 1876
6554.67 1908
6555.44 1908
6556.20 1777
6556.97 1746
6557.73 1938
6558.50 1885
6559.26 1829
6560.02 1731
6560.79 1824
6561.55 1918
6562.32 1828
6563.08 1985
6563.85 2020
6564.61 2034
6565.37 2105
6566.14 2284
6566.90 2477
6567.67 2566
6568.43 2482
6569.20 2310
6569.96 2277
6570.73 2317
6571.49 2313
6572.26 2244
6573.02 2052
6573.79 2040
6574.55 2103
6575.32 2154
6576.08 2205
6576.85 2280
6577.61 2389
6578.38 2326
6579.15 2245
6579.91 2417
6580.68 2369
6581.44 2222
6582.21 2283
6582.97 2295
6583.74 2153
6584.50 2228
6585.27 2166
6586.04 2143
6586.80 2073
6587.57 2008
6588.33 2064
6589.10 2090
6589.87 2211
6590.63 2249
6591.40 2239
6592.16 2227
6592.93 2480
6593.70 2627
6594.46 2723
6595.23 2879
6596.00 3238
6596.76 3305
6597.53 3317
6598.30 3421
6599.06 3533
6599.83 3206
6600.59 3214
6601.36 2895
6602.13 2748
6602.90 2747
6603.66 2449
6604.43 2387
6605.20 2277
6605.96 2260
6606.73 2242
6607.50 2266
6608.26 2276
6609.03 2296
6609.80 2407
6610.57 2400
6611.33 2612
6612.10 2586
6612.87 2577
6613.64 2527
6614.40 2582
6615.17 2573
6615.94 2430
6616.71 2238
6617.47 2104
6618.24 1983
6619.01 1973
6619.78 1948
6620.54 1945
6621.31 1880
6622.08 1954
6622.85 1810
6623.62 1738
6624.38 1912
6625.15 1930
6625.92 1930
6626.69 1826
6627.46 1740
6628.22 1800
6628.99 1756
6629.76 1777
6630.53 1850
6631.30 1880
6632.07 1858
6632.83 1858
6633.60 2055
6634.37 2149
6635.14 2253
6635.91 2365
6636.68 2462
6637.45 2464
6638.22 2476
6638.98 2532
6639.75 2535
6640.52 2385
6641.29 2152
6642.06 2096
6642.83 2034
6643.60 1868
6644.37 1832
6645.14 1855
6645.91 1724
6646.68 1723
6647.45 1723
6648.22 1684
6648.98 1657
6649.75 1676
6650.52 1755
6651.29 1812
6652.06 1722
6652.83 1702
6653.60 1691
6654.37 1718
6655.14 1837
6655.91 1738
6656.68 1782
6657.45 1792
6658.22 1766
6658.99 1762
6659.76 1769
6660.53 1768
6661.30 1613
6662.07 1628
6662.84 1534
6663.61 1511
6664.38 1564
6665.15 1528
6665.92 1533
6666.69 1514
6667.47 1511
6668.24 1529
6669.01 1504
6669.78 1595
6670.55 1553
6671.32 1622
6672.09 1628
6672.86 1613
6673.63 1621
6674.40 1648
6675.17 1695
6675.94 1632
6676.72 1586
6677.49 1538
6678.26 1573
6679.03 1664
6679.80 1539
6680.57 1552
6681.34 1585
6682.11 1530
6682.89 1601
6683.66 1674
6684.43 1600
6685.20 1657
6685.97 1713
6686.74 1647
6687.51 1758
6688.29 1810
6689.06 1817
6689.83 1781
6690.60 1791
6691.37 1745
6692.15 1636
6692.92 1559
6693.69 1551
6694.46 1484
6695.23 1587
6696.01 1616
6696.78 1440
6697.55 1541
6698.32 1446
6699.10 1377
6699.87 1514
6700.64 1532
6701.41 1494
6702.19 1491
6702.96 1430
6703.73 1441
6704.50 1496
6705.28 1456
6706.05 1418
6706.82 1405
6707.59 1447
6708.37 1445
6709.14 1393
6709.91 1344
6710.69 1457
6711.46 1477
6712.23 1465
6713.01 1391
6713.78 1372
6714.55 1432
6715.33 1326
6716.10 1345
6716.87 1356
6717.65 1406
6718.42 1301
6719.19 1272
6719.97 1401
6720.74 1324
6721.51 1291
6722.29 1295
6723.06 1361
6723.84 1255
6724.61 1340
6725.38 1373
6726.16 1312
6726.93 1240
6727.70 1302
6728.48 1370
6729.25 1310
6730.03 1368
6730.80 1352
6731.58 1334
6732.35 1304
6733.12 1420
6733.90 1358
6734.67 1323
6735.45 1274
6736.22 1388
6737.00 1396
6737.77 1389
6738.55 1387
6739.32 1482
6740.10 1482
6740.87 1504
6741.65 1403
6742.42 1369
6743.19 1345
6743.97 1454
6744.74 1494
6745.52 1368
6746.29 1412
6747.07 1357
6747.85 1337
6748.62 1452
6749.40 1455
6750.17 1371
6750.95 1456
6751.72 1637
6752.50 1773
6753.27 1752
6754.05 1714
6754.82 1798
6755.60 1824
6756.38 1753
6757.15 1673
6757.93 1671
6758.70 1608
6759.48 1440
6760.25 1479
6761.03 1541
6761.81 1502
6762.58 1490
6763.36 1434
6764.13 1409
6764.91 1352
6765.69 1431
6766.46 1443
6767.24 1413
6768.02 1461
6768.79 1327
6769.57 1367
6770.35 1350
6771.12 1343
6771.90 1354
6772.67 1297
6773.45 1265
6774.23 1368
6775.00 1398
6775.78 1370
6776.56 1346
6777.34 1346
6778.11 1359
6778.89 1391
6779.67 1394
6780.44 1390
6781.22 1474
6782.00 1421
6782.77 1444
6783.55 1451
6784.33 1439
6785.11 1420
6785.88 1402
6786.66 1438
6787.44 1360
6788.22 1381
6788.99 1372
6789.77 1230
6790.55 1313
6791.33 1369
6792.10 1307
6792.88 1274
6793.66 1242
6794.44 1231
6795.22 1232
6795.99 1187
6796.77 1272
6797.55 1272
6798.33 1233
6799.11 1232
6799.88 1223
6800.66 1189
6801.44 1241
6802.22 1271
6803.00 1210
6803.78 1264
6804.55 1285
6805.33 1313
6806.11 1375
6806.89 1445
6807.67 1442
6808.45 1381
6809.23 1425
6810.00 1373
6810.78 1355
6811.56 1412
6812.34 1450
6813.12 1411
6813.90 1276
6814.68 1291
6815.46 1247
6816.24 1294
6817.02 1407
6817.79 1410
6818.57 1407
6819.35 1315
6820.13 1321
6820.91 1355
6821.69 1332
6822.47 1429
6823.25 1393
6824.03 1367
6824.81 1323
6825.59 1404
6826.37 1317
6827.15 1291
6827.93 1405
6828.71 1391
6829.49 1357
6830.27 1303
6831.05 1277
6831.83 1298
6832.61 1317
6833.39 1299
6834.17 1318
6834.95 1351
6835.73 1233
6836.51 1237
6837.29 1222
6838.07 1176
6838.85 1128
6839.63 1184
6840.41 1226
6841.19 1223
6841.97 1285
6842.75 1257
6843.53 1138
6844.31 1159
6845.09 1182
6845.88 1178
6846.66 1185
6847.44 1190
6848.22 1300
6849.00 1334
6849.78 1452
6850.56 1590
6851.34 1656
6852.12 1809
6852.91 2084
6853.69 2245
6854.47 2247
6855.25 2278
6856.03 2278
6856.81 2170
6857.59 2090
6858.37 1895
6859.16 1730
6859.94 1628
6860.72 1499
6861.50 1467
6862.28 1398
6863.06 1404
6863.85 1384
6864.63 1309
6865.41 1276
6866.19 1343
6866.97 1316
6867.76 1409
6868.54 1398
6869.32 1437
6870.10 1319
6870.89 1419
6871.67 1494
6872.45 1519
6873.23 1402
6874.01 1286
6874.80 1371
6875.58 1356
6876.36 1293
6877.14 1264
6877.93 1281
6878.71 1284
6879.49 1414
6880.28 1367
6881.06 1348
6881.84 1396
6882.62 1449
6883.41 1423
6884.19 1415
6884.97 1439
6885.76 1485
6886.54 1551
6887.32 1455
6888.11 1621
6888.89 1898
6889.67 1910
6890.46 1979
6891.24 2216
6892.02 2200
6892.81 2212
6893.59 2049
6894.37 1847
6895.16 1805
6895.94 1688
6896.72 1664
6897.51 1581
6898.29 1591
6899.08 1481
6899.86 1362
6900.64 1493
6901.43 1459
6902.21 1493
6903.00 1527
6903.78 1579
6904.56 1444
6905.35 1381
6906.13 1478
6906.92 1523
6907.70 1487
6908.49 1518
6909.27 1577
6910.05 1450
6910.84 1489
6911.62 1517
6912.41 1494
6913.19 1380
6913.98 1445
6914.76 1349
6915.55 1347
6916.33 1431
6917.12 1426
6917.90 1396
6918.69 1464
6919.47 1347
6920.26 1337
6921.04 1360
6921.83 1362
6922.61 1390
6923.40 1418
6924.18 1346
6924.97 1339
6925.75 1358
6926.54 1390
6927.32 1450
6928.11 1412
6928.89 1428
6929.68 1430
6930.47 1452
6931.25 1544
6932.04 1445
6932.82 1443
6933.61 1472
6934.39 1530
6935.18 1420
6935.97 1394
6936.75 1510
6937.54 1471
6938.32 1531
6939.11 1454
6939.90 1448
6940.68 1501
6941.47 1584
6942.26 1563
6943.04 1629
6943.83 1733
6944.61 1700
6945.40 1844
6946.19 1875
6946.97 1798
6947.76 1816
6948.55 1936
6949.33 1961
6950.12 2049
6950.91 2063
6951.69 2058
6952.48 2173
6953.27 2140
6954.06 2062
6954.84 2018
6955.63 2056
6956.42 1919
6957.20 1892
6957.99 1713
6958.78 1667
6959.57 1679
6960.35 1629
6961.14 1737
6961.93 1699
6962.72 1735
6963.50 1733
6964.29 1817
6965.08 1731
6965.87 1702
6966.65 1828
6967.44 1784
6968.23 1902
6969.02 1926
6969.80 1935
6970.59 2006
6971.38 2132
6972.17 2120
6972.96 2126
6973.74 2050
6974.53 2161
6975.32 2079
6976.11 2084
6976.90 2165
6977.69 2206
6978.47 2130
6979.26 2105
6980.05 2136
6980.84 2173
6981.63 2323
6982.42 2496
6983.20 2552
6983.99 2984
6984.78 3588
6985.57 4356
6986.36 5042
6987.15 6176
6987.94 6973
6988.73 7470
6989.52 7887
6990.30 7771
6991.09 7203
6991.88 6600
6992.67 5632
6993.46 4913
6994.25 4192
6995.04 3554
6995.83 3103
6996.62 2734
6997.41 2408
6998.20 2277
6998.99 2133
6999.78 2060
7000.57 2111
7001.36 2084
7002.15 1975
7002.94 1952
7003.72 2028
7004.51 2004
7005.30 1999
7006.09 2007
7006.88 1963
7007.67 1847
7008.46 1713
7009.25 1732
7010.04 1635
7010.83 1656
7011.63 1615
7012.42 1526
7013.21 1599
7014.00 1666
7014.79 1649
7015.58 1682
7016.37 1692
7017.16 1795
7017.95 1726
7018.74 1674
7019.53 1720
7020.32 1662
7021.11 1637
7021.90 1641
7022.69 1607
7023.48 1630
7024.27 1719
7025.07 1719
7025.86 1866
7026.65 1803
7027.44 1920
7028.23 1875
7029.02 1825
7029.81 1832
7030.60 1753
7031.40 1719
7032.19 1676
7032.98 1632
7033.77 1663
7034.56 1623
7035.35 1550
7036.14 1519
7036.94 1480
7037.73 1476
7038.52 1429
7039.31 1467
7040.10 1515
7040.89 1604
7041.69 1639
7042.48 1514
7043.27 1606
7044.06 1661
7044.86 1654
7045.65 1694
7046.44 1692
7047.23 1770
7048.02 1812
7048.82 1849
7049.61 1982
7050.40 2036
7051.19 2108
7051.99 2228
7052.78 2367
7053.57 2533
7054.36 2504
7055.16 2321
7055.95 2261
7056.74 2014
7057.53 1889
7058.33 1718
7059.12 1799
7059.91 1776
7060.71 1746
7061.50 1692
7062.29 1783
7063.09 1725
7063.88 1619
7064.67 1774
7065.47 1706
7066.26 1741
7067.05 1734
7067.85 1577
7068.64 1584
7069.43 1628
7070.23 1613
7071.02 1603
7071.81 1616
7072.61 1624
7073.40 1577
7074.19 1702
7074.99 1657
7075.78 1603
7076.58 1490
7077.37 1461
7078.16 1449
7078.96 1419
7079.75 1461
7080.55 1398
7081.34 1467
7082.13 1448
7082.93 1512
7083.72 1465
7084.52 1460
7085.31 1496
7086.11 1553
7086.90 1479
7087.70 1462
7088.49 1419
7089.28 1407
7090.08 1282
7090.87 1395
7091.67 1354
7092.46 1352
7093.26 1420
7094.05 1330
7094.85 1261
7095.64 1318
7096.44 1399
7097.23 1333
7098.03 1285
7098.82 1289
7099.62 1258
7100.41 1235
7101.21 1251
7102.00 1253
7102.80 1244
7103.59 1294
7104.39 1161
7105.19 1176
7105.98 1222
7106.78 1193
7107.57 1199
7108.37 1117
7109.16 1237
7109.96 1258
7110.76 1273
7111.55 1155
7112.35 1175
7113.14 1188
7113.94 1148
7114.74 1136
7115.53 1275
7116.33 1187
7117.12 1168
7117.92 1078
7118.72 1187
7119.51 1199
7120.31 1209
7121.11 1136
7121.90 1079
7122.70 1169
7123.49 1105
7124.29 1087
7125.09 1147
7125.88 1223
7126.68 1137
7127.48 1056
7128.27 1074
7129.07 1132
7129.87 1077
7130.67 1083
7131.46 1182
7132.26 1213
7133.06 1213
7133.85 1155
7134.65 1099
7135.45 1120
7136.24 1059
7137.04 1067
7137.84 1143
7138.64 1139
7139.43 1207
7140.23 1100
7141.03 1061
7141.83 998
7142.62 1119
7143.42 1064
7144.22 986
7145.02 1061
7145.82 1037
7146.61 981
7147.41 988
7148.21 1015
7149.01 1025
7149.80 1071
7150.60 1097
7151.40 967
7152.20 1014
7153.00 995
7153.80 966
7154.59 1000
7155.39 999
7156.19 1018
7156.99 1018
7157.79 988
7158.59 996
7159.38 1044
7160.18 1066
7160.98 1095
7161.78 1071
7162.58 1061
7163.38 1075
7164.18 1097
7164.98 1019
7165.77 969
7166.57 972
7167.37 998
7168.17 1028
7168.97 993
7169.77 1079
7170.57 1114
7171.37 965
7172.17 987
7172.97 1017
7173.77 1012
7174.56 978
7175.36 1026
7176.16 987
7176.96 968
7177.76 952
7178.56 998
7179.36 939
7180.16 963
7180.96 967
7181.76 940
7182.56 919
7183.36 960
7184.16 945
7184.96 963
7185.76 955
7186.56 906
7187.36 907
7188.16 1010
7188.96 955
7189.76 919
7190.56 932
7191.36 977
7192.16 967
7192.96 941
7193.76 999
7194.56 962
7195.36 972
7196.17 945
7196.97 918
7197.77 855
7198.57 851
7199.37 901
7200.17 909
7200.97 951
7201.77 956
7202.57 939
7203.37 892
7204.17 868
7204.97 927
7205.78 940
7206.58 965
7207.38 826
7208.18 906
7208.98 923
7209.78 864
7210.58 842
7211.38 934
7212.19 924
7212.99 874
7213.79 948
7214.59 965
7215.39 898
7216.19 887
7217.00 891
7217.80 887
7218.60 903
7219.40 957
7220.20 934
7221.01 991
7221.81 973
7222.61 926
7223.41 955
7224.21 915
7225.02 887
7225.82 953
7226.62 1000
7227.42 984
7228.23 1061
7229.03 977
7229.83 944
7230.63 904
7231.44 881
7232.24 931
7233.04 929
7233.84 939
7234.65 907
7235.45 951
7236.25 909
7237.05 913
7237.86 951
7238.66 925
7239.46 901
7240.27 918
7241.07 1023
7241.87 1001
7242.68 939
7243.48 949
7244.28 1056
7245.09 930
7245.89 925
7246.69 924
7247.50 974
7248.30 931
7249.10 908
7249.91 935
7250.71 946
7251.51 984
7252.32 938
7253.12 1005
7253.92 926
7254.73 919
7255.53 1012
7256.34 1082
7257.14 1051
7257.94 1081
7258.75 1049
7259.55 1132
7260.36 1174
7261.16 1125
7261.97 1183
7262.77 1240
7263.57 1267
7264.38 1259
7265.18 1293
7265.99 1325
7266.79 1308
7267.60 1109
7268.40 1066
7269.21 1097
7270.01 1021
7270.82 978
7271.62 983
7272.42 980
7273.23 979
7274.03 1012
7274.84 969
7275.64 1031
7276.45 990
7277.25 912
7278.06 968
7278.86 1039
7279.67 999
7280.48 972
7281.28 1022
7282.09 1022
7282.89 1019
7283.70 1118
7284.50 1240
7285.31 1314
7286.11 1396
7286.92 1333
7287.72 1336
7288.53 1483
7289.34 1488
7290.14 1417
7290.95 1288
7291.75 1196
7292.56 1142
7293.37 1159
7294.17 1002
7294.98 983
7295.78 991
7296.59 965
7297.40 1011
7298.20 944
7299.01 921
7299.82 954
7300.62 978
7301.43 976
7302.23 1001
7303.04 886
7303.85 906
7304.65 866
7305.46 877
7306.27 904
7307.07 929
7307.88 883
7308.69 938
7309.50 962
7310.30 957
7311.11 956
7311.92 938
7312.72 886
7313.53 901
7314.34 984
7315.14 956
7315.95 981
7316.76 1006
7317.57 1039
7318.37 1014
7319.18 1082
7319.99 1189
7320.80 1246
7321.60 1212
7322.41 1178
7323.22 1286
7324.03 1242
7324.83 1224
7325.64 1129
7326.45 1114
7327.26 1062
7328.07 1147
7328.87 1072
7329.68 996
7330.49 1024
7331.30 1095
7332.11 1011
7332.91 1007
7333.72 997
7334.53 969
7335.34 941
7336.15 1081
7336.96 1029
7337.76 1027
7338.57 1046
7339.38 934
7340.19 979
7341.00 1008
7341.81 992
7342.62 943
7343.42 891
7344.23 950
7345.04 936
7345.85 975
7346.66 886
7347.47 905
7348.28 839
7349.09 903
7349.90 914
7350.71 905
7351.51 907
7352.32 893
7353.13 820
7353.94 787
7354.75 858
7355.56 913
7356.37 940
7357.18 896
7357.99 876
7358.80 853
7359.61 833
7360.42 850
7361.23 889
7362.04 880
7362.85 891
7363.66 864
7364.47 860
7365.28 850
7366.09 825
7366.90 863
7367.71 892
7368.52 832
7369.33 831
7370.14 842
7370.95 889
7371.76 907
7372.57 814
7373.38 842
7374.19 837
7375.00 832
7375.81 852
7376.62 803
7377.43 808
7378.24 836
7379.05 805
7379.87 737
7380.68 784
7381.49 795
7382.30 915
7383.11 857
7383.92 769
7384.73 821
7385.54 870
7386.35 909
7387.16 855
7387.98 825
7388.79 851
7389.60 807
7390.41 863
7391.22 758
7392.03 814
7392.84 801
7393.66 805
7394.47 857
7395.28 752
7396.09 752
7396.90 804
7397.71 771
7398.53 765
7399.34 759
7400.15 737
7400.96 797
7401.77 769
7402.58 804
7403.40 805
7404.21 750
7405.02 733
7405.83 727
7406.65 747
7407.46 744
7408.27 768
7409.08 795
7409.89 804
7410.71 799
7411.52 814
7412.33 766
7413.15 786
7413.96 783
7414.77 844
7415.58 782
7416.40 813
7417.21 797
7418.02 764
7418.83 725
7419.65 768
7420.46 759
7421.27 779
7422.09 741
7422.90 779
7423.71 726
7424.53 807
7425.34 780
7426.15 806
7426.97 797
7427.78 804
7428.59 828
7429.41 789
7430.22 831
7431.03 823
7431.85 873
7432.66 988
7433.47 980
7434.29 942
7435.10 956
7435.92 984
7436.73 994
7437.54 946
7438.36 882
7439.17 898
7439.99 904
7440.80 922
7441.61 858
7442.43 757
7443.24 769
7444.06 803
7444.87 788
7445.69 823
7446.50 856
7447.31 803
7448.13 842
7448.94 848
7449.76 800
7450.57 777
7451.39 823
7452.20 759
7453.02 804
7453.83 794
7454.65 694
7455.46 681
7456.28 756
7457.09 731
7457.91 805
7458.72 765
7459.54 763
7460.35 795
7461.17 831
7461.98 806
7462.80 775
7463.61 774
7464.43 841
7465.24 842
7466.06 813
7466.88 832
7467.69 829
7468.51 893
7469.32 856
7470.14 785
7470.95 811
7471.77 903
7472.59 919
7473.40 863
7474.22 794
7475.03 784
7475.85 845
7476.67 835
7477.48 819
7478.30 784
7479.11 823
7479.93 823
7480.75 807
7481.56 736
7482.38 772
7483.20 818
7484.01 821
7484.83 855
7485.65 874
7486.46 862
7487.28 853
7488.10 859
7488.91 848
7489.73 787
7490.55 828
7491.36 875
7492.18 838
7493.00 840
7493.81 771
7494.63 808
7495.45 821
7496.26 793
7497.08 776
7497.90 793
7498.72 780
7499.53 792
7500.35 791
7501.17 788
7501.99 774
7502.80 810
7503.62 835
7504.44 778
7505.26 758
7506.07 793
7506.89 796
7507.71 791
7508.53 775
7509.35 880
7510.16 827
7510.98 855
7511.80 826
7512.62 782
7513.44 804
7514.25 837
7515.07 826
7515.89 780
7516.71 714
7517.53 769
7518.35 717
7519.16 771
7519.98 829
7520.80 851
7521.62 826
7522.44 822
7523.26 839
7524.07 816
7524.89 798
7525.71 805
7526.53 783
7527.35 779
7528.17 809
7528.99 809
7529.81 800
7530.63 822
7531.44 810
7532.26 873
7533.08 819
7533.90 826
7534.72 814
7535.54 774
7536.36 766
7537.18 776
7538.00 864
7538.82 808
7539.64 833
7540.46 808
7541.28 814
7542.10 793
7542.92 800
7543.74 900
7544.56 755
7545.38 778
7546.20 824
7547.02 809
7547.84 852
7548.66 862
7549.48 899
7550.30 869
7551.12 832
7551.94 850
7552.76 805
7553.58 819
7554.40 852
7555.22 862
7556.04 827
7556.86 850
7557.68 896
7558.50 819
7559.32 869
7560.14 945
7560.96 937
7561.78 917
7562.60 1008
7563.42 953
7564.24 918
7565.07 999
7565.89 1008
7566.71 1000
7567.53 950
7568.35 1001
7569.17 930
7569.99 926
7570.81 949
7571.63 967
7572.46 896
7573.28 907
7574.10 956
7574.92 976
7575.74 1056
7576.56 1046
7577.38 1028
7578.21 924
7579.03 892
7579.85 952
7580.67 1008
7581.49 978
7582.31 983
7583.14 1009
7583.96 941
7584.78 1001
7585.60 1051
7586.42 1001
7587.25 1063
7588.07 1105
7588.89 1125
7589.71 1146
7590.54 1162
7591.36 1110
7592.18 1129
7593.00 1296
7593.83 1235
7594.65 1099
7595.47 1222
7596.29 1176
7597.12 1119
7597.94 1149
7598.76 1154
7599.58 1213
7600.41 1249
7601.23 1205
7602.05 1214
7602.88 1307
7603.70 1370
7604.52 1464
7605.34 1689
7606.17 1807
7606.99 1859
7607.81 2006
7608.64 2059
7609.46 2092
7610.28 1914
7611.11 1816
7611.93 1746
7612.75 1532
7613.58 1440
7614.40 1379
7615.23 1436
7616.05 1313
7616.87 1286
7617.70 1337
7618.52 1337
7619.34 1381
7620.17 1382
7620.99 1502
7621.82 1610
7622.64 1510
7623.46 1460
7624.29 1409
7625.11 1381
7625.94 1379
7626.76 1350
7627.59 1293
7628.41 1371
7629.23 1435
7630.06 1460
7630.88 1501
7631.71 1757
7632.53 1860
7633.36 2158
7634.18 2254
7635.01 2192
7635.83 2168
7636.66 2196
7637.48 2219
7638.31 1985
7639.13 1707
7639.95 1548
7640.78 1515
7641.61 1383
7642.43 1250
7643.26 1203
7644.08 1181
7644.91 1189
7645.73 1171
7646.56 1181
7647.38 1110
7648.21 1191
7649.03 1193
7649.86 1081
7650.68 1119
7651.51 1133
7652.33 1081
7653.16 1100
7653.99 1041
7654.81 1041
7655.64 945
7656.46 950
7657.29 978
7658.12 922
7658.94 942
7659.77 982
7660.59 949
7661.42 983
7662.25 980
7663.07 940
7663.90 971
7664.72 908
7665.55 971
7666.38 961
7667.20 941
7668.03 882
7668.86 992
7669.68 939
7670.51 946
7671.34 911
7672.16 987
7672.99 991
7673.82 942
7674.64 947
7675.47 968
7676.30 980
7677.12 1011
7677.95 936
7678.78 979
7679.61 926
7680.43 899
7681.26 846
7682.09 885
7682.92 848
7683.74 919
7684.57 961
7685.40 989
7686.22 929
7687.05 995
7687.88 940
7688.71 923
7689.54 892
7690.36 947
7691.19 957
7692.02 913
7692.85 913
7693.67 968
7694.50 989
7695.33 899
7696.16 886
7696.99 977
7697.81 918
7698.64 955
7699.47 907
7700.30 917
7701.13 921
7701.96 953
7702.78 969
7703.61 923
7704.44 886
7705.27 939
7706.10 904
7706.93 901
7707.75 869
7708.58 885
7709.41 916
7710.24 871
7711.07 898
7711.90 865
7712.73 865
7713.56 784
7714.39 856
7715.21 874
7716.04 882
7716.87 860
7717.70 829
7718.53 790
7719.36 784
7720.19 790
7721.02 839
7721.85 873
7722.68 794
7723.51 794
7724.34 813
7725.17 820
7726.00 848
7726.83 808
7727.66 736
7728.49 743
7729.31 791
7730.14 715
7730.97 675
7731.80 725
7732.63 760
7733.46 736
7734.29 775
7735.12 831
7735.95 744
7736.78 747
7737.62 790
7738.45 722
7739.28 691
7740.11 712
7740.94 758
7741.77 721
7742.60 761
7743.43 821
7744.26 793
7745.09 790
7745.92 758
7746.75 825
7747.58 766
7748.41 681
7749.24 759
7750.07 766
7750.91 752
7751.74 788
7752.57 791
7753.40 754
7754.23 744
7755.06 748
7755.89 757
7756.72 725
7757.55 762
7758.39 812
7759.22 786
7760.05 720
7760.88 707
7761.71 773
7762.54 758
7763.37 721
7764.21 750
7765.04 788
7765.87 753
7766.70 730
7767.53 723
7768.37 719
7769.20 715
7770.03 772
7770.86 735
7771.69 755
7772.53 746
7773.36 760
7774.19 757
7775.02 737
7775.85 723
7776.69 699
7777.52 731
7778.35 709
7779.18 698
7780.02 721
7780.85 721
7781.68 696
7782.51 670
7783.35 775
7784.18 799
7785.01 754
7785.85 782
7786.68 725
7787.51 768
7788.34 706
7789.18 774
7790.01 734
7790.84 675
7791.68 771
7792.51 767
7793.34 689
7794.18 738
7795.01 750
7795.84 767
7796.68 820
7797.51 804
7798.34 775
7799.18 705
7800.01 760
7800.84 730
7801.68 723
7802.51 799
7803.35 805
7804.18 776
7805.01 730
7805.85 802
7806.68 874
7807.51 815
7808.35 739
7809.18 777
7810.02 750
7810.85 773
7811.69 844
7812.52 888
7813.35 885
7814.19 957
7815.02 949
7815.86 941
7816.69 990
7817.53 1031
7818.36 955
7819.20 944
7820.03 991
7820.86 946
7821.70 997
7822.53 1041
7823.37 1005
7824.20 932
7825.04 924
7825.87 884
7826.71 992
7827.54 1038
7828.38 937
7829.21 938
7830.05 959
7830.88 941
7831.72 915
7832.56 930
7833.39 908
7834.23 998
7835.06 980
7835.90 1023
7836.73 958
7837.57 987
7838.40 959
7839.24 957
7840.08 955
7840.91 924
7841.75 968
7842.58 978
7843.42 957
7844.25 963
7845.09 1007
7845.93 954
7846.76 992
7847.60 930
7848.44 902
7849.27 926
7850.11 899
7850.94 979
7851.78 1038
7852.62 1027
7853.45 1047
7854.29 1072
7855.13 1139
7855.96 1225
7856.80 1123
7857.64 1251
7858.47 1317
7859.31 1441
7860.15 1785
7860.98 1821
7861.82 2014
7862.66 2038
7863.49 2006
7864.33 1889
7865.17 1692
7866.01 1595
7866.84 1392
7867.68 1291
7868.52 1259
7869.35 1243
7870.19 1220
7871.03 1216
7871.87 1274
7872.70 1335
7873.54 1293
7874.38 1270
7875.22 1338
7876.05 1264
7876.89 1375
7877.73 1469
7878.57 1533
7879.41 1491
7880.24 1641
7881.08 1581
7881.92 1469
7882.76 1471
7883.60 1458
7884.43 1420
7885.27 1298
7886.11 1282
7886.95 1166
7887.79 1169
7888.62 1153
7889.46 1087
7890.30 1068
7891.14 1135
7891.98 1242
7892.82 1198
7893.66 1203
7894.49 1260
7895.33 1209
7896.17 1211
7897.01 1127
7897.85 1130
7898.69 1118
7899.53 1057
7900.37 1120
7901.20 1040
7902.04 1093
7902.88 996
7903.72 1008
7904.56 949
7905.40 936
7906.24 939
7907.08 984
7907.92 962
7908.76 893
7909.60 906
7910.44 913
7911.28 869
7912.12 843
7912.96 877
7913.80 921
7914.63 939
7915.47 923
7916.31 916
7917.15 879
7917.99 947
7918.83 943
7919.67 983
7920.51 939
7921.35 962
7922.19 980
7923.03 940
7923.87 976
7924.71 900
7925.56 866
7926.40 834
7927.24 887
7928.08 833
7928.92 858
7929.76 813
7930.60 871
7931.44 910
7932.28 892
7933.12 872
7933.96 848
7934.80 858
7935.64 840
7936.48 789
7937.32 804
7938.16 816
7939.01 799
7939.85 868
7940.69 863
7941.53 817
7942.37 811
7943.21 851
7944.05 801
7944.89 780
7945.74 816
7946.58 825
7947.42 833
7948.26 824
7949.10 848
7949.94 818
7950.78 898
7951.63 869
7952.47 865
7953.31 832
7954.15 878
7954.99 901
7955.84 920
7956.68 923
7957.52 911
7958.36 923
7959.20 947
7960.05 858
7960.89 837
7961.73 973
7962.57 974
7963.41 939
7964.26 841
7965.10 892
7965.94 850
7966.78 963
7967.63 914
7968.47 1013
7969.31 1002
7970.15 1053
7971.00 1017
7971.84 1039
7972.68 1027
7973.53 976
7974.37 869
7975.21 974
7976.05 846
7976.90 842
7977.74 771
7978.58 823
7979.43 864
7980.27 816
7981.11 817
7981.96 730
7982.80 823
7983.64 828
7984.49 805
7985.33 825
7986.17 852
7987.02 716
7987.86 746
7988.70 752
7989.55 814
7990.39 793
7991.24 740
7992.08 710
7992.92 715
7993.77 704
7994.61 710
7995.46 722
7996.30 690
7997.14 723
7997.99 732
7998.83 724
7999.68 702
8000.52 734
8001.36 728
8002.21 715
8003.05 713
8003.90 697
8004.74 732
8005.59 720
8006.43 641
8007.28 696
8008.12 799
8008.97 754
8009.81 729
8010.65 695
8011.50 732
8012.34 685
8013.19 680
8014.03 681
8014.88 704
8015.72 670
8016.57 689
8017.41 702
8018.26 695
8019.11 682
8019.95 670
8020.80 722
8021.64 632
8022.49 608
8023.33 623
8024.18 667
8025.02 621
8025.87 644
8026.71 721
8027.56 701
8028.41 684
8029.25 674
8030.10 693
8030.94 646
8031.79 660
8032.64 707
8033.48 781
8034.33 662
8035.17 689
8036.02 752
8036.87 661
8037.71 643
8038.56 643
8039.40 638
8040.25 660
8041.10 677
8041.94 652
8042.79 612
8043.64 631
8044.48 714
8045.33 699
8046.18 728
8047.02 662
8047.87 724
8048.72 648
8049.56 605
8050.41 611
8051.26 681
8052.10 659
8052.95 671
8053.80 611
8054.65 669
8055.49 617
8056.34 621
8057.19 642
8058.04 594
8058.88 660
8059.73 655
8060.58 666
8061.42 595
8062.27 622
8063.12 600
8063.97 663
8064.82 650
8065.66 606
8066.51 570
8067.36 627
8068.21 641
8069.05 599
8069.90 574
8070.75 628
8071.60 625
8072.45 596
8073.29 607
8074.14 551
8074.99 628
8075.84 594
8076.69 622
8077.54 650
8078.38 698
8079.23 622
8080.08 600
8080.93 644
8081.78 645
8082.63 627
8083.48 622
8084.32 606
8085.17 599
8086.02 596
8086.87 590
8087.72 594
8088.57 606
8089.42 651
8090.27 600
8091.11 653
8091.96 706
8092.81 669
8093.66 570
8094.51 563
8095.36 561
8096.21 584
8097.06 665
8097.91 635
8098.76 601
8099.61 589
8100.46 623
8101.31 580
8102.16 613
8103.01 650
8103.86 650
8104.71 652
8105.56 685
8106.41 611
8107.26 588
8108.11 587
8108.96 580
8109.81 606
8110.66 552
8111.51 557
8112.36 642
8113.21 580
8114.06 556
8114.91 608
8115.76 606
8116.61 598
8117.46 624
8118.31 629
8119.16 627
8120.01 631
8120.86 626
8121.71 667
8122.56 635
8123.41 588
8124.26 651
8125.11 607
8125.96 708
8126.82 612
8127.67 644
8128.52 629
8129.37 600
8130.22 597
8131.07 587
8131.92 621
8132.77 672
8133.62 703
8134.48 636
8135.33 701
8136.18 645
8137.03 629
8137.88 659
8138.73 693
8139.58 703
8140.44 642
8141.29 690
8142.14 703
8142.99 715
8143.84 675
8144.69 686
8145.55 686
8146.40 680
8147.25 671
8148.10 635
8148.95 654
8149.81 685
8150.66 691
8151.51 747
8152.36 735
8153.22 715
8154.07 761
8154.92 779
8155.77 884
8156.63 921
8157.48 928
8158.33 962
8159.18 992
8160.04 1001
8160.89 849
8161.74 870
8162.59 833
8163.45 798
8164.30 709
8165.15 747
8166.01 769
8166.86 756
8167.71 699
8168.57 725
8169.42 716
8170.27 750
8171.12 679
8171.98 676
8172.83 668
8173.68 682
8174.54 760
8175.39 751
8176.25 687
8177.10 683
8177.95 719
8178.81 715
8179.66 683
8180.51 653
8181.37 630
8182.22 671
8183.07 689
8183.93 656
8184.78 600
8185.64 637
8186.49 631
8187.34 665
8188.20 635
8189.05 603
8189.91 632
8190.76 666
8191.62 737
8192.47 648
8193.32 575
8194.18 700
8195.03 665
8195.89 646
8196.74 608
8197.60 611
8198.45 597
8199.31 631
8200.16 652
8201.02 645
8201.87 609
8202.73 592
8203.58 535
8204.44 567
8205.29 555
8206.15 625
8207.00 569
8207.86 586
8208.71 659
8209.57 621
8210.42 620
8211.28 645
8212.13 580
8212.99 551
8213.84 563
8214.70 590
8215.56 612
8216.41 583
8217.27 630
8218.12 598
8218.98 596
8219.83 588
8220.69 575
8221.55 540
8222.40 573
8223.26 607
8224.11 618
8224.97 647
8225.83 604
8226.68 620
8227.54 652
8228.39 568
8229.25 628
8230.11 647
8230.96 623
8231.82 628
8232.68 628
8233.53 572
8234.39 576
8235.25 658
8236.10 642
8236.96 614
8237.82 581
8238.67 576
8239.53 632
8240.39 589
8241.24 604
8242.10 646
8242.96 611
8243.81 616
8244.67 582
8245.53 582
8246.39 566
8247.24 607
8248.10 583
8248.96 579
8249.81 571
8250.67 577
8251.53 544
8252.39 597
8253.24 551
8254.10 520
8254.96 515
8255.82 574
8256.68 555
8257.53 567
8258.39 553
8259.25 558
8260.11 597
8260.96 603
8261.82 546
8262.68 564
8263.54 618
8264.40 551
8265.25 599
8266.11 592
8266.97 596
8267.83 578
8268.69 555
8269.55 572
8270.40 550
8271.26 592
8272.12 541
8272.98 568
8273.84 560
8274.70 598
8275.56 635
8276.41 602
8277.27 639
8278.13 588
8278.99 627
8279.85 640
8280.71 620
8281.57 549
8282.43 624
8283.29 554
8284.15 598
8285.00 608
8285.86 647
8286.72 647
8287.58 593
8288.44 600
8289.30 601
8290.16 584
8291.02 570
8291.88 635
8292.74 622
8293.60 608
8294.46 622
8295.32 571
8296.18 616
8297.04 574
8297.90 592
8298.76 647
8299.62 566
8300.48 622
8301.34 591
8302.20 625
8303.06 591
8303.92 564
8304.78 587
8305.64 615
8306.50 618
8307.36 594
8308.22 612
8309.08 627
8309.94 646
8310.80 614
8311.66 591
8312.52 641
8313.38 627
8314.24 616
8315.10 650
8315.97 638
8316.83 629
8317.69 649
8318.55 740
8319.41 689
8320.27 654
8321.13 680
8321.99 711
8322.85 664
8323.71 611
8324.58 603
8325.44 586
8326.30 582
8327.16 596
8328.02 587
8328.88 601
8329.74 577
8330.61 562
8331.47 561
8332.33 580
8333.19 593
8334.05 566
8334.91 603
8335.78 617
8336.64 519
8337.50 551
8338.36 542
8339.22 554
8340.09 599
8340.95 582
8341.81 581
8342.67 579
8343.53 639
8344.40 611
8345.26 609
8346.12 636
8346.98 606
8347.85 635
8348.71 609
8349.57 696
8350.43 655
8351.30 645
8352.16 596
8353.02 616
8353.88 583
8354.75 630
8355.61 634
8356.47 575
8357.34 593
8358.20 590
8359.06 576
8359.93 595
8360.79 621
8361.65 606
8362.51 606
8363.38 535
8364.24 556
8365.10 550
8365.97 560
8366.83 615
8367.69 553
8368.56 548
8369.42 576
8370.29 586
8371.15 576
8372.01 572
8372.88 588
8373.74 601
8374.60 582
8375.47 596
8376.33 569
8377.20 539
8378.06 576
8378.92 560
8379.79 563
8380.65 522
8381.52 553
8382.38 584
8383.25 571
8384.11 525
8384.97 574
8385.84 595
8386.70 629
8387.57 590
8388.43 621
8389.30 607
8390.16 614
8391.03 594
8391.89 617
8392.76 616
8393.62 560
8394.48 592
8395.35 541
8396.21 540
8397.08 551
8397.94 568
8398.81 564
8399.67 606
8400.54 564
8401.41 594
8402.27 607
8403.14 591
8404.00 555
8404.87 555
8405.73 611
8406.60 681
8407.46 687
8408.33 635
8409.19 576
8410.06 557
8410.93 626
8411.79 606
8412.66 576
8413.52 568
8414.39 586
8415.25 599
8416.12 608
8416.99 569
8417.85 623
8418.72 640
8419.59 630
8420.45 627
8421.32 625
8422.18 627
8423.05 613
8423.92 594
8424.78 624
8425.65 618
8426.52 622
8427.38 681
8428.25 664
8429.12 653
8429.98 686
8430.85 682
8431.72 658
8432.58 692
8433.45 749
8434.32 675
8435.18 699
8436.05 755
8436.92 780
8437.78 695
8438.65 746
8439.52 817
8440.39 777
8441.25 784
8442.12 836
8442.99 884
8443.86 923
8444.72 910
8445.59 983
8446.46 992
8447.33 980
8448.19 1031
8449.06 930
8449.93 854
8450.80 837
8451.66 860
8452.53 869
8453.40 785
8454.27 821
8455.14 840
8456.00 845
8456.87 873
8457.74 933
8458.61 928
8459.48 990
8460.35 950
8461.21 1005
8462.08 1047
8462.95 1009
8463.82 950
8464.69 943
8465.56 866
8466.42 946
8467.29 887
8468.16 900
8469.03 941
8469.90 1062
8470.77 1220
8471.64 1418
8472.51 1605
8473.37 1786
8474.24 1828
8475.11 1749
8475.98 1715
8476.85 1637
8477.72 1537
8478.59 1388
8479.46 1193
8480.33 1139
8481.20 1033
8482.07 996
8482.94 969
8483.81 920
8484.67 902
8485.54 941
8486.41 805
8487.28 825
8488.15 775
8489.02 804
8489.89 790
8490.76 780
8491.63 783
8492.50 730
8493.37 721
8494.24 777
8495.11 809
8495.98 777
8496.85 796
8497.72 804
8498.59 789
8499.46 754
8500.33 839
8501.20 819
8502.07 815
8502.94 793
8503.82 879
8504.69 808
8505.56 867
8506.43 804
8507.30 761
8508.17 810
8509.04 899
8509.91 974
8510.78 899
8511.65 884
8512.52 910
8513.39 995
8514.26 979
8515.14 918
8516.01 989
8516.88 947
8517.75 953
8518.62 933
8519.49 799
8520.36 769
8521.23 896
8522.11 831
8522.98 817
8523.85 900
8524.72 847
8525.59 813
8526.46 897
8527.34 887
8528.21 859
8529.08 825
8529.95 907
8530.82 959
8531.69 902
8532.57 884
8533.44 983
8534.31 907
8535.18 917
8536.05 889
8536.93 943
8537.80 1037
8538.67 954
8539.54 1005
8540.42 1049
8541.29 1076
8542.16 1111
8543.03 1097
8543.91 995
8544.78 942
8545.65 915
8546.52 991
8547.40 1005
8548.27 973
8549.14 948
8550.02 1028
8550.89 1036
8551.76 1098
8552.63 1104
8553.51 1316
8554.38 1497
8555.25 1766
8556.13 2073
8557.00 2204
8557.87 2381
8558.75 2587
8559.62 2326
8560.49 2014
8561.37 1813
8562.24 1748
8563.11 1541
8563.99 1304
8564.86 1111
8565.73 1025
8566.61 1016
8567.48 1044
8568.36 907
8569.23 928
8570.10 958
8570.98 943
8571.85 886
8572.73 882
8573.60 843
8574.47 902
8575.35 817
8576.22 887
8577.10 894
8577.97 836
8578.84 822
8579.72 819
8580.59 839
8581.47 828
8582.34 818
8583.22 798
8584.09 796
8584.97 822
8585.84 822
8586.72 826
8587.59 808
8588.47 796
8589.34 787
8590.22 793
8591.09 700
8591.96 762
8592.84 872
8593.72 897
8594.59 825
8595.47 885
8596.34 909
8597.22 932
8598.09 930
8598.97 933
8599.84 881
8600.72 848
8601.59 818
8602.47 776
8603.34 809
8604.22 816
8605.10 760
8605.97 772
8606.85 808
8607.72 738
8608.60 720
8609.47 699
8610.35 742
8611.23 775
8612.10 724
8612.98 707
8613.85 795
8614.73 750
8615.61 783
8616.48 830
8617.36 784
8618.24 848
8619.11 825
8619.99 744
8620.87 813
8621.74 813
8622.62 821
8623.49 815
8624.37 795
8625.25 797
8626.13 765
8627.00 707
8627.88 769
8628.76 811
8629.63 805
8630.51 863
8631.39 832
8632.26 873
8633.14 866
8634.02 796
8634.89 806
8635.77 802
8636.65 846
8637.53 828
8638.40 758
8639.28 787
8640.16 795
8641.04 778
8641.91 779
8642.79 775
8643.67 796
8644.55 788
8645.42 778
8646.30 769
8647.18 771
8648.06 733
8648.94 795
8649.81 734
8650.69 775
8651.57 811
8652.45 768
8653.33 745
8654.20 793
8655.08 791
8655.96 847
8656.84 801
8657.72 770
8658.60 816
8659.47 833
8660.35 813
8661.23 786
8662.11 842
8662.99 818
8663.87 843
8664.75 756
8665.62 763
8666.50 797
8667.38 767
8668.26 806
8669.14 742
8670.02 773
8670.90 777
8671.78 894
8672.66 859
8673.54 849
8674.42 884
8675.29 844
8676.17 875
8677.05 953
8677.93 927
8678.81 970
8679.69 948
8680.57 941
8681.45 883
8682.33 905
8683.21 930
8684.09 918
8684.97 881
8685.85 866
8686.73 833
8687.61 863
8688.49 894
8689.37 868
8690.25 930
8691.13 1071
8692.01 1181
8692.89 1359
8693.77 1595
8694.65 1854
8695.53 2014
8696.41 1992
8697.29 2059
8698.17 2025
8699.05 1882
8699.93 1756
8700.81 1566
8701.69 1440
8702.57 1248
8703.45 1071
8704.33 1038
8705.22 908
8706.10 881
8706.98 851
8707.86 805
8708.74 757
8709.62 766
8710.50 775
8711.38 778
8712.26 812
8713.14 837
8714.03 769
8714.91 773
8715.79 732
8716.67 742
8717.55 721
8718.43 751
8719.31 727
8720.20 760
8721.08 733
8721.96 785
8722.84 790
8723.72 739
8724.60 798
8725.49 751
8726.37 811
8727.25 793
8728.13 695
8729.01 705
8729.90 777
8730.78 772
8731.66 830
8732.54 788
8733.42 791
8734.31 838
8735.19 791
8736.07 779
8736.95 766
8737.84 781
8738.72 731
8739.60 726
8740.48 692
8741.37 699
8742.25 748
8743.13 744
8744.01 723
8744.90 648
8745.78 687
8746.66 745
8747.54 738
8748.43 696
8749.31 667
8750.19 733
8751.08 655
8751.96 659
8752.84 678
8753.73 704
8754.61 716
8755.49 698
8756.38 743
8757.26 732
8758.14 888
8759.03 891
8759.91 928
8760.79 887
8761.68 902
8762.56 1001
8763.45 931
8764.33 955
8765.21 917
8766.10 889
8766.98 906
8767.86 864
8768.75 816
8769.63 795
8770.52 861
8771.40 912
8772.28 872
8773.17 846
8774.05 782
8774.94 803
8775.82 782
8776.71 821
8777.59 846
8778.48 810
8779.36 759
8780.24 721
8781.13 666
8782.01 704
8782.90 625
8783.78 655
8784.67 655
8785.55 661
8786.44 717
8787.32 672
8788.21 642
8789.09 648
8789.98 645
8790.86 685
8791.75 672
8792.63 632
8793.52 679
8794.40 673
8795.29 635
8796.17 678
8797.06 678
8797.94 662
8798.83 602
8799.72 665
8800.60 682
8801.49 684
8802.37 706
8803.26 657
8804.14 647
8805.03 677
8805.92 716
8806.80 628
8807.69 671
8808.57 677
8809.46 679
8810.35 643
8811.23 647
8812.12 660
8813.00 653
8813.89 599
8814.78 647
8815.66 658
8816.55 636
8817.44 617
8818.32 621
8819.21 623
8820.10 614
8820.98 588
8821.87 575
8822.76 616
8823.64 601
8824.53 630
8825.42 567
8826.30 597
8827.19 646
8828.08 608
8828.96 656
8829.85 656
8830.74 598
8831.63 637
8832.51 589
8833.40 657
8834.29 638
8835.17 617
8836.06 636
8836.95 600
8837.84 554
8838.72 566
8839.61 622
8840.50 587
8841.39 592
8842.28 570
8843.16 544
8844.05 568
8844.94 570
8845.83 565
8846.71 567
8847.60 537
8848.49 545
8849.38 563
8850.27 571
8851.15 574
8852.04 563
8852.93 545
8853.82 595
8854.71 507
8855.60 552
8856.48 540
8857.37 550
8858.26 555
8859.15 538
8860.04 585
8860.93 520
8861.82 531
8862.70 540
8863.59 579
8864.48 546
8865.37 550
8866.26 505
8867.15 488
8868.04 513
8868.93 496
8869.82 562
8870.70 519
8871.59 532
8872.48 482
8873.37 517
8874.26 520
8875.15 576
8876.04 532
8876.93 514
8877.82 503
8878.71 527
8879.60 538
8880.49 526
8881.38 539
8882.27 496
8883.16 577
8884.05 537
8884.94 527
8885.83 519
8886.72 544
8887.61 518
8888.50 545
8889.39 541
8890.28 519
8891.17 515
8892.06 543
8892.95 501
8893.84 491
8894.73 518
8895.62 472
8896.51 546
8897.40 513
8898.29 517
8899.18 473
8900.07 553
8900.96 546
8901.85 512
8902.74 510
8903.63 506
8904.52 512
8905.42 514
8906.31 488
8907.20 482
8908.09 525
8908.98 540
8909.87 479
8910.76 491
8911.65 510
8912.54 458
8913.44 472
8914.33 457
8915.22 521
8916.11 480
8917.00 511
8917.89 518
8918.78 492
8919.68 511
8920.57 530
8921.46 496
8922.35 505
8923.24 511
8924.13 500
8925.03 493
8925.92 534
8926.81 516
8927.70 464
8928.59 490
8929.49 509
8930.38 517
8931.27 472
8932.16 483
8933.05 458
8933.95 470
8934.84 483
8935.73 482
8936.62 496
8937.52 430
8938.41 484
8939.30 476
8940.19 491
8941.09 488
8941.98 467
8942.87 483
8943.77 465
8944.66 497
8945.55 516
8946.44 468
8947.34 509
8948.23 502
8949.12 529
8950.02 443
8950.91 440
8951.80 513
8952.70 500
8953.59 508
8954.48 462
8955.38 498
8956.27 520
8957.16 531
8958.06 478
8958.95 423
8959.84 449
8960.74 456
8961.63 460
8962.52 433
8963.42 496
8964.31 493
8965.21 461
8966.10 432
8966.99 457
8967.89 448
8968.78 517
8969.68 552
8970.57 541
8971.46 502
8972.36 524
8973.25 538
8974.15 544
8975.04 512
8975.94 507
8976.83 465
8977.72 433
8978.62 427
8979.51 436
8980.41 462
8981.30 483
8982.20 501
8983.09 438
8983.99 402
8984.88 438
8985.78 478
8986.67 465
8987.57 467
8988.46 437
8989.36 478
8990.25 506
8991.15 486
8992.04 452
8992.94 428
8993.83 508
8994.73 474
8995.62 462
8996.52 438
8997.41 386
8998.31 441
8999.21 427
9000.10 419
9001.00 461
9001.89 414
9002.79 455
9003.68 435
9004.58 447
9005.48 417
9006.37 449
9007.27 545
9008.16 469
9009.06 476
9009.96 459
9010.85 482
9011.75 516
9012.64 489
9013.54 419
9014.44 451
9015.33 482
9016.23 460
9017.13 405
9018.02 451
9018.92 443
9019.82 446
9020.71 440
9021.61 453
9022.51 478
9023.40 438
9024.30 412
9025.20 439
9026.09 430
9026.99 425
9027.89 472
9028.78 467
9029.68 456
9030.58 394
9031.48 441
9032.37 445
9033.27 459
9034.17 437
9035.06 430
9035.96 435
9036.86 409
9037.76 426
9038.65 448
9039.55 471
9040.45 459
9041.35 458
9042.25 430
9043.14 454
9044.04 486
9044.94 496
9045.84 483
9046.73 443
9047.63 472
9048.53 450
9049.43 447
9050.33 472
9051.22 466
9052.12 452
9053.02 496
9053.92 485
9054.82 463
9055.72 408
9056.61 433
9057.51 453
9058.41 466
9059.31 389
9060.21 425
9061.11 458
9062.01 459
9062.91 468
9063.80 463
9064.70 450
9065.60 459
9066.50 507
9067.40 487
9068.30 474
9069.20 477
9070.10 528
9071.00 458
9071.89 441
9072.79 423
9073.69 429
9074.59 402
9075.49 458
9076.39 474
9077.29 466
9078.19 496
9079.09 480
9079.99 504
9080.89 464
9081.79 467
9082.69 437
9083.59 449
9084.49 488
9085.39 496
9086.29 470
9087.19 403
9088.09 438
9088.99 504
9089.89 459
9090.79 497
9091.69 507
9092.59 505
9093.49 514
9094.39 486
9095.29 507
9096.19 466
9097.09 474
9097.99 477
9098.89 490
9099.79 476
9100.69 493
9101.59 495
9102.49 508
9103.39 457
9104.30 491
9105.20 487
9106.10 468
9107.00 525
9107.90 501
9108.80 528
9109.70 436
9110.60 471
9111.50 457
9112.40 400
9113.31 416
9114.21 457
9115.11 488
9116.01 454
9116.91 466
9117.81 476
9118.71 450
9119.62 475
9120.52 435
9121.42 455
9122.32 438
9123.22 390
9124.12 451
9125.03 394
9125.93 438
9126.83 463
9127.73 467
9128.63 441
9129.54 459
9130.44 429
9131.34 424
9132.24 464
9133.14 407
9134.05 422
9134.95 432
9135.85 434
9136.75 432
9137.66 413
9138.56 432
9139.46 417
9140.36 386
9141.27 413
9142.17 442
9143.07 420
9143.97 421
9144.88 431
9145.78 418
9146.68 380
9147.59 426
9148.49 454
9149.39 421
9150.29 446
9151.20 441
9152.10 424
9153.00 444
9153.91 441
9154.81 422
9155.71 423
9156.62 420
9157.52 450
9158.42 434
9159.33 384
9160.23 422
9161.14 407
9162.04 406
9162.94 434
9163.85 426
9164.75 469
9165.65 486
9166.56 440
9167.46 451
9168.37 416
9169.27 424
9170.17 390
9171.08 394
9171.98 407
9172.89 382
9173.79 404
9174.69 456
9175.60 484
9176.50 424
9177.41 427
9178.31 432
9179.22 391
9180.12 405
9181.03 436
9181.93 441
9182.84 427
9183.74 411
9184.64 438
9185.55 450
9186.45 432
9187.36 437
9188.26 405
9189.17 456
9190.07 421
9190.98 407
9191.88 437
9192.79 414
9193.69 466
9194.60 429
9195.51 437
9196.41 441
9197.32 421
9198.22 461
9199.13 453
9200.03 393
9200.94 448
9201.84 472
9202.75 475
9203.66 444
9204.56 448
9205.47 497
9206.37 491
9207.28 470
9208.18 467
9209.09 460
9210.00 471
9210.90 446
9211.81 388
9212.71 429
9213.62 423
9214.53 408
9215.43 430
9216.34 442
9217.25 401
9218.15 410
9219.06 406
9219.97 396
9220.87 410
9221.78 387
9222.69 436
9223.59 416
9224.50 405
9225.41 392
9226.31 377
9227.22 393
9228.13 395
9229.03 417
9229.94 420
9230.85 415
9231.75 431
9232.66 464
9233.57 407
9234.48 397
9235.38 429
9236.29 450
9237.20 380
9238.11 412
9239.01 430
9239.92 445
9240.83 447
9241.74 426
9242.64 408
9243.55 468
9244.46 421
9245.37 406
9246.27 394
9247.18 416
9248.09 390
9249.00 423
9249.91 405
9250.81 383
9251.72 411
9252.63 417
9253.54 416
9254.45 354
9255.35 399
9256.26 456
9257.17 425
9258.08 396
9258.99 394
9259.90 480
9260.80 436
9261.71 433
9262.62 416
9263.53 386
9264.44 436
9265.35 390
9266.26 397
9267.17 376
9268.07 453
9268.98 397
9269.89 408
9270.80 401
9271.71 361
9272.62 386
9273.53 375
9274.44 413
9275.35 392
9276.26 395
9277.17 366
9278.08 379
9278.98 431
9279.89 420
9280.80 401
9281.71 437
9282.62 428
9283.53 370
9284.44 372
9285.35 438
9286.26 400
9287.17 426
9288.08 389
9288.99 432
9289.90 455
9290.81 421
9291.72 437
9292.63 438
9293.54 416
9294.45 443
9295.36 429
9296.27 447
9297.18 422
9298.09 436
9299.00 441
9299.91 422
9300.82 432
9301.73 412
9302.65 427
9303.56 455
9304.47 415
9305.38 435
9306.29 449
9307.20 511
9308.11 506
9309.02 478
9309.93 505
9310.84 506
9311.75 511
9312.66 565
9313.58 526
9314.49 531
9315.40 492
9316.31 513
9317.22 558
9318.13 480
9319.04 489
9319.95 481
9320.87 508
9321.78 474
9322.69 469
9323.60 462
9324.51 469
9325.42 471
9326.34 437
9327.25 449
9328.16 445
9329.07 417
9329.98 448
9330.90 438
9331.81 407
9332.72 467
9333.63 453
9334.54 452
9335.46 461
9336.37 413
9337.28 481
9338.19 442
9339.11 466
9340.02 449
9340.93 482
9341.84 478
9342.76 458
9343.67 475
9344.58 463
9345.49 478
9346.41 476
9347.32 463
9348.23 446
9349.14 396
9350.06 453
9350.97 452
9351.88 406
9352.80 444
9353.71 474
9354.62 454
9355.54 470
9356.45 447
9357.36 469
9358.28 436
9359.19 484
9360.10 400
9361.02 395
9361.93 406
9362.84 415
9363.76 429
9364.67 451
9365.58 379
9366.50 398
9367.41 462
9368.32 436
9369.24 440
9370.15 463
9371.07 445
9371.98 421
9372.89 422
9373.81 465
9374.72 427
9375.64 441
9376.55 433
9377.47 423
9378.38 415
9379.29 396
9380.21 414
9381.12 429
9382.04 456
9382.95 400
9383.87 403
9384.78 430
9385.70 414
9386.61 407
9387.52 430
9388.44 416
9389.35 430
9390.27 441
9391.18 446
9392.10 444
9393.01 453
9393.93 484
9394.84 494
9395.76 458
9396.67 475
9397.59 498
9398.51 471
9399.42 484
9400.34 497
9401.25 478
9402.17 449
9403.08 476
9404.00 500
9404.91 466
9405.83 458
9406.74 428
9407.66 387
9408.58 457
9409.49 386
9410.41 421
9411.32 443
9412.24 458
9413.16 444
9414.07 381
9414.99 414
9415.90 447
9416.82 403
9417.74 431
9418.65 415
9419.57 438
9420.49 483
9421.40 431
9422.32 418
9423.23 457
9424.15 447
9425.07 478
9425.98 449
9426.90 448
9427.82 427
9428.73 450
9429.65 466
9430.57 495
9431.48 487
9432.40 472
9433.32 444
9434.24 447
9435.15 469
9436.07 429
9436.99 489
9437.90 470
9438.82 436
9439.74 521
9440.66 478
9441.57 452
9442.49 437
9443.41 395
9444.33 457
9445.24 493
9446.16 509
9447.08 481
9448.00 456
9448.91 453
9449.83 461
9450.75 494
9451.67 471
9452.59 469
9453.50 492
9454.42 528
9455.34 595
9456.26 544
9457.18 514
9458.09 587
9459.01 543
9459.93 562
9460.85 556
9461.77 518
9462.69 493
9463.60 508
9464.52 480
9465.44 480
9466.36 478
9467.28 460
9468.20 477
9469.12 466
9470.03 454
9470.95 440
9471.87 484
9472.79 461
9473.71 442
9474.63 491
9475.55 479
9476.47 499
9477.39 477
9478.31 487
9479.22 478
9480.14 516
9481.06 487
9481.98 521
9482.90 530
9483.82 558
9484.74 534
9485.66 577
9486.58 555
9487.50 543
9488.42 503
9489.34 500
9490.26 437
9491.18 480
9492.10 432
9493.02 452
9493.94 498
9494.86 457
9495.78 424
9496.70 446
9497.62 478
9498.54 490
9499.46 452
9500.38 395
9501.30 459
9502.22 433
9503.14 432
9504.06 403
9504.98 384
9505.90 420
9506.82 434
9507.74 403
9508.66 391
9509.58 409
9510.50 410
9511.42 461
9512.35 439
9513.27 427
9514.19 429
9515.11 446
9516.03 454
9516.95 469
9517.87 467
9518.79 446
9519.71 445
9520.63 483
9521.56 460
9522.48 446
9523.40 421
9524.32 436
9525.24 410
9526.16 469
9527.08 501
9528.01 469
9528.93 473
9529.85 445
9530.77 442
9531.69 456
9532.61 471
9533.54 508
9534.46 512
9535.38 467
9536.30 460
9537.22 516
9538.15 497
9539.07 456
9539.99 492
9540.91 484
9541.84 474
9542.76 458
9543.68 435
9544.60 422
9545.52 445
9546.45 491
9547.37 477
9548.29 464
9549.21 479
9550.14 450
9551.06 484
9551.98 509
9552.91 513
9553.83 522
9554.75 509
9555.67 536
9556.60 491
9557.52 455
9558.44 487
9559.37 492
9560.29 525
9561.21 501
9562.14 512
9563.06 541
9563.98 449
9564.91 436
9565.83 450
9566.75 509
9567.68 511
9568.60 503
9569.52 483
9570.45 472
9571.37 483
9572.29 480
9573.22 472
9574.14 526
9575.07 496
9575.99 462
9576.91 462
9577.84 488
9578.76 500
9579.69 485
9580.61 493
9581.53 480
9582.46 526
9583.38 483
9584.31 483
9585.23 447
9586.16 495
9587.08 504
9588.00 495
9588.93 495
9589.85 506
9590.78 508
9591.70 530
9592.63 480
9593.55 455
9594.48 480
9595.40 509
9596.33 520
9597.25 504
9598.18 474
9599.10 482
9600.03 532
9600.95 501
9601.88 486
9602.80 447
9603.73 489
9604.65 503
9605.58 592
9606.50 536
9607.43 511
9608.35 537
9609.28 575
9610.21 568
9611.13 531
9612.06 463
9612.98 502
9613.91 511
9614.83 518
9615.76 517
9616.69 510
9617.61 512
9618.54 550
9619.46 567
9620.39 515
9621.32 488
9622.24 547
9623.17 550
9624.09 478
9625.02 492
9625.95 502
9626.87 555
9627.80 589
9628.73 572
9629.65 544
9630.58 549
9631.51 596
9632.43 574
9633.36 550
9634.29 560
9635.21 553
9636.14 569
9637.07 543
9637.99 570
9638.92 589
9639.85 559
9640.77 576
9641.70 597
9642.63 593
9643.56 631
9644.48 680
9645.41 646
9646.34 633
9647.26 699
9648.19 635
9649.12 703
9650.05 775
9650.97 761
9651.90 813
9652.83 830
9653.76 838
9654.68 809
9655.61 861
9656.54 871
9657.47 883
9658.40 817
9659.32 843
9660.25 775
9661.18 824
9662.11 806
9663.04 779
9663.96 799
9664.89 776
9665.82 772
9666.75 805
9667.68 867
9668.61 765
9669.53 828
9670.46 894
9671.39 870
9672.32 913
9673.25 863
9674.18 852
9675.11 894
9676.03 879
9676.96 817
9677.89 800
9678.82 899
9679.75 935
9680.68 901
9681.61 882
9682.54 893
9683.47 934
9684.40 973
9685.32 980
9686.25 948
9687.18 966
9688.11 968
9689.04 1025
9689.97 1014
9690.90 996
9691.83 1028
9692.76 1019
9693.69 988
9694.62 1009
9695.55 1072
9696.48 1102
9697.41 1195
9698.34 1210
9699.27 1338
9700.20 1564
9701.13 1721
9702.06 1894
9702.99 1959
9703.92 1953
9704.85 1922
9705.78 1750
9706.71 1614
9707.64 1533
9708.57 1479
9709.50 1339
9710.43 1218
9711.36 1170
9712.29 1127
9713.22 1075
9714.15 1035
9715.08 1014
9716.01 1025
9716.94 1065
9717.87 1053
9718.80 1122
9719.74 1117
9720.67 1017
9721.60 1046
9722.53 1043
9723.46 996
9724.39 1048
9725.32 990
9726.25 968
9727.18 993
9728.11 955
9729.05 939
9729.98 947
9730.91 929
9731.84 958
9732.77 960
9733.70 978
9734.63 966
9735.57 967
9736.50 957
9737.43 995
9738.36 1013
9739.29 937
9740.22 1009
9741.16 999
9742.09 1004
9743.02 998
9743.95 1006
9744.88 878
9745.82 915
9746.75 946
9747.68 906
9748.61 881
9749.55 941
9750.48 878
9751.41 878
9752.34 902
9753.27 881
9754.21 850
9755.14 821
9756.07 837
9757.01 881
9757.94 886
9758.87 941
9759.80 951
9760.74 870
9761.67 917
9762.60 942
9763.53 975
9764.47 899
9765.40 926
9766.33 907
9767.27 929
9768.20 953
9769.13 965
9770.07 971
9771.00 995
9771.93 997
9772.87 1003
9773.80 973
9774.73 1000
9775.67 1043
9776.60 1016
9777.53 1045
9778.47 1100
9779.40 1089
9780.34 1091
9781.27 1168
9782.20 1178
9783.14 1193
9784.07 1229
9785.00 1298
9785.94 1397
9786.87 1364
9787.81 1358
9788.74 1390
9789.68 1406
9790.61 1402
9791.54 1295
9792.48 1299
9793.41 1262
9794.35 1105
9795.28 1061
9796.22 1083
9797.15 1079
9798.08 1091
9799.02 1239
9799.95 1299
9800.89 1354
9801.82 1399
9802.76 1493
9803.69 1533
9804.63 1410
9805.56 1333
9806.50 1233
9807.43 1177
9808.37 1079
9809.30 964
9810.24 964
9811.17 880
9812.11 858
9813.04 877
9813.98 855
9814.91 847
9815.85 849
9816.79 847
9817.72 887
9818.66 882
9819.59 861
9820.53 878
9821.46 879
9822.40 851
9823.34 780
9824.27 824
9825.21 831
9826.14 800
9827.08 784
9828.02 841
9828.95 835
9829.89 790
9830.82 766
9831.76 765
9832.70 783
9833.63 781
9834.57 740
9835.50 766
9836.44 795
9837.38 795
9838.31 812
9839.25 828
9840.19 753
9841.12 759
9842.06 755
9843.00 772
9843.93 811
9844.87 811
9845.81 761
9846.74 792
9847.68 781
9848.62 760
9849.56 788
9850.49 745
9851.43 759
9852.37 705
9853.30 724
9854.24 731
9855.18 774
9856.12 745
9857.05 769
9857.99 709
9858.93 724
9859.87 760
9860.80 794
9861.74 764
9862.68 770
9863.62 741
9864.55 734
9865.49 757
9866.43 808
9867.37 769
9868.31 724
9869.24 768
9870.18 749
9871.12 700
9872.06 701
9873.00 756
9873.93 759
9874.87 730
9875.81 751
9876.75 747
9877.69 768
9878.63 784
9879.56 789
9880.50 788
9881.44 783
9882.38 762
9883.32 722
9884.26 754
9885.20 802
9886.14 748
9887.07 772
9888.01 711
9888.95 661
9889.89 695
9890.83 724
9891.77 751
9892.71 695
9893.65 682
9894.59 700
9895.53 733
9896.47 744
9897.40 705
9898.34 700
9899.28 680
9900.22 727
9901.16 749
9902.10 722
9903.04 689
9903.98 726
9904.92 740
9905.86 701
9906.80 647
9907.74 691
9908.68 738
9909.62 800
9910.56 772
9911.50 737
9912.44 783
9913.38 800
9914.32 812
9915.26 826
9916.20 786
9917.14 798
9918.08 810
9919.02 801
9919.96 816
9920.90 776
9921.84 795
9922.78 815
9923.72 804
9924.66 848
9925.61 983
9926.55 1062
9927.49 1225
9928.43 1502
9929.37 1679
9930.31 1755
9931.25 1855
9932.19 1890
9933.13 1780
9934.07 1592
9935.01 1420
9935.96 1226
9936.90 1149
9937.84 1083
9938.78 979
9939.72 890
9940.66 889
9941.60 810
9942.54 787
9943.49 815
9944.43 828
9945.37 810
9946.31 863
9947.25 779
9948.19 798
9949.14 825
9950.08 796
9951.02 806
9951.96 723
9952.90 718
9953.85 735
9954.79 751
9955.73 765
9956.67 744
9957.61 730
9958.56 789
9959.50 714
9960.44 789
9961.38 805
9962.33 750
9963.27 756
9964.21 720
9965.15 720
9966.10 705
9967.04 736
9967.98 747
9968.92 735
9969.87 727
9970.81 727
9971.75 739
9972.70 683
9973.64 710
9974.58 703
9975.52 687
9976.47 645
9977.41 654
9978.35 705
9979.30 701
9980.24 627
9981.18 664
9982.13 667
9983.07 584
9984.01 572
9984.96 625
9985.90 596
9986.84 557
9987.79 590
9988.73 652
9989.68 691
9990.62 667
9991.56 642
9992.51 647
9993.45 622
9994.39 630
9995.34 614
9996.28 641
9997.23 582
9998.17 552
9999.11 640
10000.06 610
10001.00 578
10001.95 582
10002.89 642
10003.84 641
10004.78 621
10005.73 607
10006.67 643
10007.61 633
10008.56 654
10009.50 617
10010.45 643
10011.39 625
10012.34 628
10013.28 646
10014.23 645
10015.17 609
10016.12 602
10017.06 599
10018.01 576
10018.95 555
10019.90 546
10020.84 571
10021.79 560
10022.73 545
10023.68 567
10024.62 566
10025.57 608
10026.51 587
10027.46 584
10028.41 550
10029.35 544
10030.30 570
10031.24 615
10032.19 561
10033.13 602
10034.08 609
10035.03 614
10035.97 594
10036.92 578
10037.86 569
10038.81 597
10039.76 536
10040.70 531
10041.65 592
10042.59 535
10043.54 529
10044.49 549
10045.43 605
10046.38 574
10047.33 512
10048.27 542
10049.22 534
10050.17 538
10051.11 541
10052.06 537
10053.01 548
10053.95 550
10054.90 519
10055.85 510
10056.79 507
10057.74 570
10058.69 588
10059.63 618
10060.58 612
10061.53 603
10062.48 636
10063.42 608
10064.37 529
10065.32 548
10066.26 578
10067.21 544
10068.16 552
10069.11 508
10070.05 513
10071.00 558
10071.95 571
10072.90 521
10073.84 567
10074.79 533
10075.74 527
10076.69 502
10077.64 506
10078.58 515
10079.53 514
10080.48 557
10081.43 497
10082.38 504
10083.32 517
10084.27 518
10085.22 467
10086.17 543
10087.12 494
10088.07 470
10089.01 478
10089.96 474
10090.91 504
10091.86 510
10092.81 437
10093.76 477
10094.71 465
10095.65 457
10096.60 495
10097.55 460
10098.50 520
10099.45 494
10100.40 534
10101.35 515
10102.30 523
10103.25 532
10104.19 504
10105.14 508
10106.09 507
10107.04 510
10107.99 510
10108.94 482
10109.89 467
10110.84 443
10111.79 492
10112.74 470
10113.69 456
10114.64 469
10115.59 499
10116.54 501
10117.49 496
10118.44 491
10119.39 487
10120.34 491
10121.29 481
10122.24 443
10123.19 461
10124.14 460
10125.09 467
10126.04 455
10126.99 474
10127.94 505
10128.89 489
10129.84 488
10130.79 496
10131.74 465
10132.69 449
10133.64 460
10134.59 465
10135.54 468
10136.49 432
10137.44 445
10138.39 434
10139.34 483
10140.29 461
10141.24 436
10142.20 470
10143.15 465
10144.10 443
10145.05 467
10146.00 440
10146.95 504
10147.90 506
10148.85 455
10149.80 447
10150.76 479
10151.71 433
10152.66 467
10153.61 420
10154.56 421
10155.51 459
10156.46 440
10157.42 441
10158.37 422
10159.32 487
10160.27 449
10161.22 434
10162.18 454
10163.13 468
10164.08 477
10165.03 440
10165.98 460
10166.93 428
10167.89 493
10168.84 507
10169.79 497
10170.74 446
10171.70 438
10172.65 454
10173.60 459
10174.55 517
10175.51 509
10176.46 472
10177.41 487
10178.36 425
10179.32 470
10180.27 500
10181.22 474
10182.17 508
10183.13 509
10184.08 538
10185.03 496
10185.99 570
10186.94 548
10187.89 517
10188.84 483
10189.80 519
10190.75 474
10191.70 504
10192.66 504
10193.61 484
10194.56 519
10195.52 556
10196.47 558
10197.42 508
10198.38 541
10199.33 548
10200.29 573
10201.24 554
10202.19 568
10203.15 580
10204.10 583
10205.05 591
10206.01 583
10206.96 569
10207.92 625
10208.87 629
10209.82 605
10210.78 656
10211.73 618
10212.69 671
10213.64 661
10214.60 645
10215.55 586
10216.50 638
10217.46 590
10218.41 574
10219.37 543
10220.32 532
10221.28 555
10222.23 569
10223.19 545
10224.14 525
10225.10 518
10226.05 529
10227.01 543
10227.96 537
10228.92 594
10229.87 489
10230.83 534
10231.78 541
10232.74 549
10233.69 526
10234.65 530
10235.60 537
10236.56 573
10237.51 584
10238.47 577
10239.42 604
10240.38 612
10241.33 610
10242.29 577
10243.25 597
10244.20 570
10245.16 551
10246.11 548
10247.07 517
10248.02 514
10248.98 503
10249.94 475
10250.89 510
10251.85 512
10252.80 480
10253.76 533
10254.72 538
10255.67 515
10256.63 450
10257.59 503
10258.54 466
10259.50 444
10260.45 477
10261.41 443
10262.37 463
10263.32 484
10264.28 416
10265.24 429
10266.19 432
10267.15 481
10268.11 474
10269.06 447
10270.02 435
10270.98 434
10271.94 430
10272.89 460
10273.85 418
10274.81 442
10275.76 466
10276.72 435
10277.68 443
10278.64 446
10279.59 465
10280.55 445
10281.51 460
10282.47 447
10283.42 394
10284.38 447
10285.34 514
10286.30 449
10287.25 403
10288.21 452
10289.17 444
10290.13 462
10291.08 409
10292.04 430
10293.00 438
10293.96 494
10294.92 475
10295.87 485
10296.83 491
10297.79 482
10298.75 483
10299.71 417
10300.67 466
10301.62 488
10302.58 490
10303.54 499
10304.50 469
10305.46 393
10306.42 408
10307.38 405
10308.33 474
10309.29 422
10310.25 412
10311.21 406
10312.17 447
10313.13 397
10314.09 352
10315.05 374
10316.01 399
10316.96 444
10317.92 433
10318.88 410
10319.84 402
10320.80 440
10321.76 420
10322.72 366
10323.68 404
10324.64 431
10325.60 430
10326.56 382
10327.52 411
10328.48 404
10329.44 402
10330.40 405
10331.36 393
10332.32 388
10333.28 424
10334.24 424
10335.20 391
10336.16 378
10337.12 415
10338.08 424
10339.04 450
10340.00 433
10340.96 441
10341.92 415
10342.88 408
10343.84 385
10344.80 368
10345.76 386
10346.72 416
10347.68 407
10348.64 365
10349.60 409
10350.56 377
10351.52 402
10352.48 399
10353.44 410
10354.40 389
10355.36 360
10356.33 403
10357.29 420
10358.25 392
10359.21 361
10360.17 396
10361.13 425
10362.09 408
10363.05 414
10364.01 437
10364.98 371
10365.94 423
10366.90 399
10367.86 397
10368.82 372
10369.78 364
10370.75 388
10371.71 406
10372.67 424
10373.63 377
10374.59 362
10375.55 372
10376.52 398
10377.48 357
10378.44 333
10379.40 371
10380.36 399
10381.33 360
10382.29 371
10383.25 377
10384.21 392
10385.17 356
10386.14 354
10387.10 366
10388.06 341
10389.02 371
10389.99 368
10390.95 395
10391.91 379
10392.87 400
10393.84 360
10394.80 348
10395.76 382
10396.73 364
10397.69 327
10398.65 357
10399.61 366
10400.58 368
10401.54 372
10402.50 368
10403.47 381
10404.43 378
10405.39 357
10406.36 351
10407.32 367
10408.28 372
10409.25 390
10410.21 386
10411.17 344
10412.14 330
10413.10 383
10414.06 347
10415.03 345
10415.99 336
10416.95 360
10417.92 381
10418.88 433
10419.85 438
10420.81 440
10421.77 477
10422.74 421
10423.70 456
10424.67 472
10425.63 428
10426.59 494
10427.56 444
10428.52 409
10429.49 387
10430.45 379
10431.42 379
10432.38 375
10433.34 339
10434.31 344
10435.27 332
10436.24 350
10437.20 374
10438.17 364
10439.13 305
10440.10 373
10441.06 361
10442.03 383
10442.99 346
10443.96 321
10444.92 337
10445.89 367
10446.85 352
10447.82 361
10448.78 387
10449.75 341
10450.71 327
10451.68 364
10452.64 379
10453.61 323
10454.58 348
10455.54 352
10456.51 350
10457.47 335
10458.44 406
10459.40 379
10460.37 325
10461.33 353
10462.30 355
10463.27 361
10464.23 349
10465.20 330
10466.16 307
10467.13 335
10468.10 322
10469.06 308
10470.03 356
10471.00 342
10471.96 351
10472.93 333
10473.89 327
10474.86 337
10475.83 288
10476.79 331
10477.76 377
10478.73 329
10479.69 304
10480.66 320
10481.63 344
10482.59 312
10483.56 361
10484.53 370
10485.49 368
10486.46 304
10487.43 339
10488.40 316
10489.36 355
10490.33 348
10491.30 322
10492.26 340
10493.23 323
10494.20 314
10495.17 337
10496.13 371
10497.10 329
10498.07 328
10499.04 343
10500.00 356
10500.97 307
10501.94 350
10502.91 304
10503.87 337
10504.84 289
10505.81 344
10506.78 328
10507.75 298
10508.71 290
10509.68 313
10510.65 345
10511.62 293
10512.59 292
10513.55 317
10514.52 299
10515.49 317
10516.46 360
10517.43 321
10518.40 343
10519.36 314
10520.33 322
10521.30 327
10522.27 328
10523.24 309
10524.21 321
10525.18 324
10526.15 289
10527.11 314
10528.08 305
10529.05 339
10530.02 311
10530.99 348
10531.96 340
10532.93 328
10533.90 320
10534.87 325
10535.84 341
10536.80 343
10537.77 327
10538.74 330
10539.71 326
10540.68 311
10541.65 353
10542.62 370
10543.59 336
10544.56 308
10545.53 318
10546.50 337
10547.47 335
10548.44 303
10549.41 344
10550.38 344
10551.35 323
10552.32 319
10553.29 325
10554.26 300
10555.23 312
10556.20 311
10557.17 306
10558.14 324
10559.11 318
10560.08 354
10561.05 305
10562.02 323
10562.99 354
10563.96 317
10564.93 328
10565.90 311
10566.88 307
10567.85 288
10568.82 315
10569.79 343
10570.76 329
10571.73 323
10572.70 371
10573.67 328
10574.64 353
10575.61 322
10576.58 303
10577.56 296
10578.53 319
10579.50 302
10580.47 343
10581.44 328
10582.41 300
10583.38 266
10584.35 295
10585.33 342
10586.30 320
10587.27 302
10588.24 282
10589.21 317
10590.18 348
10591.16 301
10592.13 315
10593.10 317
10594.07 299
10595.04 338
10596.02 301
10596.99 336
10597.96 298
10598.93 304
10599.90 342
10600.88 329
10601.85 286
10602.82 316
10603.79 334
10604.77 283
10605.74 342
10606.71 324
10607.68 341
10608.66 324
10609.63 328
10610.60 323
10611.57 286
10612.55 311
10613.52 342
10614.49 337
10615.47 306
10616.44 317
10617.41 310
10618.38 314
10619.36 304
10620.33 313
10621.30 357
10622.28 399
10623.25 344
10624.22 306
10625.20 342
10626.17 408
10627.14 342
10628.12 358
10629.09 365
10630.06 336
10631.04 323
10632.01 342
10632.99 370
10633.96 335
10634.93 344
10635.91 307
10636.88 355
10637.86 368
10638.83 355
10639.80 341
10640.78 423
10641.75 442
10642.73 405
10643.70 410
10644.67 386
10645.65 414
10646.62 383
10647.60 393
10648.57 361
10649.55 389
10650.52 353
10651.50 342
10652.47 326
10653.44 344
10654.42 324
10655.39 351
10656.37 343
10657.34 334
10658.32 327
10659.29 316
10660.27 320
10661.24 325
10662.22 339
10663.19 283
10664.17 353
10665.14 375
10666.12 339
10667.09 321
10668.07 338
10669.04 325
10670.02 300
10671.00 307
10671.97 324
10672.95 300
10673.92 296
10674.90 324
10675.87 316
10676.85 313
10677.83 301
10678.80 319
10679.78 355
10680.75 327
10681.73 306
10682.70 363
10683.68 351
10684.66 340
10685.63 337
10686.61 351
10687.59 318
10688.56 354
10689.54 357
10690.51 311
10691.49 349
10692.47 352
10693.44 363
10694.42 318
10695.40 327
10696.37 291
10697.35 331
10698.33 335
10699.30 308
10700.28 317
10701.26 373
10702.23 341
10703.21 321
10704.19 350
10705.17 342
10706.14 373
10707.12 338
10708.10 310
10709.07 310
10710.05 359
10711.03 336
10712.01 344
10712.98 329
10713.96 342
10714.94 315
10715.92 324
10716.89 324
10717.87 308
10718.85 315
10719.83 342
10720.80 361
10721.78 327
10722.76 328
10723.74 330
10724.71 292
10725.69 301
10726.67 333
10727.65 289
10728.63 289
10729.61 325
10730.58 339
10731.56 301
10732.54 301
10733.52 291
10734.50 305
10735.48 326
10736.45 313
10737.43 319
10738.41 293
10739.39 330
10740.37 340
10741.35 309
10742.33 293
10743.30 332
10744.28 328
10745.26 346
10746.24 317
10747.22 316
10748.20 332
10749.18 341
10750.16 379
10751.14 329
10752.11 299
10753.09 345
10754.07 303
10755.05 317
10756.03 328
10757.01 314
10757.99 357
10758.97 308
10759.95 338
10760.93 312
10761.91 313
10762.89 283
10763.87 310
10764.85 311
10765.83 311
10766.81 330
10767.79 354
10768.77 322
10769.75 281
10770.73 317
10771.71 293
10772.69 359
10773.67 312
10774.65 300
10775.63 310
10776.61 313
10777.59 312
10778.57 328
10779.55 335
10780.53 345
10781.51 322
10782.49 319
10783.47 325
10784.45 354
10785.43 340
10786.41 317
10787.39 320
10788.38 369
10789.36 338
10790.34 345
10791.32 357
10792.30 321
10793.28 323
10794.26 300
10795.24 317
10796.22 321
10797.21 344
10798.19 318
10799.17 317
10800.15 315
10801.13 300
10802.11 342
10803.09 369
10804.08 360
10805.06 299
10806.04 288
10807.02 288
10808.00 317
10808.98 307
10809.97 314
10810.95 279
10811.93 337
10812.91 350
10813.89 313
10814.88 291
10815.86 287
10816.84 327
10817.82 304
10818.80 334
10819.79 259
10820.77 295
10821.75 309
10822.73 284
10823.72 298
10824.70 273
10825.68 305
10826.66 332
10827.65 332
10828.63 333
10829.61 368
10830.59 302
10831.58 308
10832.56 314
10833.54 361
10834.53 312
10835.51 312
10836.49 320
10837.47 322
10838.46 327
10839.44 292
10840.42 309
10841.41 342
10842.39 304
10843.37 292
10844.36 331
10845.34 314
10846.32 316
10847.31 307
10848.29 331
10849.27 329
10850.26 332
10851.24 336
10852.23 347
10853.21 312
10854.19 287
10855.18 307
10856.16 336
10857.14 313
10858.13 342
10859.11 383
10860.10 329
10861.08 324
10862.07 329
10863.05 336
10864.03 308
10865.02 330
10866.00 296
10866.99 343
10867.97 326
10868.96 336
10869.94 322
10870.92 316
10871.91 293
10872.89 306
10873.88 349
10874.86 332
10875.85 301
10876.83 302
10877.82 291
10878.80 298
10879.79 300
10880.77 288
10881.76 358
10882.74 355
10883.73 308
10884.71 302
10885.70 300
10886.68 352
10887.67 342
10888.66 373
10889.64 344
10890.63 363
10891.61 327
10892.60 354
10893.58 330
10894.57 341
10895.55 346
10896.54 345
10897.53 310
10898.51 341
10899.50 344
10900.48 353
10901.47 328
10902.46 319
10903.44 314
10904.43 328
10905.41 331
10906.40 343
10907.39 334
10908.37 317
10909.36 332
10910.35 336
10911.33 372
10912.32 361
10913.30 436
10914.29 343
10915.28 340
10916.26 361
10917.25 409
10918.24 331
10919.22 337
10920.21 383
10921.20 364
10922.19 384
10923.17 338
10924.16 336
10925.15 395
10926.13 373
10927.12 348
10928.11 355
10929.09 349
10930.08 363
10931.07 366
10932.06 385
10933.04 358
10934.03 372
10935.02 336
10936.01 357
10936.99 382
10937.98 363
10938.97 346
10939.96 369
10940.94 407
10941.93 400
10942.92 361
10943.91 352
10944.90 382
10945.88 402
10946.87 436
10947.86 429
10948.85 406
10949.84 440
10950.82 412
10951.81 409
10952.80 397
10953.79 404
10954.78 427
10955.77 414
10956.76 436
10957.74 499
10958.73 537
10959.72 524
10960.71 495
10961.70 520
10962.69 601
10963.68 551
10964.66 558
10965.65 579
10966.64 551
10967.63 500
10968.62 510
10969.61 498
10970.60 486
10971.59 506
10972.58 539
10973.57 516
10974.56 484
10975.54 462
10976.53 462
10977.52 490
10978.51 501
10979.50 480
10980.49 450
10981.48 473
10982.47 507
10983.46 469
10984.45 458
10985.44 476
10986.43 477
10987.42 491
10988.41 520
10989.40 533
10990.39 525
10991.38 507
10992.37 477
10993.36 453
10994.35 497
10995.34 518
10996.33 539
10997.32 505
10998.31 567
10999.30 612
11000.29 668
11001.28 729
11002.27 758
11003.26 811
11004.25 814
11005.25 794
11006.24 807
11007.23 736
11008.22 689
11009.21 726
11010.20 664
11011.19 594
11012.18 620
11013.17 535
11014.16 517
11015.15 473
11016.15 508
11017.14 504
11018.13 529
11019.12 527
11020.11 516
11021.10 515
11022.09 508
11023.09 504
11024.08 471
11025.07 515
11026.06 521
11027.05 527
11028.04 493
11029.03 506
11030.03 533
11031.02 468
11032.01 466
11033.00 480
11033.99 424
11034.99 466
11035.98 464
11036.97 417
11037.96 430
11038.95 473
11039.95 489
11040.94 492
11041.93 486
11042.92 457
11043.92 449
11044.91 423
11045.90 437
11046.89 432
11047.89 456
11048.88 441
11049.87 432
11050.86 451
11051.86 389
11052.85 383
11053.84 381
11054.84 436
11055.83 411
11056.82 363
11057.81 400
11058.81 403
11059.80 398
11060.79 391
11061.79 383
11062.78 386
11063.77 401
11064.77 372
11065.76 398
11066.75 394
11067.75 375
11068.74 377
11069.73 412
11070.73 406
11071.72 416
11072.72 374
11073.71 408
11074.70 426
11075.70 404
11076.69 382
11077.69 415
11078.68 393
11079.67 396
11080.67 399
11081.66 384
11082.66 411
11083.65 417
11084.64 437
11085.64 404
11086.63 397
11087.63 403
11088.62 406
11089.62 400
11090.61 387
11091.60 399
11092.60 384
11093.59 343
11094.59 375
11095.58 386
11096.58 388
11097.57 394
11098.57 389
11099.56 383
11100.56 361
11101.55 395
11102.55 383
11103.54 380
11104.54 383
11105.53 396
11106.53 425
11107.52 426
11108.52 370
11109.51 400
11110.51 417
11111.51 377
11112.50 424
11113.50 390
11114.49 418
11115.49 359
11116.48 386
11117.48 365
11118.47 399
11119.47 350
11120.47 395
11121.46 460
11122.46 462
11123.45 406
11124.45 449
11125.45 452
11126.44 443
11127.44 495
11128.44 493
11129.43 540
11130.43 469
11131.42 515
11132.42 556
11133.42 534
11134.41 480
11135.41 459
11136.41 465
11137.40 490
11138.40 421
11139.40 469
11140.39 435
11141.39 424
11142.39 393
11143.38 417
11144.38 414
11145.38 398
11146.37 441
11147.37 411
11148.37 434
11149.37 360
11150.36 472
11151.36 460
11152.36 407
11153.35 418
11154.35 408
11155.35 400
11156.35 385
11157.34 380
11158.34 371
11159.34 400
11160.34 409
11161.34 398
11162.33 383
11163.33 381
11164.33 402
11165.33 420
11166.32 385
11167.32 391
11168.32 361
11169.32 427
11170.32 407
11171.31 432
11172.31 436
11173.31 380
11174.31 359
11175.31 386
11176.31 421
11177.30 390
11178.30 366
11179.30 371
11180.30 342
11181.30 364
11182.30 360
11183.30 363
11184.29 405
11185.29 347
11186.29 331
11187.29 379
11188.29 378
11189.29 396
11190.29 368
11191.29 390
11192.29 384
11193.29 421
11194.28 363
11195.28 386
11196.28 387
11197.28 371
11198.28 399
11199.28 415
11200.28 432
11201.28 396
11202.28 352
11203.28 384
11204.28 379
11205.28 355
11206.28 374
11207.28 409
11208.28 392
11209.28 342
11210.28 391
11211.28 374
11212.28 353
11213.28 343
11214.28 401
11215.28 391
11216.28 355
11217.28 372
11218.28 379
11219.28 366
11220.28 366
11221.28 384
11222.28 348
11223.28 401
11224.28 380
11225.28 364
11226.28 365
11227.28 363
11228.28 382
11229.28 386
11230.28 376
11231.28 340
11232.29 336
11233.29 334
11234.29 341
11235.29 345
11236.29 410
11237.29 354
11238.29 377
11239.29 364
11240.29 349
11241.30 355
11242.30 383
11243.30 337
11244.30 397
11245.30 391
11246.30 361
11247.30 314
11248.31 365
11249.31 393
11250.31 364
11251.31 376
11252.31 356
11253.31 338
11254.32 389
11255.32 360
11256.32 378
11257.32 368
11258.32 378
11259.33 372
11260.33 396
11261.33 382
11262.33 323
11263.33 352
11264.34 363
11265.34 348
11266.34 333
11267.34 341
11268.35 347
11269.35 375
11270.35 371
11271.35 348
11272.36 336
11273.36 378
11274.36 368
11275.37 374
11276.37 379
11277.37 383
11278.37 409
11279.38 364
11280.38 365
11281.38 416
11282.39 460
11283.39 435
11284.39 389
11285.40 410
11286.40 389
11287.40 419
11288.41 417
11289.41 442
11290.41 393
11291.42 392
11292.42 400
11293.42 414
11294.43 359
11295.43 346
11296.43 351
11297.44 371
11298.44 367
11299.45 342
11300.45 381
11301.45 353
11302.46 338
11303.46 351
11304.47 349
11305.47 363
11306.47 367
11307.48 357
11308.48 408
11309.49 367
11310.49 377
11311.50 412
11312.50 391
11313.50 434
11314.51 374
11315.51 415
11316.52 434
11317.52 421
11318.53 438
11319.53 410
11320.54 391
11321.54 360
11322.55 406
11323.55 396
11324.56 379
11325.56 402
11326.57 401
11327.57 356
11328.58 377
11329.58 346
11330.59 361
11331.59 349
11332.60 353
11333.60 328
11334.61 347
11335.61 334
11336.62 333
11337.63 354
11338.63 331
11339.64 312
11340.64 348
11341.65 344
11342.65 301
11343.66 290
11344.67 337
11345.67 315
11346.68 317
11347.68 337
11348.69 329
11349.70 352
11350.70 294
11351.71 323
11352.71 333
11353.72 369
11354.73 353
11355.73 308
11356.74 298
11357.75 315
11358.75 346
11359.76 325
11360.77 315
11361.77 287
11362.78 315
11363.79 315
11364.79 320
11365.80 323
11366.81 300
11367.81 310
11368.82 370
11369.83 345
11370.83 343
11371.84 333
11372.85 342
11373.86 274
11374.86 312
11375.87 307
11376.88 317
11377.89 284
11378.89 285
11379.90 350
11380.91 332
11381.92 312
11382.92 270
11383.93 313
11384.94 290
11385.95 284
11386.95 324
11387.96 323
11388.97 322
11389.98 293
11390.99 338
11391.99 323
11393.00 284
11394.01 296
11395.02 293
11396.03 296
11397.03 320
11398.04 297
11399.05 306
11400.06 294
11401.07 327
11402.08 293
11403.08 300
11404.09 296
11405.10 315
11406.11 320
11407.12 292
11408.13 294
11409.14 290
11410.14 304
11411.15 300
11412.16 301
11413.17 315
11414.18 347
11415.19 299
11416.20 282
11417.21 313
11418.22 305
11419.23 286
11420.23 278
11421.24 299
11422.25 280
11423.26 281
11424.27 307
11425.28 322
11426.29 282
11427.30 294
11428.31 265
11429.32 320
11430.33 273
11431.34 279
11432.35 297
11433.36 270
11434.37 283
11435.38 290
11436.39 317
11437.40 331
11438.41 291
11439.42 279
11440.43 313
11441.44 290
11442.45 305
11443.46 295
11444.47 292
11445.48 299
11446.49 288
11447.50 314
11448.51 304
11449.52 256
11450.53 287
11451.54 325
11452.55 262
11453.56 248
11454.58 278
11455.59 272
11456.60 265
11457.61 288
11458.62 278
11459.63 334
11460.64 323
11461.65 332
11462.66 310
11463.67 321
11464.69 304
11465.70 335
11466.71 273
11467.72 294
11468.73 282
11469.74 300
11470.75 291
11471.77 285
11472.78 300
11473.79 292
11474.80 330
11475.81 296
11476.82 274
11477.84 299
11478.85 296
11479.86 296
11480.87 313
11481.88 324
11482.89 301
11483.91 295
11484.92 283
11485.93 292
11486.94 312
11487.96 291
11488.97 279
11489.98 284
11490.99 269
11492.00 286
11493.02 293
11494.03 287
11495.04 263
11496.06 292
11497.07 314
11498.08 285
11499.09 265
11500.11 299
11501.12 308
11502.13 271
11503.14 240
11504.16 269
11505.17 324
11506.18 263
11507.20 278
11508.21 264
11509.22 285
11510.24 263
11511.25 257
11512.26 258
11513.28 284
11514.29 266
11515.30 300
11516.32 286
11517.33 255
11518.34 288
11519.36 293
11520.37 293
11521.38 256
11522.40 257
11523.41 279
11524.43 288
11525.44 249
11526.45 287
11527.47 277
11528.48 264
11529.50 270
11530.51 285
11531.52 284
11532.54 287
11533.55 252
11534.57 261
11535.58 257
11536.60 277
11537.61 290
11538.62 250
11539.64 287
11540.65 271
11541.67 238
11542.68 254
11543.70 275
11544.71 249
11545.73 284
11546.74 285
11547.76 272
11548.77 282
11549.79 259
11550.80 277
11551.82 270
11552.83 268
11553.85 288
11554.86 309
11555.88 303
11556.89 289
11557.91 250
11558.92 283
11559.94 285
11560.95 299
11561.97 283
11562.98 317
11564.00 282
11565.02 299
11566.03 279
11567.05 278
11568.06 276
11569.08 315
11570.10 286
11571.11 273
11572.13 303
11573.14 307
11574.16 279
11575.18 271
11576.19 321
11577.21 332
11578.22 286
11579.24 281
11580.26 277
11581.27 298
11582.29 303
11583.31 319
11584.32 312
11585.34 330
11586.35 308
11587.37 346
11588.39 355
11589.40 339
11590.42 324
11591.44 331
11592.46 325
11593.47 323
11594.49 360
11595.51 326
11596.52 307
11597.54 332
11598.56 387
11599.57 369
11600.59 346
11601.61 401
11602.63 434
11603.64 468
11604.66 486
11605.68 532
11606.70 599
11607.71 572
11608.73 558
11609.75 562
11610.77 510
11611.78 520
11612.80 478
11613.82 416
11614.84 402
11615.85 389
11616.87 350
11617.89 367
11618.91 368
11619.93 357
11620.95 362
11621.96 365
11622.98 354
11624.00 327
11625.02 341
11626.04 366
11627.05 330
11628.07 330
11629.09 310
11630.11 328
11631.13 326
11632.15 319
11633.17 329
11634.18 349
11635.20 325
11636.22 305
11637.24 289
11638.26 322
11639.28 351
11640.30 328
11641.32 308
11642.34 252
11643.35 308
11644.37 310
11645.39 300
11646.41 313
11647.43 286
11648.45 304
11649.47 299
11650.49 288
11651.51 307
11652.53 319
11653.55 305
11654.57 294
11655.59 285
11656.61 305
11657.63 307
11658.65 335
11659.67 317
11660.69 276
11661.71 290
11662.73 295
11663.75 298
11664.77 303
11665.79 283
11666.81 271
11667.83 303
11668.85 315
11669.87 281
11670.89 288
11671.91 284
11672.93 269
11673.95 316
11674.97 310
11675.99 282
11677.01 291
11678.03 293
11679.05 295
11680.07 279
11681.09 277
11682.11 271
11683.13 278
11684.15 302
11685.18 309
11686.20 307
11687.22 291
11688.24 309
11689.26 332
11690.28 280
11691.30 304
11692.32 312
11693.34 312
11694.37 333
11695.39 324
11696.41 278
11697.43 301
11698.45 293
11699.47 298
11700.49 244
11701.52 269
11702.54 321
11703.56 324
11704.58 329
11705.60 258
11706.62 280
11707.65 295
11708.67 302
11709.69 282
11710.71 292
11711.73 262
11712.76 268
11713.78 271
11714.80 297
11715.82 253
11716.85 289
11717.87 319
11718.89 298
11719.91 274
11720.94 273
11721.96 278
11722.98 297
11724.00 271
11725.03 260
11726.05 305
11727.07 309
11728.09 286
11729.12 274
11730.14 289
11731.16 280
11732.19 289
11733.21 283
11734.23 261
11735.25 265
11736.28 251
11737.30 282
11738.32 285
11739.35 290
11740.37 255
11741.39 299
11742.42 291
11743.44 248
11744.46 267
11745.49 287
11746.51 263
11747.54 282
11748.56 292
11749.58 256
11750.61 275
11751.63 281
11752.65 284
11753.68 311
11754.70 259
11755.73 291
11756.75 276
11757.77 261
11758.80 238
11759.82 243
11760.85 287
11761.87 261
11762.90 284
11763.92 262
11764.94 267
11765.97 301
11766.99 293
11768.02 292
11769.04 226
11770.07 231
11771.09 242
11772.12 288
11773.14 276
11774.17 275
11775.19 288
11776.22 285
11777.24 268
11778.27 273
11779.29 266
11780.32 264
11781.34 276
11782.37 294
11783.39 296
11784.42 265
11785.44 296
11786.47 307
11787.49 288
11788.52 276
11789.54 318
11790.57 308
11791.59 278
11792.62 258
11793.65 250
11794.67 234
11795.70 269
11796.72 285
11797.75 283
11798.77 298
11799.80 288
11800.83 282
11801.85 263
11802.88 273
11803.90 283
11804.93 306
11805.96 297
11806.98 300
11808.01 300
11809.04 304
11810.06 287
11811.09 278
11812.12 273
11813.14 275
11814.17 309
11815.20 292
11816.22 292
11817.25 287
11818.28 294
11819.30 273
11820.33 296
11821.36 283
11822.38 333
11823.41 288
11824.44 277
11825.46 271
11826.49 272
11827.52 286
11828.54 333
11829.57 349
11830.60 318
11831.63 272
11832.65 292
11833.68 317
11834.71 297
11835.74 316
11836.76 264
11837.79 312
11838.82 322
11839.85 256
11840.87 287
11841.90 305
11842.93 283
11843.96 289
11844.99 279
11846.01 288
11847.04 283
11848.07 281
11849.10 271
11850.13 283
11851.15 296
11852.18 269
11853.21 275
11854.24 272
11855.27 276
11856.30 280
11857.32 291
11858.35 315
11859.38 258
11860.41 229
11861.44 317
11862.47 312
11863.50 305
11864.52 303
11865.55 295
11866.58 327
11867.61 321
11868.64 302
11869.67 282
11870.70 296
11871.73 273
11872.76 295
11873.79 265
11874.81 294
11875.84 279
11876.87 282
11877.90 277
11878.93 302
11879.96 302
11880.99 325
11882.02 326
11883.05 313
11884.08 302
11885.11 276
11886.14 311
11887.17 316
11888.20 309
11889.23 323
11890.26 344
11891.29 312
11892.32 321
11893.35 297
11894.38 329
11895.41 317
11896.44 339
11897.47 328
11898.50 299
11899.53 349
11900.56 335
11901.59 341
11902.62 355
11903.65 350
11904.68 388
11905.71 385
11906.74 380
11907.77 350
11908.80 369
11909.83 372
11910.86 366
11911.90 396
11912.93 371
11913.96 362
11914.99 380
11916.02 326
11917.05 358
11918.08 341
11919.11 311
11920.14 311
11921.17 353
11922.21 367
11923.24 367
11924.27 327
11925.30 364
11926.33 349
11927.36 360
11928.39 373
11929.43 364
11930.46 388
11931.49 405
11932.52 438
11933.55 466
11934.58 448
11935.62 489
11936.65 485
11937.68 463
11938.71 466
11939.74 428
11940.78 432
11941.81 451
11942.84 450
11943.87 389
11944.90 386
11945.94 387
11946.97 349
11948.00 334
11949.03 307
11950.07 337
11951.10 351
11952.13 368
11953.16 360
11954.20 315
11955.23 320
11956.26 337
11957.29 377
11958.33 326
11959.36 298
11960.39 308
11961.43 325
11962.46 349
11963.49 327
11964.53 315
11965.56 377
11966.59 373
11967.62 318
11968.66 307
11969.69 336
11970.72 329
11971.76 322
11972.79 345
11973.83 331
11974.86 305
11975.89 308
11976.93 347
11977.96 314
11978.99 295
11980.03 298
11981.06 353
11982.09 359
11983.13 270
11984.16 332
11985.20 340
11986.23 340
11987.26 316
11988.30 318
11989.33 331
11990.37 328
11991.40 339
11992.44 311
11993.47 341
11994.50 313
11995.54 323
11996.57 322
11997.61 336
11998.64 310
11999.68 320
12000.71 363
12001.75 334
12002.78 312
12003.82 351
12004.85 374
12005.89 363
12006.92 346
12007.96 350
12008.99 344
12010.03 317
12011.06 337
12012.10 324
12013.13 326
12014.17 324
12015.20 334
12016.24 377
12017.27 355
12018.31 391
12019.34 386
12020.38 416
12021.41 390
12022.45 386
12023.49 406
12024.52 395
12025.56 400
12026.59 393
12027.63 362
12028.66 355
12029.70 373
12030.74 354
12031.77 358
12032.81 364
12033.84 379
12034.88 383
12035.92 359
12036.95 348
12037.99 316
12039.03 350
12040.06 382
12041.10 342
12042.13 329
12043.17 339
12044.21 338
12045.24 329
12046.28 357
12047.32 349
12048.35 343
12049.39 358
12050.43 337
12051.46 338
12052.50 322
12053.54 326
12054.58 318
12055.61 319
12056.65 309
12057.69 318
12058.72 338
12059.76 361
12060.80 336
12061.84 331
12062.87 327
12063.91 339
12064.95 345
12065.98 343
12067.02 308
12068.06 340
12069.10 339
12070.14 329
12071.17 352
12072.21 334
12073.25 353
12074.29 337
12075.32 346
12076.36 313
12077.40 296
12078.44 313
12079.48 304
12080.51 319
12081.55 327
12082.59 346
12083.63 351
12084.67 319
12085.71 325
12086.74 306
12087.78 324
12088.82 341
12089.86 361
12090.90 336
12091.94 333
12092.97 370
12094.01 336
12095.05 327
12096.09 309
12097.13 364
12098.17 349
12099.21 382
12100.25 381
12101.29 326
12102.32 355
12103.36 362
12104.40 377
12105.44 374
12106.48 357
12107.52 378
12108.56 403
12109.60 424
12110.64 381
12111.68 374
12112.72 394
12113.76 377
12114.80 372
12115.84 302
12116.88 276
12117.92 357
12118.96 349
12120.00 301
12121.04 305
12122.07 336
12123.11 307
12124.15 314
12125.19 330
12126.23 312
12127.28 305
12128.32 317
12129.36 313
12130.40 288
12131.44 291
12132.48 317
12133.52 343
12134.56 321
12135.60 272
12136.64 286
12137.68 268
12138.72 287
12139.76 318
12140.80 305
12141.84 308
12142.88 288
12143.92 284
12144.96 277
12146.00 324
12147.05 301
12148.09 254
12149.13 295
12150.17 299
12151.21 317
12152.25 300
12153.29 279
12154.33 295
12155.38 281
12156.42 261
12157.46 262
12158.50 262
12159.54 297
12160.58 266
12161.62 281
12162.67 274
12163.71 289
12164.75 304
12165.79 322
12166.83 246
12167.87 260
12168.92 279
12169.96 264
12171.00 288
12172.04 281
12173.08 287
12174.13 263
12175.17 290
12176.21 289
12177.25 269
12178.30 251
12179.34 284
12180.38 311
12181.42 281
12182.47 228
12183.51 245
12184.55 272
12185.59 260
12186.64 275
12187.68 266
12188.72 293
12189.76 260
12190.81 275
12191.85 266
12192.89 257
12193.94 282
12194.98 276
12196.02 245
12197.06 259
12198.11 286
12199.15 306
12200.19 255
12201.24 260
12202.28 262
12203.32 288
12204.37 278
12205.41 292
12206.45 267
12207.50 269
12208.54 269
12209.59 249
12210.63 263
12211.67 255
12212.72 249
12213.76 291
12214.80 288
12215.85 259
12216.89 261
12217.94 271
12218.98 286
12220.02 287
12221.07 234
12222.11 274
12223.16 298
12224.20 320
12225.25 281
12226.29 266
12227.33 275
12228.38 287
12229.42 281
12230.47 278
12231.51 252
12232.56 256
12233.60 275
12234.65 295
12235.69 247
12236.74 261
12237.78 254
12238.83 259
12239.87 281
12240.92 271
12241.96 300
12243.01 277
12244.05 300
12245.10 298
12246.14 261
12247.19 277
12248.23 303
12249.28 272
12250.32 297
12251.37 273
12252.41 260
12253.46 271
12254.50 293
12255.55 258
12256.60 243
12257.64 252
12258.69 255
12259.73 269
12260.78 234
12261.82 265
12262.87 264
12263.92 258
12264.96 261
12266.01 252
12267.05 255
12268.10 238
12269.15 279
12270.19 243
12271.24 270
12272.29 245
12273.33 266
12274.38 289
12275.43 255
12276.47 252
12277.52 245
12278.57 236
12279.61 262
12280.66 242
12281.71 253
12282.75 239
12283.80 262
12284.85 240
12285.89 253
12286.94 294
12287.99 252
12289.03 273
12290.08 250
12291.13 283
12292.18 239
12293.22 256
12294.27 249
12295.32 237
12296.36 252
12297.41 259
12298.46 239
12299.51 219
12300.55 237
12301.60 259
12302.65 273
12303.70 205
12304.74 235
12305.79 237
12306.84 250
12307.89 229
12308.94 256
12309.98 237
12311.03 253
12312.08 246
12313.13 261
12314.18 249
12315.22 261
12316.27 235
12317.32 247
12318.37 241
12319.42 231
12320.47 233
12321.51 236
12322.56 262
12323.61 226
12324.66 234
12325.71 233
12326.76 265
12327.81 241
12328.85 252
12329.90 255
12330.95 233
12332.00 249
12333.05 224
12334.10 280
12335.15 245
12336.20 219
12337.25 247
12338.30 256
12339.34 248
12340.39 240
12341.44 235
12342.49 212
12343.54 236
12344.59 276
12345.64 224
12346.69 233
12347.74 228
12348.79 279
12349.84 258
12350.89 218
12351.94 212
12352.99 245
12354.04 273
12355.09 251
12356.14 253
12357.19 234
12358.24 258
12359.29 250
12360.34 262
12361.39 209
12362.44 237
12363.49 237
12364.54 224
12365.59 227
12366.64 241
12367.69 244
12368.74 241
12369.79 254
12370.84 246
12371.89 259
12372.94 243
12373.99 249
12375.04 247
12376.09 269
12377.15 229
12378.20 242
12379.25 261
12380.30 273
12381.35 277
12382.40 248
12383.45 244
12384.50 220
12385.55 216
12386.60 205
12387.66 249
12388.71 250
12389.76 258
12390.81 236
12391.86 251
12392.91 215
12393.96 232
12395.02 234
12396.07 234
12397.12 271
12398.17 263
12399.22 295
12400.27 255
12401.33 258
12402.38 219
12403.43 258
12404.48 223
12405.53 239
12406.59 252
12407.64 265
12408.69 219
12409.74 229
12410.80 254
12411.85 269
12412.90 269
12413.95 246
12415.00 253
12416.06 248
12417.11 254
12418.16 262
12419.21 249
12420.27 291
12421.32 270
12422.37 276
12423.43 251
12424.48 257
12425.53 261
12426.58 271
12427.64 285
12428.69 256
12429.74 239
12430.80 276
12431.85 262
12432.90 240
12433.96 270
12435.01 265
12436.06 288
12437.12 272
12438.17 270
12439.22 262
12440.28 254
12441.33 298
12442.38 276
12443.44 278
12444.49 305
12445.54 302
12446.60 289
12447.65 286
12448.71 259
12449.76 282
12450.81 293
12451.87 289
12452.92 285
12453.98 270
12455.03 291
12456.08 311
12457.14 265
12458.19 276
12459.25 264
12460.30 293
12461.36 300
12462.41 332
12463.46 337
12464.52 340
12465.57 330
12466.63 306
12467.68 297
12468.74 312
12469.79 335
12470.85 361
12471.90 348
12472.96 386
12474.01 421
12475.07 465
12476.12 539
12477.18 570
12478.23 613
12479.29 671
12480.34 717
12481.40 763
12482.45 763
12483.51 768
12484.56 689
12485.62 659
12486.67 620
12487.73 626
12488.79 554
12489.84 479
12490.90 428
12491.95 428
12493.01 424
12494.06 423
12495.12 393
12496.18 381
12497.23 369
12498.29 363
12499.34 376
12500.40 343
12501.46 348
12502.51 386
12503.57 371
12504.62 361
12505.68 328
12506.74 342
12507.79 362
12508.85 330
12509.91 327
12510.96 341
12512.02 317
12513.08 317
12514.13 321
12515.19 318
12516.25 327
12517.30 343
12518.36 356
12519.42 342
12520.47 359
12521.53 354
12522.59 349
12523.64 321
12524.70 307
12525.76 316
12526.82 307
12527.87 282
12528.93 333
12529.99 265
12531.04 291
12532.10 288
12533.16 306
12534.22 268
12535.27 283
12536.33 297
12537.39 284
12538.45 308
12539.50 290
12540.56 274
12541.62 253
12542.68 272
12543.74 296
12544.79 300
12545.85 304
12546.91 327
12547.97 310
12549.03 314
12550.08 294
12551.14 301
12552.20 318
12553.26 309
12554.32 302
12555.38 348
12556.43 362
12557.49 350
12558.55 362
12559.61 414
12560.67 399
12561.73 363
12562.79 396
12563.84 404
12564.90 415
12565.96 366
12567.02 341
12568.08 361
12569.14 338
12570.20 352
12571.26 347
12572.32 318
12573.37 323
12574.43 311
12575.49 326
12576.55 311
12577.61 307
12578.67 297
12579.73 310
12580.79 293
12581.85 296
12582.91 313
12583.97 314
12585.03 318
12586.09 294
12587.15 312
12588.21 302
12589.27 291
12590.33 305
12591.39 286
12592.45 307
12593.51 266
12594.57 281
12595.63 297
12596.69 274
12597.75 293
12598.81 330
12599.87 283
12600.93 270
12601.99 286
12603.05 281
12604.11 313
12605.17 315
12606.23 274
12607.29 264
12608.35 279
12609.41 260
12610.47 267
12611.53 258
12612.59 285
12613.66 256
12614.72 258
12615.78 288
12616.84 266
12617.90 249
12618.96 290
12620.02 287
12621.08 298
12622.14 278
12623.20 282
12624.27 248
12625.33 283
12626.39 255
12627.45 269
12628.51 274
12629.57 278
12630.63 282
12631.70 302
12632.76 297
12633.82 268
12634.88 249
12635.94 284
12637.00 305
12638.07 276
12639.13 257
12640.19 261
12641.25 231
12642.31 258
12643.38 268
12644.44 253
12645.50 239
12646.56 253
12647.63 246
12648.69 222
12649.75 265
12650.81 279
12651.88 248
12652.94 276
12654.00 299
12655.06 290
12656.13 262
12657.19 270
12658.25 251
12659.31 246
12660.38 290
12661.44 255
12662.50 240
12663.57 244
12664.63 268
12665.69 243
12666.75 294
12667.82 254
12668.88 264
12669.94 254
12671.01 282
12672.07 259
12673.13 278
12674.20 253
12675.26 254
12676.32 245
12677.39 246
12678.45 254
12679.51 262
12680.58 278
12681.64 275
12682.71 280
12683.77 220
12684.83 269
12685.90 258
12686.96 238
12688.03 246
12689.09 261
12690.15 251
12691.22 237
12692.28 261
12693.35 290
12694.41 272
12695.47 240
12696.54 262
12697.60 288
12698.67 297
12699.73 227
12700.80 301
12701.86 290
12702.93 291
12703.99 330
12705.05 317
12706.12 272
12707.18 288
12708.25 300
12709.31 318
12710.38 291
12711.44 298
12712.51 300
12713.57 296
12714.64 283
12715.70 285
12716.77 245
12717.83 275
12718.90 288
12719.96 282
12721.03 302
12722.10 268
12723.16 285
12724.23 333
12725.29 324
12726.36 282
12727.42 266
12728.49 305
12729.55 281
12730.62 294
12731.69 275
12732.75 313
12733.82 310
12734.88 297
12735.95 306
12737.02 310
12738.08 316
12739.15 288
12740.21 329
12741.28 257
12742.35 275
12743.41 310
12744.48 303
12745.55 290
12746.61 272
12747.68 248
12748.75 282
12749.81 269
12750.88 291
12751.95 274
12753.01 282
12754.08 248
12755.15 262
12756.21 259
12757.28 294
12758.35 298
12759.41 271
12760.48 272
12761.55 283
12762.61 280
12763.68 254
12764.75 253
12765.82 268
12766.88 266
12767.95 258
12769.02 293
12770.09 272
12771.15 278
12772.22 236
12773.29 243
12774.36 248
12775.42 245
12776.49 272
12777.56 228
12778.63 242
12779.69 268
12780.76 229
12781.83 225
12782.90 224
12783.97 260
12785.03 250
12786.10 211
12787.17 234
12788.24 229
12789.31 259
12790.37 224
12791.44 254
12792.51 211
12793.58 230
12794.65 216
12795.72 260
12796.79 249
12797.85 220
12798.92 254
12799.99 243
12801.06 244
12802.13 247
12803.20 255
12804.27 250
12805.34 212
12806.40 232
12807.47 245
12808.54 250
12809.61 239
12810.68 236
12811.75 231
12812.82 237
12813.89 239
12814.96 248
12816.03 270
12817.10 239
12818.17 231
12819.23 266
12820.30 267
12821.37 264
12822.44 269
12823.51 261
12824.58 254
12825.65 278
12826.72 239
12827.79 239
12828.86 228
12829.93 246
12831.00 246
12832.07 218
12833.14 241
12834.21 222
12835.28 219
12836.35 210
12837.42 242
12838.49 231
12839.56 245
12840.63 251
12841.70 245
12842.77 209
12843.85 206
12844.92 213
12845.99 231
12847.06 222
12848.13 231
12849.20 245
12850.27 217
12851.34 218
12852.41 227
12853.48 225
12854.55 222
12855.62 206
12856.69 216
12857.77 217
12858.84 205
12859.91 224
12860.98 222
12862.05 254
12863.12 224
12864.19 218
12865.26 214
12866.34 189
12867.41 206
12868.48 216
12869.55 230
12870.62 193
12871.69 207
12872.77 227
12873.84 205
12874.91 200
12875.98 206
12877.05 186
12878.12 212
12879.20 202
12880.27 193
12881.34 206
12882.41 208
12883.49 241
12884.56 218
12885.63 248
12886.70 202
12887.77 228
12888.85 198
12889.92 221
12890.99 180
12892.06 234
12893.14 218
12894.21 248
12895.28 197
12896.35 206
12897.43 214
12898.50 224
12899.57 227
12900.65 227
12901.72 239
12902.79 209
12903.86 203
12904.94 209
12906.01 206
12907.08 200
12908.16 230
12909.23 212
12910.30 198
12911.38 227
12912.45 231
12913.52 184
12914.60 217
12915.67 212
12916.74 194
12917.82 228
12918.89 230
12919.97 246
12921.04 226
12922.11 212
12923.19 201
12924.26 233
12925.33 199
12926.41 193
12927.48 182
12928.56 198
12929.63 207
12930.70 182
12931.78 187
12932.85 192
12933.93 207
12935.00 204
12936.08 191
12937.15 204
12938.23 212
12939.30 181
12940.37 204
12941.45 178
12942.52 192
12943.60 191
12944.67 224
12945.75 213
12946.82 207
12947.90 207
12948.97 199
12950.05 227
12951.12 200
12952.20 225
12953.27 182
12954.35 192
12955.42 202
12956.50 198
12957.57 182
12958.65 220
12959.72 219
12960.80 199
12961.87 205
12962.95 209
12964.03 209
12965.10 204
12966.18 236
12967.25 194
12968.33 203
12969.40 190
12970.48 206
12971.56 209
12972.63 206
12973.71 185
12974.78 214
12975.86 183
12976.93 189
12978.01 180
12979.09 211
12980.16 204
12981.24 191
12982.32 206
12983.39 187
12984.47 211
12985.55 219
12986.62 190
12987.70 169
12988.77 216
12989.85 191
12990.93 220
12992.00 194
12993.08 194
12994.16 165
12995.23 178
12996.31 199
12997.39 178
12998.47 179
12999.54 205
13000.62 211
13001.70 230
13002.77 205
13003.85 189
13004.93 222
13006.01 199
13007.08 177
13008.16 181
13009.24 236
13010.31 208
13011.39 219
13012.47 209
13013.55 188
13014.63 181
13015.70 190
13016.78 204
13017.86 217
13018.94 180
13020.01 191
13021.09 240
13022.17 198
13023.25 201
13024.33 193
13025.40 186
13026.48 203
13027.56 222
13028.64 221
13029.72 255
13030.79 241
13031.87 220
13032.95 228
13034.03 240
13035.11 198
13036.19 190
13037.27 208
13038.34 198
13039.42 185
13040.50 176
13041.58 211
13042.66 190
13043.74 192
13044.82 197
13045.90 241
13046.97 205
13048.05 208
13049.13 209
13050.21 228
13051.29 210
13052.37 230
13053.45 236
13054.53 182
13055.61 174
13056.69 200
13057.77 252
13058.85 235
13059.93 213
13061.01 170
13062.09 208
13063.16 211
13064.24 236
13065.32 203
13066.40 189
13067.48 189
13068.56 170
13069.64 221
13070.72 190
13071.80 213
13072.88 214
13073.96 201
13075.04 190
13076.12 210
13077.20 179
13078.28 221
13079.36 192
13080.45 199
13081.53 220
13082.61 196
13083.69 217
13084.77 210
13085.85 222
13086.93 162
13088.01 209
13089.09 205
13090.17 178
13091.25 180
13092.33 183
13093.41 225
13094.49 224
13095.57 174
13096.66 184
13097.74 204
13098.82 222
13099.90 217
13100.98 178
13102.06 205
13103.14 200
13104.22 206
13105.31 176
13106.39 194
13107.47 182
13108.55 181
13109.63 200
13110.71 192
13111.79 158
13112.88 216
13113.96 221
13115.04 227
13116.12 185
13117.20 181
13118.29 188
13119.37 186
13120.45 180
13121.53 171
13122.61 191
13123.70 196
13124.78 192
13125.86 203
13126.94 189
13128.03 191
13129.11 215
13130.19 190
13131.27 173
13132.35 199
13133.44 188
13134.52 214
13135.60 206
13136.69 192
13137.77 186
13138.85 223
13139.93 207
13141.02 207
13142.10 174
13143.18 202
13144.27 210
13145.35 241
13146.43 218
13147.51 189
13148.60 161
13149.68 218
13150.76 237
13151.85 193
13152.93 190
13154.01 201
13155.10 223
13156.18 200
13157.26 191
13158.35 196
13159.43 203
13160.52 192
13161.60 185
13162.68 184
13163.77 203
13164.85 198
13165.93 197
13167.02 207
13168.10 170
13169.19 201
13170.27 203
13171.35 235
13172.44 203
13173.52 217
13174.61 195
13175.69 209
13176.78 187
13177.86 189
13178.94 202
13180.03 195
13181.11 173
13182.20 166
13183.28 212
13184.37 201
13185.45 230
13186.54 195
13187.62 225
13188.71 194
13189.79 233
13190.88 210
13191.96 208
13193.05 197
13194.13 196
13195.22 209
13196.30 179
13197.39 193
13198.47 183
13199.56 201
13200.64 181
13201.73 180
13202.81 184
13203.90 197
13204.98 202
13206.07 195
13207.16 211
13208.24 178
13209.33 204
13210.41 217
13211.50 205
13212.58 181
13213.67 158
13214.76 203
13215.84 211
13216.93 198
13218.01 186
13219.10 178
13220.19 194
13221.27 216
13222.36 229
13223.45 192
13224.53 214
13225.62 190
13226.70 182
13227.79 176
13228.88 175
13229.96 194
13231.05 198
13232.14 206
13233.22 187
13234.31 195
13235.40 189
13236.48 191
13237.57 196
13238.66 204
13239.74 216
13240.83 189
13241.92 213
13243.01 203
13244.09 219
13245.18 193
13246.27 188
13247.35 200
13248.44 194
13249.53 197
13250.62 197
13251.70 222
13252.79 203
13253.88 197
13254.97 178
13256.05 201
13257.14 217
13258.23 223
13259.32 207
13260.40 194
13261.49 197
13262.58 235
13263.67 214
13264.76 225
13265.84 200
13266.93 220
13268.02 209
13269.11 231
13270.20 196
13271.29 169
13272.37 173
13273.46 210
13274.55 219
13275.64 196
13276.73 210
13277.82 219
13278.90 247
13279.99 223
13281.08 209
13282.17 208
13283.26 232
13284.35 212
13285.44 241
13286.53 217
13287.61 188
13288.70 230
13289.79 233
13290.88 224
13291.97 219
13293.06 216
13294.15 231
13295.24 207
13296.33 196
13297.42 214
13298.51 232
13299.60 249
13300.68 227
13301.77 204
13302.86 245
13303.95 231
13305.04 204
13306.13 191
13307.22 236
13308.31 222
13309.40 232
13310.49 223
13311.58 232
13312.67 226
13313.76 211
13314.85 217
13315.94 240
13317.03 230
13318.12 242
13319.21 269
13320.30 253
13321.39 247
13322.48 217
13323.57 251
13324.66 248
13325.75 226
13326.84 233
13327.94 209
13329.03 211
13330.12 225
13331.21 208
13332.30 233
13333.39 243
13334.48 257
13335.57 261
13336.66 228
13337.75 195
13338.84 213
13339.93 249
13341.03 228
13342.12 235
13343.21 247
13344.30 249
13345.39 255
13346.48 263
13347.57 289
13348.66 217
13349.76 249
13350.85 240
13351.94 242
13353.03 220
13354.12 244
13355.21 246
13356.31 229
13357.40 227
13358.49 227
13359.58 236
13360.67 223
13361.76 226
13362.86 238
13363.95 237
13365.04 244
13366.13 257
13367.23 251
13368.32 268
13369.41 251
13370.50 255
13371.59 243
13372.69 263
13373.78 261
13374.87 263
13375.96 249
13377.06 282
13378.15 247
13379.24 278
13380.34 251
13381.43 260
13382.52 223
13383.61 264
13384.71 273
13385.80 251
13386.89 212
13387.99 240
13389.08 258
13390.17 252
13391.26 234
13392.36 227
13393.45 211
13394.54 207
13395.64 244
13396.73 220
13397.82 216
13398.92 211
13400.01 236
13401.11 264
13402.20 215
13403.29 221
13404.39 243
13405.48 219
13406.57 213
13407.67 241
13408.76 223
13409.86 225
13410.95 251
13412.04 247
13413.14 233
13414.23 246
13415.33 249
13416.42 248
13417.51 252
13418.61 226
13419.70 236
13420.80 228
13421.89 254
13422.99 226
13424.08 238
13425.17 213
13426.27 204
13427.36 209
13428.46 235
13429.55 220
13430.65 233
13431.74 229
13432.84 223
13433.93 221
13435.03 188
13436.12 217
13437.22 227
13438.31 235
13439.41 225
13440.50 243
13441.60 248
13442.69 215
13443.79 212
13444.88 239
13445.98 212
13447.08 224
13448.17 220
13449.27 235
13450.36 230
13451.46 234
13452.55 224
13453.65 248
13454.74 225
13455.84 263
13456.94 285
13458.03 266
13459.13 267
13460.22 248
13461.32 288
13462.42 274
13463.51 271
13464.61 257
13465.70 256
13466.80 271
13467.90 256
13468.99 260
13470.09 269
13471.19 267
13472.28 270
13473.38 267
13474.48 269
13475.57 299
13476.67 249
13477.77 243
13478.86 253
13479.96 257
13481.06 269
13482.15 298
13483.25 252
13484.35 256
13485.44 267
13486.54 270
13487.64 278
13488.74 290
13489.83 274
13490.93 288
13492.03 302
13493.12 281
13494.22 284
13495.32 264
13496.42 297
13497.51 282
13498.61 288
13499.71 287
13500.81 276
13501.90 320
13503.00 327
13504.10 315
13505.20 307
13506.30 316
13507.39 292
13508.49 323
13509.59 335
13510.69 314
13511.79 321
13512.88 295
13513.98 337
13515.08 332
13516.18 286
13517.28 276
13518.38 258
13519.47 245
13520.57 280
13521.67 245
13522.77 257
13523.87 256
13524.97 225
13526.07 247
13527.16 262
13528.26 247
13529.36 223
13530.46 249
13531.56 270
13532.66 238
13533.76 250
13534.86 240
13535.96 216
13537.05 219
13538.15 227
13539.25 259
13540.35 226
13541.45 248
13542.55 244
13543.65 249
13544.75 232
13545.85 235
13546.95 217
13548.05 247
13549.15 221
13550.25 224
13551.35 229
13552.45 231
13553.55 230
13554.65 238
13555.75 237
13556.85 223
13557.95 219
13559.05 225
13560.15 214
13561.25 199
13562.35 224
13563.45 225
13564.55 236
13565.65 233
13566.75 215
13567.85 194
13568.95 206
13570.05 230
13571.15 201
13572.25 209
13573.35 216
13574.45 228
13575.55 234
13576.65 251
13577.75 223
13578.85 222
13579.95 201
13581.06 248
13582.16 227
13583.26 238
13584.36 213
13585.46 256
13586.56 236
13587.66 209
13588.76 217
13589.86 218
13590.97 224
13592.07 242
13593.17 252
13594.27 224
13595.37 216
13596.47 235
13597.57 237
13598.68 226
13599.78 259
13600.88 229
13601.98 236
13603.08 238
13604.19 248
13605.29 236
13606.39 222
13607.49 238
13608.59 253
13609.70 243
13610.80 224
13611.90 209
13613.00 206
13614.10 233
13615.21 218
13616.31 251
13617.41 222
13618.51 219
13619.62 216
13620.72 218
13621.82 265
13622.92 223
13624.03 223
13625.13 198
13626.23 216
13627.33 227
13628.44 216
13629.54 257
13630.64 257
13631.75 212
13632.85 226
13633.95 241
13635.06 250
13636.16 218
13637.26 245
13638.36 211
13639.47 228
13640.57 234
13641.67 221
13642.78 230
13643.88 235
13644.99 251
13646.09 202
13647.19 218
13648.30 256
13649.40 234
13650.50 221
13651.61 228
13652.71 213
13653.81 229
13654.92 235
13656.02 216
13657.13 209
13658.23 216
13659.33 248
13660.44 236
13661.54 230
13662.65 195
13663.75 204
13664.86 249
13665.96 242
13667.06 211
13668.17 205
13669.27 198
13670.38 234
13671.48 238
13672.59 198
13673.69 217
13674.80 214
13675.90 201
13677.01 208
13678.11 214
13679.22 222
13680.32 236
13681.43 206
13682.53 227
13683.64 196
13684.74 230
13685.85 203
13686.95 207
13688.06 215
13689.16 209
13690.27 224
13691.37 195
13692.48 214
13693.58 180
13694.69 178
13695.79 223
13696.90 231
13698.01 199
13699.11 191
13700.22 206
13701.32 221
13702.43 224
13703.54 199
13704.64 208
13705.75 223
13706.85 211
13707.96 192
13709.07 225
13710.17 203
13711.28 209
13712.38 182
13713.49 236
13714.60 219
13715.70 241
13716.81 235
13717.92 230
13719.02 235
13720.13 231
13721.24 233
13722.34 189
13723.45 226
13724.56 201
13725.66 248
13726.77 230
13727.88 245
13728.98 269
13730.09 235
13731.20 242
13732.30 244
13733.41 265
13734.52 243
13735.63 222
13736.73 226
13737.84 248
13738.95 223
13740.05 271
13741.16 251
13742.27 229
13743.38 229
13744.48 248
13745.59 245
13746.70 273
13747.81 233
13748.91 248
13750.02 243
13751.13 285
13752.24 254
13753.35 220
13754.45 248
13755.56 268
13756.67 248
13757.78 248
13758.89 268
13759.99 305
13761.10 291
13762.21 256
13763.32 287
13764.43 286
13765.54 264
13766.64 269
13767.75 305
13768.86 269
13769.97 295
13771.08 331
13772.19 302
13773.30 304
13774.40 324
13775.51 340
13776.62 365
13777.73 373
13778.84 380
13779.95 379
13781.06 364
13782.17 379
13783.28 357
13784.39 356
13785.49 332
13786.60 330
13787.71 357
13788.82 324
13789.93 306
13791.04 304
13792.15 287
13793.26 303
13794.37 272
13795.48 292
13796.59 316
13797.70 256
13798.81 279
13799.92 237
13801.03 268
13802.14 255
13803.25 257
13804.36 289
13805.47 259
13806.58 275
13807.69 282
13808.80 277
13809.91 275
13811.02 282
13812.13 268
13813.24 263
13814.35 262
13815.46 291
13816.57 256
13817.68 278
13818.79 282
13819.90 275
13821.01 249
13822.12 251
13823.23 245
13824.34 261
13825.46 282
13826.57 242
13827.68 249
13828.79 235
13829.90 277
13831.01 252
13832.12 299
13833.23 283
13834.34 236
13835.45 249
13836.57 275
13837.68 241
13838.79 228
13839.90 225
13841.01 230
13842.12 235
13843.23 238
13844.35 264
13845.46 268
13846.57 250
13847.68 248
13848.79 257
13849.90 249
13851.02 243
13852.13 256
13853.24 247
13854.35 234
13855.46 269
13856.58 240
13857.69 241
13858.80 245
13859.91 235
13861.02 283
13862.14 284
13863.25 291
13864.36 235
13865.47 262
13866.59 257
13867.70 267
13868.81 261
13869.92 288
13871.04 286
13872.15 270
13873.26 274
13874.38 288
13875.49 273
13876.60 287
13877.71 270
13878.83 251
13879.94 283
13881.05 252
13882.17 290
13883.28 282
13884.39 281
13885.51 296
13886.62 286
13887.73 304
13888.85 317
13889.96 285
13891.07 313
13892.19 310
13893.30 307
13894.41 326
13895.53 318
13896.64 342
13897.75 292
13898.87 359
13899.98 328
13901.10 371
13902.21 337
13903.32 353
13904.44 324
13905.55 315
13906.67 298
13907.78 331
13908.89 336
13910.01 287
13911.12 312
13912.24 280
13913.35 293
13914.47 258
13915.58 295
13916.69 274
13917.81 256
13918.92 272
13920.04 277
13921.15 260
13922.27 272
13923.38 270
13924.50 261
13925.61 239
13926.73 261
13927.84 269
13928.96 297
13930.07 244
13931.19 260
13932.30 255
13933.42 253
13934.53 302
13935.65 263
13936.76 262
13937.88 234
13938.99 258
13940.11 259
13941.22 278
13942.34 233
13943.45 225
13944.57 235
13945.69 270
13946.80 261
13947.92 226
13949.03 273
13950.15 271
13951.27 241
13952.38 216
13953.50 260
13954.61 231
13955.73 251
13956.85 252
13957.96 246
13959.08 264
13960.19 216
13961.31 263
13962.43 240
13963.54 251
13964.66 219
13965.78 240
13966.89 270
13968.01 258
13969.13 262
13970.24 229
13971.36 225
13972.48 250
13973.59 211
13974.71 226
13975.83 196
13976.94 223
13978.06 249
13979.18 220
13980.29 247
13981.41 269
13982.53 284
13983.64 251
13984.76 249
13985.88 218
13987.00 239
13988.11 249
13989.23 216
13990.35 241
13991.47 259
13992.58 262
13993.70 230
13994.82 261
13995.94 209
13997.05 277
13998.17 256
13999.29 274
14000.41 224
14001.53 228
14002.64 230
14003.76 223
14004.88 244
14006.00 242
14007.12 249
14008.23 255
14009.35 244
14010.47 229
14011.59 257
14012.71 260
14013.83 239
14014.94 223
14016.06 258
14017.18 221
14018.30 253
14019.42 223
14020.54 246
14021.66 247
14022.77 233
14023.89 253
14025.01 257
14026.13 227
14027.25 201
14028.37 230
14029.49 226
14030.61 244
14031.73 242
14032.84 235
14033.96 231
14035.08 220
14036.20 213
14037.32 247
14038.44 223
14039.56 208
14040.68 237
14041.80 252
14042.92 235
14044.04 256
14045.16 255
14046.28 212
14047.40 226
14048.52 263
14049.64 233
14050.76 230
14051.88 251
14053.00 262
14054.12 239
14055.24 221
14056.36 254
14057.48 231
14058.60 291
14059.72 266
14060.84 257
14061.96 216
14063.08 254
14064.20 270
14065.32 269
14066.44 265
14067.56 262
14068.68 276
14069.80 299
14070.92 261
14072.04 268
14073.16 252
14074.28 288
14075.40 274
14076.53 279
14077.65 304
14078.77 301
14079.89 285
14081.01 284
14082.13 294
14083.25 305
14084.37 297
14085.49 312
14086.62 276
14087.74 287
14088.86 303
14089.98 310
14091.10 289
14092.22 359
14093.34 325
14094.47 331
14095.59 345
14096.71 321
14097.83 353
14098.95 369
14100.07 398
14101.20 398
14102.32 399
14103.44 378
14104.56 409
14105.68 426
14106.81 424
14107.93 377
14109.05 390
14110.17 355
14111.30 348
14112.42 335
14113.54 325
14114.66 300
14115.78 324
14116.91 309
14118.03 310
14119.15 300
14120.28 290
14121.40 335
14122.52 306
14123.64 284
14124.77 314
14125.89 320
14127.01 299
14128.13 297
14129.26 271
14130.38 259
14131.50 249
14132.63 276
14133.75 313
14134.87 269
14136.00 265
14137.12 279
14138.24 270
14139.37 273
14140.49 241
14141.61 257
14142.74 246
14143.86 288
14144.98 250
14146.11 278
14147.23 274
14148.36 260
14149.48 262
14150.60 241
14151.73 212
14152.85 244
14153.98 261
14155.10 267
14156.22 271
14157.35 264
14158.47 263
14159.60 277
14160.72 258
14161.84 246
14162.97 236
14164.09 261
14165.22 245
14166.34 260
14167.47 242
14168.59 277
14169.72 287
14170.84 252
14171.96 230
14173.09 247
14174.21 266
14175.34 261
14176.46 257
14177.59 225
14178.71 236
14179.84 246
14180.96 245
14182.09 239
14183.21 256
14184.34 242
14185.46 260
14186.59 268
14187.72 270
14188.84 236
14189.97 254
14191.09 270
14192.22 291
14193.34 247
14194.47 246
14195.59 252
14196.72 220
14197.85 241
14198.97 228
14200.10 259
14201.22 234
14202.35 239
14203.47 250
14204.60 234
14205.73 237
14206.85 248
14207.98 265
14209.10 261
14210.23 232
14211.36 226
14212.48 230
14213.61 230
14214.74 220
14215.86 195
14216.99 212
14218.12 233
14219.24 225
14220.37 235
14221.50 249
14222.62 240
14223.75 237
14224.88 216
14226.00 224
14227.13 201
14228.26 227
14229.38 212
14230.51 198
14231.64 244
14232.76 232
14233.89 213
14235.02 203
14236.15 210
14237.27 198
14238.40 236
14239.53 234
14240.66 209
14241.78 184
14242.91 224
14244.04 215
14245.17 224
14246.29 190
14247.42 197
14248.55 224
14249.68 215
14250.80 236
14251.93 195
14253.06 192
14254.19 204
14255.32 191
14256.44 209
14257.57 209
14258.70 182
14259.83 211
14260.96 197
14262.09 204
14263.21 201
14264.34 196
14265.47 238
14266.60 233
14267.73 220
14268.86 192
14269.98 222
14271.11 239
14272.24 236
14273.37 196
14274.50 224
14275.63 218
14276.76 215
14277.89 209
14279.01 215
14280.14 189
14281.27 192
14282.40 219
14283.53 243
14284.66 200
14285.79 221
14286.92 201
14288.05 219
14289.18 200
14290.31 225
14291.44 207
14292.57 213
14293.70 217
14294.82 199
14295.95 191
14297.08 188
14298.21 196
14299.34 200
14300.47 186
14301.60 216
14302.73 185
14303.86 171
14304.99 194
14306.12 209
14307.25 179
14308.38 159
14309.51 172
14310.64 193
14311.77 170
14312.90 194
14314.03 179
14315.16 198
14316.30 202
14317.43 191
14318.56 169
14319.69 175
14320.82 185
14321.95 202
14323.08 169
14324.21 171
14325.34 191
14326.47 193
14327.60 204
14328.73 175
14329.86 163
14330.99 169
14332.13 174
14333.26 183
14334.39 197
14335.52 181
14336.65 183
14337.78 158
14338.91 196
14340.04 174
14341.18 157
14342.31 178
14343.44 184
14344.57 187
14345.70 170
14346.83 190
14347.97 220
14349.10 211
14350.23 191
14351.36 182
14352.49 195
14353.62 199
14354.76 165
14355.89 176
14357.02 178
14358.15 184
14359.28 198
14360.42 171
14361.55 177
14362.68 153
14363.81 170
14364.95 169
14366.08 199
14367.21 169
14368.34 170
14369.48 180
14370.61 187
14371.74 190
14372.87 196
14374.01 212
14375.14 185
14376.27 217
14377.40 184
14378.54 180
14379.67 168
14380.80 171
14381.94 155
14383.07 191
14384.20 167
14385.34 167
14386.47 198
14387.60 206
14388.74 182
14389.87 163
14391.00 180
14392.14 187
14393.27 178
14394.40 181
14395.54 173
14396.67 165
14397.80 187
14398.94 193
14400.07 186
14401.20 166
14402.34 163
14403.47 190
14404.61 197
14405.74 186
14406.87 164
14408.01 154
14409.14 176
14410.28 209
14411.41 180
14412.55 188
14413.68 202
14414.81 188
14415.95 194
14417.08 179
14418.22 192
14419.35 192
14420.49 199
14421.62 192
14422.76 181
14423.89 170
14425.02 186
14426.16 184
14427.29 210
14428.43 178
14429.56 186
14430.70 189
14431.83 204
14432.97 171
14434.10 184
14435.24 187
14436.37 192
14437.51 199
14438.64 207
14439.78 204
14440.92 213
14442.05 219
14443.19 224
14444.32 194
14445.46 205
14446.59 189
14447.73 210
14448.86 198
14450.00 193
14451.14 214
14452.27 199
14453.41 229
14454.54 177
14455.68 171
14456.82 178
14457.95 190
14459.09 218
14460.22 184
14461.36 188
14462.50 189
14463.63 211
14464.77 184
14465.90 188
14467.04 192
14468.18 179
14469.31 196
14470.45 189
14471.59 209
14472.72 207
14473.86 188
14475.00 200
14476.13 208
14477.27 206
14478.41 212
14479.54 222
14480.68 212
14481.82 192
14482.96 202
14484.09 197
14485.23 204
14486.37 181
14487.50 199
14488.64 196
14489.78 210
14490.92 188
14492.05 225
14493.19 196
14494.33 198
14495.47 230
14496.60 236
14497.74 199
14498.88 198
14500.02 189
14501.15 225
14502.29 227
14503.43 210
14504.57 213
14505.70 213
14506.84 208
14507.98 219
14509.12 220
14510.26 229
14511.39 231
14512.53 237
14513.67 216
14514.81 195
14515.95 237
14517.09 235
14518.22 277
14519.36 269
14520.50 256
14521.64 298
14522.78 277
14523.92 249
14525.06 277
14526.19 320
14527.33 287
14528.47 303
14529.61 296
14530.75 253
14531.89 300
14533.03 272
14534.17 240
14535.31 227
14536.45 228
14537.58 244
14538.72 230
14539.86 217
14541.00 194
14542.14 210
14543.28 222
14544.42 204
14545.56 185
14546.70 203
14547.84 205
14548.98 205
14550.12 183
14551.26 193
14552.40 196
14553.54 184
14554.68 171
14555.82 195
14556.96 192
14558.10 180
14559.24 198
14560.38 192
14561.52 191
14562.66 201
14563.80 208
14564.94 184
14566.08 205
14567.22 204
14568.36 192
14569.50 185
14570.64 189
14571.78 185
14572.92 220
14574.06 200
14575.20 193
14576.34 195
14577.48 237
14578.62 184
14579.76 179
14580.91 207
14582.05 205
14583.19 186
14584.33 195
14585.47 197
14586.61 189
14587.75 163
14588.89 188
14590.03 209
14591.18 189
14592.32 182
14593.46 182
14594.60 196
14595.74 190
14596.88 159
14598.02 185
14599.17 171
14600.31 192
14601.45 180
14602.59 190
14603.73 194
14604.87 210
14606.02 188
14607.16 186
14608.30 188
14609.44 203
14610.58 219
14611.73 176
14612.87 188
14614.01 186
14615.15 212
14616.29 204
14617.44 190
14618.58 177
14619.72 198
14620.86 185
14622.01 195
14623.15 195
14624.29 215
14625.43 180
14626.58 214
14627.72 221
14628.86 200
14630.01 231
14631.15 174
14632.29 207
14633.43 239
14634.58 206
14635.72 208
14636.86 204
14638.01 202
14639.15 254
14640.29 247
14641.44 241
14642.58 225
14643.72 197
14644.87 202
14646.01 210
14647.15 207
14648.30 182
14649.44 203
14650.58 209
14651.73 203
14652.87 205
14654.01 205
14655.16 201
14656.30 210
14657.45 195
14658.59 200
14659.73 193
14660.88 174
14662.02 190
14663.17 203
14664.31 182
14665.45 185
14666.60 195
14667.74 186
14668.89 164
14670.03 196
14671.18 189
14672.32 198
14673.46 167
14674.61 185
14675.75 200
14676.90 202
14678.04 182
14679.19 170
14680.33 179
14681.48 185
14682.62 182
14683.77 171
14684.91 173
14686.06 157
14687.20 188
14688.35 188
14689.49 143
14690.64 172
14691.78 184
14692.93 176
14694.07 194
14695.22 176
14696.36 169
14697.51 160
14698.65 182
14699.80 163
14700.95 183
14702.09 163
14703.24 161
14704.38 147
14705.53 163
14706.67 158
14707.82 161
14708.97 181
14710.11 186
14711.26 174
14712.40 144
14713.55 184
14714.70 177
14715.84 150
14716.99 148
14718.13 171
14719.28 169
14720.43 150
14721.57 144
14722.72 178
14723.87 176
14725.01 166
14726.16 158
14727.31 163
14728.45 197
14729.60 166
14730.75 175
14731.89 180
14733.04 169
14734.19 147
14735.33 170
14736.48 160
14737.63 168
14738.77 146
14739.92 157
14741.07 165
14742.22 138
14743.36 168
14744.51 159
14745.66 154
14746.80 173
14747.95 130
14749.10 149
14750.25 153
14751.39 174
14752.54 148
14753.69 151
14754.84 157
14755.99 140
14757.13 159
14758.28 152
14759.43 136
14760.58 136
14761.72 163
14762.87 149
14764.02 148
14765.17 154
14766.32 147
14767.47 155
14768.61 152
14769.76 151
14770.91 158
14772.06 167
14773.21 166
14774.36 136
14775.50 136
14776.65 168
14777.80 146
14778.95 181
14780.10 161
14781.25 133
14782.40 151
14783.54 150
14784.69 174
14785.84 172
14786.99 180
14788.14 150
14789.29 169
14790.44 168
14791.59 175
14792.74 139
14793.89 144
14795.03 168
14796.18 167
14797.33 152
14798.48 133
14799.63 149
14800.78 162
14801.93 170
14803.08 127
14804.23 142
14805.38 162
14806.53 183
14807.68 139
14808.83 141
14809.98 154
14811.13 150
14812.28 157
14813.43 173
14814.58 129
14815.73 134
14816.88 187
14818.03 174
14819.18 144
14820.33 132
14821.48 172
14822.63 178
14823.78 127
14824.93 147
14826.08 168
14827.23 151
14828.38 147
14829.53 131
14830.68 127
14831.83 131
14832.98 152
14834.14 146
14835.29 148
14836.44 164
14837.59 143
14838.74 165
14839.89 158
14841.04 146
14842.19 160
14843.34 157
14844.49 147
14845.65 145
14846.80 132
14847.95 151
14849.10 158
14850.25 158
14851.40 148
14852.55 149
14853.71 148
14854.86 152
14856.01 160
14857.16 132
14858.31 146
14859.46 143
14860.62 126
14861.77 113
14862.92 126
14864.07 151
14865.22 143
14866.38 154
14867.53 124
14868.68 123
14869.83 144
14870.98 135
14872.14 130
14873.29 147
14874.44 154
14875.59 133
14876.75 131
14877.90 146
14879.05 127
14880.20 123
14881.36 129
14882.51 152
14883.66 149
14884.81 136
14885.97 131
14887.12 134
14888.27 148
14889.42 134
14890.58 144
14891.73 150
14892.88 127
14894.04 141
14895.19 134
14896.34 136
14897.50 121
14898.65 150
14899.80 150
14900.96 141
14902.11 123
14903.26 135
14904.42 156
14905.57 151
14906.72 143
14907.88 141
14909.03 151
14910.18 153
14911.34 146
14912.49 136
14913.65 118
14914.80 148
14915.95 134
14917.11 125
14918.26 131
14919.42 149
14920.57 147
14921.72 131
14922.88 132
14924.03 141
14925.19 143
14926.34 145
14927.50 158
14928.65 159
14929.81 128
14930.96 163
14932.11 162
14933.27 143
14934.42 149
14935.58 155
14936.73 155
14937.89 159
14939.04 152
14940.20 165
14941.35 194
14942.51 149
14943.66 160
14944.82 125
14945.97 139
14947.13 144
14948.28 184
14949.44 164
14950.59 155
14951.75 161
14952.90 158
14954.06 139
14955.22 148
14956.37 173
14957.53 167
14958.68 165
14959.84 153
14960.99 156
14962.15 183
14963.30 173
14964.46 181
14965.62 162
14966.77 151
14967.93 148
14969.08 158
14970.24 187
14971.40 158
14972.55 167
14973.71 162
14974.86 178
14976.02 144
14977.18 140
14978.33 134
14979.49 148
14980.65 170
14981.80 148
14982.96 153
14984.12 150
14985.27 163
14986.43 155
14987.59 134
14988.74 143
14989.90 140
14991.06 134
14992.21 131
14993.37 179
14994.53 176
14995.68 177
14996.84 161
14998.00 162
14999.16 149
15000.31 133
15001.47 133
15002.63 140
15003.79 165
15004.94 147
15006.10 140
15007.26 139
15008.42 137
15009.57 131
15010.73 132
15011.89 146
15013.05 134
15014.20 142
15015.36 138
15016.52 165
15017.68 141
15018.83 158
15019.99 129
15021.15 133
15022.31 161
15023.47 123
15024.63 118
15025.78 144
15026.94 129
15028.10 149
15029.26 153
15030.42 142
15031.58 123
15032.73 183
15033.89 141
15035.05 137
15036.21 142
15037.37 152
15038.53 135
15039.69 143
15040.84 114
15042.00 130
15043.16 127
15044.32 156
15045.48 130
15046.64 149
15047.80 135
15048.96 125
15050.12 129
15051.28 155
15052.43 122
15053.59 122
15054.75 140
15055.91 128
15057.07 161
15058.23 140
15059.39 150
15060.55 148
15061.71 134
15062.87 158
15064.03 135
15065.19 145
15066.35 143
15067.51 148
15068.67 143
15069.83 105
15070.99 121
15072.15 126
15073.31 150
15074.47 160
15075.63 147
15076.79 171
15077.95 132
15079.11 129
15080.27 150
15081.43 136
15082.59 126
15083.75 137
15084.91 136
15086.07 139
15087.23 140
15088.39 113
15089.55 117
15090.71 139
15091.88 157
15093.04 117
15094.20 129
15095.36 142
15096.52 124
15097.68 137
15098.84 128
15100.00 123
15101.16 120
15102.32 126
15103.49 145
15104.65 125
15105.81 129
15106.97 123
15108.13 134
15109.29 140
15110.45 133
15111.61 142
15112.78 132
15113.94 124
15115.10 111
15116.26 143
15117.42 139
15118.58 136
15119.75 140
15120.91 139
15122.07 105
15123.23 130
15124.39 133
15125.56 150
15126.72 137
15127.88 126
15129.04 160
15130.21 146
15131.37 121
15132.53 134
15133.69 119
15134.85 123
15136.02 123
15137.18 155
15138.34 152
15139.50 119
15140.67 112
15141.83 123
15142.99 146
15144.16 139
15145.32 126
15146.48 130
15147.64 126
15148.81 145
15149.97 139
15151.13 130
15152.30 161
15153.46 135
15154.62 131
15155.79 147
15156.95 134
15158.11 128
15159.28 138
15160.44 145
15161.60 129
15162.77 124
15163.93 115
15165.09 154
15166.26 128
15167.42 132
15168.58 143
15169.75 104
15170.91 124
15172.08 130
15173.24 155
15174.40 124
15175.57 102
15176.73 134
15177.90 164
15179.06 136
15180.22 128
15181.39 126
15182.55 140
15183.72 158
15184.88 148
15186.05 119
15187.21 137
15188.37 130
15189.54 160
15190.70 138
15191.87 133
15193.03 124
15194.20 132
15195.36 159
15196.53 153
15197.69 137
15198.86 161
15200.02 133
15201.19 128
15202.35 124
15203.52 153
15204.68 130
15205.85 147
15207.01 129
15208.18 142
15209.34 148
15210.51 139
15211.67 144
15212.84 149
15214.00 139
15215.17 143
15216.33 158
15217.50 146
15218.67 167
15219.83 143
15221.00 134
15222.16 157
15223.33 138
15224.50 158
15225.66 145
15226.83 139
15227.99 140
15229.16 146
15230.33 155
15231.49 165
15232.66 162
15233.82 194
15234.99 181
15236.16 170
15237.32 140
15238.49 119
15239.66 139
15240.82 164
15241.99 175
15243.16 159
15244.32 127
15245.49 164
15246.66 166
15247.82 171
15248.99 140
15250.16 176
15251.32 134
15252.49 154
15253.66 132
15254.82 133
15255.99 155
15257.16 128
15258.32 148
15259.49 144
15260.66 152
15261.83 144
15262.99 132
15264.16 133
15265.33 127
15266.50 113
15267.66 130
15268.83 147
15270.00 146
15271.17 135
15272.33 150
15273.50 143
15274.67 146
15275.84 132
15277.01 155
15278.17 142
15279.34 138
15280.51 134
15281.68 109
15282.85 131
15284.01 117
15285.18 144
15286.35 129
15287.52 121
15288.69 102
15289.86 132
15291.02 141
15292.19 124
15293.36 120
15294.53 133
15295.70 145
15296.87 123
15298.03 99
15299.20 124
15300.37 132
15301.54 134
15302.71 165
15303.88 139
15305.05 133
15306.22 129
15307.39 137
15308.56 139
15309.72 112
15310.89 136
15312.06 148
15313.23 163
15314.40 140
15315.57 131
15316.74 138
15317.91 144
15319.08 127
15320.25 140
15321.42 124
15322.59 134
15323.76 141
15324.93 154
15326.10 116
15327.27 134
15328.44 133
15329.61 125
15330.78 139
15331.95 126
15333.12 135
15334.29 123
15335.46 120
15336.63 125
15337.80 116
15338.97 147
15340.14 168
15341.31 152
15342.48 129
15343.65 113
15344.82 120
15345.99 141
15347.16 135
15348.33 132
15349.50 107
15350.67 123
15351.84 153
15353.01 142
15354.18 119
15355.36 140
15356.53 141
15357.70 132
15358.87 122
15360.04 139
15361.21 112
15362.38 144
15363.55 164
15364.72 137
15365.90 141
15367.07 148
15368.24 145
15369.41 127
15370.58 129
15371.75 141
15372.92 158
15374.10 140
15375.27 123
15376.44 129
15377.61 126
15378.78 153
15379.95 146
15381.13 122
15382.30 133
15383.47 166
15384.64 139
15385.81 131
15386.99 125
15388.16 139
15389.33 148
15390.50 156
15391.68 136
15392.85 148
15394.02 121
15395.19 153
15396.36 153
15397.54 149
15398.71 153
15399.88 135
15401.05 144
15402.23 140
15403.40 133
15404.57 121
15405.75 135
15406.92 133
15408.09 157
15409.26 145
15410.44 120
15411.61 144
15412.78 139
15413.96 133
15415.13 139
15416.30 126
15417.48 135
15418.65 142
15419.82 134
15421.00 129
15422.17 150
15423.34 145
15424.52 117
15425.69 135
15426.86 130
15428.04 119
15429.21 131
15430.39 145
15431.56 111
15432.73 132
15433.91 141
15435.08 149
15436.25 131
15437.43 120
15438.60 136
15439.78 158
15440.95 131
15442.13 140
15443.30 142
15444.47 130
15445.65 124
15446.82 134
15448.00 115
15449.17 115
15450.35 135
15451.52 145
15452.70 124
15453.87 149
15455.04 116
15456.22 115
15457.39 147
15458.57 131
15459.74 130
15460.92 132
15462.09 137
15463.27 157
15464.44 125
15465.62 140
15466.79 127
15467.97 146
15469.14 130
15470.32 130
15471.49 125
15472.67 125
15473.85 127
15475.02 119
15476.20 137
15477.37 130
15478.55 144
15479.72 151
15480.90 124
15482.07 136
15483.25 133
15484.43 138
15485.60 126
15486.78 127
15487.95 127
15489.13 126
15490.31 134
15491.48 128
15492.66 137
15493.83 125
15495.01 124
15496.19 151
15497.36 131
15498.54 140
15499.72 133
15500.89 137
15502.07 142
15503.25 151
15504.42 149
15505.60 166
15506.78 129
15507.95 137
15509.13 142
15510.31 130
15511.48 117
15512.66 126
15513.84 126
15515.01 131
15516.19 133
15517.37 124
15518.54 122
15519.72 141
15520.90 162
15522.08 133
15523.25 128
15524.43 136
15525.61 165
15526.79 148
15527.96 134
15529.14 129
15530.32 148
15531.50 141
15532.67 155
15533.85 147
15535.03 117
15536.21 149
15537.38 176
15538.56 156
15539.74 129
15540.92 142
15542.10 150
15543.27 151
15544.45 135
15545.63 122
15546.81 138
15547.99 150
15549.17 145
15550.34 146
15551.52 137
15552.70 130
15553.88 138
15555.06 146
15556.24 131
15557.41 118
15558.59 142
15559.77 167
15560.95 147
15562.13 133
15563.31 135
15564.49 161
15565.67 164
15566.84 159
15568.02 126
15569.20 154
15570.38 140
15571.56 174
15572.74 157
15573.92 120
15575.10 158
15576.28 183
15577.46 175
15578.64 118
15579.82 144
15581.00 145
15582.18 161
15583.35 153
15584.53 139
15585.71 155
15586.89 153
15588.07 147
15589.25 148
15590.43 170
15591.61 153
15592.79 161
15593.97 174
15595.15 169
15596.33 166
15597.51 165
15598.69 142
15599.87 170
15601.05 161
15602.23 167
15603.41 171
15604.59 173
15605.78 138
15606.96 165
15608.14 164
15609.32 176
15610.50 166
15611.68 148
15612.86 175
15614.04 144
15615.22 175
15616.40 152
15617.58 175
15618.76 171
15619.94 173
15621.12 208
15622.31 178
15623.49 174
15624.67 187
15625.85 180
15627.03 196
15628.21 194
15629.39 203
15630.57 183
15631.76 199
15632.94 203
15634.12 169
15635.30 166
15636.48 211
15637.66 198
15638.85 181
15640.03 185
15641.21 203
15642.39 202
15643.57 203
15644.75 162
15645.94 199
15647.12 190
15648.30 205
15649.48 192
15650.66 201
15651.85 209
15653.03 226
15654.21 225
15655.39 218
15656.58 205
15657.76 176
15658.94 215
15660.12 214
15661.31 201
15662.49 204
15663.67 223
15664.85 226
15666.04 198
15667.22 220
15668.40 236
15669.58 225
15670.77 237
15671.95 250
15673.13 230
15674.32 216
15675.50 227
15676.68 243
15677.87 229
15679.05 214
15680.23 225
15681.42 235
15682.60 228
15683.78 235
15684.97 216
15686.15 234
15687.33 223
15688.52 245
15689.70 231
15690.88 254
15692.07 244
15693.25 261
15694.44 258
15695.62 258
15696.80 284
15697.99 304
15699.17 303
15700.35 289
15701.54 304
15702.72 328
15703.91 305
15705.09 288
15706.28 311
15707.46 332
15708.64 354
15709.83 343
15711.01 344
15712.20 352
15713.38 399
15714.57 433
15715.75 427
15716.94 447
15718.12 407
15719.31 421
15720.49 398
15721.67 424
15722.86 446
15724.04 483
15725.23 409
15726.41 471
15727.60 405
15728.78 427
15729.97 424
15731.15 405
15732.34 404
15733.53 363
15734.71 378
15735.90 352
15737.08 376
15738.27 365
15739.45 378
15740.64 355
15741.82 327
15743.01 357
15744.19 351
15745.38 341
15746.57 325
15747.75 345
15748.94 338
15750.12 304
15751.31 318
15752.50 315
15753.68 312
15754.87 310
15756.05 315
15757.24 325
15758.43 323
15759.61 321
15760.80 320
15761.99 323
15763.17 302
15764.36 327
15765.54 272
15766.73 309
15767.92 292
15769.10 274
15770.29 273
15771.48 282
15772.66 283
15773.85 318
15775.04 261
15776.22 275
15777.41 271
15778.60 255
15779.79 261
15780.97 252
15782.16 257
15783.35 260
15784.53 283
15785.72 259
15786.91 248
15788.10 268
15789.28 260
15790.47 290
15791.66 274
15792.85 268
15794.03 281
15795.22 258
15796.41 242
15797.60 231
15798.78 239
15799.97 237
15801.16 221
15802.35 246
15803.54 224
15804.72 233
15805.91 241
15807.10 214
15808.29 209
15809.48 247
15810.66 222
15811.85 220
15813.04 218
15814.23 205
15815.42 247
15816.61 211
15817.79 221
15818.98 213
15820.17 233
15821.36 208
15822.55 206
15823.74 219
15824.93 239
15826.11 228
15827.30 229
15828.49 220
15829.68 228
15830.87 200
15832.06 193
15833.25 206
15834.44 224
15835.63 216
15836.82 214
15838.00 230
15839.19 188
15840.38 208
15841.57 219
15842.76 207
15843.95 189
15845.14 210
15846.33 248
15847.52 205
15848.71 232
15849.90 226
15851.09 216
15852.28 213
15853.47 215
15854.66 175
15855.85 216
15857.04 189
15858.23 216
15859.42 216
15860.61 217
15861.80 193
15862.99 248
15864.18 225
15865.37 203
15866.56 176
15867.75 209
15868.94 254
15870.13 192
15871.32 210
15872.51 201
15873.70 222
15874.89 198
15876.08 201
15877.27 193
15878.46 215
15879.66 211
15880.85 221
15882.04 192
15883.23 228
15884.42 213
15885.61 227
15886.80 238
15887.99 193
15889.18 201
15890.37 194
15891.57 197
15892.76 191
15893.95 196
15895.14 200
15896.33 232
15897.52 210
15898.71 208
15899.91 171
15901.10 184
15902.29 187
15903.48 216
15904.67 209
15905.86 221
15907.06 242
15908.25 222
15909.44 211
15910.63 209
15911.82 213
15913.02 216
15914.21 230
15915.40 189
15916.59 199
15917.78 188
15918.98 206
15920.17 196
15921.36 206
15922.55 208
15923.75 210
15924.94 205
15926.13 200
15927.32 191
15928.52 195
15929.71 196
15930.90 189
15932.09 215
15933.29 211
15934.48 224
15935.67 184
15936.87 203
15938.06 210
15939.25 231
15940.44 232
15941.64 214
15942.83 187
15944.02 217
15945.22 202
15946.41 207
15947.60 205
15948.80 197
15949.99 215
15951.18 182
15952.38 203
15953.57 176
15954.77 183
15955.96 194
15957.15 194
15958.35 177
15959.54 151
15960.73 177
15961.93 202
15963.12 194
15964.32 173
15965.51 164
15966.70 155
15967.90 177
15969.09 168
15970.29 165
15971.48 186
15972.67 179
15973.87 158
15975.06 155
15976.26 170
15977.45 183
15978.65 170
15979.84 155
15981.04 138
15982.23 163
15983.43 149
15984.62 140
15985.81 160
15987.01 156
15988.20 176
15989.40 148
15990.59 167
15991.79 150
15992.98 145
15994.18 158
15995.37 148
15996.57 156
15997.76 142
15998.96 161
16000.16 144
16001.35 132
16002.55 136
16003.74 163
16004.94 179
16006.13 181
16007.33 176
16008.52 148
16009.72 147
16010.92 174
16012.11 161
16013.31 132
16014.50 126
16015.70 136
16016.89 141
16018.09 152
16019.29 157
16020.48 147
16021.68 136
16022.87 139
16024.07 170
16025.27 156
16026.46 156
16027.66 157
16028.86 146
16030.05 137
16031.25 130
16032.45 138
16033.64 142
16034.84 144
16036.04 148
16037.23 147
16038.43 134
16039.63 161
16040.82 161
16042.02 141
16043.22 140
16044.41 144
16045.61 133
16046.81 158
16048.00 137
16049.20 152
16050.40 144
16051.60 161
16052.79 141
16053.99 149
16055.19 143
16056.39 148
16057.58 141
16058.78 126
16059.98 145
16061.18 136
16062.37 143
16063.57 114
16064.77 146
16065.97 139
16067.16 123
16068.36 143
16069.56 141
16070.76 146
16071.96 139
16073.15 129
16074.35 128
16075.55 149
16076.75 139
16077.95 162
16079.14 158
16080.34 149
16081.54 130
16082.74 140
16083.94 156
16085.14 140
16086.34 130
16087.53 108
16088.73 140
16089.93 139
16091.13 126
16092.33 130
16093.53 136
16094.73 123
16095.93 107
16097.12 154
16098.32 141
16099.52 138
16100.72 132
16101.92 119
16103.12 114
16104.32 131
16105.52 157
16106.72 143
16107.92 153
16109.12 124
16110.32 142
16111.52 158
16112.71 121
16113.91 129
16115.11 134
16116.31 147
16117.51 148
16118.71 130
16119.91 125
16121.11 113
16122.31 136
16123.51 126
16124.71 128
16125.91 138
16127.11 124
16128.31 151
16129.51 149
16130.71 139
16131.91 124
16133.11 139
16134.31 104
16135.51 128
16136.71 151
16137.92 132
16139.12 131
16140.32 135
16141.52 136
16142.72 120
16143.92 138
16145.12 119
16146.32 132
16147.52 128
16148.72 130
16149.92 138
16151.12 135
16152.32 134
16153.53 131
16154.73 125
16155.93 139
16157.13 132
16158.33 141
16159.53 130
16160.73 127
16161.93 121
16163.14 132
16164.34 141
16165.54 135
16166.74 118
16167.94 140
16169.14 142
16170.34 156
16171.55 119
16172.75 133
16173.95 133
16175.15 130
16176.35 134
16177.56 140
16178.76 120
16179.96 123
16181.16 137
16182.36 137
16183.57 130
16184.77 135
16185.97 132
16187.17 132
16188.38 133
16189.58 132
16190.78 134
16191.98 150
16193.18 130
16194.39 131
16195.59 127
16196.79 108
16198.00 136
16199.20 162
16200.40 127
16201.60 132
16202.81 146
16204.01 141
16205.21 144
16206.42 124
16207.62 129
16208.82 139
16210.02 133
16211.23 136
16212.43 125
16213.63 127
16214.84 126
16216.04 152
16217.24 141
16218.45 151
16219.65 129
16220.86 132
16222.06 149
16223.26 132
16224.47 134
16225.67 154
16226.87 164
16228.08 157
16229.28 141
16230.49 124
16231.69 130
16232.89 139
16234.10 131
16235.30 145
16236.51 130
16237.71 132
16238.91 140
16240.12 137
16241.32 164
16242.53 133
16243.73 134
16244.94 166
16246.14 143
16247.34 133
16248.55 161
16249.75 176
16250.96 135
16252.16 140
16253.37 162
16254.57 154
16255.78 159
16256.98 151
16258.19 148
16259.39 129
16260.60 154
16261.80 150
16263.01 149
16264.21 136
16265.42 144
16266.62 161
16267.83 147
16269.03 142
16270.24 132
16271.45 161
16272.65 167
16273.86 169
16275.06 158
16276.27 154
16277.47 165
16278.68 161
16279.88 162
16281.09 150
16282.30 169
16283.50 160
16284.71 175
16285.91 158
16287.12 156
16288.33 168
16289.53 155
16290.74 152
16291.94 151
16293.15 179
16294.36 158
16295.56 177
16296.77 177
16297.98 166
16299.18 174
16300.39 174
16301.60 158
16302.80 181
16304.01 199
16305.22 180
16306.42 194
16307.63 192
16308.84 169
16310.04 181
16311.25 168
16312.46 185
16313.66 153
16314.87 168
16316.08 177
16317.29 175
16318.49 170
16319.70 168
16320.91 188
16322.11 179
16323.32 172
16324.53 177
16325.74 175
16326.94 156
16328.15 169
16329.36 158
16330.57 151
16331.77 146
16332.98 176
16334.19 164
16335.40 134
16336.61 151
16337.81 148
16339.02 171
16340.23 166
16341.44 158
16342.65 176
16343.85 148
16345.06 141
16346.27 138
16347.48 153
16348.69 162
16349.90 148
16351.10 160
16352.31 137
16353.52 137
16354.73 115
16355.94 132
16357.15 148
16358.35 131
16359.56 147
16360.77 138
16361.98 134
16363.19 130
16364.40 167
16365.61 119
16366.82 156
16368.03 136
16369.23 134
16370.44 123
16371.65 124
16372.86 136
16374.07 135
16375.28 136
16376.49 136
16377.70 145
16378.91 154
16380.12 143
16381.33 127
16382.54 144
16383.75 133
16384.96 154
16386.17 141
16387.38 162
16388.59 127
16389.80 142
16391.01 150
16392.22 130
16393.43 116
16394.64 110
16395.85 147
16397.06 140
16398.27 115
16399.48 116
16400.69 124
16401.90 120
16403.11 122
16404.32 120
16405.53 149
16406.74 135
16407.95 120
16409.16 133
16410.37 136
16411.58 134
16412.79 130
16414.00 144
16415.21 134
16416.42 141
16417.63 142
16418.85 122
16420.06 129
16421.27 130
16422.48 151
16423.69 138
16424.90 123
16426.11 105
16427.32 129
16428.53 148
16429.75 123
16430.96 121
16432.17 127
16433.38 142
16434.59 140
16435.80 127
16437.01 130
16438.23 120
16439.44 131
16440.65 132
16441.86 135
16443.07 110
16444.28 129
16445.50 132
16446.71 129
16447.92 114
16449.13 105
16450.34 144
16451.56 143
16452.77 131
16453.98 127
16455.19 142
16456.41 144
16457.62 130
16458.83 102
16460.04 124
16461.26 117
16462.47 132
16463.68 133
16464.89 135
16466.11 113
16467.32 128
16468.53 130
16469.74 127
16470.96 103
16472.17 145
16473.38 169
16474.60 134
16475.81 96
16477.02 111
16478.23 124
16479.45 121
16480.66 110
16481.87 110
16483.09 103
16484.30 123
16485.51 135
16486.73 121
16487.94 113
16489.15 120
16490.37 132
16491.58 126
16492.80 104
16494.01 107
16495.22 107
16496.44 121
16497.65 105
16498.86 116
16500.08 99
16501.29 115
16502.51 116
16503.72 110
16504.93 111
16506.15 115
16507.36 115
16508.58 120
16509.79 128
16511.01 121
16512.22 115
16513.43 119
16514.65 118
16515.86 102
16517.08 133
16518.29 98
16519.51 111
16520.72 110
16521.94 129
16523.15 113
16524.37 114
16525.58 104
16526.80 93
16528.01 123
16529.23 100
16530.44 108
16531.66 140
16532.87 119
16534.09 111
16535.30 114
16536.52 123
16537.73 105
16538.95 118
16540.16 115
16541.38 111
16542.59 106
16543.81 118
16545.02 107
16546.24 122
16547.46 107
16548.67 103
16549.89 116
16551.10 97
16552.32 110
16553.54 122
16554.75 126
16555.97 113
16557.18 106
16558.40 106
16559.62 105
16560.83 122
16562.05 127
16563.26 106
16564.48 128
16565.70 121
16566.91 116
16568.13 132
16569.35 134
16570.56 106
16571.78 113
16573.00 115
16574.21 123
16575.43 89
16576.65 103
16577.86 110
16579.08 125
16580.30 115
16581.51 112
16582.73 119
16583.95 121
16585.16 106
16586.38 97
16587.60 113
16588.82 107
16590.03 101
16591.25 105
16592.47 125
16593.68 146
16594.90 109
16596.12 109
16597.34 97
16598.55 101
16599.77 114
16600.99 125
16602.21 106
16603.43 111
16604.64 113
16605.86 113
16607.08 113
16608.30 128
16609.51 95
16610.73 111
16611.95 113
16613.17 109
16614.39 104
16615.60 100
16616.82 91
16618.04 116
16619.26 105
16620.48 116
16621.70 108
16622.91 124
16624.13 112
16625.35 108
16626.57 112
16627.79 124
16629.01 114
16630.23 115
16631.45 116
16632.66 94
16633.88 112
16635.10 116
16636.32 119
16637.54 96
16638.76 120
16639.98 104
16641.20 128
16642.42 137
16643.64 111
16644.85 131
16646.07 95
16647.29 118
16648.51 110
16649.73 111
16650.95 102
16652.17 112
16653.39 115
16654.61 122
16655.83 108
16657.05 108
16658.27 114
16659.49 106
16660.71 101
16661.93 120
16663.15 103
16664.37 115
16665.59 118
16666.81 105
16668.03 110
16669.25 119
16670.47 111
16671.69 106
16672.91 90
16674.13 112
16675.35 118
16676.57 105
16677.79 107
16679.01 93
16680.23 103
16681.45 125
16682.67 98
16683.89 83
16685.11 115
16686.34 113
16687.56 99
16688.78 106
16690.00 94
16691.22 109
16692.44 112
16693.66 118
16694.88 118
16696.10 94
16697.32 122
16698.55 131
16699.77 108
16700.99 86
16702.21 91
16703.43 105
16704.65 118
16705.87 97
16707.10 86
16708.32 94
16709.54 117
16710.76 108
16711.98 112
16713.20 100
16714.43 112
16715.65 101
16716.87 117
16718.09 128
16719.31 100
16720.54 112
16721.76 105
16722.98 98
16724.20 86
16725.42 109
16726.65 93
16727.87 112
16729.09 117
16730.31 97
16731.54 95
16732.76 107
16733.98 128
16735.20 95
16736.43 101
16737.65 89
16738.87 97
16740.09 86
16741.32 91
16742.54 105
16743.76 114
16744.99 103
16746.21 99
16747.43 87
16748.65 102
16749.88 101
16751.10 103
16752.32 121
16753.55 102
16754.77 114
16755.99 102
16757.22 98
16758.44 121
16759.66 90
16760.89 99
16762.11 100
16763.33 121
16764.56 118
16765.78 87
16767.01 96
16768.23 121
16769.45 93
16770.68 105
16771.90 102
16773.12 114
16774.35 101
16775.57 113
16776.80 111
16778.02 96
16779.25 107
16780.47 110
16781.69 110
16782.92 88
16784.14 102
16785.37 108
16786.59 111
16787.82 115
16789.04 85
16790.27 92
16791.49 92
16792.71 118
16793.94 103
16795.16 114
16796.39 121
16797.61 136
16798.84 106
16800.06 118
16801.29 114
16802.51 111
16803.74 110
16804.96 109
16806.19 101
16807.41 90
16808.64 111
16809.86 122
16811.09 92
16812.32 109
16813.54 115
16814.77 112
16815.99 116
16817.22 104
16818.44 111
16819.67 98
16820.89 114
16822.12 124
16823.35 106
16824.57 106
16825.80 109
16827.02 123
16828.25 116
16829.48 108
16830.70 118
16831.93 111
16833.15 115
16834.38 125
16835.61 107
16836.83 140
16838.06 120
16839.29 128
16840.51 107
16841.74 115
16842.96 111
16844.19 119
16845.42 111
16846.64 109
16847.87 113
16849.10 114
16850.32 113
16851.55 134
16852.78 135
16854.01 120
16855.23 117
16856.46 142
16857.69 124
16858.91 107
16860.14 114
16861.37 122
16862.59 127
16863.82 112
16865.05 124
16866.28 119
16867.50 123
16868.73 152
16869.96 123
16871.19 152
16872.41 134
16873.64 121
16874.87 117
16876.10 117
16877.33 128
16878.55 146
16879.78 135
16881.01 132
16882.24 143
16883.46 144
16884.69 145
16885.92 146
16887.15 153
16888.38 153
16889.61 156
16890.83 162
16892.06 145
16893.29 158
16894.52 171
16895.75 144
16896.98 170
16898.20 144
16899.43 132
16900.66 103
16901.89 126
16903.12 140
16904.35 142
16905.58 163
16906.80 147
16908.03 158
16909.26 146
16910.49 130
16911.72 128
16912.95 137
16914.18 144
16915.41 139
16916.64 145
16917.87 158
16919.10 126
16920.33 127
16921.55 114
16922.78 121
16924.01 128
16925.24 128
16926.47 126
16927.70 123
16928.93 125
16930.16 135
16931.39 112
16932.62 120
16933.85 120
16935.08 129
16936.31 117
16937.54 119
16938.77 121
16940.00 115
16941.23 111
16942.46 108
16943.69 143
16944.92 133
16946.15 151
16947.38 112
16948.61 133
16949.84 139
16951.07 114
16952.30 122
16953.53 104
16954.76 127
16956.00 112
16957.23 122
16958.46 114
16959.69 112
16960.92 139
16962.15 132
16963.38 116
16964.61 118
16965.84 105
16967.07 112
16968.30 130
16969.54 114
16970.77 127
16972.00 127
16973.23 114
16974.46 113
16975.69 126
16976.92 119
16978.15 123
16979.39 128
16980.62 134
16981.85 111
16983.08 112
16984.31 118
16985.54 132
16986.78 121
16988.01 124
16989.24 115
16990.47 131
16991.70 116
16992.94 98
16994.17 103
16995.40 122
16996.63 127
16997.86 116
16999.10 124
17000.33 101
17001.56 97
17002.79 133
17004.03 127
17005.26 131
17006.49 117
17007.72 110
17008.96 123
17010.19 115
17011.42 128
17012.65 109
17013.89 123
17015.12 114
17016.35 113
17017.58 111
17018.82 123
17020.05 105
17021.28 123
17022.52 139
17023.75 92
17024.98 119
17026.22 125
17027.45 117
17028.68 109
17029.92 91
17031.15 135
17032.38 117
17033.62 120
17034.85 111
17036.08 106
17037.32 98
17038.55 119
17039.78 101
17041.02 118
17042.25 105
17043.49 102
17044.72 103
17045.95 102
17047.19 113
17048.42 101
17049.66 116
17050.89 127
17052.12 106
17053.36 107
17054.59 129
17055.83 107
17057.06 110
17058.29 107
17059.53 127
17060.76 103
17062.00 104
17063.23 134
17064.47 115
17065.70 99
17066.94 95
17068.17 96
17069.41 117
17070.64 96
17071.88 100
17073.11 108
17074.35 92
17075.58 107
17076.82 120
17078.05 102
17079.29 86
17080.52 103
17081.76 118
17082.99 110
17084.23 92
17085.46 107
17086.70 110
17087.93 111
17089.17 113
17090.40 101
17091.64 107
17092.87 91
17094.11 113
17095.35 99
17096.58 112
17097.82 104
17099.05 119
17100.29 125
17101.53 103
17102.76 96
17104.00 91
17105.23 116
17106.47 101
17107.71 128
17108.94 108
17110.18 115
17111.41 112
17112.65 125
17113.89 118
17115.12 107
17116.36 97
17117.60 96
17118.83 104
17120.07 105
17121.31 87
17122.54 96
17123.78 108
17125.02 104
17126.25 99
17127.49 102
17128.73 133
17129.96 119
17131.20 114
17132.44 98
17133.68 101
17134.91 95
17136.15 108
17137.39 99
17138.62 90
17139.86 86
17141.10 112
17142.34 102
17143.57 102
17144.81 96
17146.05 113
17147.29 125
17148.52 116
17149.76 86
17151.00 90
17152.24 107
17153.48 106
17154.71 116
17155.95 78
17157.19 106
17158.43 108
17159.66 104
17160.90 111
17162.14 102
17163.38 112
17164.62 91
17165.86 103
17167.09 89
17168.33 86
17169.57 114
17170.81 95
17172.05 88
17173.29 108
17174.52 102
17175.76 111
17177.00 118
17178.24 100
17179.48 89
17180.72 107
17181.96 116
17183.20 115
17184.43 100
17185.67 105
17186.91 98
17188.15 104
17189.39 116
17190.63 85
17191.87 106
17193.11 111
17194.35 119
17195.59 75
17196.83 104
17198.07 113
17199.31 101
17200.55 128
17201.78 96
17203.02 112
17204.26 112
17205.50 103
17206.74 105
17207.98 87
17209.22 104
17210.46 126
17211.70 112
17212.94 109
17214.18 98
17215.42 114
17216.66 98
17217.90 103
17219.14 112
17220.38 103
17221.62 111
17222.86 120
17224.10 108
17225.34 79
17226.59 80
17227.83 85
17229.07 101
17230.31 88
17231.55 90
17232.79 102
17234.03 99
17235.27 104
17236.51 73
17237.75 87
17238.99 97
17240.23 105
17241.47 96
17242.72 102
17243.96 107
17245.20 108
17246.44 77
17247.68 96
17248.92 107
17250.16 120
17251.40 92
17252.65 100
17253.89 98
17255.13 95
17256.37 88
17257.61 94
17258.85 99
17260.09 89
17261.34 113
17262.58 84
17263.82 98
17265.06 90
17266.30 97
17267.55 81
17268.79 91
17270.03 98
17271.27 100
17272.51 84
17273.76 91
17275.00 71
17276.24 99
17277.48 110
17278.72 95
17279.97 108
17281.21 94
17282.45 102
17283.69 84
17284.94 111
17286.18 90
17287.42 79
17288.67 95
17289.91 115
17291.15 103
17292.39 93
17293.64 105
17294.88 105
17296.12 89
17297.37 84
17298.61 85
17299.85 109
17301.09 102
17302.34 80
17303.58 101
17304.82 91
17306.07 112
17307.31 86
17308.55 107
17309.80 99
17311.04 93
17312.29 98
17313.53 101
17314.77 123
17316.02 98
17317.26 102
17318.50 101
17319.75 100
17320.99 93
17322.24 115
17323.48 85
17324.72 95
17325.97 104
17327.21 101
17328.46 95
17329.70 98
17330.94 106
17332.19 112
17333.43 93
17334.68 90
17335.92 93
17337.17 124
17338.41 99
17339.65 85
17340.90 87
17342.14 77
17343.39 104
17344.63 95
17345.88 122
17347.12 89
17348.37 78
17349.61 113
17350.86 102
17352.10 110
17353.35 96
17354.59 93
17355.84 104
17357.08 106
17358.33 91
17359.57 113
17360.82 77
17362.06 102
17363.31 99
17364.55 97
17365.80 90
17367.05 96
17368.29 100
17369.54 89
17370.78 86
17372.03 90
17373.27 117
17374.52 107
17375.77 95
17377.01 83
17378.26 121
17379.50 88
17380.75 93
17382.00 90
17383.24 100
17384.49 93
17385.73 103
17386.98 87
17388.23 85
17389.47 105
17390.72 113
17391.97 91
17393.21 102
17394.46 84
17395.71 84
17396.95 102
17398.20 90
17399.45 108
17400.69 80
17401.94 91
17403.19 92
17404.43 92
17405.68 84
17406.93 96
17408.17 100
17409.42 86
17410.67 91
17411.91 107
17413.16 111
17414.41 107
17415.66 90
17416.90 99
17418.15 100
17419.40 105
17420.65 107
17421.89 82
17423.14 90
17424.39 93
17425.64 92
17426.88 73
17428.13 95
17429.38 102
17430.63 107
17431.87 94
17433.12 79
17434.37 89
17435.62 75
17436.87 100
17438.11 91
17439.36 98
17440.61 96
17441.86 96
17443.11 81
17444.36 98
17445.60 82
17446.85 93
17448.10 106
17449.35 95
17450.60 80
17451.85 95
17453.10 98
17454.34 88
17455.59 96
17456.84 87
17458.09 106
17459.34 93
17460.59 95
17461.84 101
17463.09 91
17464.33 86
17465.58 93
17466.83 87
17468.08 76
17469.33 82
17470.58 87
17471.83 104
17473.08 106
17474.33 87
17475.58 92
17476.83 112
17478.08 81
17479.33 83
17480.58 108
17481.83 97
17483.08 85
17484.33 104
17485.58 90
17486.83 86
17488.07 78
17489.32 90
17490.57 92
17491.82 97
17493.07 79
17494.32 77
17495.58 103
17496.83 87
17498.08 114
17499.33 105
17500.58 104
17501.83 85
17503.08 85
17504.33 85
17505.58 85
17506.83 79
17508.08 102
17509.33 100
17510.58 82
17511.83 111
17513.08 93
17514.33 104
17515.58 88
17516.83 94
17518.09 91
17519.34 107
17520.59 78
17521.84 93
17523.09 109
17524.34 89
17525.59 90
17526.84 89
17528.09 91
17529.35 90
17530.60 102
17531.85 84
17533.10 116
17534.35 90
17535.60 81
17536.86 126
17538.11 93
17539.36 75
17540.61 88
17541.86 77
17543.11 96
17544.37 97
17545.62 95
17546.87 100
17548.12 86
17549.37 101
17550.63 104
17551.88 97
17553.13 89
17554.38 109
17555.63 119
17556.89 111
17558.14 88
17559.39 116
17560.64 92
17561.90 106
17563.15 100
17564.40 114
17565.65 89
17566.91 81
17568.16 106
17569.41 106
17570.67 114
17571.92 83
17573.17 100
17574.42 112
17575.68 113
17576.93 118
17578.18 97
17579.44 95
17580.69 107
17581.94 94
17583.20 110
17584.45 96
17585.70 107
17586.96 108
17588.21 87
17589.46 89
17590.72 84
17591.97 100
17593.22 99
17594.48 128
17595.73 83
17596.99 94
17598.24 113
17599.49 103
17600.75 94
17602.00 105
17603.26 122
17604.51 92
17605.76 111
17607.02 99
17608.27 97
17609.53 99
17610.78 101
17612.03 84
17613.29 114
17614.54 95
17615.80 118
17617.05 102
17618.31 85
17619.56 109
17620.82 103
17622.07 98
17623.33 98
17624.58 96
17625.83 101
17627.09 107
17628.34 104
17629.60 87
17630.85 97
17632.11 94
17633.36 94
17634.62 96
17635.88 84
17637.13 94
17638.39 95
17639.64 97
17640.90 81
17642.15 77
17643.41 101
17644.66 103
17645.92 91
17647.17 93
17648.43 95
17649.68 108
17650.94 108
17652.20 97
17653.45 104
17654.71 82
17655.96 95
17657.22 83
17658.48 88
17659.73 92
17660.99 87
17662.24 99
17663.50 97
17664.76 83
17666.01 106
17667.27 93
17668.53 88
17669.78 92
17671.04 85
17672.29 110
17673.55 91
17674.81 89
17676.06 86
17677.32 101
17678.58 88
17679.83 111
17681.09 85
17682.35 93
17683.60 92
17684.86 87
17686.12 103
17687.38 84
17688.63 116
17689.89 88
17691.15 89
17692.40 83
17693.66 81
17694.92 104
17696.18 94
17697.43 108
17698.69 80
17699.95 79
17701.21 81
17702.46 88
17703.72 75
17704.98 95
17706.24 84
17707.49 75
17708.75 73
17710.01 96
17711.27 89
17712.53 97
17713.78 77
17715.04 91
17716.30 91
17717.56 83
17718.82 88
17720.07 89
17721.33 103
17722.59 82
17723.85 82
17725.11 65
17726.36 90
17727.62 78
17728.88 85
17730.14 87
17731.40 91
17732.66 89
17733.92 104
17735.17 89
17736.43 96
17737.69 88
17738.95 84
17740.21 82
17741.47 99
17742.73 80
17743.99 87
17745.25 89
17746.51 79
17747.76 66
17749.02 83
17750.28 108
17751.54 100
17752.80 96
17754.06 73
17755.32 73
17756.58 80
17757.84 84
17759.10 82
17760.36 73
17761.62 87
17762.88 90
17764.14 101
17765.40 96
17766.66 92
17767.92 92
17769.18 90
17770.44 74
17771.70 94
17772.96 82
17774.22 83
17775.48 98
17776.74 109
17778.00 89
17779.26 68
17780.52 90
17781.78 91
17783.04 99
17784.30 87
17785.56 90
17786.82 80
17788.08 90
17789.34 107
17790.60 91
17791.86 87
17793.12 89
17794.38 98
17795.65 103
17796.91 107
17798.17 75
17799.43 91
17800.69 96
17801.95 101
17803.21 90
17804.47 82
17805.73 89
17807.00 111
17808.26 111
17809.52 102
17810.78 86
17812.04 97
17813.30 115
17814.56 88
17815.83 95
17817.09 103
17818.35 86
17819.61 86
17820.87 90
17822.13 70
17823.40 86
17824.66 86
17825.92 106
17827.18 88
17828.44 104
17829.71 101
17830.97 88
17832.23 92
17833.49 78
17834.75 73
17836.02 85
17837.28 98
17838.54 80
17839.80 87
17841.07 82
17842.33 94
17843.59 89
17844.85 88
17846.12 90
17847.38 95
17848.64 84
17849.91 97
17851.17 83
17852.43 102
17853.69 107
17854.96 94
17856.22 87
17857.48 91
17858.75 79
17860.01 84
17861.27 122
17862.54 79
17863.80 74
17865.06 83
17866.33 106
17867.59 80
17868.85 70
17870.12 71
17871.38 97
17872.64 102
17873.91 79
17875.17 80
17876.43 80
17877.70 85
17878.96 94
17880.23 94
17881.49 71
17882.75 86
17884.02 80
17885.28 97
17886.55 69
17887.81 70
17889.07 88
17890.34 110
17891.60 102
17892.87 102
17894.13 112
17895.40 93
17896.66 104
17897.92 99
17899.19 68
17900.45 91
17901.72 102
17902.98 97
17904.25 95
17905.51 79
17906.78 91
17908.04 80
17909.31 100
17910.57 87
17911.84 100
17913.10 103
17914.37 96
17915.63 99
17916.90 92
17918.16 103
17919.43 101
17920.69 81
17921.96 87
17923.22 62
17924.49 86
17925.75 86
17927.02 82
17928.29 84
17929.55 78
17930.82 94
17932.08 70
17933.35 71
17934.61 69
17935.88 77
17937.15 81
17938.41 76
17939.68 85
17940.94 83
17942.21 75
17943.48 91
17944.74 104
17946.01 85
17947.28 95
17948.54 71
17949.81 86
17951.07 76
17952.34 90
17953.61 75
17954.87 91
17956.14 73
17957.41 76
17958.67 73
17959.94 70
17961.21 89
17962.47 80
17963.74 78
17965.01 68
17966.27 78
17967.54 88
17968.81 81
17970.08 63
17971.34 96
17972.61 75
17973.88 78
17975.14 70
17976.41 74
17977.68 81
17978.95 76
17980.21 103
17981.48 70
17982.75 81
17984.02 89
17985.28 100
17986.55 76
17987.82 91
17989.09 86
17990.35 84
17991.62 82
17992.89 92
17994.16 96
17995.43 78
17996.69 83
17997.96 105
17999.23 88
18000.50 70
18001.77 99
18003.03 95
18004.30 87
18005.57 85
18006.84 83
18008.11 69
18009.38 78
18010.64 85
18011.91 95
18013.18 72
18014.45 63
18015.72 83
18016.99 75
18018.26 82
18019.53 80
18020.79 86
18022.06 79
18023.33 70
18024.60 87
18025.87 89
18027.14 72
18028.41 86
18029.68 78
18030.95 97
18032.22 81
18033.48 80
18034.75 77
18036.02 78
18037.29 95
18038.56 78
18039.83 94
18041.10 76
18042.37 77
18043.64 86
18044.91 65
18046.18 81
18047.45 83
18048.72 78
18049.99 102
18051.26 78
18052.53 68
18053.80 71
18055.07 88
18056.34 103
18057.61 75
18058.88 85
18060.15 86
18061.42 103
18062.69 74
18063.96 81
18065.23 99
18066.50 91
18067.77 95
18069.04 93
18070.31 90
18071.58 91
18072.86 85
18074.13 84
18075.40 80
18076.67 96
18077.94 89
18079.21 78
18080.48 80
18081.75 86
18083.02 104
18084.29 95
18085.56 91
18086.84 80
18088.11 90
18089.38 87
18090.65 76
18091.92 73
18093.19 94
18094.46 97
18095.74 93
18097.01 93
18098.28 89
18099.55 103
18100.82 83
18102.09 106
18103.37 87
18104.64 75
18105.91 84
18107.18 98
18108.45 95
18109.72 68
18111.00 89
18112.27 75
18113.54 86
18114.81 92
18116.09 87
18117.36 87
18118.63 85
18119.90 75
18121.17 90
18122.45 83
18123.72 98
18124.99 85
18126.26 88
18127.54 106
18128.81 87
18130.08 88
18131.36 99
18132.63 91
18133.90 89
18135.17 126
18136.45 98
18137.72 103
18138.99 74
18140.27 87
18141.54 77
18142.81 93
18144.09 73
18145.36 68
18146.63 88
18147.91 88
18149.18 85
18150.45 95
18151.73 80
18153.00 86
18154.27 92
18155.55 90
18156.82 81
18158.09 85
18159.37 87
18160.64 98
18161.91 91
18163.19 81
18164.46 90
18165.74 93
18167.01 75
18168.28 86
18169.56 94
18170.83 107
18172.11 80
18173.38 78
18174.66 74
18175.93 97
18177.20 86
18178.48 98
18179.75 89
18181.03 93
18182.30 78
18183.58 86
18184.85 79
18186.13 78
18187.40 98
18188.68 98
18189.95 90
18191.23 79
18192.50 75
18193.78 63
18195.05 78
18196.33 70
18197.60 88
18198.88 93
18200.15 87
18201.43 103
18202.70 81
18203.98 93
18205.25 79
18206.53 75
18207.80 85
18209.08 79
18210.35 85
18211.63 77
18212.90 78
18214.18 76
18215.46 96
18216.73 89
18218.01 91
18219.28 90
18220.56 73
18221.84 69
18223.11 83
18224.39 71
18225.66 82
18226.94 87
18228.22 80
18229.49 64
18230.77 80
18232.04 78
18233.32 80
18234.60 69
18235.87 86
18237.15 100
18238.43 83
18239.70 84
18240.98 91
18242.26 99
18243.53 71
18244.81 89
18246.09 76
18247.36 83
18248.64 56
18249.92 89
18251.19 89
18252.47 62
18253.75 67
18255.03 85
18256.30 82
18257.58 74
18258.86 73
18260.13 79
18261.41 84
18262.69 59
18263.97 69
18265.24 78
18266.52 77
18267.80 84
18269.08 79
18270.35 81
18271.63 70
18272.91 72
18274.19 97
18275.47 101
18276.74 91
18278.02 74
18279.30 81
18280.58 92
18281.85 80
18283.13 69
18284.41 82
18285.69 74
18286.97 70
18288.25 83
18289.52 79
18290.80 77
18292.08 71
18293.36 80
18294.64 76
18295.92 86
18297.19 83
18298.47 85
18299.75 78
18301.03 76
18302.31 82
18303.59 80
18304.87 81
18306.15 84
18307.43 60
18308.70 85
18309.98 77
18311.26 62
18312.54 80
18313.82 89
18315.10 79
18316.38 61
18317.66 73
18318.94 79
18320.22 63
18321.50 87
18322.78 83
18324.06 85
18325.34 80
18326.61 93
18327.89 56
18329.17 71
18330.45 60
18331.73 78
18333.01 92
18334.29 72
18335.57 73
18336.85 99
18338.13 93
18339.41 79
18340.69 87
18341.97 84
18343.25 91
18344.53 63
18345.81 78
18347.09 87
18348.37 71
18349.66 70
18350.94 71
18352.22 83
18353.50 89
18354.78 74
18356.06 84
18357.34 81
18358.62 88
18359.90 100
18361.18 84
18362.46 82
18363.74 79
18365.02 84
18366.30 86
18367.59 74
18368.87 83
18370.15 74
18371.43 83
18372.71 95
18373.99 74
18375.27 73
18376.55 87
18377.84 74
18379.12 96
18380.40 94
18381.68 87
18382.96 80
18384.24 88
18385.53 79
18386.81 75
18388.09 72
18389.37 88
18390.65 93
18391.93 76
18393.22 94
18394.50 91
18395.78 78
18397.06 80
18398.34 83
18399.63 94
18400.91 79
18402.19 69
18403.47 84
18404.76 82
18406.04 80
18407.32 71
18408.60 94
18409.89 72
18411.17 77
18412.45 104
18413.73 92
18415.02 84
18416.30 66
18417.58 82
18418.86 77
18420.15 70
18421.43 81
18422.71 73
18424.00 67
18425.28 83
18426.56 85
18427.85 67
18429.13 83
18430.41 86
18431.70 85
18432.98 100
18434.26 93
18435.55 90
18436.83 94
18438.11 86
18439.40 85
18440.68 67
18441.96 85
18443.25 78
18444.53 74
18445.81 63
18447.10 78
18448.38 79
18449.67 77
18450.95 64
18452.23 85
18453.52 94
18454.80 82
18456.09 84
18457.37 76
18458.66 89
18459.94 84
18461.22 90
18462.51 91
18463.79 74
18465.08 82
18466.36 85
18467.65 92
18468.93 90
18470.22 83
18471.50 98
18472.78 88
18474.07 69
18475.35 82
18476.64 64
18477.92 80
18479.21 79
18480.49 93
18481.78 62
18483.06 74
18484.35 65
18485.63 94
18486.92 86
18488.20 79
18489.49 81
18490.78 102
18492.06 67
18493.35 82
18494.63 72
18495.92 80
18497.20 89
18498.49 85
18499.77 87
18501.06 70
18502.35 73
18503.63 70
18504.92 88
18506.20 93
18507.49 81
18508.78 89
18510.06 98
18511.35 97
18512.63 73
18513.92 80
18515.21 88
18516.49 80
18517.78 84
18519.06 108
18520.35 80
18521.64 72
18522.92 85
18524.21 106
18525.50 81
18526.78 76
18528.07 79
18529.36 84
18530.64 108
18531.93 70
18533.22 96
18534.50 72
18535.79 85
18537.08 82
18538.37 85
18539.65 70
18540.94 81
18542.23 74
18543.51 85
18544.80 85
18546.09 92
18547.38 85
18548.66 79
18549.95 74
18551.24 79
18552.53 81
18553.81 92
18555.10 92
18556.39 87
18557.68 79
18558.96 78
18560.25 63
18561.54 82
18562.83 85
18564.11 64
18565.40 74
18566.69 89
18567.98 104
18569.27 62
18570.56 89
18571.84 82
18573.13 78
18574.42 83
18575.71 91
18577.00 86
18578.28 72
18579.57 69
18580.86 108
18582.15 102
18583.44 74
18584.73 86
18586.02 97
18587.31 86
18588.59 81
18589.88 91
18591.17 102
18592.46 92
18593.75 87
18595.04 72
18596.33 72
18597.62 85
18598.91 86
18600.19 97
18601.48 80
18602.77 101
18604.06 112
18605.35 96
18606.64 98
18607.93 82
18609.22 92
18610.51 106
18611.80 96
18613.09 99
18614.38 107
18615.67 94
18616.96 85
18618.25 85
18619.54 106
18620.83 97
18622.12 92
18623.41 100
18624.70 110
18625.99 101
18627.28 86
18628.57 89
18629.86 110
18631.15 69
18632.44 91
18633.73 112
18635.02 96
18636.31 84
18637.60 81
18638.89 96
18640.18 91
18641.47 102
18642.76 99
18644.05 106
18645.34 95
18646.63 80
18647.93 88
18649.22 78
18650.51 82
18651.80 96
18653.09 102
18654.38 75
18655.67 83
18656.96 74
18658.25 89
18659.55 91
18660.84 79
18662.13 91
18663.42 79
18664.71 92
18666.00 69
18667.29 73
18668.58 85
18669.88 81
18671.17 78
18672.46 75
18673.75 88
18675.04 92
18676.34 83
18677.63 84
18678.92 73
18680.21 95
18681.50 89
18682.79 94
18684.09 75
18685.38 79
18686.67 78
18687.96 72
18689.26 75
18690.55 80
18691.84 88
18693.13 57
18694.43 62
18695.72 77
18697.01 75
18698.30 68
18699.60 75
18700.89 83
18702.18 97
18703.47 75
18704.77 76
18706.06 88
18707.35 81
18708.65 78
18709.94 78
18711.23 90
18712.52 79
18713.82 80
18715.11 86
18716.40 80
18717.70 76
18718.99 70
18720.28 68
18721.58 86
18722.87 72
18724.16 99
18725.46 90
18726.75 83
18728.04 86
18729.34 74
18730.63 89
18731.93 84
18733.22 81
18734.51 71
18735.81 81
18737.10 81
18738.40 89
18739.69 77
18740.98 73
18742.28 75
18743.57 75
18744.87 86
18746.16 69
18747.45 63
18748.75 82
18750.04 95
18751.34 83
18752.63 86
18753.93 72
18755.22 90
18756.52 70
18757.81 81
18759.10 72
18760.40 69
18761.69 69
18762.99 76
18764.28 94
18765.58 69
18766.87 70
18768.17 77
18769.46 85
18770.76 82
18772.05 73
18773.35 66
18774.64 72
18775.94 80
18777.23 85
18778.53 67
18779.83 97
18781.12 81
18782.42 96
18783.71 93
18785.01 72
18786.30 84
18787.60 89
18788.89 94
18790.19 76
18791.49 69
18792.78 73
18794.08 98
18795.37 92
18796.67 78
18797.97 62
18799.26 74
18800.56 79
18801.85 83
18803.15 66
18804.45 57
18805.74 77
18807.04 73
18808.34 65
18809.63 62
18810.93 71
18812.23 86
18813.52 87
18814.82 71
18816.12 62
18817.41 69
18818.71 87
18820.01 70
18821.30 77
18822.60 67
18823.90 63
18825.19 76
18826.49 75
18827.79 83
18829.08 69
18830.38 79
18831.68 101
18832.98 94
18834.27 67
18835.57 76
18836.87 77
18838.17 80
18839.46 77
18840.76 57
18842.06 74
18843.36 76
18844.65 75
18845.95 80
18847.25 69
18848.55 68
18849.84 84
18851.14 101
18852.44 73
18853.74 53
18855.04 78
18856.33 73
18857.63 87
18858.93 83
18860.23 67
18861.53 90
18862.83 73
18864.12 63
18865.42 80
18866.72 66
18868.02 88
18869.32 83
18870.62 71
18871.91 54
18873.21 70
18874.51 90
18875.81 88
18877.11 93
18878.41 58
18879.71 94
18881.01 92
18882.30 72
18883.60 64
18884.90 73
18886.20 86
18887.50 72
18888.80 76
18890.10 71
18891.40 72
18892.70 73
18894.00 76
18895.30 73
18896.60 77
18897.90 88
18899.19 88
18900.49 78
18901.79 91
18903.09 76
18904.39 83
18905.69 69
18906.99 79
18908.29 65
18909.59 82
18910.89 84
18912.19 76
18913.49 74
18914.79 61
18916.09 73
18917.39 72
18918.69 85
18919.99 87
18921.29 70
18922.59 77
18923.89 86
18925.20 83
18926.50 94
18927.80 76
18929.10 82
18930.40 88
18931.70 70
18933.00 61
18934.30 83
18935.60 92
18936.90 91
18938.20 98
18939.50 83
18940.80 74
18942.10 70
18943.41 87
18944.71 88
18946.01 78
18947.31 71
18948.61 70
18949.91 60
18951.21 59
18952.51 100
18953.82 78
18955.12 60
18956.42 74
18957.72 83
18959.02 82
18960.32 84
18961.63 73
18962.93 80
18964.23 68
18965.53 75
18966.83 67
18968.13 76
18969.44 79
18970.74 88
18972.04 81
18973.34 78
18974.64 87
18975.95 73
18977.25 76
18978.55 76
18979.85 84
18981.16 75
18982.46 82
18983.76 72
18985.06 85
18986.37 79
18987.67 81
18988.97 77
18990.27 62
18991.58 85
18992.88 85
18994.18 85
18995.48 71
18996.79 85
18998.09 70
18999.39 81
19000.70 69
19002.00 80
19003.30 61
19004.61 101
19005.91 93
19007.21 72
19008.52 69
19009.82 72
19011.12 69
19012.43 76
19013.73 89
19015.03 57
19016.34 77
19017.64 79
19018.94 73
19020.25 79
19021.55 94
19022.86 80
19024.16 94
19025.46 84
19026.77 69
19028.07 57
19029.37 61
19030.68 97
19031.98 95
19033.29 77
19034.59 81
19035.90 74
19037.20 86
19038.50 55
19039.81 58
19041.11 85
19042.42 86
19043.72 76
19045.03 85
19046.33 57
19047.64 60
19048.94 65
19050.25 84
19051.55 86
19052.85 49
19054.16 58
19055.46 78
19056.77 78
19058.07 65
19059.38 83
19060.68 92
19061.99 80
19063.30 79
19064.60 74
19065.91 80
19067.21 69
19068.52 81
19069.82 82
19071.13 87
19072.43 75
19073.74 97
19075.04 84
19076.35 85
19077.66 81
19078.96 72
19080.27 95
19081.57 69
19082.88 82
19084.18 82
19085.49 62
19086.80 62
19088.10 75
19089.41 69
19090.71 93
19092.02 78
19093.33 73
19094.63 83
19095.94 68
19097.25 64
19098.55 59
19099.86 77
19101.17 84
19102.47 81
19103.78 65
19105.08 69
19106.39 79
19107.70 90
19109.01 75
19110.31 75
19111.62 81
19112.93 66
19114.23 67
19115.54 70
19116.85 72
19118.15 78
19119.46 84
19120.77 79
19122.08 68
19123.38 74
19124.69 74
19126.00 84
19127.30 76
19128.61 69
19129.92 64
19131.23 74
19132.53 88
19133.84 87
19135.15 80
19136.46 86
19137.77 94
19139.07 71
19140.38 93
19141.69 74
19143.00 76
19144.30 82
19145.61 75
19146.92 77
19148.23 83
19149.54 86
19150.84 80
19152.15 77
19153.46 73
19154.77 79
19156.08 60
19157.39 73
19158.70 70
19160.00 59
19161.31 78
19162.62 85
19163.93 78
19165.24 75
19166.55 75
19167.86 91
19169.16 80
19170.47 77
19171.78 60
19173.09 86
19174.40 101
19175.71 82
19177.02 61
19178.33 72
19179.64 70
19180.95 92
19182.26 65
19183.56 54
19184.87 68
19186.18 82
19187.49 73
19188.80 73
19190.11 57
19191.42 68
19192.73 69
19194.04 66
19195.35 74
19196.66 87
19197.97 82
19199.28 80
19200.59 76
19201.90 75
19203.21 86
19204.52 69
19205.83 60
19207.14 65
19208.45 74
19209.76 81
19211.07 94
19212.38 86
19213.69 48
19215.00 75
19216.31 79
19217.62 79
19218.93 66
19220.24 73
19221.55 80
19222.86 67
19224.18 65
19225.49 58
19226.80 76
19228.11 73
19229.42 95
19230.73 80
19232.04 72
19233.35 77
19234.66 86
19235.97 71
19237.28 64
19238.60 71
19239.91 75
19241.22 78
19242.53 76
19243.84 72
19245.15 82
19246.46 76
19247.78 70
19249.09 69
19250.40 79
19251.71 81
19253.02 74
19254.33 72
19255.65 79
19256.96 73
19258.27 66
19259.58 78
19260.89 73
19262.21 67
19263.52 60
19264.83 84
19266.14 80
19267.45 61
19268.77 58
19270.08 77
19271.39 81
19272.70 71
19274.02 82
19275.33 81
19276.64 78
19277.95 84
19279.27 90
19280.58 67
19281.89 70
19283.20 57
19284.52 80
19285.83 56
19287.14 53
19288.45 77
19289.77 77
19291.08 77
19292.39 70
19293.71 71
19295.02 86
19296.33 70
19297.65 58
19298.96 102
19300.27 69
19301.59 70
19302.90 79
19304.21 88
19305.53 69
19306.84 79
19308.15 81
19309.47 78
19310.78 68
19312.09 59
19313.41 99
19314.72 80
19316.04 70
19317.35 73
19318.66 63
19319.98 71
19321.29 71
19322.61 91
19323.92 82
19325.23 62
19326.55 79
19327.86 66
19329.18 79
19330.49 69
19331.81 76
19333.12 71
19334.43 73
19335.75 63
19337.06 85
19338.38 79
19339.69 75
19341.01 71
19342.32 65
19343.64 80
19344.95 59
19346.27 63
19347.58 71
19348.90 80
19350.21 66
19351.53 64
19352.84 72
19354.16 67
19355.47 59
19356.79 80
19358.10 87
19359.42 70
19360.73 65
19362.05 63
19363.36 67
19364.68 72
19366.00 74
19367.31 71
19368.63 65
19369.94 67
19371.26 68
19372.57 77
19373.89 67
19375.21 70
19376.52 76
19377.84 65
19379.15 63
19380.47 45
19381.79 65
19383.10 96
19384.42 63
19385.73 76
19387.05 67
19388.37 78
19389.68 64
19391.00 61
19392.32 66
19393.63 59
19394.95 54
19396.27 79
19397.58 78
19398.90 70
19400.22 67
19401.53 88
19402.85 74
19404.17 61
19405.48 69
19406.80 66
19408.12 62
19409.43 68
19410.75 75
19412.07 81
19413.39 57
19414.70 76
19416.02 72
19417.34 74
19418.65 60
19419.97 73
19421.29 77
19422.61 67
19423.92 58
19425.24 60
19426.56 82
19427.88 76
19429.20 55
19430.51 54
19431.83 70
19433.15 58
19434.47 68
19435.78 64
19437.10 76
19438.42 78
19439.74 64
19441.06 74
19442.37 68
19443.69 51
19445.01 67
19446.33 76
19447.65 75
19448.97 59
19450.28 62
19451.60 62
19452.92 62
19454.24 75
19455.56 76
19456.88 76
19458.20 70
19459.51 60
19460.83 76
19462.15 55
19463.47 60
19464.79 62
19466.11 78
19467.43 77
19468.75 61
19470.07 65
19471.39 67
19472.70 62
19474.02 69
19475.34 87
19476.66 65
19477.98 63
19479.30 60
19480.62 55
19481.94 59
19483.26 65
19484.58 67
19485.90 83
19487.22 68
19488.54 76
19489.86 70
19491.18 72
19492.50 61
19493.82 56
19495.14 91
19496.46 65
19497.78 65
19499.10 61
19500.42 53
19501.74 75
19503.06 58
19504.38 61
19505.70 79
19507.02 76
19508.34 79
19509.66 71
19510.98 53
19512.30 59
19513.62 81
19514.94 80
19516.26 61
19517.58 69
19518.90 69
19520.23 86
19521.55 69
19522.87 57
19524.19 61
19525.51 75
19526.83 58
19528.15 58
19529.47 76
19530.79 69
19532.11 57
19533.44 91
19534.76 77
19536.08 87
19537.40 73
19538.72 81
19540.04 72
19541.36 80
19542.69 67
19544.01 66
19545.33 76
19546.65 69
19547.97 86
19549.29 92
19550.62 67
19551.94 75
19553.26 82
19554.58 57
19555.90 73
19557.23 68
19558.55 86
19559.87 79
19561.19 69
19562.51 63
19563.84 78
19565.16 77
19566.48 66
19567.80 85
19569.13 70
19570.45 65
19571.77 69
19573.09 72
19574.42 80
19575.74 64
19577.06 61
19578.39 70
19579.71 65
19581.03 73
19582.35 50
19583.68 52
19585.00 64
19586.32 73
19587.65 72
19588.97 66
19590.29 84
19591.62 86
19592.94 64
19594.26 67
19595.59 83
19596.91 52
19598.23 64
19599.56 64
19600.88 62
19602.20 69
19603.53 63
19604.85 79
19606.17 74
19607.50 66
19608.82 70
19610.15 62
19611.47 59
19612.79 66
19614.12 69
19615.44 89
19616.77 61
19618.09 62
19619.41 63
19620.74 75
19622.06 71
19623.39 68
19624.71 61
19626.03 80
19627.36 71
19628.68 85
19630.01 84
19631.33 68
19632.66 69
19633.98 56
19635.31 68
19636.63 69
19637.96 59
19639.28 72
19640.61 64
19641.93 84
19643.26 69
19644.58 68
19645.91 57
19647.23 72
19648.56 69
19649.88 69
19651.21 65
19652.53 49
19653.86 62
19655.18 80
19656.51 61
19657.83 72
19659.16 66
19660.48 67
19661.81 57
19663.14 65
19664.46 68
19665.79 69
19667.11 70
19668.44 93
19669.77 73
19671.09 75
19672.42 68
19673.74 81
19675.07 85
19676.40 88
19677.72 65
19679.05 66
19680.37 83
19681.70 60
19683.03 71
19684.35 72
19685.68 65
19687.01 83
19688.33 75
19689.66 71
19690.99 64
19692.31 66
19693.64 79
19694.97 65
19696.29 58
19697.62 71
19698.95 100
19700.27 85
19701.60 66
19702.93 70
19704.25 70
19705.58 80
19706.91 72
19708.23 74
19709.56 60
19710.89 62
19712.22 82
19713.54 71
19714.87 58
19716.20 57
19717.53 74
19718.85 72
19720.18 62
19721.51 60
19722.84 63
19724.16 79
19725.49 64
19726.82 62
19728.15 58
19729.48 70
19730.80 72
19732.13 65
19733.46 71
19734.79 66
19736.12 61
19737.44 72
19738.77 53
19740.10 65
19741.43 49
19742.76 63
19744.09 85
19745.41 77
19746.74 63
19748.07 55
19749.40 79
19750.73 72
19752.06 72
19753.39 60
19754.71 72
19756.04 66
19757.37 71
19758.70 60
19760.03 75
19761.36 62
19762.69 84
19764.02 69
19765.35 68
19766.68 60
19768.00 61
19769.33 68
19770.66 55
19771.99 60
19773.32 70
19774.65 76
19775.98 61
19777.31 70
19778.64 79
19779.97 73
19781.30 62
19782.63 83
19783.96 81
19785.29 53
19786.62 60
19787.95 69
19789.28 69
19790.61 62
19791.94 73
19793.27 65
19794.60 84
19795.93 79
19797.26 69
19798.59 70
19799.92 84
19801.25 73
19802.58 84
19803.91 73
19805.24 73
19806.57 55
19807.90 63
19809.23 81
19810.56 76
19811.89 84
19813.22 64
19814.55 71
19815.89 64
19817.22 86
19818.55 68
19819.88 62
19821.21 92
19822.54 69
19823.87 68
19825.20 74
19826.53 81
19827.86 79
19829.20 70
19830.53 71
19831.86 87
19833.19 68
19834.52 85
19835.85 80
19837.18 108
19838.52 64
19839.85 62
19841.18 82
19842.51 79
19843.84 78
19845.17 72
19846.51 81
19847.84 84
19849.17 72
19850.50 77
19851.83 84
19853.17 58
19854.50 68
19855.83 84
19857.16 64
19858.50 74
19859.83 67
19861.16 81
19862.49 69
19863.82 76
19865.16 82
19866.49 75
19867.82 73
19869.15 70
19870.49 82
19871.82 75
19873.15 85
19874.49 82
19875.82 78
19877.15 79
19878.48 71
19879.82 75
19881.15 68
19882.48 62
19883.82 70
19885.15 85
19886.48 61
19887.82 68
19889.15 62
19890.48 70
19891.82 83
19893.15 70
19894.48 67
19895.82 81
19897.15 83
19898.48 75
19899.82 61
19901.15 66
19902.48 75
19903.82 93
19905.15 72
19906.49 59
19907.82 65
19909.15 90
19910.49 79
19911.82 70
19913.16 75
19914.49 73
19915.82 82
19917.16 77
19918.49 58
19919.83 53
19921.16 78
19922.50 69
19923.83 72
19925.16 73
19926.50 62
19927.83 70
19929.17 88
19930.50 69
19931.84 74
19933.17 59
19934.51 85
19935.84 84
19937.18 68
19938.51 58
19939.85 87
19941.18 79
19942.52 63
19943.85 61
19945.19 62
19946.52 64
19947.86 69
19949.19 77
19950.53 70
19951.86 63
19953.20 69
19954.53 74
19955.87 58
19957.21 69
19958.54 69
19959.88 71
19961.21 72
19962.55 68
19963.88 75
19965.22 65
19966.56 59
19967.89 83
19969.23 65
19970.56 70
19971.90 79
19973.24 69
19974.57 65
19975.91 88
19977.24 59
19978.58 66
19979.92 65
19981.25 60
19982.59 61
19983.93 80
19985.26 62
19986.60 49
19987.94 69
19989.27 70
19990.61 59
19991.95 58
19993.28 65
19994.62 56
19995.96 64
19997.29 61
19998.63 66
19999.97 66
20001.30 49
20002.64 67
20003.98 74
20005.32 75
20006.65 53
20007.99 53
20009.33 77
20010.67 69
20012.00 61
20013.34 78
20014.68 79
20016.02 79
20017.35 70
20018.69 67
20020.03 57
20021.37 69
20022.70 77
20024.04 72
20025.38 74
20026.72 69
20028.06 68
20029.39 69
20030.73 54
20032.07 62
20033.41 53
20034.75 76
20036.08 74
20037.42 67
20038.76 57
20040.10 74
20041.44 79
20042.78 58
20044.11 68
20045.45 66
20046.79 66
20048.13 80
20049.47 64
20050.81 57
20052.15 63
20053.48 72
20054.82 90
20056.16 64
20057.50 67
20058.84 76
20060.18 84
20061.52 70
20062.86 71
20064.20 68
20065.54 75
20066.88 70
20068.21 77
20069.55 74
20070.89 63
20072.23 60
20073.57 64
20074.91 84
20076.25 74
20077.59 62
20078.93 73
20080.27 63
20081.61 71
20082.95 47
20084.29 70
20085.63 79
20086.97 61
20088.31 61
20089.65 56
20090.99 64
20092.33 55
20093.67 69
20095.01 78
20096.35 66
20097.69 76
20099.03 56
20100.37 66
20101.71 73
20103.05 69
20104.39 70
20105.73 67
20107.07 69
20108.41 75
20109.76 68
20111.10 63
20112.44 54
20113.78 85
20115.12 69
20116.46 64
20117.80 70
20119.14 77
20120.48 75
20121.82 70
20123.16 69
20124.51 60
20125.85 75
20127.19 72
20128.53 62
20129.87 59
20131.21 62
20132.55 69
20133.90 73
20135.24 69
