# Supplementary material for: MALDI-TOF MS typing enables the classification of brewing yeasts of the genus Saccharomyces to major beer styles
Source: PLoS One. 2017 Aug 9;12(8):e0181694. doi: 10.1371/journal.pone.0181694 (PMC5549903; doi:10.1371/journal.pone.0181694)
Supplement: S15 File — The directory includes 90 raw files and was zipped to “.zip”; the folder has three strains with 30 spectra per strain; S1 Text explains the raw files with an example and Table 1 represents the yeast strains used within the experiment. (ZIP) [file pone.0181694.s018.zip › 43-45/30667-214-OG-WB-WB-YPG-18h-E-E_2015-11-11__0_A6_1.dat]

1999.94 2198
2000.36 2149
2000.78 2125
2001.20 2198
2001.62 2421
2002.04 2248
2002.47 2126
2002.89 2121
2003.31 2239
2003.73 1982
2004.15 1816
2004.58 1903
2005.00 2019
2005.42 1845
2005.84 1946
2006.26 1958
2006.69 1933
2007.11 1911
2007.53 1973
2007.95 2075
2008.38 1994
2008.80 2004
2009.22 1859
2009.64 1996
2010.07 2068
2010.49 2102
2010.91 2071
2011.33 2025
2011.76 2017
2012.18 1925
2012.60 1910
2013.03 1828
2013.45 1831
2013.87 1897
2014.29 1854
2014.72 1883
2015.14 1737
2015.56 1797
2015.99 1880
2016.41 1891
2016.83 1729
2017.26 1825
2017.68 1993
2018.10 1945
2018.53 2061
2018.95 2082
2019.37 2070
2019.80 2253
2020.22 2154
2020.65 2163
2021.07 2223
2021.49 2202
2021.92 2127
2022.34 2032
2022.76 2048
2023.19 2024
2023.61 1933
2024.04 1861
2024.46 1991
2024.88 2073
2025.31 1894
2025.73 1818
2026.16 1961
2026.58 1893
2027.01 1893
2027.43 1972
2027.85 1921
2028.28 1805
2028.70 2044
2029.13 1956
2029.55 1933
2029.98 2020
2030.40 1874
2030.83 1865
2031.25 1945
2031.68 1991
2032.10 2077
2032.53 2063
2032.95 1947
2033.38 1913
2033.80 2006
2034.23 2228
2034.65 2226
2035.08 2215
2035.50 2039
2035.93 2074
2036.35 2177
2036.78 2200
2037.20 2173
2037.63 2127
2038.06 2021
2038.48 2008
2038.91 2171
2039.33 2243
2039.76 2056
2040.18 2048
2040.61 1985
2041.04 2037
2041.46 1907
2041.89 1948
2042.31 2017
2042.74 2035
2043.17 1876
2043.59 1815
2044.02 1776
2044.44 1929
2044.87 1878
2045.30 1799
2045.72 1747
2046.15 2068
2046.58 2085
2047.00 2108
2047.43 2080
2047.85 2118
2048.28 2089
2048.71 2073
2049.13 1996
2049.56 2071
2049.99 2049
2050.41 1962
2050.84 2021
2051.27 2127
2051.70 1970
2052.12 2022
2052.55 1858
2052.98 1733
2053.40 1863
2053.83 1943
2054.26 1980
2054.69 1876
2055.11 1895
2055.54 1992
2055.97 1935
2056.40 1862
2056.82 1866
2057.25 1793
2057.68 1831
2058.11 1814
2058.53 1803
2058.96 1892
2059.39 1980
2059.82 1990
2060.24 1902
2060.67 1972
2061.10 1923
2061.53 2002
2061.96 2063
2062.38 2005
2062.81 2119
2063.24 2094
2063.67 2094
2064.10 2286
2064.52 2276
2064.95 2525
2065.38 2354
2065.81 2409
2066.24 2503
2066.67 2576
2067.10 2740
2067.52 2575
2067.95 2407
2068.38 2114
2068.81 2096
2069.24 2146
2069.67 2158
2070.10 1960
2070.53 1911
2070.95 1865
2071.38 1984
2071.81 1865
2072.24 2008
2072.67 2024
2073.10 1968
2073.53 1954
2073.96 1907
2074.39 1849
2074.82 2033
2075.25 1969
2075.68 2088
2076.11 2106
2076.53 2153
2076.96 2111
2077.39 2060
2077.82 2043
2078.25 2123
2078.68 2173
2079.11 2017
2079.54 2209
2079.97 2129
2080.40 2125
2080.83 1997
2081.26 2058
2081.69 1985
2082.12 1922
2082.55 2062
2082.98 1946
2083.41 1880
2083.84 1627
2084.27 1668
2084.70 1801
2085.13 1840
2085.57 1771
2086.00 1790
2086.43 1929
2086.86 1793
2087.29 1784
2087.72 1890
2088.15 1901
2088.58 1976
2089.01 1826
2089.44 1822
2089.87 1740
2090.30 1792
2090.73 1889
2091.17 1951
2091.60 1895
2092.03 2025
2092.46 1962
2092.89 1872
2093.32 1832
2093.75 1893
2094.18 1859
2094.62 1729
2095.05 1718
2095.48 1820
2095.91 1670
2096.34 1748
2096.77 1871
2097.20 1750
2097.64 1656
2098.07 1768
2098.50 1808
2098.93 1691
2099.36 1705
2099.80 1595
2100.23 1665
2100.66 1730
2101.09 1727
2101.52 1838
2101.96 1628
2102.39 1682
2102.82 1757
2103.25 1715
2103.69 1738
2104.12 1796
2104.55 1729
2104.98 1758
2105.41 1934
2105.85 1860
2106.28 1979
2106.71 2003
2107.15 1927
2107.58 1865
2108.01 1933
2108.44 1856
2108.88 2088
2109.31 2046
2109.74 2037
2110.18 1989
2110.61 1934
2111.04 1950
2111.47 1885
2111.91 2032
2112.34 1873
2112.77 1879
2113.21 1902
2113.64 1883
2114.07 1878
2114.51 1850
2114.94 1700
2115.37 1696
2115.81 1794
2116.24 1779
2116.68 1860
2117.11 1820
2117.54 1837
2117.98 1739
2118.41 1769
2118.84 1716
2119.28 1864
2119.71 1695
2120.15 1777
2120.58 1762
2121.01 1734
2121.45 1654
2121.88 1634
2122.32 1870
2122.75 2043
2123.19 1858
2123.62 1718
2124.05 1926
2124.49 1998
2124.92 1911
2125.36 1950
2125.79 1973
2126.23 1897
2126.66 1839
2127.10 1904
2127.53 1941
2127.97 1945
2128.40 1917
2128.84 1841
2129.27 1781
2129.71 1835
2130.14 1905
2130.58 1990
2131.01 1830
2131.45 2031
2131.88 1945
2132.32 1853
2132.75 1864
2133.19 1978
2133.62 1914
2134.06 1998
2134.49 1723
2134.93 1907
2135.37 1943
2135.80 2040
2136.24 2114
2136.67 1978
2137.11 2037
2137.54 1916
2137.98 2065
2138.42 2092
2138.85 2098
2139.29 1964
2139.72 1846
2140.16 1898
2140.60 1727
2141.03 1843
2141.47 1727
2141.90 1756
2142.34 1847
2142.78 1787
2143.21 1807
2143.65 1635
2144.09 1606
2144.52 1619
2144.96 1689
2145.40 1749
2145.83 1693
2146.27 1694
2146.71 1699
2147.14 1701
2147.58 1748
2148.02 1855
2148.45 1894
2148.89 2020
2149.33 2084
2149.76 2240
2150.20 2046
2150.64 1928
2151.08 2244
2151.51 2468
2151.95 2354
2152.39 2108
2152.83 2405
2153.26 2285
2153.70 2126
2154.14 2069
2154.58 1931
2155.01 1906
2155.45 1964
2155.89 2014
2156.33 1840
2156.76 1737
2157.20 1817
2157.64 1891
2158.08 1881
2158.52 2016
2158.95 1956
2159.39 1920
2159.83 1795
2160.27 1929
2160.71 1898
2161.14 2062
2161.58 2057
2162.02 1935
2162.46 1836
2162.90 1994
2163.34 1942
2163.77 1899
2164.21 1774
2164.65 1819
2165.09 1835
2165.53 1801
2165.97 1850
2166.41 1868
2166.84 1838
2167.28 1827
2167.72 1951
2168.16 1954
2168.60 1962
2169.04 1794
2169.48 1953
2169.92 1925
2170.36 1975
2170.80 1984
2171.23 1951
2171.67 1824
2172.11 1972
2172.55 2090
2172.99 2111
2173.43 2486
2173.87 2569
2174.31 2444
2174.75 2493
2175.19 2549
2175.63 2643
2176.07 2473
2176.51 2704
2176.95 2375
2177.39 2272
2177.83 2311
2178.27 2339
2178.71 2189
2179.15 2189
2179.59 2183
2180.03 2185
2180.47 2011
2180.91 2141
2181.35 2033
2181.79 2081
2182.23 1955
2182.67 1882
2183.11 1832
2183.55 1888
2183.99 1965
2184.43 1918
2184.87 1811
2185.31 1812
2185.75 1847
2186.20 1928
2186.64 1869
2187.08 2003
2187.52 1918
2187.96 1897
2188.40 1932
2188.84 2062
2189.28 2047
2189.72 2009
2190.16 2004
2190.61 2034
2191.05 1975
2191.49 1917
2191.93 2055
2192.37 1994
2192.81 1894
2193.25 2117
2193.69 1891
2194.14 2100
2194.58 2092
2195.02 2315
2195.46 2193
2195.90 2431
2196.34 2319
2196.79 2213
2197.23 2283
2197.67 2319
2198.11 2070
2198.55 2160
2199.00 2249
2199.44 2253
2199.88 2181
2200.32 2068
2200.76 1977
2201.21 2018
2201.65 2172
2202.09 2026
2202.53 1966
2202.98 1862
2203.42 1870
2203.86 1914
2204.30 1960
2204.75 1899
2205.19 1954
2205.63 1955
2206.07 2068
2206.52 2099
2206.96 2095
2207.40 1972
2207.85 2053
2208.29 2039
2208.73 2029
2209.18 2234
2209.62 2171
2210.06 2072
2210.50 1980
2210.95 2163
2211.39 2180
2211.83 2026
2212.28 2084
2212.72 2073
2213.16 2108
2213.61 1952
2214.05 1998
2214.50 2017
2214.94 1947
2215.38 2034
2215.83 1912
2216.27 1867
2216.71 1960
2217.16 1852
2217.60 1769
2218.05 1741
2218.49 1756
2218.93 1796
2219.38 1684
2219.82 1792
2220.27 1854
2220.71 1786
2221.15 1890
2221.60 1875
2222.04 1940
2222.49 1967
2222.93 1929
2223.38 1881
2223.82 1933
2224.27 1871
2224.71 2069
2225.15 2146
2225.60 1965
2226.04 2008
2226.49 2141
2226.93 2261
2227.38 2331
2227.82 2188
2228.27 2237
2228.71 2424
2229.16 2176
2229.60 2069
2230.05 2116
2230.49 2161
2230.94 2249
2231.38 2244
2231.83 2280
2232.28 2273
2232.72 2279
2233.17 2251
2233.61 2206
2234.06 2198
2234.50 2142
2234.95 2138
2235.39 2084
2235.84 2055
2236.29 1959
2236.73 1987
2237.18 2027
2237.62 2235
2238.07 1955
2238.52 1816
2238.96 1817
2239.41 1865
2239.85 1905
2240.30 1748
2240.75 1759
2241.19 1675
2241.64 1770
2242.08 1786
2242.53 1794
2242.98 1593
2243.42 1631
2243.87 1840
2244.32 1664
2244.76 1509
2245.21 1518
2245.66 1633
2246.10 1636
2246.55 1633
2247.00 1612
2247.44 1706
2247.89 1597
2248.34 1767
2248.79 1766
2249.23 1813
2249.68 1817
2250.13 1789
2250.57 1603
2251.02 1771
2251.47 1782
2251.92 1685
2252.36 1715
2252.81 1787
2253.26 1818
2253.71 1742
2254.15 1844
2254.60 1887
2255.05 1708
2255.50 1705
2255.94 1700
2256.39 1672
2256.84 1763
2257.29 1533
2257.74 1425
2258.18 1642
2258.63 1729
2259.08 1798
2259.53 1789
2259.98 1484
2260.42 1536
2260.87 1575
2261.32 1768
2261.77 1790
2262.22 1879
2262.67 1818
2263.11 1770
2263.56 1877
2264.01 1856
2264.46 1908
2264.91 1915
2265.36 1909
2265.81 1967
2266.25 1889
2266.70 1897
2267.15 1916
2267.60 1823
2268.05 1771
2268.50 1818
2268.95 1744
2269.40 1850
2269.85 1863
2270.29 2026
2270.74 2178
2271.19 2152
2271.64 2140
2272.09 2242
2272.54 2314
2272.99 2238
2273.44 2223
2273.89 2212
2274.34 2137
2274.79 2108
2275.24 2097
2275.69 2105
2276.14 1945
2276.59 1893
2277.04 1966
2277.49 1920
2277.94 1920
2278.39 1823
2278.84 1772
2279.29 1778
2279.74 1666
2280.19 1704
2280.64 1888
2281.09 1833
2281.54 1725
2281.99 1916
2282.44 1780
2282.89 1899
2283.34 1876
2283.79 1778
2284.24 1601
2284.69 1737
2285.14 1863
2285.59 1887
2286.04 1778
2286.49 1834
2286.94 1901
2287.40 2015
2287.85 2151
2288.30 2175
2288.75 2371
2289.20 2527
2289.65 2821
2290.10 2608
2290.55 2919
2291.00 3145
2291.46 3070
2291.91 3218
2292.36 3409
2292.81 3363
2293.26 3235
2293.71 3213
2294.16 3019
2294.62 2858
2295.07 2686
2295.52 2411
2295.97 2311
2296.42 2211
2296.87 2198
2297.33 2126
2297.78 1976
2298.23 1999
2298.68 2077
2299.13 1822
2299.59 1928
2300.04 1895
2300.49 1797
2300.94 1845
2301.39 1834
2301.85 1706
2302.30 1752
2302.75 1860
2303.20 1711
2303.66 1731
2304.11 1715
2304.56 1714
2305.01 1674
2305.47 1590
2305.92 1743
2306.37 1753
2306.82 1703
2307.28 1764
2307.73 1762
2308.18 1813
2308.64 1737
2309.09 1835
2309.54 1975
2309.99 2136
2310.45 2125
2310.90 2099
2311.35 2071
2311.81 2240
2312.26 2184
2312.71 2199
2313.17 2270
2313.62 2200
2314.07 1889
2314.53 1981
2314.98 1898
2315.43 1895
2315.89 1900
2316.34 1846
2316.80 1812
2317.25 1979
2317.70 2116
2318.16 1909
2318.61 1892
2319.07 2002
2319.52 1951
2319.97 2175
2320.43 2143
2320.88 2168
2321.34 2187
2321.79 1937
2322.24 1967
2322.70 2090
2323.15 1918
2323.61 2104
2324.06 2065
2324.52 2156
2324.97 2112
2325.43 2091
2325.88 2254
2326.33 2325
2326.79 2348
2327.24 2464
2327.70 2235
2328.15 2160
2328.61 2074
2329.06 2102
2329.52 2074
2329.97 2086
2330.43 1904
2330.88 1829
2331.34 1989
2331.79 1969
2332.25 1843
2332.70 2018
2333.16 2115
2333.62 1859
2334.07 1830
2334.53 1832
2334.98 1927
2335.44 1893
2335.89 1805
2336.35 1882
2336.80 1962
2337.26 1915
2337.72 1836
2338.17 1784
2338.63 1791
2339.08 1675
2339.54 1723
2340.00 1722
2340.45 1725
2340.91 1775
2341.36 1786
2341.82 1862
2342.28 1744
2342.73 1753
2343.19 1847
2343.65 1807
2344.10 1677
2344.56 1642
2345.01 1742
2345.47 1720
2345.93 1904
2346.38 1826
2346.84 1976
2347.30 1816
2347.75 1877
2348.21 2079
2348.67 2011
2349.13 2022
2349.58 1950
2350.04 1881
2350.50 1954
2350.95 1821
2351.41 1759
2351.87 1864
2352.32 2013
2352.78 1818
2353.24 1696
2353.70 1619
2354.15 1712
2354.61 1726
2355.07 1710
2355.53 1687
2355.98 1715
2356.44 1821
2356.90 1914
2357.36 1819
2357.81 1844
2358.27 1917
2358.73 1747
2359.19 1828
2359.65 1905
2360.10 1891
2360.56 1927
2361.02 2052
2361.48 1763
2361.94 1934
2362.39 1895
2362.85 1983
2363.31 1898
2363.77 1819
2364.23 1932
2364.69 1937
2365.14 1907
2365.60 1913
2366.06 1718
2366.52 1793
2366.98 1829
2367.44 2004
2367.90 1923
2368.35 1913
2368.81 1826
2369.27 1865
2369.73 1854
2370.19 1923
2370.65 1994
2371.11 1834
2371.57 1835
2372.03 1854
2372.49 2022
2372.94 1992
2373.40 1900
2373.86 1948
2374.32 1970
2374.78 2041
2375.24 2218
2375.70 2026
2376.16 2037
2376.62 2090
2377.08 2135
2377.54 2144
2378.00 2053
2378.46 2107
2378.92 2034
2379.38 1927
2379.84 1891
2380.30 1860
2380.76 1902
2381.22 1817
2381.68 1821
2382.14 1829
2382.60 1824
2383.06 1802
2383.52 1936
2383.98 1843
2384.44 1675
2384.90 1574
2385.36 1626
2385.82 1794
2386.28 1686
2386.74 1721
2387.20 1809
2387.66 1799
2388.12 1763
2388.58 1848
2389.05 1892
2389.51 1890
2389.97 1921
2390.43 1941
2390.89 1944
2391.35 1975
2391.81 1957
2392.27 1832
2392.73 1921
2393.19 1860
2393.66 1741
2394.12 1867
2394.58 1897
2395.04 1992
2395.50 1824
2395.96 1601
2396.42 1771
2396.89 1862
2397.35 1740
2397.81 1701
2398.27 1625
2398.73 1734
2399.19 1688
2399.66 1738
2400.12 1736
2400.58 1619
2401.04 1629
2401.50 1655
2401.97 1751
2402.43 1763
2402.89 1895
2403.35 1746
2403.81 1677
2404.28 1744
2404.74 1704
2405.20 1652
2405.66 1742
2406.13 1767
2406.59 1720
2407.05 1768
2407.51 1717
2407.98 1858
2408.44 1597
2408.90 1646
2409.36 1511
2409.83 1674
2410.29 1815
2410.75 1580
2411.21 1645
2411.68 1553
2412.14 1505
2412.60 1569
2413.07 1592
2413.53 1511
2413.99 1563
2414.46 1630
2414.92 1641
2415.38 1739
2415.85 1797
2416.31 1729
2416.77 1769
2417.24 1847
2417.70 1727
2418.16 1801
2418.63 1862
2419.09 1840
2419.55 1891
2420.02 1766
2420.48 1848
2420.95 1929
2421.41 1980
2421.87 1862
2422.34 1902
2422.80 1895
2423.27 1760
2423.73 1775
2424.19 1692
2424.66 1796
2425.12 1920
2425.59 1814
2426.05 1653
2426.52 1689
2426.98 1800
2427.44 1756
2427.91 1817
2428.37 1835
2428.84 1825
2429.30 1789
2429.77 1807
2430.23 1665
2430.70 1735
2431.16 1737
2431.63 1619
2432.09 1550
2432.56 1752
2433.02 1881
2433.49 1761
2433.95 1682
2434.42 1617
2434.88 1731
2435.35 1807
2435.81 1683
2436.28 1646
2436.74 1720
2437.21 1893
2437.67 1888
2438.14 1968
2438.60 1952
2439.07 1832
2439.54 1822
2440.00 1783
2440.47 1997
2440.93 1897
2441.40 1803
2441.86 1961
2442.33 1917
2442.80 2008
2443.26 2070
2443.73 1992
2444.19 1865
2444.66 2033
2445.13 2014
2445.59 1843
2446.06 1820
2446.53 1747
2446.99 1789
2447.46 1639
2447.92 1681
2448.39 1617
2448.86 1694
2449.32 1866
2449.79 1753
2450.26 1570
2450.72 1767
2451.19 1687
2451.66 1642
2452.12 1603
2452.59 1683
2453.06 1640
2453.53 1657
2453.99 1801
2454.46 1695
2454.93 1651
2455.39 1835
2455.86 1768
2456.33 1788
2456.80 1796
2457.26 1642
2457.73 1708
2458.20 1652
2458.66 1561
2459.13 1687
2459.60 1761
2460.07 1594
2460.54 1559
2461.00 1550
2461.47 1536
2461.94 1567
2462.41 1666
2462.87 1606
2463.34 1595
2463.81 1709
2464.28 1673
2464.75 1707
2465.21 1581
2465.68 1733
2466.15 1665
2466.62 1591
2467.09 1664
2467.55 1731
2468.02 1632
2468.49 1703
2468.96 1719
2469.43 1779
2469.90 1737
2470.37 1679
2470.83 1667
2471.30 1617
2471.77 1767
2472.24 1577
2472.71 1477
2473.18 1556
2473.65 1587
2474.12 1562
2474.58 1562
2475.05 1547
2475.52 1680
2475.99 1731
2476.46 1554
2476.93 1610
2477.40 1713
2477.87 1714
2478.34 1710
2478.81 1623
2479.28 1581
2479.75 1608
2480.22 1653
2480.68 1685
2481.15 1769
2481.62 1643
2482.09 1641
2482.56 1730
2483.03 1595
2483.50 1491
2483.97 1592
2484.44 1481
2484.91 1514
2485.38 1593
2485.85 1637
2486.32 1678
2486.79 1627
2487.26 1676
2487.73 1742
2488.20 1834
2488.67 1887
2489.14 1749
2489.61 1693
2490.08 1796
2490.56 1826
2491.03 1840
2491.50 1806
2491.97 1842
2492.44 1930
2492.91 1829
2493.38 1615
2493.85 1600
2494.32 1849
2494.79 1649
2495.26 1692
2495.73 1709
2496.20 1826
2496.68 1898
2497.15 1872
2497.62 1652
2498.09 1736
2498.56 1783
2499.03 1750
2499.50 1730
2499.97 1555
2500.45 1600
2500.92 1630
2501.39 1572
2501.86 1768
2502.33 1699
2502.80 1663
2503.28 1579
2503.75 1678
2504.22 1706
2504.69 1599
2505.16 1649
2505.63 1686
2506.11 1658
2506.58 1648
2507.05 1647
2507.52 1562
2507.99 1634
2508.47 1596
2508.94 1594
2509.41 1743
2509.88 1785
2510.36 1848
2510.83 1624
2511.30 1833
2511.77 1993
2512.25 2177
2512.72 2219
2513.19 2026
2513.66 2098
2514.14 2219
2514.61 2018
2515.08 1954
2515.55 1861
2516.03 1968
2516.50 1822
2516.97 1747
2517.45 1844
2517.92 2051
2518.39 1946
2518.87 1884
2519.34 1968
2519.81 1949
2520.28 1915
2520.76 1990
2521.23 1882
2521.70 1786
2522.18 1790
2522.65 1816
2523.13 1778
2523.60 1848
2524.07 1754
2524.55 1570
2525.02 1709
2525.49 1785
2525.97 1696
2526.44 1781
2526.92 1656
2527.39 1595
2527.86 1739
2528.34 1772
2528.81 1792
2529.29 1665
2529.76 1623
2530.23 1706
2530.71 1742
2531.18 1852
2531.66 1763
2532.13 1650
2532.61 1666
2533.08 1784
2533.55 1794
2534.03 1672
2534.50 1689
2534.98 1822
2535.45 1877
2535.93 1807
2536.40 1762
2536.88 1805
2537.35 1686
2537.83 1686
2538.30 1765
2538.78 1851
2539.25 1777
2539.73 1900
2540.20 1826
2540.68 1835
2541.15 1719
2541.63 1874
2542.10 1885
2542.58 1761
2543.05 1922
2543.53 1833
2544.01 1977
2544.48 1935
2544.96 1679
2545.43 1806
2545.91 1840
2546.38 1899
2546.86 1845
2547.34 1894
2547.81 1988
2548.29 1921
2548.76 1897
2549.24 1922
2549.71 1974
2550.19 1823
2550.67 1850
2551.14 1765
2551.62 1868
2552.10 1979
2552.57 2016
2553.05 1938
2553.52 1845
2554.00 1886
2554.48 1836
2554.95 1919
2555.43 1805
2555.91 1811
2556.38 1798
2556.86 1769
2557.34 1917
2557.81 1772
2558.29 1769
2558.77 1827
2559.24 1782
2559.72 1712
2560.20 1586
2560.68 1593
2561.15 1604
2561.63 1624
2562.11 1687
2562.58 1620
2563.06 1703
2563.54 1733
2564.02 1699
2564.49 1738
2564.97 1706
2565.45 1509
2565.93 1655
2566.40 1621
2566.88 1668
2567.36 1591
2567.84 1504
2568.31 1593
2568.79 1421
2569.27 1536
2569.75 1566
2570.23 1673
2570.70 1658
2571.18 1583
2571.66 1585
2572.14 1586
2572.62 1620
2573.10 1593
2573.57 1630
2574.05 1705
2574.53 1691
2575.01 1566
2575.49 1702
2575.97 1602
2576.44 1589
2576.92 1546
2577.40 1650
2577.88 1709
2578.36 1622
2578.84 1621
2579.32 1516
2579.79 1584
2580.27 1620
2580.75 1560
2581.23 1592
2581.71 1465
2582.19 1439
2582.67 1649
2583.15 1567
2583.63 1591
2584.11 1534
2584.59 1529
2585.07 1482
2585.54 1529
2586.02 1610
2586.50 1708
2586.98 1680
2587.46 1673
2587.94 1725
2588.42 1748
2588.90 1704
2589.38 1806
2589.86 1720
2590.34 1652
2590.82 1700
2591.30 1744
2591.78 1677
2592.26 1679
2592.74 1716
2593.22 1732
2593.70 1643
2594.18 1724
2594.66 1590
2595.14 1571
2595.62 1615
2596.10 1475
2596.58 1563
2597.06 1501
2597.54 1625
2598.02 1509
2598.50 1512
2598.98 1583
2599.47 1422
2599.95 1497
2600.43 1523
2600.91 1685
2601.39 1579
2601.87 1584
2602.35 1587
2602.83 1643
2603.31 1564
2603.79 1531
2604.27 1501
2604.76 1706
2605.24 1720
2605.72 1632
2606.20 1795
2606.68 1727
2607.16 1504
2607.64 1461
2608.13 1612
2608.61 1740
2609.09 1605
2609.57 1616
2610.05 1584
2610.53 1603
2611.01 1654
2611.50 1646
2611.98 1588
2612.46 1493
2612.94 1580
2613.42 1636
2613.91 1529
2614.39 1583
2614.87 1585
2615.35 1606
2615.83 1517
2616.32 1598
2616.80 1508
2617.28 1553
2617.76 1433
2618.25 1444
2618.73 1550
2619.21 1572
2619.69 1473
2620.18 1590
2620.66 1600
2621.14 1525
2621.62 1654
2622.11 1630
2622.59 1547
2623.07 1424
2623.56 1517
2624.04 1564
2624.52 1525
2625.00 1572
2625.49 1727
2625.97 1643
2626.45 1529
2626.94 1542
2627.42 1749
2627.90 1617
2628.39 1704
2628.87 1739
2629.35 1834
2629.84 1716
2630.32 1708
2630.80 1766
2631.29 1677
2631.77 1836
2632.26 1780
2632.74 1790
2633.22 1771
2633.71 1835
2634.19 1835
2634.67 1924
2635.16 1881
2635.64 1672
2636.13 1607
2636.61 1646
2637.09 1655
2637.58 1646
2638.06 1451
2638.55 1533
2639.03 1643
2639.52 1551
2640.00 1619
2640.48 1589
2640.97 1569
2641.45 1697
2641.94 1659
2642.42 1654
2642.91 1776
2643.39 1785
2643.88 1577
2644.36 1440
2644.85 1389
2645.33 1584
2645.82 1531
2646.30 1540
2646.79 1522
2647.27 1553
2647.76 1570
2648.24 1558
2648.73 1638
2649.21 1658
2649.70 1567
2650.18 1640
2650.67 1606
2651.15 1533
2651.64 1572
2652.12 1609
2652.61 1656
2653.10 1678
2653.58 1623
2654.07 1708
2654.55 1675
2655.04 1695
2655.52 1664
2656.01 1571
2656.50 1683
2656.98 1784
2657.47 1759
2657.95 1739
2658.44 1684
2658.93 1727
2659.41 1701
2659.90 1628
2660.39 1599
2660.87 1552
2661.36 1574
2661.84 1798
2662.33 1730
2662.82 1699
2663.30 1607
2663.79 1626
2664.28 1645
2664.76 1456
2665.25 1498
2665.74 1562
2666.22 1513
2666.71 1553
2667.20 1646
2667.68 1577
2668.17 1668
2668.66 1588
2669.15 1576
2669.63 1552
2670.12 1471
2670.61 1522
2671.09 1627
2671.58 1512
2672.07 1617
2672.56 1731
2673.04 1784
2673.53 1812
2674.02 1780
2674.51 1969
2674.99 1872
2675.48 1900
2675.97 1907
2676.46 1885
2676.95 1786
2677.43 1929
2677.92 1806
2678.41 1810
2678.90 1798
2679.38 1791
2679.87 1862
2680.36 1716
2680.85 1597
2681.34 1512
2681.83 1651
2682.31 1599
2682.80 1404
2683.29 1554
2683.78 1676
2684.27 1694
2684.76 1581
2685.24 1494
2685.73 1445
2686.22 1432
2686.71 1611
2687.20 1608
2687.69 1610
2688.18 1542
2688.67 1660
2689.15 1460
2689.64 1588
2690.13 1522
2690.62 1571
2691.11 1527
2691.60 1631
2692.09 1551
2692.58 1348
2693.07 1555
2693.56 1504
2694.05 1487
2694.54 1488
2695.02 1511
2695.51 1470
2696.00 1412
2696.49 1545
2696.98 1484
2697.47 1424
2697.96 1432
2698.45 1537
2698.94 1551
2699.43 1586
2699.92 1519
2700.41 1457
2700.90 1394
2701.39 1534
2701.88 1618
2702.37 1669
2702.86 1706
2703.35 1678
2703.84 1635
2704.33 1658
2704.82 1726
2705.31 1661
2705.80 1686
2706.29 1665
2706.78 1705
2707.27 1703
2707.77 1677
2708.26 1602
2708.75 1537
2709.24 1511
2709.73 1525
2710.22 1436
2710.71 1439
2711.20 1518
2711.69 1398
2712.18 1365
2712.67 1441
2713.16 1582
2713.66 1551
2714.15 1481
2714.64 1580
2715.13 1383
2715.62 1500
2716.11 1478
2716.60 1534
2717.10 1602
2717.59 1507
2718.08 1404
2718.57 1556
2719.06 1427
2719.55 1497
2720.04 1428
2720.54 1520
2721.03 1456
2721.52 1508
2722.01 1565
2722.50 1485
2723.00 1644
2723.49 1729
2723.98 1587
2724.47 1599
2724.96 1747
2725.46 1735
2725.95 1675
2726.44 1570
2726.93 1589
2727.43 1607
2727.92 1555
2728.41 1478
2728.90 1498
2729.40 1423
2729.89 1533
2730.38 1508
2730.87 1587
2731.37 1536
2731.86 1605
2732.35 1680
2732.84 1666
2733.34 1703
2733.83 1594
2734.32 1593
2734.82 1739
2735.31 1739
2735.80 1684
2736.30 1680
2736.79 1728
2737.28 1862
2737.78 1762
2738.27 1606
2738.76 1543
2739.26 1628
2739.75 1696
2740.24 1560
2740.74 1539
2741.23 1603
2741.72 1548
2742.22 1609
2742.71 1662
2743.21 1590
2743.70 1565
2744.19 1578
2744.69 1535
2745.18 1534
2745.67 1342
2746.17 1592
2746.66 1593
2747.16 1517
2747.65 1566
2748.15 1629
2748.64 1616
2749.13 1383
2749.63 1512
2750.12 1613
2750.62 1382
2751.11 1390
2751.61 1465
2752.10 1478
2752.60 1575
2753.09 1546
2753.59 1538
2754.08 1524
2754.57 1545
2755.07 1659
2755.56 1649
2756.06 1663
2756.55 1585
2757.05 1515
2757.54 1649
2758.04 1691
2758.53 1655
2759.03 1596
2759.53 1422
2760.02 1617
2760.52 1696
2761.01 1537
2761.51 1523
2762.00 1697
2762.50 1606
2762.99 1586
2763.49 1536
2763.98 1679
2764.48 1582
2764.98 1525
2765.47 1685
2765.97 1639
2766.46 1792
2766.96 1617
2767.46 1663
2767.95 1722
2768.45 1686
2768.94 1483
2769.44 1519
2769.94 1688
2770.43 1704
2770.93 1648
2771.43 1535
2771.92 1533
2772.42 1728
2772.91 1619
2773.41 1563
2773.91 1777
2774.40 1966
2774.90 1769
2775.40 1859
2775.89 2005
2776.39 2166
2776.89 2009
2777.38 2113
2777.88 2094
2778.38 2039
2778.88 2134
2779.37 2065
2779.87 2098
2780.37 2036
2780.86 2084
2781.36 1923
2781.86 1760
2782.36 1837
2782.85 1774
2783.35 1579
2783.85 1611
2784.35 1546
2784.84 1527
2785.34 1613
2785.84 1479
2786.34 1566
2786.83 1486
2787.33 1526
2787.83 1444
2788.33 1560
2788.82 1499
2789.32 1392
2789.82 1556
2790.32 1440
2790.82 1433
2791.31 1467
2791.81 1332
2792.31 1407
2792.81 1567
2793.31 1451
2793.81 1371
2794.30 1496
2794.80 1513
2795.30 1525
2795.80 1528
2796.30 1599
2796.80 1503
2797.30 1480
2797.79 1456
2798.29 1529
2798.79 1552
2799.29 1666
2799.79 1630
2800.29 1595
2800.79 1434
2801.29 1550
2801.79 1759
2802.28 1641
2802.78 1390
2803.28 1422
2803.78 1518
2804.28 1418
2804.78 1415
2805.28 1619
2805.78 1596
2806.28 1619
2806.78 1668
2807.28 1618
2807.78 1684
2808.28 1579
2808.78 1514
2809.28 1659
2809.78 1595
2810.28 1568
2810.78 1712
2811.28 1711
2811.78 1779
2812.28 1573
2812.78 1594
2813.28 1457
2813.78 1474
2814.28 1565
2814.78 1479
2815.28 1499
2815.78 1453
2816.28 1369
2816.78 1501
2817.28 1520
2817.78 1502
2818.28 1481
2818.78 1445
2819.28 1414
2819.78 1503
2820.28 1525
2820.78 1596
2821.28 1626
2821.78 1466
2822.29 1474
2822.79 1515
2823.29 1547
2823.79 1561
2824.29 1394
2824.79 1586
2825.29 1537
2825.79 1501
2826.29 1558
2826.79 1596
2827.30 1556
2827.80 1649
2828.30 1573
2828.80 1510
2829.30 1459
2829.80 1490
2830.31 1537
2830.81 1389
2831.31 1541
2831.81 1478
2832.31 1431
2832.81 1465
2833.32 1367
2833.82 1392
2834.32 1351
2834.82 1410
2835.32 1501
2835.83 1542
2836.33 1545
2836.83 1634
2837.33 1664
2837.83 1550
2838.34 1521
2838.84 1550
2839.34 1613
2839.84 1535
2840.35 1502
2840.85 1439
2841.35 1455
2841.85 1445
2842.36 1463
2842.86 1551
2843.36 1517
2843.86 1612
2844.37 1578
2844.87 1531
2845.37 1577
2845.88 1629
2846.38 1627
2846.88 1656
2847.39 1717
2847.89 1661
2848.39 1882
2848.90 1819
2849.40 1882
2849.90 1781
2850.41 1641
2850.91 1728
2851.41 1810
2851.92 1797
2852.42 1672
2852.92 1642
2853.43 1828
2853.93 1701
2854.43 1612
2854.94 1606
2855.44 1667
2855.95 1633
2856.45 1607
2856.95 1663
2857.46 1501
2857.96 1404
2858.47 1557
2858.97 1559
2859.47 1524
2859.98 1499
2860.48 1437
2860.99 1455
2861.49 1440
2861.99 1468
2862.50 1567
2863.00 1554
2863.51 1556
2864.01 1473
2864.52 1389
2865.02 1271
2865.53 1534
2866.03 1484
2866.54 1469
2867.04 1516
2867.55 1529
2868.05 1437
2868.56 1334
2869.06 1396
2869.57 1417
2870.07 1461
2870.58 1600
2871.08 1618
2871.59 1638
2872.09 1706
2872.60 1650
2873.10 1617
2873.61 1664
2874.11 1708
2874.62 1680
2875.12 1711
2875.63 1692
2876.14 1633
2876.64 1806
2877.15 1790
2877.65 1715
2878.16 1709
2878.66 1756
2879.17 1540
2879.68 1636
2880.18 1671
2880.69 1653
2881.19 1684
2881.70 1568
2882.21 1519
2882.71 1448
2883.22 1612
2883.73 1653
2884.23 1629
2884.74 1582
2885.25 1579
2885.75 1553
2886.26 1702
2886.76 1554
2887.27 1552
2887.78 1579
2888.28 1698
2888.79 1600
2889.30 1523
2889.81 1484
2890.31 1523
2890.82 1649
2891.33 1464
2891.83 1587
2892.34 1563
2892.85 1540
2893.35 1618
2893.86 1606
2894.37 1646
2894.88 1740
2895.38 1844
2895.89 1726
2896.40 1610
2896.91 1776
2897.41 1900
2897.92 1977
2898.43 1918
2898.94 2019
2899.44 1852
2899.95 1828
2900.46 1827
2900.97 1922
2901.47 1872
2901.98 1649
2902.49 1782
2903.00 1799
2903.51 1751
2904.01 1920
2904.52 1859
2905.03 1958
2905.54 1972
2906.05 1963
2906.56 1843
2907.06 1959
2907.57 2013
2908.08 2140
2908.59 1886
2909.10 1736
2909.61 1887
2910.12 1871
2910.62 1770
2911.13 1689
2911.64 1760
2912.15 1673
2912.66 1559
2913.17 1584
2913.68 1580
2914.19 1536
2914.69 1534
2915.20 1704
2915.71 1661
2916.22 1703
2916.73 1811
2917.24 1684
2917.75 1569
2918.26 1613
2918.77 1526
2919.28 1599
2919.79 1602
2920.30 1549
2920.81 1618
2921.32 1612
2921.83 1612
2922.34 1590
2922.85 1410
2923.36 1597
2923.86 1560
2924.37 1483
2924.88 1517
2925.39 1639
2925.90 1668
2926.41 1693
2926.92 1666
2927.43 1555
2927.95 1602
2928.46 1647
2928.97 1533
2929.48 1450
2929.99 1420
2930.50 1424
2931.01 1384
2931.52 1448
2932.03 1517
2932.54 1407
2933.05 1352
2933.56 1493
2934.07 1470
2934.58 1517
2935.09 1520
2935.60 1456
2936.11 1592
2936.62 1632
2937.14 1575
2937.65 1632
2938.16 1661
2938.67 1670
2939.18 1723
2939.69 1787
2940.20 1632
2940.71 1837
2941.23 1727
2941.74 1852
2942.25 1831
2942.76 1759
2943.27 1771
2943.78 1757
2944.29 1625
2944.81 1635
2945.32 1869
2945.83 1742
2946.34 1619
2946.85 1622
2947.36 1701
2947.88 1622
2948.39 1669
2948.90 1590
2949.41 1682
2949.92 1658
2950.44 1579
2950.95 1444
2951.46 1647
2951.97 1500
2952.49 1541
2953.00 1491
2953.51 1474
2954.02 1446
2954.54 1469
2955.05 1405
2955.56 1488
2956.07 1432
2956.59 1500
2957.10 1493
2957.61 1596
2958.12 1523
2958.64 1465
2959.15 1533
2959.66 1579
2960.18 1450
2960.69 1406
2961.20 1560
2961.72 1606
2962.23 1554
2962.74 1501
2963.26 1578
2963.77 1535
2964.28 1565
2964.80 1552
2965.31 1535
2965.82 1546
2966.34 1524
2966.85 1556
2967.36 1546
2967.88 1512
2968.39 1528
2968.90 1433
2969.42 1399
2969.93 1429
2970.45 1486
2970.96 1419
2971.47 1457
2971.99 1580
2972.50 1636
2973.02 1521
2973.53 1562
2974.04 1678
2974.56 1528
2975.07 1568
2975.59 1512
2976.10 1578
2976.62 1594
2977.13 1547
2977.64 1539
2978.16 1609
2978.67 1623
2979.19 1608
2979.70 1597
2980.22 1639
2980.73 1561
2981.25 1623
2981.76 1607
2982.28 1656
2982.79 1810
2983.31 1672
2983.82 1557
2984.34 1669
2984.85 1698
2985.37 1642
2985.88 1695
2986.40 1754
2986.91 1717
2987.43 1849
2987.94 1985
2988.46 1843
2988.97 1878
2989.49 1847
2990.01 1744
2990.52 1847
2991.04 1853
2991.55 1930
2992.07 1897
2992.58 1807
2993.10 1811
2993.62 1731
2994.13 1754
2994.65 1873
2995.16 1928
2995.68 1960
2996.20 1907
2996.71 2024
2997.23 2036
2997.74 1946
2998.26 1934
2998.78 2156
2999.29 2170
2999.81 2107
3000.33 2107
3000.84 2368
3001.36 2329
3001.88 2324
3002.39 2425
3002.91 2699
3003.43 3081
3003.94 3390
3004.46 3648
3004.98 3955
3005.49 4324
3006.01 4545
3006.53 4560
3007.04 4628
3007.56 4458
3008.08 4427
3008.60 4137
3009.11 3377
3009.63 3123
3010.15 2867
3010.66 2802
3011.18 2535
3011.70 2232
3012.22 2119
3012.73 2135
3013.25 1987
3013.77 1903
3014.29 1978
3014.81 1896
3015.32 1827
3015.84 1920
3016.36 1862
3016.88 2014
3017.39 1764
3017.91 1869
3018.43 1784
3018.95 1982
3019.47 1870
3019.98 1870
3020.50 1969
3021.02 1890
3021.54 1887
3022.06 1926
3022.58 2008
3023.09 1964
3023.61 1986
3024.13 2072
3024.65 1967
3025.17 1915
3025.69 1822
3026.21 1909
3026.72 1868
3027.24 1764
3027.76 1779
3028.28 1797
3028.80 1801
3029.32 1685
3029.84 1697
3030.36 1737
3030.88 1775
3031.40 1789
3031.91 1790
3032.43 1739
3032.95 1714
3033.47 1755
3033.99 1840
3034.51 1666
3035.03 1683
3035.55 1828
3036.07 1827
3036.59 1735
3037.11 1819
3037.63 1791
3038.15 1746
3038.67 1755
3039.19 1746
3039.71 1794
3040.23 1664
3040.75 1714
3041.27 1680
3041.79 1612
3042.31 1655
3042.83 1619
3043.35 1725
3043.87 1660
3044.39 1708
3044.91 1702
3045.43 1670
3045.95 1653
3046.47 1654
3046.99 1698
3047.51 1653
3048.03 1541
3048.55 1469
3049.07 1533
3049.59 1553
3050.11 1655
3050.63 1616
3051.16 1429
3051.68 1621
3052.20 1599
3052.72 1472
3053.24 1521
3053.76 1572
3054.28 1495
3054.80 1469
3055.32 1662
3055.84 1586
3056.37 1510
3056.89 1597
3057.41 1693
3057.93 1806
3058.45 1687
3058.97 1661
3059.49 1585
3060.02 1547
3060.54 1626
3061.06 1571
3061.58 1678
3062.10 1700
3062.62 1711
3063.15 1625
3063.67 1679
3064.19 1631
3064.71 1509
3065.23 1513
3065.76 1642
3066.28 1703
3066.80 1670
3067.32 1671
3067.85 1766
3068.37 1515
3068.89 1565
3069.41 1516
3069.93 1624
3070.46 1762
3070.98 1582
3071.50 1624
3072.02 1654
3072.55 1626
3073.07 1556
3073.59 1530
3074.12 1590
3074.64 1678
3075.16 1635
3075.68 1603
3076.21 1781
3076.73 1611
3077.25 1539
3077.78 1677
3078.30 1737
3078.82 1941
3079.35 1949
3079.87 2023
3080.39 1913
3080.92 1983
3081.44 2108
3081.96 1942
3082.49 2070
3083.01 2164
3083.53 2184
3084.06 2162
3084.58 2028
3085.10 2005
3085.63 2139
3086.15 2065
3086.68 1951
3087.20 1989
3087.72 2009
3088.25 1891
3088.77 1847
3089.30 1775
3089.82 1751
3090.34 1832
3090.87 1851
3091.39 1662
3091.92 1621
3092.44 1685
3092.97 1711
3093.49 1814
3094.01 1859
3094.54 1849
3095.06 1892
3095.59 1850
3096.11 1992
3096.64 2062
3097.16 2208
3097.69 2114
3098.21 2158
3098.74 2403
3099.26 2393
3099.79 2461
3100.31 2913
3100.84 3126
3101.36 3716
3101.89 4171
3102.41 4693
3102.94 5386
3103.46 5773
3103.99 6173
3104.51 6661
3105.04 6822
3105.56 6774
3106.09 6580
3106.62 6273
3107.14 5364
3107.67 5082
3108.19 4469
3108.72 3878
3109.24 3380
3109.77 3067
3110.30 2680
3110.82 2500
3111.35 2505
3111.87 2546
3112.40 2405
3112.93 2414
3113.45 2413
3113.98 2315
3114.50 2236
3115.03 2256
3115.56 2153
3116.08 2189
3116.61 2040
3117.14 1866
3117.66 1935
3118.19 1934
3118.71 1800
3119.24 1766
3119.77 1829
3120.29 1933
3120.82 1868
3121.35 1933
3121.88 2058
3122.40 1886
3122.93 1941
3123.46 1784
3123.98 1921
3124.51 2144
3125.04 2024
3125.56 2054
3126.09 1782
3126.62 1813
3127.15 1765
3127.67 1774
3128.20 1767
3128.73 1794
3129.26 1682
3129.78 1751
3130.31 1691
3130.84 1569
3131.37 1771
3131.89 1649
3132.42 1637
3132.95 1828
3133.48 1840
3134.00 1719
3134.53 1774
3135.06 1640
3135.59 1497
3136.12 1492
3136.64 1639
3137.17 1669
3137.70 1590
3138.23 1587
3138.76 1630
3139.29 1634
3139.81 1640
3140.34 1452
3140.87 1456
3141.40 1607
3141.93 1541
3142.46 1623
3142.99 1499
3143.51 1508
3144.04 1650
3144.57 1609
3145.10 1605
3145.63 1727
3146.16 1852
3146.69 1853
3147.22 1788
3147.74 1668
3148.27 1641
3148.80 1955
3149.33 2055
3149.86 1885
3150.39 1806
3150.92 1830
3151.45 2112
3151.98 1950
3152.51 1906
3153.04 2099
3153.57 2099
3154.10 2028
3154.63 2100
3155.16 2041
3155.69 1923
3156.22 1789
3156.74 1714
3157.27 1678
3157.80 1895
3158.33 1817
3158.86 1786
3159.39 1844
3159.92 1908
3160.45 1955
3160.98 1908
3161.51 2022
3162.04 1896
3162.58 1816
3163.11 1822
3163.64 1679
3164.17 1742
3164.70 1811
3165.23 1666
3165.76 1616
3166.29 1761
3166.82 1729
3167.35 1665
3167.88 1659
3168.41 1607
3168.94 1553
3169.47 1486
3170.00 1571
3170.53 1613
3171.07 1491
3171.60 1512
3172.13 1589
3172.66 1678
3173.19 1687
3173.72 1666
3174.25 1657
3174.78 1777
3175.31 1869
3175.85 1792
3176.38 1740
3176.91 1802
3177.44 1810
3177.97 1795
3178.50 1792
3179.04 1759
3179.57 1693
3180.10 1735
3180.63 1613
3181.16 1537
3181.69 1679
3182.23 1609
3182.76 1549
3183.29 1520
3183.82 1556
3184.35 1514
3184.89 1526
3185.42 1504
3185.95 1534
3186.48 1480
3187.02 1521
3187.55 1518
3188.08 1506
3188.61 1579
3189.15 1628
3189.68 1707
3190.21 1715
3190.74 1584
3191.28 1531
3191.81 1550
3192.34 1464
3192.87 1430
3193.41 1452
3193.94 1434
3194.47 1558
3195.01 1485
3195.54 1530
3196.07 1555
3196.60 1549
3197.14 1552
3197.67 1527
3198.20 1482
3198.74 1561
3199.27 1574
3199.80 1576
3200.34 1632
3200.87 1634
3201.40 1719
3201.94 1651
3202.47 1670
3203.01 1679
3203.54 1730
3204.07 1727
3204.61 1716
3205.14 1604
3205.67 1611
3206.21 1637
3206.74 1676
3207.28 1706
3207.81 1738
3208.34 1859
3208.88 1703
3209.41 1880
3209.95 2017
3210.48 1930
3211.02 2040
3211.55 2178
3212.08 2242
3212.62 2041
3213.15 2194
3213.69 2282
3214.22 2290
3214.76 2135
3215.29 2160
3215.83 1831
3216.36 1821
3216.90 1744
3217.43 1705
3217.97 1752
3218.50 1662
3219.04 1574
3219.57 1686
3220.11 1681
3220.64 1732
3221.18 1661
3221.71 1646
3222.25 1651
3222.78 1706
3223.32 1768
3223.85 1807
3224.39 1954
3224.92 2013
3225.46 1983
3225.99 2128
3226.53 2239
3227.07 2250
3227.60 2066
3228.14 2088
3228.67 2136
3229.21 1966
3229.74 1890
3230.28 1856
3230.82 1966
3231.35 1952
3231.89 2010
3232.42 2080
3232.96 2154
3233.50 2015
3234.03 2115
3234.57 2057
3235.11 1939
3235.64 1854
3236.18 2054
3236.72 1893
3237.25 1975
3237.79 2059
3238.32 2093
3238.86 2133
3239.40 2075
3239.93 2120
3240.47 2059
3241.01 2169
3241.55 2203
3242.08 2037
3242.62 2127
3243.16 2072
3243.69 2127
3244.23 1996
3244.77 2042
3245.30 1852
3245.84 1825
3246.38 1923
3246.92 1949
3247.45 1995
3247.99 2063
3248.53 1913
3249.07 1976
3249.60 1933
3250.14 2053
3250.68 2095
3251.22 2044
3251.75 2036
3252.29 2005
3252.83 2025
3253.37 1992
3253.91 1964
3254.44 1969
3254.98 1895
3255.52 2130
3256.06 2116
3256.60 1929
3257.13 2029
3257.67 2069
3258.21 2065
3258.75 2098
3259.29 2169
3259.82 2271
3260.36 2512
3260.90 2666
3261.44 3055
3261.98 3066
3262.52 3307
3263.06 3538
3263.59 3737
3264.13 4054
3264.67 4155
3265.21 4633
3265.75 4786
3266.29 4993
3266.83 4943
3267.37 5015
3267.91 5046
3268.44 5192
3268.98 5202
3269.52 5002
3270.06 4514
3270.60 4259
3271.14 3926
3271.68 3698
3272.22 3271
3272.76 2953
3273.30 2736
3273.84 2379
3274.38 2315
3274.92 2360
3275.46 2288
3276.00 2241
3276.54 2084
3277.08 2200
3277.62 2220
3278.16 2264
3278.70 2469
3279.24 2521
3279.78 2403
3280.32 2390
3280.86 2380
3281.40 2196
3281.94 2362
3282.48 2528
3283.02 2383
3283.56 2372
3284.10 2396
3284.64 2132
3285.18 2305
3285.72 2354
3286.26 2311
3286.80 2266
3287.34 2265
3287.88 2277
3288.42 2166
3288.96 2127
3289.50 2034
3290.04 2289
3290.59 2269
3291.13 2160
3291.67 2239
3292.21 2100
3292.75 2206
3293.29 2089
3293.83 2237
3294.37 2371
3294.91 2563
3295.46 2683
3296.00 2893
3296.54 2941
3297.08 2797
3297.62 2890
3298.16 3010
3298.70 2795
3299.25 2773
3299.79 2714
3300.33 2663
3300.87 2545
3301.41 2481
3301.96 2405
3302.50 2519
3303.04 2487
3303.58 2444
3304.12 2394
3304.66 2446
3305.21 2384
3305.75 2353
3306.29 2473
3306.83 2404
3307.38 2200
3307.92 2185
3308.46 2371
3309.00 2118
3309.55 2070
3310.09 2019
3310.63 1936
3311.17 1840
3311.72 1941
3312.26 1998
3312.80 2041
3313.34 2042
3313.89 2006
3314.43 2178
3314.97 2028
3315.52 2211
3316.06 2383
3316.60 2464
3317.14 2359
3317.69 2292
3318.23 2133
3318.77 1996
3319.32 2132
3319.86 2275
3320.40 1923
3320.95 1921
3321.49 1945
3322.03 2017
3322.58 1982
3323.12 1883
3323.67 1810
3324.21 1923
3324.75 1913
3325.30 1901
3325.84 1878
3326.38 1709
3326.93 1795
3327.47 1840
3328.02 1706
3328.56 1658
3329.10 1774
3329.65 1895
3330.19 1777
3330.74 1749
3331.28 1826
3331.83 1736
3332.37 1902
3332.91 2015
3333.46 2032
3334.00 2265
3334.55 2458
3335.09 2537
3335.64 2847
3336.18 3075
3336.73 3145
3337.27 3080
3337.82 3057
3338.36 3101
3338.90 3079
3339.45 3003
3339.99 2806
3340.54 2735
3341.08 2696
3341.63 2365
3342.18 2363
3342.72 2189
3343.27 2132
3343.81 2034
3344.36 1792
3344.90 1908
3345.45 1905
3345.99 1797
3346.54 1864
3347.08 1803
3347.63 1771
3348.17 1898
3348.72 1840
3349.27 1805
3349.81 1814
3350.36 1994
3350.90 1921
3351.45 1878
3352.00 1857
3352.54 1780
3353.09 1902
3353.63 2051
3354.18 1862
3354.73 1734
3355.27 1786
3355.82 1851
3356.36 1839
3356.91 1819
3357.46 1822
3358.00 1671
3358.55 1737
3359.10 1702
3359.64 1651
3360.19 1572
3360.74 1568
3361.28 1579
3361.83 1591
3362.38 1651
3362.92 1679
3363.47 1693
3364.02 1578
3364.56 1668
3365.11 1652
3365.66 1658
3366.21 1733
3366.75 1649
3367.30 1481
3367.85 1567
3368.39 1712
3368.94 1574
3369.49 1524
3370.04 1654
3370.58 1573
3371.13 1668
3371.68 1657
3372.23 1619
3372.77 1587
3373.32 1631
3373.87 1693
3374.42 1711
3374.96 1750
3375.51 1716
3376.06 1782
3376.61 1517
3377.16 1551
3377.70 1627
3378.25 1596
3378.80 1548
3379.35 1572
3379.90 1537
3380.45 1517
3380.99 1421
3381.54 1403
3382.09 1490
3382.64 1468
3383.19 1455
3383.74 1531
3384.28 1574
3384.83 1579
3385.38 1556
3385.93 1589
3386.48 1487
3387.03 1491
3387.58 1439
3388.13 1347
3388.67 1431
3389.22 1473
3389.77 1562
3390.32 1586
3390.87 1491
3391.42 1586
3391.97 1585
3392.52 1525
3393.07 1521
3393.62 1581
3394.17 1427
3394.72 1464
3395.27 1515
3395.81 1477
3396.36 1429
3396.91 1443
3397.46 1329
3398.01 1436
3398.56 1335
3399.11 1421
3399.66 1508
3400.21 1524
3400.76 1456
3401.31 1257
3401.86 1347
3402.41 1533
3402.96 1613
3403.51 1349
3404.06 1319
3404.61 1325
3405.16 1472
3405.71 1401
3406.26 1424
3406.81 1532
3407.36 1500
3407.92 1413
3408.47 1404
3409.02 1424
3409.57 1418
3410.12 1446
3410.67 1435
3411.22 1374
3411.77 1345
3412.32 1457
3412.87 1451
3413.42 1398
3413.97 1471
3414.52 1517
3415.08 1549
3415.63 1555
3416.18 1470
3416.73 1528
3417.28 1645
3417.83 1696
3418.38 1528
3418.93 1448
3419.49 1591
3420.04 1553
3420.59 1523
3421.14 1550
3421.69 1556
3422.24 1672
3422.80 1751
3423.35 1790
3423.90 1820
3424.45 1964
3425.00 2048
3425.55 2040
3426.11 1940
3426.66 1954
3427.21 1967
3427.76 2032
3428.31 1840
3428.87 1832
3429.42 1762
3429.97 1669
3430.52 1619
3431.08 1600
3431.63 1601
3432.18 1645
3432.73 1628
3433.29 1617
3433.84 1579
3434.39 1564
3434.94 1472
3435.50 1505
3436.05 1606
3436.60 1559
3437.15 1508
3437.71 1517
3438.26 1487
3438.81 1508
3439.37 1596
3439.92 1493
3440.47 1480
3441.03 1510
3441.58 1570
3442.13 1527
3442.69 1587
3443.24 1625
3443.79 1504
3444.35 1634
3444.90 1596
3445.45 1539
3446.01 1525
3446.56 1612
3447.11 1506
3447.67 1514
3448.22 1391
3448.77 1422
3449.33 1406
3449.88 1474
3450.44 1663
3450.99 1531
3451.54 1374
3452.10 1405
3452.65 1614
3453.21 1478
3453.76 1261
3454.31 1359
3454.87 1541
3455.42 1503
3455.98 1600
3456.53 1511
3457.09 1515
3457.64 1411
3458.20 1490
3458.75 1316
3459.30 1479
3459.86 1506
3460.41 1524
3460.97 1521
3461.52 1528
3462.08 1532
3462.63 1394
3463.19 1631
3463.74 1514
3464.30 1470
3464.85 1495
3465.41 1615
3465.96 1490
3466.52 1606
3467.07 1709
3467.63 1647
3468.19 1665
3468.74 1530
3469.30 1528
3469.85 1631
3470.41 1605
3470.96 1659
3471.52 1652
3472.07 1774
3472.63 1874
3473.19 1903
3473.74 1803
3474.30 1732
3474.85 1697
3475.41 1791
3475.96 1860
3476.52 1742
3477.08 1809
3477.63 1678
3478.19 1812
3478.74 1801
3479.30 1808
3479.86 1834
3480.41 1794
3480.97 1801
3481.53 1839
3482.08 1843
3482.64 1830
3483.20 1804
3483.75 1905
3484.31 1841
3484.87 1715
3485.42 1942
3485.98 1998
3486.54 1881
3487.09 1760
3487.65 1896
3488.21 2065
3488.76 2104
3489.32 2262
3489.88 2820
3490.44 3319
3490.99 3585
3491.55 4359
3492.11 4703
3492.66 5055
3493.22 5563
3493.78 5431
3494.34 5502
3494.89 5555
3495.45 5464
3496.01 5082
3496.57 4466
3497.12 3931
3497.68 3570
3498.24 3037
3498.80 2894
3499.36 2728
3499.91 2636
3500.47 2669
3501.03 2923
3501.59 2866
3502.15 3095
3502.70 3250
3503.26 3318
3503.82 3467
3504.38 3576
3504.94 3835
3505.49 3922
3506.05 4198
3506.61 4365
3507.17 4473
3507.73 4360
3508.29 4248
3508.85 4066
3509.40 3698
3509.96 3486
3510.52 3216
3511.08 2718
3511.64 2528
3512.20 2352
3512.76 2284
3513.32 2081
3513.87 1995
3514.43 2034
3514.99 1979
3515.55 1822
3516.11 1648
3516.67 1633
3517.23 1638
3517.79 1682
3518.35 1605
3518.91 1635
3519.47 1515
3520.03 1617
3520.59 1653
3521.15 1751
3521.71 1702
3522.26 1617
3522.82 1666
3523.38 1825
3523.94 1761
3524.50 1655
3525.06 1724
3525.62 1600
3526.18 1636
3526.74 1580
3527.30 1523
3527.86 1558
3528.42 1590
3528.98 1549
3529.54 1478
3530.10 1530
3530.67 1556
3531.23 1596
3531.79 1490
3532.35 1629
3532.91 1568
3533.47 1700
3534.03 1630
3534.59 1606
3535.15 1573
3535.71 1762
3536.27 1729
3536.83 1757
3537.39 1744
3537.95 1729
3538.51 1648
3539.08 1650
3539.64 1583
3540.20 1710
3540.76 1673
3541.32 1625
3541.88 1665
3542.44 1664
3543.00 1526
3543.56 1661
3544.13 1758
3544.69 1525
3545.25 1634
3545.81 1775
3546.37 1697
3546.93 1714
3547.50 1731
3548.06 1681
3548.62 1596
3549.18 1559
3549.74 1587
3550.30 1635
3550.87 1455
3551.43 1390
3551.99 1402
3552.55 1533
3553.11 1511
3553.68 1532
3554.24 1444
3554.80 1379
3555.36 1330
3555.93 1221
3556.49 1404
3557.05 1367
3557.61 1570
3558.18 1558
3558.74 1537
3559.30 1362
3559.86 1565
3560.43 1626
3560.99 1561
3561.55 1488
3562.11 1502
3562.68 1513
3563.24 1681
3563.80 1659
3564.37 1631
3564.93 1610
3565.49 1621
3566.06 1605
3566.62 1540
3567.18 1512
3567.75 1564
3568.31 1441
3568.87 1407
3569.44 1564
3570.00 1522
3570.56 1549
3571.13 1507
3571.69 1574
3572.25 1498
3572.82 1456
3573.38 1536
3573.94 1569
3574.51 1628
3575.07 1606
3575.64 1534
3576.20 1793
3576.76 1933
3577.33 1864
3577.89 1907
3578.46 1806
3579.02 1788
3579.58 1868
3580.15 1959
3580.71 1885
3581.28 1849
3581.84 1721
3582.41 1731
3582.97 1633
3583.53 1708
3584.10 1663
3584.66 1575
3585.23 1523
3585.79 1518
3586.36 1576
3586.92 1507
3587.49 1700
3588.05 1577
3588.62 1535
3589.18 1496
3589.75 1516
3590.31 1569
3590.88 1496
3591.44 1513
3592.01 1612
3592.57 1450
3593.14 1508
3593.70 1437
3594.27 1462
3594.83 1492
3595.40 1434
3595.97 1336
3596.53 1364
3597.10 1457
3597.66 1445
3598.23 1356
3598.79 1567
3599.36 1572
3599.93 1449
3600.49 1531
3601.06 1595
3601.62 1440
3602.19 1465
3602.75 1418
3603.32 1460
3603.89 1520
3604.45 1460
3605.02 1422
3605.59 1406
3606.15 1359
3606.72 1361
3607.28 1275
3607.85 1299
3608.42 1361
3608.98 1287
3609.55 1333
3610.12 1282
3610.68 1193
3611.25 1187
3611.82 1300
3612.38 1121
3612.95 1285
3613.52 1274
3614.08 1273
3614.65 1442
3615.22 1272
3615.79 1239
3616.35 1377
3616.92 1422
3617.49 1398
3618.05 1542
3618.62 1492
3619.19 1448
3619.76 1473
3620.32 1606
3620.89 1542
3621.46 1477
3622.03 1529
3622.59 1585
3623.16 1534
3623.73 1448
3624.30 1327
3624.86 1427
3625.43 1467
3626.00 1340
3626.57 1285
3627.14 1308
3627.70 1383
3628.27 1381
3628.84 1387
3629.41 1302
3629.98 1397
3630.55 1392
3631.11 1450
3631.68 1507
3632.25 1463
3632.82 1479
3633.39 1404
3633.96 1278
3634.52 1386
3635.09 1440
3635.66 1339
3636.23 1518
3636.80 1418
3637.37 1322
3637.94 1361
3638.50 1408
3639.07 1426
3639.64 1349
3640.21 1319
3640.78 1586
3641.35 1633
3641.92 1724
3642.49 1614
3643.06 1488
3643.63 1569
3644.20 1700
3644.76 1614
3645.33 1597
3645.90 1563
3646.47 1533
3647.04 1588
3647.61 1344
3648.18 1369
3648.75 1426
3649.32 1444
3649.89 1434
3650.46 1460
3651.03 1547
3651.60 1567
3652.17 1567
3652.74 1547
3653.31 1432
3653.88 1356
3654.45 1484
3655.02 1515
3655.59 1515
3656.16 1426
3656.73 1519
3657.30 1538
3657.87 1456
3658.44 1414
3659.01 1428
3659.58 1482
3660.15 1436
3660.72 1361
3661.29 1433
3661.87 1427
3662.44 1377
3663.01 1449
3663.58 1477
3664.15 1424
3664.72 1360
3665.29 1476
3665.86 1578
3666.43 1502
3667.00 1422
3667.57 1478
3668.15 1489
3668.72 1471
3669.29 1467
3669.86 1543
3670.43 1582
3671.00 1653
3671.57 1519
3672.15 1468
3672.72 1501
3673.29 1499
3673.86 1483
3674.43 1439
3675.00 1494
3675.57 1565
3676.15 1577
3676.72 1623
3677.29 1549
3677.86 1558
3678.43 1605
3679.01 1541
3679.58 1512
3680.15 1443
3680.72 1630
3681.29 1438
3681.87 1501
3682.44 1428
3683.01 1332
3683.58 1324
3684.16 1200
3684.73 1274
3685.30 1226
3685.87 1287
3686.45 1257
3687.02 1313
3687.59 1414
3688.16 1283
3688.74 1374
3689.31 1270
3689.88 1363
3690.46 1378
3691.03 1468
3691.60 1371
3692.17 1458
3692.75 1319
3693.32 1223
3693.89 1340
3694.47 1430
3695.04 1389
3695.61 1339
3696.19 1312
3696.76 1295
3697.33 1257
3697.91 1240
3698.48 1353
3699.05 1272
3699.63 1193
3700.20 1314
3700.78 1273
3701.35 1202
3701.92 1268
3702.50 1297
3703.07 1227
3703.64 1277
3704.22 1277
3704.79 1330
3705.37 1408
3705.94 1367
3706.51 1402
3707.09 1314
3707.66 1337
3708.24 1449
3708.81 1327
3709.39 1351
3709.96 1344
3710.53 1386
3711.11 1424
3711.68 1385
3712.26 1389
3712.83 1421
3713.41 1523
3713.98 1373
3714.56 1381
3715.13 1409
3715.71 1408
3716.28 1336
3716.86 1303
3717.43 1482
3718.01 1420
3718.58 1372
3719.16 1373
3719.73 1314
3720.31 1271
3720.88 1334
3721.46 1268
3722.03 1416
3722.61 1277
3723.18 1181
3723.76 1306
3724.34 1375
3724.91 1177
3725.49 1149
3726.06 1249
3726.64 1201
3727.21 1152
3727.79 1085
3728.36 1173
3728.94 1252
3729.52 1298
3730.09 1274
3730.67 1329
3731.24 1437
3731.82 1429
3732.40 1354
3732.97 1377
3733.55 1284
3734.13 1293
3734.70 1423
3735.28 1304
3735.85 1313
3736.43 1337
3737.01 1451
3737.58 1306
3738.16 1274
3738.74 1215
3739.31 1265
3739.89 1285
3740.47 1270
3741.04 1205
3741.62 1169
3742.20 1192
3742.78 1306
3743.35 1254
3743.93 1148
3744.51 1302
3745.08 1256
3745.66 1138
3746.24 1201
3746.82 1194
3747.39 1247
3747.97 1277
3748.55 1299
3749.12 1225
3749.70 1236
3750.28 1257
3750.86 1216
3751.43 1330
3752.01 1208
3752.59 1210
3753.17 1175
3753.75 1209
3754.32 1265
3754.90 1146
3755.48 1194
3756.06 1125
3756.64 1164
3757.21 1132
3757.79 1211
3758.37 1262
3758.95 1221
3759.53 1273
3760.10 1382
3760.68 1324
3761.26 1248
3761.84 1396
3762.42 1333
3763.00 1259
3763.58 1211
3764.15 1285
3764.73 1337
3765.31 1311
3765.89 1283
3766.47 1184
3767.05 1292
3767.63 1255
3768.21 1211
3768.78 1289
3769.36 1249
3769.94 1232
3770.52 1378
3771.10 1410
3771.68 1324
3772.26 1377
3772.84 1284
3773.42 1296
3774.00 1291
3774.58 1350
3775.16 1420
3775.73 1287
3776.31 1270
3776.89 1329
3777.47 1311
3778.05 1166
3778.63 1229
3779.21 1189
3779.79 1305
3780.37 1178
3780.95 1225
3781.53 1339
3782.11 1323
3782.69 1187
3783.27 1179
3783.85 1174
3784.43 1178
3785.01 1207
3785.59 1177
3786.17 1168
3786.75 1187
3787.33 1329
3787.91 1344
3788.49 1241
3789.08 1326
3789.66 1248
3790.24 1275
3790.82 1336
3791.40 1369
3791.98 1308
3792.56 1416
3793.14 1335
3793.72 1252
3794.30 1327
3794.88 1267
3795.46 1395
3796.05 1471
3796.63 1427
3797.21 1375
3797.79 1409
3798.37 1543
3798.95 1599
3799.53 1492
3800.11 1562
3800.69 1657
3801.28 1605
3801.86 1640
3802.44 1727
3803.02 1702
3803.60 1700
3804.18 1680
3804.77 1745
3805.35 1690
3805.93 1763
3806.51 1666
3807.09 1700
3807.68 1651
3808.26 1736
3808.84 1724
3809.42 1775
3810.00 1881
3810.59 1892
3811.17 1836
3811.75 1840
3812.33 1936
3812.91 1895
3813.50 1802
3814.08 1776
3814.66 1732
3815.24 1879
3815.83 1969
3816.41 1886
3816.99 1826
3817.58 1782
3818.16 2020
3818.74 1863
3819.32 1876
3819.91 1680
3820.49 1432
3821.07 1489
3821.66 1398
3822.24 1332
3822.82 1349
3823.40 1340
3823.99 1414
3824.57 1373
3825.15 1318
3825.74 1329
3826.32 1315
3826.90 1328
3827.49 1320
3828.07 1429
3828.65 1289
3829.24 1210
3829.82 1351
3830.41 1337
3830.99 1338
3831.57 1257
3832.16 1243
3832.74 1177
3833.32 1242
3833.91 1206
3834.49 1312
3835.08 1279
3835.66 1288
3836.24 1242
3836.83 1239
3837.41 1329
3838.00 1293
3838.58 1265
3839.17 1146
3839.75 1107
3840.33 1100
3840.92 1191
3841.50 1197
3842.09 1173
3842.67 1218
3843.26 1202
3843.84 1217
3844.43 1218
3845.01 1239
3845.60 1098
3846.18 1247
3846.77 1256
3847.35 1164
3847.94 1100
3848.52 1321
3849.11 1347
3849.69 1228
3850.28 1214
3850.86 1205
3851.45 1183
3852.03 1155
3852.62 1273
3853.20 1306
3853.79 1205
3854.37 1205
3854.96 1273
3855.55 1233
3856.13 1194
3856.72 1069
3857.30 1098
3857.89 1172
3858.47 1223
3859.06 1212
3859.65 1157
3860.23 1113
3860.82 1201
3861.40 1194
3861.99 1196
3862.58 1299
3863.16 1207
3863.75 1217
3864.33 1199
3864.92 1373
3865.51 1395
3866.09 1363
3866.68 1298
3867.27 1317
3867.85 1269
3868.44 1259
3869.03 1251
3869.61 1214
3870.20 1184
3870.79 1196
3871.37 1210
3871.96 1119
3872.55 1261
3873.13 1114
3873.72 1193
3874.31 1238
3874.90 1130
3875.48 1303
3876.07 1324
3876.66 1331
3877.24 1369
3877.83 1282
3878.42 1260
3879.01 1257
3879.59 1219
3880.18 1255
3880.77 1154
3881.36 1213
3881.94 1206
3882.53 1161
3883.12 1180
3883.71 1250
3884.29 1202
3884.88 1136
3885.47 1131
3886.06 1269
3886.65 1087
3887.23 1105
3887.82 1415
3888.41 1429
3889.00 1363
3889.59 1408
3890.17 1457
3890.76 1421
3891.35 1560
3891.94 1662
3892.53 1491
3893.12 1589
3893.70 1603
3894.29 1576
3894.88 1477
3895.47 1446
3896.06 1482
3896.65 1525
3897.24 1345
3897.83 1458
3898.41 1442
3899.00 1380
3899.59 1326
3900.18 1358
3900.77 1239
3901.36 1338
3901.95 1348
3902.54 1363
3903.13 1274
3903.72 1284
3904.31 1317
3904.89 1226
3905.48 1409
3906.07 1426
3906.66 1227
3907.25 1282
3907.84 1392
3908.43 1399
3909.02 1483
3909.61 1400
3910.20 1377
3910.79 1397
3911.38 1311
3911.97 1297
3912.56 1257
3913.15 1128
3913.74 1207
3914.33 1182
3914.92 1237
3915.51 1382
3916.10 1118
3916.69 1056
3917.28 1010
3917.87 1142
3918.46 1117
3919.05 1103
3919.64 1195
3920.23 1196
3920.82 1123
3921.41 1116
3922.00 1128
3922.60 1167
3923.19 1111
3923.78 1162
3924.37 1151
3924.96 1259
3925.55 1151
3926.14 1138
3926.73 1164
3927.32 1167
3927.91 1163
3928.50 1173
3929.10 1211
3929.69 1226
3930.28 1165
3930.87 1157
3931.46 1056
3932.05 1065
3932.64 1059
3933.23 1082
3933.83 1094
3934.42 1130
3935.01 1120
3935.60 1137
3936.19 1122
3936.78 1139
3937.38 1084
3937.97 1120
3938.56 1202
3939.15 1280
3939.74 1117
3940.34 1137
3940.93 1196
3941.52 1138
3942.11 1279
3942.70 1191
3943.30 1253
3943.89 1266
3944.48 1357
3945.07 1278
3945.67 1304
3946.26 1234
3946.85 1283
3947.44 1151
3948.04 1244
3948.63 1317
3949.22 1330
3949.81 1252
3950.41 1181
3951.00 1130
3951.59 1254
3952.19 1123
3952.78 1148
3953.37 1219
3953.96 1263
3954.56 1212
3955.15 1180
3955.74 1273
3956.34 1311
3956.93 1283
3957.52 1408
3958.12 1314
3958.71 1344
3959.30 1296
3959.90 1191
3960.49 1146
3961.08 1277
3961.68 1218
3962.27 1355
3962.87 1296
3963.46 1295
3964.05 1361
3964.65 1308
3965.24 1278
3965.83 1319
3966.43 1334
3967.02 1386
3967.62 1406
3968.21 1290
3968.80 1342
3969.40 1328
3969.99 1396
3970.59 1221
3971.18 1267
3971.78 1236
3972.37 1269
3972.97 1319
3973.56 1326
3974.15 1201
3974.75 1245
3975.34 1149
3975.94 1117
3976.53 1236
3977.13 1408
3977.72 1250
3978.32 1269
3978.91 1156
3979.51 1267
3980.10 1297
3980.70 1279
3981.29 1249
3981.89 1300
3982.48 1387
3983.08 1168
3983.67 1145
3984.27 1309
3984.86 1234
3985.46 1212
3986.05 1287
3986.65 1244
3987.25 1199
3987.84 1226
3988.44 1239
3989.03 1203
3989.63 1165
3990.22 1295
3990.82 1203
3991.42 1345
3992.01 1297
3992.61 1264
3993.20 1267
3993.80 1373
3994.40 1280
3994.99 1391
3995.59 1529
3996.18 1586
3996.78 1622
3997.38 1527
3997.97 1533
3998.57 1451
3999.17 1410
3999.76 1479
4000.36 1344
4000.95 1220
4001.55 1261
4002.15 1243
4002.74 1273
4003.34 1269
4003.94 1267
4004.54 1302
4005.13 1308
4005.73 1209
4006.33 1404
4006.92 1310
4007.52 1264
4008.12 1300
4008.71 1230
4009.31 1211
4009.91 1206
4010.51 1234
4011.10 1191
4011.70 1252
4012.30 1157
4012.90 1309
4013.49 1291
4014.09 1264
4014.69 1158
4015.29 1177
4015.88 1150
4016.48 1217
4017.08 1249
4017.68 1234
4018.27 1300
4018.87 1238
4019.47 1160
4020.07 1236
4020.67 1326
4021.26 1219
4021.86 1138
4022.46 1120
4023.06 1089
4023.66 1130
4024.26 1144
4024.85 1229
4025.45 1219
4026.05 1346
4026.65 1300
4027.25 1346
4027.85 1425
4028.44 1469
4029.04 1499
4029.64 1485
4030.24 1393
4030.84 1495
4031.44 1479
4032.04 1244
4032.64 1391
4033.23 1410
4033.83 1382
4034.43 1341
4035.03 1468
4035.63 1341
4036.23 1234
4036.83 1330
4037.43 1317
4038.03 1383
4038.63 1320
4039.23 1254
4039.83 1174
4040.43 1226
4041.03 1238
4041.63 1208
4042.22 1141
4042.82 1121
4043.42 1134
4044.02 1149
4044.62 1091
4045.22 1190
4045.82 1242
4046.42 1310
4047.02 1225
4047.62 1234
4048.22 1157
4048.82 1147
4049.42 1209
4050.02 1181
4050.62 1196
4051.22 1174
4051.82 1187
4052.43 1200
4053.03 1163
4053.63 1235
4054.23 1222
4054.83 1329
4055.43 1343
4056.03 1197
4056.63 1284
4057.23 1235
4057.83 1224
4058.43 1238
4059.03 1195
4059.63 1213
4060.23 1200
4060.84 1209
4061.44 1069
4062.04 1144
4062.64 1077
4063.24 1193
4063.84 1266
4064.44 1106
4065.04 1080
4065.64 1130
4066.25 1082
4066.85 1086
4067.45 1127
4068.05 1163
4068.65 1100
4069.25 1140
4069.86 1212
4070.46 1117
4071.06 1201
4071.66 1110
4072.26 1125
4072.86 1016
4073.47 1030
4074.07 1138
4074.67 1062
4075.27 982
4075.87 1017
4076.48 1036
4077.08 1121
4077.68 1053
4078.28 1058
4078.89 1133
4079.49 1154
4080.09 1226
4080.69 1175
4081.30 1036
4081.90 1100
4082.50 1123
4083.10 1060
4083.71 1255
4084.31 1106
4084.91 1151
4085.52 1059
4086.12 1082
4086.72 1052
4087.32 1065
4087.93 958
4088.53 969
4089.13 1039
4089.74 1046
4090.34 962
4090.94 1074
4091.55 1172
4092.15 1127
4092.75 1164
4093.36 1021
4093.96 1119
4094.56 1188
4095.17 1069
4095.77 1074
4096.37 1101
4096.98 1096
4097.58 1110
4098.18 1119
4098.79 1073
4099.39 1122
4100.00 1089
4100.60 1131
4101.20 1080
4101.81 1027
4102.41 994
4103.02 1062
4103.62 1183
4104.23 1092
4104.83 1076
4105.43 1113
4106.04 1100
4106.64 1213
4107.25 1241
4107.85 1103
4108.46 1224
4109.06 1154
4109.67 1252
4110.27 1134
4110.87 1208
4111.48 1134
4112.08 1172
4112.69 1135
4113.29 1114
4113.90 1217
4114.50 1160
4115.11 1123
4115.71 1113
4116.32 1095
4116.92 1136
4117.53 1136
4118.13 1120
4118.74 1062
4119.35 1090
4119.95 1061
4120.56 1025
4121.16 1134
4121.77 1097
4122.37 1070
4122.98 972
4123.58 1094
4124.19 1200
4124.80 1175
4125.40 1042
4126.01 1011
4126.61 963
4127.22 1046
4127.82 1042
4128.43 1086
4129.04 1136
4129.64 1150
4130.25 1136
4130.85 1086
4131.46 1090
4132.07 1030
4132.67 1141
4133.28 1147
4133.89 1118
4134.49 1264
4135.10 1312
4135.71 1356
4136.31 1189
4136.92 1237
4137.53 1117
4138.13 1148
4138.74 1211
4139.35 1231
4139.95 1331
4140.56 1300
4141.17 1270
4141.77 1338
4142.38 1413
4142.99 1434
4143.59 1424
4144.20 1354
4144.81 1389
4145.42 1319
4146.02 1324
4146.63 1305
4147.24 1286
4147.85 1271
4148.45 1307
4149.06 1322
4149.67 1344
4150.28 1182
4150.88 1078
4151.49 1119
4152.10 1182
4152.71 1118
4153.31 1108
4153.92 1206
4154.53 1239
4155.14 1219
4155.75 1067
4156.35 1196
4156.96 1203
4157.57 1128
4158.18 1132
4158.79 1231
4159.40 1188
4160.00 1226
4160.61 1221
4161.22 1258
4161.83 1270
4162.44 1223
4163.05 1310
4163.65 1182
4164.26 1200
4164.87 1253
4165.48 1303
4166.09 1347
4166.70 1334
4167.31 1328
4167.92 1309
4168.52 1218
4169.13 1314
4169.74 1310
4170.35 1227
4170.96 1185
4171.57 1201
4172.18 1221
4172.79 1426
4173.40 1377
4174.01 1255
4174.62 1190
4175.23 1255
4175.84 1272
4176.45 1183
4177.05 1151
4177.66 1144
4178.27 1198
4178.88 1291
4179.49 1139
4180.10 1165
4180.71 1129
4181.32 1115
4181.93 1234
4182.54 1163
4183.15 1096
4183.76 1066
4184.37 1080
4184.98 1216
4185.59 1146
4186.20 1184
4186.81 1248
4187.42 1279
4188.03 1228
4188.65 1114
4189.26 1110
4189.87 1090
4190.48 1153
4191.09 1127
4191.70 1151
4192.31 1179
4192.92 1226
4193.53 1208
4194.14 1263
4194.75 1251
4195.36 1213
4195.97 1323
4196.58 1323
4197.20 1217
4197.81 1274
4198.42 1344
4199.03 1217
4199.64 1178
4200.25 1267
4200.86 1154
4201.47 1157
4202.09 1085
4202.70 1075
4203.31 1209
4203.92 1188
4204.53 1108
4205.14 1130
4205.75 1070
4206.37 1130
4206.98 1113
4207.59 1103
4208.20 1076
4208.81 1156
4209.43 1193
4210.04 1188
4210.65 1095
4211.26 1013
4211.87 1077
4212.49 975
4213.10 1083
4213.71 1112
4214.32 1076
4214.93 1217
4215.55 1149
4216.16 1179
4216.77 1250
4217.38 1205
4218.00 1231
4218.61 1278
4219.22 1355
4219.84 1281
4220.45 1329
4221.06 1341
4221.67 1466
4222.29 1428
4222.90 1371
4223.51 1399
4224.13 1276
4224.74 1311
4225.35 1308
4225.96 1357
4226.58 1270
4227.19 1307
4227.80 1324
4228.42 1249
4229.03 1285
4229.64 1284
4230.26 1284
4230.87 1372
4231.48 1355
4232.10 1413
4232.71 1363
4233.33 1398
4233.94 1620
4234.55 1719
4235.17 1686
4235.78 1914
4236.39 1997
4237.01 1884
4237.62 1816
4238.24 1767
4238.85 1713
4239.46 1653
4240.08 1491
4240.69 1417
4241.31 1302
4241.92 1324
4242.54 1295
4243.15 1202
4243.76 1308
4244.38 1246
4244.99 1305
4245.61 1359
4246.22 1416
4246.84 1289
4247.45 1154
4248.07 1377
4248.68 1323
4249.30 1258
4249.91 1303
4250.53 1344
4251.14 1351
4251.76 1225
4252.37 1306
4252.99 1272
4253.60 1223
4254.22 1207
4254.83 1126
4255.45 1124
4256.06 1144
4256.68 1237
4257.29 1237
4257.91 1191
4258.52 1167
4259.14 1171
4259.76 1193
4260.37 1182
4260.99 1180
4261.60 1177
4262.22 1178
4262.83 1233
4263.45 1305
4264.07 1234
4264.68 1193
4265.30 1271
4265.91 1266
4266.53 1320
4267.15 1354
4267.76 1286
4268.38 1402
4268.99 1321
4269.61 1264
4270.23 1252
4270.84 1236
4271.46 1287
4272.08 1408
4272.69 1347
4273.31 1288
4273.93 1291
4274.54 1272
4275.16 1376
4275.78 1334
4276.39 1417
4277.01 1515
4277.63 1610
4278.24 1520
4278.86 1619
4279.48 1601
4280.09 1495
4280.71 1610
4281.33 1450
4281.95 1496
4282.56 1396
4283.18 1271
4283.80 1332
4284.42 1225
4285.03 1200
4285.65 1231
4286.27 1180
4286.89 1071
4287.50 1133
4288.12 1241
4288.74 1159
4289.36 1113
4289.97 1181
4290.59 1100
4291.21 1210
4291.83 1221
4292.45 1289
4293.06 1292
4293.68 1317
4294.30 1199
4294.92 1189
4295.54 1183
4296.15 1172
4296.77 1252
4297.39 1221
4298.01 1153
4298.63 1114
4299.25 1100
4299.86 1136
4300.48 1140
4301.10 1168
4301.72 1123
4302.34 1165
4302.96 1140
4303.58 1065
4304.19 1180
4304.81 1198
4305.43 1225
4306.05 1233
4306.67 1248
4307.29 1207
4307.91 1131
4308.53 1144
4309.15 1171
4309.77 1132
4310.38 1240
4311.00 1194
4311.62 1048
4312.24 1100
4312.86 1149
4313.48 1140
4314.10 1188
4314.72 1041
4315.34 1102
4315.96 1049
4316.58 1061
4317.20 1050
4317.82 1078
4318.44 1129
4319.06 1042
4319.68 1073
4320.30 1095
4320.92 1007
4321.54 955
4322.16 1045
4322.78 1012
4323.40 1105
4324.02 1099
4324.64 1070
4325.26 1115
4325.88 1091
4326.50 995
4327.12 1152
4327.74 996
4328.36 1010
4328.98 1078
4329.60 1102
4330.22 1160
4330.84 1115
4331.47 1096
4332.09 1084
4332.71 1043
4333.33 1159
4333.95 1135
4334.57 1181
4335.19 1100
4335.81 1062
4336.43 1088
4337.05 1123
4337.68 1239
4338.30 1275
4338.92 1148
4339.54 1171
4340.16 1111
4340.78 1172
4341.40 1270
4342.03 1285
4342.65 1247
4343.27 1163
4343.89 1379
4344.51 1420
4345.13 1460
4345.76 1564
4346.38 1737
4347.00 1696
4347.62 1736
4348.24 1988
4348.86 2023
4349.49 1923
4350.11 1862
4350.73 1914
4351.35 1896
4351.98 1709
4352.60 1634
4353.22 1437
4353.84 1395
4354.46 1277
4355.09 1158
4355.71 994
4356.33 1056
4356.95 1106
4357.58 1214
4358.20 1178
4358.82 1127
4359.45 1041
4360.07 1074
4360.69 1093
4361.31 1138
4361.94 1213
4362.56 1258
4363.18 1274
4363.81 1146
4364.43 1172
4365.05 1219
4365.68 1241
4366.30 1197
4366.92 1196
4367.55 1146
4368.17 1082
4368.79 1052
4369.42 1088
4370.04 1094
4370.66 990
4371.29 1019
4371.91 1019
4372.53 1038
4373.16 976
4373.78 981
4374.41 986
4375.03 973
4375.65 948
4376.28 1008
4376.90 1134
4377.53 1089
4378.15 1070
4378.77 1063
4379.40 1118
4380.02 1070
4380.65 1062
4381.27 1161
4381.89 1247
4382.52 1135
4383.14 1226
4383.77 1247
4384.39 1252
4385.02 1152
4385.64 1247
4386.27 1181
4386.89 1010
4387.52 1134
4388.14 1257
4388.77 1088
4389.39 960
4390.02 1008
4390.64 991
4391.27 909
4391.89 970
4392.52 1090
4393.14 994
4393.77 1071
4394.39 972
4395.02 1058
4395.64 1066
4396.27 1126
4396.89 1036
4397.52 1042
4398.14 943
4398.77 1042
4399.39 1086
4400.02 1009
4400.65 1046
4401.27 1040
4401.90 1094
4402.52 1053
4403.15 994
4403.78 999
4404.40 1061
4405.03 1042
4405.65 1110
4406.28 1103
4406.91 1056
4407.53 1006
4408.16 1052
4408.78 1041
4409.41 955
4410.04 923
4410.66 1067
4411.29 969
4411.92 947
4412.54 976
4413.17 934
4413.80 1010
4414.42 935
4415.05 943
4415.68 896
4416.30 990
4416.93 916
4417.56 948
4418.18 1002
4418.81 949
4419.44 965
4420.07 1041
4420.69 951
4421.32 972
4421.95 1050
4422.57 972
4423.20 887
4423.83 884
4424.46 892
4425.08 942
4425.71 931
4426.34 897
4426.97 897
4427.59 947
4428.22 812
4428.85 880
4429.48 879
4430.10 809
4430.73 910
4431.36 945
4431.99 952
4432.62 1015
4433.24 968
4433.87 898
4434.50 985
4435.13 1095
4435.76 972
4436.38 982
4437.01 997
4437.64 1021
4438.27 1007
4438.90 1061
4439.53 1061
4440.16 1028
4440.78 1072
4441.41 1000
4442.04 1038
4442.67 958
4443.30 1074
4443.93 1120
4444.56 1030
4445.19 1004
4445.81 1005
4446.44 1072
4447.07 1202
4447.70 1046
4448.33 1133
4448.96 1245
4449.59 1237
4450.22 1271
4450.85 1177
4451.48 1209
4452.11 1161
4452.73 1090
4453.36 1249
4453.99 1129
4454.62 1162
4455.25 1085
4455.88 1108
4456.51 1111
4457.14 1048
4457.77 1133
4458.40 1125
4459.03 1093
4459.66 1206
4460.29 1044
4460.92 1088
4461.55 998
4462.18 1003
4462.81 994
4463.44 957
4464.07 953
4464.70 1034
4465.33 922
4465.96 1004
4466.59 1016
4467.22 1021
4467.85 1041
4468.48 1011
4469.12 890
4469.75 905
4470.38 903
4471.01 896
4471.64 993
4472.27 1000
4472.90 981
4473.53 1028
4474.16 932
4474.79 964
4475.42 976
4476.05 894
4476.69 919
4477.32 912
4477.95 913
4478.58 955
4479.21 940
4479.84 1004
4480.47 1004
4481.10 1070
4481.74 1134
4482.37 1135
4483.00 1024
4483.63 1051
4484.26 1016
4484.89 1124
4485.53 997
4486.16 1034
4486.79 1056
4487.42 1055
4488.05 1026
4488.68 972
4489.32 937
4489.95 1037
4490.58 1051
4491.21 979
4491.84 1040
4492.48 1056
4493.11 1065
4493.74 967
4494.37 1054
4495.01 1009
4495.64 1053
4496.27 1020
4496.90 982
4497.54 1100
4498.17 1136
4498.80 1066
4499.43 1044
4500.07 1099
4500.70 1149
4501.33 1191
4501.97 1221
4502.60 1493
4503.23 1408
4503.86 1332
4504.50 1392
4505.13 1275
4505.76 1356
4506.40 1341
4507.03 1352
4507.66 1243
4508.30 1226
4508.93 1040
4509.56 1106
4510.20 1116
4510.83 1027
4511.46 1085
4512.10 1134
4512.73 1058
4513.37 1035
4514.00 1062
4514.63 1072
4515.27 1061
4515.90 1121
4516.53 1094
4517.17 1076
4517.80 972
4518.44 976
4519.07 1069
4519.70 990
4520.34 1011
4520.97 977
4521.61 947
4522.24 847
4522.88 865
4523.51 940
4524.14 1002
4524.78 989
4525.41 1029
4526.05 1014
4526.68 1057
4527.32 1039
4527.95 958
4528.59 966
4529.22 1089
4529.86 1031
4530.49 992
4531.13 1054
4531.76 1039
4532.40 1102
4533.03 1092
4533.67 1042
4534.30 1129
4534.94 1017
4535.57 1071
4536.21 1129
4536.84 995
4537.48 1069
4538.11 1097
4538.75 1006
4539.38 942
4540.02 895
4540.66 942
4541.29 948
4541.93 1016
4542.56 1135
4543.20 965
4543.83 963
4544.47 963
4545.11 1007
4545.74 1008
4546.38 938
4547.01 926
4547.65 891
4548.29 909
4548.92 898
4549.56 922
4550.19 962
4550.83 976
4551.47 1017
4552.10 982
4552.74 944
4553.38 972
4554.01 952
4554.65 932
4555.29 980
4555.92 1029
4556.56 1002
4557.20 980
4557.83 1066
4558.47 1008
4559.11 924
4559.74 938
4560.38 962
4561.02 915
4561.66 887
4562.29 922
4562.93 937
4563.57 972
4564.20 918
4564.84 890
4565.48 945
4566.12 853
4566.75 876
4567.39 895
4568.03 961
4568.67 924
4569.30 933
4569.94 947
4570.58 925
4571.22 995
4571.85 1056
4572.49 972
4573.13 950
4573.77 924
4574.41 943
4575.04 1038
4575.68 951
4576.32 914
4576.96 960
4577.60 997
4578.23 1053
4578.87 1015
4579.51 929
4580.15 998
4580.79 1048
4581.43 1027
4582.06 989
4582.70 985
4583.34 983
4583.98 1084
4584.62 998
4585.26 974
4585.90 1014
4586.54 975
4587.17 985
4587.81 1042
4588.45 1035
4589.09 953
4589.73 980
4590.37 1064
4591.01 1159
4591.65 1181
4592.29 1158
4592.93 1207
4593.57 1172
4594.20 1293
4594.84 1187
4595.48 1076
4596.12 1185
4596.76 1039
4597.40 1082
4598.04 1060
4598.68 1031
4599.32 1067
4599.96 975
4600.60 938
4601.24 991
4601.88 1049
4602.52 1056
4603.16 1015
4603.80 992
4604.44 1084
4605.08 1062
4605.72 1115
4606.36 1042
4607.00 1076
4607.64 1047
4608.28 1101
4608.92 980
4609.56 968
4610.20 989
4610.84 989
4611.48 983
4612.12 927
4612.77 1040
4613.41 1034
4614.05 1027
4614.69 957
4615.33 964
4615.97 903
4616.61 921
4617.25 952
4617.89 892
4618.53 940
4619.17 993
4619.82 957
4620.46 952
4621.10 853
4621.74 919
4622.38 1021
4623.02 916
4623.66 892
4624.30 920
4624.95 916
4625.59 889
4626.23 933
4626.87 875
4627.51 947
4628.15 1099
4628.80 1062
4629.44 915
4630.08 916
4630.72 952
4631.36 1015
4632.00 1080
4632.65 1013
4633.29 1108
4633.93 1090
4634.57 1087
4635.22 1021
4635.86 1003
4636.50 1025
4637.14 959
4637.78 976
4638.43 1029
4639.07 951
4639.71 921
4640.35 943
4641.00 989
4641.64 1048
4642.28 1017
4642.93 1057
4643.57 918
4644.21 1065
4644.85 944
4645.50 1021
4646.14 982
4646.78 934
4647.43 1016
4648.07 881
4648.71 939
4649.36 987
4650.00 957
4650.64 997
4651.28 1065
4651.93 978
4652.57 975
4653.22 946
4653.86 977
4654.50 986
4655.15 910
4655.79 965
4656.43 1017
4657.08 960
4657.72 944
4658.36 933
4659.01 1059
4659.65 986
4660.30 990
4660.94 982
4661.58 943
4662.23 995
4662.87 952
4663.52 999
4664.16 1056
4664.80 964
4665.45 935
4666.09 922
4666.74 839
4667.38 910
4668.03 908
4668.67 996
4669.32 961
4669.96 977
4670.60 946
4671.25 931
4671.89 940
4672.54 854
4673.18 813
4673.83 857
4674.47 934
4675.12 928
4675.76 924
4676.41 951
4677.05 884
4677.70 894
4678.34 943
4678.99 863
4679.63 856
4680.28 903
4680.93 902
4681.57 978
4682.22 968
4682.86 964
4683.51 1006
4684.15 1044
4684.80 986
4685.44 990
4686.09 949
4686.74 979
4687.38 996
4688.03 893
4688.67 846
4689.32 899
4689.97 964
4690.61 958
4691.26 928
4691.90 933
4692.55 955
4693.20 922
4693.84 1035
4694.49 1030
4695.13 946
4695.78 985
4696.43 987
4697.07 921
4697.72 997
4698.37 1021
4699.01 1010
4699.66 1121
4700.31 1215
4700.95 1159
4701.60 1213
4702.25 1198
4702.89 980
4703.54 958
4704.19 986
4704.84 1003
4705.48 1015
4706.13 1018
4706.78 943
4707.42 980
4708.07 1061
4708.72 1164
4709.37 1087
4710.01 963
4710.66 1015
4711.31 1100
4711.96 1024
4712.60 1030
4713.25 1166
4713.90 1029
4714.55 985
4715.19 1057
4715.84 1067
4716.49 1009
4717.14 935
4717.78 982
4718.43 995
4719.08 1102
4719.73 1024
4720.38 946
4721.02 987
4721.67 946
4722.32 954
4722.97 852
4723.62 973
4724.27 1034
4724.91 1053
4725.56 1068
4726.21 1071
4726.86 1049
4727.51 1113
4728.16 1132
4728.81 1066
4729.45 1152
4730.10 1183
4730.75 1155
4731.40 1029
4732.05 988
4732.70 1096
4733.35 1077
4734.00 974
4734.65 976
4735.29 928
4735.94 1001
4736.59 994
4737.24 1112
4737.89 1007
4738.54 1063
4739.19 984
4739.84 1034
4740.49 1115
4741.14 1022
4741.79 1007
4742.44 1106
4743.09 1110
4743.74 1015
4744.39 1041
4745.04 1022
4745.69 1074
4746.34 1020
4746.99 1090
4747.64 1041
4748.29 1001
4748.94 1108
4749.59 1173
4750.24 1216
4750.89 1189
4751.54 1303
4752.19 1333
4752.84 1423
4753.49 1342
4754.14 1421
4754.79 1327
4755.44 1203
4756.09 1243
4756.74 1295
4757.39 1238
4758.04 1169
4758.69 1125
4759.34 1123
4759.99 1098
4760.64 1001
4761.30 1044
4761.95 980
4762.60 965
4763.25 1008
4763.90 953
4764.55 958
4765.20 944
4765.85 981
4766.50 945
4767.16 936
4767.81 965
4768.46 964
4769.11 964
4769.76 941
4770.41 840
4771.06 954
4771.72 935
4772.37 936
4773.02 961
4773.67 1023
4774.32 859
4774.97 868
4775.63 811
4776.28 845
4776.93 980
4777.58 867
4778.23 905
4778.89 882
4779.54 937
4780.19 935
4780.84 967
4781.50 1061
4782.15 1034
4782.80 920
4783.45 913
4784.11 925
4784.76 982
4785.41 945
4786.06 957
4786.72 928
4787.37 1024
4788.02 939
4788.67 935
4789.33 936
4789.98 984
4790.63 996
4791.28 1064
4791.94 933
4792.59 856
4793.24 904
4793.90 966
4794.55 1037
4795.20 938
4795.86 946
4796.51 974
4797.16 871
4797.82 967
4798.47 935
4799.12 895
4799.78 948
4800.43 917
4801.08 920
4801.74 957
4802.39 925
4803.05 847
4803.70 930
4804.35 956
4805.01 940
4805.66 985
4806.31 1021
4806.97 957
4807.62 932
4808.28 978
4808.93 1036
4809.59 930
4810.24 929
4810.89 927
4811.55 901
4812.20 908
4812.86 967
4813.51 995
4814.17 1000
4814.82 928
4815.48 1015
4816.13 983
4816.78 979
4817.44 959
4818.09 963
4818.75 983
4819.40 894
4820.06 1066
4820.71 1158
4821.37 1134
4822.02 1069
4822.68 1022
4823.33 1101
4823.99 1167
4824.64 1096
4825.30 1183
4825.95 1119
4826.61 1181
4827.27 1238
4827.92 1184
4828.58 1242
4829.23 1119
4829.89 1163
4830.54 1071
4831.20 1126
4831.85 1180
4832.51 1183
4833.17 1040
4833.82 1151
4834.48 1237
4835.13 1281
4835.79 1257
4836.45 1168
4837.10 1227
4837.76 1328
4838.41 1328
4839.07 1209
4839.73 1275
4840.38 1256
4841.04 1305
4841.70 1327
4842.35 1428
4843.01 1425
4843.66 1401
4844.32 1454
4844.98 1437
4845.63 1405
4846.29 1543
4846.95 1508
4847.60 1640
4848.26 1858
4848.92 1983
4849.58 2182
4850.23 2338
4850.89 2301
4851.55 2504
4852.20 2829
4852.86 2708
4853.52 2753
4854.17 2702
4854.83 2380
4855.49 2295
4856.15 2170
4856.80 1938
4857.46 1910
4858.12 1792
4858.78 1849
4859.43 2005
4860.09 1923
4860.75 1948
4861.41 1887
4862.07 1934
4862.72 1957
4863.38 1865
4864.04 1941
4864.70 1883
4865.35 1795
4866.01 1897
4866.67 1857
4867.33 2037
4867.99 1942
4868.65 2013
4869.30 1925
4869.96 1843
4870.62 1774
4871.28 1719
4871.94 1670
4872.60 1590
4873.25 1665
4873.91 1484
4874.57 1676
4875.23 1570
4875.89 1562
4876.55 1507
4877.21 1461
4877.86 1527
4878.52 1515
4879.18 1507
4879.84 1519
4880.50 1587
4881.16 1528
4881.82 1458
4882.48 1577
4883.14 1425
4883.80 1311
4884.46 1470
4885.11 1421
4885.77 1402
4886.43 1278
4887.09 1271
4887.75 1397
4888.41 1346
4889.07 1389
4889.73 1408
4890.39 1508
4891.05 1452
4891.71 1542
4892.37 1623
4893.03 1664
4893.69 1616
4894.35 1654
4895.01 1754
4895.67 1643
4896.33 1723
4896.99 1756
4897.65 1554
4898.31 1523
4898.97 1415
4899.63 1563
4900.29 1542
4900.95 1574
4901.61 1708
4902.27 1498
4902.93 1582
4903.59 1537
4904.25 1597
4904.91 1521
4905.58 1425
4906.24 1432
4906.90 1326
4907.56 1350
4908.22 1375
4908.88 1296
4909.54 1309
4910.20 1389
4910.86 1297
4911.52 1193
4912.18 1238
4912.85 1167
4913.51 1205
4914.17 1261
4914.83 1138
4915.49 1193
4916.15 1117
4916.81 1164
4917.48 1180
4918.14 1154
4918.80 1084
4919.46 1238
4920.12 1152
4920.78 1011
4921.45 998
4922.11 1081
4922.77 1176
4923.43 1054
4924.09 1128
4924.76 1112
4925.42 1130
4926.08 1086
4926.74 1111
4927.40 1020
4928.07 1134
4928.73 1107
4929.39 1038
4930.05 1159
4930.72 1064
4931.38 1019
4932.04 1106
4932.70 1065
4933.37 1058
4934.03 1091
4934.69 1012
4935.35 986
4936.02 1036
4936.68 1038
4937.34 1034
4938.00 1028
4938.67 1055
4939.33 1100
4939.99 1047
4940.66 1055
4941.32 1057
4941.98 1064
4942.65 986
4943.31 1087
4943.97 979
4944.64 1040
4945.30 1065
4945.96 1040
4946.63 1006
4947.29 965
4947.95 916
4948.62 988
4949.28 966
4949.94 1031
4950.61 1074
4951.27 1033
4951.94 1001
4952.60 899
4953.26 882
4953.93 880
4954.59 999
4955.26 980
4955.92 1014
4956.58 1010
4957.25 1000
4957.91 1100
4958.58 1090
4959.24 1090
4959.90 984
4960.57 1059
4961.23 1086
4961.90 1174
4962.56 1310
4963.23 1313
4963.89 1346
4964.56 1528
4965.22 1584
4965.89 1576
4966.55 1681
4967.22 1687
4967.88 1586
4968.55 1481
4969.21 1571
4969.88 1457
4970.54 1296
4971.21 1266
4971.87 1229
4972.54 1080
4973.20 1102
4973.87 1200
4974.53 1185
4975.20 1133
4975.86 1056
4976.53 1097
4977.19 1185
4977.86 1138
4978.52 1040
4979.19 1113
4979.86 1310
4980.52 1246
4981.19 1172
4981.85 1091
4982.52 1131
4983.19 1171
4983.85 1066
4984.52 1012
4985.18 942
4985.85 979
4986.52 1031
4987.18 921
4987.85 985
4988.51 1060
4989.18 1087
4989.85 1072
4990.51 1008
4991.18 1087
4991.85 1091
4992.51 1064
4993.18 1062
4993.85 900
4994.51 922
4995.18 1031
4995.85 1102
4996.51 1073
4997.18 974
4997.85 908
4998.51 819
4999.18 914
4999.85 875
5000.51 861
5001.18 908
5001.85 933
5002.52 875
5003.18 866
5003.85 878
5004.52 859
5005.19 827
5005.85 921
5006.52 977
5007.19 894
5007.86 858
5008.52 879
5009.19 911
5009.86 951
5010.53 874
5011.19 825
5011.86 910
5012.53 827
5013.20 886
5013.87 861
5014.53 911
5015.20 906
5015.87 875
5016.54 928
5017.21 949
5017.87 881
5018.54 918
5019.21 982
5019.88 943
5020.55 956
5021.22 916
5021.88 881
5022.55 873
5023.22 874
5023.89 842
5024.56 906
5025.23 936
5025.90 933
5026.57 885
5027.23 896
5027.90 969
5028.57 927
5029.24 927
5029.91 886
5030.58 899
5031.25 979
5031.92 950
5032.59 868
5033.26 896
5033.93 980
5034.59 989
5035.26 950
5035.93 919
5036.60 900
5037.27 913
5037.94 902
5038.61 860
5039.28 932
5039.95 946
5040.62 893
5041.29 773
5041.96 828
5042.63 803
5043.30 812
5043.97 847
5044.64 877
5045.31 900
5045.98 877
5046.65 808
5047.32 798
5047.99 768
5048.66 804
5049.33 831
5050.00 790
5050.67 905
5051.34 850
5052.01 854
5052.68 835
5053.35 830
5054.03 850
5054.70 847
5055.37 844
5056.04 777
5056.71 851
5057.38 827
5058.05 773
5058.72 807
5059.39 868
5060.06 900
5060.73 883
5061.41 821
5062.08 783
5062.75 834
5063.42 836
5064.09 896
5064.76 953
5065.43 887
5066.10 831
5066.78 847
5067.45 895
5068.12 796
5068.79 808
5069.46 824
5070.13 768
5070.81 818
5071.48 791
5072.15 842
5072.82 871
5073.49 827
5074.17 790
5074.84 797
5075.51 798
5076.18 797
5076.85 809
5077.53 807
5078.20 818
5078.87 812
5079.54 800
5080.22 786
5080.89 885
5081.56 812
5082.23 773
5082.91 868
5083.58 853
5084.25 913
5084.92 830
5085.60 792
5086.27 764
5086.94 826
5087.61 898
5088.29 876
5088.96 860
5089.63 850
5090.31 934
5090.98 911
5091.65 949
5092.33 975
5093.00 922
5093.67 894
5094.35 965
5095.02 982
5095.69 908
5096.37 896
5097.04 938
5097.71 929
5098.39 890
5099.06 868
5099.73 897
5100.41 848
5101.08 735
5101.76 827
5102.43 921
5103.10 863
5103.78 860
5104.45 797
5105.12 939
5105.80 892
5106.47 901
5107.15 970
5107.82 872
5108.50 931
5109.17 912
5109.84 878
5110.52 788
5111.19 804
5111.87 786
5112.54 803
5113.22 932
5113.89 1008
5114.57 806
5115.24 877
5115.92 872
5116.59 821
5117.27 975
5117.94 981
5118.61 950
5119.29 888
5119.96 866
5120.64 993
5121.31 1045
5121.99 983
5122.67 1009
5123.34 1140
5124.02 974
5124.69 889
5125.37 911
5126.04 903
5126.72 873
5127.39 968
5128.07 916
5128.74 888
5129.42 865
5130.10 879
5130.77 978
5131.45 864
5132.12 878
5132.80 926
5133.47 942
5134.15 983
5134.83 963
5135.50 958
5136.18 943
5136.85 917
5137.53 905
5138.21 881
5138.88 852
5139.56 906
5140.24 899
5140.91 858
5141.59 832
5142.27 842
5142.94 883
5143.62 814
5144.30 858
5144.97 864
5145.65 913
5146.33 838
5147.00 804
5147.68 815
5148.36 860
5149.03 809
5149.71 781
5150.39 808
5151.06 766
5151.74 758
5152.42 776
5153.10 781
5153.77 814
5154.45 807
5155.13 804
5155.80 844
5156.48 825
5157.16 866
5157.84 833
5158.51 815
5159.19 814
5159.87 828
5160.55 780
5161.23 732
5161.90 775
5162.58 808
5163.26 798
5163.94 790
5164.61 730
5165.29 757
5165.97 801
5166.65 719
5167.33 729
5168.00 816
5168.68 805
5169.36 831
5170.04 750
5170.72 830
5171.40 823
5172.07 783
5172.75 771
5173.43 775
5174.11 847
5174.79 758
5175.47 764
5176.15 753
5176.83 836
5177.50 760
5178.18 864
5178.86 839
5179.54 838
5180.22 883
5180.90 885
5181.58 928
5182.26 921
5182.94 907
5183.62 929
5184.29 902
5184.97 828
5185.65 845
5186.33 912
5187.01 905
5187.69 842
5188.37 700
5189.05 769
5189.73 784
5190.41 838
5191.09 817
5191.77 780
5192.45 799
5193.13 712
5193.81 755
5194.49 691
5195.17 755
5195.85 745
5196.53 764
5197.21 840
5197.89 829
5198.57 772
5199.25 674
5199.93 815
5200.61 852
5201.29 755
5201.97 785
5202.65 816
5203.33 844
5204.01 802
5204.69 805
5205.37 825
5206.05 782
5206.73 794
5207.42 756
5208.10 801
5208.78 787
5209.46 806
5210.14 772
5210.82 873
5211.50 950
5212.18 853
5212.86 860
5213.54 885
5214.23 864
5214.91 788
5215.59 752
5216.27 782
5216.95 837
5217.63 843
5218.31 766
5219.00 838
5219.68 836
5220.36 803
5221.04 785
5221.72 787
5222.40 875
5223.09 821
5223.77 752
5224.45 883
5225.13 878
5225.81 805
5226.50 877
5227.18 827
5227.86 757
5228.54 837
5229.22 869
5229.91 819
5230.59 801
5231.27 838
5231.95 747
5232.64 780
5233.32 806
5234.00 789
5234.68 811
5235.37 877
5236.05 835
5236.73 794
5237.41 938
5238.10 886
5238.78 947
5239.46 1016
5240.14 924
5240.83 1020
5241.51 1154
5242.19 1085
5242.88 1128
5243.56 1092
5244.24 949
5244.93 961
5245.61 940
5246.29 898
5246.98 862
5247.66 844
5248.34 861
5249.03 815
5249.71 902
5250.39 879
5251.08 960
5251.76 941
5252.44 858
5253.13 946
5253.81 895
5254.50 905
5255.18 816
5255.86 823
5256.55 807
5257.23 758
5257.92 754
5258.60 716
5259.28 705
5259.97 778
5260.65 805
5261.34 859
5262.02 851
5262.71 811
5263.39 794
5264.07 911
5264.76 766
5265.44 873
5266.13 855
5266.81 863
5267.50 769
5268.18 927
5268.87 917
5269.55 830
5270.24 843
5270.92 854
5271.61 843
5272.29 886
5272.98 803
5273.66 816
5274.35 824
5275.03 808
5275.72 822
5276.40 855
5277.09 829
5277.77 834
5278.46 889
5279.14 822
5279.83 804
5280.52 908
5281.20 836
5281.89 813
5282.57 871
5283.26 916
5283.94 857
5284.63 847
5285.32 814
5286.00 776
5286.69 772
5287.37 727
5288.06 794
5288.75 718
5289.43 705
5290.12 758
5290.80 692
5291.49 771
5292.18 827
5292.86 848
5293.55 914
5294.24 835
5294.92 783
5295.61 700
5296.30 773
5296.98 771
5297.67 670
5298.36 783
5299.04 818
5299.73 854
5300.42 809
5301.10 792
5301.79 818
5302.48 797
5303.16 745
5303.85 820
5304.54 828
5305.22 886
5305.91 839
5306.60 822
5307.29 891
5307.97 836
5308.66 830
5309.35 926
5310.04 873
5310.72 876
5311.41 901
5312.10 931
5312.79 842
5313.47 823
5314.16 904
5314.85 828
5315.54 821
5316.23 853
5316.91 813
5317.60 854
5318.29 876
5318.98 890
5319.67 903
5320.35 878
5321.04 879
5321.73 946
5322.42 920
5323.11 903
5323.79 910
5324.48 897
5325.17 917
5325.86 862
5326.55 897
5327.24 812
5327.93 757
5328.61 871
5329.30 813
5329.99 729
5330.68 797
5331.37 834
5332.06 879
5332.75 793
5333.44 757
5334.13 740
5334.81 782
5335.50 823
5336.19 853
5336.88 875
5337.57 766
5338.26 749
5338.95 709
5339.64 807
5340.33 781
5341.02 796
5341.71 840
5342.40 857
5343.09 792
5343.78 811
5344.47 812
5345.16 849
5345.85 869
5346.54 850
5347.22 909
5347.91 896
5348.60 999
5349.29 986
5349.98 847
5350.67 953
5351.37 1006
5352.06 972
5352.75 896
5353.44 926
5354.13 884
5354.82 855
5355.51 972
5356.20 904
5356.89 825
5357.58 859
5358.27 841
5358.96 853
5359.65 799
5360.34 831
5361.03 751
5361.72 823
5362.41 911
5363.10 884
5363.80 883
5364.49 857
5365.18 909
5365.87 823
5366.56 776
5367.25 757
5367.94 782
5368.63 900
5369.32 790
5370.02 837
5370.71 813
5371.40 739
5372.09 743
5372.78 794
5373.47 724
5374.16 768
5374.86 771
5375.55 735
5376.24 724
5376.93 792
5377.62 773
5378.32 785
5379.01 824
5379.70 772
5380.39 747
5381.08 785
5381.78 774
5382.47 776
5383.16 744
5383.85 716
5384.54 790
5385.24 804
5385.93 820
5386.62 741
5387.31 736
5388.01 841
5388.70 693
5389.39 811
5390.08 861
5390.78 789
5391.47 870
5392.16 926
5392.85 918
5393.55 840
5394.24 858
5394.93 811
5395.63 739
5396.32 805
5397.01 881
5397.71 826
5398.40 782
5399.09 810
5399.79 792
5400.48 823
5401.17 706
5401.87 693
5402.56 733
5403.25 679
5403.95 696
5404.64 692
5405.33 728
5406.03 755
5406.72 812
5407.41 887
5408.11 825
5408.80 796
5409.50 770
5410.19 754
5410.88 789
5411.58 859
5412.27 810
5412.97 753
5413.66 783
5414.35 772
5415.05 781
5415.74 858
5416.44 751
5417.13 777
5417.83 778
5418.52 781
5419.21 728
5419.91 766
5420.60 862
5421.30 805
5421.99 758
5422.69 805
5423.38 702
5424.08 715
5424.77 844
5425.47 771
5426.16 727
5426.86 742
5427.55 776
5428.25 782
5428.94 760
5429.64 752
5430.33 859
5431.03 796
5431.72 782
5432.42 778
5433.11 832
5433.81 828
5434.50 769
5435.20 778
5435.90 760
5436.59 830
5437.29 837
5437.98 949
5438.68 888
5439.37 850
5440.07 987
5440.77 1017
5441.46 857
5442.16 779
5442.85 781
5443.55 858
5444.25 841
5444.94 886
5445.64 921
5446.34 905
5447.03 921
5447.73 934
5448.42 821
5449.12 828
5449.82 898
5450.51 926
5451.21 920
5451.91 891
5452.60 871
5453.30 917
5454.00 867
5454.69 831
5455.39 796
5456.09 838
5456.78 836
5457.48 857
5458.18 891
5458.88 758
5459.57 820
5460.27 825
5460.97 778
5461.66 768
5462.36 860
5463.06 828
5463.76 913
5464.45 862
5465.15 829
5465.85 722
5466.55 763
5467.24 748
5467.94 787
5468.64 842
5469.34 789
5470.03 778
5470.73 796
5471.43 794
5472.13 832
5472.83 760
5473.52 818
5474.22 860
5474.92 884
5475.62 867
5476.32 849
5477.01 945
5477.71 926
5478.41 1051
5479.11 1042
5479.81 914
5480.51 925
5481.20 981
5481.90 1121
5482.60 1130
5483.30 1282
5484.00 1180
5484.70 1168
5485.40 1162
5486.09 1107
5486.79 1116
5487.49 1078
5488.19 984
5488.89 967
5489.59 943
5490.29 960
5490.99 977
5491.69 995
5492.39 1067
5493.09 1008
5493.78 1005
5494.48 1146
5495.18 1064
5495.88 965
5496.58 980
5497.28 1059
5497.98 1127
5498.68 1156
5499.38 1231
5500.08 1336
5500.78 1509
5501.48 1442
5502.18 1511
5502.88 1660
5503.58 1786
5504.28 1898
5504.98 1702
5505.68 1696
5506.38 1509
5507.08 1430
5507.78 1412
5508.48 1249
5509.18 1032
5509.88 1128
5510.58 1087
5511.28 1043
5511.98 1084
5512.68 1134
5513.38 1087
5514.08 1062
5514.78 1106
5515.48 936
5516.18 942
5516.89 1094
5517.59 992
5518.29 956
5518.99 979
5519.69 959
5520.39 921
5521.09 967
5521.79 973
5522.49 992
5523.19 887
5523.90 900
5524.60 906
5525.30 897
5526.00 912
5526.70 899
5527.40 893
5528.10 851
5528.81 856
5529.51 842
5530.21 922
5530.91 906
5531.61 907
5532.31 887
5533.02 807
5533.72 840
5534.42 830
5535.12 771
5535.82 815
5536.52 935
5537.23 878
5537.93 894
5538.63 857
5539.33 803
5540.04 797
5540.74 764
5541.44 791
5542.14 738
5542.84 906
5543.55 910
5544.25 827
5544.95 796
5545.65 793
5546.36 766
5547.06 804
5547.76 820
5548.47 794
5549.17 739
5549.87 815
5550.57 773
5551.28 776
5551.98 761
5552.68 745
5553.39 786
5554.09 840
5554.79 868
5555.50 793
5556.20 774
5556.90 830
5557.61 815
5558.31 813
5559.01 830
5559.72 871
5560.42 849
5561.12 791
5561.83 777
5562.53 832
5563.23 931
5563.94 856
5564.64 877
5565.35 904
5566.05 830
5566.75 945
5567.46 975
5568.16 956
5568.86 947
5569.57 901
5570.27 861
5570.98 790
5571.68 763
5572.39 790
5573.09 794
5573.79 772
5574.50 742
5575.20 796
5575.91 812
5576.61 832
5577.32 933
5578.02 856
5578.73 808
5579.43 788
5580.14 789
5580.84 857
5581.55 831
5582.25 905
5582.96 715
5583.66 808
5584.37 781
5585.07 736
5585.78 752
5586.48 779
5587.19 789
5587.89 771
5588.60 755
5589.30 735
5590.01 763
5590.71 730
5591.42 815
5592.12 768
5592.83 730
5593.53 723
5594.24 813
5594.95 759
5595.65 751
5596.36 826
5597.06 760
5597.77 696
5598.48 712
5599.18 672
5599.89 611
5600.59 652
5601.30 736
5602.01 778
5602.71 748
5603.42 731
5604.12 679
5604.83 701
5605.54 733
5606.24 682
5606.95 618
5607.66 660
5608.36 740
5609.07 724
5609.78 674
5610.48 702
5611.19 744
5611.90 711
5612.60 818
5613.31 816
5614.02 739
5614.72 839
5615.43 839
5616.14 743
5616.85 729
5617.55 723
5618.26 773
5618.97 718
5619.67 714
5620.38 735
5621.09 784
5621.80 700
5622.50 678
5623.21 714
5623.92 751
5624.63 775
5625.33 745
5626.04 757
5626.75 711
5627.46 794
5628.16 811
5628.87 802
5629.58 801
5630.29 788
5631.00 772
5631.70 838
5632.41 741
5633.12 774
5633.83 700
5634.54 725
5635.24 735
5635.95 733
5636.66 790
5637.37 751
5638.08 771
5638.79 818
5639.50 796
5640.20 788
5640.91 912
5641.62 877
5642.33 814
5643.04 819
5643.75 798
5644.46 895
5645.17 821
5645.87 897
5646.58 905
5647.29 798
5648.00 775
5648.71 843
5649.42 778
5650.13 874
5650.84 802
5651.55 814
5652.26 720
5652.97 790
5653.67 715
5654.38 745
5655.09 718
5655.80 744
5656.51 809
5657.22 929
5657.93 983
5658.64 963
5659.35 1067
5660.06 921
5660.77 964
5661.48 916
5662.19 910
5662.90 864
5663.61 849
5664.32 838
5665.03 833
5665.74 848
5666.45 793
5667.16 804
5667.87 789
5668.58 771
5669.29 790
5670.00 813
5670.71 743
5671.42 730
5672.14 701
5672.85 689
5673.56 725
5674.27 772
5674.98 685
5675.69 788
5676.40 855
5677.11 760
5677.82 735
5678.53 806
5679.24 771
5679.95 737
5680.67 711
5681.38 687
5682.09 732
5682.80 834
5683.51 746
5684.22 770
5684.93 810
5685.64 714
5686.36 745
5687.07 766
5687.78 806
5688.49 826
5689.20 732
5689.91 782
5690.63 732
5691.34 768
5692.05 733
5692.76 807
5693.47 746
5694.18 703
5694.90 654
5695.61 708
5696.32 703
5697.03 727
5697.75 703
5698.46 693
5699.17 739
5699.88 761
5700.59 647
5701.31 676
5702.02 794
5702.73 760
5703.44 721
5704.16 697
5704.87 714
5705.58 747
5706.29 732
5707.01 689
5707.72 683
5708.43 645
5709.15 675
5709.86 702
5710.57 628
5711.28 720
5712.00 688
5712.71 696
5713.42 786
5714.14 771
5714.85 807
5715.56 758
5716.28 647
5716.99 691
5717.70 747
5718.42 746
5719.13 690
5719.84 709
5720.56 658
5721.27 706
5721.99 695
5722.70 675
5723.41 668
5724.13 668
5724.84 767
5725.55 641
5726.27 673
5726.98 720
5727.70 725
5728.41 655
5729.12 696
5729.84 688
5730.55 841
5731.27 790
5731.98 704
5732.70 725
5733.41 700
5734.13 693
5734.84 737
5735.55 701
5736.27 757
5736.98 757
5737.70 732
5738.41 694
5739.13 696
5739.84 762
5740.56 755
5741.27 730
5741.99 615
5742.70 647
5743.42 698
5744.13 634
5744.85 755
5745.56 694
5746.28 731
5746.99 638
5747.71 701
5748.42 721
5749.14 711
5749.85 648
5750.57 678
5751.29 606
5752.00 720
5752.72 679
5753.43 677
5754.15 740
5754.86 712
5755.58 674
5756.30 722
5757.01 742
5757.73 711
5758.44 684
5759.16 697
5759.87 708
5760.59 641
5761.31 652
5762.02 617
5762.74 646
5763.46 672
5764.17 676
5764.89 642
5765.60 682
5766.32 670
5767.04 583
5767.75 646
5768.47 692
5769.19 709
5769.90 647
5770.62 648
5771.34 722
5772.05 752
5772.77 662
5773.49 635
5774.21 615
5774.92 727
5775.64 605
5776.36 630
5777.07 599
5777.79 662
5778.51 631
5779.23 622
5779.94 647
5780.66 669
5781.38 691
5782.09 651
5782.81 692
5783.53 700
5784.25 742
5784.96 792
5785.68 728
5786.40 639
5787.12 662
5787.84 715
5788.55 687
5789.27 694
5789.99 676
5790.71 715
5791.43 666
5792.14 677
5792.86 671
5793.58 728
5794.30 754
5795.02 660
5795.73 684
5796.45 680
5797.17 757
5797.89 751
5798.61 747
5799.33 778
5800.05 789
5800.76 810
5801.48 985
5802.20 971
5802.92 984
5803.64 1034
5804.36 1107
5805.08 1155
5805.80 1174
5806.51 1239
5807.23 1098
5807.95 956
5808.67 919
5809.39 840
5810.11 799
5810.83 655
5811.55 750
5812.27 810
5812.99 736
5813.71 678
5814.43 804
5815.14 844
5815.86 768
5816.58 725
5817.30 727
5818.02 771
5818.74 847
5819.46 817
5820.18 831
5820.90 868
5821.62 729
5822.34 798
5823.06 814
5823.78 769
5824.50 865
5825.22 778
5825.94 820
5826.66 700
5827.38 729
5828.10 818
5828.82 826
5829.54 827
5830.26 852
5830.98 745
5831.71 778
5832.43 759
5833.15 726
5833.87 802
5834.59 792
5835.31 788
5836.03 791
5836.75 774
5837.47 740
5838.19 748
5838.91 794
5839.63 742
5840.36 773
5841.08 677
5841.80 685
5842.52 680
5843.24 737
5843.96 750
5844.68 720
5845.40 674
5846.13 740
5846.85 734
5847.57 700
5848.29 714
5849.01 689
5849.73 648
5850.45 728
5851.18 711
5851.90 748
5852.62 762
5853.34 747
5854.06 725
5854.79 751
5855.51 745
5856.23 684
5856.95 735
5857.67 778
5858.40 689
5859.12 749
5859.84 785
5860.56 794
5861.28 710
5862.01 715
5862.73 732
5863.45 740
5864.17 752
5864.90 737
5865.62 770
5866.34 775
5867.07 698
5867.79 734
5868.51 733
5869.23 689
5869.96 679
5870.68 690
5871.40 670
5872.13 632
5872.85 672
5873.57 717
5874.29 693
5875.02 683
5875.74 687
5876.46 717
5877.19 692
5877.91 681
5878.63 719
5879.36 706
5880.08 678
5880.81 684
5881.53 724
5882.25 768
5882.98 754
5883.70 744
5884.42 710
5885.15 778
5885.87 826
5886.60 800
5887.32 755
5888.04 717
5888.77 748
5889.49 756
5890.22 741
5890.94 744
5891.66 753
5892.39 725
5893.11 785
5893.84 744
5894.56 661
5895.29 739
5896.01 712
5896.73 686
5897.46 707
5898.18 769
5898.91 714
5899.63 690
5900.36 742
5901.08 754
5901.81 701
5902.53 755
5903.26 767
5903.98 706
5904.71 748
5905.43 765
5906.16 834
5906.88 843
5907.61 737
5908.33 766
5909.06 793
5909.78 721
5910.51 770
5911.23 738
5911.96 725
5912.69 827
5913.41 745
5914.14 704
5914.86 728
5915.59 757
5916.31 684
5917.04 785
5917.77 772
5918.49 726
5919.22 754
5919.94 755
5920.67 755
5921.39 746
5922.12 758
5922.85 780
5923.57 778
5924.30 809
5925.03 803
5925.75 746
5926.48 754
5927.20 752
5927.93 714
5928.66 669
5929.38 754
5930.11 767
5930.84 818
5931.56 776
5932.29 706
5933.02 788
5933.74 834
5934.47 780
5935.20 796
5935.93 762
5936.65 788
5937.38 868
5938.11 899
5938.83 923
5939.56 879
5940.29 867
5941.02 832
5941.74 934
5942.47 860
5943.20 978
5943.92 968
5944.65 943
5945.38 934
5946.11 982
5946.83 970
5947.56 890
5948.29 916
5949.02 918
5949.75 908
5950.47 944
5951.20 1023
5951.93 1121
5952.66 1150
5953.39 1148
5954.11 1142
5954.84 1210
5955.57 1121
5956.30 1171
5957.03 1147
5957.75 1132
5958.48 1230
5959.21 1260
5959.94 1257
5960.67 1203
5961.40 1100
5962.12 1163
5962.85 1142
5963.58 1161
5964.31 1199
5965.04 1252
5965.77 1288
5966.50 1401
5967.23 1497
5967.95 1516
5968.68 1615
5969.41 1645
5970.14 1604
5970.87 1563
5971.60 1508
5972.33 1510
5973.06 1437
5973.79 1532
5974.52 1546
5975.25 1529
5975.98 1566
5976.71 1580
5977.43 1440
5978.16 1471
5978.89 1605
5979.62 1599
5980.35 1620
5981.08 1664
5981.81 1579
5982.54 1681
5983.27 1748
5984.00 1753
5984.73 1761
5985.46 1859
5986.19 1809
5986.92 1794
5987.65 1714
5988.38 1747
5989.11 1786
5989.84 1788
5990.57 1789
5991.30 1774
5992.03 1828
5992.76 1772
5993.49 1905
5994.22 1883
5994.96 1842
5995.69 1843
5996.42 1910
5997.15 1969
5997.88 2049
5998.61 2062
5999.34 1992
6000.07 2059
6000.80 2061
6001.53 2026
6002.26 2132
6002.99 2258
6003.73 2084
6004.46 2068
6005.19 1944
6005.92 1899
6006.65 1971
6007.38 2000
6008.11 1983
6008.84 2089
6009.58 2306
6010.31 2532
6011.04 2842
6011.77 3388
6012.50 4111
6013.23 4660
6013.97 5242
6014.70 5960
6015.43 6359
6016.16 6508
6016.89 6767
6017.62 6814
6018.36 6579
6019.09 6054
6019.82 5514
6020.55 4801
6021.29 4226
6022.02 3632
6022.75 3178
6023.48 2626
6024.21 2391
6024.95 2033
6025.68 1963
6026.41 1845
6027.14 1736
6027.88 1714
6028.61 1577
6029.34 1563
6030.07 1504
6030.81 1525
6031.54 1429
6032.27 1533
6033.01 1548
6033.74 1483
6034.47 1346
6035.20 1335
6035.94 1321
6036.67 1282
6037.40 1253
6038.14 1210
6038.87 1284
6039.60 1294
6040.34 1334
6041.07 1514
6041.80 1457
6042.54 1376
6043.27 1458
6044.00 1453
6044.74 1521
6045.47 1569
6046.21 1400
6046.94 1485
6047.67 1549
6048.41 1686
6049.14 1629
6049.87 1544
6050.61 1530
6051.34 1579
6052.08 1779
6052.81 1841
6053.54 1846
6054.28 1910
6055.01 1971
6055.75 2001
6056.48 2053
6057.22 1953
6057.95 1925
6058.68 1779
6059.42 1675
6060.15 1694
6060.89 1576
6061.62 1467
6062.36 1536
6063.09 1524
6063.83 1440
6064.56 1483
6065.30 1403
6066.03 1471
6066.77 1405
6067.50 1395
6068.24 1505
6068.97 1414
6069.71 1398
6070.44 1394
6071.18 1341
6071.91 1333
6072.65 1338
6073.38 1259
6074.12 1281
6074.85 1373
6075.59 1315
6076.32 1302
6077.06 1221
6077.80 1239
6078.53 1289
6079.27 1294
6080.00 1384
6080.74 1318
6081.47 1352
6082.21 1284
6082.95 1379
6083.68 1352
6084.42 1308
6085.15 1400
6085.89 1263
6086.63 1210
6087.36 1332
6088.10 1252
6088.83 1222
6089.57 1194
6090.31 1221
6091.04 1237
6091.78 1320
6092.52 1254
6093.25 1307
6093.99 1262
6094.73 1213
6095.46 1166
6096.20 1190
6096.94 1195
6097.67 1167
6098.41 1144
6099.15 1076
6099.88 1043
6100.62 1151
6101.36 1072
6102.10 1045
6102.83 1038
6103.57 1043
6104.31 1057
6105.04 966
6105.78 1021
6106.52 994
6107.26 977
6107.99 999
6108.73 953
6109.47 1069
6110.21 1025
6110.94 973
6111.68 1046
6112.42 959
6113.16 1001
6113.89 992
6114.63 1058
6115.37 1093
6116.11 1062
6116.85 1112
6117.58 1062
6118.32 1037
6119.06 1048
6119.80 990
6120.54 987
6121.27 1073
6122.01 1091
6122.75 1080
6123.49 1007
6124.23 984
6124.97 986
6125.70 1032
6126.44 1078
6127.18 1051
6127.92 1080
6128.66 1044
6129.40 1036
6130.14 1101
6130.88 1024
6131.61 1106
6132.35 1038
6133.09 1066
6133.83 1091
6134.57 997
6135.31 1120
6136.05 1070
6136.79 1025
6137.53 1031
6138.27 1032
6139.01 1120
6139.74 1134
6140.48 1119
6141.22 1147
6141.96 1171
6142.70 1130
6143.44 1142
6144.18 1185
6144.92 1150
6145.66 1053
6146.40 1033
6147.14 1083
6147.88 1080
6148.62 1142
6149.36 1131
6150.10 1063
6150.84 1040
6151.58 1118
6152.32 1217
6153.06 1177
6153.80 1091
6154.54 1132
6155.28 1225
6156.02 1199
6156.76 1184
6157.50 1156
6158.24 1233
6158.98 1238
6159.72 1238
6160.46 1242
6161.21 1222
6161.95 1214
6162.69 1308
6163.43 1167
6164.17 1296
6164.91 1392
6165.65 1493
6166.39 1561
6167.13 1501
6167.87 1544
6168.61 1538
6169.36 1702
6170.10 1735
6170.84 1626
6171.58 1713
6172.32 1731
6173.06 1673
6173.80 1546
6174.54 1587
6175.29 1667
6176.03 1603
6176.77 1576
6177.51 1503
6178.25 1498
6178.99 1511
6179.74 1555
6180.48 1513
6181.22 1489
6181.96 1505
6182.70 1504
6183.45 1565
6184.19 1595
6184.93 1635
6185.67 1612
6186.41 1690
6187.16 1706
6187.90 1655
6188.64 1630
6189.38 1726
6190.12 1631
6190.87 1635
6191.61 1779
6192.35 1808
6193.09 1811
6193.84 1939
6194.58 2094
6195.32 2048
6196.07 2099
6196.81 2155
6197.55 2063
6198.29 2080
6199.04 2112
6199.78 2061
6200.52 2062
6201.27 2143
6202.01 2024
6202.75 2119
6203.50 2066
6204.24 2217
6204.98 2361
6205.73 2698
6206.47 3185
6207.21 3815
6207.96 4876
6208.70 6053
6209.44 7206
6210.19 8489
6210.93 9901
6211.67 10850
6212.42 11456
6213.16 11429
6213.90 11007
6214.65 10534
6215.39 9386
6216.14 8059
6216.88 6703
6217.62 5411
6218.37 4609
6219.11 3899
6219.86 3304
6220.60 2778
6221.35 2500
6222.09 2269
6222.83 2192
6223.58 2098
6224.32 2132
6225.07 2111
6225.81 2200
6226.56 2089
6227.30 2169
6228.05 2058
6228.79 2029
6229.53 2068
6230.28 1975
6231.02 1752
6231.77 1673
6232.51 1720
6233.26 1630
6234.00 1513
6234.75 1412
6235.49 1405
6236.24 1530
6236.98 1620
6237.73 1630
6238.48 1781
6239.22 1803
6239.97 1803
6240.71 2083
6241.46 2156
6242.20 2215
6242.95 2325
6243.69 2273
6244.44 2288
6245.18 2101
6245.93 1895
6246.68 1820
6247.42 1892
6248.17 1806
6248.91 1832
6249.66 1961
6250.41 1846
6251.15 1803
6251.90 1777
6252.64 1707
6253.39 1783
6254.14 1660
6254.88 1813
6255.63 1772
6256.38 1713
6257.12 1670
6257.87 1623
6258.61 1674
6259.36 1610
6260.11 1578
6260.85 1603
6261.60 1588
6262.35 1534
6263.09 1495
6263.84 1438
6264.59 1492
6265.34 1458
6266.08 1522
6266.83 1435
6267.58 1350
6268.32 1411
6269.07 1385
6269.82 1352
6270.56 1406
6271.31 1379
6272.06 1544
6272.81 1532
6273.55 1431
6274.30 1450
6275.05 1413
6275.80 1410
6276.54 1374
6277.29 1396
6278.04 1440
6278.79 1454
6279.53 1546
6280.28 1442
6281.03 1594
6281.78 1485
6282.53 1459
6283.27 1402
6284.02 1386
6284.77 1441
6285.52 1274
6286.27 1260
6287.01 1409
6287.76 1354
6288.51 1389
6289.26 1306
6290.01 1387
6290.76 1283
6291.50 1329
6292.25 1217
6293.00 1237
6293.75 1153
6294.50 1180
6295.25 1145
6296.00 1103
6296.74 1184
6297.49 1211
6298.24 1120
6298.99 1008
6299.74 1116
6300.49 1062
6301.24 1178
6301.99 1150
6302.74 1099
6303.49 1054
6304.23 1073
6304.98 1142
6305.73 1099
6306.48 1033
6307.23 1031
6307.98 1067
6308.73 1155
6309.48 1108
6310.23 1138
6310.98 1132
6311.73 1118
6312.48 1150
6313.23 1223
6313.98 1213
6314.73 1190
6315.48 1231
6316.23 1210
6316.98 1202
6317.73 1206
6318.48 1345
6319.23 1323
6319.98 1218
6320.73 1132
6321.48 1146
6322.23 1151
6322.98 1111
6323.73 1088
6324.48 1133
6325.23 1106
6325.98 1090
6326.73 1000
6327.48 889
6328.23 939
6328.98 913
6329.73 959
6330.49 944
6331.24 973
6331.99 977
6332.74 990
6333.49 980
6334.24 950
6334.99 965
6335.74 943
6336.49 966
6337.24 955
6338.00 954
6338.75 954
6339.50 1005
6340.25 911
6341.00 1011
6341.75 937
6342.50 966
6343.25 976
6344.01 936
6344.76 945
6345.51 888
6346.26 1024
6347.01 962
6347.77 1051
6348.52 948
6349.27 987
6350.02 984
6350.77 1001
6351.52 1145
6352.28 1095
6353.03 1089
6353.78 1198
6354.53 1212
6355.29 1060
6356.04 1192
6356.79 1182
6357.54 1290
6358.29 1226
6359.05 1250
6359.80 1153
6360.55 1170
6361.30 1123
6362.06 1073
6362.81 1000
6363.56 1076
6364.32 1084
6365.07 1058
6365.82 1035
6366.57 973
6367.33 1024
6368.08 1041
6368.83 1051
6369.59 979
6370.34 1017
6371.09 962
6371.85 986
6372.60 1004
6373.35 967
6374.11 964
6374.86 970
6375.61 951
6376.37 974
6377.12 921
6377.87 958
6378.63 949
6379.38 925
6380.13 928
6380.89 1068
6381.64 1023
6382.40 1073
6383.15 1073
6383.90 1028
6384.66 993
6385.41 974
6386.17 1025
6386.92 1009
6387.67 1009
6388.43 993
6389.18 994
6389.94 923
6390.69 968
6391.45 920
6392.20 847
6392.95 853
6393.71 877
6394.46 862
6395.22 891
6395.97 928
6396.73 841
6397.48 827
6398.24 937
6398.99 915
6399.75 905
6400.50 872
6401.26 874
6402.01 869
6402.77 821
6403.52 898
6404.28 806
6405.03 804
6405.79 864
6406.54 811
6407.30 836
6408.05 773
6408.81 797
6409.56 845
6410.32 866
6411.08 883
6411.83 817
6412.59 950
6413.34 946
6414.10 884
6414.85 841
6415.61 884
6416.37 811
6417.12 822
6417.88 833
6418.63 890
6419.39 858
6420.15 893
6420.90 833
6421.66 831
6422.41 763
6423.17 874
6423.93 810
6424.68 820
6425.44 832
6426.20 814
6426.95 832
6427.71 859
6428.47 896
6429.22 889
6429.98 912
6430.73 780
6431.49 841
6432.25 840
6433.01 853
6433.76 878
6434.52 816
6435.28 858
6436.03 930
6436.79 815
6437.55 913
6438.30 881
6439.06 835
6439.82 852
6440.58 796
6441.33 815
6442.09 809
6442.85 807
6443.61 820
6444.36 803
6445.12 791
6445.88 794
6446.64 859
6447.39 828
6448.15 870
6448.91 771
6449.67 844
6450.42 833
6451.18 896
6451.94 814
6452.70 843
6453.46 848
6454.21 860
6454.97 883
6455.73 853
6456.49 832
6457.25 844
6458.01 813
6458.76 815
6459.52 929
6460.28 968
6461.04 960
6461.80 905
6462.56 956
6463.32 989
6464.07 990
6464.83 1011
6465.59 928
6466.35 907
6467.11 962
6467.87 979
6468.63 951
6469.39 930
6470.15 933
6470.90 979
6471.66 879
6472.42 941
6473.18 855
6473.94 903
6474.70 927
6475.46 937
6476.22 982
6476.98 1027
6477.74 996
6478.50 954
6479.26 964
6480.02 926
6480.78 1008
6481.54 1059
6482.30 1025
6483.06 999
6483.82 999
6484.58 1017
6485.34 1015
6486.10 1130
6486.86 1141
6487.62 1269
6488.38 1180
6489.14 1140
6489.90 1242
6490.66 1152
6491.42 1055
6492.18 1083
6492.94 1239
6493.70 1272
6494.46 1305
6495.22 1291
6495.98 1339
6496.74 1453
6497.50 1349
6498.26 1413
6499.02 1443
6499.78 1474
6500.54 1462
6501.30 1550
6502.06 1475
6502.83 1331
6503.59 1410
6504.35 1379
6505.11 1336
6505.87 1328
6506.63 1442
6507.39 1478
6508.15 1505
6508.91 1462
6509.68 1391
6510.44 1433
6511.20 1538
6511.96 1618
6512.72 1639
6513.48 1588
6514.25 1676
6515.01 1645
6515.77 1591
6516.53 1719
6517.29 1727
6518.05 1763
6518.82 1751
6519.58 1710
6520.34 1674
6521.10 1820
6521.86 1860
6522.63 1839
6523.39 1987
6524.15 2096
6524.91 2251
6525.67 2378
6526.44 2699
6527.20 2963
6527.96 3123
6528.72 3293
6529.49 3508
6530.25 3805
6531.01 3802
6531.77 3826
6532.54 3987
6533.30 4085
6534.06 3953
6534.83 4137
6535.59 4609
6536.35 4993
6537.11 5295
6537.88 5847
6538.64 6584
6539.40 6728
6540.17 6985
6540.93 6820
6541.69 6330
6542.46 5772
6543.22 4948
6543.98 4069
6544.75 3459
6545.51 3111
6546.27 2683
6547.04 2276
6547.80 2050
6548.56 1913
6549.33 1824
6550.09 1703
6550.86 1612
6551.62 1602
6552.38 1627
6553.15 1656
6553.91 1573
6554.67 1523
6555.44 1576
6556.20 1571
6556.97 1545
6557.73 1574
6558.50 1500
6559.26 1464
6560.02 1446
6560.79 1481
6561.55 1555
6562.32 1544
6563.08 1506
6563.85 1570
6564.61 1689
6565.37 1794
6566.14 1929
6566.90 1928
6567.67 2055
6568.43 2122
6569.20 2100
6569.96 1989
6570.73 1898
6571.49 1785
6572.26 1751
6573.02 1685
6573.79 1717
6574.55 1728
6575.32 1790
6576.08 1807
6576.85 1811
6577.61 1844
6578.38 1853
6579.15 1993
6579.91 1977
6580.68 1856
6581.44 1816
6582.21 1850
6582.97 1846
6583.74 1903
6584.50 1839
6585.27 1627
6586.04 1719
6586.80 1693
6587.57 1593
6588.33 1710
6589.10 1709
6589.87 1758
6590.63 1772
6591.40 1839
6592.16 1880
6592.93 2023
6593.70 2226
6594.46 2554
6595.23 2772
6596.00 2864
6596.76 2971
6597.53 3078
6598.30 3103
6599.06 3058
6599.83 3032
6600.59 2942
6601.36 2748
6602.13 2445
6602.90 2298
6603.66 2160
6604.43 1918
6605.20 1824
6605.96 1845
6606.73 1855
6607.50 1805
6608.26 1863
6609.03 1936
6609.80 2045
6610.57 2059
6611.33 2226
6612.10 2199
6612.87 2064
6613.64 2022
6614.40 2124
6615.17 1992
6615.94 1842
6616.71 1787
6617.47 1753
6618.24 1679
6619.01 1550
6619.78 1516
6620.54 1566
6621.31 1561
6622.08 1459
6622.85 1433
6623.62 1405
6624.38 1471
6625.15 1539
6625.92 1456
6626.69 1419
6627.46 1404
6628.22 1340
6628.99 1267
6629.76 1328
6630.53 1413
6631.30 1397
6632.07 1440
6632.83 1429
6633.60 1573
6634.37 1586
6635.14 1687
6635.91 1760
6636.68 1864
6637.45 1980
6638.22 2018
6638.98 2041
6639.75 1979
6640.52 1840
6641.29 1658
6642.06 1634
6642.83 1616
6643.60 1476
6644.37 1396
6645.14 1340
6645.91 1308
6646.68 1292
6647.45 1275
6648.22 1242
6648.98 1290
6649.75 1279
6650.52 1398
6651.29 1334
6652.06 1354
6652.83 1274
6653.60 1289
6654.37 1300
6655.14 1362
6655.91 1349
6656.68 1253
6657.45 1314
6658.22 1446
6658.99 1386
6659.76 1294
6660.53 1391
6661.30 1332
6662.07 1280
6662.84 1227
6663.61 1246
6664.38 1251
6665.15 1197
6665.92 1258
6666.69 1274
6667.47 1282
6668.24 1247
6669.01 1194
6669.78 1238
6670.55 1212
6671.32 1214
6672.09 1201
6672.86 1229
6673.63 1332
6674.40 1327
6675.17 1308
6675.94 1306
6676.72 1266
6677.49 1295
6678.26 1316
6679.03 1285
6679.80 1271
6680.57 1192
6681.34 1192
6682.11 1172
6682.89 1148
6683.66 1222
6684.43 1273
6685.20 1302
6685.97 1391
6686.74 1519
6687.51 1525
6688.29 1583
6689.06 1475
6689.83 1405
6690.60 1401
6691.37 1380
6692.15 1392
6692.92 1227
6693.69 1174
6694.46 1152
6695.23 1233
6696.01 1073
6696.78 1155
6697.55 1092
6698.32 1102
6699.10 1118
6699.87 1078
6700.64 1177
6701.41 1135
6702.19 1127
6702.96 1155
6703.73 1076
6704.50 1075
6705.28 1110
6706.05 1112
6706.82 1004
6707.59 1033
6708.37 1069
6709.14 1091
6709.91 1089
6710.69 1091
6711.46 1086
6712.23 1049
6713.01 1046
6713.78 999
6714.55 1017
6715.33 1040
6716.10 1077
6716.87 987
6717.65 1023
6718.42 1018
6719.19 1060
6719.97 1038
6720.74 962
6721.51 1004
6722.29 948
6723.06 988
6723.84 977
6724.61 943
6725.38 1011
6726.16 975
6726.93 1029
6727.70 1031
6728.48 943
6729.25 1051
6730.03 915
6730.80 914
6731.58 1038
6732.35 1031
6733.12 1034
6733.90 1040
6734.67 1029
6735.45 997
6736.22 997
6737.00 1026
6737.77 956
6738.55 1073
6739.32 1035
6740.10 1015
6740.87 1017
6741.65 1030
6742.42 1063
6743.19 1091
6743.97 1024
6744.74 1016
6745.52 1020
6746.29 1141
6747.07 1059
6747.85 1051
6748.62 1123
6749.40 1123
6750.17 1120
6750.95 1208
6751.72 1225
6752.50 1244
6753.27 1380
6754.05 1340
6754.82 1374
6755.60 1354
6756.38 1368
6757.15 1454
6757.93 1357
6758.70 1262
6759.48 1109
6760.25 1133
6761.03 1140
6761.81 1049
6762.58 1115
6763.36 1074
6764.13 1028
6764.91 974
6765.69 1046
6766.46 1059
6767.24 966
6768.02 1040
6768.79 999
6769.57 947
6770.35 930
6771.12 997
6771.90 948
6772.67 1027
6773.45 977
6774.23 959
6775.00 943
6775.78 1016
6776.56 948
6777.34 1030
6778.11 1076
6778.89 1047
6779.67 1111
6780.44 1155
6781.22 1149
6782.00 1037
6782.77 1053
6783.55 1038
6784.33 1033
6785.11 989
6785.88 965
6786.66 886
6787.44 903
6788.22 958
6788.99 922
6789.77 880
6790.55 896
6791.33 916
6792.10 929
6792.88 883
6793.66 921
6794.44 881
6795.22 849
6795.99 865
6796.77 944
6797.55 917
6798.33 951
6799.11 936
6799.88 899
6800.66 941
6801.44 886
6802.22 866
6803.00 892
6803.78 947
6804.55 989
6805.33 957
6806.11 970
6806.89 977
6807.67 977
6808.45 941
6809.23 908
6810.00 900
6810.78 918
6811.56 899
6812.34 896
6813.12 860
6813.90 939
6814.68 953
6815.46 892
6816.24 920
6817.02 858
6817.79 937
6818.57 944
6819.35 991
6820.13 940
6820.91 977
6821.69 934
6822.47 917
6823.25 1005
6824.03 991
6824.81 866
6825.59 984
6826.37 909
6827.15 959
6827.93 873
6828.71 913
6829.49 988
6830.27 849
6831.05 860
6831.83 897
6832.61 953
6833.39 920
6834.17 894
6834.95 944
6835.73 963
6836.51 895
6837.29 915
6838.07 894
6838.85 862
6839.63 797
6840.41 744
6841.19 798
6841.97 846
6842.75 857
6843.53 875
6844.31 890
6845.09 853
6845.88 839
6846.66 887
6847.44 936
6848.22 1015
6849.00 1087
6849.78 1198
6850.56 1343
6851.34 1466
6852.12 1644
6852.91 1981
6853.69 2092
6854.47 2231
6855.25 2373
6856.03 2104
6856.81 1957
6857.59 1798
6858.37 1620
6859.16 1526
6859.94 1418
6860.72 1312
6861.50 1244
6862.28 1145
6863.06 1078
6863.85 1034
6864.63 1069
6865.41 1008
6866.19 986
6866.97 1010
6867.76 1008
6868.54 1010
6869.32 1042
6870.10 998
6870.89 1093
6871.67 981
6872.45 1028
6873.23 1067
6874.01 998
6874.80 957
6875.58 965
6876.36 1113
6877.14 1026
6877.93 1007
6878.71 1013
6879.49 1021
6880.28 1022
6881.06 1054
6881.84 1097
6882.62 1080
6883.41 1076
6884.19 1121
6884.97 1072
6885.76 1125
6886.54 1132
6887.32 1152
6888.11 1347
6888.89 1362
6889.67 1522
6890.46 1633
6891.24 1628
6892.02 1520
6892.81 1556
6893.59 1545
6894.37 1539
6895.16 1436
6895.94 1352
6896.72 1271
6897.51 1198
6898.29 1183
6899.08 1166
6899.86 1070
6900.64 1068
6901.43 1111
6902.21 1098
6903.00 1132
6903.78 1162
6904.56 1171
6905.35 1127
6906.13 1170
6906.92 1140
6907.70 1212
6908.49 1134
6909.27 1192
6910.05 1254
6910.84 1182
6911.62 1140
6912.41 1137
6913.19 1085
6913.98 1093
6914.76 1139
6915.55 1085
6916.33 1133
6917.12 1074
6917.90 953
6918.69 977
6919.47 1134
6920.26 1123
6921.04 1079
6921.83 1047
6922.61 1076
6923.40 1027
6924.18 1163
6924.97 1121
6925.75 977
6926.54 1005
6927.32 1075
6928.11 1043
6928.89 972
6929.68 1060
6930.47 1153
6931.25 1142
6932.04 1120
6932.82 1120
6933.61 1212
6934.39 1148
6935.18 1194
6935.97 1144
6936.75 1155
6937.54 1145
6938.32 1105
6939.11 1213
6939.90 1178
6940.68 1167
6941.47 1191
6942.26 1304
6943.04 1311
6943.83 1295
6944.61 1311
6945.40 1387
6946.19 1446
6946.97 1444
6947.76 1537
6948.55 1657
6949.33 1615
6950.12 1650
6950.91 1666
6951.69 1699
6952.48 1653
6953.27 1588
6954.06 1686
6954.84 1554
6955.63 1411
6956.42 1451
6957.20 1444
6957.99 1337
6958.78 1362
6959.57 1294
6960.35 1260
6961.14 1322
6961.93 1234
6962.72 1300
6963.50 1350
6964.29 1328
6965.08 1329
6965.87 1403
6966.65 1438
6967.44 1452
6968.23 1478
6969.02 1491
6969.80 1506
6970.59 1689
6971.38 1587
6972.17 1642
6972.96 1769
6973.74 1757
6974.53 1799
6975.32 1789
6976.11 1773
6976.90 1728
6977.69 1754
6978.47 1758
6979.26 1796
6980.05 1808
6980.84 1769
6981.63 1880
6982.42 2010
6983.20 2350
6983.99 3064
6984.78 3515
6985.57 4008
6986.36 4961
6987.15 5936
6987.94 6826
6988.73 7363
6989.52 7545
6990.30 7404
6991.09 7069
6991.88 6402
6992.67 5566
6993.46 4688
6994.25 3936
6995.04 3279
6995.83 2766
6996.62 2437
6997.41 2049
6998.20 1797
6998.99 1722
6999.78 1702
7000.57 1600
7001.36 1525
7002.15 1514
7002.94 1503
7003.72 1547
7004.51 1485
7005.30 1535
7006.09 1543
7006.88 1490
7007.67 1413
7008.46 1316
7009.25 1245
7010.04 1261
7010.83 1108
7011.63 1176
7012.42 1158
7013.21 1156
7014.00 1207
7014.79 1272
7015.58 1324
7016.37 1338
7017.16 1355
7017.95 1388
7018.74 1402
7019.53 1352
7020.32 1304
7021.11 1271
7021.90 1261
7022.69 1138
7023.48 1262
7024.27 1294
7025.07 1283
7025.86 1323
7026.65 1358
7027.44 1347
7028.23 1387
7029.02 1363
7029.81 1292
7030.60 1202
7031.40 1222
7032.19 1190
7032.98 1216
7033.77 1200
7034.56 1157
7035.35 1062
7036.14 1061
7036.94 1043
7037.73 1048
7038.52 999
7039.31 1039
7040.10 1092
7040.89 1082
7041.69 1148
7042.48 1084
7043.27 1073
7044.06 1158
7044.86 1253
7045.65 1185
7046.44 1195
7047.23 1183
7048.02 1277
7048.82 1338
7049.61 1234
7050.40 1382
7051.19 1336
7051.99 1577
7052.78 1687
7053.57 1652
7054.36 1444
7055.16 1513
7055.95 1518
7056.74 1393
7057.53 1181
7058.33 1255
7059.12 1273
7059.91 1255
7060.71 1139
7061.50 1085
7062.29 1083
7063.09 1110
7063.88 1146
7064.67 1181
7065.47 1151
7066.26 1171
7067.05 1123
7067.85 1135
7068.64 1124
7069.43 1083
7070.23 1107
7071.02 1098
7071.81 1108
7072.61 1119
7073.40 1113
7074.19 1094
7074.99 978
7075.78 1005
7076.58 1005
7077.37 1063
7078.16 1140
7078.96 1060
7079.75 1112
7080.55 1007
7081.34 1045
7082.13 986
7082.93 988
7083.72 917
7084.52 943
7085.31 983
7086.11 968
7086.90 904
7087.70 899
7088.49 969
7089.28 946
7090.08 910
7090.87 891
7091.67 868
7092.46 872
7093.26 965
7094.05 965
7094.85 877
7095.64 917
7096.44 841
7097.23 894
7098.03 877
7098.82 855
7099.62 824
7100.41 866
7101.21 819
7102.00 821
7102.80 815
7103.59 781
7104.39 822
7105.19 796
7105.98 766
7106.78 805
7107.57 764
7108.37 776
7109.16 781
7109.96 758
7110.76 735
7111.55 773
7112.35 776
7113.14 762
7113.94 808
7114.74 807
7115.53 768
7116.33 834
7117.12 803
7117.92 807
7118.72 854
7119.51 863
7120.31 777
7121.11 756
7121.90 801
7122.70 805
7123.49 793
7124.29 843
7125.09 774
7125.88 790
7126.68 755
7127.48 772
7128.27 728
7129.07 818
7129.87 805
7130.67 764
7131.46 799
7132.26 745
7133.06 828
7133.85 753
7134.65 825
7135.45 847
7136.24 838
7137.04 842
7137.84 738
7138.64 818
7139.43 821
7140.23 772
7141.03 771
7141.83 752
7142.62 792
7143.42 748
7144.22 719
7145.02 696
7145.82 665
7146.61 744
7147.41 766
7148.21 662
7149.01 667
7149.80 671
7150.60 685
7151.40 677
7152.20 674
7153.00 696
7153.80 675
7154.59 774
7155.39 768
7156.19 766
7156.99 761
7157.79 763
7158.59 754
7159.38 752
7160.18 830
7160.98 754
7161.78 819
7162.58 834
7163.38 772
7164.18 785
7164.98 659
7165.77 729
7166.57 770
7167.37 717
7168.17 744
7168.97 718
7169.77 683
7170.57 694
7171.37 699
7172.17 720
7172.97 740
7173.77 718
7174.56 675
7175.36 708
7176.16 670
7176.96 661
7177.76 654
7178.56 612
7179.36 659
7180.16 651
7180.96 675
7181.76 661
7182.56 645
7183.36 622
7184.16 628
7184.96 653
7185.76 728
7186.56 690
7187.36 698
7188.16 689
7188.96 676
7189.76 651
7190.56 672
7191.36 667
7192.16 669
7192.96 668
7193.76 669
7194.56 686
7195.36 640
7196.17 622
7196.97 704
7197.77 645
7198.57 610
7199.37 691
7200.17 686
7200.97 655
7201.77 611
7202.57 608
7203.37 647
7204.17 651
7204.97 661
7205.78 696
7206.58 707
7207.38 739
7208.18 695
7208.98 656
7209.78 609
7210.58 652
7211.38 661
7212.19 655
7212.99 636
7213.79 667
7214.59 697
7215.39 720
7216.19 671
7217.00 670
7217.80 663
7218.60 663
7219.40 644
7220.20 602
7221.01 630
7221.81 621
7222.61 652
7223.41 710
7224.21 696
7225.02 617
7225.82 699
7226.62 661
7227.42 614
7228.23 625
7229.03 690
7229.83 721
7230.63 669
7231.44 648
7232.24 657
7233.04 656
7233.84 628
7234.65 611
7235.45 677
7236.25 652
7237.05 644
7237.86 587
7238.66 648
7239.46 650
7240.27 665
7241.07 665
7241.87 711
7242.68 695
7243.48 612
7244.28 623
7245.09 646
7245.89 688
7246.69 680
7247.50 630
7248.30 654
7249.10 680
7249.91 664
7250.71 629
7251.51 651
7252.32 616
7253.12 637
7253.92 698
7254.73 733
7255.53 730
7256.34 694
7257.14 689
7257.94 750
7258.75 758
7259.55 733
7260.36 711
7261.16 802
7261.97 929
7262.77 903
7263.57 951
7264.38 1019
7265.18 957
7265.99 952
7266.79 934
7267.60 859
7268.40 797
7269.21 753
7270.01 742
7270.82 745
7271.62 744
7272.42 686
7273.23 679
7274.03 746
7274.84 793
7275.64 760
7276.45 746
7277.25 704
7278.06 792
7278.86 725
7279.67 708
7280.48 786
7281.28 808
7282.09 792
7282.89 856
7283.70 894
7284.50 1002
7285.31 1085
7286.11 1188
7286.92 1360
7287.72 1284
7288.53 1240
7289.34 1157
7290.14 1131
7290.95 1035
7291.75 966
7292.56 946
7293.37 858
7294.17 794
7294.98 730
7295.78 754
7296.59 773
7297.40 727
7298.20 666
7299.01 705
7299.82 641
7300.62 635
7301.43 625
7302.23 701
7303.04 687
7303.85 695
7304.65 707
7305.46 705
7306.27 692
7307.07 691
7307.88 632
7308.69 646
7309.50 669
7310.30 680
7311.11 708
7311.92 722
7312.72 732
7313.53 727
7314.34 704
7315.14 759
7315.95 778
7316.76 733
7317.57 790
7318.37 774
7319.18 859
7319.99 897
7320.80 998
7321.60 965
7322.41 992
7323.22 979
7324.03 1051
7324.83 1014
7325.64 917
7326.45 902
7327.26 851
7328.07 934
7328.87 834
7329.68 805
7330.49 806
7331.30 707
7332.11 755
7332.91 781
7333.72 787
7334.53 738
7335.34 748
7336.15 786
7336.96 778
7337.76 764
7338.57 692
7339.38 719
7340.19 729
7341.00 696
7341.81 742
7342.62 710
7343.42 693
7344.23 707
7345.04 678
7345.85 692
7346.66 657
7347.47 727
7348.28 665
7349.09 705
7349.90 645
7350.71 644
7351.51 598
7352.32 619
7353.13 642
7353.94 683
7354.75 606
7355.56 640
7356.37 626
7357.18 633
7357.99 606
7358.80 672
7359.61 701
7360.42 730
7361.23 601
7362.04 658
7362.85 579
7363.66 646
7364.47 603
7365.28 522
7366.09 607
7366.90 573
7367.71 612
7368.52 599
7369.33 586
7370.14 562
7370.95 585
7371.76 661
7372.57 624
7373.38 604
7374.19 562
7375.00 634
7375.81 583
7376.62 552
7377.43 541
7378.24 601
7379.05 585
7379.87 591
7380.68 605
7381.49 621
7382.30 615
7383.11 620
7383.92 576
7384.73 615
7385.54 647
7386.35 623
7387.16 657
7387.98 704
7388.79 650
7389.60 560
7390.41 553
7391.22 557
7392.03 618
7392.84 591
7393.66 528
7394.47 573
7395.28 570
7396.09 566
7396.90 544
7397.71 600
7398.53 561
7399.34 587
7400.15 595
7400.96 587
7401.77 649
7402.58 600
7403.40 560
7404.21 536
7405.02 567
7405.83 582
7406.65 544
7407.46 591
7408.27 599
7409.08 592
7409.89 602
7410.71 608
7411.52 572
7412.33 587
7413.15 559
7413.96 534
7414.77 559
7415.58 546
7416.40 545
7417.21 585
7418.02 575
7418.83 565
7419.65 547
7420.46 497
7421.27 531
7422.09 528
7422.90 545
7423.71 578
7424.53 585
7425.34 588
7426.15 604
7426.97 577
7427.78 583
7428.59 605
7429.41 648
7430.22 644
7431.03 640
7431.85 708
7432.66 746
7433.47 782
7434.29 769
7435.10 813
7435.92 777
7436.73 733
7437.54 689
7438.36 717
7439.17 646
7439.99 674
7440.80 668
7441.61 689
7442.43 665
7443.24 628
7444.06 631
7444.87 600
7445.69 610
7446.50 584
7447.31 609
7448.13 601
7448.94 575
7449.76 568
7450.57 550
7451.39 535
7452.20 553
7453.02 619
7453.83 541
7454.65 575
7455.46 526
7456.28 546
7457.09 615
7457.91 563
7458.72 549
7459.54 546
7460.35 559
7461.17 580
7461.98 565
7462.80 554
7463.61 574
7464.43 557
7465.24 592
7466.06 595
7466.88 573
7467.69 612
7468.51 646
7469.32 603
7470.14 611
7470.95 581
7471.77 610
7472.59 665
7473.40 652
7474.22 591
7475.03 561
7475.85 557
7476.67 577
7477.48 617
7478.30 509
7479.11 551
7479.93 559
7480.75 535
7481.56 542
7482.38 572
7483.20 570
7484.01 585
7484.83 567
7485.65 573
7486.46 514
7487.28 569
7488.10 619
7488.91 546
7489.73 562
7490.55 569
7491.36 524
7492.18 577
7493.00 572
7493.81 575
7494.63 605
7495.45 551
7496.26 607
7497.08 564
7497.90 527
7498.72 555
7499.53 512
7500.35 502
7501.17 574
7501.99 564
7502.80 517
7503.62 546
7504.44 546
7505.26 512
7506.07 539
7506.89 540
7507.71 539
7508.53 527
7509.35 524
7510.16 540
7510.98 539
7511.80 599
7512.62 570
7513.44 536
7514.25 485
7515.07 600
7515.89 500
7516.71 541
7517.53 487
7518.35 515
7519.16 562
7519.98 562
7520.80 538
7521.62 499
7522.44 571
7523.26 570
7524.07 535
7524.89 544
7525.71 507
7526.53 560
7527.35 570
7528.17 527
7528.99 572
7529.81 594
7530.63 570
7531.44 591
7532.26 534
7533.08 578
7533.90 559
7534.72 553
7535.54 583
7536.36 555
7537.18 570
7538.00 552
7538.82 537
7539.64 576
7540.46 490
7541.28 536
7542.10 503
7542.92 593
7543.74 642
7544.56 607
7545.38 572
7546.20 605
7547.02 576
7547.84 565
7548.66 531
7549.48 578
7550.30 577
7551.12 572
7551.94 581
7552.76 568
7553.58 587
7554.40 571
7555.22 625
7556.04 575
7556.86 564
7557.68 606
7558.50 643
7559.32 610
7560.14 609
7560.96 553
7561.78 600
7562.60 594
7563.42 664
7564.24 611
7565.07 574
7565.89 651
7566.71 618
7567.53 622
7568.35 631
7569.17 568
7569.99 615
7570.81 635
7571.63 549
7572.46 573
7573.28 530
7574.10 485
7574.92 576
7575.74 585
7576.56 563
7577.38 651
7578.21 639
7579.03 641
7579.85 638
7580.67 650
7581.49 618
7582.31 646
7583.14 635
7583.96 653
7584.78 661
7585.60 643
7586.42 661
7587.25 710
7588.07 730
7588.89 718
7589.71 709
7590.54 657
7591.36 731
7592.18 705
7593.00 702
7593.83 674
7594.65 715
7595.47 717
7596.29 764
7597.12 746
7597.94 784
7598.76 741
7599.58 677
7600.41 740
7601.23 703
7602.05 797
7602.88 803
7603.70 814
7604.52 910
7605.34 978
7606.17 1036
7606.99 1089
7607.81 1080
7608.64 1112
7609.46 1056
7610.28 1029
7611.11 943
7611.93 895
7612.75 868
7613.58 861
7614.40 839
7615.23 902
7616.05 774
7616.87 795
7617.70 773
7618.52 824
7619.34 786
7620.17 858
7620.99 914
7621.82 883
7622.64 847
7623.46 884
7624.29 779
7625.11 801
7625.94 764
7626.76 748
7627.59 842
7628.41 842
7629.23 822
7630.06 879
7630.88 927
7631.71 980
7632.53 1096
7633.36 1256
7634.18 1200
7635.01 1191
7635.83 1296
7636.66 1145
7637.48 1088
7638.31 1043
7639.13 960
7639.95 922
7640.78 855
7641.61 793
7642.43 710
7643.26 691
7644.08 760
7644.91 643
7645.73 640
7646.56 679
7647.38 606
7648.21 663
7649.03 660
7649.86 637
7650.68 606
7651.51 618
7652.33 726
7653.16 703
7653.99 661
7654.81 612
7655.64 582
7656.46 618
7657.29 594
7658.12 565
7658.94 597
7659.77 611
7660.59 684
7661.42 605
7662.25 552
7663.07 577
7663.90 630
7664.72 602
7665.55 621
7666.38 635
7667.20 599
7668.03 608
7668.86 595
7669.68 624
7670.51 620
7671.34 666
7672.16 612
7672.99 601
7673.82 557
7674.64 621
7675.47 612
7676.30 609
7677.12 569
7677.95 562
7678.78 558
7679.61 596
7680.43 557
7681.26 505
7682.09 557
7682.92 550
7683.74 580
7684.57 624
7685.40 578
7686.22 581
7687.05 537
7687.88 539
7688.71 528
7689.54 535
7690.36 574
7691.19 561
7692.02 597
7692.85 535
7693.67 545
7694.50 585
7695.33 559
7696.16 584
7696.99 560
7697.81 581
7698.64 620
7699.47 580
7700.30 545
7701.13 512
7701.96 549
7702.78 585
7703.61 589
7704.44 520
7705.27 568
7706.10 579
7706.93 622
7707.75 565
7708.58 567
7709.41 562
7710.24 529
7711.07 528
7711.90 576
7712.73 594
7713.56 522
7714.39 530
7715.21 601
7716.04 565
7716.87 505
7717.70 472
7718.53 540
7719.36 540
7720.19 513
7721.02 507
7721.85 509
7722.68 538
7723.51 493
7724.34 495
7725.17 504
7726.00 502
7726.83 508
7727.66 535
7728.49 445
7729.31 525
7730.14 519
7730.97 518
7731.80 499
7732.63 522
7733.46 469
7734.29 540
7735.12 536
7735.95 529
7736.78 482
7737.62 471
7738.45 460
7739.28 498
7740.11 517
7740.94 481
7741.77 497
7742.60 513
7743.43 482
7744.26 504
7745.09 481
7745.92 531
7746.75 542
7747.58 545
7748.41 533
7749.24 496
7750.07 563
7750.91 546
7751.74 519
7752.57 528
7753.40 544
7754.23 515
7755.06 554
7755.89 543
7756.72 476
7757.55 479
7758.39 444
7759.22 519
7760.05 522
7760.88 500
7761.71 452
7762.54 532
7763.37 545
7764.21 503
7765.04 529
7765.87 530
7766.70 567
7767.53 528
7768.37 482
7769.20 556
7770.03 504
7770.86 494
7771.69 514
7772.53 561
7773.36 502
7774.19 465
7775.02 466
7775.85 518
7776.69 523
7777.52 494
7778.35 476
7779.18 505
7780.02 440
7780.85 479
7781.68 493
7782.51 479
7783.35 521
7784.18 556
7785.01 522
7785.85 551
7786.68 488
7787.51 466
7788.34 445
7789.18 503
7790.01 513
7790.84 525
7791.68 513
7792.51 510
7793.34 492
7794.18 528
7795.01 555
7795.84 496
7796.68 514
7797.51 536
7798.34 517
7799.18 517
7800.01 522
7800.84 511
7801.68 554
7802.51 543
7803.35 492
7804.18 507
7805.01 541
7805.85 561
7806.68 555
7807.51 501
7808.35 500
7809.18 502
7810.02 572
7810.85 575
7811.69 530
7812.52 593
7813.35 615
7814.19 662
7815.02 631
7815.86 664
7816.69 666
7817.53 703
7818.36 681
7819.20 754
7820.03 801
7820.86 722
7821.70 713
7822.53 662
7823.37 643
7824.20 647
7825.04 629
7825.87 628
7826.71 626
7827.54 585
7828.38 628
7829.21 638
7830.05 628
7830.88 648
7831.72 711
7832.56 734
7833.39 603
7834.23 559
7835.06 604
7835.90 648
7836.73 619
7837.57 594
7838.40 573
7839.24 670
7840.08 676
7840.91 628
7841.75 568
7842.58 571
7843.42 589
7844.25 600
7845.09 588
7845.93 549
7846.76 592
7847.60 579
7848.44 606
7849.27 558
7850.11 635
7850.94 625
7851.78 658
7852.62 687
7853.45 639
7854.29 595
7855.13 596
7855.96 734
7856.80 708
7857.64 740
7858.47 816
7859.31 891
7860.15 990
7860.98 1020
7861.82 1137
7862.66 1161
7863.49 1058
7864.33 1016
7865.17 964
7866.01 823
7866.84 755
7867.68 870
7868.52 817
7869.35 663
7870.19 673
7871.03 800
7871.87 762
7872.70 693
7873.54 795
7874.38 789
7875.22 833
7876.05 713
7876.89 769
7877.73 795
7878.57 787
7879.41 731
7880.24 800
7881.08 871
7881.92 895
7882.76 785
7883.60 715
7884.43 772
7885.27 747
7886.11 769
7886.95 716
7887.79 687
7888.62 667
7889.46 669
7890.30 736
7891.14 682
7891.98 677
7892.82 647
7893.66 674
7894.49 761
7895.33 732
7896.17 642
7897.01 698
7897.85 676
7898.69 745
7899.53 640
7900.37 645
7901.20 625
7902.04 605
7902.88 666
7903.72 662
7904.56 655
7905.40 640
7906.24 611
7907.08 599
7907.92 587
7908.76 585
7909.60 594
7910.44 558
7911.28 603
7912.12 594
7912.96 575
7913.80 543
7914.63 574
7915.47 573
7916.31 581
7917.15 627
7917.99 606
7918.83 559
7919.67 629
7920.51 630
7921.35 696
7922.19 677
7923.03 670
7923.87 709
7924.71 616
7925.56 661
7926.40 652
7927.24 614
7928.08 555
7928.92 558
7929.76 532
7930.60 576
7931.44 545
7932.28 553
7933.12 593
7933.96 578
7934.80 611
7935.64 550
7936.48 514
7937.32 535
7938.16 544
7939.01 499
7939.85 545
7940.69 555
7941.53 523
7942.37 543
7943.21 568
7944.05 560
7944.89 538
7945.74 497
7946.58 510
7947.42 554
7948.26 587
7949.10 551
7949.94 510
7950.78 523
7951.63 586
7952.47 599
7953.31 568
7954.15 556
7954.99 552
7955.84 571
7956.68 578
7957.52 633
7958.36 591
7959.20 607
7960.05 584
7960.89 549
7961.73 582
7962.57 545
7963.41 600
7964.26 594
7965.10 558
7965.94 569
7966.78 570
7967.63 626
7968.47 672
7969.31 645
7970.15 576
7971.00 627
7971.84 642
7972.68 641
7973.53 577
7974.37 540
7975.21 536
7976.05 500
7976.90 550
7977.74 598
7978.58 477
7979.43 492
7980.27 490
7981.11 502
7981.96 493
7982.80 512
7983.64 501
7984.49 517
7985.33 518
7986.17 507
7987.02 556
7987.86 513
7988.70 510
7989.55 527
7990.39 586
7991.24 565
7992.08 565
7992.92 479
7993.77 510
7994.61 481
7995.46 486
7996.30 479
7997.14 483
7997.99 521
7998.83 517
7999.68 508
8000.52 558
8001.36 489
8002.21 477
8003.05 438
8003.90 469
8004.74 517
8005.59 457
8006.43 429
8007.28 437
8008.12 478
8008.97 459
8009.81 483
8010.65 468
8011.50 482
8012.34 502
8013.19 406
8014.03 459
8014.88 439
8015.72 463
8016.57 495
8017.41 489
8018.26 525
8019.11 428
8019.95 429
8020.80 469
8021.64 459
8022.49 413
8023.33 447
8024.18 449
8025.02 425
8025.87 465
8026.71 438
8027.56 417
8028.41 441
8029.25 481
8030.10 507
8030.94 473
8031.79 438
8032.64 460
8033.48 445
8034.33 395
8035.17 468
8036.02 458
8036.87 423
8037.71 516
8038.56 492
8039.40 479
8040.25 416
8041.10 483
8041.94 433
8042.79 485
8043.64 480
8044.48 437
8045.33 439
8046.18 485
8047.02 491
8047.87 462
8048.72 432
8049.56 460
8050.41 447
8051.26 428
8052.10 458
8052.95 468
8053.80 460
8054.65 481
8055.49 433
8056.34 474
8057.19 488
8058.04 484
8058.88 484
8059.73 462
8060.58 441
8061.42 476
8062.27 485
8063.12 450
8063.97 466
8064.82 463
8065.66 455
8066.51 450
8067.36 418
8068.21 467
8069.05 459
8069.90 406
8070.75 398
8071.60 411
8072.45 445
8073.29 413
8074.14 426
8074.99 400
8075.84 482
8076.69 426
8077.54 417
8078.38 418
8079.23 392
8080.08 388
8080.93 398
8081.78 430
8082.63 464
8083.48 441
8084.32 445
8085.17 403
8086.02 427
8086.87 458
8087.72 426
8088.57 395
8089.42 453
8090.27 479
8091.11 431
8091.96 479
8092.81 492
8093.66 513
8094.51 434
8095.36 466
8096.21 431
8097.06 463
8097.91 470
8098.76 418
8099.61 438
8100.46 457
8101.31 452
8102.16 479
8103.01 444
8103.86 459
8104.71 480
8105.56 429
8106.41 432
8107.26 400
8108.11 384
8108.96 427
8109.81 387
8110.66 369
8111.51 392
8112.36 445
8113.21 477
8114.06 448
8114.91 476
8115.76 426
8116.61 422
8117.46 449
8118.31 438
8119.16 426
8120.01 440
8120.86 467
8121.71 477
8122.56 484
8123.41 460
8124.26 420
8125.11 397
8125.96 434
8126.82 469
8127.67 480
8128.52 481
8129.37 475
8130.22 472
8131.07 429
8131.92 472
8132.77 434
8133.62 437
8134.48 423
8135.33 454
8136.18 453
8137.03 503
8137.88 488
8138.73 488
8139.58 457
8140.44 463
8141.29 481
8142.14 510
8142.99 438
8143.84 477
8144.69 522
8145.55 461
8146.40 506
8147.25 523
8148.10 453
8148.95 452
8149.81 585
8150.66 527
8151.51 505
8152.36 541
8153.22 603
8154.07 560
8154.92 557
8155.77 644
8156.63 675
8157.48 686
8158.33 655
8159.18 691
8160.04 674
8160.89 660
8161.74 607
8162.59 606
8163.45 576
8164.30 572
8165.15 511
8166.01 483
8166.86 528
8167.71 489
8168.57 524
8169.42 498
8170.27 489
8171.12 484
8171.98 469
8172.83 515
8173.68 496
8174.54 470
8175.39 501
8176.25 499
8177.10 470
8177.95 455
8178.81 484
8179.66 440
8180.51 503
8181.37 496
8182.22 480
8183.07 484
8183.93 523
8184.78 469
8185.64 488
8186.49 498
8187.34 457
8188.20 478
8189.05 462
8189.91 458
8190.76 467
8191.62 473
8192.47 434
8193.32 478
8194.18 450
8195.03 445
8195.89 482
8196.74 424
8197.60 469
8198.45 394
8199.31 397
8200.16 430
8201.02 439
8201.87 424
8202.73 432
8203.58 385
8204.44 415
8205.29 456
8206.15 456
8207.00 445
8207.86 472
8208.71 425
8209.57 443
8210.42 446
8211.28 471
8212.13 449
8212.99 423
8213.84 416
8214.70 477
8215.56 502
8216.41 457
8217.27 444
8218.12 407
8218.98 409
8219.83 472
8220.69 462
8221.55 465
8222.40 470
8223.26 476
8224.11 437
8224.97 417
8225.83 402
8226.68 475
8227.54 453
8228.39 428
8229.25 446
8230.11 429
8230.96 417
8231.82 404
8232.68 406
8233.53 428
8234.39 441
8235.25 405
8236.10 462
8236.96 398
8237.82 402
8238.67 375
8239.53 427
8240.39 380
8241.24 398
8242.10 424
8242.96 404
8243.81 397
8244.67 425
8245.53 465
8246.39 463
8247.24 391
8248.10 400
8248.96 443
8249.81 438
8250.67 412
8251.53 423
8252.39 431
8253.24 443
8254.10 438
8254.96 444
8255.82 431
8256.68 391
8257.53 415
8258.39 411
8259.25 395
8260.11 410
8260.96 426
8261.82 400
8262.68 396
8263.54 395
8264.40 453
8265.25 441
8266.11 407
8266.97 382
8267.83 431
8268.69 446
8269.55 451
8270.40 441
8271.26 420
8272.12 409
8272.98 413
8273.84 441
8274.70 449
8275.56 451
8276.41 387
8277.27 433
8278.13 417
8278.99 376
8279.85 396
8280.71 445
8281.57 454
8282.43 417
8283.29 430
8284.15 460
8285.00 430
8285.86 449
8286.72 446
8287.58 394
8288.44 410
8289.30 452
8290.16 442
8291.02 421
8291.88 405
8292.74 421
8293.60 455
8294.46 457
8295.32 425
8296.18 402
8297.04 496
8297.90 414
8298.76 485
8299.62 404
8300.48 407
8301.34 391
8302.20 447
8303.06 484
8303.92 429
8304.78 453
8305.64 467
8306.50 444
8307.36 400
8308.22 388
8309.08 380
8309.94 466
8310.80 435
8311.66 450
8312.52 443
8313.38 451
8314.24 452
8315.10 426
8315.97 430
8316.83 466
8317.69 429
8318.55 499
8319.41 545
8320.27 542
8321.13 492
8321.99 543
8322.85 517
8323.71 474
8324.58 464
8325.44 465
8326.30 512
8327.16 450
8328.02 513
8328.88 508
8329.74 488
8330.61 406
8331.47 423
8332.33 427
8333.19 388
8334.05 420
8334.91 396
8335.78 443
8336.64 432
8337.50 419
8338.36 463
8339.22 391
8340.09 352
8340.95 405
8341.81 447
8342.67 422
8343.53 455
8344.40 479
8345.26 484
8346.12 463
8346.98 431
8347.85 490
8348.71 540
8349.57 516
8350.43 480
8351.30 427
8352.16 411
8353.02 411
8353.88 441
8354.75 470
8355.61 466
8356.47 456
8357.34 413
8358.20 424
8359.06 389
8359.93 438
8360.79 450
8361.65 476
8362.51 417
8363.38 428
8364.24 408
8365.10 374
8365.97 397
8366.83 423
8367.69 392
8368.56 425
8369.42 455
8370.29 417
8371.15 433
8372.01 427
8372.88 433
8373.74 441
8374.60 435
8375.47 445
8376.33 466
8377.20 445
8378.06 438
8378.92 408
8379.79 419
8380.65 411
8381.52 490
8382.38 463
8383.25 424
8384.11 435
8384.97 469
8385.84 409
8386.70 414
8387.57 410
8388.43 440
8389.30 428
8390.16 431
8391.03 445
8391.89 437
8392.76 422
8393.62 450
8394.48 431
8395.35 387
8396.21 452
8397.08 405
8397.94 416
8398.81 487
8399.67 468
8400.54 419
8401.41 412
8402.27 425
8403.14 423
8404.00 431
8404.87 461
8405.73 442
8406.60 407
8407.46 436
8408.33 453
8409.19 506
8410.06 490
8410.93 429
8411.79 412
8412.66 438
8413.52 451
8414.39 473
8415.25 444
8416.12 447
8416.99 474
8417.85 440
8418.72 455
8419.59 433
8420.45 415
8421.32 451
8422.18 490
8423.05 450
8423.92 454
8424.78 466
8425.65 442
8426.52 453
8427.38 484
8428.25 536
8429.12 521
8429.98 499
8430.85 506
8431.72 485
8432.58 479
8433.45 465
8434.32 473
8435.18 516
8436.05 515
8436.92 537
8437.78 487
8438.65 481
8439.52 502
8440.39 570
8441.25 563
8442.12 584
8442.99 554
8443.86 569
8444.72 651
8445.59 613
8446.46 683
8447.33 642
8448.19 687
8449.06 645
8449.93 610
8450.80 574
8451.66 609
8452.53 587
8453.40 603
8454.27 589
8455.14 653
8456.00 631
8456.87 568
8457.74 660
8458.61 620
8459.48 683
8460.35 798
8461.21 809
8462.08 779
8462.95 741
8463.82 737
8464.69 755
8465.56 723
8466.42 690
8467.29 704
8468.16 676
8469.03 727
8469.90 797
8470.77 888
8471.64 1086
8472.51 1215
8473.37 1273
8474.24 1375
8475.11 1296
8475.98 1338
8476.85 1227
8477.72 1061
8478.59 975
8479.46 908
8480.33 872
8481.20 731
8482.07 618
8482.94 607
8483.81 670
8484.67 593
8485.54 608
8486.41 574
8487.28 581
8488.15 611
8489.02 557
8489.89 653
8490.76 621
8491.63 567
8492.50 544
8493.37 558
8494.24 554
8495.11 530
8495.98 521
8496.85 578
8497.72 540
8498.59 528
8499.46 516
8500.33 564
8501.20 517
8502.07 520
8502.94 514
8503.82 510
8504.69 574
8505.56 543
8506.43 561
8507.30 571
8508.17 540
8509.04 588
8509.91 632
8510.78 607
8511.65 645
8512.52 649
8513.39 592
8514.26 616
8515.14 650
8516.01 623
8516.88 589
8517.75 578
8518.62 628
8519.49 566
8520.36 602
8521.23 597
8522.11 577
8522.98 559
8523.85 554
8524.72 588
8525.59 575
8526.46 566
8527.34 599
8528.21 585
8529.08 578
8529.95 548
8530.82 628
8531.69 582
8532.57 588
8533.44 628
8534.31 589
8535.18 633
8536.05 617
8536.93 643
8537.80 671
8538.67 662
8539.54 695
8540.42 667
8541.29 661
8542.16 677
8543.03 662
8543.91 616
8544.78 673
8545.65 703
8546.52 666
8547.40 617
8548.27 587
8549.14 586
8550.02 588
8550.89 647
8551.76 659
8552.63 731
8553.51 811
8554.38 923
8555.25 1023
8556.13 1115
8557.00 1223
8557.87 1277
8558.75 1385
8559.62 1284
8560.49 1147
8561.37 1036
8562.24 956
8563.11 862
8563.99 807
8564.86 712
8565.73 680
8566.61 655
8567.48 587
8568.36 602
8569.23 575
8570.10 547
8570.98 549
8571.85 536
8572.73 563
8573.60 551
8574.47 549
8575.35 548
8576.22 549
8577.10 508
8577.97 525
8578.84 545
8579.72 512
8580.59 558
8581.47 461
8582.34 491
8583.22 527
8584.09 509
8584.97 489
8585.84 542
8586.72 566
8587.59 491
8588.47 518
8589.34 568
8590.22 525
8591.09 519
8591.96 492
8592.84 526
8593.72 536
8594.59 498
8595.47 492
8596.34 511
8597.22 527
8598.09 574
8598.97 599
8599.84 580
8600.72 542
8601.59 514
8602.47 534
8603.34 606
8604.22 524
8605.10 555
8605.97 579
8606.85 513
8607.72 527
8608.60 505
8609.47 511
8610.35 503
8611.23 450
8612.10 519
8612.98 495
8613.85 499
8614.73 496
8615.61 482
8616.48 472
8617.36 460
8618.24 551
8619.11 507
8619.99 541
8620.87 479
8621.74 442
8622.62 464
8623.49 491
8624.37 461
8625.25 500
8626.13 514
8627.00 482
8627.88 538
8628.76 513
8629.63 498
8630.51 522
8631.39 512
8632.26 584
8633.14 514
8634.02 545
8634.89 537
8635.77 561
8636.65 524
8637.53 535
8638.40 569
8639.28 495
8640.16 477
8641.04 526
8641.91 495
8642.79 479
8643.67 509
8644.55 550
8645.42 515
8646.30 522
8647.18 497
8648.06 527
8648.94 497
8649.81 520
8650.69 583
8651.57 527
8652.45 469
8653.33 518
8654.20 561
8655.08 486
8655.96 547
8656.84 560
8657.72 525
8658.60 517
8659.47 580
8660.35 580
8661.23 577
8662.11 578
8662.99 554
8663.87 557
8664.75 518
8665.62 528
8666.50 496
8667.38 505
8668.26 538
8669.14 541
8670.02 532
8670.90 527
8671.78 560
8672.66 571
8673.54 577
8674.42 618
8675.29 612
8676.17 617
8677.05 651
8677.93 703
8678.81 646
8679.69 671
8680.57 682
8681.45 679
8682.33 698
8683.21 612
8684.09 537
8684.97 577
8685.85 573
8686.73 632
8687.61 612
8688.49 595
8689.37 582
8690.25 667
8691.13 675
8692.01 750
8692.89 910
8693.77 1034
8694.65 1116
8695.53 1226
8696.41 1395
8697.29 1388
8698.17 1258
8699.05 1250
8699.93 1070
8700.81 1034
8701.69 887
8702.57 780
8703.45 631
8704.33 604
8705.22 535
8706.10 533
8706.98 540
8707.86 553
8708.74 557
8709.62 510
8710.50 525
8711.38 529
8712.26 506
8713.14 550
8714.03 508
8714.91 481
8715.79 470
8716.67 544
8717.55 555
8718.43 531
8719.31 506
8720.20 503
8721.08 509
8721.96 531
8722.84 486
8723.72 445
8724.60 512
8725.49 480
8726.37 510
8727.25 504
8728.13 475
8729.01 517
8729.90 458
8730.78 474
8731.66 484
8732.54 512
8733.42 548
8734.31 508
8735.19 509
8736.07 510
8736.95 532
8737.84 529
8738.72 485
8739.60 466
8740.48 511
8741.37 463
8742.25 510
8743.13 485
8744.01 448
8744.90 469
8745.78 475
8746.66 491
8747.54 444
8748.43 440
8749.31 440
8750.19 481
8751.08 500
8751.96 395
8752.84 506
8753.73 496
8754.61 547
8755.49 504
8756.38 528
8757.26 515
8758.14 529
8759.03 558
8759.91 621
8760.79 629
8761.68 659
8762.56 630
8763.45 656
8764.33 591
8765.21 598
8766.10 591
8766.98 572
8767.86 592
8768.75 599
8769.63 641
8770.52 598
8771.40 599
8772.28 617
8773.17 601
8774.05 560
8774.94 548
8775.82 552
8776.71 551
8777.59 518
8778.48 490
8779.36 519
8780.24 462
8781.13 483
8782.01 484
8782.90 458
8783.78 426
8784.67 487
8785.55 528
8786.44 474
8787.32 396
8788.21 440
8789.09 445
8789.98 486
8790.86 461
8791.75 451
8792.63 450
8793.52 423
8794.40 466
8795.29 431
8796.17 397
8797.06 383
8797.94 427
8798.83 446
8799.72 414
8800.60 408
8801.49 437
8802.37 447
8803.26 471
8804.14 453
8805.03 447
8805.92 445
8806.80 475
8807.69 460
8808.57 409
8809.46 411
8810.35 415
8811.23 478
8812.12 442
8813.00 423
8813.89 400
8814.78 459
8815.66 464
8816.55 417
8817.44 417
8818.32 454
8819.21 436
8820.10 338
8820.98 344
8821.87 426
8822.76 406
8823.64 419
8824.53 434
8825.42 412
8826.30 362
8827.19 378
8828.08 428
8828.96 465
8829.85 427
8830.74 416
8831.63 426
8832.51 434
8833.40 389
8834.29 442
8835.17 454
8836.06 425
8836.95 400
8837.84 460
8838.72 422
8839.61 402
8840.50 392
8841.39 429
8842.28 451
8843.16 429
8844.05 428
8844.94 406
8845.83 372
8846.71 378
8847.60 375
8848.49 390
8849.38 379
8850.27 396
8851.15 425
8852.04 387
8852.93 358
8853.82 368
8854.71 402
8855.60 386
8856.48 371
8857.37 405
8858.26 437
8859.15 424
8860.04 386
8860.93 400
8861.82 365
8862.70 395
8863.59 388
8864.48 395
8865.37 383
8866.26 380
8867.15 374
8868.04 392
8868.93 348
8869.82 383
8870.70 386
8871.59 368
8872.48 317
8873.37 346
8874.26 387
8875.15 391
8876.04 389
8876.93 377
8877.82 393
8878.71 389
8879.60 375
8880.49 369
8881.38 382
8882.27 354
8883.16 396
8884.05 354
8884.94 368
8885.83 352
8886.72 371
8887.61 391
8888.50 364
8889.39 367
8890.28 315
8891.17 341
8892.06 377
8892.95 362
8893.84 347
8894.73 389
8895.62 349
8896.51 406
8897.40 386
8898.29 377
8899.18 349
8900.07 368
8900.96 406
8901.85 369
8902.74 331
8903.63 354
8904.52 389
8905.42 308
8906.31 317
8907.20 339
8908.09 404
8908.98 378
8909.87 398
8910.76 414
8911.65 417
8912.54 356
8913.44 366
8914.33 362
8915.22 355
8916.11 366
8917.00 355
8917.89 356
8918.78 336
8919.68 356
8920.57 375
8921.46 397
8922.35 331
8923.24 339
8924.13 348
8925.03 343
8925.92 340
8926.81 343
8927.70 332
8928.59 330
8929.49 314
8930.38 348
8931.27 344
8932.16 330
8933.05 326
8933.95 321
8934.84 357
8935.73 357
8936.62 330
8937.52 341
8938.41 364
8939.30 339
8940.19 333
8941.09 333
8941.98 371
8942.87 325
8943.77 325
8944.66 342
8945.55 368
8946.44 345
8947.34 352
8948.23 334
8949.12 336
8950.02 339
8950.91 323
8951.80 357
8952.70 353
8953.59 337
8954.48 334
8955.38 363
8956.27 305
8957.16 355
8958.06 361
8958.95 348
8959.84 347
8960.74 364
8961.63 330
8962.52 322
8963.42 351
8964.31 368
8965.21 398
8966.10 355
8966.99 357
8967.89 378
8968.78 374
8969.68 349
8970.57 391
8971.46 398
8972.36 429
8973.25 398
8974.15 414
8975.04 416
8975.94 392
8976.83 350
8977.72 347
8978.62 351
8979.51 305
8980.41 356
8981.30 355
8982.20 340
8983.09 335
8983.99 350
8984.88 321
8985.78 342
8986.67 344
8987.57 364
8988.46 354
8989.36 350
8990.25 333
8991.15 324
8992.04 301
8992.94 350
8993.83 298
8994.73 329
8995.62 318
8996.52 325
8997.41 368
8998.31 363
8999.21 327
9000.10 325
9001.00 325
9001.89 373
9002.79 317
9003.68 318
9004.58 331
9005.48 361
9006.37 325
9007.27 313
9008.16 274
9009.06 308
9009.96 318
9010.85 351
9011.75 318
9012.64 373
9013.54 371
9014.44 344
9015.33 352
9016.23 335
9017.13 295
9018.02 336
9018.92 274
9019.82 264
9020.71 316
9021.61 324
9022.51 315
9023.40 277
9024.30 369
9025.20 332
9026.09 323
9026.99 307
9027.89 334
9028.78 387
9029.68 296
9030.58 288
9031.48 338
9032.37 311
9033.27 328
9034.17 315
9035.06 318
9035.96 312
9036.86 328
9037.76 355
9038.65 339
9039.55 340
9040.45 305
9041.35 325
9042.25 363
9043.14 304
9044.04 335
9044.94 282
9045.84 315
9046.73 326
9047.63 340
9048.53 305
9049.43 287
9050.33 338
9051.22 336
9052.12 306
9053.02 320
9053.92 334
9054.82 302
9055.72 281
9056.61 297
9057.51 300
9058.41 349
9059.31 361
9060.21 309
9061.11 299
9062.01 330
9062.91 353
9063.80 297
9064.70 325
9065.60 359
9066.50 364
9067.40 346
9068.30 327
9069.20 324
9070.10 396
9071.00 341
9071.89 290
9072.79 320
9073.69 311
9074.59 358
9075.49 310
9076.39 341
9077.29 331
9078.19 291
9079.09 308
9079.99 317
9080.89 326
9081.79 337
9082.69 312
9083.59 314
9084.49 321
9085.39 341
9086.29 343
9087.19 304
9088.09 326
9088.99 325
9089.89 327
9090.79 301
9091.69 328
9092.59 377
9093.49 338
9094.39 327
9095.29 387
9096.19 366
9097.09 309
9097.99 318
9098.89 341
9099.79 338
9100.69 344
9101.59 336
9102.49 299
9103.39 327
9104.30 290
9105.20 311
9106.10 304
9107.00 313
9107.90 290
9108.80 296
9109.70 335
9110.60 320
9111.50 276
9112.40 308
9113.31 308
9114.21 292
9115.11 359
9116.01 347
9116.91 338
9117.81 290
9118.71 285
9119.62 294
9120.52 366
9121.42 320
9122.32 327
9123.22 296
9124.12 340
9125.03 305
9125.93 296
9126.83 287
9127.73 283
9128.63 283
9129.54 297
9130.44 282
9131.34 293
9132.24 337
9133.14 304
9134.05 328
9134.95 325
9135.85 332
9136.75 339
9137.66 344
9138.56 302
9139.46 300
9140.36 326
9141.27 301
9142.17 334
9143.07 312
9143.97 294
9144.88 299
9145.78 321
9146.68 340
9147.59 312
9148.49 298
9149.39 333
9150.29 309
9151.20 298
9152.10 316
9153.00 303
9153.91 306
9154.81 303
9155.71 296
9156.62 340
9157.52 294
9158.42 278
9159.33 292
9160.23 310
9161.14 327
9162.04 303
9162.94 332
9163.85 308
9164.75 307
9165.65 309
9166.56 310
9167.46 330
9168.37 315
9169.27 316
9170.17 316
9171.08 297
9171.98 287
9172.89 302
9173.79 337
9174.69 303
9175.60 274
9176.50 296
9177.41 292
9178.31 341
9179.22 347
9180.12 352
9181.03 319
9181.93 332
9182.84 305
9183.74 349
9184.64 330
9185.55 370
9186.45 316
9187.36 334
9188.26 360
9189.17 341
9190.07 330
9190.98 281
9191.88 310
9192.79 289
9193.69 301
9194.60 285
9195.51 316
9196.41 351
9197.32 332
9198.22 285
9199.13 286
9200.03 331
9200.94 354
9201.84 359
9202.75 373
9203.66 347
9204.56 335
9205.47 370
9206.37 364
9207.28 365
9208.18 366
9209.09 348
9210.00 339
9210.90 291
9211.81 288
9212.71 309
9213.62 319
9214.53 323
9215.43 317
9216.34 304
9217.25 297
9218.15 303
9219.06 329
9219.97 291
9220.87 305
9221.78 332
9222.69 329
9223.59 305
9224.50 305
9225.41 291
9226.31 319
9227.22 310
9228.13 307
9229.03 288
9229.94 324
9230.85 344
9231.75 328
9232.66 303
9233.57 311
9234.48 335
9235.38 335
9236.29 365
9237.20 313
9238.11 312
9239.01 325
9239.92 297
9240.83 305
9241.74 290
9242.64 272
9243.55 322
9244.46 315
9245.37 288
9246.27 331
9247.18 286
9248.09 326
9249.00 342
9249.91 327
9250.81 308
9251.72 280
9252.63 303
9253.54 377
9254.45 281
9255.35 263
9256.26 271
9257.17 309
9258.08 266
9258.99 264
9259.90 327
9260.80 295
9261.71 320
9262.62 307
9263.53 302
9264.44 289
9265.35 325
9266.26 316
9267.17 303
9268.07 321
9268.98 332
9269.89 293
9270.80 330
9271.71 301
9272.62 293
9273.53 263
9274.44 287
9275.35 307
9276.26 264
9277.17 298
9278.08 272
9278.98 307
9279.89 311
9280.80 341
9281.71 292
9282.62 324
9283.53 304
9284.44 316
9285.35 266
9286.26 311
9287.17 325
9288.08 300
9288.99 298
9289.90 303
9290.81 301
9291.72 301
9292.63 332
9293.54 325
9294.45 305
9295.36 284
9296.27 348
9297.18 307
9298.09 277
9299.00 274
9299.91 329
9300.82 337
9301.73 296
9302.65 290
9303.56 310
9304.47 310
9305.38 341
9306.29 347
9307.20 304
9308.11 325
9309.02 349
9309.93 368
9310.84 348
9311.75 360
9312.66 402
9313.58 369
9314.49 378
9315.40 357
9316.31 367
9317.22 385
9318.13 370
9319.04 303
9319.95 356
9320.87 348
9321.78 341
9322.69 353
9323.60 310
9324.51 301
9325.42 314
9326.34 306
9327.25 310
9328.16 308
9329.07 322
9329.98 308
9330.90 338
9331.81 333
9332.72 248
9333.63 286
9334.54 323
9335.46 305
9336.37 328
9337.28 317
9338.19 304
9339.11 313
9340.02 299
9340.93 325
9341.84 323
9342.76 318
9343.67 353
9344.58 279
9345.49 324
9346.41 326
9347.32 363
9348.23 361
9349.14 340
9350.06 309
9350.97 279
9351.88 281
9352.80 297
9353.71 290
9354.62 288
9355.54 315
9356.45 279
9357.36 321
9358.28 347
9359.19 295
9360.10 336
9361.02 329
9361.93 321
9362.84 338
9363.76 340
9364.67 336
9365.58 355
9366.50 292
9367.41 282
9368.32 333
9369.24 302
9370.15 314
9371.07 266
9371.98 362
9372.89 377
9373.81 323
9374.72 313
9375.64 307
9376.55 316
9377.47 303
9378.38 275
9379.29 318
9380.21 335
9381.12 363
9382.04 343
9382.95 297
9383.87 329
9384.78 317
9385.70 325
9386.61 323
9387.52 342
9388.44 335
9389.35 330
9390.27 349
9391.18 341
9392.10 319
9393.01 344
9393.93 384
9394.84 363
9395.76 348
9396.67 351
9397.59 341
9398.51 337
9399.42 388
9400.34 360
9401.25 352
9402.17 360
9403.08 355
9404.00 345
9404.91 279
9405.83 287
9406.74 322
9407.66 309
9408.58 347
9409.49 317
9410.41 328
9411.32 378
9412.24 332
9413.16 331
9414.07 370
9414.99 353
9415.90 342
9416.82 333
9417.74 311
9418.65 274
9419.57 274
9420.49 348
9421.40 363
9422.32 349
9423.23 315
9424.15 345
9425.07 300
9425.98 336
9426.90 342
9427.82 323
9428.73 321
9429.65 319
9430.57 327
9431.48 314
9432.40 300
9433.32 319
9434.24 305
9435.15 330
9436.07 323
9436.99 352
9437.90 328
9438.82 357
9439.74 336
9440.66 324
9441.57 330
9442.49 322
9443.41 346
9444.33 347
9445.24 350
9446.16 337
9447.08 357
9448.00 347
9448.91 323
9449.83 369
9450.75 368
9451.67 361
9452.59 346
9453.50 398
9454.42 473
9455.34 480
9456.26 462
9457.18 506
9458.09 545
9459.01 464
9459.93 496
9460.85 460
9461.77 429
9462.69 424
9463.60 425
9464.52 370
9465.44 365
9466.36 401
9467.28 389
9468.20 364
9469.12 319
9470.03 331
9470.95 340
9471.87 355
9472.79 346
9473.71 327
9474.63 361
9475.55 346
9476.47 345
9477.39 348
9478.31 323
9479.22 428
9480.14 436
9481.06 442
9481.98 404
9482.90 421
9483.82 438
9484.74 442
9485.66 457
9486.58 448
9487.50 404
9488.42 405
9489.34 368
9490.26 372
9491.18 364
9492.10 357
9493.02 380
9493.94 348
9494.86 377
9495.78 331
9496.70 322
9497.62 333
9498.54 336
9499.46 328
9500.38 334
9501.30 324
9502.22 358
9503.14 354
9504.06 328
9504.98 342
9505.90 358
9506.82 409
9507.74 375
9508.66 368
9509.58 348
9510.50 311
9511.42 347
9512.35 342
9513.27 377
9514.19 342
9515.11 327
9516.03 339
9516.95 344
9517.87 336
9518.79 349
9519.71 333
9520.63 365
9521.56 357
9522.48 377
9523.40 374
9524.32 352
9525.24 316
9526.16 334
9527.08 349
9528.01 383
9528.93 357
9529.85 334
9530.77 373
9531.69 353
9532.61 348
9533.54 364
9534.46 398
9535.38 401
9536.30 413
9537.22 450
9538.15 426
9539.07 363
9539.99 380
9540.91 371
9541.84 360
9542.76 397
9543.68 345
9544.60 322
9545.52 390
9546.45 338
9547.37 361
9548.29 325
9549.21 334
9550.14 345
9551.06 338
9551.98 373
9552.91 342
9553.83 334
9554.75 369
9555.67 390
9556.60 358
9557.52 353
9558.44 382
9559.37 366
9560.29 374
9561.21 348
9562.14 379
9563.06 395
9563.98 363
9564.91 345
9565.83 315
9566.75 336
9567.68 296
9568.60 361
9569.52 385
9570.45 379
9571.37 367
9572.29 350
9573.22 392
9574.14 373
9575.07 394
9575.99 373
9576.91 334
9577.84 361
9578.76 335
9579.69 368
9580.61 373
9581.53 378
9582.46 392
9583.38 385
9584.31 376
9585.23 380
9586.16 367
9587.08 383
9588.00 331
9588.93 323
9589.85 396
9590.78 414
9591.70 381
9592.63 386
9593.55 398
9594.48 381
9595.40 390
9596.33 409
9597.25 360
9598.18 389
9599.10 372
9600.03 390
9600.95 400
9601.88 382
9602.80 369
9603.73 393
9604.65 406
9605.58 372
9606.50 374
9607.43 383
9608.35 371
9609.28 368
9610.21 343
9611.13 402
9612.06 427
9612.98 369
9613.91 373
9614.83 440
9615.76 425
9616.69 422
9617.61 379
9618.54 375
9619.46 407
9620.39 415
9621.32 435
9622.24 413
9623.17 423
9624.09 415
9625.02 444
9625.95 462
9626.87 435
9627.80 418
9628.73 417
9629.65 455
9630.58 441
9631.51 424
9632.43 475
9633.36 448
9634.29 428
9635.21 462
9636.14 473
9637.07 476
9637.99 466
9638.92 480
9639.85 501
9640.77 506
9641.70 507
9642.63 532
9643.56 529
9644.48 506
9645.41 503
9646.34 563
9647.26 550
9648.19 496
9649.12 563
9650.05 602
9650.97 624
9651.90 624
9652.83 645
9653.76 672
9654.68 674
9655.61 647
9656.54 699
9657.47 663
9658.40 712
9659.32 717
9660.25 656
9661.18 651
9662.11 638
9663.04 679
9663.96 680
9664.89 587
9665.82 635
9666.75 670
9667.68 679
9668.61 695
9669.53 690
9670.46 736
9671.39 728
9672.32 739
9673.25 778
9674.18 766
9675.11 774
9676.03 728
9676.96 701
9677.89 712
9678.82 694
9679.75 685
9680.68 752
9681.61 713
9682.54 741
9683.47 720
9684.40 784
9685.32 842
9686.25 855
9687.18 873
9688.11 866
9689.04 905
9689.97 872
9690.90 859
9691.83 863
9692.76 900
9693.69 886
9694.62 918
9695.55 877
9696.48 938
9697.41 1102
9698.34 1166
9699.27 1283
9700.20 1435
9701.13 1570
9702.06 1722
9702.99 1859
9703.92 1832
9704.85 1884
9705.78 1626
9706.71 1528
9707.64 1310
9708.57 1219
9709.50 1104
9710.43 1031
9711.36 965
9712.29 885
9713.22 845
9714.15 905
9715.08 894
9716.01 904
9716.94 902
9717.87 860
9718.80 966
9719.74 979
9720.67 944
9721.60 906
9722.53 865
9723.46 817
9724.39 793
9725.32 802
9726.25 802
9727.18 753
9728.11 745
9729.05 704
9729.98 766
9730.91 771
9731.84 807
9732.77 791
9733.70 785
9734.63 773
9735.57 810
9736.50 825
9737.43 759
9738.36 768
9739.29 792
9740.22 818
9741.16 790
9742.09 758
9743.02 733
9743.95 753
9744.88 739
9745.82 746
9746.75 730
9747.68 676
9748.61 685
9749.55 640
9750.48 627
9751.41 673
9752.34 660
9753.27 659
9754.21 658
9755.14 588
9756.07 635
9757.01 638
9757.94 648
9758.87 658
9759.80 586
9760.74 634
9761.67 635
9762.60 687
9763.53 689
9764.47 700
9765.40 706
9766.33 694
9767.27 755
9768.20 758
9769.13 624
9770.07 681
9771.00 660
9771.93 711
9772.87 653
9773.80 655
9774.73 708
9775.67 750
9776.60 717
9777.53 705
9778.47 671
9779.40 759
9780.34 747
9781.27 735
9782.20 779
9783.14 828
9784.07 854
9785.00 899
9785.94 955
9786.87 962
9787.81 900
9788.74 932
9789.68 921
9790.61 836
9791.54 802
9792.48 820
9793.41 768
9794.35 717
9795.28 769
9796.22 733
9797.15 720
9798.08 787
9799.02 796
9799.95 810
9800.89 825
9801.82 895
9802.76 876
9803.69 861
9804.63 840
9805.56 796
9806.50 783
9807.43 685
9808.37 657
9809.30 617
9810.24 680
9811.17 631
9812.11 571
9813.04 587
9813.98 577
9814.91 571
9815.85 622
9816.79 553
9817.72 537
9818.66 562
9819.59 555
9820.53 586
9821.46 568
9822.40 509
9823.34 537
9824.27 545
9825.21 500
9826.14 511
9827.08 536
9828.02 543
9828.95 561
9829.89 537
9830.82 557
9831.76 577
9832.70 521
9833.63 513
9834.57 529
9835.50 486
9836.44 546
9837.38 536
9838.31 550
9839.25 520
9840.19 565
9841.12 552
9842.06 521
9843.00 560
9843.93 519
9844.87 494
9845.81 513
9846.74 544
9847.68 544
9848.62 525
9849.56 515
9850.49 543
9851.43 497
9852.37 514
9853.30 478
9854.24 513
9855.18 512
9856.12 500
9857.05 460
9857.99 523
9858.93 555
9859.87 507
9860.80 458
9861.74 484
9862.68 529
9863.62 494
9864.55 480
9865.49 486
9866.43 480
9867.37 528
9868.31 527
9869.24 493
9870.18 475
9871.12 452
9872.06 519
9873.00 561
9873.93 487
9874.87 527
9875.81 541
9876.75 526
9877.69 549
9878.63 562
9879.56 524
9880.50 526
9881.44 512
9882.38 496
9883.32 506
9884.26 507
9885.20 511
9886.14 514
9887.07 541
9888.01 515
9888.95 487
9889.89 518
9890.83 482
9891.77 495
9892.71 488
9893.65 447
9894.59 481
9895.53 501
9896.47 530
9897.40 513
9898.34 474
9899.28 485
9900.22 499
9901.16 509
9902.10 459
9903.04 523
9903.98 524
9904.92 438
9905.86 485
9906.80 478
9907.74 472
9908.68 514
9909.62 540
9910.56 513
9911.50 496
9912.44 575
9913.38 574
9914.32 565
9915.26 600
9916.20 548
9917.14 559
9918.08 532
9919.02 527
9919.96 557
9920.90 582
9921.84 541
9922.78 581
9923.72 585
9924.66 626
9925.61 720
9926.55 767
9927.49 956
9928.43 1197
9929.37 1335
9930.31 1452
9931.25 1472
9932.19 1427
9933.13 1368
9934.07 1266
9935.01 1110
9935.96 964
9936.90 862
9937.84 726
9938.78 671
9939.72 669
9940.66 650
9941.60 575
9942.54 559
9943.49 568
9944.43 523
9945.37 592
9946.31 557
9947.25 533
9948.19 528
9949.14 519
9950.08 536
9951.02 545
9951.96 517
9952.90 538
9953.85 462
9954.79 485
9955.73 473
9956.67 499
9957.61 482
9958.56 518
9959.50 538
9960.44 544
9961.38 574
9962.33 532
9963.27 496
9964.21 482
9965.15 453
9966.10 457
9967.04 469
9967.98 499
9968.92 504
9969.87 471
9970.81 480
9971.75 484
9972.70 483
9973.64 468
9974.58 468
9975.52 484
9976.47 456
9977.41 450
9978.35 430
9979.30 394
9980.24 406
9981.18 438
9982.13 417
9983.07 387
9984.01 463
9984.96 448
9985.90 402
9986.84 426
9987.79 382
9988.73 409
9989.68 432
9990.62 450
9991.56 410
9992.51 376
9993.45 413
9994.39 436
9995.34 455
9996.28 453
9997.23 407
9998.17 478
9999.11 441
10000.06 452
10001.00 423
10001.95 392
10002.89 418
10003.84 432
10004.78 428
10005.73 391
10006.67 444
10007.61 452
10008.56 415
10009.50 422
10010.45 440
10011.39 433
10012.34 452
10013.28 426
10014.23 420
10015.17 411
10016.12 421
10017.06 392
10018.01 360
10018.95 411
10019.90 396
10020.84 433
10021.79 417
10022.73 416
10023.68 428
10024.62 412
10025.57 402
10026.51 394
10027.46 457
10028.41 409
10029.35 374
10030.30 420
10031.24 426
10032.19 409
10033.13 413
10034.08 438
10035.03 405
10035.97 450
10036.92 373
10037.86 386
10038.81 359
10039.76 383
10040.70 382
10041.65 382
10042.59 412
10043.54 433
10044.49 366
10045.43 354
10046.38 389
10047.33 387
10048.27 368
10049.22 383
10050.17 364
10051.11 426
10052.06 391
10053.01 356
10053.95 364
10054.90 353
10055.85 364
10056.79 384
10057.74 406
10058.69 441
10059.63 442
10060.58 430
10061.53 413
10062.48 444
10063.42 429
10064.37 421
10065.32 424
10066.26 385
10067.21 343
10068.16 383
10069.11 366
10070.05 330
10071.00 333
10071.95 356
10072.90 397
10073.84 421
10074.79 400
10075.74 374
10076.69 362
10077.64 373
10078.58 353
10079.53 314
10080.48 355
10081.43 373
10082.38 354
10083.32 365
10084.27 388
10085.22 378
10086.17 364
10087.12 341
10088.07 363
10089.01 356
10089.96 385
10090.91 360
10091.86 336
10092.81 363
10093.76 361
10094.71 369
10095.65 335
10096.60 325
10097.55 300
10098.50 363
10099.45 335
10100.40 348
10101.35 334
10102.30 351
10103.25 406
10104.19 375
10105.14 384
10106.09 375
10107.04 315
10107.99 366
10108.94 365
10109.89 308
10110.84 306
10111.79 312
10112.74 358
10113.69 330
10114.64 317
10115.59 321
10116.54 364
10117.49 381
10118.44 370
10119.39 321
10120.34 323
10121.29 341
10122.24 338
10123.19 339
10124.14 353
10125.09 368
10126.04 351
10126.99 347
10127.94 377
10128.89 371
10129.84 353
10130.79 339
10131.74 337
10132.69 288
10133.64 319
10134.59 327
10135.54 332
10136.49 341
10137.44 322
10138.39 321
10139.34 324
10140.29 305
10141.24 321
10142.20 344
10143.15 369
10144.10 360
10145.05 347
10146.00 352
10146.95 371
10147.90 355
10148.85 364
10149.80 326
10150.76 334
10151.71 321
10152.66 323
10153.61 320
10154.56 295
10155.51 316
10156.46 318
10157.42 324
10158.37 327
10159.32 319
10160.27 314
10161.22 293
10162.18 323
10163.13 326
10164.08 314
10165.03 327
10165.98 310
10166.93 328
10167.89 335
10168.84 320
10169.79 305
10170.74 326
10171.70 336
10172.65 319
10173.60 335
10174.55 333
10175.51 337
10176.46 349
10177.41 351
10178.36 331
10179.32 310
10180.27 350
10181.22 343
10182.17 318
10183.13 300
10184.08 341
10185.03 345
10185.99 383
10186.94 345
10187.89 342
10188.84 366
10189.80 364
10190.75 364
10191.70 322
10192.66 311
10193.61 346
10194.56 342
10195.52 371
10196.47 346
10197.42 351
10198.38 386
10199.33 361
10200.29 342
10201.24 347
10202.19 381
10203.15 362
10204.10 370
10205.05 351
10206.01 378
10206.96 381
10207.92 412
10208.87 410
10209.82 462
10210.78 480
10211.73 462
10212.69 442
10213.64 451
10214.60 437
10215.55 410
10216.50 408
10217.46 416
10218.41 414
10219.37 366
10220.32 372
10221.28 356
10222.23 387
10223.19 364
10224.14 389
10225.10 374
10226.05 397
10227.01 366
10227.96 339
10228.92 389
10229.87 372
10230.83 334
10231.78 342
10232.74 392
10233.69 374
10234.65 373
10235.60 410
10236.56 443
10237.51 421
10238.47 467
10239.42 509
10240.38 502
10241.33 435
10242.29 472
10243.25 415
10244.20 418
10245.16 400
10246.11 373
10247.07 338
10248.02 333
10248.98 327
10249.94 330
10250.89 348
10251.85 326
10252.80 312
10253.76 344
10254.72 314
10255.67 354
10256.63 317
10257.59 348
10258.54 391
10259.50 341
10260.45 294
10261.41 297
10262.37 312
10263.32 276
10264.28 339
10265.24 365
10266.19 336
10267.15 334
10268.11 304
10269.06 342
10270.02 301
10270.98 323
10271.94 324
10272.89 316
10273.85 337
10274.81 322
10275.76 351
10276.72 331
10277.68 300
10278.64 297
10279.59 304
10280.55 287
10281.51 266
10282.47 322
10283.42 292
10284.38 287
10285.34 309
10286.30 344
10287.25 302
10288.21 313
10289.17 311
10290.13 330
10291.08 296
10292.04 339
10293.00 325
10293.96 314
10294.92 331
10295.87 346
10296.83 311
10297.79 352
10298.75 305
10299.71 313
10300.67 295
10301.62 301
10302.58 308
10303.54 298
10304.50 313
10305.46 310
10306.42 294
10307.38 256
10308.33 273
10309.29 287
10310.25 303
10311.21 294
10312.17 307
10313.13 323
10314.09 311
10315.05 290
10316.01 308
10316.96 308
10317.92 331
10318.88 303
10319.84 291
10320.80 283
10321.76 317
10322.72 320
10323.68 309
10324.64 283
10325.60 312
10326.56 320
10327.52 298
10328.48 301
10329.44 268
10330.40 307
10331.36 295
10332.32 276
10333.28 307
10334.24 324
10335.20 301
10336.16 331
10337.12 323
10338.08 308
10339.04 299
10340.00 310
10340.96 311
10341.92 281
10342.88 262
10343.84 297
10344.80 295
10345.76 290
10346.72 257
10347.68 252
10348.64 297
10349.60 295
10350.56 280
10351.52 290
10352.48 276
10353.44 289
10354.40 287
10355.36 259
10356.33 276
10357.29 294
10358.25 272
10359.21 268
10360.17 264
10361.13 317
10362.09 290
10363.05 283
10364.01 290
10364.98 282
10365.94 299
10366.90 301
10367.86 331
10368.82 276
10369.78 304
10370.75 266
10371.71 270
10372.67 281
10373.63 287
10374.59 242
10375.55 243
10376.52 264
10377.48 263
10378.44 315
10379.40 268
10380.36 247
10381.33 269
10382.29 256
10383.25 259
10384.21 242
10385.17 267
10386.14 314
10387.10 278
10388.06 293
10389.02 272
10389.99 273
10390.95 261
10391.91 267
10392.87 242
10393.84 287
10394.80 291
10395.76 280
10396.73 302
10397.69 249
10398.65 281
10399.61 235
10400.58 260
10401.54 241
10402.50 262
10403.47 261
10404.43 279
10405.39 284
10406.36 283
10407.32 261
10408.28 286
10409.25 293
10410.21 261
10411.17 292
10412.14 275
10413.10 271
10414.06 291
10415.03 297
10415.99 270
10416.95 269
10417.92 253
10418.88 280
10419.85 250
10420.81 335
10421.77 294
10422.74 330
10423.70 332
10424.67 346
10425.63 327
10426.59 279
10427.56 294
10428.52 274
10429.49 284
10430.45 275
10431.42 320
10432.38 304
10433.34 270
10434.31 262
10435.27 267
10436.24 290
10437.20 258
10438.17 252
10439.13 246
10440.10 237
10441.06 231
10442.03 266
10442.99 253
10443.96 226
10444.92 227
10445.89 251
10446.85 242
10447.82 211
10448.78 228
10449.75 280
10450.71 253
10451.68 250
10452.64 266
10453.61 302
10454.58 234
10455.54 228
10456.51 242
10457.47 269
10458.44 269
10459.40 228
10460.37 259
10461.33 245
10462.30 248
10463.27 209
10464.23 240
10465.20 239
10466.16 257
10467.13 293
10468.10 271
10469.06 226
10470.03 237
10471.00 265
10471.96 275
10472.93 246
10473.89 254
10474.86 279
10475.83 273
10476.79 278
10477.76 216
10478.73 233
10479.69 257
10480.66 246
10481.63 260
10482.59 256
10483.56 278
10484.53 287
10485.49 272
10486.46 250
10487.43 237
10488.40 254
10489.36 278
10490.33 270
10491.30 260
10492.26 245
10493.23 272
10494.20 232
10495.17 237
10496.13 275
10497.10 275
10498.07 247
10499.04 238
10500.00 252
10500.97 254
10501.94 262
10502.91 300
10503.87 302
10504.84 244
10505.81 249
10506.78 243
10507.75 275
10508.71 238
10509.68 222
10510.65 248
10511.62 292
10512.59 290
10513.55 254
10514.52 247
10515.49 252
10516.46 251
10517.43 225
10518.40 247
10519.36 223
10520.33 272
10521.30 292
10522.27 239
10523.24 239
10524.21 264
10525.18 291
10526.15 259
10527.11 223
10528.08 236
10529.05 254
10530.02 254
10530.99 244
10531.96 242
10532.93 296
10533.90 276
10534.87 230
10535.84 260
10536.80 282
10537.77 252
10538.74 287
10539.71 233
10540.68 246
10541.65 249
10542.62 276
10543.59 267
10544.56 299
10545.53 259
10546.50 252
10547.47 250
10548.44 248
10549.41 226
10550.38 240
10551.35 240
10552.32 228
10553.29 243
10554.26 214
10555.23 224
10556.20 218
10557.17 253
10558.14 243
10559.11 266
10560.08 259
10561.05 242
10562.02 298
10562.99 238
10563.96 221
10564.93 256
10565.90 239
10566.88 251
10567.85 269
10568.82 283
10569.79 223
10570.76 236
10571.73 279
10572.70 245
10573.67 263
10574.64 280
10575.61 261
10576.58 270
10577.56 212
10578.53 243
10579.50 257
10580.47 244
10581.44 262
10582.41 248
10583.38 246
10584.35 220
10585.33 206
10586.30 254
10587.27 246
10588.24 249
10589.21 211
10590.18 250
10591.16 281
10592.13 226
10593.10 273
10594.07 256
10595.04 259
10596.02 235
10596.99 233
10597.96 265
10598.93 253
10599.90 247
10600.88 274
10601.85 249
10602.82 213
10603.79 269
10604.77 261
10605.74 240
10606.71 215
10607.68 233
10608.66 231
10609.63 236
10610.60 225
10611.57 246
10612.55 229
10613.52 243
10614.49 247
10615.47 236
10616.44 218
10617.41 249
10618.38 235
10619.36 261
10620.33 254
10621.30 237
10622.28 272
10623.25 232
10624.22 259
10625.20 243
10626.17 215
10627.14 252
10628.12 258
10629.09 266
10630.06 292
10631.04 275
10632.01 260
10632.99 226
10633.96 279
10634.93 270
10635.91 239
10636.88 253
10637.86 277
10638.83 256
10639.80 309
10640.78 321
10641.75 325
10642.73 277
10643.70 292
10644.67 344
10645.65 326
10646.62 329
10647.60 351
10648.57 302
10649.55 276
10650.52 252
10651.50 266
10652.47 273
10653.44 262
10654.42 270
10655.39 261
10656.37 243
10657.34 251
10658.32 211
10659.29 240
10660.27 269
10661.24 242
10662.22 192
10663.19 268
10664.17 247
10665.14 223
10666.12 252
10667.09 271
10668.07 245
10669.04 230
10670.02 242
10671.00 245
10671.97 254
10672.95 251
10673.92 259
10674.90 252
10675.87 250
10676.85 246
10677.83 255
10678.80 265
10679.78 264
10680.75 246
10681.73 253
10682.70 249
10683.68 259
10684.66 264
10685.63 269
10686.61 257
10687.59 274
10688.56 263
10689.54 259
10690.51 237
10691.49 255
10692.47 238
10693.44 265
10694.42 266
10695.40 287
10696.37 274
10697.35 252
10698.33 229
10699.30 261
10700.28 255
10701.26 286
10702.23 267
10703.21 248
10704.19 234
10705.17 213
10706.14 227
10707.12 260
10708.10 246
10709.07 214
10710.05 229
10711.03 247
10712.01 210
10712.98 242
10713.96 206
10714.94 220
10715.92 216
10716.89 222
10717.87 268
10718.85 246
10719.83 223
10720.80 251
10721.78 257
10722.76 239
10723.74 220
10724.71 248
10725.69 240
10726.67 238
10727.65 210
10728.63 215
10729.61 225
10730.58 230
10731.56 260
10732.54 240
10733.52 206
10734.50 232
10735.48 292
10736.45 255
10737.43 241
10738.41 238
10739.39 274
10740.37 287
10741.35 240
10742.33 240
10743.30 247
10744.28 243
10745.26 244
10746.24 225
10747.22 229
10748.20 256
10749.18 232
10750.16 241
10751.14 247
10752.11 238
10753.09 266
10754.07 239
10755.05 221
10756.03 229
10757.01 250
10757.99 252
10758.97 217
10759.95 244
10760.93 266
10761.91 241
10762.89 244
10763.87 228
10764.85 207
10765.83 186
10766.81 228
10767.79 245
10768.77 217
10769.75 214
10770.73 228
10771.71 246
10772.69 212
10773.67 218
10774.65 253
10775.63 250
10776.61 267
10777.59 261
10778.57 246
10779.55 247
10780.53 248
10781.51 240
10782.49 249
10783.47 247
10784.45 231
10785.43 197
10786.41 237
10787.39 263
10788.38 271
10789.36 275
10790.34 277
10791.32 257
10792.30 247
10793.28 228
10794.26 231
10795.24 249
10796.22 265
10797.21 232
10798.19 242
10799.17 249
10800.15 233
10801.13 257
10802.11 253
10803.09 245
10804.08 240
10805.06 249
10806.04 261
10807.02 235
10808.00 214
10808.98 227
10809.97 242
10810.95 250
10811.93 251
10812.91 278
10813.89 253
10814.88 264
10815.86 247
10816.84 253
10817.82 261
10818.80 287
10819.79 255
10820.77 248
10821.75 251
10822.73 251
10823.72 245
10824.70 245
10825.68 219
10826.66 227
10827.65 226
10828.63 228
10829.61 253
10830.59 246
10831.58 241
10832.56 244
10833.54 245
10834.53 270
10835.51 223
10836.49 234
10837.47 232
10838.46 226
10839.44 236
10840.42 216
10841.41 217
10842.39 256
10843.37 251
10844.36 249
10845.34 231
10846.32 244
10847.31 236
10848.29 233
10849.27 221
10850.26 239
10851.24 252
10852.23 229
10853.21 232
10854.19 226
10855.18 277
10856.16 239
10857.14 232
10858.13 255
10859.11 226
10860.10 246
10861.08 249
10862.07 241
10863.05 226
10864.03 264
10865.02 256
10866.00 246
10866.99 227
10867.97 273
10868.96 251
10869.94 239
10870.92 230
10871.91 216
10872.89 271
10873.88 250
10874.86 225
10875.85 261
10876.83 234
10877.82 241
10878.80 267
10879.79 258
10880.77 247
10881.76 295
10882.74 297
10883.73 271
10884.71 251
10885.70 217
10886.68 296
10887.67 305
10888.66 267
10889.64 224
10890.63 270
10891.61 273
10892.60 283
10893.58 279
10894.57 258
10895.55 269
10896.54 271
10897.53 289
10898.51 268
10899.50 273
10900.48 293
10901.47 292
10902.46 308
10903.44 259
10904.43 241
10905.41 242
10906.40 268
10907.39 242
10908.37 272
10909.36 279
10910.35 279
10911.33 285
10912.32 269
10913.30 260
10914.29 248
10915.28 304
10916.26 309
10917.25 288
10918.24 309
10919.22 264
10920.21 313
10921.20 318
10922.19 309
10923.17 295
10924.16 330
10925.15 316
10926.13 299
10927.12 321
10928.11 264
10929.09 291
10930.08 285
10931.07 310
10932.06 316
10933.04 309
10934.03 290
10935.02 300
10936.01 329
10936.99 294
10937.98 277
10938.97 305
10939.96 327
10940.94 298
10941.93 329
10942.92 297
10943.91 306
10944.90 312
10945.88 348
10946.87 329
10947.86 328
10948.85 334
10949.84 339
10950.82 351
10951.81 369
10952.80 362
10953.79 337
10954.78 355
10955.77 368
10956.76 386
10957.74 379
10958.73 397
10959.72 416
10960.71 442
10961.70 488
10962.69 494
10963.68 522
10964.66 507
10965.65 472
10966.64 421
10967.63 442
10968.62 435
10969.61 410
10970.60 381
10971.59 422
10972.58 376
10973.57 380
10974.56 347
10975.54 331
10976.53 367
10977.52 364
10978.51 407
10979.50 383
10980.49 370
10981.48 367
10982.47 380
10983.46 380
10984.45 380
10985.44 364
10986.43 417
10987.42 405
10988.41 418
10989.40 380
10990.39 376
10991.38 397
10992.37 362
10993.36 342
10994.35 408
10995.34 423
10996.33 392
10997.32 428
10998.31 459
10999.30 530
11000.29 499
11001.28 612
11002.27 607
11003.26 655
11004.25 679
11005.25 677
11006.24 694
11007.23 612
11008.22 604
11009.21 570
11010.20 511
11011.19 465
11012.18 422
11013.17 441
11014.16 425
11015.15 370
11016.15 380
11017.14 398
11018.13 406
11019.12 389
11020.11 402
11021.10 387
11022.09 398
11023.09 399
11024.08 420
11025.07 389
11026.06 358
11027.05 362
11028.04 346
11029.03 349
11030.03 364
11031.02 338
11032.01 329
11033.00 333
11033.99 345
11034.99 357
11035.98 324
11036.97 309
11037.96 326
11038.95 394
11039.95 337
11040.94 361
11041.93 340
11042.92 347
11043.92 339
11044.91 354
11045.90 346
11046.89 322
11047.89 318
11048.88 345
11049.87 320
11050.86 307
11051.86 276
11052.85 279
11053.84 267
11054.84 258
11055.83 294
11056.82 311
11057.81 305
11058.81 329
11059.80 311
11060.79 293
11061.79 259
11062.78 294
11063.77 307
11064.77 305
11065.76 324
11066.75 314
11067.75 296
11068.74 308
11069.73 308
11070.73 305
11071.72 294
11072.72 316
11073.71 298
11074.70 291
11075.70 317
11076.69 300
11077.69 269
11078.68 319
11079.67 326
11080.67 273
11081.66 273
11082.66 304
11083.65 319
11084.64 313
11085.64 318
11086.63 289
11087.63 328
11088.62 320
11089.62 293
11090.61 288
11091.60 306
11092.60 308
11093.59 287
11094.59 257
11095.58 259
11096.58 290
11097.57 325
11098.57 287
11099.56 261
11100.56 316
11101.55 333
11102.55 296
11103.54 312
11104.54 287
11105.53 300
11106.53 301
11107.52 256
11108.52 251
11109.51 283
11110.51 325
11111.51 314
11112.50 300
11113.50 268
11114.49 283
11115.49 301
11116.48 293
11117.48 273
11118.47 275
11119.47 296
11120.47 304
11121.46 285
11122.46 311
11123.45 291
11124.45 335
11125.45 322
11126.44 339
11127.44 314
11128.44 378
11129.43 366
11130.43 367
11131.42 338
11132.42 363
11133.42 330
11134.41 313
11135.41 323
11136.41 281
11137.40 300
11138.40 274
11139.40 303
11140.39 267
11141.39 286
11142.39 308
11143.38 325
11144.38 304
11145.38 304
11146.37 326
11147.37 303
11148.37 304
11149.37 283
11150.36 280
11151.36 304
11152.36 300
11153.35 313
11154.35 287
11155.35 279
11156.35 283
11157.34 268
11158.34 269
11159.34 263
11160.34 296
11161.34 278
11162.33 304
11163.33 287
11164.33 282
11165.33 272
11166.32 308
11167.32 279
11168.32 269
11169.32 307
11170.32 268
11171.31 263
11172.31 278
11173.31 248
11174.31 227
11175.31 258
11176.31 259
11177.30 291
11178.30 281
11179.30 233
11180.30 253
11181.30 245
11182.30 262
11183.30 263
11184.29 271
11185.29 307
11186.29 271
11187.29 268
11188.29 269
11189.29 256
11190.29 249
11191.29 255
11192.29 310
11193.29 300
11194.28 309
11195.28 245
11196.28 249
11197.28 260
11198.28 275
11199.28 252
11200.28 256
11201.28 256
11202.28 261
11203.28 276
11204.28 256
11205.28 296
11206.28 278
11207.28 272
11208.28 264
11209.28 250
11210.28 265
11211.28 291
11212.28 275
11213.28 250
11214.28 272
11215.28 286
11216.28 256
11217.28 256
11218.28 253
11219.28 259
11220.28 238
11221.28 243
11222.28 249
11223.28 229
11224.28 229
11225.28 242
11226.28 263
11227.28 264
11228.28 251
11229.28 264
11230.28 295
11231.28 271
11232.29 269
11233.29 227
11234.29 267
11235.29 238
11236.29 232
11237.29 238
11238.29 231
11239.29 244
11240.29 273
11241.30 282
11242.30 260
11243.30 275
11244.30 241
11245.30 249
11246.30 225
11247.30 269
11248.31 283
11249.31 288
11250.31 289
11251.31 261
11252.31 284
11253.31 274
11254.32 243
11255.32 260
11256.32 266
11257.32 214
11258.32 237
11259.33 256
11260.33 276
11261.33 263
11262.33 237
11263.33 254
11264.34 267
11265.34 283
11266.34 274
11267.34 254
11268.35 279
11269.35 246
11270.35 229
11271.35 265
11272.36 265
11273.36 288
11274.36 297
11275.37 284
11276.37 302
11277.37 282
11278.37 296
11279.38 357
11280.38 304
11281.38 336
11282.39 337
11283.39 329
11284.39 294
11285.40 276
11286.40 333
11287.40 341
11288.41 305
11289.41 298
11290.41 274
11291.42 275
11292.42 277
11293.42 250
11294.43 273
11295.43 250
11296.43 241
11297.44 261
11298.44 250
11299.45 228
11300.45 248
11301.45 263
11302.46 268
11303.46 263
11304.47 229
11305.47 254
11306.47 244
11307.48 252
11308.48 247
11309.49 254
11310.49 271
11311.50 264
11312.50 280
11313.50 285
11314.51 290
11315.51 310
11316.52 318
11317.52 293
11318.53 301
11319.53 326
11320.54 305
11321.54 333
11322.55 323
11323.55 294
11324.56 267
11325.56 271
11326.57 286
11327.57 264
11328.58 270
11329.58 230
11330.59 255
11331.59 235
11332.60 247
11333.60 238
11334.61 268
11335.61 222
11336.62 220
11337.63 224
11338.63 239
11339.64 233
11340.64 236
11341.65 271
11342.65 255
11343.66 263
11344.67 241
11345.67 253
11346.68 211
11347.68 243
11348.69 232
11349.70 225
11350.70 248
11351.71 245
11352.71 265
11353.72 254
11354.73 279
11355.73 283
11356.74 267
11357.75 285
11358.75 269
11359.76 236
11360.77 224
11361.77 216
11362.78 229
11363.79 246
11364.79 199
11365.80 238
11366.81 202
11367.81 224
11368.82 243
11369.83 223
11370.83 243
11371.84 244
11372.85 222
11373.86 221
11374.86 194
11375.87 237
11376.88 244
11377.89 244
11378.89 220
11379.90 238
11380.91 240
11381.92 209
11382.92 220
11383.93 214
11384.94 241
11385.95 230
11386.95 253
11387.96 218
11388.97 236
11389.98 207
11390.99 235
11391.99 235
11393.00 204
11394.01 216
11395.02 269
11396.03 281
11397.03 213
11398.04 210
11399.05 235
11400.06 227
11401.07 204
11402.08 213
11403.08 247
11404.09 235
11405.10 248
11406.11 233
11407.12 238
11408.13 237
11409.14 258
11410.14 218
11411.15 221
11412.16 208
11413.17 184
11414.18 247
11415.19 236
11416.20 183
11417.21 237
11418.22 235
11419.23 219
11420.23 185
11421.24 230
11422.25 229
11423.26 219
11424.27 219
11425.28 213
11426.29 212
11427.30 211
11428.31 241
11429.32 213
11430.33 211
11431.34 217
11432.35 247
11433.36 228
11434.37 205
11435.38 207
11436.39 245
11437.40 246
11438.41 247
11439.42 223
11440.43 242
11441.44 236
11442.45 192
11443.46 213
11444.47 202
11445.48 213
11446.49 240
11447.50 219
11448.51 216
11449.52 231
11450.53 204
11451.54 214
11452.55 197
11453.56 194
11454.58 188
11455.59 219
11456.60 212
11457.61 200
11458.62 190
11459.63 211
11460.64 203
11461.65 237
11462.66 218
11463.67 229
11464.69 238
11465.70 221
11466.71 210
11467.72 209
11468.73 238
11469.74 235
11470.75 213
11471.77 223
11472.78 203
11473.79 223
11474.80 256
11475.81 235
11476.82 204
11477.84 218
11478.85 233
11479.86 239
11480.87 210
11481.88 204
11482.89 224
11483.91 239
11484.92 208
11485.93 212
11486.94 193
11487.96 222
11488.97 227
11489.98 235
11490.99 228
11492.00 233
11493.02 249
11494.03 234
11495.04 233
11496.06 206
11497.07 216
11498.08 198
11499.09 212
11500.11 194
11501.12 201
11502.13 211
11503.14 194
11504.16 202
11505.17 223
11506.18 209
11507.20 215
11508.21 206
11509.22 196
11510.24 213
11511.25 187
11512.26 218
11513.28 206
11514.29 196
11515.30 215
11516.32 217
11517.33 222
11518.34 240
11519.36 192
11520.37 211
11521.38 194
11522.40 187
11523.41 198
11524.43 226
11525.44 231
11526.45 207
11527.47 233
11528.48 189
11529.50 209
11530.51 208
11531.52 204
11532.54 214
11533.55 235
11534.57 222
11535.58 216
11536.60 199
11537.61 239
11538.62 256
11539.64 210
11540.65 222
11541.67 244
11542.68 236
11543.70 230
11544.71 233
11545.73 222
11546.74 219
11547.76 233
11548.77 231
11549.79 225
11550.80 230
11551.82 222
11552.83 223
11553.85 219
11554.86 214
11555.88 244
11556.89 198
11557.91 207
11558.92 206
11559.94 211
11560.95 220
11561.97 207
11562.98 224
11564.00 242
11565.02 214
11566.03 231
11567.05 236
11568.06 247
11569.08 223
11570.10 213
11571.11 214
11572.13 232
11573.14 220
11574.16 237
11575.18 215
11576.19 192
11577.21 250
11578.22 227
11579.24 256
11580.26 196
11581.27 249
11582.29 217
11583.31 247
11584.32 251
11585.34 260
11586.35 286
11587.37 255
11588.39 249
11589.40 260
11590.42 275
11591.44 281
11592.46 260
11593.47 244
11594.49 269
11595.51 270
11596.52 285
11597.54 252
11598.56 270
11599.57 280
11600.59 320
11601.61 327
11602.63 354
11603.64 374
11604.66 445
11605.68 430
11606.70 468
11607.71 507
11608.73 474
11609.75 472
11610.77 437
11611.78 390
11612.80 383
11613.82 379
11614.84 330
11615.85 284
11616.87 272
11617.89 264
11618.91 244
11619.93 264
11620.95 260
11621.96 242
11622.98 263
11624.00 283
11625.02 276
11626.04 222
11627.05 219
11628.07 270
11629.09 256
11630.11 226
11631.13 239
11632.15 216
11633.17 246
11634.18 243
11635.20 273
11636.22 231
11637.24 272
11638.26 308
11639.28 260
11640.30 235
11641.32 202
11642.34 252
11643.35 236
11644.37 229
11645.39 207
11646.41 216
11647.43 232
11648.45 271
11649.47 229
11650.49 202
11651.51 226
11652.53 216
11653.55 224
11654.57 214
11655.59 226
11656.61 212
11657.63 220
11658.65 235
11659.67 224
11660.69 225
11661.71 229
11662.73 224
11663.75 253
11664.77 198
11665.79 234
11666.81 197
11667.83 227
11668.85 252
11669.87 211
11670.89 256
11671.91 244
11672.93 259
11673.95 207
11674.97 232
11675.99 194
11677.01 219
11678.03 201
11679.05 214
11680.07 196
11681.09 229
11682.11 209
11683.13 230
11684.15 233
11685.18 247
11686.20 218
11687.22 197
11688.24 215
11689.26 208
11690.28 215
11691.30 210
11692.32 252
11693.34 209
11694.37 222
11695.39 197
11696.41 217
11697.43 210
11698.45 215
11699.47 202
11700.49 220
11701.52 195
11702.54 217
11703.56 232
11704.58 195
11705.60 236
11706.62 239
11707.65 271
11708.67 203
11709.69 223
11710.71 215
11711.73 255
11712.76 206
11713.78 208
11714.80 213
11715.82 205
11716.85 196
11717.87 196
11718.89 237
11719.91 198
11720.94 201
11721.96 215
11722.98 222
11724.00 212
11725.03 240
11726.05 212
11727.07 241
11728.09 182
11729.12 178
11730.14 183
11731.16 201
11732.19 203
11733.21 182
11734.23 192
11735.25 199
11736.28 188
11737.30 207
11738.32 242
11739.35 240
11740.37 234
11741.39 206
11742.42 216
11743.44 196
11744.46 211
11745.49 209
11746.51 226
11747.54 187
11748.56 191
11749.58 201
11750.61 200
11751.63 229
11752.65 227
11753.68 212
11754.70 195
11755.73 203
11756.75 197
11757.77 248
11758.80 207
11759.82 249
11760.85 216
11761.87 227
11762.90 214
11763.92 224
11764.94 195
11765.97 191
11766.99 207
11768.02 169
11769.04 208
11770.07 206
11771.09 212
11772.12 189
11773.14 206
11774.17 184
11775.19 186
11776.22 210
11777.24 250
11778.27 209
11779.29 187
11780.32 214
11781.34 225
11782.37 193
11783.39 201
11784.42 213
11785.44 207
11786.47 196
11787.49 206
11788.52 211
11789.54 175
11790.57 235
11791.59 230
11792.62 234
11793.65 221
11794.67 230
11795.70 190
11796.72 224
11797.75 187
11798.77 203
11799.80 224
11800.83 185
11801.85 198
11802.88 201
11803.90 253
11804.93 215
11805.96 213
11806.98 196
11808.01 207
11809.04 201
11810.06 225
11811.09 249
11812.12 229
11813.14 182
11814.17 217
11815.20 223
11816.22 227
11817.25 237
11818.28 188
11819.30 202
11820.33 186
11821.36 201
11822.38 217
11823.41 227
11824.44 197
11825.46 230
11826.49 188
11827.52 212
11828.54 209
11829.57 216
11830.60 205
11831.63 215
11832.65 213
11833.68 225
11834.71 211
11835.74 198
11836.76 258
11837.79 225
11838.82 220
11839.85 190
11840.87 227
11841.90 209
11842.93 200
11843.96 211
11844.99 196
11846.01 197
11847.04 206
11848.07 212
11849.10 210
11850.13 204
11851.15 181
11852.18 195
11853.21 215
11854.24 220
11855.27 201
11856.30 235
11857.32 211
11858.35 221
11859.38 201
11860.41 226
11861.44 226
11862.47 244
11863.50 208
11864.52 244
11865.55 241
11866.58 201
11867.61 238
11868.64 217
11869.67 254
11870.70 214
11871.73 248
11872.76 223
11873.79 241
11874.81 234
11875.84 213
11876.87 245
11877.90 201
11878.93 205
11879.96 230
11880.99 224
11882.02 189
11883.05 228
11884.08 220
11885.11 248
11886.14 218
11887.17 216
11888.20 204
11889.23 254
11890.26 241
11891.29 241
11892.32 260
11893.35 253
11894.38 235
11895.41 267
11896.44 231
11897.47 245
11898.50 256
11899.53 264
11900.56 234
11901.59 260
11902.62 277
11903.65 271
11904.68 269
11905.71 285
11906.74 303
11907.77 278
11908.80 317
11909.83 269
11910.86 272
11911.90 299
11912.93 247
11913.96 265
11914.99 253
11916.02 261
11917.05 254
11918.08 249
11919.11 230
11920.14 269
11921.17 251
11922.21 253
11923.24 231
11924.27 230
11925.30 233
11926.33 243
11927.36 234
11928.39 249
11929.43 287
11930.46 293
11931.49 295
11932.52 317
11933.55 347
11934.58 301
11935.62 351
11936.65 369
11937.68 396
11938.71 362
11939.74 329
11940.78 349
11941.81 362
11942.84 311
11943.87 318
11944.90 257
11945.94 283
11946.97 262
11948.00 219
11949.03 256
11950.07 218
11951.10 244
11952.13 251
11953.16 254
11954.20 231
11955.23 245
11956.26 242
11957.29 259
11958.33 243
11959.36 243
11960.39 235
11961.43 233
11962.46 235
11963.49 242
11964.53 231
11965.56 236
11966.59 256
11967.62 241
11968.66 232
11969.69 242
11970.72 229
11971.76 202
11972.79 258
11973.83 210
11974.86 236
11975.89 265
11976.93 236
11977.96 230
11978.99 203
11980.03 230
11981.06 243
11982.09 246
11983.13 219
11984.16 242
11985.20 216
11986.23 250
11987.26 236
11988.30 247
11989.33 219
11990.37 239
11991.40 253
11992.44 240
11993.47 209
11994.50 195
11995.54 222
11996.57 226
11997.61 229
11998.64 218
11999.68 238
12000.71 263
12001.75 253
12002.78 202
12003.82 283
12004.85 256
12005.89 256
12006.92 243
12007.96 230
12008.99 199
12010.03 244
12011.06 246
12012.10 241
12013.13 210
12014.17 244
12015.20 249
12016.24 289
12017.27 245
12018.31 233
12019.34 227
12020.38 281
12021.41 286
12022.45 283
12023.49 292
12024.52 250
12025.56 252
12026.59 245
12027.63 269
12028.66 276
12029.70 286
12030.74 228
12031.77 248
12032.81 229
12033.84 235
12034.88 265
12035.92 267
12036.95 239
12037.99 241
12039.03 246
12040.06 223
12041.10 237
12042.13 216
12043.17 243
12044.21 247
12045.24 259
12046.28 270
12047.32 263
12048.35 274
12049.39 193
12050.43 251
12051.46 227
12052.50 244
12053.54 257
12054.58 248
12055.61 213
12056.65 268
12057.69 211
12058.72 241
12059.76 236
12060.80 225
12061.84 249
12062.87 270
12063.91 268
12064.95 238
12065.98 222
12067.02 226
12068.06 269
12069.10 256
12070.14 259
12071.17 227
12072.21 227
12073.25 221
12074.29 249
12075.32 284
12076.36 232
12077.40 245
12078.44 282
12079.48 242
12080.51 243
12081.55 277
12082.59 265
12083.63 249
12084.67 241
12085.71 266
12086.74 259
12087.78 238
12088.82 257
12089.86 289
12090.90 244
12091.94 254
12092.97 235
12094.01 285
12095.05 262
12096.09 247
12097.13 273
12098.17 270
12099.21 264
12100.25 281
12101.29 307
12102.32 284
12103.36 320
12104.40 317
12105.44 340
12106.48 302
12107.52 335
12108.56 314
12109.60 322
12110.64 358
12111.68 302
12112.72 300
12113.76 308
12114.80 306
12115.84 250
12116.88 220
12117.92 244
12118.96 208
12120.00 224
12121.04 214
12122.07 238
12123.11 237
12124.15 219
12125.19 250
12126.23 227
12127.28 231
12128.32 226
12129.36 238
12130.40 222
12131.44 208
12132.48 216
12133.52 244
12134.56 237
12135.60 259
12136.64 254
12137.68 229
12138.72 226
12139.76 208
12140.80 230
12141.84 182
12142.88 202
12143.92 218
12144.96 194
12146.00 191
12147.05 224
12148.09 244
12149.13 218
12150.17 238
12151.21 222
12152.25 217
12153.29 221
12154.33 229
12155.38 220
12156.42 206
12157.46 211
12158.50 228
12159.54 203
12160.58 193
12161.62 204
12162.67 209
12163.71 217
12164.75 207
12165.79 209
12166.83 228
12167.87 203
12168.92 203
12169.96 210
12171.00 182
12172.04 207
12173.08 186
12174.13 188
12175.17 204
12176.21 187
12177.25 206
12178.30 199
12179.34 214
12180.38 219
12181.42 236
12182.47 208
12183.51 216
12184.55 191
12185.59 198
12186.64 186
12187.68 210
12188.72 214
12189.76 224
12190.81 201
12191.85 173
12192.89 190
12193.94 190
12194.98 205
12196.02 208
12197.06 233
12198.11 209
12199.15 168
12200.19 186
12201.24 225
12202.28 229
12203.32 244
12204.37 197
12205.41 213
12206.45 200
12207.50 218
12208.54 203
12209.59 183
12210.63 203
12211.67 209
12212.72 212
12213.76 191
12214.80 173
12215.85 190
12216.89 233
12217.94 217
12218.98 195
12220.02 226
12221.07 201
12222.11 183
12223.16 227
12224.20 195
12225.25 222
12226.29 217
12227.33 246
12228.38 217
12229.42 219
12230.47 198
12231.51 202
12232.56 215
12233.60 204
12234.65 194
12235.69 231
12236.74 254
12237.78 202
12238.83 225
12239.87 214
12240.92 223
12241.96 195
12243.01 213
12244.05 201
12245.10 223
12246.14 217
12247.19 180
12248.23 210
12249.28 225
12250.32 228
12251.37 228
12252.41 198
12253.46 201
12254.50 188
12255.55 222
12256.60 201
12257.64 185
12258.69 223
12259.73 219
12260.78 203
12261.82 181
12262.87 184
12263.92 207
12264.96 227
12266.01 203
12267.05 192
12268.10 191
12269.15 189
12270.19 219
12271.24 193
12272.29 198
12273.33 182
12274.38 206
12275.43 181
12276.47 184
12277.52 199
12278.57 207
12279.61 179
12280.66 217
12281.71 184
12282.75 218
12283.80 195
12284.85 195
12285.89 205
12286.94 174
12287.99 186
12289.03 179
12290.08 228
12291.13 196
12292.18 175
12293.22 178
12294.27 210
12295.32 230
12296.36 206
12297.41 179
12298.46 209
12299.51 204
12300.55 188
12301.60 189
12302.65 195
12303.70 170
12304.74 193
12305.79 226
12306.84 214
12307.89 191
12308.94 184
12309.98 204
12311.03 193
12312.08 181
12313.13 203
12314.18 180
12315.22 199
12316.27 207
12317.32 211
12318.37 200
12319.42 173
12320.47 189
12321.51 213
12322.56 182
12323.61 158
12324.66 195
12325.71 191
12326.76 171
12327.81 200
12328.85 182
12329.90 181
12330.95 168
12332.00 154
12333.05 194
12334.10 174
12335.15 173
12336.20 194
12337.25 175
12338.30 183
12339.34 204
12340.39 179
12341.44 179
12342.49 179
12343.54 181
12344.59 215
12345.64 196
12346.69 185
12347.74 150
12348.79 183
12349.84 172
12350.89 178
12351.94 152
12352.99 190
12354.04 184
12355.09 191
12356.14 174
12357.19 186
12358.24 151
12359.29 197
12360.34 201
12361.39 189
12362.44 130
12363.49 188
12364.54 202
12365.59 197
12366.64 178
12367.69 185
12368.74 220
12369.79 209
12370.84 209
12371.89 189
12372.94 163
12373.99 182
12375.04 243
12376.09 216
12377.15 202
12378.20 196
12379.25 198
12380.30 233
12381.35 203
12382.40 194
12383.45 195
12384.50 225
12385.55 189
12386.60 194
12387.66 210
12388.71 219
12389.76 208
12390.81 218
12391.86 230
12392.91 186
12393.96 171
12395.02 199
12396.07 213
12397.12 208
12398.17 172
12399.22 206
12400.27 193
12401.33 181
12402.38 196
12403.43 202
12404.48 203
12405.53 173
12406.59 215
12407.64 202
12408.69 214
12409.74 189
12410.80 209
12411.85 210
12412.90 192
12413.95 200
12415.00 242
12416.06 251
12417.11 229
12418.16 199
12419.21 177
12420.27 192
12421.32 197
12422.37 226
12423.43 208
12424.48 193
12425.53 222
12426.58 204
12427.64 210
12428.69 221
12429.74 185
12430.80 198
12431.85 195
12432.90 211
12433.96 207
12435.01 184
12436.06 200
12437.12 239
12438.17 241
12439.22 214
12440.28 233
12441.33 202
12442.38 216
12443.44 230
12444.49 210
12445.54 227
12446.60 236
12447.65 243
12448.71 223
12449.76 238
12450.81 238
12451.87 208
12452.92 220
12453.98 220
12455.03 225
12456.08 207
12457.14 222
12458.19 256
12459.25 246
12460.30 246
12461.36 228
12462.41 240
12463.46 265
12464.52 266
12465.57 260
12466.63 245
12467.68 271
12468.74 257
12469.79 308
12470.85 270
12471.90 286
12472.96 299
12474.01 335
12475.07 378
12476.12 425
12477.18 458
12478.23 562
12479.29 654
12480.34 586
12481.40 610
12482.45 671
12483.51 591
12484.56 586
12485.62 541
12486.67 527
12487.73 473
12488.79 416
12489.84 383
12490.90 379
12491.95 330
12493.01 309
12494.06 351
12495.12 301
12496.18 294
12497.23 292
12498.29 270
12499.34 253
12500.40 292
12501.46 271
12502.51 273
12503.57 262
12504.62 257
12505.68 261
12506.74 234
12507.79 264
12508.85 261
12509.91 269
12510.96 252
12512.02 250
12513.08 255
12514.13 263
12515.19 310
12516.25 251
12517.30 233
12518.36 243
12519.42 256
12520.47 236
12521.53 249
12522.59 249
12523.64 238
12524.70 216
12525.76 234
12526.82 221
12527.87 179
12528.93 212
12529.99 223
12531.04 231
12532.10 209
12533.16 222
12534.22 217
12535.27 226
12536.33 234
12537.39 240
12538.45 203
12539.50 190
12540.56 224
12541.62 214
12542.68 236
12543.74 236
12544.79 218
12545.85 263
12546.91 236
12547.97 222
12549.03 240
12550.08 252
12551.14 257
12552.20 267
12553.26 287
12554.32 262
12555.38 226
12556.43 254
12557.49 313
12558.55 307
12559.61 302
12560.67 310
12561.73 330
12562.79 315
12563.84 313
12564.90 307
12565.96 313
12567.02 263
12568.08 270
12569.14 253
12570.20 267
12571.26 248
12572.32 265
12573.37 239
12574.43 248
12575.49 236
12576.55 227
12577.61 209
12578.67 209
12579.73 233
12580.79 261
12581.85 226
12582.91 224
12583.97 250
12585.03 200
12586.09 204
12587.15 234
12588.21 251
12589.27 209
12590.33 218
12591.39 245
12592.45 216
12593.51 245
12594.57 226
12595.63 208
12596.69 219
12597.75 223
12598.81 203
12599.87 209
12600.93 204
12601.99 208
12603.05 208
12604.11 198
12605.17 207
12606.23 205
12607.29 198
12608.35 208
12609.41 200
12610.47 214
12611.53 214
12612.59 198
12613.66 200
12614.72 212
12615.78 205
12616.84 252
12617.90 223
12618.96 248
12620.02 254
12621.08 256
12622.14 254
12623.20 240
12624.27 228
12625.33 222
12626.39 229
12627.45 230
12628.51 230
12629.57 229
12630.63 237
12631.70 226
12632.76 210
12633.82 198
12634.88 229
12635.94 236
12637.00 223
12638.07 213
12639.13 213
12640.19 218
12641.25 215
12642.31 220
12643.38 211
12644.44 183
12645.50 185
12646.56 191
12647.63 213
12648.69 207
12649.75 229
12650.81 245
12651.88 212
12652.94 211
12654.00 199
12655.06 222
12656.13 207
12657.19 236
12658.25 210
12659.31 202
12660.38 238
12661.44 225
12662.50 233
12663.57 218
12664.63 184
12665.69 206
12666.75 196
12667.82 230
12668.88 206
12669.94 178
12671.01 218
12672.07 210
12673.13 221
12674.20 203
12675.26 210
12676.32 202
12677.39 177
12678.45 198
12679.51 222
12680.58 207
12681.64 201
12682.71 231
12683.77 202
12684.83 225
12685.90 210
12686.96 235
12688.03 214
12689.09 200
12690.15 201
12691.22 233
12692.28 224
12693.35 210
12694.41 216
12695.47 221
12696.54 256
12697.60 253
12698.67 240
12699.73 208
12700.80 232
12701.86 243
12702.93 249
12703.99 238
12705.05 226
12706.12 269
12707.18 276
12708.25 263
12709.31 252
12710.38 281
12711.44 293
12712.51 261
12713.57 236
12714.64 235
12715.70 230
12716.77 276
12717.83 244
12718.90 257
12719.96 214
12721.03 225
12722.10 228
12723.16 261
12724.23 216
12725.29 216
12726.36 279
12727.42 253
12728.49 234
12729.55 227
12730.62 239
12731.69 236
12732.75 246
12733.82 208
12734.88 209
12735.95 231
12737.02 251
12738.08 216
12739.15 236
12740.21 232
12741.28 221
12742.35 246
12743.41 211
12744.48 223
12745.55 213
12746.61 254
12747.68 235
12748.75 224
12749.81 223
12750.88 239
12751.95 214
12753.01 210
12754.08 222
12755.15 221
12756.21 215
12757.28 246
12758.35 225
12759.41 195
12760.48 210
12761.55 201
12762.61 217
12763.68 189
12764.75 190
12765.82 225
12766.88 188
12767.95 186
12769.02 206
12770.09 201
12771.15 208
12772.22 206
12773.29 222
12774.36 203
12775.42 204
12776.49 218
12777.56 209
12778.63 205
12779.69 194
12780.76 189
12781.83 199
12782.90 183
12783.97 160
12785.03 200
12786.10 208
12787.17 211
12788.24 170
12789.31 199
12790.37 208
12791.44 206
12792.51 223
12793.58 200
12794.65 184
12795.72 191
12796.79 195
12797.85 185
12798.92 191
12799.99 190
12801.06 212
12802.13 192
12803.20 187
12804.27 216
12805.34 185
12806.40 195
12807.47 190
12808.54 167
12809.61 211
12810.68 195
12811.75 182
12812.82 185
12813.89 188
12814.96 199
12816.03 208
12817.10 189
12818.17 182
12819.23 193
12820.30 210
12821.37 196
12822.44 202
12823.51 181
12824.58 170
12825.65 206
12826.72 175
12827.79 203
12828.86 193
12829.93 191
12831.00 178
12832.07 212
12833.14 197
12834.21 176
12835.28 199
12836.35 191
12837.42 195
12838.49 177
12839.56 203
12840.63 182
12841.70 172
12842.77 194
12843.85 182
12844.92 182
12845.99 190
12847.06 175
12848.13 179
12849.20 181
12850.27 178
12851.34 176
12852.41 189
12853.48 186
12854.55 173
12855.62 163
12856.69 205
12857.77 224
12858.84 194
12859.91 162
12860.98 147
12862.05 180
12863.12 180
12864.19 178
12865.26 175
12866.34 152
12867.41 192
12868.48 168
12869.55 193
12870.62 178
12871.69 144
12872.77 183
12873.84 193
12874.91 170
12875.98 154
12877.05 191
12878.12 199
12879.20 202
12880.27 199
12881.34 158
12882.41 185
12883.49 179
12884.56 211
12885.63 165
12886.70 169
12887.77 181
12888.85 207
12889.92 194
12890.99 164
12892.06 162
12893.14 176
12894.21 172
12895.28 185
12896.35 170
12897.43 168
12898.50 167
12899.57 167
12900.65 195
12901.72 168
12902.79 210
12903.86 199
12904.94 177
12906.01 172
12907.08 181
12908.16 194
12909.23 153
12910.30 166
12911.38 173
12912.45 187
12913.52 175
12914.60 181
12915.67 161
12916.74 171
12917.82 176
12918.89 159
12919.97 191
12921.04 164
12922.11 163
12923.19 129
12924.26 170
12925.33 161
12926.41 165
12927.48 172
12928.56 203
12929.63 204
12930.70 155
12931.78 136
12932.85 163
12933.93 172
12935.00 173
12936.08 163
12937.15 144
12938.23 174
12939.30 149
12940.37 172
12941.45 188
12942.52 187
12943.60 181
12944.67 185
12945.75 154
12946.82 140
12947.90 155
12948.97 170
12950.05 159
12951.12 182
12952.20 166
12953.27 174
12954.35 166
12955.42 139
12956.50 141
12957.57 160
12958.65 154
12959.72 155
12960.80 170
12961.87 165
12962.95 163
12964.03 172
12965.10 154
12966.18 163
12967.25 159
12968.33 173
12969.40 170
12970.48 182
12971.56 135
12972.63 146
12973.71 163
12974.78 177
12975.86 164
12976.93 188
12978.01 170
12979.09 200
12980.16 218
12981.24 171
12982.32 160
12983.39 159
12984.47 181
12985.55 168
12986.62 140
12987.70 150
12988.77 165
12989.85 171
12990.93 195
12992.00 158
12993.08 155
12994.16 172
12995.23 162
12996.31 172
12997.39 139
12998.47 154
12999.54 152
13000.62 156
13001.70 137
13002.77 147
13003.85 141
13004.93 180
13006.01 175
13007.08 156
13008.16 139
13009.24 153
13010.31 141
13011.39 151
13012.47 145
13013.55 136
13014.63 150
13015.70 179
13016.78 152
13017.86 170
13018.94 155
13020.01 157
13021.09 167
13022.17 173
13023.25 147
13024.33 164
13025.40 154
13026.48 145
13027.56 156
13028.64 150
13029.72 171
13030.79 154
13031.87 182
13032.95 178
13034.03 176
13035.11 173
13036.19 146
13037.27 159
13038.34 157
13039.42 174
13040.50 169
13041.58 160
13042.66 155
13043.74 172
13044.82 183
13045.90 168
13046.97 160
13048.05 150
13049.13 165
13050.21 156
13051.29 163
13052.37 154
13053.45 191
13054.53 179
13055.61 197
13056.69 198
13057.77 169
13058.85 166
13059.93 177
13061.01 175
13062.09 177
13063.16 155
13064.24 154
13065.32 181
13066.40 157
13067.48 185
13068.56 171
13069.64 154
13070.72 177
13071.80 195
13072.88 159
13073.96 167
13075.04 162
13076.12 162
13077.20 164
13078.28 147
13079.36 155
13080.45 174
13081.53 188
13082.61 167
13083.69 152
13084.77 158
13085.85 177
13086.93 166
13088.01 164
13089.09 187
13090.17 180
13091.25 158
13092.33 161
13093.41 166
13094.49 159
13095.57 123
13096.66 166
13097.74 178
13098.82 185
13099.90 175
13100.98 154
13102.06 161
13103.14 147
13104.22 158
13105.31 151
13106.39 137
13107.47 138
13108.55 146
13109.63 147
13110.71 162
13111.79 157
13112.88 161
13113.96 151
13115.04 177
13116.12 160
13117.20 170
13118.29 154
13119.37 156
13120.45 174
13121.53 138
13122.61 156
13123.70 180
13124.78 172
13125.86 163
13126.94 147
13128.03 166
13129.11 168
13130.19 180
13131.27 160
13132.35 154
13133.44 150
13134.52 158
13135.60 140
13136.69 178
13137.77 143
13138.85 168
13139.93 168
13141.02 151
13142.10 170
13143.18 161
13144.27 166
13145.35 165
13146.43 151
13147.51 159
13148.60 162
13149.68 169
13150.76 184
13151.85 163
13152.93 167
13154.01 168
13155.10 153
13156.18 171
13157.26 134
13158.35 150
13159.43 184
13160.52 177
13161.60 174
13162.68 157
13163.77 171
13164.85 155
13165.93 178
13167.02 154
13168.10 150
13169.19 177
13170.27 159
13171.35 151
13172.44 149
13173.52 141
13174.61 150
13175.69 160
13176.78 123
13177.86 145
13178.94 154
13180.03 154
13181.11 158
13182.20 151
13183.28 151
13184.37 177
13185.45 161
13186.54 143
13187.62 154
13188.71 158
13189.79 164
13190.88 144
13191.96 142
13193.05 158
13194.13 151
13195.22 156
13196.30 149
13197.39 139
13198.47 129
13199.56 151
13200.64 157
13201.73 148
13202.81 161
13203.90 157
13204.98 146
13206.07 149
13207.16 137
13208.24 173
13209.33 138
13210.41 160
13211.50 168
13212.58 169
13213.67 159
13214.76 135
13215.84 160
13216.93 148
13218.01 156
13219.10 168
13220.19 153
13221.27 188
13222.36 139
13223.45 147
13224.53 167
13225.62 159
13226.70 143
13227.79 157
13228.88 143
13229.96 139
13231.05 141
13232.14 141
13233.22 158
13234.31 154
13235.40 149
13236.48 153
13237.57 169
13238.66 147
13239.74 169
13240.83 157
13241.92 173
13243.01 181
13244.09 195
13245.18 184
13246.27 203
13247.35 162
13248.44 161
13249.53 169
13250.62 164
13251.70 162
13252.79 176
13253.88 145
13254.97 168
13256.05 142
13257.14 165
13258.23 153
13259.32 160
13260.40 173
13261.49 174
13262.58 184
13263.67 163
13264.76 153
13265.84 176
13266.93 180
13268.02 162
13269.11 174
13270.20 199
13271.29 149
13272.37 164
13273.46 171
13274.55 172
13275.64 205
13276.73 177
13277.82 185
13278.90 163
13279.99 162
13281.08 168
13282.17 178
13283.26 188
13284.35 206
13285.44 184
13286.53 184
13287.61 169
13288.70 173
13289.79 162
13290.88 184
13291.97 194
13293.06 203
13294.15 203
13295.24 178
13296.33 209
13297.42 185
13298.51 183
13299.60 174
13300.68 189
13301.77 199
13302.86 202
13303.95 167
13305.04 181
13306.13 215
13307.22 204
13308.31 177
13309.40 210
13310.49 224
13311.58 229
13312.67 219
13313.76 203
13314.85 206
13315.94 212
13317.03 210
13318.12 241
13319.21 220
13320.30 203
13321.39 198
13322.48 178
13323.57 224
13324.66 220
13325.75 207
13326.84 196
13327.94 197
13329.03 190
13330.12 178
13331.21 174
13332.30 201
13333.39 214
13334.48 184
13335.57 202
13336.66 169
13337.75 173
13338.84 187
13339.93 167
13341.03 205
13342.12 191
13343.21 217
13344.30 190
13345.39 181
13346.48 230
13347.57 211
13348.66 206
13349.76 224
13350.85 199
13351.94 199
13353.03 206
13354.12 179
13355.21 197
13356.31 166
13357.40 165
13358.49 200
13359.58 210
13360.67 213
13361.76 195
13362.86 219
13363.95 186
13365.04 212
13366.13 234
13367.23 244
13368.32 237
13369.41 224
13370.50 219
13371.59 207
13372.69 231
13373.78 228
13374.87 229
13375.96 217
13377.06 220
13378.15 195
13379.24 218
13380.34 216
13381.43 208
13382.52 192
13383.61 219
13384.71 195
13385.80 201
13386.89 204
13387.99 198
13389.08 195
13390.17 183
13391.26 207
13392.36 215
13393.45 176
13394.54 196
13395.64 215
13396.73 212
13397.82 191
13398.92 187
13400.01 209
13401.11 179
13402.20 193
13403.29 168
13404.39 180
13405.48 189
13406.57 188
13407.67 192
13408.76 170
13409.86 190
13410.95 180
13412.04 204
13413.14 192
13414.23 168
13415.33 188
13416.42 186
13417.51 182
13418.61 187
13419.70 183
13420.80 211
13421.89 171
13422.99 155
13424.08 179
13425.17 154
13426.27 187
13427.36 180
13428.46 158
13429.55 178
13430.65 206
13431.74 216
13432.84 196
13433.93 165
13435.03 169
13436.12 159
13437.22 185
13438.31 200
13439.41 177
13440.50 197
13441.60 170
13442.69 191
13443.79 180
13444.88 173
13445.98 192
13447.08 237
13448.17 226
13449.27 179
13450.36 160
13451.46 206
13452.55 193
13453.65 181
13454.74 188
13455.84 181
13456.94 208
13458.03 203
13459.13 216
13460.22 213
13461.32 199
13462.42 204
13463.51 231
13464.61 212
13465.70 224
13466.80 200
13467.90 204
13468.99 204
13470.09 197
13471.19 208
13472.28 199
13473.38 231
13474.48 207
13475.57 210
13476.67 210
13477.77 231
13478.86 214
13479.96 213
13481.06 189
13482.15 220
13483.25 181
13484.35 216
13485.44 217
13486.54 190
13487.64 185
13488.74 207
13489.83 207
13490.93 203
13492.03 210
13493.12 218
13494.22 246
13495.32 220
13496.42 228
13497.51 254
13498.61 215
13499.71 244
13500.81 248
13501.90 222
13503.00 228
13504.10 272
13505.20 283
13506.30 262
13507.39 258
13508.49 250
13509.59 259
13510.69 269
13511.79 246
13512.88 267
13513.98 246
13515.08 253
13516.18 218
13517.28 236
13518.38 223
13519.47 206
13520.57 211
13521.67 203
13522.77 186
13523.87 212
13524.97 227
13526.07 189
13527.16 193
13528.26 194
13529.36 200
13530.46 197
13531.56 203
13532.66 195
13533.76 209
13534.86 197
13535.96 185
13537.05 219
13538.15 179
13539.25 194
13540.35 196
13541.45 212
13542.55 190
13543.65 191
13544.75 170
13545.85 203
13546.95 202
13548.05 192
13549.15 163
13550.25 193
13551.35 203
13552.45 180
13553.55 166
13554.65 174
13555.75 184
13556.85 162
13557.95 184
13559.05 162
13560.15 168
13561.25 184
13562.35 192
13563.45 182
13564.55 189
13565.65 193
13566.75 197
13567.85 159
13568.95 168
13570.05 167
13571.15 163
13572.25 173
13573.35 176
13574.45 160
13575.55 153
13576.65 195
13577.75 180
13578.85 186
13579.95 162
13581.06 182
13582.16 176
13583.26 176
13584.36 169
13585.46 185
13586.56 148
13587.66 165
13588.76 155
13589.86 187
13590.97 173
13592.07 204
13593.17 162
13594.27 178
13595.37 155
13596.47 169
13597.57 182
13598.68 178
13599.78 193
13600.88 146
13601.98 167
13603.08 192
13604.19 167
13605.29 170
13606.39 182
13607.49 172
13608.59 174
13609.70 161
13610.80 173
13611.90 195
13613.00 187
13614.10 205
13615.21 180
13616.31 187
13617.41 154
13618.51 158
13619.62 158
13620.72 161
13621.82 169
13622.92 196
13624.03 193
13625.13 171
13626.23 174
13627.33 180
13628.44 187
13629.54 180
13630.64 180
13631.75 191
13632.85 199
13633.95 160
13635.06 163
13636.16 177
13637.26 166
13638.36 177
13639.47 130
13640.57 174
13641.67 185
13642.78 168
13643.88 185
13644.99 191
13646.09 170
13647.19 191
13648.30 196
13649.40 157
13650.50 156
13651.61 168
13652.71 189
13653.81 188
13654.92 199
13656.02 198
13657.13 177
13658.23 180
13659.33 171
13660.44 164
13661.54 155
13662.65 154
13663.75 150
13664.86 159
13665.96 152
13667.06 131
13668.17 184
13669.27 179
13670.38 160
13671.48 146
13672.59 179
13673.69 152
13674.80 177
13675.90 172
13677.01 189
13678.11 192
13679.22 166
13680.32 168
13681.43 143
13682.53 166
13683.64 160
13684.74 146
13685.85 162
13686.95 165
13688.06 165
13689.16 214
13690.27 155
13691.37 161
13692.48 159
13693.58 161
13694.69 173
13695.79 158
13696.90 156
13698.01 158
13699.11 181
13700.22 131
13701.32 175
13702.43 140
13703.54 149
13704.64 160
13705.75 178
13706.85 155
13707.96 157
13709.07 182
13710.17 184
13711.28 169
13712.38 167
13713.49 198
13714.60 174
13715.70 154
13716.81 190
13717.92 186
13719.02 190
13720.13 179
13721.24 187
13722.34 195
13723.45 154
13724.56 164
13725.66 194
13726.77 207
13727.88 198
13728.98 187
13730.09 186
13731.20 178
13732.30 186
13733.41 173
13734.52 179
13735.63 181
13736.73 185
13737.84 204
13738.95 208
13740.05 169
13741.16 193
13742.27 188
13743.38 193
13744.48 205
13745.59 178
13746.70 178
13747.81 178
13748.91 230
13750.02 193
13751.13 169
13752.24 189
13753.35 202
13754.45 216
13755.56 211
13756.67 180
13757.78 190
13758.89 169
13759.99 200
13761.10 178
13762.21 199
13763.32 226
13764.43 240
13765.54 227
13766.64 207
13767.75 225
13768.86 245
13769.97 268
13771.08 295
13772.19 286
13773.30 285
13774.40 330
13775.51 312
13776.62 331
13777.73 297
13778.84 346
13779.95 348
13781.06 304
13782.17 271
13783.28 279
13784.39 288
13785.49 278
13786.60 252
13787.71 259
13788.82 249
13789.93 275
13791.04 259
13792.15 215
13793.26 221
13794.37 212
13795.48 189
13796.59 225
13797.70 204
13798.81 194
13799.92 210
13801.03 234
13802.14 208
13803.25 201
13804.36 218
13805.47 212
13806.58 245
13807.69 225
13808.80 181
13809.91 177
13811.02 234
13812.13 244
13813.24 242
13814.35 226
13815.46 220
13816.57 244
13817.68 243
13818.79 211
13819.90 193
13821.01 216
13822.12 215
13823.23 200
13824.34 227
13825.46 192
13826.57 183
13827.68 202
13828.79 208
13829.90 182
13831.01 191
13832.12 210
13833.23 215
13834.34 214
13835.45 169
13836.57 178
13837.68 187
13838.79 198
13839.90 197
13841.01 211
13842.12 195
13843.23 213
13844.35 189
13845.46 194
13846.57 187
13847.68 193
13848.79 205
13849.90 186
13851.02 206
13852.13 204
13853.24 222
13854.35 209
13855.46 201
13856.58 210
13857.69 200
13858.80 210
13859.91 189
13861.02 223
13862.14 218
13863.25 221
13864.36 207
13865.47 196
13866.59 196
13867.70 211
13868.81 238
13869.92 223
13871.04 209
13872.15 206
13873.26 228
13874.38 243
13875.49 238
13876.60 235
13877.71 212
13878.83 232
13879.94 235
13881.05 227
13882.17 250
13883.28 208
13884.39 220
13885.51 224
13886.62 219
13887.73 216
13888.85 237
13889.96 236
13891.07 277
13892.19 285
13893.30 237
13894.41 275
13895.53 290
13896.64 266
13897.75 282
13898.87 291
13899.98 313
13901.10 304
13902.21 270
13903.32 292
13904.44 283
13905.55 278
13906.67 260
13907.78 220
13908.89 223
13910.01 245
13911.12 241
13912.24 227
13913.35 217
13914.47 217
13915.58 228
13916.69 205
13917.81 201
13918.92 203
13920.04 206
13921.15 211
13922.27 228
13923.38 201
13924.50 194
13925.61 188
13926.73 188
13927.84 207
13928.96 203
13930.07 217
13931.19 232
13932.30 233
13933.42 211
13934.53 199
13935.65 199
13936.76 218
13937.88 201
13938.99 178
13940.11 190
13941.22 194
13942.34 171
13943.45 184
13944.57 218
13945.69 216
13946.80 184
13947.92 183
13949.03 199
13950.15 169
13951.27 189
13952.38 176
13953.50 174
13954.61 166
13955.73 199
13956.85 195
13957.96 210
13959.08 186
13960.19 190
13961.31 181
13962.43 213
13963.54 186
13964.66 186
13965.78 163
13966.89 197
13968.01 193
13969.13 183
13970.24 197
13971.36 204
13972.48 171
13973.59 205
13974.71 177
13975.83 182
13976.94 199
13978.06 199
13979.18 205
13980.29 167
13981.41 191
13982.53 186
13983.64 173
13984.76 181
13985.88 187
13987.00 204
13988.11 180
13989.23 207
13990.35 184
13991.47 189
13992.58 181
13993.70 189
13994.82 210
13995.94 194
13997.05 193
13998.17 172
13999.29 182
14000.41 171
14001.53 160
14002.64 173
14003.76 194
14004.88 176
14006.00 198
14007.12 180
14008.23 180
14009.35 192
14010.47 208
14011.59 210
14012.71 184
14013.83 209
14014.94 175
14016.06 186
14017.18 181
14018.30 170
14019.42 192
14020.54 179
14021.66 172
14022.77 176
14023.89 178
14025.01 177
14026.13 164
14027.25 165
14028.37 180
14029.49 186
14030.61 171
14031.73 183
14032.84 171
14033.96 167
14035.08 195
14036.20 176
14037.32 182
14038.44 160
14039.56 198
14040.68 163
14041.80 166
14042.92 148
14044.04 153
14045.16 150
14046.28 182
14047.40 182
14048.52 154
14049.64 181
14050.76 176
14051.88 179
14053.00 184
14054.12 164
14055.24 207
14056.36 186
14057.48 222
14058.60 202
14059.72 178
14060.84 146
14061.96 194
14063.08 160
14064.20 162
14065.32 177
14066.44 201
14067.56 177
14068.68 168
14069.80 168
14070.92 180
14072.04 172
14073.16 218
14074.28 187
14075.40 175
14076.53 169
14077.65 175
14078.77 211
14079.89 203
14081.01 200
14082.13 209
14083.25 220
14084.37 190
14085.49 200
14086.62 189
14087.74 194
14088.86 179
14089.98 216
14091.10 217
14092.22 230
14093.34 231
14094.47 229
14095.59 205
14096.71 217
14097.83 265
14098.95 245
14100.07 290
14101.20 259
14102.32 270
14103.44 283
14104.56 223
14105.68 241
14106.81 241
14107.93 254
14109.05 222
14110.17 228
14111.30 238
14112.42 202
14113.54 202
14114.66 209
14115.78 225
14116.91 200
14118.03 151
14119.15 218
14120.28 221
14121.40 208
14122.52 198
14123.64 196
14124.77 179
14125.89 197
14127.01 202
14128.13 183
14129.26 195
14130.38 167
14131.50 200
14132.63 185
14133.75 182
14134.87 188
14136.00 211
14137.12 184
14138.24 173
14139.37 174
14140.49 205
14141.61 189
14142.74 183
14143.86 189
14144.98 186
14146.11 171
14147.23 165
14148.36 188
14149.48 175
14150.60 191
14151.73 180
14152.85 178
14153.98 169
14155.10 173
14156.22 161
14157.35 186
14158.47 188
14159.60 205
14160.72 203
14161.84 210
14162.97 194
14164.09 173
14165.22 176
14166.34 203
14167.47 188
14168.59 178
14169.72 158
14170.84 152
14171.96 172
14173.09 147
14174.21 220
14175.34 184
14176.46 155
14177.59 170
14178.71 188
14179.84 160
14180.96 159
14182.09 178
14183.21 182
14184.34 170
14185.46 190
14186.59 160
14187.72 169
14188.84 178
14189.97 158
14191.09 172
14192.22 161
14193.34 183
14194.47 180
14195.59 162
14196.72 158
14197.85 171
14198.97 188
14200.10 192
14201.22 185
14202.35 149
14203.47 164
14204.60 174
14205.73 168
14206.85 157
14207.98 190
14209.10 158
14210.23 160
14211.36 159
14212.48 195
14213.61 151
14214.74 158
14215.86 151
14216.99 138
14218.12 166
14219.24 161
14220.37 164
14221.50 148
14222.62 150
14223.75 151
14224.88 151
14226.00 147
14227.13 147
14228.26 144
14229.38 182
14230.51 193
14231.64 171
14232.76 177
14233.89 180
14235.02 162
14236.15 150
14237.27 172
14238.40 157
14239.53 165
14240.66 154
14241.78 184
14242.91 128
14244.04 146
14245.17 156
14246.29 164
14247.42 149
14248.55 149
14249.68 169
14250.80 146
14251.93 151
14253.06 148
14254.19 145
14255.32 162
14256.44 129
14257.57 155
14258.70 158
14259.83 179
14260.96 154
14262.09 130
14263.21 149
14264.34 127
14265.47 119
14266.60 138
14267.73 158
14268.86 154
14269.98 165
14271.11 185
14272.24 136
14273.37 160
14274.50 140
14275.63 155
14276.76 155
14277.89 163
14279.01 148
14280.14 170
14281.27 156
14282.40 146
14283.53 159
14284.66 159
14285.79 167
14286.92 163
14288.05 127
14289.18 137
14290.31 176
14291.44 136
14292.57 146
14293.70 141
14294.82 156
14295.95 160
14297.08 170
14298.21 143
14299.34 148
14300.47 159
14301.60 148
14302.73 124
14303.86 133
14304.99 154
14306.12 157
14307.25 147
14308.38 139
14309.51 148
14310.64 145
14311.77 138
14312.90 143
14314.03 160
14315.16 141
14316.30 146
14317.43 145
14318.56 172
14319.69 169
14320.82 136
14321.95 154
14323.08 162
14324.21 133
14325.34 144
14326.47 161
14327.60 131
14328.73 149
14329.86 135
14330.99 123
14332.13 119
14333.26 140
14334.39 136
14335.52 145
14336.65 134
14337.78 175
14338.91 158
14340.04 149
14341.18 133
14342.31 137
14343.44 164
14344.57 151
14345.70 150
14346.83 165
14347.97 165
14349.10 138
14350.23 147
14351.36 158
14352.49 144
14353.62 131
14354.76 130
14355.89 146
14357.02 138
14358.15 138
14359.28 138
14360.42 142
14361.55 137
14362.68 131
14363.81 144
14364.95 151
14366.08 133
14367.21 142
14368.34 114
14369.48 129
14370.61 135
14371.74 149
14372.87 140
14374.01 137
14375.14 149
14376.27 159
14377.40 132
14378.54 146
14379.67 120
14380.80 127
14381.94 137
14383.07 116
14384.20 134
14385.34 137
14386.47 127
14387.60 138
14388.74 121
14389.87 126
14391.00 126
14392.14 149
14393.27 164
14394.40 141
14395.54 146
14396.67 141
14397.80 144
14398.94 141
14400.07 142
14401.20 155
14402.34 132
14403.47 169
14404.61 142
14405.74 122
14406.87 152
14408.01 138
14409.14 150
14410.28 126
14411.41 127
14412.55 151
14413.68 162
14414.81 155
14415.95 122
14417.08 133
14418.22 150
14419.35 170
14420.49 115
14421.62 142
14422.76 144
14423.89 150
14425.02 160
14426.16 151
14427.29 125
14428.43 142
14429.56 150
14430.70 166
14431.83 149
14432.97 153
14434.10 148
14435.24 152
14436.37 165
14437.51 126
14438.64 145
14439.78 178
14440.92 153
14442.05 152
14443.19 133
14444.32 157
14445.46 172
14446.59 150
14447.73 135
14448.86 155
14450.00 146
14451.14 153
14452.27 177
14453.41 149
14454.54 164
14455.68 179
14456.82 191
14457.95 143
14459.09 127
14460.22 136
14461.36 164
14462.50 162
14463.63 159
14464.77 134
14465.90 162
14467.04 145
14468.18 151
14469.31 151
14470.45 158
14471.59 165
14472.72 172
14473.86 147
14475.00 143
14476.13 155
14477.27 171
14478.41 167
14479.54 145
14480.68 174
14481.82 159
14482.96 163
14484.09 163
14485.23 162
14486.37 147
14487.50 164
14488.64 160
14489.78 170
14490.92 164
14492.05 148
14493.19 174
14494.33 155
14495.47 151
14496.60 145
14497.74 135
14498.88 147
14500.02 173
14501.15 157
14502.29 177
14503.43 156
14504.57 152
14505.70 179
14506.84 173
14507.98 162
14509.12 183
14510.26 181
14511.39 172
14512.53 193
14513.67 194
14514.81 166
14515.95 193
14517.09 209
14518.22 218
14519.36 205
14520.50 237
14521.64 224
14522.78 203
14523.92 230
14525.06 205
14526.19 218
14527.33 213
14528.47 218
14529.61 218
14530.75 216
14531.89 177
14533.03 174
14534.17 206
14535.31 193
14536.45 155
14537.58 180
14538.72 189
14539.86 171
14541.00 176
14542.14 165
14543.28 170
14544.42 156
14545.56 174
14546.70 167
14547.84 164
14548.98 135
14550.12 138
14551.26 159
14552.40 168
14553.54 162
14554.68 157
14555.82 189
14556.96 155
14558.10 174
14559.24 157
14560.38 158
14561.52 164
14562.66 149
14563.80 124
14564.94 148
14566.08 154
14567.22 154
14568.36 175
14569.50 153
14570.64 161
14571.78 157
14572.92 165
14574.06 171
14575.20 147
14576.34 178
14577.48 141
14578.62 130
14579.76 136
14580.91 143
14582.05 147
14583.19 125
14584.33 143
14585.47 157
14586.61 146
14587.75 160
14588.89 156
14590.03 153
14591.18 168
14592.32 176
14593.46 165
14594.60 138
14595.74 147
14596.88 170
14598.02 147
14599.17 150
14600.31 145
14601.45 158
14602.59 152
14603.73 149
14604.87 124
14606.02 133
14607.16 165
14608.30 165
14609.44 151
14610.58 166
14611.73 163
14612.87 146
14614.01 157
14615.15 155
14616.29 134
14617.44 149
14618.58 170
14619.72 161
14620.86 142
14622.01 165
14623.15 140
14624.29 154
14625.43 152
14626.58 164
14627.72 167
14628.86 158
14630.01 163
14631.15 175
14632.29 153
14633.43 174
14634.58 178
14635.72 177
14636.86 167
14638.01 185
14639.15 181
14640.29 178
14641.44 170
14642.58 162
14643.72 168
14644.87 188
14646.01 194
14647.15 169
14648.30 155
14649.44 148
14650.58 168
14651.73 156
14652.87 164
14654.01 165
14655.16 161
14656.30 156
14657.45 167
14658.59 142
14659.73 147
14660.88 137
14662.02 121
14663.17 136
14664.31 156
14665.45 178
14666.60 144
14667.74 127
14668.89 134
14670.03 157
14671.18 148
14672.32 162
14673.46 138
14674.61 152
14675.75 139
14676.90 136
14678.04 153
14679.19 155
14680.33 128
14681.48 150
14682.62 146
14683.77 132
14684.91 133
14686.06 117
14687.20 139
14688.35 140
14689.49 133
14690.64 136
14691.78 145
14692.93 140
14694.07 141
14695.22 126
14696.36 133
14697.51 147
14698.65 151
14699.80 140
14700.95 119
14702.09 129
14703.24 109
14704.38 146
14705.53 109
14706.67 121
14707.82 114
14708.97 131
14710.11 121
14711.26 144
14712.40 109
14713.55 132
14714.70 111
14715.84 98
14716.99 122
14718.13 158
14719.28 150
14720.43 125
14721.57 135
14722.72 134
14723.87 125
14725.01 96
14726.16 116
14727.31 120
14728.45 145
14729.60 103
14730.75 140
14731.89 125
14733.04 123
14734.19 145
14735.33 122
14736.48 116
14737.63 135
14738.77 137
14739.92 115
14741.07 123
14742.22 108
14743.36 140
14744.51 113
14745.66 124
14746.80 90
14747.95 111
14749.10 97
14750.25 128
14751.39 117
14752.54 112
14753.69 127
14754.84 105
14755.99 134
14757.13 123
14758.28 120
14759.43 129
14760.58 139
14761.72 123
14762.87 117
14764.02 122
14765.17 125
14766.32 130
14767.47 122
14768.61 118
14769.76 125
14770.91 141
14772.06 104
14773.21 112
14774.36 107
14775.50 131
14776.65 103
14777.80 131
14778.95 142
14780.10 127
14781.25 129
14782.40 116
14783.54 108
14784.69 150
14785.84 133
14786.99 134
14788.14 102
14789.29 110
14790.44 126
14791.59 117
14792.74 113
14793.89 106
14795.03 119
14796.18 103
14797.33 135
14798.48 98
14799.63 123
14800.78 99
14801.93 154
14803.08 115
14804.23 106
14805.38 103
14806.53 122
14807.68 109
14808.83 109
14809.98 94
14811.13 111
14812.28 119
14813.43 101
14814.58 119
14815.73 128
14816.88 142
14818.03 122
14819.18 133
14820.33 132
14821.48 149
14822.63 111
14823.78 101
14824.93 103
14826.08 106
14827.23 128
14828.38 121
14829.53 100
14830.68 110
14831.83 118
14832.98 126
14834.14 121
14835.29 114
14836.44 113
14837.59 130
14838.74 133
14839.89 103
14841.04 133
14842.19 109
14843.34 116
14844.49 109
14845.65 110
14846.80 106
14847.95 129
14849.10 110
14850.25 100
14851.40 119
14852.55 101
14853.71 94
14854.86 136
14856.01 122
14857.16 111
14858.31 104
14859.46 96
14860.62 109
14861.77 98
14862.92 109
14864.07 114
14865.22 107
14866.38 126
14867.53 121
14868.68 136
14869.83 102
14870.98 106
14872.14 127
14873.29 113
14874.44 103
14875.59 108
14876.75 121
14877.90 145
14879.05 126
14880.20 111
14881.36 112
14882.51 117
14883.66 116
14884.81 111
14885.97 103
14887.12 108
14888.27 109
14889.42 134
14890.58 126
14891.73 113
14892.88 132
14894.04 139
14895.19 108
14896.34 102
14897.50 116
14898.65 108
14899.80 123
14900.96 112
14902.11 127
14903.26 119
14904.42 118
14905.57 116
14906.72 128
14907.88 120
14909.03 90
14910.18 111
14911.34 108
14912.49 102
14913.65 121
14914.80 137
14915.95 122
14917.11 113
14918.26 110
14919.42 115
14920.57 121
14921.72 120
14922.88 130
14924.03 121
14925.19 118
14926.34 94
14927.50 94
14928.65 99
14929.81 105
14930.96 102
14932.11 125
14933.27 117
14934.42 107
14935.58 114
14936.73 109
14937.89 123
14939.04 107
14940.20 125
14941.35 136
14942.51 127
14943.66 140
14944.82 146
14945.97 137
14947.13 138
14948.28 111
14949.44 127
14950.59 114
14951.75 130
14952.90 118
14954.06 111
14955.22 109
14956.37 110
14957.53 117
14958.68 120
14959.84 133
14960.99 92
14962.15 148
14963.30 117
14964.46 121
14965.62 110
14966.77 115
14967.93 151
14969.08 129
14970.24 105
14971.40 126
14972.55 128
14973.71 114
14974.86 117
14976.02 137
14977.18 132
14978.33 107
14979.49 119
14980.65 135
14981.80 123
14982.96 104
14984.12 131
14985.27 119
14986.43 128
14987.59 112
14988.74 118
14989.90 137
14991.06 110
14992.21 128
14993.37 130
14994.53 132
14995.68 109
14996.84 136
14998.00 129
14999.16 135
15000.31 118
15001.47 108
15002.63 106
15003.79 116
15004.94 97
15006.10 103
15007.26 120
15008.42 106
15009.57 127
15010.73 105
15011.89 118
15013.05 104
15014.20 99
15015.36 127
15016.52 104
15017.68 108
15018.83 127
15019.99 130
15021.15 101
15022.31 93
15023.47 122
15024.63 93
15025.78 101
15026.94 111
15028.10 113
15029.26 110
15030.42 103
15031.58 99
15032.73 95
15033.89 109
15035.05 110
15036.21 144
15037.37 109
15038.53 104
15039.69 113
15040.84 131
15042.00 127
15043.16 106
15044.32 100
15045.48 119
15046.64 102
15047.80 112
15048.96 101
15050.12 99
15051.28 123
15052.43 106
15053.59 127
15054.75 110
15055.91 111
15057.07 124
15058.23 104
15059.39 108
15060.55 101
15061.71 122
15062.87 117
15064.03 120
15065.19 123
15066.35 107
15067.51 110
15068.67 102
15069.83 120
15070.99 133
15072.15 114
15073.31 121
15074.47 93
15075.63 111
15076.79 104
15077.95 105
15079.11 123
15080.27 151
15081.43 123
15082.59 108
15083.75 94
15084.91 128
15086.07 129
15087.23 124
15088.39 107
15089.55 120
15090.71 123
15091.88 104
15093.04 118
15094.20 93
15095.36 107
15096.52 118
15097.68 141
15098.84 105
15100.00 107
15101.16 110
15102.32 98
15103.49 114
15104.65 92
15105.81 102
15106.97 89
15108.13 129
15109.29 98
15110.45 108
15111.61 100
15112.78 110
15113.94 136
15115.10 106
15116.26 112
15117.42 99
15118.58 110
15119.75 118
15120.91 109
15122.07 112
15123.23 108
15124.39 112
15125.56 119
15126.72 91
15127.88 89
15129.04 110
15130.21 114
15131.37 111
15132.53 124
15133.69 84
15134.85 117
15136.02 123
15137.18 105
15138.34 105
15139.50 110
15140.67 115
15141.83 104
15142.99 102
15144.16 91
15145.32 120
15146.48 98
15147.64 93
15148.81 79
15149.97 98
15151.13 121
15152.30 99
15153.46 99
15154.62 110
15155.79 117
15156.95 110
15158.11 84
15159.28 90
15160.44 102
15161.60 108
15162.77 122
15163.93 99
15165.09 110
15166.26 112
15167.42 118
15168.58 93
15169.75 76
15170.91 85
15172.08 108
15173.24 119
15174.40 119
15175.57 98
15176.73 125
15177.90 113
15179.06 102
15180.22 119
15181.39 123
15182.55 127
15183.72 116
15184.88 110
15186.05 97
15187.21 87
15188.37 101
15189.54 112
15190.70 103
15191.87 102
15193.03 111
15194.20 127
15195.36 122
15196.53 97
15197.69 99
15198.86 102
15200.02 105
15201.19 105
15202.35 98
15203.52 102
15204.68 111
15205.85 89
15207.01 96
15208.18 109
15209.34 123
15210.51 109
15211.67 129
15212.84 118
15214.00 85
15215.17 112
15216.33 104
15217.50 112
15218.67 107
15219.83 107
15221.00 98
15222.16 112
15223.33 94
15224.50 100
15225.66 98
15226.83 125
15227.99 108
15229.16 108
15230.33 115
15231.49 131
15232.66 120
15233.82 137
15234.99 124
15236.16 106
15237.32 112
15238.49 108
15239.66 107
15240.82 113
15241.99 120
15243.16 128
15244.32 120
15245.49 121
15246.66 131
15247.82 112
15248.99 135
15250.16 129
15251.32 119
15252.49 107
15253.66 93
15254.82 113
15255.99 121
15257.16 123
15258.32 110
15259.49 109
15260.66 98
15261.83 107
15262.99 92
15264.16 109
15265.33 95
15266.50 108
15267.66 111
15268.83 103
15270.00 119
15271.17 116
15272.33 119
15273.50 102
15274.67 104
15275.84 103
15277.01 113
15278.17 114
15279.34 111
15280.51 117
15281.68 105
15282.85 103
15284.01 90
15285.18 118
15286.35 118
15287.52 113
15288.69 107
15289.86 118
15291.02 125
15292.19 113
15293.36 105
15294.53 117
15295.70 103
15296.87 128
15298.03 130
15299.20 133
15300.37 108
15301.54 87
15302.71 120
15303.88 118
15305.05 92
15306.22 94
15307.39 111
15308.56 98
15309.72 92
15310.89 94
15312.06 120
15313.23 133
15314.40 109
15315.57 113
15316.74 115
15317.91 99
15319.08 101
15320.25 99
15321.42 108
15322.59 98
15323.76 112
15324.93 115
15326.10 115
15327.27 99
15328.44 123
15329.61 99
15330.78 89
15331.95 105
15333.12 117
15334.29 131
15335.46 121
15336.63 86
15337.80 98
15338.97 120
15340.14 100
15341.31 95
15342.48 94
15343.65 95
15344.82 104
15345.99 93
15347.16 93
15348.33 94
15349.50 109
15350.67 102
15351.84 118
15353.01 106
15354.18 99
15355.36 124
15356.53 98
15357.70 91
15358.87 117
15360.04 97
15361.21 103
15362.38 104
15363.55 90
15364.72 98
15365.90 105
15367.07 104
15368.24 98
15369.41 94
15370.58 91
15371.75 112
15372.92 118
15374.10 101
15375.27 111
15376.44 106
15377.61 116
15378.78 84
15379.95 112
15381.13 105
15382.30 109
15383.47 100
15384.64 106
15385.81 106
15386.99 114
15388.16 104
15389.33 111
15390.50 109
15391.68 94
15392.85 108
15394.02 128
15395.19 118
15396.36 106
15397.54 103
15398.71 109
15399.88 128
15401.05 111
15402.23 125
15403.40 105
15404.57 107
15405.75 95
15406.92 117
15408.09 100
15409.26 95
15410.44 123
15411.61 108
15412.78 107
15413.96 105
15415.13 116
15416.30 111
15417.48 132
15418.65 95
15419.82 116
15421.00 134
15422.17 114
15423.34 89
15424.52 101
15425.69 119
15426.86 152
15428.04 119
15429.21 87
15430.39 106
15431.56 112
15432.73 126
15433.91 107
15435.08 125
15436.25 118
15437.43 80
15438.60 123
15439.78 91
15440.95 100
15442.13 114
15443.30 115
15444.47 111
15445.65 105
15446.82 123
15448.00 123
15449.17 104
15450.35 95
15451.52 115
15452.70 119
15453.87 102
15455.04 111
15456.22 101
15457.39 89
15458.57 93
15459.74 108
15460.92 104
15462.09 106
15463.27 105
15464.44 104
15465.62 103
15466.79 115
15467.97 118
15469.14 96
15470.32 89
15471.49 86
15472.67 101
15473.85 103
15475.02 105
15476.20 120
15477.37 110
15478.55 95
15479.72 102
15480.90 100
15482.07 106
15483.25 111
15484.43 89
15485.60 109
15486.78 96
15487.95 108
15489.13 100
15490.31 90
15491.48 107
15492.66 104
15493.83 101
15495.01 96
15496.19 102
15497.36 110
15498.54 113
15499.72 107
15500.89 124
15502.07 110
15503.25 101
15504.42 91
15505.60 99
15506.78 96
15507.95 103
15509.13 92
15510.31 115
15511.48 109
15512.66 125
15513.84 107
15515.01 117
15516.19 141
15517.37 106
15518.54 95
15519.72 89
15520.90 123
15522.08 118
15523.25 87
15524.43 94
15525.61 98
15526.79 122
15527.96 119
15529.14 104
15530.32 109
15531.50 106
15532.67 118
15533.85 117
15535.03 90
15536.21 101
15537.38 105
15538.56 129
15539.74 91
15540.92 100
15542.10 99
15543.27 111
15544.45 117
15545.63 109
15546.81 104
15547.99 89
15549.17 135
15550.34 106
15551.52 99
15552.70 84
15553.88 99
15555.06 111
15556.24 121
15557.41 89
15558.59 80
15559.77 94
15560.95 118
15562.13 115
15563.31 107
15564.49 100
15565.67 110
15566.84 137
15568.02 114
15569.20 105
15570.38 97
15571.56 112
15572.74 117
15573.92 125
15575.10 110
15576.28 98
15577.46 97
15578.64 116
15579.82 117
15581.00 111
15582.18 106
15583.35 111
15584.53 109
15585.71 132
15586.89 117
15588.07 122
15589.25 120
15590.43 125
15591.61 119
15592.79 91
15593.97 115
15595.15 105
15596.33 102
15597.51 106
15598.69 116
15599.87 90
15601.05 118
15602.23 117
15603.41 107
15604.59 106
15605.78 132
15606.96 132
15608.14 118
15609.32 116
15610.50 114
15611.68 114
15612.86 127
15614.04 129
15615.22 131
15616.40 119
15617.58 111
15618.76 134
15619.94 113
15621.12 131
15622.31 116
15623.49 117
15624.67 124
15625.85 139
15627.03 146
15628.21 123
15629.39 147
15630.57 130
15631.76 123
15632.94 121
15634.12 136
15635.30 133
15636.48 141
15637.66 147
15638.85 118
15640.03 105
15641.21 131
15642.39 128
15643.57 120
15644.75 122
15645.94 117
15647.12 128
15648.30 142
15649.48 133
15650.66 131
15651.85 122
15653.03 167
15654.21 179
15655.39 138
15656.58 136
15657.76 140
15658.94 152
15660.12 174
15661.31 138
15662.49 148
15663.67 149
15664.85 124
15666.04 143
15667.22 156
15668.40 151
15669.58 161
15670.77 151
15671.95 165
15673.13 140
15674.32 156
15675.50 136
15676.68 151
15677.87 139
15679.05 151
15680.23 183
15681.42 168
15682.60 188
15683.78 137
15684.97 158
15686.15 175
15687.33 181
15688.52 149
15689.70 149
15690.88 193
15692.07 190
15693.25 175
15694.44 161
15695.62 156
15696.80 221
15697.99 213
15699.17 192
15700.35 170
15701.54 180
15702.72 182
15703.91 192
15705.09 210
15706.28 195
15707.46 203
15708.64 208
15709.83 206
15711.01 195
15712.20 217
15713.38 254
15714.57 260
15715.75 243
15716.94 251
15718.12 245
15719.31 251
15720.49 250
15721.67 236
15722.86 275
15724.04 265
15725.23 244
15726.41 238
15727.60 265
15728.78 241
15729.97 252
15731.15 204
15732.34 234
15733.53 194
15734.71 191
15735.90 214
15737.08 215
15738.27 196
15739.45 205
15740.64 197
15741.82 198
15743.01 192
15744.19 196
15745.38 214
15746.57 210
15747.75 215
15748.94 195
15750.12 192
15751.31 195
15752.50 184
15753.68 208
15754.87 191
15756.05 165
15757.24 177
15758.43 204
15759.61 204
15760.80 205
15761.99 162
15763.17 194
15764.36 191
15765.54 198
15766.73 151
15767.92 160
15769.10 183
15770.29 180
15771.48 146
15772.66 150
15773.85 152
15775.04 176
15776.22 167
15777.41 148
15778.60 164
15779.79 148
15780.97 171
15782.16 192
15783.35 195
15784.53 136
15785.72 153
15786.91 168
15788.10 176
15789.28 175
15790.47 154
15791.66 118
15792.85 170
15794.03 166
15795.22 154
15796.41 140
15797.60 146
15798.78 172
15799.97 162
15801.16 161
15802.35 136
15803.54 142
15804.72 151
15805.91 139
15807.10 125
15808.29 142
15809.48 153
15810.66 171
15811.85 144
15813.04 134
15814.23 154
15815.42 156
15816.61 142
15817.79 144
15818.98 156
15820.17 145
15821.36 141
15822.55 149
15823.74 133
15824.93 129
15826.11 157
15827.30 133
15828.49 126
15829.68 129
15830.87 152
15832.06 145
15833.25 145
15834.44 146
15835.63 154
15836.82 161
15838.00 142
15839.19 142
15840.38 147
15841.57 146
15842.76 140
15843.95 130
15845.14 148
15846.33 139
15847.52 140
15848.71 148
15849.90 149
15851.09 152
15852.28 132
15853.47 138
15854.66 130
15855.85 135
15857.04 153
15858.23 141
15859.42 154
15860.61 128
15861.80 130
15862.99 136
15864.18 150
15865.37 142
15866.56 112
15867.75 117
15868.94 149
15870.13 157
15871.32 138
15872.51 135
15873.70 116
15874.89 149
15876.08 146
15877.27 128
15878.46 130
15879.66 135
15880.85 138
15882.04 179
15883.23 144
15884.42 143
15885.61 146
15886.80 148
15887.99 138
15889.18 111
15890.37 128
15891.57 158
15892.76 142
15893.95 151
15895.14 143
15896.33 111
15897.52 125
15898.71 142
15899.91 145
15901.10 142
15902.29 139
15903.48 130
15904.67 143
15905.86 126
15907.06 135
15908.25 133
15909.44 120
15910.63 142
15911.82 163
15913.02 128
15914.21 150
15915.40 130
15916.59 125
15917.78 145
15918.98 160
15920.17 150
15921.36 126
15922.55 152
15923.75 114
15924.94 144
15926.13 151
15927.32 136
15928.52 141
15929.71 131
15930.90 148
15932.09 134
15933.29 134
15934.48 132
15935.67 118
15936.87 138
15938.06 155
15939.25 139
15940.44 149
15941.64 135
15942.83 124
15944.02 125
15945.22 141
15946.41 137
15947.60 136
15948.80 149
15949.99 155
15951.18 116
15952.38 135
15953.57 128
15954.77 133
15955.96 141
15957.15 111
15958.35 119
15959.54 136
15960.73 129
15961.93 112
15963.12 106
15964.32 124
15965.51 126
15966.70 145
15967.90 110
15969.09 99
15970.29 109
15971.48 111
15972.67 128
15973.87 120
15975.06 121
15976.26 119
15977.45 103
15978.65 137
15979.84 102
15981.04 98
15982.23 113
15983.43 127
15984.62 124
15985.81 116
15987.01 104
15988.20 106
15989.40 113
15990.59 111
15991.79 106
15992.98 89
15994.18 113
15995.37 112
15996.57 110
15997.76 92
15998.96 106
16000.16 94
16001.35 113
16002.55 125
16003.74 95
16004.94 93
16006.13 115
16007.33 121
16008.52 102
16009.72 115
16010.92 109
16012.11 119
16013.31 97
16014.50 124
16015.70 117
16016.89 91
16018.09 99
16019.29 129
16020.48 120
16021.68 98
16022.87 88
16024.07 107
16025.27 96
16026.46 78
16027.66 106
16028.86 117
16030.05 111
16031.25 106
16032.45 109
16033.64 91
16034.84 102
16036.04 86
16037.23 106
16038.43 112
16039.63 101
16040.82 105
16042.02 115
16043.22 96
16044.41 101
16045.61 114
16046.81 143
16048.00 104
16049.20 110
16050.40 88
16051.60 103
16052.79 115
16053.99 93
16055.19 125
16056.39 114
16057.58 108
16058.78 92
16059.98 89
16061.18 96
16062.37 123
16063.57 134
16064.77 111
16065.97 101
16067.16 96
16068.36 120
16069.56 97
16070.76 106
16071.96 83
16073.15 117
16074.35 105
16075.55 94
16076.75 102
16077.95 108
16079.14 109
16080.34 98
16081.54 99
16082.74 103
16083.94 88
16085.14 105
16086.34 107
16087.53 115
16088.73 101
16089.93 104
16091.13 112
16092.33 91
16093.53 93
16094.73 93
16095.93 106
16097.12 96
16098.32 106
16099.52 102
16100.72 122
16101.92 122
16103.12 104
16104.32 114
16105.52 110
16106.72 117
16107.92 103
16109.12 116
16110.32 98
16111.52 108
16112.71 85
16113.91 107
16115.11 95
16116.31 88
16117.51 98
16118.71 115
16119.91 96
16121.11 101
16122.31 104
16123.51 95
16124.71 102
16125.91 106
16127.11 123
16128.31 123
16129.51 95
16130.71 101
16131.91 107
16133.11 97
16134.31 101
16135.51 105
16136.71 109
16137.92 96
16139.12 108
16140.32 101
16141.52 100
16142.72 101
16143.92 93
16145.12 104
16146.32 101
16147.52 82
16148.72 86
16149.92 89
16151.12 100
16152.32 96
16153.53 104
16154.73 103
16155.93 94
16157.13 97
16158.33 76
16159.53 99
16160.73 113
16161.93 102
16163.14 108
16164.34 123
16165.54 91
16166.74 85
16167.94 109
16169.14 88
16170.34 94
16171.55 102
16172.75 116
16173.95 88
16175.15 93
16176.35 109
16177.56 97
16178.76 95
16179.96 103
16181.16 106
16182.36 124
16183.57 95
16184.77 91
16185.97 105
16187.17 86
16188.38 114
16189.58 125
16190.78 119
16191.98 105
16193.18 119
16194.39 127
16195.59 101
16196.79 91
16198.00 91
16199.20 113
16200.40 123
16201.60 94
16202.81 97
16204.01 107
16205.21 103
16206.42 104
16207.62 97
16208.82 130
16210.02 88
16211.23 107
16212.43 116
16213.63 117
16214.84 100
16216.04 99
16217.24 92
16218.45 121
16219.65 99
16220.86 123
16222.06 119
16223.26 109
16224.47 107
16225.67 85
16226.87 87
16228.08 91
16229.28 117
16230.49 105
16231.69 93
16232.89 80
16234.10 101
16235.30 104
16236.51 122
16237.71 104
16238.91 105
16240.12 86
16241.32 91
16242.53 114
16243.73 87
16244.94 106
16246.14 95
16247.34 109
16248.55 113
16249.75 109
16250.96 101
16252.16 129
16253.37 110
16254.57 123
16255.78 111
16256.98 100
16258.19 103
16259.39 92
16260.60 102
16261.80 97
16263.01 98
16264.21 94
16265.42 118
16266.62 107
16267.83 121
16269.03 125
16270.24 129
16271.45 118
16272.65 109
16273.86 103
16275.06 106
16276.27 119
16277.47 128
16278.68 118
16279.88 97
16281.09 126
16282.30 104
16283.50 100
16284.71 110
16285.91 135
16287.12 115
16288.33 126
16289.53 113
16290.74 134
16291.94 114
16293.15 151
16294.36 122
16295.56 129
16296.77 142
16297.98 118
16299.18 129
16300.39 122
16301.60 122
16302.80 110
16304.01 130
16305.22 120
16306.42 137
16307.63 138
16308.84 125
16310.04 131
16311.25 115
16312.46 126
16313.66 135
16314.87 112
16316.08 145
16317.29 124
16318.49 127
16319.70 125
16320.91 109
16322.11 127
16323.32 117
16324.53 129
16325.74 133
16326.94 124
16328.15 128
16329.36 107
16330.57 121
16331.77 129
16332.98 129
16334.19 119
16335.40 113
16336.61 105
16337.81 97
16339.02 99
16340.23 125
16341.44 112
16342.65 108
16343.85 103
16345.06 135
16346.27 123
16347.48 113
16348.69 115
16349.90 111
16351.10 146
16352.31 113
16353.52 87
16354.73 87
16355.94 99
16357.15 95
16358.35 89
16359.56 90
16360.77 90
16361.98 117
16363.19 120
16364.40 98
16365.61 102
16366.82 100
16368.03 115
16369.23 92
16370.44 108
16371.65 88
16372.86 88
16374.07 100
16375.28 97
16376.49 95
16377.70 101
16378.91 96
16380.12 100
16381.33 114
16382.54 100
16383.75 91
16384.96 80
16386.17 108
16387.38 111
16388.59 122
16389.80 100
16391.01 89
16392.22 99
16393.43 99
16394.64 106
16395.85 97
16397.06 92
16398.27 91
16399.48 106
16400.69 108
16401.90 112
16403.11 119
16404.32 96
16405.53 102
16406.74 121
16407.95 103
16409.16 103
16410.37 85
16411.58 103
16412.79 91
16414.00 98
16415.21 100
16416.42 95
16417.63 108
16418.85 98
16420.06 97
16421.27 116
16422.48 119
16423.69 107
16424.90 106
16426.11 97
16427.32 101
16428.53 114
16429.75 100
16430.96 95
16432.17 92
16433.38 86
16434.59 113
16435.80 107
16437.01 124
16438.23 97
16439.44 94
16440.65 133
16441.86 112
16443.07 99
16444.28 91
16445.50 115
16446.71 102
16447.92 86
16449.13 79
16450.34 99
16451.56 114
16452.77 105
16453.98 105
16455.19 89
16456.41 94
16457.62 101
16458.83 94
16460.04 102
16461.26 95
16462.47 100
16463.68 99
16464.89 111
16466.11 91
16467.32 100
16468.53 121
16469.74 101
16470.96 96
16472.17 113
16473.38 111
16474.60 97
16475.81 106
16477.02 92
16478.23 106
16479.45 121
16480.66 114
16481.87 133
16483.09 105
16484.30 101
16485.51 108
16486.73 100
16487.94 97
16489.15 110
16490.37 93
16491.58 90
16492.80 97
16494.01 98
16495.22 106
16496.44 96
16497.65 93
16498.86 107
16500.08 105
16501.29 98
16502.51 100
16503.72 89
16504.93 94
16506.15 85
16507.36 91
16508.58 100
16509.79 86
16511.01 78
16512.22 91
16513.43 82
16514.65 88
16515.86 97
16517.08 106
16518.29 122
16519.51 93
16520.72 96
16521.94 105
16523.15 90
16524.37 87
16525.58 74
16526.80 90
16528.01 96
16529.23 67
16530.44 87
16531.66 88
16532.87 96
16534.09 100
16535.30 98
16536.52 86
16537.73 113
16538.95 84
16540.16 79
16541.38 80
16542.59 80
16543.81 93
16545.02 102
16546.24 93
16547.46 71
16548.67 103
16549.89 88
16551.10 79
16552.32 81
16553.54 92
16554.75 94
16555.97 111
16557.18 99
16558.40 96
16559.62 82
16560.83 102
16562.05 97
16563.26 90
16564.48 96
16565.70 82
16566.91 91
16568.13 84
16569.35 101
16570.56 90
16571.78 78
16573.00 102
16574.21 75
16575.43 117
16576.65 118
16577.86 91
16579.08 99
16580.30 84
16581.51 114
16582.73 111
16583.95 82
16585.16 100
16586.38 79
16587.60 99
16588.82 91
16590.03 102
16591.25 83
16592.47 106
16593.68 111
16594.90 109
16596.12 83
16597.34 104
16598.55 131
16599.77 88
16600.99 104
16602.21 74
16603.43 99
16604.64 80
16605.86 100
16607.08 77
16608.30 83
16609.51 79
16610.73 98
16611.95 102
16613.17 83
16614.39 84
16615.60 107
16616.82 96
16618.04 79
16619.26 91
16620.48 103
16621.70 101
16622.91 76
16624.13 98
16625.35 103
16626.57 125
16627.79 84
16629.01 96
16630.23 106
16631.45 102
16632.66 84
16633.88 109
16635.10 107
16636.32 80
16637.54 101
16638.76 89
16639.98 98
16641.20 69
16642.42 96
16643.64 94
16644.85 104
16646.07 81
16647.29 77
16648.51 113
16649.73 95
16650.95 89
16652.17 86
16653.39 107
16654.61 109
16655.83 90
16657.05 90
16658.27 91
16659.49 85
16660.71 94
16661.93 88
16663.15 88
16664.37 66
16665.59 112
16666.81 91
16668.03 86
16669.25 74
16670.47 81
16671.69 92
16672.91 93
16674.13 100
16675.35 91
16676.57 80
16677.79 78
16679.01 103
16680.23 103
16681.45 97
16682.67 82
16683.89 95
16685.11 91
16686.34 105
16687.56 79
16688.78 82
16690.00 97
16691.22 96
16692.44 108
16693.66 62
16694.88 80
16696.10 78
16697.32 93
16698.55 96
16699.77 82
16700.99 73
16702.21 98
16703.43 87
16704.65 90
16705.87 67
16707.10 96
16708.32 86
16709.54 88
16710.76 87
16711.98 88
16713.20 117
16714.43 92
16715.65 90
16716.87 77
16718.09 100
16719.31 105
16720.54 85
16721.76 71
16722.98 66
16724.20 74
16725.42 118
16726.65 94
16727.87 88
16729.09 79
16730.31 78
16731.54 98
16732.76 82
16733.98 102
16735.20 95
16736.43 95
16737.65 90
16738.87 104
16740.09 89
16741.32 86
16742.54 77
16743.76 104
16744.99 84
16746.21 87
16747.43 73
16748.65 84
16749.88 98
16751.10 80
16752.32 81
16753.55 84
16754.77 84
16755.99 67
16757.22 99
16758.44 71
16759.66 82
16760.89 74
16762.11 87
16763.33 70
16764.56 84
16765.78 110
16767.01 81
16768.23 88
16769.45 69
16770.68 92
16771.90 89
16773.12 91
16774.35 92
16775.57 97
16776.80 85
16778.02 78
16779.25 81
16780.47 108
16781.69 88
16782.92 98
16784.14 84
16785.37 90
16786.59 98
16787.82 87
16789.04 82
16790.27 75
16791.49 98
16792.71 82
16793.94 81
16795.16 73
16796.39 101
16797.61 88
16798.84 88
16800.06 77
16801.29 95
16802.51 78
16803.74 85
16804.96 92
16806.19 81
16807.41 91
16808.64 83
16809.86 97
16811.09 76
16812.32 74
16813.54 67
16814.77 78
16815.99 81
16817.22 87
16818.44 81
16819.67 78
16820.89 85
16822.12 98
16823.35 84
16824.57 74
16825.80 75
16827.02 90
16828.25 75
16829.48 81
16830.70 104
16831.93 85
16833.15 96
16834.38 81
16835.61 92
16836.83 82
16838.06 101
16839.29 96
16840.51 95
16841.74 85
16842.96 117
16844.19 81
16845.42 88
16846.64 81
16847.87 96
16849.10 90
16850.32 99
16851.55 95
16852.78 81
16854.01 93
16855.23 78
16856.46 96
16857.69 88
16858.91 88
16860.14 80
16861.37 95
16862.59 108
16863.82 94
16865.05 91
16866.28 104
16867.50 99
16868.73 91
16869.96 105
16871.19 100
16872.41 105
16873.64 89
16874.87 109
16876.10 96
16877.33 109
16878.55 96
16879.78 112
16881.01 109
16882.24 112
16883.46 101
16884.69 99
16885.92 106
16887.15 92
16888.38 109
16889.61 110
16890.83 125
16892.06 112
16893.29 110
16894.52 88
16895.75 101
16896.98 103
16898.20 99
16899.43 97
16900.66 107
16901.89 105
16903.12 100
16904.35 97
16905.58 83
16906.80 89
16908.03 102
16909.26 100
16910.49 89
16911.72 92
16912.95 85
16914.18 101
16915.41 94
16916.64 91
16917.87 83
16919.10 113
16920.33 90
16921.55 99
16922.78 102
16924.01 83
16925.24 74
16926.47 89
16927.70 115
16928.93 104
16930.16 118
16931.39 72
16932.62 83
16933.85 83
16935.08 80
16936.31 81
16937.54 86
16938.77 88
16940.00 101
16941.23 92
16942.46 103
16943.69 81
16944.92 77
16946.15 112
16947.38 89
16948.61 92
16949.84 78
16951.07 105
16952.30 77
16953.53 71
16954.76 66
16956.00 78
16957.23 93
16958.46 96
16959.69 108
16960.92 90
16962.15 79
16963.38 86
16964.61 81
16965.84 89
16967.07 87
16968.30 84
16969.54 117
16970.77 93
16972.00 104
16973.23 70
16974.46 110
16975.69 98
16976.92 87
16978.15 79
16979.39 111
16980.62 84
16981.85 90
16983.08 79
16984.31 91
16985.54 102
16986.78 86
16988.01 114
16989.24 80
16990.47 78
16991.70 84
16992.94 100
16994.17 93
16995.40 102
16996.63 105
16997.86 87
16999.10 92
17000.33 71
17001.56 97
17002.79 80
17004.03 121
17005.26 96
17006.49 124
17007.72 84
17008.96 72
17010.19 109
17011.42 113
17012.65 89
17013.89 82
17015.12 96
17016.35 97
17017.58 104
17018.82 92
17020.05 111
17021.28 106
17022.52 103
17023.75 104
17024.98 109
17026.22 96
17027.45 102
17028.68 102
17029.92 99
17031.15 64
17032.38 105
17033.62 96
17034.85 95
17036.08 92
17037.32 86
17038.55 94
17039.78 75
17041.02 83
17042.25 89
17043.49 92
17044.72 87
17045.95 97
17047.19 81
17048.42 95
17049.66 95
17050.89 99
17052.12 90
17053.36 96
17054.59 90
17055.83 75
17057.06 95
17058.29 105
17059.53 81
17060.76 74
17062.00 102
17063.23 91
17064.47 68
17065.70 74
17066.94 99
17068.17 83
17069.41 88
17070.64 83
17071.88 80
17073.11 85
17074.35 91
17075.58 79
17076.82 83
17078.05 83
17079.29 96
17080.52 111
17081.76 91
17082.99 69
17084.23 73
17085.46 100
17086.70 106
17087.93 102
17089.17 69
17090.40 81
17091.64 90
17092.87 96
17094.11 78
17095.35 66
17096.58 93
17097.82 105
17099.05 99
17100.29 61
17101.53 87
17102.76 89
17104.00 100
17105.23 98
17106.47 79
17107.71 91
17108.94 104
17110.18 80
17111.41 72
17112.65 79
17113.89 73
17115.12 98
17116.36 74
17117.60 80
17118.83 84
17120.07 94
17121.31 87
17122.54 80
17123.78 66
17125.02 84
17126.25 87
17127.49 76
17128.73 76
17129.96 73
17131.20 86
17132.44 87
17133.68 71
17134.91 77
17136.15 90
17137.39 97
17138.62 63
17139.86 78
17141.10 80
17142.34 78
17143.57 83
17144.81 74
17146.05 79
17147.29 79
17148.52 71
17149.76 94
17151.00 83
17152.24 86
17153.48 81
17154.71 112
17155.95 88
17157.19 81
17158.43 79
17159.66 94
17160.90 96
17162.14 92
17163.38 80
17164.62 75
17165.86 80
17167.09 88
17168.33 86
17169.57 85
17170.81 108
17172.05 88
17173.29 79
17174.52 77
17175.76 80
17177.00 100
17178.24 100
17179.48 86
17180.72 97
17181.96 87
17183.20 85
17184.43 89
17185.67 97
17186.91 88
17188.15 97
17189.39 80
17190.63 100
17191.87 99
17193.11 80
17194.35 86
17195.59 89
17196.83 81
17198.07 89
17199.31 77
17200.55 84
17201.78 77
17203.02 72
17204.26 98
17205.50 91
17206.74 67
17207.98 66
17209.22 85
17210.46 79
17211.70 84
17212.94 73
17214.18 70
17215.42 83
17216.66 81
17217.90 85
17219.14 83
17220.38 94
17221.62 89
17222.86 88
17224.10 102
17225.34 71
17226.59 80
17227.83 96
17229.07 96
17230.31 87
17231.55 79
17232.79 74
17234.03 77
17235.27 97
17236.51 77
17237.75 82
17238.99 93
17240.23 87
17241.47 78
17242.72 80
17243.96 76
17245.20 94
17246.44 97
17247.68 70
17248.92 64
17250.16 73
17251.40 91
17252.65 82
17253.89 91
17255.13 69
17256.37 74
17257.61 77
17258.85 78
17260.09 74
17261.34 88
17262.58 73
17263.82 84
17265.06 80
17266.30 81
17267.55 69
17268.79 97
17270.03 95
17271.27 96
17272.51 69
17273.76 79
17275.00 82
17276.24 73
17277.48 77
17278.72 74
17279.97 77
17281.21 82
17282.45 85
17283.69 74
17284.94 80
17286.18 71
17287.42 89
17288.67 66
17289.91 83
17291.15 70
17292.39 77
17293.64 84
17294.88 77
17296.12 86
17297.37 69
17298.61 97
17299.85 61
17301.09 69
17302.34 63
17303.58 82
17304.82 82
17306.07 72
17307.31 89
17308.55 77
17309.80 93
17311.04 86
17312.29 75
17313.53 75
17314.77 72
17316.02 79
17317.26 79
17318.50 72
17319.75 62
17320.99 93
17322.24 86
17323.48 70
17324.72 63
17325.97 73
17327.21 85
17328.46 73
17329.70 71
17330.94 82
17332.19 77
17333.43 91
17334.68 83
17335.92 89
17337.17 75
17338.41 67
17339.65 81
17340.90 84
17342.14 83
17343.39 92
17344.63 76
17345.88 77
17347.12 79
17348.37 82
17349.61 92
17350.86 78
17352.10 78
17353.35 66
17354.59 97
17355.84 76
17357.08 101
17358.33 81
17359.57 80
17360.82 89
17362.06 84
17363.31 76
17364.55 98
17365.80 87
17367.05 68
17368.29 83
17369.54 84
17370.78 74
17372.03 76
17373.27 84
17374.52 83
17375.77 89
17377.01 85
17378.26 99
17379.50 67
17380.75 76
17382.00 79
17383.24 97
17384.49 64
17385.73 84
17386.98 92
17388.23 96
17389.47 79
17390.72 73
17391.97 86
17393.21 85
17394.46 74
17395.71 91
17396.95 77
17398.20 87
17399.45 95
17400.69 69
17401.94 76
17403.19 69
17404.43 88
17405.68 91
17406.93 82
17408.17 66
17409.42 66
17410.67 103
17411.91 87
17413.16 88
17414.41 81
17415.66 99
17416.90 93
17418.15 88
17419.40 57
17420.65 62
17421.89 62
17423.14 83
17424.39 80
17425.64 70
17426.88 79
17428.13 74
17429.38 101
17430.63 75
17431.87 66
17433.12 68
17434.37 85
17435.62 80
17436.87 97
17438.11 79
17439.36 77
17440.61 88
17441.86 72
17443.11 76
17444.36 58
17445.60 91
17446.85 82
17448.10 97
17449.35 98
17450.60 80
17451.85 78
17453.10 100
17454.34 68
17455.59 68
17456.84 56
17458.09 90
17459.34 92
17460.59 66
17461.84 65
17463.09 77
17464.33 81
17465.58 90
17466.83 87
17468.08 63
17469.33 77
17470.58 82
17471.83 88
17473.08 85
17474.33 88
17475.58 78
17476.83 89
17478.08 63
17479.33 63
17480.58 70
17481.83 88
17483.08 63
17484.33 78
17485.58 68
17486.83 68
17488.07 88
17489.32 87
17490.57 97
17491.82 77
17493.07 92
17494.32 80
17495.58 98
17496.83 69
17498.08 99
17499.33 60
17500.58 104
17501.83 66
17503.08 73
17504.33 81
17505.58 86
17506.83 85
17508.08 96
17509.33 87
17510.58 80
17511.83 85
17513.08 63
17514.33 99
17515.58 60
17516.83 101
17518.09 91
17519.34 76
17520.59 70
17521.84 84
17523.09 88
17524.34 77
17525.59 83
17526.84 72
17528.09 90
17529.35 73
17530.60 73
17531.85 63
17533.10 87
17534.35 99
17535.60 89
17536.86 89
17538.11 77
17539.36 85
17540.61 89
17541.86 72
17543.11 83
17544.37 83
17545.62 77
17546.87 89
17548.12 80
17549.37 90
17550.63 75
17551.88 106
17553.13 87
17554.38 77
17555.63 94
17556.89 69
17558.14 87
17559.39 85
17560.64 98
17561.90 94
17563.15 67
17564.40 71
17565.65 96
17566.91 79
17568.16 85
17569.41 87
17570.67 87
17571.92 71
17573.17 72
17574.42 62
17575.68 92
17576.93 77
17578.18 98
17579.44 71
17580.69 87
17581.94 84
17583.20 81
17584.45 71
17585.70 89
17586.96 95
17588.21 78
17589.46 80
17590.72 68
17591.97 94
17593.22 80
17594.48 81
17595.73 64
17596.99 78
17598.24 84
17599.49 88
17600.75 93
17602.00 81
17603.26 99
17604.51 79
17605.76 81
17607.02 80
17608.27 83
17609.53 79
17610.78 84
17612.03 70
17613.29 76
17614.54 62
17615.80 88
17617.05 81
17618.31 72
17619.56 66
17620.82 109
17622.07 109
17623.33 82
17624.58 76
17625.83 70
17627.09 98
17628.34 88
17629.60 79
17630.85 75
17632.11 100
17633.36 81
17634.62 80
17635.88 77
17637.13 80
17638.39 88
17639.64 109
17640.90 91
17642.15 75
17643.41 76
17644.66 75
17645.92 92
17647.17 72
17648.43 86
17649.68 90
17650.94 102
17652.20 82
17653.45 74
17654.71 83
17655.96 91
17657.22 71
17658.48 84
17659.73 73
17660.99 71
17662.24 75
17663.50 79
17664.76 80
17666.01 93
17667.27 98
17668.53 67
17669.78 109
17671.04 83
17672.29 87
17673.55 72
17674.81 75
17676.06 58
17677.32 94
17678.58 84
17679.83 57
17681.09 76
17682.35 61
17683.60 83
17684.86 59
17686.12 67
17687.38 66
17688.63 70
17689.89 65
17691.15 79
17692.40 73
17693.66 104
17694.92 87
17696.18 80
17697.43 62
17698.69 70
17699.95 63
17701.21 71
17702.46 88
17703.72 73
17704.98 84
17706.24 55
17707.49 74
17708.75 76
17710.01 94
17711.27 75
17712.53 84
17713.78 57
17715.04 80
17716.30 57
17717.56 68
17718.82 61
17720.07 58
17721.33 73
17722.59 88
17723.85 94
17725.11 87
17726.36 65
17727.62 65
17728.88 71
17730.14 77
17731.40 88
17732.66 84
17733.92 78
17735.17 95
17736.43 81
17737.69 66
17738.95 69
17740.21 65
17741.47 69
17742.73 67
17743.99 70
17745.25 73
17746.51 68
17747.76 80
17749.02 70
17750.28 73
17751.54 76
17752.80 99
17754.06 76
17755.32 80
17756.58 69
17757.84 81
17759.10 85
17760.36 77
17761.62 86
17762.88 70
17764.14 67
17765.40 81
17766.66 75
17767.92 73
17769.18 77
17770.44 60
17771.70 81
17772.96 74
17774.22 76
17775.48 63
17776.74 86
17778.00 66
17779.26 99
17780.52 62
17781.78 81
17783.04 73
17784.30 70
17785.56 73
17786.82 65
17788.08 75
17789.34 84
17790.60 87
17791.86 77
17793.12 62
17794.38 60
17795.65 96
17796.91 70
17798.17 58
17799.43 63
17800.69 81
17801.95 71
17803.21 75
17804.47 92
17805.73 85
17807.00 72
17808.26 74
17809.52 85
17810.78 72
17812.04 81
17813.30 72
17814.56 83
17815.83 86
17817.09 64
17818.35 79
17819.61 88
17820.87 66
17822.13 76
17823.40 67
17824.66 65
17825.92 94
17827.18 70
17828.44 81
17829.71 72
17830.97 70
17832.23 57
17833.49 69
17834.75 67
17836.02 68
17837.28 57
17838.54 64
17839.80 76
17841.07 57
17842.33 76
17843.59 78
17844.85 70
17846.12 64
17847.38 78
17848.64 76
17849.91 70
17851.17 64
17852.43 92
17853.69 73
17854.96 84
17856.22 84
17857.48 79
17858.75 75
17860.01 74
17861.27 67
17862.54 78
17863.80 66
17865.06 87
17866.33 86
17867.59 85
17868.85 74
17870.12 66
17871.38 85
17872.64 72
17873.91 76
17875.17 69
17876.43 78
17877.70 67
17878.96 69
17880.23 81
17881.49 73
17882.75 73
17884.02 61
17885.28 83
17886.55 74
17887.81 74
17889.07 75
17890.34 65
17891.60 67
17892.87 80
17894.13 52
17895.40 88
17896.66 71
17897.92 69
17899.19 72
17900.45 71
17901.72 77
17902.98 68
17904.25 51
17905.51 80
17906.78 81
17908.04 63
17909.31 73
17910.57 83
17911.84 68
17913.10 65
17914.37 78
17915.63 75
17916.90 69
17918.16 60
17919.43 74
17920.69 67
17921.96 66
17923.22 60
17924.49 70
17925.75 80
17927.02 78
17928.29 63
17929.55 86
17930.82 67
17932.08 62
17933.35 88
17934.61 70
17935.88 62
17937.15 79
17938.41 72
17939.68 74
17940.94 67
17942.21 61
17943.48 70
17944.74 79
17946.01 86
17947.28 69
17948.54 60
17949.81 81
17951.07 81
17952.34 80
17953.61 72
17954.87 83
17956.14 82
17957.41 78
17958.67 53
17959.94 78
17961.21 76
17962.47 75
17963.74 67
17965.01 71
17966.27 65
17967.54 70
17968.81 83
17970.08 62
17971.34 74
17972.61 79
17973.88 75
17975.14 74
17976.41 61
17977.68 64
17978.95 76
17980.21 76
17981.48 70
17982.75 50
17984.02 80
17985.28 76
17986.55 68
17987.82 67
17989.09 60
17990.35 69
17991.62 60
17992.89 77
17994.16 67
17995.43 74
17996.69 54
17997.96 72
17999.23 74
18000.50 81
18001.77 65
18003.03 99
18004.30 72
18005.57 60
18006.84 59
18008.11 59
18009.38 63
18010.64 64
18011.91 84
18013.18 74
18014.45 78
18015.72 65
18016.99 65
18018.26 65
18019.53 65
18020.79 67
18022.06 74
18023.33 70
18024.60 73
18025.87 73
18027.14 87
18028.41 74
18029.68 58
18030.95 67
18032.22 62
18033.48 80
18034.75 52
18036.02 76
18037.29 65
18038.56 83
18039.83 78
18041.10 64
18042.37 56
18043.64 79
18044.91 82
18046.18 63
18047.45 70
18048.72 68
18049.99 62
18051.26 88
18052.53 85
18053.80 54
18055.07 71
18056.34 78
18057.61 91
18058.88 62
18060.15 63
18061.42 68
18062.69 82
18063.96 72
18065.23 60
18066.50 61
18067.77 88
18069.04 81
18070.31 65
18071.58 80
18072.86 61
18074.13 67
18075.40 76
18076.67 82
18077.94 55
18079.21 52
18080.48 92
18081.75 72
18083.02 88
18084.29 58
18085.56 70
18086.84 67
18088.11 74
18089.38 59
18090.65 62
18091.92 70
18093.19 79
18094.46 75
18095.74 76
18097.01 57
18098.28 72
18099.55 73
18100.82 72
18102.09 67
18103.37 83
18104.64 83
18105.91 78
18107.18 63
18108.45 58
18109.72 67
18111.00 68
18112.27 71
18113.54 74
18114.81 77
18116.09 60
18117.36 77
18118.63 63
18119.90 73
18121.17 84
18122.45 105
18123.72 83
18124.99 59
18126.26 69
18127.54 82
18128.81 84
18130.08 72
18131.36 71
18132.63 83
18133.90 80
18135.17 69
18136.45 69
18137.72 61
18138.99 67
18140.27 82
18141.54 87
18142.81 67
18144.09 72
18145.36 66
18146.63 75
18147.91 63
18149.18 59
18150.45 69
18151.73 81
18153.00 86
18154.27 50
18155.55 75
18156.82 63
18158.09 80
18159.37 58
18160.64 67
18161.91 66
18163.19 72
18164.46 66
18165.74 76
18167.01 65
18168.28 60
18169.56 79
18170.83 85
18172.11 68
18173.38 68
18174.66 70
18175.93 66
18177.20 72
18178.48 48
18179.75 64
18181.03 69
18182.30 76
18183.58 60
18184.85 92
18186.13 63
18187.40 56
18188.68 83
18189.95 75
18191.23 69
18192.50 57
18193.78 92
18195.05 76
18196.33 56
18197.60 66
18198.88 74
18200.15 60
18201.43 74
18202.70 52
18203.98 72
18205.25 47
18206.53 70
18207.80 73
18209.08 75
18210.35 76
18211.63 72
18212.90 70
18214.18 66
18215.46 80
18216.73 54
18218.01 72
18219.28 73
18220.56 67
18221.84 65
18223.11 87
18224.39 71
18225.66 72
18226.94 70
18228.22 78
18229.49 57
18230.77 55
18232.04 68
18233.32 73
18234.60 64
18235.87 64
18237.15 74
18238.43 63
18239.70 85
18240.98 59
18242.26 75
18243.53 67
18244.81 69
18246.09 65
18247.36 69
18248.64 73
18249.92 72
18251.19 86
18252.47 72
18253.75 66
18255.03 63
18256.30 53
18257.58 84
18258.86 60
18260.13 61
18261.41 85
18262.69 64
18263.97 76
18265.24 81
18266.52 80
18267.80 74
18269.08 74
18270.35 74
18271.63 60
18272.91 62
18274.19 71
18275.47 70
18276.74 68
18278.02 71
18279.30 73
18280.58 77
18281.85 69
18283.13 70
18284.41 74
18285.69 78
18286.97 71
18288.25 59
18289.52 70
18290.80 78
18292.08 62
18293.36 75
18294.64 64
18295.92 75
18297.19 67
18298.47 61
18299.75 73
18301.03 59
18302.31 84
18303.59 62
18304.87 79
18306.15 64
18307.43 78
18308.70 67
18309.98 67
18311.26 70
18312.54 73
18313.82 78
18315.10 72
18316.38 64
18317.66 67
18318.94 73
18320.22 58
18321.50 59
18322.78 66
18324.06 72
18325.34 72
18326.61 72
18327.89 68
18329.17 65
18330.45 63
18331.73 73
18333.01 72
18334.29 67
18335.57 76
18336.85 67
18338.13 64
18339.41 89
18340.69 71
18341.97 67
18343.25 88
18344.53 72
18345.81 78
18347.09 52
18348.37 66
18349.66 63
18350.94 79
18352.22 63
18353.50 59
18354.78 66
18356.06 72
18357.34 68
18358.62 72
18359.90 62
18361.18 55
18362.46 82
18363.74 76
18365.02 63
18366.30 53
18367.59 75
18368.87 81
18370.15 57
18371.43 60
18372.71 55
18373.99 52
18375.27 63
18376.55 73
18377.84 63
18379.12 52
18380.40 61
18381.68 71
18382.96 63
18384.24 77
18385.53 68
18386.81 76
18388.09 64
18389.37 64
18390.65 63
18391.93 58
18393.22 86
18394.50 71
18395.78 71
18397.06 69
18398.34 66
18399.63 73
18400.91 84
18402.19 66
18403.47 64
18404.76 63
18406.04 82
18407.32 55
18408.60 71
18409.89 73
18411.17 75
18412.45 68
18413.73 47
18415.02 69
18416.30 63
18417.58 81
18418.86 76
18420.15 73
18421.43 61
18422.71 66
18424.00 65
18425.28 66
18426.56 62
18427.85 64
18429.13 72
18430.41 77
18431.70 75
18432.98 60
18434.26 62
18435.55 64
18436.83 82
18438.11 65
18439.40 76
18440.68 69
18441.96 95
18443.25 80
18444.53 79
18445.81 73
18447.10 76
18448.38 63
18449.67 80
18450.95 95
18452.23 62
18453.52 71
18454.80 78
18456.09 82
18457.37 58
18458.66 72
18459.94 71
18461.22 69
18462.51 53
18463.79 67
18465.08 74
18466.36 85
18467.65 59
18468.93 81
18470.22 72
18471.50 65
18472.78 76
18474.07 70
18475.35 58
18476.64 60
18477.92 65
18479.21 84
18480.49 68
18481.78 61
18483.06 82
18484.35 63
18485.63 74
18486.92 57
18488.20 65
18489.49 69
18490.78 73
18492.06 71
18493.35 58
18494.63 57
18495.92 67
18497.20 82
18498.49 72
18499.77 66
18501.06 69
18502.35 59
18503.63 58
18504.92 67
18506.20 66
18507.49 76
18508.78 65
18510.06 68
18511.35 62
18512.63 77
18513.92 60
18515.21 77
18516.49 75
18517.78 59
18519.06 67
18520.35 62
18521.64 79
18522.92 57
18524.21 70
18525.50 57
18526.78 63
18528.07 64
18529.36 53
18530.64 52
18531.93 57
18533.22 73
18534.50 79
18535.79 73
18537.08 67
18538.37 67
18539.65 61
18540.94 63
18542.23 69
18543.51 70
18544.80 65
18546.09 76
18547.38 69
18548.66 67
18549.95 75
18551.24 83
18552.53 67
18553.81 62
18555.10 74
18556.39 68
18557.68 95
18558.96 72
18560.25 77
18561.54 75
18562.83 66
18564.11 58
18565.40 64
18566.69 54
18567.98 64
18569.27 70
18570.56 68
18571.84 57
18573.13 57
18574.42 68
18575.71 67
18577.00 60
18578.28 72
18579.57 69
18580.86 71
18582.15 83
18583.44 85
18584.73 60
18586.02 54
18587.31 74
18588.59 62
18589.88 74
18591.17 53
18592.46 74
18593.75 69
18595.04 58
18596.33 77
18597.62 65
18598.91 79
18600.19 56
18601.48 65
18602.77 80
18604.06 74
18605.35 54
18606.64 80
18607.93 66
18609.22 77
18610.51 65
18611.80 71
18613.09 67
18614.38 73
18615.67 87
18616.96 84
18618.25 84
18619.54 71
18620.83 84
18622.12 81
18623.41 87
18624.70 67
18625.99 74
18627.28 70
18628.57 86
18629.86 59
18631.15 72
18632.44 62
18633.73 75
18635.02 73
18636.31 86
18637.60 62
18638.89 60
18640.18 68
18641.47 67
18642.76 84
18644.05 72
18645.34 81
18646.63 60
18647.93 61
18649.22 80
18650.51 86
18651.80 61
18653.09 68
18654.38 55
18655.67 67
18656.96 62
18658.25 61
18659.55 69
18660.84 70
18662.13 63
18663.42 61
18664.71 74
18666.00 56
18667.29 64
18668.58 66
18669.88 64
18671.17 66
18672.46 68
18673.75 57
18675.04 64
18676.34 54
18677.63 65
18678.92 67
18680.21 65
18681.50 74
18682.79 66
18684.09 75
18685.38 73
18686.67 85
18687.96 76
18689.26 71
18690.55 77
18691.84 69
18693.13 57
18694.43 87
18695.72 56
18697.01 60
18698.30 71
18699.60 62
18700.89 86
18702.18 66
18703.47 69
18704.77 67
18706.06 56
18707.35 66
18708.65 67
18709.94 76
18711.23 65
18712.52 53
18713.82 71
18715.11 58
18716.40 60
18717.70 65
18718.99 74
18720.28 76
18721.58 61
18722.87 71
18724.16 65
18725.46 71
18726.75 71
18728.04 77
18729.34 73
18730.63 76
18731.93 74
18733.22 72
18734.51 73
18735.81 61
18737.10 68
18738.40 67
18739.69 66
18740.98 54
18742.28 50
18743.57 62
18744.87 83
18746.16 59
18747.45 59
18748.75 74
18750.04 71
18751.34 74
18752.63 68
18753.93 47
18755.22 71
18756.52 68
18757.81 86
18759.10 68
18760.40 57
18761.69 66
18762.99 61
18764.28 56
18765.58 55
18766.87 72
18768.17 72
18769.46 77
18770.76 65
18772.05 65
18773.35 75
18774.64 75
18775.94 68
18777.23 70
18778.53 55
18779.83 53
18781.12 73
18782.42 63
18783.71 56
18785.01 47
18786.30 55
18787.60 66
18788.89 84
18790.19 59
18791.49 70
18792.78 63
18794.08 78
18795.37 79
18796.67 82
18797.97 65
18799.26 64
18800.56 67
18801.85 61
18803.15 64
18804.45 64
18805.74 64
18807.04 58
18808.34 69
18809.63 76
18810.93 79
18812.23 62
18813.52 90
18814.82 69
18816.12 71
18817.41 68
18818.71 70
18820.01 70
18821.30 57
18822.60 68
18823.90 52
18825.19 75
18826.49 67
18827.79 82
18829.08 65
18830.38 67
18831.68 58
18832.98 63
18834.27 64
18835.57 82
18836.87 79
18838.17 60
18839.46 63
18840.76 56
18842.06 62
18843.36 82
18844.65 72
18845.95 74
18847.25 69
18848.55 73
18849.84 62
18851.14 61
18852.44 54
18853.74 59
18855.04 81
18856.33 78
18857.63 87
18858.93 63
18860.23 69
18861.53 60
18862.83 63
18864.12 53
18865.42 56
18866.72 62
18868.02 58
18869.32 72
18870.62 52
18871.91 63
18873.21 71
18874.51 80
18875.81 65
18877.11 64
18878.41 71
18879.71 71
18881.01 59
18882.30 63
18883.60 66
18884.90 65
18886.20 66
18887.50 69
18888.80 75
18890.10 50
18891.40 84
18892.70 72
18894.00 69
18895.30 68
18896.60 80
18897.90 82
18899.19 67
18900.49 64
18901.79 73
18903.09 55
18904.39 63
18905.69 77
18906.99 70
18908.29 61
18909.59 77
18910.89 67
18912.19 62
18913.49 69
18914.79 69
18916.09 79
18917.39 75
18918.69 77
18919.99 54
18921.29 65
18922.59 55
18923.89 70
18925.20 67
18926.50 68
18927.80 87
18929.10 72
18930.40 60
18931.70 70
18933.00 80
18934.30 74
18935.60 63
18936.90 43
18938.20 71
18939.50 60
18940.80 57
18942.10 70
18943.41 67
18944.71 58
18946.01 59
18947.31 75
18948.61 53
18949.91 77
18951.21 62
18952.51 79
18953.82 66
18955.12 54
18956.42 66
18957.72 72
18959.02 62
18960.32 75
18961.63 73
18962.93 72
18964.23 74
18965.53 71
18966.83 67
18968.13 73
18969.44 71
18970.74 68
18972.04 68
18973.34 56
18974.64 73
18975.95 67
18977.25 68
18978.55 64
18979.85 72
18981.16 66
18982.46 73
18983.76 60
18985.06 71
18986.37 69
18987.67 63
18988.97 81
18990.27 60
18991.58 70
18992.88 69
18994.18 65
18995.48 74
18996.79 69
18998.09 53
18999.39 75
19000.70 46
19002.00 73
19003.30 66
19004.61 76
19005.91 72
19007.21 54
19008.52 71
19009.82 72
19011.12 79
19012.43 68
19013.73 65
19015.03 62
19016.34 73
19017.64 64
19018.94 66
19020.25 58
19021.55 74
19022.86 80
19024.16 65
19025.46 67
19026.77 57
19028.07 74
19029.37 56
19030.68 70
19031.98 66
19033.29 45
19034.59 65
19035.90 74
19037.20 57
19038.50 59
19039.81 67
19041.11 63
19042.42 57
19043.72 49
19045.03 58
19046.33 57
19047.64 60
19048.94 62
19050.25 86
19051.55 52
19052.85 82
19054.16 62
19055.46 62
19056.77 55
19058.07 76
19059.38 51
19060.68 62
19061.99 63
19063.30 67
19064.60 75
19065.91 52
19067.21 52
19068.52 58
19069.82 81
19071.13 62
19072.43 85
19073.74 63
19075.04 62
19076.35 60
19077.66 75
19078.96 73
19080.27 69
19081.57 64
19082.88 64
19084.18 70
19085.49 65
19086.80 66
19088.10 65
19089.41 74
19090.71 69
19092.02 79
19093.33 48
19094.63 57
19095.94 64
19097.25 79
19098.55 52
19099.86 46
19101.17 57
19102.47 86
19103.78 75
19105.08 76
19106.39 56
19107.70 61
19109.01 78
19110.31 68
19111.62 79
19112.93 54
19114.23 75
19115.54 61
19116.85 60
19118.15 66
19119.46 56
19120.77 68
19122.08 85
19123.38 86
19124.69 58
19126.00 63
19127.30 82
19128.61 65
19129.92 61
19131.23 76
19132.53 73
19133.84 69
19135.15 49
19136.46 68
19137.77 46
19139.07 76
19140.38 83
19141.69 71
19143.00 69
19144.30 55
19145.61 66
19146.92 72
19148.23 61
19149.54 62
19150.84 59
19152.15 55
19153.46 69
19154.77 62
19156.08 70
19157.39 59
19158.70 77
19160.00 59
19161.31 90
19162.62 66
19163.93 63
19165.24 66
19166.55 62
19167.86 66
19169.16 56
19170.47 72
19171.78 76
19173.09 59
19174.40 61
19175.71 71
19177.02 47
19178.33 78
19179.64 60
19180.95 72
19182.26 64
19183.56 52
19184.87 62
19186.18 74
19187.49 68
19188.80 63
19190.11 79
19191.42 80
19192.73 71
19194.04 58
19195.35 71
19196.66 54
19197.97 75
19199.28 77
19200.59 72
19201.90 62
19203.21 68
19204.52 55
19205.83 69
19207.14 61
19208.45 62
19209.76 69
19211.07 77
19212.38 72
19213.69 60
19215.00 60
19216.31 60
19217.62 72
19218.93 58
19220.24 61
19221.55 58
19222.86 51
19224.18 50
19225.49 74
19226.80 70
19228.11 52
19229.42 67
19230.73 64
19232.04 57
19233.35 72
19234.66 63
19235.97 64
19237.28 74
19238.60 60
19239.91 78
19241.22 62
19242.53 57
19243.84 63
19245.15 75
19246.46 54
19247.78 54
19249.09 72
19250.40 72
19251.71 78
19253.02 65
19254.33 69
19255.65 57
19256.96 76
19258.27 63
19259.58 76
19260.89 63
19262.21 71
19263.52 58
19264.83 59
19266.14 63
19267.45 73
19268.77 63
19270.08 56
19271.39 49
19272.70 65
19274.02 71
19275.33 66
19276.64 86
19277.95 67
19279.27 86
19280.58 62
19281.89 55
19283.20 58
19284.52 75
19285.83 53
19287.14 64
19288.45 69
19289.77 61
19291.08 72
19292.39 58
19293.71 79
19295.02 57
19296.33 59
19297.65 62
19298.96 65
19300.27 54
19301.59 68
19302.90 70
19304.21 69
19305.53 70
19306.84 73
19308.15 64
19309.47 72
19310.78 62
19312.09 65
19313.41 73
19314.72 61
19316.04 62
19317.35 62
19318.66 71
19319.98 64
19321.29 74
19322.61 66
19323.92 75
19325.23 72
19326.55 57
19327.86 73
19329.18 67
19330.49 58
19331.81 67
19333.12 74
19334.43 82
19335.75 62
19337.06 56
19338.38 56
19339.69 64
19341.01 58
19342.32 60
19343.64 67
19344.95 71
19346.27 68
19347.58 66
19348.90 58
19350.21 60
19351.53 56
19352.84 76
19354.16 57
19355.47 52
19356.79 56
19358.10 64
19359.42 67
19360.73 67
19362.05 45
19363.36 71
19364.68 73
19366.00 67
19367.31 62
19368.63 72
19369.94 65
19371.26 69
19372.57 70
19373.89 55
19375.21 59
19376.52 70
19377.84 67
19379.15 53
19380.47 75
19381.79 68
19383.10 56
19384.42 67
19385.73 69
19387.05 67
19388.37 63
19389.68 67
19391.00 63
19392.32 58
19393.63 72
19394.95 78
19396.27 58
19397.58 58
19398.90 73
19400.22 76
19401.53 60
19402.85 66
19404.17 67
19405.48 80
19406.80 64
19408.12 43
19409.43 58
19410.75 59
19412.07 73
19413.39 60
19414.70 75
19416.02 68
19417.34 75
19418.65 71
19419.97 66
19421.29 62
19422.61 69
19423.92 65
19425.24 76
19426.56 68
19427.88 58
19429.20 57
19430.51 71
19431.83 75
19433.15 51
19434.47 65
19435.78 65
19437.10 61
19438.42 51
19439.74 68
19441.06 63
19442.37 89
19443.69 71
19445.01 58
19446.33 66
19447.65 59
19448.97 55
19450.28 67
19451.60 54
19452.92 55
19454.24 61
19455.56 64
19456.88 73
19458.20 53
19459.51 75
19460.83 64
19462.15 75
19463.47 67
19464.79 79
19466.11 58
19467.43 53
19468.75 65
19470.07 61
19471.39 63
19472.70 62
19474.02 73
19475.34 40
19476.66 51
19477.98 66
19479.30 75
19480.62 49
19481.94 55
19483.26 87
19484.58 73
19485.90 62
19487.22 50
19488.54 63
19489.86 73
19491.18 67
19492.50 58
19493.82 57
19495.14 52
19496.46 66
19497.78 65
19499.10 55
19500.42 52
19501.74 74
19503.06 67
19504.38 65
19505.70 49
19507.02 62
19508.34 57
19509.66 66
19510.98 50
19512.30 64
19513.62 64
19514.94 76
19516.26 68
19517.58 45
19518.90 68
19520.23 65
19521.55 81
19522.87 79
19524.19 74
19525.51 48
19526.83 70
19528.15 73
19529.47 65
19530.79 55
19532.11 69
19533.44 87
19534.76 68
19536.08 56
19537.40 63
19538.72 67
19540.04 70
19541.36 76
19542.69 77
19544.01 64
19545.33 49
19546.65 85
19547.97 55
19549.29 57
19550.62 72
19551.94 71
19553.26 70
19554.58 70
19555.90 71
19557.23 61
19558.55 64
19559.87 73
19561.19 61
19562.51 61
19563.84 59
19565.16 68
19566.48 71
19567.80 61
19569.13 56
19570.45 62
19571.77 67
19573.09 51
19574.42 50
19575.74 61
19577.06 59
19578.39 73
19579.71 72
19581.03 42
19582.35 75
19583.68 73
19585.00 57
19586.32 66
19587.65 48
19588.97 83
19590.29 76
19591.62 54
19592.94 59
19594.26 56
19595.59 59
19596.91 67
19598.23 55
19599.56 54
19600.88 72
19602.20 68
19603.53 60
19604.85 48
19606.17 61
19607.50 75
19608.82 70
19610.15 59
19611.47 58
19612.79 47
19614.12 68
19615.44 60
19616.77 61
19618.09 64
19619.41 71
19620.74 70
19622.06 80
19623.39 45
19624.71 63
19626.03 88
19627.36 74
19628.68 56
19630.01 49
19631.33 51
19632.66 66
19633.98 76
19635.31 58
19636.63 57
19637.96 63
19639.28 64
19640.61 59
19641.93 65
19643.26 60
19644.58 64
19645.91 65
19647.23 58
19648.56 60
19649.88 65
19651.21 74
19652.53 78
19653.86 64
19655.18 46
19656.51 64
19657.83 68
19659.16 52
19660.48 55
19661.81 53
19663.14 84
19664.46 72
19665.79 73
19667.11 65
19668.44 72
19669.77 76
19671.09 78
19672.42 60
19673.74 60
19675.07 67
19676.40 78
19677.72 66
19679.05 47
19680.37 59
19681.70 81
19683.03 76
19684.35 69
19685.68 66
19687.01 60
19688.33 70
19689.66 74
19690.99 66
19692.31 59
19693.64 61
19694.97 54
19696.29 62
19697.62 53
19698.95 56
19700.27 54
19701.60 63
19702.93 78
19704.25 58
19705.58 68
19706.91 61
19708.23 51
19709.56 71
19710.89 58
19712.22 57
19713.54 51
19714.87 63
19716.20 66
19717.53 70
19718.85 75
19720.18 78
19721.51 64
19722.84 53
19724.16 50
19725.49 69
19726.82 56
19728.15 51
19729.48 71
19730.80 61
19732.13 66
19733.46 63
19734.79 59
19736.12 70
19737.44 65
19738.77 73
19740.10 66
19741.43 61
19742.76 58
19744.09 60
19745.41 66
19746.74 63
19748.07 58
19749.40 66
19750.73 66
19752.06 66
19753.39 64
19754.71 52
19756.04 79
19757.37 58
19758.70 68
19760.03 49
19761.36 70
19762.69 63
19764.02 66
19765.35 62
19766.68 64
19768.00 63
19769.33 66
19770.66 58
19771.99 55
19773.32 54
19774.65 62
19775.98 69
19777.31 48
19778.64 61
19779.97 71
19781.30 72
19782.63 45
19783.96 59
19785.29 67
19786.62 82
19787.95 52
19789.28 61
19790.61 44
19791.94 56
19793.27 64
19794.60 65
19795.93 62
19797.26 35
19798.59 55
19799.92 85
19801.25 76
19802.58 46
19803.91 57
19805.24 71
19806.57 66
19807.90 48
19809.23 55
19810.56 64
19811.89 65
19813.22 56
19814.55 67
19815.89 57
19817.22 54
19818.55 68
19819.88 53
19821.21 54
19822.54 54
19823.87 65
19825.20 60
19826.53 60
19827.86 47
19829.20 55
19830.53 68
19831.86 45
19833.19 52
19834.52 61
19835.85 61
19837.18 65
19838.52 57
19839.85 57
19841.18 48
19842.51 57
19843.84 74
19845.17 66
19846.51 57
19847.84 53
19849.17 73
19850.50 74
19851.83 59
19853.17 57
19854.50 55
19855.83 63
19857.16 71
19858.50 63
19859.83 73
19861.16 57
19862.49 51
19863.82 72
19865.16 77
19866.49 77
19867.82 50
19869.15 62
19870.49 60
19871.82 55
19873.15 46
19874.49 49
19875.82 57
19877.15 63
19878.48 73
19879.82 61
19881.15 60
19882.48 76
19883.82 72
19885.15 64
19886.48 79
19887.82 63
19889.15 64
19890.48 64
19891.82 69
19893.15 58
19894.48 69
19895.82 62
19897.15 61
19898.48 76
19899.82 72
19901.15 55
19902.48 58
19903.82 75
19905.15 59
19906.49 75
19907.82 52
19909.15 57
19910.49 68
19911.82 65
19913.16 61
19914.49 65
19915.82 60
19917.16 69
19918.49 54
19919.83 62
19921.16 62
19922.50 70
19923.83 81
19925.16 65
19926.50 71
19927.83 64
19929.17 85
19930.50 70
19931.84 47
19933.17 56
19934.51 60
19935.84 63
19937.18 54
19938.51 62
19939.85 57
19941.18 60
19942.52 61
19943.85 67
19945.19 57
19946.52 66
19947.86 71
19949.19 71
19950.53 68
19951.86 68
19953.20 56
19954.53 79
19955.87 73
19957.21 66
19958.54 70
19959.88 63
19961.21 68
19962.55 53
19963.88 64
19965.22 57
19966.56 82
19967.89 59
19969.23 63
19970.56 59
19971.90 66
19973.24 64
19974.57 61
19975.91 59
19977.24 55
19978.58 59
19979.92 61
19981.25 64
19982.59 59
19983.93 57
19985.26 59
19986.60 79
19987.94 59
19989.27 55
19990.61 61
19991.95 73
19993.28 71
19994.62 69
19995.96 56
19997.29 63
19998.63 78
19999.97 55
20001.30 46
20002.64 54
20003.98 65
20005.32 64
20006.65 77
20007.99 41
20009.33 53
20010.67 62
20012.00 69
20013.34 54
20014.68 60
20016.02 52
20017.35 68
20018.69 59
20020.03 62
20021.37 46
20022.70 72
20024.04 83
20025.38 63
20026.72 62
20028.06 58
20029.39 76
20030.73 65
20032.07 58
20033.41 51
20034.75 62
20036.08 68
20037.42 67
20038.76 58
20040.10 52
20041.44 58
20042.78 69
20044.11 70
20045.45 51
20046.79 55
20048.13 78
20049.47 60
20050.81 61
20052.15 53
20053.48 59
20054.82 71
20056.16 65
20057.50 59
20058.84 47
20060.18 77
20061.52 55
20062.86 73
20064.20 62
20065.54 63
20066.88 83
20068.21 62
20069.55 60
20070.89 60
20072.23 60
20073.57 77
20074.91 64
20076.25 67
20077.59 53
20078.93 61
20080.27 69
20081.61 65
20082.95 64
20084.29 57
20085.63 83
20086.97 77
20088.31 68
20089.65 73
20090.99 68
20092.33 71
20093.67 77
20095.01 66
20096.35 75
20097.69 70
20099.03 70
20100.37 60
20101.71 71
20103.05 64
20104.39 51
20105.73 68
20107.07 72
20108.41 72
20109.76 59
20111.10 68
20112.44 79
20113.78 71
20115.12 61
20116.46 60
20117.80 60
20119.14 53
20120.48 71
20121.82 72
20123.16 68
20124.51 50
20125.85 58
20127.19 89
20128.53 64
20129.87 73
20131.21 69
20132.55 58
20133.90 57
20135.24 68
