# Supplementary material for: MALDI-TOF MS typing enables the classification of brewing yeasts of the genus Saccharomyces to major beer styles
Source: PLoS One. 2017 Aug 9;12(8):e0181694. doi: 10.1371/journal.pone.0181694 (PMC5549903; doi:10.1371/journal.pone.0181694)
Supplement: S15 File — The directory includes 90 raw files and was zipped to “.zip”; the folder has three strains with 30 spectra per strain; S1 Text explains the raw files with an example and Table 1 represents the yeast strains used within the experiment. (ZIP) [file pone.0181694.s018.zip › 43-45/30667-214-OG-WB-WB-YPG-18h-E-E_2015-11-12__0_A4_1.dat]

1999.94 2785
2000.36 2811
2000.78 2739
2001.20 2959
2001.62 3074
2002.04 3191
2002.47 3121
2002.89 3135
2003.31 2895
2003.73 2737
2004.15 2745
2004.58 2744
2005.00 2765
2005.42 2982
2005.84 2778
2006.26 2697
2006.69 2752
2007.11 2547
2007.53 2746
2007.95 2764
2008.38 2826
2008.80 2862
2009.22 2755
2009.64 2742
2010.07 2692
2010.49 2684
2010.91 2521
2011.33 2644
2011.76 2900
2012.18 2753
2012.60 2730
2013.03 2701
2013.45 2571
2013.87 2480
2014.29 2544
2014.72 2540
2015.14 2570
2015.56 2687
2015.99 2427
2016.41 2483
2016.83 2632
2017.26 2621
2017.68 2647
2018.10 2747
2018.53 2955
2018.95 2754
2019.37 2836
2019.80 2914
2020.22 3043
2020.65 3096
2021.07 2775
2021.49 2956
2021.92 3097
2022.34 3009
2022.76 2788
2023.19 2856
2023.61 2778
2024.04 2615
2024.46 2692
2024.88 2677
2025.31 2622
2025.73 2605
2026.16 2513
2026.58 2452
2027.01 2632
2027.43 2764
2027.85 2553
2028.28 2508
2028.70 2507
2029.13 2299
2029.55 2397
2029.98 2511
2030.40 2373
2030.83 2418
2031.25 2457
2031.68 2654
2032.10 2742
2032.53 2724
2032.95 2778
2033.38 2900
2033.80 2742
2034.23 2873
2034.65 2867
2035.08 2729
2035.50 2846
2035.93 2685
2036.35 2520
2036.78 2582
2037.20 2756
2037.63 2631
2038.06 2724
2038.48 2705
2038.91 2509
2039.33 2685
2039.76 2624
2040.18 2658
2040.61 2603
2041.04 2466
2041.46 2630
2041.89 2633
2042.31 2506
2042.74 2612
2043.17 2501
2043.59 2467
2044.02 2557
2044.44 2480
2044.87 2751
2045.30 2639
2045.72 2773
2046.15 2751
2046.58 2635
2047.00 2728
2047.43 2898
2047.85 3111
2048.28 2986
2048.71 3019
2049.13 2935
2049.56 2948
2049.99 2775
2050.41 2872
2050.84 2839
2051.27 2572
2051.70 2938
2052.12 2834
2052.55 2739
2052.98 2590
2053.40 2491
2053.83 2555
2054.26 2730
2054.69 2451
2055.11 2407
2055.54 2459
2055.97 2459
2056.40 2601
2056.82 2685
2057.25 2657
2057.68 2455
2058.11 2600
2058.53 2710
2058.96 2527
2059.39 2598
2059.82 2694
2060.24 2734
2060.67 2735
2061.10 2702
2061.53 2823
2061.96 2937
2062.38 2632
2062.81 2704
2063.24 2991
2063.67 2792
2064.10 2684
2064.52 2933
2064.95 3114
2065.38 3300
2065.81 3424
2066.24 3524
2066.67 3654
2067.10 3565
2067.52 3530
2067.95 3535
2068.38 3356
2068.81 3105
2069.24 3005
2069.67 2930
2070.10 2801
2070.53 2806
2070.95 2575
2071.38 2786
2071.81 2495
2072.24 2629
2072.67 2704
2073.10 2583
2073.53 2458
2073.96 2449
2074.39 2633
2074.82 2539
2075.25 2675
2075.68 2733
2076.11 2876
2076.53 2728
2076.96 2778
2077.39 2782
2077.82 2691
2078.25 2769
2078.68 2739
2079.11 2696
2079.54 2691
2079.97 2825
2080.40 2908
2080.83 2714
2081.26 2627
2081.69 2702
2082.12 2784
2082.55 2807
2082.98 2745
2083.41 2581
2083.84 2589
2084.27 2575
2084.70 2557
2085.13 2457
2085.57 2624
2086.00 2526
2086.43 2623
2086.86 2629
2087.29 2309
2087.72 2568
2088.15 2456
2088.58 2401
2089.01 2521
2089.44 2531
2089.87 2593
2090.30 2556
2090.73 2561
2091.17 2430
2091.60 2383
2092.03 2523
2092.46 2589
2092.89 2631
2093.32 2376
2093.75 2476
2094.18 2453
2094.62 2554
2095.05 2597
2095.48 2488
2095.91 2375
2096.34 2499
2096.77 2422
2097.20 2488
2097.64 2538
2098.07 2453
2098.50 2443
2098.93 2295
2099.36 2439
2099.80 2312
2100.23 2435
2100.66 2371
2101.09 2286
2101.52 2298
2101.96 2291
2102.39 2169
2102.82 2262
2103.25 2406
2103.69 2294
2104.12 2486
2104.55 2411
2104.98 2505
2105.41 2361
2105.85 2487
2106.28 2576
2106.71 2726
2107.15 2599
2107.58 2511
2108.01 2604
2108.44 2818
2108.88 2632
2109.31 2655
2109.74 2730
2110.18 2550
2110.61 2587
2111.04 2517
2111.47 2723
2111.91 2649
2112.34 2641
2112.77 2567
2113.21 2305
2113.64 2429
2114.07 2486
2114.51 2503
2114.94 2400
2115.37 2411
2115.81 2483
2116.24 2467
2116.68 2348
2117.11 2335
2117.54 2379
2117.98 2321
2118.41 2347
2118.84 2471
2119.28 2310
2119.71 2177
2120.15 2443
2120.58 2412
2121.01 2428
2121.45 2441
2121.88 2415
2122.32 2634
2122.75 2487
2123.19 2362
2123.62 2435
2124.05 2389
2124.49 2422
2124.92 2526
2125.36 2470
2125.79 2413
2126.23 2477
2126.66 2472
2127.10 2395
2127.53 2522
2127.97 2451
2128.40 2431
2128.84 2425
2129.27 2450
2129.71 2659
2130.14 2733
2130.58 2499
2131.01 2667
2131.45 2733
2131.88 2778
2132.32 2656
2132.75 2654
2133.19 2741
2133.62 2624
2134.06 2562
2134.49 2588
2134.93 2598
2135.37 2648
2135.80 2673
2136.24 2644
2136.67 2659
2137.11 2712
2137.54 2748
2137.98 2765
2138.42 2552
2138.85 2403
2139.29 2508
2139.72 2689
2140.16 2616
2140.60 2455
2141.03 2641
2141.47 2489
2141.90 2440
2142.34 2527
2142.78 2456
2143.21 2399
2143.65 2471
2144.09 2326
2144.52 2321
2144.96 2336
2145.40 2416
2145.83 2241
2146.27 2181
2146.71 2251
2147.14 2327
2147.58 2308
2148.02 2342
2148.45 2500
2148.89 2589
2149.33 2659
2149.76 2887
2150.20 2887
2150.64 3018
2151.08 3086
2151.51 3032
2151.95 3154
2152.39 3162
2152.83 3058
2153.26 3001
2153.70 2957
2154.14 2778
2154.58 2553
2155.01 2542
2155.45 2398
2155.89 2386
2156.33 2408
2156.76 2511
2157.20 2467
2157.64 2595
2158.08 2757
2158.52 2597
2158.95 2437
2159.39 2329
2159.83 2490
2160.27 2497
2160.71 2590
2161.14 2395
2161.58 2420
2162.02 2539
2162.46 2594
2162.90 2555
2163.34 2402
2163.77 2507
2164.21 2428
2164.65 2434
2165.09 2400
2165.53 2421
2165.97 2252
2166.41 2251
2166.84 2423
2167.28 2282
2167.72 2316
2168.16 2571
2168.60 2483
2169.04 2436
2169.48 2425
2169.92 2499
2170.36 2597
2170.80 2638
2171.23 2623
2171.67 2819
2172.11 2679
2172.55 2619
2172.99 2738
2173.43 2807
2173.87 3011
2174.31 3081
2174.75 3516
2175.19 3533
2175.63 3472
2176.07 3722
2176.51 3667
2176.95 3532
2177.39 3364
2177.83 3246
2178.27 3197
2178.71 3104
2179.15 3055
2179.59 3037
2180.03 2808
2180.47 2858
2180.91 2605
2181.35 2597
2181.79 2655
2182.23 2695
2182.67 2529
2183.11 2463
2183.55 2314
2183.99 2453
2184.43 2422
2184.87 2283
2185.31 2413
2185.75 2533
2186.20 2612
2186.64 2527
2187.08 2295
2187.52 2414
2187.96 2579
2188.40 2681
2188.84 2541
2189.28 2677
2189.72 2621
2190.16 2585
2190.61 2544
2191.05 2547
2191.49 2538
2191.93 2684
2192.37 2504
2192.81 2711
2193.25 2819
2193.69 2687
2194.14 2603
2194.58 2640
2195.02 2891
2195.46 3059
2195.90 3115
2196.34 3435
2196.79 2909
2197.23 2795
2197.67 2933
2198.11 3063
2198.55 3022
2199.00 2635
2199.44 2638
2199.88 2755
2200.32 2630
2200.76 2664
2201.21 2789
2201.65 2718
2202.09 2632
2202.53 2548
2202.98 2563
2203.42 2500
2203.86 2416
2204.30 2580
2204.75 2609
2205.19 2730
2205.63 2795
2206.07 2748
2206.52 2833
2206.96 2777
2207.40 2633
2207.85 2646
2208.29 2814
2208.73 2834
2209.18 2880
2209.62 2777
2210.06 2844
2210.50 2730
2210.95 2832
2211.39 2670
2211.83 2595
2212.28 2541
2212.72 2556
2213.16 2595
2213.61 2688
2214.05 2566
2214.50 2573
2214.94 2638
2215.38 2729
2215.83 2618
2216.27 2520
2216.71 2496
2217.16 2485
2217.60 2568
2218.05 2452
2218.49 2624
2218.93 2482
2219.38 2387
2219.82 2453
2220.27 2405
2220.71 2522
2221.15 2605
2221.60 2668
2222.04 2414
2222.49 2664
2222.93 2502
2223.38 2489
2223.82 2575
2224.27 2810
2224.71 2747
2225.15 2735
2225.60 2713
2226.04 2768
2226.49 2753
2226.93 2884
2227.38 2776
2227.82 2712
2228.27 2767
2228.71 2846
2229.16 2689
2229.60 2672
2230.05 2607
2230.49 2732
2230.94 2857
2231.38 2675
2231.83 2889
2232.28 2932
2232.72 3006
2233.17 3180
2233.61 3066
2234.06 2976
2234.50 3029
2234.95 3014
2235.39 3058
2235.84 2909
2236.29 2746
2236.73 2841
2237.18 2882
2237.62 2707
2238.07 2627
2238.52 2397
2238.96 2327
2239.41 2622
2239.85 2397
2240.30 2295
2240.75 2384
2241.19 2547
2241.64 2374
2242.08 2230
2242.53 2341
2242.98 2165
2243.42 2061
2243.87 2003
2244.32 2138
2244.76 2249
2245.21 2158
2245.66 2211
2246.10 2181
2246.55 2232
2247.00 2222
2247.44 2174
2247.89 2112
2248.34 2196
2248.79 2192
2249.23 2248
2249.68 2263
2250.13 2332
2250.57 2297
2251.02 2200
2251.47 2321
2251.92 2341
2252.36 2269
2252.81 2417
2253.26 2319
2253.71 2477
2254.15 2429
2254.60 2183
2255.05 2209
2255.50 2160
2255.94 2457
2256.39 2493
2256.84 2567
2257.29 2275
2257.74 2209
2258.18 2179
2258.63 2203
2259.08 2274
2259.53 2115
2259.98 2067
2260.42 2279
2260.87 2255
2261.32 2191
2261.77 2382
2262.22 2430
2262.67 2458
2263.11 2458
2263.56 2463
2264.01 2508
2264.46 2447
2264.91 2500
2265.36 2439
2265.81 2363
2266.25 2385
2266.70 2351
2267.15 2386
2267.60 2409
2268.05 2422
2268.50 2340
2268.95 2482
2269.40 2513
2269.85 2565
2270.29 2741
2270.74 2813
2271.19 2930
2271.64 2998
2272.09 2995
2272.54 2937
2272.99 2939
2273.44 2882
2273.89 2903
2274.34 2830
2274.79 2842
2275.24 2705
2275.69 2745
2276.14 2661
2276.59 2600
2277.04 2483
2277.49 2517
2277.94 2489
2278.39 2413
2278.84 2457
2279.29 2349
2279.74 2618
2280.19 2361
2280.64 2308
2281.09 2363
2281.54 2271
2281.99 2354
2282.44 2325
2282.89 2226
2283.34 2218
2283.79 2266
2284.24 2398
2284.69 2298
2285.14 2448
2285.59 2390
2286.04 2265
2286.49 2300
2286.94 2512
2287.40 2537
2287.85 2567
2288.30 2601
2288.75 2890
2289.20 2960
2289.65 3214
2290.10 3415
2290.55 3590
2291.00 4043
2291.46 4249
2291.91 4416
2292.36 4658
2292.81 4597
2293.26 4452
2293.71 4426
2294.16 4051
2294.62 3813
2295.07 3499
2295.52 3446
2295.97 3213
2296.42 3173
2296.87 3066
2297.33 2838
2297.78 2750
2298.23 2618
2298.68 2460
2299.13 2486
2299.59 2641
2300.04 2593
2300.49 2455
2300.94 2370
2301.39 2337
2301.85 2326
2302.30 2231
2302.75 2450
2303.20 2311
2303.66 2241
2304.11 2182
2304.56 2188
2305.01 2175
2305.47 2228
2305.92 2299
2306.37 2232
2306.82 2320
2307.28 2286
2307.73 2301
2308.18 2367
2308.64 2620
2309.09 2400
2309.54 2592
2309.99 2650
2310.45 2823
2310.90 2960
2311.35 2797
2311.81 2763
2312.26 2705
2312.71 2719
2313.17 2815
2313.62 2829
2314.07 2713
2314.53 2601
2314.98 2529
2315.43 2638
2315.89 2398
2316.34 2629
2316.80 2676
2317.25 2522
2317.70 2550
2318.16 2451
2318.61 2650
2319.07 2631
2319.52 2682
2319.97 2663
2320.43 2736
2320.88 2825
2321.34 2624
2321.79 2897
2322.24 2959
2322.70 2778
2323.15 2628
2323.61 2724
2324.06 2964
2324.52 2722
2324.97 2857
2325.43 3015
2325.88 3062
2326.33 3134
2326.79 2965
2327.24 3017
2327.70 3011
2328.15 3085
2328.61 3022
2329.06 3005
2329.52 3011
2329.97 2578
2330.43 2559
2330.88 2443
2331.34 2665
2331.79 2589
2332.25 2440
2332.70 2587
2333.16 2580
2333.62 2410
2334.07 2419
2334.53 2303
2334.98 2297
2335.44 2457
2335.89 2450
2336.35 2323
2336.80 2395
2337.26 2391
2337.72 2504
2338.17 2449
2338.63 2468
2339.08 2347
2339.54 2239
2340.00 2395
2340.45 2555
2340.91 2367
2341.36 2490
2341.82 2432
2342.28 2385
2342.73 2279
2343.19 2238
2343.65 2229
2344.10 2281
2344.56 2382
2345.01 2233
2345.47 2341
2345.93 2322
2346.38 2362
2346.84 2444
2347.30 2312
2347.75 2501
2348.21 2573
2348.67 2528
2349.13 2550
2349.58 2447
2350.04 2488
2350.50 2443
2350.95 2528
2351.41 2381
2351.87 2191
2352.32 2212
2352.78 2050
2353.24 2077
2353.70 2252
2354.15 2385
2354.61 2316
2355.07 2207
2355.53 2325
2355.98 2322
2356.44 2325
2356.90 2234
2357.36 2415
2357.81 2428
2358.27 2337
2358.73 2342
2359.19 2318
2359.65 2512
2360.10 2473
2360.56 2492
2361.02 2381
2361.48 2564
2361.94 2637
2362.39 2605
2362.85 2429
2363.31 2442
2363.77 2364
2364.23 2455
2364.69 2498
2365.14 2453
2365.60 2462
2366.06 2361
2366.52 2382
2366.98 2376
2367.44 2326
2367.90 2334
2368.35 2372
2368.81 2541
2369.27 2548
2369.73 2274
2370.19 2370
2370.65 2485
2371.11 2411
2371.57 2285
2372.03 2372
2372.49 2316
2372.94 2460
2373.40 2549
2373.86 2585
2374.32 2667
2374.78 2651
2375.24 2669
2375.70 2846
2376.16 2668
2376.62 2630
2377.08 2665
2377.54 2544
2378.00 2653
2378.46 2625
2378.92 2426
2379.38 2616
2379.84 2538
2380.30 2517
2380.76 2465
2381.22 2571
2381.68 2356
2382.14 2246
2382.60 2329
2383.06 2427
2383.52 2460
2383.98 2369
2384.44 2317
2384.90 2238
2385.36 2332
2385.82 2333
2386.28 2312
2386.74 2338
2387.20 2347
2387.66 2296
2388.12 2303
2388.58 2414
2389.05 2389
2389.51 2325
2389.97 2357
2390.43 2632
2390.89 2507
2391.35 2614
2391.81 2557
2392.27 2524
2392.73 2519
2393.19 2608
2393.66 2491
2394.12 2672
2394.58 2547
2395.04 2522
2395.50 2446
2395.96 2278
2396.42 2423
2396.89 2378
2397.35 2342
2397.81 2177
2398.27 2246
2398.73 2231
2399.19 2362
2399.66 2287
2400.12 2294
2400.58 2550
2401.04 2286
2401.50 2179
2401.97 2382
2402.43 2389
2402.89 2250
2403.35 2234
2403.81 2396
2404.28 2564
2404.74 2498
2405.20 2275
2405.66 2090
2406.13 2285
2406.59 2484
2407.05 2453
2407.51 2393
2407.98 2419
2408.44 2251
2408.90 2035
2409.36 2268
2409.83 2323
2410.29 2168
2410.75 2056
2411.21 2132
2411.68 2095
2412.14 2070
2412.60 1979
2413.07 2131
2413.53 2197
2413.99 2204
2414.46 2080
2414.92 2215
2415.38 2245
2415.85 2279
2416.31 2361
2416.77 2350
2417.24 2432
2417.70 2510
2418.16 2256
2418.63 2330
2419.09 2366
2419.55 2422
2420.02 2447
2420.48 2314
2420.95 2186
2421.41 2156
2421.87 2272
2422.34 2263
2422.80 2203
2423.27 2282
2423.73 2354
2424.19 2301
2424.66 2247
2425.12 2292
2425.59 2263
2426.05 2432
2426.52 2266
2426.98 2281
2427.44 2399
2427.91 2401
2428.37 2067
2428.84 2226
2429.30 2304
2429.77 2202
2430.23 2287
2430.70 2190
2431.16 2302
2431.63 2149
2432.09 2105
2432.56 2146
2433.02 2285
2433.49 2346
2433.95 2244
2434.42 2232
2434.88 2315
2435.35 2397
2435.81 2369
2436.28 2471
2436.74 2402
2437.21 2300
2437.67 2233
2438.14 2322
2438.60 2432
2439.07 2302
2439.54 2305
2440.00 2455
2440.47 2584
2440.93 2495
2441.40 2510
2441.86 2504
2442.33 2498
2442.80 2555
2443.26 2525
2443.73 2571
2444.19 2549
2444.66 2651
2445.13 2514
2445.59 2395
2446.06 2402
2446.53 2487
2446.99 2258
2447.46 2218
2447.92 2241
2448.39 2251
2448.86 2170
2449.32 2157
2449.79 2113
2450.26 2055
2450.72 2151
2451.19 2029
2451.66 2053
2452.12 2176
2452.59 2197
2453.06 2225
2453.53 2145
2453.99 2316
2454.46 2265
2454.93 2275
2455.39 2146
2455.86 2262
2456.33 2260
2456.80 2127
2457.26 2037
2457.73 2137
2458.20 2162
2458.66 2155
2459.13 2216
2459.60 2256
2460.07 2184
2460.54 1969
2461.00 2150
2461.47 2076
2461.94 2084
2462.41 2095
2462.87 2115
2463.34 2048
2463.81 2060
2464.28 2004
2464.75 2165
2465.21 2180
2465.68 2079
2466.15 2018
2466.62 2179
2467.09 2167
2467.55 2136
2468.02 2099
2468.49 2235
2468.96 2094
2469.43 2140
2469.90 2111
2470.37 2096
2470.83 2203
2471.30 2044
2471.77 2013
2472.24 2047
2472.71 2220
2473.18 1986
2473.65 1979
2474.12 2071
2474.58 2093
2475.05 2038
2475.52 1969
2475.99 1996
2476.46 2017
2476.93 2118
2477.40 2203
2477.87 2316
2478.34 2052
2478.81 2139
2479.28 2162
2479.75 2000
2480.22 2223
2480.68 2103
2481.15 1999
2481.62 1981
2482.09 2089
2482.56 2118
2483.03 2073
2483.50 1949
2483.97 1908
2484.44 1895
2484.91 2030
2485.38 2101
2485.85 2229
2486.32 2179
2486.79 2140
2487.26 2236
2487.73 2200
2488.20 2181
2488.67 2323
2489.14 2269
2489.61 2218
2490.08 2425
2490.56 2260
2491.03 2439
2491.50 2400
2491.97 2345
2492.44 2322
2492.91 2259
2493.38 2352
2493.85 2383
2494.32 2656
2494.79 2773
2495.26 2507
2495.73 2566
2496.20 2405
2496.68 2321
2497.15 2246
2497.62 2253
2498.09 2234
2498.56 2303
2499.03 2215
2499.50 2168
2499.97 2124
2500.45 2063
2500.92 2064
2501.39 2170
2501.86 2189
2502.33 2145
2502.80 2030
2503.28 2176
2503.75 2237
2504.22 2163
2504.69 2198
2505.16 2127
2505.63 1990
2506.11 2109
2506.58 2234
2507.05 2103
2507.52 2234
2507.99 2106
2508.47 2238
2508.94 2316
2509.41 2139
2509.88 2163
2510.36 2152
2510.83 2309
2511.30 2475
2511.77 2286
2512.25 2439
2512.72 2627
2513.19 2729
2513.66 2614
2514.14 2571
2514.61 2749
2515.08 2649
2515.55 2535
2516.03 2506
2516.50 2465
2516.97 2411
2517.45 2471
2517.92 2383
2518.39 2376
2518.87 2350
2519.34 2368
2519.81 2294
2520.28 2356
2520.76 2436
2521.23 2308
2521.70 2252
2522.18 2350
2522.65 2215
2523.13 2165
2523.60 2222
2524.07 2219
2524.55 2321
2525.02 2346
2525.49 2100
2525.97 2133
2526.44 2077
2526.92 2185
2527.39 2262
2527.86 2289
2528.34 2368
2528.81 2075
2529.29 2223
2529.76 2194
2530.23 2314
2530.71 2305
2531.18 2322
2531.66 2334
2532.13 2172
2532.61 2172
2533.08 2248
2533.55 2328
2534.03 2444
2534.50 2432
2534.98 2430
2535.45 2479
2535.93 2329
2536.40 2254
2536.88 2096
2537.35 2160
2537.83 2331
2538.30 2444
2538.78 2217
2539.25 2310
2539.73 2486
2540.20 2341
2540.68 2346
2541.15 2368
2541.63 2355
2542.10 2347
2542.58 2264
2543.05 2287
2543.53 2364
2544.01 2285
2544.48 2337
2544.96 2257
2545.43 2165
2545.91 2239
2546.38 2318
2546.86 2354
2547.34 2300
2547.81 2407
2548.29 2411
2548.76 2250
2549.24 2448
2549.71 2524
2550.19 2625
2550.67 2549
2551.14 2501
2551.62 2500
2552.10 2531
2552.57 2582
2553.05 2346
2553.52 2286
2554.00 2419
2554.48 2318
2554.95 2449
2555.43 2356
2555.91 2357
2556.38 2386
2556.86 2475
2557.34 2489
2557.81 2491
2558.29 2385
2558.77 2310
2559.24 2152
2559.72 2227
2560.20 2093
2560.68 2133
2561.15 2037
2561.63 2224
2562.11 2251
2562.58 2167
2563.06 2163
2563.54 2128
2564.02 2133
2564.49 2089
2564.97 2156
2565.45 2145
2565.93 2115
2566.40 2184
2566.88 2053
2567.36 2095
2567.84 1935
2568.31 1962
2568.79 1931
2569.27 2115
2569.75 2124
2570.23 2136
2570.70 2092
2571.18 2156
2571.66 1989
2572.14 2241
2572.62 2103
2573.10 2087
2573.57 2045
2574.05 1962
2574.53 2089
2575.01 2111
2575.49 2088
2575.97 2036
2576.44 2122
2576.92 2045
2577.40 1870
2577.88 2020
2578.36 2059
2578.84 1947
2579.32 2013
2579.79 2070
2580.27 2137
2580.75 1994
2581.23 1925
2581.71 1983
2582.19 2084
2582.67 2058
2583.15 2094
2583.63 2117
2584.11 2110
2584.59 2125
2585.07 2024
2585.54 2046
2586.02 2101
2586.50 2061
2586.98 1919
2587.46 1975
2587.94 2135
2588.42 2195
2588.90 2178
2589.38 2121
2589.86 2103
2590.34 2193
2590.82 2217
2591.30 2233
2591.78 2140
2592.26 2109
2592.74 2271
2593.22 2179
2593.70 2040
2594.18 2157
2594.66 2294
2595.14 2350
2595.62 2061
2596.10 1962
2596.58 2003
2597.06 2108
2597.54 2059
2598.02 1967
2598.50 1920
2598.98 2004
2599.47 1992
2599.95 2005
2600.43 2029
2600.91 2070
2601.39 1980
2601.87 1915
2602.35 2110
2602.83 1905
2603.31 1925
2603.79 2149
2604.27 2042
2604.76 2109
2605.24 2115
2605.72 2064
2606.20 2036
2606.68 2202
2607.16 2314
2607.64 2099
2608.13 2049
2608.61 2010
2609.09 2057
2609.57 2014
2610.05 2031
2610.53 2030
2611.01 2045
2611.50 2050
2611.98 2120
2612.46 2019
2612.94 1938
2613.42 2046
2613.91 1893
2614.39 1980
2614.87 1904
2615.35 1833
2615.83 1926
2616.32 2058
2616.80 2000
2617.28 2018
2617.76 2167
2618.25 2220
2618.73 2016
2619.21 2156
2619.69 2026
2620.18 2101
2620.66 2046
2621.14 2051
2621.62 2063
2622.11 2061
2622.59 1992
2623.07 2038
2623.56 2077
2624.04 1946
2624.52 1963
2625.00 2061
2625.49 2074
2625.97 2151
2626.45 2058
2626.94 2094
2627.42 2239
2627.90 2376
2628.39 2154
2628.87 2243
2629.35 2371
2629.84 2296
2630.32 2262
2630.80 2304
2631.29 2362
2631.77 2372
2632.26 2252
2632.74 2359
2633.22 2480
2633.71 2372
2634.19 2470
2634.67 2489
2635.16 2328
2635.64 2198
2636.13 2403
2636.61 2242
2637.09 2169
2637.58 2017
2638.06 1967
2638.55 2062
2639.03 1995
2639.52 2085
2640.00 2079
2640.48 2120
2640.97 1991
2641.45 2096
2641.94 2210
2642.42 2084
2642.91 2077
2643.39 2028
2643.88 1908
2644.36 1864
2644.85 1953
2645.33 2075
2645.82 1901
2646.30 1810
2646.79 1963
2647.27 1999
2647.76 2022
2648.24 2044
2648.73 2053
2649.21 2043
2649.70 2165
2650.18 2065
2650.67 2103
2651.15 2038
2651.64 1955
2652.12 2120
2652.61 2047
2653.10 2120
2653.58 2024
2654.07 2205
2654.55 2132
2655.04 2051
2655.52 2187
2656.01 2229
2656.50 2041
2656.98 2243
2657.47 2142
2657.95 2097
2658.44 2178
2658.93 2145
2659.41 2090
2659.90 2036
2660.39 2068
2660.87 2089
2661.36 1939
2661.84 1964
2662.33 1944
2662.82 1874
2663.30 1931
2663.79 2071
2664.28 2090
2664.76 2116
2665.25 1983
2665.74 1904
2666.22 2053
2666.71 2039
2667.20 2041
2667.68 1912
2668.17 1967
2668.66 2031
2669.15 2010
2669.63 1938
2670.12 1953
2670.61 2098
2671.09 2026
2671.58 2069
2672.07 2181
2672.56 2216
2673.04 2142
2673.53 2131
2674.02 2195
2674.51 2090
2674.99 2265
2675.48 2359
2675.97 2350
2676.46 2450
2676.95 2389
2677.43 2460
2677.92 2510
2678.41 2400
2678.90 2251
2679.38 2256
2679.87 2273
2680.36 2198
2680.85 2044
2681.34 2072
2681.83 1935
2682.31 2010
2682.80 2227
2683.29 2081
2683.78 2089
2684.27 2161
2684.76 2105
2685.24 1991
2685.73 2085
2686.22 2088
2686.71 2047
2687.20 2038
2687.69 1927
2688.18 1980
2688.67 2104
2689.15 1868
2689.64 1876
2690.13 1845
2690.62 1996
2691.11 2053
2691.60 2023
2692.09 1911
2692.58 1938
2693.07 1960
2693.56 2045
2694.05 2042
2694.54 1877
2695.02 1786
2695.51 1938
2696.00 2055
2696.49 1954
2696.98 1919
2697.47 1982
2697.96 2096
2698.45 2098
2698.94 1897
2699.43 1895
2699.92 2043
2700.41 2054
2700.90 1975
2701.39 1999
2701.88 2000
2702.37 2050
2702.86 2347
2703.35 2214
2703.84 2233
2704.33 2190
2704.82 2230
2705.31 2136
2705.80 2239
2706.29 2115
2706.78 2034
2707.27 2168
2707.77 2059
2708.26 2085
2708.75 2024
2709.24 2008
2709.73 1844
2710.22 1935
2710.71 1934
2711.20 1923
2711.69 1822
2712.18 1711
2712.67 1869
2713.16 1932
2713.66 1951
2714.15 2032
2714.64 1976
2715.13 1920
2715.62 1938
2716.11 1941
2716.60 2057
2717.10 2049
2717.59 1976
2718.08 1978
2718.57 1931
2719.06 2045
2719.55 2153
2720.04 2038
2720.54 1899
2721.03 1941
2721.52 1989
2722.01 2090
2722.50 2121
2723.00 2088
2723.49 2233
2723.98 2182
2724.47 2160
2724.96 2262
2725.46 2196
2725.95 2211
2726.44 2212
2726.93 2168
2727.43 2082
2727.92 1975
2728.41 1930
2728.90 2034
2729.40 1942
2729.89 1904
2730.38 1990
2730.87 2079
2731.37 2116
2731.86 2144
2732.35 1971
2732.84 2133
2733.34 2134
2733.83 2175
2734.32 2204
2734.82 2303
2735.31 2304
2735.80 2378
2736.30 2221
2736.79 2103
2737.28 2240
2737.78 2141
2738.27 2209
2738.76 2347
2739.26 2283
2739.75 2279
2740.24 2167
2740.74 2109
2741.23 2121
2741.72 2055
2742.22 2225
2742.71 2163
2743.21 2042
2743.70 2068
2744.19 2194
2744.69 2121
2745.18 1924
2745.67 1911
2746.17 2122
2746.66 2065
2747.16 1940
2747.65 1959
2748.15 2031
2748.64 2021
2749.13 2145
2749.63 2116
2750.12 2026
2750.62 2011
2751.11 1982
2751.61 1994
2752.10 1900
2752.60 1954
2753.09 1967
2753.59 1966
2754.08 1999
2754.57 2049
2755.07 2038
2755.56 2141
2756.06 2145
2756.55 2041
2757.05 2071
2757.54 2061
2758.04 1993
2758.53 1994
2759.03 2065
2759.53 1937
2760.02 2015
2760.52 2166
2761.01 2179
2761.51 2111
2762.00 2246
2762.50 2109
2762.99 2239
2763.49 2204
2763.98 2177
2764.48 2167
2764.98 2139
2765.47 2118
2765.97 2253
2766.46 2273
2766.96 2113
2767.46 2107
2767.95 2056
2768.45 1991
2768.94 2054
2769.44 2075
2769.94 2098
2770.43 2048
2770.93 2124
2771.43 2111
2771.92 1968
2772.42 2034
2772.91 2103
2773.41 2192
2773.91 2193
2774.40 2184
2774.90 2265
2775.40 2301
2775.89 2389
2776.39 2481
2776.89 2673
2777.38 2786
2777.88 2627
2778.38 2746
2778.88 2958
2779.37 2897
2779.87 2715
2780.37 2636
2780.86 2705
2781.36 2434
2781.86 2368
2782.36 2345
2782.85 2262
2783.35 2164
2783.85 2130
2784.35 2056
2784.84 2074
2785.34 2285
2785.84 2189
2786.34 2146
2786.83 2131
2787.33 1984
2787.83 1906
2788.33 1811
2788.82 1835
2789.32 1871
2789.82 1825
2790.32 1858
2790.82 1755
2791.31 1857
2791.81 1990
2792.31 1919
2792.81 1888
2793.31 1780
2793.81 1730
2794.30 1798
2794.80 1863
2795.30 1923
2795.80 2061
2796.30 1969
2796.80 1895
2797.30 1945
2797.79 1960
2798.29 2023
2798.79 2007
2799.29 1995
2799.79 2039
2800.29 2151
2800.79 2120
2801.29 2063
2801.79 1907
2802.28 1917
2802.78 1935
2803.28 2015
2803.78 1991
2804.28 1974
2804.78 1957
2805.28 1888
2805.78 1948
2806.28 2137
2806.78 2128
2807.28 2135
2807.78 2147
2808.28 2124
2808.78 2068
2809.28 2119
2809.78 2001
2810.28 2137
2810.78 2254
2811.28 2063
2811.78 2213
2812.28 2161
2812.78 2253
2813.28 1958
2813.78 1889
2814.28 2189
2814.78 2169
2815.28 2049
2815.78 1973
2816.28 1935
2816.78 1999
2817.28 1922
2817.78 1965
2818.28 2001
2818.78 1930
2819.28 1836
2819.78 1987
2820.28 1949
2820.78 1916
2821.28 2102
2821.78 2037
2822.29 2035
2822.79 1975
2823.29 1944
2823.79 2083
2824.29 1910
2824.79 1912
2825.29 1920
2825.79 1904
2826.29 2000
2826.79 1900
2827.30 1821
2827.80 1752
2828.30 1880
2828.80 1976
2829.30 1986
2829.80 2101
2830.31 1958
2830.81 1867
2831.31 1975
2831.81 1847
2832.31 1859
2832.81 1835
2833.32 1796
2833.82 1887
2834.32 1820
2834.82 1910
2835.32 1905
2835.83 1941
2836.33 1923
2836.83 1952
2837.33 2051
2837.83 2037
2838.34 2133
2838.84 2038
2839.34 1998
2839.84 1964
2840.35 1998
2840.85 2017
2841.35 1855
2841.85 1936
2842.36 1962
2842.86 1940
2843.36 2030
2843.86 1934
2844.37 1958
2844.87 2019
2845.37 2128
2845.88 2062
2846.38 2053
2846.88 1960
2847.39 2057
2847.89 2173
2848.39 2105
2848.90 2122
2849.40 2260
2849.90 2321
2850.41 2406
2850.91 2291
2851.41 2223
2851.92 2218
2852.42 2195
2852.92 2217
2853.43 2203
2853.93 2070
2854.43 2015
2854.94 2170
2855.44 2081
2855.95 2122
2856.45 2069
2856.95 2078
2857.46 2119
2857.96 2038
2858.47 2058
2858.97 1996
2859.47 1989
2859.98 1978
2860.48 1931
2860.99 1996
2861.49 1901
2861.99 1845
2862.50 1874
2863.00 1882
2863.51 1933
2864.01 1915
2864.52 1857
2865.02 1836
2865.53 1759
2866.03 1939
2866.54 1939
2867.04 1832
2867.55 1936
2868.05 1855
2868.56 1915
2869.06 2032
2869.57 1947
2870.07 1974
2870.58 2039
2871.08 1978
2871.59 2082
2872.09 2186
2872.60 2158
2873.10 2214
2873.61 2220
2874.11 2264
2874.62 2216
2875.12 2357
2875.63 2465
2876.14 2394
2876.64 2179
2877.15 2190
2877.65 2289
2878.16 2206
2878.66 2305
2879.17 2324
2879.68 2213
2880.18 2083
2880.69 2126
2881.19 2124
2881.70 1960
2882.21 1904
2882.71 1956
2883.22 2013
2883.73 2076
2884.23 2083
2884.74 2134
2885.25 2145
2885.75 1909
2886.26 1994
2886.76 2016
2887.27 2209
2887.78 2197
2888.28 2078
2888.79 2067
2889.30 2025
2889.81 2031
2890.31 2053
2890.82 2046
2891.33 2062
2891.83 1982
2892.34 2005
2892.85 2071
2893.35 1973
2893.86 1949
2894.37 2053
2894.88 2121
2895.38 2234
2895.89 2204
2896.40 2111
2896.91 2099
2897.41 2209
2897.92 2300
2898.43 2351
2898.94 2307
2899.44 2432
2899.95 2526
2900.46 2223
2900.97 2220
2901.47 2198
2901.98 2251
2902.49 2235
2903.00 2199
2903.51 2322
2904.01 2340
2904.52 2477
2905.03 2394
2905.54 2445
2906.05 2559
2906.56 2512
2907.06 2618
2907.57 2597
2908.08 2711
2908.59 2685
2909.10 2441
2909.61 2497
2910.12 2432
2910.62 2333
2911.13 2221
2911.64 2354
2912.15 2203
2912.66 2087
2913.17 2150
2913.68 2035
2914.19 1988
2914.69 2090
2915.20 2103
2915.71 2162
2916.22 2144
2916.73 2168
2917.24 2282
2917.75 2162
2918.26 2126
2918.77 2187
2919.28 2204
2919.79 2002
2920.30 2154
2920.81 2106
2921.32 2055
2921.83 2040
2922.34 2129
2922.85 2139
2923.36 2018
2923.86 2091
2924.37 2038
2924.88 1985
2925.39 2101
2925.90 2088
2926.41 1938
2926.92 1899
2927.43 2064
2927.95 1992
2928.46 1953
2928.97 2019
2929.48 1987
2929.99 1913
2930.50 1917
2931.01 2138
2931.52 2087
2932.03 2085
2932.54 1854
2933.05 1818
2933.56 1876
2934.07 1871
2934.58 2047
2935.09 2131
2935.60 2018
2936.11 2100
2936.62 2154
2937.14 2284
2937.65 2192
2938.16 2236
2938.67 2124
2939.18 2115
2939.69 2149
2940.20 2266
2940.71 2136
2941.23 2260
2941.74 2097
2942.25 2224
2942.76 2204
2943.27 2059
2943.78 2014
2944.29 2154
2944.81 2137
2945.32 2133
2945.83 2136
2946.34 2117
2946.85 2113
2947.36 2136
2947.88 2060
2948.39 2212
2948.90 2164
2949.41 1975
2949.92 2032
2950.44 2042
2950.95 2044
2951.46 1943
2951.97 1982
2952.49 1934
2953.00 1797
2953.51 1889
2954.02 1944
2954.54 1969
2955.05 2064
2955.56 1999
2956.07 1895
2956.59 1897
2957.10 1889
2957.61 1936
2958.12 2049
2958.64 1941
2959.15 1939
2959.66 1926
2960.18 1863
2960.69 1979
2961.20 2053
2961.72 1988
2962.23 2109
2962.74 2074
2963.26 2033
2963.77 2055
2964.28 1987
2964.80 2010
2965.31 1990
2965.82 1954
2966.34 2015
2966.85 2104
2967.36 1992
2967.88 1954
2968.39 1925
2968.90 1931
2969.42 1922
2969.93 1943
2970.45 2043
2970.96 1955
2971.47 2004
2971.99 2076
2972.50 2070
2973.02 2053
2973.53 1995
2974.04 2085
2974.56 2021
2975.07 1947
2975.59 2151
2976.10 2171
2976.62 2123
2977.13 1951
2977.64 2103
2978.16 1932
2978.67 2062
2979.19 2209
2979.70 2188
2980.22 2160
2980.73 2175
2981.25 2136
2981.76 2109
2982.28 2155
2982.79 2055
2983.31 2274
2983.82 2208
2984.34 2259
2984.85 2284
2985.37 2319
2985.88 2467
2986.40 2482
2986.91 2549
2987.43 2647
2987.94 2769
2988.46 2543
2988.97 2545
2989.49 2579
2990.01 2666
2990.52 2644
2991.04 2482
2991.55 2528
2992.07 2524
2992.58 2591
2993.10 2632
2993.62 2547
2994.13 2437
2994.65 2384
2995.16 2359
2995.68 2459
2996.20 2543
2996.71 2673
2997.23 2738
2997.74 2763
2998.26 2642
2998.78 2814
2999.29 2884
2999.81 3160
3000.33 3130
3000.84 3117
3001.36 3097
3001.88 3029
3002.39 3204
3002.91 3689
3003.43 4106
3003.94 4633
3004.46 5172
3004.98 5834
3005.49 6571
3006.01 7196
3006.53 7489
3007.04 7517
3007.56 7806
3008.08 7330
3008.60 6911
3009.11 6116
3009.63 5959
3010.15 5007
3010.66 4434
3011.18 3901
3011.70 3464
3012.22 3123
3012.73 2979
3013.25 2831
3013.77 2735
3014.29 2629
3014.81 2741
3015.32 2838
3015.84 2735
3016.36 2819
3016.88 2701
3017.39 2811
3017.91 2704
3018.43 2649
3018.95 2684
3019.47 2753
3019.98 2785
3020.50 2749
3021.02 2645
3021.54 2757
3022.06 2637
3022.58 2603
3023.09 2525
3023.61 2710
3024.13 2670
3024.65 2699
3025.17 2539
3025.69 2612
3026.21 2587
3026.72 2599
3027.24 2546
3027.76 2469
3028.28 2398
3028.80 2378
3029.32 2422
3029.84 2351
3030.36 2421
3030.88 2217
3031.40 2175
3031.91 2252
3032.43 2183
3032.95 2200
3033.47 2167
3033.99 2122
3034.51 2202
3035.03 2183
3035.55 2351
3036.07 2350
3036.59 2282
3037.11 2293
3037.63 2232
3038.15 2160
3038.67 2191
3039.19 2207
3039.71 2235
3040.23 2277
3040.75 2302
3041.27 2129
3041.79 2239
3042.31 2348
3042.83 2283
3043.35 2097
3043.87 2189
3044.39 2123
3044.91 2012
3045.43 2037
3045.95 2078
3046.47 2330
3046.99 2006
3047.51 2045
3048.03 2147
3048.55 2205
3049.07 2137
3049.59 2132
3050.11 2246
3050.63 2052
3051.16 2026
3051.68 2063
3052.20 2092
3052.72 2054
3053.24 2153
3053.76 2034
3054.28 1946
3054.80 1962
3055.32 1965
3055.84 1913
3056.37 1914
3056.89 1982
3057.41 2172
3057.93 2137
3058.45 2189
3058.97 1950
3059.49 2044
3060.02 2074
3060.54 2041
3061.06 2164
3061.58 2217
3062.10 2122
3062.62 2110
3063.15 2175
3063.67 2050
3064.19 2090
3064.71 2128
3065.23 2174
3065.76 2143
3066.28 2245
3066.80 2116
3067.32 2214
3067.85 2233
3068.37 2192
3068.89 2230
3069.41 2340
3069.93 2366
3070.46 2445
3070.98 2235
3071.50 2118
3072.02 2070
3072.55 2096
3073.07 2188
3073.59 2027
3074.12 2060
3074.64 2122
3075.16 2132
3075.68 2012
3076.21 2335
3076.73 2403
3077.25 2249
3077.78 2342
3078.30 2486
3078.82 2446
3079.35 2592
3079.87 2680
3080.39 2653
3080.92 2881
3081.44 2847
3081.96 2908
3082.49 2888
3083.01 2951
3083.53 3076
3084.06 2979
3084.58 2960
3085.10 2908
3085.63 2807
3086.15 2797
3086.68 2758
3087.20 2815
3087.72 2563
3088.25 2491
3088.77 2430
3089.30 2565
3089.82 2544
3090.34 2519
3090.87 2452
3091.39 2317
3091.92 2427
3092.44 2377
3092.97 2553
3093.49 2483
3094.01 2560
3094.54 2471
3095.06 2599
3095.59 2761
3096.11 2694
3096.64 2749
3097.16 2923
3097.69 3102
3098.21 2723
3098.74 3061
3099.26 3153
3099.79 3179
3100.31 3364
3100.84 3753
3101.36 4416
3101.89 5469
3102.41 6315
3102.94 7207
3103.46 8536
3103.99 9127
3104.51 9553
3105.04 10137
3105.56 10432
3106.09 10513
3106.62 10082
3107.14 9057
3107.67 7668
3108.19 6384
3108.72 5570
3109.24 4849
3109.77 4260
3110.30 3788
3110.82 3560
3111.35 3343
3111.87 3319
3112.40 3082
3112.93 2917
3113.45 2953
3113.98 2996
3114.50 3000
3115.03 3022
3115.56 2987
3116.08 2943
3116.61 2734
3117.14 2609
3117.66 2569
3118.19 2529
3118.71 2349
3119.24 2307
3119.77 2398
3120.29 2456
3120.82 2399
3121.35 2681
3121.88 2584
3122.40 2281
3122.93 2614
3123.46 2579
3123.98 2618
3124.51 2541
3125.04 2544
3125.56 2631
3126.09 2534
3126.62 2443
3127.15 2286
3127.67 2273
3128.20 2079
3128.73 2098
3129.26 2354
3129.78 2201
3130.31 2218
3130.84 2147
3131.37 2305
3131.89 2232
3132.42 2152
3132.95 2164
3133.48 2159
3134.00 2117
3134.53 2213
3135.06 2067
3135.59 2023
3136.12 2120
3136.64 2072
3137.17 2190
3137.70 2173
3138.23 2078
3138.76 2069
3139.29 2155
3139.81 2108
3140.34 2069
3140.87 2140
3141.40 2077
3141.93 2074
3142.46 2018
3142.99 2088
3143.51 2185
3144.04 2072
3144.57 2059
3145.10 2120
3145.63 2080
3146.16 2151
3146.69 2115
3147.22 1998
3147.74 2252
3148.27 2431
3148.80 2355
3149.33 2487
3149.86 2496
3150.39 2767
3150.92 2684
3151.45 2783
3151.98 2701
3152.51 2511
3153.04 2514
3153.57 2551
3154.10 2520
3154.63 2618
3155.16 2479
3155.69 2266
3156.22 2341
3156.74 2318
3157.27 2357
3157.80 2487
3158.33 2477
3158.86 2581
3159.39 2420
3159.92 2564
3160.45 2413
3160.98 2299
3161.51 2280
3162.04 2422
3162.58 2380
3163.11 2382
3163.64 2216
3164.17 2229
3164.70 2348
3165.23 2202
3165.76 2198
3166.29 2112
3166.82 2031
3167.35 2094
3167.88 2094
3168.41 1997
3168.94 1893
3169.47 2043
3170.00 1936
3170.53 1884
3171.07 2027
3171.60 1952
3172.13 2025
3172.66 2171
3173.19 2203
3173.72 2081
3174.25 2154
3174.78 2399
3175.31 2275
3175.85 2503
3176.38 2412
3176.91 2452
3177.44 2432
3177.97 2331
3178.50 2294
3179.04 2233
3179.57 2282
3180.10 2164
3180.63 2135
3181.16 2028
3181.69 2215
3182.23 1917
3182.76 2004
3183.29 2029
3183.82 2085
3184.35 2024
3184.89 2107
3185.42 2164
3185.95 2107
3186.48 2013
3187.02 1977
3187.55 2085
3188.08 1994
3188.61 1972
3189.15 2030
3189.68 1969
3190.21 2071
3190.74 1900
3191.28 2080
3191.81 2190
3192.34 2135
3192.87 2191
3193.41 1961
3193.94 2010
3194.47 1917
3195.01 1944
3195.54 1927
3196.07 1823
3196.60 1967
3197.14 2049
3197.67 1983
3198.20 2009
3198.74 2063
3199.27 1902
3199.80 2043
3200.34 2067
3200.87 2162
3201.40 2181
3201.94 2045
3202.47 2121
3203.01 2172
3203.54 2308
3204.07 2420
3204.61 2409
3205.14 2293
3205.67 2066
3206.21 2068
3206.74 2100
3207.28 2064
3207.81 2122
3208.34 2109
3208.88 2143
3209.41 2158
3209.95 2465
3210.48 2477
3211.02 2343
3211.55 2607
3212.08 2647
3212.62 3069
3213.15 2902
3213.69 2664
3214.22 2694
3214.76 2913
3215.29 2818
3215.83 2663
3216.36 2566
3216.90 2317
3217.43 2195
3217.97 2201
3218.50 2149
3219.04 2231
3219.57 2196
3220.11 2000
3220.64 2136
3221.18 2162
3221.71 2220
3222.25 2253
3222.78 2437
3223.32 2422
3223.85 2360
3224.39 2371
3224.92 2442
3225.46 2692
3225.99 2909
3226.53 2931
3227.07 2683
3227.60 2764
3228.14 2677
3228.67 2719
3229.21 2664
3229.74 2564
3230.28 2531
3230.82 2465
3231.35 2516
3231.89 2685
3232.42 2626
3232.96 2615
3233.50 2535
3234.03 2550
3234.57 2438
3235.11 2412
3235.64 2577
3236.18 2410
3236.72 2338
3237.25 2482
3237.79 2398
3238.32 2395
3238.86 2595
3239.40 2616
3239.93 2890
3240.47 2822
3241.01 2597
3241.55 2622
3242.08 2541
3242.62 2473
3243.16 2533
3243.69 2666
3244.23 2603
3244.77 2457
3245.30 2611
3245.84 2636
3246.38 2601
3246.92 2658
3247.45 2723
3247.99 2598
3248.53 2660
3249.07 2664
3249.60 2784
3250.14 2803
3250.68 2734
3251.22 2727
3251.75 2688
3252.29 2695
3252.83 2688
3253.37 2614
3253.91 2565
3254.44 2536
3254.98 2799
3255.52 2930
3256.06 2720
3256.60 2785
3257.13 2813
3257.67 2819
3258.21 2911
3258.75 2723
3259.29 2774
3259.82 2967
3260.36 3142
3260.90 3436
3261.44 3378
3261.98 3772
3262.52 4219
3263.06 4343
3263.59 4858
3264.13 5264
3264.67 5590
3265.21 6148
3265.75 6652
3266.29 7137
3266.83 7471
3267.37 7581
3267.91 8323
3268.44 8544
3268.98 8700
3269.52 8876
3270.06 8280
3270.60 7598
3271.14 7187
3271.68 6164
3272.22 5546
3272.76 4982
3273.30 4271
3273.84 3716
3274.38 3537
3274.92 3328
3275.46 3189
3276.00 3007
3276.54 3110
3277.08 3059
3277.62 2955
3278.16 2926
3278.70 2932
3279.24 3079
3279.78 3266
3280.32 3139
3280.86 3256
3281.40 3028
3281.94 3300
3282.48 3333
3283.02 3169
3283.56 3274
3284.10 3047
3284.64 2917
3285.18 3062
3285.72 3176
3286.26 3081
3286.80 3000
3287.34 3004
3287.88 2937
3288.42 2868
3288.96 2799
3289.50 2843
3290.04 2844
3290.59 2761
3291.13 2747
3291.67 2862
3292.21 3017
3292.75 2979
3293.29 2954
3293.83 2841
3294.37 2925
3294.91 3238
3295.46 3135
3296.00 3508
3296.54 3460
3297.08 3726
3297.62 3740
3298.16 4019
3298.70 3999
3299.25 3795
3299.79 3797
3300.33 3600
3300.87 3532
3301.41 3277
3301.96 3123
3302.50 3151
3303.04 3146
3303.58 3030
3304.12 3230
3304.66 3384
3305.21 3295
3305.75 3150
3306.29 2861
3306.83 2972
3307.38 2918
3307.92 2892
3308.46 2879
3309.00 2750
3309.55 2666
3310.09 2653
3310.63 2571
3311.17 2533
3311.72 2575
3312.26 2645
3312.80 2650
3313.34 2642
3313.89 2714
3314.43 2837
3314.97 2660
3315.52 2748
3316.06 2904
3316.60 3122
3317.14 3171
3317.69 3071
3318.23 3039
3318.77 2961
3319.32 2824
3319.86 2728
3320.40 2688
3320.95 2603
3321.49 2403
3322.03 2450
3322.58 2433
3323.12 2415
3323.67 2437
3324.21 2378
3324.75 2276
3325.30 2242
3325.84 2406
3326.38 2412
3326.93 2263
3327.47 2216
3328.02 2230
3328.56 2254
3329.10 2191
3329.65 2118
3330.19 2157
3330.74 2198
3331.28 2220
3331.83 2279
3332.37 2346
3332.91 2547
3333.46 2556
3334.00 2659
3334.55 2906
3335.09 3140
3335.64 3378
3336.18 3606
3336.73 3828
3337.27 3969
3337.82 3903
3338.36 3876
3338.90 3908
3339.45 3675
3339.99 3610
3340.54 3400
3341.08 3212
3341.63 3095
3342.18 2930
3342.72 2728
3343.27 2531
3343.81 2550
3344.36 2314
3344.90 2380
3345.45 2257
3345.99 2203
3346.54 2243
3347.08 2252
3347.63 2394
3348.17 2218
3348.72 2345
3349.27 2299
3349.81 2403
3350.36 2337
3350.90 2381
3351.45 2412
3352.00 2523
3352.54 2447
3353.09 2278
3353.63 2318
3354.18 2297
3354.73 2288
3355.27 2275
3355.82 2329
3356.36 2315
3356.91 2336
3357.46 2233
3358.00 2274
3358.55 2104
3359.10 2015
3359.64 2053
3360.19 1964
3360.74 1966
3361.28 2212
3361.83 2035
3362.38 1909
3362.92 2131
3363.47 2179
3364.02 2080
3364.56 2069
3365.11 2002
3365.66 1966
3366.21 1957
3366.75 2017
3367.30 2037
3367.85 1970
3368.39 1848
3368.94 1898
3369.49 2062
3370.04 2127
3370.58 1978
3371.13 1954
3371.68 2150
3372.23 2101
3372.77 2012
3373.32 2108
3373.87 2064
3374.42 2148
3374.96 2139
3375.51 2090
3376.06 1968
3376.61 1940
3377.16 2062
3377.70 2080
3378.25 1979
3378.80 1850
3379.35 1876
3379.90 1824
3380.45 1946
3380.99 1893
3381.54 1804
3382.09 1786
3382.64 1850
3383.19 1853
3383.74 1939
3384.28 1848
3384.83 1922
3385.38 1827
3385.93 1934
3386.48 1913
3387.03 1892
3387.58 1796
3388.13 1736
3388.67 1785
3389.22 1924
3389.77 1848
3390.32 1852
3390.87 1902
3391.42 1756
3391.97 1732
3392.52 1778
3393.07 1944
3393.62 1916
3394.17 1828
3394.72 1824
3395.27 1817
3395.81 1837
3396.36 1912
3396.91 1931
3397.46 1820
3398.01 1893
3398.56 1904
3399.11 1776
3399.66 1886
3400.21 1745
3400.76 1706
3401.31 1775
3401.86 1905
3402.41 1846
3402.96 1811
3403.51 1768
3404.06 1779
3404.61 1909
3405.16 1904
3405.71 1854
3406.26 1807
3406.81 1704
3407.36 1875
3407.92 1736
3408.47 1828
3409.02 1904
3409.57 1862
3410.12 1880
3410.67 1843
3411.22 1911
3411.77 1866
3412.32 1730
3412.87 1811
3413.42 1792
3413.97 1862
3414.52 1940
3415.08 1972
3415.63 2047
3416.18 1936
3416.73 1789
3417.28 1917
3417.83 1941
3418.38 1825
3418.93 1884
3419.49 1963
3420.04 1748
3420.59 1750
3421.14 1809
3421.69 1908
3422.24 2235
3422.80 2295
3423.35 2379
3423.90 2328
3424.45 2679
3425.00 2682
3425.55 2821
3426.11 2845
3426.66 2839
3427.21 2740
3427.76 2736
3428.31 2656
3428.87 2445
3429.42 2391
3429.97 2228
3430.52 2170
3431.08 2075
3431.63 2029
3432.18 2173
3432.73 2189
3433.29 1921
3433.84 2008
3434.39 1954
3434.94 2109
3435.50 2224
3436.05 2077
3436.60 2115
3437.15 2176
3437.71 2159
3438.26 2082
3438.81 1996
3439.37 2044
3439.92 2192
3440.47 2085
3441.03 2037
3441.58 1942
3442.13 1924
3442.69 2049
3443.24 2147
3443.79 2078
3444.35 2136
3444.90 2099
3445.45 2064
3446.01 1942
3446.56 1932
3447.11 1840
3447.67 1833
3448.22 2031
3448.77 1963
3449.33 1980
3449.88 1925
3450.44 1744
3450.99 1775
3451.54 1782
3452.10 1886
3452.65 1923
3453.21 1857
3453.76 1910
3454.31 1997
3454.87 1876
3455.42 1955
3455.98 2005
3456.53 2011
3457.09 1992
3457.64 1887
3458.20 1830
3458.75 1848
3459.30 1948
3459.86 1927
3460.41 2028
3460.97 2006
3461.52 1990
3462.08 1894
3462.63 1929
3463.19 1851
3463.74 1858
3464.30 1891
3464.85 2050
3465.41 2083
3465.96 1879
3466.52 1860
3467.07 2003
3467.63 2037
3468.19 1995
3468.74 2033
3469.30 2146
3469.85 2161
3470.41 2182
3470.96 2278
3471.52 2438
3472.07 2369
3472.63 2435
3473.19 2495
3473.74 2441
3474.30 2365
3474.85 2372
3475.41 2290
3475.96 2427
3476.52 2428
3477.08 2332
3477.63 2241
3478.19 2262
3478.74 2240
3479.30 2353
3479.86 2434
3480.41 2331
3480.97 2447
3481.53 2535
3482.08 2567
3482.64 2527
3483.20 2484
3483.75 2496
3484.31 2497
3484.87 2463
3485.42 2572
3485.98 2707
3486.54 2592
3487.09 2580
3487.65 2714
3488.21 2619
3488.76 2949
3489.32 3339
3489.88 3793
3490.44 4308
3490.99 4957
3491.55 5958
3492.11 6730
3492.66 7253
3493.22 8240
3493.78 8991
3494.34 9347
3494.89 9180
3495.45 9029
3496.01 8274
3496.57 6991
3497.12 6141
3497.68 5415
3498.24 4911
3498.80 4326
3499.36 3942
3499.91 3852
3500.47 4149
3501.03 3820
3501.59 4052
3502.15 4132
3502.70 4493
3503.26 4885
3503.82 5171
3504.38 5794
3504.94 6055
3505.49 6589
3506.05 6948
3506.61 7024
3507.17 7534
3507.73 7312
3508.29 7131
3508.85 6956
3509.40 6503
3509.96 5955
3510.52 5225
3511.08 4603
3511.64 4214
3512.20 4025
3512.76 3596
3513.32 3285
3513.87 3148
3514.43 2958
3514.99 2898
3515.55 2580
3516.11 2488
3516.67 2489
3517.23 2500
3517.79 2254
3518.35 2272
3518.91 2365
3519.47 2227
3520.03 2365
3520.59 2234
3521.15 2158
3521.71 2039
3522.26 2076
3522.82 2089
3523.38 2296
3523.94 2236
3524.50 2252
3525.06 2302
3525.62 2154
3526.18 2089
3526.74 2047
3527.30 2145
3527.86 2160
3528.42 2089
3528.98 2074
3529.54 2122
3530.10 2158
3530.67 2160
3531.23 2189
3531.79 2158
3532.35 2138
3532.91 2240
3533.47 2312
3534.03 2310
3534.59 2286
3535.15 2334
3535.71 2412
3536.27 2365
3536.83 2428
3537.39 2517
3537.95 2520
3538.51 2439
3539.08 2464
3539.64 2382
3540.20 2451
3540.76 2317
3541.32 2333
3541.88 2319
3542.44 2201
3543.00 2192
3543.56 2172
3544.13 2306
3544.69 2138
3545.25 2206
3545.81 2395
3546.37 2338
3546.93 2141
3547.50 2123
3548.06 2143
3548.62 2108
3549.18 2127
3549.74 2104
3550.30 2039
3550.87 2044
3551.43 1920
3551.99 1825
3552.55 2081
3553.11 2057
3553.68 1827
3554.24 1848
3554.80 1857
3555.36 1906
3555.93 1752
3556.49 1752
3557.05 1880
3557.61 1795
3558.18 1886
3558.74 1824
3559.30 1823
3559.86 1875
3560.43 1884
3560.99 1826
3561.55 1897
3562.11 2084
3562.68 2164
3563.24 2140
3563.80 2084
3564.37 2064
3564.93 2118
3565.49 2178
3566.06 2045
3566.62 2050
3567.18 1990
3567.75 1877
3568.31 1939
3568.87 1957
3569.44 1972
3570.00 2004
3570.56 1974
3571.13 1833
3571.69 1843
3572.25 1867
3572.82 1810
3573.38 1907
3573.94 2025
3574.51 2063
3575.07 2134
3575.64 2051
3576.20 2212
3576.76 2294
3577.33 2441
3577.89 2432
3578.46 2447
3579.02 2522
3579.58 2734
3580.15 2769
3580.71 2656
3581.28 2711
3581.84 2528
3582.41 2555
3582.97 2285
3583.53 2201
3584.10 2328
3584.66 2126
3585.23 2153
3585.79 2058
3586.36 2118
3586.92 2039
3587.49 1901
3588.05 2075
3588.62 2218
3589.18 1999
3589.75 1927
3590.31 1912
3590.88 1843
3591.44 1929
3592.01 1904
3592.57 1887
3593.14 1919
3593.70 1844
3594.27 1972
3594.83 1890
3595.40 1753
3595.97 1949
3596.53 1947
3597.10 1883
3597.66 1873
3598.23 1778
3598.79 1812
3599.36 1859
3599.93 1847
3600.49 1852
3601.06 1871
3601.62 1732
3602.19 1833
3602.75 1816
3603.32 1862
3603.89 1864
3604.45 1857
3605.02 1857
3605.59 1776
3606.15 1684
3606.72 1703
3607.28 1693
3607.85 1639
3608.42 1745
3608.98 1706
3609.55 1706
3610.12 1697
3610.68 1611
3611.25 1572
3611.82 1740
3612.38 1558
3612.95 1599
3613.52 1580
3614.08 1592
3614.65 1620
3615.22 1678
3615.79 1686
3616.35 1843
3616.92 1857
3617.49 1714
3618.05 1726
3618.62 1783
3619.19 1675
3619.76 1896
3620.32 1977
3620.89 1990
3621.46 1934
3622.03 1872
3622.59 1976
3623.16 1913
3623.73 1776
3624.30 1813
3624.86 1915
3625.43 1762
3626.00 1768
3626.57 1863
3627.14 1855
3627.70 1894
3628.27 1669
3628.84 1645
3629.41 1602
3629.98 1765
3630.55 1822
3631.11 1831
3631.68 1849
3632.25 1859
3632.82 1926
3633.39 1792
3633.96 1731
3634.52 1883
3635.09 2038
3635.66 2051
3636.23 1888
3636.80 1908
3637.37 1936
3637.94 1903
3638.50 1958
3639.07 1895
3639.64 1919
3640.21 1867
3640.78 1940
3641.35 1987
3641.92 1953
3642.49 2014
3643.06 2139
3643.63 2156
3644.20 2304
3644.76 2095
3645.33 2003
3645.90 2042
3646.47 1917
3647.04 1885
3647.61 1768
3648.18 1765
3648.75 1751
3649.32 1883
3649.89 1843
3650.46 1917
3651.03 1945
3651.60 2001
3652.17 2020
3652.74 1931
3653.31 1972
3653.88 2121
3654.45 2101
3655.02 2033
3655.59 2017
3656.16 2133
3656.73 1953
3657.30 1738
3657.87 1766
3658.44 1716
3659.01 1906
3659.58 1851
3660.15 1916
3660.72 1879
3661.29 1868
3661.87 1861
3662.44 1924
3663.01 1890
3663.58 1870
3664.15 2050
3664.72 1900
3665.29 1919
3665.86 2091
3666.43 2242
3667.00 1919
3667.57 1904
3668.15 1995
3668.72 1972
3669.29 2084
3669.86 2008
3670.43 1888
3671.00 1740
3671.57 1797
3672.15 1794
3672.72 1933
3673.29 1934
3673.86 1827
3674.43 1971
3675.00 1816
3675.57 1918
3676.15 1987
3676.72 1962
3677.29 1866
3677.86 1848
3678.43 1878
3679.01 1942
3679.58 2010
3680.15 1877
3680.72 1917
3681.29 1798
3681.87 1833
3682.44 1870
3683.01 1777
3683.58 1771
3684.16 1720
3684.73 1535
3685.30 1643
3685.87 1563
3686.45 1616
3687.02 1616
3687.59 1693
3688.16 1658
3688.74 1782
3689.31 1879
3689.88 1806
3690.46 1711
3691.03 1789
3691.60 1791
3692.17 1834
3692.75 1824
3693.32 1761
3693.89 1737
3694.47 1683
3695.04 1762
3695.61 1794
3696.19 1828
3696.76 1799
3697.33 1612
3697.91 1600
3698.48 1591
3699.05 1648
3699.63 1633
3700.20 1733
3700.78 1744
3701.35 1648
3701.92 1584
3702.50 1678
3703.07 1648
3703.64 1573
3704.22 1594
3704.79 1571
3705.37 1697
3705.94 1730
3706.51 1779
3707.09 1934
3707.66 1778
3708.24 1748
3708.81 1903
3709.39 1956
3709.96 1750
3710.53 1712
3711.11 1722
3711.68 1721
3712.26 1718
3712.83 1691
3713.41 1783
3713.98 1865
3714.56 1804
3715.13 1800
3715.71 1776
3716.28 1565
3716.86 1677
3717.43 1709
3718.01 1688
3718.58 1736
3719.16 1718
3719.73 1734
3720.31 1725
3720.88 1754
3721.46 1628
3722.03 1619
3722.61 1572
3723.18 1487
3723.76 1485
3724.34 1534
3724.91 1607
3725.49 1565
3726.06 1586
3726.64 1585
3727.21 1509
3727.79 1469
3728.36 1515
3728.94 1591
3729.52 1552
3730.09 1587
3730.67 1640
3731.24 1714
3731.82 1596
3732.40 1568
3732.97 1780
3733.55 1697
3734.13 1609
3734.70 1741
3735.28 1768
3735.85 1672
3736.43 1735
3737.01 1768
3737.58 1771
3738.16 1740
3738.74 1778
3739.31 1524
3739.89 1651
3740.47 1753
3741.04 1536
3741.62 1540
3742.20 1624
3742.78 1504
3743.35 1606
3743.93 1638
3744.51 1614
3745.08 1555
3745.66 1546
3746.24 1554
3746.82 1524
3747.39 1582
3747.97 1563
3748.55 1663
3749.12 1532
3749.70 1604
3750.28 1582
3750.86 1568
3751.43 1643
3752.01 1540
3752.59 1580
3753.17 1625
3753.75 1503
3754.32 1514
3754.90 1591
3755.48 1587
3756.06 1581
3756.64 1489
3757.21 1594
3757.79 1459
3758.37 1563
3758.95 1460
3759.53 1511
3760.10 1620
3760.68 1563
3761.26 1673
3761.84 1613
3762.42 1680
3763.00 1633
3763.58 1592
3764.15 1701
3764.73 1741
3765.31 1758
3765.89 1571
3766.47 1698
3767.05 1708
3767.63 1650
3768.21 1653
3768.78 1544
3769.36 1582
3769.94 1580
3770.52 1652
3771.10 1596
3771.68 1555
3772.26 1672
3772.84 1733
3773.42 1709
3774.00 1742
3774.58 1719
3775.16 1606
3775.73 1575
3776.31 1545
3776.89 1495
3777.47 1653
3778.05 1561
3778.63 1495
3779.21 1566
3779.79 1636
3780.37 1524
3780.95 1474
3781.53 1396
3782.11 1407
3782.69 1485
3783.27 1554
3783.85 1513
3784.43 1593
3785.01 1530
3785.59 1564
3786.17 1558
3786.75 1564
3787.33 1484
3787.91 1533
3788.49 1574
3789.08 1557
3789.66 1627
3790.24 1660
3790.82 1461
3791.40 1654
3791.98 1697
3792.56 1729
3793.14 1636
3793.72 1698
3794.30 1833
3794.88 1694
3795.46 1675
3796.05 1741
3796.63 1822
3797.21 1824
3797.79 1833
3798.37 1744
3798.95 1868
3799.53 1853
3800.11 1805
3800.69 1989
3801.28 2019
3801.86 1944
3802.44 1956
3803.02 1875
3803.60 1790
3804.18 1916
3804.77 1995
3805.35 2017
3805.93 1930
3806.51 1967
3807.09 1975
3807.68 1978
3808.26 1991
3808.84 1988
3809.42 2032
3810.00 2103
3810.59 2240
3811.17 2255
3811.75 2234
3812.33 2444
3812.91 2334
3813.50 2278
3814.08 2153
3814.66 2188
3815.24 2188
3815.83 2254
3816.41 2307
3816.99 2243
3817.58 2094
3818.16 1988
3818.74 2132
3819.32 1945
3819.91 1925
3820.49 1825
3821.07 1750
3821.66 1715
3822.24 1743
3822.82 1652
3823.40 1634
3823.99 1582
3824.57 1644
3825.15 1697
3825.74 1751
3826.32 1694
3826.90 1619
3827.49 1563
3828.07 1594
3828.65 1702
3829.24 1547
3829.82 1528
3830.41 1486
3830.99 1740
3831.57 1591
3832.16 1679
3832.74 1576
3833.32 1543
3833.91 1629
3834.49 1576
3835.08 1642
3835.66 1513
3836.24 1580
3836.83 1588
3837.41 1609
3838.00 1573
3838.58 1519
3839.17 1558
3839.75 1564
3840.33 1538
3840.92 1560
3841.50 1562
3842.09 1540
3842.67 1439
3843.26 1375
3843.84 1508
3844.43 1506
3845.01 1466
3845.60 1535
3846.18 1506
3846.77 1487
3847.35 1523
3847.94 1523
3848.52 1551
3849.11 1577
3849.69 1455
3850.28 1469
3850.86 1563
3851.45 1521
3852.03 1439
3852.62 1475
3853.20 1439
3853.79 1435
3854.37 1468
3854.96 1637
3855.55 1538
3856.13 1606
3856.72 1557
3857.30 1504
3857.89 1519
3858.47 1536
3859.06 1490
3859.65 1437
3860.23 1445
3860.82 1502
3861.40 1391
3861.99 1511
3862.58 1562
3863.16 1542
3863.75 1457
3864.33 1505
3864.92 1578
3865.51 1720
3866.09 1696
3866.68 1745
3867.27 1704
3867.85 1733
3868.44 1582
3869.03 1741
3869.61 1681
3870.20 1709
3870.79 1650
3871.37 1737
3871.96 1550
3872.55 1739
3873.13 1583
3873.72 1654
3874.31 1675
3874.90 1634
3875.48 1687
3876.07 1552
3876.66 1643
3877.24 1515
3877.83 1613
3878.42 1787
3879.01 1700
3879.59 1613
3880.18 1583
3880.77 1726
3881.36 1584
3881.94 1415
3882.53 1485
3883.12 1486
3883.71 1435
3884.29 1454
3884.88 1427
3885.47 1457
3886.06 1534
3886.65 1583
3887.23 1620
3887.82 1534
3888.41 1558
3889.00 1752
3889.59 1892
3890.17 1970
3890.76 2110
3891.35 2115
3891.94 1998
3892.53 2145
3893.12 2292
3893.70 2236
3894.29 2190
3894.88 1964
3895.47 2122
3896.06 1966
3896.65 1864
3897.24 1742
3897.83 1861
3898.41 1870
3899.00 1725
3899.59 1703
3900.18 1657
3900.77 1674
3901.36 1543
3901.95 1635
3902.54 1645
3903.13 1590
3903.72 1590
3904.31 1584
3904.89 1575
3905.48 1562
3906.07 1658
3906.66 1711
3907.25 1788
3907.84 1621
3908.43 1669
3909.02 1773
3909.61 1797
3910.20 1823
3910.79 1802
3911.38 1751
3911.97 1712
3912.56 1620
3913.15 1690
3913.74 1617
3914.33 1693
3914.92 1630
3915.51 1575
3916.10 1429
3916.69 1436
3917.28 1450
3917.87 1508
3918.46 1430
3919.05 1473
3919.64 1569
3920.23 1512
3920.82 1501
3921.41 1427
3922.00 1518
3922.60 1507
3923.19 1536
3923.78 1609
3924.37 1598
3924.96 1622
3925.55 1673
3926.14 1528
3926.73 1581
3927.32 1566
3927.91 1467
3928.50 1595
3929.10 1575
3929.69 1489
3930.28 1573
3930.87 1421
3931.46 1452
3932.05 1368
3932.64 1323
3933.23 1342
3933.83 1358
3934.42 1326
3935.01 1405
3935.60 1316
3936.19 1397
3936.78 1351
3937.38 1519
3937.97 1371
3938.56 1573
3939.15 1568
3939.74 1555
3940.34 1520
3940.93 1423
3941.52 1470
3942.11 1594
3942.70 1565
3943.30 1502
3943.89 1546
3944.48 1632
3945.07 1795
3945.67 1603
3946.26 1666
3946.85 1624
3947.44 1637
3948.04 1649
3948.63 1602
3949.22 1515
3949.81 1523
3950.41 1583
3951.00 1622
3951.59 1526
3952.19 1400
3952.78 1431
3953.37 1542
3953.96 1494
3954.56 1440
3955.15 1466
3955.74 1526
3956.34 1504
3956.93 1638
3957.52 1650
3958.12 1557
3958.71 1692
3959.30 1787
3959.90 1724
3960.49 1770
3961.08 1689
3961.68 1763
3962.27 1748
3962.87 1670
3963.46 1565
3964.05 1578
3964.65 1634
3965.24 1660
3965.83 1670
3966.43 1635
3967.02 1756
3967.62 1808
3968.21 1739
3968.80 1781
3969.40 1621
3969.99 1502
3970.59 1720
3971.18 1640
3971.78 1489
3972.37 1617
3972.97 1643
3973.56 1514
3974.15 1523
3974.75 1550
3975.34 1688
3975.94 1626
3976.53 1609
3977.13 1797
3977.72 1790
3978.32 1638
3978.91 1684
3979.51 1735
3980.10 1592
3980.70 1671
3981.29 1691
3981.89 1650
3982.48 1596
3983.08 1552
3983.67 1676
3984.27 1567
3984.86 1519
3985.46 1599
3986.05 1670
3986.65 1708
3987.25 1491
3987.84 1429
3988.44 1537
3989.03 1540
3989.63 1535
3990.22 1607
3990.82 1518
3991.42 1665
3992.01 1640
3992.61 1615
3993.20 1773
3993.80 1738
3994.40 1668
3994.99 1716
3995.59 1729
3996.18 1851
3996.78 1902
3997.38 1913
3997.97 2045
3998.57 2033
3999.17 1880
3999.76 1937
4000.36 1815
4000.95 1809
4001.55 1877
4002.15 1832
4002.74 1614
4003.34 1551
4003.94 1622
4004.54 1640
4005.13 1650
4005.73 1722
4006.33 1599
4006.92 1524
4007.52 1614
4008.12 1705
4008.71 1597
4009.31 1688
4009.91 1524
4010.51 1572
4011.10 1728
4011.70 1689
4012.30 1758
4012.90 1601
4013.49 1495
4014.09 1433
4014.69 1521
4015.29 1489
4015.88 1550
4016.48 1597
4017.08 1685
4017.68 1595
4018.27 1688
4018.87 1582
4019.47 1561
4020.07 1601
4020.67 1638
4021.26 1639
4021.86 1642
4022.46 1604
4023.06 1586
4023.66 1606
4024.26 1579
4024.85 1534
4025.45 1626
4026.05 1576
4026.65 1716
4027.25 1764
4027.85 1709
4028.44 1734
4029.04 1705
4029.64 1660
4030.24 1802
4030.84 1821
4031.44 1830
4032.04 1713
4032.64 1660
4033.23 1714
4033.83 1765
4034.43 1670
4035.03 1682
4035.63 1781
4036.23 1731
4036.83 1791
4037.43 1787
4038.03 1865
4038.63 1793
4039.23 1568
4039.83 1683
4040.43 1618
4041.03 1581
4041.63 1507
4042.22 1473
4042.82 1408
4043.42 1356
4044.02 1403
4044.62 1477
4045.22 1534
4045.82 1604
4046.42 1455
4047.02 1373
4047.62 1482
4048.22 1541
4048.82 1456
4049.42 1428
4050.02 1549
4050.62 1482
4051.22 1490
4051.82 1547
4052.43 1481
4053.03 1422
4053.63 1553
4054.23 1599
4054.83 1464
4055.43 1524
4056.03 1527
4056.63 1579
4057.23 1459
4057.83 1537
4058.43 1513
4059.03 1484
4059.63 1428
4060.23 1356
4060.84 1307
4061.44 1501
4062.04 1402
4062.64 1350
4063.24 1346
4063.84 1330
4064.44 1439
4065.04 1455
4065.64 1501
4066.25 1409
4066.85 1435
4067.45 1479
4068.05 1507
4068.65 1417
4069.25 1344
4069.86 1423
4070.46 1345
4071.06 1421
4071.66 1384
4072.26 1312
4072.86 1440
4073.47 1291
4074.07 1293
4074.67 1370
4075.27 1439
4075.87 1484
4076.48 1354
4077.08 1392
4077.68 1347
4078.28 1433
4078.89 1561
4079.49 1456
4080.09 1462
4080.69 1456
4081.30 1276
4081.90 1248
4082.50 1422
4083.10 1429
4083.71 1288
4084.31 1480
4084.91 1374
4085.52 1334
4086.12 1303
4086.72 1475
4087.32 1289
4087.93 1332
4088.53 1366
4089.13 1430
4089.74 1367
4090.34 1305
4090.94 1360
4091.55 1372
4092.15 1450
4092.75 1379
4093.36 1359
4093.96 1314
4094.56 1317
4095.17 1260
4095.77 1207
4096.37 1323
4096.98 1314
4097.58 1407
4098.18 1429
4098.79 1421
4099.39 1284
4100.00 1382
4100.60 1432
4101.20 1355
4101.81 1387
4102.41 1362
4103.02 1449
4103.62 1407
4104.23 1391
4104.83 1432
4105.43 1471
4106.04 1463
4106.64 1409
4107.25 1500
4107.85 1607
4108.46 1458
4109.06 1402
4109.67 1520
4110.27 1537
4110.87 1581
4111.48 1499
4112.08 1395
4112.69 1430
4113.29 1386
4113.90 1355
4114.50 1375
4115.11 1311
4115.71 1394
4116.32 1338
4116.92 1381
4117.53 1433
4118.13 1449
4118.74 1394
4119.35 1396
4119.95 1330
4120.56 1257
4121.16 1320
4121.77 1386
4122.37 1437
4122.98 1423
4123.58 1387
4124.19 1279
4124.80 1292
4125.40 1435
4126.01 1394
4126.61 1390
4127.22 1465
4127.82 1384
4128.43 1366
4129.04 1303
4129.64 1332
4130.25 1469
4130.85 1381
4131.46 1449
4132.07 1363
4132.67 1550
4133.28 1370
4133.89 1373
4134.49 1397
4135.10 1540
4135.71 1421
4136.31 1526
4136.92 1516
4137.53 1463
4138.13 1544
4138.74 1669
4139.35 1670
4139.95 1595
4140.56 1554
4141.17 1663
4141.77 1650
4142.38 1643
4142.99 1701
4143.59 1609
4144.20 1677
4144.81 1795
4145.42 1659
4146.02 1682
4146.63 1584
4147.24 1596
4147.85 1755
4148.45 1627
4149.06 1587
4149.67 1514
4150.28 1482
4150.88 1457
4151.49 1400
4152.10 1458
4152.71 1499
4153.31 1457
4153.92 1438
4154.53 1419
4155.14 1487
4155.75 1383
4156.35 1362
4156.96 1403
4157.57 1562
4158.18 1552
4158.79 1708
4159.40 1622
4160.00 1686
4160.61 1523
4161.22 1597
4161.83 1660
4162.44 1689
4163.05 1717
4163.65 1747
4164.26 1556
4164.87 1601
4165.48 1582
4166.09 1617
4166.70 1630
4167.31 1612
4167.92 1613
4168.52 1638
4169.13 1715
4169.74 1667
4170.35 1642
4170.96 1551
4171.57 1654
4172.18 1622
4172.79 1534
4173.40 1476
4174.01 1482
4174.62 1451
4175.23 1606
4175.84 1540
4176.45 1522
4177.05 1515
4177.66 1532
4178.27 1528
4178.88 1435
4179.49 1522
4180.10 1618
4180.71 1537
4181.32 1558
4181.93 1516
4182.54 1497
4183.15 1650
4183.76 1471
4184.37 1550
4184.98 1499
4185.59 1475
4186.20 1449
4186.81 1471
4187.42 1456
4188.03 1483
4188.65 1441
4189.26 1489
4189.87 1508
4190.48 1404
4191.09 1436
4191.70 1385
4192.31 1511
4192.92 1439
4193.53 1462
4194.14 1464
4194.75 1487
4195.36 1589
4195.97 1583
4196.58 1571
4197.20 1560
4197.81 1629
4198.42 1578
4199.03 1641
4199.64 1597
4200.25 1525
4200.86 1408
4201.47 1525
4202.09 1619
4202.70 1506
4203.31 1621
4203.92 1521
4204.53 1443
4205.14 1430
4205.75 1355
4206.37 1438
4206.98 1514
4207.59 1505
4208.20 1443
4208.81 1406
4209.43 1558
4210.04 1513
4210.65 1415
4211.26 1406
4211.87 1493
4212.49 1444
4213.10 1437
4213.71 1463
4214.32 1367
4214.93 1445
4215.55 1501
4216.16 1563
4216.77 1493
4217.38 1401
4218.00 1460
4218.61 1618
4219.22 1600
4219.84 1610
4220.45 1654
4221.06 1776
4221.67 1797
4222.29 1924
4222.90 1838
4223.51 1565
4224.13 1657
4224.74 1623
4225.35 1580
4225.96 1673
4226.58 1669
4227.19 1677
4227.80 1640
4228.42 1608
4229.03 1545
4229.64 1561
4230.26 1654
4230.87 1685
4231.48 1680
4232.10 1713
4232.71 1715
4233.33 2012
4233.94 2068
4234.55 2084
4235.17 2226
4235.78 2220
4236.39 2459
4237.01 2425
4237.62 2498
4238.24 2326
4238.85 2281
4239.46 2399
4240.08 2247
4240.69 1982
4241.31 1907
4241.92 1815
4242.54 1745
4243.15 1723
4243.76 1661
4244.38 1637
4244.99 1560
4245.61 1550
4246.22 1588
4246.84 1567
4247.45 1674
4248.07 1501
4248.68 1551
4249.30 1574
4249.91 1677
4250.53 1523
4251.14 1580
4251.76 1699
4252.37 1469
4252.99 1510
4253.60 1469
4254.22 1493
4254.83 1517
4255.45 1392
4256.06 1519
4256.68 1561
4257.29 1527
4257.91 1469
4258.52 1417
4259.14 1396
4259.76 1450
4260.37 1423
4260.99 1509
4261.60 1500
4262.22 1453
4262.83 1421
4263.45 1519
4264.07 1423
4264.68 1427
4265.30 1508
4265.91 1506
4266.53 1616
4267.15 1476
4267.76 1703
4268.38 1679
4268.99 1694
4269.61 1764
4270.23 1604
4270.84 1619
4271.46 1708
4272.08 1591
4272.69 1590
4273.31 1629
4273.93 1503
4274.54 1582
4275.16 1534
4275.78 1514
4276.39 1628
4277.01 1758
4277.63 1782
4278.24 1802
4278.86 1643
4279.48 1752
4280.09 1692
4280.71 1641
4281.33 1597
4281.95 1492
4282.56 1525
4283.18 1493
4283.80 1445
4284.42 1418
4285.03 1507
4285.65 1394
4286.27 1360
4286.89 1443
4287.50 1312
4288.12 1308
4288.74 1487
4289.36 1424
4289.97 1374
4290.59 1352
4291.21 1357
4291.83 1346
4292.45 1398
4293.06 1569
4293.68 1419
4294.30 1304
4294.92 1388
4295.54 1400
4296.15 1427
4296.77 1419
4297.39 1457
4298.01 1446
4298.63 1348
4299.25 1344
4299.86 1417
4300.48 1389
4301.10 1432
4301.72 1360
4302.34 1337
4302.96 1393
4303.58 1391
4304.19 1421
4304.81 1470
4305.43 1381
4306.05 1327
4306.67 1381
4307.29 1489
4307.91 1370
4308.53 1430
4309.15 1465
4309.77 1329
4310.38 1310
4311.00 1401
4311.62 1426
4312.24 1423
4312.86 1357
4313.48 1353
4314.10 1340
4314.72 1383
4315.34 1429
4315.96 1293
4316.58 1316
4317.20 1222
4317.82 1184
4318.44 1366
4319.06 1318
4319.68 1326
4320.30 1272
4320.92 1287
4321.54 1336
4322.16 1315
4322.78 1250
4323.40 1218
4324.02 1254
4324.64 1290
4325.26 1340
4325.88 1399
4326.50 1325
4327.12 1350
4327.74 1372
4328.36 1323
4328.98 1347
4329.60 1310
4330.22 1337
4330.84 1400
4331.47 1379
4332.09 1423
4332.71 1393
4333.33 1446
4333.95 1466
4334.57 1441
4335.19 1339
4335.81 1379
4336.43 1456
4337.05 1448
4337.68 1535
4338.30 1565
4338.92 1603
4339.54 1624
4340.16 1562
4340.78 1575
4341.40 1653
4342.03 1694
4342.65 1532
4343.27 1582
4343.89 1497
4344.51 1703
4345.13 1829
4345.76 1941
4346.38 2168
4347.00 2270
4347.62 2355
4348.24 2561
4348.86 2582
4349.49 2623
4350.11 2614
4350.73 2340
4351.35 2285
4351.98 2119
4352.60 1990
4353.22 1758
4353.84 1633
4354.46 1528
4355.09 1503
4355.71 1491
4356.33 1534
4356.95 1410
4357.58 1438
4358.20 1455
4358.82 1401
4359.45 1402
4360.07 1529
4360.69 1530
4361.31 1387
4361.94 1588
4362.56 1468
4363.18 1384
4363.81 1431
4364.43 1449
4365.05 1423
4365.68 1429
4366.30 1352
4366.92 1391
4367.55 1333
4368.17 1399
4368.79 1393
4369.42 1283
4370.04 1269
4370.66 1209
4371.29 1249
4371.91 1291
4372.53 1294
4373.16 1353
4373.78 1422
4374.41 1379
4375.03 1254
4375.65 1204
4376.28 1226
4376.90 1261
4377.53 1235
4378.15 1251
4378.77 1266
4379.40 1211
4380.02 1266
4380.65 1384
4381.27 1261
4381.89 1240
4382.52 1313
4383.14 1238
4383.77 1334
4384.39 1288
4385.02 1313
4385.64 1505
4386.27 1347
4386.89 1211
4387.52 1372
4388.14 1310
4388.77 1275
4389.39 1299
4390.02 1156
4390.64 1154
4391.27 1150
4391.89 1295
4392.52 1250
4393.14 1194
4393.77 1263
4394.39 1247
4395.02 1161
4395.64 1213
4396.27 1221
4396.89 1107
4397.52 1137
4398.14 1200
4398.77 1231
4399.39 1260
4400.02 1264
4400.65 1371
4401.27 1423
4401.90 1367
4402.52 1316
4403.15 1386
4403.78 1373
4404.40 1291
4405.03 1323
4405.65 1378
4406.28 1404
4406.91 1317
4407.53 1234
4408.16 1277
4408.78 1296
4409.41 1309
4410.04 1386
4410.66 1269
4411.29 1209
4411.92 1204
4412.54 1233
4413.17 1317
4413.80 1190
4414.42 1223
4415.05 1279
4415.68 1187
4416.30 1175
4416.93 1195
4417.56 1277
4418.18 1227
4418.81 1229
4419.44 1244
4420.07 1399
4420.69 1335
4421.32 1312
4421.95 1326
4422.57 1258
4423.20 1174
4423.83 1186
4424.46 1311
4425.08 1276
4425.71 1155
4426.34 1061
4426.97 1213
4427.59 1306
4428.22 1196
4428.85 1164
4429.48 1273
4430.10 1290
4430.73 1200
4431.36 1200
4431.99 1245
4432.62 1348
4433.24 1322
4433.87 1221
4434.50 1150
4435.13 1248
4435.76 1298
4436.38 1334
4437.01 1393
4437.64 1354
4438.27 1380
4438.90 1311
4439.53 1481
4440.16 1392
4440.78 1372
4441.41 1295
4442.04 1372
4442.67 1332
4443.30 1264
4443.93 1306
4444.56 1358
4445.19 1380
4445.81 1498
4446.44 1384
4447.07 1381
4447.70 1455
4448.33 1481
4448.96 1477
4449.59 1410
4450.22 1542
4450.85 1681
4451.48 1534
4452.11 1500
4452.73 1544
4453.36 1426
4453.99 1325
4454.62 1439
4455.25 1462
4455.88 1534
4456.51 1619
4457.14 1713
4457.77 1620
4458.40 1596
4459.03 1584
4459.66 1464
4460.29 1418
4460.92 1470
4461.55 1496
4462.18 1285
4462.81 1307
4463.44 1261
4464.07 1264
4464.70 1240
4465.33 1178
4465.96 1204
4466.59 1273
4467.22 1192
4467.85 1081
4468.48 1123
4469.12 1123
4469.75 1184
4470.38 1270
4471.01 1203
4471.64 1280
4472.27 1121
4472.90 1224
4473.53 1207
4474.16 1216
4474.79 1195
4475.42 1249
4476.05 1203
4476.69 1156
4477.32 1179
4477.95 1249
4478.58 1152
4479.21 1264
4479.84 1272
4480.47 1209
4481.10 1399
4481.74 1282
4482.37 1224
4483.00 1291
4483.63 1301
4484.26 1332
4484.89 1333
4485.53 1226
4486.16 1313
4486.79 1417
4487.42 1334
4488.05 1356
4488.68 1204
4489.32 1295
4489.95 1227
4490.58 1198
4491.21 1331
4491.84 1284
4492.48 1365
4493.11 1258
4493.74 1276
4494.37 1365
4495.01 1310
4495.64 1348
4496.27 1223
4496.90 1208
4497.54 1122
4498.17 1242
4498.80 1325
4499.43 1308
4500.07 1322
4500.70 1444
4501.33 1483
4501.97 1649
4502.60 1860
4503.23 1765
4503.86 1919
4504.50 1811
4505.13 1731
4505.76 1775
4506.40 1748
4507.03 1566
4507.66 1666
4508.30 1546
4508.93 1534
4509.56 1364
4510.20 1421
4510.83 1460
4511.46 1494
4512.10 1461
4512.73 1426
4513.37 1466
4514.00 1428
4514.63 1317
4515.27 1401
4515.90 1342
4516.53 1194
4517.17 1256
4517.80 1351
4518.44 1183
4519.07 1210
4519.70 1161
4520.34 1273
4520.97 1263
4521.61 1191
4522.24 1184
4522.88 1197
4523.51 1204
4524.14 1200
4524.78 1224
4525.41 1190
4526.05 1228
4526.68 1204
4527.32 1330
4527.95 1203
4528.59 1181
4529.22 1183
4529.86 1245
4530.49 1237
4531.13 1130
4531.76 1191
4532.40 1249
4533.03 1260
4533.67 1355
4534.30 1325
4534.94 1476
4535.57 1511
4536.21 1356
4536.84 1347
4537.48 1318
4538.11 1238
4538.75 1341
4539.38 1337
4540.02 1185
4540.66 1143
4541.29 1247
4541.93 1385
4542.56 1445
4543.20 1396
4543.83 1280
4544.47 1265
4545.11 1378
4545.74 1317
4546.38 1226
4547.01 1215
4547.65 1330
4548.29 1439
4548.92 1417
4549.56 1197
4550.19 1211
4550.83 1175
4551.47 1180
4552.10 1198
4552.74 1188
4553.38 1262
4554.01 1269
4554.65 1231
4555.29 1135
4555.92 1213
4556.56 1167
4557.20 1248
4557.83 1394
4558.47 1217
4559.11 1122
4559.74 1266
4560.38 1244
4561.02 1188
4561.66 1165
4562.29 1140
4562.93 1178
4563.57 1188
4564.20 1197
4564.84 1169
4565.48 1138
4566.12 1126
4566.75 1177
4567.39 1104
4568.03 1272
4568.67 1218
4569.30 1191
4569.94 1249
4570.58 1223
4571.22 1226
4571.85 1265
4572.49 1286
4573.13 1227
4573.77 1216
4574.41 1251
4575.04 1215
4575.68 1163
4576.32 1137
4576.96 1298
4577.60 1282
4578.23 1284
4578.87 1219
4579.51 1166
4580.15 1225
4580.79 1215
4581.43 1226
4582.06 1283
4582.70 1143
4583.34 1289
4583.98 1356
4584.62 1222
4585.26 1164
4585.90 1260
4586.54 1316
4587.17 1346
4587.81 1273
4588.45 1193
4589.09 1386
4589.73 1392
4590.37 1268
4591.01 1392
4591.65 1479
4592.29 1701
4592.93 1624
4593.57 1645
4594.20 1755
4594.84 1763
4595.48 1674
4596.12 1652
4596.76 1621
4597.40 1542
4598.04 1407
4598.68 1410
4599.32 1477
4599.96 1348
4600.60 1355
4601.24 1269
4601.88 1263
4602.52 1358
4603.16 1371
4603.80 1387
4604.44 1400
4605.08 1460
4605.72 1393
4606.36 1326
4607.00 1333
4607.64 1323
4608.28 1351
4608.92 1365
4609.56 1405
4610.20 1352
4610.84 1313
4611.48 1376
4612.12 1350
4612.77 1225
4613.41 1103
4614.05 1222
4614.69 1135
4615.33 1211
4615.97 1285
4616.61 1280
4617.25 1207
4617.89 1257
4618.53 1178
4619.17 1233
4619.82 1263
4620.46 1166
4621.10 1212
4621.74 1118
4622.38 1124
4623.02 1231
4623.66 1253
4624.30 1216
4624.95 1287
4625.59 1254
4626.23 1217
4626.87 1228
4627.51 1234
4628.15 1243
4628.80 1203
4629.44 1298
4630.08 1275
4630.72 1287
4631.36 1311
4632.00 1311
4632.65 1308
4633.29 1285
4633.93 1380
4634.57 1413
4635.22 1461
4635.86 1634
4636.50 1554
4637.14 1423
4637.78 1339
4638.43 1393
4639.07 1340
4639.71 1373
4640.35 1250
4641.00 1231
4641.64 1330
4642.28 1355
4642.93 1305
4643.57 1230
4644.21 1308
4644.85 1313
4645.50 1357
4646.14 1237
4646.78 1319
4647.43 1402
4648.07 1336
4648.71 1274
4649.36 1255
4650.00 1254
4650.64 1259
4651.28 1238
4651.93 1160
4652.57 1204
4653.22 1232
4653.86 1272
4654.50 1172
4655.15 1206
4655.79 1283
4656.43 1226
4657.08 1174
4657.72 1191
4658.36 1245
4659.01 1237
4659.65 1132
4660.30 1123
4660.94 1185
4661.58 1173
4662.23 1076
4662.87 1145
4663.52 1235
4664.16 1151
4664.80 1068
4665.45 1143
4666.09 1171
4666.74 1186
4667.38 1071
4668.03 1077
4668.67 1169
4669.32 1100
4669.96 1031
4670.60 1037
4671.25 1054
4671.89 1112
4672.54 1139
4673.18 1024
4673.83 1056
4674.47 1064
4675.12 1123
4675.76 1154
4676.41 1063
4677.05 1144
4677.70 1165
4678.34 1125
4678.99 1105
4679.63 1166
4680.28 1137
4680.93 1144
4681.57 1256
4682.22 1231
4682.86 1232
4683.51 1198
4684.15 1192
4684.80 1244
4685.44 1170
4686.09 1273
4686.74 1234
4687.38 1246
4688.03 1175
4688.67 1165
4689.32 1172
4689.97 1182
4690.61 1209
4691.26 1200
4691.90 1131
4692.55 1079
4693.20 1101
4693.84 1196
4694.49 1267
4695.13 1196
4695.78 1215
4696.43 1108
4697.07 1150
4697.72 1245
4698.37 1435
4699.01 1511
4699.66 1404
4700.31 1406
4700.95 1359
4701.60 1453
4702.25 1529
4702.89 1519
4703.54 1452
4704.19 1479
4704.84 1506
4705.48 1354
4706.13 1223
4706.78 1241
4707.42 1229
4708.07 1240
4708.72 1352
4709.37 1259
4710.01 1241
4710.66 1261
4711.31 1255
4711.96 1181
4712.60 1317
4713.25 1296
4713.90 1293
4714.55 1174
4715.19 1196
4715.84 1209
4716.49 1297
4717.14 1251
4717.78 1181
4718.43 1150
4719.08 1253
4719.73 1160
4720.38 1289
4721.02 1181
4721.67 1206
4722.32 1316
4722.97 1281
4723.62 1242
4724.27 1294
4724.91 1269
4725.56 1281
4726.21 1459
4726.86 1350
4727.51 1388
4728.16 1500
4728.81 1472
4729.45 1532
4730.10 1480
4730.75 1334
4731.40 1527
4732.05 1439
4732.70 1450
4733.35 1325
4734.00 1304
4734.65 1340
4735.29 1239
4735.94 1322
4736.59 1363
4737.24 1291
4737.89 1244
4738.54 1247
4739.19 1394
4739.84 1373
4740.49 1320
4741.14 1373
4741.79 1440
4742.44 1378
4743.09 1339
4743.74 1253
4744.39 1295
4745.04 1335
4745.69 1314
4746.34 1335
4746.99 1272
4747.64 1324
4748.29 1289
4748.94 1234
4749.59 1343
4750.24 1444
4750.89 1494
4751.54 1488
4752.19 1563
4752.84 1658
4753.49 1714
4754.14 1781
4754.79 1750
4755.44 1775
4756.09 1712
4756.74 1553
4757.39 1510
4758.04 1504
4758.69 1515
4759.34 1440
4759.99 1409
4760.64 1308
4761.30 1223
4761.95 1183
4762.60 1127
4763.25 1116
4763.90 1161
4764.55 1182
4765.20 1306
4765.85 1268
4766.50 1247
4767.16 1186
4767.81 1063
4768.46 1130
4769.11 1194
4769.76 1235
4770.41 1189
4771.06 1245
4771.72 1303
4772.37 1229
4773.02 1105
4773.67 1066
4774.32 1194
4774.97 1184
4775.63 1073
4776.28 1134
4776.93 1147
4777.58 1053
4778.23 1184
4778.89 1217
4779.54 1240
4780.19 1205
4780.84 1265
4781.50 1306
4782.15 1222
4782.80 1252
4783.45 1346
4784.11 1229
4784.76 1191
4785.41 1345
4786.06 1179
4786.72 1149
4787.37 1167
4788.02 1266
4788.67 1206
4789.33 1187
4789.98 1197
4790.63 1227
4791.28 1302
4791.94 1199
4792.59 1145
4793.24 1179
4793.90 1154
4794.55 1194
4795.20 1268
4795.86 1231
4796.51 1233
4797.16 1168
4797.82 1325
4798.47 1294
4799.12 1179
4799.78 1294
4800.43 1182
4801.08 1156
4801.74 1085
4802.39 1085
4803.05 1281
4803.70 1246
4804.35 1271
4805.01 1169
4805.66 1135
4806.31 1191
4806.97 1247
4807.62 1231
4808.28 1173
4808.93 1261
4809.59 1150
4810.24 1121
4810.89 1158
4811.55 1275
4812.20 1305
4812.86 1194
4813.51 1191
4814.17 1317
4814.82 1262
4815.48 1236
4816.13 1270
4816.78 1344
4817.44 1342
4818.09 1331
4818.75 1363
4819.40 1289
4820.06 1300
4820.71 1307
4821.37 1435
4822.02 1368
4822.68 1443
4823.33 1445
4823.99 1443
4824.64 1611
4825.30 1517
4825.95 1490
4826.61 1440
4827.27 1535
4827.92 1516
4828.58 1457
4829.23 1515
4829.89 1567
4830.54 1549
4831.20 1547
4831.85 1675
4832.51 1549
4833.17 1586
4833.82 1569
4834.48 1654
4835.13 1580
4835.79 1647
4836.45 1841
4837.10 1829
4837.76 1763
4838.41 1770
4839.07 1807
4839.73 2034
4840.38 1960
4841.04 1945
4841.70 2081
4842.35 2083
4843.01 2098
4843.66 2032
4844.32 2008
4844.98 2030
4845.63 2149
4846.29 2268
4846.95 2130
4847.60 2234
4848.26 2317
4848.92 2653
4849.58 2849
4850.23 3045
4850.89 3159
4851.55 3559
4852.20 3808
4852.86 3803
4853.52 3804
4854.17 3762
4854.83 3596
4855.49 3305
4856.15 3026
4856.80 3078
4857.46 2698
4858.12 2610
4858.78 2664
4859.43 2859
4860.09 2870
4860.75 2997
4861.41 2874
4862.07 2932
4862.72 2896
4863.38 2849
4864.04 2834
4864.70 2871
4865.35 2790
4866.01 2660
4866.67 2691
4867.33 2866
4867.99 2845
4868.65 2838
4869.30 2682
4869.96 2733
4870.62 2631
4871.28 2615
4871.94 2635
4872.60 2475
4873.25 2149
4873.91 2250
4874.57 2218
4875.23 2127
4875.89 1980
4876.55 2161
4877.21 2160
4877.86 2187
4878.52 2270
4879.18 2129
4879.84 2234
4880.50 2107
4881.16 2000
4881.82 2042
4882.48 2075
4883.14 1935
4883.80 1864
4884.46 1776
4885.11 1946
4885.77 1880
4886.43 1761
4887.09 1754
4887.75 1767
4888.41 1824
4889.07 1702
4889.73 1814
4890.39 1846
4891.05 1793
4891.71 1834
4892.37 2046
4893.03 1955
4893.69 1968
4894.35 2114
4895.01 2066
4895.67 2022
4896.33 1982
4896.99 1804
4897.65 1946
4898.31 1715
4898.97 1659
4899.63 1652
4900.29 1746
4900.95 1690
4901.61 1841
4902.27 1911
4902.93 1859
4903.59 1685
4904.25 1738
4904.91 1727
4905.58 1718
4906.24 1743
4906.90 1668
4907.56 1658
4908.22 1496
4908.88 1574
4909.54 1581
4910.20 1470
4910.86 1480
4911.52 1532
4912.18 1530
4912.85 1467
4913.51 1560
4914.17 1481
4914.83 1503
4915.49 1433
4916.15 1424
4916.81 1376
4917.48 1384
4918.14 1418
4918.80 1408
4919.46 1293
4920.12 1209
4920.78 1387
4921.45 1381
4922.11 1379
4922.77 1352
4923.43 1355
4924.09 1356
4924.76 1358
4925.42 1306
4926.08 1222
4926.74 1270
4927.40 1392
4928.07 1285
4928.73 1210
4929.39 1222
4930.05 1300
4930.72 1307
4931.38 1284
4932.04 1316
4932.70 1354
4933.37 1250
4934.03 1187
4934.69 1183
4935.35 1272
4936.02 1307
4936.68 1233
4937.34 1301
4938.00 1218
4938.67 1316
4939.33 1413
4939.99 1332
4940.66 1262
4941.32 1341
4941.98 1272
4942.65 1337
4943.31 1249
4943.97 1349
4944.64 1311
4945.30 1160
4945.96 1213
4946.63 1211
4947.29 1213
4947.95 1184
4948.62 1188
4949.28 1141
4949.94 1181
4950.61 1246
4951.27 1255
4951.94 1205
4952.60 1129
4953.26 1128
4953.93 1097
4954.59 1109
4955.26 1099
4955.92 1066
4956.58 1179
4957.25 1247
4957.91 1291
4958.58 1219
4959.24 1211
4959.90 1253
4960.57 1295
4961.23 1328
4961.90 1329
4962.56 1427
4963.23 1573
4963.89 1643
4964.56 1832
4965.22 1816
4965.89 2072
4966.55 2296
4967.22 2307
4967.88 2133
4968.55 1960
4969.21 1937
4969.88 1860
4970.54 1691
4971.21 1526
4971.87 1576
4972.54 1460
4973.20 1426
4973.87 1328
4974.53 1347
4975.20 1369
4975.86 1294
4976.53 1312
4977.19 1353
4977.86 1507
4978.52 1440
4979.19 1390
4979.86 1506
4980.52 1381
4981.19 1329
4981.85 1268
4982.52 1324
4983.19 1404
4983.85 1304
4984.52 1256
4985.18 1270
4985.85 1214
4986.52 1155
4987.18 1185
4987.85 1229
4988.51 1189
4989.18 1190
4989.85 1261
4990.51 1235
4991.18 1338
4991.85 1299
4992.51 1223
4993.18 1284
4993.85 1254
4994.51 1329
4995.18 1261
4995.85 1262
4996.51 1204
4997.18 1224
4997.85 1214
4998.51 1143
4999.18 1222
4999.85 1149
5000.51 1156
5001.18 1157
5001.85 1174
5002.52 1057
5003.18 1073
5003.85 1163
5004.52 1093
5005.19 1063
5005.85 1005
5006.52 1065
5007.19 1105
5007.86 1053
5008.52 988
5009.19 1054
5009.86 992
5010.53 1102
5011.19 1063
5011.86 1109
5012.53 1075
5013.20 1093
5013.87 1145
5014.53 1146
5015.20 1198
5015.87 1127
5016.54 1213
5017.21 1202
5017.87 1122
5018.54 1012
5019.21 1108
5019.88 1151
5020.55 1127
5021.22 1087
5021.88 1109
5022.55 1123
5023.22 1151
5023.89 1235
5024.56 1223
5025.23 1205
5025.90 1091
5026.57 1140
5027.23 1168
5027.90 1156
5028.57 1194
5029.24 1260
5029.91 1229
5030.58 1105
5031.25 1117
5031.92 1149
5032.59 1151
5033.26 1178
5033.93 1156
5034.59 1243
5035.26 1210
5035.93 1118
5036.60 1143
5037.27 1111
5037.94 1057
5038.61 1041
5039.28 963
5039.95 1068
5040.62 1219
5041.29 1148
5041.96 1114
5042.63 1073
5043.30 1148
5043.97 1081
5044.64 1107
5045.31 1039
5045.98 1186
5046.65 1143
5047.32 1158
5047.99 1150
5048.66 1066
5049.33 1069
5050.00 1080
5050.67 1050
5051.34 1035
5052.01 1103
5052.68 1076
5053.35 1111
5054.03 1066
5054.70 1069
5055.37 1084
5056.04 985
5056.71 1013
5057.38 1022
5058.05 966
5058.72 1024
5059.39 1062
5060.06 1079
5060.73 941
5061.41 1035
5062.08 978
5062.75 1042
5063.42 1072
5064.09 1058
5064.76 1095
5065.43 1026
5066.10 996
5066.78 999
5067.45 996
5068.12 1015
5068.79 1050
5069.46 1110
5070.13 1084
5070.81 1092
5071.48 1020
5072.15 943
5072.82 955
5073.49 1066
5074.17 1092
5074.84 1009
5075.51 999
5076.18 1013
5076.85 983
5077.53 1010
5078.20 1127
5078.87 1053
5079.54 1047
5080.22 1152
5080.89 1153
5081.56 1151
5082.23 1115
5082.91 1048
5083.58 1028
5084.25 1133
5084.92 1141
5085.60 1074
5086.27 1118
5086.94 1125
5087.61 1093
5088.29 1046
5088.96 1131
5089.63 1221
5090.31 1140
5090.98 1267
5091.65 1185
5092.33 1191
5093.00 1158
5093.67 1248
5094.35 1267
5095.02 1182
5095.69 1213
5096.37 1259
5097.04 1167
5097.71 1210
5098.39 1205
5099.06 1117
5099.73 1112
5100.41 1099
5101.08 1126
5101.76 1100
5102.43 1071
5103.10 1010
5103.78 1067
5104.45 1126
5105.12 1133
5105.80 1126
5106.47 1040
5107.15 1066
5107.82 1171
5108.50 1179
5109.17 1155
5109.84 1134
5110.52 1110
5111.19 1119
5111.87 1071
5112.54 1124
5113.22 1145
5113.89 1128
5114.57 1011
5115.24 971
5115.92 1016
5116.59 1097
5117.27 1215
5117.94 1137
5118.61 1153
5119.29 1162
5119.96 1198
5120.64 1206
5121.31 1253
5121.99 1244
5122.67 1363
5123.34 1372
5124.02 1232
5124.69 1114
5125.37 1224
5126.04 1106
5126.72 1183
5127.39 1171
5128.07 1078
5128.74 1011
5129.42 1037
5130.10 1135
5130.77 1099
5131.45 1142
5132.12 1098
5132.80 1093
5133.47 1108
5134.15 1081
5134.83 1078
5135.50 1087
5136.18 1087
5136.85 1104
5137.53 1016
5138.21 1130
5138.88 1104
5139.56 1049
5140.24 1034
5140.91 1091
5141.59 1124
5142.27 1097
5142.94 1059
5143.62 1095
5144.30 1131
5144.97 1069
5145.65 1030
5146.33 1089
5147.00 1030
5147.68 1035
5148.36 1117
5149.03 1053
5149.71 1035
5150.39 982
5151.06 1021
5151.74 1095
5152.42 1032
5153.10 996
5153.77 973
5154.45 1010
5155.13 987
5155.80 1052
5156.48 1039
5157.16 1071
5157.84 955
5158.51 952
5159.19 1014
5159.87 968
5160.55 1062
5161.23 1026
5161.90 973
5162.58 1003
5163.26 978
5163.94 961
5164.61 946
5165.29 954
5165.97 1015
5166.65 1076
5167.33 984
5168.00 1094
5168.68 1060
5169.36 960
5170.04 1014
5170.72 1003
5171.40 984
5172.07 1013
5172.75 929
5173.43 1003
5174.11 1028
5174.79 1049
5175.47 1032
5176.15 1037
5176.83 1009
5177.50 978
5178.18 1061
5178.86 1100
5179.54 1080
5180.22 1069
5180.90 1119
5181.58 1181
5182.26 1115
5182.94 1055
5183.62 1012
5184.29 994
5184.97 1059
5185.65 989
5186.33 999
5187.01 1040
5187.69 905
5188.37 878
5189.05 944
5189.73 922
5190.41 977
5191.09 938
5191.77 859
5192.45 998
5193.13 979
5193.81 1037
5194.49 969
5195.17 993
5195.85 885
5196.53 922
5197.21 965
5197.89 950
5198.57 950
5199.25 869
5199.93 870
5200.61 917
5201.29 945
5201.97 1063
5202.65 1021
5203.33 939
5204.01 934
5204.69 970
5205.37 959
5206.05 989
5206.73 1024
5207.42 999
5208.10 1030
5208.78 913
5209.46 982
5210.14 1056
5210.82 1092
5211.50 1122
5212.18 1008
5212.86 1118
5213.54 1149
5214.23 1107
5214.91 1094
5215.59 1074
5216.27 1094
5216.95 1104
5217.63 1083
5218.31 1086
5219.00 1019
5219.68 1039
5220.36 1111
5221.04 1019
5221.72 973
5222.40 1041
5223.09 1052
5223.77 975
5224.45 1080
5225.13 1073
5225.81 1123
5226.50 1045
5227.18 978
5227.86 913
5228.54 935
5229.22 1014
5229.91 965
5230.59 941
5231.27 1038
5231.95 1053
5232.64 966
5233.32 1043
5234.00 1062
5234.68 1115
5235.37 1079
5236.05 1106
5236.73 1072
5237.41 1014
5238.10 1114
5238.78 1160
5239.46 1236
5240.14 1245
5240.83 1287
5241.51 1327
5242.19 1238
5242.88 1287
5243.56 1271
5244.24 1328
5244.93 1256
5245.61 1069
5246.29 1054
5246.98 1057
5247.66 1103
5248.34 1062
5249.03 992
5249.71 956
5250.39 1081
5251.08 1049
5251.76 1067
5252.44 1146
5253.13 1137
5253.81 1075
5254.50 1057
5255.18 989
5255.86 999
5256.55 1086
5257.23 1004
5257.92 1103
5258.60 980
5259.28 1024
5259.97 981
5260.65 905
5261.34 1041
5262.02 1052
5262.71 1161
5263.39 1108
5264.07 1067
5264.76 1137
5265.44 1148
5266.13 1058
5266.81 1056
5267.50 1102
5268.18 1022
5268.87 1005
5269.55 1045
5270.24 1101
5270.92 1137
5271.61 1070
5272.29 1124
5272.98 1120
5273.66 1002
5274.35 1018
5275.03 980
5275.72 1102
5276.40 1038
5277.09 1097
5277.77 1087
5278.46 1025
5279.14 1154
5279.83 1079
5280.52 1028
5281.20 1035
5281.89 1023
5282.57 1054
5283.26 1005
5283.94 1030
5284.63 1140
5285.32 1067
5286.00 1021
5286.69 1047
5287.37 949
5288.06 945
5288.75 976
5289.43 995
5290.12 938
5290.80 929
5291.49 935
5292.18 840
5292.86 876
5293.55 975
5294.24 992
5294.92 999
5295.61 1011
5296.30 945
5296.98 930
5297.67 910
5298.36 946
5299.04 1038
5299.73 932
5300.42 891
5301.10 996
5301.79 1008
5302.48 949
5303.16 1015
5303.85 994
5304.54 1007
5305.22 1083
5305.91 1095
5306.60 1105
5307.29 1027
5307.97 1075
5308.66 1040
5309.35 1082
5310.04 1030
5310.72 999
5311.41 953
5312.10 986
5312.79 955
5313.47 1005
5314.16 1078
5314.85 1002
5315.54 1119
5316.23 1135
5316.91 1049
5317.60 1025
5318.29 983
5318.98 979
5319.67 1065
5320.35 1121
5321.04 1167
5321.73 1179
5322.42 1202
5323.11 1171
5323.79 1159
5324.48 1150
5325.17 1170
5325.86 1155
5326.55 1070
5327.24 1078
5327.93 922
5328.61 962
5329.30 1036
5329.99 1091
5330.68 993
5331.37 1014
5332.06 1085
5332.75 1002
5333.44 935
5334.13 973
5334.81 971
5335.50 991
5336.19 930
5336.88 1016
5337.57 928
5338.26 990
5338.95 956
5339.64 927
5340.33 1027
5341.02 944
5341.71 1020
5342.40 1011
5343.09 1020
5343.78 1010
5344.47 1086
5345.16 1067
5345.85 1054
5346.54 977
5347.22 1015
5347.91 1074
5348.60 1113
5349.29 1094
5349.98 1061
5350.67 1068
5351.37 1083
5352.06 1169
5352.75 1209
5353.44 1096
5354.13 1103
5354.82 1142
5355.51 1132
5356.20 1060
5356.89 1016
5357.58 1002
5358.27 984
5358.96 956
5359.65 1036
5360.34 1045
5361.03 1074
5361.72 958
5362.41 941
5363.10 941
5363.80 971
5364.49 982
5365.18 942
5365.87 982
5366.56 984
5367.25 1014
5367.94 1040
5368.63 1066
5369.32 979
5370.02 1012
5370.71 1004
5371.40 1033
5372.09 937
5372.78 939
5373.47 856
5374.16 971
5374.86 935
5375.55 903
5376.24 912
5376.93 973
5377.62 850
5378.32 856
5379.01 971
5379.70 865
5380.39 936
5381.08 905
5381.78 946
5382.47 888
5383.16 870
5383.85 919
5384.54 931
5385.24 861
5385.93 936
5386.62 997
5387.31 976
5388.01 901
5388.70 981
5389.39 939
5390.08 990
5390.78 1011
5391.47 1009
5392.16 1072
5392.85 1060
5393.55 1038
5394.24 998
5394.93 1064
5395.63 1056
5396.32 1038
5397.01 977
5397.71 1005
5398.40 1028
5399.09 955
5399.79 881
5400.48 885
5401.17 861
5401.87 906
5402.56 941
5403.25 933
5403.95 865
5404.64 891
5405.33 951
5406.03 882
5406.72 893
5407.41 906
5408.11 973
5408.80 959
5409.50 828
5410.19 959
5410.88 939
5411.58 987
5412.27 1004
5412.97 955
5413.66 992
5414.35 987
5415.05 1077
5415.74 974
5416.44 937
5417.13 1043
5417.83 1026
5418.52 959
5419.21 961
5419.91 1056
5420.60 1074
5421.30 1040
5421.99 904
5422.69 953
5423.38 980
5424.08 875
5424.77 965
5425.47 990
5426.16 948
5426.86 907
5427.55 1057
5428.25 1077
5428.94 965
5429.64 986
5430.33 993
5431.03 829
5431.72 844
5432.42 887
5433.11 858
5433.81 921
5434.50 945
5435.20 988
5435.90 1037
5436.59 1082
5437.29 1076
5437.98 1115
5438.68 1057
5439.37 988
5440.07 1032
5440.77 1051
5441.46 961
5442.16 1019
5442.85 1140
5443.55 1169
5444.25 1094
5444.94 1138
5445.64 1137
5446.34 1142
5447.03 1045
5447.73 1161
5448.42 1241
5449.12 1267
5449.82 1224
5450.51 1171
5451.21 1144
5451.91 1136
5452.60 1130
5453.30 1070
5454.00 1061
5454.69 1056
5455.39 1096
5456.09 967
5456.78 961
5457.48 1017
5458.18 973
5458.88 990
5459.57 1046
5460.27 1006
5460.97 984
5461.66 1065
5462.36 1058
5463.06 993
5463.76 1015
5464.45 1161
5465.15 1150
5465.85 1061
5466.55 1052
5467.24 1124
5467.94 1144
5468.64 1105
5469.34 1089
5470.03 1066
5470.73 999
5471.43 1150
5472.13 1128
5472.83 1151
5473.52 1052
5474.22 1140
5474.92 1133
5475.62 1092
5476.32 1220
5477.01 1273
5477.71 1200
5478.41 1187
5479.11 1278
5479.81 1285
5480.51 1370
5481.20 1531
5481.90 1584
5482.60 1829
5483.30 1883
5484.00 1768
5484.70 1692
5485.40 1587
5486.09 1593
5486.79 1581
5487.49 1446
5488.19 1378
5488.89 1381
5489.59 1315
5490.29 1314
5490.99 1301
5491.69 1354
5492.39 1345
5493.09 1348
5493.78 1417
5494.48 1403
5495.18 1475
5495.88 1573
5496.58 1489
5497.28 1368
5497.98 1508
5498.68 1535
5499.38 1767
5500.08 1940
5500.78 2049
5501.48 2120
5502.18 2368
5502.88 2650
5503.58 2634
5504.28 2758
5504.98 2747
5505.68 2479
5506.38 2185
5507.08 2127
5507.78 1812
5508.48 1595
5509.18 1624
5509.88 1494
5510.58 1482
5511.28 1424
5511.98 1457
5512.68 1451
5513.38 1316
5514.08 1349
5514.78 1370
5515.48 1356
5516.18 1346
5516.89 1305
5517.59 1233
5518.29 1358
5518.99 1307
5519.69 1320
5520.39 1297
5521.09 1260
5521.79 1220
5522.49 1201
5523.19 1251
5523.90 1196
5524.60 1139
5525.30 1212
5526.00 1084
5526.70 1158
5527.40 1108
5528.10 1071
5528.81 1178
5529.51 1190
5530.21 1043
5530.91 1062
5531.61 1154
5532.31 1103
5533.02 1078
5533.72 1016
5534.42 991
5535.12 1061
5535.82 1076
5536.52 1090
5537.23 1036
5537.93 1108
5538.63 1045
5539.33 1014
5540.04 1010
5540.74 1028
5541.44 994
5542.14 993
5542.84 1030
5543.55 1071
5544.25 964
5544.95 901
5545.65 912
5546.36 1016
5547.06 895
5547.76 942
5548.47 1004
5549.17 1035
5549.87 937
5550.57 917
5551.28 887
5551.98 933
5552.68 1040
5553.39 1038
5554.09 1073
5554.79 1012
5555.50 919
5556.20 959
5556.90 1025
5557.61 935
5558.31 996
5559.01 995
5559.72 1038
5560.42 1004
5561.12 966
5561.83 1003
5562.53 962
5563.23 907
5563.94 1003
5564.64 1050
5565.35 1043
5566.05 1044
5566.75 1090
5567.46 1028
5568.16 1142
5568.86 1147
5569.57 1072
5570.27 1070
5570.98 1021
5571.68 930
5572.39 945
5573.09 907
5573.79 796
5574.50 869
5575.20 959
5575.91 1011
5576.61 986
5577.32 987
5578.02 941
5578.73 1039
5579.43 1052
5580.14 967
5580.84 947
5581.55 1032
5582.25 968
5582.96 956
5583.66 997
5584.37 963
5585.07 949
5585.78 959
5586.48 972
5587.19 1010
5587.89 1092
5588.60 1062
5589.30 935
5590.01 1009
5590.71 987
5591.42 828
5592.12 845
5592.83 943
5593.53 890
5594.24 868
5594.95 932
5595.65 911
5596.36 879
5597.06 917
5597.77 891
5598.48 859
5599.18 867
5599.89 945
5600.59 947
5601.30 926
5602.01 898
5602.71 930
5603.42 964
5604.12 847
5604.83 808
5605.54 853
5606.24 894
5606.95 908
5607.66 913
5608.36 945
5609.07 900
5609.78 924
5610.48 852
5611.19 876
5611.90 888
5612.60 952
5613.31 983
5614.02 956
5614.72 901
5615.43 875
5616.14 963
5616.85 1056
5617.55 996
5618.26 926
5618.97 951
5619.67 941
5620.38 879
5621.09 838
5621.80 881
5622.50 917
5623.21 913
5623.92 888
5624.63 913
5625.33 933
5626.04 993
5626.75 991
5627.46 929
5628.16 902
5628.87 944
5629.58 963
5630.29 993
5631.00 960
5631.70 1022
5632.41 1040
5633.12 975
5633.83 955
5634.54 966
5635.24 897
5635.95 961
5636.66 904
5637.37 883
5638.08 934
5638.79 953
5639.50 1012
5640.20 1075
5640.91 1035
5641.62 1037
5642.33 1124
5643.04 1135
5643.75 1021
5644.46 1116
5645.17 1085
5645.87 1098
5646.58 1135
5647.29 1094
5648.00 995
5648.71 1088
5649.42 1038
5650.13 943
5650.84 963
5651.55 963
5652.26 1017
5652.97 997
5653.67 1032
5654.38 1081
5655.09 1056
5655.80 1108
5656.51 1071
5657.22 1099
5657.93 1178
5658.64 1319
5659.35 1306
5660.06 1337
5660.77 1468
5661.48 1358
5662.19 1211
5662.90 1223
5663.61 1178
5664.32 1104
5665.03 1083
5665.74 1085
5666.45 1087
5667.16 1006
5667.87 997
5668.58 1010
5669.29 1024
5670.00 1024
5670.71 1045
5671.42 944
5672.14 991
5672.85 960
5673.56 985
5674.27 959
5674.98 994
5675.69 1021
5676.40 981
5677.11 873
5677.82 910
5678.53 942
5679.24 952
5679.95 899
5680.67 938
5681.38 895
5682.09 953
5682.80 934
5683.51 912
5684.22 856
5684.93 956
5685.64 988
5686.36 1005
5687.07 946
5687.78 922
5688.49 904
5689.20 840
5689.91 920
5690.63 988
5691.34 952
5692.05 969
5692.76 889
5693.47 967
5694.18 953
5694.90 930
5695.61 867
5696.32 942
5697.03 802
5697.75 849
5698.46 926
5699.17 885
5699.88 893
5700.59 918
5701.31 947
5702.02 889
5702.73 887
5703.44 945
5704.16 911
5704.87 881
5705.58 879
5706.29 870
5707.01 892
5707.72 885
5708.43 877
5709.15 885
5709.86 934
5710.57 898
5711.28 899
5712.00 859
5712.71 944
5713.42 853
5714.14 830
5714.85 877
5715.56 886
5716.28 847
5716.99 824
5717.70 844
5718.42 880
5719.13 859
5719.84 877
5720.56 897
5721.27 870
5721.99 864
5722.70 801
5723.41 867
5724.13 867
5724.84 876
5725.55 887
5726.27 895
5726.98 911
5727.70 921
5728.41 909
5729.12 1018
5729.84 930
5730.55 914
5731.27 1003
5731.98 914
5732.70 882
5733.41 860
5734.13 933
5734.84 941
5735.55 891
5736.27 939
5736.98 921
5737.70 923
5738.41 870
5739.13 905
5739.84 891
5740.56 849
5741.27 875
5741.99 897
5742.70 820
5743.42 857
5744.13 798
5744.85 839
5745.56 810
5746.28 901
5746.99 865
5747.71 783
5748.42 757
5749.14 856
5749.85 925
5750.57 865
5751.29 947
5752.00 861
5752.72 889
5753.43 835
5754.15 799
5754.86 815
5755.58 801
5756.30 859
5757.01 836
5757.73 888
5758.44 870
5759.16 807
5759.87 858
5760.59 745
5761.31 808
5762.02 810
5762.74 752
5763.46 791
5764.17 798
5764.89 922
5765.60 847
5766.32 895
5767.04 833
5767.75 884
5768.47 810
5769.19 904
5769.90 854
5770.62 822
5771.34 765
5772.05 805
5772.77 908
5773.49 825
5774.21 851
5774.92 836
5775.64 833
5776.36 914
5777.07 840
5777.79 787
5778.51 824
5779.23 923
5779.94 916
5780.66 789
5781.38 805
5782.09 780
5782.81 809
5783.53 840
5784.25 843
5784.96 797
5785.68 740
5786.40 843
5787.12 873
5787.84 880
5788.55 805
5789.27 950
5789.99 871
5790.71 961
5791.43 863
5792.14 914
5792.86 888
5793.58 874
5794.30 925
5795.02 903
5795.73 856
5796.45 846
5797.17 909
5797.89 930
5798.61 946
5799.33 942
5800.05 993
5800.76 1008
5801.48 1015
5802.20 1184
5802.92 1223
5803.64 1357
5804.36 1521
5805.08 1557
5805.80 1544
5806.51 1600
5807.23 1514
5807.95 1417
5808.67 1285
5809.39 1197
5810.11 1096
5810.83 1103
5811.55 1164
5812.27 928
5812.99 950
5813.71 979
5814.43 1020
5815.14 947
5815.86 885
5816.58 1014
5817.30 1020
5818.02 975
5818.74 995
5819.46 970
5820.18 1008
5820.90 1051
5821.62 1045
5822.34 1029
5823.06 1123
5823.78 1057
5824.50 1030
5825.22 963
5825.94 991
5826.66 1014
5827.38 1097
5828.10 979
5828.82 962
5829.54 947
5830.26 994
5830.98 1041
5831.71 900
5832.43 1000
5833.15 1021
5833.87 963
5834.59 975
5835.31 952
5836.03 976
5836.75 917
5837.47 873
5838.19 896
5838.91 939
5839.63 883
5840.36 891
5841.08 897
5841.80 854
5842.52 888
5843.24 913
5843.96 937
5844.68 869
5845.40 901
5846.13 887
5846.85 957
5847.57 848
5848.29 820
5849.01 802
5849.73 823
5850.45 908
5851.18 886
5851.90 862
5852.62 845
5853.34 909
5854.06 1001
5854.79 929
5855.51 968
5856.23 875
5856.95 864
5857.67 939
5858.40 936
5859.12 930
5859.84 919
5860.56 914
5861.28 928
5862.01 844
5862.73 890
5863.45 972
5864.17 898
5864.90 859
5865.62 946
5866.34 931
5867.07 872
5867.79 896
5868.51 906
5869.23 923
5869.96 911
5870.68 868
5871.40 885
5872.13 896
5872.85 953
5873.57 919
5874.29 1001
5875.02 909
5875.74 944
5876.46 963
5877.19 930
5877.91 926
5878.63 913
5879.36 897
5880.08 867
5880.81 922
5881.53 948
5882.25 1008
5882.98 1055
5883.70 989
5884.42 950
5885.15 952
5885.87 965
5886.60 985
5887.32 970
5888.04 896
5888.77 1015
5889.49 948
5890.22 1013
5890.94 932
5891.66 986
5892.39 980
5893.11 940
5893.84 949
5894.56 998
5895.29 953
5896.01 859
5896.73 891
5897.46 955
5898.18 956
5898.91 971
5899.63 958
5900.36 936
5901.08 938
5901.81 960
5902.53 1024
5903.26 947
5903.98 961
5904.71 933
5905.43 920
5906.16 1030
5906.88 1017
5907.61 1024
5908.33 903
5909.06 905
5909.78 998
5910.51 1050
5911.23 970
5911.96 1031
5912.69 987
5913.41 1005
5914.14 910
5914.86 939
5915.59 1003
5916.31 978
5917.04 958
5917.77 968
5918.49 975
5919.22 964
5919.94 930
5920.67 963
5921.39 997
5922.12 982
5922.85 1006
5923.57 1022
5924.30 1095
5925.03 1063
5925.75 1037
5926.48 1066
5927.20 988
5927.93 1089
5928.66 1074
5929.38 1008
5930.11 1063
5930.84 1112
5931.56 1022
5932.29 1113
5933.02 1111
5933.74 1186
5934.47 1146
5935.20 1159
5935.93 1147
5936.65 1219
5937.38 1183
5938.11 1190
5938.83 1234
5939.56 1250
5940.29 1233
5941.02 1194
5941.74 1308
5942.47 1290
5943.20 1380
5943.92 1245
5944.65 1370
5945.38 1329
5946.11 1454
5946.83 1401
5947.56 1422
5948.29 1461
5949.02 1437
5949.75 1559
5950.47 1554
5951.20 1695
5951.93 1698
5952.66 1806
5953.39 1738
5954.11 1734
5954.84 1738
5955.57 1772
5956.30 1811
5957.03 1948
5957.75 1933
5958.48 1835
5959.21 1851
5959.94 1828
5960.67 1836
5961.40 1826
5962.12 1934
5962.85 1885
5963.58 1863
5964.31 1986
5965.04 2041
5965.77 1975
5966.50 1966
5967.23 2165
5967.95 2413
5968.68 2595
5969.41 2648
5970.14 2737
5970.87 2719
5971.60 2552
5972.33 2487
5973.06 2571
5973.79 2607
5974.52 2612
5975.25 2535
5975.98 2486
5976.71 2419
5977.43 2628
5978.16 2434
5978.89 2389
5979.62 2528
5980.35 2439
5981.08 2683
5981.81 2815
5982.54 2864
5983.27 2869
5984.00 2840
5984.73 2910
5985.46 3016
5986.19 3056
5986.92 3087
5987.65 3081
5988.38 3173
5989.11 3125
5989.84 3027
5990.57 3180
5991.30 3119
5992.03 3034
5992.76 3070
5993.49 3199
5994.22 3206
5994.96 3188
5995.69 3340
5996.42 3247
5997.15 3339
5997.88 3390
5998.61 3431
5999.34 3510
6000.07 3717
6000.80 3684
6001.53 3527
6002.26 3568
6002.99 3645
6003.73 3695
6004.46 3647
6005.19 3594
6005.92 3466
6006.65 3362
6007.38 3336
6008.11 3373
6008.84 3451
6009.58 3462
6010.31 3727
6011.04 4152
6011.77 4877
6012.50 5416
6013.23 6404
6013.97 7421
6014.70 8999
6015.43 10409
6016.16 11392
6016.89 12109
6017.62 12497
6018.36 12243
6019.09 11409
6019.82 10787
6020.55 9413
6021.29 8308
6022.02 6933
6022.75 5962
6023.48 4940
6024.21 4333
6024.95 3636
6025.68 3313
6026.41 3041
6027.14 2865
6027.88 2708
6028.61 2600
6029.34 2482
6030.07 2730
6030.81 2453
6031.54 2191
6032.27 2224
6033.01 2247
6033.74 2252
6034.47 2181
6035.20 2114
6035.94 2106
6036.67 2030
6037.40 1909
6038.14 1974
6038.87 2011
6039.60 2106
6040.34 2123
6041.07 2206
6041.80 2164
6042.54 2153
6043.27 2203
6044.00 2389
6044.74 2379
6045.47 2307
6046.21 2365
6046.94 2358
6047.67 2421
6048.41 2410
6049.14 2437
6049.87 2460
6050.61 2476
6051.34 2591
6052.08 2698
6052.81 2817
6053.54 3127
6054.28 3141
6055.01 3411
6055.75 3528
6056.48 3491
6057.22 3574
6057.95 3469
6058.68 3220
6059.42 3072
6060.15 2841
6060.89 2776
6061.62 2579
6062.36 2494
6063.09 2548
6063.83 2486
6064.56 2513
6065.30 2345
6066.03 2311
6066.77 2315
6067.50 2352
6068.24 2328
6068.97 2366
6069.71 2219
6070.44 2206
6071.18 2205
6071.91 2243
6072.65 2277
6073.38 2265
6074.12 2245
6074.85 2135
6075.59 2055
6076.32 1996
6077.06 1977
6077.80 1983
6078.53 1999
6079.27 2017
6080.00 2036
6080.74 2025
6081.47 1975
6082.21 2005
6082.95 1924
6083.68 2078
6084.42 1989
6085.15 1935
6085.89 1902
6086.63 1901
6087.36 1875
6088.10 1781
6088.83 1726
6089.57 1682
6090.31 1700
6091.04 1660
6091.78 1601
6092.52 1701
6093.25 1671
6093.99 1700
6094.73 1730
6095.46 1737
6096.20 1742
6096.94 1593
6097.67 1676
6098.41 1695
6099.15 1562
6099.88 1572
6100.62 1571
6101.36 1631
6102.10 1617
6102.83 1538
6103.57 1453
6104.31 1470
6105.04 1449
6105.78 1481
6106.52 1532
6107.26 1517
6107.99 1392
6108.73 1380
6109.47 1323
6110.21 1471
6110.94 1436
6111.68 1345
6112.42 1418
6113.16 1388
6113.89 1430
6114.63 1488
6115.37 1577
6116.11 1553
6116.85 1457
6117.58 1517
6118.32 1580
6119.06 1553
6119.80 1586
6120.54 1602
6121.27 1633
6122.01 1481
6122.75 1508
6123.49 1604
6124.23 1525
6124.97 1477
6125.70 1463
6126.44 1580
6127.18 1585
6127.92 1659
6128.66 1647
6129.40 1732
6130.14 1604
6130.88 1543
6131.61 1563
6132.35 1547
6133.09 1547
6133.83 1548
6134.57 1685
6135.31 1616
6136.05 1534
6136.79 1597
6137.53 1624
6138.27 1606
6139.01 1719
6139.74 1618
6140.48 1640
6141.22 1676
6141.96 1783
6142.70 1696
6143.44 1725
6144.18 1683
6144.92 1598
6145.66 1719
6146.40 1702
6147.14 1582
6147.88 1705
6148.62 1738
6149.36 1676
6150.10 1712
6150.84 1707
6151.58 1647
6152.32 1685
6153.06 1784
6153.80 1726
6154.54 1776
6155.28 1894
6156.02 1843
6156.76 1789
6157.50 1724
6158.24 1856
6158.98 1903
6159.72 1909
6160.46 1913
6161.21 1981
6161.95 1928
6162.69 1978
6163.43 1973
6164.17 2041
6164.91 2042
6165.65 2169
6166.39 2175
6167.13 2461
6167.87 2533
6168.61 2772
6169.36 2866
6170.10 3016
6170.84 3013
6171.58 3115
6172.32 3211
6173.06 3076
6173.80 2887
6174.54 2632
6175.29 2763
6176.03 2709
6176.77 2652
6177.51 2600
6178.25 2467
6178.99 2512
6179.74 2404
6180.48 2391
6181.22 2558
6181.96 2519
6182.70 2583
6183.45 2575
6184.19 2604
6184.93 2669
6185.67 2561
6186.41 2701
6187.16 2676
6187.90 2859
6188.64 2792
6189.38 2763
6190.12 2826
6190.87 2966
6191.61 2899
6192.35 2917
6193.09 2952
6193.84 3184
6194.58 3332
6195.32 3488
6196.07 3523
6196.81 3636
6197.55 3480
6198.29 3632
6199.04 3627
6199.78 3494
6200.52 3533
6201.27 3530
6202.01 3582
6202.75 3579
6203.50 3494
6204.24 3554
6204.98 3839
6205.73 3807
6206.47 4222
6207.21 5103
6207.96 6427
6208.70 8113
6209.44 9904
6210.19 12312
6210.93 14872
6211.67 17068
6212.42 18919
6213.16 19550
6213.90 19092
6214.65 17943
6215.39 16006
6216.14 13827
6216.88 11834
6217.62 9620
6218.37 7828
6219.11 6383
6219.86 5449
6220.60 4652
6221.35 4125
6222.09 3624
6222.83 3560
6223.58 3216
6224.32 3174
6225.07 3012
6225.81 3060
6226.56 3032
6227.30 2958
6228.05 2913
6228.79 2799
6229.53 2759
6230.28 2623
6231.02 2504
6231.77 2385
6232.51 2270
6233.26 2085
6234.00 2152
6234.75 2125
6235.49 2144
6236.24 2143
6236.98 2264
6237.73 2337
6238.48 2332
6239.22 2452
6239.97 2688
6240.71 2979
6241.46 3195
6242.20 3361
6242.95 3543
6243.69 3566
6244.44 3477
6245.18 3332
6245.93 3161
6246.68 2878
6247.42 2856
6248.17 2783
6248.91 2654
6249.66 2716
6250.41 2846
6251.15 2754
6251.90 2686
6252.64 2818
6253.39 2748
6254.14 2606
6254.88 2520
6255.63 2454
6256.38 2513
6257.12 2453
6257.87 2360
6258.61 2333
6259.36 2412
6260.11 2381
6260.85 2255
6261.60 2237
6262.35 2212
6263.09 2256
6263.84 2215
6264.59 2108
6265.34 2153
6266.08 2221
6266.83 2101
6267.58 2089
6268.32 2114
6269.07 2106
6269.82 2115
6270.56 2149
6271.31 2059
6272.06 2009
6272.81 2081
6273.55 2154
6274.30 2213
6275.05 2095
6275.80 2145
6276.54 2054
6277.29 2055
6278.04 2049
6278.79 2036
6279.53 2119
6280.28 2097
6281.03 2151
6281.78 2115
6282.53 2154
6283.27 2212
6284.02 2141
6284.77 2149
6285.52 1964
6286.27 1937
6287.01 1795
6287.76 1869
6288.51 1905
6289.26 1867
6290.01 1834
6290.76 1707
6291.50 1702
6292.25 1781
6293.00 1757
6293.75 1653
6294.50 1691
6295.25 1587
6296.00 1545
6296.74 1523
6297.49 1640
6298.24 1636
6298.99 1645
6299.74 1594
6300.49 1507
6301.24 1520
6301.99 1466
6302.74 1489
6303.49 1474
6304.23 1480
6304.98 1442
6305.73 1396
6306.48 1431
6307.23 1531
6307.98 1405
6308.73 1492
6309.48 1463
6310.23 1477
6310.98 1514
6311.73 1564
6312.48 1617
6313.23 1500
6313.98 1655
6314.73 1758
6315.48 1735
6316.23 1666
6316.98 1550
6317.73 1658
6318.48 1633
6319.23 1623
6319.98 1634
6320.73 1571
6321.48 1630
6322.23 1620
6322.98 1579
6323.73 1548
6324.48 1478
6325.23 1420
6325.98 1429
6326.73 1451
6327.48 1391
6328.23 1437
6328.98 1329
6329.73 1276
6330.49 1286
6331.24 1303
6331.99 1289
6332.74 1411
6333.49 1353
6334.24 1342
6334.99 1339
6335.74 1249
6336.49 1232
6337.24 1237
6338.00 1257
6338.75 1352
6339.50 1379
6340.25 1424
6341.00 1390
6341.75 1305
6342.50 1375
6343.25 1347
6344.01 1340
6344.76 1294
6345.51 1325
6346.26 1283
6347.01 1295
6347.77 1335
6348.52 1365
6349.27 1280
6350.02 1350
6350.77 1457
6351.52 1478
6352.28 1490
6353.03 1565
6353.78 1678
6354.53 1710
6355.29 1673
6356.04 1800
6356.79 1861
6357.54 1903
6358.29 1849
6359.05 1928
6359.80 1820
6360.55 1621
6361.30 1642
6362.06 1570
6362.81 1502
6363.56 1520
6364.32 1489
6365.07 1457
6365.82 1433
6366.57 1482
6367.33 1381
6368.08 1377
6368.83 1297
6369.59 1345
6370.34 1430
6371.09 1389
6371.85 1384
6372.60 1385
6373.35 1367
6374.11 1380
6374.86 1353
6375.61 1407
6376.37 1510
6377.12 1304
6377.87 1351
6378.63 1331
6379.38 1322
6380.13 1282
6380.89 1261
6381.64 1246
6382.40 1332
6383.15 1342
6383.90 1282
6384.66 1322
6385.41 1373
6386.17 1297
6386.92 1256
6387.67 1302
6388.43 1274
6389.18 1363
6389.94 1271
6390.69 1260
6391.45 1265
6392.20 1245
6392.95 1209
6393.71 1200
6394.46 1199
6395.22 1096
6395.97 1154
6396.73 1209
6397.48 1263
6398.24 1234
6398.99 1153
6399.75 1093
6400.50 1134
6401.26 1097
6402.01 1032
6402.77 1096
6403.52 1052
6404.28 1090
6405.03 1131
6405.79 1169
6406.54 1201
6407.30 1124
6408.05 1167
6408.81 1178
6409.56 1118
6410.32 1159
6411.08 1096
6411.83 1055
6412.59 1159
6413.34 1208
6414.10 1212
6414.85 1221
6415.61 1187
6416.37 1143
6417.12 1189
6417.88 1214
6418.63 1141
6419.39 1124
6420.15 1043
6420.90 1093
6421.66 1171
6422.41 1136
6423.17 1045
6423.93 1153
6424.68 1137
6425.44 1101
6426.20 1127
6426.95 1078
6427.71 1172
6428.47 1129
6429.22 1143
6429.98 1009
6430.73 984
6431.49 1057
6432.25 1121
6433.01 1209
6433.76 1180
6434.52 1038
6435.28 1110
6436.03 1068
6436.79 979
6437.55 1056
6438.30 1070
6439.06 1118
6439.82 1128
6440.58 1107
6441.33 1156
6442.09 1032
6442.85 1025
6443.61 1157
6444.36 1183
6445.12 1150
6445.88 1212
6446.64 1122
6447.39 1176
6448.15 1206
6448.91 1119
6449.67 1210
6450.42 1222
6451.18 1133
6451.94 1187
6452.70 1128
6453.46 1238
6454.21 1167
6454.97 1193
6455.73 1232
6456.49 1166
6457.25 1177
6458.01 1202
6458.76 1153
6459.52 1205
6460.28 1194
6461.04 1182
6461.80 1243
6462.56 1222
6463.32 1165
6464.07 1180
6464.83 1204
6465.59 1247
6466.35 1303
6467.11 1317
6467.87 1220
6468.63 1181
6469.39 1193
6470.15 1324
6470.90 1330
6471.66 1402
6472.42 1477
6473.18 1499
6473.94 1389
6474.70 1381
6475.46 1413
6476.22 1427
6476.98 1428
6477.74 1521
6478.50 1385
6479.26 1426
6480.02 1477
6480.78 1526
6481.54 1572
6482.30 1499
6483.06 1512
6483.82 1617
6484.58 1570
6485.34 1450
6486.10 1573
6486.86 1716
6487.62 1679
6488.38 1698
6489.14 1819
6489.90 1805
6490.66 1767
6491.42 1711
6492.18 1731
6492.94 1983
6493.70 1877
6494.46 1923
6495.22 2106
6495.98 2169
6496.74 2204
6497.50 2277
6498.26 2266
6499.02 2244
6499.78 2269
6500.54 2316
6501.30 2258
6502.06 2186
6502.83 2170
6503.59 2221
6504.35 2161
6505.11 2148
6505.87 2119
6506.63 2399
6507.39 2331
6508.15 2262
6508.91 2378
6509.68 2431
6510.44 2503
6511.20 2503
6511.96 2705
6512.72 2684
6513.48 2667
6514.25 2701
6515.01 2798
6515.77 2665
6516.53 2683
6517.29 2707
6518.05 2811
6518.82 2826
6519.58 2898
6520.34 2985
6521.10 3004
6521.86 3084
6522.63 3152
6523.39 3236
6524.15 3243
6524.91 3384
6525.67 3578
6526.44 3743
6527.20 3947
6527.96 4227
6528.72 4696
6529.49 5140
6530.25 5515
6531.01 5836
6531.77 5793
6532.54 6034
6533.30 5885
6534.06 5860
6534.83 6204
6535.59 6610
6536.35 7319
6537.11 8724
6537.88 10475
6538.64 11999
6539.40 13552
6540.17 14594
6540.93 14368
6541.69 13804
6542.46 12456
6543.22 10865
6543.98 9284
6544.75 7536
6545.51 6384
6546.27 5291
6547.04 4426
6547.80 3978
6548.56 3542
6549.33 3111
6550.09 2975
6550.86 2803
6551.62 2708
6552.38 2619
6553.15 2554
6553.91 2546
6554.67 2473
6555.44 2465
6556.20 2302
6556.97 2284
6557.73 2362
6558.50 2347
6559.26 2185
6560.02 2279
6560.79 2249
6561.55 2189
6562.32 2245
6563.08 2233
6563.85 2512
6564.61 2581
6565.37 2613
6566.14 2797
6566.90 2932
6567.67 2958
6568.43 2978
6569.20 3003
6569.96 3062
6570.73 2983
6571.49 2913
6572.26 2720
6573.02 2723
6573.79 2566
6574.55 2630
6575.32 2776
6576.08 2684
6576.85 2803
6577.61 2963
6578.38 3164
6579.15 3105
6579.91 3067
6580.68 3089
6581.44 3004
6582.21 2960
6582.97 2901
6583.74 2829
6584.50 2753
6585.27 2762
6586.04 2695
6586.80 2608
6587.57 2586
6588.33 2751
6589.10 2799
6589.87 2683
6590.63 2710
6591.40 2873
6592.16 2950
6592.93 2987
6593.70 3126
6594.46 3423
6595.23 3699
6596.00 3934
6596.76 4236
6597.53 4376
6598.30 4742
6599.06 4767
6599.83 4519
6600.59 4358
6601.36 4184
6602.13 3881
6602.90 3564
6603.66 3323
6604.43 3127
6605.20 2941
6605.96 2749
6606.73 2632
6607.50 2578
6608.26 2616
6609.03 2689
6609.80 2736
6610.57 2742
6611.33 3040
6612.10 3121
6612.87 2996
6613.64 3011
6614.40 2953
6615.17 3007
6615.94 2925
6616.71 2714
6617.47 2555
6618.24 2478
6619.01 2428
6619.78 2244
6620.54 2267
6621.31 2151
6622.08 2099
6622.85 2103
6623.62 2069
6624.38 2021
6625.15 2088
6625.92 2069
6626.69 2055
6627.46 1940
6628.22 1949
6628.99 1959
6629.76 1943
6630.53 1837
6631.30 1873
6632.07 1936
6632.83 2136
6633.60 2061
6634.37 2097
6635.14 2309
6635.91 2413
6636.68 2758
6637.45 2930
6638.22 2731
6638.98 2775
6639.75 2842
6640.52 2814
6641.29 2542
6642.06 2253
6642.83 2171
6643.60 2040
6644.37 1976
6645.14 1919
6645.91 1831
6646.68 1857
6647.45 1787
6648.22 1748
6648.98 1866
6649.75 1819
6650.52 1925
6651.29 1853
6652.06 1751
6652.83 1840
6653.60 1815
6654.37 1887
6655.14 1889
6655.91 1971
6656.68 1904
6657.45 1920
6658.22 1975
6658.99 1959
6659.76 1959
6660.53 1903
6661.30 1938
6662.07 1941
6662.84 1812
6663.61 1834
6664.38 1804
6665.15 1703
6665.92 1669
6666.69 1663
6667.47 1684
6668.24 1791
6669.01 1701
6669.78 1713
6670.55 1660
6671.32 1684
6672.09 1711
6672.86 1752
6673.63 1762
6674.40 1761
6675.17 1758
6675.94 1821
6676.72 1782
6677.49 1769
6678.26 1809
6679.03 1768
6679.80 1800
6680.57 1932
6681.34 1849
6682.11 1773
6682.89 1816
6683.66 1891
6684.43 1906
6685.20 2037
6685.97 2055
6686.74 2261
6687.51 2288
6688.29 2343
6689.06 2357
6689.83 2296
6690.60 2212
6691.37 2246
6692.15 2006
6692.92 1896
6693.69 1774
6694.46 1760
6695.23 1739
6696.01 1753
6696.78 1665
6697.55 1625
6698.32 1568
6699.10 1611
6699.87 1451
6700.64 1473
6701.41 1451
6702.19 1600
6702.96 1466
6703.73 1457
6704.50 1501
6705.28 1575
6706.05 1539
6706.82 1601
6707.59 1546
6708.37 1547
6709.14 1561
6709.91 1595
6710.69 1615
6711.46 1514
6712.23 1567
6713.01 1556
6713.78 1542
6714.55 1475
6715.33 1495
6716.10 1464
6716.87 1485
6717.65 1317
6718.42 1320
6719.19 1339
6719.97 1412
6720.74 1362
6721.51 1281
6722.29 1311
6723.06 1326
6723.84 1389
6724.61 1410
6725.38 1301
6726.16 1338
6726.93 1376
6727.70 1501
6728.48 1369
6729.25 1310
6730.03 1344
6730.80 1364
6731.58 1328
6732.35 1290
6733.12 1381
6733.90 1390
6734.67 1401
6735.45 1423
6736.22 1458
6737.00 1387
6737.77 1452
6738.55 1496
6739.32 1482
6740.10 1392
6740.87 1375
6741.65 1393
6742.42 1391
6743.19 1490
6743.97 1447
6744.74 1368
6745.52 1464
6746.29 1499
6747.07 1458
6747.85 1399
6748.62 1442
6749.40 1593
6750.17 1569
6750.95 1602
6751.72 1656
6752.50 1808
6753.27 1849
6754.05 1927
6754.82 2082
6755.60 2165
6756.38 2165
6757.15 2158
6757.93 2067
6758.70 1959
6759.48 1813
6760.25 1718
6761.03 1608
6761.81 1507
6762.58 1524
6763.36 1496
6764.13 1404
6764.91 1416
6765.69 1417
6766.46 1386
6767.24 1458
6768.02 1383
6768.79 1348
6769.57 1341
6770.35 1358
6771.12 1385
6771.90 1302
6772.67 1300
6773.45 1447
6774.23 1483
6775.00 1363
6775.78 1486
6776.56 1480
6777.34 1401
6778.11 1320
6778.89 1352
6779.67 1494
6780.44 1560
6781.22 1498
6782.00 1440
6782.77 1542
6783.55 1442
6784.33 1351
6785.11 1388
6785.88 1387
6786.66 1379
6787.44 1318
6788.22 1286
6788.99 1333
6789.77 1321
6790.55 1239
6791.33 1283
6792.10 1282
6792.88 1237
6793.66 1244
6794.44 1225
6795.22 1236
6795.99 1269
6796.77 1261
6797.55 1208
6798.33 1186
6799.11 1145
6799.88 1175
6800.66 1217
6801.44 1202
6802.22 1224
6803.00 1220
6803.78 1251
6804.55 1292
6805.33 1295
6806.11 1390
6806.89 1283
6807.67 1282
6808.45 1316
6809.23 1398
6810.00 1386
6810.78 1333
6811.56 1247
6812.34 1252
6813.12 1298
6813.90 1171
6814.68 1266
6815.46 1184
6816.24 1201
6817.02 1213
6817.79 1219
6818.57 1279
6819.35 1352
6820.13 1375
6820.91 1319
6821.69 1309
6822.47 1287
6823.25 1373
6824.03 1440
6824.81 1300
6825.59 1296
6826.37 1295
6827.15 1356
6827.93 1389
6828.71 1329
6829.49 1308
6830.27 1263
6831.05 1270
6831.83 1230
6832.61 1236
6833.39 1228
6834.17 1293
6834.95 1302
6835.73 1323
6836.51 1282
6837.29 1265
6838.07 1266
6838.85 1166
6839.63 1265
6840.41 1355
6841.19 1270
6841.97 1224
6842.75 1169
6843.53 1175
6844.31 1266
6845.09 1350
6845.88 1290
6846.66 1214
6847.44 1262
6848.22 1265
6849.00 1472
6849.78 1565
6850.56 1776
6851.34 2104
6852.12 2650
6852.91 3127
6853.69 3554
6854.47 3623
6855.25 3726
6856.03 3709
6856.81 3465
6857.59 3188
6858.37 2702
6859.16 2478
6859.94 2194
6860.72 1956
6861.50 1678
6862.28 1614
6863.06 1472
6863.85 1465
6864.63 1465
6865.41 1448
6866.19 1416
6866.97 1364
6867.76 1504
6868.54 1471
6869.32 1535
6870.10 1434
6870.89 1363
6871.67 1423
6872.45 1539
6873.23 1502
6874.01 1469
6874.80 1437
6875.58 1423
6876.36 1497
6877.14 1440
6877.93 1350
6878.71 1402
6879.49 1510
6880.28 1546
6881.06 1668
6881.84 1579
6882.62 1607
6883.41 1647
6884.19 1626
6884.97 1658
6885.76 1720
6886.54 1716
6887.32 1778
6888.11 1837
6888.89 2098
6889.67 2397
6890.46 2598
6891.24 2737
6892.02 2912
6892.81 2932
6893.59 2854
6894.37 2533
6895.16 2346
6895.94 2058
6896.72 2006
6897.51 1886
6898.29 1798
6899.08 1791
6899.86 1721
6900.64 1724
6901.43 1668
6902.21 1737
6903.00 1796
6903.78 1699
6904.56 1713
6905.35 1803
6906.13 1778
6906.92 1696
6907.70 1784
6908.49 1838
6909.27 1810
6910.05 1835
6910.84 1761
6911.62 1693
6912.41 1756
6913.19 1736
6913.98 1567
6914.76 1578
6915.55 1543
6916.33 1585
6917.12 1575
6917.90 1669
6918.69 1630
6919.47 1677
6920.26 1605
6921.04 1626
6921.83 1703
6922.61 1571
6923.40 1634
6924.18 1562
6924.97 1509
6925.75 1589
6926.54 1618
6927.32 1655
6928.11 1618
6928.89 1542
6929.68 1610
6930.47 1731
6931.25 1758
6932.04 1579
6932.82 1753
6933.61 1757
6934.39 1737
6935.18 1717
6935.97 1756
6936.75 1789
6937.54 1783
6938.32 1817
6939.11 1833
6939.90 1829
6940.68 1839
6941.47 1812
6942.26 1952
6943.04 1936
6943.83 1946
6944.61 2209
6945.40 2308
6946.19 2349
6946.97 2449
6947.76 2475
6948.55 2696
6949.33 2737
6950.12 2763
6950.91 2850
6951.69 2822
6952.48 3005
6953.27 3022
6954.06 2981
6954.84 2676
6955.63 2509
6956.42 2426
6957.20 2399
6957.99 2344
6958.78 2175
6959.57 2255
6960.35 2164
6961.14 2125
6961.93 2211
6962.72 2219
6963.50 2269
6964.29 2305
6965.08 2246
6965.87 2181
6966.65 2273
6967.44 2327
6968.23 2389
6969.02 2528
6969.80 2591
6970.59 2577
6971.38 2637
6972.17 2871
6972.96 3050
6973.74 2920
6974.53 3034
6975.32 3098
6976.11 3060
6976.90 3077
6977.69 2988
6978.47 3003
6979.26 3032
6980.05 2980
6980.84 3054
6981.63 3169
6982.42 3369
6983.20 3433
6983.99 4026
6984.78 4905
6985.57 6083
6986.36 7491
6987.15 8927
6987.94 10775
6988.73 12390
6989.52 13340
6990.30 13684
6991.09 13234
6991.88 12189
6992.67 10461
6993.46 8816
6994.25 7616
6995.04 6115
6995.83 5001
6996.62 4326
6997.41 3772
6998.20 3200
6998.99 2893
6999.78 2658
7000.57 2501
7001.36 2462
7002.15 2336
7002.94 2247
7003.72 2280
7004.51 2311
7005.30 2274
7006.09 2236
7006.88 2091
7007.67 2036
7008.46 1939
7009.25 1832
7010.04 1800
7010.83 1781
7011.63 1712
7012.42 1722
7013.21 1711
7014.00 1754
7014.79 1790
7015.58 1769
7016.37 1886
7017.16 1900
7017.95 1866
7018.74 1885
7019.53 1911
7020.32 1877
7021.11 1765
7021.90 1738
7022.69 1757
7023.48 1747
7024.27 1891
7025.07 1859
7025.86 1948
7026.65 2123
7027.44 2190
7028.23 2039
7029.02 1896
7029.81 1927
7030.60 1898
7031.40 1879
7032.19 1759
7032.98 1595
7033.77 1603
7034.56 1575
7035.35 1482
7036.14 1574
7036.94 1524
7037.73 1630
7038.52 1669
7039.31 1594
7040.10 1439
7040.89 1555
7041.69 1682
7042.48 1737
7043.27 1747
7044.06 1729
7044.86 1649
7045.65 1674
7046.44 1669
7047.23 1832
7048.02 1823
7048.82 1830
7049.61 1855
7050.40 1924
7051.19 2062
7051.99 1982
7052.78 2131
7053.57 2198
7054.36 2216
7055.16 2247
7055.95 2114
7056.74 2038
7057.53 1896
7058.33 1833
7059.12 1707
7059.91 1745
7060.71 1612
7061.50 1559
7062.29 1621
7063.09 1665
7063.88 1614
7064.67 1687
7065.47 1587
7066.26 1532
7067.05 1605
7067.85 1685
7068.64 1599
7069.43 1510
7070.23 1438
7071.02 1478
7071.81 1512
7072.61 1456
7073.40 1433
7074.19 1411
7074.99 1389
7075.78 1432
7076.58 1519
7077.37 1423
7078.16 1290
7078.96 1295
7079.75 1416
7080.55 1347
7081.34 1293
7082.13 1194
7082.93 1340
7083.72 1351
7084.52 1303
7085.31 1301
7086.11 1301
7086.90 1236
7087.70 1243
7088.49 1306
7089.28 1284
7090.08 1243
7090.87 1186
7091.67 1190
7092.46 1192
7093.26 1225
7094.05 1167
7094.85 1179
7095.64 1225
7096.44 1204
7097.23 1189
7098.03 1135
7098.82 1098
7099.62 1119
7100.41 1051
7101.21 1070
7102.00 1011
7102.80 1149
7103.59 1141
7104.39 1117
7105.19 1011
7105.98 1077
7106.78 1052
7107.57 1035
7108.37 1008
7109.16 1012
7109.96 1081
7110.76 1067
7111.55 986
7112.35 1006
7113.14 966
7113.94 1021
7114.74 1088
7115.53 1070
7116.33 1048
7117.12 1074
7117.92 1033
7118.72 1045
7119.51 1054
7120.31 1058
7121.11 1096
7121.90 1031
7122.70 1039
7123.49 985
7124.29 906
7125.09 1000
7125.88 991
7126.68 1055
7127.48 1024
7128.27 971
7129.07 914
7129.87 979
7130.67 997
7131.46 1004
7132.26 1047
7133.06 1018
7133.85 1026
7134.65 1129
7135.45 1066
7136.24 1053
7137.04 1034
7137.84 979
7138.64 958
7139.43 921
7140.23 953
7141.03 988
7141.83 973
7142.62 965
7143.42 981
7144.22 1002
7145.02 929
7145.82 929
7146.61 926
7147.41 968
7148.21 917
7149.01 954
7149.80 920
7150.60 946
7151.40 922
7152.20 874
7153.00 924
7153.80 864
7154.59 909
7155.39 939
7156.19 880
7156.99 957
7157.79 989
7158.59 984
7159.38 1015
7160.18 1026
7160.98 1043
7161.78 1043
7162.58 1055
7163.38 1063
7164.18 984
7164.98 1023
7165.77 887
7166.57 896
7167.37 951
7168.17 899
7168.97 890
7169.77 921
7170.57 890
7171.37 898
7172.17 943
7172.97 918
7173.77 910
7174.56 853
7175.36 841
7176.16 962
7176.96 976
7177.76 969
7178.56 828
7179.36 835
7180.16 863
7180.96 892
7181.76 781
7182.56 839
7183.36 824
7184.16 826
7184.96 886
7185.76 878
7186.56 809
7187.36 855
7188.16 960
7188.96 845
7189.76 864
7190.56 878
7191.36 885
7192.16 910
7192.96 893
7193.76 862
7194.56 806
7195.36 775
7196.17 821
7196.97 770
7197.77 820
7198.57 875
7199.37 863
7200.17 814
7200.97 850
7201.77 842
7202.57 840
7203.37 907
7204.17 808
7204.97 780
7205.78 815
7206.58 791
7207.38 842
7208.18 856
7208.98 795
7209.78 787
7210.58 786
7211.38 795
7212.19 799
7212.99 830
7213.79 840
7214.59 783
7215.39 837
7216.19 817
7217.00 847
7217.80 829
7218.60 811
7219.40 720
7220.20 842
7221.01 916
7221.81 858
7222.61 845
7223.41 833
7224.21 783
7225.02 821
7225.82 836
7226.62 809
7227.42 896
7228.23 872
7229.03 891
7229.83 858
7230.63 832
7231.44 831
7232.24 829
7233.04 834
7233.84 794
7234.65 881
7235.45 891
7236.25 913
7237.05 940
7237.86 861
7238.66 845
7239.46 848
7240.27 874
7241.07 853
7241.87 800
7242.68 799
7243.48 854
7244.28 955
7245.09 893
7245.89 887
7246.69 856
7247.50 814
7248.30 862
7249.10 867
7249.91 932
7250.71 874
7251.51 890
7252.32 877
7253.12 867
7253.92 880
7254.73 943
7255.53 949
7256.34 927
7257.14 934
7257.94 927
7258.75 972
7259.55 979
7260.36 1094
7261.16 1142
7261.97 1195
7262.77 1166
7263.57 1256
7264.38 1276
7265.18 1348
7265.99 1307
7266.79 1215
7267.60 1210
7268.40 1153
7269.21 1094
7270.01 989
7270.82 994
7271.62 1010
7272.42 1057
7273.23 1037
7274.03 1019
7274.84 1025
7275.64 1003
7276.45 976
7277.25 975
7278.06 1000
7278.86 1105
7279.67 1004
7280.48 1030
7281.28 980
7282.09 1003
7282.89 1073
7283.70 1180
7284.50 1267
7285.31 1334
7286.11 1479
7286.92 1644
7287.72 1861
7288.53 2002
7289.34 2017
7290.14 1945
7290.95 1756
7291.75 1613
7292.56 1480
7293.37 1320
7294.17 1250
7294.98 1188
7295.78 1102
7296.59 1073
7297.40 1099
7298.20 1022
7299.01 970
7299.82 1021
7300.62 1000
7301.43 972
7302.23 940
7303.04 971
7303.85 1021
7304.65 1012
7305.46 947
7306.27 909
7307.07 894
7307.88 932
7308.69 949
7309.50 990
7310.30 979
7311.11 981
7311.92 1017
7312.72 978
7313.53 980
7314.34 1026
7315.14 975
7315.95 1015
7316.76 1041
7317.57 893
7318.37 1016
7319.18 1050
7319.99 1161
7320.80 1228
7321.60 1367
7322.41 1476
7323.22 1446
7324.03 1460
7324.83 1472
7325.64 1420
7326.45 1214
7327.26 1232
7328.07 1183
7328.87 1202
7329.68 1096
7330.49 1010
7331.30 1048
7332.11 1075
7332.91 985
7333.72 948
7334.53 995
7335.34 908
7336.15 1011
7336.96 1059
7337.76 1035
7338.57 995
7339.38 1001
7340.19 1046
7341.00 984
7341.81 989
7342.62 932
7343.42 942
7344.23 876
7345.04 889
7345.85 903
7346.66 887
7347.47 908
7348.28 974
7349.09 899
7349.90 929
7350.71 937
7351.51 943
7352.32 890
7353.13 907
7353.94 937
7354.75 916
7355.56 845
7356.37 866
7357.18 887
7357.99 797
7358.80 727
7359.61 781
7360.42 857
7361.23 849
7362.04 872
7362.85 741
7363.66 794
7364.47 866
7365.28 833
7366.09 854
7366.90 778
7367.71 815
7368.52 790
7369.33 767
7370.14 798
7370.95 832
7371.76 807
7372.57 770
7373.38 779
7374.19 824
7375.00 886
7375.81 863
7376.62 791
7377.43 788
7378.24 775
7379.05 739
7379.87 806
7380.68 847
7381.49 801
7382.30 784
7383.11 827
7383.92 828
7384.73 851
7385.54 755
7386.35 743
7387.16 789
7387.98 883
7388.79 833
7389.60 748
7390.41 820
7391.22 883
7392.03 781
7392.84 768
7393.66 804
7394.47 760
7395.28 795
7396.09 768
7396.90 736
7397.71 732
7398.53 764
7399.34 778
7400.15 717
7400.96 748
7401.77 735
7402.58 697
7403.40 745
7404.21 749
7405.02 755
7405.83 768
7406.65 782
7407.46 827
7408.27 790
7409.08 728
7409.89 732
7410.71 760
7411.52 736
7412.33 727
7413.15 754
7413.96 708
7414.77 732
7415.58 664
7416.40 682
7417.21 741
7418.02 701
7418.83 668
7419.65 781
7420.46 730
7421.27 739
7422.09 754
7422.90 722
7423.71 754
7424.53 737
7425.34 739
7426.15 719
7426.97 743
7427.78 826
7428.59 740
7429.41 762
7430.22 776
7431.03 839
7431.85 865
7432.66 906
7433.47 976
7434.29 978
7435.10 1070
7435.92 1053
7436.73 1013
7437.54 1007
7438.36 1012
7439.17 976
7439.99 954
7440.80 940
7441.61 844
7442.43 827
7443.24 869
7444.06 839
7444.87 804
7445.69 742
7446.50 780
7447.31 831
7448.13 710
7448.94 775
7449.76 744
7450.57 753
7451.39 666
7452.20 719
7453.02 637
7453.83 659
7454.65 704
7455.46 712
7456.28 687
7457.09 759
7457.91 688
7458.72 737
7459.54 766
7460.35 836
7461.17 747
7461.98 717
7462.80 752
7463.61 738
7464.43 744
7465.24 675
7466.06 788
7466.88 769
7467.69 789
7468.51 774
7469.32 704
7470.14 696
7470.95 793
7471.77 768
7472.59 726
7473.40 847
7474.22 790
7475.03 751
7475.85 825
7476.67 777
7477.48 632
7478.30 692
7479.11 805
7479.93 752
7480.75 695
7481.56 756
7482.38 796
7483.20 746
7484.01 761
7484.83 758
7485.65 785
7486.46 714
7487.28 829
7488.10 718
7488.91 667
7489.73 779
7490.55 761
7491.36 724
7492.18 663
7493.00 676
7493.81 689
7494.63 727
7495.45 691
7496.26 666
7497.08 693
7497.90 704
7498.72 750
7499.53 711
7500.35 722
7501.17 733
7501.99 713
7502.80 722
7503.62 623
7504.44 707
7505.26 729
7506.07 708
7506.89 696
7507.71 742
7508.53 759
7509.35 672
7510.16 686
7510.98 733
7511.80 761
7512.62 690
7513.44 753
7514.25 710
7515.07 737
7515.89 717
7516.71 700
7517.53 716
7518.35 681
7519.16 657
7519.98 683
7520.80 733
7521.62 727
7522.44 678
7523.26 679
7524.07 683
7524.89 699
7525.71 726
7526.53 714
7527.35 719
7528.17 706
7528.99 707
7529.81 695
7530.63 723
7531.44 675
7532.26 716
7533.08 709
7533.90 672
7534.72 701
7535.54 674
7536.36 692
7537.18 656
7538.00 699
7538.82 687
7539.64 735
7540.46 732
7541.28 665
7542.10 719
7542.92 739
7543.74 741
7544.56 624
7545.38 703
7546.20 743
7547.02 775
7547.84 721
7548.66 723
7549.48 713
7550.30 695
7551.12 684
7551.94 659
7552.76 716
7553.58 682
7554.40 696
7555.22 696
7556.04 739
7556.86 720
7557.68 677
7558.50 681
7559.32 716
7560.14 702
7560.96 768
7561.78 768
7562.60 719
7563.42 768
7564.24 749
7565.07 728
7565.89 683
7566.71 750
7567.53 724
7568.35 812
7569.17 737
7569.99 748
7570.81 757
7571.63 753
7572.46 786
7573.28 778
7574.10 764
7574.92 719
7575.74 805
7576.56 820
7577.38 694
7578.21 685
7579.03 733
7579.85 735
7580.67 726
7581.49 765
7582.31 782
7583.14 743
7583.96 673
7584.78 770
7585.60 803
7586.42 788
7587.25 794
7588.07 776
7588.89 759
7589.71 716
7590.54 826
7591.36 790
7592.18 768
7593.00 739
7593.83 784
7594.65 875
7595.47 871
7596.29 863
7597.12 881
7597.94 950
7598.76 895
7599.58 845
7600.41 881
7601.23 892
7602.05 872
7602.88 877
7603.70 866
7604.52 987
7605.34 1092
7606.17 1100
7606.99 1212
7607.81 1232
7608.64 1270
7609.46 1175
7610.28 1176
7611.11 1133
7611.93 1097
7612.75 989
7613.58 980
7614.40 951
7615.23 855
7616.05 941
7616.87 972
7617.70 909
7618.52 915
7619.34 874
7620.17 889
7620.99 1025
7621.82 988
7622.64 1079
7623.46 954
7624.29 989
7625.11 909
7625.94 942
7626.76 863
7627.59 881
7628.41 873
7629.23 908
7630.06 937
7630.88 970
7631.71 951
7632.53 1025
7633.36 1024
7634.18 1095
7635.01 1249
7635.83 1229
7636.66 1121
7637.48 1109
7638.31 1091
7639.13 1104
7639.95 1043
7640.78 968
7641.61 914
7642.43 892
7643.26 852
7644.08 759
7644.91 728
7645.73 760
7646.56 739
7647.38 753
7648.21 774
7649.03 682
7649.86 710
7650.68 757
7651.51 786
7652.33 836
7653.16 725
7653.99 763
7654.81 761
7655.64 750
7656.46 660
7657.29 653
7658.12 694
7658.94 755
7659.77 726
7660.59 718
7661.42 724
7662.25 804
7663.07 797
7663.90 716
7664.72 704
7665.55 676
7666.38 733
7667.20 689
7668.03 684
7668.86 723
7669.68 745
7670.51 721
7671.34 709
7672.16 712
7672.99 768
7673.82 790
7674.64 676
7675.47 729
7676.30 738
7677.12 754
7677.95 691
7678.78 705
7679.61 706
7680.43 742
7681.26 678
7682.09 690
7682.92 660
7683.74 614
7684.57 631
7685.40 682
7686.22 692
7687.05 646
7687.88 727
7688.71 743
7689.54 758
7690.36 660
7691.19 660
7692.02 611
7692.85 661
7693.67 624
7694.50 616
7695.33 641
7696.16 674
7696.99 612
7697.81 633
7698.64 644
7699.47 634
7700.30 689
7701.13 694
7701.96 696
7702.78 674
7703.61 672
7704.44 602
7705.27 671
7706.10 699
7706.93 704
7707.75 627
7708.58 643
7709.41 682
7710.24 656
7711.07 612
7711.90 637
7712.73 694
7713.56 640
7714.39 577
7715.21 601
7716.04 608
7716.87 657
7717.70 643
7718.53 622
7719.36 655
7720.19 597
7721.02 629
7721.85 623
7722.68 664
7723.51 605
7724.34 593
7725.17 627
7726.00 592
7726.83 596
7727.66 627
7728.49 612
7729.31 551
7730.14 594
7730.97 645
7731.80 590
7732.63 569
7733.46 615
7734.29 607
7735.12 615
7735.95 623
7736.78 631
7737.62 599
7738.45 598
7739.28 582
7740.11 623
7740.94 650
7741.77 583
7742.60 604
7743.43 593
7744.26 628
7745.09 644
7745.92 621
7746.75 568
7747.58 640
7748.41 633
7749.24 619
7750.07 701
7750.91 695
7751.74 703
7752.57 661
7753.40 671
7754.23 621
7755.06 612
7755.89 611
7756.72 575
7757.55 604
7758.39 629
7759.22 628
7760.05 623
7760.88 580
7761.71 605
7762.54 572
7763.37 636
7764.21 618
7765.04 672
7765.87 613
7766.70 512
7767.53 630
7768.37 624
7769.20 660
7770.03 639
7770.86 681
7771.69 616
7772.53 651
7773.36 577
7774.19 609
7775.02 634
7775.85 632
7776.69 610
7777.52 622
7778.35 650
7779.18 617
7780.02 637
7780.85 679
7781.68 673
7782.51 617
7783.35 636
7784.18 591
7785.01 645
7785.85 656
7786.68 575
7787.51 596
7788.34 584
7789.18 616
7790.01 575
7790.84 613
7791.68 602
7792.51 619
7793.34 629
7794.18 612
7795.01 600
7795.84 599
7796.68 577
7797.51 659
7798.34 683
7799.18 678
7800.01 688
7800.84 726
7801.68 694
7802.51 663
7803.35 675
7804.18 732
7805.01 766
7805.85 808
7806.68 736
7807.51 676
7808.35 738
7809.18 756
7810.02 738
7810.85 744
7811.69 730
7812.52 664
7813.35 671
7814.19 679
7815.02 786
7815.86 828
7816.69 886
7817.53 943
7818.36 1059
7819.20 1109
7820.03 1137
7820.86 1102
7821.70 995
7822.53 1027
7823.37 1015
7824.20 957
7825.04 860
7825.87 800
7826.71 849
7827.54 844
7828.38 789
7829.21 722
7830.05 867
7830.88 859
7831.72 847
7832.56 819
7833.39 796
7834.23 859
7835.06 851
7835.90 844
7836.73 866
7837.57 850
7838.40 805
7839.24 813
7840.08 801
7840.91 799
7841.75 785
7842.58 763
7843.42 793
7844.25 752
7845.09 753
7845.93 772
7846.76 729
7847.60 649
7848.44 646
7849.27 715
7850.11 719
7850.94 788
7851.78 723
7852.62 735
7853.45 793
7854.29 777
7855.13 809
7855.96 759
7856.80 753
7857.64 796
7858.47 802
7859.31 863
7860.15 903
7860.98 851
7861.82 977
7862.66 972
7863.49 931
7864.33 999
7865.17 1014
7866.01 933
7866.84 914
7867.68 834
7868.52 806
7869.35 798
7870.19 808
7871.03 750
7871.87 811
7872.70 873
7873.54 893
7874.38 888
7875.22 891
7876.05 891
7876.89 962
7877.73 971
7878.57 910
7879.41 998
7880.24 1036
7881.08 1045
7881.92 1033
7882.76 1066
7883.60 985
7884.43 1006
7885.27 987
7886.11 930
7886.95 936
7887.79 914
7888.62 926
7889.46 902
7890.30 848
7891.14 871
7891.98 874
7892.82 920
7893.66 893
7894.49 952
7895.33 997
7896.17 970
7897.01 925
7897.85 907
7898.69 870
7899.53 850
7900.37 808
7901.20 804
7902.04 803
7902.88 778
7903.72 804
7904.56 819
7905.40 764
7906.24 749
7907.08 710
7907.92 773
7908.76 753
7909.60 778
7910.44 731
7911.28 743
7912.12 754
7912.96 762
7913.80 731
7914.63 722
7915.47 789
7916.31 749
7917.15 765
7917.99 810
7918.83 826
7919.67 811
7920.51 894
7921.35 990
7922.19 1065
7923.03 984
7923.87 1082
7924.71 1007
7925.56 966
7926.40 942
7927.24 882
7928.08 801
7928.92 779
7929.76 796
7930.60 794
7931.44 712
7932.28 713
7933.12 687
7933.96 675
7934.80 701
7935.64 682
7936.48 653
7937.32 674
7938.16 692
7939.01 645
7939.85 636
7940.69 617
7941.53 632
7942.37 621
7943.21 574
7944.05 620
7944.89 680
7945.74 669
7946.58 637
7947.42 705
7948.26 659
7949.10 675
7949.94 632
7950.78 696
7951.63 704
7952.47 694
7953.31 669
7954.15 654
7954.99 708
7955.84 731
7956.68 783
7957.52 714
7958.36 798
7959.20 758
7960.05 721
7960.89 744
7961.73 796
7962.57 736
7963.41 670
7964.26 712
7965.10 724
7965.94 701
7966.78 681
7967.63 664
7968.47 718
7969.31 744
7970.15 717
7971.00 711
7971.84 757
7972.68 755
7973.53 673
7974.37 710
7975.21 712
7976.05 648
7976.90 609
7977.74 603
7978.58 688
7979.43 676
7980.27 608
7981.11 632
7981.96 644
7982.80 651
7983.64 656
7984.49 587
7985.33 685
7986.17 620
7987.02 637
7987.86 668
7988.70 620
7989.55 591
7990.39 633
7991.24 640
7992.08 633
7992.92 686
7993.77 572
7994.61 595
7995.46 657
7996.30 597
7997.14 640
7997.99 646
7998.83 608
7999.68 578
8000.52 526
8001.36 650
8002.21 603
8003.05 641
8003.90 601
8004.74 631
8005.59 633
8006.43 569
8007.28 611
8008.12 565
8008.97 558
8009.81 546
8010.65 610
8011.50 577
8012.34 580
8013.19 583
8014.03 536
8014.88 586
8015.72 625
8016.57 580
8017.41 519
8018.26 538
8019.11 560
8019.95 562
8020.80 549
8021.64 569
8022.49 614
8023.33 613
8024.18 553
8025.02 525
8025.87 567
8026.71 629
8027.56 589
8028.41 555
8029.25 540
8030.10 572
8030.94 577
8031.79 545
8032.64 571
8033.48 530
8034.33 601
8035.17 612
8036.02 492
8036.87 492
8037.71 532
8038.56 559
8039.40 601
8040.25 560
8041.10 553
8041.94 518
8042.79 558
8043.64 500
8044.48 541
8045.33 518
8046.18 559
8047.02 542
8047.87 566
8048.72 561
8049.56 523
8050.41 514
8051.26 557
8052.10 567
8052.95 560
8053.80 559
8054.65 596
8055.49 610
8056.34 569
8057.19 580
8058.04 598
8058.88 560
8059.73 543
8060.58 557
8061.42 626
8062.27 521
8063.12 481
8063.97 541
8064.82 532
8065.66 556
8066.51 573
8067.36 592
8068.21 589
8069.05 569
8069.90 516
8070.75 541
8071.60 556
8072.45 508
8073.29 542
8074.14 536
8074.99 501
8075.84 476
8076.69 493
8077.54 498
8078.38 543
8079.23 522
8080.08 541
8080.93 486
8081.78 506
8082.63 516
8083.48 524
8084.32 505
8085.17 471
8086.02 537
8086.87 580
8087.72 566
8088.57 575
8089.42 525
8090.27 514
8091.11 528
8091.96 455
8092.81 523
8093.66 600
8094.51 541
8095.36 532
8096.21 570
8097.06 588
8097.91 564
8098.76 564
8099.61 591
8100.46 575
8101.31 542
8102.16 571
8103.01 602
8103.86 522
8104.71 524
8105.56 581
8106.41 588
8107.26 542
8108.11 560
8108.96 549
8109.81 542
8110.66 488
8111.51 457
8112.36 508
8113.21 517
8114.06 564
8114.91 550
8115.76 631
8116.61 581
8117.46 547
8118.31 552
8119.16 575
8120.01 530
8120.86 531
8121.71 526
8122.56 605
8123.41 575
8124.26 576
8125.11 614
8125.96 575
8126.82 648
8127.67 609
8128.52 553
8129.37 574
8130.22 628
8131.07 609
8131.92 632
8132.77 597
8133.62 573
8134.48 592
8135.33 599
8136.18 596
8137.03 588
8137.88 636
8138.73 594
8139.58 600
8140.44 590
8141.29 580
8142.14 642
8142.99 643
8143.84 651
8144.69 632
8145.55 659
8146.40 620
8147.25 581
8148.10 596
8148.95 613
8149.81 638
8150.66 650
8151.51 661
8152.36 748
8153.22 720
8154.07 695
8154.92 747
8155.77 736
8156.63 720
8157.48 791
8158.33 796
8159.18 766
8160.04 805
8160.89 814
8161.74 778
8162.59 773
8163.45 738
8164.30 678
8165.15 620
8166.01 625
8166.86 634
8167.71 633
8168.57 615
8169.42 679
8170.27 559
8171.12 573
8171.98 555
8172.83 594
8173.68 583
8174.54 581
8175.39 590
8176.25 559
8177.10 545
8177.95 600
8178.81 601
8179.66 574
8180.51 505
8181.37 550
8182.22 593
8183.07 538
8183.93 559
8184.78 532
8185.64 586
8186.49 561
8187.34 574
8188.20 508
8189.05 620
8189.91 567
8190.76 560
8191.62 497
8192.47 520
8193.32 536
8194.18 581
8195.03 530
8195.89 485
8196.74 532
8197.60 522
8198.45 513
8199.31 516
8200.16 571
8201.02 601
8201.87 575
8202.73 491
8203.58 566
8204.44 544
8205.29 630
8206.15 552
8207.00 562
8207.86 510
8208.71 522
8209.57 537
8210.42 532
8211.28 495
8212.13 588
8212.99 554
8213.84 583
8214.70 544
8215.56 577
8216.41 532
8217.27 516
8218.12 544
8218.98 603
8219.83 575
8220.69 560
8221.55 554
8222.40 569
8223.26 520
8224.11 527
8224.97 537
8225.83 557
8226.68 543
8227.54 509
8228.39 548
8229.25 578
8230.11 532
8230.96 570
8231.82 532
8232.68 569
8233.53 527
8234.39 526
8235.25 584
8236.10 588
8236.96 558
8237.82 537
8238.67 505
8239.53 484
8240.39 568
8241.24 499
8242.10 534
8242.96 466
8243.81 497
8244.67 483
8245.53 552
8246.39 571
8247.24 507
8248.10 568
8248.96 536
8249.81 507
8250.67 510
8251.53 506
8252.39 503
8253.24 568
8254.10 547
8254.96 503
8255.82 491
8256.68 482
8257.53 489
8258.39 535
8259.25 548
8260.11 537
8260.96 566
8261.82 567
8262.68 559
8263.54 562
8264.40 553
8265.25 548
8266.11 559
8266.97 538
8267.83 513
8268.69 500
8269.55 534
8270.40 488
8271.26 548
8272.12 594
8272.98 571
8273.84 494
8274.70 561
8275.56 587
8276.41 567
8277.27 558
8278.13 518
8278.99 553
8279.85 527
8280.71 546
8281.57 562
8282.43 519
8283.29 546
8284.15 584
8285.00 585
8285.86 540
8286.72 574
8287.58 547
8288.44 550
8289.30 612
8290.16 523
8291.02 568
8291.88 561
8292.74 548
8293.60 589
8294.46 603
8295.32 585
8296.18 551
8297.04 621
8297.90 626
8298.76 610
8299.62 630
8300.48 600
8301.34 536
8302.20 567
8303.06 589
8303.92 579
8304.78 614
8305.64 577
8306.50 560
8307.36 518
8308.22 564
8309.08 569
8309.94 644
8310.80 631
8311.66 626
8312.52 594
8313.38 593
8314.24 553
8315.10 597
8315.97 638
8316.83 616
8317.69 677
8318.55 715
8319.41 749
8320.27 736
8321.13 745
8321.99 798
8322.85 728
8323.71 644
8324.58 606
8325.44 609
8326.30 621
8327.16 633
8328.02 596
8328.88 552
8329.74 545
8330.61 543
8331.47 546
8332.33 578
8333.19 522
8334.05 574
8334.91 565
8335.78 536
8336.64 502
8337.50 519
8338.36 546
8339.22 568
8340.09 542
8340.95 538
8341.81 529
8342.67 525
8343.53 588
8344.40 569
8345.26 596
8346.12 612
8346.98 673
8347.85 623
8348.71 669
8349.57 638
8350.43 643
8351.30 623
8352.16 616
8353.02 558
8353.88 573
8354.75 555
8355.61 503
8356.47 532
8357.34 541
8358.20 581
8359.06 520
8359.93 548
8360.79 605
8361.65 596
8362.51 566
8363.38 587
8364.24 558
8365.10 537
8365.97 514
8366.83 479
8367.69 543
8368.56 563
8369.42 552
8370.29 501
8371.15 513
8372.01 569
8372.88 517
8373.74 589
8374.60 532
8375.47 544
8376.33 582
8377.20 549
8378.06 509
8378.92 562
8379.79 560
8380.65 542
8381.52 545
8382.38 508
8383.25 575
8384.11 552
8384.97 548
8385.84 552
8386.70 526
8387.57 550
8388.43 534
8389.30 606
8390.16 552
8391.03 572
8391.89 558
8392.76 564
8393.62 535
8394.48 553
8395.35 507
8396.21 542
8397.08 585
8397.94 576
8398.81 567
8399.67 552
8400.54 548
8401.41 544
8402.27 571
8403.14 566
8404.00 567
8404.87 589
8405.73 620
8406.60 621
8407.46 591
8408.33 576
8409.19 535
8410.06 548
8410.93 626
8411.79 645
8412.66 563
8413.52 560
8414.39 578
8415.25 606
8416.12 585
8416.99 651
8417.85 580
8418.72 603
8419.59 590
8420.45 602
8421.32 552
8422.18 569
8423.05 562
8423.92 519
8424.78 556
8425.65 532
8426.52 625
8427.38 715
8428.25 678
8429.12 647
8429.98 609
8430.85 566
8431.72 701
8432.58 654
8433.45 594
8434.32 654
8435.18 718
8436.05 784
8436.92 725
8437.78 709
8438.65 707
8439.52 734
8440.39 674
8441.25 715
8442.12 744
8442.99 718
8443.86 754
8444.72 926
8445.59 899
8446.46 935
8447.33 901
8448.19 908
8449.06 885
8449.93 935
8450.80 908
8451.66 865
8452.53 796
8453.40 889
8454.27 824
8455.14 812
8456.00 886
8456.87 870
8457.74 885
8458.61 930
8459.48 914
8460.35 940
8461.21 1007
8462.08 979
8462.95 1023
8463.82 977
8464.69 1043
8465.56 1015
8466.42 949
8467.29 944
8468.16 913
8469.03 907
8469.90 1020
8470.77 1191
8471.64 1376
8472.51 1493
8473.37 1724
8474.24 1957
8475.11 1968
8475.98 1963
8476.85 1757
8477.72 1626
8478.59 1569
8479.46 1362
8480.33 1233
8481.20 1141
8482.07 1036
8482.94 955
8483.81 911
8484.67 849
8485.54 810
8486.41 765
8487.28 767
8488.15 763
8489.02 784
8489.89 746
8490.76 728
8491.63 720
8492.50 688
8493.37 715
8494.24 770
8495.11 720
8495.98 669
8496.85 644
8497.72 691
8498.59 674
8499.46 672
8500.33 723
8501.20 669
8502.07 715
8502.94 722
8503.82 709
8504.69 664
8505.56 654
8506.43 617
8507.30 737
8508.17 750
8509.04 733
8509.91 778
8510.78 847
8511.65 822
8512.52 810
8513.39 825
8514.26 801
8515.14 812
8516.01 794
8516.88 752
8517.75 746
8518.62 698
8519.49 646
8520.36 773
8521.23 757
8522.11 700
8522.98 695
8523.85 755
8524.72 775
8525.59 742
8526.46 808
8527.34 722
8528.21 729
8529.08 729
8529.95 738
8530.82 688
8531.69 725
8532.57 722
8533.44 752
8534.31 725
8535.18 792
8536.05 812
8536.93 817
8537.80 808
8538.67 749
8539.54 729
8540.42 782
8541.29 781
8542.16 784
8543.03 824
8543.91 797
8544.78 778
8545.65 701
8546.52 745
8547.40 721
8548.27 759
8549.14 808
8550.02 751
8550.89 808
8551.76 764
8552.63 813
8553.51 800
8554.38 917
8555.25 983
8556.13 1102
8557.00 1103
8557.87 1188
8558.75 1279
8559.62 1295
8560.49 1167
8561.37 1174
8562.24 1043
8563.11 989
8563.99 947
8564.86 944
8565.73 800
8566.61 741
8567.48 702
8568.36 694
8569.23 682
8570.10 666
8570.98 649
8571.85 658
8572.73 609
8573.60 633
8574.47 637
8575.35 677
8576.22 675
8577.10 641
8577.97 683
8578.84 634
8579.72 646
8580.59 628
8581.47 631
8582.34 625
8583.22 612
8584.09 598
8584.97 633
8585.84 662
8586.72 625
8587.59 635
8588.47 641
8589.34 575
8590.22 589
8591.09 617
8591.96 605
8592.84 627
8593.72 629
8594.59 635
8595.47 624
8596.34 610
8597.22 673
8598.09 627
8598.97 652
8599.84 662
8600.72 719
8601.59 707
8602.47 656
8603.34 655
8604.22 641
8605.10 680
8605.97 681
8606.85 647
8607.72 664
8608.60 658
8609.47 714
8610.35 655
8611.23 588
8612.10 590
8612.98 581
8613.85 576
8614.73 612
8615.61 662
8616.48 588
8617.36 609
8618.24 567
8619.11 583
8619.99 582
8620.87 633
8621.74 616
8622.62 600
8623.49 595
8624.37 615
8625.25 573
8626.13 584
8627.00 638
8627.88 601
8628.76 607
8629.63 575
8630.51 663
8631.39 623
8632.26 640
8633.14 581
8634.02 661
8634.89 677
8635.77 634
8636.65 633
8637.53 648
8638.40 649
8639.28 691
8640.16 744
8641.04 650
8641.91 663
8642.79 682
8643.67 761
8644.55 722
8645.42 761
8646.30 658
8647.18 660
8648.06 717
8648.94 684
8649.81 661
8650.69 592
8651.57 596
8652.45 664
8653.33 629
8654.20 634
8655.08 690
8655.96 693
8656.84 710
8657.72 659
8658.60 693
8659.47 709
8660.35 692
8661.23 687
8662.11 729
8662.99 685
8663.87 660
8664.75 635
8665.62 705
8666.50 728
8667.38 652
8668.26 680
8669.14 684
8670.02 654
8670.90 626
8671.78 704
8672.66 727
8673.54 795
8674.42 814
8675.29 782
8676.17 830
8677.05 934
8677.93 925
8678.81 927
8679.69 994
8680.57 945
8681.45 949
8682.33 948
8683.21 933
8684.09 853
8684.97 807
8685.85 807
8686.73 823
8687.61 747
8688.49 754
8689.37 766
8690.25 814
8691.13 854
8692.01 834
8692.89 1018
8693.77 1142
8694.65 1378
8695.53 1526
8696.41 1724
8697.29 1756
8698.17 1728
8699.05 1617
8699.93 1508
8700.81 1398
8701.69 1248
8702.57 1096
8703.45 997
8704.33 868
8705.22 837
8706.10 819
8706.98 758
8707.86 679
8708.74 711
8709.62 700
8710.50 628
8711.38 672
8712.26 602
8713.14 682
8714.03 594
8714.91 620
8715.79 622
8716.67 650
8717.55 567
8718.43 557
8719.31 567
8720.20 560
8721.08 590
8721.96 547
8722.84 606
8723.72 574
8724.60 610
8725.49 600
8726.37 597
8727.25 551
8728.13 606
8729.01 567
8729.90 584
8730.78 604
8731.66 555
8732.54 649
8733.42 632
8734.31 618
8735.19 567
8736.07 643
8736.95 634
8737.84 666
8738.72 619
8739.60 568
8740.48 558
8741.37 571
8742.25 576
8743.13 597
8744.01 544
8744.90 577
8745.78 567
8746.66 479
8747.54 532
8748.43 534
8749.31 587
8750.19 557
8751.08 535
8751.96 559
8752.84 583
8753.73 536
8754.61 554
8755.49 598
8756.38 604
8757.26 588
8758.14 621
8759.03 603
8759.91 606
8760.79 673
8761.68 644
8762.56 634
8763.45 619
8764.33 653
8765.21 666
8766.10 665
8766.98 627
8767.86 631
8768.75 666
8769.63 689
8770.52 636
8771.40 642
8772.28 691
8773.17 709
8774.05 660
8774.94 654
8775.82 639
8776.71 617
8777.59 685
8778.48 591
8779.36 548
8780.24 563
8781.13 605
8782.01 559
8782.90 581
8783.78 568
8784.67 581
8785.55 569
8786.44 574
8787.32 539
8788.21 560
8789.09 568
8789.98 538
8790.86 554
8791.75 558
8792.63 564
8793.52 546
8794.40 570
8795.29 552
8796.17 537
8797.06 499
8797.94 521
8798.83 482
8799.72 544
8800.60 499
8801.49 529
8802.37 502
8803.26 540
8804.14 470
8805.03 444
8805.92 503
8806.80 501
8807.69 517
8808.57 550
8809.46 547
8810.35 551
8811.23 543
8812.12 542
8813.00 438
8813.89 461
8814.78 468
8815.66 484
8816.55 448
8817.44 439
8818.32 471
8819.21 524
8820.10 456
8820.98 449
8821.87 486
8822.76 486
8823.64 441
8824.53 464
8825.42 419
8826.30 441
8827.19 425
8828.08 461
8828.96 465
8829.85 426
8830.74 501
8831.63 533
8832.51 504
8833.40 509
8834.29 542
8835.17 445
8836.06 473
8836.95 484
8837.84 509
8838.72 479
8839.61 479
8840.50 470
8841.39 532
8842.28 514
8843.16 468
8844.05 548
8844.94 481
8845.83 446
8846.71 469
8847.60 505
8848.49 511
8849.38 492
8850.27 442
8851.15 483
8852.04 397
8852.93 425
8853.82 449
8854.71 442
8855.60 412
8856.48 448
8857.37 452
8858.26 440
8859.15 468
8860.04 450
8860.93 441
8861.82 476
8862.70 490
8863.59 426
8864.48 485
8865.37 445
8866.26 489
8867.15 460
8868.04 454
8868.93 421
8869.82 442
8870.70 462
8871.59 437
8872.48 440
8873.37 470
8874.26 459
8875.15 488
8876.04 472
8876.93 442
8877.82 458
8878.71 419
8879.60 439
8880.49 414
8881.38 388
8882.27 384
8883.16 425
8884.05 459
8884.94 468
8885.83 480
8886.72 445
8887.61 477
8888.50 457
8889.39 385
8890.28 463
8891.17 444
8892.06 423
8892.95 431
8893.84 462
8894.73 480
8895.62 478
8896.51 418
8897.40 403
8898.29 422
8899.18 448
8900.07 421
8900.96 431
8901.85 496
8902.74 458
8903.63 441
8904.52 463
8905.42 444
8906.31 414
8907.20 490
8908.09 469
8908.98 428
8909.87 403
8910.76 411
8911.65 463
8912.54 419
8913.44 460
8914.33 483
8915.22 462
8916.11 506
8917.00 515
8917.89 458
8918.78 424
8919.68 451
8920.57 456
8921.46 453
8922.35 410
8923.24 418
8924.13 462
8925.03 453
8925.92 441
8926.81 439
8927.70 435
8928.59 429
8929.49 420
8930.38 356
8931.27 412
8932.16 418
8933.05 406
8933.95 401
8934.84 483
8935.73 450
8936.62 494
8937.52 464
8938.41 389
8939.30 376
8940.19 394
8941.09 418
8941.98 429
8942.87 401
8943.77 390
8944.66 435
8945.55 414
8946.44 411
8947.34 410
8948.23 455
8949.12 442
8950.02 439
8950.91 406
8951.80 373
8952.70 409
8953.59 419
8954.48 420
8955.38 422
8956.27 408
8957.16 461
8958.06 406
8958.95 408
8959.84 414
8960.74 452
8961.63 508
8962.52 417
8963.42 427
8964.31 375
8965.21 388
8966.10 414
8966.99 429
8967.89 463
8968.78 444
8969.68 497
8970.57 510
8971.46 507
8972.36 488
8973.25 433
8974.15 460
8975.04 443
8975.94 415
8976.83 426
8977.72 437
8978.62 411
8979.51 387
8980.41 445
8981.30 416
8982.20 378
8983.09 410
8983.99 410
8984.88 405
8985.78 400
8986.67 447
8987.57 413
8988.46 412
8989.36 401
8990.25 386
8991.15 424
8992.04 397
8992.94 381
8993.83 404
8994.73 426
8995.62 382
8996.52 405
8997.41 435
8998.31 425
8999.21 416
9000.10 414
9001.00 400
9001.89 400
9002.79 388
9003.68 423
9004.58 421
9005.48 414
9006.37 401
9007.27 418
9008.16 413
9009.06 459
9009.96 429
9010.85 384
9011.75 426
9012.64 409
9013.54 379
9014.44 387
9015.33 406
9016.23 378
9017.13 408
9018.02 402
9018.92 382
9019.82 427
9020.71 408
9021.61 418
9022.51 403
9023.40 355
9024.30 362
9025.20 391
9026.09 370
9026.99 335
9027.89 382
9028.78 444
9029.68 377
9030.58 394
9031.48 359
9032.37 338
9033.27 381
9034.17 391
9035.06 378
9035.96 360
9036.86 386
9037.76 401
9038.65 406
9039.55 380
9040.45 379
9041.35 393
9042.25 402
9043.14 408
9044.04 371
9044.94 380
9045.84 437
9046.73 427
9047.63 405
9048.53 343
9049.43 372
9050.33 411
9051.22 359
9052.12 374
9053.02 370
9053.92 432
9054.82 407
9055.72 395
9056.61 380
9057.51 387
9058.41 373
9059.31 388
9060.21 419
9061.11 428
9062.01 387
9062.91 413
9063.80 364
9064.70 404
9065.60 450
9066.50 425
9067.40 442
9068.30 412
9069.20 418
9070.10 405
9071.00 393
9071.89 389
9072.79 400
9073.69 376
9074.59 381
9075.49 374
9076.39 447
9077.29 396
9078.19 384
9079.09 404
9079.99 389
9080.89 403
9081.79 455
9082.69 433
9083.59 371
9084.49 404
9085.39 429
9086.29 418
9087.19 389
9088.09 455
9088.99 472
9089.89 404
9090.79 411
9091.69 410
9092.59 453
9093.49 430
9094.39 456
9095.29 412
9096.19 393
9097.09 422
9097.99 410
9098.89 376
9099.79 446
9100.69 419
9101.59 397
9102.49 389
9103.39 401
9104.30 361
9105.20 369
9106.10 396
9107.00 413
9107.90 404
9108.80 406
9109.70 381
9110.60 387
9111.50 393
9112.40 376
9113.31 371
9114.21 375
9115.11 386
9116.01 349
9116.91 363
9117.81 372
9118.71 358
9119.62 384
9120.52 397
9121.42 403
9122.32 382
9123.22 411
9124.12 414
9125.03 335
9125.93 349
9126.83 371
9127.73 377
9128.63 391
9129.54 375
9130.44 375
9131.34 367
9132.24 377
9133.14 393
9134.05 390
9134.95 388
9135.85 406
9136.75 356
9137.66 366
9138.56 372
9139.46 372
9140.36 377
9141.27 396
9142.17 388
9143.07 399
9143.97 364
9144.88 336
9145.78 402
9146.68 424
9147.59 428
9148.49 392
9149.39 350
9150.29 355
9151.20 354
9152.10 403
9153.00 376
9153.91 348
9154.81 354
9155.71 391
9156.62 401
9157.52 381
9158.42 375
9159.33 351
9160.23 405
9161.14 398
9162.04 386
9162.94 370
9163.85 413
9164.75 372
9165.65 424
9166.56 397
9167.46 420
9168.37 367
9169.27 370
9170.17 377
9171.08 369
9171.98 359
9172.89 329
9173.79 403
9174.69 436
9175.60 417
9176.50 364
9177.41 361
9178.31 362
9179.22 367
9180.12 327
9181.03 357
9181.93 381
9182.84 421
9183.74 368
9184.64 347
9185.55 381
9186.45 383
9187.36 384
9188.26 390
9189.17 415
9190.07 391
9190.98 423
9191.88 407
9192.79 430
9193.69 346
9194.60 385
9195.51 374
9196.41 416
9197.32 382
9198.22 407
9199.13 365
9200.03 381
9200.94 395
9201.84 417
9202.75 457
9203.66 443
9204.56 521
9205.47 491
9206.37 442
9207.28 453
9208.18 440
9209.09 426
9210.00 398
9210.90 437
9211.81 404
9212.71 403
9213.62 395
9214.53 445
9215.43 376
9216.34 394
9217.25 381
9218.15 415
9219.06 373
9219.97 369
9220.87 352
9221.78 398
9222.69 378
9223.59 388
9224.50 369
9225.41 414
9226.31 379
9227.22 350
9228.13 426
9229.03 362
9229.94 396
9230.85 376
9231.75 370
9232.66 389
9233.57 441
9234.48 444
9235.38 391
9236.29 402
9237.20 395
9238.11 425
9239.01 423
9239.92 415
9240.83 386
9241.74 437
9242.64 406
9243.55 399
9244.46 374
9245.37 410
9246.27 434
9247.18 389
9248.09 423
9249.00 397
9249.91 366
9250.81 361
9251.72 327
9252.63 386
9253.54 347
9254.45 357
9255.35 358
9256.26 365
9257.17 400
9258.08 353
9258.99 350
9259.90 340
9260.80 321
9261.71 325
9262.62 329
9263.53 336
9264.44 407
9265.35 397
9266.26 391
9267.17 345
9268.07 376
9268.98 372
9269.89 368
9270.80 371
9271.71 385
9272.62 358
9273.53 362
9274.44 348
9275.35 327
9276.26 336
9277.17 359
9278.08 379
9278.98 376
9279.89 392
9280.80 396
9281.71 398
9282.62 397
9283.53 350
9284.44 381
9285.35 366
9286.26 373
9287.17 374
9288.08 372
9288.99 373
9289.90 394
9290.81 356
9291.72 429
9292.63 378
9293.54 385
9294.45 355
9295.36 430
9296.27 469
9297.18 425
9298.09 397
9299.00 384
9299.91 417
9300.82 382
9301.73 420
9302.65 443
9303.56 434
9304.47 381
9305.38 411
9306.29 423
9307.20 427
9308.11 401
9309.02 395
9309.93 396
9310.84 378
9311.75 472
9312.66 484
9313.58 519
9314.49 467
9315.40 425
9316.31 453
9317.22 510
9318.13 450
9319.04 433
9319.95 407
9320.87 426
9321.78 353
9322.69 381
9323.60 460
9324.51 410
9325.42 450
9326.34 454
9327.25 439
9328.16 398
9329.07 396
9329.98 375
9330.90 430
9331.81 424
9332.72 395
9333.63 408
9334.54 426
9335.46 409
9336.37 379
9337.28 435
9338.19 418
9339.11 391
9340.02 429
9340.93 424
9341.84 416
9342.76 441
9343.67 448
9344.58 439
9345.49 406
9346.41 413
9347.32 445
9348.23 447
9349.14 398
9350.06 434
9350.97 396
9351.88 404
9352.80 387
9353.71 367
9354.62 357
9355.54 412
9356.45 425
9357.36 394
9358.28 377
9359.19 376
9360.10 365
9361.02 327
9361.93 364
9362.84 385
9363.76 384
9364.67 431
9365.58 386
9366.50 400
9367.41 374
9368.32 368
9369.24 382
9370.15 404
9371.07 441
9371.98 428
9372.89 439
9373.81 456
9374.72 379
9375.64 402
9376.55 392
9377.47 431
9378.38 423
9379.29 429
9380.21 410
9381.12 403
9382.04 406
9382.95 420
9383.87 438
9384.78 452
9385.70 416
9386.61 368
9387.52 441
9388.44 398
9389.35 423
9390.27 414
9391.18 403
9392.10 428
9393.01 475
9393.93 420
9394.84 429
9395.76 439
9396.67 475
9397.59 460
9398.51 449
9399.42 438
9400.34 466
9401.25 448
9402.17 432
9403.08 428
9404.00 443
9404.91 475
9405.83 426
9406.74 409
9407.66 404
9408.58 467
9409.49 423
9410.41 418
9411.32 384
9412.24 346
9413.16 426
9414.07 412
9414.99 409
9415.90 416
9416.82 459
9417.74 451
9418.65 431
9419.57 437
9420.49 410
9421.40 412
9422.32 396
9423.23 415
9424.15 408
9425.07 446
9425.98 463
9426.90 463
9427.82 453
9428.73 417
9429.65 416
9430.57 424
9431.48 434
9432.40 449
9433.32 448
9434.24 409
9435.15 429
9436.07 432
9436.99 480
9437.90 478
9438.82 452
9439.74 491
9440.66 491
9441.57 490
9442.49 481
9443.41 508
9444.33 475
9445.24 470
9446.16 484
9447.08 482
9448.00 503
9448.91 475
9449.83 445
9450.75 486
9451.67 470
9452.59 500
9453.50 504
9454.42 580
9455.34 648
9456.26 656
9457.18 689
9458.09 722
9459.01 734
9459.93 680
9460.85 623
9461.77 624
9462.69 611
9463.60 589
9464.52 530
9465.44 496
9466.36 473
9467.28 500
9468.20 456
9469.12 471
9470.03 491
9470.95 487
9471.87 466
9472.79 477
9473.71 493
9474.63 503
9475.55 472
9476.47 427
9477.39 463
9478.31 434
9479.22 473
9480.14 468
9481.06 544
9481.98 513
9482.90 542
9483.82 531
9484.74 593
9485.66 584
9486.58 593
9487.50 578
9488.42 537
9489.34 524
9490.26 517
9491.18 526
9492.10 470
9493.02 485
9493.94 465
9494.86 432
9495.78 425
9496.70 430
9497.62 472
9498.54 449
9499.46 443
9500.38 479
9501.30 481
9502.22 459
9503.14 453
9504.06 470
9504.98 491
9505.90 468
9506.82 413
9507.74 401
9508.66 380
9509.58 446
9510.50 450
9511.42 412
9512.35 454
9513.27 427
9514.19 456
9515.11 425
9516.03 437
9516.95 436
9517.87 497
9518.79 470
9519.71 458
9520.63 430
9521.56 488
9522.48 492
9523.40 488
9524.32 421
9525.24 471
9526.16 483
9527.08 433
9528.01 448
9528.93 484
9529.85 461
9530.77 474
9531.69 487
9532.61 477
9533.54 457
9534.46 488
9535.38 506
9536.30 566
9537.22 552
9538.15 562
9539.07 574
9539.99 553
9540.91 534
9541.84 486
9542.76 522
9543.68 530
9544.60 500
9545.52 482
9546.45 470
9547.37 460
9548.29 447
9549.21 495
9550.14 487
9551.06 456
9551.98 464
9552.91 469
9553.83 475
9554.75 448
9555.67 460
9556.60 491
9557.52 518
9558.44 466
9559.37 457
9560.29 505
9561.21 487
9562.14 474
9563.06 492
9563.98 519
9564.91 520
9565.83 531
9566.75 512
9567.68 584
9568.60 498
9569.52 491
9570.45 490
9571.37 510
9572.29 534
9573.22 489
9574.14 506
9575.07 553
9575.99 508
9576.91 535
9577.84 502
9578.76 478
9579.69 480
9580.61 551
9581.53 496
9582.46 529
9583.38 520
9584.31 529
9585.23 546
9586.16 509
9587.08 492
9588.00 515
9588.93 492
9589.85 539
9590.78 523
9591.70 500
9592.63 572
9593.55 661
9594.48 637
9595.40 578
9596.33 539
9597.25 543
9598.18 530
9599.10 508
9600.03 552
9600.95 538
9601.88 565
9602.80 557
9603.73 524
9604.65 517
9605.58 579
9606.50 549
9607.43 558
9608.35 575
9609.28 562
9610.21 582
9611.13 597
9612.06 604
9612.98 562
9613.91 568
9614.83 620
9615.76 574
9616.69 566
9617.61 620
9618.54 654
9619.46 575
9620.39 642
9621.32 623
9622.24 645
9623.17 659
9624.09 642
9625.02 663
9625.95 645
9626.87 696
9627.80 670
9628.73 692
9629.65 707
9630.58 645
9631.51 717
9632.43 728
9633.36 727
9634.29 698
9635.21 624
9636.14 734
9637.07 665
9637.99 704
9638.92 723
9639.85 750
9640.77 756
9641.70 756
9642.63 810
9643.56 771
9644.48 782
9645.41 795
9646.34 794
9647.26 806
9648.19 819
9649.12 846
9650.05 900
9650.97 987
9651.90 980
9652.83 980
9653.76 1120
9654.68 1111
9655.61 1054
9656.54 1027
9657.47 1055
9658.40 1056
9659.32 1070
9660.25 1043
9661.18 1046
9662.11 1015
9663.04 1040
9663.96 995
9664.89 1011
9665.82 1011
9666.75 1037
9667.68 1020
9668.61 1041
9669.53 1046
9670.46 1093
9671.39 1126
9672.32 1143
9673.25 1128
9674.18 1210
9675.11 1161
9676.03 1211
9676.96 1237
9677.89 1195
9678.82 1022
9679.75 1120
9680.68 1221
9681.61 1194
9682.54 1152
9683.47 1151
9684.40 1198
9685.32 1280
9686.25 1343
9687.18 1337
9688.11 1296
9689.04 1402
9689.97 1363
9690.90 1237
9691.83 1350
9692.76 1417
9693.69 1302
9694.62 1371
9695.55 1433
9696.48 1431
9697.41 1526
9698.34 1614
9699.27 1714
9700.20 1844
9701.13 2158
9702.06 2343
9702.99 2478
9703.92 2587
9704.85 2611
9705.78 2550
9706.71 2434
9707.64 2157
9708.57 1893
9709.50 1720
9710.43 1629
9711.36 1573
9712.29 1459
9713.22 1379
9714.15 1406
9715.08 1339
9716.01 1372
9716.94 1411
9717.87 1465
9718.80 1552
9719.74 1530
9720.67 1509
9721.60 1423
9722.53 1448
9723.46 1378
9724.39 1274
9725.32 1194
9726.25 1181
9727.18 1265
9728.11 1132
9729.05 1125
9729.98 1078
9730.91 1102
9731.84 1199
9732.77 1133
9733.70 1098
9734.63 1172
9735.57 1212
9736.50 1149
9737.43 1221
9738.36 1180
9739.29 1184
9740.22 1136
9741.16 1145
9742.09 1132
9743.02 1046
9743.95 993
9744.88 1037
9745.82 976
9746.75 940
9747.68 877
9748.61 938
9749.55 1002
9750.48 950
9751.41 836
9752.34 879
9753.27 907
9754.21 931
9755.14 938
9756.07 807
9757.01 898
9757.94 895
9758.87 871
9759.80 848
9760.74 907
9761.67 805
9762.60 873
9763.53 911
9764.47 896
9765.40 895
9766.33 904
9767.27 1008
9768.20 929
9769.13 863
9770.07 873
9771.00 885
9771.93 902
9772.87 904
9773.80 837
9774.73 856
9775.67 899
9776.60 907
9777.53 893
9778.47 953
9779.40 944
9780.34 925
9781.27 930
9782.20 957
9783.14 969
9784.07 1009
9785.00 1043
9785.94 1033
9786.87 1122
9787.81 1077
9788.74 1098
9789.68 1081
9790.61 1006
9791.54 1015
9792.48 984
9793.41 975
9794.35 956
9795.28 897
9796.22 847
9797.15 851
9798.08 891
9799.02 925
9799.95 917
9800.89 928
9801.82 905
9802.76 918
9803.69 977
9804.63 1006
9805.56 949
9806.50 944
9807.43 872
9808.37 822
9809.30 872
9810.24 850
9811.17 767
9812.11 722
9813.04 741
9813.98 714
9814.91 744
9815.85 718
9816.79 750
9817.72 715
9818.66 713
9819.59 739
9820.53 676
9821.46 658
9822.40 709
9823.34 723
9824.27 654
9825.21 706
9826.14 706
9827.08 732
9828.02 680
9828.95 663
9829.89 669
9830.82 682
9831.76 672
9832.70 686
9833.63 631
9834.57 603
9835.50 619
9836.44 703
9837.38 691
9838.31 657
9839.25 664
9840.19 616
9841.12 641
9842.06 658
9843.00 689
9843.93 670
9844.87 664
9845.81 671
9846.74 637
9847.68 624
9848.62 653
9849.56 693
9850.49 670
9851.43 704
9852.37 723
9853.30 668
9854.24 659
9855.18 686
9856.12 650
9857.05 626
9857.99 600
9858.93 646
9859.87 668
9860.80 655
9861.74 656
9862.68 647
9863.62 646
9864.55 657
9865.49 663
9866.43 628
9867.37 644
9868.31 618
9869.24 666
9870.18 702
9871.12 678
9872.06 658
9873.00 637
9873.93 679
9874.87 658
9875.81 681
9876.75 706
9877.69 706
9878.63 686
9879.56 741
9880.50 671
9881.44 748
9882.38 686
9883.32 682
9884.26 645
9885.20 687
9886.14 677
9887.07 711
9888.01 698
9888.95 714
9889.89 732
9890.83 705
9891.77 678
9892.71 700
9893.65 668
9894.59 657
9895.53 653
9896.47 665
9897.40 651
9898.34 686
9899.28 717
9900.22 670
9901.16 668
9902.10 669
9903.04 706
9903.98 710
9904.92 633
9905.86 683
9906.80 681
9907.74 644
9908.68 662
9909.62 727
9910.56 731
9911.50 769
9912.44 704
9913.38 723
9914.32 765
9915.26 780
9916.20 777
9917.14 816
9918.08 789
9919.02 771
9919.96 733
9920.90 737
9921.84 765
9922.78 738
9923.72 765
9924.66 817
9925.61 822
9926.55 933
9927.49 1080
9928.43 1328
9929.37 1620
9930.31 1840
9931.25 2045
9932.19 2173
9933.13 2132
9934.07 1975
9935.01 1721
9935.96 1559
9936.90 1330
9937.84 1197
9938.78 1042
9939.72 866
9940.66 841
9941.60 807
9942.54 773
9943.49 727
9944.43 735
9945.37 684
9946.31 673
9947.25 695
9948.19 675
9949.14 657
9950.08 708
9951.02 671
9951.96 722
9952.90 684
9953.85 661
9954.79 640
9955.73 642
9956.67 642
9957.61 612
9958.56 652
9959.50 697
9960.44 650
9961.38 674
9962.33 629
9963.27 611
9964.21 637
9965.15 646
9966.10 572
9967.04 610
9967.98 651
9968.92 666
9969.87 602
9970.81 589
9971.75 660
9972.70 655
9973.64 602
9974.58 599
9975.52 605
9976.47 550
9977.41 601
9978.35 596
9979.30 536
9980.24 592
9981.18 578
9982.13 573
9983.07 574
9984.01 564
9984.96 536
9985.90 519
9986.84 536
9987.79 538
9988.73 539
9989.68 517
9990.62 576
9991.56 601
9992.51 558
9993.45 563
9994.39 574
9995.34 569
9996.28 569
9997.23 545
9998.17 564
9999.11 536
10000.06 546
10001.00 542
10001.95 617
10002.89 579
10003.84 528
10004.78 537
10005.73 590
10006.67 589
10007.61 590
10008.56 584
10009.50 545
10010.45 562
10011.39 539
10012.34 602
10013.28 605
10014.23 612
10015.17 612
10016.12 623
10017.06 598
10018.01 560
10018.95 531
10019.90 566
10020.84 560
10021.79 529
10022.73 561
10023.68 514
10024.62 558
10025.57 542
10026.51 537
10027.46 516
10028.41 495
10029.35 521
10030.30 544
10031.24 505
10032.19 538
10033.13 555
10034.08 536
10035.03 557
10035.97 553
10036.92 541
10037.86 530
10038.81 507
10039.76 459
10040.70 492
10041.65 472
10042.59 532
10043.54 512
10044.49 454
10045.43 504
10046.38 500
10047.33 524
10048.27 533
10049.22 492
10050.17 518
10051.11 472
10052.06 439
10053.01 453
10053.95 453
10054.90 468
10055.85 499
10056.79 491
10057.74 434
10058.69 494
10059.63 500
10060.58 514
10061.53 574
10062.48 572
10063.42 536
10064.37 561
10065.32 545
10066.26 531
10067.21 550
10068.16 521
10069.11 509
10070.05 480
10071.00 449
10071.95 450
10072.90 438
10073.84 447
10074.79 482
10075.74 505
10076.69 515
10077.64 481
10078.58 482
10079.53 487
10080.48 462
10081.43 478
10082.38 453
10083.32 431
10084.27 454
10085.22 392
10086.17 405
10087.12 403
10088.07 432
10089.01 455
10089.96 461
10090.91 427
10091.86 456
10092.81 458
10093.76 400
10094.71 453
10095.65 441
10096.60 389
10097.55 441
10098.50 363
10099.45 406
10100.40 470
10101.35 447
10102.30 439
10103.25 416
10104.19 449
10105.14 439
10106.09 446
10107.04 421
10107.99 434
10108.94 412
10109.89 476
10110.84 457
10111.79 409
10112.74 403
10113.69 433
10114.64 414
10115.59 418
10116.54 410
10117.49 409
10118.44 408
10119.39 409
10120.34 390
10121.29 438
10122.24 412
10123.19 384
10124.14 417
10125.09 423
10126.04 415
10126.99 377
10127.94 403
10128.89 393
10129.84 391
10130.79 412
10131.74 415
10132.69 404
10133.64 411
10134.59 382
10135.54 433
10136.49 361
10137.44 412
10138.39 407
10139.34 399
10140.29 400
10141.24 425
10142.20 401
10143.15 416
10144.10 419
10145.05 424
10146.00 409
10146.95 422
10147.90 497
10148.85 418
10149.80 396
10150.76 430
10151.71 415
10152.66 395
10153.61 364
10154.56 405
10155.51 437
10156.46 455
10157.42 372
10158.37 401
10159.32 367
10160.27 385
10161.22 425
10162.18 434
10163.13 441
10164.08 422
10165.03 388
10165.98 411
10166.93 422
10167.89 466
10168.84 467
10169.79 450
10170.74 419
10171.70 401
10172.65 411
10173.60 423
10174.55 422
10175.51 435
10176.46 444
10177.41 426
10178.36 486
10179.32 488
10180.27 417
10181.22 361
10182.17 440
10183.13 471
10184.08 463
10185.03 422
10185.99 437
10186.94 444
10187.89 488
10188.84 495
10189.80 439
10190.75 464
10191.70 488
10192.66 491
10193.61 479
10194.56 464
10195.52 455
10196.47 466
10197.42 487
10198.38 527
10199.33 526
10200.29 483
10201.24 482
10202.19 507
10203.15 501
10204.10 483
10205.05 533
10206.01 541
10206.96 531
10207.92 532
10208.87 527
10209.82 565
10210.78 651
10211.73 592
10212.69 598
10213.64 609
10214.60 649
10215.55 572
10216.50 542
10217.46 537
10218.41 582
10219.37 525
10220.32 569
10221.28 573
10222.23 548
10223.19 541
10224.14 541
10225.10 502
10226.05 501
10227.01 505
10227.96 483
10228.92 458
10229.87 446
10230.83 480
10231.78 496
10232.74 504
10233.69 510
10234.65 481
10235.60 516
10236.56 508
10237.51 557
10238.47 536
10239.42 600
10240.38 669
10241.33 626
10242.29 627
10243.25 620
10244.20 621
10245.16 524
10246.11 505
10247.07 490
10248.02 473
10248.98 485
10249.94 502
10250.89 476
10251.85 412
10252.80 402
10253.76 434
10254.72 474
10255.67 478
10256.63 441
10257.59 427
10258.54 415
10259.50 441
10260.45 429
10261.41 391
10262.37 415
10263.32 403
10264.28 375
10265.24 360
10266.19 421
10267.15 356
10268.11 360
10269.06 378
10270.02 380
10270.98 411
10271.94 376
10272.89 383
10273.85 361
10274.81 349
10275.76 399
10276.72 403
10277.68 378
10278.64 395
10279.59 387
10280.55 391
10281.51 360
10282.47 383
10283.42 385
10284.38 397
10285.34 355
10286.30 393
10287.25 396
10288.21 367
10289.17 367
10290.13 402
10291.08 408
10292.04 403
10293.00 355
10293.96 327
10294.92 369
10295.87 417
10296.83 407
10297.79 402
10298.75 394
10299.71 438
10300.67 467
10301.62 420
10302.58 427
10303.54 400
10304.50 408
10305.46 401
10306.42 352
10307.38 366
10308.33 331
10309.29 351
10310.25 357
10311.21 397
10312.17 391
10313.13 437
10314.09 373
10315.05 360
10316.01 368
10316.96 398
10317.92 376
10318.88 334
10319.84 379
10320.80 380
10321.76 350
10322.72 360
10323.68 377
10324.64 358
10325.60 351
10326.56 339
10327.52 385
10328.48 383
10329.44 407
10330.40 394
10331.36 380
10332.32 372
10333.28 385
10334.24 452
10335.20 485
10336.16 401
10337.12 441
10338.08 423
10339.04 475
10340.00 421
10340.96 383
10341.92 401
10342.88 364
10343.84 401
10344.80 365
10345.76 378
10346.72 385
10347.68 407
10348.64 375
10349.60 339
10350.56 336
10351.52 334
10352.48 370
10353.44 369
10354.40 363
10355.36 354
10356.33 337
10357.29 341
10358.25 355
10359.21 385
10360.17 337
10361.13 372
10362.09 412
10363.05 374
10364.01 375
10364.98 347
10365.94 374
10366.90 462
10367.86 371
10368.82 335
10369.78 369
10370.75 379
10371.71 383
10372.67 335
10373.63 355
10374.59 338
10375.55 378
10376.52 360
10377.48 336
10378.44 360
10379.40 344
10380.36 326
10381.33 344
10382.29 339
10383.25 339
10384.21 344
10385.17 387
10386.14 343
10387.10 365
10388.06 370
10389.02 336
10389.99 335
10390.95 340
10391.91 361
10392.87 331
10393.84 367
10394.80 357
10395.76 333
10396.73 327
10397.69 324
10398.65 355
10399.61 342
10400.58 325
10401.54 342
10402.50 337
10403.47 330
10404.43 315
10405.39 351
10406.36 325
10407.32 364
10408.28 345
10409.25 328
10410.21 299
10411.17 332
10412.14 359
10413.10 356
10414.06 341
10415.03 326
10415.99 366
10416.95 342
10417.92 343
10418.88 323
10419.85 373
10420.81 357
10421.77 367
10422.74 377
10423.70 393
10424.67 399
10425.63 366
10426.59 403
10427.56 397
10428.52 367
10429.49 361
10430.45 369
10431.42 344
10432.38 321
10433.34 326
10434.31 338
10435.27 314
10436.24 366
10437.20 365
10438.17 323
10439.13 336
10440.10 317
10441.06 322
10442.03 340
10442.99 343
10443.96 305
10444.92 319
10445.89 298
10446.85 334
10447.82 339
10448.78 299
10449.75 299
10450.71 306
10451.68 309
10452.64 296
10453.61 321
10454.58 326
10455.54 310
10456.51 325
10457.47 270
10458.44 292
10459.40 296
10460.37 270
10461.33 279
10462.30 306
10463.27 289
10464.23 280
10465.20 277
10466.16 302
10467.13 310
10468.10 301
10469.06 339
10470.03 296
10471.00 294
10471.96 293
10472.93 297
10473.89 300
10474.86 287
10475.83 292
10476.79 274
10477.76 273
10478.73 313
10479.69 316
10480.66 294
10481.63 268
10482.59 303
10483.56 304
10484.53 322
10485.49 324
10486.46 306
10487.43 307
10488.40 278
10489.36 277
10490.33 317
10491.30 321
10492.26 286
10493.23 271
10494.20 285
10495.17 274
10496.13 306
10497.10 316
10498.07 282
10499.04 318
10500.00 330
10500.97 280
10501.94 306
10502.91 323
10503.87 305
10504.84 333
10505.81 332
10506.78 322
10507.75 306
10508.71 297
10509.68 289
10510.65 281
10511.62 283
10512.59 314
10513.55 292
10514.52 280
10515.49 261
10516.46 291
10517.43 283
10518.40 275
10519.36 286
10520.33 269
10521.30 287
10522.27 300
10523.24 303
10524.21 299
10525.18 313
10526.15 315
10527.11 301
10528.08 309
10529.05 323
10530.02 323
10530.99 285
10531.96 296
10532.93 321
10533.90 317
10534.87 310
10535.84 296
10536.80 296
10537.77 283
10538.74 294
10539.71 309
10540.68 299
10541.65 312
10542.62 258
10543.59 291
10544.56 339
10545.53 315
10546.50 293
10547.47 286
10548.44 318
10549.41 308
10550.38 292
10551.35 284
10552.32 314
10553.29 286
10554.26 278
10555.23 288
10556.20 302
10557.17 298
10558.14 284
10559.11 312
10560.08 311
10561.05 285
10562.02 317
10562.99 297
10563.96 310
10564.93 299
10565.90 317
10566.88 335
10567.85 330
10568.82 330
10569.79 306
10570.76 334
10571.73 315
10572.70 300
10573.67 266
10574.64 285
10575.61 284
10576.58 312
10577.56 302
10578.53 317
10579.50 300
10580.47 278
10581.44 288
10582.41 328
10583.38 311
10584.35 291
10585.33 280
10586.30 305
10587.27 290
10588.24 274
10589.21 269
10590.18 284
10591.16 295
10592.13 308
10593.10 304
10594.07 285
10595.04 295
10596.02 282
10596.99 339
10597.96 309
10598.93 291
10599.90 292
10600.88 349
10601.85 303
10602.82 287
10603.79 326
10604.77 307
10605.74 327
10606.71 323
10607.68 289
10608.66 291
10609.63 303
10610.60 320
10611.57 318
10612.55 317
10613.52 292
10614.49 289
10615.47 319
10616.44 311
10617.41 329
10618.38 351
10619.36 310
10620.33 329
10621.30 292
10622.28 324
10623.25 300
10624.22 301
10625.20 346
10626.17 313
10627.14 341
10628.12 339
10629.09 317
10630.06 372
10631.04 410
10632.01 301
10632.99 283
10633.96 301
10634.93 319
10635.91 309
10636.88 323
10637.86 295
10638.83 330
10639.80 406
10640.78 434
10641.75 365
10642.73 372
10643.70 433
10644.67 458
10645.65 484
10646.62 423
10647.60 368
10648.57 405
10649.55 360
10650.52 328
10651.50 305
10652.47 303
10653.44 305
10654.42 295
10655.39 289
10656.37 272
10657.34 289
10658.32 315
10659.29 297
10660.27 303
10661.24 291
10662.22 310
10663.19 291
10664.17 265
10665.14 276
10666.12 266
10667.09 286
10668.07 334
10669.04 341
10670.02 302
10671.00 275
10671.97 279
10672.95 269
10673.92 293
10674.90 299
10675.87 302
10676.85 330
10677.83 312
10678.80 263
10679.78 286
10680.75 304
10681.73 304
10682.70 293
10683.68 297
10684.66 337
10685.63 334
10686.61 343
10687.59 309
10688.56 328
10689.54 331
10690.51 360
10691.49 345
10692.47 283
10693.44 282
10694.42 282
10695.40 338
10696.37 280
10697.35 327
10698.33 306
10699.30 279
10700.28 275
10701.26 253
10702.23 301
10703.21 287
10704.19 319
10705.17 275
10706.14 321
10707.12 301
10708.10 317
10709.07 237
10710.05 276
10711.03 291
10712.01 281
10712.98 278
10713.96 283
10714.94 278
10715.92 301
10716.89 291
10717.87 271
10718.85 271
10719.83 276
10720.80 312
10721.78 307
10722.76 294
10723.74 310
10724.71 301
10725.69 270
10726.67 283
10727.65 276
10728.63 333
10729.61 323
10730.58 323
10731.56 276
10732.54 315
10733.52 317
10734.50 331
10735.48 304
10736.45 276
10737.43 297
10738.41 303
10739.39 312
10740.37 275
10741.35 293
10742.33 309
10743.30 324
10744.28 281
10745.26 276
10746.24 296
10747.22 301
10748.20 297
10749.18 280
10750.16 281
10751.14 293
10752.11 285
10753.09 311
10754.07 285
10755.05 291
10756.03 320
10757.01 325
10757.99 301
10758.97 233
10759.95 256
10760.93 271
10761.91 296
10762.89 275
10763.87 277
10764.85 312
10765.83 315
10766.81 304
10767.79 279
10768.77 324
10769.75 295
10770.73 314
10771.71 278
10772.69 288
10773.67 294
10774.65 305
10775.63 291
10776.61 296
10777.59 277
10778.57 278
10779.55 321
10780.53 325
10781.51 309
10782.49 251
10783.47 286
10784.45 301
10785.43 285
10786.41 288
10787.39 303
10788.38 337
10789.36 299
10790.34 300
10791.32 312
10792.30 275
10793.28 292
10794.26 292
10795.24 283
10796.22 274
10797.21 268
10798.19 282
10799.17 294
10800.15 259
10801.13 269
10802.11 294
10803.09 301
10804.08 272
10805.06 265
10806.04 313
10807.02 321
10808.00 283
10808.98 269
10809.97 294
10810.95 254
10811.93 256
10812.91 287
10813.89 266
10814.88 286
10815.86 282
10816.84 295
10817.82 281
10818.80 283
10819.79 308
10820.77 350
10821.75 292
10822.73 274
10823.72 308
10824.70 275
10825.68 289
10826.66 304
10827.65 305
10828.63 299
10829.61 330
10830.59 295
10831.58 302
10832.56 250
10833.54 338
10834.53 313
10835.51 333
10836.49 310
10837.47 268
10838.46 319
10839.44 345
10840.42 323
10841.41 292
10842.39 320
10843.37 305
10844.36 312
10845.34 331
10846.32 312
10847.31 324
10848.29 324
10849.27 312
10850.26 316
10851.24 310
10852.23 310
10853.21 320
10854.19 306
10855.18 306
10856.16 316
10857.14 323
10858.13 287
10859.11 275
10860.10 287
10861.08 294
10862.07 316
10863.05 302
10864.03 318
10865.02 336
10866.00 305
10866.99 298
10867.97 338
10868.96 333
10869.94 294
10870.92 311
10871.91 313
10872.89 341
10873.88 330
10874.86 337
10875.85 347
10876.83 304
10877.82 334
10878.80 320
10879.79 322
10880.77 296
10881.76 344
10882.74 380
10883.73 387
10884.71 349
10885.70 333
10886.68 333
10887.67 358
10888.66 385
10889.64 343
10890.63 369
10891.61 369
10892.60 420
10893.58 366
10894.57 363
10895.55 379
10896.54 370
10897.53 395
10898.51 361
10899.50 373
10900.48 424
10901.47 373
10902.46 372
10903.44 371
10904.43 388
10905.41 412
10906.40 363
10907.39 385
10908.37 371
10909.36 383
10910.35 358
10911.33 402
10912.32 406
10913.30 368
10914.29 383
10915.28 390
10916.26 395
10917.25 377
10918.24 379
10919.22 437
10920.21 426
10921.20 377
10922.19 410
10923.17 392
10924.16 411
10925.15 389
10926.13 407
10927.12 394
10928.11 411
10929.09 439
10930.08 458
10931.07 434
10932.06 420
10933.04 408
10934.03 393
10935.02 435
10936.01 420
10936.99 475
10937.98 467
10938.97 429
10939.96 414
10940.94 469
10941.93 478
10942.92 479
10943.91 469
10944.90 471
10945.88 474
10946.87 508
10947.86 488
10948.85 464
10949.84 485
10950.82 516
10951.81 550
10952.80 484
10953.79 483
10954.78 533
10955.77 546
10956.76 514
10957.74 513
10958.73 502
10959.72 626
10960.71 641
10961.70 682
10962.69 714
10963.68 672
10964.66 722
10965.65 724
10966.64 754
10967.63 647
10968.62 606
10969.61 637
10970.60 614
10971.59 562
10972.58 543
10973.57 536
10974.56 555
10975.54 568
10976.53 541
10977.52 540
10978.51 538
10979.50 529
10980.49 486
10981.48 535
10982.47 542
10983.46 554
10984.45 579
10985.44 553
10986.43 548
10987.42 580
10988.41 584
10989.40 564
10990.39 533
10991.38 579
10992.37 571
10993.36 560
10994.35 615
10995.34 537
10996.33 667
10997.32 641
10998.31 640
10999.30 681
11000.29 768
11001.28 814
11002.27 890
11003.26 938
11004.25 1050
11005.25 1028
11006.24 1078
11007.23 1056
11008.22 937
11009.21 896
11010.20 831
11011.19 798
11012.18 732
11013.17 670
11014.16 585
11015.15 593
11016.15 550
11017.14 531
11018.13 531
11019.12 515
11020.11 494
11021.10 515
11022.09 503
11023.09 461
11024.08 508
11025.07 466
11026.06 485
11027.05 485
11028.04 470
11029.03 473
11030.03 454
11031.02 436
11032.01 453
11033.00 448
11033.99 428
11034.99 468
11035.98 483
11036.97 531
11037.96 452
11038.95 443
11039.95 468
11040.94 465
11041.93 438
11042.92 447
11043.92 426
11044.91 433
11045.90 434
11046.89 429
11047.89 414
11048.88 425
11049.87 402
11050.86 432
11051.86 407
11052.85 360
11053.84 369
11054.84 380
11055.83 390
11056.82 378
11057.81 416
11058.81 414
11059.80 404
11060.79 386
11061.79 425
11062.78 410
11063.77 404
11064.77 398
11065.76 370
11066.75 391
11067.75 375
11068.74 396
11069.73 395
11070.73 423
11071.72 435
11072.72 429
11073.71 395
11074.70 386
11075.70 444
11076.69 440
11077.69 397
11078.68 410
11079.67 401
11080.67 405
11081.66 376
11082.66 367
11083.65 382
11084.64 403
11085.64 445
11086.63 420
11087.63 411
11088.62 403
11089.62 435
11090.61 393
11091.60 395
11092.60 376
11093.59 387
11094.59 416
11095.58 387
11096.58 377
11097.57 340
11098.57 400
11099.56 433
11100.56 393
11101.55 376
11102.55 405
11103.54 420
11104.54 392
11105.53 374
11106.53 374
11107.52 350
11108.52 401
11109.51 416
11110.51 417
11111.51 363
11112.50 371
11113.50 366
11114.49 376
11115.49 413
11116.48 389
11117.48 398
11118.47 376
11119.47 369
11120.47 382
11121.46 429
11122.46 402
11123.45 401
11124.45 395
11125.45 370
11126.44 404
11127.44 389
11128.44 424
11129.43 405
11130.43 427
11131.42 462
11132.42 459
11133.42 429
11134.41 408
11135.41 402
11136.41 389
11137.40 379
11138.40 398
11139.40 432
11140.39 386
11141.39 357
11142.39 396
11143.38 367
11144.38 392
11145.38 389
11146.37 353
11147.37 364
11148.37 357
11149.37 382
11150.36 398
11151.36 382
11152.36 389
11153.35 375
11154.35 341
11155.35 360
11156.35 331
11157.34 346
11158.34 397
11159.34 331
11160.34 347
11161.34 376
11162.33 350
11163.33 322
11164.33 362
11165.33 353
11166.32 330
11167.32 327
11168.32 348
11169.32 375
11170.32 360
11171.31 340
11172.31 313
11173.31 309
11174.31 336
11175.31 358
11176.31 363
11177.30 328
11178.30 326
11179.30 363
11180.30 361
11181.30 355
11182.30 289
11183.30 319
11184.29 332
11185.29 325
11186.29 330
11187.29 355
11188.29 347
11189.29 328
11190.29 331
11191.29 359
11192.29 380
11193.29 342
11194.28 383
11195.28 362
11196.28 397
11197.28 341
11198.28 346
11199.28 358
11200.28 329
11201.28 318
11202.28 317
11203.28 339
11204.28 346
11205.28 372
11206.28 359
11207.28 364
11208.28 392
11209.28 376
11210.28 384
11211.28 387
11212.28 371
11213.28 340
11214.28 344
11215.28 373
11216.28 368
11217.28 319
11218.28 336
11219.28 310
11220.28 331
11221.28 329
11222.28 317
11223.28 310
11224.28 315
11225.28 268
11226.28 333
11227.28 340
11228.28 287
11229.28 299
11230.28 291
11231.28 298
11232.29 320
11233.29 316
11234.29 324
11235.29 352
11236.29 316
11237.29 317
11238.29 318
11239.29 309
11240.29 320
11241.30 323
11242.30 326
11243.30 327
11244.30 315
11245.30 351
11246.30 342
11247.30 356
11248.31 322
11249.31 313
11250.31 338
11251.31 325
11252.31 388
11253.31 325
11254.32 350
11255.32 356
11256.32 345
11257.32 291
11258.32 336
11259.33 312
11260.33 321
11261.33 342
11262.33 321
11263.33 314
11264.34 330
11265.34 336
11266.34 328
11267.34 339
11268.35 318
11269.35 326
11270.35 367
11271.35 368
11272.36 311
11273.36 382
11274.36 363
11275.37 364
11276.37 383
11277.37 400
11278.37 386
11279.38 416
11280.38 410
11281.38 393
11282.39 388
11283.39 428
11284.39 434
11285.40 402
11286.40 443
11287.40 418
11288.41 401
11289.41 388
11290.41 402
11291.42 346
11292.42 399
11293.42 418
11294.43 379
11295.43 393
11296.43 373
11297.44 324
11298.44 356
11299.45 368
11300.45 344
11301.45 348
11302.46 353
11303.46 369
11304.47 338
11305.47 323
11306.47 336
11307.48 348
11308.48 325
11309.49 335
11310.49 373
11311.50 369
11312.50 416
11313.50 436
11314.51 428
11315.51 406
11316.52 457
11317.52 504
11318.53 546
11319.53 393
11320.54 428
11321.54 406
11322.55 444
11323.55 430
11324.56 357
11325.56 340
11326.57 350
11327.57 330
11328.58 335
11329.58 344
11330.59 326
11331.59 335
11332.60 312
11333.60 298
11334.61 295
11335.61 310
11336.62 300
11337.63 287
11338.63 265
11339.64 268
11340.64 300
11341.65 302
11342.65 307
11343.66 273
11344.67 273
11345.67 273
11346.68 327
11347.68 360
11348.69 351
11349.70 268
11350.70 280
11351.71 264
11352.71 266
11353.72 277
11354.73 310
11355.73 303
11356.74 266
11357.75 286
11358.75 282
11359.76 292
11360.77 300
11361.77 339
11362.78 297
11363.79 313
11364.79 274
11365.80 256
11366.81 290
11367.81 274
11368.82 294
11369.83 303
11370.83 277
11371.84 281
11372.85 250
11373.86 257
11374.86 278
11375.87 274
11376.88 302
11377.89 286
11378.89 291
11379.90 291
11380.91 293
11381.92 255
11382.92 288
11383.93 261
11384.94 288
11385.95 247
11386.95 256
11387.96 311
11388.97 280
11389.98 304
11390.99 275
11391.99 269
11393.00 274
11394.01 302
11395.02 257
11396.03 305
11397.03 284
11398.04 323
11399.05 318
11400.06 296
11401.07 262
11402.08 277
11403.08 283
11404.09 294
11405.10 308
11406.11 287
11407.12 300
11408.13 281
11409.14 277
11410.14 273
11411.15 271
11412.16 259
11413.17 306
11414.18 280
11415.19 270
11416.20 266
11417.21 274
11418.22 300
11419.23 252
11420.23 252
11421.24 303
11422.25 306
11423.26 292
11424.27 300
11425.28 234
11426.29 295
11427.30 266
11428.31 279
11429.32 277
11430.33 300
11431.34 244
11432.35 300
11433.36 301
11434.37 274
11435.38 272
11436.39 297
11437.40 293
11438.41 266
11439.42 266
11440.43 248
11441.44 295
11442.45 248
11443.46 314
11444.47 272
11445.48 265
11446.49 286
11447.50 272
11448.51 272
11449.52 270
11450.53 295
11451.54 287
11452.55 280
11453.56 280
11454.58 248
11455.59 252
11456.60 281
11457.61 262
11458.62 287
11459.63 266
11460.64 281
11461.65 259
11462.66 280
11463.67 282
11464.69 267
11465.70 263
11466.71 280
11467.72 285
11468.73 242
11469.74 276
11470.75 241
11471.77 296
11472.78 233
11473.79 258
11474.80 265
11475.81 282
11476.82 278
11477.84 279
11478.85 256
11479.86 252
11480.87 243
11481.88 276
11482.89 277
11483.91 273
11484.92 292
11485.93 284
11486.94 251
11487.96 240
11488.97 260
11489.98 252
11490.99 244
11492.00 247
11493.02 276
11494.03 236
11495.04 253
11496.06 263
11497.07 246
11498.08 267
11499.09 267
11500.11 285
11501.12 254
11502.13 255
11503.14 225
11504.16 270
11505.17 259
11506.18 238
11507.20 253
11508.21 275
11509.22 267
11510.24 229
11511.25 229
11512.26 269
11513.28 266
11514.29 262
11515.30 295
11516.32 273
11517.33 257
11518.34 271
11519.36 263
11520.37 280
11521.38 271
11522.40 252
11523.41 273
11524.43 231
11525.44 272
11526.45 255
11527.47 284
11528.48 241
11529.50 233
11530.51 275
11531.52 247
11532.54 210
11533.55 236
11534.57 275
11535.58 275
11536.60 257
11537.61 254
11538.62 260
11539.64 281
11540.65 262
11541.67 273
11542.68 263
11543.70 244
11544.71 238
11545.73 268
11546.74 249
11547.76 274
11548.77 275
11549.79 271
11550.80 258
11551.82 246
11552.83 266
11553.85 308
11554.86 259
11555.88 278
11556.89 255
11557.91 273
11558.92 253
11559.94 262
11560.95 272
11561.97 259
11562.98 260
11564.00 269
11565.02 282
11566.03 278
11567.05 284
11568.06 274
11569.08 306
11570.10 280
11571.11 270
11572.13 287
11573.14 277
11574.16 284
11575.18 310
11576.19 293
11577.21 272
11578.22 273
11579.24 264
11580.26 316
11581.27 285
11582.29 274
11583.31 285
11584.32 340
11585.34 331
11586.35 274
11587.37 325
11588.39 378
11589.40 314
11590.42 288
11591.44 295
11592.46 345
11593.47 335
11594.49 340
11595.51 343
11596.52 337
11597.54 349
11598.56 386
11599.57 389
11600.59 387
11601.61 375
11602.63 409
11603.64 468
11604.66 479
11605.68 523
11606.70 506
11607.71 575
11608.73 622
11609.75 635
11610.77 564
11611.78 530
11612.80 549
11613.82 501
11614.84 451
11615.85 398
11616.87 415
11617.89 387
11618.91 308
11619.93 329
11620.95 340
11621.96 343
11622.98 304
11624.00 300
11625.02 314
11626.04 292
11627.05 299
11628.07 279
11629.09 283
11630.11 316
11631.13 316
11632.15 323
11633.17 279
11634.18 286
11635.20 319
11636.22 316
11637.24 292
11638.26 248
11639.28 279
11640.30 280
11641.32 299
11642.34 266
11643.35 265
11644.37 289
11645.39 259
11646.41 272
11647.43 289
11648.45 270
11649.47 272
11650.49 289
11651.51 309
11652.53 273
11653.55 245
11654.57 241
11655.59 263
11656.61 243
11657.63 243
11658.65 290
11659.67 280
11660.69 260
11661.71 269
11662.73 240
11663.75 294
11664.77 276
11665.79 255
11666.81 239
11667.83 232
11668.85 239
11669.87 224
11670.89 244
11671.91 259
11672.93 265
11673.95 247
11674.97 242
11675.99 235
11677.01 232
11678.03 229
11679.05 273
11680.07 264
11681.09 253
11682.11 283
11683.13 266
11684.15 288
11685.18 245
11686.20 263
11687.22 242
11688.24 244
11689.26 282
11690.28 258
11691.30 267
11692.32 270
11693.34 264
11694.37 272
11695.39 235
11696.41 274
11697.43 268
11698.45 261
11699.47 247
11700.49 301
11701.52 252
11702.54 255
11703.56 261
11704.58 289
11705.60 265
11706.62 263
11707.65 249
11708.67 271
11709.69 241
11710.71 263
11711.73 236
11712.76 242
11713.78 268
11714.80 250
11715.82 258
11716.85 243
11717.87 259
11718.89 256
11719.91 259
11720.94 257
11721.96 254
11722.98 261
11724.00 314
11725.03 256
11726.05 248
11727.07 276
11728.09 280
11729.12 239
11730.14 242
11731.16 250
11732.19 248
11733.21 266
11734.23 262
11735.25 281
11736.28 236
11737.30 243
11738.32 264
11739.35 238
11740.37 262
11741.39 287
11742.42 235
11743.44 246
11744.46 282
11745.49 271
11746.51 254
11747.54 229
11748.56 272
11749.58 248
11750.61 240
11751.63 229
11752.65 214
11753.68 249
11754.70 234
11755.73 226
11756.75 251
11757.77 238
11758.80 243
11759.82 231
11760.85 277
11761.87 277
11762.90 232
11763.92 258
11764.94 239
11765.97 256
11766.99 251
11768.02 242
11769.04 253
11770.07 231
11771.09 214
11772.12 225
11773.14 227
11774.17 250
11775.19 254
11776.22 251
11777.24 218
11778.27 199
11779.29 258
11780.32 240
11781.34 241
11782.37 237
11783.39 260
11784.42 276
11785.44 229
11786.47 251
11787.49 266
11788.52 274
11789.54 214
11790.57 235
11791.59 266
11792.62 259
11793.65 259
11794.67 254
11795.70 248
11796.72 281
11797.75 272
11798.77 247
11799.80 285
11800.83 241
11801.85 254
11802.88 307
11803.90 304
11804.93 241
11805.96 306
11806.98 298
11808.01 289
11809.04 288
11810.06 272
11811.09 267
11812.12 274
11813.14 261
11814.17 254
11815.20 289
11816.22 268
11817.25 285
11818.28 255
11819.30 260
11820.33 258
11821.36 270
11822.38 250
11823.41 244
11824.44 270
11825.46 263
11826.49 286
11827.52 285
11828.54 266
11829.57 221
11830.60 254
11831.63 249
11832.65 249
11833.68 281
11834.71 248
11835.74 259
11836.76 245
11837.79 254
11838.82 287
11839.85 238
11840.87 260
11841.90 257
11842.93 247
11843.96 242
11844.99 234
11846.01 272
11847.04 252
11848.07 231
11849.10 284
11850.13 266
11851.15 254
11852.18 272
11853.21 282
11854.24 261
11855.27 269
11856.30 265
11857.32 257
11858.35 266
11859.38 242
11860.41 262
11861.44 292
11862.47 279
11863.50 265
11864.52 272
11865.55 241
11866.58 249
11867.61 290
11868.64 279
11869.67 312
11870.70 250
11871.73 281
11872.76 278
11873.79 288
11874.81 294
11875.84 316
11876.87 272
11877.90 242
11878.93 239
11879.96 304
11880.99 293
11882.02 273
11883.05 303
11884.08 284
11885.11 331
11886.14 275
11887.17 284
11888.20 310
11889.23 291
11890.26 312
11891.29 330
11892.32 301
11893.35 270
11894.38 321
11895.41 330
11896.44 335
11897.47 322
11898.50 326
11899.53 361
11900.56 334
11901.59 337
11902.62 335
11903.65 334
11904.68 361
11905.71 363
11906.74 386
11907.77 392
11908.80 368
11909.83 373
11910.86 342
11911.90 390
11912.93 366
11913.96 385
11914.99 364
11916.02 339
11917.05 330
11918.08 350
11919.11 350
11920.14 324
11921.17 349
11922.21 312
11923.24 330
11924.27 310
11925.30 357
11926.33 314
11927.36 351
11928.39 334
11929.43 378
11930.46 371
11931.49 329
11932.52 364
11933.55 460
11934.58 496
11935.62 515
11936.65 476
11937.68 527
11938.71 541
11939.74 495
11940.78 462
11941.81 450
11942.84 400
11943.87 355
11944.90 360
11945.94 363
11946.97 343
11948.00 328
11949.03 356
11950.07 318
11951.10 317
11952.13 284
11953.16 316
11954.20 302
11955.23 320
11956.26 304
11957.29 320
11958.33 332
11959.36 287
11960.39 330
11961.43 300
11962.46 300
11963.49 296
11964.53 317
11965.56 308
11966.59 317
11967.62 266
11968.66 306
11969.69 270
11970.72 255
11971.76 284
11972.79 286
11973.83 288
11974.86 273
11975.89 294
11976.93 303
11977.96 289
11978.99 295
11980.03 334
11981.06 301
11982.09 293
11983.13 269
11984.16 316
11985.20 298
11986.23 289
11987.26 298
11988.30 291
11989.33 305
11990.37 317
11991.40 325
11992.44 310
11993.47 299
11994.50 297
11995.54 288
11996.57 297
11997.61 289
11998.64 276
11999.68 287
12000.71 307
12001.75 302
12002.78 286
12003.82 299
12004.85 272
12005.89 301
12006.92 332
12007.96 322
12008.99 313
12010.03 304
12011.06 310
12012.10 322
12013.13 307
12014.17 328
12015.20 366
12016.24 335
12017.27 342
12018.31 326
12019.34 340
12020.38 349
12021.41 356
12022.45 353
12023.49 330
12024.52 357
12025.56 349
12026.59 355
12027.63 329
12028.66 340
12029.70 343
12030.74 323
12031.77 300
12032.81 303
12033.84 336
12034.88 320
12035.92 345
12036.95 329
12037.99 325
12039.03 308
12040.06 315
12041.10 353
12042.13 370
12043.17 342
12044.21 341
12045.24 370
12046.28 322
12047.32 299
12048.35 326
12049.39 343
12050.43 331
12051.46 310
12052.50 307
12053.54 358
12054.58 318
12055.61 372
12056.65 337
12057.69 345
12058.72 355
12059.76 391
12060.80 382
12061.84 393
12062.87 330
12063.91 378
12064.95 378
12065.98 382
12067.02 380
12068.06 357
12069.10 366
12070.14 355
12071.17 373
12072.21 368
12073.25 366
12074.29 347
12075.32 337
12076.36 349
12077.40 368
12078.44 369
12079.48 388
12080.51 354
12081.55 379
12082.59 372
12083.63 395
12084.67 361
12085.71 364
12086.74 368
12087.78 367
12088.82 407
12089.86 355
12090.90 355
12091.94 428
12092.97 413
12094.01 374
12095.05 402
12096.09 412
12097.13 420
12098.17 449
12099.21 432
12100.25 414
12101.29 397
12102.32 469
12103.36 499
12104.40 524
12105.44 478
12106.48 547
12107.52 613
12108.56 568
12109.60 565
12110.64 573
12111.68 570
12112.72 516
12113.76 497
12114.80 480
12115.84 463
12116.88 399
12117.92 422
12118.96 415
12120.00 387
12121.04 369
12122.07 387
12123.11 336
12124.15 311
12125.19 335
12126.23 359
12127.28 336
12128.32 324
12129.36 309
12130.40 336
12131.44 320
12132.48 297
12133.52 297
12134.56 336
12135.60 356
12136.64 292
12137.68 313
12138.72 298
12139.76 315
12140.80 315
12141.84 324
12142.88 297
12143.92 301
12144.96 279
12146.00 304
12147.05 332
12148.09 298
12149.13 272
12150.17 250
12151.21 310
12152.25 307
12153.29 299
12154.33 285
12155.38 291
12156.42 281
12157.46 295
12158.50 273
12159.54 283
12160.58 276
12161.62 299
12162.67 326
12163.71 292
12164.75 313
12165.79 252
12166.83 293
12167.87 263
12168.92 284
12169.96 295
12171.00 283
12172.04 284
12173.08 315
12174.13 268
12175.17 247
12176.21 268
12177.25 276
12178.30 263
12179.34 242
12180.38 285
12181.42 298
12182.47 296
12183.51 278
12184.55 276
12185.59 285
12186.64 320
12187.68 269
12188.72 288
12189.76 255
12190.81 265
12191.85 287
12192.89 286
12193.94 280
12194.98 278
12196.02 331
12197.06 296
12198.11 298
12199.15 285
12200.19 297
12201.24 287
12202.28 267
12203.32 279
12204.37 266
12205.41 304
12206.45 298
12207.50 292
12208.54 262
12209.59 281
12210.63 292
12211.67 299
12212.72 289
12213.76 266
12214.80 302
12215.85 321
12216.89 283
12217.94 290
12218.98 273
12220.02 312
12221.07 306
12222.11 283
12223.16 289
12224.20 307
12225.25 304
12226.29 289
12227.33 314
12228.38 291
12229.42 324
12230.47 304
12231.51 284
12232.56 285
12233.60 302
12234.65 283
12235.69 321
12236.74 302
12237.78 285
12238.83 313
12239.87 296
12240.92 285
12241.96 329
12243.01 308
12244.05 275
12245.10 269
12246.14 284
12247.19 288
12248.23 259
12249.28 253
12250.32 283
12251.37 336
12252.41 316
12253.46 281
12254.50 292
12255.55 288
12256.60 281
12257.64 266
12258.69 280
12259.73 282
12260.78 290
12261.82 288
12262.87 287
12263.92 254
12264.96 242
12266.01 253
12267.05 264
12268.10 248
12269.15 271
12270.19 297
12271.24 286
12272.29 299
12273.33 261
12274.38 267
12275.43 293
12276.47 300
12277.52 280
12278.57 273
12279.61 276
12280.66 290
12281.71 250
12282.75 258
12283.80 224
12284.85 234
12285.89 276
12286.94 300
12287.99 275
12289.03 262
12290.08 259
12291.13 297
12292.18 288
12293.22 247
12294.27 225
12295.32 242
12296.36 280
12297.41 263
12298.46 273
12299.51 242
12300.55 251
12301.60 266
12302.65 247
12303.70 243
12304.74 245
12305.79 270
12306.84 255
12307.89 256
12308.94 223
12309.98 270
12311.03 235
12312.08 273
12313.13 239
12314.18 249
12315.22 242
12316.27 250
12317.32 224
12318.37 240
12319.42 280
12320.47 247
12321.51 244
12322.56 226
12323.61 226
12324.66 233
12325.71 263
12326.76 238
12327.81 257
12328.85 255
12329.90 258
12330.95 229
12332.00 231
12333.05 238
12334.10 273
12335.15 245
12336.20 261
12337.25 263
12338.30 269
12339.34 259
12340.39 249
12341.44 262
12342.49 235
12343.54 254
12344.59 229
12345.64 245
12346.69 261
12347.74 257
12348.79 268
12349.84 252
12350.89 254
12351.94 258
12352.99 243
12354.04 244
12355.09 247
12356.14 242
12357.19 233
12358.24 257
12359.29 264
12360.34 246
12361.39 268
12362.44 224
12363.49 218
12364.54 249
12365.59 285
12366.64 262
12367.69 253
12368.74 240
12369.79 245
12370.84 237
12371.89 263
12372.94 259
12373.99 254
12375.04 308
12376.09 265
12377.15 267
12378.20 263
12379.25 246
12380.30 239
12381.35 235
12382.40 241
12383.45 267
12384.50 270
12385.55 237
12386.60 241
12387.66 255
12388.71 280
12389.76 297
12390.81 283
12391.86 267
12392.91 258
12393.96 265
12395.02 256
12396.07 292
12397.12 241
12398.17 238
12399.22 232
12400.27 267
12401.33 261
12402.38 235
12403.43 260
12404.48 253
12405.53 225
12406.59 253
12407.64 289
12408.69 286
12409.74 297
12410.80 270
12411.85 245
12412.90 294
12413.95 293
12415.00 270
12416.06 228
12417.11 229
12418.16 258
12419.21 313
12420.27 297
12421.32 281
12422.37 266
12423.43 303
12424.48 324
12425.53 291
12426.58 266
12427.64 294
12428.69 285
12429.74 322
12430.80 304
12431.85 305
12432.90 310
12433.96 325
12435.01 307
12436.06 302
12437.12 322
12438.17 316
12439.22 334
12440.28 347
12441.33 324
12442.38 303
12443.44 276
12444.49 329
12445.54 317
12446.60 283
12447.65 301
12448.71 330
12449.76 342
12450.81 357
12451.87 319
12452.92 341
12453.98 340
12455.03 328
12456.08 338
12457.14 357
12458.19 376
12459.25 416
12460.30 397
12461.36 330
12462.41 362
12463.46 404
12464.52 386
12465.57 378
12466.63 421
12467.68 398
12468.74 367
12469.79 403
12470.85 478
12471.90 471
12472.96 495
12474.01 525
12475.07 553
12476.12 613
12477.18 629
12478.23 748
12479.29 852
12480.34 916
12481.40 933
12482.45 1007
12483.51 1058
12484.56 1032
12485.62 1023
12486.67 907
12487.73 823
12488.79 757
12489.84 708
12490.90 652
12491.95 551
12493.01 521
12494.06 521
12495.12 510
12496.18 465
12497.23 420
12498.29 404
12499.34 394
12500.40 431
12501.46 411
12502.51 359
12503.57 384
12504.62 368
12505.68 374
12506.74 385
12507.79 372
12508.85 341
12509.91 362
12510.96 407
12512.02 397
12513.08 378
12514.13 370
12515.19 360
12516.25 346
12517.30 361
12518.36 374
12519.42 347
12520.47 353
12521.53 358
12522.59 358
12523.64 354
12524.70 355
12525.76 354
12526.82 357
12527.87 314
12528.93 301
12529.99 332
12531.04 333
12532.10 299
12533.16 364
12534.22 328
12535.27 329
12536.33 308
12537.39 339
12538.45 353
12539.50 348
12540.56 305
12541.62 330
12542.68 361
12543.74 333
12544.79 315
12545.85 336
12546.91 348
12547.97 321
12549.03 339
12550.08 355
12551.14 356
12552.20 354
12553.26 361
12554.32 365
12555.38 375
12556.43 396
12557.49 423
12558.55 472
12559.61 458
12560.67 427
12561.73 460
12562.79 482
12563.84 470
12564.90 487
12565.96 472
12567.02 460
12568.08 469
12569.14 451
12570.20 404
12571.26 389
12572.32 364
12573.37 372
12574.43 373
12575.49 368
12576.55 377
12577.61 389
12578.67 362
12579.73 358
12580.79 366
12581.85 357
12582.91 308
12583.97 359
12585.03 355
12586.09 354
12587.15 361
12588.21 382
12589.27 355
12590.33 353
12591.39 339
12592.45 329
12593.51 324
12594.57 353
12595.63 317
12596.69 342
12597.75 314
12598.81 327
12599.87 335
12600.93 370
12601.99 346
12603.05 319
12604.11 339
12605.17 327
12606.23 319
12607.29 319
12608.35 295
12609.41 324
12610.47 317
12611.53 319
12612.59 323
12613.66 338
12614.72 328
12615.78 339
12616.84 319
12617.90 293
12618.96 319
12620.02 331
12621.08 345
12622.14 337
12623.20 324
12624.27 364
12625.33 367
12626.39 326
12627.45 311
12628.51 298
12629.57 352
12630.63 387
12631.70 358
12632.76 315
12633.82 281
12634.88 290
12635.94 307
12637.00 325
12638.07 325
12639.13 270
12640.19 291
12641.25 328
12642.31 307
12643.38 277
12644.44 294
12645.50 278
12646.56 275
12647.63 327
12648.69 315
12649.75 320
12650.81 334
12651.88 342
12652.94 349
12654.00 317
12655.06 288
12656.13 294
12657.19 289
12658.25 280
12659.31 319
12660.38 324
12661.44 319
12662.50 309
12663.57 316
12664.63 299
12665.69 278
12666.75 306
12667.82 311
12668.88 284
12669.94 294
12671.01 255
12672.07 309
12673.13 302
12674.20 309
12675.26 285
12676.32 295
12677.39 304
12678.45 304
12679.51 306
12680.58 287
12681.64 292
12682.71 328
12683.77 311
12684.83 318
12685.90 300
12686.96 327
12688.03 336
12689.09 306
12690.15 313
12691.22 346
12692.28 362
12693.35 338
12694.41 297
12695.47 302
12696.54 336
12697.60 306
12698.67 352
12699.73 360
12700.80 330
12701.86 370
12702.93 381
12703.99 375
12705.05 337
12706.12 364
12707.18 396
12708.25 434
12709.31 394
12710.38 388
12711.44 391
12712.51 410
12713.57 386
12714.64 393
12715.70 358
12716.77 400
12717.83 378
12718.90 371
12719.96 339
12721.03 344
12722.10 346
12723.16 362
12724.23 354
12725.29 320
12726.36 335
12727.42 376
12728.49 353
12729.55 342
12730.62 336
12731.69 316
12732.75 357
12733.82 313
12734.88 307
12735.95 322
12737.02 328
12738.08 320
12739.15 331
12740.21 313
12741.28 333
12742.35 328
12743.41 348
12744.48 341
12745.55 289
12746.61 324
12747.68 326
12748.75 338
12749.81 306
12750.88 324
12751.95 334
12753.01 321
12754.08 292
12755.15 303
12756.21 300
12757.28 317
12758.35 304
12759.41 295
12760.48 297
12761.55 274
12762.61 273
12763.68 252
12764.75 273
12765.82 281
12766.88 256
12767.95 289
12769.02 293
12770.09 283
12771.15 272
12772.22 306
12773.29 268
12774.36 263
12775.42 263
12776.49 283
12777.56 245
12778.63 278
12779.69 251
12780.76 247
12781.83 296
12782.90 277
12783.97 271
12785.03 245
12786.10 226
12787.17 263
12788.24 257
12789.31 273
12790.37 261
12791.44 279
12792.51 293
12793.58 235
12794.65 263
12795.72 236
12796.79 274
12797.85 232
12798.92 228
12799.99 227
12801.06 273
12802.13 283
12803.20 285
12804.27 241
12805.34 245
12806.40 275
12807.47 280
12808.54 270
12809.61 233
12810.68 239
12811.75 251
12812.82 223
12813.89 270
12814.96 236
12816.03 239
12817.10 239
12818.17 234
12819.23 228
12820.30 245
12821.37 245
12822.44 237
12823.51 234
12824.58 245
12825.65 269
12826.72 252
12827.79 242
12828.86 278
12829.93 250
12831.00 250
12832.07 223
12833.14 251
12834.21 254
12835.28 253
12836.35 247
12837.42 236
12838.49 253
12839.56 266
12840.63 250
12841.70 262
12842.77 255
12843.85 222
12844.92 248
12845.99 265
12847.06 251
12848.13 248
12849.20 234
12850.27 235
12851.34 263
12852.41 231
12853.48 216
12854.55 247
12855.62 227
12856.69 235
12857.77 227
12858.84 253
12859.91 255
12860.98 221
12862.05 231
12863.12 225
12864.19 210
12865.26 219
12866.34 218
12867.41 259
12868.48 230
12869.55 206
12870.62 193
12871.69 198
12872.77 198
12873.84 220
12874.91 206
12875.98 202
12877.05 233
12878.12 222
12879.20 203
12880.27 228
12881.34 249
12882.41 218
12883.49 201
12884.56 206
12885.63 224
12886.70 210
12887.77 220
12888.85 220
12889.92 226
12890.99 210
12892.06 242
12893.14 227
12894.21 220
12895.28 260
12896.35 239
12897.43 239
12898.50 218
12899.57 226
12900.65 264
12901.72 222
12902.79 201
12903.86 231
12904.94 229
12906.01 209
12907.08 244
12908.16 223
12909.23 215
12910.30 205
12911.38 227
12912.45 204
12913.52 219
12914.60 209
12915.67 221
12916.74 216
12917.82 201
12918.89 195
12919.97 222
12921.04 242
12922.11 225
12923.19 226
12924.26 208
12925.33 206
12926.41 229
12927.48 239
12928.56 240
12929.63 174
12930.70 232
12931.78 241
12932.85 193
12933.93 202
12935.00 210
12936.08 228
12937.15 226
12938.23 211
12939.30 202
12940.37 218
12941.45 199
12942.52 226
12943.60 230
12944.67 231
12945.75 219
12946.82 266
12947.90 235
12948.97 253
12950.05 212
12951.12 213
12952.20 222
12953.27 210
12954.35 214
12955.42 213
12956.50 238
12957.57 214
12958.65 199
12959.72 217
12960.80 224
12961.87 188
12962.95 192
12964.03 230
12965.10 230
12966.18 189
12967.25 184
12968.33 217
12969.40 202
12970.48 203
12971.56 212
12972.63 205
12973.71 191
12974.78 196
12975.86 232
12976.93 202
12978.01 196
12979.09 206
12980.16 199
12981.24 220
12982.32 212
12983.39 185
12984.47 200
12985.55 215
12986.62 219
12987.70 228
12988.77 210
12989.85 211
12990.93 225
12992.00 225
12993.08 212
12994.16 210
12995.23 225
12996.31 208
12997.39 203
12998.47 194
12999.54 213
13000.62 218
13001.70 214
13002.77 222
13003.85 201
13004.93 236
13006.01 219
13007.08 185
13008.16 218
13009.24 214
13010.31 212
13011.39 200
13012.47 231
13013.55 199
13014.63 216
13015.70 224
13016.78 212
13017.86 207
13018.94 188
13020.01 224
13021.09 184
13022.17 191
13023.25 185
13024.33 203
13025.40 207
13026.48 215
13027.56 230
13028.64 236
13029.72 215
13030.79 202
13031.87 222
13032.95 217
13034.03 176
13035.11 212
13036.19 193
13037.27 233
13038.34 217
13039.42 250
13040.50 214
13041.58 226
13042.66 207
13043.74 227
13044.82 237
13045.90 228
13046.97 223
13048.05 220
13049.13 212
13050.21 233
13051.29 205
13052.37 210
13053.45 235
13054.53 225
13055.61 216
13056.69 195
13057.77 209
13058.85 202
13059.93 225
13061.01 210
13062.09 202
13063.16 213
13064.24 237
13065.32 233
13066.40 220
13067.48 200
13068.56 204
13069.64 219
13070.72 212
13071.80 228
13072.88 195
13073.96 214
13075.04 194
13076.12 204
13077.20 243
13078.28 217
13079.36 206
13080.45 221
13081.53 212
13082.61 228
13083.69 219
13084.77 201
13085.85 198
13086.93 186
13088.01 220
13089.09 215
13090.17 199
13091.25 196
13092.33 200
13093.41 191
13094.49 204
13095.57 211
13096.66 195
13097.74 191
13098.82 204
13099.90 190
13100.98 173
13102.06 180
13103.14 196
13104.22 217
13105.31 190
13106.39 163
13107.47 182
13108.55 208
13109.63 201
13110.71 209
13111.79 183
13112.88 179
13113.96 190
13115.04 194
13116.12 196
13117.20 186
13118.29 197
13119.37 193
13120.45 207
13121.53 202
13122.61 197
13123.70 195
13124.78 217
13125.86 166
13126.94 201
13128.03 219
13129.11 216
13130.19 198
13131.27 213
13132.35 211
13133.44 220
13134.52 216
13135.60 217
13136.69 237
13137.77 222
13138.85 192
13139.93 174
13141.02 196
13142.10 187
13143.18 204
13144.27 212
13145.35 224
13146.43 198
13147.51 202
13148.60 209
13149.68 181
13150.76 194
13151.85 195
13152.93 220
13154.01 215
13155.10 240
13156.18 221
13157.26 233
13158.35 214
13159.43 224
13160.52 223
13161.60 239
13162.68 221
13163.77 228
13164.85 230
13165.93 222
13167.02 204
13168.10 192
13169.19 220
13170.27 221
13171.35 212
13172.44 204
13173.52 246
13174.61 233
13175.69 237
13176.78 207
13177.86 211
13178.94 246
13180.03 217
13181.11 222
13182.20 218
13183.28 203
13184.37 195
13185.45 215
13186.54 234
13187.62 229
13188.71 222
13189.79 223
13190.88 227
13191.96 207
13193.05 208
13194.13 198
13195.22 180
13196.30 221
13197.39 210
13198.47 196
13199.56 179
13200.64 207
13201.73 235
13202.81 202
13203.90 187
13204.98 214
13206.07 213
13207.16 224
13208.24 213
13209.33 218
13210.41 231
13211.50 209
13212.58 205
13213.67 208
13214.76 218
13215.84 224
13216.93 225
13218.01 226
13219.10 217
13220.19 218
13221.27 221
13222.36 237
13223.45 244
13224.53 254
13225.62 227
13226.70 235
13227.79 210
13228.88 235
13229.96 221
13231.05 233
13232.14 212
13233.22 215
13234.31 222
13235.40 260
13236.48 222
13237.57 223
13238.66 237
13239.74 228
13240.83 223
13241.92 226
13243.01 213
13244.09 216
13245.18 260
13246.27 226
13247.35 235
13248.44 221
13249.53 235
13250.62 238
13251.70 244
13252.79 271
13253.88 227
13254.97 242
13256.05 226
13257.14 230
13258.23 217
13259.32 254
13260.40 241
13261.49 250
13262.58 237
13263.67 245
13264.76 241
13265.84 221
13266.93 258
13268.02 244
13269.11 225
13270.20 227
13271.29 251
13272.37 252
13273.46 249
13274.55 254
13275.64 255
13276.73 243
13277.82 279
13278.90 255
13279.99 267
13281.08 259
13282.17 235
13283.26 249
13284.35 241
13285.44 266
13286.53 253
13287.61 278
13288.70 255
13289.79 277
13290.88 282
13291.97 274
13293.06 242
13294.15 258
13295.24 243
13296.33 238
13297.42 262
13298.51 260
13299.60 269
13300.68 266
13301.77 261
13302.86 285
13303.95 265
13305.04 252
13306.13 296
13307.22 308
13308.31 319
13309.40 291
13310.49 309
13311.58 295
13312.67 306
13313.76 291
13314.85 300
13315.94 326
13317.03 324
13318.12 315
13319.21 305
13320.30 343
13321.39 311
13322.48 298
13323.57 336
13324.66 320
13325.75 287
13326.84 319
13327.94 324
13329.03 339
13330.12 300
13331.21 309
13332.30 326
13333.39 304
13334.48 278
13335.57 269
13336.66 309
13337.75 307
13338.84 322
13339.93 313
13341.03 310
13342.12 287
13343.21 305
13344.30 321
13345.39 320
13346.48 296
13347.57 322
13348.66 312
13349.76 321
13350.85 326
13351.94 336
13353.03 357
13354.12 362
13355.21 346
13356.31 304
13357.40 361
13358.49 351
13359.58 325
13360.67 330
13361.76 324
13362.86 372
13363.95 350
13365.04 341
13366.13 335
13367.23 317
13368.32 356
13369.41 373
13370.50 394
13371.59 407
13372.69 387
13373.78 370
13374.87 391
13375.96 381
13377.06 369
13378.15 374
13379.24 365
13380.34 351
13381.43 382
13382.52 357
13383.61 329
13384.71 334
13385.80 311
13386.89 271
13387.99 305
13389.08 279
13390.17 273
13391.26 296
13392.36 323
13393.45 289
13394.54 299
13395.64 283
13396.73 298
13397.82 302
13398.92 291
13400.01 276
13401.11 289
13402.20 286
13403.29 294
13404.39 291
13405.48 250
13406.57 255
13407.67 274
13408.76 300
13409.86 256
13410.95 286
13412.04 292
13413.14 265
13414.23 275
13415.33 268
13416.42 279
13417.51 275
13418.61 269
13419.70 268
13420.80 274
13421.89 302
13422.99 270
13424.08 275
13425.17 270
13426.27 265
13427.36 313
13428.46 285
13429.55 291
13430.65 264
13431.74 283
13432.84 307
13433.93 261
13435.03 291
13436.12 270
13437.22 302
13438.31 280
13439.41 284
13440.50 302
13441.60 325
13442.69 315
13443.79 306
13444.88 302
13445.98 289
13447.08 263
13448.17 319
13449.27 289
13450.36 326
13451.46 278
13452.55 303
13453.65 315
13454.74 332
13455.84 303
13456.94 314
13458.03 308
13459.13 317
13460.22 318
13461.32 312
13462.42 319
13463.51 319
13464.61 325
13465.70 333
13466.80 344
13467.90 337
13468.99 338
13470.09 317
13471.19 335
13472.28 323
13473.38 322
13474.48 312
13475.57 315
13476.67 328
13477.77 327
13478.86 329
13479.96 358
13481.06 361
13482.15 370
13483.25 343
13484.35 337
13485.44 348
13486.54 306
13487.64 331
13488.74 328
13489.83 366
13490.93 319
13492.03 318
13493.12 376
13494.22 355
13495.32 344
13496.42 369
13497.51 384
13498.61 371
13499.71 354
13500.81 356
13501.90 386
13503.00 373
13504.10 395
13505.20 442
13506.30 403
13507.39 401
13508.49 398
13509.59 436
13510.69 423
13511.79 421
13512.88 381
13513.98 438
13515.08 419
13516.18 411
13517.28 358
13518.38 389
13519.47 378
13520.57 382
13521.67 316
13522.77 325
13523.87 321
13524.97 329
13526.07 320
13527.16 277
13528.26 310
13529.36 318
13530.46 296
13531.56 277
13532.66 310
13533.76 262
13534.86 289
13535.96 300
13537.05 304
13538.15 273
13539.25 261
13540.35 316
13541.45 305
13542.55 247
13543.65 256
13544.75 271
13545.85 267
13546.95 258
13548.05 245
13549.15 247
13550.25 256
13551.35 283
13552.45 264
13553.55 249
13554.65 269
13555.75 291
13556.85 275
13557.95 259
13559.05 264
13560.15 261
13561.25 254
13562.35 251
13563.45 228
13564.55 260
13565.65 264
13566.75 239
13567.85 250
13568.95 236
13570.05 299
13571.15 222
13572.25 238
13573.35 266
13574.45 235
13575.55 279
13576.65 272
13577.75 277
13578.85 246
13579.95 293
13581.06 260
13582.16 273
13583.26 240
13584.36 261
13585.46 258
13586.56 257
13587.66 256
13588.76 244
13589.86 250
13590.97 268
13592.07 232
13593.17 238
13594.27 262
13595.37 249
13596.47 256
13597.57 243
13598.68 255
13599.78 244
13600.88 240
13601.98 268
13603.08 262
13604.19 282
13605.29 281
13606.39 263
13607.49 263
13608.59 273
13609.70 239
13610.80 248
13611.90 253
13613.00 247
13614.10 248
13615.21 220
13616.31 244
13617.41 232
13618.51 228
13619.62 225
13620.72 244
13621.82 223
13622.92 259
13624.03 239
13625.13 248
13626.23 255
13627.33 233
13628.44 235
13629.54 231
13630.64 242
13631.75 255
13632.85 240
13633.95 233
13635.06 238
13636.16 238
13637.26 280
13638.36 254
13639.47 266
13640.57 229
13641.67 262
13642.78 218
13643.88 239
13644.99 228
13646.09 228
13647.19 235
13648.30 245
13649.40 253
13650.50 244
13651.61 242
13652.71 257
13653.81 258
13654.92 227
13656.02 251
13657.13 250
13658.23 223
13659.33 215
13660.44 245
13661.54 225
13662.65 240
13663.75 214
13664.86 235
13665.96 269
13667.06 238
13668.17 211
13669.27 206
13670.38 225
13671.48 215
13672.59 194
13673.69 228
13674.80 231
13675.90 253
13677.01 249
13678.11 248
13679.22 249
13680.32 247
13681.43 249
13682.53 234
13683.64 219
13684.74 237
13685.85 240
13686.95 236
13688.06 249
13689.16 245
13690.27 238
13691.37 217
13692.48 240
13693.58 252
13694.69 229
13695.79 242
13696.90 280
13698.01 253
13699.11 255
13700.22 223
13701.32 243
13702.43 254
13703.54 218
13704.64 215
13705.75 258
13706.85 267
13707.96 271
13709.07 224
13710.17 287
13711.28 294
13712.38 227
13713.49 248
13714.60 288
13715.70 264
13716.81 277
13717.92 256
13719.02 286
13720.13 295
13721.24 278
13722.34 253
13723.45 277
13724.56 273
13725.66 274
13726.77 314
13727.88 256
13728.98 276
13730.09 274
13731.20 287
13732.30 265
13733.41 295
13734.52 313
13735.63 349
13736.73 320
13737.84 293
13738.95 336
13740.05 345
13741.16 340
13742.27 312
13743.38 326
13744.48 295
13745.59 332
13746.70 349
13747.81 344
13748.91 334
13750.02 331
13751.13 350
13752.24 395
13753.35 340
13754.45 346
13755.56 356
13756.67 376
13757.78 346
13758.89 373
13759.99 351
13761.10 363
13762.21 402
13763.32 375
13764.43 409
13765.54 384
13766.64 429
13767.75 407
13768.86 414
13769.97 441
13771.08 447
13772.19 488
13773.30 508
13774.40 522
13775.51 492
13776.62 523
13777.73 603
13778.84 594
13779.95 537
13781.06 554
13782.17 567
13783.28 518
13784.39 499
13785.49 515
13786.60 468
13787.71 469
13788.82 473
13789.93 469
13791.04 404
13792.15 368
13793.26 405
13794.37 398
13795.48 392
13796.59 380
13797.70 377
13798.81 371
13799.92 378
13801.03 379
13802.14 346
13803.25 379
13804.36 356
13805.47 342
13806.58 338
13807.69 331
13808.80 306
13809.91 340
13811.02 303
13812.13 311
13813.24 298
13814.35 324
13815.46 311
13816.57 303
13817.68 306
13818.79 312
13819.90 312
13821.01 338
13822.12 356
13823.23 356
13824.34 339
13825.46 331
13826.57 329
13827.68 315
13828.79 305
13829.90 298
13831.01 298
13832.12 292
13833.23 325
13834.34 303
13835.45 309
13836.57 288
13837.68 302
13838.79 304
13839.90 328
13841.01 283
13842.12 286
13843.23 313
13844.35 284
13845.46 304
13846.57 357
13847.68 367
13848.79 303
13849.90 334
13851.02 331
13852.13 326
13853.24 340
13854.35 334
13855.46 331
13856.58 330
13857.69 338
13858.80 356
13859.91 346
13861.02 357
13862.14 323
13863.25 321
13864.36 338
13865.47 332
13866.59 361
13867.70 346
13868.81 364
13869.92 329
13871.04 332
13872.15 374
13873.26 384
13874.38 355
13875.49 356
13876.60 361
13877.71 335
13878.83 371
13879.94 351
13881.05 365
13882.17 316
13883.28 387
13884.39 395
13885.51 365
13886.62 354
13887.73 393
13888.85 388
13889.96 411
13891.07 370
13892.19 388
13893.30 424
13894.41 441
13895.53 440
13896.64 444
13897.75 450
13898.87 436
13899.98 469
13901.10 470
13902.21 456
13903.32 462
13904.44 439
13905.55 440
13906.67 480
13907.78 421
13908.89 425
13910.01 386
13911.12 367
13912.24 404
13913.35 360
13914.47 355
13915.58 310
13916.69 350
13917.81 331
13918.92 335
13920.04 307
13921.15 317
13922.27 339
13923.38 308
13924.50 315
13925.61 321
13926.73 292
13927.84 302
13928.96 299
13930.07 329
13931.19 294
13932.30 311
13933.42 303
13934.53 324
13935.65 308
13936.76 343
13937.88 340
13938.99 288
13940.11 329
13941.22 294
13942.34 326
13943.45 298
13944.57 289
13945.69 296
13946.80 311
13947.92 304
13949.03 278
13950.15 324
13951.27 279
13952.38 291
13953.50 281
13954.61 309
13955.73 339
13956.85 314
13957.96 290
13959.08 313
13960.19 293
13961.31 290
13962.43 292
13963.54 290
13964.66 261
13965.78 271
13966.89 276
13968.01 280
13969.13 271
13970.24 288
13971.36 268
13972.48 250
13973.59 264
13974.71 273
13975.83 272
13976.94 272
13978.06 274
13979.18 288
13980.29 305
13981.41 271
13982.53 279
13983.64 264
13984.76 227
13985.88 257
13987.00 285
13988.11 266
13989.23 254
13990.35 273
13991.47 263
13992.58 281
13993.70 270
13994.82 270
13995.94 265
13997.05 294
13998.17 304
13999.29 273
14000.41 266
14001.53 320
14002.64 262
14003.76 248
14004.88 230
14006.00 248
14007.12 275
14008.23 278
14009.35 250
14010.47 221
14011.59 250
14012.71 273
14013.83 281
14014.94 249
14016.06 235
14017.18 265
14018.30 267
14019.42 247
14020.54 235
14021.66 229
14022.77 247
14023.89 262
14025.01 245
14026.13 237
14027.25 250
14028.37 269
14029.49 254
14030.61 256
14031.73 262
14032.84 250
14033.96 247
14035.08 242
14036.20 244
14037.32 250
14038.44 259
14039.56 246
14040.68 257
14041.80 286
14042.92 272
14044.04 235
14045.16 264
14046.28 269
14047.40 275
14048.52 249
14049.64 253
14050.76 257
14051.88 252
14053.00 268
14054.12 278
14055.24 268
14056.36 249
14057.48 255
14058.60 228
14059.72 243
14060.84 272
14061.96 270
14063.08 251
14064.20 248
14065.32 262
14066.44 280
14067.56 274
14068.68 231
14069.80 247
14070.92 254
14072.04 295
14073.16 282
14074.28 301
14075.40 286
14076.53 310
14077.65 291
14078.77 272
14079.89 296
14081.01 285
14082.13 294
14083.25 263
14084.37 256
14085.49 271
14086.62 276
14087.74 287
14088.86 295
14089.98 313
14091.10 299
14092.22 326
14093.34 316
14094.47 287
14095.59 332
14096.71 319
14097.83 328
14098.95 311
14100.07 331
14101.20 327
14102.32 369
14103.44 352
14104.56 343
14105.68 309
14106.81 327
14107.93 325
14109.05 308
14110.17 278
14111.30 320
14112.42 288
14113.54 280
14114.66 290
14115.78 285
14116.91 294
14118.03 268
14119.15 252
14120.28 270
14121.40 247
14122.52 247
14123.64 246
14124.77 226
14125.89 248
14127.01 243
14128.13 276
14129.26 271
14130.38 277
14131.50 239
14132.63 231
14133.75 246
14134.87 226
14136.00 230
14137.12 222
14138.24 219
14139.37 271
14140.49 237
14141.61 261
14142.74 230
14143.86 258
14144.98 241
14146.11 239
14147.23 251
14148.36 237
14149.48 252
14150.60 238
14151.73 232
14152.85 232
14153.98 219
14155.10 247
14156.22 260
14157.35 253
14158.47 238
14159.60 231
14160.72 254
14161.84 242
14162.97 238
14164.09 247
14165.22 222
14166.34 228
14167.47 245
14168.59 235
14169.72 237
14170.84 255
14171.96 240
14173.09 222
14174.21 239
14175.34 263
14176.46 220
14177.59 232
14178.71 251
14179.84 210
14180.96 231
14182.09 230
14183.21 215
14184.34 272
14185.46 252
14186.59 234
14187.72 237
14188.84 228
14189.97 231
14191.09 205
14192.22 227
14193.34 210
14194.47 229
14195.59 244
14196.72 239
14197.85 249
14198.97 221
14200.10 232
14201.22 230
14202.35 208
14203.47 229
14204.60 215
14205.73 222
14206.85 219
14207.98 201
14209.10 205
14210.23 191
14211.36 235
14212.48 227
14213.61 197
14214.74 201
14215.86 202
14216.99 212
14218.12 206
14219.24 225
14220.37 204
14221.50 211
14222.62 204
14223.75 208
14224.88 191
14226.00 211
14227.13 218
14228.26 210
14229.38 206
14230.51 173
14231.64 196
14232.76 201
14233.89 210
14235.02 228
14236.15 213
14237.27 235
14238.40 222
14239.53 224
14240.66 237
14241.78 201
14242.91 177
14244.04 185
14245.17 181
14246.29 199
14247.42 195
14248.55 210
14249.68 201
14250.80 177
14251.93 192
14253.06 190
14254.19 174
14255.32 184
14256.44 190
14257.57 193
14258.70 187
14259.83 201
14260.96 194
14262.09 203
14263.21 199
14264.34 163
14265.47 174
14266.60 189
14267.73 201
14268.86 195
14269.98 223
14271.11 198
14272.24 195
14273.37 150
14274.50 186
14275.63 184
14276.76 183
14277.89 196
14279.01 197
14280.14 190
14281.27 180
14282.40 213
14283.53 183
14284.66 238
14285.79 188
14286.92 205
14288.05 206
14289.18 175
14290.31 197
14291.44 187
14292.57 189
14293.70 177
14294.82 162
14295.95 187
14297.08 194
14298.21 172
14299.34 178
14300.47 166
14301.60 176
14302.73 187
14303.86 197
14304.99 195
14306.12 159
14307.25 196
14308.38 187
14309.51 181
14310.64 170
14311.77 176
14312.90 194
14314.03 183
14315.16 163
14316.30 198
14317.43 204
14318.56 182
14319.69 178
14320.82 176
14321.95 171
14323.08 164
14324.21 151
14325.34 191
14326.47 163
14327.60 190
14328.73 176
14329.86 174
14330.99 168
14332.13 186
14333.26 202
14334.39 170
14335.52 158
14336.65 161
14337.78 200
14338.91 173
14340.04 148
14341.18 151
14342.31 180
14343.44 186
14344.57 178
14345.70 141
14346.83 150
14347.97 166
14349.10 195
14350.23 222
14351.36 170
14352.49 169
14353.62 208
14354.76 215
14355.89 168
14357.02 170
14358.15 186
14359.28 216
14360.42 167
14361.55 147
14362.68 165
14363.81 199
14364.95 189
14366.08 175
14367.21 200
14368.34 153
14369.48 162
14370.61 178
14371.74 190
14372.87 168
14374.01 186
14375.14 211
14376.27 194
14377.40 189
14378.54 179
14379.67 187
14380.80 191
14381.94 172
14383.07 167
14384.20 195
14385.34 207
14386.47 203
14387.60 167
14388.74 188
14389.87 185
14391.00 201
14392.14 182
14393.27 175
14394.40 165
14395.54 161
14396.67 192
14397.80 184
14398.94 135
14400.07 167
14401.20 183
14402.34 203
14403.47 184
14404.61 182
14405.74 182
14406.87 178
14408.01 190
14409.14 191
14410.28 180
14411.41 175
14412.55 202
14413.68 203
14414.81 184
14415.95 187
14417.08 181
14418.22 191
14419.35 184
14420.49 183
14421.62 191
14422.76 177
14423.89 179
14425.02 164
14426.16 150
14427.29 169
14428.43 192
14429.56 193
14430.70 208
14431.83 208
14432.97 185
14434.10 212
14435.24 190
14436.37 186
14437.51 193
14438.64 213
14439.78 203
14440.92 195
14442.05 193
14443.19 190
14444.32 201
14445.46 202
14446.59 198
14447.73 190
14448.86 211
14450.00 190
14451.14 168
14452.27 176
14453.41 153
14454.54 169
14455.68 205
14456.82 201
14457.95 186
14459.09 188
14460.22 203
14461.36 190
14462.50 175
14463.63 203
14464.77 166
14465.90 175
14467.04 177
14468.18 180
14469.31 160
14470.45 162
14471.59 196
14472.72 186
14473.86 197
14475.00 203
14476.13 203
14477.27 198
14478.41 187
14479.54 205
14480.68 204
14481.82 189
14482.96 190
14484.09 186
14485.23 178
14486.37 194
14487.50 188
14488.64 219
14489.78 203
14490.92 195
14492.05 201
14493.19 207
14494.33 182
14495.47 230
14496.60 218
14497.74 204
14498.88 209
14500.02 219
14501.15 206
14502.29 211
14503.43 235
14504.57 240
14505.70 229
14506.84 234
14507.98 236
14509.12 250
14510.26 278
14511.39 254
14512.53 234
14513.67 248
14514.81 270
14515.95 266
14517.09 287
14518.22 274
14519.36 256
14520.50 271
14521.64 277
14522.78 284
14523.92 290
14525.06 314
14526.19 294
14527.33 276
14528.47 266
14529.61 269
14530.75 299
14531.89 306
14533.03 295
14534.17 260
14535.31 244
14536.45 260
14537.58 271
14538.72 248
14539.86 272
14541.00 234
14542.14 236
14543.28 218
14544.42 208
14545.56 212
14546.70 218
14547.84 219
14548.98 216
14550.12 223
14551.26 206
14552.40 193
14553.54 206
14554.68 205
14555.82 192
14556.96 211
14558.10 205
14559.24 215
14560.38 195
14561.52 206
14562.66 179
14563.80 186
14564.94 182
14566.08 181
14567.22 200
14568.36 207
14569.50 203
14570.64 184
14571.78 198
14572.92 204
14574.06 218
14575.20 186
14576.34 203
14577.48 187
14578.62 208
14579.76 179
14580.91 201
14582.05 211
14583.19 193
14584.33 193
14585.47 202
14586.61 198
14587.75 173
14588.89 200
14590.03 200
14591.18 193
14592.32 211
14593.46 206
14594.60 182
14595.74 205
14596.88 226
14598.02 219
14599.17 195
14600.31 195
14601.45 221
14602.59 218
14603.73 196
14604.87 223
14606.02 220
14607.16 237
14608.30 202
14609.44 179
14610.58 214
14611.73 206
14612.87 225
14614.01 221
14615.15 223
14616.29 207
14617.44 226
14618.58 231
14619.72 216
14620.86 197
14622.01 210
14623.15 214
14624.29 235
14625.43 219
14626.58 232
14627.72 229
14628.86 223
14630.01 211
14631.15 262
14632.29 240
14633.43 235
14634.58 221
14635.72 240
14636.86 240
14638.01 240
14639.15 258
14640.29 251
14641.44 268
14642.58 275
14643.72 232
14644.87 233
14646.01 247
14647.15 258
14648.30 230
14649.44 258
14650.58 242
14651.73 228
14652.87 219
14654.01 200
14655.16 209
14656.30 217
14657.45 232
14658.59 246
14659.73 220
14660.88 211
14662.02 206
14663.17 187
14664.31 185
14665.45 199
14666.60 201
14667.74 209
14668.89 204
14670.03 179
14671.18 207
14672.32 185
14673.46 187
14674.61 179
14675.75 185
14676.90 178
14678.04 174
14679.19 223
14680.33 189
14681.48 161
14682.62 178
14683.77 200
14684.91 180
14686.06 184
14687.20 174
14688.35 178
14689.49 188
14690.64 159
14691.78 184
14692.93 160
14694.07 162
14695.22 170
14696.36 204
14697.51 165
14698.65 148
14699.80 144
14700.95 167
14702.09 171
14703.24 177
14704.38 167
14705.53 158
14706.67 155
14707.82 171
14708.97 165
14710.11 150
14711.26 158
14712.40 175
14713.55 197
14714.70 151
14715.84 162
14716.99 148
14718.13 172
14719.28 154
14720.43 163
14721.57 141
14722.72 141
14723.87 158
14725.01 146
14726.16 153
14727.31 164
14728.45 153
14729.60 156
14730.75 174
14731.89 163
14733.04 145
14734.19 152
14735.33 154
14736.48 157
14737.63 140
14738.77 146
14739.92 165
14741.07 151
14742.22 156
14743.36 136
14744.51 167
14745.66 165
14746.80 137
14747.95 148
14749.10 135
14750.25 166
14751.39 170
14752.54 161
14753.69 163
14754.84 176
14755.99 167
14757.13 143
14758.28 128
14759.43 132
14760.58 142
14761.72 149
14762.87 154
14764.02 136
14765.17 179
14766.32 149
14767.47 150
14768.61 118
14769.76 126
14770.91 156
14772.06 156
14773.21 159
14774.36 154
14775.50 132
14776.65 158
14777.80 154
14778.95 145
14780.10 116
14781.25 133
14782.40 156
14783.54 145
14784.69 141
14785.84 135
14786.99 143
14788.14 155
14789.29 161
14790.44 131
14791.59 146
14792.74 155
14793.89 170
14795.03 146
14796.18 111
14797.33 111
14798.48 131
14799.63 149
14800.78 124
14801.93 148
14803.08 131
14804.23 149
14805.38 141
14806.53 136
14807.68 134
14808.83 151
14809.98 128
14811.13 125
14812.28 144
14813.43 118
14814.58 138
14815.73 141
14816.88 120
14818.03 139
14819.18 123
14820.33 138
14821.48 148
14822.63 129
14823.78 135
14824.93 149
14826.08 162
14827.23 136
14828.38 149
14829.53 127
14830.68 126
14831.83 134
14832.98 146
14834.14 137
14835.29 111
14836.44 150
14837.59 125
14838.74 116
14839.89 128
14841.04 135
14842.19 143
14843.34 148
14844.49 129
14845.65 126
14846.80 122
14847.95 132
14849.10 136
14850.25 127
14851.40 146
14852.55 137
14853.71 141
14854.86 125
14856.01 132
14857.16 116
14858.31 134
14859.46 127
14860.62 133
14861.77 123
14862.92 146
14864.07 155
14865.22 135
14866.38 119
14867.53 153
14868.68 153
14869.83 130
14870.98 119
14872.14 142
14873.29 127
14874.44 127
14875.59 152
14876.75 117
14877.90 139
14879.05 116
14880.20 152
14881.36 120
14882.51 109
14883.66 123
14884.81 133
14885.97 147
14887.12 128
14888.27 159
14889.42 123
14890.58 137
14891.73 126
14892.88 136
14894.04 123
14895.19 110
14896.34 125
14897.50 140
14898.65 107
14899.80 127
14900.96 126
14902.11 148
14903.26 130
14904.42 130
14905.57 126
14906.72 133
14907.88 135
14909.03 108
14910.18 138
14911.34 113
14912.49 133
14913.65 133
14914.80 132
14915.95 125
14917.11 123
14918.26 113
14919.42 124
14920.57 140
14921.72 121
14922.88 131
14924.03 140
14925.19 144
14926.34 145
14927.50 142
14928.65 142
14929.81 131
14930.96 124
14932.11 137
14933.27 149
14934.42 139
14935.58 124
14936.73 133
14937.89 132
14939.04 122
14940.20 138
14941.35 137
14942.51 136
14943.66 145
14944.82 144
14945.97 148
14947.13 163
14948.28 133
14949.44 148
14950.59 136
14951.75 165
14952.90 167
14954.06 160
14955.22 139
14956.37 145
14957.53 125
14958.68 134
14959.84 143
14960.99 149
14962.15 132
14963.30 158
14964.46 173
14965.62 154
14966.77 159
14967.93 146
14969.08 152
14970.24 138
14971.40 142
14972.55 148
14973.71 157
14974.86 158
14976.02 157
14977.18 147
14978.33 147
14979.49 152
14980.65 169
14981.80 149
14982.96 159
14984.12 142
14985.27 133
14986.43 147
14987.59 119
14988.74 125
14989.90 119
14991.06 165
14992.21 147
14993.37 114
14994.53 114
14995.68 145
14996.84 177
14998.00 167
14999.16 135
15000.31 152
15001.47 133
15002.63 132
15003.79 125
15004.94 130
15006.10 142
15007.26 105
15008.42 132
15009.57 139
15010.73 132
15011.89 140
15013.05 139
15014.20 135
15015.36 123
15016.52 137
15017.68 127
15018.83 164
15019.99 112
15021.15 118
15022.31 133
15023.47 137
15024.63 131
15025.78 129
15026.94 115
15028.10 101
15029.26 122
15030.42 132
15031.58 138
15032.73 132
15033.89 119
15035.05 114
15036.21 123
15037.37 126
15038.53 117
15039.69 120
15040.84 117
15042.00 116
15043.16 122
15044.32 131
15045.48 108
15046.64 128
15047.80 103
15048.96 106
15050.12 100
15051.28 123
15052.43 136
15053.59 118
15054.75 125
15055.91 118
15057.07 119
15058.23 115
15059.39 112
15060.55 122
15061.71 112
15062.87 118
15064.03 137
15065.19 109
15066.35 122
15067.51 115
15068.67 113
15069.83 125
15070.99 134
15072.15 129
15073.31 131
15074.47 109
15075.63 118
15076.79 122
15077.95 109
15079.11 125
15080.27 120
15081.43 135
15082.59 108
15083.75 120
15084.91 119
15086.07 135
15087.23 127
15088.39 130
15089.55 145
15090.71 143
15091.88 109
15093.04 109
15094.20 112
15095.36 117
15096.52 108
15097.68 114
15098.84 126
15100.00 129
15101.16 115
15102.32 133
15103.49 129
15104.65 131
15105.81 122
15106.97 120
15108.13 124
15109.29 119
15110.45 124
15111.61 141
15112.78 138
15113.94 132
15115.10 127
15116.26 131
15117.42 136
15118.58 134
15119.75 128
15120.91 121
15122.07 134
15123.23 110
15124.39 118
15125.56 122
15126.72 128
15127.88 135
15129.04 106
15130.21 118
15131.37 123
15132.53 129
15133.69 130
15134.85 125
15136.02 105
15137.18 112
15138.34 102
15139.50 112
15140.67 141
15141.83 111
15142.99 125
15144.16 135
15145.32 144
15146.48 117
15147.64 113
15148.81 119
15149.97 130
15151.13 122
15152.30 114
15153.46 130
15154.62 136
15155.79 146
15156.95 166
15158.11 134
15159.28 142
15160.44 132
15161.60 130
15162.77 113
15163.93 122
15165.09 105
15166.26 124
15167.42 119
15168.58 110
15169.75 110
15170.91 104
15172.08 119
15173.24 121
15174.40 136
15175.57 145
15176.73 124
15177.90 127
15179.06 120
15180.22 116
15181.39 128
15182.55 117
15183.72 128
15184.88 133
15186.05 119
15187.21 93
15188.37 96
15189.54 115
15190.70 121
15191.87 131
15193.03 126
15194.20 118
15195.36 137
15196.53 117
15197.69 115
15198.86 117
15200.02 120
15201.19 117
15202.35 134
15203.52 110
15204.68 146
15205.85 133
15207.01 147
15208.18 127
15209.34 134
15210.51 118
15211.67 127
15212.84 130
15214.00 119
15215.17 116
15216.33 128
15217.50 150
15218.67 151
15219.83 129
15221.00 135
15222.16 144
15223.33 129
15224.50 120
15225.66 123
15226.83 123
15227.99 120
15229.16 126
15230.33 146
15231.49 131
15232.66 154
15233.82 101
15234.99 110
15236.16 122
15237.32 141
15238.49 159
15239.66 134
15240.82 147
15241.99 137
15243.16 139
15244.32 130
15245.49 127
15246.66 143
15247.82 145
15248.99 140
15250.16 118
15251.32 125
15252.49 109
15253.66 139
15254.82 111
15255.99 122
15257.16 133
15258.32 124
15259.49 142
15260.66 148
15261.83 144
15262.99 120
15264.16 101
15265.33 127
15266.50 118
15267.66 114
15268.83 112
15270.00 108
15271.17 132
15272.33 121
15273.50 124
15274.67 115
15275.84 140
15277.01 142
15278.17 116
15279.34 141
15280.51 129
15281.68 141
15282.85 136
15284.01 140
15285.18 107
15286.35 127
15287.52 128
15288.69 147
15289.86 125
15291.02 102
15292.19 116
15293.36 117
15294.53 111
15295.70 128
15296.87 148
15298.03 109
15299.20 111
15300.37 118
15301.54 109
15302.71 115
15303.88 118
15305.05 123
15306.22 118
15307.39 101
15308.56 113
15309.72 141
15310.89 131
15312.06 106
15313.23 109
15314.40 121
15315.57 152
15316.74 104
15317.91 129
15319.08 121
15320.25 123
15321.42 119
15322.59 116
15323.76 103
15324.93 121
15326.10 135
15327.27 111
15328.44 116
15329.61 120
15330.78 121
15331.95 110
15333.12 103
15334.29 110
15335.46 119
15336.63 125
15337.80 133
15338.97 122
15340.14 105
15341.31 123
15342.48 106
15343.65 123
15344.82 104
15345.99 129
15347.16 132
15348.33 120
15349.50 100
15350.67 119
15351.84 116
15353.01 117
15354.18 124
15355.36 132
15356.53 137
15357.70 124
15358.87 134
15360.04 128
15361.21 115
15362.38 138
15363.55 115
15364.72 130
15365.90 146
15367.07 132
15368.24 121
15369.41 115
15370.58 130
15371.75 116
15372.92 96
15374.10 132
15375.27 125
15376.44 100
15377.61 139
15378.78 123
15379.95 149
15381.13 122
15382.30 115
15383.47 118
15384.64 124
15385.81 122
15386.99 111
15388.16 120
15389.33 109
15390.50 133
15391.68 128
15392.85 127
15394.02 120
15395.19 109
15396.36 126
15397.54 111
15398.71 114
15399.88 133
15401.05 131
15402.23 117
15403.40 112
15404.57 111
15405.75 114
15406.92 133
15408.09 125
15409.26 135
15410.44 121
15411.61 117
15412.78 141
15413.96 129
15415.13 111
15416.30 121
15417.48 128
15418.65 116
15419.82 115
15421.00 116
15422.17 120
15423.34 109
15424.52 105
15425.69 121
15426.86 140
15428.04 138
15429.21 116
15430.39 134
15431.56 127
15432.73 126
15433.91 124
15435.08 125
15436.25 127
15437.43 115
15438.60 123
15439.78 109
15440.95 107
15442.13 113
15443.30 119
15444.47 127
15445.65 122
15446.82 115
15448.00 117
15449.17 101
15450.35 115
15451.52 109
15452.70 124
15453.87 103
15455.04 112
15456.22 113
15457.39 120
15458.57 136
15459.74 127
15460.92 124
15462.09 105
15463.27 114
15464.44 115
15465.62 131
15466.79 109
15467.97 128
15469.14 138
15470.32 131
15471.49 142
15472.67 107
15473.85 111
15475.02 110
15476.20 121
15477.37 125
15478.55 107
15479.72 127
15480.90 109
15482.07 126
15483.25 100
15484.43 125
15485.60 120
15486.78 134
15487.95 132
15489.13 84
15490.31 112
15491.48 142
15492.66 105
15493.83 112
15495.01 119
15496.19 109
15497.36 125
15498.54 143
15499.72 109
15500.89 119
15502.07 126
15503.25 125
15504.42 140
15505.60 121
15506.78 112
15507.95 108
15509.13 130
15510.31 123
15511.48 127
15512.66 127
15513.84 133
15515.01 152
15516.19 139
15517.37 110
15518.54 122
15519.72 133
15520.90 91
15522.08 106
15523.25 125
15524.43 108
15525.61 120
15526.79 120
15527.96 108
15529.14 138
15530.32 128
15531.50 128
15532.67 109
15533.85 127
15535.03 127
15536.21 126
15537.38 123
15538.56 118
15539.74 119
15540.92 168
15542.10 141
15543.27 132
15544.45 118
15545.63 135
15546.81 115
15547.99 128
15549.17 128
15550.34 128
15551.52 104
15552.70 122
15553.88 149
15555.06 118
15556.24 117
15557.41 139
15558.59 132
15559.77 120
15560.95 111
15562.13 116
15563.31 110
15564.49 126
15565.67 128
15566.84 142
15568.02 132
15569.20 139
15570.38 150
15571.56 127
15572.74 155
15573.92 127
15575.10 134
15576.28 140
15577.46 125
15578.64 132
15579.82 122
15581.00 139
15582.18 115
15583.35 127
15584.53 146
15585.71 145
15586.89 135
15588.07 129
15589.25 132
15590.43 127
15591.61 114
15592.79 134
15593.97 141
15595.15 127
15596.33 152
15597.51 152
15598.69 153
15599.87 160
15601.05 149
15602.23 139
15603.41 141
15604.59 124
15605.78 120
15606.96 151
15608.14 168
15609.32 162
15610.50 138
15611.68 156
15612.86 145
15614.04 163
15615.22 154
15616.40 124
15617.58 137
15618.76 139
15619.94 175
15621.12 137
15622.31 131
15623.49 168
15624.67 150
15625.85 153
15627.03 145
15628.21 175
15629.39 173
15630.57 139
15631.76 124
15632.94 145
15634.12 172
15635.30 165
15636.48 159
15637.66 159
15638.85 165
15640.03 171
15641.21 155
15642.39 142
15643.57 156
15644.75 150
15645.94 146
15647.12 171
15648.30 161
15649.48 164
15650.66 156
15651.85 152
15653.03 150
15654.21 178
15655.39 160
15656.58 162
15657.76 179
15658.94 179
15660.12 149
15661.31 152
15662.49 173
15663.67 174
15664.85 180
15666.04 143
15667.22 171
15668.40 178
15669.58 182
15670.77 180
15671.95 171
15673.13 182
15674.32 182
15675.50 190
15676.68 182
15677.87 167
15679.05 168
15680.23 166
15681.42 152
15682.60 195
15683.78 143
15684.97 187
15686.15 187
15687.33 185
15688.52 170
15689.70 195
15690.88 185
15692.07 171
15693.25 176
15694.44 179
15695.62 178
15696.80 204
15697.99 182
15699.17 201
15700.35 206
15701.54 242
15702.72 199
15703.91 224
15705.09 219
15706.28 213
15707.46 190
15708.64 190
15709.83 164
15711.01 213
15712.20 214
15713.38 190
15714.57 249
15715.75 243
15716.94 237
15718.12 229
15719.31 209
15720.49 219
15721.67 225
15722.86 215
15724.04 215
15725.23 230
15726.41 233
15727.60 224
15728.78 207
15729.97 225
15731.15 217
15732.34 222
15733.53 219
15734.71 213
15735.90 219
15737.08 190
15738.27 222
15739.45 220
15740.64 183
15741.82 238
15743.01 226
15744.19 224
15745.38 198
15746.57 200
15747.75 234
15748.94 199
15750.12 229
15751.31 235
15752.50 230
15753.68 253
15754.87 245
15756.05 271
15757.24 262
15758.43 231
15759.61 249
15760.80 221
15761.99 226
15763.17 206
15764.36 226
15765.54 208
15766.73 213
15767.92 189
15769.10 209
15770.29 213
15771.48 230
15772.66 198
15773.85 241
15775.04 208
15776.22 217
15777.41 206
15778.60 209
15779.79 218
15780.97 240
15782.16 222
15783.35 197
15784.53 180
15785.72 187
15786.91 195
15788.10 199
15789.28 190
15790.47 178
15791.66 187
15792.85 183
15794.03 181
15795.22 208
15796.41 175
15797.60 187
15798.78 198
15799.97 183
15801.16 169
15802.35 177
15803.54 201
15804.72 169
15805.91 161
15807.10 176
15808.29 139
15809.48 167
15810.66 148
15811.85 141
15813.04 170
15814.23 171
15815.42 182
15816.61 186
15817.79 173
15818.98 164
15820.17 173
15821.36 188
15822.55 165
15823.74 161
15824.93 169
15826.11 169
15827.30 137
15828.49 158
15829.68 150
15830.87 154
15832.06 171
15833.25 165
15834.44 133
15835.63 162
15836.82 190
15838.00 167
15839.19 167
15840.38 148
15841.57 151
15842.76 175
15843.95 156
15845.14 143
15846.33 159
15847.52 162
15848.71 149
15849.90 166
15851.09 163
15852.28 159
15853.47 162
15854.66 157
15855.85 165
15857.04 147
15858.23 172
15859.42 146
15860.61 166
15861.80 152
15862.99 138
15864.18 180
15865.37 153
15866.56 154
15867.75 143
15868.94 152
15870.13 148
15871.32 160
15872.51 147
15873.70 133
15874.89 117
15876.08 175
15877.27 158
15878.46 161
15879.66 147
15880.85 156
15882.04 161
15883.23 143
15884.42 164
15885.61 155
15886.80 164
15887.99 158
15889.18 166
15890.37 170
15891.57 168
15892.76 174
15893.95 146
15895.14 181
15896.33 161
15897.52 144
15898.71 200
15899.91 180
15901.10 164
15902.29 161
15903.48 157
15904.67 160
15905.86 161
15907.06 163
15908.25 170
15909.44 159
15910.63 144
15911.82 156
15913.02 171
15914.21 172
15915.40 185
15916.59 160
15917.78 149
15918.98 162
15920.17 161
15921.36 140
15922.55 150
15923.75 149
15924.94 139
15926.13 160
15927.32 157
15928.52 143
15929.71 139
15930.90 152
15932.09 143
15933.29 171
15934.48 141
15935.67 126
15936.87 146
15938.06 147
15939.25 156
15940.44 173
15941.64 155
15942.83 158
15944.02 156
15945.22 159
15946.41 126
15947.60 140
15948.80 141
15949.99 149
15951.18 132
15952.38 116
15953.57 142
15954.77 137
15955.96 138
15957.15 142
15958.35 155
15959.54 145
15960.73 143
15961.93 121
15963.12 119
15964.32 135
15965.51 131
15966.70 149
15967.90 143
15969.09 137
15970.29 118
15971.48 133
15972.67 129
15973.87 119
15975.06 125
15976.26 127
15977.45 140
15978.65 130
15979.84 122
15981.04 130
15982.23 116
15983.43 140
15984.62 136
15985.81 137
15987.01 117
15988.20 115
15989.40 124
15990.59 130
15991.79 125
15992.98 117
15994.18 150
15995.37 119
15996.57 122
15997.76 124
15998.96 147
16000.16 132
16001.35 127
16002.55 121
16003.74 136
16004.94 116
16006.13 106
16007.33 117
16008.52 125
16009.72 135
16010.92 106
16012.11 120
16013.31 113
16014.50 125
16015.70 105
16016.89 134
16018.09 103
16019.29 130
16020.48 98
16021.68 135
16022.87 138
16024.07 102
16025.27 120
16026.46 129
16027.66 137
16028.86 122
16030.05 123
16031.25 125
16032.45 135
16033.64 122
16034.84 100
16036.04 95
16037.23 109
16038.43 113
16039.63 111
16040.82 105
16042.02 103
16043.22 121
16044.41 103
16045.61 107
16046.81 107
16048.00 122
16049.20 134
16050.40 118
16051.60 87
16052.79 115
16053.99 113
16055.19 112
16056.39 104
16057.58 101
16058.78 118
16059.98 120
16061.18 130
16062.37 92
16063.57 106
16064.77 122
16065.97 129
16067.16 108
16068.36 109
16069.56 97
16070.76 105
16071.96 106
16073.15 120
16074.35 88
16075.55 108
16076.75 117
16077.95 116
16079.14 120
16080.34 107
16081.54 124
16082.74 113
16083.94 131
16085.14 88
16086.34 104
16087.53 129
16088.73 132
16089.93 124
16091.13 111
16092.33 107
16093.53 117
16094.73 101
16095.93 104
16097.12 92
16098.32 115
16099.52 118
16100.72 107
16101.92 102
16103.12 92
16104.32 97
16105.52 111
16106.72 113
16107.92 79
16109.12 98
16110.32 108
16111.52 120
16112.71 104
16113.91 85
16115.11 97
16116.31 119
16117.51 94
16118.71 113
16119.91 117
16121.11 105
16122.31 134
16123.51 132
16124.71 110
16125.91 88
16127.11 118
16128.31 114
16129.51 111
16130.71 106
16131.91 99
16133.11 106
16134.31 118
16135.51 85
16136.71 114
16137.92 109
16139.12 97
16140.32 122
16141.52 103
16142.72 105
16143.92 106
16145.12 116
16146.32 81
16147.52 100
16148.72 110
16149.92 114
16151.12 102
16152.32 105
16153.53 99
16154.73 115
16155.93 89
16157.13 103
16158.33 109
16159.53 119
16160.73 107
16161.93 99
16163.14 111
16164.34 99
16165.54 98
16166.74 97
16167.94 117
16169.14 109
16170.34 131
16171.55 126
16172.75 117
16173.95 111
16175.15 121
16176.35 115
16177.56 126
16178.76 131
16179.96 99
16181.16 119
16182.36 101
16183.57 110
16184.77 123
16185.97 115
16187.17 114
16188.38 120
16189.58 104
16190.78 106
16191.98 112
16193.18 111
16194.39 122
16195.59 118
16196.79 121
16198.00 105
16199.20 100
16200.40 109
16201.60 105
16202.81 113
16204.01 119
16205.21 92
16206.42 124
16207.62 126
16208.82 129
16210.02 114
16211.23 117
16212.43 131
16213.63 136
16214.84 107
16216.04 98
16217.24 112
16218.45 135
16219.65 110
16220.86 127
16222.06 146
16223.26 96
16224.47 113
16225.67 125
16226.87 142
16228.08 114
16229.28 103
16230.49 140
16231.69 116
16232.89 112
16234.10 105
16235.30 122
16236.51 114
16237.71 121
16238.91 135
16240.12 127
16241.32 112
16242.53 135
16243.73 124
16244.94 140
16246.14 124
16247.34 123
16248.55 136
16249.75 128
16250.96 106
16252.16 120
16253.37 121
16254.57 120
16255.78 131
16256.98 121
16258.19 111
16259.39 106
16260.60 138
16261.80 113
16263.01 128
16264.21 130
16265.42 154
16266.62 147
16267.83 126
16269.03 128
16270.24 120
16271.45 161
16272.65 131
16273.86 138
16275.06 143
16276.27 148
16277.47 134
16278.68 138
16279.88 115
16281.09 126
16282.30 145
16283.50 124
16284.71 136
16285.91 130
16287.12 132
16288.33 152
16289.53 134
16290.74 133
16291.94 153
16293.15 147
16294.36 139
16295.56 143
16296.77 153
16297.98 133
16299.18 162
16300.39 142
16301.60 156
16302.80 158
16304.01 169
16305.22 157
16306.42 152
16307.63 147
16308.84 124
16310.04 126
16311.25 131
16312.46 153
16313.66 153
16314.87 142
16316.08 177
16317.29 138
16318.49 144
16319.70 130
16320.91 140
16322.11 146
16323.32 129
16324.53 145
16325.74 134
16326.94 119
16328.15 143
16329.36 154
16330.57 147
16331.77 150
16332.98 154
16334.19 125
16335.40 117
16336.61 127
16337.81 138
16339.02 134
16340.23 110
16341.44 118
16342.65 142
16343.85 134
16345.06 124
16346.27 121
16347.48 132
16348.69 126
16349.90 117
16351.10 139
16352.31 108
16353.52 114
16354.73 118
16355.94 149
16357.15 127
16358.35 125
16359.56 131
16360.77 113
16361.98 122
16363.19 103
16364.40 111
16365.61 97
16366.82 84
16368.03 99
16369.23 125
16370.44 109
16371.65 106
16372.86 110
16374.07 125
16375.28 100
16376.49 143
16377.70 115
16378.91 125
16380.12 109
16381.33 108
16382.54 113
16383.75 120
16384.96 109
16386.17 90
16387.38 116
16388.59 103
16389.80 129
16391.01 108
16392.22 127
16393.43 94
16394.64 110
16395.85 106
16397.06 101
16398.27 98
16399.48 104
16400.69 118
16401.90 104
16403.11 118
16404.32 115
16405.53 104
16406.74 112
16407.95 113
16409.16 109
16410.37 110
16411.58 92
16412.79 109
16414.00 108
16415.21 107
16416.42 99
16417.63 108
16418.85 120
16420.06 98
16421.27 108
16422.48 102
16423.69 120
16424.90 105
16426.11 106
16427.32 90
16428.53 112
16429.75 109
16430.96 107
16432.17 90
16433.38 119
16434.59 109
16435.80 109
16437.01 104
16438.23 83
16439.44 99
16440.65 106
16441.86 103
16443.07 97
16444.28 94
16445.50 97
16446.71 102
16447.92 111
16449.13 104
16450.34 104
16451.56 132
16452.77 116
16453.98 108
16455.19 86
16456.41 108
16457.62 108
16458.83 110
16460.04 106
16461.26 92
16462.47 127
16463.68 104
16464.89 112
16466.11 102
16467.32 104
16468.53 110
16469.74 121
16470.96 103
16472.17 87
16473.38 123
16474.60 108
16475.81 99
16477.02 104
16478.23 111
16479.45 105
16480.66 117
16481.87 101
16483.09 93
16484.30 105
16485.51 122
16486.73 112
16487.94 99
16489.15 103
16490.37 92
16491.58 114
16492.80 110
16494.01 104
16495.22 96
16496.44 125
16497.65 109
16498.86 108
16500.08 83
16501.29 106
16502.51 111
16503.72 104
16504.93 103
16506.15 97
16507.36 91
16508.58 111
16509.79 94
16511.01 96
16512.22 113
16513.43 99
16514.65 104
16515.86 89
16517.08 102
16518.29 91
16519.51 142
16520.72 115
16521.94 98
16523.15 98
16524.37 110
16525.58 79
16526.80 81
16528.01 118
16529.23 94
16530.44 99
16531.66 88
16532.87 91
16534.09 84
16535.30 99
16536.52 105
16537.73 87
16538.95 89
16540.16 112
16541.38 104
16542.59 102
16543.81 77
16545.02 93
16546.24 110
16547.46 98
16548.67 106
16549.89 105
16551.10 108
16552.32 97
16553.54 119
16554.75 112
16555.97 103
16557.18 103
16558.40 124
16559.62 98
16560.83 91
16562.05 91
16563.26 109
16564.48 117
16565.70 91
16566.91 102
16568.13 112
16569.35 91
16570.56 89
16571.78 97
16573.00 103
16574.21 111
16575.43 96
16576.65 110
16577.86 103
16579.08 101
16580.30 83
16581.51 101
16582.73 91
16583.95 98
16585.16 94
16586.38 106
16587.60 110
16588.82 99
16590.03 90
16591.25 106
16592.47 113
16593.68 99
16594.90 107
16596.12 101
16597.34 93
16598.55 93
16599.77 90
16600.99 96
16602.21 77
16603.43 106
16604.64 98
16605.86 123
16607.08 87
16608.30 94
16609.51 95
16610.73 108
16611.95 107
16613.17 85
16614.39 111
16615.60 114
16616.82 75
16618.04 83
16619.26 106
16620.48 95
16621.70 112
16622.91 100
16624.13 104
16625.35 93
16626.57 128
16627.79 102
16629.01 101
16630.23 93
16631.45 96
16632.66 92
16633.88 114
16635.10 117
16636.32 98
16637.54 101
16638.76 107
16639.98 95
16641.20 86
16642.42 89
16643.64 102
16644.85 87
16646.07 80
16647.29 82
16648.51 81
16649.73 83
16650.95 99
16652.17 102
16653.39 86
16654.61 79
16655.83 86
16657.05 101
16658.27 100
16659.49 88
16660.71 87
16661.93 89
16663.15 106
16664.37 76
16665.59 88
16666.81 73
16668.03 96
16669.25 91
16670.47 89
16671.69 92
16672.91 94
16674.13 90
16675.35 87
16676.57 103
16677.79 87
16679.01 110
16680.23 98
16681.45 119
16682.67 85
16683.89 88
16685.11 96
16686.34 101
16687.56 100
16688.78 110
16690.00 108
16691.22 97
16692.44 94
16693.66 105
16694.88 101
16696.10 76
16697.32 73
16698.55 97
16699.77 98
16700.99 91
16702.21 91
16703.43 93
16704.65 82
16705.87 92
16707.10 69
16708.32 65
16709.54 75
16710.76 80
16711.98 70
16713.20 105
16714.43 69
16715.65 93
16716.87 82
16718.09 96
16719.31 91
16720.54 109
16721.76 70
16722.98 92
16724.20 96
16725.42 97
16726.65 105
16727.87 113
16729.09 90
16730.31 83
16731.54 91
16732.76 82
16733.98 94
16735.20 81
16736.43 82
16737.65 101
16738.87 99
16740.09 57
16741.32 72
16742.54 75
16743.76 92
16744.99 90
16746.21 80
16747.43 84
16748.65 99
16749.88 106
16751.10 96
16752.32 90
16753.55 75
16754.77 81
16755.99 86
16757.22 95
16758.44 93
16759.66 117
16760.89 77
16762.11 76
16763.33 90
16764.56 92
16765.78 91
16767.01 102
16768.23 85
16769.45 93
16770.68 100
16771.90 89
16773.12 82
16774.35 105
16775.57 91
16776.80 102
16778.02 107
16779.25 116
16780.47 96
16781.69 74
16782.92 87
16784.14 97
16785.37 99
16786.59 84
16787.82 104
16789.04 110
16790.27 97
16791.49 85
16792.71 65
16793.94 94
16795.16 87
16796.39 95
16797.61 107
16798.84 115
16800.06 87
16801.29 84
16802.51 83
16803.74 102
16804.96 93
16806.19 73
16807.41 76
16808.64 69
16809.86 78
16811.09 100
16812.32 88
16813.54 91
16814.77 83
16815.99 96
16817.22 98
16818.44 90
16819.67 77
16820.89 92
16822.12 108
16823.35 105
16824.57 97
16825.80 114
16827.02 98
16828.25 99
16829.48 108
16830.70 98
16831.93 94
16833.15 108
16834.38 101
16835.61 97
16836.83 71
16838.06 90
16839.29 80
16840.51 105
16841.74 83
16842.96 99
16844.19 92
16845.42 95
16846.64 101
16847.87 99
16849.10 116
16850.32 85
16851.55 106
16852.78 108
16854.01 92
16855.23 102
16856.46 95
16857.69 101
16858.91 117
16860.14 127
16861.37 118
16862.59 117
16863.82 123
16865.05 103
16866.28 123
16867.50 113
16868.73 119
16869.96 125
16871.19 125
16872.41 128
16873.64 110
16874.87 124
16876.10 131
16877.33 136
16878.55 118
16879.78 124
16881.01 115
16882.24 116
16883.46 140
16884.69 123
16885.92 135
16887.15 137
16888.38 144
16889.61 114
16890.83 111
16892.06 112
16893.29 125
16894.52 130
16895.75 143
16896.98 138
16898.20 140
16899.43 140
16900.66 138
16901.89 128
16903.12 118
16904.35 139
16905.58 125
16906.80 107
16908.03 106
16909.26 124
16910.49 126
16911.72 121
16912.95 108
16914.18 111
16915.41 100
16916.64 114
16917.87 106
16919.10 96
16920.33 101
16921.55 88
16922.78 118
16924.01 102
16925.24 103
16926.47 108
16927.70 122
16928.93 110
16930.16 115
16931.39 93
16932.62 101
16933.85 113
16935.08 104
16936.31 105
16937.54 105
16938.77 112
16940.00 128
16941.23 112
16942.46 87
16943.69 101
16944.92 91
16946.15 103
16947.38 91
16948.61 100
16949.84 99
16951.07 109
16952.30 131
16953.53 94
16954.76 101
16956.00 91
16957.23 133
16958.46 93
16959.69 111
16960.92 95
16962.15 101
16963.38 111
16964.61 95
16965.84 110
16967.07 104
16968.30 101
16969.54 121
16970.77 125
16972.00 112
16973.23 98
16974.46 99
16975.69 107
16976.92 95
16978.15 110
16979.39 96
16980.62 109
16981.85 104
16983.08 105
16984.31 104
16985.54 101
16986.78 105
16988.01 105
16989.24 91
16990.47 83
16991.70 123
16992.94 96
16994.17 115
16995.40 100
16996.63 99
16997.86 103
16999.10 101
17000.33 106
17001.56 127
17002.79 106
17004.03 112
17005.26 83
17006.49 84
17007.72 93
17008.96 105
17010.19 110
17011.42 101
17012.65 113
17013.89 120
17015.12 121
17016.35 125
17017.58 105
17018.82 90
17020.05 110
17021.28 108
17022.52 109
17023.75 98
17024.98 106
17026.22 102
17027.45 108
17028.68 98
17029.92 93
17031.15 105
17032.38 105
17033.62 101
17034.85 98
17036.08 102
17037.32 99
17038.55 103
17039.78 85
17041.02 91
17042.25 99
17043.49 84
17044.72 104
17045.95 90
17047.19 86
17048.42 84
17049.66 96
17050.89 102
17052.12 90
17053.36 82
17054.59 105
17055.83 105
17057.06 89
17058.29 102
17059.53 96
17060.76 89
17062.00 85
17063.23 103
17064.47 81
17065.70 78
17066.94 97
17068.17 83
17069.41 76
17070.64 78
17071.88 104
17073.11 107
17074.35 83
17075.58 82
17076.82 81
17078.05 108
17079.29 108
17080.52 91
17081.76 93
17082.99 92
17084.23 78
17085.46 80
17086.70 86
17087.93 77
17089.17 87
17090.40 75
17091.64 96
17092.87 76
17094.11 85
17095.35 88
17096.58 91
17097.82 100
17099.05 83
17100.29 82
17101.53 97
17102.76 88
17104.00 85
17105.23 75
17106.47 98
17107.71 89
17108.94 104
17110.18 83
17111.41 87
17112.65 97
17113.89 82
17115.12 82
17116.36 80
17117.60 102
17118.83 95
17120.07 87
17121.31 87
17122.54 97
17123.78 85
17125.02 89
17126.25 91
17127.49 74
17128.73 88
17129.96 85
17131.20 100
17132.44 86
17133.68 77
17134.91 81
17136.15 75
17137.39 92
17138.62 74
17139.86 93
17141.10 66
17142.34 69
17143.57 99
17144.81 92
17146.05 87
17147.29 80
17148.52 92
17149.76 91
17151.00 80
17152.24 77
17153.48 79
17154.71 86
17155.95 102
17157.19 96
17158.43 75
17159.66 70
17160.90 105
17162.14 103
17163.38 83
17164.62 77
17165.86 94
17167.09 78
17168.33 96
17169.57 89
17170.81 85
17172.05 85
17173.29 73
17174.52 89
17175.76 76
17177.00 70
17178.24 89
17179.48 77
17180.72 83
17181.96 77
17183.20 68
17184.43 74
17185.67 74
17186.91 95
17188.15 76
17189.39 88
17190.63 96
17191.87 86
17193.11 99
17194.35 92
17195.59 69
17196.83 99
17198.07 94
17199.31 98
17200.55 72
17201.78 85
17203.02 80
17204.26 81
17205.50 84
17206.74 75
17207.98 78
17209.22 96
17210.46 94
17211.70 73
17212.94 71
17214.18 94
17215.42 86
17216.66 83
17217.90 71
17219.14 91
17220.38 84
17221.62 78
17222.86 74
17224.10 74
17225.34 65
17226.59 88
17227.83 91
17229.07 89
17230.31 79
17231.55 92
17232.79 79
17234.03 85
17235.27 67
17236.51 73
17237.75 86
17238.99 90
17240.23 85
17241.47 67
17242.72 72
17243.96 74
17245.20 96
17246.44 69
17247.68 77
17248.92 76
17250.16 81
17251.40 59
17252.65 71
17253.89 74
17255.13 64
17256.37 84
17257.61 110
17258.85 80
17260.09 87
17261.34 89
17262.58 88
17263.82 95
17265.06 96
17266.30 64
17267.55 72
17268.79 98
17270.03 77
17271.27 78
17272.51 81
17273.76 86
17275.00 79
17276.24 64
17277.48 83
17278.72 91
17279.97 73
17281.21 84
17282.45 74
17283.69 75
17284.94 81
17286.18 77
17287.42 91
17288.67 74
17289.91 87
17291.15 89
17292.39 89
17293.64 77
17294.88 76
17296.12 114
17297.37 81
17298.61 76
17299.85 67
17301.09 74
17302.34 89
17303.58 78
17304.82 84
17306.07 77
17307.31 58
17308.55 82
17309.80 81
17311.04 72
17312.29 68
17313.53 74
17314.77 80
17316.02 77
17317.26 83
17318.50 72
17319.75 70
17320.99 79
17322.24 91
17323.48 63
17324.72 68
17325.97 75
17327.21 92
17328.46 80
17329.70 70
17330.94 59
17332.19 77
17333.43 90
17334.68 92
17335.92 104
17337.17 67
17338.41 89
17339.65 90
17340.90 97
17342.14 78
17343.39 88
17344.63 63
17345.88 92
17347.12 83
17348.37 82
17349.61 69
17350.86 70
17352.10 82
17353.35 78
17354.59 107
17355.84 86
17357.08 99
17358.33 115
17359.57 88
17360.82 71
17362.06 89
17363.31 85
17364.55 95
17365.80 65
17367.05 77
17368.29 75
17369.54 82
17370.78 82
17372.03 50
17373.27 63
17374.52 74
17375.77 77
17377.01 78
17378.26 78
17379.50 80
17380.75 81
17382.00 64
17383.24 74
17384.49 78
17385.73 78
17386.98 72
17388.23 80
17389.47 76
17390.72 82
17391.97 74
17393.21 67
17394.46 71
17395.71 84
17396.95 74
17398.20 71
17399.45 67
17400.69 62
17401.94 84
17403.19 78
17404.43 63
17405.68 66
17406.93 74
17408.17 83
17409.42 98
17410.67 90
17411.91 61
17413.16 67
17414.41 70
17415.66 76
17416.90 63
17418.15 70
17419.40 82
17420.65 89
17421.89 65
17423.14 71
17424.39 81
17425.64 72
17426.88 77
17428.13 89
17429.38 80
17430.63 64
17431.87 79
17433.12 77
17434.37 66
17435.62 53
17436.87 76
17438.11 94
17439.36 75
17440.61 71
17441.86 83
17443.11 81
17444.36 86
17445.60 72
17446.85 83
17448.10 103
17449.35 77
17450.60 82
17451.85 75
17453.10 75
17454.34 78
17455.59 84
17456.84 74
17458.09 92
17459.34 73
17460.59 80
17461.84 73
17463.09 88
17464.33 55
17465.58 77
17466.83 97
17468.08 78
17469.33 78
17470.58 69
17471.83 71
17473.08 72
17474.33 89
17475.58 73
17476.83 82
17478.08 67
17479.33 69
17480.58 79
17481.83 99
17483.08 80
17484.33 87
17485.58 77
17486.83 98
17488.07 73
17489.32 84
17490.57 91
17491.82 82
17493.07 81
17494.32 82
17495.58 59
17496.83 92
17498.08 89
17499.33 92
17500.58 85
17501.83 75
17503.08 87
17504.33 99
17505.58 82
17506.83 83
17508.08 78
17509.33 75
17510.58 74
17511.83 71
17513.08 84
17514.33 87
17515.58 84
17516.83 93
17518.09 72
17519.34 82
17520.59 85
17521.84 95
17523.09 101
17524.34 82
17525.59 76
17526.84 90
17528.09 73
17529.35 77
17530.60 94
17531.85 84
17533.10 100
17534.35 77
17535.60 77
17536.86 84
17538.11 67
17539.36 82
17540.61 79
17541.86 64
17543.11 81
17544.37 101
17545.62 91
17546.87 69
17548.12 75
17549.37 94
17550.63 92
17551.88 86
17553.13 76
17554.38 76
17555.63 86
17556.89 89
17558.14 72
17559.39 81
17560.64 80
17561.90 69
17563.15 75
17564.40 99
17565.65 68
17566.91 86
17568.16 75
17569.41 87
17570.67 80
17571.92 91
17573.17 91
17574.42 72
17575.68 81
17576.93 81
17578.18 85
17579.44 76
17580.69 83
17581.94 72
17583.20 78
17584.45 91
17585.70 83
17586.96 70
17588.21 77
17589.46 82
17590.72 85
17591.97 73
17593.22 76
17594.48 81
17595.73 69
17596.99 84
17598.24 77
17599.49 83
17600.75 81
17602.00 83
17603.26 78
17604.51 82
17605.76 84
17607.02 119
17608.27 80
17609.53 87
17610.78 95
17612.03 98
17613.29 89
17614.54 79
17615.80 84
17617.05 78
17618.31 87
17619.56 81
17620.82 85
17622.07 91
17623.33 77
17624.58 75
17625.83 80
17627.09 72
17628.34 88
17629.60 87
17630.85 79
17632.11 65
17633.36 103
17634.62 86
17635.88 84
17637.13 92
17638.39 77
17639.64 69
17640.90 75
17642.15 83
17643.41 73
17644.66 96
17645.92 79
17647.17 91
17648.43 79
17649.68 85
17650.94 83
17652.20 93
17653.45 73
17654.71 72
17655.96 82
17657.22 80
17658.48 76
17659.73 81
17660.99 87
17662.24 78
17663.50 81
17664.76 66
17666.01 82
17667.27 91
17668.53 83
17669.78 63
17671.04 75
17672.29 86
17673.55 78
17674.81 94
17676.06 65
17677.32 92
17678.58 88
17679.83 81
17681.09 66
17682.35 84
17683.60 77
17684.86 85
17686.12 87
17687.38 72
17688.63 68
17689.89 81
17691.15 80
17692.40 89
17693.66 67
17694.92 49
17696.18 73
17697.43 82
17698.69 82
17699.95 65
17701.21 88
17702.46 95
17703.72 84
17704.98 79
17706.24 77
17707.49 58
17708.75 86
17710.01 69
17711.27 64
17712.53 67
17713.78 64
17715.04 84
17716.30 77
17717.56 82
17718.82 107
17720.07 75
17721.33 86
17722.59 78
17723.85 83
17725.11 75
17726.36 66
17727.62 88
17728.88 77
17730.14 62
17731.40 69
17732.66 81
17733.92 71
17735.17 64
17736.43 71
17737.69 80
17738.95 83
17740.21 81
17741.47 63
17742.73 80
17743.99 76
17745.25 66
17746.51 81
17747.76 62
17749.02 74
17750.28 61
17751.54 74
17752.80 81
17754.06 82
17755.32 76
17756.58 64
17757.84 83
17759.10 81
17760.36 79
17761.62 82
17762.88 70
17764.14 64
17765.40 89
17766.66 70
17767.92 82
17769.18 74
17770.44 72
17771.70 74
17772.96 83
17774.22 68
17775.48 75
17776.74 79
17778.00 83
17779.26 70
17780.52 70
17781.78 73
17783.04 71
17784.30 87
17785.56 77
17786.82 82
17788.08 62
17789.34 68
17790.60 70
17791.86 83
17793.12 114
17794.38 74
17795.65 69
17796.91 66
17798.17 66
17799.43 70
17800.69 72
17801.95 69
17803.21 62
17804.47 68
17805.73 60
17807.00 78
17808.26 79
17809.52 70
17810.78 76
17812.04 66
17813.30 81
17814.56 68
17815.83 69
17817.09 76
17818.35 80
17819.61 75
17820.87 62
17822.13 87
17823.40 83
17824.66 72
17825.92 67
17827.18 72
17828.44 94
17829.71 91
17830.97 94
17832.23 81
17833.49 74
17834.75 90
17836.02 70
17837.28 62
17838.54 78
17839.80 64
17841.07 87
17842.33 67
17843.59 72
17844.85 73
17846.12 60
17847.38 69
17848.64 80
17849.91 67
17851.17 77
17852.43 63
17853.69 80
17854.96 62
17856.22 75
17857.48 88
17858.75 86
17860.01 74
17861.27 59
17862.54 70
17863.80 67
17865.06 89
17866.33 65
17867.59 67
17868.85 68
17870.12 82
17871.38 70
17872.64 60
17873.91 64
17875.17 81
17876.43 85
17877.70 70
17878.96 73
17880.23 60
17881.49 76
17882.75 84
17884.02 57
17885.28 54
17886.55 78
17887.81 77
17889.07 64
17890.34 58
17891.60 79
17892.87 73
17894.13 74
17895.40 77
17896.66 67
17897.92 72
17899.19 80
17900.45 94
17901.72 59
17902.98 71
17904.25 75
17905.51 105
17906.78 72
17908.04 52
17909.31 79
17910.57 78
17911.84 84
17913.10 76
17914.37 78
17915.63 73
17916.90 62
17918.16 75
17919.43 69
17920.69 66
17921.96 67
17923.22 89
17924.49 95
17925.75 76
17927.02 81
17928.29 60
17929.55 88
17930.82 71
17932.08 82
17933.35 73
17934.61 69
17935.88 73
17937.15 81
17938.41 62
17939.68 62
17940.94 76
17942.21 81
17943.48 64
17944.74 71
17946.01 74
17947.28 77
17948.54 80
17949.81 74
17951.07 69
17952.34 64
17953.61 79
17954.87 85
17956.14 92
17957.41 73
17958.67 66
17959.94 64
17961.21 72
17962.47 76
17963.74 74
17965.01 83
17966.27 74
17967.54 72
17968.81 70
17970.08 69
17971.34 76
17972.61 85
17973.88 62
17975.14 66
17976.41 66
17977.68 63
17978.95 62
17980.21 77
17981.48 76
17982.75 55
17984.02 75
17985.28 64
17986.55 77
17987.82 91
17989.09 76
17990.35 73
17991.62 75
17992.89 62
17994.16 85
17995.43 63
17996.69 83
17997.96 59
17999.23 68
18000.50 76
18001.77 78
18003.03 76
18004.30 70
18005.57 88
18006.84 79
18008.11 79
18009.38 53
18010.64 75
18011.91 70
18013.18 77
18014.45 71
18015.72 77
18016.99 53
18018.26 58
18019.53 68
18020.79 73
18022.06 71
18023.33 69
18024.60 64
18025.87 63
18027.14 78
18028.41 70
18029.68 72
18030.95 70
18032.22 75
18033.48 60
18034.75 57
18036.02 62
18037.29 89
18038.56 85
18039.83 60
18041.10 83
18042.37 55
18043.64 74
18044.91 66
18046.18 61
18047.45 58
18048.72 74
18049.99 69
18051.26 74
18052.53 71
18053.80 56
18055.07 67
18056.34 73
18057.61 66
18058.88 42
18060.15 62
18061.42 66
18062.69 84
18063.96 54
18065.23 76
18066.50 67
18067.77 79
18069.04 71
18070.31 74
18071.58 71
18072.86 73
18074.13 75
18075.40 82
18076.67 97
18077.94 67
18079.21 82
18080.48 78
18081.75 83
18083.02 55
18084.29 78
18085.56 73
18086.84 74
18088.11 72
18089.38 79
18090.65 70
18091.92 112
18093.19 90
18094.46 86
18095.74 63
18097.01 71
18098.28 83
18099.55 70
18100.82 73
18102.09 72
18103.37 75
18104.64 82
18105.91 60
18107.18 75
18108.45 88
18109.72 83
18111.00 91
18112.27 78
18113.54 68
18114.81 67
18116.09 74
18117.36 80
18118.63 62
18119.90 70
18121.17 62
18122.45 84
18123.72 83
18124.99 74
18126.26 69
18127.54 85
18128.81 67
18130.08 74
18131.36 50
18132.63 70
18133.90 72
18135.17 88
18136.45 73
18137.72 61
18138.99 57
18140.27 71
18141.54 83
18142.81 65
18144.09 71
18145.36 71
18146.63 84
18147.91 70
18149.18 62
18150.45 57
18151.73 66
18153.00 77
18154.27 67
18155.55 73
18156.82 62
18158.09 76
18159.37 78
18160.64 64
18161.91 78
18163.19 67
18164.46 59
18165.74 68
18167.01 73
18168.28 62
18169.56 76
18170.83 75
18172.11 85
18173.38 71
18174.66 55
18175.93 72
18177.20 73
18178.48 88
18179.75 66
18181.03 57
18182.30 70
18183.58 80
18184.85 86
18186.13 56
18187.40 62
18188.68 49
18189.95 69
18191.23 75
18192.50 45
18193.78 76
18195.05 86
18196.33 70
18197.60 65
18198.88 60
18200.15 79
18201.43 87
18202.70 84
18203.98 80
18205.25 65
18206.53 80
18207.80 63
18209.08 56
18210.35 57
18211.63 51
18212.90 73
18214.18 70
18215.46 52
18216.73 51
18218.01 81
18219.28 96
18220.56 78
18221.84 71
18223.11 58
18224.39 89
18225.66 61
18226.94 67
18228.22 67
18229.49 78
18230.77 89
18232.04 56
18233.32 43
18234.60 68
18235.87 71
18237.15 77
18238.43 60
18239.70 59
18240.98 80
18242.26 86
18243.53 79
18244.81 69
18246.09 42
18247.36 76
18248.64 76
18249.92 76
18251.19 67
18252.47 53
18253.75 80
18255.03 74
18256.30 61
18257.58 59
18258.86 59
18260.13 85
18261.41 87
18262.69 78
18263.97 50
18265.24 69
18266.52 79
18267.80 60
18269.08 62
18270.35 54
18271.63 76
18272.91 67
18274.19 66
18275.47 57
18276.74 66
18278.02 79
18279.30 82
18280.58 82
18281.85 48
18283.13 57
18284.41 57
18285.69 71
18286.97 68
18288.25 60
18289.52 77
18290.80 91
18292.08 61
18293.36 53
18294.64 73
18295.92 80
18297.19 76
18298.47 95
18299.75 80
18301.03 82
18302.31 81
18303.59 68
18304.87 73
18306.15 80
18307.43 53
18308.70 48
18309.98 75
18311.26 64
18312.54 69
18313.82 74
18315.10 66
18316.38 68
18317.66 51
18318.94 88
18320.22 76
18321.50 89
18322.78 68
18324.06 75
18325.34 69
18326.61 68
18327.89 76
18329.17 65
18330.45 73
18331.73 78
18333.01 73
18334.29 90
18335.57 53
18336.85 59
18338.13 66
18339.41 62
18340.69 67
18341.97 68
18343.25 71
18344.53 80
18345.81 66
18347.09 91
18348.37 63
18349.66 56
18350.94 65
18352.22 74
18353.50 69
18354.78 66
18356.06 60
18357.34 74
18358.62 81
18359.90 50
18361.18 61
18362.46 66
18363.74 90
18365.02 77
18366.30 77
18367.59 73
18368.87 59
18370.15 65
18371.43 73
18372.71 75
18373.99 76
18375.27 72
18376.55 86
18377.84 82
18379.12 61
18380.40 64
18381.68 56
18382.96 79
18384.24 64
18385.53 67
18386.81 52
18388.09 61
18389.37 57
18390.65 64
18391.93 66
18393.22 55
18394.50 63
18395.78 64
18397.06 77
18398.34 70
18399.63 70
18400.91 69
18402.19 65
18403.47 56
18404.76 73
18406.04 71
18407.32 62
18408.60 60
18409.89 80
18411.17 64
18412.45 73
18413.73 59
18415.02 79
18416.30 64
18417.58 56
18418.86 70
18420.15 73
18421.43 74
18422.71 57
18424.00 67
18425.28 62
18426.56 57
18427.85 60
18429.13 74
18430.41 59
18431.70 52
18432.98 72
18434.26 67
18435.55 65
18436.83 53
18438.11 72
18439.40 70
18440.68 62
18441.96 54
18443.25 64
18444.53 72
18445.81 84
18447.10 70
18448.38 73
18449.67 66
18450.95 75
18452.23 68
18453.52 67
18454.80 67
18456.09 79
18457.37 78
18458.66 61
18459.94 70
18461.22 74
18462.51 76
18463.79 85
18465.08 62
18466.36 44
18467.65 76
18468.93 68
18470.22 73
18471.50 77
18472.78 66
18474.07 68
18475.35 62
18476.64 73
18477.92 64
18479.21 62
18480.49 70
18481.78 79
18483.06 70
18484.35 53
18485.63 61
18486.92 72
18488.20 54
18489.49 54
18490.78 58
18492.06 56
18493.35 61
18494.63 84
18495.92 81
18497.20 54
18498.49 70
18499.77 65
18501.06 53
18502.35 49
18503.63 70
18504.92 76
18506.20 91
18507.49 70
18508.78 79
18510.06 59
18511.35 65
18512.63 64
18513.92 71
18515.21 77
18516.49 68
18517.78 61
18519.06 81
18520.35 60
18521.64 61
18522.92 59
18524.21 63
18525.50 86
18526.78 59
18528.07 71
18529.36 65
18530.64 70
18531.93 57
18533.22 71
18534.50 72
18535.79 69
18537.08 78
18538.37 67
18539.65 54
18540.94 63
18542.23 68
18543.51 78
18544.80 83
18546.09 75
18547.38 77
18548.66 85
18549.95 79
18551.24 71
18552.53 74
18553.81 64
18555.10 60
18556.39 70
18557.68 72
18558.96 67
18560.25 81
18561.54 60
18562.83 87
18564.11 82
18565.40 52
18566.69 83
18567.98 79
18569.27 80
18570.56 77
18571.84 75
18573.13 84
18574.42 76
18575.71 68
18577.00 63
18578.28 80
18579.57 72
18580.86 64
18582.15 86
18583.44 81
18584.73 65
18586.02 65
18587.31 82
18588.59 81
18589.88 64
18591.17 67
18592.46 60
18593.75 69
18595.04 72
18596.33 78
18597.62 81
18598.91 64
18600.19 77
18601.48 71
18602.77 78
18604.06 86
18605.35 91
18606.64 70
18607.93 77
18609.22 76
18610.51 63
18611.80 74
18613.09 84
18614.38 68
18615.67 81
18616.96 85
18618.25 94
18619.54 63
18620.83 80
18622.12 76
18623.41 70
18624.70 78
18625.99 74
18627.28 98
18628.57 78
18629.86 85
18631.15 80
18632.44 74
18633.73 75
18635.02 92
18636.31 89
18637.60 84
18638.89 86
18640.18 86
18641.47 78
18642.76 86
18644.05 74
18645.34 58
18646.63 80
18647.93 64
18649.22 88
18650.51 67
18651.80 77
18653.09 71
18654.38 78
18655.67 69
18656.96 72
18658.25 76
18659.55 85
18660.84 81
18662.13 63
18663.42 78
18664.71 66
18666.00 88
18667.29 70
18668.58 87
18669.88 70
18671.17 69
18672.46 85
18673.75 68
18675.04 69
18676.34 70
18677.63 61
18678.92 63
18680.21 81
18681.50 73
18682.79 69
18684.09 59
18685.38 81
18686.67 70
18687.96 77
18689.26 72
18690.55 72
18691.84 76
18693.13 71
18694.43 89
18695.72 71
18697.01 71
18698.30 73
18699.60 68
18700.89 63
18702.18 70
18703.47 73
18704.77 63
18706.06 42
18707.35 76
18708.65 72
18709.94 61
18711.23 60
18712.52 77
18713.82 87
18715.11 83
18716.40 78
18717.70 71
18718.99 71
18720.28 63
18721.58 66
18722.87 77
18724.16 65
18725.46 62
18726.75 81
18728.04 62
18729.34 68
18730.63 63
18731.93 66
18733.22 64
18734.51 66
18735.81 79
18737.10 86
18738.40 99
18739.69 69
18740.98 66
18742.28 62
18743.57 57
18744.87 73
18746.16 111
18747.45 60
18748.75 57
18750.04 66
18751.34 79
18752.63 76
18753.93 70
18755.22 58
18756.52 64
18757.81 71
18759.10 79
18760.40 66
18761.69 70
18762.99 57
18764.28 69
18765.58 88
18766.87 77
18768.17 55
18769.46 71
18770.76 71
18772.05 68
18773.35 66
18774.64 61
18775.94 75
18777.23 69
18778.53 65
18779.83 74
18781.12 44
18782.42 66
18783.71 73
18785.01 72
18786.30 70
18787.60 68
18788.89 59
18790.19 74
18791.49 54
18792.78 60
18794.08 72
18795.37 86
18796.67 75
18797.97 47
18799.26 58
18800.56 75
18801.85 71
18803.15 66
18804.45 62
18805.74 61
18807.04 63
18808.34 69
18809.63 56
18810.93 54
18812.23 64
18813.52 79
18814.82 88
18816.12 51
18817.41 52
18818.71 70
18820.01 67
18821.30 55
18822.60 64
18823.90 59
18825.19 68
18826.49 53
18827.79 63
18829.08 56
18830.38 54
18831.68 71
18832.98 61
18834.27 65
18835.57 59
18836.87 72
18838.17 68
18839.46 69
18840.76 69
18842.06 65
18843.36 67
18844.65 60
18845.95 69
18847.25 64
18848.55 72
18849.84 68
18851.14 70
18852.44 72
18853.74 67
18855.04 62
18856.33 60
18857.63 76
18858.93 78
18860.23 67
18861.53 62
18862.83 59
18864.12 64
18865.42 52
18866.72 75
18868.02 57
18869.32 59
18870.62 53
18871.91 46
18873.21 75
18874.51 70
18875.81 76
18877.11 58
18878.41 90
18879.71 54
18881.01 73
18882.30 83
18883.60 67
18884.90 80
18886.20 59
18887.50 69
18888.80 59
18890.10 64
18891.40 66
18892.70 75
18894.00 64
18895.30 82
18896.60 63
18897.90 79
18899.19 83
18900.49 62
18901.79 70
18903.09 79
18904.39 81
18905.69 79
18906.99 59
18908.29 52
18909.59 55
18910.89 73
18912.19 60
18913.49 55
18914.79 73
18916.09 62
18917.39 63
18918.69 73
18919.99 69
18921.29 56
18922.59 77
18923.89 80
18925.20 72
18926.50 68
18927.80 60
18929.10 59
18930.40 86
18931.70 79
18933.00 58
18934.30 65
18935.60 62
18936.90 69
18938.20 78
18939.50 74
18940.80 53
18942.10 55
18943.41 54
18944.71 73
18946.01 68
18947.31 64
18948.61 62
18949.91 73
18951.21 74
18952.51 68
18953.82 74
18955.12 65
18956.42 68
18957.72 52
18959.02 56
18960.32 65
18961.63 64
18962.93 76
18964.23 73
18965.53 66
18966.83 56
18968.13 58
18969.44 60
18970.74 63
18972.04 62
18973.34 68
18974.64 94
18975.95 84
18977.25 74
18978.55 90
18979.85 64
18981.16 71
18982.46 81
18983.76 61
18985.06 64
18986.37 62
18987.67 71
18988.97 69
18990.27 64
18991.58 62
18992.88 53
18994.18 60
18995.48 58
18996.79 62
18998.09 71
18999.39 66
19000.70 62
19002.00 60
19003.30 71
19004.61 55
19005.91 58
19007.21 69
19008.52 69
19009.82 72
19011.12 56
19012.43 58
19013.73 75
19015.03 67
19016.34 75
19017.64 69
19018.94 74
19020.25 57
19021.55 52
19022.86 56
19024.16 74
19025.46 73
19026.77 71
19028.07 77
19029.37 55
19030.68 66
19031.98 49
19033.29 66
19034.59 78
19035.90 59
19037.20 74
19038.50 53
19039.81 66
19041.11 59
19042.42 70
19043.72 61
19045.03 64
19046.33 53
19047.64 66
19048.94 53
19050.25 60
19051.55 73
19052.85 73
19054.16 54
19055.46 56
19056.77 63
19058.07 71
19059.38 74
19060.68 76
19061.99 79
19063.30 59
19064.60 62
19065.91 61
19067.21 80
19068.52 67
19069.82 54
19071.13 66
19072.43 68
19073.74 59
19075.04 55
19076.35 59
19077.66 59
19078.96 72
19080.27 47
19081.57 69
19082.88 73
19084.18 66
19085.49 57
19086.80 61
19088.10 61
19089.41 79
19090.71 71
19092.02 80
19093.33 62
19094.63 56
19095.94 70
19097.25 57
19098.55 59
19099.86 65
19101.17 71
19102.47 87
19103.78 75
19105.08 64
19106.39 79
19107.70 54
19109.01 58
19110.31 71
19111.62 56
19112.93 68
19114.23 74
19115.54 72
19116.85 67
19118.15 60
19119.46 56
19120.77 61
19122.08 61
19123.38 78
19124.69 55
19126.00 69
19127.30 72
19128.61 70
19129.92 59
19131.23 56
19132.53 71
19133.84 72
19135.15 64
19136.46 68
19137.77 63
19139.07 59
19140.38 78
19141.69 71
19143.00 53
19144.30 65
19145.61 76
19146.92 73
19148.23 72
19149.54 64
19150.84 65
19152.15 81
19153.46 81
19154.77 65
19156.08 70
19157.39 62
19158.70 65
19160.00 85
19161.31 63
19162.62 60
19163.93 72
19165.24 85
19166.55 63
19167.86 74
19169.16 84
19170.47 85
19171.78 87
19173.09 71
19174.40 58
19175.71 41
19177.02 68
19178.33 65
19179.64 73
19180.95 72
19182.26 67
19183.56 64
19184.87 68
19186.18 64
19187.49 69
19188.80 58
19190.11 56
19191.42 61
19192.73 70
19194.04 84
19195.35 55
19196.66 57
19197.97 66
19199.28 80
19200.59 48
19201.90 62
19203.21 80
19204.52 83
19205.83 69
19207.14 70
19208.45 55
19209.76 55
19211.07 66
19212.38 72
19213.69 58
19215.00 55
19216.31 55
19217.62 78
19218.93 67
19220.24 47
19221.55 85
19222.86 65
19224.18 72
19225.49 67
19226.80 61
19228.11 61
19229.42 64
19230.73 73
19232.04 58
19233.35 56
19234.66 65
19235.97 76
19237.28 74
19238.60 66
19239.91 53
19241.22 66
19242.53 64
19243.84 68
19245.15 56
19246.46 89
19247.78 73
19249.09 65
19250.40 58
19251.71 53
19253.02 64
19254.33 57
19255.65 62
19256.96 52
19258.27 63
19259.58 40
19260.89 66
19262.21 61
19263.52 58
19264.83 42
19266.14 79
19267.45 73
19268.77 50
19270.08 38
19271.39 83
19272.70 84
19274.02 75
19275.33 52
19276.64 57
19277.95 62
19279.27 57
19280.58 65
19281.89 54
19283.20 86
19284.52 52
19285.83 81
19287.14 57
19288.45 58
19289.77 57
19291.08 64
19292.39 60
19293.71 51
19295.02 55
19296.33 58
19297.65 51
19298.96 48
19300.27 55
19301.59 53
19302.90 59
19304.21 56
19305.53 80
19306.84 52
19308.15 67
19309.47 82
19310.78 65
19312.09 65
19313.41 56
19314.72 68
19316.04 63
19317.35 57
19318.66 65
19319.98 76
19321.29 60
19322.61 67
19323.92 60
19325.23 77
19326.55 69
19327.86 55
19329.18 52
19330.49 65
19331.81 57
19333.12 76
19334.43 63
19335.75 63
19337.06 52
19338.38 57
19339.69 74
19341.01 69
19342.32 70
19343.64 53
19344.95 82
19346.27 60
19347.58 68
19348.90 60
19350.21 66
19351.53 63
19352.84 56
19354.16 69
19355.47 67
19356.79 64
19358.10 50
19359.42 69
19360.73 70
19362.05 75
19363.36 56
19364.68 70
19366.00 49
19367.31 80
19368.63 57
19369.94 69
19371.26 61
19372.57 58
19373.89 76
19375.21 66
19376.52 65
19377.84 58
19379.15 68
19380.47 54
19381.79 52
19383.10 60
19384.42 77
19385.73 62
19387.05 74
19388.37 59
19389.68 75
19391.00 70
19392.32 72
19393.63 58
19394.95 52
19396.27 81
19397.58 57
19398.90 61
19400.22 60
19401.53 92
19402.85 44
19404.17 66
19405.48 57
19406.80 41
19408.12 44
19409.43 64
19410.75 68
19412.07 45
19413.39 65
19414.70 62
19416.02 60
19417.34 62
19418.65 63
19419.97 69
19421.29 65
19422.61 44
19423.92 79
19425.24 47
19426.56 69
19427.88 55
19429.20 62
19430.51 48
19431.83 74
19433.15 42
19434.47 66
19435.78 64
19437.10 43
19438.42 70
19439.74 55
19441.06 67
19442.37 61
19443.69 91
19445.01 56
19446.33 75
19447.65 49
19448.97 73
19450.28 82
19451.60 59
19452.92 55
19454.24 73
19455.56 64
19456.88 50
19458.20 60
19459.51 54
19460.83 74
19462.15 67
19463.47 71
19464.79 58
19466.11 58
19467.43 75
19468.75 93
19470.07 49
19471.39 34
19472.70 55
19474.02 80
19475.34 63
19476.66 55
19477.98 67
19479.30 74
19480.62 58
19481.94 53
19483.26 66
19484.58 52
19485.90 53
19487.22 56
19488.54 68
19489.86 63
19491.18 54
19492.50 69
19493.82 65
19495.14 65
19496.46 57
19497.78 69
19499.10 57
19500.42 51
19501.74 46
19503.06 62
19504.38 51
19505.70 42
19507.02 60
19508.34 76
19509.66 53
19510.98 58
19512.30 47
19513.62 54
19514.94 49
19516.26 52
19517.58 54
19518.90 71
19520.23 55
19521.55 50
19522.87 83
19524.19 63
19525.51 53
19526.83 54
19528.15 66
19529.47 50
19530.79 61
19532.11 52
19533.44 75
19534.76 61
19536.08 73
19537.40 64
19538.72 56
19540.04 53
19541.36 64
19542.69 79
19544.01 50
19545.33 54
19546.65 44
19547.97 68
19549.29 43
19550.62 72
19551.94 63
19553.26 60
19554.58 58
19555.90 48
19557.23 66
19558.55 53
19559.87 60
19561.19 57
19562.51 76
19563.84 49
19565.16 57
19566.48 44
19567.80 69
19569.13 42
19570.45 62
19571.77 62
19573.09 69
19574.42 51
19575.74 67
19577.06 51
19578.39 50
19579.71 50
19581.03 51
19582.35 68
19583.68 50
19585.00 57
19586.32 57
19587.65 72
19588.97 63
19590.29 63
19591.62 60
19592.94 66
19594.26 46
19595.59 51
19596.91 51
19598.23 54
19599.56 68
19600.88 72
19602.20 60
19603.53 51
19604.85 49
19606.17 73
19607.50 73
19608.82 62
19610.15 52
19611.47 53
19612.79 62
19614.12 54
19615.44 62
19616.77 52
19618.09 43
19619.41 53
19620.74 52
19622.06 60
19623.39 47
19624.71 51
19626.03 60
19627.36 68
19628.68 46
19630.01 64
19631.33 54
19632.66 72
19633.98 62
19635.31 54
19636.63 48
19637.96 56
19639.28 61
19640.61 78
19641.93 65
19643.26 58
19644.58 43
19645.91 67
19647.23 73
19648.56 42
19649.88 57
19651.21 53
19652.53 66
19653.86 58
19655.18 65
19656.51 53
19657.83 61
19659.16 60
19660.48 61
19661.81 67
19663.14 65
19664.46 81
19665.79 65
19667.11 63
19668.44 57
19669.77 80
19671.09 60
19672.42 57
19673.74 45
19675.07 59
19676.40 49
19677.72 56
19679.05 56
19680.37 45
19681.70 52
19683.03 50
19684.35 54
19685.68 52
19687.01 56
19688.33 44
19689.66 61
19690.99 64
19692.31 58
19693.64 67
19694.97 85
19696.29 62
19697.62 60
19698.95 49
19700.27 54
19701.60 77
19702.93 46
19704.25 58
19705.58 51
19706.91 59
19708.23 60
19709.56 68
19710.89 55
19712.22 49
19713.54 52
19714.87 67
19716.20 50
19717.53 54
19718.85 59
19720.18 72
19721.51 73
19722.84 56
19724.16 46
19725.49 66
19726.82 70
19728.15 62
19729.48 59
19730.80 50
19732.13 61
19733.46 81
19734.79 70
19736.12 51
19737.44 51
19738.77 60
19740.10 57
19741.43 58
19742.76 61
19744.09 49
19745.41 68
19746.74 78
19748.07 65
19749.40 72
19750.73 56
19752.06 87
19753.39 71
19754.71 65
19756.04 46
19757.37 55
19758.70 68
19760.03 60
19761.36 51
19762.69 51
19764.02 70
19765.35 64
19766.68 57
19768.00 39
19769.33 59
19770.66 65
19771.99 69
19773.32 61
19774.65 68
19775.98 77
19777.31 83
19778.64 54
19779.97 56
19781.30 56
19782.63 68
19783.96 82
19785.29 65
19786.62 59
19787.95 53
19789.28 69
19790.61 49
19791.94 65
19793.27 44
19794.60 53
19795.93 46
19797.26 65
19798.59 58
19799.92 65
19801.25 78
19802.58 61
19803.91 71
19805.24 40
19806.57 48
19807.90 63
19809.23 57
19810.56 54
19811.89 42
19813.22 49
19814.55 59
19815.89 52
19817.22 54
19818.55 57
19819.88 61
19821.21 63
19822.54 55
19823.87 51
19825.20 56
19826.53 60
19827.86 65
19829.20 49
19830.53 48
19831.86 61
19833.19 66
19834.52 61
19835.85 63
19837.18 53
19838.52 66
19839.85 68
19841.18 69
19842.51 52
19843.84 59
19845.17 72
19846.51 56
19847.84 56
19849.17 61
19850.50 47
19851.83 89
19853.17 68
19854.50 51
19855.83 52
19857.16 65
19858.50 72
19859.83 67
19861.16 47
19862.49 56
19863.82 61
19865.16 48
19866.49 63
19867.82 64
19869.15 56
19870.49 45
19871.82 64
19873.15 57
19874.49 51
19875.82 52
19877.15 62
19878.48 54
19879.82 61
19881.15 69
19882.48 62
19883.82 56
19885.15 57
19886.48 66
19887.82 66
19889.15 66
19890.48 57
19891.82 69
19893.15 56
19894.48 54
19895.82 48
19897.15 41
19898.48 71
19899.82 63
19901.15 62
19902.48 57
19903.82 40
19905.15 60
19906.49 66
19907.82 61
19909.15 59
19910.49 54
19911.82 68
19913.16 60
19914.49 49
19915.82 50
19917.16 49
19918.49 71
19919.83 75
19921.16 54
19922.50 63
19923.83 40
19925.16 58
19926.50 57
19927.83 54
19929.17 69
19930.50 63
19931.84 56
19933.17 52
19934.51 69
19935.84 68
19937.18 67
19938.51 57
19939.85 57
19941.18 54
19942.52 53
19943.85 67
19945.19 51
19946.52 60
19947.86 65
19949.19 70
19950.53 61
19951.86 50
19953.20 52
19954.53 81
19955.87 67
19957.21 57
19958.54 57
19959.88 59
19961.21 68
19962.55 73
19963.88 62
19965.22 40
19966.56 67
19967.89 55
19969.23 69
19970.56 57
19971.90 56
19973.24 61
19974.57 60
19975.91 54
19977.24 69
19978.58 65
19979.92 59
19981.25 63
19982.59 50
19983.93 61
19985.26 60
19986.60 70
19987.94 55
19989.27 60
19990.61 74
19991.95 60
19993.28 61
19994.62 49
19995.96 55
19997.29 56
19998.63 67
19999.97 59
20001.30 63
20002.64 72
20003.98 65
20005.32 53
20006.65 69
20007.99 70
20009.33 63
20010.67 66
20012.00 64
20013.34 56
20014.68 71
20016.02 61
20017.35 78
20018.69 65
20020.03 73
20021.37 66
20022.70 65
20024.04 57
20025.38 43
20026.72 67
20028.06 61
20029.39 55
20030.73 53
20032.07 51
20033.41 49
20034.75 54
20036.08 58
20037.42 51
20038.76 80
20040.10 71
20041.44 62
20042.78 72
20044.11 54
20045.45 65
20046.79 65
20048.13 70
20049.47 63
20050.81 71
20052.15 51
20053.48 101
20054.82 82
20056.16 61
20057.50 53
20058.84 68
20060.18 69
20061.52 54
20062.86 70
20064.20 62
20065.54 51
20066.88 67
20068.21 61
20069.55 57
20070.89 58
20072.23 81
20073.57 54
20074.91 61
20076.25 71
20077.59 35
20078.93 59
20080.27 66
20081.61 71
20082.95 52
20084.29 59
20085.63 52
20086.97 70
20088.31 72
20089.65 61
20090.99 50
20092.33 59
20093.67 47
20095.01 64
20096.35 53
20097.69 45
20099.03 57
20100.37 76
20101.71 64
20103.05 51
20104.39 52
20105.73 63
20107.07 73
20108.41 62
20109.76 62
20111.10 50
20112.44 58
20113.78 57
20115.12 66
20116.46 53
20117.80 43
20119.14 64
20120.48 71
20121.82 57
20123.16 77
20124.51 67
20125.85 78
20127.19 69
20128.53 62
20129.87 51
20131.21 46
20132.55 67
20133.90 71
20135.24 73
