# Supplementary material for: MALDI-TOF MS typing enables the classification of brewing yeasts of the genus Saccharomyces to major beer styles
Source: PLoS One. 2017 Aug 9;12(8):e0181694. doi: 10.1371/journal.pone.0181694 (PMC5549903; doi:10.1371/journal.pone.0181694)
Supplement: S15 File — The directory includes 90 raw files and was zipped to “.zip”; the folder has three strains with 30 spectra per strain; S1 Text explains the raw files with an example and Table 1 represents the yeast strains used within the experiment. (ZIP) [file pone.0181694.s018.zip › 43-45/30667-214-OG-WB-WB-YPG-18h-E-E_2015-11-12__0_A5_1.dat]

1999.94 2581
2000.36 2526
2000.78 2693
2001.20 2613
2001.62 2677
2002.04 2734
2002.47 2929
2002.89 2624
2003.31 2351
2003.73 2294
2004.15 2138
2004.58 2111
2005.00 2125
2005.42 2070
2005.84 2243
2006.26 2017
2006.69 2024
2007.11 2140
2007.53 2223
2007.95 2264
2008.38 2243
2008.80 2261
2009.22 2137
2009.64 2210
2010.07 2305
2010.49 2213
2010.91 2089
2011.33 2230
2011.76 2166
2012.18 2296
2012.60 2043
2013.03 2050
2013.45 1982
2013.87 2028
2014.29 1922
2014.72 1952
2015.14 2063
2015.56 1961
2015.99 2014
2016.41 1984
2016.83 2124
2017.26 2115
2017.68 2255
2018.10 2129
2018.53 2344
2018.95 2340
2019.37 2273
2019.80 2367
2020.22 2416
2020.65 2185
2021.07 2230
2021.49 2245
2021.92 2246
2022.34 2317
2022.76 2150
2023.19 2178
2023.61 2309
2024.04 2268
2024.46 1952
2024.88 1985
2025.31 2079
2025.73 1986
2026.16 2103
2026.58 2027
2027.01 2042
2027.43 2022
2027.85 1983
2028.28 2058
2028.70 2108
2029.13 2112
2029.55 2126
2029.98 1987
2030.40 2049
2030.83 1970
2031.25 2053
2031.68 1974
2032.10 2127
2032.53 2182
2032.95 2153
2033.38 2112
2033.80 2077
2034.23 2189
2034.65 2304
2035.08 2248
2035.50 2175
2035.93 2170
2036.35 2135
2036.78 2073
2037.20 2022
2037.63 2113
2038.06 2200
2038.48 2176
2038.91 2074
2039.33 2038
2039.76 2093
2040.18 2136
2040.61 2084
2041.04 2067
2041.46 1994
2041.89 2173
2042.31 2154
2042.74 2228
2043.17 2213
2043.59 2110
2044.02 1894
2044.44 1912
2044.87 2157
2045.30 2314
2045.72 2072
2046.15 2157
2046.58 2340
2047.00 2273
2047.43 2391
2047.85 2398
2048.28 2300
2048.71 2306
2049.13 2362
2049.56 2172
2049.99 2256
2050.41 2214
2050.84 2100
2051.27 2221
2051.70 2134
2052.12 2159
2052.55 2117
2052.98 2231
2053.40 2223
2053.83 2059
2054.26 2215
2054.69 2179
2055.11 2107
2055.54 2054
2055.97 2046
2056.40 1997
2056.82 2097
2057.25 2015
2057.68 2025
2058.11 2101
2058.53 2240
2058.96 2340
2059.39 2258
2059.82 2270
2060.24 2098
2060.67 2112
2061.10 2282
2061.53 2281
2061.96 2316
2062.38 2467
2062.81 2425
2063.24 2387
2063.67 2351
2064.10 2546
2064.52 2518
2064.95 2607
2065.38 2810
2065.81 3003
2066.24 3273
2066.67 3235
2067.10 3202
2067.52 2989
2067.95 2859
2068.38 2910
2068.81 2849
2069.24 2476
2069.67 2465
2070.10 2454
2070.53 2440
2070.95 2137
2071.38 2094
2071.81 2194
2072.24 2256
2072.67 2215
2073.10 2217
2073.53 2218
2073.96 2126
2074.39 2161
2074.82 2157
2075.25 2107
2075.68 2289
2076.11 2245
2076.53 2291
2076.96 2360
2077.39 2168
2077.82 2120
2078.25 2219
2078.68 2270
2079.11 2272
2079.54 2134
2079.97 2160
2080.40 2247
2080.83 2164
2081.26 2158
2081.69 2121
2082.12 2028
2082.55 2207
2082.98 2297
2083.41 2259
2083.84 2330
2084.27 2342
2084.70 2282
2085.13 2057
2085.57 1988
2086.00 2113
2086.43 1915
2086.86 2079
2087.29 2057
2087.72 1979
2088.15 2083
2088.58 2115
2089.01 2163
2089.44 2031
2089.87 2071
2090.30 2162
2090.73 2137
2091.17 2241
2091.60 1957
2092.03 2115
2092.46 2123
2092.89 1992
2093.32 1984
2093.75 1853
2094.18 1905
2094.62 2101
2095.05 2147
2095.48 2107
2095.91 2047
2096.34 2080
2096.77 2052
2097.20 2085
2097.64 1951
2098.07 2000
2098.50 2008
2098.93 1871
2099.36 1808
2099.80 1834
2100.23 1950
2100.66 1987
2101.09 1927
2101.52 1861
2101.96 1970
2102.39 2150
2102.82 1977
2103.25 1889
2103.69 1926
2104.12 1921
2104.55 1823
2104.98 1875
2105.41 1860
2105.85 1807
2106.28 2088
2106.71 2139
2107.15 2295
2107.58 2027
2108.01 2024
2108.44 2121
2108.88 2127
2109.31 2259
2109.74 2253
2110.18 2175
2110.61 2250
2111.04 2260
2111.47 2089
2111.91 1995
2112.34 2032
2112.77 2168
2113.21 2027
2113.64 2065
2114.07 1981
2114.51 2011
2114.94 1847
2115.37 1897
2115.81 1859
2116.24 1885
2116.68 1892
2117.11 1875
2117.54 1789
2117.98 1891
2118.41 1929
2118.84 1835
2119.28 1976
2119.71 2058
2120.15 1919
2120.58 1864
2121.01 1882
2121.45 1921
2121.88 2004
2122.32 2107
2122.75 2094
2123.19 2052
2123.62 1993
2124.05 2118
2124.49 1987
2124.92 2013
2125.36 2116
2125.79 2000
2126.23 1954
2126.66 2047
2127.10 1984
2127.53 2193
2127.97 1967
2128.40 1910
2128.84 2108
2129.27 2044
2129.71 2152
2130.14 2150
2130.58 2105
2131.01 2243
2131.45 2318
2131.88 2165
2132.32 2261
2132.75 2283
2133.19 2125
2133.62 2075
2134.06 2101
2134.49 2084
2134.93 2131
2135.37 2093
2135.80 2230
2136.24 2127
2136.67 2114
2137.11 2059
2137.54 1984
2137.98 2078
2138.42 2070
2138.85 2001
2139.29 1944
2139.72 1959
2140.16 2063
2140.60 1959
2141.03 1881
2141.47 2005
2141.90 1976
2142.34 1949
2142.78 1862
2143.21 1930
2143.65 1947
2144.09 2124
2144.52 2029
2144.96 1929
2145.40 1810
2145.83 1907
2146.27 1936
2146.71 2046
2147.14 2098
2147.58 1965
2148.02 2001
2148.45 2230
2148.89 2194
2149.33 2075
2149.76 2216
2150.20 2284
2150.64 2221
2151.08 2207
2151.51 2528
2151.95 2611
2152.39 2129
2152.83 2179
2153.26 2202
2153.70 2161
2154.14 2063
2154.58 2144
2155.01 2109
2155.45 2024
2155.89 2185
2156.33 2039
2156.76 1787
2157.20 2001
2157.64 1888
2158.08 1989
2158.52 2030
2158.95 2001
2159.39 2071
2159.83 1944
2160.27 1942
2160.71 2065
2161.14 1970
2161.58 2011
2162.02 2137
2162.46 1957
2162.90 2035
2163.34 2173
2163.77 2066
2164.21 2093
2164.65 2097
2165.09 2028
2165.53 2033
2165.97 2081
2166.41 1878
2166.84 1808
2167.28 1969
2167.72 2091
2168.16 2134
2168.60 2179
2169.04 2044
2169.48 2152
2169.92 2102
2170.36 1834
2170.80 2120
2171.23 2291
2171.67 2249
2172.11 2324
2172.55 2411
2172.99 2521
2173.43 2502
2173.87 2684
2174.31 2821
2174.75 2914
2175.19 3085
2175.63 3005
2176.07 3227
2176.51 3433
2176.95 3274
2177.39 2979
2177.83 2618
2178.27 2712
2178.71 2552
2179.15 2377
2179.59 2544
2180.03 2337
2180.47 2193
2180.91 2255
2181.35 2026
2181.79 2052
2182.23 2003
2182.67 2071
2183.11 2071
2183.55 1936
2183.99 1893
2184.43 1842
2184.87 1853
2185.31 1873
2185.75 2022
2186.20 1922
2186.64 2095
2187.08 2106
2187.52 1959
2187.96 2084
2188.40 2142
2188.84 2128
2189.28 2107
2189.72 2152
2190.16 2059
2190.61 2190
2191.05 2012
2191.49 2158
2191.93 2280
2192.37 2149
2192.81 2030
2193.25 2135
2193.69 2332
2194.14 2152
2194.58 2149
2195.02 2178
2195.46 2285
2195.90 2294
2196.34 2348
2196.79 2672
2197.23 2345
2197.67 2343
2198.11 2213
2198.55 2145
2199.00 2413
2199.44 2247
2199.88 2252
2200.32 2160
2200.76 2078
2201.21 2149
2201.65 1999
2202.09 2025
2202.53 2072
2202.98 2118
2203.42 2150
2203.86 2127
2204.30 2230
2204.75 2176
2205.19 1973
2205.63 1969
2206.07 2227
2206.52 2281
2206.96 2447
2207.40 2158
2207.85 2047
2208.29 2316
2208.73 2253
2209.18 2303
2209.62 2198
2210.06 2163
2210.50 2201
2210.95 2128
2211.39 2077
2211.83 2072
2212.28 2138
2212.72 2042
2213.16 2082
2213.61 2172
2214.05 2130
2214.50 2061
2214.94 2229
2215.38 2036
2215.83 2057
2216.27 2100
2216.71 2079
2217.16 1930
2217.60 1899
2218.05 1938
2218.49 1964
2218.93 1851
2219.38 1990
2219.82 1997
2220.27 1824
2220.71 1953
2221.15 2015
2221.60 2143
2222.04 2078
2222.49 2081
2222.93 2065
2223.38 2205
2223.82 2191
2224.27 2113
2224.71 2065
2225.15 1996
2225.60 2191
2226.04 2073
2226.49 2157
2226.93 2241
2227.38 2119
2227.82 2122
2228.27 2117
2228.71 2139
2229.16 1985
2229.60 2000
2230.05 2169
2230.49 2146
2230.94 2142
2231.38 2015
2231.83 2078
2232.28 2077
2232.72 2186
2233.17 2142
2233.61 2115
2234.06 2235
2234.50 2310
2234.95 2351
2235.39 2145
2235.84 2103
2236.29 2042
2236.73 1947
2237.18 1995
2237.62 1984
2238.07 2007
2238.52 1945
2238.96 2055
2239.41 1966
2239.85 1919
2240.30 1877
2240.75 1867
2241.19 1787
2241.64 1751
2242.08 1716
2242.53 1807
2242.98 1903
2243.42 1984
2243.87 1749
2244.32 1722
2244.76 1768
2245.21 1730
2245.66 1814
2246.10 1803
2246.55 1749
2247.00 1814
2247.44 1741
2247.89 1780
2248.34 1713
2248.79 1713
2249.23 1905
2249.68 1812
2250.13 1851
2250.57 1725
2251.02 1815
2251.47 1827
2251.92 2013
2252.36 1960
2252.81 1896
2253.26 2057
2253.71 1841
2254.15 1922
2254.60 1814
2255.05 1901
2255.50 1860
2255.94 1785
2256.39 1791
2256.84 1818
2257.29 1706
2257.74 1585
2258.18 1706
2258.63 1921
2259.08 1752
2259.53 1830
2259.98 1822
2260.42 1844
2260.87 1877
2261.32 1849
2261.77 1954
2262.22 2035
2262.67 1876
2263.11 1975
2263.56 1954
2264.01 1914
2264.46 1901
2264.91 1948
2265.36 2016
2265.81 1971
2266.25 1967
2266.70 1838
2267.15 1938
2267.60 1862
2268.05 1828
2268.50 2002
2268.95 2123
2269.40 1937
2269.85 1982
2270.29 2223
2270.74 2216
2271.19 2150
2271.64 2303
2272.09 2284
2272.54 2169
2272.99 2156
2273.44 2198
2273.89 2118
2274.34 2219
2274.79 2090
2275.24 2021
2275.69 2016
2276.14 2071
2276.59 1937
2277.04 1947
2277.49 1825
2277.94 1916
2278.39 1858
2278.84 1782
2279.29 1905
2279.74 1951
2280.19 1858
2280.64 1912
2281.09 1919
2281.54 2029
2281.99 1883
2282.44 2034
2282.89 2013
2283.34 1863
2283.79 1898
2284.24 1778
2284.69 1859
2285.14 1725
2285.59 1884
2286.04 1861
2286.49 1894
2286.94 1945
2287.40 1908
2287.85 1997
2288.30 2141
2288.75 2221
2289.20 2527
2289.65 2602
2290.10 2565
2290.55 2656
2291.00 2986
2291.46 3378
2291.91 3257
2292.36 3289
2292.81 3334
2293.26 3163
2293.71 2779
2294.16 2755
2294.62 2794
2295.07 2518
2295.52 2268
2295.97 2197
2296.42 2210
2296.87 2145
2297.33 2001
2297.78 2080
2298.23 1993
2298.68 2041
2299.13 1942
2299.59 1905
2300.04 1967
2300.49 1899
2300.94 1843
2301.39 1835
2301.85 1800
2302.30 1830
2302.75 1813
2303.20 1789
2303.66 1865
2304.11 1821
2304.56 1790
2305.01 1875
2305.47 1804
2305.92 1835
2306.37 1876
2306.82 1857
2307.28 1917
2307.73 1922
2308.18 2028
2308.64 2081
2309.09 1981
2309.54 1984
2309.99 2162
2310.45 2182
2310.90 2283
2311.35 2433
2311.81 2165
2312.26 2109
2312.71 2188
2313.17 2153
2313.62 2114
2314.07 1942
2314.53 2046
2314.98 2052
2315.43 1918
2315.89 1937
2316.34 2096
2316.80 2199
2317.25 2002
2317.70 1970
2318.16 1967
2318.61 2016
2319.07 1980
2319.52 1981
2319.97 2054
2320.43 2110
2320.88 2052
2321.34 2119
2321.79 2093
2322.24 1915
2322.70 2063
2323.15 2025
2323.61 2044
2324.06 2268
2324.52 2398
2324.97 2551
2325.43 2451
2325.88 2701
2326.33 2995
2326.79 2934
2327.24 2783
2327.70 2770
2328.15 2437
2328.61 2628
2329.06 2491
2329.52 2360
2329.97 2256
2330.43 2124
2330.88 2123
2331.34 2019
2331.79 2128
2332.25 2176
2332.70 2082
2333.16 2064
2333.62 1949
2334.07 1901
2334.53 1883
2334.98 1891
2335.44 1915
2335.89 1849
2336.35 1751
2336.80 1814
2337.26 1834
2337.72 1963
2338.17 2037
2338.63 1909
2339.08 1940
2339.54 1945
2340.00 2041
2340.45 2092
2340.91 1978
2341.36 1859
2341.82 1855
2342.28 1802
2342.73 1836
2343.19 1779
2343.65 1786
2344.10 1875
2344.56 2014
2345.01 1893
2345.47 1962
2345.93 1982
2346.38 1980
2346.84 1957
2347.30 2074
2347.75 2141
2348.21 2012
2348.67 1969
2349.13 2080
2349.58 2009
2350.04 2083
2350.50 1945
2350.95 1999
2351.41 1967
2351.87 1779
2352.32 1608
2352.78 1821
2353.24 1836
2353.70 1869
2354.15 1769
2354.61 1750
2355.07 1942
2355.53 1927
2355.98 1830
2356.44 1809
2356.90 1850
2357.36 1911
2357.81 1842
2358.27 1737
2358.73 1872
2359.19 1765
2359.65 1765
2360.10 1917
2360.56 1746
2361.02 1800
2361.48 1926
2361.94 1842
2362.39 1896
2362.85 1889
2363.31 1960
2363.77 2099
2364.23 1895
2364.69 1876
2365.14 2001
2365.60 1839
2366.06 1915
2366.52 2142
2366.98 2147
2367.44 1940
2367.90 2116
2368.35 2025
2368.81 1840
2369.27 1763
2369.73 1772
2370.19 1831
2370.65 1920
2371.11 2004
2371.57 1751
2372.03 1968
2372.49 2118
2372.94 2017
2373.40 2106
2373.86 2011
2374.32 2067
2374.78 2099
2375.24 2131
2375.70 1981
2376.16 2177
2376.62 2094
2377.08 2084
2377.54 2081
2378.00 2078
2378.46 1997
2378.92 2011
2379.38 2004
2379.84 1943
2380.30 1900
2380.76 1988
2381.22 2047
2381.68 1897
2382.14 1821
2382.60 1873
2383.06 1910
2383.52 1876
2383.98 1771
2384.44 1978
2384.90 1958
2385.36 1852
2385.82 1752
2386.28 1795
2386.74 1678
2387.20 1690
2387.66 1829
2388.12 2033
2388.58 1923
2389.05 1998
2389.51 2036
2389.97 1898
2390.43 1916
2390.89 1981
2391.35 2023
2391.81 1977
2392.27 1926
2392.73 1926
2393.19 1978
2393.66 1953
2394.12 1840
2394.58 1894
2395.04 1893
2395.50 1816
2395.96 1883
2396.42 1882
2396.89 1819
2397.35 1833
2397.81 1719
2398.27 1762
2398.73 1986
2399.19 2004
2399.66 1877
2400.12 1796
2400.58 1926
2401.04 1820
2401.50 1892
2401.97 1803
2402.43 1730
2402.89 1827
2403.35 1891
2403.81 1855
2404.28 1867
2404.74 1831
2405.20 1684
2405.66 1718
2406.13 1638
2406.59 1762
2407.05 1780
2407.51 1893
2407.98 1812
2408.44 1804
2408.90 1754
2409.36 1681
2409.83 1631
2410.29 1815
2410.75 1849
2411.21 1701
2411.68 1760
2412.14 1702
2412.60 1708
2413.07 1809
2413.53 1839
2413.99 1725
2414.46 1812
2414.92 1726
2415.38 1786
2415.85 1875
2416.31 1763
2416.77 1768
2417.24 1747
2417.70 1751
2418.16 1918
2418.63 1814
2419.09 1796
2419.55 1897
2420.02 1906
2420.48 1990
2420.95 1997
2421.41 1962
2421.87 1929
2422.34 1962
2422.80 1901
2423.27 1975
2423.73 1851
2424.19 1753
2424.66 1760
2425.12 1753
2425.59 1829
2426.05 1859
2426.52 1935
2426.98 1854
2427.44 1782
2427.91 1938
2428.37 1728
2428.84 1758
2429.30 1837
2429.77 1889
2430.23 1769
2430.70 1827
2431.16 1758
2431.63 1732
2432.09 1995
2432.56 1964
2433.02 1844
2433.49 1816
2433.95 1946
2434.42 1850
2434.88 1914
2435.35 1936
2435.81 1973
2436.28 1950
2436.74 1873
2437.21 1804
2437.67 1840
2438.14 1837
2438.60 1808
2439.07 1918
2439.54 1946
2440.00 1763
2440.47 1953
2440.93 2017
2441.40 1900
2441.86 2034
2442.33 1947
2442.80 2048
2443.26 1962
2443.73 1962
2444.19 1888
2444.66 1964
2445.13 1988
2445.59 1890
2446.06 1970
2446.53 1869
2446.99 1986
2447.46 1775
2447.92 1685
2448.39 1724
2448.86 1871
2449.32 1794
2449.79 1704
2450.26 1674
2450.72 1838
2451.19 1844
2451.66 1833
2452.12 1737
2452.59 1702
2453.06 1664
2453.53 1868
2453.99 1715
2454.46 1846
2454.93 1722
2455.39 1719
2455.86 1701
2456.33 1669
2456.80 1658
2457.26 1671
2457.73 1618
2458.20 1635
2458.66 1650
2459.13 1699
2459.60 1754
2460.07 1699
2460.54 1714
2461.00 1637
2461.47 1778
2461.94 1724
2462.41 1635
2462.87 1756
2463.34 1766
2463.81 1672
2464.28 1678
2464.75 1684
2465.21 1653
2465.68 1776
2466.15 1655
2466.62 1733
2467.09 1791
2467.55 1836
2468.02 1718
2468.49 1845
2468.96 1828
2469.43 1540
2469.90 1578
2470.37 1755
2470.83 1633
2471.30 1631
2471.77 1761
2472.24 1783
2472.71 1660
2473.18 1691
2473.65 1811
2474.12 1669
2474.58 1800
2475.05 1800
2475.52 1751
2475.99 1737
2476.46 1750
2476.93 1688
2477.40 1837
2477.87 1858
2478.34 1721
2478.81 1737
2479.28 1755
2479.75 1771
2480.22 1589
2480.68 1659
2481.15 1696
2481.62 1706
2482.09 1685
2482.56 1799
2483.03 1612
2483.50 1612
2483.97 1603
2484.44 1713
2484.91 1734
2485.38 1699
2485.85 1585
2486.32 1729
2486.79 1839
2487.26 1764
2487.73 1788
2488.20 1924
2488.67 1903
2489.14 1930
2489.61 1881
2490.08 1768
2490.56 1812
2491.03 1781
2491.50 1973
2491.97 1988
2492.44 1768
2492.91 1893
2493.38 1741
2493.85 1744
2494.32 1837
2494.79 1957
2495.26 1852
2495.73 1971
2496.20 1807
2496.68 1814
2497.15 1940
2497.62 1828
2498.09 1826
2498.56 1804
2499.03 1686
2499.50 1745
2499.97 1732
2500.45 1662
2500.92 1604
2501.39 1807
2501.86 1655
2502.33 1617
2502.80 1757
2503.28 1823
2503.75 1688
2504.22 1796
2504.69 1721
2505.16 1664
2505.63 1908
2506.11 1770
2506.58 1778
2507.05 1759
2507.52 1727
2507.99 1829
2508.47 1721
2508.94 1691
2509.41 1773
2509.88 1814
2510.36 1845
2510.83 1849
2511.30 1949
2511.77 1943
2512.25 2073
2512.72 1947
2513.19 2046
2513.66 2132
2514.14 1991
2514.61 1930
2515.08 1948
2515.55 1993
2516.03 1987
2516.50 1898
2516.97 1891
2517.45 1831
2517.92 1887
2518.39 1886
2518.87 1953
2519.34 1936
2519.81 1858
2520.28 1789
2520.76 1870
2521.23 1862
2521.70 1884
2522.18 1772
2522.65 1736
2523.13 1639
2523.60 1787
2524.07 1817
2524.55 1740
2525.02 1711
2525.49 1741
2525.97 1630
2526.44 1784
2526.92 1823
2527.39 1644
2527.86 1687
2528.34 1700
2528.81 1758
2529.29 1753
2529.76 1746
2530.23 1757
2530.71 1701
2531.18 1774
2531.66 1922
2532.13 1764
2532.61 1796
2533.08 1844
2533.55 1831
2534.03 1988
2534.50 1777
2534.98 1753
2535.45 1826
2535.93 1810
2536.40 1813
2536.88 1778
2537.35 1736
2537.83 1866
2538.30 1733
2538.78 1863
2539.25 1827
2539.73 1866
2540.20 1744
2540.68 1877
2541.15 1897
2541.63 1756
2542.10 1814
2542.58 1947
2543.05 1921
2543.53 1912
2544.01 1749
2544.48 1925
2544.96 1888
2545.43 1819
2545.91 1777
2546.38 1859
2546.86 1713
2547.34 1737
2547.81 1779
2548.29 1719
2548.76 1860
2549.24 2036
2549.71 1931
2550.19 1823
2550.67 1916
2551.14 1915
2551.62 1983
2552.10 1941
2552.57 1936
2553.05 1993
2553.52 1896
2554.00 1911
2554.48 1844
2554.95 1933
2555.43 1935
2555.91 1778
2556.38 1830
2556.86 1839
2557.34 1643
2557.81 1551
2558.29 1597
2558.77 1631
2559.24 1715
2559.72 1873
2560.20 1787
2560.68 1746
2561.15 1707
2561.63 1607
2562.11 1616
2562.58 1764
2563.06 1723
2563.54 1589
2564.02 1663
2564.49 1772
2564.97 1846
2565.45 1698
2565.93 1659
2566.40 1595
2566.88 1581
2567.36 1666
2567.84 1734
2568.31 1760
2568.79 1685
2569.27 1671
2569.75 1758
2570.23 1786
2570.70 1737
2571.18 1744
2571.66 1631
2572.14 1616
2572.62 1673
2573.10 1672
2573.57 1810
2574.05 1642
2574.53 1576
2575.01 1589
2575.49 1624
2575.97 1608
2576.44 1673
2576.92 1697
2577.40 1604
2577.88 1674
2578.36 1808
2578.84 1896
2579.32 1734
2579.79 1616
2580.27 1625
2580.75 1707
2581.23 1741
2581.71 1657
2582.19 1671
2582.67 1759
2583.15 1821
2583.63 1675
2584.11 1752
2584.59 1736
2585.07 1660
2585.54 1760
2586.02 1851
2586.50 1607
2586.98 1661
2587.46 1674
2587.94 1805
2588.42 1687
2588.90 1688
2589.38 1666
2589.86 1743
2590.34 1824
2590.82 1656
2591.30 1756
2591.78 1785
2592.26 1755
2592.74 1634
2593.22 1691
2593.70 1547
2594.18 1591
2594.66 1639
2595.14 1632
2595.62 1621
2596.10 1584
2596.58 1644
2597.06 1632
2597.54 1646
2598.02 1440
2598.50 1467
2598.98 1606
2599.47 1772
2599.95 1715
2600.43 1673
2600.91 1599
2601.39 1664
2601.87 1636
2602.35 1581
2602.83 1557
2603.31 1605
2603.79 1717
2604.27 1767
2604.76 1748
2605.24 1605
2605.72 1565
2606.20 1673
2606.68 1693
2607.16 1638
2607.64 1620
2608.13 1588
2608.61 1760
2609.09 1710
2609.57 1696
2610.05 1759
2610.53 1710
2611.01 1720
2611.50 1591
2611.98 1715
2612.46 1676
2612.94 1610
2613.42 1533
2613.91 1618
2614.39 1750
2614.87 1662
2615.35 1596
2615.83 1526
2616.32 1561
2616.80 1580
2617.28 1698
2617.76 1677
2618.25 1719
2618.73 1772
2619.21 1716
2619.69 1686
2620.18 1580
2620.66 1597
2621.14 1637
2621.62 1579
2622.11 1720
2622.59 1579
2623.07 1664
2623.56 1569
2624.04 1694
2624.52 1591
2625.00 1732
2625.49 1740
2625.97 1838
2626.45 1650
2626.94 1625
2627.42 1756
2627.90 1760
2628.39 1630
2628.87 1745
2629.35 1728
2629.84 1801
2630.32 1747
2630.80 1828
2631.29 1870
2631.77 1864
2632.26 1817
2632.74 1753
2633.22 1819
2633.71 1814
2634.19 1908
2634.67 1836
2635.16 1588
2635.64 1720
2636.13 1711
2636.61 1615
2637.09 1662
2637.58 1665
2638.06 1839
2638.55 1592
2639.03 1429
2639.52 1573
2640.00 1538
2640.48 1616
2640.97 1659
2641.45 1580
2641.94 1635
2642.42 1542
2642.91 1539
2643.39 1703
2643.88 1642
2644.36 1617
2644.85 1510
2645.33 1618
2645.82 1516
2646.30 1584
2646.79 1884
2647.27 1689
2647.76 1637
2648.24 1636
2648.73 1615
2649.21 1638
2649.70 1639
2650.18 1572
2650.67 1560
2651.15 1661
2651.64 1751
2652.12 1629
2652.61 1733
2653.10 1748
2653.58 1767
2654.07 1764
2654.55 1665
2655.04 1570
2655.52 1611
2656.01 1720
2656.50 1645
2656.98 1725
2657.47 1884
2657.95 1782
2658.44 1796
2658.93 1722
2659.41 1642
2659.90 1605
2660.39 1542
2660.87 1614
2661.36 1530
2661.84 1646
2662.33 1580
2662.82 1653
2663.30 1702
2663.79 1470
2664.28 1597
2664.76 1546
2665.25 1486
2665.74 1513
2666.22 1667
2666.71 1546
2667.20 1524
2667.68 1493
2668.17 1597
2668.66 1568
2669.15 1576
2669.63 1604
2670.12 1717
2670.61 1661
2671.09 1599
2671.58 1596
2672.07 1742
2672.56 1620
2673.04 1731
2673.53 1769
2674.02 1865
2674.51 1868
2674.99 1885
2675.48 1778
2675.97 1794
2676.46 1979
2676.95 2032
2677.43 2026
2677.92 1693
2678.41 1627
2678.90 1606
2679.38 1738
2679.87 1631
2680.36 1601
2680.85 1596
2681.34 1684
2681.83 1718
2682.31 1768
2682.80 1591
2683.29 1548
2683.78 1660
2684.27 1559
2684.76 1655
2685.24 1767
2685.73 1650
2686.22 1596
2686.71 1616
2687.20 1489
2687.69 1427
2688.18 1473
2688.67 1479
2689.15 1527
2689.64 1642
2690.13 1468
2690.62 1545
2691.11 1562
2691.60 1504
2692.09 1605
2692.58 1663
2693.07 1657
2693.56 1658
2694.05 1581
2694.54 1485
2695.02 1599
2695.51 1704
2696.00 1527
2696.49 1558
2696.98 1567
2697.47 1560
2697.96 1669
2698.45 1644
2698.94 1503
2699.43 1550
2699.92 1576
2700.41 1543
2700.90 1617
2701.39 1678
2701.88 1758
2702.37 1664
2702.86 1542
2703.35 1652
2703.84 1616
2704.33 1730
2704.82 1689
2705.31 1544
2705.80 1672
2706.29 1824
2706.78 1939
2707.27 1840
2707.77 1666
2708.26 1577
2708.75 1661
2709.24 1611
2709.73 1552
2710.22 1596
2710.71 1460
2711.20 1540
2711.69 1445
2712.18 1497
2712.67 1405
2713.16 1450
2713.66 1566
2714.15 1621
2714.64 1583
2715.13 1534
2715.62 1642
2716.11 1572
2716.60 1564
2717.10 1584
2717.59 1625
2718.08 1644
2718.57 1483
2719.06 1454
2719.55 1408
2720.04 1495
2720.54 1383
2721.03 1564
2721.52 1666
2722.01 1646
2722.50 1655
2723.00 1677
2723.49 1643
2723.98 1753
2724.47 1671
2724.96 1544
2725.46 1524
2725.95 1527
2726.44 1636
2726.93 1635
2727.43 1595
2727.92 1681
2728.41 1548
2728.90 1399
2729.40 1404
2729.89 1503
2730.38 1505
2730.87 1529
2731.37 1663
2731.86 1752
2732.35 1646
2732.84 1676
2733.34 1732
2733.83 1720
2734.32 1756
2734.82 1637
2735.31 1735
2735.80 1747
2736.30 1842
2736.79 1728
2737.28 1637
2737.78 1759
2738.27 1620
2738.76 1533
2739.26 1670
2739.75 1570
2740.24 1651
2740.74 1609
2741.23 1695
2741.72 1726
2742.22 1608
2742.71 1616
2743.21 1486
2743.70 1553
2744.19 1743
2744.69 1729
2745.18 1649
2745.67 1546
2746.17 1534
2746.66 1489
2747.16 1556
2747.65 1548
2748.15 1611
2748.64 1596
2749.13 1547
2749.63 1580
2750.12 1572
2750.62 1550
2751.11 1538
2751.61 1493
2752.10 1567
2752.60 1646
2753.09 1528
2753.59 1555
2754.08 1442
2754.57 1545
2755.07 1539
2755.56 1579
2756.06 1667
2756.55 1703
2757.05 1646
2757.54 1563
2758.04 1672
2758.53 1710
2759.03 1515
2759.53 1570
2760.02 1577
2760.52 1664
2761.01 1667
2761.51 1561
2762.00 1570
2762.50 1678
2762.99 1562
2763.49 1545
2763.98 1536
2764.48 1626
2764.98 1709
2765.47 1765
2765.97 1645
2766.46 1674
2766.96 1653
2767.46 1689
2767.95 1638
2768.45 1594
2768.94 1645
2769.44 1760
2769.94 1729
2770.43 1647
2770.93 1633
2771.43 1577
2771.92 1731
2772.42 1654
2772.91 1569
2773.41 1567
2773.91 1703
2774.40 1692
2774.90 1745
2775.40 1857
2775.89 1961
2776.39 1955
2776.89 1999
2777.38 2001
2777.88 2089
2778.38 2100
2778.88 2147
2779.37 1995
2779.87 1977
2780.37 1932
2780.86 1683
2781.36 1677
2781.86 1653
2782.36 1783
2782.85 1558
2783.35 1618
2783.85 1745
2784.35 1805
2784.84 1641
2785.34 1529
2785.84 1502
2786.34 1620
2786.83 1414
2787.33 1393
2787.83 1390
2788.33 1440
2788.82 1468
2789.32 1482
2789.82 1419
2790.32 1418
2790.82 1428
2791.31 1294
2791.81 1336
2792.31 1367
2792.81 1379
2793.31 1403
2793.81 1413
2794.30 1462
2794.80 1456
2795.30 1546
2795.80 1522
2796.30 1463
2796.80 1411
2797.30 1564
2797.79 1501
2798.29 1526
2798.79 1679
2799.29 1593
2799.79 1685
2800.29 1617
2800.79 1570
2801.29 1504
2801.79 1443
2802.28 1531
2802.78 1553
2803.28 1486
2803.78 1588
2804.28 1434
2804.78 1393
2805.28 1468
2805.78 1578
2806.28 1697
2806.78 1716
2807.28 1589
2807.78 1660
2808.28 1771
2808.78 1744
2809.28 1647
2809.78 1737
2810.28 1754
2810.78 1592
2811.28 1634
2811.78 1629
2812.28 1788
2812.78 1698
2813.28 1543
2813.78 1493
2814.28 1576
2814.78 1713
2815.28 1671
2815.78 1631
2816.28 1654
2816.78 1511
2817.28 1652
2817.78 1634
2818.28 1540
2818.78 1556
2819.28 1585
2819.78 1587
2820.28 1494
2820.78 1619
2821.28 1555
2821.78 1589
2822.29 1666
2822.79 1622
2823.29 1618
2823.79 1556
2824.29 1607
2824.79 1493
2825.29 1520
2825.79 1607
2826.29 1566
2826.79 1477
2827.30 1628
2827.80 1484
2828.30 1564
2828.80 1588
2829.30 1635
2829.80 1601
2830.31 1589
2830.81 1669
2831.31 1741
2831.81 1593
2832.31 1542
2832.81 1613
2833.32 1614
2833.82 1553
2834.32 1486
2834.82 1611
2835.32 1766
2835.83 1788
2836.33 1600
2836.83 1643
2837.33 1489
2837.83 1554
2838.34 1663
2838.84 1677
2839.34 1669
2839.84 1526
2840.35 1608
2840.85 1600
2841.35 1492
2841.85 1619
2842.36 1618
2842.86 1609
2843.36 1538
2843.86 1464
2844.37 1588
2844.87 1702
2845.37 1684
2845.88 1561
2846.38 1612
2846.88 1699
2847.39 1723
2847.89 1656
2848.39 1722
2848.90 1749
2849.40 1722
2849.90 1749
2850.41 1943
2850.91 1870
2851.41 1646
2851.92 1690
2852.42 1740
2852.92 1748
2853.43 1705
2853.93 1693
2854.43 1679
2854.94 1707
2855.44 1648
2855.95 1709
2856.45 1733
2856.95 1765
2857.46 1770
2857.96 1589
2858.47 1559
2858.97 1669
2859.47 1644
2859.98 1498
2860.48 1473
2860.99 1459
2861.49 1655
2861.99 1499
2862.50 1647
2863.00 1658
2863.51 1532
2864.01 1479
2864.52 1348
2865.02 1392
2865.53 1402
2866.03 1533
2866.54 1559
2867.04 1503
2867.55 1566
2868.05 1426
2868.56 1562
2869.06 1624
2869.57 1760
2870.07 1738
2870.58 1634
2871.08 1720
2871.59 1670
2872.09 1647
2872.60 1709
2873.10 1879
2873.61 1758
2874.11 1708
2874.62 1730
2875.12 1831
2875.63 1734
2876.14 1853
2876.64 1754
2877.15 1686
2877.65 1700
2878.16 1758
2878.66 1769
2879.17 1597
2879.68 1633
2880.18 1654
2880.69 1667
2881.19 1613
2881.70 1643
2882.21 1649
2882.71 1643
2883.22 1630
2883.73 1506
2884.23 1617
2884.74 1701
2885.25 1745
2885.75 1770
2886.26 1576
2886.76 1550
2887.27 1734
2887.78 1612
2888.28 1616
2888.79 1529
2889.30 1625
2889.81 1738
2890.31 1764
2890.82 1640
2891.33 1598
2891.83 1628
2892.34 1648
2892.85 1746
2893.35 1739
2893.86 1661
2894.37 1650
2894.88 1734
2895.38 1786
2895.89 1858
2896.40 1973
2896.91 1889
2897.41 1964
2897.92 1902
2898.43 1985
2898.94 1906
2899.44 1791
2899.95 1795
2900.46 1777
2900.97 1838
2901.47 2034
2901.98 1939
2902.49 1848
2903.00 1816
2903.51 1859
2904.01 1677
2904.52 1769
2905.03 1864
2905.54 2050
2906.05 1973
2906.56 2060
2907.06 1816
2907.57 1842
2908.08 1940
2908.59 2055
2909.10 1908
2909.61 1787
2910.12 1851
2910.62 1869
2911.13 1676
2911.64 1640
2912.15 1662
2912.66 1691
2913.17 1624
2913.68 1692
2914.19 1679
2914.69 1700
2915.20 1637
2915.71 1726
2916.22 1703
2916.73 1650
2917.24 1753
2917.75 1700
2918.26 1657
2918.77 1542
2919.28 1630
2919.79 1555
2920.30 1585
2920.81 1640
2921.32 1560
2921.83 1587
2922.34 1540
2922.85 1573
2923.36 1512
2923.86 1599
2924.37 1562
2924.88 1612
2925.39 1541
2925.90 1521
2926.41 1504
2926.92 1645
2927.43 1577
2927.95 1532
2928.46 1624
2928.97 1486
2929.48 1347
2929.99 1437
2930.50 1463
2931.01 1463
2931.52 1545
2932.03 1536
2932.54 1487
2933.05 1527
2933.56 1552
2934.07 1566
2934.58 1648
2935.09 1718
2935.60 1803
2936.11 1719
2936.62 1791
2937.14 1599
2937.65 1652
2938.16 1743
2938.67 1633
2939.18 1713
2939.69 1647
2940.20 1585
2940.71 1725
2941.23 1589
2941.74 1746
2942.25 1794
2942.76 1633
2943.27 1646
2943.78 1729
2944.29 1623
2944.81 1618
2945.32 1660
2945.83 1616
2946.34 1681
2946.85 1718
2947.36 1820
2947.88 1774
2948.39 1758
2948.90 1700
2949.41 1692
2949.92 1696
2950.44 1508
2950.95 1500
2951.46 1539
2951.97 1610
2952.49 1503
2953.00 1408
2953.51 1653
2954.02 1685
2954.54 1628
2955.05 1528
2955.56 1599
2956.07 1602
2956.59 1626
2957.10 1631
2957.61 1702
2958.12 1739
2958.64 1679
2959.15 1526
2959.66 1579
2960.18 1632
2960.69 1697
2961.20 1639
2961.72 1684
2962.23 1568
2962.74 1523
2963.26 1558
2963.77 1536
2964.28 1581
2964.80 1609
2965.31 1649
2965.82 1601
2966.34 1479
2966.85 1722
2967.36 1531
2967.88 1593
2968.39 1588
2968.90 1574
2969.42 1596
2969.93 1657
2970.45 1530
2970.96 1546
2971.47 1631
2971.99 1647
2972.50 1682
2973.02 1784
2973.53 1637
2974.04 1659
2974.56 1733
2975.07 1749
2975.59 1708
2976.10 1683
2976.62 1676
2977.13 1669
2977.64 1678
2978.16 1712
2978.67 1815
2979.19 1857
2979.70 1702
2980.22 1791
2980.73 1692
2981.25 1611
2981.76 1728
2982.28 1798
2982.79 1818
2983.31 1759
2983.82 1985
2984.34 1993
2984.85 1944
2985.37 1959
2985.88 1933
2986.40 2004
2986.91 2087
2987.43 2186
2987.94 2063
2988.46 2049
2988.97 2031
2989.49 1941
2990.01 2011
2990.52 2053
2991.04 2097
2991.55 2112
2992.07 2161
2992.58 2004
2993.10 1896
2993.62 1961
2994.13 1836
2994.65 2062
2995.16 2213
2995.68 2134
2996.20 2092
2996.71 2275
2997.23 2411
2997.74 2294
2998.26 2454
2998.78 2421
2999.29 2422
2999.81 2611
3000.33 2442
3000.84 2575
3001.36 2706
3001.88 2722
3002.39 2711
3002.91 2970
3003.43 3693
3003.94 3910
3004.46 4540
3004.98 5110
3005.49 5829
3006.01 6278
3006.53 6566
3007.04 6720
3007.56 6861
3008.08 6328
3008.60 6325
3009.11 5417
3009.63 4611
3010.15 4174
3010.66 3444
3011.18 2968
3011.70 2693
3012.22 2633
3012.73 2308
3013.25 2346
3013.77 2230
3014.29 2255
3014.81 2177
3015.32 2171
3015.84 2101
3016.36 2106
3016.88 2321
3017.39 2219
3017.91 2111
3018.43 2316
3018.95 2217
3019.47 2029
3019.98 2054
3020.50 2160
3021.02 2084
3021.54 2108
3022.06 2072
3022.58 2051
3023.09 2152
3023.61 2208
3024.13 2228
3024.65 2223
3025.17 2246
3025.69 2241
3026.21 2251
3026.72 2198
3027.24 2328
3027.76 2287
3028.28 2236
3028.80 2120
3029.32 1912
3029.84 1977
3030.36 2081
3030.88 1871
3031.40 1864
3031.91 1868
3032.43 1834
3032.95 1873
3033.47 1911
3033.99 1953
3034.51 2017
3035.03 1876
3035.55 1873
3036.07 1837
3036.59 1860
3037.11 1867
3037.63 1897
3038.15 1744
3038.67 1821
3039.19 1802
3039.71 1731
3040.23 1891
3040.75 1927
3041.27 1830
3041.79 1680
3042.31 1877
3042.83 1796
3043.35 1722
3043.87 1756
3044.39 1746
3044.91 1806
3045.43 1761
3045.95 1762
3046.47 1844
3046.99 1955
3047.51 1878
3048.03 1934
3048.55 1788
3049.07 1682
3049.59 1746
3050.11 1641
3050.63 1848
3051.16 1775
3051.68 1638
3052.20 1591
3052.72 1704
3053.24 1740
3053.76 1653
3054.28 1636
3054.80 1658
3055.32 1717
3055.84 1798
3056.37 1704
3056.89 1728
3057.41 1632
3057.93 1702
3058.45 1665
3058.97 1811
3059.49 1747
3060.02 1870
3060.54 1865
3061.06 1653
3061.58 1687
3062.10 1817
3062.62 1754
3063.15 1611
3063.67 1626
3064.19 1720
3064.71 1782
3065.23 1825
3065.76 1746
3066.28 1695
3066.80 1910
3067.32 1932
3067.85 1762
3068.37 1720
3068.89 1887
3069.41 1800
3069.93 1867
3070.46 1808
3070.98 1745
3071.50 1803
3072.02 1758
3072.55 1828
3073.07 1708
3073.59 1673
3074.12 1774
3074.64 1731
3075.16 1662
3075.68 1731
3076.21 1667
3076.73 1856
3077.25 1817
3077.78 1998
3078.30 2070
3078.82 1929
3079.35 1989
3079.87 2162
3080.39 2234
3080.92 2214
3081.44 2221
3081.96 2260
3082.49 2470
3083.01 2518
3083.53 2208
3084.06 2251
3084.58 2299
3085.10 2257
3085.63 2154
3086.15 2099
3086.68 2170
3087.20 2004
3087.72 2010
3088.25 2018
3088.77 1991
3089.30 2056
3089.82 2055
3090.34 1987
3090.87 2017
3091.39 1890
3091.92 1996
3092.44 2045
3092.97 1942
3093.49 1968
3094.01 2137
3094.54 2205
3095.06 2049
3095.59 2202
3096.11 2280
3096.64 2275
3097.16 2491
3097.69 2301
3098.21 2396
3098.74 2377
3099.26 2661
3099.79 2728
3100.31 2800
3100.84 2971
3101.36 3566
3101.89 4512
3102.41 5379
3102.94 6360
3103.46 7482
3103.99 7989
3104.51 8250
3105.04 9064
3105.56 8606
3106.09 8169
3106.62 7658
3107.14 6710
3107.67 5866
3108.19 4669
3108.72 4199
3109.24 3512
3109.77 3049
3110.30 2841
3110.82 2654
3111.35 2558
3111.87 2586
3112.40 2526
3112.93 2358
3113.45 2573
3113.98 2603
3114.50 2357
3115.03 2453
3115.56 2411
3116.08 2327
3116.61 2196
3117.14 2056
3117.66 2151
3118.19 1956
3118.71 1982
3119.24 1949
3119.77 1972
3120.29 2023
3120.82 2132
3121.35 2169
3121.88 2132
3122.40 2222
3122.93 2176
3123.46 2346
3123.98 2279
3124.51 2315
3125.04 2182
3125.56 2292
3126.09 2170
3126.62 2143
3127.15 2151
3127.67 2033
3128.20 2064
3128.73 1945
3129.26 1884
3129.78 1793
3130.31 1709
3130.84 1796
3131.37 1885
3131.89 1794
3132.42 1726
3132.95 1814
3133.48 1857
3134.00 1719
3134.53 1536
3135.06 1580
3135.59 1718
3136.12 1802
3136.64 1891
3137.17 1795
3137.70 1734
3138.23 1741
3138.76 1736
3139.29 1645
3139.81 1601
3140.34 1697
3140.87 1760
3141.40 1738
3141.93 1652
3142.46 1701
3142.99 1682
3143.51 1716
3144.04 1778
3144.57 1682
3145.10 1649
3145.63 1669
3146.16 1820
3146.69 1827
3147.22 1843
3147.74 1799
3148.27 1935
3148.80 1950
3149.33 2066
3149.86 2228
3150.39 2096
3150.92 2154
3151.45 2191
3151.98 2080
3152.51 2081
3153.04 1988
3153.57 1985
3154.10 1967
3154.63 1933
3155.16 2027
3155.69 1870
3156.22 2057
3156.74 1827
3157.27 1935
3157.80 1903
3158.33 1811
3158.86 2035
3159.39 1908
3159.92 2056
3160.45 2043
3160.98 1942
3161.51 2099
3162.04 2083
3162.58 1989
3163.11 1951
3163.64 1894
3164.17 1822
3164.70 1837
3165.23 1769
3165.76 1687
3166.29 1618
3166.82 1675
3167.35 1696
3167.88 1640
3168.41 1508
3168.94 1604
3169.47 1675
3170.00 1611
3170.53 1520
3171.07 1557
3171.60 1569
3172.13 1582
3172.66 1601
3173.19 1776
3173.72 1812
3174.25 1723
3174.78 1938
3175.31 1950
3175.85 1952
3176.38 1988
3176.91 2068
3177.44 1849
3177.97 1882
3178.50 1838
3179.04 1918
3179.57 1933
3180.10 1706
3180.63 1559
3181.16 1730
3181.69 1632
3182.23 1677
3182.76 1620
3183.29 1543
3183.82 1715
3184.35 1633
3184.89 1610
3185.42 1625
3185.95 1776
3186.48 1699
3187.02 1706
3187.55 1698
3188.08 1692
3188.61 1666
3189.15 1489
3189.68 1409
3190.21 1588
3190.74 1513
3191.28 1612
3191.81 1637
3192.34 1624
3192.87 1564
3193.41 1547
3193.94 1535
3194.47 1496
3195.01 1678
3195.54 1612
3196.07 1687
3196.60 1726
3197.14 1715
3197.67 1570
3198.20 1640
3198.74 1518
3199.27 1458
3199.80 1667
3200.34 1776
3200.87 1732
3201.40 1656
3201.94 1734
3202.47 1787
3203.01 1716
3203.54 1736
3204.07 1810
3204.61 1771
3205.14 1644
3205.67 1742
3206.21 1728
3206.74 1748
3207.28 1750
3207.81 1637
3208.34 1737
3208.88 1630
3209.41 1835
3209.95 1891
3210.48 1802
3211.02 1951
3211.55 1978
3212.08 2044
3212.62 2164
3213.15 2220
3213.69 2163
3214.22 2115
3214.76 2086
3215.29 2001
3215.83 1917
3216.36 2025
3216.90 2052
3217.43 1880
3217.97 1849
3218.50 1836
3219.04 1773
3219.57 1699
3220.11 1653
3220.64 1726
3221.18 1696
3221.71 1855
3222.25 1820
3222.78 1890
3223.32 1954
3223.85 2035
3224.39 2067
3224.92 2156
3225.46 2019
3225.99 2006
3226.53 2185
3227.07 2126
3227.60 2102
3228.14 2062
3228.67 2208
3229.21 2054
3229.74 2127
3230.28 2220
3230.82 2201
3231.35 2290
3231.89 2213
3232.42 2426
3232.96 2371
3233.50 2483
3234.03 2355
3234.57 2396
3235.11 2377
3235.64 2291
3236.18 2165
3236.72 2281
3237.25 2234
3237.79 2185
3238.32 2309
3238.86 2335
3239.40 2355
3239.93 2256
3240.47 2316
3241.01 2317
3241.55 2249
3242.08 2266
3242.62 2275
3243.16 2300
3243.69 2247
3244.23 2237
3244.77 2291
3245.30 2472
3245.84 2424
3246.38 2382
3246.92 2335
3247.45 2490
3247.99 2365
3248.53 2344
3249.07 2278
3249.60 2120
3250.14 2372
3250.68 2257
3251.22 2325
3251.75 2328
3252.29 2459
3252.83 2375
3253.37 2358
3253.91 2348
3254.44 2320
3254.98 2386
3255.52 2276
3256.06 2166
3256.60 2319
3257.13 2324
3257.67 2451
3258.21 2397
3258.75 2531
3259.29 2560
3259.82 2623
3260.36 2785
3260.90 2948
3261.44 3316
3261.98 3389
3262.52 3634
3263.06 4043
3263.59 4305
3264.13 4756
3264.67 5569
3265.21 5851
3265.75 6078
3266.29 6407
3266.83 7041
3267.37 7198
3267.91 7649
3268.44 7870
3268.98 8158
3269.52 7388
3270.06 7043
3270.60 6599
3271.14 5659
3271.68 4985
3272.22 4500
3272.76 4041
3273.30 3436
3273.84 2912
3274.38 2811
3274.92 2768
3275.46 2626
3276.00 2730
3276.54 2740
3277.08 2650
3277.62 2617
3278.16 2577
3278.70 2569
3279.24 2692
3279.78 2724
3280.32 2591
3280.86 2580
3281.40 2551
3281.94 2741
3282.48 2820
3283.02 2712
3283.56 2639
3284.10 2689
3284.64 2618
3285.18 2692
3285.72 2566
3286.26 2394
3286.80 2503
3287.34 2597
3287.88 2634
3288.42 2753
3288.96 2681
3289.50 2615
3290.04 2539
3290.59 2409
3291.13 2459
3291.67 2309
3292.21 2435
3292.75 2452
3293.29 2499
3293.83 2535
3294.37 2656
3294.91 2761
3295.46 2894
3296.00 3061
3296.54 3242
3297.08 3530
3297.62 3381
3298.16 3080
3298.70 3287
3299.25 3294
3299.79 3255
3300.33 3039
3300.87 2713
3301.41 2830
3301.96 2725
3302.50 2620
3303.04 2577
3303.58 2555
3304.12 2689
3304.66 2697
3305.21 2663
3305.75 2658
3306.29 2656
3306.83 2727
3307.38 2552
3307.92 2781
3308.46 2676
3309.00 2380
3309.55 2305
3310.09 2411
3310.63 2246
3311.17 2201
3311.72 2263
3312.26 2189
3312.80 2199
3313.34 2331
3313.89 2386
3314.43 2289
3314.97 2217
3315.52 2323
3316.06 2433
3316.60 2440
3317.14 2602
3317.69 2447
3318.23 2528
3318.77 2602
3319.32 2375
3319.86 2346
3320.40 2433
3320.95 2294
3321.49 2187
3322.03 2166
3322.58 2037
3323.12 1985
3323.67 2078
3324.21 2091
3324.75 2115
3325.30 2055
3325.84 2129
3326.38 2019
3326.93 2040
3327.47 1958
3328.02 2122
3328.56 1989
3329.10 1964
3329.65 1912
3330.19 1957
3330.74 1911
3331.28 1881
3331.83 1948
3332.37 1981
3332.91 2247
3333.46 2408
3334.00 2645
3334.55 2820
3335.09 2986
3335.64 3089
3336.18 3357
3336.73 3511
3337.27 3552
3337.82 3480
3338.36 3372
3338.90 3372
3339.45 3046
3339.99 2910
3340.54 2753
3341.08 2673
3341.63 2530
3342.18 2161
3342.72 2101
3343.27 2150
3343.81 2010
3344.36 2037
3344.90 2021
3345.45 2006
3345.99 1997
3346.54 1929
3347.08 1852
3347.63 1800
3348.17 1693
3348.72 1826
3349.27 1957
3349.81 1922
3350.36 1904
3350.90 2051
3351.45 2005
3352.00 1812
3352.54 2001
3353.09 2114
3353.63 1896
3354.18 1942
3354.73 1822
3355.27 1841
3355.82 1833
3356.36 1917
3356.91 1842
3357.46 1804
3358.00 1929
3358.55 1880
3359.10 1819
3359.64 1681
3360.19 1682
3360.74 1650
3361.28 1588
3361.83 1695
3362.38 1755
3362.92 1735
3363.47 1749
3364.02 1825
3364.56 1750
3365.11 1680
3365.66 1803
3366.21 1697
3366.75 1663
3367.30 1585
3367.85 1658
3368.39 1537
3368.94 1596
3369.49 1589
3370.04 1572
3370.58 1647
3371.13 1671
3371.68 1713
3372.23 1760
3372.77 1728
3373.32 1878
3373.87 1798
3374.42 1739
3374.96 1689
3375.51 1674
3376.06 1565
3376.61 1679
3377.16 1831
3377.70 1651
3378.25 1578
3378.80 1723
3379.35 1679
3379.90 1565
3380.45 1508
3380.99 1584
3381.54 1502
3382.09 1561
3382.64 1648
3383.19 1416
3383.74 1499
3384.28 1516
3384.83 1614
3385.38 1698
3385.93 1538
3386.48 1485
3387.03 1632
3387.58 1672
3388.13 1525
3388.67 1559
3389.22 1490
3389.77 1509
3390.32 1639
3390.87 1617
3391.42 1680
3391.97 1471
3392.52 1651
3393.07 1627
3393.62 1572
3394.17 1450
3394.72 1482
3395.27 1673
3395.81 1535
3396.36 1503
3396.91 1616
3397.46 1475
3398.01 1458
3398.56 1616
3399.11 1556
3399.66 1562
3400.21 1389
3400.76 1507
3401.31 1422
3401.86 1503
3402.41 1582
3402.96 1567
3403.51 1584
3404.06 1429
3404.61 1355
3405.16 1525
3405.71 1422
3406.26 1444
3406.81 1461
3407.36 1498
3407.92 1522
3408.47 1526
3409.02 1446
3409.57 1426
3410.12 1349
3410.67 1445
3411.22 1450
3411.77 1481
3412.32 1449
3412.87 1492
3413.42 1617
3413.97 1549
3414.52 1436
3415.08 1383
3415.63 1511
3416.18 1560
3416.73 1496
3417.28 1574
3417.83 1707
3418.38 1698
3418.93 1572
3419.49 1619
3420.04 1596
3420.59 1636
3421.14 1568
3421.69 1538
3422.24 1844
3422.80 1861
3423.35 1932
3423.90 2097
3424.45 2112
3425.00 2349
3425.55 2346
3426.11 2250
3426.66 2529
3427.21 2408
3427.76 2202
3428.31 2246
3428.87 2088
3429.42 2064
3429.97 2000
3430.52 1833
3431.08 1775
3431.63 1851
3432.18 1692
3432.73 1634
3433.29 1579
3433.84 1640
3434.39 1766
3434.94 1776
3435.50 1769
3436.05 1711
3436.60 1664
3437.15 1651
3437.71 1752
3438.26 1794
3438.81 1698
3439.37 1773
3439.92 1648
3440.47 1668
3441.03 1777
3441.58 1758
3442.13 1672
3442.69 1739
3443.24 1760
3443.79 1895
3444.35 1870
3444.90 1804
3445.45 1770
3446.01 1698
3446.56 1781
3447.11 1667
3447.67 1604
3448.22 1644
3448.77 1567
3449.33 1520
3449.88 1590
3450.44 1542
3450.99 1550
3451.54 1536
3452.10 1478
3452.65 1523
3453.21 1504
3453.76 1648
3454.31 1668
3454.87 1566
3455.42 1541
3455.98 1447
3456.53 1396
3457.09 1461
3457.64 1507
3458.20 1506
3458.75 1603
3459.30 1527
3459.86 1571
3460.41 1633
3460.97 1644
3461.52 1747
3462.08 1664
3462.63 1617
3463.19 1699
3463.74 1580
3464.30 1601
3464.85 1724
3465.41 1619
3465.96 1707
3466.52 1784
3467.07 1685
3467.63 1663
3468.19 1798
3468.74 1884
3469.30 1811
3469.85 1911
3470.41 1760
3470.96 1841
3471.52 1954
3472.07 1899
3472.63 2037
3473.19 1988
3473.74 1978
3474.30 1977
3474.85 2015
3475.41 2108
3475.96 1873
3476.52 1805
3477.08 1908
3477.63 1905
3478.19 1942
3478.74 1967
3479.30 1951
3479.86 1866
3480.41 1826
3480.97 1900
3481.53 1915
3482.08 2022
3482.64 2004
3483.20 2181
3483.75 2119
3484.31 2048
3484.87 2100
3485.42 2124
3485.98 2113
3486.54 2275
3487.09 2416
3487.65 2355
3488.21 2403
3488.76 2559
3489.32 2928
3489.88 3037
3490.44 3779
3490.99 4295
3491.55 5356
3492.11 6016
3492.66 6750
3493.22 7684
3493.78 7818
3494.34 7658
3494.89 7899
3495.45 7751
3496.01 6956
3496.57 5936
3497.12 5109
3497.68 4412
3498.24 3705
3498.80 3457
3499.36 3319
3499.91 3075
3500.47 2836
3501.03 2887
3501.59 2936
3502.15 3162
3502.70 3581
3503.26 3738
3503.82 3831
3504.38 4253
3504.94 4598
3505.49 4723
3506.05 4957
3506.61 4998
3507.17 4991
3507.73 4749
3508.29 4664
3508.85 4419
3509.40 4103
3509.96 3742
3510.52 3554
3511.08 3190
3511.64 2963
3512.20 2810
3512.76 2656
3513.32 2536
3513.87 2440
3514.43 2373
3514.99 2214
3515.55 2158
3516.11 1970
3516.67 2015
3517.23 1990
3517.79 1827
3518.35 1784
3518.91 1870
3519.47 1823
3520.03 1855
3520.59 1833
3521.15 1846
3521.71 1857
3522.26 2111
3522.82 1919
3523.38 1843
3523.94 1822
3524.50 1925
3525.06 1763
3525.62 1745
3526.18 1876
3526.74 1856
3527.30 1776
3527.86 1862
3528.42 1725
3528.98 1690
3529.54 1711
3530.10 1803
3530.67 1776
3531.23 1824
3531.79 1780
3532.35 1787
3532.91 1820
3533.47 1781
3534.03 1916
3534.59 1909
3535.15 1921
3535.71 1954
3536.27 1834
3536.83 1747
3537.39 1847
3537.95 1819
3538.51 1864
3539.08 1861
3539.64 1777
3540.20 1866
3540.76 1877
3541.32 1797
3541.88 1755
3542.44 1802
3543.00 1816
3543.56 1765
3544.13 1839
3544.69 1920
3545.25 1862
3545.81 1873
3546.37 1762
3546.93 1750
3547.50 1754
3548.06 1779
3548.62 1656
3549.18 1583
3549.74 1561
3550.30 1657
3550.87 1633
3551.43 1738
3551.99 1646
3552.55 1669
3553.11 1589
3553.68 1597
3554.24 1573
3554.80 1475
3555.36 1406
3555.93 1466
3556.49 1507
3557.05 1567
3557.61 1420
3558.18 1486
3558.74 1364
3559.30 1389
3559.86 1553
3560.43 1630
3560.99 1705
3561.55 1633
3562.11 1643
3562.68 1669
3563.24 1532
3563.80 1479
3564.37 1597
3564.93 1699
3565.49 1755
3566.06 1703
3566.62 1739
3567.18 1589
3567.75 1588
3568.31 1759
3568.87 1731
3569.44 1621
3570.00 1569
3570.56 1566
3571.13 1481
3571.69 1558
3572.25 1451
3572.82 1513
3573.38 1436
3573.94 1492
3574.51 1630
3575.07 1661
3575.64 1689
3576.20 1685
3576.76 1837
3577.33 1791
3577.89 1841
3578.46 1904
3579.02 2118
3579.58 2061
3580.15 1930
3580.71 1904
3581.28 1900
3581.84 1751
3582.41 1844
3582.97 1704
3583.53 1523
3584.10 1606
3584.66 1641
3585.23 1645
3585.79 1609
3586.36 1632
3586.92 1674
3587.49 1651
3588.05 1487
3588.62 1508
3589.18 1430
3589.75 1413
3590.31 1458
3590.88 1557
3591.44 1578
3592.01 1476
3592.57 1377
3593.14 1458
3593.70 1384
3594.27 1329
3594.83 1454
3595.40 1505
3595.97 1416
3596.53 1385
3597.10 1424
3597.66 1418
3598.23 1402
3598.79 1507
3599.36 1556
3599.93 1495
3600.49 1444
3601.06 1370
3601.62 1417
3602.19 1276
3602.75 1350
3603.32 1385
3603.89 1401
3604.45 1369
3605.02 1303
3605.59 1327
3606.15 1394
3606.72 1365
3607.28 1402
3607.85 1433
3608.42 1253
3608.98 1294
3609.55 1315
3610.12 1353
3610.68 1212
3611.25 1214
3611.82 1195
3612.38 1305
3612.95 1333
3613.52 1356
3614.08 1249
3614.65 1324
3615.22 1389
3615.79 1385
3616.35 1301
3616.92 1413
3617.49 1413
3618.05 1473
3618.62 1561
3619.19 1479
3619.76 1406
3620.32 1510
3620.89 1418
3621.46 1489
3622.03 1413
3622.59 1400
3623.16 1444
3623.73 1547
3624.30 1557
3624.86 1472
3625.43 1360
3626.00 1361
3626.57 1477
3627.14 1381
3627.70 1331
3628.27 1436
3628.84 1433
3629.41 1467
3629.98 1418
3630.55 1360
3631.11 1293
3631.68 1359
3632.25 1342
3632.82 1406
3633.39 1393
3633.96 1419
3634.52 1446
3635.09 1419
3635.66 1414
3636.23 1491
3636.80 1462
3637.37 1480
3637.94 1488
3638.50 1440
3639.07 1466
3639.64 1391
3640.21 1527
3640.78 1570
3641.35 1603
3641.92 1667
3642.49 1677
3643.06 1771
3643.63 1840
3644.20 1700
3644.76 1770
3645.33 1712
3645.90 1608
3646.47 1599
3647.04 1494
3647.61 1441
3648.18 1478
3648.75 1441
3649.32 1270
3649.89 1337
3650.46 1505
3651.03 1561
3651.60 1824
3652.17 1628
3652.74 1575
3653.31 1560
3653.88 1643
3654.45 1620
3655.02 1720
3655.59 1651
3656.16 1489
3656.73 1451
3657.30 1446
3657.87 1321
3658.44 1376
3659.01 1518
3659.58 1475
3660.15 1626
3660.72 1624
3661.29 1726
3661.87 1553
3662.44 1566
3663.01 1620
3663.58 1580
3664.15 1590
3664.72 1587
3665.29 1555
3665.86 1444
3666.43 1624
3667.00 1620
3667.57 1684
3668.15 1645
3668.72 1609
3669.29 1607
3669.86 1636
3670.43 1712
3671.00 1584
3671.57 1542
3672.15 1614
3672.72 1546
3673.29 1531
3673.86 1497
3674.43 1572
3675.00 1512
3675.57 1528
3676.15 1494
3676.72 1568
3677.29 1521
3677.86 1548
3678.43 1604
3679.01 1501
3679.58 1484
3680.15 1515
3680.72 1423
3681.29 1475
3681.87 1525
3682.44 1493
3683.01 1453
3683.58 1405
3684.16 1380
3684.73 1465
3685.30 1413
3685.87 1299
3686.45 1474
3687.02 1444
3687.59 1352
3688.16 1414
3688.74 1435
3689.31 1404
3689.88 1459
3690.46 1394
3691.03 1427
3691.60 1525
3692.17 1567
3692.75 1423
3693.32 1392
3693.89 1448
3694.47 1398
3695.04 1467
3695.61 1368
3696.19 1240
3696.76 1301
3697.33 1419
3697.91 1294
3698.48 1343
3699.05 1273
3699.63 1287
3700.20 1373
3700.78 1313
3701.35 1309
3701.92 1408
3702.50 1260
3703.07 1291
3703.64 1319
3704.22 1418
3704.79 1391
3705.37 1294
3705.94 1322
3706.51 1361
3707.09 1430
3707.66 1363
3708.24 1368
3708.81 1468
3709.39 1430
3709.96 1381
3710.53 1323
3711.11 1467
3711.68 1523
3712.26 1455
3712.83 1416
3713.41 1566
3713.98 1526
3714.56 1482
3715.13 1522
3715.71 1394
3716.28 1381
3716.86 1535
3717.43 1422
3718.01 1449
3718.58 1554
3719.16 1417
3719.73 1324
3720.31 1418
3720.88 1456
3721.46 1457
3722.03 1348
3722.61 1348
3723.18 1300
3723.76 1259
3724.34 1316
3724.91 1233
3725.49 1321
3726.06 1368
3726.64 1320
3727.21 1188
3727.79 1252
3728.36 1356
3728.94 1258
3729.52 1228
3730.09 1283
3730.67 1337
3731.24 1381
3731.82 1341
3732.40 1417
3732.97 1541
3733.55 1432
3734.13 1296
3734.70 1355
3735.28 1307
3735.85 1327
3736.43 1332
3737.01 1348
3737.58 1428
3738.16 1367
3738.74 1316
3739.31 1357
3739.89 1191
3740.47 1186
3741.04 1274
3741.62 1313
3742.20 1273
3742.78 1211
3743.35 1308
3743.93 1278
3744.51 1268
3745.08 1314
3745.66 1278
3746.24 1188
3746.82 1235
3747.39 1314
3747.97 1316
3748.55 1207
3749.12 1288
3749.70 1290
3750.28 1241
3750.86 1370
3751.43 1235
3752.01 1289
3752.59 1292
3753.17 1290
3753.75 1383
3754.32 1282
3754.90 1339
3755.48 1236
3756.06 1213
3756.64 1320
3757.21 1250
3757.79 1256
3758.37 1210
3758.95 1259
3759.53 1327
3760.10 1319
3760.68 1248
3761.26 1386
3761.84 1346
3762.42 1410
3763.00 1469
3763.58 1437
3764.15 1420
3764.73 1364
3765.31 1353
3765.89 1345
3766.47 1355
3767.05 1386
3767.63 1348
3768.21 1279
3768.78 1333
3769.36 1298
3769.94 1335
3770.52 1397
3771.10 1521
3771.68 1467
3772.26 1373
3772.84 1443
3773.42 1535
3774.00 1417
3774.58 1274
3775.16 1317
3775.73 1310
3776.31 1256
3776.89 1326
3777.47 1346
3778.05 1330
3778.63 1358
3779.21 1323
3779.79 1291
3780.37 1326
3780.95 1327
3781.53 1220
3782.11 1215
3782.69 1341
3783.27 1369
3783.85 1351
3784.43 1370
3785.01 1342
3785.59 1365
3786.17 1390
3786.75 1302
3787.33 1308
3787.91 1469
3788.49 1367
3789.08 1305
3789.66 1258
3790.24 1189
3790.82 1416
3791.40 1435
3791.98 1289
3792.56 1376
3793.14 1392
3793.72 1426
3794.30 1286
3794.88 1395
3795.46 1375
3796.05 1349
3796.63 1416
3797.21 1426
3797.79 1423
3798.37 1483
3798.95 1422
3799.53 1467
3800.11 1457
3800.69 1510
3801.28 1671
3801.86 1615
3802.44 1642
3803.02 1706
3803.60 1725
3804.18 1715
3804.77 1728
3805.35 1745
3805.93 1630
3806.51 1645
3807.09 1694
3807.68 1652
3808.26 1744
3808.84 1756
3809.42 1693
3810.00 1697
3810.59 1745
3811.17 1764
3811.75 1914
3812.33 1758
3812.91 1729
3813.50 1711
3814.08 1827
3814.66 1780
3815.24 1717
3815.83 1745
3816.41 1672
3816.99 1783
3817.58 1890
3818.16 1706
3818.74 1708
3819.32 1794
3819.91 1676
3820.49 1482
3821.07 1444
3821.66 1447
3822.24 1515
3822.82 1539
3823.40 1393
3823.99 1443
3824.57 1327
3825.15 1315
3825.74 1408
3826.32 1373
3826.90 1305
3827.49 1351
3828.07 1306
3828.65 1283
3829.24 1344
3829.82 1272
3830.41 1355
3830.99 1311
3831.57 1251
3832.16 1227
3832.74 1267
3833.32 1356
3833.91 1327
3834.49 1323
3835.08 1250
3835.66 1428
3836.24 1381
3836.83 1289
3837.41 1212
3838.00 1315
3838.58 1168
3839.17 1199
3839.75 1240
3840.33 1261
3840.92 1274
3841.50 1328
3842.09 1283
3842.67 1315
3843.26 1217
3843.84 1136
3844.43 1101
3845.01 1260
3845.60 1271
3846.18 1252
3846.77 1176
3847.35 1270
3847.94 1296
3848.52 1267
3849.11 1235
3849.69 1168
3850.28 1240
3850.86 1194
3851.45 1241
3852.03 1217
3852.62 1149
3853.20 1165
3853.79 1287
3854.37 1359
3854.96 1212
3855.55 1212
3856.13 1318
3856.72 1230
3857.30 1152
3857.89 1133
3858.47 1157
3859.06 1239
3859.65 1227
3860.23 1243
3860.82 1235
3861.40 1232
3861.99 1241
3862.58 1244
3863.16 1286
3863.75 1222
3864.33 1223
3864.92 1223
3865.51 1166
3866.09 1370
3866.68 1363
3867.27 1390
3867.85 1357
3868.44 1371
3869.03 1498
3869.61 1532
3870.20 1393
3870.79 1420
3871.37 1435
3871.96 1444
3872.55 1575
3873.13 1454
3873.72 1368
3874.31 1256
3874.90 1280
3875.48 1352
3876.07 1445
3876.66 1435
3877.24 1246
3877.83 1381
3878.42 1386
3879.01 1405
3879.59 1396
3880.18 1375
3880.77 1320
3881.36 1321
3881.94 1262
3882.53 1231
3883.12 1245
3883.71 1206
3884.29 1200
3884.88 1168
3885.47 1211
3886.06 1196
3886.65 1307
3887.23 1394
3887.82 1398
3888.41 1471
3889.00 1424
3889.59 1572
3890.17 1537
3890.76 1545
3891.35 1649
3891.94 1602
3892.53 1593
3893.12 1593
3893.70 1618
3894.29 1477
3894.88 1425
3895.47 1423
3896.06 1473
3896.65 1341
3897.24 1419
3897.83 1368
3898.41 1384
3899.00 1295
3899.59 1402
3900.18 1345
3900.77 1344
3901.36 1425
3901.95 1280
3902.54 1435
3903.13 1249
3903.72 1172
3904.31 1226
3904.89 1402
3905.48 1359
3906.07 1386
3906.66 1356
3907.25 1354
3907.84 1474
3908.43 1471
3909.02 1539
3909.61 1441
3910.20 1464
3910.79 1525
3911.38 1452
3911.97 1384
3912.56 1336
3913.15 1343
3913.74 1230
3914.33 1258
3914.92 1327
3915.51 1252
3916.10 1291
3916.69 1240
3917.28 1262
3917.87 1276
3918.46 1265
3919.05 1257
3919.64 1312
3920.23 1379
3920.82 1282
3921.41 1256
3922.00 1268
3922.60 1280
3923.19 1203
3923.78 1252
3924.37 1322
3924.96 1282
3925.55 1295
3926.14 1275
3926.73 1415
3927.32 1246
3927.91 1289
3928.50 1215
3929.10 1286
3929.69 1250
3930.28 1210
3930.87 1148
3931.46 1250
3932.05 1169
3932.64 1124
3933.23 1113
3933.83 1137
3934.42 1070
3935.01 1160
3935.60 1252
3936.19 1171
3936.78 1124
3937.38 1187
3937.97 1177
3938.56 1165
3939.15 1231
3939.74 1157
3940.34 1270
3940.93 1288
3941.52 1211
3942.11 1215
3942.70 1276
3943.30 1354
3943.89 1394
3944.48 1301
3945.07 1262
3945.67 1153
3946.26 1230
3946.85 1245
3947.44 1207
3948.04 1316
3948.63 1291
3949.22 1293
3949.81 1181
3950.41 1195
3951.00 1137
3951.59 1190
3952.19 1259
3952.78 1322
3953.37 1209
3953.96 1220
3954.56 1316
3955.15 1298
3955.74 1338
3956.34 1260
3956.93 1269
3957.52 1292
3958.12 1313
3958.71 1370
3959.30 1305
3959.90 1316
3960.49 1330
3961.08 1311
3961.68 1374
3962.27 1418
3962.87 1288
3963.46 1188
3964.05 1291
3964.65 1321
3965.24 1289
3965.83 1271
3966.43 1306
3967.02 1467
3967.62 1376
3968.21 1395
3968.80 1352
3969.40 1503
3969.99 1493
3970.59 1329
3971.18 1250
3971.78 1350
3972.37 1292
3972.97 1239
3973.56 1283
3974.15 1228
3974.75 1335
3975.34 1308
3975.94 1316
3976.53 1426
3977.13 1323
3977.72 1387
3978.32 1462
3978.91 1510
3979.51 1436
3980.10 1504
3980.70 1356
3981.29 1289
3981.89 1409
3982.48 1305
3983.08 1329
3983.67 1303
3984.27 1285
3984.86 1372
3985.46 1433
3986.05 1200
3986.65 1338
3987.25 1288
3987.84 1297
3988.44 1272
3989.03 1412
3989.63 1130
3990.22 1195
3990.82 1271
3991.42 1319
3992.01 1319
3992.61 1335
3993.20 1343
3993.80 1379
3994.40 1464
3994.99 1399
3995.59 1464
3996.18 1575
3996.78 1516
3997.38 1544
3997.97 1497
3998.57 1341
3999.17 1356
3999.76 1355
4000.36 1375
4000.95 1435
4001.55 1328
4002.15 1383
4002.74 1327
4003.34 1251
4003.94 1225
4004.54 1386
4005.13 1400
4005.73 1288
4006.33 1185
4006.92 1249
4007.52 1382
4008.12 1389
4008.71 1295
4009.31 1257
4009.91 1311
4010.51 1295
4011.10 1311
4011.70 1295
4012.30 1276
4012.90 1284
4013.49 1251
4014.09 1407
4014.69 1347
4015.29 1302
4015.88 1248
4016.48 1260
4017.08 1132
4017.68 1223
4018.27 1192
4018.87 1192
4019.47 1258
4020.07 1273
4020.67 1345
4021.26 1351
4021.86 1428
4022.46 1386
4023.06 1365
4023.66 1262
4024.26 1317
4024.85 1302
4025.45 1369
4026.05 1303
4026.65 1347
4027.25 1281
4027.85 1319
4028.44 1283
4029.04 1345
4029.64 1295
4030.24 1309
4030.84 1403
4031.44 1298
4032.04 1383
4032.64 1385
4033.23 1380
4033.83 1406
4034.43 1478
4035.03 1491
4035.63 1548
4036.23 1629
4036.83 1540
4037.43 1565
4038.03 1476
4038.63 1454
4039.23 1265
4039.83 1354
4040.43 1330
4041.03 1173
4041.63 1167
4042.22 1254
4042.82 1147
4043.42 1091
4044.02 1147
4044.62 1152
4045.22 1151
4045.82 1255
4046.42 1272
4047.02 1159
4047.62 1141
4048.22 1164
4048.82 1154
4049.42 1205
4050.02 1140
4050.62 1196
4051.22 1135
4051.82 1135
4052.43 1217
4053.03 1207
4053.63 1263
4054.23 1229
4054.83 1248
4055.43 1314
4056.03 1230
4056.63 1223
4057.23 1221
4057.83 1214
4058.43 1094
4059.03 1106
4059.63 1256
4060.23 1233
4060.84 1155
4061.44 1089
4062.04 1070
4062.64 1144
4063.24 1196
4063.84 1235
4064.44 1242
4065.04 1147
4065.64 1136
4066.25 1078
4066.85 1111
4067.45 1055
4068.05 1108
4068.65 1206
4069.25 1173
4069.86 1195
4070.46 1116
4071.06 1089
4071.66 1168
4072.26 1179
4072.86 1188
4073.47 1094
4074.07 1050
4074.67 1149
4075.27 1246
4075.87 1223
4076.48 1125
4077.08 1171
4077.68 1207
4078.28 1161
4078.89 1160
4079.49 1114
4080.09 1186
4080.69 1098
4081.30 1120
4081.90 1135
4082.50 1259
4083.10 1202
4083.71 1156
4084.31 1047
4084.91 1128
4085.52 1042
4086.12 1216
4086.72 1163
4087.32 1044
4087.93 1161
4088.53 1178
4089.13 1160
4089.74 1157
4090.34 1241
4090.94 1208
4091.55 1152
4092.15 1144
4092.75 1167
4093.36 1176
4093.96 1134
4094.56 1136
4095.17 1200
4095.77 1231
4096.37 1152
4096.98 1142
4097.58 1141
4098.18 1077
4098.79 992
4099.39 1011
4100.00 1081
4100.60 1063
4101.20 1161
4101.81 1111
4102.41 1061
4103.02 1103
4103.62 1042
4104.23 1055
4104.83 1009
4105.43 1212
4106.04 1132
4106.64 1139
4107.25 1153
4107.85 1060
4108.46 1135
4109.06 1130
4109.67 1210
4110.27 1188
4110.87 1166
4111.48 1097
4112.08 1096
4112.69 1107
4113.29 1045
4113.90 1045
4114.50 1157
4115.11 1150
4115.71 1098
4116.32 1115
4116.92 1111
4117.53 1182
4118.13 1087
4118.74 1086
4119.35 1058
4119.95 1060
4120.56 1048
4121.16 1087
4121.77 1141
4122.37 1131
4122.98 1070
4123.58 1135
4124.19 1061
4124.80 1070
4125.40 1046
4126.01 1028
4126.61 1020
4127.22 1105
4127.82 1121
4128.43 1108
4129.04 1059
4129.64 1068
4130.25 1037
4130.85 1078
4131.46 1137
4132.07 1239
4132.67 1107
4133.28 1112
4133.89 1086
4134.49 1142
4135.10 1086
4135.71 1167
4136.31 1274
4136.92 1182
4137.53 1227
4138.13 1175
4138.74 1140
4139.35 1203
4139.95 1229
4140.56 1268
4141.17 1250
4141.77 1325
4142.38 1281
4142.99 1336
4143.59 1259
4144.20 1336
4144.81 1374
4145.42 1374
4146.02 1344
4146.63 1282
4147.24 1291
4147.85 1314
4148.45 1224
4149.06 1218
4149.67 1233
4150.28 1278
4150.88 1353
4151.49 1270
4152.10 1259
4152.71 1229
4153.31 1194
4153.92 1179
4154.53 1228
4155.14 1174
4155.75 1261
4156.35 1227
4156.96 1335
4157.57 1267
4158.18 1354
4158.79 1423
4159.40 1373
4160.00 1334
4160.61 1540
4161.22 1462
4161.83 1529
4162.44 1408
4163.05 1477
4163.65 1418
4164.26 1424
4164.87 1303
4165.48 1279
4166.09 1238
4166.70 1405
4167.31 1434
4167.92 1329
4168.52 1258
4169.13 1378
4169.74 1286
4170.35 1383
4170.96 1176
4171.57 1194
4172.18 1303
4172.79 1302
4173.40 1264
4174.01 1216
4174.62 1235
4175.23 1293
4175.84 1310
4176.45 1271
4177.05 1388
4177.66 1344
4178.27 1199
4178.88 1211
4179.49 1222
4180.10 1257
4180.71 1264
4181.32 1212
4181.93 1170
4182.54 1206
4183.15 1166
4183.76 1165
4184.37 1214
4184.98 1321
4185.59 1246
4186.20 1230
4186.81 1225
4187.42 1240
4188.03 1174
4188.65 1280
4189.26 1237
4189.87 1285
4190.48 1291
4191.09 1260
4191.70 1139
4192.31 1142
4192.92 1156
4193.53 1108
4194.14 1190
4194.75 1257
4195.36 1258
4195.97 1289
4196.58 1308
4197.20 1285
4197.81 1263
4198.42 1323
4199.03 1265
4199.64 1209
4200.25 1205
4200.86 1287
4201.47 1266
4202.09 1191
4202.70 1255
4203.31 1228
4203.92 1219
4204.53 1286
4205.14 1233
4205.75 1231
4206.37 1243
4206.98 1032
4207.59 1102
4208.20 1132
4208.81 1194
4209.43 1140
4210.04 1142
4210.65 1127
4211.26 1072
4211.87 1129
4212.49 1256
4213.10 1181
4213.71 1052
4214.32 1207
4214.93 1135
4215.55 1127
4216.16 1177
4216.77 1089
4217.38 1119
4218.00 1127
4218.61 1191
4219.22 1390
4219.84 1397
4220.45 1384
4221.06 1362
4221.67 1349
4222.29 1381
4222.90 1447
4223.51 1469
4224.13 1346
4224.74 1264
4225.35 1327
4225.96 1257
4226.58 1358
4227.19 1293
4227.80 1222
4228.42 1297
4229.03 1228
4229.64 1329
4230.26 1430
4230.87 1480
4231.48 1436
4232.10 1398
4232.71 1565
4233.33 1716
4233.94 1712
4234.55 1820
4235.17 1905
4235.78 1883
4236.39 2031
4237.01 2149
4237.62 2079
4238.24 1953
4238.85 1933
4239.46 1899
4240.08 1885
4240.69 1605
4241.31 1589
4241.92 1496
4242.54 1544
4243.15 1462
4243.76 1391
4244.38 1321
4244.99 1363
4245.61 1328
4246.22 1295
4246.84 1377
4247.45 1374
4248.07 1326
4248.68 1380
4249.30 1362
4249.91 1393
4250.53 1321
4251.14 1333
4251.76 1455
4252.37 1432
4252.99 1297
4253.60 1206
4254.22 1287
4254.83 1254
4255.45 1314
4256.06 1200
4256.68 1246
4257.29 1288
4257.91 1226
4258.52 1280
4259.14 1291
4259.76 1340
4260.37 1299
4260.99 1165
4261.60 1242
4262.22 1213
4262.83 1248
4263.45 1223
4264.07 1189
4264.68 1172
4265.30 1222
4265.91 1116
4266.53 1255
4267.15 1228
4267.76 1226
4268.38 1370
4268.99 1401
4269.61 1385
4270.23 1295
4270.84 1352
4271.46 1360
4272.08 1358
4272.69 1372
4273.31 1289
4273.93 1291
4274.54 1450
4275.16 1390
4275.78 1324
4276.39 1345
4277.01 1403
4277.63 1418
4278.24 1497
4278.86 1568
4279.48 1564
4280.09 1707
4280.71 1489
4281.33 1314
4281.95 1318
4282.56 1273
4283.18 1263
4283.80 1224
4284.42 1268
4285.03 1186
4285.65 1111
4286.27 1264
4286.89 1222
4287.50 1143
4288.12 1137
4288.74 1229
4289.36 1149
4289.97 1216
4290.59 1290
4291.21 1157
4291.83 1227
4292.45 1178
4293.06 1187
4293.68 1250
4294.30 1279
4294.92 1258
4295.54 1205
4296.15 1182
4296.77 1154
4297.39 1226
4298.01 1231
4298.63 1192
4299.25 1113
4299.86 1083
4300.48 1170
4301.10 1142
4301.72 1159
4302.34 1161
4302.96 1032
4303.58 984
4304.19 1129
4304.81 1180
4305.43 1195
4306.05 1201
4306.67 1183
4307.29 1302
4307.91 1202
4308.53 1202
4309.15 1096
4309.77 1235
4310.38 1165
4311.00 1231
4311.62 1154
4312.24 1178
4312.86 1213
4313.48 1207
4314.10 1159
4314.72 1131
4315.34 1153
4315.96 1142
4316.58 1045
4317.20 1040
4317.82 1160
4318.44 1147
4319.06 1050
4319.68 1075
4320.30 1024
4320.92 1091
4321.54 1115
4322.16 1099
4322.78 1035
4323.40 1023
4324.02 1058
4324.64 1122
4325.26 1221
4325.88 1093
4326.50 1066
4327.12 1054
4327.74 1110
4328.36 1140
4328.98 1098
4329.60 1156
4330.22 1133
4330.84 1212
4331.47 1134
4332.09 1107
4332.71 1187
4333.33 1160
4333.95 1183
4334.57 1180
4335.19 1207
4335.81 1272
4336.43 1274
4337.05 1329
4337.68 1346
4338.30 1294
4338.92 1305
4339.54 1394
4340.16 1364
4340.78 1358
4341.40 1378
4342.03 1405
4342.65 1313
4343.27 1188
4343.89 1320
4344.51 1420
4345.13 1509
4345.76 1641
4346.38 1666
4347.00 1881
4347.62 1987
4348.24 2139
4348.86 2129
4349.49 2215
4350.11 2120
4350.73 1963
4351.35 1927
4351.98 1663
4352.60 1628
4353.22 1433
4353.84 1481
4354.46 1392
4355.09 1370
4355.71 1297
4356.33 1208
4356.95 1313
4357.58 1198
4358.20 1121
4358.82 1108
4359.45 1165
4360.07 1235
4360.69 1170
4361.31 1126
4361.94 1157
4362.56 1142
4363.18 1206
4363.81 1187
4364.43 1142
4365.05 1180
4365.68 1221
4366.30 1294
4366.92 1282
4367.55 1183
4368.17 1237
4368.79 1161
4369.42 1202
4370.04 1173
4370.66 1126
4371.29 988
4371.91 1048
4372.53 1051
4373.16 1027
4373.78 1063
4374.41 1070
4375.03 1013
4375.65 1044
4376.28 1015
4376.90 1119
4377.53 1177
4378.15 1209
4378.77 1080
4379.40 1067
4380.02 1080
4380.65 1072
4381.27 1157
4381.89 1119
4382.52 1125
4383.14 1206
4383.77 1194
4384.39 1263
4385.02 1184
4385.64 1228
4386.27 1196
4386.89 1191
4387.52 1126
4388.14 1104
4388.77 1060
4389.39 1026
4390.02 1153
4390.64 1157
4391.27 1148
4391.89 1079
4392.52 1103
4393.14 890
4393.77 985
4394.39 1014
4395.02 1047
4395.64 1029
4396.27 1083
4396.89 1056
4397.52 1062
4398.14 1054
4398.77 1097
4399.39 1171
4400.02 1131
4400.65 1134
4401.27 1239
4401.90 1012
4402.52 1053
4403.15 1148
4403.78 1092
4404.40 1118
4405.03 1119
4405.65 1171
4406.28 1052
4406.91 976
4407.53 965
4408.16 1036
4408.78 1073
4409.41 1114
4410.04 1098
4410.66 1053
4411.29 957
4411.92 991
4412.54 1053
4413.17 1102
4413.80 1062
4414.42 1102
4415.05 1096
4415.68 1037
4416.30 1015
4416.93 1017
4417.56 1032
4418.18 1010
4418.81 1130
4419.44 1147
4420.07 1099
4420.69 1015
4421.32 1008
4421.95 1018
4422.57 1032
4423.20 950
4423.83 1024
4424.46 892
4425.08 964
4425.71 1035
4426.34 1006
4426.97 1077
4427.59 1104
4428.22 1067
4428.85 927
4429.48 1035
4430.10 1061
4430.73 982
4431.36 962
4431.99 1062
4432.62 1051
4433.24 1024
4433.87 1072
4434.50 1055
4435.13 1003
4435.76 1059
4436.38 1179
4437.01 1136
4437.64 1063
4438.27 1161
4438.90 1164
4439.53 1181
4440.16 1240
4440.78 1063
4441.41 1098
4442.04 1073
4442.67 1030
4443.30 1027
4443.93 1061
4444.56 1083
4445.19 1099
4445.81 1053
4446.44 1040
4447.07 1133
4447.70 1069
4448.33 1116
4448.96 1188
4449.59 1214
4450.22 1316
4450.85 1266
4451.48 1262
4452.11 1271
4452.73 1213
4453.36 1165
4453.99 1071
4454.62 1121
4455.25 1046
4455.88 1099
4456.51 1192
4457.14 1238
4457.77 1281
4458.40 1275
4459.03 1249
4459.66 1137
4460.29 1255
4460.92 1166
4461.55 1216
4462.18 1098
4462.81 1069
4463.44 1026
4464.07 994
4464.70 1025
4465.33 985
4465.96 995
4466.59 1053
4467.22 895
4467.85 1045
4468.48 1105
4469.12 960
4469.75 1056
4470.38 1025
4471.01 1147
4471.64 1104
4472.27 1008
4472.90 1008
4473.53 1014
4474.16 1032
4474.79 990
4475.42 1045
4476.05 1035
4476.69 990
4477.32 968
4477.95 957
4478.58 1009
4479.21 1097
4479.84 1102
4480.47 977
4481.10 944
4481.74 1044
4482.37 1055
4483.00 1152
4483.63 953
4484.26 997
4484.89 1055
4485.53 1214
4486.16 1210
4486.79 1233
4487.42 1095
4488.05 1131
4488.68 1245
4489.32 1188
4489.95 1043
4490.58 1071
4491.21 1075
4491.84 1089
4492.48 1035
4493.11 1136
4493.74 1088
4494.37 1053
4495.01 1122
4495.64 1156
4496.27 1062
4496.90 1017
4497.54 1084
4498.17 1088
4498.80 1257
4499.43 1233
4500.07 1273
4500.70 1177
4501.33 1293
4501.97 1348
4502.60 1473
4503.23 1373
4503.86 1433
4504.50 1453
4505.13 1422
4505.76 1443
4506.40 1365
4507.03 1270
4507.66 1336
4508.30 1301
4508.93 1311
4509.56 1199
4510.20 1064
4510.83 1042
4511.46 1190
4512.10 1165
4512.73 1180
4513.37 1102
4514.00 1156
4514.63 1139
4515.27 1125
4515.90 1079
4516.53 1069
4517.17 1087
4517.80 1127
4518.44 1139
4519.07 1095
4519.70 1140
4520.34 967
4520.97 973
4521.61 979
4522.24 1012
4522.88 994
4523.51 995
4524.14 1029
4524.78 1067
4525.41 1013
4526.05 1023
4526.68 1051
4527.32 1133
4527.95 1088
4528.59 924
4529.22 1014
4529.86 1066
4530.49 954
4531.13 947
4531.76 912
4532.40 982
4533.03 1063
4533.67 1060
4534.30 1053
4534.94 1076
4535.57 1077
4536.21 1152
4536.84 1021
4537.48 1051
4538.11 1043
4538.75 1020
4539.38 1030
4540.02 1004
4540.66 1046
4541.29 1049
4541.93 988
4542.56 1016
4543.20 913
4543.83 952
4544.47 1008
4545.11 1041
4545.74 1032
4546.38 1054
4547.01 908
4547.65 941
4548.29 960
4548.92 1044
4549.56 999
4550.19 921
4550.83 1060
4551.47 1092
4552.10 1036
4552.74 967
4553.38 998
4554.01 977
4554.65 969
4555.29 968
4555.92 967
4556.56 906
4557.20 1013
4557.83 1072
4558.47 975
4559.11 894
4559.74 1000
4560.38 999
4561.02 975
4561.66 902
4562.29 958
4562.93 990
4563.57 995
4564.20 1052
4564.84 1011
4565.48 1015
4566.12 910
4566.75 1037
4567.39 1003
4568.03 1001
4568.67 976
4569.30 1004
4569.94 1096
4570.58 1052
4571.22 984
4571.85 897
4572.49 887
4573.13 869
4573.77 962
4574.41 922
4575.04 891
4575.68 967
4576.32 934
4576.96 1034
4577.60 1077
4578.23 989
4578.87 1060
4579.51 1038
4580.15 1010
4580.79 1036
4581.43 893
4582.06 995
4582.70 1005
4583.34 1014
4583.98 1020
4584.62 1019
4585.26 1097
4585.90 1187
4586.54 1105
4587.17 1056
4587.81 1063
4588.45 1009
4589.09 1022
4589.73 1043
4590.37 1106
4591.01 1156
4591.65 1275
4592.29 1301
4592.93 1178
4593.57 1298
4594.20 1378
4594.84 1381
4595.48 1305
4596.12 1262
4596.76 1357
4597.40 1251
4598.04 1124
4598.68 1092
4599.32 1050
4599.96 1023
4600.60 1084
4601.24 1104
4601.88 1045
4602.52 1126
4603.16 1176
4603.80 1041
4604.44 1110
4605.08 1244
4605.72 1173
4606.36 1052
4607.00 1026
4607.64 1112
4608.28 1158
4608.92 1124
4609.56 1133
4610.20 1185
4610.84 1059
4611.48 998
4612.12 1048
4612.77 991
4613.41 960
4614.05 862
4614.69 992
4615.33 1038
4615.97 937
4616.61 924
4617.25 1067
4617.89 930
4618.53 981
4619.17 1097
4619.82 1091
4620.46 1053
4621.10 1110
4621.74 1080
4622.38 1110
4623.02 1075
4623.66 975
4624.30 1018
4624.95 1045
4625.59 992
4626.23 954
4626.87 1013
4627.51 984
4628.15 1073
4628.80 1069
4629.44 1065
4630.08 902
4630.72 975
4631.36 1016
4632.00 1034
4632.65 1170
4633.29 1150
4633.93 1097
4634.57 1137
4635.22 1145
4635.86 1260
4636.50 1149
4637.14 1071
4637.78 1033
4638.43 1082
4639.07 1046
4639.71 981
4640.35 972
4641.00 962
4641.64 983
4642.28 1024
4642.93 1001
4643.57 1064
4644.21 952
4644.85 971
4645.50 963
4646.14 919
4646.78 948
4647.43 988
4648.07 995
4648.71 1136
4649.36 1042
4650.00 1053
4650.64 1048
4651.28 1028
4651.93 1124
4652.57 1056
4653.22 1002
4653.86 925
4654.50 971
4655.15 932
4655.79 1006
4656.43 851
4657.08 978
4657.72 869
4658.36 971
4659.01 1054
4659.65 1024
4660.30 928
4660.94 952
4661.58 941
4662.23 996
4662.87 940
4663.52 915
4664.16 925
4664.80 910
4665.45 890
4666.09 905
4666.74 1012
4667.38 874
4668.03 892
4668.67 904
4669.32 935
4669.96 993
4670.60 1044
4671.25 995
4671.89 890
4672.54 901
4673.18 869
4673.83 919
4674.47 940
4675.12 888
4675.76 993
4676.41 878
4677.05 865
4677.70 849
4678.34 831
4678.99 858
4679.63 951
4680.28 1006
4680.93 1014
4681.57 929
4682.22 1026
4682.86 989
4683.51 1052
4684.15 970
4684.80 1111
4685.44 1040
4686.09 957
4686.74 967
4687.38 1006
4688.03 1006
4688.67 1082
4689.32 931
4689.97 942
4690.61 976
4691.26 924
4691.90 980
4692.55 905
4693.20 935
4693.84 980
4694.49 970
4695.13 878
4695.78 995
4696.43 1006
4697.07 953
4697.72 964
4698.37 1079
4699.01 1261
4699.66 1181
4700.31 1129
4700.95 1180
4701.60 1330
4702.25 1251
4702.89 1201
4703.54 1181
4704.19 1159
4704.84 1023
4705.48 1042
4706.13 1137
4706.78 1071
4707.42 993
4708.07 1046
4708.72 1043
4709.37 1118
4710.01 1101
4710.66 1094
4711.31 1186
4711.96 1194
4712.60 1124
4713.25 1034
4713.90 929
4714.55 942
4715.19 1001
4715.84 1102
4716.49 1002
4717.14 962
4717.78 971
4718.43 1027
4719.08 977
4719.73 1087
4720.38 1015
4721.02 1100
4721.67 1199
4722.32 1122
4722.97 1089
4723.62 1071
4724.27 1108
4724.91 1042
4725.56 1049
4726.21 1140
4726.86 1090
4727.51 1143
4728.16 1245
4728.81 1339
4729.45 1319
4730.10 1455
4730.75 1230
4731.40 1152
4732.05 1238
4732.70 1180
4733.35 1096
4734.00 1042
4734.65 1100
4735.29 993
4735.94 983
4736.59 981
4737.24 1124
4737.89 1065
4738.54 1085
4739.19 1102
4739.84 1082
4740.49 1238
4741.14 1041
4741.79 1117
4742.44 1157
4743.09 1269
4743.74 1240
4744.39 1272
4745.04 1228
4745.69 1089
4746.34 1143
4746.99 1244
4747.64 1174
4748.29 1097
4748.94 1234
4749.59 1109
4750.24 1178
4750.89 1198
4751.54 1287
4752.19 1270
4752.84 1372
4753.49 1401
4754.14 1462
4754.79 1456
4755.44 1427
4756.09 1343
4756.74 1316
4757.39 1266
4758.04 1205
4758.69 1080
4759.34 1137
4759.99 1220
4760.64 979
4761.30 1007
4761.95 1017
4762.60 1093
4763.25 1087
4763.90 965
4764.55 967
4765.20 947
4765.85 1005
4766.50 993
4767.16 989
4767.81 1044
4768.46 956
4769.11 984
4769.76 902
4770.41 1065
4771.06 968
4771.72 959
4772.37 1027
4773.02 1031
4773.67 974
4774.32 960
4774.97 1052
4775.63 993
4776.28 1052
4776.93 1050
4777.58 991
4778.23 1056
4778.89 996
4779.54 960
4780.19 1034
4780.84 967
4781.50 1056
4782.15 1028
4782.80 987
4783.45 1142
4784.11 1108
4784.76 1088
4785.41 984
4786.06 925
4786.72 1068
4787.37 1027
4788.02 1051
4788.67 1119
4789.33 1119
4789.98 1032
4790.63 1075
4791.28 1002
4791.94 976
4792.59 1025
4793.24 1090
4793.90 1116
4794.55 1060
4795.20 948
4795.86 1037
4796.51 1017
4797.16 1010
4797.82 944
4798.47 1027
4799.12 963
4799.78 1024
4800.43 1027
4801.08 977
4801.74 936
4802.39 940
4803.05 1020
4803.70 991
4804.35 999
4805.01 988
4805.66 949
4806.31 1015
4806.97 1053
4807.62 1081
4808.28 1132
4808.93 998
4809.59 1029
4810.24 1104
4810.89 973
4811.55 916
4812.20 1136
4812.86 1159
4813.51 1124
4814.17 1147
4814.82 986
4815.48 1128
4816.13 1121
4816.78 1077
4817.44 1072
4818.09 1056
4818.75 1149
4819.40 1129
4820.06 1070
4820.71 1144
4821.37 1211
4822.02 1194
4822.68 1304
4823.33 1296
4823.99 1182
4824.64 1188
4825.30 1350
4825.95 1292
4826.61 1272
4827.27 1300
4827.92 1381
4828.58 1301
4829.23 1369
4829.89 1390
4830.54 1341
4831.20 1318
4831.85 1383
4832.51 1403
4833.17 1325
4833.82 1379
4834.48 1343
4835.13 1493
4835.79 1410
4836.45 1449
4837.10 1552
4837.76 1581
4838.41 1578
4839.07 1526
4839.73 1613
4840.38 1686
4841.04 1838
4841.70 1715
4842.35 1877
4843.01 1717
4843.66 1625
4844.32 1690
4844.98 1699
4845.63 1748
4846.29 1850
4846.95 2117
4847.60 1965
4848.26 2091
4848.92 2127
4849.58 2459
4850.23 2646
4850.89 2898
4851.55 2970
4852.20 3182
4852.86 3253
4853.52 3264
4854.17 3202
4854.83 3002
4855.49 2759
4856.15 2580
4856.80 2530
4857.46 2468
4858.12 2339
4858.78 2464
4859.43 2469
4860.09 2551
4860.75 2536
4861.41 2694
4862.07 2690
4862.72 2554
4863.38 2371
4864.04 2397
4864.70 2482
4865.35 2428
4866.01 2286
4866.67 2304
4867.33 2216
4867.99 2325
4868.65 2188
4869.30 2448
4869.96 2284
4870.62 2453
4871.28 2378
4871.94 2264
4872.60 2249
4873.25 2015
4873.91 2014
4874.57 1961
4875.23 1950
4875.89 1989
4876.55 1875
4877.21 1638
4877.86 1707
4878.52 1859
4879.18 1900
4879.84 1675
4880.50 1696
4881.16 1797
4881.82 1744
4882.48 1734
4883.14 1688
4883.80 1784
4884.46 1653
4885.11 1554
4885.77 1584
4886.43 1495
4887.09 1469
4887.75 1502
4888.41 1445
4889.07 1560
4889.73 1602
4890.39 1558
4891.05 1624
4891.71 1606
4892.37 1631
4893.03 1915
4893.69 1719
4894.35 1695
4895.01 1764
4895.67 1851
4896.33 1711
4896.99 1697
4897.65 1562
4898.31 1584
4898.97 1602
4899.63 1575
4900.29 1450
4900.95 1548
4901.61 1527
4902.27 1649
4902.93 1629
4903.59 1578
4904.25 1549
4904.91 1534
4905.58 1534
4906.24 1469
4906.90 1391
4907.56 1309
4908.22 1284
4908.88 1289
4909.54 1317
4910.20 1305
4910.86 1269
4911.52 1294
4912.18 1294
4912.85 1313
4913.51 1345
4914.17 1225
4914.83 1383
4915.49 1292
4916.15 1137
4916.81 1233
4917.48 1234
4918.14 1234
4918.80 1243
4919.46 1125
4920.12 1132
4920.78 1148
4921.45 1195
4922.11 1181
4922.77 1208
4923.43 1205
4924.09 1214
4924.76 1232
4925.42 1182
4926.08 1136
4926.74 1173
4927.40 1211
4928.07 1190
4928.73 1134
4929.39 1043
4930.05 1090
4930.72 1242
4931.38 1226
4932.04 1225
4932.70 1178
4933.37 1065
4934.03 967
4934.69 1009
4935.35 1037
4936.02 1056
4936.68 1069
4937.34 1151
4938.00 1075
4938.67 1121
4939.33 1159
4939.99 1088
4940.66 1045
4941.32 1058
4941.98 1081
4942.65 1034
4943.31 1109
4943.97 1053
4944.64 997
4945.30 1037
4945.96 1025
4946.63 1125
4947.29 1011
4947.95 1037
4948.62 1019
4949.28 1081
4949.94 978
4950.61 1003
4951.27 1055
4951.94 1023
4952.60 1043
4953.26 1069
4953.93 982
4954.59 1094
4955.26 1061
4955.92 1121
4956.58 1033
4957.25 996
4957.91 1091
4958.58 1053
4959.24 1075
4959.90 1142
4960.57 1100
4961.23 1197
4961.90 1117
4962.56 1162
4963.23 1216
4963.89 1277
4964.56 1512
4965.22 1643
4965.89 1592
4966.55 1756
4967.22 1788
4967.88 1711
4968.55 1563
4969.21 1426
4969.88 1358
4970.54 1348
4971.21 1232
4971.87 1222
4972.54 1061
4973.20 1047
4973.87 1141
4974.53 1080
4975.20 1025
4975.86 1053
4976.53 1105
4977.19 1105
4977.86 1097
4978.52 1049
4979.19 1121
4979.86 1166
4980.52 1117
4981.19 1127
4981.85 1127
4982.52 1023
4983.19 1038
4983.85 1007
4984.52 1020
4985.18 1056
4985.85 1018
4986.52 1026
4987.18 990
4987.85 956
4988.51 1050
4989.18 1053
4989.85 1088
4990.51 1063
4991.18 1057
4991.85 1060
4992.51 1014
4993.18 973
4993.85 1065
4994.51 1008
4995.18 1039
4995.85 984
4996.51 1003
4997.18 956
4997.85 1029
4998.51 1017
4999.18 927
4999.85 1001
5000.51 961
5001.18 951
5001.85 947
5002.52 931
5003.18 938
5003.85 981
5004.52 926
5005.19 955
5005.85 899
5006.52 894
5007.19 955
5007.86 933
5008.52 783
5009.19 864
5009.86 923
5010.53 900
5011.19 911
5011.86 966
5012.53 928
5013.20 929
5013.87 905
5014.53 878
5015.20 898
5015.87 917
5016.54 990
5017.21 902
5017.87 865
5018.54 921
5019.21 889
5019.88 866
5020.55 906
5021.22 905
5021.88 912
5022.55 947
5023.22 873
5023.89 890
5024.56 919
5025.23 928
5025.90 880
5026.57 874
5027.23 894
5027.90 821
5028.57 884
5029.24 889
5029.91 933
5030.58 931
5031.25 985
5031.92 905
5032.59 934
5033.26 895
5033.93 895
5034.59 873
5035.26 800
5035.93 898
5036.60 923
5037.27 840
5037.94 909
5038.61 856
5039.28 863
5039.95 799
5040.62 851
5041.29 837
5041.96 820
5042.63 877
5043.30 877
5043.97 779
5044.64 821
5045.31 801
5045.98 747
5046.65 864
5047.32 893
5047.99 741
5048.66 803
5049.33 875
5050.00 927
5050.67 776
5051.34 855
5052.01 846
5052.68 830
5053.35 892
5054.03 778
5054.70 781
5055.37 829
5056.04 821
5056.71 773
5057.38 768
5058.05 782
5058.72 833
5059.39 803
5060.06 820
5060.73 787
5061.41 942
5062.08 920
5062.75 886
5063.42 837
5064.09 880
5064.76 838
5065.43 834
5066.10 870
5066.78 871
5067.45 805
5068.12 779
5068.79 787
5069.46 870
5070.13 845
5070.81 862
5071.48 857
5072.15 846
5072.82 791
5073.49 775
5074.17 891
5074.84 842
5075.51 761
5076.18 863
5076.85 887
5077.53 855
5078.20 900
5078.87 864
5079.54 873
5080.22 918
5080.89 879
5081.56 961
5082.23 969
5082.91 979
5083.58 872
5084.25 936
5084.92 811
5085.60 828
5086.27 861
5086.94 860
5087.61 821
5088.29 859
5088.96 870
5089.63 849
5090.31 863
5090.98 949
5091.65 950
5092.33 955
5093.00 1036
5093.67 972
5094.35 1017
5095.02 1044
5095.69 978
5096.37 937
5097.04 946
5097.71 933
5098.39 962
5099.06 981
5099.73 862
5100.41 832
5101.08 809
5101.76 848
5102.43 941
5103.10 890
5103.78 873
5104.45 898
5105.12 919
5105.80 905
5106.47 907
5107.15 916
5107.82 885
5108.50 908
5109.17 902
5109.84 974
5110.52 950
5111.19 869
5111.87 875
5112.54 807
5113.22 889
5113.89 885
5114.57 895
5115.24 884
5115.92 954
5116.59 824
5117.27 895
5117.94 837
5118.61 928
5119.29 954
5119.96 955
5120.64 981
5121.31 980
5121.99 996
5122.67 979
5123.34 1006
5124.02 944
5124.69 964
5125.37 816
5126.04 811
5126.72 918
5127.39 864
5128.07 869
5128.74 816
5129.42 852
5130.10 787
5130.77 832
5131.45 910
5132.12 894
5132.80 875
5133.47 894
5134.15 890
5134.83 876
5135.50 901
5136.18 882
5136.85 904
5137.53 927
5138.21 857
5138.88 915
5139.56 904
5140.24 995
5140.91 929
5141.59 899
5142.27 902
5142.94 885
5143.62 899
5144.30 879
5144.97 869
5145.65 911
5146.33 863
5147.00 848
5147.68 948
5148.36 889
5149.03 837
5149.71 885
5150.39 811
5151.06 742
5151.74 782
5152.42 796
5153.10 713
5153.77 775
5154.45 725
5155.13 717
5155.80 806
5156.48 800
5157.16 804
5157.84 814
5158.51 790
5159.19 783
5159.87 820
5160.55 838
5161.23 811
5161.90 803
5162.58 778
5163.26 784
5163.94 853
5164.61 844
5165.29 892
5165.97 793
5166.65 859
5167.33 816
5168.00 869
5168.68 869
5169.36 923
5170.04 853
5170.72 848
5171.40 895
5172.07 904
5172.75 918
5173.43 842
5174.11 864
5174.79 824
5175.47 818
5176.15 874
5176.83 874
5177.50 847
5178.18 863
5178.86 850
5179.54 877
5180.22 895
5180.90 963
5181.58 947
5182.26 969
5182.94 943
5183.62 960
5184.29 967
5184.97 1020
5185.65 923
5186.33 848
5187.01 903
5187.69 815
5188.37 823
5189.05 757
5189.73 829
5190.41 772
5191.09 724
5191.77 761
5192.45 791
5193.13 785
5193.81 819
5194.49 739
5195.17 701
5195.85 785
5196.53 833
5197.21 782
5197.89 806
5198.57 787
5199.25 760
5199.93 862
5200.61 796
5201.29 763
5201.97 721
5202.65 787
5203.33 878
5204.01 786
5204.69 828
5205.37 778
5206.05 825
5206.73 854
5207.42 845
5208.10 844
5208.78 847
5209.46 842
5210.14 867
5210.82 876
5211.50 852
5212.18 955
5212.86 876
5213.54 880
5214.23 852
5214.91 811
5215.59 958
5216.27 858
5216.95 805
5217.63 880
5218.31 814
5219.00 826
5219.68 816
5220.36 859
5221.04 825
5221.72 915
5222.40 900
5223.09 919
5223.77 872
5224.45 858
5225.13 843
5225.81 813
5226.50 874
5227.18 859
5227.86 878
5228.54 876
5229.22 829
5229.91 822
5230.59 857
5231.27 843
5231.95 922
5232.64 905
5233.32 914
5234.00 883
5234.68 873
5235.37 879
5236.05 827
5236.73 885
5237.41 913
5238.10 909
5238.78 897
5239.46 998
5240.14 976
5240.83 1005
5241.51 1022
5242.19 1065
5242.88 1013
5243.56 979
5244.24 888
5244.93 976
5245.61 901
5246.29 937
5246.98 962
5247.66 876
5248.34 825
5249.03 841
5249.71 872
5250.39 827
5251.08 825
5251.76 938
5252.44 961
5253.13 942
5253.81 944
5254.50 866
5255.18 933
5255.86 902
5256.55 989
5257.23 845
5257.92 763
5258.60 861
5259.28 832
5259.97 892
5260.65 942
5261.34 939
5262.02 885
5262.71 799
5263.39 827
5264.07 935
5264.76 917
5265.44 846
5266.13 810
5266.81 838
5267.50 800
5268.18 926
5268.87 882
5269.55 894
5270.24 983
5270.92 983
5271.61 871
5272.29 836
5272.98 874
5273.66 876
5274.35 832
5275.03 836
5275.72 808
5276.40 774
5277.09 850
5277.77 861
5278.46 742
5279.14 745
5279.83 848
5280.52 820
5281.20 806
5281.89 775
5282.57 864
5283.26 850
5283.94 850
5284.63 913
5285.32 843
5286.00 815
5286.69 789
5287.37 813
5288.06 851
5288.75 770
5289.43 759
5290.12 695
5290.80 740
5291.49 744
5292.18 766
5292.86 708
5293.55 757
5294.24 709
5294.92 777
5295.61 782
5296.30 819
5296.98 785
5297.67 787
5298.36 811
5299.04 826
5299.73 792
5300.42 795
5301.10 849
5301.79 876
5302.48 850
5303.16 878
5303.85 890
5304.54 909
5305.22 925
5305.91 953
5306.60 936
5307.29 916
5307.97 847
5308.66 893
5309.35 818
5310.04 842
5310.72 862
5311.41 947
5312.10 919
5312.79 902
5313.47 940
5314.16 904
5314.85 856
5315.54 885
5316.23 896
5316.91 769
5317.60 876
5318.29 923
5318.98 826
5319.67 892
5320.35 955
5321.04 959
5321.73 880
5322.42 920
5323.11 1046
5323.79 970
5324.48 936
5325.17 974
5325.86 1004
5326.55 968
5327.24 802
5327.93 798
5328.61 833
5329.30 863
5329.99 817
5330.68 846
5331.37 777
5332.06 730
5332.75 779
5333.44 858
5334.13 766
5334.81 836
5335.50 776
5336.19 804
5336.88 778
5337.57 787
5338.26 775
5338.95 788
5339.64 859
5340.33 957
5341.02 817
5341.71 769
5342.40 830
5343.09 853
5343.78 836
5344.47 829
5345.16 899
5345.85 879
5346.54 877
5347.22 807
5347.91 805
5348.60 918
5349.29 929
5349.98 909
5350.67 901
5351.37 873
5352.06 914
5352.75 954
5353.44 877
5354.13 866
5354.82 913
5355.51 811
5356.20 900
5356.89 827
5357.58 760
5358.27 766
5358.96 767
5359.65 803
5360.34 742
5361.03 734
5361.72 776
5362.41 807
5363.10 792
5363.80 808
5364.49 806
5365.18 847
5365.87 821
5366.56 889
5367.25 830
5367.94 806
5368.63 750
5369.32 825
5370.02 778
5370.71 769
5371.40 778
5372.09 778
5372.78 736
5373.47 856
5374.16 800
5374.86 807
5375.55 730
5376.24 786
5376.93 694
5377.62 712
5378.32 790
5379.01 873
5379.70 794
5380.39 726
5381.08 777
5381.78 724
5382.47 731
5383.16 767
5383.85 698
5384.54 709
5385.24 801
5385.93 715
5386.62 715
5387.31 770
5388.01 839
5388.70 775
5389.39 690
5390.08 716
5390.78 715
5391.47 806
5392.16 843
5392.85 841
5393.55 817
5394.24 792
5394.93 769
5395.63 792
5396.32 853
5397.01 798
5397.71 720
5398.40 753
5399.09 777
5399.79 672
5400.48 651
5401.17 729
5401.87 763
5402.56 706
5403.25 711
5403.95 718
5404.64 721
5405.33 713
5406.03 745
5406.72 785
5407.41 664
5408.11 745
5408.80 704
5409.50 719
5410.19 741
5410.88 793
5411.58 789
5412.27 745
5412.97 767
5413.66 744
5414.35 662
5415.05 775
5415.74 750
5416.44 656
5417.13 727
5417.83 726
5418.52 743
5419.21 707
5419.91 780
5420.60 728
5421.30 811
5421.99 860
5422.69 800
5423.38 747
5424.08 708
5424.77 734
5425.47 748
5426.16 781
5426.86 805
5427.55 724
5428.25 745
5428.94 771
5429.64 765
5430.33 760
5431.03 725
5431.72 817
5432.42 809
5433.11 836
5433.81 792
5434.50 841
5435.20 789
5435.90 836
5436.59 900
5437.29 826
5437.98 926
5438.68 869
5439.37 976
5440.07 938
5440.77 954
5441.46 865
5442.16 791
5442.85 820
5443.55 853
5444.25 892
5444.94 844
5445.64 822
5446.34 896
5447.03 901
5447.73 1065
5448.42 981
5449.12 916
5449.82 929
5450.51 871
5451.21 982
5451.91 955
5452.60 955
5453.30 886
5454.00 828
5454.69 882
5455.39 938
5456.09 855
5456.78 892
5457.48 852
5458.18 808
5458.88 841
5459.57 801
5460.27 873
5460.97 856
5461.66 859
5462.36 816
5463.06 761
5463.76 755
5464.45 871
5465.15 844
5465.85 874
5466.55 856
5467.24 820
5467.94 930
5468.64 852
5469.34 806
5470.03 847
5470.73 847
5471.43 861
5472.13 937
5472.83 841
5473.52 899
5474.22 979
5474.92 965
5475.62 960
5476.32 941
5477.01 911
5477.71 967
5478.41 955
5479.11 1009
5479.81 1083
5480.51 1114
5481.20 1228
5481.90 1256
5482.60 1217
5483.30 1158
5484.00 1311
5484.70 1366
5485.40 1269
5486.09 1166
5486.79 1093
5487.49 1066
5488.19 1113
5488.89 1103
5489.59 1095
5490.29 1008
5490.99 1057
5491.69 1047
5492.39 1077
5493.09 1039
5493.78 980
5494.48 953
5495.18 969
5495.88 1153
5496.58 1083
5497.28 1073
5497.98 1163
5498.68 1170
5499.38 1190
5500.08 1292
5500.78 1324
5501.48 1439
5502.18 1688
5502.88 1859
5503.58 1804
5504.28 1838
5504.98 1833
5505.68 1670
5506.38 1547
5507.08 1330
5507.78 1320
5508.48 1257
5509.18 1237
5509.88 1117
5510.58 1052
5511.28 996
5511.98 1022
5512.68 1066
5513.38 1067
5514.08 1074
5514.78 1074
5515.48 976
5516.18 931
5516.89 991
5517.59 1006
5518.29 995
5518.99 970
5519.69 960
5520.39 871
5521.09 904
5521.79 973
5522.49 954
5523.19 917
5523.90 891
5524.60 993
5525.30 933
5526.00 882
5526.70 888
5527.40 859
5528.10 962
5528.81 929
5529.51 843
5530.21 806
5530.91 822
5531.61 822
5532.31 803
5533.02 854
5533.72 825
5534.42 899
5535.12 836
5535.82 870
5536.52 788
5537.23 842
5537.93 860
5538.63 814
5539.33 755
5540.04 809
5540.74 808
5541.44 732
5542.14 852
5542.84 762
5543.55 807
5544.25 856
5544.95 837
5545.65 762
5546.36 800
5547.06 774
5547.76 742
5548.47 801
5549.17 819
5549.87 791
5550.57 741
5551.28 846
5551.98 900
5552.68 794
5553.39 722
5554.09 872
5554.79 806
5555.50 787
5556.20 815
5556.90 835
5557.61 745
5558.31 718
5559.01 747
5559.72 770
5560.42 796
5561.12 776
5561.83 787
5562.53 776
5563.23 846
5563.94 937
5564.64 838
5565.35 860
5566.05 899
5566.75 938
5567.46 917
5568.16 848
5568.86 863
5569.57 832
5570.27 807
5570.98 858
5571.68 777
5572.39 862
5573.09 789
5573.79 864
5574.50 754
5575.20 800
5575.91 793
5576.61 784
5577.32 790
5578.02 843
5578.73 845
5579.43 853
5580.14 753
5580.84 730
5581.55 777
5582.25 762
5582.96 749
5583.66 756
5584.37 841
5585.07 801
5585.78 737
5586.48 711
5587.19 739
5587.89 723
5588.60 781
5589.30 783
5590.01 742
5590.71 754
5591.42 768
5592.12 737
5592.83 785
5593.53 722
5594.24 679
5594.95 727
5595.65 733
5596.36 748
5597.06 748
5597.77 759
5598.48 762
5599.18 773
5599.89 798
5600.59 801
5601.30 797
5602.01 775
5602.71 700
5603.42 749
5604.12 755
5604.83 706
5605.54 714
5606.24 720
5606.95 820
5607.66 850
5608.36 756
5609.07 763
5609.78 825
5610.48 808
5611.19 761
5611.90 721
5612.60 717
5613.31 790
5614.02 780
5614.72 724
5615.43 756
5616.14 723
5616.85 715
5617.55 700
5618.26 720
5618.97 789
5619.67 751
5620.38 754
5621.09 711
5621.80 772
5622.50 725
5623.21 719
5623.92 729
5624.63 755
5625.33 787
5626.04 795
5626.75 791
5627.46 825
5628.16 788
5628.87 816
5629.58 837
5630.29 757
5631.00 865
5631.70 869
5632.41 740
5633.12 823
5633.83 844
5634.54 792
5635.24 801
5635.95 794
5636.66 770
5637.37 761
5638.08 753
5638.79 800
5639.50 788
5640.20 865
5640.91 812
5641.62 859
5642.33 909
5643.04 892
5643.75 823
5644.46 831
5645.17 924
5645.87 859
5646.58 822
5647.29 885
5648.00 861
5648.71 805
5649.42 814
5650.13 802
5650.84 856
5651.55 849
5652.26 845
5652.97 849
5653.67 840
5654.38 805
5655.09 838
5655.80 895
5656.51 937
5657.22 929
5657.93 962
5658.64 971
5659.35 1065
5660.06 944
5660.77 1036
5661.48 1077
5662.19 1005
5662.90 1040
5663.61 884
5664.32 795
5665.03 894
5665.74 829
5666.45 760
5667.16 815
5667.87 790
5668.58 847
5669.29 866
5670.00 763
5670.71 816
5671.42 884
5672.14 803
5672.85 857
5673.56 861
5674.27 879
5674.98 837
5675.69 789
5676.40 884
5677.11 895
5677.82 801
5678.53 779
5679.24 777
5679.95 720
5680.67 738
5681.38 769
5682.09 729
5682.80 687
5683.51 702
5684.22 717
5684.93 733
5685.64 782
5686.36 724
5687.07 781
5687.78 732
5688.49 726
5689.20 743
5689.91 725
5690.63 772
5691.34 765
5692.05 622
5692.76 733
5693.47 636
5694.18 753
5694.90 708
5695.61 622
5696.32 648
5697.03 684
5697.75 708
5698.46 673
5699.17 710
5699.88 719
5700.59 720
5701.31 729
5702.02 727
5702.73 685
5703.44 643
5704.16 638
5704.87 712
5705.58 737
5706.29 731
5707.01 742
5707.72 748
5708.43 654
5709.15 692
5709.86 776
5710.57 821
5711.28 746
5712.00 774
5712.71 698
5713.42 709
5714.14 735
5714.85 749
5715.56 762
5716.28 681
5716.99 776
5717.70 658
5718.42 638
5719.13 711
5719.84 727
5720.56 697
5721.27 770
5721.99 760
5722.70 693
5723.41 716
5724.13 687
5724.84 643
5725.55 715
5726.27 733
5726.98 693
5727.70 663
5728.41 676
5729.12 775
5729.84 717
5730.55 727
5731.27 830
5731.98 665
5732.70 709
5733.41 687
5734.13 689
5734.84 692
5735.55 708
5736.27 746
5736.98 646
5737.70 701
5738.41 766
5739.13 712
5739.84 697
5740.56 646
5741.27 669
5741.99 701
5742.70 716
5743.42 693
5744.13 698
5744.85 701
5745.56 684
5746.28 686
5746.99 661
5747.71 646
5748.42 674
5749.14 736
5749.85 664
5750.57 685
5751.29 641
5752.00 653
5752.72 689
5753.43 703
5754.15 668
5754.86 685
5755.58 683
5756.30 702
5757.01 674
5757.73 643
5758.44 681
5759.16 660
5759.87 663
5760.59 675
5761.31 684
5762.02 626
5762.74 657
5763.46 627
5764.17 641
5764.89 635
5765.60 654
5766.32 632
5767.04 667
5767.75 625
5768.47 629
5769.19 679
5769.90 667
5770.62 689
5771.34 583
5772.05 624
5772.77 674
5773.49 652
5774.21 559
5774.92 617
5775.64 694
5776.36 695
5777.07 679
5777.79 648
5778.51 648
5779.23 675
5779.94 706
5780.66 761
5781.38 711
5782.09 711
5782.81 767
5783.53 695
5784.25 637
5784.96 631
5785.68 690
5786.40 665
5787.12 709
5787.84 762
5788.55 759
5789.27 693
5789.99 715
5790.71 741
5791.43 710
5792.14 724
5792.86 697
5793.58 761
5794.30 728
5795.02 687
5795.73 700
5796.45 782
5797.17 754
5797.89 764
5798.61 781
5799.33 786
5800.05 747
5800.76 871
5801.48 954
5802.20 995
5802.92 1024
5803.64 1095
5804.36 1233
5805.08 1259
5805.80 1241
5806.51 1211
5807.23 1290
5807.95 1179
5808.67 1030
5809.39 971
5810.11 885
5810.83 925
5811.55 804
5812.27 805
5812.99 766
5813.71 781
5814.43 813
5815.14 799
5815.86 808
5816.58 793
5817.30 767
5818.02 782
5818.74 697
5819.46 791
5820.18 910
5820.90 853
5821.62 851
5822.34 836
5823.06 917
5823.78 841
5824.50 857
5825.22 787
5825.94 800
5826.66 828
5827.38 736
5828.10 793
5828.82 810
5829.54 781
5830.26 735
5830.98 752
5831.71 686
5832.43 759
5833.15 760
5833.87 695
5834.59 698
5835.31 770
5836.03 753
5836.75 710
5837.47 694
5838.19 704
5838.91 704
5839.63 769
5840.36 654
5841.08 706
5841.80 647
5842.52 743
5843.24 785
5843.96 727
5844.68 695
5845.40 699
5846.13 718
5846.85 713
5847.57 683
5848.29 673
5849.01 683
5849.73 779
5850.45 727
5851.18 697
5851.90 749
5852.62 725
5853.34 649
5854.06 673
5854.79 733
5855.51 700
5856.23 747
5856.95 670
5857.67 698
5858.40 685
5859.12 710
5859.84 784
5860.56 730
5861.28 733
5862.01 683
5862.73 699
5863.45 699
5864.17 631
5864.90 655
5865.62 711
5866.34 751
5867.07 748
5867.79 700
5868.51 702
5869.23 643
5869.96 635
5870.68 713
5871.40 715
5872.13 761
5872.85 664
5873.57 721
5874.29 795
5875.02 717
5875.74 672
5876.46 705
5877.19 704
5877.91 686
5878.63 698
5879.36 723
5880.08 772
5880.81 768
5881.53 748
5882.25 725
5882.98 741
5883.70 716
5884.42 772
5885.15 713
5885.87 742
5886.60 829
5887.32 754
5888.04 714
5888.77 767
5889.49 798
5890.22 755
5890.94 718
5891.66 680
5892.39 696
5893.11 711
5893.84 730
5894.56 714
5895.29 699
5896.01 722
5896.73 809
5897.46 724
5898.18 714
5898.91 719
5899.63 738
5900.36 689
5901.08 719
5901.81 631
5902.53 675
5903.26 677
5903.98 762
5904.71 732
5905.43 657
5906.16 739
5906.88 825
5907.61 762
5908.33 701
5909.06 796
5909.78 723
5910.51 805
5911.23 712
5911.96 778
5912.69 762
5913.41 741
5914.14 764
5914.86 771
5915.59 743
5916.31 722
5917.04 808
5917.77 810
5918.49 846
5919.22 792
5919.94 754
5920.67 756
5921.39 771
5922.12 678
5922.85 759
5923.57 776
5924.30 814
5925.03 796
5925.75 790
5926.48 870
5927.20 773
5927.93 867
5928.66 891
5929.38 823
5930.11 717
5930.84 794
5931.56 918
5932.29 864
5933.02 818
5933.74 896
5934.47 933
5935.20 947
5935.93 888
5936.65 926
5937.38 933
5938.11 1018
5938.83 1010
5939.56 964
5940.29 849
5941.02 925
5941.74 967
5942.47 1027
5943.20 996
5943.92 1023
5944.65 1027
5945.38 998
5946.11 1059
5946.83 1023
5947.56 1024
5948.29 1093
5949.02 1058
5949.75 1047
5950.47 1072
5951.20 1203
5951.93 1199
5952.66 1259
5953.39 1293
5954.11 1261
5954.84 1287
5955.57 1336
5956.30 1338
5957.03 1373
5957.75 1235
5958.48 1282
5959.21 1377
5959.94 1403
5960.67 1330
5961.40 1353
5962.12 1372
5962.85 1311
5963.58 1202
5964.31 1327
5965.04 1324
5965.77 1508
5966.50 1558
5967.23 1622
5967.95 1589
5968.68 1763
5969.41 1833
5970.14 1801
5970.87 1969
5971.60 1877
5972.33 1928
5973.06 1830
5973.79 1776
5974.52 1885
5975.25 1701
5975.98 1609
5976.71 1657
5977.43 1746
5978.16 1697
5978.89 1572
5979.62 1577
5980.35 1714
5981.08 1941
5981.81 1903
5982.54 1811
5983.27 1954
5984.00 1967
5984.73 1976
5985.46 2105
5986.19 2005
5986.92 1955
5987.65 2131
5988.38 2016
5989.11 2024
5989.84 2142
5990.57 2033
5991.30 2068
5992.03 1935
5992.76 2053
5993.49 2010
5994.22 2007
5994.96 1950
5995.69 1980
5996.42 2080
5997.15 2258
5997.88 2120
5998.61 2244
5999.34 2380
6000.07 2337
6000.80 2508
6001.53 2480
6002.26 2334
6002.99 2281
6003.73 2388
6004.46 2285
6005.19 2138
6005.92 2242
6006.65 2269
6007.38 2197
6008.11 2137
6008.84 2244
6009.58 2344
6010.31 2599
6011.04 2759
6011.77 3294
6012.50 3764
6013.23 4486
6013.97 5009
6014.70 5750
6015.43 6668
6016.16 7248
6016.89 7551
6017.62 7490
6018.36 7463
6019.09 6862
6019.82 5883
6020.55 5316
6021.29 4601
6022.02 4148
6022.75 3334
6023.48 2921
6024.21 2550
6024.95 2454
6025.68 2140
6026.41 1929
6027.14 1835
6027.88 1811
6028.61 1824
6029.34 1703
6030.07 1721
6030.81 1680
6031.54 1661
6032.27 1595
6033.01 1481
6033.74 1474
6034.47 1519
6035.20 1570
6035.94 1511
6036.67 1571
6037.40 1519
6038.14 1524
6038.87 1515
6039.60 1487
6040.34 1509
6041.07 1537
6041.80 1552
6042.54 1661
6043.27 1661
6044.00 1635
6044.74 1716
6045.47 1637
6046.21 1719
6046.94 1693
6047.67 1789
6048.41 1813
6049.14 1784
6049.87 1787
6050.61 1859
6051.34 1920
6052.08 1959
6052.81 2205
6053.54 2422
6054.28 2496
6055.01 2632
6055.75 2772
6056.48 2587
6057.22 2602
6057.95 2623
6058.68 2416
6059.42 2301
6060.15 2090
6060.89 2025
6061.62 1894
6062.36 1839
6063.09 1767
6063.83 1675
6064.56 1675
6065.30 1735
6066.03 1700
6066.77 1655
6067.50 1606
6068.24 1577
6068.97 1615
6069.71 1655
6070.44 1525
6071.18 1521
6071.91 1540
6072.65 1470
6073.38 1564
6074.12 1567
6074.85 1428
6075.59 1505
6076.32 1480
6077.06 1510
6077.80 1436
6078.53 1434
6079.27 1450
6080.00 1332
6080.74 1355
6081.47 1417
6082.21 1406
6082.95 1450
6083.68 1418
6084.42 1375
6085.15 1248
6085.89 1200
6086.63 1367
6087.36 1356
6088.10 1201
6088.83 1233
6089.57 1247
6090.31 1255
6091.04 1207
6091.78 1314
6092.52 1224
6093.25 1197
6093.99 1201
6094.73 1171
6095.46 1198
6096.20 1224
6096.94 1174
6097.67 1218
6098.41 1175
6099.15 1081
6099.88 1184
6100.62 1101
6101.36 1152
6102.10 1175
6102.83 1065
6103.57 1046
6104.31 1115
6105.04 1066
6105.78 1093
6106.52 1043
6107.26 1099
6107.99 1111
6108.73 1103
6109.47 1006
6110.21 1055
6110.94 1126
6111.68 1125
6112.42 1127
6113.16 1140
6113.89 1123
6114.63 1193
6115.37 1127
6116.11 1116
6116.85 1172
6117.58 1168
6118.32 1159
6119.06 1056
6119.80 1175
6120.54 1194
6121.27 1134
6122.01 1101
6122.75 1120
6123.49 1107
6124.23 1193
6124.97 1217
6125.70 1131
6126.44 1118
6127.18 1188
6127.92 1211
6128.66 1143
6129.40 1185
6130.14 1199
6130.88 1213
6131.61 1212
6132.35 1131
6133.09 1114
6133.83 1113
6134.57 1212
6135.31 1151
6136.05 1085
6136.79 1134
6137.53 1156
6138.27 1192
6139.01 1172
6139.74 1223
6140.48 1251
6141.22 1203
6141.96 1326
6142.70 1256
6143.44 1236
6144.18 1208
6144.92 1243
6145.66 1275
6146.40 1279
6147.14 1218
6147.88 1237
6148.62 1198
6149.36 1191
6150.10 1200
6150.84 1192
6151.58 1224
6152.32 1171
6153.06 1360
6153.80 1226
6154.54 1236
6155.28 1198
6156.02 1235
6156.76 1270
6157.50 1249
6158.24 1268
6158.98 1256
6159.72 1269
6160.46 1270
6161.21 1276
6161.95 1256
6162.69 1276
6163.43 1343
6164.17 1409
6164.91 1451
6165.65 1507
6166.39 1612
6167.13 1507
6167.87 1617
6168.61 1694
6169.36 1847
6170.10 1924
6170.84 1904
6171.58 1891
6172.32 1837
6173.06 1883
6173.80 1742
6174.54 1780
6175.29 1807
6176.03 1831
6176.77 1709
6177.51 1654
6178.25 1659
6178.99 1646
6179.74 1684
6180.48 1653
6181.22 1801
6181.96 1665
6182.70 1702
6183.45 1636
6184.19 1669
6184.93 1675
6185.67 1649
6186.41 1853
6187.16 1779
6187.90 1771
6188.64 1738
6189.38 1838
6190.12 1793
6190.87 1804
6191.61 1914
6192.35 1934
6193.09 1984
6193.84 2040
6194.58 2054
6195.32 2039
6196.07 2075
6196.81 2161
6197.55 2226
6198.29 2128
6199.04 2303
6199.78 2263
6200.52 2220
6201.27 2257
6202.01 2141
6202.75 2148
6203.50 2178
6204.24 2280
6204.98 2305
6205.73 2558
6206.47 2819
6207.21 3445
6207.96 4163
6208.70 5246
6209.44 6389
6210.19 7441
6210.93 8803
6211.67 10080
6212.42 10608
6213.16 10717
6213.90 10467
6214.65 9998
6215.39 9005
6216.14 7724
6216.88 6505
6217.62 5208
6218.37 4383
6219.11 3628
6219.86 3123
6220.60 2726
6221.35 2448
6222.09 2328
6222.83 2146
6223.58 2098
6224.32 2058
6225.07 1803
6225.81 1834
6226.56 1844
6227.30 1915
6228.05 1871
6228.79 1918
6229.53 1808
6230.28 1791
6231.02 1685
6231.77 1642
6232.51 1561
6233.26 1481
6234.00 1591
6234.75 1548
6235.49 1513
6236.24 1626
6236.98 1742
6237.73 1636
6238.48 1688
6239.22 1697
6239.97 1903
6240.71 2119
6241.46 2396
6242.20 2465
6242.95 2544
6243.69 2672
6244.44 2552
6245.18 2399
6245.93 2165
6246.68 2202
6247.42 2074
6248.17 2059
6248.91 2091
6249.66 2020
6250.41 2106
6251.15 2079
6251.90 2028
6252.64 2119
6253.39 2051
6254.14 1867
6254.88 1765
6255.63 1685
6256.38 1797
6257.12 1716
6257.87 1693
6258.61 1639
6259.36 1627
6260.11 1531
6260.85 1666
6261.60 1627
6262.35 1553
6263.09 1555
6263.84 1463
6264.59 1510
6265.34 1607
6266.08 1462
6266.83 1559
6267.58 1557
6268.32 1375
6269.07 1431
6269.82 1497
6270.56 1486
6271.31 1378
6272.06 1447
6272.81 1347
6273.55 1407
6274.30 1376
6275.05 1426
6275.80 1422
6276.54 1367
6277.29 1374
6278.04 1373
6278.79 1392
6279.53 1438
6280.28 1557
6281.03 1414
6281.78 1466
6282.53 1481
6283.27 1485
6284.02 1469
6284.77 1425
6285.52 1364
6286.27 1367
6287.01 1315
6287.76 1234
6288.51 1276
6289.26 1281
6290.01 1235
6290.76 1202
6291.50 1289
6292.25 1262
6293.00 1200
6293.75 1101
6294.50 1177
6295.25 1208
6296.00 1244
6296.74 1192
6297.49 1096
6298.24 1030
6298.99 1088
6299.74 1180
6300.49 1194
6301.24 1072
6301.99 1021
6302.74 1063
6303.49 1078
6304.23 1072
6304.98 995
6305.73 1073
6306.48 1105
6307.23 1068
6307.98 1001
6308.73 1026
6309.48 1073
6310.23 1089
6310.98 976
6311.73 1128
6312.48 1079
6313.23 1132
6313.98 1222
6314.73 1231
6315.48 1203
6316.23 1084
6316.98 1174
6317.73 1220
6318.48 1154
6319.23 1118
6319.98 1153
6320.73 1088
6321.48 1107
6322.23 1181
6322.98 1174
6323.73 1170
6324.48 1098
6325.23 1117
6325.98 1109
6326.73 1065
6327.48 1021
6328.23 1003
6328.98 973
6329.73 1013
6330.49 947
6331.24 988
6331.99 957
6332.74 964
6333.49 948
6334.24 941
6334.99 900
6335.74 943
6336.49 936
6337.24 920
6338.00 942
6338.75 936
6339.50 996
6340.25 1029
6341.00 968
6341.75 975
6342.50 976
6343.25 1019
6344.01 990
6344.76 936
6345.51 965
6346.26 939
6347.01 902
6347.77 879
6348.52 982
6349.27 1021
6350.02 1070
6350.77 1055
6351.52 1092
6352.28 1068
6353.03 1050
6353.78 1112
6354.53 1200
6355.29 1283
6356.04 1266
6356.79 1254
6357.54 1201
6358.29 1243
6359.05 1091
6359.80 1117
6360.55 1086
6361.30 1116
6362.06 1188
6362.81 1079
6363.56 1053
6364.32 1013
6365.07 1028
6365.82 983
6366.57 972
6367.33 998
6368.08 999
6368.83 1015
6369.59 1119
6370.34 1041
6371.09 1034
6371.85 1055
6372.60 1081
6373.35 1058
6374.11 987
6374.86 1062
6375.61 1089
6376.37 1063
6377.12 1015
6377.87 1041
6378.63 932
6379.38 951
6380.13 984
6380.89 940
6381.64 974
6382.40 985
6383.15 1044
6383.90 988
6384.66 991
6385.41 964
6386.17 954
6386.92 991
6387.67 970
6388.43 841
6389.18 900
6389.94 924
6390.69 853
6391.45 756
6392.20 883
6392.95 867
6393.71 827
6394.46 839
6395.22 837
6395.97 874
6396.73 950
6397.48 920
6398.24 808
6398.99 861
6399.75 862
6400.50 822
6401.26 818
6402.01 817
6402.77 851
6403.52 783
6404.28 804
6405.03 877
6405.79 884
6406.54 796
6407.30 874
6408.05 860
6408.81 828
6409.56 824
6410.32 833
6411.08 875
6411.83 841
6412.59 837
6413.34 845
6414.10 856
6414.85 881
6415.61 840
6416.37 844
6417.12 770
6417.88 752
6418.63 777
6419.39 833
6420.15 884
6420.90 807
6421.66 834
6422.41 798
6423.17 807
6423.93 799
6424.68 812
6425.44 845
6426.20 834
6426.95 797
6427.71 789
6428.47 795
6429.22 768
6429.98 816
6430.73 805
6431.49 812
6432.25 791
6433.01 822
6433.76 830
6434.52 834
6435.28 882
6436.03 789
6436.79 816
6437.55 819
6438.30 818
6439.06 816
6439.82 780
6440.58 825
6441.33 818
6442.09 847
6442.85 822
6443.61 825
6444.36 775
6445.12 755
6445.88 829
6446.64 853
6447.39 862
6448.15 819
6448.91 824
6449.67 871
6450.42 933
6451.18 821
6451.94 756
6452.70 895
6453.46 892
6454.21 770
6454.97 759
6455.73 853
6456.49 834
6457.25 837
6458.01 758
6458.76 767
6459.52 899
6460.28 913
6461.04 871
6461.80 814
6462.56 810
6463.32 810
6464.07 847
6464.83 823
6465.59 916
6466.35 976
6467.11 939
6467.87 860
6468.63 947
6469.39 916
6470.15 970
6470.90 998
6471.66 971
6472.42 978
6473.18 985
6473.94 960
6474.70 925
6475.46 959
6476.22 922
6476.98 1068
6477.74 1042
6478.50 1029
6479.26 1007
6480.02 987
6480.78 997
6481.54 1085
6482.30 1015
6483.06 1122
6483.82 1016
6484.58 1090
6485.34 1199
6486.10 1152
6486.86 1111
6487.62 1205
6488.38 1225
6489.14 1179
6489.90 1141
6490.66 1153
6491.42 1216
6492.18 1271
6492.94 1254
6493.70 1339
6494.46 1461
6495.22 1358
6495.98 1520
6496.74 1440
6497.50 1521
6498.26 1585
6499.02 1552
6499.78 1513
6500.54 1482
6501.30 1536
6502.06 1500
6502.83 1467
6503.59 1472
6504.35 1504
6505.11 1389
6505.87 1533
6506.63 1596
6507.39 1585
6508.15 1609
6508.91 1546
6509.68 1627
6510.44 1690
6511.20 1647
6511.96 1638
6512.72 1783
6513.48 1800
6514.25 1686
6515.01 1609
6515.77 1749
6516.53 1739
6517.29 1899
6518.05 1849
6518.82 1833
6519.58 1846
6520.34 1848
6521.10 1912
6521.86 1933
6522.63 2185
6523.39 2147
6524.15 2133
6524.91 2232
6525.67 2361
6526.44 2415
6527.20 2660
6527.96 2861
6528.72 3073
6529.49 3394
6530.25 3595
6531.01 3732
6531.77 3752
6532.54 3748
6533.30 3847
6534.06 3846
6534.83 4075
6535.59 4447
6536.35 5127
6537.11 5831
6537.88 6950
6538.64 7893
6539.40 8494
6540.17 8603
6540.93 8770
6541.69 8188
6542.46 7385
6543.22 6438
6543.98 5214
6544.75 4496
6545.51 3672
6546.27 3123
6547.04 2635
6547.80 2321
6548.56 2152
6549.33 1971
6550.09 1819
6550.86 1733
6551.62 1760
6552.38 1733
6553.15 1706
6553.91 1673
6554.67 1591
6555.44 1567
6556.20 1509
6556.97 1569
6557.73 1451
6558.50 1547
6559.26 1578
6560.02 1520
6560.79 1527
6561.55 1518
6562.32 1521
6563.08 1554
6563.85 1659
6564.61 1790
6565.37 1887
6566.14 1861
6566.90 1957
6567.67 2027
6568.43 2009
6569.20 2055
6569.96 2014
6570.73 1905
6571.49 1752
6572.26 1872
6573.02 1952
6573.79 1911
6574.55 1811
6575.32 1892
6576.08 1946
6576.85 2095
6577.61 2183
6578.38 2170
6579.15 2209
6579.91 2176
6580.68 2097
6581.44 2070
6582.21 2008
6582.97 1908
6583.74 1886
6584.50 1922
6585.27 1864
6586.04 1805
6586.80 1720
6587.57 1778
6588.33 1785
6589.10 1733
6589.87 1825
6590.63 1836
6591.40 1950
6592.16 1877
6592.93 2028
6593.70 2150
6594.46 2195
6595.23 2339
6596.00 2434
6596.76 2763
6597.53 2813
6598.30 2996
6599.06 2992
6599.83 2873
6600.59 2795
6601.36 2579
6602.13 2403
6602.90 2198
6603.66 2038
6604.43 1940
6605.20 1887
6605.96 1863
6606.73 1924
6607.50 1830
6608.26 1826
6609.03 1893
6609.80 1876
6610.57 1940
6611.33 2057
6612.10 2047
6612.87 2061
6613.64 2085
6614.40 2087
6615.17 1952
6615.94 1946
6616.71 1811
6617.47 1743
6618.24 1683
6619.01 1647
6619.78 1457
6620.54 1453
6621.31 1443
6622.08 1346
6622.85 1380
6623.62 1443
6624.38 1426
6625.15 1406
6625.92 1341
6626.69 1360
6627.46 1360
6628.22 1414
6628.99 1375
6629.76 1362
6630.53 1237
6631.30 1260
6632.07 1264
6632.83 1410
6633.60 1399
6634.37 1496
6635.14 1622
6635.91 1676
6636.68 1854
6637.45 1729
6638.22 1729
6638.98 1841
6639.75 1806
6640.52 1681
6641.29 1665
6642.06 1700
6642.83 1559
6643.60 1425
6644.37 1307
6645.14 1361
6645.91 1259
6646.68 1243
6647.45 1268
6648.22 1294
6648.98 1242
6649.75 1246
6650.52 1362
6651.29 1286
6652.06 1233
6652.83 1232
6653.60 1242
6654.37 1321
6655.14 1368
6655.91 1253
6656.68 1281
6657.45 1196
6658.22 1275
6658.99 1405
6659.76 1331
6660.53 1275
6661.30 1311
6662.07 1293
6662.84 1320
6663.61 1205
6664.38 1180
6665.15 1227
6665.92 1209
6666.69 1235
6667.47 1235
6668.24 1157
6669.01 1259
6669.78 1262
6670.55 1245
6671.32 1203
6672.09 1210
6672.86 1243
6673.63 1243
6674.40 1235
6675.17 1229
6675.94 1268
6676.72 1320
6677.49 1315
6678.26 1283
6679.03 1228
6679.80 1146
6680.57 1183
6681.34 1229
6682.11 1236
6682.89 1294
6683.66 1258
6684.43 1281
6685.20 1378
6685.97 1439
6686.74 1542
6687.51 1649
6688.29 1603
6689.06 1600
6689.83 1546
6690.60 1491
6691.37 1347
6692.15 1271
6692.92 1208
6693.69 1171
6694.46 1154
6695.23 1173
6696.01 1169
6696.78 1117
6697.55 1111
6698.32 1128
6699.10 1179
6699.87 1093
6700.64 1048
6701.41 1016
6702.19 1110
6702.96 1096
6703.73 1027
6704.50 1038
6705.28 974
6706.05 1039
6706.82 1031
6707.59 1072
6708.37 1088
6709.14 1092
6709.91 1110
6710.69 1138
6711.46 1182
6712.23 1159
6713.01 1160
6713.78 1119
6714.55 1055
6715.33 994
6716.10 992
6716.87 1020
6717.65 990
6718.42 997
6719.19 1026
6719.97 1041
6720.74 995
6721.51 965
6722.29 932
6723.06 920
6723.84 885
6724.61 981
6725.38 1006
6726.16 982
6726.93 954
6727.70 966
6728.48 933
6729.25 981
6730.03 987
6730.80 986
6731.58 1019
6732.35 965
6733.12 1008
6733.90 1051
6734.67 1079
6735.45 985
6736.22 1001
6737.00 1022
6737.77 1025
6738.55 1051
6739.32 978
6740.10 1041
6740.87 1037
6741.65 950
6742.42 1002
6743.19 1018
6743.97 960
6744.74 1003
6745.52 1114
6746.29 1096
6747.07 1035
6747.85 1062
6748.62 1067
6749.40 1088
6750.17 1043
6750.95 1173
6751.72 1261
6752.50 1262
6753.27 1302
6754.05 1428
6754.82 1442
6755.60 1447
6756.38 1546
6757.15 1543
6757.93 1477
6758.70 1440
6759.48 1412
6760.25 1369
6761.03 1277
6761.81 1113
6762.58 1074
6763.36 1100
6764.13 1094
6764.91 1074
6765.69 1096
6766.46 1113
6767.24 1115
6768.02 1017
6768.79 955
6769.57 982
6770.35 1014
6771.12 1015
6771.90 979
6772.67 978
6773.45 1033
6774.23 1047
6775.00 1052
6775.78 1033
6776.56 1021
6777.34 986
6778.11 1027
6778.89 996
6779.67 1009
6780.44 1062
6781.22 1067
6782.00 1115
6782.77 1129
6783.55 1069
6784.33 986
6785.11 969
6785.88 915
6786.66 968
6787.44 902
6788.22 920
6788.99 957
6789.77 960
6790.55 870
6791.33 978
6792.10 1017
6792.88 947
6793.66 920
6794.44 957
6795.22 919
6795.99 908
6796.77 930
6797.55 891
6798.33 896
6799.11 861
6799.88 861
6800.66 897
6801.44 987
6802.22 926
6803.00 914
6803.78 927
6804.55 990
6805.33 921
6806.11 948
6806.89 963
6807.67 986
6808.45 963
6809.23 948
6810.00 963
6810.78 907
6811.56 965
6812.34 1015
6813.12 1020
6813.90 952
6814.68 950
6815.46 928
6816.24 919
6817.02 952
6817.79 942
6818.57 992
6819.35 968
6820.13 952
6820.91 993
6821.69 964
6822.47 904
6823.25 906
6824.03 904
6824.81 897
6825.59 851
6826.37 946
6827.15 932
6827.93 877
6828.71 842
6829.49 950
6830.27 927
6831.05 948
6831.83 991
6832.61 895
6833.39 979
6834.17 888
6834.95 844
6835.73 848
6836.51 902
6837.29 821
6838.07 882
6838.85 873
6839.63 908
6840.41 919
6841.19 903
6841.97 913
6842.75 878
6843.53 882
6844.31 900
6845.09 885
6845.88 900
6846.66 950
6847.44 982
6848.22 1005
6849.00 1049
6849.78 1089
6850.56 1188
6851.34 1484
6852.12 1738
6852.91 2021
6853.69 2085
6854.47 2314
6855.25 2253
6856.03 2156
6856.81 2105
6857.59 1961
6858.37 1781
6859.16 1548
6859.94 1440
6860.72 1231
6861.50 1139
6862.28 1056
6863.06 1027
6863.85 1001
6864.63 987
6865.41 994
6866.19 978
6866.97 952
6867.76 988
6868.54 944
6869.32 994
6870.10 954
6870.89 978
6871.67 1069
6872.45 1021
6873.23 1014
6874.01 1004
6874.80 989
6875.58 994
6876.36 968
6877.14 966
6877.93 1037
6878.71 1007
6879.49 1015
6880.28 994
6881.06 1059
6881.84 1063
6882.62 1079
6883.41 1082
6884.19 1101
6884.97 1168
6885.76 1127
6886.54 1222
6887.32 1226
6888.11 1285
6888.89 1359
6889.67 1465
6890.46 1614
6891.24 1794
6892.02 1899
6892.81 1893
6893.59 1792
6894.37 1681
6895.16 1552
6895.94 1491
6896.72 1317
6897.51 1203
6898.29 1203
6899.08 1126
6899.86 1197
6900.64 1101
6901.43 1078
6902.21 1094
6903.00 1229
6903.78 1154
6904.56 1218
6905.35 1143
6906.13 1189
6906.92 1187
6907.70 1197
6908.49 1198
6909.27 1122
6910.05 1074
6910.84 1140
6911.62 1194
6912.41 1161
6913.19 1115
6913.98 1121
6914.76 1136
6915.55 1187
6916.33 1098
6917.12 1130
6917.90 1123
6918.69 1181
6919.47 1107
6920.26 1090
6921.04 1044
6921.83 1087
6922.61 1093
6923.40 1173
6924.18 1119
6924.97 1018
6925.75 1072
6926.54 1141
6927.32 1104
6928.11 1123
6928.89 1102
6929.68 1148
6930.47 1122
6931.25 1052
6932.04 1109
6932.82 1081
6933.61 1132
6934.39 1199
6935.18 1227
6935.97 1219
6936.75 1175
6937.54 1149
6938.32 1263
6939.11 1269
6939.90 1196
6940.68 1218
6941.47 1187
6942.26 1294
6943.04 1304
6943.83 1363
6944.61 1394
6945.40 1429
6946.19 1504
6946.97 1547
6947.76 1619
6948.55 1691
6949.33 1620
6950.12 1734
6950.91 1778
6951.69 1799
6952.48 1899
6953.27 1908
6954.06 1803
6954.84 1642
6955.63 1685
6956.42 1554
6957.20 1589
6957.99 1504
6958.78 1354
6959.57 1339
6960.35 1414
6961.14 1344
6961.93 1472
6962.72 1482
6963.50 1502
6964.29 1443
6965.08 1548
6965.87 1531
6966.65 1461
6967.44 1542
6968.23 1692
6969.02 1748
6969.80 1738
6970.59 1865
6971.38 1784
6972.17 1867
6972.96 1908
6973.74 1993
6974.53 1988
6975.32 2035
6976.11 2092
6976.90 2115
6977.69 1990
6978.47 1931
6979.26 1950
6980.05 1990
6980.84 2139
6981.63 2067
6982.42 2220
6983.20 2346
6983.99 2721
6984.78 3212
6985.57 3895
6986.36 4845
6987.15 5995
6987.94 7081
6988.73 8006
6989.52 8366
6990.30 8454
6991.09 8172
6991.88 7357
6992.67 6416
6993.46 5302
6994.25 4390
6995.04 3653
6995.83 3129
6996.62 2572
6997.41 2250
6998.20 1955
6998.99 1784
6999.78 1711
7000.57 1672
7001.36 1533
7002.15 1572
7002.94 1532
7003.72 1558
7004.51 1564
7005.30 1423
7006.09 1392
7006.88 1394
7007.67 1359
7008.46 1307
7009.25 1245
7010.04 1250
7010.83 1224
7011.63 1232
7012.42 1286
7013.21 1237
7014.00 1153
7014.79 1236
7015.58 1318
7016.37 1257
7017.16 1331
7017.95 1375
7018.74 1345
7019.53 1294
7020.32 1241
7021.11 1286
7021.90 1199
7022.69 1285
7023.48 1336
7024.27 1331
7025.07 1350
7025.86 1450
7026.65 1505
7027.44 1499
7028.23 1535
7029.02 1483
7029.81 1509
7030.60 1446
7031.40 1425
7032.19 1408
7032.98 1264
7033.77 1205
7034.56 1143
7035.35 1155
7036.14 1127
7036.94 1150
7037.73 1120
7038.52 1123
7039.31 1187
7040.10 1104
7040.89 1102
7041.69 1234
7042.48 1223
7043.27 1187
7044.06 1204
7044.86 1223
7045.65 1268
7046.44 1267
7047.23 1236
7048.02 1287
7048.82 1305
7049.61 1334
7050.40 1495
7051.19 1542
7051.99 1577
7052.78 1641
7053.57 1675
7054.36 1618
7055.16 1487
7055.95 1449
7056.74 1407
7057.53 1392
7058.33 1389
7059.12 1216
7059.91 1268
7060.71 1258
7061.50 1197
7062.29 1200
7063.09 1193
7063.88 1162
7064.67 1156
7065.47 1188
7066.26 1212
7067.05 1193
7067.85 1181
7068.64 1213
7069.43 1165
7070.23 1143
7071.02 1111
7071.81 1094
7072.61 1070
7073.40 1156
7074.19 1049
7074.99 1070
7075.78 1092
7076.58 1033
7077.37 1037
7078.16 991
7078.96 1016
7079.75 1023
7080.55 1019
7081.34 946
7082.13 1011
7082.93 935
7083.72 967
7084.52 976
7085.31 970
7086.11 961
7086.90 1003
7087.70 1014
7088.49 991
7089.28 939
7090.08 972
7090.87 963
7091.67 922
7092.46 940
7093.26 890
7094.05 909
7094.85 855
7095.64 847
7096.44 892
7097.23 955
7098.03 871
7098.82 850
7099.62 836
7100.41 858
7101.21 837
7102.00 810
7102.80 765
7103.59 807
7104.39 855
7105.19 860
7105.98 851
7106.78 749
7107.57 827
7108.37 779
7109.16 748
7109.96 774
7110.76 785
7111.55 809
7112.35 762
7113.14 746
7113.94 830
7114.74 850
7115.53 807
7116.33 769
7117.12 820
7117.92 814
7118.72 829
7119.51 798
7120.31 788
7121.11 740
7121.90 771
7122.70 781
7123.49 775
7124.29 700
7125.09 700
7125.88 808
7126.68 748
7127.48 686
7128.27 716
7129.07 780
7129.87 765
7130.67 678
7131.46 847
7132.26 822
7133.06 773
7133.85 796
7134.65 850
7135.45 802
7136.24 783
7137.04 810
7137.84 780
7138.64 728
7139.43 707
7140.23 723
7141.03 794
7141.83 739
7142.62 696
7143.42 750
7144.22 686
7145.02 751
7145.82 705
7146.61 718
7147.41 722
7148.21 719
7149.01 679
7149.80 700
7150.60 678
7151.40 698
7152.20 684
7153.00 677
7153.80 625
7154.59 706
7155.39 707
7156.19 703
7156.99 742
7157.79 764
7158.59 777
7159.38 789
7160.18 756
7160.98 750
7161.78 777
7162.58 712
7163.38 755
7164.18 715
7164.98 716
7165.77 672
7166.57 625
7167.37 649
7168.17 633
7168.97 604
7169.77 607
7170.57 599
7171.37 633
7172.17 613
7172.97 607
7173.77 660
7174.56 639
7175.36 691
7176.16 680
7176.96 641
7177.76 618
7178.56 616
7179.36 602
7180.16 561
7180.96 602
7181.76 613
7182.56 611
7183.36 625
7184.16 616
7184.96 580
7185.76 636
7186.56 645
7187.36 621
7188.16 613
7188.96 630
7189.76 618
7190.56 593
7191.36 636
7192.16 577
7192.96 548
7193.76 600
7194.56 607
7195.36 579
7196.17 569
7196.97 645
7197.77 600
7198.57 599
7199.37 631
7200.17 628
7200.97 587
7201.77 581
7202.57 621
7203.37 647
7204.17 609
7204.97 595
7205.78 644
7206.58 628
7207.38 585
7208.18 560
7208.98 625
7209.78 621
7210.58 647
7211.38 590
7212.19 656
7212.99 665
7213.79 566
7214.59 615
7215.39 678
7216.19 584
7217.00 607
7217.80 568
7218.60 616
7219.40 587
7220.20 615
7221.01 568
7221.81 626
7222.61 580
7223.41 558
7224.21 636
7225.02 612
7225.82 594
7226.62 561
7227.42 618
7228.23 613
7229.03 636
7229.83 651
7230.63 554
7231.44 569
7232.24 548
7233.04 621
7233.84 641
7234.65 627
7235.45 586
7236.25 574
7237.05 609
7237.86 585
7238.66 571
7239.46 513
7240.27 569
7241.07 583
7241.87 570
7242.68 593
7243.48 617
7244.28 647
7245.09 645
7245.89 604
7246.69 645
7247.50 694
7248.30 633
7249.10 639
7249.91 696
7250.71 707
7251.51 679
7252.32 605
7253.12 637
7253.92 695
7254.73 686
7255.53 651
7256.34 630
7257.14 687
7257.94 642
7258.75 681
7259.55 763
7260.36 776
7261.16 836
7261.97 812
7262.77 820
7263.57 966
7264.38 1058
7265.18 1001
7265.99 1058
7266.79 954
7267.60 909
7268.40 718
7269.21 727
7270.01 748
7270.82 751
7271.62 751
7272.42 753
7273.23 684
7274.03 654
7274.84 653
7275.64 672
7276.45 713
7277.25 697
7278.06 735
7278.86 709
7279.67 712
7280.48 714
7281.28 756
7282.09 777
7282.89 826
7283.70 814
7284.50 867
7285.31 1023
7286.11 996
7286.92 1001
7287.72 1141
7288.53 1199
7289.34 1097
7290.14 1094
7290.95 1012
7291.75 1026
7292.56 928
7293.37 828
7294.17 792
7294.98 790
7295.78 718
7296.59 646
7297.40 583
7298.20 641
7299.01 682
7299.82 696
7300.62 625
7301.43 589
7302.23 663
7303.04 643
7303.85 710
7304.65 645
7305.46 631
7306.27 654
7307.07 676
7307.88 694
7308.69 633
7309.50 643
7310.30 681
7311.11 694
7311.92 688
7312.72 679
7313.53 724
7314.34 751
7315.14 685
7315.95 714
7316.76 708
7317.57 735
7318.37 816
7319.18 852
7319.99 814
7320.80 879
7321.60 978
7322.41 1064
7323.22 980
7324.03 1009
7324.83 1014
7325.64 925
7326.45 836
7327.26 896
7328.07 806
7328.87 823
7329.68 781
7330.49 733
7331.30 718
7332.11 607
7332.91 653
7333.72 719
7334.53 741
7335.34 673
7336.15 575
7336.96 660
7337.76 727
7338.57 688
7339.38 679
7340.19 660
7341.00 695
7341.81 674
7342.62 684
7343.42 668
7344.23 637
7345.04 654
7345.85 633
7346.66 598
7347.47 638
7348.28 618
7349.09 638
7349.90 661
7350.71 554
7351.51 530
7352.32 563
7353.13 640
7353.94 647
7354.75 568
7355.56 647
7356.37 615
7357.18 667
7357.99 622
7358.80 609
7359.61 596
7360.42 636
7361.23 614
7362.04 601
7362.85 586
7363.66 614
7364.47 613
7365.28 558
7366.09 553
7366.90 571
7367.71 611
7368.52 593
7369.33 588
7370.14 558
7370.95 620
7371.76 577
7372.57 590
7373.38 554
7374.19 593
7375.00 552
7375.81 566
7376.62 616
7377.43 566
7378.24 538
7379.05 563
7379.87 601
7380.68 617
7381.49 618
7382.30 569
7383.11 619
7383.92 572
7384.73 593
7385.54 641
7386.35 561
7387.16 654
7387.98 577
7388.79 586
7389.60 537
7390.41 561
7391.22 648
7392.03 678
7392.84 578
7393.66 527
7394.47 549
7395.28 586
7396.09 577
7396.90 613
7397.71 569
7398.53 543
7399.34 502
7400.15 515
7400.96 554
7401.77 554
7402.58 568
7403.40 546
7404.21 560
7405.02 608
7405.83 548
7406.65 537
7407.46 573
7408.27 599
7409.08 565
7409.89 549
7410.71 512
7411.52 555
7412.33 549
7413.15 560
7413.96 483
7414.77 488
7415.58 485
7416.40 505
7417.21 561
7418.02 587
7418.83 520
7419.65 508
7420.46 518
7421.27 555
7422.09 550
7422.90 488
7423.71 523
7424.53 539
7425.34 543
7426.15 542
7426.97 555
7427.78 566
7428.59 555
7429.41 593
7430.22 551
7431.03 591
7431.85 643
7432.66 626
7433.47 664
7434.29 646
7435.10 670
7435.92 717
7436.73 711
7437.54 626
7438.36 575
7439.17 612
7439.99 604
7440.80 602
7441.61 578
7442.43 613
7443.24 589
7444.06 585
7444.87 581
7445.69 526
7446.50 536
7447.31 524
7448.13 551
7448.94 574
7449.76 527
7450.57 511
7451.39 561
7452.20 560
7453.02 517
7453.83 448
7454.65 509
7455.46 565
7456.28 543
7457.09 527
7457.91 551
7458.72 552
7459.54 550
7460.35 555
7461.17 514
7461.98 605
7462.80 548
7463.61 585
7464.43 525
7465.24 543
7466.06 526
7466.88 586
7467.69 579
7468.51 512
7469.32 519
7470.14 616
7470.95 636
7471.77 604
7472.59 621
7473.40 542
7474.22 576
7475.03 525
7475.85 507
7476.67 565
7477.48 555
7478.30 502
7479.11 562
7479.93 498
7480.75 562
7481.56 529
7482.38 617
7483.20 564
7484.01 563
7484.83 578
7485.65 544
7486.46 550
7487.28 535
7488.10 548
7488.91 508
7489.73 484
7490.55 526
7491.36 545
7492.18 492
7493.00 503
7493.81 524
7494.63 544
7495.45 519
7496.26 485
7497.08 496
7497.90 535
7498.72 525
7499.53 449
7500.35 499
7501.17 471
7501.99 455
7502.80 448
7503.62 507
7504.44 487
7505.26 514
7506.07 519
7506.89 566
7507.71 517
7508.53 559
7509.35 475
7510.16 472
7510.98 515
7511.80 482
7512.62 530
7513.44 540
7514.25 480
7515.07 470
7515.89 520
7516.71 505
7517.53 532
7518.35 468
7519.16 472
7519.98 501
7520.80 494
7521.62 464
7522.44 519
7523.26 480
7524.07 479
7524.89 494
7525.71 479
7526.53 516
7527.35 511
7528.17 538
7528.99 564
7529.81 517
7530.63 523
7531.44 506
7532.26 448
7533.08 482
7533.90 500
7534.72 615
7535.54 517
7536.36 504
7537.18 503
7538.00 480
7538.82 549
7539.64 472
7540.46 531
7541.28 469
7542.10 544
7542.92 547
7543.74 510
7544.56 473
7545.38 498
7546.20 558
7547.02 524
7547.84 507
7548.66 506
7549.48 548
7550.30 515
7551.12 509
7551.94 501
7552.76 545
7553.58 525
7554.40 523
7555.22 520
7556.04 512
7556.86 538
7557.68 505
7558.50 509
7559.32 498
7560.14 491
7560.96 496
7561.78 548
7562.60 510
7563.42 512
7564.24 549
7565.07 580
7565.89 558
7566.71 569
7567.53 577
7568.35 511
7569.17 586
7569.99 566
7570.81 539
7571.63 551
7572.46 536
7573.28 558
7574.10 520
7574.92 532
7575.74 538
7576.56 509
7577.38 509
7578.21 498
7579.03 553
7579.85 476
7580.67 561
7581.49 594
7582.31 572
7583.14 528
7583.96 551
7584.78 605
7585.60 543
7586.42 588
7587.25 524
7588.07 580
7588.89 519
7589.71 535
7590.54 601
7591.36 627
7592.18 667
7593.00 660
7593.83 623
7594.65 628
7595.47 615
7596.29 562
7597.12 638
7597.94 593
7598.76 578
7599.58 648
7600.41 649
7601.23 623
7602.05 675
7602.88 654
7603.70 684
7604.52 754
7605.34 775
7606.17 868
7606.99 860
7607.81 777
7608.64 841
7609.46 850
7610.28 888
7611.11 839
7611.93 759
7612.75 743
7613.58 718
7614.40 737
7615.23 633
7616.05 644
7616.87 692
7617.70 630
7618.52 663
7619.34 701
7620.17 675
7620.99 668
7621.82 710
7622.64 724
7623.46 689
7624.29 676
7625.11 678
7625.94 696
7626.76 691
7627.59 639
7628.41 613
7629.23 666
7630.06 760
7630.88 708
7631.71 782
7632.53 765
7633.36 817
7634.18 911
7635.01 1010
7635.83 971
7636.66 979
7637.48 896
7638.31 839
7639.13 891
7639.95 725
7640.78 791
7641.61 662
7642.43 621
7643.26 626
7644.08 630
7644.91 600
7645.73 611
7646.56 586
7647.38 596
7648.21 593
7649.03 575
7649.86 567
7650.68 605
7651.51 561
7652.33 539
7653.16 544
7653.99 541
7654.81 516
7655.64 522
7656.46 541
7657.29 517
7658.12 570
7658.94 557
7659.77 489
7660.59 549
7661.42 559
7662.25 538
7663.07 585
7663.90 572
7664.72 589
7665.55 568
7666.38 510
7667.20 522
7668.03 493
7668.86 511
7669.68 537
7670.51 543
7671.34 491
7672.16 502
7672.99 513
7673.82 540
7674.64 562
7675.47 563
7676.30 541
7677.12 516
7677.95 582
7678.78 551
7679.61 515
7680.43 518
7681.26 512
7682.09 499
7682.92 513
7683.74 538
7684.57 538
7685.40 531
7686.22 534
7687.05 507
7687.88 471
7688.71 506
7689.54 480
7690.36 504
7691.19 504
7692.02 541
7692.85 514
7693.67 519
7694.50 492
7695.33 533
7696.16 504
7696.99 535
7697.81 439
7698.64 483
7699.47 536
7700.30 517
7701.13 524
7701.96 511
7702.78 591
7703.61 507
7704.44 512
7705.27 475
7706.10 509
7706.93 463
7707.75 478
7708.58 470
7709.41 496
7710.24 475
7711.07 476
7711.90 478
7712.73 498
7713.56 444
7714.39 458
7715.21 468
7716.04 483
7716.87 485
7717.70 483
7718.53 470
7719.36 432
7720.19 466
7721.02 485
7721.85 481
7722.68 429
7723.51 464
7724.34 469
7725.17 477
7726.00 495
7726.83 449
7727.66 438
7728.49 484
7729.31 500
7730.14 448
7730.97 471
7731.80 420
7732.63 469
7733.46 483
7734.29 467
7735.12 445
7735.95 470
7736.78 447
7737.62 451
7738.45 424
7739.28 457
7740.11 486
7740.94 445
7741.77 441
7742.60 418
7743.43 493
7744.26 414
7745.09 437
7745.92 479
7746.75 520
7747.58 483
7748.41 476
7749.24 492
7750.07 486
7750.91 490
7751.74 494
7752.57 480
7753.40 452
7754.23 470
7755.06 465
7755.89 493
7756.72 441
7757.55 508
7758.39 491
7759.22 448
7760.05 404
7760.88 494
7761.71 455
7762.54 500
7763.37 507
7764.21 485
7765.04 437
7765.87 461
7766.70 474
7767.53 436
7768.37 453
7769.20 442
7770.03 524
7770.86 480
7771.69 480
7772.53 495
7773.36 539
7774.19 434
7775.02 486
7775.85 476
7776.69 503
7777.52 517
7778.35 471
7779.18 457
7780.02 445
7780.85 460
7781.68 474
7782.51 522
7783.35 474
7784.18 493
7785.01 429
7785.85 457
7786.68 405
7787.51 452
7788.34 444
7789.18 512
7790.01 480
7790.84 456
7791.68 481
7792.51 461
7793.34 480
7794.18 446
7795.01 452
7795.84 438
7796.68 498
7797.51 429
7798.34 491
7799.18 428
7800.01 513
7800.84 495
7801.68 492
7802.51 481
7803.35 495
7804.18 500
7805.01 496
7805.85 518
7806.68 478
7807.51 488
7808.35 470
7809.18 489
7810.02 518
7810.85 566
7811.69 554
7812.52 550
7813.35 539
7814.19 535
7815.02 546
7815.86 617
7816.69 651
7817.53 688
7818.36 689
7819.20 720
7820.03 715
7820.86 657
7821.70 691
7822.53 681
7823.37 658
7824.20 657
7825.04 610
7825.87 597
7826.71 567
7827.54 490
7828.38 561
7829.21 590
7830.05 546
7830.88 539
7831.72 581
7832.56 568
7833.39 539
7834.23 588
7835.06 602
7835.90 585
7836.73 569
7837.57 605
7838.40 556
7839.24 576
7840.08 533
7840.91 519
7841.75 552
7842.58 546
7843.42 555
7844.25 578
7845.09 581
7845.93 545
7846.76 525
7847.60 501
7848.44 523
7849.27 483
7850.11 558
7850.94 593
7851.78 540
7852.62 526
7853.45 582
7854.29 627
7855.13 581
7855.96 582
7856.80 550
7857.64 576
7858.47 600
7859.31 594
7860.15 659
7860.98 696
7861.82 786
7862.66 803
7863.49 756
7864.33 713
7865.17 704
7866.01 674
7866.84 660
7867.68 637
7868.52 611
7869.35 575
7870.19 615
7871.03 616
7871.87 611
7872.70 696
7873.54 649
7874.38 608
7875.22 657
7876.05 656
7876.89 604
7877.73 616
7878.57 699
7879.41 715
7880.24 772
7881.08 778
7881.92 799
7882.76 692
7883.60 710
7884.43 706
7885.27 671
7886.11 683
7886.95 649
7887.79 628
7888.62 560
7889.46 564
7890.30 597
7891.14 617
7891.98 624
7892.82 637
7893.66 648
7894.49 708
7895.33 650
7896.17 643
7897.01 621
7897.85 585
7898.69 604
7899.53 594
7900.37 601
7901.20 579
7902.04 555
7902.88 539
7903.72 574
7904.56 554
7905.40 599
7906.24 573
7907.08 525
7907.92 498
7908.76 580
7909.60 597
7910.44 575
7911.28 510
7912.12 513
7912.96 536
7913.80 510
7914.63 547
7915.47 524
7916.31 565
7917.15 551
7917.99 661
7918.83 583
7919.67 605
7920.51 656
7921.35 653
7922.19 663
7923.03 623
7923.87 668
7924.71 689
7925.56 649
7926.40 659
7927.24 616
7928.08 556
7928.92 547
7929.76 478
7930.60 552
7931.44 532
7932.28 491
7933.12 495
7933.96 523
7934.80 490
7935.64 531
7936.48 520
7937.32 522
7938.16 478
7939.01 506
7939.85 460
7940.69 529
7941.53 505
7942.37 514
7943.21 538
7944.05 467
7944.89 480
7945.74 474
7946.58 493
7947.42 479
7948.26 545
7949.10 515
7949.94 510
7950.78 487
7951.63 499
7952.47 497
7953.31 507
7954.15 522
7954.99 524
7955.84 534
7956.68 522
7957.52 575
7958.36 576
7959.20 590
7960.05 573
7960.89 482
7961.73 524
7962.57 496
7963.41 533
7964.26 543
7965.10 548
7965.94 543
7966.78 574
7967.63 554
7968.47 586
7969.31 569
7970.15 577
7971.00 575
7971.84 541
7972.68 520
7973.53 548
7974.37 533
7975.21 479
7976.05 501
7976.90 496
7977.74 451
7978.58 446
7979.43 448
7980.27 447
7981.11 499
7981.96 548
7982.80 509
7983.64 419
7984.49 444
7985.33 477
7986.17 452
7987.02 437
7987.86 467
7988.70 507
7989.55 520
7990.39 475
7991.24 457
7992.08 395
7992.92 484
7993.77 463
7994.61 431
7995.46 433
7996.30 402
7997.14 404
7997.99 421
7998.83 446
7999.68 428
8000.52 461
8001.36 473
8002.21 435
8003.05 435
8003.90 437
8004.74 420
8005.59 434
8006.43 451
8007.28 449
8008.12 457
8008.97 445
8009.81 489
8010.65 402
8011.50 419
8012.34 387
8013.19 429
8014.03 392
8014.88 418
8015.72 406
8016.57 363
8017.41 380
8018.26 387
8019.11 404
8019.95 405
8020.80 457
8021.64 466
8022.49 416
8023.33 403
8024.18 433
8025.02 416
8025.87 419
8026.71 395
8027.56 406
8028.41 417
8029.25 387
8030.10 407
8030.94 370
8031.79 397
8032.64 390
8033.48 421
8034.33 435
8035.17 466
8036.02 458
8036.87 415
8037.71 430
8038.56 432
8039.40 455
8040.25 435
8041.10 392
8041.94 405
8042.79 400
8043.64 447
8044.48 389
8045.33 422
8046.18 429
8047.02 413
8047.87 452
8048.72 408
8049.56 449
8050.41 404
8051.26 432
8052.10 416
8052.95 420
8053.80 370
8054.65 409
8055.49 446
8056.34 445
8057.19 427
8058.04 413
8058.88 399
8059.73 356
8060.58 349
8061.42 377
8062.27 376
8063.12 375
8063.97 384
8064.82 380
8065.66 392
8066.51 404
8067.36 367
8068.21 410
8069.05 426
8069.90 414
8070.75 442
8071.60 409
8072.45 361
8073.29 380
8074.14 378
8074.99 403
8075.84 381
8076.69 386
8077.54 387
8078.38 420
8079.23 403
8080.08 390
8080.93 373
8081.78 376
8082.63 388
8083.48 389
8084.32 413
8085.17 406
8086.02 398
8086.87 375
8087.72 332
8088.57 412
8089.42 391
8090.27 425
8091.11 390
8091.96 374
8092.81 377
8093.66 404
8094.51 399
8095.36 383
8096.21 357
8097.06 390
8097.91 431
8098.76 414
8099.61 403
8100.46 381
8101.31 395
8102.16 389
8103.01 423
8103.86 410
8104.71 388
8105.56 391
8106.41 398
8107.26 357
8108.11 400
8108.96 364
8109.81 367
8110.66 374
8111.51 366
8112.36 382
8113.21 379
8114.06 377
8114.91 380
8115.76 426
8116.61 373
8117.46 393
8118.31 377
8119.16 339
8120.01 407
8120.86 395
8121.71 467
8122.56 452
8123.41 369
8124.26 378
8125.11 418
8125.96 383
8126.82 407
8127.67 395
8128.52 449
8129.37 442
8130.22 402
8131.07 381
8131.92 388
8132.77 420
8133.62 396
8134.48 378
8135.33 384
8136.18 412
8137.03 407
8137.88 468
8138.73 447
8139.58 461
8140.44 445
8141.29 409
8142.14 459
8142.99 451
8143.84 423
8144.69 390
8145.55 380
8146.40 420
8147.25 431
8148.10 475
8148.95 473
8149.81 495
8150.66 433
8151.51 432
8152.36 472
8153.22 499
8154.07 472
8154.92 498
8155.77 535
8156.63 536
8157.48 559
8158.33 593
8159.18 595
8160.04 497
8160.89 530
8161.74 529
8162.59 478
8163.45 456
8164.30 448
8165.15 430
8166.01 406
8166.86 460
8167.71 438
8168.57 398
8169.42 401
8170.27 457
8171.12 431
8171.98 449
8172.83 467
8173.68 468
8174.54 471
8175.39 432
8176.25 432
8177.10 425
8177.95 451
8178.81 437
8179.66 412
8180.51 440
8181.37 389
8182.22 421
8183.07 371
8183.93 385
8184.78 405
8185.64 381
8186.49 379
8187.34 406
8188.20 366
8189.05 395
8189.91 405
8190.76 417
8191.62 426
8192.47 374
8193.32 387
8194.18 424
8195.03 379
8195.89 376
8196.74 373
8197.60 372
8198.45 370
8199.31 357
8200.16 384
8201.02 382
8201.87 362
8202.73 358
8203.58 375
8204.44 365
8205.29 408
8206.15 378
8207.00 356
8207.86 376
8208.71 397
8209.57 351
8210.42 336
8211.28 377
8212.13 409
8212.99 431
8213.84 395
8214.70 406
8215.56 374
8216.41 401
8217.27 381
8218.12 431
8218.98 433
8219.83 413
8220.69 398
8221.55 376
8222.40 378
8223.26 374
8224.11 405
8224.97 400
8225.83 381
8226.68 393
8227.54 406
8228.39 414
8229.25 459
8230.11 405
8230.96 426
8231.82 467
8232.68 446
8233.53 413
8234.39 381
8235.25 365
8236.10 352
8236.96 375
8237.82 330
8238.67 387
8239.53 397
8240.39 393
8241.24 403
8242.10 389
8242.96 365
8243.81 399
8244.67 419
8245.53 382
8246.39 347
8247.24 353
8248.10 439
8248.96 410
8249.81 340
8250.67 315
8251.53 339
8252.39 359
8253.24 369
8254.10 405
8254.96 376
8255.82 379
8256.68 377
8257.53 372
8258.39 348
8259.25 386
8260.11 384
8260.96 416
8261.82 415
8262.68 354
8263.54 343
8264.40 378
8265.25 347
8266.11 373
8266.97 360
8267.83 390
8268.69 412
8269.55 384
8270.40 342
8271.26 347
8272.12 321
8272.98 353
8273.84 369
8274.70 385
8275.56 384
8276.41 376
8277.27 387
8278.13 412
8278.99 383
8279.85 378
8280.71 410
8281.57 433
8282.43 422
8283.29 390
8284.15 365
8285.00 455
8285.86 462
8286.72 409
8287.58 375
8288.44 425
8289.30 429
8290.16 382
8291.02 377
8291.88 365
8292.74 369
8293.60 380
8294.46 422
8295.32 445
8296.18 403
8297.04 389
8297.90 434
8298.76 407
8299.62 422
8300.48 363
8301.34 389
8302.20 409
8303.06 417
8303.92 388
8304.78 417
8305.64 429
8306.50 402
8307.36 372
8308.22 381
8309.08 415
8309.94 409
8310.80 400
8311.66 423
8312.52 415
8313.38 407
8314.24 373
8315.10 407
8315.97 433
8316.83 448
8317.69 508
8318.55 458
8319.41 470
8320.27 545
8321.13 576
8321.99 502
8322.85 429
8323.71 439
8324.58 433
8325.44 427
8326.30 388
8327.16 422
8328.02 439
8328.88 401
8329.74 376
8330.61 405
8331.47 410
8332.33 405
8333.19 427
8334.05 405
8334.91 374
8335.78 429
8336.64 389
8337.50 383
8338.36 372
8339.22 366
8340.09 405
8340.95 454
8341.81 367
8342.67 356
8343.53 382
8344.40 358
8345.26 370
8346.12 412
8346.98 419
8347.85 439
8348.71 446
8349.57 460
8350.43 434
8351.30 391
8352.16 380
8353.02 397
8353.88 393
8354.75 396
8355.61 392
8356.47 369
8357.34 397
8358.20 382
8359.06 369
8359.93 405
8360.79 393
8361.65 427
8362.51 382
8363.38 361
8364.24 359
8365.10 392
8365.97 363
8366.83 355
8367.69 346
8368.56 372
8369.42 387
8370.29 349
8371.15 325
8372.01 418
8372.88 378
8373.74 379
8374.60 359
8375.47 393
8376.33 360
8377.20 378
8378.06 381
8378.92 376
8379.79 400
8380.65 357
8381.52 361
8382.38 412
8383.25 359
8384.11 350
8384.97 373
8385.84 376
8386.70 389
8387.57 389
8388.43 399
8389.30 375
8390.16 429
8391.03 392
8391.89 388
8392.76 379
8393.62 356
8394.48 390
8395.35 372
8396.21 378
8397.08 366
8397.94 388
8398.81 405
8399.67 389
8400.54 371
8401.41 392
8402.27 411
8403.14 383
8404.00 385
8404.87 382
8405.73 390
8406.60 390
8407.46 439
8408.33 456
8409.19 366
8410.06 364
8410.93 389
8411.79 367
8412.66 371
8413.52 395
8414.39 415
8415.25 382
8416.12 414
8416.99 410
8417.85 437
8418.72 390
8419.59 374
8420.45 397
8421.32 395
8422.18 351
8423.05 384
8423.92 451
8424.78 409
8425.65 429
8426.52 408
8427.38 390
8428.25 421
8429.12 433
8429.98 473
8430.85 439
8431.72 451
8432.58 469
8433.45 497
8434.32 443
8435.18 490
8436.05 463
8436.92 449
8437.78 475
8438.65 464
8439.52 513
8440.39 493
8441.25 493
8442.12 518
8442.99 493
8443.86 552
8444.72 523
8445.59 602
8446.46 616
8447.33 621
8448.19 597
8449.06 586
8449.93 579
8450.80 582
8451.66 550
8452.53 577
8453.40 561
8454.27 546
8455.14 552
8456.00 565
8456.87 595
8457.74 538
8458.61 573
8459.48 612
8460.35 608
8461.21 706
8462.08 679
8462.95 660
8463.82 671
8464.69 616
8465.56 606
8466.42 601
8467.29 559
8468.16 634
8469.03 607
8469.90 651
8470.77 734
8471.64 882
8472.51 950
8473.37 1042
8474.24 1186
8475.11 1286
8475.98 1175
8476.85 1048
8477.72 994
8478.59 928
8479.46 822
8480.33 726
8481.20 677
8482.07 687
8482.94 619
8483.81 581
8484.67 591
8485.54 558
8486.41 523
8487.28 504
8488.15 476
8489.02 507
8489.89 470
8490.76 518
8491.63 508
8492.50 460
8493.37 522
8494.24 519
8495.11 504
8495.98 472
8496.85 447
8497.72 436
8498.59 461
8499.46 413
8500.33 422
8501.20 447
8502.07 481
8502.94 513
8503.82 501
8504.69 452
8505.56 454
8506.43 466
8507.30 522
8508.17 537
8509.04 535
8509.91 493
8510.78 539
8511.65 516
8512.52 544
8513.39 596
8514.26 583
8515.14 558
8516.01 556
8516.88 517
8517.75 512
8518.62 508
8519.49 487
8520.36 510
8521.23 498
8522.11 497
8522.98 492
8523.85 493
8524.72 434
8525.59 482
8526.46 500
8527.34 506
8528.21 531
8529.08 474
8529.95 473
8530.82 504
8531.69 466
8532.57 478
8533.44 518
8534.31 542
8535.18 542
8536.05 520
8536.93 535
8537.80 543
8538.67 549
8539.54 551
8540.42 584
8541.29 483
8542.16 543
8543.03 551
8543.91 569
8544.78 552
8545.65 497
8546.52 473
8547.40 505
8548.27 514
8549.14 507
8550.02 474
8550.89 547
8551.76 530
8552.63 563
8553.51 610
8554.38 670
8555.25 649
8556.13 753
8557.00 829
8557.87 844
8558.75 783
8559.62 803
8560.49 768
8561.37 741
8562.24 679
8563.11 618
8563.99 593
8564.86 579
8565.73 533
8566.61 502
8567.48 451
8568.36 482
8569.23 483
8570.10 469
8570.98 437
8571.85 437
8572.73 452
8573.60 433
8574.47 458
8575.35 491
8576.22 525
8577.10 412
8577.97 415
8578.84 439
8579.72 486
8580.59 445
8581.47 394
8582.34 401
8583.22 398
8584.09 414
8584.97 412
8585.84 445
8586.72 438
8587.59 448
8588.47 426
8589.34 414
8590.22 377
8591.09 464
8591.96 439
8592.84 449
8593.72 448
8594.59 432
8595.47 452
8596.34 436
8597.22 443
8598.09 400
8598.97 414
8599.84 430
8600.72 465
8601.59 485
8602.47 475
8603.34 414
8604.22 450
8605.10 422
8605.97 392
8606.85 440
8607.72 405
8608.60 442
8609.47 435
8610.35 416
8611.23 432
8612.10 476
8612.98 376
8613.85 359
8614.73 422
8615.61 432
8616.48 371
8617.36 382
8618.24 445
8619.11 433
8619.99 425
8620.87 426
8621.74 414
8622.62 432
8623.49 445
8624.37 458
8625.25 421
8626.13 412
8627.00 456
8627.88 450
8628.76 451
8629.63 454
8630.51 506
8631.39 481
8632.26 420
8633.14 462
8634.02 450
8634.89 437
8635.77 482
8636.65 471
8637.53 444
8638.40 416
8639.28 450
8640.16 440
8641.04 452
8641.91 453
8642.79 471
8643.67 430
8644.55 444
8645.42 478
8646.30 461
8647.18 543
8648.06 477
8648.94 471
8649.81 444
8650.69 454
8651.57 384
8652.45 431
8653.33 443
8654.20 470
8655.08 451
8655.96 447
8656.84 456
8657.72 444
8658.60 452
8659.47 456
8660.35 476
8661.23 415
8662.11 441
8662.99 461
8663.87 496
8664.75 529
8665.62 492
8666.50 487
8667.38 484
8668.26 479
8669.14 448
8670.02 490
8670.90 544
8671.78 590
8672.66 498
8673.54 500
8674.42 530
8675.29 571
8676.17 643
8677.05 622
8677.93 568
8678.81 619
8679.69 675
8680.57 643
8681.45 608
8682.33 551
8683.21 598
8684.09 593
8684.97 578
8685.85 498
8686.73 541
8687.61 539
8688.49 551
8689.37 516
8690.25 540
8691.13 565
8692.01 611
8692.89 711
8693.77 824
8694.65 851
8695.53 980
8696.41 1034
8697.29 1084
8698.17 1115
8699.05 1012
8699.93 958
8700.81 848
8701.69 774
8702.57 695
8703.45 628
8704.33 541
8705.22 537
8706.10 511
8706.98 477
8707.86 448
8708.74 461
8709.62 475
8710.50 462
8711.38 463
8712.26 425
8713.14 408
8714.03 437
8714.91 425
8715.79 453
8716.67 444
8717.55 415
8718.43 424
8719.31 404
8720.20 424
8721.08 373
8721.96 428
8722.84 446
8723.72 422
8724.60 405
8725.49 444
8726.37 412
8727.25 410
8728.13 415
8729.01 438
8729.90 447
8730.78 424
8731.66 464
8732.54 510
8733.42 486
8734.31 446
8735.19 404
8736.07 425
8736.95 477
8737.84 479
8738.72 448
8739.60 403
8740.48 397
8741.37 405
8742.25 430
8743.13 426
8744.01 375
8744.90 387
8745.78 386
8746.66 390
8747.54 405
8748.43 376
8749.31 421
8750.19 412
8751.08 376
8751.96 400
8752.84 392
8753.73 408
8754.61 416
8755.49 367
8756.38 393
8757.26 419
8758.14 426
8759.03 414
8759.91 439
8760.79 425
8761.68 492
8762.56 434
8763.45 499
8764.33 505
8765.21 455
8766.10 460
8766.98 435
8767.86 489
8768.75 427
8769.63 489
8770.52 486
8771.40 504
8772.28 481
8773.17 485
8774.05 469
8774.94 435
8775.82 431
8776.71 366
8777.59 426
8778.48 467
8779.36 444
8780.24 417
8781.13 390
8782.01 383
8782.90 377
8783.78 353
8784.67 382
8785.55 381
8786.44 391
8787.32 393
8788.21 384
8789.09 367
8789.98 376
8790.86 367
8791.75 409
8792.63 373
8793.52 378
8794.40 393
8795.29 363
8796.17 377
8797.06 328
8797.94 364
8798.83 351
8799.72 360
8800.60 306
8801.49 340
8802.37 373
8803.26 311
8804.14 335
8805.03 379
8805.92 388
8806.80 305
8807.69 373
8808.57 341
8809.46 331
8810.35 369
8811.23 377
8812.12 367
8813.00 340
8813.89 328
8814.78 377
8815.66 319
8816.55 324
8817.44 317
8818.32 304
8819.21 361
8820.10 339
8820.98 353
8821.87 301
8822.76 331
8823.64 362
8824.53 394
8825.42 353
8826.30 321
8827.19 307
8828.08 306
8828.96 334
8829.85 329
8830.74 321
8831.63 343
8832.51 382
8833.40 318
8834.29 300
8835.17 302
8836.06 317
8836.95 281
8837.84 325
8838.72 349
8839.61 336
8840.50 341
8841.39 360
8842.28 333
8843.16 386
8844.05 338
8844.94 342
8845.83 341
8846.71 287
8847.60 341
8848.49 364
8849.38 360
8850.27 336
8851.15 339
8852.04 308
8852.93 285
8853.82 245
8854.71 309
8855.60 325
8856.48 344
8857.37 342
8858.26 339
8859.15 305
8860.04 288
8860.93 343
8861.82 337
8862.70 358
8863.59 292
8864.48 310
8865.37 326
8866.26 346
8867.15 285
8868.04 334
8868.93 313
8869.82 331
8870.70 316
8871.59 365
8872.48 316
8873.37 275
8874.26 280
8875.15 326
8876.04 313
8876.93 309
8877.82 349
8878.71 281
8879.60 302
8880.49 294
8881.38 325
8882.27 259
8883.16 293
8884.05 301
8884.94 320
8885.83 328
8886.72 325
8887.61 307
8888.50 350
8889.39 338
8890.28 300
8891.17 308
8892.06 324
8892.95 311
8893.84 295
8894.73 322
8895.62 303
8896.51 295
8897.40 275
8898.29 294
8899.18 322
8900.07 308
8900.96 304
8901.85 307
8902.74 309
8903.63 298
8904.52 309
8905.42 310
8906.31 289
8907.20 320
8908.09 299
8908.98 287
8909.87 292
8910.76 265
8911.65 315
8912.54 285
8913.44 265
8914.33 257
8915.22 279
8916.11 316
8917.00 299
8917.89 335
8918.78 311
8919.68 356
8920.57 319
8921.46 292
8922.35 332
8923.24 367
8924.13 312
8925.03 307
8925.92 282
8926.81 258
8927.70 311
8928.59 315
8929.49 309
8930.38 337
8931.27 319
8932.16 330
8933.05 312
8933.95 277
8934.84 284
8935.73 299
8936.62 326
8937.52 322
8938.41 285
8939.30 250
8940.19 286
8941.09 274
8941.98 275
8942.87 285
8943.77 279
8944.66 314
8945.55 319
8946.44 327
8947.34 316
8948.23 285
8949.12 273
8950.02 259
8950.91 271
8951.80 304
8952.70 259
8953.59 301
8954.48 309
8955.38 262
8956.27 273
8957.16 294
8958.06 307
8958.95 311
8959.84 260
8960.74 249
8961.63 291
8962.52 288
8963.42 317
8964.31 307
8965.21 303
8966.10 301
8966.99 259
8967.89 282
8968.78 319
8969.68 323
8970.57 346
8971.46 344
8972.36 284
8973.25 287
8974.15 317
8975.04 300
8975.94 285
8976.83 279
8977.72 255
8978.62 277
8979.51 271
8980.41 244
8981.30 274
8982.20 310
8983.09 288
8983.99 318
8984.88 323
8985.78 272
8986.67 257
8987.57 267
8988.46 293
8989.36 260
8990.25 263
8991.15 261
8992.04 302
8992.94 271
8993.83 280
8994.73 280
8995.62 320
8996.52 279
8997.41 336
8998.31 320
8999.21 291
9000.10 310
9001.00 263
9001.89 277
9002.79 274
9003.68 292
9004.58 312
9005.48 321
9006.37 261
9007.27 250
9008.16 253
9009.06 281
9009.96 280
9010.85 274
9011.75 288
9012.64 285
9013.54 276
9014.44 272
9015.33 290
9016.23 259
9017.13 254
9018.02 274
9018.92 276
9019.82 228
9020.71 275
9021.61 259
9022.51 285
9023.40 231
9024.30 271
9025.20 307
9026.09 255
9026.99 267
9027.89 281
9028.78 259
9029.68 252
9030.58 247
9031.48 246
9032.37 275
9033.27 256
9034.17 264
9035.06 256
9035.96 304
9036.86 273
9037.76 269
9038.65 266
9039.55 276
9040.45 242
9041.35 254
9042.25 298
9043.14 302
9044.04 231
9044.94 262
9045.84 279
9046.73 261
9047.63 255
9048.53 274
9049.43 262
9050.33 256
9051.22 309
9052.12 260
9053.02 272
9053.92 253
9054.82 292
9055.72 270
9056.61 269
9057.51 324
9058.41 264
9059.31 286
9060.21 237
9061.11 250
9062.01 281
9062.91 282
9063.80 281
9064.70 298
9065.60 254
9066.50 242
9067.40 291
9068.30 296
9069.20 254
9070.10 277
9071.00 304
9071.89 297
9072.79 285
9073.69 280
9074.59 305
9075.49 272
9076.39 306
9077.29 286
9078.19 310
9079.09 285
9079.99 281
9080.89 282
9081.79 293
9082.69 258
9083.59 271
9084.49 269
9085.39 245
9086.29 283
9087.19 271
9088.09 261
9088.99 271
9089.89 281
9090.79 288
9091.69 318
9092.59 291
9093.49 316
9094.39 273
9095.29 259
9096.19 321
9097.09 299
9097.99 286
9098.89 281
9099.79 242
9100.69 299
9101.59 292
9102.49 272
9103.39 252
9104.30 248
9105.20 267
9106.10 275
9107.00 284
9107.90 251
9108.80 247
9109.70 266
9110.60 288
9111.50 275
9112.40 300
9113.31 259
9114.21 279
9115.11 275
9116.01 250
9116.91 251
9117.81 265
9118.71 327
9119.62 316
9120.52 253
9121.42 210
9122.32 286
9123.22 304
9124.12 297
9125.03 257
9125.93 244
9126.83 258
9127.73 256
9128.63 265
9129.54 268
9130.44 288
9131.34 298
9132.24 282
9133.14 306
9134.05 261
9134.95 251
9135.85 296
9136.75 255
9137.66 280
9138.56 244
9139.46 274
9140.36 251
9141.27 257
9142.17 296
9143.07 279
9143.97 301
9144.88 256
9145.78 331
9146.68 288
9147.59 295
9148.49 253
9149.39 280
9150.29 276
9151.20 308
9152.10 301
9153.00 282
9153.91 250
9154.81 307
9155.71 280
9156.62 259
9157.52 273
9158.42 238
9159.33 267
9160.23 253
9161.14 262
9162.04 238
9162.94 267
9163.85 307
9164.75 304
9165.65 263
9166.56 251
9167.46 242
9168.37 282
9169.27 269
9170.17 268
9171.08 278
9171.98 275
9172.89 272
9173.79 283
9174.69 291
9175.60 280
9176.50 296
9177.41 260
9178.31 281
9179.22 241
9180.12 250
9181.03 277
9181.93 253
9182.84 262
9183.74 273
9184.64 228
9185.55 250
9186.45 248
9187.36 237
9188.26 281
9189.17 253
9190.07 268
9190.98 276
9191.88 237
9192.79 256
9193.69 258
9194.60 284
9195.51 294
9196.41 277
9197.32 267
9198.22 266
9199.13 270
9200.03 237
9200.94 216
9201.84 252
9202.75 321
9203.66 318
9204.56 331
9205.47 306
9206.37 294
9207.28 281
9208.18 314
9209.09 284
9210.00 286
9210.90 250
9211.81 291
9212.71 287
9213.62 280
9214.53 265
9215.43 271
9216.34 292
9217.25 272
9218.15 231
9219.06 253
9219.97 263
9220.87 250
9221.78 217
9222.69 208
9223.59 269
9224.50 233
9225.41 241
9226.31 267
9227.22 252
9228.13 275
9229.03 283
9229.94 260
9230.85 245
9231.75 249
9232.66 245
9233.57 267
9234.48 247
9235.38 281
9236.29 263
9237.20 260
9238.11 253
9239.01 297
9239.92 233
9240.83 230
9241.74 260
9242.64 270
9243.55 261
9244.46 276
9245.37 275
9246.27 287
9247.18 264
9248.09 266
9249.00 279
9249.91 267
9250.81 275
9251.72 244
9252.63 230
9253.54 238
9254.45 263
9255.35 250
9256.26 259
9257.17 274
9258.08 259
9258.99 225
9259.90 251
9260.80 278
9261.71 264
9262.62 263
9263.53 273
9264.44 309
9265.35 238
9266.26 240
9267.17 246
9268.07 232
9268.98 245
9269.89 234
9270.80 253
9271.71 225
9272.62 239
9273.53 214
9274.44 255
9275.35 245
9276.26 276
9277.17 294
9278.08 298
9278.98 235
9279.89 253
9280.80 232
9281.71 272
9282.62 291
9283.53 243
9284.44 264
9285.35 251
9286.26 263
9287.17 236
9288.08 259
9288.99 283
9289.90 242
9290.81 256
9291.72 239
9292.63 243
9293.54 256
9294.45 273
9295.36 275
9296.27 262
9297.18 256
9298.09 265
9299.00 247
9299.91 248
9300.82 241
9301.73 264
9302.65 303
9303.56 274
9304.47 277
9305.38 288
9306.29 300
9307.20 322
9308.11 275
9309.02 285
9309.93 302
9310.84 310
9311.75 321
9312.66 314
9313.58 306
9314.49 284
9315.40 316
9316.31 280
9317.22 338
9318.13 310
9319.04 276
9319.95 316
9320.87 290
9321.78 309
9322.69 325
9323.60 273
9324.51 281
9325.42 266
9326.34 254
9327.25 232
9328.16 246
9329.07 265
9329.98 265
9330.90 296
9331.81 252
9332.72 251
9333.63 241
9334.54 258
9335.46 276
9336.37 276
9337.28 269
9338.19 236
9339.11 283
9340.02 260
9340.93 265
9341.84 267
9342.76 308
9343.67 275
9344.58 269
9345.49 262
9346.41 245
9347.32 257
9348.23 268
9349.14 256
9350.06 257
9350.97 228
9351.88 259
9352.80 275
9353.71 259
9354.62 279
9355.54 236
9356.45 285
9357.36 251
9358.28 270
9359.19 282
9360.10 246
9361.02 220
9361.93 260
9362.84 274
9363.76 278
9364.67 258
9365.58 279
9366.50 281
9367.41 274
9368.32 290
9369.24 289
9370.15 271
9371.07 241
9371.98 306
9372.89 274
9373.81 318
9374.72 253
9375.64 245
9376.55 263
9377.47 249
9378.38 225
9379.29 249
9380.21 246
9381.12 311
9382.04 252
9382.95 248
9383.87 246
9384.78 242
9385.70 293
9386.61 244
9387.52 247
9388.44 219
9389.35 275
9390.27 247
9391.18 268
9392.10 243
9393.01 296
9393.93 265
9394.84 247
9395.76 257
9396.67 275
9397.59 298
9398.51 314
9399.42 313
9400.34 277
9401.25 269
9402.17 285
9403.08 317
9404.00 272
9404.91 298
9405.83 283
9406.74 277
9407.66 241
9408.58 275
9409.49 247
9410.41 268
9411.32 271
9412.24 236
9413.16 290
9414.07 252
9414.99 272
9415.90 261
9416.82 275
9417.74 271
9418.65 289
9419.57 304
9420.49 263
9421.40 263
9422.32 252
9423.23 263
9424.15 241
9425.07 320
9425.98 285
9426.90 301
9427.82 289
9428.73 248
9429.65 267
9430.57 280
9431.48 309
9432.40 343
9433.32 286
9434.24 294
9435.15 276
9436.07 275
9436.99 287
9437.90 261
9438.82 292
9439.74 289
9440.66 309
9441.57 331
9442.49 337
9443.41 332
9444.33 367
9445.24 340
9446.16 331
9447.08 308
9448.00 294
9448.91 296
9449.83 330
9450.75 338
9451.67 304
9452.59 324
9453.50 323
9454.42 377
9455.34 442
9456.26 489
9457.18 475
9458.09 488
9459.01 462
9459.93 459
9460.85 454
9461.77 453
9462.69 369
9463.60 360
9464.52 361
9465.44 306
9466.36 340
9467.28 341
9468.20 326
9469.12 300
9470.03 318
9470.95 312
9471.87 367
9472.79 333
9473.71 337
9474.63 302
9475.55 306
9476.47 361
9477.39 331
9478.31 280
9479.22 323
9480.14 321
9481.06 323
9481.98 371
9482.90 356
9483.82 387
9484.74 375
9485.66 402
9486.58 388
9487.50 389
9488.42 386
9489.34 402
9490.26 308
9491.18 300
9492.10 341
9493.02 343
9493.94 321
9494.86 300
9495.78 313
9496.70 274
9497.62 323
9498.54 322
9499.46 363
9500.38 297
9501.30 297
9502.22 264
9503.14 345
9504.06 326
9504.98 311
9505.90 282
9506.82 285
9507.74 282
9508.66 267
9509.58 287
9510.50 285
9511.42 310
9512.35 323
9513.27 298
9514.19 307
9515.11 333
9516.03 268
9516.95 345
9517.87 293
9518.79 337
9519.71 296
9520.63 303
9521.56 288
9522.48 333
9523.40 326
9524.32 299
9525.24 293
9526.16 292
9527.08 321
9528.01 290
9528.93 347
9529.85 307
9530.77 348
9531.69 326
9532.61 365
9533.54 345
9534.46 326
9535.38 386
9536.30 341
9537.22 331
9538.15 366
9539.07 393
9539.99 360
9540.91 316
9541.84 338
9542.76 372
9543.68 334
9544.60 325
9545.52 262
9546.45 307
9547.37 260
9548.29 288
9549.21 320
9550.14 302
9551.06 296
9551.98 336
9552.91 346
9553.83 334
9554.75 332
9555.67 306
9556.60 345
9557.52 323
9558.44 338
9559.37 314
9560.29 322
9561.21 351
9562.14 342
9563.06 324
9563.98 348
9564.91 316
9565.83 380
9566.75 373
9567.68 350
9568.60 348
9569.52 344
9570.45 340
9571.37 279
9572.29 328
9573.22 319
9574.14 315
9575.07 318
9575.99 328
9576.91 304
9577.84 316
9578.76 319
9579.69 328
9580.61 336
9581.53 372
9582.46 364
9583.38 368
9584.31 346
9585.23 308
9586.16 415
9587.08 369
9588.00 373
9588.93 327
9589.85 351
9590.78 336
9591.70 306
9592.63 324
9593.55 333
9594.48 366
9595.40 351
9596.33 377
9597.25 351
9598.18 364
9599.10 337
9600.03 323
9600.95 333
9601.88 377
9602.80 378
9603.73 366
9604.65 351
9605.58 377
9606.50 390
9607.43 406
9608.35 374
9609.28 385
9610.21 393
9611.13 388
9612.06 345
9612.98 346
9613.91 400
9614.83 396
9615.76 427
9616.69 396
9617.61 412
9618.54 393
9619.46 397
9620.39 400
9621.32 387
9622.24 374
9623.17 399
9624.09 453
9625.02 457
9625.95 435
9626.87 396
9627.80 418
9628.73 432
9629.65 414
9630.58 384
9631.51 436
9632.43 403
9633.36 439
9634.29 423
9635.21 477
9636.14 434
9637.07 487
9637.99 464
9638.92 467
9639.85 476
9640.77 517
9641.70 478
9642.63 516
9643.56 474
9644.48 480
9645.41 535
9646.34 530
9647.26 585
9648.19 472
9649.12 534
9650.05 594
9650.97 568
9651.90 611
9652.83 668
9653.76 643
9654.68 644
9655.61 635
9656.54 713
9657.47 663
9658.40 654
9659.32 672
9660.25 632
9661.18 618
9662.11 600
9663.04 629
9663.96 675
9664.89 631
9665.82 625
9666.75 685
9667.68 653
9668.61 709
9669.53 706
9670.46 667
9671.39 694
9672.32 673
9673.25 712
9674.18 716
9675.11 729
9676.03 656
9676.96 757
9677.89 745
9678.82 696
9679.75 710
9680.68 717
9681.61 733
9682.54 725
9683.47 719
9684.40 732
9685.32 800
9686.25 798
9687.18 801
9688.11 793
9689.04 861
9689.97 858
9690.90 855
9691.83 821
9692.76 823
9693.69 814
9694.62 834
9695.55 848
9696.48 911
9697.41 904
9698.34 929
9699.27 1034
9700.20 1153
9701.13 1306
9702.06 1472
9702.99 1517
9703.92 1571
9704.85 1598
9705.78 1481
9706.71 1446
9707.64 1252
9708.57 1238
9709.50 1115
9710.43 1007
9711.36 972
9712.29 845
9713.22 856
9714.15 906
9715.08 846
9716.01 856
9716.94 917
9717.87 920
9718.80 1034
9719.74 995
9720.67 991
9721.60 938
9722.53 899
9723.46 893
9724.39 849
9725.32 801
9726.25 832
9727.18 786
9728.11 792
9729.05 718
9729.98 743
9730.91 745
9731.84 800
9732.77 736
9733.70 705
9734.63 715
9735.57 786
9736.50 786
9737.43 755
9738.36 709
9739.29 826
9740.22 814
9741.16 719
9742.09 718
9743.02 657
9743.95 692
9744.88 731
9745.82 636
9746.75 607
9747.68 586
9748.61 619
9749.55 644
9750.48 617
9751.41 556
9752.34 598
9753.27 621
9754.21 592
9755.14 573
9756.07 642
9757.01 559
9757.94 611
9758.87 584
9759.80 581
9760.74 612
9761.67 588
9762.60 635
9763.53 602
9764.47 567
9765.40 595
9766.33 623
9767.27 606
9768.20 552
9769.13 555
9770.07 592
9771.00 641
9771.93 594
9772.87 606
9773.80 607
9774.73 582
9775.67 560
9776.60 546
9777.53 540
9778.47 611
9779.40 594
9780.34 554
9781.27 627
9782.20 625
9783.14 687
9784.07 672
9785.00 672
9785.94 645
9786.87 656
9787.81 743
9788.74 672
9789.68 711
9790.61 683
9791.54 651
9792.48 618
9793.41 611
9794.35 642
9795.28 611
9796.22 581
9797.15 544
9798.08 613
9799.02 594
9799.95 623
9800.89 676
9801.82 711
9802.76 669
9803.69 667
9804.63 679
9805.56 575
9806.50 542
9807.43 567
9808.37 576
9809.30 554
9810.24 533
9811.17 477
9812.11 480
9813.04 526
9813.98 504
9814.91 482
9815.85 471
9816.79 454
9817.72 468
9818.66 500
9819.59 449
9820.53 460
9821.46 463
9822.40 473
9823.34 467
9824.27 402
9825.21 439
9826.14 439
9827.08 464
9828.02 445
9828.95 423
9829.89 418
9830.82 426
9831.76 462
9832.70 444
9833.63 444
9834.57 409
9835.50 421
9836.44 442
9837.38 389
9838.31 384
9839.25 414
9840.19 483
9841.12 443
9842.06 401
9843.00 428
9843.93 459
9844.87 425
9845.81 389
9846.74 399
9847.68 419
9848.62 422
9849.56 460
9850.49 464
9851.43 442
9852.37 459
9853.30 483
9854.24 415
9855.18 453
9856.12 410
9857.05 408
9857.99 430
9858.93 426
9859.87 403
9860.80 419
9861.74 424
9862.68 438
9863.62 453
9864.55 431
9865.49 488
9866.43 409
9867.37 414
9868.31 401
9869.24 364
9870.18 407
9871.12 446
9872.06 471
9873.00 366
9873.93 387
9874.87 455
9875.81 428
9876.75 370
9877.69 404
9878.63 461
9879.56 458
9880.50 455
9881.44 447
9882.38 416
9883.32 407
9884.26 464
9885.20 491
9886.14 468
9887.07 401
9888.01 423
9888.95 443
9889.89 417
9890.83 424
9891.77 390
9892.71 418
9893.65 410
9894.59 419
9895.53 400
9896.47 377
9897.40 402
9898.34 420
9899.28 394
9900.22 387
9901.16 469
9902.10 423
9903.04 396
9903.98 424
9904.92 361
9905.86 381
9906.80 433
9907.74 434
9908.68 416
9909.62 431
9910.56 407
9911.50 404
9912.44 434
9913.38 485
9914.32 441
9915.26 418
9916.20 428
9917.14 413
9918.08 454
9919.02 453
9919.96 462
9920.90 474
9921.84 431
9922.78 469
9923.72 441
9924.66 482
9925.61 501
9926.55 527
9927.49 632
9928.43 760
9929.37 941
9930.31 1072
9931.25 1082
9932.19 1111
9933.13 1012
9934.07 998
9935.01 889
9935.96 751
9936.90 695
9937.84 666
9938.78 596
9939.72 514
9940.66 501
9941.60 423
9942.54 435
9943.49 457
9944.43 415
9945.37 447
9946.31 429
9947.25 427
9948.19 433
9949.14 432
9950.08 421
9951.02 380
9951.96 389
9952.90 390
9953.85 389
9954.79 367
9955.73 385
9956.67 365
9957.61 376
9958.56 408
9959.50 425
9960.44 428
9961.38 401
9962.33 374
9963.27 398
9964.21 448
9965.15 431
9966.10 373
9967.04 394
9967.98 433
9968.92 449
9969.87 414
9970.81 391
9971.75 407
9972.70 412
9973.64 432
9974.58 425
9975.52 380
9976.47 354
9977.41 380
9978.35 388
9979.30 385
9980.24 349
9981.18 325
9982.13 340
9983.07 341
9984.01 321
9984.96 321
9985.90 377
9986.84 377
9987.79 348
9988.73 324
9989.68 369
9990.62 363
9991.56 365
9992.51 355
9993.45 344
9994.39 372
9995.34 370
9996.28 352
9997.23 384
9998.17 334
9999.11 357
10000.06 376
10001.00 386
10001.95 396
10002.89 351
10003.84 353
10004.78 360
10005.73 382
10006.67 365
10007.61 367
10008.56 366
10009.50 381
10010.45 413
10011.39 370
10012.34 355
10013.28 383
10014.23 377
10015.17 345
10016.12 313
10017.06 325
10018.01 317
10018.95 360
10019.90 352
10020.84 360
10021.79 327
10022.73 333
10023.68 360
10024.62 354
10025.57 351
10026.51 359
10027.46 324
10028.41 309
10029.35 301
10030.30 309
10031.24 319
10032.19 331
10033.13 353
10034.08 296
10035.03 321
10035.97 333
10036.92 344
10037.86 323
10038.81 323
10039.76 340
10040.70 310
10041.65 356
10042.59 341
10043.54 309
10044.49 312
10045.43 304
10046.38 316
10047.33 309
10048.27 318
10049.22 343
10050.17 303
10051.11 332
10052.06 334
10053.01 273
10053.95 272
10054.90 315
10055.85 315
10056.79 252
10057.74 267
10058.69 302
10059.63 283
10060.58 307
10061.53 317
10062.48 348
10063.42 346
10064.37 321
10065.32 326
10066.26 278
10067.21 302
10068.16 316
10069.11 297
10070.05 326
10071.00 274
10071.95 290
10072.90 293
10073.84 338
10074.79 320
10075.74 319
10076.69 297
10077.64 297
10078.58 271
10079.53 269
10080.48 285
10081.43 285
10082.38 258
10083.32 275
10084.27 255
10085.22 277
10086.17 280
10087.12 317
10088.07 295
10089.01 285
10089.96 300
10090.91 285
10091.86 263
10092.81 270
10093.76 265
10094.71 294
10095.65 311
10096.60 296
10097.55 262
10098.50 279
10099.45 269
10100.40 261
10101.35 296
10102.30 307
10103.25 266
10104.19 274
10105.14 278
10106.09 291
10107.04 282
10107.99 308
10108.94 276
10109.89 273
10110.84 294
10111.79 249
10112.74 252
10113.69 265
10114.64 305
10115.59 263
10116.54 255
10117.49 258
10118.44 275
10119.39 279
10120.34 301
10121.29 320
10122.24 278
10123.19 267
10124.14 256
10125.09 286
10126.04 265
10126.99 269
10127.94 261
10128.89 228
10129.84 257
10130.79 267
10131.74 271
10132.69 280
10133.64 242
10134.59 273
10135.54 296
10136.49 325
10137.44 320
10138.39 259
10139.34 272
10140.29 277
10141.24 285
10142.20 282
10143.15 282
10144.10 283
10145.05 251
10146.00 262
10146.95 310
10147.90 285
10148.85 290
10149.80 240
10150.76 248
10151.71 257
10152.66 251
10153.61 313
10154.56 258
10155.51 260
10156.46 272
10157.42 284
10158.37 290
10159.32 247
10160.27 290
10161.22 265
10162.18 246
10163.13 234
10164.08 270
10165.03 271
10165.98 268
10166.93 283
10167.89 284
10168.84 259
10169.79 234
10170.74 274
10171.70 310
10172.65 266
10173.60 299
10174.55 266
10175.51 281
10176.46 289
10177.41 307
10178.36 294
10179.32 273
10180.27 301
10181.22 294
10182.17 287
10183.13 275
10184.08 278
10185.03 292
10185.99 284
10186.94 317
10187.89 339
10188.84 341
10189.80 314
10190.75 298
10191.70 324
10192.66 311
10193.61 266
10194.56 294
10195.52 286
10196.47 321
10197.42 289
10198.38 262
10199.33 284
10200.29 299
10201.24 303
10202.19 284
10203.15 335
10204.10 338
10205.05 326
10206.01 321
10206.96 371
10207.92 368
10208.87 377
10209.82 438
10210.78 431
10211.73 421
10212.69 403
10213.64 384
10214.60 369
10215.55 377
10216.50 344
10217.46 329
10218.41 306
10219.37 309
10220.32 293
10221.28 295
10222.23 304
10223.19 309
10224.14 297
10225.10 281
10226.05 293
10227.01 309
10227.96 257
10228.92 305
10229.87 304
10230.83 288
10231.78 294
10232.74 301
10233.69 324
10234.65 327
10235.60 297
10236.56 320
10237.51 328
10238.47 332
10239.42 359
10240.38 374
10241.33 362
10242.29 368
10243.25 353
10244.20 347
10245.16 335
10246.11 302
10247.07 289
10248.02 296
10248.98 307
10249.94 247
10250.89 267
10251.85 242
10252.80 228
10253.76 313
10254.72 303
10255.67 267
10256.63 232
10257.59 251
10258.54 268
10259.50 280
10260.45 230
10261.41 283
10262.37 283
10263.32 268
10264.28 252
10265.24 254
10266.19 245
10267.15 222
10268.11 247
10269.06 266
10270.02 259
10270.98 238
10271.94 284
10272.89 231
10273.85 253
10274.81 248
10275.76 236
10276.72 259
10277.68 279
10278.64 253
10279.59 254
10280.55 250
10281.51 255
10282.47 267
10283.42 241
10284.38 242
10285.34 270
10286.30 274
10287.25 236
10288.21 233
10289.17 233
10290.13 239
10291.08 271
10292.04 271
10293.00 245
10293.96 237
10294.92 252
10295.87 260
10296.83 265
10297.79 296
10298.75 260
10299.71 257
10300.67 258
10301.62 227
10302.58 253
10303.54 230
10304.50 252
10305.46 237
10306.42 236
10307.38 247
10308.33 245
10309.29 257
10310.25 217
10311.21 266
10312.17 254
10313.13 245
10314.09 219
10315.05 236
10316.01 224
10316.96 246
10317.92 248
10318.88 234
10319.84 215
10320.80 226
10321.76 236
10322.72 241
10323.68 239
10324.64 232
10325.60 279
10326.56 218
10327.52 236
10328.48 231
10329.44 231
10330.40 235
10331.36 255
10332.32 241
10333.28 227
10334.24 237
10335.20 262
10336.16 269
10337.12 234
10338.08 257
10339.04 255
10340.00 280
10340.96 223
10341.92 225
10342.88 227
10343.84 262
10344.80 235
10345.76 229
10346.72 245
10347.68 257
10348.64 249
10349.60 208
10350.56 215
10351.52 245
10352.48 215
10353.44 223
10354.40 248
10355.36 207
10356.33 218
10357.29 241
10358.25 196
10359.21 202
10360.17 200
10361.13 219
10362.09 242
10363.05 206
10364.01 216
10364.98 245
10365.94 232
10366.90 244
10367.86 236
10368.82 216
10369.78 231
10370.75 227
10371.71 246
10372.67 227
10373.63 233
10374.59 222
10375.55 247
10376.52 257
10377.48 218
10378.44 218
10379.40 213
10380.36 226
10381.33 235
10382.29 192
10383.25 219
10384.21 215
10385.17 195
10386.14 189
10387.10 214
10388.06 221
10389.02 195
10389.99 210
10390.95 226
10391.91 243
10392.87 244
10393.84 231
10394.80 204
10395.76 201
10396.73 223
10397.69 223
10398.65 226
10399.61 223
10400.58 209
10401.54 231
10402.50 198
10403.47 228
10404.43 214
10405.39 241
10406.36 224
10407.32 207
10408.28 224
10409.25 210
10410.21 202
10411.17 215
10412.14 223
10413.10 214
10414.06 219
10415.03 181
10415.99 241
10416.95 235
10417.92 216
10418.88 238
10419.85 262
10420.81 222
10421.77 252
10422.74 254
10423.70 243
10424.67 231
10425.63 235
10426.59 233
10427.56 242
10428.52 238
10429.49 245
10430.45 252
10431.42 224
10432.38 204
10433.34 210
10434.31 234
10435.27 201
10436.24 186
10437.20 206
10438.17 239
10439.13 222
10440.10 218
10441.06 190
10442.03 237
10442.99 196
10443.96 238
10444.92 216
10445.89 179
10446.85 169
10447.82 202
10448.78 217
10449.75 183
10450.71 181
10451.68 227
10452.64 241
10453.61 195
10454.58 188
10455.54 210
10456.51 205
10457.47 216
10458.44 189
10459.40 203
10460.37 205
10461.33 204
10462.30 195
10463.27 187
10464.23 205
10465.20 188
10466.16 192
10467.13 194
10468.10 218
10469.06 204
10470.03 224
10471.00 207
10471.96 183
10472.93 184
10473.89 194
10474.86 220
10475.83 199
10476.79 223
10477.76 217
10478.73 175
10479.69 178
10480.66 184
10481.63 189
10482.59 182
10483.56 176
10484.53 189
10485.49 183
10486.46 222
10487.43 202
10488.40 218
10489.36 186
10490.33 190
10491.30 196
10492.26 180
10493.23 166
10494.20 195
10495.17 185
10496.13 200
10497.10 209
10498.07 235
10499.04 207
10500.00 194
10500.97 212
10501.94 201
10502.91 232
10503.87 215
10504.84 164
10505.81 199
10506.78 207
10507.75 224
10508.71 163
10509.68 176
10510.65 161
10511.62 170
10512.59 175
10513.55 208
10514.52 158
10515.49 190
10516.46 176
10517.43 217
10518.40 214
10519.36 203
10520.33 202
10521.30 207
10522.27 222
10523.24 193
10524.21 208
10525.18 188
10526.15 178
10527.11 216
10528.08 193
10529.05 190
10530.02 180
10530.99 206
10531.96 186
10532.93 160
10533.90 171
10534.87 171
10535.84 225
10536.80 181
10537.77 155
10538.74 178
10539.71 158
10540.68 184
10541.65 180
10542.62 183
10543.59 187
10544.56 202
10545.53 199
10546.50 174
10547.47 179
10548.44 177
10549.41 192
10550.38 207
10551.35 174
10552.32 216
10553.29 199
10554.26 190
10555.23 165
10556.20 203
10557.17 175
10558.14 186
10559.11 165
10560.08 170
10561.05 170
10562.02 176
10562.99 198
10563.96 210
10564.93 182
10565.90 185
10566.88 193
10567.85 193
10568.82 193
10569.79 205
10570.76 168
10571.73 184
10572.70 188
10573.67 203
10574.64 205
10575.61 189
10576.58 204
10577.56 219
10578.53 190
10579.50 192
10580.47 190
10581.44 177
10582.41 192
10583.38 204
10584.35 177
10585.33 190
10586.30 172
10587.27 228
10588.24 189
10589.21 177
10590.18 209
10591.16 206
10592.13 188
10593.10 169
10594.07 177
10595.04 182
10596.02 185
10596.99 157
10597.96 180
10598.93 167
10599.90 191
10600.88 215
10601.85 209
10602.82 191
10603.79 178
10604.77 202
10605.74 191
10606.71 185
10607.68 195
10608.66 185
10609.63 180
10610.60 180
10611.57 178
10612.55 211
10613.52 212
10614.49 212
10615.47 217
10616.44 195
10617.41 188
10618.38 208
10619.36 194
10620.33 174
10621.30 202
10622.28 172
10623.25 183
10624.22 203
10625.20 231
10626.17 170
10627.14 191
10628.12 191
10629.09 200
10630.06 213
10631.04 226
10632.01 196
10632.99 181
10633.96 206
10634.93 192
10635.91 194
10636.88 210
10637.86 207
10638.83 216
10639.80 259
10640.78 228
10641.75 238
10642.73 218
10643.70 285
10644.67 275
10645.65 291
10646.62 275
10647.60 224
10648.57 217
10649.55 235
10650.52 215
10651.50 222
10652.47 210
10653.44 182
10654.42 203
10655.39 190
10656.37 202
10657.34 210
10658.32 198
10659.29 194
10660.27 180
10661.24 200
10662.22 208
10663.19 202
10664.17 191
10665.14 184
10666.12 185
10667.09 188
10668.07 160
10669.04 221
10670.02 203
10671.00 191
10671.97 167
10672.95 188
10673.92 189
10674.90 150
10675.87 152
10676.85 197
10677.83 177
10678.80 208
10679.78 185
10680.75 190
10681.73 176
10682.70 191
10683.68 234
10684.66 198
10685.63 178
10686.61 184
10687.59 182
10688.56 162
10689.54 169
10690.51 200
10691.49 224
10692.47 195
10693.44 191
10694.42 202
10695.40 189
10696.37 206
10697.35 195
10698.33 203
10699.30 182
10700.28 189
10701.26 181
10702.23 195
10703.21 206
10704.19 215
10705.17 208
10706.14 172
10707.12 174
10708.10 206
10709.07 174
10710.05 172
10711.03 157
10712.01 175
10712.98 182
10713.96 183
10714.94 192
10715.92 195
10716.89 169
10717.87 168
10718.85 216
10719.83 155
10720.80 183
10721.78 206
10722.76 182
10723.74 209
10724.71 217
10725.69 197
10726.67 192
10727.65 203
10728.63 194
10729.61 205
10730.58 164
10731.56 173
10732.54 175
10733.52 196
10734.50 153
10735.48 156
10736.45 175
10737.43 168
10738.41 210
10739.39 161
10740.37 182
10741.35 177
10742.33 175
10743.30 166
10744.28 193
10745.26 166
10746.24 229
10747.22 192
10748.20 215
10749.18 201
10750.16 180
10751.14 185
10752.11 177
10753.09 186
10754.07 174
10755.05 181
10756.03 193
10757.01 173
10757.99 197
10758.97 192
10759.95 173
10760.93 225
10761.91 183
10762.89 192
10763.87 193
10764.85 184
10765.83 212
10766.81 224
10767.79 190
10768.77 186
10769.75 200
10770.73 205
10771.71 213
10772.69 187
10773.67 190
10774.65 190
10775.63 182
10776.61 153
10777.59 172
10778.57 198
10779.55 201
10780.53 194
10781.51 194
10782.49 167
10783.47 197
10784.45 195
10785.43 166
10786.41 178
10787.39 182
10788.38 185
10789.36 194
10790.34 178
10791.32 182
10792.30 176
10793.28 177
10794.26 187
10795.24 178
10796.22 163
10797.21 166
10798.19 200
10799.17 185
10800.15 200
10801.13 184
10802.11 182
10803.09 214
10804.08 198
10805.06 182
10806.04 192
10807.02 217
10808.00 171
10808.98 150
10809.97 184
10810.95 212
10811.93 156
10812.91 177
10813.89 189
10814.88 208
10815.86 210
10816.84 171
10817.82 187
10818.80 171
10819.79 180
10820.77 187
10821.75 188
10822.73 193
10823.72 185
10824.70 175
10825.68 203
10826.66 175
10827.65 197
10828.63 190
10829.61 212
10830.59 172
10831.58 158
10832.56 179
10833.54 170
10834.53 188
10835.51 171
10836.49 174
10837.47 157
10838.46 185
10839.44 171
10840.42 196
10841.41 152
10842.39 187
10843.37 173
10844.36 185
10845.34 177
10846.32 176
10847.31 210
10848.29 185
10849.27 205
10850.26 181
10851.24 205
10852.23 195
10853.21 195
10854.19 169
10855.18 162
10856.16 172
10857.14 215
10858.13 202
10859.11 191
10860.10 180
10861.08 185
10862.07 214
10863.05 158
10864.03 180
10865.02 177
10866.00 191
10866.99 210
10867.97 205
10868.96 211
10869.94 195
10870.92 176
10871.91 212
10872.89 186
10873.88 200
10874.86 202
10875.85 208
10876.83 206
10877.82 181
10878.80 185
10879.79 219
10880.77 213
10881.76 176
10882.74 208
10883.73 201
10884.71 240
10885.70 197
10886.68 186
10887.67 200
10888.66 184
10889.64 196
10890.63 212
10891.61 197
10892.60 173
10893.58 191
10894.57 240
10895.55 262
10896.54 228
10897.53 197
10898.51 215
10899.50 197
10900.48 218
10901.47 212
10902.46 238
10903.44 222
10904.43 227
10905.41 216
10906.40 215
10907.39 231
10908.37 225
10909.36 232
10910.35 242
10911.33 199
10912.32 208
10913.30 259
10914.29 273
10915.28 243
10916.26 212
10917.25 229
10918.24 245
10919.22 234
10920.21 287
10921.20 232
10922.19 240
10923.17 255
10924.16 214
10925.15 228
10926.13 232
10927.12 248
10928.11 219
10929.09 223
10930.08 200
10931.07 233
10932.06 243
10933.04 241
10934.03 226
10935.02 219
10936.01 236
10936.99 199
10937.98 231
10938.97 253
10939.96 228
10940.94 262
10941.93 235
10942.92 237
10943.91 237
10944.90 224
10945.88 259
10946.87 286
10947.86 239
10948.85 206
10949.84 250
10950.82 237
10951.81 254
10952.80 252
10953.79 263
10954.78 265
10955.77 299
10956.76 286
10957.74 292
10958.73 316
10959.72 309
10960.71 323
10961.70 360
10962.69 319
10963.68 373
10964.66 355
10965.65 353
10966.64 348
10967.63 305
10968.62 339
10969.61 291
10970.60 267
10971.59 274
10972.58 260
10973.57 284
10974.56 300
10975.54 273
10976.53 276
10977.52 282
10978.51 292
10979.50 267
10980.49 296
10981.48 302
10982.47 270
10983.46 291
10984.45 279
10985.44 248
10986.43 286
10987.42 259
10988.41 299
10989.40 321
10990.39 343
10991.38 357
10992.37 284
10993.36 303
10994.35 307
10995.34 314
10996.33 311
10997.32 283
10998.31 332
10999.30 374
11000.29 374
11001.28 380
11002.27 437
11003.26 504
11004.25 464
11005.25 508
11006.24 493
11007.23 482
11008.22 453
11009.21 435
11010.20 408
11011.19 382
11012.18 303
11013.17 315
11014.16 334
11015.15 285
11016.15 303
11017.14 290
11018.13 290
11019.12 241
11020.11 244
11021.10 238
11022.09 305
11023.09 283
11024.08 244
11025.07 279
11026.06 257
11027.05 265
11028.04 291
11029.03 316
11030.03 254
11031.02 265
11032.01 292
11033.00 286
11033.99 252
11034.99 247
11035.98 258
11036.97 266
11037.96 248
11038.95 228
11039.95 231
11040.94 250
11041.93 226
11042.92 272
11043.92 297
11044.91 243
11045.90 248
11046.89 247
11047.89 264
11048.88 267
11049.87 244
11050.86 270
11051.86 226
11052.85 215
11053.84 252
11054.84 251
11055.83 205
11056.82 237
11057.81 237
11058.81 213
11059.80 199
11060.79 227
11061.79 217
11062.78 213
11063.77 209
11064.77 203
11065.76 217
11066.75 227
11067.75 251
11068.74 232
11069.73 230
11070.73 215
11071.72 245
11072.72 211
11073.71 238
11074.70 235
11075.70 234
11076.69 241
11077.69 200
11078.68 225
11079.67 211
11080.67 232
11081.66 223
11082.66 214
11083.65 229
11084.64 214
11085.64 231
11086.63 220
11087.63 199
11088.62 201
11089.62 225
11090.61 217
11091.60 200
11092.60 204
11093.59 208
11094.59 222
11095.58 194
11096.58 205
11097.57 199
11098.57 213
11099.56 212
11100.56 194
11101.55 216
11102.55 249
11103.54 237
11104.54 209
11105.53 257
11106.53 228
11107.52 214
11108.52 232
11109.51 195
11110.51 205
11111.51 239
11112.50 237
11113.50 243
11114.49 246
11115.49 222
11116.48 206
11117.48 241
11118.47 258
11119.47 217
11120.47 234
11121.46 214
11122.46 239
11123.45 203
11124.45 227
11125.45 223
11126.44 209
11127.44 220
11128.44 232
11129.43 271
11130.43 284
11131.42 279
11132.42 261
11133.42 230
11134.41 237
11135.41 282
11136.41 285
11137.40 256
11138.40 245
11139.40 214
11140.39 211
11141.39 214
11142.39 214
11143.38 201
11144.38 213
11145.38 225
11146.37 249
11147.37 204
11148.37 229
11149.37 219
11150.36 260
11151.36 216
11152.36 234
11153.35 195
11154.35 194
11155.35 208
11156.35 209
11157.34 243
11158.34 211
11159.34 177
11160.34 204
11161.34 196
11162.33 221
11163.33 229
11164.33 197
11165.33 204
11166.32 187
11167.32 188
11168.32 184
11169.32 200
11170.32 184
11171.31 195
11172.31 173
11173.31 178
11174.31 205
11175.31 217
11176.31 212
11177.30 214
11178.30 192
11179.30 185
11180.30 236
11181.30 191
11182.30 193
11183.30 202
11184.29 200
11185.29 214
11186.29 244
11187.29 198
11188.29 216
11189.29 228
11190.29 234
11191.29 175
11192.29 201
11193.29 215
11194.28 211
11195.28 250
11196.28 236
11197.28 225
11198.28 200
11199.28 191
11200.28 204
11201.28 218
11202.28 206
11203.28 213
11204.28 243
11205.28 259
11206.28 201
11207.28 209
11208.28 224
11209.28 259
11210.28 247
11211.28 202
11212.28 234
11213.28 197
11214.28 231
11215.28 208
11216.28 210
11217.28 207
11218.28 222
11219.28 205
11220.28 199
11221.28 205
11222.28 189
11223.28 220
11224.28 193
11225.28 213
11226.28 188
11227.28 167
11228.28 206
11229.28 214
11230.28 183
11231.28 198
11232.29 190
11233.29 202
11234.29 183
11235.29 201
11236.29 198
11237.29 209
11238.29 232
11239.29 198
11240.29 199
11241.30 191
11242.30 178
11243.30 177
11244.30 214
11245.30 193
11246.30 193
11247.30 194
11248.31 209
11249.31 219
11250.31 209
11251.31 184
11252.31 219
11253.31 215
11254.32 228
11255.32 214
11256.32 193
11257.32 200
11258.32 182
11259.33 205
11260.33 175
11261.33 197
11262.33 213
11263.33 221
11264.34 199
11265.34 186
11266.34 188
11267.34 188
11268.35 198
11269.35 191
11270.35 211
11271.35 208
11272.36 215
11273.36 195
11274.36 207
11275.37 214
11276.37 205
11277.37 214
11278.37 230
11279.38 191
11280.38 183
11281.38 219
11282.39 247
11283.39 239
11284.39 236
11285.40 240
11286.40 241
11287.40 202
11288.41 203
11289.41 234
11290.41 211
11291.42 250
11292.42 209
11293.42 229
11294.43 192
11295.43 187
11296.43 205
11297.44 204
11298.44 188
11299.45 230
11300.45 206
11301.45 177
11302.46 199
11303.46 190
11304.47 224
11305.47 202
11306.47 172
11307.48 193
11308.48 194
11309.49 188
11310.49 219
11311.50 195
11312.50 224
11313.50 265
11314.51 280
11315.51 248
11316.52 247
11317.52 250
11318.53 273
11319.53 278
11320.54 238
11321.54 266
11322.55 254
11323.55 241
11324.56 208
11325.56 215
11326.57 200
11327.57 218
11328.58 189
11329.58 167
11330.59 203
11331.59 204
11332.60 165
11333.60 176
11334.61 204
11335.61 187
11336.62 192
11337.63 186
11338.63 194
11339.64 162
11340.64 194
11341.65 188
11342.65 176
11343.66 182
11344.67 182
11345.67 174
11346.68 200
11347.68 211
11348.69 185
11349.70 163
11350.70 175
11351.71 167
11352.71 175
11353.72 183
11354.73 147
11355.73 171
11356.74 176
11357.75 146
11358.75 156
11359.76 167
11360.77 178
11361.77 155
11362.78 153
11363.79 173
11364.79 178
11365.80 171
11366.81 186
11367.81 168
11368.82 154
11369.83 174
11370.83 176
11371.84 136
11372.85 149
11373.86 183
11374.86 173
11375.87 184
11376.88 161
11377.89 124
11378.89 162
11379.90 196
11380.91 186
11381.92 146
11382.92 155
11383.93 206
11384.94 181
11385.95 161
11386.95 164
11387.96 167
11388.97 185
11389.98 170
11390.99 158
11391.99 159
11393.00 180
11394.01 185
11395.02 182
11396.03 155
11397.03 159
11398.04 174
11399.05 191
11400.06 160
11401.07 159
11402.08 162
11403.08 174
11404.09 190
11405.10 152
11406.11 170
11407.12 170
11408.13 171
11409.14 172
11410.14 167
11411.15 169
11412.16 160
11413.17 166
11414.18 137
11415.19 131
11416.20 155
11417.21 186
11418.22 184
11419.23 148
11420.23 161
11421.24 179
11422.25 171
11423.26 190
11424.27 157
11425.28 172
11426.29 169
11427.30 167
11428.31 187
11429.32 183
11430.33 187
11431.34 194
11432.35 186
11433.36 188
11434.37 182
11435.38 160
11436.39 163
11437.40 141
11438.41 174
11439.42 191
11440.43 163
11441.44 162
11442.45 160
11443.46 182
11444.47 165
11445.48 164
11446.49 170
11447.50 146
11448.51 193
11449.52 151
11450.53 165
11451.54 154
11452.55 162
11453.56 144
11454.58 158
11455.59 183
11456.60 167
11457.61 140
11458.62 177
11459.63 171
11460.64 162
11461.65 166
11462.66 174
11463.67 184
11464.69 174
11465.70 138
11466.71 154
11467.72 202
11468.73 149
11469.74 163
11470.75 158
11471.77 159
11472.78 166
11473.79 161
11474.80 158
11475.81 148
11476.82 158
11477.84 157
11478.85 182
11479.86 156
11480.87 136
11481.88 178
11482.89 200
11483.91 142
11484.92 147
11485.93 139
11486.94 183
11487.96 174
11488.97 154
11489.98 152
11490.99 152
11492.00 140
11493.02 173
11494.03 175
11495.04 146
11496.06 148
11497.07 168
11498.08 152
11499.09 154
11500.11 144
11501.12 162
11502.13 170
11503.14 184
11504.16 170
11505.17 181
11506.18 159
11507.20 161
11508.21 169
11509.22 164
11510.24 183
11511.25 172
11512.26 172
11513.28 217
11514.29 163
11515.30 174
11516.32 151
11517.33 172
11518.34 135
11519.36 154
11520.37 162
11521.38 145
11522.40 166
11523.41 165
11524.43 152
11525.44 155
11526.45 150
11527.47 168
11528.48 160
11529.50 162
11530.51 153
11531.52 164
11532.54 151
11533.55 142
11534.57 180
11535.58 161
11536.60 167
11537.61 146
11538.62 152
11539.64 161
11540.65 142
11541.67 143
11542.68 130
11543.70 137
11544.71 166
11545.73 167
11546.74 172
11547.76 177
11548.77 179
11549.79 162
11550.80 153
11551.82 165
11552.83 156
11553.85 185
11554.86 164
11555.88 160
11556.89 159
11557.91 166
11558.92 168
11559.94 203
11560.95 189
11561.97 173
11562.98 153
11564.00 182
11565.02 194
11566.03 180
11567.05 163
11568.06 189
11569.08 159
11570.10 177
11571.11 175
11572.13 180
11573.14 174
11574.16 155
11575.18 153
11576.19 175
11577.21 196
11578.22 170
11579.24 151
11580.26 170
11581.27 189
11582.29 180
11583.31 186
11584.32 178
11585.34 201
11586.35 195
11587.37 179
11588.39 192
11589.40 167
11590.42 154
11591.44 165
11592.46 173
11593.47 200
11594.49 194
11595.51 214
11596.52 214
11597.54 188
11598.56 222
11599.57 218
11600.59 186
11601.61 220
11602.63 220
11603.64 258
11604.66 269
11605.68 308
11606.70 320
11607.71 374
11608.73 428
11609.75 374
11610.77 354
11611.78 341
11612.80 333
11613.82 276
11614.84 275
11615.85 222
11616.87 206
11617.89 219
11618.91 213
11619.93 170
11620.95 183
11621.96 217
11622.98 184
11624.00 189
11625.02 161
11626.04 147
11627.05 183
11628.07 183
11629.09 156
11630.11 147
11631.13 158
11632.15 160
11633.17 171
11634.18 144
11635.20 155
11636.22 189
11637.24 191
11638.26 171
11639.28 173
11640.30 164
11641.32 177
11642.34 163
11643.35 153
11644.37 161
11645.39 174
11646.41 150
11647.43 173
11648.45 177
11649.47 151
11650.49 146
11651.51 160
11652.53 191
11653.55 137
11654.57 151
11655.59 157
11656.61 167
11657.63 151
11658.65 156
11659.67 161
11660.69 181
11661.71 163
11662.73 179
11663.75 159
11664.77 172
11665.79 168
11666.81 150
11667.83 154
11668.85 145
11669.87 185
11670.89 168
11671.91 170
11672.93 177
11673.95 172
11674.97 144
11675.99 188
11677.01 188
11678.03 153
11679.05 173
11680.07 171
11681.09 147
11682.11 163
11683.13 181
11684.15 169
11685.18 173
11686.20 181
11687.22 195
11688.24 172
11689.26 150
11690.28 192
11691.30 177
11692.32 179
11693.34 163
11694.37 172
11695.39 180
11696.41 164
11697.43 167
11698.45 176
11699.47 192
11700.49 168
11701.52 143
11702.54 155
11703.56 189
11704.58 146
11705.60 143
11706.62 152
11707.65 141
11708.67 170
11709.69 150
11710.71 183
11711.73 156
11712.76 168
11713.78 162
11714.80 159
11715.82 138
11716.85 142
11717.87 173
11718.89 151
11719.91 162
11720.94 162
11721.96 171
11722.98 185
11724.00 183
11725.03 174
11726.05 166
11727.07 176
11728.09 172
11729.12 140
11730.14 166
11731.16 151
11732.19 158
11733.21 158
11734.23 153
11735.25 149
11736.28 134
11737.30 170
11738.32 151
11739.35 149
11740.37 149
11741.39 155
11742.42 156
11743.44 148
11744.46 159
11745.49 151
11746.51 160
11747.54 143
11748.56 172
11749.58 158
11750.61 165
11751.63 168
11752.65 169
11753.68 155
11754.70 166
11755.73 177
11756.75 163
11757.77 140
11758.80 170
11759.82 172
11760.85 153
11761.87 160
11762.90 142
11763.92 153
11764.94 150
11765.97 173
11766.99 160
11768.02 146
11769.04 140
11770.07 152
11771.09 160
11772.12 160
11773.14 175
11774.17 156
11775.19 156
11776.22 147
11777.24 180
11778.27 161
11779.29 171
11780.32 164
11781.34 164
11782.37 171
11783.39 154
11784.42 141
11785.44 172
11786.47 147
11787.49 150
11788.52 145
11789.54 154
11790.57 178
11791.59 180
11792.62 158
11793.65 118
11794.67 158
11795.70 149
11796.72 177
11797.75 165
11798.77 153
11799.80 162
11800.83 178
11801.85 173
11802.88 154
11803.90 170
11804.93 141
11805.96 166
11806.98 174
11808.01 153
11809.04 162
11810.06 177
11811.09 169
11812.12 187
11813.14 187
11814.17 173
11815.20 146
11816.22 168
11817.25 167
11818.28 195
11819.30 175
11820.33 162
11821.36 180
11822.38 171
11823.41 170
11824.44 137
11825.46 163
11826.49 170
11827.52 185
11828.54 159
11829.57 161
11830.60 172
11831.63 189
11832.65 187
11833.68 183
11834.71 178
11835.74 182
11836.76 167
11837.79 155
11838.82 166
11839.85 180
11840.87 168
11841.90 165
11842.93 154
11843.96 185
11844.99 180
11846.01 152
11847.04 158
11848.07 161
11849.10 188
11850.13 168
11851.15 146
11852.18 163
11853.21 169
11854.24 176
11855.27 150
11856.30 137
11857.32 118
11858.35 176
11859.38 178
11860.41 164
11861.44 147
11862.47 166
11863.50 149
11864.52 197
11865.55 179
11866.58 147
11867.61 180
11868.64 174
11869.67 195
11870.70 155
11871.73 175
11872.76 155
11873.79 174
11874.81 160
11875.84 188
11876.87 173
11877.90 180
11878.93 198
11879.96 222
11880.99 183
11882.02 139
11883.05 162
11884.08 204
11885.11 174
11886.14 149
11887.17 175
11888.20 154
11889.23 186
11890.26 180
11891.29 185
11892.32 170
11893.35 193
11894.38 170
11895.41 205
11896.44 189
11897.47 181
11898.50 181
11899.53 187
11900.56 193
11901.59 192
11902.62 175
11903.65 190
11904.68 200
11905.71 182
11906.74 190
11907.77 217
11908.80 199
11909.83 207
11910.86 204
11911.90 179
11912.93 190
11913.96 201
11914.99 180
11916.02 188
11917.05 220
11918.08 213
11919.11 218
11920.14 217
11921.17 199
11922.21 214
11923.24 168
11924.27 182
11925.30 174
11926.33 179
11927.36 215
11928.39 202
11929.43 184
11930.46 202
11931.49 216
11932.52 248
11933.55 254
11934.58 240
11935.62 247
11936.65 276
11937.68 315
11938.71 262
11939.74 276
11940.78 240
11941.81 251
11942.84 210
11943.87 223
11944.90 200
11945.94 207
11946.97 216
11948.00 177
11949.03 189
11950.07 160
11951.10 183
11952.13 175
11953.16 176
11954.20 161
11955.23 165
11956.26 176
11957.29 194
11958.33 193
11959.36 176
11960.39 191
11961.43 180
11962.46 171
11963.49 164
11964.53 184
11965.56 172
11966.59 182
11967.62 195
11968.66 190
11969.69 201
11970.72 182
11971.76 179
11972.79 190
11973.83 174
11974.86 172
11975.89 163
11976.93 185
11977.96 155
11978.99 181
11980.03 203
11981.06 198
11982.09 182
11983.13 164
11984.16 224
11985.20 172
11986.23 195
11987.26 191
11988.30 177
11989.33 171
11990.37 168
11991.40 171
11992.44 178
11993.47 166
11994.50 195
11995.54 180
11996.57 166
11997.61 184
11998.64 173
11999.68 206
12000.71 147
12001.75 186
12002.78 201
12003.82 201
12004.85 173
12005.89 160
12006.92 173
12007.96 173
12008.99 180
12010.03 170
12011.06 173
12012.10 185
12013.13 182
12014.17 214
12015.20 214
12016.24 182
12017.27 204
12018.31 199
12019.34 206
12020.38 198
12021.41 204
12022.45 214
12023.49 208
12024.52 197
12025.56 204
12026.59 178
12027.63 195
12028.66 212
12029.70 199
12030.74 199
12031.77 189
12032.81 218
12033.84 182
12034.88 172
12035.92 174
12036.95 196
12037.99 211
12039.03 188
12040.06 163
12041.10 203
12042.13 207
12043.17 220
12044.21 197
12045.24 196
12046.28 218
12047.32 193
12048.35 205
12049.39 188
12050.43 216
12051.46 177
12052.50 206
12053.54 175
12054.58 202
12055.61 163
12056.65 186
12057.69 193
12058.72 189
12059.76 178
12060.80 199
12061.84 233
12062.87 182
12063.91 189
12064.95 188
12065.98 220
12067.02 198
12068.06 213
12069.10 208
12070.14 223
12071.17 178
12072.21 206
12073.25 201
12074.29 204
12075.32 175
12076.36 199
12077.40 202
12078.44 188
12079.48 192
12080.51 245
12081.55 227
12082.59 222
12083.63 236
12084.67 222
12085.71 212
12086.74 253
12087.78 243
12088.82 217
12089.86 237
12090.90 225
12091.94 229
12092.97 220
12094.01 236
12095.05 257
12096.09 276
12097.13 247
12098.17 229
12099.21 253
12100.25 236
12101.29 258
12102.32 263
12103.36 297
12104.40 283
12105.44 332
12106.48 334
12107.52 347
12108.56 336
12109.60 340
12110.64 327
12111.68 348
12112.72 350
12113.76 288
12114.80 309
12115.84 249
12116.88 248
12117.92 195
12118.96 213
12120.00 239
12121.04 213
12122.07 197
12123.11 204
12124.15 178
12125.19 196
12126.23 202
12127.28 204
12128.32 232
12129.36 177
12130.40 195
12131.44 167
12132.48 220
12133.52 160
12134.56 203
12135.60 215
12136.64 204
12137.68 190
12138.72 195
12139.76 170
12140.80 166
12141.84 190
12142.88 194
12143.92 197
12144.96 207
12146.00 215
12147.05 206
12148.09 193
12149.13 183
12150.17 175
12151.21 185
12152.25 163
12153.29 199
12154.33 177
12155.38 174
12156.42 194
12157.46 180
12158.50 168
12159.54 182
12160.58 201
12161.62 180
12162.67 170
12163.71 183
12164.75 149
12165.79 187
12166.83 155
12167.87 193
12168.92 172
12169.96 181
12171.00 166
12172.04 166
12173.08 172
12174.13 185
12175.17 195
12176.21 188
12177.25 164
12178.30 178
12179.34 167
12180.38 151
12181.42 178
12182.47 207
12183.51 187
12184.55 172
12185.59 189
12186.64 160
12187.68 193
12188.72 161
12189.76 196
12190.81 155
12191.85 184
12192.89 163
12193.94 161
12194.98 142
12196.02 173
12197.06 158
12198.11 172
12199.15 204
12200.19 186
12201.24 157
12202.28 166
12203.32 165
12204.37 159
12205.41 149
12206.45 149
12207.50 192
12208.54 152
12209.59 172
12210.63 154
12211.67 187
12212.72 151
12213.76 192
12214.80 178
12215.85 174
12216.89 173
12217.94 183
12218.98 195
12220.02 178
12221.07 169
12222.11 146
12223.16 197
12224.20 161
12225.25 174
12226.29 170
12227.33 168
12228.38 171
12229.42 152
12230.47 157
12231.51 172
12232.56 197
12233.60 181
12234.65 199
12235.69 163
12236.74 168
12237.78 179
12238.83 192
12239.87 147
12240.92 145
12241.96 164
12243.01 174
12244.05 196
12245.10 186
12246.14 176
12247.19 164
12248.23 165
12249.28 154
12250.32 166
12251.37 176
12252.41 202
12253.46 155
12254.50 160
12255.55 152
12256.60 166
12257.64 172
12258.69 181
12259.73 150
12260.78 150
12261.82 142
12262.87 137
12263.92 161
12264.96 132
12266.01 162
12267.05 156
12268.10 150
12269.15 140
12270.19 145
12271.24 139
12272.29 162
12273.33 156
12274.38 205
12275.43 161
12276.47 137
12277.52 132
12278.57 156
12279.61 162
12280.66 150
12281.71 152
12282.75 150
12283.80 164
12284.85 167
12285.89 187
12286.94 163
12287.99 137
12289.03 158
12290.08 172
12291.13 158
12292.18 151
12293.22 146
12294.27 169
12295.32 130
12296.36 141
12297.41 179
12298.46 169
12299.51 157
12300.55 153
12301.60 147
12302.65 145
12303.70 161
12304.74 164
12305.79 159
12306.84 138
12307.89 147
12308.94 152
12309.98 173
12311.03 126
12312.08 147
12313.13 159
12314.18 143
12315.22 122
12316.27 128
12317.32 145
12318.37 154
12319.42 163
12320.47 142
12321.51 156
12322.56 173
12323.61 150
12324.66 149
12325.71 129
12326.76 143
12327.81 138
12328.85 182
12329.90 175
12330.95 155
12332.00 165
12333.05 154
12334.10 164
12335.15 133
12336.20 131
12337.25 147
12338.30 135
12339.34 155
12340.39 119
12341.44 149
12342.49 139
12343.54 137
12344.59 162
12345.64 131
12346.69 120
12347.74 134
12348.79 171
12349.84 151
12350.89 136
12351.94 164
12352.99 156
12354.04 155
12355.09 151
12356.14 123
12357.19 131
12358.24 148
12359.29 165
12360.34 146
12361.39 145
12362.44 138
12363.49 154
12364.54 173
12365.59 159
12366.64 157
12367.69 150
12368.74 179
12369.79 154
12370.84 157
12371.89 168
12372.94 170
12373.99 158
12375.04 176
12376.09 167
12377.15 166
12378.20 152
12379.25 160
12380.30 135
12381.35 171
12382.40 155
12383.45 176
12384.50 143
12385.55 151
12386.60 149
12387.66 170
12388.71 149
12389.76 158
12390.81 165
12391.86 157
12392.91 158
12393.96 165
12395.02 158
12396.07 144
12397.12 149
12398.17 169
12399.22 149
12400.27 124
12401.33 124
12402.38 155
12403.43 168
12404.48 143
12405.53 155
12406.59 180
12407.64 168
12408.69 142
12409.74 162
12410.80 155
12411.85 160
12412.90 172
12413.95 168
12415.00 133
12416.06 143
12417.11 164
12418.16 176
12419.21 156
12420.27 130
12421.32 134
12422.37 154
12423.43 177
12424.48 168
12425.53 139
12426.58 153
12427.64 182
12428.69 187
12429.74 179
12430.80 154
12431.85 186
12432.90 166
12433.96 153
12435.01 183
12436.06 164
12437.12 201
12438.17 193
12439.22 172
12440.28 181
12441.33 158
12442.38 206
12443.44 193
12444.49 185
12445.54 177
12446.60 199
12447.65 208
12448.71 184
12449.76 167
12450.81 188
12451.87 193
12452.92 212
12453.98 156
12455.03 180
12456.08 191
12457.14 192
12458.19 199
12459.25 216
12460.30 208
12461.36 190
12462.41 192
12463.46 221
12464.52 216
12465.57 213
12466.63 226
12467.68 232
12468.74 232
12469.79 199
12470.85 227
12471.90 248
12472.96 278
12474.01 293
12475.07 254
12476.12 324
12477.18 329
12478.23 427
12479.29 443
12480.34 508
12481.40 536
12482.45 584
12483.51 615
12484.56 626
12485.62 550
12486.67 535
12487.73 474
12488.79 436
12489.84 352
12490.90 315
12491.95 316
12493.01 294
12494.06 277
12495.12 263
12496.18 271
12497.23 226
12498.29 208
12499.34 218
12500.40 218
12501.46 208
12502.51 260
12503.57 238
12504.62 202
12505.68 223
12506.74 209
12507.79 203
12508.85 220
12509.91 222
12510.96 192
12512.02 185
12513.08 241
12514.13 238
12515.19 170
12516.25 185
12517.30 190
12518.36 224
12519.42 215
12520.47 215
12521.53 211
12522.59 212
12523.64 243
12524.70 199
12525.76 164
12526.82 184
12527.87 183
12528.93 187
12529.99 181
12531.04 195
12532.10 183
12533.16 189
12534.22 174
12535.27 165
12536.33 172
12537.39 189
12538.45 183
12539.50 207
12540.56 183
12541.62 210
12542.68 198
12543.74 187
12544.79 180
12545.85 192
12546.91 162
12547.97 213
12549.03 190
12550.08 205
12551.14 193
12552.20 197
12553.26 194
12554.32 179
12555.38 195
12556.43 193
12557.49 245
12558.55 241
12559.61 247
12560.67 266
12561.73 276
12562.79 259
12563.84 296
12564.90 284
12565.96 272
12567.02 283
12568.08 258
12569.14 223
12570.20 207
12571.26 171
12572.32 209
12573.37 224
12574.43 239
12575.49 190
12576.55 204
12577.61 201
12578.67 179
12579.73 195
12580.79 177
12581.85 189
12582.91 197
12583.97 208
12585.03 204
12586.09 222
12587.15 186
12588.21 182
12589.27 188
12590.33 170
12591.39 185
12592.45 183
12593.51 199
12594.57 188
12595.63 195
12596.69 182
12597.75 192
12598.81 181
12599.87 167
12600.93 184
12601.99 162
12603.05 173
12604.11 197
12605.17 173
12606.23 163
12607.29 178
12608.35 182
12609.41 193
12610.47 188
12611.53 180
12612.59 167
12613.66 145
12614.72 167
12615.78 162
12616.84 165
12617.90 170
12618.96 142
12620.02 184
12621.08 176
12622.14 177
12623.20 202
12624.27 216
12625.33 202
12626.39 179
12627.45 191
12628.51 194
12629.57 218
12630.63 164
12631.70 145
12632.76 167
12633.82 143
12634.88 155
12635.94 169
12637.00 178
12638.07 163
12639.13 163
12640.19 187
12641.25 167
12642.31 175
12643.38 166
12644.44 159
12645.50 177
12646.56 156
12647.63 183
12648.69 179
12649.75 200
12650.81 166
12651.88 201
12652.94 181
12654.00 178
12655.06 200
12656.13 177
12657.19 160
12658.25 157
12659.31 200
12660.38 184
12661.44 158
12662.50 179
12663.57 171
12664.63 157
12665.69 182
12666.75 161
12667.82 167
12668.88 156
12669.94 153
12671.01 170
12672.07 151
12673.13 159
12674.20 165
12675.26 185
12676.32 179
12677.39 155
12678.45 163
12679.51 178
12680.58 159
12681.64 179
12682.71 166
12683.77 154
12684.83 152
12685.90 162
12686.96 166
12688.03 177
12689.09 151
12690.15 156
12691.22 185
12692.28 164
12693.35 198
12694.41 159
12695.47 175
12696.54 163
12697.60 200
12698.67 159
12699.73 197
12700.80 174
12701.86 212
12702.93 193
12703.99 192
12705.05 198
12706.12 194
12707.18 221
12708.25 174
12709.31 176
12710.38 212
12711.44 222
12712.51 199
12713.57 201
12714.64 180
12715.70 227
12716.77 209
12717.83 171
12718.90 200
12719.96 200
12721.03 182
12722.10 180
12723.16 194
12724.23 188
12725.29 172
12726.36 213
12727.42 203
12728.49 173
12729.55 179
12730.62 167
12731.69 188
12732.75 165
12733.82 171
12734.88 164
12735.95 188
12737.02 183
12738.08 167
12739.15 190
12740.21 164
12741.28 185
12742.35 185
12743.41 161
12744.48 157
12745.55 173
12746.61 172
12747.68 194
12748.75 164
12749.81 160
12750.88 157
12751.95 166
12753.01 136
12754.08 162
12755.15 132
12756.21 168
12757.28 183
12758.35 176
12759.41 173
12760.48 164
12761.55 164
12762.61 145
12763.68 159
12764.75 141
12765.82 151
12766.88 147
12767.95 177
12769.02 158
12770.09 156
12771.15 171
12772.22 162
12773.29 164
12774.36 164
12775.42 176
12776.49 150
12777.56 155
12778.63 137
12779.69 148
12780.76 129
12781.83 157
12782.90 128
12783.97 127
12785.03 128
12786.10 132
12787.17 134
12788.24 129
12789.31 148
12790.37 155
12791.44 145
12792.51 145
12793.58 142
12794.65 156
12795.72 151
12796.79 147
12797.85 124
12798.92 128
12799.99 116
12801.06 154
12802.13 176
12803.20 156
12804.27 133
12805.34 145
12806.40 163
12807.47 145
12808.54 127
12809.61 140
12810.68 139
12811.75 128
12812.82 125
12813.89 126
12814.96 132
12816.03 132
12817.10 141
12818.17 123
12819.23 144
12820.30 141
12821.37 134
12822.44 157
12823.51 163
12824.58 165
12825.65 136
12826.72 148
12827.79 114
12828.86 112
12829.93 113
12831.00 145
12832.07 149
12833.14 133
12834.21 121
12835.28 128
12836.35 134
12837.42 140
12838.49 120
12839.56 134
12840.63 128
12841.70 135
12842.77 114
12843.85 130
12844.92 122
12845.99 150
12847.06 130
12848.13 114
12849.20 127
12850.27 152
12851.34 125
12852.41 134
12853.48 136
12854.55 141
12855.62 148
12856.69 124
12857.77 120
12858.84 132
12859.91 109
12860.98 125
12862.05 143
12863.12 107
12864.19 131
12865.26 131
12866.34 137
12867.41 117
12868.48 118
12869.55 136
12870.62 138
12871.69 115
12872.77 117
12873.84 120
12874.91 110
12875.98 124
12877.05 151
12878.12 129
12879.20 138
12880.27 134
12881.34 126
12882.41 131
12883.49 142
12884.56 122
12885.63 106
12886.70 150
12887.77 129
12888.85 133
12889.92 137
12890.99 132
12892.06 112
12893.14 119
12894.21 135
12895.28 121
12896.35 129
12897.43 127
12898.50 129
12899.57 121
12900.65 148
12901.72 138
12902.79 121
12903.86 123
12904.94 120
12906.01 114
12907.08 120
12908.16 109
12909.23 120
12910.30 129
12911.38 107
12912.45 99
12913.52 92
12914.60 105
12915.67 129
12916.74 142
12917.82 136
12918.89 98
12919.97 126
12921.04 145
12922.11 122
12923.19 127
12924.26 123
12925.33 137
12926.41 139
12927.48 128
12928.56 114
12929.63 90
12930.70 105
12931.78 112
12932.85 127
12933.93 114
12935.00 139
12936.08 140
12937.15 126
12938.23 136
12939.30 120
12940.37 135
12941.45 116
12942.52 135
12943.60 109
12944.67 116
12945.75 117
12946.82 108
12947.90 104
12948.97 109
12950.05 131
12951.12 161
12952.20 111
12953.27 119
12954.35 135
12955.42 135
12956.50 121
12957.57 115
12958.65 118
12959.72 128
12960.80 107
12961.87 103
12962.95 119
12964.03 99
12965.10 106
12966.18 111
12967.25 140
12968.33 131
12969.40 118
12970.48 137
12971.56 125
12972.63 103
12973.71 136
12974.78 146
12975.86 120
12976.93 106
12978.01 104
12979.09 116
12980.16 111
12981.24 132
12982.32 118
12983.39 126
12984.47 136
12985.55 109
12986.62 124
12987.70 128
12988.77 113
12989.85 97
12990.93 128
12992.00 135
12993.08 120
12994.16 106
12995.23 129
12996.31 101
12997.39 123
12998.47 94
12999.54 126
13000.62 108
13001.70 98
13002.77 127
13003.85 121
13004.93 108
13006.01 118
13007.08 125
13008.16 123
13009.24 126
13010.31 103
13011.39 113
13012.47 122
13013.55 144
13014.63 119
13015.70 118
13016.78 124
13017.86 116
13018.94 113
13020.01 109
13021.09 107
13022.17 125
13023.25 125
13024.33 113
13025.40 100
13026.48 111
13027.56 121
13028.64 136
13029.72 117
13030.79 124
13031.87 124
13032.95 127
13034.03 128
13035.11 150
13036.19 131
13037.27 128
13038.34 140
13039.42 133
13040.50 102
13041.58 110
13042.66 125
13043.74 126
13044.82 129
13045.90 100
13046.97 102
13048.05 153
13049.13 127
13050.21 117
13051.29 136
13052.37 136
13053.45 130
13054.53 135
13055.61 138
13056.69 119
13057.77 122
13058.85 104
13059.93 128
13061.01 129
13062.09 140
13063.16 139
13064.24 129
13065.32 106
13066.40 116
13067.48 131
13068.56 126
13069.64 110
13070.72 100
13071.80 137
13072.88 118
13073.96 129
13075.04 118
13076.12 121
13077.20 132
13078.28 129
13079.36 116
13080.45 110
13081.53 110
13082.61 128
13083.69 127
13084.77 107
13085.85 125
13086.93 113
13088.01 128
13089.09 110
13090.17 113
13091.25 102
13092.33 113
13093.41 119
13094.49 118
13095.57 98
13096.66 91
13097.74 117
13098.82 132
13099.90 130
13100.98 110
13102.06 126
13103.14 148
13104.22 129
13105.31 111
13106.39 132
13107.47 111
13108.55 132
13109.63 113
13110.71 104
13111.79 81
13112.88 130
13113.96 131
13115.04 106
13116.12 103
13117.20 88
13118.29 104
13119.37 111
13120.45 117
13121.53 106
13122.61 120
13123.70 117
13124.78 122
13125.86 138
13126.94 132
13128.03 118
13129.11 148
13130.19 126
13131.27 107
13132.35 117
13133.44 118
13134.52 133
13135.60 107
13136.69 121
13137.77 115
13138.85 101
13139.93 120
13141.02 143
13142.10 123
13143.18 129
13144.27 108
13145.35 122
13146.43 140
13147.51 128
13148.60 120
13149.68 102
13150.76 119
13151.85 114
13152.93 111
13154.01 139
13155.10 148
13156.18 148
13157.26 120
13158.35 108
13159.43 114
13160.52 102
13161.60 133
13162.68 117
13163.77 127
13164.85 126
13165.93 135
13167.02 124
13168.10 145
13169.19 127
13170.27 102
13171.35 114
13172.44 140
13173.52 128
13174.61 121
13175.69 122
13176.78 125
13177.86 130
13178.94 103
13180.03 109
13181.11 113
13182.20 113
13183.28 116
13184.37 139
13185.45 114
13186.54 120
13187.62 128
13188.71 124
13189.79 130
13190.88 130
13191.96 127
13193.05 97
13194.13 122
13195.22 117
13196.30 140
13197.39 121
13198.47 115
13199.56 131
13200.64 120
13201.73 129
13202.81 128
13203.90 134
13204.98 124
13206.07 150
13207.16 116
13208.24 119
13209.33 127
13210.41 163
13211.50 146
13212.58 139
13213.67 127
13214.76 120
13215.84 136
13216.93 137
13218.01 114
13219.10 136
13220.19 111
13221.27 115
13222.36 132
13223.45 131
13224.53 116
13225.62 115
13226.70 130
13227.79 111
13228.88 113
13229.96 122
13231.05 123
13232.14 109
13233.22 112
13234.31 134
13235.40 142
13236.48 141
13237.57 112
13238.66 124
13239.74 144
13240.83 129
13241.92 142
13243.01 128
13244.09 113
13245.18 129
13246.27 116
13247.35 137
13248.44 137
13249.53 131
13250.62 129
13251.70 125
13252.79 136
13253.88 126
13254.97 132
13256.05 140
13257.14 144
13258.23 131
13259.32 128
13260.40 148
13261.49 130
13262.58 122
13263.67 121
13264.76 130
13265.84 119
13266.93 141
13268.02 126
13269.11 95
13270.20 105
13271.29 133
13272.37 140
13273.46 138
13274.55 117
13275.64 129
13276.73 130
13277.82 144
13278.90 139
13279.99 106
13281.08 125
13282.17 136
13283.26 147
13284.35 127
13285.44 139
13286.53 178
13287.61 145
13288.70 148
13289.79 163
13290.88 133
13291.97 165
13293.06 159
13294.15 180
13295.24 135
13296.33 147
13297.42 143
13298.51 153
13299.60 129
13300.68 113
13301.77 138
13302.86 135
13303.95 147
13305.04 137
13306.13 134
13307.22 145
13308.31 157
13309.40 131
13310.49 139
13311.58 159
13312.67 167
13313.76 134
13314.85 158
13315.94 158
13317.03 142
13318.12 147
13319.21 185
13320.30 155
13321.39 141
13322.48 147
13323.57 155
13324.66 148
13325.75 156
13326.84 145
13327.94 148
13329.03 158
13330.12 132
13331.21 146
13332.30 128
13333.39 169
13334.48 137
13335.57 160
13336.66 174
13337.75 163
13338.84 149
13339.93 166
13341.03 143
13342.12 138
13343.21 157
13344.30 152
13345.39 164
13346.48 147
13347.57 139
13348.66 165
13349.76 182
13350.85 153
13351.94 153
13353.03 157
13354.12 170
13355.21 175
13356.31 172
13357.40 169
13358.49 174
13359.58 178
13360.67 182
13361.76 161
13362.86 168
13363.95 177
13365.04 192
13366.13 155
13367.23 170
13368.32 175
13369.41 167
13370.50 192
13371.59 203
13372.69 190
13373.78 207
13374.87 190
13375.96 216
13377.06 190
13378.15 188
13379.24 177
13380.34 175
13381.43 183
13382.52 165
13383.61 175
13384.71 169
13385.80 150
13386.89 177
13387.99 177
13389.08 155
13390.17 133
13391.26 157
13392.36 144
13393.45 140
13394.54 145
13395.64 148
13396.73 137
13397.82 159
13398.92 160
13400.01 162
13401.11 161
13402.20 141
13403.29 153
13404.39 149
13405.48 134
13406.57 135
13407.67 152
13408.76 146
13409.86 130
13410.95 147
13412.04 158
13413.14 148
13414.23 154
13415.33 174
13416.42 147
13417.51 165
13418.61 138
13419.70 148
13420.80 160
13421.89 157
13422.99 129
13424.08 147
13425.17 130
13426.27 161
13427.36 127
13428.46 155
13429.55 159
13430.65 130
13431.74 164
13432.84 136
13433.93 169
13435.03 144
13436.12 132
13437.22 148
13438.31 151
13439.41 147
13440.50 170
13441.60 171
13442.69 154
13443.79 156
13444.88 144
13445.98 128
13447.08 132
13448.17 159
13449.27 142
13450.36 156
13451.46 142
13452.55 158
13453.65 162
13454.74 150
13455.84 156
13456.94 172
13458.03 176
13459.13 150
13460.22 157
13461.32 191
13462.42 165
13463.51 162
13464.61 178
13465.70 151
13466.80 152
13467.90 166
13468.99 179
13470.09 172
13471.19 176
13472.28 178
13473.38 203
13474.48 181
13475.57 171
13476.67 169
13477.77 175
13478.86 163
13479.96 177
13481.06 161
13482.15 182
13483.25 183
13484.35 136
13485.44 182
13486.54 139
13487.64 181
13488.74 158
13489.83 188
13490.93 181
13492.03 181
13493.12 181
13494.22 174
13495.32 189
13496.42 195
13497.51 199
13498.61 214
13499.71 184
13500.81 201
13501.90 215
13503.00 206
13504.10 214
13505.20 225
13506.30 216
13507.39 239
13508.49 233
13509.59 234
13510.69 220
13511.79 202
13512.88 215
13513.98 205
13515.08 204
13516.18 171
13517.28 192
13518.38 186
13519.47 218
13520.57 178
13521.67 180
13522.77 166
13523.87 168
13524.97 165
13526.07 161
13527.16 181
13528.26 153
13529.36 152
13530.46 153
13531.56 158
13532.66 142
13533.76 143
13534.86 175
13535.96 142
13537.05 143
13538.15 134
13539.25 166
13540.35 150
13541.45 143
13542.55 167
13543.65 160
13544.75 136
13545.85 175
13546.95 153
13548.05 154
13549.15 120
13550.25 145
13551.35 158
13552.45 165
13553.55 151
13554.65 131
13555.75 151
13556.85 136
13557.95 134
13559.05 150
13560.15 155
13561.25 139
13562.35 162
13563.45 142
13564.55 139
13565.65 144
13566.75 141
13567.85 138
13568.95 116
13570.05 134
13571.15 136
13572.25 147
13573.35 163
13574.45 146
13575.55 156
13576.65 170
13577.75 143
13578.85 177
13579.95 156
13581.06 121
13582.16 145
13583.26 135
13584.36 141
13585.46 152
13586.56 147
13587.66 145
13588.76 151
13589.86 141
13590.97 145
13592.07 163
13593.17 150
13594.27 166
13595.37 166
13596.47 150
13597.57 152
13598.68 173
13599.78 152
13600.88 138
13601.98 134
13603.08 148
13604.19 139
13605.29 147
13606.39 155
13607.49 140
13608.59 166
13609.70 131
13610.80 124
13611.90 110
13613.00 119
13614.10 138
13615.21 156
13616.31 148
13617.41 140
13618.51 131
13619.62 132
13620.72 127
13621.82 138
13622.92 140
13624.03 148
13625.13 130
13626.23 146
13627.33 151
13628.44 150
13629.54 128
13630.64 163
13631.75 165
13632.85 122
13633.95 122
13635.06 133
13636.16 175
13637.26 153
13638.36 140
13639.47 154
13640.57 132
13641.67 143
13642.78 126
13643.88 139
13644.99 114
13646.09 142
13647.19 131
13648.30 125
13649.40 155
13650.50 113
13651.61 134
13652.71 142
13653.81 142
13654.92 152
13656.02 134
13657.13 139
13658.23 123
13659.33 127
13660.44 130
13661.54 127
13662.65 121
13663.75 143
13664.86 128
13665.96 151
13667.06 139
13668.17 123
13669.27 147
13670.38 119
13671.48 121
13672.59 127
13673.69 136
13674.80 143
13675.90 122
13677.01 149
13678.11 150
13679.22 112
13680.32 146
13681.43 115
13682.53 137
13683.64 129
13684.74 114
13685.85 111
13686.95 111
13688.06 123
13689.16 108
13690.27 126
13691.37 134
13692.48 134
13693.58 152
13694.69 128
13695.79 126
13696.90 144
13698.01 130
13699.11 162
13700.22 133
13701.32 125
13702.43 149
13703.54 146
13704.64 115
13705.75 97
13706.85 136
13707.96 145
13709.07 129
13710.17 127
13711.28 140
13712.38 130
13713.49 125
13714.60 125
13715.70 140
13716.81 119
13717.92 150
13719.02 128
13720.13 132
13721.24 120
13722.34 142
13723.45 128
13724.56 156
13725.66 137
13726.77 134
13727.88 128
13728.98 138
13730.09 170
13731.20 147
13732.30 149
13733.41 137
13734.52 166
13735.63 149
13736.73 153
13737.84 128
13738.95 144
13740.05 148
13741.16 142
13742.27 143
13743.38 173
13744.48 131
13745.59 137
13746.70 159
13747.81 136
13748.91 168
13750.02 140
13751.13 151
13752.24 132
13753.35 174
13754.45 145
13755.56 151
13756.67 188
13757.78 167
13758.89 139
13759.99 158
13761.10 189
13762.21 185
13763.32 156
13764.43 153
13765.54 176
13766.64 192
13767.75 205
13768.86 220
13769.97 177
13771.08 198
13772.19 207
13773.30 216
13774.40 207
13775.51 206
13776.62 225
13777.73 271
13778.84 261
13779.95 239
13781.06 227
13782.17 250
13783.28 243
13784.39 218
13785.49 228
13786.60 196
13787.71 182
13788.82 226
13789.93 200
13791.04 172
13792.15 180
13793.26 184
13794.37 171
13795.48 159
13796.59 150
13797.70 168
13798.81 168
13799.92 163
13801.03 164
13802.14 163
13803.25 179
13804.36 159
13805.47 168
13806.58 138
13807.69 142
13808.80 132
13809.91 159
13811.02 153
13812.13 157
13813.24 139
13814.35 167
13815.46 159
13816.57 121
13817.68 151
13818.79 147
13819.90 177
13821.01 151
13822.12 141
13823.23 149
13824.34 138
13825.46 117
13826.57 165
13827.68 149
13828.79 149
13829.90 138
13831.01 188
13832.12 156
13833.23 138
13834.34 120
13835.45 146
13836.57 160
13837.68 146
13838.79 158
13839.90 138
13841.01 143
13842.12 132
13843.23 154
13844.35 172
13845.46 131
13846.57 153
13847.68 186
13848.79 167
13849.90 147
13851.02 154
13852.13 176
13853.24 169
13854.35 152
13855.46 152
13856.58 181
13857.69 153
13858.80 125
13859.91 147
13861.02 143
13862.14 173
13863.25 146
13864.36 161
13865.47 180
13866.59 147
13867.70 162
13868.81 177
13869.92 153
13871.04 154
13872.15 160
13873.26 158
13874.38 171
13875.49 161
13876.60 178
13877.71 140
13878.83 157
13879.94 179
13881.05 191
13882.17 204
13883.28 156
13884.39 157
13885.51 175
13886.62 183
13887.73 189
13888.85 183
13889.96 176
13891.07 179
13892.19 163
13893.30 188
13894.41 176
13895.53 171
13896.64 172
13897.75 191
13898.87 196
13899.98 199
13901.10 193
13902.21 230
13903.32 197
13904.44 195
13905.55 211
13906.67 206
13907.78 179
13908.89 167
13910.01 162
13911.12 151
13912.24 142
13913.35 166
13914.47 162
13915.58 165
13916.69 152
13917.81 158
13918.92 150
13920.04 156
13921.15 151
13922.27 150
13923.38 147
13924.50 151
13925.61 140
13926.73 142
13927.84 149
13928.96 167
13930.07 152
13931.19 151
13932.30 153
13933.42 158
13934.53 144
13935.65 149
13936.76 154
13937.88 154
13938.99 153
13940.11 149
13941.22 158
13942.34 147
13943.45 143
13944.57 151
13945.69 156
13946.80 145
13947.92 140
13949.03 127
13950.15 130
13951.27 141
13952.38 134
13953.50 156
13954.61 172
13955.73 149
13956.85 126
13957.96 137
13959.08 136
13960.19 132
13961.31 137
13962.43 143
13963.54 154
13964.66 131
13965.78 140
13966.89 141
13968.01 140
13969.13 139
13970.24 138
13971.36 142
13972.48 147
13973.59 144
13974.71 146
13975.83 141
13976.94 161
13978.06 150
13979.18 131
13980.29 125
13981.41 146
13982.53 114
13983.64 121
13984.76 127
13985.88 132
13987.00 122
13988.11 122
13989.23 155
13990.35 138
13991.47 116
13992.58 125
13993.70 147
13994.82 131
13995.94 131
13997.05 120
13998.17 136
13999.29 161
14000.41 125
14001.53 136
14002.64 128
14003.76 148
14004.88 135
14006.00 153
14007.12 138
14008.23 128
14009.35 141
14010.47 154
14011.59 152
14012.71 129
14013.83 124
14014.94 158
14016.06 144
14017.18 125
14018.30 144
14019.42 106
14020.54 123
14021.66 112
14022.77 128
14023.89 112
14025.01 120
14026.13 104
14027.25 142
14028.37 138
14029.49 118
14030.61 138
14031.73 149
14032.84 140
14033.96 134
14035.08 159
14036.20 118
14037.32 106
14038.44 122
14039.56 140
14040.68 129
14041.80 140
14042.92 124
14044.04 144
14045.16 124
14046.28 126
14047.40 140
14048.52 139
14049.64 137
14050.76 153
14051.88 126
14053.00 112
14054.12 123
14055.24 122
14056.36 131
14057.48 129
14058.60 127
14059.72 95
14060.84 125
14061.96 113
14063.08 131
14064.20 136
14065.32 145
14066.44 136
14067.56 129
14068.68 134
14069.80 127
14070.92 153
14072.04 149
14073.16 138
14074.28 127
14075.40 138
14076.53 174
14077.65 172
14078.77 149
14079.89 116
14081.01 149
14082.13 186
14083.25 134
14084.37 152
14085.49 138
14086.62 155
14087.74 161
14088.86 151
14089.98 133
14091.10 142
14092.22 155
14093.34 178
14094.47 171
14095.59 139
14096.71 158
14097.83 190
14098.95 205
14100.07 163
14101.20 183
14102.32 202
14103.44 209
14104.56 185
14105.68 170
14106.81 155
14107.93 191
14109.05 183
14110.17 171
14111.30 134
14112.42 143
14113.54 139
14114.66 165
14115.78 167
14116.91 120
14118.03 144
14119.15 185
14120.28 159
14121.40 142
14122.52 113
14123.64 160
14124.77 146
14125.89 144
14127.01 131
14128.13 120
14129.26 153
14130.38 151
14131.50 124
14132.63 112
14133.75 114
14134.87 149
14136.00 127
14137.12 132
14138.24 132
14139.37 134
14140.49 166
14141.61 133
14142.74 141
14143.86 131
14144.98 165
14146.11 147
14147.23 138
14148.36 132
14149.48 148
14150.60 109
14151.73 141
14152.85 136
14153.98 120
14155.10 151
14156.22 151
14157.35 147
14158.47 125
14159.60 114
14160.72 152
14161.84 136
14162.97 143
14164.09 119
14165.22 136
14166.34 136
14167.47 122
14168.59 131
14169.72 108
14170.84 117
14171.96 137
14173.09 117
14174.21 119
14175.34 120
14176.46 128
14177.59 125
14178.71 107
14179.84 139
14180.96 127
14182.09 129
14183.21 120
14184.34 150
14185.46 131
14186.59 123
14187.72 157
14188.84 146
14189.97 136
14191.09 119
14192.22 126
14193.34 136
14194.47 138
14195.59 115
14196.72 108
14197.85 117
14198.97 119
14200.10 109
14201.22 94
14202.35 116
14203.47 101
14204.60 117
14205.73 118
14206.85 110
14207.98 104
14209.10 115
14210.23 123
14211.36 115
14212.48 131
14213.61 101
14214.74 101
14215.86 117
14216.99 122
14218.12 112
14219.24 109
14220.37 107
14221.50 123
14222.62 115
14223.75 84
14224.88 145
14226.00 128
14227.13 114
14228.26 90
14229.38 105
14230.51 117
14231.64 121
14232.76 118
14233.89 112
14235.02 121
14236.15 127
14237.27 142
14238.40 118
14239.53 124
14240.66 119
14241.78 105
14242.91 117
14244.04 116
14245.17 106
14246.29 114
14247.42 97
14248.55 107
14249.68 102
14250.80 109
14251.93 103
14253.06 94
14254.19 117
14255.32 105
14256.44 113
14257.57 108
14258.70 109
14259.83 106
14260.96 112
14262.09 109
14263.21 90
14264.34 120
14265.47 102
14266.60 105
14267.73 100
14268.86 100
14269.98 96
14271.11 105
14272.24 113
14273.37 108
14274.50 96
14275.63 106
14276.76 100
14277.89 96
14279.01 91
14280.14 99
14281.27 100
14282.40 102
14283.53 78
14284.66 85
14285.79 102
14286.92 131
14288.05 126
14289.18 97
14290.31 111
14291.44 102
14292.57 106
14293.70 97
14294.82 112
14295.95 109
14297.08 107
14298.21 106
14299.34 109
14300.47 89
14301.60 112
14302.73 112
14303.86 109
14304.99 113
14306.12 116
14307.25 108
14308.38 106
14309.51 118
14310.64 106
14311.77 118
14312.90 91
14314.03 103
14315.16 103
14316.30 92
14317.43 110
14318.56 117
14319.69 111
14320.82 83
14321.95 82
14323.08 113
14324.21 121
14325.34 90
14326.47 108
14327.60 95
14328.73 117
14329.86 113
14330.99 97
14332.13 98
14333.26 103
14334.39 109
14335.52 115
14336.65 110
14337.78 85
14338.91 88
14340.04 99
14341.18 104
14342.31 88
14343.44 89
14344.57 93
14345.70 116
14346.83 96
14347.97 90
14349.10 106
14350.23 109
14351.36 99
14352.49 103
14353.62 98
14354.76 79
14355.89 83
14357.02 108
14358.15 116
14359.28 105
14360.42 103
14361.55 103
14362.68 104
14363.81 126
14364.95 116
14366.08 107
14367.21 87
14368.34 73
14369.48 96
14370.61 98
14371.74 79
14372.87 99
14374.01 118
14375.14 113
14376.27 96
14377.40 110
14378.54 93
14379.67 94
14380.80 90
14381.94 86
14383.07 112
14384.20 91
14385.34 95
14386.47 132
14387.60 107
14388.74 106
14389.87 108
14391.00 96
14392.14 92
14393.27 82
14394.40 88
14395.54 102
14396.67 113
14397.80 102
14398.94 99
14400.07 108
14401.20 98
14402.34 99
14403.47 101
14404.61 116
14405.74 111
14406.87 105
14408.01 103
14409.14 89
14410.28 92
14411.41 108
14412.55 94
14413.68 101
14414.81 81
14415.95 122
14417.08 111
14418.22 93
14419.35 86
14420.49 86
14421.62 97
14422.76 101
14423.89 97
14425.02 103
14426.16 106
14427.29 92
14428.43 108
14429.56 101
14430.70 118
14431.83 106
14432.97 133
14434.10 111
14435.24 101
14436.37 95
14437.51 105
14438.64 102
14439.78 100
14440.92 106
14442.05 116
14443.19 115
14444.32 98
14445.46 107
14446.59 121
14447.73 107
14448.86 106
14450.00 129
14451.14 101
14452.27 88
14453.41 116
14454.54 105
14455.68 97
14456.82 92
14457.95 128
14459.09 116
14460.22 120
14461.36 106
14462.50 126
14463.63 114
14464.77 118
14465.90 127
14467.04 121
14468.18 118
14469.31 115
14470.45 111
14471.59 121
14472.72 120
14473.86 113
14475.00 107
14476.13 117
14477.27 128
14478.41 130
14479.54 125
14480.68 128
14481.82 100
14482.96 98
14484.09 122
14485.23 129
14486.37 117
14487.50 112
14488.64 113
14489.78 106
14490.92 84
14492.05 116
14493.19 136
14494.33 125
14495.47 115
14496.60 125
14497.74 135
14498.88 103
14500.02 133
14501.15 133
14502.29 127
14503.43 106
14504.57 112
14505.70 143
14506.84 140
14507.98 119
14509.12 126
14510.26 140
14511.39 147
14512.53 143
14513.67 148
14514.81 127
14515.95 145
14517.09 147
14518.22 159
14519.36 164
14520.50 138
14521.64 167
14522.78 198
14523.92 171
14525.06 162
14526.19 182
14527.33 171
14528.47 131
14529.61 152
14530.75 172
14531.89 174
14533.03 144
14534.17 156
14535.31 127
14536.45 127
14537.58 121
14538.72 139
14539.86 126
14541.00 135
14542.14 129
14543.28 108
14544.42 133
14545.56 131
14546.70 119
14547.84 114
14548.98 124
14550.12 102
14551.26 111
14552.40 117
14553.54 109
14554.68 106
14555.82 127
14556.96 126
14558.10 130
14559.24 116
14560.38 114
14561.52 86
14562.66 117
14563.80 101
14564.94 116
14566.08 109
14567.22 79
14568.36 106
14569.50 116
14570.64 118
14571.78 102
14572.92 134
14574.06 111
14575.20 112
14576.34 126
14577.48 112
14578.62 102
14579.76 98
14580.91 98
14582.05 102
14583.19 124
14584.33 83
14585.47 118
14586.61 114
14587.75 94
14588.89 107
14590.03 99
14591.18 119
14592.32 112
14593.46 107
14594.60 111
14595.74 112
14596.88 108
14598.02 109
14599.17 122
14600.31 101
14601.45 105
14602.59 129
14603.73 104
14604.87 106
14606.02 86
14607.16 120
14608.30 110
14609.44 92
14610.58 107
14611.73 110
14612.87 98
14614.01 100
14615.15 121
14616.29 115
14617.44 119
14618.58 104
14619.72 106
14620.86 99
14622.01 111
14623.15 103
14624.29 118
14625.43 109
14626.58 110
14627.72 114
14628.86 95
14630.01 113
14631.15 115
14632.29 120
14633.43 124
14634.58 149
14635.72 124
14636.86 144
14638.01 151
14639.15 136
14640.29 135
14641.44 131
14642.58 139
14643.72 121
14644.87 106
14646.01 116
14647.15 123
14648.30 132
14649.44 129
14650.58 133
14651.73 129
14652.87 112
14654.01 117
14655.16 114
14656.30 123
14657.45 114
14658.59 122
14659.73 94
14660.88 94
14662.02 122
14663.17 131
14664.31 116
14665.45 106
14666.60 127
14667.74 114
14668.89 128
14670.03 112
14671.18 134
14672.32 108
14673.46 128
14674.61 108
14675.75 126
14676.90 98
14678.04 98
14679.19 104
14680.33 100
14681.48 99
14682.62 108
14683.77 105
14684.91 108
14686.06 111
14687.20 100
14688.35 106
14689.49 97
14690.64 112
14691.78 111
14692.93 94
14694.07 96
14695.22 118
14696.36 86
14697.51 100
14698.65 73
14699.80 80
14700.95 102
14702.09 78
14703.24 95
14704.38 88
14705.53 99
14706.67 105
14707.82 119
14708.97 101
14710.11 105
14711.26 116
14712.40 115
14713.55 104
14714.70 86
14715.84 80
14716.99 99
14718.13 99
14719.28 97
14720.43 72
14721.57 99
14722.72 120
14723.87 85
14725.01 99
14726.16 81
14727.31 101
14728.45 94
14729.60 106
14730.75 88
14731.89 103
14733.04 103
14734.19 92
14735.33 108
14736.48 102
14737.63 88
14738.77 100
14739.92 108
14741.07 99
14742.22 103
14743.36 112
14744.51 104
14745.66 87
14746.80 103
14747.95 83
14749.10 123
14750.25 120
14751.39 113
14752.54 102
14753.69 82
14754.84 103
14755.99 118
14757.13 108
14758.28 81
14759.43 104
14760.58 86
14761.72 93
14762.87 95
14764.02 94
14765.17 79
14766.32 108
14767.47 83
14768.61 117
14769.76 79
14770.91 88
14772.06 89
14773.21 95
14774.36 87
14775.50 86
14776.65 113
14777.80 94
14778.95 110
14780.10 74
14781.25 77
14782.40 79
14783.54 91
14784.69 91
14785.84 98
14786.99 95
14788.14 91
14789.29 82
14790.44 91
14791.59 76
14792.74 89
14793.89 91
14795.03 74
14796.18 78
14797.33 76
14798.48 87
14799.63 86
14800.78 97
14801.93 85
14803.08 103
14804.23 93
14805.38 92
14806.53 80
14807.68 70
14808.83 80
14809.98 82
14811.13 83
14812.28 75
14813.43 84
14814.58 76
14815.73 92
14816.88 97
14818.03 95
14819.18 71
14820.33 77
14821.48 83
14822.63 78
14823.78 70
14824.93 83
14826.08 91
14827.23 99
14828.38 91
14829.53 91
14830.68 82
14831.83 108
14832.98 79
14834.14 70
14835.29 95
14836.44 69
14837.59 96
14838.74 84
14839.89 90
14841.04 85
14842.19 86
14843.34 74
14844.49 65
14845.65 86
14846.80 81
14847.95 87
14849.10 87
14850.25 83
14851.40 77
14852.55 89
14853.71 79
14854.86 87
14856.01 65
14857.16 74
14858.31 74
14859.46 87
14860.62 92
14861.77 77
14862.92 91
14864.07 86
14865.22 81
14866.38 86
14867.53 84
14868.68 68
14869.83 81
14870.98 70
14872.14 78
14873.29 74
14874.44 86
14875.59 62
14876.75 91
14877.90 65
14879.05 88
14880.20 84
14881.36 59
14882.51 77
14883.66 89
14884.81 74
14885.97 76
14887.12 89
14888.27 73
14889.42 80
14890.58 77
14891.73 97
14892.88 66
14894.04 77
14895.19 76
14896.34 91
14897.50 84
14898.65 61
14899.80 79
14900.96 86
14902.11 82
14903.26 69
14904.42 87
14905.57 89
14906.72 92
14907.88 101
14909.03 101
14910.18 79
14911.34 88
14912.49 75
14913.65 88
14914.80 83
14915.95 85
14917.11 93
14918.26 107
14919.42 96
14920.57 73
14921.72 94
14922.88 83
14924.03 91
14925.19 91
14926.34 93
14927.50 84
14928.65 79
14929.81 78
14930.96 94
14932.11 82
14933.27 81
14934.42 77
14935.58 90
14936.73 61
14937.89 71
14939.04 94
14940.20 98
14941.35 98
14942.51 93
14943.66 89
14944.82 79
14945.97 92
14947.13 89
14948.28 85
14949.44 79
14950.59 97
14951.75 101
14952.90 88
14954.06 94
14955.22 103
14956.37 102
14957.53 94
14958.68 98
14959.84 87
14960.99 88
14962.15 83
14963.30 96
14964.46 80
14965.62 93
14966.77 97
14967.93 94
14969.08 84
14970.24 106
14971.40 89
14972.55 84
14973.71 79
14974.86 96
14976.02 88
14977.18 83
14978.33 91
14979.49 112
14980.65 85
14981.80 84
14982.96 65
14984.12 86
14985.27 79
14986.43 86
14987.59 91
14988.74 84
14989.90 96
14991.06 83
14992.21 86
14993.37 81
14994.53 90
14995.68 89
14996.84 83
14998.00 65
14999.16 65
15000.31 60
15001.47 83
15002.63 76
15003.79 71
15004.94 102
15006.10 63
15007.26 67
15008.42 83
15009.57 80
15010.73 77
15011.89 82
15013.05 82
15014.20 66
15015.36 73
15016.52 79
15017.68 91
15018.83 71
15019.99 85
15021.15 74
15022.31 95
15023.47 86
15024.63 67
15025.78 72
15026.94 66
15028.10 89
15029.26 79
15030.42 73
15031.58 61
15032.73 76
15033.89 81
15035.05 81
15036.21 71
15037.37 76
15038.53 81
15039.69 90
15040.84 80
15042.00 93
15043.16 66
15044.32 80
15045.48 72
15046.64 72
15047.80 70
15048.96 68
15050.12 66
15051.28 79
15052.43 79
15053.59 86
15054.75 90
15055.91 69
15057.07 72
15058.23 77
15059.39 80
15060.55 71
15061.71 75
15062.87 78
15064.03 65
15065.19 69
15066.35 72
15067.51 52
15068.67 71
15069.83 72
15070.99 79
15072.15 74
15073.31 60
15074.47 83
15075.63 74
15076.79 65
15077.95 65
15079.11 80
15080.27 75
15081.43 62
15082.59 82
15083.75 49
15084.91 66
15086.07 100
15087.23 81
15088.39 80
15089.55 82
15090.71 79
15091.88 63
15093.04 64
15094.20 78
15095.36 69
15096.52 78
15097.68 85
15098.84 82
15100.00 61
15101.16 63
15102.32 69
15103.49 83
15104.65 63
15105.81 77
15106.97 65
15108.13 78
15109.29 76
15110.45 74
15111.61 71
15112.78 72
15113.94 83
15115.10 72
15116.26 66
15117.42 75
15118.58 64
15119.75 71
15120.91 85
15122.07 73
15123.23 84
15124.39 73
15125.56 66
15126.72 73
15127.88 78
15129.04 82
15130.21 70
15131.37 83
15132.53 80
15133.69 65
15134.85 69
15136.02 85
15137.18 83
15138.34 76
15139.50 74
15140.67 80
15141.83 76
15142.99 85
15144.16 68
15145.32 66
15146.48 61
15147.64 70
15148.81 81
15149.97 72
15151.13 81
15152.30 64
15153.46 86
15154.62 82
15155.79 68
15156.95 60
15158.11 74
15159.28 80
15160.44 72
15161.60 71
15162.77 79
15163.93 75
15165.09 94
15166.26 94
15167.42 71
15168.58 67
15169.75 65
15170.91 103
15172.08 69
15173.24 69
15174.40 68
15175.57 81
15176.73 67
15177.90 72
15179.06 73
15180.22 77
15181.39 79
15182.55 75
15183.72 77
15184.88 80
15186.05 69
15187.21 71
15188.37 74
15189.54 82
15190.70 75
15191.87 76
15193.03 85
15194.20 84
15195.36 75
15196.53 69
15197.69 94
15198.86 94
15200.02 68
15201.19 61
15202.35 115
15203.52 72
15204.68 80
15205.85 92
15207.01 86
15208.18 68
15209.34 84
15210.51 87
15211.67 59
15212.84 69
15214.00 73
15215.17 90
15216.33 91
15217.50 83
15218.67 82
15219.83 78
15221.00 70
15222.16 101
15223.33 107
15224.50 73
15225.66 91
15226.83 77
15227.99 91
15229.16 84
15230.33 96
15231.49 80
15232.66 65
15233.82 73
15234.99 77
15236.16 89
15237.32 83
15238.49 95
15239.66 92
15240.82 83
15241.99 75
15243.16 63
15244.32 77
15245.49 96
15246.66 82
15247.82 81
15248.99 80
15250.16 90
15251.32 81
15252.49 87
15253.66 67
15254.82 76
15255.99 64
15257.16 81
15258.32 102
15259.49 66
15260.66 83
15261.83 79
15262.99 96
15264.16 77
15265.33 67
15266.50 73
15267.66 91
15268.83 70
15270.00 83
15271.17 68
15272.33 84
15273.50 65
15274.67 87
15275.84 64
15277.01 65
15278.17 64
15279.34 81
15280.51 77
15281.68 64
15282.85 70
15284.01 82
15285.18 76
15286.35 65
15287.52 83
15288.69 59
15289.86 84
15291.02 64
15292.19 73
15293.36 52
15294.53 71
15295.70 78
15296.87 75
15298.03 69
15299.20 53
15300.37 63
15301.54 77
15302.71 73
15303.88 59
15305.05 81
15306.22 73
15307.39 86
15308.56 60
15309.72 71
15310.89 52
15312.06 79
15313.23 71
15314.40 77
15315.57 75
15316.74 82
15317.91 93
15319.08 71
15320.25 58
15321.42 59
15322.59 75
15323.76 80
15324.93 85
15326.10 65
15327.27 88
15328.44 59
15329.61 63
15330.78 76
15331.95 101
15333.12 63
15334.29 64
15335.46 84
15336.63 76
15337.80 71
15338.97 62
15340.14 89
15341.31 80
15342.48 80
15343.65 71
15344.82 78
15345.99 70
15347.16 68
15348.33 88
15349.50 90
15350.67 68
15351.84 64
15353.01 67
15354.18 71
15355.36 57
15356.53 66
15357.70 90
15358.87 66
15360.04 77
15361.21 67
15362.38 79
15363.55 73
15364.72 79
15365.90 74
15367.07 71
15368.24 74
15369.41 62
15370.58 64
15371.75 71
15372.92 79
15374.10 77
15375.27 103
15376.44 63
15377.61 73
15378.78 75
15379.95 82
15381.13 63
15382.30 72
15383.47 61
15384.64 80
15385.81 82
15386.99 78
15388.16 80
15389.33 81
15390.50 71
15391.68 81
15392.85 88
15394.02 55
15395.19 97
15396.36 78
15397.54 87
15398.71 60
15399.88 66
15401.05 65
15402.23 95
15403.40 77
15404.57 58
15405.75 67
15406.92 71
15408.09 59
15409.26 56
15410.44 81
15411.61 63
15412.78 103
15413.96 81
15415.13 68
15416.30 54
15417.48 67
15418.65 78
15419.82 81
15421.00 61
15422.17 78
15423.34 65
15424.52 75
15425.69 66
15426.86 67
15428.04 69
15429.21 53
15430.39 78
15431.56 77
15432.73 58
15433.91 52
15435.08 94
15436.25 63
15437.43 70
15438.60 49
15439.78 73
15440.95 81
15442.13 74
15443.30 58
15444.47 60
15445.65 83
15446.82 64
15448.00 84
15449.17 68
15450.35 74
15451.52 65
15452.70 89
15453.87 67
15455.04 57
15456.22 58
15457.39 84
15458.57 81
15459.74 81
15460.92 71
15462.09 68
15463.27 86
15464.44 89
15465.62 59
15466.79 64
15467.97 75
15469.14 75
15470.32 91
15471.49 85
15472.67 70
15473.85 71
15475.02 92
15476.20 78
15477.37 65
15478.55 60
15479.72 72
15480.90 78
15482.07 62
15483.25 81
15484.43 68
15485.60 84
15486.78 73
15487.95 80
15489.13 72
15490.31 70
15491.48 72
15492.66 83
15493.83 76
15495.01 63
15496.19 65
15497.36 89
15498.54 74
15499.72 69
15500.89 65
15502.07 68
15503.25 78
15504.42 52
15505.60 68
15506.78 79
15507.95 86
15509.13 63
15510.31 81
15511.48 64
15512.66 79
15513.84 84
15515.01 69
15516.19 68
15517.37 60
15518.54 80
15519.72 73
15520.90 89
15522.08 72
15523.25 83
15524.43 75
15525.61 81
15526.79 62
15527.96 59
15529.14 60
15530.32 74
15531.50 78
15532.67 69
15533.85 74
15535.03 72
15536.21 83
15537.38 67
15538.56 69
15539.74 84
15540.92 91
15542.10 68
15543.27 79
15544.45 65
15545.63 89
15546.81 62
15547.99 86
15549.17 74
15550.34 75
15551.52 61
15552.70 78
15553.88 93
15555.06 62
15556.24 78
15557.41 62
15558.59 97
15559.77 70
15560.95 77
15562.13 84
15563.31 86
15564.49 65
15565.67 75
15566.84 106
15568.02 82
15569.20 85
15570.38 97
15571.56 70
15572.74 63
15573.92 83
15575.10 96
15576.28 82
15577.46 56
15578.64 72
15579.82 75
15581.00 115
15582.18 75
15583.35 75
15584.53 65
15585.71 80
15586.89 76
15588.07 81
15589.25 78
15590.43 72
15591.61 68
15592.79 75
15593.97 103
15595.15 84
15596.33 78
15597.51 103
15598.69 86
15599.87 69
15601.05 76
15602.23 91
15603.41 87
15604.59 77
15605.78 79
15606.96 65
15608.14 74
15609.32 76
15610.50 80
15611.68 76
15612.86 69
15614.04 96
15615.22 93
15616.40 88
15617.58 75
15618.76 83
15619.94 96
15621.12 88
15622.31 78
15623.49 80
15624.67 84
15625.85 70
15627.03 70
15628.21 74
15629.39 82
15630.57 85
15631.76 99
15632.94 75
15634.12 94
15635.30 80
15636.48 95
15637.66 91
15638.85 79
15640.03 89
15641.21 88
15642.39 86
15643.57 78
15644.75 73
15645.94 76
15647.12 88
15648.30 81
15649.48 94
15650.66 93
15651.85 84
15653.03 91
15654.21 96
15655.39 108
15656.58 89
15657.76 125
15658.94 100
15660.12 79
15661.31 116
15662.49 109
15663.67 86
15664.85 72
15666.04 60
15667.22 104
15668.40 103
15669.58 91
15670.77 84
15671.95 113
15673.13 91
15674.32 106
15675.50 89
15676.68 78
15677.87 82
15679.05 128
15680.23 113
15681.42 91
15682.60 79
15683.78 107
15684.97 106
15686.15 102
15687.33 101
15688.52 101
15689.70 117
15690.88 110
15692.07 110
15693.25 110
15694.44 86
15695.62 102
15696.80 97
15697.99 98
15699.17 102
15700.35 101
15701.54 101
15702.72 106
15703.91 100
15705.09 95
15706.28 95
15707.46 145
15708.64 103
15709.83 107
15711.01 93
15712.20 92
15713.38 122
15714.57 130
15715.75 142
15716.94 112
15718.12 95
15719.31 113
15720.49 136
15721.67 126
15722.86 113
15724.04 129
15725.23 130
15726.41 132
15727.60 116
15728.78 120
15729.97 115
15731.15 128
15732.34 122
15733.53 96
15734.71 111
15735.90 100
15737.08 106
15738.27 100
15739.45 132
15740.64 95
15741.82 109
15743.01 130
15744.19 122
15745.38 103
15746.57 132
15747.75 166
15748.94 120
15750.12 100
15751.31 121
15752.50 119
15753.68 126
15754.87 112
15756.05 120
15757.24 97
15758.43 112
15759.61 110
15760.80 109
15761.99 133
15763.17 103
15764.36 132
15765.54 104
15766.73 102
15767.92 134
15769.10 124
15770.29 123
15771.48 103
15772.66 92
15773.85 99
15775.04 90
15776.22 97
15777.41 95
15778.60 81
15779.79 86
15780.97 98
15782.16 118
15783.35 94
15784.53 94
15785.72 104
15786.91 108
15788.10 87
15789.28 75
15790.47 103
15791.66 111
15792.85 120
15794.03 115
15795.22 117
15796.41 105
15797.60 101
15798.78 113
15799.97 103
15801.16 103
15802.35 105
15803.54 97
15804.72 97
15805.91 114
15807.10 97
15808.29 98
15809.48 92
15810.66 94
15811.85 80
15813.04 106
15814.23 99
15815.42 89
15816.61 84
15817.79 90
15818.98 79
15820.17 88
15821.36 106
15822.55 134
15823.74 98
15824.93 102
15826.11 117
15827.30 101
15828.49 75
15829.68 71
15830.87 84
15832.06 86
15833.25 74
15834.44 81
15835.63 90
15836.82 81
15838.00 103
15839.19 94
15840.38 101
15841.57 82
15842.76 84
15843.95 88
15845.14 98
15846.33 88
15847.52 82
15848.71 80
15849.90 79
15851.09 80
15852.28 89
15853.47 78
15854.66 74
15855.85 92
15857.04 75
15858.23 79
15859.42 76
15860.61 73
15861.80 88
15862.99 91
15864.18 81
15865.37 104
15866.56 84
15867.75 88
15868.94 78
15870.13 79
15871.32 75
15872.51 78
15873.70 83
15874.89 69
15876.08 82
15877.27 70
15878.46 109
15879.66 87
15880.85 91
15882.04 105
15883.23 89
15884.42 76
15885.61 98
15886.80 63
15887.99 82
15889.18 111
15890.37 81
15891.57 90
15892.76 83
15893.95 93
15895.14 78
15896.33 70
15897.52 84
15898.71 91
15899.91 76
15901.10 89
15902.29 102
15903.48 104
15904.67 97
15905.86 108
15907.06 113
15908.25 92
15909.44 97
15910.63 88
15911.82 90
15913.02 94
15914.21 104
15915.40 96
15916.59 69
15917.78 80
15918.98 80
15920.17 91
15921.36 99
15922.55 74
15923.75 91
15924.94 75
15926.13 86
15927.32 85
15928.52 78
15929.71 94
15930.90 82
15932.09 100
15933.29 94
15934.48 92
15935.67 100
15936.87 104
15938.06 98
15939.25 87
15940.44 83
15941.64 84
15942.83 78
15944.02 65
15945.22 72
15946.41 71
15947.60 100
15948.80 80
15949.99 94
15951.18 63
15952.38 72
15953.57 80
15954.77 98
15955.96 80
15957.15 81
15958.35 83
15959.54 88
15960.73 72
15961.93 70
15963.12 83
15964.32 63
15965.51 74
15966.70 87
15967.90 88
15969.09 77
15970.29 70
15971.48 70
15972.67 73
15973.87 88
15975.06 81
15976.26 77
15977.45 85
15978.65 90
15979.84 92
15981.04 87
15982.23 78
15983.43 82
15984.62 80
15985.81 88
15987.01 88
15988.20 75
15989.40 77
15990.59 81
15991.79 80
15992.98 81
15994.18 87
15995.37 71
15996.57 86
15997.76 64
15998.96 68
16000.16 79
16001.35 92
16002.55 72
16003.74 68
16004.94 79
16006.13 86
16007.33 76
16008.52 81
16009.72 82
16010.92 78
16012.11 80
16013.31 75
16014.50 71
16015.70 78
16016.89 76
16018.09 61
16019.29 69
16020.48 66
16021.68 74
16022.87 71
16024.07 69
16025.27 108
16026.46 80
16027.66 75
16028.86 67
16030.05 66
16031.25 64
16032.45 100
16033.64 92
16034.84 63
16036.04 64
16037.23 82
16038.43 83
16039.63 69
16040.82 65
16042.02 72
16043.22 54
16044.41 83
16045.61 68
16046.81 74
16048.00 68
16049.20 74
16050.40 65
16051.60 54
16052.79 80
16053.99 68
16055.19 82
16056.39 63
16057.58 58
16058.78 74
16059.98 70
16061.18 74
16062.37 116
16063.57 66
16064.77 74
16065.97 65
16067.16 72
16068.36 57
16069.56 46
16070.76 80
16071.96 77
16073.15 70
16074.35 79
16075.55 57
16076.75 79
16077.95 64
16079.14 64
16080.34 66
16081.54 60
16082.74 73
16083.94 78
16085.14 56
16086.34 77
16087.53 67
16088.73 81
16089.93 70
16091.13 77
16092.33 78
16093.53 80
16094.73 74
16095.93 71
16097.12 66
16098.32 65
16099.52 75
16100.72 78
16101.92 69
16103.12 74
16104.32 69
16105.52 79
16106.72 70
16107.92 73
16109.12 66
16110.32 68
16111.52 65
16112.71 61
16113.91 71
16115.11 66
16116.31 70
16117.51 61
16118.71 72
16119.91 67
16121.11 56
16122.31 72
16123.51 57
16124.71 68
16125.91 72
16127.11 88
16128.31 60
16129.51 65
16130.71 57
16131.91 85
16133.11 52
16134.31 66
16135.51 71
16136.71 90
16137.92 55
16139.12 65
16140.32 61
16141.52 66
16142.72 59
16143.92 68
16145.12 69
16146.32 62
16147.52 80
16148.72 59
16149.92 75
16151.12 57
16152.32 72
16153.53 76
16154.73 65
16155.93 67
16157.13 65
16158.33 90
16159.53 83
16160.73 54
16161.93 74
16163.14 80
16164.34 67
16165.54 68
16166.74 57
16167.94 85
16169.14 65
16170.34 78
16171.55 81
16172.75 72
16173.95 70
16175.15 79
16176.35 98
16177.56 64
16178.76 72
16179.96 95
16181.16 87
16182.36 90
16183.57 56
16184.77 60
16185.97 69
16187.17 69
16188.38 48
16189.58 62
16190.78 75
16191.98 66
16193.18 70
16194.39 78
16195.59 80
16196.79 69
16198.00 79
16199.20 66
16200.40 79
16201.60 63
16202.81 72
16204.01 95
16205.21 73
16206.42 85
16207.62 83
16208.82 62
16210.02 60
16211.23 75
16212.43 99
16213.63 79
16214.84 78
16216.04 72
16217.24 74
16218.45 88
16219.65 79
16220.86 63
16222.06 70
16223.26 51
16224.47 79
16225.67 73
16226.87 72
16228.08 67
16229.28 61
16230.49 89
16231.69 69
16232.89 66
16234.10 82
16235.30 79
16236.51 73
16237.71 73
16238.91 74
16240.12 84
16241.32 86
16242.53 62
16243.73 72
16244.94 85
16246.14 69
16247.34 77
16248.55 91
16249.75 78
16250.96 75
16252.16 69
16253.37 81
16254.57 73
16255.78 59
16256.98 76
16258.19 89
16259.39 90
16260.60 73
16261.80 69
16263.01 87
16264.21 83
16265.42 71
16266.62 80
16267.83 71
16269.03 74
16270.24 92
16271.45 84
16272.65 76
16273.86 55
16275.06 61
16276.27 90
16277.47 70
16278.68 84
16279.88 87
16281.09 78
16282.30 71
16283.50 82
16284.71 82
16285.91 86
16287.12 81
16288.33 93
16289.53 77
16290.74 75
16291.94 90
16293.15 81
16294.36 73
16295.56 72
16296.77 99
16297.98 98
16299.18 75
16300.39 95
16301.60 71
16302.80 76
16304.01 68
16305.22 75
16306.42 82
16307.63 102
16308.84 78
16310.04 74
16311.25 88
16312.46 78
16313.66 93
16314.87 84
16316.08 96
16317.29 73
16318.49 80
16319.70 95
16320.91 96
16322.11 88
16323.32 76
16324.53 98
16325.74 93
16326.94 80
16328.15 74
16329.36 68
16330.57 118
16331.77 88
16332.98 66
16334.19 86
16335.40 84
16336.61 69
16337.81 66
16339.02 96
16340.23 72
16341.44 72
16342.65 78
16343.85 93
16345.06 76
16346.27 71
16347.48 82
16348.69 88
16349.90 70
16351.10 71
16352.31 68
16353.52 77
16354.73 56
16355.94 85
16357.15 95
16358.35 77
16359.56 70
16360.77 87
16361.98 70
16363.19 63
16364.40 91
16365.61 89
16366.82 87
16368.03 73
16369.23 83
16370.44 82
16371.65 82
16372.86 60
16374.07 76
16375.28 91
16376.49 77
16377.70 62
16378.91 69
16380.12 93
16381.33 93
16382.54 75
16383.75 82
16384.96 70
16386.17 61
16387.38 100
16388.59 97
16389.80 68
16391.01 77
16392.22 98
16393.43 90
16394.64 75
16395.85 68
16397.06 82
16398.27 77
16399.48 56
16400.69 68
16401.90 62
16403.11 68
16404.32 73
16405.53 74
16406.74 78
16407.95 57
16409.16 71
16410.37 71
16411.58 82
16412.79 74
16414.00 66
16415.21 74
16416.42 75
16417.63 62
16418.85 54
16420.06 61
16421.27 75
16422.48 56
16423.69 75
16424.90 62
16426.11 67
16427.32 54
16428.53 75
16429.75 79
16430.96 71
16432.17 65
16433.38 82
16434.59 75
16435.80 70
16437.01 72
16438.23 61
16439.44 68
16440.65 67
16441.86 62
16443.07 68
16444.28 64
16445.50 56
16446.71 76
16447.92 72
16449.13 66
16450.34 67
16451.56 81
16452.77 76
16453.98 64
16455.19 61
16456.41 75
16457.62 75
16458.83 50
16460.04 61
16461.26 68
16462.47 59
16463.68 64
16464.89 71
16466.11 65
16467.32 55
16468.53 59
16469.74 80
16470.96 67
16472.17 62
16473.38 67
16474.60 80
16475.81 74
16477.02 66
16478.23 57
16479.45 72
16480.66 63
16481.87 53
16483.09 60
16484.30 71
16485.51 72
16486.73 80
16487.94 73
16489.15 66
16490.37 57
16491.58 74
16492.80 63
16494.01 64
16495.22 40
16496.44 71
16497.65 63
16498.86 54
16500.08 64
16501.29 59
16502.51 72
16503.72 53
16504.93 56
16506.15 64
16507.36 59
16508.58 63
16509.79 72
16511.01 75
16512.22 59
16513.43 57
16514.65 69
16515.86 67
16517.08 61
16518.29 55
16519.51 75
16520.72 52
16521.94 48
16523.15 60
16524.37 42
16525.58 60
16526.80 52
16528.01 76
16529.23 70
16530.44 69
16531.66 52
16532.87 70
16534.09 67
16535.30 54
16536.52 62
16537.73 57
16538.95 63
16540.16 65
16541.38 74
16542.59 68
16543.81 61
16545.02 60
16546.24 76
16547.46 57
16548.67 62
16549.89 69
16551.10 86
16552.32 77
16553.54 63
16554.75 54
16555.97 89
16557.18 80
16558.40 58
16559.62 78
16560.83 68
16562.05 50
16563.26 59
16564.48 56
16565.70 57
16566.91 62
16568.13 60
16569.35 69
16570.56 61
16571.78 54
16573.00 50
16574.21 65
16575.43 52
16576.65 73
16577.86 66
16579.08 74
16580.30 57
16581.51 64
16582.73 70
16583.95 61
16585.16 68
16586.38 55
16587.60 68
16588.82 63
16590.03 62
16591.25 66
16592.47 73
16593.68 75
16594.90 56
16596.12 67
16597.34 82
16598.55 65
16599.77 55
16600.99 70
16602.21 71
16603.43 71
16604.64 67
16605.86 71
16607.08 66
16608.30 63
16609.51 65
16610.73 67
16611.95 59
16613.17 56
16614.39 65
16615.60 68
16616.82 65
16618.04 45
16619.26 76
16620.48 52
16621.70 59
16622.91 54
16624.13 52
16625.35 50
16626.57 51
16627.79 56
16629.01 60
16630.23 54
16631.45 75
16632.66 54
16633.88 58
16635.10 53
16636.32 45
16637.54 52
16638.76 54
16639.98 50
16641.20 47
16642.42 66
16643.64 50
16644.85 67
16646.07 57
16647.29 66
16648.51 56
16649.73 63
16650.95 69
16652.17 53
16653.39 52
16654.61 45
16655.83 57
16657.05 59
16658.27 53
16659.49 44
16660.71 58
16661.93 60
16663.15 44
16664.37 52
16665.59 51
16666.81 68
16668.03 57
16669.25 61
16670.47 56
16671.69 52
16672.91 49
16674.13 50
16675.35 48
16676.57 43
16677.79 36
16679.01 60
16680.23 58
16681.45 66
16682.67 45
16683.89 73
16685.11 58
16686.34 52
16687.56 72
16688.78 50
16690.00 48
16691.22 59
16692.44 69
16693.66 63
16694.88 46
16696.10 68
16697.32 64
16698.55 46
16699.77 55
16700.99 67
16702.21 63
16703.43 64
16704.65 48
16705.87 53
16707.10 61
16708.32 71
16709.54 66
16710.76 59
16711.98 48
16713.20 58
16714.43 49
16715.65 69
16716.87 49
16718.09 60
16719.31 48
16720.54 55
16721.76 52
16722.98 56
16724.20 62
16725.42 65
16726.65 63
16727.87 63
16729.09 71
16730.31 52
16731.54 68
16732.76 68
16733.98 62
16735.20 50
16736.43 70
16737.65 66
16738.87 54
16740.09 53
16741.32 50
16742.54 60
16743.76 54
16744.99 67
16746.21 42
16747.43 62
16748.65 82
16749.88 65
16751.10 66
16752.32 66
16753.55 52
16754.77 75
16755.99 69
16757.22 58
16758.44 62
16759.66 61
16760.89 57
16762.11 70
16763.33 72
16764.56 69
16765.78 71
16767.01 50
16768.23 56
16769.45 55
16770.68 61
16771.90 50
16773.12 61
16774.35 54
16775.57 54
16776.80 61
16778.02 69
16779.25 75
16780.47 63
16781.69 58
16782.92 70
16784.14 72
16785.37 73
16786.59 49
16787.82 65
16789.04 64
16790.27 58
16791.49 62
16792.71 66
16793.94 51
16795.16 64
16796.39 74
16797.61 72
16798.84 54
16800.06 70
16801.29 83
16802.51 74
16803.74 68
16804.96 72
16806.19 57
16807.41 62
16808.64 61
16809.86 55
16811.09 60
16812.32 51
16813.54 83
16814.77 66
16815.99 60
16817.22 51
16818.44 54
16819.67 70
16820.89 81
16822.12 51
16823.35 63
16824.57 60
16825.80 64
16827.02 55
16828.25 69
16829.48 55
16830.70 64
16831.93 59
16833.15 68
16834.38 68
16835.61 69
16836.83 86
16838.06 66
16839.29 83
16840.51 54
16841.74 75
16842.96 75
16844.19 72
16845.42 64
16846.64 71
16847.87 59
16849.10 81
16850.32 79
16851.55 60
16852.78 59
16854.01 65
16855.23 59
16856.46 66
16857.69 47
16858.91 52
16860.14 68
16861.37 78
16862.59 72
16863.82 74
16865.05 87
16866.28 81
16867.50 67
16868.73 58
16869.96 77
16871.19 77
16872.41 92
16873.64 90
16874.87 67
16876.10 76
16877.33 74
16878.55 67
16879.78 78
16881.01 69
16882.24 82
16883.46 84
16884.69 88
16885.92 67
16887.15 76
16888.38 67
16889.61 75
16890.83 80
16892.06 88
16893.29 79
16894.52 87
16895.75 67
16896.98 77
16898.20 66
16899.43 70
16900.66 79
16901.89 89
16903.12 76
16904.35 72
16905.58 77
16906.80 65
16908.03 71
16909.26 63
16910.49 72
16911.72 80
16912.95 86
16914.18 69
16915.41 90
16916.64 66
16917.87 74
16919.10 76
16920.33 77
16921.55 56
16922.78 62
16924.01 62
16925.24 76
16926.47 74
16927.70 68
16928.93 74
16930.16 72
16931.39 67
16932.62 79
16933.85 86
16935.08 52
16936.31 41
16937.54 73
16938.77 86
16940.00 55
16941.23 60
16942.46 66
16943.69 77
16944.92 84
16946.15 76
16947.38 48
16948.61 67
16949.84 77
16951.07 55
16952.30 72
16953.53 74
16954.76 64
16956.00 61
16957.23 67
16958.46 51
16959.69 75
16960.92 70
16962.15 59
16963.38 57
16964.61 48
16965.84 58
16967.07 63
16968.30 54
16969.54 59
16970.77 53
16972.00 63
16973.23 64
16974.46 75
16975.69 60
16976.92 73
16978.15 61
16979.39 68
16980.62 75
16981.85 71
16983.08 62
16984.31 65
16985.54 48
16986.78 57
16988.01 53
16989.24 72
16990.47 52
16991.70 63
16992.94 66
16994.17 57
16995.40 76
16996.63 62
16997.86 68
16999.10 67
17000.33 54
17001.56 54
17002.79 72
17004.03 67
17005.26 82
17006.49 73
17007.72 74
17008.96 63
17010.19 72
17011.42 71
17012.65 69
17013.89 60
17015.12 59
17016.35 62
17017.58 72
17018.82 54
17020.05 79
17021.28 56
17022.52 55
17023.75 42
17024.98 51
17026.22 66
17027.45 57
17028.68 47
17029.92 52
17031.15 61
17032.38 62
17033.62 54
17034.85 56
17036.08 61
17037.32 68
17038.55 64
17039.78 66
17041.02 63
17042.25 48
17043.49 67
17044.72 65
17045.95 51
17047.19 60
17048.42 80
17049.66 81
17050.89 57
17052.12 59
17053.36 57
17054.59 65
17055.83 70
17057.06 80
17058.29 66
17059.53 49
17060.76 62
17062.00 69
17063.23 64
17064.47 52
17065.70 51
17066.94 62
17068.17 66
17069.41 58
17070.64 48
17071.88 46
17073.11 54
17074.35 54
17075.58 60
17076.82 48
17078.05 64
17079.29 66
17080.52 58
17081.76 43
17082.99 52
17084.23 77
17085.46 69
17086.70 66
17087.93 57
17089.17 57
17090.40 67
17091.64 54
17092.87 46
17094.11 51
17095.35 47
17096.58 60
17097.82 51
17099.05 56
17100.29 61
17101.53 57
17102.76 77
17104.00 72
17105.23 56
17106.47 71
17107.71 52
17108.94 50
17110.18 55
17111.41 49
17112.65 76
17113.89 44
17115.12 48
17116.36 63
17117.60 50
17118.83 85
17120.07 66
17121.31 57
17122.54 54
17123.78 54
17125.02 52
17126.25 52
17127.49 60
17128.73 56
17129.96 57
17131.20 51
17132.44 62
17133.68 65
17134.91 58
17136.15 65
17137.39 47
17138.62 51
17139.86 67
17141.10 66
17142.34 51
17143.57 54
17144.81 67
17146.05 66
17147.29 69
17148.52 73
17149.76 51
17151.00 88
17152.24 62
17153.48 59
17154.71 60
17155.95 59
17157.19 58
17158.43 67
17159.66 49
17160.90 45
17162.14 42
17163.38 64
17164.62 48
17165.86 65
17167.09 53
17168.33 62
17169.57 69
17170.81 72
17172.05 51
17173.29 60
17174.52 53
17175.76 54
17177.00 69
17178.24 60
17179.48 54
17180.72 52
17181.96 58
17183.20 63
17184.43 61
17185.67 52
17186.91 80
17188.15 60
17189.39 58
17190.63 53
17191.87 75
17193.11 61
17194.35 67
17195.59 73
17196.83 63
17198.07 67
17199.31 54
17200.55 62
17201.78 48
17203.02 61
17204.26 57
17205.50 59
17206.74 71
17207.98 65
17209.22 65
17210.46 47
17211.70 50
17212.94 83
17214.18 59
17215.42 61
17216.66 46
17217.90 71
17219.14 66
17220.38 51
17221.62 50
17222.86 55
17224.10 44
17225.34 68
17226.59 72
17227.83 46
17229.07 56
17230.31 69
17231.55 70
17232.79 63
17234.03 46
17235.27 45
17236.51 56
17237.75 60
17238.99 56
17240.23 50
17241.47 59
17242.72 65
17243.96 52
17245.20 54
17246.44 51
17247.68 70
17248.92 49
17250.16 43
17251.40 55
17252.65 50
17253.89 68
17255.13 56
17256.37 54
17257.61 44
17258.85 67
17260.09 59
17261.34 58
17262.58 52
17263.82 59
17265.06 43
17266.30 53
17267.55 48
17268.79 42
17270.03 46
17271.27 60
17272.51 53
17273.76 48
17275.00 48
17276.24 57
17277.48 64
17278.72 57
17279.97 47
17281.21 70
17282.45 52
17283.69 47
17284.94 60
17286.18 43
17287.42 47
17288.67 54
17289.91 67
17291.15 55
17292.39 54
17293.64 44
17294.88 53
17296.12 75
17297.37 42
17298.61 41
17299.85 58
17301.09 44
17302.34 70
17303.58 53
17304.82 59
17306.07 41
17307.31 53
17308.55 54
17309.80 48
17311.04 57
17312.29 59
17313.53 55
17314.77 56
17316.02 47
17317.26 36
17318.50 67
17319.75 65
17320.99 58
17322.24 47
17323.48 40
17324.72 59
17325.97 73
17327.21 45
17328.46 45
17329.70 62
17330.94 51
17332.19 51
17333.43 50
17334.68 50
17335.92 36
17337.17 52
17338.41 50
17339.65 49
17340.90 63
17342.14 43
17343.39 60
17344.63 62
17345.88 61
17347.12 42
17348.37 48
17349.61 56
17350.86 54
17352.10 64
17353.35 40
17354.59 50
17355.84 57
17357.08 56
17358.33 46
17359.57 47
17360.82 63
17362.06 65
17363.31 57
17364.55 59
17365.80 49
17367.05 52
17368.29 58
17369.54 56
17370.78 45
17372.03 48
17373.27 63
17374.52 53
17375.77 56
17377.01 45
17378.26 51
17379.50 53
17380.75 52
17382.00 58
17383.24 67
17384.49 48
17385.73 55
17386.98 57
17388.23 51
17389.47 48
17390.72 41
17391.97 58
17393.21 54
17394.46 45
17395.71 58
17396.95 63
17398.20 54
17399.45 49
17400.69 46
17401.94 56
17403.19 47
17404.43 55
17405.68 49
17406.93 52
17408.17 52
17409.42 44
17410.67 74
17411.91 49
17413.16 57
17414.41 41
17415.66 45
17416.90 58
17418.15 54
17419.40 57
17420.65 53
17421.89 59
17423.14 63
17424.39 64
17425.64 61
17426.88 51
17428.13 45
17429.38 52
17430.63 43
17431.87 46
17433.12 44
17434.37 56
17435.62 57
17436.87 50
17438.11 51
17439.36 55
17440.61 45
17441.86 62
17443.11 59
17444.36 62
17445.60 53
17446.85 58
17448.10 54
17449.35 52
17450.60 40
17451.85 39
17453.10 49
17454.34 63
17455.59 45
17456.84 47
17458.09 65
17459.34 61
17460.59 59
17461.84 49
17463.09 43
17464.33 51
17465.58 68
17466.83 54
17468.08 52
17469.33 51
17470.58 43
17471.83 51
17473.08 51
17474.33 60
17475.58 60
17476.83 59
17478.08 60
17479.33 50
17480.58 39
17481.83 68
17483.08 60
17484.33 50
17485.58 33
17486.83 53
17488.07 49
17489.32 52
17490.57 47
17491.82 44
17493.07 48
17494.32 55
17495.58 60
17496.83 52
17498.08 53
17499.33 58
17500.58 54
17501.83 51
17503.08 46
17504.33 48
17505.58 60
17506.83 62
17508.08 50
17509.33 38
17510.58 44
17511.83 48
17513.08 42
17514.33 49
17515.58 36
17516.83 48
17518.09 45
17519.34 43
17520.59 62
17521.84 61
17523.09 51
17524.34 64
17525.59 42
17526.84 54
17528.09 46
17529.35 44
17530.60 50
17531.85 57
17533.10 49
17534.35 46
17535.60 55
17536.86 50
17538.11 45
17539.36 53
17540.61 58
17541.86 59
17543.11 51
17544.37 54
17545.62 56
17546.87 45
17548.12 46
17549.37 48
17550.63 57
17551.88 53
17553.13 53
17554.38 61
17555.63 56
17556.89 46
17558.14 40
17559.39 68
17560.64 51
17561.90 56
17563.15 44
17564.40 41
17565.65 46
17566.91 39
17568.16 51
17569.41 68
17570.67 52
17571.92 52
17573.17 62
17574.42 40
17575.68 41
17576.93 45
17578.18 46
17579.44 58
17580.69 42
17581.94 55
17583.20 58
17584.45 43
17585.70 42
17586.96 54
17588.21 60
17589.46 52
17590.72 60
17591.97 61
17593.22 49
17594.48 64
17595.73 49
17596.99 69
17598.24 50
17599.49 46
17600.75 48
17602.00 68
17603.26 67
17604.51 56
17605.76 41
17607.02 72
17608.27 54
17609.53 51
17610.78 47
17612.03 54
17613.29 51
17614.54 33
17615.80 32
17617.05 43
17618.31 47
17619.56 51
17620.82 48
17622.07 47
17623.33 61
17624.58 62
17625.83 59
17627.09 57
17628.34 53
17629.60 49
17630.85 32
17632.11 57
17633.36 52
17634.62 71
17635.88 50
17637.13 46
17638.39 55
17639.64 43
17640.90 65
17642.15 66
17643.41 63
17644.66 56
17645.92 61
17647.17 48
17648.43 47
17649.68 39
17650.94 45
17652.20 49
17653.45 44
17654.71 56
17655.96 55
17657.22 65
17658.48 58
17659.73 55
17660.99 56
17662.24 61
17663.50 60
17664.76 57
17666.01 49
17667.27 58
17668.53 44
17669.78 58
17671.04 54
17672.29 44
17673.55 56
17674.81 42
17676.06 57
17677.32 53
17678.58 56
17679.83 54
17681.09 60
17682.35 52
17683.60 51
17684.86 44
17686.12 60
17687.38 45
17688.63 52
17689.89 46
17691.15 54
17692.40 49
17693.66 56
17694.92 60
17696.18 48
17697.43 47
17698.69 60
17699.95 63
17701.21 56
17702.46 50
17703.72 39
17704.98 56
17706.24 48
17707.49 42
17708.75 47
17710.01 51
17711.27 56
17712.53 57
17713.78 51
17715.04 63
17716.30 51
17717.56 54
17718.82 61
17720.07 66
17721.33 57
17722.59 61
17723.85 68
17725.11 50
17726.36 50
17727.62 56
17728.88 55
17730.14 50
17731.40 59
17732.66 53
17733.92 50
17735.17 51
17736.43 60
17737.69 50
17738.95 50
17740.21 52
17741.47 49
17742.73 64
17743.99 54
17745.25 46
17746.51 49
17747.76 56
17749.02 63
17750.28 54
17751.54 56
17752.80 44
17754.06 44
17755.32 50
17756.58 36
17757.84 49
17759.10 40
17760.36 52
17761.62 57
17762.88 47
17764.14 32
17765.40 48
17766.66 44
17767.92 56
17769.18 50
17770.44 48
17771.70 48
17772.96 52
17774.22 62
17775.48 50
17776.74 43
17778.00 66
17779.26 42
17780.52 70
17781.78 54
17783.04 42
17784.30 39
17785.56 56
17786.82 63
17788.08 61
17789.34 54
17790.60 58
17791.86 59
17793.12 46
17794.38 44
17795.65 51
17796.91 63
17798.17 63
17799.43 56
17800.69 42
17801.95 36
17803.21 40
17804.47 60
17805.73 51
17807.00 59
17808.26 42
17809.52 59
17810.78 48
17812.04 57
17813.30 42
17814.56 39
17815.83 62
17817.09 60
17818.35 37
17819.61 37
17820.87 40
17822.13 59
17823.40 51
17824.66 40
17825.92 61
17827.18 41
17828.44 55
17829.71 45
17830.97 53
17832.23 69
17833.49 54
17834.75 43
17836.02 44
17837.28 62
17838.54 61
17839.80 55
17841.07 52
17842.33 46
17843.59 58
17844.85 63
17846.12 40
17847.38 49
17848.64 42
17849.91 57
17851.17 51
17852.43 48
17853.69 51
17854.96 60
17856.22 46
17857.48 48
17858.75 56
17860.01 48
17861.27 44
17862.54 58
17863.80 50
17865.06 57
17866.33 47
17867.59 58
17868.85 62
17870.12 53
17871.38 46
17872.64 47
17873.91 76
17875.17 65
17876.43 38
17877.70 43
17878.96 68
17880.23 49
17881.49 51
17882.75 58
17884.02 65
17885.28 69
17886.55 50
17887.81 39
17889.07 41
17890.34 53
17891.60 65
17892.87 64
17894.13 61
17895.40 47
17896.66 56
17897.92 45
17899.19 42
17900.45 37
17901.72 62
17902.98 58
17904.25 43
17905.51 39
17906.78 46
17908.04 57
17909.31 63
17910.57 55
17911.84 53
17913.10 35
17914.37 53
17915.63 44
17916.90 50
17918.16 39
17919.43 64
17920.69 55
17921.96 52
17923.22 41
17924.49 50
17925.75 55
17927.02 58
17928.29 42
17929.55 58
17930.82 52
17932.08 57
17933.35 54
17934.61 58
17935.88 53
17937.15 60
17938.41 57
17939.68 54
17940.94 51
17942.21 48
17943.48 53
17944.74 50
17946.01 56
17947.28 53
17948.54 66
17949.81 49
17951.07 49
17952.34 59
17953.61 45
17954.87 52
17956.14 44
17957.41 59
17958.67 51
17959.94 58
17961.21 46
17962.47 55
17963.74 55
17965.01 63
17966.27 51
17967.54 59
17968.81 50
17970.08 49
17971.34 55
17972.61 53
17973.88 54
17975.14 54
17976.41 78
17977.68 53
17978.95 37
17980.21 33
17981.48 49
17982.75 67
17984.02 46
17985.28 48
17986.55 42
17987.82 55
17989.09 49
17990.35 52
17991.62 48
17992.89 53
17994.16 50
17995.43 51
17996.69 50
17997.96 45
17999.23 45
18000.50 50
18001.77 63
18003.03 53
18004.30 46
18005.57 71
18006.84 53
18008.11 44
18009.38 58
18010.64 61
18011.91 59
18013.18 52
18014.45 57
18015.72 53
18016.99 64
18018.26 72
18019.53 45
18020.79 47
18022.06 40
18023.33 54
18024.60 57
18025.87 48
18027.14 29
18028.41 64
18029.68 64
18030.95 54
18032.22 51
18033.48 55
18034.75 53
18036.02 59
18037.29 51
18038.56 58
18039.83 63
18041.10 61
18042.37 61
18043.64 72
18044.91 62
18046.18 45
18047.45 67
18048.72 52
18049.99 53
18051.26 58
18052.53 57
18053.80 77
18055.07 65
18056.34 61
18057.61 56
18058.88 73
18060.15 79
18061.42 52
18062.69 62
18063.96 54
18065.23 61
18066.50 67
18067.77 66
18069.04 47
18070.31 43
18071.58 60
18072.86 62
18074.13 54
18075.40 50
18076.67 43
18077.94 56
18079.21 45
18080.48 46
18081.75 60
18083.02 48
18084.29 48
18085.56 64
18086.84 54
18088.11 56
18089.38 63
18090.65 52
18091.92 52
18093.19 56
18094.46 61
18095.74 72
18097.01 50
18098.28 60
18099.55 57
18100.82 46
18102.09 65
18103.37 56
18104.64 73
18105.91 61
18107.18 49
18108.45 42
18109.72 49
18111.00 44
18112.27 56
18113.54 56
18114.81 60
18116.09 50
18117.36 67
18118.63 59
18119.90 48
18121.17 55
18122.45 48
18123.72 65
18124.99 51
18126.26 48
18127.54 55
18128.81 37
18130.08 47
18131.36 54
18132.63 56
18133.90 49
18135.17 48
18136.45 63
18137.72 60
18138.99 44
18140.27 56
18141.54 64
18142.81 72
18144.09 58
18145.36 53
18146.63 59
18147.91 48
18149.18 40
18150.45 58
18151.73 47
18153.00 57
18154.27 54
18155.55 54
18156.82 41
18158.09 45
18159.37 40
18160.64 56
18161.91 59
18163.19 45
18164.46 30
18165.74 49
18167.01 74
18168.28 46
18169.56 39
18170.83 41
18172.11 51
18173.38 50
18174.66 41
18175.93 52
18177.20 36
18178.48 47
18179.75 52
18181.03 52
18182.30 46
18183.58 58
18184.85 48
18186.13 40
18187.40 49
18188.68 56
18189.95 40
18191.23 39
18192.50 43
18193.78 49
18195.05 50
18196.33 50
18197.60 44
18198.88 48
18200.15 60
18201.43 48
18202.70 51
18203.98 51
18205.25 54
18206.53 59
18207.80 47
18209.08 49
18210.35 42
18211.63 33
18212.90 61
18214.18 31
18215.46 37
18216.73 43
18218.01 59
18219.28 59
18220.56 34
18221.84 44
18223.11 54
18224.39 57
18225.66 57
18226.94 49
18228.22 41
18229.49 54
18230.77 59
18232.04 55
18233.32 47
18234.60 37
18235.87 54
18237.15 55
18238.43 51
18239.70 45
18240.98 53
18242.26 59
18243.53 47
18244.81 46
18246.09 55
18247.36 54
18248.64 59
18249.92 53
18251.19 52
18252.47 46
18253.75 48
18255.03 60
18256.30 59
18257.58 53
18258.86 41
18260.13 53
18261.41 58
18262.69 50
18263.97 46
18265.24 45
18266.52 46
18267.80 40
18269.08 46
18270.35 53
18271.63 59
18272.91 47
18274.19 56
18275.47 61
18276.74 43
18278.02 54
18279.30 61
18280.58 49
18281.85 52
18283.13 53
18284.41 45
18285.69 39
18286.97 47
18288.25 60
18289.52 68
18290.80 46
18292.08 43
18293.36 59
18294.64 47
18295.92 45
18297.19 50
18298.47 47
18299.75 51
18301.03 46
18302.31 55
18303.59 60
18304.87 58
18306.15 44
18307.43 45
18308.70 46
18309.98 41
18311.26 43
18312.54 54
18313.82 49
18315.10 46
18316.38 64
18317.66 47
18318.94 39
18320.22 38
18321.50 41
18322.78 63
18324.06 54
18325.34 56
18326.61 53
18327.89 54
18329.17 46
18330.45 44
18331.73 50
18333.01 47
18334.29 54
18335.57 66
18336.85 38
18338.13 44
18339.41 52
18340.69 48
18341.97 52
18343.25 44
18344.53 54
18345.81 55
18347.09 50
18348.37 30
18349.66 34
18350.94 52
18352.22 61
18353.50 40
18354.78 48
18356.06 46
18357.34 47
18358.62 54
18359.90 58
18361.18 43
18362.46 38
18363.74 47
18365.02 51
18366.30 57
18367.59 55
18368.87 42
18370.15 56
18371.43 48
18372.71 50
18373.99 41
18375.27 49
18376.55 41
18377.84 52
18379.12 75
18380.40 53
18381.68 51
18382.96 42
18384.24 48
18385.53 55
18386.81 26
18388.09 37
18389.37 47
18390.65 57
18391.93 36
18393.22 46
18394.50 39
18395.78 42
18397.06 50
18398.34 50
18399.63 58
18400.91 42
18402.19 63
18403.47 43
18404.76 38
18406.04 45
18407.32 45
18408.60 55
18409.89 57
18411.17 31
18412.45 46
18413.73 62
18415.02 47
18416.30 37
18417.58 41
18418.86 40
18420.15 56
18421.43 47
18422.71 46
18424.00 42
18425.28 49
18426.56 74
18427.85 62
18429.13 45
18430.41 38
18431.70 42
18432.98 56
18434.26 31
18435.55 30
18436.83 51
18438.11 44
18439.40 58
18440.68 49
18441.96 49
18443.25 47
18444.53 55
18445.81 69
18447.10 45
18448.38 43
18449.67 52
18450.95 51
18452.23 33
18453.52 46
18454.80 38
18456.09 34
18457.37 48
18458.66 55
18459.94 46
18461.22 44
18462.51 51
18463.79 45
18465.08 41
18466.36 44
18467.65 45
18468.93 49
18470.22 51
18471.50 51
18472.78 46
18474.07 47
18475.35 57
18476.64 54
18477.92 54
18479.21 37
18480.49 47
18481.78 55
18483.06 39
18484.35 46
18485.63 42
18486.92 51
18488.20 44
18489.49 67
18490.78 54
18492.06 33
18493.35 49
18494.63 52
18495.92 69
18497.20 64
18498.49 43
18499.77 42
18501.06 60
18502.35 67
18503.63 49
18504.92 42
18506.20 45
18507.49 72
18508.78 54
18510.06 60
18511.35 60
18512.63 55
18513.92 66
18515.21 48
18516.49 52
18517.78 50
18519.06 44
18520.35 56
18521.64 55
18522.92 46
18524.21 47
18525.50 60
18526.78 54
18528.07 40
18529.36 44
18530.64 46
18531.93 64
18533.22 49
18534.50 52
18535.79 57
18537.08 52
18538.37 44
18539.65 58
18540.94 76
18542.23 41
18543.51 58
18544.80 50
18546.09 48
18547.38 54
18548.66 57
18549.95 54
18551.24 52
18552.53 51
18553.81 51
18555.10 47
18556.39 41
18557.68 49
18558.96 51
18560.25 62
18561.54 44
18562.83 49
18564.11 59
18565.40 35
18566.69 46
18567.98 37
18569.27 55
18570.56 50
18571.84 33
18573.13 49
18574.42 58
18575.71 44
18577.00 43
18578.28 69
18579.57 55
18580.86 48
18582.15 42
18583.44 49
18584.73 55
18586.02 46
18587.31 70
18588.59 61
18589.88 44
18591.17 45
18592.46 55
18593.75 61
18595.04 49
18596.33 49
18597.62 73
18598.91 64
18600.19 46
18601.48 46
18602.77 43
18604.06 45
18605.35 51
18606.64 62
18607.93 49
18609.22 52
18610.51 55
18611.80 58
18613.09 52
18614.38 48
18615.67 43
18616.96 53
18618.25 65
18619.54 51
18620.83 58
18622.12 49
18623.41 55
18624.70 64
18625.99 57
18627.28 63
18628.57 39
18629.86 51
18631.15 46
18632.44 51
18633.73 37
18635.02 56
18636.31 66
18637.60 45
18638.89 32
18640.18 62
18641.47 63
18642.76 50
18644.05 55
18645.34 49
18646.63 48
18647.93 47
18649.22 50
18650.51 67
18651.80 50
18653.09 34
18654.38 48
18655.67 54
18656.96 42
18658.25 56
18659.55 50
18660.84 57
18662.13 54
18663.42 45
18664.71 60
18666.00 59
18667.29 50
18668.58 38
18669.88 50
18671.17 52
18672.46 36
18673.75 38
18675.04 47
18676.34 54
18677.63 42
18678.92 59
18680.21 42
18681.50 31
18682.79 48
18684.09 58
18685.38 54
18686.67 39
18687.96 39
18689.26 51
18690.55 61
18691.84 42
18693.13 52
18694.43 51
18695.72 47
18697.01 42
18698.30 49
18699.60 44
18700.89 38
18702.18 44
18703.47 61
18704.77 40
18706.06 42
18707.35 55
18708.65 40
18709.94 56
18711.23 43
18712.52 45
18713.82 54
18715.11 42
18716.40 51
18717.70 60
18718.99 46
18720.28 51
18721.58 41
18722.87 58
18724.16 47
18725.46 41
18726.75 38
18728.04 46
18729.34 50
18730.63 40
18731.93 57
18733.22 42
18734.51 43
18735.81 49
18737.10 42
18738.40 51
18739.69 60
18740.98 59
18742.28 69
18743.57 64
18744.87 36
18746.16 55
18747.45 53
18748.75 46
18750.04 33
18751.34 37
18752.63 53
18753.93 45
18755.22 40
18756.52 49
18757.81 36
18759.10 46
18760.40 42
18761.69 62
18762.99 43
18764.28 35
18765.58 41
18766.87 54
18768.17 33
18769.46 45
18770.76 51
18772.05 53
18773.35 40
18774.64 44
18775.94 45
18777.23 41
18778.53 58
18779.83 44
18781.12 47
18782.42 37
18783.71 48
18785.01 47
18786.30 52
18787.60 49
18788.89 49
18790.19 44
18791.49 51
18792.78 34
18794.08 51
18795.37 52
18796.67 54
18797.97 51
18799.26 42
18800.56 56
18801.85 43
18803.15 49
18804.45 41
18805.74 44
18807.04 42
18808.34 47
18809.63 43
18810.93 42
18812.23 28
18813.52 40
18814.82 54
18816.12 57
18817.41 31
18818.71 39
18820.01 53
18821.30 61
18822.60 37
18823.90 40
18825.19 38
18826.49 49
18827.79 46
18829.08 46
18830.38 41
18831.68 45
18832.98 69
18834.27 53
18835.57 43
18836.87 55
18838.17 47
18839.46 58
18840.76 51
18842.06 35
18843.36 35
18844.65 49
18845.95 44
18847.25 63
18848.55 47
18849.84 50
18851.14 50
18852.44 54
18853.74 51
18855.04 44
18856.33 44
18857.63 50
18858.93 42
18860.23 61
18861.53 42
18862.83 55
18864.12 54
18865.42 45
18866.72 45
18868.02 51
18869.32 68
18870.62 47
18871.91 59
18873.21 49
18874.51 56
18875.81 56
18877.11 39
18878.41 61
18879.71 47
18881.01 49
18882.30 46
18883.60 50
18884.90 29
18886.20 44
18887.50 54
18888.80 54
18890.10 41
18891.40 52
18892.70 43
18894.00 57
18895.30 34
18896.60 34
18897.90 37
18899.19 42
18900.49 42
18901.79 42
18903.09 56
18904.39 51
18905.69 54
18906.99 46
18908.29 39
18909.59 43
18910.89 49
18912.19 47
18913.49 41
18914.79 43
18916.09 53
18917.39 57
18918.69 47
18919.99 37
18921.29 56
18922.59 48
18923.89 48
18925.20 56
18926.50 46
18927.80 52
18929.10 54
18930.40 64
18931.70 35
18933.00 44
18934.30 49
18935.60 47
18936.90 51
18938.20 45
18939.50 44
18940.80 53
18942.10 48
18943.41 42
18944.71 50
18946.01 46
18947.31 52
18948.61 54
18949.91 45
18951.21 48
18952.51 49
18953.82 60
18955.12 47
18956.42 49
18957.72 51
18959.02 38
18960.32 46
18961.63 60
18962.93 40
18964.23 46
18965.53 37
18966.83 48
18968.13 36
18969.44 58
18970.74 39
18972.04 39
18973.34 47
18974.64 44
18975.95 47
18977.25 47
18978.55 47
18979.85 52
18981.16 47
18982.46 42
18983.76 54
18985.06 59
18986.37 53
18987.67 50
18988.97 40
18990.27 45
18991.58 55
18992.88 60
18994.18 39
18995.48 53
18996.79 57
18998.09 39
18999.39 54
19000.70 42
19002.00 43
19003.30 52
19004.61 38
19005.91 40
19007.21 46
19008.52 52
19009.82 39
19011.12 39
19012.43 29
19013.73 41
19015.03 40
19016.34 62
19017.64 47
19018.94 30
19020.25 40
19021.55 55
19022.86 47
19024.16 40
19025.46 52
19026.77 51
19028.07 49
19029.37 47
19030.68 42
19031.98 38
19033.29 42
19034.59 39
19035.90 48
19037.20 36
19038.50 53
19039.81 52
19041.11 59
19042.42 43
19043.72 35
19045.03 44
19046.33 50
19047.64 46
19048.94 48
19050.25 41
19051.55 43
19052.85 47
19054.16 43
19055.46 40
19056.77 34
19058.07 54
19059.38 51
19060.68 33
19061.99 47
19063.30 44
19064.60 56
19065.91 39
19067.21 57
19068.52 47
19069.82 45
19071.13 59
19072.43 44
19073.74 44
19075.04 47
19076.35 52
19077.66 44
19078.96 54
19080.27 51
19081.57 43
19082.88 37
19084.18 40
19085.49 56
19086.80 54
19088.10 48
19089.41 35
19090.71 44
19092.02 42
19093.33 42
19094.63 50
19095.94 38
19097.25 47
19098.55 53
19099.86 46
19101.17 44
19102.47 38
19103.78 52
19105.08 40
19106.39 42
19107.70 51
19109.01 58
19110.31 48
19111.62 48
19112.93 51
19114.23 57
19115.54 53
19116.85 52
19118.15 43
19119.46 47
19120.77 62
19122.08 53
19123.38 48
19124.69 48
19126.00 36
19127.30 47
19128.61 47
19129.92 47
19131.23 41
19132.53 49
19133.84 63
19135.15 38
19136.46 50
19137.77 48
19139.07 50
19140.38 57
19141.69 51
19143.00 44
19144.30 47
19145.61 45
19146.92 58
19148.23 45
19149.54 37
19150.84 49
19152.15 46
19153.46 51
19154.77 39
19156.08 44
19157.39 49
19158.70 53
19160.00 68
19161.31 55
19162.62 54
19163.93 45
19165.24 36
19166.55 40
19167.86 38
19169.16 53
19170.47 56
19171.78 57
19173.09 47
19174.40 49
19175.71 56
19177.02 52
19178.33 45
19179.64 42
19180.95 56
19182.26 51
19183.56 53
19184.87 51
19186.18 51
19187.49 54
19188.80 47
19190.11 47
19191.42 49
19192.73 53
19194.04 34
19195.35 44
19196.66 46
19197.97 46
19199.28 45
19200.59 51
19201.90 54
19203.21 48
19204.52 56
19205.83 50
19207.14 53
19208.45 55
19209.76 58
19211.07 41
19212.38 65
19213.69 53
19215.00 64
19216.31 32
19217.62 48
19218.93 56
19220.24 49
19221.55 35
19222.86 60
19224.18 39
19225.49 46
19226.80 47
19228.11 43
19229.42 47
19230.73 38
19232.04 51
19233.35 40
19234.66 48
19235.97 53
19237.28 50
19238.60 48
19239.91 33
19241.22 47
19242.53 47
19243.84 63
19245.15 40
19246.46 37
19247.78 36
19249.09 43
19250.40 44
19251.71 48
19253.02 32
19254.33 26
19255.65 28
19256.96 37
19258.27 35
19259.58 41
19260.89 38
19262.21 45
19263.52 41
19264.83 38
19266.14 44
19267.45 41
19268.77 43
19270.08 39
19271.39 41
19272.70 56
19274.02 43
19275.33 32
19276.64 49
19277.95 40
19279.27 45
19280.58 43
19281.89 37
19283.20 35
19284.52 40
19285.83 45
19287.14 45
19288.45 48
19289.77 47
19291.08 47
19292.39 40
19293.71 45
19295.02 39
19296.33 38
19297.65 43
19298.96 51
19300.27 38
19301.59 52
19302.90 39
19304.21 34
19305.53 51
19306.84 49
19308.15 43
19309.47 51
19310.78 44
19312.09 33
19313.41 41
19314.72 41
19316.04 47
19317.35 34
19318.66 40
19319.98 39
19321.29 45
19322.61 48
19323.92 40
19325.23 49
19326.55 51
19327.86 41
19329.18 42
19330.49 55
19331.81 39
19333.12 44
19334.43 46
19335.75 32
19337.06 36
19338.38 42
19339.69 41
19341.01 38
19342.32 30
19343.64 39
19344.95 35
19346.27 46
19347.58 42
19348.90 47
19350.21 50
19351.53 41
19352.84 46
19354.16 37
19355.47 38
19356.79 41
19358.10 36
19359.42 39
19360.73 36
19362.05 36
19363.36 44
19364.68 48
19366.00 55
19367.31 51
19368.63 39
19369.94 33
19371.26 44
19372.57 54
19373.89 39
19375.21 53
19376.52 51
19377.84 61
19379.15 62
19380.47 33
19381.79 35
19383.10 50
19384.42 47
19385.73 54
19387.05 44
19388.37 55
19389.68 48
19391.00 57
19392.32 59
19393.63 43
19394.95 57
19396.27 59
19397.58 51
19398.90 44
19400.22 45
19401.53 49
19402.85 47
19404.17 39
19405.48 41
19406.80 33
19408.12 48
19409.43 45
19410.75 33
19412.07 44
19413.39 43
19414.70 74
19416.02 47
19417.34 33
19418.65 42
19419.97 51
19421.29 61
19422.61 46
19423.92 33
19425.24 39
19426.56 49
19427.88 66
19429.20 41
19430.51 37
19431.83 51
19433.15 65
19434.47 61
19435.78 44
19437.10 36
19438.42 45
19439.74 46
19441.06 55
19442.37 41
19443.69 51
19445.01 54
19446.33 44
19447.65 39
19448.97 37
19450.28 41
19451.60 44
19452.92 50
19454.24 45
19455.56 42
19456.88 34
19458.20 54
19459.51 47
19460.83 40
19462.15 41
19463.47 46
19464.79 52
19466.11 43
19467.43 37
19468.75 55
19470.07 61
19471.39 48
19472.70 54
19474.02 60
19475.34 49
19476.66 50
19477.98 56
19479.30 36
19480.62 45
19481.94 41
19483.26 43
19484.58 50
19485.90 31
19487.22 52
19488.54 53
19489.86 48
19491.18 33
19492.50 37
19493.82 48
19495.14 41
19496.46 45
19497.78 47
19499.10 71
19500.42 58
19501.74 55
19503.06 43
19504.38 34
19505.70 33
19507.02 48
19508.34 42
19509.66 45
19510.98 37
19512.30 46
19513.62 60
19514.94 48
19516.26 45
19517.58 47
19518.90 51
19520.23 45
19521.55 47
19522.87 37
19524.19 49
19525.51 40
19526.83 35
19528.15 46
19529.47 40
19530.79 43
19532.11 55
19533.44 45
19534.76 44
19536.08 42
19537.40 44
19538.72 54
19540.04 50
19541.36 42
19542.69 40
19544.01 41
19545.33 51
19546.65 49
19547.97 38
19549.29 49
19550.62 58
19551.94 37
19553.26 35
19554.58 50
19555.90 40
19557.23 49
19558.55 44
19559.87 36
19561.19 40
19562.51 37
19563.84 41
19565.16 44
19566.48 45
19567.80 32
19569.13 41
19570.45 40
19571.77 45
19573.09 38
19574.42 33
19575.74 40
19577.06 56
19578.39 35
19579.71 39
19581.03 46
19582.35 42
19583.68 60
19585.00 46
19586.32 47
19587.65 30
19588.97 37
19590.29 41
19591.62 41
19592.94 41
19594.26 35
19595.59 43
19596.91 41
19598.23 39
19599.56 45
19600.88 42
19602.20 49
19603.53 42
19604.85 45
19606.17 46
19607.50 29
19608.82 56
19610.15 44
19611.47 51
19612.79 40
19614.12 46
19615.44 35
19616.77 55
19618.09 36
19619.41 36
19620.74 39
19622.06 42
19623.39 46
19624.71 39
19626.03 39
19627.36 29
19628.68 37
19630.01 50
19631.33 46
19632.66 57
19633.98 52
19635.31 40
19636.63 55
19637.96 37
19639.28 41
19640.61 48
19641.93 39
19643.26 47
19644.58 38
19645.91 35
19647.23 48
19648.56 41
19649.88 46
19651.21 40
19652.53 35
19653.86 52
19655.18 49
19656.51 57
19657.83 36
19659.16 45
19660.48 42
19661.81 29
19663.14 35
19664.46 46
19665.79 52
19667.11 50
19668.44 38
19669.77 40
19671.09 42
19672.42 48
19673.74 43
19675.07 39
19676.40 40
19677.72 40
19679.05 51
19680.37 44
19681.70 55
19683.03 37
19684.35 36
19685.68 51
19687.01 51
19688.33 42
19689.66 36
19690.99 42
19692.31 40
19693.64 39
19694.97 31
19696.29 49
19697.62 41
19698.95 48
19700.27 48
19701.60 40
19702.93 43
19704.25 41
19705.58 41
19706.91 40
19708.23 30
19709.56 35
19710.89 37
19712.22 33
19713.54 43
19714.87 38
19716.20 38
19717.53 40
19718.85 50
19720.18 49
19721.51 45
19722.84 31
19724.16 49
19725.49 52
19726.82 37
19728.15 41
19729.48 49
19730.80 48
19732.13 35
19733.46 44
19734.79 49
19736.12 60
19737.44 48
19738.77 41
19740.10 38
19741.43 44
19742.76 39
19744.09 51
19745.41 43
19746.74 42
19748.07 38
19749.40 42
19750.73 52
19752.06 41
19753.39 42
19754.71 48
19756.04 44
19757.37 48
19758.70 57
19760.03 50
19761.36 49
19762.69 39
19764.02 59
19765.35 51
19766.68 44
19768.00 55
19769.33 41
19770.66 39
19771.99 34
19773.32 45
19774.65 47
19775.98 46
19777.31 31
19778.64 41
19779.97 54
19781.30 50
19782.63 44
19783.96 47
19785.29 42
19786.62 42
19787.95 46
19789.28 61
19790.61 42
19791.94 41
19793.27 50
19794.60 50
19795.93 57
19797.26 55
19798.59 49
19799.92 49
19801.25 51
19802.58 52
19803.91 54
19805.24 38
19806.57 48
19807.90 57
19809.23 50
19810.56 40
19811.89 30
19813.22 53
19814.55 62
19815.89 51
19817.22 51
19818.55 51
19819.88 36
19821.21 64
19822.54 45
19823.87 59
19825.20 43
19826.53 60
19827.86 57
19829.20 52
19830.53 41
19831.86 34
19833.19 59
19834.52 41
19835.85 48
19837.18 42
19838.52 54
19839.85 55
19841.18 52
19842.51 48
19843.84 47
19845.17 52
19846.51 60
19847.84 41
19849.17 47
19850.50 60
19851.83 60
19853.17 52
19854.50 35
19855.83 51
19857.16 41
19858.50 51
19859.83 54
19861.16 56
19862.49 32
19863.82 64
19865.16 50
19866.49 52
19867.82 48
19869.15 61
19870.49 61
19871.82 53
19873.15 39
19874.49 49
19875.82 40
19877.15 48
19878.48 46
19879.82 52
19881.15 52
19882.48 45
19883.82 42
19885.15 40
19886.48 45
19887.82 36
19889.15 45
19890.48 38
19891.82 40
19893.15 37
19894.48 46
19895.82 53
19897.15 38
19898.48 43
19899.82 61
19901.15 48
19902.48 42
19903.82 45
19905.15 45
19906.49 67
19907.82 37
19909.15 49
19910.49 41
19911.82 43
19913.16 57
19914.49 48
19915.82 34
19917.16 34
19918.49 57
19919.83 50
19921.16 53
19922.50 39
19923.83 41
19925.16 36
19926.50 44
19927.83 44
19929.17 44
19930.50 63
19931.84 49
19933.17 45
19934.51 44
19935.84 38
19937.18 34
19938.51 52
19939.85 38
19941.18 41
19942.52 31
19943.85 56
19945.19 50
19946.52 51
19947.86 36
19949.19 37
19950.53 49
19951.86 43
19953.20 38
19954.53 34
19955.87 51
19957.21 35
19958.54 36
19959.88 36
19961.21 43
19962.55 36
19963.88 53
19965.22 40
19966.56 47
19967.89 36
19969.23 50
19970.56 44
19971.90 39
19973.24 38
19974.57 41
19975.91 42
19977.24 51
19978.58 39
19979.92 42
19981.25 45
19982.59 41
19983.93 44
19985.26 38
19986.60 65
19987.94 40
19989.27 52
19990.61 44
19991.95 39
19993.28 37
19994.62 40
19995.96 27
19997.29 47
19998.63 51
19999.97 39
20001.30 46
20002.64 42
20003.98 54
20005.32 38
20006.65 54
20007.99 47
20009.33 48
20010.67 38
20012.00 40
20013.34 42
20014.68 44
20016.02 33
20017.35 44
20018.69 58
20020.03 39
20021.37 42
20022.70 48
20024.04 50
20025.38 42
20026.72 48
20028.06 28
20029.39 38
20030.73 39
20032.07 59
20033.41 46
20034.75 43
20036.08 40
20037.42 48
20038.76 42
20040.10 39
20041.44 36
20042.78 46
20044.11 44
20045.45 31
20046.79 45
20048.13 41
20049.47 62
20050.81 31
20052.15 40
20053.48 34
20054.82 60
20056.16 43
20057.50 57
20058.84 36
20060.18 33
20061.52 50
20062.86 52
20064.20 46
20065.54 44
20066.88 40
20068.21 53
20069.55 54
20070.89 30
20072.23 33
20073.57 40
20074.91 51
20076.25 36
20077.59 43
20078.93 34
20080.27 40
20081.61 51
20082.95 40
20084.29 43
20085.63 32
20086.97 49
20088.31 47
20089.65 48
20090.99 37
20092.33 38
20093.67 48
20095.01 59
20096.35 38
20097.69 38
20099.03 56
20100.37 47
20101.71 47
20103.05 47
20104.39 34
20105.73 44
20107.07 41
20108.41 50
20109.76 40
20111.10 33
20112.44 59
20113.78 48
20115.12 66
20116.46 23
20117.80 39
20119.14 38
20120.48 38
20121.82 42
20123.16 49
20124.51 43
20125.85 44
20127.19 43
20128.53 35
20129.87 46
20131.21 35
20132.55 41
20133.90 48
20135.24 42
