# Supplementary material for: MALDI-TOF MS typing enables the classification of brewing yeasts of the genus Saccharomyces to major beer styles
Source: PLoS One. 2017 Aug 9;12(8):e0181694. doi: 10.1371/journal.pone.0181694 (PMC5549903; doi:10.1371/journal.pone.0181694)
Supplement: S15 File — The directory includes 90 raw files and was zipped to “.zip”; the folder has three strains with 30 spectra per strain; S1 Text explains the raw files with an example and Table 1 represents the yeast strains used within the experiment. (ZIP) [file pone.0181694.s018.zip › 43-45/30667-214-OG-WB-WB-YPG-18h-E-E_2015-11-12__0_A6_1.dat]

1999.94 2258
2000.36 2344
2000.78 2368
2001.20 2308
2001.62 2159
2002.04 2365
2002.47 2375
2002.89 2373
2003.31 2366
2003.73 2153
2004.15 1970
2004.58 1935
2005.00 1971
2005.42 1973
2005.84 1885
2006.26 1909
2006.69 1972
2007.11 1923
2007.53 1891
2007.95 2075
2008.38 2012
2008.80 2130
2009.22 1907
2009.64 1929
2010.07 2049
2010.49 2070
2010.91 2118
2011.33 2150
2011.76 2051
2012.18 2018
2012.60 2019
2013.03 2023
2013.45 1979
2013.87 1963
2014.29 1858
2014.72 1872
2015.14 1972
2015.56 2029
2015.99 1881
2016.41 1718
2016.83 1797
2017.26 1825
2017.68 1768
2018.10 2011
2018.53 2146
2018.95 2303
2019.37 2212
2019.80 1945
2020.22 2220
2020.65 2144
2021.07 2261
2021.49 2178
2021.92 2136
2022.34 2220
2022.76 2254
2023.19 2144
2023.61 2091
2024.04 1923
2024.46 1946
2024.88 1876
2025.31 1875
2025.73 2084
2026.16 1869
2026.58 1838
2027.01 2032
2027.43 1859
2027.85 1874
2028.28 1801
2028.70 2042
2029.13 1918
2029.55 1871
2029.98 2028
2030.40 1970
2030.83 1899
2031.25 1924
2031.68 1880
2032.10 1923
2032.53 2074
2032.95 2077
2033.38 2220
2033.80 2031
2034.23 2060
2034.65 2099
2035.08 2206
2035.50 2207
2035.93 2056
2036.35 2191
2036.78 1997
2037.20 2094
2037.63 2086
2038.06 2115
2038.48 2144
2038.91 2099
2039.33 1851
2039.76 1834
2040.18 1934
2040.61 1972
2041.04 1908
2041.46 2097
2041.89 1944
2042.31 1883
2042.74 1769
2043.17 1838
2043.59 1842
2044.02 1866
2044.44 2010
2044.87 2038
2045.30 1952
2045.72 2001
2046.15 1873
2046.58 1757
2047.00 2052
2047.43 1960
2047.85 2064
2048.28 2206
2048.71 2084
2049.13 2124
2049.56 2074
2049.99 2258
2050.41 2160
2050.84 2014
2051.27 1829
2051.70 1871
2052.12 1823
2052.55 2088
2052.98 1918
2053.40 2057
2053.83 1918
2054.26 1800
2054.69 1943
2055.11 1954
2055.54 1972
2055.97 1907
2056.40 1891
2056.82 1893
2057.25 1809
2057.68 1821
2058.11 2087
2058.53 2099
2058.96 2075
2059.39 2046
2059.82 1829
2060.24 1976
2060.67 2208
2061.10 2145
2061.53 2200
2061.96 2055
2062.38 2146
2062.81 2088
2063.24 2205
2063.67 2273
2064.10 2226
2064.52 2266
2064.95 2358
2065.38 2474
2065.81 2340
2066.24 2473
2066.67 2542
2067.10 2707
2067.52 2687
2067.95 2648
2068.38 2648
2068.81 2378
2069.24 2370
2069.67 2347
2070.10 2181
2070.53 2228
2070.95 2006
2071.38 1985
2071.81 2000
2072.24 1913
2072.67 1988
2073.10 1823
2073.53 1820
2073.96 1832
2074.39 2032
2074.82 1935
2075.25 2013
2075.68 2017
2076.11 2192
2076.53 2244
2076.96 2019
2077.39 1996
2077.82 2128
2078.25 2223
2078.68 2129
2079.11 2109
2079.54 2037
2079.97 2046
2080.40 2007
2080.83 2054
2081.26 2149
2081.69 2015
2082.12 2043
2082.55 2043
2082.98 1931
2083.41 1761
2083.84 1811
2084.27 1851
2084.70 1986
2085.13 1926
2085.57 1968
2086.00 1883
2086.43 1984
2086.86 1961
2087.29 2067
2087.72 2060
2088.15 1952
2088.58 2037
2089.01 1999
2089.44 1909
2089.87 2076
2090.30 2072
2090.73 1956
2091.17 1932
2091.60 1888
2092.03 1929
2092.46 1954
2092.89 1908
2093.32 1918
2093.75 1778
2094.18 1695
2094.62 1821
2095.05 1872
2095.48 1875
2095.91 1913
2096.34 1920
2096.77 1718
2097.20 1846
2097.64 1913
2098.07 1795
2098.50 1844
2098.93 1702
2099.36 1671
2099.80 1865
2100.23 1867
2100.66 1637
2101.09 1656
2101.52 1696
2101.96 1704
2102.39 1803
2102.82 1730
2103.25 1717
2103.69 1758
2104.12 1771
2104.55 1690
2104.98 1805
2105.41 1965
2105.85 1888
2106.28 1826
2106.71 1900
2107.15 1945
2107.58 2029
2108.01 1987
2108.44 1962
2108.88 2014
2109.31 1900
2109.74 1949
2110.18 2002
2110.61 1943
2111.04 1992
2111.47 1903
2111.91 1948
2112.34 1970
2112.77 1863
2113.21 1727
2113.64 1762
2114.07 1797
2114.51 1858
2114.94 1905
2115.37 1934
2115.81 1855
2116.24 1626
2116.68 1693
2117.11 1754
2117.54 1792
2117.98 1816
2118.41 1788
2118.84 1713
2119.28 1723
2119.71 1730
2120.15 1973
2120.58 1879
2121.01 1766
2121.45 1865
2121.88 1922
2122.32 1881
2122.75 1841
2123.19 1769
2123.62 1802
2124.05 1853
2124.49 1833
2124.92 1871
2125.36 1795
2125.79 1811
2126.23 1866
2126.66 1748
2127.10 1831
2127.53 1783
2127.97 1783
2128.40 1858
2128.84 1787
2129.27 1882
2129.71 1818
2130.14 1863
2130.58 1998
2131.01 2104
2131.45 2084
2131.88 2163
2132.32 1981
2132.75 2097
2133.19 2056
2133.62 2097
2134.06 2018
2134.49 1890
2134.93 2045
2135.37 2062
2135.80 1871
2136.24 1947
2136.67 1939
2137.11 1779
2137.54 1837
2137.98 2012
2138.42 2117
2138.85 2037
2139.29 1983
2139.72 2029
2140.16 1925
2140.60 2011
2141.03 1935
2141.47 1830
2141.90 1958
2142.34 2044
2142.78 1994
2143.21 1856
2143.65 1749
2144.09 1824
2144.52 1742
2144.96 1628
2145.40 1838
2145.83 1800
2146.27 1789
2146.71 1780
2147.14 1822
2147.58 2018
2148.02 1936
2148.45 1962
2148.89 1822
2149.33 1918
2149.76 2190
2150.20 2109
2150.64 2104
2151.08 2137
2151.51 2314
2151.95 2202
2152.39 2241
2152.83 2230
2153.26 2229
2153.70 2114
2154.14 2029
2154.58 1982
2155.01 1899
2155.45 1865
2155.89 2024
2156.33 1946
2156.76 1860
2157.20 1841
2157.64 1799
2158.08 1985
2158.52 1962
2158.95 1958
2159.39 1899
2159.83 1892
2160.27 1922
2160.71 2161
2161.14 1892
2161.58 1827
2162.02 1942
2162.46 1889
2162.90 1892
2163.34 1707
2163.77 1832
2164.21 1840
2164.65 1852
2165.09 1871
2165.53 1803
2165.97 1978
2166.41 2075
2166.84 1918
2167.28 1726
2167.72 1823
2168.16 1914
2168.60 1852
2169.04 1966
2169.48 1849
2169.92 1907
2170.36 2052
2170.80 2044
2171.23 2113
2171.67 2062
2172.11 2159
2172.55 2083
2172.99 2346
2173.43 2344
2173.87 2384
2174.31 2378
2174.75 2452
2175.19 2489
2175.63 2688
2176.07 2777
2176.51 2958
2176.95 2972
2177.39 2846
2177.83 2823
2178.27 2700
2178.71 2739
2179.15 2489
2179.59 2493
2180.03 2315
2180.47 2261
2180.91 2095
2181.35 2023
2181.79 1868
2182.23 1880
2182.67 2001
2183.11 1988
2183.55 1902
2183.99 1913
2184.43 1979
2184.87 1971
2185.31 1979
2185.75 1922
2186.20 1976
2186.64 1932
2187.08 1743
2187.52 1856
2187.96 1943
2188.40 2027
2188.84 2024
2189.28 1839
2189.72 1968
2190.16 2022
2190.61 2065
2191.05 2033
2191.49 1985
2191.93 1868
2192.37 1880
2192.81 1971
2193.25 2083
2193.69 2060
2194.14 2064
2194.58 2133
2195.02 2059
2195.46 2396
2195.90 2150
2196.34 2174
2196.79 2162
2197.23 2172
2197.67 2373
2198.11 2163
2198.55 2196
2199.00 2326
2199.44 2175
2199.88 1843
2200.32 1939
2200.76 2065
2201.21 2177
2201.65 1931
2202.09 1849
2202.53 1825
2202.98 1868
2203.42 1961
2203.86 1922
2204.30 1986
2204.75 1936
2205.19 1973
2205.63 1918
2206.07 1842
2206.52 2012
2206.96 2027
2207.40 2122
2207.85 2014
2208.29 2177
2208.73 2214
2209.18 2245
2209.62 2142
2210.06 2161
2210.50 2114
2210.95 1866
2211.39 1908
2211.83 1842
2212.28 1931
2212.72 2089
2213.16 2001
2213.61 1911
2214.05 1930
2214.50 1923
2214.94 1922
2215.38 2096
2215.83 1960
2216.27 1962
2216.71 2021
2217.16 2091
2217.60 1991
2218.05 1885
2218.49 2029
2218.93 1973
2219.38 2019
2219.82 1867
2220.27 1886
2220.71 1958
2221.15 1941
2221.60 1950
2222.04 1908
2222.49 1878
2222.93 1934
2223.38 1878
2223.82 1857
2224.27 2094
2224.71 2014
2225.15 2037
2225.60 1970
2226.04 1905
2226.49 2026
2226.93 1916
2227.38 2111
2227.82 2126
2228.27 2064
2228.71 2137
2229.16 2150
2229.60 2273
2230.05 2078
2230.49 2090
2230.94 2105
2231.38 2201
2231.83 2082
2232.28 2151
2232.72 2042
2233.17 2110
2233.61 2072
2234.06 2143
2234.50 2118
2234.95 2227
2235.39 2292
2235.84 2256
2236.29 2115
2236.73 2146
2237.18 2098
2237.62 1965
2238.07 1971
2238.52 1894
2238.96 2022
2239.41 1918
2239.85 1791
2240.30 1746
2240.75 1727
2241.19 1717
2241.64 1904
2242.08 1904
2242.53 1815
2242.98 1873
2243.42 1757
2243.87 1635
2244.32 1773
2244.76 1828
2245.21 1629
2245.66 1853
2246.10 1856
2246.55 1750
2247.00 1590
2247.44 1753
2247.89 1805
2248.34 1645
2248.79 1651
2249.23 1772
2249.68 1772
2250.13 1650
2250.57 1567
2251.02 1657
2251.47 1732
2251.92 1745
2252.36 1858
2252.81 1830
2253.26 1888
2253.71 1697
2254.15 1789
2254.60 1942
2255.05 1826
2255.50 1731
2255.94 1719
2256.39 1829
2256.84 1871
2257.29 1693
2257.74 1620
2258.18 1797
2258.63 1670
2259.08 1870
2259.53 1784
2259.98 1751
2260.42 1762
2260.87 1722
2261.32 1863
2261.77 1834
2262.22 2001
2262.67 1860
2263.11 1968
2263.56 2003
2264.01 1917
2264.46 1857
2264.91 1854
2265.36 1743
2265.81 1890
2266.25 2038
2266.70 1917
2267.15 1979
2267.60 1790
2268.05 1810
2268.50 1774
2268.95 1835
2269.40 1877
2269.85 1973
2270.29 1973
2270.74 2082
2271.19 1998
2271.64 2102
2272.09 1976
2272.54 2134
2272.99 2151
2273.44 2067
2273.89 2111
2274.34 2005
2274.79 1949
2275.24 2051
2275.69 2060
2276.14 1875
2276.59 1911
2277.04 1868
2277.49 1863
2277.94 1933
2278.39 1783
2278.84 1831
2279.29 1746
2279.74 1727
2280.19 1831
2280.64 1873
2281.09 1834
2281.54 1829
2281.99 1815
2282.44 1833
2282.89 1787
2283.34 1755
2283.79 1764
2284.24 1657
2284.69 1761
2285.14 1900
2285.59 1893
2286.04 1806
2286.49 1816
2286.94 1791
2287.40 1866
2287.85 1910
2288.30 1945
2288.75 2028
2289.20 2260
2289.65 2437
2290.10 2533
2290.55 2671
2291.00 2675
2291.46 2855
2291.91 3002
2292.36 3039
2292.81 3010
2293.26 3149
2293.71 3135
2294.16 2820
2294.62 2742
2295.07 2693
2295.52 2588
2295.97 2356
2296.42 2357
2296.87 2149
2297.33 2074
2297.78 1967
2298.23 2036
2298.68 1853
2299.13 1898
2299.59 1828
2300.04 1828
2300.49 1889
2300.94 2007
2301.39 1803
2301.85 1808
2302.30 1791
2302.75 1790
2303.20 1885
2303.66 1835
2304.11 1791
2304.56 1663
2305.01 1673
2305.47 1671
2305.92 1645
2306.37 1588
2306.82 1691
2307.28 1717
2307.73 1843
2308.18 1965
2308.64 1877
2309.09 1899
2309.54 1886
2309.99 1927
2310.45 2147
2310.90 2338
2311.35 2227
2311.81 1999
2312.26 2090
2312.71 2141
2313.17 2189
2313.62 2293
2314.07 2199
2314.53 1947
2314.98 2051
2315.43 1973
2315.89 1843
2316.34 1772
2316.80 1946
2317.25 1855
2317.70 1879
2318.16 2046
2318.61 1970
2319.07 2102
2319.52 2115
2319.97 1950
2320.43 2047
2320.88 2141
2321.34 2048
2321.79 2067
2322.24 1952
2322.70 2022
2323.15 2046
2323.61 1988
2324.06 2017
2324.52 1951
2324.97 2130
2325.43 2203
2325.88 2575
2326.33 2589
2326.79 2315
2327.24 2457
2327.70 2548
2328.15 2359
2328.61 2265
2329.06 2251
2329.52 2181
2329.97 2075
2330.43 1992
2330.88 2019
2331.34 1851
2331.79 1753
2332.25 1760
2332.70 2035
2333.16 2115
2333.62 1940
2334.07 1961
2334.53 1731
2334.98 1671
2335.44 1760
2335.89 1782
2336.35 1989
2336.80 1916
2337.26 1923
2337.72 1853
2338.17 1783
2338.63 1743
2339.08 1878
2339.54 1822
2340.00 1756
2340.45 1732
2340.91 1865
2341.36 1917
2341.82 1887
2342.28 1735
2342.73 1843
2343.19 1712
2343.65 1716
2344.10 1721
2344.56 1811
2345.01 1957
2345.47 2023
2345.93 1913
2346.38 1958
2346.84 1793
2347.30 1710
2347.75 1662
2348.21 1809
2348.67 1857
2349.13 2016
2349.58 1962
2350.04 1888
2350.50 1858
2350.95 1765
2351.41 1778
2351.87 1760
2352.32 1749
2352.78 1763
2353.24 1968
2353.70 1832
2354.15 1760
2354.61 1742
2355.07 1683
2355.53 1698
2355.98 1585
2356.44 1759
2356.90 1874
2357.36 1862
2357.81 1846
2358.27 1792
2358.73 1774
2359.19 1828
2359.65 1900
2360.10 1904
2360.56 1932
2361.02 1821
2361.48 1944
2361.94 1971
2362.39 1876
2362.85 1945
2363.31 1891
2363.77 1784
2364.23 1788
2364.69 1907
2365.14 1905
2365.60 1999
2366.06 1701
2366.52 1701
2366.98 1842
2367.44 1924
2367.90 1748
2368.35 1761
2368.81 1886
2369.27 1805
2369.73 1842
2370.19 1885
2370.65 1791
2371.11 1733
2371.57 1704
2372.03 1800
2372.49 1915
2372.94 1807
2373.40 1846
2373.86 1894
2374.32 1892
2374.78 1912
2375.24 2009
2375.70 2064
2376.16 2117
2376.62 1947
2377.08 2073
2377.54 2192
2378.00 1974
2378.46 1925
2378.92 1984
2379.38 1860
2379.84 1836
2380.30 1894
2380.76 1906
2381.22 1950
2381.68 1882
2382.14 1942
2382.60 1717
2383.06 1803
2383.52 1786
2383.98 1640
2384.44 1815
2384.90 1844
2385.36 1903
2385.82 1713
2386.28 1752
2386.74 1661
2387.20 1759
2387.66 1793
2388.12 1699
2388.58 1691
2389.05 1727
2389.51 1830
2389.97 1905
2390.43 1890
2390.89 1844
2391.35 1905
2391.81 1886
2392.27 1990
2392.73 2052
2393.19 1670
2393.66 1619
2394.12 1715
2394.58 1778
2395.04 1744
2395.50 1879
2395.96 1871
2396.42 1808
2396.89 2006
2397.35 1785
2397.81 1733
2398.27 1841
2398.73 1807
2399.19 1847
2399.66 1776
2400.12 1809
2400.58 1798
2401.04 1764
2401.50 1961
2401.97 1830
2402.43 1758
2402.89 1808
2403.35 1678
2403.81 1753
2404.28 1708
2404.74 1804
2405.20 1875
2405.66 1947
2406.13 1803
2406.59 1711
2407.05 1583
2407.51 1658
2407.98 1811
2408.44 1703
2408.90 1636
2409.36 1707
2409.83 1649
2410.29 1517
2410.75 1580
2411.21 1620
2411.68 1567
2412.14 1592
2412.60 1598
2413.07 1524
2413.53 1626
2413.99 1651
2414.46 1551
2414.92 1720
2415.38 1695
2415.85 1696
2416.31 1823
2416.77 1694
2417.24 1688
2417.70 1704
2418.16 1608
2418.63 1751
2419.09 1796
2419.55 1699
2420.02 1808
2420.48 1661
2420.95 1757
2421.41 1860
2421.87 1884
2422.34 1847
2422.80 1751
2423.27 1828
2423.73 1747
2424.19 1730
2424.66 1833
2425.12 1947
2425.59 1845
2426.05 1853
2426.52 1780
2426.98 1724
2427.44 1771
2427.91 1677
2428.37 1740
2428.84 1774
2429.30 1580
2429.77 1604
2430.23 1652
2430.70 1537
2431.16 1505
2431.63 1655
2432.09 1933
2432.56 1722
2433.02 1721
2433.49 1677
2433.95 1691
2434.42 1804
2434.88 1784
2435.35 1686
2435.81 1674
2436.28 1760
2436.74 1651
2437.21 1738
2437.67 1752
2438.14 1781
2438.60 1686
2439.07 1622
2439.54 1683
2440.00 1572
2440.47 1616
2440.93 1736
2441.40 1675
2441.86 1681
2442.33 1936
2442.80 2189
2443.26 1945
2443.73 1979
2444.19 1857
2444.66 1870
2445.13 1846
2445.59 1808
2446.06 1696
2446.53 1740
2446.99 1573
2447.46 1614
2447.92 1556
2448.39 1584
2448.86 1603
2449.32 1629
2449.79 1600
2450.26 1496
2450.72 1539
2451.19 1650
2451.66 1738
2452.12 1647
2452.59 1620
2453.06 1802
2453.53 1962
2453.99 1622
2454.46 1608
2454.93 1724
2455.39 1546
2455.86 1568
2456.33 1497
2456.80 1655
2457.26 1679
2457.73 1529
2458.20 1531
2458.66 1594
2459.13 1618
2459.60 1741
2460.07 1815
2460.54 1707
2461.00 1583
2461.47 1640
2461.94 1597
2462.41 1499
2462.87 1539
2463.34 1748
2463.81 1745
2464.28 1732
2464.75 1689
2465.21 1664
2465.68 1512
2466.15 1564
2466.62 1642
2467.09 1669
2467.55 1652
2468.02 1678
2468.49 1716
2468.96 1528
2469.43 1528
2469.90 1545
2470.37 1680
2470.83 1631
2471.30 1604
2471.77 1614
2472.24 1657
2472.71 1661
2473.18 1507
2473.65 1529
2474.12 1526
2474.58 1651
2475.05 1537
2475.52 1479
2475.99 1497
2476.46 1606
2476.93 1630
2477.40 1559
2477.87 1547
2478.34 1618
2478.81 1630
2479.28 1470
2479.75 1535
2480.22 1669
2480.68 1617
2481.15 1668
2481.62 1640
2482.09 1654
2482.56 1665
2483.03 1615
2483.50 1491
2483.97 1522
2484.44 1484
2484.91 1496
2485.38 1518
2485.85 1564
2486.32 1560
2486.79 1607
2487.26 1698
2487.73 1657
2488.20 1643
2488.67 1476
2489.14 1699
2489.61 1814
2490.08 1824
2490.56 1743
2491.03 1702
2491.50 1729
2491.97 1652
2492.44 1734
2492.91 1779
2493.38 1768
2493.85 1916
2494.32 1956
2494.79 1840
2495.26 1788
2495.73 1991
2496.20 1862
2496.68 1646
2497.15 1771
2497.62 1773
2498.09 1707
2498.56 1795
2499.03 1745
2499.50 1620
2499.97 1585
2500.45 1592
2500.92 1624
2501.39 1500
2501.86 1511
2502.33 1632
2502.80 1578
2503.28 1626
2503.75 1504
2504.22 1495
2504.69 1488
2505.16 1480
2505.63 1694
2506.11 1684
2506.58 1742
2507.05 1754
2507.52 1661
2507.99 1679
2508.47 1655
2508.94 1716
2509.41 1660
2509.88 1680
2510.36 1699
2510.83 1755
2511.30 1837
2511.77 1831
2512.25 1759
2512.72 1729
2513.19 1835
2513.66 1901
2514.14 1949
2514.61 1982
2515.08 2052
2515.55 2020
2516.03 1908
2516.50 1879
2516.97 1850
2517.45 1853
2517.92 1789
2518.39 1801
2518.87 1928
2519.34 1691
2519.81 1633
2520.28 1689
2520.76 1759
2521.23 1707
2521.70 1727
2522.18 1686
2522.65 1681
2523.13 1776
2523.60 1571
2524.07 1760
2524.55 1741
2525.02 1619
2525.49 1563
2525.97 1537
2526.44 1691
2526.92 1735
2527.39 1544
2527.86 1396
2528.34 1548
2528.81 1628
2529.29 1578
2529.76 1632
2530.23 1756
2530.71 1770
2531.18 1645
2531.66 1746
2532.13 1658
2532.61 1719
2533.08 1821
2533.55 1684
2534.03 1591
2534.50 1687
2534.98 1750
2535.45 1776
2535.93 1653
2536.40 1668
2536.88 1777
2537.35 1733
2537.83 1727
2538.30 1855
2538.78 1794
2539.25 1795
2539.73 1742
2540.20 1724
2540.68 1685
2541.15 1665
2541.63 1732
2542.10 1847
2542.58 1916
2543.05 1904
2543.53 1780
2544.01 1892
2544.48 1709
2544.96 1726
2545.43 1798
2545.91 1845
2546.38 1740
2546.86 1877
2547.34 1875
2547.81 1671
2548.29 1788
2548.76 1868
2549.24 1896
2549.71 1897
2550.19 1846
2550.67 1912
2551.14 1826
2551.62 1971
2552.10 1944
2552.57 1853
2553.05 1794
2553.52 1899
2554.00 1841
2554.48 1792
2554.95 1684
2555.43 1650
2555.91 1801
2556.38 1833
2556.86 1672
2557.34 1658
2557.81 1560
2558.29 1636
2558.77 1696
2559.24 1655
2559.72 1597
2560.20 1756
2560.68 1691
2561.15 1586
2561.63 1608
2562.11 1665
2562.58 1699
2563.06 1698
2563.54 1613
2564.02 1507
2564.49 1552
2564.97 1576
2565.45 1633
2565.93 1604
2566.40 1538
2566.88 1669
2567.36 1617
2567.84 1705
2568.31 1648
2568.79 1505
2569.27 1446
2569.75 1503
2570.23 1566
2570.70 1499
2571.18 1520
2571.66 1589
2572.14 1621
2572.62 1614
2573.10 1445
2573.57 1543
2574.05 1720
2574.53 1586
2575.01 1472
2575.49 1564
2575.97 1569
2576.44 1665
2576.92 1630
2577.40 1512
2577.88 1585
2578.36 1552
2578.84 1468
2579.32 1385
2579.79 1381
2580.27 1515
2580.75 1599
2581.23 1733
2581.71 1646
2582.19 1624
2582.67 1580
2583.15 1532
2583.63 1550
2584.11 1538
2584.59 1572
2585.07 1632
2585.54 1661
2586.02 1694
2586.50 1439
2586.98 1531
2587.46 1498
2587.94 1549
2588.42 1638
2588.90 1626
2589.38 1604
2589.86 1701
2590.34 1745
2590.82 1625
2591.30 1707
2591.78 1615
2592.26 1618
2592.74 1633
2593.22 1606
2593.70 1539
2594.18 1709
2594.66 1715
2595.14 1615
2595.62 1632
2596.10 1647
2596.58 1557
2597.06 1585
2597.54 1504
2598.02 1527
2598.50 1491
2598.98 1581
2599.47 1572
2599.95 1502
2600.43 1765
2600.91 1574
2601.39 1496
2601.87 1570
2602.35 1673
2602.83 1608
2603.31 1552
2603.79 1600
2604.27 1624
2604.76 1644
2605.24 1689
2605.72 1507
2606.20 1481
2606.68 1581
2607.16 1490
2607.64 1566
2608.13 1623
2608.61 1672
2609.09 1514
2609.57 1537
2610.05 1620
2610.53 1533
2611.01 1566
2611.50 1590
2611.98 1626
2612.46 1584
2612.94 1604
2613.42 1589
2613.91 1550
2614.39 1509
2614.87 1589
2615.35 1580
2615.83 1476
2616.32 1637
2616.80 1478
2617.28 1614
2617.76 1538
2618.25 1608
2618.73 1495
2619.21 1589
2619.69 1673
2620.18 1689
2620.66 1553
2621.14 1605
2621.62 1547
2622.11 1431
2622.59 1571
2623.07 1450
2623.56 1543
2624.04 1597
2624.52 1609
2625.00 1510
2625.49 1469
2625.97 1547
2626.45 1459
2626.94 1625
2627.42 1590
2627.90 1724
2628.39 1733
2628.87 1761
2629.35 1731
2629.84 1878
2630.32 1798
2630.80 1730
2631.29 1744
2631.77 1828
2632.26 1767
2632.74 1672
2633.22 1767
2633.71 1828
2634.19 1761
2634.67 1668
2635.16 1645
2635.64 1559
2636.13 1503
2636.61 1687
2637.09 1584
2637.58 1659
2638.06 1616
2638.55 1537
2639.03 1739
2639.52 1656
2640.00 1648
2640.48 1591
2640.97 1464
2641.45 1617
2641.94 1634
2642.42 1615
2642.91 1660
2643.39 1736
2643.88 1698
2644.36 1632
2644.85 1567
2645.33 1518
2645.82 1504
2646.30 1617
2646.79 1551
2647.27 1544
2647.76 1527
2648.24 1513
2648.73 1597
2649.21 1618
2649.70 1698
2650.18 1686
2650.67 1718
2651.15 1632
2651.64 1556
2652.12 1670
2652.61 1586
2653.10 1585
2653.58 1546
2654.07 1489
2654.55 1550
2655.04 1422
2655.52 1400
2656.01 1572
2656.50 1613
2656.98 1639
2657.47 1629
2657.95 1729
2658.44 1575
2658.93 1678
2659.41 1586
2659.90 1570
2660.39 1612
2660.87 1636
2661.36 1484
2661.84 1602
2662.33 1456
2662.82 1388
2663.30 1303
2663.79 1492
2664.28 1555
2664.76 1463
2665.25 1384
2665.74 1523
2666.22 1515
2666.71 1344
2667.20 1421
2667.68 1549
2668.17 1439
2668.66 1409
2669.15 1515
2669.63 1593
2670.12 1536
2670.61 1483
2671.09 1512
2671.58 1493
2672.07 1480
2672.56 1568
2673.04 1616
2673.53 1589
2674.02 1662
2674.51 1756
2674.99 1618
2675.48 1669
2675.97 1722
2676.46 1786
2676.95 1785
2677.43 1761
2677.92 1783
2678.41 1792
2678.90 1662
2679.38 1637
2679.87 1581
2680.36 1517
2680.85 1613
2681.34 1600
2681.83 1649
2682.31 1555
2682.80 1543
2683.29 1485
2683.78 1414
2684.27 1357
2684.76 1497
2685.24 1532
2685.73 1386
2686.22 1492
2686.71 1526
2687.20 1414
2687.69 1465
2688.18 1507
2688.67 1496
2689.15 1458
2689.64 1387
2690.13 1534
2690.62 1416
2691.11 1480
2691.60 1430
2692.09 1420
2692.58 1328
2693.07 1445
2693.56 1416
2694.05 1487
2694.54 1541
2695.02 1469
2695.51 1572
2696.00 1452
2696.49 1415
2696.98 1420
2697.47 1560
2697.96 1478
2698.45 1541
2698.94 1487
2699.43 1528
2699.92 1523
2700.41 1683
2700.90 1550
2701.39 1579
2701.88 1570
2702.37 1538
2702.86 1561
2703.35 1495
2703.84 1492
2704.33 1465
2704.82 1546
2705.31 1669
2705.80 1689
2706.29 1725
2706.78 1608
2707.27 1739
2707.77 1617
2708.26 1616
2708.75 1702
2709.24 1663
2709.73 1565
2710.22 1581
2710.71 1542
2711.20 1577
2711.69 1479
2712.18 1650
2712.67 1460
2713.16 1599
2713.66 1553
2714.15 1388
2714.64 1367
2715.13 1505
2715.62 1505
2716.11 1624
2716.60 1569
2717.10 1356
2717.59 1363
2718.08 1450
2718.57 1499
2719.06 1520
2719.55 1602
2720.04 1617
2720.54 1536
2721.03 1458
2721.52 1731
2722.01 1746
2722.50 1539
2723.00 1596
2723.49 1568
2723.98 1629
2724.47 1561
2724.96 1529
2725.46 1543
2725.95 1597
2726.44 1576
2726.93 1521
2727.43 1550
2727.92 1537
2728.41 1620
2728.90 1519
2729.40 1479
2729.89 1520
2730.38 1569
2730.87 1490
2731.37 1439
2731.86 1516
2732.35 1501
2732.84 1484
2733.34 1341
2733.83 1551
2734.32 1605
2734.82 1537
2735.31 1654
2735.80 1688
2736.30 1633
2736.79 1548
2737.28 1655
2737.78 1571
2738.27 1707
2738.76 1683
2739.26 1456
2739.75 1536
2740.24 1516
2740.74 1512
2741.23 1471
2741.72 1521
2742.22 1603
2742.71 1496
2743.21 1501
2743.70 1656
2744.19 1640
2744.69 1482
2745.18 1437
2745.67 1419
2746.17 1422
2746.66 1555
2747.16 1664
2747.65 1417
2748.15 1354
2748.64 1446
2749.13 1386
2749.63 1455
2750.12 1451
2750.62 1530
2751.11 1588
2751.61 1513
2752.10 1448
2752.60 1451
2753.09 1478
2753.59 1413
2754.08 1468
2754.57 1432
2755.07 1578
2755.56 1659
2756.06 1453
2756.55 1522
2757.05 1554
2757.54 1609
2758.04 1701
2758.53 1664
2759.03 1581
2759.53 1518
2760.02 1515
2760.52 1504
2761.01 1487
2761.51 1557
2762.00 1734
2762.50 1612
2762.99 1576
2763.49 1597
2763.98 1673
2764.48 1757
2764.98 1564
2765.47 1527
2765.97 1537
2766.46 1586
2766.96 1606
2767.46 1589
2767.95 1585
2768.45 1566
2768.94 1580
2769.44 1665
2769.94 1597
2770.43 1420
2770.93 1498
2771.43 1555
2771.92 1539
2772.42 1674
2772.91 1706
2773.41 1834
2773.91 1677
2774.40 1547
2774.90 1622
2775.40 1765
2775.89 1899
2776.39 1719
2776.89 1813
2777.38 1805
2777.88 1723
2778.38 1816
2778.88 1897
2779.37 1828
2779.87 1900
2780.37 1801
2780.86 1906
2781.36 1802
2781.86 1702
2782.36 1641
2782.85 1637
2783.35 1577
2783.85 1589
2784.35 1384
2784.84 1495
2785.34 1541
2785.84 1502
2786.34 1510
2786.83 1531
2787.33 1482
2787.83 1509
2788.33 1511
2788.82 1468
2789.32 1527
2789.82 1430
2790.32 1424
2790.82 1485
2791.31 1569
2791.81 1408
2792.31 1363
2792.81 1339
2793.31 1453
2793.81 1467
2794.30 1317
2794.80 1490
2795.30 1501
2795.80 1389
2796.30 1527
2796.80 1469
2797.30 1494
2797.79 1560
2798.29 1604
2798.79 1610
2799.29 1421
2799.79 1562
2800.29 1513
2800.79 1449
2801.29 1489
2801.79 1555
2802.28 1545
2802.78 1484
2803.28 1499
2803.78 1485
2804.28 1548
2804.78 1366
2805.28 1393
2805.78 1520
2806.28 1361
2806.78 1356
2807.28 1467
2807.78 1481
2808.28 1685
2808.78 1651
2809.28 1526
2809.78 1609
2810.28 1597
2810.78 1754
2811.28 1629
2811.78 1778
2812.28 1628
2812.78 1597
2813.28 1513
2813.78 1602
2814.28 1468
2814.78 1484
2815.28 1449
2815.78 1490
2816.28 1520
2816.78 1534
2817.28 1443
2817.78 1452
2818.28 1433
2818.78 1401
2819.28 1563
2819.78 1502
2820.28 1298
2820.78 1350
2821.28 1659
2821.78 1625
2822.29 1584
2822.79 1563
2823.29 1378
2823.79 1556
2824.29 1535
2824.79 1564
2825.29 1562
2825.79 1597
2826.29 1417
2826.79 1479
2827.30 1586
2827.80 1588
2828.30 1434
2828.80 1406
2829.30 1282
2829.80 1370
2830.31 1464
2830.81 1354
2831.31 1301
2831.81 1516
2832.31 1550
2832.81 1551
2833.32 1436
2833.82 1445
2834.32 1420
2834.82 1383
2835.32 1485
2835.83 1471
2836.33 1481
2836.83 1439
2837.33 1421
2837.83 1437
2838.34 1511
2838.84 1494
2839.34 1644
2839.84 1636
2840.35 1600
2840.85 1452
2841.35 1424
2841.85 1615
2842.36 1636
2842.86 1379
2843.36 1323
2843.86 1533
2844.37 1380
2844.87 1443
2845.37 1468
2845.88 1582
2846.38 1570
2846.88 1479
2847.39 1508
2847.89 1553
2848.39 1458
2848.90 1706
2849.40 1778
2849.90 1618
2850.41 1747
2850.91 1756
2851.41 1800
2851.92 1772
2852.42 1724
2852.92 1720
2853.43 1702
2853.93 1771
2854.43 1648
2854.94 1567
2855.44 1576
2855.95 1591
2856.45 1467
2856.95 1463
2857.46 1525
2857.96 1389
2858.47 1450
2858.97 1656
2859.47 1614
2859.98 1549
2860.48 1598
2860.99 1464
2861.49 1453
2861.99 1537
2862.50 1544
2863.00 1476
2863.51 1414
2864.01 1377
2864.52 1434
2865.02 1372
2865.53 1317
2866.03 1373
2866.54 1369
2867.04 1480
2867.55 1368
2868.05 1317
2868.56 1342
2869.06 1468
2869.57 1520
2870.07 1459
2870.58 1427
2871.08 1639
2871.59 1634
2872.09 1623
2872.60 1612
2873.10 1546
2873.61 1542
2874.11 1731
2874.62 1540
2875.12 1604
2875.63 1627
2876.14 1506
2876.64 1554
2877.15 1743
2877.65 1718
2878.16 1626
2878.66 1611
2879.17 1700
2879.68 1594
2880.18 1617
2880.69 1598
2881.19 1540
2881.70 1538
2882.21 1467
2882.71 1563
2883.22 1466
2883.73 1362
2884.23 1565
2884.74 1538
2885.25 1481
2885.75 1541
2886.26 1538
2886.76 1403
2887.27 1414
2887.78 1411
2888.28 1464
2888.79 1446
2889.30 1669
2889.81 1735
2890.31 1587
2890.82 1711
2891.33 1620
2891.83 1617
2892.34 1567
2892.85 1248
2893.35 1483
2893.86 1527
2894.37 1485
2894.88 1434
2895.38 1406
2895.89 1772
2896.40 1638
2896.91 1619
2897.41 1564
2897.92 1827
2898.43 1902
2898.94 1776
2899.44 1628
2899.95 1734
2900.46 1821
2900.97 1821
2901.47 1734
2901.98 1773
2902.49 1660
2903.00 1601
2903.51 1758
2904.01 1758
2904.52 1704
2905.03 1728
2905.54 1719
2906.05 1743
2906.56 1874
2907.06 1927
2907.57 1877
2908.08 1892
2908.59 1828
2909.10 1796
2909.61 1861
2910.12 1887
2910.62 1832
2911.13 1673
2911.64 1645
2912.15 1672
2912.66 1572
2913.17 1501
2913.68 1453
2914.19 1472
2914.69 1575
2915.20 1460
2915.71 1498
2916.22 1494
2916.73 1556
2917.24 1529
2917.75 1626
2918.26 1465
2918.77 1619
2919.28 1489
2919.79 1415
2920.30 1428
2920.81 1415
2921.32 1592
2921.83 1667
2922.34 1640
2922.85 1495
2923.36 1494
2923.86 1530
2924.37 1560
2924.88 1485
2925.39 1444
2925.90 1411
2926.41 1491
2926.92 1562
2927.43 1347
2927.95 1395
2928.46 1411
2928.97 1417
2929.48 1438
2929.99 1419
2930.50 1297
2931.01 1479
2931.52 1470
2932.03 1597
2932.54 1548
2933.05 1387
2933.56 1394
2934.07 1433
2934.58 1501
2935.09 1493
2935.60 1517
2936.11 1465
2936.62 1482
2937.14 1473
2937.65 1487
2938.16 1601
2938.67 1569
2939.18 1483
2939.69 1467
2940.20 1564
2940.71 1628
2941.23 1603
2941.74 1591
2942.25 1693
2942.76 1656
2943.27 1702
2943.78 1812
2944.29 1640
2944.81 1404
2945.32 1543
2945.83 1704
2946.34 1528
2946.85 1539
2947.36 1549
2947.88 1582
2948.39 1671
2948.90 1536
2949.41 1506
2949.92 1436
2950.44 1622
2950.95 1532
2951.46 1487
2951.97 1367
2952.49 1479
2953.00 1436
2953.51 1301
2954.02 1475
2954.54 1536
2955.05 1427
2955.56 1519
2956.07 1354
2956.59 1405
2957.10 1437
2957.61 1393
2958.12 1444
2958.64 1401
2959.15 1372
2959.66 1557
2960.18 1485
2960.69 1462
2961.20 1424
2961.72 1443
2962.23 1470
2962.74 1575
2963.26 1559
2963.77 1401
2964.28 1488
2964.80 1672
2965.31 1579
2965.82 1440
2966.34 1468
2966.85 1543
2967.36 1555
2967.88 1531
2968.39 1467
2968.90 1553
2969.42 1462
2969.93 1533
2970.45 1454
2970.96 1444
2971.47 1546
2971.99 1420
2972.50 1424
2973.02 1550
2973.53 1666
2974.04 1510
2974.56 1614
2975.07 1686
2975.59 1636
2976.10 1569
2976.62 1535
2977.13 1638
2977.64 1713
2978.16 1550
2978.67 1588
2979.19 1575
2979.70 1569
2980.22 1576
2980.73 1484
2981.25 1549
2981.76 1748
2982.28 1575
2982.79 1678
2983.31 1670
2983.82 1762
2984.34 1706
2984.85 1682
2985.37 1713
2985.88 1800
2986.40 1705
2986.91 1702
2987.43 1650
2987.94 1878
2988.46 1870
2988.97 1787
2989.49 1922
2990.01 1882
2990.52 1825
2991.04 1949
2991.55 1753
2992.07 1706
2992.58 1688
2993.10 1751
2993.62 1697
2994.13 1834
2994.65 1738
2995.16 1766
2995.68 1955
2996.20 1935
2996.71 2038
2997.23 2067
2997.74 2074
2998.26 2126
2998.78 2085
2999.29 2124
2999.81 2053
3000.33 2263
3000.84 2361
3001.36 2324
3001.88 2368
3002.39 2534
3002.91 2631
3003.43 2931
3003.94 3110
3004.46 3264
3004.98 3755
3005.49 4052
3006.01 4641
3006.53 4715
3007.04 4915
3007.56 4950
3008.08 5026
3008.60 4900
3009.11 4319
3009.63 3945
3010.15 3822
3010.66 3325
3011.18 3051
3011.70 2635
3012.22 2236
3012.73 2068
3013.25 2244
3013.77 2070
3014.29 1987
3014.81 2002
3015.32 1878
3015.84 1864
3016.36 1836
3016.88 1994
3017.39 1912
3017.91 1833
3018.43 1804
3018.95 1915
3019.47 1883
3019.98 1928
3020.50 1924
3021.02 1920
3021.54 1910
3022.06 1956
3022.58 2067
3023.09 2006
3023.61 1770
3024.13 1904
3024.65 1910
3025.17 1833
3025.69 1978
3026.21 1968
3026.72 1851
3027.24 1915
3027.76 1898
3028.28 1772
3028.80 1815
3029.32 1815
3029.84 1699
3030.36 1747
3030.88 1790
3031.40 1597
3031.91 1643
3032.43 1491
3032.95 1650
3033.47 1667
3033.99 1801
3034.51 1682
3035.03 1486
3035.55 1632
3036.07 1757
3036.59 1568
3037.11 1768
3037.63 1701
3038.15 1704
3038.67 1677
3039.19 1502
3039.71 1578
3040.23 1722
3040.75 1784
3041.27 1639
3041.79 1513
3042.31 1604
3042.83 1573
3043.35 1671
3043.87 1566
3044.39 1554
3044.91 1424
3045.43 1411
3045.95 1589
3046.47 1585
3046.99 1495
3047.51 1520
3048.03 1542
3048.55 1560
3049.07 1586
3049.59 1522
3050.11 1514
3050.63 1559
3051.16 1529
3051.68 1571
3052.20 1607
3052.72 1465
3053.24 1463
3053.76 1405
3054.28 1633
3054.80 1465
3055.32 1520
3055.84 1419
3056.37 1495
3056.89 1641
3057.41 1591
3057.93 1559
3058.45 1553
3058.97 1456
3059.49 1446
3060.02 1502
3060.54 1478
3061.06 1475
3061.58 1560
3062.10 1631
3062.62 1544
3063.15 1556
3063.67 1466
3064.19 1467
3064.71 1442
3065.23 1673
3065.76 1594
3066.28 1591
3066.80 1564
3067.32 1567
3067.85 1710
3068.37 1689
3068.89 1684
3069.41 1543
3069.93 1586
3070.46 1589
3070.98 1555
3071.50 1599
3072.02 1695
3072.55 1696
3073.07 1735
3073.59 1468
3074.12 1526
3074.64 1599
3075.16 1622
3075.68 1591
3076.21 1687
3076.73 1709
3077.25 1635
3077.78 1775
3078.30 1725
3078.82 1774
3079.35 1778
3079.87 1709
3080.39 1756
3080.92 1846
3081.44 1809
3081.96 1999
3082.49 2079
3083.01 2134
3083.53 2099
3084.06 2054
3084.58 2088
3085.10 2234
3085.63 2153
3086.15 1895
3086.68 2031
3087.20 2155
3087.72 1999
3088.25 1779
3088.77 1756
3089.30 1712
3089.82 1735
3090.34 1737
3090.87 1761
3091.39 1717
3091.92 1710
3092.44 1743
3092.97 1728
3093.49 1691
3094.01 1862
3094.54 1906
3095.06 1796
3095.59 1866
3096.11 1891
3096.64 2056
3097.16 2036
3097.69 2218
3098.21 2253
3098.74 2147
3099.26 2145
3099.79 2290
3100.31 2504
3100.84 2957
3101.36 3252
3101.89 3785
3102.41 4181
3102.94 4778
3103.46 5341
3103.99 5640
3104.51 6136
3105.04 7218
3105.56 7352
3106.09 7140
3106.62 6900
3107.14 6479
3107.67 5719
3108.19 5215
3108.72 4226
3109.24 3610
3109.77 3061
3110.30 2884
3110.82 2677
3111.35 2368
3111.87 2289
3112.40 2328
3112.93 2315
3113.45 2320
3113.98 2167
3114.50 2156
3115.03 2193
3115.56 2215
3116.08 2232
3116.61 2098
3117.14 2060
3117.66 2044
3118.19 2046
3118.71 2057
3119.24 1638
3119.77 1892
3120.29 1849
3120.82 1908
3121.35 1822
3121.88 1832
3122.40 1775
3122.93 1905
3123.46 1933
3123.98 1919
3124.51 1995
3125.04 2068
3125.56 2062
3126.09 2031
3126.62 1800
3127.15 1863
3127.67 1767
3128.20 1666
3128.73 1690
3129.26 1778
3129.78 1773
3130.31 1739
3130.84 1713
3131.37 1623
3131.89 1494
3132.42 1618
3132.95 1663
3133.48 1521
3134.00 1766
3134.53 1743
3135.06 1878
3135.59 1786
3136.12 1589
3136.64 1538
3137.17 1593
3137.70 1549
3138.23 1614
3138.76 1666
3139.29 1697
3139.81 1581
3140.34 1619
3140.87 1587
3141.40 1589
3141.93 1688
3142.46 1588
3142.99 1678
3143.51 1554
3144.04 1670
3144.57 1644
3145.10 1503
3145.63 1612
3146.16 1466
3146.69 1540
3147.22 1740
3147.74 1723
3148.27 1720
3148.80 1656
3149.33 1714
3149.86 1973
3150.39 1846
3150.92 1997
3151.45 1782
3151.98 1890
3152.51 1855
3153.04 1929
3153.57 1926
3154.10 1968
3154.63 1800
3155.16 1729
3155.69 1899
3156.22 1774
3156.74 1747
3157.27 1665
3157.80 1688
3158.33 1729
3158.86 1889
3159.39 1802
3159.92 1624
3160.45 1735
3160.98 1756
3161.51 1754
3162.04 1762
3162.58 1797
3163.11 1723
3163.64 1710
3164.17 1626
3164.70 1662
3165.23 1547
3165.76 1391
3166.29 1546
3166.82 1498
3167.35 1468
3167.88 1439
3168.41 1489
3168.94 1520
3169.47 1540
3170.00 1369
3170.53 1517
3171.07 1458
3171.60 1508
3172.13 1496
3172.66 1473
3173.19 1674
3173.72 1728
3174.25 1713
3174.78 1563
3175.31 1665
3175.85 1693
3176.38 1679
3176.91 1796
3177.44 1811
3177.97 1819
3178.50 1736
3179.04 1871
3179.57 1750
3180.10 1617
3180.63 1586
3181.16 1464
3181.69 1496
3182.23 1413
3182.76 1444
3183.29 1389
3183.82 1423
3184.35 1516
3184.89 1552
3185.42 1517
3185.95 1404
3186.48 1502
3187.02 1666
3187.55 1474
3188.08 1585
3188.61 1549
3189.15 1411
3189.68 1510
3190.21 1472
3190.74 1587
3191.28 1562
3191.81 1461
3192.34 1661
3192.87 1602
3193.41 1553
3193.94 1463
3194.47 1470
3195.01 1449
3195.54 1440
3196.07 1482
3196.60 1491
3197.14 1435
3197.67 1407
3198.20 1448
3198.74 1551
3199.27 1551
3199.80 1580
3200.34 1524
3200.87 1553
3201.40 1565
3201.94 1711
3202.47 1618
3203.01 1494
3203.54 1456
3204.07 1613
3204.61 1691
3205.14 1700
3205.67 1577
3206.21 1464
3206.74 1527
3207.28 1509
3207.81 1435
3208.34 1528
3208.88 1604
3209.41 1552
3209.95 1766
3210.48 1842
3211.02 1696
3211.55 1859
3212.08 2040
3212.62 1993
3213.15 2140
3213.69 2118
3214.22 2004
3214.76 1967
3215.29 1862
3215.83 1908
3216.36 1859
3216.90 1825
3217.43 1777
3217.97 1755
3218.50 1616
3219.04 1637
3219.57 1664
3220.11 1608
3220.64 1606
3221.18 1627
3221.71 1490
3222.25 1670
3222.78 1694
3223.32 1639
3223.85 1777
3224.39 2037
3224.92 2034
3225.46 2015
3225.99 1992
3226.53 1952
3227.07 2004
3227.60 2034
3228.14 1967
3228.67 1815
3229.21 1956
3229.74 1895
3230.28 1922
3230.82 1929
3231.35 2023
3231.89 2011
3232.42 2034
3232.96 1930
3233.50 2055
3234.03 2019
3234.57 1801
3235.11 1925
3235.64 2031
3236.18 2063
3236.72 1904
3237.25 1752
3237.79 1770
3238.32 1951
3238.86 1922
3239.40 1969
3239.93 2136
3240.47 2052
3241.01 1993
3241.55 2144
3242.08 2146
3242.62 2131
3243.16 2167
3243.69 1963
3244.23 2220
3244.77 2029
3245.30 1802
3245.84 2050
3246.38 1932
3246.92 1930
3247.45 2033
3247.99 1923
3248.53 1899
3249.07 1920
3249.60 2008
3250.14 2005
3250.68 2115
3251.22 1962
3251.75 1940
3252.29 2095
3252.83 1975
3253.37 1946
3253.91 1932
3254.44 2085
3254.98 1946
3255.52 1856
3256.06 2067
3256.60 1988
3257.13 2025
3257.67 2173
3258.21 2186
3258.75 2237
3259.29 2283
3259.82 2370
3260.36 2558
3260.90 2677
3261.44 2821
3261.98 3177
3262.52 3470
3263.06 3410
3263.59 3585
3264.13 4206
3264.67 4504
3265.21 4786
3265.75 5473
3266.29 5969
3266.83 6089
3267.37 6119
3267.91 6174
3268.44 6577
3268.98 6499
3269.52 6357
3270.06 6210
3270.60 5843
3271.14 5554
3271.68 5311
3272.22 4606
3272.76 4107
3273.30 3507
3273.84 3129
3274.38 2719
3274.92 2605
3275.46 2432
3276.00 2419
3276.54 2472
3277.08 2409
3277.62 2368
3278.16 2228
3278.70 2493
3279.24 2451
3279.78 2322
3280.32 2448
3280.86 2592
3281.40 2395
3281.94 2377
3282.48 2349
3283.02 2308
3283.56 2404
3284.10 2395
3284.64 2365
3285.18 2347
3285.72 2286
3286.26 2380
3286.80 2351
3287.34 2226
3287.88 2223
3288.42 2321
3288.96 2219
3289.50 2258
3290.04 2348
3290.59 2113
3291.13 2197
3291.67 2096
3292.21 2079
3292.75 2325
3293.29 2310
3293.83 2292
3294.37 2350
3294.91 2368
3295.46 2426
3296.00 2757
3296.54 2763
3297.08 2924
3297.62 2910
3298.16 3102
3298.70 3100
3299.25 3049
3299.79 3124
3300.33 3054
3300.87 3030
3301.41 2855
3301.96 2823
3302.50 2444
3303.04 2494
3303.58 2397
3304.12 2368
3304.66 2248
3305.21 2377
3305.75 2482
3306.29 2595
3306.83 2481
3307.38 2462
3307.92 2387
3308.46 2380
3309.00 2258
3309.55 2346
3310.09 2342
3310.63 2057
3311.17 1988
3311.72 2034
3312.26 2017
3312.80 1963
3313.34 2061
3313.89 2037
3314.43 2091
3314.97 2062
3315.52 2020
3316.06 1971
3316.60 2091
3317.14 2179
3317.69 2105
3318.23 2218
3318.77 2400
3319.32 2352
3319.86 2292
3320.40 2343
3320.95 2123
3321.49 2057
3322.03 2172
3322.58 1979
3323.12 1906
3323.67 1852
3324.21 1819
3324.75 1855
3325.30 1946
3325.84 1623
3326.38 1819
3326.93 1787
3327.47 1832
3328.02 1641
3328.56 1745
3329.10 1726
3329.65 1694
3330.19 1736
3330.74 1576
3331.28 1557
3331.83 1732
3332.37 1757
3332.91 1785
3333.46 1940
3334.00 2098
3334.55 2128
3335.09 2505
3335.64 2561
3336.18 2666
3336.73 2887
3337.27 3270
3337.82 3220
3338.36 3335
3338.90 3371
3339.45 3366
3339.99 3420
3340.54 3138
3341.08 3071
3341.63 2974
3342.18 2720
3342.72 2317
3343.27 2097
3343.81 2033
3344.36 1852
3344.90 1837
3345.45 1886
3345.99 1874
3346.54 1881
3347.08 1734
3347.63 1694
3348.17 1722
3348.72 1570
3349.27 1719
3349.81 1804
3350.36 1870
3350.90 1892
3351.45 1793
3352.00 1730
3352.54 1723
3353.09 1831
3353.63 1900
3354.18 1813
3354.73 1786
3355.27 1680
3355.82 1901
3356.36 1759
3356.91 1661
3357.46 1644
3358.00 1651
3358.55 1628
3359.10 1482
3359.64 1558
3360.19 1602
3360.74 1661
3361.28 1659
3361.83 1365
3362.38 1440
3362.92 1480
3363.47 1594
3364.02 1565
3364.56 1515
3365.11 1463
3365.66 1479
3366.21 1491
3366.75 1552
3367.30 1551
3367.85 1412
3368.39 1538
3368.94 1578
3369.49 1501
3370.04 1528
3370.58 1629
3371.13 1655
3371.68 1730
3372.23 1668
3372.77 1679
3373.32 1629
3373.87 1684
3374.42 1728
3374.96 1551
3375.51 1484
3376.06 1571
3376.61 1545
3377.16 1537
3377.70 1573
3378.25 1571
3378.80 1572
3379.35 1492
3379.90 1439
3380.45 1406
3380.99 1387
3381.54 1383
3382.09 1384
3382.64 1363
3383.19 1368
3383.74 1428
3384.28 1401
3384.83 1348
3385.38 1326
3385.93 1386
3386.48 1379
3387.03 1327
3387.58 1408
3388.13 1360
3388.67 1419
3389.22 1349
3389.77 1411
3390.32 1511
3390.87 1477
3391.42 1572
3391.97 1372
3392.52 1364
3393.07 1351
3393.62 1418
3394.17 1452
3394.72 1454
3395.27 1433
3395.81 1353
3396.36 1424
3396.91 1283
3397.46 1270
3398.01 1339
3398.56 1425
3399.11 1465
3399.66 1353
3400.21 1471
3400.76 1435
3401.31 1336
3401.86 1316
3402.41 1388
3402.96 1501
3403.51 1520
3404.06 1349
3404.61 1211
3405.16 1313
3405.71 1466
3406.26 1546
3406.81 1379
3407.36 1398
3407.92 1402
3408.47 1330
3409.02 1289
3409.57 1346
3410.12 1310
3410.67 1293
3411.22 1293
3411.77 1371
3412.32 1365
3412.87 1314
3413.42 1365
3413.97 1516
3414.52 1370
3415.08 1338
3415.63 1576
3416.18 1660
3416.73 1536
3417.28 1561
3417.83 1557
3418.38 1589
3418.93 1644
3419.49 1463
3420.04 1463
3420.59 1448
3421.14 1428
3421.69 1533
3422.24 1535
3422.80 1564
3423.35 1477
3423.90 1607
3424.45 1768
3425.00 1777
3425.55 1846
3426.11 1875
3426.66 1961
3427.21 1953
3427.76 1980
3428.31 2015
3428.87 1818
3429.42 1825
3429.97 1804
3430.52 1743
3431.08 1607
3431.63 1553
3432.18 1508
3432.73 1565
3433.29 1509
3433.84 1422
3434.39 1485
3434.94 1394
3435.50 1484
3436.05 1377
3436.60 1485
3437.15 1551
3437.71 1567
3438.26 1498
3438.81 1511
3439.37 1472
3439.92 1456
3440.47 1524
3441.03 1445
3441.58 1568
3442.13 1608
3442.69 1633
3443.24 1472
3443.79 1705
3444.35 1714
3444.90 1619
3445.45 1485
3446.01 1578
3446.56 1564
3447.11 1482
3447.67 1446
3448.22 1437
3448.77 1313
3449.33 1346
3449.88 1347
3450.44 1440
3450.99 1428
3451.54 1450
3452.10 1461
3452.65 1414
3453.21 1422
3453.76 1455
3454.31 1406
3454.87 1380
3455.42 1394
3455.98 1499
3456.53 1424
3457.09 1416
3457.64 1453
3458.20 1319
3458.75 1356
3459.30 1482
3459.86 1395
3460.41 1386
3460.97 1491
3461.52 1413
3462.08 1434
3462.63 1401
3463.19 1428
3463.74 1376
3464.30 1373
3464.85 1429
3465.41 1374
3465.96 1379
3466.52 1453
3467.07 1502
3467.63 1523
3468.19 1541
3468.74 1592
3469.30 1475
3469.85 1577
3470.41 1664
3470.96 1598
3471.52 1653
3472.07 1698
3472.63 1649
3473.19 1730
3473.74 1612
3474.30 1748
3474.85 1792
3475.41 1728
3475.96 1627
3476.52 1819
3477.08 1756
3477.63 1705
3478.19 1877
3478.74 1731
3479.30 1718
3479.86 1648
3480.41 1691
3480.97 1799
3481.53 1743
3482.08 1753
3482.64 1705
3483.20 1759
3483.75 1609
3484.31 1881
3484.87 1786
3485.42 1722
3485.98 1915
3486.54 1836
3487.09 1932
3487.65 1992
3488.21 2056
3488.76 2042
3489.32 2415
3489.88 2632
3490.44 2891
3490.99 3269
3491.55 3752
3492.11 4288
3492.66 4539
3493.22 5231
3493.78 5886
3494.34 6038
3494.89 6013
3495.45 5808
3496.01 5964
3496.57 5534
3497.12 4965
3497.68 4522
3498.24 3990
3498.80 3669
3499.36 3109
3499.91 2787
3500.47 2754
3501.03 2569
3501.59 2814
3502.15 2770
3502.70 2757
3503.26 2957
3503.82 3059
3504.38 3340
3504.94 3501
3505.49 3675
3506.05 3948
3506.61 3945
3507.17 4185
3507.73 4399
3508.29 4208
3508.85 3843
3509.40 3861
3509.96 3996
3510.52 3614
3511.08 3226
3511.64 2980
3512.20 2759
3512.76 2472
3513.32 2365
3513.87 2288
3514.43 2080
3514.99 1970
3515.55 1972
3516.11 1958
3516.67 1842
3517.23 1926
3517.79 1760
3518.35 1698
3518.91 1624
3519.47 1566
3520.03 1608
3520.59 1695
3521.15 1675
3521.71 1640
3522.26 1458
3522.82 1585
3523.38 1586
3523.94 1504
3524.50 1643
3525.06 1782
3525.62 1746
3526.18 1654
3526.74 1610
3527.30 1550
3527.86 1559
3528.42 1596
3528.98 1562
3529.54 1592
3530.10 1571
3530.67 1526
3531.23 1494
3531.79 1425
3532.35 1572
3532.91 1565
3533.47 1528
3534.03 1629
3534.59 1723
3535.15 1718
3535.71 1631
3536.27 1634
3536.83 1636
3537.39 1546
3537.95 1499
3538.51 1638
3539.08 1669
3539.64 1656
3540.20 1599
3540.76 1574
3541.32 1619
3541.88 1793
3542.44 1804
3543.00 1854
3543.56 1612
3544.13 1545
3544.69 1649
3545.25 1695
3545.81 1649
3546.37 1540
3546.93 1551
3547.50 1557
3548.06 1602
3548.62 1580
3549.18 1602
3549.74 1560
3550.30 1522
3550.87 1381
3551.43 1347
3551.99 1309
3552.55 1320
3553.11 1367
3553.68 1281
3554.24 1383
3554.80 1374
3555.36 1361
3555.93 1373
3556.49 1395
3557.05 1259
3557.61 1404
3558.18 1541
3558.74 1535
3559.30 1286
3559.86 1338
3560.43 1385
3560.99 1464
3561.55 1535
3562.11 1439
3562.68 1421
3563.24 1455
3563.80 1416
3564.37 1455
3564.93 1481
3565.49 1446
3566.06 1496
3566.62 1410
3567.18 1408
3567.75 1400
3568.31 1333
3568.87 1395
3569.44 1442
3570.00 1566
3570.56 1486
3571.13 1289
3571.69 1352
3572.25 1320
3572.82 1405
3573.38 1477
3573.94 1461
3574.51 1458
3575.07 1421
3575.64 1461
3576.20 1435
3576.76 1596
3577.33 1597
3577.89 1636
3578.46 1743
3579.02 1854
3579.58 1815
3580.15 1747
3580.71 1794
3581.28 1765
3581.84 1764
3582.41 1767
3582.97 1625
3583.53 1686
3584.10 1788
3584.66 1593
3585.23 1410
3585.79 1518
3586.36 1496
3586.92 1531
3587.49 1529
3588.05 1369
3588.62 1497
3589.18 1543
3589.75 1324
3590.31 1251
3590.88 1470
3591.44 1420
3592.01 1309
3592.57 1274
3593.14 1371
3593.70 1394
3594.27 1401
3594.83 1180
3595.40 1312
3595.97 1310
3596.53 1252
3597.10 1346
3597.66 1345
3598.23 1406
3598.79 1294
3599.36 1339
3599.93 1384
3600.49 1203
3601.06 1233
3601.62 1305
3602.19 1380
3602.75 1342
3603.32 1367
3603.89 1350
3604.45 1281
3605.02 1327
3605.59 1365
3606.15 1227
3606.72 1128
3607.28 1185
3607.85 1309
3608.42 1281
3608.98 1153
3609.55 1150
3610.12 1141
3610.68 1300
3611.25 1186
3611.82 1159
3612.38 1182
3612.95 1152
3613.52 1209
3614.08 1141
3614.65 1243
3615.22 1248
3615.79 1280
3616.35 1228
3616.92 1312
3617.49 1229
3618.05 1291
3618.62 1214
3619.19 1295
3619.76 1326
3620.32 1275
3620.89 1305
3621.46 1426
3622.03 1338
3622.59 1327
3623.16 1340
3623.73 1412
3624.30 1398
3624.86 1272
3625.43 1375
3626.00 1170
3626.57 1293
3627.14 1304
3627.70 1193
3628.27 1190
3628.84 1242
3629.41 1343
3629.98 1302
3630.55 1236
3631.11 1228
3631.68 1220
3632.25 1281
3632.82 1277
3633.39 1252
3633.96 1312
3634.52 1277
3635.09 1306
3635.66 1301
3636.23 1320
3636.80 1344
3637.37 1284
3637.94 1265
3638.50 1307
3639.07 1307
3639.64 1306
3640.21 1280
3640.78 1298
3641.35 1495
3641.92 1456
3642.49 1547
3643.06 1561
3643.63 1623
3644.20 1529
3644.76 1566
3645.33 1612
3645.90 1574
3646.47 1515
3647.04 1432
3647.61 1391
3648.18 1335
3648.75 1408
3649.32 1322
3649.89 1202
3650.46 1174
3651.03 1303
3651.60 1360
3652.17 1365
3652.74 1404
3653.31 1418
3653.88 1433
3654.45 1410
3655.02 1453
3655.59 1423
3656.16 1448
3656.73 1531
3657.30 1525
3657.87 1410
3658.44 1323
3659.01 1413
3659.58 1464
3660.15 1344
3660.72 1299
3661.29 1321
3661.87 1257
3662.44 1361
3663.01 1439
3663.58 1396
3664.15 1300
3664.72 1340
3665.29 1368
3665.86 1439
3666.43 1474
3667.00 1442
3667.57 1404
3668.15 1562
3668.72 1422
3669.29 1406
3669.86 1333
3670.43 1468
3671.00 1440
3671.57 1393
3672.15 1418
3672.72 1400
3673.29 1340
3673.86 1354
3674.43 1356
3675.00 1359
3675.57 1365
3676.15 1329
3676.72 1349
3677.29 1309
3677.86 1347
3678.43 1344
3679.01 1349
3679.58 1419
3680.15 1470
3680.72 1336
3681.29 1322
3681.87 1305
3682.44 1255
3683.01 1229
3683.58 1230
3684.16 1167
3684.73 1329
3685.30 1273
3685.87 1258
3686.45 1224
3687.02 1196
3687.59 1264
3688.16 1231
3688.74 1228
3689.31 1261
3689.88 1229
3690.46 1106
3691.03 1274
3691.60 1380
3692.17 1316
3692.75 1330
3693.32 1275
3693.89 1239
3694.47 1378
3695.04 1318
3695.61 1231
3696.19 1219
3696.76 1258
3697.33 1217
3697.91 1255
3698.48 1213
3699.05 1143
3699.63 1168
3700.20 1199
3700.78 1259
3701.35 1154
3701.92 1170
3702.50 1264
3703.07 1207
3703.64 1134
3704.22 1146
3704.79 1139
3705.37 1347
3705.94 1303
3706.51 1186
3707.09 1251
3707.66 1161
3708.24 1157
3708.81 1207
3709.39 1321
3709.96 1192
3710.53 1168
3711.11 1154
3711.68 1238
3712.26 1318
3712.83 1238
3713.41 1276
3713.98 1343
3714.56 1258
3715.13 1345
3715.71 1186
3716.28 1268
3716.86 1280
3717.43 1328
3718.01 1404
3718.58 1240
3719.16 1164
3719.73 1260
3720.31 1420
3720.88 1315
3721.46 1214
3722.03 1147
3722.61 1148
3723.18 1281
3723.76 1174
3724.34 1019
3724.91 1166
3725.49 1322
3726.06 1187
3726.64 1169
3727.21 1157
3727.79 1206
3728.36 1172
3728.94 1173
3729.52 1130
3730.09 1142
3730.67 1144
3731.24 1262
3731.82 1145
3732.40 1121
3732.97 1184
3733.55 1193
3734.13 1328
3734.70 1335
3735.28 1210
3735.85 1241
3736.43 1252
3737.01 1120
3737.58 1195
3738.16 1289
3738.74 1157
3739.31 1166
3739.89 1090
3740.47 1041
3741.04 1095
3741.62 1120
3742.20 1109
3742.78 1201
3743.35 1182
3743.93 1157
3744.51 1156
3745.08 1110
3745.66 1058
3746.24 1072
3746.82 1091
3747.39 1240
3747.97 1176
3748.55 1104
3749.12 1120
3749.70 1179
3750.28 1206
3750.86 1181
3751.43 1169
3752.01 1185
3752.59 1123
3753.17 1206
3753.75 1226
3754.32 1275
3754.90 1146
3755.48 1140
3756.06 1075
3756.64 1132
3757.21 1045
3757.79 1053
3758.37 1132
3758.95 1155
3759.53 1153
3760.10 1188
3760.68 1196
3761.26 1181
3761.84 1234
3762.42 1151
3763.00 1192
3763.58 1250
3764.15 1405
3764.73 1391
3765.31 1373
3765.89 1215
3766.47 1278
3767.05 1302
3767.63 1265
3768.21 1234
3768.78 1155
3769.36 1107
3769.94 1165
3770.52 1192
3771.10 1245
3771.68 1203
3772.26 1307
3772.84 1258
3773.42 1189
3774.00 1274
3774.58 1324
3775.16 1279
3775.73 1100
3776.31 1129
3776.89 1196
3777.47 1278
3778.05 1110
3778.63 1048
3779.21 1208
3779.79 1236
3780.37 1076
3780.95 1084
3781.53 1117
3782.11 1107
3782.69 1129
3783.27 1171
3783.85 1193
3784.43 1205
3785.01 1158
3785.59 1132
3786.17 1182
3786.75 1181
3787.33 1107
3787.91 1255
3788.49 1305
3789.08 1322
3789.66 1253
3790.24 1196
3790.82 1283
3791.40 1331
3791.98 1261
3792.56 1242
3793.14 1253
3793.72 1294
3794.30 1310
3794.88 1329
3795.46 1344
3796.05 1346
3796.63 1400
3797.21 1425
3797.79 1343
3798.37 1431
3798.95 1450
3799.53 1476
3800.11 1369
3800.69 1550
3801.28 1631
3801.86 1652
3802.44 1654
3803.02 1468
3803.60 1614
3804.18 1656
3804.77 1598
3805.35 1499
3805.93 1505
3806.51 1639
3807.09 1526
3807.68 1522
3808.26 1660
3808.84 1756
3809.42 1576
3810.00 1713
3810.59 1712
3811.17 1578
3811.75 1683
3812.33 1694
3812.91 1724
3813.50 1773
3814.08 1526
3814.66 1596
3815.24 1760
3815.83 1654
3816.41 1782
3816.99 1784
3817.58 1727
3818.16 1742
3818.74 1792
3819.32 1765
3819.91 1623
3820.49 1566
3821.07 1601
3821.66 1547
3822.24 1596
3822.82 1321
3823.40 1314
3823.99 1259
3824.57 1115
3825.15 1171
3825.74 1229
3826.32 1354
3826.90 1293
3827.49 1222
3828.07 1269
3828.65 1345
3829.24 1295
3829.82 1266
3830.41 1219
3830.99 1229
3831.57 1277
3832.16 1253
3832.74 1240
3833.32 1292
3833.91 1279
3834.49 1175
3835.08 1158
3835.66 1249
3836.24 1233
3836.83 1155
3837.41 1229
3838.00 1144
3838.58 1177
3839.17 1218
3839.75 1169
3840.33 1073
3840.92 1163
3841.50 1164
3842.09 1218
3842.67 1187
3843.26 1155
3843.84 1072
3844.43 1039
3845.01 1085
3845.60 1181
3846.18 1100
3846.77 1173
3847.35 1081
3847.94 1099
3848.52 1267
3849.11 1193
3849.69 1159
3850.28 1116
3850.86 1129
3851.45 1203
3852.03 1049
3852.62 1099
3853.20 1125
3853.79 1152
3854.37 1082
3854.96 1169
3855.55 1155
3856.13 1269
3856.72 1170
3857.30 1132
3857.89 1161
3858.47 1181
3859.06 1223
3859.65 1102
3860.23 1123
3860.82 1228
3861.40 1187
3861.99 1224
3862.58 1190
3863.16 1122
3863.75 1157
3864.33 1219
3864.92 1170
3865.51 1197
3866.09 1129
3866.68 1060
3867.27 1210
3867.85 1313
3868.44 1322
3869.03 1301
3869.61 1217
3870.20 1264
3870.79 1390
3871.37 1267
3871.96 1180
3872.55 1216
3873.13 1363
3873.72 1235
3874.31 1272
3874.90 1340
3875.48 1275
3876.07 1242
3876.66 1306
3877.24 1257
3877.83 1249
3878.42 1240
3879.01 1235
3879.59 1197
3880.18 1175
3880.77 1245
3881.36 1204
3881.94 1149
3882.53 1164
3883.12 1136
3883.71 1212
3884.29 1176
3884.88 1255
3885.47 1232
3886.06 1190
3886.65 1166
3887.23 1140
3887.82 1148
3888.41 1301
3889.00 1390
3889.59 1345
3890.17 1385
3890.76 1486
3891.35 1443
3891.94 1349
3892.53 1403
3893.12 1506
3893.70 1658
3894.29 1518
3894.88 1471
3895.47 1552
3896.06 1387
3896.65 1464
3897.24 1448
3897.83 1398
3898.41 1289
3899.00 1197
3899.59 1227
3900.18 1288
3900.77 1198
3901.36 1269
3901.95 1230
3902.54 1265
3903.13 1273
3903.72 1230
3904.31 1242
3904.89 1284
3905.48 1101
3906.07 1114
3906.66 1174
3907.25 1275
3907.84 1258
3908.43 1131
3909.02 1166
3909.61 1274
3910.20 1355
3910.79 1280
3911.38 1292
3911.97 1286
3912.56 1329
3913.15 1231
3913.74 1263
3914.33 1240
3914.92 1190
3915.51 1222
3916.10 1131
3916.69 1063
3917.28 1168
3917.87 1170
3918.46 1173
3919.05 1100
3919.64 1000
3920.23 1148
3920.82 1199
3921.41 1222
3922.00 1171
3922.60 1210
3923.19 1142
3923.78 1229
3924.37 1155
3924.96 1139
3925.55 1195
3926.14 1194
3926.73 1226
3927.32 1141
3927.91 1002
3928.50 1065
3929.10 1158
3929.69 1194
3930.28 1087
3930.87 1071
3931.46 1141
3932.05 1057
3932.64 1041
3933.23 1143
3933.83 1027
3934.42 896
3935.01 974
3935.60 952
3936.19 973
3936.78 957
3937.38 1033
3937.97 1076
3938.56 1043
3939.15 956
3939.74 1092
3940.34 1155
3940.93 1075
3941.52 1065
3942.11 1033
3942.70 1191
3943.30 1168
3943.89 1194
3944.48 1215
3945.07 1258
3945.67 1232
3946.26 1302
3946.85 1214
3947.44 1125
3948.04 1200
3948.63 1137
3949.22 1210
3949.81 1109
3950.41 1113
3951.00 1169
3951.59 1074
3952.19 1190
3952.78 1112
3953.37 1122
3953.96 1056
3954.56 1029
3955.15 1023
3955.74 1126
3956.34 1003
3956.93 986
3957.52 1067
3958.12 1184
3958.71 1171
3959.30 1057
3959.90 1177
3960.49 1188
3961.08 1211
3961.68 1260
3962.27 1161
3962.87 1181
3963.46 1227
3964.05 1149
3964.65 1251
3965.24 1305
3965.83 1201
3966.43 1186
3967.02 1215
3967.62 1225
3968.21 1111
3968.80 1113
3969.40 1219
3969.99 1216
3970.59 1236
3971.18 1252
3971.78 1317
3972.37 1196
3972.97 1134
3973.56 1090
3974.15 1118
3974.75 1222
3975.34 1152
3975.94 1149
3976.53 1327
3977.13 1267
3977.72 1224
3978.32 1272
3978.91 1288
3979.51 1221
3980.10 1183
3980.70 1257
3981.29 1213
3981.89 1245
3982.48 1281
3983.08 1129
3983.67 1154
3984.27 1160
3984.86 1239
3985.46 1275
3986.05 1243
3986.65 1237
3987.25 1199
3987.84 1235
3988.44 1255
3989.03 1203
3989.63 1198
3990.22 1225
3990.82 1195
3991.42 1296
3992.01 1228
3992.61 1185
3993.20 1265
3993.80 1287
3994.40 1280
3994.99 1280
3995.59 1263
3996.18 1380
3996.78 1435
3997.38 1444
3997.97 1403
3998.57 1343
3999.17 1337
3999.76 1306
4000.36 1217
4000.95 1337
4001.55 1412
4002.15 1329
4002.74 1256
4003.34 1213
4003.94 1116
4004.54 1216
4005.13 1127
4005.73 1168
4006.33 1166
4006.92 1182
4007.52 1158
4008.12 1291
4008.71 1153
4009.31 1193
4009.91 1175
4010.51 1155
4011.10 1218
4011.70 1063
4012.30 1169
4012.90 1183
4013.49 1229
4014.09 1171
4014.69 1150
4015.29 1012
4015.88 1134
4016.48 1174
4017.08 1184
4017.68 1289
4018.27 1205
4018.87 1229
4019.47 1240
4020.07 1144
4020.67 1193
4021.26 1237
4021.86 1194
4022.46 1164
4023.06 1104
4023.66 1155
4024.26 1223
4024.85 1124
4025.45 1105
4026.05 1102
4026.65 1220
4027.25 1180
4027.85 1142
4028.44 1187
4029.04 1115
4029.64 1156
4030.24 1228
4030.84 1152
4031.44 1223
4032.04 1225
4032.64 1265
4033.23 1267
4033.83 1321
4034.43 1399
4035.03 1320
4035.63 1359
4036.23 1360
4036.83 1389
4037.43 1345
4038.03 1358
4038.63 1357
4039.23 1279
4039.83 1253
4040.43 1157
4041.03 1109
4041.63 1125
4042.22 1090
4042.82 1184
4043.42 1070
4044.02 1005
4044.62 1060
4045.22 1009
4045.82 1002
4046.42 1119
4047.02 1120
4047.62 1096
4048.22 1111
4048.82 1104
4049.42 1194
4050.02 1123
4050.62 1112
4051.22 1052
4051.82 1135
4052.43 1113
4053.03 1127
4053.63 1211
4054.23 1136
4054.83 1116
4055.43 1186
4056.03 1091
4056.63 1130
4057.23 1100
4057.83 1141
4058.43 1238
4059.03 1209
4059.63 1164
4060.23 999
4060.84 1038
4061.44 1125
4062.04 1113
4062.64 1040
4063.24 954
4063.84 1161
4064.44 1116
4065.04 1163
4065.64 1085
4066.25 1124
4066.85 1067
4067.45 1058
4068.05 993
4068.65 926
4069.25 969
4069.86 970
4070.46 930
4071.06 925
4071.66 882
4072.26 1002
4072.86 1032
4073.47 1029
4074.07 1144
4074.67 1063
4075.27 1006
4075.87 983
4076.48 997
4077.08 1033
4077.68 1096
4078.28 1090
4078.89 1050
4079.49 1119
4080.09 1001
4080.69 981
4081.30 951
4081.90 915
4082.50 1065
4083.10 1110
4083.71 1039
4084.31 1016
4084.91 1047
4085.52 1139
4086.12 1039
4086.72 1180
4087.32 1048
4087.93 970
4088.53 989
4089.13 1056
4089.74 935
4090.34 965
4090.94 1078
4091.55 1007
4092.15 985
4092.75 945
4093.36 998
4093.96 976
4094.56 953
4095.17 1047
4095.77 992
4096.37 984
4096.98 1047
4097.58 1005
4098.18 1032
4098.79 1003
4099.39 1003
4100.00 966
4100.60 979
4101.20 1053
4101.81 965
4102.41 930
4103.02 999
4103.62 1146
4104.23 1079
4104.83 1062
4105.43 982
4106.04 1005
4106.64 1038
4107.25 1099
4107.85 982
4108.46 1000
4109.06 971
4109.67 1029
4110.27 956
4110.87 902
4111.48 1042
4112.08 1012
4112.69 1050
4113.29 1087
4113.90 972
4114.50 1062
4115.11 947
4115.71 1032
4116.32 1072
4116.92 1023
4117.53 1006
4118.13 975
4118.74 978
4119.35 1057
4119.95 1069
4120.56 966
4121.16 946
4121.77 1009
4122.37 1024
4122.98 1044
4123.58 1051
4124.19 1030
4124.80 1018
4125.40 974
4126.01 979
4126.61 981
4127.22 974
4127.82 1065
4128.43 1045
4129.04 1064
4129.64 1012
4130.25 1030
4130.85 1083
4131.46 1002
4132.07 1004
4132.67 1054
4133.28 1199
4133.89 1160
4134.49 1081
4135.10 1087
4135.71 1114
4136.31 1154
4136.92 1134
4137.53 1151
4138.13 1099
4138.74 1126
4139.35 1162
4139.95 1044
4140.56 1119
4141.17 1178
4141.77 1089
4142.38 1118
4142.99 1138
4143.59 1114
4144.20 1179
4144.81 1285
4145.42 1240
4146.02 1211
4146.63 1199
4147.24 1151
4147.85 1219
4148.45 1185
4149.06 1091
4149.67 1070
4150.28 1146
4150.88 1177
4151.49 1128
4152.10 1139
4152.71 1218
4153.31 1013
4153.92 1081
4154.53 1202
4155.14 1190
4155.75 1158
4156.35 1068
4156.96 1078
4157.57 1077
4158.18 1148
4158.79 1250
4159.40 1244
4160.00 1188
4160.61 1260
4161.22 1327
4161.83 1225
4162.44 1276
4163.05 1217
4163.65 1180
4164.26 1253
4164.87 1162
4165.48 1250
4166.09 1162
4166.70 1227
4167.31 1223
4167.92 1250
4168.52 1164
4169.13 1148
4169.74 1436
4170.35 1208
4170.96 1294
4171.57 1187
4172.18 1215
4172.79 1236
4173.40 1105
4174.01 1013
4174.62 1070
4175.23 1211
4175.84 1134
4176.45 1064
4177.05 1140
4177.66 1122
4178.27 1122
4178.88 1072
4179.49 1096
4180.10 1159
4180.71 1093
4181.32 1115
4181.93 1153
4182.54 1119
4183.15 1095
4183.76 1074
4184.37 1011
4184.98 1113
4185.59 1100
4186.20 1025
4186.81 1038
4187.42 1025
4188.03 1079
4188.65 1011
4189.26 1089
4189.87 1167
4190.48 1173
4191.09 1120
4191.70 1104
4192.31 1080
4192.92 1157
4193.53 1124
4194.14 1115
4194.75 1100
4195.36 1073
4195.97 1095
4196.58 1152
4197.20 1125
4197.81 1239
4198.42 1272
4199.03 1266
4199.64 1164
4200.25 1110
4200.86 1108
4201.47 1105
4202.09 1149
4202.70 1051
4203.31 1157
4203.92 1147
4204.53 1067
4205.14 1059
4205.75 1133
4206.37 1166
4206.98 1153
4207.59 1168
4208.20 1091
4208.81 1126
4209.43 1145
4210.04 1026
4210.65 1100
4211.26 1186
4211.87 1041
4212.49 1089
4213.10 1090
4213.71 985
4214.32 1028
4214.93 1010
4215.55 1044
4216.16 1086
4216.77 1088
4217.38 1071
4218.00 1088
4218.61 1147
4219.22 1168
4219.84 1175
4220.45 1175
4221.06 1159
4221.67 1143
4222.29 1153
4222.90 1174
4223.51 1078
4224.13 1179
4224.74 1139
4225.35 1071
4225.96 1072
4226.58 1189
4227.19 1063
4227.80 1072
4228.42 1150
4229.03 1125
4229.64 1093
4230.26 1081
4230.87 1170
4231.48 1139
4232.10 1250
4232.71 1341
4233.33 1428
4233.94 1411
4234.55 1370
4235.17 1477
4235.78 1697
4236.39 1630
4237.01 1713
4237.62 1688
4238.24 1651
4238.85 1787
4239.46 1780
4240.08 1684
4240.69 1534
4241.31 1435
4241.92 1355
4242.54 1299
4243.15 1314
4243.76 1242
4244.38 1287
4244.99 1204
4245.61 1131
4246.22 1122
4246.84 1233
4247.45 1184
4248.07 1163
4248.68 1185
4249.30 1214
4249.91 1116
4250.53 1258
4251.14 1265
4251.76 1222
4252.37 1164
4252.99 1158
4253.60 1040
4254.22 1087
4254.83 1193
4255.45 1129
4256.06 1092
4256.68 1118
4257.29 1137
4257.91 1141
4258.52 1162
4259.14 1092
4259.76 1117
4260.37 1211
4260.99 1046
4261.60 1120
4262.22 1115
4262.83 1101
4263.45 1085
4264.07 1005
4264.68 1125
4265.30 1100
4265.91 1162
4266.53 1151
4267.15 1206
4267.76 1135
4268.38 1079
4268.99 1205
4269.61 1192
4270.23 1176
4270.84 1206
4271.46 1125
4272.08 1196
4272.69 1277
4273.31 1200
4273.93 1141
4274.54 1232
4275.16 1233
4275.78 1268
4276.39 1353
4277.01 1374
4277.63 1430
4278.24 1500
4278.86 1465
4279.48 1538
4280.09 1655
4280.71 1590
4281.33 1508
4281.95 1583
4282.56 1514
4283.18 1411
4283.80 1267
4284.42 1249
4285.03 1299
4285.65 1078
4286.27 1031
4286.89 1166
4287.50 1113
4288.12 1078
4288.74 1032
4289.36 1056
4289.97 1126
4290.59 1191
4291.21 1085
4291.83 1134
4292.45 1218
4293.06 1173
4293.68 1101
4294.30 1094
4294.92 1066
4295.54 1185
4296.15 1183
4296.77 1177
4297.39 1048
4298.01 1050
4298.63 1105
4299.25 1026
4299.86 1016
4300.48 1095
4301.10 1080
4301.72 1068
4302.34 1117
4302.96 1046
4303.58 974
4304.19 1061
4304.81 1033
4305.43 1124
4306.05 1087
4306.67 1191
4307.29 1105
4307.91 1193
4308.53 1067
4309.15 1019
4309.77 1013
4310.38 1013
4311.00 1015
4311.62 1053
4312.24 1078
4312.86 1032
4313.48 1093
4314.10 986
4314.72 937
4315.34 978
4315.96 1057
4316.58 987
4317.20 1014
4317.82 1028
4318.44 1001
4319.06 1060
4319.68 948
4320.30 977
4320.92 1040
4321.54 899
4322.16 970
4322.78 1010
4323.40 990
4324.02 1039
4324.64 1014
4325.26 1042
4325.88 1122
4326.50 1044
4327.12 1012
4327.74 969
4328.36 1044
4328.98 994
4329.60 970
4330.22 1004
4330.84 1050
4331.47 995
4332.09 1001
4332.71 1029
4333.33 970
4333.95 1104
4334.57 1148
4335.19 1106
4335.81 994
4336.43 1077
4337.05 1096
4337.68 1111
4338.30 981
4338.92 1113
4339.54 1192
4340.16 1175
4340.78 1103
4341.40 1152
4342.03 1148
4342.65 1166
4343.27 1233
4343.89 1180
4344.51 1239
4345.13 1318
4345.76 1485
4346.38 1594
4347.00 1592
4347.62 1700
4348.24 1782
4348.86 1851
4349.49 1900
4350.11 1951
4350.73 1851
4351.35 1832
4351.98 1828
4352.60 1592
4353.22 1447
4353.84 1422
4354.46 1274
4355.09 1206
4355.71 1225
4356.33 1082
4356.95 1103
4357.58 1166
4358.20 1137
4358.82 1043
4359.45 1131
4360.07 1057
4360.69 1163
4361.31 1132
4361.94 1078
4362.56 1149
4363.18 1194
4363.81 1155
4364.43 1278
4365.05 1190
4365.68 1234
4366.30 1138
4366.92 1095
4367.55 1082
4368.17 1062
4368.79 1100
4369.42 1052
4370.04 1089
4370.66 1025
4371.29 939
4371.91 1022
4372.53 1048
4373.16 1034
4373.78 1077
4374.41 903
4375.03 924
4375.65 1069
4376.28 959
4376.90 1055
4377.53 1019
4378.15 958
4378.77 1032
4379.40 1062
4380.02 1067
4380.65 999
4381.27 1008
4381.89 993
4382.52 1067
4383.14 1057
4383.77 1101
4384.39 1067
4385.02 1016
4385.64 1086
4386.27 1096
4386.89 1081
4387.52 1029
4388.14 1027
4388.77 1038
4389.39 1044
4390.02 1036
4390.64 1049
4391.27 1003
4391.89 947
4392.52 968
4393.14 943
4393.77 1069
4394.39 1013
4395.02 925
4395.64 1010
4396.27 973
4396.89 910
4397.52 887
4398.14 981
4398.77 1144
4399.39 1012
4400.02 965
4400.65 965
4401.27 1006
4401.90 985
4402.52 1146
4403.15 1048
4403.78 963
4404.40 961
4405.03 985
4405.65 908
4406.28 1021
4406.91 1034
4407.53 989
4408.16 948
4408.78 939
4409.41 897
4410.04 895
4410.66 836
4411.29 855
4411.92 920
4412.54 999
4413.17 949
4413.80 953
4414.42 968
4415.05 948
4415.68 960
4416.30 966
4416.93 871
4417.56 949
4418.18 950
4418.81 964
4419.44 896
4420.07 884
4420.69 936
4421.32 963
4421.95 916
4422.57 835
4423.20 896
4423.83 915
4424.46 1008
4425.08 969
4425.71 906
4426.34 853
4426.97 908
4427.59 879
4428.22 904
4428.85 943
4429.48 878
4430.10 935
4430.73 938
4431.36 933
4431.99 878
4432.62 923
4433.24 909
4433.87 1041
4434.50 985
4435.13 967
4435.76 942
4436.38 928
4437.01 914
4437.64 960
4438.27 958
4438.90 1012
4439.53 1140
4440.16 1013
4440.78 962
4441.41 953
4442.04 896
4442.67 870
4443.30 980
4443.93 1012
4444.56 986
4445.19 1047
4445.81 975
4446.44 1077
4447.07 1012
4447.70 1028
4448.33 1010
4448.96 1078
4449.59 1079
4450.22 1133
4450.85 1053
4451.48 1075
4452.11 1050
4452.73 1062
4453.36 1146
4453.99 1080
4454.62 1139
4455.25 1035
4455.88 1071
4456.51 1095
4457.14 1000
4457.77 1096
4458.40 1050
4459.03 1105
4459.66 1129
4460.29 1012
4460.92 1113
4461.55 1046
4462.18 899
4462.81 945
4463.44 953
4464.07 982
4464.70 879
4465.33 879
4465.96 946
4466.59 866
4467.22 748
4467.85 896
4468.48 947
4469.12 941
4469.75 853
4470.38 857
4471.01 863
4471.64 870
4472.27 936
4472.90 883
4473.53 816
4474.16 1062
4474.79 979
4475.42 906
4476.05 874
4476.69 916
4477.32 948
4477.95 992
4478.58 926
4479.21 907
4479.84 963
4480.47 924
4481.10 866
4481.74 907
4482.37 890
4483.00 877
4483.63 1041
4484.26 1025
4484.89 1031
4485.53 957
4486.16 961
4486.79 1009
4487.42 993
4488.05 975
4488.68 1072
4489.32 1054
4489.95 1100
4490.58 1004
4491.21 1034
4491.84 1015
4492.48 1015
4493.11 1080
4493.74 1071
4494.37 903
4495.01 952
4495.64 950
4496.27 933
4496.90 1009
4497.54 1017
4498.17 1051
4498.80 988
4499.43 915
4500.07 1024
4500.70 1067
4501.33 1010
4501.97 1028
4502.60 1205
4503.23 1172
4503.86 1201
4504.50 1301
4505.13 1186
4505.76 1292
4506.40 1376
4507.03 1252
4507.66 1214
4508.30 1245
4508.93 1138
4509.56 1094
4510.20 1096
4510.83 1077
4511.46 1104
4512.10 1000
4512.73 1037
4513.37 1107
4514.00 991
4514.63 973
4515.27 1061
4515.90 1060
4516.53 1027
4517.17 963
4517.80 975
4518.44 940
4519.07 930
4519.70 950
4520.34 912
4520.97 856
4521.61 889
4522.24 992
4522.88 916
4523.51 829
4524.14 837
4524.78 940
4525.41 951
4526.05 914
4526.68 892
4527.32 1061
4527.95 970
4528.59 861
4529.22 877
4529.86 894
4530.49 1046
4531.13 988
4531.76 912
4532.40 1018
4533.03 1014
4533.67 980
4534.30 859
4534.94 907
4535.57 923
4536.21 926
4536.84 960
4537.48 947
4538.11 904
4538.75 971
4539.38 917
4540.02 938
4540.66 994
4541.29 982
4541.93 1001
4542.56 965
4543.20 954
4543.83 922
4544.47 904
4545.11 847
4545.74 921
4546.38 907
4547.01 975
4547.65 938
4548.29 852
4548.92 939
4549.56 860
4550.19 838
4550.83 892
4551.47 814
4552.10 796
4552.74 815
4553.38 859
4554.01 831
4554.65 787
4555.29 896
4555.92 767
4556.56 704
4557.20 863
4557.83 808
4558.47 996
4559.11 928
4559.74 881
4560.38 909
4561.02 909
4561.66 797
4562.29 879
4562.93 812
4563.57 902
4564.20 858
4564.84 882
4565.48 789
4566.12 821
4566.75 780
4567.39 794
4568.03 880
4568.67 883
4569.30 812
4569.94 840
4570.58 910
4571.22 879
4571.85 829
4572.49 940
4573.13 829
4573.77 907
4574.41 835
4575.04 925
4575.68 910
4576.32 987
4576.96 994
4577.60 1046
4578.23 934
4578.87 971
4579.51 940
4580.15 896
4580.79 944
4581.43 922
4582.06 861
4582.70 938
4583.34 928
4583.98 854
4584.62 957
4585.26 959
4585.90 957
4586.54 907
4587.17 917
4587.81 962
4588.45 980
4589.09 998
4589.73 1059
4590.37 1034
4591.01 947
4591.65 1066
4592.29 1120
4592.93 1120
4593.57 1180
4594.20 1148
4594.84 1177
4595.48 1256
4596.12 1092
4596.76 1016
4597.40 1036
4598.04 1188
4598.68 1016
4599.32 985
4599.96 1016
4600.60 986
4601.24 937
4601.88 1020
4602.52 977
4603.16 931
4603.80 938
4604.44 911
4605.08 966
4605.72 989
4606.36 972
4607.00 959
4607.64 952
4608.28 929
4608.92 994
4609.56 1006
4610.20 980
4610.84 975
4611.48 901
4612.12 921
4612.77 911
4613.41 905
4614.05 924
4614.69 953
4615.33 938
4615.97 853
4616.61 788
4617.25 895
4617.89 903
4618.53 888
4619.17 886
4619.82 839
4620.46 824
4621.10 893
4621.74 855
4622.38 738
4623.02 857
4623.66 994
4624.30 932
4624.95 974
4625.59 907
4626.23 844
4626.87 849
4627.51 828
4628.15 871
4628.80 829
4629.44 906
4630.08 871
4630.72 820
4631.36 948
4632.00 923
4632.65 937
4633.29 934
4633.93 869
4634.57 894
4635.22 1008
4635.86 1053
4636.50 906
4637.14 905
4637.78 1025
4638.43 903
4639.07 991
4639.71 897
4640.35 889
4641.00 879
4641.64 875
4642.28 946
4642.93 959
4643.57 974
4644.21 1010
4644.85 977
4645.50 985
4646.14 962
4646.78 866
4647.43 950
4648.07 1000
4648.71 1078
4649.36 928
4650.00 882
4650.64 855
4651.28 919
4651.93 861
4652.57 832
4653.22 897
4653.86 946
4654.50 976
4655.15 931
4655.79 873
4656.43 831
4657.08 912
4657.72 884
4658.36 858
4659.01 828
4659.65 926
4660.30 823
4660.94 834
4661.58 890
4662.23 860
4662.87 815
4663.52 810
4664.16 840
4664.80 810
4665.45 807
4666.09 823
4666.74 882
4667.38 789
4668.03 831
4668.67 950
4669.32 856
4669.96 819
4670.60 796
4671.25 826
4671.89 860
4672.54 834
4673.18 791
4673.83 748
4674.47 713
4675.12 775
4675.76 821
4676.41 827
4677.05 828
4677.70 861
4678.34 841
4678.99 877
4679.63 824
4680.28 917
4680.93 961
4681.57 930
4682.22 900
4682.86 965
4683.51 897
4684.15 944
4684.80 962
4685.44 958
4686.09 929
4686.74 954
4687.38 845
4688.03 834
4688.67 900
4689.32 805
4689.97 920
4690.61 951
4691.26 900
4691.90 887
4692.55 898
4693.20 946
4693.84 877
4694.49 916
4695.13 897
4695.78 915
4696.43 904
4697.07 971
4697.72 1074
4698.37 1041
4699.01 1042
4699.66 1110
4700.31 1168
4700.95 1192
4701.60 1323
4702.25 1270
4702.89 1235
4703.54 1172
4704.19 1164
4704.84 1206
4705.48 1142
4706.13 1093
4706.78 1020
4707.42 1077
4708.07 1016
4708.72 976
4709.37 1017
4710.01 982
4710.66 1092
4711.31 1038
4711.96 1024
4712.60 987
4713.25 995
4713.90 1105
4714.55 1004
4715.19 1005
4715.84 1092
4716.49 987
4717.14 1086
4717.78 1014
4718.43 861
4719.08 828
4719.73 1020
4720.38 917
4721.02 912
4721.67 973
4722.32 849
4722.97 979
4723.62 939
4724.27 1044
4724.91 1001
4725.56 933
4726.21 1073
4726.86 1086
4727.51 1131
4728.16 1113
4728.81 1138
4729.45 1076
4730.10 1178
4730.75 1143
4731.40 1145
4732.05 1122
4732.70 1074
4733.35 1080
4734.00 1041
4734.65 1010
4735.29 972
4735.94 1007
4736.59 934
4737.24 834
4737.89 903
4738.54 996
4739.19 926
4739.84 962
4740.49 930
4741.14 899
4741.79 1013
4742.44 1104
4743.09 1112
4743.74 1060
4744.39 997
4745.04 976
4745.69 1123
4746.34 1037
4746.99 1058
4747.64 967
4748.29 1066
4748.94 1034
4749.59 1015
4750.24 1006
4750.89 1076
4751.54 1115
4752.19 1143
4752.84 1158
4753.49 1270
4754.14 1287
4754.79 1287
4755.44 1377
4756.09 1310
4756.74 1276
4757.39 1325
4758.04 1131
4758.69 1200
4759.34 1150
4759.99 1023
4760.64 1004
4761.30 970
4761.95 984
4762.60 962
4763.25 970
4763.90 878
4764.55 864
4765.20 878
4765.85 970
4766.50 896
4767.16 830
4767.81 933
4768.46 833
4769.11 905
4769.76 1010
4770.41 972
4771.06 925
4771.72 860
4772.37 873
4773.02 902
4773.67 823
4774.32 809
4774.97 794
4775.63 852
4776.28 896
4776.93 908
4777.58 897
4778.23 931
4778.89 996
4779.54 881
4780.19 832
4780.84 1006
4781.50 1016
4782.15 876
4782.80 840
4783.45 886
4784.11 880
4784.76 877
4785.41 997
4786.06 949
4786.72 952
4787.37 887
4788.02 903
4788.67 923
4789.33 1010
4789.98 915
4790.63 944
4791.28 894
4791.94 954
4792.59 960
4793.24 929
4793.90 965
4794.55 932
4795.20 941
4795.86 941
4796.51 957
4797.16 850
4797.82 912
4798.47 845
4799.12 907
4799.78 909
4800.43 915
4801.08 984
4801.74 941
4802.39 916
4803.05 918
4803.70 872
4804.35 934
4805.01 924
4805.66 778
4806.31 864
4806.97 974
4807.62 963
4808.28 885
4808.93 864
4809.59 827
4810.24 896
4810.89 897
4811.55 837
4812.20 892
4812.86 963
4813.51 931
4814.17 957
4814.82 983
4815.48 1055
4816.13 1078
4816.78 945
4817.44 971
4818.09 1001
4818.75 1065
4819.40 1009
4820.06 1045
4820.71 969
4821.37 911
4822.02 850
4822.68 897
4823.33 994
4823.99 968
4824.64 992
4825.30 1106
4825.95 1102
4826.61 1139
4827.27 1120
4827.92 1159
4828.58 1203
4829.23 1309
4829.89 1213
4830.54 1167
4831.20 1359
4831.85 1294
4832.51 1293
4833.17 1188
4833.82 1308
4834.48 1269
4835.13 1227
4835.79 1373
4836.45 1385
4837.10 1305
4837.76 1312
4838.41 1297
4839.07 1331
4839.73 1389
4840.38 1465
4841.04 1607
4841.70 1516
4842.35 1620
4843.01 1549
4843.66 1501
4844.32 1536
4844.98 1582
4845.63 1564
4846.29 1524
4846.95 1620
4847.60 1700
4848.26 1836
4848.92 1850
4849.58 1902
4850.23 2213
4850.89 2422
4851.55 2556
4852.20 2690
4852.86 2893
4853.52 2840
4854.17 2835
4854.83 2857
4855.49 2682
4856.15 2647
4856.80 2341
4857.46 2158
4858.12 2119
4858.78 2133
4859.43 2150
4860.09 2057
4860.75 2150
4861.41 2304
4862.07 2171
4862.72 2150
4863.38 2040
4864.04 2262
4864.70 2440
4865.35 2072
4866.01 2041
4866.67 1967
4867.33 1903
4867.99 1884
4868.65 1986
4869.30 2012
4869.96 1956
4870.62 1927
4871.28 1997
4871.94 1988
4872.60 1998
4873.25 1919
4873.91 1855
4874.57 1734
4875.23 1581
4875.89 1555
4876.55 1574
4877.21 1419
4877.86 1555
4878.52 1574
4879.18 1627
4879.84 1593
4880.50 1581
4881.16 1570
4881.82 1525
4882.48 1488
4883.14 1461
4883.80 1355
4884.46 1253
4885.11 1223
4885.77 1242
4886.43 1410
4887.09 1313
4887.75 1282
4888.41 1269
4889.07 1214
4889.73 1316
4890.39 1336
4891.05 1414
4891.71 1512
4892.37 1411
4893.03 1513
4893.69 1442
4894.35 1508
4895.01 1576
4895.67 1545
4896.33 1584
4896.99 1495
4897.65 1495
4898.31 1494
4898.97 1552
4899.63 1486
4900.29 1471
4900.95 1408
4901.61 1486
4902.27 1400
4902.93 1426
4903.59 1438
4904.25 1432
4904.91 1380
4905.58 1351
4906.24 1301
4906.90 1282
4907.56 1179
4908.22 1280
4908.88 1282
4909.54 1266
4910.20 1189
4910.86 1177
4911.52 1194
4912.18 1119
4912.85 1178
4913.51 1250
4914.17 1122
4914.83 1271
4915.49 1206
4916.15 1178
4916.81 1069
4917.48 1122
4918.14 1151
4918.80 1054
4919.46 1141
4920.12 1098
4920.78 1162
4921.45 1201
4922.11 991
4922.77 1114
4923.43 1095
4924.09 1031
4924.76 952
4925.42 970
4926.08 1057
4926.74 1105
4927.40 993
4928.07 1044
4928.73 1085
4929.39 1108
4930.05 1124
4930.72 1094
4931.38 1071
4932.04 1065
4932.70 997
4933.37 1024
4934.03 996
4934.69 990
4935.35 1029
4936.02 988
4936.68 1070
4937.34 965
4938.00 996
4938.67 978
4939.33 965
4939.99 975
4940.66 965
4941.32 959
4941.98 925
4942.65 954
4943.31 915
4943.97 922
4944.64 828
4945.30 982
4945.96 900
4946.63 934
4947.29 921
4947.95 874
4948.62 963
4949.28 993
4949.94 927
4950.61 944
4951.27 916
4951.94 864
4952.60 983
4953.26 920
4953.93 848
4954.59 978
4955.26 885
4955.92 898
4956.58 934
4957.25 952
4957.91 969
4958.58 912
4959.24 894
4959.90 1013
4960.57 1015
4961.23 1081
4961.90 1150
4962.56 1166
4963.23 1230
4963.89 1279
4964.56 1473
4965.22 1476
4965.89 1646
4966.55 1611
4967.22 1665
4967.88 1731
4968.55 1501
4969.21 1625
4969.88 1540
4970.54 1399
4971.21 1399
4971.87 1243
4972.54 1136
4973.20 1123
4973.87 1171
4974.53 1099
4975.20 1098
4975.86 1103
4976.53 1071
4977.19 1020
4977.86 998
4978.52 984
4979.19 1094
4979.86 1130
4980.52 1021
4981.19 1123
4981.85 1039
4982.52 1084
4983.19 1029
4983.85 1088
4984.52 976
4985.18 955
4985.85 958
4986.52 985
4987.18 991
4987.85 1001
4988.51 1002
4989.18 892
4989.85 892
4990.51 971
4991.18 959
4991.85 919
4992.51 977
4993.18 997
4993.85 1032
4994.51 967
4995.18 960
4995.85 866
4996.51 863
4997.18 823
4997.85 859
4998.51 881
4999.18 921
4999.85 918
5000.51 864
5001.18 925
5001.85 924
5002.52 843
5003.18 853
5003.85 850
5004.52 910
5005.19 785
5005.85 851
5006.52 899
5007.19 908
5007.86 882
5008.52 841
5009.19 870
5009.86 953
5010.53 892
5011.19 853
5011.86 827
5012.53 786
5013.20 775
5013.87 783
5014.53 903
5015.20 853
5015.87 815
5016.54 861
5017.21 839
5017.87 780
5018.54 834
5019.21 888
5019.88 871
5020.55 826
5021.22 814
5021.88 806
5022.55 845
5023.22 822
5023.89 820
5024.56 810
5025.23 869
5025.90 855
5026.57 900
5027.23 853
5027.90 798
5028.57 780
5029.24 838
5029.91 826
5030.58 683
5031.25 842
5031.92 856
5032.59 886
5033.26 933
5033.93 886
5034.59 934
5035.26 938
5035.93 877
5036.60 843
5037.27 914
5037.94 924
5038.61 903
5039.28 786
5039.95 908
5040.62 890
5041.29 827
5041.96 805
5042.63 843
5043.30 852
5043.97 829
5044.64 775
5045.31 807
5045.98 743
5046.65 729
5047.32 808
5047.99 884
5048.66 767
5049.33 772
5050.00 826
5050.67 813
5051.34 779
5052.01 790
5052.68 763
5053.35 791
5054.03 849
5054.70 805
5055.37 856
5056.04 806
5056.71 826
5057.38 755
5058.05 737
5058.72 809
5059.39 802
5060.06 739
5060.73 778
5061.41 850
5062.08 836
5062.75 759
5063.42 783
5064.09 747
5064.76 750
5065.43 747
5066.10 798
5066.78 785
5067.45 754
5068.12 753
5068.79 806
5069.46 805
5070.13 827
5070.81 785
5071.48 780
5072.15 786
5072.82 770
5073.49 722
5074.17 681
5074.84 722
5075.51 748
5076.18 727
5076.85 814
5077.53 735
5078.20 700
5078.87 718
5079.54 755
5080.22 773
5080.89 814
5081.56 881
5082.23 796
5082.91 779
5083.58 773
5084.25 738
5084.92 800
5085.60 806
5086.27 813
5086.94 825
5087.61 813
5088.29 762
5088.96 806
5089.63 798
5090.31 774
5090.98 809
5091.65 900
5092.33 894
5093.00 864
5093.67 877
5094.35 894
5095.02 870
5095.69 866
5096.37 935
5097.04 887
5097.71 874
5098.39 816
5099.06 821
5099.73 819
5100.41 737
5101.08 755
5101.76 755
5102.43 768
5103.10 840
5103.78 691
5104.45 695
5105.12 743
5105.80 767
5106.47 824
5107.15 818
5107.82 831
5108.50 806
5109.17 772
5109.84 715
5110.52 808
5111.19 780
5111.87 750
5112.54 726
5113.22 740
5113.89 816
5114.57 776
5115.24 691
5115.92 760
5116.59 746
5117.27 764
5117.94 706
5118.61 717
5119.29 800
5119.96 846
5120.64 766
5121.31 961
5121.99 1059
5122.67 884
5123.34 978
5124.02 1049
5124.69 923
5125.37 766
5126.04 859
5126.72 790
5127.39 763
5128.07 750
5128.74 764
5129.42 808
5130.10 730
5130.77 764
5131.45 741
5132.12 794
5132.80 738
5133.47 779
5134.15 771
5134.83 826
5135.50 803
5136.18 762
5136.85 785
5137.53 829
5138.21 751
5138.88 786
5139.56 771
5140.24 835
5140.91 909
5141.59 886
5142.27 909
5142.94 834
5143.62 749
5144.30 785
5144.97 776
5145.65 785
5146.33 845
5147.00 725
5147.68 762
5148.36 711
5149.03 763
5149.71 757
5150.39 689
5151.06 723
5151.74 721
5152.42 710
5153.10 708
5153.77 757
5154.45 723
5155.13 761
5155.80 730
5156.48 771
5157.16 718
5157.84 705
5158.51 760
5159.19 730
5159.87 729
5160.55 685
5161.23 717
5161.90 765
5162.58 693
5163.26 642
5163.94 795
5164.61 735
5165.29 734
5165.97 791
5166.65 765
5167.33 710
5168.00 755
5168.68 771
5169.36 753
5170.04 774
5170.72 814
5171.40 848
5172.07 761
5172.75 781
5173.43 774
5174.11 771
5174.79 725
5175.47 760
5176.15 832
5176.83 834
5177.50 790
5178.18 734
5178.86 721
5179.54 797
5180.22 721
5180.90 816
5181.58 868
5182.26 897
5182.94 903
5183.62 895
5184.29 893
5184.97 916
5185.65 799
5186.33 819
5187.01 806
5187.69 654
5188.37 803
5189.05 776
5189.73 766
5190.41 787
5191.09 720
5191.77 741
5192.45 774
5193.13 742
5193.81 674
5194.49 732
5195.17 695
5195.85 651
5196.53 637
5197.21 742
5197.89 706
5198.57 701
5199.25 761
5199.93 708
5200.61 770
5201.29 732
5201.97 775
5202.65 752
5203.33 719
5204.01 747
5204.69 796
5205.37 797
5206.05 715
5206.73 713
5207.42 800
5208.10 749
5208.78 654
5209.46 711
5210.14 808
5210.82 788
5211.50 737
5212.18 778
5212.86 743
5213.54 777
5214.23 750
5214.91 856
5215.59 785
5216.27 762
5216.95 790
5217.63 887
5218.31 850
5219.00 874
5219.68 695
5220.36 744
5221.04 753
5221.72 893
5222.40 764
5223.09 805
5223.77 794
5224.45 761
5225.13 673
5225.81 707
5226.50 757
5227.18 734
5227.86 719
5228.54 721
5229.22 768
5229.91 775
5230.59 814
5231.27 754
5231.95 780
5232.64 785
5233.32 756
5234.00 756
5234.68 688
5235.37 794
5236.05 815
5236.73 844
5237.41 803
5238.10 844
5238.78 805
5239.46 794
5240.14 969
5240.83 968
5241.51 893
5242.19 967
5242.88 998
5243.56 945
5244.24 908
5244.93 846
5245.61 794
5246.29 856
5246.98 794
5247.66 779
5248.34 844
5249.03 829
5249.71 714
5250.39 714
5251.08 767
5251.76 797
5252.44 799
5253.13 793
5253.81 772
5254.50 805
5255.18 776
5255.86 720
5256.55 794
5257.23 801
5257.92 743
5258.60 741
5259.28 758
5259.97 756
5260.65 767
5261.34 779
5262.02 745
5262.71 764
5263.39 707
5264.07 714
5264.76 737
5265.44 772
5266.13 776
5266.81 797
5267.50 801
5268.18 701
5268.87 653
5269.55 766
5270.24 776
5270.92 724
5271.61 808
5272.29 825
5272.98 820
5273.66 843
5274.35 830
5275.03 716
5275.72 749
5276.40 763
5277.09 801
5277.77 680
5278.46 731
5279.14 704
5279.83 643
5280.52 735
5281.20 691
5281.89 753
5282.57 736
5283.26 791
5283.94 778
5284.63 771
5285.32 717
5286.00 725
5286.69 756
5287.37 725
5288.06 714
5288.75 694
5289.43 667
5290.12 718
5290.80 684
5291.49 710
5292.18 729
5292.86 819
5293.55 731
5294.24 615
5294.92 701
5295.61 752
5296.30 791
5296.98 745
5297.67 729
5298.36 694
5299.04 691
5299.73 727
5300.42 705
5301.10 698
5301.79 636
5302.48 723
5303.16 710
5303.85 758
5304.54 774
5305.22 785
5305.91 846
5306.60 757
5307.29 726
5307.97 734
5308.66 794
5309.35 779
5310.04 796
5310.72 728
5311.41 832
5312.10 816
5312.79 770
5313.47 663
5314.16 783
5314.85 865
5315.54 839
5316.23 821
5316.91 832
5317.60 809
5318.29 768
5318.98 784
5319.67 754
5320.35 801
5321.04 855
5321.73 855
5322.42 869
5323.11 773
5323.79 899
5324.48 936
5325.17 898
5325.86 851
5326.55 757
5327.24 747
5327.93 777
5328.61 743
5329.30 702
5329.99 645
5330.68 716
5331.37 651
5332.06 654
5332.75 728
5333.44 762
5334.13 739
5334.81 717
5335.50 749
5336.19 849
5336.88 748
5337.57 657
5338.26 740
5338.95 726
5339.64 721
5340.33 647
5341.02 651
5341.71 771
5342.40 718
5343.09 695
5343.78 732
5344.47 763
5345.16 813
5345.85 661
5346.54 734
5347.22 746
5347.91 792
5348.60 788
5349.29 826
5349.98 820
5350.67 827
5351.37 888
5352.06 818
5352.75 850
5353.44 780
5354.13 923
5354.82 882
5355.51 780
5356.20 728
5356.89 748
5357.58 768
5358.27 663
5358.96 662
5359.65 719
5360.34 762
5361.03 744
5361.72 777
5362.41 714
5363.10 749
5363.80 713
5364.49 750
5365.18 717
5365.87 760
5366.56 764
5367.25 801
5367.94 758
5368.63 644
5369.32 708
5370.02 803
5370.71 761
5371.40 760
5372.09 775
5372.78 722
5373.47 747
5374.16 680
5374.86 683
5375.55 657
5376.24 646
5376.93 698
5377.62 827
5378.32 738
5379.01 689
5379.70 689
5380.39 729
5381.08 639
5381.78 615
5382.47 621
5383.16 663
5383.85 696
5384.54 613
5385.24 602
5385.93 688
5386.62 751
5387.31 735
5388.01 687
5388.70 709
5389.39 724
5390.08 732
5390.78 738
5391.47 712
5392.16 765
5392.85 795
5393.55 783
5394.24 841
5394.93 809
5395.63 864
5396.32 681
5397.01 790
5397.71 762
5398.40 685
5399.09 677
5399.79 709
5400.48 661
5401.17 696
5401.87 640
5402.56 676
5403.25 640
5403.95 723
5404.64 763
5405.33 731
5406.03 715
5406.72 789
5407.41 712
5408.11 705
5408.80 773
5409.50 773
5410.19 740
5410.88 746
5411.58 730
5412.27 723
5412.97 719
5413.66 750
5414.35 727
5415.05 708
5415.74 705
5416.44 657
5417.13 687
5417.83 689
5418.52 687
5419.21 658
5419.91 728
5420.60 751
5421.30 795
5421.99 710
5422.69 694
5423.38 772
5424.08 670
5424.77 677
5425.47 783
5426.16 729
5426.86 749
5427.55 697
5428.25 700
5428.94 702
5429.64 672
5430.33 746
5431.03 772
5431.72 751
5432.42 797
5433.11 812
5433.81 780
5434.50 763
5435.20 807
5435.90 777
5436.59 779
5437.29 739
5437.98 807
5438.68 853
5439.37 884
5440.07 880
5440.77 880
5441.46 827
5442.16 899
5442.85 900
5443.55 955
5444.25 823
5444.94 824
5445.64 831
5446.34 782
5447.03 856
5447.73 838
5448.42 773
5449.12 825
5449.82 795
5450.51 916
5451.21 897
5451.91 881
5452.60 830
5453.30 864
5454.00 821
5454.69 807
5455.39 775
5456.09 821
5456.78 776
5457.48 764
5458.18 762
5458.88 754
5459.57 853
5460.27 783
5460.97 748
5461.66 790
5462.36 772
5463.06 742
5463.76 787
5464.45 831
5465.15 821
5465.85 859
5466.55 850
5467.24 875
5467.94 778
5468.64 868
5469.34 759
5470.03 830
5470.73 806
5471.43 795
5472.13 750
5472.83 763
5473.52 744
5474.22 767
5474.92 870
5475.62 855
5476.32 809
5477.01 804
5477.71 803
5478.41 886
5479.11 1013
5479.81 914
5480.51 976
5481.20 973
5481.90 1078
5482.60 1134
5483.30 1261
5484.00 1141
5484.70 1217
5485.40 1275
5486.09 1030
5486.79 1046
5487.49 1024
5488.19 932
5488.89 926
5489.59 945
5490.29 1002
5490.99 922
5491.69 997
5492.39 973
5493.09 860
5493.78 882
5494.48 947
5495.18 893
5495.88 996
5496.58 960
5497.28 963
5497.98 1001
5498.68 965
5499.38 1041
5500.08 1116
5500.78 1073
5501.48 1192
5502.18 1234
5502.88 1404
5503.58 1602
5504.28 1722
5504.98 1619
5505.68 1608
5506.38 1512
5507.08 1349
5507.78 1371
5508.48 1242
5509.18 1135
5509.88 1087
5510.58 1081
5511.28 1030
5511.98 1002
5512.68 962
5513.38 894
5514.08 960
5514.78 968
5515.48 929
5516.18 920
5516.89 828
5517.59 804
5518.29 857
5518.99 934
5519.69 792
5520.39 837
5521.09 882
5521.79 851
5522.49 820
5523.19 777
5523.90 851
5524.60 889
5525.30 814
5526.00 785
5526.70 819
5527.40 753
5528.10 783
5528.81 812
5529.51 774
5530.21 723
5530.91 706
5531.61 739
5532.31 743
5533.02 773
5533.72 789
5534.42 691
5535.12 800
5535.82 799
5536.52 783
5537.23 731
5537.93 734
5538.63 721
5539.33 766
5540.04 723
5540.74 711
5541.44 707
5542.14 695
5542.84 700
5543.55 672
5544.25 713
5544.95 757
5545.65 681
5546.36 691
5547.06 736
5547.76 781
5548.47 693
5549.17 655
5549.87 662
5550.57 697
5551.28 738
5551.98 727
5552.68 763
5553.39 674
5554.09 690
5554.79 764
5555.50 798
5556.20 677
5556.90 726
5557.61 669
5558.31 733
5559.01 726
5559.72 731
5560.42 770
5561.12 659
5561.83 726
5562.53 687
5563.23 739
5563.94 679
5564.64 797
5565.35 718
5566.05 706
5566.75 773
5567.46 817
5568.16 758
5568.86 781
5569.57 759
5570.27 771
5570.98 704
5571.68 750
5572.39 741
5573.09 712
5573.79 728
5574.50 749
5575.20 657
5575.91 643
5576.61 682
5577.32 722
5578.02 672
5578.73 706
5579.43 755
5580.14 667
5580.84 765
5581.55 706
5582.25 663
5582.96 698
5583.66 732
5584.37 708
5585.07 706
5585.78 715
5586.48 662
5587.19 663
5587.89 728
5588.60 671
5589.30 660
5590.01 728
5590.71 647
5591.42 612
5592.12 703
5592.83 639
5593.53 627
5594.24 594
5594.95 658
5595.65 645
5596.36 707
5597.06 721
5597.77 673
5598.48 633
5599.18 635
5599.89 704
5600.59 652
5601.30 663
5602.01 655
5602.71 736
5603.42 753
5604.12 691
5604.83 640
5605.54 651
5606.24 733
5606.95 701
5607.66 682
5608.36 635
5609.07 588
5609.78 664
5610.48 605
5611.19 588
5611.90 570
5612.60 574
5613.31 745
5614.02 688
5614.72 657
5615.43 699
5616.14 664
5616.85 722
5617.55 720
5618.26 688
5618.97 662
5619.67 705
5620.38 706
5621.09 711
5621.80 666
5622.50 688
5623.21 680
5623.92 689
5624.63 683
5625.33 633
5626.04 613
5626.75 688
5627.46 788
5628.16 700
5628.87 720
5629.58 729
5630.29 766
5631.00 711
5631.70 692
5632.41 729
5633.12 753
5633.83 790
5634.54 716
5635.24 587
5635.95 717
5636.66 716
5637.37 714
5638.08 726
5638.79 754
5639.50 694
5640.20 715
5640.91 748
5641.62 608
5642.33 630
5643.04 654
5643.75 716
5644.46 679
5645.17 765
5645.87 703
5646.58 760
5647.29 750
5648.00 723
5648.71 689
5649.42 709
5650.13 713
5650.84 669
5651.55 774
5652.26 730
5652.97 773
5653.67 756
5654.38 741
5655.09 695
5655.80 780
5656.51 760
5657.22 797
5657.93 843
5658.64 816
5659.35 769
5660.06 831
5660.77 818
5661.48 878
5662.19 875
5662.90 893
5663.61 883
5664.32 850
5665.03 751
5665.74 818
5666.45 808
5667.16 713
5667.87 773
5668.58 720
5669.29 823
5670.00 763
5670.71 767
5671.42 686
5672.14 697
5672.85 678
5673.56 746
5674.27 708
5674.98 697
5675.69 599
5676.40 641
5677.11 643
5677.82 708
5678.53 706
5679.24 752
5679.95 720
5680.67 745
5681.38 801
5682.09 715
5682.80 747
5683.51 689
5684.22 720
5684.93 755
5685.64 708
5686.36 671
5687.07 665
5687.78 690
5688.49 603
5689.20 666
5689.91 713
5690.63 696
5691.34 641
5692.05 638
5692.76 651
5693.47 667
5694.18 650
5694.90 645
5695.61 717
5696.32 616
5697.03 662
5697.75 685
5698.46 602
5699.17 643
5699.88 651
5700.59 704
5701.31 715
5702.02 627
5702.73 642
5703.44 636
5704.16 659
5704.87 630
5705.58 742
5706.29 689
5707.01 621
5707.72 588
5708.43 558
5709.15 616
5709.86 586
5710.57 610
5711.28 656
5712.00 643
5712.71 693
5713.42 688
5714.14 562
5714.85 600
5715.56 586
5716.28 597
5716.99 620
5717.70 630
5718.42 659
5719.13 722
5719.84 597
5720.56 668
5721.27 683
5721.99 633
5722.70 631
5723.41 656
5724.13 602
5724.84 560
5725.55 606
5726.27 592
5726.98 669
5727.70 678
5728.41 652
5729.12 671
5729.84 636
5730.55 582
5731.27 630
5731.98 653
5732.70 649
5733.41 716
5734.13 637
5734.84 618
5735.55 613
5736.27 606
5736.98 637
5737.70 683
5738.41 643
5739.13 570
5739.84 612
5740.56 595
5741.27 599
5741.99 612
5742.70 657
5743.42 576
5744.13 661
5744.85 624
5745.56 690
5746.28 612
5746.99 634
5747.71 566
5748.42 628
5749.14 633
5749.85 558
5750.57 580
5751.29 672
5752.00 573
5752.72 595
5753.43 565
5754.15 599
5754.86 598
5755.58 623
5756.30 651
5757.01 623
5757.73 608
5758.44 565
5759.16 552
5759.87 581
5760.59 533
5761.31 631
5762.02 589
5762.74 589
5763.46 595
5764.17 587
5764.89 568
5765.60 561
5766.32 623
5767.04 671
5767.75 753
5768.47 617
5769.19 545
5769.90 597
5770.62 663
5771.34 635
5772.05 636
5772.77 646
5773.49 604
5774.21 641
5774.92 635
5775.64 623
5776.36 601
5777.07 583
5777.79 550
5778.51 662
5779.23 561
5779.94 566
5780.66 669
5781.38 653
5782.09 613
5782.81 687
5783.53 717
5784.25 640
5784.96 671
5785.68 657
5786.40 588
5787.12 625
5787.84 650
5788.55 661
5789.27 687
5789.99 602
5790.71 590
5791.43 647
5792.14 650
5792.86 655
5793.58 712
5794.30 688
5795.02 686
5795.73 710
5796.45 699
5797.17 681
5797.89 727
5798.61 742
5799.33 710
5800.05 747
5800.76 798
5801.48 816
5802.20 741
5802.92 832
5803.64 858
5804.36 913
5805.08 964
5805.80 1081
5806.51 995
5807.23 1033
5807.95 1022
5808.67 1014
5809.39 895
5810.11 846
5810.83 851
5811.55 711
5812.27 685
5812.99 744
5813.71 679
5814.43 710
5815.14 688
5815.86 738
5816.58 745
5817.30 719
5818.02 724
5818.74 673
5819.46 699
5820.18 738
5820.90 708
5821.62 701
5822.34 729
5823.06 700
5823.78 747
5824.50 735
5825.22 783
5825.94 798
5826.66 718
5827.38 693
5828.10 617
5828.82 671
5829.54 667
5830.26 635
5830.98 657
5831.71 620
5832.43 683
5833.15 750
5833.87 678
5834.59 699
5835.31 772
5836.03 719
5836.75 646
5837.47 691
5838.19 632
5838.91 697
5839.63 727
5840.36 675
5841.08 695
5841.80 679
5842.52 717
5843.24 692
5843.96 761
5844.68 714
5845.40 681
5846.13 668
5846.85 639
5847.57 666
5848.29 659
5849.01 661
5849.73 604
5850.45 595
5851.18 576
5851.90 602
5852.62 598
5853.34 620
5854.06 654
5854.79 649
5855.51 636
5856.23 666
5856.95 662
5857.67 656
5858.40 749
5859.12 729
5859.84 685
5860.56 626
5861.28 592
5862.01 596
5862.73 650
5863.45 702
5864.17 729
5864.90 614
5865.62 594
5866.34 661
5867.07 646
5867.79 681
5868.51 657
5869.23 676
5869.96 686
5870.68 679
5871.40 647
5872.13 723
5872.85 682
5873.57 659
5874.29 654
5875.02 701
5875.74 654
5876.46 658
5877.19 635
5877.91 670
5878.63 637
5879.36 659
5880.08 679
5880.81 599
5881.53 730
5882.25 632
5882.98 660
5883.70 713
5884.42 710
5885.15 697
5885.87 650
5886.60 717
5887.32 797
5888.04 739
5888.77 716
5889.49 674
5890.22 679
5890.94 648
5891.66 694
5892.39 717
5893.11 744
5893.84 639
5894.56 615
5895.29 645
5896.01 639
5896.73 628
5897.46 629
5898.18 664
5898.91 651
5899.63 640
5900.36 664
5901.08 717
5901.81 686
5902.53 682
5903.26 736
5903.98 712
5904.71 710
5905.43 726
5906.16 731
5906.88 692
5907.61 756
5908.33 743
5909.06 707
5909.78 673
5910.51 627
5911.23 646
5911.96 723
5912.69 687
5913.41 708
5914.14 763
5914.86 752
5915.59 696
5916.31 672
5917.04 688
5917.77 721
5918.49 629
5919.22 706
5919.94 709
5920.67 692
5921.39 744
5922.12 717
5922.85 805
5923.57 712
5924.30 725
5925.03 680
5925.75 678
5926.48 669
5927.20 763
5927.93 835
5928.66 716
5929.38 767
5930.11 715
5930.84 763
5931.56 699
5932.29 760
5933.02 817
5933.74 759
5934.47 716
5935.20 698
5935.93 708
5936.65 799
5937.38 794
5938.11 754
5938.83 829
5939.56 859
5940.29 818
5941.02 887
5941.74 851
5942.47 859
5943.20 915
5943.92 946
5944.65 911
5945.38 882
5946.11 1040
5946.83 1008
5947.56 911
5948.29 942
5949.02 892
5949.75 961
5950.47 983
5951.20 1006
5951.93 1003
5952.66 1063
5953.39 1202
5954.11 1275
5954.84 1150
5955.57 1233
5956.30 1243
5957.03 1187
5957.75 1206
5958.48 1328
5959.21 1199
5959.94 1223
5960.67 1224
5961.40 1171
5962.12 1206
5962.85 1292
5963.58 1320
5964.31 1277
5965.04 1213
5965.77 1240
5966.50 1276
5967.23 1315
5967.95 1394
5968.68 1492
5969.41 1582
5970.14 1655
5970.87 1597
5971.60 1700
5972.33 1758
5973.06 1828
5973.79 1834
5974.52 1660
5975.25 1570
5975.98 1458
5976.71 1536
5977.43 1572
5978.16 1576
5978.89 1528
5979.62 1579
5980.35 1512
5981.08 1644
5981.81 1641
5982.54 1749
5983.27 1695
5984.00 1722
5984.73 1811
5985.46 1785
5986.19 1846
5986.92 1831
5987.65 1931
5988.38 1953
5989.11 1974
5989.84 1932
5990.57 1907
5991.30 1815
5992.03 1846
5992.76 1793
5993.49 1836
5994.22 1782
5994.96 1838
5995.69 1915
5996.42 2058
5997.15 1969
5997.88 2038
5998.61 2025
5999.34 2066
6000.07 1990
6000.80 2149
6001.53 2186
6002.26 2273
6002.99 2215
6003.73 2217
6004.46 2059
6005.19 2086
6005.92 2184
6006.65 2170
6007.38 2153
6008.11 1958
6008.84 2013
6009.58 2113
6010.31 2320
6011.04 2515
6011.77 2782
6012.50 2977
6013.23 3503
6013.97 4042
6014.70 4533
6015.43 5311
6016.16 5914
6016.89 6340
6017.62 6732
6018.36 6916
6019.09 6674
6019.82 6335
6020.55 5967
6021.29 5314
6022.02 4651
6022.75 3860
6023.48 3515
6024.21 3073
6024.95 2419
6025.68 2236
6026.41 1942
6027.14 1943
6027.88 1663
6028.61 1574
6029.34 1549
6030.07 1599
6030.81 1533
6031.54 1508
6032.27 1495
6033.01 1558
6033.74 1512
6034.47 1397
6035.20 1331
6035.94 1410
6036.67 1400
6037.40 1403
6038.14 1386
6038.87 1354
6039.60 1356
6040.34 1322
6041.07 1391
6041.80 1489
6042.54 1561
6043.27 1537
6044.00 1539
6044.74 1527
6045.47 1415
6046.21 1417
6046.94 1542
6047.67 1612
6048.41 1703
6049.14 1711
6049.87 1802
6050.61 1773
6051.34 1733
6052.08 1958
6052.81 1817
6053.54 1983
6054.28 2000
6055.01 2129
6055.75 2287
6056.48 2398
6057.22 2297
6057.95 2236
6058.68 2341
6059.42 2054
6060.15 2007
6060.89 1956
6061.62 1798
6062.36 1665
6063.09 1625
6063.83 1631
6064.56 1670
6065.30 1594
6066.03 1544
6066.77 1491
6067.50 1517
6068.24 1541
6068.97 1529
6069.71 1462
6070.44 1457
6071.18 1398
6071.91 1461
6072.65 1357
6073.38 1429
6074.12 1482
6074.85 1358
6075.59 1313
6076.32 1318
6077.06 1389
6077.80 1441
6078.53 1337
6079.27 1355
6080.00 1329
6080.74 1294
6081.47 1336
6082.21 1321
6082.95 1285
6083.68 1280
6084.42 1282
6085.15 1121
6085.89 1146
6086.63 1207
6087.36 1220
6088.10 1186
6088.83 1230
6089.57 1172
6090.31 1115
6091.04 1172
6091.78 1163
6092.52 1065
6093.25 1125
6093.99 1181
6094.73 1227
6095.46 1262
6096.20 1236
6096.94 1124
6097.67 1109
6098.41 1112
6099.15 1157
6099.88 1070
6100.62 1066
6101.36 1141
6102.10 1075
6102.83 1056
6103.57 1025
6104.31 987
6105.04 1027
6105.78 1008
6106.52 1007
6107.26 923
6107.99 931
6108.73 1060
6109.47 1028
6110.21 1024
6110.94 1036
6111.68 1100
6112.42 1092
6113.16 1091
6113.89 1083
6114.63 1078
6115.37 1037
6116.11 1029
6116.85 1059
6117.58 1040
6118.32 1018
6119.06 1060
6119.80 1090
6120.54 1097
6121.27 1101
6122.01 1047
6122.75 990
6123.49 1084
6124.23 1169
6124.97 1162
6125.70 1032
6126.44 1096
6127.18 1206
6127.92 1082
6128.66 1106
6129.40 1040
6130.14 1131
6130.88 1182
6131.61 1071
6132.35 1086
6133.09 1037
6133.83 1045
6134.57 1108
6135.31 1060
6136.05 1110
6136.79 1212
6137.53 1080
6138.27 1158
6139.01 1187
6139.74 1150
6140.48 1185
6141.22 1123
6141.96 1190
6142.70 1166
6143.44 1117
6144.18 1067
6144.92 1159
6145.66 1091
6146.40 1203
6147.14 1209
6147.88 1077
6148.62 1095
6149.36 1123
6150.10 1141
6150.84 1159
6151.58 1097
6152.32 1075
6153.06 1136
6153.80 1196
6154.54 1188
6155.28 1149
6156.02 1138
6156.76 1122
6157.50 1201
6158.24 1236
6158.98 1186
6159.72 1217
6160.46 1320
6161.21 1311
6161.95 1237
6162.69 1276
6163.43 1408
6164.17 1430
6164.91 1341
6165.65 1499
6166.39 1488
6167.13 1437
6167.87 1543
6168.61 1672
6169.36 1602
6170.10 1671
6170.84 1783
6171.58 1871
6172.32 1787
6173.06 1864
6173.80 1737
6174.54 1758
6175.29 1671
6176.03 1673
6176.77 1630
6177.51 1662
6178.25 1556
6178.99 1607
6179.74 1598
6180.48 1582
6181.22 1579
6181.96 1574
6182.70 1626
6183.45 1618
6184.19 1656
6184.93 1671
6185.67 1689
6186.41 1701
6187.16 1659
6187.90 1610
6188.64 1688
6189.38 1782
6190.12 1877
6190.87 1764
6191.61 1749
6192.35 1756
6193.09 1830
6193.84 1886
6194.58 1862
6195.32 1938
6196.07 2074
6196.81 2280
6197.55 2134
6198.29 2129
6199.04 2165
6199.78 2274
6200.52 2199
6201.27 2252
6202.01 2266
6202.75 2005
6203.50 2024
6204.24 2150
6204.98 2231
6205.73 2539
6206.47 2790
6207.21 3261
6207.96 3638
6208.70 4463
6209.44 5355
6210.19 6471
6210.93 7323
6211.67 8526
6212.42 9331
6213.16 10242
6213.90 10678
6214.65 10433
6215.39 9980
6216.14 9059
6216.88 7969
6217.62 6901
6218.37 5696
6219.11 4664
6219.86 3877
6220.60 3261
6221.35 2880
6222.09 2593
6222.83 2163
6223.58 2008
6224.32 1938
6225.07 2041
6225.81 1977
6226.56 1842
6227.30 1736
6228.05 1746
6228.79 1736
6229.53 1753
6230.28 1610
6231.02 1592
6231.77 1580
6232.51 1613
6233.26 1491
6234.00 1387
6234.75 1400
6235.49 1368
6236.24 1384
6236.98 1375
6237.73 1447
6238.48 1638
6239.22 1678
6239.97 1710
6240.71 1753
6241.46 2000
6242.20 2130
6242.95 2097
6243.69 2163
6244.44 2295
6245.18 2185
6245.93 2166
6246.68 2174
6247.42 2039
6248.17 1938
6248.91 1829
6249.66 1894
6250.41 1947
6251.15 1927
6251.90 1972
6252.64 1929
6253.39 1853
6254.14 1833
6254.88 1831
6255.63 1707
6256.38 1698
6257.12 1665
6257.87 1686
6258.61 1603
6259.36 1498
6260.11 1393
6260.85 1556
6261.60 1525
6262.35 1531
6263.09 1546
6263.84 1485
6264.59 1562
6265.34 1571
6266.08 1530
6266.83 1533
6267.58 1467
6268.32 1417
6269.07 1458
6269.82 1488
6270.56 1345
6271.31 1285
6272.06 1246
6272.81 1339
6273.55 1408
6274.30 1383
6275.05 1357
6275.80 1337
6276.54 1373
6277.29 1338
6278.04 1280
6278.79 1268
6279.53 1401
6280.28 1356
6281.03 1417
6281.78 1375
6282.53 1446
6283.27 1440
6284.02 1475
6284.77 1363
6285.52 1328
6286.27 1296
6287.01 1304
6287.76 1331
6288.51 1299
6289.26 1256
6290.01 1248
6290.76 1211
6291.50 1139
6292.25 1050
6293.00 1186
6293.75 1173
6294.50 1150
6295.25 1071
6296.00 1021
6296.74 1039
6297.49 1069
6298.24 1094
6298.99 1107
6299.74 1101
6300.49 1029
6301.24 1021
6301.99 1094
6302.74 1041
6303.49 988
6304.23 954
6304.98 1009
6305.73 1042
6306.48 894
6307.23 952
6307.98 1005
6308.73 1012
6309.48 986
6310.23 995
6310.98 985
6311.73 1008
6312.48 1003
6313.23 1036
6313.98 1022
6314.73 1109
6315.48 1084
6316.23 1031
6316.98 1114
6317.73 1064
6318.48 1050
6319.23 1104
6319.98 1067
6320.73 1038
6321.48 1033
6322.23 1049
6322.98 1058
6323.73 1118
6324.48 971
6325.23 1081
6325.98 1057
6326.73 1030
6327.48 958
6328.23 960
6328.98 927
6329.73 917
6330.49 963
6331.24 856
6331.99 892
6332.74 885
6333.49 911
6334.24 848
6334.99 887
6335.74 978
6336.49 914
6337.24 891
6338.00 926
6338.75 906
6339.50 909
6340.25 981
6341.00 940
6341.75 912
6342.50 949
6343.25 906
6344.01 888
6344.76 843
6345.51 860
6346.26 856
6347.01 915
6347.77 881
6348.52 1037
6349.27 882
6350.02 939
6350.77 887
6351.52 886
6352.28 929
6353.03 987
6353.78 1087
6354.53 972
6355.29 1121
6356.04 1055
6356.79 1206
6357.54 1159
6358.29 1190
6359.05 1232
6359.80 1191
6360.55 1122
6361.30 1083
6362.06 1027
6362.81 1102
6363.56 1078
6364.32 1060
6365.07 976
6365.82 971
6366.57 945
6367.33 944
6368.08 940
6368.83 997
6369.59 915
6370.34 897
6371.09 952
6371.85 899
6372.60 908
6373.35 921
6374.11 904
6374.86 899
6375.61 887
6376.37 933
6377.12 920
6377.87 909
6378.63 900
6379.38 878
6380.13 941
6380.89 958
6381.64 959
6382.40 940
6383.15 874
6383.90 889
6384.66 913
6385.41 924
6386.17 922
6386.92 904
6387.67 894
6388.43 911
6389.18 864
6389.94 843
6390.69 765
6391.45 749
6392.20 877
6392.95 832
6393.71 784
6394.46 855
6395.22 905
6395.97 800
6396.73 838
6397.48 835
6398.24 800
6398.99 788
6399.75 846
6400.50 803
6401.26 727
6402.01 779
6402.77 873
6403.52 806
6404.28 822
6405.03 771
6405.79 780
6406.54 751
6407.30 725
6408.05 734
6408.81 751
6409.56 781
6410.32 801
6411.08 772
6411.83 816
6412.59 809
6413.34 836
6414.10 792
6414.85 848
6415.61 770
6416.37 722
6417.12 770
6417.88 802
6418.63 812
6419.39 753
6420.15 766
6420.90 764
6421.66 745
6422.41 763
6423.17 761
6423.93 766
6424.68 820
6425.44 853
6426.20 780
6426.95 719
6427.71 789
6428.47 812
6429.22 752
6429.98 726
6430.73 700
6431.49 748
6432.25 748
6433.01 706
6433.76 786
6434.52 789
6435.28 841
6436.03 814
6436.79 734
6437.55 753
6438.30 745
6439.06 769
6439.82 770
6440.58 807
6441.33 829
6442.09 786
6442.85 749
6443.61 789
6444.36 827
6445.12 786
6445.88 743
6446.64 749
6447.39 762
6448.15 895
6448.91 893
6449.67 859
6450.42 839
6451.18 817
6451.94 790
6452.70 794
6453.46 859
6454.21 794
6454.97 813
6455.73 804
6456.49 860
6457.25 907
6458.01 890
6458.76 809
6459.52 845
6460.28 938
6461.04 839
6461.80 845
6462.56 887
6463.32 902
6464.07 894
6464.83 910
6465.59 950
6466.35 835
6467.11 843
6467.87 877
6468.63 878
6469.39 969
6470.15 881
6470.90 955
6471.66 953
6472.42 1006
6473.18 976
6473.94 891
6474.70 949
6475.46 1003
6476.22 958
6476.98 1007
6477.74 983
6478.50 1024
6479.26 971
6480.02 992
6480.78 984
6481.54 966
6482.30 968
6483.06 1031
6483.82 1042
6484.58 1105
6485.34 1164
6486.10 1109
6486.86 1147
6487.62 1083
6488.38 1096
6489.14 1208
6489.90 1280
6490.66 1224
6491.42 1185
6492.18 1249
6492.94 1262
6493.70 1288
6494.46 1370
6495.22 1431
6495.98 1435
6496.74 1460
6497.50 1470
6498.26 1537
6499.02 1658
6499.78 1620
6500.54 1630
6501.30 1633
6502.06 1698
6502.83 1607
6503.59 1585
6504.35 1531
6505.11 1626
6505.87 1642
6506.63 1624
6507.39 1553
6508.15 1503
6508.91 1607
6509.68 1688
6510.44 1727
6511.20 1723
6511.96 1625
6512.72 1771
6513.48 1754
6514.25 1875
6515.01 1915
6515.77 1922
6516.53 1984
6517.29 1967
6518.05 2014
6518.82 1953
6519.58 1828
6520.34 1951
6521.10 2082
6521.86 2050
6522.63 2083
6523.39 2193
6524.15 2210
6524.91 2369
6525.67 2486
6526.44 2547
6527.20 2672
6527.96 2925
6528.72 3107
6529.49 3321
6530.25 3569
6531.01 3673
6531.77 4037
6532.54 4139
6533.30 4337
6534.06 4373
6534.83 4719
6535.59 4934
6536.35 5184
6537.11 5543
6537.88 6138
6538.64 6715
6539.40 7239
6540.17 7980
6540.93 8501
6541.69 8446
6542.46 8219
6543.22 7221
6543.98 6679
6544.75 5698
6545.51 4724
6546.27 3906
6547.04 3126
6547.80 2859
6548.56 2411
6549.33 2082
6550.09 2002
6550.86 1880
6551.62 1791
6552.38 1920
6553.15 1740
6553.91 1746
6554.67 1699
6555.44 1621
6556.20 1677
6556.97 1727
6557.73 1643
6558.50 1589
6559.26 1546
6560.02 1543
6560.79 1518
6561.55 1542
6562.32 1538
6563.08 1597
6563.85 1641
6564.61 1694
6565.37 1807
6566.14 1853
6566.90 1992
6567.67 1885
6568.43 2036
6569.20 2170
6569.96 2374
6570.73 2236
6571.49 2145
6572.26 2064
6573.02 1943
6573.79 2031
6574.55 2011
6575.32 2022
6576.08 2072
6576.85 1987
6577.61 2035
6578.38 2137
6579.15 2147
6579.91 2180
6580.68 2118
6581.44 2079
6582.21 2084
6582.97 2134
6583.74 2027
6584.50 1940
6585.27 1942
6586.04 1966
6586.80 2034
6587.57 1957
6588.33 1852
6589.10 1896
6589.87 1792
6590.63 1830
6591.40 1907
6592.16 1953
6592.93 1981
6593.70 1974
6594.46 2170
6595.23 2449
6596.00 2563
6596.76 2574
6597.53 2828
6598.30 3086
6599.06 3131
6599.83 3267
6600.59 3337
6601.36 3114
6602.13 2871
6602.90 2619
6603.66 2498
6604.43 2296
6605.20 2111
6605.96 2021
6606.73 1909
6607.50 1816
6608.26 1909
6609.03 1944
6609.80 2019
6610.57 1896
6611.33 1946
6612.10 2008
6612.87 2147
6613.64 2064
6614.40 2252
6615.17 2121
6615.94 2022
6616.71 2003
6617.47 1920
6618.24 1881
6619.01 1729
6619.78 1622
6620.54 1597
6621.31 1485
6622.08 1408
6622.85 1381
6623.62 1394
6624.38 1389
6625.15 1396
6625.92 1423
6626.69 1437
6627.46 1409
6628.22 1408
6628.99 1399
6629.76 1358
6630.53 1299
6631.30 1282
6632.07 1363
6632.83 1357
6633.60 1371
6634.37 1491
6635.14 1515
6635.91 1644
6636.68 1664
6637.45 1808
6638.22 1900
6638.98 1883
6639.75 1876
6640.52 1892
6641.29 1813
6642.06 1724
6642.83 1481
6643.60 1477
6644.37 1527
6645.14 1446
6645.91 1335
6646.68 1355
6647.45 1325
6648.22 1334
6648.98 1326
6649.75 1271
6650.52 1229
6651.29 1286
6652.06 1200
6652.83 1259
6653.60 1309
6654.37 1284
6655.14 1305
6655.91 1358
6656.68 1407
6657.45 1376
6658.22 1382
6658.99 1389
6659.76 1300
6660.53 1296
6661.30 1326
6662.07 1244
6662.84 1227
6663.61 1282
6664.38 1217
6665.15 1219
6665.92 1261
6666.69 1168
6667.47 1209
6668.24 1239
6669.01 1222
6669.78 1220
6670.55 1201
6671.32 1207
6672.09 1237
6672.86 1192
6673.63 1196
6674.40 1248
6675.17 1215
6675.94 1262
6676.72 1253
6677.49 1252
6678.26 1165
6679.03 1215
6679.80 1139
6680.57 1136
6681.34 1179
6682.11 1177
6682.89 1217
6683.66 1299
6684.43 1189
6685.20 1178
6685.97 1260
6686.74 1302
6687.51 1271
6688.29 1412
6689.06 1386
6689.83 1464
6690.60 1415
6691.37 1355
6692.15 1334
6692.92 1203
6693.69 1177
6694.46 1211
6695.23 1232
6696.01 1118
6696.78 1051
6697.55 1013
6698.32 1122
6699.10 1128
6699.87 1162
6700.64 1099
6701.41 1034
6702.19 1092
6702.96 1003
6703.73 1070
6704.50 994
6705.28 1011
6706.05 1034
6706.82 1036
6707.59 1032
6708.37 1097
6709.14 1026
6709.91 1039
6710.69 1014
6711.46 1020
6712.23 1051
6713.01 1124
6713.78 1103
6714.55 1069
6715.33 1077
6716.10 1029
6716.87 1026
6717.65 903
6718.42 974
6719.19 886
6719.97 923
6720.74 961
6721.51 955
6722.29 977
6723.06 932
6723.84 925
6724.61 975
6725.38 954
6726.16 946
6726.93 967
6727.70 1008
6728.48 951
6729.25 944
6730.03 977
6730.80 933
6731.58 959
6732.35 941
6733.12 1015
6733.90 1021
6734.67 907
6735.45 911
6736.22 916
6737.00 989
6737.77 1007
6738.55 1064
6739.32 1004
6740.10 1073
6740.87 1001
6741.65 1037
6742.42 997
6743.19 1030
6743.97 999
6744.74 958
6745.52 1009
6746.29 1002
6747.07 980
6747.85 1065
6748.62 1094
6749.40 1087
6750.17 1085
6750.95 1031
6751.72 1095
6752.50 1185
6753.27 1300
6754.05 1310
6754.82 1342
6755.60 1410
6756.38 1548
6757.15 1523
6757.93 1540
6758.70 1521
6759.48 1449
6760.25 1206
6761.03 1169
6761.81 1193
6762.58 1079
6763.36 1129
6764.13 1048
6764.91 1002
6765.69 978
6766.46 980
6767.24 1053
6768.02 947
6768.79 1022
6769.57 1121
6770.35 962
6771.12 898
6771.90 967
6772.67 1020
6773.45 1025
6774.23 981
6775.00 1004
6775.78 965
6776.56 980
6777.34 985
6778.11 990
6778.89 1007
6779.67 952
6780.44 971
6781.22 1018
6782.00 972
6782.77 975
6783.55 945
6784.33 1064
6785.11 1091
6785.88 962
6786.66 944
6787.44 932
6788.22 1030
6788.99 957
6789.77 878
6790.55 927
6791.33 920
6792.10 893
6792.88 857
6793.66 846
6794.44 903
6795.22 886
6795.99 807
6796.77 765
6797.55 875
6798.33 820
6799.11 842
6799.88 848
6800.66 864
6801.44 819
6802.22 809
6803.00 778
6803.78 855
6804.55 794
6805.33 819
6806.11 869
6806.89 840
6807.67 833
6808.45 925
6809.23 947
6810.00 959
6810.78 898
6811.56 872
6812.34 854
6813.12 841
6813.90 887
6814.68 867
6815.46 945
6816.24 882
6817.02 807
6817.79 829
6818.57 923
6819.35 821
6820.13 751
6820.91 900
6821.69 930
6822.47 872
6823.25 862
6824.03 929
6824.81 903
6825.59 856
6826.37 876
6827.15 912
6827.93 924
6828.71 895
6829.49 858
6830.27 899
6831.05 849
6831.83 859
6832.61 838
6833.39 838
6834.17 795
6834.95 778
6835.73 833
6836.51 848
6837.29 840
6838.07 870
6838.85 898
6839.63 914
6840.41 845
6841.19 814
6841.97 857
6842.75 788
6843.53 759
6844.31 745
6845.09 841
6845.88 936
6846.66 901
6847.44 941
6848.22 817
6849.00 904
6849.78 1054
6850.56 1156
6851.34 1229
6852.12 1361
6852.91 1601
6853.69 1770
6854.47 1867
6855.25 2026
6856.03 2067
6856.81 1990
6857.59 1931
6858.37 1847
6859.16 1608
6859.94 1401
6860.72 1291
6861.50 1211
6862.28 1060
6863.06 1019
6863.85 968
6864.63 953
6865.41 997
6866.19 959
6866.97 903
6867.76 958
6868.54 978
6869.32 930
6870.10 977
6870.89 937
6871.67 969
6872.45 1005
6873.23 961
6874.01 966
6874.80 954
6875.58 927
6876.36 913
6877.14 934
6877.93 938
6878.71 931
6879.49 919
6880.28 927
6881.06 957
6881.84 1024
6882.62 1036
6883.41 1139
6884.19 1042
6884.97 1001
6885.76 1048
6886.54 1082
6887.32 1104
6888.11 1107
6888.89 1153
6889.67 1327
6890.46 1371
6891.24 1540
6892.02 1647
6892.81 1633
6893.59 1674
6894.37 1614
6895.16 1498
6895.94 1409
6896.72 1404
6897.51 1264
6898.29 1111
6899.08 1128
6899.86 1134
6900.64 1107
6901.43 1154
6902.21 1111
6903.00 1124
6903.78 1114
6904.56 1087
6905.35 1065
6906.13 1026
6906.92 1017
6907.70 1077
6908.49 1131
6909.27 1078
6910.05 1142
6910.84 1010
6911.62 1096
6912.41 1145
6913.19 1098
6913.98 1035
6914.76 1041
6915.55 1104
6916.33 1034
6917.12 1034
6917.90 1002
6918.69 1017
6919.47 1003
6920.26 1052
6921.04 987
6921.83 950
6922.61 1033
6923.40 995
6924.18 1042
6924.97 943
6925.75 992
6926.54 1024
6927.32 1054
6928.11 1054
6928.89 1030
6929.68 1106
6930.47 1059
6931.25 1039
6932.04 1090
6932.82 1021
6933.61 1082
6934.39 1101
6935.18 1100
6935.97 1037
6936.75 1011
6937.54 1058
6938.32 1092
6939.11 1082
6939.90 1080
6940.68 1123
6941.47 1103
6942.26 1165
6943.04 1204
6943.83 1270
6944.61 1281
6945.40 1313
6946.19 1414
6946.97 1394
6947.76 1483
6948.55 1593
6949.33 1582
6950.12 1532
6950.91 1524
6951.69 1615
6952.48 1699
6953.27 1642
6954.06 1596
6954.84 1541
6955.63 1420
6956.42 1419
6957.20 1408
6957.99 1381
6958.78 1365
6959.57 1377
6960.35 1351
6961.14 1348
6961.93 1339
6962.72 1385
6963.50 1412
6964.29 1420
6965.08 1366
6965.87 1311
6966.65 1343
6967.44 1346
6968.23 1415
6969.02 1504
6969.80 1579
6970.59 1513
6971.38 1597
6972.17 1587
6972.96 1696
6973.74 1785
6974.53 1782
6975.32 1828
6976.11 1851
6976.90 1873
6977.69 1821
6978.47 1759
6979.26 1727
6980.05 1739
6980.84 1896
6981.63 2004
6982.42 1997
6983.20 2269
6983.99 2457
6984.78 2806
6985.57 3387
6986.36 3878
6987.15 4727
6987.94 5658
6988.73 6299
6989.52 7157
6990.30 7592
6991.09 7794
6991.88 7466
6992.67 6811
6993.46 6066
6994.25 5133
6995.04 4198
6995.83 3606
6996.62 2943
6997.41 2562
6998.20 2203
6998.99 2005
6999.78 1806
7000.57 1686
7001.36 1496
7002.15 1527
7002.94 1473
7003.72 1417
7004.51 1446
7005.30 1414
7006.09 1372
7006.88 1311
7007.67 1227
7008.46 1245
7009.25 1226
7010.04 1184
7010.83 1102
7011.63 1104
7012.42 1115
7013.21 1115
7014.00 1179
7014.79 1114
7015.58 1231
7016.37 1258
7017.16 1323
7017.95 1315
7018.74 1315
7019.53 1319
7020.32 1268
7021.11 1278
7021.90 1270
7022.69 1242
7023.48 1263
7024.27 1299
7025.07 1201
7025.86 1301
7026.65 1380
7027.44 1386
7028.23 1396
7029.02 1387
7029.81 1377
7030.60 1338
7031.40 1356
7032.19 1297
7032.98 1279
7033.77 1209
7034.56 1245
7035.35 1157
7036.14 1091
7036.94 1149
7037.73 1113
7038.52 1102
7039.31 1114
7040.10 1119
7040.89 1034
7041.69 1146
7042.48 1202
7043.27 1186
7044.06 1165
7044.86 1141
7045.65 1294
7046.44 1302
7047.23 1199
7048.02 1218
7048.82 1224
7049.61 1321
7050.40 1352
7051.19 1369
7051.99 1484
7052.78 1571
7053.57 1712
7054.36 1711
7055.16 1654
7055.95 1516
7056.74 1507
7057.53 1498
7058.33 1391
7059.12 1354
7059.91 1289
7060.71 1336
7061.50 1254
7062.29 1193
7063.09 1159
7063.88 1151
7064.67 1146
7065.47 1181
7066.26 1140
7067.05 1121
7067.85 1074
7068.64 1056
7069.43 1064
7070.23 1066
7071.02 1162
7071.81 1032
7072.61 1024
7073.40 1033
7074.19 1099
7074.99 1025
7075.78 1095
7076.58 1021
7077.37 1032
7078.16 1036
7078.96 1013
7079.75 975
7080.55 941
7081.34 1002
7082.13 968
7082.93 947
7083.72 987
7084.52 927
7085.31 886
7086.11 935
7086.90 882
7087.70 851
7088.49 851
7089.28 869
7090.08 801
7090.87 803
7091.67 879
7092.46 967
7093.26 871
7094.05 848
7094.85 836
7095.64 851
7096.44 887
7097.23 842
7098.03 861
7098.82 855
7099.62 871
7100.41 783
7101.21 771
7102.00 753
7102.80 802
7103.59 838
7104.39 807
7105.19 794
7105.98 799
7106.78 794
7107.57 722
7108.37 739
7109.16 744
7109.96 747
7110.76 720
7111.55 769
7112.35 745
7113.14 738
7113.94 740
7114.74 790
7115.53 739
7116.33 691
7117.12 698
7117.92 751
7118.72 752
7119.51 774
7120.31 772
7121.11 766
7121.90 771
7122.70 738
7123.49 753
7124.29 713
7125.09 717
7125.88 719
7126.68 775
7127.48 775
7128.27 794
7129.07 695
7129.87 701
7130.67 706
7131.46 729
7132.26 697
7133.06 669
7133.85 757
7134.65 750
7135.45 692
7136.24 729
7137.04 659
7137.84 697
7138.64 711
7139.43 720
7140.23 718
7141.03 706
7141.83 655
7142.62 599
7143.42 634
7144.22 699
7145.02 654
7145.82 715
7146.61 730
7147.41 709
7148.21 681
7149.01 696
7149.80 666
7150.60 643
7151.40 672
7152.20 640
7153.00 693
7153.80 612
7154.59 638
7155.39 639
7156.19 633
7156.99 687
7157.79 689
7158.59 656
7159.38 647
7160.18 660
7160.98 655
7161.78 737
7162.58 750
7163.38 650
7164.18 710
7164.98 713
7165.77 665
7166.57 634
7167.37 588
7168.17 621
7168.97 613
7169.77 582
7170.57 530
7171.37 571
7172.17 617
7172.97 713
7173.77 674
7174.56 648
7175.36 648
7176.16 563
7176.96 619
7177.76 650
7178.56 609
7179.36 617
7180.16 584
7180.96 594
7181.76 590
7182.56 556
7183.36 604
7184.16 595
7184.96 661
7185.76 595
7186.56 602
7187.36 597
7188.16 605
7188.96 575
7189.76 550
7190.56 570
7191.36 628
7192.16 553
7192.96 616
7193.76 534
7194.56 576
7195.36 641
7196.17 577
7196.97 538
7197.77 616
7198.57 582
7199.37 544
7200.17 575
7200.97 565
7201.77 615
7202.57 610
7203.37 605
7204.17 601
7204.97 540
7205.78 531
7206.58 548
7207.38 563
7208.18 554
7208.98 560
7209.78 493
7210.58 574
7211.38 581
7212.19 580
7212.99 607
7213.79 548
7214.59 593
7215.39 639
7216.19 551
7217.00 532
7217.80 605
7218.60 584
7219.40 582
7220.20 549
7221.01 548
7221.81 554
7222.61 529
7223.41 574
7224.21 605
7225.02 529
7225.82 561
7226.62 554
7227.42 599
7228.23 603
7229.03 591
7229.83 553
7230.63 527
7231.44 535
7232.24 526
7233.04 542
7233.84 532
7234.65 540
7235.45 512
7236.25 599
7237.05 625
7237.86 568
7238.66 519
7239.46 546
7240.27 515
7241.07 490
7241.87 600
7242.68 548
7243.48 531
7244.28 580
7245.09 554
7245.89 600
7246.69 589
7247.50 569
7248.30 538
7249.10 601
7249.91 633
7250.71 594
7251.51 534
7252.32 537
7253.12 631
7253.92 639
7254.73 628
7255.53 591
7256.34 641
7257.14 631
7257.94 634
7258.75 645
7259.55 654
7260.36 727
7261.16 747
7261.97 720
7262.77 681
7263.57 745
7264.38 777
7265.18 898
7265.99 810
7266.79 939
7267.60 802
7268.40 805
7269.21 712
7270.01 690
7270.82 652
7271.62 671
7272.42 711
7273.23 657
7274.03 642
7274.84 622
7275.64 734
7276.45 706
7277.25 618
7278.06 671
7278.86 657
7279.67 642
7280.48 677
7281.28 683
7282.09 660
7282.89 691
7283.70 777
7284.50 835
7285.31 825
7286.11 882
7286.92 957
7287.72 972
7288.53 1118
7289.34 1091
7290.14 1070
7290.95 1098
7291.75 1092
7292.56 1016
7293.37 880
7294.17 837
7294.98 738
7295.78 724
7296.59 674
7297.40 661
7298.20 653
7299.01 591
7299.82 632
7300.62 633
7301.43 614
7302.23 633
7303.04 694
7303.85 666
7304.65 679
7305.46 669
7306.27 614
7307.07 632
7307.88 657
7308.69 595
7309.50 612
7310.30 652
7311.11 576
7311.92 670
7312.72 648
7313.53 606
7314.34 625
7315.14 643
7315.95 635
7316.76 659
7317.57 726
7318.37 684
7319.18 783
7319.99 734
7320.80 726
7321.60 805
7322.41 822
7323.22 869
7324.03 889
7324.83 862
7325.64 808
7326.45 833
7327.26 767
7328.07 761
7328.87 795
7329.68 736
7330.49 672
7331.30 661
7332.11 677
7332.91 671
7333.72 665
7334.53 652
7335.34 679
7336.15 630
7336.96 636
7337.76 678
7338.57 644
7339.38 657
7340.19 609
7341.00 628
7341.81 613
7342.62 608
7343.42 640
7344.23 649
7345.04 631
7345.85 582
7346.66 573
7347.47 566
7348.28 565
7349.09 543
7349.90 573
7350.71 564
7351.51 547
7352.32 571
7353.13 613
7353.94 561
7354.75 555
7355.56 517
7356.37 539
7357.18 529
7357.99 565
7358.80 580
7359.61 550
7360.42 588
7361.23 581
7362.04 624
7362.85 567
7363.66 600
7364.47 507
7365.28 558
7366.09 504
7366.90 471
7367.71 577
7368.52 565
7369.33 521
7370.14 497
7370.95 515
7371.76 586
7372.57 592
7373.38 536
7374.19 559
7375.00 462
7375.81 475
7376.62 531
7377.43 495
7378.24 476
7379.05 535
7379.87 542
7380.68 563
7381.49 556
7382.30 452
7383.11 499
7383.92 540
7384.73 559
7385.54 600
7386.35 540
7387.16 568
7387.98 568
7388.79 543
7389.60 551
7390.41 544
7391.22 546
7392.03 559
7392.84 520
7393.66 517
7394.47 550
7395.28 572
7396.09 565
7396.90 525
7397.71 544
7398.53 494
7399.34 515
7400.15 488
7400.96 511
7401.77 472
7402.58 499
7403.40 523
7404.21 440
7405.02 484
7405.83 446
7406.65 497
7407.46 527
7408.27 419
7409.08 522
7409.89 539
7410.71 443
7411.52 438
7412.33 435
7413.15 473
7413.96 496
7414.77 568
7415.58 562
7416.40 503
7417.21 486
7418.02 505
7418.83 514
7419.65 473
7420.46 498
7421.27 477
7422.09 479
7422.90 502
7423.71 524
7424.53 547
7425.34 528
7426.15 537
7426.97 522
7427.78 509
7428.59 520
7429.41 509
7430.22 506
7431.03 483
7431.85 545
7432.66 568
7433.47 546
7434.29 579
7435.10 636
7435.92 681
7436.73 653
7437.54 668
7438.36 660
7439.17 634
7439.99 621
7440.80 617
7441.61 617
7442.43 556
7443.24 548
7444.06 523
7444.87 465
7445.69 485
7446.50 516
7447.31 484
7448.13 532
7448.94 520
7449.76 490
7450.57 485
7451.39 433
7452.20 445
7453.02 490
7453.83 449
7454.65 477
7455.46 514
7456.28 519
7457.09 510
7457.91 497
7458.72 549
7459.54 479
7460.35 518
7461.17 472
7461.98 468
7462.80 519
7463.61 527
7464.43 441
7465.24 493
7466.06 508
7466.88 487
7467.69 489
7468.51 576
7469.32 514
7470.14 537
7470.95 512
7471.77 460
7472.59 532
7473.40 547
7474.22 589
7475.03 522
7475.85 532
7476.67 517
7477.48 524
7478.30 495
7479.11 486
7479.93 439
7480.75 476
7481.56 517
7482.38 548
7483.20 486
7484.01 510
7484.83 546
7485.65 520
7486.46 513
7487.28 489
7488.10 460
7488.91 485
7489.73 515
7490.55 542
7491.36 523
7492.18 495
7493.00 526
7493.81 502
7494.63 500
7495.45 507
7496.26 447
7497.08 476
7497.90 485
7498.72 532
7499.53 512
7500.35 494
7501.17 448
7501.99 468
7502.80 507
7503.62 476
7504.44 471
7505.26 509
7506.07 547
7506.89 538
7507.71 487
7508.53 443
7509.35 524
7510.16 531
7510.98 469
7511.80 478
7512.62 522
7513.44 469
7514.25 485
7515.07 482
7515.89 508
7516.71 492
7517.53 507
7518.35 506
7519.16 529
7519.98 533
7520.80 486
7521.62 434
7522.44 488
7523.26 481
7524.07 456
7524.89 437
7525.71 460
7526.53 462
7527.35 478
7528.17 477
7528.99 445
7529.81 513
7530.63 502
7531.44 501
7532.26 490
7533.08 484
7533.90 466
7534.72 481
7535.54 552
7536.36 547
7537.18 514
7538.00 489
7538.82 492
7539.64 441
7540.46 492
7541.28 491
7542.10 524
7542.92 564
7543.74 479
7544.56 491
7545.38 489
7546.20 492
7547.02 487
7547.84 482
7548.66 507
7549.48 454
7550.30 494
7551.12 516
7551.94 487
7552.76 492
7553.58 450
7554.40 478
7555.22 514
7556.04 517
7556.86 492
7557.68 484
7558.50 538
7559.32 577
7560.14 531
7560.96 521
7561.78 476
7562.60 510
7563.42 523
7564.24 507
7565.07 578
7565.89 554
7566.71 565
7567.53 502
7568.35 540
7569.17 597
7569.99 507
7570.81 505
7571.63 541
7572.46 556
7573.28 515
7574.10 521
7574.92 487
7575.74 535
7576.56 525
7577.38 520
7578.21 521
7579.03 573
7579.85 552
7580.67 536
7581.49 547
7582.31 530
7583.14 568
7583.96 539
7584.78 555
7585.60 533
7586.42 554
7587.25 555
7588.07 626
7588.89 600
7589.71 613
7590.54 653
7591.36 665
7592.18 637
7593.00 594
7593.83 642
7594.65 698
7595.47 691
7596.29 655
7597.12 703
7597.94 702
7598.76 673
7599.58 651
7600.41 708
7601.23 679
7602.05 691
7602.88 707
7603.70 658
7604.52 688
7605.34 723
7606.17 812
7606.99 846
7607.81 876
7608.64 991
7609.46 991
7610.28 950
7611.11 952
7611.93 881
7612.75 899
7613.58 813
7614.40 739
7615.23 664
7616.05 663
7616.87 672
7617.70 694
7618.52 631
7619.34 683
7620.17 739
7620.99 682
7621.82 810
7622.64 809
7623.46 757
7624.29 718
7625.11 660
7625.94 678
7626.76 705
7627.59 741
7628.41 732
7629.23 714
7630.06 730
7630.88 768
7631.71 757
7632.53 758
7633.36 804
7634.18 919
7635.01 954
7635.83 953
7636.66 1043
7637.48 1021
7638.31 989
7639.13 910
7639.95 834
7640.78 746
7641.61 706
7642.43 664
7643.26 586
7644.08 590
7644.91 644
7645.73 657
7646.56 582
7647.38 571
7648.21 548
7649.03 573
7649.86 586
7650.68 614
7651.51 587
7652.33 516
7653.16 471
7653.99 517
7654.81 535
7655.64 492
7656.46 472
7657.29 496
7658.12 535
7658.94 497
7659.77 536
7660.59 523
7661.42 495
7662.25 447
7663.07 516
7663.90 529
7664.72 499
7665.55 480
7666.38 482
7667.20 493
7668.03 491
7668.86 497
7669.68 512
7670.51 557
7671.34 533
7672.16 469
7672.99 489
7673.82 495
7674.64 492
7675.47 519
7676.30 499
7677.12 492
7677.95 507
7678.78 539
7679.61 514
7680.43 510
7681.26 479
7682.09 513
7682.92 516
7683.74 495
7684.57 478
7685.40 466
7686.22 484
7687.05 496
7687.88 513
7688.71 525
7689.54 464
7690.36 522
7691.19 491
7692.02 477
7692.85 542
7693.67 498
7694.50 460
7695.33 480
7696.16 479
7696.99 454
7697.81 473
7698.64 458
7699.47 510
7700.30 540
7701.13 516
7701.96 496
7702.78 551
7703.61 535
7704.44 480
7705.27 495
7706.10 503
7706.93 579
7707.75 489
7708.58 541
7709.41 518
7710.24 466
7711.07 484
7711.90 472
7712.73 522
7713.56 478
7714.39 452
7715.21 420
7716.04 391
7716.87 444
7717.70 457
7718.53 443
7719.36 454
7720.19 440
7721.02 436
7721.85 457
7722.68 392
7723.51 385
7724.34 437
7725.17 422
7726.00 458
7726.83 458
7727.66 375
7728.49 350
7729.31 340
7730.14 497
7730.97 426
7731.80 448
7732.63 432
7733.46 416
7734.29 430
7735.12 393
7735.95 395
7736.78 391
7737.62 479
7738.45 439
7739.28 421
7740.11 447
7740.94 386
7741.77 411
7742.60 429
7743.43 420
7744.26 443
7745.09 384
7745.92 368
7746.75 413
7747.58 430
7748.41 477
7749.24 423
7750.07 496
7750.91 489
7751.74 417
7752.57 481
7753.40 502
7754.23 519
7755.06 462
7755.89 447
7756.72 399
7757.55 402
7758.39 423
7759.22 470
7760.05 419
7760.88 449
7761.71 445
7762.54 457
7763.37 431
7764.21 407
7765.04 431
7765.87 453
7766.70 429
7767.53 473
7768.37 410
7769.20 400
7770.03 405
7770.86 457
7771.69 452
7772.53 441
7773.36 368
7774.19 398
7775.02 489
7775.85 471
7776.69 435
7777.52 477
7778.35 423
7779.18 445
7780.02 431
7780.85 447
7781.68 372
7782.51 428
7783.35 476
7784.18 449
7785.01 444
7785.85 451
7786.68 423
7787.51 401
7788.34 443
7789.18 450
7790.01 473
7790.84 465
7791.68 426
7792.51 427
7793.34 455
7794.18 447
7795.01 430
7795.84 447
7796.68 422
7797.51 482
7798.34 434
7799.18 466
7800.01 422
7800.84 485
7801.68 424
7802.51 448
7803.35 470
7804.18 471
7805.01 487
7805.85 484
7806.68 430
7807.51 437
7808.35 492
7809.18 473
7810.02 435
7810.85 454
7811.69 480
7812.52 512
7813.35 524
7814.19 537
7815.02 528
7815.86 566
7816.69 570
7817.53 553
7818.36 585
7819.20 661
7820.03 658
7820.86 647
7821.70 710
7822.53 703
7823.37 658
7824.20 576
7825.04 567
7825.87 590
7826.71 543
7827.54 561
7828.38 544
7829.21 559
7830.05 582
7830.88 605
7831.72 538
7832.56 479
7833.39 488
7834.23 589
7835.06 488
7835.90 503
7836.73 520
7837.57 474
7838.40 518
7839.24 601
7840.08 572
7840.91 506
7841.75 574
7842.58 571
7843.42 533
7844.25 555
7845.09 510
7845.93 511
7846.76 493
7847.60 538
7848.44 511
7849.27 550
7850.11 510
7850.94 490
7851.78 478
7852.62 507
7853.45 507
7854.29 497
7855.13 491
7855.96 538
7856.80 561
7857.64 545
7858.47 569
7859.31 605
7860.15 618
7860.98 650
7861.82 722
7862.66 700
7863.49 627
7864.33 744
7865.17 687
7866.01 602
7866.84 729
7867.68 675
7868.52 614
7869.35 560
7870.19 540
7871.03 625
7871.87 563
7872.70 588
7873.54 574
7874.38 605
7875.22 653
7876.05 627
7876.89 606
7877.73 607
7878.57 559
7879.41 601
7880.24 608
7881.08 632
7881.92 652
7882.76 722
7883.60 635
7884.43 631
7885.27 600
7886.11 541
7886.95 506
7887.79 557
7888.62 587
7889.46 599
7890.30 564
7891.14 572
7891.98 517
7892.82 477
7893.66 540
7894.49 542
7895.33 574
7896.17 521
7897.01 516
7897.85 587
7898.69 587
7899.53 567
7900.37 517
7901.20 509
7902.04 588
7902.88 561
7903.72 501
7904.56 490
7905.40 559
7906.24 546
7907.08 526
7907.92 478
7908.76 520
7909.60 477
7910.44 502
7911.28 572
7912.12 541
7912.96 509
7913.80 482
7914.63 522
7915.47 474
7916.31 453
7917.15 465
7917.99 571
7918.83 528
7919.67 575
7920.51 619
7921.35 612
7922.19 666
7923.03 642
7923.87 620
7924.71 599
7925.56 578
7926.40 652
7927.24 549
7928.08 522
7928.92 518
7929.76 516
7930.60 532
7931.44 458
7932.28 459
7933.12 470
7933.96 486
7934.80 467
7935.64 463
7936.48 468
7937.32 445
7938.16 414
7939.01 504
7939.85 530
7940.69 495
7941.53 478
7942.37 455
7943.21 478
7944.05 419
7944.89 442
7945.74 459
7946.58 448
7947.42 505
7948.26 435
7949.10 439
7949.94 453
7950.78 499
7951.63 446
7952.47 402
7953.31 446
7954.15 469
7954.99 430
7955.84 499
7956.68 520
7957.52 457
7958.36 485
7959.20 473
7960.05 457
7960.89 519
7961.73 627
7962.57 570
7963.41 532
7964.26 496
7965.10 493
7965.94 459
7966.78 514
7967.63 493
7968.47 492
7969.31 555
7970.15 550
7971.00 536
7971.84 563
7972.68 555
7973.53 497
7974.37 553
7975.21 495
7976.05 475
7976.90 458
7977.74 511
7978.58 464
7979.43 468
7980.27 480
7981.11 462
7981.96 443
7982.80 424
7983.64 441
7984.49 415
7985.33 451
7986.17 434
7987.02 460
7987.86 468
7988.70 489
7989.55 473
7990.39 456
7991.24 452
7992.08 408
7992.92 399
7993.77 456
7994.61 419
7995.46 428
7996.30 431
7997.14 435
7997.99 399
7998.83 375
7999.68 415
8000.52 415
8001.36 416
8002.21 419
8003.05 430
8003.90 389
8004.74 378
8005.59 393
8006.43 419
8007.28 377
8008.12 357
8008.97 382
8009.81 451
8010.65 377
8011.50 375
8012.34 358
8013.19 394
8014.03 425
8014.88 380
8015.72 374
8016.57 360
8017.41 399
8018.26 371
8019.11 350
8019.95 385
8020.80 399
8021.64 411
8022.49 396
8023.33 356
8024.18 379
8025.02 427
8025.87 403
8026.71 376
8027.56 393
8028.41 402
8029.25 361
8030.10 422
8030.94 363
8031.79 386
8032.64 397
8033.48 389
8034.33 354
8035.17 360
8036.02 402
8036.87 364
8037.71 467
8038.56 454
8039.40 376
8040.25 365
8041.10 404
8041.94 399
8042.79 398
8043.64 376
8044.48 358
8045.33 392
8046.18 390
8047.02 367
8047.87 354
8048.72 354
8049.56 402
8050.41 410
8051.26 417
8052.10 463
8052.95 468
8053.80 412
8054.65 411
8055.49 415
8056.34 399
8057.19 430
8058.04 391
8058.88 371
8059.73 351
8060.58 365
8061.42 385
8062.27 382
8063.12 378
8063.97 409
8064.82 351
8065.66 420
8066.51 413
8067.36 374
8068.21 390
8069.05 316
8069.90 359
8070.75 374
8071.60 351
8072.45 330
8073.29 350
8074.14 317
8074.99 343
8075.84 362
8076.69 353
8077.54 364
8078.38 343
8079.23 319
8080.08 381
8080.93 351
8081.78 355
8082.63 366
8083.48 385
8084.32 350
8085.17 400
8086.02 354
8086.87 362
8087.72 381
8088.57 384
8089.42 343
8090.27 384
8091.11 408
8091.96 385
8092.81 356
8093.66 340
8094.51 367
8095.36 348
8096.21 348
8097.06 381
8097.91 390
8098.76 392
8099.61 393
8100.46 349
8101.31 375
8102.16 371
8103.01 407
8103.86 355
8104.71 380
8105.56 416
8106.41 396
8107.26 375
8108.11 385
8108.96 384
8109.81 405
8110.66 366
8111.51 385
8112.36 358
8113.21 392
8114.06 353
8114.91 390
8115.76 419
8116.61 356
8117.46 369
8118.31 345
8119.16 349
8120.01 342
8120.86 408
8121.71 361
8122.56 384
8123.41 375
8124.26 421
8125.11 421
8125.96 401
8126.82 401
8127.67 407
8128.52 402
8129.37 437
8130.22 413
8131.07 362
8131.92 389
8132.77 358
8133.62 401
8134.48 400
8135.33 367
8136.18 438
8137.03 426
8137.88 421
8138.73 469
8139.58 444
8140.44 440
8141.29 428
8142.14 434
8142.99 436
8143.84 419
8144.69 454
8145.55 449
8146.40 480
8147.25 429
8148.10 481
8148.95 426
8149.81 483
8150.66 495
8151.51 530
8152.36 488
8153.22 463
8154.07 511
8154.92 518
8155.77 486
8156.63 559
8157.48 588
8158.33 629
8159.18 697
8160.04 655
8160.89 613
8161.74 585
8162.59 590
8163.45 516
8164.30 464
8165.15 441
8166.01 446
8166.86 457
8167.71 425
8168.57 458
8169.42 420
8170.27 489
8171.12 473
8171.98 425
8172.83 441
8173.68 408
8174.54 403
8175.39 429
8176.25 395
8177.10 451
8177.95 451
8178.81 406
8179.66 367
8180.51 424
8181.37 422
8182.22 428
8183.07 399
8183.93 378
8184.78 349
8185.64 352
8186.49 369
8187.34 413
8188.20 380
8189.05 378
8189.91 376
8190.76 403
8191.62 363
8192.47 343
8193.32 315
8194.18 385
8195.03 395
8195.89 386
8196.74 335
8197.60 448
8198.45 404
8199.31 372
8200.16 381
8201.02 432
8201.87 415
8202.73 376
8203.58 381
8204.44 419
8205.29 364
8206.15 365
8207.00 449
8207.86 358
8208.71 356
8209.57 329
8210.42 376
8211.28 373
8212.13 365
8212.99 352
8213.84 334
8214.70 374
8215.56 352
8216.41 341
8217.27 356
8218.12 353
8218.98 415
8219.83 393
8220.69 397
8221.55 359
8222.40 383
8223.26 410
8224.11 403
8224.97 368
8225.83 355
8226.68 357
8227.54 346
8228.39 365
8229.25 380
8230.11 412
8230.96 363
8231.82 388
8232.68 375
8233.53 388
8234.39 395
8235.25 367
8236.10 349
8236.96 362
8237.82 365
8238.67 374
8239.53 392
8240.39 378
8241.24 336
8242.10 346
8242.96 397
8243.81 388
8244.67 429
8245.53 365
8246.39 331
8247.24 379
8248.10 367
8248.96 391
8249.81 395
8250.67 364
8251.53 391
8252.39 384
8253.24 389
8254.10 390
8254.96 383
8255.82 375
8256.68 332
8257.53 377
8258.39 378
8259.25 408
8260.11 379
8260.96 371
8261.82 396
8262.68 346
8263.54 359
8264.40 403
8265.25 361
8266.11 339
8266.97 346
8267.83 412
8268.69 360
8269.55 346
8270.40 360
8271.26 357
8272.12 342
8272.98 354
8273.84 358
8274.70 435
8275.56 356
8276.41 359
8277.27 378
8278.13 376
8278.99 385
8279.85 359
8280.71 376
8281.57 371
8282.43 342
8283.29 369
8284.15 342
8285.00 380
8285.86 366
8286.72 366
8287.58 356
8288.44 364
8289.30 397
8290.16 357
8291.02 386
8291.88 351
8292.74 380
8293.60 349
8294.46 385
8295.32 409
8296.18 344
8297.04 358
8297.90 384
8298.76 430
8299.62 398
8300.48 367
8301.34 347
8302.20 348
8303.06 413
8303.92 403
8304.78 344
8305.64 357
8306.50 364
8307.36 370
8308.22 384
8309.08 353
8309.94 347
8310.80 359
8311.66 396
8312.52 399
8313.38 387
8314.24 342
8315.10 404
8315.97 436
8316.83 419
8317.69 397
8318.55 479
8319.41 471
8320.27 449
8321.13 439
8321.99 449
8322.85 466
8323.71 413
8324.58 455
8325.44 453
8326.30 402
8327.16 429
8328.02 407
8328.88 411
8329.74 421
8330.61 356
8331.47 353
8332.33 395
8333.19 414
8334.05 349
8334.91 353
8335.78 362
8336.64 365
8337.50 304
8338.36 335
8339.22 345
8340.09 333
8340.95 343
8341.81 381
8342.67 334
8343.53 355
8344.40 364
8345.26 370
8346.12 402
8346.98 389
8347.85 448
8348.71 376
8349.57 419
8350.43 412
8351.30 444
8352.16 445
8353.02 403
8353.88 394
8354.75 401
8355.61 365
8356.47 382
8357.34 336
8358.20 381
8359.06 405
8359.93 346
8360.79 384
8361.65 387
8362.51 342
8363.38 384
8364.24 353
8365.10 384
8365.97 379
8366.83 345
8367.69 319
8368.56 327
8369.42 292
8370.29 348
8371.15 370
8372.01 367
8372.88 355
8373.74 398
8374.60 388
8375.47 393
8376.33 384
8377.20 374
8378.06 366
8378.92 390
8379.79 401
8380.65 371
8381.52 360
8382.38 373
8383.25 405
8384.11 399
8384.97 360
8385.84 365
8386.70 367
8387.57 394
8388.43 397
8389.30 378
8390.16 381
8391.03 398
8391.89 392
8392.76 350
8393.62 332
8394.48 394
8395.35 385
8396.21 405
8397.08 409
8397.94 381
8398.81 403
8399.67 376
8400.54 360
8401.41 374
8402.27 391
8403.14 384
8404.00 392
8404.87 364
8405.73 332
8406.60 337
8407.46 337
8408.33 325
8409.19 320
8410.06 384
8410.93 382
8411.79 372
8412.66 365
8413.52 365
8414.39 365
8415.25 388
8416.12 372
8416.99 330
8417.85 370
8418.72 375
8419.59 342
8420.45 387
8421.32 406
8422.18 379
8423.05 380
8423.92 395
8424.78 426
8425.65 417
8426.52 383
8427.38 432
8428.25 396
8429.12 423
8429.98 501
8430.85 468
8431.72 407
8432.58 417
8433.45 456
8434.32 445
8435.18 439
8436.05 466
8436.92 455
8437.78 399
8438.65 432
8439.52 466
8440.39 459
8441.25 429
8442.12 454
8442.99 521
8443.86 545
8444.72 477
8445.59 549
8446.46 615
8447.33 607
8448.19 511
8449.06 587
8449.93 558
8450.80 607
8451.66 528
8452.53 478
8453.40 504
8454.27 564
8455.14 535
8456.00 569
8456.87 610
8457.74 523
8458.61 586
8459.48 631
8460.35 603
8461.21 640
8462.08 604
8462.95 641
8463.82 644
8464.69 598
8465.56 600
8466.42 664
8467.29 579
8468.16 595
8469.03 663
8469.90 653
8470.77 682
8471.64 702
8472.51 844
8473.37 940
8474.24 1026
8475.11 1090
8475.98 1168
8476.85 1178
8477.72 989
8478.59 988
8479.46 888
8480.33 757
8481.20 701
8482.07 707
8482.94 634
8483.81 592
8484.67 568
8485.54 578
8486.41 570
8487.28 509
8488.15 495
8489.02 485
8489.89 507
8490.76 489
8491.63 499
8492.50 496
8493.37 535
8494.24 502
8495.11 487
8495.98 455
8496.85 409
8497.72 456
8498.59 501
8499.46 450
8500.33 443
8501.20 493
8502.07 466
8502.94 508
8503.82 509
8504.69 545
8505.56 554
8506.43 495
8507.30 495
8508.17 507
8509.04 506
8509.91 605
8510.78 569
8511.65 521
8512.52 533
8513.39 561
8514.26 631
8515.14 619
8516.01 568
8516.88 553
8517.75 577
8518.62 540
8519.49 492
8520.36 479
8521.23 489
8522.11 559
8522.98 546
8523.85 498
8524.72 475
8525.59 531
8526.46 502
8527.34 543
8528.21 529
8529.08 552
8529.95 557
8530.82 523
8531.69 539
8532.57 560
8533.44 485
8534.31 536
8535.18 502
8536.05 584
8536.93 540
8537.80 480
8538.67 582
8539.54 565
8540.42 625
8541.29 623
8542.16 594
8543.03 575
8543.91 640
8544.78 599
8545.65 594
8546.52 581
8547.40 579
8548.27 616
8549.14 597
8550.02 577
8550.89 571
8551.76 607
8552.63 599
8553.51 627
8554.38 646
8555.25 780
8556.13 826
8557.00 925
8557.87 940
8558.75 1079
8559.62 1146
8560.49 1126
8561.37 948
8562.24 960
8563.11 868
8563.99 833
8564.86 768
8565.73 626
8566.61 591
8567.48 551
8568.36 543
8569.23 476
8570.10 470
8570.98 475
8571.85 459
8572.73 481
8573.60 498
8574.47 414
8575.35 438
8576.22 437
8577.10 450
8577.97 427
8578.84 427
8579.72 443
8580.59 488
8581.47 475
8582.34 450
8583.22 433
8584.09 468
8584.97 478
8585.84 506
8586.72 451
8587.59 415
8588.47 428
8589.34 433
8590.22 451
8591.09 430
8591.96 429
8592.84 448
8593.72 459
8594.59 457
8595.47 417
8596.34 422
8597.22 437
8598.09 422
8598.97 482
8599.84 472
8600.72 436
8601.59 443
8602.47 437
8603.34 439
8604.22 431
8605.10 462
8605.97 413
8606.85 424
8607.72 486
8608.60 472
8609.47 422
8610.35 427
8611.23 442
8612.10 448
8612.98 472
8613.85 473
8614.73 500
8615.61 459
8616.48 444
8617.36 437
8618.24 449
8619.11 443
8619.99 459
8620.87 459
8621.74 486
8622.62 452
8623.49 441
8624.37 442
8625.25 460
8626.13 471
8627.00 475
8627.88 460
8628.76 441
8629.63 424
8630.51 439
8631.39 515
8632.26 488
8633.14 471
8634.02 462
8634.89 495
8635.77 454
8636.65 458
8637.53 500
8638.40 434
8639.28 471
8640.16 487
8641.04 496
8641.91 433
8642.79 450
8643.67 508
8644.55 546
8645.42 528
8646.30 473
8647.18 495
8648.06 528
8648.94 495
8649.81 467
8650.69 494
8651.57 521
8652.45 584
8653.33 582
8654.20 515
8655.08 474
8655.96 546
8656.84 523
8657.72 485
8658.60 542
8659.47 546
8660.35 505
8661.23 514
8662.11 527
8662.99 480
8663.87 476
8664.75 498
8665.62 498
8666.50 469
8667.38 520
8668.26 510
8669.14 497
8670.02 506
8670.90 480
8671.78 466
8672.66 556
8673.54 519
8674.42 585
8675.29 599
8676.17 567
8677.05 628
8677.93 548
8678.81 614
8679.69 608
8680.57 690
8681.45 647
8682.33 665
8683.21 609
8684.09 587
8684.97 566
8685.85 585
8686.73 576
8687.61 609
8688.49 576
8689.37 575
8690.25 557
8691.13 591
8692.01 647
8692.89 630
8693.77 746
8694.65 869
8695.53 966
8696.41 1123
8697.29 1223
8698.17 1241
8699.05 1276
8699.93 1172
8700.81 1053
8701.69 867
8702.57 819
8703.45 778
8704.33 619
8705.22 598
8706.10 564
8706.98 544
8707.86 472
8708.74 466
8709.62 470
8710.50 486
8711.38 463
8712.26 457
8713.14 406
8714.03 421
8714.91 443
8715.79 448
8716.67 455
8717.55 408
8718.43 417
8719.31 483
8720.20 419
8721.08 393
8721.96 417
8722.84 407
8723.72 430
8724.60 455
8725.49 477
8726.37 459
8727.25 462
8728.13 450
8729.01 445
8729.90 432
8730.78 404
8731.66 419
8732.54 400
8733.42 399
8734.31 435
8735.19 469
8736.07 507
8736.95 461
8737.84 462
8738.72 455
8739.60 450
8740.48 431
8741.37 403
8742.25 422
8743.13 378
8744.01 417
8744.90 381
8745.78 391
8746.66 398
8747.54 421
8748.43 465
8749.31 412
8750.19 393
8751.08 464
8751.96 433
8752.84 414
8753.73 402
8754.61 423
8755.49 421
8756.38 442
8757.26 408
8758.14 451
8759.03 432
8759.91 452
8760.79 465
8761.68 416
8762.56 441
8763.45 519
8764.33 508
8765.21 513
8766.10 511
8766.98 515
8767.86 584
8768.75 470
8769.63 489
8770.52 511
8771.40 481
8772.28 478
8773.17 499
8774.05 493
8774.94 521
8775.82 482
8776.71 434
8777.59 421
8778.48 441
8779.36 383
8780.24 386
8781.13 382
8782.01 388
8782.90 368
8783.78 394
8784.67 419
8785.55 374
8786.44 325
8787.32 368
8788.21 356
8789.09 353
8789.98 382
8790.86 413
8791.75 415
8792.63 371
8793.52 379
8794.40 435
8795.29 359
8796.17 347
8797.06 335
8797.94 329
8798.83 364
8799.72 344
8800.60 369
8801.49 403
8802.37 361
8803.26 401
8804.14 368
8805.03 391
8805.92 362
8806.80 373
8807.69 347
8808.57 348
8809.46 414
8810.35 397
8811.23 388
8812.12 381
8813.00 379
8813.89 349
8814.78 373
8815.66 413
8816.55 350
8817.44 327
8818.32 350
8819.21 315
8820.10 352
8820.98 368
8821.87 345
8822.76 349
8823.64 363
8824.53 387
8825.42 340
8826.30 341
8827.19 357
8828.08 330
8828.96 344
8829.85 344
8830.74 351
8831.63 390
8832.51 345
8833.40 344
8834.29 387
8835.17 368
8836.06 393
8836.95 369
8837.84 319
8838.72 322
8839.61 305
8840.50 308
8841.39 300
8842.28 305
8843.16 351
8844.05 333
8844.94 352
8845.83 340
8846.71 320
8847.60 304
8848.49 327
8849.38 283
8850.27 298
8851.15 292
8852.04 313
8852.93 291
8853.82 325
8854.71 298
8855.60 310
8856.48 336
8857.37 338
8858.26 329
8859.15 302
8860.04 311
8860.93 312
8861.82 293
8862.70 318
8863.59 306
8864.48 347
8865.37 295
8866.26 297
8867.15 314
8868.04 305
8868.93 379
8869.82 321
8870.70 317
8871.59 286
8872.48 336
8873.37 362
8874.26 311
8875.15 286
8876.04 295
8876.93 332
8877.82 329
8878.71 256
8879.60 296
8880.49 298
8881.38 309
8882.27 276
8883.16 300
8884.05 321
8884.94 324
8885.83 325
8886.72 290
8887.61 284
8888.50 261
8889.39 313
8890.28 302
8891.17 308
8892.06 274
8892.95 334
8893.84 288
8894.73 297
8895.62 303
8896.51 297
8897.40 259
8898.29 285
8899.18 308
8900.07 254
8900.96 287
8901.85 326
8902.74 281
8903.63 312
8904.52 284
8905.42 296
8906.31 278
8907.20 263
8908.09 291
8908.98 282
8909.87 294
8910.76 280
8911.65 287
8912.54 319
8913.44 300
8914.33 297
8915.22 265
8916.11 300
8917.00 361
8917.89 289
8918.78 312
8919.68 305
8920.57 326
8921.46 301
8922.35 283
8923.24 255
8924.13 298
8925.03 280
8925.92 268
8926.81 260
8927.70 295
8928.59 319
8929.49 304
8930.38 258
8931.27 232
8932.16 254
8933.05 280
8933.95 238
8934.84 234
8935.73 287
8936.62 296
8937.52 313
8938.41 284
8939.30 296
8940.19 253
8941.09 248
8941.98 301
8942.87 272
8943.77 253
8944.66 260
8945.55 280
8946.44 236
8947.34 285
8948.23 304
8949.12 322
8950.02 288
8950.91 260
8951.80 282
8952.70 280
8953.59 290
8954.48 300
8955.38 269
8956.27 286
8957.16 277
8958.06 297
8958.95 295
8959.84 264
8960.74 272
8961.63 289
8962.52 291
8963.42 243
8964.31 253
8965.21 295
8966.10 299
8966.99 287
8967.89 300
8968.78 320
8969.68 299
8970.57 339
8971.46 339
8972.36 349
8973.25 379
8974.15 330
8975.04 333
8975.94 332
8976.83 298
8977.72 302
8978.62 295
8979.51 275
8980.41 243
8981.30 274
8982.20 279
8983.09 277
8983.99 282
8984.88 269
8985.78 264
8986.67 264
8987.57 249
8988.46 285
8989.36 291
8990.25 267
8991.15 301
8992.04 264
8992.94 265
8993.83 292
8994.73 285
8995.62 268
8996.52 253
8997.41 227
8998.31 272
8999.21 294
9000.10 224
9001.00 266
9001.89 287
9002.79 320
9003.68 281
9004.58 277
9005.48 286
9006.37 258
9007.27 256
9008.16 240
9009.06 287
9009.96 269
9010.85 302
9011.75 261
9012.64 240
9013.54 268
9014.44 278
9015.33 281
9016.23 268
9017.13 261
9018.02 264
9018.92 249
9019.82 251
9020.71 264
9021.61 274
9022.51 247
9023.40 230
9024.30 239
9025.20 293
9026.09 266
9026.99 236
9027.89 238
9028.78 247
9029.68 248
9030.58 255
9031.48 236
9032.37 257
9033.27 283
9034.17 281
9035.06 236
9035.96 244
9036.86 221
9037.76 284
9038.65 264
9039.55 312
9040.45 302
9041.35 298
9042.25 282
9043.14 264
9044.04 255
9044.94 235
9045.84 281
9046.73 248
9047.63 233
9048.53 284
9049.43 267
9050.33 258
9051.22 282
9052.12 256
9053.02 258
9053.92 263
9054.82 263
9055.72 260
9056.61 267
9057.51 287
9058.41 260
9059.31 274
9060.21 227
9061.11 268
9062.01 291
9062.91 269
9063.80 245
9064.70 251
9065.60 290
9066.50 271
9067.40 270
9068.30 277
9069.20 317
9070.10 321
9071.00 279
9071.89 272
9072.79 296
9073.69 260
9074.59 262
9075.49 244
9076.39 250
9077.29 266
9078.19 277
9079.09 288
9079.99 255
9080.89 205
9081.79 244
9082.69 279
9083.59 268
9084.49 268
9085.39 293
9086.29 276
9087.19 302
9088.09 272
9088.99 220
9089.89 261
9090.79 272
9091.69 320
9092.59 283
9093.49 274
9094.39 254
9095.29 303
9096.19 274
9097.09 252
9097.99 290
9098.89 308
9099.79 312
9100.69 271
9101.59 318
9102.49 256
9103.39 311
9104.30 296
9105.20 294
9106.10 278
9107.00 279
9107.90 247
9108.80 297
9109.70 275
9110.60 299
9111.50 261
9112.40 266
9113.31 269
9114.21 285
9115.11 261
9116.01 293
9116.91 251
9117.81 274
9118.71 236
9119.62 193
9120.52 258
9121.42 278
9122.32 238
9123.22 255
9124.12 224
9125.03 261
9125.93 301
9126.83 251
9127.73 247
9128.63 254
9129.54 274
9130.44 258
9131.34 274
9132.24 281
9133.14 266
9134.05 246
9134.95 252
9135.85 251
9136.75 229
9137.66 247
9138.56 259
9139.46 280
9140.36 239
9141.27 232
9142.17 304
9143.07 297
9143.97 271
9144.88 283
9145.78 272
9146.68 238
9147.59 299
9148.49 269
9149.39 285
9150.29 284
9151.20 279
9152.10 273
9153.00 305
9153.91 269
9154.81 274
9155.71 293
9156.62 268
9157.52 260
9158.42 240
9159.33 248
9160.23 244
9161.14 233
9162.04 257
9162.94 226
9163.85 227
9164.75 249
9165.65 279
9166.56 230
9167.46 257
9168.37 236
9169.27 288
9170.17 287
9171.08 264
9171.98 251
9172.89 274
9173.79 299
9174.69 274
9175.60 227
9176.50 253
9177.41 264
9178.31 294
9179.22 255
9180.12 249
9181.03 246
9181.93 277
9182.84 285
9183.74 259
9184.64 261
9185.55 226
9186.45 250
9187.36 241
9188.26 268
9189.17 218
9190.07 276
9190.98 278
9191.88 289
9192.79 258
9193.69 253
9194.60 217
9195.51 243
9196.41 219
9197.32 280
9198.22 264
9199.13 271
9200.03 269
9200.94 264
9201.84 256
9202.75 289
9203.66 325
9204.56 303
9205.47 286
9206.37 308
9207.28 322
9208.18 295
9209.09 296
9210.00 271
9210.90 273
9211.81 258
9212.71 254
9213.62 277
9214.53 244
9215.43 257
9216.34 282
9217.25 304
9218.15 288
9219.06 296
9219.97 255
9220.87 272
9221.78 265
9222.69 271
9223.59 273
9224.50 300
9225.41 269
9226.31 253
9227.22 239
9228.13 265
9229.03 279
9229.94 262
9230.85 265
9231.75 280
9232.66 260
9233.57 234
9234.48 231
9235.38 234
9236.29 283
9237.20 234
9238.11 253
9239.01 268
9239.92 256
9240.83 280
9241.74 251
9242.64 245
9243.55 243
9244.46 260
9245.37 237
9246.27 256
9247.18 255
9248.09 253
9249.00 281
9249.91 278
9250.81 247
9251.72 265
9252.63 232
9253.54 245
9254.45 248
9255.35 277
9256.26 239
9257.17 266
9258.08 248
9258.99 216
9259.90 232
9260.80 255
9261.71 255
9262.62 266
9263.53 252
9264.44 249
9265.35 282
9266.26 256
9267.17 238
9268.07 254
9268.98 282
9269.89 241
9270.80 232
9271.71 252
9272.62 243
9273.53 240
9274.44 236
9275.35 242
9276.26 207
9277.17 251
9278.08 272
9278.98 281
9279.89 249
9280.80 254
9281.71 248
9282.62 231
9283.53 232
9284.44 246
9285.35 250
9286.26 237
9287.17 215
9288.08 240
9288.99 242
9289.90 231
9290.81 258
9291.72 217
9292.63 221
9293.54 246
9294.45 215
9295.36 248
9296.27 231
9297.18 248
9298.09 216
9299.00 272
9299.91 285
9300.82 258
9301.73 270
9302.65 273
9303.56 262
9304.47 273
9305.38 236
9306.29 274
9307.20 288
9308.11 273
9309.02 277
9309.93 258
9310.84 272
9311.75 276
9312.66 290
9313.58 257
9314.49 282
9315.40 270
9316.31 294
9317.22 275
9318.13 267
9319.04 257
9319.95 330
9320.87 271
9321.78 249
9322.69 267
9323.60 316
9324.51 255
9325.42 243
9326.34 271
9327.25 261
9328.16 234
9329.07 264
9329.98 272
9330.90 267
9331.81 251
9332.72 268
9333.63 283
9334.54 226
9335.46 258
9336.37 270
9337.28 259
9338.19 227
9339.11 266
9340.02 278
9340.93 221
9341.84 229
9342.76 249
9343.67 247
9344.58 237
9345.49 279
9346.41 281
9347.32 294
9348.23 276
9349.14 224
9350.06 279
9350.97 256
9351.88 236
9352.80 248
9353.71 228
9354.62 235
9355.54 245
9356.45 231
9357.36 261
9358.28 219
9359.19 224
9360.10 252
9361.02 264
9361.93 231
9362.84 238
9363.76 238
9364.67 251
9365.58 255
9366.50 257
9367.41 233
9368.32 246
9369.24 252
9370.15 229
9371.07 258
9371.98 230
9372.89 252
9373.81 271
9374.72 244
9375.64 270
9376.55 234
9377.47 240
9378.38 275
9379.29 222
9380.21 235
9381.12 270
9382.04 256
9382.95 235
9383.87 260
9384.78 264
9385.70 269
9386.61 288
9387.52 259
9388.44 260
9389.35 259
9390.27 293
9391.18 277
9392.10 252
9393.01 254
9393.93 262
9394.84 280
9395.76 255
9396.67 277
9397.59 287
9398.51 345
9399.42 329
9400.34 310
9401.25 280
9402.17 302
9403.08 302
9404.00 316
9404.91 294
9405.83 314
9406.74 334
9407.66 275
9408.58 282
9409.49 252
9410.41 232
9411.32 241
9412.24 292
9413.16 274
9414.07 268
9414.99 262
9415.90 301
9416.82 283
9417.74 270
9418.65 311
9419.57 233
9420.49 212
9421.40 261
9422.32 247
9423.23 240
9424.15 254
9425.07 319
9425.98 330
9426.90 259
9427.82 269
9428.73 268
9429.65 246
9430.57 287
9431.48 285
9432.40 259
9433.32 264
9434.24 235
9435.15 255
9436.07 273
9436.99 277
9437.90 289
9438.82 300
9439.74 323
9440.66 308
9441.57 285
9442.49 291
9443.41 285
9444.33 288
9445.24 307
9446.16 304
9447.08 283
9448.00 271
9448.91 311
9449.83 274
9450.75 295
9451.67 298
9452.59 345
9453.50 341
9454.42 296
9455.34 372
9456.26 367
9457.18 407
9458.09 354
9459.01 394
9459.93 397
9460.85 410
9461.77 375
9462.69 367
9463.60 377
9464.52 319
9465.44 315
9466.36 319
9467.28 308
9468.20 278
9469.12 294
9470.03 294
9470.95 318
9471.87 319
9472.79 293
9473.71 261
9474.63 302
9475.55 285
9476.47 272
9477.39 253
9478.31 301
9479.22 295
9480.14 351
9481.06 305
9481.98 308
9482.90 333
9483.82 309
9484.74 300
9485.66 369
9486.58 416
9487.50 364
9488.42 340
9489.34 339
9490.26 393
9491.18 337
9492.10 301
9493.02 306
9493.94 314
9494.86 314
9495.78 299
9496.70 286
9497.62 299
9498.54 371
9499.46 334
9500.38 303
9501.30 314
9502.22 268
9503.14 308
9504.06 302
9504.98 296
9505.90 263
9506.82 321
9507.74 330
9508.66 305
9509.58 340
9510.50 311
9511.42 314
9512.35 300
9513.27 291
9514.19 280
9515.11 276
9516.03 272
9516.95 291
9517.87 299
9518.79 297
9519.71 282
9520.63 313
9521.56 301
9522.48 339
9523.40 333
9524.32 293
9525.24 309
9526.16 284
9527.08 287
9528.01 326
9528.93 306
9529.85 303
9530.77 352
9531.69 328
9532.61 325
9533.54 336
9534.46 345
9535.38 332
9536.30 343
9537.22 359
9538.15 367
9539.07 361
9539.99 356
9540.91 348
9541.84 302
9542.76 339
9543.68 365
9544.60 300
9545.52 344
9546.45 316
9547.37 287
9548.29 277
9549.21 313
9550.14 302
9551.06 272
9551.98 322
9552.91 281
9553.83 309
9554.75 319
9555.67 273
9556.60 329
9557.52 299
9558.44 321
9559.37 344
9560.29 315
9561.21 324
9562.14 359
9563.06 390
9563.98 330
9564.91 327
9565.83 314
9566.75 363
9567.68 354
9568.60 369
9569.52 352
9570.45 335
9571.37 343
9572.29 344
9573.22 295
9574.14 349
9575.07 349
9575.99 332
9576.91 334
9577.84 322
9578.76 334
9579.69 308
9580.61 302
9581.53 335
9582.46 337
9583.38 364
9584.31 374
9585.23 338
9586.16 317
9587.08 321
9588.00 318
9588.93 325
9589.85 310
9590.78 346
9591.70 361
9592.63 359
9593.55 343
9594.48 343
9595.40 356
9596.33 373
9597.25 385
9598.18 386
9599.10 333
9600.03 364
9600.95 353
9601.88 365
9602.80 363
9603.73 337
9604.65 363
9605.58 417
9606.50 408
9607.43 348
9608.35 367
9609.28 414
9610.21 448
9611.13 398
9612.06 349
9612.98 348
9613.91 353
9614.83 401
9615.76 391
9616.69 333
9617.61 350
9618.54 415
9619.46 423
9620.39 405
9621.32 393
9622.24 413
9623.17 416
9624.09 411
9625.02 440
9625.95 418
9626.87 449
9627.80 416
9628.73 410
9629.65 401
9630.58 444
9631.51 410
9632.43 446
9633.36 446
9634.29 455
9635.21 461
9636.14 432
9637.07 497
9637.99 492
9638.92 475
9639.85 450
9640.77 496
9641.70 496
9642.63 538
9643.56 482
9644.48 510
9645.41 540
9646.34 523
9647.26 561
9648.19 530
9649.12 556
9650.05 568
9650.97 624
9651.90 594
9652.83 578
9653.76 669
9654.68 733
9655.61 750
9656.54 712
9657.47 740
9658.40 651
9659.32 695
9660.25 648
9661.18 640
9662.11 599
9663.04 667
9663.96 641
9664.89 658
9665.82 655
9666.75 669
9667.68 706
9668.61 729
9669.53 739
9670.46 722
9671.39 794
9672.32 737
9673.25 701
9674.18 712
9675.11 766
9676.03 744
9676.96 777
9677.89 735
9678.82 758
9679.75 765
9680.68 744
9681.61 765
9682.54 692
9683.47 773
9684.40 770
9685.32 755
9686.25 697
9687.18 740
9688.11 841
9689.04 827
9689.97 872
9690.90 886
9691.83 822
9692.76 832
9693.69 906
9694.62 871
9695.55 976
9696.48 911
9697.41 963
9698.34 1020
9699.27 987
9700.20 1140
9701.13 1268
9702.06 1381
9702.99 1463
9703.92 1540
9704.85 1752
9705.78 1761
9706.71 1701
9707.64 1520
9708.57 1454
9709.50 1256
9710.43 1087
9711.36 1052
9712.29 928
9713.22 906
9714.15 891
9715.08 884
9716.01 824
9716.94 890
9717.87 939
9718.80 886
9719.74 910
9720.67 906
9721.60 965
9722.53 993
9723.46 878
9724.39 812
9725.32 761
9726.25 757
9727.18 759
9728.11 766
9729.05 770
9729.98 759
9730.91 767
9731.84 758
9732.77 804
9733.70 744
9734.63 736
9735.57 770
9736.50 794
9737.43 771
9738.36 751
9739.29 751
9740.22 804
9741.16 828
9742.09 762
9743.02 736
9743.95 716
9744.88 679
9745.82 681
9746.75 736
9747.68 707
9748.61 686
9749.55 619
9750.48 578
9751.41 596
9752.34 524
9753.27 593
9754.21 617
9755.14 595
9756.07 605
9757.01 613
9757.94 565
9758.87 578
9759.80 546
9760.74 587
9761.67 599
9762.60 569
9763.53 568
9764.47 605
9765.40 620
9766.33 610
9767.27 614
9768.20 589
9769.13 576
9770.07 646
9771.00 628
9771.93 554
9772.87 586
9773.80 635
9774.73 662
9775.67 607
9776.60 611
9777.53 633
9778.47 647
9779.40 700
9780.34 625
9781.27 648
9782.20 634
9783.14 665
9784.07 765
9785.00 716
9785.94 726
9786.87 722
9787.81 702
9788.74 781
9789.68 739
9790.61 751
9791.54 723
9792.48 725
9793.41 695
9794.35 645
9795.28 658
9796.22 618
9797.15 592
9798.08 561
9799.02 594
9799.95 651
9800.89 633
9801.82 644
9802.76 653
9803.69 673
9804.63 685
9805.56 685
9806.50 620
9807.43 665
9808.37 608
9809.30 548
9810.24 584
9811.17 568
9812.11 497
9813.04 528
9813.98 521
9814.91 541
9815.85 516
9816.79 566
9817.72 510
9818.66 486
9819.59 511
9820.53 505
9821.46 492
9822.40 480
9823.34 505
9824.27 463
9825.21 419
9826.14 438
9827.08 454
9828.02 479
9828.95 495
9829.89 480
9830.82 512
9831.76 476
9832.70 503
9833.63 469
9834.57 466
9835.50 436
9836.44 442
9837.38 480
9838.31 421
9839.25 420
9840.19 402
9841.12 459
9842.06 480
9843.00 517
9843.93 478
9844.87 503
9845.81 489
9846.74 489
9847.68 437
9848.62 431
9849.56 449
9850.49 412
9851.43 446
9852.37 463
9853.30 432
9854.24 459
9855.18 458
9856.12 444
9857.05 437
9857.99 420
9858.93 475
9859.87 446
9860.80 447
9861.74 448
9862.68 476
9863.62 424
9864.55 421
9865.49 423
9866.43 445
9867.37 417
9868.31 444
9869.24 408
9870.18 467
9871.12 459
9872.06 473
9873.00 524
9873.93 437
9874.87 465
9875.81 473
9876.75 476
9877.69 450
9878.63 472
9879.56 479
9880.50 461
9881.44 430
9882.38 474
9883.32 444
9884.26 421
9885.20 442
9886.14 432
9887.07 458
9888.01 426
9888.95 418
9889.89 428
9890.83 470
9891.77 439
9892.71 443
9893.65 435
9894.59 444
9895.53 422
9896.47 446
9897.40 456
9898.34 438
9899.28 418
9900.22 452
9901.16 469
9902.10 452
9903.04 381
9903.98 461
9904.92 498
9905.86 464
9906.80 462
9907.74 443
9908.68 423
9909.62 457
9910.56 500
9911.50 530
9912.44 490
9913.38 455
9914.32 505
9915.26 557
9916.20 523
9917.14 463
9918.08 486
9919.02 509
9919.96 471
9920.90 496
9921.84 547
9922.78 569
9923.72 537
9924.66 529
9925.61 530
9926.55 585
9927.49 675
9928.43 768
9929.37 947
9930.31 1148
9931.25 1398
9932.19 1443
9933.13 1466
9934.07 1330
9935.01 1216
9935.96 1194
9936.90 969
9937.84 830
9938.78 752
9939.72 714
9940.66 556
9941.60 537
9942.54 534
9943.49 463
9944.43 434
9945.37 428
9946.31 432
9947.25 425
9948.19 438
9949.14 439
9950.08 412
9951.02 419
9951.96 437
9952.90 415
9953.85 428
9954.79 407
9955.73 362
9956.67 400
9957.61 424
9958.56 436
9959.50 390
9960.44 450
9961.38 456
9962.33 405
9963.27 401
9964.21 415
9965.15 406
9966.10 410
9967.04 408
9967.98 388
9968.92 449
9969.87 393
9970.81 420
9971.75 397
9972.70 414
9973.64 429
9974.58 435
9975.52 391
9976.47 422
9977.41 374
9978.35 373
9979.30 390
9980.24 380
9981.18 369
9982.13 389
9983.07 405
9984.01 381
9984.96 382
9985.90 394
9986.84 370
9987.79 370
9988.73 399
9989.68 375
9990.62 407
9991.56 351
9992.51 337
9993.45 318
9994.39 341
9995.34 361
9996.28 369
9997.23 371
9998.17 348
9999.11 350
10000.06 392
10001.00 389
10001.95 345
10002.89 404
10003.84 390
10004.78 430
10005.73 401
10006.67 374
10007.61 374
10008.56 374
10009.50 374
10010.45 357
10011.39 415
10012.34 429
10013.28 407
10014.23 378
10015.17 369
10016.12 372
10017.06 387
10018.01 397
10018.95 380
10019.90 384
10020.84 354
10021.79 365
10022.73 368
10023.68 361
10024.62 339
10025.57 379
10026.51 317
10027.46 314
10028.41 345
10029.35 367
10030.30 315
10031.24 308
10032.19 330
10033.13 320
10034.08 363
10035.03 369
10035.97 345
10036.92 352
10037.86 331
10038.81 321
10039.76 321
10040.70 322
10041.65 323
10042.59 372
10043.54 360
10044.49 317
10045.43 344
10046.38 355
10047.33 292
10048.27 278
10049.22 312
10050.17 327
10051.11 313
10052.06 355
10053.01 326
10053.95 318
10054.90 305
10055.85 333
10056.79 319
10057.74 350
10058.69 340
10059.63 357
10060.58 350
10061.53 356
10062.48 371
10063.42 362
10064.37 366
10065.32 340
10066.26 317
10067.21 366
10068.16 334
10069.11 351
10070.05 301
10071.00 326
10071.95 325
10072.90 297
10073.84 329
10074.79 326
10075.74 340
10076.69 328
10077.64 337
10078.58 336
10079.53 320
10080.48 312
10081.43 282
10082.38 311
10083.32 249
10084.27 285
10085.22 313
10086.17 315
10087.12 305
10088.07 332
10089.01 316
10089.96 293
10090.91 285
10091.86 347
10092.81 307
10093.76 272
10094.71 330
10095.65 309
10096.60 297
10097.55 296
10098.50 281
10099.45 268
10100.40 319
10101.35 290
10102.30 306
10103.25 305
10104.19 303
10105.14 290
10106.09 328
10107.04 259
10107.99 318
10108.94 291
10109.89 293
10110.84 289
10111.79 251
10112.74 256
10113.69 283
10114.64 304
10115.59 327
10116.54 292
10117.49 277
10118.44 305
10119.39 272
10120.34 278
10121.29 263
10122.24 275
10123.19 278
10124.14 296
10125.09 260
10126.04 248
10126.99 300
10127.94 284
10128.89 267
10129.84 257
10130.79 266
10131.74 280
10132.69 301
10133.64 255
10134.59 265
10135.54 267
10136.49 238
10137.44 251
10138.39 257
10139.34 241
10140.29 245
10141.24 251
10142.20 255
10143.15 256
10144.10 285
10145.05 283
10146.00 277
10146.95 265
10147.90 274
10148.85 306
10149.80 274
10150.76 252
10151.71 288
10152.66 277
10153.61 270
10154.56 247
10155.51 238
10156.46 249
10157.42 268
10158.37 263
10159.32 263
10160.27 265
10161.22 279
10162.18 254
10163.13 293
10164.08 275
10165.03 302
10165.98 272
10166.93 285
10167.89 260
10168.84 258
10169.79 283
10170.74 276
10171.70 250
10172.65 261
10173.60 245
10174.55 245
10175.51 249
10176.46 262
10177.41 242
10178.36 263
10179.32 244
10180.27 311
10181.22 290
10182.17 303
10183.13 281
10184.08 282
10185.03 273
10185.99 277
10186.94 272
10187.89 284
10188.84 279
10189.80 254
10190.75 265
10191.70 290
10192.66 262
10193.61 262
10194.56 287
10195.52 345
10196.47 309
10197.42 285
10198.38 276
10199.33 325
10200.29 268
10201.24 266
10202.19 256
10203.15 288
10204.10 293
10205.05 294
10206.01 294
10206.96 312
10207.92 275
10208.87 304
10209.82 357
10210.78 328
10211.73 365
10212.69 345
10213.64 357
10214.60 312
10215.55 328
10216.50 329
10217.46 356
10218.41 338
10219.37 295
10220.32 308
10221.28 311
10222.23 319
10223.19 298
10224.14 305
10225.10 282
10226.05 275
10227.01 271
10227.96 276
10228.92 261
10229.87 271
10230.83 254
10231.78 270
10232.74 299
10233.69 298
10234.65 293
10235.60 280
10236.56 314
10237.51 313
10238.47 317
10239.42 343
10240.38 372
10241.33 376
10242.29 390
10243.25 331
10244.20 309
10245.16 304
10246.11 296
10247.07 309
10248.02 281
10248.98 256
10249.94 249
10250.89 253
10251.85 285
10252.80 266
10253.76 259
10254.72 252
10255.67 269
10256.63 258
10257.59 235
10258.54 227
10259.50 246
10260.45 246
10261.41 256
10262.37 226
10263.32 242
10264.28 192
10265.24 222
10266.19 240
10267.15 266
10268.11 221
10269.06 219
10270.02 232
10270.98 232
10271.94 242
10272.89 248
10273.85 286
10274.81 242
10275.76 254
10276.72 226
10277.68 251
10278.64 272
10279.59 242
10280.55 251
10281.51 225
10282.47 243
10283.42 271
10284.38 223
10285.34 229
10286.30 225
10287.25 243
10288.21 230
10289.17 222
10290.13 236
10291.08 230
10292.04 242
10293.00 275
10293.96 270
10294.92 267
10295.87 255
10296.83 256
10297.79 249
10298.75 243
10299.71 237
10300.67 274
10301.62 302
10302.58 271
10303.54 300
10304.50 261
10305.46 236
10306.42 269
10307.38 249
10308.33 226
10309.29 265
10310.25 289
10311.21 255
10312.17 228
10313.13 205
10314.09 255
10315.05 235
10316.01 244
10316.96 232
10317.92 251
10318.88 274
10319.84 263
10320.80 226
10321.76 242
10322.72 204
10323.68 211
10324.64 204
10325.60 210
10326.56 275
10327.52 265
10328.48 254
10329.44 251
10330.40 224
10331.36 224
10332.32 267
10333.28 288
10334.24 257
10335.20 257
10336.16 235
10337.12 246
10338.08 227
10339.04 251
10340.00 246
10340.96 275
10341.92 245
10342.88 225
10343.84 237
10344.80 242
10345.76 222
10346.72 263
10347.68 205
10348.64 202
10349.60 249
10350.56 235
10351.52 224
10352.48 229
10353.44 238
10354.40 252
10355.36 238
10356.33 199
10357.29 235
10358.25 244
10359.21 244
10360.17 258
10361.13 259
10362.09 240
10363.05 260
10364.01 244
10364.98 235
10365.94 219
10366.90 224
10367.86 224
10368.82 236
10369.78 250
10370.75 212
10371.71 245
10372.67 224
10373.63 240
10374.59 240
10375.55 229
10376.52 237
10377.48 237
10378.44 215
10379.40 213
10380.36 209
10381.33 228
10382.29 219
10383.25 224
10384.21 238
10385.17 243
10386.14 225
10387.10 214
10388.06 217
10389.02 223
10389.99 215
10390.95 225
10391.91 215
10392.87 216
10393.84 199
10394.80 189
10395.76 233
10396.73 227
10397.69 231
10398.65 253
10399.61 202
10400.58 209
10401.54 246
10402.50 208
10403.47 227
10404.43 232
10405.39 212
10406.36 186
10407.32 192
10408.28 219
10409.25 242
10410.21 243
10411.17 217
10412.14 212
10413.10 237
10414.06 231
10415.03 202
10415.99 204
10416.95 206
10417.92 193
10418.88 213
10419.85 208
10420.81 226
10421.77 250
10422.74 229
10423.70 201
10424.67 221
10425.63 261
10426.59 233
10427.56 218
10428.52 179
10429.49 231
10430.45 245
10431.42 253
10432.38 218
10433.34 224
10434.31 226
10435.27 210
10436.24 217
10437.20 197
10438.17 185
10439.13 198
10440.10 216
10441.06 215
10442.03 201
10442.99 190
10443.96 189
10444.92 233
10445.89 204
10446.85 175
10447.82 217
10448.78 197
10449.75 235
10450.71 199
10451.68 191
10452.64 202
10453.61 180
10454.58 161
10455.54 169
10456.51 210
10457.47 225
10458.44 234
10459.40 216
10460.37 183
10461.33 195
10462.30 226
10463.27 208
10464.23 181
10465.20 173
10466.16 197
10467.13 168
10468.10 189
10469.06 201
10470.03 186
10471.00 171
10471.96 187
10472.93 186
10473.89 181
10474.86 187
10475.83 176
10476.79 187
10477.76 198
10478.73 181
10479.69 185
10480.66 190
10481.63 191
10482.59 164
10483.56 179
10484.53 216
10485.49 200
10486.46 151
10487.43 181
10488.40 201
10489.36 205
10490.33 204
10491.30 193
10492.26 173
10493.23 193
10494.20 177
10495.17 188
10496.13 213
10497.10 211
10498.07 180
10499.04 197
10500.00 201
10500.97 160
10501.94 182
10502.91 194
10503.87 201
10504.84 198
10505.81 195
10506.78 195
10507.75 186
10508.71 215
10509.68 187
10510.65 180
10511.62 204
10512.59 177
10513.55 244
10514.52 203
10515.49 179
10516.46 176
10517.43 162
10518.40 186
10519.36 187
10520.33 185
10521.30 195
10522.27 197
10523.24 208
10524.21 201
10525.18 180
10526.15 174
10527.11 185
10528.08 198
10529.05 219
10530.02 175
10530.99 190
10531.96 176
10532.93 199
10533.90 188
10534.87 182
10535.84 206
10536.80 206
10537.77 183
10538.74 152
10539.71 151
10540.68 174
10541.65 178
10542.62 166
10543.59 215
10544.56 181
10545.53 204
10546.50 168
10547.47 180
10548.44 177
10549.41 177
10550.38 195
10551.35 189
10552.32 170
10553.29 195
10554.26 162
10555.23 180
10556.20 189
10557.17 178
10558.14 205
10559.11 164
10560.08 166
10561.05 175
10562.02 174
10562.99 155
10563.96 154
10564.93 226
10565.90 231
10566.88 198
10567.85 194
10568.82 170
10569.79 180
10570.76 164
10571.73 172
10572.70 183
10573.67 184
10574.64 197
10575.61 186
10576.58 216
10577.56 215
10578.53 193
10579.50 191
10580.47 191
10581.44 142
10582.41 203
10583.38 200
10584.35 180
10585.33 200
10586.30 201
10587.27 176
10588.24 182
10589.21 154
10590.18 158
10591.16 182
10592.13 197
10593.10 211
10594.07 188
10595.04 191
10596.02 189
10596.99 186
10597.96 205
10598.93 193
10599.90 171
10600.88 191
10601.85 231
10602.82 188
10603.79 154
10604.77 166
10605.74 185
10606.71 180
10607.68 201
10608.66 154
10609.63 185
10610.60 188
10611.57 180
10612.55 189
10613.52 181
10614.49 198
10615.47 213
10616.44 197
10617.41 191
10618.38 211
10619.36 185
10620.33 189
10621.30 195
10622.28 201
10623.25 240
10624.22 197
10625.20 192
10626.17 189
10627.14 200
10628.12 210
10629.09 207
10630.06 224
10631.04 220
10632.01 221
10632.99 206
10633.96 229
10634.93 217
10635.91 216
10636.88 207
10637.86 209
10638.83 219
10639.80 221
10640.78 227
10641.75 217
10642.73 219
10643.70 216
10644.67 276
10645.65 283
10646.62 247
10647.60 253
10648.57 232
10649.55 239
10650.52 246
10651.50 225
10652.47 198
10653.44 209
10654.42 218
10655.39 189
10656.37 172
10657.34 181
10658.32 210
10659.29 190
10660.27 184
10661.24 190
10662.22 195
10663.19 186
10664.17 165
10665.14 176
10666.12 173
10667.09 182
10668.07 190
10669.04 187
10670.02 198
10671.00 164
10671.97 153
10672.95 199
10673.92 190
10674.90 186
10675.87 197
10676.85 187
10677.83 219
10678.80 197
10679.78 175
10680.75 193
10681.73 211
10682.70 220
10683.68 197
10684.66 219
10685.63 198
10686.61 216
10687.59 213
10688.56 189
10689.54 177
10690.51 184
10691.49 163
10692.47 165
10693.44 186
10694.42 185
10695.40 218
10696.37 217
10697.35 209
10698.33 179
10699.30 171
10700.28 160
10701.26 192
10702.23 176
10703.21 177
10704.19 176
10705.17 206
10706.14 185
10707.12 188
10708.10 187
10709.07 186
10710.05 192
10711.03 196
10712.01 193
10712.98 164
10713.96 205
10714.94 184
10715.92 206
10716.89 161
10717.87 207
10718.85 202
10719.83 195
10720.80 164
10721.78 157
10722.76 178
10723.74 203
10724.71 202
10725.69 193
10726.67 177
10727.65 166
10728.63 202
10729.61 191
10730.58 172
10731.56 165
10732.54 207
10733.52 193
10734.50 171
10735.48 163
10736.45 195
10737.43 187
10738.41 155
10739.39 177
10740.37 164
10741.35 176
10742.33 166
10743.30 206
10744.28 180
10745.26 199
10746.24 203
10747.22 209
10748.20 174
10749.18 150
10750.16 199
10751.14 169
10752.11 164
10753.09 166
10754.07 194
10755.05 205
10756.03 193
10757.01 157
10757.99 197
10758.97 180
10759.95 225
10760.93 178
10761.91 180
10762.89 198
10763.87 199
10764.85 191
10765.83 178
10766.81 190
10767.79 192
10768.77 193
10769.75 204
10770.73 174
10771.71 185
10772.69 172
10773.67 196
10774.65 178
10775.63 175
10776.61 177
10777.59 197
10778.57 180
10779.55 185
10780.53 189
10781.51 212
10782.49 202
10783.47 211
10784.45 199
10785.43 211
10786.41 195
10787.39 188
10788.38 185
10789.36 153
10790.34 190
10791.32 219
10792.30 205
10793.28 209
10794.26 189
10795.24 174
10796.22 201
10797.21 182
10798.19 188
10799.17 156
10800.15 157
10801.13 169
10802.11 178
10803.09 184
10804.08 181
10805.06 156
10806.04 180
10807.02 156
10808.00 183
10808.98 166
10809.97 171
10810.95 193
10811.93 183
10812.91 199
10813.89 180
10814.88 167
10815.86 186
10816.84 179
10817.82 190
10818.80 169
10819.79 192
10820.77 217
10821.75 182
10822.73 186
10823.72 169
10824.70 208
10825.68 189
10826.66 201
10827.65 182
10828.63 197
10829.61 180
10830.59 189
10831.58 149
10832.56 170
10833.54 208
10834.53 187
10835.51 167
10836.49 160
10837.47 189
10838.46 179
10839.44 189
10840.42 212
10841.41 183
10842.39 190
10843.37 178
10844.36 212
10845.34 193
10846.32 162
10847.31 194
10848.29 222
10849.27 190
10850.26 179
10851.24 183
10852.23 197
10853.21 178
10854.19 182
10855.18 179
10856.16 204
10857.14 223
10858.13 173
10859.11 180
10860.10 189
10861.08 196
10862.07 206
10863.05 191
10864.03 175
10865.02 186
10866.00 207
10866.99 195
10867.97 170
10868.96 166
10869.94 201
10870.92 207
10871.91 170
10872.89 194
10873.88 175
10874.86 174
10875.85 207
10876.83 194
10877.82 189
10878.80 201
10879.79 190
10880.77 201
10881.76 226
10882.74 223
10883.73 202
10884.71 217
10885.70 220
10886.68 194
10887.67 209
10888.66 216
10889.64 197
10890.63 212
10891.61 207
10892.60 245
10893.58 235
10894.57 228
10895.55 219
10896.54 243
10897.53 221
10898.51 192
10899.50 216
10900.48 250
10901.47 196
10902.46 234
10903.44 216
10904.43 223
10905.41 228
10906.40 225
10907.39 234
10908.37 229
10909.36 250
10910.35 238
10911.33 243
10912.32 206
10913.30 210
10914.29 262
10915.28 268
10916.26 264
10917.25 241
10918.24 245
10919.22 294
10920.21 213
10921.20 267
10922.19 244
10923.17 227
10924.16 251
10925.15 247
10926.13 262
10927.12 224
10928.11 232
10929.09 235
10930.08 231
10931.07 205
10932.06 234
10933.04 220
10934.03 243
10935.02 232
10936.01 224
10936.99 248
10937.98 250
10938.97 232
10939.96 263
10940.94 244
10941.93 278
10942.92 293
10943.91 245
10944.90 283
10945.88 253
10946.87 274
10947.86 241
10948.85 255
10949.84 268
10950.82 270
10951.81 273
10952.80 262
10953.79 287
10954.78 285
10955.77 301
10956.76 288
10957.74 314
10958.73 339
10959.72 311
10960.71 283
10961.70 355
10962.69 346
10963.68 387
10964.66 379
10965.65 395
10966.64 366
10967.63 375
10968.62 362
10969.61 362
10970.60 337
10971.59 287
10972.58 313
10973.57 275
10974.56 301
10975.54 288
10976.53 298
10977.52 300
10978.51 310
10979.50 277
10980.49 263
10981.48 271
10982.47 250
10983.46 316
10984.45 276
10985.44 256
10986.43 290
10987.42 304
10988.41 270
10989.40 293
10990.39 332
10991.38 340
10992.37 322
10993.36 333
10994.35 292
10995.34 282
10996.33 306
10997.32 353
10998.31 338
10999.30 341
11000.29 353
11001.28 428
11002.27 463
11003.26 455
11004.25 488
11005.25 521
11006.24 553
11007.23 536
11008.22 548
11009.21 488
11010.20 455
11011.19 388
11012.18 327
11013.17 339
11014.16 335
11015.15 297
11016.15 277
11017.14 269
11018.13 285
11019.12 242
11020.11 299
11021.10 301
11022.09 252
11023.09 284
11024.08 281
11025.07 278
11026.06 255
11027.05 263
11028.04 253
11029.03 280
11030.03 239
11031.02 264
11032.01 282
11033.00 257
11033.99 260
11034.99 244
11035.98 265
11036.97 254
11037.96 274
11038.95 260
11039.95 261
11040.94 252
11041.93 313
11042.92 274
11043.92 253
11044.91 236
11045.90 247
11046.89 278
11047.89 247
11048.88 227
11049.87 284
11050.86 291
11051.86 254
11052.85 210
11053.84 212
11054.84 244
11055.83 171
11056.82 207
11057.81 208
11058.81 254
11059.80 239
11060.79 232
11061.79 230
11062.78 218
11063.77 224
11064.77 242
11065.76 238
11066.75 240
11067.75 231
11068.74 234
11069.73 239
11070.73 230
11071.72 232
11072.72 251
11073.71 223
11074.70 242
11075.70 209
11076.69 216
11077.69 204
11078.68 232
11079.67 245
11080.67 253
11081.66 230
11082.66 240
11083.65 228
11084.64 213
11085.64 207
11086.63 239
11087.63 206
11088.62 229
11089.62 229
11090.61 212
11091.60 194
11092.60 237
11093.59 255
11094.59 220
11095.58 226
11096.58 215
11097.57 216
11098.57 217
11099.56 196
11100.56 214
11101.55 233
11102.55 232
11103.54 253
11104.54 220
11105.53 240
11106.53 198
11107.52 208
11108.52 205
11109.51 235
11110.51 260
11111.51 201
11112.50 205
11113.50 229
11114.49 201
11115.49 231
11116.48 218
11117.48 240
11118.47 236
11119.47 207
11120.47 200
11121.46 176
11122.46 210
11123.45 213
11124.45 212
11125.45 208
11126.44 241
11127.44 202
11128.44 221
11129.43 247
11130.43 224
11131.42 221
11132.42 234
11133.42 254
11134.41 240
11135.41 242
11136.41 243
11137.40 229
11138.40 240
11139.40 214
11140.39 230
11141.39 231
11142.39 189
11143.38 200
11144.38 228
11145.38 208
11146.37 216
11147.37 193
11148.37 192
11149.37 183
11150.36 243
11151.36 216
11152.36 227
11153.35 220
11154.35 215
11155.35 233
11156.35 217
11157.34 210
11158.34 178
11159.34 216
11160.34 238
11161.34 235
11162.33 210
11163.33 201
11164.33 209
11165.33 219
11166.32 205
11167.32 193
11168.32 174
11169.32 184
11170.32 208
11171.31 227
11172.31 195
11173.31 179
11174.31 202
11175.31 197
11176.31 193
11177.30 212
11178.30 218
11179.30 218
11180.30 220
11181.30 205
11182.30 210
11183.30 195
11184.29 226
11185.29 208
11186.29 163
11187.29 176
11188.29 197
11189.29 224
11190.29 229
11191.29 193
11192.29 199
11193.29 218
11194.28 215
11195.28 228
11196.28 192
11197.28 199
11198.28 211
11199.28 180
11200.28 175
11201.28 201
11202.28 245
11203.28 228
11204.28 212
11205.28 190
11206.28 182
11207.28 192
11208.28 233
11209.28 211
11210.28 187
11211.28 192
11212.28 183
11213.28 159
11214.28 191
11215.28 187
11216.28 178
11217.28 194
11218.28 189
11219.28 179
11220.28 168
11221.28 196
11222.28 176
11223.28 216
11224.28 171
11225.28 194
11226.28 164
11227.28 175
11228.28 169
11229.28 168
11230.28 199
11231.28 193
11232.29 199
11233.29 171
11234.29 210
11235.29 196
11236.29 197
11237.29 209
11238.29 196
11239.29 193
11240.29 194
11241.30 189
11242.30 181
11243.30 167
11244.30 223
11245.30 185
11246.30 179
11247.30 242
11248.31 200
11249.31 202
11250.31 183
11251.31 211
11252.31 207
11253.31 206
11254.32 206
11255.32 163
11256.32 177
11257.32 197
11258.32 209
11259.33 200
11260.33 186
11261.33 225
11262.33 205
11263.33 206
11264.34 215
11265.34 183
11266.34 182
11267.34 167
11268.35 187
11269.35 173
11270.35 166
11271.35 190
11272.36 191
11273.36 177
11274.36 213
11275.37 208
11276.37 208
11277.37 176
11278.37 197
11279.38 216
11280.38 224
11281.38 195
11282.39 209
11283.39 219
11284.39 226
11285.40 205
11286.40 222
11287.40 206
11288.41 195
11289.41 220
11290.41 228
11291.42 195
11292.42 196
11293.42 189
11294.43 201
11295.43 207
11296.43 195
11297.44 185
11298.44 177
11299.45 199
11300.45 168
11301.45 189
11302.46 191
11303.46 189
11304.47 226
11305.47 204
11306.47 175
11307.48 195
11308.48 200
11309.49 221
11310.49 191
11311.50 190
11312.50 222
11313.50 230
11314.51 263
11315.51 219
11316.52 255
11317.52 259
11318.53 252
11319.53 283
11320.54 249
11321.54 242
11322.55 247
11323.55 242
11324.56 208
11325.56 215
11326.57 214
11327.57 207
11328.58 222
11329.58 227
11330.59 196
11331.59 191
11332.60 179
11333.60 170
11334.61 203
11335.61 192
11336.62 173
11337.63 189
11338.63 169
11339.64 180
11340.64 187
11341.65 185
11342.65 182
11343.66 146
11344.67 160
11345.67 178
11346.68 208
11347.68 178
11348.69 176
11349.70 189
11350.70 210
11351.71 184
11352.71 179
11353.72 166
11354.73 175
11355.73 171
11356.74 153
11357.75 174
11358.75 158
11359.76 181
11360.77 160
11361.77 163
11362.78 158
11363.79 171
11364.79 172
11365.80 186
11366.81 150
11367.81 162
11368.82 170
11369.83 203
11370.83 182
11371.84 187
11372.85 147
11373.86 132
11374.86 179
11375.87 203
11376.88 191
11377.89 178
11378.89 199
11379.90 204
11380.91 163
11381.92 134
11382.92 160
11383.93 173
11384.94 153
11385.95 149
11386.95 156
11387.96 167
11388.97 205
11389.98 172
11390.99 160
11391.99 169
11393.00 176
11394.01 170
11395.02 184
11396.03 151
11397.03 151
11398.04 181
11399.05 190
11400.06 180
11401.07 141
11402.08 186
11403.08 228
11404.09 186
11405.10 191
11406.11 182
11407.12 175
11408.13 156
11409.14 185
11410.14 164
11411.15 180
11412.16 159
11413.17 164
11414.18 160
11415.19 154
11416.20 169
11417.21 188
11418.22 202
11419.23 144
11420.23 142
11421.24 156
11422.25 145
11423.26 174
11424.27 157
11425.28 156
11426.29 161
11427.30 180
11428.31 149
11429.32 154
11430.33 156
11431.34 152
11432.35 170
11433.36 173
11434.37 131
11435.38 205
11436.39 168
11437.40 164
11438.41 142
11439.42 144
11440.43 171
11441.44 168
11442.45 165
11443.46 175
11444.47 152
11445.48 158
11446.49 172
11447.50 170
11448.51 181
11449.52 165
11450.53 223
11451.54 164
11452.55 160
11453.56 137
11454.58 180
11455.59 171
11456.60 173
11457.61 155
11458.62 176
11459.63 160
11460.64 182
11461.65 168
11462.66 177
11463.67 191
11464.69 167
11465.70 166
11466.71 145
11467.72 162
11468.73 135
11469.74 169
11470.75 164
11471.77 155
11472.78 176
11473.79 158
11474.80 175
11475.81 162
11476.82 186
11477.84 160
11478.85 166
11479.86 161
11480.87 154
11481.88 141
11482.89 143
11483.91 142
11484.92 142
11485.93 155
11486.94 152
11487.96 171
11488.97 168
11489.98 136
11490.99 156
11492.00 172
11493.02 191
11494.03 152
11495.04 143
11496.06 152
11497.07 137
11498.08 125
11499.09 166
11500.11 178
11501.12 159
11502.13 163
11503.14 165
11504.16 171
11505.17 119
11506.18 133
11507.20 146
11508.21 156
11509.22 184
11510.24 191
11511.25 164
11512.26 153
11513.28 148
11514.29 118
11515.30 142
11516.32 131
11517.33 153
11518.34 146
11519.36 162
11520.37 165
11521.38 147
11522.40 161
11523.41 139
11524.43 154
11525.44 155
11526.45 165
11527.47 170
11528.48 143
11529.50 163
11530.51 137
11531.52 168
11532.54 175
11533.55 166
11534.57 175
11535.58 165
11536.60 155
11537.61 157
11538.62 150
11539.64 159
11540.65 165
11541.67 172
11542.68 159
11543.70 137
11544.71 185
11545.73 179
11546.74 164
11547.76 136
11548.77 178
11549.79 160
11550.80 175
11551.82 150
11552.83 169
11553.85 163
11554.86 155
11555.88 152
11556.89 175
11557.91 150
11558.92 146
11559.94 178
11560.95 178
11561.97 166
11562.98 161
11564.00 192
11565.02 177
11566.03 172
11567.05 172
11568.06 167
11569.08 177
11570.10 165
11571.11 195
11572.13 155
11573.14 171
11574.16 172
11575.18 167
11576.19 192
11577.21 193
11578.22 190
11579.24 183
11580.26 158
11581.27 149
11582.29 186
11583.31 196
11584.32 190
11585.34 222
11586.35 173
11587.37 170
11588.39 190
11589.40 205
11590.42 186
11591.44 189
11592.46 199
11593.47 226
11594.49 209
11595.51 206
11596.52 191
11597.54 175
11598.56 192
11599.57 189
11600.59 197
11601.61 200
11602.63 245
11603.64 194
11604.66 236
11605.68 247
11606.70 277
11607.71 327
11608.73 338
11609.75 364
11610.77 304
11611.78 288
11612.80 307
11613.82 286
11614.84 256
11615.85 196
11616.87 209
11617.89 219
11618.91 237
11619.93 217
11620.95 214
11621.96 207
11622.98 235
11624.00 215
11625.02 180
11626.04 181
11627.05 173
11628.07 179
11629.09 179
11630.11 181
11631.13 151
11632.15 181
11633.17 202
11634.18 149
11635.20 164
11636.22 186
11637.24 174
11638.26 162
11639.28 190
11640.30 170
11641.32 159
11642.34 158
11643.35 164
11644.37 194
11645.39 163
11646.41 182
11647.43 167
11648.45 165
11649.47 154
11650.49 171
11651.51 168
11652.53 159
11653.55 163
11654.57 175
11655.59 149
11656.61 128
11657.63 158
11658.65 157
11659.67 172
11660.69 164
11661.71 180
11662.73 174
11663.75 187
11664.77 152
11665.79 144
11666.81 121
11667.83 152
11668.85 160
11669.87 145
11670.89 146
11671.91 175
11672.93 195
11673.95 185
11674.97 149
11675.99 145
11677.01 167
11678.03 147
11679.05 156
11680.07 173
11681.09 160
11682.11 170
11683.13 177
11684.15 187
11685.18 152
11686.20 169
11687.22 168
11688.24 156
11689.26 146
11690.28 156
11691.30 169
11692.32 192
11693.34 175
11694.37 159
11695.39 158
11696.41 141
11697.43 147
11698.45 183
11699.47 147
11700.49 170
11701.52 173
11702.54 203
11703.56 193
11704.58 146
11705.60 144
11706.62 161
11707.65 178
11708.67 188
11709.69 171
11710.71 194
11711.73 177
11712.76 145
11713.78 159
11714.80 153
11715.82 173
11716.85 174
11717.87 184
11718.89 146
11719.91 157
11720.94 165
11721.96 163
11722.98 164
11724.00 137
11725.03 180
11726.05 160
11727.07 149
11728.09 132
11729.12 157
11730.14 159
11731.16 161
11732.19 142
11733.21 155
11734.23 128
11735.25 132
11736.28 152
11737.30 164
11738.32 144
11739.35 154
11740.37 148
11741.39 174
11742.42 163
11743.44 145
11744.46 157
11745.49 192
11746.51 197
11747.54 128
11748.56 164
11749.58 142
11750.61 153
11751.63 168
11752.65 160
11753.68 154
11754.70 158
11755.73 173
11756.75 151
11757.77 143
11758.80 156
11759.82 165
11760.85 179
11761.87 158
11762.90 134
11763.92 191
11764.94 177
11765.97 178
11766.99 156
11768.02 142
11769.04 152
11770.07 174
11771.09 163
11772.12 161
11773.14 144
11774.17 176
11775.19 165
11776.22 141
11777.24 133
11778.27 137
11779.29 156
11780.32 158
11781.34 146
11782.37 171
11783.39 167
11784.42 167
11785.44 151
11786.47 163
11787.49 160
11788.52 147
11789.54 158
11790.57 169
11791.59 173
11792.62 140
11793.65 159
11794.67 178
11795.70 123
11796.72 148
11797.75 162
11798.77 187
11799.80 149
11800.83 139
11801.85 170
11802.88 179
11803.90 188
11804.93 144
11805.96 152
11806.98 166
11808.01 168
11809.04 163
11810.06 173
11811.09 157
11812.12 168
11813.14 181
11814.17 185
11815.20 160
11816.22 147
11817.25 164
11818.28 173
11819.30 147
11820.33 131
11821.36 155
11822.38 170
11823.41 166
11824.44 156
11825.46 174
11826.49 157
11827.52 149
11828.54 151
11829.57 155
11830.60 146
11831.63 175
11832.65 176
11833.68 175
11834.71 112
11835.74 138
11836.76 137
11837.79 160
11838.82 164
11839.85 156
11840.87 210
11841.90 164
11842.93 157
11843.96 171
11844.99 134
11846.01 166
11847.04 168
11848.07 165
11849.10 146
11850.13 152
11851.15 145
11852.18 170
11853.21 152
11854.24 172
11855.27 169
11856.30 152
11857.32 150
11858.35 170
11859.38 170
11860.41 162
11861.44 152
11862.47 178
11863.50 162
11864.52 144
11865.55 153
11866.58 172
11867.61 189
11868.64 168
11869.67 153
11870.70 143
11871.73 176
11872.76 180
11873.79 193
11874.81 190
11875.84 167
11876.87 189
11877.90 172
11878.93 171
11879.96 147
11880.99 141
11882.02 182
11883.05 181
11884.08 171
11885.11 197
11886.14 207
11887.17 196
11888.20 181
11889.23 198
11890.26 174
11891.29 191
11892.32 210
11893.35 181
11894.38 211
11895.41 173
11896.44 183
11897.47 165
11898.50 192
11899.53 169
11900.56 190
11901.59 192
11902.62 209
11903.65 197
11904.68 212
11905.71 225
11906.74 220
11907.77 209
11908.80 231
11909.83 195
11910.86 223
11911.90 228
11912.93 230
11913.96 223
11914.99 196
11916.02 223
11917.05 207
11918.08 187
11919.11 220
11920.14 208
11921.17 205
11922.21 174
11923.24 219
11924.27 201
11925.30 203
11926.33 207
11927.36 186
11928.39 235
11929.43 193
11930.46 214
11931.49 213
11932.52 226
11933.55 268
11934.58 254
11935.62 270
11936.65 312
11937.68 300
11938.71 303
11939.74 314
11940.78 296
11941.81 233
11942.84 248
11943.87 238
11944.90 250
11945.94 189
11946.97 199
11948.00 197
11949.03 184
11950.07 179
11951.10 169
11952.13 185
11953.16 171
11954.20 170
11955.23 185
11956.26 156
11957.29 184
11958.33 192
11959.36 181
11960.39 172
11961.43 172
11962.46 170
11963.49 170
11964.53 172
11965.56 159
11966.59 156
11967.62 161
11968.66 178
11969.69 181
11970.72 182
11971.76 180
11972.79 195
11973.83 192
11974.86 187
11975.89 198
11976.93 196
11977.96 200
11978.99 211
11980.03 215
11981.06 181
11982.09 176
11983.13 191
11984.16 181
11985.20 209
11986.23 180
11987.26 170
11988.30 204
11989.33 156
11990.37 137
11991.40 158
11992.44 199
11993.47 176
11994.50 179
11995.54 179
11996.57 186
11997.61 205
11998.64 196
11999.68 180
12000.71 162
12001.75 168
12002.78 179
12003.82 185
12004.85 154
12005.89 178
12006.92 195
12007.96 207
12008.99 173
12010.03 158
12011.06 158
12012.10 184
12013.13 214
12014.17 239
12015.20 203
12016.24 204
12017.27 209
12018.31 173
12019.34 218
12020.38 182
12021.41 204
12022.45 220
12023.49 230
12024.52 205
12025.56 191
12026.59 190
12027.63 199
12028.66 215
12029.70 204
12030.74 191
12031.77 201
12032.81 200
12033.84 215
12034.88 190
12035.92 219
12036.95 199
12037.99 218
12039.03 214
12040.06 189
12041.10 203
12042.13 202
12043.17 211
12044.21 195
12045.24 178
12046.28 220
12047.32 195
12048.35 151
12049.39 183
12050.43 169
12051.46 197
12052.50 204
12053.54 229
12054.58 226
12055.61 194
12056.65 218
12057.69 234
12058.72 214
12059.76 251
12060.80 220
12061.84 216
12062.87 222
12063.91 194
12064.95 207
12065.98 218
12067.02 207
12068.06 230
12069.10 231
12070.14 221
12071.17 207
12072.21 221
12073.25 195
12074.29 209
12075.32 198
12076.36 214
12077.40 234
12078.44 200
12079.48 205
12080.51 231
12081.55 235
12082.59 216
12083.63 226
12084.67 214
12085.71 206
12086.74 208
12087.78 238
12088.82 214
12089.86 225
12090.90 238
12091.94 267
12092.97 254
12094.01 213
12095.05 201
12096.09 238
12097.13 257
12098.17 261
12099.21 257
12100.25 252
12101.29 228
12102.32 259
12103.36 277
12104.40 294
12105.44 297
12106.48 335
12107.52 357
12108.56 317
12109.60 317
12110.64 345
12111.68 340
12112.72 305
12113.76 264
12114.80 273
12115.84 279
12116.88 259
12117.92 249
12118.96 233
12120.00 220
12121.04 213
12122.07 223
12123.11 207
12124.15 201
12125.19 217
12126.23 190
12127.28 202
12128.32 198
12129.36 208
12130.40 204
12131.44 207
12132.48 207
12133.52 165
12134.56 193
12135.60 201
12136.64 178
12137.68 184
12138.72 213
12139.76 207
12140.80 159
12141.84 168
12142.88 198
12143.92 192
12144.96 177
12146.00 150
12147.05 204
12148.09 213
12149.13 207
12150.17 211
12151.21 168
12152.25 175
12153.29 181
12154.33 159
12155.38 166
12156.42 166
12157.46 196
12158.50 155
12159.54 156
12160.58 165
12161.62 148
12162.67 188
12163.71 156
12164.75 171
12165.79 182
12166.83 188
12167.87 179
12168.92 174
12169.96 170
12171.00 182
12172.04 153
12173.08 176
12174.13 195
12175.17 176
12176.21 177
12177.25 165
12178.30 186
12179.34 167
12180.38 168
12181.42 191
12182.47 200
12183.51 179
12184.55 170
12185.59 173
12186.64 152
12187.68 165
12188.72 170
12189.76 176
12190.81 211
12191.85 161
12192.89 166
12193.94 156
12194.98 143
12196.02 177
12197.06 166
12198.11 187
12199.15 151
12200.19 171
12201.24 194
12202.28 171
12203.32 174
12204.37 182
12205.41 150
12206.45 165
12207.50 174
12208.54 151
12209.59 162
12210.63 158
12211.67 161
12212.72 139
12213.76 156
12214.80 189
12215.85 194
12216.89 204
12217.94 179
12218.98 191
12220.02 162
12221.07 177
12222.11 163
12223.16 156
12224.20 160
12225.25 186
12226.29 172
12227.33 168
12228.38 176
12229.42 190
12230.47 175
12231.51 165
12232.56 183
12233.60 177
12234.65 162
12235.69 185
12236.74 176
12237.78 182
12238.83 181
12239.87 192
12240.92 186
12241.96 167
12243.01 190
12244.05 160
12245.10 201
12246.14 177
12247.19 181
12248.23 175
12249.28 167
12250.32 153
12251.37 152
12252.41 177
12253.46 177
12254.50 197
12255.55 170
12256.60 152
12257.64 192
12258.69 148
12259.73 152
12260.78 151
12261.82 175
12262.87 176
12263.92 163
12264.96 161
12266.01 155
12267.05 169
12268.10 179
12269.15 164
12270.19 168
12271.24 151
12272.29 178
12273.33 154
12274.38 141
12275.43 171
12276.47 175
12277.52 159
12278.57 128
12279.61 159
12280.66 147
12281.71 161
12282.75 172
12283.80 159
12284.85 143
12285.89 186
12286.94 159
12287.99 172
12289.03 138
12290.08 184
12291.13 162
12292.18 183
12293.22 158
12294.27 153
12295.32 139
12296.36 158
12297.41 158
12298.46 175
12299.51 163
12300.55 181
12301.60 173
12302.65 115
12303.70 145
12304.74 144
12305.79 125
12306.84 142
12307.89 166
12308.94 124
12309.98 152
12311.03 152
12312.08 174
12313.13 145
12314.18 155
12315.22 163
12316.27 153
12317.32 133
12318.37 134
12319.42 140
12320.47 136
12321.51 168
12322.56 153
12323.61 171
12324.66 130
12325.71 143
12326.76 135
12327.81 135
12328.85 137
12329.90 161
12330.95 158
12332.00 161
12333.05 133
12334.10 162
12335.15 168
12336.20 165
12337.25 167
12338.30 145
12339.34 132
12340.39 124
12341.44 165
12342.49 161
12343.54 149
12344.59 170
12345.64 163
12346.69 160
12347.74 158
12348.79 130
12349.84 136
12350.89 164
12351.94 151
12352.99 135
12354.04 139
12355.09 141
12356.14 134
12357.19 149
12358.24 172
12359.29 161
12360.34 151
12361.39 158
12362.44 167
12363.49 150
12364.54 146
12365.59 156
12366.64 164
12367.69 156
12368.74 137
12369.79 161
12370.84 178
12371.89 157
12372.94 173
12373.99 139
12375.04 151
12376.09 122
12377.15 138
12378.20 150
12379.25 142
12380.30 165
12381.35 174
12382.40 171
12383.45 147
12384.50 132
12385.55 152
12386.60 150
12387.66 147
12388.71 154
12389.76 169
12390.81 150
12391.86 165
12392.91 148
12393.96 143
12395.02 141
12396.07 123
12397.12 159
12398.17 180
12399.22 174
12400.27 156
12401.33 158
12402.38 165
12403.43 157
12404.48 147
12405.53 174
12406.59 149
12407.64 156
12408.69 144
12409.74 173
12410.80 175
12411.85 163
12412.90 166
12413.95 160
12415.00 182
12416.06 168
12417.11 191
12418.16 206
12419.21 149
12420.27 160
12421.32 134
12422.37 190
12423.43 166
12424.48 167
12425.53 168
12426.58 180
12427.64 165
12428.69 150
12429.74 140
12430.80 147
12431.85 187
12432.90 176
12433.96 169
12435.01 178
12436.06 185
12437.12 176
12438.17 177
12439.22 176
12440.28 187
12441.33 179
12442.38 167
12443.44 189
12444.49 180
12445.54 192
12446.60 177
12447.65 148
12448.71 187
12449.76 172
12450.81 175
12451.87 177
12452.92 204
12453.98 155
12455.03 168
12456.08 196
12457.14 200
12458.19 191
12459.25 173
12460.30 189
12461.36 195
12462.41 189
12463.46 206
12464.52 232
12465.57 248
12466.63 227
12467.68 220
12468.74 268
12469.79 226
12470.85 225
12471.90 221
12472.96 245
12474.01 234
12475.07 276
12476.12 323
12477.18 326
12478.23 342
12479.29 424
12480.34 537
12481.40 561
12482.45 597
12483.51 591
12484.56 612
12485.62 565
12486.67 505
12487.73 471
12488.79 402
12489.84 391
12490.90 331
12491.95 303
12493.01 277
12494.06 280
12495.12 242
12496.18 209
12497.23 196
12498.29 190
12499.34 231
12500.40 240
12501.46 223
12502.51 192
12503.57 234
12504.62 219
12505.68 244
12506.74 229
12507.79 186
12508.85 206
12509.91 219
12510.96 193
12512.02 198
12513.08 181
12514.13 188
12515.19 193
12516.25 211
12517.30 201
12518.36 198
12519.42 211
12520.47 191
12521.53 195
12522.59 174
12523.64 220
12524.70 201
12525.76 190
12526.82 175
12527.87 191
12528.93 196
12529.99 144
12531.04 144
12532.10 173
12533.16 181
12534.22 178
12535.27 154
12536.33 158
12537.39 212
12538.45 190
12539.50 188
12540.56 192
12541.62 195
12542.68 190
12543.74 214
12544.79 170
12545.85 163
12546.91 178
12547.97 197
12549.03 178
12550.08 201
12551.14 214
12552.20 227
12553.26 209
12554.32 214
12555.38 223
12556.43 213
12557.49 261
12558.55 241
12559.61 250
12560.67 237
12561.73 264
12562.79 272
12563.84 248
12564.90 264
12565.96 248
12567.02 245
12568.08 270
12569.14 225
12570.20 199
12571.26 221
12572.32 189
12573.37 207
12574.43 215
12575.49 200
12576.55 204
12577.61 190
12578.67 189
12579.73 179
12580.79 207
12581.85 186
12582.91 229
12583.97 219
12585.03 203
12586.09 178
12587.15 182
12588.21 157
12589.27 179
12590.33 195
12591.39 176
12592.45 204
12593.51 200
12594.57 184
12595.63 157
12596.69 165
12597.75 186
12598.81 184
12599.87 170
12600.93 174
12601.99 190
12603.05 240
12604.11 180
12605.17 175
12606.23 187
12607.29 175
12608.35 177
12609.41 178
12610.47 190
12611.53 154
12612.59 191
12613.66 171
12614.72 183
12615.78 177
12616.84 174
12617.90 161
12618.96 171
12620.02 191
12621.08 185
12622.14 201
12623.20 219
12624.27 169
12625.33 190
12626.39 170
12627.45 178
12628.51 189
12629.57 188
12630.63 165
12631.70 175
12632.76 174
12633.82 165
12634.88 202
12635.94 152
12637.00 193
12638.07 178
12639.13 168
12640.19 156
12641.25 184
12642.31 149
12643.38 185
12644.44 148
12645.50 143
12646.56 139
12647.63 170
12648.69 172
12649.75 161
12650.81 179
12651.88 168
12652.94 179
12654.00 170
12655.06 197
12656.13 184
12657.19 160
12658.25 149
12659.31 176
12660.38 188
12661.44 200
12662.50 154
12663.57 159
12664.63 148
12665.69 149
12666.75 181
12667.82 178
12668.88 165
12669.94 155
12671.01 172
12672.07 193
12673.13 157
12674.20 142
12675.26 151
12676.32 171
12677.39 165
12678.45 157
12679.51 178
12680.58 180
12681.64 180
12682.71 162
12683.77 156
12684.83 163
12685.90 181
12686.96 179
12688.03 183
12689.09 185
12690.15 177
12691.22 184
12692.28 177
12693.35 168
12694.41 172
12695.47 172
12696.54 170
12697.60 159
12698.67 148
12699.73 193
12700.80 187
12701.86 190
12702.93 193
12703.99 183
12705.05 204
12706.12 184
12707.18 214
12708.25 218
12709.31 220
12710.38 183
12711.44 205
12712.51 229
12713.57 199
12714.64 175
12715.70 194
12716.77 206
12717.83 172
12718.90 188
12719.96 202
12721.03 197
12722.10 185
12723.16 171
12724.23 173
12725.29 181
12726.36 169
12727.42 182
12728.49 192
12729.55 170
12730.62 198
12731.69 210
12732.75 195
12733.82 173
12734.88 166
12735.95 180
12737.02 176
12738.08 161
12739.15 159
12740.21 152
12741.28 164
12742.35 175
12743.41 182
12744.48 155
12745.55 142
12746.61 162
12747.68 184
12748.75 183
12749.81 193
12750.88 155
12751.95 154
12753.01 169
12754.08 170
12755.15 144
12756.21 170
12757.28 161
12758.35 127
12759.41 158
12760.48 156
12761.55 130
12762.61 145
12763.68 158
12764.75 138
12765.82 136
12766.88 163
12767.95 164
12769.02 157
12770.09 140
12771.15 140
12772.22 184
12773.29 138
12774.36 140
12775.42 147
12776.49 131
12777.56 144
12778.63 125
12779.69 131
12780.76 174
12781.83 156
12782.90 150
12783.97 142
12785.03 131
12786.10 183
12787.17 142
12788.24 149
12789.31 133
12790.37 164
12791.44 141
12792.51 149
12793.58 137
12794.65 127
12795.72 121
12796.79 139
12797.85 141
12798.92 123
12799.99 139
12801.06 154
12802.13 169
12803.20 157
12804.27 138
12805.34 110
12806.40 139
12807.47 127
12808.54 134
12809.61 133
12810.68 153
12811.75 154
12812.82 136
12813.89 145
12814.96 136
12816.03 166
12817.10 144
12818.17 137
12819.23 136
12820.30 167
12821.37 168
12822.44 128
12823.51 148
12824.58 145
12825.65 137
12826.72 154
12827.79 142
12828.86 146
12829.93 145
12831.00 116
12832.07 121
12833.14 139
12834.21 129
12835.28 117
12836.35 142
12837.42 120
12838.49 147
12839.56 114
12840.63 128
12841.70 157
12842.77 135
12843.85 131
12844.92 112
12845.99 112
12847.06 140
12848.13 141
12849.20 147
12850.27 122
12851.34 116
12852.41 138
12853.48 139
12854.55 118
12855.62 122
12856.69 140
12857.77 132
12858.84 123
12859.91 120
12860.98 113
12862.05 131
12863.12 134
12864.19 128
12865.26 153
12866.34 131
12867.41 131
12868.48 137
12869.55 128
12870.62 130
12871.69 116
12872.77 126
12873.84 122
12874.91 147
12875.98 129
12877.05 111
12878.12 119
12879.20 101
12880.27 117
12881.34 124
12882.41 111
12883.49 114
12884.56 112
12885.63 125
12886.70 132
12887.77 123
12888.85 144
12889.92 129
12890.99 124
12892.06 111
12893.14 112
12894.21 152
12895.28 134
12896.35 135
12897.43 103
12898.50 112
12899.57 107
12900.65 131
12901.72 116
12902.79 104
12903.86 97
12904.94 134
12906.01 120
12907.08 112
12908.16 131
12909.23 130
12910.30 128
12911.38 124
12912.45 108
12913.52 102
12914.60 123
12915.67 121
12916.74 114
12917.82 106
12918.89 118
12919.97 121
12921.04 106
12922.11 100
12923.19 107
12924.26 126
12925.33 110
12926.41 141
12927.48 131
12928.56 130
12929.63 131
12930.70 104
12931.78 120
12932.85 109
12933.93 101
12935.00 140
12936.08 130
12937.15 157
12938.23 135
12939.30 113
12940.37 112
12941.45 144
12942.52 130
12943.60 108
12944.67 115
12945.75 115
12946.82 120
12947.90 123
12948.97 128
12950.05 119
12951.12 101
12952.20 119
12953.27 128
12954.35 99
12955.42 111
12956.50 129
12957.57 146
12958.65 125
12959.72 108
12960.80 124
12961.87 140
12962.95 109
12964.03 111
12965.10 104
12966.18 126
12967.25 99
12968.33 106
12969.40 106
12970.48 104
12971.56 120
12972.63 107
12973.71 143
12974.78 109
12975.86 128
12976.93 132
12978.01 140
12979.09 121
12980.16 97
12981.24 119
12982.32 122
12983.39 113
12984.47 133
12985.55 119
12986.62 101
12987.70 117
12988.77 125
12989.85 123
12990.93 114
12992.00 128
12993.08 126
12994.16 118
12995.23 115
12996.31 109
12997.39 119
12998.47 108
12999.54 116
13000.62 130
13001.70 135
13002.77 131
13003.85 125
13004.93 132
13006.01 138
13007.08 114
13008.16 154
13009.24 133
13010.31 134
13011.39 110
13012.47 130
13013.55 160
13014.63 135
13015.70 121
13016.78 121
13017.86 133
13018.94 117
13020.01 109
13021.09 106
13022.17 121
13023.25 123
13024.33 124
13025.40 120
13026.48 117
13027.56 123
13028.64 143
13029.72 129
13030.79 116
13031.87 122
13032.95 109
13034.03 115
13035.11 113
13036.19 125
13037.27 137
13038.34 146
13039.42 126
13040.50 108
13041.58 120
13042.66 115
13043.74 114
13044.82 138
13045.90 120
13046.97 112
13048.05 104
13049.13 110
13050.21 120
13051.29 114
13052.37 106
13053.45 107
13054.53 136
13055.61 100
13056.69 108
13057.77 118
13058.85 136
13059.93 117
13061.01 123
13062.09 119
13063.16 125
13064.24 142
13065.32 140
13066.40 116
13067.48 107
13068.56 138
13069.64 132
13070.72 132
13071.80 96
13072.88 124
13073.96 133
13075.04 147
13076.12 91
13077.20 153
13078.28 86
13079.36 100
13080.45 120
13081.53 120
13082.61 114
13083.69 110
13084.77 110
13085.85 117
13086.93 118
13088.01 107
13089.09 111
13090.17 125
13091.25 121
13092.33 109
13093.41 131
13094.49 151
13095.57 115
13096.66 98
13097.74 111
13098.82 137
13099.90 112
13100.98 111
13102.06 103
13103.14 114
13104.22 99
13105.31 126
13106.39 128
13107.47 125
13108.55 108
13109.63 121
13110.71 117
13111.79 114
13112.88 126
13113.96 115
13115.04 123
13116.12 129
13117.20 146
13118.29 122
13119.37 139
13120.45 147
13121.53 134
13122.61 140
13123.70 151
13124.78 126
13125.86 124
13126.94 116
13128.03 120
13129.11 127
13130.19 125
13131.27 143
13132.35 136
13133.44 137
13134.52 123
13135.60 115
13136.69 112
13137.77 137
13138.85 146
13139.93 131
13141.02 157
13142.10 135
13143.18 133
13144.27 110
13145.35 114
13146.43 160
13147.51 144
13148.60 110
13149.68 124
13150.76 129
13151.85 140
13152.93 123
13154.01 151
13155.10 113
13156.18 104
13157.26 123
13158.35 138
13159.43 126
13160.52 113
13161.60 115
13162.68 120
13163.77 127
13164.85 121
13165.93 139
13167.02 129
13168.10 123
13169.19 140
13170.27 145
13171.35 152
13172.44 129
13173.52 128
13174.61 117
13175.69 119
13176.78 107
13177.86 125
13178.94 133
13180.03 123
13181.11 112
13182.20 143
13183.28 119
13184.37 128
13185.45 124
13186.54 131
13187.62 120
13188.71 111
13189.79 95
13190.88 122
13191.96 112
13193.05 111
13194.13 111
13195.22 109
13196.30 99
13197.39 120
13198.47 140
13199.56 122
13200.64 142
13201.73 120
13202.81 130
13203.90 128
13204.98 118
13206.07 132
13207.16 145
13208.24 100
13209.33 117
13210.41 168
13211.50 157
13212.58 131
13213.67 118
13214.76 128
13215.84 134
13216.93 147
13218.01 126
13219.10 131
13220.19 139
13221.27 156
13222.36 136
13223.45 154
13224.53 116
13225.62 139
13226.70 149
13227.79 138
13228.88 123
13229.96 112
13231.05 131
13232.14 130
13233.22 128
13234.31 117
13235.40 130
13236.48 132
13237.57 122
13238.66 129
13239.74 113
13240.83 115
13241.92 145
13243.01 136
13244.09 113
13245.18 137
13246.27 125
13247.35 140
13248.44 135
13249.53 113
13250.62 105
13251.70 139
13252.79 149
13253.88 128
13254.97 123
13256.05 115
13257.14 104
13258.23 133
13259.32 152
13260.40 128
13261.49 126
13262.58 139
13263.67 136
13264.76 143
13265.84 137
13266.93 132
13268.02 132
13269.11 141
13270.20 137
13271.29 124
13272.37 134
13273.46 123
13274.55 146
13275.64 126
13276.73 133
13277.82 131
13278.90 154
13279.99 149
13281.08 140
13282.17 140
13283.26 125
13284.35 174
13285.44 137
13286.53 139
13287.61 130
13288.70 151
13289.79 147
13290.88 130
13291.97 144
13293.06 154
13294.15 144
13295.24 130
13296.33 131
13297.42 138
13298.51 124
13299.60 152
13300.68 137
13301.77 162
13302.86 163
13303.95 149
13305.04 148
13306.13 131
13307.22 196
13308.31 160
13309.40 152
13310.49 144
13311.58 158
13312.67 159
13313.76 151
13314.85 149
13315.94 144
13317.03 196
13318.12 160
13319.21 142
13320.30 161
13321.39 187
13322.48 165
13323.57 160
13324.66 163
13325.75 169
13326.84 156
13327.94 168
13329.03 166
13330.12 166
13331.21 138
13332.30 177
13333.39 200
13334.48 142
13335.57 128
13336.66 139
13337.75 189
13338.84 136
13339.93 153
13341.03 190
13342.12 156
13343.21 168
13344.30 165
13345.39 144
13346.48 154
13347.57 143
13348.66 151
13349.76 156
13350.85 187
13351.94 179
13353.03 163
13354.12 171
13355.21 145
13356.31 158
13357.40 184
13358.49 165
13359.58 171
13360.67 176
13361.76 166
13362.86 174
13363.95 194
13365.04 162
13366.13 229
13367.23 193
13368.32 200
13369.41 184
13370.50 199
13371.59 199
13372.69 183
13373.78 197
13374.87 197
13375.96 185
13377.06 200
13378.15 201
13379.24 210
13380.34 183
13381.43 173
13382.52 187
13383.61 173
13384.71 157
13385.80 126
13386.89 161
13387.99 171
13389.08 138
13390.17 154
13391.26 179
13392.36 176
13393.45 158
13394.54 160
13395.64 175
13396.73 135
13397.82 132
13398.92 172
13400.01 138
13401.11 143
13402.20 141
13403.29 148
13404.39 159
13405.48 151
13406.57 160
13407.67 163
13408.76 170
13409.86 147
13410.95 123
13412.04 149
13413.14 155
13414.23 150
13415.33 138
13416.42 144
13417.51 152
13418.61 139
13419.70 145
13420.80 153
13421.89 156
13422.99 143
13424.08 166
13425.17 139
13426.27 146
13427.36 162
13428.46 161
13429.55 170
13430.65 179
13431.74 192
13432.84 170
13433.93 142
13435.03 151
13436.12 164
13437.22 157
13438.31 167
13439.41 153
13440.50 188
13441.60 173
13442.69 186
13443.79 163
13444.88 150
13445.98 148
13447.08 153
13448.17 185
13449.27 161
13450.36 168
13451.46 151
13452.55 189
13453.65 160
13454.74 181
13455.84 165
13456.94 183
13458.03 153
13459.13 170
13460.22 156
13461.32 179
13462.42 185
13463.51 170
13464.61 196
13465.70 176
13466.80 170
13467.90 179
13468.99 195
13470.09 170
13471.19 207
13472.28 160
13473.38 215
13474.48 187
13475.57 174
13476.67 172
13477.77 213
13478.86 201
13479.96 185
13481.06 208
13482.15 189
13483.25 191
13484.35 172
13485.44 164
13486.54 186
13487.64 196
13488.74 197
13489.83 215
13490.93 159
13492.03 192
13493.12 197
13494.22 186
13495.32 206
13496.42 190
13497.51 218
13498.61 206
13499.71 219
13500.81 207
13501.90 240
13503.00 224
13504.10 242
13505.20 222
13506.30 240
13507.39 223
13508.49 246
13509.59 229
13510.69 273
13511.79 239
13512.88 235
13513.98 236
13515.08 221
13516.18 206
13517.28 195
13518.38 253
13519.47 193
13520.57 202
13521.67 159
13522.77 206
13523.87 187
13524.97 184
13526.07 164
13527.16 185
13528.26 184
13529.36 167
13530.46 186
13531.56 171
13532.66 165
13533.76 146
13534.86 153
13535.96 162
13537.05 157
13538.15 158
13539.25 184
13540.35 158
13541.45 174
13542.55 178
13543.65 158
13544.75 144
13545.85 150
13546.95 183
13548.05 154
13549.15 185
13550.25 179
13551.35 181
13552.45 133
13553.55 135
13554.65 149
13555.75 164
13556.85 153
13557.95 154
13559.05 144
13560.15 149
13561.25 144
13562.35 150
13563.45 138
13564.55 144
13565.65 150
13566.75 139
13567.85 142
13568.95 149
13570.05 168
13571.15 126
13572.25 161
13573.35 137
13574.45 144
13575.55 147
13576.65 173
13577.75 127
13578.85 134
13579.95 150
13581.06 141
13582.16 137
13583.26 113
13584.36 145
13585.46 138
13586.56 128
13587.66 138
13588.76 145
13589.86 117
13590.97 142
13592.07 136
13593.17 152
13594.27 133
13595.37 183
13596.47 155
13597.57 139
13598.68 140
13599.78 111
13600.88 133
13601.98 152
13603.08 169
13604.19 159
13605.29 151
13606.39 145
13607.49 143
13608.59 135
13609.70 147
13610.80 155
13611.90 147
13613.00 126
13614.10 141
13615.21 137
13616.31 163
13617.41 138
13618.51 133
13619.62 136
13620.72 148
13621.82 149
13622.92 127
13624.03 136
13625.13 160
13626.23 147
13627.33 135
13628.44 167
13629.54 162
13630.64 159
13631.75 159
13632.85 118
13633.95 143
13635.06 135
13636.16 152
13637.26 155
13638.36 138
13639.47 129
13640.57 160
13641.67 127
13642.78 143
13643.88 132
13644.99 142
13646.09 151
13647.19 142
13648.30 140
13649.40 152
13650.50 129
13651.61 132
13652.71 108
13653.81 108
13654.92 122
13656.02 128
13657.13 125
13658.23 101
13659.33 152
13660.44 139
13661.54 151
13662.65 133
13663.75 123
13664.86 110
13665.96 145
13667.06 129
13668.17 110
13669.27 123
13670.38 127
13671.48 139
13672.59 134
13673.69 144
13674.80 133
13675.90 144
13677.01 132
13678.11 127
13679.22 117
13680.32 138
13681.43 154
13682.53 153
13683.64 132
13684.74 125
13685.85 132
13686.95 157
13688.06 140
13689.16 110
13690.27 122
13691.37 124
13692.48 158
13693.58 142
13694.69 145
13695.79 142
13696.90 134
13698.01 138
13699.11 145
13700.22 152
13701.32 147
13702.43 163
13703.54 172
13704.64 148
13705.75 122
13706.85 141
13707.96 131
13709.07 143
13710.17 130
13711.28 151
13712.38 140
13713.49 127
13714.60 140
13715.70 114
13716.81 113
13717.92 125
13719.02 134
13720.13 159
13721.24 155
13722.34 130
13723.45 123
13724.56 122
13725.66 140
13726.77 145
13727.88 151
13728.98 142
13730.09 164
13731.20 157
13732.30 147
13733.41 157
13734.52 180
13735.63 165
13736.73 157
13737.84 173
13738.95 177
13740.05 183
13741.16 174
13742.27 164
13743.38 144
13744.48 173
13745.59 136
13746.70 177
13747.81 166
13748.91 159
13750.02 125
13751.13 174
13752.24 169
13753.35 187
13754.45 178
13755.56 168
13756.67 187
13757.78 177
13758.89 167
13759.99 166
13761.10 184
13762.21 180
13763.32 205
13764.43 178
13765.54 173
13766.64 176
13767.75 207
13768.86 195
13769.97 183
13771.08 222
13772.19 197
13773.30 250
13774.40 238
13775.51 248
13776.62 268
13777.73 302
13778.84 297
13779.95 270
13781.06 250
13782.17 286
13783.28 242
13784.39 221
13785.49 201
13786.60 234
13787.71 226
13788.82 240
13789.93 201
13791.04 185
13792.15 209
13793.26 191
13794.37 208
13795.48 154
13796.59 195
13797.70 155
13798.81 164
13799.92 174
13801.03 154
13802.14 161
13803.25 155
13804.36 181
13805.47 179
13806.58 164
13807.69 158
13808.80 169
13809.91 175
13811.02 159
13812.13 162
13813.24 180
13814.35 138
13815.46 158
13816.57 148
13817.68 163
13818.79 160
13819.90 189
13821.01 178
13822.12 146
13823.23 131
13824.34 132
13825.46 149
13826.57 123
13827.68 163
13828.79 153
13829.90 150
13831.01 147
13832.12 182
13833.23 163
13834.34 137
13835.45 161
13836.57 159
13837.68 166
13838.79 148
13839.90 159
13841.01 154
13842.12 164
13843.23 132
13844.35 168
13845.46 148
13846.57 150
13847.68 140
13848.79 151
13849.90 138
13851.02 133
13852.13 155
13853.24 176
13854.35 164
13855.46 157
13856.58 164
13857.69 162
13858.80 157
13859.91 163
13861.02 176
13862.14 167
13863.25 179
13864.36 143
13865.47 158
13866.59 141
13867.70 135
13868.81 156
13869.92 188
13871.04 160
13872.15 153
13873.26 177
13874.38 148
13875.49 171
13876.60 164
13877.71 158
13878.83 166
13879.94 171
13881.05 161
13882.17 152
13883.28 167
13884.39 164
13885.51 168
13886.62 187
13887.73 192
13888.85 167
13889.96 165
13891.07 201
13892.19 151
13893.30 143
13894.41 182
13895.53 184
13896.64 199
13897.75 206
13898.87 214
13899.98 208
13901.10 223
13902.21 202
13903.32 208
13904.44 201
13905.55 187
13906.67 183
13907.78 194
13908.89 160
13910.01 163
13911.12 147
13912.24 142
13913.35 162
13914.47 142
13915.58 179
13916.69 143
13917.81 158
13918.92 146
13920.04 172
13921.15 153
13922.27 151
13923.38 170
13924.50 186
13925.61 138
13926.73 143
13927.84 179
13928.96 172
13930.07 153
13931.19 139
13932.30 154
13933.42 149
13934.53 170
13935.65 143
13936.76 150
13937.88 157
13938.99 146
13940.11 157
13941.22 158
13942.34 119
13943.45 132
13944.57 152
13945.69 133
13946.80 165
13947.92 152
13949.03 181
13950.15 155
13951.27 156
13952.38 113
13953.50 145
13954.61 129
13955.73 169
13956.85 156
13957.96 152
13959.08 130
13960.19 150
13961.31 165
13962.43 141
13963.54 146
13964.66 133
13965.78 129
13966.89 138
13968.01 137
13969.13 132
13970.24 153
13971.36 126
13972.48 153
13973.59 143
13974.71 162
13975.83 136
13976.94 135
13978.06 134
13979.18 133
13980.29 148
13981.41 132
13982.53 155
13983.64 132
13984.76 103
13985.88 132
13987.00 168
13988.11 162
13989.23 143
13990.35 119
13991.47 150
13992.58 136
13993.70 121
13994.82 137
13995.94 139
13997.05 161
13998.17 147
13999.29 156
14000.41 174
14001.53 146
14002.64 125
14003.76 144
14004.88 124
14006.00 129
14007.12 130
14008.23 145
14009.35 110
14010.47 122
14011.59 144
14012.71 149
14013.83 130
14014.94 125
14016.06 138
14017.18 128
14018.30 111
14019.42 131
14020.54 142
14021.66 125
14022.77 135
14023.89 129
14025.01 153
14026.13 126
14027.25 120
14028.37 147
14029.49 152
14030.61 140
14031.73 129
14032.84 137
14033.96 116
14035.08 124
14036.20 139
14037.32 149
14038.44 151
14039.56 146
14040.68 137
14041.80 132
14042.92 120
14044.04 138
14045.16 130
14046.28 130
14047.40 131
14048.52 141
14049.64 143
14050.76 148
14051.88 148
14053.00 150
14054.12 123
14055.24 133
14056.36 138
14057.48 139
14058.60 169
14059.72 138
14060.84 156
14061.96 170
14063.08 164
14064.20 161
14065.32 194
14066.44 153
14067.56 135
14068.68 130
14069.80 130
14070.92 166
14072.04 131
14073.16 152
14074.28 130
14075.40 151
14076.53 144
14077.65 176
14078.77 154
14079.89 149
14081.01 161
14082.13 174
14083.25 209
14084.37 165
14085.49 175
14086.62 189
14087.74 193
14088.86 168
14089.98 169
14091.10 163
14092.22 202
14093.34 156
14094.47 174
14095.59 195
14096.71 202
14097.83 222
14098.95 202
14100.07 204
14101.20 207
14102.32 190
14103.44 221
14104.56 201
14105.68 207
14106.81 226
14107.93 207
14109.05 228
14110.17 172
14111.30 185
14112.42 210
14113.54 197
14114.66 164
14115.78 168
14116.91 173
14118.03 150
14119.15 181
14120.28 148
14121.40 182
14122.52 141
14123.64 175
14124.77 156
14125.89 138
14127.01 134
14128.13 167
14129.26 179
14130.38 155
14131.50 141
14132.63 136
14133.75 142
14134.87 151
14136.00 133
14137.12 132
14138.24 166
14139.37 141
14140.49 154
14141.61 135
14142.74 170
14143.86 155
14144.98 176
14146.11 160
14147.23 157
14148.36 142
14149.48 182
14150.60 166
14151.73 141
14152.85 155
14153.98 179
14155.10 150
14156.22 129
14157.35 156
14158.47 142
14159.60 149
14160.72 121
14161.84 160
14162.97 148
14164.09 148
14165.22 155
14166.34 119
14167.47 161
14168.59 121
14169.72 133
14170.84 149
14171.96 142
14173.09 133
14174.21 161
14175.34 151
14176.46 157
14177.59 122
14178.71 149
14179.84 127
14180.96 146
14182.09 139
14183.21 143
14184.34 149
14185.46 154
14186.59 149
14187.72 155
14188.84 136
14189.97 153
14191.09 152
14192.22 161
14193.34 155
14194.47 143
14195.59 168
14196.72 161
14197.85 143
14198.97 103
14200.10 123
14201.22 122
14202.35 123
14203.47 137
14204.60 133
14205.73 124
14206.85 114
14207.98 171
14209.10 147
14210.23 147
14211.36 124
14212.48 136
14213.61 133
14214.74 118
14215.86 111
14216.99 131
14218.12 136
14219.24 126
14220.37 140
14221.50 136
14222.62 137
14223.75 131
14224.88 124
14226.00 142
14227.13 138
14228.26 139
14229.38 125
14230.51 140
14231.64 137
14232.76 124
14233.89 135
14235.02 129
14236.15 118
14237.27 116
14238.40 127
14239.53 125
14240.66 124
14241.78 116
14242.91 131
14244.04 118
14245.17 97
14246.29 100
14247.42 126
14248.55 116
14249.68 109
14250.80 128
14251.93 104
14253.06 119
14254.19 132
14255.32 119
14256.44 122
14257.57 103
14258.70 142
14259.83 137
14260.96 118
14262.09 107
14263.21 138
14264.34 128
14265.47 122
14266.60 121
14267.73 119
14268.86 125
14269.98 120
14271.11 123
14272.24 136
14273.37 118
14274.50 117
14275.63 102
14276.76 116
14277.89 121
14279.01 112
14280.14 107
14281.27 119
14282.40 128
14283.53 106
14284.66 114
14285.79 99
14286.92 111
14288.05 104
14289.18 121
14290.31 117
14291.44 115
14292.57 130
14293.70 117
14294.82 110
14295.95 126
14297.08 122
14298.21 129
14299.34 120
14300.47 97
14301.60 101
14302.73 117
14303.86 98
14304.99 102
14306.12 120
14307.25 113
14308.38 119
14309.51 126
14310.64 97
14311.77 111
14312.90 123
14314.03 123
14315.16 103
14316.30 90
14317.43 98
14318.56 109
14319.69 90
14320.82 94
14321.95 98
14323.08 106
14324.21 99
14325.34 105
14326.47 112
14327.60 102
14328.73 96
14329.86 103
14330.99 110
14332.13 87
14333.26 114
14334.39 111
14335.52 106
14336.65 124
14337.78 106
14338.91 115
14340.04 99
14341.18 94
14342.31 109
14343.44 120
14344.57 102
14345.70 99
14346.83 112
14347.97 117
14349.10 105
14350.23 99
14351.36 124
14352.49 95
14353.62 85
14354.76 97
14355.89 106
14357.02 89
14358.15 89
14359.28 91
14360.42 99
14361.55 85
14362.68 74
14363.81 109
14364.95 97
14366.08 133
14367.21 95
14368.34 102
14369.48 108
14370.61 88
14371.74 107
14372.87 107
14374.01 108
14375.14 84
14376.27 124
14377.40 89
14378.54 97
14379.67 89
14380.80 88
14381.94 107
14383.07 106
14384.20 93
14385.34 87
14386.47 101
14387.60 113
14388.74 120
14389.87 104
14391.00 81
14392.14 115
14393.27 127
14394.40 113
14395.54 84
14396.67 95
14397.80 95
14398.94 90
14400.07 91
14401.20 92
14402.34 97
14403.47 118
14404.61 91
14405.74 98
14406.87 89
14408.01 86
14409.14 110
14410.28 88
14411.41 98
14412.55 78
14413.68 88
14414.81 105
14415.95 106
14417.08 92
14418.22 116
14419.35 113
14420.49 104
14421.62 96
14422.76 88
14423.89 96
14425.02 99
14426.16 104
14427.29 87
14428.43 76
14429.56 104
14430.70 102
14431.83 108
14432.97 82
14434.10 111
14435.24 118
14436.37 89
14437.51 129
14438.64 79
14439.78 84
14440.92 99
14442.05 112
14443.19 104
14444.32 96
14445.46 102
14446.59 108
14447.73 108
14448.86 89
14450.00 99
14451.14 99
14452.27 109
14453.41 97
14454.54 111
14455.68 93
14456.82 110
14457.95 94
14459.09 95
14460.22 101
14461.36 108
14462.50 109
14463.63 116
14464.77 106
14465.90 105
14467.04 102
14468.18 94
14469.31 104
14470.45 96
14471.59 113
14472.72 95
14473.86 109
14475.00 100
14476.13 125
14477.27 124
14478.41 103
14479.54 126
14480.68 101
14481.82 134
14482.96 119
14484.09 117
14485.23 122
14486.37 113
14487.50 112
14488.64 101
14489.78 107
14490.92 130
14492.05 122
14493.19 120
14494.33 123
14495.47 102
14496.60 104
14497.74 111
14498.88 121
14500.02 119
14501.15 115
14502.29 137
14503.43 129
14504.57 120
14505.70 140
14506.84 127
14507.98 142
14509.12 138
14510.26 148
14511.39 150
14512.53 133
14513.67 152
14514.81 144
14515.95 141
14517.09 155
14518.22 160
14519.36 144
14520.50 170
14521.64 183
14522.78 142
14523.92 170
14525.06 184
14526.19 153
14527.33 193
14528.47 225
14529.61 180
14530.75 168
14531.89 154
14533.03 177
14534.17 145
14535.31 152
14536.45 150
14537.58 147
14538.72 117
14539.86 120
14541.00 121
14542.14 149
14543.28 131
14544.42 151
14545.56 107
14546.70 122
14547.84 113
14548.98 129
14550.12 116
14551.26 100
14552.40 103
14553.54 124
14554.68 96
14555.82 99
14556.96 133
14558.10 94
14559.24 117
14560.38 125
14561.52 120
14562.66 103
14563.80 110
14564.94 138
14566.08 109
14567.22 102
14568.36 115
14569.50 110
14570.64 113
14571.78 110
14572.92 72
14574.06 104
14575.20 108
14576.34 104
14577.48 106
14578.62 111
14579.76 132
14580.91 122
14582.05 120
14583.19 110
14584.33 86
14585.47 110
14586.61 119
14587.75 95
14588.89 105
14590.03 102
14591.18 114
14592.32 116
14593.46 111
14594.60 102
14595.74 104
14596.88 98
14598.02 108
14599.17 122
14600.31 109
14601.45 107
14602.59 106
14603.73 90
14604.87 122
14606.02 107
14607.16 87
14608.30 112
14609.44 91
14610.58 109
14611.73 99
14612.87 132
14614.01 122
14615.15 112
14616.29 113
14617.44 123
14618.58 120
14619.72 133
14620.86 110
14622.01 113
14623.15 120
14624.29 101
14625.43 120
14626.58 107
14627.72 114
14628.86 136
14630.01 114
14631.15 96
14632.29 120
14633.43 105
14634.58 137
14635.72 134
14636.86 121
14638.01 123
14639.15 130
14640.29 161
14641.44 142
14642.58 162
14643.72 140
14644.87 149
14646.01 159
14647.15 139
14648.30 137
14649.44 130
14650.58 113
14651.73 132
14652.87 109
14654.01 120
14655.16 121
14656.30 121
14657.45 125
14658.59 118
14659.73 113
14660.88 91
14662.02 103
14663.17 101
14664.31 88
14665.45 80
14666.60 108
14667.74 95
14668.89 92
14670.03 91
14671.18 84
14672.32 108
14673.46 110
14674.61 103
14675.75 77
14676.90 102
14678.04 114
14679.19 120
14680.33 101
14681.48 98
14682.62 121
14683.77 123
14684.91 107
14686.06 108
14687.20 88
14688.35 117
14689.49 108
14690.64 98
14691.78 75
14692.93 99
14694.07 112
14695.22 96
14696.36 103
14697.51 87
14698.65 99
14699.80 111
14700.95 86
14702.09 89
14703.24 94
14704.38 77
14705.53 106
14706.67 88
14707.82 98
14708.97 84
14710.11 102
14711.26 109
14712.40 84
14713.55 96
14714.70 86
14715.84 90
14716.99 93
14718.13 83
14719.28 110
14720.43 115
14721.57 100
14722.72 95
14723.87 121
14725.01 104
14726.16 97
14727.31 106
14728.45 102
14729.60 94
14730.75 89
14731.89 84
14733.04 87
14734.19 101
14735.33 101
14736.48 104
14737.63 106
14738.77 113
14739.92 106
14741.07 93
14742.22 95
14743.36 105
14744.51 106
14745.66 89
14746.80 92
14747.95 85
14749.10 82
14750.25 87
14751.39 110
14752.54 82
14753.69 115
14754.84 88
14755.99 83
14757.13 96
14758.28 90
14759.43 98
14760.58 115
14761.72 92
14762.87 90
14764.02 86
14765.17 102
14766.32 105
14767.47 97
14768.61 81
14769.76 84
14770.91 81
14772.06 100
14773.21 101
14774.36 91
14775.50 89
14776.65 112
14777.80 90
14778.95 90
14780.10 75
14781.25 104
14782.40 94
14783.54 100
14784.69 81
14785.84 92
14786.99 83
14788.14 108
14789.29 113
14790.44 88
14791.59 83
14792.74 83
14793.89 111
14795.03 97
14796.18 99
14797.33 108
14798.48 108
14799.63 94
14800.78 85
14801.93 75
14803.08 91
14804.23 88
14805.38 108
14806.53 76
14807.68 75
14808.83 110
14809.98 84
14811.13 91
14812.28 88
14813.43 88
14814.58 100
14815.73 84
14816.88 105
14818.03 88
14819.18 102
14820.33 89
14821.48 73
14822.63 76
14823.78 81
14824.93 93
14826.08 97
14827.23 94
14828.38 102
14829.53 92
14830.68 96
14831.83 82
14832.98 97
14834.14 93
14835.29 103
14836.44 90
14837.59 91
14838.74 79
14839.89 83
14841.04 93
14842.19 93
14843.34 102
14844.49 94
14845.65 103
14846.80 88
14847.95 86
14849.10 85
14850.25 84
14851.40 87
14852.55 98
14853.71 77
14854.86 94
14856.01 70
14857.16 82
14858.31 78
14859.46 86
14860.62 97
14861.77 91
14862.92 97
14864.07 81
14865.22 102
14866.38 83
14867.53 100
14868.68 102
14869.83 77
14870.98 91
14872.14 82
14873.29 80
14874.44 81
14875.59 96
14876.75 78
14877.90 87
14879.05 89
14880.20 86
14881.36 86
14882.51 79
14883.66 95
14884.81 85
14885.97 68
14887.12 88
14888.27 77
14889.42 84
14890.58 81
14891.73 95
14892.88 101
14894.04 83
14895.19 98
14896.34 83
14897.50 89
14898.65 94
14899.80 86
14900.96 110
14902.11 94
14903.26 57
14904.42 87
14905.57 98
14906.72 95
14907.88 83
14909.03 78
14910.18 80
14911.34 89
14912.49 99
14913.65 93
14914.80 85
14915.95 90
14917.11 101
14918.26 84
14919.42 77
14920.57 76
14921.72 93
14922.88 90
14924.03 90
14925.19 83
14926.34 85
14927.50 99
14928.65 88
14929.81 88
14930.96 92
14932.11 101
14933.27 95
14934.42 86
14935.58 88
14936.73 90
14937.89 75
14939.04 95
14940.20 84
14941.35 79
14942.51 63
14943.66 95
14944.82 87
14945.97 74
14947.13 83
14948.28 84
14949.44 100
14950.59 87
14951.75 80
14952.90 75
14954.06 90
14955.22 109
14956.37 97
14957.53 96
14958.68 102
14959.84 95
14960.99 98
14962.15 85
14963.30 92
14964.46 88
14965.62 107
14966.77 97
14967.93 94
14969.08 86
14970.24 98
14971.40 118
14972.55 95
14973.71 86
14974.86 100
14976.02 98
14977.18 93
14978.33 111
14979.49 106
14980.65 87
14981.80 93
14982.96 79
14984.12 87
14985.27 87
14986.43 71
14987.59 90
14988.74 86
14989.90 89
14991.06 81
14992.21 90
14993.37 87
14994.53 82
14995.68 107
14996.84 89
14998.00 99
14999.16 99
15000.31 113
15001.47 98
15002.63 80
15003.79 91
15004.94 90
15006.10 89
15007.26 75
15008.42 77
15009.57 82
15010.73 102
15011.89 87
15013.05 90
15014.20 97
15015.36 86
15016.52 91
15017.68 81
15018.83 77
15019.99 80
15021.15 100
15022.31 107
15023.47 78
15024.63 60
15025.78 69
15026.94 94
15028.10 101
15029.26 87
15030.42 90
15031.58 71
15032.73 97
15033.89 83
15035.05 80
15036.21 90
15037.37 89
15038.53 97
15039.69 91
15040.84 83
15042.00 79
15043.16 88
15044.32 87
15045.48 63
15046.64 60
15047.80 101
15048.96 93
15050.12 78
15051.28 63
15052.43 66
15053.59 97
15054.75 85
15055.91 85
15057.07 69
15058.23 70
15059.39 82
15060.55 86
15061.71 89
15062.87 76
15064.03 81
15065.19 88
15066.35 75
15067.51 70
15068.67 82
15069.83 69
15070.99 75
15072.15 69
15073.31 76
15074.47 64
15075.63 93
15076.79 76
15077.95 71
15079.11 71
15080.27 71
15081.43 85
15082.59 81
15083.75 71
15084.91 72
15086.07 74
15087.23 76
15088.39 72
15089.55 73
15090.71 88
15091.88 75
15093.04 78
15094.20 68
15095.36 88
15096.52 75
15097.68 67
15098.84 71
15100.00 76
15101.16 68
15102.32 59
15103.49 72
15104.65 72
15105.81 66
15106.97 72
15108.13 66
15109.29 65
15110.45 80
15111.61 66
15112.78 70
15113.94 65
15115.10 75
15116.26 71
15117.42 93
15118.58 65
15119.75 55
15120.91 87
15122.07 75
15123.23 57
15124.39 69
15125.56 85
15126.72 68
15127.88 76
15129.04 80
15130.21 79
15131.37 85
15132.53 77
15133.69 60
15134.85 73
15136.02 74
15137.18 89
15138.34 84
15139.50 71
15140.67 89
15141.83 88
15142.99 88
15144.16 69
15145.32 81
15146.48 76
15147.64 95
15148.81 83
15149.97 77
15151.13 64
15152.30 78
15153.46 72
15154.62 68
15155.79 80
15156.95 67
15158.11 66
15159.28 100
15160.44 79
15161.60 77
15162.77 70
15163.93 91
15165.09 98
15166.26 81
15167.42 84
15168.58 88
15169.75 97
15170.91 82
15172.08 78
15173.24 97
15174.40 73
15175.57 94
15176.73 63
15177.90 72
15179.06 79
15180.22 79
15181.39 63
15182.55 85
15183.72 92
15184.88 67
15186.05 86
15187.21 72
15188.37 72
15189.54 84
15190.70 96
15191.87 93
15193.03 76
15194.20 75
15195.36 78
15196.53 85
15197.69 70
15198.86 59
15200.02 88
15201.19 79
15202.35 60
15203.52 75
15204.68 87
15205.85 89
15207.01 62
15208.18 67
15209.34 76
15210.51 102
15211.67 80
15212.84 73
15214.00 81
15215.17 83
15216.33 82
15217.50 75
15218.67 81
15219.83 80
15221.00 89
15222.16 94
15223.33 81
15224.50 89
15225.66 69
15226.83 72
15227.99 84
15229.16 101
15230.33 89
15231.49 77
15232.66 92
15233.82 82
15234.99 87
15236.16 71
15237.32 85
15238.49 89
15239.66 95
15240.82 80
15241.99 82
15243.16 78
15244.32 82
15245.49 81
15246.66 86
15247.82 65
15248.99 82
15250.16 72
15251.32 71
15252.49 68
15253.66 89
15254.82 104
15255.99 91
15257.16 94
15258.32 73
15259.49 70
15260.66 79
15261.83 84
15262.99 86
15264.16 81
15265.33 69
15266.50 66
15267.66 62
15268.83 76
15270.00 109
15271.17 82
15272.33 106
15273.50 91
15274.67 74
15275.84 79
15277.01 95
15278.17 80
15279.34 100
15280.51 90
15281.68 64
15282.85 82
15284.01 77
15285.18 79
15286.35 71
15287.52 59
15288.69 63
15289.86 84
15291.02 81
15292.19 82
15293.36 74
15294.53 95
15295.70 63
15296.87 84
15298.03 77
15299.20 77
15300.37 76
15301.54 88
15302.71 85
15303.88 84
15305.05 80
15306.22 80
15307.39 81
15308.56 58
15309.72 61
15310.89 78
15312.06 85
15313.23 77
15314.40 94
15315.57 74
15316.74 73
15317.91 79
15319.08 81
15320.25 76
15321.42 77
15322.59 83
15323.76 74
15324.93 65
15326.10 62
15327.27 79
15328.44 84
15329.61 72
15330.78 81
15331.95 71
15333.12 74
15334.29 65
15335.46 69
15336.63 86
15337.80 95
15338.97 70
15340.14 72
15341.31 54
15342.48 79
15343.65 78
15344.82 76
15345.99 84
15347.16 83
15348.33 89
15349.50 81
15350.67 79
15351.84 62
15353.01 86
15354.18 91
15355.36 72
15356.53 83
15357.70 74
15358.87 68
15360.04 76
15361.21 74
15362.38 72
15363.55 79
15364.72 102
15365.90 67
15367.07 82
15368.24 72
15369.41 85
15370.58 80
15371.75 66
15372.92 62
15374.10 87
15375.27 88
15376.44 84
15377.61 80
15378.78 75
15379.95 73
15381.13 104
15382.30 74
15383.47 77
15384.64 78
15385.81 103
15386.99 100
15388.16 71
15389.33 65
15390.50 72
15391.68 94
15392.85 73
15394.02 86
15395.19 67
15396.36 68
15397.54 114
15398.71 91
15399.88 75
15401.05 69
15402.23 92
15403.40 81
15404.57 81
15405.75 63
15406.92 73
15408.09 90
15409.26 62
15410.44 66
15411.61 63
15412.78 65
15413.96 80
15415.13 98
15416.30 75
15417.48 59
15418.65 79
15419.82 93
15421.00 86
15422.17 74
15423.34 81
15424.52 72
15425.69 75
15426.86 83
15428.04 60
15429.21 81
15430.39 79
15431.56 86
15432.73 73
15433.91 82
15435.08 77
15436.25 92
15437.43 70
15438.60 67
15439.78 75
15440.95 75
15442.13 99
15443.30 61
15444.47 65
15445.65 70
15446.82 77
15448.00 93
15449.17 78
15450.35 79
15451.52 64
15452.70 75
15453.87 70
15455.04 83
15456.22 79
15457.39 82
15458.57 88
15459.74 68
15460.92 70
15462.09 71
15463.27 89
15464.44 83
15465.62 72
15466.79 73
15467.97 87
15469.14 82
15470.32 84
15471.49 60
15472.67 91
15473.85 88
15475.02 107
15476.20 84
15477.37 80
15478.55 69
15479.72 81
15480.90 73
15482.07 94
15483.25 67
15484.43 67
15485.60 61
15486.78 67
15487.95 62
15489.13 88
15490.31 80
15491.48 100
15492.66 80
15493.83 84
15495.01 74
15496.19 69
15497.36 69
15498.54 73
15499.72 86
15500.89 79
15502.07 82
15503.25 74
15504.42 67
15505.60 68
15506.78 94
15507.95 68
15509.13 86
15510.31 61
15511.48 81
15512.66 86
15513.84 64
15515.01 74
15516.19 82
15517.37 84
15518.54 82
15519.72 80
15520.90 74
15522.08 79
15523.25 79
15524.43 86
15525.61 90
15526.79 66
15527.96 82
15529.14 79
15530.32 77
15531.50 70
15532.67 73
15533.85 63
15535.03 72
15536.21 68
15537.38 78
15538.56 73
15539.74 66
15540.92 81
15542.10 73
15543.27 77
15544.45 87
15545.63 89
15546.81 78
15547.99 79
15549.17 69
15550.34 78
15551.52 64
15552.70 73
15553.88 86
15555.06 83
15556.24 69
15557.41 82
15558.59 74
15559.77 93
15560.95 74
15562.13 81
15563.31 88
15564.49 77
15565.67 76
15566.84 89
15568.02 101
15569.20 85
15570.38 106
15571.56 67
15572.74 85
15573.92 70
15575.10 83
15576.28 90
15577.46 85
15578.64 79
15579.82 73
15581.00 87
15582.18 98
15583.35 104
15584.53 70
15585.71 78
15586.89 77
15588.07 80
15589.25 93
15590.43 76
15591.61 88
15592.79 107
15593.97 81
15595.15 77
15596.33 68
15597.51 92
15598.69 83
15599.87 100
15601.05 87
15602.23 83
15603.41 89
15604.59 87
15605.78 92
15606.96 75
15608.14 85
15609.32 74
15610.50 97
15611.68 73
15612.86 87
15614.04 72
15615.22 87
15616.40 96
15617.58 87
15618.76 77
15619.94 85
15621.12 102
15622.31 99
15623.49 91
15624.67 92
15625.85 120
15627.03 98
15628.21 103
15629.39 89
15630.57 93
15631.76 76
15632.94 99
15634.12 92
15635.30 77
15636.48 76
15637.66 102
15638.85 104
15640.03 77
15641.21 107
15642.39 101
15643.57 102
15644.75 84
15645.94 83
15647.12 90
15648.30 90
15649.48 85
15650.66 100
15651.85 77
15653.03 75
15654.21 98
15655.39 129
15656.58 108
15657.76 96
15658.94 90
15660.12 77
15661.31 118
15662.49 104
15663.67 111
15664.85 88
15666.04 108
15667.22 108
15668.40 88
15669.58 92
15670.77 108
15671.95 133
15673.13 108
15674.32 91
15675.50 90
15676.68 132
15677.87 94
15679.05 100
15680.23 107
15681.42 101
15682.60 106
15683.78 117
15684.97 108
15686.15 118
15687.33 131
15688.52 120
15689.70 83
15690.88 79
15692.07 99
15693.25 118
15694.44 125
15695.62 108
15696.80 120
15697.99 105
15699.17 128
15700.35 124
15701.54 107
15702.72 108
15703.91 139
15705.09 128
15706.28 116
15707.46 115
15708.64 123
15709.83 123
15711.01 139
15712.20 123
15713.38 118
15714.57 123
15715.75 125
15716.94 162
15718.12 115
15719.31 130
15720.49 139
15721.67 143
15722.86 132
15724.04 118
15725.23 135
15726.41 156
15727.60 133
15728.78 116
15729.97 128
15731.15 125
15732.34 143
15733.53 101
15734.71 117
15735.90 103
15737.08 96
15738.27 112
15739.45 121
15740.64 93
15741.82 97
15743.01 128
15744.19 134
15745.38 105
15746.57 95
15747.75 111
15748.94 123
15750.12 116
15751.31 108
15752.50 122
15753.68 109
15754.87 107
15756.05 139
15757.24 128
15758.43 119
15759.61 125
15760.80 105
15761.99 106
15763.17 118
15764.36 129
15765.54 123
15766.73 102
15767.92 110
15769.10 113
15770.29 116
15771.48 102
15772.66 110
15773.85 111
15775.04 108
15776.22 124
15777.41 103
15778.60 111
15779.79 105
15780.97 85
15782.16 111
15783.35 129
15784.53 112
15785.72 103
15786.91 114
15788.10 99
15789.28 92
15790.47 131
15791.66 112
15792.85 107
15794.03 97
15795.22 112
15796.41 105
15797.60 106
15798.78 81
15799.97 109
15801.16 102
15802.35 115
15803.54 106
15804.72 96
15805.91 97
15807.10 92
15808.29 107
15809.48 90
15810.66 103
15811.85 113
15813.04 96
15814.23 110
15815.42 90
15816.61 95
15817.79 101
15818.98 90
15820.17 105
15821.36 95
15822.55 94
15823.74 101
15824.93 83
15826.11 89
15827.30 110
15828.49 95
15829.68 91
15830.87 104
15832.06 91
15833.25 91
15834.44 75
15835.63 91
15836.82 102
15838.00 90
15839.19 94
15840.38 82
15841.57 89
15842.76 67
15843.95 78
15845.14 94
15846.33 97
15847.52 85
15848.71 101
15849.90 94
15851.09 102
15852.28 79
15853.47 77
15854.66 91
15855.85 90
15857.04 103
15858.23 79
15859.42 86
15860.61 67
15861.80 97
15862.99 81
15864.18 93
15865.37 98
15866.56 90
15867.75 115
15868.94 95
15870.13 80
15871.32 82
15872.51 101
15873.70 102
15874.89 100
15876.08 79
15877.27 83
15878.46 86
15879.66 73
15880.85 86
15882.04 69
15883.23 85
15884.42 100
15885.61 83
15886.80 100
15887.99 89
15889.18 104
15890.37 103
15891.57 102
15892.76 84
15893.95 86
15895.14 111
15896.33 97
15897.52 98
15898.71 101
15899.91 88
15901.10 98
15902.29 114
15903.48 100
15904.67 102
15905.86 88
15907.06 86
15908.25 91
15909.44 76
15910.63 90
15911.82 94
15913.02 100
15914.21 98
15915.40 93
15916.59 97
15917.78 104
15918.98 99
15920.17 103
15921.36 97
15922.55 94
15923.75 84
15924.94 113
15926.13 93
15927.32 93
15928.52 85
15929.71 111
15930.90 89
15932.09 89
15933.29 98
15934.48 101
15935.67 112
15936.87 110
15938.06 94
15939.25 90
15940.44 115
15941.64 109
15942.83 111
15944.02 95
15945.22 94
15946.41 98
15947.60 126
15948.80 91
15949.99 102
15951.18 91
15952.38 105
15953.57 98
15954.77 72
15955.96 66
15957.15 102
15958.35 90
15959.54 87
15960.73 84
15961.93 89
15963.12 96
15964.32 86
15965.51 100
15966.70 73
15967.90 95
15969.09 87
15970.29 94
15971.48 78
15972.67 69
15973.87 84
15975.06 94
15976.26 83
15977.45 62
15978.65 104
15979.84 81
15981.04 87
15982.23 80
15983.43 91
15984.62 93
15985.81 88
15987.01 98
15988.20 96
15989.40 86
15990.59 87
15991.79 96
15992.98 91
15994.18 71
15995.37 75
15996.57 82
15997.76 79
15998.96 64
16000.16 75
16001.35 91
16002.55 80
16003.74 76
16004.94 81
16006.13 73
16007.33 91
16008.52 77
16009.72 76
16010.92 85
16012.11 78
16013.31 76
16014.50 81
16015.70 79
16016.89 73
16018.09 84
16019.29 87
16020.48 69
16021.68 69
16022.87 95
16024.07 95
16025.27 84
16026.46 71
16027.66 92
16028.86 87
16030.05 70
16031.25 94
16032.45 79
16033.64 76
16034.84 78
16036.04 95
16037.23 86
16038.43 71
16039.63 76
16040.82 87
16042.02 72
16043.22 78
16044.41 69
16045.61 98
16046.81 68
16048.00 75
16049.20 61
16050.40 92
16051.60 81
16052.79 65
16053.99 87
16055.19 80
16056.39 69
16057.58 79
16058.78 97
16059.98 81
16061.18 72
16062.37 86
16063.57 76
16064.77 88
16065.97 66
16067.16 77
16068.36 88
16069.56 87
16070.76 88
16071.96 85
16073.15 67
16074.35 64
16075.55 67
16076.75 94
16077.95 74
16079.14 77
16080.34 77
16081.54 84
16082.74 74
16083.94 69
16085.14 69
16086.34 87
16087.53 64
16088.73 66
16089.93 69
16091.13 79
16092.33 82
16093.53 68
16094.73 78
16095.93 72
16097.12 76
16098.32 90
16099.52 90
16100.72 72
16101.92 49
16103.12 77
16104.32 80
16105.52 80
16106.72 73
16107.92 90
16109.12 78
16110.32 67
16111.52 88
16112.71 82
16113.91 68
16115.11 70
16116.31 100
16117.51 90
16118.71 75
16119.91 63
16121.11 86
16122.31 68
16123.51 73
16124.71 68
16125.91 82
16127.11 63
16128.31 60
16129.51 78
16130.71 67
16131.91 73
16133.11 78
16134.31 76
16135.51 81
16136.71 78
16137.92 88
16139.12 72
16140.32 67
16141.52 64
16142.72 73
16143.92 77
16145.12 71
16146.32 64
16147.52 72
16148.72 81
16149.92 73
16151.12 66
16152.32 75
16153.53 91
16154.73 76
16155.93 65
16157.13 80
16158.33 70
16159.53 59
16160.73 69
16161.93 75
16163.14 68
16164.34 71
16165.54 63
16166.74 67
16167.94 69
16169.14 72
16170.34 78
16171.55 66
16172.75 69
16173.95 68
16175.15 85
16176.35 60
16177.56 92
16178.76 70
16179.96 78
16181.16 80
16182.36 84
16183.57 66
16184.77 68
16185.97 73
16187.17 68
16188.38 80
16189.58 58
16190.78 64
16191.98 76
16193.18 77
16194.39 91
16195.59 97
16196.79 69
16198.00 77
16199.20 72
16200.40 74
16201.60 66
16202.81 85
16204.01 67
16205.21 84
16206.42 74
16207.62 72
16208.82 87
16210.02 82
16211.23 58
16212.43 71
16213.63 84
16214.84 79
16216.04 84
16217.24 72
16218.45 69
16219.65 91
16220.86 82
16222.06 63
16223.26 59
16224.47 72
16225.67 82
16226.87 74
16228.08 71
16229.28 70
16230.49 74
16231.69 75
16232.89 84
16234.10 93
16235.30 64
16236.51 87
16237.71 83
16238.91 89
16240.12 78
16241.32 74
16242.53 77
16243.73 86
16244.94 100
16246.14 88
16247.34 80
16248.55 78
16249.75 89
16250.96 78
16252.16 89
16253.37 68
16254.57 77
16255.78 94
16256.98 93
16258.19 96
16259.39 70
16260.60 92
16261.80 72
16263.01 90
16264.21 83
16265.42 94
16266.62 87
16267.83 92
16269.03 85
16270.24 85
16271.45 82
16272.65 76
16273.86 82
16275.06 85
16276.27 88
16277.47 103
16278.68 99
16279.88 77
16281.09 92
16282.30 94
16283.50 104
16284.71 99
16285.91 114
16287.12 79
16288.33 103
16289.53 85
16290.74 88
16291.94 88
16293.15 102
16294.36 80
16295.56 99
16296.77 101
16297.98 94
16299.18 106
16300.39 95
16301.60 92
16302.80 82
16304.01 102
16305.22 92
16306.42 112
16307.63 97
16308.84 110
16310.04 133
16311.25 104
16312.46 72
16313.66 91
16314.87 76
16316.08 95
16317.29 117
16318.49 107
16319.70 91
16320.91 84
16322.11 119
16323.32 103
16324.53 87
16325.74 109
16326.94 97
16328.15 85
16329.36 70
16330.57 71
16331.77 92
16332.98 88
16334.19 78
16335.40 83
16336.61 84
16337.81 99
16339.02 90
16340.23 77
16341.44 75
16342.65 84
16343.85 73
16345.06 76
16346.27 83
16347.48 87
16348.69 70
16349.90 68
16351.10 83
16352.31 91
16353.52 94
16354.73 85
16355.94 82
16357.15 93
16358.35 94
16359.56 86
16360.77 89
16361.98 95
16363.19 85
16364.40 77
16365.61 88
16366.82 72
16368.03 70
16369.23 80
16370.44 79
16371.65 87
16372.86 92
16374.07 77
16375.28 77
16376.49 87
16377.70 75
16378.91 79
16380.12 95
16381.33 82
16382.54 90
16383.75 92
16384.96 73
16386.17 98
16387.38 85
16388.59 89
16389.80 82
16391.01 88
16392.22 73
16393.43 90
16394.64 88
16395.85 70
16397.06 85
16398.27 91
16399.48 91
16400.69 67
16401.90 70
16403.11 52
16404.32 71
16405.53 78
16406.74 59
16407.95 76
16409.16 67
16410.37 75
16411.58 72
16412.79 59
16414.00 76
16415.21 92
16416.42 73
16417.63 73
16418.85 74
16420.06 75
16421.27 49
16422.48 77
16423.69 72
16424.90 68
16426.11 64
16427.32 69
16428.53 67
16429.75 57
16430.96 74
16432.17 71
16433.38 64
16434.59 63
16435.80 57
16437.01 69
16438.23 75
16439.44 70
16440.65 75
16441.86 83
16443.07 79
16444.28 79
16445.50 64
16446.71 56
16447.92 72
16449.13 70
16450.34 67
16451.56 97
16452.77 80
16453.98 73
16455.19 64
16456.41 90
16457.62 82
16458.83 60
16460.04 71
16461.26 72
16462.47 88
16463.68 86
16464.89 74
16466.11 66
16467.32 86
16468.53 81
16469.74 76
16470.96 78
16472.17 67
16473.38 82
16474.60 83
16475.81 73
16477.02 70
16478.23 75
16479.45 79
16480.66 80
16481.87 82
16483.09 65
16484.30 61
16485.51 54
16486.73 65
16487.94 74
16489.15 60
16490.37 66
16491.58 84
16492.80 81
16494.01 55
16495.22 69
16496.44 91
16497.65 89
16498.86 63
16500.08 50
16501.29 60
16502.51 68
16503.72 81
16504.93 64
16506.15 67
16507.36 67
16508.58 77
16509.79 70
16511.01 56
16512.22 55
16513.43 79
16514.65 67
16515.86 70
16517.08 65
16518.29 77
16519.51 66
16520.72 66
16521.94 68
16523.15 70
16524.37 67
16525.58 62
16526.80 69
16528.01 67
16529.23 63
16530.44 56
16531.66 73
16532.87 67
16534.09 61
16535.30 45
16536.52 70
16537.73 76
16538.95 61
16540.16 55
16541.38 70
16542.59 59
16543.81 84
16545.02 71
16546.24 80
16547.46 54
16548.67 73
16549.89 81
16551.10 86
16552.32 86
16553.54 62
16554.75 74
16555.97 71
16557.18 65
16558.40 51
16559.62 69
16560.83 75
16562.05 75
16563.26 52
16564.48 66
16565.70 53
16566.91 74
16568.13 63
16569.35 56
16570.56 78
16571.78 58
16573.00 77
16574.21 74
16575.43 42
16576.65 53
16577.86 69
16579.08 76
16580.30 70
16581.51 81
16582.73 62
16583.95 58
16585.16 65
16586.38 78
16587.60 64
16588.82 79
16590.03 80
16591.25 85
16592.47 49
16593.68 63
16594.90 84
16596.12 80
16597.34 82
16598.55 77
16599.77 49
16600.99 76
16602.21 76
16603.43 59
16604.64 58
16605.86 60
16607.08 77
16608.30 73
16609.51 62
16610.73 73
16611.95 61
16613.17 56
16614.39 73
16615.60 55
16616.82 51
16618.04 63
16619.26 66
16620.48 74
16621.70 72
16622.91 74
16624.13 56
16625.35 58
16626.57 68
16627.79 67
16629.01 67
16630.23 64
16631.45 71
16632.66 71
16633.88 58
16635.10 66
16636.32 79
16637.54 66
16638.76 65
16639.98 67
16641.20 59
16642.42 65
16643.64 61
16644.85 60
16646.07 73
16647.29 58
16648.51 65
16649.73 74
16650.95 57
16652.17 57
16653.39 66
16654.61 65
16655.83 72
16657.05 50
16658.27 67
16659.49 74
16660.71 63
16661.93 61
16663.15 64
16664.37 63
16665.59 68
16666.81 72
16668.03 55
16669.25 75
16670.47 70
16671.69 73
16672.91 64
16674.13 52
16675.35 68
16676.57 79
16677.79 62
16679.01 64
16680.23 66
16681.45 66
16682.67 59
16683.89 62
16685.11 56
16686.34 58
16687.56 74
16688.78 72
16690.00 57
16691.22 71
16692.44 91
16693.66 72
16694.88 64
16696.10 52
16697.32 51
16698.55 73
16699.77 67
16700.99 65
16702.21 56
16703.43 74
16704.65 78
16705.87 77
16707.10 66
16708.32 55
16709.54 64
16710.76 57
16711.98 54
16713.20 59
16714.43 52
16715.65 61
16716.87 65
16718.09 56
16719.31 50
16720.54 63
16721.76 86
16722.98 71
16724.20 58
16725.42 61
16726.65 61
16727.87 63
16729.09 61
16730.31 67
16731.54 49
16732.76 60
16733.98 67
16735.20 80
16736.43 63
16737.65 66
16738.87 69
16740.09 67
16741.32 61
16742.54 34
16743.76 49
16744.99 57
16746.21 78
16747.43 70
16748.65 50
16749.88 60
16751.10 65
16752.32 66
16753.55 59
16754.77 57
16755.99 59
16757.22 59
16758.44 64
16759.66 48
16760.89 54
16762.11 75
16763.33 73
16764.56 64
16765.78 58
16767.01 60
16768.23 66
16769.45 60
16770.68 67
16771.90 70
16773.12 71
16774.35 56
16775.57 56
16776.80 55
16778.02 55
16779.25 67
16780.47 74
16781.69 58
16782.92 63
16784.14 74
16785.37 61
16786.59 57
16787.82 79
16789.04 65
16790.27 63
16791.49 69
16792.71 58
16793.94 71
16795.16 59
16796.39 50
16797.61 53
16798.84 55
16800.06 52
16801.29 54
16802.51 52
16803.74 59
16804.96 54
16806.19 71
16807.41 60
16808.64 57
16809.86 67
16811.09 57
16812.32 65
16813.54 65
16814.77 68
16815.99 61
16817.22 73
16818.44 69
16819.67 65
16820.89 61
16822.12 65
16823.35 53
16824.57 57
16825.80 77
16827.02 52
16828.25 65
16829.48 57
16830.70 77
16831.93 65
16833.15 59
16834.38 61
16835.61 59
16836.83 52
16838.06 67
16839.29 60
16840.51 65
16841.74 53
16842.96 65
16844.19 61
16845.42 50
16846.64 73
16847.87 70
16849.10 63
16850.32 50
16851.55 83
16852.78 70
16854.01 72
16855.23 70
16856.46 82
16857.69 78
16858.91 57
16860.14 50
16861.37 66
16862.59 63
16863.82 63
16865.05 74
16866.28 76
16867.50 76
16868.73 44
16869.96 58
16871.19 52
16872.41 56
16873.64 67
16874.87 71
16876.10 68
16877.33 81
16878.55 65
16879.78 71
16881.01 68
16882.24 69
16883.46 84
16884.69 75
16885.92 77
16887.15 51
16888.38 70
16889.61 74
16890.83 73
16892.06 74
16893.29 78
16894.52 85
16895.75 87
16896.98 75
16898.20 59
16899.43 61
16900.66 79
16901.89 67
16903.12 73
16904.35 66
16905.58 57
16906.80 58
16908.03 66
16909.26 71
16910.49 73
16911.72 81
16912.95 47
16914.18 73
16915.41 60
16916.64 55
16917.87 62
16919.10 71
16920.33 77
16921.55 56
16922.78 59
16924.01 50
16925.24 59
16926.47 65
16927.70 79
16928.93 68
16930.16 60
16931.39 66
16932.62 70
16933.85 55
16935.08 65
16936.31 61
16937.54 76
16938.77 65
16940.00 72
16941.23 48
16942.46 65
16943.69 70
16944.92 55
16946.15 65
16947.38 59
16948.61 62
16949.84 62
16951.07 56
16952.30 76
16953.53 68
16954.76 71
16956.00 77
16957.23 66
16958.46 56
16959.69 67
16960.92 59
16962.15 82
16963.38 70
16964.61 78
16965.84 75
16967.07 72
16968.30 77
16969.54 85
16970.77 71
16972.00 68
16973.23 75
16974.46 74
16975.69 58
16976.92 63
16978.15 71
16979.39 68
16980.62 57
16981.85 75
16983.08 103
16984.31 69
16985.54 76
16986.78 72
16988.01 85
16989.24 68
16990.47 63
16991.70 76
16992.94 85
16994.17 82
16995.40 74
16996.63 62
16997.86 75
16999.10 79
17000.33 59
17001.56 91
17002.79 60
17004.03 77
17005.26 69
17006.49 69
17007.72 57
17008.96 60
17010.19 68
17011.42 67
17012.65 65
17013.89 66
17015.12 69
17016.35 67
17017.58 74
17018.82 74
17020.05 72
17021.28 79
17022.52 55
17023.75 58
17024.98 65
17026.22 65
17027.45 74
17028.68 78
17029.92 67
17031.15 65
17032.38 62
17033.62 64
17034.85 62
17036.08 62
17037.32 53
17038.55 89
17039.78 83
17041.02 80
17042.25 59
17043.49 62
17044.72 58
17045.95 59
17047.19 72
17048.42 91
17049.66 60
17050.89 62
17052.12 66
17053.36 79
17054.59 64
17055.83 54
17057.06 63
17058.29 60
17059.53 72
17060.76 56
17062.00 64
17063.23 69
17064.47 73
17065.70 75
17066.94 68
17068.17 57
17069.41 61
17070.64 63
17071.88 63
17073.11 56
17074.35 46
17075.58 60
17076.82 64
17078.05 57
17079.29 65
17080.52 59
17081.76 52
17082.99 77
17084.23 70
17085.46 54
17086.70 54
17087.93 80
17089.17 67
17090.40 58
17091.64 69
17092.87 65
17094.11 65
17095.35 67
17096.58 69
17097.82 72
17099.05 61
17100.29 74
17101.53 66
17102.76 62
17104.00 65
17105.23 69
17106.47 60
17107.71 60
17108.94 50
17110.18 54
17111.41 75
17112.65 65
17113.89 61
17115.12 58
17116.36 69
17117.60 88
17118.83 54
17120.07 63
17121.31 65
17122.54 48
17123.78 56
17125.02 66
17126.25 61
17127.49 59
17128.73 77
17129.96 62
17131.20 65
17132.44 56
17133.68 59
17134.91 61
17136.15 58
17137.39 67
17138.62 63
17139.86 55
17141.10 77
17142.34 47
17143.57 61
17144.81 42
17146.05 62
17147.29 56
17148.52 52
17149.76 63
17151.00 59
17152.24 49
17153.48 61
17154.71 64
17155.95 47
17157.19 63
17158.43 62
17159.66 55
17160.90 57
17162.14 61
17163.38 56
17164.62 59
17165.86 53
17167.09 76
17168.33 68
17169.57 70
17170.81 59
17172.05 66
17173.29 62
17174.52 58
17175.76 59
17177.00 44
17178.24 54
17179.48 60
17180.72 48
17181.96 57
17183.20 59
17184.43 67
17185.67 76
17186.91 52
17188.15 68
17189.39 54
17190.63 72
17191.87 67
17193.11 49
17194.35 62
17195.59 53
17196.83 60
17198.07 76
17199.31 66
17200.55 56
17201.78 65
17203.02 66
17204.26 61
17205.50 73
17206.74 66
17207.98 53
17209.22 69
17210.46 56
17211.70 60
17212.94 63
17214.18 51
17215.42 56
17216.66 63
17217.90 69
17219.14 60
17220.38 59
17221.62 52
17222.86 60
17224.10 49
17225.34 60
17226.59 54
17227.83 67
17229.07 51
17230.31 48
17231.55 56
17232.79 55
17234.03 59
17235.27 56
17236.51 63
17237.75 50
17238.99 61
17240.23 49
17241.47 65
17242.72 59
17243.96 60
17245.20 60
17246.44 60
17247.68 57
17248.92 64
17250.16 39
17251.40 47
17252.65 67
17253.89 54
17255.13 45
17256.37 78
17257.61 72
17258.85 53
17260.09 58
17261.34 64
17262.58 62
17263.82 41
17265.06 60
17266.30 54
17267.55 71
17268.79 56
17270.03 52
17271.27 57
17272.51 50
17273.76 62
17275.00 51
17276.24 59
17277.48 49
17278.72 57
17279.97 66
17281.21 56
17282.45 63
17283.69 66
17284.94 51
17286.18 60
17287.42 59
17288.67 57
17289.91 53
17291.15 62
17292.39 58
17293.64 57
17294.88 53
17296.12 57
17297.37 65
17298.61 53
17299.85 59
17301.09 69
17302.34 50
17303.58 55
17304.82 61
17306.07 71
17307.31 76
17308.55 65
17309.80 62
17311.04 52
17312.29 61
17313.53 64
17314.77 64
17316.02 65
17317.26 63
17318.50 57
17319.75 56
17320.99 63
17322.24 78
17323.48 70
17324.72 66
17325.97 66
17327.21 48
17328.46 69
17329.70 64
17330.94 54
17332.19 69
17333.43 63
17334.68 54
17335.92 45
17337.17 57
17338.41 59
17339.65 54
17340.90 47
17342.14 55
17343.39 60
17344.63 63
17345.88 64
17347.12 61
17348.37 65
17349.61 51
17350.86 54
17352.10 76
17353.35 70
17354.59 63
17355.84 61
17357.08 67
17358.33 64
17359.57 49
17360.82 54
17362.06 65
17363.31 57
17364.55 59
17365.80 57
17367.05 52
17368.29 46
17369.54 62
17370.78 61
17372.03 53
17373.27 59
17374.52 46
17375.77 46
17377.01 56
17378.26 50
17379.50 79
17380.75 54
17382.00 58
17383.24 61
17384.49 61
17385.73 68
17386.98 51
17388.23 54
17389.47 62
17390.72 61
17391.97 59
17393.21 59
17394.46 64
17395.71 69
17396.95 62
17398.20 47
17399.45 51
17400.69 70
17401.94 59
17403.19 45
17404.43 66
17405.68 64
17406.93 44
17408.17 60
17409.42 61
17410.67 52
17411.91 42
17413.16 51
17414.41 70
17415.66 67
17416.90 52
17418.15 48
17419.40 59
17420.65 52
17421.89 50
17423.14 48
17424.39 68
17425.64 66
17426.88 69
17428.13 58
17429.38 58
17430.63 67
17431.87 69
17433.12 70
17434.37 70
17435.62 64
17436.87 57
17438.11 64
17439.36 59
17440.61 44
17441.86 52
17443.11 71
17444.36 57
17445.60 61
17446.85 59
17448.10 55
17449.35 73
17450.60 77
17451.85 64
17453.10 51
17454.34 68
17455.59 67
17456.84 64
17458.09 60
17459.34 64
17460.59 59
17461.84 52
17463.09 45
17464.33 64
17465.58 57
17466.83 68
17468.08 69
17469.33 62
17470.58 50
17471.83 84
17473.08 59
17474.33 59
17475.58 55
17476.83 60
17478.08 54
17479.33 51
17480.58 70
17481.83 53
17483.08 58
17484.33 66
17485.58 54
17486.83 60
17488.07 76
17489.32 63
17490.57 64
17491.82 79
17493.07 71
17494.32 50
17495.58 58
17496.83 63
17498.08 55
17499.33 59
17500.58 46
17501.83 63
17503.08 49
17504.33 49
17505.58 65
17506.83 52
17508.08 62
17509.33 58
17510.58 77
17511.83 59
17513.08 62
17514.33 58
17515.58 63
17516.83 60
17518.09 57
17519.34 46
17520.59 67
17521.84 59
17523.09 59
17524.34 58
17525.59 72
17526.84 59
17528.09 60
17529.35 64
17530.60 49
17531.85 56
17533.10 70
17534.35 57
17535.60 66
17536.86 62
17538.11 65
17539.36 71
17540.61 54
17541.86 56
17543.11 57
17544.37 69
17545.62 60
17546.87 57
17548.12 52
17549.37 56
17550.63 56
17551.88 56
17553.13 61
17554.38 63
17555.63 42
17556.89 48
17558.14 52
17559.39 55
17560.64 61
17561.90 70
17563.15 57
17564.40 53
17565.65 53
17566.91 69
17568.16 63
17569.41 63
17570.67 55
17571.92 53
17573.17 58
17574.42 61
17575.68 60
17576.93 56
17578.18 55
17579.44 61
17580.69 66
17581.94 61
17583.20 53
17584.45 51
17585.70 63
17586.96 64
17588.21 49
17589.46 70
17590.72 51
17591.97 67
17593.22 57
17594.48 50
17595.73 61
17596.99 50
17598.24 55
17599.49 58
17600.75 60
17602.00 59
17603.26 61
17604.51 81
17605.76 53
17607.02 67
17608.27 55
17609.53 68
17610.78 68
17612.03 57
17613.29 58
17614.54 58
17615.80 41
17617.05 47
17618.31 65
17619.56 61
17620.82 58
17622.07 63
17623.33 55
17624.58 48
17625.83 54
17627.09 64
17628.34 62
17629.60 47
17630.85 50
17632.11 64
17633.36 59
17634.62 55
17635.88 66
17637.13 73
17638.39 53
17639.64 52
17640.90 63
17642.15 71
17643.41 54
17644.66 54
17645.92 45
17647.17 69
17648.43 60
17649.68 50
17650.94 47
17652.20 65
17653.45 68
17654.71 55
17655.96 65
17657.22 59
17658.48 62
17659.73 50
17660.99 55
17662.24 47
17663.50 50
17664.76 60
17666.01 64
17667.27 59
17668.53 55
17669.78 53
17671.04 72
17672.29 54
17673.55 53
17674.81 66
17676.06 53
17677.32 51
17678.58 49
17679.83 54
17681.09 62
17682.35 53
17683.60 68
17684.86 66
17686.12 61
17687.38 45
17688.63 55
17689.89 58
17691.15 47
17692.40 60
17693.66 63
17694.92 66
17696.18 56
17697.43 56
17698.69 42
17699.95 44
17701.21 53
17702.46 54
17703.72 58
17704.98 58
17706.24 55
17707.49 57
17708.75 64
17710.01 60
17711.27 55
17712.53 42
17713.78 51
17715.04 48
17716.30 57
17717.56 45
17718.82 47
17720.07 61
17721.33 67
17722.59 49
17723.85 46
17725.11 43
17726.36 53
17727.62 53
17728.88 52
17730.14 50
17731.40 64
17732.66 55
17733.92 55
17735.17 55
17736.43 41
17737.69 54
17738.95 50
17740.21 48
17741.47 48
17742.73 61
17743.99 42
17745.25 58
17746.51 62
17747.76 47
17749.02 53
17750.28 63
17751.54 53
17752.80 43
17754.06 52
17755.32 74
17756.58 53
17757.84 51
17759.10 59
17760.36 67
17761.62 63
17762.88 49
17764.14 58
17765.40 54
17766.66 54
17767.92 56
17769.18 58
17770.44 59
17771.70 58
17772.96 61
17774.22 45
17775.48 52
17776.74 58
17778.00 60
17779.26 55
17780.52 46
17781.78 48
17783.04 55
17784.30 44
17785.56 57
17786.82 44
17788.08 50
17789.34 57
17790.60 64
17791.86 55
17793.12 56
17794.38 54
17795.65 40
17796.91 48
17798.17 55
17799.43 37
17800.69 47
17801.95 50
17803.21 53
17804.47 49
17805.73 47
17807.00 47
17808.26 49
17809.52 45
17810.78 50
17812.04 53
17813.30 41
17814.56 51
17815.83 70
17817.09 55
17818.35 47
17819.61 55
17820.87 63
17822.13 58
17823.40 43
17824.66 55
17825.92 55
17827.18 52
17828.44 47
17829.71 63
17830.97 61
17832.23 56
17833.49 55
17834.75 56
17836.02 62
17837.28 47
17838.54 45
17839.80 44
17841.07 57
17842.33 54
17843.59 45
17844.85 52
17846.12 56
17847.38 47
17848.64 59
17849.91 54
17851.17 52
17852.43 58
17853.69 54
17854.96 49
17856.22 43
17857.48 48
17858.75 61
17860.01 49
17861.27 53
17862.54 41
17863.80 53
17865.06 40
17866.33 45
17867.59 48
17868.85 63
17870.12 62
17871.38 55
17872.64 66
17873.91 44
17875.17 49
17876.43 47
17877.70 55
17878.96 58
17880.23 39
17881.49 36
17882.75 54
17884.02 62
17885.28 52
17886.55 45
17887.81 48
17889.07 52
17890.34 56
17891.60 59
17892.87 68
17894.13 43
17895.40 48
17896.66 51
17897.92 51
17899.19 53
17900.45 54
17901.72 69
17902.98 55
17904.25 59
17905.51 58
17906.78 47
17908.04 63
17909.31 57
17910.57 58
17911.84 41
17913.10 52
17914.37 48
17915.63 55
17916.90 49
17918.16 38
17919.43 40
17920.69 54
17921.96 60
17923.22 48
17924.49 46
17925.75 55
17927.02 66
17928.29 63
17929.55 56
17930.82 54
17932.08 42
17933.35 50
17934.61 61
17935.88 61
17937.15 42
17938.41 51
17939.68 80
17940.94 51
17942.21 57
17943.48 63
17944.74 52
17946.01 59
17947.28 57
17948.54 46
17949.81 46
17951.07 66
17952.34 43
17953.61 53
17954.87 57
17956.14 64
17957.41 62
17958.67 49
17959.94 37
17961.21 51
17962.47 50
17963.74 54
17965.01 48
17966.27 57
17967.54 73
17968.81 68
17970.08 56
17971.34 57
17972.61 46
17973.88 58
17975.14 68
17976.41 61
17977.68 56
17978.95 53
17980.21 61
17981.48 66
17982.75 52
17984.02 55
17985.28 53
17986.55 56
17987.82 68
17989.09 49
17990.35 44
17991.62 51
17992.89 70
17994.16 63
17995.43 40
17996.69 48
17997.96 45
17999.23 63
18000.50 55
18001.77 51
18003.03 43
18004.30 46
18005.57 55
18006.84 45
18008.11 48
18009.38 53
18010.64 52
18011.91 57
18013.18 56
18014.45 48
18015.72 57
18016.99 61
18018.26 53
18019.53 45
18020.79 53
18022.06 66
18023.33 62
18024.60 62
18025.87 53
18027.14 53
18028.41 60
18029.68 69
18030.95 60
18032.22 66
18033.48 37
18034.75 60
18036.02 50
18037.29 61
18038.56 58
18039.83 51
18041.10 67
18042.37 48
18043.64 61
18044.91 58
18046.18 60
18047.45 58
18048.72 50
18049.99 62
18051.26 65
18052.53 68
18053.80 51
18055.07 48
18056.34 64
18057.61 58
18058.88 44
18060.15 39
18061.42 62
18062.69 49
18063.96 53
18065.23 57
18066.50 39
18067.77 62
18069.04 72
18070.31 62
18071.58 45
18072.86 64
18074.13 57
18075.40 44
18076.67 60
18077.94 45
18079.21 65
18080.48 59
18081.75 47
18083.02 50
18084.29 51
18085.56 54
18086.84 59
18088.11 66
18089.38 55
18090.65 51
18091.92 61
18093.19 51
18094.46 55
18095.74 45
18097.01 42
18098.28 56
18099.55 67
18100.82 69
18102.09 50
18103.37 50
18104.64 57
18105.91 58
18107.18 65
18108.45 56
18109.72 56
18111.00 44
18112.27 56
18113.54 66
18114.81 60
18116.09 53
18117.36 59
18118.63 55
18119.90 56
18121.17 48
18122.45 32
18123.72 50
18124.99 46
18126.26 63
18127.54 57
18128.81 47
18130.08 50
18131.36 59
18132.63 71
18133.90 45
18135.17 36
18136.45 47
18137.72 45
18138.99 55
18140.27 53
18141.54 60
18142.81 67
18144.09 50
18145.36 73
18146.63 59
18147.91 48
18149.18 63
18150.45 60
18151.73 56
18153.00 56
18154.27 36
18155.55 48
18156.82 61
18158.09 56
18159.37 55
18160.64 48
18161.91 60
18163.19 50
18164.46 53
18165.74 42
18167.01 67
18168.28 49
18169.56 46
18170.83 50
18172.11 47
18173.38 64
18174.66 59
18175.93 65
18177.20 65
18178.48 36
18179.75 50
18181.03 41
18182.30 62
18183.58 50
18184.85 52
18186.13 53
18187.40 51
18188.68 51
18189.95 44
18191.23 50
18192.50 53
18193.78 65
18195.05 44
18196.33 55
18197.60 69
18198.88 48
18200.15 49
18201.43 48
18202.70 58
18203.98 47
18205.25 53
18206.53 59
18207.80 53
18209.08 53
18210.35 61
18211.63 61
18212.90 51
18214.18 55
18215.46 64
18216.73 46
18218.01 45
18219.28 58
18220.56 68
18221.84 43
18223.11 42
18224.39 58
18225.66 55
18226.94 54
18228.22 56
18229.49 56
18230.77 71
18232.04 46
18233.32 56
18234.60 68
18235.87 62
18237.15 53
18238.43 52
18239.70 54
18240.98 53
18242.26 42
18243.53 53
18244.81 56
18246.09 44
18247.36 58
18248.64 59
18249.92 47
18251.19 50
18252.47 50
18253.75 41
18255.03 54
18256.30 57
18257.58 62
18258.86 48
18260.13 60
18261.41 63
18262.69 35
18263.97 42
18265.24 54
18266.52 51
18267.80 62
18269.08 57
18270.35 43
18271.63 47
18272.91 64
18274.19 48
18275.47 57
18276.74 47
18278.02 63
18279.30 62
18280.58 68
18281.85 52
18283.13 52
18284.41 45
18285.69 63
18286.97 61
18288.25 60
18289.52 49
18290.80 59
18292.08 70
18293.36 45
18294.64 38
18295.92 59
18297.19 66
18298.47 59
18299.75 52
18301.03 46
18302.31 47
18303.59 55
18304.87 41
18306.15 56
18307.43 53
18308.70 57
18309.98 53
18311.26 53
18312.54 52
18313.82 35
18315.10 56
18316.38 68
18317.66 52
18318.94 52
18320.22 43
18321.50 60
18322.78 49
18324.06 60
18325.34 56
18326.61 59
18327.89 58
18329.17 70
18330.45 60
18331.73 45
18333.01 59
18334.29 64
18335.57 44
18336.85 46
18338.13 55
18339.41 60
18340.69 58
18341.97 53
18343.25 52
18344.53 66
18345.81 68
18347.09 55
18348.37 54
18349.66 55
18350.94 45
18352.22 53
18353.50 47
18354.78 56
18356.06 38
18357.34 74
18358.62 66
18359.90 38
18361.18 55
18362.46 59
18363.74 61
18365.02 42
18366.30 65
18367.59 59
18368.87 68
18370.15 54
18371.43 57
18372.71 56
18373.99 59
18375.27 49
18376.55 65
18377.84 47
18379.12 47
18380.40 45
18381.68 65
18382.96 59
18384.24 48
18385.53 48
18386.81 69
18388.09 64
18389.37 43
18390.65 46
18391.93 50
18393.22 78
18394.50 42
18395.78 43
18397.06 39
18398.34 59
18399.63 56
18400.91 60
18402.19 56
18403.47 53
18404.76 66
18406.04 63
18407.32 52
18408.60 41
18409.89 42
18411.17 60
18412.45 53
18413.73 44
18415.02 55
18416.30 52
18417.58 52
18418.86 57
18420.15 53
18421.43 46
18422.71 59
18424.00 57
18425.28 46
18426.56 40
18427.85 55
18429.13 50
18430.41 45
18431.70 34
18432.98 46
18434.26 55
18435.55 43
18436.83 48
18438.11 36
18439.40 48
18440.68 62
18441.96 66
18443.25 60
18444.53 63
18445.81 62
18447.10 54
18448.38 60
18449.67 49
18450.95 43
18452.23 64
18453.52 53
18454.80 35
18456.09 47
18457.37 40
18458.66 48
18459.94 57
18461.22 41
18462.51 53
18463.79 54
18465.08 48
18466.36 42
18467.65 45
18468.93 48
18470.22 53
18471.50 57
18472.78 46
18474.07 35
18475.35 61
18476.64 49
18477.92 54
18479.21 39
18480.49 38
18481.78 48
18483.06 60
18484.35 49
18485.63 29
18486.92 59
18488.20 57
18489.49 63
18490.78 56
18492.06 63
18493.35 45
18494.63 78
18495.92 67
18497.20 42
18498.49 58
18499.77 50
18501.06 59
18502.35 55
18503.63 36
18504.92 44
18506.20 56
18507.49 49
18508.78 47
18510.06 40
18511.35 51
18512.63 51
18513.92 61
18515.21 52
18516.49 54
18517.78 58
18519.06 56
18520.35 45
18521.64 48
18522.92 38
18524.21 42
18525.50 56
18526.78 54
18528.07 39
18529.36 43
18530.64 47
18531.93 49
18533.22 50
18534.50 39
18535.79 44
18537.08 60
18538.37 55
18539.65 40
18540.94 47
18542.23 55
18543.51 56
18544.80 46
18546.09 45
18547.38 43
18548.66 57
18549.95 55
18551.24 45
18552.53 60
18553.81 68
18555.10 53
18556.39 55
18557.68 57
18558.96 50
18560.25 37
18561.54 51
18562.83 61
18564.11 38
18565.40 56
18566.69 53
18567.98 41
18569.27 36
18570.56 60
18571.84 43
18573.13 68
18574.42 53
18575.71 59
18577.00 44
18578.28 38
18579.57 36
18580.86 50
18582.15 55
18583.44 41
18584.73 54
18586.02 44
18587.31 53
18588.59 34
18589.88 58
18591.17 45
18592.46 38
18593.75 63
18595.04 58
18596.33 45
18597.62 41
18598.91 37
18600.19 42
18601.48 58
18602.77 51
18604.06 51
18605.35 51
18606.64 51
18607.93 34
18609.22 47
18610.51 65
18611.80 39
18613.09 38
18614.38 51
18615.67 55
18616.96 42
18618.25 43
18619.54 49
18620.83 40
18622.12 46
18623.41 62
18624.70 45
18625.99 45
18627.28 43
18628.57 55
18629.86 65
18631.15 63
18632.44 44
18633.73 55
18635.02 57
18636.31 59
18637.60 48
18638.89 57
18640.18 56
18641.47 63
18642.76 59
18644.05 50
18645.34 43
18646.63 35
18647.93 49
18649.22 52
18650.51 47
18651.80 44
18653.09 51
18654.38 51
18655.67 43
18656.96 37
18658.25 33
18659.55 49
18660.84 59
18662.13 61
18663.42 48
18664.71 61
18666.00 49
18667.29 49
18668.58 53
18669.88 42
18671.17 47
18672.46 58
18673.75 46
18675.04 44
18676.34 38
18677.63 40
18678.92 66
18680.21 45
18681.50 47
18682.79 55
18684.09 59
18685.38 55
18686.67 54
18687.96 54
18689.26 52
18690.55 47
18691.84 40
18693.13 43
18694.43 57
18695.72 48
18697.01 50
18698.30 57
18699.60 44
18700.89 47
18702.18 48
18703.47 52
18704.77 47
18706.06 66
18707.35 51
18708.65 55
18709.94 56
18711.23 56
18712.52 50
18713.82 47
18715.11 50
18716.40 47
18717.70 68
18718.99 55
18720.28 63
18721.58 53
18722.87 62
18724.16 51
18725.46 75
18726.75 56
18728.04 38
18729.34 52
18730.63 55
18731.93 44
18733.22 42
18734.51 57
18735.81 61
18737.10 68
18738.40 52
18739.69 46
18740.98 60
18742.28 66
18743.57 53
18744.87 55
18746.16 42
18747.45 44
18748.75 53
18750.04 58
18751.34 40
18752.63 34
18753.93 54
18755.22 62
18756.52 52
18757.81 42
18759.10 50
18760.40 52
18761.69 48
18762.99 37
18764.28 37
18765.58 57
18766.87 51
18768.17 54
18769.46 49
18770.76 57
18772.05 42
18773.35 48
18774.64 50
18775.94 53
18777.23 48
18778.53 67
18779.83 57
18781.12 52
18782.42 39
18783.71 43
18785.01 46
18786.30 52
18787.60 35
18788.89 51
18790.19 56
18791.49 49
18792.78 63
18794.08 45
18795.37 41
18796.67 48
18797.97 59
18799.26 29
18800.56 47
18801.85 45
18803.15 48
18804.45 54
18805.74 50
18807.04 33
18808.34 53
18809.63 49
18810.93 61
18812.23 50
18813.52 48
18814.82 47
18816.12 47
18817.41 58
18818.71 36
18820.01 43
18821.30 50
18822.60 56
18823.90 58
18825.19 36
18826.49 41
18827.79 52
18829.08 39
18830.38 42
18831.68 40
18832.98 40
18834.27 57
18835.57 55
18836.87 52
18838.17 49
18839.46 56
18840.76 59
18842.06 49
18843.36 41
18844.65 51
18845.95 62
18847.25 58
18848.55 41
18849.84 54
18851.14 48
18852.44 51
18853.74 50
18855.04 59
18856.33 42
18857.63 38
18858.93 57
18860.23 49
18861.53 46
18862.83 39
18864.12 61
18865.42 54
18866.72 51
18868.02 48
18869.32 59
18870.62 66
18871.91 49
18873.21 40
18874.51 55
18875.81 52
18877.11 59
18878.41 52
18879.71 47
18881.01 39
18882.30 61
18883.60 74
18884.90 47
18886.20 47
18887.50 45
18888.80 56
18890.10 48
18891.40 54
18892.70 54
18894.00 71
18895.30 53
18896.60 45
18897.90 49
18899.19 42
18900.49 48
18901.79 45
18903.09 50
18904.39 43
18905.69 45
18906.99 51
18908.29 55
18909.59 39
18910.89 45
18912.19 48
18913.49 49
18914.79 36
18916.09 48
18917.39 51
18918.69 37
18919.99 36
18921.29 45
18922.59 67
18923.89 34
18925.20 64
18926.50 44
18927.80 58
18929.10 52
18930.40 43
18931.70 69
18933.00 58
18934.30 39
18935.60 38
18936.90 56
18938.20 58
18939.50 53
18940.80 44
18942.10 43
18943.41 54
18944.71 48
18946.01 47
18947.31 55
18948.61 48
18949.91 46
18951.21 59
18952.51 52
18953.82 46
18955.12 42
18956.42 41
18957.72 54
18959.02 45
18960.32 45
18961.63 42
18962.93 45
18964.23 47
18965.53 44
18966.83 49
18968.13 38
18969.44 50
18970.74 46
18972.04 50
18973.34 39
18974.64 54
18975.95 42
18977.25 52
18978.55 49
18979.85 53
18981.16 36
18982.46 42
18983.76 47
18985.06 36
18986.37 52
18987.67 35
18988.97 40
18990.27 48
18991.58 41
18992.88 48
18994.18 57
18995.48 46
18996.79 43
18998.09 46
18999.39 62
19000.70 38
19002.00 53
19003.30 58
19004.61 61
19005.91 48
19007.21 42
19008.52 53
19009.82 57
19011.12 54
19012.43 40
19013.73 59
19015.03 52
19016.34 50
19017.64 36
19018.94 51
19020.25 48
19021.55 48
19022.86 45
19024.16 62
19025.46 50
19026.77 40
19028.07 61
19029.37 56
19030.68 49
19031.98 48
19033.29 41
19034.59 65
19035.90 51
19037.20 53
19038.50 57
19039.81 59
19041.11 51
19042.42 67
19043.72 58
19045.03 40
19046.33 50
19047.64 71
19048.94 48
19050.25 48
19051.55 54
19052.85 52
19054.16 63
19055.46 54
19056.77 47
19058.07 72
19059.38 56
19060.68 47
19061.99 45
19063.30 39
19064.60 61
19065.91 58
19067.21 53
19068.52 43
19069.82 50
19071.13 52
19072.43 65
19073.74 41
19075.04 46
19076.35 51
19077.66 65
19078.96 56
19080.27 36
19081.57 42
19082.88 49
19084.18 59
19085.49 63
19086.80 61
19088.10 48
19089.41 49
19090.71 67
19092.02 70
19093.33 47
19094.63 43
19095.94 54
19097.25 73
19098.55 49
19099.86 46
19101.17 61
19102.47 67
19103.78 41
19105.08 42
19106.39 67
19107.70 48
19109.01 58
19110.31 41
19111.62 54
19112.93 40
19114.23 39
19115.54 45
19116.85 60
19118.15 48
19119.46 47
19120.77 62
19122.08 60
19123.38 46
19124.69 54
19126.00 46
19127.30 48
19128.61 47
19129.92 58
19131.23 60
19132.53 43
19133.84 57
19135.15 47
19136.46 59
19137.77 45
19139.07 39
19140.38 50
19141.69 54
19143.00 61
19144.30 51
19145.61 53
19146.92 46
19148.23 60
19149.54 49
19150.84 46
19152.15 44
19153.46 58
19154.77 55
19156.08 80
19157.39 45
19158.70 53
19160.00 45
19161.31 66
19162.62 42
19163.93 37
19165.24 44
19166.55 51
19167.86 57
19169.16 45
19170.47 52
19171.78 37
19173.09 59
19174.40 58
19175.71 49
19177.02 38
19178.33 51
19179.64 67
19180.95 54
19182.26 42
19183.56 44
19184.87 67
19186.18 56
19187.49 58
19188.80 42
19190.11 43
19191.42 46
19192.73 68
19194.04 45
19195.35 45
19196.66 31
19197.97 51
19199.28 39
19200.59 50
19201.90 44
19203.21 49
19204.52 66
19205.83 51
19207.14 46
19208.45 53
19209.76 61
19211.07 40
19212.38 39
19213.69 49
19215.00 53
19216.31 42
19217.62 58
19218.93 46
19220.24 38
19221.55 44
19222.86 45
19224.18 50
19225.49 45
19226.80 41
19228.11 46
19229.42 45
19230.73 43
19232.04 57
19233.35 48
19234.66 58
19235.97 50
19237.28 62
19238.60 44
19239.91 43
19241.22 48
19242.53 43
19243.84 50
19245.15 35
19246.46 45
19247.78 77
19249.09 57
19250.40 54
19251.71 31
19253.02 39
19254.33 53
19255.65 51
19256.96 49
19258.27 42
19259.58 44
19260.89 43
19262.21 54
19263.52 38
19264.83 41
19266.14 46
19267.45 45
19268.77 45
19270.08 32
19271.39 55
19272.70 55
19274.02 46
19275.33 46
19276.64 56
19277.95 39
19279.27 47
19280.58 36
19281.89 48
19283.20 46
19284.52 54
19285.83 38
19287.14 52
19288.45 46
19289.77 48
19291.08 49
19292.39 48
19293.71 46
19295.02 51
19296.33 54
19297.65 47
19298.96 50
19300.27 48
19301.59 57
19302.90 48
19304.21 42
19305.53 45
19306.84 55
19308.15 62
19309.47 43
19310.78 60
19312.09 41
19313.41 48
19314.72 68
19316.04 54
19317.35 37
19318.66 50
19319.98 45
19321.29 48
19322.61 43
19323.92 42
19325.23 50
19326.55 69
19327.86 39
19329.18 41
19330.49 41
19331.81 42
19333.12 49
19334.43 55
19335.75 43
19337.06 42
19338.38 43
19339.69 59
19341.01 57
19342.32 35
19343.64 36
19344.95 46
19346.27 55
19347.58 46
19348.90 39
19350.21 45
19351.53 43
19352.84 45
19354.16 79
19355.47 34
19356.79 51
19358.10 52
19359.42 48
19360.73 51
19362.05 41
19363.36 43
19364.68 51
19366.00 54
19367.31 59
19368.63 43
19369.94 46
19371.26 52
19372.57 47
19373.89 40
19375.21 48
19376.52 41
19377.84 42
19379.15 48
19380.47 51
19381.79 43
19383.10 38
19384.42 46
19385.73 39
19387.05 40
19388.37 48
19389.68 56
19391.00 53
19392.32 30
19393.63 42
19394.95 47
19396.27 45
19397.58 45
19398.90 43
19400.22 51
19401.53 46
19402.85 45
19404.17 43
19405.48 58
19406.80 46
19408.12 51
19409.43 48
19410.75 48
19412.07 43
19413.39 45
19414.70 49
19416.02 54
19417.34 69
19418.65 44
19419.97 56
19421.29 32
19422.61 47
19423.92 41
19425.24 47
19426.56 41
19427.88 32
19429.20 47
19430.51 44
19431.83 39
19433.15 40
19434.47 47
19435.78 44
19437.10 42
19438.42 39
19439.74 52
19441.06 40
19442.37 47
19443.69 50
19445.01 41
19446.33 35
19447.65 42
19448.97 57
19450.28 30
19451.60 45
19452.92 50
19454.24 47
19455.56 42
19456.88 37
19458.20 38
19459.51 41
19460.83 46
19462.15 56
19463.47 38
19464.79 28
19466.11 43
19467.43 51
19468.75 53
19470.07 33
19471.39 41
19472.70 55
19474.02 53
19475.34 43
19476.66 51
19477.98 47
19479.30 39
19480.62 41
19481.94 62
19483.26 42
19484.58 62
19485.90 47
19487.22 54
19488.54 44
19489.86 31
19491.18 39
19492.50 62
19493.82 43
19495.14 44
19496.46 43
19497.78 43
19499.10 60
19500.42 45
19501.74 49
19503.06 37
19504.38 40
19505.70 47
19507.02 50
19508.34 33
19509.66 42
19510.98 45
19512.30 38
19513.62 53
19514.94 44
19516.26 47
19517.58 50
19518.90 42
19520.23 38
19521.55 47
19522.87 52
19524.19 47
19525.51 48
19526.83 41
19528.15 31
19529.47 44
19530.79 40
19532.11 52
19533.44 57
19534.76 46
19536.08 34
19537.40 49
19538.72 63
19540.04 42
19541.36 45
19542.69 44
19544.01 51
19545.33 42
19546.65 39
19547.97 39
19549.29 31
19550.62 53
19551.94 54
19553.26 44
19554.58 33
19555.90 46
19557.23 47
19558.55 40
19559.87 48
19561.19 49
19562.51 54
19563.84 61
19565.16 47
19566.48 64
19567.80 49
19569.13 45
19570.45 63
19571.77 37
19573.09 40
19574.42 43
19575.74 49
19577.06 37
19578.39 44
19579.71 40
19581.03 55
19582.35 67
19583.68 45
19585.00 30
19586.32 46
19587.65 55
19588.97 42
19590.29 55
19591.62 50
19592.94 36
19594.26 44
19595.59 47
19596.91 46
19598.23 45
19599.56 50
19600.88 59
19602.20 56
19603.53 36
19604.85 42
19606.17 37
19607.50 47
19608.82 39
19610.15 38
19611.47 36
19612.79 51
19614.12 32
19615.44 40
19616.77 36
19618.09 51
19619.41 38
19620.74 34
19622.06 40
19623.39 39
19624.71 62
19626.03 43
19627.36 39
19628.68 33
19630.01 47
19631.33 62
19632.66 45
19633.98 36
19635.31 46
19636.63 55
19637.96 61
19639.28 40
19640.61 51
19641.93 43
19643.26 55
19644.58 47
19645.91 52
19647.23 49
19648.56 41
19649.88 48
19651.21 39
19652.53 45
19653.86 32
19655.18 51
19656.51 45
19657.83 41
19659.16 28
19660.48 38
19661.81 56
19663.14 46
19664.46 44
19665.79 43
19667.11 45
19668.44 40
19669.77 39
19671.09 44
19672.42 48
19673.74 32
19675.07 45
19676.40 44
19677.72 61
19679.05 34
19680.37 60
19681.70 49
19683.03 54
19684.35 41
19685.68 53
19687.01 47
19688.33 46
19689.66 47
19690.99 50
19692.31 51
19693.64 46
19694.97 53
19696.29 54
19697.62 40
19698.95 40
19700.27 44
19701.60 49
19702.93 52
19704.25 48
19705.58 43
19706.91 48
19708.23 40
19709.56 40
19710.89 54
19712.22 38
19713.54 49
19714.87 49
19716.20 46
19717.53 42
19718.85 44
19720.18 51
19721.51 36
19722.84 48
19724.16 48
19725.49 58
19726.82 52
19728.15 43
19729.48 49
19730.80 62
19732.13 54
19733.46 42
19734.79 46
19736.12 30
19737.44 43
19738.77 40
19740.10 55
19741.43 55
19742.76 43
19744.09 52
19745.41 47
19746.74 45
19748.07 52
19749.40 45
19750.73 48
19752.06 52
19753.39 41
19754.71 56
19756.04 43
19757.37 37
19758.70 42
19760.03 50
19761.36 33
19762.69 38
19764.02 54
19765.35 48
19766.68 46
19768.00 37
19769.33 41
19770.66 50
19771.99 49
19773.32 45
19774.65 45
19775.98 42
19777.31 45
19778.64 47
19779.97 51
19781.30 35
19782.63 44
19783.96 47
19785.29 48
19786.62 48
19787.95 51
19789.28 47
19790.61 49
19791.94 46
19793.27 37
19794.60 43
19795.93 46
19797.26 62
19798.59 30
19799.92 43
19801.25 39
19802.58 52
19803.91 39
19805.24 35
19806.57 36
19807.90 44
19809.23 61
19810.56 56
19811.89 52
19813.22 36
19814.55 58
19815.89 58
19817.22 44
19818.55 34
19819.88 43
19821.21 63
19822.54 45
19823.87 44
19825.20 54
19826.53 37
19827.86 51
19829.20 54
19830.53 48
19831.86 51
19833.19 51
19834.52 59
19835.85 53
19837.18 48
19838.52 46
19839.85 58
19841.18 42
19842.51 47
19843.84 38
19845.17 49
19846.51 56
19847.84 49
19849.17 53
19850.50 44
19851.83 43
19853.17 46
19854.50 65
19855.83 47
19857.16 41
19858.50 41
19859.83 45
19861.16 57
19862.49 57
19863.82 43
19865.16 53
19866.49 48
19867.82 47
19869.15 40
19870.49 44
19871.82 56
19873.15 51
19874.49 54
19875.82 38
19877.15 54
19878.48 51
19879.82 55
19881.15 44
19882.48 74
19883.82 46
19885.15 57
19886.48 47
19887.82 51
19889.15 48
19890.48 46
19891.82 49
19893.15 39
19894.48 53
19895.82 40
19897.15 41
19898.48 50
19899.82 57
19901.15 36
19902.48 37
19903.82 39
19905.15 44
19906.49 39
19907.82 43
19909.15 36
19910.49 49
19911.82 42
19913.16 65
19914.49 47
19915.82 39
19917.16 49
19918.49 45
19919.83 48
19921.16 37
19922.50 38
19923.83 38
19925.16 45
19926.50 40
19927.83 44
19929.17 41
19930.50 45
19931.84 49
19933.17 38
19934.51 35
19935.84 41
19937.18 36
19938.51 47
19939.85 50
19941.18 46
19942.52 43
19943.85 42
19945.19 61
19946.52 37
19947.86 39
19949.19 49
19950.53 50
19951.86 53
19953.20 42
19954.53 41
19955.87 45
19957.21 45
19958.54 52
19959.88 46
19961.21 43
19962.55 42
19963.88 59
19965.22 48
19966.56 48
19967.89 36
19969.23 53
19970.56 55
19971.90 46
19973.24 37
19974.57 34
19975.91 44
19977.24 41
19978.58 41
19979.92 36
19981.25 42
19982.59 48
19983.93 53
19985.26 47
19986.60 38
19987.94 35
19989.27 50
19990.61 39
19991.95 42
19993.28 47
19994.62 38
19995.96 50
19997.29 49
19998.63 46
19999.97 47
20001.30 42
20002.64 38
20003.98 51
20005.32 41
20006.65 35
20007.99 57
20009.33 48
20010.67 37
20012.00 45
20013.34 38
20014.68 30
20016.02 42
20017.35 39
20018.69 43
20020.03 44
20021.37 35
20022.70 45
20024.04 60
20025.38 58
20026.72 41
20028.06 48
20029.39 49
20030.73 53
20032.07 52
20033.41 43
20034.75 49
20036.08 45
20037.42 49
20038.76 47
20040.10 44
20041.44 44
20042.78 50
20044.11 36
20045.45 44
20046.79 53
20048.13 39
20049.47 52
20050.81 39
20052.15 29
20053.48 47
20054.82 46
20056.16 44
20057.50 49
20058.84 48
20060.18 50
20061.52 47
20062.86 50
20064.20 44
20065.54 39
20066.88 42
20068.21 58
20069.55 60
20070.89 41
20072.23 45
20073.57 60
20074.91 44
20076.25 44
20077.59 43
20078.93 39
20080.27 55
20081.61 52
20082.95 47
20084.29 48
20085.63 45
20086.97 52
20088.31 51
20089.65 51
20090.99 50
20092.33 49
20093.67 55
20095.01 44
20096.35 40
20097.69 35
20099.03 39
20100.37 51
20101.71 41
20103.05 44
20104.39 43
20105.73 47
20107.07 46
20108.41 46
20109.76 41
20111.10 33
20112.44 39
20113.78 54
20115.12 38
20116.46 37
20117.80 41
20119.14 62
20120.48 46
20121.82 38
20123.16 47
20124.51 33
20125.85 36
20127.19 60
20128.53 46
20129.87 39
20131.21 36
20132.55 52
20133.90 44
20135.24 38
