# Supplementary material for: MALDI-TOF MS typing enables the classification of brewing yeasts of the genus Saccharomyces to major beer styles
Source: PLoS One. 2017 Aug 9;12(8):e0181694. doi: 10.1371/journal.pone.0181694 (PMC5549903; doi:10.1371/journal.pone.0181694)
Supplement: S15 File — The directory includes 90 raw files and was zipped to “.zip”; the folder has three strains with 30 spectra per strain; S1 Text explains the raw files with an example and Table 1 represents the yeast strains used within the experiment. (ZIP) [file pone.0181694.s018.zip › 43-45/30668-513-OG-Ale-Alt-YPG-18h-E-E_2015-10-27__0_C7_1.dat]

1999.49 2959
1999.91 3097
2000.33 3227
2000.75 3271
2001.17 3309
2001.59 3307
2002.02 3213
2002.44 3097
2002.86 3128
2003.28 3048
2003.70 3035
2004.13 2848
2004.55 2857
2004.97 2915
2005.39 2884
2005.81 2964
2006.24 3039
2006.66 2928
2007.08 2899
2007.50 2853
2007.93 2915
2008.35 2958
2008.77 2911
2009.19 2943
2009.62 2942
2010.04 2814
2010.46 2934
2010.88 2853
2011.31 2947
2011.73 2934
2012.15 2758
2012.58 2763
2013.00 2803
2013.42 2684
2013.84 2806
2014.27 2751
2014.69 2694
2015.11 2681
2015.54 2761
2015.96 2756
2016.38 2794
2016.81 2873
2017.23 2725
2017.65 2741
2018.08 2742
2018.50 2767
2018.92 2761
2019.35 2925
2019.77 2896
2020.19 2890
2020.62 3031
2021.04 3078
2021.47 3044
2021.89 3057
2022.31 2983
2022.74 2958
2023.16 3027
2023.59 2774
2024.01 2638
2024.43 2724
2024.86 2896
2025.28 2853
2025.71 2870
2026.13 2742
2026.55 2675
2026.98 2840
2027.40 2847
2027.83 2865
2028.25 2917
2028.68 2860
2029.10 2728
2029.53 2829
2029.95 2836
2030.38 2764
2030.80 2714
2031.23 2543
2031.65 2760
2032.08 2904
2032.50 2667
2032.93 2801
2033.35 2787
2033.78 2822
2034.20 2833
2034.63 2924
2035.05 2862
2035.48 2764
2035.90 2882
2036.33 2802
2036.75 2797
2037.18 2939
2037.60 2957
2038.03 3005
2038.45 3162
2038.88 2909
2039.31 2844
2039.73 2809
2040.16 3120
2040.58 3296
2041.01 2984
2041.43 3075
2041.86 3011
2042.29 3110
2042.71 3092
2043.14 2908
2043.56 2862
2043.99 2979
2044.42 2834
2044.84 2869
2045.27 2895
2045.70 2801
2046.12 2824
2046.55 2713
2046.98 3003
2047.40 2972
2047.83 3040
2048.25 3053
2048.68 3001
2049.11 3092
2049.53 2896
2049.96 2858
2050.39 2712
2050.82 2728
2051.24 2740
2051.67 2879
2052.10 2858
2052.52 2901
2052.95 2841
2053.38 2790
2053.80 2724
2054.23 2852
2054.66 2908
2055.09 3016
2055.51 2874
2055.94 2839
2056.37 2865
2056.80 2880
2057.22 2819
2057.65 2754
2058.08 2898
2058.51 2822
2058.93 2775
2059.36 2727
2059.79 2738
2060.22 2779
2060.65 2695
2061.07 2770
2061.50 3009
2061.93 2983
2062.36 2939
2062.79 2926
2063.21 2971
2063.64 3090
2064.07 3073
2064.50 3238
2064.93 3520
2065.36 3693
2065.78 3880
2066.21 3934
2066.64 3834
2067.07 3942
2067.50 3885
2067.93 3603
2068.36 3548
2068.78 3446
2069.21 3148
2069.64 3223
2070.07 2967
2070.50 2754
2070.93 2909
2071.36 2839
2071.79 2729
2072.22 2739
2072.64 2745
2073.07 2869
2073.50 2891
2073.93 2899
2074.36 3028
2074.79 3011
2075.22 3157
2075.65 3103
2076.08 3017
2076.51 2994
2076.94 3020
2077.37 3038
2077.80 3096
2078.23 3091
2078.66 3139
2079.09 3479
2079.52 3302
2079.95 3421
2080.38 3600
2080.81 3587
2081.24 3436
2081.67 3542
2082.10 3269
2082.53 3273
2082.96 3073
2083.39 3182
2083.82 3092
2084.25 2978
2084.68 2837
2085.11 3002
2085.54 3071
2085.97 3054
2086.40 3005
2086.83 2986
2087.26 2970
2087.69 2907
2088.12 2938
2088.55 2809
2088.99 2848
2089.42 2695
2089.85 2893
2090.28 2739
2090.71 2773
2091.14 2856
2091.57 2884
2092.00 2913
2092.43 2857
2092.86 2751
2093.30 2816
2093.73 3035
2094.16 2866
2094.59 2702
2095.02 2741
2095.45 2717
2095.88 2859
2096.32 2826
2096.75 2783
2097.18 2707
2097.61 2816
2098.04 2724
2098.47 2590
2098.91 2601
2099.34 2818
2099.77 2831
2100.20 2590
2100.63 2833
2101.07 2627
2101.50 2688
2101.93 2732
2102.36 2639
2102.80 2521
2103.23 2516
2103.66 2634
2104.09 2758
2104.52 2709
2104.96 2722
2105.39 2730
2105.82 2692
2106.25 2825
2106.69 2878
2107.12 2974
2107.55 2945
2107.99 3009
2108.42 2946
2108.85 3184
2109.28 3158
2109.72 2969
2110.15 2870
2110.58 2965
2111.02 2970
2111.45 2974
2111.88 2779
2112.32 2840
2112.75 2873
2113.18 2732
2113.62 2597
2114.05 2701
2114.48 2766
2114.92 2629
2115.35 2597
2115.78 2695
2116.22 2701
2116.65 2818
2117.08 2864
2117.52 2798
2117.95 2688
2118.39 2609
2118.82 2538
2119.25 2531
2119.69 2539
2120.12 2603
2120.56 2708
2120.99 2855
2121.42 2466
2121.86 2564
2122.29 2737
2122.73 2713
2123.16 2772
2123.60 2640
2124.03 2605
2124.46 2599
2124.90 2661
2125.33 2657
2125.77 2656
2126.20 2698
2126.64 2780
2127.07 2744
2127.51 2686
2127.94 2627
2128.38 2607
2128.81 2696
2129.25 2764
2129.68 2872
2130.12 2768
2130.55 2849
2130.99 3013
2131.42 2863
2131.86 2846
2132.29 2866
2132.73 2839
2133.16 2844
2133.60 2830
2134.03 2912
2134.47 2848
2134.91 2890
2135.34 3041
2135.78 3184
2136.21 3151
2136.65 3110
2137.08 3114
2137.52 3086
2137.96 3089
2138.39 3078
2138.83 3037
2139.26 3051
2139.70 3021
2140.14 2721
2140.57 2828
2141.01 2902
2141.44 2661
2141.88 2759
2142.32 2701
2142.75 2626
2143.19 2511
2143.63 2740
2144.06 2659
2144.50 2771
2144.94 2743
2145.37 2773
2145.81 2787
2146.25 3001
2146.68 2688
2147.12 2753
2147.56 2941
2147.99 2816
2148.43 2660
2148.87 2767
2149.30 2916
2149.74 3040
2150.18 3014
2150.61 3036
2151.05 3188
2151.49 3347
2151.93 3195
2152.36 3277
2152.80 3297
2153.24 3039
2153.68 2978
2154.11 2897
2154.55 2971
2154.99 2911
2155.43 2823
2155.86 2900
2156.30 2825
2156.74 2981
2157.18 2914
2157.62 2856
2158.05 2936
2158.49 2936
2158.93 2978
2159.37 3028
2159.81 3063
2160.24 2674
2160.68 2724
2161.12 2912
2161.56 2949
2162.00 2834
2162.43 2926
2162.87 2981
2163.31 2831
2163.75 2769
2164.19 2860
2164.63 2895
2165.07 2960
2165.50 2982
2165.94 2980
2166.38 2907
2166.82 2878
2167.26 3086
2167.70 3082
2168.14 2956
2168.58 2983
2169.02 3098
2169.45 3110
2169.89 3087
2170.33 3067
2170.77 3019
2171.21 3182
2171.65 3182
2172.09 3204
2172.53 3402
2172.97 3587
2173.41 3691
2173.85 3684
2174.29 3709
2174.73 3767
2175.17 3945
2175.61 4040
2176.05 3771
2176.49 3971
2176.93 4099
2177.37 3983
2177.81 3716
2178.25 3435
2178.69 3326
2179.13 3184
2179.57 3152
2180.01 3184
2180.45 3135
2180.89 3163
2181.33 3091
2181.77 3037
2182.21 3059
2182.65 3019
2183.09 2939
2183.53 3007
2183.97 2932
2184.41 2872
2184.85 2929
2185.29 2918
2185.73 2837
2186.17 2823
2186.61 2873
2187.05 2896
2187.49 2891
2187.94 2870
2188.38 2875
2188.82 3088
2189.26 3068
2189.70 2981
2190.14 3025
2190.58 2977
2191.02 2870
2191.46 2941
2191.91 3043
2192.35 3002
2192.79 3047
2193.23 3029
2193.67 3050
2194.11 2990
2194.55 3164
2195.00 3033
2195.44 3084
2195.88 3364
2196.32 3234
2196.76 3232
2197.21 3277
2197.65 3238
2198.09 3081
2198.53 3081
2198.97 3066
2199.42 3080
2199.86 2934
2200.30 2820
2200.74 2909
2201.18 3010
2201.63 2925
2202.07 2827
2202.51 2799
2202.95 2843
2203.40 2901
2203.84 3071
2204.28 3028
2204.72 3043
2205.17 2967
2205.61 3096
2206.05 2820
2206.49 2801
2206.94 3135
2207.38 3082
2207.82 2712
2208.27 2923
2208.71 2908
2209.15 2904
2209.60 3087
2210.04 2998
2210.48 3177
2210.92 3158
2211.37 3213
2211.81 3230
2212.25 3155
2212.70 3167
2213.14 3043
2213.59 3124
2214.03 3179
2214.47 2960
2214.92 3011
2215.36 3140
2215.80 3039
2216.25 2897
2216.69 2892
2217.14 3035
2217.58 2745
2218.02 2716
2218.47 2848
2218.91 2920
2219.36 2924
2219.80 2836
2220.24 2818
2220.69 2886
2221.13 2910
2221.58 3000
2222.02 2974
2222.46 2967
2222.91 2796
2223.35 2724
2223.80 2926
2224.24 2944
2224.69 2888
2225.13 3008
2225.58 3256
2226.02 3042
2226.47 2970
2226.91 2999
2227.36 3127
2227.80 3171
2228.25 3032
2228.69 2912
2229.14 3204
2229.58 3065
2230.03 3168
2230.47 3077
2230.92 3048
2231.36 3224
2231.81 3245
2232.25 3166
2232.70 3282
2233.14 3254
2233.59 3214
2234.03 3274
2234.48 3218
2234.93 3255
2235.37 3269
2235.82 3161
2236.26 3021
2236.71 2989
2237.16 3046
2237.60 2998
2238.05 2812
2238.49 2789
2238.94 2921
2239.39 2838
2239.83 2843
2240.28 2926
2240.72 2775
2241.17 2871
2241.62 2806
2242.06 2653
2242.51 2704
2242.96 2786
2243.40 2637
2243.85 2586
2244.30 2595
2244.74 2683
2245.19 2573
2245.64 2727
2246.08 2797
2246.53 2635
2246.98 2579
2247.42 2683
2247.87 2573
2248.32 2529
2248.76 2793
2249.21 2921
2249.66 2758
2250.10 2938
2250.55 2729
2251.00 2704
2251.45 2576
2251.89 2717
2252.34 2893
2252.79 2900
2253.24 2929
2253.68 2643
2254.13 2631
2254.58 2641
2255.03 2693
2255.47 2693
2255.92 2671
2256.37 2685
2256.82 2622
2257.27 2584
2257.71 2601
2258.16 2664
2258.61 2650
2259.06 2638
2259.51 2559
2259.95 2703
2260.40 2732
2260.85 2912
2261.30 2869
2261.75 2891
2262.19 2999
2262.64 3183
2263.09 3143
2263.54 3054
2263.99 3145
2264.44 3294
2264.89 3217
2265.33 3155
2265.78 3204
2266.23 3134
2266.68 2993
2267.13 3075
2267.58 3039
2268.03 3152
2268.48 3120
2268.93 3117
2269.37 2986
2269.82 3065
2270.27 3190
2270.72 3268
2271.17 3506
2271.62 3332
2272.07 3155
2272.52 3229
2272.97 3117
2273.42 3150
2273.87 3004
2274.32 3025
2274.77 3170
2275.22 2929
2275.67 2749
2276.12 2870
2276.57 2791
2277.02 2841
2277.47 2855
2277.92 2659
2278.37 2777
2278.82 2853
2279.27 2907
2279.72 2887
2280.17 2870
2280.62 2945
2281.07 2899
2281.52 2880
2281.97 3058
2282.42 2923
2282.87 2975
2283.32 2975
2283.77 2915
2284.22 2841
2284.67 2874
2285.12 2868
2285.57 2814
2286.02 2753
2286.47 2785
2286.92 2928
2287.37 3100
2287.82 3273
2288.28 3312
2288.73 3371
2289.18 3546
2289.63 3921
2290.08 4150
2290.53 4410
2290.98 4369
2291.43 4809
2291.88 4964
2292.34 4794
2292.79 4823
2293.24 4883
2293.69 4540
2294.14 4438
2294.59 4113
2295.05 4012
2295.50 3992
2295.95 3890
2296.40 3593
2296.85 3409
2297.30 3353
2297.76 3433
2298.21 3207
2298.66 2972
2299.11 3074
2299.56 2964
2300.02 2919
2300.47 2729
2300.92 2805
2301.37 2814
2301.82 2833
2302.28 2733
2302.73 2743
2303.18 2824
2303.63 2783
2304.09 2757
2304.54 2752
2304.99 2846
2305.44 2706
2305.90 2730
2306.35 2830
2306.80 2943
2307.26 2932
2307.71 2969
2308.16 3018
2308.61 3029
2309.07 3093
2309.52 3254
2309.97 3400
2310.43 3371
2310.88 3398
2311.33 3309
2311.79 3453
2312.24 3305
2312.69 3177
2313.15 3157
2313.60 3059
2314.05 3003
2314.51 3118
2314.96 2927
2315.41 2851
2315.87 2887
2316.32 2933
2316.77 2971
2317.23 3194
2317.68 3119
2318.14 3004
2318.59 3155
2319.04 3095
2319.50 3104
2319.95 3241
2320.41 3219
2320.86 3224
2321.31 3221
2321.77 3105
2322.22 3141
2322.68 3264
2323.13 3286
2323.59 3226
2324.04 3161
2324.50 3308
2324.95 3207
2325.40 3150
2325.86 3290
2326.31 3349
2326.77 3402
2327.22 3435
2327.68 3229
2328.13 3260
2328.59 3370
2329.04 3477
2329.50 3575
2329.95 3540
2330.41 3554
2330.86 3609
2331.32 3776
2331.77 3575
2332.23 3477
2332.68 3508
2333.14 3523
2333.59 3351
2334.05 3317
2334.51 3255
2334.96 3042
2335.42 3113
2335.87 2950
2336.33 2979
2336.78 3185
2337.24 3086
2337.70 3115
2338.15 2924
2338.61 3064
2339.06 3124
2339.52 3153
2339.97 2967
2340.43 3044
2340.89 3204
2341.34 3188
2341.80 3180
2342.26 3097
2342.71 3132
2343.17 3078
2343.62 3073
2344.08 3114
2344.54 2988
2344.99 3118
2345.45 3045
2345.91 3169
2346.36 3132
2346.82 3144
2347.28 3206
2347.73 3182
2348.19 3323
2348.65 3081
2349.10 3347
2349.56 3383
2350.02 3463
2350.48 3164
2350.93 3199
2351.39 3052
2351.85 3065
2352.30 3015
2352.76 3079
2353.22 3031
2353.68 2945
2354.13 3016
2354.59 3088
2355.05 3021
2355.51 2960
2355.96 2891
2356.42 2904
2356.88 2904
2357.34 2813
2357.79 2743
2358.25 2640
2358.71 2731
2359.17 2906
2359.63 2864
2360.08 2982
2360.54 3033
2361.00 2887
2361.46 3015
2361.92 3128
2362.37 3022
2362.83 3222
2363.29 2984
2363.75 2939
2364.21 2931
2364.67 2814
2365.12 2934
2365.58 2951
2366.04 2960
2366.50 2948
2366.96 3193
2367.42 3145
2367.88 3073
2368.33 3087
2368.79 3065
2369.25 3013
2369.71 3287
2370.17 3131
2370.63 2921
2371.09 2872
2371.55 3122
2372.01 2932
2372.47 2861
2372.92 3085
2373.38 3144
2373.84 3052
2374.30 3030
2374.76 2937
2375.22 3142
2375.68 3290
2376.14 3238
2376.60 3237
2377.06 3144
2377.52 3148
2377.98 3213
2378.44 3145
2378.90 3215
2379.36 3273
2379.82 3160
2380.28 3270
2380.74 3084
2381.20 3086
2381.66 3233
2382.12 3235
2382.58 3205
2383.04 3036
2383.50 3154
2383.96 3159
2384.42 2972
2384.88 2906
2385.34 2889
2385.80 2894
2386.26 2964
2386.72 3055
2387.18 2954
2387.64 2948
2388.10 2846
2388.56 2945
2389.03 2921
2389.49 3144
2389.95 3203
2390.41 3117
2390.87 3168
2391.33 3103
2391.79 3205
2392.25 3241
2392.71 3091
2393.17 3020
2393.64 2947
2394.10 2953
2394.56 3011
2395.02 3008
2395.48 2983
2395.94 2787
2396.40 2797
2396.87 2797
2397.33 2849
2397.79 2956
2398.25 3028
2398.71 2929
2399.17 2926
2399.64 2851
2400.10 2830
2400.56 3061
2401.02 2940
2401.48 2823
2401.95 2744
2402.41 2586
2402.87 2703
2403.33 2728
2403.79 2880
2404.26 2872
2404.72 2849
2405.18 3042
2405.64 2913
2406.11 2851
2406.57 2959
2407.03 2924
2407.49 2804
2407.96 2903
2408.42 2858
2408.88 2949
2409.34 2854
2409.81 2918
2410.27 2797
2410.73 2776
2411.20 2810
2411.66 2748
2412.12 2829
2412.58 2856
2413.05 2883
2413.51 2915
2413.97 2885
2414.44 2929
2414.90 2962
2415.36 3079
2415.83 3221
2416.29 3056
2416.75 3178
2417.22 3139
2417.68 3285
2418.14 3477
2418.61 3690
2419.07 3768
2419.54 3654
2420.00 3698
2420.46 3740
2420.93 3691
2421.39 3603
2421.85 3577
2422.32 3445
2422.78 3561
2423.25 3266
2423.71 3169
2424.17 3198
2424.64 3202
2425.10 3097
2425.57 3133
2426.03 2946
2426.50 2915
2426.96 3001
2427.42 2842
2427.89 2812
2428.35 2940
2428.82 2939
2429.28 2988
2429.75 3068
2430.21 2898
2430.68 2731
2431.14 2794
2431.61 3082
2432.07 3078
2432.54 2991
2433.00 3080
2433.47 2933
2433.93 2935
2434.40 2950
2434.86 2941
2435.33 3071
2435.79 3002
2436.26 3174
2436.72 3223
2437.19 3244
2437.65 3122
2438.12 2918
2438.59 2878
2439.05 3142
2439.52 3360
2439.98 3319
2440.45 3269
2440.91 3212
2441.38 3139
2441.85 3213
2442.31 3105
2442.78 3264
2443.24 3288
2443.71 3108
2444.18 3164
2444.64 3077
2445.11 2893
2445.57 2895
2446.04 2920
2446.51 2843
2446.97 2771
2447.44 2587
2447.91 2741
2448.37 2744
2448.84 2785
2449.31 2611
2449.77 2734
2450.24 2822
2450.71 2611
2451.17 2756
2451.64 2713
2452.11 2862
2452.57 2919
2453.04 2911
2453.51 3016
2453.97 2876
2454.44 2873
2454.91 2770
2455.37 2734
2455.84 2634
2456.31 2784
2456.78 2855
2457.24 2923
2457.71 3001
2458.18 2856
2458.65 2921
2459.11 2867
2459.58 2810
2460.05 2978
2460.52 2705
2460.98 2766
2461.45 2725
2461.92 2820
2462.39 2777
2462.85 2744
2463.32 2807
2463.79 2703
2464.26 2952
2464.73 2842
2465.19 2810
2465.66 3011
2466.13 2924
2466.60 2798
2467.07 2807
2467.54 2960
2468.00 2981
2468.47 3011
2468.94 2883
2469.41 2820
2469.88 2764
2470.35 2886
2470.82 2795
2471.28 2824
2471.75 2806
2472.22 2871
2472.69 2722
2473.16 2754
2473.63 2748
2474.10 2618
2474.57 2733
2475.03 2600
2475.50 2744
2475.97 2609
2476.44 2608
2476.91 2650
2477.38 2529
2477.85 2696
2478.32 2726
2478.79 2625
2479.26 2721
2479.73 2562
2480.20 2625
2480.67 2943
2481.14 2845
2481.61 2950
2482.08 2709
2482.54 2826
2483.01 2828
2483.48 2786
2483.95 2725
2484.42 2748
2484.89 2798
2485.36 2682
2485.83 2954
2486.30 2932
2486.77 2856
2487.24 2870
2487.71 2947
2488.18 3002
2488.66 2898
2489.13 2875
2489.60 2969
2490.07 2955
2490.54 2886
2491.01 3045
2491.48 3216
2491.95 3083
2492.42 3022
2492.89 2957
2493.36 3030
2493.83 2920
2494.30 3018
2494.77 3123
2495.24 3106
2495.72 3340
2496.19 3258
2496.66 3255
2497.13 3202
2497.60 3024
2498.07 2947
2498.54 2876
2499.01 2700
2499.48 2810
2499.96 2653
2500.43 2711
2500.90 2726
2501.37 2766
2501.84 2721
2502.31 2702
2502.78 2543
2503.26 2498
2503.73 2596
2504.20 2554
2504.67 2583
2505.14 2611
2505.62 2773
2506.09 2801
2506.56 2801
2507.03 2880
2507.50 3081
2507.98 3210
2508.45 3232
2508.92 3236
2509.39 3214
2509.86 3178
2510.34 3221
2510.81 3363
2511.28 3307
2511.75 3188
2512.23 3358
2512.70 3439
2513.17 3562
2513.64 3343
2514.12 3312
2514.59 3408
2515.06 3444
2515.54 3241
2516.01 3083
2516.48 3062
2516.95 3229
2517.43 3017
2517.90 2926
2518.37 3008
2518.85 2947
2519.32 2999
2519.79 3037
2520.27 2948
2520.74 3036
2521.21 2912
2521.69 2821
2522.16 2866
2522.63 2706
2523.11 2744
2523.58 2755
2524.05 2852
2524.53 2734
2525.00 2671
2525.48 2701
2525.95 2646
2526.42 2629
2526.90 2704
2527.37 2821
2527.85 2768
2528.32 2844
2528.79 2771
2529.27 2774
2529.74 2841
2530.22 2789
2530.69 2845
2531.16 2877
2531.64 2809
2532.11 2818
2532.59 2810
2533.06 2754
2533.54 2802
2534.01 2938
2534.49 2929
2534.96 2759
2535.44 2835
2535.91 2797
2536.38 2637
2536.86 2852
2537.33 3091
2537.81 2955
2538.28 2813
2538.76 3053
2539.23 3179
2539.71 3005
2540.18 2825
2540.66 2933
2541.13 3034
2541.61 3064
2542.09 2907
2542.56 2977
2543.04 3083
2543.51 2904
2543.99 3177
2544.46 3067
2544.94 2954
2545.41 2760
2545.89 2835
2546.37 3020
2546.84 3072
2547.32 3152
2547.79 3186
2548.27 3148
2548.74 3359
2549.22 3434
2549.70 3485
2550.17 3387
2550.65 3442
2551.13 3379
2551.60 3261
2552.08 3326
2552.55 3336
2553.03 3352
2553.51 3452
2553.98 3181
2554.46 3166
2554.94 3334
2555.41 3554
2555.89 3330
2556.37 3338
2556.84 3214
2557.32 3196
2557.80 3292
2558.27 3159
2558.75 3052
2559.23 3098
2559.70 3007
2560.18 2899
2560.66 2859
2561.14 2898
2561.61 2793
2562.09 2703
2562.57 2599
2563.04 2590
2563.52 2737
2564.00 2607
2564.48 2728
2564.95 2756
2565.43 2512
2565.91 2731
2566.39 2699
2566.86 2473
2567.34 2531
2567.82 2606
2568.30 2657
2568.77 2654
2569.25 2646
2569.73 2631
2570.21 2661
2570.69 2612
2571.16 2699
2571.64 2736
2572.12 2673
2572.60 2678
2573.08 2706
2573.56 2724
2574.03 2680
2574.51 2692
2574.99 2767
2575.47 2706
2575.95 2631
2576.43 2629
2576.90 2635
2577.38 2560
2577.86 2621
2578.34 2753
2578.82 2667
2579.30 2688
2579.78 2659
2580.26 2736
2580.73 2815
2581.21 2771
2581.69 2772
2582.17 2713
2582.65 2569
2583.13 2633
2583.61 2700
2584.09 2630
2584.57 2656
2585.05 2619
2585.53 2540
2586.01 2652
2586.49 2757
2586.97 2668
2587.44 2751
2587.92 2890
2588.40 2817
2588.88 2743
2589.36 2778
2589.84 2743
2590.32 2509
2590.80 2573
2591.28 2704
2591.76 2735
2592.24 2761
2592.72 2815
2593.20 2723
2593.68 2803
2594.16 2846
2594.64 2982
2595.12 2869
2595.60 2928
2596.08 2971
2596.56 2800
2597.05 2713
2597.53 2674
2598.01 2710
2598.49 2817
2598.97 2774
2599.45 2723
2599.93 2699
2600.41 2674
2600.89 2695
2601.37 2747
2601.85 2710
2602.33 2664
2602.81 2832
2603.29 2817
2603.78 2702
2604.26 2750
2604.74 2903
2605.22 2854
2605.70 2656
2606.18 2588
2606.66 2819
2607.14 2800
2607.63 2771
2608.11 2875
2608.59 2842
2609.07 2960
2609.55 2974
2610.03 2825
2610.52 2984
2611.00 2943
2611.48 2894
2611.96 2816
2612.44 2784
2612.92 2883
2613.41 2855
2613.89 2987
2614.37 2989
2614.85 2920
2615.34 2845
2615.82 2904
2616.30 2901
2616.78 2870
2617.26 2961
2617.75 2992
2618.23 3187
2618.71 3170
2619.19 3160
2619.68 2943
2620.16 2999
2620.64 2983
2621.12 2788
2621.61 2692
2622.09 2811
2622.57 2775
2623.06 2565
2623.54 2680
2624.02 2821
2624.50 2828
2624.99 2837
2625.47 2688
2625.95 2801
2626.44 2870
2626.92 2658
2627.40 2662
2627.89 2876
2628.37 2923
2628.85 2825
2629.34 2726
2629.82 2762
2630.30 2661
2630.79 2785
2631.27 2988
2631.75 2862
2632.24 2882
2632.72 2773
2633.21 2881
2633.69 2799
2634.17 2801
2634.66 2951
2635.14 2942
2635.62 2890
2636.11 2709
2636.59 2777
2637.08 2793
2637.56 2549
2638.05 2746
2638.53 2627
2639.01 2777
2639.50 2783
2639.98 2684
2640.47 2709
2640.95 2779
2641.44 2771
2641.92 2729
2642.41 2855
2642.89 2892
2643.38 2696
2643.86 2803
2644.34 2919
2644.83 2872
2645.31 2814
2645.80 2657
2646.28 2720
2646.77 2592
2647.25 2585
2647.74 2666
2648.22 2693
2648.71 2698
2649.20 2650
2649.68 2597
2650.17 2499
2650.65 2707
2651.14 2799
2651.62 2731
2652.11 2643
2652.59 2607
2653.08 2734
2653.56 2738
2654.05 2686
2654.54 2721
2655.02 2755
2655.51 2899
2655.99 2889
2656.48 2841
2656.97 2800
2657.45 2819
2657.94 2910
2658.42 2946
2658.91 2787
2659.40 2844
2659.88 2638
2660.37 2772
2660.85 2899
2661.34 2811
2661.83 2727
2662.31 2727
2662.80 2668
2663.29 2794
2663.77 2906
2664.26 2716
2664.75 2780
2665.23 2857
2665.72 2966
2666.21 2790
2666.69 2794
2667.18 2864
2667.67 2830
2668.15 2843
2668.64 2812
2669.13 2823
2669.62 2656
2670.10 2633
2670.59 2567
2671.08 2874
2671.56 2892
2672.05 2955
2672.54 3059
2673.03 2984
2673.51 3272
2674.00 3414
2674.49 3434
2674.98 3648
2675.46 3851
2675.95 3802
2676.44 3643
2676.93 3635
2677.42 3602
2677.90 3322
2678.39 3386
2678.88 3343
2679.37 3178
2679.86 2995
2680.34 3003
2680.83 2979
2681.32 2919
2681.81 3078
2682.30 3014
2682.79 3063
2683.27 3103
2683.76 3027
2684.25 3059
2684.74 2898
2685.23 2850
2685.72 2942
2686.20 3085
2686.69 2936
2687.18 3059
2687.67 2909
2688.16 2717
2688.65 2552
2689.14 2546
2689.63 2621
2690.12 2716
2690.60 2638
2691.09 2654
2691.58 2640
2692.07 2742
2692.56 2716
2693.05 2789
2693.54 2739
2694.03 2978
2694.52 2845
2695.01 2779
2695.50 2843
2695.99 2763
2696.48 2831
2696.97 2808
2697.46 2794
2697.95 2554
2698.43 2642
2698.92 2853
2699.41 2865
2699.90 2842
2700.39 3017
2700.88 2980
2701.37 2831
2701.86 2789
2702.35 2869
2702.84 2923
2703.33 3031
2703.83 2955
2704.32 2931
2704.81 2992
2705.30 3042
2705.79 2929
2706.28 2925
2706.77 2858
2707.26 2785
2707.75 2893
2708.24 2801
2708.73 2608
2709.22 2623
2709.71 2640
2710.20 2777
2710.69 2555
2711.18 2540
2711.68 2592
2712.17 2614
2712.66 2681
2713.15 2737
2713.64 2579
2714.13 2652
2714.62 2574
2715.11 2539
2715.60 2628
2716.10 2508
2716.59 2507
2717.08 2588
2717.57 2622
2718.06 2492
2718.55 2524
2719.04 2593
2719.54 2642
2720.03 2595
2720.52 2566
2721.01 2648
2721.50 2755
2722.00 2751
2722.49 2753
2722.98 2855
2723.47 2891
2723.96 2941
2724.46 2716
2724.95 2884
2725.44 2844
2725.93 2776
2726.42 2897
2726.92 2815
2727.41 2605
2727.90 2663
2728.39 2744
2728.89 2761
2729.38 2632
2729.87 2546
2730.36 2489
2730.86 2526
2731.35 2689
2731.84 2666
2732.34 2519
2732.83 2469
2733.32 2654
2733.81 2633
2734.31 2688
2734.80 2763
2735.29 2679
2735.79 2738
2736.28 3020
2736.77 2961
2737.27 2908
2737.76 2869
2738.25 2708
2738.75 2913
2739.24 2959
2739.73 2938
2740.23 2824
2740.72 2737
2741.21 2827
2741.71 2792
2742.20 2696
2742.69 2641
2743.19 2775
2743.68 2617
2744.18 2664
2744.67 2686
2745.16 2578
2745.66 2692
2746.15 2698
2746.65 2631
2747.14 2612
2747.63 2654
2748.13 2698
2748.62 2806
2749.12 2745
2749.61 2701
2750.11 2687
2750.60 2698
2751.10 2734
2751.59 2675
2752.08 2782
2752.58 2560
2753.07 2477
2753.57 2485
2754.06 2622
2754.56 2697
2755.05 2659
2755.55 2665
2756.04 2737
2756.54 2593
2757.03 2717
2757.53 2831
2758.02 2687
2758.52 2743
2759.01 2612
2759.51 2639
2760.00 2612
2760.50 2582
2760.99 2650
2761.49 2766
2761.99 2667
2762.48 2692
2762.98 2723
2763.47 2596
2763.97 2538
2764.46 2480
2764.96 2584
2765.46 2627
2765.95 2529
2766.45 2507
2766.94 2483
2767.44 2730
2767.94 2721
2768.43 2515
2768.93 2579
2769.42 2768
2769.92 2769
2770.42 2623
2770.91 2804
2771.41 2692
2771.90 2866
2772.40 2981
2772.90 2866
2773.39 2891
2773.89 3098
2774.39 3141
2774.88 2979
2775.38 3208
2775.88 3420
2776.37 3479
2776.87 3401
2777.37 3564
2777.86 3418
2778.36 3418
2778.86 3512
2779.36 3243
2779.85 3091
2780.35 3032
2780.85 3035
2781.34 3125
2781.84 3124
2782.34 3034
2782.84 2824
2783.33 2695
2783.83 2816
2784.33 3057
2784.83 2890
2785.32 2824
2785.82 2633
2786.32 2749
2786.82 2863
2787.31 2826
2787.81 2727
2788.31 2654
2788.81 2530
2789.31 2430
2789.80 2460
2790.30 2580
2790.80 2606
2791.30 2491
2791.80 2474
2792.29 2750
2792.79 2656
2793.29 2534
2793.79 2660
2794.29 2623
2794.79 2699
2795.28 2759
2795.78 2826
2796.28 2935
2796.78 2994
2797.28 3033
2797.78 3160
2798.28 3179
2798.78 3212
2799.27 3022
2799.77 3170
2800.27 3146
2800.77 3167
2801.27 3168
2801.77 3054
2802.27 2955
2802.77 2964
2803.27 2840
2803.77 2804
2804.27 2685
2804.76 2700
2805.26 2831
2805.76 3014
2806.26 3254
2806.76 3277
2807.26 3323
2807.76 3535
2808.26 3707
2808.76 3687
2809.26 3766
2809.76 3508
2810.26 3469
2810.76 3521
2811.26 3552
2811.76 3264
2812.26 3231
2812.76 3102
2813.26 3027
2813.76 3006
2814.26 2837
2814.76 2898
2815.26 2615
2815.76 2676
2816.26 2825
2816.76 2862
2817.26 2778
2817.76 2637
2818.26 2768
2818.76 2611
2819.26 2804
2819.76 2892
2820.27 2812
2820.77 2865
2821.27 3066
2821.77 2698
2822.27 2779
2822.77 2846
2823.27 2839
2823.77 2800
2824.27 2856
2824.77 2589
2825.27 2836
2825.78 2643
2826.28 2649
2826.78 2585
2827.28 2585
2827.78 2646
2828.28 2640
2828.78 2612
2829.29 2690
2829.79 2550
2830.29 2537
2830.79 2653
2831.29 2537
2831.79 2719
2832.30 2629
2832.80 2520
2833.30 2636
2833.80 2699
2834.30 2626
2834.80 2635
2835.31 2714
2835.81 2675
2836.31 2947
2836.81 2951
2837.32 2927
2837.82 3000
2838.32 3031
2838.82 2830
2839.32 2834
2839.83 2926
2840.33 2868
2840.83 2809
2841.33 2863
2841.84 2750
2842.34 2711
2842.84 2730
2843.35 2788
2843.85 2899
2844.35 2782
2844.85 2729
2845.36 2700
2845.86 2778
2846.36 2776
2846.87 2933
2847.37 3010
2847.87 3010
2848.38 3175
2848.88 3172
2849.38 3204
2849.89 3233
2850.39 3064
2850.89 3049
2851.40 2974
2851.90 2995
2852.40 2823
2852.91 2794
2853.41 2717
2853.91 2533
2854.42 2585
2854.92 2661
2855.42 2622
2855.93 2740
2856.43 2683
2856.94 2671
2857.44 2717
2857.94 2745
2858.45 2652
2858.95 2681
2859.46 2714
2859.96 2728
2860.47 2732
2860.97 2794
2861.47 2714
2861.98 2796
2862.48 2774
2862.99 2730
2863.49 2610
2864.00 2561
2864.50 2414
2865.01 2477
2865.51 2317
2866.02 2214
2866.52 2302
2867.02 2268
2867.53 2447
2868.03 2429
2868.54 2461
2869.04 2718
2869.55 2718
2870.05 2606
2870.56 2609
2871.07 2556
2871.57 2608
2872.08 2787
2872.58 2671
2873.09 2841
2873.59 3089
2874.10 2959
2874.60 2866
2875.11 3110
2875.61 2966
2876.12 2944
2876.63 2821
2877.13 2908
2877.64 2956
2878.14 2915
2878.65 2969
2879.15 2819
2879.66 2838
2880.17 2916
2880.67 2979
2881.18 2964
2881.68 2882
2882.19 2889
2882.70 2890
2883.20 2866
2883.71 3011
2884.22 2999
2884.72 3208
2885.23 3138
2885.74 3005
2886.24 3050
2886.75 2987
2887.25 3290
2887.76 3221
2888.27 3067
2888.77 3332
2889.28 3427
2889.79 3440
2890.30 3305
2890.80 3333
2891.31 3192
2891.82 3194
2892.32 3145
2892.83 3211
2893.34 3178
2893.84 3146
2894.35 3218
2894.86 3314
2895.37 3244
2895.87 3394
2896.38 3601
2896.89 3542
2897.40 3487
2897.90 3658
2898.41 3444
2898.92 3551
2899.43 3421
2899.93 3304
2900.44 3199
2900.95 3199
2901.46 3229
2901.97 3342
2902.47 3221
2902.98 3193
2903.49 3088
2904.00 3195
2904.51 3232
2905.01 3304
2905.52 3315
2906.03 3468
2906.54 3185
2907.05 3214
2907.56 3135
2908.06 3205
2908.57 3192
2909.08 3027
2909.59 3006
2910.10 2976
2910.61 2941
2911.12 2968
2911.62 2813
2912.13 2859
2912.64 2817
2913.15 2711
2913.66 2818
2914.17 2807
2914.68 2689
2915.19 2768
2915.70 2817
2916.21 2833
2916.71 2766
2917.22 2766
2917.73 2713
2918.24 2553
2918.75 2714
2919.26 2661
2919.77 2632
2920.28 2692
2920.79 2747
2921.30 2680
2921.81 2667
2922.32 2830
2922.83 2831
2923.34 3029
2923.85 2970
2924.36 3106
2924.87 3157
2925.38 3198
2925.89 3470
2926.40 3592
2926.91 3460
2927.42 3343
2927.93 3241
2928.44 3241
2928.95 3240
2929.46 3116
2929.97 3040
2930.48 2915
2930.99 2773
2931.50 2654
2932.01 2530
2932.52 2563
2933.03 2782
2933.54 2718
2934.05 2722
2934.56 2792
2935.08 2861
2935.59 2929
2936.10 2806
2936.61 2832
2937.12 2839
2937.63 2747
2938.14 2979
2938.65 2865
2939.16 2902
2939.67 2977
2940.19 2907
2940.70 2869
2941.21 2879
2941.72 2892
2942.23 2898
2942.74 2970
2943.25 2965
2943.77 2873
2944.28 2983
2944.79 3053
2945.30 3202
2945.81 3290
2946.32 3359
2946.84 3320
2947.35 3211
2947.86 3442
2948.37 3312
2948.88 3272
2949.40 3210
2949.91 3238
2950.42 3172
2950.93 3019
2951.44 2958
2951.96 2944
2952.47 2891
2952.98 2744
2953.49 2702
2954.01 2699
2954.52 2557
2955.03 2633
2955.54 2590
2956.06 2710
2956.57 2684
2957.08 2746
2957.60 2810
2958.11 2836
2958.62 2891
2959.13 2835
2959.65 2833
2960.16 2744
2960.67 2784
2961.19 2819
2961.70 2919
2962.21 2906
2962.73 2994
2963.24 2996
2963.75 3019
2964.27 3189
2964.78 3152
2965.29 2992
2965.81 3027
2966.32 2991
2966.83 2866
2967.35 2720
2967.86 2649
2968.37 2747
2968.89 2735
2969.40 2734
2969.91 2904
2970.43 2801
2970.94 2980
2971.46 2801
2971.97 2818
2972.48 2719
2973.00 2659
2973.51 2668
2974.03 2724
2974.54 2715
2975.06 2746
2975.57 2759
2976.08 2790
2976.60 2799
2977.11 2673
2977.63 2755
2978.14 2850
2978.66 2886
2979.17 2771
2979.69 2610
2980.20 2623
2980.72 2664
2981.23 2736
2981.75 2913
2982.26 2871
2982.78 2971
2983.29 3204
2983.81 3153
2984.32 3079
2984.84 3250
2985.35 3280
2985.87 3276
2986.38 3166
2986.90 3169
2987.41 3364
2987.93 3416
2988.44 3489
2988.96 3403
2989.47 3280
2989.99 3429
2990.50 3422
2991.02 3427
2991.54 3478
2992.05 3411
2992.57 3522
2993.08 3478
2993.60 3482
2994.12 3343
2994.63 3495
2995.15 3638
2995.66 3580
2996.18 3535
2996.70 3718
2997.21 3998
2997.73 4005
2998.24 4273
2998.76 4293
2999.28 4187
2999.79 4238
3000.31 4101
3000.83 4160
3001.34 4350
3001.86 4562
3002.38 4697
3002.89 4970
3003.41 5506
3003.93 6121
3004.44 7102
3004.96 7479
3005.48 8079
3005.99 8366
3006.51 8548
3007.03 8681
3007.54 8330
3008.06 7350
3008.58 6923
3009.10 6369
3009.61 5567
3010.13 4978
3010.65 4466
3011.17 3998
3011.68 3817
3012.20 3602
3012.72 3475
3013.24 3440
3013.75 3467
3014.27 3397
3014.79 3454
3015.31 3621
3015.82 3540
3016.34 3588
3016.86 3576
3017.38 3656
3017.90 3843
3018.41 3983
3018.93 3843
3019.45 3748
3019.97 3683
3020.49 3625
3021.00 3748
3021.52 3490
3022.04 3463
3022.56 3459
3023.08 3388
3023.60 3445
3024.11 3584
3024.63 3499
3025.15 3572
3025.67 3547
3026.19 3418
3026.71 3455
3027.23 3367
3027.75 3284
3028.26 3159
3028.78 3197
3029.30 2962
3029.82 2934
3030.34 2950
3030.86 3068
3031.38 2975
3031.90 2986
3032.42 3008
3032.94 3075
3033.46 3038
3033.97 3076
3034.49 3132
3035.01 2980
3035.53 3017
3036.05 3016
3036.57 3173
3037.09 2882
3037.61 3021
3038.13 2974
3038.65 2827
3039.17 2980
3039.69 2831
3040.21 2878
3040.73 2878
3041.25 2831
3041.77 2870
3042.29 2837
3042.81 3005
3043.33 2897
3043.85 2802
3044.37 2968
3044.89 2917
3045.41 2860
3045.93 2812
3046.45 2802
3046.97 2797
3047.49 2808
3048.01 2884
3048.53 2894
3049.06 2784
3049.58 2765
3050.10 2727
3050.62 2867
3051.14 2801
3051.66 2866
3052.18 2724
3052.70 2659
3053.22 2679
3053.74 2674
3054.26 2586
3054.79 2738
3055.31 2714
3055.83 2641
3056.35 2764
3056.87 2726
3057.39 2816
3057.91 2811
3058.43 2910
3058.96 2788
3059.48 2737
3060.00 2852
3060.52 2805
3061.04 2868
3061.56 2903
3062.09 2827
3062.61 2831
3063.13 2820
3063.65 2801
3064.17 2865
3064.70 2963
3065.22 3215
3065.74 2975
3066.26 3040
3066.78 3100
3067.31 3187
3067.83 3203
3068.35 3175
3068.87 3094
3069.40 3157
3069.92 3276
3070.44 3157
3070.96 3035
3071.49 3088
3072.01 2928
3072.53 3042
3073.05 3108
3073.58 2957
3074.10 2963
3074.62 2896
3075.14 2991
3075.67 3007
3076.19 2910
3076.71 3032
3077.24 3359
3077.76 3517
3078.28 3560
3078.81 3608
3079.33 3592
3079.85 3495
3080.38 3678
3080.90 3923
3081.42 3997
3081.95 4037
3082.47 4167
3082.99 4011
3083.52 4081
3084.04 3829
3084.56 3771
3085.09 4045
3085.61 4129
3086.13 3922
3086.66 3843
3087.18 3796
3087.71 3770
3088.23 3651
3088.75 3822
3089.28 3588
3089.80 3512
3090.33 3530
3090.85 3500
3091.38 3351
3091.90 3472
3092.42 3523
3092.95 3486
3093.47 3697
3094.00 3694
3094.52 3791
3095.05 3678
3095.57 3960
3096.10 4219
3096.62 4050
3097.14 4053
3097.67 4284
3098.19 4388
3098.72 4359
3099.24 4676
3099.77 5005
3100.29 5300
3100.82 6342
3101.34 7155
3101.87 8482
3102.39 10098
3102.92 11262
3103.45 12562
3103.97 13603
3104.50 14602
3105.02 14939
3105.55 14187
3106.07 12931
3106.60 11895
3107.12 10353
3107.65 9031
3108.17 7553
3108.70 6300
3109.23 5597
3109.75 5147
3110.28 4913
3110.80 4608
3111.33 4618
3111.86 4673
3112.38 4485
3112.91 4325
3113.43 4303
3113.96 4258
3114.49 4034
3115.01 4138
3115.54 4085
3116.07 3843
3116.59 3662
3117.12 3459
3117.64 3489
3118.17 3336
3118.70 3399
3119.22 3257
3119.75 3318
3120.28 3349
3120.80 3513
3121.33 3485
3121.86 3638
3122.38 3727
3122.91 4076
3123.44 3979
3123.97 3747
3124.49 3627
3125.02 3715
3125.55 3729
3126.07 3525
3126.60 3298
3127.13 3336
3127.66 3133
3128.18 3195
3128.71 3213
3129.24 3246
3129.77 3149
3130.29 3106
3130.82 3005
3131.35 3019
3131.88 3106
3132.40 2971
3132.93 2815
3133.46 2894
3133.99 2911
3134.52 3012
3135.04 3091
3135.57 3082
3136.10 3069
3136.63 2909
3137.16 2864
3137.68 2941
3138.21 3097
3138.74 2882
3139.27 2861
3139.80 2853
3140.32 2938
3140.85 3065
3141.38 2959
3141.91 3046
3142.44 3021
3142.97 3149
3143.50 3105
3144.02 3062
3144.55 2913
3145.08 3198
3145.61 3059
3146.14 3159
3146.67 3266
3147.20 3282
3147.73 3224
3148.26 3396
3148.79 3577
3149.31 3725
3149.84 3764
3150.37 3856
3150.90 3714
3151.43 3558
3151.96 3671
3152.49 3553
3153.02 3431
3153.55 3273
3154.08 3404
3154.61 3343
3155.14 3246
3155.67 3307
3156.20 3133
3156.73 3201
3157.26 3197
3157.79 3226
3158.32 3224
3158.85 3369
3159.38 3472
3159.91 3294
3160.44 3229
3160.97 3440
3161.50 3398
3162.03 3250
3162.56 3163
3163.09 3136
3163.62 3142
3164.15 3210
3164.68 3031
3165.21 2963
3165.74 2830
3166.27 2852
3166.80 2866
3167.33 2965
3167.86 2787
3168.39 2782
3168.92 2771
3169.45 2762
3169.99 2598
3170.52 2617
3171.05 2757
3171.58 2796
3172.11 2812
3172.64 2963
3173.17 2986
3173.70 3057
3174.23 3275
3174.77 3348
3175.30 3172
3175.83 3042
3176.36 3208
3176.89 3381
3177.42 3352
3177.95 3400
3178.49 3237
3179.02 3156
3179.55 3037
3180.08 3061
3180.61 3064
3181.14 3014
3181.68 2961
3182.21 2896
3182.74 2848
3183.27 2917
3183.80 2849
3184.34 2718
3184.87 2659
3185.40 2936
3185.93 2714
3186.47 2725
3187.00 2871
3187.53 2940
3188.06 2823
3188.59 2844
3189.13 2895
3189.66 2850
3190.19 2878
3190.73 2904
3191.26 2981
3191.79 2928
3192.32 2830
3192.86 2912
3193.39 2822
3193.92 2788
3194.45 2807
3194.99 2818
3195.52 2881
3196.05 2846
3196.59 2915
3197.12 2806
3197.65 2920
3198.19 3073
3198.72 3002
3199.25 2933
3199.79 3188
3200.32 3242
3200.85 3217
3201.39 3293
3201.92 3432
3202.45 3450
3202.99 3469
3203.52 3527
3204.05 3573
3204.59 3388
3205.12 3482
3205.66 3434
3206.19 3439
3206.72 3262
3207.26 3242
3207.79 3489
3208.33 3356
3208.86 3370
3209.39 3528
3209.93 3465
3210.46 3355
3211.00 3344
3211.53 3230
3212.07 3263
3212.60 3486
3213.14 3442
3213.67 3237
3214.20 3445
3214.74 3313
3215.27 3077
3215.81 3231
3216.34 3214
3216.88 2965
3217.41 2966
3217.95 3197
3218.48 3067
3219.02 2972
3219.55 2997
3220.09 3171
3220.62 3236
3221.16 3032
3221.69 3111
3222.23 3094
3222.76 3119
3223.30 3125
3223.83 3052
3224.37 3161
3224.91 3353
3225.44 3408
3225.98 3516
3226.51 3549
3227.05 3334
3227.58 3256
3228.12 3296
3228.65 3254
3229.19 3138
3229.73 3224
3230.26 3403
3230.80 3160
3231.33 3292
3231.87 3206
3232.41 3216
3232.94 3260
3233.48 3331
3234.02 3483
3234.55 3423
3235.09 3364
3235.62 3485
3236.16 3580
3236.70 3581
3237.23 3728
3237.77 3946
3238.31 3901
3238.84 3978
3239.38 3890
3239.92 3994
3240.45 4096
3240.99 3858
3241.53 3905
3242.06 3896
3242.60 3768
3243.14 3802
3243.67 3742
3244.21 3744
3244.75 3594
3245.29 3575
3245.82 3615
3246.36 3595
3246.90 3719
3247.44 3646
3247.97 3692
3248.51 3616
3249.05 3755
3249.58 3792
3250.12 3808
3250.66 3713
3251.20 3755
3251.74 3675
3252.27 3699
3252.81 3762
3253.35 3856
3253.89 3818
3254.42 3884
3254.96 4044
3255.50 4222
3256.04 4272
3256.58 4421
3257.11 4391
3257.65 4531
3258.19 4689
3258.73 4700
3259.27 5108
3259.81 5232
3260.34 5148
3260.88 5638
3261.42 5632
3261.96 6090
3262.50 6705
3263.04 6866
3263.58 7143
3264.11 8189
3264.65 8474
3265.19 9019
3265.73 9765
3266.27 10517
3266.81 11133
3267.35 11484
3267.89 11760
3268.43 11923
3268.97 11852
3269.50 11684
3270.04 10924
3270.58 9515
3271.12 8116
3271.66 6941
3272.20 6424
3272.74 5467
3273.28 4939
3273.82 4736
3274.36 4467
3274.90 4239
3275.44 4522
3275.98 4394
3276.52 4400
3277.06 4564
3277.60 4457
3278.14 4475
3278.68 4507
3279.22 4528
3279.76 4378
3280.30 4636
3280.84 4552
3281.38 4242
3281.92 4356
3282.46 4354
3283.00 4510
3283.54 4590
3284.08 4548
3284.62 4361
3285.16 4576
3285.70 4675
3286.24 4759
3286.78 4735
3287.32 4821
3287.86 4870
3288.40 4652
3288.94 4776
3289.48 4576
3290.03 4599
3290.57 4582
3291.11 4827
3291.65 5109
3292.19 5147
3292.73 5106
3293.27 5522
3293.81 6053
3294.35 6260
3294.90 6636
3295.44 7206
3295.98 7514
3296.52 8032
3297.06 7829
3297.60 7968
3298.14 7533
3298.69 7292
3299.23 7005
3299.77 6726
3300.31 6330
3300.85 5528
3301.39 5312
3301.94 5158
3302.48 4799
3303.02 4616
3303.56 4493
3304.10 4600
3304.65 4561
3305.19 4582
3305.73 4617
3306.27 4577
3306.81 4521
3307.36 4531
3307.90 4468
3308.44 4395
3308.98 4455
3309.53 4310
3310.07 4209
3310.61 4083
3311.15 4279
3311.70 4056
3312.24 4161
3312.78 4203
3313.32 4192
3313.87 4319
3314.41 4596
3314.95 4623
3315.50 4681
3316.04 4872
3316.58 4965
3317.13 5244
3317.67 5401
3318.21 5565
3318.75 5739
3319.30 6087
3319.84 6053
3320.38 6269
3320.93 6263
3321.47 6429
3322.02 6680
3322.56 6627
3323.10 6745
3323.65 6719
3324.19 6633
3324.73 6336
3325.28 6260
3325.82 6000
3326.36 5932
3326.91 6178
3327.45 5879
3328.00 5573
3328.54 5779
3329.08 5651
3329.63 5654
3330.17 5686
3330.72 6079
3331.26 7096
3331.81 8495
3332.35 10925
3332.89 13997
3333.44 17752
3333.98 21555
3334.53 25329
3335.07 28494
3335.62 31270
3336.16 32732
3336.71 34787
3337.25 35637
3337.80 35618
3338.34 35494
3338.89 34757
3339.43 32690
3339.98 30798
3340.52 28581
3341.07 25728
3341.61 21343
3342.16 17084
3342.70 14026
3343.25 11347
3343.79 9652
3344.34 8501
3344.88 7472
3345.43 6732
3345.97 6496
3346.52 6052
3347.06 5923
3347.61 5762
3348.15 5689
3348.70 5585
3349.25 5447
3349.79 5627
3350.34 5611
3350.88 5353
3351.43 5441
3351.98 5241
3352.52 5509
3353.07 5630
3353.61 5369
3354.16 5575
3354.71 5246
3355.25 4970
3355.80 5042
3356.34 5078
3356.89 4925
3357.44 4949
3357.98 4965
3358.53 5061
3359.08 4827
3359.62 4700
3360.17 4635
3360.72 4630
3361.26 4728
3361.81 4591
3362.36 4507
3362.90 4585
3363.45 4608
3364.00 4773
3364.54 4662
3365.09 4831
3365.64 4863
3366.19 4522
3366.73 4639
3367.28 4714
3367.83 4713
3368.37 4629
3368.92 4352
3369.47 4309
3370.02 4430
3370.56 4713
3371.11 4791
3371.66 4915
3372.21 5192
3372.75 5338
3373.30 5790
3373.85 6177
3374.40 6451
3374.94 6844
3375.49 6684
3376.04 6649
3376.59 6713
3377.14 6336
3377.68 6052
3378.23 5476
3378.78 5237
3379.33 4740
3379.88 4633
3380.43 4371
3380.97 4224
3381.52 4100
3382.07 3992
3382.62 3912
3383.17 3874
3383.72 3832
3384.26 3680
3384.81 3672
3385.36 3660
3385.91 3708
3386.46 3614
3387.01 3588
3387.56 3366
3388.11 3410
3388.65 3454
3389.20 3504
3389.75 3385
3390.30 3340
3390.85 3385
3391.40 3323
3391.95 3398
3392.50 3322
3393.05 3326
3393.60 3446
3394.15 3498
3394.70 3579
3395.24 3572
3395.79 3589
3396.34 3584
3396.89 3410
3397.44 3368
3397.99 3452
3398.54 3423
3399.09 3449
3399.64 3495
3400.19 3510
3400.74 3537
3401.29 3431
3401.84 3487
3402.39 3307
3402.94 3326
3403.49 3212
3404.04 3267
3404.59 3186
3405.14 3219
3405.69 3248
3406.24 3049
3406.79 3087
3407.34 3222
3407.89 3247
3408.44 3379
3409.00 3281
3409.55 3170
3410.10 3241
3410.65 3418
3411.20 3201
3411.75 3415
3412.30 3629
3412.85 3779
3413.40 3766
3413.95 3750
3414.50 3702
3415.05 3531
3415.61 3473
3416.16 3609
3416.71 3652
3417.26 3433
3417.81 3179
3418.36 3083
3418.91 3175
3419.46 3125
3420.02 3027
3420.57 2975
3421.12 3109
3421.67 3118
3422.22 3183
3422.77 3429
3423.33 3555
3423.88 3890
3424.43 3829
3424.98 3736
3425.53 3954
3426.09 4048
3426.64 3898
3427.19 3822
3427.74 3687
3428.29 3569
3428.85 3406
3429.40 3325
3429.95 3347
3430.50 3319
3431.05 3172
3431.61 3064
3432.16 3050
3432.71 2992
3433.26 3086
3433.82 3126
3434.37 3159
3434.92 3049
3435.48 3217
3436.03 3291
3436.58 3134
3437.13 3141
3437.69 2882
3438.24 3072
3438.79 3182
3439.35 3249
3439.90 3245
3440.45 3322
3441.00 3211
3441.56 3202
3442.11 3387
3442.66 3353
3443.22 3274
3443.77 3312
3444.32 3256
3444.88 3063
3445.43 3036
3445.98 3096
3446.54 2946
3447.09 2929
3447.65 2890
3448.20 2897
3448.75 2802
3449.31 2733
3449.86 2862
3450.41 2990
3450.97 2967
3451.52 2882
3452.08 2882
3452.63 2813
3453.19 2833
3453.74 2824
3454.29 2580
3454.85 2678
3455.40 2708
3455.96 2748
3456.51 2878
3457.07 2924
3457.62 2817
3458.17 2787
3458.73 2973
3459.28 2975
3459.84 2844
3460.39 2956
3460.95 2900
3461.50 2862
3462.06 2930
3462.61 2984
3463.17 3044
3463.72 3042
3464.28 2956
3464.83 3035
3465.39 3092
3465.94 3068
3466.50 3170
3467.05 3142
3467.61 3102
3468.16 3170
3468.72 3298
3469.27 3109
3469.83 3056
3470.39 3265
3470.94 3204
3471.50 3170
3472.05 3125
3472.61 3202
3473.16 3045
3473.72 3105
3474.27 3102
3474.83 3208
3475.39 3275
3475.94 3312
3476.50 3002
3477.05 3180
3477.61 3454
3478.17 3462
3478.72 3450
3479.28 3579
3479.84 3582
3480.39 3653
3480.95 3951
3481.50 4161
3482.06 3889
3482.62 3859
3483.17 3951
3483.73 3952
3484.29 3844
3484.84 3789
3485.40 3724
3485.96 3741
3486.51 3750
3487.07 3809
3487.63 4017
3488.18 4139
3488.74 4426
3489.30 4670
3489.86 5036
3490.41 5621
3490.97 6407
3491.53 7046
3492.08 7568
3492.64 8248
3493.20 8618
3493.76 9103
3494.31 8925
3494.87 8403
3495.43 8025
3495.99 7850
3496.54 7453
3497.10 7386
3497.66 7335
3498.22 7753
3498.78 8403
3499.33 9080
3499.89 9647
3500.45 10069
3501.01 10162
3501.56 10225
3502.12 10166
3502.68 10093
3503.24 9571
3503.80 9089
3504.36 8955
3504.91 8924
3505.47 8916
3506.03 9092
3506.59 9151
3507.15 8876
3507.71 8440
3508.26 8359
3508.82 7880
3509.38 7466
3509.94 6651
3510.50 6157
3511.06 5785
3511.62 5438
3512.18 5261
3512.73 4834
3513.29 4427
3513.85 4132
3514.41 4056
3514.97 4048
3515.53 3666
3516.09 3715
3516.65 3581
3517.21 3666
3517.77 3460
3518.33 3575
3518.88 3460
3519.44 3456
3520.00 3543
3520.56 3483
3521.12 3712
3521.68 3709
3522.24 3715
3522.80 3856
3523.36 3815
3523.92 3643
3524.48 3717
3525.04 3707
3525.60 3625
3526.16 3682
3526.72 3448
3527.28 3374
3527.84 3368
3528.40 3365
3528.96 3237
3529.52 3254
3530.08 3210
3530.64 3075
3531.20 3107
3531.76 3135
3532.32 3082
3532.88 3022
3533.44 3143
3534.00 3221
3534.57 3068
3535.13 3070
3535.69 3182
3536.25 3121
3536.81 3082
3537.37 3195
3537.93 3248
3538.49 3073
3539.05 3176
3539.61 3134
3540.17 3176
3540.74 3210
3541.30 3145
3541.86 3225
3542.42 3245
3542.98 3473
3543.54 3473
3544.10 3428
3544.66 3397
3545.23 3394
3545.79 3374
3546.35 3413
3546.91 3451
3547.47 3199
3548.03 3031
3548.60 2881
3549.16 2781
3549.72 2812
3550.28 2814
3550.84 2935
3551.41 2982
3551.97 2808
3552.53 2753
3553.09 2742
3553.65 2779
3554.22 2805
3554.78 2815
3555.34 2674
3555.90 2646
3556.46 2683
3557.03 2662
3557.59 2670
3558.15 2873
3558.71 2897
3559.28 2995
3559.84 2825
3560.40 2950
3560.97 3017
3561.53 3050
3562.09 2873
3562.65 2812
3563.22 2767
3563.78 2817
3564.34 2826
3564.91 2836
3565.47 2823
3566.03 2759
3566.60 2853
3567.16 2922
3567.72 2868
3568.28 2863
3568.85 2712
3569.41 2565
3569.98 2464
3570.54 2579
3571.10 2579
3571.67 2551
3572.23 2567
3572.79 2639
3573.36 2657
3573.92 2747
3574.48 2713
3575.05 2665
3575.61 2794
3576.18 2760
3576.74 2777
3577.30 2925
3577.87 2945
3578.43 2929
3579.00 2890
3579.56 2774
3580.12 2827
3580.69 2766
3581.25 2919
3581.82 2870
3582.38 2805
3582.95 2702
3583.51 2729
3584.08 2840
3584.64 2829
3585.20 2753
3585.77 2869
3586.33 2685
3586.90 2758
3587.46 2678
3588.03 2665
3588.59 2808
3589.16 2764
3589.72 2634
3590.29 2549
3590.85 2690
3591.42 2857
3591.98 2679
3592.55 2719
3593.11 2942
3593.68 2870
3594.24 2813
3594.81 2790
3595.38 2731
3595.94 2783
3596.51 2625
3597.07 2738
3597.64 2546
3598.20 2610
3598.77 2805
3599.34 2798
3599.90 2626
3600.47 2488
3601.03 2653
3601.60 2778
3602.16 2636
3602.73 2667
3603.30 2581
3603.86 2610
3604.43 2686
3605.00 2687
3605.56 2625
3606.13 2688
3606.69 2598
3607.26 2523
3607.83 2647
3608.39 2312
3608.96 2352
3609.53 2321
3610.09 2362
3610.66 2393
3611.23 2262
3611.79 2324
3612.36 2322
3612.93 2370
3613.49 2478
3614.06 2483
3614.63 2514
3615.19 2657
3615.76 2941
3616.33 3076
3616.90 3251
3617.46 3675
3618.03 4013
3618.60 4131
3619.16 4463
3619.73 4492
3620.30 4541
3620.87 4398
3621.43 4285
3622.00 3906
3622.57 3696
3623.14 3589
3623.70 3370
3624.27 3128
3624.84 2964
3625.41 2727
3625.98 2666
3626.54 2649
3627.11 2621
3627.68 2380
3628.25 2438
3628.82 2626
3629.38 2552
3629.95 2535
3630.52 2599
3631.09 2640
3631.66 2616
3632.22 2505
3632.79 2763
3633.36 2731
3633.93 2561
3634.50 2741
3635.07 2771
3635.64 2547
3636.20 2732
3636.77 2662
3637.34 2697
3637.91 2715
3638.48 2656
3639.05 2762
3639.62 2875
3640.19 2868
3640.76 2891
3641.32 2993
3641.89 3161
3642.46 3372
3643.03 3313
3643.60 3434
3644.17 3343
3644.74 3396
3645.31 3378
3645.88 3200
3646.45 3090
3647.02 3085
3647.59 2974
3648.16 3095
3648.73 2892
3649.30 2964
3649.87 3055
3650.44 3153
3651.01 3077
3651.57 3017
3652.14 3116
3652.71 3227
3653.28 3370
3653.85 3574
3654.42 3544
3654.99 3776
3655.57 3784
3656.14 3631
3656.71 3772
3657.28 3688
3657.85 3703
3658.42 3853
3658.99 3987
3659.56 3963
3660.13 3745
3660.70 3801
3661.27 3890
3661.84 3652
3662.41 3976
3662.98 3786
3663.55 3665
3664.12 3617
3664.69 3476
3665.26 3476
3665.84 3564
3666.41 3462
3666.98 3569
3667.55 3537
3668.12 3553
3668.69 3599
3669.26 3368
3669.83 3411
3670.40 3332
3670.98 3222
3671.55 3005
3672.12 2868
3672.69 2913
3673.26 3032
3673.83 3049
3674.41 2992
3674.98 3176
3675.55 3083
3676.12 3237
3676.69 3279
3677.26 3341
3677.84 3254
3678.41 3298
3678.98 3152
3679.55 3134
3680.12 3018
3680.70 2809
3681.27 2871
3681.84 2884
3682.41 2822
3682.99 2798
3683.56 2862
3684.13 2838
3684.70 2857
3685.27 2754
3685.85 2907
3686.42 3085
3686.99 3144
3687.57 3248
3688.14 3271
3688.71 3548
3689.28 3971
3689.86 4180
3690.43 3936
3691.00 4165
3691.58 4191
3692.15 4366
3692.72 4210
3693.29 3887
3693.87 3783
3694.44 3675
3695.01 3348
3695.59 3121
3696.16 3190
3696.73 3023
3697.31 3013
3697.88 3118
3698.45 3247
3699.03 3167
3699.60 3074
3700.17 3183
3700.75 3309
3701.32 3386
3701.90 3510
3702.47 3565
3703.04 3625
3703.62 3789
3704.19 3787
3704.77 3652
3705.34 3663
3705.91 3366
3706.49 3286
3707.06 3388
3707.64 3284
3708.21 3318
3708.78 3212
3709.36 3095
3709.93 3126
3710.51 3247
3711.08 3203
3711.66 3221
3712.23 3024
3712.81 3218
3713.38 3172
3713.96 3147
3714.53 2904
3715.11 2912
3715.68 3025
3716.25 2821
3716.83 2817
3717.40 2756
3717.98 2889
3718.55 2863
3719.13 2905
3719.71 2820
3720.28 2699
3720.86 2706
3721.43 2647
3722.01 2623
3722.58 2681
3723.16 2636
3723.73 2407
3724.31 2548
3724.88 2572
3725.46 2530
3726.03 2364
3726.61 2397
3727.19 2426
3727.76 2423
3728.34 2443
3728.91 2556
3729.49 2503
3730.07 2715
3730.64 2906
3731.22 2902
3731.79 2905
3732.37 3071
3732.95 3079
3733.52 2951
3734.10 2983
3734.67 3193
3735.25 3102
3735.83 3018
3736.40 3039
3736.98 3107
3737.56 3127
3738.13 2944
3738.71 2867
3739.29 2672
3739.86 2597
3740.44 2562
3741.02 2630
3741.59 2534
3742.17 2512
3742.75 2584
3743.32 2600
3743.90 2390
3744.48 2368
3745.06 2547
3745.63 2556
3746.21 2492
3746.79 2687
3747.36 2656
3747.94 2493
3748.52 2593
3749.10 2482
3749.67 2643
3750.25 2705
3750.83 2545
3751.41 2564
3751.98 2488
3752.56 2592
3753.14 2487
3753.72 2377
3754.30 2370
3754.87 2390
3755.45 2411
3756.03 2290
3756.61 2408
3757.19 2404
3757.76 2442
3758.34 2419
3758.92 2336
3759.50 2330
3760.08 2491
3760.65 2439
3761.23 2399
3761.81 2375
3762.39 2381
3762.97 2535
3763.55 2480
3764.13 2519
3764.70 2382
3765.28 2410
3765.86 2542
3766.44 2428
3767.02 2393
3767.60 2395
3768.18 2437
3768.76 2551
3769.33 2560
3769.91 2504
3770.49 2626
3771.07 2635
3771.65 2578
3772.23 2599
3772.81 2529
3773.39 2670
3773.97 2658
3774.55 2524
3775.13 2479
3775.71 2531
3776.29 2549
3776.87 2463
3777.45 2408
3778.02 2516
3778.60 2479
3779.18 2407
3779.76 2570
3780.34 2535
3780.92 2431
3781.50 2565
3782.08 2429
3782.66 2492
3783.24 2392
3783.82 2438
3784.40 2420
3784.98 2478
3785.56 2552
3786.14 2635
3786.72 2535
3787.31 2586
3787.89 2632
3788.47 2538
3789.05 2665
3789.63 2530
3790.21 2389
3790.79 2423
3791.37 2486
3791.95 2526
3792.53 2559
3793.11 2589
3793.69 2591
3794.27 2548
3794.85 2629
3795.43 2543
3796.02 2552
3796.60 2520
3797.18 2508
3797.76 2523
3798.34 2566
3798.92 2585
3799.50 2634
3800.08 2679
3800.67 2689
3801.25 2519
3801.83 2809
3802.41 2833
3802.99 2899
3803.57 2867
3804.16 2999
3804.74 2877
3805.32 3070
3805.90 2814
3806.48 3002
3807.06 2998
3807.65 2915
3808.23 2918
3808.81 3074
3809.39 3307
3809.97 3280
3810.56 3235
3811.14 3287
3811.72 3233
3812.30 3139
3812.89 3282
3813.47 3407
3814.05 3385
3814.63 3361
3815.21 3333
3815.80 3679
3816.38 3609
3816.96 3491
3817.55 3410
3818.13 3423
3818.71 3489
3819.29 3366
3819.88 2993
3820.46 2838
3821.04 2800
3821.63 2662
3822.21 2634
3822.79 2596
3823.37 2514
3823.96 2531
3824.54 2386
3825.12 2489
3825.71 2552
3826.29 2536
3826.87 2536
3827.46 2613
3828.04 2617
3828.62 2514
3829.21 2577
3829.79 2503
3830.38 2547
3830.96 2602
3831.54 2503
3832.13 2521
3832.71 2367
3833.29 2460
3833.88 2348
3834.46 2416
3835.05 2409
3835.63 2382
3836.21 2404
3836.80 2429
3837.38 2541
3837.97 2476
3838.55 2413
3839.14 2308
3839.72 2262
3840.30 2228
3840.89 2246
3841.47 2215
3842.06 2247
3842.64 2242
3843.23 2237
3843.81 2192
3844.40 2172
3844.98 2235
3845.57 2226
3846.15 2392
3846.74 2365
3847.32 2328
3847.91 2263
3848.49 2344
3849.08 2432
3849.66 2402
3850.25 2421
3850.83 2420
3851.42 2428
3852.00 2429
3852.59 2478
3853.17 2515
3853.76 2560
3854.34 2624
3854.93 2536
3855.51 2448
3856.10 2324
3856.69 2468
3857.27 2454
3857.86 2444
3858.44 2509
3859.03 2572
3859.62 2707
3860.20 2780
3860.79 2892
3861.37 3023
3861.96 3278
3862.55 3342
3863.13 3322
3863.72 3378
3864.30 3673
3864.89 3694
3865.48 3506
3866.06 3414
3866.65 3347
3867.24 3357
3867.82 3222
3868.41 3141
3869.00 2908
3869.58 2922
3870.17 2905
3870.76 2738
3871.34 2606
3871.93 2530
3872.52 2579
3873.10 2439
3873.69 2556
3874.28 2709
3874.86 2673
3875.45 2573
3876.04 2575
3876.63 2621
3877.21 2684
3877.80 2647
3878.39 2601
3878.97 2476
3879.56 2448
3880.15 2511
3880.74 2458
3881.32 2497
3881.91 2456
3882.50 2496
3883.09 2362
3883.67 2343
3884.26 2270
3884.85 2323
3885.44 2251
3886.03 2311
3886.61 2138
3887.20 2273
3887.79 2356
3888.38 2366
3888.97 2470
3889.55 2583
3890.14 2600
3890.73 2682
3891.32 2769
3891.91 2748
3892.50 2897
3893.08 2808
3893.67 2738
3894.26 2820
3894.85 2739
3895.44 2723
3896.03 2800
3896.62 2715
3897.20 2624
3897.79 2605
3898.38 2503
3898.97 2617
3899.56 2545
3900.15 2570
3900.74 2622
3901.33 2422
3901.92 2402
3902.51 2525
3903.09 2514
3903.68 2569
3904.27 2596
3904.86 2637
3905.45 2549
3906.04 2539
3906.63 2570
3907.22 2663
3907.81 2673
3908.40 2619
3908.99 2733
3909.58 2785
3910.17 2563
3910.76 2794
3911.35 2668
3911.94 2557
3912.53 2576
3913.12 2399
3913.71 2321
3914.30 2312
3914.89 2387
3915.48 2252
3916.07 2234
3916.66 2359
3917.25 2272
3917.84 2234
3918.43 2255
3919.02 2260
3919.61 2426
3920.20 2508
3920.79 2546
3921.38 2648
3921.97 2437
3922.56 2308
3923.15 2283
3923.74 2398
3924.33 2359
3924.93 2326
3925.52 2369
3926.11 2214
3926.70 2213
3927.29 2241
3927.88 2261
3928.47 2149
3929.06 2099
3929.65 2097
3930.24 2075
3930.84 2088
3931.43 1987
3932.02 1993
3932.61 2044
3933.20 2063
3933.79 2122
3934.38 1956
3934.98 2060
3935.57 2265
3936.16 2100
3936.75 2050
3937.34 2199
3937.94 2241
3938.53 2301
3939.12 2269
3939.71 2295
3940.30 2279
3940.89 2227
3941.49 2395
3942.08 2446
3942.67 2490
3943.26 2351
3943.86 2288
3944.45 2298
3945.04 2287
3945.63 2355
3946.23 2387
3946.82 2247
3947.41 2364
3948.00 2286
3948.60 2336
3949.19 2207
3949.78 2118
3950.37 2227
3950.97 2292
3951.56 2210
3952.15 2211
3952.74 2126
3953.34 2071
3953.93 2178
3954.52 2091
3955.12 2211
3955.71 2326
3956.30 2298
3956.90 2379
3957.49 2433
3958.08 2474
3958.68 2543
3959.27 2466
3959.86 2401
3960.46 2387
3961.05 2379
3961.64 2436
3962.24 2440
3962.83 2382
3963.43 2405
3964.02 2507
3964.61 2361
3965.21 2486
3965.80 2408
3966.39 2416
3966.99 2481
3967.58 2502
3968.18 2627
3968.77 2441
3969.36 2470
3969.96 2388
3970.55 2427
3971.15 2368
3971.74 2340
3972.34 2177
3972.93 2154
3973.53 2358
3974.12 2391
3974.71 2400
3975.31 2307
3975.90 2500
3976.50 2665
3977.09 2696
3977.69 2803
3978.28 2886
3978.88 2828
3979.47 2760
3980.07 2696
3980.66 2660
3981.26 2514
3981.85 2452
3982.45 2512
3983.04 2582
3983.64 2665
3984.23 2524
3984.83 2436
3985.42 2389
3986.02 2560
3986.62 2557
3987.21 2533
3987.81 2489
3988.40 2498
3989.00 2473
3989.59 2428
3990.19 2604
3990.78 2472
3991.38 2449
3991.98 2374
3992.57 2406
3993.17 2457
3993.76 2558
3994.36 2464
3994.96 2396
3995.55 2433
3996.15 2418
3996.74 2449
3997.34 2441
3997.94 2439
3998.53 2325
3999.13 2496
3999.73 2522
4000.32 2442
4000.92 2531
4001.52 2431
4002.11 2435
4002.71 2278
4003.31 2267
4003.90 2447
4004.50 2434
4005.10 2435
4005.69 2442
4006.29 2381
4006.89 2475
4007.48 2493
4008.08 2562
4008.68 2569
4009.28 2481
4009.87 2389
4010.47 2332
4011.07 2442
4011.66 2519
4012.26 2445
4012.86 2406
4013.46 2380
4014.05 2287
4014.65 2396
4015.25 2402
4015.85 2372
4016.45 2506
4017.04 2520
4017.64 2580
4018.24 2532
4018.84 2579
4019.43 2623
4020.03 2644
4020.63 2627
4021.23 2458
4021.83 2413
4022.42 2461
4023.02 2459
4023.62 2515
4024.22 2566
4024.82 2619
4025.42 2610
4026.01 2557
4026.61 2569
4027.21 2617
4027.81 2641
4028.41 2727
4029.01 2847
4029.61 2762
4030.20 2731
4030.80 2764
4031.40 2786
4032.00 2736
4032.60 2724
4033.20 2685
4033.80 3009
4034.40 3129
4035.00 2973
4035.59 2905
4036.19 2794
4036.79 2806
4037.39 2763
4037.99 2822
4038.59 2763
4039.19 2555
4039.79 2318
4040.39 2240
4040.99 2331
4041.59 2231
4042.19 2247
4042.79 2081
4043.39 2237
4043.99 2282
4044.59 2265
4045.19 2089
4045.79 2109
4046.39 2117
4046.99 2084
4047.59 2147
4048.19 2210
4048.79 2282
4049.39 2220
4049.99 2141
4050.59 2267
4051.19 2430
4051.79 2394
4052.39 2363
4052.99 2313
4053.59 2367
4054.19 2356
4054.79 2385
4055.39 2448
4055.99 2416
4056.59 2418
4057.19 2371
4057.79 2178
4058.39 2365
4059.00 2253
4059.60 2125
4060.20 2111
4060.80 2105
4061.40 2070
4062.00 2051
4062.60 2025
4063.20 2077
4063.80 2009
4064.40 2021
4065.01 1917
4065.61 1994
4066.21 2035
4066.81 1991
4067.41 1987
4068.01 2076
4068.61 2091
4069.22 2251
4069.82 2076
4070.42 1957
4071.02 2066
4071.62 2055
4072.23 2098
4072.83 1955
4073.43 2064
4074.03 2027
4074.63 1999
4075.23 1962
4075.84 2112
4076.44 2058
4077.04 2116
4077.64 2093
4078.25 2037
4078.85 2155
4079.45 2153
4080.05 2143
4080.66 2195
4081.26 2200
4081.86 2065
4082.46 2134
4083.07 2029
4083.67 2091
4084.27 2135
4084.87 2064
4085.48 2074
4086.08 2112
4086.68 2017
4087.29 1976
4087.89 1950
4088.49 2090
4089.09 2178
4089.70 1927
4090.30 2036
4090.90 1977
4091.51 2027
4092.11 1994
4092.71 1852
4093.32 1994
4093.92 2011
4094.52 2042
4095.13 2071
4095.73 1900
4096.34 1956
4096.94 2014
4097.54 2039
4098.15 1976
4098.75 1896
4099.35 1893
4099.96 2018
4100.56 1934
4101.17 1968
4101.77 2045
4102.37 1921
4102.98 1935
4103.58 1976
4104.19 1889
4104.79 1980
4105.39 1949
4106.00 2032
4106.60 1991
4107.21 1976
4107.81 2006
4108.42 2132
4109.02 2114
4109.63 1839
4110.23 1853
4110.84 1919
4111.44 1843
4112.04 1886
4112.65 1892
4113.25 1909
4113.86 2008
4114.46 1938
4115.07 2007
4115.67 1998
4116.28 1954
4116.88 2010
4117.49 2060
4118.09 2005
4118.70 2113
4119.31 2084
4119.91 1967
4120.52 2034
4121.12 2111
4121.73 2207
4122.33 2150
4122.94 2125
4123.54 2106
4124.15 2071
4124.76 2045
4125.36 2086
4125.97 1911
4126.57 2038
4127.18 2045
4127.78 2037
4128.39 1995
4129.00 1964
4129.60 2006
4130.21 2025
4130.81 1968
4131.42 2077
4132.03 2239
4132.63 2096
4133.24 2029
4133.85 2013
4134.45 1990
4135.06 2115
4135.67 2235
4136.27 2124
4136.88 2048
4137.49 2253
4138.09 2403
4138.70 2400
4139.31 2326
4139.91 2527
4140.52 2496
4141.13 2316
4141.73 2466
4142.34 2492
4142.95 2548
4143.55 2441
4144.16 2395
4144.77 2416
4145.38 2505
4145.98 2467
4146.59 2341
4147.20 2252
4147.81 2348
4148.41 2213
4149.02 2183
4149.63 2000
4150.24 2040
4150.84 2029
4151.45 1989
4152.06 1890
4152.67 1909
4153.27 1967
4153.88 1942
4154.49 1866
4155.10 1913
4155.71 1874
4156.31 1878
4156.92 1879
4157.53 1946
4158.14 1989
4158.75 1955
4159.35 1850
4159.96 1999
4160.57 1962
4161.18 1939
4161.79 2023
4162.40 2079
4163.00 2157
4163.61 2236
4164.22 2209
4164.83 2323
4165.44 2469
4166.05 2456
4166.66 2568
4167.27 2535
4167.87 2420
4168.48 2383
4169.09 2350
4169.70 2270
4170.31 2188
4170.92 2153
4171.53 2071
4172.14 2164
4172.75 2113
4173.36 2145
4173.97 2275
4174.58 2151
4175.18 2308
4175.79 2197
4176.40 2306
4177.01 2528
4177.62 2615
4178.23 2455
4178.84 2488
4179.45 2455
4180.06 2303
4180.67 2327
4181.28 2331
4181.89 2327
4182.50 2219
4183.11 2162
4183.72 2103
4184.33 2210
4184.94 2131
4185.55 2117
4186.16 2098
4186.77 2294
4187.38 2257
4187.99 2093
4188.60 2204
4189.21 2171
4189.82 2098
4190.43 2264
4191.04 2332
4191.66 2355
4192.27 2434
4192.88 2526
4193.49 2708
4194.10 2675
4194.71 2739
4195.32 2862
4195.93 2897
4196.54 2899
4197.15 2864
4197.76 3000
4198.38 2996
4198.99 2924
4199.60 2727
4200.21 2493
4200.82 2598
4201.43 2482
4202.04 2434
4202.65 2382
4203.27 2299
4203.88 2253
4204.49 2227
4205.10 2148
4205.71 2285
4206.32 2238
4206.94 2184
4207.55 2235
4208.16 2139
4208.77 2159
4209.38 2284
4209.99 2155
4210.61 2200
4211.22 2172
4211.83 2138
4212.44 2329
4213.06 2150
4213.67 2251
4214.28 2294
4214.89 2329
4215.50 2394
4216.12 2434
4216.73 2509
4217.34 2634
4217.95 2786
4218.57 2746
4219.18 2856
4219.79 3052
4220.40 3090
4221.02 3074
4221.63 3503
4222.24 3730
4222.86 3705
4223.47 3600
4224.08 3592
4224.69 3473
4225.31 3573
4225.92 3740
4226.53 3568
4227.15 3580
4227.76 3687
4228.37 3825
4228.99 3919
4229.60 3943
4230.21 3889
4230.83 3889
4231.44 3863
4232.05 3987
4232.67 4015
4233.28 4060
4233.90 4242
4234.51 4552
4235.12 4524
4235.74 4792
4236.35 5102
4236.96 5140
4237.58 4944
4238.19 4556
4238.81 4121
4239.42 4043
4240.03 3781
4240.65 3336
4241.26 3163
4241.88 3146
4242.49 3126
4243.11 2773
4243.72 2772
4244.33 2918
4244.95 2940
4245.56 2921
4246.18 2819
4246.79 2850
4247.41 2817
4248.02 2850
4248.64 2973
4249.25 3074
4249.87 3056
4250.48 2924
4251.10 2804
4251.71 2818
4252.33 2883
4252.94 2730
4253.56 2714
4254.17 2608
4254.79 2544
4255.40 2568
4256.02 2511
4256.63 2507
4257.25 2452
4257.86 2460
4258.48 2459
4259.09 2513
4259.71 2485
4260.33 2390
4260.94 2419
4261.56 2462
4262.17 2482
4262.79 2342
4263.40 2230
4264.02 2311
4264.64 2296
4265.25 2319
4265.87 2288
4266.48 2384
4267.10 2319
4267.72 2319
4268.33 2401
4268.95 2389
4269.57 2336
4270.18 2378
4270.80 2320
4271.41 2323
4272.03 2356
4272.65 2337
4273.26 2583
4273.88 2550
4274.50 2516
4275.11 2545
4275.73 2593
4276.35 2677
4276.96 2800
4277.58 2772
4278.20 2797
4278.81 2678
4279.43 2737
4280.05 2676
4280.67 2540
4281.28 2388
4281.90 2327
4282.52 2337
4283.13 2208
4283.75 2257
4284.37 2088
4284.99 2180
4285.60 2224
4286.22 2419
4286.84 2206
4287.46 2296
4288.07 2238
4288.69 2225
4289.31 2244
4289.93 2118
4290.55 2156
4291.16 2169
4291.78 2270
4292.40 2182
4293.02 2176
4293.63 2175
4294.25 2174
4294.87 2189
4295.49 2180
4296.11 2098
4296.73 2004
4297.34 2106
4297.96 2036
4298.58 2083
4299.20 2257
4299.82 2207
4300.44 2140
4301.05 2188
4301.67 2168
4302.29 2124
4302.91 2257
4303.53 2234
4304.15 2260
4304.77 2285
4305.39 2256
4306.00 2331
4306.62 2294
4307.24 2131
4307.86 2158
4308.48 2262
4309.10 2164
4309.72 2163
4310.34 2096
4310.96 2098
4311.58 2172
4312.20 2142
4312.82 2094
4313.43 2134
4314.05 2215
4314.67 2247
4315.29 2077
4315.91 2042
4316.53 2081
4317.15 2092
4317.77 2216
4318.39 2132
4319.01 2037
4319.63 2125
4320.25 2334
4320.87 2315
4321.49 2413
4322.11 2278
4322.73 2382
4323.35 2582
4323.97 2564
4324.59 2599
4325.21 2607
4325.83 2693
4326.45 2539
4327.07 2532
4327.69 2669
4328.31 2724
4328.94 2710
4329.56 2614
4330.18 2613
4330.80 2681
4331.42 2624
4332.04 2495
4332.66 2504
4333.28 2700
4333.90 2688
4334.52 2701
4335.14 2936
4335.76 3169
4336.39 3365
4337.01 3957
4337.63 4247
4338.25 4507
4338.87 4241
4339.49 4512
4340.11 4543
4340.73 4351
4341.36 4099
4341.98 3990
4342.60 4136
4343.22 3982
4343.84 4040
4344.46 4282
4345.08 4853
4345.71 5137
4346.33 5974
4346.95 6680
4347.57 7123
4348.19 7424
4348.82 7276
4349.44 6927
4350.06 6345
4350.68 5837
4351.30 5259
4351.93 4467
4352.55 3936
4353.17 3578
4353.79 3096
4354.42 2991
4355.04 2857
4355.66 2891
4356.28 2986
4356.91 2916
4357.53 2897
4358.15 2835
4358.77 2743
4359.40 2858
4360.02 2953
4360.64 2894
4361.26 2774
4361.89 2953
4362.51 2960
4363.13 2890
4363.76 2750
4364.38 2562
4365.00 2539
4365.63 2662
4366.25 2682
4366.87 2502
4367.50 2508
4368.12 2529
4368.74 2532
4369.37 2465
4369.99 2319
4370.61 2295
4371.24 2121
4371.86 2169
4372.48 2092
4373.11 2164
4373.73 2178
4374.36 2201
4374.98 2213
4375.60 2094
4376.23 2091
4376.85 2238
4377.48 2309
4378.10 2441
4378.72 2248
4379.35 2359
4379.97 2347
4380.60 2366
4381.22 2396
4381.84 2350
4382.47 2447
4383.09 2317
4383.72 2303
4384.34 2279
4384.97 2345
4385.59 2212
4386.22 2265
4386.84 2221
4387.47 2188
4388.09 2164
4388.72 2112
4389.34 2182
4389.96 2188
4390.59 2082
4391.21 2042
4391.84 2027
4392.47 2038
4393.09 2032
4393.72 1972
4394.34 2056
4394.97 2007
4395.59 2086
4396.22 2051
4396.84 2153
4397.47 2119
4398.09 2167
4398.72 2093
4399.34 2174
4399.97 2193
4400.60 2225
4401.22 2296
4401.85 2243
4402.47 2119
4403.10 2240
4403.72 2299
4404.35 2183
4404.98 2333
4405.60 2206
4406.23 2121
4406.85 2269
4407.48 2141
4408.11 2119
4408.73 2119
4409.36 2232
4409.99 2164
4410.61 2194
4411.24 2254
4411.87 2080
4412.49 2222
4413.12 2198
4413.74 2192
4414.37 2186
4415.00 2047
4415.62 2050
4416.25 2138
4416.88 2127
4417.51 2160
4418.13 2106
4418.76 1981
4419.39 2002
4420.01 2108
4420.64 2152
4421.27 2174
4421.89 2126
4422.52 2071
4423.15 2068
4423.78 2097
4424.40 1954
4425.03 2020
4425.66 1993
4426.29 1923
4426.91 1871
4427.54 1995
4428.17 1844
4428.80 1830
4429.42 1831
4430.05 1889
4430.68 1966
4431.31 1951
4431.94 1858
4432.56 1883
4433.19 1981
4433.82 2021
4434.45 2016
4435.08 1927
4435.70 2032
4436.33 2004
4436.96 2032
4437.59 2105
4438.22 2099
4438.85 2116
4439.47 2047
4440.10 2092
4440.73 2104
4441.36 2041
4441.99 1958
4442.62 1994
4443.25 1978
4443.87 2062
4444.50 2072
4445.13 1965
4445.76 2041
4446.39 2137
4447.02 2155
4447.65 2149
4448.28 2375
4448.91 2285
4449.54 2335
4450.16 2371
4450.79 2423
4451.42 2268
4452.05 2271
4452.68 2425
4453.31 2296
4453.94 2350
4454.57 2302
4455.20 2345
4455.83 2477
4456.46 2539
4457.09 2493
4457.72 2467
4458.35 2523
4458.98 2357
4459.61 2352
4460.24 2329
4460.87 2243
4461.50 2002
4462.13 2016
4462.76 1983
4463.39 1964
4464.02 1944
4464.65 1943
4465.28 1993
4465.91 2059
4466.54 1934
4467.17 1840
4467.80 1901
4468.43 1973
4469.06 1927
4469.69 1894
4470.32 1864
4470.95 1937
4471.58 1904
4472.21 1904
4472.85 1934
4473.48 1954
4474.11 1914
4474.74 1835
4475.37 1879
4476.00 1939
4476.63 1908
4477.26 1970
4477.89 1848
4478.52 1912
4479.16 1865
4479.79 1858
4480.42 2032
4481.05 1987
4481.68 1936
4482.31 1968
4482.94 1990
4483.58 1962
4484.21 2065
4484.84 2152
4485.47 2023
4486.10 2137
4486.73 2083
4487.37 1994
4488.00 2148
4488.63 2107
4489.26 2119
4489.89 2234
4490.53 2137
4491.16 2209
4491.79 2143
4492.42 2238
4493.05 2072
4493.69 2096
4494.32 2123
4494.95 2083
4495.58 1907
4496.22 2025
4496.85 1989
4497.48 2001
4498.11 2111
4498.75 2133
4499.38 2223
4500.01 2299
4500.64 2541
4501.28 2607
4501.91 2861
4502.54 3199
4503.18 3088
4503.81 3008
4504.44 2942
4505.07 2764
4505.71 2693
4506.34 2657
4506.97 2532
4507.61 2367
4508.24 2301
4508.87 2230
4509.51 2225
4510.14 2177
4510.77 2268
4511.41 2198
4512.04 2292
4512.68 2243
4513.31 2231
4513.94 2210
4514.58 2263
4515.21 2122
4515.84 2111
4516.48 2233
4517.11 2099
4517.75 2033
4518.38 2015
4519.01 2056
4519.65 2038
4520.28 2005
4520.92 2048
4521.55 2047
4522.18 1952
4522.82 2040
4523.45 2019
4524.09 2038
4524.72 2043
4525.36 2083
4525.99 2094
4526.63 2045
4527.26 2145
4527.90 2190
4528.53 2327
4529.16 2513
4529.80 2680
4530.43 2833
4531.07 3042
4531.70 3335
4532.34 3430
4532.97 3504
4533.61 3466
4534.24 3552
4534.88 3459
4535.51 3162
4536.15 2887
4536.79 2782
4537.42 2607
4538.06 2435
4538.69 2328
4539.33 2229
4539.96 2118
4540.60 2103
4541.23 2075
4541.87 1991
4542.50 1943
4543.14 1932
4543.78 1871
4544.41 1943
4545.05 1883
4545.68 1857
4546.32 1968
4546.96 1979
4547.59 1812
4548.23 1871
4548.86 1928
4549.50 1932
4550.14 1983
4550.77 2027
4551.41 1958
4552.05 1997
4552.68 2001
4553.32 1882
4553.96 2004
4554.59 1975
4555.23 1979
4555.86 2070
4556.50 2039
4557.14 2032
4557.78 1853
4558.41 1909
4559.05 1978
4559.69 1970
4560.32 1853
4560.96 1844
4561.60 1994
4562.23 1966
4562.87 1844
4563.51 1924
4564.15 1953
4564.78 1940
4565.42 1782
4566.06 1939
4566.69 2044
4567.33 2085
4567.97 2076
4568.61 2107
4569.24 2025
4569.88 2047
4570.52 1965
4571.16 1885
4571.80 2049
4572.43 2042
4573.07 1972
4573.71 1908
4574.35 1939
4574.98 2019
4575.62 1946
4576.26 1931
4576.90 1882
4577.54 2057
4578.18 1954
4578.81 1993
4579.45 2065
4580.09 2015
4580.73 2160
4581.37 2098
4582.01 2050
4582.64 2091
4583.28 2082
4583.92 2037
4584.56 2096
4585.20 2156
4585.84 2078
4586.48 2071
4587.11 2080
4587.75 2209
4588.39 2184
4589.03 2290
4589.67 2340
4590.31 2690
4590.95 2874
4591.59 2896
4592.23 3080
4592.87 3239
4593.51 3200
4594.14 3042
4594.78 3066
4595.42 2848
4596.06 2640
4596.70 2329
4597.34 2319
4597.98 2150
4598.62 2202
4599.26 2248
4599.90 2289
4600.54 2380
4601.18 2335
4601.82 2457
4602.46 2368
4603.10 2462
4603.74 2503
4604.38 2574
4605.02 2600
4605.66 2625
4606.30 2653
4606.94 2550
4607.58 2416
4608.22 2336
4608.86 2466
4609.50 2400
4610.14 2311
4610.78 2344
4611.42 2382
4612.06 2249
4612.70 2114
4613.34 2203
4613.99 2233
4614.63 2129
4615.27 2149
4615.91 2111
4616.55 2080
4617.19 2037
4617.83 1933
4618.47 2004
4619.11 2077
4619.75 2021
4620.39 1954
4621.04 1879
4621.68 1943
4622.32 1956
4622.96 1907
4623.60 1896
4624.24 2006
4624.88 1983
4625.53 1929
4626.17 1971
4626.81 1848
4627.45 1915
4628.09 1872
4628.73 1870
4629.38 1859
4630.02 2001
4630.66 2020
4631.30 1939
4631.94 1933
4632.58 1970
4633.23 2108
4633.87 2114
4634.51 2052
4635.15 2160
4635.80 2269
4636.44 2103
4637.08 2216
4637.72 2274
4638.36 2264
4639.01 2217
4639.65 2317
4640.29 2265
4640.93 2246
4641.58 2331
4642.22 2410
4642.86 2306
4643.51 2164
4644.15 2124
4644.79 2202
4645.43 2197
4646.08 2081
4646.72 2159
4647.36 2146
4648.01 2148
4648.65 2062
4649.29 2068
4649.94 2234
4650.58 2195
4651.22 2222
4651.87 2215
4652.51 2242
4653.15 2303
4653.80 2427
4654.44 2352
4655.08 2339
4655.73 2162
4656.37 2029
4657.01 2149
4657.66 2094
4658.30 2054
4658.94 2146
4659.59 1932
4660.23 2045
4660.88 2063
4661.52 2163
4662.16 2091
4662.81 1993
4663.45 2079
4664.10 2157
4664.74 1991
4665.39 2105
4666.03 2020
4666.67 1955
4667.32 2064
4667.96 1979
4668.61 1783
4669.25 1822
4669.90 1830
4670.54 1825
4671.19 1912
4671.83 1819
4672.47 1772
4673.12 2006
4673.76 2166
4674.41 2051
4675.05 2111
4675.70 1989
4676.34 2101
4676.99 2089
4677.63 2050
4678.28 1996
4678.92 2031
4679.57 2029
4680.22 2012
4680.86 2100
4681.51 2125
4682.15 2048
4682.80 2000
4683.44 2030
4684.09 2150
4684.73 2032
4685.38 1931
4686.03 2104
4686.67 1960
4687.32 1959
4687.96 2152
4688.61 2194
4689.25 2037
4689.90 1965
4690.55 2051
4691.19 2024
4691.84 1994
4692.48 2011
4693.13 1973
4693.78 1925
4694.42 1949
4695.07 1975
4695.72 2029
4696.36 2208
4697.01 2148
4697.65 2211
4698.30 2352
4698.95 2413
4699.59 2540
4700.24 2692
4700.89 2654
4701.53 2707
4702.18 2734
4702.83 2539
4703.48 2463
4704.12 2136
4704.77 2095
4705.42 2227
4706.06 2050
4706.71 2062
4707.36 2136
4708.00 2106
4708.65 2100
4709.30 2143
4709.95 2232
4710.59 2129
4711.24 2201
4711.89 2181
4712.54 2126
4713.18 2176
4713.83 2166
4714.48 1976
4715.13 2133
4715.77 2121
4716.42 2027
4717.07 2086
4717.72 2125
4718.37 2080
4719.01 1964
4719.66 2013
4720.31 1996
4720.96 1972
4721.61 2103
4722.25 2163
4722.90 2234
4723.55 2179
4724.20 2208
4724.85 2250
4725.50 2325
4726.14 2401
4726.79 2439
4727.44 2459
4728.09 2479
4728.74 2447
4729.39 2401
4730.04 2390
4730.68 2249
4731.33 2192
4731.98 2218
4732.63 2014
4733.28 2039
4733.93 2016
4734.58 1980
4735.23 1939
4735.88 1884
4736.53 2014
4737.17 1909
4737.82 1979
4738.47 2017
4739.12 2040
4739.77 2155
4740.42 2197
4741.07 2159
4741.72 2065
4742.37 2240
4743.02 2195
4743.67 2123
4744.32 2137
4744.97 2139
4745.62 2166
4746.27 2138
4746.92 2074
4747.57 2150
4748.22 2145
4748.87 2038
4749.52 2184
4750.17 2446
4750.82 2312
4751.47 2383
4752.12 2552
4752.77 2429
4753.42 2444
4754.07 2410
4754.72 2432
4755.37 2385
4756.02 2392
4756.67 2249
4757.32 2251
4757.97 2134
4758.62 2111
4759.27 1971
4759.93 1934
4760.58 1820
4761.23 1895
4761.88 1972
4762.53 2047
4763.18 2154
4763.83 1931
4764.48 2013
4765.13 2158
4765.78 2269
4766.44 2360
4767.09 2228
4767.74 2368
4768.39 2390
4769.04 2295
4769.69 2347
4770.34 2206
4770.99 2144
4771.65 2082
4772.30 2063
4772.95 2129
4773.60 1954
4774.25 2035
4774.91 1929
4775.56 1961
4776.21 1984
4776.86 1989
4777.51 2025
4778.16 2017
4778.82 2012
4779.47 1939
4780.12 2009
4780.77 2125
4781.43 2141
4782.08 2038
4782.73 2066
4783.38 1980
4784.03 1969
4784.69 1967
4785.34 2067
4785.99 2004
4786.64 1969
4787.30 1916
4787.95 1992
4788.60 1947
4789.26 1967
4789.91 2010
4790.56 2029
4791.21 1841
4791.87 1852
4792.52 1974
4793.17 1804
4793.83 1905
4794.48 1963
4795.13 2001
4795.79 1992
4796.44 2037
4797.09 1973
4797.75 1896
4798.40 1895
4799.05 1846
4799.71 1888
4800.36 1977
4801.01 1874
4801.67 1847
4802.32 1914
4802.97 1925
4803.63 1984
4804.28 1971
4804.94 2012
4805.59 2026
4806.24 2053
4806.90 1981
4807.55 1954
4808.21 1933
4808.86 1973
4809.51 2043
4810.17 1992
4810.82 1973
4811.48 2012
4812.13 2013
4812.79 1970
4813.44 1993
4814.09 2094
4814.75 2013
4815.40 2009
4816.06 2047
4816.71 2044
4817.37 2004
4818.02 1985
4818.68 2067
4819.33 2043
4819.99 2142
4820.64 2185
4821.30 2309
4821.95 2315
4822.61 2292
4823.26 2329
4823.92 2421
4824.57 2407
4825.23 2549
4825.88 2655
4826.54 2588
4827.19 2725
4827.85 2745
4828.50 2666
4829.16 2426
4829.81 2547
4830.47 2588
4831.13 2406
4831.78 2625
4832.44 2778
4833.09 2735
4833.75 2641
4834.40 2787
4835.06 2863
4835.72 2988
4836.37 3193
4837.03 3180
4837.68 3375
4838.34 3668
4839.00 3708
4839.65 3522
4840.31 3506
4840.97 3315
4841.62 3234
4842.28 3029
4842.93 3089
4843.59 3119
4844.25 2995
4844.90 2970
4845.56 2894
4846.22 2887
4846.87 3059
4847.53 3102
4848.19 3093
4848.84 3183
4849.50 3250
4850.16 3414
4850.82 3299
4851.47 3390
4852.13 3546
4852.79 3563
4853.44 3399
4854.10 3498
4854.76 3437
4855.42 3280
4856.07 3455
4856.73 3711
4857.39 3680
4858.04 3956
4858.70 4235
4859.36 4416
4860.02 4522
4860.67 4465
4861.33 4340
4861.99 4343
4862.65 4179
4863.31 4125
4863.96 3894
4864.62 3786
4865.28 3990
4865.94 4034
4866.60 3946
4867.25 3999
4867.91 4141
4868.57 4103
4869.23 3959
4869.89 3787
4870.54 3902
4871.20 3875
4871.86 3683
4872.52 3556
4873.18 3335
4873.84 3253
4874.50 3281
4875.15 3205
4875.81 3240
4876.47 3081
4877.13 3250
4877.79 3469
4878.45 3435
4879.11 3496
4879.77 3566
4880.42 3357
4881.08 3579
4881.74 3376
4882.40 3123
4883.06 2945
4883.72 2883
4884.38 2960
4885.04 2838
4885.70 2693
4886.36 2891
4887.02 2821
4887.68 2811
4888.34 2935
4889.00 3059
4889.65 3143
4890.31 3090
4890.97 3219
4891.63 3257
4892.29 3276
4892.95 3454
4893.61 3424
4894.27 3328
4894.93 3238
4895.59 3089
4896.25 3022
4896.91 2892
4897.57 2722
4898.23 2784
4898.89 2743
4899.55 2852
4900.21 2848
4900.87 2887
4901.54 2948
4902.20 3043
4902.86 2874
4903.52 2721
4904.18 2781
4904.84 2672
4905.50 2525
4906.16 2514
4906.82 2573
4907.48 2563
4908.14 2427
4908.80 2326
4909.46 2260
4910.12 2305
4910.79 2249
4911.45 2337
4912.11 2388
4912.77 2269
4913.43 2264
4914.09 2210
4914.75 2167
4915.41 2132
4916.07 2317
4916.74 2248
4917.40 2262
4918.06 2224
4918.72 2096
4919.38 2102
4920.04 2054
4920.71 2055
4921.37 2105
4922.03 2000
4922.69 2079
4923.35 2073
4924.01 2046
4924.68 1986
4925.34 2032
4926.00 2073
4926.66 2065
4927.33 2032
4927.99 2144
4928.65 2148
4929.31 2034
4929.97 2230
4930.64 2216
4931.30 2097
4931.96 2272
4932.62 2193
4933.29 2295
4933.95 2243
4934.61 2285
4935.27 2309
4935.94 2159
4936.60 2140
4937.26 2174
4937.93 2199
4938.59 2087
4939.25 2135
4939.91 2078
4940.58 2048
4941.24 2059
4941.90 2099
4942.57 2096
4943.23 2229
4943.89 2035
4944.56 2080
4945.22 1981
4945.88 1983
4946.55 2092
4947.21 2040
4947.87 1949
4948.54 1914
4949.20 1871
4949.86 1865
4950.53 1964
4951.19 1905
4951.86 1850
4952.52 1941
4953.18 1932
4953.85 1789
4954.51 1945
4955.17 1918
4955.84 1866
4956.50 1907
4957.17 1826
4957.83 2009
4958.50 2010
4959.16 1989
4959.82 2015
4960.49 1940
4961.15 1962
4961.82 2154
4962.48 2275
4963.15 2309
4963.81 2463
4964.48 2455
4965.14 2530
4965.81 2451
4966.47 2455
4967.13 2507
4967.80 2299
4968.46 2257
4969.13 2142
4969.79 2212
4970.46 2272
4971.12 2198
4971.79 2072
4972.45 2089
4973.12 2057
4973.79 1992
4974.45 2034
4975.12 2131
4975.78 2208
4976.45 2062
4977.11 1955
4977.78 2201
4978.44 2185
4979.11 2088
4979.77 2147
4980.44 2142
4981.11 1969
4981.77 2104
4982.44 2001
4983.10 1984
4983.77 2027
4984.44 1938
4985.10 1932
4985.77 2027
4986.43 1883
4987.10 1953
4987.77 2015
4988.43 1994
4989.10 1865
4989.76 1821
4990.43 1963
4991.10 1851
4991.76 1820
4992.43 1814
4993.10 1798
4993.76 1835
4994.43 1774
4995.10 1786
4995.76 1691
4996.43 1636
4997.10 1749
4997.76 1756
4998.43 1815
4999.10 1797
4999.76 1726
5000.43 1796
5001.10 1733
5001.77 1768
5002.43 1814
5003.10 1804
5003.77 1739
5004.43 1794
5005.10 1715
5005.77 1822
5006.44 1708
5007.10 1733
5007.77 1750
5008.44 1849
5009.11 1739
5009.77 1735
5010.44 1753
5011.11 1918
5011.78 1875
5012.45 1926
5013.11 1886
5013.78 1804
5014.45 1801
5015.12 1789
5015.79 1716
5016.45 1807
5017.12 1857
5017.79 1886
5018.46 1907
5019.13 1920
5019.80 2151
5020.46 2064
5021.13 2259
5021.80 2581
5022.47 2673
5023.14 2825
5023.81 3057
5024.47 3061
5025.14 3183
5025.81 2982
5026.48 2889
5027.15 2726
5027.82 2523
5028.49 2372
5029.16 2260
5029.83 2203
5030.49 2115
5031.16 1898
5031.83 1941
5032.50 2006
5033.17 1913
5033.84 1699
5034.51 1747
5035.18 1750
5035.85 1667
5036.52 1696
5037.19 1765
5037.86 1774
5038.53 1711
5039.20 1846
5039.87 1837
5040.54 1722
5041.21 1666
5041.88 1756
5042.54 1685
5043.21 1664
5043.88 1816
5044.55 1777
5045.22 1733
5045.89 1760
5046.56 1689
5047.24 1736
5047.91 1857
5048.58 1861
5049.25 1815
5049.92 1742
5050.59 1890
5051.26 1772
5051.93 1818
5052.60 1796
5053.27 1780
5053.94 1767
5054.61 1766
5055.28 1788
5055.95 1716
5056.62 1647
5057.29 1728
5057.96 1703
5058.63 1669
5059.31 1748
5059.98 1679
5060.65 1701
5061.32 1663
5061.99 1643
5062.66 1766
5063.33 1841
5064.00 1817
5064.67 1828
5065.35 1783
5066.02 1891
5066.69 1783
5067.36 1795
5068.03 1812
5068.70 1786
5069.38 1710
5070.05 1748
5070.72 1628
5071.39 1680
5072.06 1698
5072.73 1790
5073.41 1687
5074.08 1720
5074.75 1785
5075.42 1740
5076.09 1789
5076.77 1845
5077.44 1965
5078.11 2066
5078.78 2011
5079.45 2079
5080.13 2145
5080.80 2005
5081.47 1982
5082.14 2061
5082.82 2013
5083.49 1945
5084.16 1902
5084.83 1873
5085.51 1904
5086.18 1857
5086.85 1847
5087.53 1760
5088.20 1841
5088.87 1878
5089.54 2008
5090.22 1999
5090.89 2024
5091.56 2161
5092.24 1963
5092.91 1942
5093.58 2088
5094.26 2130
5094.93 2073
5095.60 2011
5096.28 1996
5096.95 1892
5097.62 1857
5098.30 1865
5098.97 1844
5099.64 1726
5100.32 1742
5100.99 1844
5101.67 1735
5102.34 1857
5103.01 1912
5103.69 1912
5104.36 1941
5105.04 2088
5105.71 2049
5106.38 2037
5107.06 2114
5107.73 2034
5108.41 1911
5109.08 1920
5109.75 2012
5110.43 2024
5111.10 1923
5111.78 1809
5112.45 1864
5113.13 1768
5113.80 1747
5114.48 1693
5115.15 1673
5115.83 1770
5116.50 1839
5117.17 1976
5117.85 2086
5118.52 2107
5119.20 2161
5119.87 2224
5120.55 2384
5121.22 2317
5121.90 2328
5122.57 2246
5123.25 2144
5123.93 2026
5124.60 2061
5125.28 1903
5125.95 1910
5126.63 1932
5127.30 2005
5127.98 1846
5128.65 1950
5129.33 1956
5130.00 1911
5130.68 1864
5131.36 1922
5132.03 1952
5132.71 2031
5133.38 1992
5134.06 2002
5134.73 2176
5135.41 2015
5136.09 2001
5136.76 1948
5137.44 1912
5138.12 1878
5138.79 1916
5139.47 2005
5140.14 1988
5140.82 1999
5141.50 1968
5142.17 1985
5142.85 1959
5143.53 1922
5144.20 1768
5144.88 1818
5145.56 1784
5146.23 1681
5146.91 1787
5147.59 1697
5148.26 1676
5148.94 1714
5149.62 1734
5150.29 1690
5150.97 1747
5151.65 1730
5152.33 1683
5153.00 1611
5153.68 1718
5154.36 1648
5155.03 1740
5155.71 1651
5156.39 1629
5157.07 1597
5157.74 1606
5158.42 1635
5159.10 1675
5159.78 1671
5160.45 1677
5161.13 1654
5161.81 1741
5162.49 1788
5163.17 1647
5163.84 1610
5164.52 1777
5165.20 1814
5165.88 1858
5166.55 1827
5167.23 1860
5167.91 1850
5168.59 1762
5169.27 1916
5169.95 1816
5170.62 1757
5171.30 1713
5171.98 1593
5172.66 1533
5173.34 1596
5174.02 1690
5174.69 1642
5175.37 1545
5176.05 1580
5176.73 1726
5177.41 1727
5178.09 1722
5178.77 1833
5179.45 1743
5180.13 1766
5180.80 1695
5181.48 1712
5182.16 1631
5182.84 1786
5183.52 1673
5184.20 1551
5184.88 1603
5185.56 1567
5186.24 1640
5186.92 1594
5187.60 1620
5188.28 1598
5188.96 1567
5189.64 1582
5190.31 1583
5190.99 1561
5191.67 1478
5192.35 1452
5193.03 1583
5193.71 1559
5194.39 1605
5195.07 1627
5195.75 1663
5196.43 1578
5197.11 1596
5197.79 1603
5198.47 1689
5199.15 1614
5199.83 1547
5200.51 1639
5201.19 1613
5201.87 1572
5202.56 1701
5203.24 1591
5203.92 1640
5204.60 1632
5205.28 1727
5205.96 1744
5206.64 1831
5207.32 1914
5208.00 1929
5208.68 1933
5209.36 1793
5210.04 2016
5210.72 1983
5211.40 2051
5212.09 1996
5212.77 2018
5213.45 2010
5214.13 2125
5214.81 1932
5215.49 1863
5216.17 1857
5216.85 1853
5217.54 1922
5218.22 1882
5218.90 1964
5219.58 1913
5220.26 1871
5220.94 1911
5221.62 2017
5222.31 1952
5222.99 2028
5223.67 1984
5224.35 2027
5225.03 1947
5225.72 2074
5226.40 1875
5227.08 1818
5227.76 1878
5228.44 1834
5229.13 1826
5229.81 1809
5230.49 1854
5231.17 1739
5231.86 1760
5232.54 1845
5233.22 1822
5233.90 1837
5234.58 1821
5235.27 1776
5235.95 1780
5236.63 1812
5237.32 1725
5238.00 1833
5238.68 1882
5239.36 1945
5240.05 1939
5240.73 1999
5241.41 2019
5242.10 2061
5242.78 1885
5243.46 1857
5244.14 1798
5244.83 1767
5245.51 1725
5246.19 1775
5246.88 1741
5247.56 1747
5248.24 1721
5248.93 1686
5249.61 1806
5250.29 1714
5250.98 1887
5251.66 1885
5252.35 2127
5253.03 2090
5253.71 2061
5254.40 1996
5255.08 1898
5255.76 1825
5256.45 1777
5257.13 1694
5257.82 1666
5258.50 1679
5259.18 1653
5259.87 1731
5260.55 1785
5261.24 1812
5261.92 1851
5262.61 1944
5263.29 1923
5263.97 1890
5264.66 1849
5265.34 2000
5266.03 1973
5266.71 1848
5267.40 1898
5268.08 1864
5268.77 1906
5269.45 1841
5270.14 1829
5270.82 1782
5271.51 1798
5272.19 1814
5272.88 1756
5273.56 1682
5274.25 1801
5274.93 1729
5275.62 1736
5276.30 1708
5276.99 1743
5277.67 1721
5278.36 1733
5279.04 1896
5279.73 2047
5280.41 2037
5281.10 2090
5281.79 2257
5282.47 2151
5283.16 2275
5283.84 2326
5284.53 2167
5285.21 2168
5285.90 2102
5286.59 2025
5287.27 1983
5287.96 1942
5288.64 1870
5289.33 1840
5290.02 1782
5290.70 1651
5291.39 1594
5292.07 1688
5292.76 1830
5293.45 1827
5294.13 1867
5294.82 1766
5295.51 1735
5296.19 1895
5296.88 1987
5297.57 1910
5298.25 1887
5298.94 1910
5299.63 1871
5300.31 1938
5301.00 1982
5301.69 1948
5302.37 1864
5303.06 1957
5303.75 1888
5304.43 2085
5305.12 2064
5305.81 1987
5306.50 1971
5307.18 1886
5307.87 1931
5308.56 1920
5309.25 1969
5309.93 1925
5310.62 1917
5311.31 1985
5312.00 2098
5312.68 2221
5313.37 2115
5314.06 2249
5314.75 2254
5315.43 2091
5316.12 1913
5316.81 1896
5317.50 1947
5318.18 1938
5318.87 1978
5319.56 1970
5320.25 2042
5320.94 2037
5321.63 2209
5322.31 2311
5323.00 2222
5323.69 2109
5324.38 2023
5325.07 2019
5325.76 2011
5326.44 1803
5327.13 1759
5327.82 1797
5328.51 1787
5329.20 1936
5329.89 1810
5330.58 1838
5331.26 1794
5331.95 1847
5332.64 1755
5333.33 1720
5334.02 1730
5334.71 1903
5335.40 1945
5336.09 1879
5336.78 1907
5337.47 1886
5338.15 1785
5338.84 1866
5339.53 1830
5340.22 1985
5340.91 1919
5341.60 1980
5342.29 2038
5342.98 1948
5343.67 2067
5344.36 2073
5345.05 2041
5345.74 2148
5346.43 1997
5347.12 1878
5347.81 2004
5348.50 2138
5349.19 2218
5349.88 2387
5350.57 2398
5351.26 2473
5351.95 2641
5352.64 2828
5353.33 2786
5354.02 2710
5354.71 2693
5355.40 2541
5356.09 2324
5356.78 2156
5357.47 2064
5358.16 1999
5358.85 1918
5359.54 1897
5360.23 1765
5360.92 1829
5361.62 1716
5362.31 1768
5363.00 1799
5363.69 1758
5364.38 1723
5365.07 1698
5365.76 1739
5366.45 1689
5367.14 1697
5367.83 1627
5368.53 1675
5369.22 1654
5369.91 1673
5370.60 1631
5371.29 1587
5371.98 1707
5372.67 1689
5373.36 1718
5374.06 1653
5374.75 1642
5375.44 1569
5376.13 1622
5376.82 1644
5377.51 1480
5378.21 1516
5378.90 1567
5379.59 1622
5380.28 1611
5380.97 1595
5381.67 1522
5382.36 1642
5383.05 1658
5383.74 1590
5384.44 1560
5385.13 1524
5385.82 1655
5386.51 1670
5387.20 1641
5387.90 1637
5388.59 1761
5389.28 1787
5389.97 1828
5390.67 1758
5391.36 1778
5392.05 1809
5392.75 1671
5393.44 1727
5394.13 1728
5394.82 1744
5395.52 1696
5396.21 1636
5396.90 1673
5397.60 1566
5398.29 1599
5398.98 1603
5399.68 1643
5400.37 1692
5401.06 1662
5401.76 1571
5402.45 1546
5403.14 1544
5403.84 1434
5404.53 1472
5405.22 1536
5405.92 1664
5406.61 1599
5407.30 1629
5408.00 1657
5408.69 1705
5409.39 1681
5410.08 1654
5410.77 1588
5411.47 1586
5412.16 1628
5412.85 1559
5413.55 1596
5414.24 1562
5414.94 1598
5415.63 1630
5416.33 1602
5417.02 1655
5417.71 1542
5418.41 1646
5419.10 1657
5419.80 1706
5420.49 1631
5421.19 1602
5421.88 1684
5422.58 1745
5423.27 1701
5423.97 1741
5424.66 1758
5425.36 1682
5426.05 1702
5426.75 1651
5427.44 1707
5428.14 1680
5428.83 1813
5429.53 1817
5430.22 1710
5430.92 1565
5431.61 1611
5432.31 1721
5433.00 1696
5433.70 1705
5434.39 1716
5435.09 1750
5435.78 1839
5436.48 1896
5437.17 1981
5437.87 1935
5438.57 1969
5439.26 1973
5439.96 2071
5440.65 2048
5441.35 1889
5442.05 1925
5442.74 1857
5443.44 1908
5444.13 1882
5444.83 1941
5445.53 2125
5446.22 2139
5446.92 2106
5447.61 2086
5448.31 2283
5449.01 2379
5449.70 2431
5450.40 2298
5451.10 2238
5451.79 2147
5452.49 2144
5453.19 2116
5453.88 2152
5454.58 2049
5455.28 1838
5455.97 1922
5456.67 1845
5457.37 1925
5458.06 1978
5458.76 1992
5459.46 1990
5460.16 1951
5460.85 1969
5461.55 2096
5462.25 2093
5462.94 1959
5463.64 2018
5464.34 2120
5465.04 2011
5465.73 2032
5466.43 2067
5467.13 2125
5467.83 2044
5468.52 2085
5469.22 2105
5469.92 2129
5470.62 2097
5471.31 2031
5472.01 1977
5472.71 2179
5473.41 2323
5474.11 2271
5474.80 2321
5475.50 2451
5476.20 2414
5476.90 2237
5477.60 2463
5478.29 2530
5478.99 2772
5479.69 2905
5480.39 3092
5481.09 3507
5481.79 3594
5482.49 3636
5483.18 3685
5483.88 3401
5484.58 3163
5485.28 3160
5485.98 2951
5486.68 2716
5487.38 2674
5488.08 2720
5488.77 2681
5489.47 2583
5490.17 2626
5490.87 2602
5491.57 2781
5492.27 2665
5492.97 2726
5493.67 2798
5494.37 2960
5495.07 2950
5495.77 2926
5496.46 3108
5497.16 3167
5497.86 3282
5498.56 3574
5499.26 3994
5499.96 4409
5500.66 4905
5501.36 5712
5502.06 6124
5502.76 6161
5503.46 6207
5504.16 5739
5504.86 5611
5505.56 4749
5506.26 4126
5506.96 3626
5507.66 3268
5508.36 3039
5509.06 2881
5509.76 2767
5510.46 2672
5511.16 2767
5511.86 2766
5512.56 2867
5513.26 2736
5513.96 2675
5514.67 2844
5515.37 3070
5516.07 2893
5516.77 2903
5517.47 2785
5518.17 2699
5518.87 2708
5519.57 2602
5520.27 2630
5520.97 2508
5521.67 2448
5522.37 2388
5523.08 2232
5523.78 2266
5524.48 2345
5525.18 2166
5525.88 2094
5526.58 2139
5527.28 2075
5527.98 2028
5528.69 2076
5529.39 1986
5530.09 2082
5530.79 1886
5531.49 2064
5532.19 2105
5532.90 2063
5533.60 2163
5534.30 1972
5535.00 1871
5535.70 1930
5536.40 2011
5537.11 1905
5537.81 1996
5538.51 1905
5539.21 1911
5539.92 1991
5540.62 1961
5541.32 1824
5542.02 1746
5542.72 1778
5543.43 1760
5544.13 1701
5544.83 1722
5545.53 1772
5546.24 1720
5546.94 1800
5547.64 1809
5548.34 1842
5549.05 1877
5549.75 1779
5550.45 1614
5551.16 1687
5551.86 1786
5552.56 1858
5553.26 1864
5553.97 1768
5554.67 1829
5555.37 1820
5556.08 1759
5556.78 1796
5557.48 1694
5558.19 1689
5558.89 1742
5559.59 1816
5560.30 1775
5561.00 1790
5561.70 1719
5562.41 1758
5563.11 1827
5563.82 1788
5564.52 1824
5565.22 1898
5565.93 1917
5566.63 1783
5567.33 1819
5568.04 1817
5568.74 1710
5569.45 1793
5570.15 1704
5570.85 1790
5571.56 1703
5572.26 1631
5572.97 1710
5573.67 1753
5574.38 1910
5575.08 1668
5575.78 1731
5576.49 1749
5577.19 1753
5577.90 1775
5578.60 1786
5579.31 1785
5580.01 1814
5580.72 1729
5581.42 1713
5582.13 1656
5582.83 1715
5583.54 1705
5584.24 1714
5584.95 1701
5585.65 1701
5586.36 1723
5587.06 1655
5587.77 1626
5588.47 1708
5589.18 1682
5589.88 1725
5590.59 1680
5591.29 1657
5592.00 1514
5592.70 1498
5593.41 1625
5594.12 1555
5594.82 1749
5595.53 1701
5596.23 1692
5596.94 1781
5597.64 1658
5598.35 1600
5599.06 1688
5599.76 1662
5600.47 1550
5601.17 1577
5601.88 1670
5602.59 1719
5603.29 1590
5604.00 1544
5604.71 1445
5605.41 1543
5606.12 1582
5606.82 1571
5607.53 1624
5608.24 1520
5608.94 1595
5609.65 1574
5610.36 1512
5611.06 1478
5611.77 1565
5612.48 1600
5613.18 1566
5613.89 1517
5614.60 1596
5615.30 1600
5616.01 1552
5616.72 1466
5617.43 1599
5618.13 1676
5618.84 1627
5619.55 1611
5620.25 1500
5620.96 1572
5621.67 1533
5622.38 1557
5623.08 1612
5623.79 1602
5624.50 1659
5625.21 1603
5625.91 1552
5626.62 1583
5627.33 1737
5628.04 1707
5628.75 1818
5629.45 1744
5630.16 1672
5630.87 1659
5631.58 1737
5632.28 1740
5632.99 1732
5633.70 1642
5634.41 1602
5635.12 1595
5635.83 1690
5636.53 1643
5637.24 1549
5637.95 1592
5638.66 1639
5639.37 1699
5640.08 1744
5640.78 1729
5641.49 1737
5642.20 1845
5642.91 1883
5643.62 1833
5644.33 1822
5645.04 1883
5645.75 1792
5646.45 1836
5647.16 1732
5647.87 1729
5648.58 1695
5649.29 1687
5650.00 1697
5650.71 1640
5651.42 1700
5652.13 1745
5652.84 1737
5653.55 1682
5654.26 1657
5654.96 1680
5655.67 1755
5656.38 1786
5657.09 1892
5657.80 1893
5658.51 1867
5659.22 1907
5659.93 1983
5660.64 2044
5661.35 2101
5662.06 1985
5662.77 1922
5663.48 1808
5664.19 1786
5664.90 1737
5665.61 1719
5666.32 1718
5667.03 1563
5667.74 1679
5668.45 1828
5669.16 1906
5669.87 1904
5670.58 2040
5671.29 1989
5672.00 2002
5672.72 2028
5673.43 1975
5674.14 1912
5674.85 1860
5675.56 1791
5676.27 1871
5676.98 1729
5677.69 1669
5678.40 1660
5679.11 1616
5679.82 1783
5680.53 1657
5681.25 1578
5681.96 1676
5682.67 1755
5683.38 1774
5684.09 1737
5684.80 1694
5685.51 1745
5686.22 1801
5686.94 1767
5687.65 1790
5688.36 1762
5689.07 1743
5689.78 1673
5690.49 1700
5691.21 1581
5691.92 1658
5692.63 1598
5693.34 1651
5694.05 1693
5694.76 1743
5695.48 1641
5696.19 1537
5696.90 1557
5697.61 1584
5698.32 1617
5699.04 1560
5699.75 1606
5700.46 1549
5701.17 1523
5701.89 1532
5702.60 1602
5703.31 1562
5704.02 1597
5704.74 1527
5705.45 1540
5706.16 1475
5706.87 1469
5707.59 1563
5708.30 1478
5709.01 1521
5709.73 1510
5710.44 1567
5711.15 1544
5711.86 1553
5712.58 1534
5713.29 1495
5714.00 1538
5714.72 1446
5715.43 1483
5716.14 1580
5716.86 1575
5717.57 1520
5718.28 1507
5719.00 1479
5719.71 1450
5720.42 1507
5721.14 1619
5721.85 1561
5722.56 1611
5723.28 1562
5723.99 1573
5724.71 1624
5725.42 1621
5726.13 1655
5726.85 1823
5727.56 1744
5728.28 1768
5728.99 1847
5729.70 1856
5730.42 1865
5731.13 1773
5731.85 1699
5732.56 1790
5733.28 1721
5733.99 1678
5734.70 1728
5735.42 1703
5736.13 1667
5736.85 1619
5737.56 1646
5738.28 1622
5738.99 1608
5739.71 1586
5740.42 1652
5741.14 1678
5741.85 1645
5742.57 1571
5743.28 1582
5744.00 1500
5744.71 1406
5745.43 1604
5746.14 1571
5746.86 1537
5747.57 1600
5748.29 1691
5749.00 1674
5749.72 1590
5750.43 1608
5751.15 1695
5751.86 1661
5752.58 1750
5753.29 1810
5754.01 1908
5754.73 1928
5755.44 1989
5756.16 1987
5756.87 1979
5757.59 1957
5758.31 1914
5759.02 1902
5759.74 1866
5760.45 1808
5761.17 1689
5761.89 1630
5762.60 1635
5763.32 1783
5764.03 1598
5764.75 1633
5765.47 1597
5766.18 1551
5766.90 1652
5767.62 1631
5768.33 1594
5769.05 1538
5769.77 1580
5770.48 1578
5771.20 1560
5771.92 1452
5772.63 1470
5773.35 1526
5774.07 1625
5774.78 1593
5775.50 1586
5776.22 1556
5776.93 1561
5777.65 1585
5778.37 1566
5779.09 1591
5779.80 1627
5780.52 1672
5781.24 1564
5781.96 1673
5782.67 1655
5783.39 1672
5784.11 1636
5784.83 1659
5785.54 1674
5786.26 1639
5786.98 1636
5787.70 1653
5788.41 1722
5789.13 1619
5789.85 1639
5790.57 1758
5791.29 1904
5792.00 1790
5792.72 1878
5793.44 1953
5794.16 2013
5794.88 2024
5795.59 2002
5796.31 2077
5797.03 2063
5797.75 2341
5798.47 2631
5799.19 2918
5799.90 3211
5800.62 3832
5801.34 4243
5802.06 4591
5802.78 4657
5803.50 4437
5804.22 4196
5804.93 3615
5805.65 3282
5806.37 2866
5807.09 2502
5807.81 2334
5808.53 2296
5809.25 2125
5809.97 2054
5810.69 2087
5811.41 2032
5812.13 2017
5812.84 2149
5813.56 2042
5814.28 2025
5815.00 2159
5815.72 2213
5816.44 2213
5817.16 2394
5817.88 2272
5818.60 2155
5819.32 2234
5820.04 2152
5820.76 2174
5821.48 2146
5822.20 2112
5822.92 2082
5823.64 1991
5824.36 2008
5825.08 1992
5825.80 1873
5826.52 1789
5827.24 1877
5827.96 1856
5828.68 1736
5829.40 1773
5830.12 1847
5830.84 1795
5831.56 1688
5832.28 1820
5833.00 1752
5833.72 1633
5834.44 1729
5835.16 1762
5835.89 1806
5836.61 1767
5837.33 1880
5838.05 1735
5838.77 1686
5839.49 1786
5840.21 1839
5840.93 1829
5841.65 1818
5842.37 1738
5843.10 1753
5843.82 1823
5844.54 1628
5845.26 1705
5845.98 1631
5846.70 1690
5847.42 1743
5848.14 1731
5848.87 1718
5849.59 1735
5850.31 1785
5851.03 1734
5851.75 1682
5852.47 1673
5853.20 1684
5853.92 1736
5854.64 1618
5855.36 1630
5856.08 1734
5856.81 1691
5857.53 1715
5858.25 1825
5858.97 1695
5859.69 1679
5860.42 1660
5861.14 1715
5861.86 1779
5862.58 1622
5863.31 1731
5864.03 1743
5864.75 1699
5865.47 1609
5866.20 1576
5866.92 1630
5867.64 1613
5868.36 1731
5869.09 1624
5869.81 1615
5870.53 1706
5871.26 1633
5871.98 1676
5872.70 1740
5873.42 1753
5874.15 1785
5874.87 1784
5875.59 1738
5876.32 1690
5877.04 1710
5877.76 1724
5878.49 1696
5879.21 1742
5879.93 1816
5880.66 1817
5881.38 1786
5882.10 1715
5882.83 1727
5883.55 1750
5884.28 1836
5885.00 1722
5885.72 1682
5886.45 1810
5887.17 1863
5887.89 1731
5888.62 1818
5889.34 1776
5890.07 1716
5890.79 1721
5891.51 1727
5892.24 1665
5892.96 1772
5893.69 1734
5894.41 1793
5895.14 1726
5895.86 1798
5896.59 1765
5897.31 1636
5898.03 1687
5898.76 1575
5899.48 1697
5900.21 1651
5900.93 1710
5901.66 1712
5902.38 1748
5903.11 1803
5903.83 1641
5904.56 1686
5905.28 1754
5906.01 1685
5906.73 1799
5907.46 1732
5908.18 1669
5908.91 1700
5909.63 1773
5910.36 1812
5911.08 1813
5911.81 1890
5912.53 1814
5913.26 1865
5913.99 1792
5914.71 1757
5915.44 1795
5916.16 1793
5916.89 1811
5917.61 1770
5918.34 1847
5919.07 1891
5919.79 1829
5920.52 1901
5921.24 1884
5921.97 1872
5922.70 1970
5923.42 1911
5924.15 1861
5924.87 1899
5925.60 1942
5926.33 2011
5927.05 2031
5927.78 2083
5928.51 2126
5929.23 2015
5929.96 2050
5930.69 1962
5931.41 1989
5932.14 2024
5932.87 2093
5933.59 2100
5934.32 2162
5935.05 2210
5935.77 2313
5936.50 2369
5937.23 2353
5937.95 2421
5938.68 2428
5939.41 2436
5940.13 2562
5940.86 2585
5941.59 2459
5942.32 2613
5943.04 2630
5943.77 2512
5944.50 2670
5945.23 2731
5945.95 2741
5946.68 2708
5947.41 2716
5948.14 2770
5948.86 2929
5949.59 3028
5950.32 3138
5951.05 3267
5951.78 3442
5952.50 3583
5953.23 3580
5953.96 3826
5954.69 3910
5955.42 3676
5956.14 3691
5956.87 3673
5957.60 3604
5958.33 3550
5959.06 3587
5959.78 3594
5960.51 3697
5961.24 3629
5961.97 3706
5962.70 3793
5963.43 3869
5964.16 3913
5964.88 4142
5965.61 4454
5966.34 4763
5967.07 5249
5967.80 5795
5968.53 6365
5969.26 6229
5969.99 6207
5970.72 6119
5971.44 5661
5972.17 5248
5972.90 4907
5973.63 4642
5974.36 4547
5975.09 4466
5975.82 4231
5976.55 4381
5977.28 4433
5978.01 4338
5978.74 4452
5979.47 4597
5980.20 4841
5980.93 4956
5981.66 4908
5982.39 5020
5983.12 5165
5983.85 5050
5984.57 5113
5985.30 5258
5986.03 5145
5986.76 5235
5987.49 5169
5988.22 5256
5988.96 5205
5989.69 5078
5990.42 5055
5991.15 5059
5991.88 5096
5992.61 5023
5993.34 5118
5994.07 5235
5994.80 5251
5995.53 5260
5996.26 5352
5996.99 5501
5997.72 5653
5998.45 5736
5999.18 5703
5999.91 5813
6000.64 5763
6001.37 5724
6002.11 5620
6002.84 5744
6003.57 5852
6004.30 5663
6005.03 5552
6005.76 5330
6006.49 5377
6007.22 5388
6007.95 5550
6008.69 5903
6009.42 6445
6010.15 7256
6010.88 8321
6011.61 9816
6012.34 11498
6013.07 13670
6013.81 15393
6014.54 16861
6015.27 17745
6016.00 18368
6016.73 17606
6017.46 16409
6018.20 15139
6018.93 13604
6019.66 11661
6020.39 9869
6021.12 8545
6021.86 7393
6022.59 6474
6023.32 5876
6024.05 5336
6024.79 4920
6025.52 4710
6026.25 4533
6026.98 4408
6027.72 4232
6028.45 4185
6029.18 4242
6029.91 4165
6030.65 4058
6031.38 4018
6032.11 3935
6032.84 3836
6033.58 3855
6034.31 3735
6035.04 3647
6035.78 3672
6036.51 3694
6037.24 3820
6037.98 3748
6038.71 3780
6039.44 4136
6040.18 4065
6040.91 4306
6041.64 4336
6042.38 4417
6043.11 4473
6043.84 4476
6044.58 4262
6045.31 4318
6046.04 4550
6046.78 4563
6047.51 4297
6048.24 4332
6048.98 4562
6049.71 4600
6050.45 4935
6051.18 5145
6051.91 5438
6052.65 6009
6053.38 6362
6054.12 6601
6054.85 6956
6055.58 6834
6056.32 6559
6057.05 6207
6057.79 5955
6058.52 5524
6059.26 4971
6059.99 4705
6060.72 4706
6061.46 4500
6062.19 4433
6062.93 4242
6063.66 4195
6064.40 4223
6065.13 4279
6065.87 4118
6066.60 4123
6067.34 3873
6068.07 3785
6068.81 3928
6069.54 3857
6070.28 3731
6071.01 3723
6071.75 3730
6072.48 3778
6073.22 3661
6073.95 3455
6074.69 3605
6075.42 3500
6076.16 3464
6076.89 3288
6077.63 3278
6078.37 3309
6079.10 3202
6079.84 3174
6080.57 3228
6081.31 3322
6082.04 3240
6082.78 3182
6083.52 3210
6084.25 3149
6084.99 3153
6085.72 3163
6086.46 3131
6087.20 3030
6087.93 2992
6088.67 2982
6089.40 2937
6090.14 2955
6090.88 2965
6091.61 3015
6092.35 2979
6093.09 2914
6093.82 3108
6094.56 3003
6095.30 2885
6096.03 2942
6096.77 2946
6097.51 2814
6098.24 2792
6098.98 2810
6099.72 2803
6100.45 2748
6101.19 2792
6101.93 2753
6102.66 2798
6103.40 2830
6104.14 2738
6104.88 2728
6105.61 2766
6106.35 2766
6107.09 2759
6107.83 2710
6108.56 2691
6109.30 2751
6110.04 2780
6110.78 2908
6111.51 2903
6112.25 2865
6112.99 2968
6113.73 2948
6114.46 2926
6115.20 2920
6115.94 2934
6116.68 2947
6117.41 3055
6118.15 2990
6118.89 3085
6119.63 2991
6120.37 2915
6121.11 2920
6121.84 3064
6122.58 3048
6123.32 2974
6124.06 3073
6124.80 3106
6125.54 3099
6126.27 3159
6127.01 3076
6127.75 3120
6128.49 3146
6129.23 3155
6129.97 3103
6130.71 3118
6131.44 3074
6132.18 3116
6132.92 3042
6133.66 3138
6134.40 3209
6135.14 3190
6135.88 3323
6136.62 3186
6137.36 3300
6138.10 3190
6138.83 3366
6139.57 3443
6140.31 3337
6141.05 3285
6141.79 3208
6142.53 3401
6143.27 3260
6144.01 3207
6144.75 3247
6145.49 3181
6146.23 3130
6146.97 3205
6147.71 3266
6148.45 3256
6149.19 3305
6149.93 3197
6150.67 3205
6151.41 3292
6152.15 3267
6152.89 3284
6153.63 3212
6154.37 3483
6155.11 3551
6155.85 3569
6156.59 3581
6157.33 3668
6158.07 3620
6158.81 3686
6159.55 3713
6160.29 3680
6161.03 3672
6161.77 3548
6162.51 3672
6163.25 3942
6163.99 4044
6164.74 4355
6165.48 4577
6166.22 4727
6166.96 5159
6167.70 5247
6168.44 5178
6169.18 5467
6169.92 5534
6170.66 5432
6171.40 5448
6172.15 5481
6172.89 5086
6173.63 5022
6174.37 4811
6175.11 4833
6175.85 4725
6176.59 4649
6177.34 4734
6178.08 4644
6178.82 4731
6179.56 4644
6180.30 4746
6181.04 4721
6181.79 4744
6182.53 4908
6183.27 4772
6184.01 4963
6184.75 5062
6185.50 5007
6186.24 5112
6186.98 5099
6187.72 5175
6188.46 5262
6189.21 5231
6189.95 5357
6190.69 5431
6191.43 5618
6192.18 5810
6192.92 6094
6193.66 6273
6194.40 6519
6195.15 6572
6195.89 6709
6196.63 6756
6197.37 6751
6198.12 6629
6198.86 6704
6199.60 6749
6200.35 6615
6201.09 6331
6201.83 6369
6202.58 6603
6203.32 6718
6204.06 6982
6204.80 7422
6205.55 8424
6206.29 10209
6207.03 13060
6207.78 16610
6208.52 20181
6209.26 23908
6210.01 26987
6210.75 29034
6211.50 29813
6212.24 29659
6212.98 29182
6213.73 27568
6214.47 24609
6215.21 20886
6215.96 17272
6216.70 14356
6217.45 11684
6218.19 9738
6218.93 8320
6219.68 6909
6220.42 6223
6221.17 5705
6221.91 5452
6222.66 5358
6223.40 5239
6224.14 5134
6224.89 5072
6225.63 5180
6226.38 5249
6227.12 5127
6227.87 4880
6228.61 4668
6229.36 4382
6230.10 3990
6230.84 3753
6231.59 3554
6232.33 3352
6233.08 3459
6233.82 3508
6234.57 3419
6235.31 3519
6236.06 3475
6236.80 3622
6237.55 3531
6238.30 3796
6239.04 3717
6239.79 3679
6240.53 3698
6241.28 3734
6242.02 3727
6242.77 3682
6243.51 3823
6244.26 3905
6245.00 4078
6245.75 4292
6246.50 4466
6247.24 4903
6247.99 5264
6248.73 5893
6249.48 6370
6250.22 6712
6250.97 6528
6251.72 6541
6252.46 6209
6253.21 5770
6253.95 5300
6254.70 5026
6255.45 4571
6256.19 4479
6256.94 4321
6257.69 4100
6258.43 4110
6259.18 3935
6259.93 4017
6260.67 3936
6261.42 3988
6262.17 4073
6262.91 3733
6263.66 3888
6264.41 3904
6265.15 3929
6265.90 4020
6266.65 4032
6267.39 3834
6268.14 3971
6268.89 4064
6269.63 4158
6270.38 4055
6271.13 3981
6271.88 3921
6272.62 4027
6273.37 3958
6274.12 3856
6274.86 3934
6275.61 3936
6276.36 3766
6277.11 3696
6277.85 3772
6278.60 3788
6279.35 3886
6280.10 3904
6280.85 3700
6281.59 3779
6282.34 3683
6283.09 3623
6283.84 3555
6284.59 3531
6285.33 3427
6286.08 3343
6286.83 3392
6287.58 3576
6288.33 3670
6289.07 3818
6289.82 3943
6290.57 4118
6291.32 4173
6292.07 4097
6292.82 3598
6293.56 3485
6294.31 3410
6295.06 3175
6295.81 3221
6296.56 3259
6297.31 3349
6298.06 3343
6298.81 3308
6299.55 3085
6300.30 3160
6301.05 3082
6301.80 3043
6302.55 2984
6303.30 2949
6304.05 3062
6304.80 3010
6305.55 2960
6306.30 3037
6307.05 3004
6307.79 2993
6308.54 2864
6309.29 2923
6310.04 2910
6310.79 2889
6311.54 2980
6312.29 3050
6313.04 3064
6313.79 2935
6314.54 2920
6315.29 2988
6316.04 3077
6316.79 3036
6317.54 2948
6318.29 2874
6319.04 2940
6319.79 3073
6320.54 2969
6321.29 2890
6322.04 2886
6322.79 2810
6323.54 2773
6324.29 2809
6325.04 2791
6325.79 2842
6326.54 2828
6327.29 2860
6328.04 2831
6328.79 2922
6329.55 2808
6330.30 3008
6331.05 3142
6331.80 3160
6332.55 3205
6333.30 3433
6334.05 3450
6334.80 3393
6335.55 3348
6336.30 3236
6337.05 3126
6337.81 3182
6338.56 3018
6339.31 2972
6340.06 3049
6340.81 3023
6341.56 2849
6342.31 2853
6343.06 2884
6343.82 2862
6344.57 2900
6345.32 2945
6346.07 2956
6346.82 2781
6347.57 2789
6348.33 3033
6349.08 3024
6349.83 2982
6350.58 3118
6351.33 3049
6352.09 3014
6352.84 2971
6353.59 2996
6354.34 3114
6355.09 3160
6355.85 3101
6356.60 3095
6357.35 3006
6358.10 2943
6358.86 3083
6359.61 2940
6360.36 2891
6361.11 2665
6361.87 2611
6362.62 2541
6363.37 2695
6364.12 2574
6364.88 2589
6365.63 2556
6366.38 2541
6367.13 2534
6367.89 2604
6368.64 2451
6369.39 2564
6370.15 2655
6370.90 2579
6371.65 2490
6372.41 2505
6373.16 2410
6373.91 2437
6374.67 2347
6375.42 2247
6376.17 2292
6376.93 2238
6377.68 2317
6378.43 2217
6379.19 2336
6379.94 2426
6380.69 2396
6381.45 2502
6382.20 2543
6382.96 2503
6383.71 2456
6384.46 2471
6385.22 2382
6385.97 2440
6386.73 2481
6387.48 2448
6388.23 2315
6388.99 2264
6389.74 2422
6390.50 2344
6391.25 2246
6392.00 2319
6392.76 2277
6393.51 2146
6394.27 2260
6395.02 2316
6395.78 2308
6396.53 2338
6397.29 2368
6398.04 2310
6398.80 2326
6399.55 2215
6400.31 2084
6401.06 2181
6401.82 2221
6402.57 2169
6403.33 2126
6404.08 2179
6404.84 2152
6405.59 2177
6406.35 2222
6407.10 2415
6407.86 2441
6408.61 2356
6409.37 2396
6410.12 2441
6410.88 2506
6411.63 2515
6412.39 2586
6413.14 2567
6413.90 2416
6414.66 2474
6415.41 2406
6416.17 2348
6416.92 2240
6417.68 2281
6418.44 2265
6419.19 2298
6419.95 2215
6420.70 2296
6421.46 2199
6422.22 2159
6422.97 2295
6423.73 2403
6424.48 2329
6425.24 2243
6426.00 2293
6426.75 2282
6427.51 2037
6428.27 2129
6429.02 2153
6429.78 2177
6430.54 2201
6431.29 2198
6432.05 2113
6432.81 2058
6433.56 2167
6434.32 2195
6435.08 2215
6435.83 2245
6436.59 2155
6437.35 2231
6438.10 2279
6438.86 2269
6439.62 2256
6440.38 2239
6441.13 2301
6441.89 2266
6442.65 2263
6443.41 2199
6444.16 2228
6444.92 2220
6445.68 2194
6446.44 2256
6447.19 2185
6447.95 2172
6448.71 2224
6449.47 2237
6450.22 2164
6450.98 2234
6451.74 2237
6452.50 2198
6453.26 2237
6454.01 2226
6454.77 2182
6455.53 2342
6456.29 2348
6457.05 2301
6457.80 2344
6458.56 2374
6459.32 2412
6460.08 2457
6460.84 2425
6461.60 2485
6462.35 2472
6463.11 2365
6463.87 2437
6464.63 2443
6465.39 2502
6466.15 2548
6466.91 2459
6467.67 2417
6468.42 2439
6469.18 2519
6469.94 2589
6470.70 2542
6471.46 2624
6472.22 2630
6472.98 2755
6473.74 2842
6474.50 2907
6475.26 2772
6476.02 2711
6476.77 2805
6477.53 2829
6478.29 2790
6479.05 2818
6479.81 3031
6480.57 2988
6481.33 3055
6482.09 2994
6482.85 3014
6483.61 3015
6484.37 3097
6485.13 3258
6485.89 3263
6486.65 3344
6487.41 3432
6488.17 3383
6488.93 3471
6489.69 3427
6490.45 3471
6491.21 3577
6491.97 3827
6492.73 3795
6493.49 4049
6494.25 4098
6495.01 4330
6495.77 4416
6496.53 4432
6497.29 4521
6498.05 4488
6498.82 4481
6499.58 4587
6500.34 4386
6501.10 4260
6501.86 4306
6502.62 4275
6503.38 4333
6504.14 4397
6504.90 4502
6505.66 4515
6506.42 4656
6507.19 4924
6507.95 4973
6508.71 5065
6509.47 5435
6510.23 5460
6510.99 5490
6511.75 5594
6512.51 5566
6513.28 5541
6514.04 5683
6514.80 5567
6515.56 5442
6516.32 5364
6517.08 5342
6517.85 5462
6518.61 5519
6519.37 5629
6520.13 5709
6520.89 5737
6521.66 5913
6522.42 6112
6523.18 6194
6523.94 6430
6524.70 6912
6525.47 7303
6526.23 7774
6526.99 8507
6527.75 9210
6528.52 9817
6529.28 10260
6530.04 10627
6530.80 10618
6531.57 10631
6532.33 10240
6533.09 10461
6533.85 10983
6534.62 12094
6535.38 14258
6536.14 17314
6536.90 20704
6537.67 23085
6538.43 24887
6539.19 25668
6539.96 24523
6540.72 22467
6541.48 19623
6542.25 16376
6543.01 13379
6543.77 11116
6544.54 9426
6545.30 7717
6546.06 6767
6546.83 5959
6547.59 5492
6548.35 5115
6549.12 4915
6549.88 4613
6550.64 4517
6551.41 4455
6552.17 4358
6552.94 4400
6553.70 4325
6554.46 4319
6555.23 4334
6555.99 4157
6556.75 3988
6557.52 3931
6558.28 3875
6559.05 4025
6559.81 3874
6560.58 3761
6561.34 4061
6562.10 4039
6562.87 4164
6563.63 4353
6564.40 4430
6565.16 4680
6565.93 4856
6566.69 4841
6567.46 4913
6568.22 4818
6568.99 4896
6569.75 4760
6570.52 4571
6571.28 4742
6572.04 4674
6572.81 4764
6573.57 4944
6574.34 5015
6575.11 5316
6575.87 5620
6576.64 5772
6577.40 6031
6578.17 5972
6578.93 5925
6579.70 5984
6580.46 5946
6581.23 5821
6581.99 5857
6582.76 6030
6583.52 5865
6584.29 5716
6585.06 5595
6585.82 5396
6586.59 5321
6587.35 5170
6588.12 4967
6588.88 5039
6589.65 5051
6590.42 5099
6591.18 5358
6591.95 5700
6592.71 6102
6593.48 6594
6594.25 7149
6595.01 7718
6595.78 8248
6596.55 8625
6597.31 9029
6598.08 8671
6598.85 8280
6599.61 7832
6600.38 7386
6601.15 6748
6601.91 6109
6602.68 5418
6603.45 5171
6604.21 4863
6604.98 4811
6605.75 4819
6606.51 4539
6607.28 4607
6608.05 4631
6608.81 4553
6609.58 4423
6610.35 4279
6611.12 4310
6611.88 4067
6612.65 3901
6613.42 3928
6614.18 3850
6614.95 3808
6615.72 3892
6616.49 3722
6617.25 3550
6618.02 3484
6618.79 3480
6619.56 3442
6620.33 3592
6621.09 3541
6621.86 3537
6622.63 3641
6623.40 3711
6624.16 3594
6624.93 3568
6625.70 3581
6626.47 3515
6627.24 3428
6628.01 3319
6628.77 3400
6629.54 3305
6630.31 3242
6631.08 3379
6631.85 3509
6632.62 3652
6633.38 3840
6634.15 4164
6634.92 4488
6635.69 4638
6636.46 4707
6637.23 4590
6638.00 4546
6638.76 4596
6639.53 4206
6640.30 4047
6641.07 3885
6641.84 3843
6642.61 3553
6643.38 3445
6644.15 3444
6644.92 3435
6645.69 3343
6646.45 3289
6647.22 3230
6647.99 3295
6648.76 3328
6649.53 3311
6650.30 3318
6651.07 3350
6651.84 3384
6652.61 3476
6653.38 3484
6654.15 3385
6654.92 3353
6655.69 3526
6656.46 3584
6657.23 3593
6658.00 3450
6658.77 3468
6659.54 3500
6660.31 3415
6661.08 3353
6661.85 3197
6662.62 3114
6663.39 3234
6664.16 3247
6664.93 3165
6665.70 3060
6666.47 3113
6667.24 3045
6668.01 3123
6668.78 3053
6669.55 3243
6670.32 3292
6671.09 3216
6671.87 3276
6672.64 3273
6673.41 3237
6674.18 3271
6674.95 3174
6675.72 3180
6676.49 3206
6677.26 3379
6678.03 3349
6678.80 3311
6679.58 3267
6680.35 3261
6681.12 3265
6681.89 3277
6682.66 3498
6683.43 3652
6684.20 3815
6684.97 4013
6685.75 4223
6686.52 4395
6687.29 4665
6688.06 4721
6688.83 4643
6689.60 4246
6690.38 4160
6691.15 3810
6691.92 3639
6692.69 3327
6693.46 3326
6694.24 3221
6695.01 3136
6695.78 3112
6696.55 3082
6697.32 3031
6698.10 3056
6698.87 3069
6699.64 3072
6700.41 3017
6701.19 2851
6701.96 2958
6702.73 2980
6703.50 2896
6704.28 3100
6705.05 3121
6705.82 2974
6706.59 2938
6707.37 3014
6708.14 3042
6708.91 3006
6709.69 2871
6710.46 3001
6711.23 2955
6712.00 3040
6712.78 2958
6713.55 2906
6714.32 2885
6715.10 2834
6715.87 2867
6716.64 2766
6717.42 2776
6718.19 2861
6718.96 2791
6719.74 2800
6720.51 2880
6721.28 2822
6722.06 2776
6722.83 2775
6723.61 2844
6724.38 2926
6725.15 2894
6725.93 2877
6726.70 2814
6727.48 2815
6728.25 2736
6729.02 2832
6729.80 2805
6730.57 2708
6731.35 2784
6732.12 2792
6732.89 2827
6733.67 2906
6734.44 2985
6735.22 2872
6735.99 2985
6736.77 2947
6737.54 3050
6738.31 2972
6739.09 3021
6739.86 3004
6740.64 2993
6741.41 3006
6742.19 3141
6742.96 3134
6743.74 3086
6744.51 2979
6745.29 3156
6746.06 3084
6746.84 3163
6747.61 3136
6748.39 3248
6749.16 3223
6749.94 3338
6750.71 3554
6751.49 3736
6752.26 4026
6753.04 4244
6753.82 4635
6754.59 4836
6755.37 4804
6756.14 4745
6756.92 4532
6757.69 4115
6758.47 3845
6759.25 3697
6760.02 3270
6760.80 3080
6761.57 3183
6762.35 3108
6763.12 2991
6763.90 2931
6764.68 2986
6765.45 2953
6766.23 2970
6767.01 3000
6767.78 3092
6768.56 3064
6769.33 2971
6770.11 2915
6770.89 2868
6771.66 2869
6772.44 2848
6773.22 2892
6773.99 2868
6774.77 2744
6775.55 2687
6776.32 2708
6777.10 2745
6777.88 2822
6778.65 2856
6779.43 2891
6780.21 2821
6780.98 2796
6781.76 2732
6782.54 2801
6783.32 2867
6784.09 2839
6784.87 2784
6785.65 2639
6786.43 2536
6787.20 2530
6787.98 2517
6788.76 2612
6789.53 2525
6790.31 2566
6791.09 2504
6791.87 2428
6792.65 2444
6793.42 2439
6794.20 2634
6794.98 2466
6795.76 2377
6796.53 2472
6797.31 2544
6798.09 2584
6798.87 2517
6799.65 2474
6800.42 2536
6801.20 2561
6801.98 2665
6802.76 2535
6803.54 2679
6804.32 2682
6805.09 2662
6805.87 2780
6806.65 2832
6807.43 2824
6808.21 2655
6808.99 2623
6809.77 2668
6810.54 2719
6811.32 2638
6812.10 2626
6812.88 2539
6813.66 2485
6814.44 2468
6815.22 2549
6816.00 2612
6816.78 2616
6817.56 2639
6818.33 2625
6819.11 2646
6819.89 2632
6820.67 2675
6821.45 2547
6822.23 2736
6823.01 2691
6823.79 2713
6824.57 2655
6825.35 2632
6826.13 2735
6826.91 2659
6827.69 2577
6828.47 2553
6829.25 2597
6830.03 2549
6830.81 2519
6831.59 2547
6832.37 2534
6833.15 2522
6833.93 2488
6834.71 2526
6835.49 2559
6836.27 2596
6837.05 2494
6837.83 2528
6838.61 2425
6839.39 2427
6840.17 2422
6840.95 2458
6841.73 2394
6842.51 2250
6843.29 2225
6844.07 2307
6844.85 2321
6845.63 2285
6846.41 2258
6847.19 2410
6847.98 2658
6848.76 3099
6849.54 3422
6850.32 3953
6851.10 4573
6851.88 5200
6852.66 5875
6853.44 5922
6854.22 5826
6855.01 5573
6855.79 5229
6856.57 4587
6857.35 4041
6858.13 3706
6858.91 3453
6859.69 3072
6860.48 2912
6861.26 2935
6862.04 2749
6862.82 2781
6863.60 2796
6864.38 2668
6865.17 2609
6865.95 2660
6866.73 2797
6867.51 2915
6868.29 2955
6869.08 2915
6869.86 2901
6870.64 2960
6871.42 2882
6872.20 2825
6872.99 2761
6873.77 2711
6874.55 2763
6875.33 2748
6876.12 2705
6876.90 2723
6877.68 2820
6878.46 2754
6879.25 2918
6880.03 3006
6880.81 3168
6881.59 3196
6882.38 3270
6883.16 3319
6883.94 3399
6884.73 3492
6885.51 3686
6886.29 4026
6887.08 4417
6887.86 4912
6888.64 5520
6889.42 6287
6890.21 6662
6890.99 6861
6891.77 6300
6892.56 5863
6893.34 4972
6894.12 4556
6894.91 4128
6895.69 3880
6896.48 3477
6897.26 3464
6898.04 3427
6898.83 3302
6899.61 3419
6900.39 3527
6901.18 3504
6901.96 3624
6902.75 3677
6903.53 3597
6904.31 3511
6905.10 3471
6905.88 3423
6906.67 3307
6907.45 3318
6908.24 3390
6909.02 3405
6909.80 3242
6910.59 3223
6911.37 3119
6912.16 3096
6912.94 3082
6913.73 2959
6914.51 3074
6915.30 2899
6916.08 3014
6916.87 2891
6917.65 2915
6918.44 2820
6919.22 2862
6920.01 2859
6920.79 2917
6921.58 2914
6922.36 2909
6923.15 2914
6923.93 2802
6924.72 2855
6925.50 2868
6926.29 2973
6927.07 2948
6927.86 2948
6928.64 3105
6929.43 3191
6930.21 3201
6931.00 3067
6931.78 3063
6932.57 3108
6933.36 3299
6934.14 3121
6934.93 3196
6935.71 3491
6936.50 3422
6937.29 3382
6938.07 3336
6938.86 3225
6939.64 3288
6940.43 3250
6941.22 3349
6942.00 3354
6942.79 3340
6943.57 3611
6944.36 3799
6945.15 3813
6945.93 3964
6946.72 3946
6947.51 3814
6948.29 3840
6949.08 4132
6949.87 4201
6950.65 4275
6951.44 3964
6952.23 3961
6953.01 4026
6953.80 3986
6954.59 4000
6955.37 4097
6956.16 4175
6956.95 4239
6957.74 4259
6958.52 4225
6959.31 4388
6960.10 4379
6960.88 4369
6961.67 4344
6962.46 4352
6963.25 4326
6964.03 4236
6964.82 4447
6965.61 4430
6966.40 4452
6967.18 4481
6967.97 4465
6968.76 4592
6969.55 4804
6970.34 4918
6971.12 4970
6971.91 5092
6972.70 5160
6973.49 5120
6974.28 5094
6975.06 4982
6975.85 4979
6976.64 5022
6977.43 5073
6978.22 5197
6979.00 5246
6979.79 5396
6980.58 5585
6981.37 6015
6982.16 6488
6982.95 7005
6983.74 8141
6984.52 9299
6985.31 11139
6986.10 12903
6986.89 14380
6987.68 15182
6988.47 15640
6989.26 15912
6990.05 14684
6990.83 13119
6991.62 11871
6992.41 10216
6993.20 8860
6993.99 7937
6994.78 7158
6995.57 6769
6996.36 6826
6997.15 7514
6997.94 8214
6998.73 9566
6999.52 11492
7000.31 13278
7001.10 14759
7001.88 15774
7002.67 15907
7003.46 15264
7004.25 14452
7005.04 13040
7005.83 11169
7006.62 9523
7007.41 8113
7008.20 7102
7008.99 6216
7009.78 5752
7010.57 5237
7011.36 5177
7012.15 5051
7012.94 5211
7013.73 5343
7014.52 5550
7015.31 5587
7016.11 5256
7016.90 5119
7017.69 4808
7018.48 4457
7019.27 4413
7020.06 4096
7020.85 3827
7021.64 3778
7022.43 3774
7023.22 3776
7024.01 4001
7024.80 4086
7025.59 4055
7026.38 4230
7027.18 4381
7027.97 4425
7028.76 4500
7029.55 4481
7030.34 4389
7031.13 4265
7031.92 4116
7032.71 3831
7033.51 3847
7034.30 3716
7035.09 3607
7035.88 3500
7036.67 3688
7037.46 3651
7038.25 3765
7039.05 3783
7039.84 3783
7040.63 3896
7041.42 4033
7042.21 3997
7043.01 3883
7043.80 3922
7044.59 4027
7045.38 3938
7046.17 3805
7046.97 3903
7047.76 3867
7048.55 3976
7049.34 4192
7050.14 4309
7050.93 4627
7051.72 4869
7052.51 5050
7053.30 5100
7054.10 4914
7054.89 4590
7055.68 4256
7056.48 3897
7057.27 3803
7058.06 3699
7058.85 3573
7059.65 3609
7060.44 3317
7061.23 3416
7062.03 3534
7062.82 3605
7063.61 3388
7064.40 3464
7065.20 3589
7065.99 3619
7066.78 3496
7067.58 3522
7068.37 3454
7069.16 3267
7069.96 3218
7070.75 3215
7071.54 3219
7072.34 3185
7073.13 3124
7073.93 3238
7074.72 3174
7075.51 3125
7076.31 3140
7077.10 3138
7077.89 3022
7078.69 3026
7079.48 3005
7080.28 3019
7081.07 2830
7081.86 2996
7082.66 2912
7083.45 2914
7084.25 2990
7085.04 2984
7085.84 2977
7086.63 3083
7087.42 3053
7088.22 3063
7089.01 3129
7089.81 3276
7090.60 3269
7091.40 3208
7092.19 3057
7092.99 2992
7093.78 2806
7094.58 2786
7095.37 2654
7096.17 2626
7096.96 2518
7097.76 2417
7098.55 2388
7099.35 2370
7100.14 2400
7100.94 2418
7101.73 2418
7102.53 2345
7103.32 2395
7104.12 2317
7104.91 2269
7105.71 2345
7106.50 2261
7107.30 2202
7108.10 2121
7108.89 2147
7109.69 2085
7110.48 2055
7111.28 2158
7112.07 2069
7112.87 2104
7113.67 2131
7114.46 2090
7115.26 2105
7116.05 2126
7116.85 2114
7117.65 2247
7118.44 2182
7119.24 2197
7120.03 2158
7120.83 2067
7121.63 2070
7122.42 2082
7123.22 2038
7124.02 2078
7124.81 2096
7125.61 2154
7126.41 2020
7127.20 2049
7128.00 1977
7128.80 2026
7129.59 2004
7130.39 2092
7131.19 2049
7131.98 2099
7132.78 2112
7133.58 2200
7134.37 2069
7135.17 2072
7135.97 2053
7136.77 2114
7137.56 2032
7138.36 1887
7139.16 1917
7139.96 1986
7140.75 2036
7141.55 1997
7142.35 1903
7143.15 1935
7143.94 2086
7144.74 1947
7145.54 2003
7146.34 2048
7147.13 2107
7147.93 1983
7148.73 1902
7149.53 1982
7150.33 1972
7151.12 1929
7151.92 1959
7152.72 1935
7153.52 1963
7154.32 1866
7155.11 1889
7155.91 1870
7156.71 1933
7157.51 2006
7158.31 1975
7159.11 1992
7159.90 1958
7160.70 2015
7161.50 1930
7162.30 1829
7163.10 1847
7163.90 1760
7164.70 1875
7165.49 1796
7166.29 1825
7167.09 1793
7167.89 1786
7168.69 1711
7169.49 1845
7170.29 1853
7171.09 1898
7171.89 1799
7172.69 1883
7173.49 1921
7174.28 1908
7175.08 1892
7175.88 1835
7176.68 1836
7177.48 1757
7178.28 1791
7179.08 1758
7179.88 1766
7180.68 1797
7181.48 1858
7182.28 1952
7183.08 2024
7183.88 2071
7184.68 2084
7185.48 2010
7186.28 2083
7187.08 2006
7187.88 1974
7188.68 1984
7189.48 1980
7190.28 1859
7191.08 1841
7191.88 1808
7192.68 1763
7193.48 1700
7194.28 1642
7195.08 1674
7195.88 1695
7196.68 1613
7197.48 1742
7198.28 1705
7199.08 1761
7199.89 1754
7200.69 1745
7201.49 1744
7202.29 1763
7203.09 1660
7203.89 1749
7204.69 1715
7205.49 1690
7206.29 1670
7207.09 1634
7207.89 1730
7208.70 1680
7209.50 1711
7210.30 1715
7211.10 1784
7211.90 1731
7212.70 1686
7213.50 1688
7214.31 1661
7215.11 1742
7215.91 1833
7216.71 1729
7217.51 1715
7218.31 1737
7219.12 1811
7219.92 1813
7220.72 1844
7221.52 1848
7222.32 1940
7223.13 1840
7223.93 1759
7224.73 1799
7225.53 1777
7226.33 1843
7227.14 1786
7227.94 1841
7228.74 1726
7229.54 1821
7230.35 1732
7231.15 1720
7231.95 1746
7232.75 1675
7233.56 1725
7234.36 1773
7235.16 1730
7235.96 1766
7236.77 1728
7237.57 1740
7238.37 1741
7239.17 1738
7239.98 1779
7240.78 1848
7241.58 1752
7242.39 1828
7243.19 1853
7243.99 1890
7244.80 1941
7245.60 1802
7246.40 1803
7247.21 1776
7248.01 1779
7248.81 1758
7249.62 1767
7250.42 1744
7251.22 1819
7252.03 1861
7252.83 1818
7253.63 1808
7254.44 1966
7255.24 1915
7256.05 1943
7256.85 1955
7257.65 1886
7258.46 1891
7259.26 1813
7260.07 1834
7260.87 1827
7261.67 1887
7262.48 1888
7263.28 1890
7264.09 1862
7264.89 1823
7265.70 1911
7266.50 1978
7267.30 1998
7268.11 1966
7268.91 2038
7269.72 1999
7270.52 2074
7271.33 2038
7272.13 2008
7272.94 2139
7273.74 2096
7274.55 2073
7275.35 2045
7276.16 2077
7276.96 2111
7277.77 2061
7278.57 2197
7279.38 2206
7280.18 2320
7280.99 2325
7281.79 2523
7282.60 2708
7283.40 2873
7284.21 3166
7285.01 3628
7285.82 3860
7286.63 4104
7287.43 4141
7288.24 3922
7289.04 3784
7289.85 3610
7290.65 3219
7291.46 2984
7292.27 2803
7293.07 2685
7293.88 2587
7294.68 2539
7295.49 2434
7296.30 2406
7297.10 2496
7297.91 2454
7298.71 2539
7299.52 2545
7300.33 2648
7301.13 2633
7301.94 2577
7302.75 2675
7303.55 2589
7304.36 2643
7305.16 2622
7305.97 2700
7306.78 2827
7307.58 2820
7308.39 2981
7309.20 3191
7310.01 3407
7310.81 3714
7311.62 4084
7312.43 4349
7313.23 4300
7314.04 4380
7314.85 4256
7315.65 4040
7316.46 3968
7317.27 3870
7318.08 3893
7318.88 4265
7319.69 4737
7320.50 5104
7321.31 5335
7322.11 5438
7322.92 5483
7323.73 5349
7324.54 5146
7325.34 4762
7326.15 4285
7326.96 3941
7327.77 3777
7328.57 3440
7329.38 3107
7330.19 2959
7331.00 2850
7331.81 2809
7332.61 2703
7333.42 2654
7334.23 2770
7335.04 2814
7335.85 2692
7336.66 2645
7337.46 2791
7338.27 2744
7339.08 2791
7339.89 2784
7340.70 2782
7341.51 2815
7342.31 2839
7343.12 2840
7343.93 2621
7344.74 2583
7345.55 2566
7346.36 2628
7347.17 2684
7347.98 2713
7348.79 2715
7349.59 2708
7350.40 2655
7351.21 2738
7352.02 2731
7352.83 2791
7353.64 2548
7354.45 2504
7355.26 2570
7356.07 2475
7356.88 2536
7357.69 2543
7358.50 2645
7359.31 2613
7360.12 2590
7360.93 2657
7361.74 2658
7362.54 2740
7363.35 2743
7364.16 2769
7364.97 2835
7365.78 2850
7366.59 2900
7367.40 2863
7368.21 2928
7369.02 2892
7369.83 2949
7370.64 2918
7371.45 2894
7372.27 2919
7373.08 2919
7373.89 2940
7374.70 3028
7375.51 2986
7376.32 3008
7377.13 3057
7377.94 3088
7378.75 3273
7379.56 3373
7380.37 3848
7381.18 4230
7381.99 4525
7382.80 4900
7383.61 5069
7384.42 5014
7385.24 4785
7386.05 4634
7386.86 4336
7387.67 4008
7388.48 3710
7389.29 3449
7390.10 3280
7390.91 3020
7391.72 2936
7392.54 2988
7393.35 2900
7394.16 2957
7394.97 2965
7395.78 2846
7396.59 2961
7397.41 2969
7398.22 3128
7399.03 3174
7399.84 3460
7400.65 3897
7401.46 3983
7402.28 4204
7403.09 4285
7403.90 4274
7404.71 4155
7405.52 4260
7406.34 4332
7407.15 4358
7407.96 4315
7408.77 4413
7409.59 4294
7410.40 4270
7411.21 4123
7412.02 4012
7412.84 3946
7413.65 3706
7414.46 3309
7415.27 3102
7416.09 2898
7416.90 2644
7417.71 2606
7418.52 2471
7419.34 2401
7420.15 2432
7420.96 2524
7421.78 2372
7422.59 2489
7423.40 2318
7424.22 2393
7425.03 2274
7425.84 2287
7426.65 2315
7427.47 2235
7428.28 2252
7429.09 2236
7429.91 2203
7430.72 2178
7431.54 2258
7432.35 2206
7433.16 2128
7433.98 2011
7434.79 2018
7435.60 2063
7436.42 2200
7437.23 2096
7438.05 2069
7438.86 2088
7439.67 2133
7440.49 2145
7441.30 2177
7442.12 2187
7442.93 2109
7443.74 2040
7444.56 2088
7445.37 1974
7446.19 1958
7447.00 1985
7447.82 2037
7448.63 2037
7449.44 1987
7450.26 1961
7451.07 1963
7451.89 1922
7452.70 1926
7453.52 1874
7454.33 1923
7455.15 1862
7455.96 1993
7456.78 2001
7457.59 1987
7458.41 1977
7459.22 1977
7460.04 1927
7460.85 1962
7461.67 1953
7462.48 1975
7463.30 2000
7464.11 2103
7464.93 2172
7465.74 2126
7466.56 2073
7467.37 2128
7468.19 2194
7469.01 2046
7469.82 1965
7470.64 1961
7471.45 2179
7472.27 2173
7473.08 2100
7473.90 2081
7474.72 2069
7475.53 2093
7476.35 2061
7477.16 2032
7477.98 1983
7478.80 2014
7479.61 2100
7480.43 1857
7481.24 1851
7482.06 1868
7482.88 1837
7483.69 1819
7484.51 1908
7485.33 1830
7486.14 1804
7486.96 1759
7487.78 1789
7488.59 1667
7489.41 1726
7490.23 1742
7491.04 1798
7491.86 1778
7492.68 1708
7493.49 1667
7494.31 1677
7495.13 1607
7495.94 1711
7496.76 1647
7497.58 1678
7498.40 1635
7499.21 1658
7500.03 1665
7500.85 1710
7501.67 1620
7502.48 1599
7503.30 1522
7504.12 1591
7504.94 1625
7505.75 1573
7506.57 1578
7507.39 1571
7508.21 1550
7509.02 1585
7509.84 1597
7510.66 1546
7511.48 1531
7512.30 1503
7513.11 1562
7513.93 1618
7514.75 1637
7515.57 1615
7516.39 1601
7517.20 1459
7518.02 1538
7518.84 1520
7519.66 1557
7520.48 1470
7521.30 1531
7522.11 1578
7522.93 1464
7523.75 1443
7524.57 1474
7525.39 1556
7526.21 1514
7527.03 1515
7527.84 1509
7528.66 1511
7529.48 1518
7530.30 1580
7531.12 1566
7531.94 1596
7532.76 1572
7533.58 1594
7534.40 1617
7535.22 1626
7536.03 1547
7536.85 1515
7537.67 1517
7538.49 1518
7539.31 1586
7540.13 1618
7540.95 1586
7541.77 1557
7542.59 1569
7543.41 1512
7544.23 1537
7545.05 1623
7545.87 1695
7546.69 1660
7547.51 1576
7548.33 1626
7549.15 1578
7549.97 1620
7550.79 1655
7551.61 1626
7552.43 1649
7553.25 1611
7554.07 1684
7554.89 1558
7555.71 1574
7556.53 1602
7557.35 1685
7558.17 1692
7558.99 1662
7559.81 1643
7560.63 1694
7561.45 1732
7562.27 1747
7563.09 1697
7563.92 1691
7564.74 1697
7565.56 1595
7566.38 1635
7567.20 1678
7568.02 1701
7568.84 1698
7569.66 1703
7570.48 1733
7571.30 1719
7572.13 1716
7572.95 1730
7573.77 1744
7574.59 1673
7575.41 1706
7576.23 1597
7577.05 1640
7577.88 1686
7578.70 1585
7579.52 1621
7580.34 1653
7581.16 1644
7581.98 1621
7582.81 1615
7583.63 1674
7584.45 1681
7585.27 1751
7586.09 1792
7586.92 1736
7587.74 1838
7588.56 1933
7589.38 1995
7590.20 1993
7591.03 1930
7591.85 1997
7592.67 2028
7593.49 2006
7594.32 2029
7595.14 1906
7595.96 1885
7596.78 2008
7597.61 1968
7598.43 1933
7599.25 2035
7600.07 2103
7600.90 2057
7601.72 2104
7602.54 2040
7603.36 2075
7604.19 2239
7605.01 2340
7605.83 2493
7606.66 2500
7607.48 2611
7608.30 2545
7609.13 2603
7609.95 2469
7610.77 2330
7611.60 2361
7612.42 2290
7613.24 2320
7614.07 2199
7614.89 2246
7615.71 2294
7616.54 2325
7617.36 2540
7618.18 2715
7619.01 2818
7619.83 2831
7620.66 2996
7621.48 2977
7622.30 2834
7623.13 2751
7623.95 2586
7624.78 2386
7625.60 2258
7626.42 2299
7627.25 2359
7628.07 2315
7628.90 2465
7629.72 2585
7630.55 2627
7631.37 2925
7632.19 3127
7633.02 3269
7633.84 3420
7634.67 3475
7635.49 3332
7636.32 3136
7637.14 2966
7637.97 2858
7638.79 2609
7639.62 2439
7640.44 2205
7641.27 2049
7642.09 1962
7642.92 1978
7643.74 1908
7644.57 1828
7645.39 1832
7646.22 1888
7647.04 1752
7647.87 1778
7648.69 1761
7649.52 1678
7650.34 1690
7651.17 1567
7651.99 1599
7652.82 1628
7653.65 1601
7654.47 1624
7655.30 1644
7656.12 1656
7656.95 1600
7657.77 1566
7658.60 1604
7659.43 1631
7660.25 1696
7661.08 1690
7661.90 1613
7662.73 1627
7663.56 1608
7664.38 1566
7665.21 1608
7666.04 1646
7666.86 1588
7667.69 1588
7668.51 1583
7669.34 1617
7670.17 1653
7670.99 1672
7671.82 1625
7672.65 1531
7673.47 1572
7674.30 1591
7675.13 1620
7675.95 1600
7676.78 1630
7677.61 1642
7678.44 1603
7679.26 1504
7680.09 1494
7680.92 1501
7681.74 1587
7682.57 1593
7683.40 1573
7684.23 1524
7685.05 1545
7685.88 1548
7686.71 1629
7687.53 1671
7688.36 1695
7689.19 1671
7690.02 1624
7690.85 1636
7691.67 1627
7692.50 1674
7693.33 1688
7694.16 1583
7694.98 1604
7695.81 1549
7696.64 1575
7697.47 1709
7698.30 1743
7699.12 1867
7699.95 1948
7700.78 1839
7701.61 1869
7702.44 1868
7703.26 1830
7704.09 1863
7704.92 1730
7705.75 1678
7706.58 1616
7707.41 1617
7708.24 1566
7709.06 1558
7709.89 1488
7710.72 1470
7711.55 1509
7712.38 1501
7713.21 1580
7714.04 1538
7714.87 1627
7715.69 1519
7716.52 1597
7717.35 1542
7718.18 1567
7719.01 1520
7719.84 1494
7720.67 1530
7721.50 1436
7722.33 1466
7723.16 1372
7723.99 1400
7724.82 1439
7725.65 1489
7726.48 1479
7727.30 1429
7728.13 1372
7728.96 1411
7729.79 1366
7730.62 1392
7731.45 1423
7732.28 1458
7733.11 1384
7733.94 1373
7734.77 1510
7735.60 1454
7736.43 1412
7737.26 1333
7738.09 1399
7738.92 1416
7739.75 1391
7740.58 1391
7741.41 1315
7742.25 1421
7743.08 1378
7743.91 1346
7744.74 1441
7745.57 1429
7746.40 1372
7747.23 1512
7748.06 1525
7748.89 1594
7749.72 1609
7750.55 1631
7751.38 1677
7752.21 1626
7753.04 1595
7753.88 1597
7754.71 1589
7755.54 1517
7756.37 1442
7757.20 1466
7758.03 1506
7758.86 1466
7759.69 1530
7760.53 1567
7761.36 1476
7762.19 1482
7763.02 1565
7763.85 1481
7764.68 1416
7765.51 1352
7766.35 1360
7767.18 1410
7768.01 1373
7768.84 1444
7769.67 1382
7770.51 1356
7771.34 1287
7772.17 1358
7773.00 1426
7773.83 1444
7774.67 1488
7775.50 1507
7776.33 1464
7777.16 1446
7777.99 1415
7778.83 1400
7779.66 1377
7780.49 1341
7781.32 1434
7782.16 1317
7782.99 1393
7783.82 1445
7784.65 1475
7785.49 1458
7786.32 1451
7787.15 1502
7787.99 1468
7788.82 1494
7789.65 1511
7790.48 1430
7791.32 1480
7792.15 1453
7792.98 1464
7793.82 1535
7794.65 1541
7795.48 1478
7796.32 1485
7797.15 1490
7797.98 1554
7798.82 1548
7799.65 1551
7800.48 1577
7801.32 1561
7802.15 1676
7802.99 1640
7803.82 1544
7804.65 1686
7805.49 1626
7806.32 1692
7807.15 1688
7807.99 1721
7808.82 1756
7809.66 1758
7810.49 1667
7811.32 1778
7812.16 1703
7812.99 1712
7813.83 1860
7814.66 2026
7815.50 2155
7816.33 2236
7817.16 2310
7818.00 2374
7818.83 2383
7819.67 2377
7820.50 2312
7821.34 2200
7822.17 2130
7823.01 2102
7823.84 2116
7824.68 2083
7825.51 2076
7826.35 2068
7827.18 2321
7828.02 2382
7828.85 2405
7829.69 2358
7830.52 2383
7831.36 2260
7832.19 2212
7833.03 2220
7833.86 2235
7834.70 2286
7835.53 2286
7836.37 2297
7837.20 2359
7838.04 2256
7838.87 2230
7839.71 2239
7840.55 2167
7841.38 2086
7842.22 2116
7843.05 2094
7843.89 2110
7844.72 2066
7845.56 2106
7846.40 2032
7847.23 2000
7848.07 1973
7848.91 2044
7849.74 1956
7850.58 1899
7851.41 1807
7852.25 1792
7853.09 1851
7853.92 1742
7854.76 1762
7855.60 1849
7856.43 1788
7857.27 1809
7858.11 1878
7858.94 1996
7859.78 2126
7860.62 2152
7861.45 2144
7862.29 2060
7863.13 2046
7863.96 2034
7864.80 1956
7865.64 1813
7866.47 1872
7867.31 1884
7868.15 1937
7868.99 1805
7869.82 1854
7870.66 1936
7871.50 1960
7872.33 1942
7873.17 1946
7874.01 1918
7874.85 1983
7875.68 2063
7876.52 2195
7877.36 2188
7878.20 2334
7879.03 2529
7879.87 2555
7880.71 2541
7881.55 2522
7882.39 2423
7883.22 2220
7884.06 2195
7884.90 2149
7885.74 2063
7886.58 2100
7887.41 2059
7888.25 2060
7889.09 2099
7889.93 1972
7890.77 1971
7891.61 2127
7892.44 2306
7893.28 2279
7894.12 2329
7894.96 2236
7895.80 2219
7896.64 2226
7897.48 2118
7898.31 2058
7899.15 1978
7899.99 1894
7900.83 1989
7901.67 2132
7902.51 2043
7903.35 1964
7904.19 1969
7905.03 1893
7905.87 1964
7906.70 1891
7907.54 1871
7908.38 1879
7909.22 1829
7910.06 1744
7910.90 1687
7911.74 1698
7912.58 1778
7913.42 1773
7914.26 1724
7915.10 1769
7915.94 1820
7916.78 1938
7917.62 1965
7918.46 2126
7919.30 2157
7920.14 2143
7920.98 2146
7921.82 2171
7922.66 2117
7923.50 2033
7924.34 1985
7925.18 1881
7926.02 1798
7926.86 1769
7927.70 1675
7928.54 1664
7929.38 1632
7930.22 1630
7931.06 1679
7931.90 1745
7932.74 1597
7933.58 1521
7934.42 1636
7935.26 1628
7936.10 1593
7936.95 1572
7937.79 1586
7938.63 1628
7939.47 1568
7940.31 1590
7941.15 1650
7941.99 1696
7942.83 1696
7943.67 1760
7944.51 1805
7945.36 1795
7946.20 1891
7947.04 1856
7947.88 1970
7948.72 1869
7949.56 1876
7950.40 1822
7951.25 1947
7952.09 1893
7952.93 1869
7953.77 1812
7954.61 1929
7955.45 2095
7956.30 2112
7957.14 2056
7957.98 2159
7958.82 2077
7959.66 2003
7960.51 2009
7961.35 1920
7962.19 1990
7963.03 1910
7963.87 1854
7964.72 1838
7965.56 1835
7966.40 1872
7967.24 2079
7968.09 2232
7968.93 2245
7969.77 2358
7970.61 2362
7971.46 2371
7972.30 2326
7973.14 2142
7973.98 1979
7974.83 1845
7975.67 1714
7976.51 1700
7977.36 1634
7978.20 1630
7979.04 1710
7979.89 1697
7980.73 1596
7981.57 1560
7982.41 1596
7983.26 1562
7984.10 1567
7984.94 1551
7985.79 1522
7986.63 1525
7987.48 1502
7988.32 1588
7989.16 1500
7990.01 1473
7990.85 1543
7991.69 1546
7992.54 1469
7993.38 1403
7994.22 1401
7995.07 1429
7995.91 1396
7996.76 1422
7997.60 1388
7998.44 1299
7999.29 1382
8000.13 1402
8000.98 1382
8001.82 1296
8002.67 1313
8003.51 1323
8004.35 1351
8005.20 1307
8006.04 1246
8006.89 1261
8007.73 1336
8008.58 1311
8009.42 1276
8010.27 1292
8011.11 1282
8011.96 1297
8012.80 1238
8013.65 1245
8014.49 1273
8015.34 1308
8016.18 1323
8017.03 1301
8017.87 1290
8018.72 1255
8019.56 1292
8020.41 1279
8021.25 1173
8022.10 1205
8022.94 1211
8023.79 1207
8024.63 1255
8025.48 1221
8026.32 1262
8027.17 1312
8028.01 1365
8028.86 1280
8029.71 1244
8030.55 1188
8031.40 1227
8032.24 1214
8033.09 1243
8033.94 1259
8034.78 1264
8035.63 1217
8036.47 1260
8037.32 1290
8038.17 1216
8039.01 1187
8039.86 1219
8040.70 1199
8041.55 1244
8042.40 1284
8043.24 1265
8044.09 1247
8044.94 1208
8045.78 1144
8046.63 1225
8047.48 1281
8048.32 1260
8049.17 1173
8050.02 1173
8050.86 1237
8051.71 1226
8052.56 1233
8053.40 1224
8054.25 1149
8055.10 1207
8055.95 1211
8056.79 1181
8057.64 1120
8058.49 1105
8059.33 1139
8060.18 1179
8061.03 1161
8061.88 1220
8062.72 1256
8063.57 1197
8064.42 1153
8065.27 1078
8066.11 1106
8066.96 1129
8067.81 1156
8068.66 1188
8069.50 1146
8070.35 1140
8071.20 1186
8072.05 1152
8072.90 1096
8073.74 1189
8074.59 1199
8075.44 1195
8076.29 1188
8077.14 1139
8077.99 1086
8078.83 1118
8079.68 1143
8080.53 1145
8081.38 1106
8082.23 1149
8083.08 1081
8083.92 1098
8084.77 1105
8085.62 1070
8086.47 1122
8087.32 1145
8088.17 1130
8089.02 1138
8089.87 1165
8090.71 1147
8091.56 1070
8092.41 1081
8093.26 1114
8094.11 1135
8094.96 1122
8095.81 1138
8096.66 1088
8097.51 1045
8098.36 1078
8099.21 1083
8100.06 1092
8100.91 1087
8101.75 1158
8102.60 1094
8103.45 1128
8104.30 1097
8105.15 1136
8106.00 1155
8106.85 1116
8107.70 1192
8108.55 1104
8109.40 1107
8110.25 1147
8111.10 1130
8111.95 1128
8112.80 1095
8113.65 1055
8114.50 1082
8115.35 1156
8116.20 1118
8117.05 1039
8117.90 1080
8118.75 1152
8119.60 1161
8120.46 1122
8121.31 1126
8122.16 1123
8123.01 1160
8123.86 1136
8124.71 1180
8125.56 1256
8126.41 1172
8127.26 1140
8128.11 1162
8128.96 1243
8129.81 1160
8130.66 1131
8131.52 1129
8132.37 1143
8133.22 1149
8134.07 1188
8134.92 1227
8135.77 1193
8136.62 1235
8137.47 1196
8138.33 1164
8139.18 1285
8140.03 1249
8140.88 1269
8141.73 1215
8142.58 1141
8143.44 1317
8144.29 1346
8145.14 1249
8145.99 1294
8146.84 1293
8147.69 1304
8148.55 1225
8149.40 1203
8150.25 1350
8151.10 1306
8151.95 1309
8152.81 1314
8153.66 1340
8154.51 1507
8155.36 1406
8156.22 1683
8157.07 1691
8157.92 1707
8158.77 1664
8159.63 1658
8160.48 1519
8161.33 1449
8162.18 1384
8163.04 1336
8163.89 1295
8164.74 1236
8165.60 1210
8166.45 1216
8167.30 1249
8168.15 1239
8169.01 1190
8169.86 1218
8170.71 1264
8171.57 1222
8172.42 1184
8173.27 1144
8174.13 1206
8174.98 1201
8175.83 1107
8176.69 1091
8177.54 1189
8178.39 1134
8179.25 1146
8180.10 1135
8180.95 1070
8181.81 1130
8182.66 1114
8183.52 1054
8184.37 1039
8185.22 1028
8186.08 1058
8186.93 1091
8187.79 1094
8188.64 1020
8189.49 1065
8190.35 1019
8191.20 1003
8192.06 1065
8192.91 1083
8193.76 1048
8194.62 1055
8195.47 1040
8196.33 1015
8197.18 1039
8198.04 1012
8198.89 1047
8199.75 1041
8200.60 1017
8201.46 997
8202.31 996
8203.17 967
8204.02 1067
8204.87 1016
8205.73 1028
8206.58 987
8207.44 1028
8208.29 1036
8209.15 1028
8210.01 967
8210.86 1009
8211.72 1002
8212.57 986
8213.43 1071
8214.28 1058
8215.14 1121
8215.99 1134
8216.85 1029
8217.70 992
8218.56 1066
8219.42 1033
8220.27 1076
8221.13 1063
8221.98 1086
8222.84 1080
8223.69 1124
8224.55 1055
8225.41 1076
8226.26 1067
8227.12 1116
8227.97 1144
8228.83 1101
8229.69 1093
8230.54 1060
8231.40 1078
8232.26 1107
8233.11 1101
8233.97 1015
8234.82 1073
8235.68 1045
8236.54 1060
8237.39 1026
8238.25 1001
8239.11 1052
8239.96 1108
8240.82 1053
8241.68 1049
8242.54 1045
8243.39 1077
8244.25 1025
8245.11 1084
8245.96 1066
8246.82 1038
8247.68 1002
8248.53 971
8249.39 1024
8250.25 1057
8251.11 1046
8251.96 1074
8252.82 1083
8253.68 1063
8254.54 1045
8255.39 1065
8256.25 1040
8257.11 1108
8257.97 1104
8258.82 1103
8259.68 1047
8260.54 1096
8261.40 1058
8262.26 1083
8263.11 1017
8263.97 1029
8264.83 1007
8265.69 1053
8266.55 1065
8267.40 1051
8268.26 996
8269.12 1026
8269.98 1088
8270.84 1119
8271.70 1091
8272.55 1107
8273.41 1070
8274.27 1035
8275.13 1023
8275.99 1035
8276.85 1075
8277.71 1020
8278.56 1011
8279.42 1053
8280.28 1079
8281.14 1001
8282.00 1003
8282.86 1090
8283.72 1123
8284.58 1153
8285.44 1129
8286.29 1136
8287.15 1167
8288.01 1179
8288.87 1198
8289.73 1182
8290.59 1159
8291.45 1163
8292.31 1160
8293.17 1287
8294.03 1259
8294.89 1291
8295.75 1353
8296.61 1388
8297.47 1304
8298.33 1233
8299.19 1245
8300.05 1189
8300.91 1203
8301.77 1230
8302.63 1176
8303.49 1194
8304.35 1201
8305.21 1184
8306.07 1174
8306.93 1165
8307.79 1206
8308.65 1190
8309.51 1134
8310.37 1090
8311.23 1114
8312.09 1123
8312.95 1124
8313.81 1074
8314.67 1121
8315.53 1121
8316.39 1141
8317.25 1197
8318.11 1135
8318.98 1178
8319.84 1143
8320.70 1134
8321.56 1140
8322.42 1160
8323.28 1093
8324.14 1078
8325.00 1070
8325.86 1030
8326.73 1081
8327.59 1013
8328.45 1066
8329.31 1043
8330.17 1113
8331.03 1195
8331.89 1137
8332.76 1116
8333.62 1165
8334.48 1097
8335.34 1144
8336.20 1097
8337.06 1079
8337.93 1102
8338.79 1089
8339.65 1095
8340.51 1102
8341.37 1082
8342.24 1071
8343.10 1104
8343.96 1061
8344.82 1137
8345.68 1138
8346.55 1191
8347.41 1140
8348.27 1175
8349.13 1141
8350.00 1208
8350.86 1126
8351.72 1079
8352.58 1097
8353.45 1096
8354.31 1151
8355.17 1201
8356.03 1175
8356.90 1155
8357.76 1158
8358.62 1135
8359.49 1137
8360.35 1114
8361.21 1045
8362.08 1136
8362.94 1059
8363.80 1098
8364.66 1069
8365.53 1151
8366.39 1107
8367.25 1118
8368.12 1182
8368.98 1220
8369.84 1161
8370.71 1160
8371.57 1172
8372.44 1167
8373.30 1148
8374.16 1149
8375.03 1209
8375.89 1194
8376.75 1209
8377.62 1175
8378.48 1175
8379.35 1181
8380.21 1169
8381.07 1162
8381.94 1194
8382.80 1238
8383.67 1224
8384.53 1247
8385.40 1257
8386.26 1219
8387.12 1236
8387.99 1180
8388.85 1260
8389.72 1223
8390.58 1294
8391.45 1251
8392.31 1334
8393.18 1294
8394.04 1228
8394.91 1218
8395.77 1248
8396.64 1329
8397.50 1322
8398.37 1324
8399.23 1337
8400.10 1387
8400.96 1341
8401.83 1337
8402.69 1354
8403.56 1427
8404.42 1454
8405.29 1382
8406.15 1450
8407.02 1391
8407.88 1370
8408.75 1353
8409.61 1348
8410.48 1406
8411.34 1408
8412.21 1397
8413.08 1410
8413.94 1345
8414.81 1316
8415.67 1415
8416.54 1478
8417.41 1516
8418.27 1484
8419.14 1485
8420.00 1512
8420.87 1553
8421.74 1630
8422.60 1581
8423.47 1584
8424.33 1626
8425.20 1620
8426.07 1705
8426.93 1723
8427.80 1791
8428.67 1749
8429.53 1737
8430.40 1795
8431.27 1816
8432.13 1793
8433.00 1789
8433.87 1830
8434.73 1902
8435.60 1892
8436.47 1992
8437.33 1976
8438.20 1980
8439.07 2130
8439.94 2193
8440.80 2274
8441.67 2326
8442.54 2401
8443.40 2622
8444.27 2707
8445.14 2712
8446.01 2669
8446.87 2758
8447.74 2839
8448.61 2661
8449.48 2635
8450.34 2656
8451.21 2715
8452.08 2723
8452.95 2719
8453.82 2941
8454.68 3044
8455.55 3356
8456.42 3655
8457.29 3930
8458.15 4267
8459.02 4473
8459.89 4528
8460.76 4465
8461.63 4279
8462.50 3946
8463.36 3736
8464.23 3515
8465.10 3298
8465.97 3067
8466.84 3158
8467.71 3385
8468.57 3802
8469.44 4336
8470.31 5075
8471.18 6036
8472.05 6546
8472.92 6669
8473.79 6743
8474.66 6342
8475.53 5793
8476.39 5068
8477.26 4492
8478.13 3883
8479.00 3350
8479.87 3120
8480.74 2712
8481.61 2510
8482.48 2422
8483.35 2268
8484.22 2178
8485.09 2077
8485.96 1930
8486.83 2001
8487.69 2061
8488.56 1985
8489.43 1910
8490.30 1865
8491.17 1840
8492.04 1849
8492.91 1808
8493.78 1847
8494.65 1810
8495.52 1776
8496.39 1798
8497.26 1909
8498.13 1931
8499.00 1918
8499.87 1946
8500.74 1964
8501.61 1861
8502.48 1864
8503.35 1816
8504.22 1747
8505.10 1818
8505.97 1797
8506.84 1948
8507.71 1993
8508.58 1988
8509.45 2178
8510.32 2100
8511.19 2075
8512.06 2058
8512.93 2088
8513.80 2012
8514.67 1993
8515.54 1884
8516.42 1868
8517.29 1823
8518.16 1779
8519.03 1713
8519.90 1758
8520.77 1766
8521.64 1749
8522.51 1687
8523.39 1716
8524.26 1698
8525.13 1796
8526.00 1743
8526.87 1825
8527.74 1812
8528.61 1882
8529.49 1988
8530.36 1950
8531.23 1876
8532.10 1999
8532.97 2083
8533.85 2022
8534.72 2018
8535.59 2036
8536.46 2083
8537.33 2014
8538.21 2086
8539.08 1974
8539.95 1889
8540.82 1951
8541.69 1886
8542.57 1919
8543.44 1824
8544.31 1799
8545.18 1917
8546.06 1924
8546.93 1856
8547.80 1827
8548.67 1911
8549.55 1918
8550.42 1912
8551.29 1870
8552.17 1928
8553.04 2101
8553.91 2169
8554.78 2265
8555.66 2352
8556.53 2437
8557.40 2405
8558.28 2402
8559.15 2270
8560.02 2182
8560.90 2055
8561.77 1940
8562.64 1899
8563.52 1727
8564.39 1649
8565.26 1645
8566.14 1684
8567.01 1602
8567.89 1622
8568.76 1654
8569.63 1613
8570.51 1630
8571.38 1619
8572.25 1600
8573.13 1623
8574.00 1554
8574.88 1525
8575.75 1559
8576.62 1497
8577.50 1464
8578.37 1461
8579.25 1564
8580.12 1495
8581.00 1419
8581.87 1434
8582.74 1497
8583.62 1512
8584.49 1469
8585.37 1529
8586.24 1587
8587.12 1556
8587.99 1487
8588.87 1503
8589.74 1507
8590.62 1565
8591.49 1585
8592.37 1521
8593.24 1477
8594.12 1529
8594.99 1511
8595.87 1464
8596.74 1523
8597.62 1529
8598.49 1587
8599.37 1583
8600.24 1585
8601.12 1542
8601.99 1569
8602.87 1642
8603.74 1614
8604.62 1597
8605.49 1588
8606.37 1542
8607.25 1546
8608.12 1647
8609.00 1590
8609.87 1537
8610.75 1584
8611.63 1583
8612.50 1541
8613.38 1555
8614.25 1604
8615.13 1576
8616.01 1690
8616.88 1662
8617.76 1651
8618.63 1788
8619.51 1753
8620.39 1650
8621.26 1626
8622.14 1659
8623.02 1675
8623.89 1693
8624.77 1737
8625.65 1727
8626.52 1742
8627.40 1750
8628.28 1846
8629.15 1859
8630.03 1794
8630.91 1880
8631.78 1975
8632.66 1948
8633.54 1930
8634.41 1965
8635.29 1973
8636.17 1849
8637.05 1918
8637.92 1965
8638.80 1989
8639.68 2008
8640.56 2013
8641.43 2125
8642.31 2140
8643.19 2178
8644.06 2117
8644.94 2148
8645.82 2247
8646.70 2232
8647.58 2220
8648.45 2341
8649.33 2322
8650.21 2253
8651.09 2349
8651.96 2410
8652.84 2417
8653.72 2346
8654.60 2308
8655.48 2337
8656.36 2357
8657.23 2424
8658.11 2450
8658.99 2548
8659.87 2572
8660.75 2436
8661.63 2390
8662.50 2529
8663.38 2493
8664.26 2481
8665.14 2451
8666.02 2502
8666.90 2535
8667.78 2599
8668.65 2532
8669.53 2665
8670.41 2833
8671.29 3055
8672.17 3223
8673.05 3673
8673.93 4051
8674.81 4608
8675.69 4991
8676.57 5195
8677.45 5267
8678.32 5134
8679.20 4915
8680.08 4648
8680.96 4335
8681.84 4054
8682.72 3689
8683.60 3433
8684.48 3300
8685.36 3062
8686.24 3067
8687.12 3040
8688.00 3073
8688.88 3303
8689.76 3587
8690.64 4137
8691.52 4879
8692.40 5627
8693.28 6508
8694.16 7249
8695.04 7554
8695.92 7484
8696.80 7302
8697.68 6561
8698.56 5926
8699.44 5284
8700.32 4420
8701.20 3969
8702.08 3348
8702.96 2961
8703.84 2723
8704.72 2553
8705.60 2487
8706.49 2341
8707.37 2211
8708.25 2116
8709.13 2111
8710.01 2052
8710.89 1997
8711.77 1983
8712.65 2008
8713.53 1953
8714.41 1880
8715.29 1932
8716.18 1882
8717.06 1899
8717.94 1932
8718.82 1876
8719.70 1837
8720.58 1844
8721.46 1841
8722.35 1852
8723.23 1837
8724.11 1848
8724.99 1900
8725.87 1842
8726.75 1789
8727.64 1781
8728.52 1812
8729.40 1899
8730.28 1948
8731.16 1960
8732.05 1962
8732.93 2047
8733.81 2015
8734.69 2017
8735.57 1933
8736.46 1917
8737.34 1881
8738.22 1809
8739.10 1831
8739.99 1837
8740.87 1793
8741.75 1723
8742.63 1785
8743.52 1652
8744.40 1658
8745.28 1722
8746.16 1715
8747.05 1696
8747.93 1728
8748.81 1815
8749.70 1800
8750.58 1747
8751.46 1778
8752.34 1747
8753.23 1770
8754.11 1831
8754.99 1808
8755.88 1792
8756.76 1944
8757.64 1880
8758.53 1925
8759.41 1975
8760.29 1993
8761.18 2059
8762.06 1933
8762.94 1976
8763.83 2006
8764.71 2028
8765.60 1971
8766.48 1941
8767.36 1892
8768.25 1895
8769.13 1974
8770.01 1945
8770.90 1905
8771.78 1948
8772.67 1997
8773.55 1909
8774.43 1921
8775.32 2003
8776.20 1920
8777.09 1844
8777.97 1791
8778.86 1626
8779.74 1658
8780.63 1690
8781.51 1676
8782.39 1523
8783.28 1536
8784.16 1602
8785.05 1622
8785.93 1555
8786.82 1560
8787.70 1618
8788.59 1572
8789.47 1560
8790.36 1552
8791.24 1552
8792.13 1562
8793.01 1527
8793.90 1571
8794.78 1588
8795.67 1521
8796.55 1624
8797.44 1569
8798.32 1463
8799.21 1570
8800.10 1591
8800.98 1567
8801.87 1615
8802.75 1499
8803.64 1512
8804.52 1633
8805.41 1612
8806.29 1651
8807.18 1577
8808.07 1637
8808.95 1610
8809.84 1559
8810.72 1530
8811.61 1536
8812.50 1458
8813.38 1474
8814.27 1390
8815.15 1375
8816.04 1345
8816.93 1393
8817.81 1409
8818.70 1457
8819.59 1415
8820.47 1397
8821.36 1399
8822.25 1421
8823.13 1470
8824.02 1437
8824.91 1464
8825.79 1432
8826.68 1419
8827.57 1414
8828.45 1450
8829.34 1451
8830.23 1491
8831.11 1429
8832.00 1383
8832.89 1353
8833.78 1381
8834.66 1303
8835.55 1291
8836.44 1270
8837.32 1300
8838.21 1324
8839.10 1279
8839.99 1286
8840.87 1260
8841.76 1227
8842.65 1294
8843.54 1288
8844.42 1322
8845.31 1317
8846.20 1302
8847.09 1305
8847.98 1296
8848.86 1238
8849.75 1220
8850.64 1211
8851.53 1215
8852.42 1222
8853.30 1196
8854.19 1147
8855.08 1146
8855.97 1184
8856.86 1178
8857.75 1124
8858.63 1195
8859.52 1205
8860.41 1165
8861.30 1182
8862.19 1166
8863.08 1203
8863.97 1166
8864.85 1133
8865.74 1160
8866.63 1259
8867.52 1178
8868.41 1083
8869.30 1136
8870.19 1140
8871.08 1068
8871.97 1114
8872.85 1130
8873.74 1071
8874.63 1042
8875.52 1069
8876.41 1090
8877.30 1102
8878.19 1070
8879.08 1100
8879.97 1099
8880.86 1061
8881.75 1100
8882.64 1118
8883.53 1004
8884.42 1021
8885.31 1071
8886.20 1112
8887.09 1065
8887.98 1111
8888.87 1095
8889.76 1130
8890.65 1052
8891.54 1054
8892.43 1115
8893.32 1048
8894.21 985
8895.10 1041
8895.99 1007
8896.88 980
8897.77 1037
8898.66 1050
8899.55 1011
8900.44 943
8901.33 935
8902.22 976
8903.11 1036
8904.00 1010
8904.89 991
8905.78 1002
8906.67 1047
8907.56 990
8908.46 1016
8909.35 985
8910.24 995
8911.13 1003
8912.02 1034
8912.91 976
8913.80 992
8914.69 993
8915.58 987
8916.48 975
8917.37 960
8918.26 1036
8919.15 968
8920.04 1001
8920.93 1025
8921.82 1008
8922.72 985
8923.61 937
8924.50 1013
8925.39 949
8926.28 966
8927.18 897
8928.07 933
8928.96 944
8929.85 924
8930.74 882
8931.64 924
8932.53 1019
8933.42 973
8934.31 939
8935.20 946
8936.10 917
8936.99 920
8937.88 887
8938.77 928
8939.67 932
8940.56 911
8941.45 915
8942.34 951
8943.24 935
8944.13 902
8945.02 898
8945.91 914
8946.81 956
8947.70 879
8948.59 900
8949.49 963
8950.38 956
8951.27 875
8952.16 924
8953.06 900
8953.95 926
8954.84 933
8955.74 951
8956.63 960
8957.52 939
8958.42 883
8959.31 919
8960.20 822
8961.10 868
8961.99 897
8962.89 915
8963.78 886
8964.67 936
8965.57 913
8966.46 922
8967.35 924
8968.25 917
8969.14 992
8970.04 917
8970.93 947
8971.82 962
8972.72 889
8973.61 938
8974.51 933
8975.40 957
8976.30 953
8977.19 946
8978.08 935
8978.98 924
8979.87 974
8980.77 1018
8981.66 967
8982.56 933
8983.45 919
8984.35 891
8985.24 873
8986.14 897
8987.03 934
8987.93 894
8988.82 905
8989.72 961
8990.61 911
8991.51 899
8992.40 921
8993.30 910
8994.19 889
8995.09 919
8995.98 906
8996.88 923
8997.77 919
8998.67 895
8999.56 824
9000.46 926
9001.35 856
9002.25 910
9003.15 901
9004.04 940
9004.94 913
9005.83 904
9006.73 831
9007.62 878
9008.52 866
9009.42 850
9010.31 895
9011.21 882
9012.10 852
9013.00 817
9013.90 892
9014.79 828
9015.69 829
9016.59 865
9017.48 814
9018.38 836
9019.27 784
9020.17 784
9021.07 885
9021.96 884
9022.86 853
9023.76 853
9024.65 885
9025.55 847
9026.45 835
9027.34 829
9028.24 859
9029.14 863
9030.04 867
9030.93 899
9031.83 878
9032.73 901
9033.62 880
9034.52 862
9035.42 851
9036.32 884
9037.21 900
9038.11 913
9039.01 854
9039.90 860
9040.80 836
9041.70 798
9042.60 893
9043.50 868
9044.39 873
9045.29 858
9046.19 873
9047.09 873
9047.98 913
9048.88 878
9049.78 861
9050.68 891
9051.58 881
9052.47 885
9053.37 897
9054.27 915
9055.17 893
9056.07 927
9056.97 866
9057.86 927
9058.76 926
9059.66 914
9060.56 911
9061.46 909
9062.36 884
9063.25 892
9064.15 904
9065.05 886
9065.95 899
9066.85 877
9067.75 892
9068.65 860
9069.55 887
9070.45 922
9071.34 951
9072.24 913
9073.14 906
9074.04 933
9074.94 971
9075.84 920
9076.74 918
9077.64 924
9078.54 941
9079.44 900
9080.34 915
9081.24 977
9082.14 955
9083.04 924
9083.94 887
9084.84 908
9085.74 955
9086.63 946
9087.53 923
9088.43 986
9089.33 1005
9090.23 1021
9091.13 1021
9092.03 1024
9092.93 1019
9093.83 1022
9094.74 1024
9095.64 927
9096.54 933
9097.44 969
9098.34 958
9099.24 942
9100.14 938
9101.04 952
9101.94 967
9102.84 947
9103.74 928
9104.64 950
9105.54 942
9106.44 911
9107.34 929
9108.24 867
9109.14 891
9110.05 894
9110.95 908
9111.85 862
9112.75 827
9113.65 908
9114.55 917
9115.45 859
9116.35 856
9117.25 851
9118.16 829
9119.06 883
9119.96 881
9120.86 878
9121.76 857
9122.66 870
9123.56 849
9124.47 858
9125.37 889
9126.27 871
9127.17 849
9128.07 857
9128.98 841
9129.88 805
9130.78 841
9131.68 892
9132.58 810
9133.49 883
9134.39 883
9135.29 853
9136.19 812
9137.09 860
9138.00 831
9138.90 859
9139.80 857
9140.70 817
9141.61 837
9142.51 778
9143.41 760
9144.31 877
9145.22 862
9146.12 857
9147.02 895
9147.93 824
9148.83 820
9149.73 855
9150.63 839
9151.54 794
9152.44 809
9153.34 808
9154.25 798
9155.15 867
9156.05 885
9156.96 824
9157.86 829
9158.76 866
9159.67 862
9160.57 819
9161.47 870
9162.38 826
9163.28 859
9164.18 856
9165.09 910
9165.99 861
9166.90 859
9167.80 857
9168.70 875
9169.61 857
9170.51 861
9171.41 821
9172.32 836
9173.22 812
9174.13 802
9175.03 801
9175.94 819
9176.84 799
9177.74 875
9178.65 900
9179.55 868
9180.46 853
9181.36 870
9182.27 820
9183.17 829
9184.08 826
9184.98 885
9185.88 857
9186.79 895
9187.69 856
9188.60 880
9189.50 845
9190.41 836
9191.31 871
9192.22 850
9193.12 823
9194.03 817
9194.93 856
9195.84 812
9196.74 848
9197.65 865
9198.56 870
9199.46 886
9200.37 946
9201.27 868
9202.18 913
9203.08 944
9203.99 919
9204.89 846
9205.80 884
9206.71 897
9207.61 929
9208.52 855
9209.42 855
9210.33 839
9211.23 852
9212.14 865
9213.05 830
9213.95 848
9214.86 817
9215.77 875
9216.67 894
9217.58 911
9218.48 886
9219.39 885
9220.30 958
9221.20 971
9222.11 945
9223.02 933
9223.92 885
9224.83 857
9225.74 879
9226.64 895
9227.55 891
9228.46 842
9229.36 801
9230.27 803
9231.18 815
9232.08 826
9232.99 806
9233.90 849
9234.81 855
9235.71 827
9236.62 812
9237.53 835
9238.43 830
9239.34 826
9240.25 813
9241.16 808
9242.06 866
9242.97 851
9243.88 801
9244.79 792
9245.69 780
9246.60 831
9247.51 805
9248.42 888
9249.33 834
9250.23 806
9251.14 817
9252.05 790
9252.96 804
9253.87 769
9254.77 821
9255.68 868
9256.59 839
9257.50 814
9258.41 823
9259.31 829
9260.22 817
9261.13 781
9262.04 838
9262.95 812
9263.86 810
9264.77 793
9265.67 786
9266.58 822
9267.49 776
9268.40 818
9269.31 823
9270.22 829
9271.13 839
9272.04 832
9272.94 832
9273.85 913
9274.76 846
9275.67 816
9276.58 845
9277.49 841
9278.40 864
9279.31 828
9280.22 798
9281.13 835
9282.04 805
9282.95 800
9283.86 815
9284.77 852
9285.68 841
9286.59 819
9287.49 808
9288.40 844
9289.31 825
9290.22 779
9291.13 793
9292.04 794
9292.95 841
9293.86 874
9294.77 875
9295.68 853
9296.59 823
9297.50 935
9298.41 946
9299.33 953
9300.24 932
9301.15 919
9302.06 869
9302.97 926
9303.88 940
9304.79 952
9305.70 953
9306.61 1007
9307.52 1034
9308.43 1010
9309.34 1026
9310.25 1035
9311.16 1077
9312.07 1176
9312.98 1104
9313.90 1046
9314.81 1062
9315.72 1007
9316.63 970
9317.54 969
9318.45 921
9319.36 939
9320.27 939
9321.19 935
9322.10 920
9323.01 894
9323.92 889
9324.83 902
9325.74 930
9326.65 930
9327.57 897
9328.48 903
9329.39 855
9330.30 892
9331.21 857
9332.13 950
9333.04 952
9333.95 922
9334.86 815
9335.77 829
9336.69 844
9337.60 837
9338.51 866
9339.42 908
9340.33 927
9341.25 904
9342.16 941
9343.07 910
9343.98 927
9344.90 863
9345.81 844
9346.72 855
9347.63 934
9348.55 913
9349.46 949
9350.37 893
9351.29 858
9352.20 896
9353.11 882
9354.02 879
9354.94 942
9355.85 903
9356.76 918
9357.68 949
9358.59 855
9359.50 864
9360.42 858
9361.33 911
9362.24 854
9363.16 832
9364.07 853
9364.98 897
9365.90 918
9366.81 819
9367.72 824
9368.64 889
9369.55 944
9370.47 861
9371.38 904
9372.29 876
9373.21 915
9374.12 909
9375.04 896
9375.95 846
9376.86 853
9377.78 875
9378.69 913
9379.61 854
9380.52 884
9381.43 876
9382.35 909
9383.26 971
9384.18 915
9385.09 971
9386.01 941
9386.92 896
9387.84 927
9388.75 979
9389.67 974
9390.58 986
9391.49 1014
9392.41 1033
9393.32 1037
9394.24 1062
9395.15 1143
9396.07 1105
9396.98 1063
9397.90 1024
9398.81 1024
9399.73 1000
9400.65 1002
9401.56 1003
9402.48 1034
9403.39 1024
9404.31 974
9405.22 984
9406.14 1017
9407.05 958
9407.97 968
9408.88 943
9409.80 925
9410.72 941
9411.63 968
9412.55 948
9413.46 913
9414.38 943
9415.30 1008
9416.21 1048
9417.13 962
9418.04 939
9418.96 1012
9419.88 964
9420.79 910
9421.71 973
9422.62 976
9423.54 903
9424.46 959
9425.37 922
9426.29 976
9427.21 1006
9428.12 1010
9429.04 975
9429.96 1036
9430.87 1007
9431.79 980
9432.71 1021
9433.62 1087
9434.54 1086
9435.46 1051
9436.37 997
9437.29 1064
9438.21 1073
9439.13 1101
9440.04 1113
9440.96 1089
9441.88 1042
9442.80 1015
9443.71 1032
9444.63 1033
9445.55 1092
9446.46 1065
9447.38 1038
9448.30 1112
9449.22 1137
9450.14 1157
9451.05 1227
9451.97 1193
9452.89 1372
9453.81 1484
9454.72 1539
9455.64 1540
9456.56 1542
9457.48 1605
9458.40 1545
9459.31 1393
9460.23 1365
9461.15 1320
9462.07 1244
9462.99 1165
9463.91 1111
9464.82 1104
9465.74 1114
9466.66 1088
9467.58 1078
9468.50 1022
9469.42 975
9470.34 983
9471.25 982
9472.17 1005
9473.09 947
9474.01 1027
9474.93 1054
9475.85 983
9476.77 1058
9477.69 1078
9478.60 1076
9479.52 1109
9480.44 1154
9481.36 1191
9482.28 1158
9483.20 1115
9484.12 1150
9485.04 1112
9485.96 1057
9486.88 1042
9487.80 1038
9488.72 1108
9489.64 1032
9490.56 1019
9491.48 1001
9492.40 999
9493.32 1095
9494.24 1048
9495.16 1080
9496.08 1034
9497.00 1045
9497.92 1090
9498.84 1077
9499.76 1071
9500.68 1016
9501.60 1004
9502.52 1028
9503.44 1026
9504.36 1001
9505.28 999
9506.20 962
9507.12 995
9508.04 1015
9508.96 1080
9509.88 1073
9510.80 1044
9511.72 995
9512.64 1068
9513.56 1042
9514.48 1079
9515.40 1093
9516.32 1139
9517.25 1150
9518.17 1141
9519.09 1043
9520.01 1073
9520.93 1095
9521.85 1100
9522.77 1083
9523.69 1094
9524.61 1092
9525.54 1092
9526.46 1149
9527.38 1152
9528.30 1176
9529.22 1168
9530.14 1226
9531.06 1296
9531.99 1338
9532.91 1376
9533.83 1459
9534.75 1383
9535.67 1528
9536.60 1566
9537.52 1470
9538.44 1511
9539.36 1437
9540.28 1367
9541.21 1337
9542.13 1316
9543.05 1313
9543.97 1278
9544.89 1224
9545.82 1225
9546.74 1221
9547.66 1156
9548.58 1140
9549.51 1199
9550.43 1127
9551.35 1083
9552.27 1030
9553.20 1096
9554.12 1109
9555.04 1090
9555.96 1080
9556.89 1072
9557.81 1138
9558.73 1185
9559.66 1184
9560.58 1219
9561.50 1187
9562.43 1186
9563.35 1247
9564.27 1211
9565.19 1204
9566.12 1148
9567.04 1126
9567.96 1113
9568.89 1151
9569.81 1126
9570.74 1125
9571.66 1125
9572.58 1117
9573.51 1110
9574.43 1092
9575.35 1052
9576.28 1148
9577.20 1091
9578.13 1071
9579.05 1068
9579.97 1092
9580.90 1061
9581.82 1115
9582.75 1077
9583.67 1073
9584.59 1122
9585.52 1123
9586.44 1109
9587.37 1112
9588.29 1084
9589.22 1083
9590.14 1116
9591.06 1139
9591.99 1099
9592.91 1096
9593.84 1138
9594.76 1128
9595.69 1139
9596.61 1113
9597.54 1146
9598.46 1171
9599.39 1160
9600.31 1213
9601.24 1189
9602.16 1182
9603.09 1188
9604.01 1179
9604.94 1212
9605.86 1241
9606.79 1257
9607.71 1260
9608.64 1259
9609.56 1287
9610.49 1299
9611.41 1289
9612.34 1235
9613.27 1246
9614.19 1280
9615.12 1344
9616.04 1321
9616.97 1306
9617.89 1292
9618.82 1386
9619.75 1336
9620.67 1386
9621.60 1377
9622.52 1395
9623.45 1415
9624.38 1365
9625.30 1451
9626.23 1457
9627.15 1404
9628.08 1402
9629.01 1531
9629.93 1539
9630.86 1466
9631.79 1493
9632.71 1565
9633.64 1602
9634.57 1589
9635.49 1678
9636.42 1670
9637.35 1676
9638.27 1682
9639.20 1719
9640.13 1649
9641.05 1728
9641.98 1754
9642.91 1741
9643.83 1738
9644.76 1792
9645.69 1834
9646.62 1910
9647.54 1953
9648.47 2091
9649.40 2104
9650.32 2247
9651.25 2292
9652.18 2324
9653.11 2324
9654.03 2351
9654.96 2252
9655.89 2230
9656.82 2044
9657.75 2005
9658.67 2044
9659.60 1956
9660.53 1988
9661.46 1964
9662.38 1895
9663.31 1953
9664.24 1858
9665.17 1824
9666.10 1887
9667.02 2052
9667.95 1984
9668.88 1952
9669.81 1976
9670.74 2019
9671.67 2046
9672.59 2023
9673.52 2195
9674.45 2135
9675.38 2186
9676.31 2212
9677.24 2273
9678.17 2329
9679.10 2274
9680.02 2242
9680.95 2295
9681.88 2283
9682.81 2334
9683.74 2371
9684.67 2292
9685.60 2375
9686.53 2421
9687.46 2380
9688.39 2319
9689.31 2349
9690.24 2339
9691.17 2338
9692.10 2389
9693.03 2411
9693.96 2461
9694.89 2472
9695.82 2504
9696.75 2515
9697.68 2573
9698.61 2573
9699.54 2576
9700.47 2718
9701.40 2685
9702.33 2689
9703.26 2624
9704.19 2668
9705.12 2653
9706.05 2541
9706.98 2471
9707.91 2494
9708.84 2406
9709.77 2386
9710.70 2422
9711.63 2495
9712.56 2512
9713.49 2610
9714.42 2723
9715.35 2728
9716.28 2679
9717.21 2889
9718.14 2940
9719.07 2848
9720.00 2668
9720.93 2665
9721.87 2649
9722.80 2600
9723.73 2428
9724.66 2337
9725.59 2296
9726.52 2232
9727.45 2128
9728.38 2150
9729.31 2188
9730.24 2184
9731.18 2208
9732.11 2251
9733.04 2321
9733.97 2306
9734.90 2345
9735.83 2341
9736.76 2277
9737.70 2257
9738.63 2302
9739.56 2222
9740.49 2123
9741.42 2045
9742.35 1985
9743.29 1994
9744.22 1936
9745.15 1994
9746.08 1852
9747.01 1899
9747.95 1828
9748.88 1819
9749.81 1878
9750.74 1862
9751.67 1804
9752.61 1780
9753.54 1824
9754.47 1796
9755.40 1735
9756.34 1731
9757.27 1758
9758.20 1846
9759.13 1827
9760.07 1725
9761.00 1797
9761.93 1819
9762.87 1763
9763.80 1848
9764.73 1798
9765.66 1797
9766.60 1926
9767.53 1785
9768.46 1758
9769.40 1710
9770.33 1823
9771.26 1837
9772.20 1883
9773.13 1815
9774.06 1779
9775.00 1839
9775.93 1809
9776.86 1895
9777.80 1902
9778.73 1920
9779.66 2017
9780.60 2051
9781.53 2194
9782.46 2220
9783.40 2239
9784.33 2180
9785.26 2173
9786.20 2231
9787.13 2174
9788.07 2153
9789.00 2134
9789.93 2035
9790.87 1941
9791.80 1892
9792.74 1795
9793.67 1811
9794.61 1776
9795.54 1741
9796.47 1787
9797.41 1766
9798.34 1820
9799.28 1884
9800.21 1853
9801.15 1941
9802.08 1871
9803.02 1846
9803.95 1815
9804.89 1800
9805.82 1747
9806.76 1700
9807.69 1602
9808.63 1607
9809.56 1604
9810.50 1546
9811.43 1513
9812.37 1478
9813.30 1511
9814.24 1459
9815.17 1470
9816.11 1444
9817.04 1407
9817.98 1406
9818.91 1432
9819.85 1424
9820.78 1398
9821.72 1413
9822.65 1414
9823.59 1388
9824.53 1426
9825.46 1436
9826.40 1477
9827.33 1406
9828.27 1405
9829.21 1391
9830.14 1333
9831.08 1319
9832.01 1323
9832.95 1338
9833.89 1331
9834.82 1330
9835.76 1318
9836.69 1318
9837.63 1386
9838.57 1373
9839.50 1386
9840.44 1391
9841.38 1345
9842.31 1347
9843.25 1268
9844.19 1350
9845.12 1375
9846.06 1388
9847.00 1427
9847.93 1332
9848.87 1368
9849.81 1361
9850.74 1350
9851.68 1404
9852.62 1371
9853.56 1380
9854.49 1389
9855.43 1353
9856.37 1294
9857.30 1322
9858.24 1376
9859.18 1304
9860.12 1333
9861.05 1395
9861.99 1372
9862.93 1358
9863.87 1338
9864.80 1340
9865.74 1355
9866.68 1292
9867.62 1271
9868.56 1290
9869.49 1305
9870.43 1304
9871.37 1274
9872.31 1280
9873.24 1237
9874.18 1326
9875.12 1270
9876.06 1234
9877.00 1273
9877.94 1303
9878.87 1302
9879.81 1218
9880.75 1289
9881.69 1259
9882.63 1254
9883.57 1261
9884.50 1274
9885.44 1275
9886.38 1221
9887.32 1252
9888.26 1282
9889.20 1228
9890.14 1234
9891.08 1138
9892.02 1185
9892.95 1250
9893.89 1252
9894.83 1185
9895.77 1214
9896.71 1211
9897.65 1182
9898.59 1133
9899.53 1135
9900.47 1266
9901.41 1202
9902.35 1166
9903.29 1165
9904.23 1190
9905.16 1177
9906.10 1207
9907.04 1218
9907.98 1200
9908.92 1213
9909.86 1221
9910.80 1274
9911.74 1231
9912.68 1175
9913.62 1223
9914.56 1263
9915.50 1206
9916.44 1184
9917.38 1228
9918.32 1240
9919.26 1211
9920.20 1221
9921.14 1278
9922.08 1280
9923.02 1282
9923.97 1329
9924.91 1516
9925.85 1597
9926.79 1677
9927.73 1906
9928.67 2079
9929.61 2008
9930.55 2041
9931.49 2096
9932.43 2056
9933.37 1947
9934.31 1774
9935.25 1693
9936.20 1577
9937.14 1413
9938.08 1358
9939.02 1277
9939.96 1217
9940.90 1224
9941.84 1237
9942.78 1221
9943.73 1215
9944.67 1155
9945.61 1148
9946.55 1143
9947.49 1120
9948.43 1110
9949.37 1114
9950.32 1159
9951.26 1087
9952.20 1086
9953.14 1133
9954.08 1217
9955.03 1194
9955.97 1165
9956.91 1179
9957.85 1215
9958.79 1222
9959.74 1168
9960.68 1219
9961.62 1189
9962.56 1164
9963.50 1203
9964.45 1118
9965.39 1116
9966.33 1154
9967.27 1090
9968.22 1132
9969.16 1136
9970.10 1130
9971.04 1116
9971.99 1117
9972.93 1056
9973.87 1011
9974.82 1016
9975.76 992
9976.70 962
9977.64 960
9978.59 1004
9979.53 939
9980.47 995
9981.42 944
9982.36 983
9983.30 1020
9984.25 990
9985.19 971
9986.13 983
9987.08 1020
9988.02 984
9988.96 999
9989.91 990
9990.85 976
9991.80 959
9992.74 1012
9993.68 1001
9994.63 978
9995.57 1047
9996.51 1058
9997.46 1020
9998.40 1056
9999.35 1011
10000.29 974
10001.23 1035
10002.18 1009
10003.12 973
10004.07 961
10005.01 982
10005.96 965
10006.90 973
10007.84 1013
10008.79 1014
10009.73 1065
10010.68 985
10011.62 984
10012.57 965
10013.51 947
10014.46 889
10015.40 964
10016.35 970
10017.29 950
10018.24 933
10019.18 970
10020.13 941
10021.07 923
10022.02 928
10022.96 945
10023.91 961
10024.85 969
10025.80 921
10026.74 960
10027.69 1025
10028.63 1024
10029.58 993
10030.52 953
10031.47 912
10032.42 883
10033.36 900
10034.31 884
10035.25 928
10036.20 908
10037.14 929
10038.09 904
10039.04 932
10039.98 905
10040.93 897
10041.87 892
10042.82 899
10043.77 910
10044.71 879
10045.66 879
10046.60 869
10047.55 868
10048.50 861
10049.44 907
10050.39 886
10051.34 837
10052.28 924
10053.23 854
10054.18 845
10055.12 906
10056.07 853
10057.02 829
10057.96 889
10058.91 901
10059.86 890
10060.80 881
10061.75 896
10062.70 874
10063.64 806
10064.59 868
10065.54 883
10066.49 861
10067.43 873
10068.38 838
10069.33 853
10070.28 877
10071.22 895
10072.17 870
10073.12 879
10074.07 836
10075.01 835
10075.96 875
10076.91 846
10077.86 867
10078.80 923
10079.75 890
10080.70 920
10081.65 858
10082.60 842
10083.54 858
10084.49 857
10085.44 873
10086.39 846
10087.34 869
10088.28 838
10089.23 885
10090.18 873
10091.13 832
10092.08 877
10093.03 868
10093.97 868
10094.92 886
10095.87 828
10096.82 795
10097.77 862
10098.72 852
10099.67 873
10100.62 823
10101.56 837
10102.51 842
10103.46 795
10104.41 857
10105.36 823
10106.31 855
10107.26 817
10108.21 840
10109.16 791
10110.11 841
10111.05 812
10112.00 897
10112.95 901
10113.90 831
10114.85 811
10115.80 834
10116.75 836
10117.70 862
10118.65 837
10119.60 917
10120.55 826
10121.50 842
10122.45 868
10123.40 829
10124.35 817
10125.30 870
10126.25 845
10127.20 800
10128.15 850
10129.10 815
10130.05 897
10131.00 863
10131.95 872
10132.90 852
10133.85 822
10134.80 876
10135.75 851
10136.70 932
10137.65 842
10138.60 916
10139.55 845
10140.51 879
10141.46 868
10142.41 867
10143.36 893
10144.31 918
10145.26 889
10146.21 900
10147.16 873
10148.11 893
10149.06 883
10150.01 876
10150.97 887
10151.92 858
10152.87 893
10153.82 915
10154.77 932
10155.72 904
10156.67 947
10157.63 934
10158.58 933
10159.53 918
10160.48 887
10161.43 925
10162.38 891
10163.34 935
10164.29 935
10165.24 996
10166.19 951
10167.14 944
10168.09 969
10169.05 972
10170.00 1005
10170.95 1032
10171.90 979
10172.86 1038
10173.81 970
10174.76 1034
10175.71 1052
10176.66 1049
10177.62 971
10178.57 1024
10179.52 1077
10180.47 1142
10181.43 1032
10182.38 1043
10183.33 1093
10184.29 1065
10185.24 1108
10186.19 1166
10187.14 1221
10188.10 1135
10189.05 1229
10190.00 1307
10190.96 1282
10191.91 1200
10192.86 1199
10193.81 1282
10194.77 1201
10195.72 1215
10196.67 1252
10197.63 1296
10198.58 1245
10199.53 1262
10200.49 1364
10201.44 1418
10202.40 1294
10203.35 1338
10204.30 1385
10205.26 1426
10206.21 1432
10207.16 1517
10208.12 1533
10209.07 1548
10210.03 1592
10210.98 1595
10211.93 1609
10212.89 1441
10213.84 1390
10214.80 1393
10215.75 1373
10216.70 1279
10217.66 1238
10218.61 1212
10219.57 1249
10220.52 1247
10221.48 1221
10222.43 1200
10223.39 1180
10224.34 1188
10225.30 1173
10226.25 1222
10227.20 1215
10228.16 1204
10229.11 1106
10230.07 1177
10231.02 1147
10231.98 1149
10232.93 1241
10233.89 1255
10234.84 1281
10235.80 1351
10236.75 1397
10237.71 1476
10238.67 1492
10239.62 1390
10240.58 1418
10241.53 1379
10242.49 1374
10243.44 1311
10244.40 1220
10245.35 1189
10246.31 1112
10247.26 1092
10248.22 1061
10249.18 1044
10250.13 1010
10251.09 973
10252.04 948
10253.00 917
10253.96 1010
10254.91 971
10255.87 933
10256.82 952
10257.78 941
10258.74 863
10259.69 843
10260.65 899
10261.61 915
10262.56 898
10263.52 893
10264.47 925
10265.43 904
10266.39 870
10267.34 854
10268.30 881
10269.26 919
10270.21 876
10271.17 883
10272.13 908
10273.09 896
10274.04 880
10275.00 949
10275.96 876
10276.91 868
10277.87 860
10278.83 904
10279.78 878
10280.74 904
10281.70 907
10282.66 930
10283.61 869
10284.57 900
10285.53 911
10286.49 972
10287.44 947
10288.40 884
10289.36 856
10290.32 848
10291.27 877
10292.23 875
10293.19 870
10294.15 871
10295.11 839
10296.06 861
10297.02 873
10297.98 893
10298.94 878
10299.90 903
10300.85 910
10301.81 881
10302.77 870
10303.73 887
10304.69 875
10305.65 859
10306.60 835
10307.56 850
10308.52 840
10309.48 866
10310.44 876
10311.40 807
10312.36 828
10313.32 819
10314.27 849
10315.23 889
10316.19 806
10317.15 840
10318.11 854
10319.07 810
10320.03 908
10320.99 910
10321.95 882
10322.91 877
10323.86 840
10324.82 812
10325.78 790
10326.74 849
10327.70 882
10328.66 926
10329.62 949
10330.58 898
10331.54 939
10332.50 968
10333.46 982
10334.42 940
10335.38 949
10336.34 970
10337.30 952
10338.26 913
10339.22 845
10340.18 861
10341.14 833
10342.10 852
10343.06 829
10344.02 872
10344.98 824
10345.94 800
10346.90 800
10347.86 759
10348.82 805
10349.78 868
10350.74 842
10351.70 763
10352.66 821
10353.62 781
10354.58 835
10355.55 786
10356.51 813
10357.47 776
10358.43 800
10359.39 833
10360.35 793
10361.31 803
10362.27 796
10363.23 784
10364.19 770
10365.16 762
10366.12 776
10367.08 738
10368.04 762
10369.00 792
10369.96 698
10370.92 709
10371.88 743
10372.85 798
10373.81 752
10374.77 724
10375.73 755
10376.69 760
10377.65 790
10378.62 760
10379.58 740
10380.54 714
10381.50 731
10382.46 718
10383.43 764
10384.39 757
10385.35 790
10386.31 797
10387.27 800
10388.24 774
10389.20 753
10390.16 743
10391.12 735
10392.09 722
10393.05 774
10394.01 737
10394.97 744
10395.94 746
10396.90 800
10397.86 777
10398.82 734
10399.79 723
10400.75 762
10401.71 797
10402.68 741
10403.64 738
10404.60 768
10405.57 758
10406.53 768
10407.49 776
10408.45 847
10409.42 795
10410.38 772
10411.34 741
10412.31 760
10413.27 820
10414.23 826
10415.20 818
10416.16 831
10417.13 881
10418.09 943
10419.05 989
10420.02 940
10420.98 1015
10421.94 1037
10422.91 1048
10423.87 997
10424.84 954
10425.80 971
10426.76 971
10427.73 884
10428.69 862
10429.66 833
10430.62 850
10431.58 812
10432.55 782
10433.51 780
10434.48 739
10435.44 707
10436.41 747
10437.37 783
10438.34 719
10439.30 741
10440.27 699
10441.23 730
10442.19 697
10443.16 718
10444.12 750
10445.09 712
10446.05 729
10447.02 689
10447.98 705
10448.95 714
10449.91 712
10450.88 703
10451.84 696
10452.81 742
10453.78 730
10454.74 685
10455.71 662
10456.67 704
10457.64 724
10458.60 739
10459.57 699
10460.53 727
10461.50 687
10462.47 681
10463.43 744
10464.40 709
10465.36 711
10466.33 694
10467.29 655
10468.26 628
10469.23 627
10470.19 683
10471.16 656
10472.12 660
10473.09 629
10474.06 644
10475.02 614
10475.99 656
10476.96 677
10477.92 677
10478.89 674
10479.86 660
10480.82 663
10481.79 699
10482.76 677
10483.72 675
10484.69 643
10485.66 708
10486.62 682
10487.59 673
10488.56 689
10489.52 665
10490.49 672
10491.46 693
10492.42 656
10493.39 711
10494.36 738
10495.33 656
10496.29 678
10497.26 681
10498.23 736
10499.19 699
10500.16 669
10501.13 690
10502.10 684
10503.06 704
10504.03 687
10505.00 721
10505.97 735
10506.94 744
10507.90 739
10508.87 703
10509.84 717
10510.81 704
10511.78 698
10512.74 683
10513.71 687
10514.68 684
10515.65 694
10516.62 680
10517.58 681
10518.55 727
10519.52 707
10520.49 701
10521.46 721
10522.43 733
10523.39 725
10524.36 683
10525.33 708
10526.30 753
10527.27 711
10528.24 655
10529.21 657
10530.18 691
10531.14 674
10532.11 679
10533.08 706
10534.05 693
10535.02 719
10535.99 714
10536.96 699
10537.93 706
10538.90 704
10539.87 717
10540.84 716
10541.80 701
10542.77 723
10543.74 722
10544.71 743
10545.68 681
10546.65 693
10547.62 707
10548.59 758
10549.56 753
10550.53 710
10551.50 747
10552.47 734
10553.44 711
10554.41 700
10555.38 706
10556.35 739
10557.32 770
10558.29 819
10559.26 790
10560.23 788
10561.20 807
10562.17 876
10563.14 901
10564.11 891
10565.08 852
10566.05 909
10567.02 858
10567.99 795
10568.97 805
10569.94 812
10570.91 809
10571.88 785
10572.85 718
10573.82 704
10574.79 752
10575.76 748
10576.73 729
10577.70 716
10578.67 700
10579.64 708
10580.62 749
10581.59 712
10582.56 710
10583.53 709
10584.50 787
10585.47 789
10586.44 780
10587.42 823
10588.39 813
10589.36 820
10590.33 870
10591.30 832
10592.27 786
10593.25 784
10594.22 842
10595.19 801
10596.16 777
10597.13 828
10598.10 828
10599.08 817
10600.05 816
10601.02 795
10601.99 840
10602.96 785
10603.94 780
10604.91 735
10605.88 785
10606.85 756
10607.83 758
10608.80 762
10609.77 738
10610.74 766
10611.72 726
10612.69 731
10613.66 708
10614.63 764
10615.61 740
10616.58 759
10617.55 752
10618.53 725
10619.50 751
10620.47 767
10621.44 753
10622.42 756
10623.39 768
10624.36 752
10625.34 737
10626.31 712
10627.28 726
10628.26 795
10629.23 790
10630.20 819
10631.18 775
10632.15 739
10633.12 753
10634.10 794
10635.07 783
10636.05 790
10637.02 845
10637.99 873
10638.97 958
10639.94 1027
10640.91 983
10641.89 957
10642.86 1019
10643.84 998
10644.81 992
10645.79 956
10646.76 933
10647.73 898
10648.71 885
10649.68 857
10650.66 838
10651.63 815
10652.61 801
10653.58 752
10654.55 763
10655.53 711
10656.50 705
10657.48 738
10658.45 751
10659.43 775
10660.40 787
10661.38 769
10662.35 702
10663.33 715
10664.30 782
10665.28 742
10666.25 772
10667.23 795
10668.20 866
10669.18 865
10670.15 815
10671.13 751
10672.10 762
10673.08 758
10674.05 796
10675.03 764
10676.01 738
10676.98 751
10677.96 791
10678.93 762
10679.91 734
10680.88 740
10681.86 779
10682.84 798
10683.81 747
10684.79 788
10685.76 769
10686.74 753
10687.72 755
10688.69 729
10689.67 743
10690.64 726
10691.62 685
10692.60 681
10693.57 706
10694.55 725
10695.53 763
10696.50 696
10697.48 725
10698.46 687
10699.43 697
10700.41 701
10701.39 707
10702.36 692
10703.34 674
10704.32 640
10705.29 665
10706.27 683
10707.25 715
10708.22 662
10709.20 720
10710.18 702
10711.15 715
10712.13 707
10713.11 691
10714.09 706
10715.06 708
10716.04 720
10717.02 689
10718.00 709
10718.97 688
10719.95 678
10720.93 750
10721.91 698
10722.88 709
10723.86 695
10724.84 690
10725.82 689
10726.80 684
10727.77 659
10728.75 708
10729.73 760
10730.71 696
10731.69 681
10732.66 710
10733.64 675
10734.62 700
10735.60 664
10736.58 665
10737.55 684
10738.53 689
10739.51 734
10740.49 733
10741.47 701
10742.45 685
10743.43 705
10744.40 684
10745.38 711
10746.36 719
10747.34 747
10748.32 716
10749.30 680
10750.28 671
10751.26 683
10752.24 668
10753.21 670
10754.19 648
10755.17 699
10756.15 672
10757.13 712
10758.11 713
10759.09 737
10760.07 696
10761.05 689
10762.03 695
10763.01 705
10763.99 714
10764.97 676
10765.95 747
10766.93 767
10767.91 721
10768.89 712
10769.87 675
10770.84 668
10771.82 702
10772.80 747
10773.78 745
10774.76 701
10775.74 730
10776.73 723
10777.71 707
10778.69 688
10779.67 699
10780.65 719
10781.63 700
10782.61 742
10783.59 762
10784.57 756
10785.55 700
10786.53 740
10787.51 738
10788.49 738
10789.47 735
10790.45 704
10791.43 739
10792.41 744
10793.39 767
10794.38 748
10795.36 750
10796.34 703
10797.32 705
10798.30 699
10799.28 728
10800.26 715
10801.24 711
10802.22 713
10803.21 646
10804.19 674
10805.17 675
10806.15 710
10807.13 740
10808.11 767
10809.09 656
10810.08 660
10811.06 746
10812.04 723
10813.02 732
10814.00 677
10814.99 675
10815.97 680
10816.95 717
10817.93 692
10818.91 700
10819.90 723
10820.88 734
10821.86 731
10822.84 719
10823.82 702
10824.81 664
10825.79 698
10826.77 719
10827.75 709
10828.74 707
10829.72 717
10830.70 723
10831.68 736
10832.67 739
10833.65 720
10834.63 711
10835.62 740
10836.60 735
10837.58 697
10838.56 665
10839.55 737
10840.53 709
10841.51 700
10842.50 689
10843.48 741
10844.46 736
10845.45 756
10846.43 753
10847.41 723
10848.40 780
10849.38 793
10850.36 751
10851.35 723
10852.33 734
10853.31 840
10854.30 774
10855.28 772
10856.26 780
10857.25 752
10858.23 807
10859.22 790
10860.20 774
10861.18 777
10862.17 816
10863.15 812
10864.14 775
10865.12 804
10866.10 813
10867.09 813
10868.07 810
10869.06 774
10870.04 855
10871.03 789
10872.01 834
10873.00 805
10873.98 823
10874.96 783
10875.95 867
10876.93 816
10877.92 822
10878.90 798
10879.89 813
10880.87 870
10881.86 879
10882.84 900
10883.83 932
10884.81 891
10885.80 917
10886.78 870
10887.77 890
10888.75 968
10889.74 903
10890.72 929
10891.71 943
10892.70 935
10893.68 995
10894.67 999
10895.65 967
10896.64 925
10897.62 934
10898.61 990
10899.59 955
10900.58 930
10901.57 872
10902.55 916
10903.54 958
10904.52 1018
10905.51 970
10906.50 960
10907.48 931
10908.47 1058
10909.45 962
10910.44 951
10911.43 1027
10912.41 1078
10913.40 1087
10914.39 1018
10915.37 1043
10916.36 1080
10917.35 1064
10918.33 1087
10919.32 1076
10920.30 1081
10921.29 1071
10922.28 1096
10923.27 1087
10924.25 1053
10925.24 1132
10926.23 1087
10927.21 1136
10928.20 1181
10929.19 1153
10930.17 1165
10931.16 1157
10932.15 1199
10933.14 1216
10934.12 1206
10935.11 1253
10936.10 1189
10937.09 1234
10938.07 1278
10939.06 1253
10940.05 1234
10941.04 1300
10942.02 1354
10943.01 1307
10944.00 1323
10944.99 1343
10945.97 1356
10946.96 1386
10947.95 1433
10948.94 1427
10949.93 1427
10950.91 1440
10951.90 1439
10952.89 1398
10953.88 1492
10954.87 1620
10955.85 1590
10956.84 1674
10957.83 1729
10958.82 1856
10959.81 1852
10960.80 1939
10961.79 1916
10962.77 1851
10963.76 1887
10964.75 1869
10965.74 1840
10966.73 1801
10967.72 1749
10968.71 1723
10969.70 1643
10970.68 1609
10971.67 1595
10972.66 1630
10973.65 1605
10974.64 1522
10975.63 1499
10976.62 1540
10977.61 1475
10978.60 1499
10979.59 1528
10980.58 1555
10981.57 1613
10982.55 1660
10983.54 1703
10984.53 1657
10985.52 1732
10986.51 1737
10987.50 1717
10988.49 1750
10989.48 1729
10990.47 1780
10991.46 1822
10992.45 1786
10993.44 1794
10994.43 1882
10995.42 1990
10996.41 2142
10997.40 2226
10998.39 2344
10999.38 2612
11000.37 2713
11001.36 2842
11002.35 2770
11003.34 2881
11004.33 2880
11005.33 2784
11006.32 2632
11007.31 2542
11008.30 2351
11009.29 2092
11010.28 2042
11011.27 1839
11012.26 1831
11013.25 1619
11014.24 1512
11015.23 1497
11016.22 1502
11017.21 1472
11018.21 1469
11019.20 1406
11020.19 1339
11021.18 1374
11022.17 1360
11023.16 1369
11024.15 1411
11025.14 1388
11026.14 1410
11027.13 1400
11028.12 1410
11029.11 1382
11030.10 1444
11031.09 1427
11032.09 1382
11033.08 1426
11034.07 1383
11035.06 1334
11036.05 1307
11037.05 1246
11038.04 1302
11039.03 1305
11040.02 1342
11041.01 1282
11042.01 1210
11043.00 1232
11043.99 1238
11044.98 1205
11045.97 1237
11046.97 1148
11047.96 1117
11048.95 1179
11049.94 1131
11050.94 1078
11051.93 1040
11052.92 1071
11053.91 1114
11054.91 1093
11055.90 1027
11056.89 1037
11057.89 1011
11058.88 1057
11059.87 1051
11060.87 1094
11061.86 1058
11062.85 1041
11063.84 1070
11064.84 1092
11065.83 1083
11066.82 1121
11067.82 1032
11068.81 1000
11069.80 1035
11070.80 1010
11071.79 1053
11072.78 1093
11073.78 1090
11074.77 1050
11075.77 1034
11076.76 999
11077.75 1047
11078.75 1025
11079.74 1005
11080.73 1042
11081.73 1068
11082.72 1012
11083.72 1019
11084.71 1002
11085.70 983
11086.70 979
11087.69 959
11088.69 983
11089.68 1008
11090.68 1033
11091.67 1017
11092.66 984
11093.66 985
11094.65 1012
11095.65 998
11096.64 957
11097.64 945
11098.63 963
11099.63 986
11100.62 938
11101.62 965
11102.61 962
11103.61 941
11104.60 985
11105.60 977
11106.59 951
11107.59 1030
11108.58 1002
11109.58 913
11110.57 901
11111.57 902
11112.56 916
11113.56 933
11114.55 951
11115.55 955
11116.55 922
11117.54 966
11118.54 986
11119.53 894
11120.53 948
11121.52 922
11122.52 960
11123.51 919
11124.51 954
11125.51 967
11126.50 992
11127.50 1054
11128.49 976
11129.49 967
11130.49 981
11131.48 990
11132.48 919
11133.48 960
11134.47 938
11135.47 932
11136.46 950
11137.46 927
11138.46 921
11139.45 886
11140.45 921
11141.45 885
11142.44 920
11143.44 911
11144.44 915
11145.43 958
11146.43 933
11147.43 860
11148.43 891
11149.42 914
11150.42 949
11151.42 884
11152.41 918
11153.41 866
11154.41 888
11155.40 904
11156.40 875
11157.40 859
11158.40 860
11159.39 902
11160.39 893
11161.39 889
11162.39 949
11163.38 910
11164.38 877
11165.38 860
11166.38 809
11167.38 912
11168.37 909
11169.37 874
11170.37 839
11171.37 876
11172.37 892
11173.36 861
11174.36 869
11175.36 867
11176.36 923
11177.36 935
11178.35 954
11179.35 928
11180.35 875
11181.35 906
11182.35 902
11183.35 910
11184.34 909
11185.34 872
11186.34 934
11187.34 919
11188.34 923
11189.34 903
11190.34 956
11191.34 953
11192.34 914
11193.33 932
11194.33 943
11195.33 918
11196.33 917
11197.33 981
11198.33 929
11199.33 1006
11200.33 985
11201.33 914
11202.33 914
11203.33 868
11204.33 906
11205.32 931
11206.32 946
11207.32 910
11208.32 876
11209.32 889
11210.32 871
11211.32 894
11212.32 903
11213.32 919
11214.32 908
11215.32 856
11216.32 890
11217.32 850
11218.32 889
11219.32 828
11220.32 866
11221.32 849
11222.32 741
11223.32 837
11224.32 849
11225.32 878
11226.32 862
11227.33 846
11228.33 800
11229.33 756
11230.33 792
11231.33 841
11232.33 856
11233.33 792
11234.33 791
11235.33 821
11236.33 760
11237.33 758
11238.33 826
11239.33 808
11240.34 789
11241.34 792
11242.34 832
11243.34 807
11244.34 820
11245.34 732
11246.34 770
11247.34 821
11248.35 775
11249.35 797
11250.35 805
11251.35 858
11252.35 801
11253.35 843
11254.35 845
11255.36 824
11256.36 786
11257.36 793
11258.36 801
11259.36 777
11260.37 735
11261.37 759
11262.37 785
11263.37 825
11264.37 780
11265.38 778
11266.38 832
11267.38 819
11268.38 856
11269.39 804
11270.39 844
11271.39 854
11272.39 836
11273.40 872
11274.40 835
11275.40 835
11276.40 876
11277.41 834
11278.41 850
11279.41 896
11280.41 946
11281.42 959
11282.42 951
11283.42 929
11284.43 947
11285.43 929
11286.43 884
11287.44 858
11288.44 870
11289.44 831
11290.45 777
11291.45 822
11292.45 811
11293.46 772
11294.46 804
11295.46 798
11296.47 849
11297.47 833
11298.47 850
11299.48 823
11300.48 804
11301.48 793
11302.49 826
11303.49 810
11304.50 833
11305.50 771
11306.50 815
11307.51 776
11308.51 802
11309.52 800
11310.52 831
11311.52 896
11312.53 862
11313.53 866
11314.54 886
11315.54 927
11316.55 932
11317.55 926
11318.56 951
11319.56 902
11320.56 840
11321.57 881
11322.57 852
11323.58 826
11324.58 823
11325.59 801
11326.59 762
11327.60 768
11328.60 787
11329.61 808
11330.61 798
11331.62 803
11332.62 851
11333.63 801
11334.63 791
11335.64 802
11336.65 868
11337.65 825
11338.66 858
11339.66 846
11340.67 895
11341.67 906
11342.68 938
11343.68 911
11344.69 809
11345.70 866
11346.70 851
11347.71 798
11348.71 791
11349.72 808
11350.72 820
11351.73 833
11352.74 762
11353.74 750
11354.75 768
11355.76 781
11356.76 777
11357.77 749
11358.77 800
11359.78 795
11360.79 847
11361.79 850
11362.80 793
11363.81 772
11364.81 796
11365.82 784
11366.83 785
11367.83 750
11368.84 760
11369.85 747
11370.85 755
11371.86 734
11372.87 774
11373.87 754
11374.88 771
11375.89 746
11376.90 768
11377.90 722
11378.91 725
11379.92 759
11380.92 801
11381.93 744
11382.94 712
11383.95 761
11384.95 730
11385.96 752
11386.97 700
11387.98 746
11388.99 710
11389.99 750
11391.00 748
11392.01 696
11393.02 706
11394.02 728
11395.03 756
11396.04 668
11397.05 691
11398.06 649
11399.06 712
11400.07 762
11401.08 729
11402.09 709
11403.10 681
11404.11 735
11405.11 719
11406.12 702
11407.13 727
11408.14 748
11409.15 733
11410.16 783
11411.17 697
11412.17 701
11413.18 701
11414.19 733
11415.20 695
11416.21 665
11417.22 694
11418.23 716
11419.24 699
11420.25 704
11421.25 688
11422.26 686
11423.27 694
11424.28 688
11425.29 658
11426.30 645
11427.31 710
11428.32 731
11429.33 771
11430.34 726
11431.35 722
11432.36 712
11433.37 724
11434.38 731
11435.39 736
11436.40 701
11437.41 686
11438.42 726
11439.43 705
11440.44 700
11441.45 724
11442.46 752
11443.47 729
11444.48 721
11445.49 729
11446.50 695
11447.51 725
11448.52 745
11449.53 743
11450.54 710
11451.55 678
11452.56 751
11453.57 701
11454.58 709
11455.59 759
11456.60 710
11457.61 700
11458.62 736
11459.63 721
11460.64 731
11461.66 737
11462.67 718
11463.68 743
11464.69 725
11465.70 707
11466.71 746
11467.72 713
11468.73 718
11469.74 692
11470.76 681
11471.77 701
11472.78 797
11473.79 707
11474.80 706
11475.81 797
11476.82 751
11477.84 727
11478.85 686
11479.86 681
11480.87 719
11481.88 743
11482.89 755
11483.91 736
11484.92 762
11485.93 744
11486.94 688
11487.95 722
11488.97 713
11489.98 788
11490.99 714
11492.00 749
11493.02 716
11494.03 722
11495.04 738
11496.05 765
11497.06 680
11498.08 670
11499.09 705
11500.10 718
11501.12 736
11502.13 692
11503.14 694
11504.15 743
11505.17 745
11506.18 681
11507.19 670
11508.20 683
11509.22 705
11510.23 734
11511.24 715
11512.26 698
11513.27 742
11514.28 736
11515.30 676
11516.31 676
11517.32 729
11518.34 752
11519.35 744
11520.36 727
11521.38 710
11522.39 718
11523.40 680
11524.42 729
11525.43 712
11526.45 666
11527.46 702
11528.47 712
11529.49 726
11530.50 691
11531.52 732
11532.53 765
11533.54 749
11534.56 700
11535.57 716
11536.59 711
11537.60 772
11538.61 775
11539.63 794
11540.64 773
11541.66 773
11542.67 776
11543.69 769
11544.70 766
11545.72 720
11546.73 782
11547.74 805
11548.76 783
11549.77 817
11550.79 815
11551.80 793
11552.82 828
11553.83 807
11554.85 856
11555.86 826
11556.88 805
11557.89 855
11558.91 882
11559.92 844
11560.94 841
11561.96 837
11562.97 845
11563.99 821
11565.00 808
11566.02 867
11567.03 873
11568.05 881
11569.06 871
11570.08 885
11571.10 880
11572.11 907
11573.13 940
11574.14 932
11575.16 993
11576.17 1003
11577.19 1032
11578.21 986
11579.22 988
11580.24 1081
11581.25 1124
11582.27 1130
11583.29 1113
11584.30 1138
11585.32 1172
11586.34 1172
11587.35 1183
11588.37 1222
11589.39 1218
11590.40 1252
11591.42 1359
11592.44 1397
11593.45 1434
11594.47 1517
11595.49 1707
11596.50 1806
11597.52 1879
11598.54 2041
11599.55 2127
11600.57 2295
11601.59 2368
11602.60 2388
11603.62 2350
11604.64 2352
11605.66 2280
11606.67 2032
11607.69 1975
11608.71 1709
11609.73 1598
11610.74 1485
11611.76 1378
11612.78 1289
11613.80 1197
11614.81 1165
11615.83 1080
11616.85 1029
11617.87 982
11618.88 987
11619.90 952
11620.92 912
11621.94 922
11622.96 910
11623.97 928
11624.99 935
11626.01 892
11627.03 911
11628.05 916
11629.07 906
11630.08 887
11631.10 877
11632.12 840
11633.14 896
11634.16 922
11635.18 871
11636.19 849
11637.21 842
11638.23 857
11639.25 861
11640.27 812
11641.29 826
11642.31 877
11643.33 847
11644.34 834
11645.36 862
11646.38 862
11647.40 796
11648.42 798
11649.44 754
11650.46 751
11651.48 754
11652.50 778
11653.52 754
11654.54 739
11655.56 742
11656.58 770
11657.60 777
11658.61 751
11659.63 790
11660.65 785
11661.67 771
11662.69 773
11663.71 748
11664.73 726
11665.75 781
11666.77 737
11667.79 763
11668.81 768
11669.83 800
11670.85 781
11671.87 789
11672.89 808
11673.91 774
11674.93 833
11675.95 880
11676.97 824
11678.00 826
11679.02 856
11680.04 828
11681.06 829
11682.08 815
11683.10 822
11684.12 824
11685.14 841
11686.16 835
11687.18 850
11688.20 821
11689.22 776
11690.24 789
11691.26 765
11692.29 798
11693.31 785
11694.33 860
11695.35 791
11696.37 833
11697.39 785
11698.41 758
11699.43 803
11700.46 832
11701.48 808
11702.50 764
11703.52 752
11704.54 750
11705.56 756
11706.58 731
11707.61 780
11708.63 754
11709.65 736
11710.67 760
11711.69 752
11712.72 703
11713.74 739
11714.76 729
11715.78 733
11716.80 684
11717.83 705
11718.85 726
11719.87 700
11720.89 731
11721.92 689
11722.94 669
11723.96 711
11724.98 721
11726.01 698
11727.03 705
11728.05 601
11729.07 679
11730.10 694
11731.12 698
11732.14 718
11733.16 723
11734.19 718
11735.21 669
11736.23 742
11737.26 663
11738.28 660
11739.30 682
11740.33 691
11741.35 713
11742.37 714
11743.39 725
11744.42 690
11745.44 757
11746.47 736
11747.49 725
11748.51 744
11749.54 730
11750.56 731
11751.58 675
11752.61 688
11753.63 746
11754.65 712
11755.68 727
11756.70 703
11757.73 669
11758.75 678
11759.77 685
11760.80 683
11761.82 715
11762.85 691
11763.87 712
11764.89 687
11765.92 736
11766.94 729
11767.97 730
11768.99 728
11770.02 671
11771.04 676
11772.06 689
11773.09 757
11774.11 720
11775.14 730
11776.16 708
11777.19 627
11778.21 677
11779.24 728
11780.26 711
11781.29 697
11782.31 670
11783.34 715
11784.36 745
11785.39 701
11786.41 708
11787.44 701
11788.46 708
11789.49 740
11790.51 680
11791.54 711
11792.57 696
11793.59 707
11794.62 714
11795.64 677
11796.67 662
11797.69 729
11798.72 758
11799.74 721
11800.77 699
11801.80 762
11802.82 773
11803.85 738
11804.87 741
11805.90 723
11806.93 754
11807.95 764
11808.98 729
11810.00 767
11811.03 754
11812.06 733
11813.08 748
11814.11 713
11815.14 703
11816.16 782
11817.19 769
11818.22 707
11819.24 720
11820.27 777
11821.30 768
11822.32 757
11823.35 740
11824.38 737
11825.40 725
11826.43 763
11827.46 791
11828.48 736
11829.51 763
11830.54 733
11831.56 758
11832.59 798
11833.62 751
11834.65 788
11835.67 789
11836.70 745
11837.73 734
11838.76 738
11839.78 729
11840.81 791
11841.84 749
11842.87 778
11843.89 772
11844.92 760
11845.95 784
11846.98 807
11848.00 862
11849.03 831
11850.06 770
11851.09 832
11852.12 833
11853.14 799
11854.17 791
11855.20 773
11856.23 849
11857.26 890
11858.29 838
11859.31 807
11860.34 851
11861.37 844
11862.40 863
11863.43 846
11864.46 835
11865.48 885
11866.51 826
11867.54 853
11868.57 856
11869.60 829
11870.63 873
11871.66 912
11872.69 903
11873.72 881
11874.74 925
11875.77 923
11876.80 901
11877.83 953
11878.86 978
11879.89 908
11880.92 968
11881.95 1009
11882.98 1005
11884.01 986
11885.04 972
11886.07 981
11887.10 979
11888.13 1019
11889.15 1028
11890.18 1036
11891.21 1036
11892.24 1058
11893.27 1085
11894.30 1083
11895.33 1123
11896.36 1155
11897.39 1187
11898.42 1159
11899.45 1165
11900.48 1213
11901.51 1194
11902.54 1211
11903.57 1255
11904.60 1244
11905.64 1289
11906.67 1283
11907.70 1282
11908.73 1249
11909.76 1258
11910.79 1242
11911.82 1199
11912.85 1231
11913.88 1257
11914.91 1304
11915.94 1224
11916.97 1149
11918.00 1148
11919.03 1181
11920.06 1172
11921.10 1262
11922.13 1228
11923.16 1267
11924.19 1353
11925.22 1340
11926.25 1331
11927.28 1408
11928.31 1557
11929.35 1640
11930.38 1650
11931.41 1708
11932.44 1788
11933.47 1853
11934.50 1937
11935.53 1861
11936.57 1862
11937.60 1859
11938.63 1706
11939.66 1660
11940.69 1569
11941.73 1487
11942.76 1457
11943.79 1332
11944.82 1330
11945.85 1257
11946.89 1192
11947.92 1200
11948.95 1102
11949.98 1048
11951.01 1022
11952.05 1053
11953.08 1028
11954.11 1058
11955.14 995
11956.18 1018
11957.21 992
11958.24 1020
11959.27 1012
11960.31 1019
11961.34 1031
11962.37 1022
11963.41 1021
11964.44 1045
11965.47 1005
11966.50 958
11967.54 978
11968.57 1027
11969.60 1040
11970.64 1036
11971.67 1015
11972.70 995
11973.74 1039
11974.77 1020
11975.80 1036
11976.84 1034
11977.87 1046
11978.90 1006
11979.94 1013
11980.97 994
11982.00 980
11983.04 999
11984.07 1000
11985.11 966
11986.14 1012
11987.17 1047
11988.21 1016
11989.24 982
11990.28 970
11991.31 998
11992.34 1008
11993.38 998
11994.41 994
11995.45 1018
11996.48 1032
11997.52 1012
11998.55 1012
11999.58 1059
12000.62 1050
12001.65 1031
12002.69 1022
12003.72 1061
12004.76 1068
12005.79 1067
12006.83 1052
12007.86 1116
12008.90 1107
12009.93 1128
12010.97 1164
12012.00 1215
12013.04 1182
12014.07 1222
12015.11 1149
12016.14 1212
12017.18 1220
12018.21 1243
12019.25 1235
12020.28 1261
12021.32 1266
12022.35 1249
12023.39 1249
12024.42 1287
12025.46 1268
12026.49 1249
12027.53 1295
12028.57 1212
12029.60 1297
12030.64 1272
12031.67 1234
12032.71 1190
12033.74 1202
12034.78 1186
12035.82 1198
12036.85 1191
12037.89 1170
12038.92 1189
12039.96 1196
12041.00 1175
12042.03 1091
12043.07 1133
12044.11 1072
12045.14 1142
12046.18 1126
12047.22 1172
12048.25 1107
12049.29 1140
12050.33 1136
12051.36 1152
12052.40 1139
12053.44 1203
12054.47 1188
12055.51 1185
12056.55 1157
12057.58 1145
12058.62 1144
12059.66 1169
12060.69 1198
12061.73 1195
12062.77 1259
12063.80 1186
12064.84 1225
12065.88 1153
12066.92 1159
12067.95 1192
12068.99 1148
12070.03 1196
12071.07 1229
12072.10 1165
12073.14 1189
12074.18 1156
12075.22 1124
12076.25 1173
12077.29 1126
12078.33 1190
12079.37 1186
12080.41 1178
12081.44 1219
12082.48 1189
12083.52 1215
12084.56 1215
12085.60 1246
12086.63 1221
12087.67 1271
12088.71 1271
12089.75 1296
12090.79 1216
12091.83 1308
12092.86 1250
12093.90 1327
12094.94 1345
12095.98 1384
12097.02 1406
12098.06 1431
12099.10 1528
12100.13 1517
12101.17 1576
12102.21 1608
12103.25 1668
12104.29 1690
12105.33 1725
12106.37 1701
12107.41 1696
12108.45 1675
12109.49 1647
12110.52 1583
12111.56 1590
12112.60 1463
12113.64 1461
12114.68 1343
12115.72 1290
12116.76 1219
12117.80 1222
12118.84 1193
12119.88 1170
12120.92 1081
12121.96 1052
12123.00 1082
12124.04 1020
12125.08 1054
12126.12 1027
12127.16 961
12128.20 957
12129.24 987
12130.28 892
12131.32 945
12132.36 981
12133.40 955
12134.44 939
12135.48 943
12136.52 955
12137.56 912
12138.60 929
12139.64 940
12140.68 942
12141.72 901
12142.76 945
12143.80 899
12144.84 924
12145.88 885
12146.93 883
12147.97 910
12149.01 858
12150.05 870
12151.09 883
12152.13 840
12153.17 877
12154.21 912
12155.25 876
12156.29 900
12157.34 869
12158.38 819
12159.42 804
12160.46 858
12161.50 871
12162.54 924
12163.58 849
12164.62 861
12165.67 832
12166.71 864
12167.75 846
12168.79 834
12169.83 865
12170.87 787
12171.92 827
12172.96 802
12174.00 781
12175.04 834
12176.08 792
12177.13 815
12178.17 876
12179.21 849
12180.25 865
12181.30 854
12182.34 816
12183.38 833
12184.42 822
12185.46 857
12186.51 858
12187.55 837
12188.59 870
12189.63 835
12190.68 822
12191.72 854
12192.76 815
12193.81 843
12194.85 848
12195.89 871
12196.93 901
12197.98 836
12199.02 852
12200.06 795
12201.11 911
12202.15 859
12203.19 860
12204.24 880
12205.28 881
12206.32 876
12207.37 811
12208.41 855
12209.45 874
12210.50 831
12211.54 842
12212.58 794
12213.63 787
12214.67 816
12215.71 863
12216.76 859
12217.80 833
12218.85 836
12219.89 853
12220.93 866
12221.98 835
12223.02 848
12224.07 845
12225.11 874
12226.15 835
12227.20 838
12228.24 860
12229.29 901
12230.33 909
12231.38 890
12232.42 961
12233.46 899
12234.51 934
12235.55 912
12236.60 891
12237.64 826
12238.69 840
12239.73 821
12240.78 834
12241.82 871
12242.87 834
12243.91 844
12244.96 845
12246.00 841
12247.05 779
12248.09 819
12249.14 783
12250.18 734
12251.23 749
12252.27 738
12253.32 753
12254.36 779
12255.41 765
12256.45 807
12257.50 821
12258.55 746
12259.59 737
12260.64 729
12261.68 718
12262.73 737
12263.77 736
12264.82 716
12265.87 786
12266.91 722
12267.96 727
12269.00 704
12270.05 756
12271.10 739
12272.14 717
12273.19 706
12274.23 685
12275.28 710
12276.33 708
12277.37 689
12278.42 731
12279.47 775
12280.51 739
12281.56 710
12282.61 748
12283.65 693
12284.70 690
12285.75 733
12286.79 681
12287.84 643
12288.89 679
12289.93 660
12290.98 710
12292.03 730
12293.07 687
12294.12 722
12295.17 713
12296.22 686
12297.26 741
12298.31 728
12299.36 752
12300.40 681
12301.45 712
12302.50 719
12303.55 746
12304.59 762
12305.64 733
12306.69 788
12307.74 753
12308.78 716
12309.83 738
12310.88 725
12311.93 733
12312.98 742
12314.02 754
12315.07 755
12316.12 743
12317.17 727
12318.22 703
12319.26 684
12320.31 678
12321.36 666
12322.41 680
12323.46 685
12324.51 700
12325.55 684
12326.60 684
12327.65 688
12328.70 650
12329.75 689
12330.80 668
12331.85 646
12332.89 684
12333.94 655
12334.99 700
12336.04 656
12337.09 654
12338.14 671
12339.19 687
12340.24 662
12341.29 678
12342.33 690
12343.38 655
12344.43 670
12345.48 690
12346.53 682
12347.58 684
12348.63 667
12349.68 671
12350.73 709
12351.78 689
12352.83 674
12353.88 678
12354.93 676
12355.98 667
12357.03 649
12358.08 688
12359.13 705
12360.18 715
12361.23 722
12362.28 720
12363.33 679
12364.38 706
12365.43 693
12366.48 690
12367.53 692
12368.58 685
12369.63 685
12370.68 668
12371.73 716
12372.78 688
12373.83 668
12374.88 694
12375.93 677
12376.98 647
12378.03 671
12379.08 702
12380.13 697
12381.18 718
12382.23 707
12383.29 743
12384.34 703
12385.39 726
12386.44 717
12387.49 711
12388.54 717
12389.59 713
12390.64 737
12391.69 724
12392.75 708
12393.80 702
12394.85 696
12395.90 740
12396.95 704
12398.00 685
12399.05 722
12400.11 747
12401.16 744
12402.21 725
12403.26 737
12404.31 781
12405.36 732
12406.42 763
12407.47 750
12408.52 724
12409.57 778
12410.62 796
12411.68 768
12412.73 777
12413.78 752
12414.83 746
12415.88 722
12416.94 714
12417.99 710
12419.04 738
12420.09 755
12421.15 753
12422.20 709
12423.25 734
12424.30 737
12425.36 691
12426.41 724
12427.46 740
12428.52 768
12429.57 750
12430.62 700
12431.67 724
12432.73 730
12433.78 812
12434.83 741
12435.89 748
12436.94 737
12437.99 686
12439.05 731
12440.10 737
12441.15 738
12442.21 758
12443.26 768
12444.31 791
12445.37 742
12446.42 734
12447.47 794
12448.53 765
12449.58 763
12450.63 786
12451.69 778
12452.74 794
12453.80 766
12454.85 790
12455.90 780
12456.96 778
12458.01 782
12459.07 779
12460.12 769
12461.17 826
12462.23 771
12463.28 767
12464.34 784
12465.39 785
12466.45 735
12467.50 782
12468.56 834
12469.61 838
12470.66 805
12471.72 816
12472.77 862
12473.83 882
12474.88 887
12475.94 856
12476.99 875
12478.05 902
12479.10 932
12480.16 936
12481.21 1019
12482.27 994
12483.32 1063
12484.38 1028
12485.43 1077
12486.49 1125
12487.54 1153
12488.60 1165
12489.65 1267
12490.71 1347
12491.77 1449
12492.82 1564
12493.88 1532
12494.93 1613
12495.99 1691
12497.04 1719
12498.10 1774
12499.15 1779
12500.21 1759
12501.27 1744
12502.32 1673
12503.38 1596
12504.43 1427
12505.49 1428
12506.55 1387
12507.60 1260
12508.66 1217
12509.72 1097
12510.77 1125
12511.83 1047
12512.88 1038
12513.94 1024
12515.00 912
12516.05 894
12517.11 936
12518.17 900
12519.22 877
12520.28 884
12521.34 909
12522.39 904
12523.45 899
12524.51 887
12525.56 834
12526.62 865
12527.68 899
12528.74 845
12529.79 915
12530.85 958
12531.91 914
12532.96 877
12534.02 869
12535.08 816
12536.14 872
12537.19 877
12538.25 898
12539.31 901
12540.37 911
12541.42 879
12542.48 929
12543.54 895
12544.60 909
12545.65 855
12546.71 865
12547.77 899
12548.83 929
12549.89 926
12550.94 941
12552.00 894
12553.06 920
12554.12 954
12555.18 900
12556.23 955
12557.29 908
12558.35 929
12559.41 963
12560.47 958
12561.53 971
12562.58 974
12563.64 974
12564.70 972
12565.76 1015
12566.82 1109
12567.88 1060
12568.94 1069
12570.00 1079
12571.05 1134
12572.11 1236
12573.17 1255
12574.23 1281
12575.29 1337
12576.35 1343
12577.41 1297
12578.47 1352
12579.53 1407
12580.59 1398
12581.64 1286
12582.70 1308
12583.76 1328
12584.82 1289
12585.88 1221
12586.94 1249
12588.00 1233
12589.06 1149
12590.12 1163
12591.18 1184
12592.24 1207
12593.30 1210
12594.36 1133
12595.42 1113
12596.48 1104
12597.54 1090
12598.60 1059
12599.66 1082
12600.72 1080
12601.78 1039
12602.84 1068
12603.90 1030
12604.96 1015
12606.02 1020
12607.08 1006
12608.14 943
12609.20 931
12610.26 1030
12611.32 1008
12612.38 966
12613.44 950
12614.50 995
12615.57 995
12616.63 962
12617.69 921
12618.75 924
12619.81 994
12620.87 952
12621.93 945
12622.99 919
12624.05 951
12625.11 999
12626.18 940
12627.24 922
12628.30 887
12629.36 965
12630.42 981
12631.48 919
12632.54 903
12633.60 922
12634.67 977
12635.73 921
12636.79 962
12637.85 905
12638.91 942
12639.97 968
12641.04 974
12642.10 936
12643.16 974
12644.22 993
12645.28 1016
12646.35 1016
12647.41 1007
12648.47 1047
12649.53 1073
12650.59 1058
12651.66 1122
12652.72 1102
12653.78 1069
12654.84 1098
12655.91 1208
12656.97 1207
12658.03 1267
12659.09 1351
12660.16 1319
12661.22 1268
12662.28 1360
12663.34 1420
12664.41 1323
12665.47 1330
12666.53 1372
12667.60 1355
12668.66 1411
12669.72 1343
12670.78 1322
12671.85 1287
12672.91 1249
12673.97 1232
12675.04 1156
12676.10 1140
12677.16 1158
12678.23 1186
12679.29 1192
12680.35 1093
12681.42 1084
12682.48 1090
12683.54 1140
12684.61 1120
12685.67 1069
12686.74 1128
12687.80 1122
12688.86 1111
12689.93 1125
12690.99 1088
12692.05 1059
12693.12 1069
12694.18 1049
12695.25 1066
12696.31 1085
12697.37 1056
12698.44 1051
12699.50 998
12700.57 1054
12701.63 1057
12702.70 1002
12703.76 1058
12704.83 988
12705.89 974
12706.95 992
12708.02 954
12709.08 957
12710.15 943
12711.21 965
12712.28 919
12713.34 910
12714.41 907
12715.47 923
12716.54 913
12717.60 891
12718.67 871
12719.73 869
12720.80 910
12721.86 854
12722.93 811
12723.99 837
12725.06 862
12726.12 864
12727.19 849
12728.26 889
12729.32 865
12730.39 864
12731.45 876
12732.52 890
12733.58 889
12734.65 880
12735.71 913
12736.78 891
12737.85 914
12738.91 906
12739.98 890
12741.04 852
12742.11 909
12743.18 865
12744.24 839
12745.31 821
12746.37 862
12747.44 789
12748.51 744
12749.57 801
12750.64 801
12751.71 792
12752.77 824
12753.84 789
12754.91 804
12755.97 866
12757.04 842
12758.11 789
12759.17 781
12760.24 793
12761.31 804
12762.37 759
12763.44 747
12764.51 780
12765.57 798
12766.64 820
12767.71 803
12768.78 795
12769.84 809
12770.91 791
12771.98 769
12773.04 764
12774.11 742
12775.18 778
12776.25 804
12777.31 799
12778.38 781
12779.45 808
12780.52 746
12781.58 738
12782.65 741
12783.72 798
12784.79 783
12785.86 758
12786.92 743
12787.99 739
12789.06 742
12790.13 744
12791.20 793
12792.26 785
12793.33 743
12794.40 753
12795.47 711
12796.54 769
12797.61 772
12798.67 767
12799.74 794
12800.81 787
12801.88 739
12802.95 776
12804.02 777
12805.09 754
12806.15 764
12807.22 778
12808.29 752
12809.36 775
12810.43 747
12811.50 802
12812.57 792
12813.64 819
12814.71 810
12815.77 801
12816.84 780
12817.91 799
12818.98 806
12820.05 803
12821.12 827
12822.19 804
12823.26 774
12824.33 776
12825.40 775
12826.47 791
12827.54 756
12828.61 761
12829.68 771
12830.75 752
12831.82 754
12832.89 737
12833.96 752
12835.03 748
12836.10 781
12837.17 746
12838.24 688
12839.31 699
12840.38 667
12841.45 686
12842.52 670
12843.59 668
12844.66 655
12845.73 644
12846.80 699
12847.87 700
12848.94 690
12850.01 654
12851.08 743
12852.15 668
12853.22 680
12854.29 625
12855.36 665
12856.43 653
12857.51 613
12858.58 601
12859.65 614
12860.72 657
12861.79 638
12862.86 619
12863.93 671
12865.00 607
12866.07 608
12867.15 598
12868.22 618
12869.29 643
12870.36 603
12871.43 661
12872.50 647
12873.57 609
12874.65 604
12875.72 616
12876.79 638
12877.86 625
12878.93 713
12880.00 622
12881.08 578
12882.15 573
12883.22 603
12884.29 608
12885.36 609
12886.44 555
12887.51 581
12888.58 593
12889.65 604
12890.72 563
12891.80 609
12892.87 593
12893.94 606
12895.01 557
12896.09 580
12897.16 589
12898.23 562
12899.30 572
12900.38 564
12901.45 592
12902.52 595
12903.60 556
12904.67 566
12905.74 557
12906.81 570
12907.89 587
12908.96 574
12910.03 579
12911.11 585
12912.18 619
12913.25 554
12914.33 584
12915.40 588
12916.47 565
12917.55 573
12918.62 586
12919.69 597
12920.77 590
12921.84 568
12922.91 610
12923.99 573
12925.06 570
12926.13 528
12927.21 578
12928.28 565
12929.36 577
12930.43 599
12931.50 611
12932.58 595
12933.65 552
12934.73 565
12935.80 556
12936.87 585
12937.95 578
12939.02 558
12940.10 555
12941.17 540
12942.25 558
12943.32 573
12944.39 602
12945.47 593
12946.54 591
12947.62 628
12948.69 581
12949.77 577
12950.84 550
12951.92 524
12952.99 505
12954.07 549
12955.14 532
12956.22 596
12957.29 569
12958.37 578
12959.44 557
12960.52 603
12961.59 573
12962.67 556
12963.74 587
12964.82 554
12965.89 571
12966.97 557
12968.04 570
12969.12 565
12970.20 566
12971.27 604
12972.35 618
12973.42 554
12974.50 579
12975.57 562
12976.65 581
12977.73 549
12978.80 558
12979.88 587
12980.95 648
12982.03 586
12983.11 623
12984.18 593
12985.26 595
12986.33 578
12987.41 554
12988.49 571
12989.56 574
12990.64 545
12991.72 569
12992.79 572
12993.87 533
12994.95 551
12996.02 571
12997.10 577
12998.18 568
12999.25 632
13000.33 596
13001.41 615
13002.48 581
13003.56 587
13004.64 547
13005.71 568
13006.79 604
13007.87 566
13008.95 649
13010.02 633
13011.10 598
13012.18 608
13013.26 615
13014.33 589
13015.41 640
13016.49 596
13017.57 624
13018.64 597
13019.72 586
13020.80 605
13021.88 615
13022.95 615
13024.03 591
13025.11 608
13026.19 580
13027.26 617
13028.34 638
13029.42 602
13030.50 583
13031.58 594
13032.66 618
13033.73 594
13034.81 614
13035.89 596
13036.97 569
13038.05 583
13039.13 562
13040.20 610
13041.28 584
13042.36 585
13043.44 561
13044.52 574
13045.60 568
13046.68 552
13047.75 569
13048.83 573
13049.91 560
13050.99 569
13052.07 581
13053.15 550
13054.23 547
13055.31 566
13056.39 571
13057.47 537
13058.54 528
13059.62 609
13060.70 560
13061.78 529
13062.86 553
13063.94 561
13065.02 522
13066.10 537
13067.18 522
13068.26 507
13069.34 570
13070.42 542
13071.50 554
13072.58 540
13073.66 513
13074.74 488
13075.82 524
13076.90 501
13077.98 560
13079.06 553
13080.14 566
13081.22 536
13082.30 536
13083.38 524
13084.46 559
13085.54 541
13086.62 525
13087.70 532
13088.78 519
13089.86 569
13090.94 556
13092.02 510
13093.10 544
13094.18 559
13095.27 545
13096.35 517
13097.43 500
13098.51 535
13099.59 498
13100.67 488
13101.75 506
13102.83 496
13103.91 527
13104.99 544
13106.08 513
13107.16 522
13108.24 545
13109.32 555
13110.40 557
13111.48 568
13112.56 510
13113.64 532
13114.73 538
13115.81 550
13116.89 531
13117.97 536
13119.05 512
13120.14 515
13121.22 555
13122.30 526
13123.38 545
13124.46 569
13125.54 526
13126.63 501
13127.71 541
13128.79 525
13129.87 525
13130.96 557
13132.04 521
13133.12 533
13134.20 558
13135.28 542
13136.37 533
13137.45 535
13138.53 553
13139.61 545
13140.70 569
13141.78 554
13142.86 559
13143.95 526
13145.03 542
13146.11 522
13147.19 517
13148.28 528
13149.36 561
13150.44 516
13151.53 520
13152.61 532
13153.69 594
13154.78 582
13155.86 570
13156.94 541
13158.03 547
13159.11 522
13160.19 538
13161.28 581
13162.36 582
13163.44 552
13164.53 554
13165.61 538
13166.69 533
13167.78 547
13168.86 563
13169.95 553
13171.03 540
13172.11 544
13173.20 578
13174.28 553
13175.37 510
13176.45 548
13177.53 510
13178.62 517
13179.70 532
13180.79 550
13181.87 569
13182.96 563
13184.04 540
13185.12 498
13186.21 563
13187.29 555
13188.38 546
13189.46 551
13190.55 617
13191.63 542
13192.72 560
13193.80 559
13194.89 550
13195.97 578
13197.06 568
13198.14 503
13199.23 535
13200.31 545
13201.40 560
13202.48 573
13203.57 523
13204.65 525
13205.74 541
13206.82 554
13207.91 578
13208.99 530
13210.08 582
13211.16 591
13212.25 596
13213.34 571
13214.42 557
13215.51 574
13216.59 577
13217.68 604
13218.76 596
13219.85 543
13220.94 619
13222.02 640
13223.11 623
13224.19 549
13225.28 555
13226.37 604
13227.45 595
13228.54 571
13229.63 590
13230.71 596
13231.80 552
13232.89 597
13233.97 581
13235.06 553
13236.14 566
13237.23 605
13238.32 596
13239.40 593
13240.49 632
13241.58 654
13242.67 575
13243.75 582
13244.84 601
13245.93 633
13247.01 604
13248.10 583
13249.19 595
13250.27 618
13251.36 599
13252.45 614
13253.54 631
13254.62 607
13255.71 603
13256.80 641
13257.89 652
13258.97 631
13260.06 623
13261.15 616
13262.24 653
13263.32 669
13264.41 672
13265.50 690
13266.59 669
13267.67 649
13268.76 611
13269.85 670
13270.94 677
13272.03 688
13273.11 677
13274.20 661
13275.29 679
13276.38 686
13277.47 667
13278.56 645
13279.64 717
13280.73 679
13281.82 694
13282.91 698
13284.00 675
13285.09 674
13286.18 724
13287.26 709
13288.35 712
13289.44 754
13290.53 730
13291.62 698
13292.71 725
13293.80 752
13294.89 744
13295.98 785
13297.06 779
13298.15 772
13299.24 761
13300.33 732
13301.42 742
13302.51 772
13303.60 730
13304.69 739
13305.78 775
13306.87 751
13307.96 772
13309.05 808
13310.14 820
13311.23 814
13312.32 793
13313.41 795
13314.50 851
13315.59 901
13316.68 831
13317.77 813
13318.86 794
13319.95 803
13321.04 830
13322.13 870
13323.22 832
13324.31 846
13325.40 802
13326.49 838
13327.58 846
13328.67 803
13329.76 795
13330.85 830
13331.94 878
13333.03 844
13334.12 832
13335.21 835
13336.30 840
13337.39 818
13338.48 791
13339.57 853
13340.66 843
13341.75 871
13342.85 883
13343.94 860
13345.03 868
13346.12 871
13347.21 873
13348.30 890
13349.39 855
13350.48 879
13351.58 899
13352.67 879
13353.76 949
13354.85 910
13355.94 951
13357.03 958
13358.12 960
13359.22 937
13360.31 933
13361.40 977
13362.49 1039
13363.58 1048
13364.67 1046
13365.77 989
13366.86 978
13367.95 1080
13369.04 1083
13370.13 1096
13371.23 1087
13372.32 1083
13373.41 1084
13374.50 1037
13375.60 1017
13376.69 1034
13377.78 1049
13378.87 1027
13379.97 942
13381.06 916
13382.15 923
13383.24 937
13384.34 911
13385.43 882
13386.52 911
13387.61 879
13388.71 864
13389.80 824
13390.89 841
13391.99 796
13393.08 795
13394.17 796
13395.26 850
13396.36 815
13397.45 809
13398.54 770
13399.64 786
13400.73 766
13401.82 744
13402.92 815
13404.01 774
13405.10 794
13406.20 777
13407.29 816
13408.39 842
13409.48 822
13410.57 780
13411.67 818
13412.76 772
13413.85 807
13414.95 753
13416.04 750
13417.14 788
13418.23 835
13419.32 826
13420.42 834
13421.51 839
13422.61 796
13423.70 804
13424.80 793
13425.89 823
13426.98 772
13428.08 817
13429.17 816
13430.27 818
13431.36 801
13432.46 801
13433.55 775
13434.65 779
13435.74 775
13436.84 833
13437.93 875
13439.03 843
13440.12 873
13441.22 851
13442.31 823
13443.41 834
13444.50 823
13445.60 864
13446.69 837
13447.79 850
13448.88 915
13449.98 909
13451.07 896
13452.17 901
13453.26 898
13454.36 910
13455.45 934
13456.55 963
13457.65 987
13458.74 950
13459.84 941
13460.93 978
13462.03 931
13463.12 997
13464.22 971
13465.32 997
13466.41 964
13467.51 1010
13468.60 945
13469.70 1009
13470.80 1013
13471.89 1013
13472.99 1047
13474.09 1052
13475.18 1014
13476.28 959
13477.37 1019
13478.47 999
13479.57 1027
13480.66 1012
13481.76 1032
13482.86 1046
13483.95 1025
13485.05 1069
13486.15 1043
13487.25 1052
13488.34 1116
13489.44 1070
13490.54 1087
13491.63 1087
13492.73 1135
13493.83 1136
13494.92 1141
13496.02 1152
13497.12 1116
13498.22 1145
13499.31 1183
13500.41 1240
13501.51 1204
13502.61 1263
13503.70 1275
13504.80 1298
13505.90 1297
13507.00 1266
13508.09 1227
13509.19 1241
13510.29 1225
13511.39 1147
13512.49 1161
13513.58 1127
13514.68 1122
13515.78 1090
13516.88 1047
13517.98 1012
13519.07 971
13520.17 989
13521.27 1000
13522.37 931
13523.47 936
13524.57 927
13525.66 968
13526.76 912
13527.86 947
13528.96 902
13530.06 880
13531.16 861
13532.26 863
13533.35 864
13534.45 844
13535.55 877
13536.65 843
13537.75 823
13538.85 856
13539.95 801
13541.05 836
13542.15 846
13543.24 837
13544.34 801
13545.44 819
13546.54 797
13547.64 796
13548.74 777
13549.84 818
13550.94 781
13552.04 783
13553.14 807
13554.24 815
13555.34 796
13556.44 773
13557.54 766
13558.64 766
13559.74 769
13560.84 788
13561.94 774
13563.04 747
13564.14 735
13565.24 740
13566.34 756
13567.44 779
13568.54 801
13569.64 759
13570.74 763
13571.84 739
13572.94 735
13574.04 734
13575.14 720
13576.24 772
13577.34 769
13578.44 782
13579.54 766
13580.64 741
13581.74 756
13582.84 800
13583.94 741
13585.05 747
13586.15 738
13587.25 758
13588.35 773
13589.45 765
13590.55 816
13591.65 809
13592.75 779
13593.85 778
13594.95 770
13596.06 778
13597.16 818
13598.26 793
13599.36 815
13600.46 795
13601.56 798
13602.66 771
13603.77 743
13604.87 764
13605.97 791
13607.07 788
13608.17 800
13609.28 830
13610.38 822
13611.48 810
13612.58 876
13613.68 823
13614.79 806
13615.89 841
13616.99 815
13618.09 885
13619.19 849
13620.30 846
13621.40 814
13622.50 815
13623.60 799
13624.71 801
13625.81 877
13626.91 827
13628.01 803
13629.12 818
13630.22 804
13631.32 758
13632.42 856
13633.53 861
13634.63 817
13635.73 842
13636.84 805
13637.94 809
13639.04 823
13640.14 842
13641.25 881
13642.35 842
13643.45 794
13644.56 842
13645.66 827
13646.76 773
13647.87 772
13648.97 772
13650.07 780
13651.18 767
13652.28 771
13653.39 784
13654.49 778
13655.59 793
13656.70 772
13657.80 781
13658.90 783
13660.01 789
13661.11 792
13662.22 802
13663.32 766
13664.42 776
13665.53 777
13666.63 784
13667.74 791
13668.84 803
13669.94 778
13671.05 778
13672.15 793
13673.26 765
13674.36 762
13675.47 759
13676.57 769
13677.68 776
13678.78 771
13679.89 762
13680.99 774
13682.10 754
13683.20 748
13684.30 764
13685.41 724
13686.51 712
13687.62 712
13688.72 741
13689.83 756
13690.93 776
13692.04 749
13693.15 718
13694.25 779
13695.36 771
13696.46 769
13697.57 713
13698.67 754
13699.78 748
13700.88 764
13701.99 767
13703.09 769
13704.20 790
13705.31 799
13706.41 811
13707.52 795
13708.62 759
13709.73 765
13710.84 853
13711.94 870
13713.05 815
13714.15 806
13715.26 884
13716.37 829
13717.47 835
13718.58 823
13719.68 856
13720.79 813
13721.90 883
13723.00 844
13724.11 888
13725.22 903
13726.32 939
13727.43 926
13728.54 912
13729.64 974
13730.75 937
13731.86 967
13732.96 990
13734.07 957
13735.18 907
13736.28 1049
13737.39 1025
13738.50 962
13739.61 977
13740.71 1007
13741.82 1058
13742.93 1061
13744.03 1051
13745.14 1024
13746.25 984
13747.36 1010
13748.46 1067
13749.57 1072
13750.68 1039
13751.79 1084
13752.89 1126
13754.00 1106
13755.11 1128
13756.22 1145
13757.33 1183
13758.43 1199
13759.54 1233
13760.65 1286
13761.76 1279
13762.87 1260
13763.97 1297
13765.08 1376
13766.19 1417
13767.30 1486
13768.41 1522
13769.51 1576
13770.62 1559
13771.73 1579
13772.84 1627
13773.95 1665
13775.06 1680
13776.17 1699
13777.27 1685
13778.38 1665
13779.49 1625
13780.60 1599
13781.71 1523
13782.82 1549
13783.93 1505
13785.04 1461
13786.14 1322
13787.25 1280
13788.36 1313
13789.47 1192
13790.58 1204
13791.69 1133
13792.80 1107
13793.91 1105
13795.02 1125
13796.13 1097
13797.24 1043
13798.35 1016
13799.46 1034
13800.57 1039
13801.68 1006
13802.78 1020
13803.89 1037
13805.00 1046
13806.11 1036
13807.22 1024
13808.33 955
13809.44 984
13810.55 981
13811.66 948
13812.77 974
13813.88 946
13814.99 960
13816.10 940
13817.21 985
13818.32 967
13819.44 896
13820.55 936
13821.66 917
13822.77 939
13823.88 935
13824.99 933
13826.10 856
13827.21 854
13828.32 906
13829.43 873
13830.54 838
13831.65 867
13832.76 837
13833.87 874
13834.98 866
13836.10 883
13837.21 863
13838.32 854
13839.43 857
13840.54 848
13841.65 852
13842.76 857
13843.87 898
13844.99 875
13846.10 836
13847.21 886
13848.32 928
13849.43 901
13850.54 872
13851.65 907
13852.77 889
13853.88 887
13854.99 869
13856.10 899
13857.21 927
13858.33 889
13859.44 863
13860.55 920
13861.66 954
13862.77 955
13863.89 964
13865.00 929
13866.11 925
13867.22 941
13868.33 972
13869.45 955
13870.56 907
13871.67 985
13872.78 955
13873.90 1006
13875.01 966
13876.12 937
13877.23 932
13878.35 936
13879.46 929
13880.57 947
13881.69 906
13882.80 954
13883.91 895
13885.02 917
13886.14 889
13887.25 962
13888.36 899
13889.48 905
13890.59 931
13891.70 923
13892.82 936
13893.93 940
13895.04 918
13896.16 925
13897.27 1000
13898.38 968
13899.50 974
13900.61 963
13901.72 950
13902.84 936
13903.95 933
13905.07 931
13906.18 920
13907.29 924
13908.41 891
13909.52 917
13910.63 918
13911.75 934
13912.86 953
13913.98 923
13915.09 871
13916.21 862
13917.32 900
13918.43 868
13919.55 847
13920.66 844
13921.78 852
13922.89 889
13924.01 842
13925.12 832
13926.24 870
13927.35 859
13928.46 863
13929.58 829
13930.69 818
13931.81 812
13932.92 833
13934.04 827
13935.15 810
13936.27 848
13937.38 841
13938.50 841
13939.61 914
13940.73 899
13941.85 820
13942.96 896
13944.08 870
13945.19 799
13946.31 802
13947.42 825
13948.54 822
13949.65 838
13950.77 813
13951.88 832
13953.00 834
13954.12 843
13955.23 862
13956.35 804
13957.46 811
13958.58 801
13959.70 798
13960.81 801
13961.93 808
13963.04 819
13964.16 824
13965.28 806
13966.39 787
13967.51 807
13968.62 842
13969.74 809
13970.86 788
13971.97 775
13973.09 786
13974.21 816
13975.32 865
13976.44 879
13977.56 763
13978.67 792
13979.79 831
13980.91 797
13982.02 815
13983.14 797
13984.26 772
13985.37 793
13986.49 796
13987.61 788
13988.73 782
13989.84 789
13990.96 838
13992.08 817
13993.20 831
13994.31 871
13995.43 837
13996.55 866
13997.66 875
13998.78 830
13999.90 816
14001.02 840
14002.14 823
14003.25 854
14004.37 820
14005.49 845
14006.61 863
14007.72 920
14008.84 904
14009.96 920
14011.08 870
14012.20 861
14013.31 894
14014.43 941
14015.55 878
14016.67 875
14017.79 845
14018.91 926
14020.02 925
14021.14 890
14022.26 906
14023.38 981
14024.50 978
14025.62 900
14026.74 952
14027.85 962
14028.97 957
14030.09 864
14031.21 876
14032.33 914
14033.45 917
14034.57 937
14035.69 870
14036.81 828
14037.92 837
14039.04 839
14040.16 880
14041.28 849
14042.40 834
14043.52 833
14044.64 833
14045.76 845
14046.88 855
14048.00 826
14049.12 829
14050.24 822
14051.36 819
14052.48 836
14053.60 836
14054.72 841
14055.84 803
14056.96 822
14058.08 792
14059.20 841
14060.32 864
14061.44 837
14062.56 847
14063.68 829
14064.80 858
14065.92 880
14067.04 907
14068.16 850
14069.28 869
14070.40 875
14071.52 910
14072.64 885
14073.76 871
14074.88 908
14076.00 854
14077.12 894
14078.24 977
14079.36 948
14080.48 929
14081.60 940
14082.73 881
14083.85 951
14084.97 948
14086.09 989
14087.21 986
14088.33 974
14089.45 991
14090.57 1007
14091.69 1052
14092.82 1049
14093.94 1047
14095.06 1035
14096.18 1051
14097.30 1038
14098.42 1077
14099.54 1116
14100.67 1111
14101.79 1111
14102.91 1103
14104.03 1100
14105.15 1061
14106.27 1007
14107.40 1060
14108.52 1057
14109.64 1049
14110.76 1017
14111.88 933
14113.01 934
14114.13 934
14115.25 904
14116.37 903
14117.50 894
14118.62 831
14119.74 847
14120.86 831
14121.98 874
14123.11 806
14124.23 802
14125.35 848
14126.48 832
14127.60 798
14128.72 789
14129.84 816
14130.97 791
14132.09 763
14133.21 753
14134.34 802
14135.46 782
14136.58 793
14137.70 818
14138.83 792
14139.95 814
14141.07 781
14142.20 834
14143.32 789
14144.44 767
14145.57 788
14146.69 795
14147.81 762
14148.94 750
14150.06 736
14151.18 722
14152.31 745
14153.43 713
14154.56 716
14155.68 745
14156.80 735
14157.93 753
14159.05 733
14160.18 728
14161.30 769
14162.42 783
14163.55 751
14164.67 751
14165.80 739
14166.92 729
14168.04 768
14169.17 754
14170.29 720
14171.42 737
14172.54 748
14173.67 730
14174.79 706
14175.92 741
14177.04 723
14178.17 720
14179.29 707
14180.41 755
14181.54 695
14182.66 696
14183.79 683
14184.91 743
14186.04 714
14187.16 747
14188.29 780
14189.41 734
14190.54 758
14191.67 703
14192.79 693
14193.92 698
14195.04 702
14196.17 716
14197.29 712
14198.42 718
14199.54 691
14200.67 670
14201.79 674
14202.92 635
14204.05 679
14205.17 682
14206.30 675
14207.42 650
14208.55 650
14209.67 654
14210.80 675
14211.93 666
14213.05 676
14214.18 628
14215.31 673
14216.43 701
14217.56 673
14218.68 659
14219.81 649
14220.94 626
14222.06 622
14223.19 614
14224.32 632
14225.44 624
14226.57 647
14227.70 633
14228.82 631
14229.95 610
14231.08 655
14232.20 665
14233.33 635
14234.46 614
14235.58 602
14236.71 640
14237.84 628
14238.97 635
14240.09 600
14241.22 599
14242.35 574
14243.47 567
14244.60 597
14245.73 607
14246.86 598
14247.98 615
14249.11 596
14250.24 574
14251.37 595
14252.49 599
14253.62 581
14254.75 579
14255.88 551
14257.01 577
14258.13 614
14259.26 593
14260.39 538
14261.52 581
14262.65 581
14263.77 617
14264.90 597
14266.03 609
14267.16 603
14268.29 653
14269.41 607
14270.54 601
14271.67 574
14272.80 583
14273.93 628
14275.06 602
14276.19 571
14277.31 562
14278.44 601
14279.57 588
14280.70 622
14281.83 567
14282.96 570
14284.09 594
14285.22 587
14286.34 557
14287.47 555
14288.60 556
14289.73 539
14290.86 542
14291.99 539
14293.12 528
14294.25 555
14295.38 538
14296.51 561
14297.64 573
14298.77 539
14299.90 519
14301.03 560
14302.16 544
14303.28 545
14304.41 533
14305.54 548
14306.67 503
14307.80 501
14308.93 559
14310.06 564
14311.19 533
14312.32 530
14313.45 519
14314.58 511
14315.71 554
14316.84 504
14317.97 550
14319.11 572
14320.24 527
14321.37 525
14322.50 536
14323.63 501
14324.76 536
14325.89 535
14327.02 547
14328.15 513
14329.28 498
14330.41 539
14331.54 506
14332.67 513
14333.80 509
14334.93 523
14336.06 509
14337.20 517
14338.33 506
14339.46 513
14340.59 508
14341.72 497
14342.85 522
14343.98 517
14345.11 484
14346.25 467
14347.38 487
14348.51 550
14349.64 489
14350.77 526
14351.90 520
14353.03 498
14354.17 498
14355.30 512
14356.43 540
14357.56 505
14358.69 507
14359.83 486
14360.96 500
14362.09 496
14363.22 530
14364.35 511
14365.49 519
14366.62 505
14367.75 522
14368.88 482
14370.01 530
14371.15 528
14372.28 534
14373.41 509
14374.54 538
14375.68 531
14376.81 533
14377.94 519
14379.07 518
14380.21 515
14381.34 535
14382.47 512
14383.61 528
14384.74 504
14385.87 505
14387.00 519
14388.14 522
14389.27 512
14390.40 516
14391.54 503
14392.67 517
14393.80 527
14394.94 529
14396.07 498
14397.20 547
14398.34 542
14399.47 530
14400.60 511
14401.74 489
14402.87 501
14404.00 511
14405.14 517
14406.27 548
14407.41 499
14408.54 512
14409.67 510
14410.81 515
14411.94 508
14413.08 515
14414.21 511
14415.34 571
14416.48 571
14417.61 525
14418.75 512
14419.88 558
14421.01 561
14422.15 526
14423.28 527
14424.42 548
14425.55 569
14426.69 555
14427.82 536
14428.96 538
14430.09 524
14431.23 530
14432.36 551
14433.50 562
14434.63 523
14435.77 564
14436.90 575
14438.04 587
14439.17 552
14440.31 569
14441.44 547
14442.58 576
14443.71 534
14444.85 499
14445.98 526
14447.12 558
14448.25 539
14449.39 552
14450.52 560
14451.66 553
14452.79 547
14453.93 546
14455.07 560
14456.20 558
14457.34 543
14458.47 546
14459.61 548
14460.74 542
14461.88 553
14463.02 564
14464.15 529
14465.29 565
14466.42 546
14467.56 571
14468.70 576
14469.83 569
14470.97 567
14472.11 574
14473.24 575
14474.38 583
14475.51 566
14476.65 556
14477.79 584
14478.92 592
14480.06 586
14481.20 577
14482.33 560
14483.47 610
14484.61 551
14485.75 558
14486.88 563
14488.02 584
14489.16 567
14490.29 571
14491.43 569
14492.57 583
14493.70 585
14494.84 586
14495.98 598
14497.12 568
14498.25 529
14499.39 554
14500.53 563
14501.67 559
14502.80 557
14503.94 540
14505.08 528
14506.22 553
14507.35 579
14508.49 563
14509.63 523
14510.77 546
14511.91 555
14513.04 599
14514.18 574
14515.32 547
14516.46 516
14517.60 576
14518.73 557
14519.87 572
14521.01 551
14522.15 550
14523.29 536
14524.43 547
14525.56 535
14526.70 529
14527.84 512
14528.98 535
14530.12 556
14531.26 515
14532.40 504
14533.53 540
14534.67 584
14535.81 596
14536.95 547
14538.09 531
14539.23 537
14540.37 509
14541.51 535
14542.65 569
14543.79 568
14544.92 524
14546.06 529
14547.20 565
14548.34 568
14549.48 556
14550.62 591
14551.76 581
14552.90 578
14554.04 533
14555.18 544
14556.32 534
14557.46 516
14558.60 549
14559.74 526
14560.88 566
14562.02 616
14563.16 608
14564.30 605
14565.44 523
14566.58 592
14567.72 586
14568.86 584
14570.00 559
14571.14 594
14572.28 600
14573.42 587
14574.56 567
14575.70 560
14576.84 599
14577.98 553
14579.12 567
14580.26 606
14581.40 621
14582.54 612
14583.68 580
14584.82 602
14585.97 630
14587.11 641
14588.25 649
14589.39 616
14590.53 642
14591.67 631
14592.81 680
14593.95 667
14595.09 636
14596.23 621
14597.38 695
14598.52 702
14599.66 653
14600.80 664
14601.94 652
14603.08 653
14604.22 659
14605.37 643
14606.51 676
14607.65 709
14608.79 668
14609.93 681
14611.07 705
14612.22 701
14613.36 714
14614.50 749
14615.64 738
14616.78 758
14617.93 765
14619.07 758
14620.21 711
14621.35 755
14622.50 805
14623.64 752
14624.78 781
14625.92 766
14627.06 787
14628.21 802
14629.35 823
14630.49 847
14631.63 859
14632.78 830
14633.92 858
14635.06 907
14636.21 891
14637.35 837
14638.49 858
14639.63 901
14640.78 857
14641.92 853
14643.06 872
14644.21 866
14645.35 825
14646.49 837
14647.64 803
14648.78 800
14649.92 805
14651.07 775
14652.21 718
14653.35 722
14654.50 689
14655.64 651
14656.78 645
14657.93 673
14659.07 660
14660.21 645
14661.36 667
14662.50 640
14663.65 618
14664.79 600
14665.93 673
14667.08 630
14668.22 628
14669.37 630
14670.51 646
14671.65 614
14672.80 586
14673.94 580
14675.09 586
14676.23 578
14677.38 577
14678.52 559
14679.66 529
14680.81 565
14681.95 579
14683.10 609
14684.24 582
14685.39 577
14686.53 574
14687.68 578
14688.82 560
14689.97 541
14691.11 615
14692.26 581
14693.40 558
14694.55 530
14695.69 519
14696.84 548
14697.98 545
14699.13 542
14700.27 523
14701.42 529
14702.56 547
14703.71 555
14704.85 540
14706.00 522
14707.15 545
14708.29 553
14709.44 559
14710.58 577
14711.73 519
14712.87 528
14714.02 531
14715.17 520
14716.31 508
14717.46 559
14718.60 517
14719.75 537
14720.90 569
14722.04 503
14723.19 503
14724.33 533
14725.48 537
14726.63 527
14727.77 526
14728.92 559
14730.07 553
14731.21 566
14732.36 547
14733.51 561
14734.65 546
14735.80 500
14736.95 532
14738.09 543
14739.24 542
14740.39 545
14741.53 585
14742.68 544
14743.83 569
14744.97 573
14746.12 563
14747.27 551
14748.42 539
14749.56 549
14750.71 579
14751.86 569
14753.00 566
14754.15 544
14755.30 527
14756.45 545
14757.59 566
14758.74 529
14759.89 515
14761.04 544
14762.18 561
14763.33 544
14764.48 522
14765.63 541
14766.78 586
14767.92 578
14769.07 584
14770.22 547
14771.37 544
14772.52 599
14773.66 615
14774.81 597
14775.96 592
14777.11 619
14778.26 581
14779.41 606
14780.55 582
14781.70 583
14782.85 615
14784.00 633
14785.15 600
14786.30 595
14787.45 582
14788.59 625
14789.74 592
14790.89 632
14792.04 667
14793.19 651
14794.34 639
14795.49 640
14796.64 646
14797.79 657
14798.94 667
14800.08 634
14801.23 659
14802.38 669
14803.53 649
14804.68 639
14805.83 630
14806.98 635
14808.13 671
14809.28 633
14810.43 643
14811.58 625
14812.73 604
14813.88 602
14815.03 675
14816.18 642
14817.33 610
14818.48 652
14819.63 672
14820.78 622
14821.93 618
14823.08 636
14824.23 592
14825.38 652
14826.53 650
14827.68 594
14828.83 571
14829.98 579
14831.13 579
14832.28 609
14833.43 540
14834.58 522
14835.73 564
14836.88 548
14838.03 569
14839.18 581
14840.33 556
14841.48 521
14842.64 541
14843.79 520
14844.94 526
14846.09 521
14847.24 509
14848.39 505
14849.54 551
14850.69 505
14851.84 489
14853.00 539
14854.15 489
14855.30 464
14856.45 505
14857.60 505
14858.75 443
14859.90 474
14861.06 483
14862.21 496
14863.36 461
14864.51 453
14865.66 489
14866.81 447
14867.97 410
14869.12 455
14870.27 463
14871.42 437
14872.57 452
14873.73 456
14874.88 456
14876.03 460
14877.18 446
14878.33 439
14879.49 487
14880.64 447
14881.79 465
14882.94 427
14884.10 428
14885.25 468
14886.40 445
14887.55 445
14888.71 438
14889.86 462
14891.01 503
14892.16 419
14893.32 452
14894.47 464
14895.62 447
14896.78 462
14897.93 448
14899.08 439
14900.23 479
14901.39 434
14902.54 447
14903.69 462
14904.85 468
14906.00 466
14907.15 464
14908.31 457
14909.46 415
14910.61 427
14911.77 467
14912.92 494
14914.08 435
14915.23 439
14916.38 457
14917.54 469
14918.69 464
14919.84 449
14921.00 483
14922.15 490
14923.31 438
14924.46 435
14925.61 479
14926.77 465
14927.92 479
14929.08 443
14930.23 449
14931.38 475
14932.54 477
14933.69 474
14934.85 498
14936.00 464
14937.16 455
14938.31 502
14939.47 471
14940.62 451
14941.78 464
14942.93 451
14944.08 484
14945.24 454
14946.39 441
14947.55 462
14948.70 474
14949.86 468
14951.01 469
14952.17 469
14953.32 469
14954.48 463
14955.64 485
14956.79 493
14957.95 446
14959.10 430
14960.26 458
14961.41 467
14962.57 457
14963.72 452
14964.88 463
14966.03 461
14967.19 412
14968.35 423
14969.50 448
14970.66 444
14971.81 430
14972.97 433
14974.12 411
14975.28 430
14976.44 426
14977.59 441
14978.75 394
14979.91 421
14981.06 443
14982.22 457
14983.37 363
14984.53 410
14985.69 432
14986.84 461
14988.00 407
14989.16 396
14990.31 446
14991.47 439
14992.63 415
14993.78 389
14994.94 411
14996.10 394
14997.25 415
14998.41 399
14999.57 387
15000.72 389
15001.88 417
15003.04 401
15004.20 390
15005.35 368
15006.51 373
15007.67 422
15008.82 412
15009.98 365
15011.14 383
15012.30 392
15013.45 401
15014.61 403
15015.77 398
15016.93 384
15018.08 394
15019.24 388
15020.40 400
15021.56 400
15022.71 388
15023.87 403
15025.03 383
15026.19 390
15027.35 391
15028.50 398
15029.66 397
15030.82 414
15031.98 370
15033.14 358
15034.30 385
15035.45 348
15036.61 382
15037.77 396
15038.93 433
15040.09 407
15041.25 415
15042.40 397
15043.56 425
15044.72 391
15045.88 404
15047.04 406
15048.20 378
15049.36 363
15050.52 331
15051.68 357
15052.83 397
15053.99 352
15055.15 352
15056.31 369
15057.47 378
15058.63 368
15059.79 363
15060.95 375
15062.11 359
15063.27 385
15064.43 399
15065.59 380
15066.75 363
15067.90 345
15069.06 393
15070.22 384
15071.38 368
15072.54 407
15073.70 382
15074.86 363
15076.02 369
15077.18 386
15078.34 368
15079.50 376
15080.66 401
15081.82 411
15082.98 397
15084.14 399
15085.30 397
15086.46 386
15087.62 370
15088.78 352
15089.95 365
15091.11 350
15092.27 335
15093.43 383
15094.59 361
15095.75 374
15096.91 381
15098.07 375
15099.23 367
15100.39 381
15101.55 413
15102.71 379
15103.87 380
15105.03 373
15106.20 404
15107.36 397
15108.52 388
15109.68 408
15110.84 397
15112.00 421
15113.16 428
15114.32 377
15115.49 369
15116.65 426
15117.81 413
15118.97 411
15120.13 361
15121.29 398
15122.46 378
15123.62 391
15124.78 402
15125.94 362
15127.10 386
15128.26 400
15129.43 399
15130.59 401
15131.75 385
15132.91 396
15134.07 410
15135.24 364
15136.40 402
15137.56 407
15138.72 412
15139.89 402
15141.05 383
15142.21 373
15143.37 408
15144.54 404
15145.70 416
15146.86 369
15148.02 394
15149.19 434
15150.35 423
15151.51 422
15152.67 366
15153.84 401
15155.00 423
15156.16 387
15157.33 380
15158.49 385
15159.65 385
15160.82 416
15161.98 427
15163.14 467
15164.31 444
15165.47 443
15166.63 405
15167.80 447
15168.96 425
15170.12 410
15171.29 428
15172.45 443
15173.61 450
15174.78 409
15175.94 389
15177.10 414
15178.27 416
15179.43 425
15180.60 442
15181.76 435
15182.92 456
15184.09 433
15185.25 468
15186.42 452
15187.58 437
15188.74 446
15189.91 464
15191.07 467
15192.24 461
15193.40 451
15194.57 465
15195.73 468
15196.90 447
15198.06 478
15199.22 460
15200.39 496
15201.55 496
15202.72 518
15203.88 499
15205.05 485
15206.21 495
15207.38 490
15208.54 499
15209.71 483
15210.87 494
15212.04 522
15213.20 483
15214.37 505
15215.53 517
15216.70 538
15217.86 537
15219.03 513
15220.20 521
15221.36 510
15222.53 555
15223.69 517
15224.86 528
15226.02 562
15227.19 533
15228.36 572
15229.52 560
15230.69 561
15231.85 516
15233.02 576
15234.18 646
15235.35 571
15236.52 542
15237.68 550
15238.85 604
15240.02 590
15241.18 582
15242.35 560
15243.51 527
15244.68 555
15245.85 575
15247.01 526
15248.18 523
15249.35 509
15250.51 529
15251.68 532
15252.85 487
15254.01 499
15255.18 527
15256.35 477
15257.51 464
15258.68 459
15259.85 445
15261.01 488
15262.18 472
15263.35 465
15264.52 457
15265.68 451
15266.85 499
15268.02 461
15269.18 440
15270.35 466
15271.52 401
15272.69 439
15273.85 449
15275.02 433
15276.19 425
15277.36 420
15278.52 443
15279.69 446
15280.86 445
15282.03 410
15283.20 414
15284.36 438
15285.53 439
15286.70 443
15287.87 413
15289.04 419
15290.20 427
15291.37 418
15292.54 409
15293.71 406
15294.88 426
15296.05 423
15297.21 426
15298.38 417
15299.55 413
15300.72 391
15301.89 447
15303.06 462
15304.22 451
15305.39 402
15306.56 417
15307.73 420
15308.90 410
15310.07 438
15311.24 463
15312.41 443
15313.58 444
15314.74 428
15315.91 428
15317.08 422
15318.25 460
15319.42 463
15320.59 409
15321.76 436
15322.93 431
15324.10 440
15325.27 447
15326.44 431
15327.61 450
15328.78 438
15329.95 436
15331.12 445
15332.29 476
15333.46 436
15334.63 447
15335.80 443
15336.97 447
15338.14 430
15339.31 434
15340.48 400
15341.65 435
15342.82 430
15343.99 483
15345.16 462
15346.33 484
15347.50 447
15348.67 446
15349.84 464
15351.01 411
15352.18 430
15353.35 453
15354.52 450
15355.69 442
15356.86 442
15358.03 436
15359.20 443
15360.37 433
15361.54 468
15362.71 462
15363.89 461
15365.06 453
15366.23 449
15367.40 450
15368.57 457
15369.74 463
15370.91 468
15372.08 463
15373.25 459
15374.43 488
15375.60 423
15376.77 451
15377.94 444
15379.11 456
15380.28 463
15381.46 463
15382.63 499
15383.80 486
15384.97 492
15386.14 487
15387.31 462
15388.49 447
15389.66 462
15390.83 466
15392.00 449
15393.17 485
15394.35 509
15395.52 484
15396.69 474
15397.86 494
15399.03 484
15400.21 488
15401.38 494
15402.55 523
15403.72 493
15404.90 472
15406.07 495
15407.24 471
15408.41 484
15409.59 478
15410.76 480
15411.93 484
15413.11 460
15414.28 449
15415.45 432
15416.62 426
15417.80 420
15418.97 416
15420.14 424
15421.32 452
15422.49 477
15423.66 438
15424.84 405
15426.01 399
15427.18 415
15428.36 419
15429.53 437
15430.70 396
15431.88 421
15433.05 429
15434.22 430
15435.40 372
15436.57 362
15437.75 412
15438.92 427
15440.09 401
15441.27 404
15442.44 422
15443.61 389
15444.79 422
15445.96 375
15447.14 398
15448.31 400
15449.49 457
15450.66 418
15451.83 404
15453.01 391
15454.18 395
15455.36 442
15456.53 407
15457.71 418
15458.88 411
15460.06 421
15461.23 401
15462.40 429
15463.58 401
15464.75 441
15465.93 411
15467.10 409
15468.28 415
15469.45 393
15470.63 387
15471.80 413
15472.98 402
15474.15 393
15475.33 395
15476.50 442
15477.68 406
15478.86 381
15480.03 389
15481.21 410
15482.38 386
15483.56 384
15484.73 409
15485.91 406
15487.08 408
15488.26 392
15489.44 395
15490.61 404
15491.79 397
15492.96 403
15494.14 424
15495.31 399
15496.49 380
15497.67 383
15498.84 416
15500.02 392
15501.20 402
15502.37 419
15503.55 394
15504.72 426
15505.90 400
15507.08 397
15508.25 383
15509.43 436
15510.61 445
15511.78 390
15512.96 394
15514.14 389
15515.31 396
15516.49 396
15517.67 413
15518.84 397
15520.02 418
15521.20 406
15522.37 449
15523.55 386
15524.73 418
15525.91 412
15527.08 439
15528.26 436
15529.44 436
15530.61 414
15531.79 418
15532.97 431
15534.15 435
15535.32 396
15536.50 379
15537.68 413
15538.86 452
15540.03 440
15541.21 450
15542.39 410
15543.57 421
15544.75 436
15545.92 430
15547.10 440
15548.28 420
15549.46 450
15550.64 422
15551.81 388
15552.99 414
15554.17 399
15555.35 430
15556.53 421
15557.70 421
15558.88 437
15560.06 415
15561.24 481
15562.42 494
15563.60 419
15564.78 429
15565.95 447
15567.13 457
15568.31 453
15569.49 418
15570.67 444
15571.85 448
15573.03 466
15574.21 422
15575.38 462
15576.56 454
15577.74 452
15578.92 464
15580.10 470
15581.28 487
15582.46 499
15583.64 484
15584.82 467
15586.00 471
15587.18 492
15588.36 487
15589.54 470
15590.72 459
15591.90 496
15593.08 466
15594.25 472
15595.43 507
15596.61 479
15597.79 516
15598.97 500
15600.15 509
15601.33 508
15602.51 535
15603.69 504
15604.87 527
15606.05 519
15607.23 506
15608.41 549
15609.60 551
15610.78 533
15611.96 563
15613.14 530
15614.32 527
15615.50 522
15616.68 559
15617.86 558
15619.04 549
15620.22 548
15621.40 561
15622.58 600
15623.76 559
15624.94 596
15626.12 610
15627.31 540
15628.49 561
15629.67 592
15630.85 562
15632.03 588
15633.21 602
15634.39 605
15635.57 586
15636.75 602
15637.94 655
15639.12 641
15640.30 646
15641.48 637
15642.66 643
15643.84 659
15645.03 686
15646.21 637
15647.39 661
15648.57 673
15649.75 696
15650.93 691
15652.12 686
15653.30 656
15654.48 650
15655.66 681
15656.84 695
15658.03 719
15659.21 678
15660.39 687
15661.57 655
15662.76 658
15663.94 687
15665.12 652
15666.30 652
15667.48 659
15668.67 671
15669.85 656
15671.03 655
15672.22 676
15673.40 714
15674.58 657
15675.76 650
15676.95 667
15678.13 634
15679.31 679
15680.50 690
15681.68 660
15682.86 625
15684.04 645
15685.23 657
15686.41 666
15687.59 608
15688.78 658
15689.96 654
15691.14 640
15692.33 672
15693.51 693
15694.69 666
15695.88 655
15697.06 631
15698.25 635
15699.43 658
15700.61 675
15701.80 696
15702.98 651
15704.16 667
15705.35 662
15706.53 656
15707.72 700
15708.90 688
15710.08 662
15711.27 701
15712.45 688
15713.64 732
15714.82 705
15716.01 688
15717.19 714
15718.37 710
15719.56 715
15720.74 755
15721.93 716
15723.11 721
15724.30 735
15725.48 687
15726.67 720
15727.85 715
15729.04 726
15730.22 694
15731.41 723
15732.59 707
15733.78 719
15734.96 670
15736.15 766
15737.33 697
15738.52 710
15739.70 714
15740.89 710
15742.07 711
15743.26 732
15744.44 747
15745.63 744
15746.81 735
15748.00 725
15749.19 779
15750.37 708
15751.56 713
15752.74 727
15753.93 798
15755.11 729
15756.30 769
15757.49 769
15758.67 726
15759.86 769
15761.04 761
15762.23 753
15763.42 772
15764.60 788
15765.79 742
15766.97 717
15768.16 714
15769.35 734
15770.53 732
15771.72 744
15772.91 724
15774.09 707
15775.28 683
15776.47 725
15777.65 742
15778.84 773
15780.03 700
15781.21 703
15782.40 694
15783.59 655
15784.77 656
15785.96 669
15787.15 671
15788.33 668
15789.52 665
15790.71 624
15791.90 662
15793.08 674
15794.27 616
15795.46 650
15796.65 671
15797.83 649
15799.02 698
15800.21 647
15801.40 613
15802.58 639
15803.77 620
15804.96 631
15806.15 634
15807.33 622
15808.52 591
15809.71 563
15810.90 593
15812.09 571
15813.27 574
15814.46 532
15815.65 583
15816.84 595
15818.03 619
15819.21 582
15820.40 567
15821.59 554
15822.78 604
15823.97 590
15825.16 629
15826.34 582
15827.53 581
15828.72 538
15829.91 551
15831.10 542
15832.29 574
15833.48 582
15834.66 577
15835.85 521
15837.04 527
15838.23 554
15839.42 580
15840.61 570
15841.80 564
15842.99 569
15844.18 557
15845.37 592
15846.56 570
15847.74 549
15848.93 541
15850.12 569
15851.31 559
15852.50 559
15853.69 552
15854.88 566
15856.07 560
15857.26 529
15858.45 548
15859.64 587
15860.83 593
15862.02 531
15863.21 558
15864.40 580
15865.59 545
15866.78 538
15867.97 576
15869.16 615
15870.35 618
15871.54 609
15872.73 562
15873.92 592
15875.11 585
15876.30 608
15877.49 610
15878.68 623
15879.87 586
15881.06 573
15882.25 564
15883.44 573
15884.64 535
15885.83 597
15887.02 558
15888.21 578
15889.40 574
15890.59 627
15891.78 613
15892.97 601
15894.16 574
15895.35 602
15896.54 638
15897.74 599
15898.93 638
15900.12 628
15901.31 627
15902.50 653
15903.69 609
15904.88 610
15906.08 633
15907.27 658
15908.46 640
15909.65 620
15910.84 665
15912.03 652
15913.23 650
15914.42 665
15915.61 633
15916.80 624
15917.99 644
15919.18 626
15920.38 636
15921.57 648
15922.76 649
15923.95 669
15925.15 650
15926.34 654
15927.53 629
15928.72 626
15929.91 629
15931.11 589
15932.30 635
15933.49 617
15934.68 671
15935.88 652
15937.07 642
15938.26 618
15939.46 659
15940.65 630
15941.84 583
15943.03 592
15944.23 593
15945.42 640
15946.61 572
15947.81 578
15949.00 584
15950.19 579
15951.39 538
15952.58 556
15953.77 561
15954.97 540
15956.16 509
15957.35 519
15958.55 493
15959.74 495
15960.93 485
15962.13 487
15963.32 495
15964.51 486
15965.71 482
15966.90 498
15968.09 466
15969.29 449
15970.48 498
15971.68 491
15972.87 437
15974.06 446
15975.26 475
15976.45 441
15977.65 469
15978.84 500
15980.04 470
15981.23 443
15982.42 473
15983.62 463
15984.81 423
15986.01 418
15987.20 411
15988.40 463
15989.59 464
15990.79 459
15991.98 443
15993.18 443
15994.37 455
15995.57 429
15996.76 435
15997.96 418
15999.15 428
16000.35 438
16001.54 442
16002.74 402
16003.93 399
16005.13 414
16006.32 418
16007.52 439
16008.71 405
16009.91 433
16011.10 450
16012.30 430
16013.49 411
16014.69 408
16015.88 433
16017.08 387
16018.28 425
16019.47 404
16020.67 410
16021.86 418
16023.06 424
16024.26 413
16025.45 426
16026.65 403
16027.84 398
16029.04 388
16030.24 408
16031.43 430
16032.63 417
16033.82 386
16035.02 378
16036.22 375
16037.41 398
16038.61 427
16039.81 399
16041.00 377
16042.20 366
16043.40 383
16044.59 393
16045.79 446
16046.99 422
16048.18 419
16049.38 421
16050.58 428
16051.77 423
16052.97 395
16054.17 407
16055.37 420
16056.56 394
16057.76 394
16058.96 353
16060.15 382
16061.35 431
16062.55 398
16063.75 379
16064.94 384
16066.14 385
16067.34 419
16068.54 389
16069.73 357
16070.93 393
16072.13 346
16073.33 396
16074.52 390
16075.72 360
16076.92 362
16078.12 402
16079.32 370
16080.51 377
16081.71 372
16082.91 387
16084.11 384
16085.31 385
16086.51 362
16087.70 348
16088.90 378
16090.10 389
16091.30 378
16092.50 376
16093.70 337
16094.89 316
16096.09 371
16097.29 341
16098.49 316
16099.69 382
16100.89 366
16102.09 350
16103.29 342
16104.48 360
16105.68 358
16106.88 340
16108.08 344
16109.28 398
16110.48 364
16111.68 376
16112.88 352
16114.08 333
16115.28 320
16116.48 349
16117.68 378
16118.88 352
16120.07 355
16121.27 380
16122.47 356
16123.67 381
16124.87 353
16126.07 377
16127.27 352
16128.47 320
16129.67 319
16130.87 336
16132.07 357
16133.27 346
16134.47 345
16135.67 337
16136.87 368
16138.07 361
16139.27 347
16140.47 331
16141.67 328
16142.87 324
16144.07 336
16145.27 339
16146.48 303
16147.68 349
16148.88 354
16150.08 343
16151.28 340
16152.48 348
16153.68 352
16154.88 360
16156.08 349
16157.28 360
16158.48 349
16159.68 338
16160.88 336
16162.09 326
16163.29 352
16164.49 359
16165.69 372
16166.89 361
16168.09 342
16169.29 320
16170.49 338
16171.70 401
16172.90 373
16174.10 342
16175.30 315
16176.50 338
16177.70 358
16178.91 347
16180.11 359
16181.31 348
16182.51 351
16183.71 374
16184.91 353
16186.12 314
16187.32 326
16188.52 350
16189.72 369
16190.93 340
16192.13 359
16193.33 364
16194.53 339
16195.73 343
16196.94 369
16198.14 345
16199.34 365
16200.54 335
16201.75 348
16202.95 362
16204.15 361
16205.35 360
16206.56 339
16207.76 353
16208.96 327
16210.17 355
16211.37 379
16212.57 342
16213.77 340
16214.98 376
16216.18 350
16217.38 371
16218.59 351
16219.79 369
16220.99 367
16222.20 349
16223.40 368
16224.60 374
16225.81 354
16227.01 353
16228.21 351
16229.42 361
16230.62 365
16231.82 384
16233.03 381
16234.23 343
16235.44 391
16236.64 368
16237.84 364
16239.05 387
16240.25 368
16241.46 359
16242.66 386
16243.86 405
16245.07 383
16246.27 398
16247.48 374
16248.68 371
16249.89 362
16251.09 404
16252.29 393
16253.50 384
16254.70 398
16255.91 400
16257.11 377
16258.32 384
16259.52 375
16260.73 416
16261.93 415
16263.14 401
16264.34 388
16265.55 421
16266.75 380
16267.96 424
16269.16 392
16270.37 394
16271.57 410
16272.78 393
16273.98 434
16275.19 401
16276.39 418
16277.60 401
16278.80 405
16280.01 409
16281.21 390
16282.42 423
16283.63 430
16284.83 425
16286.04 427
16287.24 413
16288.45 430
16289.65 381
16290.86 408
16292.07 451
16293.27 427
16294.48 415
16295.68 404
16296.89 428
16298.10 408
16299.30 422
16300.51 427
16301.71 441
16302.92 403
16304.13 455
16305.33 497
16306.54 450
16307.75 438
16308.95 445
16310.16 472
16311.37 445
16312.57 436
16313.78 443
16314.99 448
16316.19 430
16317.40 444
16318.61 471
16319.81 448
16321.02 449
16322.23 433
16323.44 457
16324.64 383
16325.85 393
16327.06 422
16328.26 411
16329.47 365
16330.68 381
16331.89 382
16333.09 394
16334.30 390
16335.51 375
16336.72 369
16337.92 390
16339.13 382
16340.34 370
16341.55 379
16342.75 372
16343.96 347
16345.17 365
16346.38 343
16347.59 349
16348.79 358
16350.00 369
16351.21 362
16352.42 365
16353.63 381
16354.84 353
16356.04 343
16357.25 363
16358.46 360
16359.67 334
16360.88 306
16362.09 321
16363.29 349
16364.50 347
16365.71 336
16366.92 348
16368.13 333
16369.34 383
16370.55 333
16371.76 315
16372.96 352
16374.17 362
16375.38 341
16376.59 330
16377.80 326
16379.01 331
16380.22 343
16381.43 331
16382.64 332
16383.85 335
16385.06 342
16386.27 349
16387.47 361
16388.68 331
16389.89 315
16391.10 356
16392.31 354
16393.52 361
16394.73 359
16395.94 317
16397.15 333
16398.36 330
16399.57 336
16400.78 350
16401.99 327
16403.20 320
16404.41 325
16405.62 327
16406.83 356
16408.04 337
16409.25 335
16410.46 320
16411.67 328
16412.88 330
16414.09 325
16415.30 338
16416.52 330
16417.73 333
16418.94 326
16420.15 301
16421.36 345
16422.57 335
16423.78 340
16424.99 307
16426.20 342
16427.41 328
16428.62 354
16429.83 328
16431.05 332
16432.26 327
16433.47 312
16434.68 314
16435.89 347
16437.10 358
16438.31 317
16439.52 318
16440.74 317
16441.95 303
16443.16 311
16444.37 322
16445.58 367
16446.79 361
16448.00 335
16449.22 314
16450.43 326
16451.64 319
16452.85 329
16454.06 325
16455.28 318
16456.49 325
16457.70 326
16458.91 338
16460.12 320
16461.34 318
16462.55 332
16463.76 329
16464.97 327
16466.19 308
16467.40 326
16468.61 313
16469.82 323
16471.04 291
16472.25 297
16473.46 310
16474.67 302
16475.89 303
16477.10 299
16478.31 317
16479.52 321
16480.74 349
16481.95 318
16483.16 309
16484.38 321
16485.59 295
16486.80 297
16488.02 293
16489.23 299
16490.44 300
16491.66 331
16492.87 311
16494.08 321
16495.30 332
16496.51 288
16497.72 293
16498.94 328
16500.15 318
16501.36 318
16502.58 316
16503.79 337
16505.00 296
16506.22 315
16507.43 297
16508.65 334
16509.86 326
16511.07 296
16512.29 294
16513.50 287
16514.72 326
16515.93 286
16517.15 324
16518.36 291
16519.57 317
16520.79 305
16522.00 286
16523.22 301
16524.43 278
16525.65 310
16526.86 314
16528.08 307
16529.29 340
16530.51 314
16531.72 297
16532.93 293
16534.15 301
16535.36 282
16536.58 298
16537.79 312
16539.01 297
16540.22 342
16541.44 304
16542.65 310
16543.87 311
16545.09 330
16546.30 329
16547.52 319
16548.73 304
16549.95 296
16551.16 328
16552.38 315
16553.59 295
16554.81 287
16556.02 309
16557.24 328
16558.46 340
16559.67 289
16560.89 302
16562.10 339
16563.32 339
16564.54 378
16565.75 323
16566.97 343
16568.18 342
16569.40 336
16570.62 309
16571.83 316
16573.05 341
16574.27 336
16575.48 340
16576.70 320
16577.91 362
16579.13 321
16580.35 311
16581.56 354
16582.78 340
16584.00 339
16585.21 341
16586.43 340
16587.65 342
16588.87 335
16590.08 345
16591.30 377
16592.52 341
16593.73 330
16594.95 326
16596.17 304
16597.38 319
16598.60 340
16599.82 359
16601.04 310
16602.25 303
16603.47 309
16604.69 310
16605.91 312
16607.12 327
16608.34 314
16609.56 312
16610.78 294
16611.99 315
16613.21 318
16614.43 319
16615.65 275
16616.87 287
16618.08 312
16619.30 302
16620.52 287
16621.74 283
16622.96 300
16624.17 268
16625.39 291
16626.61 293
16627.83 275
16629.05 299
16630.27 317
16631.48 346
16632.70 307
16633.92 311
16635.14 291
16636.36 298
16637.58 291
16638.80 268
16640.02 312
16641.23 288
16642.45 279
16643.67 289
16644.89 280
16646.11 319
16647.33 313
16648.55 302
16649.77 296
16650.99 270
16652.21 283
16653.42 280
16654.64 282
16655.86 282
16657.08 296
16658.30 299
16659.52 309
16660.74 291
16661.96 289
16663.18 288
16664.40 297
16665.62 282
16666.84 286
16668.06 278
16669.28 252
16670.50 277
16671.72 292
16672.94 275
16674.16 281
16675.38 262
16676.60 296
16677.82 291
16679.04 255
16680.26 259
16681.48 275
16682.70 267
16683.92 281
16685.14 247
16686.36 294
16687.58 290
16688.80 291
16690.02 276
16691.24 255
16692.46 280
16693.69 294
16694.91 301
16696.13 256
16697.35 274
16698.57 293
16699.79 317
16701.01 277
16702.23 247
16703.45 266
16704.67 298
16705.90 266
16707.12 284
16708.34 280
16709.56 292
16710.78 298
16712.00 292
16713.22 282
16714.44 290
16715.67 266
16716.89 291
16718.11 294
16719.33 257
16720.55 279
16721.77 281
16723.00 298
16724.22 260
16725.44 251
16726.66 296
16727.88 323
16729.11 317
16730.33 302
16731.55 286
16732.77 267
16733.99 300
16735.22 276
16736.44 278
16737.66 281
16738.88 307
16740.11 302
16741.33 295
16742.55 258
16743.77 273
16745.00 303
16746.22 281
16747.44 287
16748.67 278
16749.89 297
16751.11 327
16752.33 290
16753.56 298
16754.78 289
16756.00 298
16757.23 311
16758.45 298
16759.67 324
16760.90 273
16762.12 297
16763.34 303
16764.57 302
16765.79 287
16767.01 299
16768.24 301
16769.46 317
16770.68 304
16771.91 290
16773.13 280
16774.35 277
16775.58 300
16776.80 299
16778.02 304
16779.25 303
16780.47 293
16781.70 250
16782.92 270
16784.14 300
16785.37 302
16786.59 297
16787.82 266
16789.04 255
16790.27 255
16791.49 281
16792.71 288
16793.94 303
16795.16 290
16796.39 287
16797.61 278
16798.84 299
16800.06 304
16801.29 272
16802.51 267
16803.74 287
16804.96 292
16806.19 283
16807.41 293
16808.64 262
16809.86 293
16811.09 284
16812.31 305
16813.54 269
16814.76 292
16815.99 309
16817.21 311
16818.44 289
16819.66 286
16820.89 291
16822.11 314
16823.34 290
16824.56 305
16825.79 301
16827.01 307
16828.24 299
16829.47 274
16830.69 281
16831.92 294
16833.14 298
16834.37 299
16835.60 319
16836.82 290
16838.05 287
16839.27 300
16840.50 313
16841.73 341
16842.95 335
16844.18 331
16845.40 352
16846.63 371
16847.86 353
16849.08 394
16850.31 364
16851.54 361
16852.76 342
16853.99 359
16855.22 373
16856.44 387
16857.67 366
16858.90 345
16860.12 364
16861.35 392
16862.58 368
16863.80 368
16865.03 363
16866.26 365
16867.49 415
16868.71 400
16869.94 392
16871.17 407
16872.39 417
16873.62 411
16874.85 410
16876.08 394
16877.30 440
16878.53 441
16879.76 413
16880.99 404
16882.21 423
16883.44 435
16884.67 450
16885.90 456
16887.13 423
16888.35 440
16889.58 457
16890.81 452
16892.04 416
16893.27 449
16894.49 412
16895.72 400
16896.95 450
16898.18 422
16899.41 428
16900.63 383
16901.86 409
16903.09 386
16904.32 393
16905.55 397
16906.78 384
16908.01 394
16909.23 355
16910.46 358
16911.69 344
16912.92 367
16914.15 377
16915.38 391
16916.61 372
16917.84 378
16919.06 349
16920.29 345
16921.52 306
16922.75 374
16923.98 360
16925.21 336
16926.44 346
16927.67 358
16928.90 327
16930.13 320
16931.36 289
16932.59 322
16933.82 332
16935.05 328
16936.27 336
16937.50 328
16938.73 328
16939.96 345
16941.19 346
16942.42 331
16943.65 344
16944.88 344
16946.11 300
16947.34 316
16948.57 324
16949.80 335
16951.03 350
16952.26 311
16953.49 330
16954.72 312
16955.95 312
16957.19 301
16958.42 280
16959.65 321
16960.88 341
16962.11 322
16963.34 303
16964.57 268
16965.80 272
16967.03 275
16968.26 325
16969.49 293
16970.72 267
16971.95 300
16973.18 284
16974.42 269
16975.65 297
16976.88 294
16978.11 305
16979.34 338
16980.57 328
16981.80 313
16983.03 291
16984.26 290
16985.50 301
16986.73 291
16987.96 292
16989.19 284
16990.42 297
16991.65 290
16992.89 306
16994.12 331
16995.35 290
16996.58 291
16997.81 293
16999.04 286
17000.28 279
17001.51 291
17002.74 296
17003.97 288
17005.20 294
17006.44 305
17007.67 274
17008.90 306
17010.13 309
17011.37 277
17012.60 287
17013.83 277
17015.06 296
17016.30 299
17017.53 290
17018.76 274
17019.99 285
17021.23 298
17022.46 268
17023.69 288
17024.92 291
17026.16 301
17027.39 280
17028.62 286
17029.86 291
17031.09 299
17032.32 288
17033.56 287
17034.79 246
17036.02 274
17037.26 293
17038.49 259
17039.72 263
17040.96 265
17042.19 280
17043.42 281
17044.66 277
17045.89 300
17047.12 267
17048.36 273
17049.59 289
17050.82 276
17052.06 266
17053.29 289
17054.53 261
17055.76 290
17056.99 298
17058.23 275
17059.46 290
17060.70 272
17061.93 279
17063.16 260
17064.40 264
17065.63 264
17066.87 292
17068.10 248
17069.34 254
17070.57 252
17071.81 273
17073.04 301
17074.27 276
17075.51 281
17076.74 283
17077.98 284
17079.21 273
17080.45 265
17081.68 279
17082.92 261
17084.15 271
17085.39 274
17086.62 263
17087.86 267
17089.09 274
17090.33 227
17091.56 260
17092.80 243
17094.04 269
17095.27 256
17096.51 253
17097.74 244
17098.98 263
17100.21 244
17101.45 260
17102.68 268
17103.92 247
17105.16 256
17106.39 270
17107.63 296
17108.86 259
17110.10 264
17111.33 284
17112.57 279
17113.81 222
17115.04 224
17116.28 261
17117.52 225
17118.75 239
17119.99 282
17121.22 268
17122.46 255
17123.70 258
17124.93 264
17126.17 266
17127.41 253
17128.64 280
17129.88 278
17131.12 266
17132.35 256
17133.59 237
17134.83 236
17136.06 255
17137.30 229
17138.54 255
17139.77 261
17141.01 263
17142.25 262
17143.49 272
17144.72 260
17145.96 249
17147.20 252
17148.43 262
17149.67 240
17150.91 242
17152.15 246
17153.38 243
17154.62 258
17155.86 259
17157.10 276
17158.33 245
17159.57 239
17160.81 246
17162.05 245
17163.29 248
17164.52 259
17165.76 274
17167.00 262
17168.24 248
17169.48 213
17170.71 255
17171.95 236
17173.19 245
17174.43 243
17175.67 239
17176.91 245
17178.14 245
17179.38 254
17180.62 241
17181.86 244
17183.10 238
17184.34 233
17185.57 239
17186.81 243
17188.05 221
17189.29 245
17190.53 220
17191.77 221
17193.01 224
17194.25 264
17195.49 269
17196.72 218
17197.96 212
17199.20 270
17200.44 241
17201.68 251
17202.92 256
17204.16 250
17205.40 249
17206.64 242
17207.88 253
17209.12 234
17210.36 240
17211.60 226
17212.84 235
17214.08 242
17215.32 230
17216.56 222
17217.80 251
17219.04 239
17220.28 226
17221.52 240
17222.76 248
17224.00 219
17225.24 213
17226.48 235
17227.72 217
17228.96 234
17230.20 228
17231.44 212
17232.68 222
17233.92 218
17235.16 234
17236.40 244
17237.64 240
17238.88 243
17240.12 245
17241.36 239
17242.60 218
17243.84 229
17245.08 222
17246.32 211
17247.57 210
17248.81 210
17250.05 239
17251.29 210
17252.53 228
17253.77 230
17255.01 228
17256.25 223
17257.49 228
17258.74 204
17259.98 228
17261.22 208
17262.46 224
17263.70 242
17264.94 206
17266.18 236
17267.43 215
17268.67 230
17269.91 230
17271.15 205
17272.39 216
17273.63 213
17274.88 227
17276.12 230
17277.36 230
17278.60 234
17279.84 218
17281.09 245
17282.33 218
17283.57 232
17284.81 221
17286.06 218
17287.30 236
17288.54 232
17289.78 247
17291.02 232
17292.27 217
17293.51 226
17294.75 233
17296.00 221
17297.24 247
17298.48 234
17299.72 223
17300.97 230
17302.21 221
17303.45 240
17304.70 213
17305.94 220
17307.18 232
17308.42 231
17309.67 238
17310.91 228
17312.15 205
17313.40 217
17314.64 220
17315.88 215
17317.13 194
17318.37 203
17319.61 219
17320.86 212
17322.10 210
17323.34 210
17324.59 230
17325.83 211
17327.08 249
17328.32 233
17329.56 239
17330.81 231
17332.05 235
17333.30 221
17334.54 226
17335.78 211
17337.03 220
17338.27 234
17339.52 205
17340.76 233
17342.00 206
17343.25 219
17344.49 223
17345.74 229
17346.98 214
17348.23 193
17349.47 197
17350.72 232
17351.96 236
17353.21 212
17354.45 202
17355.70 233
17356.94 238
17358.18 233
17359.43 218
17360.67 211
17361.92 230
17363.16 221
17364.41 214
17365.66 201
17366.90 216
17368.15 201
17369.39 245
17370.64 224
17371.88 225
17373.13 200
17374.37 232
17375.62 250
17376.86 231
17378.11 236
17379.35 226
17380.60 223
17381.85 239
17383.09 236
17384.34 217
17385.58 218
17386.83 254
17388.08 247
17389.32 221
17390.57 229
17391.81 214
17393.06 221
17394.31 211
17395.55 243
17396.80 223
17398.04 230
17399.29 227
17400.54 223
17401.78 236
17403.03 234
17404.28 220
17405.52 201
17406.77 247
17408.02 248
17409.26 244
17410.51 230
17411.76 257
17413.00 234
17414.25 238
17415.50 235
17416.75 244
17417.99 243
17419.24 211
17420.49 236
17421.73 227
17422.98 227
17424.23 230
17425.48 221
17426.72 214
17427.97 209
17429.22 197
17430.46 236
17431.71 227
17432.96 247
17434.21 238
17435.46 210
17436.70 205
17437.95 217
17439.20 224
17440.45 231
17441.69 251
17442.94 225
17444.19 245
17445.44 245
17446.69 230
17447.93 232
17449.18 265
17450.43 235
17451.68 229
17452.93 228
17454.18 253
17455.42 243
17456.67 245
17457.92 250
17459.17 250
17460.42 249
17461.67 232
17462.92 243
17464.16 233
17465.41 248
17466.66 226
17467.91 242
17469.16 240
17470.41 236
17471.66 237
17472.91 249
17474.16 249
17475.40 243
17476.65 279
17477.90 244
17479.15 265
17480.40 250
17481.65 250
17482.90 245
17484.15 260
17485.40 268
17486.65 268
17487.90 246
17489.15 249
17490.40 249
17491.65 283
17492.90 271
17494.15 273
17495.40 279
17496.65 252
17497.90 249
17499.15 247
17500.40 260
17501.65 256
17502.90 275
17504.15 236
17505.40 270
17506.65 259
17507.90 260
17509.15 257
17510.40 270
17511.65 271
17512.90 255
17514.15 276
17515.40 264
17516.65 269
17517.90 263
17519.15 279
17520.40 275
17521.65 294
17522.90 265
17524.15 283
17525.41 279
17526.66 303
17527.91 266
17529.16 269
17530.41 261
17531.66 275
17532.91 273
17534.16 278
17535.41 296
17536.67 287
17537.92 297
17539.17 292
17540.42 298
17541.67 291
17542.92 310
17544.17 331
17545.43 323
17546.68 311
17547.93 299
17549.18 300
17550.43 274
17551.68 327
17552.94 306
17554.19 311
17555.44 303
17556.69 303
17557.94 271
17559.20 318
17560.45 297
17561.70 277
17562.95 283
17564.21 321
17565.46 292
17566.71 283
17567.96 273
17569.21 281
17570.47 259
17571.72 256
17572.97 266
17574.22 284
17575.48 303
17576.73 283
17577.98 299
17579.24 267
17580.49 290
17581.74 271
17582.99 295
17584.25 284
17585.50 274
17586.75 276
17588.01 287
17589.26 263
17590.51 252
17591.77 295
17593.02 282
17594.27 283
17595.53 281
17596.78 279
17598.03 285
17599.29 293
17600.54 306
17601.79 282
17603.05 282
17604.30 311
17605.56 293
17606.81 305
17608.06 285
17609.32 294
17610.57 291
17611.82 299
17613.08 285
17614.33 275
17615.59 295
17616.84 305
17618.10 297
17619.35 307
17620.60 294
17621.86 291
17623.11 304
17624.37 264
17625.62 290
17626.88 297
17628.13 272
17629.39 290
17630.64 263
17631.89 306
17633.15 268
17634.40 280
17635.66 264
17636.91 282
17638.17 266
17639.42 272
17640.68 268
17641.93 300
17643.19 267
17644.44 222
17645.70 273
17646.95 268
17648.21 274
17649.47 282
17650.72 285
17651.98 268
17653.23 299
17654.49 296
17655.74 312
17657.00 292
17658.25 279
17659.51 281
17660.77 284
17662.02 266
17663.28 270
17664.53 268
17665.79 283
17667.04 282
17668.30 269
17669.56 244
17670.81 263
17672.07 272
17673.33 250
17674.58 266
17675.84 228
17677.09 280
17678.35 271
17679.61 238
17680.86 250
17682.12 268
17683.38 241
17684.63 234
17685.89 246
17687.15 234
17688.40 237
17689.66 245
17690.92 262
17692.17 260
17693.43 250
17694.69 249
17695.94 243
17697.20 234
17698.46 226
17699.72 235
17700.97 268
17702.23 229
17703.49 251
17704.74 259
17706.00 262
17707.26 245
17708.52 249
17709.77 237
17711.03 224
17712.29 245
17713.55 233
17714.80 274
17716.06 244
17717.32 223
17718.58 220
17719.84 250
17721.09 232
17722.35 231
17723.61 227
17724.87 253
17726.13 269
17727.38 243
17728.64 235
17729.90 221
17731.16 204
17732.42 245
17733.67 241
17734.93 217
17736.19 214
17737.45 231
17738.71 260
17739.97 244
17741.23 236
17742.48 226
17743.74 242
17745.00 202
17746.26 249
17747.52 231
17748.78 222
17750.04 239
17751.30 219
17752.55 210
17753.81 226
17755.07 235
17756.33 216
17757.59 209
17758.85 227
17760.11 242
17761.37 213
17762.63 243
17763.89 271
17765.15 233
17766.41 245
17767.67 234
17768.93 198
17770.19 224
17771.45 221
17772.70 228
17773.96 255
17775.22 275
17776.48 262
17777.74 226
17779.00 231
17780.26 222
17781.52 223
17782.78 230
17784.04 212
17785.30 220
17786.56 232
17787.82 229
17789.09 204
17790.35 232
17791.61 216
17792.87 248
17794.13 225
17795.39 216
17796.65 206
17797.91 194
17799.17 210
17800.43 255
17801.69 212
17802.95 223
17804.21 212
17805.47 232
17806.73 220
17808.00 202
17809.26 222
17810.52 218
17811.78 252
17813.04 207
17814.30 225
17815.56 209
17816.82 231
17818.08 227
17819.35 229
17820.61 231
17821.87 230
17823.13 232
17824.39 198
17825.65 207
17826.92 222
17828.18 223
17829.44 234
17830.70 218
17831.96 196
17833.22 228
17834.49 217
17835.75 233
17837.01 213
17838.27 210
17839.53 211
17840.80 219
17842.06 212
17843.32 204
17844.58 206
17845.85 207
17847.11 221
17848.37 207
17849.63 212
17850.89 228
17852.16 224
17853.42 214
17854.68 206
17855.95 224
17857.21 221
17858.47 211
17859.73 197
17861.00 186
17862.26 208
17863.52 236
17864.79 214
17866.05 205
17867.31 216
17868.57 210
17869.84 208
17871.10 172
17872.36 182
17873.63 212
17874.89 177
17876.15 227
17877.42 214
17878.68 194
17879.94 204
17881.21 206
17882.47 206
17883.74 197
17885.00 210
17886.26 212
17887.53 220
17888.79 182
17890.05 182
17891.32 199
17892.58 219
17893.85 192
17895.11 187
17896.37 199
17897.64 226
17898.90 203
17900.17 205
17901.43 201
17902.70 204
17903.96 224
17905.22 199
17906.49 199
17907.75 209
17909.02 213
17910.28 184
17911.55 205
17912.81 185
17914.08 212
17915.34 215
17916.61 205
17917.87 184
17919.14 202
17920.40 201
17921.67 180
17922.93 193
17924.20 184
17925.46 223
17926.73 192
17927.99 202
17929.26 228
17930.52 186
17931.79 204
17933.05 200
17934.32 199
17935.58 188
17936.85 174
17938.12 217
17939.38 177
17940.65 203
17941.91 202
17943.18 209
17944.44 240
17945.71 216
17946.98 208
17948.24 229
17949.51 209
17950.77 188
17952.04 222
17953.31 206
17954.57 225
17955.84 189
17957.10 199
17958.37 193
17959.64 189
17960.90 221
17962.17 187
17963.44 203
17964.70 183
17965.97 191
17967.24 196
17968.50 198
17969.77 208
17971.04 210
17972.30 218
17973.57 192
17974.84 205
17976.10 217
17977.37 219
17978.64 198
17979.91 204
17981.17 212
17982.44 199
17983.71 199
17984.97 231
17986.24 225
17987.51 201
17988.78 188
17990.04 196
17991.31 195
17992.58 198
17993.85 203
17995.11 206
17996.38 184
17997.65 182
17998.92 203
18000.18 210
18001.45 203
18002.72 192
18003.99 200
18005.26 189
18006.52 187
18007.79 207
18009.06 219
18010.33 216
18011.60 216
18012.86 203
18014.13 185
18015.40 183
18016.67 213
18017.94 230
18019.21 207
18020.47 215
18021.74 203
18023.01 196
18024.28 202
18025.55 182
18026.82 154
18028.09 198
18029.36 205
18030.62 203
18031.89 187
18033.16 186
18034.43 189
18035.70 186
18036.97 186
18038.24 193
18039.51 198
18040.78 195
18042.05 220
18043.32 216
18044.59 205
18045.85 198
18047.12 239
18048.39 226
18049.66 200
18050.93 190
18052.20 214
18053.47 206
18054.74 211
18056.01 211
18057.28 171
18058.55 178
18059.82 206
18061.09 227
18062.36 207
18063.63 191
18064.90 204
18066.17 212
18067.44 201
18068.71 202
18069.98 186
18071.25 189
18072.52 193
18073.79 202
18075.06 194
18076.33 184
18077.60 189
18078.87 215
18080.15 216
18081.42 222
18082.69 216
18083.96 189
18085.23 217
18086.50 213
18087.77 189
18089.04 216
18090.31 241
18091.58 203
18092.85 190
18094.12 204
18095.40 195
18096.67 201
18097.94 195
18099.21 210
18100.48 191
18101.75 202
18103.02 203
18104.30 211
18105.57 226
18106.84 199
18108.11 209
18109.38 198
18110.65 197
18111.92 200
18113.20 215
18114.47 215
18115.74 189
18117.01 195
18118.28 223
18119.56 217
18120.83 220
18122.10 201
18123.37 188
18124.64 230
18125.92 210
18127.19 204
18128.46 236
18129.73 196
18131.01 210
18132.28 214
18133.55 225
18134.82 203
18136.10 208
18137.37 214
18138.64 222
18139.91 203
18141.19 220
18142.46 236
18143.73 202
18145.01 176
18146.28 209
18147.55 193
18148.82 185
18150.10 202
18151.37 227
18152.64 186
18153.92 196
18155.19 207
18156.46 188
18157.74 204
18159.01 194
18160.28 203
18161.56 212
18162.83 216
18164.10 213
18165.38 210
18166.65 223
18167.93 202
18169.20 202
18170.47 225
18171.75 213
18173.02 229
18174.29 192
18175.57 191
18176.84 199
18178.12 236
18179.39 187
18180.66 182
18181.94 191
18183.21 193
18184.49 195
18185.76 194
18187.04 195
18188.31 193
18189.59 209
18190.86 178
18192.13 201
18193.41 197
18194.68 208
18195.96 220
18197.23 220
18198.51 205
18199.78 186
18201.06 191
18202.33 228
18203.61 186
18204.88 188
18206.16 204
18207.43 188
18208.71 215
18209.98 188
18211.26 204
18212.53 205
18213.81 218
18215.08 227
18216.36 197
18217.63 204
18218.91 208
18220.19 171
18221.46 201
18222.74 198
18224.01 190
18225.29 187
18226.56 190
18227.84 193
18229.12 191
18230.39 193
18231.67 219
18232.94 224
18234.22 205
18235.50 204
18236.77 214
18238.05 201
18239.32 192
18240.60 179
18241.88 201
18243.15 205
18244.43 210
18245.71 199
18246.98 187
18248.26 202
18249.54 196
18250.81 182
18252.09 219
18253.37 220
18254.64 213
18255.92 193
18257.20 205
18258.47 216
18259.75 197
18261.03 185
18262.30 171
18263.58 204
18264.86 212
18266.13 206
18267.41 186
18268.69 197
18269.97 204
18271.24 206
18272.52 190
18273.80 173
18275.08 204
18276.35 203
18277.63 178
18278.91 178
18280.19 190
18281.46 174
18282.74 200
18284.02 195
18285.30 211
18286.58 209
18287.85 213
18289.13 212
18290.41 207
18291.69 224
18292.97 200
18294.24 216
18295.52 208
18296.80 204
18298.08 225
18299.36 187
18300.63 201
18301.91 204
18303.19 161
18304.47 196
18305.75 192
18307.03 182
18308.31 179
18309.58 190
18310.86 181
18312.14 212
18313.42 193
18314.70 200
18315.98 210
18317.26 213
18318.54 185
18319.82 200
18321.09 185
18322.37 178
18323.65 199
18324.93 203
18326.21 199
18327.49 197
18328.77 190
18330.05 210
18331.33 203
18332.61 196
18333.89 182
18335.17 186
18336.45 214
18337.73 194
18339.01 220
18340.29 208
18341.57 200
18342.85 184
18344.13 204
18345.41 188
18346.69 190
18347.97 202
18349.25 189
18350.53 220
18351.81 213
18353.09 206
18354.37 178
18355.65 208
18356.93 183
18358.21 190
18359.49 185
18360.77 213
18362.05 218
18363.33 190
18364.61 202
18365.89 206
18367.17 187
18368.45 191
18369.73 180
18371.01 184
18372.29 195
18373.58 201
18374.86 177
18376.14 196
18377.42 205
18378.70 199
18379.98 206
18381.26 175
18382.54 195
18383.82 201
18385.11 192
18386.39 208
18387.67 196
18388.95 177
18390.23 215
18391.51 194
18392.79 219
18394.08 188
18395.36 212
18396.64 227
18397.92 203
18399.20 194
18400.49 166
18401.77 187
18403.05 187
18404.33 177
18405.61 180
18406.90 186
18408.18 187
18409.46 205
18410.74 211
18412.02 184
18413.31 183
18414.59 189
18415.87 187
18417.15 189
18418.44 205
18419.72 190
18421.00 220
18422.28 197
18423.57 208
18424.85 166
18426.13 169
18427.41 195
18428.70 202
18429.98 175
18431.26 207
18432.55 227
18433.83 202
18435.11 196
18436.40 201
18437.68 191
18438.96 201
18440.25 204
18441.53 198
18442.81 200
18444.10 203
18445.38 217
18446.66 198
18447.95 180
18449.23 198
18450.51 206
18451.80 179
18453.08 190
18454.36 185
18455.65 161
18456.93 192
18458.22 207
18459.50 197
18460.78 181
18462.07 206
18463.35 206
18464.64 196
18465.92 205
18467.20 199
18468.49 179
18469.77 201
18471.06 192
18472.34 197
18473.63 186
18474.91 199
18476.19 208
18477.48 199
18478.76 195
18480.05 187
18481.33 206
18482.62 222
18483.90 200
18485.19 186
18486.47 212
18487.76 193
18489.04 199
18490.33 190
18491.61 194
18492.90 196
18494.18 186
18495.47 192
18496.75 212
18498.04 181
18499.32 184
18500.61 213
18501.89 179
18503.18 174
18504.46 175
18505.75 191
18507.04 172
18508.32 186
18509.61 181
18510.89 207
18512.18 172
18513.46 190
18514.75 184
18516.04 202
18517.32 208
18518.61 205
18519.89 196
18521.18 184
18522.47 189
18523.75 205
18525.04 179
18526.32 217
18527.61 211
18528.90 210
18530.18 208
18531.47 200
18532.76 206
18534.04 204
18535.33 201
18536.62 220
18537.90 202
18539.19 230
18540.48 180
18541.76 205
18543.05 202
18544.34 186
18545.62 200
18546.91 215
18548.20 197
18549.48 211
18550.77 186
18552.06 183
18553.35 224
18554.63 223
18555.92 185
18557.21 209
18558.50 219
18559.78 198
18561.07 215
18562.36 199
18563.65 213
18564.93 244
18566.22 224
18567.51 225
18568.80 233
18570.08 197
18571.37 215
18572.66 232
18573.95 226
18575.24 209
18576.52 196
18577.81 209
18579.10 227
18580.39 229
18581.68 202
18582.96 228
18584.25 226
18585.54 248
18586.83 201
18588.12 222
18589.41 244
18590.69 245
18591.98 235
18593.27 211
18594.56 230
18595.85 230
18597.14 231
18598.43 206
18599.71 249
18601.00 225
18602.29 218
18603.58 237
18604.87 243
18606.16 238
18607.45 261
18608.74 230
18610.03 239
18611.32 248
18612.61 240
18613.89 221
18615.18 252
18616.47 228
18617.76 262
18619.05 221
18620.34 244
18621.63 234
18622.92 259
18624.21 265
18625.50 258
18626.79 260
18628.08 218
18629.37 257
18630.66 226
18631.95 253
18633.24 222
18634.53 243
18635.82 228
18637.11 230
18638.40 236
18639.69 223
18640.98 221
18642.27 211
18643.56 235
18644.85 207
18646.14 206
18647.43 197
18648.72 216
18650.01 211
18651.30 204
18652.59 235
18653.89 217
18655.18 183
18656.47 197
18657.76 194
18659.05 199
18660.34 201
18661.63 223
18662.92 197
18664.21 214
18665.50 220
18666.79 203
18668.09 220
18669.38 187
18670.67 196
18671.96 195
18673.25 208
18674.54 191
18675.83 173
18677.13 185
18678.42 178
18679.71 187
18681.00 180
18682.29 190
18683.58 208
18684.88 195
18686.17 165
18687.46 180
18688.75 202
18690.04 180
18691.33 204
18692.63 177
18693.92 203
18695.21 190
18696.50 189
18697.80 209
18699.09 207
18700.38 191
18701.67 207
18702.96 176
18704.26 191
18705.55 173
18706.84 180
18708.13 173
18709.43 190
18710.72 195
18712.01 196
18713.31 214
18714.60 205
18715.89 178
18717.18 210
18718.48 218
18719.77 189
18721.06 222
18722.36 213
18723.65 212
18724.94 187
18726.24 185
18727.53 220
18728.82 177
18730.12 192
18731.41 205
18732.70 187
18734.00 207
18735.29 181
18736.58 190
18737.88 200
18739.17 202
18740.46 194
18741.76 192
18743.05 180
18744.34 159
18745.64 159
18746.93 202
18748.23 208
18749.52 191
18750.81 173
18752.11 199
18753.40 203
18754.70 191
18755.99 206
18757.29 193
18758.58 215
18759.87 184
18761.17 169
18762.46 234
18763.76 189
18765.05 186
18766.35 176
18767.64 204
18768.94 206
18770.23 226
18771.53 177
18772.82 188
18774.11 191
18775.41 193
18776.70 203
18778.00 170
18779.29 211
18780.59 183
18781.89 177
18783.18 187
18784.48 166
18785.77 173
18787.07 187
18788.36 202
18789.66 201
18790.95 187
18792.25 204
18793.54 186
18794.84 180
18796.13 168
18797.43 170
18798.73 184
18800.02 175
18801.32 187
18802.61 190
18803.91 175
18805.20 166
18806.50 193
18807.80 174
18809.09 181
18810.39 184
18811.69 194
18812.98 211
18814.28 173
18815.57 186
18816.87 185
18818.17 171
18819.46 181
18820.76 182
18822.06 169
18823.35 181
18824.65 195
18825.95 204
18827.24 167
18828.54 193
18829.84 165
18831.13 176
18832.43 174
18833.73 196
18835.02 178
18836.32 207
18837.62 193
18838.91 210
18840.21 193
18841.51 147
18842.81 183
18844.10 194
18845.40 195
18846.70 186
18848.00 191
18849.29 156
18850.59 180
18851.89 179
18853.19 186
18854.48 181
18855.78 183
18857.08 197
18858.38 220
18859.67 192
18860.97 175
18862.27 199
18863.57 168
18864.87 192
18866.16 175
18867.46 162
18868.76 172
18870.06 205
18871.36 173
18872.66 169
18873.95 222
18875.25 179
18876.55 186
18877.85 181
18879.15 194
18880.45 172
18881.74 168
18883.04 155
18884.34 191
18885.64 176
18886.94 174
18888.24 163
18889.54 198
18890.84 175
18892.13 176
18893.43 171
18894.73 174
18896.03 195
18897.33 174
18898.63 201
18899.93 179
18901.23 172
18902.53 168
18903.83 184
18905.13 189
18906.43 166
18907.73 168
18909.02 189
18910.32 182
18911.62 193
18912.92 185
18914.22 159
18915.52 187
18916.82 186
18918.12 172
18919.42 154
18920.72 156
18922.02 161
18923.32 189
18924.62 168
18925.92 177
18927.22 163
18928.52 165
18929.82 188
18931.12 164
18932.42 162
18933.72 169
18935.02 188
18936.32 170
18937.63 171
18938.93 159
18940.23 171
18941.53 185
18942.83 201
18944.13 168
18945.43 206
18946.73 182
18948.03 190
18949.33 175
18950.63 182
18951.93 169
18953.23 174
18954.54 197
18955.84 155
18957.14 171
18958.44 190
18959.74 177
18961.04 180
18962.34 161
18963.64 169
18964.95 167
18966.25 172
18967.55 178
18968.85 173
18970.15 170
18971.45 172
18972.76 197
18974.06 171
18975.36 189
18976.66 173
18977.96 164
18979.27 183
18980.57 170
18981.87 192
18983.17 191
18984.47 180
18985.78 172
18987.08 175
18988.38 158
18989.68 178
18990.98 175
18992.29 155
18993.59 177
18994.89 169
18996.19 185
18997.50 171
18998.80 168
19000.10 170
19001.40 189
19002.71 190
19004.01 174
19005.31 170
19006.62 176
19007.92 164
19009.22 149
19010.53 174
19011.83 160
19013.13 160
19014.43 148
19015.74 198
19017.04 166
19018.34 160
19019.65 171
19020.95 158
19022.25 196
19023.56 171
19024.86 161
19026.16 189
19027.47 192
19028.77 201
19030.08 178
19031.38 139
19032.68 168
19033.99 185
19035.29 162
19036.59 143
19037.90 178
19039.20 176
19040.51 185
19041.81 176
19043.11 166
19044.42 150
19045.72 192
19047.03 204
19048.33 171
19049.64 161
19050.94 171
19052.25 190
19053.55 182
19054.85 185
19056.16 156
19057.46 140
19058.77 176
19060.07 193
19061.38 180
19062.68 156
19063.99 178
19065.29 184
19066.60 171
19067.90 184
19069.21 165
19070.51 188
19071.82 172
19073.12 182
19074.43 170
19075.73 157
19077.04 164
19078.34 165
19079.65 194
19080.95 166
19082.26 164
19083.57 161
19084.87 155
19086.18 160
19087.48 163
19088.79 161
19090.09 176
19091.40 172
19092.71 175
19094.01 164
19095.32 179
19096.62 162
19097.93 161
19099.24 170
19100.54 158
19101.85 177
19103.15 163
19104.46 181
19105.77 155
19107.07 201
19108.38 195
19109.69 184
19110.99 158
19112.30 190
19113.60 170
19114.91 168
19116.22 174
19117.52 169
19118.83 176
19120.14 186
19121.45 203
19122.75 191
19124.06 150
19125.37 157
19126.67 166
19127.98 178
19129.29 186
19130.59 176
19131.90 172
19133.21 189
19134.52 182
19135.82 171
19137.13 179
19138.44 198
19139.75 173
19141.05 179
19142.36 170
19143.67 186
19144.98 178
19146.28 176
19147.59 191
19148.90 211
19150.21 179
19151.51 214
19152.82 186
19154.13 172
19155.44 167
19156.75 175
19158.05 174
19159.36 164
19160.67 161
19161.98 160
19163.29 169
19164.60 152
19165.90 159
19167.21 168
19168.52 187
19169.83 189
19171.14 205
19172.45 154
19173.75 165
19175.06 170
19176.37 151
19177.68 170
19178.99 161
19180.30 196
19181.61 167
19182.92 172
19184.23 163
19185.53 171
19186.84 153
19188.15 171
19189.46 153
19190.77 186
19192.08 152
19193.39 167
19194.70 168
19196.01 158
19197.32 154
19198.63 182
19199.94 185
19201.25 178
19202.56 157
19203.87 172
19205.17 175
19206.48 154
19207.79 168
19209.10 183
19210.41 171
19211.72 174
19213.03 164
19214.34 147
19215.65 163
19216.96 162
19218.27 188
19219.58 167
19220.89 143
19222.21 173
19223.52 172
19224.83 174
19226.14 166
19227.45 159
19228.76 164
19230.07 179
19231.38 167
19232.69 180
19234.00 173
19235.31 177
19236.62 192
19237.93 173
19239.24 171
19240.55 168
19241.86 170
19243.18 156
19244.49 139
19245.80 157
19247.11 175
19248.42 161
19249.73 176
19251.04 148
19252.35 180
19253.67 167
19254.98 188
19256.29 156
19257.60 161
19258.91 184
19260.22 185
19261.53 169
19262.85 158
19264.16 159
19265.47 155
19266.78 177
19268.09 179
19269.40 187
19270.72 153
19272.03 179
19273.34 168
19274.65 169
19275.96 148
19277.28 160
19278.59 197
19279.90 179
19281.21 157
19282.53 189
19283.84 158
19285.15 161
19286.46 165
19287.78 150
19289.09 184
19290.40 170
19291.71 180
19293.03 142
19294.34 161
19295.65 147
19296.96 178
19298.28 163
19299.59 159
19300.90 169
19302.22 172
19303.53 155
19304.84 178
19306.16 185
19307.47 167
19308.78 175
19310.10 160
19311.41 174
19312.72 151
19314.04 149
19315.35 149
19316.66 177
19317.98 166
19319.29 167
19320.60 176
19321.92 166
19323.23 176
19324.54 147
19325.86 185
19327.17 190
19328.49 192
19329.80 163
19331.11 183
19332.43 153
19333.74 189
19335.06 162
19336.37 195
19337.68 146
19339.00 151
19340.31 144
19341.63 173
19342.94 177
19344.26 157
19345.57 165
19346.89 181
19348.20 177
19349.51 163
19350.83 167
19352.14 156
19353.46 169
19354.77 161
19356.09 171
19357.40 145
19358.72 180
19360.03 180
19361.35 185
19362.66 169
19363.98 155
19365.29 184
19366.61 205
19367.92 179
19369.24 146
19370.55 154
19371.87 164
19373.19 174
19374.50 164
19375.82 194
19377.13 168
19378.45 170
19379.76 168
19381.08 166
19382.39 151
19383.71 179
19385.03 165
19386.34 150
19387.66 159
19388.97 171
19390.29 168
19391.61 153
19392.92 160
19394.24 169
19395.55 169
19396.87 153
19398.19 165
19399.50 158
19400.82 187
19402.14 186
19403.45 168
19404.77 168
19406.09 173
19407.40 178
19408.72 148
19410.04 147
19411.35 179
19412.67 202
19413.99 164
19415.30 187
19416.62 157
19417.94 151
19419.25 168
19420.57 189
19421.89 184
19423.21 170
19424.52 172
19425.84 174
19427.16 163
19428.47 156
19429.79 165
19431.11 173
19432.43 169
19433.74 162
19435.06 165
19436.38 151
19437.70 171
19439.01 158
19440.33 183
19441.65 169
19442.97 164
19444.29 178
19445.60 182
19446.92 161
19448.24 148
19449.56 161
19450.88 155
19452.19 158
19453.51 149
19454.83 168
19456.15 150
19457.47 180
19458.78 159
19460.10 172
19461.42 158
19462.74 151
19464.06 171
19465.38 163
19466.70 169
19468.01 163
19469.33 141
19470.65 156
19471.97 202
19473.29 188
19474.61 179
19475.93 148
19477.25 191
19478.57 158
19479.88 196
19481.20 166
19482.52 159
19483.84 170
19485.16 164
19486.48 158
19487.80 165
19489.12 151
19490.44 161
19491.76 153
19493.08 179
19494.40 191
19495.72 152
19497.04 188
19498.36 181
19499.68 189
19501.00 173
19502.32 173
19503.64 162
19504.96 163
19506.28 174
19507.60 181
19508.92 169
19510.24 142
19511.56 166
19512.88 159
19514.20 183
19515.52 171
19516.84 159
19518.16 180
19519.48 176
19520.80 159
19522.12 158
19523.44 152
19524.76 172
19526.08 167
19527.40 171
19528.72 166
19530.04 167
19531.36 160
19532.68 173
19534.00 151
19535.33 134
19536.65 146
19537.97 160
19539.29 163
19540.61 149
19541.93 145
19543.25 170
19544.57 170
19545.89 193
19547.22 165
19548.54 159
19549.86 166
19551.18 161
19552.50 169
19553.82 171
19555.15 167
19556.47 181
19557.79 161
19559.11 155
19560.43 152
19561.75 182
19563.08 162
19564.40 165
19565.72 165
19567.04 183
19568.36 160
19569.69 166
19571.01 168
19572.33 166
19573.65 171
19574.97 171
19576.30 158
19577.62 156
19578.94 162
19580.26 172
19581.59 161
19582.91 157
19584.23 169
19585.55 191
19586.88 172
19588.20 156
19589.52 169
19590.85 146
19592.17 175
19593.49 174
19594.81 148
19596.14 175
19597.46 159
19598.78 166
19600.11 145
19601.43 168
19602.75 145
19604.08 149
19605.40 164
19606.72 182
19608.05 164
19609.37 169
19610.69 174
19612.02 183
19613.34 169
19614.66 172
19615.99 187
19617.31 169
19618.64 157
19619.96 157
19621.28 177
19622.61 169
19623.93 186
19625.26 152
19626.58 186
19627.90 156
19629.23 176
19630.55 155
19631.88 151
19633.20 147
19634.52 171
19635.85 170
19637.17 152
19638.50 160
19639.82 168
19641.15 174
19642.47 167
19643.80 176
19645.12 175
19646.45 197
19647.77 165
19649.09 156
19650.42 156
19651.74 151
19653.07 173
19654.39 160
19655.72 166
19657.04 156
19658.37 172
19659.69 184
19661.02 179
19662.35 148
19663.67 169
19665.00 185
19666.32 192
19667.65 150
19668.97 167
19670.30 160
19671.62 175
19672.95 157
19674.27 160
19675.60 190
19676.93 163
19678.25 175
19679.58 183
19680.90 178
19682.23 186
19683.56 181
19684.88 171
19686.21 183
19687.53 180
19688.86 158
19690.19 162
19691.51 174
19692.84 172
19694.16 182
19695.49 171
19696.82 188
19698.14 180
19699.47 180
19700.80 179
19702.12 188
19703.45 169
19704.78 188
19706.10 179
19707.43 152
19708.76 175
19710.08 165
19711.41 183
19712.74 176
19714.06 162
19715.39 171
19716.72 172
19718.05 189
19719.37 198
19720.70 164
19722.03 159
19723.35 177
19724.68 182
19726.01 171
19727.34 158
19728.66 176
19729.99 179
19731.32 196
19732.65 154
19733.98 147
19735.30 171
19736.63 153
19737.96 171
19739.29 167
19740.61 149
19741.94 171
19743.27 181
19744.60 185
19745.93 176
19747.25 160
19748.58 181
19749.91 159
19751.24 164
19752.57 146
19753.90 159
19755.22 175
19756.55 181
19757.88 173
19759.21 168
19760.54 177
19761.87 178
19763.20 178
19764.52 172
19765.85 183
19767.18 156
19768.51 176
19769.84 155
19771.17 144
19772.50 160
19773.83 184
19775.16 156
19776.48 145
19777.81 159
19779.14 167
19780.47 170
19781.80 155
19783.13 171
19784.46 181
19785.79 147
19787.12 164
19788.45 169
19789.78 169
19791.11 163
19792.44 180
19793.77 195
19795.10 162
19796.43 151
19797.76 166
19799.09 179
19800.42 151
19801.75 175
19803.08 175
19804.41 163
19805.74 180
19807.07 170
19808.40 176
19809.73 154
19811.06 154
19812.39 172
19813.72 172
19815.05 156
19816.38 181
19817.71 165
19819.04 179
19820.37 186
19821.70 175
19823.03 158
19824.36 175
19825.69 164
19827.02 157
19828.35 151
19829.69 170
19831.02 174
19832.35 187
19833.68 182
19835.01 165
19836.34 175
19837.67 162
19839.00 171
19840.33 162
19841.67 170
19843.00 158
19844.33 148
19845.66 172
19846.99 151
19848.32 173
19849.65 173
19850.99 174
19852.32 179
19853.65 158
19854.98 159
19856.31 168
19857.64 177
19858.98 172
19860.31 178
19861.64 157
19862.97 176
19864.30 183
19865.64 172
19866.97 157
19868.30 159
19869.63 191
19870.97 161
19872.30 175
19873.63 163
19874.96 145
19876.29 186
19877.63 169
19878.96 171
19880.29 141
19881.63 156
19882.96 136
19884.29 182
19885.62 161
19886.96 166
19888.29 178
19889.62 163
19890.95 134
19892.29 152
19893.62 162
19894.95 176
19896.29 162
19897.62 172
19898.95 154
19900.29 156
19901.62 173
19902.95 176
19904.29 172
19905.62 167
19906.95 167
19908.29 181
19909.62 166
19910.95 158
19912.29 172
19913.62 159
19914.96 177
19916.29 161
19917.62 138
19918.96 181
19920.29 186
19921.63 171
19922.96 151
19924.29 174
19925.63 180
19926.96 160
19928.30 159
19929.63 157
19930.96 154
19932.30 174
19933.63 159
19934.97 186
19936.30 152
19937.64 165
19938.97 167
19940.31 169
19941.64 171
19942.98 178
19944.31 174
19945.64 161
19946.98 183
19948.31 155
19949.65 191
19950.98 174
19952.32 184
19953.65 175
19954.99 163
19956.32 169
19957.66 161
19959.00 168
19960.33 203
19961.67 179
19963.00 141
19964.34 163
19965.67 178
19967.01 159
19968.34 148
19969.68 174
19971.01 166
19972.35 177
19973.69 172
19975.02 177
19976.36 167
19977.69 170
19979.03 172
19980.37 173
19981.70 180
19983.04 178
19984.37 175
19985.71 184
19987.05 150
19988.38 139
19989.72 166
19991.05 151
19992.39 163
19993.73 152
19995.06 169
19996.40 158
19997.74 159
19999.07 158
20000.41 161
20001.75 155
20003.08 163
20004.42 182
20005.76 175
20007.09 154
20008.43 142
20009.77 162
20011.10 156
20012.44 178
20013.78 137
20015.12 173
20016.45 170
20017.79 169
20019.13 143
20020.47 150
20021.80 166
20023.14 185
20024.48 189
20025.81 169
20027.15 143
20028.49 143
20029.83 179
20031.17 147
20032.50 155
20033.84 161
20035.18 161
20036.52 154
20037.85 174
20039.19 158
20040.53 165
20041.87 184
20043.21 171
20044.54 163
20045.88 167
20047.22 165
20048.56 147
20049.90 163
20051.24 155
20052.57 171
20053.91 152
20055.25 181
20056.59 174
20057.93 170
20059.27 167
20060.61 192
20061.94 162
20063.28 142
20064.62 158
20065.96 168
20067.30 173
20068.64 179
20069.98 163
20071.32 169
20072.66 178
20073.99 170
20075.33 188
20076.67 141
20078.01 161
20079.35 159
20080.69 175
20082.03 168
20083.37 165
20084.71 169
20086.05 176
20087.39 179
20088.73 160
20090.07 146
20091.41 169
20092.75 168
20094.09 168
20095.43 181
20096.77 167
20098.11 174
20099.45 183
20100.79 171
20102.13 149
20103.47 178
20104.81 181
20106.15 174
20107.49 140
20108.83 143
20110.17 177
20111.51 181
20112.85 161
20114.19 145
20115.53 159
20116.87 165
20118.21 178
20119.55 155
20120.89 183
20122.23 176
20123.57 198
20124.91 170
20126.25 177
20127.60 168
20128.94 145
