# Supplementary material for: MALDI-TOF MS typing enables the classification of brewing yeasts of the genus Saccharomyces to major beer styles
Source: PLoS One. 2017 Aug 9;12(8):e0181694. doi: 10.1371/journal.pone.0181694 (PMC5549903; doi:10.1371/journal.pone.0181694)
Supplement: S15 File — The directory includes 90 raw files and was zipped to “.zip”; the folder has three strains with 30 spectra per strain; S1 Text explains the raw files with an example and Table 1 represents the yeast strains used within the experiment. (ZIP) [file pone.0181694.s018.zip › 43-45/30668-513-OG-Ale-Alt-YPG-18h-E-E_2015-10-27__0_C8_1.dat]

1999.49 2321
1999.91 2368
2000.33 2455
2000.75 2460
2001.17 2506
2001.59 2480
2002.02 2314
2002.44 2301
2002.86 2350
2003.28 2167
2003.70 2142
2004.13 2109
2004.55 2231
2004.97 2159
2005.39 2073
2005.81 1974
2006.24 2058
2006.66 2110
2007.08 1999
2007.50 1982
2007.93 2081
2008.35 2196
2008.77 2162
2009.19 2037
2009.62 2031
2010.04 2107
2010.46 2150
2010.88 2288
2011.31 2235
2011.73 2072
2012.15 1931
2012.58 1896
2013.00 1987
2013.42 1962
2013.84 1783
2014.27 1829
2014.69 1857
2015.11 1873
2015.54 1983
2015.96 1740
2016.38 1816
2016.81 1973
2017.23 1992
2017.65 2078
2018.08 1971
2018.50 1929
2018.92 1904
2019.35 1942
2019.77 1916
2020.19 1988
2020.62 2017
2021.04 2039
2021.47 2042
2021.89 2076
2022.31 2072
2022.74 2161
2023.16 1963
2023.59 2031
2024.01 1869
2024.43 1830
2024.86 1872
2025.28 1820
2025.71 1860
2026.13 1888
2026.55 2068
2026.98 1995
2027.40 1985
2027.83 1997
2028.25 1869
2028.68 1860
2029.10 1834
2029.53 1830
2029.95 1973
2030.38 1804
2030.80 1914
2031.23 1846
2031.65 1804
2032.08 1817
2032.50 1958
2032.93 1910
2033.35 1907
2033.78 1864
2034.20 1887
2034.63 1918
2035.05 1994
2035.48 1890
2035.90 1899
2036.33 1920
2036.75 1984
2037.18 1954
2037.60 2114
2038.03 2224
2038.45 2234
2038.88 2127
2039.31 2130
2039.73 2147
2040.16 2053
2040.58 2075
2041.01 2159
2041.43 2266
2041.86 2174
2042.29 2138
2042.71 2147
2043.14 2099
2043.56 2135
2043.99 2026
2044.42 1877
2044.84 1930
2045.27 2097
2045.70 2006
2046.12 1962
2046.55 1955
2046.98 2113
2047.40 2090
2047.83 2035
2048.25 2054
2048.68 1933
2049.11 2009
2049.53 1937
2049.96 2011
2050.39 1895
2050.82 1832
2051.24 2053
2051.67 2109
2052.10 1901
2052.52 1973
2052.95 1988
2053.38 1960
2053.80 1956
2054.23 1981
2054.66 1901
2055.09 2057
2055.51 2013
2055.94 1993
2056.37 1922
2056.80 1899
2057.22 2058
2057.65 2077
2058.08 2082
2058.51 2110
2058.93 2078
2059.36 2041
2059.79 1967
2060.22 2024
2060.65 2000
2061.07 2067
2061.50 2049
2061.93 2088
2062.36 2072
2062.79 2015
2063.21 2130
2063.64 2190
2064.07 2123
2064.50 2381
2064.93 2461
2065.36 2571
2065.78 2692
2066.21 2616
2066.64 2636
2067.07 2800
2067.50 2720
2067.93 2612
2068.36 2586
2068.78 2293
2069.21 2271
2069.64 2043
2070.07 1933
2070.50 1943
2070.93 1989
2071.36 1983
2071.79 1886
2072.22 1947
2072.64 1950
2073.07 1989
2073.50 1959
2073.93 1894
2074.36 2010
2074.79 1956
2075.22 2001
2075.65 2059
2076.08 2124
2076.51 2130
2076.94 1994
2077.37 2093
2077.80 2119
2078.23 2113
2078.66 2260
2079.09 2367
2079.52 2392
2079.95 2429
2080.38 2337
2080.81 2525
2081.24 2341
2081.67 2396
2082.10 2256
2082.53 2319
2082.96 2129
2083.39 2072
2083.82 2074
2084.25 2035
2084.68 1982
2085.11 2008
2085.54 1962
2085.97 2030
2086.40 1920
2086.83 1952
2087.26 2112
2087.69 2076
2088.12 2002
2088.55 1954
2088.99 1946
2089.42 1844
2089.85 1889
2090.28 1998
2090.71 1928
2091.14 1844
2091.57 1955
2092.00 1930
2092.43 2026
2092.86 1932
2093.30 1959
2093.73 1940
2094.16 1866
2094.59 2104
2095.02 2049
2095.45 2024
2095.88 1897
2096.32 1902
2096.75 1944
2097.18 1960
2097.61 1960
2098.04 1908
2098.47 1882
2098.91 1893
2099.34 2022
2099.77 1945
2100.20 1822
2100.63 1794
2101.07 1794
2101.50 1880
2101.93 1805
2102.36 1868
2102.80 1986
2103.23 1962
2103.66 1795
2104.09 1832
2104.52 1835
2104.96 1913
2105.39 1986
2105.82 2095
2106.25 1988
2106.69 1924
2107.12 2019
2107.55 2077
2107.99 2186
2108.42 2058
2108.85 2053
2109.28 2144
2109.72 2088
2110.15 2126
2110.58 1966
2111.02 1875
2111.45 1896
2111.88 1845
2112.32 1903
2112.75 1974
2113.18 1932
2113.62 1879
2114.05 1980
2114.48 1956
2114.92 1927
2115.35 1827
2115.78 1894
2116.22 1919
2116.65 1816
2117.08 1828
2117.52 1752
2117.95 1742
2118.39 1943
2118.82 1977
2119.25 1988
2119.69 1918
2120.12 1847
2120.56 1993
2120.99 1950
2121.42 1849
2121.86 1780
2122.29 1913
2122.73 1969
2123.16 1966
2123.60 1920
2124.03 1872
2124.46 1881
2124.90 1821
2125.33 1809
2125.77 1857
2126.20 1716
2126.64 1864
2127.07 1833
2127.51 1880
2127.94 1878
2128.38 1936
2128.81 1875
2129.25 1934
2129.68 1965
2130.12 1941
2130.55 1961
2130.99 1994
2131.42 2020
2131.86 2118
2132.29 2170
2132.73 2263
2133.16 2090
2133.60 2075
2134.03 2129
2134.47 2036
2134.91 2096
2135.34 2241
2135.78 2125
2136.21 2177
2136.65 2148
2137.08 2015
2137.52 2086
2137.96 2151
2138.39 2176
2138.83 2131
2139.26 1968
2139.70 1948
2140.14 1879
2140.57 1940
2141.01 2060
2141.44 1704
2141.88 1750
2142.32 1826
2142.75 1878
2143.19 1730
2143.63 1751
2144.06 1803
2144.50 1842
2144.94 1968
2145.37 1778
2145.81 1754
2146.25 1832
2146.68 1863
2147.12 1859
2147.56 2031
2147.99 2006
2148.43 2062
2148.87 2073
2149.30 2001
2149.74 2018
2150.18 2100
2150.61 2138
2151.05 2096
2151.49 2270
2151.93 2361
2152.36 2190
2152.80 1965
2153.24 2088
2153.68 2121
2154.11 2058
2154.55 2052
2154.99 2166
2155.43 1982
2155.86 1931
2156.30 2044
2156.74 2178
2157.18 1979
2157.62 1957
2158.05 2068
2158.49 2106
2158.93 2086
2159.37 2019
2159.81 1995
2160.24 2047
2160.68 2057
2161.12 1946
2161.56 2118
2162.00 2145
2162.43 2139
2162.87 2008
2163.31 1915
2163.75 2039
2164.19 2087
2164.63 1979
2165.07 2050
2165.50 2076
2165.94 2123
2166.38 2030
2166.82 1884
2167.26 1943
2167.70 1981
2168.14 2130
2168.58 2066
2169.02 2018
2169.45 2229
2169.89 2271
2170.33 2129
2170.77 2042
2171.21 2087
2171.65 2209
2172.09 2256
2172.53 2207
2172.97 2325
2173.41 2467
2173.85 2431
2174.29 2531
2174.73 2726
2175.17 2754
2175.61 2679
2176.05 2740
2176.49 2646
2176.93 2622
2177.37 2475
2177.81 2531
2178.25 2334
2178.69 2365
2179.13 2386
2179.57 2177
2180.01 2324
2180.45 2251
2180.89 2133
2181.33 2205
2181.77 2152
2182.21 2104
2182.65 2103
2183.09 2084
2183.53 1950
2183.97 2063
2184.41 1921
2184.85 2072
2185.29 1958
2185.73 1916
2186.17 2041
2186.61 2018
2187.05 1996
2187.49 2064
2187.94 2133
2188.38 2099
2188.82 1919
2189.26 2014
2189.70 2225
2190.14 2268
2190.58 2154
2191.02 2190
2191.46 2111
2191.91 2041
2192.35 2098
2192.79 2288
2193.23 2102
2193.67 2050
2194.11 2130
2194.55 2154
2195.00 2279
2195.44 2275
2195.88 2253
2196.32 2182
2196.76 2349
2197.21 2348
2197.65 2178
2198.09 2197
2198.53 2068
2198.97 2137
2199.42 2189
2199.86 2110
2200.30 2071
2200.74 2047
2201.18 2030
2201.63 2275
2202.07 2226
2202.51 1999
2202.95 2007
2203.40 2035
2203.84 2144
2204.28 2120
2204.72 2070
2205.17 2093
2205.61 2109
2206.05 2126
2206.49 2206
2206.94 2149
2207.38 2131
2207.82 2264
2208.27 2218
2208.71 1991
2209.15 2158
2209.60 2096
2210.04 2134
2210.48 2171
2210.92 2083
2211.37 2219
2211.81 2206
2212.25 2134
2212.70 2268
2213.14 2267
2213.59 2283
2214.03 2099
2214.47 2042
2214.92 2132
2215.36 2221
2215.80 2020
2216.25 2002
2216.69 1980
2217.14 2100
2217.58 2085
2218.02 1826
2218.47 1919
2218.91 1958
2219.36 1890
2219.80 1927
2220.24 1989
2220.69 1979
2221.13 2107
2221.58 2224
2222.02 2099
2222.46 2169
2222.91 2124
2223.35 2109
2223.80 2168
2224.24 2057
2224.69 2083
2225.13 2114
2225.58 2194
2226.02 2021
2226.47 2311
2226.91 2304
2227.36 2159
2227.80 2259
2228.25 2309
2228.69 2134
2229.14 2153
2229.58 2282
2230.03 2189
2230.47 2151
2230.92 2142
2231.36 2221
2231.81 2217
2232.25 2316
2232.70 2150
2233.14 2317
2233.59 2258
2234.03 2271
2234.48 2310
2234.93 2355
2235.37 2348
2235.82 2202
2236.26 2143
2236.71 2084
2237.16 2067
2237.60 2072
2238.05 2067
2238.49 2028
2238.94 1941
2239.39 1999
2239.83 2043
2240.28 1981
2240.72 2098
2241.17 1951
2241.62 1970
2242.06 1862
2242.51 1742
2242.96 2011
2243.40 1951
2243.85 1891
2244.30 1892
2244.74 1865
2245.19 1812
2245.64 1920
2246.08 1845
2246.53 1784
2246.98 1963
2247.42 1791
2247.87 1937
2248.32 1943
2248.76 1846
2249.21 1807
2249.66 1912
2250.10 1951
2250.55 1855
2251.00 1943
2251.45 1979
2251.89 1862
2252.34 1978
2252.79 1814
2253.24 1902
2253.68 1930
2254.13 1907
2254.58 1933
2255.03 1926
2255.47 1890
2255.92 1746
2256.37 1835
2256.82 1807
2257.27 1855
2257.71 1925
2258.16 1903
2258.61 1971
2259.06 1772
2259.51 1799
2259.95 1939
2260.40 1991
2260.85 2142
2261.30 2253
2261.75 2151
2262.19 2095
2262.64 2053
2263.09 1998
2263.54 2113
2263.99 2183
2264.44 2175
2264.89 2268
2265.33 2212
2265.78 2226
2266.23 2038
2266.68 2107
2267.13 2135
2267.58 2060
2268.03 2183
2268.48 2196
2268.93 2093
2269.37 2043
2269.82 2227
2270.27 2330
2270.72 2352
2271.17 2239
2271.62 2276
2272.07 2307
2272.52 2253
2272.97 2183
2273.42 2145
2273.87 2231
2274.32 2193
2274.77 2177
2275.22 2107
2275.67 1878
2276.12 1961
2276.57 1989
2277.02 1958
2277.47 2121
2277.92 2052
2278.37 2026
2278.82 2051
2279.27 1939
2279.72 2070
2280.17 1938
2280.62 2006
2281.07 1979
2281.52 1927
2281.97 1926
2282.42 1883
2282.87 1994
2283.32 2015
2283.77 2022
2284.22 2043
2284.67 1992
2285.12 1964
2285.57 1853
2286.02 1958
2286.47 2093
2286.92 2214
2287.37 2236
2287.82 2359
2288.28 2333
2288.73 2379
2289.18 2650
2289.63 2754
2290.08 2830
2290.53 3175
2290.98 3445
2291.43 3308
2291.88 3254
2292.34 3302
2292.79 3346
2293.24 3205
2293.69 3179
2294.14 3168
2294.59 2974
2295.05 2645
2295.50 2431
2295.95 2514
2296.40 2443
2296.85 2367
2297.30 2276
2297.76 2189
2298.21 2157
2298.66 2152
2299.11 2072
2299.56 2037
2300.02 2045
2300.47 1961
2300.92 1996
2301.37 2071
2301.82 2041
2302.28 1967
2302.73 1979
2303.18 2069
2303.63 1907
2304.09 1854
2304.54 2015
2304.99 1962
2305.44 2159
2305.90 2166
2306.35 2069
2306.80 2091
2307.26 2092
2307.71 2144
2308.16 2156
2308.61 2202
2309.07 2381
2309.52 2321
2309.97 2286
2310.43 2354
2310.88 2331
2311.33 2377
2311.79 2373
2312.24 2375
2312.69 2519
2313.15 2470
2313.60 2408
2314.05 2153
2314.51 2166
2314.96 2121
2315.41 2072
2315.87 2074
2316.32 2090
2316.77 2046
2317.23 2114
2317.68 2131
2318.14 2170
2318.59 2064
2319.04 2138
2319.50 2144
2319.95 2182
2320.41 2130
2320.86 2238
2321.31 2118
2321.77 2193
2322.22 2152
2322.68 2196
2323.13 2236
2323.59 2215
2324.04 2313
2324.50 2269
2324.95 2260
2325.40 2307
2325.86 2306
2326.31 2383
2326.77 2389
2327.22 2280
2327.68 2386
2328.13 2375
2328.59 2483
2329.04 2541
2329.50 2522
2329.95 2449
2330.41 2615
2330.86 2687
2331.32 2748
2331.77 2450
2332.23 2305
2332.68 2305
2333.14 2346
2333.59 2159
2334.05 2259
2334.51 2093
2334.96 2172
2335.42 2216
2335.87 2018
2336.33 2215
2336.78 2054
2337.24 2012
2337.70 2037
2338.15 2038
2338.61 2079
2339.06 2158
2339.52 2181
2339.97 2151
2340.43 2244
2340.89 2109
2341.34 2224
2341.80 2218
2342.26 2022
2342.71 2082
2343.17 2137
2343.62 2012
2344.08 2006
2344.54 2077
2344.99 2064
2345.45 2140
2345.91 2169
2346.36 2285
2346.82 2389
2347.28 2109
2347.73 2183
2348.19 2312
2348.65 2298
2349.10 2314
2349.56 2145
2350.02 2239
2350.48 2175
2350.93 2089
2351.39 2140
2351.85 2053
2352.30 1942
2352.76 2060
2353.22 2119
2353.68 2056
2354.13 2215
2354.59 2070
2355.05 2073
2355.51 2073
2355.96 2190
2356.42 2091
2356.88 2007
2357.34 1923
2357.79 2046
2358.25 2003
2358.71 1832
2359.17 2048
2359.63 2162
2360.08 2029
2360.54 2123
2361.00 2229
2361.46 2048
2361.92 1950
2362.37 2126
2362.83 2239
2363.29 2046
2363.75 2111
2364.21 2154
2364.67 2161
2365.12 2246
2365.58 2132
2366.04 2088
2366.50 2091
2366.96 2177
2367.42 2184
2367.88 2162
2368.33 2229
2368.79 2221
2369.25 2126
2369.71 2259
2370.17 2208
2370.63 2097
2371.09 2195
2371.55 2085
2372.01 2073
2372.47 2003
2372.92 2126
2373.38 2218
2373.84 2187
2374.30 2194
2374.76 2224
2375.22 2084
2375.68 2102
2376.14 2172
2376.60 2370
2377.06 2320
2377.52 2300
2377.98 2254
2378.44 2214
2378.90 2215
2379.36 2230
2379.82 2240
2380.28 2265
2380.74 2190
2381.20 2157
2381.66 2115
2382.12 2106
2382.58 2091
2383.04 2055
2383.50 1901
2383.96 1884
2384.42 2167
2384.88 2201
2385.34 2126
2385.80 2057
2386.26 2035
2386.72 2091
2387.18 2250
2387.64 2065
2388.10 1996
2388.56 2086
2389.03 2171
2389.49 2155
2389.95 2263
2390.41 2210
2390.87 2194
2391.33 2099
2391.79 2133
2392.25 2251
2392.71 2223
2393.17 2157
2393.64 2252
2394.10 2215
2394.56 2055
2395.02 2131
2395.48 1980
2395.94 1936
2396.40 1980
2396.87 1940
2397.33 2023
2397.79 1933
2398.25 2126
2398.71 2112
2399.17 1956
2399.64 1930
2400.10 2007
2400.56 2040
2401.02 1938
2401.48 2044
2401.95 1941
2402.41 2083
2402.87 2060
2403.33 1942
2403.79 1930
2404.26 2104
2404.72 2083
2405.18 1873
2405.64 2015
2406.11 1925
2406.57 1810
2407.03 1952
2407.49 2017
2407.96 2041
2408.42 1894
2408.88 1943
2409.34 1962
2409.81 2069
2410.27 1982
2410.73 1858
2411.20 1865
2411.66 1905
2412.12 1889
2412.58 1960
2413.05 1977
2413.51 2141
2413.97 1994
2414.44 1984
2414.90 1973
2415.36 1960
2415.83 2113
2416.29 2222
2416.75 2210
2417.22 2231
2417.68 2514
2418.14 2477
2418.61 2561
2419.07 2541
2419.54 2538
2420.00 2594
2420.46 2541
2420.93 2521
2421.39 2456
2421.85 2500
2422.32 2484
2422.78 2343
2423.25 2244
2423.71 2176
2424.17 2190
2424.64 2265
2425.10 2078
2425.57 2121
2426.03 2046
2426.50 2104
2426.96 2138
2427.42 2088
2427.89 1969
2428.35 2039
2428.82 2043
2429.28 2097
2429.75 2169
2430.21 2086
2430.68 2059
2431.14 2143
2431.61 2070
2432.07 2078
2432.54 2196
2433.00 2223
2433.47 2150
2433.93 2065
2434.40 2053
2434.86 2084
2435.33 2164
2435.79 2097
2436.26 2029
2436.72 2039
2437.19 2003
2437.65 2107
2438.12 1981
2438.59 1926
2439.05 2076
2439.52 2168
2439.98 2326
2440.45 2229
2440.91 2396
2441.38 2462
2441.85 2219
2442.31 2292
2442.78 2374
2443.24 2311
2443.71 2372
2444.18 2429
2444.64 2035
2445.11 2075
2445.57 2012
2446.04 1966
2446.51 2067
2446.97 2067
2447.44 1933
2447.91 1906
2448.37 1927
2448.84 1924
2449.31 1867
2449.77 1852
2450.24 1819
2450.71 1889
2451.17 1814
2451.64 1931
2452.11 1772
2452.57 1938
2453.04 1900
2453.51 1906
2453.97 1873
2454.44 1870
2454.91 1809
2455.37 1949
2455.84 2004
2456.31 1954
2456.78 2022
2457.24 1930
2457.71 1926
2458.18 1983
2458.65 1970
2459.11 2158
2459.58 2033
2460.05 2017
2460.52 2020
2460.98 2021
2461.45 1929
2461.92 1857
2462.39 1817
2462.85 1850
2463.32 1880
2463.79 1911
2464.26 1964
2464.73 1921
2465.19 2039
2465.66 2029
2466.13 2044
2466.60 2122
2467.07 2033
2467.54 1992
2468.00 2103
2468.47 2191
2468.94 2172
2469.41 2061
2469.88 1932
2470.35 1955
2470.82 1913
2471.28 1935
2471.75 1862
2472.22 1773
2472.69 1805
2473.16 1764
2473.63 1843
2474.10 1868
2474.57 1836
2475.03 1870
2475.50 1801
2475.97 1880
2476.44 1946
2476.91 1974
2477.38 1900
2477.85 1978
2478.32 1986
2478.79 1903
2479.26 1884
2479.73 1942
2480.20 1945
2480.67 2061
2481.14 1963
2481.61 1897
2482.08 1873
2482.54 1896
2483.01 1970
2483.48 1984
2483.95 1864
2484.42 1917
2484.89 1922
2485.36 1917
2485.83 2036
2486.30 1876
2486.77 2015
2487.24 2061
2487.71 2071
2488.18 2089
2488.66 2111
2489.13 2155
2489.60 2140
2490.07 2062
2490.54 2003
2491.01 2159
2491.48 1986
2491.95 2030
2492.42 2119
2492.89 2005
2493.36 2122
2493.83 2230
2494.30 2188
2494.77 2211
2495.24 2234
2495.72 2180
2496.19 2052
2496.66 2109
2497.13 2173
2497.60 2022
2498.07 2130
2498.54 2132
2499.01 1919
2499.48 1923
2499.96 1977
2500.43 1844
2500.90 1972
2501.37 1953
2501.84 2054
2502.31 1914
2502.78 1851
2503.26 1973
2503.73 1919
2504.20 1892
2504.67 1894
2505.14 1931
2505.62 2045
2506.09 2073
2506.56 2076
2507.03 2008
2507.50 2036
2507.98 2249
2508.45 2081
2508.92 2152
2509.39 2349
2509.86 2270
2510.34 2333
2510.81 2315
2511.28 2220
2511.75 2322
2512.23 2410
2512.70 2498
2513.17 2223
2513.64 2455
2514.12 2223
2514.59 2179
2515.06 2252
2515.54 2201
2516.01 2234
2516.48 2064
2516.95 2010
2517.43 1962
2517.90 2010
2518.37 2059
2518.85 2069
2519.32 2013
2519.79 1947
2520.27 2140
2520.74 2213
2521.21 2144
2521.69 1912
2522.16 2052
2522.63 1940
2523.11 1920
2523.58 1910
2524.05 1946
2524.53 1992
2525.00 1984
2525.48 1964
2525.95 2019
2526.42 2070
2526.90 2093
2527.37 2060
2527.85 2107
2528.32 2124
2528.79 1916
2529.27 1888
2529.74 2013
2530.22 2168
2530.69 1984
2531.16 1965
2531.64 1925
2532.11 2060
2532.59 2055
2533.06 2052
2533.54 2002
2534.01 2064
2534.49 2082
2534.96 2101
2535.44 2005
2535.91 2042
2536.38 2100
2536.86 2134
2537.33 1987
2537.81 2018
2538.28 2152
2538.76 2064
2539.23 2088
2539.71 2143
2540.18 2171
2540.66 2253
2541.13 2191
2541.61 2064
2542.09 2097
2542.56 2026
2543.04 2047
2543.51 1992
2543.99 2108
2544.46 2025
2544.94 2053
2545.41 2025
2545.89 1991
2546.37 2136
2546.84 2124
2547.32 2082
2547.79 2287
2548.27 2315
2548.74 2393
2549.22 2337
2549.70 2286
2550.17 2402
2550.65 2358
2551.13 2477
2551.60 2347
2552.08 2320
2552.55 2212
2553.03 2299
2553.51 2295
2553.98 2323
2554.46 2404
2554.94 2237
2555.41 2303
2555.89 2373
2556.37 2465
2556.84 2389
2557.32 2292
2557.80 2259
2558.27 2323
2558.75 2110
2559.23 2079
2559.70 2186
2560.18 2067
2560.66 2082
2561.14 1976
2561.61 1963
2562.09 1903
2562.57 1891
2563.04 2061
2563.52 1916
2564.00 1875
2564.48 1928
2564.95 1943
2565.43 1914
2565.91 1801
2566.39 1802
2566.86 1948
2567.34 1812
2567.82 1778
2568.30 1901
2568.77 1887
2569.25 1851
2569.73 1884
2570.21 1810
2570.69 1801
2571.16 1838
2571.64 1964
2572.12 1900
2572.60 1948
2573.08 1867
2573.56 1942
2574.03 1942
2574.51 1930
2574.99 1826
2575.47 1862
2575.95 1948
2576.43 2000
2576.90 1979
2577.38 1877
2577.86 1930
2578.34 1976
2578.82 1997
2579.30 1986
2579.78 1868
2580.26 1860
2580.73 1977
2581.21 1891
2581.69 1880
2582.17 1952
2582.65 1935
2583.13 1758
2583.61 1975
2584.09 1995
2584.57 1816
2585.05 1968
2585.53 2066
2586.01 1947
2586.49 1967
2586.97 1975
2587.44 2006
2587.92 2026
2588.40 2029
2588.88 1952
2589.36 1828
2589.84 2080
2590.32 2001
2590.80 2101
2591.28 2182
2591.76 1934
2592.24 1953
2592.72 1975
2593.20 2055
2593.68 2151
2594.16 2043
2594.64 2000
2595.12 1884
2595.60 2013
2596.08 1997
2596.56 1962
2597.05 1877
2597.53 2018
2598.01 1983
2598.49 1903
2598.97 1895
2599.45 1947
2599.93 1911
2600.41 1897
2600.89 1775
2601.37 1847
2601.85 2012
2602.33 1828
2602.81 1848
2603.29 1843
2603.78 2137
2604.26 2153
2604.74 1957
2605.22 1965
2605.70 1981
2606.18 2000
2606.66 1911
2607.14 1948
2607.63 1973
2608.11 1965
2608.59 2039
2609.07 2021
2609.55 1951
2610.03 2186
2610.52 1980
2611.00 2084
2611.48 2045
2611.96 2065
2612.44 2045
2612.92 1950
2613.41 1979
2613.89 1934
2614.37 2052
2614.85 1996
2615.34 1983
2615.82 2013
2616.30 1978
2616.78 2193
2617.26 2199
2617.75 2184
2618.23 2080
2618.71 2049
2619.19 2089
2619.68 2123
2620.16 1961
2620.64 1958
2621.12 1904
2621.61 1858
2622.09 1934
2622.57 2108
2623.06 2032
2623.54 1987
2624.02 2043
2624.50 2038
2624.99 1888
2625.47 1975
2625.95 1966
2626.44 1891
2626.92 1940
2627.40 1896
2627.89 1984
2628.37 1929
2628.85 2033
2629.34 2107
2629.82 2039
2630.30 2006
2630.79 2092
2631.27 2058
2631.75 2066
2632.24 1990
2632.72 2177
2633.21 2153
2633.69 2112
2634.17 2205
2634.66 2201
2635.14 1899
2635.62 1887
2636.11 1942
2636.59 1971
2637.08 1970
2637.56 1894
2638.05 1920
2638.53 1968
2639.01 2054
2639.50 2161
2639.98 1989
2640.47 2128
2640.95 2067
2641.44 1945
2641.92 2032
2642.41 2138
2642.89 2048
2643.38 1994
2643.86 1863
2644.34 1986
2644.83 1955
2645.31 2001
2645.80 1875
2646.28 1925
2646.77 1850
2647.25 1927
2647.74 1892
2648.22 1801
2648.71 1863
2649.20 1994
2649.68 2004
2650.17 1884
2650.65 1924
2651.14 2029
2651.62 1955
2652.11 1869
2652.59 1859
2653.08 1832
2653.56 1863
2654.05 1846
2654.54 1895
2655.02 1995
2655.51 1925
2655.99 1915
2656.48 1961
2656.97 2138
2657.45 2008
2657.94 1859
2658.42 1956
2658.91 1917
2659.40 1913
2659.88 1958
2660.37 1942
2660.85 2119
2661.34 2024
2661.83 2013
2662.31 1993
2662.80 2058
2663.29 2078
2663.77 2000
2664.26 1994
2664.75 1959
2665.23 2025
2665.72 2016
2666.21 2158
2666.69 2001
2667.18 1893
2667.67 1908
2668.15 1924
2668.64 1758
2669.13 1831
2669.62 1885
2670.10 1986
2670.59 2091
2671.08 1975
2671.56 2069
2672.05 2119
2672.54 2185
2673.03 2120
2673.51 2368
2674.00 2556
2674.49 2671
2674.98 2724
2675.46 2538
2675.95 2532
2676.44 2594
2676.93 2527
2677.42 2426
2677.90 2418
2678.39 2369
2678.88 2443
2679.37 2271
2679.86 2240
2680.34 2261
2680.83 2173
2681.32 2135
2681.81 2131
2682.30 2017
2682.79 2183
2683.27 2066
2683.76 2045
2684.25 2077
2684.74 2042
2685.23 2031
2685.72 1973
2686.20 1887
2686.69 2045
2687.18 2075
2687.67 1903
2688.16 1943
2688.65 1884
2689.14 1911
2689.63 1873
2690.12 1956
2690.60 1917
2691.09 1914
2691.58 1770
2692.07 1857
2692.56 1865
2693.05 1738
2693.54 1940
2694.03 2027
2694.52 1931
2695.01 1913
2695.50 2011
2695.99 1921
2696.48 2041
2696.97 1957
2697.46 1906
2697.95 1949
2698.43 1967
2698.92 2086
2699.41 2100
2699.90 2066
2700.39 1984
2700.88 1960
2701.37 2035
2701.86 1978
2702.35 2028
2702.84 2098
2703.33 1971
2703.83 2095
2704.32 1959
2704.81 1916
2705.30 1956
2705.79 1963
2706.28 1980
2706.77 2181
2707.26 1994
2707.75 1889
2708.24 1965
2708.73 1861
2709.22 1837
2709.71 1761
2710.20 1814
2710.69 1743
2711.18 1847
2711.68 1878
2712.17 1919
2712.66 1866
2713.15 1867
2713.64 1842
2714.13 1807
2714.62 1784
2715.11 1745
2715.60 1747
2716.10 1819
2716.59 1801
2717.08 1726
2717.57 1816
2718.06 1821
2718.55 1672
2719.04 1747
2719.54 1831
2720.03 1836
2720.52 1909
2721.01 2048
2721.50 1989
2722.00 2000
2722.49 2123
2722.98 2135
2723.47 2123
2723.96 2104
2724.46 2037
2724.95 2069
2725.44 1984
2725.93 2005
2726.42 1835
2726.92 1900
2727.41 1884
2727.90 1807
2728.39 1831
2728.89 1881
2729.38 1796
2729.87 1816
2730.36 1802
2730.86 1714
2731.35 1724
2731.84 1793
2732.34 1887
2732.83 1986
2733.32 1895
2733.81 1836
2734.31 1849
2734.80 1856
2735.29 1829
2735.79 1911
2736.28 1979
2736.77 2119
2737.27 2124
2737.76 2095
2738.25 2012
2738.75 1957
2739.24 2054
2739.73 2121
2740.23 2068
2740.72 1934
2741.21 1847
2741.71 1824
2742.20 1859
2742.69 1904
2743.19 1819
2743.68 1861
2744.18 1759
2744.67 1833
2745.16 1954
2745.66 1915
2746.15 1937
2746.65 1881
2747.14 1842
2747.63 1930
2748.13 1865
2748.62 1868
2749.12 1885
2749.61 1899
2750.11 1970
2750.60 2030
2751.10 1929
2751.59 1841
2752.08 1650
2752.58 1835
2753.07 1851
2753.57 1899
2754.06 1907
2754.56 1800
2755.05 1766
2755.55 1837
2756.04 1888
2756.54 1982
2757.03 1997
2757.53 1839
2758.02 1875
2758.52 1853
2759.01 1760
2759.51 1889
2760.00 1994
2760.50 2014
2760.99 1932
2761.49 2077
2761.99 1991
2762.48 1930
2762.98 2037
2763.47 1847
2763.97 1890
2764.46 1993
2764.96 1934
2765.46 1804
2765.95 1845
2766.45 1886
2766.94 1855
2767.44 1931
2767.94 1910
2768.43 1873
2768.93 1906
2769.42 1985
2769.92 1969
2770.42 1785
2770.91 1853
2771.41 1968
2771.90 1996
2772.40 1903
2772.90 1968
2773.39 1982
2773.89 2064
2774.39 2169
2774.88 2224
2775.38 2347
2775.88 2390
2776.37 2352
2776.87 2310
2777.37 2422
2777.86 2380
2778.36 2491
2778.86 2300
2779.36 2170
2779.85 2265
2780.35 2227
2780.85 2159
2781.34 2142
2781.84 2103
2782.34 1967
2782.84 1823
2783.33 1930
2783.83 2033
2784.33 1922
2784.83 1888
2785.32 1797
2785.82 1959
2786.32 1988
2786.82 1861
2787.31 1780
2787.81 1870
2788.31 1822
2788.81 1834
2789.31 1855
2789.80 1810
2790.30 1787
2790.80 1848
2791.30 1794
2791.80 1779
2792.29 1800
2792.79 1862
2793.29 1893
2793.79 1824
2794.29 2007
2794.79 1928
2795.28 1960
2795.78 1965
2796.28 2015
2796.78 2220
2797.28 2194
2797.78 2269
2798.28 2306
2798.78 2288
2799.27 2361
2799.77 2249
2800.27 2306
2800.77 2106
2801.27 2111
2801.77 2161
2802.27 2104
2802.77 1995
2803.27 1927
2803.77 1894
2804.27 1912
2804.76 2091
2805.26 2035
2805.76 2128
2806.26 2242
2806.76 2332
2807.26 2341
2807.76 2560
2808.26 2502
2808.76 2553
2809.26 2640
2809.76 2536
2810.26 2457
2810.76 2612
2811.26 2428
2811.76 2170
2812.26 2144
2812.76 2226
2813.26 2078
2813.76 2014
2814.26 1973
2814.76 1987
2815.26 1886
2815.76 1864
2816.26 1932
2816.76 2042
2817.26 1948
2817.76 2022
2818.26 1915
2818.76 1910
2819.26 1985
2819.76 2049
2820.27 2157
2820.77 1960
2821.27 2069
2821.77 2046
2822.27 2107
2822.77 2060
2823.27 2052
2823.77 1971
2824.27 1778
2824.77 1862
2825.27 1971
2825.78 1872
2826.28 1896
2826.78 1881
2827.28 1875
2827.78 1946
2828.28 2051
2828.78 1989
2829.29 1810
2829.79 1939
2830.29 2015
2830.79 1992
2831.29 1828
2831.79 1858
2832.30 1907
2832.80 1836
2833.30 1958
2833.80 1927
2834.30 1999
2834.80 1940
2835.31 1840
2835.81 1958
2836.31 2112
2836.81 2109
2837.32 2135
2837.82 2094
2838.32 2234
2838.82 2076
2839.32 2079
2839.83 2085
2840.33 2100
2840.83 2067
2841.33 2054
2841.84 1977
2842.34 1881
2842.84 2002
2843.35 1956
2843.85 1943
2844.35 2080
2844.85 2024
2845.36 2018
2845.86 2209
2846.36 2058
2846.87 2041
2847.37 1983
2847.87 2027
2848.38 2155
2848.88 2080
2849.38 2207
2849.89 2193
2850.39 2144
2850.89 2165
2851.40 2075
2851.90 2011
2852.40 1945
2852.91 1877
2853.41 1870
2853.91 1941
2854.42 1795
2854.92 1801
2855.42 1852
2855.93 1852
2856.43 1897
2856.94 1819
2857.44 1897
2857.94 1956
2858.45 2080
2858.95 2034
2859.46 1848
2859.96 1878
2860.47 1942
2860.97 1881
2861.47 1871
2861.98 1794
2862.48 1908
2862.99 1921
2863.49 1966
2864.00 1931
2864.50 1802
2865.01 1617
2865.51 1706
2866.02 1680
2866.52 1755
2867.02 1807
2867.53 1885
2868.03 1882
2868.54 1839
2869.04 1858
2869.55 1939
2870.05 1819
2870.56 1951
2871.07 2008
2871.57 1953
2872.08 1852
2872.58 1944
2873.09 2048
2873.59 2161
2874.10 2126
2874.60 2004
2875.11 2083
2875.61 2264
2876.12 2251
2876.63 2196
2877.13 2105
2877.64 2038
2878.14 2032
2878.65 1992
2879.15 2008
2879.66 1888
2880.17 1989
2880.67 2016
2881.18 1982
2881.68 1991
2882.19 2068
2882.70 2072
2883.20 2066
2883.71 2110
2884.22 2074
2884.72 2083
2885.23 2268
2885.74 2243
2886.24 2184
2886.75 2120
2887.25 2271
2887.76 2335
2888.27 2601
2888.77 2396
2889.28 2272
2889.79 2497
2890.30 2538
2890.80 2408
2891.31 2153
2891.82 2298
2892.32 2232
2892.83 2100
2893.34 2250
2893.84 2243
2894.35 2292
2894.86 2300
2895.37 2241
2895.87 2405
2896.38 2534
2896.89 2505
2897.40 2649
2897.90 2793
2898.41 2562
2898.92 2436
2899.43 2499
2899.93 2311
2900.44 2295
2900.95 2258
2901.46 2216
2901.97 2380
2902.47 2389
2902.98 2495
2903.49 2355
2904.00 2202
2904.51 2171
2905.01 2328
2905.52 2398
2906.03 2398
2906.54 2277
2907.05 2111
2907.56 2235
2908.06 2333
2908.57 2305
2909.08 2333
2909.59 2233
2910.10 2141
2910.61 2072
2911.12 2034
2911.62 1958
2912.13 2020
2912.64 1992
2913.15 1847
2913.66 1883
2914.17 1907
2914.68 2093
2915.19 2103
2915.70 2011
2916.21 1935
2916.71 1972
2917.22 1942
2917.73 1906
2918.24 1920
2918.75 1946
2919.26 1979
2919.77 2015
2920.28 2184
2920.79 1887
2921.30 1931
2921.81 1961
2922.32 1998
2922.83 2037
2923.34 2141
2923.85 2102
2924.36 2360
2924.87 2532
2925.38 2319
2925.89 2274
2926.40 2336
2926.91 2415
2927.42 2331
2927.93 2310
2928.44 2169
2928.95 2125
2929.46 2079
2929.97 2046
2930.48 2017
2930.99 2075
2931.50 1848
2932.01 1792
2932.52 1933
2933.03 2018
2933.54 1977
2934.05 1846
2934.56 1971
2935.08 1955
2935.59 2062
2936.10 2201
2936.61 1954
2937.12 1914
2937.63 2096
2938.14 2018
2938.65 2115
2939.16 2040
2939.67 1982
2940.19 2208
2940.70 2203
2941.21 2172
2941.72 2111
2942.23 2086
2942.74 2126
2943.25 2229
2943.77 2036
2944.28 2031
2944.79 1964
2945.30 1975
2945.81 2106
2946.32 2160
2946.84 2286
2947.35 2429
2947.86 2331
2948.37 2402
2948.88 2361
2949.40 2225
2949.91 2142
2950.42 2140
2950.93 2089
2951.44 1946
2951.96 1962
2952.47 1873
2952.98 1943
2953.49 2026
2954.01 1911
2954.52 1805
2955.03 1830
2955.54 1992
2956.06 1926
2956.57 1930
2957.08 2065
2957.60 2023
2958.11 1969
2958.62 1995
2959.13 2015
2959.65 1979
2960.16 2041
2960.67 2131
2961.19 2132
2961.70 2191
2962.21 2154
2962.73 2254
2963.24 2368
2963.75 2367
2964.27 2213
2964.78 2229
2965.29 2250
2965.81 2158
2966.32 2053
2966.83 2112
2967.35 1865
2967.86 1909
2968.37 1949
2968.89 2002
2969.40 1957
2969.91 1938
2970.43 2009
2970.94 1993
2971.46 1882
2971.97 2045
2972.48 1936
2973.00 1956
2973.51 1948
2974.03 1814
2974.54 1951
2975.06 2050
2975.57 2020
2976.08 1897
2976.60 2021
2977.11 1980
2977.63 1876
2978.14 1793
2978.66 1955
2979.17 2068
2979.69 1988
2980.20 2048
2980.72 2003
2981.23 1999
2981.75 2083
2982.26 2109
2982.78 2053
2983.29 2143
2983.81 2161
2984.32 2162
2984.84 2314
2985.35 2230
2985.87 2247
2986.38 2259
2986.90 2262
2987.41 2334
2987.93 2280
2988.44 2297
2988.96 2385
2989.47 2367
2989.99 2416
2990.50 2427
2991.02 2377
2991.54 2404
2992.05 2270
2992.57 2292
2993.08 2276
2993.60 2327
2994.12 2256
2994.63 2383
2995.15 2373
2995.66 2553
2996.18 2698
2996.70 2689
2997.21 2669
2997.73 2748
2998.24 2971
2998.76 3020
2999.28 2959
2999.79 2794
3000.31 2906
3000.83 2990
3001.34 2913
3001.86 3105
3002.38 3287
3002.89 3617
3003.41 4120
3003.93 4543
3004.44 4812
3004.96 5280
3005.48 6018
3005.99 6096
3006.51 5976
3007.03 5780
3007.54 5554
3008.06 5216
3008.58 4537
3009.10 4176
3009.61 3682
3010.13 3374
3010.65 3068
3011.17 2773
3011.68 2489
3012.20 2573
3012.72 2541
3013.24 2361
3013.75 2201
3014.27 2360
3014.79 2579
3015.31 2553
3015.82 2460
3016.34 2539
3016.86 2608
3017.38 2744
3017.90 2756
3018.41 2690
3018.93 2702
3019.45 2513
3019.97 2635
3020.49 2777
3021.00 2799
3021.52 2662
3022.04 2557
3022.56 2500
3023.08 2614
3023.60 2647
3024.11 2436
3024.63 2619
3025.15 2440
3025.67 2451
3026.19 2312
3026.71 2389
3027.23 2360
3027.75 2250
3028.26 2329
3028.78 2247
3029.30 2165
3029.82 2082
3030.34 2185
3030.86 2086
3031.38 2150
3031.90 2162
3032.42 2055
3032.94 2049
3033.46 2156
3033.97 2082
3034.49 2096
3035.01 2134
3035.53 2072
3036.05 2173
3036.57 2033
3037.09 1917
3037.61 2037
3038.13 2130
3038.65 2119
3039.17 1986
3039.69 2081
3040.21 2028
3040.73 2003
3041.25 2032
3041.77 2135
3042.29 2081
3042.81 2152
3043.33 2119
3043.85 2079
3044.37 2051
3044.89 2057
3045.41 2152
3045.93 2270
3046.45 2048
3046.97 2045
3047.49 1945
3048.01 1926
3048.53 1947
3049.06 2052
3049.58 2011
3050.10 2012
3050.62 2002
3051.14 2056
3051.66 1795
3052.18 1897
3052.70 2085
3053.22 1978
3053.74 1997
3054.26 2091
3054.79 1953
3055.31 1912
3055.83 1943
3056.35 1925
3056.87 2091
3057.39 1987
3057.91 2079
3058.43 2004
3058.96 1963
3059.48 1947
3060.00 1896
3060.52 2019
3061.04 2049
3061.56 1931
3062.09 1870
3062.61 2000
3063.13 2126
3063.65 1946
3064.17 2104
3064.70 2150
3065.22 2123
3065.74 2118
3066.26 2164
3066.78 2250
3067.31 2174
3067.83 2077
3068.35 2183
3068.87 2331
3069.40 2301
3069.92 2308
3070.44 2219
3070.96 2267
3071.49 2202
3072.01 2183
3072.53 2288
3073.05 2204
3073.58 2127
3074.10 2147
3074.62 2157
3075.14 2242
3075.67 2178
3076.19 2196
3076.71 2345
3077.24 2467
3077.76 2422
3078.28 2314
3078.81 2312
3079.33 2566
3079.85 2586
3080.38 2698
3080.90 2637
3081.42 2800
3081.95 2885
3082.47 2854
3082.99 2824
3083.52 2937
3084.04 2846
3084.56 2822
3085.09 2757
3085.61 2657
3086.13 2615
3086.66 2748
3087.18 2679
3087.71 2615
3088.23 2593
3088.75 2536
3089.28 2653
3089.80 2617
3090.33 2485
3090.85 2614
3091.38 2616
3091.90 2412
3092.42 2499
3092.95 2435
3093.47 2589
3094.00 2600
3094.52 2667
3095.05 2684
3095.57 2688
3096.10 2964
3096.62 3049
3097.14 3108
3097.67 3030
3098.19 3033
3098.72 3087
3099.24 3267
3099.77 3437
3100.29 3909
3100.82 4608
3101.34 5248
3101.87 6190
3102.39 7358
3102.92 8610
3103.45 9676
3103.97 10087
3104.50 10457
3105.02 10466
3105.55 10034
3106.07 9056
3106.60 7842
3107.12 6662
3107.65 5436
3108.17 4878
3108.70 4108
3109.23 3450
3109.75 3473
3110.28 3320
3110.80 3236
3111.33 3220
3111.86 3192
3112.38 3012
3112.91 3038
3113.43 2895
3113.96 2912
3114.49 2827
3115.01 2848
3115.54 2886
3116.07 2655
3116.59 2612
3117.12 2462
3117.64 2308
3118.17 2325
3118.70 2332
3119.22 2218
3119.75 2301
3120.28 2396
3120.80 2637
3121.33 2643
3121.86 2715
3122.38 2713
3122.91 2745
3123.44 3003
3123.97 2902
3124.49 2789
3125.02 2592
3125.55 2572
3126.07 2485
3126.60 2459
3127.13 2361
3127.66 2284
3128.18 2195
3128.71 2224
3129.24 2253
3129.77 2272
3130.29 2180
3130.82 2196
3131.35 2135
3131.88 2138
3132.40 2188
3132.93 2242
3133.46 2306
3133.99 2203
3134.52 2076
3135.04 2123
3135.57 2286
3136.10 2229
3136.63 2212
3137.16 2148
3137.68 2236
3138.21 2186
3138.74 2168
3139.27 2187
3139.80 2098
3140.32 2119
3140.85 2256
3141.38 2004
3141.91 2052
3142.44 1950
3142.97 1995
3143.50 2100
3144.02 2027
3144.55 2158
3145.08 2231
3145.61 2097
3146.14 2102
3146.67 2291
3147.20 2441
3147.73 2413
3148.26 2471
3148.79 2547
3149.31 2480
3149.84 2620
3150.37 2738
3150.90 2660
3151.43 2655
3151.96 2565
3152.49 2492
3153.02 2381
3153.55 2559
3154.08 2426
3154.61 2272
3155.14 2282
3155.67 2292
3156.20 2326
3156.73 2302
3157.26 2223
3157.79 2402
3158.32 2340
3158.85 2431
3159.38 2449
3159.91 2405
3160.44 2232
3160.97 2354
3161.50 2274
3162.03 2133
3162.56 2190
3163.09 2174
3163.62 2070
3164.15 2205
3164.68 2250
3165.21 2140
3165.74 2105
3166.27 1883
3166.80 1983
3167.33 2012
3167.86 1993
3168.39 2121
3168.92 2057
3169.45 1885
3169.99 1914
3170.52 1970
3171.05 2081
3171.58 2012
3172.11 2067
3172.64 2029
3173.17 2142
3173.70 2081
3174.23 2125
3174.77 2279
3175.30 2315
3175.83 2340
3176.36 2321
3176.89 2199
3177.42 2170
3177.95 2266
3178.49 2226
3179.02 2225
3179.55 2178
3180.08 2187
3180.61 2100
3181.14 2065
3181.68 2150
3182.21 2023
3182.74 2079
3183.27 2172
3183.80 2170
3184.34 2100
3184.87 2081
3185.40 2187
3185.93 2141
3186.47 2142
3187.00 2015
3187.53 2112
3188.06 2013
3188.59 1980
3189.13 1903
3189.66 1949
3190.19 2018
3190.73 2124
3191.26 2033
3191.79 1940
3192.32 1996
3192.86 1975
3193.39 1971
3193.92 1981
3194.45 1973
3194.99 1938
3195.52 1970
3196.05 2016
3196.59 2099
3197.12 2240
3197.65 2146
3198.19 2032
3198.72 2103
3199.25 2108
3199.79 2194
3200.32 2245
3200.85 2220
3201.39 2389
3201.92 2310
3202.45 2407
3202.99 2427
3203.52 2314
3204.05 2436
3204.59 2415
3205.12 2380
3205.66 2441
3206.19 2328
3206.72 2303
3207.26 2342
3207.79 2367
3208.33 2277
3208.86 2432
3209.39 2426
3209.93 2422
3210.46 2576
3211.00 2474
3211.53 2451
3212.07 2470
3212.60 2530
3213.14 2537
3213.67 2364
3214.20 2226
3214.74 2305
3215.27 2243
3215.81 2199
3216.34 2124
3216.88 2229
3217.41 2329
3217.95 2281
3218.48 2112
3219.02 2115
3219.55 2216
3220.09 2185
3220.62 2107
3221.16 2243
3221.69 2265
3222.23 2300
3222.76 2329
3223.30 2347
3223.83 2193
3224.37 2231
3224.91 2355
3225.44 2473
3225.98 2498
3226.51 2504
3227.05 2428
3227.58 2290
3228.12 2341
3228.65 2166
3229.19 2169
3229.73 2294
3230.26 2338
3230.80 2321
3231.33 2230
3231.87 2348
3232.41 2388
3232.94 2468
3233.48 2190
3234.02 2299
3234.55 2492
3235.09 2562
3235.62 2497
3236.16 2593
3236.70 2601
3237.23 2536
3237.77 2506
3238.31 2456
3238.84 2734
3239.38 2767
3239.92 2760
3240.45 2764
3240.99 2643
3241.53 2752
3242.06 2648
3242.60 2622
3243.14 2705
3243.67 2754
3244.21 2649
3244.75 2598
3245.29 2531
3245.82 2567
3246.36 2600
3246.90 2667
3247.44 2569
3247.97 2560
3248.51 2682
3249.05 2748
3249.58 2553
3250.12 2526
3250.66 2612
3251.20 2580
3251.74 2668
3252.27 2683
3252.81 2858
3253.35 2861
3253.89 3001
3254.42 3034
3254.96 2980
3255.50 3009
3256.04 2955
3256.58 3147
3257.11 3355
3257.65 3426
3258.19 3301
3258.73 3396
3259.27 3680
3259.81 3724
3260.34 3737
3260.88 4146
3261.42 4504
3261.96 4771
3262.50 4855
3263.04 5068
3263.58 5409
3264.11 6005
3264.65 6321
3265.19 6628
3265.73 7110
3266.27 7406
3266.81 7719
3267.35 7889
3267.89 8033
3268.43 8041
3268.97 7841
3269.50 7392
3270.04 6624
3270.58 5750
3271.12 5265
3271.66 4498
3272.20 4288
3272.74 3631
3273.28 3479
3273.82 3308
3274.36 3063
3274.90 3141
3275.44 3050
3275.98 2971
3276.52 3023
3277.06 3008
3277.60 3132
3278.14 3079
3278.68 3299
3279.22 3236
3279.76 3164
3280.30 3106
3280.84 3238
3281.38 3315
3281.92 3161
3282.46 3199
3283.00 3364
3283.54 3217
3284.08 2987
3284.62 3120
3285.16 3199
3285.70 3142
3286.24 3205
3286.78 3350
3287.32 3466
3287.86 3425
3288.40 3433
3288.94 3354
3289.48 3287
3290.03 3396
3290.57 3541
3291.11 3513
3291.65 3523
3292.19 3711
3292.73 3732
3293.27 4012
3293.81 4154
3294.35 4500
3294.90 5029
3295.44 5376
3295.98 5491
3296.52 5726
3297.06 5777
3297.60 5803
3298.14 5538
3298.69 5156
3299.23 4981
3299.77 4603
3300.31 4282
3300.85 4152
3301.39 3951
3301.94 3943
3302.48 3619
3303.02 3649
3303.56 3594
3304.10 3359
3304.65 3330
3305.19 3190
3305.73 3186
3306.27 3261
3306.81 3143
3307.36 3135
3307.90 3185
3308.44 3385
3308.98 3169
3309.53 3026
3310.07 3130
3310.61 3294
3311.15 3146
3311.70 3231
3312.24 3092
3312.78 3176
3313.32 3115
3313.87 3163
3314.41 3449
3314.95 3498
3315.50 3523
3316.04 3665
3316.58 3785
3317.13 3879
3317.67 4140
3318.21 4243
3318.75 4138
3319.30 4326
3319.84 4638
3320.38 4496
3320.93 4697
3321.47 4833
3322.02 4905
3322.56 4833
3323.10 4850
3323.65 4820
3324.19 4949
3324.73 4799
3325.28 4614
3325.82 4571
3326.36 4395
3326.91 4419
3327.45 4419
3328.00 4274
3328.54 4146
3329.08 4066
3329.63 3950
3330.17 4335
3330.72 4842
3331.26 5670
3331.81 6909
3332.35 8671
3332.89 10940
3333.44 14308
3333.98 18110
3334.53 22167
3335.07 25765
3335.62 28756
3336.16 30019
3336.71 31402
3337.25 31861
3337.80 31751
3338.34 30902
3338.89 29607
3339.43 27110
3339.98 24346
3340.52 20517
3341.07 16880
3341.61 13589
3342.16 10910
3342.70 8746
3343.25 7383
3343.79 6551
3344.34 5707
3344.88 5067
3345.43 4678
3345.97 4524
3346.52 4555
3347.06 4244
3347.61 4403
3348.15 4240
3348.70 4070
3349.25 3974
3349.79 4036
3350.34 3975
3350.88 3977
3351.43 4019
3351.98 3956
3352.52 4079
3353.07 3948
3353.61 4158
3354.16 3932
3354.71 4035
3355.25 3588
3355.80 3751
3356.34 3698
3356.89 3583
3357.44 3507
3357.98 3640
3358.53 3515
3359.08 3420
3359.62 3364
3360.17 3470
3360.72 3495
3361.26 3458
3361.81 3332
3362.36 3417
3362.90 3529
3363.45 3426
3364.00 3569
3364.54 3594
3365.09 3501
3365.64 3515
3366.19 3582
3366.73 3468
3367.28 3441
3367.83 3448
3368.37 3309
3368.92 3295
3369.47 3522
3370.02 3455
3370.56 3421
3371.11 3719
3371.66 3777
3372.21 4057
3372.75 4473
3373.30 4568
3373.85 5010
3374.40 5384
3374.94 5297
3375.49 5623
3376.04 5441
3376.59 5262
3377.14 5158
3377.68 4783
3378.23 4289
3378.78 4008
3379.33 3614
3379.88 3373
3380.43 3377
3380.97 3144
3381.52 2998
3382.07 3014
3382.62 2935
3383.17 2696
3383.72 2718
3384.26 2816
3384.81 2749
3385.36 2793
3385.91 2755
3386.46 2775
3387.01 2704
3387.56 2630
3388.11 2428
3388.65 2487
3389.20 2400
3389.75 2474
3390.30 2517
3390.85 2622
3391.40 2497
3391.95 2418
3392.50 2435
3393.05 2639
3393.60 2415
3394.15 2470
3394.70 2697
3395.24 2671
3395.79 2567
3396.34 2596
3396.89 2674
3397.44 2706
3397.99 2532
3398.54 2695
3399.09 2641
3399.64 2422
3400.19 2600
3400.74 2464
3401.29 2447
3401.84 2453
3402.39 2440
3402.94 2292
3403.49 2276
3404.04 2386
3404.59 2478
3405.14 2487
3405.69 2386
3406.24 2295
3406.79 2417
3407.34 2418
3407.89 2260
3408.44 2371
3409.00 2295
3409.55 2488
3410.10 2439
3410.65 2645
3411.20 2565
3411.75 2686
3412.30 2995
3412.85 2970
3413.40 2811
3413.95 2911
3414.50 2918
3415.05 2870
3415.61 2657
3416.16 2810
3416.71 2669
3417.26 2559
3417.81 2499
3418.36 2329
3418.91 2328
3419.46 2393
3420.02 2439
3420.57 2269
3421.12 2222
3421.67 2385
3422.22 2547
3422.77 2554
3423.33 2579
3423.88 2853
3424.43 2826
3424.98 2919
3425.53 2689
3426.09 2855
3426.64 2689
3427.19 2669
3427.74 2529
3428.29 2535
3428.85 2545
3429.40 2576
3429.95 2427
3430.50 2250
3431.05 2234
3431.61 2223
3432.16 2243
3432.71 2301
3433.26 2309
3433.82 2252
3434.37 2159
3434.92 2234
3435.48 2319
3436.03 2403
3436.58 2283
3437.13 2232
3437.69 2288
3438.24 2340
3438.79 2190
3439.35 2273
3439.90 2327
3440.45 2144
3441.00 2216
3441.56 2315
3442.11 2358
3442.66 2579
3443.22 2517
3443.77 2360
3444.32 2315
3444.88 2397
3445.43 2327
3445.98 2188
3446.54 2053
3447.09 2102
3447.65 2089
3448.20 2116
3448.75 2158
3449.31 2095
3449.86 2166
3450.41 2183
3450.97 2140
3451.52 2108
3452.08 2075
3452.63 2009
3453.19 2094
3453.74 2072
3454.29 2108
3454.85 2075
3455.40 2055
3455.96 2090
3456.51 2163
3457.07 2048
3457.62 2046
3458.17 2103
3458.73 2045
3459.28 2116
3459.84 1987
3460.39 2147
3460.95 2313
3461.50 2158
3462.06 2129
3462.61 2317
3463.17 2218
3463.72 2191
3464.28 2234
3464.83 2250
3465.39 2232
3465.94 2245
3466.50 2324
3467.05 2340
3467.61 2309
3468.16 2301
3468.72 2405
3469.27 2324
3469.83 2300
3470.39 2335
3470.94 2385
3471.50 2403
3472.05 2341
3472.61 2522
3473.16 2326
3473.72 2328
3474.27 2463
3474.83 2577
3475.39 2441
3475.94 2528
3476.50 2428
3477.05 2537
3477.61 2591
3478.17 2602
3478.72 2604
3479.28 2742
3479.84 2765
3480.39 2911
3480.95 2829
3481.50 2890
3482.06 2921
3482.62 2813
3483.17 2760
3483.73 2854
3484.29 2802
3484.84 2690
3485.40 2652
3485.96 2811
3486.51 2856
3487.07 2934
3487.63 2971
3488.18 3069
3488.74 3165
3489.30 3553
3489.86 3896
3490.41 4257
3490.97 4667
3491.53 5174
3492.08 5744
3492.64 5832
3493.20 6227
3493.76 6193
3494.31 6282
3494.87 6111
3495.43 5822
3495.99 5505
3496.54 5063
3497.10 5212
3497.66 5815
3498.22 5929
3498.78 6123
3499.33 6548
3499.89 7048
3500.45 7261
3501.01 7410
3501.56 7298
3502.12 7059
3502.68 7011
3503.24 6729
3503.80 6699
3504.36 6327
3504.91 6464
3505.47 6765
3506.03 6711
3506.59 6779
3507.15 6480
3507.71 6356
3508.26 6079
3508.82 5517
3509.38 5121
3509.94 4828
3510.50 4482
3511.06 4171
3511.62 3716
3512.18 3592
3512.73 3329
3513.29 3244
3513.85 3327
3514.41 3023
3514.97 2781
3515.53 2556
3516.09 2739
3516.65 2699
3517.21 2622
3517.77 2599
3518.33 2700
3518.88 2556
3519.44 2565
3520.00 2665
3520.56 2628
3521.12 2586
3521.68 2537
3522.24 2685
3522.80 2729
3523.36 2641
3523.92 2813
3524.48 2882
3525.04 2731
3525.60 2687
3526.16 2684
3526.72 2599
3527.28 2546
3527.84 2297
3528.40 2265
3528.96 2427
3529.52 2359
3530.08 2288
3530.64 2264
3531.20 2314
3531.76 2316
3532.32 2464
3532.88 2380
3533.44 2283
3534.00 2369
3534.57 2200
3535.13 2363
3535.69 2469
3536.25 2364
3536.81 2333
3537.37 2262
3537.93 2315
3538.49 2253
3539.05 2304
3539.61 2387
3540.17 2357
3540.74 2328
3541.30 2348
3541.86 2340
3542.42 2361
3542.98 2508
3543.54 2562
3544.10 2587
3544.66 2540
3545.23 2526
3545.79 2506
3546.35 2417
3546.91 2357
3547.47 2457
3548.03 2292
3548.60 2183
3549.16 2193
3549.72 2259
3550.28 2163
3550.84 2082
3551.41 2197
3551.97 2086
3552.53 2003
3553.09 2118
3553.65 1955
3554.22 1957
3554.78 2026
3555.34 2124
3555.90 2016
3556.46 1989
3557.03 2054
3557.59 1943
3558.15 1986
3558.71 1969
3559.28 2056
3559.84 2170
3560.40 2155
3560.97 2183
3561.53 2091
3562.09 2060
3562.65 2177
3563.22 2056
3563.78 1930
3564.34 1972
3564.91 2043
3565.47 2129
3566.03 2077
3566.60 2018
3567.16 1941
3567.72 1875
3568.28 1788
3568.85 1965
3569.41 1868
3569.98 1879
3570.54 1932
3571.10 1920
3571.67 1800
3572.23 1924
3572.79 1979
3573.36 1994
3573.92 1976
3574.48 1934
3575.05 1990
3575.61 2063
3576.18 2183
3576.74 2160
3577.30 2230
3577.87 2147
3578.43 2070
3579.00 2265
3579.56 1997
3580.12 1886
3580.69 2043
3581.25 2003
3581.82 2133
3582.38 2020
3582.95 2128
3583.51 2040
3584.08 2090
3584.64 1961
3585.20 2041
3585.77 2087
3586.33 2087
3586.90 1842
3587.46 2039
3588.03 2011
3588.59 1931
3589.16 2039
3589.72 2094
3590.29 2105
3590.85 2007
3591.42 1989
3591.98 2023
3592.55 2003
3593.11 1953
3593.68 1876
3594.24 1814
3594.81 1925
3595.38 1886
3595.94 1868
3596.51 2004
3597.07 1952
3597.64 2067
3598.20 2022
3598.77 1965
3599.34 1952
3599.90 1980
3600.47 2029
3601.03 2056
3601.60 1987
3602.16 2000
3602.73 1998
3603.30 1925
3603.86 2051
3604.43 1967
3605.00 1878
3605.56 1766
3606.13 1909
3606.69 2017
3607.26 1900
3607.83 1781
3608.39 1687
3608.96 1801
3609.53 1681
3610.09 1793
3610.66 1715
3611.23 1669
3611.79 1744
3612.36 1793
3612.93 1725
3613.49 1885
3614.06 1880
3614.63 1736
3615.19 1992
3615.76 2102
3616.33 2343
3616.90 2432
3617.46 2752
3618.03 2736
3618.60 2994
3619.16 3103
3619.73 3244
3620.30 3171
3620.87 3036
3621.43 2849
3622.00 2682
3622.57 2481
3623.14 2466
3623.70 2371
3624.27 2134
3624.84 2083
3625.41 1922
3625.98 1836
3626.54 1850
3627.11 1810
3627.68 1891
3628.25 1915
3628.82 1922
3629.38 1758
3629.95 1937
3630.52 2041
3631.09 1995
3631.66 1896
3632.22 1900
3632.79 1959
3633.36 2015
3633.93 2027
3634.50 1970
3635.07 1995
3635.64 1913
3636.20 1980
3636.77 2007
3637.34 2026
3637.91 2008
3638.48 1966
3639.05 2063
3639.62 2153
3640.19 2170
3640.76 2188
3641.32 2170
3641.89 2314
3642.46 2346
3643.03 2616
3643.60 2521
3644.17 2327
3644.74 2340
3645.31 2207
3645.88 2211
3646.45 2205
3647.02 2157
3647.59 2222
3648.16 2119
3648.73 2026
3649.30 2140
3649.87 2182
3650.44 2248
3651.01 2269
3651.57 2173
3652.14 2384
3652.71 2425
3653.28 2537
3653.85 2437
3654.42 2627
3654.99 2827
3655.57 2785
3656.14 2748
3656.71 2706
3657.28 2726
3657.85 2814
3658.42 2801
3658.99 2805
3659.56 2741
3660.13 2860
3660.70 2973
3661.27 3014
3661.84 2765
3662.41 2800
3662.98 2715
3663.55 2475
3664.12 2518
3664.69 2388
3665.26 2788
3665.84 2730
3666.41 2632
3666.98 2619
3667.55 2747
3668.12 2709
3668.69 2596
3669.26 2546
3669.83 2540
3670.40 2396
3670.98 2261
3671.55 2366
3672.12 2206
3672.69 2174
3673.26 2244
3673.83 2334
3674.41 2252
3674.98 2255
3675.55 2317
3676.12 2278
3676.69 2413
3677.26 2325
3677.84 2235
3678.41 2137
3678.98 2104
3679.55 2228
3680.12 2187
3680.70 2173
3681.27 2121
3681.84 2164
3682.41 2111
3682.99 2033
3683.56 2090
3684.13 2094
3684.70 2168
3685.27 2181
3685.85 2092
3686.42 2305
3686.99 2418
3687.57 2400
3688.14 2422
3688.71 2708
3689.28 2766
3689.86 3089
3690.43 3193
3691.00 3181
3691.58 3091
3692.15 2977
3692.72 2817
3693.29 2750
3693.87 2630
3694.44 2385
3695.01 2279
3695.59 2251
3696.16 2246
3696.73 2241
3697.31 2330
3697.88 2182
3698.45 2134
3699.03 2266
3699.60 2393
3700.17 2427
3700.75 2415
3701.32 2503
3701.90 2488
3702.47 2419
3703.04 2616
3703.62 2563
3704.19 2757
3704.77 2571
3705.34 2573
3705.91 2568
3706.49 2606
3707.06 2506
3707.64 2390
3708.21 2426
3708.78 2354
3709.36 2364
3709.93 2438
3710.51 2462
3711.08 2181
3711.66 2119
3712.23 2210
3712.81 2376
3713.38 2199
3713.96 2263
3714.53 2116
3715.11 2061
3715.68 2247
3716.25 1888
3716.83 1934
3717.40 2054
3717.98 1924
3718.55 1981
3719.13 1950
3719.71 1912
3720.28 1965
3720.86 1930
3721.43 1914
3722.01 1966
3722.58 1854
3723.16 1880
3723.73 1791
3724.31 1788
3724.88 1760
3725.46 1786
3726.03 1803
3726.61 1837
3727.19 1888
3727.76 1768
3728.34 1843
3728.91 1955
3729.49 2011
3730.07 1954
3730.64 1951
3731.22 2133
3731.79 2090
3732.37 2094
3732.95 2167
3733.52 2179
3734.10 2226
3734.67 2258
3735.25 2194
3735.83 2171
3736.40 2150
3736.98 2242
3737.56 2087
3738.13 2016
3738.71 1976
3739.29 2017
3739.86 1917
3740.44 1837
3741.02 1779
3741.59 1948
3742.17 1989
3742.75 1785
3743.32 1657
3743.90 1714
3744.48 1822
3745.06 1913
3745.63 1885
3746.21 1775
3746.79 1912
3747.36 1893
3747.94 1927
3748.52 1881
3749.10 1958
3749.67 1851
3750.25 1855
3750.83 1909
3751.41 1858
3751.98 1796
3752.56 1842
3753.14 1756
3753.72 1777
3754.30 1761
3754.87 1734
3755.45 1678
3756.03 1690
3756.61 1626
3757.19 1654
3757.76 1636
3758.34 1670
3758.92 1772
3759.50 1766
3760.08 1799
3760.65 1749
3761.23 1825
3761.81 1770
3762.39 1828
3762.97 1816
3763.55 1806
3764.13 1876
3764.70 1940
3765.28 1852
3765.86 1770
3766.44 1668
3767.02 1671
3767.60 1660
3768.18 1795
3768.76 1764
3769.33 1767
3769.91 1923
3770.49 1873
3771.07 1818
3771.65 1837
3772.23 1879
3772.81 1873
3773.39 1899
3773.97 1827
3774.55 1896
3775.13 1822
3775.71 1763
3776.29 1825
3776.87 1724
3777.45 1754
3778.02 1769
3778.60 1796
3779.18 1817
3779.76 1768
3780.34 1631
3780.92 1683
3781.50 1767
3782.08 1827
3782.66 1675
3783.24 1807
3783.82 1983
3784.40 1986
3784.98 2053
3785.56 1941
3786.14 1993
3786.72 2015
3787.31 2015
3787.89 1990
3788.47 1789
3789.05 1869
3789.63 1837
3790.21 1773
3790.79 1691
3791.37 1904
3791.95 1730
3792.53 1902
3793.11 1946
3793.69 1895
3794.27 1986
3794.85 1817
3795.43 1742
3796.02 1875
3796.60 1842
3797.18 1822
3797.76 1823
3798.34 2021
3798.92 1878
3799.50 1802
3800.08 1925
3800.67 2032
3801.25 2070
3801.83 1976
3802.41 2094
3802.99 2141
3803.57 2165
3804.16 2145
3804.74 2121
3805.32 2105
3805.90 2178
3806.48 2100
3807.06 2257
3807.65 2254
3808.23 2273
3808.81 2279
3809.39 2408
3809.97 2491
3810.56 2437
3811.14 2498
3811.72 2413
3812.30 2411
3812.89 2483
3813.47 2399
3814.05 2406
3814.63 2454
3815.21 2488
3815.80 2562
3816.38 2571
3816.96 2661
3817.55 2784
3818.13 2452
3818.71 2611
3819.29 2432
3819.88 2378
3820.46 2250
3821.04 2079
3821.63 2065
3822.21 1986
3822.79 1918
3823.37 1927
3823.96 1960
3824.54 1931
3825.12 1964
3825.71 1854
3826.29 1868
3826.87 1918
3827.46 1919
3828.04 1828
3828.62 1833
3829.21 1799
3829.79 1812
3830.38 1786
3830.96 1908
3831.54 1894
3832.13 1858
3832.71 1910
3833.29 1780
3833.88 1760
3834.46 1743
3835.05 1798
3835.63 1826
3836.21 1813
3836.80 1790
3837.38 1739
3837.97 1721
3838.55 1686
3839.14 1689
3839.72 1700
3840.30 1685
3840.89 1583
3841.47 1713
3842.06 1701
3842.64 1750
3843.23 1671
3843.81 1687
3844.40 1663
3844.98 1529
3845.57 1504
3846.15 1627
3846.74 1663
3847.32 1723
3847.91 1679
3848.49 1735
3849.08 1761
3849.66 1684
3850.25 1656
3850.83 1821
3851.42 1840
3852.00 1890
3852.59 1859
3853.17 1922
3853.76 1805
3854.34 1788
3854.93 1731
3855.51 1828
3856.10 1795
3856.69 1680
3857.27 1751
3857.86 1922
3858.44 1902
3859.03 2005
3859.62 1993
3860.20 2022
3860.79 2098
3861.37 2273
3861.96 2299
3862.55 2368
3863.13 2434
3863.72 2418
3864.30 2465
3864.89 2460
3865.48 2582
3866.06 2645
3866.65 2326
3867.24 2339
3867.82 2294
3868.41 2071
3869.00 2023
3869.58 1942
3870.17 1788
3870.76 1800
3871.34 1867
3871.93 1804
3872.52 1907
3873.10 1813
3873.69 1790
3874.28 1846
3874.86 1863
3875.45 1967
3876.04 1922
3876.63 2006
3877.21 1936
3877.80 1986
3878.39 1948
3878.97 1935
3879.56 1775
3880.15 1755
3880.74 1752
3881.32 1781
3881.91 1739
3882.50 1695
3883.09 1725
3883.67 1585
3884.26 1500
3884.85 1561
3885.44 1627
3886.03 1658
3886.61 1645
3887.20 1632
3887.79 1775
3888.38 1790
3888.97 1812
3889.55 1764
3890.14 1852
3890.73 2098
3891.32 2067
3891.91 1917
3892.50 2029
3893.08 1964
3893.67 1899
3894.26 1966
3894.85 1999
3895.44 1982
3896.03 1984
3896.62 1879
3897.20 1749
3897.79 1755
3898.38 1695
3898.97 1788
3899.56 1803
3900.15 1943
3900.74 1863
3901.33 1812
3901.92 1819
3902.51 1849
3903.09 1894
3903.68 1814
3904.27 1837
3904.86 1797
3905.45 1825
3906.04 1869
3906.63 1943
3907.22 1873
3907.81 2007
3908.40 2144
3908.99 2074
3909.58 2022
3910.17 1862
3910.76 1890
3911.35 1773
3911.94 1829
3912.53 1748
3913.12 1783
3913.71 1716
3914.30 1656
3914.89 1625
3915.48 1703
3916.07 1614
3916.66 1669
3917.25 1824
3917.84 1748
3918.43 1780
3919.02 1709
3919.61 1900
3920.20 1847
3920.79 1756
3921.38 1873
3921.97 1727
3922.56 1749
3923.15 1748
3923.74 1644
3924.33 1742
3924.93 1740
3925.52 1644
3926.11 1641
3926.70 1686
3927.29 1626
3927.88 1609
3928.47 1542
3929.06 1620
3929.65 1617
3930.24 1589
3930.84 1416
3931.43 1470
3932.02 1469
3932.61 1485
3933.20 1473
3933.79 1640
3934.38 1693
3934.98 1593
3935.57 1584
3936.16 1566
3936.75 1512
3937.34 1562
3937.94 1573
3938.53 1538
3939.12 1495
3939.71 1582
3940.30 1617
3940.89 1667
3941.49 1747
3942.08 1707
3942.67 1622
3943.26 1645
3943.86 1718
3944.45 1664
3945.04 1783
3945.63 1802
3946.23 1667
3946.82 1712
3947.41 1675
3948.00 1786
3948.60 1779
3949.19 1739
3949.78 1695
3950.37 1743
3950.97 1699
3951.56 1726
3952.15 1615
3952.74 1684
3953.34 1758
3953.93 1654
3954.52 1736
3955.12 1630
3955.71 1695
3956.30 1774
3956.90 1684
3957.49 1737
3958.08 1936
3958.68 1852
3959.27 1977
3959.86 1896
3960.46 1830
3961.05 1725
3961.64 1828
3962.24 1781
3962.83 1670
3963.43 1693
3964.02 1755
3964.61 1845
3965.21 1855
3965.80 1874
3966.39 1872
3966.99 1849
3967.58 1814
3968.18 1752
3968.77 1814
3969.36 1927
3969.96 1875
3970.55 1830
3971.15 1810
3971.74 1765
3972.34 1781
3972.93 1802
3973.53 1806
3974.12 1687
3974.71 1647
3975.31 1818
3975.90 1793
3976.50 1970
3977.09 2017
3977.69 2126
3978.28 1976
3978.88 2046
3979.47 2072
3980.07 2059
3980.66 2050
3981.26 2006
3981.85 1952
3982.45 1793
3983.04 1838
3983.64 1791
3984.23 1833
3984.83 1836
3985.42 1774
3986.02 1767
3986.62 1799
3987.21 1845
3987.81 1957
3988.40 1909
3989.00 1840
3989.59 1717
3990.19 1856
3990.78 1876
3991.38 1804
3991.98 1870
3992.57 1779
3993.17 1744
3993.76 1762
3994.36 1766
3994.96 1785
3995.55 1870
3996.15 1881
3996.74 1876
3997.34 1962
3997.94 1886
3998.53 1782
3999.13 1843
3999.73 1815
4000.32 1930
4000.92 1868
4001.52 1732
4002.11 1832
4002.71 1839
4003.31 1761
4003.90 1644
4004.50 1839
4005.10 1945
4005.69 1786
4006.29 1843
4006.89 1812
4007.48 1830
4008.08 1913
4008.68 1877
4009.28 1787
4009.87 1777
4010.47 1853
4011.07 1831
4011.66 1828
4012.26 1919
4012.86 1892
4013.46 1914
4014.05 1774
4014.65 1750
4015.25 1795
4015.85 1871
4016.45 1847
4017.04 1847
4017.64 1989
4018.24 1999
4018.84 1965
4019.43 2019
4020.03 1893
4020.63 1874
4021.23 1836
4021.83 1950
4022.42 1760
4023.02 1842
4023.62 1779
4024.22 1717
4024.82 1877
4025.42 1825
4026.01 1809
4026.61 1900
4027.21 1829
4027.81 1889
4028.41 1953
4029.01 1951
4029.61 1916
4030.20 1907
4030.80 2009
4031.40 1882
4032.00 2034
4032.60 2042
4033.20 1952
4033.80 2040
4034.40 1915
4035.00 2106
4035.59 2325
4036.19 2195
4036.79 2161
4037.39 2040
4037.99 2124
4038.59 2024
4039.19 1669
4039.79 1766
4040.39 1655
4040.99 1642
4041.59 1705
4042.19 1647
4042.79 1546
4043.39 1606
4043.99 1727
4044.59 1635
4045.19 1565
4045.79 1603
4046.39 1666
4046.99 1656
4047.59 1732
4048.19 1684
4048.79 1670
4049.39 1648
4049.99 1712
4050.59 1646
4051.19 1753
4051.79 1627
4052.39 1764
4052.99 1674
4053.59 1708
4054.19 1629
4054.79 1751
4055.39 1814
4055.99 1803
4056.59 1704
4057.19 1781
4057.79 1736
4058.39 1769
4059.00 1638
4059.60 1548
4060.20 1497
4060.80 1590
4061.40 1478
4062.00 1525
4062.60 1571
4063.20 1546
4063.80 1432
4064.40 1449
4065.01 1521
4065.61 1589
4066.21 1524
4066.81 1503
4067.41 1512
4068.01 1489
4068.61 1516
4069.22 1475
4069.82 1460
4070.42 1321
4071.02 1423
4071.62 1392
4072.23 1365
4072.83 1496
4073.43 1520
4074.03 1520
4074.63 1532
4075.23 1575
4075.84 1602
4076.44 1551
4077.04 1420
4077.64 1529
4078.25 1565
4078.85 1558
4079.45 1443
4080.05 1515
4080.66 1427
4081.26 1593
4081.86 1672
4082.46 1469
4083.07 1591
4083.67 1524
4084.27 1461
4084.87 1552
4085.48 1473
4086.08 1442
4086.68 1546
4087.29 1549
4087.89 1515
4088.49 1418
4089.09 1469
4089.70 1496
4090.30 1438
4090.90 1504
4091.51 1394
4092.11 1466
4092.71 1509
4093.32 1550
4093.92 1554
4094.52 1595
4095.13 1552
4095.73 1607
4096.34 1576
4096.94 1502
4097.54 1503
4098.15 1529
4098.75 1572
4099.35 1585
4099.96 1409
4100.56 1372
4101.17 1484
4101.77 1493
4102.37 1427
4102.98 1507
4103.58 1451
4104.19 1469
4104.79 1423
4105.39 1478
4106.00 1414
4106.60 1478
4107.21 1383
4107.81 1382
4108.42 1465
4109.02 1515
4109.63 1581
4110.23 1532
4110.84 1478
4111.44 1565
4112.04 1560
4112.65 1439
4113.25 1560
4113.86 1550
4114.46 1371
4115.07 1363
4115.67 1377
4116.28 1505
4116.88 1527
4117.49 1535
4118.09 1499
4118.70 1496
4119.31 1597
4119.91 1671
4120.52 1551
4121.12 1531
4121.73 1569
4122.33 1605
4122.94 1637
4123.54 1544
4124.15 1534
4124.76 1515
4125.36 1483
4125.97 1501
4126.57 1483
4127.18 1433
4127.78 1541
4128.39 1526
4129.00 1585
4129.60 1600
4130.21 1527
4130.81 1527
4131.42 1417
4132.03 1493
4132.63 1490
4133.24 1442
4133.85 1548
4134.45 1601
4135.06 1543
4135.67 1559
4136.27 1606
4136.88 1614
4137.49 1685
4138.09 1726
4138.70 1775
4139.31 1779
4139.91 1788
4140.52 1749
4141.13 1744
4141.73 1825
4142.34 1829
4142.95 1912
4143.55 2019
4144.16 1812
4144.77 1703
4145.38 1645
4145.98 1757
4146.59 1690
4147.20 1680
4147.81 1663
4148.41 1623
4149.02 1573
4149.63 1538
4150.24 1532
4150.84 1548
4151.45 1498
4152.06 1416
4152.67 1486
4153.27 1484
4153.88 1448
4154.49 1436
4155.10 1369
4155.71 1468
4156.31 1474
4156.92 1557
4157.53 1473
4158.14 1454
4158.75 1453
4159.35 1464
4159.96 1498
4160.57 1550
4161.18 1583
4161.79 1539
4162.40 1618
4163.00 1609
4163.61 1683
4164.22 1665
4164.83 1670
4165.44 1670
4166.05 1870
4166.66 1835
4167.27 1839
4167.87 1859
4168.48 1651
4169.09 1560
4169.70 1594
4170.31 1556
4170.92 1558
4171.53 1592
4172.14 1598
4172.75 1544
4173.36 1638
4173.97 1650
4174.58 1577
4175.18 1679
4175.79 1663
4176.40 1776
4177.01 1726
4177.62 1751
4178.23 1739
4178.84 1759
4179.45 1765
4180.06 1845
4180.67 1796
4181.28 1759
4181.89 1735
4182.50 1733
4183.11 1473
4183.72 1483
4184.33 1629
4184.94 1581
4185.55 1498
4186.16 1592
4186.77 1596
4187.38 1486
4187.99 1499
4188.60 1564
4189.21 1547
4189.82 1617
4190.43 1526
4191.04 1677
4191.66 1776
4192.27 1775
4192.88 1766
4193.49 1872
4194.10 2032
4194.71 2098
4195.32 2122
4195.93 2189
4196.54 2207
4197.15 2067
4197.76 2173
4198.38 2107
4198.99 1985
4199.60 2008
4200.21 1986
4200.82 1941
4201.43 1796
4202.04 1788
4202.65 1763
4203.27 1607
4203.88 1548
4204.49 1554
4205.10 1611
4205.71 1640
4206.32 1668
4206.94 1605
4207.55 1647
4208.16 1635
4208.77 1642
4209.38 1536
4209.99 1594
4210.61 1510
4211.22 1473
4211.83 1632
4212.44 1611
4213.06 1659
4213.67 1745
4214.28 1806
4214.89 1705
4215.50 1775
4216.12 1797
4216.73 1843
4217.34 1857
4217.95 1876
4218.57 2049
4219.18 2099
4219.79 2186
4220.40 2341
4221.02 2492
4221.63 2552
4222.24 2501
4222.86 2518
4223.47 2580
4224.08 2540
4224.69 2457
4225.31 2585
4225.92 2729
4226.53 2749
4227.15 2799
4227.76 2739
4228.37 2946
4228.99 2707
4229.60 2755
4230.21 2705
4230.83 2662
4231.44 2896
4232.05 2945
4232.67 2830
4233.28 3215
4233.90 3252
4234.51 3466
4235.12 3498
4235.74 3589
4236.35 3810
4236.96 3588
4237.58 3596
4238.19 3353
4238.81 3001
4239.42 2813
4240.03 2584
4240.65 2467
4241.26 2196
4241.88 2108
4242.49 1972
4243.11 2088
4243.72 2091
4244.33 2193
4244.95 2069
4245.56 2074
4246.18 2128
4246.79 2224
4247.41 2242
4248.02 2293
4248.64 2151
4249.25 2132
4249.87 2083
4250.48 2150
4251.10 2070
4251.71 2139
4252.33 1982
4252.94 1932
4253.56 1947
4254.17 1939
4254.79 1959
4255.40 1885
4256.02 1802
4256.63 1902
4257.25 1901
4257.86 1897
4258.48 1834
4259.09 1812
4259.71 1787
4260.33 1861
4260.94 1662
4261.56 1753
4262.17 1755
4262.79 1715
4263.40 1670
4264.02 1778
4264.64 1770
4265.25 1790
4265.87 1817
4266.48 1824
4267.10 1877
4267.72 1814
4268.33 1809
4268.95 1762
4269.57 1637
4270.18 1697
4270.80 1768
4271.41 1712
4272.03 1708
4272.65 1736
4273.26 1877
4273.88 1847
4274.50 1921
4275.11 1842
4275.73 1902
4276.35 2040
4276.96 2035
4277.58 2095
4278.20 1996
4278.81 2030
4279.43 2015
4280.05 1762
4280.67 1868
4281.28 1855
4281.90 1725
4282.52 1700
4283.13 1682
4283.75 1645
4284.37 1695
4284.99 1599
4285.60 1559
4286.22 1648
4286.84 1660
4287.46 1700
4288.07 1673
4288.69 1688
4289.31 1685
4289.93 1733
4290.55 1686
4291.16 1750
4291.78 1621
4292.40 1623
4293.02 1600
4293.63 1656
4294.25 1553
4294.87 1583
4295.49 1783
4296.11 1617
4296.73 1517
4297.34 1663
4297.96 1617
4298.58 1602
4299.20 1631
4299.82 1668
4300.44 1697
4301.05 1608
4301.67 1540
4302.29 1601
4302.91 1583
4303.53 1462
4304.15 1438
4304.77 1538
4305.39 1590
4306.00 1549
4306.62 1577
4307.24 1544
4307.86 1543
4308.48 1659
4309.10 1663
4309.72 1617
4310.34 1583
4310.96 1586
4311.58 1664
4312.20 1597
4312.82 1490
4313.43 1444
4314.05 1448
4314.67 1519
4315.29 1568
4315.91 1601
4316.53 1700
4317.15 1598
4317.77 1641
4318.39 1552
4319.01 1582
4319.63 1618
4320.25 1655
4320.87 1779
4321.49 1936
4322.11 1737
4322.73 1668
4323.35 1785
4323.97 1754
4324.59 1944
4325.21 2017
4325.83 2017
4326.45 1937
4327.07 1933
4327.69 2039
4328.31 1908
4328.94 2013
4329.56 1994
4330.18 1846
4330.80 1855
4331.42 1970
4332.04 2000
4332.66 1889
4333.28 1905
4333.90 1930
4334.52 2174
4335.14 2377
4335.76 2381
4336.39 2540
4337.01 2899
4337.63 3082
4338.25 3015
4338.87 3106
4339.49 3268
4340.11 3200
4340.73 3134
4341.36 2907
4341.98 2641
4342.60 2595
4343.22 2536
4343.84 2898
4344.46 3278
4345.08 3515
4345.71 3944
4346.33 4397
4346.95 5077
4347.57 5455
4348.19 5508
4348.82 5354
4349.44 5076
4350.06 4488
4350.68 4132
4351.30 3736
4351.93 3197
4352.55 2742
4353.17 2582
4353.79 2374
4354.42 2181
4355.04 2187
4355.66 2193
4356.28 2196
4356.91 2122
4357.53 2061
4358.15 2141
4358.77 2196
4359.40 2178
4360.02 2104
4360.64 2119
4361.26 2121
4361.89 2138
4362.51 2059
4363.13 2021
4363.76 2080
4364.38 1962
4365.00 1911
4365.63 1864
4366.25 2062
4366.87 1957
4367.50 1926
4368.12 1871
4368.74 1835
4369.37 1778
4369.99 1729
4370.61 1666
4371.24 1640
4371.86 1617
4372.48 1575
4373.11 1643
4373.73 1582
4374.36 1474
4374.98 1693
4375.60 1696
4376.23 1664
4376.85 1684
4377.48 1680
4378.10 1754
4378.72 1794
4379.35 1768
4379.97 1641
4380.60 1745
4381.22 1811
4381.84 1781
4382.47 1697
4383.09 1816
4383.72 1683
4384.34 1664
4384.97 1695
4385.59 1642
4386.22 1677
4386.84 1707
4387.47 1679
4388.09 1636
4388.72 1652
4389.34 1647
4389.96 1628
4390.59 1452
4391.21 1410
4391.84 1518
4392.47 1590
4393.09 1486
4393.72 1527
4394.34 1549
4394.97 1638
4395.59 1606
4396.22 1711
4396.84 1628
4397.47 1599
4398.09 1602
4398.72 1526
4399.34 1584
4399.97 1656
4400.60 1831
4401.22 1617
4401.85 1658
4402.47 1733
4403.10 1719
4403.72 1687
4404.35 1686
4404.98 1757
4405.60 1753
4406.23 1651
4406.85 1757
4407.48 1712
4408.11 1615
4408.73 1543
4409.36 1601
4409.99 1559
4410.61 1598
4411.24 1587
4411.87 1643
4412.49 1630
4413.12 1459
4413.74 1523
4414.37 1581
4415.00 1545
4415.62 1447
4416.25 1591
4416.88 1612
4417.51 1522
4418.13 1540
4418.76 1587
4419.39 1533
4420.01 1631
4420.64 1589
4421.27 1590
4421.89 1487
4422.52 1468
4423.15 1420
4423.78 1493
4424.40 1539
4425.03 1494
4425.66 1495
4426.29 1431
4426.91 1417
4427.54 1385
4428.17 1397
4428.80 1557
4429.42 1471
4430.05 1419
4430.68 1445
4431.31 1361
4431.94 1475
4432.56 1575
4433.19 1472
4433.82 1554
4434.45 1534
4435.08 1543
4435.70 1598
4436.33 1648
4436.96 1538
4437.59 1602
4438.22 1617
4438.85 1607
4439.47 1584
4440.10 1517
4440.73 1519
4441.36 1563
4441.99 1505
4442.62 1429
4443.25 1527
4443.87 1559
4444.50 1609
4445.13 1554
4445.76 1440
4446.39 1594
4447.02 1593
4447.65 1669
4448.28 1679
4448.91 1676
4449.54 1736
4450.16 1706
4450.79 1610
4451.42 1656
4452.05 1688
4452.68 1747
4453.31 1643
4453.94 1497
4454.57 1636
4455.20 1756
4455.83 1809
4456.46 1887
4457.09 1880
4457.72 1777
4458.35 1914
4458.98 1806
4459.61 1865
4460.24 1712
4460.87 1516
4461.50 1467
4462.13 1542
4462.76 1573
4463.39 1489
4464.02 1455
4464.65 1474
4465.28 1433
4465.91 1458
4466.54 1486
4467.17 1470
4467.80 1444
4468.43 1420
4469.06 1422
4469.69 1403
4470.32 1507
4470.95 1548
4471.58 1475
4472.21 1485
4472.85 1482
4473.48 1467
4474.11 1470
4474.74 1417
4475.37 1453
4476.00 1466
4476.63 1369
4477.26 1396
4477.89 1488
4478.52 1429
4479.16 1457
4479.79 1466
4480.42 1550
4481.05 1507
4481.68 1489
4482.31 1515
4482.94 1479
4483.58 1478
4484.21 1508
4484.84 1457
4485.47 1499
4486.10 1606
4486.73 1569
4487.37 1513
4488.00 1597
4488.63 1604
4489.26 1562
4489.89 1603
4490.53 1564
4491.16 1613
4491.79 1514
4492.42 1489
4493.05 1711
4493.69 1601
4494.32 1498
4494.95 1559
4495.58 1473
4496.22 1481
4496.85 1428
4497.48 1443
4498.11 1582
4498.75 1615
4499.38 1612
4500.01 1734
4500.64 1813
4501.28 1974
4501.91 2062
4502.54 2295
4503.18 2254
4503.81 2197
4504.44 2307
4505.07 2095
4505.71 2049
4506.34 1868
4506.97 1861
4507.61 1639
4508.24 1687
4508.87 1706
4509.51 1652
4510.14 1692
4510.77 1600
4511.41 1723
4512.04 1735
4512.68 1810
4513.31 1663
4513.94 1687
4514.58 1577
4515.21 1563
4515.84 1638
4516.48 1600
4517.11 1699
4517.75 1511
4518.38 1457
4519.01 1533
4519.65 1487
4520.28 1503
4520.92 1463
4521.55 1442
4522.18 1522
4522.82 1426
4523.45 1470
4524.09 1450
4524.72 1451
4525.36 1471
4525.99 1463
4526.63 1621
4527.26 1629
4527.90 1792
4528.53 1737
4529.16 1754
4529.80 1969
4530.43 2088
4531.07 2188
4531.70 2364
4532.34 2411
4532.97 2532
4533.61 2507
4534.24 2503
4534.88 2254
4535.51 2219
4536.15 2070
4536.79 2098
4537.42 2063
4538.06 1826
4538.69 1674
4539.33 1610
4539.96 1563
4540.60 1504
4541.23 1470
4541.87 1493
4542.50 1604
4543.14 1664
4543.78 1431
4544.41 1466
4545.05 1553
4545.68 1491
4546.32 1474
4546.96 1514
4547.59 1445
4548.23 1475
4548.86 1389
4549.50 1419
4550.14 1524
4550.77 1632
4551.41 1450
4552.05 1399
4552.68 1413
4553.32 1406
4553.96 1360
4554.59 1434
4555.23 1424
4555.86 1455
4556.50 1469
4557.14 1484
4557.78 1515
4558.41 1397
4559.05 1477
4559.69 1523
4560.32 1419
4560.96 1413
4561.60 1483
4562.23 1435
4562.87 1450
4563.51 1548
4564.15 1512
4564.78 1462
4565.42 1435
4566.06 1468
4566.69 1396
4567.33 1387
4567.97 1523
4568.61 1567
4569.24 1467
4569.88 1451
4570.52 1501
4571.16 1525
4571.80 1550
4572.43 1554
4573.07 1511
4573.71 1583
4574.35 1533
4574.98 1389
4575.62 1490
4576.26 1485
4576.90 1424
4577.54 1383
4578.18 1436
4578.81 1501
4579.45 1496
4580.09 1499
4580.73 1507
4581.37 1499
4582.01 1491
4582.64 1474
4583.28 1505
4583.92 1514
4584.56 1603
4585.20 1585
4585.84 1559
4586.48 1557
4587.11 1531
4587.75 1614
4588.39 1730
4589.03 1707
4589.67 1897
4590.31 2097
4590.95 2329
4591.59 2340
4592.23 2587
4592.87 2537
4593.51 2501
4594.14 2388
4594.78 2241
4595.42 2024
4596.06 1888
4596.70 1877
4597.34 1840
4597.98 1760
4598.62 1690
4599.26 1618
4599.90 1761
4600.54 1703
4601.18 1696
4601.82 1836
4602.46 1804
4603.10 1964
4603.74 2051
4604.38 2081
4605.02 2026
4605.66 2073
4606.30 2031
4606.94 1926
4607.58 1819
4608.22 1821
4608.86 1840
4609.50 1810
4610.14 1767
4610.78 1696
4611.42 1648
4612.06 1706
4612.70 1571
4613.34 1531
4613.99 1516
4614.63 1557
4615.27 1564
4615.91 1561
4616.55 1570
4617.19 1491
4617.83 1456
4618.47 1354
4619.11 1487
4619.75 1498
4620.39 1455
4621.04 1430
4621.68 1570
4622.32 1596
4622.96 1548
4623.60 1590
4624.24 1534
4624.88 1422
4625.53 1424
4626.17 1517
4626.81 1408
4627.45 1518
4628.09 1453
4628.73 1487
4629.38 1568
4630.02 1604
4630.66 1615
4631.30 1477
4631.94 1423
4632.58 1480
4633.23 1517
4633.87 1607
4634.51 1619
4635.15 1525
4635.80 1552
4636.44 1592
4637.08 1599
4637.72 1572
4638.36 1704
4639.01 1742
4639.65 1741
4640.29 1685
4640.93 1615
4641.58 1642
4642.22 1738
4642.86 1669
4643.51 1709
4644.15 1543
4644.79 1531
4645.43 1472
4646.08 1640
4646.72 1676
4647.36 1542
4648.01 1548
4648.65 1500
4649.29 1594
4649.94 1480
4650.58 1518
4651.22 1515
4651.87 1614
4652.51 1657
4653.15 1684
4653.80 1716
4654.44 1712
4655.08 1777
4655.73 1707
4656.37 1552
4657.01 1639
4657.66 1615
4658.30 1726
4658.94 1539
4659.59 1515
4660.23 1557
4660.88 1466
4661.52 1555
4662.16 1581
4662.81 1551
4663.45 1498
4664.10 1641
4664.74 1628
4665.39 1502
4666.03 1418
4666.67 1468
4667.32 1449
4667.96 1435
4668.61 1425
4669.25 1365
4669.90 1371
4670.54 1500
4671.19 1435
4671.83 1447
4672.47 1417
4673.12 1580
4673.76 1474
4674.41 1496
4675.05 1606
4675.70 1744
4676.34 1606
4676.99 1599
4677.63 1508
4678.28 1523
4678.92 1577
4679.57 1493
4680.22 1509
4680.86 1479
4681.51 1499
4682.15 1504
4682.80 1605
4683.44 1695
4684.09 1630
4684.73 1546
4685.38 1607
4686.03 1575
4686.67 1576
4687.32 1580
4687.96 1589
4688.61 1561
4689.25 1414
4689.90 1475
4690.55 1443
4691.19 1616
4691.84 1530
4692.48 1534
4693.13 1455
4693.78 1519
4694.42 1569
4695.07 1581
4695.72 1562
4696.36 1568
4697.01 1705
4697.65 1694
4698.30 1926
4698.95 1942
4699.59 2046
4700.24 2009
4700.89 2157
4701.53 2173
4702.18 1967
4702.83 1941
4703.48 1773
4704.12 1711
4704.77 1579
4705.42 1634
4706.06 1606
4706.71 1407
4707.36 1598
4708.00 1464
4708.65 1616
4709.30 1700
4709.95 1646
4710.59 1615
4711.24 1613
4711.89 1675
4712.54 1740
4713.18 1620
4713.83 1654
4714.48 1518
4715.13 1498
4715.77 1457
4716.42 1490
4717.07 1540
4717.72 1523
4718.37 1553
4719.01 1576
4719.66 1663
4720.31 1594
4720.96 1624
4721.61 1705
4722.25 1648
4722.90 1621
4723.55 1678
4724.20 1666
4724.85 1705
4725.50 1653
4726.14 1670
4726.79 1758
4727.44 1744
4728.09 1835
4728.74 1752
4729.39 1695
4730.04 1576
4730.68 1673
4731.33 1635
4731.98 1718
4732.63 1641
4733.28 1568
4733.93 1613
4734.58 1462
4735.23 1493
4735.88 1468
4736.53 1502
4737.17 1427
4737.82 1533
4738.47 1510
4739.12 1529
4739.77 1601
4740.42 1590
4741.07 1611
4741.72 1731
4742.37 1702
4743.02 1529
4743.67 1654
4744.32 1686
4744.97 1583
4745.62 1546
4746.27 1562
4746.92 1630
4747.57 1648
4748.22 1632
4748.87 1610
4749.52 1641
4750.17 1641
4750.82 1771
4751.47 1857
4752.12 1765
4752.77 1831
4753.42 1736
4754.07 1864
4754.72 1861
4755.37 1714
4756.02 1603
4756.67 1644
4757.32 1681
4757.97 1703
4758.62 1562
4759.27 1561
4759.93 1505
4760.58 1470
4761.23 1408
4761.88 1370
4762.53 1435
4763.18 1528
4763.83 1567
4764.48 1653
4765.13 1639
4765.78 1595
4766.44 1565
4767.09 1623
4767.74 1794
4768.39 1839
4769.04 1723
4769.69 1726
4770.34 1586
4770.99 1489
4771.65 1397
4772.30 1387
4772.95 1470
4773.60 1502
4774.25 1413
4774.91 1469
4775.56 1300
4776.21 1395
4776.86 1434
4777.51 1543
4778.16 1538
4778.82 1495
4779.47 1483
4780.12 1473
4780.77 1643
4781.43 1393
4782.08 1529
4782.73 1572
4783.38 1634
4784.03 1521
4784.69 1564
4785.34 1464
4785.99 1422
4786.64 1397
4787.30 1349
4787.95 1430
4788.60 1421
4789.26 1406
4789.91 1336
4790.56 1393
4791.21 1467
4791.87 1388
4792.52 1376
4793.17 1383
4793.83 1386
4794.48 1279
4795.13 1308
4795.79 1351
4796.44 1249
4797.09 1363
4797.75 1418
4798.40 1425
4799.05 1402
4799.71 1424
4800.36 1406
4801.01 1413
4801.67 1373
4802.32 1491
4802.97 1488
4803.63 1403
4804.28 1397
4804.94 1392
4805.59 1515
4806.24 1419
4806.90 1439
4807.55 1468
4808.21 1436
4808.86 1417
4809.51 1466
4810.17 1523
4810.82 1393
4811.48 1423
4812.13 1447
4812.79 1581
4813.44 1433
4814.09 1411
4814.75 1379
4815.40 1551
4816.06 1541
4816.71 1523
4817.37 1584
4818.02 1677
4818.68 1483
4819.33 1500
4819.99 1610
4820.64 1708
4821.30 1617
4821.95 1700
4822.61 1694
4823.26 1742
4823.92 1775
4824.57 1845
4825.23 2051
4825.88 2041
4826.54 1997
4827.19 1955
4827.85 1975
4828.50 2010
4829.16 1835
4829.81 1909
4830.47 1857
4831.13 1767
4831.78 1742
4832.44 1854
4833.09 2039
4833.75 2014
4834.40 1974
4835.06 1986
4835.72 2122
4836.37 2230
4837.03 2358
4837.68 2428
4838.34 2448
4839.00 2382
4839.65 2382
4840.31 2581
4840.97 2442
4841.62 2408
4842.28 2414
4842.93 2412
4843.59 2403
4844.25 2327
4844.90 2253
4845.56 2108
4846.22 2142
4846.87 2357
4847.53 2280
4848.19 2261
4848.84 2244
4849.50 2154
4850.16 2366
4850.82 2460
4851.47 2586
4852.13 2513
4852.79 2564
4853.44 2507
4854.10 2531
4854.76 2553
4855.42 2582
4856.07 2562
4856.73 2586
4857.39 2740
4858.04 2897
4858.70 3089
4859.36 3249
4860.02 3343
4860.67 3274
4861.33 3167
4861.99 3098
4862.65 2980
4863.31 2843
4863.96 2778
4864.62 2784
4865.28 2732
4865.94 2762
4866.60 3043
4867.25 3115
4867.91 3037
4868.57 3049
4869.23 2902
4869.89 2948
4870.54 2913
4871.20 2824
4871.86 2704
4872.52 2577
4873.18 2599
4873.84 2418
4874.50 2453
4875.15 2531
4875.81 2502
4876.47 2458
4877.13 2491
4877.79 2371
4878.45 2361
4879.11 2442
4879.77 2697
4880.42 2818
4881.08 2671
4881.74 2575
4882.40 2372
4883.06 2235
4883.72 2343
4884.38 2145
4885.04 2161
4885.70 2050
4886.36 2172
4887.02 2296
4887.68 2218
4888.34 2123
4889.00 2166
4889.65 2374
4890.31 2541
4890.97 2506
4891.63 2504
4892.29 2545
4892.95 2566
4893.61 2493
4894.27 2365
4894.93 2409
4895.59 2406
4896.25 2161
4896.91 2192
4897.57 2168
4898.23 2092
4898.89 2178
4899.55 2228
4900.21 2229
4900.87 2363
4901.54 2285
4902.20 2126
4902.86 2217
4903.52 2205
4904.18 1950
4904.84 1969
4905.50 1918
4906.16 1872
4906.82 1841
4907.48 1804
4908.14 1731
4908.80 1852
4909.46 1860
4910.12 1828
4910.79 1771
4911.45 1754
4912.11 1752
4912.77 1857
4913.43 1805
4914.09 1740
4914.75 1673
4915.41 1590
4916.07 1635
4916.74 1643
4917.40 1593
4918.06 1651
4918.72 1592
4919.38 1595
4920.04 1596
4920.71 1637
4921.37 1635
4922.03 1605
4922.69 1491
4923.35 1516
4924.01 1553
4924.68 1624
4925.34 1632
4926.00 1553
4926.66 1523
4927.33 1493
4927.99 1581
4928.65 1585
4929.31 1604
4929.97 1679
4930.64 1655
4931.30 1669
4931.96 1671
4932.62 1703
4933.29 1726
4933.95 1696
4934.61 1583
4935.27 1620
4935.94 1665
4936.60 1564
4937.26 1572
4937.93 1483
4938.59 1553
4939.25 1605
4939.91 1516
4940.58 1603
4941.24 1563
4941.90 1677
4942.57 1621
4943.23 1592
4943.89 1620
4944.56 1533
4945.22 1546
4945.88 1490
4946.55 1470
4947.21 1477
4947.87 1482
4948.54 1520
4949.20 1466
4949.86 1406
4950.53 1382
4951.19 1379
4951.86 1487
4952.52 1356
4953.18 1365
4953.85 1385
4954.51 1414
4955.17 1487
4955.84 1468
4956.50 1444
4957.17 1460
4957.83 1526
4958.50 1459
4959.16 1447
4959.82 1441
4960.49 1554
4961.15 1553
4961.82 1618
4962.48 1536
4963.15 1730
4963.81 1822
4964.48 1829
4965.14 1803
4965.81 1989
4966.47 1925
4967.13 1828
4967.80 1680
4968.46 1641
4969.13 1590
4969.79 1542
4970.46 1486
4971.12 1503
4971.79 1419
4972.45 1498
4973.12 1521
4973.79 1492
4974.45 1514
4975.12 1581
4975.78 1488
4976.45 1500
4977.11 1570
4977.78 1587
4978.44 1655
4979.11 1548
4979.77 1553
4980.44 1539
4981.11 1517
4981.77 1506
4982.44 1557
4983.10 1472
4983.77 1498
4984.44 1511
4985.10 1452
4985.77 1526
4986.43 1538
4987.10 1461
4987.77 1427
4988.43 1479
4989.10 1431
4989.76 1469
4990.43 1418
4991.10 1448
4991.76 1430
4992.43 1263
4993.10 1404
4993.76 1372
4994.43 1467
4995.10 1463
4995.76 1404
4996.43 1354
4997.10 1343
4997.76 1298
4998.43 1383
4999.10 1444
4999.76 1324
5000.43 1324
5001.10 1309
5001.77 1326
5002.43 1272
5003.10 1341
5003.77 1355
5004.43 1323
5005.10 1392
5005.77 1389
5006.44 1288
5007.10 1343
5007.77 1465
5008.44 1478
5009.11 1414
5009.77 1427
5010.44 1394
5011.11 1391
5011.78 1347
5012.45 1376
5013.11 1346
5013.78 1380
5014.45 1397
5015.12 1336
5015.79 1490
5016.45 1299
5017.12 1403
5017.79 1319
5018.46 1394
5019.13 1512
5019.80 1495
5020.46 1622
5021.13 1865
5021.80 1901
5022.47 2019
5023.14 2037
5023.81 2225
5024.47 2217
5025.14 2239
5025.81 2168
5026.48 2059
5027.15 1973
5027.82 1803
5028.49 1670
5029.16 1604
5029.83 1508
5030.49 1472
5031.16 1520
5031.83 1389
5032.50 1299
5033.17 1367
5033.84 1323
5034.51 1322
5035.18 1388
5035.85 1362
5036.52 1308
5037.19 1434
5037.86 1353
5038.53 1328
5039.20 1197
5039.87 1214
5040.54 1268
5041.21 1278
5041.88 1247
5042.54 1281
5043.21 1344
5043.88 1262
5044.55 1223
5045.22 1252
5045.89 1371
5046.56 1320
5047.24 1317
5047.91 1356
5048.58 1419
5049.25 1447
5049.92 1435
5050.59 1383
5051.26 1374
5051.93 1450
5052.60 1368
5053.27 1385
5053.94 1286
5054.61 1245
5055.28 1236
5055.95 1388
5056.62 1275
5057.29 1322
5057.96 1258
5058.63 1252
5059.31 1261
5059.98 1253
5060.65 1282
5061.32 1337
5061.99 1289
5062.66 1251
5063.33 1347
5064.00 1304
5064.67 1353
5065.35 1345
5066.02 1295
5066.69 1317
5067.36 1386
5068.03 1402
5068.70 1310
5069.38 1253
5070.05 1264
5070.72 1240
5071.39 1287
5072.06 1192
5072.73 1227
5073.41 1287
5074.08 1283
5074.75 1357
5075.42 1322
5076.09 1476
5076.77 1424
5077.44 1462
5078.11 1512
5078.78 1633
5079.45 1632
5080.13 1627
5080.80 1523
5081.47 1501
5082.14 1485
5082.82 1443
5083.49 1364
5084.16 1349
5084.83 1284
5085.51 1368
5086.18 1357
5086.85 1353
5087.53 1403
5088.20 1435
5088.87 1401
5089.54 1471
5090.22 1510
5090.89 1580
5091.56 1608
5092.24 1643
5092.91 1593
5093.58 1724
5094.26 1659
5094.93 1503
5095.60 1571
5096.28 1544
5096.95 1510
5097.62 1478
5098.30 1371
5098.97 1324
5099.64 1415
5100.32 1420
5100.99 1386
5101.67 1505
5102.34 1495
5103.01 1456
5103.69 1592
5104.36 1554
5105.04 1514
5105.71 1623
5106.38 1555
5107.06 1467
5107.73 1476
5108.41 1476
5109.08 1445
5109.75 1422
5110.43 1421
5111.10 1443
5111.78 1513
5112.45 1490
5113.13 1418
5113.80 1599
5114.48 1420
5115.15 1422
5115.83 1290
5116.50 1372
5117.17 1473
5117.85 1583
5118.52 1604
5119.20 1674
5119.87 1745
5120.55 1643
5121.22 1795
5121.90 1683
5122.57 1587
5123.25 1607
5123.93 1612
5124.60 1522
5125.28 1357
5125.95 1419
5126.63 1415
5127.30 1404
5127.98 1469
5128.65 1463
5129.33 1373
5130.00 1526
5130.68 1511
5131.36 1495
5132.03 1471
5132.71 1374
5133.38 1541
5134.06 1484
5134.73 1474
5135.41 1471
5136.09 1372
5136.76 1526
5137.44 1495
5138.12 1466
5138.79 1381
5139.47 1442
5140.14 1346
5140.82 1415
5141.50 1451
5142.17 1488
5142.85 1471
5143.53 1410
5144.20 1326
5144.88 1260
5145.56 1280
5146.23 1347
5146.91 1342
5147.59 1228
5148.26 1286
5148.94 1272
5149.62 1350
5150.29 1330
5150.97 1331
5151.65 1234
5152.33 1311
5153.00 1295
5153.68 1229
5154.36 1220
5155.03 1313
5155.71 1246
5156.39 1220
5157.07 1241
5157.74 1233
5158.42 1195
5159.10 1231
5159.78 1230
5160.45 1290
5161.13 1273
5161.81 1296
5162.49 1155
5163.17 1249
5163.84 1372
5164.52 1396
5165.20 1406
5165.88 1393
5166.55 1483
5167.23 1445
5167.91 1433
5168.59 1455
5169.27 1343
5169.95 1327
5170.62 1332
5171.30 1308
5171.98 1375
5172.66 1343
5173.34 1338
5174.02 1310
5174.69 1207
5175.37 1331
5176.05 1363
5176.73 1352
5177.41 1316
5178.09 1211
5178.77 1319
5179.45 1339
5180.13 1285
5180.80 1222
5181.48 1350
5182.16 1286
5182.84 1214
5183.52 1245
5184.20 1331
5184.88 1257
5185.56 1177
5186.24 1119
5186.92 1291
5187.60 1268
5188.28 1211
5188.96 1109
5189.64 1140
5190.31 1170
5190.99 1195
5191.67 1220
5192.35 1226
5193.03 1137
5193.71 1147
5194.39 1241
5195.07 1222
5195.75 1245
5196.43 1265
5197.11 1214
5197.79 1200
5198.47 1196
5199.15 1206
5199.83 1224
5200.51 1277
5201.19 1212
5201.87 1247
5202.56 1259
5203.24 1315
5203.92 1397
5204.60 1412
5205.28 1324
5205.96 1354
5206.64 1362
5207.32 1321
5208.00 1377
5208.68 1601
5209.36 1524
5210.04 1568
5210.72 1532
5211.40 1498
5212.09 1534
5212.77 1542
5213.45 1500
5214.13 1494
5214.81 1476
5215.49 1539
5216.17 1559
5216.85 1540
5217.54 1433
5218.22 1496
5218.90 1608
5219.58 1619
5220.26 1622
5220.94 1504
5221.62 1572
5222.31 1463
5222.99 1721
5223.67 1715
5224.35 1508
5225.03 1487
5225.72 1558
5226.40 1548
5227.08 1405
5227.76 1347
5228.44 1333
5229.13 1432
5229.81 1401
5230.49 1466
5231.17 1460
5231.86 1349
5232.54 1358
5233.22 1286
5233.90 1292
5234.58 1310
5235.27 1341
5235.95 1447
5236.63 1369
5237.32 1364
5238.00 1423
5238.68 1458
5239.36 1416
5240.05 1322
5240.73 1493
5241.41 1443
5242.10 1375
5242.78 1375
5243.46 1372
5244.14 1438
5244.83 1272
5245.51 1299
5246.19 1317
5246.88 1313
5247.56 1311
5248.24 1385
5248.93 1408
5249.61 1399
5250.29 1466
5250.98 1473
5251.66 1523
5252.35 1551
5253.03 1509
5253.71 1521
5254.40 1469
5255.08 1456
5255.76 1494
5256.45 1397
5257.13 1353
5257.82 1238
5258.50 1281
5259.18 1399
5259.87 1362
5260.55 1415
5261.24 1387
5261.92 1447
5262.61 1460
5263.29 1501
5263.97 1567
5264.66 1557
5265.34 1488
5266.03 1480
5266.71 1442
5267.40 1426
5268.08 1370
5268.77 1478
5269.45 1358
5270.14 1268
5270.82 1376
5271.51 1446
5272.19 1451
5272.88 1498
5273.56 1302
5274.25 1308
5274.93 1365
5275.62 1330
5276.30 1339
5276.99 1306
5277.67 1313
5278.36 1424
5279.04 1429
5279.73 1484
5280.41 1659
5281.10 1651
5281.79 1748
5282.47 1771
5283.16 1728
5283.84 1755
5284.53 1772
5285.21 1661
5285.90 1470
5286.59 1432
5287.27 1446
5287.96 1454
5288.64 1290
5289.33 1329
5290.02 1274
5290.70 1355
5291.39 1329
5292.07 1374
5292.76 1453
5293.45 1379
5294.13 1439
5294.82 1507
5295.51 1478
5296.19 1404
5296.88 1515
5297.57 1592
5298.25 1507
5298.94 1530
5299.63 1396
5300.31 1447
5301.00 1403
5301.69 1494
5302.37 1492
5303.06 1545
5303.75 1618
5304.43 1591
5305.12 1592
5305.81 1552
5306.50 1520
5307.18 1509
5307.87 1389
5308.56 1589
5309.25 1503
5309.93 1470
5310.62 1554
5311.31 1633
5312.00 1645
5312.68 1719
5313.37 1723
5314.06 1679
5314.75 1676
5315.43 1622
5316.12 1572
5316.81 1538
5317.50 1537
5318.18 1512
5318.87 1543
5319.56 1575
5320.25 1700
5320.94 1753
5321.63 1761
5322.31 1616
5323.00 1636
5323.69 1626
5324.38 1557
5325.07 1623
5325.76 1642
5326.44 1467
5327.13 1388
5327.82 1410
5328.51 1462
5329.20 1427
5329.89 1402
5330.58 1352
5331.26 1321
5331.95 1410
5332.64 1357
5333.33 1414
5334.02 1487
5334.71 1420
5335.40 1431
5336.09 1345
5336.78 1385
5337.47 1408
5338.15 1398
5338.84 1425
5339.53 1483
5340.22 1487
5340.91 1520
5341.60 1527
5342.29 1617
5342.98 1579
5343.67 1567
5344.36 1590
5345.05 1453
5345.74 1412
5346.43 1541
5347.12 1550
5347.81 1528
5348.50 1615
5349.19 1729
5349.88 1793
5350.57 1845
5351.26 1923
5351.95 1940
5352.64 2040
5353.33 1971
5354.02 2022
5354.71 1877
5355.40 1784
5356.09 1647
5356.78 1655
5357.47 1535
5358.16 1359
5358.85 1359
5359.54 1380
5360.23 1403
5360.92 1326
5361.62 1387
5362.31 1258
5363.00 1219
5363.69 1312
5364.38 1288
5365.07 1274
5365.76 1308
5366.45 1312
5367.14 1340
5367.83 1277
5368.53 1225
5369.22 1181
5369.91 1175
5370.60 1160
5371.29 1232
5371.98 1227
5372.67 1212
5373.36 1272
5374.06 1265
5374.75 1173
5375.44 1092
5376.13 1254
5376.82 1232
5377.51 1250
5378.21 1119
5378.90 1210
5379.59 1234
5380.28 1309
5380.97 1277
5381.67 1204
5382.36 1240
5383.05 1207
5383.74 1167
5384.44 1169
5385.13 1154
5385.82 1238
5386.51 1175
5387.20 1212
5387.90 1307
5388.59 1391
5389.28 1395
5389.97 1374
5390.67 1287
5391.36 1301
5392.05 1424
5392.75 1353
5393.44 1301
5394.13 1360
5394.82 1304
5395.52 1277
5396.21 1187
5396.90 1169
5397.60 1175
5398.29 1119
5398.98 1164
5399.68 1226
5400.37 1228
5401.06 1127
5401.76 1071
5402.45 1124
5403.14 1063
5403.84 1093
5404.53 1122
5405.22 1140
5405.92 1222
5406.61 1258
5407.30 1244
5408.00 1252
5408.69 1283
5409.39 1255
5410.08 1327
5410.77 1311
5411.47 1285
5412.16 1259
5412.85 1262
5413.55 1255
5414.24 1209
5414.94 1225
5415.63 1277
5416.33 1272
5417.02 1289
5417.71 1239
5418.41 1260
5419.10 1188
5419.80 1188
5420.49 1328
5421.19 1213
5421.88 1295
5422.58 1322
5423.27 1309
5423.97 1338
5424.66 1428
5425.36 1399
5426.05 1336
5426.75 1247
5427.44 1201
5428.14 1184
5428.83 1260
5429.53 1262
5430.22 1282
5430.92 1240
5431.61 1289
5432.31 1323
5433.00 1317
5433.70 1397
5434.39 1388
5435.09 1368
5435.78 1469
5436.48 1391
5437.17 1607
5437.87 1576
5438.57 1519
5439.26 1528
5439.96 1499
5440.65 1569
5441.35 1440
5442.05 1373
5442.74 1340
5443.44 1301
5444.13 1330
5444.83 1313
5445.53 1433
5446.22 1513
5446.92 1671
5447.61 1791
5448.31 1665
5449.01 1796
5449.70 1672
5450.40 1723
5451.10 1732
5451.79 1716
5452.49 1722
5453.19 1679
5453.88 1515
5454.58 1526
5455.28 1538
5455.97 1550
5456.67 1453
5457.37 1528
5458.06 1542
5458.76 1479
5459.46 1485
5460.16 1467
5460.85 1494
5461.55 1518
5462.25 1575
5462.94 1527
5463.64 1538
5464.34 1609
5465.04 1614
5465.73 1624
5466.43 1664
5467.13 1568
5467.83 1492
5468.52 1688
5469.22 1641
5469.92 1600
5470.62 1667
5471.31 1576
5472.01 1710
5472.71 1649
5473.41 1574
5474.11 1685
5474.80 1782
5475.50 1742
5476.20 1766
5476.90 1756
5477.60 1893
5478.29 1952
5478.99 2257
5479.69 2427
5480.39 2450
5481.09 2584
5481.79 2778
5482.49 2617
5483.18 2661
5483.88 2745
5484.58 2495
5485.28 2331
5485.98 2184
5486.68 2050
5487.38 2061
5488.08 2038
5488.77 2155
5489.47 2116
5490.17 1918
5490.87 2226
5491.57 2266
5492.27 2255
5492.97 2285
5493.67 2328
5494.37 2311
5495.07 2309
5495.77 2320
5496.46 2366
5497.16 2532
5497.86 2639
5498.56 2606
5499.26 3022
5499.96 3315
5500.66 3922
5501.36 4457
5502.06 4716
5502.76 4874
5503.46 4676
5504.16 4466
5504.86 3884
5505.56 3208
5506.26 2941
5506.96 2684
5507.66 2522
5508.36 2411
5509.06 2252
5509.76 2272
5510.46 2115
5511.16 2064
5511.86 2070
5512.56 2095
5513.26 2134
5513.96 2156
5514.67 2174
5515.37 2195
5516.07 2178
5516.77 2197
5517.47 2156
5518.17 2071
5518.87 1852
5519.57 1943
5520.27 1874
5520.97 1893
5521.67 1842
5522.37 1736
5523.08 1720
5523.78 1751
5524.48 1730
5525.18 1753
5525.88 1725
5526.58 1634
5527.28 1613
5527.98 1603
5528.69 1558
5529.39 1498
5530.09 1491
5530.79 1606
5531.49 1551
5532.19 1644
5532.90 1545
5533.60 1523
5534.30 1527
5535.00 1564
5535.70 1594
5536.40 1483
5537.11 1403
5537.81 1528
5538.51 1487
5539.21 1390
5539.92 1397
5540.62 1348
5541.32 1324
5542.02 1358
5542.72 1355
5543.43 1359
5544.13 1298
5544.83 1330
5545.53 1381
5546.24 1274
5546.94 1415
5547.64 1359
5548.34 1348
5549.05 1352
5549.75 1384
5550.45 1369
5551.16 1350
5551.86 1432
5552.56 1325
5553.26 1351
5553.97 1361
5554.67 1416
5555.37 1319
5556.08 1305
5556.78 1314
5557.48 1466
5558.19 1336
5558.89 1214
5559.59 1290
5560.30 1329
5561.00 1264
5561.70 1340
5562.41 1347
5563.11 1411
5563.82 1496
5564.52 1390
5565.22 1293
5565.93 1382
5566.63 1342
5567.33 1451
5568.04 1372
5568.74 1409
5569.45 1337
5570.15 1383
5570.85 1329
5571.56 1298
5572.26 1290
5572.97 1317
5573.67 1427
5574.38 1360
5575.08 1314
5575.78 1326
5576.49 1330
5577.19 1275
5577.90 1276
5578.60 1286
5579.31 1290
5580.01 1410
5580.72 1270
5581.42 1267
5582.13 1231
5582.83 1206
5583.54 1237
5584.24 1273
5584.95 1311
5585.65 1369
5586.36 1467
5587.06 1347
5587.77 1222
5588.47 1273
5589.18 1274
5589.88 1310
5590.59 1349
5591.29 1322
5592.00 1336
5592.70 1254
5593.41 1288
5594.12 1261
5594.82 1181
5595.53 1172
5596.23 1204
5596.94 1242
5597.64 1211
5598.35 1296
5599.06 1224
5599.76 1267
5600.47 1298
5601.17 1228
5601.88 1148
5602.59 1184
5603.29 1199
5604.00 1184
5604.71 1285
5605.41 1170
5606.12 1248
5606.82 1101
5607.53 1220
5608.24 1169
5608.94 1255
5609.65 1242
5610.36 1201
5611.06 1179
5611.77 1156
5612.48 1242
5613.18 1167
5613.89 1194
5614.60 1221
5615.30 1205
5616.01 1220
5616.72 1115
5617.43 1234
5618.13 1228
5618.84 1184
5619.55 1169
5620.25 1127
5620.96 1235
5621.67 1205
5622.38 1192
5623.08 1166
5623.79 1172
5624.50 1267
5625.21 1337
5625.91 1206
5626.62 1344
5627.33 1295
5628.04 1387
5628.75 1437
5629.45 1263
5630.16 1308
5630.87 1460
5631.58 1433
5632.28 1452
5632.99 1367
5633.70 1319
5634.41 1254
5635.12 1169
5635.83 1303
5636.53 1171
5637.24 1264
5637.95 1368
5638.66 1289
5639.37 1291
5640.08 1354
5640.78 1470
5641.49 1424
5642.20 1437
5642.91 1498
5643.62 1533
5644.33 1454
5645.04 1360
5645.75 1433
5646.45 1340
5647.16 1315
5647.87 1376
5648.58 1328
5649.29 1305
5650.00 1235
5650.71 1297
5651.42 1291
5652.13 1311
5652.84 1263
5653.55 1275
5654.26 1267
5654.96 1272
5655.67 1281
5656.38 1400
5657.09 1390
5657.80 1361
5658.51 1436
5659.22 1383
5659.93 1469
5660.64 1463
5661.35 1404
5662.06 1363
5662.77 1391
5663.48 1413
5664.19 1365
5664.90 1376
5665.61 1359
5666.32 1354
5667.03 1261
5667.74 1316
5668.45 1273
5669.16 1356
5669.87 1371
5670.58 1448
5671.29 1517
5672.00 1503
5672.72 1578
5673.43 1530
5674.14 1367
5674.85 1321
5675.56 1430
5676.27 1385
5676.98 1337
5677.69 1288
5678.40 1261
5679.11 1393
5679.82 1288
5680.53 1334
5681.25 1270
5681.96 1293
5682.67 1270
5683.38 1357
5684.09 1326
5684.80 1245
5685.51 1388
5686.22 1248
5686.94 1270
5687.65 1305
5688.36 1208
5689.07 1237
5689.78 1255
5690.49 1231
5691.21 1218
5691.92 1243
5692.63 1288
5693.34 1213
5694.05 1309
5694.76 1292
5695.48 1251
5696.19 1261
5696.90 1132
5697.61 1125
5698.32 1181
5699.04 1139
5699.75 1171
5700.46 1170
5701.17 1258
5701.89 1240
5702.60 1249
5703.31 1188
5704.02 1162
5704.74 1171
5705.45 1171
5706.16 1104
5706.87 1176
5707.59 1136
5708.30 1117
5709.01 1142
5709.73 1161
5710.44 1157
5711.15 1174
5711.86 1221
5712.58 1128
5713.29 1064
5714.00 1040
5714.72 1189
5715.43 1178
5716.14 1088
5716.86 1101
5717.57 1137
5718.28 1238
5719.00 1112
5719.71 1193
5720.42 1223
5721.14 1225
5721.85 1192
5722.56 1153
5723.28 1157
5723.99 1173
5724.71 1118
5725.42 1159
5726.13 1316
5726.85 1309
5727.56 1278
5728.28 1208
5728.99 1308
5729.70 1357
5730.42 1383
5731.13 1408
5731.85 1375
5732.56 1332
5733.28 1378
5733.99 1299
5734.70 1230
5735.42 1146
5736.13 1186
5736.85 1234
5737.56 1186
5738.28 1169
5738.99 1146
5739.71 1240
5740.42 1266
5741.14 1201
5741.85 1044
5742.57 1143
5743.28 1161
5744.00 1104
5744.71 1168
5745.43 1152
5746.14 1136
5746.86 1198
5747.57 1271
5748.29 1165
5749.00 1173
5749.72 1258
5750.43 1232
5751.15 1223
5751.86 1308
5752.58 1333
5753.29 1405
5754.01 1493
5754.73 1423
5755.44 1491
5756.16 1471
5756.87 1498
5757.59 1477
5758.31 1391
5759.02 1439
5759.74 1370
5760.45 1308
5761.17 1239
5761.89 1254
5762.60 1183
5763.32 1096
5764.03 1194
5764.75 1190
5765.47 1156
5766.18 1181
5766.90 1292
5767.62 1274
5768.33 1182
5769.05 1306
5769.77 1109
5770.48 1124
5771.20 1203
5771.92 1291
5772.63 1241
5773.35 1134
5774.07 1071
5774.78 1211
5775.50 1144
5776.22 1222
5776.93 1250
5777.65 1274
5778.37 1266
5779.09 1295
5779.80 1226
5780.52 1245
5781.24 1234
5781.96 1115
5782.67 1144
5783.39 1252
5784.11 1197
5784.83 1238
5785.54 1247
5786.26 1289
5786.98 1216
5787.70 1280
5788.41 1274
5789.13 1200
5789.85 1345
5790.57 1407
5791.29 1376
5792.00 1416
5792.72 1415
5793.44 1431
5794.16 1430
5794.88 1534
5795.59 1547
5796.31 1379
5797.03 1493
5797.75 1703
5798.47 1846
5799.19 2117
5799.90 2472
5800.62 2935
5801.34 3442
5802.06 3376
5802.78 3331
5803.50 3078
5804.22 2967
5804.93 2585
5805.65 2275
5806.37 1935
5807.09 1872
5807.81 1803
5808.53 1672
5809.25 1581
5809.97 1433
5810.69 1407
5811.41 1565
5812.13 1503
5812.84 1562
5813.56 1586
5814.28 1582
5815.00 1682
5815.72 1513
5816.44 1543
5817.16 1532
5817.88 1612
5818.60 1607
5819.32 1626
5820.04 1559
5820.76 1615
5821.48 1594
5822.20 1629
5822.92 1584
5823.64 1503
5824.36 1549
5825.08 1491
5825.80 1451
5826.52 1324
5827.24 1315
5827.96 1327
5828.68 1380
5829.40 1333
5830.12 1390
5830.84 1416
5831.56 1373
5832.28 1298
5833.00 1330
5833.72 1363
5834.44 1407
5835.16 1402
5835.89 1286
5836.61 1352
5837.33 1327
5838.05 1315
5838.77 1299
5839.49 1254
5840.21 1336
5840.93 1313
5841.65 1264
5842.37 1246
5843.10 1229
5843.82 1379
5844.54 1285
5845.26 1305
5845.98 1305
5846.70 1247
5847.42 1248
5848.14 1354
5848.87 1378
5849.59 1337
5850.31 1246
5851.03 1318
5851.75 1341
5852.47 1404
5853.20 1323
5853.92 1294
5854.64 1280
5855.36 1251
5856.08 1342
5856.81 1245
5857.53 1267
5858.25 1318
5858.97 1290
5859.69 1292
5860.42 1282
5861.14 1232
5861.86 1197
5862.58 1249
5863.31 1245
5864.03 1280
5864.75 1236
5865.47 1242
5866.20 1228
5866.92 1218
5867.64 1270
5868.36 1342
5869.09 1326
5869.81 1218
5870.53 1225
5871.26 1282
5871.98 1300
5872.70 1363
5873.42 1243
5874.15 1396
5874.87 1268
5875.59 1275
5876.32 1324
5877.04 1204
5877.76 1268
5878.49 1353
5879.21 1294
5879.93 1398
5880.66 1310
5881.38 1289
5882.10 1326
5882.83 1259
5883.55 1250
5884.28 1394
5885.00 1307
5885.72 1393
5886.45 1382
5887.17 1385
5887.89 1407
5888.62 1369
5889.34 1358
5890.07 1290
5890.79 1352
5891.51 1298
5892.24 1225
5892.96 1294
5893.69 1250
5894.41 1305
5895.14 1271
5895.86 1222
5896.59 1281
5897.31 1238
5898.03 1265
5898.76 1313
5899.48 1353
5900.21 1345
5900.93 1313
5901.66 1322
5902.38 1321
5903.11 1340
5903.83 1371
5904.56 1263
5905.28 1341
5906.01 1385
5906.73 1301
5907.46 1339
5908.18 1372
5908.91 1381
5909.63 1323
5910.36 1377
5911.08 1299
5911.81 1325
5912.53 1356
5913.26 1322
5913.99 1374
5914.71 1475
5915.44 1462
5916.16 1443
5916.89 1453
5917.61 1421
5918.34 1408
5919.07 1435
5919.79 1371
5920.52 1355
5921.24 1425
5921.97 1425
5922.70 1409
5923.42 1470
5924.15 1462
5924.87 1456
5925.60 1458
5926.33 1497
5927.05 1511
5927.78 1566
5928.51 1510
5929.23 1537
5929.96 1540
5930.69 1494
5931.41 1619
5932.14 1597
5932.87 1587
5933.59 1699
5934.32 1571
5935.05 1662
5935.77 1787
5936.50 1665
5937.23 1707
5937.95 1701
5938.68 1697
5939.41 1741
5940.13 1826
5940.86 1844
5941.59 1798
5942.32 1758
5943.04 1902
5943.77 1902
5944.50 1971
5945.23 2013
5945.95 2010
5946.68 2020
5947.41 2098
5948.14 2168
5948.86 2200
5949.59 2131
5950.32 2327
5951.05 2429
5951.78 2507
5952.50 2758
5953.23 2807
5953.96 2852
5954.69 2868
5955.42 2895
5956.14 2678
5956.87 2610
5957.60 2606
5958.33 2686
5959.06 2723
5959.78 2568
5960.51 2691
5961.24 2734
5961.97 2774
5962.70 2794
5963.43 2890
5964.16 3006
5964.88 3087
5965.61 3323
5966.34 3713
5967.07 4149
5967.80 4568
5968.53 4810
5969.26 4858
5969.99 4804
5970.72 4430
5971.44 4209
5972.17 3983
5972.90 3612
5973.63 3335
5974.36 3349
5975.09 3339
5975.82 3280
5976.55 3322
5977.28 3199
5978.01 3208
5978.74 3353
5979.47 3480
5980.20 3489
5980.93 3425
5981.66 3625
5982.39 3703
5983.12 3700
5983.85 3817
5984.57 3784
5985.30 3869
5986.03 3830
5986.76 3788
5987.49 3895
5988.22 3825
5988.96 3933
5989.69 3832
5990.42 3892
5991.15 3732
5991.88 3791
5992.61 3892
5993.34 3757
5994.07 3789
5994.80 3868
5995.53 3913
5996.26 3905
5996.99 3986
5997.72 4144
5998.45 4228
5999.18 4201
5999.91 4210
6000.64 4295
6001.37 4169
6002.11 4177
6002.84 4085
6003.57 3989
6004.30 3983
6005.03 4064
6005.76 3905
6006.49 3869
6007.22 3903
6007.95 4068
6008.69 4315
6009.42 4758
6010.15 5525
6010.88 6272
6011.61 7229
6012.34 8427
6013.07 10210
6013.81 11384
6014.54 12102
6015.27 12669
6016.00 12729
6016.73 12166
6017.46 11249
6018.20 10387
6018.93 8982
6019.66 7787
6020.39 6628
6021.12 5764
6021.86 4886
6022.59 4420
6023.32 4053
6024.05 3747
6024.79 3456
6025.52 3417
6026.25 3351
6026.98 3285
6027.72 3221
6028.45 3216
6029.18 3100
6029.91 3130
6030.65 3017
6031.38 2934
6032.11 2967
6032.84 2879
6033.58 2909
6034.31 2770
6035.04 2769
6035.78 2746
6036.51 2596
6037.24 2727
6037.98 2741
6038.71 2767
6039.44 2959
6040.18 3133
6040.91 3271
6041.64 3188
6042.38 3233
6043.11 3192
6043.84 3374
6044.58 3344
6045.31 3290
6046.04 3236
6046.78 3215
6047.51 3399
6048.24 3400
6048.98 3577
6049.71 3582
6050.45 3657
6051.18 3768
6051.91 4152
6052.65 4601
6053.38 4843
6054.12 5021
6054.85 5163
6055.58 4984
6056.32 4658
6057.05 4260
6057.79 4079
6058.52 3943
6059.26 3543
6059.99 3405
6060.72 3386
6061.46 3234
6062.19 3095
6062.93 3103
6063.66 3082
6064.40 3069
6065.13 3122
6065.87 2887
6066.60 2849
6067.34 2920
6068.07 2929
6068.81 2904
6069.54 2891
6070.28 2803
6071.01 2813
6071.75 2753
6072.48 2778
6073.22 2766
6073.95 2628
6074.69 2719
6075.42 2622
6076.16 2596
6076.89 2516
6077.63 2473
6078.37 2474
6079.10 2453
6079.84 2489
6080.57 2503
6081.31 2448
6082.04 2465
6082.78 2413
6083.52 2414
6084.25 2319
6084.99 2311
6085.72 2344
6086.46 2290
6087.20 2285
6087.93 2219
6088.67 2136
6089.40 2248
6090.14 2240
6090.88 2371
6091.61 2293
6092.35 2277
6093.09 2228
6093.82 2214
6094.56 2332
6095.30 2232
6096.03 2278
6096.77 2208
6097.51 2132
6098.24 2050
6098.98 2225
6099.72 2219
6100.45 2056
6101.19 1999
6101.93 2017
6102.66 2117
6103.40 2065
6104.14 1956
6104.88 2060
6105.61 2125
6106.35 2058
6107.09 1992
6107.83 2055
6108.56 2098
6109.30 2129
6110.04 2213
6110.78 2127
6111.51 2162
6112.25 2305
6112.99 2319
6113.73 2183
6114.46 2239
6115.20 2232
6115.94 2332
6116.68 2283
6117.41 2260
6118.15 2344
6118.89 2233
6119.63 2192
6120.37 2233
6121.11 2151
6121.84 2087
6122.58 2095
6123.32 2227
6124.06 2237
6124.80 2286
6125.54 2182
6126.27 2245
6127.01 2215
6127.75 2337
6128.49 2270
6129.23 2338
6129.97 2258
6130.71 2205
6131.44 2269
6132.18 2287
6132.92 2337
6133.66 2236
6134.40 2258
6135.14 2312
6135.88 2380
6136.62 2407
6137.36 2469
6138.10 2497
6138.83 2472
6139.57 2360
6140.31 2455
6141.05 2380
6141.79 2398
6142.53 2451
6143.27 2582
6144.01 2562
6144.75 2521
6145.49 2385
6146.23 2489
6146.97 2297
6147.71 2312
6148.45 2334
6149.19 2390
6149.93 2416
6150.67 2418
6151.41 2399
6152.15 2499
6152.89 2520
6153.63 2457
6154.37 2575
6155.11 2510
6155.85 2492
6156.59 2613
6157.33 2608
6158.07 2591
6158.81 2699
6159.55 2696
6160.29 2614
6161.03 2659
6161.77 2663
6162.51 2775
6163.25 2692
6163.99 2929
6164.74 3103
6165.48 3276
6166.22 3448
6166.96 3575
6167.70 3726
6168.44 3807
6169.18 3944
6169.92 4122
6170.66 4042
6171.40 4016
6172.15 3900
6172.89 3680
6173.63 3556
6174.37 3491
6175.11 3401
6175.85 3321
6176.59 3341
6177.34 3284
6178.08 3203
6178.82 3308
6179.56 3271
6180.30 3306
6181.04 3522
6181.79 3474
6182.53 3411
6183.27 3414
6184.01 3466
6184.75 3527
6185.50 3542
6186.24 3649
6186.98 3734
6187.72 3662
6188.46 3565
6189.21 3756
6189.95 3883
6190.69 3826
6191.43 3946
6192.18 4093
6192.92 4186
6193.66 4498
6194.40 4642
6195.15 4735
6195.89 4720
6196.63 4813
6197.37 4811
6198.12 4896
6198.86 4809
6199.60 4776
6200.35 4699
6201.09 4543
6201.83 4591
6202.58 4655
6203.32 4938
6204.06 5258
6204.80 5565
6205.55 6171
6206.29 7592
6207.03 9681
6207.78 12395
6208.52 15381
6209.26 18948
6210.01 22076
6210.75 23957
6211.50 24256
6212.24 23673
6212.98 22166
6213.73 19780
6214.47 16982
6215.21 13981
6215.96 11373
6216.70 9178
6217.45 7700
6218.19 6400
6218.93 5439
6219.68 4819
6220.42 4265
6221.17 3973
6221.91 3793
6222.66 3734
6223.40 3699
6224.14 3646
6224.89 3798
6225.63 3774
6226.38 3786
6227.12 3702
6227.87 3477
6228.61 3292
6229.36 3125
6230.10 3093
6230.84 2876
6231.59 2745
6232.33 2732
6233.08 2622
6233.82 2511
6234.57 2570
6235.31 2622
6236.06 2592
6236.80 2658
6237.55 2631
6238.30 2709
6239.04 2873
6239.79 2837
6240.53 2812
6241.28 2776
6242.02 2822
6242.77 2870
6243.51 2956
6244.26 2949
6245.00 3048
6245.75 3249
6246.50 3526
6247.24 3779
6247.99 4180
6248.73 4561
6249.48 4744
6250.22 5028
6250.97 4923
6251.72 4623
6252.46 4510
6253.21 4175
6253.95 3789
6254.70 3406
6255.45 3359
6256.19 3262
6256.94 3138
6257.69 3026
6258.43 2789
6259.18 2967
6259.93 2843
6260.67 2825
6261.42 2791
6262.17 2825
6262.91 2926
6263.66 2869
6264.41 2875
6265.15 2863
6265.90 2819
6266.65 2900
6267.39 2825
6268.14 2885
6268.89 2921
6269.63 2942
6270.38 2988
6271.13 2972
6271.88 2925
6272.62 2893
6273.37 2805
6274.12 2792
6274.86 2743
6275.61 2851
6276.36 2741
6277.11 2719
6277.85 2902
6278.60 2875
6279.35 2843
6280.10 2783
6280.85 2746
6281.59 2699
6282.34 2629
6283.09 2607
6283.84 2547
6284.59 2526
6285.33 2610
6286.08 2516
6286.83 2587
6287.58 2675
6288.33 2685
6289.07 2855
6289.82 2919
6290.57 2942
6291.32 2899
6292.07 2717
6292.82 2691
6293.56 2498
6294.31 2416
6295.06 2378
6295.81 2343
6296.56 2335
6297.31 2187
6298.06 2299
6298.81 2327
6299.55 2269
6300.30 2325
6301.05 2319
6301.80 2225
6302.55 2157
6303.30 2176
6304.05 2222
6304.80 2243
6305.55 2190
6306.30 2143
6307.05 2202
6307.79 2184
6308.54 2190
6309.29 2115
6310.04 2099
6310.79 2108
6311.54 2106
6312.29 2255
6313.04 2234
6313.79 2160
6314.54 2259
6315.29 2278
6316.04 2407
6316.79 2247
6317.54 2289
6318.29 2276
6319.04 2359
6319.79 2348
6320.54 2197
6321.29 2185
6322.04 2230
6322.79 2111
6323.54 2101
6324.29 2101
6325.04 2100
6325.79 2099
6326.54 2008
6327.29 2100
6328.04 2162
6328.79 2123
6329.55 2265
6330.30 2387
6331.05 2218
6331.80 2466
6332.55 2689
6333.30 2551
6334.05 2577
6334.80 2629
6335.55 2461
6336.30 2421
6337.05 2408
6337.81 2271
6338.56 2221
6339.31 2293
6340.06 2284
6340.81 2219
6341.56 2279
6342.31 2367
6343.06 2217
6343.82 2194
6344.57 2264
6345.32 2151
6346.07 2282
6346.82 2248
6347.57 2254
6348.33 2294
6349.08 2217
6349.83 2249
6350.58 2235
6351.33 2291
6352.09 2230
6352.84 2339
6353.59 2426
6354.34 2342
6355.09 2412
6355.85 2500
6356.60 2496
6357.35 2432
6358.10 2316
6358.86 2310
6359.61 2204
6360.36 2092
6361.11 2061
6361.87 2012
6362.62 1956
6363.37 1955
6364.12 1988
6364.88 2030
6365.63 1933
6366.38 1883
6367.13 1941
6367.89 1945
6368.64 2059
6369.39 1979
6370.15 1941
6370.90 2021
6371.65 1992
6372.41 1943
6373.16 1915
6373.91 1868
6374.67 1824
6375.42 1820
6376.17 1797
6376.93 1691
6377.68 1753
6378.43 1645
6379.19 1686
6379.94 1813
6380.69 1727
6381.45 1848
6382.20 1924
6382.96 1895
6383.71 1816
6384.46 1868
6385.22 1808
6385.97 1838
6386.73 1732
6387.48 1716
6388.23 1788
6388.99 1689
6389.74 1698
6390.50 1749
6391.25 1723
6392.00 1726
6392.76 1660
6393.51 1671
6394.27 1697
6395.02 1669
6395.78 1662
6396.53 1675
6397.29 1670
6398.04 1709
6398.80 1698
6399.55 1606
6400.31 1631
6401.06 1662
6401.82 1742
6402.57 1607
6403.33 1704
6404.08 1740
6404.84 1680
6405.59 1740
6406.35 1680
6407.10 1747
6407.86 1768
6408.61 1646
6409.37 1744
6410.12 1874
6410.88 1999
6411.63 1967
6412.39 1980
6413.14 1926
6413.90 1839
6414.66 1756
6415.41 1822
6416.17 1623
6416.92 1671
6417.68 1735
6418.44 1738
6419.19 1722
6419.95 1716
6420.70 1631
6421.46 1675
6422.22 1714
6422.97 1672
6423.73 1619
6424.48 1669
6425.24 1663
6426.00 1673
6426.75 1755
6427.51 1790
6428.27 1709
6429.02 1579
6429.78 1601
6430.54 1556
6431.29 1579
6432.05 1537
6432.81 1666
6433.56 1585
6434.32 1580
6435.08 1735
6435.83 1711
6436.59 1675
6437.35 1566
6438.10 1624
6438.86 1672
6439.62 1592
6440.38 1638
6441.13 1694
6441.89 1583
6442.65 1585
6443.41 1647
6444.16 1656
6444.92 1632
6445.68 1625
6446.44 1673
6447.19 1615
6447.95 1707
6448.71 1677
6449.47 1705
6450.22 1619
6450.98 1690
6451.74 1682
6452.50 1755
6453.26 1697
6454.01 1658
6454.77 1770
6455.53 1796
6456.29 1713
6457.05 1772
6457.80 1729
6458.56 1739
6459.32 1929
6460.08 1746
6460.84 1750
6461.60 1760
6462.35 1771
6463.11 1841
6463.87 1761
6464.63 1818
6465.39 1856
6466.15 1880
6466.91 1946
6467.67 1841
6468.42 1837
6469.18 1845
6469.94 1885
6470.70 1830
6471.46 1884
6472.22 2078
6472.98 2017
6473.74 2038
6474.50 2050
6475.26 2055
6476.02 2022
6476.77 2049
6477.53 2133
6478.29 2137
6479.05 2095
6479.81 2122
6480.57 2150
6481.33 2201
6482.09 2227
6482.85 2192
6483.61 2193
6484.37 2278
6485.13 2315
6485.89 2422
6486.65 2477
6487.41 2415
6488.17 2596
6488.93 2615
6489.69 2527
6490.45 2643
6491.21 2579
6491.97 2643
6492.73 2736
6493.49 2842
6494.25 2954
6495.01 2987
6495.77 2983
6496.53 3078
6497.29 3232
6498.05 3194
6498.82 3165
6499.58 3150
6500.34 3088
6501.10 3076
6501.86 3059
6502.62 3092
6503.38 3116
6504.14 3066
6504.90 3104
6505.66 3143
6506.42 3351
6507.19 3410
6507.95 3560
6508.71 3620
6509.47 3698
6510.23 3959
6510.99 4022
6511.75 3862
6512.51 4042
6513.28 4041
6514.04 3855
6514.80 3778
6515.56 3811
6516.32 3681
6517.08 3873
6517.85 3823
6518.61 3860
6519.37 3877
6520.13 3965
6520.89 4122
6521.66 4168
6522.42 4218
6523.18 4341
6523.94 4576
6524.70 4812
6525.47 5292
6526.23 5806
6526.99 6011
6527.75 6579
6528.52 7193
6529.28 7508
6530.04 7535
6530.80 7454
6531.57 7205
6532.33 7211
6533.09 7119
6533.85 7731
6534.62 8367
6535.38 10022
6536.14 12665
6536.90 14627
6537.67 16183
6538.43 17374
6539.19 17270
6539.96 15896
6540.72 14428
6541.48 12447
6542.25 10512
6543.01 8855
6543.77 7239
6544.54 6063
6545.30 5061
6546.06 4401
6546.83 3999
6547.59 3651
6548.35 3362
6549.12 3279
6549.88 3305
6550.64 3263
6551.41 3153
6552.17 3141
6552.94 3130
6553.70 3139
6554.46 3001
6555.23 2958
6555.99 2951
6556.75 2933
6557.52 2844
6558.28 2836
6559.05 2840
6559.81 2892
6560.58 2795
6561.34 2847
6562.10 2995
6562.87 3067
6563.63 3175
6564.40 3249
6565.16 3416
6565.93 3445
6566.69 3520
6567.46 3641
6568.22 3615
6568.99 3441
6569.75 3424
6570.52 3401
6571.28 3325
6572.04 3531
6572.81 3416
6573.57 3597
6574.34 3790
6575.11 3973
6575.87 4089
6576.64 4122
6577.40 4251
6578.17 4465
6578.93 4317
6579.70 4410
6580.46 4460
6581.23 4444
6581.99 4474
6582.76 4253
6583.52 4190
6584.29 4063
6585.06 3788
6585.82 3722
6586.59 3694
6587.35 3629
6588.12 3648
6588.88 3699
6589.65 3704
6590.42 3686
6591.18 3870
6591.95 4019
6592.71 4433
6593.48 4797
6594.25 5327
6595.01 5801
6595.78 6073
6596.55 6481
6597.31 6491
6598.08 6369
6598.85 5913
6599.61 5556
6600.38 5143
6601.15 4576
6601.91 4280
6602.68 3959
6603.45 3618
6604.21 3535
6604.98 3524
6605.75 3454
6606.51 3352
6607.28 3420
6608.05 3510
6608.81 3394
6609.58 3282
6610.35 3161
6611.12 3149
6611.88 3066
6612.65 3067
6613.42 2961
6614.18 2887
6614.95 2904
6615.72 2858
6616.49 2811
6617.25 2846
6618.02 2577
6618.79 2630
6619.56 2654
6620.33 2706
6621.09 2718
6621.86 2642
6622.63 2682
6623.40 2739
6624.16 2806
6624.93 2823
6625.70 2630
6626.47 2590
6627.24 2572
6628.01 2493
6628.77 2377
6629.54 2416
6630.31 2497
6631.08 2576
6631.85 2551
6632.62 2883
6633.38 2987
6634.15 3053
6634.92 3304
6635.69 3485
6636.46 3565
6637.23 3564
6638.00 3477
6638.76 3264
6639.53 3082
6640.30 3052
6641.07 2775
6641.84 2642
6642.61 2610
6643.38 2632
6644.15 2557
6644.92 2593
6645.69 2577
6646.45 2498
6647.22 2483
6647.99 2461
6648.76 2563
6649.53 2542
6650.30 2464
6651.07 2545
6651.84 2475
6652.61 2608
6653.38 2773
6654.15 2681
6654.92 2694
6655.69 2664
6656.46 2676
6657.23 2776
6658.00 2653
6658.77 2759
6659.54 2634
6660.31 2573
6661.08 2476
6661.85 2403
6662.62 2362
6663.39 2325
6664.16 2288
6664.93 2371
6665.70 2410
6666.47 2419
6667.24 2257
6668.01 2403
6668.78 2361
6669.55 2301
6670.32 2440
6671.09 2366
6671.87 2453
6672.64 2570
6673.41 2563
6674.18 2458
6674.95 2463
6675.72 2555
6676.49 2501
6677.26 2457
6678.03 2360
6678.80 2482
6679.58 2511
6680.35 2496
6681.12 2479
6681.89 2556
6682.66 2645
6683.43 2794
6684.20 2936
6684.97 3222
6685.75 3305
6686.52 3471
6687.29 3594
6688.06 3432
6688.83 3361
6689.60 3174
6690.38 3042
6691.15 2826
6691.92 2619
6692.69 2653
6693.46 2482
6694.24 2484
6695.01 2397
6695.78 2349
6696.55 2379
6697.32 2402
6698.10 2364
6698.87 2335
6699.64 2244
6700.41 2381
6701.19 2421
6701.96 2276
6702.73 2215
6703.50 2193
6704.28 2214
6705.05 2308
6705.82 2188
6706.59 2164
6707.37 2239
6708.14 2334
6708.91 2280
6709.69 2289
6710.46 2213
6711.23 2315
6712.00 2400
6712.78 2296
6713.55 2213
6714.32 2187
6715.10 2121
6715.87 2196
6716.64 2096
6717.42 2202
6718.19 2133
6718.96 2069
6719.74 2163
6720.51 2202
6721.28 2216
6722.06 2144
6722.83 2164
6723.61 2158
6724.38 2155
6725.15 2174
6725.93 2173
6726.70 2185
6727.48 2029
6728.25 2047
6729.02 2202
6729.80 2134
6730.57 2115
6731.35 2099
6732.12 2147
6732.89 2115
6733.67 2110
6734.44 2121
6735.22 2182
6735.99 2291
6736.77 2117
6737.54 2219
6738.31 2369
6739.09 2319
6739.86 2378
6740.64 2319
6741.41 2339
6742.19 2358
6742.96 2273
6743.74 2215
6744.51 2313
6745.29 2345
6746.06 2369
6746.84 2334
6747.61 2400
6748.39 2434
6749.16 2609
6749.94 2616
6750.71 2723
6751.49 2853
6752.26 3161
6753.04 3539
6753.82 3596
6754.59 3619
6755.37 3606
6756.14 3538
6756.92 3302
6757.69 2992
6758.47 2773
6759.25 2699
6760.02 2447
6760.80 2332
6761.57 2236
6762.35 2297
6763.12 2294
6763.90 2249
6764.68 2265
6765.45 2185
6766.23 2302
6767.01 2258
6767.78 2233
6768.56 2387
6769.33 2324
6770.11 2176
6770.89 2260
6771.66 2150
6772.44 2234
6773.22 2133
6773.99 2177
6774.77 2212
6775.55 2096
6776.32 2027
6777.10 1958
6777.88 2090
6778.65 2131
6779.43 2117
6780.21 2229
6780.98 2190
6781.76 2151
6782.54 2147
6783.32 2169
6784.09 2138
6784.87 2071
6785.65 2020
6786.43 1987
6787.20 1910
6787.98 1916
6788.76 1912
6789.53 1867
6790.31 1832
6791.09 1834
6791.87 1773
6792.65 1832
6793.42 1927
6794.20 1815
6794.98 1931
6795.76 2022
6796.53 1882
6797.31 1979
6798.09 1889
6798.87 1772
6799.65 1840
6800.42 1891
6801.20 1910
6801.98 1830
6802.76 2011
6803.54 2023
6804.32 2040
6805.09 2181
6805.87 2277
6806.65 2281
6807.43 2261
6808.21 2104
6808.99 2028
6809.77 2046
6810.54 2057
6811.32 2016
6812.10 1972
6812.88 1877
6813.66 1934
6814.44 1952
6815.22 2020
6816.00 2045
6816.78 2007
6817.56 2051
6818.33 2047
6819.11 2097
6819.89 2134
6820.67 2132
6821.45 2028
6822.23 1942
6823.01 1979
6823.79 1999
6824.57 2030
6825.35 1992
6826.13 1948
6826.91 1948
6827.69 1950
6828.47 1941
6829.25 1940
6830.03 1871
6830.81 1953
6831.59 1998
6832.37 1995
6833.15 1987
6833.93 1943
6834.71 1845
6835.49 1873
6836.27 1839
6837.05 1864
6837.83 1897
6838.61 1856
6839.39 1807
6840.17 1835
6840.95 1724
6841.73 1765
6842.51 1840
6843.29 1693
6844.07 1717
6844.85 1752
6845.63 1833
6846.41 1803
6847.19 1951
6847.98 2121
6848.76 2315
6849.54 2670
6850.32 3107
6851.10 3506
6851.88 3961
6852.66 4189
6853.44 4162
6854.22 4215
6855.01 3827
6855.79 3463
6856.57 3214
6857.35 2997
6858.13 2649
6858.91 2464
6859.69 2303
6860.48 2201
6861.26 2202
6862.04 2110
6862.82 2101
6863.60 2124
6864.38 2095
6865.17 2067
6865.95 2114
6866.73 2128
6867.51 2271
6868.29 2151
6869.08 2160
6869.86 2221
6870.64 2202
6871.42 2141
6872.20 2172
6872.99 2138
6873.77 2051
6874.55 2039
6875.33 2082
6876.12 2044
6876.90 2156
6877.68 2127
6878.46 2201
6879.25 2274
6880.03 2349
6880.81 2457
6881.59 2491
6882.38 2593
6883.16 2554
6883.94 2637
6884.73 2646
6885.51 2726
6886.29 3053
6887.08 3522
6887.86 4249
6888.64 4862
6889.42 5430
6890.21 5579
6890.99 5337
6891.77 4778
6892.56 4324
6893.34 3843
6894.12 3529
6894.91 3179
6895.69 2886
6896.48 2738
6897.26 2717
6898.04 2584
6898.83 2594
6899.61 2705
6900.39 2644
6901.18 2802
6901.96 2770
6902.75 2716
6903.53 2693
6904.31 2777
6905.10 2753
6905.88 2685
6906.67 2558
6907.45 2645
6908.24 2671
6909.02 2583
6909.80 2620
6910.59 2545
6911.37 2499
6912.16 2401
6912.94 2300
6913.73 2353
6914.51 2222
6915.30 2202
6916.08 2217
6916.87 2157
6917.65 2215
6918.44 2174
6919.22 2222
6920.01 2089
6920.79 2180
6921.58 2057
6922.36 2020
6923.15 2152
6923.93 2232
6924.72 2244
6925.50 2187
6926.29 2287
6927.07 2420
6927.86 2375
6928.64 2325
6929.43 2278
6930.21 2285
6931.00 2312
6931.78 2379
6932.57 2311
6933.36 2427
6934.14 2524
6934.93 2553
6935.71 2613
6936.50 2532
6937.29 2403
6938.07 2405
6938.86 2360
6939.64 2429
6940.43 2484
6941.22 2601
6942.00 2654
6942.79 2659
6943.57 2805
6944.36 2750
6945.15 2821
6945.93 2970
6946.72 3047
6947.51 2860
6948.29 2926
6949.08 3002
6949.87 3204
6950.65 3161
6951.44 3113
6952.23 3134
6953.01 3122
6953.80 2930
6954.59 3034
6955.37 3134
6956.16 3107
6956.95 3197
6957.74 3202
6958.52 3233
6959.31 3401
6960.10 3422
6960.88 3310
6961.67 3230
6962.46 3231
6963.25 3317
6964.03 3158
6964.82 3224
6965.61 3275
6966.40 3272
6967.18 3283
6967.97 3305
6968.76 3370
6969.55 3478
6970.34 3586
6971.12 3573
6971.91 3800
6972.70 3840
6973.49 3807
6974.28 3799
6975.06 3701
6975.85 3753
6976.64 3702
6977.43 3704
6978.22 3844
6979.00 3902
6979.79 4056
6980.58 4169
6981.37 4448
6982.16 4507
6982.95 5118
6983.74 5726
6984.52 6796
6985.31 8049
6986.10 9499
6986.89 10840
6987.68 11250
6988.47 11433
6989.26 11121
6990.05 10331
6990.83 8843
6991.62 7787
6992.41 6883
6993.20 6075
6993.99 5512
6994.78 5133
6995.57 4922
6996.36 5116
6997.15 5297
6997.94 6065
6998.73 7150
6999.52 8419
7000.31 9651
7001.10 10796
7001.88 11533
7002.67 11519
7003.46 10955
7004.25 9940
7005.04 8691
7005.83 7642
7006.62 6511
7007.41 5648
7008.20 4972
7008.99 4401
7009.78 4047
7010.57 3836
7011.36 3593
7012.15 3786
7012.94 3738
7013.73 3917
7014.52 3970
7015.31 4002
7016.11 3965
7016.90 3748
7017.69 3362
7018.48 3343
7019.27 3125
7020.06 3095
7020.85 3040
7021.64 2895
7022.43 2932
7023.22 2867
7024.01 3047
7024.80 3165
7025.59 3314
7026.38 3338
7027.18 3530
7027.97 3403
7028.76 3413
7029.55 3315
7030.34 3362
7031.13 3145
7031.92 2972
7032.71 2966
7033.51 2909
7034.30 2873
7035.09 2725
7035.88 2761
7036.67 2853
7037.46 2803
7038.25 2798
7039.05 3013
7039.84 3029
7040.63 3045
7041.42 3114
7042.21 3168
7043.01 3124
7043.80 3098
7044.59 2954
7045.38 2969
7046.17 2939
7046.97 3007
7047.76 2968
7048.55 3130
7049.34 3308
7050.14 3559
7050.93 3759
7051.72 3966
7052.51 4096
7053.30 3888
7054.10 3741
7054.89 3511
7055.68 3220
7056.48 3107
7057.27 2974
7058.06 2776
7058.85 2608
7059.65 2621
7060.44 2662
7061.23 2776
7062.03 2715
7062.82 2686
7063.61 2647
7064.40 2647
7065.20 2623
7065.99 2541
7066.78 2555
7067.58 2565
7068.37 2540
7069.16 2659
7069.96 2685
7070.75 2471
7071.54 2528
7072.34 2473
7073.13 2455
7073.93 2428
7074.72 2400
7075.51 2450
7076.31 2309
7077.10 2280
7077.89 2339
7078.69 2255
7079.48 2305
7080.28 2327
7081.07 2264
7081.86 2185
7082.66 2178
7083.45 2207
7084.25 2155
7085.04 2165
7085.84 2179
7086.63 2272
7087.42 2324
7088.22 2330
7089.01 2490
7089.81 2605
7090.60 2546
7091.40 2418
7092.19 2287
7092.99 2258
7093.78 2081
7094.58 2002
7095.37 1998
7096.17 2039
7096.96 1920
7097.76 1894
7098.55 1883
7099.35 1870
7100.14 1850
7100.94 1817
7101.73 1794
7102.53 1782
7103.32 1758
7104.12 1709
7104.91 1768
7105.71 1734
7106.50 1785
7107.30 1694
7108.10 1723
7108.89 1683
7109.69 1706
7110.48 1621
7111.28 1605
7112.07 1654
7112.87 1602
7113.67 1668
7114.46 1626
7115.26 1692
7116.05 1706
7116.85 1660
7117.65 1602
7118.44 1611
7119.24 1618
7120.03 1625
7120.83 1549
7121.63 1569
7122.42 1627
7123.22 1565
7124.02 1636
7124.81 1575
7125.61 1535
7126.41 1551
7127.20 1586
7128.00 1634
7128.80 1647
7129.59 1590
7130.39 1600
7131.19 1505
7131.98 1542
7132.78 1572
7133.58 1561
7134.37 1558
7135.17 1602
7135.97 1527
7136.77 1527
7137.56 1504
7138.36 1541
7139.16 1602
7139.96 1545
7140.75 1556
7141.55 1485
7142.35 1502
7143.15 1518
7143.94 1586
7144.74 1607
7145.54 1549
7146.34 1607
7147.13 1597
7147.93 1603
7148.73 1593
7149.53 1571
7150.33 1528
7151.12 1505
7151.92 1441
7152.72 1450
7153.52 1423
7154.32 1390
7155.11 1394
7155.91 1396
7156.71 1386
7157.51 1415
7158.31 1418
7159.11 1457
7159.90 1485
7160.70 1464
7161.50 1410
7162.30 1332
7163.10 1407
7163.90 1414
7164.70 1408
7165.49 1343
7166.29 1388
7167.09 1354
7167.89 1392
7168.69 1401
7169.49 1349
7170.29 1284
7171.09 1366
7171.89 1414
7172.69 1379
7173.49 1439
7174.28 1436
7175.08 1414
7175.88 1434
7176.68 1434
7177.48 1396
7178.28 1323
7179.08 1322
7179.88 1399
7180.68 1339
7181.48 1370
7182.28 1364
7183.08 1449
7183.88 1540
7184.68 1598
7185.48 1598
7186.28 1535
7187.08 1548
7187.88 1557
7188.68 1516
7189.48 1384
7190.28 1425
7191.08 1385
7191.88 1455
7192.68 1403
7193.48 1338
7194.28 1259
7195.08 1295
7195.88 1311
7196.68 1366
7197.48 1293
7198.28 1290
7199.08 1366
7199.89 1320
7200.69 1352
7201.49 1263
7202.29 1240
7203.09 1263
7203.89 1305
7204.69 1260
7205.49 1293
7206.29 1307
7207.09 1275
7207.89 1333
7208.70 1228
7209.50 1250
7210.30 1308
7211.10 1216
7211.90 1300
7212.70 1320
7213.50 1202
7214.31 1363
7215.11 1342
7215.91 1332
7216.71 1271
7217.51 1229
7218.31 1267
7219.12 1379
7219.92 1303
7220.72 1391
7221.52 1416
7222.32 1397
7223.13 1376
7223.93 1332
7224.73 1409
7225.53 1335
7226.33 1317
7227.14 1306
7227.94 1405
7228.74 1311
7229.54 1287
7230.35 1230
7231.15 1261
7231.95 1350
7232.75 1296
7233.56 1282
7234.36 1376
7235.16 1299
7235.96 1244
7236.77 1277
7237.57 1382
7238.37 1460
7239.17 1349
7239.98 1390
7240.78 1395
7241.58 1372
7242.39 1459
7243.19 1480
7243.99 1391
7244.80 1425
7245.60 1392
7246.40 1332
7247.21 1350
7248.01 1288
7248.81 1389
7249.62 1292
7250.42 1297
7251.22 1333
7252.03 1426
7252.83 1459
7253.63 1435
7254.44 1400
7255.24 1438
7256.05 1447
7256.85 1390
7257.65 1418
7258.46 1450
7259.26 1376
7260.07 1354
7260.87 1317
7261.67 1384
7262.48 1350
7263.28 1371
7264.09 1438
7264.89 1520
7265.70 1490
7266.50 1380
7267.30 1375
7268.11 1423
7268.91 1590
7269.72 1610
7270.52 1532
7271.33 1568
7272.13 1450
7272.94 1475
7273.74 1510
7274.55 1455
7275.35 1457
7276.16 1520
7276.96 1511
7277.77 1561
7278.57 1565
7279.38 1636
7280.18 1626
7280.99 1682
7281.79 1780
7282.60 1915
7283.40 2091
7284.21 2421
7285.01 2720
7285.82 2951
7286.63 3072
7287.43 3092
7288.24 3001
7289.04 2841
7289.85 2533
7290.65 2290
7291.46 2089
7292.27 1983
7293.07 2019
7293.88 1895
7294.68 1825
7295.49 1909
7296.30 1849
7297.10 1868
7297.91 1909
7298.71 1759
7299.52 1811
7300.33 1843
7301.13 1884
7301.94 1923
7302.75 1983
7303.55 1898
7304.36 1942
7305.16 1970
7305.97 2069
7306.78 2057
7307.58 2143
7308.39 2268
7309.20 2340
7310.01 2686
7310.81 2880
7311.62 3008
7312.43 3169
7313.23 3241
7314.04 3203
7314.85 3083
7315.65 2940
7316.46 2924
7317.27 2900
7318.08 3005
7318.88 3438
7319.69 3634
7320.50 3797
7321.31 4037
7322.11 4068
7322.92 4078
7323.73 3779
7324.54 3630
7325.34 3322
7326.15 3082
7326.96 2881
7327.77 2619
7328.57 2477
7329.38 2289
7330.19 2217
7331.00 2154
7331.81 2091
7332.61 2095
7333.42 2081
7334.23 2106
7335.04 2105
7335.85 2032
7336.66 2101
7337.46 2093
7338.27 2091
7339.08 2128
7339.89 2124
7340.70 2091
7341.51 2012
7342.31 1968
7343.12 1973
7343.93 1960
7344.74 1933
7345.55 1847
7346.36 1865
7347.17 1949
7347.98 2045
7348.79 1977
7349.59 2011
7350.40 2060
7351.21 1931
7352.02 1958
7352.83 2027
7353.64 1947
7354.45 2007
7355.26 1985
7356.07 1859
7356.88 1866
7357.69 1890
7358.50 2017
7359.31 1965
7360.12 1991
7360.93 2000
7361.74 1994
7362.54 2021
7363.35 1994
7364.16 2048
7364.97 2056
7365.78 2083
7366.59 2185
7367.40 2170
7368.21 2103
7369.02 2093
7369.83 2098
7370.64 2164
7371.45 2076
7372.27 2142
7373.08 2014
7373.89 2067
7374.70 2143
7375.51 2127
7376.32 2181
7377.13 2180
7377.94 2316
7378.75 2428
7379.56 2583
7380.37 2842
7381.18 3022
7381.99 3245
7382.80 3573
7383.61 3700
7384.42 3611
7385.24 3465
7386.05 3217
7386.86 3126
7387.67 2728
7388.48 2497
7389.29 2492
7390.10 2468
7390.91 2324
7391.72 2277
7392.54 2162
7393.35 2152
7394.16 2126
7394.97 2052
7395.78 2086
7396.59 2123
7397.41 2152
7398.22 2270
7399.03 2436
7399.84 2610
7400.65 2697
7401.46 2867
7402.28 3168
7403.09 3229
7403.90 3192
7404.71 3188
7405.52 3094
7406.34 3028
7407.15 3050
7407.96 2981
7408.77 3153
7409.59 3112
7410.40 3114
7411.21 2893
7412.02 2752
7412.84 2612
7413.65 2450
7414.46 2287
7415.27 2262
7416.09 2075
7416.90 1990
7417.71 1819
7418.52 1759
7419.34 1835
7420.15 1824
7420.96 1765
7421.78 1732
7422.59 1778
7423.40 1743
7424.22 1709
7425.03 1721
7425.84 1727
7426.65 1633
7427.47 1566
7428.28 1689
7429.09 1660
7429.91 1619
7430.72 1592
7431.54 1554
7432.35 1529
7433.16 1571
7433.98 1502
7434.79 1519
7435.60 1551
7436.42 1566
7437.23 1558
7438.05 1501
7438.86 1575
7439.67 1645
7440.49 1630
7441.30 1653
7442.12 1605
7442.93 1635
7443.74 1645
7444.56 1620
7445.37 1617
7446.19 1550
7447.00 1608
7447.82 1594
7448.63 1614
7449.44 1554
7450.26 1488
7451.07 1522
7451.89 1497
7452.70 1456
7453.52 1475
7454.33 1526
7455.15 1446
7455.96 1504
7456.78 1500
7457.59 1523
7458.41 1476
7459.22 1563
7460.04 1535
7460.85 1512
7461.67 1548
7462.48 1485
7463.30 1574
7464.11 1485
7464.93 1547
7465.74 1638
7466.56 1498
7467.37 1546
7468.19 1493
7469.01 1523
7469.82 1481
7470.64 1564
7471.45 1558
7472.27 1427
7473.08 1522
7473.90 1531
7474.72 1617
7475.53 1548
7476.35 1474
7477.16 1505
7477.98 1464
7478.80 1514
7479.61 1461
7480.43 1467
7481.24 1410
7482.06 1393
7482.88 1419
7483.69 1515
7484.51 1398
7485.33 1377
7486.14 1495
7486.96 1461
7487.78 1337
7488.59 1327
7489.41 1306
7490.23 1246
7491.04 1268
7491.86 1300
7492.68 1275
7493.49 1246
7494.31 1256
7495.13 1294
7495.94 1173
7496.76 1275
7497.58 1261
7498.40 1206
7499.21 1271
7500.03 1217
7500.85 1262
7501.67 1188
7502.48 1227
7503.30 1274
7504.12 1263
7504.94 1226
7505.75 1193
7506.57 1188
7507.39 1182
7508.21 1221
7509.02 1230
7509.84 1206
7510.66 1202
7511.48 1174
7512.30 1173
7513.11 1171
7513.93 1136
7514.75 1187
7515.57 1234
7516.39 1232
7517.20 1231
7518.02 1212
7518.84 1158
7519.66 1108
7520.48 1202
7521.30 1204
7522.11 1225
7522.93 1173
7523.75 1179
7524.57 1181
7525.39 1113
7526.21 1089
7527.03 1101
7527.84 1180
7528.66 1240
7529.48 1211
7530.30 1236
7531.12 1169
7531.94 1207
7532.76 1258
7533.58 1262
7534.40 1200
7535.22 1227
7536.03 1173
7536.85 1143
7537.67 1165
7538.49 1176
7539.31 1220
7540.13 1177
7540.95 1230
7541.77 1201
7542.59 1209
7543.41 1224
7544.23 1219
7545.05 1366
7545.87 1337
7546.69 1225
7547.51 1134
7548.33 1223
7549.15 1225
7549.97 1201
7550.79 1248
7551.61 1256
7552.43 1162
7553.25 1238
7554.07 1186
7554.89 1264
7555.71 1186
7556.53 1274
7557.35 1294
7558.17 1278
7558.99 1252
7559.81 1343
7560.63 1279
7561.45 1280
7562.27 1308
7563.09 1276
7563.92 1215
7564.74 1237
7565.56 1241
7566.38 1279
7567.20 1333
7568.02 1243
7568.84 1198
7569.66 1310
7570.48 1317
7571.30 1291
7572.13 1324
7572.95 1327
7573.77 1352
7574.59 1264
7575.41 1220
7576.23 1260
7577.05 1300
7577.88 1302
7578.70 1291
7579.52 1317
7580.34 1367
7581.16 1289
7581.98 1260
7582.81 1273
7583.63 1327
7584.45 1419
7585.27 1432
7586.09 1363
7586.92 1413
7587.74 1465
7588.56 1515
7589.38 1422
7590.20 1457
7591.03 1423
7591.85 1440
7592.67 1507
7593.49 1525
7594.32 1469
7595.14 1541
7595.96 1505
7596.78 1451
7597.61 1433
7598.43 1423
7599.25 1455
7600.07 1505
7600.90 1504
7601.72 1525
7602.54 1539
7603.36 1661
7604.19 1761
7605.01 1732
7605.83 1849
7606.66 1972
7607.48 1993
7608.30 1967
7609.13 1943
7609.95 1788
7610.77 1767
7611.60 1727
7612.42 1718
7613.24 1644
7614.07 1621
7614.89 1683
7615.71 1793
7616.54 1827
7617.36 1870
7618.18 2079
7619.01 2189
7619.83 2227
7620.66 2329
7621.48 2267
7622.30 2119
7623.13 2053
7623.95 1913
7624.78 1873
7625.60 1745
7626.42 1671
7627.25 1720
7628.07 1886
7628.90 1853
7629.72 2010
7630.55 2104
7631.37 2158
7632.19 2468
7633.02 2580
7633.84 2654
7634.67 2551
7635.49 2456
7636.32 2453
7637.14 2262
7637.97 2052
7638.79 1918
7639.62 1715
7640.44 1653
7641.27 1517
7642.09 1452
7642.92 1450
7643.74 1368
7644.57 1334
7645.39 1317
7646.22 1410
7647.04 1413
7647.87 1349
7648.69 1309
7649.52 1373
7650.34 1340
7651.17 1345
7651.99 1328
7652.82 1328
7653.65 1254
7654.47 1267
7655.30 1313
7656.12 1285
7656.95 1217
7657.77 1245
7658.60 1225
7659.43 1200
7660.25 1309
7661.08 1317
7661.90 1339
7662.73 1273
7663.56 1305
7664.38 1251
7665.21 1234
7666.04 1183
7666.86 1214
7667.69 1244
7668.51 1252
7669.34 1208
7670.17 1240
7670.99 1279
7671.82 1201
7672.65 1259
7673.47 1242
7674.30 1265
7675.13 1223
7675.95 1151
7676.78 1160
7677.61 1203
7678.44 1179
7679.26 1157
7680.09 1136
7680.92 1183
7681.74 1194
7682.57 1144
7683.40 1258
7684.23 1139
7685.05 1135
7685.88 1184
7686.71 1226
7687.53 1238
7688.36 1161
7689.19 1234
7690.02 1187
7690.85 1192
7691.67 1244
7692.50 1300
7693.33 1239
7694.16 1279
7694.98 1236
7695.81 1231
7696.64 1209
7697.47 1244
7698.30 1407
7699.12 1407
7699.95 1432
7700.78 1481
7701.61 1529
7702.44 1375
7703.26 1345
7704.09 1279
7704.92 1286
7705.75 1231
7706.58 1226
7707.41 1235
7708.24 1215
7709.06 1143
7709.89 1205
7710.72 1174
7711.55 1157
7712.38 1165
7713.21 1178
7714.04 1187
7714.87 1210
7715.69 1199
7716.52 1139
7717.35 1142
7718.18 1080
7719.01 1179
7719.84 1150
7720.67 1126
7721.50 1115
7722.33 1111
7723.16 1050
7723.99 1115
7724.82 1059
7725.65 1039
7726.48 1056
7727.30 1035
7728.13 1071
7728.96 1077
7729.79 1011
7730.62 1066
7731.45 1050
7732.28 1012
7733.11 1096
7733.94 1060
7734.77 1102
7735.60 1058
7736.43 1079
7737.26 1063
7738.09 1021
7738.92 1026
7739.75 1083
7740.58 1052
7741.41 1068
7742.25 1063
7743.08 1062
7743.91 1023
7744.74 1014
7745.57 1088
7746.40 1145
7747.23 1161
7748.06 1214
7748.89 1286
7749.72 1226
7750.55 1248
7751.38 1256
7752.21 1194
7753.04 1146
7753.88 1122
7754.71 1090
7755.54 1058
7756.37 1094
7757.20 1149
7758.03 1174
7758.86 1153
7759.69 1140
7760.53 1131
7761.36 1096
7762.19 1041
7763.02 1106
7763.85 1108
7764.68 1101
7765.51 1069
7766.35 1002
7767.18 1036
7768.01 1049
7768.84 1077
7769.67 1039
7770.51 1034
7771.34 1038
7772.17 1076
7773.00 1029
7773.83 1095
7774.67 1069
7775.50 1089
7776.33 1096
7777.16 1113
7777.99 1163
7778.83 1078
7779.66 1040
7780.49 1007
7781.32 1070
7782.16 1060
7782.99 1042
7783.82 1096
7784.65 1112
7785.49 1104
7786.32 1105
7787.15 1179
7787.99 1124
7788.82 1150
7789.65 1142
7790.48 1191
7791.32 1207
7792.15 1188
7792.98 1125
7793.82 1158
7794.65 1169
7795.48 1091
7796.32 1095
7797.15 1134
7797.98 1180
7798.82 1166
7799.65 1167
7800.48 1230
7801.32 1161
7802.15 1136
7802.99 1113
7803.82 1149
7804.65 1220
7805.49 1236
7806.32 1278
7807.15 1232
7807.99 1240
7808.82 1272
7809.66 1336
7810.49 1303
7811.32 1333
7812.16 1338
7812.99 1403
7813.83 1474
7814.66 1603
7815.50 1617
7816.33 1689
7817.16 1793
7818.00 1706
7818.83 1756
7819.67 1753
7820.50 1709
7821.34 1744
7822.17 1644
7823.01 1580
7823.84 1608
7824.68 1562
7825.51 1509
7826.35 1575
7827.18 1667
7828.02 1717
7828.85 1756
7829.69 1795
7830.52 1659
7831.36 1676
7832.19 1680
7833.03 1523
7833.86 1625
7834.70 1750
7835.53 1739
7836.37 1779
7837.20 1747
7838.04 1656
7838.87 1622
7839.71 1567
7840.55 1571
7841.38 1598
7842.22 1608
7843.05 1619
7843.89 1694
7844.72 1703
7845.56 1603
7846.40 1598
7847.23 1546
7848.07 1456
7848.91 1473
7849.74 1403
7850.58 1440
7851.41 1393
7852.25 1383
7853.09 1404
7853.92 1414
7854.76 1360
7855.60 1488
7856.43 1428
7857.27 1447
7858.11 1400
7858.94 1473
7859.78 1608
7860.62 1647
7861.45 1664
7862.29 1652
7863.13 1609
7863.96 1488
7864.80 1399
7865.64 1490
7866.47 1489
7867.31 1438
7868.15 1390
7868.99 1462
7869.82 1455
7870.66 1538
7871.50 1530
7872.33 1625
7873.17 1600
7874.01 1485
7874.85 1479
7875.68 1588
7876.52 1651
7877.36 1799
7878.20 1774
7879.03 1896
7879.87 2047
7880.71 2033
7881.55 1939
7882.39 1815
7883.22 1686
7884.06 1595
7884.90 1577
7885.74 1562
7886.58 1570
7887.41 1546
7888.25 1522
7889.09 1535
7889.93 1591
7890.77 1669
7891.61 1749
7892.44 1775
7893.28 1804
7894.12 1793
7894.96 1890
7895.80 1779
7896.64 1646
7897.48 1574
7898.31 1525
7899.15 1544
7899.99 1627
7900.83 1584
7901.67 1511
7902.51 1508
7903.35 1507
7904.19 1508
7905.03 1447
7905.87 1419
7906.70 1456
7907.54 1469
7908.38 1442
7909.22 1353
7910.06 1328
7910.90 1393
7911.74 1354
7912.58 1284
7913.42 1370
7914.26 1320
7915.10 1407
7915.94 1363
7916.78 1435
7917.62 1529
7918.46 1563
7919.30 1690
7920.14 1671
7920.98 1574
7921.82 1618
7922.66 1534
7923.50 1465
7924.34 1385
7925.18 1364
7926.02 1296
7926.86 1342
7927.70 1392
7928.54 1320
7929.38 1249
7930.22 1166
7931.06 1255
7931.90 1219
7932.74 1172
7933.58 1273
7934.42 1344
7935.26 1363
7936.10 1271
7936.95 1215
7937.79 1259
7938.63 1174
7939.47 1183
7940.31 1268
7941.15 1203
7941.99 1257
7942.83 1285
7943.67 1295
7944.51 1379
7945.36 1432
7946.20 1451
7947.04 1408
7947.88 1370
7948.72 1453
7949.56 1429
7950.40 1413
7951.25 1432
7952.09 1366
7952.93 1435
7953.77 1480
7954.61 1442
7955.45 1599
7956.30 1574
7957.14 1637
7957.98 1606
7958.82 1581
7959.66 1516
7960.51 1477
7961.35 1445
7962.19 1385
7963.03 1422
7963.87 1414
7964.72 1506
7965.56 1415
7966.40 1605
7967.24 1636
7968.09 1734
7968.93 1803
7969.77 1849
7970.61 1887
7971.46 1867
7972.30 1697
7973.14 1578
7973.98 1518
7974.83 1493
7975.67 1399
7976.51 1381
7977.36 1313
7978.20 1298
7979.04 1283
7979.89 1174
7980.73 1257
7981.57 1295
7982.41 1241
7983.26 1266
7984.10 1261
7984.94 1278
7985.79 1220
7986.63 1230
7987.48 1183
7988.32 1264
7989.16 1276
7990.01 1218
7990.85 1206
7991.69 1101
7992.54 1044
7993.38 1122
7994.22 1083
7995.07 1107
7995.91 1061
7996.76 1062
7997.60 1040
7998.44 1032
7999.29 968
8000.13 1026
8000.98 983
8001.82 1040
8002.67 1092
8003.51 1067
8004.35 1013
8005.20 975
8006.04 1037
8006.89 1005
8007.73 1005
8008.58 1018
8009.42 1002
8010.27 926
8011.11 1000
8011.96 979
8012.80 1058
8013.65 967
8014.49 957
8015.34 1015
8016.18 982
8017.03 979
8017.87 975
8018.72 954
8019.56 927
8020.41 939
8021.25 898
8022.10 918
8022.94 879
8023.79 923
8024.63 896
8025.48 943
8026.32 1004
8027.17 998
8028.01 926
8028.86 941
8029.71 983
8030.55 907
8031.40 929
8032.24 949
8033.09 1033
8033.94 997
8034.78 945
8035.63 859
8036.47 919
8037.32 915
8038.17 992
8039.01 959
8039.86 940
8040.70 957
8041.55 944
8042.40 923
8043.24 973
8044.09 969
8044.94 913
8045.78 917
8046.63 887
8047.48 937
8048.32 891
8049.17 914
8050.02 953
8050.86 938
8051.71 983
8052.56 931
8053.40 918
8054.25 921
8055.10 932
8055.95 881
8056.79 880
8057.64 903
8058.49 884
8059.33 881
8060.18 881
8061.03 859
8061.88 885
8062.72 831
8063.57 849
8064.42 923
8065.27 890
8066.11 865
8066.96 865
8067.81 891
8068.66 808
8069.50 846
8070.35 909
8071.20 854
8072.05 830
8072.90 875
8073.74 863
8074.59 947
8075.44 916
8076.29 879
8077.14 838
8077.99 860
8078.83 899
8079.68 916
8080.53 926
8081.38 847
8082.23 871
8083.08 908
8083.92 833
8084.77 902
8085.62 906
8086.47 834
8087.32 799
8088.17 837
8089.02 858
8089.87 841
8090.71 806
8091.56 832
8092.41 829
8093.26 884
8094.11 856
8094.96 836
8095.81 814
8096.66 891
8097.51 814
8098.36 856
8099.21 799
8100.06 828
8100.91 866
8101.75 869
8102.60 857
8103.45 802
8104.30 875
8105.15 879
8106.00 862
8106.85 889
8107.70 886
8108.55 838
8109.40 851
8110.25 808
8111.10 834
8111.95 892
8112.80 918
8113.65 867
8114.50 812
8115.35 898
8116.20 847
8117.05 826
8117.90 860
8118.75 879
8119.60 872
8120.46 948
8121.31 933
8122.16 923
8123.01 893
8123.86 886
8124.71 844
8125.56 801
8126.41 860
8127.26 918
8128.11 945
8128.96 884
8129.81 908
8130.66 880
8131.52 857
8132.37 929
8133.22 958
8134.07 931
8134.92 946
8135.77 981
8136.62 980
8137.47 942
8138.33 934
8139.18 911
8140.03 959
8140.88 1019
8141.73 908
8142.58 955
8143.44 1024
8144.29 992
8145.14 979
8145.99 951
8146.84 1003
8147.69 995
8148.55 995
8149.40 1063
8150.25 1039
8151.10 1066
8151.95 1059
8152.81 1043
8153.66 1042
8154.51 1103
8155.36 1152
8156.22 1274
8157.07 1309
8157.92 1313
8158.77 1272
8159.63 1276
8160.48 1137
8161.33 1074
8162.18 984
8163.04 961
8163.89 980
8164.74 1035
8165.60 941
8166.45 889
8167.30 934
8168.15 954
8169.01 888
8169.86 884
8170.71 947
8171.57 923
8172.42 908
8173.27 861
8174.13 889
8174.98 940
8175.83 913
8176.69 933
8177.54 875
8178.39 905
8179.25 900
8180.10 866
8180.95 840
8181.81 808
8182.66 790
8183.52 763
8184.37 840
8185.22 845
8186.08 785
8186.93 826
8187.79 813
8188.64 842
8189.49 773
8190.35 799
8191.20 811
8192.06 832
8192.91 866
8193.76 795
8194.62 822
8195.47 832
8196.33 843
8197.18 776
8198.04 810
8198.89 839
8199.75 822
8200.60 820
8201.46 835
8202.31 822
8203.17 822
8204.02 805
8204.87 801
8205.73 784
8206.58 747
8207.44 767
8208.29 764
8209.15 764
8210.01 781
8210.86 724
8211.72 789
8212.57 802
8213.43 810
8214.28 801
8215.14 818
8215.99 765
8216.85 786
8217.70 815
8218.56 824
8219.42 842
8220.27 815
8221.13 760
8221.98 835
8222.84 831
8223.69 808
8224.55 770
8225.41 864
8226.26 861
8227.12 834
8227.97 823
8228.83 806
8229.69 806
8230.54 811
8231.40 784
8232.26 762
8233.11 819
8233.97 809
8234.82 763
8235.68 823
8236.54 819
8237.39 808
8238.25 813
8239.11 807
8239.96 800
8240.82 805
8241.68 798
8242.54 780
8243.39 770
8244.25 804
8245.11 800
8245.96 756
8246.82 753
8247.68 745
8248.53 738
8249.39 792
8250.25 795
8251.11 832
8251.96 760
8252.82 784
8253.68 839
8254.54 821
8255.39 782
8256.25 770
8257.11 794
8257.97 775
8258.82 803
8259.68 831
8260.54 839
8261.40 771
8262.26 752
8263.11 827
8263.97 767
8264.83 799
8265.69 791
8266.55 742
8267.40 786
8268.26 773
8269.12 798
8269.98 771
8270.84 798
8271.70 788
8272.55 827
8273.41 765
8274.27 788
8275.13 807
8275.99 845
8276.85 831
8277.71 793
8278.56 826
8279.42 891
8280.28 850
8281.14 836
8282.00 795
8282.86 829
8283.72 844
8284.58 841
8285.44 821
8286.29 848
8287.15 860
8288.01 893
8288.87 892
8289.73 854
8290.59 809
8291.45 909
8292.31 867
8293.17 901
8294.03 939
8294.89 956
8295.75 953
8296.61 927
8297.47 867
8298.33 856
8299.19 855
8300.05 855
8300.91 888
8301.77 887
8302.63 907
8303.49 907
8304.35 907
8305.21 899
8306.07 923
8306.93 854
8307.79 840
8308.65 850
8309.51 845
8310.37 883
8311.23 803
8312.09 827
8312.95 834
8313.81 818
8314.67 800
8315.53 806
8316.39 832
8317.25 840
8318.11 895
8318.98 811
8319.84 896
8320.70 873
8321.56 852
8322.42 845
8323.28 897
8324.14 839
8325.00 811
8325.86 788
8326.73 879
8327.59 815
8328.45 757
8329.31 776
8330.17 805
8331.03 836
8331.89 875
8332.76 813
8333.62 806
8334.48 822
8335.34 881
8336.20 904
8337.06 847
8337.93 849
8338.79 828
8339.65 855
8340.51 856
8341.37 782
8342.24 777
8343.10 871
8343.96 851
8344.82 834
8345.68 809
8346.55 850
8347.41 820
8348.27 838
8349.13 849
8350.00 821
8350.86 771
8351.72 816
8352.58 857
8353.45 930
8354.31 882
8355.17 848
8356.03 840
8356.90 884
8357.76 900
8358.62 845
8359.49 830
8360.35 794
8361.21 801
8362.08 842
8362.94 874
8363.80 865
8364.66 822
8365.53 891
8366.39 863
8367.25 881
8368.12 861
8368.98 871
8369.84 844
8370.71 876
8371.57 890
8372.44 923
8373.30 913
8374.16 959
8375.03 879
8375.89 837
8376.75 887
8377.62 883
8378.48 894
8379.35 904
8380.21 928
8381.07 897
8381.94 847
8382.80 951
8383.67 878
8384.53 922
8385.40 906
8386.26 911
8387.12 963
8387.99 1015
8388.85 965
8389.72 934
8390.58 998
8391.45 977
8392.31 900
8393.18 923
8394.04 931
8394.91 994
8395.77 937
8396.64 977
8397.50 1002
8398.37 978
8399.23 984
8400.10 1007
8400.96 1027
8401.83 979
8402.69 1041
8403.56 1071
8404.42 1000
8405.29 978
8406.15 1046
8407.02 1042
8407.88 1051
8408.75 986
8409.61 979
8410.48 1042
8411.34 1085
8412.21 1038
8413.08 1088
8413.94 1040
8414.81 987
8415.67 1062
8416.54 1130
8417.41 1070
8418.27 1020
8419.14 1057
8420.00 1156
8420.87 1093
8421.74 1103
8422.60 1208
8423.47 1177
8424.33 1250
8425.20 1198
8426.07 1183
8426.93 1305
8427.80 1259
8428.67 1321
8429.53 1306
8430.40 1353
8431.27 1311
8432.13 1357
8433.00 1381
8433.87 1371
8434.73 1398
8435.60 1410
8436.47 1472
8437.33 1446
8438.20 1506
8439.07 1599
8439.94 1526
8440.80 1611
8441.67 1621
8442.54 1772
8443.40 2003
8444.27 2054
8445.14 1970
8446.01 2039
8446.87 1975
8447.74 1982
8448.61 1943
8449.48 1897
8450.34 1889
8451.21 1889
8452.08 1860
8452.95 1901
8453.82 2088
8454.68 2136
8455.55 2357
8456.42 2694
8457.29 2873
8458.15 3160
8459.02 3239
8459.89 3377
8460.76 3170
8461.63 2984
8462.50 2810
8463.36 2666
8464.23 2348
8465.10 2185
8465.97 2131
8466.84 2237
8467.71 2342
8468.57 2748
8469.44 3256
8470.31 3917
8471.18 4443
8472.05 4909
8472.92 4921
8473.79 4755
8474.66 4496
8475.53 4082
8476.39 3471
8477.26 2963
8478.13 2591
8479.00 2294
8479.87 2031
8480.74 1945
8481.61 1770
8482.48 1574
8483.35 1614
8484.22 1554
8485.09 1463
8485.96 1452
8486.83 1460
8487.69 1461
8488.56 1467
8489.43 1416
8490.30 1377
8491.17 1331
8492.04 1334
8492.91 1305
8493.78 1323
8494.65 1318
8495.52 1360
8496.39 1401
8497.26 1442
8498.13 1420
8499.00 1508
8499.87 1482
8500.74 1453
8501.61 1419
8502.48 1391
8503.35 1403
8504.22 1349
8505.10 1330
8505.97 1384
8506.84 1380
8507.71 1446
8508.58 1381
8509.45 1543
8510.32 1519
8511.19 1552
8512.06 1590
8512.93 1497
8513.80 1503
8514.67 1487
8515.54 1357
8516.42 1357
8517.29 1339
8518.16 1300
8519.03 1336
8519.90 1313
8520.77 1279
8521.64 1286
8522.51 1385
8523.39 1305
8524.26 1376
8525.13 1313
8526.00 1323
8526.87 1326
8527.74 1379
8528.61 1351
8529.49 1411
8530.36 1388
8531.23 1446
8532.10 1440
8532.97 1377
8533.85 1423
8534.72 1439
8535.59 1486
8536.46 1507
8537.33 1528
8538.21 1445
8539.08 1385
8539.95 1348
8540.82 1379
8541.69 1391
8542.57 1403
8543.44 1321
8544.31 1393
8545.18 1327
8546.06 1307
8546.93 1384
8547.80 1325
8548.67 1409
8549.55 1391
8550.42 1402
8551.29 1455
8552.17 1474
8553.04 1588
8553.91 1671
8554.78 1754
8555.66 1821
8556.53 1745
8557.40 1766
8558.28 1776
8559.15 1707
8560.02 1608
8560.90 1524
8561.77 1345
8562.64 1332
8563.52 1326
8564.39 1263
8565.26 1244
8566.14 1180
8567.01 1203
8567.89 1217
8568.76 1223
8569.63 1237
8570.51 1189
8571.38 1203
8572.25 1185
8573.13 1174
8574.00 1187
8574.88 1181
8575.75 1206
8576.62 1125
8577.50 1130
8578.37 1166
8579.25 1094
8580.12 1111
8581.00 1105
8581.87 1106
8582.74 1100
8583.62 1088
8584.49 1067
8585.37 1084
8586.24 1114
8587.12 1082
8587.99 1107
8588.87 1133
8589.74 1097
8590.62 1144
8591.49 1134
8592.37 1079
8593.24 1112
8594.12 1145
8594.99 1095
8595.87 1058
8596.74 1080
8597.62 1134
8598.49 1123
8599.37 1207
8600.24 1196
8601.12 1144
8601.99 1133
8602.87 1108
8603.74 1127
8604.62 1177
8605.49 1112
8606.37 1139
8607.25 1111
8608.12 1162
8609.00 1172
8609.87 1130
8610.75 1120
8611.63 1106
8612.50 1168
8613.38 1187
8614.25 1139
8615.13 1143
8616.01 1174
8616.88 1232
8617.76 1216
8618.63 1212
8619.51 1251
8620.39 1313
8621.26 1287
8622.14 1278
8623.02 1292
8623.89 1261
8624.77 1317
8625.65 1331
8626.52 1260
8627.40 1250
8628.28 1320
8629.15 1326
8630.03 1432
8630.91 1364
8631.78 1335
8632.66 1410
8633.54 1413
8634.41 1386
8635.29 1380
8636.17 1437
8637.05 1408
8637.92 1361
8638.80 1425
8639.68 1435
8640.56 1439
8641.43 1490
8642.31 1458
8643.19 1510
8644.06 1587
8644.94 1546
8645.82 1606
8646.70 1519
8647.58 1588
8648.45 1623
8649.33 1657
8650.21 1689
8651.09 1669
8651.96 1701
8652.84 1666
8653.72 1690
8654.60 1733
8655.48 1661
8656.36 1720
8657.23 1810
8658.11 1762
8658.99 1828
8659.87 1727
8660.75 1793
8661.63 1806
8662.50 1861
8663.38 1820
8664.26 1849
8665.14 1787
8666.02 1801
8666.90 1759
8667.78 1777
8668.65 1842
8669.53 1981
8670.41 2030
8671.29 2177
8672.17 2341
8673.05 2617
8673.93 3021
8674.81 3272
8675.69 3307
8676.57 3524
8677.45 3642
8678.32 3584
8679.20 3399
8680.08 3246
8680.96 2985
8681.84 2887
8682.72 2515
8683.60 2324
8684.48 2211
8685.36 2185
8686.24 2111
8687.12 2118
8688.00 2196
8688.88 2410
8689.76 2609
8690.64 3014
8691.52 3648
8692.40 4326
8693.28 4944
8694.16 5446
8695.04 5673
8695.92 5604
8696.80 5373
8697.68 4863
8698.56 4311
8699.44 3687
8700.32 3198
8701.20 2711
8702.08 2441
8702.96 2252
8703.84 2025
8704.72 1877
8705.60 1821
8706.49 1660
8707.37 1656
8708.25 1630
8709.13 1556
8710.01 1509
8710.89 1564
8711.77 1497
8712.65 1561
8713.53 1452
8714.41 1507
8715.29 1469
8716.18 1415
8717.06 1425
8717.94 1326
8718.82 1425
8719.70 1318
8720.58 1315
8721.46 1347
8722.35 1468
8723.23 1371
8724.11 1391
8724.99 1394
8725.87 1412
8726.75 1382
8727.64 1433
8728.52 1401
8729.40 1386
8730.28 1389
8731.16 1509
8732.05 1486
8732.93 1454
8733.81 1464
8734.69 1502
8735.57 1522
8736.46 1519
8737.34 1404
8738.22 1298
8739.10 1265
8739.99 1295
8740.87 1298
8741.75 1314
8742.63 1303
8743.52 1305
8744.40 1338
8745.28 1285
8746.16 1247
8747.05 1325
8747.93 1346
8748.81 1308
8749.70 1386
8750.58 1276
8751.46 1351
8752.34 1304
8753.23 1362
8754.11 1397
8754.99 1291
8755.88 1341
8756.76 1348
8757.64 1418
8758.53 1494
8759.41 1483
8760.29 1553
8761.18 1536
8762.06 1409
8762.94 1463
8763.83 1409
8764.71 1438
8765.60 1453
8766.48 1427
8767.36 1467
8768.25 1345
8769.13 1452
8770.01 1482
8770.90 1401
8771.78 1529
8772.67 1513
8773.55 1441
8774.43 1462
8775.32 1403
8776.20 1439
8777.09 1419
8777.97 1377
8778.86 1255
8779.74 1295
8780.63 1238
8781.51 1145
8782.39 1222
8783.28 1241
8784.16 1172
8785.05 1184
8785.93 1170
8786.82 1224
8787.70 1201
8788.59 1199
8789.47 1219
8790.36 1242
8791.24 1136
8792.13 1207
8793.01 1163
8793.90 1211
8794.78 1218
8795.67 1222
8796.55 1204
8797.44 1231
8798.32 1175
8799.21 1148
8800.10 1194
8800.98 1170
8801.87 1153
8802.75 1178
8803.64 1184
8804.52 1247
8805.41 1321
8806.29 1301
8807.18 1172
8808.07 1195
8808.95 1232
8809.84 1178
8810.72 1107
8811.61 1063
8812.50 1048
8813.38 1161
8814.27 1064
8815.15 1145
8816.04 1051
8816.93 1104
8817.81 1023
8818.70 1016
8819.59 1042
8820.47 1061
8821.36 1067
8822.25 1058
8823.13 1035
8824.02 1017
8824.91 1010
8825.79 1038
8826.68 1108
8827.57 1092
8828.45 1056
8829.34 1083
8830.23 1115
8831.11 1127
8832.00 1103
8832.89 1034
8833.78 1063
8834.66 1049
8835.55 1042
8836.44 1079
8837.32 1018
8838.21 1035
8839.10 1003
8839.99 945
8840.87 997
8841.76 1005
8842.65 972
8843.54 1043
8844.42 973
8845.31 979
8846.20 1008
8847.09 1022
8847.98 900
8848.86 943
8849.75 969
8850.64 950
8851.53 951
8852.42 892
8853.30 946
8854.19 919
8855.08 907
8855.97 917
8856.86 925
8857.75 907
8858.63 887
8859.52 865
8860.41 907
8861.30 840
8862.19 856
8863.08 917
8863.97 853
8864.85 840
8865.74 838
8866.63 874
8867.52 856
8868.41 850
8869.30 817
8870.19 834
8871.08 866
8871.97 863
8872.85 811
8873.74 832
8874.63 764
8875.52 814
8876.41 801
8877.30 800
8878.19 781
8879.08 761
8879.97 815
8880.86 779
8881.75 776
8882.64 792
8883.53 827
8884.42 797
8885.31 813
8886.20 840
8887.09 833
8887.98 853
8888.87 807
8889.76 832
8890.65 843
8891.54 832
8892.43 774
8893.32 775
8894.21 776
8895.10 789
8895.99 715
8896.88 739
8897.77 764
8898.66 780
8899.55 759
8900.44 792
8901.33 815
8902.22 746
8903.11 777
8904.00 816
8904.89 819
8905.78 736
8906.67 765
8907.56 759
8908.46 812
8909.35 769
8910.24 745
8911.13 737
8912.02 752
8912.91 758
8913.80 745
8914.69 774
8915.58 790
8916.48 808
8917.37 766
8918.26 735
8919.15 693
8920.04 785
8920.93 775
8921.82 740
8922.72 739
8923.61 677
8924.50 738
8925.39 765
8926.28 710
8927.18 712
8928.07 694
8928.96 692
8929.85 732
8930.74 728
8931.64 687
8932.53 634
8933.42 698
8934.31 722
8935.20 705
8936.10 718
8936.99 710
8937.88 684
8938.77 668
8939.67 664
8940.56 667
8941.45 708
8942.34 725
8943.24 694
8944.13 728
8945.02 738
8945.91 708
8946.81 732
8947.70 698
8948.59 692
8949.49 668
8950.38 678
8951.27 702
8952.16 741
8953.06 724
8953.95 711
8954.84 656
8955.74 646
8956.63 640
8957.52 639
8958.42 636
8959.31 681
8960.20 692
8961.10 698
8961.99 714
8962.89 750
8963.78 710
8964.67 676
8965.57 688
8966.46 742
8967.35 741
8968.25 723
8969.14 681
8970.04 682
8970.93 703
8971.82 760
8972.72 646
8973.61 694
8974.51 731
8975.40 714
8976.30 709
8977.19 736
8978.08 725
8978.98 691
8979.87 677
8980.77 734
8981.66 720
8982.56 712
8983.45 707
8984.35 694
8985.24 683
8986.14 675
8987.03 687
8987.93 674
8988.82 753
8989.72 663
8990.61 659
8991.51 686
8992.40 689
8993.30 671
8994.19 662
8995.09 644
8995.98 646
8996.88 673
8997.77 641
8998.67 688
8999.56 616
9000.46 617
9001.35 607
9002.25 685
9003.15 648
9004.04 650
9004.94 654
9005.83 615
9006.73 626
9007.62 643
9008.52 667
9009.42 638
9010.31 697
9011.21 675
9012.10 618
9013.00 612
9013.90 607
9014.79 670
9015.69 643
9016.59 635
9017.48 639
9018.38 635
9019.27 683
9020.17 679
9021.07 686
9021.96 642
9022.86 619
9023.76 616
9024.65 648
9025.55 624
9026.45 659
9027.34 628
9028.24 692
9029.14 627
9030.04 588
9030.93 615
9031.83 658
9032.73 624
9033.62 586
9034.52 612
9035.42 636
9036.32 617
9037.21 666
9038.11 697
9039.01 659
9039.90 673
9040.80 702
9041.70 704
9042.60 653
9043.50 618
9044.39 637
9045.29 646
9046.19 649
9047.09 700
9047.98 705
9048.88 697
9049.78 712
9050.68 658
9051.58 654
9052.47 641
9053.37 632
9054.27 679
9055.17 684
9056.07 670
9056.97 622
9057.86 698
9058.76 665
9059.66 629
9060.56 667
9061.46 649
9062.36 664
9063.25 692
9064.15 652
9065.05 688
9065.95 739
9066.85 733
9067.75 704
9068.65 723
9069.55 660
9070.45 653
9071.34 690
9072.24 727
9073.14 707
9074.04 742
9074.94 750
9075.84 674
9076.74 746
9077.64 764
9078.54 759
9079.44 701
9080.34 782
9081.24 751
9082.14 765
9083.04 754
9083.94 733
9084.84 709
9085.74 711
9086.63 764
9087.53 728
9088.43 768
9089.33 795
9090.23 797
9091.13 775
9092.03 755
9092.93 752
9093.83 719
9094.74 751
9095.64 783
9096.54 775
9097.44 763
9098.34 747
9099.24 764
9100.14 710
9101.04 710
9101.94 697
9102.84 678
9103.74 670
9104.64 709
9105.54 685
9106.44 709
9107.34 674
9108.24 623
9109.14 685
9110.05 684
9110.95 643
9111.85 718
9112.75 719
9113.65 703
9114.55 724
9115.45 716
9116.35 755
9117.25 659
9118.16 649
9119.06 641
9119.96 593
9120.86 683
9121.76 647
9122.66 646
9123.56 658
9124.47 661
9125.37 642
9126.27 598
9127.17 624
9128.07 647
9128.98 646
9129.88 655
9130.78 618
9131.68 662
9132.58 667
9133.49 686
9134.39 657
9135.29 647
9136.19 645
9137.09 672
9138.00 734
9138.90 601
9139.80 619
9140.70 655
9141.61 641
9142.51 650
9143.41 661
9144.31 698
9145.22 650
9146.12 659
9147.02 661
9147.93 684
9148.83 648
9149.73 601
9150.63 619
9151.54 602
9152.44 680
9153.34 659
9154.25 610
9155.15 644
9156.05 671
9156.96 659
9157.86 706
9158.76 677
9159.67 698
9160.57 625
9161.47 602
9162.38 611
9163.28 607
9164.18 646
9165.09 674
9165.99 633
9166.90 639
9167.80 629
9168.70 690
9169.61 658
9170.51 671
9171.41 656
9172.32 684
9173.22 670
9174.13 618
9175.03 596
9175.94 609
9176.84 655
9177.74 662
9178.65 643
9179.55 633
9180.46 633
9181.36 608
9182.27 629
9183.17 652
9184.08 655
9184.98 643
9185.88 629
9186.79 665
9187.69 644
9188.60 584
9189.50 638
9190.41 621
9191.31 629
9192.22 659
9193.12 692
9194.03 636
9194.93 654
9195.84 712
9196.74 671
9197.65 639
9198.56 642
9199.46 696
9200.37 701
9201.27 736
9202.18 713
9203.08 709
9203.99 735
9204.89 667
9205.80 654
9206.71 670
9207.61 672
9208.52 669
9209.42 619
9210.33 643
9211.23 639
9212.14 677
9213.05 612
9213.95 649
9214.86 573
9215.77 652
9216.67 675
9217.58 673
9218.48 708
9219.39 681
9220.30 667
9221.20 741
9222.11 751
9223.02 697
9223.92 684
9224.83 675
9225.74 694
9226.64 695
9227.55 710
9228.46 650
9229.36 679
9230.27 645
9231.18 655
9232.08 587
9232.99 631
9233.90 650
9234.81 626
9235.71 571
9236.62 636
9237.53 674
9238.43 691
9239.34 661
9240.25 643
9241.16 630
9242.06 652
9242.97 599
9243.88 636
9244.79 649
9245.69 629
9246.60 564
9247.51 613
9248.42 639
9249.33 625
9250.23 627
9251.14 598
9252.05 650
9252.96 640
9253.87 603
9254.77 598
9255.68 632
9256.59 624
9257.50 648
9258.41 635
9259.31 636
9260.22 647
9261.13 637
9262.04 627
9262.95 591
9263.86 628
9264.77 645
9265.67 629
9266.58 642
9267.49 587
9268.40 645
9269.31 642
9270.22 648
9271.13 693
9272.04 618
9272.94 619
9273.85 628
9274.76 639
9275.67 655
9276.58 677
9277.49 597
9278.40 626
9279.31 637
9280.22 587
9281.13 641
9282.04 552
9282.95 628
9283.86 648
9284.77 660
9285.68 612
9286.59 648
9287.49 664
9288.40 639
9289.31 604
9290.22 621
9291.13 650
9292.04 632
9292.95 684
9293.86 694
9294.77 689
9295.68 746
9296.59 765
9297.50 686
9298.41 652
9299.33 638
9300.24 690
9301.15 737
9302.06 740
9302.97 692
9303.88 675
9304.79 705
9305.70 735
9306.61 747
9307.52 733
9308.43 748
9309.34 780
9310.25 773
9311.16 787
9312.07 884
9312.98 794
9313.90 756
9314.81 804
9315.72 787
9316.63 750
9317.54 744
9318.45 791
9319.36 715
9320.27 688
9321.19 736
9322.10 709
9323.01 657
9323.92 727
9324.83 720
9325.74 686
9326.65 652
9327.57 640
9328.48 713
9329.39 675
9330.30 682
9331.21 678
9332.13 737
9333.04 693
9333.95 668
9334.86 688
9335.77 696
9336.69 620
9337.60 666
9338.51 723
9339.42 658
9340.33 626
9341.25 689
9342.16 699
9343.07 679
9343.98 662
9344.90 692
9345.81 687
9346.72 672
9347.63 654
9348.55 615
9349.46 692
9350.37 701
9351.29 652
9352.20 679
9353.11 683
9354.02 684
9354.94 655
9355.85 662
9356.76 624
9357.68 675
9358.59 709
9359.50 718
9360.42 633
9361.33 690
9362.24 709
9363.16 662
9364.07 627
9364.98 647
9365.90 647
9366.81 671
9367.72 705
9368.64 689
9369.55 656
9370.47 708
9371.38 673
9372.29 696
9373.21 665
9374.12 642
9375.04 663
9375.95 615
9376.86 704
9377.78 673
9378.69 666
9379.61 716
9380.52 677
9381.43 656
9382.35 704
9383.26 785
9384.18 721
9385.09 673
9386.01 652
9386.92 715
9387.84 709
9388.75 768
9389.67 765
9390.58 758
9391.49 699
9392.41 766
9393.32 798
9394.24 768
9395.15 783
9396.07 805
9396.98 772
9397.90 763
9398.81 738
9399.73 794
9400.65 770
9401.56 807
9402.48 759
9403.39 746
9404.31 746
9405.22 761
9406.14 714
9407.05 712
9407.97 698
9408.88 725
9409.80 784
9410.72 756
9411.63 690
9412.55 718
9413.46 707
9414.38 754
9415.30 692
9416.21 705
9417.13 679
9418.04 754
9418.96 720
9419.88 732
9420.79 767
9421.71 741
9422.62 721
9423.54 736
9424.46 754
9425.37 732
9426.29 784
9427.21 755
9428.12 744
9429.04 734
9429.96 733
9430.87 757
9431.79 754
9432.71 784
9433.62 747
9434.54 747
9435.46 772
9436.37 818
9437.29 801
9438.21 807
9439.13 802
9440.04 829
9440.96 834
9441.88 792
9442.80 740
9443.71 811
9444.63 781
9445.55 798
9446.46 702
9447.38 759
9448.30 778
9449.22 870
9450.14 853
9451.05 870
9451.97 887
9452.89 971
9453.81 1110
9454.72 1108
9455.64 1131
9456.56 1114
9457.48 1147
9458.40 1111
9459.31 942
9460.23 932
9461.15 938
9462.07 884
9462.99 819
9463.91 751
9464.82 818
9465.74 792
9466.66 796
9467.58 741
9468.50 739
9469.42 709
9470.34 690
9471.25 721
9472.17 716
9473.09 748
9474.01 767
9474.93 756
9475.85 772
9476.77 784
9477.69 751
9478.60 821
9479.52 804
9480.44 812
9481.36 817
9482.28 864
9483.20 908
9484.12 874
9485.04 861
9485.96 836
9486.88 871
9487.80 824
9488.72 809
9489.64 746
9490.56 794
9491.48 791
9492.40 836
9493.32 768
9494.24 799
9495.16 779
9496.08 778
9497.00 687
9497.92 735
9498.84 787
9499.76 779
9500.68 804
9501.60 810
9502.52 777
9503.44 762
9504.36 770
9505.28 726
9506.20 757
9507.12 753
9508.04 776
9508.96 771
9509.88 726
9510.80 719
9511.72 725
9512.64 798
9513.56 826
9514.48 751
9515.40 761
9516.32 814
9517.25 814
9518.17 836
9519.09 805
9520.01 832
9520.93 795
9521.85 830
9522.77 817
9523.69 840
9524.61 839
9525.54 816
9526.46 822
9527.38 852
9528.30 871
9529.22 896
9530.14 918
9531.06 998
9531.99 1042
9532.91 992
9533.83 1090
9534.75 1096
9535.67 1142
9536.60 1057
9537.52 1082
9538.44 1083
9539.36 1052
9540.28 1019
9541.21 960
9542.13 965
9543.05 922
9543.97 906
9544.89 877
9545.82 851
9546.74 830
9547.66 887
9548.58 815
9549.51 853
9550.43 884
9551.35 816
9552.27 799
9553.20 809
9554.12 860
9555.04 832
9555.96 836
9556.89 851
9557.81 832
9558.73 891
9559.66 882
9560.58 871
9561.50 915
9562.43 917
9563.35 859
9564.27 832
9565.19 859
9566.12 858
9567.04 885
9567.96 855
9568.89 797
9569.81 808
9570.74 800
9571.66 812
9572.58 813
9573.51 820
9574.43 828
9575.35 832
9576.28 811
9577.20 812
9578.13 804
9579.05 748
9579.97 768
9580.90 752
9581.82 794
9582.75 829
9583.67 855
9584.59 864
9585.52 826
9586.44 818
9587.37 820
9588.29 782
9589.22 876
9590.14 850
9591.06 873
9591.99 828
9592.91 835
9593.84 820
9594.76 897
9595.69 878
9596.61 879
9597.54 899
9598.46 936
9599.39 904
9600.31 856
9601.24 919
9602.16 908
9603.09 879
9604.01 868
9604.94 943
9605.86 940
9606.79 928
9607.71 963
9608.64 887
9609.56 936
9610.49 987
9611.41 955
9612.34 963
9613.27 936
9614.19 950
9615.12 939
9616.04 1024
9616.97 977
9617.89 931
9618.82 968
9619.75 1002
9620.67 1026
9621.60 974
9622.52 986
9623.45 1051
9624.38 1026
9625.30 1018
9626.23 995
9627.15 991
9628.08 999
9629.01 1128
9629.93 1119
9630.86 1151
9631.79 1128
9632.71 1144
9633.64 1167
9634.57 1117
9635.49 1184
9636.42 1184
9637.35 1225
9638.27 1209
9639.20 1261
9640.13 1214
9641.05 1231
9641.98 1278
9642.91 1323
9643.83 1261
9644.76 1287
9645.69 1374
9646.62 1360
9647.54 1380
9648.47 1448
9649.40 1566
9650.32 1661
9651.25 1592
9652.18 1730
9653.11 1731
9654.03 1642
9654.96 1659
9655.89 1599
9656.82 1507
9657.75 1445
9658.67 1429
9659.60 1431
9660.53 1377
9661.46 1324
9662.38 1331
9663.31 1317
9664.24 1387
9665.17 1345
9666.10 1352
9667.02 1409
9667.95 1378
9668.88 1422
9669.81 1436
9670.74 1478
9671.67 1448
9672.59 1469
9673.52 1486
9674.45 1480
9675.38 1519
9676.31 1548
9677.24 1628
9678.17 1754
9679.10 1658
9680.02 1680
9680.95 1542
9681.88 1585
9682.81 1657
9683.74 1700
9684.67 1557
9685.60 1661
9686.53 1674
9687.46 1643
9688.39 1686
9689.31 1671
9690.24 1718
9691.17 1726
9692.10 1708
9693.03 1626
9693.96 1786
9694.89 1845
9695.82 1777
9696.75 1753
9697.68 1794
9698.61 1915
9699.54 1865
9700.47 1951
9701.40 1999
9702.33 1920
9703.26 1915
9704.19 1950
9705.12 1828
9706.05 1896
9706.98 1766
9707.91 1742
9708.84 1718
9709.77 1727
9710.70 1722
9711.63 1724
9712.56 1805
9713.49 1889
9714.42 1965
9715.35 1965
9716.28 1937
9717.21 2043
9718.14 2116
9719.07 2039
9720.00 2010
9720.93 1936
9721.87 1857
9722.80 1787
9723.73 1686
9724.66 1633
9725.59 1573
9726.52 1582
9727.45 1648
9728.38 1585
9729.31 1563
9730.24 1539
9731.18 1554
9732.11 1615
9733.04 1727
9733.97 1618
9734.90 1593
9735.83 1610
9736.76 1655
9737.70 1637
9738.63 1636
9739.56 1613
9740.49 1496
9741.42 1485
9742.35 1513
9743.29 1427
9744.22 1430
9745.15 1335
9746.08 1359
9747.01 1302
9747.95 1350
9748.88 1387
9749.81 1328
9750.74 1329
9751.67 1349
9752.61 1239
9753.54 1283
9754.47 1278
9755.40 1289
9756.34 1332
9757.27 1222
9758.20 1245
9759.13 1275
9760.07 1260
9761.00 1281
9761.93 1372
9762.87 1368
9763.80 1322
9764.73 1311
9765.66 1364
9766.60 1377
9767.53 1411
9768.46 1336
9769.40 1347
9770.33 1340
9771.26 1325
9772.20 1300
9773.13 1370
9774.06 1301
9775.00 1370
9775.93 1381
9776.86 1356
9777.80 1430
9778.73 1462
9779.66 1566
9780.60 1540
9781.53 1548
9782.46 1612
9783.40 1627
9784.33 1658
9785.26 1599
9786.20 1642
9787.13 1567
9788.07 1587
9789.00 1549
9789.93 1469
9790.87 1390
9791.80 1381
9792.74 1400
9793.67 1389
9794.61 1271
9795.54 1277
9796.47 1262
9797.41 1370
9798.34 1407
9799.28 1413
9800.21 1390
9801.15 1474
9802.08 1462
9803.02 1390
9803.95 1361
9804.89 1396
9805.82 1309
9806.76 1319
9807.69 1307
9808.63 1193
9809.56 1170
9810.50 1155
9811.43 1151
9812.37 1113
9813.30 1081
9814.24 1047
9815.17 1063
9816.11 1110
9817.04 1075
9817.98 1105
9818.91 1056
9819.85 1017
9820.78 1033
9821.72 1036
9822.65 1001
9823.59 1023
9824.53 1003
9825.46 1051
9826.40 1000
9827.33 1015
9828.27 1067
9829.21 1030
9830.14 1020
9831.08 992
9832.01 975
9832.95 960
9833.89 953
9834.82 998
9835.76 1024
9836.69 960
9837.63 1033
9838.57 1026
9839.50 999
9840.44 1019
9841.38 951
9842.31 1000
9843.25 1007
9844.19 977
9845.12 978
9846.06 1001
9847.00 1069
9847.93 1041
9848.87 1032
9849.81 970
9850.74 984
9851.68 984
9852.62 1052
9853.56 935
9854.49 920
9855.43 957
9856.37 1005
9857.30 975
9858.24 981
9859.18 978
9860.12 985
9861.05 937
9861.99 977
9862.93 962
9863.87 1025
9864.80 1074
9865.74 1020
9866.68 986
9867.62 1010
9868.56 971
9869.49 1021
9870.43 987
9871.37 998
9872.31 1003
9873.24 965
9874.18 960
9875.12 904
9876.06 956
9877.00 994
9877.94 972
9878.87 908
9879.81 901
9880.75 946
9881.69 926
9882.63 921
9883.57 900
9884.50 1014
9885.44 986
9886.38 893
9887.32 896
9888.26 904
9889.20 873
9890.14 923
9891.08 927
9892.02 908
9892.95 890
9893.89 887
9894.83 867
9895.77 882
9896.71 876
9897.65 904
9898.59 907
9899.53 907
9900.47 896
9901.41 881
9902.35 916
9903.29 907
9904.23 864
9905.16 870
9906.10 891
9907.04 873
9907.98 917
9908.92 933
9909.86 924
9910.80 959
9911.74 949
9912.68 957
9913.62 860
9914.56 886
9915.50 900
9916.44 962
9917.38 952
9918.32 925
9919.26 926
9920.20 904
9921.14 907
9922.08 938
9923.02 987
9923.97 1035
9924.91 1178
9925.85 1205
9926.79 1407
9927.73 1458
9928.67 1590
9929.61 1590
9930.55 1610
9931.49 1499
9932.43 1442
9933.37 1386
9934.31 1272
9935.25 1172
9936.20 1092
9937.14 1083
9938.08 1046
9939.02 953
9939.96 916
9940.90 888
9941.84 843
9942.78 849
9943.73 868
9944.67 859
9945.61 827
9946.55 861
9947.49 869
9948.43 856
9949.37 907
9950.32 862
9951.26 832
9952.20 879
9953.14 860
9954.08 879
9955.03 904
9955.97 833
9956.91 853
9957.85 857
9958.79 878
9959.74 925
9960.68 875
9961.62 863
9962.56 883
9963.50 890
9964.45 889
9965.39 871
9966.33 917
9967.27 888
9968.22 873
9969.16 856
9970.10 882
9971.04 893
9971.99 844
9972.93 799
9973.87 819
9974.82 766
9975.76 807
9976.70 770
9977.64 811
9978.59 843
9979.53 848
9980.47 802
9981.42 744
9982.36 736
9983.30 794
9984.25 781
9985.19 750
9986.13 744
9987.08 737
9988.02 785
9988.96 745
9989.91 755
9990.85 815
9991.80 816
9992.74 810
9993.68 773
9994.63 759
9995.57 802
9996.51 750
9997.46 781
9998.40 730
9999.35 778
10000.29 762
10001.23 750
10002.18 796
10003.12 767
10004.07 765
10005.01 787
10005.96 758
10006.90 772
10007.84 725
10008.79 741
10009.73 784
10010.68 755
10011.62 771
10012.57 740
10013.51 740
10014.46 731
10015.40 735
10016.35 704
10017.29 713
10018.24 654
10019.18 729
10020.13 713
10021.07 673
10022.02 728
10022.96 712
10023.91 740
10024.85 732
10025.80 697
10026.74 682
10027.69 689
10028.63 673
10029.58 683
10030.52 661
10031.47 652
10032.42 683
10033.36 692
10034.31 732
10035.25 693
10036.20 676
10037.14 645
10038.09 687
10039.04 693
10039.98 647
10040.93 657
10041.87 706
10042.82 695
10043.77 671
10044.71 662
10045.66 652
10046.60 702
10047.55 713
10048.50 739
10049.44 660
10050.39 647
10051.34 610
10052.28 644
10053.23 681
10054.18 679
10055.12 615
10056.07 664
10057.02 690
10057.96 682
10058.91 668
10059.86 698
10060.80 694
10061.75 655
10062.70 659
10063.64 672
10064.59 686
10065.54 652
10066.49 598
10067.43 603
10068.38 618
10069.33 625
10070.28 624
10071.22 620
10072.17 638
10073.12 658
10074.07 662
10075.01 656
10075.96 630
10076.91 671
10077.86 670
10078.80 633
10079.75 622
10080.70 642
10081.65 632
10082.60 665
10083.54 622
10084.49 636
10085.44 658
10086.39 619
10087.34 602
10088.28 635
10089.23 635
10090.18 651
10091.13 660
10092.08 630
10093.03 627
10093.97 607
10094.92 646
10095.87 648
10096.82 678
10097.77 646
10098.72 672
10099.67 670
10100.62 656
10101.56 633
10102.51 660
10103.46 603
10104.41 688
10105.36 677
10106.31 657
10107.26 593
10108.21 585
10109.16 628
10110.11 653
10111.05 677
10112.00 615
10112.95 603
10113.90 664
10114.85 681
10115.80 649
10116.75 636
10117.70 622
10118.65 685
10119.60 647
10120.55 638
10121.50 610
10122.45 688
10123.40 708
10124.35 689
10125.30 660
10126.25 615
10127.20 637
10128.15 667
10129.10 683
10130.05 607
10131.00 658
10131.95 669
10132.90 659
10133.85 644
10134.80 680
10135.75 629
10136.70 656
10137.65 663
10138.60 641
10139.55 627
10140.51 658
10141.46 688
10142.41 648
10143.36 642
10144.31 638
10145.26 611
10146.21 712
10147.16 722
10148.11 660
10149.06 605
10150.01 698
10150.97 664
10151.92 670
10152.87 665
10153.82 672
10154.77 688
10155.72 659
10156.67 675
10157.63 715
10158.58 737
10159.53 810
10160.48 757
10161.43 760
10162.38 708
10163.34 766
10164.29 765
10165.24 755
10166.19 713
10167.14 824
10168.09 761
10169.05 707
10170.00 757
10170.95 740
10171.90 759
10172.86 730
10173.81 753
10174.76 732
10175.71 742
10176.66 813
10177.62 782
10178.57 788
10179.52 811
10180.47 813
10181.43 807
10182.38 824
10183.33 840
10184.29 844
10185.24 869
10186.19 888
10187.14 897
10188.10 908
10189.05 898
10190.00 913
10190.96 902
10191.91 903
10192.86 940
10193.81 980
10194.77 978
10195.72 1013
10196.67 997
10197.63 977
10198.58 977
10199.53 969
10200.49 959
10201.44 928
10202.40 951
10203.35 1003
10204.30 1034
10205.26 1089
10206.21 1099
10207.16 1145
10208.12 1187
10209.07 1182
10210.03 1216
10210.98 1154
10211.93 1205
10212.89 1170
10213.84 1098
10214.80 1081
10215.75 1026
10216.70 928
10217.66 961
10218.61 917
10219.57 946
10220.52 935
10221.48 939
10222.43 916
10223.39 972
10224.34 924
10225.30 929
10226.25 883
10227.20 972
10228.16 895
10229.11 866
10230.07 837
10231.02 913
10231.98 892
10232.93 913
10233.89 986
10234.84 1022
10235.80 1037
10236.75 1043
10237.71 1096
10238.67 1167
10239.62 1106
10240.58 1050
10241.53 1050
10242.49 1005
10243.44 947
10244.40 861
10245.35 871
10246.31 907
10247.26 893
10248.22 818
10249.18 844
10250.13 769
10251.09 742
10252.04 778
10253.00 758
10253.96 752
10254.91 756
10255.87 721
10256.82 732
10257.78 724
10258.74 688
10259.69 684
10260.65 706
10261.61 748
10262.56 655
10263.52 698
10264.47 668
10265.43 642
10266.39 735
10267.34 737
10268.30 703
10269.26 733
10270.21 704
10271.17 702
10272.13 686
10273.09 714
10274.04 687
10275.00 699
10275.96 710
10276.91 662
10277.87 670
10278.83 662
10279.78 663
10280.74 690
10281.70 706
10282.66 687
10283.61 688
10284.57 685
10285.53 687
10286.49 675
10287.44 706
10288.40 686
10289.36 685
10290.32 682
10291.27 628
10292.23 681
10293.19 684
10294.15 675
10295.11 701
10296.06 640
10297.02 718
10297.98 704
10298.94 702
10299.90 704
10300.85 690
10301.81 675
10302.77 658
10303.73 668
10304.69 673
10305.65 683
10306.60 645
10307.56 599
10308.52 641
10309.48 628
10310.44 597
10311.40 619
10312.36 669
10313.32 626
10314.27 629
10315.23 648
10316.19 669
10317.15 663
10318.11 659
10319.07 666
10320.03 691
10320.99 701
10321.95 657
10322.91 683
10323.86 647
10324.82 659
10325.78 671
10326.74 721
10327.70 660
10328.66 698
10329.62 725
10330.58 725
10331.54 697
10332.50 719
10333.46 754
10334.42 741
10335.38 689
10336.34 684
10337.30 704
10338.26 704
10339.22 656
10340.18 632
10341.14 609
10342.10 619
10343.06 613
10344.02 591
10344.98 598
10345.94 605
10346.90 626
10347.86 620
10348.82 638
10349.78 583
10350.74 562
10351.70 563
10352.66 610
10353.62 610
10354.58 582
10355.55 629
10356.51 637
10357.47 591
10358.43 597
10359.39 555
10360.35 592
10361.31 571
10362.27 576
10363.23 572
10364.19 543
10365.16 576
10366.12 575
10367.08 567
10368.04 553
10369.00 597
10369.96 567
10370.92 622
10371.88 607
10372.85 581
10373.81 548
10374.77 584
10375.73 545
10376.69 555
10377.65 539
10378.62 568
10379.58 575
10380.54 600
10381.50 545
10382.46 555
10383.43 562
10384.39 561
10385.35 558
10386.31 595
10387.27 622
10388.24 589
10389.20 590
10390.16 594
10391.12 571
10392.09 579
10393.05 553
10394.01 530
10394.97 554
10395.94 553
10396.90 620
10397.86 575
10398.82 542
10399.79 618
10400.75 619
10401.71 583
10402.68 589
10403.64 597
10404.60 604
10405.57 558
10406.53 592
10407.49 576
10408.45 587
10409.42 568
10410.38 570
10411.34 583
10412.31 619
10413.27 638
10414.23 596
10415.20 619
10416.16 653
10417.13 728
10418.09 725
10419.05 818
10420.02 853
10420.98 819
10421.94 732
10422.91 804
10423.87 792
10424.84 740
10425.80 747
10426.76 681
10427.73 659
10428.69 604
10429.66 608
10430.62 658
10431.58 615
10432.55 591
10433.51 583
10434.48 573
10435.44 582
10436.41 585
10437.37 597
10438.34 560
10439.30 522
10440.27 539
10441.23 576
10442.19 557
10443.16 541
10444.12 543
10445.09 588
10446.05 550
10447.02 546
10447.98 595
10448.95 571
10449.91 532
10450.88 552
10451.84 580
10452.81 567
10453.78 575
10454.74 577
10455.71 584
10456.67 544
10457.64 572
10458.60 518
10459.57 485
10460.53 540
10461.50 562
10462.47 575
10463.43 511
10464.40 499
10465.36 520
10466.33 533
10467.29 531
10468.26 531
10469.23 513
10470.19 522
10471.16 539
10472.12 540
10473.09 515
10474.06 463
10475.02 485
10475.99 539
10476.96 520
10477.92 482
10478.89 501
10479.86 528
10480.82 550
10481.79 532
10482.76 527
10483.72 535
10484.69 541
10485.66 487
10486.62 518
10487.59 540
10488.56 555
10489.52 533
10490.49 510
10491.46 528
10492.42 512
10493.39 514
10494.36 530
10495.33 534
10496.29 530
10497.26 525
10498.23 523
10499.19 548
10500.16 515
10501.13 557
10502.10 516
10503.06 524
10504.03 514
10505.00 540
10505.97 548
10506.94 566
10507.90 533
10508.87 584
10509.84 567
10510.81 544
10511.78 570
10512.74 543
10513.71 532
10514.68 533
10515.65 484
10516.62 535
10517.58 580
10518.55 586
10519.52 531
10520.49 521
10521.46 555
10522.43 536
10523.39 579
10524.36 561
10525.33 556
10526.30 534
10527.27 519
10528.24 529
10529.21 573
10530.18 549
10531.14 495
10532.11 494
10533.08 508
10534.05 492
10535.02 542
10535.99 574
10536.96 574
10537.93 492
10538.90 532
10539.87 541
10540.84 565
10541.80 506
10542.77 532
10543.74 563
10544.71 521
10545.68 556
10546.65 553
10547.62 529
10548.59 476
10549.56 586
10550.53 619
10551.50 580
10552.47 534
10553.44 545
10554.41 531
10555.38 582
10556.35 577
10557.32 588
10558.29 577
10559.26 606
10560.23 620
10561.20 616
10562.17 628
10563.14 698
10564.11 718
10565.08 719
10566.05 696
10567.02 655
10567.99 644
10568.97 601
10569.94 653
10570.91 584
10571.88 549
10572.85 574
10573.82 600
10574.79 573
10575.76 536
10576.73 564
10577.70 588
10578.67 561
10579.64 556
10580.62 568
10581.59 622
10582.56 562
10583.53 577
10584.50 621
10585.47 574
10586.44 573
10587.42 602
10588.39 626
10589.36 639
10590.33 659
10591.30 650
10592.27 682
10593.25 662
10594.22 649
10595.19 655
10596.16 649
10597.13 574
10598.10 598
10599.08 616
10600.05 581
10601.02 604
10601.99 605
10602.96 575
10603.94 550
10604.91 586
10605.88 551
10606.85 578
10607.83 579
10608.80 547
10609.77 588
10610.74 558
10611.72 553
10612.69 522
10613.66 543
10614.63 513
10615.61 531
10616.58 542
10617.55 567
10618.53 556
10619.50 522
10620.47 559
10621.44 590
10622.42 570
10623.39 546
10624.36 538
10625.34 596
10626.31 599
10627.28 613
10628.26 567
10629.23 569
10630.20 573
10631.18 599
10632.15 604
10633.12 573
10634.10 601
10635.07 634
10636.05 635
10637.02 628
10637.99 618
10638.97 669
10639.94 715
10640.91 731
10641.89 767
10642.86 740
10643.84 691
10644.81 739
10645.79 704
10646.76 666
10647.73 685
10648.71 661
10649.68 656
10650.66 611
10651.63 573
10652.61 624
10653.58 621
10654.55 549
10655.53 581
10656.50 553
10657.48 530
10658.45 591
10659.43 626
10660.40 572
10661.38 565
10662.35 579
10663.33 591
10664.30 617
10665.28 601
10666.25 579
10667.23 547
10668.20 598
10669.18 606
10670.15 603
10671.13 647
10672.10 629
10673.08 573
10674.05 567
10675.03 565
10676.01 554
10676.98 560
10677.96 563
10678.93 589
10679.91 594
10680.88 652
10681.86 624
10682.84 580
10683.81 586
10684.79 632
10685.76 604
10686.74 545
10687.72 565
10688.69 530
10689.67 552
10690.64 545
10691.62 519
10692.60 526
10693.57 500
10694.55 542
10695.53 506
10696.50 498
10697.48 502
10698.46 512
10699.43 504
10700.41 480
10701.39 526
10702.36 516
10703.34 538
10704.32 501
10705.29 532
10706.27 540
10707.25 530
10708.22 579
10709.20 529
10710.18 509
10711.15 556
10712.13 540
10713.11 509
10714.09 516
10715.06 517
10716.04 569
10717.02 535
10718.00 569
10718.97 578
10719.95 559
10720.93 532
10721.91 577
10722.88 557
10723.86 512
10724.84 502
10725.82 556
10726.80 492
10727.77 506
10728.75 556
10729.73 547
10730.71 529
10731.69 504
10732.66 518
10733.64 494
10734.62 476
10735.60 510
10736.58 499
10737.55 489
10738.53 502
10739.51 488
10740.49 520
10741.47 536
10742.45 543
10743.43 576
10744.40 499
10745.38 498
10746.36 544
10747.34 528
10748.32 521
10749.30 509
10750.28 537
10751.26 513
10752.24 488
10753.21 518
10754.19 543
10755.17 560
10756.15 474
10757.13 530
10758.11 528
10759.09 544
10760.07 506
10761.05 520
10762.03 539
10763.01 512
10763.99 512
10764.97 528
10765.95 534
10766.93 534
10767.91 534
10768.89 528
10769.87 512
10770.84 550
10771.82 533
10772.80 519
10773.78 520
10774.76 544
10775.74 518
10776.73 544
10777.71 505
10778.69 531
10779.67 581
10780.65 522
10781.63 559
10782.61 584
10783.59 526
10784.57 528
10785.55 553
10786.53 538
10787.51 551
10788.49 539
10789.47 575
10790.45 529
10791.43 576
10792.41 557
10793.39 538
10794.38 504
10795.36 472
10796.34 482
10797.32 535
10798.30 520
10799.28 521
10800.26 524
10801.24 533
10802.22 555
10803.21 502
10804.19 538
10805.17 519
10806.15 562
10807.13 591
10808.11 519
10809.09 503
10810.08 585
10811.06 568
10812.04 575
10813.02 526
10814.00 493
10814.99 546
10815.97 537
10816.95 536
10817.93 537
10818.91 517
10819.90 535
10820.88 554
10821.86 568
10822.84 540
10823.82 500
10824.81 519
10825.79 528
10826.77 540
10827.75 537
10828.74 533
10829.72 582
10830.70 636
10831.68 590
10832.67 534
10833.65 573
10834.63 537
10835.62 556
10836.60 564
10837.58 576
10838.56 559
10839.55 552
10840.53 552
10841.51 539
10842.50 536
10843.48 555
10844.46 571
10845.45 619
10846.43 552
10847.41 520
10848.40 544
10849.38 569
10850.36 575
10851.35 545
10852.33 570
10853.31 605
10854.30 603
10855.28 607
10856.26 565
10857.25 564
10858.23 600
10859.22 596
10860.20 590
10861.18 581
10862.17 570
10863.15 547
10864.14 583
10865.12 578
10866.10 582
10867.09 601
10868.07 615
10869.06 607
10870.04 569
10871.03 605
10872.01 643
10873.00 648
10873.98 636
10874.96 624
10875.95 657
10876.93 640
10877.92 641
10878.90 654
10879.89 662
10880.87 661
10881.86 660
10882.84 658
10883.83 602
10884.81 612
10885.80 660
10886.78 639
10887.77 648
10888.75 690
10889.74 697
10890.72 716
10891.71 737
10892.70 686
10893.68 697
10894.67 714
10895.65 689
10896.64 690
10897.62 730
10898.61 713
10899.59 769
10900.58 764
10901.57 708
10902.55 660
10903.54 706
10904.52 688
10905.51 674
10906.50 677
10907.48 715
10908.47 748
10909.45 752
10910.44 774
10911.43 760
10912.41 751
10913.40 818
10914.39 827
10915.37 791
10916.36 798
10917.35 783
10918.33 752
10919.32 799
10920.30 770
10921.29 786
10922.28 798
10923.27 794
10924.25 781
10925.24 796
10926.23 842
10927.21 791
10928.20 849
10929.19 843
10930.17 881
10931.16 844
10932.15 820
10933.14 848
10934.12 889
10935.11 882
10936.10 902
10937.09 937
10938.07 941
10939.06 879
10940.05 918
10941.04 927
10942.02 944
10943.01 1005
10944.00 992
10944.99 1036
10945.97 1028
10946.96 1013
10947.95 997
10948.94 1021
10949.93 1043
10950.91 1094
10951.90 1074
10952.89 1123
10953.88 1214
10954.87 1185
10955.85 1193
10956.84 1238
10957.83 1322
10958.82 1406
10959.81 1418
10960.80 1410
10961.79 1458
10962.77 1379
10963.76 1403
10964.75 1402
10965.74 1304
10966.73 1328
10967.72 1261
10968.71 1251
10969.70 1173
10970.68 1147
10971.67 1108
10972.66 1200
10973.65 1061
10974.64 1073
10975.63 1166
10976.62 1110
10977.61 1108
10978.60 1124
10979.59 1110
10980.58 1149
10981.57 1210
10982.55 1169
10983.54 1218
10984.53 1190
10985.52 1224
10986.51 1295
10987.50 1264
10988.49 1241
10989.48 1245
10990.47 1229
10991.46 1238
10992.45 1212
10993.44 1301
10994.43 1428
10995.42 1486
10996.41 1571
10997.40 1608
10998.39 1766
10999.38 1897
11000.37 2115
11001.36 2121
11002.35 2195
11003.34 2266
11004.33 2228
11005.33 2091
11006.32 1966
11007.31 1851
11008.30 1751
11009.29 1578
11010.28 1431
11011.27 1356
11012.26 1230
11013.25 1192
11014.24 1152
11015.23 1077
11016.22 1076
11017.21 1102
11018.21 1054
11019.20 1033
11020.19 1042
11021.18 1029
11022.17 953
11023.16 985
11024.15 1037
11025.14 1052
11026.14 1080
11027.13 1100
11028.12 1093
11029.11 1109
11030.10 1080
11031.09 1062
11032.09 1062
11033.08 1073
11034.07 975
11035.06 998
11036.05 928
11037.05 963
11038.04 962
11039.03 914
11040.02 987
11041.01 992
11042.01 921
11043.00 919
11043.99 948
11044.98 924
11045.97 921
11046.97 944
11047.96 869
11048.95 879
11049.94 901
11050.94 853
11051.93 821
11052.92 798
11053.91 839
11054.91 827
11055.90 811
11056.89 849
11057.89 810
11058.88 778
11059.87 823
11060.87 804
11061.86 782
11062.85 794
11063.84 801
11064.84 836
11065.83 847
11066.82 854
11067.82 795
11068.81 798
11069.80 866
11070.80 810
11071.79 782
11072.78 765
11073.78 757
11074.77 795
11075.77 753
11076.76 754
11077.75 807
11078.75 774
11079.74 800
11080.73 833
11081.73 836
11082.72 741
11083.72 785
11084.71 780
11085.70 753
11086.70 741
11087.69 769
11088.69 787
11089.68 766
11090.68 779
11091.67 749
11092.66 734
11093.66 695
11094.65 722
11095.65 766
11096.64 746
11097.64 726
11098.63 768
11099.63 749
11100.62 772
11101.62 677
11102.61 710
11103.61 705
11104.60 724
11105.60 741
11106.59 701
11107.59 710
11108.58 693
11109.58 726
11110.57 639
11111.57 650
11112.56 647
11113.56 668
11114.55 695
11115.55 678
11116.55 729
11117.54 716
11118.54 705
11119.53 669
11120.53 667
11121.52 735
11122.52 753
11123.51 731
11124.51 730
11125.51 731
11126.50 753
11127.50 726
11128.49 728
11129.49 756
11130.49 780
11131.48 748
11132.48 775
11133.48 732
11134.47 744
11135.47 725
11136.46 726
11137.46 653
11138.46 650
11139.45 670
11140.45 655
11141.45 693
11142.44 662
11143.44 701
11144.44 709
11145.43 709
11146.43 702
11147.43 712
11148.43 709
11149.42 700
11150.42 756
11151.42 714
11152.41 713
11153.41 694
11154.41 726
11155.40 667
11156.40 665
11157.40 670
11158.40 688
11159.39 643
11160.39 684
11161.39 655
11162.39 680
11163.38 739
11164.38 685
11165.38 683
11166.38 649
11167.38 647
11168.37 676
11169.37 685
11170.37 664
11171.37 647
11172.37 686
11173.36 733
11174.36 697
11175.36 671
11176.36 671
11177.36 686
11178.35 683
11179.35 664
11180.35 635
11181.35 680
11182.35 718
11183.35 628
11184.34 681
11185.34 668
11186.34 685
11187.34 688
11188.34 675
11189.34 664
11190.34 680
11191.34 730
11192.34 742
11193.33 737
11194.33 752
11195.33 736
11196.33 775
11197.33 762
11198.33 737
11199.33 711
11200.33 751
11201.33 756
11202.33 732
11203.33 675
11204.33 694
11205.32 728
11206.32 695
11207.32 737
11208.32 748
11209.32 730
11210.32 698
11211.32 696
11212.32 680
11213.32 655
11214.32 668
11215.32 671
11216.32 669
11217.32 625
11218.32 645
11219.32 653
11220.32 621
11221.32 607
11222.32 624
11223.32 615
11224.32 608
11225.32 607
11226.32 596
11227.33 603
11228.33 577
11229.33 580
11230.33 582
11231.33 577
11232.33 619
11233.33 558
11234.33 536
11235.33 611
11236.33 578
11237.33 586
11238.33 601
11239.33 638
11240.34 594
11241.34 603
11242.34 648
11243.34 617
11244.34 576
11245.34 595
11246.34 545
11247.34 578
11248.35 602
11249.35 592
11250.35 588
11251.35 593
11252.35 579
11253.35 596
11254.35 627
11255.36 606
11256.36 596
11257.36 631
11258.36 620
11259.36 586
11260.37 572
11261.37 569
11262.37 595
11263.37 592
11264.37 600
11265.38 582
11266.38 614
11267.38 619
11268.38 626
11269.39 609
11270.39 596
11271.39 593
11272.39 619
11273.40 599
11274.40 579
11275.40 613
11276.40 592
11277.41 649
11278.41 651
11279.41 645
11280.41 682
11281.42 712
11282.42 698
11283.42 674
11284.43 668
11285.43 639
11286.43 670
11287.44 698
11288.44 642
11289.44 623
11290.45 596
11291.45 608
11292.45 616
11293.46 599
11294.46 589
11295.46 602
11296.47 616
11297.47 581
11298.47 596
11299.48 583
11300.48 586
11301.48 609
11302.49 610
11303.49 620
11304.50 602
11305.50 632
11306.50 620
11307.51 588
11308.51 596
11309.52 567
11310.52 571
11311.52 562
11312.53 632
11313.53 676
11314.54 704
11315.54 684
11316.55 683
11317.55 654
11318.56 649
11319.56 629
11320.56 672
11321.57 615
11322.57 650
11323.58 629
11324.58 667
11325.59 628
11326.59 595
11327.60 612
11328.60 661
11329.61 605
11330.61 600
11331.62 625
11332.62 619
11333.63 615
11334.63 616
11335.64 582
11336.65 579
11337.65 621
11338.66 628
11339.66 653
11340.67 661
11341.67 669
11342.68 685
11343.68 688
11344.69 658
11345.70 642
11346.70 612
11347.71 600
11348.71 609
11349.72 624
11350.72 635
11351.73 597
11352.74 597
11353.74 633
11354.75 611
11355.76 598
11356.76 606
11357.77 621
11358.77 592
11359.78 543
11360.79 582
11361.79 578
11362.80 578
11363.81 568
11364.81 574
11365.82 598
11366.83 569
11367.83 553
11368.84 563
11369.85 572
11370.85 543
11371.86 573
11372.87 556
11373.87 589
11374.88 605
11375.89 615
11376.90 559
11377.90 536
11378.91 525
11379.92 553
11380.92 577
11381.93 567
11382.94 561
11383.95 564
11384.95 573
11385.96 580
11386.97 599
11387.98 574
11388.99 540
11389.99 550
11391.00 530
11392.01 496
11393.02 586
11394.02 594
11395.03 569
11396.04 529
11397.05 541
11398.06 537
11399.06 516
11400.07 548
11401.08 532
11402.09 573
11403.10 573
11404.11 532
11405.11 566
11406.12 545
11407.13 577
11408.14 555
11409.15 523
11410.16 511
11411.17 519
11412.17 537
11413.18 527
11414.19 482
11415.20 476
11416.21 560
11417.22 550
11418.23 555
11419.24 563
11420.25 568
11421.25 530
11422.26 541
11423.27 532
11424.28 551
11425.29 549
11426.30 558
11427.31 573
11428.32 584
11429.33 558
11430.34 586
11431.35 551
11432.36 559
11433.37 515
11434.38 541
11435.39 536
11436.40 580
11437.41 543
11438.42 572
11439.43 515
11440.44 538
11441.45 524
11442.46 536
11443.47 523
11444.48 546
11445.49 541
11446.50 525
11447.51 506
11448.52 514
11449.53 526
11450.54 515
11451.55 552
11452.56 555
11453.57 564
11454.58 538
11455.59 570
11456.60 546
11457.61 581
11458.62 552
11459.63 503
11460.64 542
11461.66 582
11462.67 581
11463.68 537
11464.69 538
11465.70 521
11466.71 536
11467.72 551
11468.73 620
11469.74 538
11470.76 528
11471.77 521
11472.78 550
11473.79 574
11474.80 522
11475.81 540
11476.82 552
11477.84 553
11478.85 497
11479.86 521
11480.87 598
11481.88 519
11482.89 502
11483.91 478
11484.92 510
11485.93 518
11486.94 535
11487.95 544
11488.97 530
11489.98 509
11490.99 519
11492.00 536
11493.02 548
11494.03 520
11495.04 534
11496.05 536
11497.06 562
11498.08 532
11499.09 545
11500.10 521
11501.12 519
11502.13 532
11503.14 537
11504.15 561
11505.17 510
11506.18 537
11507.19 508
11508.20 567
11509.22 515
11510.23 573
11511.24 547
11512.26 536
11513.27 535
11514.28 543
11515.30 504
11516.31 507
11517.32 534
11518.34 518
11519.35 501
11520.36 502
11521.38 542
11522.39 510
11523.40 556
11524.42 520
11525.43 520
11526.45 531
11527.46 565
11528.47 521
11529.49 525
11530.50 571
11531.52 554
11532.53 560
11533.54 558
11534.56 559
11535.57 501
11536.59 587
11537.60 580
11538.61 586
11539.63 529
11540.64 571
11541.66 542
11542.67 589
11543.69 571
11544.70 589
11545.72 559
11546.73 574
11547.74 582
11548.76 577
11549.77 577
11550.79 596
11551.80 592
11552.82 611
11553.83 594
11554.85 573
11555.86 615
11556.88 618
11557.89 613
11558.91 633
11559.92 653
11560.94 698
11561.96 674
11562.97 638
11563.99 607
11565.00 614
11566.02 674
11567.03 669
11568.05 648
11569.06 635
11570.08 654
11571.10 668
11572.11 687
11573.13 671
11574.14 675
11575.16 716
11576.17 689
11577.19 689
11578.21 720
11579.22 690
11580.24 756
11581.25 794
11582.27 796
11583.29 825
11584.30 849
11585.32 823
11586.34 835
11587.35 817
11588.37 836
11589.39 834
11590.40 873
11591.42 936
11592.44 976
11593.45 986
11594.47 1080
11595.49 1166
11596.50 1219
11597.52 1306
11598.54 1501
11599.55 1558
11600.57 1684
11601.59 1695
11602.60 1689
11603.62 1625
11604.64 1581
11605.66 1510
11606.67 1387
11607.69 1316
11608.71 1218
11609.73 1144
11610.74 1031
11611.76 913
11612.78 919
11613.80 877
11614.81 799
11615.83 794
11616.85 754
11617.87 758
11618.88 714
11619.90 688
11620.92 690
11621.94 664
11622.96 696
11623.97 661
11624.99 679
11626.01 650
11627.03 671
11628.05 645
11629.07 635
11630.08 682
11631.10 654
11632.12 673
11633.14 663
11634.16 634
11635.18 639
11636.19 679
11637.21 649
11638.23 634
11639.25 627
11640.27 634
11641.29 618
11642.31 630
11643.33 634
11644.34 583
11645.36 592
11646.38 605
11647.40 646
11648.42 621
11649.44 558
11650.46 551
11651.48 553
11652.50 579
11653.52 557
11654.54 539
11655.56 539
11656.58 587
11657.60 613
11658.61 546
11659.63 565
11660.65 579
11661.67 585
11662.69 588
11663.71 585
11664.73 588
11665.75 550
11666.77 605
11667.79 561
11668.81 601
11669.83 555
11670.85 606
11671.87 604
11672.89 619
11673.91 625
11674.93 586
11675.95 620
11676.97 605
11678.00 622
11679.02 620
11680.04 591
11681.06 616
11682.08 670
11683.10 645
11684.12 568
11685.14 606
11686.16 627
11687.18 574
11688.20 564
11689.22 551
11690.24 575
11691.26 593
11692.29 586
11693.31 547
11694.33 561
11695.35 561
11696.37 585
11697.39 582
11698.41 558
11699.43 568
11700.46 593
11701.48 593
11702.50 565
11703.52 555
11704.54 528
11705.56 544
11706.58 565
11707.61 547
11708.63 537
11709.65 514
11710.67 518
11711.69 552
11712.72 551
11713.74 482
11714.76 542
11715.78 522
11716.80 545
11717.83 520
11718.85 536
11719.87 499
11720.89 521
11721.92 590
11722.94 528
11723.96 530
11724.98 555
11726.01 554
11727.03 544
11728.05 514
11729.07 504
11730.10 553
11731.12 543
11732.14 516
11733.16 492
11734.19 523
11735.21 527
11736.23 520
11737.26 533
11738.28 549
11739.30 542
11740.33 557
11741.35 537
11742.37 502
11743.39 511
11744.42 525
11745.44 518
11746.47 499
11747.49 517
11748.51 532
11749.54 531
11750.56 523
11751.58 542
11752.61 498
11753.63 525
11754.65 514
11755.68 526
11756.70 581
11757.73 541
11758.75 549
11759.77 550
11760.80 536
11761.82 556
11762.85 526
11763.87 473
11764.89 502
11765.92 511
11766.94 528
11767.97 534
11768.99 579
11770.02 516
11771.04 530
11772.06 537
11773.09 493
11774.11 484
11775.14 481
11776.16 507
11777.19 546
11778.21 508
11779.24 524
11780.26 526
11781.29 520
11782.31 540
11783.34 566
11784.36 547
11785.39 499
11786.41 495
11787.44 511
11788.46 536
11789.49 513
11790.51 514
11791.54 540
11792.57 530
11793.59 541
11794.62 521
11795.64 516
11796.67 500
11797.69 540
11798.72 478
11799.74 506
11800.77 534
11801.80 596
11802.82 564
11803.85 573
11804.87 588
11805.90 589
11806.93 556
11807.95 530
11808.98 519
11810.00 526
11811.03 552
11812.06 553
11813.08 555
11814.11 544
11815.14 535
11816.16 523
11817.19 554
11818.22 575
11819.24 537
11820.27 555
11821.30 585
11822.32 569
11823.35 558
11824.38 582
11825.40 544
11826.43 544
11827.46 553
11828.48 601
11829.51 601
11830.54 532
11831.56 559
11832.59 563
11833.62 545
11834.65 554
11835.67 544
11836.70 558
11837.73 586
11838.76 607
11839.78 595
11840.81 601
11841.84 571
11842.87 594
11843.89 574
11844.92 591
11845.95 559
11846.98 561
11848.00 622
11849.03 618
11850.06 582
11851.09 553
11852.12 580
11853.14 585
11854.17 591
11855.20 563
11856.23 590
11857.26 593
11858.29 621
11859.31 600
11860.34 605
11861.37 666
11862.40 660
11863.43 669
11864.46 615
11865.48 604
11866.51 641
11867.54 660
11868.57 654
11869.60 583
11870.63 609
11871.66 630
11872.69 636
11873.72 636
11874.74 647
11875.77 658
11876.80 683
11877.83 690
11878.86 701
11879.89 696
11880.92 722
11881.95 684
11882.98 693
11884.01 734
11885.04 658
11886.07 693
11887.10 750
11888.13 750
11889.15 746
11890.18 712
11891.21 777
11892.24 784
11893.27 704
11894.30 778
11895.33 763
11896.36 813
11897.39 859
11898.42 883
11899.45 848
11900.48 904
11901.51 946
11902.54 979
11903.57 956
11904.60 955
11905.64 1014
11906.67 991
11907.70 964
11908.73 956
11909.76 915
11910.79 942
11911.82 911
11912.85 899
11913.88 890
11914.91 906
11915.94 903
11916.97 870
11918.00 863
11919.03 871
11920.06 865
11921.10 878
11922.13 923
11923.16 928
11924.19 1004
11925.22 970
11926.25 1026
11927.28 1049
11928.31 1119
11929.35 1156
11930.38 1231
11931.41 1298
11932.44 1348
11933.47 1414
11934.50 1386
11935.53 1399
11936.57 1356
11937.60 1373
11938.63 1273
11939.66 1302
11940.69 1200
11941.73 1117
11942.76 1043
11943.79 990
11944.82 931
11945.85 894
11946.89 875
11947.92 861
11948.95 824
11949.98 781
11951.01 792
11952.05 824
11953.08 810
11954.11 789
11955.14 779
11956.18 827
11957.21 813
11958.24 736
11959.27 778
11960.31 779
11961.34 777
11962.37 771
11963.41 792
11964.44 747
11965.47 779
11966.50 816
11967.54 780
11968.57 749
11969.60 747
11970.64 756
11971.67 753
11972.70 729
11973.74 733
11974.77 750
11975.80 731
11976.84 735
11977.87 760
11978.90 761
11979.94 740
11980.97 766
11982.00 745
11983.04 721
11984.07 707
11985.11 743
11986.14 767
11987.17 717
11988.21 740
11989.24 760
11990.28 749
11991.31 788
11992.34 771
11993.38 744
11994.41 752
11995.45 799
11996.48 764
11997.52 767
11998.55 712
11999.58 735
12000.62 740
12001.65 768
12002.69 774
12003.72 833
12004.76 829
12005.79 843
12006.83 830
12007.86 826
12008.90 857
12009.93 859
12010.97 835
12012.00 853
12013.04 805
12014.07 848
12015.11 890
12016.14 939
12017.18 957
12018.21 942
12019.25 987
12020.28 957
12021.32 1010
12022.35 951
12023.39 971
12024.42 902
12025.46 932
12026.49 882
12027.53 878
12028.57 937
12029.60 887
12030.64 922
12031.67 963
12032.71 879
12033.74 863
12034.78 903
12035.82 858
12036.85 852
12037.89 814
12038.92 823
12039.96 822
12041.00 841
12042.03 872
12043.07 884
12044.11 801
12045.14 809
12046.18 816
12047.22 854
12048.25 814
12049.29 829
12050.33 889
12051.36 797
12052.40 751
12053.44 779
12054.47 857
12055.51 836
12056.55 841
12057.58 808
12058.62 845
12059.66 834
12060.69 791
12061.73 836
12062.77 869
12063.80 867
12064.84 857
12065.88 804
12066.92 880
12067.95 869
12068.99 809
12070.03 822
12071.07 826
12072.10 851
12073.14 799
12074.18 792
12075.22 833
12076.25 848
12077.29 769
12078.33 832
12079.37 831
12080.41 902
12081.44 876
12082.48 850
12083.52 950
12084.56 913
12085.60 870
12086.63 886
12087.67 911
12088.71 969
12089.75 964
12090.79 921
12091.83 930
12092.86 938
12093.90 929
12094.94 916
12095.98 992
12097.02 972
12098.06 1023
12099.10 1046
12100.13 1071
12101.17 1150
12102.21 1202
12103.25 1207
12104.29 1228
12105.33 1281
12106.37 1296
12107.41 1273
12108.45 1261
12109.49 1196
12110.52 1133
12111.56 1078
12112.60 1076
12113.64 956
12114.68 895
12115.72 911
12116.76 869
12117.80 796
12118.84 829
12119.88 773
12120.92 790
12121.96 762
12123.00 755
12124.04 720
12125.08 724
12126.12 730
12127.16 765
12128.20 711
12129.24 709
12130.28 707
12131.32 674
12132.36 714
12133.40 649
12134.44 686
12135.48 724
12136.52 663
12137.56 658
12138.60 677
12139.64 726
12140.68 720
12141.72 672
12142.76 684
12143.80 642
12144.84 634
12145.88 621
12146.93 668
12147.97 637
12149.01 644
12150.05 652
12151.09 600
12152.13 642
12153.17 605
12154.21 617
12155.25 600
12156.29 611
12157.34 619
12158.38 606
12159.42 641
12160.46 626
12161.50 585
12162.54 615
12163.58 605
12164.62 624
12165.67 621
12166.71 616
12167.75 647
12168.79 642
12169.83 640
12170.87 639
12171.92 622
12172.96 626
12174.00 620
12175.04 619
12176.08 621
12177.13 640
12178.17 642
12179.21 600
12180.25 617
12181.30 665
12182.34 598
12183.38 642
12184.42 594
12185.46 590
12186.51 635
12187.55 646
12188.59 641
12189.63 610
12190.68 612
12191.72 644
12192.76 595
12193.81 593
12194.85 597
12195.89 650
12196.93 636
12197.98 615
12199.02 589
12200.06 601
12201.11 630
12202.15 631
12203.19 665
12204.24 670
12205.28 636
12206.32 653
12207.37 631
12208.41 650
12209.45 617
12210.50 562
12211.54 612
12212.58 655
12213.63 647
12214.67 590
12215.71 607
12216.76 660
12217.80 605
12218.85 635
12219.89 593
12220.93 616
12221.98 618
12223.02 604
12224.07 616
12225.11 625
12226.15 639
12227.20 646
12228.24 631
12229.29 624
12230.33 626
12231.38 681
12232.42 689
12233.46 674
12234.51 642
12235.55 650
12236.60 605
12237.64 625
12238.69 629
12239.73 598
12240.78 612
12241.82 579
12242.87 587
12243.91 577
12244.96 561
12246.00 560
12247.05 546
12248.09 620
12249.14 547
12250.18 595
12251.23 555
12252.27 594
12253.32 566
12254.36 558
12255.41 560
12256.45 592
12257.50 585
12258.55 573
12259.59 543
12260.64 555
12261.68 586
12262.73 570
12263.77 594
12264.82 533
12265.87 550
12266.91 545
12267.96 529
12269.00 556
12270.05 521
12271.10 577
12272.14 570
12273.19 551
12274.23 534
12275.28 566
12276.33 520
12277.37 583
12278.42 560
12279.47 528
12280.51 506
12281.56 541
12282.61 553
12283.65 487
12284.70 462
12285.75 563
12286.79 582
12287.84 542
12288.89 510
12289.93 558
12290.98 516
12292.03 504
12293.07 517
12294.12 528
12295.17 539
12296.22 505
12297.26 548
12298.31 543
12299.36 526
12300.40 512
12301.45 520
12302.50 551
12303.55 553
12304.59 533
12305.64 546
12306.69 544
12307.74 567
12308.78 515
12309.83 545
12310.88 512
12311.93 534
12312.98 508
12314.02 507
12315.07 504
12316.12 518
12317.17 544
12318.22 516
12319.26 524
12320.31 505
12321.36 516
12322.41 504
12323.46 482
12324.51 526
12325.55 500
12326.60 492
12327.65 511
12328.70 503
12329.75 507
12330.80 495
12331.85 499
12332.89 524
12333.94 492
12334.99 501
12336.04 507
12337.09 525
12338.14 508
12339.19 453
12340.24 527
12341.29 484
12342.33 480
12343.38 468
12344.43 492
12345.48 501
12346.53 516
12347.58 505
12348.63 483
12349.68 513
12350.73 477
12351.78 500
12352.83 527
12353.88 481
12354.93 447
12355.98 461
12357.03 518
12358.08 476
12359.13 479
12360.18 469
12361.23 487
12362.28 486
12363.33 514
12364.38 502
12365.43 474
12366.48 525
12367.53 538
12368.58 525
12369.63 491
12370.68 516
12371.73 482
12372.78 495
12373.83 461
12374.88 511
12375.93 505
12376.98 522
12378.03 518
12379.08 521
12380.13 556
12381.18 525
12382.23 505
12383.29 508
12384.34 510
12385.39 499
12386.44 511
12387.49 510
12388.54 504
12389.59 471
12390.64 530
12391.69 535
12392.75 560
12393.80 497
12394.85 475
12395.90 513
12396.95 546
12398.00 499
12399.05 486
12400.11 557
12401.16 527
12402.21 540
12403.26 541
12404.31 567
12405.36 564
12406.42 525
12407.47 539
12408.52 528
12409.57 529
12410.62 507
12411.68 575
12412.73 549
12413.78 514
12414.83 519
12415.88 512
12416.94 555
12417.99 529
12419.04 560
12420.09 557
12421.15 560
12422.20 555
12423.25 541
12424.30 537
12425.36 577
12426.41 564
12427.46 572
12428.52 511
12429.57 547
12430.62 549
12431.67 573
12432.73 523
12433.78 528
12434.83 565
12435.89 570
12436.94 576
12437.99 578
12439.05 555
12440.10 565
12441.15 581
12442.21 545
12443.26 539
12444.31 517
12445.37 557
12446.42 612
12447.47 566
12448.53 527
12449.58 528
12450.63 578
12451.69 540
12452.74 563
12453.80 573
12454.85 563
12455.90 540
12456.96 525
12458.01 553
12459.07 584
12460.12 599
12461.17 591
12462.23 550
12463.28 580
12464.34 577
12465.39 607
12466.45 569
12467.50 563
12468.56 542
12469.61 570
12470.66 650
12471.72 617
12472.77 597
12473.83 585
12474.88 604
12475.94 621
12476.99 671
12478.05 634
12479.10 656
12480.16 709
12481.21 665
12482.27 663
12483.32 693
12484.38 740
12485.43 744
12486.49 792
12487.54 807
12488.60 821
12489.65 833
12490.71 934
12491.77 980
12492.82 1090
12493.88 1142
12494.93 1226
12495.99 1232
12497.04 1203
12498.10 1266
12499.15 1329
12500.21 1221
12501.27 1229
12502.32 1165
12503.38 1088
12504.43 1044
12505.49 975
12506.55 859
12507.60 852
12508.66 759
12509.72 791
12510.77 759
12511.83 728
12512.88 712
12513.94 694
12515.00 667
12516.05 621
12517.11 645
12518.17 699
12519.22 695
12520.28 682
12521.34 649
12522.39 673
12523.45 648
12524.51 687
12525.56 650
12526.62 612
12527.68 674
12528.74 708
12529.79 639
12530.85 633
12531.91 661
12532.96 635
12534.02 659
12535.08 607
12536.14 613
12537.19 666
12538.25 676
12539.31 632
12540.37 655
12541.42 623
12542.48 655
12543.54 655
12544.60 663
12545.65 653
12546.71 667
12547.77 634
12548.83 654
12549.89 646
12550.94 653
12552.00 649
12553.06 630
12554.12 647
12555.18 658
12556.23 656
12557.29 644
12558.35 686
12559.41 704
12560.47 694
12561.53 723
12562.58 696
12563.64 695
12564.70 730
12565.76 743
12566.82 766
12567.88 792
12568.94 764
12570.00 800
12571.05 809
12572.11 866
12573.17 867
12574.23 945
12575.29 949
12576.35 968
12577.41 968
12578.47 947
12579.53 924
12580.59 926
12581.64 940
12582.70 912
12583.76 907
12584.82 858
12585.88 883
12586.94 907
12588.00 876
12589.06 865
12590.12 886
12591.18 846
12592.24 828
12593.30 835
12594.36 792
12595.42 830
12596.48 828
12597.54 803
12598.60 796
12599.66 805
12600.72 774
12601.78 718
12602.84 731
12603.90 741
12604.96 708
12606.02 678
12607.08 680
12608.14 703
12609.20 697
12610.26 689
12611.32 711
12612.38 708
12613.44 749
12614.50 727
12615.57 736
12616.63 733
12617.69 752
12618.75 719
12619.81 677
12620.87 722
12621.93 711
12622.99 687
12624.05 690
12625.11 672
12626.18 637
12627.24 653
12628.30 663
12629.36 716
12630.42 667
12631.48 728
12632.54 686
12633.60 688
12634.67 663
12635.73 703
12636.79 699
12637.85 723
12638.91 709
12639.97 693
12641.04 704
12642.10 715
12643.16 728
12644.22 706
12645.28 780
12646.35 763
12647.41 771
12648.47 769
12649.53 771
12650.59 817
12651.66 795
12652.72 822
12653.78 838
12654.84 844
12655.91 856
12656.97 862
12658.03 934
12659.09 912
12660.16 960
12661.22 958
12662.28 1043
12663.34 1086
12664.41 1015
12665.47 958
12666.53 1022
12667.60 991
12668.66 986
12669.72 1012
12670.78 913
12671.85 890
12672.91 939
12673.97 941
12675.04 890
12676.10 878
12677.16 872
12678.23 893
12679.29 852
12680.35 845
12681.42 793
12682.48 817
12683.54 882
12684.61 866
12685.67 814
12686.74 798
12687.80 853
12688.86 831
12689.93 819
12690.99 810
12692.05 834
12693.12 891
12694.18 828
12695.25 814
12696.31 807
12697.37 832
12698.44 802
12699.50 733
12700.57 769
12701.63 747
12702.70 775
12703.76 753
12704.83 727
12705.89 744
12706.95 751
12708.02 733
12709.08 726
12710.15 733
12711.21 693
12712.28 741
12713.34 688
12714.41 695
12715.47 693
12716.54 725
12717.60 689
12718.67 633
12719.73 659
12720.80 673
12721.86 637
12722.93 634
12723.99 682
12725.06 662
12726.12 637
12727.19 667
12728.26 656
12729.32 660
12730.39 626
12731.45 621
12732.52 639
12733.58 669
12734.65 678
12735.71 652
12736.78 625
12737.85 657
12738.91 676
12739.98 687
12741.04 666
12742.11 646
12743.18 634
12744.24 657
12745.31 626
12746.37 633
12747.44 601
12748.51 609
12749.57 625
12750.64 575
12751.71 600
12752.77 595
12753.84 586
12754.91 612
12755.97 585
12757.04 571
12758.11 584
12759.17 617
12760.24 575
12761.31 542
12762.37 565
12763.44 565
12764.51 619
12765.57 608
12766.64 581
12767.71 585
12768.78 594
12769.84 573
12770.91 537
12771.98 570
12773.04 582
12774.11 545
12775.18 584
12776.25 536
12777.31 549
12778.38 605
12779.45 606
12780.52 596
12781.58 584
12782.65 620
12783.72 555
12784.79 554
12785.86 564
12786.92 554
12787.99 577
12789.06 590
12790.13 544
12791.20 541
12792.26 538
12793.33 606
12794.40 591
12795.47 592
12796.54 562
12797.61 551
12798.67 581
12799.74 583
12800.81 561
12801.88 538
12802.95 584
12804.02 600
12805.09 593
12806.15 588
12807.22 569
12808.29 568
12809.36 580
12810.43 636
12811.50 574
12812.57 585
12813.64 565
12814.71 637
12815.77 619
12816.84 634
12817.91 617
12818.98 604
12820.05 647
12821.12 646
12822.19 634
12823.26 619
12824.33 577
12825.40 592
12826.47 583
12827.54 603
12828.61 584
12829.68 539
12830.75 575
12831.82 563
12832.89 570
12833.96 571
12835.03 568
12836.10 576
12837.17 564
12838.24 514
12839.31 556
12840.38 559
12841.45 557
12842.52 522
12843.59 508
12844.66 479
12845.73 524
12846.80 525
12847.87 515
12848.94 499
12850.01 534
12851.08 519
12852.15 506
12853.22 493
12854.29 490
12855.36 506
12856.43 542
12857.51 474
12858.58 501
12859.65 496
12860.72 492
12861.79 510
12862.86 502
12863.93 484
12865.00 464
12866.07 493
12867.15 489
12868.22 460
12869.29 439
12870.36 408
12871.43 507
12872.50 474
12873.57 441
12874.65 443
12875.72 485
12876.79 432
12877.86 440
12878.93 440
12880.00 431
12881.08 434
12882.15 493
12883.22 449
12884.29 446
12885.36 447
12886.44 420
12887.51 436
12888.58 475
12889.65 450
12890.72 432
12891.80 461
12892.87 454
12893.94 405
12895.01 407
12896.09 469
12897.16 442
12898.23 421
12899.30 446
12900.38 480
12901.45 476
12902.52 420
12903.60 400
12904.67 381
12905.74 447
12906.81 428
12907.89 454
12908.96 432
12910.03 402
12911.11 426
12912.18 396
12913.25 450
12914.33 408
12915.40 417
12916.47 465
12917.55 452
12918.62 424
12919.69 411
12920.77 434
12921.84 446
12922.91 434
12923.99 412
12925.06 438
12926.13 440
12927.21 459
12928.28 460
12929.36 407
12930.43 415
12931.50 426
12932.58 448
12933.65 412
12934.73 422
12935.80 399
12936.87 450
12937.95 454
12939.02 426
12940.10 448
12941.17 433
12942.25 466
12943.32 445
12944.39 445
12945.47 452
12946.54 449
12947.62 443
12948.69 420
12949.77 380
12950.84 408
12951.92 481
12952.99 462
12954.07 406
12955.14 448
12956.22 485
12957.29 440
12958.37 428
12959.44 432
12960.52 424
12961.59 440
12962.67 416
12963.74 422
12964.82 393
12965.89 424
12966.97 472
12968.04 430
12969.12 426
12970.20 433
12971.27 449
12972.35 467
12973.42 457
12974.50 438
12975.57 405
12976.65 458
12977.73 439
12978.80 398
12979.88 405
12980.95 398
12982.03 442
12983.11 427
12984.18 433
12985.26 432
12986.33 452
12987.41 437
12988.49 447
12989.56 408
12990.64 432
12991.72 450
12992.79 471
12993.87 414
12994.95 400
12996.02 395
12997.10 437
12998.18 492
12999.25 409
13000.33 443
13001.41 469
13002.48 459
13003.56 443
13004.64 436
13005.71 456
13006.79 453
13007.87 440
13008.95 438
13010.02 470
13011.10 449
13012.18 462
13013.26 466
13014.33 468
13015.41 461
13016.49 443
13017.57 441
13018.64 475
13019.72 411
13020.80 475
13021.88 438
13022.95 481
13024.03 414
13025.11 421
13026.19 430
13027.26 423
13028.34 432
13029.42 453
13030.50 463
13031.58 469
13032.66 429
13033.73 464
13034.81 467
13035.89 482
13036.97 450
13038.05 447
13039.13 416
13040.20 449
13041.28 426
13042.36 434
13043.44 442
13044.52 429
13045.60 420
13046.68 414
13047.75 429
13048.83 450
13049.91 474
13050.99 461
13052.07 404
13053.15 393
13054.23 406
13055.31 478
13056.39 409
13057.47 470
13058.54 431
13059.62 410
13060.70 412
13061.78 406
13062.86 404
13063.94 419
13065.02 394
13066.10 394
13067.18 419
13068.26 411
13069.34 419
13070.42 416
13071.50 453
13072.58 397
13073.66 413
13074.74 388
13075.82 434
13076.90 425
13077.98 430
13079.06 371
13080.14 386
13081.22 420
13082.30 421
13083.38 403
13084.46 406
13085.54 415
13086.62 406
13087.70 427
13088.78 423
13089.86 448
13090.94 429
13092.02 461
13093.10 417
13094.18 416
13095.27 389
13096.35 391
13097.43 425
13098.51 404
13099.59 393
13100.67 375
13101.75 420
13102.83 414
13103.91 393
13104.99 404
13106.08 439
13107.16 423
13108.24 392
13109.32 383
13110.40 423
13111.48 396
13112.56 427
13113.64 426
13114.73 374
13115.81 396
13116.89 430
13117.97 411
13119.05 400
13120.14 418
13121.22 385
13122.30 416
13123.38 386
13124.46 430
13125.54 393
13126.63 392
13127.71 362
13128.79 378
13129.87 380
13130.96 380
13132.04 410
13133.12 427
13134.20 434
13135.28 404
13136.37 405
13137.45 418
13138.53 449
13139.61 402
13140.70 411
13141.78 385
13142.86 394
13143.95 422
13145.03 415
13146.11 382
13147.19 394
13148.28 462
13149.36 407
13150.44 384
13151.53 376
13152.61 445
13153.69 463
13154.78 397
13155.86 400
13156.94 411
13158.03 428
13159.11 383
13160.19 384
13161.28 405
13162.36 400
13163.44 396
13164.53 418
13165.61 435
13166.69 408
13167.78 440
13168.86 394
13169.95 406
13171.03 422
13172.11 378
13173.20 416
13174.28 429
13175.37 427
13176.45 454
13177.53 408
13178.62 397
13179.70 416
13180.79 372
13181.87 421
13182.96 417
13184.04 448
13185.12 400
13186.21 396
13187.29 391
13188.38 417
13189.46 401
13190.55 400
13191.63 399
13192.72 362
13193.80 434
13194.89 399
13195.97 411
13197.06 368
13198.14 411
13199.23 407
13200.31 425
13201.40 404
13202.48 417
13203.57 443
13204.65 404
13205.74 425
13206.82 448
13207.91 436
13208.99 414
13210.08 438
13211.16 442
13212.25 403
13213.34 428
13214.42 410
13215.51 435
13216.59 427
13217.68 429
13218.76 428
13219.85 426
13220.94 419
13222.02 397
13223.11 408
13224.19 411
13225.28 406
13226.37 429
13227.45 425
13228.54 427
13229.63 417
13230.71 422
13231.80 445
13232.89 458
13233.97 444
13235.06 447
13236.14 448
13237.23 426
13238.32 426
13239.40 439
13240.49 465
13241.58 439
13242.67 464
13243.75 435
13244.84 433
13245.93 435
13247.01 441
13248.10 451
13249.19 473
13250.27 454
13251.36 476
13252.45 421
13253.54 472
13254.62 456
13255.71 435
13256.80 413
13257.89 458
13258.97 487
13260.06 476
13261.15 462
13262.24 440
13263.32 521
13264.41 470
13265.50 460
13266.59 441
13267.67 475
13268.76 534
13269.85 540
13270.94 513
13272.03 478
13273.11 488
13274.20 500
13275.29 514
13276.38 502
13277.47 496
13278.56 524
13279.64 518
13280.73 519
13281.82 527
13282.91 504
13284.00 530
13285.09 511
13286.18 509
13287.26 520
13288.35 536
13289.44 559
13290.53 575
13291.62 539
13292.71 535
13293.80 530
13294.89 547
13295.98 595
13297.06 554
13298.15 552
13299.24 595
13300.33 611
13301.42 575
13302.51 560
13303.60 579
13304.69 613
13305.78 604
13306.87 591
13307.96 562
13309.05 582
13310.14 645
13311.23 621
13312.32 608
13313.41 618
13314.50 651
13315.59 667
13316.68 637
13317.77 614
13318.86 614
13319.95 627
13321.04 627
13322.13 625
13323.22 592
13324.31 595
13325.40 624
13326.49 655
13327.58 588
13328.67 606
13329.76 598
13330.85 636
13331.94 614
13333.03 648
13334.12 605
13335.21 587
13336.30 622
13337.39 647
13338.48 630
13339.57 633
13340.66 613
13341.75 632
13342.85 644
13343.94 593
13345.03 636
13346.12 672
13347.21 668
13348.30 631
13349.39 650
13350.48 664
13351.58 636
13352.67 620
13353.76 622
13354.85 658
13355.94 652
13357.03 669
13358.12 663
13359.22 687
13360.31 704
13361.40 704
13362.49 714
13363.58 757
13364.67 762
13365.77 772
13366.86 810
13367.95 822
13369.04 824
13370.13 845
13371.23 851
13372.32 817
13373.41 796
13374.50 778
13375.60 816
13376.69 764
13377.78 734
13378.87 736
13379.97 753
13381.06 762
13382.15 718
13383.24 694
13384.34 658
13385.43 640
13386.52 619
13387.61 626
13388.71 630
13389.80 630
13390.89 623
13391.99 632
13393.08 625
13394.17 629
13395.26 618
13396.36 631
13397.45 617
13398.54 638
13399.64 595
13400.73 544
13401.82 566
13402.92 620
13404.01 615
13405.10 608
13406.20 583
13407.29 577
13408.39 547
13409.48 569
13410.57 585
13411.67 593
13412.76 628
13413.85 621
13414.95 579
13416.04 634
13417.14 612
13418.23 632
13419.32 582
13420.42 566
13421.51 607
13422.61 596
13423.70 601
13424.80 578
13425.89 593
13426.98 589
13428.08 589
13429.17 583
13430.27 598
13431.36 611
13432.46 605
13433.55 613
13434.65 625
13435.74 603
13436.84 599
13437.93 581
13439.03 640
13440.12 623
13441.22 632
13442.31 643
13443.41 599
13444.50 617
13445.60 637
13446.69 672
13447.79 656
13448.88 638
13449.98 676
13451.07 646
13452.17 658
13453.26 678
13454.36 677
13455.45 713
13456.55 686
13457.65 692
13458.74 678
13459.84 670
13460.93 715
13462.03 734
13463.12 758
13464.22 678
13465.32 679
13466.41 703
13467.51 739
13468.60 728
13469.70 736
13470.80 759
13471.89 719
13472.99 754
13474.09 732
13475.18 735
13476.28 705
13477.37 727
13478.47 718
13479.57 738
13480.66 708
13481.76 737
13482.86 754
13483.95 779
13485.05 783
13486.15 762
13487.25 724
13488.34 772
13489.44 797
13490.54 769
13491.63 763
13492.73 830
13493.83 878
13494.92 903
13496.02 841
13497.12 832
13498.22 877
13499.31 898
13500.41 909
13501.51 908
13502.61 943
13503.70 955
13504.80 919
13505.90 957
13507.00 943
13508.09 938
13509.19 915
13510.29 870
13511.39 844
13512.49 872
13513.58 835
13514.68 827
13515.78 811
13516.88 760
13517.98 757
13519.07 754
13520.17 732
13521.27 701
13522.37 673
13523.47 707
13524.57 689
13525.66 671
13526.76 682
13527.86 666
13528.96 638
13530.06 626
13531.16 624
13532.26 688
13533.35 617
13534.45 609
13535.55 593
13536.65 615
13537.75 585
13538.85 590
13539.95 592
13541.05 592
13542.15 616
13543.24 641
13544.34 628
13545.44 606
13546.54 602
13547.64 560
13548.74 584
13549.84 551
13550.94 571
13552.04 584
13553.14 561
13554.24 548
13555.34 558
13556.44 550
13557.54 568
13558.64 558
13559.74 544
13560.84 581
13561.94 559
13563.04 588
13564.14 560
13565.24 562
13566.34 549
13567.44 577
13568.54 574
13569.64 596
13570.74 555
13571.84 564
13572.94 568
13574.04 555
13575.14 554
13576.24 566
13577.34 567
13578.44 568
13579.54 580
13580.64 550
13581.74 586
13582.84 598
13583.94 600
13585.05 576
13586.15 562
13587.25 544
13588.35 575
13589.45 544
13590.55 588
13591.65 559
13592.75 613
13593.85 581
13594.95 595
13596.06 599
13597.16 590
13598.26 597
13599.36 627
13600.46 608
13601.56 629
13602.66 556
13603.77 597
13604.87 593
13605.97 607
13607.07 574
13608.17 568
13609.28 603
13610.38 566
13611.48 587
13612.58 608
13613.68 644
13614.79 613
13615.89 630
13616.99 631
13618.09 621
13619.19 622
13620.30 625
13621.40 632
13622.50 608
13623.60 616
13624.71 599
13625.81 615
13626.91 626
13628.01 554
13629.12 568
13630.22 617
13631.32 605
13632.42 632
13633.53 590
13634.63 640
13635.73 621
13636.84 646
13637.94 643
13639.04 608
13640.14 668
13641.25 641
13642.35 622
13643.45 560
13644.56 608
13645.66 588
13646.76 628
13647.87 591
13648.97 552
13650.07 594
13651.18 621
13652.28 570
13653.39 536
13654.49 570
13655.59 536
13656.70 552
13657.80 564
13658.90 566
13660.01 532
13661.11 514
13662.22 549
13663.32 564
13664.42 551
13665.53 537
13666.63 551
13667.74 600
13668.84 526
13669.94 545
13671.05 534
13672.15 553
13673.26 557
13674.36 580
13675.47 543
13676.57 546
13677.68 580
13678.78 568
13679.89 539
13680.99 495
13682.10 536
13683.20 559
13684.30 544
13685.41 588
13686.51 547
13687.62 570
13688.72 584
13689.83 597
13690.93 571
13692.04 611
13693.15 596
13694.25 541
13695.36 579
13696.46 591
13697.57 587
13698.67 574
13699.78 565
13700.88 590
13701.99 593
13703.09 590
13704.20 583
13705.31 559
13706.41 546
13707.52 570
13708.62 583
13709.73 604
13710.84 583
13711.94 631
13713.05 588
13714.15 622
13715.26 633
13716.37 642
13717.47 650
13718.58 609
13719.68 684
13720.79 651
13721.90 672
13723.00 648
13724.11 667
13725.22 657
13726.32 635
13727.43 676
13728.54 689
13729.64 673
13730.75 689
13731.86 702
13732.96 699
13734.07 707
13735.18 738
13736.28 770
13737.39 763
13738.50 760
13739.61 766
13740.71 770
13741.82 764
13742.93 727
13744.03 729
13745.14 736
13746.25 741
13747.36 770
13748.46 784
13749.57 749
13750.68 771
13751.79 766
13752.89 766
13754.00 764
13755.11 799
13756.22 899
13757.33 883
13758.43 896
13759.54 863
13760.65 890
13761.76 950
13762.87 992
13763.97 981
13765.08 1018
13766.19 1014
13767.30 1128
13768.41 1179
13769.51 1140
13770.62 1218
13771.73 1252
13772.84 1377
13773.95 1381
13775.06 1387
13776.17 1386
13777.27 1378
13778.38 1327
13779.49 1256
13780.60 1191
13781.71 1172
13782.82 1217
13783.93 1122
13785.04 1095
13786.14 1027
13787.25 1037
13788.36 948
13789.47 916
13790.58 896
13791.69 865
13792.80 812
13793.91 776
13795.02 797
13796.13 749
13797.24 747
13798.35 756
13799.46 727
13800.57 741
13801.68 737
13802.78 780
13803.89 755
13805.00 748
13806.11 756
13807.22 698
13808.33 724
13809.44 714
13810.55 767
13811.66 749
13812.77 741
13813.88 678
13814.99 674
13816.10 737
13817.21 711
13818.32 721
13819.44 690
13820.55 675
13821.66 680
13822.77 666
13823.88 704
13824.99 686
13826.10 678
13827.21 684
13828.32 660
13829.43 636
13830.54 620
13831.65 670
13832.76 641
13833.87 613
13834.98 611
13836.10 675
13837.21 663
13838.32 658
13839.43 639
13840.54 647
13841.65 635
13842.76 655
13843.87 666
13844.99 638
13846.10 645
13847.21 635
13848.32 659
13849.43 710
13850.54 660
13851.65 676
13852.77 676
13853.88 656
13854.99 656
13856.10 668
13857.21 666
13858.33 729
13859.44 672
13860.55 703
13861.66 668
13862.77 775
13863.89 742
13865.00 661
13866.11 674
13867.22 712
13868.33 732
13869.45 769
13870.56 724
13871.67 719
13872.78 722
13873.90 736
13875.01 712
13876.12 724
13877.23 741
13878.35 726
13879.46 706
13880.57 673
13881.69 678
13882.80 700
13883.91 682
13885.02 685
13886.14 705
13887.25 713
13888.36 673
13889.48 694
13890.59 672
13891.70 678
13892.82 688
13893.93 673
13895.04 687
13896.16 707
13897.27 722
13898.38 732
13899.50 694
13900.61 723
13901.72 727
13902.84 719
13903.95 722
13905.07 746
13906.18 683
13907.29 681
13908.41 627
13909.52 701
13910.63 708
13911.75 673
13912.86 672
13913.98 652
13915.09 685
13916.21 686
13917.32 695
13918.43 635
13919.55 655
13920.66 638
13921.78 650
13922.89 627
13924.01 633
13925.12 636
13926.24 660
13927.35 653
13928.46 635
13929.58 626
13930.69 607
13931.81 588
13932.92 643
13934.04 655
13935.15 643
13936.27 615
13937.38 632
13938.50 662
13939.61 605
13940.73 615
13941.85 578
13942.96 641
13944.08 626
13945.19 622
13946.31 603
13947.42 546
13948.54 571
13949.65 590
13950.77 602
13951.88 568
13953.00 591
13954.12 605
13955.23 593
13956.35 563
13957.46 559
13958.58 610
13959.70 609
13960.81 607
13961.93 604
13963.04 546
13964.16 574
13965.28 597
13966.39 572
13967.51 614
13968.62 597
13969.74 600
13970.86 545
13971.97 559
13973.09 566
13974.21 580
13975.32 625
13976.44 634
13977.56 600
13978.67 612
13979.79 597
13980.91 644
13982.02 605
13983.14 617
13984.26 621
13985.37 633
13986.49 626
13987.61 619
13988.73 611
13989.84 586
13990.96 592
13992.08 588
13993.20 624
13994.31 614
13995.43 626
13996.55 663
13997.66 655
13998.78 669
13999.90 604
14001.02 635
14002.14 648
14003.25 660
14004.37 682
14005.49 673
14006.61 587
14007.72 601
14008.84 593
14009.96 601
14011.08 639
14012.20 641
14013.31 635
14014.43 652
14015.55 650
14016.67 657
14017.79 667
14018.91 624
14020.02 662
14021.14 652
14022.26 682
14023.38 695
14024.50 657
14025.62 656
14026.74 715
14027.85 680
14028.97 648
14030.09 668
14031.21 670
14032.33 642
14033.45 627
14034.57 597
14035.69 613
14036.81 648
14037.92 666
14039.04 579
14040.16 609
14041.28 648
14042.40 615
14043.52 597
14044.64 648
14045.76 557
14046.88 597
14048.00 594
14049.12 603
14050.24 596
14051.36 608
14052.48 627
14053.60 660
14054.72 591
14055.84 627
14056.96 589
14058.08 608
14059.20 639
14060.32 626
14061.44 626
14062.56 620
14063.68 648
14064.80 651
14065.92 659
14067.04 668
14068.16 642
14069.28 626
14070.40 607
14071.52 634
14072.64 638
14073.76 648
14074.88 640
14076.00 637
14077.12 666
14078.24 672
14079.36 678
14080.48 661
14081.60 690
14082.73 706
14083.85 718
14084.97 686
14086.09 700
14087.21 703
14088.33 772
14089.45 770
14090.57 748
14091.69 752
14092.82 729
14093.94 806
14095.06 861
14096.18 822
14097.30 759
14098.42 805
14099.54 814
14100.67 902
14101.79 851
14102.91 821
14104.03 797
14105.15 813
14106.27 803
14107.40 794
14108.52 756
14109.64 730
14110.76 752
14111.88 750
14113.01 689
14114.13 643
14115.25 667
14116.37 624
14117.50 651
14118.62 637
14119.74 592
14120.86 674
14121.98 624
14123.11 559
14124.23 553
14125.35 610
14126.48 593
14127.60 560
14128.72 598
14129.84 598
14130.97 578
14132.09 575
14133.21 610
14134.34 620
14135.46 588
14136.58 550
14137.70 593
14138.83 558
14139.95 549
14141.07 585
14142.20 583
14143.32 586
14144.44 581
14145.57 555
14146.69 587
14147.81 574
14148.94 538
14150.06 543
14151.18 569
14152.31 567
14153.43 576
14154.56 592
14155.68 583
14156.80 537
14157.93 524
14159.05 558
14160.18 533
14161.30 573
14162.42 572
14163.55 574
14164.67 556
14165.80 569
14166.92 566
14168.04 585
14169.17 561
14170.29 595
14171.42 585
14172.54 545
14173.67 554
14174.79 571
14175.92 554
14177.04 585
14178.17 562
14179.29 540
14180.41 546
14181.54 510
14182.66 532
14183.79 535
14184.91 562
14186.04 526
14187.16 540
14188.29 528
14189.41 516
14190.54 541
14191.67 545
14192.79 557
14193.92 550
14195.04 525
14196.17 555
14197.29 569
14198.42 501
14199.54 531
14200.67 536
14201.79 540
14202.92 529
14204.05 491
14205.17 503
14206.30 519
14207.42 505
14208.55 478
14209.67 471
14210.80 476
14211.93 479
14213.05 502
14214.18 509
14215.31 462
14216.43 504
14217.56 536
14218.68 527
14219.81 486
14220.94 478
14222.06 494
14223.19 533
14224.32 472
14225.44 526
14226.57 465
14227.70 465
14228.82 456
14229.95 448
14231.08 505
14232.20 507
14233.33 444
14234.46 431
14235.58 442
14236.71 478
14237.84 482
14238.97 484
14240.09 452
14241.22 452
14242.35 475
14243.47 463
14244.60 455
14245.73 425
14246.86 441
14247.98 452
14249.11 450
14250.24 429
14251.37 443
14252.49 428
14253.62 444
14254.75 449
14255.88 462
14257.01 435
14258.13 410
14259.26 432
14260.39 444
14261.52 442
14262.65 401
14263.77 477
14264.90 480
14266.03 432
14267.16 448
14268.29 404
14269.41 423
14270.54 439
14271.67 431
14272.80 452
14273.93 462
14275.06 423
14276.19 467
14277.31 421
14278.44 418
14279.57 432
14280.70 434
14281.83 449
14282.96 433
14284.09 421
14285.22 452
14286.34 493
14287.47 443
14288.60 448
14289.73 418
14290.86 408
14291.99 398
14293.12 389
14294.25 433
14295.38 424
14296.51 430
14297.64 416
14298.77 395
14299.90 372
14301.03 373
14302.16 411
14303.28 427
14304.41 393
14305.54 401
14306.67 416
14307.80 409
14308.93 384
14310.06 376
14311.19 397
14312.32 428
14313.45 422
14314.58 396
14315.71 395
14316.84 374
14317.97 410
14319.11 422
14320.24 385
14321.37 408
14322.50 387
14323.63 383
14324.76 389
14325.89 350
14327.02 379
14328.15 401
14329.28 385
14330.41 389
14331.54 378
14332.67 402
14333.80 389
14334.93 390
14336.06 400
14337.20 385
14338.33 386
14339.46 384
14340.59 381
14341.72 397
14342.85 355
14343.98 380
14345.11 391
14346.25 381
14347.38 363
14348.51 383
14349.64 396
14350.77 362
14351.90 389
14353.03 389
14354.17 347
14355.30 385
14356.43 373
14357.56 362
14358.69 377
14359.83 362
14360.96 393
14362.09 402
14363.22 364
14364.35 406
14365.49 388
14366.62 412
14367.75 402
14368.88 406
14370.01 373
14371.15 353
14372.28 400
14373.41 366
14374.54 372
14375.68 358
14376.81 404
14377.94 388
14379.07 378
14380.21 387
14381.34 374
14382.47 383
14383.61 377
14384.74 412
14385.87 389
14387.00 394
14388.14 399
14389.27 384
14390.40 387
14391.54 354
14392.67 391
14393.80 337
14394.94 374
14396.07 399
14397.20 374
14398.34 361
14399.47 365
14400.60 384
14401.74 394
14402.87 395
14404.00 414
14405.14 388
14406.27 400
14407.41 397
14408.54 391
14409.67 418
14410.81 422
14411.94 405
14413.08 377
14414.21 346
14415.34 378
14416.48 411
14417.61 410
14418.75 390
14419.88 381
14421.01 405
14422.15 384
14423.28 401
14424.42 403
14425.55 428
14426.69 407
14427.82 404
14428.96 400
14430.09 401
14431.23 392
14432.36 372
14433.50 412
14434.63 414
14435.77 391
14436.90 419
14438.04 417
14439.17 381
14440.31 377
14441.44 414
14442.58 417
14443.71 446
14444.85 411
14445.98 394
14447.12 422
14448.25 422
14449.39 412
14450.52 406
14451.66 395
14452.79 386
14453.93 400
14455.07 409
14456.20 384
14457.34 378
14458.47 388
14459.61 382
14460.74 399
14461.88 389
14463.02 407
14464.15 431
14465.29 403
14466.42 400
14467.56 405
14468.70 425
14469.83 442
14470.97 399
14472.11 383
14473.24 392
14474.38 395
14475.51 446
14476.65 429
14477.79 410
14478.92 412
14480.06 438
14481.20 420
14482.33 405
14483.47 396
14484.61 426
14485.75 407
14486.88 422
14488.02 422
14489.16 444
14490.29 381
14491.43 389
14492.57 396
14493.70 397
14494.84 441
14495.98 434
14497.12 397
14498.25 372
14499.39 408
14500.53 389
14501.67 411
14502.80 437
14503.94 444
14505.08 431
14506.22 401
14507.35 419
14508.49 415
14509.63 414
14510.77 411
14511.91 397
14513.04 412
14514.18 408
14515.32 395
14516.46 387
14517.60 420
14518.73 406
14519.87 349
14521.01 366
14522.15 384
14523.29 429
14524.43 418
14525.56 390
14526.70 406
14527.84 352
14528.98 392
14530.12 371
14531.26 393
14532.40 394
14533.53 404
14534.67 375
14535.81 392
14536.95 371
14538.09 416
14539.23 401
14540.37 383
14541.51 389
14542.65 408
14543.79 402
14544.92 388
14546.06 385
14547.20 375
14548.34 397
14549.48 386
14550.62 393
14551.76 358
14552.90 364
14554.04 368
14555.18 393
14556.32 413
14557.46 417
14558.60 400
14559.74 411
14560.88 383
14562.02 386
14563.16 376
14564.30 404
14565.44 423
14566.58 445
14567.72 407
14568.86 424
14570.00 452
14571.14 425
14572.28 407
14573.42 403
14574.56 429
14575.70 398
14576.84 413
14577.98 424
14579.12 430
14580.26 425
14581.40 413
14582.54 441
14583.68 442
14584.82 439
14585.97 434
14587.11 454
14588.25 447
14589.39 469
14590.53 468
14591.67 483
14592.81 484
14593.95 455
14595.09 470
14596.23 468
14597.38 489
14598.52 487
14599.66 462
14600.80 455
14601.94 465
14603.08 486
14604.22 512
14605.37 473
14606.51 487
14607.65 479
14608.79 481
14609.93 486
14611.07 524
14612.22 513
14613.36 517
14614.50 504
14615.64 537
14616.78 579
14617.93 520
14619.07 538
14620.21 592
14621.35 574
14622.50 567
14623.64 585
14624.78 598
14625.92 586
14627.06 551
14628.21 571
14629.35 596
14630.49 610
14631.63 683
14632.78 679
14633.92 626
14635.06 629
14636.21 647
14637.35 637
14638.49 641
14639.63 644
14640.78 637
14641.92 642
14643.06 594
14644.21 541
14645.35 553
14646.49 587
14647.64 595
14648.78 577
14649.92 521
14651.07 531
14652.21 497
14653.35 508
14654.50 495
14655.64 489
14656.78 448
14657.93 499
14659.07 492
14660.21 479
14661.36 437
14662.50 439
14663.65 488
14664.79 432
14665.93 465
14667.08 446
14668.22 425
14669.37 419
14670.51 420
14671.65 428
14672.80 430
14673.94 445
14675.09 455
14676.23 423
14677.38 460
14678.52 432
14679.66 424
14680.81 421
14681.95 426
14683.10 400
14684.24 391
14685.39 400
14686.53 414
14687.68 428
14688.82 426
14689.97 427
14691.11 390
14692.26 383
14693.40 383
14694.55 408
14695.69 418
14696.84 433
14697.98 376
14699.13 364
14700.27 374
14701.42 370
14702.56 398
14703.71 416
14704.85 428
14706.00 401
14707.15 414
14708.29 407
14709.44 393
14710.58 416
14711.73 356
14712.87 398
14714.02 388
14715.17 373
14716.31 375
14717.46 363
14718.60 385
14719.75 393
14720.90 394
14722.04 375
14723.19 391
14724.33 407
14725.48 395
14726.63 412
14727.77 364
14728.92 334
14730.07 378
14731.21 419
14732.36 398
14733.51 404
14734.65 429
14735.80 409
14736.95 406
14738.09 413
14739.24 405
14740.39 455
14741.53 399
14742.68 401
14743.83 402
14744.97 411
14746.12 389
14747.27 382
14748.42 385
14749.56 390
14750.71 456
14751.86 451
14753.00 389
14754.15 401
14755.30 424
14756.45 417
14757.59 417
14758.74 386
14759.89 365
14761.04 388
14762.18 387
14763.33 407
14764.48 374
14765.63 389
14766.78 404
14767.92 410
14769.07 451
14770.22 398
14771.37 396
14772.52 402
14773.66 427
14774.81 423
14775.96 393
14777.11 435
14778.26 432
14779.41 424
14780.55 394
14781.70 429
14782.85 472
14784.00 525
14785.15 460
14786.30 407
14787.45 462
14788.59 407
14789.74 422
14790.89 394
14792.04 445
14793.19 447
14794.34 409
14795.49 466
14796.64 466
14797.79 464
14798.94 450
14800.08 451
14801.23 447
14802.38 456
14803.53 472
14804.68 483
14805.83 468
14806.98 422
14808.13 473
14809.28 492
14810.43 480
14811.58 440
14812.73 457
14813.88 487
14815.03 482
14816.18 447
14817.33 438
14818.48 442
14819.63 415
14820.78 422
14821.93 455
14823.08 419
14824.23 436
14825.38 439
14826.53 457
14827.68 443
14828.83 442
14829.98 399
14831.13 411
14832.28 403
14833.43 441
14834.58 418
14835.73 429
14836.88 420
14838.03 372
14839.18 436
14840.33 388
14841.48 375
14842.64 412
14843.79 390
14844.94 383
14846.09 385
14847.24 403
14848.39 389
14849.54 360
14850.69 350
14851.84 338
14853.00 368
14854.15 363
14855.30 354
14856.45 377
14857.60 372
14858.75 338
14859.90 322
14861.06 348
14862.21 333
14863.36 356
14864.51 350
14865.66 370
14866.81 342
14867.97 339
14869.12 345
14870.27 339
14871.42 335
14872.57 341
14873.73 367
14874.88 322
14876.03 329
14877.18 339
14878.33 305
14879.49 317
14880.64 322
14881.79 360
14882.94 296
14884.10 344
14885.25 366
14886.40 363
14887.55 317
14888.71 335
14889.86 315
14891.01 317
14892.16 331
14893.32 344
14894.47 355
14895.62 305
14896.78 351
14897.93 375
14899.08 329
14900.23 342
14901.39 315
14902.54 334
14903.69 355
14904.85 319
14906.00 312
14907.15 348
14908.31 370
14909.46 344
14910.61 318
14911.77 306
14912.92 332
14914.08 365
14915.23 336
14916.38 351
14917.54 340
14918.69 351
14919.84 334
14921.00 321
14922.15 298
14923.31 347
14924.46 342
14925.61 359
14926.77 347
14927.92 310
14929.08 332
14930.23 343
14931.38 342
14932.54 330
14933.69 341
14934.85 349
14936.00 337
14937.16 332
14938.31 361
14939.47 355
14940.62 359
14941.78 340
14942.93 339
14944.08 362
14945.24 344
14946.39 368
14947.55 362
14948.70 365
14949.86 360
14951.01 363
14952.17 347
14953.32 341
14954.48 367
14955.64 348
14956.79 320
14957.95 334
14959.10 332
14960.26 318
14961.41 321
14962.57 360
14963.72 358
14964.88 361
14966.03 360
14967.19 340
14968.35 331
14969.50 321
14970.66 315
14971.81 315
14972.97 322
14974.12 315
14975.28 286
14976.44 315
14977.59 333
14978.75 302
14979.91 279
14981.06 285
14982.22 300
14983.37 286
14984.53 340
14985.69 316
14986.84 304
14988.00 301
14989.16 299
14990.31 306
14991.47 292
14992.63 300
14993.78 287
14994.94 293
14996.10 273
14997.25 257
14998.41 270
14999.57 303
15000.72 288
15001.88 293
15003.04 292
15004.20 300
15005.35 299
15006.51 302
15007.67 290
15008.82 282
15009.98 297
15011.14 329
15012.30 268
15013.45 283
15014.61 278
15015.77 312
15016.93 314
15018.08 299
15019.24 297
15020.40 274
15021.56 273
15022.71 270
15023.87 273
15025.03 262
15026.19 252
15027.35 297
15028.50 283
15029.66 279
15030.82 272
15031.98 276
15033.14 280
15034.30 271
15035.45 281
15036.61 273
15037.77 266
15038.93 255
15040.09 279
15041.25 282
15042.40 283
15043.56 281
15044.72 287
15045.88 266
15047.04 285
15048.20 252
15049.36 265
15050.52 254
15051.68 257
15052.83 306
15053.99 292
15055.15 273
15056.31 283
15057.47 285
15058.63 252
15059.79 277
15060.95 285
15062.11 257
15063.27 270
15064.43 276
15065.59 269
15066.75 272
15067.90 277
15069.06 269
15070.22 281
15071.38 286
15072.54 276
15073.70 292
15074.86 307
15076.02 290
15077.18 275
15078.34 290
15079.50 283
15080.66 278
15081.82 293
15082.98 283
15084.14 284
15085.30 278
15086.46 270
15087.62 279
15088.78 271
15089.95 293
15091.11 266
15092.27 271
15093.43 271
15094.59 246
15095.75 277
15096.91 243
15098.07 269
15099.23 279
15100.39 294
15101.55 261
15102.71 268
15103.87 256
15105.03 249
15106.20 282
15107.36 296
15108.52 280
15109.68 294
15110.84 238
15112.00 282
15113.16 279
15114.32 273
15115.49 265
15116.65 272
15117.81 281
15118.97 303
15120.13 314
15121.29 299
15122.46 301
15123.62 300
15124.78 302
15125.94 281
15127.10 271
15128.26 295
15129.43 281
15130.59 315
15131.75 294
15132.91 285
15134.07 267
15135.24 278
15136.40 267
15137.56 259
15138.72 280
15139.89 284
15141.05 289
15142.21 261
15143.37 259
15144.54 276
15145.70 284
15146.86 320
15148.02 289
15149.19 279
15150.35 289
15151.51 289
15152.67 301
15153.84 305
15155.00 317
15156.16 310
15157.33 313
15158.49 267
15159.65 291
15160.82 255
15161.98 288
15163.14 299
15164.31 321
15165.47 309
15166.63 274
15167.80 283
15168.96 309
15170.12 287
15171.29 298
15172.45 275
15173.61 279
15174.78 320
15175.94 336
15177.10 319
15178.27 303
15179.43 342
15180.60 337
15181.76 352
15182.92 331
15184.09 313
15185.25 322
15186.42 313
15187.58 318
15188.74 334
15189.91 352
15191.07 353
15192.24 348
15193.40 328
15194.57 323
15195.73 349
15196.90 367
15198.06 314
15199.22 323
15200.39 324
15201.55 339
15202.72 366
15203.88 336
15205.05 347
15206.21 321
15207.38 322
15208.54 326
15209.71 356
15210.87 358
15212.04 345
15213.20 350
15214.37 362
15215.53 320
15216.70 355
15217.86 367
15219.03 349
15220.20 371
15221.36 357
15222.53 376
15223.69 403
15224.86 372
15226.02 401
15227.19 402
15228.36 419
15229.52 390
15230.69 404
15231.85 438
15233.02 412
15234.18 426
15235.35 379
15236.52 410
15237.68 409
15238.85 393
15240.02 413
15241.18 410
15242.35 434
15243.51 414
15244.68 400
15245.85 371
15247.01 389
15248.18 357
15249.35 361
15250.51 379
15251.68 371
15252.85 377
15254.01 350
15255.18 330
15256.35 311
15257.51 336
15258.68 353
15259.85 367
15261.01 339
15262.18 330
15263.35 329
15264.52 347
15265.68 333
15266.85 318
15268.02 322
15269.18 340
15270.35 309
15271.52 332
15272.69 287
15273.85 354
15275.02 332
15276.19 335
15277.36 344
15278.52 318
15279.69 333
15280.86 307
15282.03 306
15283.20 279
15284.36 335
15285.53 316
15286.70 310
15287.87 331
15289.04 300
15290.20 338
15291.37 324
15292.54 297
15293.71 289
15294.88 300
15296.05 305
15297.21 286
15298.38 299
15299.55 322
15300.72 329
15301.89 331
15303.06 312
15304.22 312
15305.39 275
15306.56 306
15307.73 344
15308.90 309
15310.07 305
15311.24 304
15312.41 292
15313.58 329
15314.74 298
15315.91 317
15317.08 324
15318.25 280
15319.42 335
15320.59 290
15321.76 278
15322.93 320
15324.10 351
15325.27 298
15326.44 284
15327.61 315
15328.78 316
15329.95 317
15331.12 282
15332.29 328
15333.46 343
15334.63 309
15335.80 295
15336.97 324
15338.14 324
15339.31 290
15340.48 297
15341.65 313
15342.82 334
15343.99 323
15345.16 319
15346.33 321
15347.50 294
15348.67 356
15349.84 309
15351.01 304
15352.18 320
15353.35 300
15354.52 323
15355.69 327
15356.86 310
15358.03 344
15359.20 338
15360.37 318
15361.54 321
15362.71 307
15363.89 321
15365.06 319
15366.23 304
15367.40 329
15368.57 314
15369.74 321
15370.91 321
15372.08 313
15373.25 318
15374.43 330
15375.60 316
15376.77 329
15377.94 350
15379.11 316
15380.28 291
15381.46 308
15382.63 331
15383.80 347
15384.97 327
15386.14 336
15387.31 362
15388.49 349
15389.66 380
15390.83 353
15392.00 332
15393.17 343
15394.35 354
15395.52 310
15396.69 340
15397.86 351
15399.03 363
15400.21 368
15401.38 369
15402.55 366
15403.72 360
15404.90 375
15406.07 340
15407.24 338
15408.41 315
15409.59 320
15410.76 333
15411.93 315
15413.11 329
15414.28 294
15415.45 300
15416.62 357
15417.80 302
15418.97 306
15420.14 305
15421.32 339
15422.49 333
15423.66 323
15424.84 269
15426.01 284
15427.18 301
15428.36 297
15429.53 319
15430.70 299
15431.88 310
15433.05 294
15434.22 294
15435.40 287
15436.57 278
15437.75 299
15438.92 292
15440.09 302
15441.27 288
15442.44 285
15443.61 269
15444.79 283
15445.96 291
15447.14 296
15448.31 313
15449.49 285
15450.66 300
15451.83 304
15453.01 269
15454.18 288
15455.36 267
15456.53 287
15457.71 265
15458.88 266
15460.06 310
15461.23 268
15462.40 280
15463.58 267
15464.75 308
15465.93 314
15467.10 310
15468.28 268
15469.45 263
15470.63 270
15471.80 327
15472.98 320
15474.15 297
15475.33 276
15476.50 284
15477.68 280
15478.86 277
15480.03 299
15481.21 295
15482.38 297
15483.56 285
15484.73 299
15485.91 310
15487.08 295
15488.26 277
15489.44 287
15490.61 272
15491.79 272
15492.96 302
15494.14 300
15495.31 293
15496.49 313
15497.67 296
15498.84 299
15500.02 323
15501.20 290
15502.37 287
15503.55 312
15504.72 276
15505.90 273
15507.08 293
15508.25 297
15509.43 302
15510.61 304
15511.78 330
15512.96 282
15514.14 299
15515.31 310
15516.49 296
15517.67 259
15518.84 262
15520.02 292
15521.20 303
15522.37 275
15523.55 282
15524.73 286
15525.91 289
15527.08 303
15528.26 293
15529.44 261
15530.61 265
15531.79 286
15532.97 300
15534.15 305
15535.32 306
15536.50 319
15537.68 292
15538.86 306
15540.03 288
15541.21 297
15542.39 276
15543.57 288
15544.75 347
15545.92 319
15547.10 292
15548.28 287
15549.46 309
15550.64 348
15551.81 324
15552.99 326
15554.17 331
15555.35 329
15556.53 298
15557.70 308
15558.88 321
15560.06 336
15561.24 305
15562.42 299
15563.60 319
15564.78 307
15565.95 334
15567.13 327
15568.31 331
15569.49 339
15570.67 351
15571.85 322
15573.03 335
15574.21 336
15575.38 367
15576.56 372
15577.74 366
15578.92 348
15580.10 334
15581.28 340
15582.46 345
15583.64 362
15584.82 337
15586.00 310
15587.18 334
15588.36 332
15589.54 335
15590.72 332
15591.90 312
15593.08 349
15594.25 350
15595.43 380
15596.61 374
15597.79 359
15598.97 365
15600.15 352
15601.33 329
15602.51 361
15603.69 364
15604.87 403
15606.05 381
15607.23 382
15608.41 370
15609.60 396
15610.78 403
15611.96 394
15613.14 415
15614.32 451
15615.50 429
15616.68 415
15617.86 414
15619.04 371
15620.22 423
15621.40 408
15622.58 415
15623.76 401
15624.94 407
15626.12 428
15627.31 398
15628.49 423
15629.67 418
15630.85 448
15632.03 421
15633.21 393
15634.39 398
15635.57 443
15636.75 451
15637.94 444
15639.12 407
15640.30 427
15641.48 450
15642.66 460
15643.84 441
15645.03 447
15646.21 443
15647.39 454
15648.57 456
15649.75 472
15650.93 463
15652.12 452
15653.30 468
15654.48 467
15655.66 455
15656.84 484
15658.03 513
15659.21 456
15660.39 481
15661.57 460
15662.76 463
15663.94 489
15665.12 472
15666.30 488
15667.48 468
15668.67 485
15669.85 455
15671.03 457
15672.22 481
15673.40 454
15674.58 487
15675.76 491
15676.95 450
15678.13 480
15679.31 458
15680.50 454
15681.68 428
15682.86 442
15684.04 429
15685.23 420
15686.41 469
15687.59 429
15688.78 407
15689.96 437
15691.14 483
15692.33 463
15693.51 463
15694.69 449
15695.88 481
15697.06 443
15698.25 487
15699.43 476
15700.61 424
15701.80 463
15702.98 466
15704.16 475
15705.35 458
15706.53 481
15707.72 468
15708.90 491
15710.08 536
15711.27 496
15712.45 459
15713.64 522
15714.82 555
15716.01 537
15717.19 510
15718.37 473
15719.56 523
15720.74 518
15721.93 526
15723.11 533
15724.30 550
15725.48 516
15726.67 542
15727.85 530
15729.04 504
15730.22 541
15731.41 550
15732.59 509
15733.78 507
15734.96 502
15736.15 540
15737.33 527
15738.52 495
15739.70 502
15740.89 516
15742.07 513
15743.26 551
15744.44 531
15745.63 516
15746.81 505
15748.00 495
15749.19 545
15750.37 534
15751.56 577
15752.74 581
15753.93 561
15755.11 574
15756.30 567
15757.49 540
15758.67 599
15759.86 543
15761.04 597
15762.23 615
15763.42 537
15764.60 549
15765.79 534
15766.97 539
15768.16 519
15769.35 562
15770.53 547
15771.72 538
15772.91 508
15774.09 506
15775.28 556
15776.47 523
15777.65 487
15778.84 485
15780.03 499
15781.21 513
15782.40 521
15783.59 504
15784.77 481
15785.96 476
15787.15 531
15788.33 518
15789.52 499
15790.71 468
15791.90 471
15793.08 510
15794.27 498
15795.46 484
15796.65 497
15797.83 475
15799.02 498
15800.21 472
15801.40 434
15802.58 440
15803.77 461
15804.96 439
15806.15 449
15807.33 412
15808.52 396
15809.71 407
15810.90 420
15812.09 433
15813.27 414
15814.46 376
15815.65 400
15816.84 408
15818.03 423
15819.21 403
15820.40 444
15821.59 380
15822.78 424
15823.97 416
15825.16 411
15826.34 370
15827.53 409
15828.72 436
15829.91 389
15831.10 409
15832.29 405
15833.48 396
15834.66 378
15835.85 402
15837.04 416
15838.23 386
15839.42 406
15840.61 378
15841.80 384
15842.99 383
15844.18 370
15845.37 375
15846.56 400
15847.74 437
15848.93 420
15850.12 403
15851.31 407
15852.50 382
15853.69 356
15854.88 378
15856.07 411
15857.26 401
15858.45 410
15859.64 380
15860.83 392
15862.02 376
15863.21 371
15864.40 393
15865.59 388
15866.78 402
15867.97 419
15869.16 413
15870.35 392
15871.54 399
15872.73 417
15873.92 455
15875.11 437
15876.30 433
15877.49 429
15878.68 426
15879.87 428
15881.06 400
15882.25 425
15883.44 443
15884.64 418
15885.83 399
15887.02 435
15888.21 432
15889.40 434
15890.59 393
15891.78 435
15892.97 462
15894.16 460
15895.35 427
15896.54 432
15897.74 470
15898.93 464
15900.12 489
15901.31 461
15902.50 480
15903.69 459
15904.88 493
15906.08 483
15907.27 448
15908.46 418
15909.65 470
15910.84 505
15912.03 481
15913.23 468
15914.42 459
15915.61 517
15916.80 477
15917.99 442
15919.18 453
15920.38 467
15921.57 468
15922.76 469
15923.95 471
15925.15 468
15926.34 458
15927.53 524
15928.72 459
15929.91 427
15931.11 471
15932.30 472
15933.49 463
15934.68 489
15935.88 460
15937.07 488
15938.26 495
15939.46 458
15940.65 486
15941.84 412
15943.03 433
15944.23 443
15945.42 425
15946.61 431
15947.81 412
15949.00 432
15950.19 409
15951.39 386
15952.58 365
15953.77 412
15954.97 380
15956.16 399
15957.35 361
15958.55 362
15959.74 338
15960.93 358
15962.13 360
15963.32 337
15964.51 335
15965.71 353
15966.90 327
15968.09 354
15969.29 327
15970.48 345
15971.68 327
15972.87 351
15974.06 327
15975.26 336
15976.45 318
15977.65 301
15978.84 338
15980.04 323
15981.23 331
15982.42 322
15983.62 334
15984.81 317
15986.01 316
15987.20 298
15988.40 306
15989.59 284
15990.79 303
15991.98 334
15993.18 326
15994.37 326
15995.57 341
15996.76 324
15997.96 303
15999.15 293
16000.35 312
16001.54 295
16002.74 313
16003.93 297
16005.13 294
16006.32 294
16007.52 279
16008.71 285
16009.91 318
16011.10 301
16012.30 300
16013.49 331
16014.69 313
16015.88 270
16017.08 297
16018.28 341
16019.47 313
16020.67 309
16021.86 308
16023.06 280
16024.26 295
16025.45 288
16026.65 274
16027.84 283
16029.04 306
16030.24 317
16031.43 273
16032.63 314
16033.82 291
16035.02 297
16036.22 265
16037.41 310
16038.61 306
16039.81 281
16041.00 298
16042.20 308
16043.40 292
16044.59 288
16045.79 294
16046.99 303
16048.18 302
16049.38 273
16050.58 283
16051.77 257
16052.97 268
16054.17 278
16055.37 322
16056.56 274
16057.76 272
16058.96 275
16060.15 291
16061.35 282
16062.55 270
16063.75 282
16064.94 297
16066.14 267
16067.34 260
16068.54 282
16069.73 246
16070.93 246
16072.13 244
16073.33 264
16074.52 279
16075.72 286
16076.92 262
16078.12 276
16079.32 234
16080.51 255
16081.71 264
16082.91 276
16084.11 298
16085.31 281
16086.51 267
16087.70 268
16088.90 291
16090.10 242
16091.30 232
16092.50 261
16093.70 268
16094.89 265
16096.09 263
16097.29 225
16098.49 261
16099.69 241
16100.89 262
16102.09 278
16103.29 248
16104.48 276
16105.68 251
16106.88 262
16108.08 267
16109.28 252
16110.48 247
16111.68 236
16112.88 261
16114.08 270
16115.28 261
16116.48 257
16117.68 239
16118.88 250
16120.07 269
16121.27 259
16122.47 254
16123.67 263
16124.87 262
16126.07 263
16127.27 237
16128.47 292
16129.67 264
16130.87 237
16132.07 272
16133.27 244
16134.47 246
16135.67 216
16136.87 263
16138.07 245
16139.27 254
16140.47 286
16141.67 259
16142.87 281
16144.07 261
16145.27 232
16146.48 274
16147.68 286
16148.88 252
16150.08 260
16151.28 259
16152.48 245
16153.68 243
16154.88 239
16156.08 261
16157.28 264
16158.48 297
16159.68 262
16160.88 269
16162.09 247
16163.29 221
16164.49 246
16165.69 272
16166.89 273
16168.09 243
16169.29 232
16170.49 227
16171.70 233
16172.90 239
16174.10 236
16175.30 236
16176.50 249
16177.70 220
16178.91 254
16180.11 250
16181.31 248
16182.51 240
16183.71 260
16184.91 237
16186.12 255
16187.32 233
16188.52 245
16189.72 243
16190.93 230
16192.13 237
16193.33 245
16194.53 250
16195.73 273
16196.94 256
16198.14 240
16199.34 251
16200.54 247
16201.75 259
16202.95 241
16204.15 233
16205.35 263
16206.56 286
16207.76 245
16208.96 228
16210.17 238
16211.37 254
16212.57 257
16213.77 244
16214.98 254
16216.18 247
16217.38 236
16218.59 270
16219.79 289
16220.99 291
16222.20 263
16223.40 278
16224.60 274
16225.81 248
16227.01 257
16228.21 245
16229.42 249
16230.62 273
16231.82 277
16233.03 262
16234.23 269
16235.44 267
16236.64 287
16237.84 266
16239.05 296
16240.25 289
16241.46 281
16242.66 277
16243.86 279
16245.07 289
16246.27 257
16247.48 300
16248.68 286
16249.89 282
16251.09 280
16252.29 283
16253.50 289
16254.70 317
16255.91 314
16257.11 301
16258.32 296
16259.52 290
16260.73 321
16261.93 268
16263.14 279
16264.34 298
16265.55 300
16266.75 295
16267.96 310
16269.16 271
16270.37 312
16271.57 296
16272.78 296
16273.98 293
16275.19 271
16276.39 293
16277.60 296
16278.80 307
16280.01 257
16281.21 282
16282.42 309
16283.63 321
16284.83 292
16286.04 276
16287.24 284
16288.45 337
16289.65 304
16290.86 293
16292.07 286
16293.27 290
16294.48 314
16295.68 299
16296.89 306
16298.10 307
16299.30 340
16300.51 334
16301.71 325
16302.92 304
16304.13 329
16305.33 331
16306.54 332
16307.75 304
16308.95 319
16310.16 350
16311.37 329
16312.57 331
16313.78 312
16314.99 349
16316.19 351
16317.40 332
16318.61 340
16319.81 296
16321.02 308
16322.23 322
16323.44 324
16324.64 309
16325.85 285
16327.06 300
16328.26 292
16329.47 284
16330.68 290
16331.89 284
16333.09 295
16334.30 284
16335.51 308
16336.72 273
16337.92 287
16339.13 261
16340.34 274
16341.55 268
16342.75 246
16343.96 273
16345.17 272
16346.38 262
16347.59 236
16348.79 277
16350.00 255
16351.21 233
16352.42 237
16353.63 234
16354.84 254
16356.04 262
16357.25 239
16358.46 244
16359.67 271
16360.88 246
16362.09 248
16363.29 273
16364.50 251
16365.71 235
16366.92 244
16368.13 238
16369.34 234
16370.55 217
16371.76 256
16372.96 237
16374.17 244
16375.38 222
16376.59 227
16377.80 234
16379.01 232
16380.22 251
16381.43 228
16382.64 272
16383.85 213
16385.06 250
16386.27 242
16387.47 236
16388.68 258
16389.89 234
16391.10 234
16392.31 245
16393.52 233
16394.73 241
16395.94 218
16397.15 227
16398.36 228
16399.57 253
16400.78 234
16401.99 231
16403.20 224
16404.41 229
16405.62 232
16406.83 218
16408.04 218
16409.25 252
16410.46 228
16411.67 239
16412.88 240
16414.09 231
16415.30 239
16416.52 233
16417.73 232
16418.94 240
16420.15 243
16421.36 246
16422.57 242
16423.78 245
16424.99 241
16426.20 239
16427.41 238
16428.62 237
16429.83 248
16431.05 238
16432.26 214
16433.47 232
16434.68 241
16435.89 236
16437.10 238
16438.31 217
16439.52 227
16440.74 231
16441.95 235
16443.16 249
16444.37 236
16445.58 229
16446.79 239
16448.00 261
16449.22 228
16450.43 248
16451.64 228
16452.85 225
16454.06 247
16455.28 233
16456.49 253
16457.70 220
16458.91 218
16460.12 246
16461.34 248
16462.55 243
16463.76 222
16464.97 254
16466.19 235
16467.40 236
16468.61 240
16469.82 226
16471.04 220
16472.25 229
16473.46 208
16474.67 228
16475.89 208
16477.10 195
16478.31 218
16479.52 248
16480.74 226
16481.95 201
16483.16 209
16484.38 230
16485.59 219
16486.80 217
16488.02 220
16489.23 218
16490.44 228
16491.66 226
16492.87 214
16494.08 211
16495.30 215
16496.51 234
16497.72 227
16498.94 209
16500.15 222
16501.36 197
16502.58 221
16503.79 210
16505.00 208
16506.22 210
16507.43 218
16508.65 243
16509.86 197
16511.07 202
16512.29 215
16513.50 217
16514.72 214
16515.93 206
16517.15 209
16518.36 220
16519.57 197
16520.79 231
16522.00 214
16523.22 202
16524.43 197
16525.65 215
16526.86 203
16528.08 202
16529.29 221
16530.51 208
16531.72 198
16532.93 201
16534.15 212
16535.36 214
16536.58 244
16537.79 232
16539.01 184
16540.22 203
16541.44 193
16542.65 209
16543.87 209
16545.09 213
16546.30 221
16547.52 220
16548.73 227
16549.95 185
16551.16 197
16552.38 206
16553.59 229
16554.81 229
16556.02 226
16557.24 213
16558.46 222
16559.67 223
16560.89 232
16562.10 245
16563.32 241
16564.54 218
16565.75 203
16566.97 223
16568.18 236
16569.40 231
16570.62 223
16571.83 212
16573.05 242
16574.27 232
16575.48 211
16576.70 216
16577.91 236
16579.13 231
16580.35 215
16581.56 239
16582.78 242
16584.00 208
16585.21 207
16586.43 228
16587.65 224
16588.87 230
16590.08 218
16591.30 234
16592.52 236
16593.73 206
16594.95 224
16596.17 221
16597.38 199
16598.60 220
16599.82 248
16601.04 220
16602.25 224
16603.47 222
16604.69 223
16605.91 202
16607.12 214
16608.34 204
16609.56 235
16610.78 221
16611.99 202
16613.21 193
16614.43 194
16615.65 196
16616.87 214
16618.08 222
16619.30 218
16620.52 201
16621.74 219
16622.96 213
16624.17 189
16625.39 192
16626.61 197
16627.83 221
16629.05 214
16630.27 212
16631.48 200
16632.70 220
16633.92 186
16635.14 204
16636.36 189
16637.58 214
16638.80 205
16640.02 199
16641.23 222
16642.45 196
16643.67 210
16644.89 195
16646.11 238
16647.33 169
16648.55 204
16649.77 220
16650.99 203
16652.21 213
16653.42 192
16654.64 207
16655.86 196
16657.08 211
16658.30 213
16659.52 206
16660.74 230
16661.96 222
16663.18 217
16664.40 193
16665.62 190
16666.84 208
16668.06 220
16669.28 165
16670.50 192
16671.72 207
16672.94 221
16674.16 203
16675.38 211
16676.60 203
16677.82 215
16679.04 202
16680.26 211
16681.48 210
16682.70 203
16683.92 203
16685.14 188
16686.36 220
16687.58 197
16688.80 192
16690.02 204
16691.24 223
16692.46 184
16693.69 194
16694.91 198
16696.13 206
16697.35 204
16698.57 194
16699.79 189
16701.01 176
16702.23 187
16703.45 185
16704.67 195
16705.90 164
16707.12 200
16708.34 194
16709.56 221
16710.78 185
16712.00 189
16713.22 180
16714.44 188
16715.67 179
16716.89 189
16718.11 229
16719.33 196
16720.55 192
16721.77 211
16723.00 187
16724.22 192
16725.44 198
16726.66 193
16727.88 210
16729.11 189
16730.33 177
16731.55 188
16732.77 228
16733.99 221
16735.22 214
16736.44 199
16737.66 179
16738.88 211
16740.11 215
16741.33 191
16742.55 199
16743.77 210
16745.00 207
16746.22 219
16747.44 153
16748.67 206
16749.89 241
16751.11 209
16752.33 199
16753.56 204
16754.78 229
16756.00 186
16757.23 175
16758.45 196
16759.67 204
16760.90 179
16762.12 188
16763.34 220
16764.57 191
16765.79 189
16767.01 200
16768.24 246
16769.46 220
16770.68 172
16771.91 190
16773.13 206
16774.35 228
16775.58 200
16776.80 185
16778.02 194
16779.25 186
16780.47 235
16781.70 184
16782.92 196
16784.14 181
16785.37 185
16786.59 197
16787.82 215
16789.04 164
16790.27 204
16791.49 206
16792.71 203
16793.94 205
16795.16 209
16796.39 257
16797.61 203
16798.84 208
16800.06 195
16801.29 199
16802.51 197
16803.74 216
16804.96 206
16806.19 211
16807.41 195
16808.64 190
16809.86 217
16811.09 238
16812.31 212
16813.54 218
16814.76 219
16815.99 223
16817.21 204
16818.44 218
16819.66 230
16820.89 245
16822.11 249
16823.34 236
16824.56 221
16825.79 207
16827.01 232
16828.24 237
16829.47 236
16830.69 260
16831.92 238
16833.14 240
16834.37 232
16835.60 229
16836.82 241
16838.05 254
16839.27 219
16840.50 236
16841.73 243
16842.95 224
16844.18 246
16845.40 250
16846.63 243
16847.86 228
16849.08 236
16850.31 245
16851.54 267
16852.76 241
16853.99 264
16855.22 222
16856.44 266
16857.67 263
16858.90 276
16860.12 260
16861.35 258
16862.58 245
16863.80 293
16865.03 277
16866.26 280
16867.49 280
16868.71 273
16869.94 288
16871.17 255
16872.39 291
16873.62 306
16874.85 331
16876.08 288
16877.30 305
16878.53 319
16879.76 308
16880.99 335
16882.21 351
16883.44 314
16884.67 287
16885.90 308
16887.13 352
16888.35 313
16889.58 306
16890.81 316
16892.04 334
16893.27 309
16894.49 271
16895.72 311
16896.95 317
16898.18 321
16899.41 283
16900.63 323
16901.86 292
16903.09 281
16904.32 307
16905.55 310
16906.78 281
16908.01 259
16909.23 311
16910.46 279
16911.69 288
16912.92 231
16914.15 249
16915.38 292
16916.61 268
16917.84 226
16919.06 245
16920.29 229
16921.52 249
16922.75 273
16923.98 256
16925.21 242
16926.44 257
16927.67 247
16928.90 247
16930.13 221
16931.36 221
16932.59 244
16933.82 274
16935.05 239
16936.27 239
16937.50 246
16938.73 232
16939.96 255
16941.19 239
16942.42 231
16943.65 241
16944.88 239
16946.11 204
16947.34 227
16948.57 230
16949.80 203
16951.03 225
16952.26 222
16953.49 225
16954.72 233
16955.95 220
16957.19 226
16958.42 232
16959.65 232
16960.88 213
16962.11 211
16963.34 209
16964.57 213
16965.80 211
16967.03 217
16968.26 232
16969.49 238
16970.72 229
16971.95 226
16973.18 196
16974.42 222
16975.65 226
16976.88 235
16978.11 217
16979.34 211
16980.57 210
16981.80 217
16983.03 248
16984.26 225
16985.50 193
16986.73 224
16987.96 239
16989.19 211
16990.42 192
16991.65 170
16992.89 215
16994.12 224
16995.35 203
16996.58 209
16997.81 222
16999.04 216
17000.28 207
17001.51 202
17002.74 224
17003.97 236
17005.20 227
17006.44 203
17007.67 224
17008.90 198
17010.13 213
17011.37 215
17012.60 210
17013.83 227
17015.06 211
17016.30 205
17017.53 196
17018.76 198
17019.99 180
17021.23 230
17022.46 224
17023.69 199
17024.92 232
17026.16 212
17027.39 225
17028.62 210
17029.86 228
17031.09 216
17032.32 240
17033.56 186
17034.79 205
17036.02 213
17037.26 184
17038.49 205
17039.72 198
17040.96 185
17042.19 179
17043.42 183
17044.66 194
17045.89 182
17047.12 180
17048.36 172
17049.59 205
17050.82 215
17052.06 207
17053.29 201
17054.53 199
17055.76 214
17056.99 194
17058.23 212
17059.46 196
17060.70 170
17061.93 194
17063.16 203
17064.40 184
17065.63 185
17066.87 204
17068.10 198
17069.34 186
17070.57 170
17071.81 188
17073.04 188
17074.27 211
17075.51 200
17076.74 209
17077.98 192
17079.21 177
17080.45 203
17081.68 194
17082.92 178
17084.15 204
17085.39 199
17086.62 183
17087.86 192
17089.09 196
17090.33 225
17091.56 191
17092.80 173
17094.04 194
17095.27 181
17096.51 175
17097.74 203
17098.98 209
17100.21 220
17101.45 194
17102.68 205
17103.92 194
17105.16 180
17106.39 189
17107.63 178
17108.86 198
17110.10 190
17111.33 203
17112.57 196
17113.81 184
17115.04 168
17116.28 181
17117.52 177
17118.75 192
17119.99 196
17121.22 166
17122.46 184
17123.70 190
17124.93 191
17126.17 178
17127.41 178
17128.64 170
17129.88 180
17131.12 180
17132.35 194
17133.59 182
17134.83 175
17136.06 193
17137.30 198
17138.54 173
17139.77 154
17141.01 192
17142.25 193
17143.49 197
17144.72 179
17145.96 217
17147.20 190
17148.43 195
17149.67 185
17150.91 181
17152.15 172
17153.38 184
17154.62 204
17155.86 193
17157.10 188
17158.33 169
17159.57 223
17160.81 178
17162.05 201
17163.29 210
17164.52 184
17165.76 205
17167.00 172
17168.24 174
17169.48 168
17170.71 164
17171.95 162
17173.19 155
17174.43 181
17175.67 171
17176.91 191
17178.14 192
17179.38 168
17180.62 169
17181.86 156
17183.10 186
17184.34 182
17185.57 179
17186.81 176
17188.05 176
17189.29 169
17190.53 201
17191.77 172
17193.01 189
17194.25 185
17195.49 179
17196.72 187
17197.96 152
17199.20 178
17200.44 186
17201.68 202
17202.92 169
17204.16 145
17205.40 181
17206.64 183
17207.88 192
17209.12 175
17210.36 170
17211.60 198
17212.84 154
17214.08 155
17215.32 175
17216.56 161
17217.80 160
17219.04 175
17220.28 178
17221.52 169
17222.76 150
17224.00 191
17225.24 172
17226.48 142
17227.72 159
17228.96 157
17230.20 194
17231.44 148
17232.68 164
17233.92 163
17235.16 181
17236.40 174
17237.64 168
17238.88 189
17240.12 157
17241.36 178
17242.60 168
17243.84 175
17245.08 137
17246.32 180
17247.57 186
17248.81 200
17250.05 156
17251.29 159
17252.53 186
17253.77 188
17255.01 161
17256.25 167
17257.49 164
17258.74 177
17259.98 175
17261.22 177
17262.46 183
17263.70 163
17264.94 174
17266.18 170
17267.43 160
17268.67 172
17269.91 183
17271.15 186
17272.39 153
17273.63 176
17274.88 179
17276.12 178
17277.36 156
17278.60 168
17279.84 171
17281.09 157
17282.33 149
17283.57 155
17284.81 171
17286.06 159
17287.30 160
17288.54 162
17289.78 161
17291.02 159
17292.27 169
17293.51 176
17294.75 170
17296.00 177
17297.24 177
17298.48 162
17299.72 178
17300.97 166
17302.21 164
17303.45 154
17304.70 157
17305.94 151
17307.18 160
17308.42 181
17309.67 149
17310.91 152
17312.15 168
17313.40 168
17314.64 154
17315.88 149
17317.13 190
17318.37 194
17319.61 155
17320.86 163
17322.10 135
17323.34 174
17324.59 187
17325.83 158
17327.08 141
17328.32 140
17329.56 149
17330.81 159
17332.05 160
17333.30 140
17334.54 154
17335.78 191
17337.03 178
17338.27 164
17339.52 167
17340.76 165
17342.00 162
17343.25 167
17344.49 169
17345.74 152
17346.98 169
17348.23 171
17349.47 159
17350.72 147
17351.96 175
17353.21 163
17354.45 167
17355.70 165
17356.94 163
17358.18 175
17359.43 153
17360.67 146
17361.92 164
17363.16 160
17364.41 161
17365.66 132
17366.90 155
17368.15 156
17369.39 166
17370.64 133
17371.88 165
17373.13 165
17374.37 164
17375.62 153
17376.86 144
17378.11 165
17379.35 161
17380.60 161
17381.85 144
17383.09 143
17384.34 179
17385.58 159
17386.83 175
17388.08 160
17389.32 149
17390.57 176
17391.81 177
17393.06 173
17394.31 166
17395.55 166
17396.80 157
17398.04 171
17399.29 186
17400.54 173
17401.78 156
17403.03 163
17404.28 184
17405.52 181
17406.77 138
17408.02 133
17409.26 167
17410.51 178
17411.76 159
17413.00 141
17414.25 150
17415.50 160
17416.75 175
17417.99 184
17419.24 168
17420.49 166
17421.73 163
17422.98 179
17424.23 160
17425.48 159
17426.72 176
17427.97 183
17429.22 183
17430.46 159
17431.71 162
17432.96 179
17434.21 157
17435.46 156
17436.70 182
17437.95 188
17439.20 179
17440.45 177
17441.69 177
17442.94 189
17444.19 181
17445.44 170
17446.69 184
17447.93 189
17449.18 152
17450.43 169
17451.68 172
17452.93 197
17454.18 187
17455.42 159
17456.67 160
17457.92 174
17459.17 176
17460.42 174
17461.67 195
17462.92 154
17464.16 170
17465.41 203
17466.66 206
17467.91 159
17469.16 161
17470.41 160
17471.66 174
17472.91 160
17474.16 162
17475.40 168
17476.65 167
17477.90 170
17479.15 175
17480.40 175
17481.65 190
17482.90 186
17484.15 194
17485.40 195
17486.65 188
17487.90 192
17489.15 183
17490.40 191
17491.65 174
17492.90 182
17494.15 208
17495.40 196
17496.65 211
17497.90 227
17499.15 183
17500.40 181
17501.65 200
17502.90 190
17504.15 206
17505.40 196
17506.65 208
17507.90 196
17509.15 192
17510.40 198
17511.65 193
17512.90 210
17514.15 189
17515.40 181
17516.65 199
17517.90 207
17519.15 195
17520.40 187
17521.65 204
17522.90 212
17524.15 198
17525.41 179
17526.66 183
17527.91 193
17529.16 147
17530.41 179
17531.66 198
17532.91 178
17534.16 199
17535.41 214
17536.67 207
17537.92 190
17539.17 207
17540.42 200
17541.67 221
17542.92 209
17544.17 248
17545.43 196
17546.68 212
17547.93 211
17549.18 216
17550.43 212
17551.68 204
17552.94 185
17554.19 202
17555.44 187
17556.69 185
17557.94 206
17559.20 222
17560.45 213
17561.70 219
17562.95 215
17564.21 215
17565.46 208
17566.71 195
17567.96 229
17569.21 245
17570.47 211
17571.72 202
17572.97 207
17574.22 223
17575.48 198
17576.73 193
17577.98 199
17579.24 222
17580.49 205
17581.74 205
17582.99 196
17584.25 209
17585.50 204
17586.75 229
17588.01 237
17589.26 204
17590.51 203
17591.77 215
17593.02 203
17594.27 216
17595.53 207
17596.78 226
17598.03 223
17599.29 201
17600.54 203
17601.79 206
17603.05 207
17604.30 203
17605.56 230
17606.81 233
17608.06 257
17609.32 226
17610.57 182
17611.82 223
17613.08 219
17614.33 198
17615.59 217
17616.84 214
17618.10 243
17619.35 216
17620.60 209
17621.86 206
17623.11 197
17624.37 196
17625.62 200
17626.88 207
17628.13 189
17629.39 189
17630.64 161
17631.89 206
17633.15 193
17634.40 202
17635.66 193
17636.91 209
17638.17 218
17639.42 201
17640.68 189
17641.93 198
17643.19 202
17644.44 183
17645.70 190
17646.95 200
17648.21 186
17649.47 200
17650.72 193
17651.98 195
17653.23 220
17654.49 201
17655.74 218
17657.00 218
17658.25 192
17659.51 180
17660.77 201
17662.02 206
17663.28 177
17664.53 194
17665.79 200
17667.04 190
17668.30 196
17669.56 174
17670.81 192
17672.07 191
17673.33 197
17674.58 191
17675.84 171
17677.09 205
17678.35 176
17679.61 168
17680.86 188
17682.12 162
17683.38 162
17684.63 150
17685.89 171
17687.15 174
17688.40 176
17689.66 162
17690.92 192
17692.17 187
17693.43 175
17694.69 152
17695.94 176
17697.20 171
17698.46 162
17699.72 169
17700.97 175
17702.23 179
17703.49 178
17704.74 177
17706.00 165
17707.26 168
17708.52 167
17709.77 164
17711.03 182
17712.29 205
17713.55 173
17714.80 175
17716.06 178
17717.32 167
17718.58 160
17719.84 176
17721.09 180
17722.35 166
17723.61 154
17724.87 155
17726.13 168
17727.38 191
17728.64 155
17729.90 153
17731.16 152
17732.42 151
17733.67 157
17734.93 162
17736.19 164
17737.45 150
17738.71 175
17739.97 164
17741.23 174
17742.48 190
17743.74 166
17745.00 200
17746.26 161
17747.52 158
17748.78 169
17750.04 190
17751.30 178
17752.55 163
17753.81 157
17755.07 161
17756.33 152
17757.59 154
17758.85 183
17760.11 201
17761.37 175
17762.63 158
17763.89 175
17765.15 174
17766.41 162
17767.67 153
17768.93 161
17770.19 157
17771.45 174
17772.70 161
17773.96 181
17775.22 162
17776.48 176
17777.74 163
17779.00 154
17780.26 183
17781.52 168
17782.78 173
17784.04 173
17785.30 160
17786.56 155
17787.82 177
17789.09 158
17790.35 166
17791.61 146
17792.87 150
17794.13 166
17795.39 171
17796.65 162
17797.91 137
17799.17 169
17800.43 177
17801.69 165
17802.95 157
17804.21 155
17805.47 163
17806.73 143
17808.00 153
17809.26 161
17810.52 163
17811.78 157
17813.04 162
17814.30 169
17815.56 154
17816.82 173
17818.08 164
17819.35 171
17820.61 160
17821.87 159
17823.13 166
17824.39 142
17825.65 163
17826.92 167
17828.18 170
17829.44 129
17830.70 183
17831.96 168
17833.22 141
17834.49 150
17835.75 176
17837.01 184
17838.27 154
17839.53 137
17840.80 147
17842.06 152
17843.32 129
17844.58 144
17845.85 151
17847.11 157
17848.37 151
17849.63 158
17850.89 172
17852.16 141
17853.42 135
17854.68 153
17855.95 165
17857.21 165
17858.47 147
17859.73 146
17861.00 156
17862.26 158
17863.52 166
17864.79 156
17866.05 160
17867.31 145
17868.57 143
17869.84 138
17871.10 160
17872.36 164
17873.63 173
17874.89 168
17876.15 150
17877.42 150
17878.68 161
17879.94 154
17881.21 154
17882.47 137
17883.74 170
17885.00 158
17886.26 143
17887.53 127
17888.79 155
17890.05 161
17891.32 174
17892.58 145
17893.85 147
17895.11 135
17896.37 151
17897.64 141
17898.90 146
17900.17 133
17901.43 154
17902.70 175
17903.96 159
17905.22 148
17906.49 163
17907.75 163
17909.02 167
17910.28 164
17911.55 183
17912.81 148
17914.08 170
17915.34 167
17916.61 168
17917.87 118
17919.14 138
17920.40 157
17921.67 157
17922.93 177
17924.20 125
17925.46 148
17926.73 154
17927.99 169
17929.26 145
17930.52 143
17931.79 152
17933.05 136
17934.32 137
17935.58 152
17936.85 136
17938.12 152
17939.38 146
17940.65 170
17941.91 143
17943.18 150
17944.44 146
17945.71 147
17946.98 158
17948.24 164
17949.51 146
17950.77 169
17952.04 184
17953.31 154
17954.57 148
17955.84 139
17957.10 170
17958.37 173
17959.64 146
17960.90 163
17962.17 151
17963.44 174
17964.70 170
17965.97 166
17967.24 129
17968.50 144
17969.77 164
17971.04 144
17972.30 154
17973.57 134
17974.84 135
17976.10 175
17977.37 157
17978.64 145
17979.91 152
17981.17 170
17982.44 157
17983.71 160
17984.97 133
17986.24 125
17987.51 156
17988.78 166
17990.04 148
17991.31 162
17992.58 159
17993.85 166
17995.11 175
17996.38 155
17997.65 144
17998.92 151
18000.18 165
18001.45 163
18002.72 143
18003.99 148
18005.26 151
18006.52 166
18007.79 155
18009.06 125
18010.33 157
18011.60 154
18012.86 151
18014.13 150
18015.40 147
18016.67 158
18017.94 165
18019.21 155
18020.47 174
18021.74 137
18023.01 126
18024.28 145
18025.55 129
18026.82 135
18028.09 158
18029.36 136
18030.62 155
18031.89 146
18033.16 143
18034.43 160
18035.70 147
18036.97 157
18038.24 141
18039.51 159
18040.78 150
18042.05 149
18043.32 151
18044.59 149
18045.85 152
18047.12 154
18048.39 163
18049.66 137
18050.93 162
18052.20 142
18053.47 167
18054.74 132
18056.01 141
18057.28 156
18058.55 177
18059.82 143
18061.09 158
18062.36 136
18063.63 153
18064.90 169
18066.17 164
18067.44 155
18068.71 142
18069.98 151
18071.25 154
18072.52 171
18073.79 152
18075.06 154
18076.33 150
18077.60 149
18078.87 144
18080.15 162
18081.42 123
18082.69 151
18083.96 142
18085.23 146
18086.50 151
18087.77 158
18089.04 171
18090.31 147
18091.58 155
18092.85 146
18094.12 152
18095.40 145
18096.67 136
18097.94 132
18099.21 171
18100.48 166
18101.75 152
18103.02 142
18104.30 151
18105.57 159
18106.84 157
18108.11 138
18109.38 158
18110.65 133
18111.92 170
18113.20 155
18114.47 144
18115.74 149
18117.01 151
18118.28 153
18119.56 144
18120.83 170
18122.10 137
18123.37 161
18124.64 149
18125.92 157
18127.19 164
18128.46 170
18129.73 179
18131.01 154
18132.28 165
18133.55 126
18134.82 128
18136.10 144
18137.37 162
18138.64 136
18139.91 133
18141.19 161
18142.46 156
18143.73 171
18145.01 144
18146.28 148
18147.55 165
18148.82 158
18150.10 140
18151.37 141
18152.64 152
18153.92 151
18155.19 164
18156.46 143
18157.74 142
18159.01 163
18160.28 165
18161.56 152
18162.83 150
18164.10 148
18165.38 148
18166.65 164
18167.93 173
18169.20 138
18170.47 160
18171.75 152
18173.02 146
18174.29 125
18175.57 144
18176.84 151
18178.12 160
18179.39 160
18180.66 148
18181.94 132
18183.21 144
18184.49 151
18185.76 158
18187.04 125
18188.31 129
18189.59 140
18190.86 151
18192.13 149
18193.41 171
18194.68 160
18195.96 163
18197.23 128
18198.51 156
18199.78 149
18201.06 124
18202.33 151
18203.61 128
18204.88 150
18206.16 139
18207.43 142
18208.71 150
18209.98 129
18211.26 137
18212.53 154
18213.81 152
18215.08 139
18216.36 153
18217.63 164
18218.91 158
18220.19 146
18221.46 135
18222.74 142
18224.01 171
18225.29 160
18226.56 143
18227.84 146
18229.12 134
18230.39 136
18231.67 140
18232.94 124
18234.22 161
18235.50 155
18236.77 167
18238.05 141
18239.32 142
18240.60 151
18241.88 155
18243.15 179
18244.43 139
18245.71 154
18246.98 136
18248.26 135
18249.54 139
18250.81 149
18252.09 150
18253.37 150
18254.64 139
18255.92 146
18257.20 136
18258.47 130
18259.75 150
18261.03 148
18262.30 170
18263.58 152
18264.86 146
18266.13 146
18267.41 151
18268.69 145
18269.97 147
18271.24 164
18272.52 132
18273.80 134
18275.08 142
18276.35 142
18277.63 121
18278.91 151
18280.19 157
18281.46 152
18282.74 144
18284.02 126
18285.30 149
18286.58 139
18287.85 144
18289.13 160
18290.41 155
18291.69 157
18292.97 149
18294.24 136
18295.52 141
18296.80 138
18298.08 165
18299.36 143
18300.63 154
18301.91 140
18303.19 161
18304.47 148
18305.75 118
18307.03 125
18308.31 133
18309.58 161
18310.86 148
18312.14 139
18313.42 134
18314.70 149
18315.98 132
18317.26 146
18318.54 134
18319.82 128
18321.09 146
18322.37 162
18323.65 154
18324.93 146
18326.21 132
18327.49 172
18328.77 160
18330.05 136
18331.33 138
18332.61 143
18333.89 158
18335.17 112
18336.45 141
18337.73 142
18339.01 142
18340.29 138
18341.57 157
18342.85 151
18344.13 139
18345.41 145
18346.69 156
18347.97 128
18349.25 167
18350.53 145
18351.81 162
18353.09 133
18354.37 123
18355.65 119
18356.93 147
18358.21 136
18359.49 144
18360.77 138
18362.05 113
18363.33 117
18364.61 131
18365.89 128
18367.17 105
18368.45 141
18369.73 139
18371.01 137
18372.29 132
18373.58 116
18374.86 125
18376.14 131
18377.42 141
18378.70 128
18379.98 149
18381.26 130
18382.54 126
18383.82 127
18385.11 139
18386.39 150
18387.67 128
18388.95 139
18390.23 158
18391.51 144
18392.79 142
18394.08 146
18395.36 129
18396.64 122
18397.92 164
18399.20 156
18400.49 133
18401.77 121
18403.05 119
18404.33 127
18405.61 129
18406.90 137
18408.18 124
18409.46 164
18410.74 124
18412.02 111
18413.31 137
18414.59 138
18415.87 129
18417.15 140
18418.44 157
18419.72 144
18421.00 155
18422.28 130
18423.57 123
18424.85 130
18426.13 153
18427.41 127
18428.70 119
18429.98 118
18431.26 137
18432.55 167
18433.83 140
18435.11 106
18436.40 116
18437.68 139
18438.96 174
18440.25 153
18441.53 149
18442.81 132
18444.10 130
18445.38 151
18446.66 128
18447.95 132
18449.23 109
18450.51 119
18451.80 150
18453.08 133
18454.36 134
18455.65 129
18456.93 147
18458.22 145
18459.50 146
18460.78 129
18462.07 126
18463.35 136
18464.64 149
18465.92 134
18467.20 140
18468.49 161
18469.77 156
18471.06 149
18472.34 131
18473.63 132
18474.91 148
18476.19 126
18477.48 154
18478.76 132
18480.05 132
18481.33 128
18482.62 125
18483.90 143
18485.19 130
18486.47 133
18487.76 138
18489.04 141
18490.33 138
18491.61 119
18492.90 136
18494.18 139
18495.47 147
18496.75 140
18498.04 169
18499.32 157
18500.61 172
18501.89 129
18503.18 141
18504.46 154
18505.75 142
18507.04 168
18508.32 144
18509.61 133
18510.89 125
18512.18 139
18513.46 136
18514.75 148
18516.04 154
18517.32 141
18518.61 143
18519.89 162
18521.18 128
18522.47 126
18523.75 137
18525.04 126
18526.32 133
18527.61 120
18528.90 140
18530.18 151
18531.47 163
18532.76 155
18534.04 157
18535.33 121
18536.62 166
18537.90 129
18539.19 171
18540.48 142
18541.76 155
18543.05 134
18544.34 131
18545.62 127
18546.91 152
18548.20 161
18549.48 146
18550.77 130
18552.06 130
18553.35 160
18554.63 171
18555.92 163
18557.21 137
18558.50 152
18559.78 148
18561.07 137
18562.36 145
18563.65 136
18564.93 134
18566.22 172
18567.51 161
18568.80 154
18570.08 121
18571.37 153
18572.66 176
18573.95 152
18575.24 125
18576.52 145
18577.81 153
18579.10 160
18580.39 167
18581.68 135
18582.96 158
18584.25 136
18585.54 175
18586.83 166
18588.12 168
18589.41 145
18590.69 138
18591.98 159
18593.27 146
18594.56 161
18595.85 158
18597.14 171
18598.43 163
18599.71 163
18601.00 184
18602.29 172
18603.58 174
18604.87 162
18606.16 163
18607.45 175
18608.74 153
18610.03 153
18611.32 143
18612.61 171
18613.89 179
18615.18 173
18616.47 159
18617.76 166
18619.05 172
18620.34 191
18621.63 178
18622.92 170
18624.21 176
18625.50 176
18626.79 157
18628.08 160
18629.37 158
18630.66 162
18631.95 160
18633.24 166
18634.53 159
18635.82 166
18637.11 176
18638.40 149
18639.69 151
18640.98 173
18642.27 158
18643.56 160
18644.85 149
18646.14 159
18647.43 151
18648.72 136
18650.01 171
18651.30 175
18652.59 155
18653.89 156
18655.18 156
18656.47 139
18657.76 142
18659.05 155
18660.34 156
18661.63 161
18662.92 138
18664.21 137
18665.50 144
18666.79 152
18668.09 157
18669.38 139
18670.67 141
18671.96 143
18673.25 161
18674.54 158
18675.83 139
18677.13 132
18678.42 137
18679.71 148
18681.00 157
18682.29 134
18683.58 146
18684.88 134
18686.17 173
18687.46 158
18688.75 126
18690.04 135
18691.33 149
18692.63 158
18693.92 133
18695.21 150
18696.50 126
18697.80 169
18699.09 160
18700.38 155
18701.67 145
18702.96 170
18704.26 153
18705.55 131
18706.84 150
18708.13 142
18709.43 127
18710.72 139
18712.01 142
18713.31 114
18714.60 117
18715.89 155
18717.18 142
18718.48 126
18719.77 137
18721.06 133
18722.36 142
18723.65 141
18724.94 137
18726.24 138
18727.53 144
18728.82 168
18730.12 146
18731.41 129
18732.70 136
18734.00 138
18735.29 136
18736.58 145
18737.88 134
18739.17 139
18740.46 154
18741.76 169
18743.05 122
18744.34 135
18745.64 139
18746.93 153
18748.23 123
18749.52 137
18750.81 128
18752.11 135
18753.40 165
18754.70 173
18755.99 120
18757.29 139
18758.58 151
18759.87 152
18761.17 136
18762.46 127
18763.76 112
18765.05 158
18766.35 153
18767.64 121
18768.94 120
18770.23 148
18771.53 169
18772.82 125
18774.11 120
18775.41 136
18776.70 138
18778.00 157
18779.29 134
18780.59 121
18781.89 136
18783.18 147
18784.48 151
18785.77 121
18787.07 124
18788.36 149
18789.66 159
18790.95 157
18792.25 130
18793.54 143
18794.84 149
18796.13 122
18797.43 123
18798.73 125
18800.02 138
18801.32 143
18802.61 132
18803.91 129
18805.20 146
18806.50 148
18807.80 127
18809.09 128
18810.39 144
18811.69 132
18812.98 152
18814.28 150
18815.57 131
18816.87 131
18818.17 145
18819.46 153
18820.76 144
18822.06 150
18823.35 131
18824.65 139
18825.95 138
18827.24 166
18828.54 150
18829.84 123
18831.13 130
18832.43 133
18833.73 138
18835.02 115
18836.32 140
18837.62 132
18838.91 137
18840.21 130
18841.51 118
18842.81 130
18844.10 140
18845.40 129
18846.70 130
18848.00 120
18849.29 139
18850.59 140
18851.89 163
18853.19 151
18854.48 130
18855.78 136
18857.08 132
18858.38 134
18859.67 120
18860.97 141
18862.27 123
18863.57 149
18864.87 134
18866.16 143
18867.46 143
18868.76 146
18870.06 143
18871.36 130
18872.66 160
18873.95 157
18875.25 138
18876.55 133
18877.85 144
18879.15 132
18880.45 138
18881.74 151
18883.04 160
18884.34 150
18885.64 140
18886.94 107
18888.24 123
18889.54 153
18890.84 132
18892.13 143
18893.43 116
18894.73 124
18896.03 145
18897.33 155
18898.63 125
18899.93 130
18901.23 139
18902.53 145
18903.83 109
18905.13 137
18906.43 132
18907.73 139
18909.02 169
18910.32 143
18911.62 147
18912.92 135
18914.22 154
18915.52 152
18916.82 150
18918.12 117
18919.42 135
18920.72 147
18922.02 141
18923.32 115
18924.62 122
18925.92 124
18927.22 135
18928.52 128
18929.82 142
18931.12 110
18932.42 108
18933.72 139
18935.02 142
18936.32 135
18937.63 120
18938.93 122
18940.23 135
18941.53 148
18942.83 129
18944.13 153
18945.43 144
18946.73 121
18948.03 130
18949.33 126
18950.63 103
18951.93 128
18953.23 143
18954.54 132
18955.84 121
18957.14 131
18958.44 137
18959.74 134
18961.04 110
18962.34 118
18963.64 137
18964.95 127
18966.25 116
18967.55 113
18968.85 113
18970.15 137
18971.45 129
18972.76 124
18974.06 139
18975.36 135
18976.66 121
18977.96 122
18979.27 119
18980.57 112
18981.87 103
18983.17 133
18984.47 137
18985.78 116
18987.08 135
18988.38 172
18989.68 137
18990.98 123
18992.29 117
18993.59 126
18994.89 129
18996.19 136
18997.50 151
18998.80 140
19000.10 121
19001.40 117
19002.71 158
19004.01 125
19005.31 110
19006.62 133
19007.92 142
19009.22 175
19010.53 117
19011.83 134
19013.13 137
19014.43 142
19015.74 134
19017.04 121
19018.34 114
19019.65 124
19020.95 132
19022.25 142
19023.56 117
19024.86 110
19026.16 134
19027.47 133
19028.77 124
19030.08 109
19031.38 124
19032.68 139
19033.99 146
19035.29 124
19036.59 117
19037.90 116
19039.20 137
19040.51 143
19041.81 119
19043.11 106
19044.42 128
19045.72 129
19047.03 135
19048.33 121
19049.64 103
19050.94 142
19052.25 150
19053.55 112
19054.85 126
19056.16 116
19057.46 134
19058.77 134
19060.07 123
19061.38 136
19062.68 133
19063.99 120
19065.29 122
19066.60 120
19067.90 104
19069.21 116
19070.51 118
19071.82 127
19073.12 108
19074.43 114
19075.73 120
19077.04 132
19078.34 131
19079.65 126
19080.95 134
19082.26 140
19083.57 128
19084.87 112
19086.18 105
19087.48 133
19088.79 144
19090.09 130
19091.40 126
19092.71 118
19094.01 127
19095.32 116
19096.62 142
19097.93 111
19099.24 131
19100.54 141
19101.85 129
19103.15 145
19104.46 126
19105.77 130
19107.07 124
19108.38 142
19109.69 140
19110.99 125
19112.30 127
19113.60 127
19114.91 139
19116.22 146
19117.52 124
19118.83 130
19120.14 160
19121.45 114
19122.75 119
19124.06 134
19125.37 114
19126.67 138
19127.98 153
19129.29 116
19130.59 137
19131.90 151
19133.21 153
19134.52 133
19135.82 124
19137.13 145
19138.44 147
19139.75 147
19141.05 135
19142.36 113
19143.67 139
19144.98 151
19146.28 132
19147.59 136
19148.90 129
19150.21 146
19151.51 140
19152.82 171
19154.13 130
19155.44 118
19156.75 136
19158.05 155
19159.36 138
19160.67 130
19161.98 135
19163.29 135
19164.60 144
19165.90 112
19167.21 140
19168.52 165
19169.83 126
19171.14 116
19172.45 156
19173.75 144
19175.06 129
19176.37 128
19177.68 151
19178.99 157
19180.30 129
19181.61 129
19182.92 141
19184.23 143
19185.53 132
19186.84 109
19188.15 132
19189.46 140
19190.77 111
19192.08 121
19193.39 136
19194.70 158
19196.01 130
19197.32 137
19198.63 125
19199.94 147
19201.25 136
19202.56 122
19203.87 122
19205.17 116
19206.48 129
19207.79 132
19209.10 164
19210.41 135
19211.72 122
19213.03 147
19214.34 141
19215.65 127
19216.96 125
19218.27 142
19219.58 127
19220.89 127
19222.21 121
19223.52 121
19224.83 123
19226.14 109
19227.45 132
19228.76 144
19230.07 132
19231.38 129
19232.69 134
19234.00 131
19235.31 123
19236.62 131
19237.93 121
19239.24 132
19240.55 123
19241.86 112
19243.18 129
19244.49 103
19245.80 108
19247.11 125
19248.42 146
19249.73 135
19251.04 137
19252.35 127
19253.67 127
19254.98 139
19256.29 136
19257.60 149
19258.91 135
19260.22 140
19261.53 133
19262.85 135
19264.16 127
19265.47 127
19266.78 125
19268.09 116
19269.40 119
19270.72 140
19272.03 131
19273.34 112
19274.65 102
19275.96 129
19277.28 131
19278.59 129
19279.90 123
19281.21 123
19282.53 129
19283.84 118
19285.15 149
19286.46 131
19287.78 118
19289.09 133
19290.40 158
19291.71 142
19293.03 127
19294.34 126
19295.65 152
19296.96 124
19298.28 118
19299.59 114
19300.90 132
19302.22 129
19303.53 133
19304.84 125
19306.16 112
19307.47 127
19308.78 127
19310.10 125
19311.41 119
19312.72 114
19314.04 110
19315.35 135
19316.66 131
19317.98 108
19319.29 97
19320.60 117
19321.92 124
19323.23 131
19324.54 119
19325.86 126
19327.17 131
19328.49 121
19329.80 122
19331.11 124
19332.43 135
19333.74 127
19335.06 147
19336.37 128
19337.68 119
19339.00 128
19340.31 114
19341.63 129
19342.94 116
19344.26 138
19345.57 138
19346.89 136
19348.20 147
19349.51 146
19350.83 126
19352.14 132
19353.46 120
19354.77 110
19356.09 121
19357.40 107
19358.72 109
19360.03 126
19361.35 119
19362.66 127
19363.98 144
19365.29 134
19366.61 117
19367.92 124
19369.24 122
19370.55 112
19371.87 129
19373.19 122
19374.50 122
19375.82 128
19377.13 129
19378.45 120
19379.76 109
19381.08 119
19382.39 116
19383.71 128
19385.03 121
19386.34 133
19387.66 122
19388.97 129
19390.29 126
19391.61 118
19392.92 129
19394.24 126
19395.55 111
19396.87 119
19398.19 133
19399.50 115
19400.82 114
19402.14 119
19403.45 123
19404.77 123
19406.09 113
19407.40 136
19408.72 123
19410.04 130
19411.35 129
19412.67 117
19413.99 143
19415.30 139
19416.62 125
19417.94 120
19419.25 135
19420.57 127
19421.89 113
19423.21 126
19424.52 117
19425.84 146
19427.16 114
19428.47 100
19429.79 108
19431.11 123
19432.43 134
19433.74 124
19435.06 134
19436.38 119
19437.70 134
19439.01 135
19440.33 142
19441.65 123
19442.97 144
19444.29 121
19445.60 117
19446.92 130
19448.24 112
19449.56 137
19450.88 142
19452.19 115
19453.51 128
19454.83 116
19456.15 124
19457.47 130
19458.78 119
19460.10 106
19461.42 127
19462.74 132
19464.06 119
19465.38 122
19466.70 122
19468.01 133
19469.33 126
19470.65 130
19471.97 124
19473.29 130
19474.61 124
19475.93 137
19477.25 127
19478.57 115
19479.88 116
19481.20 103
19482.52 124
19483.84 131
19485.16 111
19486.48 120
19487.80 131
19489.12 156
19490.44 132
19491.76 98
19493.08 136
19494.40 137
19495.72 128
19497.04 139
19498.36 125
19499.68 119
19501.00 105
19502.32 132
19503.64 119
19504.96 123
19506.28 112
19507.60 130
19508.92 133
19510.24 142
19511.56 118
19512.88 115
19514.20 128
19515.52 131
19516.84 110
19518.16 96
19519.48 118
19520.80 114
19522.12 118
19523.44 135
19524.76 120
19526.08 135
19527.40 135
19528.72 136
19530.04 128
19531.36 127
19532.68 151
19534.00 133
19535.33 104
19536.65 131
19537.97 127
19539.29 134
19540.61 136
19541.93 124
19543.25 124
19544.57 126
19545.89 131
19547.22 105
19548.54 97
19549.86 122
19551.18 108
19552.50 120
19553.82 111
19555.15 128
19556.47 143
19557.79 124
19559.11 100
19560.43 119
19561.75 128
19563.08 133
19564.40 141
19565.72 136
19567.04 124
19568.36 107
19569.69 136
19571.01 114
19572.33 115
19573.65 126
19574.97 127
19576.30 112
19577.62 128
19578.94 142
19580.26 135
19581.59 126
19582.91 123
19584.23 117
19585.55 130
19586.88 132
19588.20 112
19589.52 118
19590.85 112
19592.17 144
19593.49 128
19594.81 102
19596.14 114
19597.46 122
19598.78 139
19600.11 144
19601.43 127
19602.75 110
19604.08 114
19605.40 131
19606.72 134
19608.05 131
19609.37 139
19610.69 126
19612.02 126
19613.34 119
19614.66 132
19615.99 123
19617.31 132
19618.64 147
19619.96 120
19621.28 123
19622.61 138
19623.93 141
19625.26 129
19626.58 130
19627.90 132
19629.23 124
19630.55 132
19631.88 118
19633.20 108
19634.52 133
19635.85 119
19637.17 108
19638.50 138
19639.82 123
19641.15 140
19642.47 120
19643.80 121
19645.12 112
19646.45 132
19647.77 119
19649.09 141
19650.42 121
19651.74 126
19653.07 122
19654.39 141
19655.72 121
19657.04 114
19658.37 123
19659.69 144
19661.02 156
19662.35 123
19663.67 116
19665.00 115
19666.32 136
19667.65 119
19668.97 125
19670.30 119
19671.62 144
19672.95 152
19674.27 135
19675.60 97
19676.93 108
19678.25 118
19679.58 122
19680.90 131
19682.23 118
19683.56 143
19684.88 139
19686.21 149
19687.53 116
19688.86 144
19690.19 115
19691.51 137
19692.84 126
19694.16 141
19695.49 121
19696.82 123
19698.14 128
19699.47 128
19700.80 121
19702.12 107
19703.45 131
19704.78 140
19706.10 143
19707.43 120
19708.76 127
19710.08 117
19711.41 138
19712.74 126
19714.06 130
19715.39 107
19716.72 132
19718.05 143
19719.37 143
19720.70 136
19722.03 131
19723.35 120
19724.68 129
19726.01 122
19727.34 111
19728.66 122
19729.99 126
19731.32 119
19732.65 102
19733.98 141
19735.30 119
19736.63 129
19737.96 119
19739.29 131
19740.61 123
19741.94 132
19743.27 113
19744.60 125
19745.93 131
19747.25 130
19748.58 137
19749.91 122
19751.24 120
19752.57 123
19753.90 137
19755.22 131
19756.55 99
19757.88 107
19759.21 128
19760.54 130
19761.87 125
19763.20 122
19764.52 134
19765.85 136
19767.18 113
19768.51 133
19769.84 126
19771.17 119
19772.50 95
19773.83 149
19775.16 126
19776.48 125
19777.81 127
19779.14 118
19780.47 128
19781.80 112
19783.13 124
19784.46 125
19785.79 131
19787.12 115
19788.45 130
19789.78 115
19791.11 136
19792.44 178
19793.77 143
19795.10 140
19796.43 133
19797.76 105
19799.09 130
19800.42 110
19801.75 134
19803.08 112
19804.41 135
19805.74 140
19807.07 126
19808.40 133
19809.73 136
19811.06 133
19812.39 113
19813.72 119
19815.05 118
19816.38 114
19817.71 120
19819.04 148
19820.37 117
19821.70 140
19823.03 126
19824.36 143
19825.69 138
19827.02 116
19828.35 129
19829.69 110
19831.02 142
19832.35 124
19833.68 160
19835.01 124
19836.34 135
19837.67 139
19839.00 137
19840.33 129
19841.67 119
19843.00 127
19844.33 119
19845.66 116
19846.99 107
19848.32 120
19849.65 117
19850.99 116
19852.32 135
19853.65 109
19854.98 111
19856.31 122
19857.64 131
19858.98 132
19860.31 130
19861.64 133
19862.97 120
19864.30 122
19865.64 131
19866.97 107
19868.30 132
19869.63 139
19870.97 119
19872.30 115
19873.63 133
19874.96 133
19876.29 134
19877.63 137
19878.96 128
19880.29 128
19881.63 144
19882.96 124
19884.29 130
19885.62 118
19886.96 126
19888.29 129
19889.62 110
19890.95 113
19892.29 114
19893.62 141
19894.95 139
19896.29 121
19897.62 129
19898.95 148
19900.29 133
19901.62 129
19902.95 129
19904.29 135
19905.62 135
19906.95 113
19908.29 100
19909.62 118
19910.95 130
19912.29 122
19913.62 121
19914.96 116
19916.29 129
19917.62 128
19918.96 147
19920.29 111
19921.63 121
19922.96 107
19924.29 155
19925.63 119
19926.96 123
19928.30 121
19929.63 109
19930.96 106
19932.30 114
19933.63 122
19934.97 111
19936.30 126
19937.64 113
19938.97 122
19940.31 100
19941.64 108
19942.98 113
19944.31 132
19945.64 124
19946.98 126
19948.31 109
19949.65 121
19950.98 121
19952.32 137
19953.65 141
19954.99 134
19956.32 134
19957.66 115
19959.00 126
19960.33 120
19961.67 134
19963.00 141
19964.34 117
19965.67 110
19967.01 114
19968.34 125
19969.68 137
19971.01 127
19972.35 107
19973.69 119
19975.02 134
19976.36 90
19977.69 128
19979.03 140
19980.37 118
19981.70 133
19983.04 141
19984.37 122
19985.71 109
19987.05 136
19988.38 114
19989.72 112
19991.05 109
19992.39 135
19993.73 131
19995.06 113
19996.40 126
19997.74 134
19999.07 157
20000.41 124
20001.75 120
20003.08 103
20004.42 127
20005.76 140
20007.09 120
20008.43 125
20009.77 116
20011.10 119
20012.44 136
20013.78 132
20015.12 125
20016.45 122
20017.79 123
20019.13 118
20020.47 126
20021.80 151
20023.14 141
20024.48 136
20025.81 132
20027.15 129
20028.49 131
20029.83 116
20031.17 119
20032.50 128
20033.84 119
20035.18 113
20036.52 112
20037.85 110
20039.19 134
20040.53 125
20041.87 117
20043.21 131
20044.54 135
20045.88 119
20047.22 106
20048.56 93
20049.90 120
20051.24 108
20052.57 124
20053.91 140
20055.25 107
20056.59 132
20057.93 134
20059.27 118
20060.61 120
20061.94 132
20063.28 131
20064.62 116
20065.96 143
20067.30 127
20068.64 133
20069.98 117
20071.32 125
20072.66 143
20073.99 136
20075.33 108
20076.67 119
20078.01 107
20079.35 129
20080.69 107
20082.03 98
20083.37 120
20084.71 121
20086.05 128
20087.39 147
20088.73 119
20090.07 116
20091.41 123
20092.75 120
20094.09 132
20095.43 110
20096.77 112
20098.11 126
20099.45 120
20100.79 128
20102.13 114
20103.47 107
20104.81 145
20106.15 119
20107.49 128
20108.83 128
20110.17 126
20111.51 139
20112.85 141
20114.19 101
20115.53 105
20116.87 126
20118.21 123
20119.55 152
20120.89 106
20122.23 114
20123.57 117
20124.91 134
20126.25 145
20127.60 110
20128.94 124
