# Supplementary material for: MALDI-TOF MS typing enables the classification of brewing yeasts of the genus Saccharomyces to major beer styles
Source: PLoS One. 2017 Aug 9;12(8):e0181694. doi: 10.1371/journal.pone.0181694 (PMC5549903; doi:10.1371/journal.pone.0181694)
Supplement: S15 File — The directory includes 90 raw files and was zipped to “.zip”; the folder has three strains with 30 spectra per strain; S1 Text explains the raw files with an example and Table 1 represents the yeast strains used within the experiment. (ZIP) [file pone.0181694.s018.zip › 43-45/30668-513-OG-Ale-Alt-YPG-18h-E-E_2015-10-27__0_C9_1.dat]

1999.49 2274
1999.91 2332
2000.33 2385
2000.75 2257
2001.17 2261
2001.59 2365
2002.02 2248
2002.44 2266
2002.86 2201
2003.28 2232
2003.70 2005
2004.13 1830
2004.55 1838
2004.97 1966
2005.39 1966
2005.81 1892
2006.24 1879
2006.66 1906
2007.08 1957
2007.50 1868
2007.93 1910
2008.35 2027
2008.77 1878
2009.19 1837
2009.62 1910
2010.04 2064
2010.46 2005
2010.88 1936
2011.31 1986
2011.73 2032
2012.15 1855
2012.58 1760
2013.00 1808
2013.42 1817
2013.84 1697
2014.27 1813
2014.69 1715
2015.11 1587
2015.54 1736
2015.96 1792
2016.38 1876
2016.81 1898
2017.23 1810
2017.65 1848
2018.08 1923
2018.50 2005
2018.92 1961
2019.35 1881
2019.77 2038
2020.19 2145
2020.62 1955
2021.04 1904
2021.47 1886
2021.89 1880
2022.31 1959
2022.74 1939
2023.16 1849
2023.59 1801
2024.01 1791
2024.43 2013
2024.86 1891
2025.28 1833
2025.71 1896
2026.13 1916
2026.55 1951
2026.98 1886
2027.40 1691
2027.83 1770
2028.25 1815
2028.68 1830
2029.10 1852
2029.53 1760
2029.95 1803
2030.38 1760
2030.80 1767
2031.23 1915
2031.65 1781
2032.08 1801
2032.50 1897
2032.93 1939
2033.35 1857
2033.78 1936
2034.20 1998
2034.63 1959
2035.05 1941
2035.48 1947
2035.90 1979
2036.33 1950
2036.75 1920
2037.18 1981
2037.60 2087
2038.03 2047
2038.45 2112
2038.88 2158
2039.31 2000
2039.73 2008
2040.16 2100
2040.58 2183
2041.01 2086
2041.43 2129
2041.86 1983
2042.29 1877
2042.71 1957
2043.14 1922
2043.56 2002
2043.99 1897
2044.42 1989
2044.84 1971
2045.27 1954
2045.70 1947
2046.12 2006
2046.55 2115
2046.98 2030
2047.40 1860
2047.83 1983
2048.25 1961
2048.68 2036
2049.11 2002
2049.53 1977
2049.96 1828
2050.39 1984
2050.82 1884
2051.24 1864
2051.67 1846
2052.10 2002
2052.52 1835
2052.95 1879
2053.38 1992
2053.80 1880
2054.23 1870
2054.66 1787
2055.09 1899
2055.51 1947
2055.94 1896
2056.37 1947
2056.80 2063
2057.22 1829
2057.65 1850
2058.08 1872
2058.51 1999
2058.93 1985
2059.36 1832
2059.79 1977
2060.22 1920
2060.65 1910
2061.07 2027
2061.50 1951
2061.93 1975
2062.36 1899
2062.79 2056
2063.21 2001
2063.64 2203
2064.07 2184
2064.50 2287
2064.93 2444
2065.36 2676
2065.78 2628
2066.21 2642
2066.64 2652
2067.07 2757
2067.50 2787
2067.93 2894
2068.36 2527
2068.78 2423
2069.21 2227
2069.64 2070
2070.07 1972
2070.50 1980
2070.93 2101
2071.36 2023
2071.79 1942
2072.22 1874
2072.64 1864
2073.07 1911
2073.50 1952
2073.93 1898
2074.36 1939
2074.79 2049
2075.22 2035
2075.65 1976
2076.08 2077
2076.51 1920
2076.94 1942
2077.37 2028
2077.80 2130
2078.23 2249
2078.66 2300
2079.09 2198
2079.52 2179
2079.95 2471
2080.38 2354
2080.81 2413
2081.24 2292
2081.67 2234
2082.10 2217
2082.53 2012
2082.96 2164
2083.39 2097
2083.82 2051
2084.25 2026
2084.68 2021
2085.11 1934
2085.54 2013
2085.97 2049
2086.40 2161
2086.83 2067
2087.26 1976
2087.69 2022
2088.12 1917
2088.55 1829
2088.99 1951
2089.42 1916
2089.85 2041
2090.28 2027
2090.71 2081
2091.14 1889
2091.57 1946
2092.00 1922
2092.43 1956
2092.86 1896
2093.30 1900
2093.73 1876
2094.16 1921
2094.59 2025
2095.02 1991
2095.45 1880
2095.88 1826
2096.32 1933
2096.75 1868
2097.18 1925
2097.61 1879
2098.04 1951
2098.47 2089
2098.91 1983
2099.34 1738
2099.77 1868
2100.20 1825
2100.63 1778
2101.07 1852
2101.50 1790
2101.93 1895
2102.36 1676
2102.80 1679
2103.23 1796
2103.66 1727
2104.09 1781
2104.52 1866
2104.96 1774
2105.39 1943
2105.82 1876
2106.25 1895
2106.69 1884
2107.12 1916
2107.55 2012
2107.99 2085
2108.42 2196
2108.85 2167
2109.28 2026
2109.72 1986
2110.15 2048
2110.58 2000
2111.02 2010
2111.45 1933
2111.88 1914
2112.32 1834
2112.75 1861
2113.18 1870
2113.62 1797
2114.05 1793
2114.48 1914
2114.92 1867
2115.35 1846
2115.78 1956
2116.22 1883
2116.65 1864
2117.08 1955
2117.52 1720
2117.95 1787
2118.39 1851
2118.82 1918
2119.25 1830
2119.69 1845
2120.12 1894
2120.56 1928
2120.99 1831
2121.42 1893
2121.86 1890
2122.29 1943
2122.73 1896
2123.16 1810
2123.60 1848
2124.03 1798
2124.46 1772
2124.90 1900
2125.33 1789
2125.77 1664
2126.20 1882
2126.64 1870
2127.07 1786
2127.51 1796
2127.94 1783
2128.38 1745
2128.81 1816
2129.25 1948
2129.68 1984
2130.12 1904
2130.55 2026
2130.99 1931
2131.42 1841
2131.86 1860
2132.29 1980
2132.73 1896
2133.16 1843
2133.60 1776
2134.03 1845
2134.47 2006
2134.91 1987
2135.34 1954
2135.78 1993
2136.21 2159
2136.65 2128
2137.08 2188
2137.52 2144
2137.96 2074
2138.39 1958
2138.83 2040
2139.26 1893
2139.70 1876
2140.14 1948
2140.57 1910
2141.01 1849
2141.44 1808
2141.88 1824
2142.32 1774
2142.75 1773
2143.19 1760
2143.63 1717
2144.06 1765
2144.50 1869
2144.94 1871
2145.37 1859
2145.81 1765
2146.25 1759
2146.68 1834
2147.12 1829
2147.56 1900
2147.99 1842
2148.43 1960
2148.87 1963
2149.30 1989
2149.74 2023
2150.18 1929
2150.61 1939
2151.05 2064
2151.49 2103
2151.93 1919
2152.36 1960
2152.80 2050
2153.24 2066
2153.68 2092
2154.11 1936
2154.55 2033
2154.99 1927
2155.43 1960
2155.86 2040
2156.30 1891
2156.74 1854
2157.18 1885
2157.62 2009
2158.05 1876
2158.49 1841
2158.93 1797
2159.37 1825
2159.81 1900
2160.24 2046
2160.68 2078
2161.12 2097
2161.56 2121
2162.00 1884
2162.43 1899
2162.87 1984
2163.31 2031
2163.75 2110
2164.19 1979
2164.63 1880
2165.07 1895
2165.50 1981
2165.94 1913
2166.38 1791
2166.82 1815
2167.26 1971
2167.70 2028
2168.14 2058
2168.58 1984
2169.02 2104
2169.45 2170
2169.89 2232
2170.33 2024
2170.77 1959
2171.21 2230
2171.65 2202
2172.09 2173
2172.53 2269
2172.97 2323
2173.41 2491
2173.85 2494
2174.29 2661
2174.73 2743
2175.17 2696
2175.61 2631
2176.05 2671
2176.49 2796
2176.93 2672
2177.37 2577
2177.81 2602
2178.25 2585
2178.69 2472
2179.13 2284
2179.57 2155
2180.01 2081
2180.45 2031
2180.89 2071
2181.33 2100
2181.77 2159
2182.21 2003
2182.65 1978
2183.09 1949
2183.53 1968
2183.97 1866
2184.41 1945
2184.85 1876
2185.29 1939
2185.73 2027
2186.17 1905
2186.61 1914
2187.05 1974
2187.49 1873
2187.94 1957
2188.38 1876
2188.82 2073
2189.26 1928
2189.70 1904
2190.14 1857
2190.58 1906
2191.02 2081
2191.46 2105
2191.91 2047
2192.35 1976
2192.79 2059
2193.23 2027
2193.67 2200
2194.11 2118
2194.55 1947
2195.00 2171
2195.44 2296
2195.88 2232
2196.32 2179
2196.76 2240
2197.21 2366
2197.65 2185
2198.09 2145
2198.53 2147
2198.97 2022
2199.42 1927
2199.86 1956
2200.30 1959
2200.74 2113
2201.18 2207
2201.63 1991
2202.07 2083
2202.51 1985
2202.95 2028
2203.40 1911
2203.84 2043
2204.28 1950
2204.72 2048
2205.17 1997
2205.61 1980
2206.05 1982
2206.49 2000
2206.94 2037
2207.38 2123
2207.82 2098
2208.27 1978
2208.71 2152
2209.15 2142
2209.60 2126
2210.04 2156
2210.48 2127
2210.92 2190
2211.37 1941
2211.81 2016
2212.25 2015
2212.70 1938
2213.14 2170
2213.59 2192
2214.03 2005
2214.47 1947
2214.92 1959
2215.36 2083
2215.80 2101
2216.25 1984
2216.69 1959
2217.14 1887
2217.58 1842
2218.02 1761
2218.47 1955
2218.91 1986
2219.36 1998
2219.80 1904
2220.24 1914
2220.69 1813
2221.13 1840
2221.58 1996
2222.02 1925
2222.46 2060
2222.91 1956
2223.35 2112
2223.80 2128
2224.24 2201
2224.69 2134
2225.13 2128
2225.58 2124
2226.02 2117
2226.47 2155
2226.91 2015
2227.36 2101
2227.80 2022
2228.25 2019
2228.69 2088
2229.14 2040
2229.58 2172
2230.03 2181
2230.47 2291
2230.92 2181
2231.36 2166
2231.81 2248
2232.25 2369
2232.70 2368
2233.14 2171
2233.59 2098
2234.03 2158
2234.48 2204
2234.93 2223
2235.37 2136
2235.82 2001
2236.26 1976
2236.71 2068
2237.16 2081
2237.60 2109
2238.05 1996
2238.49 1977
2238.94 1951
2239.39 1914
2239.83 1864
2240.28 1914
2240.72 1819
2241.17 1937
2241.62 1896
2242.06 1862
2242.51 1907
2242.96 1894
2243.40 1920
2243.85 1783
2244.30 1638
2244.74 1738
2245.19 1738
2245.64 1768
2246.08 1732
2246.53 1668
2246.98 1733
2247.42 1685
2247.87 1804
2248.32 1752
2248.76 1813
2249.21 1819
2249.66 1853
2250.10 1799
2250.55 1782
2251.00 1765
2251.45 1935
2251.89 1901
2252.34 1825
2252.79 1888
2253.24 1905
2253.68 1849
2254.13 1855
2254.58 1851
2255.03 1864
2255.47 1830
2255.92 1723
2256.37 1706
2256.82 1733
2257.27 1704
2257.71 1789
2258.16 1806
2258.61 1802
2259.06 1680
2259.51 1841
2259.95 1843
2260.40 1798
2260.85 1966
2261.30 2031
2261.75 1976
2262.19 2093
2262.64 2112
2263.09 2011
2263.54 2133
2263.99 2136
2264.44 2060
2264.89 2066
2265.33 2128
2265.78 1985
2266.23 2158
2266.68 2268
2267.13 2035
2267.58 2075
2268.03 2022
2268.48 2027
2268.93 2033
2269.37 2141
2269.82 2261
2270.27 2244
2270.72 2228
2271.17 2238
2271.62 2113
2272.07 2088
2272.52 2176
2272.97 2226
2273.42 2149
2273.87 2187
2274.32 2164
2274.77 2021
2275.22 1932
2275.67 1873
2276.12 1992
2276.57 2044
2277.02 1876
2277.47 1894
2277.92 1952
2278.37 1841
2278.82 1902
2279.27 1916
2279.72 1919
2280.17 1960
2280.62 1960
2281.07 2125
2281.52 1948
2281.97 2019
2282.42 1943
2282.87 1862
2283.32 1899
2283.77 1891
2284.22 1947
2284.67 2023
2285.12 1848
2285.57 1903
2286.02 1917
2286.47 1992
2286.92 2114
2287.37 2099
2287.82 2205
2288.28 2306
2288.73 2352
2289.18 2444
2289.63 2732
2290.08 2956
2290.53 2946
2290.98 3097
2291.43 3017
2291.88 3164
2292.34 3195
2292.79 3067
2293.24 2885
2293.69 2793
2294.14 2798
2294.59 2697
2295.05 2582
2295.50 2495
2295.95 2377
2296.40 2375
2296.85 2272
2297.30 2261
2297.76 1962
2298.21 1870
2298.66 1998
2299.11 1971
2299.56 1951
2300.02 2105
2300.47 2001
2300.92 1942
2301.37 1895
2301.82 1779
2302.28 1707
2302.73 1799
2303.18 1682
2303.63 1768
2304.09 1841
2304.54 1946
2304.99 1850
2305.44 1852
2305.90 1820
2306.35 1926
2306.80 1999
2307.26 1942
2307.71 1971
2308.16 1991
2308.61 1890
2309.07 2194
2309.52 2274
2309.97 2311
2310.43 2295
2310.88 2184
2311.33 2175
2311.79 2153
2312.24 2268
2312.69 2394
2313.15 2255
2313.60 2128
2314.05 2124
2314.51 2124
2314.96 2081
2315.41 2030
2315.87 2037
2316.32 2084
2316.77 2128
2317.23 2215
2317.68 2101
2318.14 2112
2318.59 2024
2319.04 2206
2319.50 2154
2319.95 2072
2320.41 2142
2320.86 2124
2321.31 1961
2321.77 2011
2322.22 2123
2322.68 2127
2323.13 2188
2323.59 2126
2324.04 2074
2324.50 2264
2324.95 2447
2325.40 2305
2325.86 2189
2326.31 2313
2326.77 2266
2327.22 2383
2327.68 2400
2328.13 2331
2328.59 2354
2329.04 2429
2329.50 2387
2329.95 2517
2330.41 2408
2330.86 2652
2331.32 2649
2331.77 2542
2332.23 2523
2332.68 2289
2333.14 2192
2333.59 2122
2334.05 2102
2334.51 2127
2334.96 2128
2335.42 1911
2335.87 1954
2336.33 1899
2336.78 1852
2337.24 2009
2337.70 1925
2338.15 2072
2338.61 2044
2339.06 2061
2339.52 2057
2339.97 2013
2340.43 2129
2340.89 2080
2341.34 2062
2341.80 2108
2342.26 2109
2342.71 2016
2343.17 2013
2343.62 1979
2344.08 1997
2344.54 1986
2344.99 2072
2345.45 1991
2345.91 2083
2346.36 2165
2346.82 2194
2347.28 2161
2347.73 2203
2348.19 2274
2348.65 2222
2349.10 2231
2349.56 2346
2350.02 2184
2350.48 2070
2350.93 2111
2351.39 2085
2351.85 2122
2352.30 1923
2352.76 1944
2353.22 2042
2353.68 1986
2354.13 1938
2354.59 1951
2355.05 1981
2355.51 2089
2355.96 1942
2356.42 1906
2356.88 2014
2357.34 1902
2357.79 2007
2358.25 1996
2358.71 1955
2359.17 2057
2359.63 2035
2360.08 1973
2360.54 2118
2361.00 2103
2361.46 2026
2361.92 1998
2362.37 2005
2362.83 1894
2363.29 1925
2363.75 1945
2364.21 1941
2364.67 2015
2365.12 1913
2365.58 1994
2366.04 1940
2366.50 2005
2366.96 2052
2367.42 1989
2367.88 2045
2368.33 1985
2368.79 2154
2369.25 2231
2369.71 2182
2370.17 2111
2370.63 2063
2371.09 2153
2371.55 1958
2372.01 2072
2372.47 1979
2372.92 2018
2373.38 2121
2373.84 2077
2374.30 2027
2374.76 2075
2375.22 2083
2375.68 2103
2376.14 2174
2376.60 2131
2377.06 1990
2377.52 2089
2377.98 2018
2378.44 2093
2378.90 2157
2379.36 2087
2379.82 2207
2380.28 2220
2380.74 2095
2381.20 2023
2381.66 2035
2382.12 2062
2382.58 2031
2383.04 1921
2383.50 2028
2383.96 2060
2384.42 1994
2384.88 1972
2385.34 1983
2385.80 1910
2386.26 1869
2386.72 1884
2387.18 2021
2387.64 1880
2388.10 1880
2388.56 2000
2389.03 2005
2389.49 2001
2389.95 2004
2390.41 2021
2390.87 2095
2391.33 2131
2391.79 2169
2392.25 2121
2392.71 2013
2393.17 1911
2393.64 1984
2394.10 2083
2394.56 2003
2395.02 1956
2395.48 1949
2395.94 1972
2396.40 1957
2396.87 1861
2397.33 1876
2397.79 1917
2398.25 1808
2398.71 1925
2399.17 2065
2399.64 1870
2400.10 1936
2400.56 1840
2401.02 1903
2401.48 1817
2401.95 1816
2402.41 1748
2402.87 1817
2403.33 1879
2403.79 1868
2404.26 1924
2404.72 1811
2405.18 1861
2405.64 1848
2406.11 1883
2406.57 1976
2407.03 1995
2407.49 1883
2407.96 1955
2408.42 1997
2408.88 1874
2409.34 1897
2409.81 1913
2410.27 1778
2410.73 1733
2411.20 1878
2411.66 1835
2412.12 1784
2412.58 1895
2413.05 1792
2413.51 1993
2413.97 1932
2414.44 1989
2414.90 2002
2415.36 2148
2415.83 2113
2416.29 2218
2416.75 2423
2417.22 2378
2417.68 2532
2418.14 2415
2418.61 2358
2419.07 2635
2419.54 2639
2420.00 2521
2420.46 2592
2420.93 2534
2421.39 2457
2421.85 2473
2422.32 2297
2422.78 2246
2423.25 2252
2423.71 2192
2424.17 2134
2424.64 2151
2425.10 1995
2425.57 1950
2426.03 1981
2426.50 2007
2426.96 1957
2427.42 1940
2427.89 1864
2428.35 1864
2428.82 1918
2429.28 1982
2429.75 1931
2430.21 1913
2430.68 1991
2431.14 1946
2431.61 1904
2432.07 1949
2432.54 2006
2433.00 1955
2433.47 1959
2433.93 1917
2434.40 1908
2434.86 2139
2435.33 2167
2435.79 2065
2436.26 2120
2436.72 2103
2437.19 2127
2437.65 2062
2438.12 1926
2438.59 1874
2439.05 2013
2439.52 2290
2439.98 2208
2440.45 2068
2440.91 2197
2441.38 2255
2441.85 2275
2442.31 2197
2442.78 2054
2443.24 2089
2443.71 2181
2444.18 2085
2444.64 2179
2445.11 1991
2445.57 1944
2446.04 2022
2446.51 1999
2446.97 1926
2447.44 1832
2447.91 1874
2448.37 1828
2448.84 1747
2449.31 1723
2449.77 1723
2450.24 1755
2450.71 1873
2451.17 1930
2451.64 1879
2452.11 1823
2452.57 1866
2453.04 1861
2453.51 1870
2453.97 1909
2454.44 1903
2454.91 1778
2455.37 1819
2455.84 1797
2456.31 1931
2456.78 2136
2457.24 1993
2457.71 1926
2458.18 1861
2458.65 1931
2459.11 1916
2459.58 1804
2460.05 1769
2460.52 1680
2460.98 1823
2461.45 1811
2461.92 1865
2462.39 1824
2462.85 1799
2463.32 1799
2463.79 1882
2464.26 1830
2464.73 1941
2465.19 2066
2465.66 2100
2466.13 2058
2466.60 2014
2467.07 2050
2467.54 1925
2468.00 1878
2468.47 1913
2468.94 1906
2469.41 1875
2469.88 1969
2470.35 1807
2470.82 1689
2471.28 1810
2471.75 1944
2472.22 1957
2472.69 1746
2473.16 1697
2473.63 1756
2474.10 1782
2474.57 1682
2475.03 1673
2475.50 1720
2475.97 1811
2476.44 1767
2476.91 1759
2477.38 1851
2477.85 1979
2478.32 1798
2478.79 1841
2479.26 1897
2479.73 1824
2480.20 1912
2480.67 1957
2481.14 1793
2481.61 1809
2482.08 1861
2482.54 1829
2483.01 1976
2483.48 1806
2483.95 1749
2484.42 1784
2484.89 1784
2485.36 1736
2485.83 1875
2486.30 1821
2486.77 1836
2487.24 1924
2487.71 1999
2488.18 1968
2488.66 1911
2489.13 1950
2489.60 1971
2490.07 1811
2490.54 1839
2491.01 2001
2491.48 1979
2491.95 2048
2492.42 1936
2492.89 1860
2493.36 2034
2493.83 2153
2494.30 2097
2494.77 2148
2495.24 2244
2495.72 2060
2496.19 1976
2496.66 1821
2497.13 1909
2497.60 2064
2498.07 1920
2498.54 1915
2499.01 1918
2499.48 1877
2499.96 1880
2500.43 1814
2500.90 1862
2501.37 1856
2501.84 1817
2502.31 1826
2502.78 1756
2503.26 1810
2503.73 1747
2504.20 1740
2504.67 1703
2505.14 1809
2505.62 1816
2506.09 1945
2506.56 1972
2507.03 1959
2507.50 2162
2507.98 2109
2508.45 1970
2508.92 2260
2509.39 2218
2509.86 2086
2510.34 2193
2510.81 2376
2511.28 2309
2511.75 2386
2512.23 2549
2512.70 2353
2513.17 2337
2513.64 2275
2514.12 2261
2514.59 2285
2515.06 2249
2515.54 2223
2516.01 2193
2516.48 1871
2516.95 1935
2517.43 1907
2517.90 1974
2518.37 1980
2518.85 2037
2519.32 1949
2519.79 1959
2520.27 1948
2520.74 1862
2521.21 1887
2521.69 1911
2522.16 1818
2522.63 1862
2523.11 1901
2523.58 1789
2524.05 1855
2524.53 1834
2525.00 1963
2525.48 1772
2525.95 1787
2526.42 1833
2526.90 1865
2527.37 1783
2527.85 1756
2528.32 1810
2528.79 1878
2529.27 1900
2529.74 1906
2530.22 1843
2530.69 1906
2531.16 1896
2531.64 1859
2532.11 1921
2532.59 1897
2533.06 1951
2533.54 1947
2534.01 1791
2534.49 1938
2534.96 1971
2535.44 1976
2535.91 1804
2536.38 1825
2536.86 1737
2537.33 1808
2537.81 1802
2538.28 1795
2538.76 1749
2539.23 2004
2539.71 2067
2540.18 2019
2540.66 1864
2541.13 1998
2541.61 2008
2542.09 2010
2542.56 2002
2543.04 1962
2543.51 2134
2543.99 1980
2544.46 1874
2544.94 1838
2545.41 1850
2545.89 1975
2546.37 2045
2546.84 2163
2547.32 2164
2547.79 2255
2548.27 2180
2548.74 2162
2549.22 2150
2549.70 2223
2550.17 2300
2550.65 2224
2551.13 2242
2551.60 2243
2552.08 2308
2552.55 2107
2553.03 2257
2553.51 2316
2553.98 2159
2554.46 2106
2554.94 2397
2555.41 2353
2555.89 2237
2556.37 2265
2556.84 2141
2557.32 2135
2557.80 2112
2558.27 2090
2558.75 1904
2559.23 2101
2559.70 1838
2560.18 1781
2560.66 1842
2561.14 1960
2561.61 1884
2562.09 1855
2562.57 1886
2563.04 1829
2563.52 1728
2564.00 1761
2564.48 1798
2564.95 1813
2565.43 1727
2565.91 1694
2566.39 1723
2566.86 1687
2567.34 1745
2567.82 1735
2568.30 1718
2568.77 1787
2569.25 1713
2569.73 1811
2570.21 1873
2570.69 1683
2571.16 1718
2571.64 1796
2572.12 1653
2572.60 1681
2573.08 1797
2573.56 1813
2574.03 1848
2574.51 1813
2574.99 1771
2575.47 1730
2575.95 1743
2576.43 1847
2576.90 1731
2577.38 1709
2577.86 1605
2578.34 1617
2578.82 1638
2579.30 1792
2579.78 1922
2580.26 1827
2580.73 1704
2581.21 1843
2581.69 1826
2582.17 1771
2582.65 1633
2583.13 1795
2583.61 1760
2584.09 1773
2584.57 1917
2585.05 1847
2585.53 1709
2586.01 1862
2586.49 1885
2586.97 1848
2587.44 1796
2587.92 1779
2588.40 1825
2588.88 1855
2589.36 1853
2589.84 1838
2590.32 1931
2590.80 1841
2591.28 1829
2591.76 1941
2592.24 1950
2592.72 1943
2593.20 1797
2593.68 1921
2594.16 2041
2594.64 1854
2595.12 1826
2595.60 1892
2596.08 2020
2596.56 1836
2597.05 1827
2597.53 1784
2598.01 1778
2598.49 1741
2598.97 1832
2599.45 1865
2599.93 1715
2600.41 1685
2600.89 1970
2601.37 1877
2601.85 1742
2602.33 1699
2602.81 1814
2603.29 1996
2603.78 2013
2604.26 1903
2604.74 1824
2605.22 1943
2605.70 1924
2606.18 1752
2606.66 1831
2607.14 1907
2607.63 1955
2608.11 1810
2608.59 1876
2609.07 1957
2609.55 2086
2610.03 2041
2610.52 2041
2611.00 2036
2611.48 1940
2611.96 1879
2612.44 1836
2612.92 1802
2613.41 1807
2613.89 1874
2614.37 1889
2614.85 2034
2615.34 1921
2615.82 1956
2616.30 2000
2616.78 2031
2617.26 2033
2617.75 2120
2618.23 2050
2618.71 2150
2619.19 2116
2619.68 2038
2620.16 1943
2620.64 2027
2621.12 1970
2621.61 1826
2622.09 1828
2622.57 1898
2623.06 1858
2623.54 1841
2624.02 1875
2624.50 1964
2624.99 1886
2625.47 1970
2625.95 1816
2626.44 1903
2626.92 1936
2627.40 2003
2627.89 2017
2628.37 1873
2628.85 1835
2629.34 1867
2629.82 1993
2630.30 1929
2630.79 2023
2631.27 1973
2631.75 1821
2632.24 1898
2632.72 1922
2633.21 2017
2633.69 2051
2634.17 1934
2634.66 1919
2635.14 1921
2635.62 1994
2636.11 1928
2636.59 1925
2637.08 1937
2637.56 1857
2638.05 1873
2638.53 1800
2639.01 1836
2639.50 1868
2639.98 1903
2640.47 1991
2640.95 1738
2641.44 1890
2641.92 1925
2642.41 1906
2642.89 1966
2643.38 1974
2643.86 2067
2644.34 1830
2644.83 1725
2645.31 1890
2645.80 1705
2646.28 1790
2646.77 1723
2647.25 1726
2647.74 1829
2648.22 1876
2648.71 1796
2649.20 1837
2649.68 1927
2650.17 1741
2650.65 1880
2651.14 1861
2651.62 1808
2652.11 1712
2652.59 1677
2653.08 1679
2653.56 1783
2654.05 1863
2654.54 1890
2655.02 1970
2655.51 1786
2655.99 1815
2656.48 1804
2656.97 1927
2657.45 1892
2657.94 1812
2658.42 1833
2658.91 1884
2659.40 1922
2659.88 1852
2660.37 1805
2660.85 1870
2661.34 1832
2661.83 1803
2662.31 1860
2662.80 1914
2663.29 1867
2663.77 2039
2664.26 1949
2664.75 1894
2665.23 1946
2665.72 1856
2666.21 2016
2666.69 1849
2667.18 1872
2667.67 1892
2668.15 1888
2668.64 1947
2669.13 1942
2669.62 1920
2670.10 1882
2670.59 1881
2671.08 1894
2671.56 1832
2672.05 1856
2672.54 2035
2673.03 2041
2673.51 2139
2674.00 2294
2674.49 2288
2674.98 2345
2675.46 2453
2675.95 2415
2676.44 2417
2676.93 2463
2677.42 2474
2677.90 2221
2678.39 2165
2678.88 2207
2679.37 2026
2679.86 1943
2680.34 1976
2680.83 1955
2681.32 1983
2681.81 1917
2682.30 1843
2682.79 2007
2683.27 1948
2683.76 1938
2684.25 1843
2684.74 1948
2685.23 2054
2685.72 1892
2686.20 1849
2686.69 1816
2687.18 1834
2687.67 1793
2688.16 1823
2688.65 1907
2689.14 1830
2689.63 1816
2690.12 1851
2690.60 1776
2691.09 1615
2691.58 1686
2692.07 1818
2692.56 1825
2693.05 1702
2693.54 1807
2694.03 1883
2694.52 1859
2695.01 1748
2695.50 1890
2695.99 1946
2696.48 1824
2696.97 1830
2697.46 1755
2697.95 1892
2698.43 1930
2698.92 1903
2699.41 1905
2699.90 1898
2700.39 2026
2700.88 2056
2701.37 2026
2701.86 2105
2702.35 2092
2702.84 2086
2703.33 1997
2703.83 1984
2704.32 1884
2704.81 1903
2705.30 1904
2705.79 1935
2706.28 1940
2706.77 1922
2707.26 1754
2707.75 1749
2708.24 1800
2708.73 1807
2709.22 1870
2709.71 1774
2710.20 1716
2710.69 1734
2711.18 1709
2711.68 1727
2712.17 1724
2712.66 1788
2713.15 1822
2713.64 1772
2714.13 1871
2714.62 1784
2715.11 1851
2715.60 1730
2716.10 1702
2716.59 1796
2717.08 1825
2717.57 1797
2718.06 1736
2718.55 1654
2719.04 1574
2719.54 1731
2720.03 1737
2720.52 1801
2721.01 1780
2721.50 1860
2722.00 1924
2722.49 1905
2722.98 2101
2723.47 1992
2723.96 2018
2724.46 1836
2724.95 2034
2725.44 2016
2725.93 1990
2726.42 1937
2726.92 1920
2727.41 1778
2727.90 1694
2728.39 1713
2728.89 1636
2729.38 1712
2729.87 1712
2730.36 1764
2730.86 1770
2731.35 1811
2731.84 1755
2732.34 1826
2732.83 1736
2733.32 1811
2733.81 1846
2734.31 1706
2734.80 1886
2735.29 1817
2735.79 1934
2736.28 1876
2736.77 1905
2737.27 1976
2737.76 1927
2738.25 1819
2738.75 1826
2739.24 1870
2739.73 1838
2740.23 1847
2740.72 1897
2741.21 1964
2741.71 1945
2742.20 1848
2742.69 1751
2743.19 1826
2743.68 1876
2744.18 1797
2744.67 1747
2745.16 1840
2745.66 1826
2746.15 1763
2746.65 1725
2747.14 1767
2747.63 1805
2748.13 1870
2748.62 1867
2749.12 1927
2749.61 1841
2750.11 1642
2750.60 1691
2751.10 1677
2751.59 1829
2752.08 1759
2752.58 1841
2753.07 1774
2753.57 1632
2754.06 1725
2754.56 1848
2755.05 1802
2755.55 1789
2756.04 1799
2756.54 1956
2757.03 1893
2757.53 1866
2758.02 1906
2758.52 1979
2759.01 1895
2759.51 1734
2760.00 1813
2760.50 1741
2760.99 1770
2761.49 1752
2761.99 1699
2762.48 1695
2762.98 1847
2763.47 1774
2763.97 1770
2764.46 1653
2764.96 1747
2765.46 1780
2765.95 1798
2766.45 1710
2766.94 1839
2767.44 1664
2767.94 1676
2768.43 1633
2768.93 1685
2769.42 1811
2769.92 1797
2770.42 1671
2770.91 1758
2771.41 1875
2771.90 1867
2772.40 1869
2772.90 1980
2773.39 1991
2773.89 2001
2774.39 2061
2774.88 2056
2775.38 2157
2775.88 2172
2776.37 2283
2776.87 2155
2777.37 2196
2777.86 2443
2778.36 2378
2778.86 2236
2779.36 2225
2779.85 2135
2780.35 2067
2780.85 2121
2781.34 1969
2781.84 1862
2782.34 1763
2782.84 1866
2783.33 1940
2783.83 1797
2784.33 1817
2784.83 1791
2785.32 1847
2785.82 1722
2786.32 1784
2786.82 1850
2787.31 1773
2787.81 1822
2788.31 1808
2788.81 1698
2789.31 1732
2789.80 1721
2790.30 1660
2790.80 1610
2791.30 1647
2791.80 1825
2792.29 1766
2792.79 1669
2793.29 1697
2793.79 1838
2794.29 1786
2794.79 2038
2795.28 1974
2795.78 2051
2796.28 1989
2796.78 1985
2797.28 2099
2797.78 2151
2798.28 2067
2798.78 2078
2799.27 2187
2799.77 2102
2800.27 1980
2800.77 2150
2801.27 2098
2801.77 1891
2802.27 1873
2802.77 1927
2803.27 1837
2803.77 1913
2804.27 1850
2804.76 1986
2805.26 2122
2805.76 2203
2806.26 2185
2806.76 2166
2807.26 2255
2807.76 2533
2808.26 2512
2808.76 2631
2809.26 2676
2809.76 2617
2810.26 2464
2810.76 2407
2811.26 2129
2811.76 2091
2812.26 2275
2812.76 1949
2813.26 1916
2813.76 1943
2814.26 1961
2814.76 1895
2815.26 1912
2815.76 1911
2816.26 1791
2816.76 1813
2817.26 1935
2817.76 1905
2818.26 1976
2818.76 1877
2819.26 1982
2819.76 2087
2820.27 1989
2820.77 1858
2821.27 1853
2821.77 1951
2822.27 1879
2822.77 1963
2823.27 1806
2823.77 1905
2824.27 1983
2824.77 1832
2825.27 1854
2825.78 1932
2826.28 1997
2826.78 1939
2827.28 1809
2827.78 1925
2828.28 1854
2828.78 1680
2829.29 1755
2829.79 1909
2830.29 1838
2830.79 1777
2831.29 1829
2831.79 1826
2832.30 1847
2832.80 1756
2833.30 1846
2833.80 1912
2834.30 1873
2834.80 1913
2835.31 1895
2835.81 1958
2836.31 2137
2836.81 1963
2837.32 2006
2837.82 2021
2838.32 2064
2838.82 2016
2839.32 1969
2839.83 1866
2840.33 1900
2840.83 1967
2841.33 1929
2841.84 1934
2842.34 1881
2842.84 1695
2843.35 1818
2843.85 1823
2844.35 1807
2844.85 1878
2845.36 1848
2845.86 1870
2846.36 1924
2846.87 2047
2847.37 1986
2847.87 1976
2848.38 1934
2848.88 2085
2849.38 2162
2849.89 2131
2850.39 2054
2850.89 1941
2851.40 1871
2851.90 1903
2852.40 1877
2852.91 1974
2853.41 1911
2853.91 1845
2854.42 1740
2854.92 1700
2855.42 1731
2855.93 1743
2856.43 1713
2856.94 1696
2857.44 1706
2857.94 1810
2858.45 1827
2858.95 1713
2859.46 1706
2859.96 1766
2860.47 1857
2860.97 1788
2861.47 1732
2861.98 1951
2862.48 1892
2862.99 1772
2863.49 1703
2864.00 1723
2864.50 1770
2865.01 1822
2865.51 1666
2866.02 1587
2866.52 1642
2867.02 1639
2867.53 1705
2868.03 1774
2868.54 1762
2869.04 1727
2869.55 1657
2870.05 1741
2870.56 1832
2871.07 1806
2871.57 1841
2872.08 1972
2872.58 1959
2873.09 1950
2873.59 2077
2874.10 1976
2874.60 2026
2875.11 1957
2875.61 2052
2876.12 2054
2876.63 2007
2877.13 1983
2877.64 1858
2878.14 1933
2878.65 2061
2879.15 1947
2879.66 1959
2880.17 1906
2880.67 1844
2881.18 1861
2881.68 1926
2882.19 1953
2882.70 1983
2883.20 2148
2883.71 2080
2884.22 2122
2884.72 2010
2885.23 1921
2885.74 2011
2886.24 2141
2886.75 2133
2887.25 2151
2887.76 2235
2888.27 2321
2888.77 2489
2889.28 2407
2889.79 2233
2890.30 2229
2890.80 2197
2891.31 2256
2891.82 2177
2892.32 2112
2892.83 2200
2893.34 2077
2893.84 2174
2894.35 2312
2894.86 2236
2895.37 2261
2895.87 2404
2896.38 2363
2896.89 2388
2897.40 2456
2897.90 2328
2898.41 2402
2898.92 2430
2899.43 2456
2899.93 2314
2900.44 2337
2900.95 2243
2901.46 2258
2901.97 2250
2902.47 2209
2902.98 2332
2903.49 2221
2904.00 2201
2904.51 2210
2905.01 2237
2905.52 2319
2906.03 2166
2906.54 2142
2907.05 2226
2907.56 2051
2908.06 2036
2908.57 2018
2909.08 1904
2909.59 1896
2910.10 1760
2910.61 1931
2911.12 1960
2911.62 1769
2912.13 1877
2912.64 1999
2913.15 1869
2913.66 1762
2914.17 1779
2914.68 1809
2915.19 1907
2915.70 2014
2916.21 1811
2916.71 1761
2917.22 1670
2917.73 1760
2918.24 1731
2918.75 1695
2919.26 1918
2919.77 1894
2920.28 1841
2920.79 1847
2921.30 1817
2921.81 1672
2922.32 1964
2922.83 2217
2923.34 2058
2923.85 2056
2924.36 2107
2924.87 2188
2925.38 2315
2925.89 2296
2926.40 2222
2926.91 2290
2927.42 2414
2927.93 2309
2928.44 2114
2928.95 2045
2929.46 2013
2929.97 1892
2930.48 2003
2930.99 1927
2931.50 1855
2932.01 1822
2932.52 1772
2933.03 1833
2933.54 1673
2934.05 1767
2934.56 1799
2935.08 1828
2935.59 1896
2936.10 2032
2936.61 2167
2937.12 2034
2937.63 2016
2938.14 1968
2938.65 1935
2939.16 2078
2939.67 2031
2940.19 1962
2940.70 1934
2941.21 1951
2941.72 1760
2942.23 1767
2942.74 1830
2943.25 1844
2943.77 1955
2944.28 2068
2944.79 2044
2945.30 2088
2945.81 2229
2946.32 2235
2946.84 2416
2947.35 2293
2947.86 2239
2948.37 2192
2948.88 2148
2949.40 2145
2949.91 2051
2950.42 1969
2950.93 1773
2951.44 1847
2951.96 1906
2952.47 1832
2952.98 1741
2953.49 1661
2954.01 1745
2954.52 1730
2955.03 1699
2955.54 1811
2956.06 1793
2956.57 1838
2957.08 1789
2957.60 1786
2958.11 1829
2958.62 1787
2959.13 1836
2959.65 1900
2960.16 2092
2960.67 2060
2961.19 2049
2961.70 2221
2962.21 2172
2962.73 2073
2963.24 2065
2963.75 2137
2964.27 2247
2964.78 1995
2965.29 2008
2965.81 1886
2966.32 1928
2966.83 2004
2967.35 2033
2967.86 1814
2968.37 1795
2968.89 1916
2969.40 1897
2969.91 1950
2970.43 1819
2970.94 1703
2971.46 1784
2971.97 1761
2972.48 1913
2973.00 2040
2973.51 1896
2974.03 1821
2974.54 1698
2975.06 1724
2975.57 1896
2976.08 1941
2976.60 1959
2977.11 1936
2977.63 1843
2978.14 1869
2978.66 1805
2979.17 1829
2979.69 1939
2980.20 2043
2980.72 1926
2981.23 1932
2981.75 1814
2982.26 1847
2982.78 1965
2983.29 1986
2983.81 2063
2984.32 2056
2984.84 2077
2985.35 2059
2985.87 2038
2986.38 2288
2986.90 2339
2987.41 2175
2987.93 2120
2988.44 2138
2988.96 2224
2989.47 2130
2989.99 2113
2990.50 2379
2991.02 2257
2991.54 2276
2992.05 2420
2992.57 2441
2993.08 2374
2993.60 2331
2994.12 2393
2994.63 2507
2995.15 2573
2995.66 2541
2996.18 2669
2996.70 2785
2997.21 2935
2997.73 2937
2998.24 2914
2998.76 2871
2999.28 2846
2999.79 2895
3000.31 2910
3000.83 3095
3001.34 2946
3001.86 3185
3002.38 3607
3002.89 3876
3003.41 4311
3003.93 4906
3004.44 5217
3004.96 5517
3005.48 6154
3005.99 6341
3006.51 6329
3007.03 6263
3007.54 5713
3008.06 5366
3008.58 4882
3009.10 4483
3009.61 3987
3010.13 3243
3010.65 2949
3011.17 2804
3011.68 2721
3012.20 2549
3012.72 2382
3013.24 2386
3013.75 2398
3014.27 2464
3014.79 2402
3015.31 2354
3015.82 2391
3016.34 2457
3016.86 2569
3017.38 2639
3017.90 2517
3018.41 2666
3018.93 2801
3019.45 2717
3019.97 2598
3020.49 2490
3021.00 2541
3021.52 2445
3022.04 2342
3022.56 2302
3023.08 2290
3023.60 2481
3024.11 2458
3024.63 2428
3025.15 2416
3025.67 2488
3026.19 2407
3026.71 2435
3027.23 2428
3027.75 2258
3028.26 2112
3028.78 2134
3029.30 2123
3029.82 2094
3030.34 2029
3030.86 2150
3031.38 2216
3031.90 2112
3032.42 1962
3032.94 2015
3033.46 2010
3033.97 2060
3034.49 2128
3035.01 2162
3035.53 2169
3036.05 2119
3036.57 2084
3037.09 1976
3037.61 1934
3038.13 1997
3038.65 1928
3039.17 1997
3039.69 2000
3040.21 2021
3040.73 1928
3041.25 2035
3041.77 1959
3042.29 1859
3042.81 1926
3043.33 2016
3043.85 1985
3044.37 1882
3044.89 1990
3045.41 1936
3045.93 1916
3046.45 1878
3046.97 1975
3047.49 1862
3048.01 1881
3048.53 1781
3049.06 1833
3049.58 1883
3050.10 2091
3050.62 1973
3051.14 1815
3051.66 1845
3052.18 1908
3052.70 1952
3053.22 1828
3053.74 1817
3054.26 1955
3054.79 2055
3055.31 1975
3055.83 1964
3056.35 1873
3056.87 1832
3057.39 1903
3057.91 1818
3058.43 1895
3058.96 1944
3059.48 1856
3060.00 1816
3060.52 1971
3061.04 1950
3061.56 1917
3062.09 1878
3062.61 1958
3063.13 1929
3063.65 1834
3064.17 2045
3064.70 2225
3065.22 2182
3065.74 2273
3066.26 2207
3066.78 2158
3067.31 2033
3067.83 2162
3068.35 2176
3068.87 2228
3069.40 2302
3069.92 2181
3070.44 2109
3070.96 2146
3071.49 2050
3072.01 2015
3072.53 2032
3073.05 2182
3073.58 2225
3074.10 2085
3074.62 2138
3075.14 2189
3075.67 2192
3076.19 2274
3076.71 2160
3077.24 2238
3077.76 2287
3078.28 2411
3078.81 2396
3079.33 2314
3079.85 2704
3080.38 2630
3080.90 2756
3081.42 2814
3081.95 2682
3082.47 2834
3082.99 2787
3083.52 2935
3084.04 2822
3084.56 2934
3085.09 2736
3085.61 2794
3086.13 2597
3086.66 2718
3087.18 2721
3087.71 2586
3088.23 2557
3088.75 2439
3089.28 2319
3089.80 2357
3090.33 2394
3090.85 2418
3091.38 2428
3091.90 2513
3092.42 2477
3092.95 2455
3093.47 2613
3094.00 2588
3094.52 2549
3095.05 2643
3095.57 2757
3096.10 3124
3096.62 3105
3097.14 2770
3097.67 2904
3098.19 3018
3098.72 3245
3099.24 3384
3099.77 3621
3100.29 4119
3100.82 5005
3101.34 5710
3101.87 6942
3102.39 8008
3102.92 9050
3103.45 10534
3103.97 11496
3104.50 11576
3105.02 11496
3105.55 10837
3106.07 9750
3106.60 8567
3107.12 7242
3107.65 6085
3108.17 5153
3108.70 4270
3109.23 4000
3109.75 3460
3110.28 3281
3110.80 3186
3111.33 3441
3111.86 3263
3112.38 3151
3112.91 3232
3113.43 3007
3113.96 2974
3114.49 3033
3115.01 2928
3115.54 2696
3116.07 2548
3116.59 2526
3117.12 2537
3117.64 2567
3118.17 2458
3118.70 2491
3119.22 2458
3119.75 2406
3120.28 2372
3120.80 2409
3121.33 2465
3121.86 2658
3122.38 2695
3122.91 2749
3123.44 2860
3123.97 2762
3124.49 2775
3125.02 2629
3125.55 2456
3126.07 2478
3126.60 2298
3127.13 2267
3127.66 2221
3128.18 2214
3128.71 2148
3129.24 2200
3129.77 2063
3130.29 1932
3130.82 2062
3131.35 2088
3131.88 2089
3132.40 2120
3132.93 1957
3133.46 1945
3133.99 2125
3134.52 2163
3135.04 2211
3135.57 2232
3136.10 2091
3136.63 2003
3137.16 1960
3137.68 1968
3138.21 2117
3138.74 2120
3139.27 2046
3139.80 2092
3140.32 2095
3140.85 2096
3141.38 2088
3141.91 2011
3142.44 2080
3142.97 2232
3143.50 2123
3144.02 2153
3144.55 2108
3145.08 2016
3145.61 2077
3146.14 2047
3146.67 2220
3147.20 2360
3147.73 2481
3148.26 2550
3148.79 2458
3149.31 2497
3149.84 2632
3150.37 2655
3150.90 2579
3151.43 2448
3151.96 2465
3152.49 2391
3153.02 2258
3153.55 2156
3154.08 2123
3154.61 2228
3155.14 2199
3155.67 2135
3156.20 2117
3156.73 2197
3157.26 2323
3157.79 2255
3158.32 2158
3158.85 2166
3159.38 2235
3159.91 2209
3160.44 2249
3160.97 2223
3161.50 2223
3162.03 2194
3162.56 2015
3163.09 2111
3163.62 2016
3164.15 2002
3164.68 2037
3165.21 2075
3165.74 1995
3166.27 1847
3166.80 1926
3167.33 1885
3167.86 1874
3168.39 1972
3168.92 2015
3169.45 2012
3169.99 1853
3170.52 1862
3171.05 1870
3171.58 1836
3172.11 2030
3172.64 2040
3173.17 2178
3173.70 2131
3174.23 2054
3174.77 2004
3175.30 2207
3175.83 2194
3176.36 2307
3176.89 2283
3177.42 2198
3177.95 2196
3178.49 2287
3179.02 2251
3179.55 2181
3180.08 2220
3180.61 2167
3181.14 2078
3181.68 2027
3182.21 1868
3182.74 1793
3183.27 1979
3183.80 1940
3184.34 1945
3184.87 1897
3185.40 1943
3185.93 1980
3186.47 1979
3187.00 2054
3187.53 2078
3188.06 2009
3188.59 2105
3189.13 2012
3189.66 2064
3190.19 2034
3190.73 2004
3191.26 2066
3191.79 2142
3192.32 2067
3192.86 1891
3193.39 1870
3193.92 1869
3194.45 1830
3194.99 1897
3195.52 2042
3196.05 1928
3196.59 2006
3197.12 1926
3197.65 2083
3198.19 1989
3198.72 1911
3199.25 2014
3199.79 2027
3200.32 2129
3200.85 2161
3201.39 2139
3201.92 2331
3202.45 2298
3202.99 2517
3203.52 2441
3204.05 2376
3204.59 2343
3205.12 2386
3205.66 2184
3206.19 2096
3206.72 2154
3207.26 2195
3207.79 2092
3208.33 2161
3208.86 2270
3209.39 2327
3209.93 2276
3210.46 2150
3211.00 2155
3211.53 2228
3212.07 2453
3212.60 2382
3213.14 2332
3213.67 2472
3214.20 2432
3214.74 2260
3215.27 2193
3215.81 2194
3216.34 2046
3216.88 2248
3217.41 2242
3217.95 2116
3218.48 2009
3219.02 2054
3219.55 2102
3220.09 2090
3220.62 2055
3221.16 2125
3221.69 2115
3222.23 2189
3222.76 2136
3223.30 2209
3223.83 2235
3224.37 2304
3224.91 2351
3225.44 2494
3225.98 2413
3226.51 2335
3227.05 2243
3227.58 2118
3228.12 2190
3228.65 2102
3229.19 2166
3229.73 2102
3230.26 2258
3230.80 2256
3231.33 2247
3231.87 2079
3232.41 2132
3232.94 2178
3233.48 2148
3234.02 2280
3234.55 2314
3235.09 2392
3235.62 2312
3236.16 2461
3236.70 2463
3237.23 2388
3237.77 2496
3238.31 2689
3238.84 2668
3239.38 2708
3239.92 2621
3240.45 2644
3240.99 2581
3241.53 2548
3242.06 2637
3242.60 2706
3243.14 2569
3243.67 2454
3244.21 2290
3244.75 2518
3245.29 2523
3245.82 2497
3246.36 2497
3246.90 2505
3247.44 2509
3247.97 2570
3248.51 2729
3249.05 2697
3249.58 2697
3250.12 2623
3250.66 2669
3251.20 2623
3251.74 2677
3252.27 2668
3252.81 2839
3253.35 2762
3253.89 2825
3254.42 2902
3254.96 2670
3255.50 2936
3256.04 3085
3256.58 3068
3257.11 3035
3257.65 3111
3258.19 3162
3258.73 3454
3259.27 3590
3259.81 3509
3260.34 3754
3260.88 4223
3261.42 4369
3261.96 4653
3262.50 4669
3263.04 4878
3263.58 5273
3264.11 5685
3264.65 6054
3265.19 6732
3265.73 7593
3266.27 8175
3266.81 8485
3267.35 8959
3267.89 9183
3268.43 9458
3268.97 9155
3269.50 8202
3270.04 7767
3270.58 7082
3271.12 6077
3271.66 5140
3272.20 4454
3272.74 4174
3273.28 3516
3273.82 3375
3274.36 3401
3274.90 3401
3275.44 3285
3275.98 3089
3276.52 3096
3277.06 3189
3277.60 3156
3278.14 3131
3278.68 3000
3279.22 3141
3279.76 3169
3280.30 3129
3280.84 3145
3281.38 3129
3281.92 3158
3282.46 3039
3283.00 3049
3283.54 2979
3284.08 2997
3284.62 3034
3285.16 3240
3285.70 3194
3286.24 3118
3286.78 3382
3287.32 3390
3287.86 3453
3288.40 3401
3288.94 3431
3289.48 3491
3290.03 3175
3290.57 3298
3291.11 3416
3291.65 3478
3292.19 3541
3292.73 3585
3293.27 3721
3293.81 3983
3294.35 4198
3294.90 4675
3295.44 4828
3295.98 5212
3296.52 5448
3297.06 5389
3297.60 5339
3298.14 5173
3298.69 4811
3299.23 4553
3299.77 4400
3300.31 4231
3300.85 3796
3301.39 3601
3301.94 3384
3302.48 3316
3303.02 3205
3303.56 3229
3304.10 2981
3304.65 2991
3305.19 2866
3305.73 3097
3306.27 2940
3306.81 2946
3307.36 2870
3307.90 2857
3308.44 2935
3308.98 2906
3309.53 2848
3310.07 2916
3310.61 2852
3311.15 2842
3311.70 2812
3312.24 2827
3312.78 2873
3313.32 2842
3313.87 2900
3314.41 3033
3314.95 2930
3315.50 3111
3316.04 3341
3316.58 3657
3317.13 3603
3317.67 3612
3318.21 3825
3318.75 3891
3319.30 4037
3319.84 4054
3320.38 4029
3320.93 4169
3321.47 4306
3322.02 4503
3322.56 4456
3323.10 4344
3323.65 4424
3324.19 4089
3324.73 4142
3325.28 3995
3325.82 3944
3326.36 3941
3326.91 4062
3327.45 3903
3328.00 3634
3328.54 3766
3329.08 3734
3329.63 3847
3330.17 3738
3330.72 4231
3331.26 5078
3331.81 6498
3332.35 8101
3332.89 10616
3333.44 13175
3333.98 16924
3334.53 20313
3335.07 23344
3335.62 25969
3336.16 27882
3336.71 28772
3337.25 29635
3337.80 29527
3338.34 29190
3338.89 27281
3339.43 24898
3339.98 22470
3340.52 19183
3341.07 16472
3341.61 13010
3342.16 10577
3342.70 8790
3343.25 7223
3343.79 6159
3344.34 5387
3344.88 4956
3345.43 4580
3345.97 4232
3346.52 4010
3347.06 4028
3347.61 3888
3348.15 3769
3348.70 4003
3349.25 3684
3349.79 3507
3350.34 3612
3350.88 3561
3351.43 3498
3351.98 3495
3352.52 3553
3353.07 3548
3353.61 3367
3354.16 3428
3354.71 3506
3355.25 3397
3355.80 3331
3356.34 3442
3356.89 3386
3357.44 3476
3357.98 3310
3358.53 3256
3359.08 3227
3359.62 3360
3360.17 3448
3360.72 3199
3361.26 3214
3361.81 3223
3362.36 3221
3362.90 3179
3363.45 3151
3364.00 3075
3364.54 3253
3365.09 3262
3365.64 3196
3366.19 3172
3366.73 3282
3367.28 3262
3367.83 3098
3368.37 3078
3368.92 3154
3369.47 3108
3370.02 3039
3370.56 3206
3371.11 3323
3371.66 3451
3372.21 3664
3372.75 3908
3373.30 4261
3373.85 4487
3374.40 4604
3374.94 4865
3375.49 4790
3376.04 4796
3376.59 4847
3377.14 4465
3377.68 4350
3378.23 4082
3378.78 3679
3379.33 3356
3379.88 3265
3380.43 3128
3380.97 2926
3381.52 2819
3382.07 2947
3382.62 2789
3383.17 2449
3383.72 2533
3384.26 2625
3384.81 2587
3385.36 2497
3385.91 2541
3386.46 2456
3387.01 2402
3387.56 2501
3388.11 2389
3388.65 2331
3389.20 2434
3389.75 2414
3390.30 2423
3390.85 2515
3391.40 2381
3391.95 2290
3392.50 2322
3393.05 2391
3393.60 2266
3394.15 2308
3394.70 2393
3395.24 2363
3395.79 2429
3396.34 2396
3396.89 2503
3397.44 2462
3397.99 2415
3398.54 2491
3399.09 2495
3399.64 2536
3400.19 2422
3400.74 2376
3401.29 2341
3401.84 2372
3402.39 2209
3402.94 2193
3403.49 2058
3404.04 2171
3404.59 2163
3405.14 2274
3405.69 2289
3406.24 2171
3406.79 2143
3407.34 2076
3407.89 2164
3408.44 2125
3409.00 2139
3409.55 2262
3410.10 2421
3410.65 2436
3411.20 2587
3411.75 2669
3412.30 2702
3412.85 2612
3413.40 2580
3413.95 2610
3414.50 2692
3415.05 2758
3415.61 2701
3416.16 2692
3416.71 2538
3417.26 2543
3417.81 2472
3418.36 2347
3418.91 2198
3419.46 2276
3420.02 2289
3420.57 2191
3421.12 2290
3421.67 2401
3422.22 2405
3422.77 2449
3423.33 2569
3423.88 2663
3424.43 2810
3424.98 2744
3425.53 2808
3426.09 2732
3426.64 2839
3427.19 2648
3427.74 2461
3428.29 2511
3428.85 2406
3429.40 2304
3429.95 2171
3430.50 2226
3431.05 2222
3431.61 2108
3432.16 2109
3432.71 2045
3433.26 2054
3433.82 2106
3434.37 2135
3434.92 2221
3435.48 2211
3436.03 2147
3436.58 2202
3437.13 2157
3437.69 2185
3438.24 2305
3438.79 2187
3439.35 2115
3439.90 2179
3440.45 2218
3441.00 2226
3441.56 2028
3442.11 2171
3442.66 2130
3443.22 2291
3443.77 2226
3444.32 2046
3444.88 2104
3445.43 2124
3445.98 2115
3446.54 2159
3447.09 2029
3447.65 1998
3448.20 1960
3448.75 2030
3449.31 1964
3449.86 1861
3450.41 1928
3450.97 1997
3451.52 2115
3452.08 1955
3452.63 1849
3453.19 1789
3453.74 1907
3454.29 1822
3454.85 1866
3455.40 1940
3455.96 1933
3456.51 1813
3457.07 1876
3457.62 1796
3458.17 1926
3458.73 1942
3459.28 1829
3459.84 1796
3460.39 1892
3460.95 2056
3461.50 1899
3462.06 1912
3462.61 2019
3463.17 2027
3463.72 2146
3464.28 2187
3464.83 2092
3465.39 2061
3465.94 2203
3466.50 2104
3467.05 2060
3467.61 1999
3468.16 2121
3468.72 2109
3469.27 2146
3469.83 2247
3470.39 2284
3470.94 2134
3471.50 2254
3472.05 2161
3472.61 2144
3473.16 2252
3473.72 2327
3474.27 2279
3474.83 2120
3475.39 2179
3475.94 2206
3476.50 2294
3477.05 2339
3477.61 2290
3478.17 2336
3478.72 2596
3479.28 2549
3479.84 2570
3480.39 2703
3480.95 2695
3481.50 2725
3482.06 2858
3482.62 2668
3483.17 2652
3483.73 2813
3484.29 2806
3484.84 2595
3485.40 2763
3485.96 2598
3486.51 2673
3487.07 2622
3487.63 2743
3488.18 2916
3488.74 3028
3489.30 3343
3489.86 3710
3490.41 4127
3490.97 4700
3491.53 5411
3492.08 5835
3492.64 6409
3493.20 6998
3493.76 6936
3494.31 6696
3494.87 6371
3495.43 5925
3495.99 5442
3496.54 5728
3497.10 5443
3497.66 5752
3498.22 6161
3498.78 6414
3499.33 6382
3499.89 6921
3500.45 7649
3501.01 7640
3501.56 7658
3502.12 7355
3502.68 7069
3503.24 6733
3503.80 6236
3504.36 6226
3504.91 6234
3505.47 6170
3506.03 6310
3506.59 6154
3507.15 6117
3507.71 5845
3508.26 5553
3508.82 5228
3509.38 4911
3509.94 4511
3510.50 3923
3511.06 3749
3511.62 3693
3512.18 3300
3512.73 3134
3513.29 3006
3513.85 2977
3514.41 2829
3514.97 2796
3515.53 2619
3516.09 2566
3516.65 2701
3517.21 2521
3517.77 2506
3518.33 2656
3518.88 2705
3519.44 2621
3520.00 2525
3520.56 2484
3521.12 2444
3521.68 2544
3522.24 2674
3522.80 2596
3523.36 2736
3523.92 2537
3524.48 2608
3525.04 2546
3525.60 2514
3526.16 2505
3526.72 2459
3527.28 2400
3527.84 2341
3528.40 2184
3528.96 2306
3529.52 2077
3530.08 2082
3530.64 2172
3531.20 2176
3531.76 2046
3532.32 2237
3532.88 2166
3533.44 2089
3534.00 2266
3534.57 2219
3535.13 2108
3535.69 2046
3536.25 2197
3536.81 2128
3537.37 2285
3537.93 2228
3538.49 2268
3539.05 2263
3539.61 2209
3540.17 2346
3540.74 2353
3541.30 2173
3541.86 2205
3542.42 2327
3542.98 2406
3543.54 2320
3544.10 2217
3544.66 2289
3545.23 2285
3545.79 2321
3546.35 2325
3546.91 2189
3547.47 2312
3548.03 2268
3548.60 2154
3549.16 2049
3549.72 2084
3550.28 2037
3550.84 1936
3551.41 1986
3551.97 2001
3552.53 2078
3553.09 1928
3553.65 1885
3554.22 1912
3554.78 1906
3555.34 1837
3555.90 1840
3556.46 1913
3557.03 1933
3557.59 2022
3558.15 1795
3558.71 1773
3559.28 2022
3559.84 1962
3560.40 1895
3560.97 1969
3561.53 2039
3562.09 2143
3562.65 2043
3563.22 1897
3563.78 2016
3564.34 2001
3564.91 2071
3565.47 1967
3566.03 1925
3566.60 1845
3567.16 1854
3567.72 1755
3568.28 1800
3568.85 1762
3569.41 1792
3569.98 1866
3570.54 1840
3571.10 1806
3571.67 1720
3572.23 1724
3572.79 1754
3573.36 1668
3573.92 1845
3574.48 1823
3575.05 1842
3575.61 1853
3576.18 1835
3576.74 1853
3577.30 1897
3577.87 1841
3578.43 1987
3579.00 1972
3579.56 1977
3580.12 1932
3580.69 1947
3581.25 1902
3581.82 1770
3582.38 1829
3582.95 1977
3583.51 1987
3584.08 1885
3584.64 1834
3585.20 1934
3585.77 1936
3586.33 2055
3586.90 1820
3587.46 1726
3588.03 1837
3588.59 1845
3589.16 1822
3589.72 1758
3590.29 1827
3590.85 1820
3591.42 1962
3591.98 1858
3592.55 1830
3593.11 1861
3593.68 1877
3594.24 1901
3594.81 1844
3595.38 1912
3595.94 1840
3596.51 1769
3597.07 1863
3597.64 1737
3598.20 1750
3598.77 1893
3599.34 1898
3599.90 1848
3600.47 1862
3601.03 1863
3601.60 1863
3602.16 1758
3602.73 1837
3603.30 1842
3603.86 1801
3604.43 1771
3605.00 1762
3605.56 1766
3606.13 1830
3606.69 1758
3607.26 1642
3607.83 1615
3608.39 1728
3608.96 1587
3609.53 1723
3610.09 1651
3610.66 1596
3611.23 1518
3611.79 1468
3612.36 1624
3612.93 1681
3613.49 1799
3614.06 1800
3614.63 1927
3615.19 1997
3615.76 2143
3616.33 2246
3616.90 2311
3617.46 2517
3618.03 2795
3618.60 2987
3619.16 3165
3619.73 3055
3620.30 2942
3620.87 2972
3621.43 2967
3622.00 2669
3622.57 2401
3623.14 2291
3623.70 2252
3624.27 2211
3624.84 1956
3625.41 1858
3625.98 1779
3626.54 1900
3627.11 1860
3627.68 1824
3628.25 1865
3628.82 1811
3629.38 1717
3629.95 1774
3630.52 1724
3631.09 1735
3631.66 1818
3632.22 1959
3632.79 1814
3633.36 1717
3633.93 1738
3634.50 1831
3635.07 1829
3635.64 1826
3636.20 1746
3636.77 1829
3637.34 1865
3637.91 1974
3638.48 1936
3639.05 1807
3639.62 1871
3640.19 2141
3640.76 2140
3641.32 2118
3641.89 2194
3642.46 2302
3643.03 2262
3643.60 2218
3644.17 2346
3644.74 2335
3645.31 2137
3645.88 2184
3646.45 2116
3647.02 2182
3647.59 2037
3648.16 2014
3648.73 1960
3649.30 2086
3649.87 2175
3650.44 2125
3651.01 2307
3651.57 2410
3652.14 2400
3652.71 2345
3653.28 2319
3653.85 2418
3654.42 2448
3654.99 2622
3655.57 2693
3656.14 2525
3656.71 2558
3657.28 2658
3657.85 2764
3658.42 2712
3658.99 2750
3659.56 2853
3660.13 2817
3660.70 2731
3661.27 2745
3661.84 2679
3662.41 2654
3662.98 2752
3663.55 2736
3664.12 2663
3664.69 2439
3665.26 2381
3665.84 2441
3666.41 2630
3666.98 2637
3667.55 2462
3668.12 2499
3668.69 2487
3669.26 2457
3669.83 2203
3670.40 2453
3670.98 2263
3671.55 2151
3672.12 2151
3672.69 2052
3673.26 2139
3673.83 2274
3674.41 2160
3674.98 2159
3675.55 2052
3676.12 2137
3676.69 2200
3677.26 2229
3677.84 2303
3678.41 2294
3678.98 2242
3679.55 2219
3680.12 2058
3680.70 2076
3681.27 2031
3681.84 2075
3682.41 2076
3682.99 1966
3683.56 2038
3684.13 2034
3684.70 2054
3685.27 1990
3685.85 2014
3686.42 2177
3686.99 2122
3687.57 2312
3688.14 2554
3688.71 2699
3689.28 2929
3689.86 3175
3690.43 3114
3691.00 3074
3691.58 3181
3692.15 3111
3692.72 3026
3693.29 2819
3693.87 2614
3694.44 2328
3695.01 2227
3695.59 2256
3696.16 2150
3696.73 2107
3697.31 2043
3697.88 2215
3698.45 2154
3699.03 2258
3699.60 2376
3700.17 2442
3700.75 2346
3701.32 2422
3701.90 2581
3702.47 2609
3703.04 2604
3703.62 2641
3704.19 2723
3704.77 2696
3705.34 2735
3705.91 2621
3706.49 2393
3707.06 2318
3707.64 2188
3708.21 2369
3708.78 2160
3709.36 1970
3709.93 2120
3710.51 2326
3711.08 2226
3711.66 2135
3712.23 2146
3712.81 2147
3713.38 2180
3713.96 2087
3714.53 2141
3715.11 2318
3715.68 2012
3716.25 1914
3716.83 1885
3717.40 1830
3717.98 2032
3718.55 1870
3719.13 1946
3719.71 1735
3720.28 1810
3720.86 1913
3721.43 1815
3722.01 1827
3722.58 1748
3723.16 1721
3723.73 1823
3724.31 1756
3724.88 1602
3725.46 1694
3726.03 1699
3726.61 1723
3727.19 1618
3727.76 1747
3728.34 1680
3728.91 1813
3729.49 1942
3730.07 1975
3730.64 1927
3731.22 1913
3731.79 2055
3732.37 2164
3732.95 2059
3733.52 1987
3734.10 2180
3734.67 2122
3735.25 2066
3735.83 1960
3736.40 2085
3736.98 2190
3737.56 1986
3738.13 1898
3738.71 1911
3739.29 1851
3739.86 1870
3740.44 1776
3741.02 1846
3741.59 1714
3742.17 1792
3742.75 1695
3743.32 1618
3743.90 1696
3744.48 1698
3745.06 1819
3745.63 1705
3746.21 1718
3746.79 1827
3747.36 1813
3747.94 1836
3748.52 1765
3749.10 1772
3749.67 1766
3750.25 1654
3750.83 1715
3751.41 1629
3751.98 1803
3752.56 1785
3753.14 1745
3753.72 1728
3754.30 1602
3754.87 1537
3755.45 1529
3756.03 1565
3756.61 1622
3757.19 1607
3757.76 1536
3758.34 1626
3758.92 1615
3759.50 1694
3760.08 1682
3760.65 1660
3761.23 1718
3761.81 1893
3762.39 1839
3762.97 1783
3763.55 1651
3764.13 1871
3764.70 1733
3765.28 1693
3765.86 1637
3766.44 1653
3767.02 1728
3767.60 1624
3768.18 1630
3768.76 1648
3769.33 1721
3769.91 1758
3770.49 1695
3771.07 1685
3771.65 1723
3772.23 1785
3772.81 1729
3773.39 1721
3773.97 1792
3774.55 1704
3775.13 1613
3775.71 1676
3776.29 1573
3776.87 1627
3777.45 1623
3778.02 1676
3778.60 1674
3779.18 1718
3779.76 1646
3780.34 1715
3780.92 1690
3781.50 1647
3782.08 1771
3782.66 1797
3783.24 1800
3783.82 1717
3784.40 1790
3784.98 1808
3785.56 1679
3786.14 1677
3786.72 1832
3787.31 1792
3787.89 1732
3788.47 1708
3789.05 1719
3789.63 1755
3790.21 1781
3790.79 1679
3791.37 1771
3791.95 1681
3792.53 1683
3793.11 1726
3793.69 1687
3794.27 1719
3794.85 1675
3795.43 1663
3796.02 1790
3796.60 1757
3797.18 1627
3797.76 1736
3798.34 1762
3798.92 1685
3799.50 1810
3800.08 1818
3800.67 1811
3801.25 1764
3801.83 1815
3802.41 1845
3802.99 1966
3803.57 2006
3804.16 1912
3804.74 2006
3805.32 1871
3805.90 1835
3806.48 2077
3807.06 2010
3807.65 2059
3808.23 2161
3808.81 2146
3809.39 2124
3809.97 2356
3810.56 2230
3811.14 2330
3811.72 2284
3812.30 2145
3812.89 2120
3813.47 2078
3814.05 2109
3814.63 2314
3815.21 2408
3815.80 2296
3816.38 2298
3816.96 2223
3817.55 2320
3818.13 2284
3818.71 2200
3819.29 2076
3819.88 2000
3820.46 1844
3821.04 1856
3821.63 1838
3822.21 1828
3822.79 1757
3823.37 1795
3823.96 1722
3824.54 1786
3825.12 1737
3825.71 1734
3826.29 1750
3826.87 1709
3827.46 1690
3828.04 1863
3828.62 1717
3829.21 1800
3829.79 1721
3830.38 1641
3830.96 1617
3831.54 1671
3832.13 1712
3832.71 1713
3833.29 1772
3833.88 1719
3834.46 1670
3835.05 1720
3835.63 1678
3836.21 1624
3836.80 1610
3837.38 1615
3837.97 1583
3838.55 1682
3839.14 1704
3839.72 1542
3840.30 1623
3840.89 1741
3841.47 1626
3842.06 1604
3842.64 1534
3843.23 1410
3843.81 1495
3844.40 1498
3844.98 1437
3845.57 1498
3846.15 1554
3846.74 1461
3847.32 1535
3847.91 1554
3848.49 1565
3849.08 1494
3849.66 1624
3850.25 1599
3850.83 1509
3851.42 1710
3852.00 1685
3852.59 1684
3853.17 1630
3853.76 1670
3854.34 1656
3854.93 1760
3855.51 1808
3856.10 1690
3856.69 1690
3857.27 1818
3857.86 1881
3858.44 1851
3859.03 1843
3859.62 1814
3860.20 1939
3860.79 2146
3861.37 2217
3861.96 2239
3862.55 2195
3863.13 2473
3863.72 2509
3864.30 2511
3864.89 2391
3865.48 2641
3866.06 2565
3866.65 2379
3867.24 2459
3867.82 2189
3868.41 2048
3869.00 2035
3869.58 1878
3870.17 1920
3870.76 1782
3871.34 1868
3871.93 1851
3872.52 1923
3873.10 1851
3873.69 1859
3874.28 1861
3874.86 1850
3875.45 1781
3876.04 1789
3876.63 1818
3877.21 1875
3877.80 1908
3878.39 1893
3878.97 1807
3879.56 1767
3880.15 1785
3880.74 1780
3881.32 1654
3881.91 1731
3882.50 1689
3883.09 1598
3883.67 1493
3884.26 1539
3884.85 1646
3885.44 1578
3886.03 1537
3886.61 1509
3887.20 1495
3887.79 1637
3888.38 1685
3888.97 1700
3889.55 1927
3890.14 1953
3890.73 1889
3891.32 1820
3891.91 1844
3892.50 1964
3893.08 1947
3893.67 2006
3894.26 2005
3894.85 1910
3895.44 1880
3896.03 1834
3896.62 1800
3897.20 1794
3897.79 1766
3898.38 1725
3898.97 1731
3899.56 1790
3900.15 1864
3900.74 1765
3901.33 1731
3901.92 1676
3902.51 1652
3903.09 1696
3903.68 1690
3904.27 1658
3904.86 1770
3905.45 1704
3906.04 1655
3906.63 1759
3907.22 1896
3907.81 1860
3908.40 1841
3908.99 1810
3909.58 1793
3910.17 1888
3910.76 1857
3911.35 1815
3911.94 1734
3912.53 1724
3913.12 1649
3913.71 1662
3914.30 1651
3914.89 1535
3915.48 1478
3916.07 1437
3916.66 1428
3917.25 1596
3917.84 1712
3918.43 1623
3919.02 1621
3919.61 1781
3920.20 1720
3920.79 1744
3921.38 1807
3921.97 1705
3922.56 1682
3923.15 1923
3923.74 1759
3924.33 1687
3924.93 1527
3925.52 1511
3926.11 1626
3926.70 1548
3927.29 1527
3927.88 1613
3928.47 1568
3929.06 1558
3929.65 1423
3930.24 1507
3930.84 1396
3931.43 1479
3932.02 1540
3932.61 1544
3933.20 1473
3933.79 1362
3934.38 1421
3934.98 1454
3935.57 1412
3936.16 1328
3936.75 1436
3937.34 1438
3937.94 1504
3938.53 1528
3939.12 1468
3939.71 1433
3940.30 1642
3940.89 1638
3941.49 1623
3942.08 1656
3942.67 1635
3943.26 1519
3943.86 1541
3944.45 1658
3945.04 1576
3945.63 1576
3946.23 1607
3946.82 1565
3947.41 1521
3948.00 1600
3948.60 1591
3949.19 1614
3949.78 1591
3950.37 1555
3950.97 1466
3951.56 1653
3952.15 1678
3952.74 1549
3953.34 1563
3953.93 1614
3954.52 1580
3955.12 1606
3955.71 1592
3956.30 1654
3956.90 1699
3957.49 1763
3958.08 1761
3958.68 1755
3959.27 1732
3959.86 1738
3960.46 1735
3961.05 1808
3961.64 1674
3962.24 1647
3962.83 1678
3963.43 1722
3964.02 1531
3964.61 1587
3965.21 1693
3965.80 1771
3966.39 1786
3966.99 1691
3967.58 1666
3968.18 1775
3968.77 1739
3969.36 1608
3969.96 1511
3970.55 1619
3971.15 1659
3971.74 1564
3972.34 1704
3972.93 1588
3973.53 1651
3974.12 1714
3974.71 1650
3975.31 1656
3975.90 1760
3976.50 1786
3977.09 1928
3977.69 1928
3978.28 1951
3978.88 2017
3979.47 2090
3980.07 1983
3980.66 1909
3981.26 1749
3981.85 1698
3982.45 1690
3983.04 1613
3983.64 1661
3984.23 1727
3984.83 1664
3985.42 1671
3986.02 1801
3986.62 1774
3987.21 1691
3987.81 1769
3988.40 1684
3989.00 1634
3989.59 1515
3990.19 1559
3990.78 1807
3991.38 1729
3991.98 1601
3992.57 1608
3993.17 1618
3993.76 1712
3994.36 1690
3994.96 1714
3995.55 1807
3996.15 1689
3996.74 1821
3997.34 1887
3997.94 1816
3998.53 1676
3999.13 1807
3999.73 1714
4000.32 1682
4000.92 1735
4001.52 1752
4002.11 1803
4002.71 1808
4003.31 1750
4003.90 1702
4004.50 1703
4005.10 1665
4005.69 1711
4006.29 1714
4006.89 1706
4007.48 1749
4008.08 1735
4008.68 1753
4009.28 1701
4009.87 1671
4010.47 1671
4011.07 1686
4011.66 1595
4012.26 1628
4012.86 1568
4013.46 1671
4014.05 1670
4014.65 1570
4015.25 1651
4015.85 1717
4016.45 1696
4017.04 1773
4017.64 1724
4018.24 1779
4018.84 1887
4019.43 1926
4020.03 1809
4020.63 1765
4021.23 1670
4021.83 1688
4022.42 1705
4023.02 1822
4023.62 1842
4024.22 1753
4024.82 1779
4025.42 1758
4026.01 1699
4026.61 1782
4027.21 1822
4027.81 1760
4028.41 1716
4029.01 1826
4029.61 1780
4030.20 1894
4030.80 1910
4031.40 1851
4032.00 1900
4032.60 2013
4033.20 2032
4033.80 1979
4034.40 1983
4035.00 2076
4035.59 2018
4036.19 2059
4036.79 1870
4037.39 1940
4037.99 1890
4038.59 1711
4039.19 1784
4039.79 1673
4040.39 1669
4040.99 1538
4041.59 1501
4042.19 1575
4042.79 1516
4043.39 1471
4043.99 1416
4044.59 1521
4045.19 1508
4045.79 1586
4046.39 1498
4046.99 1390
4047.59 1452
4048.19 1514
4048.79 1605
4049.39 1677
4049.99 1529
4050.59 1622
4051.19 1664
4051.79 1655
4052.39 1680
4052.99 1673
4053.59 1573
4054.19 1741
4054.79 1703
4055.39 1712
4055.99 1671
4056.59 1521
4057.19 1540
4057.79 1553
4058.39 1579
4059.00 1537
4059.60 1478
4060.20 1492
4060.80 1376
4061.40 1329
4062.00 1407
4062.60 1319
4063.20 1340
4063.80 1339
4064.40 1431
4065.01 1510
4065.61 1500
4066.21 1482
4066.81 1469
4067.41 1391
4068.01 1474
4068.61 1410
4069.22 1339
4069.82 1336
4070.42 1344
4071.02 1480
4071.62 1370
4072.23 1371
4072.83 1422
4073.43 1357
4074.03 1326
4074.63 1349
4075.23 1405
4075.84 1358
4076.44 1503
4077.04 1515
4077.64 1356
4078.25 1454
4078.85 1507
4079.45 1456
4080.05 1444
4080.66 1411
4081.26 1489
4081.86 1507
4082.46 1444
4083.07 1476
4083.67 1521
4084.27 1456
4084.87 1524
4085.48 1479
4086.08 1392
4086.68 1339
4087.29 1382
4087.89 1340
4088.49 1393
4089.09 1445
4089.70 1491
4090.30 1439
4090.90 1435
4091.51 1394
4092.11 1402
4092.71 1491
4093.32 1408
4093.92 1393
4094.52 1378
4095.13 1394
4095.73 1381
4096.34 1370
4096.94 1315
4097.54 1328
4098.15 1321
4098.75 1324
4099.35 1444
4099.96 1482
4100.56 1372
4101.17 1346
4101.77 1282
4102.37 1377
4102.98 1375
4103.58 1325
4104.19 1280
4104.79 1282
4105.39 1396
4106.00 1447
4106.60 1451
4107.21 1365
4107.81 1358
4108.42 1341
4109.02 1347
4109.63 1416
4110.23 1416
4110.84 1343
4111.44 1305
4112.04 1455
4112.65 1371
4113.25 1403
4113.86 1299
4114.46 1342
4115.07 1404
4115.67 1392
4116.28 1409
4116.88 1274
4117.49 1322
4118.09 1380
4118.70 1485
4119.31 1453
4119.91 1443
4120.52 1463
4121.12 1532
4121.73 1379
4122.33 1408
4122.94 1439
4123.54 1519
4124.15 1384
4124.76 1455
4125.36 1345
4125.97 1314
4126.57 1331
4127.18 1397
4127.78 1351
4128.39 1364
4129.00 1384
4129.60 1405
4130.21 1459
4130.81 1449
4131.42 1414
4132.03 1444
4132.63 1394
4133.24 1471
4133.85 1394
4134.45 1447
4135.06 1476
4135.67 1531
4136.27 1458
4136.88 1578
4137.49 1591
4138.09 1632
4138.70 1616
4139.31 1624
4139.91 1691
4140.52 1714
4141.13 1781
4141.73 1754
4142.34 1729
4142.95 1721
4143.55 1579
4144.16 1646
4144.77 1612
4145.38 1528
4145.98 1477
4146.59 1592
4147.20 1626
4147.81 1575
4148.41 1444
4149.02 1431
4149.63 1448
4150.24 1405
4150.84 1335
4151.45 1363
4152.06 1361
4152.67 1399
4153.27 1370
4153.88 1377
4154.49 1377
4155.10 1312
4155.71 1336
4156.31 1476
4156.92 1302
4157.53 1376
4158.14 1351
4158.75 1342
4159.35 1320
4159.96 1424
4160.57 1360
4161.18 1416
4161.79 1402
4162.40 1476
4163.00 1539
4163.61 1604
4164.22 1636
4164.83 1672
4165.44 1649
4166.05 1789
4166.66 1740
4167.27 1656
4167.87 1637
4168.48 1641
4169.09 1694
4169.70 1547
4170.31 1494
4170.92 1593
4171.53 1538
4172.14 1500
4172.75 1550
4173.36 1496
4173.97 1430
4174.58 1487
4175.18 1621
4175.79 1540
4176.40 1576
4177.01 1716
4177.62 1694
4178.23 1617
4178.84 1700
4179.45 1772
4180.06 1631
4180.67 1554
4181.28 1613
4181.89 1614
4182.50 1567
4183.11 1328
4183.72 1453
4184.33 1452
4184.94 1314
4185.55 1376
4186.16 1359
4186.77 1330
4187.38 1417
4187.99 1456
4188.60 1419
4189.21 1452
4189.82 1441
4190.43 1551
4191.04 1552
4191.66 1562
4192.27 1641
4192.88 1687
4193.49 1897
4194.10 2035
4194.71 1984
4195.32 1986
4195.93 1999
4196.54 1996
4197.15 1985
4197.76 1942
4198.38 1972
4198.99 1944
4199.60 1846
4200.21 1767
4200.82 1743
4201.43 1630
4202.04 1691
4202.65 1603
4203.27 1574
4203.88 1569
4204.49 1563
4205.10 1562
4205.71 1601
4206.32 1607
4206.94 1520
4207.55 1559
4208.16 1520
4208.77 1600
4209.38 1543
4209.99 1488
4210.61 1495
4211.22 1557
4211.83 1497
4212.44 1465
4213.06 1620
4213.67 1812
4214.28 1611
4214.89 1596
4215.50 1699
4216.12 1642
4216.73 1725
4217.34 1778
4217.95 1795
4218.57 1874
4219.18 2000
4219.79 2007
4220.40 2141
4221.02 2159
4221.63 2227
4222.24 2343
4222.86 2452
4223.47 2531
4224.08 2432
4224.69 2592
4225.31 2461
4225.92 2405
4226.53 2437
4227.15 2544
4227.76 2611
4228.37 2613
4228.99 2642
4229.60 2796
4230.21 2702
4230.83 2686
4231.44 2746
4232.05 2742
4232.67 2640
4233.28 2739
4233.90 2988
4234.51 3237
4235.12 3482
4235.74 3565
4236.35 3561
4236.96 3450
4237.58 3419
4238.19 3347
4238.81 3075
4239.42 2921
4240.03 2559
4240.65 2333
4241.26 2237
4241.88 2039
4242.49 1916
4243.11 1882
4243.72 1907
4244.33 1855
4244.95 2070
4245.56 1992
4246.18 2080
4246.79 2046
4247.41 2028
4248.02 2036
4248.64 2088
4249.25 2150
4249.87 2042
4250.48 2004
4251.10 2017
4251.71 1948
4252.33 1843
4252.94 1724
4253.56 1792
4254.17 1870
4254.79 1813
4255.40 1873
4256.02 1837
4256.63 1818
4257.25 1798
4257.86 1780
4258.48 1716
4259.09 1688
4259.71 1650
4260.33 1650
4260.94 1615
4261.56 1561
4262.17 1622
4262.79 1545
4263.40 1552
4264.02 1637
4264.64 1659
4265.25 1637
4265.87 1583
4266.48 1662
4267.10 1657
4267.72 1611
4268.33 1578
4268.95 1631
4269.57 1606
4270.18 1400
4270.80 1578
4271.41 1631
4272.03 1742
4272.65 1592
4273.26 1599
4273.88 1605
4274.50 1658
4275.11 1589
4275.73 1663
4276.35 1652
4276.96 1755
4277.58 1839
4278.20 1801
4278.81 1795
4279.43 1812
4280.05 1831
4280.67 1720
4281.28 1647
4281.90 1644
4282.52 1569
4283.13 1494
4283.75 1472
4284.37 1455
4284.99 1509
4285.60 1685
4286.22 1689
4286.84 1585
4287.46 1524
4288.07 1516
4288.69 1555
4289.31 1499
4289.93 1516
4290.55 1557
4291.16 1644
4291.78 1507
4292.40 1451
4293.02 1591
4293.63 1606
4294.25 1440
4294.87 1470
4295.49 1570
4296.11 1503
4296.73 1499
4297.34 1424
4297.96 1491
4298.58 1511
4299.20 1489
4299.82 1469
4300.44 1497
4301.05 1536
4301.67 1520
4302.29 1503
4302.91 1469
4303.53 1576
4304.15 1443
4304.77 1452
4305.39 1501
4306.00 1473
4306.62 1430
4307.24 1506
4307.86 1484
4308.48 1497
4309.10 1502
4309.72 1553
4310.34 1425
4310.96 1457
4311.58 1510
4312.20 1463
4312.82 1432
4313.43 1405
4314.05 1500
4314.67 1582
4315.29 1480
4315.91 1450
4316.53 1560
4317.15 1553
4317.77 1539
4318.39 1671
4319.01 1620
4319.63 1554
4320.25 1752
4320.87 1721
4321.49 1621
4322.11 1710
4322.73 1584
4323.35 1749
4323.97 1690
4324.59 1743
4325.21 1666
4325.83 1766
4326.45 1946
4327.07 1867
4327.69 1958
4328.31 1944
4328.94 1814
4329.56 1889
4330.18 1914
4330.80 1787
4331.42 1742
4332.04 1778
4332.66 1850
4333.28 1916
4333.90 1907
4334.52 2133
4335.14 2211
4335.76 2503
4336.39 2668
4337.01 3038
4337.63 2983
4338.25 3256
4338.87 3528
4339.49 3518
4340.11 3349
4340.73 3257
4341.36 3082
4341.98 2900
4342.60 2791
4343.22 2947
4343.84 2897
4344.46 2961
4345.08 3246
4345.71 3593
4346.33 4307
4346.95 4830
4347.57 4766
4348.19 5064
4348.82 4966
4349.44 4611
4350.06 4602
4350.68 4117
4351.30 3407
4351.93 2937
4352.55 2740
4353.17 2434
4353.79 2214
4354.42 2200
4355.04 2097
4355.66 2157
4356.28 2056
4356.91 2072
4357.53 2088
4358.15 2032
4358.77 1885
4359.40 2022
4360.02 2070
4360.64 2047
4361.26 1919
4361.89 1918
4362.51 2086
4363.13 2109
4363.76 1899
4364.38 1805
4365.00 1869
4365.63 1857
4366.25 1805
4366.87 1802
4367.50 1731
4368.12 1695
4368.74 1746
4369.37 1694
4369.99 1564
4370.61 1424
4371.24 1443
4371.86 1456
4372.48 1571
4373.11 1568
4373.73 1494
4374.36 1451
4374.98 1440
4375.60 1618
4376.23 1545
4376.85 1460
4377.48 1581
4378.10 1659
4378.72 1573
4379.35 1650
4379.97 1579
4380.60 1541
4381.22 1611
4381.84 1650
4382.47 1506
4383.09 1473
4383.72 1498
4384.34 1590
4384.97 1552
4385.59 1585
4386.22 1507
4386.84 1506
4387.47 1469
4388.09 1528
4388.72 1576
4389.34 1406
4389.96 1446
4390.59 1501
4391.21 1504
4391.84 1335
4392.47 1426
4393.09 1415
4393.72 1409
4394.34 1401
4394.97 1446
4395.59 1398
4396.22 1409
4396.84 1423
4397.47 1429
4398.09 1405
4398.72 1439
4399.34 1576
4399.97 1545
4400.60 1582
4401.22 1457
4401.85 1436
4402.47 1471
4403.10 1460
4403.72 1540
4404.35 1594
4404.98 1610
4405.60 1658
4406.23 1605
4406.85 1531
4407.48 1530
4408.11 1511
4408.73 1567
4409.36 1632
4409.99 1595
4410.61 1626
4411.24 1600
4411.87 1495
4412.49 1514
4413.12 1494
4413.74 1564
4414.37 1455
4415.00 1489
4415.62 1445
4416.25 1474
4416.88 1481
4417.51 1421
4418.13 1411
4418.76 1474
4419.39 1502
4420.01 1484
4420.64 1398
4421.27 1392
4421.89 1395
4422.52 1302
4423.15 1353
4423.78 1390
4424.40 1352
4425.03 1305
4425.66 1364
4426.29 1285
4426.91 1296
4427.54 1241
4428.17 1286
4428.80 1341
4429.42 1292
4430.05 1420
4430.68 1425
4431.31 1465
4431.94 1323
4432.56 1370
4433.19 1404
4433.82 1392
4434.45 1423
4435.08 1628
4435.70 1462
4436.33 1512
4436.96 1501
4437.59 1424
4438.22 1509
4438.85 1460
4439.47 1461
4440.10 1449
4440.73 1399
4441.36 1422
4441.99 1474
4442.62 1342
4443.25 1353
4443.87 1323
4444.50 1415
4445.13 1468
4445.76 1396
4446.39 1481
4447.02 1541
4447.65 1570
4448.28 1621
4448.91 1535
4449.54 1666
4450.16 1657
4450.79 1616
4451.42 1535
4452.05 1481
4452.68 1523
4453.31 1708
4453.94 1597
4454.57 1494
4455.20 1665
4455.83 1777
4456.46 1856
4457.09 1783
4457.72 1669
4458.35 1615
4458.98 1547
4459.61 1619
4460.24 1520
4460.87 1390
4461.50 1298
4462.13 1301
4462.76 1323
4463.39 1381
4464.02 1397
4464.65 1381
4465.28 1271
4465.91 1208
4466.54 1299
4467.17 1407
4467.80 1285
4468.43 1229
4469.06 1309
4469.69 1279
4470.32 1336
4470.95 1359
4471.58 1317
4472.21 1298
4472.85 1266
4473.48 1355
4474.11 1324
4474.74 1254
4475.37 1196
4476.00 1334
4476.63 1289
4477.26 1249
4477.89 1259
4478.52 1319
4479.16 1393
4479.79 1267
4480.42 1372
4481.05 1381
4481.68 1482
4482.31 1419
4482.94 1432
4483.58 1492
4484.21 1378
4484.84 1327
4485.47 1537
4486.10 1444
4486.73 1401
4487.37 1400
4488.00 1471
4488.63 1422
4489.26 1564
4489.89 1413
4490.53 1406
4491.16 1458
4491.79 1548
4492.42 1480
4493.05 1546
4493.69 1446
4494.32 1529
4494.95 1487
4495.58 1330
4496.22 1368
4496.85 1528
4497.48 1566
4498.11 1468
4498.75 1653
4499.38 1507
4500.01 1562
4500.64 1692
4501.28 1907
4501.91 1955
4502.54 2069
4503.18 2134
4503.81 2141
4504.44 2054
4505.07 1979
4505.71 1929
4506.34 1805
4506.97 1665
4507.61 1681
4508.24 1502
4508.87 1692
4509.51 1697
4510.14 1536
4510.77 1490
4511.41 1557
4512.04 1633
4512.68 1630
4513.31 1507
4513.94 1517
4514.58 1515
4515.21 1540
4515.84 1413
4516.48 1337
4517.11 1428
4517.75 1516
4518.38 1342
4519.01 1338
4519.65 1514
4520.28 1438
4520.92 1417
4521.55 1391
4522.18 1347
4522.82 1352
4523.45 1413
4524.09 1352
4524.72 1393
4525.36 1411
4525.99 1467
4526.63 1523
4527.26 1574
4527.90 1596
4528.53 1644
4529.16 1831
4529.80 1929
4530.43 2054
4531.07 2066
4531.70 2161
4532.34 2502
4532.97 2591
4533.61 2493
4534.24 2669
4534.88 2392
4535.51 2334
4536.15 2065
4536.79 1836
4537.42 1839
4538.06 1649
4538.69 1599
4539.33 1521
4539.96 1410
4540.60 1417
4541.23 1452
4541.87 1410
4542.50 1349
4543.14 1358
4543.78 1370
4544.41 1362
4545.05 1383
4545.68 1402
4546.32 1418
4546.96 1345
4547.59 1344
4548.23 1318
4548.86 1339
4549.50 1341
4550.14 1421
4550.77 1447
4551.41 1376
4552.05 1322
4552.68 1307
4553.32 1407
4553.96 1440
4554.59 1393
4555.23 1416
4555.86 1346
4556.50 1372
4557.14 1304
4557.78 1275
4558.41 1328
4559.05 1375
4559.69 1372
4560.32 1367
4560.96 1329
4561.60 1296
4562.23 1320
4562.87 1320
4563.51 1348
4564.15 1367
4564.78 1284
4565.42 1351
4566.06 1399
4566.69 1459
4567.33 1416
4567.97 1445
4568.61 1448
4569.24 1461
4569.88 1463
4570.52 1508
4571.16 1510
4571.80 1424
4572.43 1484
4573.07 1406
4573.71 1394
4574.35 1393
4574.98 1403
4575.62 1363
4576.26 1408
4576.90 1274
4577.54 1340
4578.18 1346
4578.81 1304
4579.45 1326
4580.09 1365
4580.73 1378
4581.37 1447
4582.01 1460
4582.64 1454
4583.28 1319
4583.92 1365
4584.56 1498
4585.20 1448
4585.84 1407
4586.48 1475
4587.11 1618
4587.75 1440
4588.39 1539
4589.03 1647
4589.67 1740
4590.31 1879
4590.95 1937
4591.59 2080
4592.23 2087
4592.87 2297
4593.51 2405
4594.14 2209
4594.78 2027
4595.42 1897
4596.06 1720
4596.70 1629
4597.34 1684
4597.98 1609
4598.62 1527
4599.26 1539
4599.90 1594
4600.54 1635
4601.18 1579
4601.82 1681
4602.46 1825
4603.10 1842
4603.74 1799
4604.38 1850
4605.02 1928
4605.66 1838
4606.30 1839
4606.94 1772
4607.58 1735
4608.22 1723
4608.86 1628
4609.50 1677
4610.14 1672
4610.78 1690
4611.42 1826
4612.06 1628
4612.70 1709
4613.34 1599
4613.99 1380
4614.63 1502
4615.27 1428
4615.91 1394
4616.55 1395
4617.19 1439
4617.83 1398
4618.47 1474
4619.11 1397
4619.75 1307
4620.39 1252
4621.04 1269
4621.68 1334
4622.32 1308
4622.96 1377
4623.60 1400
4624.24 1279
4624.88 1402
4625.53 1442
4626.17 1362
4626.81 1327
4627.45 1330
4628.09 1389
4628.73 1334
4629.38 1403
4630.02 1357
4630.66 1406
4631.30 1383
4631.94 1336
4632.58 1450
4633.23 1428
4633.87 1376
4634.51 1504
4635.15 1515
4635.80 1455
4636.44 1530
4637.08 1566
4637.72 1529
4638.36 1573
4639.01 1493
4639.65 1547
4640.29 1578
4640.93 1521
4641.58 1533
4642.22 1552
4642.86 1455
4643.51 1544
4644.15 1432
4644.79 1407
4645.43 1517
4646.08 1509
4646.72 1521
4647.36 1518
4648.01 1563
4648.65 1528
4649.29 1465
4649.94 1501
4650.58 1490
4651.22 1441
4651.87 1474
4652.51 1550
4653.15 1666
4653.80 1654
4654.44 1597
4655.08 1532
4655.73 1518
4656.37 1560
4657.01 1581
4657.66 1539
4658.30 1355
4658.94 1471
4659.59 1452
4660.23 1349
4660.88 1354
4661.52 1431
4662.16 1392
4662.81 1321
4663.45 1404
4664.10 1374
4664.74 1367
4665.39 1315
4666.03 1339
4666.67 1333
4667.32 1374
4667.96 1332
4668.61 1310
4669.25 1353
4669.90 1269
4670.54 1294
4671.19 1294
4671.83 1383
4672.47 1392
4673.12 1376
4673.76 1317
4674.41 1410
4675.05 1468
4675.70 1505
4676.34 1473
4676.99 1489
4677.63 1356
4678.28 1447
4678.92 1328
4679.57 1356
4680.22 1217
4680.86 1319
4681.51 1396
4682.15 1420
4682.80 1518
4683.44 1563
4684.09 1464
4684.73 1443
4685.38 1493
4686.03 1367
4686.67 1337
4687.32 1332
4687.96 1369
4688.61 1244
4689.25 1290
4689.90 1455
4690.55 1379
4691.19 1366
4691.84 1389
4692.48 1374
4693.13 1319
4693.78 1413
4694.42 1372
4695.07 1389
4695.72 1416
4696.36 1348
4697.01 1559
4697.65 1589
4698.30 1610
4698.95 1691
4699.59 1773
4700.24 1916
4700.89 1860
4701.53 1931
4702.18 1745
4702.83 1696
4703.48 1686
4704.12 1545
4704.77 1524
4705.42 1623
4706.06 1536
4706.71 1535
4707.36 1556
4708.00 1515
4708.65 1512
4709.30 1435
4709.95 1433
4710.59 1497
4711.24 1500
4711.89 1530
4712.54 1646
4713.18 1544
4713.83 1481
4714.48 1498
4715.13 1453
4715.77 1396
4716.42 1352
4717.07 1307
4717.72 1368
4718.37 1327
4719.01 1391
4719.66 1407
4720.31 1482
4720.96 1544
4721.61 1487
4722.25 1474
4722.90 1638
4723.55 1575
4724.20 1571
4724.85 1654
4725.50 1647
4726.14 1628
4726.79 1588
4727.44 1732
4728.09 1713
4728.74 1735
4729.39 1680
4730.04 1650
4730.68 1601
4731.33 1659
4731.98 1519
4732.63 1507
4733.28 1414
4733.93 1463
4734.58 1297
4735.23 1469
4735.88 1451
4736.53 1392
4737.17 1377
4737.82 1282
4738.47 1395
4739.12 1457
4739.77 1442
4740.42 1525
4741.07 1522
4741.72 1509
4742.37 1550
4743.02 1596
4743.67 1432
4744.32 1285
4744.97 1399
4745.62 1461
4746.27 1441
4746.92 1464
4747.57 1525
4748.22 1466
4748.87 1461
4749.52 1506
4750.17 1556
4750.82 1491
4751.47 1680
4752.12 1697
4752.77 1687
4753.42 1619
4754.07 1647
4754.72 1706
4755.37 1697
4756.02 1564
4756.67 1442
4757.32 1435
4757.97 1374
4758.62 1356
4759.27 1359
4759.93 1405
4760.58 1528
4761.23 1415
4761.88 1328
4762.53 1374
4763.18 1374
4763.83 1347
4764.48 1419
4765.13 1470
4765.78 1650
4766.44 1651
4767.09 1657
4767.74 1678
4768.39 1832
4769.04 1775
4769.69 1715
4770.34 1647
4770.99 1556
4771.65 1544
4772.30 1437
4772.95 1390
4773.60 1292
4774.25 1387
4774.91 1377
4775.56 1421
4776.21 1322
4776.86 1333
4777.51 1365
4778.16 1403
4778.82 1380
4779.47 1453
4780.12 1479
4780.77 1466
4781.43 1435
4782.08 1424
4782.73 1451
4783.38 1390
4784.03 1372
4784.69 1283
4785.34 1267
4785.99 1317
4786.64 1432
4787.30 1368
4787.95 1260
4788.60 1302
4789.26 1329
4789.91 1398
4790.56 1435
4791.21 1469
4791.87 1409
4792.52 1393
4793.17 1444
4793.83 1373
4794.48 1263
4795.13 1243
4795.79 1270
4796.44 1369
4797.09 1411
4797.75 1315
4798.40 1193
4799.05 1301
4799.71 1375
4800.36 1346
4801.01 1403
4801.67 1268
4802.32 1459
4802.97 1315
4803.63 1399
4804.28 1408
4804.94 1457
4805.59 1422
4806.24 1527
4806.90 1396
4807.55 1329
4808.21 1502
4808.86 1349
4809.51 1349
4810.17 1440
4810.82 1474
4811.48 1321
4812.13 1384
4812.79 1452
4813.44 1449
4814.09 1434
4814.75 1465
4815.40 1417
4816.06 1356
4816.71 1362
4817.37 1433
4818.02 1502
4818.68 1626
4819.33 1557
4819.99 1558
4820.64 1620
4821.30 1653
4821.95 1570
4822.61 1650
4823.26 1663
4823.92 1756
4824.57 1787
4825.23 1938
4825.88 1852
4826.54 1921
4827.19 1853
4827.85 1930
4828.50 1841
4829.16 1840
4829.81 1782
4830.47 1880
4831.13 1802
4831.78 1762
4832.44 1866
4833.09 1909
4833.75 1922
4834.40 2034
4835.06 2057
4835.72 2132
4836.37 2250
4837.03 2243
4837.68 2444
4838.34 2422
4839.00 2417
4839.65 2519
4840.31 2515
4840.97 2275
4841.62 2301
4842.28 2277
4842.93 2167
4843.59 2173
4844.25 2079
4844.90 2107
4845.56 2202
4846.22 2134
4846.87 2345
4847.53 2323
4848.19 2260
4848.84 2405
4849.50 2336
4850.16 2459
4850.82 2636
4851.47 2602
4852.13 2622
4852.79 2605
4853.44 2502
4854.10 2442
4854.76 2473
4855.42 2556
4856.07 2703
4856.73 2954
4857.39 2839
4858.04 3136
4858.70 3159
4859.36 3241
4860.02 3289
4860.67 3267
4861.33 3254
4861.99 3120
4862.65 2865
4863.31 2779
4863.96 2778
4864.62 2910
4865.28 3028
4865.94 3000
4866.60 2912
4867.25 2900
4867.91 2899
4868.57 2920
4869.23 3012
4869.89 2811
4870.54 2797
4871.20 2635
4871.86 2637
4872.52 2503
4873.18 2429
4873.84 2388
4874.50 2347
4875.15 2343
4875.81 2410
4876.47 2334
4877.13 2302
4877.79 2587
4878.45 2490
4879.11 2377
4879.77 2471
4880.42 2377
4881.08 2361
4881.74 2384
4882.40 2329
4883.06 2238
4883.72 2141
4884.38 2189
4885.04 2085
4885.70 2138
4886.36 2076
4887.02 1945
4887.68 2006
4888.34 2121
4889.00 2181
4889.65 2213
4890.31 2375
4890.97 2287
4891.63 2386
4892.29 2327
4892.95 2526
4893.61 2306
4894.27 2168
4894.93 2072
4895.59 1984
4896.25 2032
4896.91 1856
4897.57 1720
4898.23 1841
4898.89 1885
4899.55 2056
4900.21 2091
4900.87 1985
4901.54 1995
4902.20 1985
4902.86 2009
4903.52 1948
4904.18 1882
4904.84 1797
4905.50 1817
4906.16 1738
4906.82 1672
4907.48 1684
4908.14 1693
4908.80 1630
4909.46 1662
4910.12 1647
4910.79 1654
4911.45 1702
4912.11 1591
4912.77 1585
4913.43 1620
4914.09 1492
4914.75 1511
4915.41 1639
4916.07 1670
4916.74 1588
4917.40 1526
4918.06 1479
4918.72 1569
4919.38 1449
4920.04 1425
4920.71 1343
4921.37 1398
4922.03 1425
4922.69 1507
4923.35 1533
4924.01 1397
4924.68 1427
4925.34 1457
4926.00 1498
4926.66 1405
4927.33 1416
4927.99 1488
4928.65 1591
4929.31 1567
4929.97 1583
4930.64 1513
4931.30 1532
4931.96 1568
4932.62 1481
4933.29 1448
4933.95 1515
4934.61 1483
4935.27 1499
4935.94 1554
4936.60 1599
4937.26 1594
4937.93 1533
4938.59 1546
4939.25 1526
4939.91 1519
4940.58 1589
4941.24 1585
4941.90 1612
4942.57 1476
4943.23 1570
4943.89 1575
4944.56 1496
4945.22 1458
4945.88 1377
4946.55 1433
4947.21 1378
4947.87 1425
4948.54 1470
4949.20 1429
4949.86 1419
4950.53 1415
4951.19 1416
4951.86 1361
4952.52 1349
4953.18 1371
4953.85 1374
4954.51 1339
4955.17 1389
4955.84 1316
4956.50 1332
4957.17 1428
4957.83 1302
4958.50 1296
4959.16 1352
4959.82 1294
4960.49 1360
4961.15 1413
4961.82 1522
4962.48 1484
4963.15 1683
4963.81 1666
4964.48 1742
4965.14 1833
4965.81 1650
4966.47 1622
4967.13 1707
4967.80 1715
4968.46 1606
4969.13 1498
4969.79 1456
4970.46 1465
4971.12 1367
4971.79 1384
4972.45 1329
4973.12 1362
4973.79 1347
4974.45 1452
4975.12 1492
4975.78 1450
4976.45 1402
4977.11 1436
4977.78 1439
4978.44 1474
4979.11 1499
4979.77 1586
4980.44 1575
4981.11 1466
4981.77 1379
4982.44 1390
4983.10 1406
4983.77 1360
4984.44 1312
4985.10 1361
4985.77 1380
4986.43 1385
4987.10 1345
4987.77 1348
4988.43 1395
4989.10 1458
4989.76 1395
4990.43 1376
4991.10 1314
4991.76 1318
4992.43 1245
4993.10 1293
4993.76 1328
4994.43 1351
4995.10 1215
4995.76 1238
4996.43 1280
4997.10 1230
4997.76 1230
4998.43 1190
4999.10 1186
4999.76 1192
5000.43 1177
5001.10 1121
5001.77 1211
5002.43 1238
5003.10 1229
5003.77 1249
5004.43 1240
5005.10 1144
5005.77 1230
5006.44 1236
5007.10 1321
5007.77 1344
5008.44 1252
5009.11 1183
5009.77 1364
5010.44 1329
5011.11 1353
5011.78 1429
5012.45 1295
5013.11 1291
5013.78 1258
5014.45 1264
5015.12 1313
5015.79 1267
5016.45 1236
5017.12 1263
5017.79 1295
5018.46 1264
5019.13 1343
5019.80 1506
5020.46 1581
5021.13 1690
5021.80 1903
5022.47 1819
5023.14 2011
5023.81 2190
5024.47 2201
5025.14 2126
5025.81 2131
5026.48 1982
5027.15 1960
5027.82 1781
5028.49 1610
5029.16 1499
5029.83 1400
5030.49 1410
5031.16 1434
5031.83 1288
5032.50 1187
5033.17 1249
5033.84 1261
5034.51 1188
5035.18 1207
5035.85 1259
5036.52 1230
5037.19 1238
5037.86 1174
5038.53 1257
5039.20 1277
5039.87 1237
5040.54 1239
5041.21 1255
5041.88 1199
5042.54 1205
5043.21 1145
5043.88 1229
5044.55 1192
5045.22 1256
5045.89 1344
5046.56 1307
5047.24 1340
5047.91 1329
5048.58 1323
5049.25 1338
5049.92 1343
5050.59 1353
5051.26 1324
5051.93 1277
5052.60 1251
5053.27 1247
5053.94 1213
5054.61 1193
5055.28 1245
5055.95 1204
5056.62 1165
5057.29 1149
5057.96 1141
5058.63 1206
5059.31 1234
5059.98 1199
5060.65 1171
5061.32 1221
5061.99 1309
5062.66 1311
5063.33 1283
5064.00 1275
5064.67 1239
5065.35 1219
5066.02 1236
5066.69 1320
5067.36 1232
5068.03 1163
5068.70 1043
5069.38 1148
5070.05 1177
5070.72 1112
5071.39 1134
5072.06 1189
5072.73 1287
5073.41 1300
5074.08 1235
5074.75 1206
5075.42 1299
5076.09 1203
5076.77 1313
5077.44 1320
5078.11 1336
5078.78 1453
5079.45 1463
5080.13 1397
5080.80 1399
5081.47 1426
5082.14 1462
5082.82 1267
5083.49 1351
5084.16 1329
5084.83 1262
5085.51 1299
5086.18 1216
5086.85 1224
5087.53 1314
5088.20 1334
5088.87 1355
5089.54 1406
5090.22 1433
5090.89 1364
5091.56 1436
5092.24 1504
5092.91 1416
5093.58 1440
5094.26 1381
5094.93 1417
5095.60 1368
5096.28 1305
5096.95 1337
5097.62 1292
5098.30 1193
5098.97 1300
5099.64 1282
5100.32 1189
5100.99 1195
5101.67 1262
5102.34 1371
5103.01 1349
5103.69 1379
5104.36 1409
5105.04 1454
5105.71 1373
5106.38 1483
5107.06 1399
5107.73 1338
5108.41 1302
5109.08 1253
5109.75 1281
5110.43 1261
5111.10 1224
5111.78 1316
5112.45 1341
5113.13 1315
5113.80 1267
5114.48 1304
5115.15 1359
5115.83 1230
5116.50 1277
5117.17 1316
5117.85 1409
5118.52 1365
5119.20 1498
5119.87 1523
5120.55 1453
5121.22 1561
5121.90 1529
5122.57 1419
5123.25 1399
5123.93 1422
5124.60 1299
5125.28 1282
5125.95 1247
5126.63 1252
5127.30 1253
5127.98 1330
5128.65 1284
5129.33 1311
5130.00 1311
5130.68 1311
5131.36 1428
5132.03 1322
5132.71 1383
5133.38 1349
5134.06 1361
5134.73 1413
5135.41 1275
5136.09 1377
5136.76 1308
5137.44 1289
5138.12 1288
5138.79 1303
5139.47 1302
5140.14 1250
5140.82 1300
5141.50 1361
5142.17 1250
5142.85 1328
5143.53 1272
5144.20 1303
5144.88 1269
5145.56 1198
5146.23 1187
5146.91 1124
5147.59 1154
5148.26 1084
5148.94 1169
5149.62 1184
5150.29 1154
5150.97 1172
5151.65 1165
5152.33 1205
5153.00 1188
5153.68 1134
5154.36 1091
5155.03 1076
5155.71 1197
5156.39 1210
5157.07 1338
5157.74 1177
5158.42 1010
5159.10 1096
5159.78 1212
5160.45 1167
5161.13 1114
5161.81 1097
5162.49 1041
5163.17 1099
5163.84 1210
5164.52 1245
5165.20 1301
5165.88 1344
5166.55 1315
5167.23 1262
5167.91 1382
5168.59 1342
5169.27 1366
5169.95 1307
5170.62 1249
5171.30 1279
5171.98 1213
5172.66 1157
5173.34 1124
5174.02 1167
5174.69 1161
5175.37 1095
5176.05 1094
5176.73 1084
5177.41 1101
5178.09 1086
5178.77 1149
5179.45 1207
5180.13 1162
5180.80 1177
5181.48 1175
5182.16 1090
5182.84 1188
5183.52 1111
5184.20 1134
5184.88 1172
5185.56 1081
5186.24 1128
5186.92 1111
5187.60 1163
5188.28 1153
5188.96 1105
5189.64 1070
5190.31 1147
5190.99 1161
5191.67 1085
5192.35 1131
5193.03 1064
5193.71 1086
5194.39 996
5195.07 1030
5195.75 1087
5196.43 1072
5197.11 1085
5197.79 973
5198.47 1086
5199.15 1127
5199.83 1061
5200.51 1106
5201.19 1158
5201.87 1180
5202.56 1148
5203.24 1113
5203.92 1121
5204.60 1098
5205.28 1139
5205.96 1133
5206.64 1274
5207.32 1331
5208.00 1361
5208.68 1312
5209.36 1345
5210.04 1384
5210.72 1389
5211.40 1456
5212.09 1399
5212.77 1309
5213.45 1291
5214.13 1212
5214.81 1317
5215.49 1309
5216.17 1249
5216.85 1361
5217.54 1372
5218.22 1435
5218.90 1361
5219.58 1354
5220.26 1373
5220.94 1296
5221.62 1284
5222.31 1248
5222.99 1287
5223.67 1368
5224.35 1362
5225.03 1405
5225.72 1333
5226.40 1255
5227.08 1325
5227.76 1292
5228.44 1226
5229.13 1252
5229.81 1149
5230.49 1220
5231.17 1136
5231.86 1189
5232.54 1213
5233.22 1179
5233.90 1169
5234.58 1227
5235.27 1176
5235.95 1229
5236.63 1283
5237.32 1286
5238.00 1177
5238.68 1224
5239.36 1299
5240.05 1352
5240.73 1278
5241.41 1287
5242.10 1259
5242.78 1284
5243.46 1383
5244.14 1408
5244.83 1272
5245.51 1191
5246.19 1208
5246.88 1112
5247.56 1136
5248.24 1069
5248.93 1130
5249.61 1259
5250.29 1166
5250.98 1223
5251.66 1237
5252.35 1353
5253.03 1338
5253.71 1324
5254.40 1288
5255.08 1217
5255.76 1162
5256.45 1260
5257.13 1229
5257.82 1169
5258.50 1232
5259.18 1139
5259.87 1148
5260.55 1177
5261.24 1207
5261.92 1342
5262.61 1303
5263.29 1245
5263.97 1305
5264.66 1260
5265.34 1335
5266.03 1321
5266.71 1331
5267.40 1246
5268.08 1300
5268.77 1237
5269.45 1227
5270.14 1191
5270.82 1165
5271.51 1147
5272.19 1165
5272.88 1182
5273.56 1174
5274.25 1225
5274.93 1253
5275.62 1202
5276.30 1212
5276.99 1229
5277.67 1129
5278.36 1162
5279.04 1219
5279.73 1351
5280.41 1246
5281.10 1332
5281.79 1407
5282.47 1605
5283.16 1540
5283.84 1417
5284.53 1351
5285.21 1359
5285.90 1420
5286.59 1342
5287.27 1228
5287.96 1228
5288.64 1285
5289.33 1232
5290.02 1234
5290.70 1222
5291.39 1272
5292.07 1277
5292.76 1236
5293.45 1255
5294.13 1236
5294.82 1289
5295.51 1349
5296.19 1311
5296.88 1367
5297.57 1321
5298.25 1233
5298.94 1322
5299.63 1290
5300.31 1211
5301.00 1258
5301.69 1337
5302.37 1346
5303.06 1339
5303.75 1311
5304.43 1445
5305.12 1384
5305.81 1364
5306.50 1350
5307.18 1384
5307.87 1389
5308.56 1252
5309.25 1365
5309.93 1402
5310.62 1391
5311.31 1418
5312.00 1505
5312.68 1518
5313.37 1431
5314.06 1477
5314.75 1505
5315.43 1406
5316.12 1374
5316.81 1386
5317.50 1327
5318.18 1303
5318.87 1362
5319.56 1413
5320.25 1471
5320.94 1594
5321.63 1518
5322.31 1598
5323.00 1568
5323.69 1628
5324.38 1391
5325.07 1352
5325.76 1264
5326.44 1312
5327.13 1310
5327.82 1191
5328.51 1258
5329.20 1197
5329.89 1227
5330.58 1294
5331.26 1175
5331.95 1167
5332.64 1260
5333.33 1303
5334.02 1388
5334.71 1339
5335.40 1381
5336.09 1311
5336.78 1355
5337.47 1359
5338.15 1262
5338.84 1371
5339.53 1327
5340.22 1362
5340.91 1358
5341.60 1416
5342.29 1423
5342.98 1479
5343.67 1487
5344.36 1532
5345.05 1437
5345.74 1387
5346.43 1390
5347.12 1433
5347.81 1511
5348.50 1520
5349.19 1598
5349.88 1599
5350.57 1687
5351.26 1823
5351.95 1900
5352.64 1965
5353.33 1949
5354.02 1982
5354.71 1803
5355.40 1788
5356.09 1571
5356.78 1520
5357.47 1476
5358.16 1406
5358.85 1240
5359.54 1305
5360.23 1244
5360.92 1174
5361.62 1163
5362.31 1263
5363.00 1248
5363.69 1230
5364.38 1243
5365.07 1160
5365.76 1126
5366.45 1181
5367.14 1136
5367.83 1183
5368.53 1179
5369.22 1126
5369.91 1207
5370.60 1158
5371.29 1152
5371.98 1075
5372.67 1111
5373.36 1109
5374.06 1152
5374.75 1221
5375.44 1170
5376.13 1092
5376.82 1081
5377.51 1180
5378.21 1122
5378.90 1143
5379.59 1204
5380.28 1117
5380.97 1067
5381.67 1117
5382.36 1098
5383.05 1084
5383.74 1122
5384.44 1067
5385.13 1079
5385.82 1061
5386.51 1106
5387.20 1048
5387.90 1049
5388.59 1194
5389.28 1272
5389.97 1192
5390.67 1241
5391.36 1338
5392.05 1291
5392.75 1167
5393.44 1227
5394.13 1211
5394.82 1213
5395.52 1122
5396.21 1165
5396.90 1128
5397.60 1072
5398.29 1107
5398.98 1172
5399.68 1130
5400.37 1057
5401.06 1048
5401.76 1084
5402.45 1035
5403.14 1084
5403.84 994
5404.53 1044
5405.22 1044
5405.92 1095
5406.61 1114
5407.30 975
5408.00 1104
5408.69 1199
5409.39 1201
5410.08 1132
5410.77 1057
5411.47 1066
5412.16 1230
5412.85 1149
5413.55 1098
5414.24 1144
5414.94 1065
5415.63 1035
5416.33 1033
5417.02 1113
5417.71 1086
5418.41 1091
5419.10 1070
5419.80 1163
5420.49 1169
5421.19 1084
5421.88 1199
5422.58 1168
5423.27 1144
5423.97 1201
5424.66 1181
5425.36 1211
5426.05 1244
5426.75 1173
5427.44 1075
5428.14 1088
5428.83 1168
5429.53 1137
5430.22 1196
5430.92 1126
5431.61 1120
5432.31 1119
5433.00 1175
5433.70 1199
5434.39 1149
5435.09 1189
5435.78 1316
5436.48 1351
5437.17 1328
5437.87 1404
5438.57 1399
5439.26 1363
5439.96 1334
5440.65 1375
5441.35 1284
5442.05 1282
5442.74 1238
5443.44 1245
5444.13 1341
5444.83 1418
5445.53 1447
5446.22 1550
5446.92 1541
5447.61 1520
5448.31 1521
5449.01 1627
5449.70 1628
5450.40 1688
5451.10 1555
5451.79 1477
5452.49 1436
5453.19 1425
5453.88 1412
5454.58 1306
5455.28 1220
5455.97 1346
5456.67 1331
5457.37 1415
5458.06 1330
5458.76 1372
5459.46 1339
5460.16 1382
5460.85 1360
5461.55 1416
5462.25 1435
5462.94 1514
5463.64 1480
5464.34 1358
5465.04 1408
5465.73 1424
5466.43 1389
5467.13 1470
5467.83 1470
5468.52 1458
5469.22 1457
5469.92 1418
5470.62 1379
5471.31 1466
5472.01 1510
5472.71 1553
5473.41 1636
5474.11 1637
5474.80 1598
5475.50 1571
5476.20 1650
5476.90 1652
5477.60 1712
5478.29 1915
5478.99 1901
5479.69 2065
5480.39 2237
5481.09 2272
5481.79 2443
5482.49 2520
5483.18 2330
5483.88 2181
5484.58 2144
5485.28 2084
5485.98 1919
5486.68 1946
5487.38 1889
5488.08 1811
5488.77 1843
5489.47 1756
5490.17 1888
5490.87 1883
5491.57 1820
5492.27 1925
5492.97 2089
5493.67 2271
5494.37 2235
5495.07 2199
5495.77 2236
5496.46 2102
5497.16 2101
5497.86 2243
5498.56 2560
5499.26 2729
5499.96 3173
5500.66 3630
5501.36 4277
5502.06 4453
5502.76 4424
5503.46 4349
5504.16 4100
5504.86 3714
5505.56 3074
5506.26 2593
5506.96 2434
5507.66 2149
5508.36 2180
5509.06 2145
5509.76 1990
5510.46 1927
5511.16 1862
5511.86 1887
5512.56 1944
5513.26 1888
5513.96 1901
5514.67 2075
5515.37 2060
5516.07 1960
5516.77 2074
5517.47 1929
5518.17 1936
5518.87 1777
5519.57 1833
5520.27 1776
5520.97 1589
5521.67 1706
5522.37 1681
5523.08 1630
5523.78 1598
5524.48 1571
5525.18 1481
5525.88 1412
5526.58 1524
5527.28 1497
5527.98 1479
5528.69 1423
5529.39 1336
5530.09 1411
5530.79 1389
5531.49 1391
5532.19 1363
5532.90 1397
5533.60 1376
5534.30 1349
5535.00 1362
5535.70 1311
5536.40 1357
5537.11 1358
5537.81 1289
5538.51 1261
5539.21 1294
5539.92 1338
5540.62 1362
5541.32 1331
5542.02 1271
5542.72 1232
5543.43 1248
5544.13 1287
5544.83 1257
5545.53 1269
5546.24 1249
5546.94 1219
5547.64 1318
5548.34 1334
5549.05 1246
5549.75 1229
5550.45 1267
5551.16 1214
5551.86 1163
5552.56 1221
5553.26 1273
5553.97 1223
5554.67 1186
5555.37 1138
5556.08 1205
5556.78 1199
5557.48 1101
5558.19 1126
5558.89 1164
5559.59 1159
5560.30 1142
5561.00 1170
5561.70 1161
5562.41 1180
5563.11 1178
5563.82 1300
5564.52 1220
5565.22 1278
5565.93 1216
5566.63 1199
5567.33 1174
5568.04 1254
5568.74 1193
5569.45 1207
5570.15 1136
5570.85 1101
5571.56 1147
5572.26 1207
5572.97 1253
5573.67 1195
5574.38 1261
5575.08 1227
5575.78 1266
5576.49 1326
5577.19 1314
5577.90 1206
5578.60 1202
5579.31 1245
5580.01 1201
5580.72 1147
5581.42 1067
5582.13 1113
5582.83 1164
5583.54 1153
5584.24 1133
5584.95 1109
5585.65 1104
5586.36 1175
5587.06 1151
5587.77 1158
5588.47 1169
5589.18 1223
5589.88 1154
5590.59 1188
5591.29 1159
5592.00 1090
5592.70 1146
5593.41 1149
5594.12 1129
5594.82 1065
5595.53 1135
5596.23 1119
5596.94 1130
5597.64 1042
5598.35 1124
5599.06 1126
5599.76 1062
5600.47 1055
5601.17 1127
5601.88 1160
5602.59 1053
5603.29 1014
5604.00 1003
5604.71 1053
5605.41 1138
5606.12 1158
5606.82 1162
5607.53 1057
5608.24 1027
5608.94 1138
5609.65 1114
5610.36 1102
5611.06 1166
5611.77 1103
5612.48 1074
5613.18 1051
5613.89 1047
5614.60 1093
5615.30 1084
5616.01 1101
5616.72 1104
5617.43 1176
5618.13 1198
5618.84 1130
5619.55 1131
5620.25 1088
5620.96 1066
5621.67 1084
5622.38 1029
5623.08 1139
5623.79 1089
5624.50 1084
5625.21 1127
5625.91 1221
5626.62 1078
5627.33 1147
5628.04 1218
5628.75 1204
5629.45 1206
5630.16 1158
5630.87 1167
5631.58 1203
5632.28 1245
5632.99 1160
5633.70 1137
5634.41 1165
5635.12 1218
5635.83 1120
5636.53 1127
5637.24 1105
5637.95 1154
5638.66 1162
5639.37 1135
5640.08 1284
5640.78 1353
5641.49 1310
5642.20 1261
5642.91 1294
5643.62 1279
5644.33 1319
5645.04 1206
5645.75 1159
5646.45 1133
5647.16 1147
5647.87 1089
5648.58 1067
5649.29 1160
5650.00 1097
5650.71 1058
5651.42 1162
5652.13 1086
5652.84 1083
5653.55 1173
5654.26 1124
5654.96 1172
5655.67 1239
5656.38 1187
5657.09 1251
5657.80 1318
5658.51 1410
5659.22 1426
5659.93 1345
5660.64 1343
5661.35 1411
5662.06 1416
5662.77 1333
5663.48 1292
5664.19 1289
5664.90 1341
5665.61 1338
5666.32 1205
5667.03 1174
5667.74 1284
5668.45 1344
5669.16 1286
5669.87 1220
5670.58 1286
5671.29 1300
5672.00 1407
5672.72 1385
5673.43 1413
5674.14 1398
5674.85 1361
5675.56 1353
5676.27 1321
5676.98 1194
5677.69 1241
5678.40 1253
5679.11 1223
5679.82 1202
5680.53 1105
5681.25 1182
5681.96 1282
5682.67 1227
5683.38 1157
5684.09 1201
5684.80 1207
5685.51 1258
5686.22 1211
5686.94 1255
5687.65 1160
5688.36 1249
5689.07 1185
5689.78 1158
5690.49 1145
5691.21 1247
5691.92 1232
5692.63 1139
5693.34 1198
5694.05 1169
5694.76 1149
5695.48 1103
5696.19 1091
5696.90 1083
5697.61 1097
5698.32 1135
5699.04 1056
5699.75 1059
5700.46 1128
5701.17 1055
5701.89 1090
5702.60 1040
5703.31 1079
5704.02 1024
5704.74 1155
5705.45 1168
5706.16 1101
5706.87 1032
5707.59 1096
5708.30 1038
5709.01 1031
5709.73 1088
5710.44 1011
5711.15 1018
5711.86 972
5712.58 971
5713.29 1054
5714.00 1060
5714.72 1041
5715.43 1160
5716.14 1037
5716.86 1029
5717.57 1040
5718.28 1021
5719.00 1012
5719.71 1037
5720.42 1079
5721.14 971
5721.85 1065
5722.56 1011
5723.28 1051
5723.99 1086
5724.71 1141
5725.42 1107
5726.13 1097
5726.85 1021
5727.56 1193
5728.28 1199
5728.99 1226
5729.70 1288
5730.42 1298
5731.13 1228
5731.85 1212
5732.56 1263
5733.28 1204
5733.99 1125
5734.70 1157
5735.42 1228
5736.13 1158
5736.85 1147
5737.56 1117
5738.28 1144
5738.99 1254
5739.71 1141
5740.42 1093
5741.14 1016
5741.85 1097
5742.57 1096
5743.28 1072
5744.00 1035
5744.71 979
5745.43 994
5746.14 998
5746.86 1063
5747.57 1118
5748.29 1070
5749.00 1020
5749.72 1143
5750.43 1038
5751.15 1048
5751.86 1149
5752.58 1173
5753.29 1233
5754.01 1322
5754.73 1321
5755.44 1357
5756.16 1321
5756.87 1313
5757.59 1239
5758.31 1332
5759.02 1319
5759.74 1316
5760.45 1243
5761.17 1115
5761.89 1070
5762.60 1007
5763.32 1057
5764.03 1119
5764.75 1107
5765.47 1042
5766.18 1039
5766.90 1103
5767.62 1134
5768.33 1053
5769.05 1091
5769.77 1039
5770.48 1092
5771.20 1130
5771.92 1058
5772.63 1106
5773.35 1190
5774.07 1059
5774.78 1165
5775.50 1115
5776.22 1083
5776.93 1087
5777.65 1109
5778.37 1210
5779.09 1069
5779.80 1078
5780.52 1184
5781.24 1204
5781.96 1109
5782.67 1115
5783.39 1142
5784.11 1206
5784.83 1133
5785.54 1187
5786.26 1160
5786.98 1219
5787.70 1237
5788.41 1241
5789.13 1250
5789.85 1254
5790.57 1272
5791.29 1273
5792.00 1334
5792.72 1371
5793.44 1359
5794.16 1406
5794.88 1527
5795.59 1378
5796.31 1442
5797.03 1439
5797.75 1570
5798.47 1817
5799.19 2211
5799.90 2653
5800.62 2968
5801.34 3277
5802.06 3302
5802.78 3460
5803.50 3421
5804.22 2996
5804.93 2749
5805.65 2290
5806.37 1976
5807.09 1809
5807.81 1549
5808.53 1619
5809.25 1506
5809.97 1516
5810.69 1532
5811.41 1514
5812.13 1399
5812.84 1473
5813.56 1514
5814.28 1602
5815.00 1540
5815.72 1594
5816.44 1553
5817.16 1579
5817.88 1599
5818.60 1459
5819.32 1482
5820.04 1446
5820.76 1408
5821.48 1515
5822.20 1508
5822.92 1460
5823.64 1524
5824.36 1366
5825.08 1325
5825.80 1318
5826.52 1301
5827.24 1267
5827.96 1268
5828.68 1252
5829.40 1263
5830.12 1241
5830.84 1272
5831.56 1303
5832.28 1247
5833.00 1259
5833.72 1331
5834.44 1295
5835.16 1275
5835.89 1194
5836.61 1208
5837.33 1216
5838.05 1163
5838.77 1226
5839.49 1293
5840.21 1266
5840.93 1185
5841.65 1242
5842.37 1173
5843.10 1232
5843.82 1188
5844.54 1143
5845.26 1101
5845.98 1131
5846.70 1126
5847.42 1166
5848.14 1141
5848.87 1205
5849.59 1236
5850.31 1208
5851.03 1179
5851.75 1149
5852.47 1213
5853.20 1262
5853.92 1204
5854.64 1202
5855.36 1114
5856.08 1212
5856.81 1183
5857.53 1126
5858.25 1198
5858.97 1163
5859.69 1161
5860.42 1129
5861.14 1120
5861.86 1133
5862.58 1225
5863.31 1197
5864.03 1186
5864.75 1177
5865.47 1104
5866.20 1112
5866.92 1113
5867.64 1111
5868.36 1067
5869.09 1121
5869.81 1184
5870.53 1191
5871.26 1174
5871.98 1270
5872.70 1195
5873.42 1260
5874.15 1201
5874.87 1119
5875.59 1145
5876.32 1219
5877.04 1256
5877.76 1227
5878.49 1238
5879.21 1305
5879.93 1204
5880.66 1261
5881.38 1193
5882.10 1180
5882.83 1282
5883.55 1189
5884.28 1190
5885.00 1344
5885.72 1434
5886.45 1422
5887.17 1425
5887.89 1307
5888.62 1208
5889.34 1142
5890.07 1142
5890.79 1240
5891.51 1172
5892.24 1140
5892.96 1058
5893.69 1065
5894.41 1164
5895.14 1158
5895.86 1143
5896.59 1172
5897.31 1116
5898.03 1141
5898.76 1237
5899.48 1212
5900.21 1140
5900.93 1223
5901.66 1182
5902.38 1261
5903.11 1229
5903.83 1154
5904.56 1125
5905.28 1137
5906.01 1202
5906.73 1248
5907.46 1193
5908.18 1173
5908.91 1176
5909.63 1123
5910.36 1116
5911.08 1207
5911.81 1233
5912.53 1216
5913.26 1231
5913.99 1280
5914.71 1314
5915.44 1261
5916.16 1242
5916.89 1261
5917.61 1318
5918.34 1323
5919.07 1291
5919.79 1203
5920.52 1285
5921.24 1270
5921.97 1269
5922.70 1300
5923.42 1266
5924.15 1358
5924.87 1365
5925.60 1362
5926.33 1317
5927.05 1365
5927.78 1386
5928.51 1340
5929.23 1335
5929.96 1423
5930.69 1485
5931.41 1447
5932.14 1405
5932.87 1442
5933.59 1533
5934.32 1451
5935.05 1486
5935.77 1471
5936.50 1523
5937.23 1549
5937.95 1575
5938.68 1713
5939.41 1693
5940.13 1700
5940.86 1731
5941.59 1719
5942.32 1738
5943.04 1804
5943.77 1786
5944.50 1774
5945.23 1855
5945.95 1849
5946.68 1953
5947.41 1857
5948.14 1907
5948.86 1967
5949.59 2092
5950.32 2157
5951.05 2161
5951.78 2279
5952.50 2463
5953.23 2557
5953.96 2603
5954.69 2713
5955.42 2569
5956.14 2580
5956.87 2454
5957.60 2275
5958.33 2413
5959.06 2454
5959.78 2561
5960.51 2574
5961.24 2502
5961.97 2636
5962.70 2535
5963.43 2557
5964.16 2649
5964.88 2860
5965.61 3120
5966.34 3520
5967.07 3801
5967.80 4163
5968.53 4412
5969.26 4383
5969.99 4293
5970.72 4005
5971.44 3808
5972.17 3635
5972.90 3334
5973.63 3261
5974.36 3195
5975.09 3160
5975.82 2961
5976.55 2830
5977.28 2904
5978.01 3175
5978.74 3059
5979.47 2986
5980.20 3270
5980.93 3334
5981.66 3277
5982.39 3442
5983.12 3618
5983.85 3444
5984.57 3503
5985.30 3624
5986.03 3437
5986.76 3602
5987.49 3701
5988.22 3553
5988.96 3516
5989.69 3477
5990.42 3534
5991.15 3512
5991.88 3562
5992.61 3430
5993.34 3538
5994.07 3594
5994.80 3645
5995.53 3608
5996.26 3745
5996.99 3918
5997.72 3960
5998.45 3886
5999.18 3928
5999.91 3992
6000.64 3895
6001.37 4022
6002.11 3969
6002.84 3960
6003.57 3871
6004.30 3705
6005.03 3704
6005.76 3885
6006.49 3716
6007.22 3705
6007.95 4159
6008.69 4389
6009.42 4581
6010.15 5376
6010.88 6388
6011.61 7542
6012.34 8833
6013.07 10300
6013.81 11483
6014.54 12257
6015.27 12984
6016.00 13061
6016.73 12277
6017.46 11856
6018.20 10591
6018.93 9217
6019.66 7890
6020.39 6716
6021.12 5755
6021.86 5040
6022.59 4493
6023.32 3956
6024.05 3599
6024.79 3356
6025.52 3319
6026.25 3084
6026.98 3022
6027.72 3030
6028.45 2868
6029.18 2859
6029.91 2795
6030.65 2808
6031.38 2723
6032.11 2711
6032.84 2641
6033.58 2624
6034.31 2599
6035.04 2545
6035.78 2592
6036.51 2776
6037.24 2675
6037.98 2667
6038.71 2852
6039.44 2790
6040.18 2941
6040.91 2957
6041.64 2899
6042.38 3016
6043.11 2977
6043.84 3056
6044.58 3161
6045.31 3130
6046.04 3136
6046.78 3154
6047.51 3007
6048.24 3234
6048.98 3288
6049.71 3320
6050.45 3566
6051.18 3866
6051.91 4224
6052.65 4510
6053.38 4697
6054.12 4898
6054.85 5017
6055.58 4839
6056.32 4700
6057.05 4377
6057.79 4330
6058.52 3840
6059.26 3563
6059.99 3328
6060.72 3233
6061.46 3169
6062.19 3196
6062.93 3047
6063.66 2928
6064.40 3062
6065.13 2965
6065.87 2880
6066.60 2817
6067.34 2879
6068.07 2856
6068.81 2845
6069.54 2827
6070.28 2760
6071.01 2636
6071.75 2580
6072.48 2668
6073.22 2586
6073.95 2555
6074.69 2552
6075.42 2445
6076.16 2464
6076.89 2374
6077.63 2305
6078.37 2243
6079.10 2244
6079.84 2416
6080.57 2343
6081.31 2329
6082.04 2255
6082.78 2183
6083.52 2378
6084.25 2333
6084.99 2236
6085.72 2180
6086.46 2155
6087.20 2167
6087.93 2152
6088.67 2104
6089.40 2123
6090.14 2115
6090.88 2195
6091.61 2080
6092.35 2038
6093.09 2138
6093.82 2303
6094.56 2193
6095.30 2094
6096.03 2022
6096.77 1983
6097.51 1963
6098.24 2025
6098.98 2011
6099.72 1931
6100.45 2039
6101.19 2000
6101.93 1895
6102.66 1919
6103.40 1899
6104.14 1959
6104.88 1934
6105.61 1871
6106.35 1875
6107.09 1898
6107.83 1950
6108.56 1934
6109.30 1893
6110.04 1982
6110.78 1934
6111.51 1980
6112.25 1945
6112.99 1972
6113.73 1949
6114.46 1986
6115.20 2140
6115.94 2212
6116.68 2314
6117.41 2143
6118.15 2107
6118.89 2162
6119.63 2022
6120.37 1970
6121.11 2109
6121.84 2109
6122.58 2084
6123.32 2012
6124.06 2007
6124.80 2114
6125.54 2179
6126.27 2146
6127.01 2150
6127.75 2180
6128.49 2149
6129.23 2072
6129.97 2132
6130.71 2203
6131.44 2161
6132.18 2265
6132.92 2207
6133.66 2260
6134.40 2222
6135.14 2254
6135.88 2247
6136.62 2232
6137.36 2230
6138.10 2300
6138.83 2393
6139.57 2389
6140.31 2351
6141.05 2377
6141.79 2357
6142.53 2387
6143.27 2388
6144.01 2369
6144.75 2386
6145.49 2258
6146.23 2242
6146.97 2315
6147.71 2263
6148.45 2157
6149.19 2267
6149.93 2243
6150.67 2358
6151.41 2298
6152.15 2373
6152.89 2289
6153.63 2333
6154.37 2436
6155.11 2387
6155.85 2360
6156.59 2453
6157.33 2448
6158.07 2478
6158.81 2442
6159.55 2377
6160.29 2430
6161.03 2587
6161.77 2492
6162.51 2661
6163.25 2661
6163.99 2829
6164.74 2980
6165.48 3123
6166.22 3403
6166.96 3596
6167.70 3676
6168.44 3801
6169.18 3956
6169.92 3929
6170.66 3951
6171.40 3773
6172.15 3666
6172.89 3625
6173.63 3648
6174.37 3453
6175.11 3416
6175.85 3293
6176.59 3293
6177.34 3265
6178.08 3152
6178.82 3168
6179.56 3278
6180.30 3303
6181.04 3370
6181.79 3337
6182.53 3423
6183.27 3326
6184.01 3432
6184.75 3503
6185.50 3546
6186.24 3497
6186.98 3527
6187.72 3553
6188.46 3619
6189.21 3641
6189.95 3827
6190.69 3866
6191.43 3970
6192.18 3995
6192.92 4197
6193.66 4357
6194.40 4351
6195.15 4645
6195.89 4708
6196.63 4555
6197.37 4568
6198.12 4748
6198.86 4674
6199.60 4619
6200.35 4556
6201.09 4549
6201.83 4457
6202.58 4510
6203.32 4632
6204.06 4914
6204.80 5480
6205.55 6534
6206.29 8067
6207.03 10075
6207.78 13045
6208.52 16459
6209.26 19818
6210.01 22783
6210.75 24704
6211.50 25005
6212.24 24561
6212.98 22934
6213.73 20332
6214.47 17129
6215.21 14549
6215.96 11845
6216.70 9516
6217.45 7638
6218.19 6336
6218.93 5474
6219.68 4839
6220.42 4422
6221.17 4167
6221.91 3983
6222.66 3812
6223.40 3746
6224.14 3728
6224.89 3732
6225.63 3720
6226.38 3729
6227.12 3665
6227.87 3509
6228.61 3269
6229.36 3200
6230.10 2811
6230.84 2803
6231.59 2490
6232.33 2326
6233.08 2418
6233.82 2475
6234.57 2507
6235.31 2459
6236.06 2535
6236.80 2534
6237.55 2574
6238.30 2663
6239.04 2678
6239.79 2636
6240.53 2704
6241.28 2770
6242.02 2673
6242.77 2688
6243.51 2834
6244.26 2875
6245.00 3088
6245.75 3117
6246.50 3265
6247.24 3580
6247.99 4018
6248.73 4556
6249.48 4781
6250.22 4919
6250.97 4871
6251.72 4775
6252.46 4638
6253.21 4258
6253.95 3751
6254.70 3529
6255.45 3270
6256.19 3049
6256.94 3012
6257.69 2942
6258.43 2806
6259.18 2738
6259.93 2780
6260.67 2717
6261.42 2750
6262.17 2831
6262.91 2880
6263.66 2826
6264.41 2868
6265.15 2779
6265.90 2806
6266.65 2804
6267.39 2722
6268.14 2689
6268.89 2751
6269.63 2835
6270.38 2751
6271.13 2737
6271.88 2811
6272.62 2777
6273.37 2724
6274.12 2789
6274.86 2711
6275.61 2779
6276.36 2738
6277.11 2706
6277.85 2810
6278.60 2784
6279.35 2835
6280.10 2751
6280.85 2777
6281.59 2713
6282.34 2556
6283.09 2637
6283.84 2597
6284.59 2506
6285.33 2539
6286.08 2457
6286.83 2478
6287.58 2521
6288.33 2751
6289.07 2875
6289.82 2860
6290.57 2923
6291.32 2857
6292.07 2655
6292.82 2705
6293.56 2582
6294.31 2477
6295.06 2369
6295.81 2241
6296.56 2352
6297.31 2306
6298.06 2321
6298.81 2328
6299.55 2196
6300.30 2203
6301.05 2169
6301.80 2189
6302.55 2175
6303.30 2093
6304.05 2077
6304.80 2147
6305.55 2159
6306.30 2146
6307.05 2077
6307.79 2120
6308.54 2103
6309.29 2010
6310.04 1984
6310.79 2124
6311.54 2122
6312.29 2109
6313.04 2115
6313.79 2188
6314.54 2105
6315.29 2108
6316.04 2155
6316.79 2167
6317.54 2109
6318.29 2097
6319.04 2155
6319.79 2032
6320.54 2067
6321.29 2088
6322.04 2043
6322.79 2056
6323.54 2022
6324.29 1987
6325.04 2047
6325.79 1959
6326.54 1978
6327.29 1880
6328.04 2024
6328.79 2116
6329.55 2099
6330.30 2066
6331.05 2172
6331.80 2204
6332.55 2354
6333.30 2357
6334.05 2295
6334.80 2310
6335.55 2180
6336.30 2238
6337.05 2106
6337.81 2073
6338.56 2102
6339.31 2120
6340.06 2116
6340.81 2154
6341.56 2061
6342.31 1948
6343.06 2013
6343.82 2014
6344.57 2028
6345.32 1990
6346.07 2074
6346.82 2096
6347.57 2095
6348.33 2053
6349.08 2026
6349.83 1992
6350.58 2019
6351.33 2060
6352.09 2200
6352.84 2111
6353.59 2245
6354.34 2277
6355.09 2187
6355.85 2214
6356.60 2194
6357.35 2048
6358.10 2096
6358.86 1956
6359.61 1971
6360.36 1961
6361.11 1845
6361.87 1879
6362.62 1870
6363.37 1788
6364.12 1761
6364.88 1736
6365.63 1765
6366.38 1854
6367.13 1729
6367.89 1722
6368.64 1869
6369.39 1860
6370.15 1741
6370.90 1804
6371.65 1682
6372.41 1730
6373.16 1798
6373.91 1711
6374.67 1709
6375.42 1651
6376.17 1636
6376.93 1678
6377.68 1695
6378.43 1626
6379.19 1683
6379.94 1728
6380.69 1734
6381.45 1759
6382.20 1750
6382.96 1884
6383.71 1821
6384.46 1794
6385.22 1851
6385.97 1722
6386.73 1640
6387.48 1732
6388.23 1657
6388.99 1595
6389.74 1554
6390.50 1571
6391.25 1592
6392.00 1592
6392.76 1495
6393.51 1539
6394.27 1530
6395.02 1558
6395.78 1573
6396.53 1613
6397.29 1673
6398.04 1606
6398.80 1569
6399.55 1490
6400.31 1483
6401.06 1544
6401.82 1526
6402.57 1612
6403.33 1538
6404.08 1420
6404.84 1598
6405.59 1573
6406.35 1614
6407.10 1619
6407.86 1679
6408.61 1607
6409.37 1652
6410.12 1745
6410.88 1757
6411.63 1756
6412.39 1712
6413.14 1600
6413.90 1668
6414.66 1595
6415.41 1668
6416.17 1616
6416.92 1557
6417.68 1544
6418.44 1510
6419.19 1629
6419.95 1542
6420.70 1506
6421.46 1511
6422.22 1550
6422.97 1561
6423.73 1581
6424.48 1537
6425.24 1511
6426.00 1531
6426.75 1508
6427.51 1493
6428.27 1497
6429.02 1432
6429.78 1425
6430.54 1487
6431.29 1522
6432.05 1493
6432.81 1429
6433.56 1405
6434.32 1447
6435.08 1460
6435.83 1526
6436.59 1485
6437.35 1443
6438.10 1419
6438.86 1448
6439.62 1518
6440.38 1615
6441.13 1497
6441.89 1515
6442.65 1530
6443.41 1488
6444.16 1514
6444.92 1486
6445.68 1475
6446.44 1532
6447.19 1498
6447.95 1518
6448.71 1533
6449.47 1541
6450.22 1511
6450.98 1420
6451.74 1444
6452.50 1422
6453.26 1436
6454.01 1572
6454.77 1497
6455.53 1473
6456.29 1575
6457.05 1592
6457.80 1668
6458.56 1674
6459.32 1575
6460.08 1727
6460.84 1737
6461.60 1662
6462.35 1673
6463.11 1692
6463.87 1762
6464.63 1720
6465.39 1758
6466.15 1677
6466.91 1642
6467.67 1697
6468.42 1729
6469.18 1795
6469.94 1814
6470.70 1754
6471.46 1806
6472.22 1822
6472.98 1827
6473.74 1872
6474.50 1904
6475.26 1874
6476.02 1766
6476.77 1948
6477.53 1850
6478.29 1784
6479.05 1917
6479.81 1992
6480.57 2140
6481.33 2037
6482.09 2008
6482.85 2015
6483.61 2119
6484.37 2229
6485.13 2123
6485.89 2178
6486.65 2207
6487.41 2258
6488.17 2263
6488.93 2193
6489.69 2255
6490.45 2357
6491.21 2454
6491.97 2583
6492.73 2713
6493.49 2738
6494.25 2872
6495.01 2896
6495.77 3117
6496.53 2982
6497.29 3071
6498.05 3247
6498.82 3175
6499.58 3192
6500.34 3051
6501.10 3036
6501.86 2948
6502.62 2894
6503.38 2931
6504.14 2897
6504.90 2910
6505.66 3170
6506.42 3230
6507.19 3163
6507.95 3262
6508.71 3583
6509.47 3490
6510.23 3707
6510.99 3715
6511.75 3713
6512.51 3816
6513.28 3755
6514.04 3891
6514.80 3841
6515.56 3912
6516.32 3927
6517.08 3816
6517.85 3734
6518.61 3844
6519.37 3822
6520.13 3809
6520.89 4100
6521.66 4321
6522.42 4295
6523.18 4414
6523.94 4623
6524.70 4765
6525.47 5091
6526.23 5459
6526.99 6141
6527.75 6381
6528.52 7038
6529.28 7217
6530.04 7432
6530.80 7353
6531.57 6970
6532.33 7056
6533.09 7202
6533.85 8045
6534.62 9421
6535.38 11400
6536.14 13855
6536.90 16561
6537.67 18640
6538.43 19537
6539.19 19441
6539.96 18494
6540.72 16204
6541.48 14020
6542.25 11446
6543.01 9321
6543.77 7652
6544.54 6324
6545.30 5255
6546.06 4597
6546.83 4219
6547.59 3733
6548.35 3382
6549.12 3372
6549.88 3276
6550.64 3147
6551.41 3120
6552.17 3057
6552.94 3083
6553.70 2979
6554.46 2987
6555.23 2876
6555.99 2904
6556.75 2844
6557.52 2586
6558.28 2587
6559.05 2708
6559.81 2723
6560.58 2726
6561.34 2731
6562.10 2795
6562.87 2952
6563.63 3032
6564.40 3027
6565.16 3371
6565.93 3483
6566.69 3454
6567.46 3482
6568.22 3470
6568.99 3339
6569.75 3196
6570.52 3266
6571.28 3241
6572.04 3298
6572.81 3279
6573.57 3432
6574.34 3695
6575.11 3855
6575.87 3999
6576.64 4213
6577.40 4160
6578.17 4207
6578.93 4135
6579.70 4247
6580.46 4114
6581.23 4182
6581.99 4141
6582.76 3994
6583.52 3800
6584.29 3778
6585.06 3710
6585.82 3585
6586.59 3560
6587.35 3375
6588.12 3490
6588.88 3524
6589.65 3610
6590.42 3656
6591.18 3688
6591.95 4029
6592.71 4392
6593.48 4652
6594.25 5160
6595.01 5532
6595.78 6061
6596.55 6290
6597.31 6401
6598.08 6147
6598.85 5791
6599.61 5443
6600.38 4979
6601.15 4575
6601.91 3990
6602.68 3826
6603.45 3712
6604.21 3425
6604.98 3289
6605.75 3220
6606.51 3269
6607.28 3214
6608.05 3206
6608.81 3098
6609.58 3029
6610.35 3017
6611.12 2962
6611.88 2997
6612.65 2920
6613.42 2866
6614.18 2700
6614.95 2713
6615.72 2724
6616.49 2622
6617.25 2559
6618.02 2501
6618.79 2479
6619.56 2533
6620.33 2349
6621.09 2481
6621.86 2500
6622.63 2526
6623.40 2584
6624.16 2517
6624.93 2500
6625.70 2389
6626.47 2379
6627.24 2308
6628.01 2357
6628.77 2344
6629.54 2340
6630.31 2332
6631.08 2366
6631.85 2376
6632.62 2647
6633.38 2820
6634.15 3025
6634.92 3191
6635.69 3291
6636.46 3276
6637.23 3267
6638.00 3146
6638.76 3033
6639.53 3002
6640.30 2833
6641.07 2596
6641.84 2603
6642.61 2537
6643.38 2413
6644.15 2259
6644.92 2287
6645.69 2208
6646.45 2181
6647.22 2346
6647.99 2289
6648.76 2252
6649.53 2341
6650.30 2340
6651.07 2378
6651.84 2319
6652.61 2375
6653.38 2337
6654.15 2475
6654.92 2502
6655.69 2365
6656.46 2294
6657.23 2377
6658.00 2497
6658.77 2534
6659.54 2447
6660.31 2257
6661.08 2113
6661.85 2246
6662.62 2250
6663.39 2128
6664.16 2132
6664.93 2174
6665.70 2238
6666.47 2077
6667.24 2140
6668.01 2134
6668.78 2278
6669.55 2223
6670.32 2195
6671.09 2219
6671.87 2269
6672.64 2263
6673.41 2245
6674.18 2466
6674.95 2343
6675.72 2166
6676.49 2299
6677.26 2428
6678.03 2411
6678.80 2408
6679.58 2308
6680.35 2411
6681.12 2468
6681.89 2456
6682.66 2479
6683.43 2637
6684.20 2677
6684.97 2945
6685.75 3102
6686.52 3414
6687.29 3555
6688.06 3422
6688.83 3352
6689.60 3117
6690.38 2896
6691.15 2679
6691.92 2399
6692.69 2394
6693.46 2341
6694.24 2182
6695.01 2143
6695.78 2150
6696.55 2121
6697.32 2181
6698.10 2152
6698.87 2111
6699.64 2137
6700.41 2150
6701.19 2102
6701.96 1996
6702.73 2108
6703.50 2109
6704.28 2082
6705.05 2006
6705.82 2110
6706.59 2216
6707.37 2194
6708.14 2081
6708.91 1988
6709.69 2063
6710.46 2130
6711.23 2109
6712.00 2109
6712.78 2061
6713.55 2181
6714.32 2097
6715.10 2109
6715.87 2097
6716.64 2037
6717.42 1970
6718.19 1946
6718.96 1990
6719.74 1953
6720.51 1947
6721.28 1911
6722.06 2012
6722.83 2050
6723.61 2065
6724.38 2023
6725.15 2027
6725.93 1938
6726.70 1940
6727.48 2011
6728.25 2040
6729.02 1961
6729.80 1972
6730.57 2107
6731.35 2085
6732.12 2007
6732.89 2065
6733.67 1990
6734.44 2073
6735.22 2039
6735.99 2081
6736.77 2132
6737.54 2144
6738.31 2270
6739.09 2113
6739.86 2167
6740.64 2221
6741.41 2182
6742.19 2193
6742.96 2127
6743.74 2170
6744.51 2292
6745.29 2260
6746.06 2251
6746.84 2315
6747.61 2344
6748.39 2266
6749.16 2405
6749.94 2496
6750.71 2611
6751.49 2753
6752.26 2940
6753.04 3193
6753.82 3422
6754.59 3581
6755.37 3440
6756.14 3276
6756.92 3078
6757.69 2789
6758.47 2700
6759.25 2388
6760.02 2300
6760.80 2240
6761.57 2294
6762.35 2168
6763.12 2225
6763.90 2005
6764.68 2094
6765.45 2076
6766.23 2085
6767.01 2101
6767.78 2142
6768.56 2069
6769.33 2069
6770.11 2111
6770.89 2086
6771.66 2031
6772.44 2025
6773.22 2047
6773.99 1965
6774.77 1986
6775.55 1985
6776.32 1989
6777.10 2033
6777.88 2009
6778.65 1963
6779.43 2072
6780.21 2029
6780.98 2153
6781.76 2018
6782.54 2002
6783.32 1949
6784.09 1930
6784.87 1944
6785.65 1892
6786.43 1872
6787.20 1878
6787.98 1740
6788.76 1727
6789.53 1854
6790.31 1827
6791.09 1883
6791.87 1778
6792.65 1637
6793.42 1702
6794.20 1844
6794.98 1793
6795.76 1818
6796.53 1858
6797.31 1795
6798.09 1729
6798.87 1816
6799.65 1697
6800.42 1771
6801.20 1780
6801.98 1839
6802.76 1805
6803.54 1831
6804.32 1935
6805.09 1913
6805.87 2040
6806.65 2037
6807.43 2099
6808.21 1981
6808.99 1996
6809.77 1884
6810.54 1759
6811.32 1766
6812.10 1753
6812.88 1857
6813.66 1847
6814.44 1828
6815.22 1792
6816.00 1798
6816.78 1874
6817.56 1933
6818.33 1911
6819.11 1858
6819.89 1842
6820.67 1804
6821.45 1908
6822.23 1765
6823.01 1805
6823.79 1833
6824.57 1768
6825.35 1863
6826.13 1869
6826.91 1725
6827.69 1710
6828.47 1786
6829.25 1678
6830.03 1643
6830.81 1784
6831.59 1783
6832.37 1687
6833.15 1685
6833.93 1818
6834.71 1757
6835.49 1777
6836.27 1773
6837.05 1729
6837.83 1726
6838.61 1652
6839.39 1746
6840.17 1673
6840.95 1690
6841.73 1621
6842.51 1638
6843.29 1667
6844.07 1666
6844.85 1634
6845.63 1682
6846.41 1707
6847.19 1834
6847.98 1979
6848.76 2142
6849.54 2620
6850.32 3144
6851.10 3695
6851.88 4064
6852.66 4359
6853.44 4568
6854.22 4318
6855.01 3942
6855.79 3627
6856.57 3313
6857.35 2908
6858.13 2682
6858.91 2328
6859.69 2190
6860.48 2131
6861.26 2027
6862.04 1935
6862.82 1963
6863.60 1923
6864.38 1937
6865.17 1930
6865.95 1914
6866.73 1957
6867.51 1916
6868.29 2026
6869.08 2067
6869.86 2036
6870.64 2001
6871.42 2003
6872.20 1966
6872.99 1906
6873.77 1867
6874.55 1877
6875.33 1808
6876.12 1879
6876.90 1895
6877.68 1964
6878.46 1983
6879.25 2141
6880.03 2238
6880.81 2296
6881.59 2298
6882.38 2257
6883.16 2466
6883.94 2567
6884.73 2548
6885.51 2576
6886.29 2845
6887.08 3252
6887.86 3960
6888.64 4251
6889.42 4846
6890.21 4909
6890.99 4584
6891.77 4415
6892.56 3939
6893.34 3530
6894.12 3106
6894.91 2848
6895.69 2682
6896.48 2560
6897.26 2348
6898.04 2354
6898.83 2419
6899.61 2417
6900.39 2450
6901.18 2437
6901.96 2454
6902.75 2705
6903.53 2640
6904.31 2464
6905.10 2419
6905.88 2453
6906.67 2458
6907.45 2386
6908.24 2404
6909.02 2259
6909.80 2361
6910.59 2334
6911.37 2210
6912.16 2183
6912.94 2209
6913.73 2153
6914.51 2102
6915.30 2089
6916.08 2058
6916.87 2113
6917.65 2073
6918.44 2072
6919.22 2009
6920.01 2086
6920.79 1997
6921.58 1978
6922.36 1989
6923.15 1949
6923.93 1963
6924.72 1999
6925.50 2069
6926.29 2041
6927.07 2050
6927.86 2200
6928.64 2230
6929.43 2153
6930.21 2170
6931.00 2153
6931.78 2156
6932.57 2317
6933.36 2179
6934.14 2328
6934.93 2434
6935.71 2397
6936.50 2359
6937.29 2388
6938.07 2344
6938.86 2376
6939.64 2305
6940.43 2294
6941.22 2345
6942.00 2492
6942.79 2467
6943.57 2589
6944.36 2611
6945.15 2687
6945.93 2605
6946.72 2684
6947.51 2877
6948.29 2778
6949.08 2874
6949.87 2938
6950.65 2964
6951.44 2912
6952.23 2994
6953.01 2867
6953.80 2871
6954.59 2878
6955.37 2891
6956.16 2956
6956.95 3031
6957.74 3077
6958.52 3107
6959.31 2971
6960.10 2901
6960.88 3017
6961.67 3053
6962.46 3064
6963.25 2904
6964.03 2942
6964.82 2959
6965.61 3010
6966.40 3005
6967.18 3094
6967.97 3149
6968.76 3269
6969.55 3214
6970.34 3303
6971.12 3379
6971.91 3562
6972.70 3583
6973.49 3453
6974.28 3558
6975.06 3552
6975.85 3461
6976.64 3589
6977.43 3593
6978.22 3654
6979.00 3739
6979.79 3835
6980.58 3866
6981.37 4094
6982.16 4453
6982.95 4982
6983.74 6023
6984.52 7089
6985.31 8342
6986.10 9810
6986.89 10872
6987.68 11576
6988.47 11539
6989.26 11381
6990.05 10382
6990.83 9004
6991.62 8033
6992.41 6964
6993.20 6088
6993.99 5429
6994.78 4898
6995.57 4648
6996.36 4704
6997.15 5241
6997.94 6032
6998.73 7213
6999.52 8621
7000.31 10155
7001.10 11380
7001.88 12005
7002.67 11681
7003.46 11113
7004.25 9870
7005.04 8776
7005.83 7582
7006.62 6488
7007.41 5604
7008.20 4950
7008.99 4401
7009.78 3852
7010.57 3658
7011.36 3614
7012.15 3701
7012.94 3820
7013.73 3834
7014.52 3769
7015.31 3717
7016.11 3646
7016.90 3526
7017.69 3328
7018.48 3175
7019.27 2983
7020.06 2932
7020.85 2746
7021.64 2682
7022.43 2644
7023.22 2792
7024.01 2840
7024.80 2863
7025.59 3039
7026.38 3087
7027.18 3247
7027.97 3277
7028.76 3260
7029.55 3172
7030.34 3083
7031.13 2849
7031.92 2737
7032.71 2745
7033.51 2645
7034.30 2638
7035.09 2697
7035.88 2561
7036.67 2481
7037.46 2570
7038.25 2670
7039.05 2791
7039.84 2780
7040.63 2938
7041.42 2907
7042.21 2921
7043.01 2794
7043.80 2852
7044.59 2810
7045.38 2788
7046.17 2818
7046.97 2825
7047.76 2784
7048.55 2789
7049.34 2958
7050.14 3317
7050.93 3502
7051.72 3651
7052.51 3641
7053.30 3529
7054.10 3329
7054.89 3176
7055.68 2846
7056.48 2704
7057.27 2636
7058.06 2586
7058.85 2507
7059.65 2413
7060.44 2397
7061.23 2494
7062.03 2414
7062.82 2430
7063.61 2441
7064.40 2415
7065.20 2449
7065.99 2447
7066.78 2544
7067.58 2437
7068.37 2442
7069.16 2401
7069.96 2315
7070.75 2216
7071.54 2261
7072.34 2268
7073.13 2197
7073.93 2192
7074.72 2181
7075.51 2252
7076.31 2178
7077.10 2201
7077.89 2164
7078.69 2212
7079.48 2207
7080.28 2219
7081.07 2252
7081.86 2261
7082.66 2260
7083.45 2049
7084.25 2041
7085.04 2188
7085.84 2137
7086.63 2094
7087.42 2182
7088.22 2283
7089.01 2253
7089.81 2269
7090.60 2359
7091.40 2357
7092.19 2226
7092.99 2092
7093.78 1955
7094.58 1866
7095.37 1887
7096.17 1906
7096.96 1790
7097.76 1779
7098.55 1720
7099.35 1830
7100.14 1638
7100.94 1636
7101.73 1694
7102.53 1663
7103.32 1716
7104.12 1641
7104.91 1665
7105.71 1625
7106.50 1549
7107.30 1537
7108.10 1457
7108.89 1488
7109.69 1457
7110.48 1459
7111.28 1481
7112.07 1424
7112.87 1399
7113.67 1441
7114.46 1433
7115.26 1428
7116.05 1519
7116.85 1522
7117.65 1511
7118.44 1496
7119.24 1577
7120.03 1463
7120.83 1430
7121.63 1422
7122.42 1433
7123.22 1483
7124.02 1494
7124.81 1516
7125.61 1409
7126.41 1357
7127.20 1395
7128.00 1436
7128.80 1444
7129.59 1500
7130.39 1522
7131.19 1482
7131.98 1475
7132.78 1432
7133.58 1500
7134.37 1538
7135.17 1464
7135.97 1397
7136.77 1471
7137.56 1419
7138.36 1391
7139.16 1389
7139.96 1385
7140.75 1378
7141.55 1309
7142.35 1339
7143.15 1323
7143.94 1375
7144.74 1507
7145.54 1530
7146.34 1514
7147.13 1438
7147.93 1379
7148.73 1382
7149.53 1319
7150.33 1396
7151.12 1355
7151.92 1345
7152.72 1338
7153.52 1257
7154.32 1369
7155.11 1390
7155.91 1397
7156.71 1358
7157.51 1330
7158.31 1349
7159.11 1375
7159.90 1392
7160.70 1245
7161.50 1252
7162.30 1295
7163.10 1262
7163.90 1236
7164.70 1210
7165.49 1208
7166.29 1250
7167.09 1225
7167.89 1219
7168.69 1280
7169.49 1283
7170.29 1290
7171.09 1356
7171.89 1299
7172.69 1323
7173.49 1265
7174.28 1311
7175.08 1347
7175.88 1276
7176.68 1259
7177.48 1244
7178.28 1254
7179.08 1263
7179.88 1252
7180.68 1288
7181.48 1296
7182.28 1388
7183.08 1496
7183.88 1516
7184.68 1520
7185.48 1463
7186.28 1404
7187.08 1408
7187.88 1425
7188.68 1406
7189.48 1296
7190.28 1319
7191.08 1259
7191.88 1309
7192.68 1333
7193.48 1272
7194.28 1226
7195.08 1197
7195.88 1205
7196.68 1159
7197.48 1209
7198.28 1203
7199.08 1138
7199.89 1148
7200.69 1171
7201.49 1187
7202.29 1226
7203.09 1278
7203.89 1167
7204.69 1090
7205.49 1130
7206.29 1198
7207.09 1183
7207.89 1206
7208.70 1242
7209.50 1251
7210.30 1178
7211.10 1160
7211.90 1152
7212.70 1131
7213.50 1185
7214.31 1253
7215.11 1236
7215.91 1191
7216.71 1234
7217.51 1204
7218.31 1200
7219.12 1254
7219.92 1251
7220.72 1236
7221.52 1209
7222.32 1249
7223.13 1314
7223.93 1212
7224.73 1229
7225.53 1215
7226.33 1214
7227.14 1234
7227.94 1172
7228.74 1190
7229.54 1121
7230.35 1164
7231.15 1198
7231.95 1294
7232.75 1226
7233.56 1170
7234.36 1206
7235.16 1200
7235.96 1140
7236.77 1180
7237.57 1282
7238.37 1265
7239.17 1250
7239.98 1241
7240.78 1216
7241.58 1254
7242.39 1282
7243.19 1328
7243.99 1292
7244.80 1263
7245.60 1313
7246.40 1321
7247.21 1260
7248.01 1221
7248.81 1258
7249.62 1298
7250.42 1252
7251.22 1249
7252.03 1259
7252.83 1276
7253.63 1302
7254.44 1256
7255.24 1362
7256.05 1300
7256.85 1252
7257.65 1416
7258.46 1340
7259.26 1275
7260.07 1341
7260.87 1284
7261.67 1312
7262.48 1296
7263.28 1285
7264.09 1323
7264.89 1336
7265.70 1307
7266.50 1369
7267.30 1331
7268.11 1287
7268.91 1455
7269.72 1467
7270.52 1419
7271.33 1374
7272.13 1449
7272.94 1458
7273.74 1414
7274.55 1337
7275.35 1452
7276.16 1480
7276.96 1441
7277.77 1442
7278.57 1471
7279.38 1466
7280.18 1603
7280.99 1638
7281.79 1716
7282.60 1824
7283.40 2081
7284.21 2310
7285.01 2594
7285.82 2770
7286.63 2887
7287.43 3015
7288.24 2796
7289.04 2651
7289.85 2432
7290.65 2244
7291.46 2135
7292.27 1977
7293.07 1780
7293.88 1763
7294.68 1736
7295.49 1663
7296.30 1761
7297.10 1752
7297.91 1723
7298.71 1714
7299.52 1721
7300.33 1781
7301.13 1754
7301.94 1767
7302.75 1822
7303.55 1865
7304.36 1842
7305.16 1820
7305.97 1891
7306.78 1938
7307.58 2061
7308.39 2183
7309.20 2265
7310.01 2400
7310.81 2647
7311.62 2935
7312.43 3072
7313.23 3140
7314.04 3028
7314.85 2822
7315.65 2760
7316.46 2742
7317.27 2803
7318.08 3028
7318.88 3034
7319.69 3493
7320.50 3737
7321.31 3880
7322.11 3969
7322.92 3967
7323.73 3754
7324.54 3526
7325.34 3330
7326.15 3036
7326.96 2788
7327.77 2568
7328.57 2323
7329.38 2146
7330.19 2104
7331.00 1981
7331.81 1882
7332.61 1887
7333.42 1838
7334.23 1911
7335.04 1881
7335.85 1839
7336.66 1952
7337.46 1907
7338.27 1918
7339.08 1940
7339.89 1919
7340.70 1870
7341.51 1870
7342.31 1803
7343.12 1844
7343.93 1840
7344.74 1790
7345.55 1844
7346.36 1772
7347.17 1817
7347.98 1960
7348.79 2022
7349.59 1927
7350.40 1855
7351.21 1830
7352.02 1893
7352.83 1915
7353.64 1838
7354.45 1844
7355.26 1810
7356.07 1855
7356.88 1860
7357.69 1891
7358.50 1820
7359.31 1924
7360.12 1945
7360.93 1909
7361.74 1834
7362.54 1848
7363.35 1874
7364.16 1919
7364.97 2033
7365.78 1994
7366.59 1920
7367.40 2079
7368.21 2060
7369.02 2106
7369.83 2114
7370.64 2114
7371.45 2134
7372.27 2091
7373.08 2014
7373.89 2055
7374.70 2110
7375.51 2071
7376.32 2137
7377.13 2177
7377.94 2227
7378.75 2420
7379.56 2611
7380.37 2832
7381.18 3202
7381.99 3466
7382.80 3625
7383.61 3749
7384.42 3651
7385.24 3492
7386.05 3269
7386.86 2972
7387.67 2821
7388.48 2569
7389.29 2422
7390.10 2143
7390.91 2161
7391.72 2049
7392.54 2003
7393.35 1946
7394.16 2011
7394.97 2000
7395.78 1988
7396.59 1951
7397.41 2012
7398.22 2171
7399.03 2439
7399.84 2514
7400.65 2594
7401.46 2876
7402.28 3060
7403.09 3028
7403.90 3077
7404.71 3059
7405.52 2913
7406.34 2896
7407.15 3044
7407.96 3044
7408.77 3148
7409.59 3144
7410.40 3053
7411.21 2906
7412.02 2775
7412.84 2658
7413.65 2452
7414.46 2320
7415.27 2112
7416.09 1974
7416.90 1923
7417.71 1790
7418.52 1832
7419.34 1688
7420.15 1644
7420.96 1621
7421.78 1772
7422.59 1735
7423.40 1690
7424.22 1588
7425.03 1621
7425.84 1581
7426.65 1578
7427.47 1541
7428.28 1508
7429.09 1537
7429.91 1439
7430.72 1387
7431.54 1493
7432.35 1378
7433.16 1467
7433.98 1500
7434.79 1411
7435.60 1371
7436.42 1446
7437.23 1469
7438.05 1495
7438.86 1532
7439.67 1463
7440.49 1527
7441.30 1585
7442.12 1536
7442.93 1463
7443.74 1413
7444.56 1452
7445.37 1549
7446.19 1590
7447.00 1491
7447.82 1528
7448.63 1423
7449.44 1453
7450.26 1458
7451.07 1416
7451.89 1429
7452.70 1318
7453.52 1347
7454.33 1347
7455.15 1326
7455.96 1396
7456.78 1330
7457.59 1352
7458.41 1386
7459.22 1355
7460.04 1408
7460.85 1338
7461.67 1392
7462.48 1348
7463.30 1462
7464.11 1528
7464.93 1513
7465.74 1437
7466.56 1426
7467.37 1475
7468.19 1532
7469.01 1412
7469.82 1406
7470.64 1479
7471.45 1476
7472.27 1392
7473.08 1387
7473.90 1354
7474.72 1396
7475.53 1429
7476.35 1411
7477.16 1335
7477.98 1338
7478.80 1307
7479.61 1251
7480.43 1296
7481.24 1263
7482.06 1258
7482.88 1257
7483.69 1217
7484.51 1266
7485.33 1258
7486.14 1184
7486.96 1212
7487.78 1166
7488.59 1186
7489.41 1187
7490.23 1164
7491.04 1284
7491.86 1266
7492.68 1251
7493.49 1161
7494.31 1124
7495.13 1191
7495.94 1114
7496.76 1092
7497.58 1047
7498.40 1110
7499.21 1148
7500.03 1087
7500.85 1076
7501.67 1139
7502.48 1088
7503.30 1093
7504.12 1138
7504.94 1099
7505.75 1063
7506.57 1042
7507.39 1101
7508.21 1109
7509.02 1156
7509.84 1116
7510.66 1111
7511.48 1206
7512.30 1099
7513.11 1089
7513.93 1056
7514.75 1077
7515.57 1080
7516.39 1047
7517.20 1035
7518.02 1057
7518.84 1076
7519.66 1045
7520.48 1044
7521.30 1045
7522.11 1120
7522.93 1061
7523.75 1101
7524.57 1042
7525.39 1035
7526.21 1004
7527.03 1059
7527.84 1048
7528.66 1033
7529.48 1070
7530.30 1040
7531.12 1070
7531.94 1095
7532.76 1070
7533.58 1055
7534.40 1064
7535.22 999
7536.03 1080
7536.85 1037
7537.67 1037
7538.49 986
7539.31 1094
7540.13 1107
7540.95 1083
7541.77 1144
7542.59 1102
7543.41 1079
7544.23 1099
7545.05 1096
7545.87 1055
7546.69 1097
7547.51 1098
7548.33 1107
7549.15 1083
7549.97 1145
7550.79 1105
7551.61 1137
7552.43 1058
7553.25 990
7554.07 1026
7554.89 1123
7555.71 1150
7556.53 1116
7557.35 1131
7558.17 1109
7558.99 1069
7559.81 1122
7560.63 1187
7561.45 1146
7562.27 1084
7563.09 1082
7563.92 1050
7564.74 1115
7565.56 1099
7566.38 1053
7567.20 1120
7568.02 1146
7568.84 1084
7569.66 1148
7570.48 1141
7571.30 1184
7572.13 1239
7572.95 1169
7573.77 1159
7574.59 1078
7575.41 1094
7576.23 1151
7577.05 1124
7577.88 1100
7578.70 1064
7579.52 1079
7580.34 1074
7581.16 1087
7581.98 1024
7582.81 1067
7583.63 1169
7584.45 1150
7585.27 1118
7586.09 1105
7586.92 1208
7587.74 1245
7588.56 1254
7589.38 1203
7590.20 1359
7591.03 1233
7591.85 1222
7592.67 1186
7593.49 1262
7594.32 1269
7595.14 1246
7595.96 1218
7596.78 1153
7597.61 1204
7598.43 1274
7599.25 1183
7600.07 1226
7600.90 1241
7601.72 1308
7602.54 1291
7603.36 1447
7604.19 1443
7605.01 1454
7605.83 1558
7606.66 1593
7607.48 1625
7608.30 1619
7609.13 1546
7609.95 1492
7610.77 1530
7611.60 1483
7612.42 1408
7613.24 1423
7614.07 1393
7614.89 1375
7615.71 1404
7616.54 1519
7617.36 1598
7618.18 1624
7619.01 1784
7619.83 1833
7620.66 1817
7621.48 1840
7622.30 1676
7623.13 1615
7623.95 1651
7624.78 1472
7625.60 1498
7626.42 1397
7627.25 1447
7628.07 1451
7628.90 1581
7629.72 1700
7630.55 1694
7631.37 1843
7632.19 1995
7633.02 2035
7633.84 2099
7634.67 2085
7635.49 2036
7636.32 1925
7637.14 1724
7637.97 1638
7638.79 1595
7639.62 1509
7640.44 1324
7641.27 1274
7642.09 1237
7642.92 1222
7643.74 1209
7644.57 1207
7645.39 1091
7646.22 1111
7647.04 1221
7647.87 1215
7648.69 1133
7649.52 1042
7650.34 1089
7651.17 1158
7651.99 1192
7652.82 1147
7653.65 1079
7654.47 1090
7655.30 1110
7656.12 1059
7656.95 996
7657.77 1076
7658.60 1099
7659.43 1146
7660.25 1052
7661.08 1053
7661.90 1032
7662.73 1065
7663.56 1114
7664.38 1034
7665.21 1049
7666.04 1056
7666.86 1059
7667.69 1061
7668.51 1040
7669.34 1075
7670.17 1071
7670.99 1077
7671.82 1079
7672.65 1087
7673.47 1026
7674.30 1034
7675.13 983
7675.95 981
7676.78 986
7677.61 990
7678.44 1079
7679.26 984
7680.09 1047
7680.92 1036
7681.74 1066
7682.57 1061
7683.40 1115
7684.23 1053
7685.05 1038
7685.88 1151
7686.71 1155
7687.53 1088
7688.36 1089
7689.19 1048
7690.02 1073
7690.85 1098
7691.67 1026
7692.50 1048
7693.33 1072
7694.16 1104
7694.98 1075
7695.81 1043
7696.64 1079
7697.47 1101
7698.30 1134
7699.12 1183
7699.95 1215
7700.78 1271
7701.61 1289
7702.44 1227
7703.26 1196
7704.09 1235
7704.92 1093
7705.75 1089
7706.58 1025
7707.41 1050
7708.24 1192
7709.06 1113
7709.89 1013
7710.72 1025
7711.55 1051
7712.38 1042
7713.21 1083
7714.04 1092
7714.87 1082
7715.69 1065
7716.52 1024
7717.35 979
7718.18 960
7719.01 975
7719.84 971
7720.67 1019
7721.50 946
7722.33 935
7723.16 935
7723.99 995
7724.82 1011
7725.65 1012
7726.48 948
7727.30 949
7728.13 949
7728.96 932
7729.79 949
7730.62 997
7731.45 929
7732.28 948
7733.11 884
7733.94 894
7734.77 935
7735.60 952
7736.43 937
7737.26 962
7738.09 966
7738.92 1004
7739.75 937
7740.58 965
7741.41 953
7742.25 1035
7743.08 1020
7743.91 1019
7744.74 962
7745.57 960
7746.40 1030
7747.23 1045
7748.06 1119
7748.89 1149
7749.72 1160
7750.55 1157
7751.38 1101
7752.21 1086
7753.04 1033
7753.88 1054
7754.71 1030
7755.54 970
7756.37 997
7757.20 1019
7758.03 1033
7758.86 1052
7759.69 983
7760.53 954
7761.36 861
7762.19 910
7763.02 1016
7763.85 969
7764.68 941
7765.51 861
7766.35 840
7767.18 920
7768.01 922
7768.84 869
7769.67 934
7770.51 896
7771.34 937
7772.17 1024
7773.00 972
7773.83 935
7774.67 931
7775.50 953
7776.33 961
7777.16 923
7777.99 995
7778.83 989
7779.66 1015
7780.49 1010
7781.32 988
7782.16 963
7782.99 943
7783.82 897
7784.65 953
7785.49 950
7786.32 978
7787.15 1002
7787.99 1005
7788.82 1010
7789.65 1040
7790.48 1080
7791.32 967
7792.15 977
7792.98 1046
7793.82 1070
7794.65 1074
7795.48 1140
7796.32 1072
7797.15 1044
7797.98 1030
7798.82 1086
7799.65 1066
7800.48 1089
7801.32 1104
7802.15 1067
7802.99 1056
7803.82 1137
7804.65 1130
7805.49 1183
7806.32 1134
7807.15 1175
7807.99 1167
7808.82 1120
7809.66 1121
7810.49 1133
7811.32 1186
7812.16 1230
7812.99 1343
7813.83 1415
7814.66 1364
7815.50 1503
7816.33 1533
7817.16 1687
7818.00 1779
7818.83 1687
7819.67 1769
7820.50 1703
7821.34 1611
7822.17 1578
7823.01 1475
7823.84 1402
7824.68 1287
7825.51 1316
7826.35 1415
7827.18 1504
7828.02 1602
7828.85 1492
7829.69 1580
7830.52 1549
7831.36 1485
7832.19 1470
7833.03 1551
7833.86 1506
7834.70 1485
7835.53 1543
7836.37 1520
7837.20 1522
7838.04 1429
7838.87 1449
7839.71 1392
7840.55 1411
7841.38 1473
7842.22 1416
7843.05 1413
7843.89 1451
7844.72 1380
7845.56 1409
7846.40 1425
7847.23 1455
7848.07 1381
7848.91 1292
7849.74 1289
7850.58 1333
7851.41 1248
7852.25 1233
7853.09 1222
7853.92 1197
7854.76 1279
7855.60 1286
7856.43 1218
7857.27 1203
7858.11 1318
7858.94 1368
7859.78 1434
7860.62 1399
7861.45 1506
7862.29 1415
7863.13 1332
7863.96 1347
7864.80 1330
7865.64 1246
7866.47 1211
7867.31 1263
7868.15 1193
7868.99 1251
7869.82 1284
7870.66 1221
7871.50 1211
7872.33 1356
7873.17 1315
7874.01 1253
7874.85 1267
7875.68 1333
7876.52 1447
7877.36 1561
7878.20 1575
7879.03 1683
7879.87 1747
7880.71 1623
7881.55 1618
7882.39 1516
7883.22 1421
7884.06 1432
7884.90 1411
7885.74 1341
7886.58 1349
7887.41 1306
7888.25 1317
7889.09 1321
7889.93 1327
7890.77 1466
7891.61 1466
7892.44 1487
7893.28 1498
7894.12 1521
7894.96 1502
7895.80 1491
7896.64 1404
7897.48 1287
7898.31 1364
7899.15 1379
7899.99 1343
7900.83 1350
7901.67 1306
7902.51 1346
7903.35 1300
7904.19 1324
7905.03 1266
7905.87 1290
7906.70 1207
7907.54 1135
7908.38 1198
7909.22 1200
7910.06 1162
7910.90 1199
7911.74 1176
7912.58 1254
7913.42 1221
7914.26 1201
7915.10 1243
7915.94 1386
7916.78 1318
7917.62 1323
7918.46 1404
7919.30 1455
7920.14 1454
7920.98 1519
7921.82 1385
7922.66 1412
7923.50 1355
7924.34 1273
7925.18 1154
7926.02 1199
7926.86 1184
7927.70 1172
7928.54 1063
7929.38 1158
7930.22 1096
7931.06 1108
7931.90 1102
7932.74 1068
7933.58 1076
7934.42 1093
7935.26 1154
7936.10 1097
7936.95 1162
7937.79 1065
7938.63 1051
7939.47 1042
7940.31 1055
7941.15 1085
7941.99 1094
7942.83 1182
7943.67 1154
7944.51 1124
7945.36 1167
7946.20 1278
7947.04 1258
7947.88 1301
7948.72 1207
7949.56 1333
7950.40 1309
7951.25 1261
7952.09 1266
7952.93 1242
7953.77 1256
7954.61 1279
7955.45 1312
7956.30 1419
7957.14 1386
7957.98 1381
7958.82 1301
7959.66 1249
7960.51 1211
7961.35 1232
7962.19 1242
7963.03 1308
7963.87 1249
7964.72 1181
7965.56 1299
7966.40 1298
7967.24 1415
7968.09 1466
7968.93 1576
7969.77 1550
7970.61 1541
7971.46 1530
7972.30 1499
7973.14 1357
7973.98 1266
7974.83 1244
7975.67 1235
7976.51 1216
7977.36 1168
7978.20 1078
7979.04 1101
7979.89 1089
7980.73 1048
7981.57 1098
7982.41 1146
7983.26 1108
7984.10 1078
7984.94 1021
7985.79 983
7986.63 1043
7987.48 1080
7988.32 1049
7989.16 1045
7990.01 1023
7990.85 1036
7991.69 970
7992.54 892
7993.38 996
7994.22 971
7995.07 945
7995.91 917
7996.76 932
7997.60 943
7998.44 908
7999.29 926
8000.13 928
8000.98 887
8001.82 909
8002.67 886
8003.51 914
8004.35 915
8005.20 904
8006.04 891
8006.89 983
8007.73 908
8008.58 894
8009.42 891
8010.27 875
8011.11 823
8011.96 855
8012.80 873
8013.65 878
8014.49 882
8015.34 868
8016.18 864
8017.03 861
8017.87 894
8018.72 867
8019.56 882
8020.41 831
8021.25 854
8022.10 845
8022.94 841
8023.79 870
8024.63 896
8025.48 860
8026.32 854
8027.17 838
8028.01 834
8028.86 813
8029.71 844
8030.55 822
8031.40 814
8032.24 843
8033.09 844
8033.94 826
8034.78 806
8035.63 855
8036.47 831
8037.32 791
8038.17 824
8039.01 825
8039.86 825
8040.70 864
8041.55 900
8042.40 823
8043.24 818
8044.09 810
8044.94 844
8045.78 868
8046.63 822
8047.48 894
8048.32 828
8049.17 851
8050.02 832
8050.86 823
8051.71 834
8052.56 772
8053.40 882
8054.25 851
8055.10 783
8055.95 762
8056.79 850
8057.64 826
8058.49 779
8059.33 795
8060.18 728
8061.03 764
8061.88 819
8062.72 772
8063.57 820
8064.42 872
8065.27 905
8066.11 813
8066.96 767
8067.81 782
8068.66 793
8069.50 831
8070.35 854
8071.20 752
8072.05 728
8072.90 744
8073.74 764
8074.59 758
8075.44 785
8076.29 749
8077.14 759
8077.99 754
8078.83 786
8079.68 801
8080.53 754
8081.38 751
8082.23 775
8083.08 758
8083.92 779
8084.77 718
8085.62 766
8086.47 801
8087.32 753
8088.17 735
8089.02 758
8089.87 751
8090.71 718
8091.56 808
8092.41 796
8093.26 760
8094.11 761
8094.96 741
8095.81 754
8096.66 744
8097.51 823
8098.36 759
8099.21 719
8100.06 742
8100.91 773
8101.75 764
8102.60 726
8103.45 782
8104.30 793
8105.15 789
8106.00 814
8106.85 763
8107.70 735
8108.55 743
8109.40 742
8110.25 709
8111.10 743
8111.95 730
8112.80 759
8113.65 811
8114.50 762
8115.35 769
8116.20 751
8117.05 747
8117.90 752
8118.75 764
8119.60 783
8120.46 798
8121.31 849
8122.16 827
8123.01 781
8123.86 775
8124.71 832
8125.56 821
8126.41 805
8127.26 844
8128.11 817
8128.96 796
8129.81 823
8130.66 787
8131.52 785
8132.37 809
8133.22 808
8134.07 784
8134.92 758
8135.77 794
8136.62 779
8137.47 814
8138.33 797
8139.18 837
8140.03 819
8140.88 804
8141.73 850
8142.58 846
8143.44 842
8144.29 841
8145.14 878
8145.99 878
8146.84 779
8147.69 862
8148.55 930
8149.40 981
8150.25 902
8151.10 930
8151.95 992
8152.81 1064
8153.66 971
8154.51 1021
8155.36 1111
8156.22 1176
8157.07 1236
8157.92 1221
8158.77 1153
8159.63 1100
8160.48 1036
8161.33 1027
8162.18 955
8163.04 868
8163.89 867
8164.74 933
8165.60 821
8166.45 791
8167.30 869
8168.15 868
8169.01 824
8169.86 822
8170.71 792
8171.57 769
8172.42 773
8173.27 852
8174.13 824
8174.98 815
8175.83 742
8176.69 798
8177.54 842
8178.39 775
8179.25 755
8180.10 786
8180.95 822
8181.81 825
8182.66 760
8183.52 773
8184.37 739
8185.22 800
8186.08 751
8186.93 759
8187.79 713
8188.64 727
8189.49 729
8190.35 709
8191.20 738
8192.06 744
8192.91 784
8193.76 722
8194.62 702
8195.47 770
8196.33 752
8197.18 711
8198.04 748
8198.89 781
8199.75 724
8200.60 761
8201.46 711
8202.31 704
8203.17 699
8204.02 741
8204.87 754
8205.73 737
8206.58 740
8207.44 753
8208.29 688
8209.15 732
8210.01 792
8210.86 756
8211.72 711
8212.57 725
8213.43 751
8214.28 759
8215.14 723
8215.99 753
8216.85 760
8217.70 748
8218.56 718
8219.42 722
8220.27 701
8221.13 731
8221.98 725
8222.84 723
8223.69 749
8224.55 740
8225.41 756
8226.26 800
8227.12 812
8227.97 772
8228.83 795
8229.69 783
8230.54 712
8231.40 761
8232.26 734
8233.11 691
8233.97 662
8234.82 727
8235.68 739
8236.54 721
8237.39 698
8238.25 726
8239.11 712
8239.96 751
8240.82 742
8241.68 727
8242.54 711
8243.39 748
8244.25 739
8245.11 696
8245.96 720
8246.82 712
8247.68 715
8248.53 725
8249.39 724
8250.25 746
8251.11 680
8251.96 783
8252.82 751
8253.68 763
8254.54 741
8255.39 753
8256.25 734
8257.11 732
8257.97 690
8258.82 751
8259.68 704
8260.54 778
8261.40 745
8262.26 716
8263.11 716
8263.97 755
8264.83 740
8265.69 703
8266.55 683
8267.40 682
8268.26 725
8269.12 755
8269.98 733
8270.84 755
8271.70 751
8272.55 753
8273.41 744
8274.27 757
8275.13 813
8275.99 805
8276.85 788
8277.71 724
8278.56 759
8279.42 796
8280.28 768
8281.14 715
8282.00 753
8282.86 756
8283.72 750
8284.58 687
8285.44 735
8286.29 756
8287.15 768
8288.01 751
8288.87 745
8289.73 760
8290.59 804
8291.45 774
8292.31 798
8293.17 831
8294.03 769
8294.89 884
8295.75 949
8296.61 901
8297.47 877
8298.33 833
8299.19 881
8300.05 850
8300.91 875
8301.77 870
8302.63 839
8303.49 853
8304.35 838
8305.21 809
8306.07 803
8306.93 759
8307.79 811
8308.65 814
8309.51 802
8310.37 793
8311.23 792
8312.09 804
8312.95 858
8313.81 801
8314.67 789
8315.53 810
8316.39 839
8317.25 768
8318.11 781
8318.98 798
8319.84 750
8320.70 788
8321.56 781
8322.42 766
8323.28 733
8324.14 703
8325.00 741
8325.86 748
8326.73 730
8327.59 741
8328.45 814
8329.31 801
8330.17 826
8331.03 768
8331.89 748
8332.76 725
8333.62 759
8334.48 755
8335.34 714
8336.20 765
8337.06 752
8337.93 726
8338.79 735
8339.65 741
8340.51 740
8341.37 736
8342.24 676
8343.10 760
8343.96 756
8344.82 738
8345.68 812
8346.55 815
8347.41 830
8348.27 756
8349.13 769
8350.00 789
8350.86 774
8351.72 770
8352.58 734
8353.45 729
8354.31 766
8355.17 740
8356.03 742
8356.90 734
8357.76 738
8358.62 781
8359.49 771
8360.35 793
8361.21 782
8362.08 788
8362.94 777
8363.80 760
8364.66 732
8365.53 801
8366.39 779
8367.25 785
8368.12 751
8368.98 774
8369.84 726
8370.71 698
8371.57 726
8372.44 710
8373.30 820
8374.16 801
8375.03 801
8375.89 858
8376.75 782
8377.62 811
8378.48 845
8379.35 879
8380.21 815
8381.07 779
8381.94 798
8382.80 816
8383.67 811
8384.53 796
8385.40 817
8386.26 857
8387.12 855
8387.99 876
8388.85 813
8389.72 849
8390.58 819
8391.45 827
8392.31 823
8393.18 804
8394.04 825
8394.91 845
8395.77 858
8396.64 873
8397.50 837
8398.37 866
8399.23 893
8400.10 883
8400.96 850
8401.83 846
8402.69 877
8403.56 949
8404.42 916
8405.29 872
8406.15 925
8407.02 924
8407.88 942
8408.75 952
8409.61 929
8410.48 919
8411.34 924
8412.21 975
8413.08 974
8413.94 979
8414.81 988
8415.67 972
8416.54 947
8417.41 1003
8418.27 974
8419.14 999
8420.00 1055
8420.87 985
8421.74 1007
8422.60 1078
8423.47 1114
8424.33 1067
8425.20 1044
8426.07 1119
8426.93 1092
8427.80 1133
8428.67 1125
8429.53 1143
8430.40 1164
8431.27 1129
8432.13 1170
8433.00 1118
8433.87 1227
8434.73 1150
8435.60 1152
8436.47 1240
8437.33 1249
8438.20 1348
8439.07 1392
8439.94 1417
8440.80 1410
8441.67 1546
8442.54 1564
8443.40 1668
8444.27 1718
8445.14 1803
8446.01 1775
8446.87 1777
8447.74 1697
8448.61 1761
8449.48 1671
8450.34 1747
8451.21 1712
8452.08 1648
8452.95 1719
8453.82 1710
8454.68 1971
8455.55 2216
8456.42 2377
8457.29 2771
8458.15 2833
8459.02 2977
8459.89 3001
8460.76 2946
8461.63 2731
8462.50 2598
8463.36 2414
8464.23 2160
8465.10 2042
8465.97 1969
8466.84 2089
8467.71 2306
8468.57 2576
8469.44 3157
8470.31 3770
8471.18 4317
8472.05 4599
8472.92 4594
8473.79 4624
8474.66 4247
8475.53 3799
8476.39 3308
8477.26 2876
8478.13 2489
8479.00 2194
8479.87 1973
8480.74 1761
8481.61 1629
8482.48 1585
8483.35 1521
8484.22 1399
8485.09 1389
8485.96 1389
8486.83 1362
8487.69 1387
8488.56 1354
8489.43 1250
8490.30 1270
8491.17 1332
8492.04 1241
8492.91 1262
8493.78 1268
8494.65 1249
8495.52 1274
8496.39 1257
8497.26 1277
8498.13 1276
8499.00 1292
8499.87 1270
8500.74 1329
8501.61 1226
8502.48 1181
8503.35 1158
8504.22 1125
8505.10 1125
8505.97 1166
8506.84 1290
8507.71 1309
8508.58 1408
8509.45 1440
8510.32 1413
8511.19 1434
8512.06 1407
8512.93 1319
8513.80 1246
8514.67 1307
8515.54 1154
8516.42 1195
8517.29 1193
8518.16 1127
8519.03 1151
8519.90 1120
8520.77 1129
8521.64 1147
8522.51 1110
8523.39 1201
8524.26 1146
8525.13 1171
8526.00 1223
8526.87 1205
8527.74 1139
8528.61 1159
8529.49 1148
8530.36 1162
8531.23 1231
8532.10 1308
8532.97 1328
8533.85 1279
8534.72 1230
8535.59 1298
8536.46 1349
8537.33 1288
8538.21 1284
8539.08 1293
8539.95 1306
8540.82 1245
8541.69 1216
8542.57 1229
8543.44 1244
8544.31 1236
8545.18 1271
8546.06 1220
8546.93 1214
8547.80 1196
8548.67 1214
8549.55 1311
8550.42 1243
8551.29 1219
8552.17 1289
8553.04 1379
8553.91 1419
8554.78 1475
8555.66 1477
8556.53 1560
8557.40 1532
8558.28 1481
8559.15 1410
8560.02 1352
8560.90 1295
8561.77 1300
8562.64 1141
8563.52 1120
8564.39 1078
8565.26 1112
8566.14 1125
8567.01 1120
8567.89 1106
8568.76 981
8569.63 986
8570.51 994
8571.38 995
8572.25 1020
8573.13 1032
8574.00 1021
8574.88 1022
8575.75 998
8576.62 959
8577.50 1103
8578.37 1045
8579.25 979
8580.12 953
8581.00 972
8581.87 1017
8582.74 984
8583.62 933
8584.49 986
8585.37 1009
8586.24 985
8587.12 974
8587.99 1017
8588.87 981
8589.74 1048
8590.62 1014
8591.49 940
8592.37 956
8593.24 1023
8594.12 987
8594.99 969
8595.87 1046
8596.74 1056
8597.62 1014
8598.49 1015
8599.37 1018
8600.24 971
8601.12 1033
8601.99 1045
8602.87 1043
8603.74 1017
8604.62 1040
8605.49 1101
8606.37 1061
8607.25 1084
8608.12 1020
8609.00 1027
8609.87 1072
8610.75 1070
8611.63 1080
8612.50 1117
8613.38 1059
8614.25 1086
8615.13 1069
8616.01 1070
8616.88 1150
8617.76 1134
8618.63 1117
8619.51 1099
8620.39 1147
8621.26 1146
8622.14 1101
8623.02 1162
8623.89 1168
8624.77 1110
8625.65 1074
8626.52 1203
8627.40 1179
8628.28 1204
8629.15 1285
8630.03 1257
8630.91 1274
8631.78 1269
8632.66 1298
8633.54 1342
8634.41 1292
8635.29 1326
8636.17 1296
8637.05 1245
8637.92 1362
8638.80 1319
8639.68 1269
8640.56 1331
8641.43 1407
8642.31 1503
8643.19 1527
8644.06 1453
8644.94 1431
8645.82 1478
8646.70 1507
8647.58 1438
8648.45 1464
8649.33 1496
8650.21 1515
8651.09 1552
8651.96 1491
8652.84 1535
8653.72 1576
8654.60 1566
8655.48 1609
8656.36 1604
8657.23 1582
8658.11 1690
8658.99 1713
8659.87 1614
8660.75 1616
8661.63 1705
8662.50 1675
8663.38 1619
8664.26 1568
8665.14 1669
8666.02 1687
8666.90 1659
8667.78 1731
8668.65 1752
8669.53 1789
8670.41 1924
8671.29 2081
8672.17 2410
8673.05 2714
8673.93 3106
8674.81 3361
8675.69 3710
8676.57 3891
8677.45 3747
8678.32 3619
8679.20 3529
8680.08 3231
8680.96 2862
8681.84 2538
8682.72 2394
8683.60 2198
8684.48 2053
8685.36 1896
8686.24 1876
8687.12 1872
8688.00 1982
8688.88 2129
8689.76 2302
8690.64 2889
8691.52 3251
8692.40 3848
8693.28 4503
8694.16 4936
8695.04 4922
8695.92 4983
8696.80 4690
8697.68 4305
8698.56 3727
8699.44 3168
8700.32 2677
8701.20 2338
8702.08 2130
8702.96 1866
8703.84 1739
8704.72 1671
8705.60 1553
8706.49 1523
8707.37 1540
8708.25 1465
8709.13 1363
8710.01 1364
8710.89 1439
8711.77 1330
8712.65 1338
8713.53 1327
8714.41 1278
8715.29 1272
8716.18 1263
8717.06 1251
8717.94 1206
8718.82 1125
8719.70 1214
8720.58 1225
8721.46 1206
8722.35 1246
8723.23 1240
8724.11 1262
8724.99 1184
8725.87 1188
8726.75 1207
8727.64 1203
8728.52 1275
8729.40 1298
8730.28 1327
8731.16 1344
8732.05 1310
8732.93 1381
8733.81 1363
8734.69 1299
8735.57 1270
8736.46 1190
8737.34 1254
8738.22 1181
8739.10 1164
8739.99 1199
8740.87 1169
8741.75 1181
8742.63 1190
8743.52 1163
8744.40 1133
8745.28 1133
8746.16 1159
8747.05 1129
8747.93 1170
8748.81 1167
8749.70 1122
8750.58 1157
8751.46 1200
8752.34 1235
8753.23 1225
8754.11 1238
8754.99 1205
8755.88 1128
8756.76 1241
8757.64 1389
8758.53 1308
8759.41 1314
8760.29 1263
8761.18 1312
8762.06 1339
8762.94 1278
8763.83 1257
8764.71 1267
8765.60 1274
8766.48 1296
8767.36 1269
8768.25 1218
8769.13 1286
8770.01 1302
8770.90 1364
8771.78 1293
8772.67 1317
8773.55 1376
8774.43 1307
8775.32 1281
8776.20 1282
8777.09 1197
8777.97 1244
8778.86 1163
8779.74 1131
8780.63 1100
8781.51 1061
8782.39 1061
8783.28 1125
8784.16 1070
8785.05 1093
8785.93 1059
8786.82 1046
8787.70 1049
8788.59 1122
8789.47 1075
8790.36 1044
8791.24 1093
8792.13 1055
8793.01 1074
8793.90 1117
8794.78 1086
8795.67 1137
8796.55 1102
8797.44 1090
8798.32 1073
8799.21 1064
8800.10 1036
8800.98 1113
8801.87 1025
8802.75 1103
8803.64 1104
8804.52 1107
8805.41 1109
8806.29 1197
8807.18 1160
8808.07 1136
8808.95 1099
8809.84 1100
8810.72 1041
8811.61 996
8812.50 967
8813.38 922
8814.27 974
8815.15 971
8816.04 918
8816.93 903
8817.81 880
8818.70 940
8819.59 954
8820.47 967
8821.36 995
8822.25 919
8823.13 978
8824.02 968
8824.91 932
8825.79 933
8826.68 981
8827.57 1031
8828.45 981
8829.34 972
8830.23 920
8831.11 974
8832.00 931
8832.89 930
8833.78 912
8834.66 1027
8835.55 1006
8836.44 935
8837.32 969
8838.21 900
8839.10 895
8839.99 946
8840.87 945
8841.76 952
8842.65 877
8843.54 870
8844.42 890
8845.31 902
8846.20 952
8847.09 975
8847.98 919
8848.86 890
8849.75 871
8850.64 819
8851.53 791
8852.42 835
8853.30 796
8854.19 803
8855.08 795
8855.97 787
8856.86 770
8857.75 855
8858.63 831
8859.52 843
8860.41 793
8861.30 795
8862.19 795
8863.08 743
8863.97 777
8864.85 831
8865.74 783
8866.63 784
8867.52 787
8868.41 803
8869.30 840
8870.19 749
8871.08 772
8871.97 770
8872.85 739
8873.74 775
8874.63 792
8875.52 803
8876.41 771
8877.30 769
8878.19 738
8879.08 742
8879.97 737
8880.86 760
8881.75 709
8882.64 721
8883.53 746
8884.42 771
8885.31 797
8886.20 794
8887.09 786
8887.98 808
8888.87 814
8889.76 741
8890.65 731
8891.54 700
8892.43 765
8893.32 711
8894.21 674
8895.10 706
8895.99 743
8896.88 686
8897.77 723
8898.66 682
8899.55 679
8900.44 734
8901.33 718
8902.22 706
8903.11 697
8904.00 694
8904.89 735
8905.78 728
8906.67 702
8907.56 697
8908.46 761
8909.35 739
8910.24 689
8911.13 686
8912.02 668
8912.91 722
8913.80 680
8914.69 655
8915.58 671
8916.48 640
8917.37 714
8918.26 745
8919.15 711
8920.04 679
8920.93 693
8921.82 714
8922.72 694
8923.61 665
8924.50 668
8925.39 667
8926.28 656
8927.18 681
8928.07 671
8928.96 692
8929.85 668
8930.74 670
8931.64 647
8932.53 649
8933.42 658
8934.31 700
8935.20 684
8936.10 666
8936.99 666
8937.88 718
8938.77 699
8939.67 632
8940.56 645
8941.45 646
8942.34 641
8943.24 639
8944.13 627
8945.02 675
8945.91 659
8946.81 642
8947.70 636
8948.59 659
8949.49 661
8950.38 664
8951.27 676
8952.16 628
8953.06 661
8953.95 630
8954.84 682
8955.74 664
8956.63 571
8957.52 601
8958.42 637
8959.31 641
8960.20 633
8961.10 670
8961.99 626
8962.89 652
8963.78 654
8964.67 645
8965.57 620
8966.46 622
8967.35 691
8968.25 729
8969.14 682
8970.04 660
8970.93 671
8971.82 620
8972.72 667
8973.61 692
8974.51 691
8975.40 648
8976.30 631
8977.19 629
8978.08 651
8978.98 577
8979.87 677
8980.77 649
8981.66 654
8982.56 650
8983.45 702
8984.35 668
8985.24 688
8986.14 622
8987.03 603
8987.93 619
8988.82 610
8989.72 627
8990.61 561
8991.51 658
8992.40 664
8993.30 636
8994.19 663
8995.09 622
8995.98 642
8996.88 639
8997.77 578
8998.67 614
8999.56 631
9000.46 646
9001.35 638
9002.25 603
9003.15 601
9004.04 612
9004.94 578
9005.83 545
9006.73 606
9007.62 553
9008.52 567
9009.42 599
9010.31 630
9011.21 582
9012.10 617
9013.00 588
9013.90 586
9014.79 602
9015.69 601
9016.59 606
9017.48 594
9018.38 566
9019.27 552
9020.17 535
9021.07 597
9021.96 585
9022.86 571
9023.76 609
9024.65 569
9025.55 571
9026.45 601
9027.34 586
9028.24 635
9029.14 600
9030.04 606
9030.93 580
9031.83 582
9032.73 571
9033.62 616
9034.52 609
9035.42 616
9036.32 609
9037.21 615
9038.11 658
9039.01 603
9039.90 599
9040.80 615
9041.70 570
9042.60 597
9043.50 556
9044.39 615
9045.29 656
9046.19 596
9047.09 580
9047.98 593
9048.88 613
9049.78 605
9050.68 584
9051.58 595
9052.47 594
9053.37 569
9054.27 638
9055.17 614
9056.07 673
9056.97 614
9057.86 628
9058.76 612
9059.66 523
9060.56 601
9061.46 620
9062.36 612
9063.25 591
9064.15 629
9065.05 632
9065.95 696
9066.85 669
9067.75 647
9068.65 655
9069.55 655
9070.45 613
9071.34 611
9072.24 661
9073.14 660
9074.04 673
9074.94 627
9075.84 586
9076.74 590
9077.64 613
9078.54 606
9079.44 607
9080.34 623
9081.24 638
9082.14 639
9083.04 621
9083.94 671
9084.84 671
9085.74 646
9086.63 655
9087.53 652
9088.43 672
9089.33 668
9090.23 678
9091.13 730
9092.03 718
9092.93 732
9093.83 690
9094.74 680
9095.64 636
9096.54 644
9097.44 697
9098.34 653
9099.24 653
9100.14 649
9101.04 715
9101.94 625
9102.84 713
9103.74 635
9104.64 629
9105.54 639
9106.44 639
9107.34 637
9108.24 616
9109.14 594
9110.05 600
9110.95 645
9111.85 644
9112.75 653
9113.65 634
9114.55 643
9115.45 622
9116.35 636
9117.25 630
9118.16 646
9119.06 607
9119.96 595
9120.86 605
9121.76 623
9122.66 618
9123.56 640
9124.47 632
9125.37 612
9126.27 575
9127.17 631
9128.07 608
9128.98 580
9129.88 595
9130.78 628
9131.68 682
9132.58 624
9133.49 552
9134.39 568
9135.29 573
9136.19 613
9137.09 556
9138.00 584
9138.90 626
9139.80 597
9140.70 619
9141.61 588
9142.51 588
9143.41 635
9144.31 648
9145.22 612
9146.12 609
9147.02 595
9147.93 615
9148.83 610
9149.73 613
9150.63 590
9151.54 572
9152.44 615
9153.34 638
9154.25 600
9155.15 614
9156.05 601
9156.96 618
9157.86 577
9158.76 606
9159.67 601
9160.57 601
9161.47 609
9162.38 586
9163.28 613
9164.18 606
9165.09 576
9165.99 640
9166.90 634
9167.80 651
9168.70 611
9169.61 571
9170.51 587
9171.41 576
9172.32 566
9173.22 582
9174.13 590
9175.03 594
9175.94 587
9176.84 591
9177.74 581
9178.65 603
9179.55 634
9180.46 613
9181.36 584
9182.27 586
9183.17 615
9184.08 596
9184.98 587
9185.88 615
9186.79 583
9187.69 575
9188.60 656
9189.50 564
9190.41 613
9191.31 570
9192.22 572
9193.12 614
9194.03 599
9194.93 558
9195.84 547
9196.74 560
9197.65 578
9198.56 615
9199.46 667
9200.37 617
9201.27 639
9202.18 657
9203.08 671
9203.99 650
9204.89 636
9205.80 576
9206.71 605
9207.61 646
9208.52 621
9209.42 587
9210.33 587
9211.23 582
9212.14 583
9213.05 526
9213.95 598
9214.86 600
9215.77 560
9216.67 612
9217.58 614
9218.48 618
9219.39 640
9220.30 602
9221.20 604
9222.11 623
9223.02 620
9223.92 598
9224.83 550
9225.74 602
9226.64 634
9227.55 573
9228.46 566
9229.36 594
9230.27 603
9231.18 589
9232.08 566
9232.99 601
9233.90 608
9234.81 527
9235.71 567
9236.62 586
9237.53 575
9238.43 589
9239.34 600
9240.25 571
9241.16 549
9242.06 541
9242.97 534
9243.88 563
9244.79 554
9245.69 556
9246.60 557
9247.51 524
9248.42 595
9249.33 630
9250.23 598
9251.14 568
9252.05 597
9252.96 599
9253.87 575
9254.77 596
9255.68 607
9256.59 550
9257.50 517
9258.41 554
9259.31 525
9260.22 474
9261.13 536
9262.04 485
9262.95 513
9263.86 579
9264.77 568
9265.67 560
9266.58 567
9267.49 552
9268.40 593
9269.31 600
9270.22 596
9271.13 577
9272.04 571
9272.94 579
9273.85 537
9274.76 529
9275.67 587
9276.58 555
9277.49 548
9278.40 553
9279.31 570
9280.22 558
9281.13 560
9282.04 602
9282.95 592
9283.86 632
9284.77 575
9285.68 561
9286.59 565
9287.49 568
9288.40 588
9289.31 585
9290.22 618
9291.13 619
9292.04 564
9292.95 578
9293.86 588
9294.77 597
9295.68 643
9296.59 638
9297.50 661
9298.41 630
9299.33 621
9300.24 607
9301.15 663
9302.06 635
9302.97 627
9303.88 672
9304.79 665
9305.70 709
9306.61 595
9307.52 620
9308.43 679
9309.34 688
9310.25 680
9311.16 707
9312.07 773
9312.98 803
9313.90 713
9314.81 716
9315.72 719
9316.63 666
9317.54 627
9318.45 635
9319.36 660
9320.27 736
9321.19 666
9322.10 641
9323.01 649
9323.92 646
9324.83 680
9325.74 673
9326.65 680
9327.57 689
9328.48 633
9329.39 592
9330.30 595
9331.21 611
9332.13 617
9333.04 624
9333.95 640
9334.86 561
9335.77 594
9336.69 640
9337.60 638
9338.51 611
9339.42 636
9340.33 652
9341.25 642
9342.16 652
9343.07 632
9343.98 606
9344.90 654
9345.81 655
9346.72 593
9347.63 621
9348.55 597
9349.46 629
9350.37 596
9351.29 595
9352.20 618
9353.11 621
9354.02 627
9354.94 594
9355.85 615
9356.76 607
9357.68 637
9358.59 590
9359.50 608
9360.42 609
9361.33 608
9362.24 605
9363.16 605
9364.07 624
9364.98 626
9365.90 602
9366.81 660
9367.72 683
9368.64 624
9369.55 562
9370.47 567
9371.38 621
9372.29 582
9373.21 568
9374.12 554
9375.04 610
9375.95 572
9376.86 627
9377.78 588
9378.69 607
9379.61 619
9380.52 652
9381.43 593
9382.35 622
9383.26 676
9384.18 640
9385.09 647
9386.01 595
9386.92 612
9387.84 633
9388.75 681
9389.67 699
9390.58 708
9391.49 721
9392.41 684
9393.32 716
9394.24 679
9395.15 731
9396.07 734
9396.98 750
9397.90 710
9398.81 751
9399.73 705
9400.65 717
9401.56 692
9402.48 690
9403.39 711
9404.31 690
9405.22 643
9406.14 631
9407.05 610
9407.97 622
9408.88 652
9409.80 677
9410.72 619
9411.63 639
9412.55 678
9413.46 637
9414.38 624
9415.30 668
9416.21 699
9417.13 672
9418.04 686
9418.96 667
9419.88 631
9420.79 626
9421.71 680
9422.62 647
9423.54 620
9424.46 641
9425.37 644
9426.29 703
9427.21 690
9428.12 691
9429.04 696
9429.96 760
9430.87 687
9431.79 731
9432.71 707
9433.62 691
9434.54 729
9435.46 720
9436.37 734
9437.29 735
9438.21 769
9439.13 768
9440.04 764
9440.96 690
9441.88 757
9442.80 809
9443.71 784
9444.63 771
9445.55 665
9446.46 663
9447.38 743
9448.30 783
9449.22 766
9450.14 748
9451.05 875
9451.97 922
9452.89 996
9453.81 1073
9454.72 1171
9455.64 1213
9456.56 1142
9457.48 1052
9458.40 1013
9459.31 968
9460.23 926
9461.15 902
9462.07 812
9462.99 770
9463.91 767
9464.82 766
9465.74 739
9466.66 765
9467.58 763
9468.50 716
9469.42 693
9470.34 754
9471.25 711
9472.17 702
9473.09 683
9474.01 701
9474.93 700
9475.85 688
9476.77 755
9477.69 737
9478.60 806
9479.52 798
9480.44 779
9481.36 803
9482.28 835
9483.20 781
9484.12 768
9485.04 751
9485.96 745
9486.88 727
9487.80 726
9488.72 740
9489.64 682
9490.56 684
9491.48 773
9492.40 757
9493.32 738
9494.24 755
9495.16 738
9496.08 651
9497.00 715
9497.92 725
9498.84 741
9499.76 748
9500.68 712
9501.60 693
9502.52 685
9503.44 687
9504.36 682
9505.28 667
9506.20 703
9507.12 727
9508.04 706
9508.96 702
9509.88 695
9510.80 691
9511.72 760
9512.64 771
9513.56 732
9514.48 739
9515.40 738
9516.32 752
9517.25 800
9518.17 815
9519.09 827
9520.01 807
9520.93 782
9521.85 768
9522.77 732
9523.69 781
9524.61 817
9525.54 807
9526.46 787
9527.38 826
9528.30 834
9529.22 810
9530.14 837
9531.06 933
9531.99 984
9532.91 1045
9533.83 1070
9534.75 1129
9535.67 1125
9536.60 1163
9537.52 1169
9538.44 1097
9539.36 1091
9540.28 1039
9541.21 969
9542.13 917
9543.05 947
9543.97 897
9544.89 870
9545.82 863
9546.74 807
9547.66 796
9548.58 790
9549.51 791
9550.43 749
9551.35 727
9552.27 745
9553.20 755
9554.12 785
9555.04 788
9555.96 775
9556.89 783
9557.81 804
9558.73 788
9559.66 840
9560.58 804
9561.50 767
9562.43 773
9563.35 830
9564.27 792
9565.19 819
9566.12 853
9567.04 795
9567.96 742
9568.89 733
9569.81 703
9570.74 708
9571.66 741
9572.58 736
9573.51 754
9574.43 787
9575.35 745
9576.28 770
9577.20 709
9578.13 770
9579.05 815
9579.97 778
9580.90 792
9581.82 845
9582.75 770
9583.67 762
9584.59 755
9585.52 692
9586.44 710
9587.37 712
9588.29 773
9589.22 782
9590.14 801
9591.06 734
9591.99 791
9592.91 794
9593.84 786
9594.76 813
9595.69 769
9596.61 782
9597.54 811
9598.46 802
9599.39 852
9600.31 826
9601.24 823
9602.16 851
9603.09 873
9604.01 886
9604.94 892
9605.86 814
9606.79 841
9607.71 905
9608.64 891
9609.56 935
9610.49 880
9611.41 878
9612.34 924
9613.27 949
9614.19 914
9615.12 930
9616.04 889
9616.97 881
9617.89 967
9618.82 932
9619.75 920
9620.67 905
9621.60 930
9622.52 947
9623.45 890
9624.38 938
9625.30 960
9626.23 987
9627.15 971
9628.08 959
9629.01 986
9629.93 1029
9630.86 1101
9631.79 1064
9632.71 1108
9633.64 1161
9634.57 1144
9635.49 1144
9636.42 1175
9637.35 1191
9638.27 1168
9639.20 1143
9640.13 1157
9641.05 1143
9641.98 1115
9642.91 1161
9643.83 1184
9644.76 1198
9645.69 1233
9646.62 1226
9647.54 1292
9648.47 1409
9649.40 1492
9650.32 1556
9651.25 1580
9652.18 1664
9653.11 1603
9654.03 1552
9654.96 1473
9655.89 1459
9656.82 1480
9657.75 1372
9658.67 1314
9659.60 1342
9660.53 1302
9661.46 1298
9662.38 1323
9663.31 1280
9664.24 1334
9665.17 1356
9666.10 1345
9667.02 1377
9667.95 1396
9668.88 1315
9669.81 1372
9670.74 1388
9671.67 1362
9672.59 1420
9673.52 1519
9674.45 1576
9675.38 1695
9676.31 1569
9677.24 1482
9678.17 1518
9679.10 1581
9680.02 1553
9680.95 1590
9681.88 1541
9682.81 1622
9683.74 1568
9684.67 1568
9685.60 1543
9686.53 1627
9687.46 1550
9688.39 1613
9689.31 1612
9690.24 1631
9691.17 1595
9692.10 1674
9693.03 1682
9693.96 1695
9694.89 1660
9695.82 1745
9696.75 1736
9697.68 1746
9698.61 1832
9699.54 1868
9700.47 1841
9701.40 1994
9702.33 1926
9703.26 1889
9704.19 1912
9705.12 1747
9706.05 1709
9706.98 1675
9707.91 1653
9708.84 1665
9709.77 1679
9710.70 1667
9711.63 1690
9712.56 1777
9713.49 1902
9714.42 1899
9715.35 1979
9716.28 2057
9717.21 2076
9718.14 2085
9719.07 1989
9720.00 2020
9720.93 2012
9721.87 1916
9722.80 1813
9723.73 1646
9724.66 1562
9725.59 1605
9726.52 1535
9727.45 1507
9728.38 1529
9729.31 1544
9730.24 1513
9731.18 1505
9732.11 1619
9733.04 1692
9733.97 1633
9734.90 1643
9735.83 1627
9736.76 1645
9737.70 1648
9738.63 1558
9739.56 1455
9740.49 1387
9741.42 1406
9742.35 1415
9743.29 1377
9744.22 1346
9745.15 1283
9746.08 1259
9747.01 1204
9747.95 1205
9748.88 1306
9749.81 1283
9750.74 1237
9751.67 1233
9752.61 1235
9753.54 1200
9754.47 1250
9755.40 1183
9756.34 1148
9757.27 1169
9758.20 1182
9759.13 1152
9760.07 1211
9761.00 1165
9761.93 1203
9762.87 1190
9763.80 1186
9764.73 1281
9765.66 1206
9766.60 1250
9767.53 1239
9768.46 1199
9769.40 1159
9770.33 1226
9771.26 1198
9772.20 1221
9773.13 1234
9774.06 1257
9775.00 1244
9775.93 1292
9776.86 1274
9777.80 1345
9778.73 1342
9779.66 1300
9780.60 1443
9781.53 1469
9782.46 1446
9783.40 1503
9784.33 1543
9785.26 1507
9786.20 1437
9787.13 1424
9788.07 1358
9789.00 1279
9789.93 1264
9790.87 1243
9791.80 1240
9792.74 1203
9793.67 1205
9794.61 1157
9795.54 1131
9796.47 1169
9797.41 1228
9798.34 1261
9799.28 1231
9800.21 1197
9801.15 1255
9802.08 1258
9803.02 1202
9803.95 1220
9804.89 1205
9805.82 1164
9806.76 1073
9807.69 1057
9808.63 1085
9809.56 1025
9810.50 985
9811.43 1028
9812.37 1001
9813.30 1033
9814.24 966
9815.17 988
9816.11 932
9817.04 922
9817.98 980
9818.91 959
9819.85 951
9820.78 931
9821.72 978
9822.65 1009
9823.59 969
9824.53 940
9825.46 939
9826.40 916
9827.33 949
9828.27 935
9829.21 880
9830.14 901
9831.08 899
9832.01 873
9832.95 868
9833.89 871
9834.82 934
9835.76 879
9836.69 896
9837.63 895
9838.57 922
9839.50 889
9840.44 924
9841.38 975
9842.31 925
9843.25 906
9844.19 917
9845.12 893
9846.06 869
9847.00 946
9847.93 915
9848.87 935
9849.81 884
9850.74 815
9851.68 865
9852.62 857
9853.56 900
9854.49 872
9855.43 919
9856.37 821
9857.30 924
9858.24 941
9859.18 936
9860.12 910
9861.05 900
9861.99 882
9862.93 927
9863.87 917
9864.80 904
9865.74 892
9866.68 888
9867.62 861
9868.56 901
9869.49 877
9870.43 864
9871.37 807
9872.31 829
9873.24 872
9874.18 852
9875.12 921
9876.06 916
9877.00 925
9877.94 916
9878.87 899
9879.81 868
9880.75 872
9881.69 840
9882.63 828
9883.57 834
9884.50 848
9885.44 830
9886.38 820
9887.32 833
9888.26 830
9889.20 845
9890.14 801
9891.08 720
9892.02 730
9892.95 781
9893.89 751
9894.83 788
9895.77 774
9896.71 734
9897.65 782
9898.59 763
9899.53 804
9900.47 747
9901.41 795
9902.35 804
9903.29 770
9904.23 788
9905.16 799
9906.10 795
9907.04 817
9907.98 834
9908.92 755
9909.86 809
9910.80 846
9911.74 816
9912.68 798
9913.62 828
9914.56 862
9915.50 846
9916.44 807
9917.38 781
9918.32 786
9919.26 788
9920.20 802
9921.14 782
9922.08 850
9923.02 841
9923.97 900
9924.91 1004
9925.85 1118
9926.79 1237
9927.73 1326
9928.67 1402
9929.61 1452
9930.55 1378
9931.49 1360
9932.43 1305
9933.37 1191
9934.31 1132
9935.25 1078
9936.20 997
9937.14 891
9938.08 876
9939.02 858
9939.96 826
9940.90 803
9941.84 821
9942.78 803
9943.73 732
9944.67 727
9945.61 776
9946.55 759
9947.49 732
9948.43 773
9949.37 755
9950.32 749
9951.26 761
9952.20 772
9953.14 823
9954.08 794
9955.03 771
9955.97 808
9956.91 830
9957.85 822
9958.79 797
9959.74 820
9960.68 771
9961.62 749
9962.56 748
9963.50 745
9964.45 735
9965.39 763
9966.33 774
9967.27 731
9968.22 749
9969.16 777
9970.10 770
9971.04 737
9971.99 745
9972.93 722
9973.87 739
9974.82 704
9975.76 733
9976.70 697
9977.64 736
9978.59 714
9979.53 681
9980.47 692
9981.42 707
9982.36 676
9983.30 684
9984.25 717
9985.19 669
9986.13 629
9987.08 596
9988.02 674
9988.96 689
9989.91 688
9990.85 647
9991.80 672
9992.74 651
9993.68 665
9994.63 641
9995.57 614
9996.51 650
9997.46 681
9998.40 657
9999.35 657
10000.29 631
10001.23 686
10002.18 652
10003.12 728
10004.07 656
10005.01 684
10005.96 705
10006.90 647
10007.84 643
10008.79 631
10009.73 641
10010.68 659
10011.62 639
10012.57 601
10013.51 645
10014.46 693
10015.40 655
10016.35 612
10017.29 666
10018.24 661
10019.18 672
10020.13 663
10021.07 662
10022.02 654
10022.96 637
10023.91 668
10024.85 678
10025.80 697
10026.74 666
10027.69 656
10028.63 630
10029.58 597
10030.52 610
10031.47 616
10032.42 649
10033.36 612
10034.31 638
10035.25 591
10036.20 599
10037.14 629
10038.09 597
10039.04 581
10039.98 637
10040.93 630
10041.87 673
10042.82 662
10043.77 594
10044.71 600
10045.66 619
10046.60 642
10047.55 639
10048.50 617
10049.44 623
10050.39 605
10051.34 578
10052.28 596
10053.23 609
10054.18 573
10055.12 601
10056.07 605
10057.02 554
10057.96 623
10058.91 581
10059.86 596
10060.80 649
10061.75 637
10062.70 612
10063.64 633
10064.59 591
10065.54 599
10066.49 613
10067.43 589
10068.38 565
10069.33 566
10070.28 603
10071.22 571
10072.17 561
10073.12 567
10074.07 587
10075.01 624
10075.96 577
10076.91 591
10077.86 601
10078.80 593
10079.75 549
10080.70 533
10081.65 585
10082.60 617
10083.54 558
10084.49 601
10085.44 599
10086.39 566
10087.34 523
10088.28 581
10089.23 550
10090.18 596
10091.13 565
10092.08 532
10093.03 546
10093.97 521
10094.92 542
10095.87 596
10096.82 617
10097.77 585
10098.72 552
10099.67 549
10100.62 598
10101.56 590
10102.51 618
10103.46 544
10104.41 595
10105.36 607
10106.31 598
10107.26 608
10108.21 549
10109.16 583
10110.11 591
10111.05 570
10112.00 568
10112.95 623
10113.90 580
10114.85 590
10115.80 594
10116.75 590
10117.70 565
10118.65 547
10119.60 571
10120.55 592
10121.50 573
10122.45 560
10123.40 595
10124.35 542
10125.30 527
10126.25 573
10127.20 535
10128.15 499
10129.10 546
10130.05 597
10131.00 590
10131.95 564
10132.90 569
10133.85 602
10134.80 592
10135.75 565
10136.70 587
10137.65 626
10138.60 604
10139.55 597
10140.51 581
10141.46 602
10142.41 598
10143.36 589
10144.31 581
10145.26 582
10146.21 565
10147.16 606
10148.11 627
10149.06 612
10150.01 579
10150.97 588
10151.92 568
10152.87 596
10153.82 600
10154.77 609
10155.72 642
10156.67 668
10157.63 626
10158.58 616
10159.53 612
10160.48 594
10161.43 616
10162.38 629
10163.34 628
10164.29 602
10165.24 633
10166.19 633
10167.14 670
10168.09 671
10169.05 691
10170.00 681
10170.95 639
10171.90 654
10172.86 742
10173.81 711
10174.76 742
10175.71 712
10176.66 690
10177.62 710
10178.57 731
10179.52 692
10180.47 701
10181.43 714
10182.38 699
10183.33 737
10184.29 758
10185.24 725
10186.19 751
10187.14 788
10188.10 814
10189.05 748
10190.00 769
10190.96 829
10191.91 785
10192.86 837
10193.81 808
10194.77 829
10195.72 823
10196.67 813
10197.63 766
10198.58 844
10199.53 834
10200.49 821
10201.44 846
10202.40 866
10203.35 878
10204.30 915
10205.26 933
10206.21 967
10207.16 956
10208.12 1011
10209.07 1008
10210.03 993
10210.98 1011
10211.93 1058
10212.89 944
10213.84 902
10214.80 838
10215.75 785
10216.70 858
10217.66 804
10218.61 835
10219.57 821
10220.52 827
10221.48 818
10222.43 818
10223.39 804
10224.34 797
10225.30 789
10226.25 767
10227.20 795
10228.16 726
10229.11 781
10230.07 738
10231.02 756
10231.98 811
10232.93 805
10233.89 829
10234.84 920
10235.80 929
10236.75 966
10237.71 971
10238.67 1045
10239.62 1052
10240.58 968
10241.53 938
10242.49 902
10243.44 846
10244.40 823
10245.35 836
10246.31 737
10247.26 691
10248.22 718
10249.18 705
10250.13 645
10251.09 691
10252.04 676
10253.00 688
10253.96 677
10254.91 648
10255.87 628
10256.82 625
10257.78 638
10258.74 616
10259.69 653
10260.65 642
10261.61 684
10262.56 616
10263.52 673
10264.47 640
10265.43 642
10266.39 662
10267.34 641
10268.30 600
10269.26 643
10270.21 605
10271.17 627
10272.13 624
10273.09 634
10274.04 648
10275.00 656
10275.96 651
10276.91 611
10277.87 619
10278.83 637
10279.78 621
10280.74 584
10281.70 609
10282.66 627
10283.61 611
10284.57 605
10285.53 583
10286.49 625
10287.44 563
10288.40 561
10289.36 571
10290.32 591
10291.27 534
10292.23 605
10293.19 573
10294.15 580
10295.11 589
10296.06 582
10297.02 589
10297.98 563
10298.94 587
10299.90 604
10300.85 584
10301.81 581
10302.77 580
10303.73 546
10304.69 588
10305.65 581
10306.60 594
10307.56 583
10308.52 572
10309.48 555
10310.44 527
10311.40 564
10312.36 587
10313.32 587
10314.27 565
10315.23 600
10316.19 578
10317.15 625
10318.11 551
10319.07 618
10320.03 617
10320.99 600
10321.95 549
10322.91 573
10323.86 625
10324.82 656
10325.78 601
10326.74 582
10327.70 612
10328.66 624
10329.62 633
10330.58 666
10331.54 671
10332.50 690
10333.46 716
10334.42 691
10335.38 637
10336.34 652
10337.30 592
10338.26 599
10339.22 620
10340.18 588
10341.14 628
10342.10 594
10343.06 546
10344.02 544
10344.98 613
10345.94 591
10346.90 567
10347.86 586
10348.82 577
10349.78 553
10350.74 530
10351.70 516
10352.66 548
10353.62 595
10354.58 529
10355.55 551
10356.51 561
10357.47 537
10358.43 543
10359.39 585
10360.35 554
10361.31 550
10362.27 553
10363.23 532
10364.19 539
10365.16 531
10366.12 508
10367.08 538
10368.04 548
10369.00 502
10369.96 529
10370.92 525
10371.88 524
10372.85 527
10373.81 555
10374.77 546
10375.73 483
10376.69 513
10377.65 504
10378.62 547
10379.58 559
10380.54 591
10381.50 541
10382.46 523
10383.43 505
10384.39 542
10385.35 600
10386.31 563
10387.27 537
10388.24 493
10389.20 525
10390.16 518
10391.12 490
10392.09 498
10393.05 484
10394.01 503
10394.97 537
10395.94 549
10396.90 533
10397.86 493
10398.82 525
10399.79 541
10400.75 490
10401.71 460
10402.68 520
10403.64 527
10404.60 526
10405.57 522
10406.53 538
10407.49 526
10408.45 540
10409.42 591
10410.38 574
10411.34 572
10412.31 495
10413.27 515
10414.23 528
10415.20 556
10416.16 579
10417.13 593
10418.09 658
10419.05 676
10420.02 696
10420.98 749
10421.94 711
10422.91 691
10423.87 676
10424.84 660
10425.80 630
10426.76 610
10427.73 599
10428.69 558
10429.66 540
10430.62 487
10431.58 511
10432.55 534
10433.51 490
10434.48 478
10435.44 539
10436.41 511
10437.37 499
10438.34 524
10439.30 493
10440.27 527
10441.23 505
10442.19 496
10443.16 493
10444.12 499
10445.09 517
10446.05 540
10447.02 465
10447.98 484
10448.95 475
10449.91 527
10450.88 479
10451.84 502
10452.81 519
10453.78 490
10454.74 453
10455.71 515
10456.67 467
10457.64 498
10458.60 539
10459.57 521
10460.53 475
10461.50 507
10462.47 491
10463.43 514
10464.40 496
10465.36 468
10466.33 491
10467.29 513
10468.26 500
10469.23 490
10470.19 445
10471.16 472
10472.12 484
10473.09 495
10474.06 450
10475.02 461
10475.99 493
10476.96 462
10477.92 440
10478.89 435
10479.86 445
10480.82 491
10481.79 479
10482.76 492
10483.72 473
10484.69 476
10485.66 504
10486.62 503
10487.59 498
10488.56 466
10489.52 491
10490.49 481
10491.46 443
10492.42 446
10493.39 464
10494.36 462
10495.33 476
10496.29 474
10497.26 459
10498.23 416
10499.19 454
10500.16 471
10501.13 445
10502.10 496
10503.06 496
10504.03 540
10505.00 504
10505.97 484
10506.94 448
10507.90 474
10508.87 454
10509.84 472
10510.81 446
10511.78 462
10512.74 411
10513.71 436
10514.68 436
10515.65 453
10516.62 464
10517.58 498
10518.55 528
10519.52 513
10520.49 518
10521.46 468
10522.43 506
10523.39 521
10524.36 501
10525.33 477
10526.30 457
10527.27 489
10528.24 488
10529.21 499
10530.18 507
10531.14 466
10532.11 498
10533.08 495
10534.05 452
10535.02 476
10535.99 496
10536.96 492
10537.93 449
10538.90 489
10539.87 486
10540.84 470
10541.80 456
10542.77 466
10543.74 495
10544.71 517
10545.68 469
10546.65 462
10547.62 502
10548.59 460
10549.56 453
10550.53 515
10551.50 490
10552.47 452
10553.44 478
10554.41 483
10555.38 495
10556.35 523
10557.32 454
10558.29 476
10559.26 525
10560.23 582
10561.20 630
10562.17 627
10563.14 603
10564.11 615
10565.08 598
10566.05 615
10567.02 577
10567.99 568
10568.97 567
10569.94 564
10570.91 559
10571.88 548
10572.85 518
10573.82 536
10574.79 496
10575.76 484
10576.73 480
10577.70 483
10578.67 486
10579.64 494
10580.62 514
10581.59 509
10582.56 495
10583.53 544
10584.50 519
10585.47 514
10586.44 524
10587.42 514
10588.39 570
10589.36 591
10590.33 539
10591.30 555
10592.27 548
10593.25 609
10594.22 605
10595.19 565
10596.16 549
10597.13 585
10598.10 544
10599.08 490
10600.05 517
10601.02 571
10601.99 566
10602.96 541
10603.94 547
10604.91 495
10605.88 489
10606.85 510
10607.83 518
10608.80 466
10609.77 493
10610.74 518
10611.72 544
10612.69 489
10613.66 486
10614.63 528
10615.61 484
10616.58 456
10617.55 527
10618.53 492
10619.50 536
10620.47 579
10621.44 501
10622.42 533
10623.39 529
10624.36 534
10625.34 542
10626.31 534
10627.28 522
10628.26 525
10629.23 567
10630.20 566
10631.18 512
10632.15 506
10633.12 535
10634.10 584
10635.07 614
10636.05 578
10637.02 598
10637.99 609
10638.97 663
10639.94 650
10640.91 673
10641.89 708
10642.86 741
10643.84 747
10644.81 714
10645.79 689
10646.76 659
10647.73 609
10648.71 595
10649.68 569
10650.66 537
10651.63 523
10652.61 523
10653.58 539
10654.55 530
10655.53 534
10656.50 519
10657.48 517
10658.45 511
10659.43 492
10660.40 583
10661.38 541
10662.35 502
10663.33 511
10664.30 551
10665.28 541
10666.25 520
10667.23 529
10668.20 577
10669.18 550
10670.15 534
10671.13 595
10672.10 540
10673.08 527
10674.05 504
10675.03 508
10676.01 504
10676.98 491
10677.96 540
10678.93 549
10679.91 604
10680.88 622
10681.86 592
10682.84 587
10683.81 571
10684.79 568
10685.76 568
10686.74 549
10687.72 575
10688.69 548
10689.67 553
10690.64 520
10691.62 522
10692.60 503
10693.57 466
10694.55 468
10695.53 536
10696.50 498
10697.48 459
10698.46 459
10699.43 535
10700.41 460
10701.39 481
10702.36 453
10703.34 496
10704.32 500
10705.29 495
10706.27 501
10707.25 514
10708.22 472
10709.20 462
10710.18 462
10711.15 454
10712.13 509
10713.11 471
10714.09 486
10715.06 476
10716.04 493
10717.02 483
10718.00 462
10718.97 478
10719.95 516
10720.93 463
10721.91 479
10722.88 495
10723.86 492
10724.84 454
10725.82 482
10726.80 492
10727.77 478
10728.75 506
10729.73 480
10730.71 478
10731.69 462
10732.66 481
10733.64 469
10734.62 511
10735.60 490
10736.58 465
10737.55 443
10738.53 449
10739.51 454
10740.49 439
10741.47 455
10742.45 468
10743.43 491
10744.40 472
10745.38 504
10746.36 477
10747.34 441
10748.32 460
10749.30 477
10750.28 492
10751.26 435
10752.24 479
10753.21 446
10754.19 447
10755.17 455
10756.15 480
10757.13 459
10758.11 479
10759.09 465
10760.07 464
10761.05 458
10762.03 509
10763.01 500
10763.99 485
10764.97 459
10765.95 461
10766.93 506
10767.91 486
10768.89 482
10769.87 508
10770.84 468
10771.82 439
10772.80 473
10773.78 478
10774.76 474
10775.74 468
10776.73 479
10777.71 476
10778.69 528
10779.67 477
10780.65 485
10781.63 503
10782.61 498
10783.59 476
10784.57 507
10785.55 528
10786.53 514
10787.51 484
10788.49 473
10789.47 493
10790.45 468
10791.43 499
10792.41 529
10793.39 490
10794.38 493
10795.36 471
10796.34 486
10797.32 488
10798.30 469
10799.28 465
10800.26 469
10801.24 486
10802.22 458
10803.21 445
10804.19 464
10805.17 470
10806.15 466
10807.13 485
10808.11 522
10809.09 515
10810.08 486
10811.06 507
10812.04 482
10813.02 477
10814.00 497
10814.99 505
10815.97 457
10816.95 484
10817.93 486
10818.91 455
10819.90 500
10820.88 491
10821.86 461
10822.84 475
10823.82 452
10824.81 449
10825.79 503
10826.77 507
10827.75 520
10828.74 502
10829.72 494
10830.70 493
10831.68 489
10832.67 474
10833.65 461
10834.63 454
10835.62 493
10836.60 506
10837.58 515
10838.56 499
10839.55 462
10840.53 512
10841.51 496
10842.50 475
10843.48 492
10844.46 532
10845.45 513
10846.43 494
10847.41 502
10848.40 531
10849.38 530
10850.36 514
10851.35 515
10852.33 531
10853.31 519
10854.30 527
10855.28 532
10856.26 502
10857.25 532
10858.23 504
10859.22 478
10860.20 506
10861.18 554
10862.17 519
10863.15 500
10864.14 515
10865.12 462
10866.10 507
10867.09 528
10868.07 543
10869.06 542
10870.04 529
10871.03 531
10872.01 502
10873.00 587
10873.98 566
10874.96 556
10875.95 582
10876.93 602
10877.92 607
10878.90 582
10879.89 582
10880.87 565
10881.86 569
10882.84 594
10883.83 557
10884.81 597
10885.80 580
10886.78 611
10887.77 615
10888.75 628
10889.74 584
10890.72 587
10891.71 612
10892.70 583
10893.68 597
10894.67 632
10895.65 673
10896.64 636
10897.62 617
10898.61 617
10899.59 602
10900.58 583
10901.57 617
10902.55 696
10903.54 659
10904.52 613
10905.51 605
10906.50 648
10907.48 612
10908.47 691
10909.45 687
10910.44 704
10911.43 678
10912.41 694
10913.40 742
10914.39 723
10915.37 632
10916.36 678
10917.35 718
10918.33 705
10919.32 706
10920.30 737
10921.29 755
10922.28 733
10923.27 711
10924.25 705
10925.24 695
10926.23 713
10927.21 738
10928.20 741
10929.19 762
10930.17 726
10931.16 742
10932.15 753
10933.14 760
10934.12 812
10935.11 771
10936.10 815
10937.09 768
10938.07 786
10939.06 812
10940.05 773
10941.04 872
10942.02 873
10943.01 893
10944.00 939
10944.99 916
10945.97 872
10946.96 927
10947.95 917
10948.94 915
10949.93 888
10950.91 926
10951.90 971
10952.89 979
10953.88 952
10954.87 1020
10955.85 1107
10956.84 1159
10957.83 1134
10958.82 1254
10959.81 1275
10960.80 1275
10961.79 1365
10962.77 1256
10963.76 1277
10964.75 1238
10965.74 1232
10966.73 1086
10967.72 1079
10968.71 998
10969.70 988
10970.68 1038
10971.67 977
10972.66 1016
10973.65 1000
10974.64 980
10975.63 937
10976.62 1001
10977.61 1010
10978.60 947
10979.59 1008
10980.58 1006
10981.57 1069
10982.55 1042
10983.54 1081
10984.53 1130
10985.52 1129
10986.51 1151
10987.50 1105
10988.49 1158
10989.48 1122
10990.47 1131
10991.46 1137
10992.45 1218
10993.44 1244
10994.43 1208
10995.42 1340
10996.41 1389
10997.40 1548
10998.39 1674
10999.38 1790
11000.37 1905
11001.36 2021
11002.35 2046
11003.34 2069
11004.33 1955
11005.33 1891
11006.32 1792
11007.31 1553
11008.30 1470
11009.29 1368
11010.28 1247
11011.27 1179
11012.26 1082
11013.25 1023
11014.24 988
11015.23 972
11016.22 925
11017.21 915
11018.21 883
11019.20 901
11020.19 881
11021.18 878
11022.17 894
11023.16 889
11024.15 909
11025.14 901
11026.14 956
11027.13 956
11028.12 914
11029.11 934
11030.10 954
11031.09 929
11032.09 903
11033.08 870
11034.07 879
11035.06 867
11036.05 849
11037.05 853
11038.04 826
11039.03 802
11040.02 840
11041.01 826
11042.01 828
11043.00 836
11043.99 747
11044.98 767
11045.97 769
11046.97 740
11047.96 753
11048.95 719
11049.94 707
11050.94 695
11051.93 729
11052.92 760
11053.91 726
11054.91 723
11055.90 733
11056.89 692
11057.89 716
11058.88 704
11059.87 726
11060.87 694
11061.86 707
11062.85 686
11063.84 737
11064.84 668
11065.83 691
11066.82 680
11067.82 653
11068.81 664
11069.80 711
11070.80 727
11071.79 692
11072.78 761
11073.78 716
11074.77 707
11075.77 686
11076.76 702
11077.75 692
11078.75 689
11079.74 704
11080.73 658
11081.73 665
11082.72 671
11083.72 687
11084.71 658
11085.70 665
11086.70 694
11087.69 678
11088.69 641
11089.68 635
11090.68 670
11091.67 690
11092.66 682
11093.66 657
11094.65 648
11095.65 656
11096.64 664
11097.64 618
11098.63 642
11099.63 688
11100.62 629
11101.62 635
11102.61 665
11103.61 659
11104.60 628
11105.60 617
11106.59 602
11107.59 659
11108.58 654
11109.58 699
11110.57 628
11111.57 581
11112.56 607
11113.56 621
11114.55 597
11115.55 646
11116.55 656
11117.54 639
11118.54 649
11119.53 584
11120.53 607
11121.52 654
11122.52 683
11123.51 607
11124.51 653
11125.51 672
11126.50 653
11127.50 656
11128.49 689
11129.49 659
11130.49 662
11131.48 634
11132.48 657
11133.48 605
11134.47 598
11135.47 644
11136.46 654
11137.46 617
11138.46 607
11139.45 614
11140.45 603
11141.45 672
11142.44 635
11143.44 632
11144.44 604
11145.43 626
11146.43 637
11147.43 656
11148.43 639
11149.42 649
11150.42 629
11151.42 602
11152.41 618
11153.41 635
11154.41 617
11155.40 581
11156.40 643
11157.40 637
11158.40 597
11159.39 572
11160.39 603
11161.39 568
11162.39 592
11163.38 617
11164.38 590
11165.38 552
11166.38 589
11167.38 538
11168.37 591
11169.37 600
11170.37 611
11171.37 645
11172.37 575
11173.36 579
11174.36 643
11175.36 626
11176.36 603
11177.36 621
11178.35 598
11179.35 618
11180.35 614
11181.35 567
11182.35 606
11183.35 552
11184.34 591
11185.34 591
11186.34 601
11187.34 591
11188.34 608
11189.34 602
11190.34 638
11191.34 620
11192.34 606
11193.33 618
11194.33 653
11195.33 640
11196.33 588
11197.33 667
11198.33 609
11199.33 627
11200.33 677
11201.33 658
11202.33 579
11203.33 609
11204.33 622
11205.32 590
11206.32 584
11207.32 611
11208.32 627
11209.32 593
11210.32 615
11211.32 590
11212.32 592
11213.32 593
11214.32 584
11215.32 592
11216.32 604
11217.32 523
11218.32 515
11219.32 555
11220.32 611
11221.32 549
11222.32 497
11223.32 513
11224.32 550
11225.32 533
11226.32 546
11227.33 584
11228.33 533
11229.33 565
11230.33 535
11231.33 527
11232.33 527
11233.33 522
11234.33 499
11235.33 532
11236.33 543
11237.33 539
11238.33 492
11239.33 500
11240.34 533
11241.34 537
11242.34 555
11243.34 538
11244.34 528
11245.34 528
11246.34 553
11247.34 501
11248.35 511
11249.35 514
11250.35 576
11251.35 562
11252.35 511
11253.35 523
11254.35 540
11255.36 516
11256.36 538
11257.36 490
11258.36 514
11259.36 528
11260.37 527
11261.37 532
11262.37 537
11263.37 520
11264.37 578
11265.38 568
11266.38 554
11267.38 573
11268.38 548
11269.39 516
11270.39 501
11271.39 536
11272.39 564
11273.40 598
11274.40 647
11275.40 574
11276.40 638
11277.41 609
11278.41 628
11279.41 637
11280.41 636
11281.42 603
11282.42 631
11283.42 610
11284.43 580
11285.43 625
11286.43 591
11287.44 605
11288.44 620
11289.44 537
11290.45 569
11291.45 539
11292.45 523
11293.46 553
11294.46 532
11295.46 549
11296.47 540
11297.47 537
11298.47 552
11299.48 522
11300.48 513
11301.48 548
11302.49 574
11303.49 532
11304.50 495
11305.50 540
11306.50 539
11307.51 533
11308.51 543
11309.52 558
11310.52 596
11311.52 558
11312.53 603
11313.53 619
11314.54 602
11315.54 606
11316.55 611
11317.55 614
11318.56 612
11319.56 582
11320.56 576
11321.57 601
11322.57 589
11323.58 591
11324.58 574
11325.59 561
11326.59 547
11327.60 560
11328.60 487
11329.61 453
11330.61 494
11331.62 567
11332.62 596
11333.63 534
11334.63 534
11335.64 521
11336.65 538
11337.65 566
11338.66 588
11339.66 576
11340.67 573
11341.67 604
11342.68 610
11343.68 597
11344.69 566
11345.70 525
11346.70 581
11347.71 556
11348.71 532
11349.72 533
11350.72 529
11351.73 544
11352.74 556
11353.74 477
11354.75 481
11355.76 498
11356.76 532
11357.77 541
11358.77 512
11359.78 482
11360.79 486
11361.79 569
11362.80 558
11363.81 537
11364.81 512
11365.82 522
11366.83 553
11367.83 531
11368.84 495
11369.85 522
11370.85 529
11371.86 525
11372.87 504
11373.87 458
11374.88 525
11375.89 514
11376.90 460
11377.90 498
11378.91 489
11379.92 533
11380.92 475
11381.93 463
11382.94 480
11383.95 517
11384.95 497
11385.96 554
11386.97 478
11387.98 457
11388.99 491
11389.99 507
11391.00 510
11392.01 473
11393.02 439
11394.02 469
11395.03 502
11396.04 466
11397.05 456
11398.06 495
11399.06 474
11400.07 483
11401.08 514
11402.09 443
11403.10 505
11404.11 520
11405.11 505
11406.12 436
11407.13 458
11408.14 487
11409.15 460
11410.16 457
11411.17 492
11412.17 532
11413.18 477
11414.19 468
11415.20 466
11416.21 499
11417.22 438
11418.23 486
11419.24 501
11420.25 466
11421.25 466
11422.26 512
11423.27 518
11424.28 468
11425.29 492
11426.30 490
11427.31 548
11428.32 533
11429.33 448
11430.34 473
11431.35 439
11432.36 473
11433.37 522
11434.38 499
11435.39 476
11436.40 435
11437.41 453
11438.42 447
11439.43 466
11440.44 465
11441.45 475
11442.46 538
11443.47 478
11444.48 526
11445.49 544
11446.50 547
11447.51 500
11448.52 485
11449.53 491
11450.54 537
11451.55 500
11452.56 542
11453.57 527
11454.58 523
11455.59 555
11456.60 545
11457.61 537
11458.62 536
11459.63 534
11460.64 517
11461.66 499
11462.67 497
11463.68 509
11464.69 516
11465.70 528
11466.71 491
11467.72 495
11468.73 515
11469.74 483
11470.76 507
11471.77 503
11472.78 547
11473.79 513
11474.80 496
11475.81 475
11476.82 442
11477.84 476
11478.85 512
11479.86 503
11480.87 469
11481.88 467
11482.89 486
11483.91 451
11484.92 508
11485.93 492
11486.94 513
11487.95 481
11488.97 466
11489.98 493
11490.99 469
11492.00 469
11493.02 459
11494.03 489
11495.04 469
11496.05 465
11497.06 464
11498.08 516
11499.09 491
11500.10 476
11501.12 470
11502.13 523
11503.14 505
11504.15 469
11505.17 532
11506.18 480
11507.19 490
11508.20 523
11509.22 505
11510.23 471
11511.24 513
11512.26 475
11513.27 505
11514.28 476
11515.30 496
11516.31 461
11517.32 487
11518.34 492
11519.35 502
11520.36 529
11521.38 509
11522.39 512
11523.40 481
11524.42 512
11525.43 491
11526.45 485
11527.46 491
11528.47 485
11529.49 461
11530.50 487
11531.52 507
11532.53 496
11533.54 504
11534.56 546
11535.57 532
11536.59 511
11537.60 532
11538.61 522
11539.63 517
11540.64 513
11541.66 489
11542.67 532
11543.69 574
11544.70 523
11545.72 551
11546.73 480
11547.74 561
11548.76 551
11549.77 570
11550.79 585
11551.80 555
11552.82 602
11553.83 569
11554.85 594
11555.86 582
11556.88 584
11557.89 577
11558.91 566
11559.92 577
11560.94 589
11561.96 632
11562.97 609
11563.99 588
11565.00 572
11566.02 596
11567.03 593
11568.05 634
11569.06 622
11570.08 620
11571.10 628
11572.11 620
11573.13 653
11574.14 622
11575.16 671
11576.17 679
11577.19 677
11578.21 686
11579.22 731
11580.24 730
11581.25 750
11582.27 738
11583.29 799
11584.30 777
11585.32 736
11586.34 805
11587.35 851
11588.37 852
11589.39 881
11590.40 901
11591.42 961
11592.44 995
11593.45 1074
11594.47 1075
11595.49 1126
11596.50 1248
11597.52 1466
11598.54 1582
11599.55 1651
11600.57 1696
11601.59 1744
11602.60 1819
11603.62 1709
11604.64 1716
11605.66 1577
11606.67 1404
11607.69 1308
11608.71 1148
11609.73 1068
11610.74 976
11611.76 908
11612.78 880
11613.80 866
11614.81 783
11615.83 711
11616.85 697
11617.87 718
11618.88 749
11619.90 651
11620.92 656
11621.94 685
11622.96 680
11623.97 676
11624.99 643
11626.01 659
11627.03 659
11628.05 669
11629.07 611
11630.08 595
11631.10 586
11632.12 643
11633.14 636
11634.16 601
11635.18 607
11636.19 665
11637.21 608
11638.23 624
11639.25 578
11640.27 554
11641.29 598
11642.31 581
11643.33 620
11644.34 579
11645.36 558
11646.38 550
11647.40 557
11648.42 525
11649.44 523
11650.46 514
11651.48 502
11652.50 544
11653.52 502
11654.54 529
11655.56 501
11656.58 569
11657.60 508
11658.61 518
11659.63 507
11660.65 506
11661.67 586
11662.69 555
11663.71 559
11664.73 535
11665.75 546
11666.77 562
11667.79 540
11668.81 495
11669.83 559
11670.85 528
11671.87 574
11672.89 545
11673.91 522
11674.93 546
11675.95 578
11676.97 566
11678.00 580
11679.02 625
11680.04 577
11681.06 585
11682.08 578
11683.10 546
11684.12 575
11685.14 566
11686.16 561
11687.18 563
11688.20 529
11689.22 555
11690.24 547
11691.26 550
11692.29 539
11693.31 537
11694.33 549
11695.35 517
11696.37 549
11697.39 564
11698.41 554
11699.43 517
11700.46 543
11701.48 527
11702.50 546
11703.52 508
11704.54 528
11705.56 511
11706.58 503
11707.61 528
11708.63 511
11709.65 549
11710.67 546
11711.69 527
11712.72 491
11713.74 534
11714.76 576
11715.78 519
11716.80 499
11717.83 507
11718.85 506
11719.87 506
11720.89 535
11721.92 519
11722.94 497
11723.96 506
11724.98 529
11726.01 488
11727.03 507
11728.05 498
11729.07 562
11730.10 491
11731.12 485
11732.14 479
11733.16 433
11734.19 483
11735.21 502
11736.23 478
11737.26 505
11738.28 477
11739.30 419
11740.33 489
11741.35 496
11742.37 475
11743.39 491
11744.42 481
11745.44 532
11746.47 491
11747.49 502
11748.51 498
11749.54 508
11750.56 480
11751.58 492
11752.61 496
11753.63 516
11754.65 566
11755.68 533
11756.70 470
11757.73 463
11758.75 494
11759.77 530
11760.80 457
11761.82 457
11762.85 464
11763.87 433
11764.89 490
11765.92 511
11766.94 469
11767.97 488
11768.99 468
11770.02 485
11771.04 453
11772.06 455
11773.09 468
11774.11 503
11775.14 486
11776.16 492
11777.19 497
11778.21 456
11779.24 450
11780.26 464
11781.29 507
11782.31 455
11783.34 468
11784.36 476
11785.39 440
11786.41 462
11787.44 436
11788.46 458
11789.49 449
11790.51 446
11791.54 451
11792.57 450
11793.59 440
11794.62 494
11795.64 465
11796.67 471
11797.69 442
11798.72 466
11799.74 471
11800.77 455
11801.80 488
11802.82 506
11803.85 528
11804.87 500
11805.90 503
11806.93 527
11807.95 518
11808.98 460
11810.00 468
11811.03 450
11812.06 446
11813.08 465
11814.11 476
11815.14 499
11816.16 486
11817.19 499
11818.22 484
11819.24 484
11820.27 478
11821.30 469
11822.32 487
11823.35 475
11824.38 474
11825.40 511
11826.43 477
11827.46 489
11828.48 511
11829.51 491
11830.54 512
11831.56 482
11832.59 501
11833.62 525
11834.65 519
11835.67 525
11836.70 525
11837.73 512
11838.76 495
11839.78 515
11840.81 528
11841.84 494
11842.87 526
11843.89 519
11844.92 478
11845.95 494
11846.98 496
11848.00 538
11849.03 513
11850.06 482
11851.09 548
11852.12 496
11853.14 488
11854.17 522
11855.20 533
11856.23 532
11857.26 523
11858.29 553
11859.31 537
11860.34 523
11861.37 527
11862.40 542
11863.43 561
11864.46 570
11865.48 545
11866.51 576
11867.54 557
11868.57 584
11869.60 572
11870.63 525
11871.66 551
11872.69 569
11873.72 586
11874.74 592
11875.77 593
11876.80 611
11877.83 571
11878.86 587
11879.89 596
11880.92 588
11881.95 603
11882.98 589
11884.01 638
11885.04 639
11886.07 636
11887.10 673
11888.13 613
11889.15 624
11890.18 693
11891.21 689
11892.24 659
11893.27 677
11894.30 643
11895.33 698
11896.36 719
11897.39 723
11898.42 750
11899.45 748
11900.48 770
11901.51 823
11902.54 834
11903.57 788
11904.60 832
11905.64 806
11906.67 820
11907.70 823
11908.73 805
11909.76 859
11910.79 802
11911.82 763
11912.85 787
11913.88 746
11914.91 809
11915.94 780
11916.97 759
11918.00 734
11919.03 754
11920.06 778
11921.10 739
11922.13 721
11923.16 763
11924.19 762
11925.22 808
11926.25 877
11927.28 949
11928.31 914
11929.35 983
11930.38 1099
11931.41 1156
11932.44 1220
11933.47 1266
11934.50 1298
11935.53 1270
11936.57 1248
11937.60 1190
11938.63 1148
11939.66 1022
11940.69 949
11941.73 947
11942.76 899
11943.79 827
11944.82 799
11945.85 708
11946.89 717
11947.92 711
11948.95 706
11949.98 692
11951.01 652
11952.05 678
11953.08 642
11954.11 620
11955.14 655
11956.18 651
11957.21 623
11958.24 649
11959.27 671
11960.31 646
11961.34 645
11962.37 670
11963.41 660
11964.44 651
11965.47 637
11966.50 697
11967.54 677
11968.57 639
11969.60 673
11970.64 675
11971.67 678
11972.70 673
11973.74 645
11974.77 661
11975.80 645
11976.84 651
11977.87 634
11978.90 661
11979.94 700
11980.97 674
11982.00 653
11983.04 661
11984.07 706
11985.11 679
11986.14 671
11987.17 649
11988.21 691
11989.24 672
11990.28 660
11991.31 625
11992.34 671
11993.38 664
11994.41 670
11995.45 632
11996.48 625
11997.52 656
11998.55 651
11999.58 692
12000.62 694
12001.65 673
12002.69 685
12003.72 757
12004.76 730
12005.79 699
12006.83 670
12007.86 672
12008.90 670
12009.93 734
12010.97 719
12012.00 717
12013.04 709
12014.07 714
12015.11 763
12016.14 825
12017.18 793
12018.21 753
12019.25 781
12020.28 829
12021.32 798
12022.35 828
12023.39 813
12024.42 783
12025.46 809
12026.49 831
12027.53 849
12028.57 761
12029.60 765
12030.64 796
12031.67 765
12032.71 758
12033.74 713
12034.78 776
12035.82 753
12036.85 766
12037.89 726
12038.92 705
12039.96 755
12041.00 783
12042.03 784
12043.07 729
12044.11 731
12045.14 767
12046.18 792
12047.22 749
12048.25 715
12049.29 737
12050.33 754
12051.36 760
12052.40 729
12053.44 765
12054.47 752
12055.51 746
12056.55 752
12057.58 733
12058.62 767
12059.66 806
12060.69 773
12061.73 788
12062.77 796
12063.80 794
12064.84 793
12065.88 775
12066.92 801
12067.95 770
12068.99 782
12070.03 806
12071.07 831
12072.10 762
12073.14 767
12074.18 797
12075.22 770
12076.25 769
12077.29 747
12078.33 741
12079.37 773
12080.41 786
12081.44 812
12082.48 823
12083.52 798
12084.56 826
12085.60 786
12086.63 781
12087.67 794
12088.71 831
12089.75 917
12090.79 868
12091.83 876
12092.86 869
12093.90 923
12094.94 870
12095.98 910
12097.02 980
12098.06 1024
12099.10 1050
12100.13 1114
12101.17 1143
12102.21 1189
12103.25 1253
12104.29 1279
12105.33 1217
12106.37 1267
12107.41 1281
12108.45 1190
12109.49 1114
12110.52 1068
12111.56 1001
12112.60 968
12113.64 931
12114.68 875
12115.72 848
12116.76 808
12117.80 793
12118.84 789
12119.88 794
12120.92 756
12121.96 716
12123.00 683
12124.04 685
12125.08 713
12126.12 688
12127.16 644
12128.20 662
12129.24 671
12130.28 617
12131.32 654
12132.36 655
12133.40 654
12134.44 602
12135.48 610
12136.52 652
12137.56 658
12138.60 624
12139.64 624
12140.68 619
12141.72 610
12142.76 624
12143.80 590
12144.84 607
12145.88 591
12146.93 600
12147.97 579
12149.01 616
12150.05 620
12151.09 585
12152.13 587
12153.17 596
12154.21 579
12155.25 536
12156.29 563
12157.34 560
12158.38 598
12159.42 581
12160.46 598
12161.50 593
12162.54 559
12163.58 571
12164.62 583
12165.67 561
12166.71 587
12167.75 557
12168.79 568
12169.83 568
12170.87 544
12171.92 601
12172.96 592
12174.00 564
12175.04 565
12176.08 630
12177.13 567
12178.17 608
12179.21 596
12180.25 580
12181.30 544
12182.34 517
12183.38 560
12184.42 557
12185.46 535
12186.51 557
12187.55 577
12188.59 573
12189.63 562
12190.68 562
12191.72 616
12192.76 590
12193.81 592
12194.85 564
12195.89 576
12196.93 555
12197.98 544
12199.02 557
12200.06 584
12201.11 618
12202.15 608
12203.19 567
12204.24 578
12205.28 602
12206.32 569
12207.37 582
12208.41 563
12209.45 621
12210.50 593
12211.54 578
12212.58 560
12213.63 539
12214.67 596
12215.71 567
12216.76 543
12217.80 556
12218.85 577
12219.89 632
12220.93 595
12221.98 591
12223.02 569
12224.07 596
12225.11 556
12226.15 601
12227.20 614
12228.24 572
12229.29 565
12230.33 596
12231.38 554
12232.42 596
12233.46 586
12234.51 614
12235.55 598
12236.60 607
12237.64 561
12238.69 541
12239.73 552
12240.78 554
12241.82 565
12242.87 559
12243.91 541
12244.96 534
12246.00 563
12247.05 516
12248.09 555
12249.14 544
12250.18 492
12251.23 518
12252.27 500
12253.32 523
12254.36 561
12255.41 517
12256.45 522
12257.50 506
12258.55 515
12259.59 475
12260.64 495
12261.68 499
12262.73 493
12263.77 483
12264.82 498
12265.87 524
12266.91 507
12267.96 465
12269.00 515
12270.05 499
12271.10 480
12272.14 541
12273.19 502
12274.23 518
12275.28 461
12276.33 500
12277.37 480
12278.42 495
12279.47 504
12280.51 474
12281.56 516
12282.61 534
12283.65 480
12284.70 460
12285.75 483
12286.79 507
12287.84 465
12288.89 458
12289.93 510
12290.98 484
12292.03 466
12293.07 448
12294.12 476
12295.17 511
12296.22 464
12297.26 538
12298.31 488
12299.36 439
12300.40 482
12301.45 517
12302.50 525
12303.55 468
12304.59 471
12305.64 551
12306.69 492
12307.74 501
12308.78 501
12309.83 458
12310.88 506
12311.93 495
12312.98 469
12314.02 490
12315.07 501
12316.12 492
12317.17 472
12318.22 476
12319.26 463
12320.31 456
12321.36 501
12322.41 484
12323.46 448
12324.51 475
12325.55 488
12326.60 452
12327.65 466
12328.70 424
12329.75 451
12330.80 460
12331.85 430
12332.89 434
12333.94 449
12334.99 457
12336.04 469
12337.09 475
12338.14 442
12339.19 427
12340.24 436
12341.29 421
12342.33 421
12343.38 440
12344.43 419
12345.48 432
12346.53 415
12347.58 434
12348.63 470
12349.68 445
12350.73 453
12351.78 445
12352.83 446
12353.88 439
12354.93 430
12355.98 452
12357.03 447
12358.08 446
12359.13 468
12360.18 465
12361.23 443
12362.28 449
12363.33 471
12364.38 460
12365.43 438
12366.48 444
12367.53 457
12368.58 444
12369.63 457
12370.68 464
12371.73 466
12372.78 410
12373.83 463
12374.88 471
12375.93 478
12376.98 452
12378.03 416
12379.08 450
12380.13 455
12381.18 473
12382.23 454
12383.29 455
12384.34 496
12385.39 513
12386.44 509
12387.49 484
12388.54 498
12389.59 492
12390.64 489
12391.69 500
12392.75 481
12393.80 483
12394.85 453
12395.90 443
12396.95 451
12398.00 486
12399.05 455
12400.11 459
12401.16 495
12402.21 495
12403.26 494
12404.31 542
12405.36 513
12406.42 495
12407.47 482
12408.52 503
12409.57 501
12410.62 486
12411.68 519
12412.73 551
12413.78 469
12414.83 501
12415.88 508
12416.94 501
12417.99 490
12419.04 481
12420.09 479
12421.15 477
12422.20 497
12423.25 494
12424.30 516
12425.36 503
12426.41 477
12427.46 521
12428.52 505
12429.57 533
12430.62 526
12431.67 484
12432.73 515
12433.78 492
12434.83 490
12435.89 489
12436.94 503
12437.99 526
12439.05 484
12440.10 503
12441.15 494
12442.21 484
12443.26 497
12444.31 508
12445.37 489
12446.42 531
12447.47 522
12448.53 525
12449.58 515
12450.63 507
12451.69 498
12452.74 531
12453.80 529
12454.85 530
12455.90 507
12456.96 469
12458.01 507
12459.07 514
12460.12 511
12461.17 507
12462.23 500
12463.28 528
12464.34 569
12465.39 544
12466.45 502
12467.50 515
12468.56 509
12469.61 545
12470.66 567
12471.72 538
12472.77 538
12473.83 544
12474.88 536
12475.94 574
12476.99 567
12478.05 649
12479.10 665
12480.16 632
12481.21 631
12482.27 603
12483.32 680
12484.38 706
12485.43 670
12486.49 709
12487.54 724
12488.60 764
12489.65 907
12490.71 934
12491.77 956
12492.82 1085
12493.88 1224
12494.93 1216
12495.99 1197
12497.04 1309
12498.10 1357
12499.15 1315
12500.21 1297
12501.27 1243
12502.32 1168
12503.38 1101
12504.43 1039
12505.49 952
12506.55 826
12507.60 839
12508.66 804
12509.72 770
12510.77 716
12511.83 667
12512.88 627
12513.94 656
12515.00 630
12516.05 599
12517.11 610
12518.17 653
12519.22 639
12520.28 598
12521.34 603
12522.39 621
12523.45 645
12524.51 652
12525.56 635
12526.62 602
12527.68 598
12528.74 613
12529.79 615
12530.85 602
12531.91 560
12532.96 604
12534.02 624
12535.08 618
12536.14 588
12537.19 607
12538.25 636
12539.31 559
12540.37 536
12541.42 552
12542.48 553
12543.54 587
12544.60 601
12545.65 556
12546.71 599
12547.77 560
12548.83 606
12549.89 592
12550.94 570
12552.00 619
12553.06 579
12554.12 611
12555.18 666
12556.23 597
12557.29 646
12558.35 637
12559.41 654
12560.47 614
12561.53 647
12562.58 666
12563.64 696
12564.70 673
12565.76 676
12566.82 720
12567.88 696
12568.94 677
12570.00 747
12571.05 831
12572.11 830
12573.17 851
12574.23 873
12575.29 875
12576.35 966
12577.41 943
12578.47 951
12579.53 955
12580.59 942
12581.64 938
12582.70 947
12583.76 857
12584.82 836
12585.88 827
12586.94 799
12588.00 790
12589.06 817
12590.12 801
12591.18 799
12592.24 810
12593.30 760
12594.36 728
12595.42 756
12596.48 772
12597.54 761
12598.60 752
12599.66 713
12600.72 706
12601.78 675
12602.84 726
12603.90 702
12604.96 627
12606.02 638
12607.08 653
12608.14 632
12609.20 641
12610.26 608
12611.32 657
12612.38 649
12613.44 598
12614.50 588
12615.57 615
12616.63 606
12617.69 621
12618.75 653
12619.81 621
12620.87 660
12621.93 641
12622.99 604
12624.05 623
12625.11 647
12626.18 617
12627.24 572
12628.30 618
12629.36 627
12630.42 625
12631.48 627
12632.54 653
12633.60 637
12634.67 610
12635.73 634
12636.79 641
12637.85 645
12638.91 608
12639.97 592
12641.04 631
12642.10 640
12643.16 673
12644.22 640
12645.28 666
12646.35 635
12647.41 622
12648.47 711
12649.53 682
12650.59 694
12651.66 723
12652.72 754
12653.78 731
12654.84 769
12655.91 770
12656.97 818
12658.03 810
12659.09 824
12660.16 828
12661.22 828
12662.28 888
12663.34 829
12664.41 863
12665.47 920
12666.53 802
12667.60 842
12668.66 875
12669.72 799
12670.78 768
12671.85 791
12672.91 807
12673.97 764
12675.04 732
12676.10 700
12677.16 770
12678.23 762
12679.29 744
12680.35 714
12681.42 719
12682.48 720
12683.54 725
12684.61 773
12685.67 724
12686.74 703
12687.80 703
12688.86 704
12689.93 679
12690.99 713
12692.05 719
12693.12 709
12694.18 723
12695.25 713
12696.31 691
12697.37 716
12698.44 718
12699.50 675
12700.57 687
12701.63 632
12702.70 605
12703.76 642
12704.83 634
12705.89 585
12706.95 572
12708.02 641
12709.08 640
12710.15 576
12711.21 571
12712.28 585
12713.34 592
12714.41 607
12715.47 565
12716.54 584
12717.60 598
12718.67 559
12719.73 579
12720.80 620
12721.86 541
12722.93 605
12723.99 563
12725.06 596
12726.12 570
12727.19 568
12728.26 602
12729.32 529
12730.39 564
12731.45 545
12732.52 562
12733.58 546
12734.65 617
12735.71 619
12736.78 586
12737.85 560
12738.91 576
12739.98 576
12741.04 580
12742.11 549
12743.18 544
12744.24 528
12745.31 540
12746.37 527
12747.44 567
12748.51 499
12749.57 496
12750.64 525
12751.71 522
12752.77 518
12753.84 534
12754.91 514
12755.97 513
12757.04 535
12758.11 516
12759.17 516
12760.24 563
12761.31 503
12762.37 485
12763.44 486
12764.51 519
12765.57 503
12766.64 497
12767.71 523
12768.78 530
12769.84 491
12770.91 509
12771.98 532
12773.04 536
12774.11 498
12775.18 493
12776.25 518
12777.31 495
12778.38 462
12779.45 464
12780.52 501
12781.58 487
12782.65 480
12783.72 497
12784.79 516
12785.86 501
12786.92 479
12787.99 527
12789.06 514
12790.13 501
12791.20 536
12792.26 496
12793.33 474
12794.40 475
12795.47 499
12796.54 528
12797.61 502
12798.67 502
12799.74 502
12800.81 513
12801.88 476
12802.95 521
12804.02 475
12805.09 499
12806.15 481
12807.22 508
12808.29 518
12809.36 519
12810.43 484
12811.50 536
12812.57 505
12813.64 522
12814.71 489
12815.77 525
12816.84 502
12817.91 535
12818.98 471
12820.05 524
12821.12 558
12822.19 523
12823.26 532
12824.33 500
12825.40 495
12826.47 532
12827.54 488
12828.61 539
12829.68 456
12830.75 478
12831.82 473
12832.89 503
12833.96 470
12835.03 445
12836.10 464
12837.17 507
12838.24 446
12839.31 473
12840.38 455
12841.45 449
12842.52 446
12843.59 413
12844.66 432
12845.73 427
12846.80 448
12847.87 454
12848.94 438
12850.01 406
12851.08 421
12852.15 417
12853.22 422
12854.29 400
12855.36 402
12856.43 407
12857.51 436
12858.58 437
12859.65 434
12860.72 427
12861.79 424
12862.86 411
12863.93 425
12865.00 447
12866.07 385
12867.15 409
12868.22 405
12869.29 387
12870.36 358
12871.43 382
12872.50 412
12873.57 391
12874.65 393
12875.72 393
12876.79 427
12877.86 421
12878.93 373
12880.00 385
12881.08 409
12882.15 390
12883.22 378
12884.29 390
12885.36 395
12886.44 339
12887.51 399
12888.58 377
12889.65 395
12890.72 408
12891.80 386
12892.87 365
12893.94 371
12895.01 396
12896.09 401
12897.16 393
12898.23 359
12899.30 389
12900.38 381
12901.45 382
12902.52 392
12903.60 388
12904.67 425
12905.74 392
12906.81 424
12907.89 403
12908.96 394
12910.03 388
12911.11 364
12912.18 381
12913.25 384
12914.33 392
12915.40 394
12916.47 419
12917.55 393
12918.62 384
12919.69 375
12920.77 405
12921.84 400
12922.91 401
12923.99 384
12925.06 356
12926.13 358
12927.21 371
12928.28 366
12929.36 405
12930.43 391
12931.50 360
12932.58 355
12933.65 389
12934.73 407
12935.80 379
12936.87 381
12937.95 359
12939.02 382
12940.10 398
12941.17 398
12942.25 383
12943.32 362
12944.39 360
12945.47 362
12946.54 376
12947.62 387
12948.69 327
12949.77 354
12950.84 363
12951.92 379
12952.99 371
12954.07 396
12955.14 387
12956.22 417
12957.29 364
12958.37 346
12959.44 378
12960.52 394
12961.59 376
12962.67 362
12963.74 356
12964.82 374
12965.89 389
12966.97 411
12968.04 413
12969.12 362
12970.20 349
12971.27 391
12972.35 382
12973.42 398
12974.50 395
12975.57 413
12976.65 398
12977.73 404
12978.80 407
12979.88 355
12980.95 376
12982.03 409
12983.11 382
12984.18 391
12985.26 411
12986.33 405
12987.41 418
12988.49 373
12989.56 365
12990.64 377
12991.72 381
12992.79 414
12993.87 407
12994.95 378
12996.02 378
12997.10 396
12998.18 395
12999.25 363
13000.33 356
13001.41 399
13002.48 385
13003.56 386
13004.64 399
13005.71 389
13006.79 376
13007.87 362
13008.95 395
13010.02 398
13011.10 378
13012.18 379
13013.26 386
13014.33 376
13015.41 364
13016.49 396
13017.57 448
13018.64 406
13019.72 428
13020.80 403
13021.88 369
13022.95 419
13024.03 417
13025.11 404
13026.19 395
13027.26 394
13028.34 416
13029.42 377
13030.50 396
13031.58 411
13032.66 431
13033.73 431
13034.81 406
13035.89 407
13036.97 382
13038.05 383
13039.13 385
13040.20 401
13041.28 397
13042.36 393
13043.44 407
13044.52 405
13045.60 388
13046.68 394
13047.75 397
13048.83 397
13049.91 382
13050.99 405
13052.07 391
13053.15 410
13054.23 385
13055.31 390
13056.39 386
13057.47 388
13058.54 370
13059.62 386
13060.70 405
13061.78 332
13062.86 364
13063.94 395
13065.02 387
13066.10 377
13067.18 362
13068.26 363
13069.34 378
13070.42 397
13071.50 367
13072.58 363
13073.66 392
13074.74 384
13075.82 344
13076.90 339
13077.98 309
13079.06 330
13080.14 341
13081.22 344
13082.30 378
13083.38 363
13084.46 363
13085.54 349
13086.62 350
13087.70 348
13088.78 343
13089.86 331
13090.94 333
13092.02 341
13093.10 331
13094.18 345
13095.27 351
13096.35 335
13097.43 325
13098.51 356
13099.59 362
13100.67 336
13101.75 346
13102.83 359
13103.91 397
13104.99 370
13106.08 353
13107.16 352
13108.24 369
13109.32 374
13110.40 357
13111.48 361
13112.56 348
13113.64 361
13114.73 373
13115.81 365
13116.89 341
13117.97 334
13119.05 371
13120.14 372
13121.22 364
13122.30 336
13123.38 371
13124.46 314
13125.54 362
13126.63 364
13127.71 398
13128.79 328
13129.87 373
13130.96 360
13132.04 371
13133.12 362
13134.20 391
13135.28 358
13136.37 373
13137.45 373
13138.53 345
13139.61 344
13140.70 341
13141.78 375
13142.86 368
13143.95 413
13145.03 362
13146.11 369
13147.19 368
13148.28 373
13149.36 377
13150.44 378
13151.53 372
13152.61 373
13153.69 357
13154.78 349
13155.86 358
13156.94 336
13158.03 359
13159.11 346
13160.19 366
13161.28 360
13162.36 385
13163.44 390
13164.53 367
13165.61 397
13166.69 362
13167.78 374
13168.86 351
13169.95 377
13171.03 352
13172.11 365
13173.20 349
13174.28 353
13175.37 352
13176.45 388
13177.53 381
13178.62 383
13179.70 388
13180.79 386
13181.87 379
13182.96 389
13184.04 384
13185.12 368
13186.21 377
13187.29 416
13188.38 385
13189.46 355
13190.55 394
13191.63 381
13192.72 359
13193.80 345
13194.89 382
13195.97 378
13197.06 360
13198.14 371
13199.23 378
13200.31 370
13201.40 376
13202.48 374
13203.57 380
13204.65 386
13205.74 384
13206.82 344
13207.91 365
13208.99 389
13210.08 379
13211.16 385
13212.25 393
13213.34 361
13214.42 384
13215.51 369
13216.59 364
13217.68 356
13218.76 402
13219.85 391
13220.94 403
13222.02 368
13223.11 389
13224.19 384
13225.28 359
13226.37 379
13227.45 418
13228.54 384
13229.63 381
13230.71 385
13231.80 377
13232.89 367
13233.97 360
13235.06 386
13236.14 369
13237.23 382
13238.32 338
13239.40 367
13240.49 394
13241.58 397
13242.67 377
13243.75 386
13244.84 394
13245.93 394
13247.01 399
13248.10 389
13249.19 418
13250.27 398
13251.36 396
13252.45 396
13253.54 424
13254.62 391
13255.71 462
13256.80 440
13257.89 428
13258.97 384
13260.06 409
13261.15 444
13262.24 395
13263.32 400
13264.41 417
13265.50 416
13266.59 424
13267.67 439
13268.76 444
13269.85 469
13270.94 426
13272.03 464
13273.11 436
13274.20 427
13275.29 392
13276.38 435
13277.47 463
13278.56 432
13279.64 438
13280.73 439
13281.82 423
13282.91 439
13284.00 471
13285.09 448
13286.18 470
13287.26 488
13288.35 494
13289.44 450
13290.53 448
13291.62 493
13292.71 495
13293.80 457
13294.89 458
13295.98 482
13297.06 514
13298.15 478
13299.24 498
13300.33 481
13301.42 517
13302.51 514
13303.60 513
13304.69 511
13305.78 509
13306.87 474
13307.96 522
13309.05 577
13310.14 557
13311.23 575
13312.32 530
13313.41 570
13314.50 572
13315.59 571
13316.68 577
13317.77 583
13318.86 546
13319.95 536
13321.04 558
13322.13 536
13323.22 515
13324.31 519
13325.40 587
13326.49 540
13327.58 508
13328.67 494
13329.76 541
13330.85 556
13331.94 541
13333.03 550
13334.12 584
13335.21 539
13336.30 557
13337.39 588
13338.48 530
13339.57 519
13340.66 589
13341.75 612
13342.85 573
13343.94 551
13345.03 621
13346.12 652
13347.21 606
13348.30 587
13349.39 575
13350.48 560
13351.58 578
13352.67 594
13353.76 589
13354.85 561
13355.94 595
13357.03 620
13358.12 643
13359.22 605
13360.31 638
13361.40 656
13362.49 685
13363.58 640
13364.67 684
13365.77 675
13366.86 738
13367.95 741
13369.04 630
13370.13 720
13371.23 745
13372.32 715
13373.41 716
13374.50 715
13375.60 663
13376.69 678
13377.78 696
13378.87 638
13379.97 603
13381.06 578
13382.15 628
13383.24 573
13384.34 564
13385.43 571
13386.52 554
13387.61 584
13388.71 588
13389.80 560
13390.89 560
13391.99 603
13393.08 585
13394.17 515
13395.26 518
13396.36 505
13397.45 547
13398.54 576
13399.64 514
13400.73 519
13401.82 504
13402.92 552
13404.01 495
13405.10 523
13406.20 499
13407.29 539
13408.39 529
13409.48 545
13410.57 493
13411.67 499
13412.76 541
13413.85 589
13414.95 556
13416.04 574
13417.14 527
13418.23 545
13419.32 555
13420.42 510
13421.51 482
13422.61 520
13423.70 550
13424.80 526
13425.89 546
13426.98 556
13428.08 566
13429.17 559
13430.27 553
13431.36 563
13432.46 511
13433.55 552
13434.65 577
13435.74 540
13436.84 537
13437.93 523
13439.03 575
13440.12 570
13441.22 546
13442.31 575
13443.41 554
13444.50 563
13445.60 559
13446.69 604
13447.79 571
13448.88 576
13449.98 594
13451.07 599
13452.17 618
13453.26 609
13454.36 628
13455.45 596
13456.55 632
13457.65 592
13458.74 606
13459.84 619
13460.93 637
13462.03 639
13463.12 672
13464.22 688
13465.32 691
13466.41 685
13467.51 672
13468.60 698
13469.70 689
13470.80 648
13471.89 651
13472.99 664
13474.09 673
13475.18 700
13476.28 649
13477.37 649
13478.47 665
13479.57 667
13480.66 666
13481.76 691
13482.86 705
13483.95 669
13485.05 690
13486.15 688
13487.25 721
13488.34 704
13489.44 743
13490.54 758
13491.63 752
13492.73 754
13493.83 758
13494.92 751
13496.02 787
13497.12 826
13498.22 817
13499.31 775
13500.41 837
13501.51 841
13502.61 772
13503.70 845
13504.80 858
13505.90 882
13507.00 857
13508.09 885
13509.19 803
13510.29 838
13511.39 828
13512.49 812
13513.58 791
13514.68 729
13515.78 699
13516.88 699
13517.98 647
13519.07 651
13520.17 613
13521.27 597
13522.37 599
13523.47 598
13524.57 605
13525.66 549
13526.76 538
13527.86 576
13528.96 595
13530.06 579
13531.16 587
13532.26 584
13533.35 588
13534.45 565
13535.55 564
13536.65 539
13537.75 548
13538.85 544
13539.95 585
13541.05 552
13542.15 523
13543.24 515
13544.34 529
13545.44 537
13546.54 582
13547.64 557
13548.74 493
13549.84 531
13550.94 530
13552.04 547
13553.14 561
13554.24 571
13555.34 548
13556.44 483
13557.54 493
13558.64 509
13559.74 520
13560.84 532
13561.94 543
13563.04 504
13564.14 509
13565.24 484
13566.34 518
13567.44 493
13568.54 471
13569.64 499
13570.74 504
13571.84 498
13572.94 511
13574.04 496
13575.14 498
13576.24 522
13577.34 511
13578.44 539
13579.54 487
13580.64 525
13581.74 528
13582.84 555
13583.94 484
13585.05 491
13586.15 482
13587.25 547
13588.35 520
13589.45 506
13590.55 535
13591.65 529
13592.75 543
13593.85 516
13594.95 498
13596.06 499
13597.16 511
13598.26 509
13599.36 508
13600.46 503
13601.56 515
13602.66 557
13603.77 518
13604.87 520
13605.97 459
13607.07 533
13608.17 514
13609.28 564
13610.38 520
13611.48 486
13612.58 564
13613.68 551
13614.79 537
13615.89 519
13616.99 533
13618.09 576
13619.19 549
13620.30 538
13621.40 568
13622.50 559
13623.60 527
13624.71 535
13625.81 573
13626.91 577
13628.01 529
13629.12 519
13630.22 535
13631.32 538
13632.42 508
13633.53 531
13634.63 540
13635.73 510
13636.84 530
13637.94 554
13639.04 583
13640.14 582
13641.25 533
13642.35 545
13643.45 519
13644.56 496
13645.66 520
13646.76 547
13647.87 464
13648.97 474
13650.07 540
13651.18 495
13652.28 476
13653.39 486
13654.49 497
13655.59 511
13656.70 520
13657.80 544
13658.90 519
13660.01 487
13661.11 482
13662.22 461
13663.32 501
13664.42 502
13665.53 523
13666.63 486
13667.74 498
13668.84 457
13669.94 504
13671.05 488
13672.15 492
13673.26 528
13674.36 480
13675.47 491
13676.57 481
13677.68 497
13678.78 506
13679.89 490
13680.99 502
13682.10 488
13683.20 499
13684.30 509
13685.41 470
13686.51 483
13687.62 513
13688.72 513
13689.83 493
13690.93 470
13692.04 480
13693.15 480
13694.25 510
13695.36 462
13696.46 482
13697.57 475
13698.67 489
13699.78 512
13700.88 460
13701.99 510
13703.09 469
13704.20 494
13705.31 480
13706.41 483
13707.52 501
13708.62 498
13709.73 502
13710.84 497
13711.94 543
13713.05 506
13714.15 530
13715.26 522
13716.37 517
13717.47 516
13718.58 513
13719.68 529
13720.79 511
13721.90 535
13723.00 575
13724.11 583
13725.22 578
13726.32 554
13727.43 562
13728.54 562
13729.64 615
13730.75 635
13731.86 602
13732.96 605
13734.07 626
13735.18 605
13736.28 575
13737.39 632
13738.50 644
13739.61 657
13740.71 653
13741.82 645
13742.93 636
13744.03 659
13745.14 605
13746.25 641
13747.36 680
13748.46 656
13749.57 682
13750.68 708
13751.79 723
13752.89 713
13754.00 710
13755.11 732
13756.22 736
13757.33 760
13758.43 800
13759.54 776
13760.65 817
13761.76 818
13762.87 885
13763.97 915
13765.08 925
13766.19 919
13767.30 982
13768.41 997
13769.51 1073
13770.62 1102
13771.73 1067
13772.84 1104
13773.95 1173
13775.06 1200
13776.17 1210
13777.27 1158
13778.38 1108
13779.49 1100
13780.60 1053
13781.71 985
13782.82 1000
13783.93 948
13785.04 964
13786.14 851
13787.25 817
13788.36 783
13789.47 731
13790.58 720
13791.69 713
13792.80 646
13793.91 684
13795.02 691
13796.13 719
13797.24 682
13798.35 645
13799.46 683
13800.57 642
13801.68 642
13802.78 618
13803.89 634
13805.00 647
13806.11 647
13807.22 606
13808.33 622
13809.44 628
13810.55 632
13811.66 604
13812.77 571
13813.88 625
13814.99 625
13816.10 567
13817.21 613
13818.32 622
13819.44 562
13820.55 581
13821.66 644
13822.77 581
13823.88 556
13824.99 551
13826.10 549
13827.21 543
13828.32 604
13829.43 581
13830.54 584
13831.65 529
13832.76 512
13833.87 557
13834.98 573
13836.10 586
13837.21 550
13838.32 556
13839.43 533
13840.54 564
13841.65 536
13842.76 587
13843.87 575
13844.99 535
13846.10 583
13847.21 578
13848.32 561
13849.43 547
13850.54 549
13851.65 573
13852.77 590
13853.88 615
13854.99 580
13856.10 559
13857.21 576
13858.33 619
13859.44 609
13860.55 621
13861.66 629
13862.77 650
13863.89 643
13865.00 642
13866.11 618
13867.22 668
13868.33 618
13869.45 580
13870.56 604
13871.67 647
13872.78 604
13873.90 589
13875.01 610
13876.12 615
13877.23 606
13878.35 598
13879.46 609
13880.57 563
13881.69 607
13882.80 577
13883.91 621
13885.02 597
13886.14 594
13887.25 617
13888.36 596
13889.48 597
13890.59 594
13891.70 614
13892.82 628
13893.93 611
13895.04 667
13896.16 628
13897.27 648
13898.38 655
13899.50 647
13900.61 604
13901.72 666
13902.84 625
13903.95 640
13905.07 594
13906.18 621
13907.29 607
13908.41 569
13909.52 565
13910.63 590
13911.75 557
13912.86 586
13913.98 610
13915.09 566
13916.21 579
13917.32 577
13918.43 595
13919.55 570
13920.66 564
13921.78 577
13922.89 542
13924.01 508
13925.12 547
13926.24 545
13927.35 564
13928.46 547
13929.58 582
13930.69 578
13931.81 540
13932.92 561
13934.04 544
13935.15 536
13936.27 570
13937.38 588
13938.50 542
13939.61 553
13940.73 566
13941.85 564
13942.96 561
13944.08 535
13945.19 523
13946.31 546
13947.42 553
13948.54 504
13949.65 563
13950.77 519
13951.88 525
13953.00 512
13954.12 504
13955.23 500
13956.35 497
13957.46 532
13958.58 543
13959.70 504
13960.81 517
13961.93 513
13963.04 507
13964.16 488
13965.28 491
13966.39 486
13967.51 486
13968.62 504
13969.74 478
13970.86 512
13971.97 519
13973.09 506
13974.21 494
13975.32 504
13976.44 513
13977.56 539
13978.67 468
13979.79 531
13980.91 542
13982.02 518
13983.14 521
13984.26 504
13985.37 491
13986.49 513
13987.61 540
13988.73 528
13989.84 552
13990.96 521
13992.08 522
13993.20 507
13994.31 555
13995.43 507
13996.55 533
13997.66 549
13998.78 557
13999.90 530
14001.02 515
14002.14 519
14003.25 523
14004.37 528
14005.49 562
14006.61 530
14007.72 531
14008.84 527
14009.96 525
14011.08 487
14012.20 526
14013.31 590
14014.43 587
14015.55 564
14016.67 583
14017.79 571
14018.91 556
14020.02 533
14021.14 584
14022.26 570
14023.38 593
14024.50 583
14025.62 609
14026.74 619
14027.85 583
14028.97 582
14030.09 573
14031.21 574
14032.33 565
14033.45 548
14034.57 571
14035.69 527
14036.81 533
14037.92 528
14039.04 530
14040.16 490
14041.28 518
14042.40 510
14043.52 522
14044.64 488
14045.76 517
14046.88 513
14048.00 515
14049.12 521
14050.24 514
14051.36 542
14052.48 524
14053.60 522
14054.72 510
14055.84 504
14056.96 492
14058.08 506
14059.20 506
14060.32 548
14061.44 525
14062.56 565
14063.68 542
14064.80 497
14065.92 522
14067.04 530
14068.16 526
14069.28 523
14070.40 519
14071.52 560
14072.64 534
14073.76 587
14074.88 618
14076.00 563
14077.12 532
14078.24 556
14079.36 575
14080.48 589
14081.60 585
14082.73 581
14083.85 623
14084.97 632
14086.09 665
14087.21 658
14088.33 594
14089.45 627
14090.57 692
14091.69 654
14092.82 685
14093.94 656
14095.06 723
14096.18 711
14097.30 732
14098.42 678
14099.54 703
14100.67 688
14101.79 723
14102.91 707
14104.03 740
14105.15 731
14106.27 669
14107.40 679
14108.52 645
14109.64 617
14110.76 570
14111.88 569
14113.01 548
14114.13 550
14115.25 545
14116.37 544
14117.50 538
14118.62 522
14119.74 509
14120.86 541
14121.98 503
14123.11 488
14124.23 508
14125.35 506
14126.48 492
14127.60 472
14128.72 440
14129.84 486
14130.97 539
14132.09 503
14133.21 482
14134.34 506
14135.46 495
14136.58 469
14137.70 517
14138.83 503
14139.95 469
14141.07 518
14142.20 484
14143.32 492
14144.44 472
14145.57 501
14146.69 480
14147.81 499
14148.94 485
14150.06 494
14151.18 458
14152.31 509
14153.43 514
14154.56 487
14155.68 477
14156.80 493
14157.93 491
14159.05 471
14160.18 486
14161.30 440
14162.42 424
14163.55 447
14164.67 476
14165.80 461
14166.92 481
14168.04 455
14169.17 450
14170.29 434
14171.42 454
14172.54 497
14173.67 456
14174.79 463
14175.92 438
14177.04 489
14178.17 490
14179.29 449
14180.41 457
14181.54 481
14182.66 439
14183.79 441
14184.91 451
14186.04 490
14187.16 440
14188.29 443
14189.41 473
14190.54 457
14191.67 470
14192.79 491
14193.92 486
14195.04 454
14196.17 441
14197.29 433
14198.42 425
14199.54 437
14200.67 444
14201.79 447
14202.92 435
14204.05 449
14205.17 425
14206.30 415
14207.42 436
14208.55 422
14209.67 438
14210.80 418
14211.93 431
14213.05 414
14214.18 419
14215.31 383
14216.43 385
14217.56 406
14218.68 428
14219.81 411
14220.94 429
14222.06 424
14223.19 388
14224.32 410
14225.44 401
14226.57 387
14227.70 405
14228.82 368
14229.95 446
14231.08 429
14232.20 442
14233.33 383
14234.46 411
14235.58 418
14236.71 419
14237.84 395
14238.97 405
14240.09 404
14241.22 444
14242.35 392
14243.47 396
14244.60 419
14245.73 442
14246.86 429
14247.98 362
14249.11 404
14250.24 381
14251.37 410
14252.49 390
14253.62 396
14254.75 375
14255.88 392
14257.01 375
14258.13 406
14259.26 361
14260.39 386
14261.52 415
14262.65 411
14263.77 369
14264.90 372
14266.03 374
14267.16 398
14268.29 425
14269.41 396
14270.54 367
14271.67 357
14272.80 378
14273.93 384
14275.06 377
14276.19 355
14277.31 397
14278.44 379
14279.57 394
14280.70 369
14281.83 349
14282.96 387
14284.09 383
14285.22 384
14286.34 355
14287.47 373
14288.60 383
14289.73 378
14290.86 340
14291.99 330
14293.12 361
14294.25 375
14295.38 385
14296.51 367
14297.64 353
14298.77 355
14299.90 361
14301.03 361
14302.16 377
14303.28 370
14304.41 403
14305.54 357
14306.67 352
14307.80 356
14308.93 347
14310.06 341
14311.19 385
14312.32 384
14313.45 368
14314.58 334
14315.71 354
14316.84 352
14317.97 332
14319.11 366
14320.24 355
14321.37 358
14322.50 334
14323.63 372
14324.76 329
14325.89 346
14327.02 342
14328.15 331
14329.28 330
14330.41 323
14331.54 309
14332.67 332
14333.80 366
14334.93 352
14336.06 328
14337.20 352
14338.33 353
14339.46 342
14340.59 349
14341.72 344
14342.85 357
14343.98 332
14345.11 360
14346.25 304
14347.38 353
14348.51 363
14349.64 323
14350.77 351
14351.90 322
14353.03 320
14354.17 336
14355.30 322
14356.43 320
14357.56 313
14358.69 310
14359.83 332
14360.96 310
14362.09 313
14363.22 311
14364.35 299
14365.49 319
14366.62 320
14367.75 351
14368.88 325
14370.01 341
14371.15 327
14372.28 365
14373.41 309
14374.54 312
14375.68 349
14376.81 346
14377.94 365
14379.07 343
14380.21 368
14381.34 332
14382.47 322
14383.61 321
14384.74 329
14385.87 331
14387.00 334
14388.14 333
14389.27 328
14390.40 319
14391.54 344
14392.67 342
14393.80 368
14394.94 322
14396.07 290
14397.20 316
14398.34 316
14399.47 325
14400.60 389
14401.74 349
14402.87 354
14404.00 364
14405.14 352
14406.27 326
14407.41 319
14408.54 313
14409.67 352
14410.81 362
14411.94 349
14413.08 348
14414.21 372
14415.34 382
14416.48 355
14417.61 363
14418.75 357
14419.88 379
14421.01 338
14422.15 356
14423.28 410
14424.42 362
14425.55 373
14426.69 372
14427.82 359
14428.96 367
14430.09 388
14431.23 382
14432.36 353
14433.50 367
14434.63 375
14435.77 396
14436.90 368
14438.04 399
14439.17 360
14440.31 373
14441.44 358
14442.58 363
14443.71 388
14444.85 401
14445.98 346
14447.12 368
14448.25 378
14449.39 366
14450.52 376
14451.66 343
14452.79 341
14453.93 349
14455.07 364
14456.20 391
14457.34 368
14458.47 343
14459.61 360
14460.74 365
14461.88 358
14463.02 320
14464.15 347
14465.29 356
14466.42 341
14467.56 353
14468.70 381
14469.83 364
14470.97 369
14472.11 413
14473.24 371
14474.38 351
14475.51 376
14476.65 401
14477.79 430
14478.92 396
14480.06 369
14481.20 329
14482.33 397
14483.47 400
14484.61 389
14485.75 374
14486.88 379
14488.02 388
14489.16 396
14490.29 329
14491.43 362
14492.57 355
14493.70 394
14494.84 395
14495.98 370
14497.12 329
14498.25 346
14499.39 372
14500.53 360
14501.67 376
14502.80 403
14503.94 376
14505.08 369
14506.22 348
14507.35 351
14508.49 377
14509.63 384
14510.77 355
14511.91 350
14513.04 388
14514.18 353
14515.32 360
14516.46 345
14517.60 334
14518.73 337
14519.87 366
14521.01 360
14522.15 329
14523.29 338
14524.43 352
14525.56 352
14526.70 347
14527.84 387
14528.98 349
14530.12 337
14531.26 355
14532.40 356
14533.53 343
14534.67 302
14535.81 319
14536.95 341
14538.09 350
14539.23 329
14540.37 322
14541.51 324
14542.65 343
14543.79 340
14544.92 317
14546.06 326
14547.20 337
14548.34 367
14549.48 357
14550.62 335
14551.76 365
14552.90 346
14554.04 352
14555.18 348
14556.32 359
14557.46 328
14558.60 319
14559.74 328
14560.88 341
14562.02 338
14563.16 340
14564.30 372
14565.44 344
14566.58 377
14567.72 357
14568.86 357
14570.00 401
14571.14 386
14572.28 363
14573.42 342
14574.56 381
14575.70 385
14576.84 392
14577.98 377
14579.12 403
14580.26 397
14581.40 402
14582.54 393
14583.68 395
14584.82 387
14585.97 389
14587.11 391
14588.25 398
14589.39 438
14590.53 434
14591.67 416
14592.81 439
14593.95 403
14595.09 399
14596.23 397
14597.38 383
14598.52 416
14599.66 418
14600.80 410
14601.94 446
14603.08 413
14604.22 476
14605.37 441
14606.51 426
14607.65 425
14608.79 458
14609.93 446
14611.07 436
14612.22 445
14613.36 433
14614.50 462
14615.64 491
14616.78 464
14617.93 445
14619.07 477
14620.21 463
14621.35 455
14622.50 440
14623.64 485
14624.78 501
14625.92 528
14627.06 524
14628.21 524
14629.35 485
14630.49 492
14631.63 563
14632.78 592
14633.92 553
14635.06 585
14636.21 614
14637.35 618
14638.49 640
14639.63 577
14640.78 580
14641.92 581
14643.06 560
14644.21 558
14645.35 520
14646.49 520
14647.64 535
14648.78 495
14649.92 510
14651.07 473
14652.21 483
14653.35 445
14654.50 430
14655.64 438
14656.78 459
14657.93 434
14659.07 441
14660.21 394
14661.36 413
14662.50 405
14663.65 406
14664.79 437
14665.93 411
14667.08 400
14668.22 408
14669.37 423
14670.51 408
14671.65 376
14672.80 402
14673.94 403
14675.09 391
14676.23 383
14677.38 366
14678.52 372
14679.66 364
14680.81 332
14681.95 358
14683.10 353
14684.24 377
14685.39 353
14686.53 355
14687.68 333
14688.82 332
14689.97 335
14691.11 320
14692.26 330
14693.40 359
14694.55 386
14695.69 331
14696.84 358
14697.98 358
14699.13 355
14700.27 351
14701.42 350
14702.56 343
14703.71 334
14704.85 365
14706.00 379
14707.15 375
14708.29 339
14709.44 361
14710.58 376
14711.73 349
14712.87 348
14714.02 325
14715.17 343
14716.31 362
14717.46 316
14718.60 335
14719.75 355
14720.90 362
14722.04 307
14723.19 334
14724.33 383
14725.48 367
14726.63 341
14727.77 382
14728.92 381
14730.07 365
14731.21 361
14732.36 361
14733.51 361
14734.65 347
14735.80 370
14736.95 365
14738.09 360
14739.24 345
14740.39 364
14741.53 376
14742.68 377
14743.83 380
14744.97 322
14746.12 380
14747.27 389
14748.42 354
14749.56 337
14750.71 381
14751.86 375
14753.00 383
14754.15 353
14755.30 342
14756.45 340
14757.59 339
14758.74 379
14759.89 368
14761.04 354
14762.18 350
14763.33 400
14764.48 356
14765.63 356
14766.78 380
14767.92 378
14769.07 340
14770.22 373
14771.37 395
14772.52 383
14773.66 352
14774.81 367
14775.96 413
14777.11 405
14778.26 385
14779.41 400
14780.55 371
14781.70 376
14782.85 408
14784.00 397
14785.15 412
14786.30 391
14787.45 402
14788.59 424
14789.74 446
14790.89 434
14792.04 431
14793.19 416
14794.34 423
14795.49 439
14796.64 454
14797.79 493
14798.94 488
14800.08 486
14801.23 450
14802.38 509
14803.53 484
14804.68 445
14805.83 426
14806.98 436
14808.13 448
14809.28 465
14810.43 445
14811.58 438
14812.73 468
14813.88 451
14815.03 423
14816.18 431
14817.33 438
14818.48 442
14819.63 422
14820.78 428
14821.93 418
14823.08 420
14824.23 431
14825.38 404
14826.53 418
14827.68 425
14828.83 394
14829.98 420
14831.13 402
14832.28 380
14833.43 371
14834.58 418
14835.73 406
14836.88 378
14838.03 341
14839.18 354
14840.33 382
14841.48 358
14842.64 322
14843.79 318
14844.94 353
14846.09 357
14847.24 334
14848.39 315
14849.54 332
14850.69 356
14851.84 370
14853.00 351
14854.15 318
14855.30 335
14856.45 327
14857.60 304
14858.75 332
14859.90 317
14861.06 315
14862.21 322
14863.36 315
14864.51 313
14865.66 314
14866.81 315
14867.97 269
14869.12 270
14870.27 281
14871.42 246
14872.57 282
14873.73 324
14874.88 316
14876.03 289
14877.18 256
14878.33 296
14879.49 320
14880.64 296
14881.79 325
14882.94 303
14884.10 330
14885.25 305
14886.40 312
14887.55 289
14888.71 287
14889.86 314
14891.01 308
14892.16 289
14893.32 299
14894.47 293
14895.62 295
14896.78 327
14897.93 296
14899.08 293
14900.23 324
14901.39 309
14902.54 274
14903.69 274
14904.85 293
14906.00 330
14907.15 319
14908.31 321
14909.46 295
14910.61 276
14911.77 325
14912.92 315
14914.08 300
14915.23 306
14916.38 326
14917.54 316
14918.69 300
14919.84 317
14921.00 304
14922.15 305
14923.31 304
14924.46 316
14925.61 316
14926.77 313
14927.92 347
14929.08 360
14930.23 306
14931.38 295
14932.54 306
14933.69 333
14934.85 321
14936.00 302
14937.16 292
14938.31 300
14939.47 304
14940.62 289
14941.78 299
14942.93 300
14944.08 344
14945.24 363
14946.39 322
14947.55 316
14948.70 288
14949.86 321
14951.01 341
14952.17 354
14953.32 331
14954.48 317
14955.64 326
14956.79 295
14957.95 318
14959.10 304
14960.26 314
14961.41 299
14962.57 311
14963.72 314
14964.88 322
14966.03 292
14967.19 280
14968.35 299
14969.50 271
14970.66 310
14971.81 271
14972.97 276
14974.12 269
14975.28 274
14976.44 309
14977.59 295
14978.75 288
14979.91 271
14981.06 247
14982.22 256
14983.37 258
14984.53 266
14985.69 281
14986.84 281
14988.00 274
14989.16 284
14990.31 286
14991.47 255
14992.63 276
14993.78 257
14994.94 278
14996.10 276
14997.25 273
14998.41 255
14999.57 264
15000.72 283
15001.88 273
15003.04 281
15004.20 262
15005.35 268
15006.51 265
15007.67 265
15008.82 251
15009.98 236
15011.14 270
15012.30 292
15013.45 240
15014.61 251
15015.77 244
15016.93 241
15018.08 251
15019.24 260
15020.40 236
15021.56 246
15022.71 265
15023.87 232
15025.03 266
15026.19 267
15027.35 273
15028.50 277
15029.66 275
15030.82 234
15031.98 245
15033.14 266
15034.30 243
15035.45 235
15036.61 231
15037.77 264
15038.93 292
15040.09 271
15041.25 214
15042.40 221
15043.56 259
15044.72 254
15045.88 224
15047.04 249
15048.20 252
15049.36 287
15050.52 249
15051.68 243
15052.83 239
15053.99 279
15055.15 283
15056.31 234
15057.47 251
15058.63 232
15059.79 254
15060.95 263
15062.11 246
15063.27 268
15064.43 258
15065.59 266
15066.75 247
15067.90 232
15069.06 235
15070.22 241
15071.38 269
15072.54 279
15073.70 234
15074.86 245
15076.02 263
15077.18 303
15078.34 245
15079.50 241
15080.66 237
15081.82 255
15082.98 278
15084.14 235
15085.30 223
15086.46 247
15087.62 255
15088.78 243
15089.95 247
15091.11 237
15092.27 241
15093.43 287
15094.59 264
15095.75 238
15096.91 255
15098.07 257
15099.23 276
15100.39 244
15101.55 219
15102.71 228
15103.87 249
15105.03 263
15106.20 247
15107.36 245
15108.52 274
15109.68 259
15110.84 263
15112.00 246
15113.16 242
15114.32 277
15115.49 232
15116.65 257
15117.81 218
15118.97 235
15120.13 240
15121.29 225
15122.46 244
15123.62 251
15124.78 247
15125.94 269
15127.10 246
15128.26 244
15129.43 229
15130.59 248
15131.75 279
15132.91 257
15134.07 232
15135.24 236
15136.40 274
15137.56 259
15138.72 228
15139.89 252
15141.05 254
15142.21 268
15143.37 253
15144.54 224
15145.70 261
15146.86 241
15148.02 238
15149.19 247
15150.35 236
15151.51 255
15152.67 250
15153.84 268
15155.00 257
15156.16 256
15157.33 209
15158.49 252
15159.65 255
15160.82 248
15161.98 244
15163.14 249
15164.31 266
15165.47 263
15166.63 261
15167.80 267
15168.96 277
15170.12 276
15171.29 294
15172.45 250
15173.61 228
15174.78 278
15175.94 258
15177.10 282
15178.27 250
15179.43 265
15180.60 268
15181.76 270
15182.92 258
15184.09 271
15185.25 276
15186.42 286
15187.58 285
15188.74 289
15189.91 282
15191.07 284
15192.24 275
15193.40 316
15194.57 283
15195.73 290
15196.90 283
15198.06 304
15199.22 315
15200.39 286
15201.55 287
15202.72 297
15203.88 312
15205.05 286
15206.21 332
15207.38 296
15208.54 288
15209.71 283
15210.87 294
15212.04 304
15213.20 269
15214.37 290
15215.53 324
15216.70 299
15217.86 316
15219.03 320
15220.20 314
15221.36 342
15222.53 342
15223.69 322
15224.86 301
15226.02 318
15227.19 315
15228.36 327
15229.52 342
15230.69 343
15231.85 340
15233.02 325
15234.18 375
15235.35 306
15236.52 361
15237.68 372
15238.85 360
15240.02 337
15241.18 363
15242.35 332
15243.51 310
15244.68 292
15245.85 342
15247.01 330
15248.18 314
15249.35 331
15250.51 316
15251.68 297
15252.85 283
15254.01 301
15255.18 282
15256.35 307
15257.51 303
15258.68 302
15259.85 283
15261.01 284
15262.18 276
15263.35 296
15264.52 275
15265.68 247
15266.85 259
15268.02 265
15269.18 272
15270.35 274
15271.52 280
15272.69 254
15273.85 269
15275.02 262
15276.19 256
15277.36 262
15278.52 271
15279.69 283
15280.86 309
15282.03 256
15283.20 276
15284.36 235
15285.53 293
15286.70 259
15287.87 270
15289.04 252
15290.20 259
15291.37 283
15292.54 260
15293.71 278
15294.88 271
15296.05 274
15297.21 258
15298.38 291
15299.55 255
15300.72 254
15301.89 253
15303.06 273
15304.22 269
15305.39 271
15306.56 243
15307.73 247
15308.90 269
15310.07 253
15311.24 266
15312.41 237
15313.58 276
15314.74 294
15315.91 279
15317.08 231
15318.25 267
15319.42 278
15320.59 286
15321.76 248
15322.93 285
15324.10 248
15325.27 232
15326.44 271
15327.61 280
15328.78 273
15329.95 251
15331.12 274
15332.29 264
15333.46 254
15334.63 265
15335.80 269
15336.97 301
15338.14 283
15339.31 266
15340.48 280
15341.65 295
15342.82 300
15343.99 274
15345.16 276
15346.33 268
15347.50 264
15348.67 336
15349.84 314
15351.01 260
15352.18 255
15353.35 288
15354.52 286
15355.69 285
15356.86 275
15358.03 290
15359.20 281
15360.37 258
15361.54 259
15362.71 285
15363.89 278
15365.06 274
15366.23 269
15367.40 300
15368.57 277
15369.74 277
15370.91 288
15372.08 243
15373.25 266
15374.43 272
15375.60 305
15376.77 290
15377.94 253
15379.11 274
15380.28 312
15381.46 292
15382.63 294
15383.80 278
15384.97 280
15386.14 300
15387.31 301
15388.49 278
15389.66 277
15390.83 309
15392.00 280
15393.17 308
15394.35 300
15395.52 325
15396.69 306
15397.86 282
15399.03 296
15400.21 275
15401.38 272
15402.55 283
15403.72 289
15404.90 273
15406.07 297
15407.24 298
15408.41 268
15409.59 268
15410.76 298
15411.93 260
15413.11 282
15414.28 268
15415.45 265
15416.62 276
15417.80 260
15418.97 296
15420.14 264
15421.32 243
15422.49 250
15423.66 280
15424.84 285
15426.01 268
15427.18 278
15428.36 282
15429.53 281
15430.70 275
15431.88 266
15433.05 275
15434.22 267
15435.40 229
15436.57 249
15437.75 260
15438.92 230
15440.09 242
15441.27 265
15442.44 258
15443.61 225
15444.79 242
15445.96 257
15447.14 258
15448.31 253
15449.49 259
15450.66 259
15451.83 235
15453.01 245
15454.18 262
15455.36 226
15456.53 258
15457.71 231
15458.88 248
15460.06 265
15461.23 243
15462.40 238
15463.58 249
15464.75 250
15465.93 266
15467.10 273
15468.28 252
15469.45 226
15470.63 223
15471.80 244
15472.98 263
15474.15 236
15475.33 219
15476.50 251
15477.68 251
15478.86 277
15480.03 240
15481.21 261
15482.38 228
15483.56 214
15484.73 246
15485.91 265
15487.08 250
15488.26 236
15489.44 216
15490.61 229
15491.79 231
15492.96 252
15494.14 239
15495.31 228
15496.49 253
15497.67 277
15498.84 268
15500.02 263
15501.20 249
15502.37 289
15503.55 256
15504.72 240
15505.90 239
15507.08 260
15508.25 255
15509.43 241
15510.61 254
15511.78 268
15512.96 246
15514.14 240
15515.31 248
15516.49 232
15517.67 238
15518.84 273
15520.02 275
15521.20 243
15522.37 239
15523.55 268
15524.73 259
15525.91 261
15527.08 280
15528.26 250
15529.44 275
15530.61 272
15531.79 233
15532.97 270
15534.15 268
15535.32 271
15536.50 242
15537.68 228
15538.86 243
15540.03 230
15541.21 252
15542.39 249
15543.57 212
15544.75 216
15545.92 261
15547.10 270
15548.28 263
15549.46 237
15550.64 258
15551.81 273
15552.99 282
15554.17 269
15555.35 280
15556.53 259
15557.70 262
15558.88 274
15560.06 293
15561.24 286
15562.42 244
15563.60 275
15564.78 311
15565.95 283
15567.13 270
15568.31 252
15569.49 249
15570.67 258
15571.85 285
15573.03 267
15574.21 257
15575.38 284
15576.56 314
15577.74 272
15578.92 243
15580.10 265
15581.28 284
15582.46 300
15583.64 282
15584.82 274
15586.00 278
15587.18 275
15588.36 298
15589.54 262
15590.72 303
15591.90 278
15593.08 318
15594.25 314
15595.43 290
15596.61 286
15597.79 290
15598.97 315
15600.15 282
15601.33 277
15602.51 286
15603.69 275
15604.87 307
15606.05 304
15607.23 312
15608.41 322
15609.60 321
15610.78 330
15611.96 322
15613.14 324
15614.32 350
15615.50 327
15616.68 334
15617.86 340
15619.04 348
15620.22 337
15621.40 365
15622.58 346
15623.76 328
15624.94 354
15626.12 364
15627.31 368
15628.49 341
15629.67 329
15630.85 342
15632.03 393
15633.21 399
15634.39 359
15635.57 358
15636.75 356
15637.94 374
15639.12 365
15640.30 364
15641.48 368
15642.66 392
15643.84 437
15645.03 403
15646.21 378
15647.39 375
15648.57 366
15649.75 398
15650.93 375
15652.12 403
15653.30 360
15654.48 376
15655.66 372
15656.84 392
15658.03 386
15659.21 396
15660.39 436
15661.57 426
15662.76 413
15663.94 385
15665.12 369
15666.30 377
15667.48 402
15668.67 423
15669.85 414
15671.03 394
15672.22 412
15673.40 385
15674.58 386
15675.76 345
15676.95 363
15678.13 377
15679.31 374
15680.50 387
15681.68 374
15682.86 371
15684.04 367
15685.23 367
15686.41 349
15687.59 361
15688.78 385
15689.96 345
15691.14 346
15692.33 352
15693.51 322
15694.69 365
15695.88 388
15697.06 383
15698.25 367
15699.43 362
15700.61 362
15701.80 360
15702.98 398
15704.16 371
15705.35 395
15706.53 394
15707.72 413
15708.90 380
15710.08 374
15711.27 376
15712.45 406
15713.64 428
15714.82 468
15716.01 417
15717.19 414
15718.37 420
15719.56 407
15720.74 430
15721.93 404
15723.11 403
15724.30 445
15725.48 425
15726.67 404
15727.85 379
15729.04 393
15730.22 406
15731.41 415
15732.59 420
15733.78 407
15734.96 420
15736.15 431
15737.33 389
15738.52 409
15739.70 419
15740.89 421
15742.07 423
15743.26 453
15744.44 452
15745.63 417
15746.81 451
15748.00 434
15749.19 433
15750.37 434
15751.56 484
15752.74 462
15753.93 427
15755.11 412
15756.30 425
15757.49 440
15758.67 468
15759.86 451
15761.04 413
15762.23 452
15763.42 424
15764.60 448
15765.79 416
15766.97 397
15768.16 402
15769.35 454
15770.53 413
15771.72 392
15772.91 410
15774.09 434
15775.28 415
15776.47 421
15777.65 404
15778.84 416
15780.03 415
15781.21 414
15782.40 399
15783.59 379
15784.77 400
15785.96 395
15787.15 378
15788.33 382
15789.52 410
15790.71 420
15791.90 405
15793.08 356
15794.27 360
15795.46 384
15796.65 400
15797.83 394
15799.02 371
15800.21 346
15801.40 336
15802.58 356
15803.77 318
15804.96 308
15806.15 375
15807.33 371
15808.52 330
15809.71 317
15810.90 325
15812.09 342
15813.27 326
15814.46 341
15815.65 320
15816.84 327
15818.03 336
15819.21 364
15820.40 374
15821.59 326
15822.78 330
15823.97 302
15825.16 350
15826.34 336
15827.53 336
15828.72 318
15829.91 321
15831.10 311
15832.29 326
15833.48 362
15834.66 349
15835.85 342
15837.04 324
15838.23 310
15839.42 339
15840.61 331
15841.80 344
15842.99 330
15844.18 327
15845.37 344
15846.56 334
15847.74 336
15848.93 327
15850.12 328
15851.31 311
15852.50 320
15853.69 310
15854.88 352
15856.07 323
15857.26 333
15858.45 323
15859.64 333
15860.83 369
15862.02 358
15863.21 336
15864.40 325
15865.59 331
15866.78 336
15867.97 331
15869.16 306
15870.35 325
15871.54 343
15872.73 367
15873.92 317
15875.11 341
15876.30 361
15877.49 357
15878.68 333
15879.87 351
15881.06 333
15882.25 324
15883.44 297
15884.64 311
15885.83 333
15887.02 327
15888.21 348
15889.40 327
15890.59 350
15891.78 350
15892.97 349
15894.16 336
15895.35 362
15896.54 332
15897.74 326
15898.93 383
15900.12 386
15901.31 397
15902.50 380
15903.69 358
15904.88 378
15906.08 380
15907.27 364
15908.46 378
15909.65 395
15910.84 388
15912.03 380
15913.23 368
15914.42 364
15915.61 357
15916.80 349
15917.99 384
15919.18 399
15920.38 377
15921.57 394
15922.76 417
15923.95 401
15925.15 387
15926.34 363
15927.53 363
15928.72 394
15929.91 388
15931.11 390
15932.30 369
15933.49 399
15934.68 365
15935.88 377
15937.07 354
15938.26 373
15939.46 371
15940.65 390
15941.84 383
15943.03 379
15944.23 384
15945.42 342
15946.61 340
15947.81 309
15949.00 331
15950.19 371
15951.39 337
15952.58 331
15953.77 342
15954.97 310
15956.16 300
15957.35 317
15958.55 310
15959.74 303
15960.93 287
15962.13 299
15963.32 288
15964.51 299
15965.71 283
15966.90 267
15968.09 283
15969.29 304
15970.48 285
15971.68 263
15972.87 300
15974.06 292
15975.26 269
15976.45 275
15977.65 257
15978.84 242
15980.04 260
15981.23 259
15982.42 253
15983.62 252
15984.81 279
15986.01 272
15987.20 248
15988.40 263
15989.59 281
15990.79 263
15991.98 281
15993.18 279
15994.37 262
15995.57 269
15996.76 240
15997.96 252
15999.15 257
16000.35 242
16001.54 242
16002.74 266
16003.93 273
16005.13 257
16006.32 247
16007.52 264
16008.71 254
16009.91 246
16011.10 260
16012.30 243
16013.49 280
16014.69 248
16015.88 248
16017.08 255
16018.28 255
16019.47 259
16020.67 266
16021.86 237
16023.06 247
16024.26 241
16025.45 250
16026.65 261
16027.84 241
16029.04 239
16030.24 253
16031.43 277
16032.63 255
16033.82 259
16035.02 235
16036.22 266
16037.41 241
16038.61 222
16039.81 204
16041.00 233
16042.20 275
16043.40 270
16044.59 231
16045.79 236
16046.99 244
16048.18 228
16049.38 249
16050.58 247
16051.77 254
16052.97 271
16054.17 266
16055.37 266
16056.56 232
16057.76 232
16058.96 268
16060.15 265
16061.35 243
16062.55 232
16063.75 234
16064.94 226
16066.14 246
16067.34 242
16068.54 227
16069.73 250
16070.93 232
16072.13 251
16073.33 230
16074.52 199
16075.72 228
16076.92 254
16078.12 232
16079.32 218
16080.51 186
16081.71 225
16082.91 263
16084.11 246
16085.31 228
16086.51 226
16087.70 257
16088.90 214
16090.10 220
16091.30 216
16092.50 213
16093.70 224
16094.89 262
16096.09 213
16097.29 235
16098.49 220
16099.69 218
16100.89 197
16102.09 204
16103.29 244
16104.48 222
16105.68 207
16106.88 216
16108.08 261
16109.28 237
16110.48 230
16111.68 203
16112.88 223
16114.08 209
16115.28 232
16116.48 222
16117.68 253
16118.88 231
16120.07 228
16121.27 222
16122.47 220
16123.67 208
16124.87 193
16126.07 244
16127.27 227
16128.47 193
16129.67 222
16130.87 234
16132.07 209
16133.27 225
16134.47 218
16135.67 247
16136.87 220
16138.07 212
16139.27 222
16140.47 180
16141.67 223
16142.87 230
16144.07 230
16145.27 198
16146.48 212
16147.68 240
16148.88 226
16150.08 207
16151.28 226
16152.48 223
16153.68 225
16154.88 210
16156.08 206
16157.28 217
16158.48 232
16159.68 192
16160.88 207
16162.09 195
16163.29 194
16164.49 214
16165.69 229
16166.89 234
16168.09 217
16169.29 236
16170.49 211
16171.70 228
16172.90 215
16174.10 233
16175.30 229
16176.50 223
16177.70 210
16178.91 209
16180.11 235
16181.31 230
16182.51 238
16183.71 209
16184.91 227
16186.12 204
16187.32 244
16188.52 220
16189.72 196
16190.93 190
16192.13 213
16193.33 223
16194.53 194
16195.73 192
16196.94 202
16198.14 234
16199.34 201
16200.54 221
16201.75 245
16202.95 214
16204.15 209
16205.35 235
16206.56 220
16207.76 232
16208.96 231
16210.17 258
16211.37 219
16212.57 225
16213.77 208
16214.98 224
16216.18 256
16217.38 256
16218.59 224
16219.79 215
16220.99 252
16222.20 231
16223.40 229
16224.60 209
16225.81 239
16227.01 222
16228.21 230
16229.42 225
16230.62 230
16231.82 243
16233.03 249
16234.23 241
16235.44 224
16236.64 220
16237.84 251
16239.05 261
16240.25 238
16241.46 227
16242.66 214
16243.86 247
16245.07 230
16246.27 239
16247.48 213
16248.68 233
16249.89 251
16251.09 254
16252.29 245
16253.50 211
16254.70 252
16255.91 285
16257.11 292
16258.32 257
16259.52 264
16260.73 240
16261.93 265
16263.14 232
16264.34 230
16265.55 244
16266.75 267
16267.96 255
16269.16 272
16270.37 239
16271.57 250
16272.78 275
16273.98 273
16275.19 243
16276.39 240
16277.60 254
16278.80 264
16280.01 261
16281.21 244
16282.42 281
16283.63 260
16284.83 291
16286.04 235
16287.24 249
16288.45 254
16289.65 239
16290.86 266
16292.07 275
16293.27 258
16294.48 272
16295.68 278
16296.89 289
16298.10 282
16299.30 294
16300.51 293
16301.71 278
16302.92 294
16304.13 303
16305.33 337
16306.54 285
16307.75 311
16308.95 320
16310.16 282
16311.37 302
16312.57 312
16313.78 302
16314.99 275
16316.19 273
16317.40 280
16318.61 284
16319.81 248
16321.02 289
16322.23 238
16323.44 252
16324.64 246
16325.85 246
16327.06 262
16328.26 268
16329.47 272
16330.68 261
16331.89 241
16333.09 235
16334.30 226
16335.51 244
16336.72 261
16337.92 269
16339.13 238
16340.34 234
16341.55 237
16342.75 243
16343.96 220
16345.17 221
16346.38 245
16347.59 229
16348.79 253
16350.00 217
16351.21 223
16352.42 224
16353.63 186
16354.84 213
16356.04 232
16357.25 229
16358.46 240
16359.67 241
16360.88 207
16362.09 208
16363.29 214
16364.50 222
16365.71 231
16366.92 195
16368.13 198
16369.34 211
16370.55 225
16371.76 196
16372.96 199
16374.17 209
16375.38 230
16376.59 218
16377.80 240
16379.01 201
16380.22 194
16381.43 238
16382.64 212
16383.85 215
16385.06 207
16386.27 226
16387.47 224
16388.68 220
16389.89 192
16391.10 212
16392.31 208
16393.52 215
16394.73 220
16395.94 201
16397.15 208
16398.36 192
16399.57 232
16400.78 203
16401.99 201
16403.20 233
16404.41 233
16405.62 235
16406.83 207
16408.04 214
16409.25 236
16410.46 208
16411.67 209
16412.88 208
16414.09 217
16415.30 191
16416.52 202
16417.73 204
16418.94 238
16420.15 206
16421.36 216
16422.57 211
16423.78 194
16424.99 184
16426.20 190
16427.41 199
16428.62 199
16429.83 210
16431.05 213
16432.26 212
16433.47 219
16434.68 202
16435.89 217
16437.10 216
16438.31 184
16439.52 207
16440.74 203
16441.95 196
16443.16 207
16444.37 203
16445.58 188
16446.79 177
16448.00 188
16449.22 207
16450.43 185
16451.64 199
16452.85 204
16454.06 185
16455.28 197
16456.49 208
16457.70 199
16458.91 200
16460.12 183
16461.34 206
16462.55 180
16463.76 202
16464.97 188
16466.19 166
16467.40 196
16468.61 202
16469.82 200
16471.04 175
16472.25 179
16473.46 207
16474.67 193
16475.89 215
16477.10 209
16478.31 179
16479.52 207
16480.74 178
16481.95 211
16483.16 183
16484.38 216
16485.59 212
16486.80 179
16488.02 178
16489.23 184
16490.44 207
16491.66 185
16492.87 199
16494.08 216
16495.30 223
16496.51 187
16497.72 188
16498.94 218
16500.15 208
16501.36 193
16502.58 187
16503.79 176
16505.00 191
16506.22 179
16507.43 202
16508.65 196
16509.86 190
16511.07 180
16512.29 176
16513.50 208
16514.72 207
16515.93 193
16517.15 158
16518.36 195
16519.57 207
16520.79 200
16522.00 188
16523.22 187
16524.43 199
16525.65 190
16526.86 182
16528.08 193
16529.29 200
16530.51 198
16531.72 183
16532.93 195
16534.15 199
16535.36 188
16536.58 187
16537.79 199
16539.01 213
16540.22 213
16541.44 197
16542.65 182
16543.87 185
16545.09 196
16546.30 201
16547.52 214
16548.73 180
16549.95 167
16551.16 197
16552.38 183
16553.59 208
16554.81 185
16556.02 213
16557.24 197
16558.46 212
16559.67 210
16560.89 209
16562.10 201
16563.32 212
16564.54 228
16565.75 216
16566.97 215
16568.18 189
16569.40 207
16570.62 225
16571.83 215
16573.05 196
16574.27 208
16575.48 210
16576.70 202
16577.91 197
16579.13 210
16580.35 214
16581.56 240
16582.78 198
16584.00 212
16585.21 203
16586.43 227
16587.65 196
16588.87 181
16590.08 193
16591.30 204
16592.52 205
16593.73 169
16594.95 201
16596.17 207
16597.38 188
16598.60 198
16599.82 199
16601.04 190
16602.25 195
16603.47 219
16604.69 194
16605.91 189
16607.12 224
16608.34 202
16609.56 194
16610.78 193
16611.99 218
16613.21 196
16614.43 226
16615.65 200
16616.87 196
16618.08 186
16619.30 181
16620.52 162
16621.74 192
16622.96 200
16624.17 187
16625.39 182
16626.61 168
16627.83 182
16629.05 200
16630.27 205
16631.48 189
16632.70 201
16633.92 200
16635.14 173
16636.36 192
16637.58 169
16638.80 183
16640.02 172
16641.23 169
16642.45 183
16643.67 164
16644.89 188
16646.11 164
16647.33 166
16648.55 182
16649.77 186
16650.99 191
16652.21 168
16653.42 147
16654.64 186
16655.86 187
16657.08 196
16658.30 192
16659.52 168
16660.74 202
16661.96 189
16663.18 186
16664.40 169
16665.62 187
16666.84 180
16668.06 198
16669.28 194
16670.50 206
16671.72 166
16672.94 190
16674.16 181
16675.38 202
16676.60 197
16677.82 201
16679.04 197
16680.26 191
16681.48 190
16682.70 178
16683.92 153
16685.14 181
16686.36 176
16687.58 171
16688.80 187
16690.02 196
16691.24 213
16692.46 181
16693.69 178
16694.91 193
16696.13 171
16697.35 173
16698.57 179
16699.79 186
16701.01 172
16702.23 148
16703.45 166
16704.67 189
16705.90 211
16707.12 206
16708.34 186
16709.56 176
16710.78 193
16712.00 204
16713.22 174
16714.44 161
16715.67 158
16716.89 176
16718.11 172
16719.33 153
16720.55 177
16721.77 211
16723.00 170
16724.22 191
16725.44 178
16726.66 179
16727.88 176
16729.11 189
16730.33 184
16731.55 160
16732.77 171
16733.99 164
16735.22 163
16736.44 161
16737.66 153
16738.88 166
16740.11 206
16741.33 154
16742.55 179
16743.77 188
16745.00 208
16746.22 185
16747.44 185
16748.67 179
16749.89 196
16751.11 220
16752.33 192
16753.56 184
16754.78 202
16756.00 208
16757.23 214
16758.45 210
16759.67 189
16760.90 184
16762.12 204
16763.34 201
16764.57 185
16765.79 185
16767.01 176
16768.24 202
16769.46 198
16770.68 188
16771.91 203
16773.13 220
16774.35 190
16775.58 175
16776.80 207
16778.02 204
16779.25 197
16780.47 187
16781.70 196
16782.92 188
16784.14 166
16785.37 185
16786.59 172
16787.82 187
16789.04 187
16790.27 197
16791.49 199
16792.71 171
16793.94 188
16795.16 190
16796.39 185
16797.61 193
16798.84 180
16800.06 172
16801.29 177
16802.51 191
16803.74 184
16804.96 165
16806.19 178
16807.41 191
16808.64 178
16809.86 172
16811.09 177
16812.31 173
16813.54 201
16814.76 198
16815.99 197
16817.21 178
16818.44 193
16819.66 195
16820.89 180
16822.11 188
16823.34 185
16824.56 176
16825.79 185
16827.01 185
16828.24 185
16829.47 209
16830.69 173
16831.92 192
16833.14 214
16834.37 224
16835.60 198
16836.82 195
16838.05 189
16839.27 197
16840.50 215
16841.73 229
16842.95 197
16844.18 210
16845.40 198
16846.63 209
16847.86 213
16849.08 210
16850.31 200
16851.54 200
16852.76 216
16853.99 214
16855.22 212
16856.44 198
16857.67 204
16858.90 211
16860.12 222
16861.35 231
16862.58 242
16863.80 226
16865.03 221
16866.26 227
16867.49 203
16868.71 212
16869.94 219
16871.17 246
16872.39 240
16873.62 249
16874.85 247
16876.08 236
16877.30 242
16878.53 249
16879.76 282
16880.99 284
16882.21 239
16883.44 249
16884.67 262
16885.90 283
16887.13 295
16888.35 269
16889.58 251
16890.81 269
16892.04 277
16893.27 279
16894.49 279
16895.72 299
16896.95 282
16898.18 295
16899.41 274
16900.63 231
16901.86 241
16903.09 262
16904.32 243
16905.55 253
16906.78 226
16908.01 263
16909.23 234
16910.46 233
16911.69 239
16912.92 238
16914.15 248
16915.38 240
16916.61 236
16917.84 210
16919.06 213
16920.29 239
16921.52 232
16922.75 228
16923.98 215
16925.21 189
16926.44 217
16927.67 209
16928.90 185
16930.13 205
16931.36 214
16932.59 210
16933.82 214
16935.05 208
16936.27 208
16937.50 206
16938.73 196
16939.96 215
16941.19 241
16942.42 207
16943.65 214
16944.88 215
16946.11 215
16947.34 195
16948.57 200
16949.80 234
16951.03 209
16952.26 198
16953.49 195
16954.72 197
16955.95 214
16957.19 215
16958.42 211
16959.65 193
16960.88 193
16962.11 212
16963.34 204
16964.57 187
16965.80 167
16967.03 179
16968.26 185
16969.49 197
16970.72 188
16971.95 175
16973.18 191
16974.42 164
16975.65 184
16976.88 211
16978.11 198
16979.34 191
16980.57 216
16981.80 214
16983.03 192
16984.26 188
16985.50 203
16986.73 213
16987.96 187
16989.19 176
16990.42 170
16991.65 197
16992.89 213
16994.12 193
16995.35 190
16996.58 180
16997.81 196
16999.04 203
17000.28 205
17001.51 194
17002.74 175
17003.97 195
17005.20 225
17006.44 189
17007.67 188
17008.90 219
17010.13 192
17011.37 176
17012.60 174
17013.83 189
17015.06 194
17016.30 212
17017.53 180
17018.76 181
17019.99 171
17021.23 199
17022.46 201
17023.69 187
17024.92 167
17026.16 147
17027.39 186
17028.62 187
17029.86 177
17031.09 176
17032.32 175
17033.56 218
17034.79 189
17036.02 169
17037.26 157
17038.49 178
17039.72 185
17040.96 200
17042.19 196
17043.42 158
17044.66 179
17045.89 183
17047.12 173
17048.36 167
17049.59 182
17050.82 201
17052.06 217
17053.29 174
17054.53 172
17055.76 175
17056.99 174
17058.23 166
17059.46 182
17060.70 190
17061.93 166
17063.16 181
17064.40 171
17065.63 153
17066.87 168
17068.10 194
17069.34 181
17070.57 189
17071.81 170
17073.04 168
17074.27 168
17075.51 163
17076.74 152
17077.98 174
17079.21 156
17080.45 168
17081.68 162
17082.92 168
17084.15 161
17085.39 198
17086.62 185
17087.86 181
17089.09 179
17090.33 160
17091.56 169
17092.80 170
17094.04 166
17095.27 153
17096.51 189
17097.74 166
17098.98 157
17100.21 165
17101.45 169
17102.68 167
17103.92 160
17105.16 144
17106.39 175
17107.63 160
17108.86 178
17110.10 171
17111.33 181
17112.57 161
17113.81 153
17115.04 196
17116.28 178
17117.52 171
17118.75 161
17119.99 187
17121.22 184
17122.46 194
17123.70 167
17124.93 168
17126.17 155
17127.41 172
17128.64 176
17129.88 160
17131.12 153
17132.35 161
17133.59 168
17134.83 177
17136.06 174
17137.30 155
17138.54 169
17139.77 178
17141.01 164
17142.25 157
17143.49 161
17144.72 149
17145.96 188
17147.20 171
17148.43 162
17149.67 180
17150.91 147
17152.15 178
17153.38 155
17154.62 174
17155.86 170
17157.10 200
17158.33 170
17159.57 196
17160.81 165
17162.05 184
17163.29 165
17164.52 169
17165.76 188
17167.00 168
17168.24 158
17169.48 179
17170.71 165
17171.95 145
17173.19 173
17174.43 159
17175.67 152
17176.91 157
17178.14 148
17179.38 143
17180.62 177
17181.86 148
17183.10 145
17184.34 150
17185.57 153
17186.81 167
17188.05 152
17189.29 153
17190.53 159
17191.77 161
17193.01 150
17194.25 181
17195.49 166
17196.72 150
17197.96 154
17199.20 168
17200.44 155
17201.68 154
17202.92 157
17204.16 127
17205.40 137
17206.64 178
17207.88 164
17209.12 168
17210.36 151
17211.60 150
17212.84 153
17214.08 142
17215.32 169
17216.56 157
17217.80 145
17219.04 155
17220.28 152
17221.52 147
17222.76 138
17224.00 147
17225.24 164
17226.48 161
17227.72 152
17228.96 165
17230.20 163
17231.44 148
17232.68 152
17233.92 161
17235.16 141
17236.40 162
17237.64 162
17238.88 171
17240.12 142
17241.36 176
17242.60 154
17243.84 183
17245.08 138
17246.32 133
17247.57 172
17248.81 169
17250.05 148
17251.29 145
17252.53 159
17253.77 146
17255.01 157
17256.25 142
17257.49 173
17258.74 158
17259.98 154
17261.22 160
17262.46 169
17263.70 155
17264.94 167
17266.18 175
17267.43 184
17268.67 172
17269.91 162
17271.15 174
17272.39 159
17273.63 144
17274.88 157
17276.12 147
17277.36 182
17278.60 155
17279.84 145
17281.09 127
17282.33 132
17283.57 155
17284.81 175
17286.06 148
17287.30 133
17288.54 139
17289.78 169
17291.02 156
17292.27 134
17293.51 136
17294.75 179
17296.00 139
17297.24 156
17298.48 143
17299.72 134
17300.97 174
17302.21 166
17303.45 164
17304.70 160
17305.94 141
17307.18 158
17308.42 162
17309.67 142
17310.91 162
17312.15 167
17313.40 171
17314.64 151
17315.88 159
17317.13 143
17318.37 159
17319.61 160
17320.86 153
17322.10 159
17323.34 143
17324.59 135
17325.83 170
17327.08 146
17328.32 138
17329.56 156
17330.81 155
17332.05 167
17333.30 147
17334.54 178
17335.78 150
17337.03 139
17338.27 148
17339.52 153
17340.76 164
17342.00 146
17343.25 160
17344.49 152
17345.74 170
17346.98 147
17348.23 161
17349.47 148
17350.72 159
17351.96 150
17353.21 169
17354.45 153
17355.70 164
17356.94 153
17358.18 153
17359.43 141
17360.67 151
17361.92 154
17363.16 174
17364.41 161
17365.66 146
17366.90 146
17368.15 149
17369.39 144
17370.64 136
17371.88 157
17373.13 148
17374.37 155
17375.62 141
17376.86 154
17378.11 144
17379.35 155
17380.60 162
17381.85 175
17383.09 159
17384.34 153
17385.58 147
17386.83 135
17388.08 161
17389.32 163
17390.57 152
17391.81 154
17393.06 153
17394.31 145
17395.55 154
17396.80 147
17398.04 145
17399.29 147
17400.54 165
17401.78 161
17403.03 149
17404.28 154
17405.52 168
17406.77 157
17408.02 151
17409.26 164
17410.51 156
17411.76 145
17413.00 154
17414.25 159
17415.50 163
17416.75 173
17417.99 138
17419.24 125
17420.49 169
17421.73 158
17422.98 177
17424.23 148
17425.48 147
17426.72 159
17427.97 158
17429.22 147
17430.46 164
17431.71 157
17432.96 156
17434.21 163
17435.46 152
17436.70 153
17437.95 165
17439.20 157
17440.45 158
17441.69 154
17442.94 159
17444.19 153
17445.44 171
17446.69 159
17447.93 161
17449.18 154
17450.43 140
17451.68 159
17452.93 142
17454.18 142
17455.42 146
17456.67 163
17457.92 167
17459.17 158
17460.42 179
17461.67 143
17462.92 142
17464.16 140
17465.41 172
17466.66 181
17467.91 168
17469.16 171
17470.41 150
17471.66 142
17472.91 160
17474.16 180
17475.40 194
17476.65 191
17477.90 178
17479.15 182
17480.40 163
17481.65 162
17482.90 184
17484.15 185
17485.40 165
17486.65 178
17487.90 186
17489.15 157
17490.40 150
17491.65 177
17492.90 178
17494.15 169
17495.40 169
17496.65 172
17497.90 180
17499.15 161
17500.40 167
17501.65 153
17502.90 176
17504.15 198
17505.40 166
17506.65 179
17507.90 193
17509.15 170
17510.40 187
17511.65 182
17512.90 173
17514.15 169
17515.40 171
17516.65 170
17517.90 192
17519.15 194
17520.40 192
17521.65 195
17522.90 177
17524.15 159
17525.41 192
17526.66 195
17527.91 165
17529.16 168
17530.41 186
17531.66 181
17532.91 188
17534.16 167
17535.41 175
17536.67 179
17537.92 180
17539.17 172
17540.42 194
17541.67 175
17542.92 176
17544.17 187
17545.43 190
17546.68 202
17547.93 210
17549.18 190
17550.43 207
17551.68 203
17552.94 195
17554.19 198
17555.44 180
17556.69 176
17557.94 177
17559.20 200
17560.45 189
17561.70 169
17562.95 196
17564.21 171
17565.46 202
17566.71 195
17567.96 195
17569.21 184
17570.47 189
17571.72 204
17572.97 176
17574.22 189
17575.48 180
17576.73 179
17577.98 194
17579.24 175
17580.49 180
17581.74 189
17582.99 172
17584.25 173
17585.50 158
17586.75 173
17588.01 181
17589.26 205
17590.51 161
17591.77 176
17593.02 167
17594.27 210
17595.53 186
17596.78 192
17598.03 178
17599.29 167
17600.54 217
17601.79 175
17603.05 175
17604.30 190
17605.56 197
17606.81 189
17608.06 187
17609.32 177
17610.57 173
17611.82 192
17613.08 189
17614.33 178
17615.59 190
17616.84 185
17618.10 207
17619.35 209
17620.60 186
17621.86 179
17623.11 188
17624.37 194
17625.62 184
17626.88 161
17628.13 169
17629.39 197
17630.64 173
17631.89 166
17633.15 166
17634.40 190
17635.66 219
17636.91 174
17638.17 187
17639.42 188
17640.68 203
17641.93 178
17643.19 188
17644.44 175
17645.70 196
17646.95 189
17648.21 179
17649.47 141
17650.72 161
17651.98 184
17653.23 156
17654.49 145
17655.74 177
17657.00 201
17658.25 173
17659.51 157
17660.77 160
17662.02 162
17663.28 187
17664.53 185
17665.79 169
17667.04 159
17668.30 152
17669.56 172
17670.81 172
17672.07 172
17673.33 150
17674.58 158
17675.84 168
17677.09 150
17678.35 178
17679.61 167
17680.86 180
17682.12 175
17683.38 158
17684.63 148
17685.89 174
17687.15 172
17688.40 155
17689.66 143
17690.92 158
17692.17 124
17693.43 162
17694.69 137
17695.94 172
17697.20 160
17698.46 148
17699.72 168
17700.97 168
17702.23 189
17703.49 146
17704.74 160
17706.00 160
17707.26 158
17708.52 152
17709.77 137
17711.03 148
17712.29 138
17713.55 141
17714.80 158
17716.06 160
17717.32 170
17718.58 177
17719.84 164
17721.09 173
17722.35 169
17723.61 153
17724.87 159
17726.13 146
17727.38 167
17728.64 155
17729.90 147
17731.16 174
17732.42 156
17733.67 150
17734.93 150
17736.19 158
17737.45 159
17738.71 175
17739.97 155
17741.23 155
17742.48 162
17743.74 147
17745.00 142
17746.26 155
17747.52 131
17748.78 156
17750.04 151
17751.30 148
17752.55 149
17753.81 156
17755.07 140
17756.33 135
17757.59 179
17758.85 157
17760.11 163
17761.37 164
17762.63 172
17763.89 154
17765.15 172
17766.41 173
17767.67 133
17768.93 161
17770.19 142
17771.45 182
17772.70 139
17773.96 137
17775.22 154
17776.48 139
17777.74 171
17779.00 167
17780.26 159
17781.52 156
17782.78 164
17784.04 157
17785.30 162
17786.56 169
17787.82 144
17789.09 143
17790.35 167
17791.61 166
17792.87 142
17794.13 156
17795.39 168
17796.65 159
17797.91 137
17799.17 156
17800.43 158
17801.69 161
17802.95 146
17804.21 149
17805.47 160
17806.73 154
17808.00 161
17809.26 149
17810.52 161
17811.78 157
17813.04 130
17814.30 143
17815.56 152
17816.82 113
17818.08 136
17819.35 161
17820.61 127
17821.87 145
17823.13 131
17824.39 141
17825.65 164
17826.92 156
17828.18 126
17829.44 145
17830.70 146
17831.96 147
17833.22 142
17834.49 147
17835.75 145
17837.01 157
17838.27 146
17839.53 126
17840.80 136
17842.06 137
17843.32 170
17844.58 163
17845.85 133
17847.11 143
17848.37 139
17849.63 152
17850.89 151
17852.16 148
17853.42 133
17854.68 143
17855.95 146
17857.21 156
17858.47 147
17859.73 126
17861.00 145
17862.26 158
17863.52 126
17864.79 144
17866.05 137
17867.31 141
17868.57 143
17869.84 155
17871.10 139
17872.36 134
17873.63 122
17874.89 137
17876.15 140
17877.42 135
17878.68 135
17879.94 151
17881.21 148
17882.47 139
17883.74 149
17885.00 139
17886.26 140
17887.53 157
17888.79 128
17890.05 131
17891.32 139
17892.58 140
17893.85 120
17895.11 120
17896.37 123
17897.64 133
17898.90 149
17900.17 134
17901.43 147
17902.70 129
17903.96 143
17905.22 142
17906.49 148
17907.75 146
17909.02 134
17910.28 122
17911.55 129
17912.81 125
17914.08 126
17915.34 135
17916.61 140
17917.87 141
17919.14 121
17920.40 135
17921.67 141
17922.93 140
17924.20 134
17925.46 132
17926.73 144
17927.99 147
17929.26 147
17930.52 144
17931.79 138
17933.05 142
17934.32 138
17935.58 141
17936.85 124
17938.12 120
17939.38 128
17940.65 146
17941.91 145
17943.18 135
17944.44 127
17945.71 146
17946.98 119
17948.24 135
17949.51 128
17950.77 139
17952.04 134
17953.31 121
17954.57 134
17955.84 130
17957.10 130
17958.37 173
17959.64 165
17960.90 135
17962.17 123
17963.44 113
17964.70 150
17965.97 117
17967.24 104
17968.50 133
17969.77 152
17971.04 131
17972.30 128
17973.57 127
17974.84 150
17976.10 132
17977.37 139
17978.64 135
17979.91 122
17981.17 164
17982.44 176
17983.71 153
17984.97 139
17986.24 146
17987.51 137
17988.78 137
17990.04 131
17991.31 136
17992.58 139
17993.85 123
17995.11 133
17996.38 107
17997.65 128
17998.92 149
18000.18 142
18001.45 137
18002.72 146
18003.99 112
18005.26 144
18006.52 142
18007.79 142
18009.06 110
18010.33 119
18011.60 156
18012.86 128
18014.13 115
18015.40 134
18016.67 144
18017.94 152
18019.21 153
18020.47 123
18021.74 123
18023.01 146
18024.28 139
18025.55 125
18026.82 128
18028.09 116
18029.36 143
18030.62 160
18031.89 111
18033.16 131
18034.43 123
18035.70 153
18036.97 133
18038.24 147
18039.51 135
18040.78 142
18042.05 147
18043.32 123
18044.59 118
18045.85 138
18047.12 135
18048.39 159
18049.66 108
18050.93 116
18052.20 136
18053.47 138
18054.74 152
18056.01 138
18057.28 120
18058.55 131
18059.82 151
18061.09 101
18062.36 137
18063.63 131
18064.90 154
18066.17 139
18067.44 138
18068.71 117
18069.98 142
18071.25 150
18072.52 154
18073.79 148
18075.06 130
18076.33 132
18077.60 145
18078.87 127
18080.15 124
18081.42 123
18082.69 120
18083.96 153
18085.23 140
18086.50 127
18087.77 136
18089.04 144
18090.31 152
18091.58 144
18092.85 131
18094.12 114
18095.40 133
18096.67 126
18097.94 140
18099.21 121
18100.48 140
18101.75 155
18103.02 140
18104.30 120
18105.57 142
18106.84 134
18108.11 142
18109.38 105
18110.65 123
18111.92 153
18113.20 127
18114.47 144
18115.74 127
18117.01 132
18118.28 132
18119.56 159
18120.83 135
18122.10 120
18123.37 116
18124.64 124
18125.92 150
18127.19 152
18128.46 126
18129.73 136
18131.01 145
18132.28 136
18133.55 135
18134.82 125
18136.10 165
18137.37 149
18138.64 135
18139.91 132
18141.19 132
18142.46 130
18143.73 160
18145.01 129
18146.28 135
18147.55 131
18148.82 147
18150.10 132
18151.37 113
18152.64 137
18153.92 159
18155.19 141
18156.46 128
18157.74 139
18159.01 133
18160.28 144
18161.56 141
18162.83 128
18164.10 122
18165.38 151
18166.65 128
18167.93 117
18169.20 142
18170.47 138
18171.75 148
18173.02 143
18174.29 148
18175.57 155
18176.84 160
18178.12 146
18179.39 120
18180.66 121
18181.94 134
18183.21 146
18184.49 154
18185.76 136
18187.04 137
18188.31 143
18189.59 152
18190.86 132
18192.13 135
18193.41 143
18194.68 145
18195.96 139
18197.23 123
18198.51 125
18199.78 125
18201.06 155
18202.33 136
18203.61 125
18204.88 129
18206.16 153
18207.43 129
18208.71 129
18209.98 135
18211.26 152
18212.53 138
18213.81 130
18215.08 138
18216.36 140
18217.63 145
18218.91 153
18220.19 148
18221.46 120
18222.74 150
18224.01 135
18225.29 146
18226.56 123
18227.84 135
18229.12 130
18230.39 153
18231.67 156
18232.94 148
18234.22 151
18235.50 153
18236.77 148
18238.05 119
18239.32 116
18240.60 130
18241.88 164
18243.15 113
18244.43 133
18245.71 134
18246.98 139
18248.26 140
18249.54 150
18250.81 119
18252.09 121
18253.37 125
18254.64 151
18255.92 151
18257.20 125
18258.47 125
18259.75 141
18261.03 152
18262.30 128
18263.58 143
18264.86 138
18266.13 152
18267.41 143
18268.69 132
18269.97 137
18271.24 131
18272.52 132
18273.80 140
18275.08 133
18276.35 127
18277.63 144
18278.91 111
18280.19 156
18281.46 147
18282.74 152
18284.02 105
18285.30 142
18286.58 142
18287.85 153
18289.13 123
18290.41 129
18291.69 143
18292.97 152
18294.24 132
18295.52 135
18296.80 123
18298.08 125
18299.36 141
18300.63 153
18301.91 145
18303.19 125
18304.47 154
18305.75 144
18307.03 143
18308.31 116
18309.58 123
18310.86 141
18312.14 151
18313.42 118
18314.70 138
18315.98 145
18317.26 144
18318.54 138
18319.82 130
18321.09 132
18322.37 110
18323.65 151
18324.93 133
18326.21 147
18327.49 119
18328.77 158
18330.05 136
18331.33 144
18332.61 131
18333.89 145
18335.17 156
18336.45 127
18337.73 127
18339.01 141
18340.29 149
18341.57 130
18342.85 159
18344.13 127
18345.41 138
18346.69 123
18347.97 159
18349.25 140
18350.53 143
18351.81 114
18353.09 153
18354.37 152
18355.65 134
18356.93 153
18358.21 140
18359.49 150
18360.77 130
18362.05 153
18363.33 103
18364.61 146
18365.89 149
18367.17 149
18368.45 141
18369.73 122
18371.01 131
18372.29 166
18373.58 160
18374.86 116
18376.14 143
18377.42 160
18378.70 154
18379.98 138
18381.26 125
18382.54 120
18383.82 148
18385.11 125
18386.39 146
18387.67 134
18388.95 140
18390.23 138
18391.51 152
18392.79 123
18394.08 106
18395.36 140
18396.64 135
18397.92 162
18399.20 121
18400.49 124
18401.77 105
18403.05 134
18404.33 135
18405.61 153
18406.90 146
18408.18 145
18409.46 130
18410.74 132
18412.02 133
18413.31 131
18414.59 129
18415.87 123
18417.15 128
18418.44 133
18419.72 155
18421.00 125
18422.28 133
18423.57 123
18424.85 129
18426.13 124
18427.41 151
18428.70 124
18429.98 154
18431.26 122
18432.55 134
18433.83 139
18435.11 140
18436.40 102
18437.68 112
18438.96 143
18440.25 136
18441.53 136
18442.81 116
18444.10 146
18445.38 146
18446.66 126
18447.95 111
18449.23 153
18450.51 128
18451.80 149
18453.08 133
18454.36 129
18455.65 135
18456.93 126
18458.22 143
18459.50 125
18460.78 130
18462.07 142
18463.35 151
18464.64 140
18465.92 147
18467.20 157
18468.49 155
18469.77 136
18471.06 149
18472.34 146
18473.63 149
18474.91 132
18476.19 158
18477.48 162
18478.76 120
18480.05 127
18481.33 135
18482.62 174
18483.90 127
18485.19 139
18486.47 124
18487.76 137
18489.04 134
18490.33 130
18491.61 143
18492.90 142
18494.18 150
18495.47 119
18496.75 118
18498.04 108
18499.32 122
18500.61 148
18501.89 147
18503.18 126
18504.46 155
18505.75 156
18507.04 153
18508.32 124
18509.61 147
18510.89 128
18512.18 146
18513.46 135
18514.75 142
18516.04 137
18517.32 127
18518.61 152
18519.89 142
18521.18 153
18522.47 121
18523.75 149
18525.04 127
18526.32 157
18527.61 114
18528.90 131
18530.18 139
18531.47 116
18532.76 119
18534.04 128
18535.33 126
18536.62 122
18537.90 151
18539.19 144
18540.48 154
18541.76 121
18543.05 153
18544.34 133
18545.62 133
18546.91 95
18548.20 128
18549.48 129
18550.77 146
18552.06 131
18553.35 160
18554.63 159
18555.92 123
18557.21 104
18558.50 111
18559.78 139
18561.07 133
18562.36 144
18563.65 124
18564.93 122
18566.22 125
18567.51 153
18568.80 144
18570.08 111
18571.37 126
18572.66 141
18573.95 147
18575.24 131
18576.52 142
18577.81 121
18579.10 129
18580.39 122
18581.68 138
18582.96 130
18584.25 150
18585.54 136
18586.83 158
18588.12 133
18589.41 139
18590.69 166
18591.98 162
18593.27 163
18594.56 126
18595.85 109
18597.14 153
18598.43 137
18599.71 145
18601.00 157
18602.29 146
18603.58 164
18604.87 134
18606.16 138
18607.45 117
18608.74 148
18610.03 168
18611.32 168
18612.61 162
18613.89 129
18615.18 155
18616.47 162
18617.76 161
18619.05 144
18620.34 160
18621.63 159
18622.92 158
18624.21 152
18625.50 155
18626.79 137
18628.08 148
18629.37 157
18630.66 165
18631.95 131
18633.24 137
18634.53 137
18635.82 145
18637.11 125
18638.40 133
18639.69 133
18640.98 149
18642.27 147
18643.56 146
18644.85 151
18646.14 147
18647.43 153
18648.72 161
18650.01 153
18651.30 134
18652.59 144
18653.89 154
18655.18 120
18656.47 130
18657.76 150
18659.05 171
18660.34 156
18661.63 130
18662.92 139
18664.21 137
18665.50 146
18666.79 137
18668.09 139
18669.38 139
18670.67 119
18671.96 141
18673.25 142
18674.54 134
18675.83 143
18677.13 154
18678.42 151
18679.71 133
18681.00 130
18682.29 141
18683.58 131
18684.88 146
18686.17 143
18687.46 127
18688.75 165
18690.04 134
18691.33 162
18692.63 120
18693.92 125
18695.21 138
18696.50 135
18697.80 169
18699.09 139
18700.38 141
18701.67 138
18702.96 129
18704.26 137
18705.55 145
18706.84 133
18708.13 138
18709.43 155
18710.72 139
18712.01 140
18713.31 142
18714.60 140
18715.89 141
18717.18 145
18718.48 152
18719.77 118
18721.06 156
18722.36 163
18723.65 128
18724.94 130
18726.24 142
18727.53 153
18728.82 130
18730.12 122
18731.41 149
18732.70 154
18734.00 152
18735.29 165
18736.58 124
18737.88 158
18739.17 119
18740.46 135
18741.76 136
18743.05 135
18744.34 147
18745.64 134
18746.93 135
18748.23 131
18749.52 115
18750.81 120
18752.11 144
18753.40 124
18754.70 141
18755.99 145
18757.29 153
18758.58 156
18759.87 147
18761.17 125
18762.46 139
18763.76 163
18765.05 156
18766.35 129
18767.64 133
18768.94 142
18770.23 126
18771.53 128
18772.82 122
18774.11 149
18775.41 168
18776.70 143
18778.00 131
18779.29 146
18780.59 122
18781.89 120
18783.18 125
18784.48 127
18785.77 124
18787.07 135
18788.36 149
18789.66 128
18790.95 122
18792.25 137
18793.54 144
18794.84 125
18796.13 138
18797.43 115
18798.73 136
18800.02 138
18801.32 144
18802.61 118
18803.91 130
18805.20 148
18806.50 139
18807.80 120
18809.09 133
18810.39 144
18811.69 124
18812.98 133
18814.28 131
18815.57 136
18816.87 128
18818.17 121
18819.46 132
18820.76 133
18822.06 146
18823.35 141
18824.65 134
18825.95 137
18827.24 124
18828.54 120
18829.84 135
18831.13 123
18832.43 129
18833.73 126
18835.02 132
18836.32 119
18837.62 140
18838.91 129
18840.21 120
18841.51 143
18842.81 145
18844.10 145
18845.40 136
18846.70 133
18848.00 133
18849.29 122
18850.59 125
18851.89 138
18853.19 126
18854.48 141
18855.78 117
18857.08 132
18858.38 119
18859.67 124
18860.97 116
18862.27 112
18863.57 133
18864.87 143
18866.16 127
18867.46 112
18868.76 120
18870.06 128
18871.36 125
18872.66 132
18873.95 122
18875.25 142
18876.55 141
18877.85 128
18879.15 124
18880.45 113
18881.74 131
18883.04 126
18884.34 109
18885.64 103
18886.94 118
18888.24 122
18889.54 128
18890.84 123
18892.13 130
18893.43 134
18894.73 134
18896.03 131
18897.33 121
18898.63 133
18899.93 129
18901.23 133
18902.53 132
18903.83 111
18905.13 105
18906.43 110
18907.73 124
18909.02 123
18910.32 103
18911.62 101
18912.92 128
18914.22 101
18915.52 151
18916.82 127
18918.12 129
18919.42 135
18920.72 124
18922.02 100
18923.32 143
18924.62 114
18925.92 138
18927.22 135
18928.52 124
18929.82 113
18931.12 120
18932.42 130
18933.72 126
18935.02 118
18936.32 115
18937.63 150
18938.93 129
18940.23 127
18941.53 123
18942.83 135
18944.13 113
18945.43 114
18946.73 109
18948.03 127
18949.33 143
18950.63 124
18951.93 138
18953.23 112
18954.54 125
18955.84 122
18957.14 136
18958.44 114
18959.74 119
18961.04 135
18962.34 142
18963.64 101
18964.95 119
18966.25 122
18967.55 120
18968.85 128
18970.15 124
18971.45 124
18972.76 128
18974.06 127
18975.36 122
18976.66 125
18977.96 100
18979.27 134
18980.57 124
18981.87 141
18983.17 97
18984.47 113
18985.78 116
18987.08 121
18988.38 121
18989.68 111
18990.98 127
18992.29 109
18993.59 128
18994.89 95
18996.19 115
18997.50 102
18998.80 107
19000.10 101
19001.40 122
19002.71 110
19004.01 142
19005.31 114
19006.62 107
19007.92 109
19009.22 113
19010.53 132
19011.83 97
19013.13 123
19014.43 131
19015.74 121
19017.04 118
19018.34 120
19019.65 118
19020.95 119
19022.25 112
19023.56 139
19024.86 125
19026.16 108
19027.47 123
19028.77 122
19030.08 112
19031.38 108
19032.68 119
19033.99 108
19035.29 93
19036.59 104
19037.90 134
19039.20 126
19040.51 122
19041.81 122
19043.11 130
19044.42 120
19045.72 121
19047.03 111
19048.33 129
19049.64 115
19050.94 110
19052.25 115
19053.55 101
19054.85 107
19056.16 99
19057.46 118
19058.77 130
19060.07 121
19061.38 113
19062.68 139
19063.99 109
19065.29 122
19066.60 123
19067.90 112
19069.21 112
19070.51 84
19071.82 126
19073.12 113
19074.43 99
19075.73 104
19077.04 101
19078.34 123
19079.65 104
19080.95 82
19082.26 124
19083.57 116
19084.87 112
19086.18 128
19087.48 127
19088.79 96
19090.09 131
19091.40 131
19092.71 117
19094.01 95
19095.32 120
19096.62 124
19097.93 103
19099.24 104
19100.54 121
19101.85 128
19103.15 114
19104.46 120
19105.77 121
19107.07 146
19108.38 139
19109.69 116
19110.99 108
19112.30 104
19113.60 100
19114.91 119
19116.22 129
19117.52 114
19118.83 126
19120.14 125
19121.45 137
19122.75 112
19124.06 119
19125.37 128
19126.67 113
19127.98 128
19129.29 101
19130.59 131
19131.90 125
19133.21 114
19134.52 120
19135.82 129
19137.13 125
19138.44 101
19139.75 128
19141.05 161
19142.36 110
19143.67 126
19144.98 120
19146.28 122
19147.59 116
19148.90 115
19150.21 127
19151.51 150
19152.82 120
19154.13 114
19155.44 130
19156.75 113
19158.05 144
19159.36 143
19160.67 148
19161.98 110
19163.29 138
19164.60 129
19165.90 115
19167.21 88
19168.52 127
19169.83 123
19171.14 117
19172.45 141
19173.75 130
19175.06 111
19176.37 124
19177.68 108
19178.99 127
19180.30 121
19181.61 124
19182.92 135
19184.23 119
19185.53 118
19186.84 97
19188.15 110
19189.46 117
19190.77 124
19192.08 113
19193.39 136
19194.70 143
19196.01 131
19197.32 118
19198.63 132
19199.94 127
19201.25 121
19202.56 115
19203.87 116
19205.17 138
19206.48 113
19207.79 110
19209.10 118
19210.41 126
19211.72 145
19213.03 120
19214.34 121
19215.65 94
19216.96 129
19218.27 115
19219.58 95
19220.89 112
19222.21 108
19223.52 130
19224.83 126
19226.14 117
19227.45 97
19228.76 122
19230.07 114
19231.38 122
19232.69 150
19234.00 132
19235.31 128
19236.62 136
19237.93 107
19239.24 125
19240.55 124
19241.86 125
19243.18 114
19244.49 113
19245.80 98
19247.11 122
19248.42 134
19249.73 123
19251.04 106
19252.35 107
19253.67 130
19254.98 114
19256.29 113
19257.60 122
19258.91 111
19260.22 119
19261.53 119
19262.85 110
19264.16 121
19265.47 101
19266.78 127
19268.09 125
19269.40 103
19270.72 115
19272.03 108
19273.34 137
19274.65 112
19275.96 106
19277.28 123
19278.59 136
19279.90 118
19281.21 128
19282.53 128
19283.84 129
19285.15 115
19286.46 127
19287.78 121
19289.09 113
19290.40 130
19291.71 135
19293.03 94
19294.34 96
19295.65 103
19296.96 132
19298.28 109
19299.59 110
19300.90 105
19302.22 98
19303.53 132
19304.84 125
19306.16 132
19307.47 90
19308.78 101
19310.10 125
19311.41 106
19312.72 113
19314.04 109
19315.35 104
19316.66 116
19317.98 115
19319.29 129
19320.60 127
19321.92 108
19323.23 114
19324.54 106
19325.86 109
19327.17 120
19328.49 124
19329.80 137
19331.11 116
19332.43 119
19333.74 107
19335.06 115
19336.37 133
19337.68 117
19339.00 105
19340.31 131
19341.63 111
19342.94 94
19344.26 100
19345.57 109
19346.89 136
19348.20 120
19349.51 107
19350.83 99
19352.14 101
19353.46 110
19354.77 108
19356.09 101
19357.40 110
19358.72 133
19360.03 128
19361.35 125
19362.66 125
19363.98 120
19365.29 125
19366.61 106
19367.92 110
19369.24 102
19370.55 109
19371.87 109
19373.19 115
19374.50 108
19375.82 116
19377.13 129
19378.45 124
19379.76 97
19381.08 108
19382.39 118
19383.71 135
19385.03 123
19386.34 120
19387.66 115
19388.97 118
19390.29 120
19391.61 92
19392.92 105
19394.24 98
19395.55 150
19396.87 108
19398.19 101
19399.50 103
19400.82 115
19402.14 117
19403.45 118
19404.77 93
19406.09 96
19407.40 125
19408.72 125
19410.04 126
19411.35 97
19412.67 118
19413.99 103
19415.30 117
19416.62 109
19417.94 122
19419.25 134
19420.57 136
19421.89 140
19423.21 123
19424.52 106
19425.84 110
19427.16 96
19428.47 130
19429.79 114
19431.11 95
19432.43 118
19433.74 106
19435.06 108
19436.38 119
19437.70 111
19439.01 103
19440.33 128
19441.65 99
19442.97 114
19444.29 105
19445.60 121
19446.92 118
19448.24 117
19449.56 104
19450.88 114
19452.19 128
19453.51 113
19454.83 123
19456.15 110
19457.47 130
19458.78 120
19460.10 131
19461.42 120
19462.74 121
19464.06 127
19465.38 110
19466.70 120
19468.01 102
19469.33 121
19470.65 111
19471.97 116
19473.29 114
19474.61 141
19475.93 130
19477.25 113
19478.57 115
19479.88 128
19481.20 109
19482.52 104
19483.84 102
19485.16 98
19486.48 122
19487.80 136
19489.12 115
19490.44 114
19491.76 117
19493.08 101
19494.40 111
19495.72 106
19497.04 130
19498.36 102
19499.68 126
19501.00 116
19502.32 126
19503.64 119
19504.96 133
19506.28 111
19507.60 131
19508.92 120
19510.24 121
19511.56 115
19512.88 112
19514.20 98
19515.52 128
19516.84 115
19518.16 113
19519.48 121
19520.80 111
19522.12 111
19523.44 116
19524.76 115
19526.08 120
19527.40 106
19528.72 105
19530.04 128
19531.36 128
19532.68 109
19534.00 111
19535.33 112
19536.65 119
19537.97 115
19539.29 117
19540.61 110
19541.93 103
19543.25 116
19544.57 121
19545.89 98
19547.22 113
19548.54 107
19549.86 103
19551.18 121
19552.50 88
19553.82 105
19555.15 101
19556.47 118
19557.79 112
19559.11 105
19560.43 114
19561.75 137
19563.08 117
19564.40 108
19565.72 108
19567.04 105
19568.36 131
19569.69 116
19571.01 108
19572.33 90
19573.65 118
19574.97 114
19576.30 138
19577.62 109
19578.94 110
19580.26 116
19581.59 109
19582.91 110
19584.23 106
19585.55 109
19586.88 99
19588.20 114
19589.52 110
19590.85 106
19592.17 112
19593.49 107
19594.81 119
19596.14 114
19597.46 126
19598.78 116
19600.11 133
19601.43 119
19602.75 122
19604.08 126
19605.40 119
19606.72 114
19608.05 127
19609.37 117
19610.69 135
19612.02 126
19613.34 122
19614.66 119
19615.99 125
19617.31 125
19618.64 114
19619.96 105
19621.28 116
19622.61 116
19623.93 121
19625.26 106
19626.58 108
19627.90 136
19629.23 112
19630.55 112
19631.88 127
19633.20 119
19634.52 102
19635.85 128
19637.17 124
19638.50 105
19639.82 103
19641.15 111
19642.47 106
19643.80 113
19645.12 134
19646.45 129
19647.77 113
19649.09 112
19650.42 117
19651.74 118
19653.07 135
19654.39 105
19655.72 111
19657.04 125
19658.37 127
19659.69 113
19661.02 131
19662.35 124
19663.67 101
19665.00 129
19666.32 114
19667.65 103
19668.97 101
19670.30 103
19671.62 103
19672.95 114
19674.27 130
19675.60 134
19676.93 136
19678.25 122
19679.58 129
19680.90 117
19682.23 112
19683.56 108
19684.88 109
19686.21 121
19687.53 100
19688.86 109
19690.19 110
19691.51 111
19692.84 110
19694.16 97
19695.49 108
19696.82 122
19698.14 113
19699.47 121
19700.80 104
19702.12 103
19703.45 109
19704.78 110
19706.10 126
19707.43 110
19708.76 96
19710.08 120
19711.41 114
19712.74 112
19714.06 92
19715.39 105
19716.72 120
19718.05 121
19719.37 127
19720.70 124
19722.03 110
19723.35 119
19724.68 120
19726.01 99
19727.34 114
19728.66 102
19729.99 118
19731.32 114
19732.65 101
19733.98 111
19735.30 109
19736.63 129
19737.96 100
19739.29 109
19740.61 115
19741.94 109
19743.27 127
19744.60 117
19745.93 124
19747.25 101
19748.58 118
19749.91 131
19751.24 114
19752.57 125
19753.90 109
19755.22 123
19756.55 108
19757.88 107
19759.21 129
19760.54 138
19761.87 106
19763.20 112
19764.52 122
19765.85 118
19767.18 111
19768.51 115
19769.84 118
19771.17 105
19772.50 103
19773.83 87
19775.16 106
19776.48 105
19777.81 115
19779.14 137
19780.47 142
19781.80 117
19783.13 112
19784.46 143
19785.79 143
19787.12 122
19788.45 116
19789.78 121
19791.11 120
19792.44 113
19793.77 104
19795.10 118
19796.43 135
19797.76 102
19799.09 112
19800.42 123
19801.75 118
19803.08 120
19804.41 117
19805.74 113
19807.07 105
19808.40 117
19809.73 139
19811.06 119
19812.39 117
19813.72 91
19815.05 117
19816.38 118
19817.71 116
19819.04 112
19820.37 127
19821.70 135
19823.03 114
19824.36 107
19825.69 106
19827.02 115
19828.35 111
19829.69 101
19831.02 115
19832.35 101
19833.68 105
19835.01 101
19836.34 115
19837.67 115
19839.00 125
19840.33 128
19841.67 106
19843.00 128
19844.33 118
19845.66 111
19846.99 114
19848.32 110
19849.65 104
19850.99 105
19852.32 111
19853.65 112
19854.98 114
19856.31 106
19857.64 108
19858.98 113
19860.31 115
19861.64 97
19862.97 110
19864.30 128
19865.64 126
19866.97 89
19868.30 88
19869.63 113
19870.97 117
19872.30 124
19873.63 90
19874.96 100
19876.29 95
19877.63 100
19878.96 120
19880.29 119
19881.63 114
19882.96 133
19884.29 114
19885.62 119
19886.96 95
19888.29 110
19889.62 129
19890.95 112
19892.29 123
19893.62 118
19894.95 105
19896.29 118
19897.62 122
19898.95 126
19900.29 111
19901.62 90
19902.95 112
19904.29 125
19905.62 126
19906.95 119
19908.29 112
19909.62 107
19910.95 132
19912.29 111
19913.62 107
19914.96 102
19916.29 123
19917.62 132
19918.96 125
19920.29 105
19921.63 100
19922.96 112
19924.29 124
19925.63 113
19926.96 102
19928.30 115
19929.63 108
19930.96 106
19932.30 101
19933.63 102
19934.97 114
19936.30 116
19937.64 124
19938.97 121
19940.31 111
19941.64 119
19942.98 107
19944.31 124
19945.64 105
19946.98 92
19948.31 98
19949.65 125
19950.98 157
19952.32 118
19953.65 126
19954.99 124
19956.32 121
19957.66 123
19959.00 117
19960.33 127
19961.67 122
19963.00 115
19964.34 129
19965.67 116
19967.01 85
19968.34 120
19969.68 123
19971.01 114
19972.35 102
19973.69 118
19975.02 115
19976.36 112
19977.69 123
19979.03 121
19980.37 111
19981.70 110
19983.04 116
19984.37 92
19985.71 141
19987.05 127
19988.38 120
19989.72 118
19991.05 107
19992.39 131
19993.73 125
19995.06 107
19996.40 103
19997.74 128
19999.07 113
20000.41 129
20001.75 120
20003.08 126
20004.42 104
20005.76 91
20007.09 99
20008.43 122
20009.77 132
20011.10 116
20012.44 125
20013.78 129
20015.12 128
20016.45 107
20017.79 113
20019.13 128
20020.47 119
20021.80 109
20023.14 124
20024.48 103
20025.81 98
20027.15 97
20028.49 99
20029.83 109
20031.17 105
20032.50 115
20033.84 146
20035.18 105
20036.52 116
20037.85 112
20039.19 123
20040.53 115
20041.87 110
20043.21 128
20044.54 100
20045.88 101
20047.22 121
20048.56 103
20049.90 108
20051.24 114
20052.57 124
20053.91 136
20055.25 132
20056.59 106
20057.93 120
20059.27 128
20060.61 138
20061.94 111
20063.28 95
20064.62 100
20065.96 119
20067.30 126
20068.64 120
20069.98 115
20071.32 126
20072.66 107
20073.99 117
20075.33 97
20076.67 104
20078.01 111
20079.35 122
20080.69 120
20082.03 99
20083.37 90
20084.71 98
20086.05 137
20087.39 110
20088.73 116
20090.07 118
20091.41 114
20092.75 116
20094.09 109
20095.43 111
20096.77 111
20098.11 111
20099.45 133
20100.79 121
20102.13 98
20103.47 104
20104.81 103
20106.15 102
20107.49 110
20108.83 117
20110.17 97
20111.51 101
20112.85 101
20114.19 100
20115.53 110
20116.87 102
20118.21 118
20119.55 108
20120.89 121
20122.23 121
20123.57 113
20124.91 112
20126.25 106
20127.60 125
20128.94 102
