# Supplementary material for: MALDI-TOF MS typing enables the classification of brewing yeasts of the genus Saccharomyces to major beer styles
Source: PLoS One. 2017 Aug 9;12(8):e0181694. doi: 10.1371/journal.pone.0181694 (PMC5549903; doi:10.1371/journal.pone.0181694)
Supplement: S15 File — The directory includes 90 raw files and was zipped to “.zip”; the folder has three strains with 30 spectra per strain; S1 Text explains the raw files with an example and Table 1 represents the yeast strains used within the experiment. (ZIP) [file pone.0181694.s018.zip › 43-45/30668-513-OG-Ale-Alt-YPG-18h-E-E_2015-10-28__0_A7_1.dat]

1999.91 3144
2000.33 2929
2000.75 3151
2001.17 3218
2001.59 2968
2002.02 3112
2002.44 3117
2002.86 2959
2003.28 3099
2003.70 3136
2004.13 3107
2004.55 3012
2004.97 2825
2005.39 2755
2005.81 2777
2006.24 2977
2006.66 3102
2007.08 3051
2007.50 3095
2007.93 2894
2008.35 2937
2008.77 2949
2009.19 3134
2009.62 3099
2010.04 2990
2010.46 3118
2010.88 2931
2011.31 2917
2011.73 2778
2012.15 2686
2012.58 2885
2013.00 2655
2013.42 2648
2013.84 2596
2014.27 2639
2014.69 2614
2015.11 2611
2015.54 2695
2015.96 2679
2016.38 2776
2016.81 2889
2017.23 2887
2017.65 2814
2018.08 2734
2018.50 2652
2018.92 2814
2019.35 2718
2019.77 2739
2020.19 2844
2020.62 2891
2021.04 2998
2021.47 2734
2021.89 2877
2022.31 2869
2022.74 2673
2023.16 2632
2023.59 2760
2024.01 2724
2024.43 2757
2024.86 2670
2025.28 2688
2025.71 2654
2026.13 2776
2026.55 2816
2026.98 2812
2027.40 2858
2027.83 2766
2028.25 2792
2028.68 2811
2029.10 2801
2029.53 2665
2029.95 2778
2030.38 2775
2030.80 2721
2031.23 2591
2031.65 2621
2032.08 2626
2032.50 2805
2032.93 2690
2033.35 2842
2033.78 2910
2034.20 2857
2034.63 2696
2035.05 2801
2035.48 2783
2035.90 2709
2036.33 2674
2036.75 2762
2037.18 2798
2037.60 2788
2038.03 2769
2038.45 3054
2038.88 3063
2039.31 2961
2039.73 3066
2040.16 3108
2040.58 2851
2041.01 2925
2041.43 3062
2041.86 3078
2042.29 2908
2042.71 2902
2043.14 2845
2043.56 3051
2043.99 2990
2044.42 2743
2044.84 2693
2045.27 2697
2045.70 2832
2046.12 2893
2046.55 2775
2046.98 2810
2047.40 2700
2047.83 2658
2048.25 2849
2048.68 2832
2049.11 2705
2049.53 2823
2049.96 2784
2050.39 2698
2050.82 2595
2051.24 2696
2051.67 2577
2052.10 2561
2052.52 2677
2052.95 2644
2053.38 2615
2053.80 2717
2054.23 2801
2054.66 2730
2055.09 2638
2055.51 2728
2055.94 2762
2056.37 2729
2056.80 2681
2057.22 2846
2057.65 2769
2058.08 2700
2058.51 2862
2058.93 2865
2059.36 2916
2059.79 3009
2060.22 2712
2060.65 2814
2061.07 2770
2061.50 2760
2061.93 2827
2062.36 2881
2062.79 2918
2063.21 2978
2063.64 3070
2064.07 2950
2064.50 3136
2064.93 3164
2065.36 3426
2065.78 3306
2066.21 2881
2066.64 3051
2067.07 3192
2067.50 3385
2067.93 3102
2068.36 2952
2068.78 2909
2069.21 3048
2069.64 2946
2070.07 2987
2070.50 2962
2070.93 2760
2071.36 2779
2071.79 2804
2072.22 2807
2072.64 2860
2073.07 2908
2073.50 2792
2073.93 3060
2074.36 2951
2074.79 2957
2075.22 2925
2075.65 2918
2076.08 3072
2076.51 2988
2076.94 3017
2077.37 3192
2077.80 3239
2078.23 3352
2078.66 3524
2079.09 3607
2079.52 3771
2079.95 3712
2080.38 3770
2080.81 3880
2081.24 3641
2081.67 3500
2082.10 3519
2082.53 3593
2082.96 3317
2083.39 3184
2083.82 3264
2084.25 3003
2084.68 2911
2085.11 2850
2085.54 2975
2085.97 2874
2086.40 2890
2086.83 2966
2087.26 2710
2087.69 2748
2088.12 2835
2088.55 2838
2088.99 2836
2089.42 2834
2089.85 2834
2090.28 2792
2090.71 2835
2091.14 2734
2091.57 2832
2092.00 2926
2092.43 3065
2092.86 3047
2093.30 2888
2093.73 2855
2094.16 2849
2094.59 2687
2095.02 2769
2095.45 2773
2095.88 2753
2096.32 2703
2096.75 2679
2097.18 2695
2097.61 2603
2098.04 2677
2098.47 2597
2098.91 2519
2099.34 2498
2099.77 2625
2100.20 2656
2100.63 2674
2101.07 2557
2101.50 2568
2101.93 2632
2102.36 2720
2102.80 2672
2103.23 2623
2103.66 2819
2104.09 2732
2104.52 2679
2104.96 2719
2105.39 2781
2105.82 2826
2106.25 2807
2106.69 2879
2107.12 3083
2107.55 2845
2107.99 3060
2108.42 3185
2108.85 2920
2109.28 2868
2109.72 2620
2110.15 2613
2110.58 2691
2111.02 2648
2111.45 2752
2111.88 2674
2112.32 2685
2112.75 2691
2113.18 2722
2113.62 2570
2114.05 2690
2114.48 2776
2114.92 2719
2115.35 2678
2115.78 2653
2116.22 2678
2116.65 2664
2117.08 2603
2117.52 2491
2117.95 2694
2118.39 2909
2118.82 2834
2119.25 2625
2119.69 2683
2120.12 2787
2120.56 2757
2120.99 2710
2121.42 2763
2121.86 2767
2122.29 2725
2122.73 2769
2123.16 2785
2123.60 2803
2124.03 2681
2124.46 2793
2124.90 2750
2125.33 2559
2125.77 2557
2126.20 2627
2126.64 2427
2127.07 2598
2127.51 2618
2127.94 2683
2128.38 2632
2128.81 2608
2129.25 2658
2129.68 2594
2130.12 2670
2130.55 2695
2130.99 2820
2131.42 2721
2131.86 2817
2132.29 2959
2132.73 2842
2133.16 2974
2133.60 2977
2134.03 3016
2134.47 3276
2134.91 3243
2135.34 3521
2135.78 3367
2136.21 3740
2136.65 3768
2137.08 3594
2137.52 3578
2137.96 3525
2138.39 3519
2138.83 3279
2139.26 3163
2139.70 2971
2140.14 3051
2140.57 2857
2141.01 2666
2141.44 2659
2141.88 2669
2142.32 2748
2142.75 2690
2143.19 2638
2143.63 2785
2144.06 2874
2144.50 2588
2144.94 2616
2145.37 2600
2145.81 2710
2146.25 2646
2146.68 2622
2147.12 2723
2147.56 2681
2147.99 2795
2148.43 2896
2148.87 2870
2149.30 2981
2149.74 2925
2150.18 2998
2150.61 3014
2151.05 3237
2151.49 3283
2151.93 3211
2152.36 3270
2152.80 3074
2153.24 3159
2153.68 3044
2154.11 2871
2154.55 2926
2154.99 2808
2155.43 3006
2155.86 2982
2156.30 3031
2156.74 2962
2157.18 2803
2157.62 3036
2158.05 3099
2158.49 2813
2158.93 2787
2159.37 2868
2159.81 2775
2160.24 2972
2160.68 2965
2161.12 2849
2161.56 2880
2162.00 2813
2162.43 2915
2162.87 2892
2163.31 2802
2163.75 2952
2164.19 2853
2164.63 2834
2165.07 2851
2165.50 2912
2165.94 2889
2166.38 2938
2166.82 2862
2167.26 2809
2167.70 2817
2168.14 2824
2168.58 3006
2169.02 2927
2169.45 2878
2169.89 2783
2170.33 3121
2170.77 2949
2171.21 2978
2171.65 3099
2172.09 3001
2172.53 3232
2172.97 3346
2173.41 3245
2173.85 3296
2174.29 3290
2174.73 3310
2175.17 3411
2175.61 3227
2176.05 3354
2176.49 3427
2176.93 3564
2177.37 3290
2177.81 3292
2178.25 3232
2178.69 3190
2179.13 3154
2179.57 3012
2180.01 2969
2180.45 2968
2180.89 2959
2181.33 3183
2181.77 2861
2182.21 2808
2182.65 2823
2183.09 2833
2183.53 2964
2183.97 2702
2184.41 2813
2184.85 2773
2185.29 2672
2185.73 2767
2186.17 2693
2186.61 2641
2187.05 2849
2187.49 2984
2187.94 2962
2188.38 2904
2188.82 2944
2189.26 2880
2189.70 3061
2190.14 2874
2190.58 2809
2191.02 2978
2191.46 2959
2191.91 2998
2192.35 2888
2192.79 2769
2193.23 2809
2193.67 2953
2194.11 3024
2194.55 2938
2195.00 3031
2195.44 3096
2195.88 3122
2196.32 3029
2196.76 2846
2197.21 2889
2197.65 2838
2198.09 2941
2198.53 2883
2198.97 2893
2199.42 2953
2199.86 2806
2200.30 2898
2200.74 3073
2201.18 3027
2201.63 2822
2202.07 2949
2202.51 2945
2202.95 2854
2203.40 2927
2203.84 2794
2204.28 2826
2204.72 2786
2205.17 2966
2205.61 2862
2206.05 2949
2206.49 2939
2206.94 3052
2207.38 2931
2207.82 2881
2208.27 2838
2208.71 3020
2209.15 3093
2209.60 2972
2210.04 2976
2210.48 3352
2210.92 3155
2211.37 3154
2211.81 3173
2212.25 3133
2212.70 3031
2213.14 2942
2213.59 3161
2214.03 3088
2214.47 2862
2214.92 2759
2215.36 2648
2215.80 2805
2216.25 2973
2216.69 2998
2217.14 2789
2217.58 2687
2218.02 2620
2218.47 2750
2218.91 2628
2219.36 2769
2219.80 2878
2220.24 2765
2220.69 2722
2221.13 2884
2221.58 2833
2222.02 2847
2222.46 2810
2222.91 2988
2223.35 2947
2223.80 2766
2224.24 2744
2224.69 2897
2225.13 2937
2225.58 2858
2226.02 3037
2226.47 2847
2226.91 2931
2227.36 2948
2227.80 3091
2228.25 3049
2228.69 3035
2229.14 2954
2229.58 3087
2230.03 3249
2230.47 3285
2230.92 3118
2231.36 3282
2231.81 3362
2232.25 3341
2232.70 3330
2233.14 3439
2233.59 3439
2234.03 3355
2234.48 3298
2234.93 3379
2235.37 3335
2235.82 3186
2236.26 3160
2236.71 3190
2237.16 3134
2237.60 3181
2238.05 3113
2238.49 3187
2238.94 3256
2239.39 2908
2239.83 2890
2240.28 2943
2240.72 2828
2241.17 2859
2241.62 2764
2242.06 2772
2242.51 2778
2242.96 2840
2243.40 2671
2243.85 2646
2244.30 2521
2244.74 2621
2245.19 2570
2245.64 2618
2246.08 2695
2246.53 2795
2246.98 2780
2247.42 2812
2247.87 2713
2248.32 2568
2248.76 2726
2249.21 2833
2249.66 2808
2250.10 2619
2250.55 2725
2251.00 2703
2251.45 2714
2251.89 2800
2252.34 2713
2252.79 2710
2253.24 2700
2253.68 2708
2254.13 2684
2254.58 2618
2255.03 2618
2255.47 2707
2255.92 2555
2256.37 2540
2256.82 2450
2257.27 2557
2257.71 2445
2258.16 2633
2258.61 2557
2259.06 2690
2259.51 2747
2259.95 2834
2260.40 2846
2260.85 2788
2261.30 3010
2261.75 3033
2262.19 2959
2262.64 3024
2263.09 3124
2263.54 3110
2263.99 3135
2264.44 3098
2264.89 3228
2265.33 3248
2265.78 3254
2266.23 3408
2266.68 3441
2267.13 3414
2267.58 3338
2268.03 3146
2268.48 3131
2268.93 3345
2269.37 3328
2269.82 3272
2270.27 3121
2270.72 3079
2271.17 3079
2271.62 3055
2272.07 3209
2272.52 3155
2272.97 2970
2273.42 2960
2273.87 2836
2274.32 2864
2274.77 2781
2275.22 2880
2275.67 2765
2276.12 2695
2276.57 2778
2277.02 2867
2277.47 2997
2277.92 2728
2278.37 2899
2278.82 3035
2279.27 2890
2279.72 2994
2280.17 3170
2280.62 3150
2281.07 3210
2281.52 3231
2281.97 3182
2282.42 3213
2282.87 3106
2283.32 3003
2283.77 2860
2284.22 3083
2284.67 3120
2285.12 3094
2285.57 3059
2286.02 3016
2286.47 3135
2286.92 3155
2287.37 3231
2287.82 3298
2288.28 3478
2288.73 3608
2289.18 3901
2289.63 3934
2290.08 4290
2290.53 4317
2290.98 4370
2291.43 4457
2291.88 4946
2292.34 4768
2292.79 4988
2293.24 4712
2293.69 4412
2294.14 4377
2294.59 4298
2295.05 4113
2295.50 3896
2295.95 3762
2296.40 3862
2296.85 3722
2297.30 3457
2297.76 3490
2298.21 3408
2298.66 3334
2299.11 3191
2299.56 3070
2300.02 3039
2300.47 2992
2300.92 2903
2301.37 3014
2301.82 2951
2302.28 2936
2302.73 3040
2303.18 2861
2303.63 2872
2304.09 2895
2304.54 3000
2304.99 2859
2305.44 2996
2305.90 2974
2306.35 2920
2306.80 3067
2307.26 3101
2307.71 3103
2308.16 3211
2308.61 3244
2309.07 3415
2309.52 3536
2309.97 3481
2310.43 3413
2310.88 3509
2311.33 3478
2311.79 3473
2312.24 3162
2312.69 3308
2313.15 3164
2313.60 3083
2314.05 3135
2314.51 3140
2314.96 2905
2315.41 2950
2315.87 2828
2316.32 2874
2316.77 2694
2317.23 2777
2317.68 2865
2318.14 3008
2318.59 2946
2319.04 3009
2319.50 2963
2319.95 3129
2320.41 3145
2320.86 3123
2321.31 3041
2321.77 3005
2322.22 2938
2322.68 2846
2323.13 2964
2323.59 2939
2324.04 2980
2324.50 2912
2324.95 3080
2325.40 3171
2325.86 3012
2326.31 3073
2326.77 3024
2327.22 3170
2327.68 3151
2328.13 3133
2328.59 3262
2329.04 3215
2329.50 3321
2329.95 3451
2330.41 3497
2330.86 3450
2331.32 3500
2331.77 3396
2332.23 3215
2332.68 3337
2333.14 3320
2333.59 3372
2334.05 3233
2334.51 3111
2334.96 3022
2335.42 3202
2335.87 3127
2336.33 3223
2336.78 3218
2337.24 3064
2337.70 3136
2338.15 3396
2338.61 3498
2339.06 3427
2339.52 3458
2339.97 3405
2340.43 3620
2340.89 3602
2341.34 3486
2341.80 3376
2342.26 3450
2342.71 3455
2343.17 3216
2343.62 3324
2344.08 3202
2344.54 3366
2344.99 3171
2345.45 3349
2345.91 3311
2346.36 3338
2346.82 3344
2347.28 3369
2347.73 3254
2348.19 3428
2348.65 3415
2349.10 3300
2349.56 3314
2350.02 3326
2350.48 3444
2350.93 3396
2351.39 3343
2351.85 3445
2352.30 3506
2352.76 3463
2353.22 3221
2353.68 3289
2354.13 3371
2354.59 3196
2355.05 3114
2355.51 3214
2355.96 3233
2356.42 3093
2356.88 3008
2357.34 2892
2357.79 2864
2358.25 2914
2358.71 2943
2359.17 2982
2359.63 3172
2360.08 3279
2360.54 3336
2361.00 3406
2361.46 3182
2361.92 3288
2362.37 3091
2362.83 3132
2363.29 3184
2363.75 3105
2364.21 3158
2364.67 3172
2365.12 3210
2365.58 3063
2366.04 3209
2366.50 3262
2366.96 3081
2367.42 3115
2367.88 3138
2368.33 3103
2368.79 3215
2369.25 3224
2369.71 3191
2370.17 3314
2370.63 3037
2371.09 2997
2371.55 3057
2372.01 2993
2372.47 3029
2372.92 2908
2373.38 3091
2373.84 3038
2374.30 3008
2374.76 3055
2375.22 3124
2375.68 3235
2376.14 3182
2376.60 3358
2377.06 3284
2377.52 3256
2377.98 3399
2378.44 3314
2378.90 3286
2379.36 3384
2379.82 3443
2380.28 3455
2380.74 3306
2381.20 3128
2381.66 3145
2382.12 3103
2382.58 3147
2383.04 3330
2383.50 3349
2383.96 2991
2384.42 3166
2384.88 3061
2385.34 3073
2385.80 3005
2386.26 2886
2386.72 3012
2387.18 3130
2387.64 2924
2388.10 2838
2388.56 2985
2389.03 2953
2389.49 3087
2389.95 3087
2390.41 3072
2390.87 2955
2391.33 2948
2391.79 3115
2392.25 3309
2392.71 2966
2393.17 2889
2393.64 2937
2394.10 2916
2394.56 2732
2395.02 2839
2395.48 2920
2395.94 2988
2396.40 2976
2396.87 2889
2397.33 2923
2397.79 2858
2398.25 2557
2398.71 2702
2399.17 2838
2399.64 2839
2400.10 2914
2400.56 2864
2401.02 2833
2401.48 2807
2401.95 2893
2402.41 2784
2402.87 2992
2403.33 2858
2403.79 2902
2404.26 3126
2404.72 2803
2405.18 2954
2405.64 2848
2406.11 2942
2406.57 2900
2407.03 2874
2407.49 3032
2407.96 3021
2408.42 2897
2408.88 2863
2409.34 2905
2409.81 2952
2410.27 2842
2410.73 2701
2411.20 2890
2411.66 2877
2412.12 2917
2412.58 2755
2413.05 2695
2413.51 2719
2413.97 2820
2414.44 3107
2414.90 3241
2415.36 3430
2415.83 3417
2416.29 3446
2416.75 3693
2417.22 3856
2417.68 4025
2418.14 4349
2418.61 4533
2419.07 4937
2419.54 4801
2420.00 4761
2420.46 4686
2420.93 4659
2421.39 4506
2421.85 4415
2422.32 4174
2422.78 3899
2423.25 3752
2423.71 3559
2424.17 3269
2424.64 3328
2425.10 3098
2425.57 3002
2426.03 2916
2426.50 2939
2426.96 2942
2427.42 3001
2427.89 3010
2428.35 2778
2428.82 2887
2429.28 2963
2429.75 3162
2430.21 2991
2430.68 2888
2431.14 3090
2431.61 3246
2432.07 3198
2432.54 3128
2433.00 3349
2433.47 3383
2433.93 3232
2434.40 3311
2434.86 3535
2435.33 3440
2435.79 3354
2436.26 3484
2436.72 3356
2437.19 3345
2437.65 3448
2438.12 3468
2438.59 3489
2439.05 3588
2439.52 3806
2439.98 3776
2440.45 3834
2440.91 3765
2441.38 3962
2441.85 3847
2442.31 3808
2442.78 3909
2443.24 3481
2443.71 3470
2444.18 3261
2444.64 3063
2445.11 3024
2445.57 3056
2446.04 3128
2446.51 2947
2446.97 3097
2447.44 2738
2447.91 2802
2448.37 2813
2448.84 2860
2449.31 2844
2449.77 2637
2450.24 2717
2450.71 2895
2451.17 2805
2451.64 2779
2452.11 2855
2452.57 2935
2453.04 3014
2453.51 2893
2453.97 3069
2454.44 2755
2454.91 2807
2455.37 2957
2455.84 2886
2456.31 2982
2456.78 2973
2457.24 3009
2457.71 3053
2458.18 2762
2458.65 2813
2459.11 2907
2459.58 2828
2460.05 2782
2460.52 3038
2460.98 2967
2461.45 2835
2461.92 2933
2462.39 2783
2462.85 2757
2463.32 3021
2463.79 3054
2464.26 3001
2464.73 3086
2465.19 2949
2465.66 3173
2466.13 3255
2466.60 3222
2467.07 3092
2467.54 2958
2468.00 2973
2468.47 3032
2468.94 2961
2469.41 3002
2469.88 2883
2470.35 3135
2470.82 3214
2471.28 2964
2471.75 3003
2472.22 2872
2472.69 2804
2473.16 2764
2473.63 2754
2474.10 2579
2474.57 2701
2475.03 2778
2475.50 2709
2475.97 2804
2476.44 2740
2476.91 2964
2477.38 3031
2477.85 3048
2478.32 3081
2478.79 3120
2479.26 3393
2479.73 3465
2480.20 3366
2480.67 3417
2481.14 3298
2481.61 3295
2482.08 3394
2482.54 3264
2483.01 3160
2483.48 3083
2483.95 3229
2484.42 2998
2484.89 2945
2485.36 2938
2485.83 2903
2486.30 2880
2486.77 2929
2487.24 3030
2487.71 2895
2488.18 2915
2488.66 3100
2489.13 2941
2489.60 2890
2490.07 2823
2490.54 2928
2491.01 3047
2491.48 3111
2491.95 3160
2492.42 3164
2492.89 3165
2493.36 3193
2493.83 3384
2494.30 3567
2494.77 3431
2495.24 3355
2495.72 3349
2496.19 3267
2496.66 3184
2497.13 3159
2497.60 3096
2498.07 2866
2498.54 2892
2499.01 2967
2499.48 2866
2499.96 2848
2500.43 2854
2500.90 2815
2501.37 2772
2501.84 2656
2502.31 2915
2502.78 2861
2503.26 2619
2503.73 2646
2504.20 2909
2504.67 3079
2505.14 2800
2505.62 2825
2506.09 3124
2506.56 3289
2507.03 3082
2507.50 3103
2507.98 3422
2508.45 3627
2508.92 3692
2509.39 3603
2509.86 3633
2510.34 3703
2510.81 3532
2511.28 3456
2511.75 3577
2512.23 3452
2512.70 3581
2513.17 3345
2513.64 3318
2514.12 3215
2514.59 3168
2515.06 3077
2515.54 3081
2516.01 2857
2516.48 3031
2516.95 3249
2517.43 3096
2517.90 3172
2518.37 3128
2518.85 3025
2519.32 3066
2519.79 2904
2520.27 2996
2520.74 3048
2521.21 3086
2521.69 2887
2522.16 2765
2522.63 2913
2523.11 2835
2523.58 2799
2524.05 2823
2524.53 2835
2525.00 2844
2525.48 2742
2525.95 2941
2526.42 2632
2526.90 2789
2527.37 2856
2527.85 2749
2528.32 2750
2528.79 2674
2529.27 2854
2529.74 2848
2530.22 2942
2530.69 2792
2531.16 2672
2531.64 2779
2532.11 2849
2532.59 2806
2533.06 2912
2533.54 3009
2534.01 2940
2534.49 2805
2534.96 3056
2535.44 2959
2535.91 2903
2536.38 2993
2536.86 2939
2537.33 2987
2537.81 3046
2538.28 3111
2538.76 3050
2539.23 3087
2539.71 3035
2540.18 3017
2540.66 2920
2541.13 2902
2541.61 3113
2542.09 3108
2542.56 2983
2543.04 2963
2543.51 3178
2543.99 3098
2544.46 3114
2544.94 3307
2545.41 3359
2545.89 3448
2546.37 3370
2546.84 3387
2547.32 3568
2547.79 3807
2548.27 3799
2548.74 3765
2549.22 3796
2549.70 3830
2550.17 3772
2550.65 3633
2551.13 3602
2551.60 3654
2552.08 3609
2552.55 3669
2553.03 3584
2553.51 3682
2553.98 3632
2554.46 3556
2554.94 3617
2555.41 3757
2555.89 3796
2556.37 3694
2556.84 3665
2557.32 3420
2557.80 3353
2558.27 3359
2558.75 3107
2559.23 3149
2559.70 3004
2560.18 2866
2560.66 2938
2561.14 2771
2561.61 2752
2562.09 2835
2562.57 2750
2563.04 2794
2563.52 2833
2564.00 2909
2564.48 2870
2564.95 2707
2565.43 2774
2565.91 2711
2566.39 2815
2566.86 2881
2567.34 2842
2567.82 2803
2568.30 2732
2568.77 2902
2569.25 2917
2569.73 2706
2570.21 2742
2570.69 2881
2571.16 2935
2571.64 2666
2572.12 2885
2572.60 2703
2573.08 2822
2573.56 2743
2574.03 2780
2574.51 2769
2574.99 2883
2575.47 2859
2575.95 2685
2576.43 2661
2576.90 2805
2577.38 2826
2577.86 2843
2578.34 2853
2578.82 2990
2579.30 2844
2579.78 2719
2580.26 2740
2580.73 2690
2581.21 2660
2581.69 2926
2582.17 2928
2582.65 2784
2583.13 2873
2583.61 2760
2584.09 2775
2584.57 2873
2585.05 2830
2585.53 2956
2586.01 2750
2586.49 2758
2586.97 2865
2587.44 2831
2587.92 2814
2588.40 2947
2588.88 2961
2589.36 2778
2589.84 2802
2590.32 2809
2590.80 2868
2591.28 2831
2591.76 2953
2592.24 3122
2592.72 3178
2593.20 3126
2593.68 3202
2594.16 3062
2594.64 2987
2595.12 2983
2595.60 3112
2596.08 2994
2596.56 3120
2597.05 3105
2597.53 3022
2598.01 2814
2598.49 2855
2598.97 2848
2599.45 2736
2599.93 2673
2600.41 2704
2600.89 2729
2601.37 2722
2601.85 2704
2602.33 2630
2602.81 2816
2603.29 2783
2603.78 2799
2604.26 2710
2604.74 2641
2605.22 2787
2605.70 2889
2606.18 2851
2606.66 2869
2607.14 3060
2607.63 3060
2608.11 3015
2608.59 2905
2609.07 3047
2609.55 3147
2610.03 3155
2610.52 3125
2611.00 3015
2611.48 3046
2611.96 3003
2612.44 2981
2612.92 2913
2613.41 2946
2613.89 2933
2614.37 2914
2614.85 2926
2615.34 3191
2615.82 3091
2616.30 3063
2616.78 3173
2617.26 3161
2617.75 3161
2618.23 3133
2618.71 3246
2619.19 3174
2619.68 3262
2620.16 3214
2620.64 3080
2621.12 3095
2621.61 3007
2622.09 2977
2622.57 3175
2623.06 3106
2623.54 2901
2624.02 3029
2624.50 3099
2624.99 3020
2625.47 2862
2625.95 2903
2626.44 2779
2626.92 2728
2627.40 2678
2627.89 2810
2628.37 2795
2628.85 2783
2629.34 2628
2629.82 2761
2630.30 2955
2630.79 2833
2631.27 2956
2631.75 2990
2632.24 2973
2632.72 2859
2633.21 2856
2633.69 2979
2634.17 2991
2634.66 2971
2635.14 2971
2635.62 2848
2636.11 2790
2636.59 2926
2637.08 2929
2637.56 2952
2638.05 2949
2638.53 2904
2639.01 2812
2639.50 2924
2639.98 3015
2640.47 3024
2640.95 3002
2641.44 3271
2641.92 3288
2642.41 3063
2642.89 3118
2643.38 3036
2643.86 3043
2644.34 3036
2644.83 3172
2645.31 3025
2645.80 2947
2646.28 2915
2646.77 2951
2647.25 2841
2647.74 2814
2648.22 2730
2648.71 2754
2649.20 2831
2649.68 2828
2650.17 2663
2650.65 2708
2651.14 2781
2651.62 2751
2652.11 2974
2652.59 2669
2653.08 2735
2653.56 2802
2654.05 2791
2654.54 2887
2655.02 2882
2655.51 2881
2655.99 3026
2656.48 3024
2656.97 3044
2657.45 2915
2657.94 2917
2658.42 2955
2658.91 2938
2659.40 2859
2659.88 2757
2660.37 3021
2660.85 2836
2661.34 2998
2661.83 2805
2662.31 2801
2662.80 2782
2663.29 2859
2663.77 2926
2664.26 2897
2664.75 2819
2665.23 2890
2665.72 2730
2666.21 2760
2666.69 2776
2667.18 2911
2667.67 2868
2668.15 2711
2668.64 2703
2669.13 2583
2669.62 2691
2670.10 2756
2670.59 2721
2671.08 2653
2671.56 2863
2672.05 3021
2672.54 3105
2673.03 3105
2673.51 3002
2674.00 3063
2674.49 3257
2674.98 3279
2675.46 3515
2675.95 3544
2676.44 3241
2676.93 3251
2677.42 3445
2677.90 3497
2678.39 3297
2678.88 3227
2679.37 3283
2679.86 3340
2680.34 3360
2680.83 3379
2681.32 3354
2681.81 3332
2682.30 3383
2682.79 3512
2683.27 3468
2683.76 3453
2684.25 3274
2684.74 3161
2685.23 3419
2685.72 3254
2686.20 3192
2686.69 3201
2687.18 3102
2687.67 2915
2688.16 2978
2688.65 2978
2689.14 2976
2689.63 2755
2690.12 2867
2690.60 2840
2691.09 2827
2691.58 2747
2692.07 2913
2692.56 3034
2693.05 2885
2693.54 2752
2694.03 2944
2694.52 2924
2695.01 3088
2695.50 3037
2695.99 2986
2696.48 3098
2696.97 3173
2697.46 3180
2697.95 3294
2698.43 3251
2698.92 3347
2699.41 3355
2699.90 3422
2700.39 3435
2700.88 3473
2701.37 3455
2701.86 3416
2702.35 3268
2702.84 3289
2703.33 3234
2703.83 3363
2704.32 3346
2704.81 3164
2705.30 3015
2705.79 3066
2706.28 3130
2706.77 2911
2707.26 2905
2707.75 2827
2708.24 2750
2708.73 2716
2709.22 2861
2709.71 2802
2710.20 2672
2710.69 2652
2711.18 2743
2711.68 2808
2712.17 2681
2712.66 2646
2713.15 2506
2713.64 2542
2714.13 2674
2714.62 2590
2715.11 2698
2715.60 2694
2716.10 2462
2716.59 2632
2717.08 2650
2717.57 2765
2718.06 2690
2718.55 2671
2719.04 2585
2719.54 2718
2720.03 2952
2720.52 2879
2721.01 2746
2721.50 2664
2722.00 2721
2722.49 2728
2722.98 2906
2723.47 3014
2723.96 2898
2724.46 2930
2724.95 2906
2725.44 2939
2725.93 2806
2726.42 2771
2726.92 2727
2727.41 2658
2727.90 2737
2728.39 2661
2728.89 2666
2729.38 2628
2729.87 2676
2730.36 2712
2730.86 2713
2731.35 2818
2731.84 2819
2732.34 2847
2732.83 2813
2733.32 2572
2733.81 2888
2734.31 2853
2734.80 2912
2735.29 2898
2735.79 2842
2736.28 2761
2736.77 2875
2737.27 2818
2737.76 2886
2738.25 2889
2738.75 2878
2739.24 2829
2739.73 2901
2740.23 2784
2740.72 2946
2741.21 2779
2741.71 2745
2742.20 2756
2742.69 2611
2743.19 2650
2743.68 2630
2744.18 2607
2744.67 2541
2745.16 2720
2745.66 2687
2746.15 2704
2746.65 2659
2747.14 2647
2747.63 2583
2748.13 2687
2748.62 2734
2749.12 2675
2749.61 2585
2750.11 2580
2750.60 2796
2751.10 2957
2751.59 2744
2752.08 2732
2752.58 2771
2753.07 2621
2753.57 2660
2754.06 2703
2754.56 2895
2755.05 2882
2755.55 2790
2756.04 2552
2756.54 2691
2757.03 2874
2757.53 2744
2758.02 2769
2758.52 2809
2759.01 2751
2759.51 2829
2760.00 2754
2760.50 2668
2760.99 2886
2761.49 2727
2761.99 2742
2762.48 2737
2762.98 2770
2763.47 2997
2763.97 2893
2764.46 2909
2764.96 2744
2765.46 2773
2765.95 2840
2766.45 2764
2766.94 2830
2767.44 2777
2767.94 2678
2768.43 2773
2768.93 2782
2769.42 2743
2769.92 2770
2770.42 2791
2770.91 2925
2771.41 2913
2771.90 2985
2772.40 2914
2772.90 2986
2773.39 2927
2773.89 3195
2774.39 3030
2774.88 3023
2775.38 3117
2775.88 3159
2776.37 3193
2776.87 3352
2777.37 3395
2777.86 3160
2778.36 3289
2778.86 3166
2779.36 3126
2779.85 2933
2780.35 3102
2780.85 2859
2781.34 2837
2781.84 2816
2782.34 2921
2782.84 2951
2783.33 3053
2783.83 3104
2784.33 2927
2784.83 2989
2785.32 2900
2785.82 2781
2786.32 2877
2786.82 3037
2787.31 2925
2787.81 2923
2788.31 2885
2788.81 2916
2789.31 2846
2789.80 2836
2790.30 2770
2790.80 2805
2791.30 2849
2791.80 2725
2792.29 2859
2792.79 2997
2793.29 2917
2793.79 2929
2794.29 2986
2794.79 3203
2795.28 3150
2795.78 3394
2796.28 3485
2796.78 3700
2797.28 3819
2797.78 3573
2798.28 3862
2798.78 3811
2799.27 3747
2799.77 3561
2800.27 3393
2800.77 3443
2801.27 3425
2801.77 3444
2802.27 3449
2802.77 3365
2803.27 3352
2803.77 3453
2804.27 3528
2804.76 3475
2805.26 3535
2805.76 3886
2806.26 4202
2806.76 4252
2807.26 4443
2807.76 4790
2808.26 4579
2808.76 4733
2809.26 4896
2809.76 4595
2810.26 4500
2810.76 4268
2811.26 4099
2811.76 3986
2812.26 3778
2812.76 3474
2813.26 3288
2813.76 3311
2814.26 3269
2814.76 3113
2815.26 3279
2815.76 3115
2816.26 3049
2816.76 3077
2817.26 2970
2817.76 3121
2818.26 3291
2818.76 3358
2819.26 3220
2819.76 3225
2820.27 3332
2820.77 3245
2821.27 3054
2821.77 3078
2822.27 3084
2822.77 3166
2823.27 2921
2823.77 2861
2824.27 2766
2824.77 2882
2825.27 2832
2825.78 2792
2826.28 2830
2826.78 2940
2827.28 2999
2827.78 2887
2828.28 2837
2828.78 2835
2829.29 2921
2829.79 2844
2830.29 2888
2830.79 2872
2831.29 2951
2831.79 2970
2832.30 2792
2832.80 2777
2833.30 2807
2833.80 2888
2834.30 2789
2834.80 2986
2835.31 3111
2835.81 3125
2836.31 3051
2836.81 2975
2837.32 3072
2837.82 3305
2838.32 3215
2838.82 3208
2839.32 3246
2839.83 3108
2840.33 3091
2840.83 3131
2841.33 3147
2841.84 3036
2842.34 3025
2842.84 3032
2843.35 2980
2843.85 2944
2844.35 3059
2844.85 3017
2845.36 3261
2845.86 3204
2846.36 3226
2846.87 3225
2847.37 3421
2847.87 3335
2848.38 3201
2848.88 3240
2849.38 3275
2849.89 3208
2850.39 3301
2850.89 3084
2851.40 3062
2851.90 2963
2852.40 2969
2852.91 2985
2853.41 2728
2853.91 2759
2854.42 2725
2854.92 2761
2855.42 2661
2855.93 2823
2856.43 2882
2856.94 2714
2857.44 2809
2857.94 2699
2858.45 2709
2858.95 2901
2859.46 2932
2859.96 2752
2860.47 2803
2860.97 2743
2861.47 2683
2861.98 2733
2862.48 2901
2862.99 2652
2863.49 2670
2864.00 2698
2864.50 2757
2865.01 2802
2865.51 2686
2866.02 2649
2866.52 2681
2867.02 2641
2867.53 2710
2868.03 2740
2868.54 2815
2869.04 2771
2869.55 2755
2870.05 2887
2870.56 2780
2871.07 2731
2871.57 2750
2872.08 2822
2872.58 2869
2873.09 2939
2873.59 3000
2874.10 2890
2874.60 2832
2875.11 2936
2875.61 3060
2876.12 3040
2876.63 2858
2877.13 2853
2877.64 2899
2878.14 2925
2878.65 3045
2879.15 3044
2879.66 3076
2880.17 3187
2880.67 3255
2881.18 2963
2881.68 3118
2882.19 3234
2882.70 3163
2883.20 3312
2883.71 3299
2884.22 3437
2884.72 3622
2885.23 3576
2885.74 3650
2886.24 3766
2886.75 3985
2887.25 4051
2887.76 3896
2888.27 4008
2888.77 3921
2889.28 3915
2889.79 4032
2890.30 3803
2890.80 3578
2891.31 3685
2891.82 3477
2892.32 3181
2892.83 3159
2893.34 3069
2893.84 2911
2894.35 3002
2894.86 3251
2895.37 3174
2895.87 3164
2896.38 3167
2896.89 3316
2897.40 3230
2897.90 3162
2898.41 3265
2898.92 3261
2899.43 3399
2899.93 3493
2900.44 3386
2900.95 3441
2901.46 3565
2901.97 3741
2902.47 3592
2902.98 3817
2903.49 3669
2904.00 3494
2904.51 3481
2905.01 3449
2905.52 3385
2906.03 3461
2906.54 3579
2907.05 3308
2907.56 3336
2908.06 3197
2908.57 3179
2909.08 3111
2909.59 3102
2910.10 3019
2910.61 2800
2911.12 2914
2911.62 2876
2912.13 2794
2912.64 2867
2913.15 2958
2913.66 2915
2914.17 2974
2914.68 2837
2915.19 2876
2915.70 2984
2916.21 2929
2916.71 2921
2917.22 2861
2917.73 2814
2918.24 2980
2918.75 2860
2919.26 2887
2919.77 2999
2920.28 2918
2920.79 2945
2921.30 2975
2921.81 3143
2922.32 3169
2922.83 3214
2923.34 3471
2923.85 3612
2924.36 3534
2924.87 3786
2925.38 3751
2925.89 3917
2926.40 3896
2926.91 3978
2927.42 3845
2927.93 3608
2928.44 3446
2928.95 3338
2929.46 3519
2929.97 3077
2930.48 3082
2930.99 3008
2931.50 2894
2932.01 2900
2932.52 2922
2933.03 2970
2933.54 2874
2934.05 2947
2934.56 2698
2935.08 2945
2935.59 3036
2936.10 2980
2936.61 2985
2937.12 3042
2937.63 3162
2938.14 3047
2938.65 2985
2939.16 3039
2939.67 2952
2940.19 2837
2940.70 2901
2941.21 3017
2941.72 2881
2942.23 2847
2942.74 3110
2943.25 3191
2943.77 3320
2944.28 3274
2944.79 3513
2945.30 3597
2945.81 3695
2946.32 3835
2946.84 3870
2947.35 3877
2947.86 3898
2948.37 3725
2948.88 3774
2949.40 3687
2949.91 3320
2950.42 3353
2950.93 3435
2951.44 3125
2951.96 3225
2952.47 3059
2952.98 3036
2953.49 2921
2954.01 2757
2954.52 2741
2955.03 2883
2955.54 3017
2956.06 3041
2956.57 2834
2957.08 2928
2957.60 3071
2958.11 2976
2958.62 2991
2959.13 3065
2959.65 3049
2960.16 3175
2960.67 3184
2961.19 3199
2961.70 3237
2962.21 3321
2962.73 3409
2963.24 3280
2963.75 3215
2964.27 3272
2964.78 3333
2965.29 3294
2965.81 3203
2966.32 3167
2966.83 3266
2967.35 3160
2967.86 3015
2968.37 2983
2968.89 2995
2969.40 2955
2969.91 2903
2970.43 3102
2970.94 3016
2971.46 3071
2971.97 3112
2972.48 2878
2973.00 2910
2973.51 2957
2974.03 2989
2974.54 3045
2975.06 2907
2975.57 2886
2976.08 2870
2976.60 2893
2977.11 2957
2977.63 2946
2978.14 2890
2978.66 2963
2979.17 2955
2979.69 2911
2980.20 2917
2980.72 2917
2981.23 3141
2981.75 3059
2982.26 2872
2982.78 2988
2983.29 3149
2983.81 3189
2984.32 3224
2984.84 3034
2985.35 3297
2985.87 3222
2986.38 3309
2986.90 3320
2987.41 3452
2987.93 3593
2988.44 3616
2988.96 3538
2989.47 3543
2989.99 3528
2990.50 3328
2991.02 3398
2991.54 3497
2992.05 3499
2992.57 3698
2993.08 3847
2993.60 3798
2994.12 3874
2994.63 3827
2995.15 4067
2995.66 4216
2996.18 4214
2996.70 4374
2997.21 4615
2997.73 4650
2998.24 4710
2998.76 4669
2999.28 4624
2999.79 4620
3000.31 4857
3000.83 4558
3001.34 4616
3001.86 4964
3002.38 4896
3002.89 4939
3003.41 5299
3003.93 5593
3004.44 6090
3004.96 6319
3005.48 6568
3005.99 6481
3006.51 6269
3007.03 6712
3007.54 6200
3008.06 5950
3008.58 5232
3009.10 4766
3009.61 4668
3010.13 4310
3010.65 3855
3011.17 3666
3011.68 3457
3012.20 3493
3012.72 3475
3013.24 3510
3013.75 3430
3014.27 3438
3014.79 3536
3015.31 3564
3015.82 3684
3016.34 3739
3016.86 3785
3017.38 3783
3017.90 3829
3018.41 4067
3018.93 3928
3019.45 3882
3019.97 3900
3020.49 3778
3021.00 3952
3021.52 3905
3022.04 3739
3022.56 3803
3023.08 3725
3023.60 3658
3024.11 3417
3024.63 3576
3025.15 3647
3025.67 3615
3026.19 3436
3026.71 3464
3027.23 3596
3027.75 3684
3028.26 3247
3028.78 3251
3029.30 3354
3029.82 3284
3030.34 3315
3030.86 3425
3031.38 3343
3031.90 3206
3032.42 3326
3032.94 3423
3033.46 3319
3033.97 3235
3034.49 3308
3035.01 3452
3035.53 3591
3036.05 3401
3036.57 3349
3037.09 3455
3037.61 3478
3038.13 3516
3038.65 3422
3039.17 3337
3039.69 3314
3040.21 3303
3040.73 3264
3041.25 3267
3041.77 3209
3042.29 3148
3042.81 3082
3043.33 3018
3043.85 3068
3044.37 3134
3044.89 3101
3045.41 3175
3045.93 3153
3046.45 3102
3046.97 3053
3047.49 2996
3048.01 3000
3048.53 3085
3049.06 3093
3049.58 3100
3050.10 3057
3050.62 2852
3051.14 2913
3051.66 2920
3052.18 2917
3052.70 3000
3053.22 2982
3053.74 2848
3054.26 2760
3054.79 2964
3055.31 3027
3055.83 2883
3056.35 2804
3056.87 2837
3057.39 2988
3057.91 2839
3058.43 2889
3058.96 2967
3059.48 2825
3060.00 2905
3060.52 3017
3061.04 2900
3061.56 2868
3062.09 2907
3062.61 3025
3063.13 3002
3063.65 3131
3064.17 2987
3064.70 3154
3065.22 3269
3065.74 3031
3066.26 3062
3066.78 2961
3067.31 3128
3067.83 3095
3068.35 3129
3068.87 2985
3069.40 3071
3069.92 2872
3070.44 2946
3070.96 3285
3071.49 3023
3072.01 3115
3072.53 3135
3073.05 3211
3073.58 3341
3074.10 3151
3074.62 3266
3075.14 3066
3075.67 3051
3076.19 3118
3076.71 3294
3077.24 3381
3077.76 3211
3078.28 3345
3078.81 3316
3079.33 3519
3079.85 3626
3080.38 3395
3080.90 3700
3081.42 3763
3081.95 3718
3082.47 3798
3082.99 3640
3083.52 3820
3084.04 3826
3084.56 3768
3085.09 3948
3085.61 3925
3086.13 3743
3086.66 3642
3087.18 3750
3087.71 3929
3088.23 3860
3088.75 3659
3089.28 3705
3089.80 3691
3090.33 3605
3090.85 3480
3091.38 3424
3091.90 3369
3092.42 3365
3092.95 3515
3093.47 3639
3094.00 3574
3094.52 3784
3095.05 3769
3095.57 3772
3096.10 3816
3096.62 3919
3097.14 4064
3097.67 4160
3098.19 4229
3098.72 4463
3099.24 4700
3099.77 5068
3100.29 5673
3100.82 6505
3101.34 7176
3101.87 8255
3102.39 9017
3102.92 10026
3103.45 10745
3103.97 11214
3104.50 10962
3105.02 10371
3105.55 9538
3106.07 9005
3106.60 7762
3107.12 6861
3107.65 5984
3108.17 5282
3108.70 4721
3109.23 4554
3109.75 4403
3110.28 4092
3110.80 4122
3111.33 4107
3111.86 4079
3112.38 3781
3112.91 3673
3113.43 3780
3113.96 3897
3114.49 3896
3115.01 3580
3115.54 3570
3116.07 3500
3116.59 3327
3117.12 3454
3117.64 3373
3118.17 3258
3118.70 3289
3119.22 3371
3119.75 3434
3120.28 3331
3120.80 3360
3121.33 3435
3121.86 3346
3122.38 3536
3122.91 3656
3123.44 3549
3123.97 3537
3124.49 3475
3125.02 3284
3125.55 3405
3126.07 3102
3126.60 3039
3127.13 3154
3127.66 3131
3128.18 3190
3128.71 3115
3129.24 3134
3129.77 3291
3130.29 3149
3130.82 3175
3131.35 3115
3131.88 3209
3132.40 3213
3132.93 3440
3133.46 3238
3133.99 3410
3134.52 3602
3135.04 3481
3135.57 3389
3136.10 3569
3136.63 3645
3137.16 3506
3137.68 3581
3138.21 3558
3138.74 3461
3139.27 3294
3139.80 3076
3140.32 3246
3140.85 3241
3141.38 3040
3141.91 2872
3142.44 3206
3142.97 3058
3143.50 3039
3144.02 3115
3144.55 3148
3145.08 3335
3145.61 3121
3146.14 3160
3146.67 3281
3147.20 3601
3147.73 3563
3148.26 3531
3148.79 3484
3149.31 3563
3149.84 3764
3150.37 3768
3150.90 3527
3151.43 3440
3151.96 3439
3152.49 3326
3153.02 3377
3153.55 3168
3154.08 3124
3154.61 3107
3155.14 3069
3155.67 3023
3156.20 2936
3156.73 2884
3157.26 3034
3157.79 3115
3158.32 3109
3158.85 3034
3159.38 3034
3159.91 3070
3160.44 3057
3160.97 3016
3161.50 3014
3162.03 2818
3162.56 2901
3163.09 2948
3163.62 2805
3164.15 2818
3164.68 2898
3165.21 2966
3165.74 2812
3166.27 2795
3166.80 2859
3167.33 2887
3167.86 2799
3168.39 2787
3168.92 2959
3169.45 3089
3169.99 2816
3170.52 2738
3171.05 2784
3171.58 2985
3172.11 2889
3172.64 2994
3173.17 2980
3173.70 3044
3174.23 2873
3174.77 3004
3175.30 3237
3175.83 3227
3176.36 3138
3176.89 3243
3177.42 3393
3177.95 3315
3178.49 3212
3179.02 3168
3179.55 3071
3180.08 3263
3180.61 3027
3181.14 3147
3181.68 3070
3182.21 3064
3182.74 2988
3183.27 2910
3183.80 2932
3184.34 2819
3184.87 2843
3185.40 2938
3185.93 2907
3186.47 2960
3187.00 2753
3187.53 2695
3188.06 2718
3188.59 2837
3189.13 2862
3189.66 2603
3190.19 2897
3190.73 3025
3191.26 2802
3191.79 2924
3192.32 2840
3192.86 2922
3193.39 2987
3193.92 2724
3194.45 2743
3194.99 2680
3195.52 2818
3196.05 2835
3196.59 3091
3197.12 2899
3197.65 2929
3198.19 2923
3198.72 2952
3199.25 2962
3199.79 3020
3200.32 3093
3200.85 3133
3201.39 3123
3201.92 3102
3202.45 3306
3202.99 3242
3203.52 3432
3204.05 3325
3204.59 3520
3205.12 3286
3205.66 3327
3206.19 3509
3206.72 3452
3207.26 3411
3207.79 3466
3208.33 3575
3208.86 3443
3209.39 3475
3209.93 3425
3210.46 3548
3211.00 3360
3211.53 3417
3212.07 3424
3212.60 3520
3213.14 3500
3213.67 3434
3214.20 3271
3214.74 3258
3215.27 3359
3215.81 3408
3216.34 3257
3216.88 3012
3217.41 3136
3217.95 3339
3218.48 3239
3219.02 3292
3219.55 3245
3220.09 3286
3220.62 3353
3221.16 3446
3221.69 3433
3222.23 3350
3222.76 3488
3223.30 3386
3223.83 3544
3224.37 3651
3224.91 3560
3225.44 3470
3225.98 3511
3226.51 3309
3227.05 3180
3227.58 3325
3228.12 3356
3228.65 3372
3229.19 3189
3229.73 3050
3230.26 3075
3230.80 3166
3231.33 3144
3231.87 3064
3232.41 3009
3232.94 3005
3233.48 3151
3234.02 3192
3234.55 3135
3235.09 3244
3235.62 3205
3236.16 3332
3236.70 3236
3237.23 3414
3237.77 3508
3238.31 3391
3238.84 3503
3239.38 3463
3239.92 3404
3240.45 3508
3240.99 3530
3241.53 3515
3242.06 3351
3242.60 3419
3243.14 3464
3243.67 3443
3244.21 3292
3244.75 3450
3245.29 3376
3245.82 3367
3246.36 3501
3246.90 3598
3247.44 3465
3247.97 3489
3248.51 3518
3249.05 3834
3249.58 3588
3250.12 3560
3250.66 3574
3251.20 3709
3251.74 3612
3252.27 3625
3252.81 3627
3253.35 3811
3253.89 3742
3254.42 3848
3254.96 3788
3255.50 4039
3256.04 3914
3256.58 3982
3257.11 4002
3257.65 3963
3258.19 4099
3258.73 4132
3259.27 4372
3259.81 4476
3260.34 4684
3260.88 4868
3261.42 4824
3261.96 5192
3262.50 5298
3263.04 5554
3263.58 5864
3264.11 6238
3264.65 6650
3265.19 7549
3265.73 8051
3266.27 8813
3266.81 9230
3267.35 9093
3267.89 8814
3268.43 8930
3268.97 8558
3269.50 7957
3270.04 7444
3270.58 6700
3271.12 6271
3271.66 5721
3272.20 5039
3272.74 5074
3273.28 4472
3273.82 4197
3274.36 4313
3274.90 4438
3275.44 4347
3275.98 4348
3276.52 4314
3277.06 4305
3277.60 4321
3278.14 4264
3278.68 4295
3279.22 4386
3279.76 4361
3280.30 4118
3280.84 4322
3281.38 4475
3281.92 4376
3282.46 4499
3283.00 4327
3283.54 4340
3284.08 4546
3284.62 4576
3285.16 4672
3285.70 4617
3286.24 4393
3286.78 4399
3287.32 4674
3287.86 4752
3288.40 4675
3288.94 4802
3289.48 4955
3290.03 4901
3290.57 4980
3291.11 5239
3291.65 5218
3292.19 5460
3292.73 5861
3293.27 6091
3293.81 6584
3294.35 6695
3294.90 7274
3295.44 7775
3295.98 7807
3296.52 7818
3297.06 8023
3297.60 8030
3298.14 7651
3298.69 7314
3299.23 7164
3299.77 6733
3300.31 6198
3300.85 5946
3301.39 5429
3301.94 5293
3302.48 5241
3303.02 4956
3303.56 4870
3304.10 4670
3304.65 4578
3305.19 4538
3305.73 4694
3306.27 4636
3306.81 4605
3307.36 4541
3307.90 4400
3308.44 4416
3308.98 4492
3309.53 4453
3310.07 4378
3310.61 4325
3311.15 4403
3311.70 4371
3312.24 4372
3312.78 4397
3313.32 4581
3313.87 4569
3314.41 4443
3314.95 4790
3315.50 5092
3316.04 5212
3316.58 5564
3317.13 5738
3317.67 5752
3318.21 6193
3318.75 6718
3319.30 6619
3319.84 6536
3320.38 7141
3320.93 7479
3321.47 7658
3322.02 7724
3322.56 7676
3323.10 7624
3323.65 7578
3324.19 7648
3324.73 7369
3325.28 6774
3325.82 6659
3326.36 6898
3326.91 6527
3327.45 6087
3328.00 6329
3328.54 6142
3329.08 6384
3329.63 6700
3330.17 7361
3330.72 8185
3331.26 9756
3331.81 12495
3332.35 15089
3332.89 18719
3333.44 23194
3333.98 27430
3334.53 30641
3335.07 33190
3335.62 34969
3336.16 36650
3336.71 37015
3337.25 37015
3337.80 37051
3338.34 35973
3338.89 33494
3339.43 31062
3339.98 28645
3340.52 24808
3341.07 20628
3341.61 17074
3342.16 13826
3342.70 11411
3343.25 9657
3343.79 8492
3344.34 7560
3344.88 7050
3345.43 6571
3345.97 6141
3346.52 6020
3347.06 5943
3347.61 5718
3348.15 5609
3348.70 5781
3349.25 5371
3349.79 5390
3350.34 5276
3350.88 5418
3351.43 5323
3351.98 5162
3352.52 5218
3353.07 5161
3353.61 5022
3354.16 5221
3354.71 5359
3355.25 5117
3355.80 4967
3356.34 5211
3356.89 5180
3357.44 5346
3357.98 5126
3358.53 5190
3359.08 5295
3359.62 5165
3360.17 5142
3360.72 4974
3361.26 5009
3361.81 5004
3362.36 5091
3362.90 5129
3363.45 5073
3364.00 4951
3364.54 4947
3365.09 4834
3365.64 5034
3366.19 4901
3366.73 4997
3367.28 5143
3367.83 4905
3368.37 4848
3368.92 5014
3369.47 4846
3370.02 4921
3370.56 5062
3371.11 5307
3371.66 5316
3372.21 5593
3372.75 6029
3373.30 6406
3373.85 6722
3374.40 6718
3374.94 6797
3375.49 6839
3376.04 6815
3376.59 6451
3377.14 6245
3377.68 5948
3378.23 5756
3378.78 5270
3379.33 4991
3379.88 4857
3380.43 4637
3380.97 4597
3381.52 4537
3382.07 4465
3382.62 4394
3383.17 4204
3383.72 4269
3384.26 4289
3384.81 4104
3385.36 4117
3385.91 4117
3386.46 4012
3387.01 3869
3387.56 3912
3388.11 4008
3388.65 3888
3389.20 3948
3389.75 3927
3390.30 3901
3390.85 3881
3391.40 3833
3391.95 3840
3392.50 3868
3393.05 4009
3393.60 4133
3394.15 4311
3394.70 4677
3395.24 5275
3395.79 5509
3396.34 5998
3396.89 6516
3397.44 7033
3397.99 7550
3398.54 8028
3399.09 8226
3399.64 8282
3400.19 8269
3400.74 8022
3401.29 7669
3401.84 7300
3402.39 6692
3402.94 6381
3403.49 5604
3404.04 5080
3404.59 4809
3405.14 4467
3405.69 4174
3406.24 3766
3406.79 3779
3407.34 3864
3407.89 3826
3408.44 3667
3409.00 3733
3409.55 3572
3410.10 3719
3410.65 3723
3411.20 3746
3411.75 3924
3412.30 3960
3412.85 3855
3413.40 3843
3413.95 3949
3414.50 3911
3415.05 3780
3415.61 3658
3416.16 3829
3416.71 3915
3417.26 3668
3417.81 3658
3418.36 3680
3418.91 3622
3419.46 3460
3420.02 3533
3420.57 3371
3421.12 3261
3421.67 3428
3422.22 3528
3422.77 3439
3423.33 3348
3423.88 3517
3424.43 3703
3424.98 3885
3425.53 3721
3426.09 3763
3426.64 3570
3427.19 3565
3427.74 3559
3428.29 3400
3428.85 3404
3429.40 3272
3429.95 3131
3430.50 3333
3431.05 3277
3431.61 3128
3432.16 3275
3432.71 3302
3433.26 3229
3433.82 3401
3434.37 3256
3434.92 3414
3435.48 3377
3436.03 3492
3436.58 3404
3437.13 3310
3437.69 3352
3438.24 3419
3438.79 3401
3439.35 3379
3439.90 3532
3440.45 3260
3441.00 3311
3441.56 3339
3442.11 3200
3442.66 3280
3443.22 3136
3443.77 3072
3444.32 3134
3444.88 3128
3445.43 3150
3445.98 3062
3446.54 3238
3447.09 3070
3447.65 2950
3448.20 3034
3448.75 3125
3449.31 3012
3449.86 2967
3450.41 2920
3450.97 2850
3451.52 3006
3452.08 2946
3452.63 2840
3453.19 2941
3453.74 2760
3454.29 2863
3454.85 2785
3455.40 2829
3455.96 2856
3456.51 2961
3457.07 2924
3457.62 3040
3458.17 3021
3458.73 3126
3459.28 3145
3459.84 3059
3460.39 3207
3460.95 3230
3461.50 3365
3462.06 3308
3462.61 3306
3463.17 3136
3463.72 3317
3464.28 3372
3464.83 3351
3465.39 3235
3465.94 3246
3466.50 3286
3467.05 3181
3467.61 3172
3468.16 3083
3468.72 3107
3469.27 2918
3469.83 2987
3470.39 3146
3470.94 3125
3471.50 2998
3472.05 3143
3472.61 3359
3473.16 3297
3473.72 3421
3474.27 3419
3474.83 3391
3475.39 3235
3475.94 3204
3476.50 3256
3477.05 3361
3477.61 3335
3478.17 3298
3478.72 3500
3479.28 3488
3479.84 3491
3480.39 3604
3480.95 3489
3481.50 3620
3482.06 3731
3482.62 3755
3483.17 3548
3483.73 3655
3484.29 3562
3484.84 3582
3485.40 3678
3485.96 3534
3486.51 3652
3487.07 3620
3487.63 3818
3488.18 3856
3488.74 4083
3489.30 4493
3489.86 4862
3490.41 5152
3490.97 5360
3491.53 5910
3492.08 6274
3492.64 6497
3493.20 6173
3493.76 6151
3494.31 6359
3494.87 6381
3495.43 6187
3495.99 5778
3496.54 5677
3497.10 5935
3497.66 6250
3498.22 6347
3498.78 6529
3499.33 6802
3499.89 7128
3500.45 7361
3501.01 7412
3501.56 7448
3502.12 7554
3502.68 7750
3503.24 7445
3503.80 7496
3504.36 7535
3504.91 7902
3505.47 8074
3506.03 7970
3506.59 7999
3507.15 7602
3507.71 7260
3508.26 6910
3508.82 6586
3509.38 6139
3509.94 5505
3510.50 5417
3511.06 5154
3511.62 4732
3512.18 4543
3512.73 3965
3513.29 3878
3513.85 3886
3514.41 3708
3514.97 3647
3515.53 3512
3516.09 3389
3516.65 3352
3517.21 3505
3517.77 3564
3518.33 3315
3518.88 3371
3519.44 3541
3520.00 3680
3520.56 3601
3521.12 3747
3521.68 3782
3522.24 4001
3522.80 4133
3523.36 4342
3523.92 4341
3524.48 4268
3525.04 4359
3525.60 4373
3526.16 4187
3526.72 4065
3527.28 4069
3527.84 3847
3528.40 3782
3528.96 3715
3529.52 3541
3530.08 3363
3530.64 3447
3531.20 3361
3531.76 3391
3532.32 3360
3532.88 3535
3533.44 3513
3534.00 3395
3534.57 3326
3535.13 3449
3535.69 3400
3536.25 3323
3536.81 3272
3537.37 3327
3537.93 3501
3538.49 3400
3539.05 3447
3539.61 3309
3540.17 3401
3540.74 3252
3541.30 3322
3541.86 3289
3542.42 3265
3542.98 3242
3543.54 3270
3544.10 3329
3544.66 3392
3545.23 3348
3545.79 3233
3546.35 3318
3546.91 3288
3547.47 3154
3548.03 3078
3548.60 2995
3549.16 3079
3549.72 2923
3550.28 2819
3550.84 2864
3551.41 2846
3551.97 2789
3552.53 2819
3553.09 2925
3553.65 2977
3554.22 2871
3554.78 2967
3555.34 2926
3555.90 2797
3556.46 2768
3557.03 2872
3557.59 2761
3558.15 2903
3558.71 2957
3559.28 2907
3559.84 2822
3560.40 2949
3560.97 2974
3561.53 2983
3562.09 3080
3562.65 2951
3563.22 2846
3563.78 2844
3564.34 2915
3564.91 2912
3565.47 3031
3566.03 3014
3566.60 3164
3567.16 3123
3567.72 3006
3568.28 3001
3568.85 2964
3569.41 2970
3569.98 2891
3570.54 2944
3571.10 2885
3571.67 2899
3572.23 2832
3572.79 2861
3573.36 2702
3573.92 2725
3574.48 2903
3575.05 2911
3575.61 2888
3576.18 2983
3576.74 2914
3577.30 2852
3577.87 2856
3578.43 2706
3579.00 2743
3579.56 2858
3580.12 2708
3580.69 2781
3581.25 2725
3581.82 2711
3582.38 2679
3582.95 2742
3583.51 2900
3584.08 2728
3584.64 2650
3585.20 2744
3585.77 2697
3586.33 2644
3586.90 2642
3587.46 2733
3588.03 2691
3588.59 2765
3589.16 2764
3589.72 2750
3590.29 2740
3590.85 2811
3591.42 2835
3591.98 2867
3592.55 2756
3593.11 2835
3593.68 2899
3594.24 2837
3594.81 2872
3595.38 2804
3595.94 2963
3596.51 2814
3597.07 2758
3597.64 2902
3598.20 2950
3598.77 2925
3599.34 3018
3599.90 2910
3600.47 2971
3601.03 2933
3601.60 2901
3602.16 2868
3602.73 2907
3603.30 2827
3603.86 2763
3604.43 2741
3605.00 2833
3605.56 2810
3606.13 2705
3606.69 2552
3607.26 2546
3607.83 2536
3608.39 2518
3608.96 2600
3609.53 2604
3610.09 2689
3610.66 2581
3611.23 2509
3611.79 2570
3612.36 2572
3612.93 2641
3613.49 2631
3614.06 2816
3614.63 3112
3615.19 3216
3615.76 3495
3616.33 3796
3616.90 4186
3617.46 4616
3618.03 4855
3618.60 5169
3619.16 5059
3619.73 4941
3620.30 4820
3620.87 4848
3621.43 4599
3622.00 4336
3622.57 3948
3623.14 3630
3623.70 3428
3624.27 3091
3624.84 3076
3625.41 2865
3625.98 2802
3626.54 2728
3627.11 2737
3627.68 2616
3628.25 2630
3628.82 2527
3629.38 2532
3629.95 2622
3630.52 2685
3631.09 2853
3631.66 2744
3632.22 2727
3632.79 2674
3633.36 2667
3633.93 2752
3634.50 2721
3635.07 2742
3635.64 2759
3636.20 2752
3636.77 2728
3637.34 2688
3637.91 2925
3638.48 2881
3639.05 2992
3639.62 3098
3640.19 3224
3640.76 3204
3641.32 3357
3641.89 3459
3642.46 3453
3643.03 3271
3643.60 3302
3644.17 3441
3644.74 3328
3645.31 3258
3645.88 3198
3646.45 3107
3647.02 3233
3647.59 3149
3648.16 3143
3648.73 3121
3649.30 3028
3649.87 3257
3650.44 3214
3651.01 3249
3651.57 3413
3652.14 3404
3652.71 3179
3653.28 3425
3653.85 3408
3654.42 3370
3654.99 3456
3655.57 3669
3656.14 3656
3656.71 3926
3657.28 3738
3657.85 3974
3658.42 3828
3658.99 3819
3659.56 4171
3660.13 4029
3660.70 4094
3661.27 4026
3661.84 3934
3662.41 3810
3662.98 3596
3663.55 3590
3664.12 3281
3664.69 3269
3665.26 3363
3665.84 3345
3666.41 3351
3666.98 3310
3667.55 3240
3668.12 3308
3668.69 3215
3669.26 3134
3669.83 3075
3670.40 3162
3670.98 2862
3671.55 3110
3672.12 3168
3672.69 3240
3673.26 3275
3673.83 3203
3674.41 3293
3674.98 3283
3675.55 3161
3676.12 3134
3676.69 3356
3677.26 3337
3677.84 3385
3678.41 3181
3678.98 3171
3679.55 3399
3680.12 3159
3680.70 2967
3681.27 3055
3681.84 3086
3682.41 3110
3682.99 3155
3683.56 3048
3684.13 3051
3684.70 3229
3685.27 3340
3685.85 3539
3686.42 3435
3686.99 3702
3687.57 3764
3688.14 4006
3688.71 4063
3689.28 4317
3689.86 4420
3690.43 4691
3691.00 4621
3691.58 4382
3692.15 4208
3692.72 4067
3693.29 3761
3693.87 3815
3694.44 3568
3695.01 3319
3695.59 3056
3696.16 3119
3696.73 3100
3697.31 3063
3697.88 3092
3698.45 3126
3699.03 3050
3699.60 3096
3700.17 3165
3700.75 3153
3701.32 3266
3701.90 3177
3702.47 3133
3703.04 3141
3703.62 3196
3704.19 3106
3704.77 3124
3705.34 3089
3705.91 3154
3706.49 3238
3707.06 3252
3707.64 3055
3708.21 3116
3708.78 3166
3709.36 3202
3709.93 3214
3710.51 3117
3711.08 3103
3711.66 3065
3712.23 3169
3712.81 3058
3713.38 2766
3713.96 2984
3714.53 3023
3715.11 2908
3715.68 2861
3716.25 2831
3716.83 2896
3717.40 2880
3717.98 2749
3718.55 2559
3719.13 2798
3719.71 2880
3720.28 2802
3720.86 2864
3721.43 2942
3722.01 2613
3722.58 2671
3723.16 2711
3723.73 2694
3724.31 2613
3724.88 2560
3725.46 2660
3726.03 2656
3726.61 2633
3727.19 2794
3727.76 2810
3728.34 2597
3728.91 2735
3729.49 2788
3730.07 2929
3730.64 2922
3731.22 3039
3731.79 3103
3732.37 3160
3732.95 3218
3733.52 3176
3734.10 3133
3734.67 3073
3735.25 3333
3735.83 3421
3736.40 3137
3736.98 3110
3737.56 2955
3738.13 2921
3738.71 2828
3739.29 2806
3739.86 2643
3740.44 2625
3741.02 2666
3741.59 2536
3742.17 2548
3742.75 2529
3743.32 2395
3743.90 2478
3744.48 2627
3745.06 2717
3745.63 2555
3746.21 2699
3746.79 2720
3747.36 2676
3747.94 2603
3748.52 2715
3749.10 2578
3749.67 2441
3750.25 2522
3750.83 2507
3751.41 2466
3751.98 2508
3752.56 2483
3753.14 2453
3753.72 2414
3754.30 2457
3754.87 2452
3755.45 2323
3756.03 2288
3756.61 2242
3757.19 2336
3757.76 2412
3758.34 2406
3758.92 2483
3759.50 2385
3760.08 2408
3760.65 2585
3761.23 2640
3761.81 2476
3762.39 2461
3762.97 2441
3763.55 2522
3764.13 2499
3764.70 2589
3765.28 2509
3765.86 2452
3766.44 2412
3767.02 2426
3767.60 2415
3768.18 2490
3768.76 2475
3769.33 2384
3769.91 2463
3770.49 2503
3771.07 2447
3771.65 2433
3772.23 2512
3772.81 2636
3773.39 2545
3773.97 2520
3774.55 2379
3775.13 2508
3775.71 2477
3776.29 2471
3776.87 2490
3777.45 2441
3778.02 2247
3778.60 2363
3779.18 2348
3779.76 2379
3780.34 2484
3780.92 2407
3781.50 2368
3782.08 2342
3782.66 2558
3783.24 2312
3783.82 2377
3784.40 2396
3784.98 2391
3785.56 2353
3786.14 2394
3786.72 2417
3787.31 2391
3787.89 2315
3788.47 2379
3789.05 2427
3789.63 2242
3790.21 2282
3790.79 2365
3791.37 2298
3791.95 2351
3792.53 2285
3793.11 2405
3793.69 2402
3794.27 2308
3794.85 2317
3795.43 2362
3796.02 2347
3796.60 2470
3797.18 2398
3797.76 2404
3798.34 2402
3798.92 2264
3799.50 2470
3800.08 2483
3800.67 2272
3801.25 2350
3801.83 2391
3802.41 2379
3802.99 2354
3803.57 2300
3804.16 2469
3804.74 2521
3805.32 2469
3805.90 2571
3806.48 2757
3807.06 2682
3807.65 2567
3808.23 2780
3808.81 2841
3809.39 2850
3809.97 2701
3810.56 2667
3811.14 2647
3811.72 2695
3812.30 2819
3812.89 2826
3813.47 2706
3814.05 2655
3814.63 2654
3815.21 2562
3815.80 2626
3816.38 2636
3816.96 2521
3817.55 2463
3818.13 2523
3818.71 2532
3819.29 2520
3819.88 2386
3820.46 2300
3821.04 2317
3821.63 2395
3822.21 2351
3822.79 2234
3823.37 2231
3823.96 2308
3824.54 2237
3825.12 2340
3825.71 2376
3826.29 2225
3826.87 2273
3827.46 2326
3828.04 2260
3828.62 2290
3829.21 2280
3829.79 2298
3830.38 2351
3830.96 2414
3831.54 2427
3832.13 2206
3832.71 2314
3833.29 2412
3833.88 2268
3834.46 2186
3835.05 2197
3835.63 2290
3836.21 2301
3836.80 2365
3837.38 2237
3837.97 2198
3838.55 2272
3839.14 2395
3839.72 2296
3840.30 2326
3840.89 2307
3841.47 2199
3842.06 2138
3842.64 2262
3843.23 2179
3843.81 2224
3844.40 2223
3844.98 2135
3845.57 2281
3846.15 2315
3846.74 2297
3847.32 2355
3847.91 2365
3848.49 2297
3849.08 2260
3849.66 2347
3850.25 2294
3850.83 2282
3851.42 2465
3852.00 2261
3852.59 2384
3853.17 2398
3853.76 2434
3854.34 2307
3854.93 2372
3855.51 2473
3856.10 2439
3856.69 2487
3857.27 2575
3857.86 2672
3858.44 2684
3859.03 2776
3859.62 3020
3860.20 3109
3860.79 3377
3861.37 3387
3861.96 3489
3862.55 3633
3863.13 3645
3863.72 3785
3864.30 3846
3864.89 3603
3865.48 3440
3866.06 3250
3866.65 3173
3867.24 3020
3867.82 2852
3868.41 2694
3869.00 2604
3869.58 2615
3870.17 2503
3870.76 2514
3871.34 2489
3871.93 2472
3872.52 2551
3873.10 2529
3873.69 2595
3874.28 2561
3874.86 2620
3875.45 2514
3876.04 2658
3876.63 2791
3877.21 2804
3877.80 2710
3878.39 2451
3878.97 2515
3879.56 2530
3880.15 2423
3880.74 2298
3881.32 2384
3881.91 2321
3882.50 2263
3883.09 2279
3883.67 2264
3884.26 2174
3884.85 2291
3885.44 2277
3886.03 2316
3886.61 2312
3887.20 2364
3887.79 2469
3888.38 2586
3888.97 2791
3889.55 2643
3890.14 2691
3890.73 2818
3891.32 3024
3891.91 2862
3892.50 2923
3893.08 2764
3893.67 2734
3894.26 2694
3894.85 2764
3895.44 2656
3896.03 2586
3896.62 2644
3897.20 2628
3897.79 2554
3898.38 2550
3898.97 2562
3899.56 2544
3900.15 2590
3900.74 2477
3901.33 2606
3901.92 2741
3902.51 2699
3903.09 2537
3903.68 2639
3904.27 2713
3904.86 2754
3905.45 2637
3906.04 2609
3906.63 2570
3907.22 2666
3907.81 2426
3908.40 2525
3908.99 2504
3909.58 2565
3910.17 2508
3910.76 2485
3911.35 2431
3911.94 2382
3912.53 2309
3913.12 2190
3913.71 2223
3914.30 2172
3914.89 2160
3915.48 2239
3916.07 2123
3916.66 2161
3917.25 2240
3917.84 2275
3918.43 2261
3919.02 2247
3919.61 2333
3920.20 2317
3920.79 2314
3921.38 2477
3921.97 2330
3922.56 2394
3923.15 2348
3923.74 2345
3924.33 2297
3924.93 2347
3925.52 2394
3926.11 2265
3926.70 2352
3927.29 2181
3927.88 2035
3928.47 2112
3929.06 2179
3929.65 2244
3930.24 2283
3930.84 2218
3931.43 2150
3932.02 2110
3932.61 2165
3933.20 2117
3933.79 2155
3934.38 2051
3934.98 2044
3935.57 2002
3936.16 2139
3936.75 2229
3937.34 2263
3937.94 2071
3938.53 2093
3939.12 2154
3939.71 2292
3940.30 2116
3940.89 2166
3941.49 2147
3942.08 2239
3942.67 2332
3943.26 2271
3943.86 2271
3944.45 2206
3945.04 2296
3945.63 2314
3946.23 2238
3946.82 2132
3947.41 2239
3948.00 2234
3948.60 2271
3949.19 2218
3949.78 2179
3950.37 2027
3950.97 2227
3951.56 2317
3952.15 2293
3952.74 2354
3953.34 2331
3953.93 2292
3954.52 2300
3955.12 2344
3955.71 2373
3956.30 2450
3956.90 2462
3957.49 2471
3958.08 2396
3958.68 2428
3959.27 2415
3959.86 2404
3960.46 2392
3961.05 2372
3961.64 2363
3962.24 2149
3962.83 2013
3963.43 2178
3964.02 2178
3964.61 2054
3965.21 2118
3965.80 2229
3966.39 2203
3966.99 2269
3967.58 2259
3968.18 2145
3968.77 2167
3969.36 2214
3969.96 2248
3970.55 2138
3971.15 2124
3971.74 2196
3972.34 2234
3972.93 2166
3973.53 2094
3974.12 2036
3974.71 2135
3975.31 2140
3975.90 2083
3976.50 2159
3977.09 2320
3977.69 2270
3978.28 2305
3978.88 2276
3979.47 2192
3980.07 2221
3980.66 2227
3981.26 2027
3981.85 2211
3982.45 2354
3983.04 2328
3983.64 2303
3984.23 2285
3984.83 2203
3985.42 2258
3986.02 2307
3986.62 2255
3987.21 2335
3987.81 2271
3988.40 2312
3989.00 2407
3989.59 2362
3990.19 2325
3990.78 2288
3991.38 2232
3991.98 2184
3992.57 2116
3993.17 2283
3993.76 2209
3994.36 2216
3994.96 2374
3995.55 2327
3996.15 2356
3996.74 2288
3997.34 2239
3997.94 2299
3998.53 2369
3999.13 2275
3999.73 2299
4000.32 2319
4000.92 2241
4001.52 2269
4002.11 2264
4002.71 2308
4003.31 2214
4003.90 2215
4004.50 2329
4005.10 2298
4005.69 2436
4006.29 2452
4006.89 2447
4007.48 2347
4008.08 2402
4008.68 2427
4009.28 2431
4009.87 2443
4010.47 2322
4011.07 2399
4011.66 2322
4012.26 2475
4012.86 2606
4013.46 2587
4014.05 2495
4014.65 2513
4015.25 2488
4015.85 2585
4016.45 2575
4017.04 2606
4017.64 2634
4018.24 2700
4018.84 2741
4019.43 2434
4020.03 2441
4020.63 2495
4021.23 2433
4021.83 2447
4022.42 2491
4023.02 2477
4023.62 2456
4024.22 2517
4024.82 2590
4025.42 2539
4026.01 2585
4026.61 2483
4027.21 2506
4027.81 2529
4028.41 2516
4029.01 2627
4029.61 2760
4030.20 2633
4030.80 2569
4031.40 2545
4032.00 2677
4032.60 2699
4033.20 2473
4033.80 2586
4034.40 2440
4035.00 2520
4035.59 2585
4036.19 2587
4036.79 2502
4037.39 2667
4037.99 2493
4038.59 2286
4039.19 2152
4039.79 2212
4040.39 2226
4040.99 2279
4041.59 2350
4042.19 2283
4042.79 2325
4043.39 2312
4043.99 2236
4044.59 2344
4045.19 2320
4045.79 2275
4046.39 2266
4046.99 2235
4047.59 2171
4048.19 2237
4048.79 2378
4049.39 2431
4049.99 2421
4050.59 2396
4051.19 2589
4051.79 2645
4052.39 2721
4052.99 2663
4053.59 2606
4054.19 2649
4054.79 2456
4055.39 2505
4055.99 2376
4056.59 2429
4057.19 2390
4057.79 2329
4058.39 2269
4059.00 2159
4059.60 2071
4060.20 2104
4060.80 2076
4061.40 2128
4062.00 2128
4062.60 2203
4063.20 1941
4063.80 2013
4064.40 2057
4065.01 1955
4065.61 2047
4066.21 2025
4066.81 1883
4067.41 2042
4068.01 2103
4068.61 1977
4069.22 2066
4069.82 2071
4070.42 2027
4071.02 2007
4071.62 1896
4072.23 1922
4072.83 1964
4073.43 1927
4074.03 2118
4074.63 2039
4075.23 2001
4075.84 2089
4076.44 2116
4077.04 2198
4077.64 2203
4078.25 2189
4078.85 2134
4079.45 2033
4080.05 2129
4080.66 2034
4081.26 2034
4081.86 2134
4082.46 1978
4083.07 2081
4083.67 2115
4084.27 2096
4084.87 1951
4085.48 2022
4086.08 2115
4086.68 2047
4087.29 1981
4087.89 2062
4088.49 2019
4089.09 2056
4089.70 2054
4090.30 1992
4090.90 2079
4091.51 1964
4092.11 2045
4092.71 1953
4093.32 1973
4093.92 2023
4094.52 2055
4095.13 2017
4095.73 2089
4096.34 2035
4096.94 1978
4097.54 2117
4098.15 2096
4098.75 1950
4099.35 1916
4099.96 1917
4100.56 1793
4101.17 1889
4101.77 1907
4102.37 1867
4102.98 1950
4103.58 1925
4104.19 1987
4104.79 1954
4105.39 1787
4106.00 1865
4106.60 1831
4107.21 1855
4107.81 1807
4108.42 1758
4109.02 2036
4109.63 1927
4110.23 1908
4110.84 1926
4111.44 1910
4112.04 1913
4112.65 1820
4113.25 1927
4113.86 1964
4114.46 2008
4115.07 2021
4115.67 2014
4116.28 2055
4116.88 2135
4117.49 2073
4118.09 2090
4118.70 2046
4119.31 2054
4119.91 2194
4120.52 2213
4121.12 2197
4121.73 2174
4122.33 2104
4122.94 2158
4123.54 2107
4124.15 2245
4124.76 2185
4125.36 2064
4125.97 2203
4126.57 2157
4127.18 2018
4127.78 1926
4128.39 1919
4129.00 2035
4129.60 2015
4130.21 1996
4130.81 1940
4131.42 1905
4132.03 2008
4132.63 2114
4133.24 2052
4133.85 1972
4134.45 2073
4135.06 2164
4135.67 2114
4136.27 2254
4136.88 2356
4137.49 2322
4138.09 2325
4138.70 2324
4139.31 2371
4139.91 2319
4140.52 2537
4141.13 2411
4141.73 2480
4142.34 2408
4142.95 2361
4143.55 2305
4144.16 2232
4144.77 2383
4145.38 2340
4145.98 2204
4146.59 2160
4147.20 1948
4147.81 2000
4148.41 2079
4149.02 2079
4149.63 2042
4150.24 1827
4150.84 1870
4151.45 1907
4152.06 1831
4152.67 1928
4153.27 1906
4153.88 1937
4154.49 1967
4155.10 1939
4155.71 1918
4156.31 1898
4156.92 1949
4157.53 1903
4158.14 1861
4158.75 1821
4159.35 1968
4159.96 1963
4160.57 1949
4161.18 2060
4161.79 2110
4162.40 2036
4163.00 2082
4163.61 2077
4164.22 2214
4164.83 2331
4165.44 2228
4166.05 2144
4166.66 2168
4167.27 2218
4167.87 2125
4168.48 2238
4169.09 2094
4169.70 2103
4170.31 2164
4170.92 2110
4171.53 1960
4172.14 1960
4172.75 1967
4173.36 2103
4173.97 2020
4174.58 2126
4175.18 2146
4175.79 2224
4176.40 2337
4177.01 2258
4177.62 2426
4178.23 2491
4178.84 2366
4179.45 2279
4180.06 2279
4180.67 2241
4181.28 2089
4181.89 2203
4182.50 2196
4183.11 2062
4183.72 2106
4184.33 2053
4184.94 1966
4185.55 1977
4186.16 2043
4186.77 1987
4187.38 2007
4187.99 2059
4188.60 2014
4189.21 2051
4189.82 2024
4190.43 2080
4191.04 2157
4191.66 2185
4192.27 2431
4192.88 2420
4193.49 2548
4194.10 2659
4194.71 2669
4195.32 2633
4195.93 2716
4196.54 2748
4197.15 2724
4197.76 2593
4198.38 2439
4198.99 2496
4199.60 2478
4200.21 2433
4200.82 2416
4201.43 2263
4202.04 2253
4202.65 2247
4203.27 2250
4203.88 2140
4204.49 2120
4205.10 2182
4205.71 2070
4206.32 2135
4206.94 2173
4207.55 2159
4208.16 2194
4208.77 2177
4209.38 2075
4209.99 2007
4210.61 2103
4211.22 2151
4211.83 2224
4212.44 2242
4213.06 2188
4213.67 2247
4214.28 2333
4214.89 2419
4215.50 2312
4216.12 2222
4216.73 2372
4217.34 2425
4217.95 2639
4218.57 2619
4219.18 2916
4219.79 3025
4220.40 3082
4221.02 3117
4221.63 3378
4222.24 3474
4222.86 3566
4223.47 3658
4224.08 3675
4224.69 3722
4225.31 3860
4225.92 3770
4226.53 3548
4227.15 3413
4227.76 3420
4228.37 3298
4228.99 3417
4229.60 3338
4230.21 3398
4230.83 3374
4231.44 3255
4232.05 3130
4232.67 3092
4233.28 3446
4233.90 3559
4234.51 3773
4235.12 3641
4235.74 3482
4236.35 3548
4236.96 3306
4237.58 3311
4238.19 3181
4238.81 3020
4239.42 3080
4240.03 2818
4240.65 2677
4241.26 2679
4241.88 2646
4242.49 2568
4243.11 2528
4243.72 2489
4244.33 2559
4244.95 2412
4245.56 2549
4246.18 2405
4246.79 2455
4247.41 2553
4248.02 2678
4248.64 2737
4249.25 2762
4249.87 2759
4250.48 2536
4251.10 2501
4251.71 2505
4252.33 2529
4252.94 2413
4253.56 2347
4254.17 2315
4254.79 2337
4255.40 2327
4256.02 2430
4256.63 2321
4257.25 2318
4257.86 2331
4258.48 2255
4259.09 2170
4259.71 2220
4260.33 2267
4260.94 2186
4261.56 2198
4262.17 2350
4262.79 2314
4263.40 2355
4264.02 2348
4264.64 2223
4265.25 2258
4265.87 2290
4266.48 2293
4267.10 2165
4267.72 2416
4268.33 2416
4268.95 2343
4269.57 2284
4270.18 2203
4270.80 2240
4271.41 2284
4272.03 2170
4272.65 2315
4273.26 2220
4273.88 2254
4274.50 2420
4275.11 2268
4275.73 2344
4276.35 2339
4276.96 2196
4277.58 2338
4278.20 2329
4278.81 2225
4279.43 2126
4280.05 2088
4280.67 2153
4281.28 2109
4281.90 1982
4282.52 2114
4283.13 2186
4283.75 2022
4284.37 2036
4284.99 2030
4285.60 2084
4286.22 2023
4286.84 2077
4287.46 2141
4288.07 1981
4288.69 2072
4289.31 2077
4289.93 2121
4290.55 1986
4291.16 1878
4291.78 1974
4292.40 1893
4293.02 1919
4293.63 1966
4294.25 2001
4294.87 1944
4295.49 1857
4296.11 1979
4296.73 2080
4297.34 2056
4297.96 2068
4298.58 1964
4299.20 1948
4299.82 2001
4300.44 2024
4301.05 2116
4301.67 2046
4302.29 2022
4302.91 2066
4303.53 2023
4304.15 1982
4304.77 2054
4305.39 1943
4306.00 2065
4306.62 2158
4307.24 2057
4307.86 1990
4308.48 2146
4309.10 2029
4309.72 1969
4310.34 1983
4310.96 2031
4311.58 1993
4312.20 2109
4312.82 2162
4313.43 2173
4314.05 2001
4314.67 1973
4315.29 1936
4315.91 2039
4316.53 2062
4317.15 2100
4317.77 2155
4318.39 1991
4319.01 2130
4319.63 2339
4320.25 2236
4320.87 2288
4321.49 2345
4322.11 2404
4322.73 2385
4323.35 2450
4323.97 2488
4324.59 2685
4325.21 2655
4325.83 2631
4326.45 2655
4327.07 2538
4327.69 2535
4328.31 2638
4328.94 2493
4329.56 2276
4330.18 2287
4330.80 2362
4331.42 2250
4332.04 2118
4332.66 2215
4333.28 2227
4333.90 2269
4334.52 2320
4335.14 2481
4335.76 2601
4336.39 2608
4337.01 2895
4337.63 3002
4338.25 3023
4338.87 2948
4339.49 2884
4340.11 2845
4340.73 2830
4341.36 2688
4341.98 2734
4342.60 2696
4343.22 2814
4343.84 2925
4344.46 2979
4345.08 3157
4345.71 3370
4346.33 3453
4346.95 3423
4347.57 3670
4348.19 3819
4348.82 3567
4349.44 3560
4350.06 3180
4350.68 3113
4351.30 2958
4351.93 2734
4352.55 2670
4353.17 2458
4353.79 2508
4354.42 2304
4355.04 2208
4355.66 2347
4356.28 2411
4356.91 2219
4357.53 2268
4358.15 2229
4358.77 2324
4359.40 2303
4360.02 2383
4360.64 2213
4361.26 2379
4361.89 2322
4362.51 2418
4363.13 2258
4363.76 2336
4364.38 2307
4365.00 2315
4365.63 2285
4366.25 2366
4366.87 2363
4367.50 2403
4368.12 2157
4368.74 2122
4369.37 2134
4369.99 2115
4370.61 2086
4371.24 2176
4371.86 2117
4372.48 2142
4373.11 2034
4373.73 2115
4374.36 2102
4374.98 2073
4375.60 1986
4376.23 2159
4376.85 2081
4377.48 2170
4378.10 2215
4378.72 2379
4379.35 2344
4379.97 2144
4380.60 2130
4381.22 2211
4381.84 2217
4382.47 2223
4383.09 2220
4383.72 2119
4384.34 2117
4384.97 2274
4385.59 2111
4386.22 2258
4386.84 2039
4387.47 2009
4388.09 2007
4388.72 1912
4389.34 2015
4389.96 2012
4390.59 2030
4391.21 2131
4391.84 2017
4392.47 2062
4393.09 2126
4393.72 2034
4394.34 1965
4394.97 1886
4395.59 1970
4396.22 1967
4396.84 2053
4397.47 2029
4398.09 1820
4398.72 2049
4399.34 2021
4399.97 1935
4400.60 2021
4401.22 1957
4401.85 2024
4402.47 2035
4403.10 1953
4403.72 2029
4404.35 1987
4404.98 2000
4405.60 2078
4406.23 2032
4406.85 2025
4407.48 2058
4408.11 2135
4408.73 2120
4409.36 1978
4409.99 2072
4410.61 2120
4411.24 1867
4411.87 1892
4412.49 1960
4413.12 1971
4413.74 1910
4414.37 1990
4415.00 1933
4415.62 1829
4416.25 1862
4416.88 2011
4417.51 2102
4418.13 2120
4418.76 1958
4419.39 1916
4420.01 1915
4420.64 1831
4421.27 1839
4421.89 1864
4422.52 1876
4423.15 1956
4423.78 1858
4424.40 1813
4425.03 1858
4425.66 1812
4426.29 1825
4426.91 1831
4427.54 1841
4428.17 1723
4428.80 1636
4429.42 1700
4430.05 1792
4430.68 1885
4431.31 1700
4431.94 1756
4432.56 1823
4433.19 1908
4433.82 1958
4434.45 1881
4435.08 1857
4435.70 1819
4436.33 1862
4436.96 1815
4437.59 1799
4438.22 1809
4438.85 1919
4439.47 1849
4440.10 1831
4440.73 1834
4441.36 1795
4441.99 1869
4442.62 1719
4443.25 1823
4443.87 1885
4444.50 1929
4445.13 1939
4445.76 1987
4446.39 1982
4447.02 2064
4447.65 2206
4448.28 2046
4448.91 2119
4449.54 1979
4450.16 2175
4450.79 2105
4451.42 2092
4452.05 1979
4452.68 2089
4453.31 1883
4453.94 2039
4454.57 2176
4455.20 2080
4455.83 2066
4456.46 2078
4457.09 1992
4457.72 1972
4458.35 1955
4458.98 1988
4459.61 2107
4460.24 2030
4460.87 2007
4461.50 1940
4462.13 1921
4462.76 1845
4463.39 1789
4464.02 1795
4464.65 1775
4465.28 1818
4465.91 1758
4466.54 1762
4467.17 1707
4467.80 1658
4468.43 1773
4469.06 1823
4469.69 1789
4470.32 1683
4470.95 1629
4471.58 1767
4472.21 1793
4472.85 1721
4473.48 1751
4474.11 1834
4474.74 1697
4475.37 1747
4476.00 1755
4476.63 1634
4477.26 1715
4477.89 1787
4478.52 1782
4479.16 1838
4479.79 1786
4480.42 1737
4481.05 1939
4481.68 1855
4482.31 1950
4482.94 1868
4483.58 1887
4484.21 1870
4484.84 1801
4485.47 1801
4486.10 1833
4486.73 1872
4487.37 1918
4488.00 1935
4488.63 1831
4489.26 1834
4489.89 1973
4490.53 1899
4491.16 1931
4491.79 1871
4492.42 1791
4493.05 1739
4493.69 1719
4494.32 1727
4494.95 1800
4495.58 1770
4496.22 1789
4496.85 1780
4497.48 1857
4498.11 1854
4498.75 1889
4499.38 2082
4500.01 2070
4500.64 2058
4501.28 2022
4501.91 2116
4502.54 2281
4503.18 2350
4503.81 2207
4504.44 2226
4505.07 2299
4505.71 2146
4506.34 2278
4506.97 2279
4507.61 2082
4508.24 2050
4508.87 2170
4509.51 2040
4510.14 2064
4510.77 2154
4511.41 2143
4512.04 2085
4512.68 2024
4513.31 1960
4513.94 2041
4514.58 2017
4515.21 2131
4515.84 1988
4516.48 1921
4517.11 1866
4517.75 1867
4518.38 1881
4519.01 1923
4519.65 1925
4520.28 1795
4520.92 1969
4521.55 1883
4522.18 1991
4522.82 2076
4523.45 2005
4524.09 1995
4524.72 1806
4525.36 1913
4525.99 2050
4526.63 2226
4527.26 2249
4527.90 2393
4528.53 2482
4529.16 2638
4529.80 2928
4530.43 3096
4531.07 3218
4531.70 3294
4532.34 3511
4532.97 3545
4533.61 3525
4534.24 3378
4534.88 3314
4535.51 3118
4536.15 2816
4536.79 2656
4537.42 2423
4538.06 2209
4538.69 2157
4539.33 2052
4539.96 1986
4540.60 1845
4541.23 1889
4541.87 2019
4542.50 1946
4543.14 1767
4543.78 1818
4544.41 1798
4545.05 1965
4545.68 1835
4546.32 1812
4546.96 1932
4547.59 1983
4548.23 1974
4548.86 1990
4549.50 1781
4550.14 1780
4550.77 1974
4551.41 1936
4552.05 1860
4552.68 2016
4553.32 1907
4553.96 1893
4554.59 1839
4555.23 1706
4555.86 1883
4556.50 1962
4557.14 2000
4557.78 1878
4558.41 1990
4559.05 1833
4559.69 1885
4560.32 1816
4560.96 1838
4561.60 1709
4562.23 1821
4562.87 1850
4563.51 1792
4564.15 1848
4564.78 1689
4565.42 1776
4566.06 1821
4566.69 1803
4567.33 1919
4567.97 2096
4568.61 2018
4569.24 1962
4569.88 1978
4570.52 2030
4571.16 2104
4571.80 2094
4572.43 1993
4573.07 2071
4573.71 1964
4574.35 1919
4574.98 2010
4575.62 1889
4576.26 1820
4576.90 1863
4577.54 1959
4578.18 1999
4578.81 2039
4579.45 2036
4580.09 1915
4580.73 1884
4581.37 1939
4582.01 1922
4582.64 1938
4583.28 1944
4583.92 1851
4584.56 1870
4585.20 1862
4585.84 1959
4586.48 2049
4587.11 2061
4587.75 1992
4588.39 2070
4589.03 2141
4589.67 2326
4590.31 2465
4590.95 2419
4591.59 2396
4592.23 2397
4592.87 2713
4593.51 2656
4594.14 2443
4594.78 2379
4595.42 2249
4596.06 2063
4596.70 2027
4597.34 1891
4597.98 1959
4598.62 2019
4599.26 2019
4599.90 2103
4600.54 1924
4601.18 2016
4601.82 2096
4602.46 2272
4603.10 2380
4603.74 2469
4604.38 2497
4605.02 2507
4605.66 2409
4606.30 2503
4606.94 2463
4607.58 2667
4608.22 2722
4608.86 2495
4609.50 2341
4610.14 2217
4610.78 2264
4611.42 2207
4612.06 2120
4612.70 2131
4613.34 2123
4613.99 2180
4614.63 2019
4615.27 1988
4615.91 1915
4616.55 2037
4617.19 2003
4617.83 1914
4618.47 1926
4619.11 1957
4619.75 1938
4620.39 1947
4621.04 1854
4621.68 1852
4622.32 1933
4622.96 1851
4623.60 1873
4624.24 1820
4624.88 1973
4625.53 1970
4626.17 1848
4626.81 1919
4627.45 1840
4628.09 1862
4628.73 1814
4629.38 1866
4630.02 1897
4630.66 1890
4631.30 1850
4631.94 1936
4632.58 1911
4633.23 1809
4633.87 1869
4634.51 1869
4635.15 1961
4635.80 2018
4636.44 2064
4637.08 2095
4637.72 2115
4638.36 2076
4639.01 2026
4639.65 2045
4640.29 2147
4640.93 2095
4641.58 2037
4642.22 2034
4642.86 1841
4643.51 2069
4644.15 2104
4644.79 1954
4645.43 1989
4646.08 1974
4646.72 2010
4647.36 1965
4648.01 1920
4648.65 1898
4649.29 1888
4649.94 2036
4650.58 1941
4651.22 2038
4651.87 2210
4652.51 2213
4653.15 2141
4653.80 1986
4654.44 2283
4655.08 2156
4655.73 2200
4656.37 2179
4657.01 2129
4657.66 1931
4658.30 2023
4658.94 2061
4659.59 2032
4660.23 1987
4660.88 2011
4661.52 2139
4662.16 2170
4662.81 1994
4663.45 2014
4664.10 1985
4664.74 1872
4665.39 1865
4666.03 2014
4666.67 1896
4667.32 1760
4667.96 1760
4668.61 1788
4669.25 1673
4669.90 1632
4670.54 1755
4671.19 1737
4671.83 1651
4672.47 1648
4673.12 1774
4673.76 1704
4674.41 1734
4675.05 1778
4675.70 1741
4676.34 1780
4676.99 1773
4677.63 1839
4678.28 1785
4678.92 1723
4679.57 1737
4680.22 1674
4680.86 1711
4681.51 1797
4682.15 1657
4682.80 1834
4683.44 1792
4684.09 1807
4684.73 1844
4685.38 1802
4686.03 1864
4686.67 1934
4687.32 1896
4687.96 1875
4688.61 1819
4689.25 1851
4689.90 1950
4690.55 1898
4691.19 1798
4691.84 1815
4692.48 1742
4693.13 1750
4693.78 1708
4694.42 1659
4695.07 1728
4695.72 1890
4696.36 1865
4697.01 2037
4697.65 1884
4698.30 2035
4698.95 1890
4699.59 1969
4700.24 2010
4700.89 2038
4701.53 1928
4702.18 1944
4702.83 1935
4703.48 1944
4704.12 1846
4704.77 1913
4705.42 1891
4706.06 1830
4706.71 1756
4707.36 1766
4708.00 1764
4708.65 1848
4709.30 1914
4709.95 1808
4710.59 1881
4711.24 1877
4711.89 1806
4712.54 1800
4713.18 1807
4713.83 1857
4714.48 1864
4715.13 1764
4715.77 1731
4716.42 1877
4717.07 1866
4717.72 1832
4718.37 1869
4719.01 1895
4719.66 1812
4720.31 1899
4720.96 1913
4721.61 1898
4722.25 1936
4722.90 1870
4723.55 1984
4724.20 2020
4724.85 1976
4725.50 1963
4726.14 1957
4726.79 1898
4727.44 1891
4728.09 1975
4728.74 1922
4729.39 1861
4730.04 1824
4730.68 1750
4731.33 1626
4731.98 1758
4732.63 1760
4733.28 1669
4733.93 1704
4734.58 1708
4735.23 1703
4735.88 1712
4736.53 1692
4737.17 1682
4737.82 1693
4738.47 1851
4739.12 1920
4739.77 1896
4740.42 1905
4741.07 1833
4741.72 1787
4742.37 1892
4743.02 1890
4743.67 2017
4744.32 1813
4744.97 1901
4745.62 1948
4746.27 1878
4746.92 1918
4747.57 1886
4748.22 1881
4748.87 1948
4749.52 2044
4750.17 1916
4750.82 2021
4751.47 2093
4752.12 2122
4752.77 2103
4753.42 2023
4754.07 2152
4754.72 2083
4755.37 2034
4756.02 1865
4756.67 1960
4757.32 1953
4757.97 1954
4758.62 1748
4759.27 1841
4759.93 1856
4760.58 1853
4761.23 1917
4761.88 1845
4762.53 1945
4763.18 1955
4763.83 1941
4764.48 2033
4765.13 2043
4765.78 2096
4766.44 2222
4767.09 2222
4767.74 2168
4768.39 2339
4769.04 2308
4769.69 2266
4770.34 2105
4770.99 1987
4771.65 1908
4772.30 1843
4772.95 1892
4773.60 1872
4774.25 1857
4774.91 1915
4775.56 1942
4776.21 1951
4776.86 1895
4777.51 1837
4778.16 1822
4778.82 1882
4779.47 1953
4780.12 1887
4780.77 1985
4781.43 1986
4782.08 2074
4782.73 1985
4783.38 1991
4784.03 2004
4784.69 1897
4785.34 1866
4785.99 1974
4786.64 1843
4787.30 1875
4787.95 1730
4788.60 1868
4789.26 1947
4789.91 1817
4790.56 1824
4791.21 1879
4791.87 1857
4792.52 1838
4793.17 1798
4793.83 1918
4794.48 2026
4795.13 1755
4795.79 1808
4796.44 1819
4797.09 1899
4797.75 2003
4798.40 1873
4799.05 1879
4799.71 1846
4800.36 1850
4801.01 1795
4801.67 1924
4802.32 2020
4802.97 1898
4803.63 1917
4804.28 1864
4804.94 1863
4805.59 1865
4806.24 1766
4806.90 1907
4807.55 1883
4808.21 1836
4808.86 2041
4809.51 1834
4810.17 2033
4810.82 1993
4811.48 1904
4812.13 2032
4812.79 2019
4813.44 1863
4814.09 1869
4814.75 1903
4815.40 1876
4816.06 1930
4816.71 1872
4817.37 1931
4818.02 1956
4818.68 1942
4819.33 1865
4819.99 2055
4820.64 2070
4821.30 2093
4821.95 2166
4822.61 2313
4823.26 2336
4823.92 2361
4824.57 2332
4825.23 2394
4825.88 2544
4826.54 2537
4827.19 2403
4827.85 2377
4828.50 2288
4829.16 2364
4829.81 2291
4830.47 2330
4831.13 2275
4831.78 2243
4832.44 2512
4833.09 2456
4833.75 2660
4834.40 2823
4835.06 2901
4835.72 2936
4836.37 3076
4837.03 3236
4837.68 3374
4838.34 3314
4839.00 3385
4839.65 3428
4840.31 3339
4840.97 3310
4841.62 3191
4842.28 3024
4842.93 2926
4843.59 2769
4844.25 2718
4844.90 2563
4845.56 2585
4846.22 2765
4846.87 2674
4847.53 2623
4848.19 2608
4848.84 2551
4849.50 2614
4850.16 2624
4850.82 2629
4851.47 2501
4852.13 2588
4852.79 2669
4853.44 2687
4854.10 2647
4854.76 2691
4855.42 2770
4856.07 2860
4856.73 2993
4857.39 2954
4858.04 3151
4858.70 3167
4859.36 3407
4860.02 3366
4860.67 3516
4861.33 3514
4861.99 3290
4862.65 3196
4863.31 3008
4863.96 3110
4864.62 3119
4865.28 3088
4865.94 3133
4866.60 3333
4867.25 3257
4867.91 3190
4868.57 3183
4869.23 3186
4869.89 3159
4870.54 2893
4871.20 2719
4871.86 2696
4872.52 2794
4873.18 2568
4873.84 2603
4874.50 2628
4875.15 2751
4875.81 2673
4876.47 2659
4877.13 2621
4877.79 2613
4878.45 2593
4879.11 2671
4879.77 2772
4880.42 2784
4881.08 2705
4881.74 2739
4882.40 2513
4883.06 2472
4883.72 2382
4884.38 2205
4885.04 2357
4885.70 2431
4886.36 2471
4887.02 2389
4887.68 2286
4888.34 2447
4889.00 2487
4889.65 2526
4890.31 2780
4890.97 2735
4891.63 2584
4892.29 2483
4892.95 2402
4893.61 2374
4894.27 2401
4894.93 2373
4895.59 2421
4896.25 2289
4896.91 2303
4897.57 2253
4898.23 2297
4898.89 2417
4899.55 2364
4900.21 2287
4900.87 2442
4901.54 2384
4902.20 2545
4902.86 2457
4903.52 2365
4904.18 2458
4904.84 2396
4905.50 2251
4906.16 2103
4906.82 2167
4907.48 2045
4908.14 2062
4908.80 1940
4909.46 2058
4910.12 2037
4910.79 2026
4911.45 1996
4912.11 2031
4912.77 2053
4913.43 1978
4914.09 2011
4914.75 2063
4915.41 1896
4916.07 1876
4916.74 1863
4917.40 1889
4918.06 1849
4918.72 1781
4919.38 1838
4920.04 1935
4920.71 1878
4921.37 1791
4922.03 1780
4922.69 1822
4923.35 1784
4924.01 1785
4924.68 1827
4925.34 1780
4926.00 1712
4926.66 1807
4927.33 1938
4927.99 1895
4928.65 1911
4929.31 1837
4929.97 1897
4930.64 2013
4931.30 1940
4931.96 1897
4932.62 1991
4933.29 1788
4933.95 1755
4934.61 1886
4935.27 1889
4935.94 1761
4936.60 1841
4937.26 2017
4937.93 1982
4938.59 1992
4939.25 1934
4939.91 1884
4940.58 1875
4941.24 1794
4941.90 1829
4942.57 1950
4943.23 1921
4943.89 1936
4944.56 1772
4945.22 1667
4945.88 1742
4946.55 1850
4947.21 1838
4947.87 1728
4948.54 1756
4949.20 1744
4949.86 1873
4950.53 1833
4951.19 1862
4951.86 1792
4952.52 1807
4953.18 1776
4953.85 1727
4954.51 1726
4955.17 1739
4955.84 1748
4956.50 1797
4957.17 1644
4957.83 1748
4958.50 1658
4959.16 1786
4959.82 1782
4960.49 1924
4961.15 1866
4961.82 1781
4962.48 1913
4963.15 2021
4963.81 1984
4964.48 2025
4965.14 2031
4965.81 1953
4966.47 2075
4967.13 1938
4967.80 2026
4968.46 1955
4969.13 1789
4969.79 1793
4970.46 1782
4971.12 1878
4971.79 1897
4972.45 1890
4973.12 1832
4973.79 1903
4974.45 1925
4975.12 1821
4975.78 1862
4976.45 1840
4977.11 1902
4977.78 1878
4978.44 1950
4979.11 1831
4979.77 1943
4980.44 1874
4981.11 1823
4981.77 1813
4982.44 1732
4983.10 1784
4983.77 1819
4984.44 1910
4985.10 1942
4985.77 2041
4986.43 1974
4987.10 1949
4987.77 1919
4988.43 1844
4989.10 1830
4989.76 1765
4990.43 1779
4991.10 1670
4991.76 1770
4992.43 1862
4993.10 1871
4993.76 1745
4994.43 1745
4995.10 1732
4995.76 1737
4996.43 1840
4997.10 1732
4997.76 1743
4998.43 1770
4999.10 1771
4999.76 1784
5000.43 1845
5001.10 1835
5001.77 1822
5002.43 1797
5003.10 1803
5003.77 1683
5004.43 1806
5005.10 1957
5005.77 1917
5006.44 2046
5007.10 2037
5007.77 1928
5008.44 1918
5009.11 2010
5009.77 1928
5010.44 1934
5011.11 1918
5011.78 2020
5012.45 1845
5013.11 1858
5013.78 1851
5014.45 1943
5015.12 2016
5015.79 2008
5016.45 2038
5017.12 2083
5017.79 2151
5018.46 2267
5019.13 2560
5019.80 2685
5020.46 2933
5021.13 3327
5021.80 3667
5022.47 3887
5023.14 4059
5023.81 4057
5024.47 4208
5025.14 4046
5025.81 3852
5026.48 3610
5027.15 3398
5027.82 3160
5028.49 2828
5029.16 2492
5029.83 2278
5030.49 2177
5031.16 2076
5031.83 1973
5032.50 1926
5033.17 1953
5033.84 1871
5034.51 1875
5035.18 1908
5035.85 1851
5036.52 1782
5037.19 1826
5037.86 1868
5038.53 1801
5039.20 1805
5039.87 1882
5040.54 1821
5041.21 1770
5041.88 1755
5042.54 1796
5043.21 1790
5043.88 1733
5044.55 1837
5045.22 1930
5045.89 2009
5046.56 2057
5047.24 2058
5047.91 2037
5048.58 1997
5049.25 2108
5049.92 2123
5050.59 1996
5051.26 1955
5051.93 1910
5052.60 1894
5053.27 1842
5053.94 1791
5054.61 1681
5055.28 1781
5055.95 1789
5056.62 1742
5057.29 1812
5057.96 1853
5058.63 1860
5059.31 1852
5059.98 1903
5060.65 1800
5061.32 1826
5061.99 1901
5062.66 1913
5063.33 1818
5064.00 1755
5064.67 1754
5065.35 1861
5066.02 1878
5066.69 1811
5067.36 1885
5068.03 1786
5068.70 1768
5069.38 1789
5070.05 1764
5070.72 1778
5071.39 1763
5072.06 1818
5072.73 1669
5073.41 1835
5074.08 1794
5074.75 1807
5075.42 1777
5076.09 1796
5076.77 1843
5077.44 1756
5078.11 1768
5078.78 1759
5079.45 1927
5080.13 1850
5080.80 1781
5081.47 1772
5082.14 1783
5082.82 1944
5083.49 1997
5084.16 1824
5084.83 1780
5085.51 1919
5086.18 1827
5086.85 1909
5087.53 1921
5088.20 1864
5088.87 2056
5089.54 2066
5090.22 2108
5090.89 1963
5091.56 1902
5092.24 1869
5092.91 1863
5093.58 1849
5094.26 1723
5094.93 1692
5095.60 1772
5096.28 1747
5096.95 1736
5097.62 1732
5098.30 1754
5098.97 1714
5099.64 1643
5100.32 1611
5100.99 1662
5101.67 1713
5102.34 1737
5103.01 1761
5103.69 1842
5104.36 1997
5105.04 1837
5105.71 1852
5106.38 1884
5107.06 1842
5107.73 1829
5108.41 1851
5109.08 1782
5109.75 1869
5110.43 1790
5111.10 1712
5111.78 1727
5112.45 1617
5113.13 1727
5113.80 1588
5114.48 1572
5115.15 1676
5115.83 1616
5116.50 1668
5117.17 1840
5117.85 1818
5118.52 1900
5119.20 1770
5119.87 1837
5120.55 1849
5121.22 1882
5121.90 1831
5122.57 1767
5123.25 1749
5123.93 1727
5124.60 1804
5125.28 1675
5125.95 1606
5126.63 1639
5127.30 1661
5127.98 1616
5128.65 1509
5129.33 1551
5130.00 1653
5130.68 1653
5131.36 1648
5132.03 1589
5132.71 1682
5133.38 1707
5134.06 1659
5134.73 1721
5135.41 1641
5136.09 1707
5136.76 1644
5137.44 1619
5138.12 1676
5138.79 1675
5139.47 1659
5140.14 1614
5140.82 1570
5141.50 1587
5142.17 1636
5142.85 1617
5143.53 1524
5144.20 1576
5144.88 1574
5145.56 1565
5146.23 1536
5146.91 1526
5147.59 1429
5148.26 1484
5148.94 1496
5149.62 1599
5150.29 1552
5150.97 1608
5151.65 1557
5152.33 1551
5153.00 1585
5153.68 1676
5154.36 1538
5155.03 1452
5155.71 1479
5156.39 1476
5157.07 1502
5157.74 1520
5158.42 1471
5159.10 1615
5159.78 1639
5160.45 1626
5161.13 1602
5161.81 1636
5162.49 1641
5163.17 1585
5163.84 1600
5164.52 1592
5165.20 1719
5165.88 1635
5166.55 1621
5167.23 1733
5167.91 1776
5168.59 1721
5169.27 1557
5169.95 1635
5170.62 1602
5171.30 1542
5171.98 1598
5172.66 1628
5173.34 1455
5174.02 1531
5174.69 1586
5175.37 1635
5176.05 1577
5176.73 1566
5177.41 1563
5178.09 1503
5178.77 1556
5179.45 1570
5180.13 1563
5180.80 1476
5181.48 1618
5182.16 1500
5182.84 1605
5183.52 1551
5184.20 1479
5184.88 1519
5185.56 1564
5186.24 1513
5186.92 1483
5187.60 1464
5188.28 1433
5188.96 1464
5189.64 1503
5190.31 1546
5190.99 1544
5191.67 1432
5192.35 1475
5193.03 1425
5193.71 1457
5194.39 1629
5195.07 1479
5195.75 1532
5196.43 1529
5197.11 1549
5197.79 1607
5198.47 1577
5199.15 1547
5199.83 1469
5200.51 1502
5201.19 1449
5201.87 1505
5202.56 1495
5203.24 1566
5203.92 1631
5204.60 1554
5205.28 1594
5205.96 1594
5206.64 1640
5207.32 1677
5208.00 1703
5208.68 1681
5209.36 1787
5210.04 1748
5210.72 1705
5211.40 1680
5212.09 1664
5212.77 1788
5213.45 1722
5214.13 1753
5214.81 1680
5215.49 1557
5216.17 1608
5216.85 1553
5217.54 1685
5218.22 1621
5218.90 1595
5219.58 1622
5220.26 1668
5220.94 1760
5221.62 1611
5222.31 1540
5222.99 1555
5223.67 1488
5224.35 1563
5225.03 1550
5225.72 1413
5226.40 1553
5227.08 1526
5227.76 1609
5228.44 1527
5229.13 1416
5229.81 1414
5230.49 1507
5231.17 1534
5231.86 1420
5232.54 1443
5233.22 1593
5233.90 1473
5234.58 1575
5235.27 1565
5235.95 1548
5236.63 1594
5237.32 1550
5238.00 1585
5238.68 1561
5239.36 1501
5240.05 1568
5240.73 1647
5241.41 1714
5242.10 1728
5242.78 1678
5243.46 1690
5244.14 1632
5244.83 1597
5245.51 1633
5246.19 1665
5246.88 1697
5247.56 1658
5248.24 1791
5248.93 1749
5249.61 1838
5250.29 1859
5250.98 1834
5251.66 1682
5252.35 1794
5253.03 1760
5253.71 1635
5254.40 1530
5255.08 1476
5255.76 1411
5256.45 1528
5257.13 1545
5257.82 1518
5258.50 1558
5259.18 1528
5259.87 1577
5260.55 1688
5261.24 1518
5261.92 1492
5262.61 1623
5263.29 1652
5263.97 1692
5264.66 1680
5265.34 1668
5266.03 1647
5266.71 1645
5267.40 1697
5268.08 1579
5268.77 1626
5269.45 1576
5270.14 1643
5270.82 1555
5271.51 1495
5272.19 1534
5272.88 1579
5273.56 1610
5274.25 1635
5274.93 1573
5275.62 1601
5276.30 1728
5276.99 1647
5277.67 1694
5278.36 1676
5279.04 1843
5279.73 1727
5280.41 1812
5281.10 1874
5281.79 1773
5282.47 1738
5283.16 1796
5283.84 1862
5284.53 1811
5285.21 1697
5285.90 1709
5286.59 1650
5287.27 1548
5287.96 1546
5288.64 1661
5289.33 1731
5290.02 1708
5290.70 1760
5291.39 1704
5292.07 1734
5292.76 1739
5293.45 1692
5294.13 1787
5294.82 1676
5295.51 1679
5296.19 1658
5296.88 1587
5297.57 1624
5298.25 1636
5298.94 1711
5299.63 1795
5300.31 1691
5301.00 1708
5301.69 1770
5302.37 1744
5303.06 1685
5303.75 1714
5304.43 1633
5305.12 1692
5305.81 1706
5306.50 1734
5307.18 1726
5307.87 1642
5308.56 1578
5309.25 1655
5309.93 1585
5310.62 1706
5311.31 1740
5312.00 1724
5312.68 1718
5313.37 1763
5314.06 1666
5314.75 1627
5315.43 1736
5316.12 1724
5316.81 1606
5317.50 1723
5318.18 1765
5318.87 1687
5319.56 1725
5320.25 1880
5320.94 1840
5321.63 1830
5322.31 1930
5323.00 1858
5323.69 1802
5324.38 1764
5325.07 1719
5325.76 1647
5326.44 1683
5327.13 1724
5327.82 1638
5328.51 1685
5329.20 1782
5329.89 1873
5330.58 1771
5331.26 1817
5331.95 1737
5332.64 1707
5333.33 1803
5334.02 1798
5334.71 1808
5335.40 1881
5336.09 1829
5336.78 1843
5337.47 1821
5338.15 1816
5338.84 1886
5339.53 1898
5340.22 1856
5340.91 1928
5341.60 2053
5342.29 2140
5342.98 2101
5343.67 2128
5344.36 2171
5345.05 2093
5345.74 2061
5346.43 2114
5347.12 2108
5347.81 2450
5348.50 2433
5349.19 2431
5349.88 2492
5350.57 2536
5351.26 2614
5351.95 2603
5352.64 2699
5353.33 2714
5354.02 2554
5354.71 2474
5355.40 2363
5356.09 2326
5356.78 2180
5357.47 2105
5358.16 1848
5358.85 1783
5359.54 1835
5360.23 1771
5360.92 1657
5361.62 1690
5362.31 1736
5363.00 1685
5363.69 1614
5364.38 1592
5365.07 1570
5365.76 1584
5366.45 1569
5367.14 1661
5367.83 1580
5368.53 1599
5369.22 1556
5369.91 1616
5370.60 1602
5371.29 1634
5371.98 1541
5372.67 1633
5373.36 1722
5374.06 1631
5374.75 1645
5375.44 1657
5376.13 1611
5376.82 1606
5377.51 1624
5378.21 1731
5378.90 1671
5379.59 1606
5380.28 1642
5380.97 1679
5381.67 1563
5382.36 1551
5383.05 1528
5383.74 1513
5384.44 1543
5385.13 1631
5385.82 1571
5386.51 1572
5387.20 1609
5387.90 1561
5388.59 1732
5389.28 1793
5389.97 1761
5390.67 1733
5391.36 1790
5392.05 1772
5392.75 1712
5393.44 1658
5394.13 1766
5394.82 1685
5395.52 1646
5396.21 1656
5396.90 1734
5397.60 1545
5398.29 1551
5398.98 1595
5399.68 1561
5400.37 1611
5401.06 1522
5401.76 1583
5402.45 1651
5403.14 1510
5403.84 1632
5404.53 1549
5405.22 1556
5405.92 1634
5406.61 1583
5407.30 1556
5408.00 1653
5408.69 1565
5409.39 1578
5410.08 1600
5410.77 1742
5411.47 1600
5412.16 1611
5412.85 1601
5413.55 1653
5414.24 1608
5414.94 1546
5415.63 1603
5416.33 1770
5417.02 1671
5417.71 1612
5418.41 1637
5419.10 1654
5419.80 1717
5420.49 1646
5421.19 1647
5421.88 1708
5422.58 1620
5423.27 1731
5423.97 1769
5424.66 1820
5425.36 1792
5426.05 1687
5426.75 1677
5427.44 1685
5428.14 1562
5428.83 1636
5429.53 1633
5430.22 1578
5430.92 1649
5431.61 1632
5432.31 1597
5433.00 1635
5433.70 1578
5434.39 1548
5435.09 1671
5435.78 1684
5436.48 1795
5437.17 1854
5437.87 1882
5438.57 1711
5439.26 1784
5439.96 1674
5440.65 1739
5441.35 1763
5442.05 1925
5442.74 1900
5443.44 1834
5444.13 1806
5444.83 1869
5445.53 1992
5446.22 2178
5446.92 2249
5447.61 2324
5448.31 2438
5449.01 2480
5449.70 2492
5450.40 2418
5451.10 2243
5451.79 2202
5452.49 2249
5453.19 2171
5453.88 1972
5454.58 1955
5455.28 1978
5455.97 1930
5456.67 1969
5457.37 1940
5458.06 2045
5458.76 1945
5459.46 1999
5460.16 1974
5460.85 1923
5461.55 1921
5462.25 2073
5462.94 2063
5463.64 2137
5464.34 2098
5465.04 2060
5465.73 2165
5466.43 2288
5467.13 2251
5467.83 2095
5468.52 2166
5469.22 2137
5469.92 2170
5470.62 2004
5471.31 2053
5472.01 1958
5472.71 2171
5473.41 2092
5474.11 2246
5474.80 2141
5475.50 2237
5476.20 2297
5476.90 2219
5477.60 2403
5478.29 2412
5478.99 2576
5479.69 2584
5480.39 2652
5481.09 2674
5481.79 2773
5482.49 2934
5483.18 2863
5483.88 2742
5484.58 2689
5485.28 2553
5485.98 2568
5486.68 2413
5487.38 2400
5488.08 2288
5488.77 2371
5489.47 2351
5490.17 2382
5490.87 2300
5491.57 2486
5492.27 2538
5492.97 2489
5493.67 2520
5494.37 2703
5495.07 2641
5495.77 2716
5496.46 2769
5497.16 2790
5497.86 3052
5498.56 3227
5499.26 3400
5499.96 3800
5500.66 4044
5501.36 4374
5502.06 4418
5502.76 4308
5503.46 4189
5504.16 4029
5504.86 3656
5505.56 3239
5506.26 2996
5506.96 2984
5507.66 2836
5508.36 2726
5509.06 2586
5509.76 2604
5510.46 2594
5511.16 2469
5511.86 2386
5512.56 2483
5513.26 2459
5513.96 2666
5514.67 2619
5515.37 2527
5516.07 2587
5516.77 2636
5517.47 2486
5518.17 2523
5518.87 2464
5519.57 2384
5520.27 2266
5520.97 2351
5521.67 2303
5522.37 2293
5523.08 2352
5523.78 2415
5524.48 2333
5525.18 2114
5525.88 2096
5526.58 1918
5527.28 1949
5527.98 1936
5528.69 1911
5529.39 1910
5530.09 2059
5530.79 2021
5531.49 1997
5532.19 1974
5532.90 2011
5533.60 2129
5534.30 2080
5535.00 2051
5535.70 2130
5536.40 2101
5537.11 2044
5537.81 1951
5538.51 1953
5539.21 1813
5539.92 1804
5540.62 1860
5541.32 1830
5542.02 1815
5542.72 1787
5543.43 1843
5544.13 1823
5544.83 1807
5545.53 1857
5546.24 1945
5546.94 2044
5547.64 1970
5548.34 2012
5549.05 2022
5549.75 2044
5550.45 1926
5551.16 1929
5551.86 1851
5552.56 1855
5553.26 1858
5553.97 1692
5554.67 1712
5555.37 1793
5556.08 1717
5556.78 1798
5557.48 1746
5558.19 1540
5558.89 1681
5559.59 1675
5560.30 1693
5561.00 1641
5561.70 1593
5562.41 1654
5563.11 1708
5563.82 1697
5564.52 1677
5565.22 1686
5565.93 1843
5566.63 1829
5567.33 1751
5568.04 1715
5568.74 1677
5569.45 1749
5570.15 1695
5570.85 1683
5571.56 1652
5572.26 1673
5572.97 1698
5573.67 1690
5574.38 1647
5575.08 1751
5575.78 1716
5576.49 1822
5577.19 1665
5577.90 1741
5578.60 1748
5579.31 1764
5580.01 1687
5580.72 1631
5581.42 1699
5582.13 1731
5582.83 1661
5583.54 1611
5584.24 1586
5584.95 1587
5585.65 1642
5586.36 1474
5587.06 1532
5587.77 1647
5588.47 1596
5589.18 1583
5589.88 1523
5590.59 1546
5591.29 1565
5592.00 1533
5592.70 1525
5593.41 1479
5594.12 1477
5594.82 1540
5595.53 1650
5596.23 1549
5596.94 1611
5597.64 1610
5598.35 1518
5599.06 1486
5599.76 1445
5600.47 1526
5601.17 1497
5601.88 1493
5602.59 1433
5603.29 1434
5604.00 1512
5604.71 1517
5605.41 1612
5606.12 1538
5606.82 1588
5607.53 1515
5608.24 1461
5608.94 1492
5609.65 1508
5610.36 1485
5611.06 1490
5611.77 1504
5612.48 1513
5613.18 1537
5613.89 1568
5614.60 1592
5615.30 1541
5616.01 1535
5616.72 1543
5617.43 1441
5618.13 1488
5618.84 1537
5619.55 1536
5620.25 1485
5620.96 1393
5621.67 1480
5622.38 1470
5623.08 1499
5623.79 1471
5624.50 1486
5625.21 1507
5625.91 1465
5626.62 1381
5627.33 1491
5628.04 1436
5628.75 1430
5629.45 1369
5630.16 1394
5630.87 1399
5631.58 1509
5632.28 1554
5632.99 1482
5633.70 1379
5634.41 1431
5635.12 1456
5635.83 1454
5636.53 1418
5637.24 1395
5637.95 1422
5638.66 1422
5639.37 1564
5640.08 1568
5640.78 1584
5641.49 1605
5642.20 1560
5642.91 1476
5643.62 1441
5644.33 1443
5645.04 1500
5645.75 1475
5646.45 1520
5647.16 1568
5647.87 1552
5648.58 1503
5649.29 1424
5650.00 1484
5650.71 1504
5651.42 1434
5652.13 1473
5652.84 1433
5653.55 1496
5654.26 1589
5654.96 1545
5655.67 1584
5656.38 1639
5657.09 1683
5657.80 1665
5658.51 1661
5659.22 1720
5659.93 1708
5660.64 1684
5661.35 1656
5662.06 1714
5662.77 1627
5663.48 1531
5664.19 1558
5664.90 1499
5665.61 1569
5666.32 1590
5667.03 1543
5667.74 1615
5668.45 1647
5669.16 1734
5669.87 1721
5670.58 1778
5671.29 1736
5672.00 1853
5672.72 1693
5673.43 1760
5674.14 1707
5674.85 1579
5675.56 1634
5676.27 1486
5676.98 1476
5677.69 1511
5678.40 1522
5679.11 1508
5679.82 1567
5680.53 1486
5681.25 1472
5681.96 1512
5682.67 1515
5683.38 1579
5684.09 1594
5684.80 1623
5685.51 1628
5686.22 1694
5686.94 1598
5687.65 1510
5688.36 1493
5689.07 1601
5689.78 1450
5690.49 1549
5691.21 1548
5691.92 1485
5692.63 1488
5693.34 1477
5694.05 1498
5694.76 1430
5695.48 1461
5696.19 1372
5696.90 1379
5697.61 1374
5698.32 1472
5699.04 1416
5699.75 1436
5700.46 1453
5701.17 1500
5701.89 1454
5702.60 1451
5703.31 1469
5704.02 1497
5704.74 1385
5705.45 1433
5706.16 1433
5706.87 1368
5707.59 1358
5708.30 1458
5709.01 1466
5709.73 1472
5710.44 1480
5711.15 1511
5711.86 1497
5712.58 1556
5713.29 1510
5714.00 1454
5714.72 1469
5715.43 1399
5716.14 1392
5716.86 1434
5717.57 1415
5718.28 1335
5719.00 1480
5719.71 1574
5720.42 1471
5721.14 1363
5721.85 1449
5722.56 1497
5723.28 1496
5723.99 1442
5724.71 1537
5725.42 1502
5726.13 1456
5726.85 1577
5727.56 1620
5728.28 1713
5728.99 1765
5729.70 1703
5730.42 1630
5731.13 1617
5731.85 1672
5732.56 1671
5733.28 1626
5733.99 1500
5734.70 1577
5735.42 1629
5736.13 1646
5736.85 1680
5737.56 1504
5738.28 1477
5738.99 1652
5739.71 1550
5740.42 1452
5741.14 1543
5741.85 1570
5742.57 1553
5743.28 1530
5744.00 1488
5744.71 1503
5745.43 1623
5746.14 1538
5746.86 1554
5747.57 1524
5748.29 1489
5749.00 1512
5749.72 1459
5750.43 1439
5751.15 1489
5751.86 1555
5752.58 1644
5753.29 1685
5754.01 1724
5754.73 1819
5755.44 1823
5756.16 1867
5756.87 1799
5757.59 1681
5758.31 1748
5759.02 1707
5759.74 1690
5760.45 1590
5761.17 1586
5761.89 1600
5762.60 1552
5763.32 1489
5764.03 1421
5764.75 1500
5765.47 1596
5766.18 1466
5766.90 1596
5767.62 1637
5768.33 1502
5769.05 1591
5769.77 1595
5770.48 1567
5771.20 1592
5771.92 1581
5772.63 1507
5773.35 1550
5774.07 1651
5774.78 1635
5775.50 1735
5776.22 1635
5776.93 1571
5777.65 1637
5778.37 1613
5779.09 1622
5779.80 1705
5780.52 1662
5781.24 1667
5781.96 1731
5782.67 1697
5783.39 1693
5784.11 1621
5784.83 1609
5785.54 1667
5786.26 1755
5786.98 1682
5787.70 1826
5788.41 1908
5789.13 1807
5789.85 1799
5790.57 1964
5791.29 1985
5792.00 1923
5792.72 2071
5793.44 2072
5794.16 2017
5794.88 2113
5795.59 2255
5796.31 2225
5797.03 2280
5797.75 2513
5798.47 2789
5799.19 3202
5799.90 3589
5800.62 3845
5801.34 3959
5802.06 4035
5802.78 4233
5803.50 3824
5804.22 3514
5804.93 3015
5805.65 2835
5806.37 2539
5807.09 2147
5807.81 2119
5808.53 2187
5809.25 2149
5809.97 2043
5810.69 2002
5811.41 2014
5812.13 2100
5812.84 2176
5813.56 2263
5814.28 2235
5815.00 2237
5815.72 2380
5816.44 2284
5817.16 2178
5817.88 2200
5818.60 2200
5819.32 2163
5820.04 2197
5820.76 2154
5821.48 2055
5822.20 2023
5822.92 2063
5823.64 2050
5824.36 1896
5825.08 1815
5825.80 1815
5826.52 1897
5827.24 1964
5827.96 1950
5828.68 1881
5829.40 1952
5830.12 1883
5830.84 1880
5831.56 1907
5832.28 1887
5833.00 1994
5833.72 2020
5834.44 2080
5835.16 2142
5835.89 1990
5836.61 1917
5837.33 1899
5838.05 1925
5838.77 1880
5839.49 1920
5840.21 1844
5840.93 1806
5841.65 1844
5842.37 1822
5843.10 1832
5843.82 1750
5844.54 1695
5845.26 1665
5845.98 1792
5846.70 1772
5847.42 1769
5848.14 1800
5848.87 1703
5849.59 1745
5850.31 1782
5851.03 1751
5851.75 1800
5852.47 1712
5853.20 1719
5853.92 1712
5854.64 1715
5855.36 1643
5856.08 1602
5856.81 1707
5857.53 1775
5858.25 1692
5858.97 1759
5859.69 1752
5860.42 1647
5861.14 1685
5861.86 1616
5862.58 1695
5863.31 1740
5864.03 1700
5864.75 1690
5865.47 1702
5866.20 1714
5866.92 1730
5867.64 1742
5868.36 1734
5869.09 1661
5869.81 1783
5870.53 1778
5871.26 1746
5871.98 1758
5872.70 1661
5873.42 1638
5874.15 1752
5874.87 1799
5875.59 1741
5876.32 1740
5877.04 1651
5877.76 1681
5878.49 1813
5879.21 1719
5879.93 1704
5880.66 1717
5881.38 1770
5882.10 1761
5882.83 1806
5883.55 1762
5884.28 1858
5885.00 1754
5885.72 1781
5886.45 1736
5887.17 1669
5887.89 1802
5888.62 1817
5889.34 1816
5890.07 1730
5890.79 1691
5891.51 1769
5892.24 1737
5892.96 1764
5893.69 1707
5894.41 1697
5895.14 1608
5895.86 1603
5896.59 1725
5897.31 1611
5898.03 1614
5898.76 1582
5899.48 1668
5900.21 1832
5900.93 1886
5901.66 1774
5902.38 1742
5903.11 1817
5903.83 1821
5904.56 1927
5905.28 1745
5906.01 1852
5906.73 1880
5907.46 1828
5908.18 1797
5908.91 1810
5909.63 1796
5910.36 1869
5911.08 1866
5911.81 1756
5912.53 1860
5913.26 1843
5913.99 1873
5914.71 1876
5915.44 1877
5916.16 1771
5916.89 1737
5917.61 1868
5918.34 1834
5919.07 1876
5919.79 2046
5920.52 2016
5921.24 1852
5921.97 1869
5922.70 1833
5923.42 1953
5924.15 2077
5924.87 1932
5925.60 1978
5926.33 1990
5927.05 2129
5927.78 2137
5928.51 1962
5929.23 2011
5929.96 2146
5930.69 2078
5931.41 2088
5932.14 2110
5932.87 2093
5933.59 2148
5934.32 2224
5935.05 2268
5935.77 2276
5936.50 2313
5937.23 2350
5937.95 2348
5938.68 2526
5939.41 2588
5940.13 2640
5940.86 2462
5941.59 2604
5942.32 2721
5943.04 2687
5943.77 2806
5944.50 2664
5945.23 2758
5945.95 2682
5946.68 2652
5947.41 2767
5948.14 2681
5948.86 2654
5949.59 2700
5950.32 3050
5951.05 3141
5951.78 3242
5952.50 3200
5953.23 3270
5953.96 3439
5954.69 3459
5955.42 3469
5956.14 3390
5956.87 3319
5957.60 3310
5958.33 3316
5959.06 3351
5959.78 3378
5960.51 3338
5961.24 3448
5961.97 3591
5962.70 3488
5963.43 3573
5964.16 3702
5964.88 3661
5965.61 3825
5966.34 4175
5967.07 4387
5967.80 4568
5968.53 4673
5969.26 4837
5969.99 4679
5970.72 4502
5971.44 4409
5972.17 4365
5972.90 4129
5973.63 4095
5974.36 4329
5975.09 4159
5975.82 4175
5976.55 4256
5977.28 4400
5978.01 4146
5978.74 4230
5979.47 4447
5980.20 4620
5980.93 4630
5981.66 4742
5982.39 4937
5983.12 4890
5983.85 4902
5984.57 4924
5985.30 5002
5986.03 4889
5986.76 4979
5987.49 5042
5988.22 4852
5988.96 5024
5989.69 4978
5990.42 4988
5991.15 5008
5991.88 5024
5992.61 5012
5993.34 5183
5994.07 5178
5994.80 5259
5995.53 5383
5996.26 5599
5996.99 5678
5997.72 5731
5998.45 5813
5999.18 5840
5999.91 6023
6000.64 5952
6001.37 5757
6002.11 5811
6002.84 5520
6003.57 5664
6004.30 5717
6005.03 5496
6005.76 5428
6006.49 5218
6007.22 5383
6007.95 5715
6008.69 6166
6009.42 6493
6010.15 7316
6010.88 8559
6011.61 10059
6012.34 11743
6013.07 13230
6013.81 14735
6014.54 15555
6015.27 16047
6016.00 15909
6016.73 15504
6017.46 14368
6018.20 12617
6018.93 11334
6019.66 9888
6020.39 8411
6021.12 7412
6021.86 6546
6022.59 5958
6023.32 5439
6024.05 4831
6024.79 4552
6025.52 4441
6026.25 4221
6026.98 4044
6027.72 3948
6028.45 4162
6029.18 3985
6029.91 3922
6030.65 3822
6031.38 3912
6032.11 3770
6032.84 3705
6033.58 3578
6034.31 3622
6035.04 3616
6035.78 3605
6036.51 3746
6037.24 3763
6037.98 3843
6038.71 3769
6039.44 3738
6040.18 3876
6040.91 3875
6041.64 4051
6042.38 4032
6043.11 4277
6043.84 4216
6044.58 4216
6045.31 4354
6046.04 4249
6046.78 4382
6047.51 4253
6048.24 4341
6048.98 4453
6049.71 4470
6050.45 4694
6051.18 4888
6051.91 5094
6052.65 5173
6053.38 5405
6054.12 5577
6054.85 5565
6055.58 5454
6056.32 5389
6057.05 5135
6057.79 4808
6058.52 4790
6059.26 4730
6059.99 4690
6060.72 4537
6061.46 4469
6062.19 4487
6062.93 4438
6063.66 4426
6064.40 4456
6065.13 4279
6065.87 4318
6066.60 4266
6067.34 4293
6068.07 4042
6068.81 4019
6069.54 3895
6070.28 3900
6071.01 3933
6071.75 4089
6072.48 4040
6073.22 3936
6073.95 4005
6074.69 4284
6075.42 4216
6076.16 4330
6076.89 4409
6077.63 4461
6078.37 4509
6079.10 4488
6079.84 4460
6080.57 4429
6081.31 4352
6082.04 3985
6082.78 3795
6083.52 3842
6084.25 3745
6084.99 3474
6085.72 3343
6086.46 3268
6087.20 3265
6087.93 3242
6088.67 3230
6089.40 3175
6090.14 3098
6090.88 3165
6091.61 3104
6092.35 3065
6093.09 3065
6093.82 2987
6094.56 3102
6095.30 3045
6096.03 2963
6096.77 2847
6097.51 2892
6098.24 2827
6098.98 2755
6099.72 2680
6100.45 2906
6101.19 3022
6101.93 2895
6102.66 2853
6103.40 2814
6104.14 2836
6104.88 2687
6105.61 2751
6106.35 2909
6107.09 2843
6107.83 2886
6108.56 2906
6109.30 2806
6110.04 2883
6110.78 3012
6111.51 2918
6112.25 2909
6112.99 2894
6113.73 2796
6114.46 2897
6115.20 2838
6115.94 2875
6116.68 2918
6117.41 2874
6118.15 2833
6118.89 2978
6119.63 2925
6120.37 2856
6121.11 2863
6121.84 2910
6122.58 2982
6123.32 2966
6124.06 2945
6124.80 2891
6125.54 2851
6126.27 3058
6127.01 3057
6127.75 3069
6128.49 3094
6129.23 3134
6129.97 3164
6130.71 3065
6131.44 3082
6132.18 3146
6132.92 3097
6133.66 3131
6134.40 3182
6135.14 3212
6135.88 3218
6136.62 3153
6137.36 3169
6138.10 3161
6138.83 3210
6139.57 3329
6140.31 3325
6141.05 3231
6141.79 3372
6142.53 3353
6143.27 3273
6144.01 3144
6144.75 3276
6145.49 3214
6146.23 3208
6146.97 3227
6147.71 3348
6148.45 3415
6149.19 3469
6149.93 3490
6150.67 3518
6151.41 3419
6152.15 3512
6152.89 3527
6153.63 3541
6154.37 3726
6155.11 3560
6155.85 3610
6156.59 3685
6157.33 3750
6158.07 3821
6158.81 3849
6159.55 3955
6160.29 3929
6161.03 3886
6161.77 3920
6162.51 3925
6163.25 4389
6163.99 4461
6164.74 4568
6165.48 4879
6166.22 5174
6166.96 5426
6167.70 5650
6168.44 5720
6169.18 5727
6169.92 5670
6170.66 5566
6171.40 5539
6172.15 5532
6172.89 5199
6173.63 5149
6174.37 5201
6175.11 4881
6175.85 4844
6176.59 4794
6177.34 4750
6178.08 4763
6178.82 4839
6179.56 4727
6180.30 4839
6181.04 5084
6181.79 5075
6182.53 5171
6183.27 5138
6184.01 5245
6184.75 5239
6185.50 5157
6186.24 5363
6186.98 5361
6187.72 5426
6188.46 5512
6189.21 5451
6189.95 5598
6190.69 5634
6191.43 5943
6192.18 6244
6192.92 6328
6193.66 6472
6194.40 6723
6195.15 6941
6195.89 6924
6196.63 6965
6197.37 7060
6198.12 7174
6198.86 6934
6199.60 6747
6200.35 6772
6201.09 6628
6201.83 6736
6202.58 7043
6203.32 7145
6204.06 7717
6204.80 8863
6205.55 10355
6206.29 12612
6207.03 15576
6207.78 19086
6208.52 22215
6209.26 24969
6210.01 26969
6210.75 28094
6211.50 27986
6212.24 26746
6212.98 24939
6213.73 22582
6214.47 19427
6215.21 16038
6215.96 13640
6216.70 11214
6217.45 9235
6218.19 7792
6218.93 6894
6219.68 6310
6220.42 5876
6221.17 5587
6221.91 5379
6222.66 5343
6223.40 5263
6224.14 5224
6224.89 5039
6225.63 5024
6226.38 5000
6227.12 4915
6227.87 4749
6228.61 4516
6229.36 4393
6230.10 4208
6230.84 4034
6231.59 3822
6232.33 3708
6233.08 3620
6233.82 3806
6234.57 3835
6235.31 3796
6236.06 3954
6236.80 3909
6237.55 3918
6238.30 4046
6239.04 3859
6239.79 3855
6240.53 3854
6241.28 3919
6242.02 4032
6242.77 4059
6243.51 4148
6244.26 4273
6245.00 4461
6245.75 4692
6246.50 4883
6247.24 5068
6247.99 5464
6248.73 5653
6249.48 5828
6250.22 5984
6250.97 5836
6251.72 5777
6252.46 5581
6253.21 5251
6253.95 5147
6254.70 4863
6255.45 4844
6256.19 4605
6256.94 4594
6257.69 4406
6258.43 4607
6259.18 4454
6259.93 4497
6260.67 4372
6261.42 4469
6262.17 4490
6262.91 4540
6263.66 4417
6264.41 4219
6265.15 4373
6265.90 4482
6266.65 4385
6267.39 4635
6268.14 4611
6268.89 4783
6269.63 5090
6270.38 5409
6271.13 5922
6271.88 6124
6272.62 6239
6273.37 6394
6274.12 6383
6274.86 6155
6275.61 6093
6276.36 6105
6277.11 5927
6277.85 5623
6278.60 5353
6279.35 5304
6280.10 4930
6280.85 4739
6281.59 4417
6282.34 4193
6283.09 4199
6283.84 3875
6284.59 3842
6285.33 3787
6286.08 3842
6286.83 3772
6287.58 3765
6288.33 3683
6289.07 3774
6289.82 3724
6290.57 3586
6291.32 3608
6292.07 3470
6292.82 3276
6293.56 3121
6294.31 3175
6295.06 3177
6295.81 3092
6296.56 3007
6297.31 3016
6298.06 3080
6298.81 3063
6299.55 3055
6300.30 3099
6301.05 3149
6301.80 3096
6302.55 3177
6303.30 3144
6304.05 3192
6304.80 3240
6305.55 3202
6306.30 3243
6307.05 3162
6307.79 3181
6308.54 3152
6309.29 3060
6310.04 3116
6310.79 3077
6311.54 3212
6312.29 3069
6313.04 3109
6313.79 3000
6314.54 2988
6315.29 3120
6316.04 3010
6316.79 3041
6317.54 2952
6318.29 3048
6319.04 3024
6319.79 3032
6320.54 3055
6321.29 2983
6322.04 2965
6322.79 2934
6323.54 2888
6324.29 2941
6325.04 2880
6325.79 2878
6326.54 2860
6327.29 2883
6328.04 2920
6328.79 3116
6329.55 3163
6330.30 3288
6331.05 3309
6331.80 3316
6332.55 3402
6333.30 3301
6334.05 3314
6334.80 3428
6335.55 3440
6336.30 3333
6337.05 3237
6337.81 3113
6338.56 3240
6339.31 3084
6340.06 2995
6340.81 3141
6341.56 3146
6342.31 3056
6343.06 2927
6343.82 2947
6344.57 2810
6345.32 2925
6346.07 2870
6346.82 2862
6347.57 2832
6348.33 2924
6349.08 2831
6349.83 2890
6350.58 2837
6351.33 2843
6352.09 3003
6352.84 3140
6353.59 3037
6354.34 3144
6355.09 3129
6355.85 3019
6356.60 3042
6357.35 2852
6358.10 2806
6358.86 2751
6359.61 2680
6360.36 2557
6361.11 2569
6361.87 2585
6362.62 2668
6363.37 2622
6364.12 2466
6364.88 2434
6365.63 2455
6366.38 2511
6367.13 2616
6367.89 2504
6368.64 2479
6369.39 2537
6370.15 2550
6370.90 2441
6371.65 2404
6372.41 2464
6373.16 2366
6373.91 2415
6374.67 2440
6375.42 2384
6376.17 2337
6376.93 2478
6377.68 2428
6378.43 2383
6379.19 2456
6379.94 2353
6380.69 2394
6381.45 2495
6382.20 2466
6382.96 2348
6383.71 2484
6384.46 2412
6385.22 2394
6385.97 2420
6386.73 2432
6387.48 2365
6388.23 2332
6388.99 2381
6389.74 2296
6390.50 2301
6391.25 2324
6392.00 2408
6392.76 2269
6393.51 2268
6394.27 2241
6395.02 2387
6395.78 2358
6396.53 2357
6397.29 2263
6398.04 2129
6398.80 2171
6399.55 2231
6400.31 2239
6401.06 2119
6401.82 2123
6402.57 2167
6403.33 2152
6404.08 2193
6404.84 2144
6405.59 2173
6406.35 2266
6407.10 2262
6407.86 2171
6408.61 2300
6409.37 2233
6410.12 2303
6410.88 2344
6411.63 2209
6412.39 2311
6413.14 2306
6413.90 2244
6414.66 2285
6415.41 2204
6416.17 2164
6416.92 2261
6417.68 2183
6418.44 2231
6419.19 2245
6419.95 2104
6420.70 2191
6421.46 2265
6422.22 2291
6422.97 2300
6423.73 2224
6424.48 2125
6425.24 2130
6426.00 2173
6426.75 2152
6427.51 2166
6428.27 2188
6429.02 2189
6429.78 2228
6430.54 2202
6431.29 2182
6432.05 2156
6432.81 2124
6433.56 2227
6434.32 2225
6435.08 2182
6435.83 2176
6436.59 2275
6437.35 2351
6438.10 2328
6438.86 2266
6439.62 2215
6440.38 2215
6441.13 2276
6441.89 2153
6442.65 2229
6443.41 2272
6444.16 2303
6444.92 2325
6445.68 2370
6446.44 2334
6447.19 2301
6447.95 2246
6448.71 2308
6449.47 2351
6450.22 2367
6450.98 2344
6451.74 2362
6452.50 2253
6453.26 2373
6454.01 2366
6454.77 2365
6455.53 2379
6456.29 2497
6457.05 2440
6457.80 2373
6458.56 2567
6459.32 2543
6460.08 2537
6460.84 2510
6461.60 2554
6462.35 2589
6463.11 2626
6463.87 2619
6464.63 2627
6465.39 2610
6466.15 2610
6466.91 2589
6467.67 2704
6468.42 2759
6469.18 2676
6469.94 2667
6470.70 2713
6471.46 2798
6472.22 2803
6472.98 2899
6473.74 2911
6474.50 2944
6475.26 2937
6476.02 2979
6476.77 3037
6477.53 2981
6478.29 3081
6479.05 3063
6479.81 3050
6480.57 3069
6481.33 3192
6482.09 3220
6482.85 3231
6483.61 3285
6484.37 3250
6485.13 3244
6485.89 3216
6486.65 3339
6487.41 3424
6488.17 3493
6488.93 3414
6489.69 3442
6490.45 3471
6491.21 3643
6491.97 3751
6492.73 3984
6493.49 4315
6494.25 4453
6495.01 4462
6495.77 4550
6496.53 4618
6497.29 4613
6498.05 4553
6498.82 4495
6499.58 4480
6500.34 4395
6501.10 4572
6501.86 4535
6502.62 4644
6503.38 4624
6504.14 4694
6504.90 4591
6505.66 4889
6506.42 5215
6507.19 5260
6507.95 5560
6508.71 5733
6509.47 5898
6510.23 5929
6510.99 6023
6511.75 6020
6512.51 6016
6513.28 5820
6514.04 5926
6514.80 5726
6515.56 5632
6516.32 5552
6517.08 5427
6517.85 5453
6518.61 5534
6519.37 5825
6520.13 5848
6520.89 5968
6521.66 6264
6522.42 6286
6523.18 6235
6523.94 6581
6524.70 6502
6525.47 6632
6526.23 7228
6526.99 7618
6527.75 7890
6528.52 8338
6529.28 8452
6530.04 8407
6530.80 8332
6531.57 8491
6532.33 9151
6533.09 10246
6533.85 11589
6534.62 13432
6535.38 16244
6536.14 19351
6536.90 21686
6537.67 23491
6538.43 24041
6539.19 23417
6539.96 22071
6540.72 19454
6541.48 16722
6542.25 13916
6543.01 11373
6543.77 9757
6544.54 8167
6545.30 6975
6546.06 6174
6546.83 5646
6547.59 5205
6548.35 4930
6549.12 4573
6549.88 4608
6550.64 4578
6551.41 4508
6552.17 4556
6552.94 4576
6553.70 4433
6554.46 4410
6555.23 4363
6555.99 4223
6556.75 4121
6557.52 4015
6558.28 3935
6559.05 3921
6559.81 3951
6560.58 4065
6561.34 4027
6562.10 4219
6562.87 4286
6563.63 4530
6564.40 4600
6565.16 4635
6565.93 4742
6566.69 4723
6567.46 4696
6568.22 4699
6568.99 4797
6569.75 4740
6570.52 4646
6571.28 4747
6572.04 4911
6572.81 5044
6573.57 5147
6574.34 5313
6575.11 5511
6575.87 5641
6576.64 5956
6577.40 5979
6578.17 5884
6578.93 5846
6579.70 5911
6580.46 5850
6581.23 5907
6581.99 5789
6582.76 5677
6583.52 5715
6584.29 5705
6585.06 5591
6585.82 5480
6586.59 5355
6587.35 5331
6588.12 5239
6588.88 5185
6589.65 5406
6590.42 5623
6591.18 5616
6591.95 5989
6592.71 6375
6593.48 6545
6594.25 7219
6595.01 7450
6595.78 7874
6596.55 8124
6597.31 8363
6598.08 8548
6598.85 8434
6599.61 8057
6600.38 7895
6601.15 7580
6601.91 7068
6602.68 6694
6603.45 6111
6604.21 5649
6604.98 5254
6605.75 4998
6606.51 4864
6607.28 4582
6608.05 4372
6608.81 4291
6609.58 4258
6610.35 4062
6611.12 4023
6611.88 3994
6612.65 4054
6613.42 3988
6614.18 3871
6614.95 3661
6615.72 3597
6616.49 3686
6617.25 3498
6618.02 3611
6618.79 3598
6619.56 3576
6620.33 3559
6621.09 3456
6621.86 3462
6622.63 3479
6623.40 3457
6624.16 3507
6624.93 3411
6625.70 3505
6626.47 3500
6627.24 3274
6628.01 3260
6628.77 3365
6629.54 3321
6630.31 3383
6631.08 3364
6631.85 3501
6632.62 3640
6633.38 3841
6634.15 4114
6634.92 4168
6635.69 4208
6636.46 4282
6637.23 4226
6638.00 4119
6638.76 4046
6639.53 3858
6640.30 3705
6641.07 3618
6641.84 3476
6642.61 3439
6643.38 3432
6644.15 3396
6644.92 3334
6645.69 3318
6646.45 3335
6647.22 3264
6647.99 3150
6648.76 3220
6649.53 3301
6650.30 3281
6651.07 3185
6651.84 3179
6652.61 3252
6653.38 3385
6654.15 3410
6654.92 3371
6655.69 3393
6656.46 3275
6657.23 3490
6658.00 3543
6658.77 3587
6659.54 3465
6660.31 3383
6661.08 3355
6661.85 3375
6662.62 3310
6663.39 3247
6664.16 3116
6664.93 3262
6665.70 3149
6666.47 3217
6667.24 3099
6668.01 3071
6668.78 3027
6669.55 3012
6670.32 3071
6671.09 2987
6671.87 3122
6672.64 3136
6673.41 3060
6674.18 2901
6674.95 2996
6675.72 3009
6676.49 2962
6677.26 2957
6678.03 3038
6678.80 3036
6679.58 3038
6680.35 3166
6681.12 3171
6681.89 3228
6682.66 3398
6683.43 3386
6684.20 3472
6684.97 3633
6685.75 4005
6686.52 3899
6687.29 3850
6688.06 3692
6688.83 3543
6689.60 3483
6690.38 3226
6691.15 3131
6691.92 3139
6692.69 2989
6693.46 2932
6694.24 2910
6695.01 2734
6695.78 2695
6696.55 2808
6697.32 2881
6698.10 2688
6698.87 2711
6699.64 2751
6700.41 2724
6701.19 2750
6701.96 2839
6702.73 2851
6703.50 2831
6704.28 2863
6705.05 2802
6705.82 2641
6706.59 2533
6707.37 2688
6708.14 2775
6708.91 2674
6709.69 2639
6710.46 2627
6711.23 2518
6712.00 2538
6712.78 2559
6713.55 2472
6714.32 2527
6715.10 2609
6715.87 2570
6716.64 2509
6717.42 2494
6718.19 2595
6718.96 2625
6719.74 2473
6720.51 2378
6721.28 2391
6722.06 2509
6722.83 2334
6723.61 2418
6724.38 2500
6725.15 2410
6725.93 2469
6726.70 2427
6727.48 2409
6728.25 2334
6729.02 2418
6729.80 2412
6730.57 2447
6731.35 2422
6732.12 2429
6732.89 2551
6733.67 2438
6734.44 2398
6735.22 2544
6735.99 2557
6736.77 2457
6737.54 2534
6738.31 2539
6739.09 2527
6739.86 2546
6740.64 2613
6741.41 2539
6742.19 2572
6742.96 2523
6743.74 2623
6744.51 2584
6745.29 2536
6746.06 2570
6746.84 2621
6747.61 2567
6748.39 2685
6749.16 2745
6749.94 2753
6750.71 2846
6751.49 3049
6752.26 3086
6753.04 3257
6753.82 3234
6754.59 3300
6755.37 3250
6756.14 3138
6756.92 2977
6757.69 2894
6758.47 2713
6759.25 2680
6760.02 2472
6760.80 2610
6761.57 2530
6762.35 2611
6763.12 2584
6763.90 2467
6764.68 2466
6765.45 2421
6766.23 2406
6767.01 2479
6767.78 2526
6768.56 2451
6769.33 2491
6770.11 2506
6770.89 2520
6771.66 2524
6772.44 2462
6773.22 2375
6773.99 2308
6774.77 2399
6775.55 2499
6776.32 2315
6777.10 2363
6777.88 2487
6778.65 2472
6779.43 2488
6780.21 2423
6780.98 2592
6781.76 2528
6782.54 2472
6783.32 2461
6784.09 2332
6784.87 2373
6785.65 2387
6786.43 2280
6787.20 2256
6787.98 2330
6788.76 2265
6789.53 2244
6790.31 2249
6791.09 2271
6791.87 2214
6792.65 2194
6793.42 2169
6794.20 2164
6794.98 2176
6795.76 2177
6796.53 2074
6797.31 2054
6798.09 2150
6798.87 2218
6799.65 2165
6800.42 2105
6801.20 2186
6801.98 2127
6802.76 2100
6803.54 2306
6804.32 2216
6805.09 2240
6805.87 2239
6806.65 2161
6807.43 2152
6808.21 2142
6808.99 2103
6809.77 2067
6810.54 2153
6811.32 2067
6812.10 2112
6812.88 2165
6813.66 2085
6814.44 2099
6815.22 2202
6816.00 2245
6816.78 2248
6817.56 2138
6818.33 2162
6819.11 2117
6819.89 2217
6820.67 2364
6821.45 2256
6822.23 2386
6823.01 2285
6823.79 2272
6824.57 2199
6825.35 2210
6826.13 2109
6826.91 2208
6827.69 2251
6828.47 2242
6829.25 2292
6830.03 2215
6830.81 2305
6831.59 2155
6832.37 2180
6833.15 2097
6833.93 2222
6834.71 2351
6835.49 2106
6836.27 2266
6837.05 2248
6837.83 2119
6838.61 2188
6839.39 2199
6840.17 2202
6840.95 2135
6841.73 2209
6842.51 2256
6843.29 2126
6844.07 2209
6844.85 2341
6845.63 2275
6846.41 2155
6847.19 2319
6847.98 2659
6848.76 3020
6849.54 3439
6850.32 4085
6851.10 4517
6851.88 4800
6852.66 5044
6853.44 5034
6854.22 4822
6855.01 4630
6855.79 4110
6856.57 3746
6857.35 3387
6858.13 3111
6858.91 2970
6859.69 2805
6860.48 2581
6861.26 2412
6862.04 2483
6862.82 2515
6863.60 2382
6864.38 2421
6865.17 2344
6865.95 2429
6866.73 2560
6867.51 2594
6868.29 2689
6869.08 2583
6869.86 2562
6870.64 2572
6871.42 2633
6872.20 2574
6872.99 2476
6873.77 2428
6874.55 2457
6875.33 2543
6876.12 2527
6876.90 2592
6877.68 2741
6878.46 2682
6879.25 2719
6880.03 2821
6880.81 2896
6881.59 2875
6882.38 2883
6883.16 2887
6883.94 3161
6884.73 3204
6885.51 3407
6886.29 3778
6887.08 4044
6887.86 4429
6888.64 4881
6889.42 4962
6890.21 4995
6890.99 4818
6891.77 4514
6892.56 4109
6893.34 3646
6894.12 3390
6894.91 3311
6895.69 3208
6896.48 3143
6897.26 3074
6898.04 3017
6898.83 3174
6899.61 3199
6900.39 3160
6901.18 3191
6901.96 3252
6902.75 3279
6903.53 3320
6904.31 3163
6905.10 3128
6905.88 3189
6906.67 3146
6907.45 3166
6908.24 3158
6909.02 3027
6909.80 3099
6910.59 2981
6911.37 2935
6912.16 2944
6912.94 3031
6913.73 2990
6914.51 2953
6915.30 2982
6916.08 3046
6916.87 3064
6917.65 3092
6918.44 3232
6919.22 3126
6920.01 3016
6920.79 3118
6921.58 3075
6922.36 2993
6923.15 3014
6923.93 2933
6924.72 2933
6925.50 2854
6926.29 2871
6927.07 2909
6927.86 2963
6928.64 3006
6929.43 2998
6930.21 2866
6931.00 2931
6931.78 3020
6932.57 3012
6933.36 2932
6934.14 3087
6934.93 3160
6935.71 3107
6936.50 3156
6937.29 3046
6938.07 3025
6938.86 3036
6939.64 3137
6940.43 3133
6941.22 3243
6942.00 3359
6942.79 3520
6943.57 3556
6944.36 3484
6945.15 3600
6945.93 3681
6946.72 3685
6947.51 3592
6948.29 3612
6949.08 3659
6949.87 3697
6950.65 3619
6951.44 3661
6952.23 3647
6953.01 3526
6953.80 3731
6954.59 3653
6955.37 3827
6956.16 3781
6956.95 3934
6957.74 3988
6958.52 4000
6959.31 4021
6960.10 4002
6960.88 4148
6961.67 4069
6962.46 4005
6963.25 3984
6964.03 3905
6964.82 4013
6965.61 4061
6966.40 4082
6967.18 4212
6967.97 4236
6968.76 4457
6969.55 4557
6970.34 4569
6971.12 4559
6971.91 4665
6972.70 4748
6973.49 4667
6974.28 4625
6975.06 4673
6975.85 4677
6976.64 4507
6977.43 4660
6978.22 4854
6979.00 4914
6979.79 5071
6980.58 5473
6981.37 5613
6982.16 6131
6982.95 6730
6983.74 7666
6984.52 9097
6985.31 10207
6986.10 11314
6986.89 12213
6987.68 12630
6988.47 12559
6989.26 11713
6990.05 10801
6990.83 9717
6991.62 8461
6992.41 7663
6993.20 6827
6993.99 6403
6994.78 5963
6995.57 6004
6996.36 6212
6997.15 7015
6997.94 7847
6998.73 9045
6999.52 10066
7000.31 11210
7001.10 12128
7001.88 12336
7002.67 11768
7003.46 11278
7004.25 10264
7005.04 9152
7005.83 7778
7006.62 6591
7007.41 5925
7008.20 5225
7008.99 4795
7009.78 4539
7010.57 4201
7011.36 4077
7012.15 4177
7012.94 4017
7013.73 4069
7014.52 4070
7015.31 4174
7016.11 3931
7016.90 3768
7017.69 3733
7018.48 3630
7019.27 3586
7020.06 3420
7020.85 3374
7021.64 3323
7022.43 3340
7023.22 3436
7024.01 3503
7024.80 3626
7025.59 3709
7026.38 3720
7027.18 3754
7027.97 3873
7028.76 3720
7029.55 3644
7030.34 3617
7031.13 3489
7031.92 3474
7032.71 3332
7033.51 3338
7034.30 3313
7035.09 3226
7035.88 3285
7036.67 3375
7037.46 3386
7038.25 3319
7039.05 3517
7039.84 3550
7040.63 3429
7041.42 3637
7042.21 3537
7043.01 3508
7043.80 3614
7044.59 3624
7045.38 3519
7046.17 3654
7046.97 3810
7047.76 3934
7048.55 3967
7049.34 4030
7050.14 4204
7050.93 4195
7051.72 4185
7052.51 4224
7053.30 4039
7054.10 3843
7054.89 3654
7055.68 3551
7056.48 3366
7057.27 3352
7058.06 3341
7058.85 3384
7059.65 3391
7060.44 3383
7061.23 3540
7062.03 3763
7062.82 3750
7063.61 3765
7064.40 3758
7065.20 3724
7065.99 3644
7066.78 3540
7067.58 3431
7068.37 3247
7069.16 3233
7069.96 3072
7070.75 3118
7071.54 3140
7072.34 3154
7073.13 2976
7073.93 2901
7074.72 2865
7075.51 2884
7076.31 2802
7077.10 2850
7077.89 2796
7078.69 2771
7079.48 2725
7080.28 2764
7081.07 2792
7081.86 2823
7082.66 2819
7083.45 2709
7084.25 2778
7085.04 2784
7085.84 2746
7086.63 2946
7087.42 3049
7088.22 3184
7089.01 3237
7089.81 3329
7090.60 3188
7091.40 3225
7092.19 3135
7092.99 2851
7093.78 2765
7094.58 2604
7095.37 2502
7096.17 2444
7096.96 2372
7097.76 2309
7098.55 2284
7099.35 2289
7100.14 2244
7100.94 2272
7101.73 2206
7102.53 2123
7103.32 2154
7104.12 2201
7104.91 2064
7105.71 2052
7106.50 2058
7107.30 1993
7108.10 2033
7108.89 2016
7109.69 2016
7110.48 2050
7111.28 2056
7112.07 2143
7112.87 2098
7113.67 2052
7114.46 2072
7115.26 2000
7116.05 2130
7116.85 2136
7117.65 2098
7118.44 2026
7119.24 1983
7120.03 2047
7120.83 1977
7121.63 1977
7122.42 2029
7123.22 1895
7124.02 1994
7124.81 2032
7125.61 2087
7126.41 2065
7127.20 2076
7128.00 1961
7128.80 1968
7129.59 2078
7130.39 2121
7131.19 2096
7131.98 1998
7132.78 2063
7133.58 2015
7134.37 1963
7135.17 1958
7135.97 1989
7136.77 2024
7137.56 1955
7138.36 1914
7139.16 1947
7139.96 2003
7140.75 1966
7141.55 1939
7142.35 1936
7143.15 1992
7143.94 1972
7144.74 2016
7145.54 2014
7146.34 2034
7147.13 1978
7147.93 2010
7148.73 1999
7149.53 1938
7150.33 1972
7151.12 1884
7151.92 1932
7152.72 1944
7153.52 1875
7154.32 1928
7155.11 1946
7155.91 1980
7156.71 2025
7157.51 1953
7158.31 1964
7159.11 1957
7159.90 1956
7160.70 1962
7161.50 1845
7162.30 1798
7163.10 1839
7163.90 1746
7164.70 1818
7165.49 1751
7166.29 1699
7167.09 1680
7167.89 1733
7168.69 1845
7169.49 1791
7170.29 1855
7171.09 1867
7171.89 1890
7172.69 1762
7173.49 1752
7174.28 1790
7175.08 1836
7175.88 1792
7176.68 1740
7177.48 1752
7178.28 1763
7179.08 1749
7179.88 1742
7180.68 1714
7181.48 1830
7182.28 2040
7183.08 2021
7183.88 2056
7184.68 2101
7185.48 2207
7186.28 1996
7187.08 2040
7187.88 1998
7188.68 1989
7189.48 1917
7190.28 1843
7191.08 1835
7191.88 1754
7192.68 1665
7193.48 1643
7194.28 1754
7195.08 1716
7195.88 1721
7196.68 1679
7197.48 1707
7198.28 1592
7199.08 1610
7199.89 1661
7200.69 1742
7201.49 1705
7202.29 1678
7203.09 1697
7203.89 1635
7204.69 1687
7205.49 1742
7206.29 1677
7207.09 1639
7207.89 1658
7208.70 1661
7209.50 1647
7210.30 1618
7211.10 1664
7211.90 1659
7212.70 1691
7213.50 1694
7214.31 1671
7215.11 1738
7215.91 1726
7216.71 1666
7217.51 1722
7218.31 1628
7219.12 1698
7219.92 1761
7220.72 1700
7221.52 1766
7222.32 1716
7223.13 1749
7223.93 1640
7224.73 1698
7225.53 1730
7226.33 1726
7227.14 1791
7227.94 1786
7228.74 1827
7229.54 1703
7230.35 1664
7231.15 1802
7231.95 1688
7232.75 1692
7233.56 1703
7234.36 1767
7235.16 1754
7235.96 1795
7236.77 1818
7237.57 1799
7238.37 1874
7239.17 1856
7239.98 1808
7240.78 1921
7241.58 1997
7242.39 1961
7243.19 1932
7243.99 2025
7244.80 2034
7245.60 2051
7246.40 2011
7247.21 1995
7248.01 2022
7248.81 2001
7249.62 1986
7250.42 2053
7251.22 1951
7252.03 2010
7252.83 2048
7253.63 2000
7254.44 2086
7255.24 2060
7256.05 2079
7256.85 2083
7257.65 2034
7258.46 2009
7259.26 2030
7260.07 2153
7260.87 2001
7261.67 2021
7262.48 2042
7263.28 2082
7264.09 2098
7264.89 2124
7265.70 2208
7266.50 2248
7267.30 2208
7268.11 2177
7268.91 2275
7269.72 2404
7270.52 2474
7271.33 2326
7272.13 2319
7272.94 2363
7273.74 2413
7274.55 2411
7275.35 2428
7276.16 2488
7276.96 2451
7277.77 2425
7278.57 2571
7279.38 2730
7280.18 2815
7280.99 2962
7281.79 3249
7282.60 3712
7283.40 3992
7284.21 4455
7285.01 4827
7285.82 5009
7286.63 5147
7287.43 5105
7288.24 4948
7289.04 4558
7289.85 4230
7290.65 3828
7291.46 3475
7292.27 3163
7293.07 3100
7293.88 2939
7294.68 2859
7295.49 2895
7296.30 2951
7297.10 2961
7297.91 2895
7298.71 3000
7299.52 3094
7300.33 2964
7301.13 2955
7301.94 3015
7302.75 2958
7303.55 2974
7304.36 3046
7305.16 3198
7305.97 3215
7306.78 3382
7307.58 3391
7308.39 3492
7309.20 3799
7310.01 4105
7310.81 4374
7311.62 4610
7312.43 4768
7313.23 4741
7314.04 4637
7314.85 4571
7315.65 4495
7316.46 4256
7317.27 4364
7318.08 4442
7318.88 4979
7319.69 5362
7320.50 5724
7321.31 6045
7322.11 6334
7322.92 6542
7323.73 6325
7324.54 5849
7325.34 5415
7326.15 4944
7326.96 4360
7327.77 4242
7328.57 3813
7329.38 3515
7330.19 3319
7331.00 3113
7331.81 3050
7332.61 2937
7333.42 3063
7334.23 2993
7335.04 2931
7335.85 2827
7336.66 2864
7337.46 2975
7338.27 2994
7339.08 2887
7339.89 2994
7340.70 3064
7341.51 3110
7342.31 3084
7343.12 3083
7343.93 3022
7344.74 3047
7345.55 3120
7346.36 3191
7347.17 3276
7347.98 3297
7348.79 3469
7349.59 3443
7350.40 3416
7351.21 3413
7352.02 3434
7352.83 3355
7353.64 3191
7354.45 3166
7355.26 3041
7356.07 3064
7356.88 2983
7357.69 2982
7358.50 3048
7359.31 3050
7360.12 2967
7360.93 3094
7361.74 3213
7362.54 2956
7363.35 3100
7364.16 3369
7364.97 3359
7365.78 3350
7366.59 3259
7367.40 3420
7368.21 3188
7369.02 3220
7369.83 3212
7370.64 3241
7371.45 3241
7372.27 3283
7373.08 3385
7373.89 3332
7374.70 3366
7375.51 3437
7376.32 3555
7377.13 3693
7377.94 3862
7378.75 4083
7379.56 4319
7380.37 4534
7381.18 4966
7381.99 5283
7382.80 5451
7383.61 5359
7384.42 5334
7385.24 5226
7386.05 4819
7386.86 4496
7387.67 4100
7388.48 3897
7389.29 3626
7390.10 3401
7390.91 3269
7391.72 3250
7392.54 3016
7393.35 2991
7394.16 3055
7394.97 2962
7395.78 2935
7396.59 3092
7397.41 3249
7398.22 3394
7399.03 3480
7399.84 3644
7400.65 3904
7401.46 3989
7402.28 4101
7403.09 4086
7403.90 4148
7404.71 4098
7405.52 3956
7406.34 3861
7407.15 3823
7407.96 3790
7408.77 3814
7409.59 3802
7410.40 3836
7411.21 3640
7412.02 3424
7412.84 3250
7413.65 2923
7414.46 2811
7415.27 2740
7416.09 2593
7416.90 2600
7417.71 2481
7418.52 2358
7419.34 2378
7420.15 2323
7420.96 2426
7421.78 2364
7422.59 2399
7423.40 2392
7424.22 2373
7425.03 2279
7425.84 2075
7426.65 2207
7427.47 2297
7428.28 2301
7429.09 2187
7429.91 2242
7430.72 2239
7431.54 2326
7432.35 2248
7433.16 2267
7433.98 2147
7434.79 2212
7435.60 2179
7436.42 2215
7437.23 2261
7438.05 2261
7438.86 2293
7439.67 2357
7440.49 2338
7441.30 2288
7442.12 2466
7442.93 2497
7443.74 2492
7444.56 2361
7445.37 2350
7446.19 2274
7447.00 2399
7447.82 2366
7448.63 2326
7449.44 2288
7450.26 2199
7451.07 2238
7451.89 2090
7452.70 2086
7453.52 2126
7454.33 2050
7455.15 2047
7455.96 2074
7456.78 2042
7457.59 2037
7458.41 2031
7459.22 2056
7460.04 1995
7460.85 2123
7461.67 2076
7462.48 2006
7463.30 2126
7464.11 2094
7464.93 2151
7465.74 2098
7466.56 2154
7467.37 2090
7468.19 2144
7469.01 2182
7469.82 2192
7470.64 2114
7471.45 2083
7472.27 2019
7473.08 2101
7473.90 2014
7474.72 2024
7475.53 1975
7476.35 1905
7477.16 1882
7477.98 1830
7478.80 1785
7479.61 1732
7480.43 1770
7481.24 1854
7482.06 1805
7482.88 1739
7483.69 1713
7484.51 1609
7485.33 1690
7486.14 1747
7486.96 1696
7487.78 1660
7488.59 1638
7489.41 1602
7490.23 1705
7491.04 1763
7491.86 1634
7492.68 1635
7493.49 1603
7494.31 1610
7495.13 1570
7495.94 1575
7496.76 1598
7497.58 1614
7498.40 1630
7499.21 1585
7500.03 1595
7500.85 1578
7501.67 1493
7502.48 1488
7503.30 1484
7504.12 1525
7504.94 1518
7505.75 1522
7506.57 1576
7507.39 1505
7508.21 1638
7509.02 1514
7509.84 1452
7510.66 1511
7511.48 1570
7512.30 1554
7513.11 1562
7513.93 1560
7514.75 1542
7515.57 1510
7516.39 1499
7517.20 1578
7518.02 1454
7518.84 1449
7519.66 1488
7520.48 1487
7521.30 1493
7522.11 1456
7522.93 1447
7523.75 1537
7524.57 1513
7525.39 1535
7526.21 1481
7527.03 1483
7527.84 1493
7528.66 1479
7529.48 1500
7530.30 1530
7531.12 1458
7531.94 1527
7532.76 1506
7533.58 1522
7534.40 1483
7535.22 1500
7536.03 1421
7536.85 1387
7537.67 1476
7538.49 1382
7539.31 1360
7540.13 1408
7540.95 1394
7541.77 1305
7542.59 1316
7543.41 1417
7544.23 1457
7545.05 1512
7545.87 1501
7546.69 1460
7547.51 1444
7548.33 1425
7549.15 1434
7549.97 1429
7550.79 1406
7551.61 1347
7552.43 1336
7553.25 1408
7554.07 1452
7554.89 1349
7555.71 1354
7556.53 1387
7557.35 1458
7558.17 1439
7558.99 1468
7559.81 1503
7560.63 1352
7561.45 1385
7562.27 1389
7563.09 1449
7563.92 1442
7564.74 1410
7565.56 1413
7566.38 1495
7567.20 1404
7568.02 1294
7568.84 1433
7569.66 1415
7570.48 1420
7571.30 1510
7572.13 1435
7572.95 1422
7573.77 1387
7574.59 1345
7575.41 1332
7576.23 1360
7577.05 1297
7577.88 1391
7578.70 1446
7579.52 1368
7580.34 1390
7581.16 1406
7581.98 1441
7582.81 1404
7583.63 1395
7584.45 1379
7585.27 1398
7586.09 1410
7586.92 1428
7587.74 1467
7588.56 1543
7589.38 1475
7590.20 1431
7591.03 1406
7591.85 1454
7592.67 1447
7593.49 1388
7594.32 1329
7595.14 1326
7595.96 1323
7596.78 1334
7597.61 1439
7598.43 1419
7599.25 1450
7600.07 1433
7600.90 1327
7601.72 1379
7602.54 1514
7603.36 1445
7604.19 1448
7605.01 1557
7605.83 1551
7606.66 1563
7607.48 1596
7608.30 1571
7609.13 1532
7609.95 1554
7610.77 1615
7611.60 1513
7612.42 1502
7613.24 1488
7614.07 1452
7614.89 1506
7615.71 1516
7616.54 1555
7617.36 1574
7618.18 1617
7619.01 1600
7619.83 1652
7620.66 1691
7621.48 1608
7622.30 1598
7623.13 1687
7623.95 1610
7624.78 1555
7625.60 1545
7626.42 1512
7627.25 1539
7628.07 1561
7628.90 1612
7629.72 1612
7630.55 1631
7631.37 1706
7632.19 1746
7633.02 1842
7633.84 1882
7634.67 1863
7635.49 1748
7636.32 1681
7637.14 1621
7637.97 1554
7638.79 1607
7639.62 1530
7640.44 1484
7641.27 1399
7642.09 1375
7642.92 1343
7643.74 1358
7644.57 1367
7645.39 1352
7646.22 1373
7647.04 1467
7647.87 1343
7648.69 1368
7649.52 1359
7650.34 1367
7651.17 1370
7651.99 1361
7652.82 1339
7653.65 1362
7654.47 1335
7655.30 1332
7656.12 1298
7656.95 1288
7657.77 1254
7658.60 1250
7659.43 1334
7660.25 1303
7661.08 1362
7661.90 1349
7662.73 1296
7663.56 1341
7664.38 1315
7665.21 1281
7666.04 1328
7666.86 1273
7667.69 1295
7668.51 1284
7669.34 1313
7670.17 1275
7670.99 1315
7671.82 1292
7672.65 1251
7673.47 1229
7674.30 1272
7675.13 1248
7675.95 1313
7676.78 1256
7677.61 1223
7678.44 1408
7679.26 1249
7680.09 1314
7680.92 1383
7681.74 1227
7682.57 1236
7683.40 1299
7684.23 1299
7685.05 1276
7685.88 1239
7686.71 1290
7687.53 1277
7688.36 1291
7689.19 1255
7690.02 1301
7690.85 1303
7691.67 1253
7692.50 1277
7693.33 1304
7694.16 1295
7694.98 1358
7695.81 1345
7696.64 1365
7697.47 1341
7698.30 1346
7699.12 1423
7699.95 1431
7700.78 1433
7701.61 1329
7702.44 1335
7703.26 1282
7704.09 1297
7704.92 1306
7705.75 1277
7706.58 1310
7707.41 1348
7708.24 1215
7709.06 1241
7709.89 1308
7710.72 1294
7711.55 1276
7712.38 1211
7713.21 1279
7714.04 1234
7714.87 1239
7715.69 1234
7716.52 1275
7717.35 1252
7718.18 1231
7719.01 1276
7719.84 1220
7720.67 1264
7721.50 1225
7722.33 1212
7723.16 1192
7723.99 1273
7724.82 1248
7725.65 1213
7726.48 1240
7727.30 1204
7728.13 1259
7728.96 1266
7729.79 1275
7730.62 1201
7731.45 1252
7732.28 1257
7733.11 1252
7733.94 1255
7734.77 1237
7735.60 1249
7736.43 1234
7737.26 1262
7738.09 1267
7738.92 1235
7739.75 1237
7740.58 1244
7741.41 1203
7742.25 1265
7743.08 1194
7743.91 1261
7744.74 1269
7745.57 1324
7746.40 1378
7747.23 1476
7748.06 1493
7748.89 1515
7749.72 1489
7750.55 1535
7751.38 1459
7752.21 1435
7753.04 1394
7753.88 1406
7754.71 1466
7755.54 1403
7756.37 1338
7757.20 1373
7758.03 1483
7758.86 1392
7759.69 1330
7760.53 1362
7761.36 1307
7762.19 1339
7763.02 1338
7763.85 1262
7764.68 1282
7765.51 1260
7766.35 1290
7767.18 1256
7768.01 1330
7768.84 1224
7769.67 1155
7770.51 1263
7771.34 1186
7772.17 1297
7773.00 1224
7773.83 1253
7774.67 1258
7775.50 1324
7776.33 1297
7777.16 1281
7777.99 1282
7778.83 1290
7779.66 1322
7780.49 1329
7781.32 1349
7782.16 1223
7782.99 1305
7783.82 1242
7784.65 1263
7785.49 1304
7786.32 1377
7787.15 1371
7787.99 1362
7788.82 1362
7789.65 1425
7790.48 1362
7791.32 1253
7792.15 1326
7792.98 1339
7793.82 1354
7794.65 1337
7795.48 1362
7796.32 1316
7797.15 1411
7797.98 1432
7798.82 1414
7799.65 1430
7800.48 1421
7801.32 1431
7802.15 1424
7802.99 1373
7803.82 1431
7804.65 1446
7805.49 1472
7806.32 1441
7807.15 1419
7807.99 1379
7808.82 1486
7809.66 1428
7810.49 1496
7811.32 1489
7812.16 1556
7812.99 1578
7813.83 1679
7814.66 1832
7815.50 1854
7816.33 1962
7817.16 1979
7818.00 2086
7818.83 1998
7819.67 2011
7820.50 1891
7821.34 1813
7822.17 1755
7823.01 1687
7823.84 1627
7824.68 1563
7825.51 1607
7826.35 1588
7827.18 1584
7828.02 1503
7828.85 1578
7829.69 1584
7830.52 1611
7831.36 1572
7832.19 1649
7833.03 1525
7833.86 1497
7834.70 1585
7835.53 1579
7836.37 1564
7837.20 1479
7838.04 1510
7838.87 1591
7839.71 1545
7840.55 1568
7841.38 1597
7842.22 1573
7843.05 1547
7843.89 1496
7844.72 1626
7845.56 1562
7846.40 1533
7847.23 1462
7848.07 1496
7848.91 1509
7849.74 1462
7850.58 1480
7851.41 1385
7852.25 1467
7853.09 1396
7853.92 1398
7854.76 1393
7855.60 1431
7856.43 1454
7857.27 1496
7858.11 1501
7858.94 1546
7859.78 1524
7860.62 1474
7861.45 1488
7862.29 1417
7863.13 1514
7863.96 1446
7864.80 1497
7865.64 1586
7866.47 1530
7867.31 1440
7868.15 1493
7868.99 1436
7869.82 1435
7870.66 1430
7871.50 1457
7872.33 1561
7873.17 1549
7874.01 1489
7874.85 1562
7875.68 1539
7876.52 1605
7877.36 1529
7878.20 1609
7879.03 1683
7879.87 1709
7880.71 1737
7881.55 1594
7882.39 1555
7883.22 1535
7884.06 1591
7884.90 1548
7885.74 1521
7886.58 1509
7887.41 1467
7888.25 1488
7889.09 1520
7889.93 1455
7890.77 1521
7891.61 1604
7892.44 1655
7893.28 1638
7894.12 1604
7894.96 1571
7895.80 1605
7896.64 1601
7897.48 1609
7898.31 1585
7899.15 1556
7899.99 1588
7900.83 1625
7901.67 1589
7902.51 1613
7903.35 1579
7904.19 1627
7905.03 1538
7905.87 1583
7906.70 1538
7907.54 1504
7908.38 1527
7909.22 1553
7910.06 1500
7910.90 1519
7911.74 1517
7912.58 1557
7913.42 1590
7914.26 1611
7915.10 1651
7915.94 1824
7916.78 1903
7917.62 1967
7918.46 2025
7919.30 2091
7920.14 2214
7920.98 2177
7921.82 2101
7922.66 2011
7923.50 1844
7924.34 1797
7925.18 1747
7926.02 1635
7926.86 1625
7927.70 1552
7928.54 1514
7929.38 1535
7930.22 1463
7931.06 1441
7931.90 1449
7932.74 1404
7933.58 1394
7934.42 1315
7935.26 1358
7936.10 1407
7936.95 1304
7937.79 1326
7938.63 1330
7939.47 1337
7940.31 1353
7941.15 1434
7941.99 1484
7942.83 1463
7943.67 1428
7944.51 1481
7945.36 1566
7946.20 1622
7947.04 1631
7947.88 1611
7948.72 1597
7949.56 1553
7950.40 1463
7951.25 1451
7952.09 1428
7952.93 1459
7953.77 1512
7954.61 1433
7955.45 1498
7956.30 1451
7957.14 1513
7957.98 1550
7958.82 1461
7959.66 1406
7960.51 1392
7961.35 1423
7962.19 1420
7963.03 1377
7963.87 1359
7964.72 1364
7965.56 1501
7966.40 1521
7967.24 1454
7968.09 1490
7968.93 1491
7969.77 1546
7970.61 1474
7971.46 1469
7972.30 1521
7973.14 1419
7973.98 1378
7974.83 1297
7975.67 1356
7976.51 1284
7977.36 1393
7978.20 1321
7979.04 1418
7979.89 1484
7980.73 1430
7981.57 1381
7982.41 1370
7983.26 1332
7984.10 1347
7984.94 1400
7985.79 1328
7986.63 1334
7987.48 1223
7988.32 1319
7989.16 1264
7990.01 1276
7990.85 1231
7991.69 1277
7992.54 1272
7993.38 1186
7994.22 1231
7995.07 1261
7995.91 1239
7996.76 1221
7997.60 1264
7998.44 1247
7999.29 1222
8000.13 1276
8000.98 1230
8001.82 1261
8002.67 1227
8003.51 1277
8004.35 1283
8005.20 1261
8006.04 1150
8006.89 1120
8007.73 1121
8008.58 1117
8009.42 1072
8010.27 1093
8011.11 1136
8011.96 1046
8012.80 1034
8013.65 1124
8014.49 1088
8015.34 1129
8016.18 1133
8017.03 1145
8017.87 1145
8018.72 1200
8019.56 1177
8020.41 1214
8021.25 1141
8022.10 1156
8022.94 1152
8023.79 1119
8024.63 1093
8025.48 1082
8026.32 1121
8027.17 1127
8028.01 1105
8028.86 1068
8029.71 1075
8030.55 1096
8031.40 1080
8032.24 1089
8033.09 1117
8033.94 1137
8034.78 1123
8035.63 1108
8036.47 1041
8037.32 1105
8038.17 1138
8039.01 1122
8039.86 1060
8040.70 1075
8041.55 1042
8042.40 1134
8043.24 1116
8044.09 1090
8044.94 1113
8045.78 1031
8046.63 1087
8047.48 1104
8048.32 1110
8049.17 1160
8050.02 1129
8050.86 1120
8051.71 1064
8052.56 1088
8053.40 1148
8054.25 1146
8055.10 1123
8055.95 1035
8056.79 1108
8057.64 1133
8058.49 1120
8059.33 1081
8060.18 1102
8061.03 1064
8061.88 1096
8062.72 1091
8063.57 1086
8064.42 1070
8065.27 1101
8066.11 1140
8066.96 1078
8067.81 1124
8068.66 1038
8069.50 1069
8070.35 1024
8071.20 1049
8072.05 1080
8072.90 1096
8073.74 1059
8074.59 1042
8075.44 1069
8076.29 1019
8077.14 1066
8077.99 1048
8078.83 1047
8079.68 1052
8080.53 1100
8081.38 1166
8082.23 1125
8083.08 1039
8083.92 1050
8084.77 1011
8085.62 1025
8086.47 1071
8087.32 1048
8088.17 1054
8089.02 1030
8089.87 1020
8090.71 1054
8091.56 1014
8092.41 1072
8093.26 1045
8094.11 1022
8094.96 1059
8095.81 988
8096.66 985
8097.51 997
8098.36 1012
8099.21 1014
8100.06 1044
8100.91 1094
8101.75 1112
8102.60 1062
8103.45 978
8104.30 1086
8105.15 1085
8106.00 1070
8106.85 1011
8107.70 1042
8108.55 1017
8109.40 1010
8110.25 1037
8111.10 1047
8111.95 1052
8112.80 1083
8113.65 1067
8114.50 1002
8115.35 1061
8116.20 1084
8117.05 1058
8117.90 1117
8118.75 1153
8119.60 1208
8120.46 1213
8121.31 1109
8122.16 1200
8123.01 1099
8123.86 1109
8124.71 1089
8125.56 1112
8126.41 1109
8127.26 1089
8128.11 1047
8128.96 1098
8129.81 1126
8130.66 1069
8131.52 1013
8132.37 1097
8133.22 1073
8134.07 1107
8134.92 1173
8135.77 1135
8136.62 1090
8137.47 1119
8138.33 1075
8139.18 1071
8140.03 1058
8140.88 1079
8141.73 1113
8142.58 1114
8143.44 1160
8144.29 1185
8145.14 1155
8145.99 1183
8146.84 1153
8147.69 1150
8148.55 1122
8149.40 1104
8150.25 1187
8151.10 1164
8151.95 1113
8152.81 1135
8153.66 1195
8154.51 1263
8155.36 1245
8156.22 1360
8157.07 1336
8157.92 1295
8158.77 1279
8159.63 1194
8160.48 1206
8161.33 1139
8162.18 1181
8163.04 1110
8163.89 1116
8164.74 1096
8165.60 1107
8166.45 1109
8167.30 1132
8168.15 1080
8169.01 1143
8169.86 1089
8170.71 1132
8171.57 1066
8172.42 1107
8173.27 1058
8174.13 1135
8174.98 1176
8175.83 1062
8176.69 1100
8177.54 1077
8178.39 1048
8179.25 1009
8180.10 1142
8180.95 1029
8181.81 1077
8182.66 1043
8183.52 997
8184.37 1013
8185.22 1044
8186.08 1042
8186.93 1018
8187.79 1049
8188.64 1042
8189.49 1015
8190.35 1035
8191.20 1009
8192.06 1002
8192.91 1060
8193.76 977
8194.62 988
8195.47 1028
8196.33 990
8197.18 1036
8198.04 1052
8198.89 1054
8199.75 1033
8200.60 1009
8201.46 1056
8202.31 1062
8203.17 1038
8204.02 1027
8204.87 1003
8205.73 1061
8206.58 1053
8207.44 1027
8208.29 1086
8209.15 1117
8210.01 1014
8210.86 964
8211.72 990
8212.57 977
8213.43 1097
8214.28 1039
8215.14 978
8215.99 1035
8216.85 970
8217.70 902
8218.56 980
8219.42 1024
8220.27 1041
8221.13 1043
8221.98 1042
8222.84 991
8223.69 1030
8224.55 1113
8225.41 1127
8226.26 1088
8227.12 1066
8227.97 1058
8228.83 1017
8229.69 999
8230.54 984
8231.40 1045
8232.26 984
8233.11 1009
8233.97 931
8234.82 1027
8235.68 1000
8236.54 1016
8237.39 1055
8238.25 989
8239.11 990
8239.96 1005
8240.82 970
8241.68 970
8242.54 999
8243.39 1019
8244.25 1009
8245.11 961
8245.96 965
8246.82 1022
8247.68 1069
8248.53 1009
8249.39 1002
8250.25 1043
8251.11 1025
8251.96 1019
8252.82 1034
8253.68 1049
8254.54 988
8255.39 1039
8256.25 1037
8257.11 1049
8257.97 960
8258.82 953
8259.68 1002
8260.54 996
8261.40 1018
8262.26 1011
8263.11 983
8263.97 980
8264.83 1029
8265.69 928
8266.55 971
8267.40 942
8268.26 920
8269.12 939
8269.98 1009
8270.84 918
8271.70 956
8272.55 971
8273.41 942
8274.27 958
8275.13 1034
8275.99 1019
8276.85 993
8277.71 977
8278.56 1028
8279.42 979
8280.28 978
8281.14 1064
8282.00 1016
8282.86 1050
8283.72 1083
8284.58 1022
8285.44 1029
8286.29 1165
8287.15 1071
8288.01 1057
8288.87 997
8289.73 982
8290.59 1062
8291.45 995
8292.31 1041
8293.17 1036
8294.03 1073
8294.89 1036
8295.75 1103
8296.61 1021
8297.47 1006
8298.33 1148
8299.19 1051
8300.05 1009
8300.91 1092
8301.77 1108
8302.63 1078
8303.49 1102
8304.35 1101
8305.21 1148
8306.07 1005
8306.93 1017
8307.79 1056
8308.65 1066
8309.51 1046
8310.37 1062
8311.23 1067
8312.09 1071
8312.95 1096
8313.81 1109
8314.67 1074
8315.53 1127
8316.39 1124
8317.25 1085
8318.11 1053
8318.98 1066
8319.84 1097
8320.70 1032
8321.56 1028
8322.42 1024
8323.28 1031
8324.14 1020
8325.00 1128
8325.86 1083
8326.73 1008
8327.59 1045
8328.45 1058
8329.31 1038
8330.17 1061
8331.03 1037
8331.89 1062
8332.76 1037
8333.62 1058
8334.48 1052
8335.34 1126
8336.20 1071
8337.06 1029
8337.93 1043
8338.79 1014
8339.65 1036
8340.51 1020
8341.37 1007
8342.24 1068
8343.10 1035
8343.96 1016
8344.82 998
8345.68 1084
8346.55 1129
8347.41 1143
8348.27 1074
8349.13 993
8350.00 1065
8350.86 1077
8351.72 1032
8352.58 1064
8353.45 1027
8354.31 1104
8355.17 1079
8356.03 1061
8356.90 1166
8357.76 1131
8358.62 1044
8359.49 1084
8360.35 1073
8361.21 1056
8362.08 1062
8362.94 1130
8363.80 1104
8364.66 1063
8365.53 1136
8366.39 1163
8367.25 1114
8368.12 1061
8368.98 1139
8369.84 1112
8370.71 1086
8371.57 1050
8372.44 1094
8373.30 1183
8374.16 1197
8375.03 1137
8375.89 1091
8376.75 1148
8377.62 1166
8378.48 1141
8379.35 1101
8380.21 1163
8381.07 1106
8381.94 1086
8382.80 1116
8383.67 1168
8384.53 1221
8385.40 1177
8386.26 1166
8387.12 1151
8387.99 1126
8388.85 1124
8389.72 1138
8390.58 1111
8391.45 1168
8392.31 1116
8393.18 1163
8394.04 1166
8394.91 1147
8395.77 1235
8396.64 1256
8397.50 1230
8398.37 1224
8399.23 1187
8400.10 1205
8400.96 1234
8401.83 1250
8402.69 1242
8403.56 1281
8404.42 1292
8405.29 1239
8406.15 1281
8407.02 1292
8407.88 1279
8408.75 1355
8409.61 1303
8410.48 1343
8411.34 1349
8412.21 1324
8413.08 1354
8413.94 1363
8414.81 1319
8415.67 1339
8416.54 1328
8417.41 1417
8418.27 1380
8419.14 1413
8420.00 1419
8420.87 1377
8421.74 1436
8422.60 1446
8423.47 1461
8424.33 1449
8425.20 1543
8426.07 1592
8426.93 1541
8427.80 1563
8428.67 1559
8429.53 1591
8430.40 1569
8431.27 1575
8432.13 1605
8433.00 1618
8433.87 1672
8434.73 1593
8435.60 1644
8436.47 1709
8437.33 1671
8438.20 1750
8439.07 1776
8439.94 1774
8440.80 1840
8441.67 1930
8442.54 2012
8443.40 2053
8444.27 2105
8445.14 2035
8446.01 2128
8446.87 2125
8447.74 2125
8448.61 2091
8449.48 1928
8450.34 2019
8451.21 2092
8452.08 2101
8452.95 2204
8453.82 2316
8454.68 2493
8455.55 2803
8456.42 3190
8457.29 3421
8458.15 3556
8459.02 3499
8459.89 3357
8460.76 3357
8461.63 3184
8462.50 2987
8463.36 2805
8464.23 2655
8465.10 2555
8465.97 2588
8466.84 2603
8467.71 2798
8468.57 3061
8469.44 3722
8470.31 4366
8471.18 4804
8472.05 5009
8472.92 5091
8473.79 4932
8474.66 4404
8475.53 3877
8476.39 3340
8477.26 2995
8478.13 2582
8479.00 2238
8479.87 2099
8480.74 1913
8481.61 1872
8482.48 1874
8483.35 1781
8484.22 1709
8485.09 1698
8485.96 1641
8486.83 1708
8487.69 1631
8488.56 1670
8489.43 1635
8490.30 1669
8491.17 1585
8492.04 1601
8492.91 1589
8493.78 1608
8494.65 1612
8495.52 1645
8496.39 1609
8497.26 1624
8498.13 1680
8499.00 1752
8499.87 1731
8500.74 1660
8501.61 1664
8502.48 1605
8503.35 1586
8504.22 1584
8505.10 1670
8505.97 1645
8506.84 1663
8507.71 1717
8508.58 1756
8509.45 1847
8510.32 1915
8511.19 1935
8512.06 1810
8512.93 1744
8513.80 1741
8514.67 1669
8515.54 1687
8516.42 1690
8517.29 1657
8518.16 1664
8519.03 1692
8519.90 1724
8520.77 1770
8521.64 1809
8522.51 1855
8523.39 1719
8524.26 1697
8525.13 1707
8526.00 1764
8526.87 1746
8527.74 1730
8528.61 1719
8529.49 1810
8530.36 1934
8531.23 1951
8532.10 1948
8532.97 1970
8533.85 2038
8534.72 2002
8535.59 2102
8536.46 1960
8537.33 1962
8538.21 1889
8539.08 1905
8539.95 1799
8540.82 1783
8541.69 1761
8542.57 1730
8543.44 1693
8544.31 1643
8545.18 1650
8546.06 1679
8546.93 1723
8547.80 1670
8548.67 1618
8549.55 1576
8550.42 1622
8551.29 1741
8552.17 1733
8553.04 1706
8553.91 1674
8554.78 1810
8555.66 1776
8556.53 1776
8557.40 1755
8558.28 1782
8559.15 1723
8560.02 1633
8560.90 1564
8561.77 1487
8562.64 1523
8563.52 1487
8564.39 1461
8565.26 1395
8566.14 1408
8567.01 1427
8567.89 1438
8568.76 1349
8569.63 1430
8570.51 1443
8571.38 1442
8572.25 1377
8573.13 1396
8574.00 1398
8574.88 1354
8575.75 1368
8576.62 1408
8577.50 1354
8578.37 1404
8579.25 1362
8580.12 1352
8581.00 1287
8581.87 1266
8582.74 1268
8583.62 1336
8584.49 1376
8585.37 1277
8586.24 1317
8587.12 1379
8587.99 1396
8588.87 1291
8589.74 1326
8590.62 1382
8591.49 1378
8592.37 1387
8593.24 1374
8594.12 1368
8594.99 1360
8595.87 1344
8596.74 1340
8597.62 1352
8598.49 1397
8599.37 1419
8600.24 1479
8601.12 1432
8601.99 1388
8602.87 1373
8603.74 1316
8604.62 1306
8605.49 1366
8606.37 1461
8607.25 1369
8608.12 1291
8609.00 1455
8609.87 1457
8610.75 1346
8611.63 1342
8612.50 1372
8613.38 1408
8614.25 1380
8615.13 1400
8616.01 1389
8616.88 1448
8617.76 1401
8618.63 1389
8619.51 1434
8620.39 1427
8621.26 1461
8622.14 1420
8623.02 1410
8623.89 1425
8624.77 1513
8625.65 1511
8626.52 1510
8627.40 1506
8628.28 1455
8629.15 1488
8630.03 1610
8630.91 1562
8631.78 1542
8632.66 1602
8633.54 1605
8634.41 1552
8635.29 1563
8636.17 1527
8637.05 1538
8637.92 1593
8638.80 1646
8639.68 1571
8640.56 1549
8641.43 1587
8642.31 1615
8643.19 1659
8644.06 1730
8644.94 1637
8645.82 1657
8646.70 1716
8647.58 1659
8648.45 1676
8649.33 1732
8650.21 1728
8651.09 1791
8651.96 1736
8652.84 1818
8653.72 1743
8654.60 1802
8655.48 1791
8656.36 1724
8657.23 1744
8658.11 1768
8658.99 1865
8659.87 1840
8660.75 1868
8661.63 1819
8662.50 1795
8663.38 1869
8664.26 1889
8665.14 1830
8666.02 1734
8666.90 1808
8667.78 1781
8668.65 1868
8669.53 1911
8670.41 2027
8671.29 2127
8672.17 2417
8673.05 2631
8673.93 2821
8674.81 3159
8675.69 3274
8676.57 3336
8677.45 3465
8678.32 3224
8679.20 2938
8680.08 2826
8680.96 2596
8681.84 2456
8682.72 2207
8683.60 2119
8684.48 2045
8685.36 2031
8686.24 1965
8687.12 2026
8688.00 2075
8688.88 2174
8689.76 2369
8690.64 2670
8691.52 3002
8692.40 3283
8693.28 3541
8694.16 3778
8695.04 3859
8695.92 3682
8696.80 3405
8697.68 3174
8698.56 2950
8699.44 2532
8700.32 2220
8701.20 2114
8702.08 1970
8702.96 1830
8703.84 1845
8704.72 1775
8705.60 1630
8706.49 1633
8707.37 1547
8708.25 1562
8709.13 1569
8710.01 1534
8710.89 1546
8711.77 1497
8712.65 1500
8713.53 1480
8714.41 1497
8715.29 1519
8716.18 1466
8717.06 1511
8717.94 1536
8718.82 1490
8719.70 1466
8720.58 1458
8721.46 1470
8722.35 1487
8723.23 1427
8724.11 1403
8724.99 1439
8725.87 1446
8726.75 1443
8727.64 1478
8728.52 1493
8729.40 1499
8730.28 1586
8731.16 1558
8732.05 1630
8732.93 1632
8733.81 1579
8734.69 1595
8735.57 1577
8736.46 1557
8737.34 1632
8738.22 1560
8739.10 1553
8739.99 1653
8740.87 1557
8741.75 1664
8742.63 1547
8743.52 1522
8744.40 1536
8745.28 1524
8746.16 1517
8747.05 1527
8747.93 1514
8748.81 1484
8749.70 1498
8750.58 1522
8751.46 1542
8752.34 1578
8753.23 1555
8754.11 1651
8754.99 1629
8755.88 1752
8756.76 1662
8757.64 1752
8758.53 1817
8759.41 1812
8760.29 1852
8761.18 1825
8762.06 1712
8762.94 1690
8763.83 1669
8764.71 1526
8765.60 1570
8766.48 1522
8767.36 1420
8768.25 1494
8769.13 1575
8770.01 1584
8770.90 1549
8771.78 1513
8772.67 1493
8773.55 1439
8774.43 1443
8775.32 1525
8776.20 1479
8777.09 1477
8777.97 1465
8778.86 1361
8779.74 1353
8780.63 1353
8781.51 1284
8782.39 1332
8783.28 1380
8784.16 1301
8785.05 1341
8785.93 1274
8786.82 1250
8787.70 1300
8788.59 1375
8789.47 1354
8790.36 1338
8791.24 1369
8792.13 1471
8793.01 1488
8793.90 1522
8794.78 1431
8795.67 1498
8796.55 1423
8797.44 1360
8798.32 1291
8799.21 1317
8800.10 1277
8800.98 1185
8801.87 1248
8802.75 1256
8803.64 1236
8804.52 1292
8805.41 1313
8806.29 1300
8807.18 1236
8808.07 1269
8808.95 1255
8809.84 1174
8810.72 1177
8811.61 1162
8812.50 1144
8813.38 1201
8814.27 1182
8815.15 1219
8816.04 1149
8816.93 1208
8817.81 1218
8818.70 1231
8819.59 1253
8820.47 1224
8821.36 1238
8822.25 1204
8823.13 1181
8824.02 1222
8824.91 1230
8825.79 1174
8826.68 1203
8827.57 1165
8828.45 1161
8829.34 1204
8830.23 1198
8831.11 1117
8832.00 1118
8832.89 1091
8833.78 1192
8834.66 1103
8835.55 1071
8836.44 1099
8837.32 1110
8838.21 1078
8839.10 1090
8839.99 1067
8840.87 1054
8841.76 1073
8842.65 1089
8843.54 1077
8844.42 1056
8845.31 1082
8846.20 1108
8847.09 1010
8847.98 1055
8848.86 1041
8849.75 1084
8850.64 1049
8851.53 1055
8852.42 1082
8853.30 1047
8854.19 1093
8855.08 1097
8855.97 1043
8856.86 1059
8857.75 1035
8858.63 1017
8859.52 1053
8860.41 1036
8861.30 998
8862.19 1014
8863.08 1053
8863.97 1006
8864.85 1062
8865.74 1082
8866.63 1051
8867.52 988
8868.41 967
8869.30 928
8870.19 940
8871.08 940
8871.97 935
8872.85 902
8873.74 950
8874.63 957
8875.52 928
8876.41 921
8877.30 923
8878.19 942
8879.08 954
8879.97 938
8880.86 925
8881.75 857
8882.64 939
8883.53 943
8884.42 956
8885.31 973
8886.20 932
8887.09 927
8887.98 959
8888.87 944
8889.76 905
8890.65 932
8891.54 901
8892.43 917
8893.32 892
8894.21 870
8895.10 890
8895.99 903
8896.88 902
8897.77 852
8898.66 877
8899.55 929
8900.44 969
8901.33 961
8902.22 840
8903.11 824
8904.00 882
8904.89 924
8905.78 872
8906.67 921
8907.56 968
8908.46 918
8909.35 895
8910.24 924
8911.13 882
8912.02 857
8912.91 914
8913.80 873
8914.69 938
8915.58 835
8916.48 890
8917.37 896
8918.26 924
8919.15 855
8920.04 850
8920.93 868
8921.82 901
8922.72 881
8923.61 866
8924.50 857
8925.39 857
8926.28 822
8927.18 827
8928.07 811
8928.96 869
8929.85 854
8930.74 816
8931.64 846
8932.53 871
8933.42 880
8934.31 897
8935.20 930
8936.10 864
8936.99 849
8937.88 814
8938.77 813
8939.67 812
8940.56 847
8941.45 815
8942.34 872
8943.24 857
8944.13 821
8945.02 845
8945.91 836
8946.81 826
8947.70 798
8948.59 810
8949.49 803
8950.38 796
8951.27 866
8952.16 816
8953.06 813
8953.95 801
8954.84 831
8955.74 774
8956.63 792
8957.52 807
8958.42 801
8959.31 816
8960.20 829
8961.10 843
8961.99 846
8962.89 820
8963.78 851
8964.67 844
8965.57 871
8966.46 864
8967.35 823
8968.25 913
8969.14 922
8970.04 885
8970.93 862
8971.82 844
8972.72 829
8973.61 852
8974.51 806
8975.40 820
8976.30 815
8977.19 829
8978.08 866
8978.98 824
8979.87 820
8980.77 822
8981.66 847
8982.56 817
8983.45 820
8984.35 786
8985.24 832
8986.14 928
8987.03 813
8987.93 842
8988.82 784
8989.72 846
8990.61 842
8991.51 819
8992.40 828
8993.30 833
8994.19 817
8995.09 807
8995.98 810
8996.88 813
8997.77 775
8998.67 787
8999.56 842
9000.46 859
9001.35 831
9002.25 748
9003.15 757
9004.04 729
9004.94 702
9005.83 820
9006.73 856
9007.62 809
9008.52 785
9009.42 856
9010.31 789
9011.21 752
9012.10 786
9013.00 805
9013.90 747
9014.79 779
9015.69 835
9016.59 849
9017.48 828
9018.38 759
9019.27 759
9020.17 743
9021.07 731
9021.96 781
9022.86 777
9023.76 778
9024.65 734
9025.55 752
9026.45 752
9027.34 754
9028.24 778
9029.14 794
9030.04 736
9030.93 785
9031.83 780
9032.73 825
9033.62 812
9034.52 786
9035.42 793
9036.32 778
9037.21 823
9038.11 776
9039.01 759
9039.90 776
9040.80 861
9041.70 821
9042.60 794
9043.50 803
9044.39 747
9045.29 792
9046.19 771
9047.09 780
9047.98 793
9048.88 858
9049.78 845
9050.68 744
9051.58 775
9052.47 783
9053.37 758
9054.27 788
9055.17 848
9056.07 865
9056.97 751
9057.86 850
9058.76 771
9059.66 844
9060.56 809
9061.46 821
9062.36 825
9063.25 829
9064.15 878
9065.05 865
9065.95 827
9066.85 778
9067.75 770
9068.65 747
9069.55 823
9070.45 839
9071.34 846
9072.24 825
9073.14 797
9074.04 829
9074.94 798
9075.84 846
9076.74 849
9077.64 717
9078.54 778
9079.44 860
9080.34 833
9081.24 849
9082.14 748
9083.04 803
9083.94 777
9084.84 814
9085.74 784
9086.63 804
9087.53 781
9088.43 816
9089.33 754
9090.23 760
9091.13 795
9092.03 802
9092.93 840
9093.83 807
9094.74 853
9095.64 812
9096.54 776
9097.44 808
9098.34 835
9099.24 830
9100.14 876
9101.04 772
9101.94 753
9102.84 792
9103.74 845
9104.64 838
9105.54 811
9106.44 741
9107.34 751
9108.24 753
9109.14 825
9110.05 777
9110.95 731
9111.85 786
9112.75 765
9113.65 795
9114.55 782
9115.45 744
9116.35 745
9117.25 777
9118.16 775
9119.06 717
9119.96 719
9120.86 759
9121.76 785
9122.66 787
9123.56 796
9124.47 774
9125.37 776
9126.27 754
9127.17 810
9128.07 727
9128.98 736
9129.88 801
9130.78 742
9131.68 735
9132.58 777
9133.49 759
9134.39 732
9135.29 764
9136.19 734
9137.09 804
9138.00 769
9138.90 808
9139.80 770
9140.70 787
9141.61 814
9142.51 826
9143.41 756
9144.31 806
9145.22 790
9146.12 789
9147.02 818
9147.93 715
9148.83 737
9149.73 800
9150.63 817
9151.54 761
9152.44 770
9153.34 736
9154.25 752
9155.15 754
9156.05 740
9156.96 773
9157.86 803
9158.76 757
9159.67 712
9160.57 745
9161.47 760
9162.38 772
9163.28 790
9164.18 729
9165.09 766
9165.99 826
9166.90 884
9167.80 814
9168.70 767
9169.61 773
9170.51 772
9171.41 741
9172.32 787
9173.22 811
9174.13 785
9175.03 832
9175.94 777
9176.84 715
9177.74 743
9178.65 767
9179.55 757
9180.46 754
9181.36 777
9182.27 800
9183.17 829
9184.08 784
9184.98 845
9185.88 813
9186.79 845
9187.69 771
9188.60 781
9189.50 846
9190.41 780
9191.31 784
9192.22 817
9193.12 823
9194.03 796
9194.93 842
9195.84 795
9196.74 775
9197.65 768
9198.56 772
9199.46 795
9200.37 858
9201.27 823
9202.18 834
9203.08 803
9203.99 839
9204.89 866
9205.80 866
9206.71 833
9207.61 796
9208.52 798
9209.42 790
9210.33 762
9211.23 781
9212.14 825
9213.05 866
9213.95 823
9214.86 770
9215.77 735
9216.67 800
9217.58 840
9218.48 869
9219.39 905
9220.30 894
9221.20 829
9222.11 836
9223.02 823
9223.92 808
9224.83 828
9225.74 813
9226.64 826
9227.55 875
9228.46 792
9229.36 805
9230.27 762
9231.18 783
9232.08 785
9232.99 835
9233.90 779
9234.81 752
9235.71 820
9236.62 758
9237.53 848
9238.43 795
9239.34 776
9240.25 727
9241.16 781
9242.06 801
9242.97 742
9243.88 759
9244.79 777
9245.69 777
9246.60 796
9247.51 774
9248.42 800
9249.33 801
9250.23 815
9251.14 827
9252.05 775
9252.96 791
9253.87 756
9254.77 783
9255.68 721
9256.59 743
9257.50 763
9258.41 806
9259.31 705
9260.22 737
9261.13 754
9262.04 760
9262.95 771
9263.86 791
9264.77 793
9265.67 772
9266.58 798
9267.49 776
9268.40 765
9269.31 779
9270.22 761
9271.13 739
9272.04 734
9272.94 807
9273.85 793
9274.76 813
9275.67 774
9276.58 736
9277.49 777
9278.40 802
9279.31 785
9280.22 783
9281.13 823
9282.04 826
9282.95 785
9283.86 717
9284.77 754
9285.68 759
9286.59 775
9287.49 806
9288.40 736
9289.31 734
9290.22 752
9291.13 800
9292.04 774
9292.95 826
9293.86 807
9294.77 792
9295.68 831
9296.59 817
9297.50 780
9298.41 763
9299.33 796
9300.24 785
9301.15 811
9302.06 752
9302.97 798
9303.88 797
9304.79 806
9305.70 815
9306.61 829
9307.52 821
9308.43 806
9309.34 919
9310.25 907
9311.16 882
9312.07 840
9312.98 813
9313.90 835
9314.81 864
9315.72 881
9316.63 873
9317.54 858
9318.45 849
9319.36 860
9320.27 856
9321.19 835
9322.10 876
9323.01 849
9323.92 860
9324.83 815
9325.74 827
9326.65 809
9327.57 800
9328.48 822
9329.39 874
9330.30 870
9331.21 796
9332.13 837
9333.04 758
9333.95 790
9334.86 816
9335.77 841
9336.69 840
9337.60 784
9338.51 823
9339.42 821
9340.33 847
9341.25 837
9342.16 876
9343.07 874
9343.98 846
9344.90 835
9345.81 814
9346.72 843
9347.63 865
9348.55 806
9349.46 797
9350.37 873
9351.29 848
9352.20 824
9353.11 854
9354.02 841
9354.94 806
9355.85 890
9356.76 880
9357.68 855
9358.59 909
9359.50 871
9360.42 881
9361.33 818
9362.24 795
9363.16 781
9364.07 833
9364.98 830
9365.90 812
9366.81 802
9367.72 846
9368.64 864
9369.55 883
9370.47 856
9371.38 821
9372.29 817
9373.21 825
9374.12 861
9375.04 836
9375.95 827
9376.86 881
9377.78 862
9378.69 821
9379.61 840
9380.52 852
9381.43 854
9382.35 818
9383.26 848
9384.18 861
9385.09 899
9386.01 874
9386.92 872
9387.84 950
9388.75 1013
9389.67 953
9390.58 936
9391.49 966
9392.41 918
9393.32 957
9394.24 990
9395.15 984
9396.07 1012
9396.98 946
9397.90 1012
9398.81 954
9399.73 941
9400.65 956
9401.56 970
9402.48 918
9403.39 960
9404.31 882
9405.22 987
9406.14 887
9407.05 865
9407.97 895
9408.88 896
9409.80 887
9410.72 897
9411.63 899
9412.55 879
9413.46 907
9414.38 928
9415.30 935
9416.21 927
9417.13 936
9418.04 887
9418.96 895
9419.88 911
9420.79 952
9421.71 928
9422.62 858
9423.54 920
9424.46 915
9425.37 904
9426.29 893
9427.21 909
9428.12 892
9429.04 933
9429.96 928
9430.87 960
9431.79 978
9432.71 989
9433.62 1008
9434.54 1035
9435.46 1002
9436.37 1024
9437.29 972
9438.21 927
9439.13 951
9440.04 985
9440.96 973
9441.88 1002
9442.80 991
9443.71 988
9444.63 990
9445.55 997
9446.46 963
9447.38 897
9448.30 909
9449.22 980
9450.14 968
9451.05 1060
9451.97 1028
9452.89 1077
9453.81 1120
9454.72 1123
9455.64 1082
9456.56 1135
9457.48 1068
9458.40 1125
9459.31 1111
9460.23 1046
9461.15 1068
9462.07 964
9462.99 1010
9463.91 1019
9464.82 957
9465.74 940
9466.66 981
9467.58 1015
9468.50 940
9469.42 960
9470.34 990
9471.25 1023
9472.17 954
9473.09 930
9474.01 942
9474.93 1001
9475.85 927
9476.77 1024
9477.69 1031
9478.60 1072
9479.52 1033
9480.44 1025
9481.36 1014
9482.28 1045
9483.20 1000
9484.12 1026
9485.04 1016
9485.96 1046
9486.88 983
9487.80 1039
9488.72 1022
9489.64 1019
9490.56 1043
9491.48 1039
9492.40 1066
9493.32 1112
9494.24 1100
9495.16 989
9496.08 1058
9497.00 1039
9497.92 1023
9498.84 1064
9499.76 1019
9500.68 1002
9501.60 1008
9502.52 1086
9503.44 1087
9504.36 1071
9505.28 1040
9506.20 1058
9507.12 1051
9508.04 997
9508.96 1036
9509.88 1072
9510.80 1081
9511.72 1125
9512.64 1150
9513.56 1192
9514.48 1177
9515.40 1173
9516.32 1179
9517.25 1236
9518.17 1196
9519.09 1138
9520.01 1222
9520.93 1212
9521.85 1207
9522.77 1118
9523.69 1159
9524.61 1231
9525.54 1197
9526.46 1170
9527.38 1216
9528.30 1225
9529.22 1279
9530.14 1404
9531.06 1470
9531.99 1479
9532.91 1607
9533.83 1695
9534.75 1787
9535.67 1739
9536.60 1721
9537.52 1792
9538.44 1623
9539.36 1592
9540.28 1530
9541.21 1378
9542.13 1371
9543.05 1320
9543.97 1240
9544.89 1182
9545.82 1183
9546.74 1190
9547.66 1228
9548.58 1207
9549.51 1141
9550.43 1216
9551.35 1188
9552.27 1153
9553.20 1161
9554.12 1136
9555.04 1199
9555.96 1267
9556.89 1307
9557.81 1247
9558.73 1195
9559.66 1288
9560.58 1292
9561.50 1327
9562.43 1321
9563.35 1350
9564.27 1330
9565.19 1274
9566.12 1253
9567.04 1179
9567.96 1266
9568.89 1204
9569.81 1189
9570.74 1103
9571.66 1130
9572.58 1162
9573.51 1179
9574.43 1153
9575.35 1142
9576.28 1111
9577.20 1186
9578.13 1157
9579.05 1161
9579.97 1139
9580.90 1172
9581.82 1160
9582.75 1133
9583.67 1104
9584.59 1098
9585.52 1125
9586.44 1101
9587.37 1091
9588.29 1122
9589.22 1207
9590.14 1200
9591.06 1210
9591.99 1193
9592.91 1180
9593.84 1207
9594.76 1251
9595.69 1359
9596.61 1284
9597.54 1265
9598.46 1265
9599.39 1302
9600.31 1280
9601.24 1320
9602.16 1320
9603.09 1258
9604.01 1255
9604.94 1277
9605.86 1306
9606.79 1276
9607.71 1310
9608.64 1332
9609.56 1305
9610.49 1374
9611.41 1351
9612.34 1310
9613.27 1394
9614.19 1368
9615.12 1382
9616.04 1343
9616.97 1439
9617.89 1434
9618.82 1420
9619.75 1379
9620.67 1375
9621.60 1411
9622.52 1429
9623.45 1454
9624.38 1401
9625.30 1473
9626.23 1498
9627.15 1526
9628.08 1466
9629.01 1482
9629.93 1540
9630.86 1550
9631.79 1591
9632.71 1664
9633.64 1631
9634.57 1714
9635.49 1756
9636.42 1628
9637.35 1835
9638.27 1738
9639.20 1730
9640.13 1778
9641.05 1791
9641.98 1752
9642.91 1739
9643.83 1826
9644.76 1901
9645.69 1885
9646.62 1888
9647.54 1894
9648.47 2060
9649.40 2232
9650.32 2217
9651.25 2167
9652.18 2154
9653.11 2257
9654.03 2245
9654.96 2120
9655.89 2027
9656.82 1982
9657.75 1940
9658.67 1925
9659.60 1751
9660.53 1789
9661.46 1785
9662.38 1781
9663.31 1830
9664.24 1831
9665.17 1893
9666.10 1771
9667.02 1784
9667.95 1929
9668.88 1930
9669.81 1912
9670.74 1956
9671.67 1906
9672.59 1967
9673.52 1931
9674.45 1960
9675.38 2093
9676.31 2120
9677.24 2038
9678.17 2028
9679.10 2021
9680.02 1993
9680.95 2005
9681.88 2045
9682.81 1981
9683.74 2000
9684.67 1924
9685.60 1958
9686.53 1988
9687.46 1991
9688.39 2101
9689.31 2124
9690.24 2109
9691.17 2095
9692.10 2080
9693.03 2236
9693.96 2165
9694.89 2185
9695.82 2207
9696.75 2247
9697.68 2214
9698.61 2138
9699.54 2107
9700.47 2185
9701.40 2161
9702.33 2129
9703.26 2132
9704.19 2140
9705.12 2094
9706.05 2013
9706.98 2043
9707.91 1996
9708.84 2012
9709.77 2016
9710.70 2045
9711.63 2043
9712.56 2162
9713.49 2264
9714.42 2395
9715.35 2458
9716.28 2540
9717.21 2535
9718.14 2535
9719.07 2619
9720.00 2429
9720.93 2268
9721.87 2219
9722.80 2072
9723.73 2059
9724.66 1973
9725.59 1968
9726.52 1968
9727.45 1902
9728.38 1821
9729.31 1947
9730.24 1860
9731.18 1991
9732.11 1927
9733.04 2080
9733.97 2021
9734.90 2083
9735.83 2099
9736.76 2031
9737.70 2048
9738.63 1939
9739.56 1959
9740.49 1916
9741.42 1787
9742.35 1770
9743.29 1751
9744.22 1743
9745.15 1616
9746.08 1621
9747.01 1707
9747.95 1696
9748.88 1697
9749.81 1634
9750.74 1572
9751.67 1630
9752.61 1588
9753.54 1583
9754.47 1579
9755.40 1561
9756.34 1610
9757.27 1571
9758.20 1546
9759.13 1537
9760.07 1557
9761.00 1601
9761.93 1639
9762.87 1582
9763.80 1530
9764.73 1587
9765.66 1577
9766.60 1545
9767.53 1528
9768.46 1578
9769.40 1598
9770.33 1519
9771.26 1603
9772.20 1611
9773.13 1541
9774.06 1561
9775.00 1585
9775.93 1582
9776.86 1599
9777.80 1661
9778.73 1741
9779.66 1689
9780.60 1698
9781.53 1680
9782.46 1757
9783.40 1727
9784.33 1785
9785.26 1659
9786.20 1688
9787.13 1654
9788.07 1707
9789.00 1573
9789.93 1509
9790.87 1527
9791.80 1505
9792.74 1499
9793.67 1426
9794.61 1432
9795.54 1437
9796.47 1443
9797.41 1474
9798.34 1518
9799.28 1502
9800.21 1471
9801.15 1487
9802.08 1456
9803.02 1478
9803.95 1504
9804.89 1520
9805.82 1475
9806.76 1340
9807.69 1383
9808.63 1378
9809.56 1301
9810.50 1280
9811.43 1240
9812.37 1264
9813.30 1258
9814.24 1295
9815.17 1271
9816.11 1315
9817.04 1272
9817.98 1264
9818.91 1257
9819.85 1186
9820.78 1212
9821.72 1208
9822.65 1162
9823.59 1255
9824.53 1267
9825.46 1270
9826.40 1165
9827.33 1115
9828.27 1192
9829.21 1187
9830.14 1145
9831.08 1219
9832.01 1182
9832.95 1174
9833.89 1244
9834.82 1171
9835.76 1199
9836.69 1204
9837.63 1226
9838.57 1220
9839.50 1193
9840.44 1242
9841.38 1209
9842.31 1231
9843.25 1160
9844.19 1210
9845.12 1228
9846.06 1273
9847.00 1218
9847.93 1165
9848.87 1197
9849.81 1272
9850.74 1250
9851.68 1168
9852.62 1221
9853.56 1144
9854.49 1186
9855.43 1240
9856.37 1231
9857.30 1224
9858.24 1251
9859.18 1221
9860.12 1241
9861.05 1301
9861.99 1250
9862.93 1240
9863.87 1261
9864.80 1202
9865.74 1228
9866.68 1227
9867.62 1181
9868.56 1141
9869.49 1132
9870.43 1137
9871.37 1140
9872.31 1076
9873.24 1098
9874.18 1162
9875.12 1145
9876.06 1091
9877.00 1095
9877.94 1089
9878.87 1120
9879.81 1158
9880.75 1147
9881.69 1107
9882.63 1173
9883.57 1164
9884.50 1181
9885.44 1089
9886.38 1093
9887.32 1128
9888.26 1110
9889.20 1037
9890.14 1055
9891.08 1059
9892.02 1127
9892.95 1152
9893.89 1065
9894.83 1108
9895.77 1094
9896.71 1027
9897.65 1027
9898.59 1047
9899.53 1093
9900.47 1068
9901.41 1091
9902.35 1075
9903.29 1041
9904.23 1076
9905.16 1062
9906.10 1065
9907.04 1056
9907.98 1134
9908.92 1108
9909.86 1099
9910.80 1100
9911.74 1133
9912.68 1065
9913.62 1042
9914.56 1090
9915.50 1086
9916.44 1139
9917.38 1099
9918.32 1123
9919.26 1067
9920.20 1088
9921.14 1090
9922.08 1105
9923.02 1147
9923.97 1231
9924.91 1304
9925.85 1417
9926.79 1515
9927.73 1621
9928.67 1826
9929.61 1737
9930.55 1807
9931.49 1689
9932.43 1639
9933.37 1466
9934.31 1432
9935.25 1267
9936.20 1191
9937.14 1165
9938.08 1090
9939.02 1073
9939.96 1110
9940.90 1037
9941.84 1025
9942.78 1039
9943.73 993
9944.67 1008
9945.61 966
9946.55 1026
9947.49 1011
9948.43 976
9949.37 973
9950.32 935
9951.26 951
9952.20 908
9953.14 970
9954.08 994
9955.03 1000
9955.97 997
9956.91 963
9957.85 999
9958.79 1004
9959.74 1009
9960.68 965
9961.62 931
9962.56 968
9963.50 944
9964.45 1002
9965.39 993
9966.33 912
9967.27 994
9968.22 1008
9969.16 968
9970.10 1025
9971.04 991
9971.99 964
9972.93 906
9973.87 978
9974.82 995
9975.76 981
9976.70 996
9977.64 925
9978.59 935
9979.53 919
9980.47 925
9981.42 933
9982.36 933
9983.30 925
9984.25 888
9985.19 869
9986.13 853
9987.08 874
9988.02 824
9988.96 941
9989.91 949
9990.85 977
9991.80 882
9992.74 970
9993.68 1030
9994.63 989
9995.57 937
9996.51 890
9997.46 915
9998.40 945
9999.35 955
10000.29 892
10001.23 914
10002.18 888
10003.12 893
10004.07 959
10005.01 1002
10005.96 942
10006.90 1022
10007.84 928
10008.79 907
10009.73 922
10010.68 924
10011.62 874
10012.57 930
10013.51 883
10014.46 851
10015.40 877
10016.35 901
10017.29 940
10018.24 937
10019.18 925
10020.13 925
10021.07 931
10022.02 934
10022.96 895
10023.91 876
10024.85 879
10025.80 855
10026.74 914
10027.69 853
10028.63 840
10029.58 867
10030.52 899
10031.47 889
10032.42 892
10033.36 846
10034.31 833
10035.25 869
10036.20 857
10037.14 783
10038.09 861
10039.04 883
10039.98 861
10040.93 868
10041.87 827
10042.82 819
10043.77 887
10044.71 864
10045.66 861
10046.60 797
10047.55 826
10048.50 925
10049.44 870
10050.39 862
10051.34 854
10052.28 866
10053.23 809
10054.18 842
10055.12 786
10056.07 813
10057.02 893
10057.96 838
10058.91 821
10059.86 721
10060.80 761
10061.75 813
10062.70 852
10063.64 822
10064.59 783
10065.54 803
10066.49 813
10067.43 855
10068.38 817
10069.33 800
10070.28 794
10071.22 811
10072.17 823
10073.12 768
10074.07 780
10075.01 829
10075.96 836
10076.91 837
10077.86 792
10078.80 814
10079.75 822
10080.70 816
10081.65 826
10082.60 827
10083.54 813
10084.49 837
10085.44 878
10086.39 794
10087.34 787
10088.28 798
10089.23 850
10090.18 801
10091.13 793
10092.08 763
10093.03 827
10093.97 816
10094.92 802
10095.87 876
10096.82 801
10097.77 791
10098.72 837
10099.67 831
10100.62 807
10101.56 823
10102.51 741
10103.46 749
10104.41 796
10105.36 830
10106.31 818
10107.26 764
10108.21 736
10109.16 794
10110.11 763
10111.05 736
10112.00 766
10112.95 786
10113.90 820
10114.85 802
10115.80 728
10116.75 763
10117.70 784
10118.65 764
10119.60 857
10120.55 821
10121.50 784
10122.45 794
10123.40 756
10124.35 804
10125.30 796
10126.25 770
10127.20 858
10128.15 838
10129.10 781
10130.05 775
10131.00 753
10131.95 826
10132.90 812
10133.85 798
10134.80 786
10135.75 810
10136.70 824
10137.65 849
10138.60 806
10139.55 784
10140.51 849
10141.46 808
10142.41 777
10143.36 766
10144.31 767
10145.26 733
10146.21 774
10147.16 808
10148.11 791
10149.06 784
10150.01 833
10150.97 818
10151.92 800
10152.87 813
10153.82 846
10154.77 822
10155.72 850
10156.67 805
10157.63 781
10158.58 795
10159.53 875
10160.48 890
10161.43 847
10162.38 827
10163.34 868
10164.29 870
10165.24 786
10166.19 775
10167.14 804
10168.09 828
10169.05 797
10170.00 830
10170.95 848
10171.90 863
10172.86 902
10173.81 853
10174.76 853
10175.71 912
10176.66 873
10177.62 887
10178.57 860
10179.52 850
10180.47 852
10181.43 934
10182.38 914
10183.33 883
10184.29 858
10185.24 905
10186.19 929
10187.14 912
10188.10 872
10189.05 897
10190.00 945
10190.96 954
10191.91 928
10192.86 964
10193.81 926
10194.77 989
10195.72 934
10196.67 869
10197.63 920
10198.58 962
10199.53 972
10200.49 965
10201.44 948
10202.40 1003
10203.35 1015
10204.30 992
10205.26 992
10206.21 1092
10207.16 1101
10208.12 1101
10209.07 1080
10210.03 1073
10210.98 1089
10211.93 1075
10212.89 1102
10213.84 1012
10214.80 1005
10215.75 1024
10216.70 983
10217.66 981
10218.61 939
10219.57 934
10220.52 922
10221.48 934
10222.43 920
10223.39 902
10224.34 898
10225.30 957
10226.25 971
10227.20 898
10228.16 889
10229.11 925
10230.07 982
10231.02 979
10231.98 976
10232.93 1070
10233.89 1086
10234.84 1142
10235.80 1267
10236.75 1247
10237.71 1278
10238.67 1236
10239.62 1337
10240.58 1267
10241.53 1212
10242.49 1109
10243.44 1090
10244.40 1022
10245.35 977
10246.31 1028
10247.26 920
10248.22 881
10249.18 890
10250.13 900
10251.09 874
10252.04 904
10253.00 889
10253.96 905
10254.91 859
10255.87 839
10256.82 847
10257.78 824
10258.74 798
10259.69 778
10260.65 815
10261.61 820
10262.56 888
10263.52 804
10264.47 786
10265.43 846
10266.39 869
10267.34 793
10268.30 831
10269.26 812
10270.21 867
10271.17 831
10272.13 855
10273.09 811
10274.04 797
10275.00 799
10275.96 850
10276.91 851
10277.87 793
10278.83 854
10279.78 827
10280.74 798
10281.70 808
10282.66 796
10283.61 790
10284.57 828
10285.53 812
10286.49 730
10287.44 764
10288.40 814
10289.36 803
10290.32 780
10291.27 775
10292.23 738
10293.19 787
10294.15 812
10295.11 783
10296.06 762
10297.02 835
10297.98 881
10298.94 892
10299.90 830
10300.85 851
10301.81 853
10302.77 858
10303.73 856
10304.69 809
10305.65 784
10306.60 812
10307.56 861
10308.52 837
10309.48 840
10310.44 824
10311.40 830
10312.36 836
10313.32 827
10314.27 841
10315.23 815
10316.19 855
10317.15 865
10318.11 805
10319.07 799
10320.03 788
10320.99 824
10321.95 806
10322.91 784
10323.86 801
10324.82 857
10325.78 882
10326.74 837
10327.70 882
10328.66 878
10329.62 898
10330.58 863
10331.54 842
10332.50 905
10333.46 971
10334.42 947
10335.38 938
10336.34 859
10337.30 835
10338.26 829
10339.22 799
10340.18 837
10341.14 794
10342.10 828
10343.06 773
10344.02 799
10344.98 763
10345.94 735
10346.90 797
10347.86 801
10348.82 746
10349.78 779
10350.74 724
10351.70 732
10352.66 789
10353.62 830
10354.58 781
10355.55 719
10356.51 745
10357.47 722
10358.43 743
10359.39 750
10360.35 726
10361.31 705
10362.27 724
10363.23 742
10364.19 767
10365.16 738
10366.12 684
10367.08 696
10368.04 685
10369.00 751
10369.96 719
10370.92 733
10371.88 715
10372.85 710
10373.81 706
10374.77 677
10375.73 692
10376.69 752
10377.65 791
10378.62 756
10379.58 730
10380.54 753
10381.50 756
10382.46 735
10383.43 706
10384.39 710
10385.35 723
10386.31 706
10387.27 730
10388.24 737
10389.20 759
10390.16 713
10391.12 782
10392.09 763
10393.05 730
10394.01 711
10394.97 735
10395.94 792
10396.90 798
10397.86 750
10398.82 732
10399.79 756
10400.75 752
10401.71 754
10402.68 735
10403.64 757
10404.60 806
10405.57 783
10406.53 745
10407.49 754
10408.45 782
10409.42 717
10410.38 757
10411.34 721
10412.31 734
10413.27 719
10414.23 793
10415.20 808
10416.16 797
10417.13 849
10418.09 885
10419.05 873
10420.02 921
10420.98 911
10421.94 906
10422.91 874
10423.87 891
10424.84 873
10425.80 871
10426.76 847
10427.73 804
10428.69 775
10429.66 793
10430.62 777
10431.58 701
10432.55 743
10433.51 745
10434.48 786
10435.44 724
10436.41 729
10437.37 739
10438.34 722
10439.30 777
10440.27 715
10441.23 666
10442.19 750
10443.16 745
10444.12 731
10445.09 671
10446.05 674
10447.02 703
10447.98 666
10448.95 669
10449.91 682
10450.88 681
10451.84 671
10452.81 698
10453.78 674
10454.74 708
10455.71 707
10456.67 677
10457.64 658
10458.60 643
10459.57 713
10460.53 657
10461.50 668
10462.47 635
10463.43 713
10464.40 674
10465.36 688
10466.33 667
10467.29 667
10468.26 681
10469.23 688
10470.19 669
10471.16 701
10472.12 753
10473.09 753
10474.06 682
10475.02 700
10475.99 731
10476.96 700
10477.92 708
10478.89 666
10479.86 700
10480.82 683
10481.79 737
10482.76 712
10483.72 684
10484.69 696
10485.66 665
10486.62 686
10487.59 665
10488.56 722
10489.52 714
10490.49 662
10491.46 669
10492.42 694
10493.39 697
10494.36 719
10495.33 693
10496.29 721
10497.26 714
10498.23 677
10499.19 699
10500.16 666
10501.13 677
10502.10 713
10503.06 710
10504.03 707
10505.00 682
10505.97 675
10506.94 719
10507.90 718
10508.87 757
10509.84 730
10510.81 707
10511.78 687
10512.74 673
10513.71 717
10514.68 724
10515.65 727
10516.62 738
10517.58 721
10518.55 688
10519.52 696
10520.49 745
10521.46 747
10522.43 755
10523.39 745
10524.36 648
10525.33 710
10526.30 692
10527.27 696
10528.24 689
10529.21 671
10530.18 725
10531.14 689
10532.11 710
10533.08 631
10534.05 710
10535.02 690
10535.99 701
10536.96 634
10537.93 697
10538.90 711
10539.87 667
10540.84 676
10541.80 791
10542.77 697
10543.74 710
10544.71 694
10545.68 736
10546.65 721
10547.62 717
10548.59 689
10549.56 668
10550.53 717
10551.50 699
10552.47 738
10553.44 712
10554.41 723
10555.38 687
10556.35 746
10557.32 767
10558.29 731
10559.26 748
10560.23 770
10561.20 835
10562.17 814
10563.14 882
10564.11 884
10565.08 863
10566.05 839
10567.02 884
10567.99 781
10568.97 733
10569.94 779
10570.91 768
10571.88 738
10572.85 719
10573.82 684
10574.79 770
10575.76 760
10576.73 709
10577.70 749
10578.67 736
10579.64 766
10580.62 806
10581.59 781
10582.56 749
10583.53 792
10584.50 800
10585.47 731
10586.44 726
10587.42 784
10588.39 745
10589.36 790
10590.33 775
10591.30 765
10592.27 787
10593.25 762
10594.22 802
10595.19 800
10596.16 843
10597.13 776
10598.10 760
10599.08 789
10600.05 772
10601.02 738
10601.99 753
10602.96 752
10603.94 764
10604.91 721
10605.88 725
10606.85 702
10607.83 768
10608.80 781
10609.77 724
10610.74 750
10611.72 679
10612.69 700
10613.66 760
10614.63 733
10615.61 680
10616.58 667
10617.55 729
10618.53 752
10619.50 706
10620.47 697
10621.44 810
10622.42 760
10623.39 756
10624.36 791
10625.34 807
10626.31 802
10627.28 822
10628.26 708
10629.23 806
10630.20 777
10631.18 767
10632.15 780
10633.12 830
10634.10 792
10635.07 724
10636.05 819
10637.02 842
10637.99 835
10638.97 861
10639.94 868
10640.91 902
10641.89 959
10642.86 924
10643.84 929
10644.81 853
10645.79 814
10646.76 851
10647.73 815
10648.71 794
10649.68 826
10650.66 797
10651.63 750
10652.61 779
10653.58 768
10654.55 777
10655.53 788
10656.50 730
10657.48 765
10658.45 707
10659.43 707
10660.40 790
10661.38 745
10662.35 742
10663.33 775
10664.30 736
10665.28 758
10666.25 749
10667.23 765
10668.20 791
10669.18 820
10670.15 819
10671.13 781
10672.10 765
10673.08 770
10674.05 760
10675.03 761
10676.01 713
10676.98 762
10677.96 764
10678.93 704
10679.91 734
10680.88 757
10681.86 811
10682.84 800
10683.81 790
10684.79 773
10685.76 811
10686.74 781
10687.72 760
10688.69 749
10689.67 786
10690.64 778
10691.62 670
10692.60 688
10693.57 708
10694.55 702
10695.53 698
10696.50 678
10697.48 668
10698.46 717
10699.43 706
10700.41 735
10701.39 751
10702.36 701
10703.34 669
10704.32 711
10705.29 709
10706.27 735
10707.25 694
10708.22 730
10709.20 710
10710.18 695
10711.15 784
10712.13 721
10713.11 716
10714.09 669
10715.06 686
10716.04 720
10717.02 699
10718.00 682
10718.97 701
10719.95 665
10720.93 739
10721.91 694
10722.88 768
10723.86 743
10724.84 758
10725.82 695
10726.80 702
10727.77 755
10728.75 691
10729.73 730
10730.71 659
10731.69 698
10732.66 694
10733.64 692
10734.62 677
10735.60 687
10736.58 725
10737.55 685
10738.53 706
10739.51 728
10740.49 730
10741.47 725
10742.45 765
10743.43 691
10744.40 743
10745.38 732
10746.36 696
10747.34 695
10748.32 729
10749.30 705
10750.28 714
10751.26 719
10752.24 729
10753.21 737
10754.19 703
10755.17 706
10756.15 658
10757.13 701
10758.11 653
10759.09 665
10760.07 673
10761.05 669
10762.03 645
10763.01 633
10763.99 688
10764.97 743
10765.95 722
10766.93 720
10767.91 698
10768.89 691
10769.87 690
10770.84 703
10771.82 679
10772.80 713
10773.78 697
10774.76 659
10775.74 702
10776.73 687
10777.71 746
10778.69 722
10779.67 691
10780.65 654
10781.63 680
10782.61 695
10783.59 698
10784.57 746
10785.55 719
10786.53 721
10787.51 695
10788.49 690
10789.47 717
10790.45 715
10791.43 688
10792.41 689
10793.39 660
10794.38 670
10795.36 708
10796.34 732
10797.32 665
10798.30 665
10799.28 684
10800.26 688
10801.24 703
10802.22 653
10803.21 672
10804.19 674
10805.17 684
10806.15 707
10807.13 700
10808.11 666
10809.09 682
10810.08 709
10811.06 768
10812.04 722
10813.02 693
10814.00 678
10814.99 697
10815.97 713
10816.95 703
10817.93 745
10818.91 683
10819.90 732
10820.88 703
10821.86 760
10822.84 746
10823.82 732
10824.81 698
10825.79 707
10826.77 731
10827.75 731
10828.74 710
10829.72 714
10830.70 760
10831.68 728
10832.67 732
10833.65 763
10834.63 688
10835.62 744
10836.60 766
10837.58 690
10838.56 775
10839.55 746
10840.53 773
10841.51 766
10842.50 775
10843.48 784
10844.46 819
10845.45 803
10846.43 733
10847.41 760
10848.40 740
10849.38 790
10850.36 793
10851.35 816
10852.33 785
10853.31 825
10854.30 798
10855.28 795
10856.26 783
10857.25 818
10858.23 787
10859.22 773
10860.20 785
10861.18 802
10862.17 826
10863.15 817
10864.14 760
10865.12 775
10866.10 806
10867.09 789
10868.07 867
10869.06 794
10870.04 812
10871.03 830
10872.01 871
10873.00 836
10873.98 826
10874.96 849
10875.95 834
10876.93 815
10877.92 823
10878.90 858
10879.89 818
10880.87 810
10881.86 909
10882.84 914
10883.83 915
10884.81 921
10885.80 926
10886.78 949
10887.77 1001
10888.75 955
10889.74 916
10890.72 942
10891.71 953
10892.70 955
10893.68 949
10894.67 938
10895.65 973
10896.64 999
10897.62 964
10898.61 973
10899.59 961
10900.58 913
10901.57 960
10902.55 977
10903.54 972
10904.52 957
10905.51 1003
10906.50 972
10907.48 986
10908.47 1005
10909.45 1011
10910.44 1112
10911.43 1037
10912.41 1001
10913.40 1048
10914.39 1123
10915.37 1117
10916.36 1063
10917.35 1128
10918.33 1149
10919.32 1161
10920.30 1056
10921.29 1110
10922.28 1103
10923.27 1106
10924.25 1125
10925.24 1189
10926.23 1216
10927.21 1229
10928.20 1234
10929.19 1164
10930.17 1109
10931.16 1085
10932.15 1210
10933.14 1190
10934.12 1175
10935.11 1235
10936.10 1202
10937.09 1176
10938.07 1143
10939.06 1185
10940.05 1208
10941.04 1206
10942.02 1350
10943.01 1347
10944.00 1383
10944.99 1414
10945.97 1418
10946.96 1449
10947.95 1433
10948.94 1348
10949.93 1388
10950.91 1425
10951.90 1423
10952.89 1451
10953.88 1410
10954.87 1476
10955.85 1558
10956.84 1572
10957.83 1677
10958.82 1740
10959.81 1727
10960.80 1733
10961.79 1810
10962.77 1764
10963.76 1716
10964.75 1687
10965.74 1565
10966.73 1595
10967.72 1514
10968.71 1470
10969.70 1465
10970.68 1551
10971.67 1512
10972.66 1371
10973.65 1418
10974.64 1424
10975.63 1426
10976.62 1396
10977.61 1365
10978.60 1458
10979.59 1477
10980.58 1424
10981.57 1440
10982.55 1487
10983.54 1519
10984.53 1501
10985.52 1592
10986.51 1570
10987.50 1583
10988.49 1622
10989.48 1538
10990.47 1558
10991.46 1647
10992.45 1586
10993.44 1627
10994.43 1593
10995.42 1800
10996.41 1933
10997.40 1993
10998.39 2067
10999.38 2208
11000.37 2391
11001.36 2414
11002.35 2491
11003.34 2462
11004.33 2411
11005.33 2304
11006.32 2091
11007.31 1952
11008.30 1835
11009.29 1742
11010.28 1595
11011.27 1540
11012.26 1488
11013.25 1453
11014.24 1443
11015.23 1365
11016.22 1381
11017.21 1376
11018.21 1322
11019.20 1312
11020.19 1350
11021.18 1382
11022.17 1377
11023.16 1291
11024.15 1364
11025.14 1377
11026.14 1362
11027.13 1335
11028.12 1338
11029.11 1298
11030.10 1337
11031.09 1262
11032.09 1246
11033.08 1274
11034.07 1227
11035.06 1236
11036.05 1215
11037.05 1254
11038.04 1210
11039.03 1207
11040.02 1242
11041.01 1211
11042.01 1185
11043.00 1201
11043.99 1147
11044.98 1158
11045.97 1079
11046.97 1089
11047.96 1076
11048.95 1127
11049.94 1072
11050.94 1076
11051.93 1098
11052.92 1111
11053.91 1087
11054.91 1074
11055.90 1121
11056.89 1128
11057.89 1059
11058.88 1148
11059.87 1178
11060.87 1175
11061.86 1177
11062.85 1142
11063.84 1137
11064.84 1197
11065.83 1112
11066.82 1174
11067.82 1143
11068.81 1112
11069.80 1110
11070.80 1136
11071.79 1123
11072.78 1076
11073.78 1076
11074.77 1049
11075.77 1088
11076.76 1055
11077.75 1057
11078.75 1040
11079.74 1008
11080.73 1004
11081.73 1007
11082.72 1038
11083.72 1052
11084.71 1043
11085.70 1055
11086.70 1033
11087.69 988
11088.69 1014
11089.68 1025
11090.68 1012
11091.67 983
11092.66 966
11093.66 990
11094.65 974
11095.65 975
11096.64 920
11097.64 948
11098.63 1000
11099.63 1000
11100.62 957
11101.62 981
11102.61 970
11103.61 946
11104.60 946
11105.60 922
11106.59 866
11107.59 915
11108.58 941
11109.58 971
11110.57 873
11111.57 909
11112.56 845
11113.56 907
11114.55 895
11115.55 876
11116.55 858
11117.54 866
11118.54 886
11119.53 886
11120.53 921
11121.52 886
11122.52 961
11123.51 853
11124.51 911
11125.51 871
11126.50 896
11127.50 885
11128.49 917
11129.49 912
11130.49 878
11131.48 852
11132.48 864
11133.48 882
11134.47 937
11135.47 852
11136.46 873
11137.46 858
11138.46 841
11139.45 745
11140.45 823
11141.45 853
11142.44 892
11143.44 910
11144.44 849
11145.43 869
11146.43 822
11147.43 866
11148.43 845
11149.42 849
11150.42 799
11151.42 788
11152.41 771
11153.41 813
11154.41 791
11155.40 796
11156.40 759
11157.40 744
11158.40 851
11159.39 831
11160.39 808
11161.39 784
11162.39 828
11163.38 797
11164.38 724
11165.38 795
11166.38 841
11167.38 796
11168.37 801
11169.37 784
11170.37 810
11171.37 821
11172.37 785
11173.36 779
11174.36 735
11175.36 750
11176.36 771
11177.36 809
11178.35 750
11179.35 758
11180.35 758
11181.35 793
11182.35 764
11183.35 796
11184.34 783
11185.34 760
11186.34 769
11187.34 708
11188.34 764
11189.34 774
11190.34 798
11191.34 747
11192.34 751
11193.33 735
11194.33 729
11195.33 742
11196.33 764
11197.33 754
11198.33 749
11199.33 753
11200.33 722
11201.33 778
11202.33 700
11203.33 725
11204.33 734
11205.32 726
11206.32 723
11207.32 759
11208.32 755
11209.32 759
11210.32 744
11211.32 767
11212.32 772
11213.32 777
11214.32 712
11215.32 721
11216.32 791
11217.32 752
11218.32 788
11219.32 715
11220.32 675
11221.32 709
11222.32 734
11223.32 677
11224.32 721
11225.32 748
11226.32 733
11227.33 666
11228.33 705
11229.33 704
11230.33 696
11231.33 696
11232.33 743
11233.33 753
11234.33 696
11235.33 723
11236.33 695
11237.33 740
11238.33 699
11239.33 657
11240.34 676
11241.34 711
11242.34 715
11243.34 679
11244.34 698
11245.34 745
11246.34 698
11247.34 718
11248.35 721
11249.35 747
11250.35 750
11251.35 768
11252.35 764
11253.35 734
11254.35 762
11255.36 724
11256.36 720
11257.36 775
11258.36 723
11259.36 726
11260.37 736
11261.37 734
11262.37 756
11263.37 757
11264.37 738
11265.38 714
11266.38 710
11267.38 679
11268.38 720
11269.39 750
11270.39 729
11271.39 744
11272.39 700
11273.40 709
11274.40 697
11275.40 759
11276.40 718
11277.41 727
11278.41 750
11279.41 778
11280.41 749
11281.42 746
11282.42 817
11283.42 769
11284.43 774
11285.43 744
11286.43 749
11287.44 744
11288.44 741
11289.44 676
11290.45 699
11291.45 724
11292.45 732
11293.46 674
11294.46 705
11295.46 789
11296.47 786
11297.47 747
11298.47 735
11299.48 721
11300.48 703
11301.48 743
11302.49 751
11303.49 706
11304.50 703
11305.50 726
11306.50 745
11307.51 746
11308.51 765
11309.52 815
11310.52 769
11311.52 790
11312.53 789
11313.53 772
11314.54 801
11315.54 825
11316.55 810
11317.55 782
11318.56 814
11319.56 813
11320.56 778
11321.57 815
11322.57 751
11323.58 761
11324.58 797
11325.59 796
11326.59 732
11327.60 740
11328.60 750
11329.61 696
11330.61 734
11331.62 714
11332.62 690
11333.63 759
11334.63 725
11335.64 699
11336.65 732
11337.65 736
11338.66 754
11339.66 770
11340.67 756
11341.67 772
11342.68 828
11343.68 826
11344.69 809
11345.70 792
11346.70 751
11347.71 772
11348.71 734
11349.72 746
11350.72 704
11351.73 747
11352.74 753
11353.74 735
11354.75 688
11355.76 652
11356.76 753
11357.77 752
11358.77 732
11359.78 703
11360.79 707
11361.79 721
11362.80 703
11363.81 706
11364.81 690
11365.82 703
11366.83 742
11367.83 705
11368.84 678
11369.85 676
11370.85 669
11371.86 695
11372.87 685
11373.87 695
11374.88 702
11375.89 736
11376.90 758
11377.90 739
11378.91 682
11379.92 671
11380.92 726
11381.93 688
11382.94 718
11383.95 689
11384.95 673
11385.96 670
11386.97 736
11387.98 724
11388.99 671
11389.99 656
11391.00 697
11392.01 665
11393.02 720
11394.02 669
11395.03 691
11396.04 722
11397.05 717
11398.06 673
11399.06 693
11400.07 743
11401.08 720
11402.09 713
11403.10 730
11404.11 695
11405.11 713
11406.12 720
11407.13 695
11408.14 661
11409.15 696
11410.16 708
11411.17 679
11412.17 700
11413.18 706
11414.19 699
11415.20 692
11416.21 761
11417.22 786
11418.23 703
11419.24 696
11420.25 694
11421.25 715
11422.26 677
11423.27 709
11424.28 693
11425.29 697
11426.30 722
11427.31 685
11428.32 715
11429.33 658
11430.34 744
11431.35 720
11432.36 711
11433.37 713
11434.38 698
11435.39 689
11436.40 721
11437.41 702
11438.42 707
11439.43 709
11440.44 670
11441.45 688
11442.46 739
11443.47 726
11444.48 679
11445.49 693
11446.50 710
11447.51 694
11448.52 675
11449.53 726
11450.54 687
11451.55 728
11452.56 780
11453.57 728
11454.58 770
11455.59 795
11456.60 740
11457.61 767
11458.62 758
11459.63 785
11460.64 789
11461.66 725
11462.67 770
11463.68 821
11464.69 776
11465.70 728
11466.71 784
11467.72 716
11468.73 763
11469.74 747
11470.76 730
11471.77 704
11472.78 755
11473.79 752
11474.80 791
11475.81 793
11476.82 757
11477.84 786
11478.85 707
11479.86 699
11480.87 716
11481.88 731
11482.89 737
11483.91 720
11484.92 765
11485.93 787
11486.94 761
11487.95 792
11488.97 812
11489.98 761
11490.99 758
11492.00 814
11493.02 813
11494.03 767
11495.04 779
11496.05 766
11497.06 804
11498.08 766
11499.09 745
11500.10 767
11501.12 790
11502.13 778
11503.14 823
11504.15 789
11505.17 778
11506.18 759
11507.19 724
11508.20 772
11509.22 762
11510.23 795
11511.24 756
11512.26 794
11513.27 780
11514.28 788
11515.30 798
11516.31 823
11517.32 786
11518.34 760
11519.35 771
11520.36 767
11521.38 760
11522.39 779
11523.40 774
11524.42 782
11525.43 782
11526.45 767
11527.46 799
11528.47 812
11529.49 801
11530.50 801
11531.52 839
11532.53 777
11533.54 788
11534.56 852
11535.57 820
11536.59 768
11537.60 794
11538.61 862
11539.63 888
11540.64 837
11541.66 831
11542.67 806
11543.69 817
11544.70 858
11545.72 853
11546.73 874
11547.74 867
11548.76 912
11549.77 901
11550.79 874
11551.80 825
11552.82 875
11553.83 909
11554.85 883
11555.86 859
11556.88 913
11557.89 975
11558.91 983
11559.92 1023
11560.94 954
11561.96 999
11562.97 910
11563.99 963
11565.00 999
11566.02 954
11567.03 975
11568.05 1024
11569.06 1098
11570.08 999
11571.10 1018
11572.11 1043
11573.13 1090
11574.14 1047
11575.16 1104
11576.17 1102
11577.19 1168
11578.21 1128
11579.22 1155
11580.24 1198
11581.25 1203
11582.27 1267
11583.29 1324
11584.30 1291
11585.32 1244
11586.34 1348
11587.35 1334
11588.37 1338
11589.39 1364
11590.40 1433
11591.42 1437
11592.44 1495
11593.45 1619
11594.47 1722
11595.49 1791
11596.50 1994
11597.52 2216
11598.54 2420
11599.55 2530
11600.57 2685
11601.59 2691
11602.60 2724
11603.62 2637
11604.64 2456
11605.66 2343
11606.67 2166
11607.69 1922
11608.71 1781
11609.73 1681
11610.74 1457
11611.76 1348
11612.78 1268
11613.80 1169
11614.81 1138
11615.83 1183
11616.85 1106
11617.87 1054
11618.88 1036
11619.90 1120
11620.92 1124
11621.94 1038
11622.96 1058
11623.97 960
11624.99 1034
11626.01 1038
11627.03 1052
11628.05 995
11629.07 1018
11630.08 989
11631.10 973
11632.12 1011
11633.14 965
11634.16 969
11635.18 981
11636.19 964
11637.21 947
11638.23 959
11639.25 958
11640.27 953
11641.29 950
11642.31 931
11643.33 937
11644.34 965
11645.36 919
11646.38 918
11647.40 908
11648.42 908
11649.44 952
11650.46 913
11651.48 924
11652.50 863
11653.52 919
11654.54 928
11655.56 937
11656.58 936
11657.60 948
11658.61 993
11659.63 1027
11660.65 1049
11661.67 994
11662.69 1033
11663.71 1072
11664.73 1070
11665.75 1071
11666.77 1052
11667.79 1018
11668.81 1082
11669.83 1069
11670.85 1023
11671.87 971
11672.89 965
11673.91 962
11674.93 948
11675.95 952
11676.97 964
11678.00 992
11679.02 1022
11680.04 1030
11681.06 992
11682.08 1035
11683.10 984
11684.12 967
11685.14 931
11686.16 963
11687.18 929
11688.20 979
11689.22 990
11690.24 932
11691.26 947
11692.29 938
11693.31 913
11694.33 876
11695.35 880
11696.37 952
11697.39 931
11698.41 890
11699.43 935
11700.46 895
11701.48 891
11702.50 947
11703.52 908
11704.54 894
11705.56 884
11706.58 821
11707.61 882
11708.63 843
11709.65 824
11710.67 856
11711.69 886
11712.72 889
11713.74 833
11714.76 827
11715.78 823
11716.80 855
11717.83 775
11718.85 792
11719.87 818
11720.89 806
11721.92 818
11722.94 864
11723.96 836
11724.98 811
11726.01 802
11727.03 828
11728.05 748
11729.07 784
11730.10 772
11731.12 813
11732.14 805
11733.16 802
11734.19 808
11735.21 792
11736.23 781
11737.26 762
11738.28 755
11739.30 749
11740.33 784
11741.35 827
11742.37 780
11743.39 790
11744.42 815
11745.44 805
11746.47 772
11747.49 817
11748.51 800
11749.54 828
11750.56 787
11751.58 772
11752.61 781
11753.63 788
11754.65 801
11755.68 740
11756.70 737
11757.73 750
11758.75 721
11759.77 727
11760.80 738
11761.82 739
11762.85 731
11763.87 748
11764.89 758
11765.92 774
11766.94 748
11767.97 768
11768.99 848
11770.02 758
11771.04 746
11772.06 743
11773.09 761
11774.11 742
11775.14 738
11776.16 718
11777.19 717
11778.21 717
11779.24 739
11780.26 722
11781.29 725
11782.31 741
11783.34 717
11784.36 738
11785.39 716
11786.41 744
11787.44 760
11788.46 697
11789.49 702
11790.51 714
11791.54 773
11792.57 783
11793.59 745
11794.62 709
11795.64 750
11796.67 781
11797.69 748
11798.72 664
11799.74 747
11800.77 668
11801.80 700
11802.82 708
11803.85 698
11804.87 711
11805.90 671
11806.93 728
11807.95 727
11808.98 741
11810.00 694
11811.03 807
11812.06 744
11813.08 689
11814.11 704
11815.14 797
11816.16 784
11817.19 779
11818.22 765
11819.24 756
11820.27 714
11821.30 724
11822.32 739
11823.35 708
11824.38 685
11825.40 699
11826.43 738
11827.46 720
11828.48 747
11829.51 741
11830.54 743
11831.56 730
11832.59 762
11833.62 780
11834.65 757
11835.67 778
11836.70 795
11837.73 739
11838.76 758
11839.78 736
11840.81 706
11841.84 707
11842.87 713
11843.89 741
11844.92 727
11845.95 716
11846.98 750
11848.00 739
11849.03 726
11850.06 701
11851.09 742
11852.12 746
11853.14 735
11854.17 770
11855.20 728
11856.23 779
11857.26 788
11858.29 751
11859.31 806
11860.34 808
11861.37 804
11862.40 736
11863.43 769
11864.46 734
11865.48 743
11866.51 790
11867.54 755
11868.57 767
11869.60 832
11870.63 804
11871.66 770
11872.69 804
11873.72 776
11874.74 805
11875.77 765
11876.80 799
11877.83 784
11878.86 793
11879.89 799
11880.92 797
11881.95 841
11882.98 871
11884.01 816
11885.04 799
11886.07 845
11887.10 864
11888.13 872
11889.15 826
11890.18 849
11891.21 929
11892.24 922
11893.27 951
11894.30 925
11895.33 833
11896.36 857
11897.39 951
11898.42 949
11899.45 904
11900.48 949
11901.51 931
11902.54 932
11903.57 969
11904.60 956
11905.64 1003
11906.67 1002
11907.70 1004
11908.73 934
11909.76 932
11910.79 924
11911.82 936
11912.85 922
11913.88 925
11914.91 912
11915.94 905
11916.97 981
11918.00 938
11919.03 911
11920.06 944
11921.10 968
11922.13 1008
11923.16 944
11924.19 996
11925.22 1006
11926.25 1090
11927.28 1049
11928.31 1080
11929.35 1142
11930.38 1187
11931.41 1205
11932.44 1322
11933.47 1299
11934.50 1258
11935.53 1324
11936.57 1255
11937.60 1239
11938.63 1152
11939.66 1098
11940.69 1089
11941.73 1068
11942.76 1014
11943.79 1000
11944.82 960
11945.85 913
11946.89 898
11947.92 895
11948.95 888
11949.98 933
11951.01 888
11952.05 830
11953.08 880
11954.11 834
11955.14 855
11956.18 853
11957.21 852
11958.24 866
11959.27 848
11960.31 888
11961.34 886
11962.37 905
11963.41 874
11964.44 905
11965.47 878
11966.50 878
11967.54 897
11968.57 842
11969.60 900
11970.64 914
11971.67 921
11972.70 886
11973.74 883
11974.77 874
11975.80 860
11976.84 883
11977.87 845
11978.90 856
11979.94 879
11980.97 916
11982.00 842
11983.04 849
11984.07 883
11985.11 884
11986.14 886
11987.17 880
11988.21 913
11989.24 832
11990.28 898
11991.31 930
11992.34 878
11993.38 862
11994.41 950
11995.45 915
11996.48 916
11997.52 930
11998.55 926
11999.58 912
12000.62 942
12001.65 969
12002.69 928
12003.72 964
12004.76 926
12005.79 936
12006.83 907
12007.86 914
12008.90 954
12009.93 893
12010.97 918
12012.00 884
12013.04 882
12014.07 1000
12015.11 950
12016.14 943
12017.18 938
12018.21 966
12019.25 1032
12020.28 1026
12021.32 1027
12022.35 963
12023.39 1014
12024.42 980
12025.46 997
12026.49 992
12027.53 986
12028.57 920
12029.60 947
12030.64 972
12031.67 947
12032.71 935
12033.74 958
12034.78 985
12035.82 983
12036.85 977
12037.89 970
12038.92 1003
12039.96 965
12041.00 980
12042.03 939
12043.07 989
12044.11 992
12045.14 1047
12046.18 961
12047.22 962
12048.25 1012
12049.29 1024
12050.33 980
12051.36 944
12052.40 996
12053.44 989
12054.47 964
12055.51 1017
12056.55 1019
12057.58 986
12058.62 963
12059.66 1012
12060.69 1047
12061.73 1042
12062.77 1030
12063.80 1043
12064.84 1054
12065.88 1041
12066.92 1034
12067.95 1045
12068.99 1038
12070.03 971
12071.07 976
12072.10 1076
12073.14 1001
12074.18 1004
12075.22 982
12076.25 1060
12077.29 1016
12078.33 1002
12079.37 1001
12080.41 1041
12081.44 1013
12082.48 966
12083.52 1007
12084.56 1045
12085.60 1039
12086.63 1004
12087.67 1021
12088.71 983
12089.75 1096
12090.79 1142
12091.83 1112
12092.86 1038
12093.90 1097
12094.94 1126
12095.98 1144
12097.02 1116
12098.06 1151
12099.10 1252
12100.13 1306
12101.17 1336
12102.21 1352
12103.25 1315
12104.29 1346
12105.33 1484
12106.37 1433
12107.41 1363
12108.45 1283
12109.49 1335
12110.52 1292
12111.56 1209
12112.60 1155
12113.64 1091
12114.68 1139
12115.72 1062
12116.76 1003
12117.80 1007
12118.84 919
12119.88 1016
12120.92 1000
12121.96 907
12123.00 991
12124.04 933
12125.08 951
12126.12 948
12127.16 885
12128.20 900
12129.24 839
12130.28 839
12131.32 865
12132.36 860
12133.40 893
12134.44 878
12135.48 864
12136.52 870
12137.56 850
12138.60 849
12139.64 812
12140.68 845
12141.72 866
12142.76 823
12143.80 836
12144.84 846
12145.88 819
12146.93 830
12147.97 850
12149.01 852
12150.05 860
12151.09 829
12152.13 859
12153.17 818
12154.21 826
12155.25 801
12156.29 864
12157.34 812
12158.38 809
12159.42 813
12160.46 865
12161.50 835
12162.54 869
12163.58 900
12164.62 877
12165.67 901
12166.71 896
12167.75 908
12168.79 893
12169.83 906
12170.87 857
12171.92 841
12172.96 839
12174.00 841
12175.04 849
12176.08 832
12177.13 788
12178.17 836
12179.21 816
12180.25 829
12181.30 792
12182.34 834
12183.38 820
12184.42 801
12185.46 811
12186.51 807
12187.55 813
12188.59 796
12189.63 811
12190.68 853
12191.72 868
12192.76 771
12193.81 760
12194.85 783
12195.89 822
12196.93 818
12197.98 786
12199.02 824
12200.06 796
12201.11 780
12202.15 749
12203.19 811
12204.24 804
12205.28 816
12206.32 799
12207.37 768
12208.41 801
12209.45 752
12210.50 769
12211.54 826
12212.58 805
12213.63 731
12214.67 750
12215.71 738
12216.76 765
12217.80 724
12218.85 724
12219.89 780
12220.93 800
12221.98 796
12223.02 814
12224.07 810
12225.11 781
12226.15 832
12227.20 788
12228.24 795
12229.29 786
12230.33 774
12231.38 824
12232.42 774
12233.46 775
12234.51 760
12235.55 765
12236.60 766
12237.64 763
12238.69 720
12239.73 765
12240.78 762
12241.82 751
12242.87 770
12243.91 717
12244.96 714
12246.00 759
12247.05 762
12248.09 714
12249.14 720
12250.18 723
12251.23 677
12252.27 752
12253.32 684
12254.36 717
12255.41 733
12256.45 724
12257.50 724
12258.55 693
12259.59 661
12260.64 760
12261.68 699
12262.73 681
12263.77 699
12264.82 665
12265.87 712
12266.91 721
12267.96 716
12269.00 692
12270.05 696
12271.10 689
12272.14 716
12273.19 687
12274.23 678
12275.28 665
12276.33 679
12277.37 685
12278.42 664
12279.47 717
12280.51 686
12281.56 655
12282.61 658
12283.65 671
12284.70 680
12285.75 715
12286.79 686
12287.84 685
12288.89 704
12289.93 747
12290.98 656
12292.03 670
12293.07 673
12294.12 674
12295.17 672
12296.22 656
12297.26 722
12298.31 713
12299.36 715
12300.40 698
12301.45 681
12302.50 699
12303.55 659
12304.59 740
12305.64 743
12306.69 715
12307.74 722
12308.78 707
12309.83 700
12310.88 759
12311.93 683
12312.98 662
12314.02 696
12315.07 727
12316.12 707
12317.17 704
12318.22 668
12319.26 693
12320.31 693
12321.36 670
12322.41 614
12323.46 679
12324.51 683
12325.55 688
12326.60 679
12327.65 637
12328.70 670
12329.75 663
12330.80 669
12331.85 672
12332.89 619
12333.94 596
12334.99 630
12336.04 610
12337.09 619
12338.14 621
12339.19 653
12340.24 608
12341.29 689
12342.33 718
12343.38 665
12344.43 645
12345.48 626
12346.53 668
12347.58 655
12348.63 668
12349.68 650
12350.73 649
12351.78 667
12352.83 663
12353.88 595
12354.93 663
12355.98 655
12357.03 637
12358.08 654
12359.13 638
12360.18 636
12361.23 621
12362.28 666
12363.33 679
12364.38 689
12365.43 685
12366.48 690
12367.53 614
12368.58 676
12369.63 682
12370.68 664
12371.73 663
12372.78 697
12373.83 704
12374.88 724
12375.93 706
12376.98 695
12378.03 698
12379.08 692
12380.13 674
12381.18 660
12382.23 648
12383.29 642
12384.34 653
12385.39 677
12386.44 711
12387.49 710
12388.54 659
12389.59 717
12390.64 698
12391.69 674
12392.75 617
12393.80 635
12394.85 664
12395.90 689
12396.95 689
12398.00 681
12399.05 678
12400.11 677
12401.16 676
12402.21 668
12403.26 694
12404.31 677
12405.36 695
12406.42 709
12407.47 688
12408.52 658
12409.57 704
12410.62 732
12411.68 698
12412.73 741
12413.78 698
12414.83 734
12415.88 720
12416.94 718
12417.99 727
12419.04 682
12420.09 692
12421.15 727
12422.20 722
12423.25 714
12424.30 708
12425.36 723
12426.41 725
12427.46 735
12428.52 716
12429.57 727
12430.62 689
12431.67 717
12432.73 742
12433.78 751
12434.83 688
12435.89 739
12436.94 706
12437.99 739
12439.05 742
12440.10 714
12441.15 689
12442.21 702
12443.26 748
12444.31 766
12445.37 735
12446.42 753
12447.47 714
12448.53 756
12449.58 797
12450.63 740
12451.69 762
12452.74 781
12453.80 739
12454.85 722
12455.90 728
12456.96 787
12458.01 804
12459.07 790
12460.12 711
12461.17 735
12462.23 739
12463.28 745
12464.34 745
12465.39 831
12466.45 777
12467.50 789
12468.56 779
12469.61 781
12470.66 817
12471.72 814
12472.77 842
12473.83 808
12474.88 815
12475.94 829
12476.99 834
12478.05 831
12479.10 856
12480.16 873
12481.21 951
12482.27 936
12483.32 899
12484.38 995
12485.43 924
12486.49 952
12487.54 988
12488.60 993
12489.65 1006
12490.71 1123
12491.77 1162
12492.82 1225
12493.88 1349
12494.93 1393
12495.99 1468
12497.04 1523
12498.10 1534
12499.15 1488
12500.21 1390
12501.27 1362
12502.32 1331
12503.38 1181
12504.43 1214
12505.49 1133
12506.55 1081
12507.60 1009
12508.66 960
12509.72 986
12510.77 894
12511.83 879
12512.88 897
12513.94 904
12515.00 864
12516.05 897
12517.11 847
12518.17 849
12519.22 852
12520.28 862
12521.34 896
12522.39 889
12523.45 869
12524.51 845
12525.56 827
12526.62 857
12527.68 876
12528.74 871
12529.79 868
12530.85 878
12531.91 888
12532.96 904
12534.02 860
12535.08 848
12536.14 877
12537.19 846
12538.25 851
12539.31 831
12540.37 858
12541.42 860
12542.48 870
12543.54 840
12544.60 839
12545.65 841
12546.71 896
12547.77 866
12548.83 838
12549.89 873
12550.94 893
12552.00 868
12553.06 905
12554.12 886
12555.18 904
12556.23 973
12557.29 1009
12558.35 976
12559.41 1005
12560.47 979
12561.53 939
12562.58 945
12563.64 987
12564.70 958
12565.76 985
12566.82 980
12567.88 951
12568.94 1002
12570.00 1095
12571.05 1121
12572.11 1128
12573.17 1171
12574.23 1199
12575.29 1204
12576.35 1246
12577.41 1294
12578.47 1268
12579.53 1317
12580.59 1236
12581.64 1314
12582.70 1221
12583.76 1209
12584.82 1166
12585.88 1105
12586.94 1097
12588.00 1081
12589.06 1048
12590.12 1065
12591.18 1055
12592.24 1032
12593.30 1029
12594.36 1070
12595.42 1044
12596.48 981
12597.54 918
12598.60 967
12599.66 992
12600.72 1015
12601.78 995
12602.84 1017
12603.90 969
12604.96 969
12606.02 914
12607.08 929
12608.14 985
12609.20 945
12610.26 966
12611.32 1002
12612.38 982
12613.44 988
12614.50 977
12615.57 983
12616.63 964
12617.69 1007
12618.75 970
12619.81 964
12620.87 934
12621.93 950
12622.99 956
12624.05 946
12625.11 933
12626.18 971
12627.24 937
12628.30 956
12629.36 927
12630.42 943
12631.48 978
12632.54 1025
12633.60 993
12634.67 992
12635.73 958
12636.79 974
12637.85 973
12638.91 1047
12639.97 1000
12641.04 1030
12642.10 1052
12643.16 998
12644.22 1050
12645.28 1057
12646.35 1033
12647.41 1108
12648.47 1115
12649.53 1124
12650.59 1064
12651.66 1077
12652.72 1123
12653.78 1201
12654.84 1219
12655.91 1215
12656.97 1225
12658.03 1302
12659.09 1330
12660.16 1362
12661.22 1405
12662.28 1373
12663.34 1463
12664.41 1387
12665.47 1375
12666.53 1353
12667.60 1288
12668.66 1286
12669.72 1250
12670.78 1248
12671.85 1227
12672.91 1195
12673.97 1189
12675.04 1099
12676.10 1136
12677.16 1144
12678.23 1152
12679.29 1152
12680.35 1141
12681.42 1100
12682.48 1115
12683.54 1120
12684.61 1086
12685.67 1080
12686.74 1048
12687.80 1026
12688.86 1108
12689.93 1131
12690.99 1124
12692.05 1079
12693.12 1088
12694.18 1002
12695.25 1044
12696.31 1128
12697.37 1079
12698.44 997
12699.50 1023
12700.57 982
12701.63 988
12702.70 996
12703.76 998
12704.83 994
12705.89 985
12706.95 991
12708.02 952
12709.08 969
12710.15 981
12711.21 940
12712.28 950
12713.34 937
12714.41 907
12715.47 923
12716.54 967
12717.60 926
12718.67 906
12719.73 881
12720.80 949
12721.86 921
12722.93 891
12723.99 894
12725.06 873
12726.12 913
12727.19 968
12728.26 885
12729.32 877
12730.39 901
12731.45 885
12732.52 900
12733.58 844
12734.65 860
12735.71 862
12736.78 878
12737.85 858
12738.91 840
12739.98 912
12741.04 884
12742.11 860
12743.18 835
12744.24 854
12745.31 838
12746.37 798
12747.44 816
12748.51 805
12749.57 764
12750.64 838
12751.71 817
12752.77 837
12753.84 843
12754.91 836
12755.97 838
12757.04 816
12758.11 820
12759.17 797
12760.24 793
12761.31 826
12762.37 838
12763.44 866
12764.51 825
12765.57 781
12766.64 796
12767.71 747
12768.78 786
12769.84 759
12770.91 775
12771.98 767
12773.04 785
12774.11 727
12775.18 762
12776.25 813
12777.31 743
12778.38 770
12779.45 766
12780.52 781
12781.58 747
12782.65 743
12783.72 751
12784.79 728
12785.86 747
12786.92 755
12787.99 727
12789.06 730
12790.13 724
12791.20 799
12792.26 740
12793.33 749
12794.40 739
12795.47 787
12796.54 752
12797.61 718
12798.67 715
12799.74 717
12800.81 664
12801.88 691
12802.95 802
12804.02 734
12805.09 829
12806.15 755
12807.22 739
12808.29 759
12809.36 769
12810.43 747
12811.50 753
12812.57 745
12813.64 721
12814.71 727
12815.77 747
12816.84 749
12817.91 718
12818.98 735
12820.05 774
12821.12 766
12822.19 742
12823.26 783
12824.33 728
12825.40 711
12826.47 711
12827.54 725
12828.61 737
12829.68 692
12830.75 707
12831.82 692
12832.89 708
12833.96 688
12835.03 696
12836.10 664
12837.17 646
12838.24 656
12839.31 695
12840.38 686
12841.45 702
12842.52 662
12843.59 621
12844.66 641
12845.73 665
12846.80 677
12847.87 674
12848.94 646
12850.01 616
12851.08 650
12852.15 674
12853.22 675
12854.29 643
12855.36 680
12856.43 626
12857.51 628
12858.58 612
12859.65 656
12860.72 632
12861.79 649
12862.86 623
12863.93 640
12865.00 642
12866.07 597
12867.15 633
12868.22 655
12869.29 631
12870.36 596
12871.43 618
12872.50 602
12873.57 629
12874.65 645
12875.72 645
12876.79 618
12877.86 603
12878.93 646
12880.00 675
12881.08 642
12882.15 617
12883.22 625
12884.29 627
12885.36 637
12886.44 599
12887.51 578
12888.58 611
12889.65 592
12890.72 625
12891.80 617
12892.87 596
12893.94 618
12895.01 622
12896.09 580
12897.16 577
12898.23 587
12899.30 609
12900.38 630
12901.45 554
12902.52 548
12903.60 578
12904.67 564
12905.74 575
12906.81 564
12907.89 583
12908.96 566
12910.03 589
12911.11 583
12912.18 558
12913.25 613
12914.33 609
12915.40 602
12916.47 574
12917.55 556
12918.62 560
12919.69 581
12920.77 612
12921.84 555
12922.91 562
12923.99 572
12925.06 611
12926.13 573
12927.21 556
12928.28 600
12929.36 589
12930.43 616
12931.50 565
12932.58 533
12933.65 569
12934.73 577
12935.80 565
12936.87 564
12937.95 571
12939.02 578
12940.10 608
12941.17 572
12942.25 590
12943.32 564
12944.39 609
12945.47 615
12946.54 588
12947.62 590
12948.69 604
12949.77 607
12950.84 576
12951.92 566
12952.99 597
12954.07 594
12955.14 592
12956.22 574
12957.29 556
12958.37 549
12959.44 535
12960.52 525
12961.59 567
12962.67 589
12963.74 568
12964.82 588
12965.89 570
12966.97 549
12968.04 574
12969.12 613
12970.20 606
12971.27 588
12972.35 628
12973.42 554
12974.50 636
12975.57 639
12976.65 632
12977.73 588
12978.80 595
12979.88 596
12980.95 654
12982.03 592
12983.11 549
12984.18 568
12985.26 543
12986.33 576
12987.41 554
12988.49 654
12989.56 603
12990.64 575
12991.72 604
12992.79 576
12993.87 572
12994.95 577
12996.02 609
12997.10 607
12998.18 583
12999.25 579
13000.33 607
13001.41 637
13002.48 600
13003.56 605
13004.64 599
13005.71 592
13006.79 610
13007.87 591
13008.95 622
13010.02 578
13011.10 614
13012.18 594
13013.26 633
13014.33 631
13015.41 584
13016.49 607
13017.57 613
13018.64 642
13019.72 605
13020.80 649
13021.88 612
13022.95 617
13024.03 630
13025.11 634
13026.19 665
13027.26 653
13028.34 626
13029.42 616
13030.50 626
13031.58 627
13032.66 610
13033.73 604
13034.81 624
13035.89 612
13036.97 634
13038.05 652
13039.13 579
13040.20 619
13041.28 576
13042.36 546
13043.44 579
13044.52 644
13045.60 622
13046.68 574
13047.75 598
13048.83 619
13049.91 613
13050.99 598
13052.07 535
13053.15 616
13054.23 563
13055.31 589
13056.39 602
13057.47 614
13058.54 593
13059.62 579
13060.70 577
13061.78 596
13062.86 524
13063.94 584
13065.02 588
13066.10 540
13067.18 561
13068.26 584
13069.34 629
13070.42 596
13071.50 577
13072.58 568
13073.66 602
13074.74 568
13075.82 667
13076.90 592
13077.98 535
13079.06 555
13080.14 628
13081.22 590
13082.30 538
13083.38 542
13084.46 584
13085.54 610
13086.62 579
13087.70 564
13088.78 567
13089.86 620
13090.94 587
13092.02 562
13093.10 555
13094.18 566
13095.27 590
13096.35 581
13097.43 566
13098.51 541
13099.59 574
13100.67 591
13101.75 581
13102.83 544
13103.91 556
13104.99 554
13106.08 614
13107.16 572
13108.24 597
13109.32 579
13110.40 641
13111.48 658
13112.56 562
13113.64 581
13114.73 590
13115.81 595
13116.89 631
13117.97 607
13119.05 528
13120.14 595
13121.22 612
13122.30 616
13123.38 554
13124.46 566
13125.54 563
13126.63 632
13127.71 592
13128.79 577
13129.87 603
13130.96 589
13132.04 570
13133.12 557
13134.20 588
13135.28 559
13136.37 572
13137.45 552
13138.53 575
13139.61 576
13140.70 612
13141.78 567
13142.86 546
13143.95 522
13145.03 574
13146.11 613
13147.19 593
13148.28 538
13149.36 554
13150.44 586
13151.53 597
13152.61 580
13153.69 578
13154.78 541
13155.86 528
13156.94 567
13158.03 548
13159.11 546
13160.19 582
13161.28 568
13162.36 568
13163.44 608
13164.53 582
13165.61 558
13166.69 580
13167.78 577
13168.86 582
13169.95 535
13171.03 589
13172.11 559
13173.20 584
13174.28 557
13175.37 574
13176.45 594
13177.53 611
13178.62 545
13179.70 544
13180.79 565
13181.87 563
13182.96 590
13184.04 581
13185.12 588
13186.21 601
13187.29 600
13188.38 597
13189.46 595
13190.55 562
13191.63 555
13192.72 561
13193.80 596
13194.89 574
13195.97 548
13197.06 563
13198.14 643
13199.23 586
13200.31 555
13201.40 604
13202.48 577
13203.57 597
13204.65 565
13205.74 592
13206.82 594
13207.91 615
13208.99 611
13210.08 585
13211.16 580
13212.25 597
13213.34 609
13214.42 579
13215.51 599
13216.59 607
13217.68 599
13218.76 601
13219.85 586
13220.94 549
13222.02 610
13223.11 613
13224.19 599
13225.28 583
13226.37 601
13227.45 632
13228.54 605
13229.63 578
13230.71 596
13231.80 595
13232.89 605
13233.97 630
13235.06 596
13236.14 617
13237.23 579
13238.32 618
13239.40 622
13240.49 583
13241.58 616
13242.67 641
13243.75 651
13244.84 632
13245.93 601
13247.01 593
13248.10 613
13249.19 633
13250.27 630
13251.36 621
13252.45 639
13253.54 626
13254.62 612
13255.71 648
13256.80 683
13257.89 662
13258.97 654
13260.06 661
13261.15 666
13262.24 628
13263.32 696
13264.41 634
13265.50 662
13266.59 669
13267.67 636
13268.76 647
13269.85 637
13270.94 636
13272.03 639
13273.11 648
13274.20 640
13275.29 679
13276.38 679
13277.47 672
13278.56 684
13279.64 676
13280.73 680
13281.82 703
13282.91 706
13284.00 672
13285.09 660
13286.18 679
13287.26 730
13288.35 655
13289.44 701
13290.53 741
13291.62 790
13292.71 743
13293.80 735
13294.89 753
13295.98 742
13297.06 770
13298.15 790
13299.24 762
13300.33 752
13301.42 722
13302.51 758
13303.60 811
13304.69 758
13305.78 755
13306.87 762
13307.96 781
13309.05 745
13310.14 770
13311.23 795
13312.32 793
13313.41 784
13314.50 739
13315.59 804
13316.68 801
13317.77 804
13318.86 799
13319.95 771
13321.04 823
13322.13 810
13323.22 810
13324.31 816
13325.40 759
13326.49 784
13327.58 760
13328.67 826
13329.76 839
13330.85 823
13331.94 775
13333.03 816
13334.12 811
13335.21 828
13336.30 814
13337.39 810
13338.48 832
13339.57 848
13340.66 848
13341.75 826
13342.85 873
13343.94 846
13345.03 841
13346.12 810
13347.21 792
13348.30 832
13349.39 825
13350.48 858
13351.58 863
13352.67 878
13353.76 836
13354.85 842
13355.94 819
13357.03 844
13358.12 858
13359.22 930
13360.31 933
13361.40 915
13362.49 929
13363.58 966
13364.67 920
13365.77 900
13366.86 906
13367.95 1000
13369.04 960
13370.13 986
13371.23 969
13372.32 962
13373.41 986
13374.50 1009
13375.60 979
13376.69 951
13377.78 853
13378.87 924
13379.97 883
13381.06 838
13382.15 847
13383.24 832
13384.34 808
13385.43 794
13386.52 713
13387.61 766
13388.71 773
13389.80 809
13390.89 791
13391.99 756
13393.08 726
13394.17 734
13395.26 764
13396.36 743
13397.45 749
13398.54 767
13399.64 795
13400.73 803
13401.82 793
13402.92 714
13404.01 712
13405.10 796
13406.20 808
13407.29 760
13408.39 736
13409.48 763
13410.57 791
13411.67 768
13412.76 769
13413.85 770
13414.95 763
13416.04 778
13417.14 780
13418.23 800
13419.32 783
13420.42 786
13421.51 750
13422.61 765
13423.70 734
13424.80 797
13425.89 806
13426.98 805
13428.08 779
13429.17 812
13430.27 852
13431.36 824
13432.46 796
13433.55 779
13434.65 769
13435.74 765
13436.84 809
13437.93 808
13439.03 795
13440.12 768
13441.22 819
13442.31 786
13443.41 805
13444.50 758
13445.60 759
13446.69 801
13447.79 798
13448.88 836
13449.98 789
13451.07 801
13452.17 839
13453.26 801
13454.36 817
13455.45 797
13456.55 836
13457.65 837
13458.74 837
13459.84 814
13460.93 820
13462.03 869
13463.12 861
13464.22 858
13465.32 816
13466.41 815
13467.51 784
13468.60 855
13469.70 885
13470.80 864
13471.89 837
13472.99 855
13474.09 881
13475.18 859
13476.28 870
13477.37 831
13478.47 828
13479.57 874
13480.66 851
13481.76 832
13482.86 814
13483.95 843
13485.05 902
13486.15 910
13487.25 855
13488.34 860
13489.44 880
13490.54 888
13491.63 833
13492.73 929
13493.83 885
13494.92 924
13496.02 941
13497.12 961
13498.22 921
13499.31 921
13500.41 973
13501.51 1021
13502.61 1002
13503.70 973
13504.80 1040
13505.90 1056
13507.00 1001
13508.09 972
13509.19 1021
13510.29 1016
13511.39 949
13512.49 928
13513.58 913
13514.68 879
13515.78 866
13516.88 825
13517.98 797
13519.07 811
13520.17 789
13521.27 779
13522.37 815
13523.47 798
13524.57 774
13525.66 787
13526.76 767
13527.86 781
13528.96 819
13530.06 776
13531.16 756
13532.26 784
13533.35 762
13534.45 757
13535.55 771
13536.65 742
13537.75 749
13538.85 783
13539.95 772
13541.05 749
13542.15 756
13543.24 770
13544.34 697
13545.44 746
13546.54 754
13547.64 725
13548.74 749
13549.84 716
13550.94 764
13552.04 753
13553.14 714
13554.24 698
13555.34 743
13556.44 725
13557.54 719
13558.64 709
13559.74 740
13560.84 722
13561.94 748
13563.04 709
13564.14 700
13565.24 689
13566.34 716
13567.44 734
13568.54 748
13569.64 724
13570.74 721
13571.84 695
13572.94 757
13574.04 795
13575.14 761
13576.24 733
13577.34 735
13578.44 740
13579.54 706
13580.64 717
13581.74 731
13582.84 771
13583.94 708
13585.05 697
13586.15 730
13587.25 739
13588.35 749
13589.45 738
13590.55 686
13591.65 696
13592.75 706
13593.85 711
13594.95 746
13596.06 732
13597.16 712
13598.26 746
13599.36 741
13600.46 753
13601.56 694
13602.66 731
13603.77 752
13604.87 720
13605.97 721
13607.07 750
13608.17 712
13609.28 694
13610.38 708
13611.48 726
13612.58 693
13613.68 717
13614.79 716
13615.89 701
13616.99 744
13618.09 727
13619.19 705
13620.30 730
13621.40 744
13622.50 722
13623.60 694
13624.71 696
13625.81 700
13626.91 707
13628.01 739
13629.12 715
13630.22 665
13631.32 655
13632.42 679
13633.53 706
13634.63 695
13635.73 650
13636.84 696
13637.94 704
13639.04 745
13640.14 742
13641.25 706
13642.35 703
13643.45 678
13644.56 700
13645.66 720
13646.76 684
13647.87 683
13648.97 672
13650.07 704
13651.18 678
13652.28 733
13653.39 717
13654.49 682
13655.59 670
13656.70 703
13657.80 727
13658.90 683
13660.01 712
13661.11 712
13662.22 634
13663.32 669
13664.42 686
13665.53 671
13666.63 724
13667.74 684
13668.84 679
13669.94 685
13671.05 726
13672.15 722
13673.26 697
13674.36 674
13675.47 663
13676.57 672
13677.68 691
13678.78 709
13679.89 738
13680.99 740
13682.10 703
13683.20 699
13684.30 701
13685.41 697
13686.51 678
13687.62 699
13688.72 700
13689.83 727
13690.93 744
13692.04 703
13693.15 723
13694.25 729
13695.36 720
13696.46 701
13697.57 727
13698.67 767
13699.78 729
13700.88 680
13701.99 748
13703.09 736
13704.20 725
13705.31 741
13706.41 741
13707.52 738
13708.62 797
13709.73 757
13710.84 774
13711.94 743
13713.05 738
13714.15 813
13715.26 812
13716.37 814
13717.47 823
13718.58 777
13719.68 809
13720.79 838
13721.90 834
13723.00 821
13724.11 799
13725.22 839
13726.32 855
13727.43 833
13728.54 831
13729.64 889
13730.75 914
13731.86 916
13732.96 881
13734.07 871
13735.18 885
13736.28 926
13737.39 888
13738.50 929
13739.61 893
13740.71 854
13741.82 894
13742.93 876
13744.03 883
13745.14 893
13746.25 883
13747.36 917
13748.46 929
13749.57 954
13750.68 993
13751.79 1006
13752.89 968
13754.00 953
13755.11 974
13756.22 1040
13757.33 1053
13758.43 1087
13759.54 1100
13760.65 1091
13761.76 1073
13762.87 1105
13763.97 1171
13765.08 1205
13766.19 1162
13767.30 1224
13768.41 1285
13769.51 1296
13770.62 1313
13771.73 1412
13772.84 1429
13773.95 1456
13775.06 1513
13776.17 1486
13777.27 1493
13778.38 1484
13779.49 1364
13780.60 1345
13781.71 1350
13782.82 1266
13783.93 1172
13785.04 1190
13786.14 1184
13787.25 1041
13788.36 1044
13789.47 1040
13790.58 1024
13791.69 993
13792.80 966
13793.91 934
13795.02 947
13796.13 908
13797.24 924
13798.35 892
13799.46 912
13800.57 895
13801.68 920
13802.78 941
13803.89 899
13805.00 896
13806.11 886
13807.22 823
13808.33 912
13809.44 896
13810.55 869
13811.66 859
13812.77 868
13813.88 869
13814.99 832
13816.10 843
13817.21 879
13818.32 844
13819.44 830
13820.55 841
13821.66 814
13822.77 835
13823.88 811
13824.99 870
13826.10 846
13827.21 793
13828.32 860
13829.43 842
13830.54 828
13831.65 824
13832.76 847
13833.87 825
13834.98 869
13836.10 930
13837.21 954
13838.32 885
13839.43 911
13840.54 893
13841.65 861
13842.76 916
13843.87 837
13844.99 847
13846.10 874
13847.21 905
13848.32 886
13849.43 789
13850.54 805
13851.65 859
13852.77 858
13853.88 871
13854.99 831
13856.10 845
13857.21 828
13858.33 818
13859.44 794
13860.55 849
13861.66 843
13862.77 847
13863.89 869
13865.00 826
13866.11 840
13867.22 826
13868.33 852
13869.45 873
13870.56 841
13871.67 828
13872.78 889
13873.90 896
13875.01 828
13876.12 795
13877.23 886
13878.35 812
13879.46 880
13880.57 842
13881.69 801
13882.80 836
13883.91 829
13885.02 805
13886.14 788
13887.25 827
13888.36 847
13889.48 824
13890.59 824
13891.70 829
13892.82 802
13893.93 852
13895.04 859
13896.16 868
13897.27 864
13898.38 800
13899.50 830
13900.61 853
13901.72 827
13902.84 791
13903.95 840
13905.07 809
13906.18 783
13907.29 796
13908.41 784
13909.52 862
13910.63 829
13911.75 793
13912.86 734
13913.98 755
13915.09 744
13916.21 802
13917.32 755
13918.43 731
13919.55 751
13920.66 798
13921.78 747
13922.89 727
13924.01 710
13925.12 722
13926.24 704
13927.35 733
13928.46 733
13929.58 722
13930.69 738
13931.81 733
13932.92 723
13934.04 764
13935.15 780
13936.27 758
13937.38 742
13938.50 682
13939.61 679
13940.73 733
13941.85 731
13942.96 731
13944.08 763
13945.19 720
13946.31 719
13947.42 692
13948.54 692
13949.65 698
13950.77 669
13951.88 707
13953.00 678
13954.12 651
13955.23 693
13956.35 697
13957.46 648
13958.58 687
13959.70 649
13960.81 700
13961.93 671
13963.04 635
13964.16 658
13965.28 680
13966.39 711
13967.51 676
13968.62 666
13969.74 639
13970.86 660
13971.97 683
13973.09 688
13974.21 679
13975.32 633
13976.44 642
13977.56 655
13978.67 612
13979.79 649
13980.91 662
13982.02 675
13983.14 676
13984.26 683
13985.37 678
13986.49 654
13987.61 672
13988.73 655
13989.84 628
13990.96 623
13992.08 663
13993.20 678
13994.31 678
13995.43 671
13996.55 667
13997.66 672
13998.78 673
13999.90 695
14001.02 706
14002.14 670
14003.25 674
14004.37 679
14005.49 649
14006.61 670
14007.72 642
14008.84 676
14009.96 673
14011.08 682
14012.20 682
14013.31 643
14014.43 626
14015.55 673
14016.67 658
14017.79 645
14018.91 657
14020.02 668
14021.14 616
14022.26 639
14023.38 675
14024.50 639
14025.62 639
14026.74 646
14027.85 642
14028.97 629
14030.09 688
14031.21 685
14032.33 631
14033.45 634
14034.57 638
14035.69 661
14036.81 646
14037.92 666
14039.04 611
14040.16 645
14041.28 687
14042.40 657
14043.52 651
14044.64 654
14045.76 634
14046.88 596
14048.00 614
14049.12 650
14050.24 609
14051.36 619
14052.48 636
14053.60 641
14054.72 606
14055.84 612
14056.96 631
14058.08 626
14059.20 581
14060.32 581
14061.44 642
14062.56 626
14063.68 676
14064.80 618
14065.92 635
14067.04 633
14068.16 637
14069.28 636
14070.40 605
14071.52 557
14072.64 595
14073.76 685
14074.88 653
14076.00 655
14077.12 621
14078.24 691
14079.36 659
14080.48 644
14081.60 655
14082.73 679
14083.85 634
14084.97 703
14086.09 654
14087.21 662
14088.33 703
14089.45 675
14090.57 684
14091.69 675
14092.82 658
14093.94 664
14095.06 650
14096.18 653
14097.30 637
14098.42 682
14099.54 750
14100.67 724
14101.79 742
14102.91 717
14104.03 722
14105.15 719
14106.27 719
14107.40 674
14108.52 661
14109.64 685
14110.76 687
14111.88 632
14113.01 611
14114.13 604
14115.25 627
14116.37 630
14117.50 574
14118.62 574
14119.74 576
14120.86 573
14121.98 607
14123.11 616
14124.23 564
14125.35 580
14126.48 586
14127.60 574
14128.72 592
14129.84 574
14130.97 592
14132.09 594
14133.21 592
14134.34 570
14135.46 559
14136.58 549
14137.70 606
14138.83 589
14139.95 563
14141.07 578
14142.20 585
14143.32 573
14144.44 577
14145.57 535
14146.69 575
14147.81 577
14148.94 579
14150.06 575
14151.18 572
14152.31 552
14153.43 560
14154.56 567
14155.68 569
14156.80 573
14157.93 560
14159.05 570
14160.18 550
14161.30 537
14162.42 582
14163.55 557
14164.67 592
14165.80 601
14166.92 568
14168.04 572
14169.17 593
14170.29 566
14171.42 592
14172.54 545
14173.67 548
14174.79 566
14175.92 539
14177.04 545
14178.17 514
14179.29 504
14180.41 558
14181.54 535
14182.66 539
14183.79 562
14184.91 559
14186.04 580
14187.16 551
14188.29 525
14189.41 542
14190.54 550
14191.67 502
14192.79 533
14193.92 497
14195.04 523
14196.17 536
14197.29 575
14198.42 530
14199.54 507
14200.67 509
14201.79 535
14202.92 566
14204.05 527
14205.17 508
14206.30 501
14207.42 548
14208.55 530
14209.67 520
14210.80 547
14211.93 560
14213.05 515
14214.18 539
14215.31 535
14216.43 514
14217.56 468
14218.68 490
14219.81 515
14220.94 491
14222.06 563
14223.19 536
14224.32 523
14225.44 513
14226.57 514
14227.70 506
14228.82 482
14229.95 520
14231.08 511
14232.20 492
14233.33 526
14234.46 502
14235.58 514
14236.71 465
14237.84 463
14238.97 502
14240.09 494
14241.22 489
14242.35 479
14243.47 525
14244.60 453
14245.73 515
14246.86 498
14247.98 545
14249.11 519
14250.24 478
14251.37 502
14252.49 482
14253.62 507
14254.75 472
14255.88 510
14257.01 518
14258.13 465
14259.26 475
14260.39 510
14261.52 465
14262.65 476
14263.77 546
14264.90 501
14266.03 466
14267.16 501
14268.29 500
14269.41 507
14270.54 497
14271.67 465
14272.80 499
14273.93 476
14275.06 457
14276.19 478
14277.31 466
14278.44 439
14279.57 479
14280.70 477
14281.83 486
14282.96 466
14284.09 475
14285.22 495
14286.34 494
14287.47 447
14288.60 465
14289.73 486
14290.86 470
14291.99 460
14293.12 479
14294.25 501
14295.38 482
14296.51 443
14297.64 456
14298.77 451
14299.90 465
14301.03 492
14302.16 478
14303.28 463
14304.41 442
14305.54 482
14306.67 490
14307.80 485
14308.93 487
14310.06 502
14311.19 452
14312.32 488
14313.45 434
14314.58 442
14315.71 488
14316.84 473
14317.97 490
14319.11 458
14320.24 455
14321.37 423
14322.50 484
14323.63 486
14324.76 397
14325.89 463
14327.02 434
14328.15 505
14329.28 491
14330.41 452
14331.54 476
14332.67 501
14333.80 462
14334.93 438
14336.06 493
14337.20 485
14338.33 468
14339.46 461
14340.59 475
14341.72 475
14342.85 477
14343.98 461
14345.11 442
14346.25 446
14347.38 448
14348.51 447
14349.64 478
14350.77 418
14351.90 463
14353.03 475
14354.17 464
14355.30 468
14356.43 450
14357.56 412
14358.69 463
14359.83 446
14360.96 451
14362.09 462
14363.22 441
14364.35 491
14365.49 458
14366.62 444
14367.75 423
14368.88 462
14370.01 443
14371.15 441
14372.28 473
14373.41 450
14374.54 427
14375.68 477
14376.81 525
14377.94 486
14379.07 449
14380.21 450
14381.34 470
14382.47 474
14383.61 429
14384.74 450
14385.87 489
14387.00 494
14388.14 442
14389.27 427
14390.40 440
14391.54 457
14392.67 476
14393.80 451
14394.94 436
14396.07 440
14397.20 449
14398.34 464
14399.47 459
14400.60 476
14401.74 465
14402.87 466
14404.00 435
14405.14 434
14406.27 450
14407.41 505
14408.54 453
14409.67 433
14410.81 422
14411.94 457
14413.08 443
14414.21 453
14415.34 460
14416.48 481
14417.61 450
14418.75 468
14419.88 428
14421.01 460
14422.15 440
14423.28 458
14424.42 491
14425.55 443
14426.69 495
14427.82 450
14428.96 458
14430.09 480
14431.23 485
14432.36 479
14433.50 453
14434.63 473
14435.77 436
14436.90 474
14438.04 483
14439.17 480
14440.31 500
14441.44 474
14442.58 454
14443.71 433
14444.85 469
14445.98 471
14447.12 446
14448.25 470
14449.39 485
14450.52 466
14451.66 467
14452.79 470
14453.93 473
14455.07 439
14456.20 460
14457.34 459
14458.47 465
14459.61 510
14460.74 481
14461.88 434
14463.02 471
14464.15 470
14465.29 514
14466.42 504
14467.56 498
14468.70 484
14469.83 519
14470.97 462
14472.11 485
14473.24 496
14474.38 494
14475.51 500
14476.65 522
14477.79 502
14478.92 480
14480.06 508
14481.20 502
14482.33 516
14483.47 497
14484.61 496
14485.75 526
14486.88 570
14488.02 492
14489.16 481
14490.29 506
14491.43 509
14492.57 507
14493.70 469
14494.84 459
14495.98 471
14497.12 541
14498.25 478
14499.39 473
14500.53 450
14501.67 466
14502.80 513
14503.94 480
14505.08 487
14506.22 472
14507.35 488
14508.49 542
14509.63 488
14510.77 511
14511.91 476
14513.04 478
14514.18 486
14515.32 511
14516.46 507
14517.60 511
14518.73 443
14519.87 442
14521.01 440
14522.15 430
14523.29 473
14524.43 456
14525.56 478
14526.70 457
14527.84 484
14528.98 512
14530.12 468
14531.26 445
14532.40 466
14533.53 486
14534.67 486
14535.81 479
14536.95 502
14538.09 476
14539.23 478
14540.37 492
14541.51 478
14542.65 480
14543.79 503
14544.92 498
14546.06 551
14547.20 520
14548.34 491
14549.48 458
14550.62 449
14551.76 496
14552.90 483
14554.04 480
14555.18 474
14556.32 431
14557.46 491
14558.60 478
14559.74 535
14560.88 479
14562.02 472
14563.16 489
14564.30 487
14565.44 465
14566.58 520
14567.72 473
14568.86 501
14570.00 524
14571.14 502
14572.28 566
14573.42 496
14574.56 529
14575.70 514
14576.84 524
14577.98 489
14579.12 497
14580.26 510
14581.40 540
14582.54 537
14583.68 494
14584.82 470
14585.97 525
14587.11 557
14588.25 539
14589.39 529
14590.53 494
14591.67 553
14592.81 519
14593.95 553
14595.09 560
14596.23 540
14597.38 529
14598.52 555
14599.66 552
14600.80 535
14601.94 564
14603.08 591
14604.22 573
14605.37 526
14606.51 534
14607.65 545
14608.79 542
14609.93 532
14611.07 565
14612.22 542
14613.36 580
14614.50 582
14615.64 544
14616.78 557
14617.93 553
14619.07 567
14620.21 635
14621.35 591
14622.50 583
14623.64 626
14624.78 637
14625.92 641
14627.06 627
14628.21 599
14629.35 628
14630.49 676
14631.63 639
14632.78 677
14633.92 676
14635.06 676
14636.21 654
14637.35 626
14638.49 691
14639.63 669
14640.78 661
14641.92 658
14643.06 664
14644.21 664
14645.35 666
14646.49 603
14647.64 604
14648.78 616
14649.92 566
14651.07 589
14652.21 563
14653.35 566
14654.50 547
14655.64 569
14656.78 551
14657.93 553
14659.07 514
14660.21 558
14661.36 553
14662.50 536
14663.65 522
14664.79 552
14665.93 540
14667.08 531
14668.22 517
14669.37 545
14670.51 508
14671.65 529
14672.80 514
14673.94 513
14675.09 501
14676.23 512
14677.38 512
14678.52 480
14679.66 538
14680.81 518
14681.95 519
14683.10 535
14684.24 529
14685.39 481
14686.53 497
14687.68 509
14688.82 467
14689.97 488
14691.11 506
14692.26 471
14693.40 489
14694.55 512
14695.69 474
14696.84 512
14697.98 518
14699.13 476
14700.27 477
14701.42 496
14702.56 475
14703.71 519
14704.85 466
14706.00 514
14707.15 519
14708.29 470
14709.44 485
14710.58 470
14711.73 495
14712.87 494
14714.02 461
14715.17 448
14716.31 476
14717.46 451
14718.60 517
14719.75 506
14720.90 480
14722.04 486
14723.19 464
14724.33 491
14725.48 468
14726.63 482
14727.77 493
14728.92 458
14730.07 478
14731.21 511
14732.36 521
14733.51 511
14734.65 473
14735.80 506
14736.95 482
14738.09 476
14739.24 485
14740.39 491
14741.53 525
14742.68 503
14743.83 461
14744.97 530
14746.12 477
14747.27 482
14748.42 502
14749.56 477
14750.71 484
14751.86 456
14753.00 500
14754.15 495
14755.30 505
14756.45 492
14757.59 445
14758.74 508
14759.89 494
14761.04 509
14762.18 509
14763.33 515
14764.48 538
14765.63 510
14766.78 515
14767.92 494
14769.07 464
14770.22 515
14771.37 477
14772.52 504
14773.66 477
14774.81 506
14775.96 550
14777.11 491
14778.26 491
14779.41 551
14780.55 515
14781.70 519
14782.85 555
14784.00 560
14785.15 522
14786.30 555
14787.45 543
14788.59 560
14789.74 556
14790.89 523
14792.04 542
14793.19 559
14794.34 560
14795.49 582
14796.64 614
14797.79 597
14798.94 547
14800.08 570
14801.23 552
14802.38 498
14803.53 546
14804.68 519
14805.83 508
14806.98 535
14808.13 483
14809.28 561
14810.43 479
14811.58 520
14812.73 553
14813.88 532
14815.03 540
14816.18 565
14817.33 530
14818.48 537
14819.63 562
14820.78 523
14821.93 546
14823.08 523
14824.23 514
14825.38 509
14826.53 527
14827.68 473
14828.83 511
14829.98 502
14831.13 528
14832.28 514
14833.43 456
14834.58 486
14835.73 460
14836.88 507
14838.03 486
14839.18 472
14840.33 490
14841.48 501
14842.64 450
14843.79 456
14844.94 456
14846.09 432
14847.24 452
14848.39 478
14849.54 444
14850.69 454
14851.84 455
14853.00 469
14854.15 445
14855.30 437
14856.45 457
14857.60 471
14858.75 459
14859.90 420
14861.06 441
14862.21 430
14863.36 461
14864.51 453
14865.66 394
14866.81 445
14867.97 444
14869.12 428
14870.27 423
14871.42 413
14872.57 447
14873.73 425
14874.88 430
14876.03 393
14877.18 405
14878.33 395
14879.49 371
14880.64 381
14881.79 369
14882.94 392
14884.10 425
14885.25 425
14886.40 375
14887.55 400
14888.71 403
14889.86 390
14891.01 428
14892.16 419
14893.32 424
14894.47 397
14895.62 415
14896.78 432
14897.93 379
14899.08 413
14900.23 444
14901.39 410
14902.54 417
14903.69 408
14904.85 418
14906.00 422
14907.15 395
14908.31 400
14909.46 427
14910.61 393
14911.77 399
14912.92 412
14914.08 423
14915.23 424
14916.38 443
14917.54 404
14918.69 382
14919.84 403
14921.00 374
14922.15 420
14923.31 382
14924.46 386
14925.61 412
14926.77 404
14927.92 410
14929.08 433
14930.23 448
14931.38 430
14932.54 435
14933.69 387
14934.85 395
14936.00 447
14937.16 407
14938.31 369
14939.47 415
14940.62 440
14941.78 447
14942.93 399
14944.08 428
14945.24 358
14946.39 419
14947.55 391
14948.70 380
14949.86 387
14951.01 389
14952.17 375
14953.32 374
14954.48 370
14955.64 384
14956.79 397
14957.95 367
14959.10 372
14960.26 384
14961.41 421
14962.57 377
14963.72 398
14964.88 374
14966.03 385
14967.19 377
14968.35 387
14969.50 383
14970.66 392
14971.81 398
14972.97 382
14974.12 406
14975.28 378
14976.44 394
14977.59 382
14978.75 385
14979.91 330
14981.06 368
14982.22 403
14983.37 388
14984.53 386
14985.69 393
14986.84 398
14988.00 358
14989.16 400
14990.31 404
14991.47 382
14992.63 380
14993.78 409
14994.94 419
14996.10 396
14997.25 368
14998.41 393
14999.57 371
15000.72 403
15001.88 375
15003.04 343
15004.20 347
15005.35 374
15006.51 370
15007.67 337
15008.82 368
15009.98 382
15011.14 396
15012.30 350
15013.45 355
15014.61 372
15015.77 405
15016.93 378
15018.08 357
15019.24 363
15020.40 389
15021.56 389
15022.71 370
15023.87 350
15025.03 358
15026.19 370
15027.35 375
15028.50 364
15029.66 362
15030.82 339
15031.98 345
15033.14 407
15034.30 387
15035.45 373
15036.61 326
15037.77 373
15038.93 339
15040.09 367
15041.25 375
15042.40 372
15043.56 342
15044.72 334
15045.88 360
15047.04 312
15048.20 333
15049.36 339
15050.52 356
15051.68 352
15052.83 355
15053.99 343
15055.15 338
15056.31 327
15057.47 343
15058.63 354
15059.79 330
15060.95 336
15062.11 343
15063.27 324
15064.43 317
15065.59 347
15066.75 319
15067.90 341
15069.06 322
15070.22 339
15071.38 322
15072.54 332
15073.70 314
15074.86 331
15076.02 365
15077.18 397
15078.34 341
15079.50 325
15080.66 335
15081.82 355
15082.98 346
15084.14 332
15085.30 332
15086.46 360
15087.62 340
15088.78 334
15089.95 353
15091.11 342
15092.27 360
15093.43 331
15094.59 331
15095.75 340
15096.91 326
15098.07 331
15099.23 304
15100.39 341
15101.55 326
15102.71 342
15103.87 334
15105.03 344
15106.20 339
15107.36 345
15108.52 354
15109.68 360
15110.84 291
15112.00 324
15113.16 354
15114.32 356
15115.49 348
15116.65 346
15117.81 342
15118.97 340
15120.13 322
15121.29 315
15122.46 330
15123.62 356
15124.78 363
15125.94 327
15127.10 340
15128.26 317
15129.43 331
15130.59 355
15131.75 339
15132.91 345
15134.07 341
15135.24 331
15136.40 320
15137.56 348
15138.72 356
15139.89 362
15141.05 331
15142.21 315
15143.37 346
15144.54 350
15145.70 345
15146.86 342
15148.02 318
15149.19 335
15150.35 335
15151.51 369
15152.67 338
15153.84 348
15155.00 357
15156.16 392
15157.33 353
15158.49 339
15159.65 339
15160.82 343
15161.98 356
15163.14 351
15164.31 335
15165.47 356
15166.63 340
15167.80 367
15168.96 378
15170.12 328
15171.29 322
15172.45 326
15173.61 317
15174.78 336
15175.94 351
15177.10 322
15178.27 343
15179.43 341
15180.60 354
15181.76 329
15182.92 377
15184.09 374
15185.25 373
15186.42 384
15187.58 372
15188.74 354
15189.91 373
15191.07 380
15192.24 350
15193.40 353
15194.57 353
15195.73 361
15196.90 342
15198.06 359
15199.22 380
15200.39 348
15201.55 330
15202.72 357
15203.88 372
15205.05 370
15206.21 350
15207.38 361
15208.54 348
15209.71 377
15210.87 372
15212.04 370
15213.20 344
15214.37 357
15215.53 358
15216.70 368
15217.86 348
15219.03 365
15220.20 379
15221.36 369
15222.53 372
15223.69 417
15224.86 387
15226.02 392
15227.19 401
15228.36 352
15229.52 388
15230.69 419
15231.85 395
15233.02 388
15234.18 391
15235.35 385
15236.52 409
15237.68 364
15238.85 382
15240.02 387
15241.18 376
15242.35 408
15243.51 362
15244.68 380
15245.85 403
15247.01 381
15248.18 369
15249.35 375
15250.51 388
15251.68 355
15252.85 361
15254.01 360
15255.18 378
15256.35 377
15257.51 364
15258.68 320
15259.85 332
15261.01 352
15262.18 365
15263.35 357
15264.52 345
15265.68 373
15266.85 377
15268.02 381
15269.18 341
15270.35 380
15271.52 347
15272.69 337
15273.85 340
15275.02 356
15276.19 340
15277.36 343
15278.52 355
15279.69 332
15280.86 329
15282.03 369
15283.20 362
15284.36 382
15285.53 391
15286.70 348
15287.87 351
15289.04 370
15290.20 340
15291.37 311
15292.54 366
15293.71 348
15294.88 332
15296.05 357
15297.21 362
15298.38 353
15299.55 338
15300.72 322
15301.89 351
15303.06 382
15304.22 350
15305.39 359
15306.56 342
15307.73 367
15308.90 377
15310.07 341
15311.24 320
15312.41 337
15313.58 329
15314.74 351
15315.91 320
15317.08 327
15318.25 323
15319.42 359
15320.59 350
15321.76 344
15322.93 323
15324.10 348
15325.27 352
15326.44 423
15327.61 368
15328.78 351
15329.95 347
15331.12 354
15332.29 330
15333.46 330
15334.63 344
15335.80 365
15336.97 324
15338.14 320
15339.31 312
15340.48 385
15341.65 367
15342.82 352
15343.99 347
15345.16 335
15346.33 352
15347.50 362
15348.67 383
15349.84 334
15351.01 361
15352.18 345
15353.35 351
15354.52 346
15355.69 353
15356.86 312
15358.03 332
15359.20 366
15360.37 335
15361.54 326
15362.71 344
15363.89 325
15365.06 348
15366.23 352
15367.40 356
15368.57 353
15369.74 363
15370.91 343
15372.08 340
15373.25 378
15374.43 340
15375.60 361
15376.77 336
15377.94 340
15379.11 340
15380.28 342
15381.46 358
15382.63 367
15383.80 363
15384.97 356
15386.14 338
15387.31 367
15388.49 373
15389.66 340
15390.83 358
15392.00 364
15393.17 375
15394.35 362
15395.52 366
15396.69 370
15397.86 375
15399.03 393
15400.21 398
15401.38 381
15402.55 367
15403.72 348
15404.90 355
15406.07 356
15407.24 337
15408.41 345
15409.59 370
15410.76 351
15411.93 325
15413.11 352
15414.28 375
15415.45 352
15416.62 345
15417.80 343
15418.97 342
15420.14 351
15421.32 345
15422.49 320
15423.66 340
15424.84 357
15426.01 332
15427.18 337
15428.36 331
15429.53 359
15430.70 382
15431.88 327
15433.05 355
15434.22 313
15435.40 326
15436.57 360
15437.75 368
15438.92 335
15440.09 315
15441.27 354
15442.44 370
15443.61 367
15444.79 331
15445.96 349
15447.14 348
15448.31 360
15449.49 330
15450.66 332
15451.83 303
15453.01 333
15454.18 338
15455.36 330
15456.53 349
15457.71 342
15458.88 339
15460.06 314
15461.23 346
15462.40 323
15463.58 316
15464.75 357
15465.93 326
15467.10 343
15468.28 306
15469.45 306
15470.63 354
15471.80 342
15472.98 339
15474.15 335
15475.33 335
15476.50 317
15477.68 308
15478.86 316
15480.03 354
15481.21 358
15482.38 291
15483.56 320
15484.73 317
15485.91 355
15487.08 317
15488.26 354
15489.44 344
15490.61 350
15491.79 304
15492.96 333
15494.14 318
15495.31 333
15496.49 328
15497.67 366
15498.84 340
15500.02 351
15501.20 319
15502.37 310
15503.55 345
15504.72 351
15505.90 356
15507.08 333
15508.25 349
15509.43 334
15510.61 350
15511.78 333
15512.96 321
15514.14 320
15515.31 339
15516.49 338
15517.67 345
15518.84 338
15520.02 338
15521.20 338
15522.37 308
15523.55 341
15524.73 341
15525.91 320
15527.08 352
15528.26 353
15529.44 332
15530.61 335
15531.79 339
15532.97 357
15534.15 378
15535.32 363
15536.50 326
15537.68 332
15538.86 349
15540.03 347
15541.21 356
15542.39 337
15543.57 342
15544.75 334
15545.92 333
15547.10 315
15548.28 334
15549.46 371
15550.64 382
15551.81 345
15552.99 341
15554.17 363
15555.35 332
15556.53 333
15557.70 314
15558.88 336
15560.06 311
15561.24 369
15562.42 346
15563.60 377
15564.78 345
15565.95 364
15567.13 348
15568.31 356
15569.49 339
15570.67 330
15571.85 399
15573.03 333
15574.21 338
15575.38 356
15576.56 352
15577.74 334
15578.92 369
15580.10 366
15581.28 338
15582.46 328
15583.64 332
15584.82 344
15586.00 366
15587.18 358
15588.36 379
15589.54 362
15590.72 353
15591.90 353
15593.08 346
15594.25 393
15595.43 391
15596.61 371
15597.79 363
15598.97 335
15600.15 323
15601.33 357
15602.51 339
15603.69 368
15604.87 345
15606.05 387
15607.23 357
15608.41 334
15609.60 368
15610.78 374
15611.96 410
15613.14 369
15614.32 387
15615.50 385
15616.68 394
15617.86 386
15619.04 408
15620.22 364
15621.40 398
15622.58 389
15623.76 373
15624.94 396
15626.12 386
15627.31 377
15628.49 370
15629.67 414
15630.85 394
15632.03 439
15633.21 381
15634.39 348
15635.57 382
15636.75 396
15637.94 374
15639.12 406
15640.30 374
15641.48 420
15642.66 383
15643.84 397
15645.03 427
15646.21 393
15647.39 447
15648.57 461
15649.75 405
15650.93 431
15652.12 450
15653.30 465
15654.48 414
15655.66 382
15656.84 406
15658.03 453
15659.21 463
15660.39 439
15661.57 428
15662.76 452
15663.94 435
15665.12 441
15666.30 422
15667.48 410
15668.67 408
15669.85 450
15671.03 456
15672.22 433
15673.40 422
15674.58 429
15675.76 460
15676.95 427
15678.13 410
15679.31 409
15680.50 440
15681.68 443
15682.86 448
15684.04 380
15685.23 412
15686.41 443
15687.59 453
15688.78 402
15689.96 393
15691.14 401
15692.33 399
15693.51 407
15694.69 407
15695.88 400
15697.06 423
15698.25 392
15699.43 427
15700.61 439
15701.80 421
15702.98 468
15704.16 402
15705.35 424
15706.53 389
15707.72 397
15708.90 395
15710.08 430
15711.27 462
15712.45 422
15713.64 408
15714.82 410
15716.01 450
15717.19 420
15718.37 426
15719.56 450
15720.74 420
15721.93 419
15723.11 442
15724.30 449
15725.48 438
15726.67 418
15727.85 428
15729.04 428
15730.22 451
15731.41 427
15732.59 427
15733.78 392
15734.96 404
15736.15 396
15737.33 435
15738.52 417
15739.70 425
15740.89 443
15742.07 440
15743.26 491
15744.44 508
15745.63 455
15746.81 420
15748.00 435
15749.19 469
15750.37 438
15751.56 436
15752.74 449
15753.93 455
15755.11 481
15756.30 452
15757.49 464
15758.67 446
15759.86 451
15761.04 489
15762.23 443
15763.42 433
15764.60 402
15765.79 439
15766.97 473
15768.16 474
15769.35 420
15770.53 409
15771.72 444
15772.91 464
15774.09 434
15775.28 415
15776.47 419
15777.65 389
15778.84 432
15780.03 419
15781.21 431
15782.40 434
15783.59 420
15784.77 436
15785.96 428
15787.15 372
15788.33 398
15789.52 417
15790.71 433
15791.90 436
15793.08 412
15794.27 402
15795.46 420
15796.65 395
15797.83 399
15799.02 391
15800.21 371
15801.40 383
15802.58 390
15803.77 398
15804.96 394
15806.15 411
15807.33 397
15808.52 412
15809.71 393
15810.90 390
15812.09 396
15813.27 398
15814.46 404
15815.65 378
15816.84 368
15818.03 406
15819.21 423
15820.40 403
15821.59 398
15822.78 375
15823.97 376
15825.16 425
15826.34 389
15827.53 389
15828.72 393
15829.91 417
15831.10 422
15832.29 370
15833.48 398
15834.66 385
15835.85 385
15837.04 405
15838.23 360
15839.42 363
15840.61 376
15841.80 366
15842.99 392
15844.18 351
15845.37 371
15846.56 393
15847.74 368
15848.93 377
15850.12 366
15851.31 343
15852.50 353
15853.69 382
15854.88 340
15856.07 370
15857.26 409
15858.45 411
15859.64 381
15860.83 359
15862.02 402
15863.21 369
15864.40 396
15865.59 399
15866.78 393
15867.97 383
15869.16 382
15870.35 387
15871.54 350
15872.73 369
15873.92 388
15875.11 375
15876.30 379
15877.49 403
15878.68 407
15879.87 387
15881.06 368
15882.25 347
15883.44 373
15884.64 372
15885.83 395
15887.02 398
15888.21 374
15889.40 414
15890.59 390
15891.78 368
15892.97 374
15894.16 371
15895.35 398
15896.54 383
15897.74 403
15898.93 470
15900.12 454
15901.31 373
15902.50 413
15903.69 392
15904.88 395
15906.08 382
15907.27 423
15908.46 387
15909.65 381
15910.84 408
15912.03 453
15913.23 441
15914.42 373
15915.61 376
15916.80 390
15917.99 428
15919.18 413
15920.38 418
15921.57 384
15922.76 427
15923.95 413
15925.15 408
15926.34 380
15927.53 410
15928.72 372
15929.91 380
15931.11 390
15932.30 397
15933.49 409
15934.68 395
15935.88 425
15937.07 384
15938.26 420
15939.46 408
15940.65 416
15941.84 382
15943.03 374
15944.23 428
15945.42 401
15946.61 411
15947.81 374
15949.00 372
15950.19 392
15951.39 385
15952.58 359
15953.77 362
15954.97 370
15956.16 379
15957.35 368
15958.55 345
15959.74 362
15960.93 375
15962.13 368
15963.32 358
15964.51 335
15965.71 339
15966.90 370
15968.09 317
15969.29 345
15970.48 340
15971.68 329
15972.87 335
15974.06 371
15975.26 341
15976.45 341
15977.65 328
15978.84 329
15980.04 333
15981.23 336
15982.42 314
15983.62 339
15984.81 351
15986.01 352
15987.20 324
15988.40 345
15989.59 343
15990.79 373
15991.98 337
15993.18 332
15994.37 338
15995.57 369
15996.76 355
15997.96 365
15999.15 347
16000.35 334
16001.54 364
16002.74 348
16003.93 280
16005.13 285
16006.32 325
16007.52 352
16008.71 333
16009.91 286
16011.10 315
16012.30 337
16013.49 329
16014.69 327
16015.88 296
16017.08 332
16018.28 302
16019.47 340
16020.67 333
16021.86 317
16023.06 299
16024.26 323
16025.45 329
16026.65 309
16027.84 344
16029.04 300
16030.24 353
16031.43 337
16032.63 297
16033.82 303
16035.02 329
16036.22 339
16037.41 304
16038.61 304
16039.81 301
16041.00 371
16042.20 343
16043.40 319
16044.59 299
16045.79 312
16046.99 340
16048.18 330
16049.38 329
16050.58 315
16051.77 333
16052.97 338
16054.17 347
16055.37 338
16056.56 280
16057.76 301
16058.96 315
16060.15 348
16061.35 325
16062.55 300
16063.75 292
16064.94 336
16066.14 328
16067.34 311
16068.54 321
16069.73 280
16070.93 280
16072.13 286
16073.33 300
16074.52 328
16075.72 293
16076.92 282
16078.12 285
16079.32 273
16080.51 277
16081.71 281
16082.91 291
16084.11 271
16085.31 293
16086.51 304
16087.70 328
16088.90 307
16090.10 277
16091.30 305
16092.50 280
16093.70 303
16094.89 295
16096.09 281
16097.29 295
16098.49 318
16099.69 315
16100.89 327
16102.09 306
16103.29 306
16104.48 328
16105.68 329
16106.88 307
16108.08 295
16109.28 287
16110.48 313
16111.68 302
16112.88 291
16114.08 298
16115.28 267
16116.48 274
16117.68 323
16118.88 312
16120.07 287
16121.27 264
16122.47 309
16123.67 282
16124.87 296
16126.07 323
16127.27 329
16128.47 288
16129.67 299
16130.87 280
16132.07 266
16133.27 285
16134.47 290
16135.67 296
16136.87 293
16138.07 291
16139.27 325
16140.47 297
16141.67 305
16142.87 313
16144.07 283
16145.27 290
16146.48 287
16147.68 278
16148.88 280
16150.08 310
16151.28 323
16152.48 302
16153.68 263
16154.88 303
16156.08 291
16157.28 288
16158.48 316
16159.68 288
16160.88 306
16162.09 319
16163.29 289
16164.49 290
16165.69 288
16166.89 319
16168.09 309
16169.29 298
16170.49 310
16171.70 290
16172.90 315
16174.10 314
16175.30 294
16176.50 313
16177.70 272
16178.91 314
16180.11 316
16181.31 305
16182.51 263
16183.71 311
16184.91 320
16186.12 316
16187.32 319
16188.52 304
16189.72 304
16190.93 294
16192.13 281
16193.33 259
16194.53 288
16195.73 303
16196.94 305
16198.14 314
16199.34 280
16200.54 313
16201.75 326
16202.95 298
16204.15 304
16205.35 303
16206.56 297
16207.76 306
16208.96 298
16210.17 274
16211.37 290
16212.57 287
16213.77 319
16214.98 280
16216.18 291
16217.38 299
16218.59 319
16219.79 298
16220.99 290
16222.20 294
16223.40 300
16224.60 326
16225.81 320
16227.01 303
16228.21 306
16229.42 305
16230.62 330
16231.82 335
16233.03 304
16234.23 299
16235.44 327
16236.64 283
16237.84 318
16239.05 275
16240.25 280
16241.46 328
16242.66 358
16243.86 301
16245.07 268
16246.27 295
16247.48 312
16248.68 317
16249.89 274
16251.09 296
16252.29 300
16253.50 291
16254.70 319
16255.91 265
16257.11 293
16258.32 341
16259.52 336
16260.73 328
16261.93 326
16263.14 327
16264.34 305
16265.55 326
16266.75 294
16267.96 321
16269.16 308
16270.37 317
16271.57 350
16272.78 352
16273.98 328
16275.19 328
16276.39 295
16277.60 329
16278.80 292
16280.01 315
16281.21 332
16282.42 353
16283.63 318
16284.83 317
16286.04 351
16287.24 347
16288.45 325
16289.65 314
16290.86 307
16292.07 319
16293.27 358
16294.48 326
16295.68 342
16296.89 353
16298.10 345
16299.30 335
16300.51 324
16301.71 336
16302.92 355
16304.13 369
16305.33 350
16306.54 349
16307.75 363
16308.95 341
16310.16 353
16311.37 346
16312.57 365
16313.78 361
16314.99 361
16316.19 342
16317.40 341
16318.61 345
16319.81 328
16321.02 335
16322.23 354
16323.44 316
16324.64 313
16325.85 321
16327.06 336
16328.26 324
16329.47 311
16330.68 328
16331.89 309
16333.09 317
16334.30 346
16335.51 327
16336.72 307
16337.92 343
16339.13 305
16340.34 298
16341.55 308
16342.75 301
16343.96 281
16345.17 321
16346.38 297
16347.59 283
16348.79 319
16350.00 313
16351.21 281
16352.42 263
16353.63 294
16354.84 292
16356.04 299
16357.25 306
16358.46 285
16359.67 264
16360.88 264
16362.09 279
16363.29 319
16364.50 292
16365.71 287
16366.92 281
16368.13 314
16369.34 285
16370.55 275
16371.76 297
16372.96 280
16374.17 293
16375.38 287
16376.59 298
16377.80 298
16379.01 289
16380.22 340
16381.43 304
16382.64 285
16383.85 288
16385.06 317
16386.27 319
16387.47 281
16388.68 278
16389.89 270
16391.10 285
16392.31 301
16393.52 302
16394.73 321
16395.94 310
16397.15 295
16398.36 297
16399.57 276
16400.78 300
16401.99 283
16403.20 270
16404.41 297
16405.62 312
16406.83 296
16408.04 313
16409.25 282
16410.46 275
16411.67 292
16412.88 314
16414.09 317
16415.30 310
16416.52 289
16417.73 276
16418.94 288
16420.15 297
16421.36 285
16422.57 249
16423.78 304
16424.99 303
16426.20 305
16427.41 286
16428.62 273
16429.83 282
16431.05 294
16432.26 295
16433.47 240
16434.68 256
16435.89 290
16437.10 274
16438.31 274
16439.52 262
16440.74 264
16441.95 300
16443.16 271
16444.37 262
16445.58 288
16446.79 260
16448.00 282
16449.22 265
16450.43 262
16451.64 260
16452.85 310
16454.06 335
16455.28 284
16456.49 273
16457.70 303
16458.91 282
16460.12 280
16461.34 254
16462.55 283
16463.76 292
16464.97 323
16466.19 320
16467.40 318
16468.61 268
16469.82 272
16471.04 303
16472.25 281
16473.46 288
16474.67 313
16475.89 307
16477.10 309
16478.31 264
16479.52 280
16480.74 284
16481.95 294
16483.16 278
16484.38 269
16485.59 251
16486.80 271
16488.02 271
16489.23 294
16490.44 287
16491.66 262
16492.87 289
16494.08 308
16495.30 237
16496.51 257
16497.72 272
16498.94 295
16500.15 275
16501.36 268
16502.58 286
16503.79 261
16505.00 243
16506.22 277
16507.43 240
16508.65 255
16509.86 296
16511.07 288
16512.29 252
16513.50 266
16514.72 267
16515.93 256
16517.15 270
16518.36 258
16519.57 263
16520.79 291
16522.00 261
16523.22 315
16524.43 262
16525.65 250
16526.86 306
16528.08 263
16529.29 268
16530.51 262
16531.72 281
16532.93 267
16534.15 244
16535.36 257
16536.58 242
16537.79 288
16539.01 291
16540.22 288
16541.44 287
16542.65 266
16543.87 269
16545.09 260
16546.30 275
16547.52 273
16548.73 296
16549.95 259
16551.16 293
16552.38 281
16553.59 277
16554.81 260
16556.02 249
16557.24 237
16558.46 248
16559.67 284
16560.89 265
16562.10 285
16563.32 289
16564.54 277
16565.75 321
16566.97 304
16568.18 281
16569.40 289
16570.62 284
16571.83 286
16573.05 278
16574.27 263
16575.48 263
16576.70 284
16577.91 301
16579.13 280
16580.35 280
16581.56 302
16582.78 305
16584.00 291
16585.21 277
16586.43 250
16587.65 268
16588.87 291
16590.08 301
16591.30 276
16592.52 272
16593.73 299
16594.95 302
16596.17 300
16597.38 305
16598.60 310
16599.82 241
16601.04 268
16602.25 264
16603.47 290
16604.69 251
16605.91 266
16607.12 284
16608.34 253
16609.56 261
16610.78 260
16611.99 275
16613.21 268
16614.43 272
16615.65 286
16616.87 279
16618.08 272
16619.30 321
16620.52 288
16621.74 248
16622.96 246
16624.17 304
16625.39 281
16626.61 298
16627.83 272
16629.05 262
16630.27 252
16631.48 241
16632.70 309
16633.92 282
16635.14 259
16636.36 271
16637.58 253
16638.80 249
16640.02 272
16641.23 283
16642.45 280
16643.67 255
16644.89 261
16646.11 263
16647.33 278
16648.55 247
16649.77 288
16650.99 301
16652.21 266
16653.42 262
16654.64 259
16655.86 256
16657.08 266
16658.30 257
16659.52 282
16660.74 286
16661.96 264
16663.18 256
16664.40 273
16665.62 250
16666.84 252
16668.06 258
16669.28 262
16670.50 258
16671.72 277
16672.94 225
16674.16 281
16675.38 269
16676.60 259
16677.82 264
16679.04 272
16680.26 267
16681.48 279
16682.70 275
16683.92 282
16685.14 263
16686.36 264
16687.58 265
16688.80 275
16690.02 252
16691.24 266
16692.46 278
16693.69 253
16694.91 258
16696.13 246
16697.35 235
16698.57 264
16699.79 269
16701.01 243
16702.23 239
16703.45 262
16704.67 247
16705.90 248
16707.12 289
16708.34 281
16709.56 244
16710.78 257
16712.00 297
16713.22 250
16714.44 252
16715.67 252
16716.89 263
16718.11 278
16719.33 283
16720.55 263
16721.77 237
16723.00 248
16724.22 257
16725.44 284
16726.66 278
16727.88 249
16729.11 270
16730.33 265
16731.55 290
16732.77 269
16733.99 261
16735.22 260
16736.44 250
16737.66 229
16738.88 249
16740.11 280
16741.33 279
16742.55 280
16743.77 270
16745.00 272
16746.22 285
16747.44 270
16748.67 267
16749.89 278
16751.11 242
16752.33 277
16753.56 251
16754.78 256
16756.00 235
16757.23 245
16758.45 283
16759.67 272
16760.90 259
16762.12 266
16763.34 257
16764.57 277
16765.79 270
16767.01 246
16768.24 251
16769.46 244
16770.68 232
16771.91 257
16773.13 241
16774.35 230
16775.58 304
16776.80 286
16778.02 242
16779.25 248
16780.47 252
16781.70 262
16782.92 259
16784.14 262
16785.37 270
16786.59 235
16787.82 237
16789.04 265
16790.27 228
16791.49 235
16792.71 254
16793.94 278
16795.16 263
16796.39 265
16797.61 262
16798.84 251
16800.06 273
16801.29 294
16802.51 260
16803.74 229
16804.96 278
16806.19 254
16807.41 260
16808.64 234
16809.86 250
16811.09 252
16812.31 221
16813.54 269
16814.76 227
16815.99 259
16817.21 253
16818.44 229
16819.66 229
16820.89 215
16822.11 242
16823.34 249
16824.56 257
16825.79 258
16827.01 250
16828.24 275
16829.47 264
16830.69 272
16831.92 263
16833.14 261
16834.37 265
16835.60 298
16836.82 290
16838.05 252
16839.27 276
16840.50 291
16841.73 319
16842.95 276
16844.18 278
16845.40 251
16846.63 288
16847.86 260
16849.08 270
16850.31 263
16851.54 280
16852.76 292
16853.99 277
16855.22 288
16856.44 293
16857.67 284
16858.90 296
16860.12 299
16861.35 313
16862.58 313
16863.80 275
16865.03 310
16866.26 285
16867.49 288
16868.71 281
16869.94 296
16871.17 288
16872.39 314
16873.62 285
16874.85 289
16876.08 311
16877.30 293
16878.53 289
16879.76 292
16880.99 301
16882.21 329
16883.44 276
16884.67 305
16885.90 297
16887.13 297
16888.35 303
16889.58 321
16890.81 315
16892.04 309
16893.27 299
16894.49 307
16895.72 298
16896.95 323
16898.18 278
16899.41 272
16900.63 299
16901.86 283
16903.09 260
16904.32 279
16905.55 300
16906.78 308
16908.01 281
16909.23 294
16910.46 261
16911.69 261
16912.92 289
16914.15 272
16915.38 277
16916.61 271
16917.84 273
16919.06 254
16920.29 318
16921.52 263
16922.75 283
16923.98 249
16925.21 310
16926.44 274
16927.67 271
16928.90 280
16930.13 287
16931.36 317
16932.59 269
16933.82 289
16935.05 258
16936.27 286
16937.50 257
16938.73 248
16939.96 251
16941.19 261
16942.42 268
16943.65 267
16944.88 230
16946.11 267
16947.34 263
16948.57 251
16949.80 243
16951.03 276
16952.26 275
16953.49 250
16954.72 239
16955.95 261
16957.19 274
16958.42 279
16959.65 257
16960.88 267
16962.11 282
16963.34 239
16964.57 250
16965.80 253
16967.03 241
16968.26 237
16969.49 249
16970.72 247
16971.95 252
16973.18 275
16974.42 301
16975.65 276
16976.88 259
16978.11 238
16979.34 253
16980.57 249
16981.80 245
16983.03 273
16984.26 270
16985.50 247
16986.73 241
16987.96 294
16989.19 247
16990.42 245
16991.65 249
16992.89 235
16994.12 253
16995.35 224
16996.58 231
16997.81 250
16999.04 228
17000.28 230
17001.51 288
17002.74 289
17003.97 262
17005.20 279
17006.44 268
17007.67 281
17008.90 221
17010.13 247
17011.37 269
17012.60 282
17013.83 267
17015.06 275
17016.30 248
17017.53 260
17018.76 254
17019.99 260
17021.23 249
17022.46 255
17023.69 232
17024.92 258
17026.16 246
17027.39 236
17028.62 279
17029.86 247
17031.09 247
17032.32 253
17033.56 274
17034.79 247
17036.02 252
17037.26 252
17038.49 264
17039.72 237
17040.96 259
17042.19 251
17043.42 239
17044.66 235
17045.89 250
17047.12 246
17048.36 213
17049.59 244
17050.82 255
17052.06 256
17053.29 234
17054.53 235
17055.76 246
17056.99 277
17058.23 265
17059.46 212
17060.70 254
17061.93 285
17063.16 259
17064.40 239
17065.63 259
17066.87 247
17068.10 248
17069.34 259
17070.57 246
17071.81 232
17073.04 234
17074.27 242
17075.51 277
17076.74 253
17077.98 239
17079.21 232
17080.45 257
17081.68 252
17082.92 266
17084.15 249
17085.39 247
17086.62 233
17087.86 228
17089.09 270
17090.33 242
17091.56 249
17092.80 244
17094.04 251
17095.27 215
17096.51 236
17097.74 261
17098.98 271
17100.21 244
17101.45 255
17102.68 255
17103.92 228
17105.16 250
17106.39 252
17107.63 258
17108.86 253
17110.10 245
17111.33 228
17112.57 264
17113.81 230
17115.04 249
17116.28 239
17117.52 265
17118.75 250
17119.99 214
17121.22 219
17122.46 244
17123.70 245
17124.93 225
17126.17 247
17127.41 259
17128.64 260
17129.88 244
17131.12 226
17132.35 226
17133.59 249
17134.83 276
17136.06 239
17137.30 256
17138.54 231
17139.77 237
17141.01 259
17142.25 259
17143.49 261
17144.72 266
17145.96 242
17147.20 228
17148.43 244
17149.67 229
17150.91 239
17152.15 230
17153.38 268
17154.62 227
17155.86 214
17157.10 281
17158.33 291
17159.57 277
17160.81 246
17162.05 258
17163.29 240
17164.52 272
17165.76 232
17167.00 233
17168.24 254
17169.48 259
17170.71 251
17171.95 252
17173.19 232
17174.43 231
17175.67 219
17176.91 222
17178.14 235
17179.38 230
17180.62 243
17181.86 252
17183.10 251
17184.34 233
17185.57 227
17186.81 238
17188.05 260
17189.29 240
17190.53 240
17191.77 238
17193.01 219
17194.25 226
17195.49 247
17196.72 226
17197.96 247
17199.20 233
17200.44 250
17201.68 232
17202.92 234
17204.16 240
17205.40 271
17206.64 217
17207.88 230
17209.12 241
17210.36 254
17211.60 220
17212.84 230
17214.08 218
17215.32 249
17216.56 249
17217.80 233
17219.04 242
17220.28 240
17221.52 240
17222.76 245
17224.00 214
17225.24 222
17226.48 252
17227.72 217
17228.96 272
17230.20 237
17231.44 221
17232.68 228
17233.92 232
17235.16 242
17236.40 214
17237.64 244
17238.88 228
17240.12 252
17241.36 242
17242.60 219
17243.84 228
17245.08 219
17246.32 236
17247.57 221
17248.81 220
17250.05 254
17251.29 224
17252.53 265
17253.77 244
17255.01 243
17256.25 240
17257.49 235
17258.74 221
17259.98 207
17261.22 231
17262.46 213
17263.70 220
17264.94 227
17266.18 232
17267.43 213
17268.67 231
17269.91 209
17271.15 214
17272.39 209
17273.63 241
17274.88 250
17276.12 231
17277.36 255
17278.60 273
17279.84 243
17281.09 216
17282.33 222
17283.57 201
17284.81 202
17286.06 229
17287.30 264
17288.54 238
17289.78 207
17291.02 235
17292.27 211
17293.51 224
17294.75 222
17296.00 230
17297.24 234
17298.48 237
17299.72 215
17300.97 203
17302.21 229
17303.45 260
17304.70 246
17305.94 228
17307.18 238
17308.42 222
17309.67 224
17310.91 208
17312.15 250
17313.40 214
17314.64 217
17315.88 220
17317.13 213
17318.37 213
17319.61 224
17320.86 218
17322.10 213
17323.34 214
17324.59 216
17325.83 237
17327.08 229
17328.32 209
17329.56 213
17330.81 218
17332.05 220
17333.30 244
17334.54 234
17335.78 230
17337.03 252
17338.27 244
17339.52 218
17340.76 228
17342.00 224
17343.25 231
17344.49 216
17345.74 232
17346.98 231
17348.23 235
17349.47 236
17350.72 209
17351.96 224
17353.21 217
17354.45 257
17355.70 248
17356.94 208
17358.18 230
17359.43 222
17360.67 217
17361.92 236
17363.16 225
17364.41 241
17365.66 236
17366.90 229
17368.15 248
17369.39 220
17370.64 217
17371.88 232
17373.13 228
17374.37 253
17375.62 238
17376.86 222
17378.11 242
17379.35 213
17380.60 225
17381.85 218
17383.09 209
17384.34 226
17385.58 207
17386.83 225
17388.08 235
17389.32 246
17390.57 200
17391.81 243
17393.06 224
17394.31 223
17395.55 233
17396.80 212
17398.04 208
17399.29 226
17400.54 233
17401.78 236
17403.03 237
17404.28 224
17405.52 250
17406.77 214
17408.02 214
17409.26 193
17410.51 206
17411.76 253
17413.00 246
17414.25 170
17415.50 242
17416.75 225
17417.99 239
17419.24 232
17420.49 229
17421.73 225
17422.98 228
17424.23 255
17425.48 232
17426.72 208
17427.97 208
17429.22 240
17430.46 221
17431.71 226
17432.96 218
17434.21 237
17435.46 239
17436.70 245
17437.95 223
17439.20 207
17440.45 242
17441.69 219
17442.94 225
17444.19 237
17445.44 225
17446.69 217
17447.93 213
17449.18 209
17450.43 207
17451.68 220
17452.93 248
17454.18 209
17455.42 220
17456.67 234
17457.92 212
17459.17 216
17460.42 204
17461.67 214
17462.92 199
17464.16 205
17465.41 197
17466.66 217
17467.91 208
17469.16 243
17470.41 253
17471.66 245
17472.91 225
17474.16 207
17475.40 259
17476.65 241
17477.90 248
17479.15 223
17480.40 237
17481.65 233
17482.90 220
17484.15 220
17485.40 229
17486.65 243
17487.90 236
17489.15 232
17490.40 260
17491.65 238
17492.90 238
17494.15 233
17495.40 259
17496.65 268
17497.90 249
17499.15 248
17500.40 231
17501.65 202
17502.90 195
17504.15 233
17505.40 246
17506.65 261
17507.90 225
17509.15 242
17510.40 212
17511.65 217
17512.90 216
17514.15 259
17515.40 245
17516.65 252
17517.90 261
17519.15 268
17520.40 263
17521.65 234
17522.90 233
17524.15 241
17525.41 244
17526.66 228
17527.91 244
17529.16 249
17530.41 246
17531.66 250
17532.91 265
17534.16 242
17535.41 256
17536.67 276
17537.92 264
17539.17 232
17540.42 270
17541.67 259
17542.92 259
17544.17 237
17545.43 245
17546.68 285
17547.93 249
17549.18 244
17550.43 235
17551.68 246
17552.94 270
17554.19 254
17555.44 235
17556.69 244
17557.94 252
17559.20 217
17560.45 246
17561.70 237
17562.95 249
17564.21 243
17565.46 246
17566.71 229
17567.96 214
17569.21 239
17570.47 267
17571.72 243
17572.97 249
17574.22 266
17575.48 235
17576.73 260
17577.98 242
17579.24 236
17580.49 261
17581.74 236
17582.99 274
17584.25 255
17585.50 207
17586.75 251
17588.01 273
17589.26 238
17590.51 264
17591.77 267
17593.02 283
17594.27 299
17595.53 255
17596.78 236
17598.03 237
17599.29 241
17600.54 272
17601.79 240
17603.05 262
17604.30 280
17605.56 256
17606.81 246
17608.06 239
17609.32 231
17610.57 242
17611.82 252
17613.08 262
17614.33 243
17615.59 265
17616.84 248
17618.10 257
17619.35 258
17620.60 270
17621.86 267
17623.11 239
17624.37 263
17625.62 285
17626.88 230
17628.13 243
17629.39 251
17630.64 273
17631.89 259
17633.15 244
17634.40 250
17635.66 251
17636.91 237
17638.17 234
17639.42 236
17640.68 253
17641.93 271
17643.19 279
17644.44 249
17645.70 212
17646.95 252
17648.21 217
17649.47 248
17650.72 245
17651.98 207
17653.23 204
17654.49 276
17655.74 242
17657.00 229
17658.25 235
17659.51 226
17660.77 231
17662.02 259
17663.28 235
17664.53 203
17665.79 253
17667.04 236
17668.30 230
17669.56 231
17670.81 245
17672.07 241
17673.33 268
17674.58 221
17675.84 220
17677.09 237
17678.35 242
17679.61 228
17680.86 232
17682.12 223
17683.38 213
17684.63 247
17685.89 237
17687.15 224
17688.40 230
17689.66 241
17690.92 223
17692.17 245
17693.43 241
17694.69 255
17695.94 270
17697.20 235
17698.46 214
17699.72 215
17700.97 252
17702.23 233
17703.49 228
17704.74 217
17706.00 216
17707.26 218
17708.52 211
17709.77 214
17711.03 214
17712.29 210
17713.55 216
17714.80 213
17716.06 216
17717.32 225
17718.58 230
17719.84 204
17721.09 233
17722.35 244
17723.61 212
17724.87 216
17726.13 209
17727.38 216
17728.64 238
17729.90 255
17731.16 228
17732.42 233
17733.67 242
17734.93 216
17736.19 210
17737.45 219
17738.71 218
17739.97 210
17741.23 232
17742.48 219
17743.74 228
17745.00 218
17746.26 216
17747.52 225
17748.78 246
17750.04 227
17751.30 252
17752.55 241
17753.81 236
17755.07 241
17756.33 253
17757.59 230
17758.85 223
17760.11 228
17761.37 213
17762.63 256
17763.89 211
17765.15 204
17766.41 191
17767.67 207
17768.93 224
17770.19 242
17771.45 233
17772.70 208
17773.96 178
17775.22 199
17776.48 202
17777.74 211
17779.00 219
17780.26 230
17781.52 228
17782.78 215
17784.04 207
17785.30 203
17786.56 212
17787.82 221
17789.09 206
17790.35 205
17791.61 236
17792.87 226
17794.13 242
17795.39 208
17796.65 211
17797.91 237
17799.17 261
17800.43 230
17801.69 228
17802.95 222
17804.21 229
17805.47 259
17806.73 217
17808.00 222
17809.26 234
17810.52 221
17811.78 209
17813.04 217
17814.30 193
17815.56 241
17816.82 244
17818.08 217
17819.35 222
17820.61 192
17821.87 220
17823.13 234
17824.39 257
17825.65 225
17826.92 252
17828.18 228
17829.44 230
17830.70 209
17831.96 229
17833.22 218
17834.49 235
17835.75 216
17837.01 226
17838.27 206
17839.53 199
17840.80 234
17842.06 210
17843.32 200
17844.58 195
17845.85 250
17847.11 217
17848.37 214
17849.63 181
17850.89 200
17852.16 209
17853.42 220
17854.68 212
17855.95 209
17857.21 223
17858.47 211
17859.73 238
17861.00 210
17862.26 204
17863.52 186
17864.79 240
17866.05 228
17867.31 197
17868.57 187
17869.84 199
17871.10 227
17872.36 203
17873.63 224
17874.89 209
17876.15 216
17877.42 243
17878.68 216
17879.94 212
17881.21 225
17882.47 203
17883.74 235
17885.00 214
17886.26 218
17887.53 193
17888.79 206
17890.05 212
17891.32 229
17892.58 220
17893.85 214
17895.11 225
17896.37 196
17897.64 211
17898.90 190
17900.17 209
17901.43 225
17902.70 232
17903.96 201
17905.22 213
17906.49 197
17907.75 228
17909.02 226
17910.28 209
17911.55 224
17912.81 217
17914.08 215
17915.34 239
17916.61 212
17917.87 208
17919.14 201
17920.40 214
17921.67 220
17922.93 200
17924.20 248
17925.46 233
17926.73 218
17927.99 185
17929.26 195
17930.52 213
17931.79 221
17933.05 241
17934.32 222
17935.58 222
17936.85 206
17938.12 234
17939.38 189
17940.65 203
17941.91 198
17943.18 225
17944.44 237
17945.71 223
17946.98 209
17948.24 210
17949.51 201
17950.77 240
17952.04 212
17953.31 208
17954.57 228
17955.84 232
17957.10 200
17958.37 212
17959.64 235
17960.90 214
17962.17 215
17963.44 192
17964.70 210
17965.97 203
17967.24 239
17968.50 234
17969.77 192
17971.04 211
17972.30 214
17973.57 239
17974.84 223
17976.10 197
17977.37 220
17978.64 231
17979.91 218
17981.17 223
17982.44 184
17983.71 228
17984.97 232
17986.24 223
17987.51 223
17988.78 216
17990.04 202
17991.31 227
17992.58 213
17993.85 203
17995.11 199
17996.38 205
17997.65 230
17998.92 199
18000.18 200
18001.45 207
18002.72 225
18003.99 215
18005.26 208
18006.52 199
18007.79 235
18009.06 209
18010.33 205
18011.60 204
18012.86 205
18014.13 232
18015.40 239
18016.67 232
18017.94 197
18019.21 219
18020.47 188
18021.74 234
18023.01 186
18024.28 207
18025.55 219
18026.82 215
18028.09 203
18029.36 200
18030.62 200
18031.89 197
18033.16 207
18034.43 200
18035.70 220
18036.97 201
18038.24 233
18039.51 202
18040.78 211
18042.05 187
18043.32 238
18044.59 228
18045.85 227
18047.12 194
18048.39 190
18049.66 216
18050.93 210
18052.20 185
18053.47 186
18054.74 190
18056.01 204
18057.28 220
18058.55 193
18059.82 218
18061.09 180
18062.36 219
18063.63 192
18064.90 214
18066.17 199
18067.44 203
18068.71 225
18069.98 235
18071.25 213
18072.52 199
18073.79 199
18075.06 205
18076.33 215
18077.60 205
18078.87 196
18080.15 215
18081.42 207
18082.69 226
18083.96 199
18085.23 194
18086.50 221
18087.77 236
18089.04 209
18090.31 183
18091.58 216
18092.85 221
18094.12 204
18095.40 193
18096.67 208
18097.94 225
18099.21 202
18100.48 229
18101.75 176
18103.02 183
18104.30 199
18105.57 236
18106.84 229
18108.11 205
18109.38 205
18110.65 211
18111.92 244
18113.20 226
18114.47 207
18115.74 219
18117.01 231
18118.28 212
18119.56 227
18120.83 226
18122.10 236
18123.37 205
18124.64 182
18125.92 180
18127.19 220
18128.46 222
18129.73 225
18131.01 224
18132.28 212
18133.55 215
18134.82 226
18136.10 217
18137.37 169
18138.64 196
18139.91 240
18141.19 220
18142.46 217
18143.73 236
18145.01 216
18146.28 269
18147.55 213
18148.82 189
18150.10 200
18151.37 217
18152.64 234
18153.92 203
18155.19 182
18156.46 187
18157.74 219
18159.01 206
18160.28 213
18161.56 200
18162.83 206
18164.10 211
18165.38 188
18166.65 194
18167.93 171
18169.20 216
18170.47 210
18171.75 215
18173.02 203
18174.29 207
18175.57 198
18176.84 192
18178.12 188
18179.39 215
18180.66 207
18181.94 222
18183.21 192
18184.49 190
18185.76 202
18187.04 200
18188.31 221
18189.59 205
18190.86 185
18192.13 209
18193.41 219
18194.68 233
18195.96 205
18197.23 217
18198.51 193
18199.78 209
18201.06 227
18202.33 193
18203.61 196
18204.88 208
18206.16 222
18207.43 224
18208.71 187
18209.98 236
18211.26 215
18212.53 219
18213.81 215
18215.08 202
18216.36 212
18217.63 241
18218.91 220
18220.19 216
18221.46 180
18222.74 215
18224.01 214
18225.29 205
18226.56 196
18227.84 219
18229.12 232
18230.39 212
18231.67 213
18232.94 207
18234.22 196
18235.50 176
18236.77 217
18238.05 209
18239.32 195
18240.60 199
18241.88 221
18243.15 229
18244.43 202
18245.71 217
18246.98 217
18248.26 226
18249.54 204
18250.81 214
18252.09 195
18253.37 212
18254.64 224
18255.92 192
18257.20 199
18258.47 225
18259.75 191
18261.03 225
18262.30 199
18263.58 219
18264.86 211
18266.13 218
18267.41 224
18268.69 215
18269.97 202
18271.24 210
18272.52 222
18273.80 226
18275.08 201
18276.35 225
18277.63 201
18278.91 204
18280.19 198
18281.46 233
18282.74 192
18284.02 203
18285.30 220
18286.58 215
18287.85 224
18289.13 246
18290.41 221
18291.69 210
18292.97 206
18294.24 209
18295.52 221
18296.80 227
18298.08 207
18299.36 197
18300.63 225
18301.91 228
18303.19 225
18304.47 207
18305.75 207
18307.03 199
18308.31 204
18309.58 211
18310.86 217
18312.14 195
18313.42 220
18314.70 222
18315.98 206
18317.26 177
18318.54 208
18319.82 213
18321.09 215
18322.37 208
18323.65 209
18324.93 220
18326.21 209
18327.49 251
18328.77 232
18330.05 223
18331.33 203
18332.61 208
18333.89 219
18335.17 204
18336.45 185
18337.73 196
18339.01 225
18340.29 208
18341.57 213
18342.85 202
18344.13 231
18345.41 207
18346.69 203
18347.97 204
18349.25 205
18350.53 208
18351.81 209
18353.09 203
18354.37 154
18355.65 162
18356.93 190
18358.21 189
18359.49 198
18360.77 193
18362.05 203
18363.33 204
18364.61 200
18365.89 234
18367.17 181
18368.45 204
18369.73 232
18371.01 226
18372.29 221
18373.58 216
18374.86 225
18376.14 199
18377.42 208
18378.70 215
18379.98 218
18381.26 201
18382.54 203
18383.82 212
18385.11 207
18386.39 192
18387.67 191
18388.95 221
18390.23 208
18391.51 211
18392.79 198
18394.08 198
18395.36 238
18396.64 197
18397.92 194
18399.20 207
18400.49 215
18401.77 236
18403.05 232
18404.33 218
18405.61 221
18406.90 222
18408.18 199
18409.46 190
18410.74 200
18412.02 213
18413.31 225
18414.59 189
18415.87 212
18417.15 198
18418.44 203
18419.72 177
18421.00 189
18422.28 191
18423.57 216
18424.85 217
18426.13 202
18427.41 217
18428.70 234
18429.98 210
18431.26 193
18432.55 211
18433.83 234
18435.11 192
18436.40 257
18437.68 214
18438.96 195
18440.25 229
18441.53 226
18442.81 234
18444.10 216
18445.38 188
18446.66 192
18447.95 196
18449.23 214
18450.51 210
18451.80 190
18453.08 197
18454.36 248
18455.65 238
18456.93 186
18458.22 205
18459.50 226
18460.78 221
18462.07 184
18463.35 203
18464.64 216
18465.92 222
18467.20 204
18468.49 206
18469.77 193
18471.06 186
18472.34 206
18473.63 208
18474.91 194
18476.19 195
18477.48 205
18478.76 226
18480.05 192
18481.33 208
18482.62 182
18483.90 198
18485.19 173
18486.47 196
18487.76 205
18489.04 206
18490.33 237
18491.61 208
18492.90 188
18494.18 175
18495.47 222
18496.75 224
18498.04 240
18499.32 189
18500.61 194
18501.89 175
18503.18 221
18504.46 184
18505.75 203
18507.04 206
18508.32 217
18509.61 208
18510.89 204
18512.18 208
18513.46 203
18514.75 215
18516.04 190
18517.32 192
18518.61 201
18519.89 215
18521.18 201
18522.47 189
18523.75 207
18525.04 213
18526.32 202
18527.61 189
18528.90 175
18530.18 192
18531.47 198
18532.76 189
18534.04 182
18535.33 171
18536.62 203
18537.90 187
18539.19 205
18540.48 208
18541.76 200
18543.05 184
18544.34 205
18545.62 198
18546.91 193
18548.20 190
18549.48 203
18550.77 210
18552.06 193
18553.35 206
18554.63 182
18555.92 212
18557.21 195
18558.50 195
18559.78 216
18561.07 202
18562.36 204
18563.65 197
18564.93 182
18566.22 212
18567.51 221
18568.80 203
18570.08 205
18571.37 239
18572.66 260
18573.95 205
18575.24 209
18576.52 206
18577.81 202
18579.10 210
18580.39 239
18581.68 203
18582.96 217
18584.25 213
18585.54 209
18586.83 243
18588.12 204
18589.41 216
18590.69 225
18591.98 199
18593.27 219
18594.56 223
18595.85 230
18597.14 233
18598.43 209
18599.71 204
18601.00 228
18602.29 222
18603.58 234
18604.87 214
18606.16 200
18607.45 228
18608.74 245
18610.03 243
18611.32 217
18612.61 195
18613.89 236
18615.18 213
18616.47 225
18617.76 195
18619.05 232
18620.34 255
18621.63 228
18622.92 199
18624.21 210
18625.50 230
18626.79 267
18628.08 238
18629.37 218
18630.66 201
18631.95 223
18633.24 223
18634.53 199
18635.82 229
18637.11 201
18638.40 226
18639.69 204
18640.98 211
18642.27 212
18643.56 241
18644.85 230
18646.14 226
18647.43 200
18648.72 220
18650.01 229
18651.30 239
18652.59 223
18653.89 196
18655.18 197
18656.47 218
18657.76 232
18659.05 198
18660.34 201
18661.63 204
18662.92 213
18664.21 191
18665.50 204
18666.79 174
18668.09 192
18669.38 222
18670.67 191
18671.96 216
18673.25 206
18674.54 215
18675.83 202
18677.13 243
18678.42 203
18679.71 201
18681.00 222
18682.29 223
18683.58 201
18684.88 186
18686.17 185
18687.46 205
18688.75 195
18690.04 198
18691.33 217
18692.63 216
18693.92 194
18695.21 197
18696.50 207
18697.80 207
18699.09 218
18700.38 197
18701.67 210
18702.96 204
18704.26 194
18705.55 203
18706.84 227
18708.13 207
18709.43 206
18710.72 202
18712.01 206
18713.31 209
18714.60 221
18715.89 215
18717.18 195
18718.48 234
18719.77 185
18721.06 207
18722.36 180
18723.65 203
18724.94 208
18726.24 209
18727.53 210
18728.82 184
18730.12 206
18731.41 193
18732.70 242
18734.00 194
18735.29 227
18736.58 204
18737.88 202
18739.17 229
18740.46 221
18741.76 194
18743.05 238
18744.34 243
18745.64 198
18746.93 187
18748.23 180
18749.52 208
18750.81 227
18752.11 191
18753.40 204
18754.70 220
18755.99 189
18757.29 213
18758.58 180
18759.87 186
18761.17 197
18762.46 215
18763.76 184
18765.05 180
18766.35 206
18767.64 205
18768.94 196
18770.23 197
18771.53 203
18772.82 203
18774.11 217
18775.41 209
18776.70 177
18778.00 202
18779.29 201
18780.59 211
18781.89 211
18783.18 185
18784.48 181
18785.77 213
18787.07 217
18788.36 206
18789.66 182
18790.95 182
18792.25 174
18793.54 213
18794.84 192
18796.13 191
18797.43 210
18798.73 210
18800.02 210
18801.32 216
18802.61 185
18803.91 207
18805.20 198
18806.50 203
18807.80 198
18809.09 189
18810.39 197
18811.69 180
18812.98 210
18814.28 179
18815.57 189
18816.87 203
18818.17 193
18819.46 222
18820.76 217
18822.06 183
18823.35 225
18824.65 194
18825.95 230
18827.24 198
18828.54 205
18829.84 199
18831.13 178
18832.43 188
18833.73 197
18835.02 189
18836.32 203
18837.62 211
18838.91 177
18840.21 195
18841.51 178
18842.81 211
18844.10 202
18845.40 181
18846.70 206
18848.00 218
18849.29 212
18850.59 210
18851.89 212
18853.19 183
18854.48 214
18855.78 192
18857.08 217
18858.38 195
18859.67 181
18860.97 208
18862.27 191
18863.57 183
18864.87 183
18866.16 203
18867.46 219
18868.76 196
18870.06 199
18871.36 196
18872.66 198
18873.95 195
18875.25 211
18876.55 212
18877.85 194
18879.15 195
18880.45 175
18881.74 192
18883.04 189
18884.34 191
18885.64 202
18886.94 198
18888.24 206
18889.54 217
18890.84 189
18892.13 208
18893.43 225
18894.73 188
18896.03 178
18897.33 179
18898.63 204
18899.93 201
18901.23 193
18902.53 176
18903.83 197
18905.13 216
18906.43 196
18907.73 206
18909.02 201
18910.32 189
18911.62 222
18912.92 199
18914.22 210
18915.52 219
18916.82 186
18918.12 189
18919.42 200
18920.72 218
18922.02 200
18923.32 225
18924.62 199
18925.92 199
18927.22 176
18928.52 171
18929.82 186
18931.12 189
18932.42 203
18933.72 177
18935.02 181
18936.32 195
18937.63 203
18938.93 180
18940.23 197
18941.53 214
18942.83 215
18944.13 228
18945.43 189
18946.73 196
18948.03 208
18949.33 177
18950.63 188
18951.93 196
18953.23 178
18954.54 178
18955.84 173
18957.14 193
18958.44 186
18959.74 197
18961.04 198
18962.34 232
18963.64 186
18964.95 220
18966.25 212
18967.55 178
18968.85 174
18970.15 186
18971.45 194
18972.76 185
18974.06 187
18975.36 226
18976.66 201
18977.96 174
18979.27 203
18980.57 199
18981.87 204
18983.17 219
18984.47 186
18985.78 197
18987.08 169
18988.38 186
18989.68 189
18990.98 179
18992.29 197
18993.59 189
18994.89 176
18996.19 171
18997.50 171
18998.80 179
19000.10 184
19001.40 186
19002.71 184
19004.01 190
19005.31 207
19006.62 174
19007.92 171
19009.22 236
19010.53 179
19011.83 182
19013.13 184
19014.43 168
19015.74 169
19017.04 190
19018.34 212
19019.65 200
19020.95 202
19022.25 199
19023.56 187
19024.86 192
19026.16 189
19027.47 175
19028.77 197
19030.08 184
19031.38 202
19032.68 180
19033.99 189
19035.29 198
19036.59 194
19037.90 190
19039.20 182
19040.51 179
19041.81 185
19043.11 196
19044.42 177
19045.72 193
19047.03 201
19048.33 216
19049.64 183
19050.94 211
19052.25 179
19053.55 195
19054.85 204
19056.16 197
19057.46 180
19058.77 175
19060.07 186
19061.38 202
19062.68 185
19063.99 188
19065.29 190
19066.60 187
19067.90 194
19069.21 172
19070.51 196
19071.82 189
19073.12 169
19074.43 202
19075.73 199
19077.04 183
19078.34 172
19079.65 193
19080.95 191
19082.26 208
19083.57 199
19084.87 175
19086.18 167
19087.48 186
19088.79 166
19090.09 191
19091.40 219
19092.71 198
19094.01 199
19095.32 211
19096.62 200
19097.93 176
19099.24 207
19100.54 204
19101.85 204
19103.15 205
19104.46 203
19105.77 177
19107.07 176
19108.38 163
19109.69 192
19110.99 207
19112.30 168
19113.60 209
19114.91 191
19116.22 191
19117.52 200
19118.83 186
19120.14 182
19121.45 199
19122.75 224
19124.06 196
19125.37 161
19126.67 185
19127.98 186
19129.29 198
19130.59 176
19131.90 180
19133.21 180
19134.52 200
19135.82 197
19137.13 176
19138.44 173
19139.75 183
19141.05 183
19142.36 160
19143.67 191
19144.98 194
19146.28 192
19147.59 174
19148.90 186
19150.21 197
19151.51 175
19152.82 224
19154.13 205
19155.44 211
19156.75 170
19158.05 174
19159.36 172
19160.67 187
19161.98 198
19163.29 183
19164.60 211
19165.90 213
19167.21 180
19168.52 191
19169.83 167
19171.14 178
19172.45 183
19173.75 205
19175.06 181
19176.37 189
19177.68 192
19178.99 198
19180.30 195
19181.61 178
19182.92 194
19184.23 186
19185.53 177
19186.84 157
19188.15 193
19189.46 196
19190.77 207
19192.08 186
19193.39 192
19194.70 194
19196.01 194
19197.32 183
19198.63 206
19199.94 184
19201.25 188
19202.56 190
19203.87 223
19205.17 175
19206.48 189
19207.79 166
19209.10 177
19210.41 176
19211.72 200
19213.03 198
19214.34 185
19215.65 184
19216.96 210
19218.27 187
19219.58 177
19220.89 190
19222.21 196
19223.52 181
19224.83 180
19226.14 168
19227.45 147
19228.76 171
19230.07 175
19231.38 194
19232.69 230
19234.00 207
19235.31 198
19236.62 186
19237.93 199
19239.24 187
19240.55 187
19241.86 173
19243.18 186
19244.49 199
19245.80 172
19247.11 153
19248.42 182
19249.73 180
19251.04 178
19252.35 171
19253.67 185
19254.98 173
19256.29 187
19257.60 232
19258.91 186
19260.22 192
19261.53 185
19262.85 155
19264.16 162
19265.47 203
19266.78 176
19268.09 165
19269.40 168
19270.72 158
19272.03 196
19273.34 198
19274.65 178
19275.96 196
19277.28 213
19278.59 165
19279.90 215
19281.21 191
19282.53 167
19283.84 170
19285.15 191
19286.46 208
19287.78 215
19289.09 179
19290.40 193
19291.71 176
19293.03 173
19294.34 216
19295.65 193
19296.96 189
19298.28 178
19299.59 200
19300.90 160
19302.22 166
19303.53 168
19304.84 177
19306.16 195
19307.47 170
19308.78 163
19310.10 176
19311.41 186
19312.72 202
19314.04 170
19315.35 180
19316.66 190
19317.98 169
19319.29 190
19320.60 192
19321.92 188
19323.23 176
19324.54 181
19325.86 180
19327.17 140
19328.49 152
19329.80 188
19331.11 199
19332.43 187
19333.74 179
19335.06 170
19336.37 187
19337.68 183
19339.00 190
19340.31 181
19341.63 170
19342.94 192
19344.26 205
19345.57 171
19346.89 185
19348.20 199
19349.51 190
19350.83 187
19352.14 167
19353.46 174
19354.77 193
19356.09 175
19357.40 180
19358.72 168
19360.03 194
19361.35 185
19362.66 204
19363.98 203
19365.29 152
19366.61 221
19367.92 236
19369.24 227
19370.55 189
19371.87 195
19373.19 182
19374.50 214
19375.82 194
19377.13 169
19378.45 187
19379.76 181
19381.08 168
19382.39 154
19383.71 179
19385.03 183
19386.34 208
19387.66 177
19388.97 171
19390.29 197
19391.61 189
19392.92 214
19394.24 182
19395.55 144
19396.87 157
19398.19 173
19399.50 193
19400.82 202
19402.14 188
19403.45 198
19404.77 196
19406.09 188
19407.40 196
19408.72 188
19410.04 201
19411.35 175
19412.67 180
19413.99 174
19415.30 175
19416.62 182
19417.94 196
19419.25 189
19420.57 165
19421.89 188
19423.21 182
19424.52 174
19425.84 181
19427.16 175
19428.47 187
19429.79 200
19431.11 202
19432.43 186
19433.74 191
19435.06 185
19436.38 191
19437.70 153
19439.01 181
19440.33 199
19441.65 171
19442.97 174
19444.29 174
19445.60 176
19446.92 189
19448.24 183
19449.56 185
19450.88 195
19452.19 208
19453.51 218
19454.83 204
19456.15 197
19457.47 214
19458.78 197
19460.10 169
19461.42 186
19462.74 164
19464.06 189
19465.38 185
19466.70 208
19468.01 193
19469.33 178
19470.65 181
19471.97 182
19473.29 192
19474.61 163
19475.93 187
19477.25 165
19478.57 174
19479.88 176
19481.20 170
19482.52 165
19483.84 186
19485.16 205
19486.48 180
19487.80 170
19489.12 194
19490.44 184
19491.76 194
19493.08 189
19494.40 167
19495.72 191
19497.04 199
19498.36 189
19499.68 184
19501.00 160
19502.32 190
19503.64 181
19504.96 195
19506.28 187
19507.60 182
19508.92 179
19510.24 193
19511.56 193
19512.88 193
19514.20 179
19515.52 173
19516.84 196
19518.16 165
19519.48 175
19520.80 167
19522.12 186
19523.44 167
19524.76 174
19526.08 181
19527.40 170
19528.72 191
19530.04 171
19531.36 165
19532.68 167
19534.00 168
19535.33 184
19536.65 190
19537.97 166
19539.29 193
19540.61 187
19541.93 194
19543.25 201
19544.57 211
19545.89 198
19547.22 178
19548.54 147
19549.86 169
19551.18 193
19552.50 193
19553.82 183
19555.15 195
19556.47 176
19557.79 178
19559.11 175
19560.43 176
19561.75 159
19563.08 178
19564.40 210
19565.72 168
19567.04 168
19568.36 159
19569.69 192
19571.01 206
19572.33 170
19573.65 164
19574.97 169
19576.30 165
19577.62 181
19578.94 183
19580.26 171
19581.59 185
19582.91 201
19584.23 197
19585.55 189
19586.88 211
19588.20 201
19589.52 202
19590.85 198
19592.17 164
19593.49 161
19594.81 188
19596.14 186
19597.46 175
19598.78 192
19600.11 186
19601.43 167
19602.75 176
19604.08 178
19605.40 173
19606.72 186
19608.05 189
19609.37 196
19610.69 201
19612.02 171
19613.34 174
19614.66 209
19615.99 183
19617.31 164
19618.64 182
19619.96 202
19621.28 202
19622.61 165
19623.93 182
19625.26 201
19626.58 173
19627.90 156
19629.23 181
19630.55 213
19631.88 182
19633.20 174
19634.52 178
19635.85 171
19637.17 211
19638.50 174
19639.82 197
19641.15 203
19642.47 195
19643.80 190
19645.12 181
19646.45 172
19647.77 154
19649.09 168
19650.42 171
19651.74 184
19653.07 184
19654.39 201
19655.72 190
19657.04 176
19658.37 193
19659.69 159
19661.02 208
19662.35 190
19663.67 202
19665.00 219
19666.32 172
19667.65 190
19668.97 203
19670.30 223
19671.62 181
19672.95 174
19674.27 188
19675.60 178
19676.93 167
19678.25 177
19679.58 174
19680.90 189
19682.23 156
19683.56 163
19684.88 185
19686.21 204
19687.53 186
19688.86 176
19690.19 187
19691.51 183
19692.84 199
19694.16 224
19695.49 205
19696.82 175
19698.14 187
19699.47 171
19700.80 179
19702.12 192
19703.45 203
19704.78 186
19706.10 183
19707.43 182
19708.76 185
19710.08 196
19711.41 184
19712.74 187
19714.06 189
19715.39 181
19716.72 158
19718.05 181
19719.37 181
19720.70 205
19722.03 185
19723.35 187
19724.68 199
19726.01 193
19727.34 209
19728.66 192
19729.99 195
19731.32 178
19732.65 198
19733.98 215
19735.30 175
19736.63 177
19737.96 188
19739.29 183
19740.61 178
19741.94 172
19743.27 182
19744.60 180
19745.93 183
19747.25 165
19748.58 193
19749.91 195
19751.24 188
19752.57 179
19753.90 194
19755.22 193
19756.55 170
19757.88 208
19759.21 178
19760.54 173
19761.87 173
19763.20 185
19764.52 191
19765.85 174
19767.18 173
19768.51 170
19769.84 167
19771.17 195
19772.50 174
19773.83 170
19775.16 194
19776.48 179
19777.81 181
19779.14 189
19780.47 172
19781.80 165
19783.13 182
19784.46 173
19785.79 157
19787.12 173
19788.45 186
19789.78 172
19791.11 159
19792.44 190
19793.77 183
19795.10 183
19796.43 180
19797.76 185
19799.09 184
19800.42 203
19801.75 178
19803.08 193
19804.41 210
19805.74 214
19807.07 217
19808.40 207
19809.73 205
19811.06 185
19812.39 169
19813.72 179
19815.05 173
19816.38 169
19817.71 183
19819.04 185
19820.37 176
19821.70 203
19823.03 185
19824.36 178
19825.69 160
19827.02 165
19828.35 189
19829.69 168
19831.02 184
19832.35 203
19833.68 206
19835.01 188
19836.34 179
19837.67 191
19839.00 156
19840.33 187
19841.67 170
19843.00 163
19844.33 183
19845.66 168
19846.99 182
19848.32 168
19849.65 156
19850.99 176
19852.32 178
19853.65 149
19854.98 175
19856.31 148
19857.64 151
19858.98 153
19860.31 176
19861.64 191
19862.97 192
19864.30 164
19865.64 154
19866.97 182
19868.30 192
19869.63 183
19870.97 158
19872.30 177
19873.63 178
19874.96 185
19876.29 174
19877.63 176
19878.96 142
19880.29 166
19881.63 183
19882.96 182
19884.29 177
19885.62 167
19886.96 184
19888.29 172
19889.62 182
19890.95 177
19892.29 166
19893.62 162
19894.95 184
19896.29 175
19897.62 184
19898.95 182
19900.29 166
19901.62 168
19902.95 158
19904.29 171
19905.62 207
19906.95 196
19908.29 166
19909.62 171
19910.95 171
19912.29 190
19913.62 188
19914.96 175
19916.29 163
19917.62 181
19918.96 179
19920.29 170
19921.63 160
19922.96 188
19924.29 186
19925.63 178
19926.96 188
19928.30 186
19929.63 166
19930.96 164
19932.30 182
19933.63 160
19934.97 183
19936.30 165
19937.64 218
19938.97 191
19940.31 174
19941.64 197
19942.98 181
19944.31 174
19945.64 173
19946.98 166
19948.31 171
19949.65 187
19950.98 195
19952.32 174
19953.65 153
19954.99 167
19956.32 172
19957.66 204
19959.00 162
19960.33 168
19961.67 171
19963.00 185
19964.34 186
19965.67 188
19967.01 176
19968.34 169
19969.68 183
19971.01 183
19972.35 181
19973.69 164
19975.02 181
19976.36 159
19977.69 185
19979.03 173
19980.37 174
19981.70 207
19983.04 203
19984.37 207
19985.71 176
19987.05 178
19988.38 173
19989.72 181
19991.05 180
19992.39 197
19993.73 176
19995.06 212
19996.40 180
19997.74 160
19999.07 157
20000.41 191
20001.75 168
20003.08 173
20004.42 161
20005.76 177
20007.09 186
20008.43 175
20009.77 170
20011.10 179
20012.44 172
20013.78 155
20015.12 175
20016.45 164
20017.79 179
20019.13 154
20020.47 182
20021.80 187
20023.14 187
20024.48 169
20025.81 185
20027.15 204
20028.49 156
20029.83 163
20031.17 151
20032.50 206
20033.84 204
20035.18 182
20036.52 145
20037.85 157
20039.19 150
20040.53 200
20041.87 166
20043.21 167
20044.54 141
20045.88 162
20047.22 195
20048.56 168
20049.90 151
20051.24 173
20052.57 194
20053.91 197
20055.25 190
20056.59 163
20057.93 170
20059.27 158
20060.61 158
20061.94 158
20063.28 167
20064.62 182
20065.96 186
20067.30 158
20068.64 193
20069.98 170
20071.32 175
20072.66 175
20073.99 165
20075.33 175
20076.67 167
20078.01 185
20079.35 188
20080.69 173
20082.03 152
20083.37 176
20084.71 192
20086.05 200
20087.39 172
20088.73 164
20090.07 160
20091.41 184
20092.75 181
20094.09 204
20095.43 173
20096.77 196
20098.11 191
20099.45 168
20100.79 175
20102.13 192
20103.47 183
20104.81 197
20106.15 203
20107.49 167
20108.83 181
20110.17 180
20111.51 171
20112.85 180
20114.19 186
20115.53 179
20116.87 164
20118.21 181
20119.55 160
20120.89 169
20122.23 163
20123.57 195
20124.91 171
20126.25 179
20127.60 150
20128.94 171
20130.28 191
20131.62 177
20132.96 157
20134.30 149
20135.64 161
