# Supplementary material for: MALDI-TOF MS typing enables the classification of brewing yeasts of the genus Saccharomyces to major beer styles
Source: PLoS One. 2017 Aug 9;12(8):e0181694. doi: 10.1371/journal.pone.0181694 (PMC5549903; doi:10.1371/journal.pone.0181694)
Supplement: S15 File — The directory includes 90 raw files and was zipped to “.zip”; the folder has three strains with 30 spectra per strain; S1 Text explains the raw files with an example and Table 1 represents the yeast strains used within the experiment. (ZIP) [file pone.0181694.s018.zip › 43-45/30668-513-OG-Ale-Alt-YPG-18h-E-E_2015-10-28__0_A8_1.dat]

1999.91 3717
2000.33 3938
2000.75 3877
2001.17 3748
2001.59 3898
2002.02 3615
2002.44 3390
2002.86 3388
2003.28 3382
2003.70 3362
2004.13 3377
2004.55 3257
2004.97 3257
2005.39 3324
2005.81 3308
2006.24 3260
2006.66 3453
2007.08 3263
2007.50 3317
2007.93 3250
2008.35 3501
2008.77 3557
2009.19 3664
2009.62 3475
2010.04 3314
2010.46 3305
2010.88 3198
2011.31 3222
2011.73 3202
2012.15 3019
2012.58 3010
2013.00 3066
2013.42 3034
2013.84 2964
2014.27 2998
2014.69 2968
2015.11 2995
2015.54 2975
2015.96 3110
2016.38 2991
2016.81 3248
2017.23 2990
2017.65 3125
2018.08 3203
2018.50 3297
2018.92 3087
2019.35 3153
2019.77 3115
2020.19 3384
2020.62 3220
2021.04 3338
2021.47 3223
2021.89 3174
2022.31 3356
2022.74 2948
2023.16 2931
2023.59 3136
2024.01 3118
2024.43 3067
2024.86 3281
2025.28 3130
2025.71 3081
2026.13 3077
2026.55 3028
2026.98 3074
2027.40 3252
2027.83 2996
2028.25 2927
2028.68 2964
2029.10 2982
2029.53 2813
2029.95 3021
2030.38 3106
2030.80 2989
2031.23 2969
2031.65 2749
2032.08 3001
2032.50 2984
2032.93 3073
2033.35 3113
2033.78 3129
2034.20 2925
2034.63 3037
2035.05 3054
2035.48 3194
2035.90 3287
2036.33 3315
2036.75 3186
2037.18 3220
2037.60 3151
2038.03 3243
2038.45 3374
2038.88 3322
2039.31 3288
2039.73 3459
2040.16 3514
2040.58 3587
2041.01 3697
2041.43 3453
2041.86 3369
2042.29 3439
2042.71 3372
2043.14 3296
2043.56 3107
2043.99 3147
2044.42 3072
2044.84 3068
2045.27 3193
2045.70 3188
2046.12 3057
2046.55 3094
2046.98 3090
2047.40 3229
2047.83 3164
2048.25 3196
2048.68 3401
2049.11 3164
2049.53 3246
2049.96 3161
2050.39 3037
2050.82 3088
2051.24 3147
2051.67 3140
2052.10 3182
2052.52 3192
2052.95 3026
2053.38 2933
2053.80 3098
2054.23 3289
2054.66 3234
2055.09 3125
2055.51 3105
2055.94 3147
2056.37 3138
2056.80 3253
2057.22 3245
2057.65 3123
2058.08 3138
2058.51 3079
2058.93 3134
2059.36 3268
2059.79 3395
2060.22 3422
2060.65 3309
2061.07 3163
2061.50 3049
2061.93 3171
2062.36 3354
2062.79 3420
2063.21 3049
2063.64 3268
2064.07 3535
2064.50 3405
2064.93 3663
2065.36 3886
2065.78 4019
2066.21 4141
2066.64 3978
2067.07 3730
2067.50 3861
2067.93 3542
2068.36 3488
2068.78 3400
2069.21 3364
2069.64 3450
2070.07 3489
2070.50 3243
2070.93 3216
2071.36 3256
2071.79 3311
2072.22 3328
2072.64 3221
2073.07 3355
2073.50 3384
2073.93 3069
2074.36 3201
2074.79 3300
2075.22 3237
2075.65 3318
2076.08 3245
2076.51 3441
2076.94 3412
2077.37 3459
2077.80 3557
2078.23 3644
2078.66 3887
2079.09 3977
2079.52 3999
2079.95 4052
2080.38 4298
2080.81 4169
2081.24 4121
2081.67 4213
2082.10 4126
2082.53 3948
2082.96 3875
2083.39 3693
2083.82 3588
2084.25 3491
2084.68 3413
2085.11 3442
2085.54 3419
2085.97 3476
2086.40 3417
2086.83 3332
2087.26 3248
2087.69 3285
2088.12 3279
2088.55 3159
2088.99 3162
2089.42 3388
2089.85 3268
2090.28 3124
2090.71 3075
2091.14 3098
2091.57 3108
2092.00 3078
2092.43 3135
2092.86 3055
2093.30 3207
2093.73 3090
2094.16 3214
2094.59 3131
2095.02 2972
2095.45 3242
2095.88 3042
2096.32 3052
2096.75 3167
2097.18 3099
2097.61 3014
2098.04 2889
2098.47 2932
2098.91 3109
2099.34 3087
2099.77 2995
2100.20 2965
2100.63 2980
2101.07 2977
2101.50 3056
2101.93 3035
2102.36 3066
2102.80 3144
2103.23 3032
2103.66 2973
2104.09 3169
2104.52 3193
2104.96 3090
2105.39 2920
2105.82 3146
2106.25 3169
2106.69 3228
2107.12 3071
2107.55 3245
2107.99 3291
2108.42 3301
2108.85 3391
2109.28 3372
2109.72 3270
2110.15 3204
2110.58 3234
2111.02 3092
2111.45 3120
2111.88 3062
2112.32 3038
2112.75 2917
2113.18 3102
2113.62 3179
2114.05 3185
2114.48 2906
2114.92 2791
2115.35 3048
2115.78 3233
2116.22 3067
2116.65 3022
2117.08 2815
2117.52 2880
2117.95 2817
2118.39 2966
2118.82 3088
2119.25 3016
2119.69 2917
2120.12 3100
2120.56 3140
2120.99 3076
2121.42 3016
2121.86 3042
2122.29 3003
2122.73 2913
2123.16 3111
2123.60 3001
2124.03 2994
2124.46 2980
2124.90 3153
2125.33 3059
2125.77 3032
2126.20 2806
2126.64 2936
2127.07 2883
2127.51 2896
2127.94 2980
2128.38 2982
2128.81 3026
2129.25 3042
2129.68 3086
2130.12 3074
2130.55 3089
2130.99 3080
2131.42 3234
2131.86 3284
2132.29 3235
2132.73 3234
2133.16 3256
2133.60 3186
2134.03 3264
2134.47 3441
2134.91 3487
2135.34 3369
2135.78 3431
2136.21 3503
2136.65 3772
2137.08 3735
2137.52 3600
2137.96 3598
2138.39 3692
2138.83 3585
2139.26 3414
2139.70 3376
2140.14 3486
2140.57 3238
2141.01 3056
2141.44 3132
2141.88 3107
2142.32 2945
2142.75 3087
2143.19 3025
2143.63 3082
2144.06 2956
2144.50 3041
2144.94 3008
2145.37 2920
2145.81 2906
2146.25 2979
2146.68 3093
2147.12 3084
2147.56 3099
2147.99 3077
2148.43 3138
2148.87 3279
2149.30 3510
2149.74 3495
2150.18 3422
2150.61 3424
2151.05 3402
2151.49 3483
2151.93 3561
2152.36 3466
2152.80 3513
2153.24 3453
2153.68 3392
2154.11 3392
2154.55 3427
2154.99 3391
2155.43 3265
2155.86 3324
2156.30 3235
2156.74 3302
2157.18 3034
2157.62 3071
2158.05 3119
2158.49 3143
2158.93 3282
2159.37 3115
2159.81 3293
2160.24 3303
2160.68 3170
2161.12 3397
2161.56 3260
2162.00 3226
2162.43 3177
2162.87 3071
2163.31 3181
2163.75 3288
2164.19 3181
2164.63 3195
2165.07 3185
2165.50 3369
2165.94 3236
2166.38 3245
2166.82 3269
2167.26 3205
2167.70 3094
2168.14 3258
2168.58 3305
2169.02 3217
2169.45 3287
2169.89 3294
2170.33 3385
2170.77 3354
2171.21 3496
2171.65 3499
2172.09 3655
2172.53 3652
2172.97 3745
2173.41 3526
2173.85 3675
2174.29 3827
2174.73 3967
2175.17 3878
2175.61 3920
2176.05 3827
2176.49 3812
2176.93 3837
2177.37 3741
2177.81 3659
2178.25 3417
2178.69 3504
2179.13 3705
2179.57 3711
2180.01 3547
2180.45 3530
2180.89 3263
2181.33 3242
2181.77 3218
2182.21 3232
2182.65 3325
2183.09 3150
2183.53 3072
2183.97 3088
2184.41 3194
2184.85 3047
2185.29 2897
2185.73 3099
2186.17 3248
2186.61 3364
2187.05 3322
2187.49 3162
2187.94 3157
2188.38 3270
2188.82 3161
2189.26 3177
2189.70 3192
2190.14 3239
2190.58 3151
2191.02 3219
2191.46 3119
2191.91 3030
2192.35 3365
2192.79 3386
2193.23 3261
2193.67 3252
2194.11 3382
2194.55 3401
2195.00 3344
2195.44 3341
2195.88 3464
2196.32 3356
2196.76 3168
2197.21 3294
2197.65 3400
2198.09 3463
2198.53 3481
2198.97 3329
2199.42 3209
2199.86 3363
2200.30 3544
2200.74 3375
2201.18 3236
2201.63 3357
2202.07 3266
2202.51 3206
2202.95 3171
2203.40 3352
2203.84 3326
2204.28 3288
2204.72 3207
2205.17 3078
2205.61 3223
2206.05 3291
2206.49 3198
2206.94 3292
2207.38 3418
2207.82 3350
2208.27 3264
2208.71 3284
2209.15 3434
2209.60 3505
2210.04 3406
2210.48 3427
2210.92 3475
2211.37 3572
2211.81 3531
2212.25 3371
2212.70 3403
2213.14 3232
2213.59 3001
2214.03 3258
2214.47 3293
2214.92 3099
2215.36 3112
2215.80 2851
2216.25 3009
2216.69 3132
2217.14 3124
2217.58 2979
2218.02 2976
2218.47 3061
2218.91 2892
2219.36 2899
2219.80 3166
2220.24 2968
2220.69 3136
2221.13 3003
2221.58 3111
2222.02 3057
2222.46 3023
2222.91 2929
2223.35 2891
2223.80 3067
2224.24 3178
2224.69 3308
2225.13 3223
2225.58 3058
2226.02 3195
2226.47 3228
2226.91 3285
2227.36 3368
2227.80 3205
2228.25 3433
2228.69 3491
2229.14 3408
2229.58 3419
2230.03 3407
2230.47 3490
2230.92 3640
2231.36 3510
2231.81 3526
2232.25 3566
2232.70 3635
2233.14 3619
2233.59 3691
2234.03 3469
2234.48 3545
2234.93 3719
2235.37 3677
2235.82 3605
2236.26 3557
2236.71 3710
2237.16 3651
2237.60 3589
2238.05 3599
2238.49 3551
2238.94 3565
2239.39 3446
2239.83 3199
2240.28 3128
2240.72 3263
2241.17 3265
2241.62 3236
2242.06 3272
2242.51 3151
2242.96 2936
2243.40 2982
2243.85 2925
2244.30 2972
2244.74 2987
2245.19 2836
2245.64 2932
2246.08 3037
2246.53 2856
2246.98 2821
2247.42 2887
2247.87 3039
2248.32 3078
2248.76 3000
2249.21 3112
2249.66 3128
2250.10 3113
2250.55 3029
2251.00 2901
2251.45 2998
2251.89 3005
2252.34 3141
2252.79 3177
2253.24 2959
2253.68 2983
2254.13 3014
2254.58 3146
2255.03 3072
2255.47 2842
2255.92 2949
2256.37 2889
2256.82 2927
2257.27 2845
2257.71 2798
2258.16 2956
2258.61 2939
2259.06 3071
2259.51 3051
2259.95 2920
2260.40 3007
2260.85 3028
2261.30 3229
2261.75 3317
2262.19 3369
2262.64 3487
2263.09 3527
2263.54 3242
2263.99 3550
2264.44 3503
2264.89 3477
2265.33 3493
2265.78 3534
2266.23 3756
2266.68 3617
2267.13 3605
2267.58 3799
2268.03 3710
2268.48 3688
2268.93 3700
2269.37 3719
2269.82 3593
2270.27 3514
2270.72 3593
2271.17 3596
2271.62 3576
2272.07 3485
2272.52 3514
2272.97 3249
2273.42 3227
2273.87 3328
2274.32 3084
2274.77 3118
2275.22 3218
2275.67 3281
2276.12 3281
2276.57 3255
2277.02 3107
2277.47 3249
2277.92 3042
2278.37 3075
2278.82 3120
2279.27 3245
2279.72 3391
2280.17 3629
2280.62 3331
2281.07 3327
2281.52 3567
2281.97 3532
2282.42 3346
2282.87 3544
2283.32 3521
2283.77 3504
2284.22 3414
2284.67 3399
2285.12 3334
2285.57 3336
2286.02 3308
2286.47 3077
2286.92 3417
2287.37 3381
2287.82 3435
2288.28 3607
2288.73 3655
2289.18 4130
2289.63 4144
2290.08 4391
2290.53 4967
2290.98 4861
2291.43 4782
2291.88 5251
2292.34 5122
2292.79 5088
2293.24 4928
2293.69 4747
2294.14 4694
2294.59 4607
2295.05 4578
2295.50 4313
2295.95 4227
2296.40 4057
2296.85 4228
2297.30 4041
2297.76 3864
2298.21 3492
2298.66 3599
2299.11 3522
2299.56 3529
2300.02 3379
2300.47 3285
2300.92 3193
2301.37 3076
2301.82 3133
2302.28 3269
2302.73 3192
2303.18 3081
2303.63 2996
2304.09 3024
2304.54 3165
2304.99 3218
2305.44 3298
2305.90 3251
2306.35 3324
2306.80 3367
2307.26 3483
2307.71 3671
2308.16 3651
2308.61 3565
2309.07 3568
2309.52 3589
2309.97 3722
2310.43 3848
2310.88 3843
2311.33 3958
2311.79 3668
2312.24 3609
2312.69 3480
2313.15 3656
2313.60 3609
2314.05 3467
2314.51 3334
2314.96 3209
2315.41 3100
2315.87 3104
2316.32 3177
2316.77 3149
2317.23 3186
2317.68 3148
2318.14 3313
2318.59 3368
2319.04 3404
2319.50 3194
2319.95 3278
2320.41 3324
2320.86 3240
2321.31 3264
2321.77 3277
2322.22 3266
2322.68 3327
2323.13 3164
2323.59 3390
2324.04 3449
2324.50 3388
2324.95 3594
2325.40 3708
2325.86 3616
2326.31 3564
2326.77 3462
2327.22 3673
2327.68 3635
2328.13 3740
2328.59 3778
2329.04 3583
2329.50 3629
2329.95 3721
2330.41 3770
2330.86 3986
2331.32 3882
2331.77 3530
2332.23 3693
2332.68 3577
2333.14 3525
2333.59 3520
2334.05 3365
2334.51 3359
2334.96 3531
2335.42 3233
2335.87 3488
2336.33 3444
2336.78 3405
2337.24 3521
2337.70 3671
2338.15 3759
2338.61 3499
2339.06 3583
2339.52 3585
2339.97 3517
2340.43 3709
2340.89 3821
2341.34 3677
2341.80 3559
2342.26 3532
2342.71 3546
2343.17 3631
2343.62 3683
2344.08 3604
2344.54 3539
2344.99 3662
2345.45 3649
2345.91 3565
2346.36 3637
2346.82 3607
2347.28 3817
2347.73 3579
2348.19 3795
2348.65 3696
2349.10 3689
2349.56 3649
2350.02 3655
2350.48 3654
2350.93 3631
2351.39 3692
2351.85 3663
2352.30 3595
2352.76 3537
2353.22 3549
2353.68 3474
2354.13 3435
2354.59 3455
2355.05 3410
2355.51 3380
2355.96 3428
2356.42 3294
2356.88 3360
2357.34 3484
2357.79 3327
2358.25 3346
2358.71 3169
2359.17 3423
2359.63 3448
2360.08 3435
2360.54 3553
2361.00 3578
2361.46 3476
2361.92 3650
2362.37 3629
2362.83 3589
2363.29 3519
2363.75 3482
2364.21 3577
2364.67 3379
2365.12 3293
2365.58 3452
2366.04 3451
2366.50 3283
2366.96 3327
2367.42 3353
2367.88 3558
2368.33 3551
2368.79 3392
2369.25 3483
2369.71 3593
2370.17 3585
2370.63 3393
2371.09 3519
2371.55 3355
2372.01 3263
2372.47 3396
2372.92 3317
2373.38 3340
2373.84 3231
2374.30 3270
2374.76 3259
2375.22 3338
2375.68 3442
2376.14 3546
2376.60 3654
2377.06 3516
2377.52 3421
2377.98 3473
2378.44 3485
2378.90 3568
2379.36 3504
2379.82 3386
2380.28 3510
2380.74 3607
2381.20 3514
2381.66 3511
2382.12 3394
2382.58 3384
2383.04 3321
2383.50 3423
2383.96 3183
2384.42 3110
2384.88 3275
2385.34 3240
2385.80 3208
2386.26 3200
2386.72 3273
2387.18 3230
2387.64 3164
2388.10 3360
2388.56 3193
2389.03 3292
2389.49 3258
2389.95 3285
2390.41 3391
2390.87 3421
2391.33 3394
2391.79 3418
2392.25 3334
2392.71 3381
2393.17 3418
2393.64 3233
2394.10 3365
2394.56 3293
2395.02 3128
2395.48 3056
2395.94 3054
2396.40 3077
2396.87 3041
2397.33 3101
2397.79 3216
2398.25 3091
2398.71 3051
2399.17 3131
2399.64 3091
2400.10 3056
2400.56 3037
2401.02 3005
2401.48 3038
2401.95 3038
2402.41 3107
2402.87 3105
2403.33 3106
2403.79 3120
2404.26 3053
2404.72 3170
2405.18 3142
2405.64 3143
2406.11 3312
2406.57 3212
2407.03 3336
2407.49 3210
2407.96 3276
2408.42 3138
2408.88 3182
2409.34 3026
2409.81 2978
2410.27 2980
2410.73 3196
2411.20 3076
2411.66 2923
2412.12 3021
2412.58 2962
2413.05 3221
2413.51 3250
2413.97 3178
2414.44 3521
2414.90 3562
2415.36 3612
2415.83 3678
2416.29 4000
2416.75 4394
2417.22 4481
2417.68 4514
2418.14 4508
2418.61 4741
2419.07 4983
2419.54 5161
2420.00 5485
2420.46 5305
2420.93 5057
2421.39 5008
2421.85 4813
2422.32 4506
2422.78 4210
2423.25 3945
2423.71 3825
2424.17 3763
2424.64 3679
2425.10 3586
2425.57 3432
2426.03 3325
2426.50 3309
2426.96 3345
2427.42 3366
2427.89 3419
2428.35 3369
2428.82 3057
2429.28 3222
2429.75 3279
2430.21 3257
2430.68 3279
2431.14 3310
2431.61 3298
2432.07 3670
2432.54 3665
2433.00 3514
2433.47 3580
2433.93 3733
2434.40 3894
2434.86 3823
2435.33 3596
2435.79 3500
2436.26 3520
2436.72 3574
2437.19 3704
2437.65 3978
2438.12 4027
2438.59 3952
2439.05 4087
2439.52 4225
2439.98 4428
2440.45 4307
2440.91 4476
2441.38 4559
2441.85 4370
2442.31 4113
2442.78 4009
2443.24 3752
2443.71 3732
2444.18 3545
2444.64 3616
2445.11 3538
2445.57 3472
2446.04 3447
2446.51 3277
2446.97 3161
2447.44 3217
2447.91 3165
2448.37 3149
2448.84 3051
2449.31 3047
2449.77 2993
2450.24 3004
2450.71 3018
2451.17 3083
2451.64 3097
2452.11 3043
2452.57 3081
2453.04 3035
2453.51 3111
2453.97 3026
2454.44 2881
2454.91 3192
2455.37 3272
2455.84 3177
2456.31 3093
2456.78 3284
2457.24 3333
2457.71 3480
2458.18 3335
2458.65 3254
2459.11 3207
2459.58 3209
2460.05 3289
2460.52 3283
2460.98 3055
2461.45 3266
2461.92 3481
2462.39 3470
2462.85 3071
2463.32 3011
2463.79 3067
2464.26 3032
2464.73 3060
2465.19 2964
2465.66 3372
2466.13 3297
2466.60 3386
2467.07 3403
2467.54 3296
2468.00 3502
2468.47 3323
2468.94 3371
2469.41 3376
2469.88 3421
2470.35 3198
2470.82 3178
2471.28 3188
2471.75 3130
2472.22 3196
2472.69 3167
2473.16 3176
2473.63 3012
2474.10 2977
2474.57 2720
2475.03 2795
2475.50 2901
2475.97 2902
2476.44 3057
2476.91 3226
2477.38 3273
2477.85 3274
2478.32 3285
2478.79 3655
2479.26 3686
2479.73 3866
2480.20 3877
2480.67 3715
2481.14 3925
2481.61 3759
2482.08 3831
2482.54 3569
2483.01 3384
2483.48 3430
2483.95 3037
2484.42 3180
2484.89 3353
2485.36 3330
2485.83 3272
2486.30 3099
2486.77 3265
2487.24 3288
2487.71 3151
2488.18 3182
2488.66 3178
2489.13 3241
2489.60 3234
2490.07 3125
2490.54 3103
2491.01 3099
2491.48 3139
2491.95 3371
2492.42 3392
2492.89 3562
2493.36 3573
2493.83 3744
2494.30 3622
2494.77 3635
2495.24 3711
2495.72 3790
2496.19 3676
2496.66 3672
2497.13 3629
2497.60 3576
2498.07 3342
2498.54 3035
2499.01 3162
2499.48 3116
2499.96 2866
2500.43 2914
2500.90 2976
2501.37 2994
2501.84 3006
2502.31 3166
2502.78 2882
2503.26 2952
2503.73 2976
2504.20 3137
2504.67 3178
2505.14 3168
2505.62 3267
2506.09 3424
2506.56 3330
2507.03 3456
2507.50 3677
2507.98 3790
2508.45 3978
2508.92 4165
2509.39 3944
2509.86 4026
2510.34 4051
2510.81 3704
2511.28 3750
2511.75 3798
2512.23 3927
2512.70 3725
2513.17 3542
2513.64 3608
2514.12 3418
2514.59 3391
2515.06 3377
2515.54 3309
2516.01 3400
2516.48 3237
2516.95 3354
2517.43 3314
2517.90 3322
2518.37 3239
2518.85 3243
2519.32 3422
2519.79 3382
2520.27 3317
2520.74 3107
2521.21 3093
2521.69 3159
2522.16 3007
2522.63 3003
2523.11 3187
2523.58 3175
2524.05 3117
2524.53 3113
2525.00 3021
2525.48 3004
2525.95 3243
2526.42 3044
2526.90 2992
2527.37 3033
2527.85 2842
2528.32 2976
2528.79 2984
2529.27 2865
2529.74 3003
2530.22 3290
2530.69 3180
2531.16 3017
2531.64 3101
2532.11 3082
2532.59 3114
2533.06 3215
2533.54 3065
2534.01 3225
2534.49 3259
2534.96 3080
2535.44 3219
2535.91 3187
2536.38 3107
2536.86 3219
2537.33 3195
2537.81 3105
2538.28 3131
2538.76 3263
2539.23 3253
2539.71 3273
2540.18 3146
2540.66 3110
2541.13 3304
2541.61 3297
2542.09 3385
2542.56 3257
2543.04 3332
2543.51 3328
2543.99 3399
2544.46 3439
2544.94 3410
2545.41 3490
2545.89 3523
2546.37 3427
2546.84 3755
2547.32 4057
2547.79 3914
2548.27 4040
2548.74 3950
2549.22 3959
2549.70 3970
2550.17 3969
2550.65 4150
2551.13 4016
2551.60 3868
2552.08 3754
2552.55 3829
2553.03 3826
2553.51 3787
2553.98 4002
2554.46 3891
2554.94 3937
2555.41 3948
2555.89 4074
2556.37 4135
2556.84 4029
2557.32 4175
2557.80 3914
2558.27 3735
2558.75 3626
2559.23 3665
2559.70 3561
2560.18 3358
2560.66 3298
2561.14 3143
2561.61 3066
2562.09 3148
2562.57 3017
2563.04 2925
2563.52 3043
2564.00 2909
2564.48 2917
2564.95 3049
2565.43 2947
2565.91 2985
2566.39 3064
2566.86 2918
2567.34 2975
2567.82 3072
2568.30 2987
2568.77 2811
2569.25 2718
2569.73 2754
2570.21 2917
2570.69 3058
2571.16 3015
2571.64 2821
2572.12 2781
2572.60 3041
2573.08 3122
2573.56 3053
2574.03 2753
2574.51 2889
2574.99 3035
2575.47 2920
2575.95 2963
2576.43 2924
2576.90 2903
2577.38 3043
2577.86 3050
2578.34 2847
2578.82 2987
2579.30 2945
2579.78 2845
2580.26 2807
2580.73 3036
2581.21 3043
2581.69 3194
2582.17 3000
2582.65 2907
2583.13 3011
2583.61 3106
2584.09 3229
2584.57 3107
2585.05 2920
2585.53 2865
2586.01 2930
2586.49 3040
2586.97 3001
2587.44 2907
2587.92 2929
2588.40 3186
2588.88 3223
2589.36 3091
2589.84 3176
2590.32 3177
2590.80 3160
2591.28 3076
2591.76 3025
2592.24 2995
2592.72 3134
2593.20 3266
2593.68 3332
2594.16 3284
2594.64 3185
2595.12 3400
2595.60 3245
2596.08 3249
2596.56 3366
2597.05 3140
2597.53 3171
2598.01 3213
2598.49 3228
2598.97 3015
2599.45 3000
2599.93 2969
2600.41 3106
2600.89 3092
2601.37 3082
2601.85 3150
2602.33 3079
2602.81 3095
2603.29 3025
2603.78 3005
2604.26 2853
2604.74 2811
2605.22 2758
2605.70 2891
2606.18 3030
2606.66 2811
2607.14 2910
2607.63 3067
2608.11 3251
2608.59 3327
2609.07 3285
2609.55 3217
2610.03 3216
2610.52 3251
2611.00 3160
2611.48 3266
2611.96 3367
2612.44 3143
2612.92 3058
2613.41 3232
2613.89 3262
2614.37 3255
2614.85 3277
2615.34 3442
2615.82 3334
2616.30 3384
2616.78 3347
2617.26 3454
2617.75 3393
2618.23 3541
2618.71 3475
2619.19 3348
2619.68 3183
2620.16 3296
2620.64 3495
2621.12 3374
2621.61 3369
2622.09 3347
2622.57 3305
2623.06 3301
2623.54 3360
2624.02 3340
2624.50 3296
2624.99 3141
2625.47 2973
2625.95 3054
2626.44 2984
2626.92 3194
2627.40 3212
2627.89 2994
2628.37 2987
2628.85 2917
2629.34 2909
2629.82 2907
2630.30 2883
2630.79 3051
2631.27 3111
2631.75 3002
2632.24 2924
2632.72 2891
2633.21 2839
2633.69 2918
2634.17 3057
2634.66 3070
2635.14 2871
2635.62 2964
2636.11 2916
2636.59 2939
2637.08 3004
2637.56 2951
2638.05 3049
2638.53 3138
2639.01 3020
2639.50 3129
2639.98 3084
2640.47 3215
2640.95 3260
2641.44 3340
2641.92 3382
2642.41 3262
2642.89 3560
2643.38 3380
2643.86 3270
2644.34 3406
2644.83 3229
2645.31 3112
2645.80 3101
2646.28 3038
2646.77 2995
2647.25 3037
2647.74 3051
2648.22 3163
2648.71 2933
2649.20 2983
2649.68 3106
2650.17 3033
2650.65 3082
2651.14 3196
2651.62 3196
2652.11 3025
2652.59 2889
2653.08 2867
2653.56 2981
2654.05 3057
2654.54 2939
2655.02 2833
2655.51 2928
2655.99 3072
2656.48 3185
2656.97 3198
2657.45 3150
2657.94 3099
2658.42 3184
2658.91 3133
2659.40 3044
2659.88 2964
2660.37 2877
2660.85 2969
2661.34 2891
2661.83 2989
2662.31 3012
2662.80 2977
2663.29 3099
2663.77 3089
2664.26 2963
2664.75 2988
2665.23 2895
2665.72 2958
2666.21 2965
2666.69 2983
2667.18 3019
2667.67 2891
2668.15 2980
2668.64 3051
2669.13 3067
2669.62 3027
2670.10 2873
2670.59 2968
2671.08 3093
2671.56 3016
2672.05 3096
2672.54 3179
2673.03 3215
2673.51 3205
2674.00 3305
2674.49 3340
2674.98 3221
2675.46 3560
2675.95 3412
2676.44 3469
2676.93 3749
2677.42 3568
2677.90 3479
2678.39 3550
2678.88 3482
2679.37 3436
2679.86 3437
2680.34 3511
2680.83 3384
2681.32 3351
2681.81 3548
2682.30 3663
2682.79 3716
2683.27 3524
2683.76 3678
2684.25 3513
2684.74 3393
2685.23 3503
2685.72 3578
2686.20 3396
2686.69 3499
2687.18 3382
2687.67 3336
2688.16 3170
2688.65 2955
2689.14 3037
2689.63 3189
2690.12 2977
2690.60 3187
2691.09 3130
2691.58 3049
2692.07 2918
2692.56 2966
2693.05 3077
2693.54 3211
2694.03 2970
2694.52 3249
2695.01 3221
2695.50 3328
2695.99 3332
2696.48 3398
2696.97 3402
2697.46 3345
2697.95 3435
2698.43 3410
2698.92 3525
2699.41 3540
2699.90 3480
2700.39 3532
2700.88 3629
2701.37 3615
2701.86 3685
2702.35 3457
2702.84 3527
2703.33 3430
2703.83 3300
2704.32 3534
2704.81 3558
2705.30 3409
2705.79 3236
2706.28 3220
2706.77 3126
2707.26 3271
2707.75 3120
2708.24 2930
2708.73 2801
2709.22 2826
2709.71 2853
2710.20 2950
2710.69 2847
2711.18 2671
2711.68 2775
2712.17 2816
2712.66 2856
2713.15 2958
2713.64 2829
2714.13 2808
2714.62 2900
2715.11 2975
2715.60 2955
2716.10 2919
2716.59 2829
2717.08 2838
2717.57 2940
2718.06 2899
2718.55 2870
2719.04 2803
2719.54 2964
2720.03 3025
2720.52 2918
2721.01 2916
2721.50 3002
2722.00 3015
2722.49 3132
2722.98 2993
2723.47 2886
2723.96 2983
2724.46 3058
2724.95 3027
2725.44 3063
2725.93 3143
2726.42 2995
2726.92 3002
2727.41 2789
2727.90 2755
2728.39 3009
2728.89 2871
2729.38 2859
2729.87 2840
2730.36 2909
2730.86 3053
2731.35 2875
2731.84 2934
2732.34 2943
2732.83 2993
2733.32 2952
2733.81 2947
2734.31 2902
2734.80 3136
2735.29 3265
2735.79 3115
2736.28 2955
2736.77 3174
2737.27 3256
2737.76 3155
2738.25 3063
2738.75 3038
2739.24 3151
2739.73 3072
2740.23 2936
2740.72 2943
2741.21 2865
2741.71 2850
2742.20 2914
2742.69 2936
2743.19 2932
2743.68 2828
2744.18 2782
2744.67 2869
2745.16 2999
2745.66 2885
2746.15 2812
2746.65 2879
2747.14 2972
2747.63 2848
2748.13 2872
2748.62 2908
2749.12 2820
2749.61 2905
2750.11 2841
2750.60 2921
2751.10 2848
2751.59 2833
2752.08 2791
2752.58 2851
2753.07 2765
2753.57 2756
2754.06 2720
2754.56 2884
2755.05 2879
2755.55 2947
2756.04 3034
2756.54 2824
2757.03 2882
2757.53 2993
2758.02 2823
2758.52 2963
2759.01 2833
2759.51 2848
2760.00 2906
2760.50 2983
2760.99 3165
2761.49 2927
2761.99 3061
2762.48 3035
2762.98 2907
2763.47 2953
2763.97 2744
2764.46 2801
2764.96 2992
2765.46 2877
2765.95 2746
2766.45 2839
2766.94 2951
2767.44 2983
2767.94 3010
2768.43 2995
2768.93 2976
2769.42 2896
2769.92 2983
2770.42 2921
2770.91 3133
2771.41 3174
2771.90 3266
2772.40 3267
2772.90 2949
2773.39 3042
2773.89 3086
2774.39 3050
2774.88 3215
2775.38 3202
2775.88 3213
2776.37 3384
2776.87 3440
2777.37 3507
2777.86 3353
2778.36 3189
2778.86 3193
2779.36 3326
2779.85 3205
2780.35 3321
2780.85 3177
2781.34 3074
2781.84 3093
2782.34 3148
2782.84 3147
2783.33 3216
2783.83 3094
2784.33 3136
2784.83 3143
2785.32 3099
2785.82 3058
2786.32 2904
2786.82 3075
2787.31 3071
2787.81 3020
2788.31 3075
2788.81 3128
2789.31 2963
2789.80 2777
2790.30 2799
2790.80 2826
2791.30 2760
2791.80 2893
2792.29 3009
2792.79 2933
2793.29 3011
2793.79 3034
2794.29 3175
2794.79 3119
2795.28 3282
2795.78 3617
2796.28 3620
2796.78 3658
2797.28 3807
2797.78 3928
2798.28 3866
2798.78 4028
2799.27 4042
2799.77 4177
2800.27 3823
2800.77 3787
2801.27 3575
2801.77 3638
2802.27 3569
2802.77 3510
2803.27 3528
2803.77 3545
2804.27 3744
2804.76 3887
2805.26 3894
2805.76 4016
2806.26 4260
2806.76 4482
2807.26 4548
2807.76 4798
2808.26 4894
2808.76 4914
2809.26 5052
2809.76 4892
2810.26 4684
2810.76 4380
2811.26 4536
2811.76 4182
2812.26 3792
2812.76 3705
2813.26 3493
2813.76 3461
2814.26 3362
2814.76 3373
2815.26 3464
2815.76 3365
2816.26 3243
2816.76 3378
2817.26 3241
2817.76 3407
2818.26 3456
2818.76 3379
2819.26 3529
2819.76 3545
2820.27 3281
2820.77 3383
2821.27 3361
2821.77 3417
2822.27 3426
2822.77 3385
2823.27 3258
2823.77 3263
2824.27 3297
2824.77 3090
2825.27 3104
2825.78 2912
2826.28 2983
2826.78 3124
2827.28 3184
2827.78 3023
2828.28 2977
2828.78 2920
2829.29 2936
2829.79 3044
2830.29 2880
2830.79 2939
2831.29 2947
2831.79 2948
2832.30 2907
2832.80 3040
2833.30 2991
2833.80 2933
2834.30 2938
2834.80 2911
2835.31 3047
2835.81 3103
2836.31 3098
2836.81 3391
2837.32 3262
2837.82 3354
2838.32 3368
2838.82 3320
2839.32 3326
2839.83 3224
2840.33 3406
2840.83 3235
2841.33 3227
2841.84 3183
2842.34 3252
2842.84 3176
2843.35 3074
2843.85 3199
2844.35 3256
2844.85 3139
2845.36 3205
2845.86 3101
2846.36 3304
2846.87 3355
2847.37 3272
2847.87 3656
2848.38 3533
2848.88 3527
2849.38 3428
2849.89 3548
2850.39 3474
2850.89 3357
2851.40 3307
2851.90 3284
2852.40 3152
2852.91 3108
2853.41 3047
2853.91 3055
2854.42 3002
2854.92 2916
2855.42 2879
2855.93 2869
2856.43 2882
2856.94 2965
2857.44 3001
2857.94 2906
2858.45 3062
2858.95 3062
2859.46 2863
2859.96 2928
2860.47 2963
2860.97 2989
2861.47 2848
2861.98 2931
2862.48 2884
2862.99 2956
2863.49 2966
2864.00 3090
2864.50 2824
2865.01 2903
2865.51 2900
2866.02 2816
2866.52 2909
2867.02 2827
2867.53 2678
2868.03 2810
2868.54 2768
2869.04 2813
2869.55 2960
2870.05 2913
2870.56 2871
2871.07 2884
2871.57 3073
2872.08 3048
2872.58 3120
2873.09 3220
2873.59 3047
2874.10 3013
2874.60 3135
2875.11 3123
2875.61 3087
2876.12 3298
2876.63 3155
2877.13 3208
2877.64 3304
2878.14 3144
2878.65 3061
2879.15 3180
2879.66 3147
2880.17 3228
2880.67 3205
2881.18 3391
2881.68 3348
2882.19 3652
2882.70 3691
2883.20 3544
2883.71 3696
2884.22 3878
2884.72 3884
2885.23 3915
2885.74 4064
2886.24 4229
2886.75 4184
2887.25 4311
2887.76 4272
2888.27 4223
2888.77 4420
2889.28 4312
2889.79 4290
2890.30 4289
2890.80 4011
2891.31 3752
2891.82 3606
2892.32 3552
2892.83 3372
2893.34 3342
2893.84 3237
2894.35 3317
2894.86 3471
2895.37 3469
2895.87 3483
2896.38 3468
2896.89 3659
2897.40 3679
2897.90 3412
2898.41 3625
2898.92 3562
2899.43 3517
2899.93 3559
2900.44 3584
2900.95 3473
2901.46 3424
2901.97 3386
2902.47 3455
2902.98 3522
2903.49 3611
2904.00 3624
2904.51 3663
2905.01 3464
2905.52 3613
2906.03 3658
2906.54 3643
2907.05 3505
2907.56 3383
2908.06 3356
2908.57 3427
2909.08 3364
2909.59 3176
2910.10 3181
2910.61 3155
2911.12 3114
2911.62 3181
2912.13 3081
2912.64 3035
2913.15 3252
2913.66 3201
2914.17 3137
2914.68 3169
2915.19 3224
2915.70 2951
2916.21 2961
2916.71 3141
2917.22 3075
2917.73 3075
2918.24 3183
2918.75 3073
2919.26 3001
2919.77 2936
2920.28 2910
2920.79 3058
2921.30 3116
2921.81 3209
2922.32 3413
2922.83 3430
2923.34 3424
2923.85 3734
2924.36 3853
2924.87 4236
2925.38 4122
2925.89 4190
2926.40 4190
2926.91 4245
2927.42 4320
2927.93 4360
2928.44 4019
2928.95 3791
2929.46 3492
2929.97 3612
2930.48 3526
2930.99 3362
2931.50 3315
2932.01 3174
2932.52 3054
2933.03 3020
2933.54 2838
2934.05 3029
2934.56 3197
2935.08 2993
2935.59 3085
2936.10 3112
2936.61 3009
2937.12 3053
2937.63 3128
2938.14 3104
2938.65 3083
2939.16 3118
2939.67 3059
2940.19 3178
2940.70 3241
2941.21 3220
2941.72 3190
2942.23 3164
2942.74 3241
2943.25 3254
2943.77 3235
2944.28 3376
2944.79 3723
2945.30 3722
2945.81 3825
2946.32 3976
2946.84 4077
2947.35 4106
2947.86 4162
2948.37 4062
2948.88 4137
2949.40 3853
2949.91 3605
2950.42 3501
2950.93 3363
2951.44 3259
2951.96 3188
2952.47 3136
2952.98 3237
2953.49 3054
2954.01 3102
2954.52 3034
2955.03 3108
2955.54 3114
2956.06 2995
2956.57 2988
2957.08 3197
2957.60 3236
2958.11 3091
2958.62 3257
2959.13 3267
2959.65 3317
2960.16 3327
2960.67 3330
2961.19 3528
2961.70 3558
2962.21 3625
2962.73 3420
2963.24 3536
2963.75 3542
2964.27 3636
2964.78 3644
2965.29 3566
2965.81 3403
2966.32 3639
2966.83 3405
2967.35 3343
2967.86 3215
2968.37 3216
2968.89 3182
2969.40 3089
2969.91 2942
2970.43 3063
2970.94 3176
2971.46 2899
2971.97 3058
2972.48 3027
2973.00 3177
2973.51 3162
2974.03 3286
2974.54 3185
2975.06 3179
2975.57 3212
2976.08 3134
2976.60 3044
2977.11 3127
2977.63 3133
2978.14 3107
2978.66 3138
2979.17 3053
2979.69 3107
2980.20 3134
2980.72 3087
2981.23 3158
2981.75 3342
2982.26 3363
2982.78 3320
2983.29 3504
2983.81 3471
2984.32 3482
2984.84 3632
2985.35 3441
2985.87 3650
2986.38 3608
2986.90 3561
2987.41 3742
2987.93 3751
2988.44 3863
2988.96 3762
2989.47 3920
2989.99 3754
2990.50 3700
2991.02 3713
2991.54 3728
2992.05 3925
2992.57 3830
2993.08 3969
2993.60 3983
2994.12 4113
2994.63 4218
2995.15 4543
2995.66 4717
2996.18 4833
2996.70 5028
2997.21 5112
2997.73 5254
2998.24 5302
2998.76 5275
2999.28 5121
2999.79 5194
3000.31 5010
3000.83 5031
3001.34 4910
3001.86 4916
3002.38 5520
3002.89 5563
3003.41 6025
3003.93 6587
3004.44 7255
3004.96 8184
3005.48 8359
3005.99 8372
3006.51 8463
3007.03 8323
3007.54 7997
3008.06 7382
3008.58 6482
3009.10 5938
3009.61 5280
3010.13 4682
3010.65 4417
3011.17 4031
3011.68 3884
3012.20 3911
3012.72 3997
3013.24 3770
3013.75 3868
3014.27 4038
3014.79 4182
3015.31 4014
3015.82 3788
3016.34 3989
3016.86 4095
3017.38 4308
3017.90 4489
3018.41 4505
3018.93 4458
3019.45 4287
3019.97 4295
3020.49 4279
3021.00 3964
3021.52 4062
3022.04 4009
3022.56 4138
3023.08 4047
3023.60 3976
3024.11 3963
3024.63 4092
3025.15 3875
3025.67 4072
3026.19 3933
3026.71 3760
3027.23 3833
3027.75 3772
3028.26 3663
3028.78 3716
3029.30 3616
3029.82 3522
3030.34 3693
3030.86 3684
3031.38 3512
3031.90 3627
3032.42 3470
3032.94 3441
3033.46 3503
3033.97 3724
3034.49 3729
3035.01 3753
3035.53 3731
3036.05 3763
3036.57 4055
3037.09 4023
3037.61 3877
3038.13 3827
3038.65 3712
3039.17 3623
3039.69 3632
3040.21 3557
3040.73 3362
3041.25 3344
3041.77 3268
3042.29 3119
3042.81 3220
3043.33 3252
3043.85 3349
3044.37 3288
3044.89 3252
3045.41 3148
3045.93 3094
3046.45 3151
3046.97 3183
3047.49 3409
3048.01 3413
3048.53 3273
3049.06 3210
3049.58 3208
3050.10 3236
3050.62 3120
3051.14 3103
3051.66 3084
3052.18 3093
3052.70 3210
3053.22 3152
3053.74 3166
3054.26 3054
3054.79 3136
3055.31 3227
3055.83 3201
3056.35 3234
3056.87 3168
3057.39 3274
3057.91 3214
3058.43 3071
3058.96 3250
3059.48 3231
3060.00 3191
3060.52 3140
3061.04 3119
3061.56 3136
3062.09 3043
3062.61 3119
3063.13 3068
3063.65 3156
3064.17 3274
3064.70 3314
3065.22 3151
3065.74 3173
3066.26 3191
3066.78 3206
3067.31 3212
3067.83 3257
3068.35 3286
3068.87 3148
3069.40 3189
3069.92 3197
3070.44 3251
3070.96 3379
3071.49 3272
3072.01 3072
3072.53 3285
3073.05 3261
3073.58 3311
3074.10 3276
3074.62 3393
3075.14 3493
3075.67 3384
3076.19 3501
3076.71 3505
3077.24 3476
3077.76 3571
3078.28 3921
3078.81 3951
3079.33 3850
3079.85 3598
3080.38 3717
3080.90 3884
3081.42 4068
3081.95 3916
3082.47 3863
3082.99 3898
3083.52 3859
3084.04 4001
3084.56 4067
3085.09 4039
3085.61 3672
3086.13 3791
3086.66 3894
3087.18 3884
3087.71 3746
3088.23 3716
3088.75 3889
3089.28 3624
3089.80 3532
3090.33 3610
3090.85 3724
3091.38 3693
3091.90 3808
3092.42 3785
3092.95 3758
3093.47 3752
3094.00 3839
3094.52 3755
3095.05 3950
3095.57 4033
3096.10 4252
3096.62 4329
3097.14 4392
3097.67 4502
3098.19 4397
3098.72 4424
3099.24 4785
3099.77 5024
3100.29 5722
3100.82 6903
3101.34 7789
3101.87 8913
3102.39 10415
3102.92 11168
3103.45 12274
3103.97 12633
3104.50 12792
3105.02 12455
3105.55 11501
3106.07 10404
3106.60 9460
3107.12 8061
3107.65 6830
3108.17 6132
3108.70 5250
3109.23 4893
3109.75 4900
3110.28 4564
3110.80 4794
3111.33 4668
3111.86 4624
3112.38 4714
3112.91 4444
3113.43 4182
3113.96 4241
3114.49 4163
3115.01 4046
3115.54 3902
3116.07 3798
3116.59 3676
3117.12 3440
3117.64 3464
3118.17 3499
3118.70 3465
3119.22 3425
3119.75 3571
3120.28 3537
3120.80 3639
3121.33 3647
3121.86 3593
3122.38 3753
3122.91 3833
3123.44 3893
3123.97 3936
3124.49 3856
3125.02 3745
3125.55 3518
3126.07 3587
3126.60 3422
3127.13 3394
3127.66 3517
3128.18 3425
3128.71 3466
3129.24 3334
3129.77 3346
3130.29 3406
3130.82 3450
3131.35 3421
3131.88 3325
3132.40 3589
3132.93 3558
3133.46 3641
3133.99 3869
3134.52 4032
3135.04 4217
3135.57 4163
3136.10 4127
3136.63 4198
3137.16 4176
3137.68 4145
3138.21 4109
3138.74 3939
3139.27 3757
3139.80 3621
3140.32 3473
3140.85 3339
3141.38 3472
3141.91 3323
3142.44 3315
3142.97 3444
3143.50 3261
3144.02 3316
3144.55 3433
3145.08 3347
3145.61 3431
3146.14 3432
3146.67 3589
3147.20 3625
3147.73 3663
3148.26 3655
3148.79 3801
3149.31 3857
3149.84 3963
3150.37 3928
3150.90 3941
3151.43 3700
3151.96 3834
3152.49 3611
3153.02 3545
3153.55 3522
3154.08 3534
3154.61 3438
3155.14 3327
3155.67 3333
3156.20 3307
3156.73 3397
3157.26 3389
3157.79 3208
3158.32 3353
3158.85 3365
3159.38 3315
3159.91 3291
3160.44 3276
3160.97 3285
3161.50 3271
3162.03 3035
3162.56 3198
3163.09 3235
3163.62 3245
3164.15 3152
3164.68 3110
3165.21 3173
3165.74 3304
3166.27 3237
3166.80 3265
3167.33 3229
3167.86 3147
3168.39 3267
3168.92 3163
3169.45 3169
3169.99 3063
3170.52 3138
3171.05 3034
3171.58 3033
3172.11 3177
3172.64 3285
3173.17 3163
3173.70 3160
3174.23 3336
3174.77 3465
3175.30 3541
3175.83 3485
3176.36 3464
3176.89 3467
3177.42 3396
3177.95 3377
3178.49 3405
3179.02 3537
3179.55 3563
3180.08 3276
3180.61 3127
3181.14 3362
3181.68 3051
3182.21 3158
3182.74 3237
3183.27 3217
3183.80 3149
3184.34 3052
3184.87 3082
3185.40 3162
3185.93 3367
3186.47 3373
3187.00 3179
3187.53 3072
3188.06 3077
3188.59 3105
3189.13 3086
3189.66 3075
3190.19 3148
3190.73 2988
3191.26 3063
3191.79 3100
3192.32 2993
3192.86 3073
3193.39 3099
3193.92 3033
3194.45 2876
3194.99 2960
3195.52 2810
3196.05 2974
3196.59 3026
3197.12 3016
3197.65 3074
3198.19 2933
3198.72 3077
3199.25 3150
3199.79 3037
3200.32 3210
3200.85 3405
3201.39 3464
3201.92 3426
3202.45 3341
3202.99 3466
3203.52 3549
3204.05 3577
3204.59 3658
3205.12 3582
3205.66 3661
3206.19 3705
3206.72 3652
3207.26 3568
3207.79 3354
3208.33 3410
3208.86 3496
3209.39 3542
3209.93 3672
3210.46 3747
3211.00 3756
3211.53 3709
3212.07 3520
3212.60 3534
3213.14 3646
3213.67 3645
3214.20 3576
3214.74 3456
3215.27 3369
3215.81 3490
3216.34 3337
3216.88 3351
3217.41 3254
3217.95 3409
3218.48 3455
3219.02 3551
3219.55 3428
3220.09 3403
3220.62 3245
3221.16 3241
3221.69 3391
3222.23 3475
3222.76 3473
3223.30 3715
3223.83 3538
3224.37 3631
3224.91 3370
3225.44 3595
3225.98 3515
3226.51 3439
3227.05 3487
3227.58 3214
3228.12 3231
3228.65 3503
3229.19 3446
3229.73 3192
3230.26 3224
3230.80 3193
3231.33 3185
3231.87 3341
3232.41 3326
3232.94 3271
3233.48 3054
3234.02 3264
3234.55 3236
3235.09 3275
3235.62 3487
3236.16 3693
3236.70 3594
3237.23 3638
3237.77 3509
3238.31 3745
3238.84 3767
3239.38 3691
3239.92 3975
3240.45 3943
3240.99 3825
3241.53 3715
3242.06 3888
3242.60 3917
3243.14 3717
3243.67 3809
3244.21 3605
3244.75 3675
3245.29 3589
3245.82 3697
3246.36 3800
3246.90 3622
3247.44 3443
3247.97 3638
3248.51 3710
3249.05 3693
3249.58 3850
3250.12 3733
3250.66 3707
3251.20 3871
3251.74 3793
3252.27 3905
3252.81 3834
3253.35 3893
3253.89 3862
3254.42 4074
3254.96 4083
3255.50 4176
3256.04 4216
3256.58 4249
3257.11 4285
3257.65 4347
3258.19 4535
3258.73 4543
3259.27 4644
3259.81 4714
3260.34 4937
3260.88 5165
3261.42 5271
3261.96 5439
3262.50 5742
3263.04 6260
3263.58 6669
3264.11 7478
3264.65 7894
3265.19 8354
3265.73 9454
3266.27 9965
3266.81 10531
3267.35 10718
3267.89 11035
3268.43 10982
3268.97 10661
3269.50 10055
3270.04 8888
3270.58 8017
3271.12 7314
3271.66 6268
3272.20 5437
3272.74 4881
3273.28 4760
3273.82 4742
3274.36 4467
3274.90 4251
3275.44 4404
3275.98 4528
3276.52 4538
3277.06 4472
3277.60 4288
3278.14 4419
3278.68 4520
3279.22 4277
3279.76 4303
3280.30 4425
3280.84 4356
3281.38 4510
3281.92 4608
3282.46 4497
3283.00 4442
3283.54 4369
3284.08 4405
3284.62 4548
3285.16 4646
3285.70 4950
3286.24 5055
3286.78 4757
3287.32 4790
3287.86 4948
3288.40 4845
3288.94 4845
3289.48 4798
3290.03 5071
3290.57 5051
3291.11 5174
3291.65 5237
3292.19 5225
3292.73 5721
3293.27 5973
3293.81 6666
3294.35 7013
3294.90 7305
3295.44 7409
3295.98 7870
3296.52 8146
3297.06 8228
3297.60 8199
3298.14 7972
3298.69 7678
3299.23 7204
3299.77 6938
3300.31 6658
3300.85 6115
3301.39 5853
3301.94 5250
3302.48 5000
3303.02 5057
3303.56 4926
3304.10 4810
3304.65 4745
3305.19 4640
3305.73 4513
3306.27 4446
3306.81 4508
3307.36 4581
3307.90 4423
3308.44 4243
3308.98 4402
3309.53 4144
3310.07 4224
3310.61 4231
3311.15 4303
3311.70 4437
3312.24 4402
3312.78 4324
3313.32 4504
3313.87 4660
3314.41 4900
3314.95 4959
3315.50 4829
3316.04 5153
3316.58 5360
3317.13 5460
3317.67 5776
3318.21 5865
3318.75 6171
3319.30 6696
3319.84 6671
3320.38 6737
3320.93 6920
3321.47 7084
3322.02 7169
3322.56 6947
3323.10 6830
3323.65 6620
3324.19 6538
3324.73 6426
3325.28 6586
3325.82 6462
3326.36 6352
3326.91 6198
3327.45 5956
3328.00 5864
3328.54 5953
3329.08 5758
3329.63 5825
3330.17 6074
3330.72 6808
3331.26 8058
3331.81 9640
3332.35 11962
3332.89 15008
3333.44 18575
3333.98 23207
3334.53 27020
3335.07 29785
3335.62 31488
3336.16 32625
3336.71 33806
3337.25 33973
3337.80 33813
3338.34 32870
3338.89 31631
3339.43 29859
3339.98 27007
3340.52 23204
3341.07 19169
3341.61 15734
3342.16 13090
3342.70 10693
3343.25 8957
3343.79 7916
3344.34 6938
3344.88 6361
3345.43 6296
3345.97 6021
3346.52 5741
3347.06 5414
3347.61 5333
3348.15 5395
3348.70 5459
3349.25 5318
3349.79 5277
3350.34 5315
3350.88 5229
3351.43 5209
3351.98 5264
3352.52 5540
3353.07 5245
3353.61 5439
3354.16 5602
3354.71 5393
3355.25 5204
3355.80 5220
3356.34 5344
3356.89 5427
3357.44 5085
3357.98 5013
3358.53 5114
3359.08 5022
3359.62 4910
3360.17 4933
3360.72 4847
3361.26 4843
3361.81 4697
3362.36 4896
3362.90 4693
3363.45 4957
3364.00 4948
3364.54 4995
3365.09 5050
3365.64 5063
3366.19 4975
3366.73 4802
3367.28 4631
3367.83 4610
3368.37 4756
3368.92 4619
3369.47 4502
3370.02 4597
3370.56 4884
3371.11 5082
3371.66 5444
3372.21 5805
3372.75 6163
3373.30 6176
3373.85 6225
3374.40 6577
3374.94 6691
3375.49 6600
3376.04 6444
3376.59 6091
3377.14 5875
3377.68 5712
3378.23 5484
3378.78 5089
3379.33 5018
3379.88 4933
3380.43 4548
3380.97 4390
3381.52 4488
3382.07 4296
3382.62 4404
3383.17 4383
3383.72 4273
3384.26 4235
3384.81 4096
3385.36 4047
3385.91 4054
3386.46 3976
3387.01 3981
3387.56 3935
3388.11 3851
3388.65 3952
3389.20 3906
3389.75 3914
3390.30 4001
3390.85 3871
3391.40 3745
3391.95 3707
3392.50 4060
3393.05 4025
3393.60 4153
3394.15 4378
3394.70 4561
3395.24 5054
3395.79 5399
3396.34 5835
3396.89 6291
3397.44 7183
3397.99 7892
3398.54 8359
3399.09 8641
3399.64 8827
3400.19 8862
3400.74 8444
3401.29 8293
3401.84 7848
3402.39 6814
3402.94 6353
3403.49 5648
3404.04 5216
3404.59 4918
3405.14 4535
3405.69 4340
3406.24 3955
3406.79 3807
3407.34 3695
3407.89 3607
3408.44 3608
3409.00 3599
3409.55 3695
3410.10 3685
3410.65 3794
3411.20 3889
3411.75 4015
3412.30 4159
3412.85 4069
3413.40 4214
3413.95 3976
3414.50 4167
3415.05 4043
3415.61 3812
3416.16 3807
3416.71 3623
3417.26 3671
3417.81 3617
3418.36 3701
3418.91 3579
3419.46 3384
3420.02 3449
3420.57 3498
3421.12 3717
3421.67 3719
3422.22 3746
3422.77 3921
3423.33 4047
3423.88 4077
3424.43 4189
3424.98 4312
3425.53 4473
3426.09 4201
3426.64 4115
3427.19 3984
3427.74 3898
3428.29 3721
3428.85 3486
3429.40 3475
3429.95 3648
3430.50 3504
3431.05 3485
3431.61 3439
3432.16 3479
3432.71 3296
3433.26 3216
3433.82 3471
3434.37 3530
3434.92 3511
3435.48 3473
3436.03 3609
3436.58 3682
3437.13 3574
3437.69 3379
3438.24 3509
3438.79 3627
3439.35 3610
3439.90 3686
3440.45 3464
3441.00 3552
3441.56 3594
3442.11 3571
3442.66 3310
3443.22 3432
3443.77 3515
3444.32 3353
3444.88 3317
3445.43 3479
3445.98 3371
3446.54 3337
3447.09 3236
3447.65 3231
3448.20 3173
3448.75 3239
3449.31 3164
3449.86 3154
3450.41 3084
3450.97 3172
3451.52 3239
3452.08 3224
3452.63 3125
3453.19 2917
3453.74 2901
3454.29 2954
3454.85 3013
3455.40 3124
3455.96 3102
3456.51 3118
3457.07 3206
3457.62 3245
3458.17 3375
3458.73 3380
3459.28 3380
3459.84 3426
3460.39 3586
3460.95 3483
3461.50 3576
3462.06 3710
3462.61 3687
3463.17 3696
3463.72 3593
3464.28 3567
3464.83 3355
3465.39 3496
3465.94 3684
3466.50 3424
3467.05 3386
3467.61 3293
3468.16 3337
3468.72 3341
3469.27 3429
3469.83 3290
3470.39 3240
3470.94 3315
3471.50 3256
3472.05 3333
3472.61 3350
3473.16 3338
3473.72 3372
3474.27 3443
3474.83 3323
3475.39 3282
3475.94 3436
3476.50 3510
3477.05 3490
3477.61 3541
3478.17 3587
3478.72 3814
3479.28 3675
3479.84 3846
3480.39 3923
3480.95 4020
3481.50 3818
3482.06 3919
3482.62 4051
3483.17 3885
3483.73 3851
3484.29 3945
3484.84 3815
3485.40 3796
3485.96 3964
3486.51 4003
3487.07 3982
3487.63 4024
3488.18 4273
3488.74 4659
3489.30 5011
3489.86 5289
3490.41 5879
3490.97 6290
3491.53 6975
3492.08 7397
3492.64 7897
3493.20 7876
3493.76 7908
3494.31 7803
3494.87 7604
3495.43 7168
3495.99 7140
3496.54 7203
3497.10 7046
3497.66 7020
3498.22 7315
3498.78 7992
3499.33 8519
3499.89 9166
3500.45 9715
3501.01 9679
3501.56 9345
3502.12 9064
3502.68 8761
3503.24 8454
3503.80 8451
3504.36 7903
3504.91 8084
3505.47 8230
3506.03 8193
3506.59 8309
3507.15 8069
3507.71 7633
3508.26 7404
3508.82 7105
3509.38 6367
3509.94 6069
3510.50 5819
3511.06 5404
3511.62 5000
3512.18 4767
3512.73 4578
3513.29 4317
3513.85 4120
3514.41 4139
3514.97 4026
3515.53 3826
3516.09 3760
3516.65 3621
3517.21 3792
3517.77 3559
3518.33 3685
3518.88 3940
3519.44 3968
3520.00 4038
3520.56 4138
3521.12 4101
3521.68 4077
3522.24 4529
3522.80 4691
3523.36 4661
3523.92 4667
3524.48 4949
3525.04 4786
3525.60 4865
3526.16 4747
3526.72 4791
3527.28 4474
3527.84 4159
3528.40 4173
3528.96 3988
3529.52 3826
3530.08 3911
3530.64 3858
3531.20 3704
3531.76 3854
3532.32 3918
3532.88 3551
3533.44 3671
3534.00 3712
3534.57 3532
3535.13 3519
3535.69 3555
3536.25 3487
3536.81 3473
3537.37 3703
3537.93 3713
3538.49 3631
3539.05 3682
3539.61 3778
3540.17 3639
3540.74 3611
3541.30 3863
3541.86 3754
3542.42 3824
3542.98 3985
3543.54 3960
3544.10 3716
3544.66 3921
3545.23 3955
3545.79 3793
3546.35 3645
3546.91 3415
3547.47 3347
3548.03 3405
3548.60 3199
3549.16 3221
3549.72 3202
3550.28 3198
3550.84 3066
3551.41 3160
3551.97 3221
3552.53 3081
3553.09 3104
3553.65 3035
3554.22 3207
3554.78 3149
3555.34 3052
3555.90 3125
3556.46 3005
3557.03 2963
3557.59 3131
3558.15 3106
3558.71 3134
3559.28 3278
3559.84 3103
3560.40 3210
3560.97 3216
3561.53 3162
3562.09 3419
3562.65 3366
3563.22 3198
3563.78 3349
3564.34 3327
3564.91 3266
3565.47 3319
3566.03 3159
3566.60 3299
3567.16 3222
3567.72 3427
3568.28 3286
3568.85 3200
3569.41 3245
3569.98 3181
3570.54 2962
3571.10 2969
3571.67 3059
3572.23 2952
3572.79 2883
3573.36 3090
3573.92 2903
3574.48 2915
3575.05 2995
3575.61 3179
3576.18 3212
3576.74 2913
3577.30 2841
3577.87 3025
3578.43 3054
3579.00 2885
3579.56 3085
3580.12 3152
3580.69 2984
3581.25 3015
3581.82 3012
3582.38 3142
3582.95 2892
3583.51 2942
3584.08 2878
3584.64 3072
3585.20 3023
3585.77 3089
3586.33 3035
3586.90 2980
3587.46 2933
3588.03 3009
3588.59 2902
3589.16 3060
3589.72 3164
3590.29 3046
3590.85 2930
3591.42 2932
3591.98 2897
3592.55 3132
3593.11 3109
3593.68 3158
3594.24 3038
3594.81 2953
3595.38 2887
3595.94 2902
3596.51 2975
3597.07 2903
3597.64 2964
3598.20 3104
3598.77 3128
3599.34 3145
3599.90 3273
3600.47 3287
3601.03 3078
3601.60 3031
3602.16 3262
3602.73 3172
3603.30 3050
3603.86 3031
3604.43 2926
3605.00 2943
3605.56 2799
3606.13 2816
3606.69 2799
3607.26 2848
3607.83 2613
3608.39 2752
3608.96 2852
3609.53 2763
3610.09 2717
3610.66 2518
3611.23 2610
3611.79 2484
3612.36 2678
3612.93 2754
3613.49 2721
3614.06 2993
3614.63 3196
3615.19 3427
3615.76 3759
3616.33 3978
3616.90 4213
3617.46 4737
3618.03 4981
3618.60 5133
3619.16 5330
3619.73 5379
3620.30 5419
3620.87 5139
3621.43 4861
3622.00 4530
3622.57 4304
3623.14 3935
3623.70 3826
3624.27 3327
3624.84 3020
3625.41 2997
3625.98 2716
3626.54 2873
3627.11 2871
3627.68 2960
3628.25 2843
3628.82 2711
3629.38 2777
3629.95 2761
3630.52 2844
3631.09 2891
3631.66 2907
3632.22 2941
3632.79 2874
3633.36 2788
3633.93 2731
3634.50 2771
3635.07 2814
3635.64 2882
3636.20 2792
3636.77 2998
3637.34 3010
3637.91 3092
3638.48 2970
3639.05 3133
3639.62 3281
3640.19 3394
3640.76 3427
3641.32 3520
3641.89 3701
3642.46 3758
3643.03 3746
3643.60 3805
3644.17 3876
3644.74 3937
3645.31 3700
3645.88 3562
3646.45 3582
3647.02 3530
3647.59 3412
3648.16 3271
3648.73 3240
3649.30 3383
3649.87 3532
3650.44 3498
3651.01 3473
3651.57 3425
3652.14 3508
3652.71 3647
3653.28 3858
3653.85 3901
3654.42 3861
3654.99 4003
3655.57 3963
3656.14 4111
3656.71 3856
3657.28 4139
3657.85 4272
3658.42 4280
3658.99 4520
3659.56 4844
3660.13 4811
3660.70 4971
3661.27 5050
3661.84 4951
3662.41 4602
3662.98 4434
3663.55 4426
3664.12 4343
3664.69 4116
3665.26 3960
3665.84 3851
3666.41 3809
3666.98 3892
3667.55 3848
3668.12 3723
3668.69 3548
3669.26 3490
3669.83 3657
3670.40 3658
3670.98 3533
3671.55 3508
3672.12 3681
3672.69 3671
3673.26 3830
3673.83 3712
3674.41 3685
3674.98 3490
3675.55 3652
3676.12 3616
3676.69 3523
3677.26 3350
3677.84 3550
3678.41 3528
3678.98 3472
3679.55 3507
3680.12 3412
3680.70 3275
3681.27 3322
3681.84 3407
3682.41 3528
3682.99 3472
3683.56 3443
3684.13 3416
3684.70 3441
3685.27 3632
3685.85 3860
3686.42 3870
3686.99 4058
3687.57 4403
3688.14 4489
3688.71 4747
3689.28 4976
3689.86 5105
3690.43 5372
3691.00 5477
3691.58 5336
3692.15 5027
3692.72 4906
3693.29 4474
3693.87 4198
3694.44 3749
3695.01 3665
3695.59 3538
3696.16 3492
3696.73 3291
3697.31 3320
3697.88 3310
3698.45 3470
3699.03 3294
3699.60 3425
3700.17 3674
3700.75 3729
3701.32 3692
3701.90 3603
3702.47 3749
3703.04 3612
3703.62 3673
3704.19 3643
3704.77 3662
3705.34 3649
3705.91 3464
3706.49 3444
3707.06 3408
3707.64 3199
3708.21 3313
3708.78 3407
3709.36 3457
3709.93 3520
3710.51 3361
3711.08 3431
3711.66 3419
3712.23 3474
3712.81 3421
3713.38 3251
3713.96 3063
3714.53 3270
3715.11 3105
3715.68 3176
3716.25 3265
3716.83 3129
3717.40 2966
3717.98 3018
3718.55 3053
3719.13 3158
3719.71 2963
3720.28 2925
3720.86 2826
3721.43 2987
3722.01 3098
3722.58 2997
3723.16 2803
3723.73 2666
3724.31 2994
3724.88 2995
3725.46 2745
3726.03 2799
3726.61 2793
3727.19 2874
3727.76 2812
3728.34 2912
3728.91 2872
3729.49 3127
3730.07 3116
3730.64 3156
3731.22 3105
3731.79 3451
3732.37 3447
3732.95 3495
3733.52 3532
3734.10 3593
3734.67 3608
3735.25 3447
3735.83 3471
3736.40 3247
3736.98 3331
3737.56 3109
3738.13 3097
3738.71 3108
3739.29 2836
3739.86 2718
3740.44 2764
3741.02 2803
3741.59 2769
3742.17 2733
3742.75 2627
3743.32 2667
3743.90 2642
3744.48 2690
3745.06 2557
3745.63 2773
3746.21 2714
3746.79 2881
3747.36 2860
3747.94 2839
3748.52 2763
3749.10 2754
3749.67 2813
3750.25 2789
3750.83 2833
3751.41 2827
3751.98 2808
3752.56 2643
3753.14 2502
3753.72 2665
3754.30 2627
3754.87 2586
3755.45 2734
3756.03 2620
3756.61 2601
3757.19 2620
3757.76 2545
3758.34 2482
3758.92 2654
3759.50 2615
3760.08 2628
3760.65 2600
3761.23 2685
3761.81 2662
3762.39 2675
3762.97 2640
3763.55 2707
3764.13 2730
3764.70 2701
3765.28 2555
3765.86 2622
3766.44 2705
3767.02 2657
3767.60 2516
3768.18 2653
3768.76 2633
3769.33 2627
3769.91 2599
3770.49 2785
3771.07 2779
3771.65 2710
3772.23 2676
3772.81 2727
3773.39 2828
3773.97 2794
3774.55 2629
3775.13 2601
3775.71 2606
3776.29 2605
3776.87 2484
3777.45 2466
3778.02 2487
3778.60 2545
3779.18 2322
3779.76 2498
3780.34 2435
3780.92 2480
3781.50 2582
3782.08 2390
3782.66 2344
3783.24 2454
3783.82 2629
3784.40 2605
3784.98 2526
3785.56 2597
3786.14 2572
3786.72 2457
3787.31 2540
3787.89 2464
3788.47 2507
3789.05 2451
3789.63 2444
3790.21 2420
3790.79 2390
3791.37 2502
3791.95 2443
3792.53 2448
3793.11 2444
3793.69 2400
3794.27 2373
3794.85 2450
3795.43 2542
3796.02 2524
3796.60 2440
3797.18 2464
3797.76 2635
3798.34 2576
3798.92 2488
3799.50 2576
3800.08 2498
3800.67 2414
3801.25 2566
3801.83 2545
3802.41 2632
3802.99 2660
3803.57 2607
3804.16 2540
3804.74 2602
3805.32 2685
3805.90 2745
3806.48 2608
3807.06 2802
3807.65 2676
3808.23 2790
3808.81 3165
3809.39 3074
3809.97 2987
3810.56 2926
3811.14 2930
3811.72 2958
3812.30 2901
3812.89 2862
3813.47 3020
3814.05 2917
3814.63 2931
3815.21 2955
3815.80 3024
3816.38 3004
3816.96 2858
3817.55 2814
3818.13 2899
3818.71 2869
3819.29 2801
3819.88 2630
3820.46 2511
3821.04 2661
3821.63 2576
3822.21 2570
3822.79 2528
3823.37 2425
3823.96 2393
3824.54 2402
3825.12 2454
3825.71 2531
3826.29 2401
3826.87 2380
3827.46 2407
3828.04 2413
3828.62 2535
3829.21 2444
3829.79 2489
3830.38 2385
3830.96 2330
3831.54 2330
3832.13 2393
3832.71 2518
3833.29 2571
3833.88 2432
3834.46 2628
3835.05 2473
3835.63 2459
3836.21 2447
3836.80 2587
3837.38 2539
3837.97 2295
3838.55 2310
3839.14 2396
3839.72 2304
3840.30 2244
3840.89 2301
3841.47 2297
3842.06 2430
3842.64 2259
3843.23 2441
3843.81 2454
3844.40 2326
3844.98 2238
3845.57 2209
3846.15 2343
3846.74 2405
3847.32 2401
3847.91 2354
3848.49 2300
3849.08 2502
3849.66 2474
3850.25 2478
3850.83 2499
3851.42 2504
3852.00 2668
3852.59 2637
3853.17 2468
3853.76 2455
3854.34 2661
3854.93 2496
3855.51 2613
3856.10 2483
3856.69 2764
3857.27 2848
3857.86 2834
3858.44 2892
3859.03 2972
3859.62 3040
3860.20 3265
3860.79 3488
3861.37 3888
3861.96 4145
3862.55 4192
3863.13 4235
3863.72 4241
3864.30 4194
3864.89 4138
3865.48 4049
3866.06 4177
3866.65 3968
3867.24 3763
3867.82 3502
3868.41 3281
3869.00 3118
3869.58 3023
3870.17 2916
3870.76 2781
3871.34 2742
3871.93 2817
3872.52 2780
3873.10 2757
3873.69 2778
3874.28 2856
3874.86 3010
3875.45 2888
3876.04 3019
3876.63 3103
3877.21 2974
3877.80 2895
3878.39 2930
3878.97 2878
3879.56 2675
3880.15 2472
3880.74 2640
3881.32 2510
3881.91 2407
3882.50 2600
3883.09 2596
3883.67 2552
3884.26 2501
3884.85 2481
3885.44 2425
3886.03 2546
3886.61 2551
3887.20 2557
3887.79 2655
3888.38 2661
3888.97 2744
3889.55 3013
3890.14 3067
3890.73 3112
3891.32 3106
3891.91 3092
3892.50 2988
3893.08 3258
3893.67 3042
3894.26 2913
3894.85 2995
3895.44 2954
3896.03 2635
3896.62 2644
3897.20 2688
3897.79 2586
3898.38 2819
3898.97 2862
3899.56 2790
3900.15 2702
3900.74 2809
3901.33 2862
3901.92 2884
3902.51 2866
3903.09 2927
3903.68 2878
3904.27 2828
3904.86 2867
3905.45 2795
3906.04 2757
3906.63 2814
3907.22 2830
3907.81 2940
3908.40 2946
3908.99 2911
3909.58 2946
3910.17 2798
3910.76 2625
3911.35 2661
3911.94 2655
3912.53 2541
3913.12 2502
3913.71 2400
3914.30 2335
3914.89 2306
3915.48 2413
3916.07 2426
3916.66 2391
3917.25 2353
3917.84 2438
3918.43 2489
3919.02 2358
3919.61 2447
3920.20 2467
3920.79 2615
3921.38 2605
3921.97 2548
3922.56 2554
3923.15 2508
3923.74 2513
3924.33 2451
3924.93 2540
3925.52 2489
3926.11 2402
3926.70 2436
3927.29 2197
3927.88 2308
3928.47 2552
3929.06 2495
3929.65 2535
3930.24 2454
3930.84 2488
3931.43 2512
3932.02 2463
3932.61 2502
3933.20 2427
3933.79 2456
3934.38 2458
3934.98 2361
3935.57 2341
3936.16 2357
3936.75 2379
3937.34 2329
3937.94 2344
3938.53 2346
3939.12 2368
3939.71 2382
3940.30 2373
3940.89 2647
3941.49 2421
3942.08 2464
3942.67 2397
3943.26 2403
3943.86 2469
3944.45 2416
3945.04 2387
3945.63 2472
3946.23 2340
3946.82 2371
3947.41 2265
3948.00 2430
3948.60 2517
3949.19 2296
3949.78 2266
3950.37 2428
3950.97 2430
3951.56 2350
3952.15 2322
3952.74 2552
3953.34 2448
3953.93 2366
3954.52 2458
3955.12 2461
3955.71 2509
3956.30 2535
3956.90 2552
3957.49 2487
3958.08 2527
3958.68 2587
3959.27 2623
3959.86 2653
3960.46 2627
3961.05 2463
3961.64 2462
3962.24 2526
3962.83 2350
3963.43 2412
3964.02 2478
3964.61 2434
3965.21 2505
3965.80 2478
3966.39 2489
3966.99 2470
3967.58 2391
3968.18 2532
3968.77 2558
3969.36 2461
3969.96 2435
3970.55 2450
3971.15 2440
3971.74 2397
3972.34 2413
3972.93 2444
3973.53 2438
3974.12 2415
3974.71 2493
3975.31 2457
3975.90 2434
3976.50 2335
3977.09 2298
3977.69 2498
3978.28 2622
3978.88 2562
3979.47 2570
3980.07 2489
3980.66 2490
3981.26 2540
3981.85 2546
3982.45 2442
3983.04 2356
3983.64 2453
3984.23 2605
3984.83 2731
3985.42 2581
3986.02 2381
3986.62 2489
3987.21 2650
3987.81 2504
3988.40 2573
3989.00 2531
3989.59 2514
3990.19 2480
3990.78 2415
3991.38 2416
3991.98 2588
3992.57 2506
3993.17 2342
3993.76 2451
3994.36 2484
3994.96 2569
3995.55 2486
3996.15 2552
3996.74 2618
3997.34 2569
3997.94 2549
3998.53 2523
3999.13 2605
3999.73 2545
4000.32 2484
4000.92 2605
4001.52 2465
4002.11 2622
4002.71 2507
4003.31 2546
4003.90 2538
4004.50 2581
4005.10 2507
4005.69 2640
4006.29 2479
4006.89 2557
4007.48 2628
4008.08 2684
4008.68 2591
4009.28 2651
4009.87 2548
4010.47 2512
4011.07 2493
4011.66 2659
4012.26 2613
4012.86 2440
4013.46 2592
4014.05 2594
4014.65 2680
4015.25 2774
4015.85 2737
4016.45 2935
4017.04 3044
4017.64 3143
4018.24 3053
4018.84 2995
4019.43 2949
4020.03 2913
4020.63 2940
4021.23 2857
4021.83 2922
4022.42 2756
4023.02 2519
4023.62 2609
4024.22 2649
4024.82 2513
4025.42 2631
4026.01 2756
4026.61 2735
4027.21 2746
4027.81 2890
4028.41 2936
4029.01 2875
4029.61 2897
4030.20 2970
4030.80 3090
4031.40 3054
4032.00 2854
4032.60 2863
4033.20 2850
4033.80 2980
4034.40 3011
4035.00 2961
4035.59 2990
4036.19 2924
4036.79 2816
4037.39 2943
4037.99 2627
4038.59 2526
4039.19 2600
4039.79 2620
4040.39 2371
4040.99 2338
4041.59 2387
4042.19 2488
4042.79 2441
4043.39 2307
4043.99 2315
4044.59 2390
4045.19 2380
4045.79 2391
4046.39 2508
4046.99 2579
4047.59 2422
4048.19 2296
4048.79 2528
4049.39 2483
4049.99 2510
4050.59 2609
4051.19 2683
4051.79 2704
4052.39 2589
4052.99 2745
4053.59 2807
4054.19 2723
4054.79 2642
4055.39 2804
4055.99 2667
4056.59 2583
4057.19 2498
4057.79 2428
4058.39 2400
4059.00 2261
4059.60 2251
4060.20 2233
4060.80 2269
4061.40 2187
4062.00 2244
4062.60 2183
4063.20 2211
4063.80 2125
4064.40 2059
4065.01 2162
4065.61 2132
4066.21 2190
4066.81 2133
4067.41 2154
4068.01 2115
4068.61 2148
4069.22 2166
4069.82 2262
4070.42 2121
4071.02 2035
4071.62 2151
4072.23 2232
4072.83 2199
4073.43 2195
4074.03 2297
4074.63 2234
4075.23 2162
4075.84 2136
4076.44 2211
4077.04 2195
4077.64 2149
4078.25 2121
4078.85 2351
4079.45 2386
4080.05 2365
4080.66 2335
4081.26 2346
4081.86 2305
4082.46 2299
4083.07 2187
4083.67 2248
4084.27 2334
4084.87 2277
4085.48 2324
4086.08 2284
4086.68 2195
4087.29 2187
4087.89 2214
4088.49 2287
4089.09 2340
4089.70 2310
4090.30 2265
4090.90 2262
4091.51 2295
4092.11 2285
4092.71 2139
4093.32 2183
4093.92 2276
4094.52 2194
4095.13 2138
4095.73 2169
4096.34 2248
4096.94 2314
4097.54 2105
4098.15 2177
4098.75 2196
4099.35 2144
4099.96 2047
4100.56 2076
4101.17 2061
4101.77 2067
4102.37 2047
4102.98 2202
4103.58 2103
4104.19 2199
4104.79 2103
4105.39 2064
4106.00 2071
4106.60 2051
4107.21 2009
4107.81 2076
4108.42 2119
4109.02 2014
4109.63 2052
4110.23 2038
4110.84 2078
4111.44 2011
4112.04 2194
4112.65 2188
4113.25 2177
4113.86 2155
4114.46 2113
4115.07 2183
4115.67 2278
4116.28 2274
4116.88 2216
4117.49 2270
4118.09 2228
4118.70 2171
4119.31 2368
4119.91 2340
4120.52 2364
4121.12 2336
4121.73 2313
4122.33 2347
4122.94 2214
4123.54 2211
4124.15 2125
4124.76 2297
4125.36 2332
4125.97 2322
4126.57 2166
4127.18 2170
4127.78 2173
4128.39 2206
4129.00 2156
4129.60 2137
4130.21 2237
4130.81 2243
4131.42 2036
4132.03 2148
4132.63 2159
4133.24 2162
4133.85 2121
4134.45 2232
4135.06 2380
4135.67 2243
4136.27 2385
4136.88 2453
4137.49 2398
4138.09 2480
4138.70 2547
4139.31 2699
4139.91 2692
4140.52 2597
4141.13 2759
4141.73 2617
4142.34 2542
4142.95 2560
4143.55 2596
4144.16 2463
4144.77 2414
4145.38 2215
4145.98 2322
4146.59 2210
4147.20 2235
4147.81 2171
4148.41 2128
4149.02 2057
4149.63 2040
4150.24 2047
4150.84 2259
4151.45 2126
4152.06 2020
4152.67 1950
4153.27 1978
4153.88 2142
4154.49 2077
4155.10 2038
4155.71 2045
4156.31 1985
4156.92 2181
4157.53 2143
4158.14 2123
4158.75 2121
4159.35 2114
4159.96 2164
4160.57 2173
4161.18 2182
4161.79 2178
4162.40 2134
4163.00 2555
4163.61 2387
4164.22 2394
4164.83 2483
4165.44 2529
4166.05 2417
4166.66 2573
4167.27 2435
4167.87 2428
4168.48 2326
4169.09 2394
4169.70 2245
4170.31 2263
4170.92 2297
4171.53 2272
4172.14 2155
4172.75 2221
4173.36 2190
4173.97 2484
4174.58 2292
4175.18 2283
4175.79 2474
4176.40 2616
4177.01 2601
4177.62 2569
4178.23 2630
4178.84 2639
4179.45 2630
4180.06 2524
4180.67 2470
4181.28 2498
4181.89 2320
4182.50 2276
4183.11 2312
4183.72 2206
4184.33 2110
4184.94 2123
4185.55 2254
4186.16 2170
4186.77 2049
4187.38 2088
4187.99 2151
4188.60 2244
4189.21 2215
4189.82 2218
4190.43 2289
4191.04 2411
4191.66 2493
4192.27 2629
4192.88 2694
4193.49 2770
4194.10 2819
4194.71 2840
4195.32 2978
4195.93 2943
4196.54 2900
4197.15 2947
4197.76 2784
4198.38 2720
4198.99 2726
4199.60 2671
4200.21 2626
4200.82 2661
4201.43 2454
4202.04 2417
4202.65 2422
4203.27 2289
4203.88 2221
4204.49 2299
4205.10 2341
4205.71 2326
4206.32 2456
4206.94 2418
4207.55 2364
4208.16 2330
4208.77 2301
4209.38 2276
4209.99 2392
4210.61 2431
4211.22 2385
4211.83 2450
4212.44 2443
4213.06 2428
4213.67 2482
4214.28 2436
4214.89 2537
4215.50 2541
4216.12 2606
4216.73 2675
4217.34 2697
4217.95 2705
4218.57 2748
4219.18 2856
4219.79 3294
4220.40 3303
4221.02 3641
4221.63 3685
4222.24 3763
4222.86 3871
4223.47 4096
4224.08 4150
4224.69 4116
4225.31 4091
4225.92 4119
4226.53 4104
4227.15 3920
4227.76 3969
4228.37 4068
4228.99 4220
4229.60 4055
4230.21 4064
4230.83 4170
4231.44 3963
4232.05 3927
4232.67 4067
4233.28 4065
4233.90 4338
4234.51 4578
4235.12 4660
4235.74 4707
4236.35 4767
4236.96 4838
4237.58 4267
4238.19 4360
4238.81 4194
4239.42 3727
4240.03 3503
4240.65 3233
4241.26 3041
4241.88 2901
4242.49 2893
4243.11 2889
4243.72 2776
4244.33 2866
4244.95 2831
4245.56 2857
4246.18 2945
4246.79 2784
4247.41 3101
4248.02 3119
4248.64 3035
4249.25 3062
4249.87 2975
4250.48 3012
4251.10 2916
4251.71 2928
4252.33 2802
4252.94 2735
4253.56 2664
4254.17 2679
4254.79 2707
4255.40 2641
4256.02 2672
4256.63 2672
4257.25 2714
4257.86 2799
4258.48 2679
4259.09 2518
4259.71 2675
4260.33 2721
4260.94 2708
4261.56 2667
4262.17 2547
4262.79 2576
4263.40 2674
4264.02 2636
4264.64 2520
4265.25 2616
4265.87 2644
4266.48 2822
4267.10 2721
4267.72 2685
4268.33 2579
4268.95 2657
4269.57 2760
4270.18 2716
4270.80 2608
4271.41 2503
4272.03 2583
4272.65 2555
4273.26 2437
4273.88 2591
4274.50 2629
4275.11 2668
4275.73 2693
4276.35 2582
4276.96 2509
4277.58 2633
4278.20 2724
4278.81 2492
4279.43 2580
4280.05 2580
4280.67 2519
4281.28 2307
4281.90 2184
4282.52 2237
4283.13 2283
4283.75 2346
4284.37 2295
4284.99 2223
4285.60 2266
4286.22 2401
4286.84 2451
4287.46 2384
4288.07 2327
4288.69 2216
4289.31 2296
4289.93 2273
4290.55 2376
4291.16 2177
4291.78 2313
4292.40 2312
4293.02 2282
4293.63 2270
4294.25 2268
4294.87 2356
4295.49 2259
4296.11 2149
4296.73 2193
4297.34 2075
4297.96 2148
4298.58 2194
4299.20 2279
4299.82 2182
4300.44 2264
4301.05 2053
4301.67 2052
4302.29 2252
4302.91 2192
4303.53 2066
4304.15 2178
4304.77 2245
4305.39 2307
4306.00 2201
4306.62 2125
4307.24 2210
4307.86 2263
4308.48 2317
4309.10 2317
4309.72 2247
4310.34 2163
4310.96 2133
4311.58 2266
4312.20 2205
4312.82 2033
4313.43 2228
4314.05 2287
4314.67 2278
4315.29 2322
4315.91 2302
4316.53 2358
4317.15 2351
4317.77 2441
4318.39 2451
4319.01 2433
4319.63 2505
4320.25 2491
4320.87 2504
4321.49 2591
4322.11 2654
4322.73 2664
4323.35 2818
4323.97 2864
4324.59 3030
4325.21 3052
4325.83 3136
4326.45 3040
4327.07 2926
4327.69 2831
4328.31 2811
4328.94 2708
4329.56 2627
4330.18 2542
4330.80 2444
4331.42 2599
4332.04 2482
4332.66 2491
4333.28 2462
4333.90 2573
4334.52 2623
4335.14 2740
4335.76 2911
4336.39 3156
4337.01 3435
4337.63 3709
4338.25 3981
4338.87 3931
4339.49 3902
4340.11 3740
4340.73 3769
4341.36 3394
4341.98 3411
4342.60 3271
4343.22 3335
4343.84 3285
4344.46 3656
4345.08 3814
4345.71 3927
4346.33 4172
4346.95 4444
4347.57 4664
4348.19 4921
4348.82 4598
4349.44 4460
4350.06 4385
4350.68 4115
4351.30 3721
4351.93 3289
4352.55 3135
4353.17 2926
4353.79 2820
4354.42 2674
4355.04 2619
4355.66 2799
4356.28 2743
4356.91 2567
4357.53 2653
4358.15 2653
4358.77 2633
4359.40 2704
4360.02 2618
4360.64 2676
4361.26 2729
4361.89 2708
4362.51 2637
4363.13 2637
4363.76 2732
4364.38 2584
4365.00 2576
4365.63 2673
4366.25 2751
4366.87 2646
4367.50 2547
4368.12 2513
4368.74 2526
4369.37 2479
4369.99 2500
4370.61 2513
4371.24 2436
4371.86 2371
4372.48 2301
4373.11 2365
4373.73 2374
4374.36 2193
4374.98 2299
4375.60 2409
4376.23 2324
4376.85 2485
4377.48 2545
4378.10 2497
4378.72 2537
4379.35 2592
4379.97 2677
4380.60 2606
4381.22 2606
4381.84 2681
4382.47 2583
4383.09 2587
4383.72 2548
4384.34 2361
4384.97 2361
4385.59 2179
4386.22 2302
4386.84 2263
4387.47 2312
4388.09 2345
4388.72 2370
4389.34 2277
4389.96 2185
4390.59 2193
4391.21 2313
4391.84 2284
4392.47 2391
4393.09 2394
4393.72 2310
4394.34 2345
4394.97 2392
4395.59 2452
4396.22 2402
4396.84 2348
4397.47 2326
4398.09 2448
4398.72 2275
4399.34 2329
4399.97 2370
4400.60 2239
4401.22 2250
4401.85 2273
4402.47 2309
4403.10 2309
4403.72 2345
4404.35 2385
4404.98 2382
4405.60 2379
4406.23 2232
4406.85 2325
4407.48 2270
4408.11 2348
4408.73 2444
4409.36 2412
4409.99 2263
4410.61 2308
4411.24 2301
4411.87 2266
4412.49 2276
4413.12 2299
4413.74 2195
4414.37 2200
4415.00 2248
4415.62 2166
4416.25 2138
4416.88 2237
4417.51 2079
4418.13 2171
4418.76 2153
4419.39 2178
4420.01 2099
4420.64 2069
4421.27 2012
4421.89 2108
4422.52 2043
4423.15 2024
4423.78 2020
4424.40 2030
4425.03 2071
4425.66 1985
4426.29 2071
4426.91 1962
4427.54 1940
4428.17 2035
4428.80 1856
4429.42 1959
4430.05 1990
4430.68 2001
4431.31 1891
4431.94 1920
4432.56 1943
4433.19 1953
4433.82 2012
4434.45 2004
4435.08 2080
4435.70 2022
4436.33 1969
4436.96 2109
4437.59 2092
4438.22 2183
4438.85 2184
4439.47 2212
4440.10 2051
4440.73 2111
4441.36 2103
4441.99 2051
4442.62 2011
4443.25 1976
4443.87 2031
4444.50 2040
4445.13 2085
4445.76 2103
4446.39 2190
4447.02 2210
4447.65 2422
4448.28 2323
4448.91 2410
4449.54 2354
4450.16 2329
4450.79 2412
4451.42 2252
4452.05 2142
4452.68 2147
4453.31 2160
4453.94 2334
4454.57 2298
4455.20 2325
4455.83 2365
4456.46 2276
4457.09 2352
4457.72 2251
4458.35 2160
4458.98 2280
4459.61 2400
4460.24 2102
4460.87 2152
4461.50 2133
4462.13 2081
4462.76 1920
4463.39 1948
4464.02 1826
4464.65 1824
4465.28 1942
4465.91 2133
4466.54 1947
4467.17 1946
4467.80 2083
4468.43 2012
4469.06 1985
4469.69 1955
4470.32 1989
4470.95 1878
4471.58 1910
4472.21 1863
4472.85 1975
4473.48 2003
4474.11 1844
4474.74 1853
4475.37 1887
4476.00 1851
4476.63 1915
4477.26 1986
4477.89 1973
4478.52 2024
4479.16 1939
4479.79 1995
4480.42 2069
4481.05 2262
4481.68 2197
4482.31 2094
4482.94 2208
4483.58 2068
4484.21 2013
4484.84 2123
4485.47 1986
4486.10 1978
4486.73 2093
4487.37 2098
4488.00 2221
4488.63 2149
4489.26 2203
4489.89 2216
4490.53 2161
4491.16 2018
4491.79 2077
4492.42 2185
4493.05 1943
4493.69 1977
4494.32 2080
4494.95 2123
4495.58 2128
4496.22 2031
4496.85 2099
4497.48 2158
4498.11 2131
4498.75 2276
4499.38 2248
4500.01 2300
4500.64 2321
4501.28 2540
4501.91 2736
4502.54 2518
4503.18 2475
4503.81 2477
4504.44 2328
4505.07 2381
4505.71 2363
4506.34 2271
4506.97 2242
4507.61 2165
4508.24 2295
4508.87 2344
4509.51 2290
4510.14 2261
4510.77 2312
4511.41 2219
4512.04 2290
4512.68 2311
4513.31 2388
4513.94 2280
4514.58 2051
4515.21 2129
4515.84 2251
4516.48 2233
4517.11 2054
4517.75 2059
4518.38 2212
4519.01 2216
4519.65 2010
4520.28 1997
4520.92 2070
4521.55 2168
4522.18 2120
4522.82 2119
4523.45 2124
4524.09 2020
4524.72 2030
4525.36 2136
4525.99 2221
4526.63 2318
4527.26 2478
4527.90 2446
4528.53 2618
4529.16 2834
4529.80 3088
4530.43 3334
4531.07 3464
4531.70 3730
4532.34 3952
4532.97 3969
4533.61 3833
4534.24 3939
4534.88 3779
4535.51 3430
4536.15 3045
4536.79 2910
4537.42 2672
4538.06 2464
4538.69 2280
4539.33 2139
4539.96 2172
4540.60 2096
4541.23 2016
4541.87 2062
4542.50 2056
4543.14 2067
4543.78 2036
4544.41 2069
4545.05 2138
4545.68 1980
4546.32 2072
4546.96 1976
4547.59 2033
4548.23 2084
4548.86 2173
4549.50 2243
4550.14 2167
4550.77 2215
4551.41 2235
4552.05 2175
4552.68 2158
4553.32 2036
4553.96 2003
4554.59 2026
4555.23 2023
4555.86 2163
4556.50 2016
4557.14 2060
4557.78 2016
4558.41 2026
4559.05 1991
4559.69 2048
4560.32 1898
4560.96 1947
4561.60 1929
4562.23 1994
4562.87 2003
4563.51 1965
4564.15 1967
4564.78 2025
4565.42 2123
4566.06 2082
4566.69 1908
4567.33 1987
4567.97 2115
4568.61 2109
4569.24 2097
4569.88 2055
4570.52 2132
4571.16 2136
4571.80 2048
4572.43 2008
4573.07 2071
4573.71 2060
4574.35 2144
4574.98 2031
4575.62 1985
4576.26 2099
4576.90 2061
4577.54 2029
4578.18 2014
4578.81 2094
4579.45 2015
4580.09 2124
4580.73 2173
4581.37 2056
4582.01 2039
4582.64 2125
4583.28 2208
4583.92 2283
4584.56 2194
4585.20 2230
4585.84 2168
4586.48 2224
4587.11 2117
4587.75 2154
4588.39 2263
4589.03 2378
4589.67 2654
4590.31 2689
4590.95 2658
4591.59 2944
4592.23 2976
4592.87 3020
4593.51 3176
4594.14 2985
4594.78 2960
4595.42 2785
4596.06 2712
4596.70 2570
4597.34 2382
4597.98 2361
4598.62 2214
4599.26 2385
4599.90 2322
4600.54 2560
4601.18 2519
4601.82 2530
4602.46 2645
4603.10 2521
4603.74 2698
4604.38 2723
4605.02 2727
4605.66 2792
4606.30 2959
4606.94 2783
4607.58 2653
4608.22 2660
4608.86 2630
4609.50 2633
4610.14 2499
4610.78 2496
4611.42 2529
4612.06 2305
4612.70 2276
4613.34 2345
4613.99 2213
4614.63 2112
4615.27 2208
4615.91 2186
4616.55 2158
4617.19 2212
4617.83 2089
4618.47 2224
4619.11 2092
4619.75 2085
4620.39 2084
4621.04 2229
4621.68 2132
4622.32 2111
4622.96 1965
4623.60 2112
4624.24 2088
4624.88 2092
4625.53 2151
4626.17 2060
4626.81 1895
4627.45 2027
4628.09 2064
4628.73 2086
4629.38 2101
4630.02 2040
4630.66 2050
4631.30 2048
4631.94 2189
4632.58 2151
4633.23 2049
4633.87 2232
4634.51 2238
4635.15 2267
4635.80 2342
4636.44 2264
4637.08 2216
4637.72 2117
4638.36 2185
4639.01 2335
4639.65 2329
4640.29 2301
4640.93 2331
4641.58 2205
4642.22 2403
4642.86 2440
4643.51 2356
4644.15 2282
4644.79 2231
4645.43 2234
4646.08 2249
4646.72 2157
4647.36 2149
4648.01 2087
4648.65 2156
4649.29 2202
4649.94 2273
4650.58 2169
4651.22 2261
4651.87 2409
4652.51 2409
4653.15 2436
4653.80 2497
4654.44 2446
4655.08 2376
4655.73 2329
4656.37 2314
4657.01 2315
4657.66 2214
4658.30 2077
4658.94 2186
4659.59 2177
4660.23 2152
4660.88 2197
4661.52 2233
4662.16 2292
4662.81 2191
4663.45 2227
4664.10 2180
4664.74 2228
4665.39 2131
4666.03 2021
4666.67 1999
4667.32 1957
4667.96 2018
4668.61 1919
4669.25 1887
4669.90 1994
4670.54 2052
4671.19 2060
4671.83 2064
4672.47 1880
4673.12 1946
4673.76 2066
4674.41 1898
4675.05 1989
4675.70 2025
4676.34 1950
4676.99 2046
4677.63 2106
4678.28 1949
4678.92 1965
4679.57 1888
4680.22 1993
4680.86 2000
4681.51 1977
4682.15 2086
4682.80 1983
4683.44 1972
4684.09 2086
4684.73 2141
4685.38 2091
4686.03 2033
4686.67 1978
4687.32 2045
4687.96 1974
4688.61 1993
4689.25 1934
4689.90 1945
4690.55 2056
4691.19 1971
4691.84 2009
4692.48 2100
4693.13 1944
4693.78 1991
4694.42 2131
4695.07 2227
4695.72 2170
4696.36 2123
4697.01 2170
4697.65 2144
4698.30 2190
4698.95 2258
4699.59 2355
4700.24 2405
4700.89 2371
4701.53 2246
4702.18 2314
4702.83 2254
4703.48 2211
4704.12 2227
4704.77 2171
4705.42 1999
4706.06 2005
4706.71 2098
4707.36 2167
4708.00 2098
4708.65 2139
4709.30 2166
4709.95 2142
4710.59 2056
4711.24 2011
4711.89 2117
4712.54 2249
4713.18 2224
4713.83 2028
4714.48 2078
4715.13 2010
4715.77 1987
4716.42 2052
4717.07 1975
4717.72 1998
4718.37 2028
4719.01 1990
4719.66 2149
4720.31 2255
4720.96 2200
4721.61 2193
4722.25 2148
4722.90 2195
4723.55 2168
4724.20 2218
4724.85 2236
4725.50 2235
4726.14 2236
4726.79 2405
4727.44 2204
4728.09 2239
4728.74 2293
4729.39 2179
4730.04 2155
4730.68 2133
4731.33 2056
4731.98 1954
4732.63 2009
4733.28 1989
4733.93 2023
4734.58 1955
4735.23 1894
4735.88 1915
4736.53 1976
4737.17 1916
4737.82 1925
4738.47 1907
4739.12 2092
4739.77 2087
4740.42 2036
4741.07 2100
4741.72 2162
4742.37 2154
4743.02 2204
4743.67 2129
4744.32 2078
4744.97 2143
4745.62 2141
4746.27 2202
4746.92 2103
4747.57 2160
4748.22 2201
4748.87 2094
4749.52 2341
4750.17 2210
4750.82 2284
4751.47 2268
4752.12 2281
4752.77 2396
4753.42 2421
4754.07 2320
4754.72 2396
4755.37 2413
4756.02 2380
4756.67 2372
4757.32 2222
4757.97 2273
4758.62 2305
4759.27 2198
4759.93 2132
4760.58 2132
4761.23 2180
4761.88 2203
4762.53 2125
4763.18 2205
4763.83 2288
4764.48 2375
4765.13 2464
4765.78 2576
4766.44 2650
4767.09 2783
4767.74 2887
4768.39 2734
4769.04 2774
4769.69 2776
4770.34 2520
4770.99 2473
4771.65 2330
4772.30 2412
4772.95 2260
4773.60 2247
4774.25 2201
4774.91 2103
4775.56 2100
4776.21 2104
4776.86 2010
4777.51 2206
4778.16 2140
4778.82 2120
4779.47 2375
4780.12 2477
4780.77 2423
4781.43 2291
4782.08 2382
4782.73 2399
4783.38 2320
4784.03 2300
4784.69 2090
4785.34 2110
4785.99 2159
4786.64 2218
4787.30 2117
4787.95 2103
4788.60 2103
4789.26 2171
4789.91 2184
4790.56 2097
4791.21 2103
4791.87 1978
4792.52 2065
4793.17 2090
4793.83 2088
4794.48 2142
4795.13 1996
4795.79 2081
4796.44 2044
4797.09 2063
4797.75 2106
4798.40 2098
4799.05 1969
4799.71 1910
4800.36 2073
4801.01 2160
4801.67 2284
4802.32 2231
4802.97 2259
4803.63 2125
4804.28 2142
4804.94 2151
4805.59 2172
4806.24 2208
4806.90 2161
4807.55 2247
4808.21 2222
4808.86 2129
4809.51 2025
4810.17 2159
4810.82 2253
4811.48 2214
4812.13 2156
4812.79 2096
4813.44 2162
4814.09 2217
4814.75 2108
4815.40 2212
4816.06 2280
4816.71 2264
4817.37 2226
4818.02 2140
4818.68 2188
4819.33 2308
4819.99 2340
4820.64 2403
4821.30 2508
4821.95 2512
4822.61 2609
4823.26 2697
4823.92 2705
4824.57 2768
4825.23 2869
4825.88 2748
4826.54 2947
4827.19 2875
4827.85 2892
4828.50 2742
4829.16 2722
4829.81 2673
4830.47 2585
4831.13 2737
4831.78 2727
4832.44 2816
4833.09 3010
4833.75 2986
4834.40 3087
4835.06 3301
4835.72 3302
4836.37 3630
4837.03 3736
4837.68 3936
4838.34 3968
4839.00 4107
4839.65 4285
4840.31 3922
4840.97 3694
4841.62 3686
4842.28 3611
4842.93 3397
4843.59 3150
4844.25 3065
4844.90 3015
4845.56 2877
4846.22 2989
4846.87 3035
4847.53 3158
4848.19 3153
4848.84 3146
4849.50 3134
4850.16 3265
4850.82 3234
4851.47 3151
4852.13 3258
4852.79 3214
4853.44 3223
4854.10 3231
4854.76 3296
4855.42 3419
4856.07 3636
4856.73 3840
4857.39 3980
4858.04 4171
4858.70 4264
4859.36 4409
4860.02 4286
4860.67 4240
4861.33 4176
4861.99 4141
4862.65 3779
4863.31 3619
4863.96 3712
4864.62 3854
4865.28 3775
4865.94 3760
4866.60 3741
4867.25 3918
4867.91 4117
4868.57 4161
4869.23 4129
4869.89 3974
4870.54 3756
4871.20 3604
4871.86 3519
4872.52 3401
4873.18 3381
4873.84 3359
4874.50 3320
4875.15 3206
4875.81 3269
4876.47 3325
4877.13 3232
4877.79 3232
4878.45 3385
4879.11 3355
4879.77 3270
4880.42 3380
4881.08 3388
4881.74 3032
4882.40 2962
4883.06 2993
4883.72 3034
4884.38 2811
4885.04 2948
4885.70 2890
4886.36 2699
4887.02 2814
4887.68 2902
4888.34 2875
4889.00 2977
4889.65 2823
4890.31 2981
4890.97 3012
4891.63 3064
4892.29 3119
4892.95 3066
4893.61 3043
4894.27 2948
4894.93 2916
4895.59 2755
4896.25 2640
4896.91 2817
4897.57 2763
4898.23 2746
4898.89 2935
4899.55 3018
4900.21 2957
4900.87 2799
4901.54 2934
4902.20 2860
4902.86 2840
4903.52 2845
4904.18 2747
4904.84 2432
4905.50 2444
4906.16 2563
4906.82 2462
4907.48 2543
4908.14 2434
4908.80 2332
4909.46 2376
4910.12 2344
4910.79 2315
4911.45 2297
4912.11 2405
4912.77 2338
4913.43 2301
4914.09 2388
4914.75 2274
4915.41 2229
4916.07 2114
4916.74 2271
4917.40 2243
4918.06 2017
4918.72 2065
4919.38 2203
4920.04 2241
4920.71 2113
4921.37 2050
4922.03 2072
4922.69 2114
4923.35 2219
4924.01 2252
4924.68 2249
4925.34 2187
4926.00 2112
4926.66 2063
4927.33 2196
4927.99 2265
4928.65 2190
4929.31 2172
4929.97 2207
4930.64 2257
4931.30 2311
4931.96 2268
4932.62 2291
4933.29 2244
4933.95 2356
4934.61 2207
4935.27 2087
4935.94 2121
4936.60 2188
4937.26 2246
4937.93 2174
4938.59 2140
4939.25 2235
4939.91 2121
4940.58 2128
4941.24 2225
4941.90 2171
4942.57 2038
4943.23 2021
4943.89 2220
4944.56 2149
4945.22 2178
4945.88 2240
4946.55 2238
4947.21 2206
4947.87 1974
4948.54 1922
4949.20 1977
4949.86 1988
4950.53 2023
4951.19 2008
4951.86 1971
4952.52 2131
4953.18 1996
4953.85 1930
4954.51 1908
4955.17 1871
4955.84 1902
4956.50 1987
4957.17 1862
4957.83 1841
4958.50 1830
4959.16 1974
4959.82 2050
4960.49 2109
4961.15 2150
4961.82 2167
4962.48 2240
4963.15 2341
4963.81 2399
4964.48 2458
4965.14 2366
4965.81 2463
4966.47 2207
4967.13 2208
4967.80 2342
4968.46 2302
4969.13 2222
4969.79 2092
4970.46 2140
4971.12 2155
4971.79 2043
4972.45 2097
4973.12 2071
4973.79 2055
4974.45 2219
4975.12 2060
4975.78 2015
4976.45 2032
4977.11 1976
4977.78 2169
4978.44 2103
4979.11 2156
4979.77 2008
4980.44 1967
4981.11 2039
4981.77 2018
4982.44 2060
4983.10 2011
4983.77 2194
4984.44 2043
4985.10 2038
4985.77 2103
4986.43 2108
4987.10 2055
4987.77 1991
4988.43 1978
4989.10 2056
4989.76 2079
4990.43 1963
4991.10 2008
4991.76 2003
4992.43 1903
4993.10 1936
4993.76 2008
4994.43 2001
4995.10 1813
4995.76 1875
4996.43 1884
4997.10 1930
4997.76 1953
4998.43 1959
4999.10 1990
4999.76 2018
5000.43 1910
5001.10 1883
5001.77 1931
5002.43 1988
5003.10 2035
5003.77 2021
5004.43 2030
5005.10 2012
5005.77 2062
5006.44 2154
5007.10 2278
5007.77 2157
5008.44 2078
5009.11 2201
5009.77 2177
5010.44 2207
5011.11 2139
5011.78 2024
5012.45 2190
5013.11 2236
5013.78 2167
5014.45 2139
5015.12 2110
5015.79 2169
5016.45 2165
5017.12 2178
5017.79 2313
5018.46 2487
5019.13 2701
5019.80 2778
5020.46 3166
5021.13 3614
5021.80 3939
5022.47 4401
5023.14 4722
5023.81 4919
5024.47 4774
5025.14 4602
5025.81 4481
5026.48 4217
5027.15 3822
5027.82 3471
5028.49 3065
5029.16 2781
5029.83 2597
5030.49 2346
5031.16 2339
5031.83 2254
5032.50 2028
5033.17 2151
5033.84 2115
5034.51 1978
5035.18 1982
5035.85 2078
5036.52 1979
5037.19 2037
5037.86 1862
5038.53 1870
5039.20 1918
5039.87 1905
5040.54 1831
5041.21 1837
5041.88 1759
5042.54 1892
5043.21 1903
5043.88 1969
5044.55 1917
5045.22 2009
5045.89 2000
5046.56 2109
5047.24 2103
5047.91 2119
5048.58 2114
5049.25 2170
5049.92 2082
5050.59 2181
5051.26 2110
5051.93 1982
5052.60 1953
5053.27 2016
5053.94 2052
5054.61 1933
5055.28 1930
5055.95 1917
5056.62 1904
5057.29 1958
5057.96 1940
5058.63 1947
5059.31 2018
5059.98 2026
5060.65 2062
5061.32 2040
5061.99 2033
5062.66 1983
5063.33 1973
5064.00 2115
5064.67 2060
5065.35 1899
5066.02 1921
5066.69 2031
5067.36 1995
5068.03 1807
5068.70 1924
5069.38 1861
5070.05 1721
5070.72 1839
5071.39 1919
5072.06 1811
5072.73 1779
5073.41 1844
5074.08 1791
5074.75 1855
5075.42 1909
5076.09 1810
5076.77 1862
5077.44 1976
5078.11 2031
5078.78 1978
5079.45 1971
5080.13 2003
5080.80 2068
5081.47 2103
5082.14 2098
5082.82 2008
5083.49 2000
5084.16 1943
5084.83 2009
5085.51 2016
5086.18 2064
5086.85 2035
5087.53 2134
5088.20 2123
5088.87 2120
5089.54 2301
5090.22 2097
5090.89 2099
5091.56 2166
5092.24 2064
5092.91 2069
5093.58 2043
5094.26 2048
5094.93 1926
5095.60 1916
5096.28 1926
5096.95 1874
5097.62 1910
5098.30 1848
5098.97 1800
5099.64 1883
5100.32 1886
5100.99 1825
5101.67 1921
5102.34 1917
5103.01 2043
5103.69 1917
5104.36 2020
5105.04 2050
5105.71 2125
5106.38 2231
5107.06 2131
5107.73 2087
5108.41 1888
5109.08 1970
5109.75 1904
5110.43 1854
5111.10 1790
5111.78 1801
5112.45 1796
5113.13 1819
5113.80 1933
5114.48 1850
5115.15 1809
5115.83 1952
5116.50 1832
5117.17 1824
5117.85 2103
5118.52 2044
5119.20 2074
5119.87 2149
5120.55 2199
5121.22 2028
5121.90 1973
5122.57 2070
5123.25 1983
5123.93 1907
5124.60 1958
5125.28 2012
5125.95 1831
5126.63 1756
5127.30 1693
5127.98 1777
5128.65 1687
5129.33 1749
5130.00 1812
5130.68 1765
5131.36 1879
5132.03 1742
5132.71 1701
5133.38 1841
5134.06 1911
5134.73 1971
5135.41 1945
5136.09 2002
5136.76 1850
5137.44 1863
5138.12 1920
5138.79 1980
5139.47 1850
5140.14 1874
5140.82 1897
5141.50 1802
5142.17 1752
5142.85 1788
5143.53 1657
5144.20 1728
5144.88 1741
5145.56 1665
5146.23 1651
5146.91 1811
5147.59 1752
5148.26 1797
5148.94 1745
5149.62 1839
5150.29 1771
5150.97 1794
5151.65 1775
5152.33 1663
5153.00 1661
5153.68 1770
5154.36 1666
5155.03 1632
5155.71 1643
5156.39 1606
5157.07 1637
5157.74 1601
5158.42 1623
5159.10 1647
5159.78 1849
5160.45 1847
5161.13 1697
5161.81 1647
5162.49 1670
5163.17 1695
5163.84 1763
5164.52 1783
5165.20 1870
5165.88 1968
5166.55 2007
5167.23 1996
5167.91 2038
5168.59 2043
5169.27 1945
5169.95 1920
5170.62 1983
5171.30 1763
5171.98 1724
5172.66 1741
5173.34 1714
5174.02 1666
5174.69 1835
5175.37 1796
5176.05 1721
5176.73 1618
5177.41 1712
5178.09 1746
5178.77 1766
5179.45 1773
5180.13 1759
5180.80 1764
5181.48 2022
5182.16 1841
5182.84 1794
5183.52 1637
5184.20 1638
5184.88 1572
5185.56 1612
5186.24 1614
5186.92 1603
5187.60 1650
5188.28 1573
5188.96 1486
5189.64 1610
5190.31 1716
5190.99 1666
5191.67 1619
5192.35 1582
5193.03 1594
5193.71 1620
5194.39 1660
5195.07 1750
5195.75 1588
5196.43 1597
5197.11 1533
5197.79 1655
5198.47 1649
5199.15 1686
5199.83 1742
5200.51 1693
5201.19 1747
5201.87 1750
5202.56 1704
5203.24 1786
5203.92 1742
5204.60 1739
5205.28 1737
5205.96 1753
5206.64 1815
5207.32 1902
5208.00 2055
5208.68 1973
5209.36 1896
5210.04 1872
5210.72 2088
5211.40 2024
5212.09 1980
5212.77 2073
5213.45 2019
5214.13 1712
5214.81 1749
5215.49 1866
5216.17 1949
5216.85 1868
5217.54 1832
5218.22 1810
5218.90 1785
5219.58 1688
5220.26 1687
5220.94 1706
5221.62 1783
5222.31 1766
5222.99 1795
5223.67 1755
5224.35 1863
5225.03 1870
5225.72 1793
5226.40 1733
5227.08 1815
5227.76 1760
5228.44 1766
5229.13 1778
5229.81 1760
5230.49 1694
5231.17 1734
5231.86 1758
5232.54 1739
5233.22 1771
5233.90 1799
5234.58 1814
5235.27 1771
5235.95 1768
5236.63 1920
5237.32 1794
5238.00 1743
5238.68 1839
5239.36 1915
5240.05 1900
5240.73 1936
5241.41 1921
5242.10 1809
5242.78 1828
5243.46 1767
5244.14 1764
5244.83 1828
5245.51 1877
5246.19 1925
5246.88 1887
5247.56 1971
5248.24 1965
5248.93 1908
5249.61 1900
5250.29 1934
5250.98 2027
5251.66 1894
5252.35 1878
5253.03 1862
5253.71 1827
5254.40 1860
5255.08 1774
5255.76 1726
5256.45 1624
5257.13 1577
5257.82 1654
5258.50 1696
5259.18 1630
5259.87 1617
5260.55 1748
5261.24 1837
5261.92 1905
5262.61 1745
5263.29 1822
5263.97 1823
5264.66 1821
5265.34 1820
5266.03 1902
5266.71 1889
5267.40 1883
5268.08 1845
5268.77 1827
5269.45 1881
5270.14 1836
5270.82 1862
5271.51 1667
5272.19 1745
5272.88 1696
5273.56 1813
5274.25 1815
5274.93 1824
5275.62 1822
5276.30 1737
5276.99 1683
5277.67 1731
5278.36 1818
5279.04 1959
5279.73 1884
5280.41 2058
5281.10 2046
5281.79 1962
5282.47 2084
5283.16 2257
5283.84 2195
5284.53 2111
5285.21 2106
5285.90 2128
5286.59 1924
5287.27 1866
5287.96 1943
5288.64 1944
5289.33 1753
5290.02 1785
5290.70 1835
5291.39 1824
5292.07 1692
5292.76 1729
5293.45 1818
5294.13 1849
5294.82 1867
5295.51 1890
5296.19 1767
5296.88 1865
5297.57 1953
5298.25 1867
5298.94 1839
5299.63 1860
5300.31 1807
5301.00 1884
5301.69 1928
5302.37 1826
5303.06 1975
5303.75 1977
5304.43 1894
5305.12 1869
5305.81 1930
5306.50 1858
5307.18 1909
5307.87 1892
5308.56 1816
5309.25 1752
5309.93 1913
5310.62 1938
5311.31 2012
5312.00 1862
5312.68 1978
5313.37 1995
5314.06 1903
5314.75 1952
5315.43 1941
5316.12 1892
5316.81 1846
5317.50 1876
5318.18 1916
5318.87 1956
5319.56 2037
5320.25 2208
5320.94 2203
5321.63 2247
5322.31 2154
5323.00 2074
5323.69 2116
5324.38 2173
5325.07 1976
5325.76 1873
5326.44 1881
5327.13 1868
5327.82 1923
5328.51 1853
5329.20 1879
5329.89 1937
5330.58 1975
5331.26 1918
5331.95 1920
5332.64 1971
5333.33 2020
5334.02 1948
5334.71 1959
5335.40 2018
5336.09 2005
5336.78 2004
5337.47 1871
5338.15 1935
5338.84 1873
5339.53 1941
5340.22 2021
5340.91 2152
5341.60 2180
5342.29 2344
5342.98 2414
5343.67 2446
5344.36 2282
5345.05 2242
5345.74 2431
5346.43 2268
5347.12 2325
5347.81 2415
5348.50 2525
5349.19 2592
5349.88 2718
5350.57 2885
5351.26 3087
5351.95 3130
5352.64 3164
5353.33 3192
5354.02 3001
5354.71 2860
5355.40 2791
5356.09 2563
5356.78 2357
5357.47 2222
5358.16 2090
5358.85 1938
5359.54 1864
5360.23 1872
5360.92 1805
5361.62 1913
5362.31 1854
5363.00 1882
5363.69 1881
5364.38 1890
5365.07 1884
5365.76 1812
5366.45 1807
5367.14 1767
5367.83 1673
5368.53 1653
5369.22 1749
5369.91 1726
5370.60 1632
5371.29 1665
5371.98 1706
5372.67 1669
5373.36 1642
5374.06 1793
5374.75 1802
5375.44 1776
5376.13 1751
5376.82 1669
5377.51 1681
5378.21 1811
5378.90 1856
5379.59 1808
5380.28 1718
5380.97 1756
5381.67 1692
5382.36 1705
5383.05 1698
5383.74 1646
5384.44 1655
5385.13 1670
5385.82 1717
5386.51 1659
5387.20 1669
5387.90 1791
5388.59 1750
5389.28 1794
5389.97 1822
5390.67 1785
5391.36 1903
5392.05 1853
5392.75 1796
5393.44 1782
5394.13 1831
5394.82 1951
5395.52 1886
5396.21 1693
5396.90 1727
5397.60 1708
5398.29 1720
5398.98 1606
5399.68 1534
5400.37 1565
5401.06 1666
5401.76 1682
5402.45 1514
5403.14 1596
5403.84 1734
5404.53 1683
5405.22 1725
5405.92 1750
5406.61 1720
5407.30 1689
5408.00 1692
5408.69 1718
5409.39 1774
5410.08 1795
5410.77 1914
5411.47 1810
5412.16 1671
5412.85 1694
5413.55 1691
5414.24 1779
5414.94 1731
5415.63 1816
5416.33 1823
5417.02 1657
5417.71 1726
5418.41 1771
5419.10 1720
5419.80 1923
5420.49 1971
5421.19 1846
5421.88 1725
5422.58 1794
5423.27 1793
5423.97 1892
5424.66 1858
5425.36 1864
5426.05 1835
5426.75 1798
5427.44 1803
5428.14 1789
5428.83 1735
5429.53 1747
5430.22 1793
5430.92 1698
5431.61 1760
5432.31 1719
5433.00 1832
5433.70 1947
5434.39 1846
5435.09 1692
5435.78 1754
5436.48 2003
5437.17 1951
5437.87 1955
5438.57 2042
5439.26 1890
5439.96 1918
5440.65 1828
5441.35 1839
5442.05 1875
5442.74 1990
5443.44 1989
5444.13 1929
5444.83 2093
5445.53 2089
5446.22 2117
5446.92 2267
5447.61 2334
5448.31 2285
5449.01 2345
5449.70 2463
5450.40 2534
5451.10 2490
5451.79 2434
5452.49 2367
5453.19 2305
5453.88 2137
5454.58 2170
5455.28 2162
5455.97 2011
5456.67 1922
5457.37 1931
5458.06 1973
5458.76 1989
5459.46 2004
5460.16 2046
5460.85 2062
5461.55 2068
5462.25 2100
5462.94 2108
5463.64 2333
5464.34 2309
5465.04 2332
5465.73 2342
5466.43 2377
5467.13 2384
5467.83 2315
5468.52 2291
5469.22 2145
5469.92 2099
5470.62 2210
5471.31 2125
5472.01 2181
5472.71 2344
5473.41 2465
5474.11 2470
5474.80 2445
5475.50 2410
5476.20 2345
5476.90 2377
5477.60 2519
5478.29 2545
5478.99 2750
5479.69 2994
5480.39 3158
5481.09 3093
5481.79 3263
5482.49 3294
5483.18 3295
5483.88 3059
5484.58 2920
5485.28 2707
5485.98 2696
5486.68 2613
5487.38 2668
5488.08 2507
5488.77 2549
5489.47 2548
5490.17 2602
5490.87 2634
5491.57 2662
5492.27 2818
5492.97 2701
5493.67 2641
5494.37 2889
5495.07 2899
5495.77 2937
5496.46 2870
5497.16 3153
5497.86 3323
5498.56 3528
5499.26 3634
5499.96 4007
5500.66 4417
5501.36 4882
5502.06 5349
5502.76 5272
5503.46 4979
5504.16 4752
5504.86 4296
5505.56 3951
5506.26 3538
5506.96 3181
5507.66 3088
5508.36 2952
5509.06 2958
5509.76 2988
5510.46 2891
5511.16 2947
5511.86 2773
5512.56 2890
5513.26 2954
5513.96 2904
5514.67 2817
5515.37 2739
5516.07 2838
5516.77 2840
5517.47 2806
5518.17 2624
5518.87 2657
5519.57 2838
5520.27 2599
5520.97 2722
5521.67 2739
5522.37 2708
5523.08 2703
5523.78 2681
5524.48 2534
5525.18 2408
5525.88 2383
5526.58 2258
5527.28 2114
5527.98 2175
5528.69 2218
5529.39 2213
5530.09 2228
5530.79 2246
5531.49 2208
5532.19 2353
5532.90 2309
5533.60 2392
5534.30 2379
5535.00 2225
5535.70 2320
5536.40 2163
5537.11 2107
5537.81 2139
5538.51 2050
5539.21 2078
5539.92 1991
5540.62 1995
5541.32 1960
5542.02 2025
5542.72 1937
5543.43 2059
5544.13 2110
5544.83 2140
5545.53 2094
5546.24 2045
5546.94 2102
5547.64 2211
5548.34 2197
5549.05 2119
5549.75 2136
5550.45 2125
5551.16 2043
5551.86 2001
5552.56 2009
5553.26 1868
5553.97 1791
5554.67 1903
5555.37 1828
5556.08 1806
5556.78 1831
5557.48 1790
5558.19 1824
5558.89 1825
5559.59 1882
5560.30 1865
5561.00 1851
5561.70 1914
5562.41 1793
5563.11 1824
5563.82 1829
5564.52 1839
5565.22 1728
5565.93 1822
5566.63 1891
5567.33 1930
5568.04 1870
5568.74 1851
5569.45 1883
5570.15 1762
5570.85 1817
5571.56 1834
5572.26 1854
5572.97 1908
5573.67 1798
5574.38 1909
5575.08 1878
5575.78 1945
5576.49 1839
5577.19 1824
5577.90 1829
5578.60 1955
5579.31 1879
5580.01 1821
5580.72 1809
5581.42 1811
5582.13 1827
5582.83 1916
5583.54 1762
5584.24 1636
5584.95 1704
5585.65 1761
5586.36 1762
5587.06 1709
5587.77 1692
5588.47 1709
5589.18 1713
5589.88 1694
5590.59 1691
5591.29 1728
5592.00 1697
5592.70 1527
5593.41 1505
5594.12 1541
5594.82 1657
5595.53 1682
5596.23 1602
5596.94 1693
5597.64 1741
5598.35 1706
5599.06 1570
5599.76 1555
5600.47 1607
5601.17 1756
5601.88 1675
5602.59 1630
5603.29 1641
5604.00 1652
5604.71 1619
5605.41 1579
5606.12 1643
5606.82 1600
5607.53 1624
5608.24 1538
5608.94 1565
5609.65 1687
5610.36 1640
5611.06 1677
5611.77 1662
5612.48 1557
5613.18 1532
5613.89 1592
5614.60 1620
5615.30 1628
5616.01 1608
5616.72 1679
5617.43 1579
5618.13 1547
5618.84 1623
5619.55 1634
5620.25 1568
5620.96 1511
5621.67 1484
5622.38 1509
5623.08 1454
5623.79 1648
5624.50 1538
5625.21 1577
5625.91 1601
5626.62 1651
5627.33 1654
5628.04 1725
5628.75 1819
5629.45 1656
5630.16 1616
5630.87 1625
5631.58 1579
5632.28 1607
5632.99 1606
5633.70 1679
5634.41 1587
5635.12 1635
5635.83 1639
5636.53 1575
5637.24 1554
5637.95 1679
5638.66 1626
5639.37 1671
5640.08 1734
5640.78 1780
5641.49 1763
5642.20 1685
5642.91 1713
5643.62 1830
5644.33 1780
5645.04 1851
5645.75 1774
5646.45 1686
5647.16 1651
5647.87 1738
5648.58 1765
5649.29 1717
5650.00 1693
5650.71 1673
5651.42 1793
5652.13 1663
5652.84 1673
5653.55 1599
5654.26 1690
5654.96 1632
5655.67 1743
5656.38 1605
5657.09 1674
5657.80 1767
5658.51 1857
5659.22 1924
5659.93 1918
5660.64 1931
5661.35 1971
5662.06 1883
5662.77 1847
5663.48 1787
5664.19 1705
5664.90 1737
5665.61 1608
5666.32 1600
5667.03 1662
5667.74 1760
5668.45 1918
5669.16 1852
5669.87 1882
5670.58 1968
5671.29 2062
5672.00 2018
5672.72 2002
5673.43 2059
5674.14 2044
5674.85 1887
5675.56 1944
5676.27 1898
5676.98 1842
5677.69 1795
5678.40 1671
5679.11 1619
5679.82 1698
5680.53 1727
5681.25 1818
5681.96 1779
5682.67 1797
5683.38 1807
5684.09 1723
5684.80 1726
5685.51 1657
5686.22 1785
5686.94 1749
5687.65 1723
5688.36 1750
5689.07 1695
5689.78 1711
5690.49 1697
5691.21 1648
5691.92 1607
5692.63 1608
5693.34 1627
5694.05 1659
5694.76 1554
5695.48 1472
5696.19 1528
5696.90 1631
5697.61 1536
5698.32 1556
5699.04 1654
5699.75 1651
5700.46 1498
5701.17 1431
5701.89 1570
5702.60 1510
5703.31 1685
5704.02 1606
5704.74 1606
5705.45 1634
5706.16 1530
5706.87 1524
5707.59 1547
5708.30 1539
5709.01 1509
5709.73 1571
5710.44 1623
5711.15 1622
5711.86 1595
5712.58 1670
5713.29 1588
5714.00 1544
5714.72 1520
5715.43 1574
5716.14 1514
5716.86 1543
5717.57 1532
5718.28 1479
5719.00 1543
5719.71 1628
5720.42 1693
5721.14 1618
5721.85 1599
5722.56 1652
5723.28 1649
5723.99 1511
5724.71 1647
5725.42 1671
5726.13 1629
5726.85 1610
5727.56 1742
5728.28 1814
5728.99 1939
5729.70 1863
5730.42 1931
5731.13 1956
5731.85 1765
5732.56 1786
5733.28 1721
5733.99 1744
5734.70 1696
5735.42 1678
5736.13 1782
5736.85 1749
5737.56 1759
5738.28 1735
5738.99 1712
5739.71 1742
5740.42 1582
5741.14 1687
5741.85 1674
5742.57 1701
5743.28 1579
5744.00 1732
5744.71 1734
5745.43 1618
5746.14 1625
5746.86 1673
5747.57 1690
5748.29 1558
5749.00 1597
5749.72 1685
5750.43 1666
5751.15 1609
5751.86 1598
5752.58 1702
5753.29 1732
5754.01 1907
5754.73 1941
5755.44 1908
5756.16 1966
5756.87 2025
5757.59 2037
5758.31 1962
5759.02 1806
5759.74 1766
5760.45 1809
5761.17 1818
5761.89 1753
5762.60 1743
5763.32 1820
5764.03 1700
5764.75 1698
5765.47 1794
5766.18 1749
5766.90 1655
5767.62 1825
5768.33 1854
5769.05 1797
5769.77 1720
5770.48 1823
5771.20 1771
5771.92 1825
5772.63 1836
5773.35 1801
5774.07 1783
5774.78 1816
5775.50 1857
5776.22 1891
5776.93 1846
5777.65 1861
5778.37 1879
5779.09 1906
5779.80 1845
5780.52 1782
5781.24 1929
5781.96 1922
5782.67 1819
5783.39 1965
5784.11 1855
5784.83 1935
5785.54 1900
5786.26 1930
5786.98 1883
5787.70 1905
5788.41 1908
5789.13 1989
5789.85 2038
5790.57 2067
5791.29 2086
5792.00 2317
5792.72 2278
5793.44 2378
5794.16 2425
5794.88 2536
5795.59 2447
5796.31 2516
5797.03 2723
5797.75 3010
5798.47 3452
5799.19 3971
5799.90 4790
5800.62 5317
5801.34 5902
5802.06 6198
5802.78 6067
5803.50 5574
5804.22 4990
5804.93 4518
5805.65 4018
5806.37 3487
5807.09 3132
5807.81 2874
5808.53 2675
5809.25 2483
5809.97 2410
5810.69 2552
5811.41 2556
5812.13 2652
5812.84 2688
5813.56 2531
5814.28 2566
5815.00 2639
5815.72 2785
5816.44 2882
5817.16 2873
5817.88 2809
5818.60 2576
5819.32 2740
5820.04 2768
5820.76 2680
5821.48 2626
5822.20 2568
5822.92 2597
5823.64 2333
5824.36 2217
5825.08 2361
5825.80 2274
5826.52 2129
5827.24 2322
5827.96 2150
5828.68 2155
5829.40 2269
5830.12 2255
5830.84 2380
5831.56 2515
5832.28 2435
5833.00 2510
5833.72 2592
5834.44 2496
5835.16 2415
5835.89 2455
5836.61 2220
5837.33 2238
5838.05 2117
5838.77 2086
5839.49 2121
5840.21 2125
5840.93 2175
5841.65 2080
5842.37 2123
5843.10 2119
5843.82 2124
5844.54 2070
5845.26 2007
5845.98 1952
5846.70 1957
5847.42 1991
5848.14 1975
5848.87 1987
5849.59 1993
5850.31 1993
5851.03 2024
5851.75 1961
5852.47 1913
5853.20 1819
5853.92 1853
5854.64 2017
5855.36 2004
5856.08 1964
5856.81 1893
5857.53 1950
5858.25 1964
5858.97 2019
5859.69 1905
5860.42 1904
5861.14 1950
5861.86 1963
5862.58 1897
5863.31 1838
5864.03 1864
5864.75 1859
5865.47 1850
5866.20 1803
5866.92 1842
5867.64 1849
5868.36 1849
5869.09 1900
5869.81 1854
5870.53 1976
5871.26 1864
5871.98 1996
5872.70 1955
5873.42 1893
5874.15 1926
5874.87 1961
5875.59 1942
5876.32 1870
5877.04 1884
5877.76 1899
5878.49 1949
5879.21 1818
5879.93 1808
5880.66 1850
5881.38 1874
5882.10 1958
5882.83 1861
5883.55 1884
5884.28 1967
5885.00 1806
5885.72 1999
5886.45 2055
5887.17 2056
5887.89 1983
5888.62 1823
5889.34 1841
5890.07 1741
5890.79 1876
5891.51 1799
5892.24 1775
5892.96 1804
5893.69 1812
5894.41 1749
5895.14 1799
5895.86 1798
5896.59 1833
5897.31 1894
5898.03 1818
5898.76 1761
5899.48 1785
5900.21 1795
5900.93 1913
5901.66 1864
5902.38 1909
5903.11 1847
5903.83 1860
5904.56 1844
5905.28 1994
5906.01 1882
5906.73 1858
5907.46 1873
5908.18 1841
5908.91 1860
5909.63 1941
5910.36 1964
5911.08 1911
5911.81 1832
5912.53 1895
5913.26 1912
5913.99 1967
5914.71 1940
5915.44 1896
5916.16 1889
5916.89 1956
5917.61 1941
5918.34 2109
5919.07 1974
5919.79 1999
5920.52 1874
5921.24 1832
5921.97 1822
5922.70 1779
5923.42 1942
5924.15 1985
5924.87 1992
5925.60 2046
5926.33 2056
5927.05 1967
5927.78 1960
5928.51 2030
5929.23 2132
5929.96 2226
5930.69 2221
5931.41 2224
5932.14 2160
5932.87 2130
5933.59 2133
5934.32 2225
5935.05 2234
5935.77 2197
5936.50 2292
5937.23 2412
5937.95 2345
5938.68 2353
5939.41 2437
5940.13 2499
5940.86 2626
5941.59 2593
5942.32 2561
5943.04 2604
5943.77 2602
5944.50 2631
5945.23 2723
5945.95 2657
5946.68 2762
5947.41 2656
5948.14 2742
5948.86 2817
5949.59 2815
5950.32 2898
5951.05 2897
5951.78 3101
5952.50 3257
5953.23 3390
5953.96 3401
5954.69 3454
5955.42 3552
5956.14 3316
5956.87 3371
5957.60 3418
5958.33 3325
5959.06 3437
5959.78 3353
5960.51 3448
5961.24 3248
5961.97 3223
5962.70 3499
5963.43 3583
5964.16 3704
5964.88 3906
5965.61 3983
5966.34 4343
5967.07 4703
5967.80 4945
5968.53 5256
5969.26 5131
5969.99 5022
5970.72 4878
5971.44 4733
5972.17 4447
5972.90 4307
5973.63 4175
5974.36 4350
5975.09 4309
5975.82 4183
5976.55 4109
5977.28 4269
5978.01 4273
5978.74 4333
5979.47 4479
5980.20 4403
5980.93 4553
5981.66 4715
5982.39 4935
5983.12 4903
5983.85 4958
5984.57 4871
5985.30 5001
5986.03 4987
5986.76 4880
5987.49 5003
5988.22 4869
5988.96 4983
5989.69 5016
5990.42 5053
5991.15 5060
5991.88 5054
5992.61 5110
5993.34 4960
5994.07 4947
5994.80 5169
5995.53 5229
5996.26 5443
5996.99 5527
5997.72 5545
5998.45 5801
5999.18 5824
5999.91 6025
6000.64 6089
6001.37 5981
6002.11 6004
6002.84 5834
6003.57 5767
6004.30 5610
6005.03 5372
6005.76 5434
6006.49 5250
6007.22 5323
6007.95 5415
6008.69 5712
6009.42 6298
6010.15 7101
6010.88 8284
6011.61 9716
6012.34 11465
6013.07 13457
6013.81 15128
6014.54 16487
6015.27 17493
6016.00 17718
6016.73 16709
6017.46 15534
6018.20 13816
6018.93 12421
6019.66 10899
6020.39 9235
6021.12 8028
6021.86 6863
6022.59 6095
6023.32 5513
6024.05 4939
6024.79 4628
6025.52 4622
6026.25 4192
6026.98 4098
6027.72 4181
6028.45 4205
6029.18 4201
6029.91 4030
6030.65 3948
6031.38 3933
6032.11 3850
6032.84 3820
6033.58 3860
6034.31 3800
6035.04 3733
6035.78 3684
6036.51 3729
6037.24 3817
6037.98 3676
6038.71 3769
6039.44 3892
6040.18 4011
6040.91 4186
6041.64 4214
6042.38 4308
6043.11 4356
6043.84 4424
6044.58 4460
6045.31 4473
6046.04 4475
6046.78 4582
6047.51 4588
6048.24 4699
6048.98 4463
6049.71 4721
6050.45 5137
6051.18 5111
6051.91 5417
6052.65 5800
6053.38 6206
6054.12 6554
6054.85 6631
6055.58 6333
6056.32 6066
6057.05 5762
6057.79 5451
6058.52 5148
6059.26 5096
6059.99 4888
6060.72 4659
6061.46 4619
6062.19 4596
6062.93 4487
6063.66 4459
6064.40 4436
6065.13 4435
6065.87 4237
6066.60 4289
6067.34 4389
6068.07 4365
6068.81 4202
6069.54 4106
6070.28 4181
6071.01 4165
6071.75 4198
6072.48 4153
6073.22 4292
6073.95 4294
6074.69 4345
6075.42 4584
6076.16 4764
6076.89 4916
6077.63 5035
6078.37 4991
6079.10 4827
6079.84 4944
6080.57 4662
6081.31 4379
6082.04 4276
6082.78 4184
6083.52 3893
6084.25 3771
6084.99 3693
6085.72 3724
6086.46 3622
6087.20 3498
6087.93 3421
6088.67 3474
6089.40 3373
6090.14 3321
6090.88 3403
6091.61 3280
6092.35 3269
6093.09 3118
6093.82 2997
6094.56 2980
6095.30 3003
6096.03 3007
6096.77 2973
6097.51 2944
6098.24 2953
6098.98 2891
6099.72 3012
6100.45 2972
6101.19 2802
6101.93 2932
6102.66 2831
6103.40 2900
6104.14 2953
6104.88 2870
6105.61 2844
6106.35 2909
6107.09 2943
6107.83 2789
6108.56 2744
6109.30 2917
6110.04 2852
6110.78 2809
6111.51 2825
6112.25 3028
6112.99 2862
6113.73 3004
6114.46 2977
6115.20 3055
6115.94 3101
6116.68 3037
6117.41 2951
6118.15 3058
6118.89 3033
6119.63 3016
6120.37 3080
6121.11 2908
6121.84 2988
6122.58 2987
6123.32 2947
6124.06 3024
6124.80 3083
6125.54 3102
6126.27 3055
6127.01 3127
6127.75 3117
6128.49 3071
6129.23 3226
6129.97 3182
6130.71 3020
6131.44 3060
6132.18 3091
6132.92 3145
6133.66 3149
6134.40 3133
6135.14 3086
6135.88 3253
6136.62 3085
6137.36 3146
6138.10 3209
6138.83 3120
6139.57 3199
6140.31 3234
6141.05 3328
6141.79 3264
6142.53 3233
6143.27 3180
6144.01 3208
6144.75 3202
6145.49 3095
6146.23 3113
6146.97 3205
6147.71 3183
6148.45 3210
6149.19 3149
6149.93 3218
6150.67 3103
6151.41 3249
6152.15 3288
6152.89 3213
6153.63 3267
6154.37 3276
6155.11 3460
6155.85 3470
6156.59 3512
6157.33 3433
6158.07 3492
6158.81 3549
6159.55 3416
6160.29 3448
6161.03 3653
6161.77 3667
6162.51 3759
6163.25 3730
6163.99 3885
6164.74 4094
6165.48 4471
6166.22 4598
6166.96 4858
6167.70 5069
6168.44 4981
6169.18 4873
6169.92 4968
6170.66 5028
6171.40 4948
6172.15 4809
6172.89 4647
6173.63 4652
6174.37 4525
6175.11 4579
6175.85 4445
6176.59 4318
6177.34 4299
6178.08 4332
6178.82 4232
6179.56 4385
6180.30 4460
6181.04 4535
6181.79 4445
6182.53 4377
6183.27 4389
6184.01 4572
6184.75 4532
6185.50 4564
6186.24 4672
6186.98 4622
6187.72 4813
6188.46 4883
6189.21 4945
6189.95 5087
6190.69 5096
6191.43 5287
6192.18 5434
6192.92 5693
6193.66 5993
6194.40 5883
6195.15 5875
6195.89 5984
6196.63 5964
6197.37 5980
6198.12 5965
6198.86 5938
6199.60 5960
6200.35 5879
6201.09 5914
6201.83 5890
6202.58 6067
6203.32 6270
6204.06 6613
6204.80 7426
6205.55 8605
6206.29 10182
6207.03 12767
6207.78 16072
6208.52 19590
6209.26 23614
6210.01 26792
6210.75 27730
6211.50 28158
6212.24 27397
6212.98 25344
6213.73 22655
6214.47 19158
6215.21 16211
6215.96 13200
6216.70 10832
6217.45 9190
6218.19 7753
6218.93 6594
6219.68 5985
6220.42 5612
6221.17 5201
6221.91 5073
6222.66 5124
6223.40 5066
6224.14 4988
6224.89 5077
6225.63 5259
6226.38 5148
6227.12 4688
6227.87 4613
6228.61 4340
6229.36 4143
6230.10 4075
6230.84 3889
6231.59 3769
6232.33 3499
6233.08 3381
6233.82 3596
6234.57 3594
6235.31 3577
6236.06 3498
6236.80 3612
6237.55 3759
6238.30 3746
6239.04 3798
6239.79 3904
6240.53 3872
6241.28 3740
6242.02 3751
6242.77 3857
6243.51 3993
6244.26 3983
6245.00 4092
6245.75 4236
6246.50 4535
6247.24 5086
6247.99 5343
6248.73 5695
6249.48 5998
6250.22 6165
6250.97 6122
6251.72 5801
6252.46 5622
6253.21 5257
6253.95 5002
6254.70 4743
6255.45 4582
6256.19 4415
6256.94 4298
6257.69 4438
6258.43 4120
6259.18 4148
6259.93 4262
6260.67 4193
6261.42 4442
6262.17 4256
6262.91 4296
6263.66 4367
6264.41 4311
6265.15 4389
6265.90 4296
6266.65 4196
6267.39 4367
6268.14 4618
6268.89 4809
6269.63 5038
6270.38 5334
6271.13 5673
6271.88 5968
6272.62 6226
6273.37 6508
6274.12 6631
6274.86 6501
6275.61 6266
6276.36 6098
6277.11 6004
6277.85 5992
6278.60 5717
6279.35 5709
6280.10 5428
6280.85 5187
6281.59 4869
6282.34 4393
6283.09 4473
6283.84 4174
6284.59 3969
6285.33 3813
6286.08 3883
6286.83 3811
6287.58 3855
6288.33 3923
6289.07 3953
6289.82 4138
6290.57 4049
6291.32 3982
6292.07 3926
6292.82 3718
6293.56 3613
6294.31 3397
6295.06 3392
6295.81 3358
6296.56 3437
6297.31 3332
6298.06 3309
6298.81 3364
6299.55 3299
6300.30 3410
6301.05 3349
6301.80 3375
6302.55 3508
6303.30 3461
6304.05 3453
6304.80 3458
6305.55 3524
6306.30 3539
6307.05 3438
6307.79 3340
6308.54 3245
6309.29 3246
6310.04 3217
6310.79 3238
6311.54 3163
6312.29 3248
6313.04 3248
6313.79 3081
6314.54 3122
6315.29 3172
6316.04 3206
6316.79 3352
6317.54 3356
6318.29 3231
6319.04 3140
6319.79 3179
6320.54 3215
6321.29 3303
6322.04 3174
6322.79 3237
6323.54 3190
6324.29 3090
6325.04 3051
6325.79 2999
6326.54 3030
6327.29 3181
6328.04 3163
6328.79 3315
6329.55 3414
6330.30 3373
6331.05 3555
6331.80 3640
6332.55 3782
6333.30 3842
6334.05 3803
6334.80 3830
6335.55 3838
6336.30 3820
6337.05 3548
6337.81 3519
6338.56 3487
6339.31 3402
6340.06 3306
6340.81 3424
6341.56 3478
6342.31 3394
6343.06 3183
6343.82 3151
6344.57 3196
6345.32 3177
6346.07 3114
6346.82 3094
6347.57 3107
6348.33 3177
6349.08 3158
6349.83 3178
6350.58 3210
6351.33 3126
6352.09 3190
6352.84 3203
6353.59 3171
6354.34 3160
6355.09 3194
6355.85 3327
6356.60 3112
6357.35 3014
6358.10 2894
6358.86 3017
6359.61 2866
6360.36 2809
6361.11 2769
6361.87 2754
6362.62 2790
6363.37 2931
6364.12 2870
6364.88 2820
6365.63 2716
6366.38 2708
6367.13 2751
6367.89 2845
6368.64 2657
6369.39 2596
6370.15 2591
6370.90 2579
6371.65 2525
6372.41 2499
6373.16 2580
6373.91 2561
6374.67 2525
6375.42 2540
6376.17 2445
6376.93 2414
6377.68 2445
6378.43 2508
6379.19 2523
6379.94 2454
6380.69 2573
6381.45 2606
6382.20 2621
6382.96 2667
6383.71 2651
6384.46 2529
6385.22 2613
6385.97 2552
6386.73 2548
6387.48 2395
6388.23 2386
6388.99 2419
6389.74 2418
6390.50 2440
6391.25 2342
6392.00 2317
6392.76 2458
6393.51 2424
6394.27 2393
6395.02 2502
6395.78 2467
6396.53 2449
6397.29 2435
6398.04 2340
6398.80 2324
6399.55 2468
6400.31 2323
6401.06 2266
6401.82 2326
6402.57 2292
6403.33 2346
6404.08 2320
6404.84 2299
6405.59 2187
6406.35 2364
6407.10 2382
6407.86 2426
6408.61 2473
6409.37 2391
6410.12 2439
6410.88 2484
6411.63 2409
6412.39 2480
6413.14 2433
6413.90 2342
6414.66 2290
6415.41 2336
6416.17 2333
6416.92 2309
6417.68 2251
6418.44 2306
6419.19 2189
6419.95 2218
6420.70 2141
6421.46 2141
6422.22 2199
6422.97 2161
6423.73 2143
6424.48 2207
6425.24 2287
6426.00 2211
6426.75 2230
6427.51 2160
6428.27 2336
6429.02 2203
6429.78 2134
6430.54 2092
6431.29 2106
6432.05 2142
6432.81 2123
6433.56 2231
6434.32 2110
6435.08 2159
6435.83 2195
6436.59 2208
6437.35 2248
6438.10 2213
6438.86 2151
6439.62 2203
6440.38 2262
6441.13 2335
6441.89 2231
6442.65 2341
6443.41 2295
6444.16 2295
6444.92 2254
6445.68 2233
6446.44 2174
6447.19 2220
6447.95 2169
6448.71 2250
6449.47 2314
6450.22 2208
6450.98 2239
6451.74 2237
6452.50 2298
6453.26 2166
6454.01 2213
6454.77 2416
6455.53 2304
6456.29 2278
6457.05 2329
6457.80 2430
6458.56 2404
6459.32 2408
6460.08 2349
6460.84 2324
6461.60 2388
6462.35 2510
6463.11 2501
6463.87 2366
6464.63 2406
6465.39 2513
6466.15 2462
6466.91 2572
6467.67 2452
6468.42 2572
6469.18 2605
6469.94 2604
6470.70 2505
6471.46 2557
6472.22 2602
6472.98 2633
6473.74 2651
6474.50 2629
6475.26 2597
6476.02 2705
6476.77 2720
6477.53 2775
6478.29 2730
6479.05 2858
6479.81 3025
6480.57 2956
6481.33 2981
6482.09 2960
6482.85 3089
6483.61 2876
6484.37 3042
6485.13 3131
6485.89 3065
6486.65 3060
6487.41 3064
6488.17 3298
6488.93 3360
6489.69 3384
6490.45 3418
6491.21 3539
6491.97 3574
6492.73 3617
6493.49 3839
6494.25 3956
6495.01 4070
6495.77 4134
6496.53 4238
6497.29 4387
6498.05 4296
6498.82 4271
6499.58 4120
6500.34 4148
6501.10 4103
6501.86 4116
6502.62 4037
6503.38 4173
6504.14 4284
6504.90 4378
6505.66 4563
6506.42 4754
6507.19 4686
6507.95 4913
6508.71 5241
6509.47 5440
6510.23 5492
6510.99 5645
6511.75 5672
6512.51 5599
6513.28 5374
6514.04 5338
6514.80 5297
6515.56 5280
6516.32 5089
6517.08 5023
6517.85 4974
6518.61 4916
6519.37 5209
6520.13 5219
6520.89 5372
6521.66 5561
6522.42 5788
6523.18 5889
6523.94 6076
6524.70 6276
6525.47 6451
6526.23 6703
6526.99 7194
6527.75 7613
6528.52 8192
6529.28 8349
6530.04 8540
6530.80 8532
6531.57 8432
6532.33 8342
6533.09 8875
6533.85 10154
6534.62 11827
6535.38 14420
6536.14 17598
6536.90 20703
6537.67 23154
6538.43 24278
6539.19 23653
6539.96 21972
6540.72 19350
6541.48 16724
6542.25 13977
6543.01 11420
6543.77 9697
6544.54 8194
6545.30 7012
6546.06 6138
6546.83 5550
6547.59 5024
6548.35 4765
6549.12 4606
6549.88 4544
6550.64 4528
6551.41 4445
6552.17 4353
6552.94 4151
6553.70 4280
6554.46 4154
6555.23 4290
6555.99 4068
6556.75 3825
6557.52 3739
6558.28 3803
6559.05 3809
6559.81 3714
6560.58 3764
6561.34 3762
6562.10 3974
6562.87 4105
6563.63 4312
6564.40 4296
6565.16 4581
6565.93 4551
6566.69 4526
6567.46 4700
6568.22 4633
6568.99 4564
6569.75 4419
6570.52 4434
6571.28 4537
6572.04 4593
6572.81 4712
6573.57 5044
6574.34 5147
6575.11 5389
6575.87 5451
6576.64 5564
6577.40 5703
6578.17 5588
6578.93 5750
6579.70 5729
6580.46 5601
6581.23 5634
6581.99 5588
6582.76 5707
6583.52 5720
6584.29 5506
6585.06 5277
6585.82 5096
6586.59 5073
6587.35 5165
6588.12 5197
6588.88 5281
6589.65 5154
6590.42 5162
6591.18 5449
6591.95 5819
6592.71 6044
6593.48 6464
6594.25 7040
6595.01 7423
6595.78 7938
6596.55 8462
6597.31 8474
6598.08 8985
6598.85 8970
6599.61 8755
6600.38 8479
6601.15 7857
6601.91 7422
6602.68 7072
6603.45 6532
6604.21 6097
6604.98 5595
6605.75 5310
6606.51 5074
6607.28 4894
6608.05 4478
6608.81 4374
6609.58 4388
6610.35 4195
6611.12 4106
6611.88 4074
6612.65 3980
6613.42 3894
6614.18 3816
6614.95 3719
6615.72 3677
6616.49 3516
6617.25 3635
6618.02 3578
6618.79 3555
6619.56 3499
6620.33 3419
6621.09 3606
6621.86 3472
6622.63 3443
6623.40 3497
6624.16 3466
6624.93 3445
6625.70 3513
6626.47 3535
6627.24 3557
6628.01 3457
6628.77 3295
6629.54 3414
6630.31 3441
6631.08 3520
6631.85 3753
6632.62 3738
6633.38 3896
6634.15 3963
6634.92 4207
6635.69 4276
6636.46 4338
6637.23 4460
6638.00 4493
6638.76 4394
6639.53 4193
6640.30 3922
6641.07 3907
6641.84 3873
6642.61 3624
6643.38 3427
6644.15 3437
6644.92 3512
6645.69 3441
6646.45 3300
6647.22 3214
6647.99 3336
6648.76 3310
6649.53 3399
6650.30 3390
6651.07 3356
6651.84 3398
6652.61 3338
6653.38 3383
6654.15 3523
6654.92 3578
6655.69 3499
6656.46 3557
6657.23 3711
6658.00 3683
6658.77 3536
6659.54 3713
6660.31 3738
6661.08 3737
6661.85 3583
6662.62 3681
6663.39 3581
6664.16 3422
6664.93 3297
6665.70 3265
6666.47 3143
6667.24 3340
6668.01 3196
6668.78 3104
6669.55 3174
6670.32 3198
6671.09 3177
6671.87 3324
6672.64 3326
6673.41 3177
6674.18 3159
6674.95 3335
6675.72 3309
6676.49 3266
6677.26 3187
6678.03 3190
6678.80 3181
6679.58 3219
6680.35 3370
6681.12 3379
6681.89 3350
6682.66 3360
6683.43 3547
6684.20 3864
6684.97 3991
6685.75 4028
6686.52 4087
6687.29 4136
6688.06 4157
6688.83 4132
6689.60 4204
6690.38 3751
6691.15 3617
6691.92 3398
6692.69 3176
6693.46 3123
6694.24 3074
6695.01 3153
6695.78 3014
6696.55 3083
6697.32 3129
6698.10 3042
6698.87 3077
6699.64 3102
6700.41 3074
6701.19 3079
6701.96 3027
6702.73 2972
6703.50 2990
6704.28 3009
6705.05 2898
6705.82 2941
6706.59 2823
6707.37 2873
6708.14 2909
6708.91 2920
6709.69 2872
6710.46 2840
6711.23 2994
6712.00 2874
6712.78 2928
6713.55 3024
6714.32 2960
6715.10 2831
6715.87 2838
6716.64 2812
6717.42 2743
6718.19 2932
6718.96 2908
6719.74 2726
6720.51 2757
6721.28 2798
6722.06 2814
6722.83 2692
6723.61 2705
6724.38 2705
6725.15 2705
6725.93 2748
6726.70 2576
6727.48 2634
6728.25 2552
6729.02 2557
6729.80 2562
6730.57 2675
6731.35 2782
6732.12 2762
6732.89 2765
6733.67 2667
6734.44 2793
6735.22 2885
6735.99 2851
6736.77 2763
6737.54 2858
6738.31 2939
6739.09 2849
6739.86 2785
6740.64 2835
6741.41 2798
6742.19 2840
6742.96 2760
6743.74 2845
6744.51 2965
6745.29 2860
6746.06 2815
6746.84 2971
6747.61 2977
6748.39 3048
6749.16 3132
6749.94 3208
6750.71 3337
6751.49 3571
6752.26 3492
6753.04 3679
6753.82 3942
6754.59 3978
6755.37 4080
6756.14 3944
6756.92 3747
6757.69 3563
6758.47 3306
6759.25 3010
6760.02 2990
6760.80 2826
6761.57 2858
6762.35 2866
6763.12 2789
6763.90 2793
6764.68 2872
6765.45 2869
6766.23 2849
6767.01 2768
6767.78 2756
6768.56 2683
6769.33 2783
6770.11 2781
6770.89 2721
6771.66 2640
6772.44 2679
6773.22 2589
6773.99 2665
6774.77 2647
6775.55 2598
6776.32 2584
6777.10 2668
6777.88 2646
6778.65 2641
6779.43 2661
6780.21 2732
6780.98 2807
6781.76 2792
6782.54 2767
6783.32 2778
6784.09 2908
6784.87 2900
6785.65 2915
6786.43 2822
6787.20 2681
6787.98 2557
6788.76 2537
6789.53 2516
6790.31 2504
6791.09 2349
6791.87 2303
6792.65 2328
6793.42 2329
6794.20 2334
6794.98 2311
6795.76 2345
6796.53 2397
6797.31 2380
6798.09 2463
6798.87 2389
6799.65 2377
6800.42 2360
6801.20 2266
6801.98 2244
6802.76 2374
6803.54 2461
6804.32 2512
6805.09 2367
6805.87 2401
6806.65 2388
6807.43 2372
6808.21 2435
6808.99 2337
6809.77 2439
6810.54 2359
6811.32 2226
6812.10 2258
6812.88 2389
6813.66 2453
6814.44 2291
6815.22 2413
6816.00 2410
6816.78 2377
6817.56 2503
6818.33 2422
6819.11 2438
6819.89 2467
6820.67 2423
6821.45 2447
6822.23 2422
6823.01 2348
6823.79 2292
6824.57 2355
6825.35 2444
6826.13 2395
6826.91 2326
6827.69 2250
6828.47 2332
6829.25 2261
6830.03 2314
6830.81 2302
6831.59 2431
6832.37 2269
6833.15 2253
6833.93 2328
6834.71 2342
6835.49 2396
6836.27 2370
6837.05 2398
6837.83 2376
6838.61 2311
6839.39 2345
6840.17 2340
6840.95 2398
6841.73 2297
6842.51 2368
6843.29 2293
6844.07 2250
6844.85 2366
6845.63 2346
6846.41 2524
6847.19 2719
6847.98 2854
6848.76 3205
6849.54 3672
6850.32 4252
6851.10 4848
6851.88 5356
6852.66 5624
6853.44 5777
6854.22 5581
6855.01 5206
6855.79 4746
6856.57 4264
6857.35 3827
6858.13 3444
6858.91 3115
6859.69 2992
6860.48 2759
6861.26 2612
6862.04 2625
6862.82 2704
6863.60 2610
6864.38 2557
6865.17 2626
6865.95 2716
6866.73 2764
6867.51 2778
6868.29 2755
6869.08 2829
6869.86 2770
6870.64 2682
6871.42 2750
6872.20 2641
6872.99 2594
6873.77 2622
6874.55 2636
6875.33 2700
6876.12 2629
6876.90 2637
6877.68 2814
6878.46 2870
6879.25 2830
6880.03 2892
6880.81 3040
6881.59 3121
6882.38 3150
6883.16 3056
6883.94 3110
6884.73 3230
6885.51 3459
6886.29 3907
6887.08 4308
6887.86 4549
6888.64 5015
6889.42 5564
6890.21 5616
6890.99 5462
6891.77 5132
6892.56 4754
6893.34 4194
6894.12 3916
6894.91 3516
6895.69 3421
6896.48 3428
6897.26 3383
6898.04 3212
6898.83 3342
6899.61 3296
6900.39 3298
6901.18 3272
6901.96 3265
6902.75 3401
6903.53 3413
6904.31 3328
6905.10 3367
6905.88 3317
6906.67 3234
6907.45 3353
6908.24 3196
6909.02 3149
6909.80 3152
6910.59 3254
6911.37 3159
6912.16 3151
6912.94 3226
6913.73 3121
6914.51 3105
6915.30 3258
6916.08 3276
6916.87 3197
6917.65 3192
6918.44 3059
6919.22 3064
6920.01 3217
6920.79 3161
6921.58 3313
6922.36 3332
6923.15 3082
6923.93 3041
6924.72 2996
6925.50 3011
6926.29 3085
6927.07 3115
6927.86 3077
6928.64 3061
6929.43 3121
6930.21 3042
6931.00 3106
6931.78 3105
6932.57 3056
6933.36 3160
6934.14 3170
6934.93 3272
6935.71 3242
6936.50 3306
6937.29 3255
6938.07 3090
6938.86 3204
6939.64 3294
6940.43 3227
6941.22 3169
6942.00 3421
6942.79 3495
6943.57 3544
6944.36 3597
6945.15 3826
6945.93 3777
6946.72 3730
6947.51 3802
6948.29 3844
6949.08 3761
6949.87 3787
6950.65 3895
6951.44 3825
6952.23 3781
6953.01 3658
6953.80 3737
6954.59 3732
6955.37 3863
6956.16 3943
6956.95 4124
6957.74 4127
6958.52 4215
6959.31 4279
6960.10 4217
6960.88 4271
6961.67 4198
6962.46 4238
6963.25 4121
6964.03 4152
6964.82 4085
6965.61 4031
6966.40 4299
6967.18 4419
6967.97 4540
6968.76 4417
6969.55 4446
6970.34 4551
6971.12 4718
6971.91 4746
6972.70 4869
6973.49 4895
6974.28 4841
6975.06 4807
6975.85 4871
6976.64 4839
6977.43 4892
6978.22 5043
6979.00 5171
6979.79 5233
6980.58 5352
6981.37 5571
6982.16 6184
6982.95 6988
6983.74 7945
6984.52 9119
6985.31 10707
6986.10 12220
6986.89 13396
6987.68 13981
6988.47 13817
6989.26 13349
6990.05 12396
6990.83 11015
6991.62 9781
6992.41 8655
6993.20 7653
6993.99 6899
6994.78 6574
6995.57 6385
6996.36 6502
6997.15 7109
6997.94 7996
6998.73 9236
6999.52 10846
7000.31 12370
7001.10 13547
7001.88 13842
7002.67 13633
7003.46 13012
7004.25 11860
7005.04 10622
7005.83 9050
7006.62 7765
7007.41 6789
7008.20 6009
7008.99 5420
7009.78 4894
7010.57 4620
7011.36 4555
7012.15 4434
7012.94 4604
7013.73 4515
7014.52 4503
7015.31 4475
7016.11 4392
7016.90 4350
7017.69 4039
7018.48 3923
7019.27 3947
7020.06 3771
7020.85 3676
7021.64 3623
7022.43 3674
7023.22 3849
7024.01 3790
7024.80 3752
7025.59 3827
7026.38 4047
7027.18 4138
7027.97 4161
7028.76 4042
7029.55 4019
7030.34 3945
7031.13 3765
7031.92 3705
7032.71 3610
7033.51 3653
7034.30 3559
7035.09 3374
7035.88 3327
7036.67 3403
7037.46 3613
7038.25 3808
7039.05 3832
7039.84 3803
7040.63 3801
7041.42 3990
7042.21 3942
7043.01 3911
7043.80 3885
7044.59 4019
7045.38 4004
7046.17 4136
7046.97 4191
7047.76 4310
7048.55 4536
7049.34 4606
7050.14 4692
7050.93 4824
7051.72 4855
7052.51 4961
7053.30 4948
7054.10 4539
7054.89 4238
7055.68 3961
7056.48 3825
7057.27 3843
7058.06 3704
7058.85 3627
7059.65 3646
7060.44 3670
7061.23 3890
7062.03 4068
7062.82 4236
7063.61 4402
7064.40 4372
7065.20 4303
7065.99 4435
7066.78 4408
7067.58 4086
7068.37 3937
7069.16 3634
7069.96 3669
7070.75 3463
7071.54 3360
7072.34 3228
7073.13 3319
7073.93 3259
7074.72 3265
7075.51 3299
7076.31 3322
7077.10 3218
7077.89 3131
7078.69 3164
7079.48 3106
7080.28 3161
7081.07 3057
7081.86 3065
7082.66 3131
7083.45 3088
7084.25 3092
7085.04 3210
7085.84 3296
7086.63 3444
7087.42 3468
7088.22 3595
7089.01 3733
7089.81 3895
7090.60 3969
7091.40 3830
7092.19 3698
7092.99 3333
7093.78 3162
7094.58 3063
7095.37 2884
7096.17 2770
7096.96 2692
7097.76 2678
7098.55 2657
7099.35 2492
7100.14 2426
7100.94 2443
7101.73 2556
7102.53 2435
7103.32 2493
7104.12 2427
7104.91 2538
7105.71 2360
7106.50 2373
7107.30 2436
7108.10 2328
7108.89 2284
7109.69 2344
7110.48 2281
7111.28 2423
7112.07 2253
7112.87 2274
7113.67 2360
7114.46 2334
7115.26 2267
7116.05 2329
7116.85 2364
7117.65 2379
7118.44 2320
7119.24 2439
7120.03 2370
7120.83 2338
7121.63 2291
7122.42 2219
7123.22 2242
7124.02 2201
7124.81 2151
7125.61 2225
7126.41 2165
7127.20 2190
7128.00 2255
7128.80 2257
7129.59 2280
7130.39 2327
7131.19 2362
7131.98 2361
7132.78 2327
7133.58 2291
7134.37 2275
7135.17 2219
7135.97 2158
7136.77 2057
7137.56 2161
7138.36 2121
7139.16 2114
7139.96 2277
7140.75 2263
7141.55 2188
7142.35 2177
7143.15 2282
7143.94 2232
7144.74 2269
7145.54 2186
7146.34 2203
7147.13 2203
7147.93 2195
7148.73 2165
7149.53 2061
7150.33 2138
7151.12 2066
7151.92 2093
7152.72 2159
7153.52 2174
7154.32 2064
7155.11 2077
7155.91 2080
7156.71 2062
7157.51 2094
7158.31 2159
7159.11 2121
7159.90 1992
7160.70 2118
7161.50 2024
7162.30 1959
7163.10 1991
7163.90 2074
7164.70 1949
7165.49 1909
7166.29 1893
7167.09 1953
7167.89 1983
7168.69 1883
7169.49 1969
7170.29 1910
7171.09 1919
7171.89 2048
7172.69 2105
7173.49 1993
7174.28 1964
7175.08 1876
7175.88 1843
7176.68 1962
7177.48 1861
7178.28 1821
7179.08 1906
7179.88 1975
7180.68 2021
7181.48 2070
7182.28 2055
7183.08 2232
7183.88 2256
7184.68 2235
7185.48 2173
7186.28 2171
7187.08 2136
7187.88 2065
7188.68 2072
7189.48 2145
7190.28 2032
7191.08 1987
7191.88 1961
7192.68 1847
7193.48 1874
7194.28 1871
7195.08 1756
7195.88 1799
7196.68 1803
7197.48 1721
7198.28 1792
7199.08 1784
7199.89 1708
7200.69 1776
7201.49 1794
7202.29 1774
7203.09 1849
7203.89 1759
7204.69 1746
7205.49 1796
7206.29 1835
7207.09 1726
7207.89 1770
7208.70 1735
7209.50 1758
7210.30 1734
7211.10 1780
7211.90 1791
7212.70 1698
7213.50 1802
7214.31 1770
7215.11 1789
7215.91 1786
7216.71 1704
7217.51 1833
7218.31 1760
7219.12 1782
7219.92 1906
7220.72 1849
7221.52 1809
7222.32 1839
7223.13 1870
7223.93 1883
7224.73 1825
7225.53 1831
7226.33 1813
7227.14 1736
7227.94 1790
7228.74 1730
7229.54 1784
7230.35 1864
7231.15 1865
7231.95 1898
7232.75 1882
7233.56 1809
7234.36 1870
7235.16 1937
7235.96 1871
7236.77 1840
7237.57 1845
7238.37 1968
7239.17 1979
7239.98 1911
7240.78 2010
7241.58 2092
7242.39 2039
7243.19 2115
7243.99 2071
7244.80 2069
7245.60 2046
7246.40 1925
7247.21 1944
7248.01 1994
7248.81 1915
7249.62 1994
7250.42 2014
7251.22 2016
7252.03 1978
7252.83 1972
7253.63 2073
7254.44 2048
7255.24 2026
7256.05 2038
7256.85 2079
7257.65 2107
7258.46 2143
7259.26 2103
7260.07 2112
7260.87 2197
7261.67 2105
7262.48 2179
7263.28 2175
7264.09 2076
7264.89 2177
7265.70 2216
7266.50 2231
7267.30 2299
7268.11 2354
7268.91 2447
7269.72 2355
7270.52 2477
7271.33 2486
7272.13 2439
7272.94 2403
7273.74 2403
7274.55 2483
7275.35 2557
7276.16 2430
7276.96 2477
7277.77 2562
7278.57 2510
7279.38 2658
7280.18 2579
7280.99 2740
7281.79 3112
7282.60 3363
7283.40 3738
7284.21 4187
7285.01 4656
7285.82 5037
7286.63 5185
7287.43 5223
7288.24 5098
7289.04 4702
7289.85 4102
7290.65 3919
7291.46 3511
7292.27 3324
7293.07 3029
7293.88 2958
7294.68 2893
7295.49 2871
7296.30 2803
7297.10 2842
7297.91 2820
7298.71 2865
7299.52 3002
7300.33 2986
7301.13 2889
7301.94 3014
7302.75 3042
7303.55 3201
7304.36 3241
7305.16 3138
7305.97 3234
7306.78 3385
7307.58 3614
7308.39 3644
7309.20 3920
7310.01 4237
7310.81 4445
7311.62 4582
7312.43 4630
7313.23 4745
7314.04 4781
7314.85 4568
7315.65 4357
7316.46 4250
7317.27 4520
7318.08 4674
7318.88 4992
7319.69 5507
7320.50 6040
7321.31 6609
7322.11 7120
7322.92 7220
7323.73 7069
7324.54 6686
7325.34 6343
7326.15 5684
7326.96 5133
7327.77 4791
7328.57 4246
7329.38 4030
7330.19 3601
7331.00 3425
7331.81 3256
7332.61 3305
7333.42 3186
7334.23 3097
7335.04 3065
7335.85 3043
7336.66 3028
7337.46 3216
7338.27 3212
7339.08 3145
7339.89 3096
7340.70 3218
7341.51 3125
7342.31 3098
7343.12 3032
7343.93 3145
7344.74 3131
7345.55 3363
7346.36 3351
7347.17 3370
7347.98 3533
7348.79 3516
7349.59 3609
7350.40 3567
7351.21 3623
7352.02 3567
7352.83 3445
7353.64 3338
7354.45 3353
7355.26 3196
7356.07 3135
7356.88 3040
7357.69 2968
7358.50 2979
7359.31 3116
7360.12 3142
7360.93 3073
7361.74 3173
7362.54 3283
7363.35 3231
7364.16 3361
7364.97 3424
7365.78 3416
7366.59 3487
7367.40 3518
7368.21 3457
7369.02 3400
7369.83 3467
7370.64 3682
7371.45 3558
7372.27 3508
7373.08 3501
7373.89 3510
7374.70 3535
7375.51 3498
7376.32 3562
7377.13 3638
7377.94 3838
7378.75 4163
7379.56 4364
7380.37 4697
7381.18 5128
7381.99 5616
7382.80 5887
7383.61 6022
7384.42 6073
7385.24 5651
7386.05 5449
7386.86 5225
7387.67 4786
7388.48 4311
7389.29 3984
7390.10 3834
7390.91 3647
7391.72 3529
7392.54 3450
7393.35 3218
7394.16 3138
7394.97 3282
7395.78 3256
7396.59 3247
7397.41 3336
7398.22 3533
7399.03 3781
7399.84 3927
7400.65 4148
7401.46 4309
7402.28 4460
7403.09 4608
7403.90 4686
7404.71 4439
7405.52 4269
7406.34 4223
7407.15 4289
7407.96 4258
7408.77 4282
7409.59 4322
7410.40 4241
7411.21 4037
7412.02 3897
7412.84 3590
7413.65 3420
7414.46 3199
7415.27 3114
7416.09 2971
7416.90 2864
7417.71 2743
7418.52 2709
7419.34 2702
7420.15 2691
7420.96 2687
7421.78 2596
7422.59 2599
7423.40 2557
7424.22 2481
7425.03 2532
7425.84 2448
7426.65 2445
7427.47 2458
7428.28 2486
7429.09 2430
7429.91 2489
7430.72 2571
7431.54 2576
7432.35 2411
7433.16 2334
7433.98 2292
7434.79 2341
7435.60 2400
7436.42 2396
7437.23 2388
7438.05 2380
7438.86 2442
7439.67 2501
7440.49 2462
7441.30 2466
7442.12 2490
7442.93 2596
7443.74 2644
7444.56 2632
7445.37 2651
7446.19 2613
7447.00 2652
7447.82 2577
7448.63 2496
7449.44 2421
7450.26 2366
7451.07 2335
7451.89 2313
7452.70 2333
7453.52 2284
7454.33 2127
7455.15 2122
7455.96 2155
7456.78 2125
7457.59 2088
7458.41 2163
7459.22 2230
7460.04 2317
7460.85 2177
7461.67 2210
7462.48 2203
7463.30 2163
7464.11 2218
7464.93 2276
7465.74 2349
7466.56 2370
7467.37 2214
7468.19 2270
7469.01 2408
7469.82 2331
7470.64 2285
7471.45 2337
7472.27 2313
7473.08 2253
7473.90 2236
7474.72 2232
7475.53 2203
7476.35 2212
7477.16 2087
7477.98 2041
7478.80 2075
7479.61 2025
7480.43 1905
7481.24 1971
7482.06 2018
7482.88 1992
7483.69 2049
7484.51 1969
7485.33 1929
7486.14 1890
7486.96 1948
7487.78 1847
7488.59 1825
7489.41 1906
7490.23 1852
7491.04 1787
7491.86 1811
7492.68 1872
7493.49 1884
7494.31 1887
7495.13 1814
7495.94 1840
7496.76 1793
7497.58 1813
7498.40 1797
7499.21 1794
7500.03 1861
7500.85 1749
7501.67 1780
7502.48 1724
7503.30 1754
7504.12 1631
7504.94 1641
7505.75 1597
7506.57 1679
7507.39 1683
7508.21 1636
7509.02 1627
7509.84 1681
7510.66 1622
7511.48 1720
7512.30 1662
7513.11 1553
7513.93 1540
7514.75 1568
7515.57 1575
7516.39 1564
7517.20 1614
7518.02 1572
7518.84 1649
7519.66 1519
7520.48 1520
7521.30 1610
7522.11 1623
7522.93 1596
7523.75 1566
7524.57 1578
7525.39 1558
7526.21 1632
7527.03 1680
7527.84 1553
7528.66 1585
7529.48 1559
7530.30 1614
7531.12 1597
7531.94 1659
7532.76 1540
7533.58 1572
7534.40 1590
7535.22 1520
7536.03 1554
7536.85 1648
7537.67 1686
7538.49 1565
7539.31 1631
7540.13 1582
7540.95 1600
7541.77 1538
7542.59 1580
7543.41 1586
7544.23 1542
7545.05 1582
7545.87 1559
7546.69 1522
7547.51 1591
7548.33 1582
7549.15 1626
7549.97 1561
7550.79 1591
7551.61 1561
7552.43 1619
7553.25 1577
7554.07 1547
7554.89 1477
7555.71 1488
7556.53 1545
7557.35 1521
7558.17 1608
7558.99 1629
7559.81 1538
7560.63 1602
7561.45 1589
7562.27 1601
7563.09 1599
7563.92 1481
7564.74 1537
7565.56 1432
7566.38 1471
7567.20 1500
7568.02 1565
7568.84 1598
7569.66 1478
7570.48 1477
7571.30 1477
7572.13 1550
7572.95 1561
7573.77 1505
7574.59 1530
7575.41 1532
7576.23 1507
7577.05 1569
7577.88 1492
7578.70 1501
7579.52 1494
7580.34 1462
7581.16 1449
7581.98 1443
7582.81 1490
7583.63 1497
7584.45 1509
7585.27 1521
7586.09 1446
7586.92 1502
7587.74 1519
7588.56 1518
7589.38 1567
7590.20 1535
7591.03 1652
7591.85 1653
7592.67 1679
7593.49 1612
7594.32 1554
7595.14 1597
7595.96 1596
7596.78 1623
7597.61 1613
7598.43 1599
7599.25 1568
7600.07 1576
7600.90 1573
7601.72 1650
7602.54 1629
7603.36 1762
7604.19 1724
7605.01 1721
7605.83 1753
7606.66 1797
7607.48 1848
7608.30 1854
7609.13 1741
7609.95 1783
7610.77 1715
7611.60 1820
7612.42 1737
7613.24 1728
7614.07 1670
7614.89 1693
7615.71 1789
7616.54 1801
7617.36 1824
7618.18 1862
7619.01 1880
7619.83 1974
7620.66 2100
7621.48 2048
7622.30 1853
7623.13 1781
7623.95 1828
7624.78 1818
7625.60 1716
7626.42 1711
7627.25 1702
7628.07 1787
7628.90 1758
7629.72 1906
7630.55 2040
7631.37 2001
7632.19 2070
7633.02 2134
7633.84 2170
7634.67 2278
7635.49 2093
7636.32 1921
7637.14 1954
7637.97 1980
7638.79 1776
7639.62 1764
7640.44 1636
7641.27 1647
7642.09 1578
7642.92 1496
7643.74 1576
7644.57 1588
7645.39 1517
7646.22 1460
7647.04 1485
7647.87 1478
7648.69 1470
7649.52 1536
7650.34 1477
7651.17 1520
7651.99 1564
7652.82 1545
7653.65 1478
7654.47 1512
7655.30 1461
7656.12 1467
7656.95 1432
7657.77 1487
7658.60 1466
7659.43 1464
7660.25 1491
7661.08 1501
7661.90 1447
7662.73 1378
7663.56 1420
7664.38 1501
7665.21 1442
7666.04 1464
7666.86 1474
7667.69 1453
7668.51 1518
7669.34 1590
7670.17 1454
7670.99 1427
7671.82 1521
7672.65 1493
7673.47 1487
7674.30 1484
7675.13 1388
7675.95 1371
7676.78 1412
7677.61 1394
7678.44 1412
7679.26 1353
7680.09 1423
7680.92 1347
7681.74 1379
7682.57 1465
7683.40 1473
7684.23 1462
7685.05 1434
7685.88 1392
7686.71 1379
7687.53 1464
7688.36 1480
7689.19 1399
7690.02 1445
7690.85 1509
7691.67 1537
7692.50 1427
7693.33 1512
7694.16 1482
7694.98 1492
7695.81 1480
7696.64 1574
7697.47 1564
7698.30 1519
7699.12 1474
7699.95 1615
7700.78 1626
7701.61 1590
7702.44 1598
7703.26 1533
7704.09 1514
7704.92 1494
7705.75 1412
7706.58 1412
7707.41 1500
7708.24 1511
7709.06 1461
7709.89 1482
7710.72 1520
7711.55 1379
7712.38 1383
7713.21 1391
7714.04 1436
7714.87 1361
7715.69 1368
7716.52 1389
7717.35 1422
7718.18 1399
7719.01 1360
7719.84 1382
7720.67 1405
7721.50 1427
7722.33 1445
7723.16 1397
7723.99 1380
7724.82 1414
7725.65 1359
7726.48 1311
7727.30 1318
7728.13 1333
7728.96 1423
7729.79 1394
7730.62 1400
7731.45 1389
7732.28 1490
7733.11 1434
7733.94 1377
7734.77 1320
7735.60 1409
7736.43 1405
7737.26 1472
7738.09 1403
7738.92 1432
7739.75 1416
7740.58 1367
7741.41 1350
7742.25 1398
7743.08 1436
7743.91 1417
7744.74 1354
7745.57 1430
7746.40 1525
7747.23 1568
7748.06 1720
7748.89 1734
7749.72 1799
7750.55 1857
7751.38 1803
7752.21 1733
7753.04 1734
7753.88 1671
7754.71 1574
7755.54 1558
7756.37 1500
7757.20 1490
7758.03 1543
7758.86 1607
7759.69 1564
7760.53 1511
7761.36 1544
7762.19 1485
7763.02 1488
7763.85 1484
7764.68 1417
7765.51 1455
7766.35 1467
7767.18 1437
7768.01 1474
7768.84 1384
7769.67 1390
7770.51 1442
7771.34 1386
7772.17 1338
7773.00 1367
7773.83 1434
7774.67 1375
7775.50 1462
7776.33 1463
7777.16 1371
7777.99 1384
7778.83 1331
7779.66 1324
7780.49 1437
7781.32 1534
7782.16 1450
7782.99 1400
7783.82 1426
7784.65 1386
7785.49 1393
7786.32 1413
7787.15 1489
7787.99 1477
7788.82 1444
7789.65 1428
7790.48 1528
7791.32 1438
7792.15 1416
7792.98 1490
7793.82 1413
7794.65 1415
7795.48 1497
7796.32 1447
7797.15 1496
7797.98 1425
7798.82 1527
7799.65 1596
7800.48 1519
7801.32 1521
7802.15 1569
7802.99 1638
7803.82 1596
7804.65 1578
7805.49 1550
7806.32 1488
7807.15 1523
7807.99 1564
7808.82 1505
7809.66 1587
7810.49 1689
7811.32 1673
7812.16 1732
7812.99 1811
7813.83 1831
7814.66 1888
7815.50 2090
7816.33 2184
7817.16 2292
7818.00 2362
7818.83 2252
7819.67 2278
7820.50 2268
7821.34 2090
7822.17 1997
7823.01 2044
7823.84 1942
7824.68 1867
7825.51 1778
7826.35 1762
7827.18 1721
7828.02 1866
7828.85 1826
7829.69 1902
7830.52 1893
7831.36 1930
7832.19 1783
7833.03 1866
7833.86 1817
7834.70 1743
7835.53 1893
7836.37 1894
7837.20 1890
7838.04 1910
7838.87 1882
7839.71 1878
7840.55 1842
7841.38 1842
7842.22 1744
7843.05 1832
7843.89 1958
7844.72 1840
7845.56 1814
7846.40 1833
7847.23 1768
7848.07 1629
7848.91 1695
7849.74 1665
7850.58 1621
7851.41 1617
7852.25 1622
7853.09 1564
7853.92 1654
7854.76 1604
7855.60 1670
7856.43 1617
7857.27 1691
7858.11 1784
7858.94 1698
7859.78 1762
7860.62 1826
7861.45 1750
7862.29 1758
7863.13 1701
7863.96 1673
7864.80 1671
7865.64 1770
7866.47 1735
7867.31 1810
7868.15 1550
7868.99 1547
7869.82 1667
7870.66 1712
7871.50 1724
7872.33 1738
7873.17 1673
7874.01 1762
7874.85 1720
7875.68 1728
7876.52 1803
7877.36 1941
7878.20 1868
7879.03 1873
7879.87 1962
7880.71 1939
7881.55 1956
7882.39 1911
7883.22 1779
7884.06 1769
7884.90 1721
7885.74 1662
7886.58 1732
7887.41 1759
7888.25 1788
7889.09 1759
7889.93 1743
7890.77 1826
7891.61 1932
7892.44 1926
7893.28 1823
7894.12 1810
7894.96 1813
7895.80 1854
7896.64 1851
7897.48 1763
7898.31 1735
7899.15 1689
7899.99 1781
7900.83 1851
7901.67 1806
7902.51 1782
7903.35 1815
7904.19 1820
7905.03 1792
7905.87 1800
7906.70 1729
7907.54 1774
7908.38 1746
7909.22 1691
7910.06 1709
7910.90 1772
7911.74 1652
7912.58 1714
7913.42 1826
7914.26 1812
7915.10 1834
7915.94 1879
7916.78 2016
7917.62 2166
7918.46 2260
7919.30 2412
7920.14 2350
7920.98 2360
7921.82 2400
7922.66 2322
7923.50 2093
7924.34 2054
7925.18 1955
7926.02 1952
7926.86 1860
7927.70 1704
7928.54 1665
7929.38 1702
7930.22 1634
7931.06 1618
7931.90 1604
7932.74 1592
7933.58 1618
7934.42 1562
7935.26 1620
7936.10 1589
7936.95 1599
7937.79 1584
7938.63 1570
7939.47 1614
7940.31 1618
7941.15 1609
7941.99 1457
7942.83 1687
7943.67 1695
7944.51 1657
7945.36 1783
7946.20 1893
7947.04 1852
7947.88 1780
7948.72 1806
7949.56 1794
7950.40 1776
7951.25 1775
7952.09 1684
7952.93 1663
7953.77 1673
7954.61 1653
7955.45 1760
7956.30 1689
7957.14 1725
7957.98 1758
7958.82 1761
7959.66 1717
7960.51 1662
7961.35 1567
7962.19 1588
7963.03 1610
7963.87 1615
7964.72 1579
7965.56 1652
7966.40 1588
7967.24 1725
7968.09 1815
7968.93 1791
7969.77 1859
7970.61 1802
7971.46 1715
7972.30 1688
7973.14 1655
7973.98 1611
7974.83 1601
7975.67 1572
7976.51 1548
7977.36 1610
7978.20 1531
7979.04 1597
7979.89 1471
7980.73 1567
7981.57 1593
7982.41 1640
7983.26 1655
7984.10 1605
7984.94 1573
7985.79 1491
7986.63 1493
7987.48 1447
7988.32 1530
7989.16 1628
7990.01 1523
7990.85 1526
7991.69 1518
7992.54 1485
7993.38 1477
7994.22 1405
7995.07 1290
7995.91 1411
7996.76 1466
7997.60 1387
7998.44 1416
7999.29 1479
8000.13 1452
8000.98 1491
8001.82 1471
8002.67 1412
8003.51 1455
8004.35 1398
8005.20 1372
8006.04 1319
8006.89 1302
8007.73 1289
8008.58 1343
8009.42 1411
8010.27 1398
8011.11 1339
8011.96 1305
8012.80 1277
8013.65 1298
8014.49 1304
8015.34 1294
8016.18 1260
8017.03 1247
8017.87 1295
8018.72 1273
8019.56 1283
8020.41 1322
8021.25 1287
8022.10 1331
8022.94 1273
8023.79 1278
8024.63 1258
8025.48 1331
8026.32 1274
8027.17 1297
8028.01 1252
8028.86 1277
8029.71 1285
8030.55 1197
8031.40 1203
8032.24 1225
8033.09 1240
8033.94 1245
8034.78 1258
8035.63 1161
8036.47 1094
8037.32 1229
8038.17 1283
8039.01 1246
8039.86 1228
8040.70 1264
8041.55 1252
8042.40 1277
8043.24 1269
8044.09 1258
8044.94 1256
8045.78 1317
8046.63 1284
8047.48 1275
8048.32 1275
8049.17 1265
8050.02 1223
8050.86 1368
8051.71 1254
8052.56 1309
8053.40 1254
8054.25 1234
8055.10 1270
8055.95 1205
8056.79 1202
8057.64 1243
8058.49 1202
8059.33 1218
8060.18 1179
8061.03 1211
8061.88 1204
8062.72 1230
8063.57 1245
8064.42 1209
8065.27 1158
8066.11 1216
8066.96 1305
8067.81 1208
8068.66 1231
8069.50 1288
8070.35 1268
8071.20 1215
8072.05 1292
8072.90 1249
8073.74 1181
8074.59 1213
8075.44 1178
8076.29 1194
8077.14 1257
8077.99 1211
8078.83 1136
8079.68 1142
8080.53 1220
8081.38 1194
8082.23 1221
8083.08 1195
8083.92 1203
8084.77 1191
8085.62 1178
8086.47 1151
8087.32 1196
8088.17 1230
8089.02 1213
8089.87 1161
8090.71 1175
8091.56 1216
8092.41 1221
8093.26 1145
8094.11 1150
8094.96 1126
8095.81 1240
8096.66 1227
8097.51 1166
8098.36 1197
8099.21 1217
8100.06 1171
8100.91 1189
8101.75 1174
8102.60 1201
8103.45 1200
8104.30 1174
8105.15 1202
8106.00 1149
8106.85 1223
8107.70 1191
8108.55 1193
8109.40 1162
8110.25 1185
8111.10 1165
8111.95 1182
8112.80 1156
8113.65 1147
8114.50 1169
8115.35 1173
8116.20 1222
8117.05 1163
8117.90 1178
8118.75 1207
8119.60 1226
8120.46 1345
8121.31 1258
8122.16 1209
8123.01 1257
8123.86 1264
8124.71 1255
8125.56 1292
8126.41 1288
8127.26 1257
8128.11 1305
8128.96 1268
8129.81 1197
8130.66 1204
8131.52 1351
8132.37 1291
8133.22 1186
8134.07 1283
8134.92 1215
8135.77 1290
8136.62 1318
8137.47 1264
8138.33 1268
8139.18 1267
8140.03 1307
8140.88 1372
8141.73 1314
8142.58 1312
8143.44 1355
8144.29 1453
8145.14 1408
8145.99 1325
8146.84 1353
8147.69 1368
8148.55 1342
8149.40 1352
8150.25 1382
8151.10 1382
8151.95 1314
8152.81 1354
8153.66 1387
8154.51 1389
8155.36 1445
8156.22 1556
8157.07 1610
8157.92 1604
8158.77 1517
8159.63 1526
8160.48 1414
8161.33 1388
8162.18 1278
8163.04 1321
8163.89 1355
8164.74 1298
8165.60 1291
8166.45 1206
8167.30 1293
8168.15 1341
8169.01 1311
8169.86 1329
8170.71 1290
8171.57 1280
8172.42 1289
8173.27 1348
8174.13 1326
8174.98 1385
8175.83 1253
8176.69 1255
8177.54 1250
8178.39 1197
8179.25 1225
8180.10 1253
8180.95 1172
8181.81 1134
8182.66 1202
8183.52 1247
8184.37 1174
8185.22 1113
8186.08 1180
8186.93 1255
8187.79 1185
8188.64 1166
8189.49 1207
8190.35 1143
8191.20 1192
8192.06 1173
8192.91 1182
8193.76 1158
8194.62 1156
8195.47 1116
8196.33 1101
8197.18 1103
8198.04 1128
8198.89 1084
8199.75 1157
8200.60 1153
8201.46 1136
8202.31 1204
8203.17 1218
8204.02 1179
8204.87 1125
8205.73 1145
8206.58 1152
8207.44 1134
8208.29 1243
8209.15 1210
8210.01 1171
8210.86 1187
8211.72 1208
8212.57 1230
8213.43 1155
8214.28 1155
8215.14 1150
8215.99 1179
8216.85 1152
8217.70 1092
8218.56 1195
8219.42 1167
8220.27 1186
8221.13 1187
8221.98 1173
8222.84 1147
8223.69 1150
8224.55 1210
8225.41 1282
8226.26 1195
8227.12 1178
8227.97 1163
8228.83 1224
8229.69 1189
8230.54 1177
8231.40 1167
8232.26 1120
8233.11 1187
8233.97 1131
8234.82 1208
8235.68 1140
8236.54 1076
8237.39 1013
8238.25 1138
8239.11 1181
8239.96 1143
8240.82 1117
8241.68 1158
8242.54 1170
8243.39 1128
8244.25 1190
8245.11 1131
8245.96 1090
8246.82 1155
8247.68 1155
8248.53 1174
8249.39 1119
8250.25 1148
8251.11 1215
8251.96 1125
8252.82 1096
8253.68 1220
8254.54 1248
8255.39 1151
8256.25 1118
8257.11 1155
8257.97 1103
8258.82 1116
8259.68 1082
8260.54 1089
8261.40 1107
8262.26 1091
8263.11 1076
8263.97 1134
8264.83 1147
8265.69 1165
8266.55 1135
8267.40 1183
8268.26 1109
8269.12 1070
8269.98 1090
8270.84 1077
8271.70 1096
8272.55 1076
8273.41 1053
8274.27 1058
8275.13 1102
8275.99 1148
8276.85 1085
8277.71 1073
8278.56 1138
8279.42 1105
8280.28 1131
8281.14 1165
8282.00 1113
8282.86 1067
8283.72 1038
8284.58 1166
8285.44 1192
8286.29 1178
8287.15 1152
8288.01 1151
8288.87 1224
8289.73 1245
8290.59 1220
8291.45 1189
8292.31 1201
8293.17 1254
8294.03 1245
8294.89 1252
8295.75 1242
8296.61 1213
8297.47 1199
8298.33 1262
8299.19 1247
8300.05 1223
8300.91 1233
8301.77 1236
8302.63 1263
8303.49 1214
8304.35 1244
8305.21 1156
8306.07 1214
8306.93 1229
8307.79 1278
8308.65 1168
8309.51 1197
8310.37 1258
8311.23 1194
8312.09 1213
8312.95 1158
8313.81 1233
8314.67 1146
8315.53 1204
8316.39 1207
8317.25 1202
8318.11 1176
8318.98 1232
8319.84 1295
8320.70 1269
8321.56 1272
8322.42 1209
8323.28 1245
8324.14 1235
8325.00 1163
8325.86 1187
8326.73 1188
8327.59 1237
8328.45 1197
8329.31 1221
8330.17 1283
8331.03 1174
8331.89 1212
8332.76 1216
8333.62 1184
8334.48 1216
8335.34 1181
8336.20 1156
8337.06 1229
8337.93 1180
8338.79 1117
8339.65 1095
8340.51 1083
8341.37 1141
8342.24 1185
8343.10 1133
8343.96 1216
8344.82 1178
8345.68 1093
8346.55 1138
8347.41 1230
8348.27 1195
8349.13 1147
8350.00 1213
8350.86 1197
8351.72 1191
8352.58 1177
8353.45 1212
8354.31 1172
8355.17 1169
8356.03 1143
8356.90 1151
8357.76 1189
8358.62 1216
8359.49 1181
8360.35 1144
8361.21 1162
8362.08 1252
8362.94 1325
8363.80 1226
8364.66 1244
8365.53 1257
8366.39 1237
8367.25 1232
8368.12 1206
8368.98 1212
8369.84 1274
8370.71 1249
8371.57 1271
8372.44 1354
8373.30 1232
8374.16 1200
8375.03 1179
8375.89 1218
8376.75 1206
8377.62 1187
8378.48 1265
8379.35 1219
8380.21 1281
8381.07 1203
8381.94 1221
8382.80 1256
8383.67 1214
8384.53 1271
8385.40 1303
8386.26 1261
8387.12 1263
8387.99 1315
8388.85 1273
8389.72 1287
8390.58 1243
8391.45 1274
8392.31 1249
8393.18 1327
8394.04 1364
8394.91 1251
8395.77 1258
8396.64 1355
8397.50 1297
8398.37 1280
8399.23 1297
8400.10 1298
8400.96 1375
8401.83 1357
8402.69 1338
8403.56 1336
8404.42 1396
8405.29 1375
8406.15 1458
8407.02 1355
8407.88 1389
8408.75 1456
8409.61 1472
8410.48 1428
8411.34 1442
8412.21 1422
8413.08 1415
8413.94 1441
8414.81 1424
8415.67 1449
8416.54 1557
8417.41 1495
8418.27 1506
8419.14 1501
8420.00 1524
8420.87 1551
8421.74 1569
8422.60 1646
8423.47 1600
8424.33 1576
8425.20 1592
8426.07 1601
8426.93 1627
8427.80 1656
8428.67 1730
8429.53 1698
8430.40 1689
8431.27 1730
8432.13 1732
8433.00 1713
8433.87 1710
8434.73 1749
8435.60 1738
8436.47 1822
8437.33 1868
8438.20 1804
8439.07 1894
8439.94 1929
8440.80 1975
8441.67 2115
8442.54 2295
8443.40 2304
8444.27 2204
8445.14 2391
8446.01 2266
8446.87 2314
8447.74 2308
8448.61 2319
8449.48 2320
8450.34 2198
8451.21 2234
8452.08 2322
8452.95 2443
8453.82 2623
8454.68 2823
8455.55 2990
8456.42 3442
8457.29 3706
8458.15 4059
8459.02 4122
8459.89 4112
8460.76 3915
8461.63 3699
8462.50 3540
8463.36 3183
8464.23 3086
8465.10 2999
8465.97 2911
8466.84 2908
8467.71 3098
8468.57 3457
8469.44 4183
8470.31 4996
8471.18 5564
8472.05 6097
8472.92 6174
8473.79 6027
8474.66 5518
8475.53 4915
8476.39 4423
8477.26 3846
8478.13 3400
8479.00 2925
8479.87 2674
8480.74 2393
8481.61 2193
8482.48 2180
8483.35 2039
8484.22 1995
8485.09 1873
8485.96 1959
8486.83 2015
8487.69 1886
8488.56 1897
8489.43 1792
8490.30 1865
8491.17 1920
8492.04 1888
8492.91 1845
8493.78 1753
8494.65 1712
8495.52 1834
8496.39 1877
8497.26 1781
8498.13 1823
8499.00 1966
8499.87 2017
8500.74 1898
8501.61 1926
8502.48 1848
8503.35 1803
8504.22 1844
8505.10 1870
8505.97 1873
8506.84 1941
8507.71 1962
8508.58 2030
8509.45 1992
8510.32 2010
8511.19 1989
8512.06 2068
8512.93 2033
8513.80 1944
8514.67 2014
8515.54 1940
8516.42 1866
8517.29 1853
8518.16 1861
8519.03 1863
8519.90 1931
8520.77 1956
8521.64 2031
8522.51 2005
8523.39 1950
8524.26 1813
8525.13 1848
8526.00 1965
8526.87 1889
8527.74 1947
8528.61 1937
8529.49 1934
8530.36 1976
8531.23 2033
8532.10 2170
8532.97 2201
8533.85 2295
8534.72 2337
8535.59 2321
8536.46 2442
8537.33 2268
8538.21 2213
8539.08 2254
8539.95 2010
8540.82 1882
8541.69 1944
8542.57 1847
8543.44 1897
8544.31 1883
8545.18 1947
8546.06 1914
8546.93 1900
8547.80 1882
8548.67 1827
8549.55 1900
8550.42 1904
8551.29 1887
8552.17 1842
8553.04 1814
8553.91 1927
8554.78 2042
8555.66 1989
8556.53 1982
8557.40 1997
8558.28 1988
8559.15 1822
8560.02 1855
8560.90 1823
8561.77 1798
8562.64 1728
8563.52 1635
8564.39 1606
8565.26 1560
8566.14 1581
8567.01 1572
8567.89 1540
8568.76 1563
8569.63 1512
8570.51 1537
8571.38 1609
8572.25 1518
8573.13 1449
8574.00 1541
8574.88 1523
8575.75 1555
8576.62 1525
8577.50 1535
8578.37 1494
8579.25 1434
8580.12 1436
8581.00 1359
8581.87 1481
8582.74 1446
8583.62 1408
8584.49 1427
8585.37 1430
8586.24 1488
8587.12 1496
8587.99 1488
8588.87 1485
8589.74 1496
8590.62 1520
8591.49 1541
8592.37 1564
8593.24 1506
8594.12 1403
8594.99 1507
8595.87 1552
8596.74 1573
8597.62 1509
8598.49 1538
8599.37 1560
8600.24 1514
8601.12 1534
8601.99 1431
8602.87 1506
8603.74 1554
8604.62 1494
8605.49 1492
8606.37 1444
8607.25 1517
8608.12 1520
8609.00 1500
8609.87 1603
8610.75 1501
8611.63 1515
8612.50 1519
8613.38 1488
8614.25 1469
8615.13 1453
8616.01 1550
8616.88 1561
8617.76 1618
8618.63 1606
8619.51 1574
8620.39 1597
8621.26 1631
8622.14 1633
8623.02 1528
8623.89 1640
8624.77 1612
8625.65 1525
8626.52 1583
8627.40 1548
8628.28 1694
8629.15 1657
8630.03 1732
8630.91 1706
8631.78 1688
8632.66 1714
8633.54 1730
8634.41 1655
8635.29 1666
8636.17 1701
8637.05 1724
8637.92 1791
8638.80 1730
8639.68 1715
8640.56 1766
8641.43 1712
8642.31 1759
8643.19 1841
8644.06 1845
8644.94 1904
8645.82 1874
8646.70 1924
8647.58 1853
8648.45 1887
8649.33 1903
8650.21 1960
8651.09 1959
8651.96 1925
8652.84 1883
8653.72 1865
8654.60 1893
8655.48 1862
8656.36 1949
8657.23 1945
8658.11 1993
8658.99 2011
8659.87 2075
8660.75 1985
8661.63 2056
8662.50 2069
8663.38 2135
8664.26 2053
8665.14 1968
8666.02 2000
8666.90 1914
8667.78 1931
8668.65 2030
8669.53 2063
8670.41 2224
8671.29 2329
8672.17 2509
8673.05 2787
8673.93 3304
8674.81 3486
8675.69 3758
8676.57 4031
8677.45 3967
8678.32 4008
8679.20 3822
8680.08 3481
8680.96 3293
8681.84 2987
8682.72 2727
8683.60 2563
8684.48 2363
8685.36 2247
8686.24 2306
8687.12 2340
8688.00 2328
8688.88 2411
8689.76 2628
8690.64 3045
8691.52 3330
8692.40 3878
8693.28 4139
8694.16 4468
8695.04 4605
8695.92 4592
8696.80 4341
8697.68 4001
8698.56 3585
8699.44 3193
8700.32 2868
8701.20 2617
8702.08 2367
8702.96 2218
8703.84 2061
8704.72 2046
8705.60 1934
8706.49 1906
8707.37 1757
8708.25 1801
8709.13 1818
8710.01 1744
8710.89 1716
8711.77 1714
8712.65 1761
8713.53 1750
8714.41 1766
8715.29 1620
8716.18 1621
8717.06 1713
8717.94 1737
8718.82 1677
8719.70 1621
8720.58 1637
8721.46 1706
8722.35 1683
8723.23 1687
8724.11 1689
8724.99 1671
8725.87 1670
8726.75 1605
8727.64 1718
8728.52 1679
8729.40 1745
8730.28 1844
8731.16 1846
8732.05 1852
8732.93 1801
8733.81 1865
8734.69 1837
8735.57 1826
8736.46 1897
8737.34 1878
8738.22 1789
8739.10 1775
8739.99 1860
8740.87 1867
8741.75 1749
8742.63 1758
8743.52 1736
8744.40 1721
8745.28 1741
8746.16 1702
8747.05 1628
8747.93 1712
8748.81 1687
8749.70 1759
8750.58 1749
8751.46 1746
8752.34 1775
8753.23 1827
8754.11 1893
8754.99 1905
8755.88 1955
8756.76 1980
8757.64 1992
8758.53 2112
8759.41 2081
8760.29 2055
8761.18 2109
8762.06 1975
8762.94 1955
8763.83 1908
8764.71 1868
8765.60 1777
8766.48 1714
8767.36 1761
8768.25 1721
8769.13 1751
8770.01 1791
8770.90 1769
8771.78 1750
8772.67 1695
8773.55 1708
8774.43 1725
8775.32 1659
8776.20 1639
8777.09 1668
8777.97 1536
8778.86 1613
8779.74 1598
8780.63 1570
8781.51 1504
8782.39 1490
8783.28 1461
8784.16 1501
8785.05 1505
8785.93 1521
8786.82 1444
8787.70 1516
8788.59 1482
8789.47 1454
8790.36 1562
8791.24 1564
8792.13 1567
8793.01 1634
8793.90 1736
8794.78 1684
8795.67 1646
8796.55 1732
8797.44 1722
8798.32 1570
8799.21 1576
8800.10 1565
8800.98 1572
8801.87 1539
8802.75 1449
8803.64 1441
8804.52 1431
8805.41 1460
8806.29 1455
8807.18 1463
8808.07 1471
8808.95 1411
8809.84 1412
8810.72 1445
8811.61 1404
8812.50 1401
8813.38 1368
8814.27 1316
8815.15 1305
8816.04 1338
8816.93 1342
8817.81 1344
8818.70 1372
8819.59 1339
8820.47 1453
8821.36 1412
8822.25 1433
8823.13 1411
8824.02 1350
8824.91 1423
8825.79 1369
8826.68 1288
8827.57 1348
8828.45 1285
8829.34 1328
8830.23 1329
8831.11 1335
8832.00 1275
8832.89 1298
8833.78 1334
8834.66 1313
8835.55 1294
8836.44 1264
8837.32 1275
8838.21 1395
8839.10 1325
8839.99 1253
8840.87 1277
8841.76 1274
8842.65 1273
8843.54 1263
8844.42 1273
8845.31 1242
8846.20 1271
8847.09 1239
8847.98 1273
8848.86 1216
8849.75 1144
8850.64 1255
8851.53 1256
8852.42 1206
8853.30 1166
8854.19 1071
8855.08 1171
8855.97 1142
8856.86 1154
8857.75 1220
8858.63 1161
8859.52 1142
8860.41 1172
8861.30 1214
8862.19 1186
8863.08 1238
8863.97 1128
8864.85 1134
8865.74 1153
8866.63 1076
8867.52 1137
8868.41 1151
8869.30 1107
8870.19 1144
8871.08 1112
8871.97 1090
8872.85 1132
8873.74 1073
8874.63 1104
8875.52 1076
8876.41 1037
8877.30 1046
8878.19 1053
8879.08 1039
8879.97 1040
8880.86 1051
8881.75 1065
8882.64 1048
8883.53 1075
8884.42 1118
8885.31 1096
8886.20 1054
8887.09 1033
8887.98 1024
8888.87 1077
8889.76 991
8890.65 1046
8891.54 1059
8892.43 1021
8893.32 1016
8894.21 1028
8895.10 1006
8895.99 962
8896.88 1009
8897.77 1053
8898.66 980
8899.55 980
8900.44 1007
8901.33 931
8902.22 1053
8903.11 1038
8904.00 1045
8904.89 995
8905.78 983
8906.67 1100
8907.56 1034
8908.46 985
8909.35 931
8910.24 1040
8911.13 1043
8912.02 1027
8912.91 964
8913.80 992
8914.69 1018
8915.58 976
8916.48 996
8917.37 1020
8918.26 1025
8919.15 975
8920.04 1016
8920.93 1026
8921.82 996
8922.72 983
8923.61 913
8924.50 932
8925.39 999
8926.28 1035
8927.18 997
8928.07 922
8928.96 986
8929.85 972
8930.74 943
8931.64 987
8932.53 961
8933.42 936
8934.31 948
8935.20 971
8936.10 1009
8936.99 998
8937.88 951
8938.77 917
8939.67 928
8940.56 985
8941.45 955
8942.34 926
8943.24 892
8944.13 944
8945.02 929
8945.91 951
8946.81 917
8947.70 975
8948.59 942
8949.49 913
8950.38 957
8951.27 940
8952.16 929
8953.06 913
8953.95 872
8954.84 891
8955.74 859
8956.63 939
8957.52 898
8958.42 893
8959.31 877
8960.20 881
8961.10 907
8961.99 888
8962.89 906
8963.78 900
8964.67 978
8965.57 953
8966.46 951
8967.35 922
8968.25 930
8969.14 870
8970.04 964
8970.93 944
8971.82 862
8972.72 945
8973.61 842
8974.51 889
8975.40 910
8976.30 919
8977.19 909
8978.08 940
8978.98 871
8979.87 915
8980.77 944
8981.66 895
8982.56 877
8983.45 917
8984.35 959
8985.24 823
8986.14 914
8987.03 867
8987.93 895
8988.82 899
8989.72 799
8990.61 859
8991.51 831
8992.40 895
8993.30 946
8994.19 928
8995.09 855
8995.98 851
8996.88 901
8997.77 908
8998.67 868
8999.56 890
9000.46 890
9001.35 869
9002.25 892
9003.15 889
9004.04 862
9004.94 866
9005.83 826
9006.73 862
9007.62 883
9008.52 900
9009.42 867
9010.31 857
9011.21 789
9012.10 840
9013.00 832
9013.90 818
9014.79 859
9015.69 861
9016.59 918
9017.48 863
9018.38 851
9019.27 901
9020.17 873
9021.07 871
9021.96 832
9022.86 857
9023.76 823
9024.65 865
9025.55 828
9026.45 819
9027.34 894
9028.24 901
9029.14 850
9030.04 858
9030.93 802
9031.83 823
9032.73 863
9033.62 887
9034.52 883
9035.42 894
9036.32 896
9037.21 888
9038.11 889
9039.01 878
9039.90 818
9040.80 911
9041.70 870
9042.60 871
9043.50 884
9044.39 814
9045.29 893
9046.19 873
9047.09 903
9047.98 853
9048.88 872
9049.78 819
9050.68 811
9051.58 806
9052.47 811
9053.37 883
9054.27 845
9055.17 878
9056.07 872
9056.97 815
9057.86 778
9058.76 868
9059.66 885
9060.56 928
9061.46 946
9062.36 869
9063.25 813
9064.15 864
9065.05 876
9065.95 845
9066.85 860
9067.75 879
9068.65 944
9069.55 853
9070.45 851
9071.34 844
9072.24 875
9073.14 905
9074.04 884
9074.94 871
9075.84 888
9076.74 840
9077.64 897
9078.54 852
9079.44 828
9080.34 830
9081.24 912
9082.14 902
9083.04 926
9083.94 928
9084.84 936
9085.74 939
9086.63 898
9087.53 904
9088.43 904
9089.33 933
9090.23 934
9091.13 931
9092.03 888
9092.93 973
9093.83 929
9094.74 903
9095.64 971
9096.54 926
9097.44 932
9098.34 975
9099.24 810
9100.14 853
9101.04 898
9101.94 893
9102.84 924
9103.74 882
9104.64 845
9105.54 905
9106.44 899
9107.34 875
9108.24 873
9109.14 930
9110.05 838
9110.95 915
9111.85 884
9112.75 869
9113.65 891
9114.55 879
9115.45 887
9116.35 928
9117.25 882
9118.16 910
9119.06 887
9119.96 945
9120.86 865
9121.76 857
9122.66 882
9123.56 900
9124.47 832
9125.37 863
9126.27 840
9127.17 847
9128.07 922
9128.98 820
9129.88 810
9130.78 822
9131.68 862
9132.58 878
9133.49 908
9134.39 891
9135.29 864
9136.19 877
9137.09 932
9138.00 903
9138.90 879
9139.80 862
9140.70 914
9141.61 860
9142.51 808
9143.41 863
9144.31 884
9145.22 867
9146.12 880
9147.02 868
9147.93 801
9148.83 886
9149.73 874
9150.63 886
9151.54 858
9152.44 871
9153.34 862
9154.25 835
9155.15 847
9156.05 887
9156.96 917
9157.86 845
9158.76 884
9159.67 874
9160.57 829
9161.47 866
9162.38 902
9163.28 835
9164.18 834
9165.09 854
9165.99 879
9166.90 894
9167.80 829
9168.70 872
9169.61 857
9170.51 867
9171.41 829
9172.32 764
9173.22 844
9174.13 849
9175.03 802
9175.94 851
9176.84 891
9177.74 829
9178.65 826
9179.55 899
9180.46 818
9181.36 847
9182.27 887
9183.17 869
9184.08 930
9184.98 855
9185.88 898
9186.79 863
9187.69 879
9188.60 832
9189.50 822
9190.41 835
9191.31 900
9192.22 859
9193.12 859
9194.03 879
9194.93 928
9195.84 909
9196.74 837
9197.65 905
9198.56 936
9199.46 913
9200.37 859
9201.27 898
9202.18 891
9203.08 977
9203.99 914
9204.89 984
9205.80 931
9206.71 947
9207.61 937
9208.52 925
9209.42 881
9210.33 866
9211.23 820
9212.14 784
9213.05 836
9213.95 793
9214.86 875
9215.77 859
9216.67 853
9217.58 860
9218.48 887
9219.39 944
9220.30 833
9221.20 850
9222.11 912
9223.02 934
9223.92 892
9224.83 876
9225.74 864
9226.64 793
9227.55 853
9228.46 903
9229.36 853
9230.27 867
9231.18 830
9232.08 838
9232.99 881
9233.90 840
9234.81 832
9235.71 850
9236.62 833
9237.53 796
9238.43 815
9239.34 833
9240.25 835
9241.16 820
9242.06 827
9242.97 794
9243.88 887
9244.79 799
9245.69 846
9246.60 867
9247.51 832
9248.42 853
9249.33 843
9250.23 847
9251.14 835
9252.05 831
9252.96 848
9253.87 840
9254.77 795
9255.68 868
9256.59 864
9257.50 842
9258.41 795
9259.31 868
9260.22 843
9261.13 781
9262.04 824
9262.95 794
9263.86 859
9264.77 880
9265.67 905
9266.58 825
9267.49 817
9268.40 863
9269.31 848
9270.22 780
9271.13 859
9272.04 847
9272.94 893
9273.85 866
9274.76 866
9275.67 841
9276.58 874
9277.49 855
9278.40 889
9279.31 889
9280.22 850
9281.13 863
9282.04 908
9282.95 900
9283.86 899
9284.77 927
9285.68 862
9286.59 853
9287.49 821
9288.40 900
9289.31 859
9290.22 803
9291.13 852
9292.04 874
9292.95 913
9293.86 895
9294.77 857
9295.68 833
9296.59 895
9297.50 913
9298.41 837
9299.33 845
9300.24 933
9301.15 857
9302.06 904
9302.97 903
9303.88 938
9304.79 905
9305.70 914
9306.61 914
9307.52 909
9308.43 924
9309.34 932
9310.25 956
9311.16 958
9312.07 983
9312.98 1012
9313.90 954
9314.81 978
9315.72 919
9316.63 909
9317.54 885
9318.45 955
9319.36 897
9320.27 883
9321.19 929
9322.10 920
9323.01 902
9323.92 884
9324.83 889
9325.74 915
9326.65 914
9327.57 963
9328.48 882
9329.39 858
9330.30 886
9331.21 874
9332.13 832
9333.04 869
9333.95 913
9334.86 885
9335.77 925
9336.69 870
9337.60 896
9338.51 878
9339.42 928
9340.33 882
9341.25 896
9342.16 921
9343.07 940
9343.98 919
9344.90 939
9345.81 902
9346.72 907
9347.63 911
9348.55 844
9349.46 965
9350.37 980
9351.29 857
9352.20 876
9353.11 893
9354.02 906
9354.94 888
9355.85 864
9356.76 884
9357.68 817
9358.59 858
9359.50 869
9360.42 829
9361.33 871
9362.24 926
9363.16 897
9364.07 896
9364.98 960
9365.90 876
9366.81 868
9367.72 835
9368.64 862
9369.55 853
9370.47 891
9371.38 864
9372.29 885
9373.21 839
9374.12 907
9375.04 923
9375.95 917
9376.86 952
9377.78 955
9378.69 934
9379.61 913
9380.52 897
9381.43 916
9382.35 931
9383.26 934
9384.18 977
9385.09 946
9386.01 914
9386.92 910
9387.84 934
9388.75 966
9389.67 945
9390.58 964
9391.49 984
9392.41 1038
9393.32 1006
9394.24 995
9395.15 1009
9396.07 1123
9396.98 1048
9397.90 1022
9398.81 993
9399.73 1020
9400.65 1047
9401.56 977
9402.48 976
9403.39 924
9404.31 950
9405.22 938
9406.14 915
9407.05 945
9407.97 984
9408.88 915
9409.80 956
9410.72 1004
9411.63 1000
9412.55 986
9413.46 988
9414.38 961
9415.30 891
9416.21 992
9417.13 971
9418.04 914
9418.96 900
9419.88 999
9420.79 985
9421.71 949
9422.62 935
9423.54 977
9424.46 920
9425.37 934
9426.29 935
9427.21 991
9428.12 999
9429.04 1048
9429.96 1010
9430.87 1030
9431.79 991
9432.71 1027
9433.62 1013
9434.54 1001
9435.46 997
9436.37 1001
9437.29 1043
9438.21 1014
9439.13 1001
9440.04 1039
9440.96 1053
9441.88 1068
9442.80 1020
9443.71 1009
9444.63 1035
9445.55 1023
9446.46 1063
9447.38 1094
9448.30 1043
9449.22 1084
9450.14 1043
9451.05 1108
9451.97 1039
9452.89 1212
9453.81 1131
9454.72 1232
9455.64 1272
9456.56 1233
9457.48 1202
9458.40 1184
9459.31 1106
9460.23 1153
9461.15 1119
9462.07 1081
9462.99 1126
9463.91 1054
9464.82 972
9465.74 1040
9466.66 1091
9467.58 1061
9468.50 976
9469.42 1007
9470.34 984
9471.25 1028
9472.17 1006
9473.09 1000
9474.01 1055
9474.93 1048
9475.85 1025
9476.77 1105
9477.69 1113
9478.60 1169
9479.52 1126
9480.44 1103
9481.36 1105
9482.28 1115
9483.20 1128
9484.12 1095
9485.04 1068
9485.96 1108
9486.88 1064
9487.80 1108
9488.72 1088
9489.64 1072
9490.56 1111
9491.48 1104
9492.40 1089
9493.32 1076
9494.24 1115
9495.16 1061
9496.08 1109
9497.00 1071
9497.92 1064
9498.84 1109
9499.76 1111
9500.68 1055
9501.60 1060
9502.52 1065
9503.44 1085
9504.36 1117
9505.28 1042
9506.20 1056
9507.12 1047
9508.04 1114
9508.96 1119
9509.88 1118
9510.80 1128
9511.72 1117
9512.64 1165
9513.56 1214
9514.48 1179
9515.40 1204
9516.32 1233
9517.25 1291
9518.17 1258
9519.09 1275
9520.01 1209
9520.93 1244
9521.85 1317
9522.77 1271
9523.69 1289
9524.61 1288
9525.54 1265
9526.46 1259
9527.38 1337
9528.30 1330
9529.22 1441
9530.14 1417
9531.06 1466
9531.99 1610
9532.91 1786
9533.83 1913
9534.75 1956
9535.67 1953
9536.60 1944
9537.52 1904
9538.44 1855
9539.36 1735
9540.28 1677
9541.21 1600
9542.13 1555
9543.05 1449
9543.97 1400
9544.89 1388
9545.82 1375
9546.74 1352
9547.66 1316
9548.58 1308
9549.51 1309
9550.43 1308
9551.35 1316
9552.27 1205
9553.20 1193
9554.12 1228
9555.04 1254
9555.96 1244
9556.89 1337
9557.81 1349
9558.73 1378
9559.66 1446
9560.58 1415
9561.50 1359
9562.43 1454
9563.35 1422
9564.27 1438
9565.19 1400
9566.12 1373
9567.04 1331
9567.96 1303
9568.89 1345
9569.81 1226
9570.74 1269
9571.66 1202
9572.58 1274
9573.51 1264
9574.43 1144
9575.35 1205
9576.28 1226
9577.20 1213
9578.13 1262
9579.05 1226
9579.97 1159
9580.90 1214
9581.82 1257
9582.75 1293
9583.67 1240
9584.59 1173
9585.52 1252
9586.44 1190
9587.37 1191
9588.29 1181
9589.22 1268
9590.14 1201
9591.06 1276
9591.99 1215
9592.91 1284
9593.84 1249
9594.76 1311
9595.69 1327
9596.61 1305
9597.54 1272
9598.46 1315
9599.39 1397
9600.31 1432
9601.24 1375
9602.16 1279
9603.09 1282
9604.01 1351
9604.94 1362
9605.86 1273
9606.79 1331
9607.71 1335
9608.64 1350
9609.56 1407
9610.49 1314
9611.41 1359
9612.34 1396
9613.27 1376
9614.19 1425
9615.12 1403
9616.04 1402
9616.97 1383
9617.89 1437
9618.82 1440
9619.75 1476
9620.67 1502
9621.60 1471
9622.52 1436
9623.45 1463
9624.38 1476
9625.30 1487
9626.23 1517
9627.15 1543
9628.08 1460
9629.01 1523
9629.93 1620
9630.86 1623
9631.79 1595
9632.71 1555
9633.64 1682
9634.57 1743
9635.49 1703
9636.42 1671
9637.35 1635
9638.27 1680
9639.20 1671
9640.13 1724
9641.05 1592
9641.98 1615
9642.91 1755
9643.83 1750
9644.76 1742
9645.69 1765
9646.62 1849
9647.54 1878
9648.47 2010
9649.40 2136
9650.32 2139
9651.25 2212
9652.18 2268
9653.11 2242
9654.03 2133
9654.96 2074
9655.89 2143
9656.82 2040
9657.75 1970
9658.67 1910
9659.60 1897
9660.53 1887
9661.46 1895
9662.38 1767
9663.31 1807
9664.24 1801
9665.17 1836
9666.10 1888
9667.02 1860
9667.95 1873
9668.88 1920
9669.81 1996
9670.74 2025
9671.67 2003
9672.59 1987
9673.52 2032
9674.45 2063
9675.38 2098
9676.31 2009
9677.24 2073
9678.17 2172
9679.10 2164
9680.02 2219
9680.95 2196
9681.88 2135
9682.81 2193
9683.74 2072
9684.67 2160
9685.60 2094
9686.53 2185
9687.46 2119
9688.39 2101
9689.31 2204
9690.24 2236
9691.17 2314
9692.10 2280
9693.03 2353
9693.96 2425
9694.89 2396
9695.82 2395
9696.75 2374
9697.68 2302
9698.61 2419
9699.54 2400
9700.47 2311
9701.40 2286
9702.33 2315
9703.26 2355
9704.19 2303
9705.12 2267
9706.05 2245
9706.98 2198
9707.91 2226
9708.84 2286
9709.77 2281
9710.70 2240
9711.63 2284
9712.56 2463
9713.49 2528
9714.42 2599
9715.35 2795
9716.28 2816
9717.21 2846
9718.14 2891
9719.07 2849
9720.00 2834
9720.93 2662
9721.87 2558
9722.80 2508
9723.73 2365
9724.66 2285
9725.59 2235
9726.52 2161
9727.45 2073
9728.38 2092
9729.31 2055
9730.24 2069
9731.18 2066
9732.11 2057
9733.04 2182
9733.97 2330
9734.90 2329
9735.83 2326
9736.76 2316
9737.70 2194
9738.63 2266
9739.56 2155
9740.49 2008
9741.42 1955
9742.35 1932
9743.29 1959
9744.22 1800
9745.15 1795
9746.08 1848
9747.01 1829
9747.95 1744
9748.88 1754
9749.81 1775
9750.74 1793
9751.67 1785
9752.61 1780
9753.54 1766
9754.47 1748
9755.40 1720
9756.34 1742
9757.27 1746
9758.20 1766
9759.13 1735
9760.07 1783
9761.00 1719
9761.93 1669
9762.87 1754
9763.80 1827
9764.73 1775
9765.66 1735
9766.60 1705
9767.53 1753
9768.46 1806
9769.40 1708
9770.33 1698
9771.26 1687
9772.20 1748
9773.13 1775
9774.06 1799
9775.00 1725
9775.93 1779
9776.86 1780
9777.80 1778
9778.73 1861
9779.66 1840
9780.60 1909
9781.53 1828
9782.46 1938
9783.40 1933
9784.33 1884
9785.26 1967
9786.20 1947
9787.13 1867
9788.07 1775
9789.00 1769
9789.93 1741
9790.87 1748
9791.80 1655
9792.74 1617
9793.67 1649
9794.61 1577
9795.54 1646
9796.47 1576
9797.41 1669
9798.34 1636
9799.28 1747
9800.21 1749
9801.15 1659
9802.08 1649
9803.02 1615
9803.95 1562
9804.89 1563
9805.82 1552
9806.76 1494
9807.69 1442
9808.63 1470
9809.56 1415
9810.50 1397
9811.43 1422
9812.37 1336
9813.30 1346
9814.24 1320
9815.17 1405
9816.11 1354
9817.04 1403
9817.98 1345
9818.91 1410
9819.85 1383
9820.78 1355
9821.72 1379
9822.65 1295
9823.59 1285
9824.53 1276
9825.46 1301
9826.40 1272
9827.33 1267
9828.27 1356
9829.21 1245
9830.14 1241
9831.08 1299
9832.01 1350
9832.95 1289
9833.89 1297
9834.82 1264
9835.76 1229
9836.69 1230
9837.63 1279
9838.57 1278
9839.50 1264
9840.44 1267
9841.38 1331
9842.31 1344
9843.25 1335
9844.19 1362
9845.12 1360
9846.06 1303
9847.00 1390
9847.93 1302
9848.87 1293
9849.81 1313
9850.74 1219
9851.68 1256
9852.62 1270
9853.56 1287
9854.49 1274
9855.43 1308
9856.37 1281
9857.30 1303
9858.24 1250
9859.18 1303
9860.12 1385
9861.05 1409
9861.99 1361
9862.93 1377
9863.87 1344
9864.80 1357
9865.74 1296
9866.68 1263
9867.62 1281
9868.56 1305
9869.49 1258
9870.43 1258
9871.37 1155
9872.31 1172
9873.24 1209
9874.18 1205
9875.12 1243
9876.06 1247
9877.00 1224
9877.94 1218
9878.87 1229
9879.81 1276
9880.75 1226
9881.69 1184
9882.63 1252
9883.57 1218
9884.50 1164
9885.44 1125
9886.38 1177
9887.32 1233
9888.26 1224
9889.20 1198
9890.14 1203
9891.08 1187
9892.02 1081
9892.95 1116
9893.89 1188
9894.83 1252
9895.77 1179
9896.71 1257
9897.65 1131
9898.59 1149
9899.53 1119
9900.47 1115
9901.41 1101
9902.35 1168
9903.29 1094
9904.23 1143
9905.16 1099
9906.10 1141
9907.04 1174
9907.98 1143
9908.92 1118
9909.86 1081
9910.80 1200
9911.74 1167
9912.68 1182
9913.62 1180
9914.56 1179
9915.50 1143
9916.44 1177
9917.38 1177
9918.32 1168
9919.26 1170
9920.20 1120
9921.14 1179
9922.08 1197
9923.02 1182
9923.97 1232
9924.91 1419
9925.85 1482
9926.79 1610
9927.73 1689
9928.67 1822
9929.61 1841
9930.55 1823
9931.49 1859
9932.43 1722
9933.37 1652
9934.31 1672
9935.25 1490
9936.20 1396
9937.14 1326
9938.08 1212
9939.02 1219
9939.96 1194
9940.90 1183
9941.84 1038
9942.78 1100
9943.73 1070
9944.67 1127
9945.61 1087
9946.55 1059
9947.49 1033
9948.43 1066
9949.37 1058
9950.32 1021
9951.26 1023
9952.20 1017
9953.14 1091
9954.08 1032
9955.03 1028
9955.97 1039
9956.91 1060
9957.85 1063
9958.79 1078
9959.74 1061
9960.68 1129
9961.62 992
9962.56 986
9963.50 1069
9964.45 1023
9965.39 992
9966.33 1044
9967.27 1028
9968.22 1021
9969.16 998
9970.10 1079
9971.04 1068
9971.99 1010
9972.93 1034
9973.87 967
9974.82 1015
9975.76 998
9976.70 962
9977.64 971
9978.59 994
9979.53 1001
9980.47 978
9981.42 1014
9982.36 966
9983.30 992
9984.25 960
9985.19 1015
9986.13 971
9987.08 955
9988.02 1019
9988.96 1066
9989.91 1055
9990.85 1098
9991.80 1022
9992.74 1046
9993.68 1047
9994.63 979
9995.57 975
9996.51 1008
9997.46 1010
9998.40 987
9999.35 1058
10000.29 975
10001.23 967
10002.18 1033
10003.12 958
10004.07 983
10005.01 998
10005.96 937
10006.90 969
10007.84 966
10008.79 1006
10009.73 934
10010.68 1013
10011.62 966
10012.57 971
10013.51 983
10014.46 955
10015.40 979
10016.35 944
10017.29 907
10018.24 938
10019.18 1015
10020.13 981
10021.07 984
10022.02 949
10022.96 994
10023.91 970
10024.85 884
10025.80 918
10026.74 865
10027.69 885
10028.63 946
10029.58 956
10030.52 925
10031.47 933
10032.42 944
10033.36 903
10034.31 891
10035.25 888
10036.20 892
10037.14 918
10038.09 900
10039.04 921
10039.98 893
10040.93 884
10041.87 855
10042.82 902
10043.77 909
10044.71 898
10045.66 896
10046.60 847
10047.55 815
10048.50 846
10049.44 872
10050.39 836
10051.34 830
10052.28 832
10053.23 851
10054.18 866
10055.12 865
10056.07 848
10057.02 898
10057.96 830
10058.91 827
10059.86 861
10060.80 878
10061.75 948
10062.70 891
10063.64 889
10064.59 870
10065.54 873
10066.49 903
10067.43 855
10068.38 823
10069.33 871
10070.28 834
10071.22 843
10072.17 843
10073.12 898
10074.07 861
10075.01 838
10075.96 883
10076.91 881
10077.86 899
10078.80 931
10079.75 876
10080.70 828
10081.65 856
10082.60 824
10083.54 774
10084.49 880
10085.44 834
10086.39 841
10087.34 773
10088.28 782
10089.23 847
10090.18 840
10091.13 789
10092.08 851
10093.03 827
10093.97 855
10094.92 779
10095.87 836
10096.82 910
10097.77 882
10098.72 860
10099.67 878
10100.62 886
10101.56 857
10102.51 826
10103.46 815
10104.41 848
10105.36 843
10106.31 817
10107.26 876
10108.21 829
10109.16 822
10110.11 835
10111.05 783
10112.00 784
10112.95 783
10113.90 790
10114.85 791
10115.80 855
10116.75 870
10117.70 846
10118.65 816
10119.60 780
10120.55 863
10121.50 818
10122.45 870
10123.40 872
10124.35 867
10125.30 855
10126.25 838
10127.20 790
10128.15 793
10129.10 775
10130.05 799
10131.00 836
10131.95 817
10132.90 799
10133.85 868
10134.80 859
10135.75 884
10136.70 856
10137.65 784
10138.60 869
10139.55 836
10140.51 838
10141.46 854
10142.41 836
10143.36 877
10144.31 858
10145.26 843
10146.21 765
10147.16 794
10148.11 812
10149.06 858
10150.01 792
10150.97 895
10151.92 836
10152.87 882
10153.82 814
10154.77 827
10155.72 825
10156.67 856
10157.63 852
10158.58 878
10159.53 848
10160.48 826
10161.43 891
10162.38 896
10163.34 910
10164.29 916
10165.24 853
10166.19 915
10167.14 873
10168.09 848
10169.05 875
10170.00 907
10170.95 868
10171.90 931
10172.86 883
10173.81 911
10174.76 925
10175.71 984
10176.66 960
10177.62 1003
10178.57 1012
10179.52 1030
10180.47 943
10181.43 952
10182.38 938
10183.33 947
10184.29 936
10185.24 1018
10186.19 996
10187.14 1010
10188.10 953
10189.05 929
10190.00 1024
10190.96 1042
10191.91 1098
10192.86 1066
10193.81 996
10194.77 961
10195.72 986
10196.67 1008
10197.63 989
10198.58 1026
10199.53 1048
10200.49 1014
10201.44 990
10202.40 1051
10203.35 1026
10204.30 1103
10205.26 1069
10206.21 1084
10207.16 1106
10208.12 1127
10209.07 1182
10210.03 1228
10210.98 1245
10211.93 1213
10212.89 1167
10213.84 1135
10214.80 1139
10215.75 1025
10216.70 1090
10217.66 1083
10218.61 1083
10219.57 1053
10220.52 1056
10221.48 1056
10222.43 1055
10223.39 1040
10224.34 1051
10225.30 961
10226.25 993
10227.20 976
10228.16 1004
10229.11 987
10230.07 987
10231.02 1012
10231.98 1037
10232.93 1074
10233.89 1120
10234.84 1126
10235.80 1219
10236.75 1216
10237.71 1310
10238.67 1322
10239.62 1300
10240.58 1267
10241.53 1224
10242.49 1182
10243.44 1097
10244.40 1123
10245.35 1048
10246.31 1025
10247.26 953
10248.22 983
10249.18 967
10250.13 990
10251.09 936
10252.04 939
10253.00 976
10253.96 931
10254.91 891
10255.87 892
10256.82 901
10257.78 909
10258.74 910
10259.69 835
10260.65 867
10261.61 856
10262.56 903
10263.52 871
10264.47 875
10265.43 881
10266.39 879
10267.34 867
10268.30 879
10269.26 874
10270.21 917
10271.17 934
10272.13 884
10273.09 908
10274.04 974
10275.00 945
10275.96 900
10276.91 828
10277.87 801
10278.83 828
10279.78 853
10280.74 874
10281.70 840
10282.66 812
10283.61 856
10284.57 859
10285.53 854
10286.49 841
10287.44 869
10288.40 915
10289.36 884
10290.32 887
10291.27 885
10292.23 872
10293.19 834
10294.15 893
10295.11 825
10296.06 858
10297.02 869
10297.98 898
10298.94 896
10299.90 873
10300.85 819
10301.81 860
10302.77 821
10303.73 866
10304.69 836
10305.65 907
10306.60 951
10307.56 868
10308.52 856
10309.48 866
10310.44 918
10311.40 874
10312.36 832
10313.32 832
10314.27 846
10315.23 854
10316.19 880
10317.15 903
10318.11 819
10319.07 828
10320.03 838
10320.99 872
10321.95 852
10322.91 868
10323.86 902
10324.82 865
10325.78 861
10326.74 851
10327.70 896
10328.66 905
10329.62 969
10330.58 969
10331.54 979
10332.50 959
10333.46 960
10334.42 939
10335.38 926
10336.34 943
10337.30 853
10338.26 910
10339.22 839
10340.18 854
10341.14 835
10342.10 822
10343.06 807
10344.02 810
10344.98 873
10345.94 793
10346.90 814
10347.86 815
10348.82 789
10349.78 827
10350.74 797
10351.70 791
10352.66 810
10353.62 801
10354.58 743
10355.55 727
10356.51 688
10357.47 797
10358.43 845
10359.39 817
10360.35 819
10361.31 731
10362.27 766
10363.23 822
10364.19 773
10365.16 759
10366.12 804
10367.08 825
10368.04 817
10369.00 829
10369.96 821
10370.92 794
10371.88 822
10372.85 786
10373.81 820
10374.77 816
10375.73 769
10376.69 755
10377.65 773
10378.62 810
10379.58 754
10380.54 795
10381.50 819
10382.46 766
10383.43 735
10384.39 768
10385.35 773
10386.31 774
10387.27 768
10388.24 786
10389.20 777
10390.16 820
10391.12 821
10392.09 788
10393.05 809
10394.01 838
10394.97 828
10395.94 816
10396.90 807
10397.86 781
10398.82 761
10399.79 759
10400.75 789
10401.71 793
10402.68 814
10403.64 804
10404.60 806
10405.57 844
10406.53 806
10407.49 763
10408.45 837
10409.42 822
10410.38 780
10411.34 838
10412.31 827
10413.27 777
10414.23 808
10415.20 856
10416.16 898
10417.13 917
10418.09 917
10419.05 985
10420.02 1011
10420.98 1082
10421.94 1048
10422.91 1050
10423.87 1048
10424.84 1018
10425.80 925
10426.76 899
10427.73 917
10428.69 896
10429.66 862
10430.62 808
10431.58 808
10432.55 851
10433.51 772
10434.48 822
10435.44 812
10436.41 757
10437.37 761
10438.34 768
10439.30 784
10440.27 788
10441.23 770
10442.19 730
10443.16 720
10444.12 713
10445.09 705
10446.05 735
10447.02 756
10447.98 711
10448.95 724
10449.91 720
10450.88 728
10451.84 748
10452.81 734
10453.78 707
10454.74 738
10455.71 775
10456.67 754
10457.64 771
10458.60 786
10459.57 750
10460.53 751
10461.50 794
10462.47 744
10463.43 741
10464.40 713
10465.36 673
10466.33 733
10467.29 666
10468.26 661
10469.23 712
10470.19 711
10471.16 702
10472.12 663
10473.09 700
10474.06 694
10475.02 723
10475.99 691
10476.96 710
10477.92 721
10478.89 771
10479.86 762
10480.82 760
10481.79 726
10482.76 723
10483.72 759
10484.69 741
10485.66 754
10486.62 743
10487.59 748
10488.56 713
10489.52 747
10490.49 772
10491.46 725
10492.42 739
10493.39 784
10494.36 760
10495.33 774
10496.29 701
10497.26 720
10498.23 739
10499.19 755
10500.16 730
10501.13 753
10502.10 746
10503.06 727
10504.03 753
10505.00 770
10505.97 713
10506.94 690
10507.90 779
10508.87 777
10509.84 727
10510.81 715
10511.78 753
10512.74 732
10513.71 725
10514.68 690
10515.65 720
10516.62 775
10517.58 734
10518.55 733
10519.52 774
10520.49 719
10521.46 713
10522.43 702
10523.39 715
10524.36 737
10525.33 751
10526.30 740
10527.27 713
10528.24 677
10529.21 693
10530.18 720
10531.14 746
10532.11 725
10533.08 710
10534.05 762
10535.02 750
10535.99 738
10536.96 751
10537.93 724
10538.90 749
10539.87 690
10540.84 699
10541.80 731
10542.77 684
10543.74 706
10544.71 757
10545.68 725
10546.65 763
10547.62 738
10548.59 707
10549.56 742
10550.53 722
10551.50 734
10552.47 729
10553.44 735
10554.41 754
10555.38 743
10556.35 739
10557.32 784
10558.29 771
10559.26 740
10560.23 831
10561.20 863
10562.17 941
10563.14 958
10564.11 917
10565.08 891
10566.05 834
10567.02 842
10567.99 826
10568.97 801
10569.94 840
10570.91 804
10571.88 781
10572.85 716
10573.82 796
10574.79 748
10575.76 778
10576.73 767
10577.70 792
10578.67 775
10579.64 769
10580.62 741
10581.59 752
10582.56 757
10583.53 770
10584.50 779
10585.47 870
10586.44 824
10587.42 817
10588.39 812
10589.36 799
10590.33 799
10591.30 843
10592.27 818
10593.25 773
10594.22 798
10595.19 759
10596.16 846
10597.13 837
10598.10 842
10599.08 869
10600.05 846
10601.02 805
10601.99 827
10602.96 813
10603.94 772
10604.91 773
10605.88 790
10606.85 807
10607.83 730
10608.80 791
10609.77 770
10610.74 748
10611.72 709
10612.69 742
10613.66 795
10614.63 781
10615.61 749
10616.58 794
10617.55 798
10618.53 820
10619.50 805
10620.47 789
10621.44 821
10622.42 799
10623.39 815
10624.36 854
10625.34 843
10626.31 777
10627.28 843
10628.26 846
10629.23 823
10630.20 838
10631.18 855
10632.15 790
10633.12 789
10634.10 845
10635.07 798
10636.05 852
10637.02 888
10637.99 889
10638.97 927
10639.94 907
10640.91 951
10641.89 1055
10642.86 996
10643.84 946
10644.81 974
10645.79 954
10646.76 898
10647.73 906
10648.71 862
10649.68 840
10650.66 827
10651.63 851
10652.61 830
10653.58 729
10654.55 775
10655.53 765
10656.50 790
10657.48 842
10658.45 818
10659.43 824
10660.40 783
10661.38 764
10662.35 791
10663.33 804
10664.30 788
10665.28 868
10666.25 840
10667.23 801
10668.20 796
10669.18 773
10670.15 829
10671.13 833
10672.10 803
10673.08 763
10674.05 811
10675.03 859
10676.01 792
10676.98 809
10677.96 782
10678.93 828
10679.91 868
10680.88 837
10681.86 834
10682.84 832
10683.81 843
10684.79 874
10685.76 829
10686.74 755
10687.72 794
10688.69 802
10689.67 794
10690.64 796
10691.62 754
10692.60 700
10693.57 749
10694.55 723
10695.53 729
10696.50 748
10697.48 780
10698.46 763
10699.43 756
10700.41 731
10701.39 754
10702.36 715
10703.34 716
10704.32 708
10705.29 691
10706.27 702
10707.25 701
10708.22 732
10709.20 713
10710.18 713
10711.15 726
10712.13 726
10713.11 709
10714.09 728
10715.06 713
10716.04 747
10717.02 716
10718.00 710
10718.97 716
10719.95 747
10720.93 755
10721.91 735
10722.88 762
10723.86 716
10724.84 668
10725.82 757
10726.80 788
10727.77 741
10728.75 783
10729.73 750
10730.71 784
10731.69 754
10732.66 716
10733.64 699
10734.62 719
10735.60 716
10736.58 695
10737.55 699
10738.53 734
10739.51 722
10740.49 656
10741.47 685
10742.45 717
10743.43 692
10744.40 706
10745.38 683
10746.36 763
10747.34 783
10748.32 732
10749.30 715
10750.28 708
10751.26 660
10752.24 728
10753.21 663
10754.19 699
10755.17 713
10756.15 677
10757.13 718
10758.11 709
10759.09 693
10760.07 711
10761.05 714
10762.03 748
10763.01 779
10763.99 738
10764.97 778
10765.95 716
10766.93 701
10767.91 706
10768.89 711
10769.87 680
10770.84 742
10771.82 721
10772.80 758
10773.78 735
10774.76 727
10775.74 760
10776.73 758
10777.71 720
10778.69 713
10779.67 715
10780.65 726
10781.63 739
10782.61 721
10783.59 742
10784.57 836
10785.55 793
10786.53 734
10787.51 764
10788.49 806
10789.47 725
10790.45 699
10791.43 721
10792.41 736
10793.39 707
10794.38 741
10795.36 729
10796.34 702
10797.32 721
10798.30 733
10799.28 712
10800.26 744
10801.24 685
10802.22 736
10803.21 713
10804.19 698
10805.17 734
10806.15 755
10807.13 760
10808.11 719
10809.09 767
10810.08 728
10811.06 676
10812.04 710
10813.02 749
10814.00 706
10814.99 726
10815.97 741
10816.95 697
10817.93 700
10818.91 693
10819.90 740
10820.88 741
10821.86 755
10822.84 757
10823.82 708
10824.81 706
10825.79 709
10826.77 748
10827.75 736
10828.74 778
10829.72 767
10830.70 741
10831.68 750
10832.67 737
10833.65 728
10834.63 763
10835.62 815
10836.60 759
10837.58 747
10838.56 719
10839.55 677
10840.53 728
10841.51 721
10842.50 691
10843.48 694
10844.46 763
10845.45 769
10846.43 782
10847.41 806
10848.40 775
10849.38 752
10850.36 792
10851.35 785
10852.33 769
10853.31 716
10854.30 752
10855.28 816
10856.26 799
10857.25 772
10858.23 778
10859.22 791
10860.20 818
10861.18 802
10862.17 798
10863.15 846
10864.14 843
10865.12 826
10866.10 816
10867.09 760
10868.07 754
10869.06 784
10870.04 795
10871.03 777
10872.01 783
10873.00 799
10873.98 804
10874.96 832
10875.95 791
10876.93 825
10877.92 831
10878.90 808
10879.89 878
10880.87 806
10881.86 878
10882.84 882
10883.83 913
10884.81 926
10885.80 853
10886.78 853
10887.77 916
10888.75 954
10889.74 1021
10890.72 892
10891.71 922
10892.70 956
10893.68 946
10894.67 911
10895.65 882
10896.64 972
10897.62 956
10898.61 907
10899.59 933
10900.58 965
10901.57 942
10902.55 956
10903.54 922
10904.52 927
10905.51 951
10906.50 979
10907.48 989
10908.47 987
10909.45 993
10910.44 969
10911.43 997
10912.41 980
10913.40 1012
10914.39 956
10915.37 997
10916.36 1000
10917.35 1005
10918.33 1009
10919.32 992
10920.30 998
10921.29 1038
10922.28 1079
10923.27 1095
10924.25 1143
10925.24 1044
10926.23 1105
10927.21 1096
10928.20 1042
10929.19 1037
10930.17 1057
10931.16 1120
10932.15 1083
10933.14 1105
10934.12 1161
10935.11 1119
10936.10 1174
10937.09 1122
10938.07 1126
10939.06 1218
10940.05 1263
10941.04 1236
10942.02 1300
10943.01 1286
10944.00 1340
10944.99 1297
10945.97 1394
10946.96 1366
10947.95 1372
10948.94 1400
10949.93 1336
10950.91 1374
10951.90 1413
10952.89 1381
10953.88 1427
10954.87 1450
10955.85 1426
10956.84 1483
10957.83 1531
10958.82 1634
10959.81 1677
10960.80 1659
10961.79 1634
10962.77 1765
10963.76 1652
10964.75 1636
10965.74 1581
10966.73 1490
10967.72 1455
10968.71 1469
10969.70 1367
10970.68 1439
10971.67 1352
10972.66 1369
10973.65 1360
10974.64 1321
10975.63 1332
10976.62 1292
10977.61 1368
10978.60 1322
10979.59 1313
10980.58 1378
10981.57 1420
10982.55 1421
10983.54 1425
10984.53 1461
10985.52 1503
10986.51 1475
10987.50 1439
10988.49 1518
10989.48 1517
10990.47 1517
10991.46 1514
10992.45 1565
10993.44 1590
10994.43 1596
10995.42 1683
10996.41 1768
10997.40 1937
10998.39 2192
10999.38 2222
11000.37 2274
11001.36 2422
11002.35 2548
11003.34 2485
11004.33 2396
11005.33 2303
11006.32 2140
11007.31 2000
11008.30 1908
11009.29 1761
11010.28 1754
11011.27 1617
11012.26 1562
11013.25 1535
11014.24 1433
11015.23 1417
11016.22 1376
11017.21 1375
11018.21 1349
11019.20 1311
11020.19 1302
11021.18 1373
11022.17 1344
11023.16 1336
11024.15 1279
11025.14 1338
11026.14 1350
11027.13 1319
11028.12 1302
11029.11 1322
11030.10 1279
11031.09 1307
11032.09 1275
11033.08 1245
11034.07 1227
11035.06 1220
11036.05 1260
11037.05 1199
11038.04 1205
11039.03 1205
11040.02 1211
11041.01 1216
11042.01 1159
11043.00 1169
11043.99 1214
11044.98 1132
11045.97 1100
11046.97 1152
11047.96 1144
11048.95 1093
11049.94 1029
11050.94 1094
11051.93 1072
11052.92 1082
11053.91 1065
11054.91 1086
11055.90 1107
11056.89 1112
11057.89 1012
11058.88 1090
11059.87 1131
11060.87 1110
11061.86 1206
11062.85 1210
11063.84 1133
11064.84 1137
11065.83 1234
11066.82 1181
11067.82 1181
11068.81 1119
11069.80 1154
11070.80 1126
11071.79 1026
11072.78 1035
11073.78 1053
11074.77 1063
11075.77 1065
11076.76 1029
11077.75 985
11078.75 1040
11079.74 1089
11080.73 1142
11081.73 1129
11082.72 1045
11083.72 1044
11084.71 1059
11085.70 1044
11086.70 1055
11087.69 1031
11088.69 1027
11089.68 997
11090.68 1044
11091.67 1041
11092.66 1008
11093.66 983
11094.65 983
11095.65 1010
11096.64 950
11097.64 983
11098.63 985
11099.63 988
11100.62 980
11101.62 956
11102.61 990
11103.61 933
11104.60 921
11105.60 993
11106.59 930
11107.59 942
11108.58 919
11109.58 918
11110.57 945
11111.57 921
11112.56 917
11113.56 936
11114.55 971
11115.55 934
11116.55 920
11117.54 920
11118.54 854
11119.53 891
11120.53 939
11121.52 906
11122.52 902
11123.51 881
11124.51 900
11125.51 932
11126.50 895
11127.50 961
11128.49 944
11129.49 961
11130.49 936
11131.48 919
11132.48 921
11133.48 925
11134.47 896
11135.47 903
11136.46 879
11137.46 891
11138.46 906
11139.45 837
11140.45 877
11141.45 899
11142.44 910
11143.44 897
11144.44 850
11145.43 850
11146.43 882
11147.43 896
11148.43 877
11149.42 810
11150.42 815
11151.42 851
11152.41 856
11153.41 886
11154.41 857
11155.40 837
11156.40 818
11157.40 853
11158.40 872
11159.39 877
11160.39 806
11161.39 828
11162.39 860
11163.38 904
11164.38 873
11165.38 829
11166.38 844
11167.38 847
11168.37 858
11169.37 808
11170.37 817
11171.37 801
11172.37 857
11173.36 779
11174.36 741
11175.36 814
11176.36 848
11177.36 810
11178.35 873
11179.35 859
11180.35 853
11181.35 868
11182.35 873
11183.35 827
11184.34 828
11185.34 835
11186.34 794
11187.34 853
11188.34 804
11189.34 837
11190.34 831
11191.34 906
11192.34 884
11193.33 867
11194.33 848
11195.33 810
11196.33 858
11197.33 842
11198.33 804
11199.33 810
11200.33 828
11201.33 791
11202.33 836
11203.33 853
11204.33 799
11205.32 813
11206.32 813
11207.32 788
11208.32 817
11209.32 864
11210.32 886
11211.32 787
11212.32 822
11213.32 827
11214.32 790
11215.32 795
11216.32 806
11217.32 794
11218.32 753
11219.32 770
11220.32 756
11221.32 752
11222.32 750
11223.32 783
11224.32 741
11225.32 715
11226.32 724
11227.33 784
11228.33 794
11229.33 773
11230.33 788
11231.33 792
11232.33 739
11233.33 771
11234.33 817
11235.33 808
11236.33 794
11237.33 781
11238.33 806
11239.33 736
11240.34 773
11241.34 759
11242.34 870
11243.34 764
11244.34 750
11245.34 738
11246.34 725
11247.34 784
11248.35 853
11249.35 785
11250.35 790
11251.35 837
11252.35 777
11253.35 758
11254.35 757
11255.36 773
11256.36 762
11257.36 795
11258.36 788
11259.36 805
11260.37 779
11261.37 790
11262.37 757
11263.37 766
11264.37 761
11265.38 781
11266.38 782
11267.38 760
11268.38 757
11269.39 777
11270.39 790
11271.39 745
11272.39 719
11273.40 726
11274.40 822
11275.40 777
11276.40 785
11277.41 818
11278.41 803
11279.41 840
11280.41 807
11281.42 868
11282.42 831
11283.42 862
11284.43 803
11285.43 805
11286.43 780
11287.44 845
11288.44 802
11289.44 848
11290.45 797
11291.45 794
11292.45 783
11293.46 802
11294.46 760
11295.46 760
11296.47 749
11297.47 784
11298.47 861
11299.48 809
11300.48 800
11301.48 785
11302.49 823
11303.49 824
11304.50 790
11305.50 769
11306.50 772
11307.51 780
11308.51 814
11309.52 813
11310.52 784
11311.52 886
11312.53 874
11313.53 893
11314.54 896
11315.54 939
11316.55 857
11317.55 876
11318.56 841
11319.56 900
11320.56 885
11321.57 853
11322.57 847
11323.58 853
11324.58 816
11325.59 830
11326.59 815
11327.60 799
11328.60 847
11329.61 809
11330.61 809
11331.62 733
11332.62 744
11333.63 797
11334.63 843
11335.64 809
11336.65 810
11337.65 860
11338.66 928
11339.66 866
11340.67 876
11341.67 868
11342.68 893
11343.68 908
11344.69 895
11345.70 921
11346.70 861
11347.71 918
11348.71 873
11349.72 848
11350.72 797
11351.73 788
11352.74 751
11353.74 749
11354.75 738
11355.76 756
11356.76 839
11357.77 798
11358.77 761
11359.78 777
11360.79 754
11361.79 781
11362.80 762
11363.81 699
11364.81 744
11365.82 737
11366.83 745
11367.83 714
11368.84 755
11369.85 719
11370.85 805
11371.86 784
11372.87 746
11373.87 716
11374.88 667
11375.89 757
11376.90 765
11377.90 802
11378.91 764
11379.92 779
11380.92 745
11381.93 752
11382.94 762
11383.95 734
11384.95 732
11385.96 774
11386.97 747
11387.98 777
11388.99 744
11389.99 758
11391.00 747
11392.01 749
11393.02 803
11394.02 724
11395.03 770
11396.04 752
11397.05 718
11398.06 715
11399.06 747
11400.07 760
11401.08 799
11402.09 736
11403.10 704
11404.11 751
11405.11 732
11406.12 756
11407.13 747
11408.14 794
11409.15 766
11410.16 840
11411.17 779
11412.17 768
11413.18 743
11414.19 766
11415.20 750
11416.21 740
11417.22 742
11418.23 745
11419.24 805
11420.25 734
11421.25 753
11422.26 746
11423.27 761
11424.28 743
11425.29 768
11426.30 751
11427.31 753
11428.32 756
11429.33 816
11430.34 766
11431.35 754
11432.36 784
11433.37 776
11434.38 827
11435.39 805
11436.40 778
11437.41 767
11438.42 814
11439.43 772
11440.44 760
11441.45 761
11442.46 757
11443.47 737
11444.48 781
11445.49 743
11446.50 742
11447.51 733
11448.52 803
11449.53 765
11450.54 732
11451.55 767
11452.56 747
11453.57 753
11454.58 782
11455.59 813
11456.60 806
11457.61 819
11458.62 832
11459.63 762
11460.64 787
11461.66 795
11462.67 791
11463.68 795
11464.69 757
11465.70 778
11466.71 820
11467.72 812
11468.73 787
11469.74 813
11470.76 825
11471.77 812
11472.78 783
11473.79 832
11474.80 859
11475.81 833
11476.82 861
11477.84 824
11478.85 843
11479.86 818
11480.87 822
11481.88 777
11482.89 798
11483.91 835
11484.92 770
11485.93 790
11486.94 818
11487.95 821
11488.97 778
11489.98 765
11490.99 787
11492.00 779
11493.02 728
11494.03 807
11495.04 864
11496.05 864
11497.06 817
11498.08 812
11499.09 836
11500.10 811
11501.12 787
11502.13 823
11503.14 818
11504.15 817
11505.17 807
11506.18 828
11507.19 828
11508.20 831
11509.22 814
11510.23 823
11511.24 862
11512.26 847
11513.27 856
11514.28 838
11515.30 847
11516.31 847
11517.32 837
11518.34 788
11519.35 826
11520.36 859
11521.38 856
11522.39 823
11523.40 870
11524.42 893
11525.43 845
11526.45 844
11527.46 865
11528.47 871
11529.49 879
11530.50 845
11531.52 897
11532.53 908
11533.54 854
11534.56 875
11535.57 905
11536.59 921
11537.60 956
11538.61 993
11539.63 949
11540.64 894
11541.66 912
11542.67 928
11543.69 973
11544.70 973
11545.72 928
11546.73 949
11547.74 970
11548.76 983
11549.77 954
11550.79 975
11551.80 999
11552.82 1032
11553.83 1051
11554.85 1083
11555.86 1078
11556.88 1073
11557.89 1055
11558.91 1055
11559.92 1133
11560.94 1135
11561.96 1073
11562.97 1108
11563.99 1067
11565.00 1145
11566.02 1165
11567.03 1161
11568.05 1112
11569.06 1117
11570.08 1098
11571.10 1170
11572.11 1220
11573.13 1213
11574.14 1247
11575.16 1186
11576.17 1294
11577.19 1329
11578.21 1301
11579.22 1311
11580.24 1349
11581.25 1485
11582.27 1522
11583.29 1491
11584.30 1484
11585.32 1541
11586.34 1596
11587.35 1633
11588.37 1668
11589.39 1638
11590.40 1705
11591.42 1780
11592.44 1869
11593.45 1978
11594.47 2061
11595.49 2190
11596.50 2445
11597.52 2691
11598.54 2943
11599.55 3144
11600.57 3286
11601.59 3447
11602.60 3498
11603.62 3381
11604.64 3316
11605.66 3118
11606.67 2934
11607.69 2605
11608.71 2458
11609.73 2262
11610.74 2056
11611.76 1898
11612.78 1741
11613.80 1597
11614.81 1465
11615.83 1417
11616.85 1454
11617.87 1328
11618.88 1283
11619.90 1301
11620.92 1318
11621.94 1259
11622.96 1290
11623.97 1216
11624.99 1201
11626.01 1171
11627.03 1176
11628.05 1180
11629.07 1209
11630.08 1198
11631.10 1190
11632.12 1207
11633.14 1215
11634.16 1190
11635.18 1235
11636.19 1142
11637.21 1195
11638.23 1171
11639.25 1178
11640.27 1166
11641.29 1171
11642.31 1176
11643.33 1198
11644.34 1102
11645.36 1087
11646.38 1096
11647.40 1058
11648.42 1060
11649.44 1080
11650.46 1029
11651.48 1046
11652.50 1099
11653.52 1097
11654.54 1056
11655.56 1070
11656.58 1133
11657.60 1146
11658.61 1198
11659.63 1145
11660.65 1173
11661.67 1254
11662.69 1272
11663.71 1237
11664.73 1227
11665.75 1237
11666.77 1274
11667.79 1248
11668.81 1198
11669.83 1235
11670.85 1193
11671.87 1189
11672.89 1158
11673.91 1147
11674.93 1155
11675.95 1162
11676.97 1160
11678.00 1117
11679.02 1133
11680.04 1104
11681.06 1196
11682.08 1131
11683.10 1107
11684.12 1160
11685.14 1157
11686.16 1094
11687.18 1062
11688.20 1119
11689.22 1109
11690.24 1078
11691.26 1035
11692.29 1055
11693.31 1032
11694.33 1108
11695.35 1049
11696.37 1069
11697.39 1100
11698.41 1044
11699.43 995
11700.46 1009
11701.48 1018
11702.50 1023
11703.52 995
11704.54 1025
11705.56 1010
11706.58 976
11707.61 980
11708.63 940
11709.65 912
11710.67 939
11711.69 964
11712.72 978
11713.74 977
11714.76 882
11715.78 883
11716.80 919
11717.83 941
11718.85 945
11719.87 930
11720.89 883
11721.92 868
11722.94 894
11723.96 881
11724.98 866
11726.01 891
11727.03 870
11728.05 840
11729.07 875
11730.10 892
11731.12 882
11732.14 914
11733.16 881
11734.19 855
11735.21 847
11736.23 841
11737.26 851
11738.28 890
11739.30 901
11740.33 895
11741.35 870
11742.37 914
11743.39 878
11744.42 877
11745.44 833
11746.47 902
11747.49 896
11748.51 848
11749.54 838
11750.56 864
11751.58 885
11752.61 826
11753.63 821
11754.65 882
11755.68 841
11756.70 826
11757.73 870
11758.75 832
11759.77 816
11760.80 835
11761.82 867
11762.85 808
11763.87 816
11764.89 764
11765.92 813
11766.94 812
11767.97 839
11768.99 829
11770.02 901
11771.04 806
11772.06 864
11773.09 822
11774.11 799
11775.14 811
11776.16 833
11777.19 823
11778.21 758
11779.24 770
11780.26 786
11781.29 749
11782.31 778
11783.34 774
11784.36 794
11785.39 775
11786.41 736
11787.44 795
11788.46 796
11789.49 752
11790.51 760
11791.54 752
11792.57 730
11793.59 754
11794.62 777
11795.64 789
11796.67 749
11797.69 760
11798.72 749
11799.74 801
11800.77 856
11801.80 791
11802.82 785
11803.85 766
11804.87 805
11805.90 751
11806.93 770
11807.95 770
11808.98 815
11810.00 784
11811.03 783
11812.06 751
11813.08 735
11814.11 795
11815.14 762
11816.16 767
11817.19 750
11818.22 745
11819.24 794
11820.27 795
11821.30 748
11822.32 737
11823.35 761
11824.38 779
11825.40 785
11826.43 758
11827.46 808
11828.48 741
11829.51 795
11830.54 792
11831.56 738
11832.59 786
11833.62 764
11834.65 794
11835.67 756
11836.70 820
11837.73 805
11838.76 755
11839.78 736
11840.81 765
11841.84 799
11842.87 793
11843.89 785
11844.92 782
11845.95 751
11846.98 729
11848.00 755
11849.03 806
11850.06 755
11851.09 769
11852.12 780
11853.14 766
11854.17 769
11855.20 744
11856.23 765
11857.26 785
11858.29 805
11859.31 740
11860.34 781
11861.37 821
11862.40 825
11863.43 818
11864.46 795
11865.48 822
11866.51 832
11867.54 839
11868.57 801
11869.60 826
11870.63 830
11871.66 785
11872.69 822
11873.72 779
11874.74 805
11875.77 874
11876.80 860
11877.83 874
11878.86 831
11879.89 833
11880.92 878
11881.95 884
11882.98 874
11884.01 843
11885.04 883
11886.07 882
11887.10 865
11888.13 869
11889.15 897
11890.18 929
11891.21 949
11892.24 963
11893.27 923
11894.30 978
11895.33 966
11896.36 961
11897.39 965
11898.42 945
11899.45 964
11900.48 1092
11901.51 1046
11902.54 1065
11903.57 1047
11904.60 1126
11905.64 1077
11906.67 1037
11907.70 1033
11908.73 1042
11909.76 1057
11910.79 1044
11911.82 1019
11912.85 952
11913.88 1024
11914.91 1063
11915.94 1060
11916.97 1072
11918.00 1075
11919.03 1001
11920.06 1010
11921.10 1037
11922.13 1011
11923.16 1032
11924.19 1015
11925.22 1037
11926.25 1079
11927.28 1124
11928.31 1153
11929.35 1208
11930.38 1312
11931.41 1334
11932.44 1449
11933.47 1534
11934.50 1454
11935.53 1416
11936.57 1423
11937.60 1363
11938.63 1309
11939.66 1331
11940.69 1280
11941.73 1178
11942.76 1141
11943.79 1151
11944.82 1111
11945.85 1058
11946.89 1027
11947.92 967
11948.95 979
11949.98 980
11951.01 942
11952.05 939
11953.08 892
11954.11 905
11955.14 944
11956.18 950
11957.21 963
11958.24 929
11959.27 920
11960.31 962
11961.34 982
11962.37 943
11963.41 904
11964.44 922
11965.47 891
11966.50 904
11967.54 928
11968.57 906
11969.60 937
11970.64 927
11971.67 932
11972.70 942
11973.74 932
11974.77 923
11975.80 909
11976.84 947
11977.87 956
11978.90 958
11979.94 904
11980.97 922
11982.00 895
11983.04 902
11984.07 903
11985.11 856
11986.14 931
11987.17 915
11988.21 927
11989.24 935
11990.28 890
11991.31 984
11992.34 969
11993.38 969
11994.41 983
11995.45 1000
11996.48 987
11997.52 984
11998.55 1003
11999.58 1021
12000.62 1042
12001.65 983
12002.69 972
12003.72 974
12004.76 981
12005.79 991
12006.83 977
12007.86 968
12008.90 966
12009.93 972
12010.97 957
12012.00 954
12013.04 962
12014.07 984
12015.11 1045
12016.14 1020
12017.18 1062
12018.21 1072
12019.25 1061
12020.28 1082
12021.32 1121
12022.35 1071
12023.39 1034
12024.42 1038
12025.46 1048
12026.49 1077
12027.53 1062
12028.57 1028
12029.60 1037
12030.64 1012
12031.67 1027
12032.71 1054
12033.74 1043
12034.78 1044
12035.82 1012
12036.85 1039
12037.89 1051
12038.92 1083
12039.96 970
12041.00 974
12042.03 1012
12043.07 1044
12044.11 989
12045.14 1072
12046.18 1055
12047.22 1079
12048.25 1087
12049.29 1050
12050.33 1058
12051.36 1015
12052.40 986
12053.44 1070
12054.47 1039
12055.51 1059
12056.55 1032
12057.58 1057
12058.62 1071
12059.66 1077
12060.69 1057
12061.73 1063
12062.77 1067
12063.80 1074
12064.84 1064
12065.88 1108
12066.92 1076
12067.95 1109
12068.99 1084
12070.03 1103
12071.07 1151
12072.10 1107
12073.14 1079
12074.18 1098
12075.22 1114
12076.25 1080
12077.29 1021
12078.33 1117
12079.37 1100
12080.41 1187
12081.44 1099
12082.48 1090
12083.52 1115
12084.56 1128
12085.60 1213
12086.63 1136
12087.67 1127
12088.71 1212
12089.75 1207
12090.79 1161
12091.83 1175
12092.86 1175
12093.90 1246
12094.94 1227
12095.98 1228
12097.02 1272
12098.06 1317
12099.10 1349
12100.13 1394
12101.17 1421
12102.21 1490
12103.25 1502
12104.29 1594
12105.33 1560
12106.37 1576
12107.41 1540
12108.45 1520
12109.49 1529
12110.52 1503
12111.56 1466
12112.60 1367
12113.64 1339
12114.68 1356
12115.72 1212
12116.76 1150
12117.80 1128
12118.84 1112
12119.88 1066
12120.92 1016
12121.96 984
12123.00 980
12124.04 1025
12125.08 1025
12126.12 968
12127.16 977
12128.20 998
12129.24 1010
12130.28 1000
12131.32 948
12132.36 952
12133.40 963
12134.44 996
12135.48 980
12136.52 923
12137.56 934
12138.60 916
12139.64 925
12140.68 946
12141.72 904
12142.76 917
12143.80 902
12144.84 914
12145.88 937
12146.93 1001
12147.97 939
12149.01 966
12150.05 946
12151.09 973
12152.13 941
12153.17 859
12154.21 882
12155.25 894
12156.29 945
12157.34 939
12158.38 943
12159.42 919
12160.46 911
12161.50 937
12162.54 900
12163.58 879
12164.62 891
12165.67 981
12166.71 939
12167.75 889
12168.79 950
12169.83 967
12170.87 934
12171.92 980
12172.96 950
12174.00 914
12175.04 852
12176.08 946
12177.13 885
12178.17 878
12179.21 894
12180.25 905
12181.30 876
12182.34 829
12183.38 813
12184.42 809
12185.46 834
12186.51 839
12187.55 875
12188.59 865
12189.63 871
12190.68 857
12191.72 872
12192.76 838
12193.81 864
12194.85 887
12195.89 843
12196.93 856
12197.98 800
12199.02 846
12200.06 831
12201.11 865
12202.15 907
12203.19 823
12204.24 830
12205.28 848
12206.32 869
12207.37 854
12208.41 835
12209.45 844
12210.50 856
12211.54 845
12212.58 809
12213.63 820
12214.67 860
12215.71 825
12216.76 844
12217.80 862
12218.85 867
12219.89 859
12220.93 843
12221.98 834
12223.02 856
12224.07 859
12225.11 808
12226.15 786
12227.20 826
12228.24 852
12229.29 871
12230.33 852
12231.38 883
12232.42 855
12233.46 840
12234.51 853
12235.55 879
12236.60 826
12237.64 813
12238.69 829
12239.73 804
12240.78 796
12241.82 774
12242.87 793
12243.91 785
12244.96 815
12246.00 821
12247.05 745
12248.09 762
12249.14 748
12250.18 812
12251.23 774
12252.27 791
12253.32 772
12254.36 781
12255.41 808
12256.45 803
12257.50 794
12258.55 746
12259.59 735
12260.64 764
12261.68 751
12262.73 780
12263.77 753
12264.82 782
12265.87 784
12266.91 711
12267.96 764
12269.00 782
12270.05 741
12271.10 676
12272.14 689
12273.19 713
12274.23 686
12275.28 708
12276.33 699
12277.37 673
12278.42 694
12279.47 711
12280.51 726
12281.56 704
12282.61 710
12283.65 716
12284.70 741
12285.75 740
12286.79 693
12287.84 715
12288.89 748
12289.93 763
12290.98 756
12292.03 731
12293.07 748
12294.12 717
12295.17 742
12296.22 774
12297.26 744
12298.31 736
12299.36 699
12300.40 733
12301.45 715
12302.50 707
12303.55 753
12304.59 714
12305.64 682
12306.69 714
12307.74 721
12308.78 767
12309.83 732
12310.88 708
12311.93 720
12312.98 768
12314.02 723
12315.07 705
12316.12 692
12317.17 689
12318.22 680
12319.26 701
12320.31 692
12321.36 688
12322.41 634
12323.46 664
12324.51 650
12325.55 670
12326.60 652
12327.65 678
12328.70 652
12329.75 674
12330.80 664
12331.85 689
12332.89 685
12333.94 676
12334.99 669
12336.04 679
12337.09 728
12338.14 728
12339.19 689
12340.24 710
12341.29 677
12342.33 682
12343.38 644
12344.43 633
12345.48 638
12346.53 623
12347.58 669
12348.63 655
12349.68 647
12350.73 624
12351.78 701
12352.83 713
12353.88 655
12354.93 665
12355.98 655
12357.03 641
12358.08 666
12359.13 686
12360.18 697
12361.23 698
12362.28 664
12363.33 656
12364.38 670
12365.43 634
12366.48 713
12367.53 681
12368.58 652
12369.63 631
12370.68 677
12371.73 732
12372.78 693
12373.83 659
12374.88 642
12375.93 628
12376.98 678
12378.03 668
12379.08 657
12380.13 657
12381.18 663
12382.23 660
12383.29 631
12384.34 713
12385.39 680
12386.44 702
12387.49 676
12388.54 701
12389.59 677
12390.64 684
12391.69 680
12392.75 711
12393.80 722
12394.85 717
12395.90 725
12396.95 737
12398.00 692
12399.05 722
12400.11 748
12401.16 758
12402.21 729
12403.26 700
12404.31 684
12405.36 751
12406.42 696
12407.47 657
12408.52 728
12409.57 685
12410.62 739
12411.68 738
12412.73 726
12413.78 718
12414.83 735
12415.88 730
12416.94 716
12417.99 716
12419.04 718
12420.09 752
12421.15 710
12422.20 697
12423.25 687
12424.30 673
12425.36 718
12426.41 714
12427.46 706
12428.52 743
12429.57 708
12430.62 742
12431.67 753
12432.73 739
12433.78 722
12434.83 760
12435.89 752
12436.94 726
12437.99 745
12439.05 758
12440.10 716
12441.15 756
12442.21 736
12443.26 715
12444.31 721
12445.37 723
12446.42 734
12447.47 743
12448.53 700
12449.58 773
12450.63 730
12451.69 727
12452.74 694
12453.80 702
12454.85 738
12455.90 711
12456.96 722
12458.01 766
12459.07 740
12460.12 715
12461.17 719
12462.23 735
12463.28 729
12464.34 776
12465.39 759
12466.45 748
12467.50 785
12468.56 792
12469.61 735
12470.66 778
12471.72 830
12472.77 863
12473.83 811
12474.88 783
12475.94 798
12476.99 803
12478.05 842
12479.10 864
12480.16 818
12481.21 874
12482.27 898
12483.32 901
12484.38 956
12485.43 947
12486.49 990
12487.54 976
12488.60 978
12489.65 1058
12490.71 1131
12491.77 1225
12492.82 1387
12493.88 1428
12494.93 1502
12495.99 1528
12497.04 1538
12498.10 1595
12499.15 1542
12500.21 1523
12501.27 1502
12502.32 1416
12503.38 1328
12504.43 1274
12505.49 1277
12506.55 1178
12507.60 1101
12508.66 1059
12509.72 989
12510.77 977
12511.83 990
12512.88 933
12513.94 936
12515.00 896
12516.05 916
12517.11 942
12518.17 874
12519.22 930
12520.28 860
12521.34 899
12522.39 862
12523.45 887
12524.51 856
12525.56 849
12526.62 842
12527.68 832
12528.74 837
12529.79 858
12530.85 882
12531.91 896
12532.96 868
12534.02 894
12535.08 862
12536.14 872
12537.19 893
12538.25 857
12539.31 887
12540.37 901
12541.42 900
12542.48 859
12543.54 804
12544.60 844
12545.65 935
12546.71 890
12547.77 920
12548.83 902
12549.89 847
12550.94 864
12552.00 910
12553.06 892
12554.12 908
12555.18 939
12556.23 989
12557.29 1007
12558.35 992
12559.41 1015
12560.47 993
12561.53 986
12562.58 997
12563.64 990
12564.70 1017
12565.76 1062
12566.82 1047
12567.88 992
12568.94 1072
12570.00 1090
12571.05 1176
12572.11 1134
12573.17 1219
12574.23 1245
12575.29 1299
12576.35 1329
12577.41 1397
12578.47 1254
12579.53 1306
12580.59 1359
12581.64 1320
12582.70 1211
12583.76 1193
12584.82 1205
12585.88 1179
12586.94 1136
12588.00 1057
12589.06 1079
12590.12 1039
12591.18 1130
12592.24 1070
12593.30 1073
12594.36 1058
12595.42 1036
12596.48 1075
12597.54 1032
12598.60 961
12599.66 1004
12600.72 985
12601.78 991
12602.84 966
12603.90 971
12604.96 959
12606.02 994
12607.08 931
12608.14 951
12609.20 925
12610.26 934
12611.32 956
12612.38 958
12613.44 952
12614.50 913
12615.57 958
12616.63 991
12617.69 951
12618.75 960
12619.81 963
12620.87 991
12621.93 967
12622.99 966
12624.05 929
12625.11 930
12626.18 903
12627.24 934
12628.30 947
12629.36 978
12630.42 989
12631.48 998
12632.54 984
12633.60 985
12634.67 982
12635.73 1012
12636.79 987
12637.85 968
12638.91 989
12639.97 1034
12641.04 1042
12642.10 1073
12643.16 1052
12644.22 1040
12645.28 1035
12646.35 1037
12647.41 1076
12648.47 1132
12649.53 1060
12650.59 1089
12651.66 1165
12652.72 1164
12653.78 1185
12654.84 1186
12655.91 1245
12656.97 1259
12658.03 1325
12659.09 1333
12660.16 1372
12661.22 1399
12662.28 1429
12663.34 1372
12664.41 1367
12665.47 1387
12666.53 1343
12667.60 1364
12668.66 1304
12669.72 1280
12670.78 1296
12671.85 1221
12672.91 1250
12673.97 1172
12675.04 1184
12676.10 1180
12677.16 1149
12678.23 1132
12679.29 1168
12680.35 1120
12681.42 1156
12682.48 1153
12683.54 1142
12684.61 1122
12685.67 1074
12686.74 1070
12687.80 1054
12688.86 988
12689.93 1010
12690.99 1051
12692.05 1069
12693.12 1041
12694.18 1046
12695.25 1073
12696.31 1074
12697.37 1024
12698.44 974
12699.50 961
12700.57 1045
12701.63 980
12702.70 985
12703.76 1017
12704.83 957
12705.89 952
12706.95 957
12708.02 948
12709.08 932
12710.15 988
12711.21 986
12712.28 902
12713.34 957
12714.41 950
12715.47 940
12716.54 918
12717.60 923
12718.67 923
12719.73 939
12720.80 932
12721.86 895
12722.93 908
12723.99 904
12725.06 904
12726.12 905
12727.19 897
12728.26 867
12729.32 889
12730.39 864
12731.45 867
12732.52 919
12733.58 940
12734.65 854
12735.71 882
12736.78 872
12737.85 865
12738.91 865
12739.98 823
12741.04 837
12742.11 830
12743.18 838
12744.24 831
12745.31 846
12746.37 862
12747.44 848
12748.51 811
12749.57 804
12750.64 844
12751.71 880
12752.77 890
12753.84 813
12754.91 808
12755.97 828
12757.04 781
12758.11 805
12759.17 817
12760.24 854
12761.31 790
12762.37 779
12763.44 813
12764.51 815
12765.57 787
12766.64 785
12767.71 794
12768.78 808
12769.84 790
12770.91 805
12771.98 798
12773.04 774
12774.11 754
12775.18 736
12776.25 785
12777.31 754
12778.38 783
12779.45 810
12780.52 771
12781.58 770
12782.65 788
12783.72 769
12784.79 772
12785.86 810
12786.92 767
12787.99 754
12789.06 778
12790.13 767
12791.20 747
12792.26 708
12793.33 744
12794.40 749
12795.47 786
12796.54 783
12797.61 753
12798.67 759
12799.74 724
12800.81 750
12801.88 725
12802.95 761
12804.02 746
12805.09 774
12806.15 721
12807.22 720
12808.29 772
12809.36 741
12810.43 798
12811.50 769
12812.57 729
12813.64 809
12814.71 776
12815.77 776
12816.84 722
12817.91 747
12818.98 752
12820.05 732
12821.12 737
12822.19 763
12823.26 725
12824.33 675
12825.40 725
12826.47 734
12827.54 743
12828.61 723
12829.68 761
12830.75 703
12831.82 734
12832.89 695
12833.96 740
12835.03 694
12836.10 686
12837.17 706
12838.24 668
12839.31 713
12840.38 697
12841.45 669
12842.52 647
12843.59 651
12844.66 670
12845.73 697
12846.80 636
12847.87 657
12848.94 650
12850.01 628
12851.08 659
12852.15 652
12853.22 679
12854.29 690
12855.36 630
12856.43 620
12857.51 618
12858.58 659
12859.65 616
12860.72 653
12861.79 686
12862.86 640
12863.93 627
12865.00 605
12866.07 619
12867.15 676
12868.22 616
12869.29 643
12870.36 621
12871.43 644
12872.50 617
12873.57 620
12874.65 613
12875.72 604
12876.79 602
12877.86 628
12878.93 633
12880.00 599
12881.08 627
12882.15 592
12883.22 618
12884.29 613
12885.36 658
12886.44 620
12887.51 632
12888.58 615
12889.65 590
12890.72 587
12891.80 595
12892.87 598
12893.94 585
12895.01 573
12896.09 560
12897.16 568
12898.23 575
12899.30 542
12900.38 585
12901.45 585
12902.52 591
12903.60 589
12904.67 638
12905.74 577
12906.81 604
12907.89 593
12908.96 589
12910.03 580
12911.11 558
12912.18 574
12913.25 590
12914.33 566
12915.40 554
12916.47 585
12917.55 581
12918.62 567
12919.69 526
12920.77 593
12921.84 632
12922.91 583
12923.99 583
12925.06 533
12926.13 574
12927.21 581
12928.28 623
12929.36 580
12930.43 566
12931.50 556
12932.58 597
12933.65 574
12934.73 538
12935.80 567
12936.87 566
12937.95 543
12939.02 598
12940.10 638
12941.17 595
12942.25 605
12943.32 567
12944.39 594
12945.47 561
12946.54 530
12947.62 598
12948.69 565
12949.77 584
12950.84 593
12951.92 532
12952.99 626
12954.07 576
12955.14 548
12956.22 600
12957.29 575
12958.37 595
12959.44 537
12960.52 561
12961.59 556
12962.67 513
12963.74 584
12964.82 567
12965.89 563
12966.97 574
12968.04 586
12969.12 613
12970.20 596
12971.27 574
12972.35 569
12973.42 542
12974.50 596
12975.57 613
12976.65 598
12977.73 626
12978.80 589
12979.88 571
12980.95 559
12982.03 533
12983.11 561
12984.18 582
12985.26 634
12986.33 593
12987.41 547
12988.49 613
12989.56 579
12990.64 610
12991.72 585
12992.79 613
12993.87 588
12994.95 588
12996.02 562
12997.10 581
12998.18 610
12999.25 556
13000.33 590
13001.41 613
13002.48 591
13003.56 570
13004.64 574
13005.71 568
13006.79 586
13007.87 594
13008.95 602
13010.02 593
13011.10 584
13012.18 638
13013.26 619
13014.33 627
13015.41 598
13016.49 628
13017.57 646
13018.64 638
13019.72 595
13020.80 615
13021.88 619
13022.95 628
13024.03 626
13025.11 584
13026.19 623
13027.26 595
13028.34 639
13029.42 615
13030.50 616
13031.58 664
13032.66 642
13033.73 609
13034.81 616
13035.89 622
13036.97 635
13038.05 641
13039.13 602
13040.20 631
13041.28 630
13042.36 614
13043.44 600
13044.52 611
13045.60 583
13046.68 577
13047.75 590
13048.83 608
13049.91 605
13050.99 625
13052.07 595
13053.15 578
13054.23 538
13055.31 578
13056.39 599
13057.47 602
13058.54 592
13059.62 561
13060.70 553
13061.78 555
13062.86 565
13063.94 585
13065.02 591
13066.10 619
13067.18 585
13068.26 549
13069.34 592
13070.42 560
13071.50 597
13072.58 592
13073.66 544
13074.74 543
13075.82 568
13076.90 560
13077.98 523
13079.06 579
13080.14 560
13081.22 578
13082.30 541
13083.38 567
13084.46 559
13085.54 540
13086.62 545
13087.70 568
13088.78 558
13089.86 577
13090.94 571
13092.02 555
13093.10 560
13094.18 518
13095.27 504
13096.35 550
13097.43 555
13098.51 605
13099.59 577
13100.67 591
13101.75 601
13102.83 564
13103.91 564
13104.99 564
13106.08 526
13107.16 565
13108.24 546
13109.32 550
13110.40 535
13111.48 554
13112.56 595
13113.64 565
13114.73 565
13115.81 562
13116.89 545
13117.97 543
13119.05 548
13120.14 595
13121.22 594
13122.30 604
13123.38 558
13124.46 553
13125.54 573
13126.63 542
13127.71 559
13128.79 568
13129.87 606
13130.96 568
13132.04 556
13133.12 543
13134.20 575
13135.28 603
13136.37 538
13137.45 568
13138.53 613
13139.61 595
13140.70 609
13141.78 564
13142.86 539
13143.95 602
13145.03 574
13146.11 549
13147.19 525
13148.28 557
13149.36 590
13150.44 585
13151.53 555
13152.61 548
13153.69 562
13154.78 583
13155.86 544
13156.94 544
13158.03 562
13159.11 569
13160.19 558
13161.28 556
13162.36 550
13163.44 556
13164.53 560
13165.61 553
13166.69 543
13167.78 546
13168.86 543
13169.95 587
13171.03 620
13172.11 589
13173.20 556
13174.28 601
13175.37 558
13176.45 572
13177.53 572
13178.62 566
13179.70 572
13180.79 542
13181.87 536
13182.96 549
13184.04 577
13185.12 561
13186.21 572
13187.29 545
13188.38 565
13189.46 564
13190.55 583
13191.63 618
13192.72 591
13193.80 558
13194.89 616
13195.97 592
13197.06 560
13198.14 556
13199.23 616
13200.31 550
13201.40 570
13202.48 591
13203.57 576
13204.65 571
13205.74 579
13206.82 583
13207.91 587
13208.99 576
13210.08 562
13211.16 572
13212.25 595
13213.34 585
13214.42 574
13215.51 592
13216.59 575
13217.68 578
13218.76 574
13219.85 576
13220.94 577
13222.02 578
13223.11 588
13224.19 605
13225.28 591
13226.37 601
13227.45 600
13228.54 563
13229.63 582
13230.71 555
13231.80 612
13232.89 576
13233.97 609
13235.06 602
13236.14 622
13237.23 619
13238.32 593
13239.40 602
13240.49 567
13241.58 604
13242.67 601
13243.75 613
13244.84 597
13245.93 580
13247.01 629
13248.10 616
13249.19 619
13250.27 608
13251.36 601
13252.45 597
13253.54 576
13254.62 617
13255.71 612
13256.80 612
13257.89 613
13258.97 620
13260.06 620
13261.15 593
13262.24 599
13263.32 623
13264.41 614
13265.50 615
13266.59 578
13267.67 635
13268.76 653
13269.85 624
13270.94 661
13272.03 662
13273.11 637
13274.20 659
13275.29 694
13276.38 680
13277.47 656
13278.56 645
13279.64 610
13280.73 667
13281.82 634
13282.91 675
13284.00 661
13285.09 599
13286.18 654
13287.26 620
13288.35 700
13289.44 669
13290.53 662
13291.62 686
13292.71 677
13293.80 741
13294.89 714
13295.98 719
13297.06 714
13298.15 711
13299.24 721
13300.33 684
13301.42 737
13302.51 743
13303.60 740
13304.69 708
13305.78 677
13306.87 689
13307.96 711
13309.05 761
13310.14 732
13311.23 758
13312.32 749
13313.41 789
13314.50 763
13315.59 802
13316.68 759
13317.77 751
13318.86 790
13319.95 800
13321.04 786
13322.13 757
13323.22 749
13324.31 781
13325.40 780
13326.49 709
13327.58 740
13328.67 738
13329.76 760
13330.85 757
13331.94 812
13333.03 808
13334.12 807
13335.21 775
13336.30 812
13337.39 863
13338.48 821
13339.57 777
13340.66 764
13341.75 762
13342.85 796
13343.94 753
13345.03 752
13346.12 824
13347.21 802
13348.30 820
13349.39 820
13350.48 824
13351.58 826
13352.67 861
13353.76 856
13354.85 845
13355.94 825
13357.03 860
13358.12 868
13359.22 860
13360.31 858
13361.40 795
13362.49 840
13363.58 861
13364.67 947
13365.77 903
13366.86 926
13367.95 956
13369.04 973
13370.13 936
13371.23 960
13372.32 971
13373.41 1029
13374.50 991
13375.60 979
13376.69 924
13377.78 877
13378.87 967
13379.97 917
13381.06 885
13382.15 837
13383.24 891
13384.34 885
13385.43 822
13386.52 816
13387.61 739
13388.71 772
13389.80 785
13390.89 744
13391.99 755
13393.08 776
13394.17 773
13395.26 793
13396.36 777
13397.45 759
13398.54 747
13399.64 749
13400.73 728
13401.82 756
13402.92 745
13404.01 799
13405.10 761
13406.20 756
13407.29 738
13408.39 705
13409.48 739
13410.57 723
13411.67 761
13412.76 767
13413.85 805
13414.95 790
13416.04 711
13417.14 716
13418.23 738
13419.32 736
13420.42 746
13421.51 727
13422.61 768
13423.70 795
13424.80 769
13425.89 805
13426.98 733
13428.08 768
13429.17 737
13430.27 738
13431.36 746
13432.46 750
13433.55 763
13434.65 796
13435.74 762
13436.84 758
13437.93 748
13439.03 846
13440.12 812
13441.22 774
13442.31 785
13443.41 761
13444.50 796
13445.60 813
13446.69 830
13447.79 834
13448.88 790
13449.98 804
13451.07 832
13452.17 808
13453.26 796
13454.36 813
13455.45 809
13456.55 856
13457.65 832
13458.74 791
13459.84 835
13460.93 912
13462.03 924
13463.12 921
13464.22 853
13465.32 867
13466.41 855
13467.51 849
13468.60 848
13469.70 894
13470.80 899
13471.89 881
13472.99 861
13474.09 874
13475.18 873
13476.28 881
13477.37 920
13478.47 903
13479.57 877
13480.66 863
13481.76 857
13482.86 876
13483.95 880
13485.05 865
13486.15 827
13487.25 881
13488.34 931
13489.44 863
13490.54 898
13491.63 934
13492.73 876
13493.83 931
13494.92 920
13496.02 939
13497.12 979
13498.22 1002
13499.31 986
13500.41 1032
13501.51 1042
13502.61 1063
13503.70 1024
13504.80 1015
13505.90 1036
13507.00 1057
13508.09 1039
13509.19 1091
13510.29 1027
13511.39 996
13512.49 988
13513.58 963
13514.68 1051
13515.78 988
13516.88 920
13517.98 891
13519.07 899
13520.17 877
13521.27 817
13522.37 884
13523.47 877
13524.57 826
13525.66 810
13526.76 832
13527.86 795
13528.96 780
13530.06 771
13531.16 847
13532.26 820
13533.35 799
13534.45 786
13535.55 776
13536.65 765
13537.75 759
13538.85 768
13539.95 808
13541.05 805
13542.15 742
13543.24 752
13544.34 749
13545.44 753
13546.54 748
13547.64 762
13548.74 747
13549.84 725
13550.94 751
13552.04 762
13553.14 724
13554.24 691
13555.34 733
13556.44 755
13557.54 718
13558.64 751
13559.74 741
13560.84 717
13561.94 722
13563.04 761
13564.14 752
13565.24 745
13566.34 762
13567.44 789
13568.54 769
13569.64 774
13570.74 727
13571.84 765
13572.94 735
13574.04 757
13575.14 740
13576.24 719
13577.34 754
13578.44 737
13579.54 759
13580.64 676
13581.74 741
13582.84 706
13583.94 715
13585.05 692
13586.15 700
13587.25 712
13588.35 748
13589.45 748
13590.55 741
13591.65 735
13592.75 720
13593.85 709
13594.95 712
13596.06 753
13597.16 755
13598.26 738
13599.36 749
13600.46 700
13601.56 710
13602.66 694
13603.77 723
13604.87 715
13605.97 702
13607.07 704
13608.17 714
13609.28 710
13610.38 725
13611.48 680
13612.58 656
13613.68 636
13614.79 666
13615.89 727
13616.99 712
13618.09 659
13619.19 688
13620.30 677
13621.40 724
13622.50 713
13623.60 707
13624.71 701
13625.81 681
13626.91 703
13628.01 693
13629.12 691
13630.22 706
13631.32 689
13632.42 693
13633.53 661
13634.63 664
13635.73 705
13636.84 683
13637.94 734
13639.04 672
13640.14 685
13641.25 654
13642.35 718
13643.45 727
13644.56 693
13645.66 703
13646.76 691
13647.87 715
13648.97 689
13650.07 667
13651.18 666
13652.28 698
13653.39 641
13654.49 660
13655.59 668
13656.70 706
13657.80 709
13658.90 668
13660.01 664
13661.11 653
13662.22 667
13663.32 697
13664.42 645
13665.53 654
13666.63 689
13667.74 668
13668.84 672
13669.94 651
13671.05 691
13672.15 702
13673.26 693
13674.36 710
13675.47 682
13676.57 670
13677.68 688
13678.78 690
13679.89 669
13680.99 696
13682.10 677
13683.20 692
13684.30 696
13685.41 664
13686.51 662
13687.62 648
13688.72 663
13689.83 670
13690.93 662
13692.04 655
13693.15 689
13694.25 684
13695.36 696
13696.46 697
13697.57 703
13698.67 728
13699.78 699
13700.88 689
13701.99 707
13703.09 670
13704.20 695
13705.31 691
13706.41 708
13707.52 719
13708.62 748
13709.73 737
13710.84 700
13711.94 702
13713.05 689
13714.15 718
13715.26 707
13716.37 718
13717.47 710
13718.58 703
13719.68 734
13720.79 757
13721.90 774
13723.00 768
13724.11 784
13725.22 766
13726.32 773
13727.43 769
13728.54 781
13729.64 845
13730.75 848
13731.86 829
13732.96 862
13734.07 844
13735.18 820
13736.28 801
13737.39 784
13738.50 808
13739.61 841
13740.71 853
13741.82 875
13742.93 807
13744.03 860
13745.14 831
13746.25 832
13747.36 861
13748.46 866
13749.57 861
13750.68 906
13751.79 951
13752.89 920
13754.00 879
13755.11 929
13756.22 990
13757.33 984
13758.43 956
13759.54 957
13760.65 1062
13761.76 1049
13762.87 1011
13763.97 1104
13765.08 1106
13766.19 1123
13767.30 1235
13768.41 1174
13769.51 1246
13770.62 1312
13771.73 1382
13772.84 1392
13773.95 1424
13775.06 1451
13776.17 1433
13777.27 1346
13778.38 1378
13779.49 1370
13780.60 1384
13781.71 1344
13782.82 1223
13783.93 1249
13785.04 1210
13786.14 1151
13787.25 1075
13788.36 1090
13789.47 1049
13790.58 1069
13791.69 988
13792.80 915
13793.91 950
13795.02 896
13796.13 910
13797.24 962
13798.35 979
13799.46 909
13800.57 954
13801.68 938
13802.78 943
13803.89 873
13805.00 899
13806.11 946
13807.22 938
13808.33 863
13809.44 862
13810.55 846
13811.66 898
13812.77 890
13813.88 851
13814.99 838
13816.10 841
13817.21 884
13818.32 870
13819.44 834
13820.55 842
13821.66 833
13822.77 837
13823.88 856
13824.99 843
13826.10 865
13827.21 838
13828.32 814
13829.43 798
13830.54 789
13831.65 797
13832.76 803
13833.87 861
13834.98 835
13836.10 789
13837.21 809
13838.32 850
13839.43 878
13840.54 825
13841.65 860
13842.76 857
13843.87 851
13844.99 886
13846.10 844
13847.21 832
13848.32 862
13849.43 855
13850.54 796
13851.65 798
13852.77 813
13853.88 818
13854.99 810
13856.10 853
13857.21 852
13858.33 844
13859.44 855
13860.55 809
13861.66 802
13862.77 860
13863.89 845
13865.00 860
13866.11 878
13867.22 860
13868.33 840
13869.45 903
13870.56 871
13871.67 881
13872.78 869
13873.90 902
13875.01 906
13876.12 874
13877.23 830
13878.35 799
13879.46 801
13880.57 760
13881.69 766
13882.80 781
13883.91 792
13885.02 801
13886.14 821
13887.25 765
13888.36 821
13889.48 839
13890.59 808
13891.70 849
13892.82 807
13893.93 822
13895.04 805
13896.16 829
13897.27 816
13898.38 831
13899.50 857
13900.61 860
13901.72 809
13902.84 867
13903.95 831
13905.07 838
13906.18 806
13907.29 814
13908.41 807
13909.52 800
13910.63 785
13911.75 744
13912.86 748
13913.98 755
13915.09 771
13916.21 775
13917.32 735
13918.43 718
13919.55 767
13920.66 727
13921.78 719
13922.89 738
13924.01 737
13925.12 716
13926.24 757
13927.35 726
13928.46 742
13929.58 770
13930.69 727
13931.81 737
13932.92 744
13934.04 718
13935.15 702
13936.27 761
13937.38 722
13938.50 702
13939.61 746
13940.73 746
13941.85 746
13942.96 759
13944.08 710
13945.19 751
13946.31 722
13947.42 657
13948.54 707
13949.65 695
13950.77 735
13951.88 735
13953.00 726
13954.12 735
13955.23 698
13956.35 754
13957.46 722
13958.58 722
13959.70 668
13960.81 684
13961.93 685
13963.04 691
13964.16 707
13965.28 667
13966.39 678
13967.51 650
13968.62 688
13969.74 695
13970.86 671
13971.97 669
13973.09 716
13974.21 706
13975.32 648
13976.44 689
13977.56 688
13978.67 707
13979.79 689
13980.91 709
13982.02 666
13983.14 672
13984.26 697
13985.37 631
13986.49 692
13987.61 681
13988.73 691
13989.84 683
13990.96 668
13992.08 666
13993.20 666
13994.31 713
13995.43 696
13996.55 691
13997.66 685
13998.78 675
13999.90 673
14001.02 657
14002.14 698
14003.25 681
14004.37 671
14005.49 664
14006.61 689
14007.72 708
14008.84 654
14009.96 709
14011.08 694
14012.20 717
14013.31 715
14014.43 672
14015.55 716
14016.67 693
14017.79 704
14018.91 729
14020.02 702
14021.14 715
14022.26 725
14023.38 692
14024.50 696
14025.62 705
14026.74 747
14027.85 711
14028.97 724
14030.09 680
14031.21 699
14032.33 678
14033.45 699
14034.57 729
14035.69 665
14036.81 659
14037.92 663
14039.04 671
14040.16 671
14041.28 683
14042.40 673
14043.52 682
14044.64 665
14045.76 629
14046.88 633
14048.00 684
14049.12 651
14050.24 644
14051.36 669
14052.48 673
14053.60 648
14054.72 636
14055.84 673
14056.96 611
14058.08 648
14059.20 639
14060.32 657
14061.44 659
14062.56 668
14063.68 659
14064.80 666
14065.92 654
14067.04 652
14068.16 710
14069.28 672
14070.40 684
14071.52 658
14072.64 702
14073.76 691
14074.88 699
14076.00 698
14077.12 691
14078.24 675
14079.36 657
14080.48 680
14081.60 670
14082.73 661
14083.85 679
14084.97 702
14086.09 702
14087.21 713
14088.33 715
14089.45 696
14090.57 732
14091.69 715
14092.82 726
14093.94 782
14095.06 758
14096.18 747
14097.30 718
14098.42 735
14099.54 774
14100.67 798
14101.79 777
14102.91 771
14104.03 792
14105.15 760
14106.27 756
14107.40 812
14108.52 783
14109.64 706
14110.76 738
14111.88 754
14113.01 704
14114.13 655
14115.25 645
14116.37 655
14117.50 709
14118.62 640
14119.74 642
14120.86 634
14121.98 642
14123.11 593
14124.23 614
14125.35 605
14126.48 621
14127.60 668
14128.72 618
14129.84 628
14130.97 658
14132.09 667
14133.21 666
14134.34 648
14135.46 605
14136.58 626
14137.70 651
14138.83 646
14139.95 624
14141.07 651
14142.20 592
14143.32 574
14144.44 626
14145.57 609
14146.69 647
14147.81 651
14148.94 629
14150.06 578
14151.18 598
14152.31 579
14153.43 606
14154.56 607
14155.68 565
14156.80 603
14157.93 612
14159.05 631
14160.18 600
14161.30 628
14162.42 598
14163.55 576
14164.67 593
14165.80 626
14166.92 638
14168.04 589
14169.17 594
14170.29 600
14171.42 599
14172.54 601
14173.67 611
14174.79 613
14175.92 581
14177.04 574
14178.17 616
14179.29 590
14180.41 608
14181.54 605
14182.66 563
14183.79 526
14184.91 572
14186.04 614
14187.16 615
14188.29 583
14189.41 547
14190.54 545
14191.67 580
14192.79 549
14193.92 538
14195.04 605
14196.17 557
14197.29 562
14198.42 520
14199.54 581
14200.67 579
14201.79 579
14202.92 555
14204.05 548
14205.17 578
14206.30 566
14207.42 583
14208.55 557
14209.67 495
14210.80 515
14211.93 555
14213.05 537
14214.18 524
14215.31 518
14216.43 575
14217.56 550
14218.68 537
14219.81 514
14220.94 554
14222.06 561
14223.19 557
14224.32 545
14225.44 506
14226.57 500
14227.70 543
14228.82 555
14229.95 525
14231.08 561
14232.20 526
14233.33 558
14234.46 543
14235.58 534
14236.71 527
14237.84 537
14238.97 550
14240.09 527
14241.22 556
14242.35 560
14243.47 552
14244.60 515
14245.73 531
14246.86 528
14247.98 534
14249.11 550
14250.24 522
14251.37 490
14252.49 517
14253.62 544
14254.75 519
14255.88 503
14257.01 514
14258.13 497
14259.26 514
14260.39 488
14261.52 469
14262.65 480
14263.77 509
14264.90 513
14266.03 526
14267.16 516
14268.29 457
14269.41 498
14270.54 506
14271.67 517
14272.80 514
14273.93 529
14275.06 510
14276.19 527
14277.31 518
14278.44 481
14279.57 511
14280.70 518
14281.83 482
14282.96 492
14284.09 508
14285.22 472
14286.34 469
14287.47 514
14288.60 493
14289.73 501
14290.86 518
14291.99 471
14293.12 473
14294.25 480
14295.38 503
14296.51 475
14297.64 467
14298.77 464
14299.90 493
14301.03 494
14302.16 466
14303.28 501
14304.41 488
14305.54 462
14306.67 480
14307.80 482
14308.93 492
14310.06 466
14311.19 464
14312.32 475
14313.45 504
14314.58 478
14315.71 482
14316.84 496
14317.97 427
14319.11 429
14320.24 466
14321.37 480
14322.50 474
14323.63 487
14324.76 474
14325.89 477
14327.02 463
14328.15 464
14329.28 483
14330.41 498
14331.54 458
14332.67 487
14333.80 481
14334.93 457
14336.06 460
14337.20 476
14338.33 482
14339.46 474
14340.59 468
14341.72 454
14342.85 467
14343.98 494
14345.11 462
14346.25 459
14347.38 445
14348.51 432
14349.64 481
14350.77 448
14351.90 488
14353.03 468
14354.17 496
14355.30 449
14356.43 433
14357.56 461
14358.69 471
14359.83 490
14360.96 431
14362.09 434
14363.22 451
14364.35 458
14365.49 462
14366.62 471
14367.75 448
14368.88 391
14370.01 440
14371.15 477
14372.28 460
14373.41 440
14374.54 452
14375.68 488
14376.81 471
14377.94 472
14379.07 422
14380.21 501
14381.34 458
14382.47 466
14383.61 401
14384.74 422
14385.87 469
14387.00 482
14388.14 452
14389.27 477
14390.40 472
14391.54 477
14392.67 481
14393.80 490
14394.94 491
14396.07 484
14397.20 468
14398.34 479
14399.47 457
14400.60 443
14401.74 479
14402.87 502
14404.00 489
14405.14 455
14406.27 498
14407.41 466
14408.54 476
14409.67 464
14410.81 471
14411.94 457
14413.08 492
14414.21 455
14415.34 427
14416.48 469
14417.61 463
14418.75 495
14419.88 465
14421.01 482
14422.15 480
14423.28 527
14424.42 495
14425.55 508
14426.69 462
14427.82 458
14428.96 492
14430.09 467
14431.23 479
14432.36 491
14433.50 479
14434.63 476
14435.77 474
14436.90 478
14438.04 493
14439.17 493
14440.31 485
14441.44 442
14442.58 442
14443.71 474
14444.85 482
14445.98 486
14447.12 508
14448.25 509
14449.39 481
14450.52 501
14451.66 508
14452.79 486
14453.93 498
14455.07 517
14456.20 517
14457.34 482
14458.47 478
14459.61 515
14460.74 496
14461.88 495
14463.02 508
14464.15 498
14465.29 493
14466.42 474
14467.56 512
14468.70 528
14469.83 483
14470.97 457
14472.11 516
14473.24 490
14474.38 502
14475.51 496
14476.65 512
14477.79 503
14478.92 556
14480.06 523
14481.20 530
14482.33 498
14483.47 514
14484.61 518
14485.75 482
14486.88 556
14488.02 526
14489.16 523
14490.29 489
14491.43 492
14492.57 524
14493.70 493
14494.84 499
14495.98 489
14497.12 490
14498.25 492
14499.39 512
14500.53 491
14501.67 529
14502.80 512
14503.94 488
14505.08 480
14506.22 482
14507.35 495
14508.49 523
14509.63 516
14510.77 494
14511.91 462
14513.04 502
14514.18 489
14515.32 498
14516.46 503
14517.60 480
14518.73 466
14519.87 451
14521.01 479
14522.15 476
14523.29 476
14524.43 482
14525.56 477
14526.70 489
14527.84 462
14528.98 474
14530.12 467
14531.26 498
14532.40 484
14533.53 476
14534.67 455
14535.81 478
14536.95 464
14538.09 469
14539.23 493
14540.37 455
14541.51 446
14542.65 484
14543.79 475
14544.92 468
14546.06 439
14547.20 459
14548.34 503
14549.48 560
14550.62 491
14551.76 502
14552.90 489
14554.04 462
14555.18 456
14556.32 482
14557.46 490
14558.60 470
14559.74 503
14560.88 485
14562.02 455
14563.16 472
14564.30 505
14565.44 486
14566.58 497
14567.72 495
14568.86 482
14570.00 479
14571.14 535
14572.28 504
14573.42 532
14574.56 501
14575.70 509
14576.84 515
14577.98 523
14579.12 509
14580.26 508
14581.40 538
14582.54 519
14583.68 541
14584.82 561
14585.97 533
14587.11 486
14588.25 535
14589.39 529
14590.53 519
14591.67 518
14592.81 555
14593.95 526
14595.09 543
14596.23 527
14597.38 546
14598.52 554
14599.66 547
14600.80 571
14601.94 543
14603.08 580
14604.22 569
14605.37 576
14606.51 564
14607.65 607
14608.79 574
14609.93 558
14611.07 576
14612.22 573
14613.36 552
14614.50 542
14615.64 629
14616.78 612
14617.93 622
14619.07 602
14620.21 635
14621.35 630
14622.50 609
14623.64 649
14624.78 643
14625.92 673
14627.06 636
14628.21 627
14629.35 678
14630.49 660
14631.63 673
14632.78 700
14633.92 741
14635.06 746
14636.21 711
14637.35 689
14638.49 697
14639.63 757
14640.78 734
14641.92 741
14643.06 712
14644.21 686
14645.35 660
14646.49 647
14647.64 657
14648.78 611
14649.92 589
14651.07 641
14652.21 640
14653.35 609
14654.50 623
14655.64 589
14656.78 543
14657.93 613
14659.07 593
14660.21 574
14661.36 554
14662.50 583
14663.65 560
14664.79 568
14665.93 562
14667.08 553
14668.22 568
14669.37 539
14670.51 531
14671.65 537
14672.80 513
14673.94 506
14675.09 535
14676.23 518
14677.38 536
14678.52 585
14679.66 543
14680.81 536
14681.95 542
14683.10 532
14684.24 538
14685.39 521
14686.53 519
14687.68 523
14688.82 505
14689.97 502
14691.11 507
14692.26 507
14693.40 492
14694.55 518
14695.69 524
14696.84 514
14697.98 512
14699.13 511
14700.27 554
14701.42 552
14702.56 507
14703.71 533
14704.85 533
14706.00 524
14707.15 521
14708.29 526
14709.44 554
14710.58 569
14711.73 507
14712.87 512
14714.02 494
14715.17 480
14716.31 504
14717.46 559
14718.60 520
14719.75 541
14720.90 544
14722.04 511
14723.19 492
14724.33 470
14725.48 488
14726.63 511
14727.77 527
14728.92 501
14730.07 510
14731.21 514
14732.36 564
14733.51 506
14734.65 501
14735.80 505
14736.95 502
14738.09 518
14739.24 539
14740.39 478
14741.53 496
14742.68 522
14743.83 529
14744.97 510
14746.12 504
14747.27 511
14748.42 518
14749.56 507
14750.71 533
14751.86 525
14753.00 512
14754.15 516
14755.30 492
14756.45 507
14757.59 516
14758.74 533
14759.89 497
14761.04 529
14762.18 526
14763.33 518
14764.48 559
14765.63 535
14766.78 525
14767.92 533
14769.07 542
14770.22 558
14771.37 544
14772.52 537
14773.66 523
14774.81 518
14775.96 578
14777.11 580
14778.26 570
14779.41 647
14780.55 591
14781.70 570
14782.85 583
14784.00 595
14785.15 603
14786.30 631
14787.45 601
14788.59 614
14789.74 658
14790.89 624
14792.04 611
14793.19 589
14794.34 642
14795.49 658
14796.64 676
14797.79 666
14798.94 672
14800.08 657
14801.23 677
14802.38 681
14803.53 657
14804.68 650
14805.83 647
14806.98 644
14808.13 620
14809.28 619
14810.43 637
14811.58 677
14812.73 609
14813.88 601
14815.03 612
14816.18 631
14817.33 655
14818.48 631
14819.63 594
14820.78 590
14821.93 601
14823.08 629
14824.23 615
14825.38 593
14826.53 594
14827.68 583
14828.83 559
14829.98 558
14831.13 489
14832.28 516
14833.43 521
14834.58 506
14835.73 518
14836.88 508
14838.03 529
14839.18 590
14840.33 557
14841.48 449
14842.64 494
14843.79 512
14844.94 519
14846.09 508
14847.24 486
14848.39 501
14849.54 508
14850.69 465
14851.84 419
14853.00 498
14854.15 461
14855.30 467
14856.45 440
14857.60 515
14858.75 518
14859.90 509
14861.06 540
14862.21 508
14863.36 479
14864.51 454
14865.66 500
14866.81 464
14867.97 443
14869.12 458
14870.27 466
14871.42 500
14872.57 459
14873.73 453
14874.88 442
14876.03 441
14877.18 452
14878.33 457
14879.49 442
14880.64 456
14881.79 435
14882.94 443
14884.10 446
14885.25 483
14886.40 457
14887.55 472
14888.71 500
14889.86 465
14891.01 424
14892.16 437
14893.32 439
14894.47 445
14895.62 405
14896.78 474
14897.93 433
14899.08 471
14900.23 427
14901.39 433
14902.54 433
14903.69 480
14904.85 468
14906.00 418
14907.15 414
14908.31 428
14909.46 460
14910.61 423
14911.77 416
14912.92 498
14914.08 456
14915.23 454
14916.38 461
14917.54 447
14918.69 442
14919.84 436
14921.00 474
14922.15 448
14923.31 447
14924.46 424
14925.61 433
14926.77 432
14927.92 439
14929.08 457
14930.23 441
14931.38 438
14932.54 458
14933.69 454
14934.85 420
14936.00 476
14937.16 474
14938.31 443
14939.47 444
14940.62 436
14941.78 436
14942.93 414
14944.08 441
14945.24 421
14946.39 428
14947.55 432
14948.70 447
14949.86 461
14951.01 436
14952.17 439
14953.32 453
14954.48 440
14955.64 451
14956.79 425
14957.95 420
14959.10 416
14960.26 417
14961.41 408
14962.57 422
14963.72 423
14964.88 417
14966.03 444
14967.19 451
14968.35 398
14969.50 388
14970.66 415
14971.81 426
14972.97 426
14974.12 393
14975.28 417
14976.44 405
14977.59 396
14978.75 431
14979.91 405
14981.06 400
14982.22 399
14983.37 395
14984.53 388
14985.69 396
14986.84 394
14988.00 370
14989.16 380
14990.31 369
14991.47 364
14992.63 394
14993.78 388
14994.94 377
14996.10 401
14997.25 386
14998.41 413
14999.57 372
15000.72 407
15001.88 387
15003.04 396
15004.20 388
15005.35 380
15006.51 370
15007.67 385
15008.82 398
15009.98 374
15011.14 367
15012.30 369
15013.45 357
15014.61 376
15015.77 365
15016.93 348
15018.08 381
15019.24 348
15020.40 361
15021.56 346
15022.71 384
15023.87 384
15025.03 359
15026.19 328
15027.35 372
15028.50 420
15029.66 428
15030.82 411
15031.98 362
15033.14 371
15034.30 377
15035.45 324
15036.61 376
15037.77 357
15038.93 364
15040.09 346
15041.25 356
15042.40 379
15043.56 348
15044.72 348
15045.88 345
15047.04 382
15048.20 407
15049.36 366
15050.52 350
15051.68 371
15052.83 346
15053.99 378
15055.15 388
15056.31 361
15057.47 377
15058.63 346
15059.79 366
15060.95 341
15062.11 362
15063.27 359
15064.43 331
15065.59 337
15066.75 378
15067.90 358
15069.06 355
15070.22 357
15071.38 319
15072.54 338
15073.70 353
15074.86 352
15076.02 340
15077.18 382
15078.34 337
15079.50 357
15080.66 345
15081.82 373
15082.98 350
15084.14 397
15085.30 415
15086.46 350
15087.62 366
15088.78 372
15089.95 344
15091.11 341
15092.27 394
15093.43 355
15094.59 355
15095.75 326
15096.91 327
15098.07 346
15099.23 348
15100.39 320
15101.55 333
15102.71 378
15103.87 348
15105.03 346
15106.20 373
15107.36 395
15108.52 382
15109.68 350
15110.84 389
15112.00 367
15113.16 350
15114.32 353
15115.49 352
15116.65 346
15117.81 374
15118.97 369
15120.13 364
15121.29 328
15122.46 371
15123.62 352
15124.78 313
15125.94 344
15127.10 366
15128.26 382
15129.43 366
15130.59 363
15131.75 327
15132.91 380
15134.07 354
15135.24 384
15136.40 368
15137.56 327
15138.72 329
15139.89 312
15141.05 337
15142.21 332
15143.37 367
15144.54 360
15145.70 328
15146.86 330
15148.02 403
15149.19 385
15150.35 364
15151.51 354
15152.67 332
15153.84 330
15155.00 376
15156.16 332
15157.33 356
15158.49 371
15159.65 342
15160.82 331
15161.98 357
15163.14 373
15164.31 372
15165.47 354
15166.63 324
15167.80 365
15168.96 318
15170.12 344
15171.29 362
15172.45 342
15173.61 370
15174.78 359
15175.94 387
15177.10 364
15178.27 324
15179.43 369
15180.60 335
15181.76 345
15182.92 340
15184.09 361
15185.25 378
15186.42 331
15187.58 336
15188.74 369
15189.91 361
15191.07 350
15192.24 382
15193.40 361
15194.57 345
15195.73 335
15196.90 365
15198.06 392
15199.22 350
15200.39 375
15201.55 369
15202.72 375
15203.88 369
15205.05 363
15206.21 369
15207.38 377
15208.54 352
15209.71 393
15210.87 383
15212.04 366
15213.20 371
15214.37 398
15215.53 367
15216.70 361
15217.86 351
15219.03 391
15220.20 391
15221.36 387
15222.53 389
15223.69 410
15224.86 382
15226.02 376
15227.19 397
15228.36 387
15229.52 420
15230.69 412
15231.85 394
15233.02 382
15234.18 394
15235.35 408
15236.52 430
15237.68 442
15238.85 415
15240.02 422
15241.18 386
15242.35 424
15243.51 411
15244.68 399
15245.85 409
15247.01 408
15248.18 419
15249.35 397
15250.51 428
15251.68 369
15252.85 403
15254.01 399
15255.18 388
15256.35 366
15257.51 374
15258.68 358
15259.85 397
15261.01 373
15262.18 359
15263.35 372
15264.52 402
15265.68 383
15266.85 375
15268.02 365
15269.18 369
15270.35 380
15271.52 312
15272.69 355
15273.85 363
15275.02 374
15276.19 372
15277.36 345
15278.52 347
15279.69 333
15280.86 349
15282.03 366
15283.20 355
15284.36 350
15285.53 384
15286.70 366
15287.87 364
15289.04 356
15290.20 339
15291.37 371
15292.54 420
15293.71 387
15294.88 358
15296.05 373
15297.21 388
15298.38 375
15299.55 358
15300.72 371
15301.89 377
15303.06 371
15304.22 346
15305.39 337
15306.56 376
15307.73 324
15308.90 373
15310.07 369
15311.24 370
15312.41 377
15313.58 394
15314.74 358
15315.91 350
15317.08 410
15318.25 422
15319.42 396
15320.59 373
15321.76 353
15322.93 352
15324.10 360
15325.27 384
15326.44 358
15327.61 364
15328.78 350
15329.95 388
15331.12 365
15332.29 342
15333.46 338
15334.63 401
15335.80 372
15336.97 343
15338.14 353
15339.31 380
15340.48 392
15341.65 343
15342.82 359
15343.99 365
15345.16 391
15346.33 340
15347.50 365
15348.67 350
15349.84 330
15351.01 387
15352.18 384
15353.35 368
15354.52 380
15355.69 379
15356.86 376
15358.03 349
15359.20 344
15360.37 353
15361.54 370
15362.71 374
15363.89 334
15365.06 353
15366.23 376
15367.40 387
15368.57 381
15369.74 369
15370.91 353
15372.08 370
15373.25 377
15374.43 359
15375.60 380
15376.77 354
15377.94 368
15379.11 360
15380.28 339
15381.46 329
15382.63 354
15383.80 381
15384.97 355
15386.14 343
15387.31 373
15388.49 373
15389.66 409
15390.83 376
15392.00 356
15393.17 411
15394.35 417
15395.52 367
15396.69 370
15397.86 357
15399.03 358
15400.21 360
15401.38 382
15402.55 387
15403.72 370
15404.90 387
15406.07 366
15407.24 340
15408.41 350
15409.59 379
15410.76 366
15411.93 358
15413.11 333
15414.28 324
15415.45 367
15416.62 364
15417.80 339
15418.97 361
15420.14 326
15421.32 345
15422.49 341
15423.66 316
15424.84 356
15426.01 326
15427.18 354
15428.36 346
15429.53 351
15430.70 348
15431.88 338
15433.05 354
15434.22 324
15435.40 365
15436.57 382
15437.75 313
15438.92 342
15440.09 356
15441.27 363
15442.44 327
15443.61 315
15444.79 358
15445.96 358
15447.14 370
15448.31 368
15449.49 340
15450.66 345
15451.83 346
15453.01 389
15454.18 345
15455.36 361
15456.53 374
15457.71 356
15458.88 309
15460.06 354
15461.23 346
15462.40 353
15463.58 363
15464.75 375
15465.93 357
15467.10 339
15468.28 348
15469.45 332
15470.63 338
15471.80 352
15472.98 355
15474.15 360
15475.33 340
15476.50 335
15477.68 361
15478.86 341
15480.03 342
15481.21 370
15482.38 325
15483.56 368
15484.73 326
15485.91 322
15487.08 378
15488.26 360
15489.44 354
15490.61 341
15491.79 327
15492.96 347
15494.14 304
15495.31 317
15496.49 302
15497.67 322
15498.84 325
15500.02 353
15501.20 362
15502.37 330
15503.55 339
15504.72 372
15505.90 311
15507.08 328
15508.25 314
15509.43 324
15510.61 352
15511.78 353
15512.96 339
15514.14 347
15515.31 340
15516.49 326
15517.67 318
15518.84 335
15520.02 313
15521.20 319
15522.37 321
15523.55 322
15524.73 346
15525.91 332
15527.08 324
15528.26 347
15529.44 329
15530.61 339
15531.79 325
15532.97 332
15534.15 337
15535.32 357
15536.50 348
15537.68 363
15538.86 373
15540.03 383
15541.21 346
15542.39 308
15543.57 348
15544.75 311
15545.92 358
15547.10 347
15548.28 341
15549.46 372
15550.64 369
15551.81 329
15552.99 333
15554.17 337
15555.35 309
15556.53 382
15557.70 359
15558.88 352
15560.06 347
15561.24 346
15562.42 399
15563.60 383
15564.78 314
15565.95 354
15567.13 384
15568.31 377
15569.49 364
15570.67 370
15571.85 347
15573.03 358
15574.21 392
15575.38 376
15576.56 345
15577.74 325
15578.92 353
15580.10 385
15581.28 377
15582.46 363
15583.64 385
15584.82 391
15586.00 414
15587.18 380
15588.36 405
15589.54 367
15590.72 375
15591.90 390
15593.08 400
15594.25 363
15595.43 353
15596.61 397
15597.79 394
15598.97 359
15600.15 378
15601.33 392
15602.51 418
15603.69 414
15604.87 374
15606.05 383
15607.23 399
15608.41 374
15609.60 397
15610.78 398
15611.96 387
15613.14 409
15614.32 391
15615.50 399
15616.68 361
15617.86 390
15619.04 388
15620.22 396
15621.40 427
15622.58 433
15623.76 433
15624.94 417
15626.12 404
15627.31 447
15628.49 417
15629.67 449
15630.85 441
15632.03 443
15633.21 443
15634.39 431
15635.57 443
15636.75 430
15637.94 417
15639.12 417
15640.30 446
15641.48 432
15642.66 446
15643.84 437
15645.03 429
15646.21 483
15647.39 492
15648.57 474
15649.75 414
15650.93 457
15652.12 488
15653.30 461
15654.48 430
15655.66 438
15656.84 480
15658.03 482
15659.21 475
15660.39 484
15661.57 466
15662.76 448
15663.94 451
15665.12 462
15666.30 490
15667.48 445
15668.67 470
15669.85 472
15671.03 465
15672.22 464
15673.40 473
15674.58 484
15675.76 437
15676.95 454
15678.13 487
15679.31 433
15680.50 444
15681.68 445
15682.86 441
15684.04 467
15685.23 465
15686.41 450
15687.59 423
15688.78 441
15689.96 402
15691.14 417
15692.33 435
15693.51 414
15694.69 441
15695.88 435
15697.06 451
15698.25 415
15699.43 430
15700.61 442
15701.80 439
15702.98 480
15704.16 459
15705.35 430
15706.53 463
15707.72 456
15708.90 447
15710.08 446
15711.27 428
15712.45 477
15713.64 495
15714.82 500
15716.01 476
15717.19 466
15718.37 466
15719.56 451
15720.74 466
15721.93 451
15723.11 503
15724.30 522
15725.48 466
15726.67 463
15727.85 464
15729.04 483
15730.22 456
15731.41 437
15732.59 441
15733.78 442
15734.96 465
15736.15 458
15737.33 474
15738.52 484
15739.70 422
15740.89 432
15742.07 473
15743.26 509
15744.44 490
15745.63 469
15746.81 491
15748.00 477
15749.19 460
15750.37 509
15751.56 454
15752.74 479
15753.93 523
15755.11 496
15756.30 479
15757.49 466
15758.67 475
15759.86 489
15761.04 499
15762.23 499
15763.42 492
15764.60 492
15765.79 473
15766.97 491
15768.16 510
15769.35 522
15770.53 502
15771.72 476
15772.91 470
15774.09 432
15775.28 464
15776.47 477
15777.65 487
15778.84 474
15780.03 475
15781.21 467
15782.40 452
15783.59 468
15784.77 447
15785.96 468
15787.15 468
15788.33 479
15789.52 483
15790.71 484
15791.90 458
15793.08 473
15794.27 502
15795.46 465
15796.65 480
15797.83 412
15799.02 492
15800.21 442
15801.40 426
15802.58 463
15803.77 446
15804.96 433
15806.15 421
15807.33 425
15808.52 447
15809.71 485
15810.90 446
15812.09 418
15813.27 463
15814.46 432
15815.65 432
15816.84 429
15818.03 416
15819.21 432
15820.40 441
15821.59 428
15822.78 412
15823.97 400
15825.16 405
15826.34 436
15827.53 408
15828.72 429
15829.91 380
15831.10 393
15832.29 415
15833.48 411
15834.66 419
15835.85 445
15837.04 404
15838.23 415
15839.42 420
15840.61 401
15841.80 374
15842.99 407
15844.18 386
15845.37 399
15846.56 417
15847.74 425
15848.93 383
15850.12 386
15851.31 398
15852.50 410
15853.69 404
15854.88 397
15856.07 441
15857.26 420
15858.45 406
15859.64 436
15860.83 399
15862.02 412
15863.21 391
15864.40 420
15865.59 415
15866.78 401
15867.97 397
15869.16 406
15870.35 416
15871.54 383
15872.73 411
15873.92 427
15875.11 401
15876.30 388
15877.49 417
15878.68 425
15879.87 404
15881.06 382
15882.25 412
15883.44 385
15884.64 429
15885.83 426
15887.02 413
15888.21 436
15889.40 428
15890.59 391
15891.78 404
15892.97 422
15894.16 432
15895.35 392
15896.54 413
15897.74 414
15898.93 408
15900.12 411
15901.31 426
15902.50 401
15903.69 405
15904.88 404
15906.08 392
15907.27 400
15908.46 421
15909.65 436
15910.84 443
15912.03 426
15913.23 451
15914.42 421
15915.61 440
15916.80 446
15917.99 439
15919.18 435
15920.38 441
15921.57 431
15922.76 450
15923.95 465
15925.15 447
15926.34 456
15927.53 462
15928.72 438
15929.91 419
15931.11 431
15932.30 441
15933.49 445
15934.68 437
15935.88 418
15937.07 438
15938.26 454
15939.46 443
15940.65 413
15941.84 409
15943.03 479
15944.23 427
15945.42 401
15946.61 395
15947.81 433
15949.00 412
15950.19 409
15951.39 368
15952.58 375
15953.77 388
15954.97 407
15956.16 356
15957.35 371
15958.55 368
15959.74 360
15960.93 385
15962.13 352
15963.32 378
15964.51 375
15965.71 385
15966.90 396
15968.09 373
15969.29 352
15970.48 351
15971.68 370
15972.87 397
15974.06 356
15975.26 365
15976.45 353
15977.65 377
15978.84 348
15980.04 343
15981.23 355
15982.42 359
15983.62 348
15984.81 333
15986.01 346
15987.20 371
15988.40 351
15989.59 370
15990.79 346
15991.98 345
15993.18 328
15994.37 356
15995.57 339
15996.76 331
15997.96 356
15999.15 353
16000.35 354
16001.54 372
16002.74 385
16003.93 344
16005.13 324
16006.32 365
16007.52 346
16008.71 334
16009.91 318
16011.10 351
16012.30 336
16013.49 350
16014.69 318
16015.88 317
16017.08 352
16018.28 353
16019.47 310
16020.67 335
16021.86 318
16023.06 314
16024.26 289
16025.45 350
16026.65 337
16027.84 310
16029.04 372
16030.24 355
16031.43 321
16032.63 303
16033.82 324
16035.02 356
16036.22 355
16037.41 329
16038.61 314
16039.81 329
16041.00 310
16042.20 323
16043.40 325
16044.59 344
16045.79 277
16046.99 321
16048.18 304
16049.38 306
16050.58 322
16051.77 330
16052.97 325
16054.17 334
16055.37 340
16056.56 333
16057.76 318
16058.96 314
16060.15 302
16061.35 302
16062.55 329
16063.75 289
16064.94 328
16066.14 305
16067.34 321
16068.54 307
16069.73 319
16070.93 332
16072.13 341
16073.33 291
16074.52 291
16075.72 308
16076.92 306
16078.12 313
16079.32 320
16080.51 301
16081.71 332
16082.91 326
16084.11 290
16085.31 309
16086.51 318
16087.70 323
16088.90 317
16090.10 300
16091.30 288
16092.50 323
16093.70 317
16094.89 307
16096.09 291
16097.29 338
16098.49 322
16099.69 303
16100.89 289
16102.09 319
16103.29 316
16104.48 322
16105.68 318
16106.88 303
16108.08 296
16109.28 285
16110.48 308
16111.68 264
16112.88 270
16114.08 310
16115.28 280
16116.48 328
16117.68 296
16118.88 305
16120.07 334
16121.27 314
16122.47 297
16123.67 289
16124.87 310
16126.07 282
16127.27 295
16128.47 298
16129.67 296
16130.87 305
16132.07 331
16133.27 299
16134.47 312
16135.67 320
16136.87 325
16138.07 292
16139.27 295
16140.47 304
16141.67 330
16142.87 311
16144.07 303
16145.27 284
16146.48 290
16147.68 292
16148.88 312
16150.08 338
16151.28 312
16152.48 297
16153.68 277
16154.88 266
16156.08 298
16157.28 261
16158.48 265
16159.68 303
16160.88 286
16162.09 294
16163.29 279
16164.49 280
16165.69 279
16166.89 311
16168.09 304
16169.29 302
16170.49 324
16171.70 313
16172.90 319
16174.10 331
16175.30 324
16176.50 323
16177.70 290
16178.91 315
16180.11 278
16181.31 271
16182.51 296
16183.71 290
16184.91 317
16186.12 307
16187.32 304
16188.52 290
16189.72 298
16190.93 324
16192.13 292
16193.33 267
16194.53 298
16195.73 296
16196.94 315
16198.14 308
16199.34 284
16200.54 313
16201.75 338
16202.95 350
16204.15 324
16205.35 288
16206.56 275
16207.76 308
16208.96 327
16210.17 307
16211.37 303
16212.57 277
16213.77 314
16214.98 279
16216.18 318
16217.38 310
16218.59 300
16219.79 297
16220.99 342
16222.20 320
16223.40 334
16224.60 344
16225.81 294
16227.01 317
16228.21 300
16229.42 335
16230.62 326
16231.82 320
16233.03 291
16234.23 303
16235.44 282
16236.64 348
16237.84 331
16239.05 300
16240.25 324
16241.46 319
16242.66 306
16243.86 280
16245.07 306
16246.27 318
16247.48 293
16248.68 319
16249.89 339
16251.09 307
16252.29 315
16253.50 333
16254.70 336
16255.91 292
16257.11 324
16258.32 353
16259.52 327
16260.73 316
16261.93 297
16263.14 356
16264.34 341
16265.55 331
16266.75 329
16267.96 311
16269.16 325
16270.37 323
16271.57 339
16272.78 341
16273.98 326
16275.19 313
16276.39 345
16277.60 360
16278.80 338
16280.01 321
16281.21 347
16282.42 338
16283.63 343
16284.83 331
16286.04 357
16287.24 352
16288.45 370
16289.65 327
16290.86 352
16292.07 346
16293.27 366
16294.48 348
16295.68 343
16296.89 383
16298.10 350
16299.30 343
16300.51 350
16301.71 386
16302.92 368
16304.13 384
16305.33 386
16306.54 400
16307.75 380
16308.95 373
16310.16 365
16311.37 371
16312.57 376
16313.78 342
16314.99 368
16316.19 376
16317.40 332
16318.61 369
16319.81 342
16321.02 343
16322.23 362
16323.44 351
16324.64 343
16325.85 342
16327.06 336
16328.26 341
16329.47 370
16330.68 350
16331.89 387
16333.09 355
16334.30 368
16335.51 344
16336.72 327
16337.92 343
16339.13 352
16340.34 319
16341.55 333
16342.75 332
16343.96 335
16345.17 329
16346.38 351
16347.59 377
16348.79 367
16350.00 342
16351.21 309
16352.42 337
16353.63 323
16354.84 306
16356.04 277
16357.25 316
16358.46 330
16359.67 291
16360.88 282
16362.09 320
16363.29 305
16364.50 332
16365.71 310
16366.92 350
16368.13 325
16369.34 331
16370.55 312
16371.76 315
16372.96 306
16374.17 318
16375.38 338
16376.59 328
16377.80 336
16379.01 312
16380.22 304
16381.43 297
16382.64 276
16383.85 298
16385.06 298
16386.27 299
16387.47 323
16388.68 328
16389.89 307
16391.10 303
16392.31 311
16393.52 332
16394.73 298
16395.94 291
16397.15 323
16398.36 308
16399.57 300
16400.78 296
16401.99 294
16403.20 293
16404.41 294
16405.62 291
16406.83 271
16408.04 281
16409.25 272
16410.46 299
16411.67 263
16412.88 301
16414.09 315
16415.30 294
16416.52 299
16417.73 276
16418.94 272
16420.15 282
16421.36 265
16422.57 294
16423.78 292
16424.99 312
16426.20 292
16427.41 293
16428.62 277
16429.83 263
16431.05 289
16432.26 293
16433.47 285
16434.68 253
16435.89 300
16437.10 314
16438.31 292
16439.52 278
16440.74 272
16441.95 303
16443.16 298
16444.37 290
16445.58 282
16446.79 273
16448.00 284
16449.22 274
16450.43 259
16451.64 265
16452.85 256
16454.06 295
16455.28 299
16456.49 253
16457.70 269
16458.91 296
16460.12 291
16461.34 278
16462.55 285
16463.76 296
16464.97 308
16466.19 266
16467.40 279
16468.61 286
16469.82 292
16471.04 278
16472.25 267
16473.46 259
16474.67 273
16475.89 287
16477.10 284
16478.31 293
16479.52 291
16480.74 271
16481.95 266
16483.16 271
16484.38 284
16485.59 271
16486.80 272
16488.02 285
16489.23 271
16490.44 274
16491.66 263
16492.87 270
16494.08 290
16495.30 261
16496.51 247
16497.72 272
16498.94 273
16500.15 258
16501.36 274
16502.58 241
16503.79 270
16505.00 269
16506.22 284
16507.43 254
16508.65 261
16509.86 272
16511.07 251
16512.29 279
16513.50 269
16514.72 264
16515.93 259
16517.15 254
16518.36 296
16519.57 265
16520.79 261
16522.00 247
16523.22 260
16524.43 280
16525.65 255
16526.86 275
16528.08 286
16529.29 273
16530.51 279
16531.72 266
16532.93 262
16534.15 259
16535.36 285
16536.58 288
16537.79 272
16539.01 317
16540.22 279
16541.44 265
16542.65 290
16543.87 270
16545.09 235
16546.30 267
16547.52 274
16548.73 286
16549.95 298
16551.16 292
16552.38 289
16553.59 298
16554.81 254
16556.02 272
16557.24 257
16558.46 276
16559.67 277
16560.89 261
16562.10 252
16563.32 277
16564.54 293
16565.75 299
16566.97 302
16568.18 276
16569.40 248
16570.62 279
16571.83 268
16573.05 260
16574.27 285
16575.48 254
16576.70 257
16577.91 295
16579.13 276
16580.35 268
16581.56 298
16582.78 284
16584.00 280
16585.21 261
16586.43 288
16587.65 279
16588.87 295
16590.08 330
16591.30 280
16592.52 271
16593.73 310
16594.95 272
16596.17 300
16597.38 290
16598.60 276
16599.82 272
16601.04 263
16602.25 253
16603.47 283
16604.69 277
16605.91 254
16607.12 256
16608.34 263
16609.56 231
16610.78 275
16611.99 289
16613.21 242
16614.43 274
16615.65 259
16616.87 259
16618.08 263
16619.30 242
16620.52 258
16621.74 254
16622.96 243
16624.17 255
16625.39 276
16626.61 279
16627.83 247
16629.05 260
16630.27 278
16631.48 264
16632.70 264
16633.92 285
16635.14 286
16636.36 299
16637.58 269
16638.80 289
16640.02 257
16641.23 283
16642.45 294
16643.67 265
16644.89 270
16646.11 267
16647.33 259
16648.55 277
16649.77 280
16650.99 248
16652.21 258
16653.42 274
16654.64 251
16655.86 233
16657.08 243
16658.30 250
16659.52 259
16660.74 261
16661.96 246
16663.18 262
16664.40 244
16665.62 262
16666.84 256
16668.06 247
16669.28 240
16670.50 282
16671.72 254
16672.94 248
16674.16 242
16675.38 272
16676.60 307
16677.82 268
16679.04 279
16680.26 256
16681.48 256
16682.70 244
16683.92 255
16685.14 214
16686.36 249
16687.58 258
16688.80 281
16690.02 272
16691.24 253
16692.46 243
16693.69 258
16694.91 231
16696.13 258
16697.35 255
16698.57 260
16699.79 247
16701.01 237
16702.23 248
16703.45 236
16704.67 281
16705.90 290
16707.12 258
16708.34 267
16709.56 265
16710.78 268
16712.00 245
16713.22 243
16714.44 258
16715.67 239
16716.89 284
16718.11 258
16719.33 259
16720.55 259
16721.77 243
16723.00 278
16724.22 269
16725.44 273
16726.66 267
16727.88 244
16729.11 233
16730.33 250
16731.55 250
16732.77 257
16733.99 251
16735.22 237
16736.44 266
16737.66 260
16738.88 254
16740.11 286
16741.33 259
16742.55 255
16743.77 275
16745.00 264
16746.22 262
16747.44 269
16748.67 248
16749.89 263
16751.11 242
16752.33 250
16753.56 269
16754.78 263
16756.00 248
16757.23 291
16758.45 283
16759.67 274
16760.90 244
16762.12 260
16763.34 263
16764.57 247
16765.79 256
16767.01 261
16768.24 233
16769.46 236
16770.68 258
16771.91 247
16773.13 245
16774.35 221
16775.58 209
16776.80 244
16778.02 234
16779.25 257
16780.47 261
16781.70 263
16782.92 249
16784.14 265
16785.37 248
16786.59 251
16787.82 268
16789.04 266
16790.27 244
16791.49 256
16792.71 225
16793.94 247
16795.16 244
16796.39 251
16797.61 251
16798.84 257
16800.06 258
16801.29 256
16802.51 246
16803.74 259
16804.96 284
16806.19 269
16807.41 270
16808.64 263
16809.86 257
16811.09 243
16812.31 239
16813.54 252
16814.76 247
16815.99 242
16817.21 268
16818.44 243
16819.66 234
16820.89 255
16822.11 257
16823.34 274
16824.56 247
16825.79 250
16827.01 271
16828.24 279
16829.47 259
16830.69 265
16831.92 235
16833.14 276
16834.37 279
16835.60 270
16836.82 253
16838.05 252
16839.27 261
16840.50 279
16841.73 271
16842.95 267
16844.18 292
16845.40 274
16846.63 263
16847.86 287
16849.08 260
16850.31 270
16851.54 286
16852.76 295
16853.99 260
16855.22 267
16856.44 281
16857.67 291
16858.90 297
16860.12 275
16861.35 267
16862.58 295
16863.80 274
16865.03 281
16866.26 300
16867.49 290
16868.71 296
16869.94 294
16871.17 291
16872.39 284
16873.62 294
16874.85 307
16876.08 311
16877.30 307
16878.53 295
16879.76 297
16880.99 308
16882.21 334
16883.44 328
16884.67 332
16885.90 325
16887.13 305
16888.35 297
16889.58 318
16890.81 307
16892.04 344
16893.27 327
16894.49 292
16895.72 319
16896.95 308
16898.18 293
16899.41 299
16900.63 297
16901.86 332
16903.09 312
16904.32 280
16905.55 287
16906.78 291
16908.01 333
16909.23 305
16910.46 308
16911.69 299
16912.92 286
16914.15 277
16915.38 265
16916.61 284
16917.84 287
16919.06 300
16920.29 308
16921.52 318
16922.75 277
16923.98 283
16925.21 287
16926.44 273
16927.67 274
16928.90 291
16930.13 314
16931.36 275
16932.59 285
16933.82 293
16935.05 288
16936.27 246
16937.50 280
16938.73 257
16939.96 262
16941.19 263
16942.42 289
16943.65 290
16944.88 261
16946.11 253
16947.34 279
16948.57 286
16949.80 293
16951.03 285
16952.26 297
16953.49 260
16954.72 230
16955.95 255
16957.19 281
16958.42 263
16959.65 249
16960.88 286
16962.11 265
16963.34 255
16964.57 233
16965.80 260
16967.03 246
16968.26 248
16969.49 277
16970.72 261
16971.95 257
16973.18 253
16974.42 259
16975.65 276
16976.88 249
16978.11 255
16979.34 260
16980.57 267
16981.80 258
16983.03 262
16984.26 236
16985.50 242
16986.73 227
16987.96 263
16989.19 256
16990.42 251
16991.65 251
16992.89 291
16994.12 273
16995.35 237
16996.58 251
16997.81 238
16999.04 262
17000.28 277
17001.51 253
17002.74 229
17003.97 248
17005.20 236
17006.44 284
17007.67 275
17008.90 255
17010.13 224
17011.37 277
17012.60 234
17013.83 268
17015.06 234
17016.30 245
17017.53 221
17018.76 240
17019.99 252
17021.23 267
17022.46 234
17023.69 259
17024.92 280
17026.16 246
17027.39 254
17028.62 266
17029.86 290
17031.09 254
17032.32 249
17033.56 237
17034.79 251
17036.02 271
17037.26 238
17038.49 219
17039.72 229
17040.96 250
17042.19 256
17043.42 263
17044.66 230
17045.89 244
17047.12 242
17048.36 242
17049.59 216
17050.82 238
17052.06 276
17053.29 244
17054.53 243
17055.76 258
17056.99 242
17058.23 256
17059.46 261
17060.70 270
17061.93 254
17063.16 287
17064.40 239
17065.63 258
17066.87 290
17068.10 263
17069.34 235
17070.57 232
17071.81 258
17073.04 273
17074.27 278
17075.51 262
17076.74 244
17077.98 234
17079.21 240
17080.45 245
17081.68 276
17082.92 258
17084.15 242
17085.39 281
17086.62 263
17087.86 225
17089.09 245
17090.33 277
17091.56 247
17092.80 267
17094.04 254
17095.27 243
17096.51 234
17097.74 264
17098.98 307
17100.21 231
17101.45 237
17102.68 255
17103.92 280
17105.16 266
17106.39 237
17107.63 248
17108.86 239
17110.10 241
17111.33 242
17112.57 252
17113.81 276
17115.04 252
17116.28 256
17117.52 247
17118.75 262
17119.99 234
17121.22 229
17122.46 221
17123.70 228
17124.93 258
17126.17 253
17127.41 231
17128.64 244
17129.88 219
17131.12 230
17132.35 249
17133.59 245
17134.83 224
17136.06 237
17137.30 231
17138.54 245
17139.77 230
17141.01 260
17142.25 283
17143.49 246
17144.72 266
17145.96 267
17147.20 207
17148.43 276
17149.67 255
17150.91 232
17152.15 255
17153.38 239
17154.62 277
17155.86 233
17157.10 224
17158.33 225
17159.57 226
17160.81 235
17162.05 250
17163.29 237
17164.52 231
17165.76 245
17167.00 236
17168.24 221
17169.48 212
17170.71 217
17171.95 244
17173.19 253
17174.43 244
17175.67 227
17176.91 217
17178.14 239
17179.38 212
17180.62 223
17181.86 234
17183.10 226
17184.34 250
17185.57 236
17186.81 238
17188.05 230
17189.29 234
17190.53 243
17191.77 217
17193.01 233
17194.25 209
17195.49 214
17196.72 239
17197.96 221
17199.20 227
17200.44 223
17201.68 224
17202.92 225
17204.16 239
17205.40 224
17206.64 208
17207.88 214
17209.12 221
17210.36 238
17211.60 215
17212.84 231
17214.08 227
17215.32 253
17216.56 212
17217.80 218
17219.04 250
17220.28 227
17221.52 234
17222.76 202
17224.00 239
17225.24 242
17226.48 227
17227.72 232
17228.96 210
17230.20 235
17231.44 227
17232.68 243
17233.92 259
17235.16 231
17236.40 210
17237.64 231
17238.88 228
17240.12 210
17241.36 219
17242.60 224
17243.84 236
17245.08 225
17246.32 239
17247.57 249
17248.81 228
17250.05 228
17251.29 199
17252.53 234
17253.77 224
17255.01 221
17256.25 223
17257.49 214
17258.74 234
17259.98 242
17261.22 213
17262.46 241
17263.70 237
17264.94 226
17266.18 231
17267.43 214
17268.67 234
17269.91 217
17271.15 220
17272.39 215
17273.63 228
17274.88 218
17276.12 196
17277.36 224
17278.60 238
17279.84 208
17281.09 177
17282.33 241
17283.57 226
17284.81 211
17286.06 207
17287.30 196
17288.54 211
17289.78 234
17291.02 212
17292.27 232
17293.51 219
17294.75 213
17296.00 243
17297.24 244
17298.48 234
17299.72 214
17300.97 226
17302.21 250
17303.45 259
17304.70 216
17305.94 218
17307.18 227
17308.42 243
17309.67 222
17310.91 259
17312.15 248
17313.40 205
17314.64 207
17315.88 232
17317.13 198
17318.37 223
17319.61 239
17320.86 236
17322.10 231
17323.34 228
17324.59 230
17325.83 232
17327.08 251
17328.32 193
17329.56 223
17330.81 216
17332.05 208
17333.30 212
17334.54 221
17335.78 197
17337.03 249
17338.27 236
17339.52 207
17340.76 221
17342.00 215
17343.25 200
17344.49 215
17345.74 218
17346.98 199
17348.23 186
17349.47 214
17350.72 216
17351.96 217
17353.21 215
17354.45 204
17355.70 214
17356.94 208
17358.18 237
17359.43 229
17360.67 198
17361.92 203
17363.16 234
17364.41 223
17365.66 200
17366.90 224
17368.15 231
17369.39 199
17370.64 215
17371.88 212
17373.13 208
17374.37 223
17375.62 223
17376.86 202
17378.11 210
17379.35 226
17380.60 209
17381.85 232
17383.09 201
17384.34 220
17385.58 214
17386.83 219
17388.08 222
17389.32 207
17390.57 231
17391.81 240
17393.06 230
17394.31 214
17395.55 221
17396.80 239
17398.04 257
17399.29 212
17400.54 212
17401.78 240
17403.03 218
17404.28 200
17405.52 214
17406.77 236
17408.02 254
17409.26 256
17410.51 218
17411.76 242
17413.00 225
17414.25 230
17415.50 221
17416.75 212
17417.99 212
17419.24 197
17420.49 230
17421.73 225
17422.98 228
17424.23 212
17425.48 232
17426.72 240
17427.97 228
17429.22 208
17430.46 225
17431.71 227
17432.96 228
17434.21 213
17435.46 226
17436.70 231
17437.95 235
17439.20 220
17440.45 228
17441.69 216
17442.94 243
17444.19 227
17445.44 212
17446.69 218
17447.93 186
17449.18 269
17450.43 226
17451.68 216
17452.93 186
17454.18 228
17455.42 223
17456.67 217
17457.92 217
17459.17 215
17460.42 247
17461.67 224
17462.92 235
17464.16 206
17465.41 225
17466.66 244
17467.91 242
17469.16 212
17470.41 235
17471.66 233
17472.91 223
17474.16 231
17475.40 233
17476.65 244
17477.90 232
17479.15 253
17480.40 248
17481.65 245
17482.90 238
17484.15 229
17485.40 228
17486.65 269
17487.90 251
17489.15 286
17490.40 251
17491.65 261
17492.90 237
17494.15 227
17495.40 232
17496.65 254
17497.90 260
17499.15 241
17500.40 235
17501.65 248
17502.90 227
17504.15 252
17505.40 243
17506.65 235
17507.90 255
17509.15 241
17510.40 263
17511.65 226
17512.90 231
17514.15 251
17515.40 279
17516.65 263
17517.90 249
17519.15 254
17520.40 245
17521.65 280
17522.90 256
17524.15 242
17525.41 242
17526.66 280
17527.91 258
17529.16 252
17530.41 269
17531.66 237
17532.91 240
17534.16 244
17535.41 253
17536.67 237
17537.92 257
17539.17 255
17540.42 251
17541.67 275
17542.92 254
17544.17 266
17545.43 270
17546.68 262
17547.93 257
17549.18 222
17550.43 238
17551.68 239
17552.94 229
17554.19 264
17555.44 245
17556.69 242
17557.94 279
17559.20 236
17560.45 244
17561.70 249
17562.95 255
17564.21 276
17565.46 274
17566.71 242
17567.96 236
17569.21 259
17570.47 254
17571.72 262
17572.97 254
17574.22 232
17575.48 219
17576.73 219
17577.98 242
17579.24 229
17580.49 235
17581.74 231
17582.99 261
17584.25 248
17585.50 223
17586.75 230
17588.01 243
17589.26 255
17590.51 270
17591.77 260
17593.02 260
17594.27 241
17595.53 259
17596.78 270
17598.03 255
17599.29 224
17600.54 237
17601.79 255
17603.05 256
17604.30 259
17605.56 257
17606.81 289
17608.06 279
17609.32 246
17610.57 243
17611.82 260
17613.08 261
17614.33 234
17615.59 237
17616.84 256
17618.10 224
17619.35 233
17620.60 257
17621.86 266
17623.11 246
17624.37 247
17625.62 251
17626.88 239
17628.13 246
17629.39 281
17630.64 270
17631.89 248
17633.15 243
17634.40 236
17635.66 252
17636.91 246
17638.17 236
17639.42 255
17640.68 259
17641.93 246
17643.19 217
17644.44 260
17645.70 231
17646.95 256
17648.21 279
17649.47 224
17650.72 239
17651.98 235
17653.23 242
17654.49 247
17655.74 254
17657.00 238
17658.25 251
17659.51 267
17660.77 227
17662.02 239
17663.28 256
17664.53 236
17665.79 265
17667.04 230
17668.30 246
17669.56 217
17670.81 238
17672.07 255
17673.33 275
17674.58 250
17675.84 230
17677.09 206
17678.35 236
17679.61 218
17680.86 219
17682.12 237
17683.38 248
17684.63 238
17685.89 227
17687.15 240
17688.40 218
17689.66 258
17690.92 241
17692.17 260
17693.43 246
17694.69 249
17695.94 224
17697.20 234
17698.46 248
17699.72 275
17700.97 239
17702.23 238
17703.49 230
17704.74 188
17706.00 230
17707.26 236
17708.52 229
17709.77 228
17711.03 250
17712.29 213
17713.55 224
17714.80 211
17716.06 212
17717.32 221
17718.58 237
17719.84 220
17721.09 193
17722.35 237
17723.61 217
17724.87 207
17726.13 228
17727.38 226
17728.64 223
17729.90 226
17731.16 219
17732.42 225
17733.67 226
17734.93 250
17736.19 239
17737.45 212
17738.71 237
17739.97 217
17741.23 246
17742.48 201
17743.74 215
17745.00 213
17746.26 249
17747.52 223
17748.78 212
17750.04 209
17751.30 234
17752.55 239
17753.81 230
17755.07 177
17756.33 209
17757.59 232
17758.85 213
17760.11 195
17761.37 214
17762.63 227
17763.89 218
17765.15 217
17766.41 221
17767.67 215
17768.93 212
17770.19 240
17771.45 196
17772.70 221
17773.96 213
17775.22 238
17776.48 232
17777.74 223
17779.00 205
17780.26 216
17781.52 238
17782.78 192
17784.04 211
17785.30 193
17786.56 218
17787.82 217
17789.09 225
17790.35 215
17791.61 220
17792.87 184
17794.13 222
17795.39 201
17796.65 213
17797.91 202
17799.17 215
17800.43 222
17801.69 220
17802.95 213
17804.21 212
17805.47 228
17806.73 197
17808.00 226
17809.26 192
17810.52 186
17811.78 210
17813.04 225
17814.30 213
17815.56 212
17816.82 209
17818.08 233
17819.35 223
17820.61 199
17821.87 225
17823.13 215
17824.39 250
17825.65 215
17826.92 232
17828.18 213
17829.44 232
17830.70 210
17831.96 203
17833.22 228
17834.49 247
17835.75 251
17837.01 214
17838.27 214
17839.53 210
17840.80 218
17842.06 202
17843.32 202
17844.58 193
17845.85 199
17847.11 183
17848.37 204
17849.63 226
17850.89 215
17852.16 224
17853.42 209
17854.68 198
17855.95 196
17857.21 211
17858.47 211
17859.73 196
17861.00 200
17862.26 183
17863.52 203
17864.79 208
17866.05 197
17867.31 210
17868.57 184
17869.84 220
17871.10 218
17872.36 229
17873.63 220
17874.89 207
17876.15 204
17877.42 198
17878.68 202
17879.94 212
17881.21 201
17882.47 175
17883.74 213
17885.00 204
17886.26 220
17887.53 184
17888.79 180
17890.05 201
17891.32 189
17892.58 209
17893.85 192
17895.11 197
17896.37 212
17897.64 232
17898.90 211
17900.17 190
17901.43 208
17902.70 207
17903.96 205
17905.22 233
17906.49 204
17907.75 227
17909.02 208
17910.28 198
17911.55 188
17912.81 205
17914.08 208
17915.34 206
17916.61 187
17917.87 214
17919.14 216
17920.40 190
17921.67 215
17922.93 206
17924.20 204
17925.46 205
17926.73 219
17927.99 180
17929.26 182
17930.52 191
17931.79 219
17933.05 214
17934.32 221
17935.58 216
17936.85 186
17938.12 211
17939.38 197
17940.65 209
17941.91 189
17943.18 213
17944.44 198
17945.71 225
17946.98 225
17948.24 209
17949.51 180
17950.77 209
17952.04 190
17953.31 200
17954.57 184
17955.84 217
17957.10 204
17958.37 176
17959.64 211
17960.90 181
17962.17 207
17963.44 187
17964.70 169
17965.97 158
17967.24 189
17968.50 184
17969.77 182
17971.04 216
17972.30 199
17973.57 208
17974.84 172
17976.10 208
17977.37 207
17978.64 225
17979.91 217
17981.17 228
17982.44 207
17983.71 196
17984.97 215
17986.24 211
17987.51 185
17988.78 230
17990.04 221
17991.31 197
17992.58 205
17993.85 236
17995.11 214
17996.38 208
17997.65 230
17998.92 206
18000.18 217
18001.45 208
18002.72 214
18003.99 187
18005.26 202
18006.52 197
18007.79 227
18009.06 200
18010.33 194
18011.60 187
18012.86 199
18014.13 207
18015.40 171
18016.67 204
18017.94 209
18019.21 221
18020.47 199
18021.74 197
18023.01 185
18024.28 210
18025.55 218
18026.82 198
18028.09 197
18029.36 233
18030.62 198
18031.89 214
18033.16 210
18034.43 216
18035.70 208
18036.97 242
18038.24 217
18039.51 196
18040.78 206
18042.05 213
18043.32 218
18044.59 205
18045.85 223
18047.12 218
18048.39 216
18049.66 206
18050.93 209
18052.20 211
18053.47 197
18054.74 184
18056.01 214
18057.28 244
18058.55 195
18059.82 209
18061.09 214
18062.36 235
18063.63 186
18064.90 207
18066.17 197
18067.44 189
18068.71 221
18069.98 210
18071.25 201
18072.52 177
18073.79 206
18075.06 218
18076.33 222
18077.60 205
18078.87 229
18080.15 211
18081.42 219
18082.69 192
18083.96 195
18085.23 209
18086.50 224
18087.77 210
18089.04 218
18090.31 188
18091.58 193
18092.85 229
18094.12 213
18095.40 186
18096.67 213
18097.94 221
18099.21 233
18100.48 220
18101.75 176
18103.02 210
18104.30 231
18105.57 210
18106.84 209
18108.11 248
18109.38 200
18110.65 229
18111.92 216
18113.20 232
18114.47 221
18115.74 215
18117.01 225
18118.28 218
18119.56 241
18120.83 223
18122.10 242
18123.37 214
18124.64 215
18125.92 206
18127.19 194
18128.46 197
18129.73 200
18131.01 218
18132.28 233
18133.55 211
18134.82 227
18136.10 241
18137.37 242
18138.64 235
18139.91 202
18141.19 185
18142.46 170
18143.73 207
18145.01 213
18146.28 221
18147.55 196
18148.82 185
18150.10 218
18151.37 222
18152.64 217
18153.92 201
18155.19 197
18156.46 204
18157.74 219
18159.01 204
18160.28 195
18161.56 193
18162.83 203
18164.10 225
18165.38 230
18166.65 190
18167.93 194
18169.20 211
18170.47 225
18171.75 197
18173.02 185
18174.29 217
18175.57 226
18176.84 190
18178.12 202
18179.39 206
18180.66 214
18181.94 221
18183.21 208
18184.49 198
18185.76 192
18187.04 198
18188.31 228
18189.59 207
18190.86 208
18192.13 195
18193.41 183
18194.68 210
18195.96 205
18197.23 225
18198.51 225
18199.78 201
18201.06 220
18202.33 220
18203.61 218
18204.88 192
18206.16 184
18207.43 199
18208.71 236
18209.98 202
18211.26 197
18212.53 222
18213.81 216
18215.08 200
18216.36 206
18217.63 217
18218.91 207
18220.19 218
18221.46 219
18222.74 225
18224.01 195
18225.29 181
18226.56 203
18227.84 197
18229.12 193
18230.39 220
18231.67 227
18232.94 203
18234.22 205
18235.50 194
18236.77 202
18238.05 197
18239.32 216
18240.60 195
18241.88 218
18243.15 220
18244.43 187
18245.71 186
18246.98 198
18248.26 206
18249.54 193
18250.81 209
18252.09 179
18253.37 211
18254.64 205
18255.92 229
18257.20 222
18258.47 210
18259.75 203
18261.03 228
18262.30 201
18263.58 217
18264.86 186
18266.13 222
18267.41 187
18268.69 217
18269.97 230
18271.24 206
18272.52 220
18273.80 234
18275.08 232
18276.35 197
18277.63 209
18278.91 225
18280.19 243
18281.46 207
18282.74 206
18284.02 225
18285.30 235
18286.58 176
18287.85 185
18289.13 249
18290.41 225
18291.69 242
18292.97 194
18294.24 195
18295.52 200
18296.80 207
18298.08 222
18299.36 188
18300.63 185
18301.91 213
18303.19 200
18304.47 202
18305.75 207
18307.03 208
18308.31 217
18309.58 224
18310.86 236
18312.14 186
18313.42 187
18314.70 205
18315.98 217
18317.26 188
18318.54 189
18319.82 200
18321.09 215
18322.37 205
18323.65 189
18324.93 188
18326.21 201
18327.49 188
18328.77 187
18330.05 206
18331.33 212
18332.61 190
18333.89 177
18335.17 199
18336.45 232
18337.73 240
18339.01 229
18340.29 203
18341.57 199
18342.85 192
18344.13 168
18345.41 199
18346.69 175
18347.97 191
18349.25 173
18350.53 168
18351.81 231
18353.09 217
18354.37 202
18355.65 212
18356.93 225
18358.21 224
18359.49 193
18360.77 186
18362.05 205
18363.33 217
18364.61 194
18365.89 192
18367.17 192
18368.45 183
18369.73 206
18371.01 186
18372.29 189
18373.58 202
18374.86 201
18376.14 223
18377.42 230
18378.70 179
18379.98 174
18381.26 180
18382.54 192
18383.82 206
18385.11 213
18386.39 202
18387.67 218
18388.95 224
18390.23 210
18391.51 183
18392.79 187
18394.08 199
18395.36 180
18396.64 189
18397.92 220
18399.20 196
18400.49 224
18401.77 207
18403.05 203
18404.33 217
18405.61 196
18406.90 216
18408.18 205
18409.46 183
18410.74 203
18412.02 214
18413.31 190
18414.59 183
18415.87 181
18417.15 218
18418.44 198
18419.72 205
18421.00 179
18422.28 208
18423.57 193
18424.85 178
18426.13 192
18427.41 184
18428.70 208
18429.98 187
18431.26 205
18432.55 197
18433.83 219
18435.11 191
18436.40 209
18437.68 184
18438.96 188
18440.25 195
18441.53 196
18442.81 225
18444.10 217
18445.38 196
18446.66 201
18447.95 185
18449.23 203
18450.51 194
18451.80 219
18453.08 216
18454.36 170
18455.65 204
18456.93 168
18458.22 206
18459.50 206
18460.78 216
18462.07 176
18463.35 183
18464.64 193
18465.92 201
18467.20 218
18468.49 194
18469.77 188
18471.06 184
18472.34 188
18473.63 185
18474.91 196
18476.19 164
18477.48 197
18478.76 179
18480.05 207
18481.33 201
18482.62 201
18483.90 191
18485.19 215
18486.47 198
18487.76 179
18489.04 198
18490.33 192
18491.61 193
18492.90 201
18494.18 169
18495.47 167
18496.75 201
18498.04 214
18499.32 184
18500.61 191
18501.89 208
18503.18 213
18504.46 221
18505.75 220
18507.04 210
18508.32 192
18509.61 203
18510.89 210
18512.18 174
18513.46 211
18514.75 186
18516.04 238
18517.32 180
18518.61 200
18519.89 198
18521.18 217
18522.47 208
18523.75 190
18525.04 197
18526.32 184
18527.61 216
18528.90 190
18530.18 208
18531.47 200
18532.76 201
18534.04 191
18535.33 224
18536.62 209
18537.90 198
18539.19 203
18540.48 214
18541.76 219
18543.05 187
18544.34 193
18545.62 213
18546.91 179
18548.20 218
18549.48 191
18550.77 210
18552.06 199
18553.35 211
18554.63 217
18555.92 219
18557.21 208
18558.50 193
18559.78 218
18561.07 228
18562.36 215
18563.65 224
18564.93 220
18566.22 196
18567.51 190
18568.80 214
18570.08 226
18571.37 200
18572.66 205
18573.95 207
18575.24 194
18576.52 220
18577.81 205
18579.10 209
18580.39 213
18581.68 191
18582.96 216
18584.25 212
18585.54 200
18586.83 212
18588.12 225
18589.41 219
18590.69 186
18591.98 198
18593.27 239
18594.56 223
18595.85 245
18597.14 223
18598.43 215
18599.71 213
18601.00 244
18602.29 257
18603.58 224
18604.87 215
18606.16 238
18607.45 258
18608.74 215
18610.03 208
18611.32 237
18612.61 250
18613.89 231
18615.18 231
18616.47 219
18617.76 243
18619.05 251
18620.34 224
18621.63 213
18622.92 227
18624.21 229
18625.50 242
18626.79 235
18628.08 203
18629.37 210
18630.66 228
18631.95 242
18633.24 239
18634.53 204
18635.82 240
18637.11 247
18638.40 226
18639.69 206
18640.98 209
18642.27 259
18643.56 249
18644.85 218
18646.14 226
18647.43 188
18648.72 224
18650.01 223
18651.30 208
18652.59 193
18653.89 193
18655.18 226
18656.47 213
18657.76 221
18659.05 202
18660.34 199
18661.63 223
18662.92 204
18664.21 186
18665.50 201
18666.79 171
18668.09 210
18669.38 206
18670.67 196
18671.96 190
18673.25 216
18674.54 205
18675.83 218
18677.13 205
18678.42 178
18679.71 194
18681.00 197
18682.29 188
18683.58 203
18684.88 235
18686.17 187
18687.46 201
18688.75 199
18690.04 215
18691.33 211
18692.63 214
18693.92 202
18695.21 214
18696.50 199
18697.80 208
18699.09 206
18700.38 212
18701.67 214
18702.96 216
18704.26 178
18705.55 189
18706.84 202
18708.13 216
18709.43 201
18710.72 211
18712.01 201
18713.31 198
18714.60 217
18715.89 196
18717.18 192
18718.48 213
18719.77 202
18721.06 209
18722.36 207
18723.65 188
18724.94 196
18726.24 223
18727.53 199
18728.82 190
18730.12 198
18731.41 167
18732.70 170
18734.00 194
18735.29 195
18736.58 190
18737.88 191
18739.17 199
18740.46 208
18741.76 188
18743.05 179
18744.34 192
18745.64 213
18746.93 191
18748.23 193
18749.52 209
18750.81 207
18752.11 201
18753.40 201
18754.70 177
18755.99 184
18757.29 217
18758.58 192
18759.87 197
18761.17 196
18762.46 208
18763.76 196
18765.05 211
18766.35 208
18767.64 189
18768.94 192
18770.23 213
18771.53 212
18772.82 194
18774.11 193
18775.41 175
18776.70 185
18778.00 184
18779.29 182
18780.59 183
18781.89 212
18783.18 206
18784.48 200
18785.77 182
18787.07 216
18788.36 179
18789.66 182
18790.95 187
18792.25 197
18793.54 228
18794.84 212
18796.13 213
18797.43 183
18798.73 217
18800.02 216
18801.32 196
18802.61 192
18803.91 190
18805.20 185
18806.50 189
18807.80 209
18809.09 212
18810.39 201
18811.69 182
18812.98 200
18814.28 202
18815.57 197
18816.87 194
18818.17 206
18819.46 186
18820.76 188
18822.06 176
18823.35 183
18824.65 193
18825.95 202
18827.24 196
18828.54 193
18829.84 195
18831.13 196
18832.43 202
18833.73 175
18835.02 197
18836.32 181
18837.62 227
18838.91 184
18840.21 166
18841.51 188
18842.81 197
18844.10 197
18845.40 210
18846.70 195
18848.00 195
18849.29 203
18850.59 183
18851.89 200
18853.19 191
18854.48 200
18855.78 188
18857.08 204
18858.38 187
18859.67 185
18860.97 182
18862.27 176
18863.57 172
18864.87 208
18866.16 194
18867.46 178
18868.76 171
18870.06 210
18871.36 235
18872.66 213
18873.95 184
18875.25 171
18876.55 184
18877.85 211
18879.15 228
18880.45 188
18881.74 172
18883.04 183
18884.34 204
18885.64 198
18886.94 185
18888.24 206
18889.54 224
18890.84 201
18892.13 185
18893.43 182
18894.73 198
18896.03 194
18897.33 194
18898.63 190
18899.93 190
18901.23 204
18902.53 210
18903.83 224
18905.13 167
18906.43 188
18907.73 201
18909.02 191
18910.32 204
18911.62 190
18912.92 198
18914.22 203
18915.52 224
18916.82 201
18918.12 174
18919.42 182
18920.72 180
18922.02 167
18923.32 180
18924.62 176
18925.92 207
18927.22 181
18928.52 218
18929.82 204
18931.12 204
18932.42 198
18933.72 196
18935.02 209
18936.32 196
18937.63 202
18938.93 193
18940.23 197
18941.53 190
18942.83 191
18944.13 196
18945.43 161
18946.73 181
18948.03 160
18949.33 176
18950.63 153
18951.93 175
18953.23 172
18954.54 202
18955.84 175
18957.14 192
18958.44 160
18959.74 186
18961.04 201
18962.34 187
18963.64 191
18964.95 203
18966.25 186
18967.55 190
18968.85 197
18970.15 181
18971.45 167
18972.76 188
18974.06 210
18975.36 193
18976.66 221
18977.96 198
18979.27 194
18980.57 171
18981.87 175
18983.17 178
18984.47 233
18985.78 194
18987.08 202
18988.38 204
18989.68 208
18990.98 165
18992.29 194
18993.59 174
18994.89 196
18996.19 193
18997.50 179
18998.80 194
19000.10 184
19001.40 214
19002.71 175
19004.01 209
19005.31 181
19006.62 182
19007.92 206
19009.22 189
19010.53 170
19011.83 192
19013.13 189
19014.43 178
19015.74 206
19017.04 182
19018.34 181
19019.65 168
19020.95 197
19022.25 167
19023.56 183
19024.86 163
19026.16 185
19027.47 192
19028.77 190
19030.08 179
19031.38 195
19032.68 192
19033.99 177
19035.29 185
19036.59 197
19037.90 179
19039.20 175
19040.51 198
19041.81 176
19043.11 213
19044.42 181
19045.72 190
19047.03 179
19048.33 179
19049.64 186
19050.94 179
19052.25 185
19053.55 181
19054.85 185
19056.16 176
19057.46 162
19058.77 183
19060.07 204
19061.38 182
19062.68 182
19063.99 185
19065.29 187
19066.60 168
19067.90 172
19069.21 176
19070.51 167
19071.82 168
19073.12 201
19074.43 188
19075.73 198
19077.04 177
19078.34 173
19079.65 183
19080.95 184
19082.26 181
19083.57 181
19084.87 205
19086.18 172
19087.48 199
19088.79 180
19090.09 203
19091.40 175
19092.71 168
19094.01 174
19095.32 168
19096.62 158
19097.93 190
19099.24 193
19100.54 194
19101.85 195
19103.15 183
19104.46 203
19105.77 164
19107.07 182
19108.38 192
19109.69 200
19110.99 173
19112.30 195
19113.60 195
19114.91 187
19116.22 206
19117.52 162
19118.83 204
19120.14 171
19121.45 175
19122.75 186
19124.06 193
19125.37 190
19126.67 190
19127.98 185
19129.29 190
19130.59 180
19131.90 172
19133.21 188
19134.52 192
19135.82 177
19137.13 176
19138.44 193
19139.75 189
19141.05 167
19142.36 171
19143.67 194
19144.98 154
19146.28 155
19147.59 168
19148.90 181
19150.21 173
19151.51 180
19152.82 167
19154.13 143
19155.44 168
19156.75 191
19158.05 177
19159.36 170
19160.67 173
19161.98 172
19163.29 231
19164.60 187
19165.90 206
19167.21 171
19168.52 202
19169.83 183
19171.14 197
19172.45 169
19173.75 181
19175.06 163
19176.37 180
19177.68 190
19178.99 153
19180.30 177
19181.61 177
19182.92 216
19184.23 162
19185.53 176
19186.84 177
19188.15 186
19189.46 179
19190.77 178
19192.08 165
19193.39 186
19194.70 192
19196.01 199
19197.32 188
19198.63 174
19199.94 188
19201.25 172
19202.56 204
19203.87 161
19205.17 202
19206.48 186
19207.79 172
19209.10 151
19210.41 174
19211.72 178
19213.03 189
19214.34 195
19215.65 161
19216.96 182
19218.27 186
19219.58 205
19220.89 182
19222.21 204
19223.52 160
19224.83 190
19226.14 184
19227.45 206
19228.76 173
19230.07 174
19231.38 162
19232.69 168
19234.00 176
19235.31 179
19236.62 182
19237.93 181
19239.24 191
19240.55 185
19241.86 173
19243.18 169
19244.49 170
19245.80 181
19247.11 205
19248.42 160
19249.73 214
19251.04 195
19252.35 193
19253.67 171
19254.98 193
19256.29 183
19257.60 181
19258.91 203
19260.22 185
19261.53 209
19262.85 171
19264.16 168
19265.47 215
19266.78 197
19268.09 179
19269.40 177
19270.72 161
19272.03 173
19273.34 179
19274.65 175
19275.96 183
19277.28 186
19278.59 183
19279.90 188
19281.21 209
19282.53 171
19283.84 198
19285.15 219
19286.46 202
19287.78 178
19289.09 172
19290.40 193
19291.71 201
19293.03 179
19294.34 191
19295.65 173
19296.96 178
19298.28 179
19299.59 166
19300.90 178
19302.22 168
19303.53 178
19304.84 173
19306.16 180
19307.47 205
19308.78 191
19310.10 162
19311.41 185
19312.72 157
19314.04 177
19315.35 174
19316.66 189
19317.98 211
19319.29 190
19320.60 161
19321.92 145
19323.23 177
19324.54 175
19325.86 180
19327.17 155
19328.49 170
19329.80 167
19331.11 201
19332.43 177
19333.74 176
19335.06 147
19336.37 156
19337.68 159
19339.00 165
19340.31 187
19341.63 159
19342.94 159
19344.26 146
19345.57 169
19346.89 178
19348.20 172
19349.51 151
19350.83 161
19352.14 163
19353.46 190
19354.77 177
19356.09 183
19357.40 140
19358.72 161
19360.03 202
19361.35 175
19362.66 181
19363.98 180
19365.29 183
19366.61 159
19367.92 161
19369.24 162
19370.55 183
19371.87 176
19373.19 188
19374.50 187
19375.82 175
19377.13 157
19378.45 175
19379.76 171
19381.08 167
19382.39 152
19383.71 158
19385.03 180
19386.34 157
19387.66 160
19388.97 159
19390.29 205
19391.61 194
19392.92 159
19394.24 170
19395.55 169
19396.87 178
19398.19 187
19399.50 189
19400.82 190
19402.14 183
19403.45 186
19404.77 177
19406.09 138
19407.40 156
19408.72 176
19410.04 205
19411.35 180
19412.67 147
19413.99 172
19415.30 204
19416.62 189
19417.94 169
19419.25 154
19420.57 179
19421.89 181
19423.21 183
19424.52 172
19425.84 175
19427.16 179
19428.47 166
19429.79 180
19431.11 164
19432.43 174
19433.74 181
19435.06 176
19436.38 178
19437.70 189
19439.01 173
19440.33 185
19441.65 208
19442.97 190
19444.29 193
19445.60 183
19446.92 169
19448.24 160
19449.56 159
19450.88 173
19452.19 190
19453.51 185
19454.83 169
19456.15 140
19457.47 173
19458.78 193
19460.10 171
19461.42 165
19462.74 155
19464.06 174
19465.38 175
19466.70 168
19468.01 178
19469.33 156
19470.65 183
19471.97 190
19473.29 188
19474.61 160
19475.93 152
19477.25 181
19478.57 177
19479.88 161
19481.20 188
19482.52 183
19483.84 208
19485.16 187
19486.48 171
19487.80 155
19489.12 145
19490.44 176
19491.76 181
19493.08 185
19494.40 169
19495.72 173
19497.04 203
19498.36 180
19499.68 172
19501.00 165
19502.32 163
19503.64 176
19504.96 174
19506.28 156
19507.60 190
19508.92 149
19510.24 162
19511.56 163
19512.88 140
19514.20 175
19515.52 170
19516.84 170
19518.16 169
19519.48 162
19520.80 174
19522.12 192
19523.44 167
19524.76 163
19526.08 190
19527.40 167
19528.72 168
19530.04 174
19531.36 172
19532.68 174
19534.00 187
19535.33 190
19536.65 183
19537.97 162
19539.29 179
19540.61 157
19541.93 166
19543.25 167
19544.57 185
19545.89 157
19547.22 168
19548.54 163
19549.86 187
19551.18 164
19552.50 166
19553.82 170
19555.15 189
19556.47 185
19557.79 168
19559.11 173
19560.43 171
19561.75 162
19563.08 174
19564.40 157
19565.72 169
19567.04 177
19568.36 173
19569.69 167
19571.01 161
19572.33 149
19573.65 172
19574.97 182
19576.30 167
19577.62 187
19578.94 156
19580.26 174
19581.59 149
19582.91 183
19584.23 170
19585.55 157
19586.88 167
19588.20 167
19589.52 187
19590.85 148
19592.17 162
19593.49 176
19594.81 169
19596.14 163
19597.46 191
19598.78 175
19600.11 154
19601.43 173
19602.75 165
19604.08 182
19605.40 183
19606.72 203
19608.05 195
19609.37 169
19610.69 187
19612.02 152
19613.34 162
19614.66 172
19615.99 155
19617.31 205
19618.64 186
19619.96 185
19621.28 176
19622.61 155
19623.93 188
19625.26 170
19626.58 168
19627.90 164
19629.23 159
19630.55 180
19631.88 183
19633.20 150
19634.52 184
19635.85 172
19637.17 177
19638.50 191
19639.82 159
19641.15 158
19642.47 165
19643.80 156
19645.12 184
19646.45 155
19647.77 180
19649.09 177
19650.42 186
19651.74 210
19653.07 172
19654.39 157
19655.72 175
19657.04 176
19658.37 164
19659.69 185
19661.02 194
19662.35 195
19663.67 192
19665.00 191
19666.32 182
19667.65 194
19668.97 154
19670.30 168
19671.62 189
19672.95 191
19674.27 178
19675.60 174
19676.93 210
19678.25 151
19679.58 166
19680.90 189
19682.23 174
19683.56 169
19684.88 186
19686.21 160
19687.53 162
19688.86 167
19690.19 189
19691.51 188
19692.84 175
19694.16 165
19695.49 177
19696.82 188
19698.14 162
19699.47 167
19700.80 167
19702.12 162
19703.45 180
19704.78 182
19706.10 183
19707.43 166
19708.76 182
19710.08 183
19711.41 170
19712.74 181
19714.06 178
19715.39 199
19716.72 186
19718.05 180
19719.37 182
19720.70 189
19722.03 201
19723.35 168
19724.68 162
19726.01 175
19727.34 172
19728.66 173
19729.99 178
19731.32 196
19732.65 180
19733.98 189
19735.30 170
19736.63 151
19737.96 180
19739.29 183
19740.61 192
19741.94 170
19743.27 159
19744.60 189
19745.93 168
19747.25 172
19748.58 152
19749.91 182
19751.24 185
19752.57 189
19753.90 187
19755.22 172
19756.55 171
19757.88 191
19759.21 156
19760.54 175
19761.87 195
19763.20 174
19764.52 152
19765.85 177
19767.18 164
19768.51 190
19769.84 182
19771.17 191
19772.50 159
19773.83 168
19775.16 171
19776.48 186
19777.81 162
19779.14 154
19780.47 166
19781.80 174
19783.13 167
19784.46 187
19785.79 179
19787.12 173
19788.45 161
19789.78 153
19791.11 178
19792.44 170
19793.77 159
19795.10 147
19796.43 140
19797.76 162
19799.09 155
19800.42 154
19801.75 166
19803.08 145
19804.41 171
19805.74 169
19807.07 156
19808.40 184
19809.73 163
19811.06 151
19812.39 154
19813.72 172
19815.05 146
19816.38 173
19817.71 173
19819.04 155
19820.37 160
19821.70 166
19823.03 173
19824.36 171
19825.69 173
19827.02 156
19828.35 171
19829.69 183
19831.02 187
19832.35 153
19833.68 161
19835.01 158
19836.34 148
19837.67 182
19839.00 146
19840.33 154
19841.67 177
19843.00 157
19844.33 179
19845.66 184
19846.99 163
19848.32 170
19849.65 172
19850.99 152
19852.32 187
19853.65 176
19854.98 176
19856.31 188
19857.64 196
19858.98 163
19860.31 163
19861.64 190
19862.97 189
19864.30 185
19865.64 164
19866.97 179
19868.30 176
19869.63 183
19870.97 151
19872.30 164
19873.63 159
19874.96 174
19876.29 169
19877.63 150
19878.96 162
19880.29 170
19881.63 179
19882.96 161
19884.29 206
19885.62 184
19886.96 184
19888.29 178
19889.62 166
19890.95 151
19892.29 163
19893.62 164
19894.95 184
19896.29 149
19897.62 157
19898.95 171
19900.29 192
19901.62 182
19902.95 192
19904.29 194
19905.62 191
19906.95 184
19908.29 179
19909.62 175
19910.95 170
19912.29 164
19913.62 141
19914.96 173
19916.29 165
19917.62 169
19918.96 191
19920.29 177
19921.63 167
19922.96 175
19924.29 183
19925.63 183
19926.96 175
19928.30 153
19929.63 205
19930.96 175
19932.30 163
19933.63 160
19934.97 166
19936.30 174
19937.64 160
19938.97 165
19940.31 163
19941.64 174
19942.98 158
19944.31 158
19945.64 174
19946.98 157
19948.31 176
19949.65 162
19950.98 156
19952.32 148
19953.65 141
19954.99 161
19956.32 140
19957.66 156
19959.00 164
19960.33 191
19961.67 179
19963.00 185
19964.34 182
19965.67 163
19967.01 179
19968.34 171
19969.68 176
19971.01 158
19972.35 156
19973.69 180
19975.02 180
19976.36 154
19977.69 183
19979.03 170
19980.37 172
19981.70 177
19983.04 174
19984.37 186
19985.71 192
19987.05 147
19988.38 166
19989.72 169
19991.05 159
19992.39 183
19993.73 161
19995.06 166
19996.40 147
19997.74 172
19999.07 196
20000.41 166
20001.75 142
20003.08 141
20004.42 174
20005.76 157
20007.09 180
20008.43 164
20009.77 191
20011.10 147
20012.44 190
20013.78 176
20015.12 170
20016.45 173
20017.79 196
20019.13 171
20020.47 173
20021.80 162
20023.14 198
20024.48 186
20025.81 165
20027.15 177
20028.49 183
20029.83 192
20031.17 152
20032.50 157
20033.84 160
20035.18 171
20036.52 182
20037.85 159
20039.19 166
20040.53 158
20041.87 164
20043.21 195
20044.54 176
20045.88 192
20047.22 172
20048.56 164
20049.90 191
20051.24 149
20052.57 172
20053.91 164
20055.25 174
20056.59 168
20057.93 171
20059.27 178
20060.61 180
20061.94 172
20063.28 174
20064.62 158
20065.96 179
20067.30 171
20068.64 180
20069.98 161
20071.32 183
20072.66 161
20073.99 177
20075.33 175
20076.67 171
20078.01 167
20079.35 167
20080.69 193
20082.03 195
20083.37 182
20084.71 193
20086.05 189
20087.39 178
20088.73 181
20090.07 164
20091.41 179
20092.75 198
20094.09 165
20095.43 148
20096.77 176
20098.11 178
20099.45 194
20100.79 189
20102.13 160
20103.47 154
20104.81 154
20106.15 168
20107.49 182
20108.83 160
20110.17 172
20111.51 192
20112.85 168
20114.19 162
20115.53 185
20116.87 175
20118.21 159
20119.55 161
20120.89 165
20122.23 166
20123.57 194
20124.91 165
20126.25 151
20127.60 147
20128.94 184
20130.28 165
20131.62 147
20132.96 157
20134.30 164
20135.64 175
