# Supplementary material for: MALDI-TOF MS typing enables the classification of brewing yeasts of the genus Saccharomyces to major beer styles
Source: PLoS One. 2017 Aug 9;12(8):e0181694. doi: 10.1371/journal.pone.0181694 (PMC5549903; doi:10.1371/journal.pone.0181694)
Supplement: S15 File — The directory includes 90 raw files and was zipped to “.zip”; the folder has three strains with 30 spectra per strain; S1 Text explains the raw files with an example and Table 1 represents the yeast strains used within the experiment. (ZIP) [file pone.0181694.s018.zip › 43-45/30668-513-OG-Ale-Alt-YPG-18h-E-E_2015-10-28__0_A9_1.dat]

1999.91 2851
2000.33 2891
2000.75 3098
2001.17 2861
2001.59 2935
2002.02 2950
2002.44 2758
2002.86 2762
2003.28 2795
2003.70 2738
2004.13 2716
2004.55 2555
2004.97 2451
2005.39 2444
2005.81 2517
2006.24 2776
2006.66 2766
2007.08 2697
2007.50 2695
2007.93 2619
2008.35 2657
2008.77 2680
2009.19 2630
2009.62 2806
2010.04 2704
2010.46 2748
2010.88 2654
2011.31 2458
2011.73 2330
2012.15 2486
2012.58 2507
2013.00 2243
2013.42 2212
2013.84 2317
2014.27 2302
2014.69 2352
2015.11 2407
2015.54 2341
2015.96 2287
2016.38 2338
2016.81 2560
2017.23 2465
2017.65 2573
2018.08 2670
2018.50 2761
2018.92 2633
2019.35 2653
2019.77 2439
2020.19 2516
2020.62 2629
2021.04 2640
2021.47 2552
2021.89 2429
2022.31 2397
2022.74 2494
2023.16 2506
2023.59 2402
2024.01 2415
2024.43 2515
2024.86 2465
2025.28 2366
2025.71 2336
2026.13 2365
2026.55 2475
2026.98 2317
2027.40 2409
2027.83 2371
2028.25 2587
2028.68 2364
2029.10 2415
2029.53 2362
2029.95 2346
2030.38 2384
2030.80 2489
2031.23 2583
2031.65 2550
2032.08 2511
2032.50 2447
2032.93 2348
2033.35 2299
2033.78 2547
2034.20 2481
2034.63 2382
2035.05 2421
2035.48 2463
2035.90 2579
2036.33 2524
2036.75 2477
2037.18 2568
2037.60 2654
2038.03 2605
2038.45 2595
2038.88 2586
2039.31 2687
2039.73 2806
2040.16 2643
2040.58 2651
2041.01 2865
2041.43 2678
2041.86 2792
2042.29 2621
2042.71 2434
2043.14 2682
2043.56 2556
2043.99 2402
2044.42 2506
2044.84 2428
2045.27 2380
2045.70 2549
2046.12 2526
2046.55 2482
2046.98 2524
2047.40 2471
2047.83 2490
2048.25 2542
2048.68 2451
2049.11 2482
2049.53 2279
2049.96 2397
2050.39 2573
2050.82 2542
2051.24 2437
2051.67 2450
2052.10 2476
2052.52 2361
2052.95 2256
2053.38 2514
2053.80 2587
2054.23 2446
2054.66 2371
2055.09 2372
2055.51 2483
2055.94 2421
2056.37 2463
2056.80 2318
2057.22 2374
2057.65 2555
2058.08 2468
2058.51 2494
2058.93 2381
2059.36 2363
2059.79 2512
2060.22 2431
2060.65 2332
2061.07 2476
2061.50 2307
2061.93 2448
2062.36 2441
2062.79 2536
2063.21 2873
2063.64 2752
2064.07 2745
2064.50 2618
2064.93 2658
2065.36 2794
2065.78 2766
2066.21 2888
2066.64 2935
2067.07 2804
2067.50 2591
2067.93 2684
2068.36 2809
2068.78 2602
2069.21 2403
2069.64 2457
2070.07 2547
2070.50 2445
2070.93 2416
2071.36 2563
2071.79 2715
2072.22 2541
2072.64 2667
2073.07 2573
2073.50 2506
2073.93 2451
2074.36 2523
2074.79 2461
2075.22 2496
2075.65 2557
2076.08 2562
2076.51 2690
2076.94 2706
2077.37 2830
2077.80 2789
2078.23 2931
2078.66 3055
2079.09 3286
2079.52 3306
2079.95 3268
2080.38 3313
2080.81 3135
2081.24 3199
2081.67 3310
2082.10 3175
2082.53 2899
2082.96 3108
2083.39 2702
2083.82 2771
2084.25 2800
2084.68 2492
2085.11 2508
2085.54 2697
2085.97 2788
2086.40 2668
2086.83 2546
2087.26 2546
2087.69 2573
2088.12 2458
2088.55 2320
2088.99 2329
2089.42 2516
2089.85 2629
2090.28 2457
2090.71 2564
2091.14 2414
2091.57 2535
2092.00 2472
2092.43 2562
2092.86 2388
2093.30 2326
2093.73 2561
2094.16 2527
2094.59 2302
2095.02 2388
2095.45 2268
2095.88 2461
2096.32 2458
2096.75 2579
2097.18 2737
2097.61 2437
2098.04 2333
2098.47 2348
2098.91 2229
2099.34 2399
2099.77 2369
2100.20 2380
2100.63 2362
2101.07 2255
2101.50 2205
2101.93 2242
2102.36 2317
2102.80 2312
2103.23 2408
2103.66 2299
2104.09 2477
2104.52 2539
2104.96 2539
2105.39 2604
2105.82 2551
2106.25 2475
2106.69 2560
2107.12 2652
2107.55 2751
2107.99 2742
2108.42 2561
2108.85 2504
2109.28 2525
2109.72 2545
2110.15 2638
2110.58 2527
2111.02 2478
2111.45 2465
2111.88 2379
2112.32 2440
2112.75 2197
2113.18 2266
2113.62 2374
2114.05 2318
2114.48 2308
2114.92 2221
2115.35 2141
2115.78 2112
2116.22 2301
2116.65 2220
2117.08 2321
2117.52 2277
2117.95 2261
2118.39 2335
2118.82 2331
2119.25 2485
2119.69 2515
2120.12 2646
2120.56 2467
2120.99 2416
2121.42 2399
2121.86 2236
2122.29 2338
2122.73 2447
2123.16 2547
2123.60 2540
2124.03 2443
2124.46 2389
2124.90 2351
2125.33 2272
2125.77 2282
2126.20 2444
2126.64 2417
2127.07 2398
2127.51 2508
2127.94 2205
2128.38 2310
2128.81 2280
2129.25 2459
2129.68 2433
2130.12 2347
2130.55 2310
2130.99 2566
2131.42 2450
2131.86 2493
2132.29 2626
2132.73 2464
2133.16 2587
2133.60 2696
2134.03 2753
2134.47 2726
2134.91 2696
2135.34 2908
2135.78 2910
2136.21 2820
2136.65 3010
2137.08 2963
2137.52 2822
2137.96 3028
2138.39 2873
2138.83 2723
2139.26 2684
2139.70 2762
2140.14 2628
2140.57 2579
2141.01 2422
2141.44 2397
2141.88 2291
2142.32 2373
2142.75 2265
2143.19 2320
2143.63 2330
2144.06 2143
2144.50 2249
2144.94 2312
2145.37 2266
2145.81 2346
2146.25 2343
2146.68 2383
2147.12 2403
2147.56 2417
2147.99 2648
2148.43 2622
2148.87 2594
2149.30 2732
2149.74 2756
2150.18 2672
2150.61 2853
2151.05 2849
2151.49 2801
2151.93 2774
2152.36 2811
2152.80 2851
2153.24 2606
2153.68 2781
2154.11 2817
2154.55 2698
2154.99 2636
2155.43 2623
2155.86 2599
2156.30 2788
2156.74 2656
2157.18 2471
2157.62 2534
2158.05 2524
2158.49 2570
2158.93 2590
2159.37 2665
2159.81 2575
2160.24 2532
2160.68 2661
2161.12 2562
2161.56 2435
2162.00 2453
2162.43 2441
2162.87 2388
2163.31 2523
2163.75 2476
2164.19 2443
2164.63 2756
2165.07 2560
2165.50 2431
2165.94 2470
2166.38 2464
2166.82 2464
2167.26 2580
2167.70 2348
2168.14 2493
2168.58 2392
2169.02 2305
2169.45 2522
2169.89 2625
2170.33 2667
2170.77 2686
2171.21 2725
2171.65 2857
2172.09 2798
2172.53 2743
2172.97 2682
2173.41 2815
2173.85 2995
2174.29 3122
2174.73 2767
2175.17 2914
2175.61 3008
2176.05 2796
2176.49 2881
2176.93 3012
2177.37 2991
2177.81 3004
2178.25 3089
2178.69 2925
2179.13 2820
2179.57 2721
2180.01 2765
2180.45 2770
2180.89 2800
2181.33 2719
2181.77 2459
2182.21 2415
2182.65 2508
2183.09 2445
2183.53 2477
2183.97 2574
2184.41 2518
2184.85 2319
2185.29 2357
2185.73 2361
2186.17 2349
2186.61 2413
2187.05 2487
2187.49 2492
2187.94 2585
2188.38 2531
2188.82 2564
2189.26 2638
2189.70 2605
2190.14 2595
2190.58 2540
2191.02 2636
2191.46 2542
2191.91 2608
2192.35 2674
2192.79 2373
2193.23 2552
2193.67 2551
2194.11 2312
2194.55 2577
2195.00 2586
2195.44 2673
2195.88 2826
2196.32 2739
2196.76 2679
2197.21 2465
2197.65 2820
2198.09 2952
2198.53 2709
2198.97 2647
2199.42 2616
2199.86 2649
2200.30 2634
2200.74 2522
2201.18 2507
2201.63 2564
2202.07 2366
2202.51 2515
2202.95 2537
2203.40 2579
2203.84 2626
2204.28 2576
2204.72 2482
2205.17 2535
2205.61 2447
2206.05 2440
2206.49 2630
2206.94 2557
2207.38 2443
2207.82 2664
2208.27 2587
2208.71 2643
2209.15 2683
2209.60 2758
2210.04 2793
2210.48 2789
2210.92 2731
2211.37 2682
2211.81 2740
2212.25 2696
2212.70 2593
2213.14 2512
2213.59 2514
2214.03 2465
2214.47 2513
2214.92 2610
2215.36 2536
2215.80 2418
2216.25 2333
2216.69 2381
2217.14 2419
2217.58 2388
2218.02 2435
2218.47 2252
2218.91 2315
2219.36 2438
2219.80 2384
2220.24 2531
2220.69 2571
2221.13 2496
2221.58 2441
2222.02 2529
2222.46 2553
2222.91 2517
2223.35 2593
2223.80 2484
2224.24 2556
2224.69 2606
2225.13 2657
2225.58 2509
2226.02 2519
2226.47 2745
2226.91 2680
2227.36 2631
2227.80 2554
2228.25 2627
2228.69 2617
2229.14 2658
2229.58 2559
2230.03 2560
2230.47 2657
2230.92 2761
2231.36 2767
2231.81 2707
2232.25 2715
2232.70 2891
2233.14 2810
2233.59 2833
2234.03 2798
2234.48 2925
2234.93 3008
2235.37 2857
2235.82 2891
2236.26 2893
2236.71 2711
2237.16 2784
2237.60 2883
2238.05 3011
2238.49 2820
2238.94 2592
2239.39 2748
2239.83 2882
2240.28 2652
2240.72 2681
2241.17 2424
2241.62 2584
2242.06 2523
2242.51 2429
2242.96 2434
2243.40 2168
2243.85 2247
2244.30 2373
2244.74 2324
2245.19 2422
2245.64 2534
2246.08 2366
2246.53 2195
2246.98 2173
2247.42 2340
2247.87 2245
2248.32 2253
2248.76 2318
2249.21 2321
2249.66 2430
2250.10 2405
2250.55 2480
2251.00 2586
2251.45 2516
2251.89 2335
2252.34 2324
2252.79 2223
2253.24 2291
2253.68 2474
2254.13 2454
2254.58 2269
2255.03 2329
2255.47 2275
2255.92 2223
2256.37 2221
2256.82 2133
2257.27 2239
2257.71 2361
2258.16 2241
2258.61 2261
2259.06 2432
2259.51 2408
2259.95 2313
2260.40 2555
2260.85 2553
2261.30 2443
2261.75 2453
2262.19 2506
2262.64 2717
2263.09 2813
2263.54 2855
2263.99 2973
2264.44 2902
2264.89 2797
2265.33 2580
2265.78 2745
2266.23 2710
2266.68 2815
2267.13 2710
2267.58 2820
2268.03 2932
2268.48 2775
2268.93 2857
2269.37 2799
2269.82 2757
2270.27 2747
2270.72 2850
2271.17 2914
2271.62 2658
2272.07 2567
2272.52 2664
2272.97 2501
2273.42 2619
2273.87 2601
2274.32 2536
2274.77 2482
2275.22 2431
2275.67 2391
2276.12 2376
2276.57 2410
2277.02 2435
2277.47 2518
2277.92 2488
2278.37 2483
2278.82 2528
2279.27 2529
2279.72 2770
2280.17 2838
2280.62 2764
2281.07 2796
2281.52 2824
2281.97 2869
2282.42 2889
2282.87 2751
2283.32 2582
2283.77 2609
2284.22 2665
2284.67 2654
2285.12 2719
2285.57 2663
2286.02 2602
2286.47 2580
2286.92 2736
2287.37 2837
2287.82 2940
2288.28 3129
2288.73 3367
2289.18 3286
2289.63 3535
2290.08 3701
2290.53 3847
2290.98 3971
2291.43 3976
2291.88 4031
2292.34 4099
2292.79 4044
2293.24 3969
2293.69 3998
2294.14 3829
2294.59 3677
2295.05 3602
2295.50 3569
2295.95 3265
2296.40 3182
2296.85 3100
2297.30 2983
2297.76 2986
2298.21 2764
2298.66 2901
2299.11 2814
2299.56 2663
2300.02 2645
2300.47 2525
2300.92 2550
2301.37 2525
2301.82 2635
2302.28 2654
2302.73 2427
2303.18 2365
2303.63 2541
2304.09 2542
2304.54 2524
2304.99 2533
2305.44 2638
2305.90 2721
2306.35 2745
2306.80 2736
2307.26 2561
2307.71 2852
2308.16 2911
2308.61 2861
2309.07 3082
2309.52 2974
2309.97 2920
2310.43 2925
2310.88 3029
2311.33 2873
2311.79 2863
2312.24 2680
2312.69 2530
2313.15 2688
2313.60 2677
2314.05 2740
2314.51 2690
2314.96 2557
2315.41 2501
2315.87 2436
2316.32 2578
2316.77 2570
2317.23 2492
2317.68 2484
2318.14 2514
2318.59 2656
2319.04 2591
2319.50 2581
2319.95 2620
2320.41 2655
2320.86 2613
2321.31 2708
2321.77 2835
2322.22 2753
2322.68 2753
2323.13 2614
2323.59 2609
2324.04 2581
2324.50 2643
2324.95 2693
2325.40 2618
2325.86 2660
2326.31 2800
2326.77 2747
2327.22 2744
2327.68 2622
2328.13 2837
2328.59 2942
2329.04 2711
2329.50 2897
2329.95 3023
2330.41 2976
2330.86 3043
2331.32 2970
2331.77 3103
2332.23 2894
2332.68 2904
2333.14 2897
2333.59 2573
2334.05 2651
2334.51 2684
2334.96 2710
2335.42 2697
2335.87 2699
2336.33 2659
2336.78 2762
2337.24 2858
2337.70 2808
2338.15 2876
2338.61 2851
2339.06 2780
2339.52 2951
2339.97 3020
2340.43 2893
2340.89 2824
2341.34 2888
2341.80 2882
2342.26 2903
2342.71 2876
2343.17 2840
2343.62 2893
2344.08 2803
2344.54 2796
2344.99 2774
2345.45 2831
2345.91 2898
2346.36 2916
2346.82 2933
2347.28 3156
2347.73 3019
2348.19 2966
2348.65 2860
2349.10 2848
2349.56 2791
2350.02 2895
2350.48 2725
2350.93 2747
2351.39 2900
2351.85 2813
2352.30 2742
2352.76 2794
2353.22 2928
2353.68 2824
2354.13 2819
2354.59 2755
2355.05 2637
2355.51 2677
2355.96 2592
2356.42 2596
2356.88 2602
2357.34 2548
2357.79 2624
2358.25 2612
2358.71 2615
2359.17 2417
2359.63 2583
2360.08 2732
2360.54 2795
2361.00 2681
2361.46 2787
2361.92 2766
2362.37 2772
2362.83 2762
2363.29 2837
2363.75 2700
2364.21 2719
2364.67 2557
2365.12 2572
2365.58 2602
2366.04 2801
2366.50 2955
2366.96 2869
2367.42 2745
2367.88 2683
2368.33 2772
2368.79 2814
2369.25 2935
2369.71 2770
2370.17 2657
2370.63 2537
2371.09 2759
2371.55 2694
2372.01 2804
2372.47 2667
2372.92 2595
2373.38 2463
2373.84 2539
2374.30 2600
2374.76 2692
2375.22 2830
2375.68 2803
2376.14 2903
2376.60 2981
2377.06 2654
2377.52 2827
2377.98 2843
2378.44 2843
2378.90 2884
2379.36 2894
2379.82 2748
2380.28 2908
2380.74 2908
2381.20 2673
2381.66 2727
2382.12 2671
2382.58 2633
2383.04 2709
2383.50 2686
2383.96 2756
2384.42 2595
2384.88 2601
2385.34 2604
2385.80 2584
2386.26 2619
2386.72 2555
2387.18 2467
2387.64 2652
2388.10 2588
2388.56 2594
2389.03 2701
2389.49 2546
2389.95 2383
2390.41 2558
2390.87 2574
2391.33 2694
2391.79 2621
2392.25 2339
2392.71 2460
2393.17 2463
2393.64 2396
2394.10 2427
2394.56 2335
2395.02 2503
2395.48 2467
2395.94 2652
2396.40 2510
2396.87 2391
2397.33 2551
2397.79 2554
2398.25 2634
2398.71 2395
2399.17 2505
2399.64 2575
2400.10 2590
2400.56 2438
2401.02 2471
2401.48 2421
2401.95 2318
2402.41 2320
2402.87 2422
2403.33 2593
2403.79 2646
2404.26 2422
2404.72 2314
2405.18 2507
2405.64 2571
2406.11 2450
2406.57 2599
2407.03 2532
2407.49 2437
2407.96 2407
2408.42 2409
2408.88 2310
2409.34 2224
2409.81 2442
2410.27 2546
2410.73 2290
2411.20 2511
2411.66 2500
2412.12 2559
2412.58 2444
2413.05 2280
2413.51 2599
2413.97 2829
2414.44 2743
2414.90 2768
2415.36 2947
2415.83 2864
2416.29 3369
2416.75 3526
2417.22 3532
2417.68 3634
2418.14 3861
2418.61 3839
2419.07 4032
2419.54 4202
2420.00 4201
2420.46 4110
2420.93 4344
2421.39 3800
2421.85 3713
2422.32 3548
2422.78 3508
2423.25 3407
2423.71 3080
2424.17 2864
2424.64 2757
2425.10 2790
2425.57 2710
2426.03 2609
2426.50 2549
2426.96 2566
2427.42 2615
2427.89 2463
2428.35 2454
2428.82 2424
2429.28 2522
2429.75 2474
2430.21 2641
2430.68 2757
2431.14 2670
2431.61 2651
2432.07 2663
2432.54 2896
2433.00 2761
2433.47 2765
2433.93 2898
2434.40 2838
2434.86 2854
2435.33 2789
2435.79 2909
2436.26 2735
2436.72 2822
2437.19 2866
2437.65 3041
2438.12 2868
2438.59 3045
2439.05 3189
2439.52 3044
2439.98 3151
2440.45 3428
2440.91 3438
2441.38 3532
2441.85 3268
2442.31 3080
2442.78 3030
2443.24 2989
2443.71 2818
2444.18 2756
2444.64 2632
2445.11 2828
2445.57 2681
2446.04 2490
2446.51 2393
2446.97 2547
2447.44 2380
2447.91 2576
2448.37 2513
2448.84 2409
2449.31 2465
2449.77 2240
2450.24 2246
2450.71 2346
2451.17 2389
2451.64 2152
2452.11 2258
2452.57 2406
2453.04 2468
2453.51 2486
2453.97 2424
2454.44 2392
2454.91 2473
2455.37 2562
2455.84 2441
2456.31 2475
2456.78 2371
2457.24 2622
2457.71 2717
2458.18 2570
2458.65 2587
2459.11 2596
2459.58 2554
2460.05 2548
2460.52 2443
2460.98 2556
2461.45 2497
2461.92 2529
2462.39 2479
2462.85 2581
2463.32 2666
2463.79 2551
2464.26 2437
2464.73 2594
2465.19 2512
2465.66 2450
2466.13 2488
2466.60 2578
2467.07 2602
2467.54 2615
2468.00 2649
2468.47 2758
2468.94 2687
2469.41 2721
2469.88 2546
2470.35 2427
2470.82 2447
2471.28 2563
2471.75 2461
2472.22 2405
2472.69 2378
2473.16 2412
2473.63 2372
2474.10 2250
2474.57 2253
2475.03 2192
2475.50 2213
2475.97 2451
2476.44 2590
2476.91 2551
2477.38 2531
2477.85 2634
2478.32 2667
2478.79 2912
2479.26 2774
2479.73 2817
2480.20 3004
2480.67 2902
2481.14 3039
2481.61 3141
2482.08 3006
2482.54 3001
2483.01 2808
2483.48 2619
2483.95 2649
2484.42 2643
2484.89 2520
2485.36 2635
2485.83 2323
2486.30 2550
2486.77 2544
2487.24 2495
2487.71 2555
2488.18 2675
2488.66 2577
2489.13 2649
2489.60 2572
2490.07 2841
2490.54 2837
2491.01 2578
2491.48 2739
2491.95 2816
2492.42 2681
2492.89 2785
2493.36 2934
2493.83 3044
2494.30 3004
2494.77 2841
2495.24 2877
2495.72 3113
2496.19 2904
2496.66 2834
2497.13 2956
2497.60 2768
2498.07 2615
2498.54 2675
2499.01 2648
2499.48 2633
2499.96 2370
2500.43 2498
2500.90 2478
2501.37 2260
2501.84 2310
2502.31 2352
2502.78 2271
2503.26 2394
2503.73 2473
2504.20 2426
2504.67 2638
2505.14 2742
2505.62 2623
2506.09 2664
2506.56 2753
2507.03 2800
2507.50 3080
2507.98 2895
2508.45 2992
2508.92 3201
2509.39 3212
2509.86 3245
2510.34 2995
2510.81 3061
2511.28 3020
2511.75 2869
2512.23 3074
2512.70 2927
2513.17 2965
2513.64 2931
2514.12 2855
2514.59 3039
2515.06 2871
2515.54 2791
2516.01 2875
2516.48 2853
2516.95 2874
2517.43 2765
2517.90 2533
2518.37 2613
2518.85 2512
2519.32 2622
2519.79 2570
2520.27 2544
2520.74 2549
2521.21 2612
2521.69 2566
2522.16 2480
2522.63 2578
2523.11 2603
2523.58 2488
2524.05 2541
2524.53 2415
2525.00 2528
2525.48 2525
2525.95 2498
2526.42 2445
2526.90 2409
2527.37 2340
2527.85 2444
2528.32 2430
2528.79 2289
2529.27 2398
2529.74 2429
2530.22 2474
2530.69 2553
2531.16 2342
2531.64 2386
2532.11 2547
2532.59 2517
2533.06 2517
2533.54 2505
2534.01 2614
2534.49 2526
2534.96 2592
2535.44 2440
2535.91 2390
2536.38 2395
2536.86 2625
2537.33 2517
2537.81 2463
2538.28 2603
2538.76 2609
2539.23 2726
2539.71 2688
2540.18 2529
2540.66 2433
2541.13 2420
2541.61 2497
2542.09 2477
2542.56 2566
2543.04 2727
2543.51 2553
2543.99 2650
2544.46 2693
2544.94 2647
2545.41 2725
2545.89 2783
2546.37 2972
2546.84 2990
2547.32 3100
2547.79 3094
2548.27 3354
2548.74 3408
2549.22 3145
2549.70 3210
2550.17 3315
2550.65 3174
2551.13 3234
2551.60 3308
2552.08 3194
2552.55 3042
2553.03 2878
2553.51 3093
2553.98 3178
2554.46 3158
2554.94 3171
2555.41 3268
2555.89 3238
2556.37 3041
2556.84 3037
2557.32 3279
2557.80 3116
2558.27 2970
2558.75 2853
2559.23 2724
2559.70 2715
2560.18 2536
2560.66 2496
2561.14 2481
2561.61 2313
2562.09 2508
2562.57 2536
2563.04 2309
2563.52 2412
2564.00 2259
2564.48 2305
2564.95 2244
2565.43 2376
2565.91 2422
2566.39 2329
2566.86 2366
2567.34 2395
2567.82 2264
2568.30 2360
2568.77 2320
2569.25 2433
2569.73 2352
2570.21 2318
2570.69 2352
2571.16 2315
2571.64 2542
2572.12 2444
2572.60 2322
2573.08 2369
2573.56 2319
2574.03 2278
2574.51 2442
2574.99 2369
2575.47 2367
2575.95 2408
2576.43 2467
2576.90 2341
2577.38 2457
2577.86 2521
2578.34 2396
2578.82 2423
2579.30 2453
2579.78 2555
2580.26 2646
2580.73 2366
2581.21 2382
2581.69 2394
2582.17 2341
2582.65 2414
2583.13 2341
2583.61 2297
2584.09 2386
2584.57 2433
2585.05 2396
2585.53 2527
2586.01 2570
2586.49 2336
2586.97 2307
2587.44 2490
2587.92 2535
2588.40 2420
2588.88 2346
2589.36 2412
2589.84 2454
2590.32 2564
2590.80 2550
2591.28 2577
2591.76 2566
2592.24 2538
2592.72 2548
2593.20 2635
2593.68 2641
2594.16 2662
2594.64 2610
2595.12 2589
2595.60 2440
2596.08 2632
2596.56 2608
2597.05 2635
2597.53 2508
2598.01 2425
2598.49 2394
2598.97 2461
2599.45 2462
2599.93 2383
2600.41 2354
2600.89 2419
2601.37 2443
2601.85 2518
2602.33 2498
2602.81 2377
2603.29 2256
2603.78 2294
2604.26 2292
2604.74 2386
2605.22 2379
2605.70 2401
2606.18 2549
2606.66 2546
2607.14 2505
2607.63 2698
2608.11 2615
2608.59 2718
2609.07 2679
2609.55 2696
2610.03 2640
2610.52 2617
2611.00 2563
2611.48 2565
2611.96 2686
2612.44 2620
2612.92 2552
2613.41 2633
2613.89 2625
2614.37 2652
2614.85 2528
2615.34 2544
2615.82 2548
2616.30 2762
2616.78 2907
2617.26 2865
2617.75 2790
2618.23 2776
2618.71 2817
2619.19 2784
2619.68 2816
2620.16 2787
2620.64 2751
2621.12 2601
2621.61 2660
2622.09 2493
2622.57 2587
2623.06 2544
2623.54 2454
2624.02 2544
2624.50 2454
2624.99 2393
2625.47 2398
2625.95 2472
2626.44 2522
2626.92 2399
2627.40 2322
2627.89 2490
2628.37 2451
2628.85 2535
2629.34 2331
2629.82 2507
2630.30 2404
2630.79 2341
2631.27 2524
2631.75 2458
2632.24 2356
2632.72 2464
2633.21 2451
2633.69 2268
2634.17 2359
2634.66 2357
2635.14 2452
2635.62 2454
2636.11 2409
2636.59 2515
2637.08 2406
2637.56 2502
2638.05 2464
2638.53 2545
2639.01 2512
2639.50 2460
2639.98 2506
2640.47 2457
2640.95 2476
2641.44 2515
2641.92 2788
2642.41 2760
2642.89 2660
2643.38 2654
2643.86 2746
2644.34 2715
2644.83 2761
2645.31 2668
2645.80 2312
2646.28 2350
2646.77 2487
2647.25 2531
2647.74 2503
2648.22 2415
2648.71 2427
2649.20 2399
2649.68 2447
2650.17 2592
2650.65 2571
2651.14 2442
2651.62 2383
2652.11 2237
2652.59 2239
2653.08 2358
2653.56 2380
2654.05 2364
2654.54 2440
2655.02 2481
2655.51 2448
2655.99 2443
2656.48 2543
2656.97 2548
2657.45 2562
2657.94 2496
2658.42 2482
2658.91 2406
2659.40 2483
2659.88 2434
2660.37 2341
2660.85 2435
2661.34 2321
2661.83 2390
2662.31 2336
2662.80 2455
2663.29 2517
2663.77 2445
2664.26 2516
2664.75 2424
2665.23 2509
2665.72 2460
2666.21 2479
2666.69 2340
2667.18 2344
2667.67 2425
2668.15 2389
2668.64 2417
2669.13 2387
2669.62 2273
2670.10 2187
2670.59 2333
2671.08 2472
2671.56 2429
2672.05 2488
2672.54 2330
2673.03 2405
2673.51 2656
2674.00 2862
2674.49 2839
2674.98 2730
2675.46 2836
2675.95 2951
2676.44 2904
2676.93 2928
2677.42 2930
2677.90 2762
2678.39 2867
2678.88 2727
2679.37 2636
2679.86 2695
2680.34 2745
2680.83 2876
2681.32 2834
2681.81 2730
2682.30 2951
2682.79 2798
2683.27 2831
2683.76 2688
2684.25 2862
2684.74 3038
2685.23 2917
2685.72 2811
2686.20 2718
2686.69 2741
2687.18 2714
2687.67 2573
2688.16 2448
2688.65 2482
2689.14 2476
2689.63 2467
2690.12 2364
2690.60 2433
2691.09 2505
2691.58 2401
2692.07 2622
2692.56 2589
2693.05 2570
2693.54 2492
2694.03 2521
2694.52 2508
2695.01 2617
2695.50 2682
2695.99 2768
2696.48 2703
2696.97 2641
2697.46 2745
2697.95 2720
2698.43 2662
2698.92 2748
2699.41 2769
2699.90 2795
2700.39 2733
2700.88 2688
2701.37 2661
2701.86 2745
2702.35 2800
2702.84 2755
2703.33 2829
2703.83 2707
2704.32 2796
2704.81 2664
2705.30 2552
2705.79 2504
2706.28 2522
2706.77 2475
2707.26 2382
2707.75 2460
2708.24 2409
2708.73 2371
2709.22 2466
2709.71 2449
2710.20 2411
2710.69 2260
2711.18 2343
2711.68 2399
2712.17 2398
2712.66 2296
2713.15 2391
2713.64 2285
2714.13 2306
2714.62 2490
2715.11 2388
2715.60 2188
2716.10 2201
2716.59 2291
2717.08 2251
2717.57 2162
2718.06 2242
2718.55 2254
2719.04 2331
2719.54 2351
2720.03 2281
2720.52 2352
2721.01 2262
2721.50 2521
2722.00 2446
2722.49 2392
2722.98 2541
2723.47 2437
2723.96 2362
2724.46 2332
2724.95 2323
2725.44 2326
2725.93 2336
2726.42 2235
2726.92 2257
2727.41 2076
2727.90 2177
2728.39 2269
2728.89 2233
2729.38 2370
2729.87 2250
2730.36 2293
2730.86 2184
2731.35 2269
2731.84 2366
2732.34 2238
2732.83 2258
2733.32 2380
2733.81 2376
2734.31 2362
2734.80 2429
2735.29 2475
2735.79 2417
2736.28 2441
2736.77 2541
2737.27 2579
2737.76 2512
2738.25 2511
2738.75 2440
2739.24 2375
2739.73 2409
2740.23 2423
2740.72 2373
2741.21 2300
2741.71 2438
2742.20 2378
2742.69 2226
2743.19 2212
2743.68 2351
2744.18 2239
2744.67 2161
2745.16 2220
2745.66 2131
2746.15 2191
2746.65 2256
2747.14 2228
2747.63 2310
2748.13 2329
2748.62 2331
2749.12 2306
2749.61 2094
2750.11 2236
2750.60 2327
2751.10 2391
2751.59 2335
2752.08 2256
2752.58 2243
2753.07 2303
2753.57 2459
2754.06 2318
2754.56 2280
2755.05 2171
2755.55 2172
2756.04 2297
2756.54 2162
2757.03 2271
2757.53 2363
2758.02 2380
2758.52 2357
2759.01 2333
2759.51 2278
2760.00 2291
2760.50 2288
2760.99 2322
2761.49 2397
2761.99 2336
2762.48 2322
2762.98 2332
2763.47 2346
2763.97 2417
2764.46 2507
2764.96 2296
2765.46 2208
2765.95 2226
2766.45 2218
2766.94 2276
2767.44 2398
2767.94 2263
2768.43 2344
2768.93 2289
2769.42 2178
2769.92 2191
2770.42 2224
2770.91 2208
2771.41 2328
2771.90 2277
2772.40 2311
2772.90 2399
2773.39 2536
2773.89 2388
2774.39 2372
2774.88 2522
2775.38 2487
2775.88 2603
2776.37 2671
2776.87 2737
2777.37 2615
2777.86 2587
2778.36 2614
2778.86 2508
2779.36 2415
2779.85 2577
2780.35 2440
2780.85 2446
2781.34 2458
2781.84 2449
2782.34 2503
2782.84 2492
2783.33 2422
2783.83 2494
2784.33 2390
2784.83 2375
2785.32 2575
2785.82 2454
2786.32 2488
2786.82 2413
2787.31 2430
2787.81 2393
2788.31 2446
2788.81 2295
2789.31 2342
2789.80 2407
2790.30 2241
2790.80 2285
2791.30 2266
2791.80 2367
2792.29 2350
2792.79 2344
2793.29 2491
2793.79 2359
2794.29 2494
2794.79 2711
2795.28 2660
2795.78 2748
2796.28 2895
2796.78 3103
2797.28 3124
2797.78 3347
2798.28 3265
2798.78 3045
2799.27 3118
2799.77 3201
2800.27 3046
2800.77 2935
2801.27 2969
2801.77 2967
2802.27 2896
2802.77 2594
2803.27 2844
2803.77 2793
2804.27 2930
2804.76 3094
2805.26 3069
2805.76 3276
2806.26 3516
2806.76 3659
2807.26 3720
2807.76 3655
2808.26 3873
2808.76 3960
2809.26 3801
2809.76 3821
2810.26 3690
2810.76 3692
2811.26 3429
2811.76 3288
2812.26 3218
2812.76 3060
2813.26 3025
2813.76 2808
2814.26 2590
2814.76 2616
2815.26 2694
2815.76 2739
2816.26 2619
2816.76 2626
2817.26 2649
2817.76 2659
2818.26 2679
2818.76 2748
2819.26 2723
2819.76 2721
2820.27 2832
2820.77 2879
2821.27 2721
2821.77 2621
2822.27 2577
2822.77 2809
2823.27 2613
2823.77 2494
2824.27 2505
2824.77 2503
2825.27 2439
2825.78 2399
2826.28 2499
2826.78 2421
2827.28 2372
2827.78 2476
2828.28 2549
2828.78 2377
2829.29 2359
2829.79 2435
2830.29 2497
2830.79 2558
2831.29 2529
2831.79 2444
2832.30 2445
2832.80 2503
2833.30 2527
2833.80 2452
2834.30 2457
2834.80 2463
2835.31 2513
2835.81 2623
2836.31 2558
2836.81 2616
2837.32 2677
2837.82 2711
2838.32 2781
2838.82 2628
2839.32 2629
2839.83 2628
2840.33 2702
2840.83 2715
2841.33 2495
2841.84 2517
2842.34 2411
2842.84 2438
2843.35 2484
2843.85 2451
2844.35 2469
2844.85 2559
2845.36 2741
2845.86 2613
2846.36 2484
2846.87 2565
2847.37 2736
2847.87 2750
2848.38 2836
2848.88 2797
2849.38 2778
2849.89 2745
2850.39 2701
2850.89 2661
2851.40 2601
2851.90 2607
2852.40 2426
2852.91 2411
2853.41 2443
2853.91 2475
2854.42 2322
2854.92 2262
2855.42 2287
2855.93 2364
2856.43 2426
2856.94 2365
2857.44 2301
2857.94 2269
2858.45 2241
2858.95 2369
2859.46 2474
2859.96 2349
2860.47 2356
2860.97 2389
2861.47 2283
2861.98 2456
2862.48 2406
2862.99 2284
2863.49 2305
2864.00 2341
2864.50 2300
2865.01 2326
2865.51 2312
2866.02 2224
2866.52 2078
2867.02 2197
2867.53 2283
2868.03 2276
2868.54 2195
2869.04 2263
2869.55 2195
2870.05 2304
2870.56 2452
2871.07 2471
2871.57 2438
2872.08 2440
2872.58 2500
2873.09 2342
2873.59 2652
2874.10 2527
2874.60 2488
2875.11 2497
2875.61 2461
2876.12 2403
2876.63 2375
2877.13 2533
2877.64 2488
2878.14 2357
2878.65 2517
2879.15 2529
2879.66 2715
2880.17 2686
2880.67 2595
2881.18 2752
2881.68 2769
2882.19 2809
2882.70 2809
2883.20 2885
2883.71 3062
2884.22 2989
2884.72 2942
2885.23 3184
2885.74 3189
2886.24 3094
2886.75 3278
2887.25 3286
2887.76 3415
2888.27 3638
2888.77 3595
2889.28 3411
2889.79 3226
2890.30 3141
2890.80 3200
2891.31 2949
2891.82 2814
2892.32 2744
2892.83 2663
2893.34 2682
2893.84 2648
2894.35 2657
2894.86 2611
2895.37 2714
2895.87 2696
2896.38 2737
2896.89 2760
2897.40 2579
2897.90 2649
2898.41 2784
2898.92 2806
2899.43 2741
2899.93 2745
2900.44 2827
2900.95 2796
2901.46 2803
2901.97 2855
2902.47 2899
2902.98 2875
2903.49 2895
2904.00 2778
2904.51 3039
2905.01 3042
2905.52 3010
2906.03 2957
2906.54 2881
2907.05 2901
2907.56 2918
2908.06 2792
2908.57 2658
2909.08 2709
2909.59 2684
2910.10 2572
2910.61 2423
2911.12 2524
2911.62 2577
2912.13 2533
2912.64 2542
2913.15 2531
2913.66 2487
2914.17 2567
2914.68 2500
2915.19 2419
2915.70 2390
2916.21 2345
2916.71 2459
2917.22 2537
2917.73 2471
2918.24 2439
2918.75 2487
2919.26 2370
2919.77 2531
2920.28 2559
2920.79 2399
2921.30 2558
2921.81 2615
2922.32 2561
2922.83 2810
2923.34 2929
2923.85 3052
2924.36 3195
2924.87 3111
2925.38 3321
2925.89 3543
2926.40 3440
2926.91 3410
2927.42 3316
2927.93 3235
2928.44 3178
2928.95 2943
2929.46 2770
2929.97 2709
2930.48 2494
2930.99 2669
2931.50 2384
2932.01 2313
2932.52 2393
2933.03 2352
2933.54 2386
2934.05 2395
2934.56 2538
2935.08 2463
2935.59 2455
2936.10 2472
2936.61 2506
2937.12 2588
2937.63 2515
2938.14 2418
2938.65 2488
2939.16 2519
2939.67 2509
2940.19 2547
2940.70 2577
2941.21 2476
2941.72 2508
2942.23 2543
2942.74 2592
2943.25 2658
2943.77 2724
2944.28 2697
2944.79 2823
2945.30 2983
2945.81 2976
2946.32 2974
2946.84 3287
2947.35 3312
2947.86 3300
2948.37 3151
2948.88 2974
2949.40 2935
2949.91 2896
2950.42 2837
2950.93 2663
2951.44 2615
2951.96 2654
2952.47 2547
2952.98 2418
2953.49 2373
2954.01 2531
2954.52 2448
2955.03 2500
2955.54 2483
2956.06 2469
2956.57 2502
2957.08 2486
2957.60 2492
2958.11 2409
2958.62 2503
2959.13 2500
2959.65 2565
2960.16 2593
2960.67 2762
2961.19 2721
2961.70 2788
2962.21 2821
2962.73 2790
2963.24 2885
2963.75 2771
2964.27 2757
2964.78 2820
2965.29 2933
2965.81 2843
2966.32 2751
2966.83 2640
2967.35 2434
2967.86 2536
2968.37 2492
2968.89 2426
2969.40 2420
2969.91 2359
2970.43 2454
2970.94 2553
2971.46 2420
2971.97 2591
2972.48 2542
2973.00 2445
2973.51 2295
2974.03 2247
2974.54 2377
2975.06 2478
2975.57 2500
2976.08 2490
2976.60 2459
2977.11 2439
2977.63 2456
2978.14 2284
2978.66 2465
2979.17 2538
2979.69 2487
2980.20 2385
2980.72 2472
2981.23 2611
2981.75 2670
2982.26 2531
2982.78 2458
2983.29 2512
2983.81 2516
2984.32 2696
2984.84 2831
2985.35 2925
2985.87 2906
2986.38 2999
2986.90 2710
2987.41 2735
2987.93 2840
2988.44 2916
2988.96 2927
2989.47 2989
2989.99 3014
2990.50 3032
2991.02 3024
2991.54 3035
2992.05 3101
2992.57 3064
2993.08 3111
2993.60 3342
2994.12 3298
2994.63 3403
2995.15 3554
2995.66 3638
2996.18 3661
2996.70 3712
2997.21 3866
2997.73 3951
2998.24 4067
2998.76 4301
2999.28 4063
2999.79 4090
3000.31 3994
3000.83 3873
3001.34 3927
3001.86 4024
3002.38 4195
3002.89 4503
3003.41 4502
3003.93 4791
3004.44 5405
3004.96 5622
3005.48 5652
3005.99 5793
3006.51 5869
3007.03 5592
3007.54 5268
3008.06 4862
3008.58 4501
3009.10 4318
3009.61 3948
3010.13 3508
3010.65 3122
3011.17 2861
3011.68 2820
3012.20 2874
3012.72 2835
3013.24 2894
3013.75 2992
3014.27 2836
3014.79 2998
3015.31 3021
3015.82 3115
3016.34 3117
3016.86 3223
3017.38 3257
3017.90 3365
3018.41 3386
3018.93 3093
3019.45 3062
3019.97 3220
3020.49 3144
3021.00 3172
3021.52 3132
3022.04 2975
3022.56 3011
3023.08 3117
3023.60 3041
3024.11 3172
3024.63 3070
3025.15 3046
3025.67 2990
3026.19 2971
3026.71 3044
3027.23 3053
3027.75 3022
3028.26 3040
3028.78 2761
3029.30 2773
3029.82 2870
3030.34 2737
3030.86 2711
3031.38 2656
3031.90 2748
3032.42 2748
3032.94 2743
3033.46 2714
3033.97 2767
3034.49 2766
3035.01 2855
3035.53 2948
3036.05 2886
3036.57 3003
3037.09 2802
3037.61 2973
3038.13 2949
3038.65 2856
3039.17 2854
3039.69 2790
3040.21 2596
3040.73 2589
3041.25 2596
3041.77 2555
3042.29 2591
3042.81 2520
3043.33 2432
3043.85 2454
3044.37 2615
3044.89 2547
3045.41 2470
3045.93 2405
3046.45 2626
3046.97 2688
3047.49 2602
3048.01 2518
3048.53 2590
3049.06 2426
3049.58 2505
3050.10 2400
3050.62 2523
3051.14 2480
3051.66 2484
3052.18 2536
3052.70 2541
3053.22 2435
3053.74 2431
3054.26 2590
3054.79 2489
3055.31 2234
3055.83 2372
3056.35 2562
3056.87 2542
3057.39 2533
3057.91 2425
3058.43 2405
3058.96 2515
3059.48 2458
3060.00 2416
3060.52 2510
3061.04 2517
3061.56 2457
3062.09 2525
3062.61 2527
3063.13 2590
3063.65 2611
3064.17 2519
3064.70 2654
3065.22 2495
3065.74 2617
3066.26 2618
3066.78 2622
3067.31 2602
3067.83 2566
3068.35 2464
3068.87 2397
3069.40 2373
3069.92 2554
3070.44 2684
3070.96 2409
3071.49 2477
3072.01 2548
3072.53 2613
3073.05 2651
3073.58 2639
3074.10 2754
3074.62 2609
3075.14 2593
3075.67 2741
3076.19 2858
3076.71 2807
3077.24 2896
3077.76 2773
3078.28 2738
3078.81 2916
3079.33 2968
3079.85 3069
3080.38 3177
3080.90 3075
3081.42 3238
3081.95 3085
3082.47 3123
3082.99 3273
3083.52 3075
3084.04 3072
3084.56 3129
3085.09 3136
3085.61 3049
3086.13 3085
3086.66 3016
3087.18 2932
3087.71 3050
3088.23 2976
3088.75 2892
3089.28 2718
3089.80 2908
3090.33 2846
3090.85 2837
3091.38 2993
3091.90 3013
3092.42 3004
3092.95 2861
3093.47 2863
3094.00 3029
3094.52 2934
3095.05 3027
3095.57 3245
3096.10 3327
3096.62 3235
3097.14 3317
3097.67 3505
3098.19 3411
3098.72 3600
3099.24 3752
3099.77 4186
3100.29 4901
3100.82 5570
3101.34 6294
3101.87 6431
3102.39 7184
3102.92 8348
3103.45 8685
3103.97 8921
3104.50 8765
3105.02 8472
3105.55 8050
3106.07 7257
3106.60 6450
3107.12 5484
3107.65 4822
3108.17 4415
3108.70 4020
3109.23 3684
3109.75 3579
3110.28 3584
3110.80 3647
3111.33 3400
3111.86 3285
3112.38 3480
3112.91 3426
3113.43 3354
3113.96 3372
3114.49 3187
3115.01 3095
3115.54 2872
3116.07 2842
3116.59 2930
3117.12 2870
3117.64 2687
3118.17 2664
3118.70 2728
3119.22 2863
3119.75 2907
3120.28 2779
3120.80 2782
3121.33 2778
3121.86 2865
3122.38 2837
3122.91 2731
3123.44 2821
3123.97 2838
3124.49 2839
3125.02 2745
3125.55 2776
3126.07 2653
3126.60 2637
3127.13 2667
3127.66 2592
3128.18 2655
3128.71 2626
3129.24 2699
3129.77 2663
3130.29 2574
3130.82 2535
3131.35 2546
3131.88 2618
3132.40 2677
3132.93 2642
3133.46 2799
3133.99 2791
3134.52 2916
3135.04 3048
3135.57 2987
3136.10 3023
3136.63 3092
3137.16 3057
3137.68 2942
3138.21 2987
3138.74 2917
3139.27 2752
3139.80 2601
3140.32 2610
3140.85 2560
3141.38 2378
3141.91 2456
3142.44 2489
3142.97 2331
3143.50 2538
3144.02 2556
3144.55 2593
3145.08 2525
3145.61 2606
3146.14 2904
3146.67 2899
3147.20 2979
3147.73 3024
3148.26 3179
3148.79 3092
3149.31 3111
3149.84 2974
3150.37 2951
3150.90 2942
3151.43 2839
3151.96 2756
3152.49 2698
3153.02 2873
3153.55 2765
3154.08 2568
3154.61 2558
3155.14 2459
3155.67 2485
3156.20 2466
3156.73 2563
3157.26 2657
3157.79 2614
3158.32 2494
3158.85 2574
3159.38 2630
3159.91 2521
3160.44 2585
3160.97 2556
3161.50 2605
3162.03 2526
3162.56 2504
3163.09 2373
3163.62 2352
3164.15 2406
3164.68 2381
3165.21 2342
3165.74 2364
3166.27 2389
3166.80 2377
3167.33 2359
3167.86 2526
3168.39 2325
3168.92 2463
3169.45 2477
3169.99 2475
3170.52 2481
3171.05 2550
3171.58 2368
3172.11 2423
3172.64 2532
3173.17 2599
3173.70 2614
3174.23 2578
3174.77 2577
3175.30 2681
3175.83 2744
3176.36 2777
3176.89 2684
3177.42 2779
3177.95 2844
3178.49 2799
3179.02 2582
3179.55 2555
3180.08 2553
3180.61 2686
3181.14 2455
3181.68 2467
3182.21 2502
3182.74 2585
3183.27 2404
3183.80 2341
3184.34 2456
3184.87 2465
3185.40 2182
3185.93 2443
3186.47 2396
3187.00 2516
3187.53 2508
3188.06 2293
3188.59 2304
3189.13 2252
3189.66 2402
3190.19 2585
3190.73 2458
3191.26 2468
3191.79 2314
3192.32 2323
3192.86 2443
3193.39 2431
3193.92 2402
3194.45 2354
3194.99 2387
3195.52 2336
3196.05 2291
3196.59 2343
3197.12 2432
3197.65 2326
3198.19 2348
3198.72 2461
3199.25 2519
3199.79 2619
3200.32 2580
3200.85 2721
3201.39 2891
3201.92 2877
3202.45 2850
3202.99 2905
3203.52 2850
3204.05 2804
3204.59 2731
3205.12 2790
3205.66 2747
3206.19 2864
3206.72 2924
3207.26 2847
3207.79 2743
3208.33 2807
3208.86 2908
3209.39 2735
3209.93 2767
3210.46 2906
3211.00 3025
3211.53 3015
3212.07 2915
3212.60 2783
3213.14 2749
3213.67 2778
3214.20 2869
3214.74 2772
3215.27 2788
3215.81 2771
3216.34 2722
3216.88 2612
3217.41 2549
3217.95 2698
3218.48 2606
3219.02 2465
3219.55 2776
3220.09 2743
3220.62 2751
3221.16 2761
3221.69 2748
3222.23 2673
3222.76 2616
3223.30 2773
3223.83 2746
3224.37 2792
3224.91 2814
3225.44 2824
3225.98 2733
3226.51 2790
3227.05 2720
3227.58 2643
3228.12 2611
3228.65 2560
3229.19 2679
3229.73 2592
3230.26 2514
3230.80 2533
3231.33 2538
3231.87 2558
3232.41 2695
3232.94 2601
3233.48 2638
3234.02 2643
3234.55 2701
3235.09 2577
3235.62 2672
3236.16 2615
3236.70 2809
3237.23 2890
3237.77 2924
3238.31 3016
3238.84 3095
3239.38 3055
3239.92 3126
3240.45 3205
3240.99 3152
3241.53 2887
3242.06 2675
3242.60 2955
3243.14 2787
3243.67 2831
3244.21 2823
3244.75 2949
3245.29 2910
3245.82 2955
3246.36 2949
3246.90 2974
3247.44 2839
3247.97 2856
3248.51 2833
3249.05 2838
3249.58 2864
3250.12 3052
3250.66 2999
3251.20 2913
3251.74 2925
3252.27 3094
3252.81 2965
3253.35 2940
3253.89 3022
3254.42 3178
3254.96 3364
3255.50 3419
3256.04 3141
3256.58 3364
3257.11 3386
3257.65 3526
3258.19 3538
3258.73 3463
3259.27 3624
3259.81 3737
3260.34 4067
3260.88 4206
3261.42 4115
3261.96 4512
3262.50 4580
3263.04 4730
3263.58 5115
3264.11 5510
3264.65 5920
3265.19 6499
3265.73 6722
3266.27 7246
3266.81 7827
3267.35 8130
3267.89 8153
3268.43 7842
3268.97 7357
3269.50 7171
3270.04 6430
3270.58 5742
3271.12 5629
3271.66 5036
3272.20 4306
3272.74 3883
3273.28 3695
3273.82 3803
3274.36 3627
3274.90 3510
3275.44 3477
3275.98 3649
3276.52 3752
3277.06 3576
3277.60 3386
3278.14 3448
3278.68 3602
3279.22 3576
3279.76 3684
3280.30 3643
3280.84 3577
3281.38 3717
3281.92 3643
3282.46 3715
3283.00 3666
3283.54 3476
3284.08 3642
3284.62 3736
3285.16 3787
3285.70 3621
3286.24 3875
3286.78 3901
3287.32 3847
3287.86 3951
3288.40 3853
3288.94 3947
3289.48 3914
3290.03 3987
3290.57 4222
3291.11 4260
3291.65 4440
3292.19 4559
3292.73 4931
3293.27 5233
3293.81 5576
3294.35 5806
3294.90 6156
3295.44 6558
3295.98 6702
3296.52 6831
3297.06 6700
3297.60 6629
3298.14 6568
3298.69 6130
3299.23 5899
3299.77 5728
3300.31 5261
3300.85 4809
3301.39 4520
3301.94 4390
3302.48 4216
3303.02 4224
3303.56 4145
3304.10 3886
3304.65 3871
3305.19 3858
3305.73 3688
3306.27 3781
3306.81 3694
3307.36 3914
3307.90 3869
3308.44 3734
3308.98 3626
3309.53 3618
3310.07 3468
3310.61 3615
3311.15 3605
3311.70 3675
3312.24 3680
3312.78 3798
3313.32 3825
3313.87 3701
3314.41 3943
3314.95 4107
3315.50 4076
3316.04 4136
3316.58 4594
3317.13 4930
3317.67 4866
3318.21 5153
3318.75 5204
3319.30 5501
3319.84 5766
3320.38 6035
3320.93 6260
3321.47 6455
3322.02 6429
3322.56 6621
3323.10 6427
3323.65 6131
3324.19 6211
3324.73 5971
3325.28 5954
3325.82 5778
3326.36 5657
3326.91 5538
3327.45 5251
3328.00 5167
3328.54 5123
3329.08 5259
3329.63 5484
3330.17 6088
3330.72 6929
3331.26 8345
3331.81 10404
3332.35 12920
3332.89 15872
3333.44 19453
3333.98 22184
3334.53 24883
3335.07 28009
3335.62 31101
3336.16 32807
3336.71 33494
3337.25 33514
3337.80 32745
3338.34 30834
3338.89 28419
3339.43 25648
3339.98 22994
3340.52 19737
3341.07 17069
3341.61 13970
3342.16 11308
3342.70 9506
3343.25 8231
3343.79 6943
3344.34 6215
3344.88 5631
3345.43 5287
3345.97 5125
3346.52 5068
3347.06 4887
3347.61 4776
3348.15 4733
3348.70 4745
3349.25 4820
3349.79 4651
3350.34 4701
3350.88 4681
3351.43 4624
3351.98 4476
3352.52 4258
3353.07 4424
3353.61 4328
3354.16 4506
3354.71 4538
3355.25 4538
3355.80 4252
3356.34 4414
3356.89 4665
3357.44 4706
3357.98 4366
3358.53 4252
3359.08 4084
3359.62 4256
3360.17 4422
3360.72 4282
3361.26 4078
3361.81 4220
3362.36 4263
3362.90 4419
3363.45 4312
3364.00 4359
3364.54 4305
3365.09 4386
3365.64 4203
3366.19 4063
3366.73 4117
3367.28 4284
3367.83 4195
3368.37 4080
3368.92 3966
3369.47 4012
3370.02 3890
3370.56 4302
3371.11 4316
3371.66 4743
3372.21 4867
3372.75 5115
3373.30 5358
3373.85 5625
3374.40 5654
3374.94 5674
3375.49 5742
3376.04 5554
3376.59 5370
3377.14 5230
3377.68 5019
3378.23 4569
3378.78 4299
3379.33 4124
3379.88 4052
3380.43 3969
3380.97 3746
3381.52 3703
3382.07 3590
3382.62 3654
3383.17 3696
3383.72 3610
3384.26 3557
3384.81 3411
3385.36 3425
3385.91 3428
3386.46 3346
3387.01 3427
3387.56 3247
3388.11 3100
3388.65 3187
3389.20 3156
3389.75 3119
3390.30 3257
3390.85 3284
3391.40 3330
3391.95 3250
3392.50 3281
3393.05 3435
3393.60 3528
3394.15 3741
3394.70 4183
3395.24 4283
3395.79 4907
3396.34 5326
3396.89 5950
3397.44 6104
3397.99 6429
3398.54 6913
3399.09 7232
3399.64 7226
3400.19 7152
3400.74 6856
3401.29 6625
3401.84 6001
3402.39 5567
3402.94 5340
3403.49 4750
3404.04 4330
3404.59 4108
3405.14 3676
3405.69 3438
3406.24 3277
3406.79 3140
3407.34 3093
3407.89 3102
3408.44 3035
3409.00 3045
3409.55 3113
3410.10 3060
3410.65 3299
3411.20 3276
3411.75 3251
3412.30 3296
3412.85 3310
3413.40 3161
3413.95 3439
3414.50 3267
3415.05 3251
3415.61 3239
3416.16 3209
3416.71 3054
3417.26 2903
3417.81 3085
3418.36 3023
3418.91 2903
3419.46 2914
3420.02 2770
3420.57 2930
3421.12 2845
3421.67 3041
3422.22 2916
3422.77 2980
3423.33 3019
3423.88 3049
3424.43 3150
3424.98 3155
3425.53 3086
3426.09 3124
3426.64 3116
3427.19 2924
3427.74 2926
3428.29 2837
3428.85 2771
3429.40 2669
3429.95 2818
3430.50 2613
3431.05 2568
3431.61 2658
3432.16 2645
3432.71 2797
3433.26 2809
3433.82 2699
3434.37 2711
3434.92 2855
3435.48 2722
3436.03 2683
3436.58 2750
3437.13 3040
3437.69 2988
3438.24 2882
3438.79 2978
3439.35 2986
3439.90 2859
3440.45 2742
3441.00 2673
3441.56 2730
3442.11 2788
3442.66 2605
3443.22 2717
3443.77 2709
3444.32 2503
3444.88 2524
3445.43 2659
3445.98 2577
3446.54 2414
3447.09 2417
3447.65 2537
3448.20 2565
3448.75 2588
3449.31 2548
3449.86 2606
3450.41 2495
3450.97 2414
3451.52 2475
3452.08 2448
3452.63 2420
3453.19 2187
3453.74 2170
3454.29 2403
3454.85 2332
3455.40 2380
3455.96 2418
3456.51 2464
3457.07 2376
3457.62 2439
3458.17 2504
3458.73 2606
3459.28 2713
3459.84 2753
3460.39 2728
3460.95 2716
3461.50 2831
3462.06 2825
3462.61 2761
3463.17 2722
3463.72 2717
3464.28 2726
3464.83 2782
3465.39 2731
3465.94 2745
3466.50 2761
3467.05 2600
3467.61 2658
3468.16 2598
3468.72 2578
3469.27 2697
3469.83 2640
3470.39 2483
3470.94 2545
3471.50 2618
3472.05 2565
3472.61 2520
3473.16 2542
3473.72 2596
3474.27 2658
3474.83 2740
3475.39 2728
3475.94 2632
3476.50 2727
3477.05 2745
3477.61 2722
3478.17 2736
3478.72 2887
3479.28 3038
3479.84 3151
3480.39 3141
3480.95 3078
3481.50 3038
3482.06 3096
3482.62 3076
3483.17 3091
3483.73 3065
3484.29 3001
3484.84 3003
3485.40 2959
3485.96 2928
3486.51 2972
3487.07 3127
3487.63 3182
3488.18 3287
3488.74 3658
3489.30 3944
3489.86 3926
3490.41 4334
3490.97 4789
3491.53 5055
3492.08 5124
3492.64 5433
3493.20 5300
3493.76 5612
3494.31 5583
3494.87 5389
3495.43 5295
3495.99 4939
3496.54 4842
3497.10 5291
3497.66 5237
3498.22 5494
3498.78 5818
3499.33 6069
3499.89 6189
3500.45 6562
3501.01 6649
3501.56 6433
3502.12 6074
3502.68 6420
3503.24 6321
3503.80 6478
3504.36 6554
3504.91 6743
3505.47 6951
3506.03 6515
3506.59 6411
3507.15 6231
3507.71 6247
3508.26 6005
3508.82 5466
3509.38 4984
3509.94 4701
3510.50 4304
3511.06 4151
3511.62 3752
3512.18 3360
3512.73 3369
3513.29 3274
3513.85 3250
3514.41 3128
3514.97 3020
3515.53 2833
3516.09 2876
3516.65 2800
3517.21 2755
3517.77 2699
3518.33 2759
3518.88 2869
3519.44 2898
3520.00 2971
3520.56 3083
3521.12 3180
3521.68 3257
3522.24 3311
3522.80 3322
3523.36 3554
3523.92 3705
3524.48 3609
3525.04 3733
3525.60 3588
3526.16 3456
3526.72 3459
3527.28 3361
3527.84 3147
3528.40 3027
3528.96 2977
3529.52 2939
3530.08 2958
3530.64 2930
3531.20 2828
3531.76 2855
3532.32 2948
3532.88 2773
3533.44 2792
3534.00 2746
3534.57 2752
3535.13 2733
3535.69 2696
3536.25 2959
3536.81 2848
3537.37 2756
3537.93 2795
3538.49 2758
3539.05 2670
3539.61 2616
3540.17 2585
3540.74 2859
3541.30 2823
3541.86 2879
3542.42 2914
3542.98 2836
3543.54 2948
3544.10 2953
3544.66 2958
3545.23 2868
3545.79 2780
3546.35 2732
3546.91 2651
3547.47 2571
3548.03 2604
3548.60 2533
3549.16 2265
3549.72 2305
3550.28 2285
3550.84 2456
3551.41 2355
3551.97 2407
3552.53 2249
3553.09 2351
3553.65 2341
3554.22 2327
3554.78 2342
3555.34 2358
3555.90 2331
3556.46 2462
3557.03 2466
3557.59 2483
3558.15 2416
3558.71 2351
3559.28 2362
3559.84 2438
3560.40 2488
3560.97 2607
3561.53 2568
3562.09 2495
3562.65 2595
3563.22 2581
3563.78 2591
3564.34 2628
3564.91 2575
3565.47 2525
3566.03 2641
3566.60 2495
3567.16 2494
3567.72 2541
3568.28 2483
3568.85 2441
3569.41 2393
3569.98 2437
3570.54 2435
3571.10 2456
3571.67 2374
3572.23 2236
3572.79 2318
3573.36 2366
3573.92 2280
3574.48 2366
3575.05 2302
3575.61 2385
3576.18 2315
3576.74 2388
3577.30 2335
3577.87 2363
3578.43 2256
3579.00 2272
3579.56 2276
3580.12 2268
3580.69 2292
3581.25 2310
3581.82 2338
3582.38 2264
3582.95 2249
3583.51 2192
3584.08 2343
3584.64 2361
3585.20 2249
3585.77 2251
3586.33 2169
3586.90 2384
3587.46 2338
3588.03 2324
3588.59 2346
3589.16 2251
3589.72 2205
3590.29 2341
3590.85 2360
3591.42 2318
3591.98 2316
3592.55 2296
3593.11 2340
3593.68 2394
3594.24 2285
3594.81 2272
3595.38 2341
3595.94 2344
3596.51 2200
3597.07 2251
3597.64 2346
3598.20 2349
3598.77 2371
3599.34 2347
3599.90 2382
3600.47 2417
3601.03 2509
3601.60 2513
3602.16 2306
3602.73 2399
3603.30 2255
3603.86 2331
3604.43 2282
3605.00 2342
3605.56 2225
3606.13 2256
3606.69 2317
3607.26 2184
3607.83 2100
3608.39 2110
3608.96 2157
3609.53 2165
3610.09 2042
3610.66 2040
3611.23 2046
3611.79 2172
3612.36 2207
3612.93 2177
3613.49 2248
3614.06 2290
3614.63 2491
3615.19 2640
3615.76 2998
3616.33 3023
3616.90 3475
3617.46 3483
3618.03 3718
3618.60 3958
3619.16 4126
3619.73 3975
3620.30 3990
3620.87 4073
3621.43 3594
3622.00 3505
3622.57 3229
3623.14 2878
3623.70 2788
3624.27 2589
3624.84 2517
3625.41 2307
3625.98 2268
3626.54 2067
3627.11 2219
3627.68 2136
3628.25 2133
3628.82 2133
3629.38 2207
3629.95 2284
3630.52 2298
3631.09 2262
3631.66 2149
3632.22 2209
3632.79 2235
3633.36 2122
3633.93 2228
3634.50 2158
3635.07 2166
3635.64 2157
3636.20 2114
3636.77 2199
3637.34 2160
3637.91 2255
3638.48 2328
3639.05 2558
3639.62 2634
3640.19 2604
3640.76 2707
3641.32 3073
3641.89 2995
3642.46 2873
3643.03 2761
3643.60 2842
3644.17 2850
3644.74 2902
3645.31 2788
3645.88 2683
3646.45 2606
3647.02 2590
3647.59 2477
3648.16 2551
3648.73 2670
3649.30 2562
3649.87 2664
3650.44 2641
3651.01 2569
3651.57 2688
3652.14 2571
3652.71 2718
3653.28 2869
3653.85 2787
3654.42 2939
3654.99 2816
3655.57 2915
3656.14 2991
3656.71 2954
3657.28 2977
3657.85 3113
3658.42 3243
3658.99 3319
3659.56 3407
3660.13 3482
3660.70 3454
3661.27 3321
3661.84 3405
3662.41 3262
3662.98 3061
3663.55 2908
3664.12 3011
3664.69 2989
3665.26 2905
3665.84 2737
3666.41 2965
3666.98 2943
3667.55 2930
3668.12 2760
3668.69 2709
3669.26 2664
3669.83 2744
3670.40 2591
3670.98 2469
3671.55 2478
3672.12 2535
3672.69 2556
3673.26 2542
3673.83 2622
3674.41 2688
3674.98 2556
3675.55 2628
3676.12 2749
3676.69 2796
3677.26 2636
3677.84 2642
3678.41 2740
3678.98 2569
3679.55 2654
3680.12 2601
3680.70 2419
3681.27 2398
3681.84 2490
3682.41 2532
3682.99 2502
3683.56 2470
3684.13 2532
3684.70 2674
3685.27 2764
3685.85 2816
3686.42 3052
3686.99 2983
3687.57 3184
3688.14 3518
3688.71 3541
3689.28 3464
3689.86 3707
3690.43 3752
3691.00 3802
3691.58 3766
3692.15 3530
3692.72 3405
3693.29 3228
3693.87 3051
3694.44 2940
3695.01 2723
3695.59 2589
3696.16 2657
3696.73 2526
3697.31 2599
3697.88 2544
3698.45 2395
3699.03 2432
3699.60 2519
3700.17 2653
3700.75 2519
3701.32 2607
3701.90 2683
3702.47 2771
3703.04 2803
3703.62 2696
3704.19 2653
3704.77 2540
3705.34 2625
3705.91 2537
3706.49 2502
3707.06 2624
3707.64 2597
3708.21 2537
3708.78 2630
3709.36 2550
3709.93 2719
3710.51 2734
3711.08 2639
3711.66 2564
3712.23 2544
3712.81 2519
3713.38 2622
3713.96 2646
3714.53 2446
3715.11 2307
3715.68 2428
3716.25 2464
3716.83 2358
3717.40 2248
3717.98 2289
3718.55 2387
3719.13 2331
3719.71 2376
3720.28 2328
3720.86 2260
3721.43 2333
3722.01 2184
3722.58 2229
3723.16 2245
3723.73 2319
3724.31 2259
3724.88 2130
3725.46 2023
3726.03 2115
3726.61 2238
3727.19 2247
3727.76 2174
3728.34 2113
3728.91 2197
3729.49 2467
3730.07 2541
3730.64 2546
3731.22 2588
3731.79 2819
3732.37 2774
3732.95 2603
3733.52 2778
3734.10 2771
3734.67 2874
3735.25 2866
3735.83 2766
3736.40 2675
3736.98 2519
3737.56 2474
3738.13 2417
3738.71 2289
3739.29 2198
3739.86 2225
3740.44 2167
3741.02 2181
3741.59 2103
3742.17 2113
3742.75 2052
3743.32 2156
3743.90 2073
3744.48 2233
3745.06 2185
3745.63 2130
3746.21 2101
3746.79 2142
3747.36 2071
3747.94 2227
3748.52 2145
3749.10 2171
3749.67 2243
3750.25 2190
3750.83 2080
3751.41 2095
3751.98 2134
3752.56 1915
3753.14 2038
3753.72 2021
3754.30 2115
3754.87 2071
3755.45 1799
3756.03 1957
3756.61 2037
3757.19 1965
3757.76 1837
3758.34 1907
3758.92 2111
3759.50 2087
3760.08 1855
3760.65 2071
3761.23 2156
3761.81 2198
3762.39 2026
3762.97 2016
3763.55 2002
3764.13 2034
3764.70 2021
3765.28 1916
3765.86 2108
3766.44 2031
3767.02 2107
3767.60 2019
3768.18 1989
3768.76 1993
3769.33 2018
3769.91 2041
3770.49 2038
3771.07 2035
3771.65 2017
3772.23 2131
3772.81 2198
3773.39 2082
3773.97 2097
3774.55 2015
3775.13 1988
3775.71 1954
3776.29 2031
3776.87 1989
3777.45 1901
3778.02 1934
3778.60 1982
3779.18 2031
3779.76 1904
3780.34 1960
3780.92 1987
3781.50 1938
3782.08 1925
3782.66 1969
3783.24 1971
3783.82 1975
3784.40 1959
3784.98 1998
3785.56 1967
3786.14 2054
3786.72 2020
3787.31 1900
3787.89 1918
3788.47 1997
3789.05 1917
3789.63 1837
3790.21 1947
3790.79 2054
3791.37 1953
3791.95 1881
3792.53 2028
3793.11 1991
3793.69 2044
3794.27 1970
3794.85 1893
3795.43 1850
3796.02 1928
3796.60 1964
3797.18 1895
3797.76 1802
3798.34 1953
3798.92 2018
3799.50 2177
3800.08 1929
3800.67 1923
3801.25 2094
3801.83 1987
3802.41 1992
3802.99 1911
3803.57 2035
3804.16 1868
3804.74 2022
3805.32 2039
3805.90 2051
3806.48 2054
3807.06 2218
3807.65 2193
3808.23 2181
3808.81 2310
3809.39 2386
3809.97 2254
3810.56 2198
3811.14 2243
3811.72 2279
3812.30 2350
3812.89 2386
3813.47 2373
3814.05 2250
3814.63 2223
3815.21 2351
3815.80 2422
3816.38 2160
3816.96 2118
3817.55 2128
3818.13 2191
3818.71 2094
3819.29 2081
3819.88 1958
3820.46 1923
3821.04 1943
3821.63 1877
3822.21 1885
3822.79 2028
3823.37 1962
3823.96 1936
3824.54 1772
3825.12 1864
3825.71 1896
3826.29 1837
3826.87 1777
3827.46 1835
3828.04 1957
3828.62 1925
3829.21 1994
3829.79 2017
3830.38 1973
3830.96 1924
3831.54 1843
3832.13 1924
3832.71 1918
3833.29 1861
3833.88 1868
3834.46 1908
3835.05 1871
3835.63 1833
3836.21 1783
3836.80 1841
3837.38 1876
3837.97 1828
3838.55 1895
3839.14 1932
3839.72 1794
3840.30 1761
3840.89 1811
3841.47 1775
3842.06 1781
3842.64 1813
3843.23 1861
3843.81 1770
3844.40 1804
3844.98 1778
3845.57 1820
3846.15 1800
3846.74 1836
3847.32 1843
3847.91 1957
3848.49 1824
3849.08 1900
3849.66 1930
3850.25 1924
3850.83 1847
3851.42 1905
3852.00 2062
3852.59 1976
3853.17 2041
3853.76 2250
3854.34 2129
3854.93 1972
3855.51 2015
3856.10 1979
3856.69 2130
3857.27 2091
3857.86 2222
3858.44 2340
3859.03 2398
3859.62 2436
3860.20 2787
3860.79 2879
3861.37 2836
3861.96 3003
3862.55 2987
3863.13 3158
3863.72 3160
3864.30 3185
3864.89 2867
3865.48 2792
3866.06 2852
3866.65 2829
3867.24 2652
3867.82 2465
3868.41 2273
3869.00 2339
3869.58 2212
3870.17 2144
3870.76 2089
3871.34 2044
3871.93 2011
3872.52 2034
3873.10 2260
3873.69 2293
3874.28 2298
3874.86 2094
3875.45 2137
3876.04 2210
3876.63 2255
3877.21 2183
3877.80 2146
3878.39 2149
3878.97 2045
3879.56 2090
3880.15 2120
3880.74 2035
3881.32 1954
3881.91 1992
3882.50 1899
3883.09 1854
3883.67 1855
3884.26 1844
3884.85 1894
3885.44 1863
3886.03 1828
3886.61 1903
3887.20 2056
3887.79 2236
3888.38 2143
3888.97 2182
3889.55 2307
3890.14 2361
3890.73 2349
3891.32 2291
3891.91 2278
3892.50 2455
3893.08 2351
3893.67 2261
3894.26 2268
3894.85 2240
3895.44 2351
3896.03 2387
3896.62 2259
3897.20 2175
3897.79 2134
3898.38 2074
3898.97 2099
3899.56 2095
3900.15 2174
3900.74 2249
3901.33 2201
3901.92 2231
3902.51 2190
3903.09 2093
3903.68 2003
3904.27 2137
3904.86 2116
3905.45 2134
3906.04 2065
3906.63 2131
3907.22 2124
3907.81 2176
3908.40 2040
3908.99 1947
3909.58 2099
3910.17 2228
3910.76 2118
3911.35 2044
3911.94 1999
3912.53 1867
3913.12 1856
3913.71 1882
3914.30 1825
3914.89 1866
3915.48 1855
3916.07 1960
3916.66 1947
3917.25 1943
3917.84 1882
3918.43 1840
3919.02 1966
3919.61 1994
3920.20 2014
3920.79 1970
3921.38 1928
3921.97 1896
3922.56 2024
3923.15 1972
3923.74 1855
3924.33 1933
3924.93 1892
3925.52 1908
3926.11 1948
3926.70 1821
3927.29 1790
3927.88 1767
3928.47 1862
3929.06 1880
3929.65 1925
3930.24 1906
3930.84 1787
3931.43 1815
3932.02 1668
3932.61 1748
3933.20 1862
3933.79 1975
3934.38 1796
3934.98 1828
3935.57 1804
3936.16 1787
3936.75 1831
3937.34 1829
3937.94 1738
3938.53 1760
3939.12 1835
3939.71 1781
3940.30 1811
3940.89 1912
3941.49 1864
3942.08 1978
3942.67 1983
3943.26 1823
3943.86 1781
3944.45 1886
3945.04 1869
3945.63 1857
3946.23 1887
3946.82 1866
3947.41 1870
3948.00 1971
3948.60 2008
3949.19 1816
3949.78 1833
3950.37 1860
3950.97 1756
3951.56 1760
3952.15 1778
3952.74 1756
3953.34 1917
3953.93 1949
3954.52 1989
3955.12 1987
3955.71 1929
3956.30 1986
3956.90 1972
3957.49 1898
3958.08 2009
3958.68 1877
3959.27 1977
3959.86 2027
3960.46 2008
3961.05 1952
3961.64 2029
3962.24 1931
3962.83 1784
3963.43 1878
3964.02 1877
3964.61 1884
3965.21 1809
3965.80 1759
3966.39 1974
3966.99 1930
3967.58 1920
3968.18 1841
3968.77 1822
3969.36 1855
3969.96 1879
3970.55 1809
3971.15 1793
3971.74 1796
3972.34 1910
3972.93 1947
3973.53 1911
3974.12 1829
3974.71 1787
3975.31 1864
3975.90 1950
3976.50 1829
3977.09 1857
3977.69 1820
3978.28 1817
3978.88 1887
3979.47 1873
3980.07 1843
3980.66 1783
3981.26 1887
3981.85 1862
3982.45 1815
3983.04 1797
3983.64 1921
3984.23 1864
3984.83 1836
3985.42 1974
3986.02 2025
3986.62 1944
3987.21 1931
3987.81 1992
3988.40 1959
3989.00 1931
3989.59 1882
3990.19 1961
3990.78 1970
3991.38 1933
3991.98 1784
3992.57 1808
3993.17 1921
3993.76 1821
3994.36 1952
3994.96 1893
3995.55 1912
3996.15 1997
3996.74 1922
3997.34 1801
3997.94 1939
3998.53 1898
3999.13 1896
3999.73 1825
4000.32 1931
4000.92 1927
4001.52 1878
4002.11 2000
4002.71 1922
4003.31 1864
4003.90 1953
4004.50 1853
4005.10 1894
4005.69 1931
4006.29 1936
4006.89 2017
4007.48 1837
4008.08 1930
4008.68 2094
4009.28 2024
4009.87 2012
4010.47 1954
4011.07 2029
4011.66 2164
4012.26 2049
4012.86 1913
4013.46 2001
4014.05 2056
4014.65 2130
4015.25 2111
4015.85 2072
4016.45 2172
4017.04 2164
4017.64 2138
4018.24 2230
4018.84 2269
4019.43 2138
4020.03 2273
4020.63 2108
4021.23 2141
4021.83 2172
4022.42 2064
4023.02 2010
4023.62 1921
4024.22 1985
4024.82 2024
4025.42 2148
4026.01 2158
4026.61 2116
4027.21 2199
4027.81 2198
4028.41 2236
4029.01 2197
4029.61 2201
4030.20 2264
4030.80 2212
4031.40 2234
4032.00 2044
4032.60 2104
4033.20 2122
4033.80 2173
4034.40 2204
4035.00 1977
4035.59 1957
4036.19 1971
4036.79 2090
4037.39 1908
4037.99 1950
4038.59 1942
4039.19 1894
4039.79 1804
4040.39 1788
4040.99 1830
4041.59 1890
4042.19 1936
4042.79 1873
4043.39 1856
4043.99 1738
4044.59 1772
4045.19 1834
4045.79 1735
4046.39 1893
4046.99 1879
4047.59 1832
4048.19 1860
4048.79 1989
4049.39 1972
4049.99 1950
4050.59 2157
4051.19 2208
4051.79 2130
4052.39 2227
4052.99 2197
4053.59 2207
4054.19 2243
4054.79 2080
4055.39 1941
4055.99 1997
4056.59 1946
4057.19 1898
4057.79 1898
4058.39 1790
4059.00 1742
4059.60 1712
4060.20 1647
4060.80 1785
4061.40 1812
4062.00 1745
4062.60 1684
4063.20 1795
4063.80 1820
4064.40 1790
4065.01 1745
4065.61 1651
4066.21 1606
4066.81 1779
4067.41 1778
4068.01 1686
4068.61 1630
4069.22 1685
4069.82 1776
4070.42 1682
4071.02 1762
4071.62 1710
4072.23 1596
4072.83 1668
4073.43 1564
4074.03 1618
4074.63 1631
4075.23 1632
4075.84 1683
4076.44 1756
4077.04 1612
4077.64 1573
4078.25 1581
4078.85 1707
4079.45 1696
4080.05 1660
4080.66 1659
4081.26 1671
4081.86 1789
4082.46 1831
4083.07 1756
4083.67 1733
4084.27 1666
4084.87 1691
4085.48 1632
4086.08 1741
4086.68 1797
4087.29 1696
4087.89 1668
4088.49 1686
4089.09 1712
4089.70 1709
4090.30 1643
4090.90 1741
4091.51 1665
4092.11 1650
4092.71 1570
4093.32 1627
4093.92 1795
4094.52 1690
4095.13 1806
4095.73 1846
4096.34 1734
4096.94 1678
4097.54 1582
4098.15 1693
4098.75 1675
4099.35 1612
4099.96 1545
4100.56 1540
4101.17 1557
4101.77 1513
4102.37 1569
4102.98 1631
4103.58 1634
4104.19 1574
4104.79 1534
4105.39 1551
4106.00 1595
4106.60 1509
4107.21 1447
4107.81 1412
4108.42 1494
4109.02 1567
4109.63 1550
4110.23 1510
4110.84 1529
4111.44 1504
4112.04 1614
4112.65 1640
4113.25 1690
4113.86 1815
4114.46 1639
4115.07 1807
4115.67 1718
4116.28 1688
4116.88 1668
4117.49 1725
4118.09 1725
4118.70 1724
4119.31 1752
4119.91 1726
4120.52 1738
4121.12 1695
4121.73 1715
4122.33 1785
4122.94 1783
4123.54 1753
4124.15 1707
4124.76 1687
4125.36 1682
4125.97 1682
4126.57 1673
4127.18 1707
4127.78 1745
4128.39 1707
4129.00 1672
4129.60 1743
4130.21 1590
4130.81 1648
4131.42 1563
4132.03 1680
4132.63 1743
4133.24 1681
4133.85 1598
4134.45 1729
4135.06 1855
4135.67 1685
4136.27 1675
4136.88 1806
4137.49 1885
4138.09 1860
4138.70 1953
4139.31 1944
4139.91 1978
4140.52 2033
4141.13 2088
4141.73 2047
4142.34 2078
4142.95 1979
4143.55 1935
4144.16 1894
4144.77 1889
4145.38 1739
4145.98 1705
4146.59 1753
4147.20 1739
4147.81 1659
4148.41 1610
4149.02 1662
4149.63 1592
4150.24 1551
4150.84 1582
4151.45 1630
4152.06 1571
4152.67 1726
4153.27 1593
4153.88 1536
4154.49 1622
4155.10 1509
4155.71 1731
4156.31 1669
4156.92 1513
4157.53 1561
4158.14 1579
4158.75 1625
4159.35 1621
4159.96 1607
4160.57 1628
4161.18 1642
4161.79 1814
4162.40 1793
4163.00 1818
4163.61 1858
4164.22 1791
4164.83 1780
4165.44 1939
4166.05 1860
4166.66 1832
4167.27 1823
4167.87 1703
4168.48 1760
4169.09 1748
4169.70 1808
4170.31 1604
4170.92 1735
4171.53 1758
4172.14 1782
4172.75 1746
4173.36 1882
4173.97 1836
4174.58 1839
4175.18 1831
4175.79 1776
4176.40 1794
4177.01 1996
4177.62 1959
4178.23 2080
4178.84 1879
4179.45 1815
4180.06 1786
4180.67 1791
4181.28 1815
4181.89 1846
4182.50 1769
4183.11 1724
4183.72 1840
4184.33 1769
4184.94 1746
4185.55 1748
4186.16 1685
4186.77 1735
4187.38 1705
4187.99 1720
4188.60 1707
4189.21 1733
4189.82 1743
4190.43 1849
4191.04 1836
4191.66 1963
4192.27 1989
4192.88 2131
4193.49 2116
4194.10 2097
4194.71 2195
4195.32 2276
4195.93 2088
4196.54 2192
4197.15 2204
4197.76 2110
4198.38 2180
4198.99 2065
4199.60 2020
4200.21 1923
4200.82 1833
4201.43 1833
4202.04 1787
4202.65 1684
4203.27 1777
4203.88 1921
4204.49 1825
4205.10 1732
4205.71 1727
4206.32 1737
4206.94 1625
4207.55 1609
4208.16 1822
4208.77 1820
4209.38 1739
4209.99 1737
4210.61 1757
4211.22 1771
4211.83 1746
4212.44 1790
4213.06 1831
4213.67 1861
4214.28 2015
4214.89 1889
4215.50 1918
4216.12 1855
4216.73 1905
4217.34 2046
4217.95 2039
4218.57 2088
4219.18 2214
4219.79 2272
4220.40 2585
4221.02 2620
4221.63 2877
4222.24 2922
4222.86 2951
4223.47 3011
4224.08 2904
4224.69 2965
4225.31 3001
4225.92 3083
4226.53 3039
4227.15 2973
4227.76 2834
4228.37 2803
4228.99 2835
4229.60 2704
4230.21 2668
4230.83 2655
4231.44 2556
4232.05 2685
4232.67 2794
4233.28 2953
4233.90 2912
4234.51 2805
4235.12 2933
4235.74 3027
4236.35 3249
4236.96 3012
4237.58 2991
4238.19 2725
4238.81 2654
4239.42 2582
4240.03 2221
4240.65 2307
4241.26 2218
4241.88 2302
4242.49 2184
4243.11 2107
4243.72 2097
4244.33 1968
4244.95 2009
4245.56 2039
4246.18 1983
4246.79 2000
4247.41 2046
4248.02 2158
4248.64 2250
4249.25 2184
4249.87 2313
4250.48 2137
4251.10 2115
4251.71 2177
4252.33 2074
4252.94 1996
4253.56 2139
4254.17 2056
4254.79 1929
4255.40 1949
4256.02 2046
4256.63 2020
4257.25 2047
4257.86 1897
4258.48 1994
4259.09 2002
4259.71 1961
4260.33 1857
4260.94 1937
4261.56 1888
4262.17 1906
4262.79 1855
4263.40 1859
4264.02 2023
4264.64 2000
4265.25 1873
4265.87 1843
4266.48 2040
4267.10 1860
4267.72 1840
4268.33 1931
4268.95 1923
4269.57 1884
4270.18 1845
4270.80 1871
4271.41 1959
4272.03 1885
4272.65 1809
4273.26 1862
4273.88 1805
4274.50 1795
4275.11 1944
4275.73 1943
4276.35 1837
4276.96 1973
4277.58 1969
4278.20 1900
4278.81 1792
4279.43 1882
4280.05 1818
4280.67 1821
4281.28 1678
4281.90 1796
4282.52 1785
4283.13 1704
4283.75 1716
4284.37 1739
4284.99 1653
4285.60 1682
4286.22 1660
4286.84 1784
4287.46 1712
4288.07 1759
4288.69 1757
4289.31 1793
4289.93 1833
4290.55 1809
4291.16 1615
4291.78 1614
4292.40 1589
4293.02 1662
4293.63 1616
4294.25 1678
4294.87 1653
4295.49 1603
4296.11 1606
4296.73 1696
4297.34 1612
4297.96 1636
4298.58 1645
4299.20 1524
4299.82 1646
4300.44 1667
4301.05 1570
4301.67 1714
4302.29 1682
4302.91 1621
4303.53 1665
4304.15 1605
4304.77 1746
4305.39 1775
4306.00 1642
4306.62 1761
4307.24 1701
4307.86 1735
4308.48 1668
4309.10 1712
4309.72 1670
4310.34 1625
4310.96 1624
4311.58 1583
4312.20 1552
4312.82 1620
4313.43 1556
4314.05 1697
4314.67 1637
4315.29 1802
4315.91 1745
4316.53 1782
4317.15 1796
4317.77 1813
4318.39 1742
4319.01 1674
4319.63 1724
4320.25 1901
4320.87 1912
4321.49 1858
4322.11 2021
4322.73 2030
4323.35 2040
4323.97 2084
4324.59 2094
4325.21 2245
4325.83 2244
4326.45 2230
4327.07 2192
4327.69 2038
4328.31 2059
4328.94 2059
4329.56 1940
4330.18 1902
4330.80 1972
4331.42 1907
4332.04 1820
4332.66 1757
4333.28 1760
4333.90 1828
4334.52 2013
4335.14 2027
4335.76 2082
4336.39 2338
4337.01 2285
4337.63 2394
4338.25 2351
4338.87 2407
4339.49 2496
4340.11 2378
4340.73 2293
4341.36 2319
4341.98 2170
4342.60 2230
4343.22 2339
4343.84 2327
4344.46 2492
4345.08 2676
4345.71 2767
4346.33 2941
4346.95 3215
4347.57 3089
4348.19 3251
4348.82 3020
4349.44 2983
4350.06 2767
4350.68 2509
4351.30 2374
4351.93 2333
4352.55 2095
4353.17 1936
4353.79 1935
4354.42 1954
4355.04 1845
4355.66 1862
4356.28 1873
4356.91 1859
4357.53 1919
4358.15 1928
4358.77 1961
4359.40 2015
4360.02 2038
4360.64 1994
4361.26 1984
4361.89 2071
4362.51 1937
4363.13 1847
4363.76 1882
4364.38 2009
4365.00 2071
4365.63 1881
4366.25 1821
4366.87 1866
4367.50 1801
4368.12 1781
4368.74 1903
4369.37 1903
4369.99 1715
4370.61 1610
4371.24 1681
4371.86 1677
4372.48 1784
4373.11 1760
4373.73 1768
4374.36 1740
4374.98 1693
4375.60 1778
4376.23 1705
4376.85 1696
4377.48 1811
4378.10 1741
4378.72 1862
4379.35 1809
4379.97 1851
4380.60 1811
4381.22 1849
4381.84 1879
4382.47 1884
4383.09 1724
4383.72 1757
4384.34 1840
4384.97 1730
4385.59 1678
4386.22 1681
4386.84 1737
4387.47 1699
4388.09 1682
4388.72 1715
4389.34 1638
4389.96 1675
4390.59 1602
4391.21 1592
4391.84 1580
4392.47 1563
4393.09 1575
4393.72 1642
4394.34 1650
4394.97 1661
4395.59 1626
4396.22 1598
4396.84 1625
4397.47 1538
4398.09 1567
4398.72 1648
4399.34 1609
4399.97 1598
4400.60 1590
4401.22 1617
4401.85 1558
4402.47 1722
4403.10 1682
4403.72 1706
4404.35 1659
4404.98 1720
4405.60 1679
4406.23 1648
4406.85 1770
4407.48 1763
4408.11 1734
4408.73 1662
4409.36 1740
4409.99 1700
4410.61 1693
4411.24 1602
4411.87 1645
4412.49 1676
4413.12 1626
4413.74 1611
4414.37 1595
4415.00 1656
4415.62 1554
4416.25 1615
4416.88 1636
4417.51 1617
4418.13 1563
4418.76 1545
4419.39 1538
4420.01 1602
4420.64 1611
4421.27 1607
4421.89 1636
4422.52 1544
4423.15 1507
4423.78 1466
4424.40 1528
4425.03 1554
4425.66 1489
4426.29 1480
4426.91 1407
4427.54 1469
4428.17 1450
4428.80 1466
4429.42 1525
4430.05 1526
4430.68 1559
4431.31 1545
4431.94 1434
4432.56 1463
4433.19 1536
4433.82 1557
4434.45 1431
4435.08 1595
4435.70 1537
4436.33 1642
4436.96 1596
4437.59 1566
4438.22 1569
4438.85 1536
4439.47 1546
4440.10 1497
4440.73 1473
4441.36 1478
4441.99 1467
4442.62 1523
4443.25 1545
4443.87 1629
4444.50 1680
4445.13 1631
4445.76 1665
4446.39 1711
4447.02 1542
4447.65 1549
4448.28 1622
4448.91 1674
4449.54 1754
4450.16 1684
4450.79 1636
4451.42 1606
4452.05 1666
4452.68 1689
4453.31 1649
4453.94 1606
4454.57 1704
4455.20 1754
4455.83 1705
4456.46 1640
4457.09 1691
4457.72 1760
4458.35 1749
4458.98 1671
4459.61 1673
4460.24 1727
4460.87 1612
4461.50 1626
4462.13 1586
4462.76 1379
4463.39 1431
4464.02 1547
4464.65 1548
4465.28 1487
4465.91 1432
4466.54 1397
4467.17 1379
4467.80 1439
4468.43 1556
4469.06 1489
4469.69 1382
4470.32 1498
4470.95 1508
4471.58 1494
4472.21 1509
4472.85 1538
4473.48 1512
4474.11 1516
4474.74 1474
4475.37 1494
4476.00 1414
4476.63 1453
4477.26 1578
4477.89 1508
4478.52 1508
4479.16 1429
4479.79 1554
4480.42 1605
4481.05 1558
4481.68 1508
4482.31 1511
4482.94 1547
4483.58 1573
4484.21 1556
4484.84 1523
4485.47 1504
4486.10 1537
4486.73 1638
4487.37 1688
4488.00 1592
4488.63 1531
4489.26 1568
4489.89 1535
4490.53 1536
4491.16 1478
4491.79 1442
4492.42 1562
4493.05 1566
4493.69 1531
4494.32 1487
4494.95 1506
4495.58 1501
4496.22 1490
4496.85 1468
4497.48 1522
4498.11 1628
4498.75 1650
4499.38 1617
4500.01 1588
4500.64 1635
4501.28 1802
4501.91 1848
4502.54 1782
4503.18 1776
4503.81 1874
4504.44 1873
4505.07 1787
4505.71 1761
4506.34 1719
4506.97 1597
4507.61 1672
4508.24 1574
4508.87 1683
4509.51 1734
4510.14 1669
4510.77 1635
4511.41 1632
4512.04 1659
4512.68 1576
4513.31 1560
4513.94 1599
4514.58 1615
4515.21 1553
4515.84 1525
4516.48 1602
4517.11 1496
4517.75 1478
4518.38 1455
4519.01 1531
4519.65 1444
4520.28 1488
4520.92 1459
4521.55 1556
4522.18 1538
4522.82 1472
4523.45 1542
4524.09 1584
4524.72 1542
4525.36 1564
4525.99 1711
4526.63 1717
4527.26 1851
4527.90 1856
4528.53 2060
4529.16 2219
4529.80 2348
4530.43 2437
4531.07 2495
4531.70 2938
4532.34 2869
4532.97 2887
4533.61 2907
4534.24 2731
4534.88 2760
4535.51 2568
4536.15 2354
4536.79 2163
4537.42 1847
4538.06 1884
4538.69 1743
4539.33 1740
4539.96 1635
4540.60 1675
4541.23 1640
4541.87 1721
4542.50 1609
4543.14 1515
4543.78 1535
4544.41 1522
4545.05 1537
4545.68 1533
4546.32 1518
4546.96 1513
4547.59 1596
4548.23 1637
4548.86 1582
4549.50 1608
4550.14 1574
4550.77 1638
4551.41 1562
4552.05 1606
4552.68 1589
4553.32 1566
4553.96 1612
4554.59 1569
4555.23 1555
4555.86 1542
4556.50 1473
4557.14 1584
4557.78 1537
4558.41 1542
4559.05 1593
4559.69 1614
4560.32 1489
4560.96 1491
4561.60 1475
4562.23 1541
4562.87 1532
4563.51 1490
4564.15 1412
4564.78 1525
4565.42 1590
4566.06 1491
4566.69 1496
4567.33 1588
4567.97 1605
4568.61 1527
4569.24 1569
4569.88 1698
4570.52 1667
4571.16 1692
4571.80 1756
4572.43 1715
4573.07 1603
4573.71 1579
4574.35 1606
4574.98 1646
4575.62 1550
4576.26 1668
4576.90 1617
4577.54 1551
4578.18 1566
4578.81 1529
4579.45 1539
4580.09 1544
4580.73 1563
4581.37 1633
4582.01 1754
4582.64 1640
4583.28 1670
4583.92 1475
4584.56 1564
4585.20 1611
4585.84 1583
4586.48 1582
4587.11 1565
4587.75 1587
4588.39 1745
4589.03 1796
4589.67 1891
4590.31 1841
4590.95 1835
4591.59 2096
4592.23 2022
4592.87 2028
4593.51 2024
4594.14 1992
4594.78 1920
4595.42 1907
4596.06 1847
4596.70 1826
4597.34 1814
4597.98 1662
4598.62 1628
4599.26 1674
4599.90 1798
4600.54 1755
4601.18 1759
4601.82 1811
4602.46 1969
4603.10 2007
4603.74 1953
4604.38 2041
4605.02 2063
4605.66 2094
4606.30 2196
4606.94 2108
4607.58 1796
4608.22 2006
4608.86 2040
4609.50 1943
4610.14 1755
4610.78 1772
4611.42 1774
4612.06 1756
4612.70 1729
4613.34 1721
4613.99 1570
4614.63 1670
4615.27 1682
4615.91 1597
4616.55 1552
4617.19 1626
4617.83 1662
4618.47 1584
4619.11 1489
4619.75 1471
4620.39 1485
4621.04 1610
4621.68 1529
4622.32 1505
4622.96 1434
4623.60 1369
4624.24 1422
4624.88 1440
4625.53 1522
4626.17 1567
4626.81 1585
4627.45 1468
4628.09 1546
4628.73 1570
4629.38 1507
4630.02 1525
4630.66 1516
4631.30 1550
4631.94 1590
4632.58 1593
4633.23 1592
4633.87 1600
4634.51 1632
4635.15 1572
4635.80 1587
4636.44 1635
4637.08 1761
4637.72 1745
4638.36 1645
4639.01 1639
4639.65 1664
4640.29 1681
4640.93 1686
4641.58 1802
4642.22 1699
4642.86 1620
4643.51 1593
4644.15 1616
4644.79 1664
4645.43 1650
4646.08 1683
4646.72 1659
4647.36 1549
4648.01 1607
4648.65 1595
4649.29 1672
4649.94 1641
4650.58 1664
4651.22 1805
4651.87 1779
4652.51 1832
4653.15 1836
4653.80 1883
4654.44 1739
4655.08 1729
4655.73 1659
4656.37 1738
4657.01 1754
4657.66 1656
4658.30 1597
4658.94 1624
4659.59 1579
4660.23 1608
4660.88 1630
4661.52 1670
4662.16 1706
4662.81 1630
4663.45 1636
4664.10 1723
4664.74 1628
4665.39 1523
4666.03 1533
4666.67 1505
4667.32 1481
4667.96 1460
4668.61 1378
4669.25 1440
4669.90 1410
4670.54 1447
4671.19 1388
4671.83 1373
4672.47 1485
4673.12 1500
4673.76 1568
4674.41 1441
4675.05 1464
4675.70 1404
4676.34 1400
4676.99 1375
4677.63 1441
4678.28 1490
4678.92 1516
4679.57 1510
4680.22 1508
4680.86 1551
4681.51 1471
4682.15 1525
4682.80 1495
4683.44 1494
4684.09 1549
4684.73 1630
4685.38 1593
4686.03 1568
4686.67 1531
4687.32 1499
4687.96 1581
4688.61 1394
4689.25 1480
4689.90 1540
4690.55 1399
4691.19 1423
4691.84 1549
4692.48 1491
4693.13 1506
4693.78 1425
4694.42 1609
4695.07 1606
4695.72 1527
4696.36 1446
4697.01 1503
4697.65 1624
4698.30 1684
4698.95 1708
4699.59 1668
4700.24 1711
4700.89 1771
4701.53 1693
4702.18 1583
4702.83 1498
4703.48 1550
4704.12 1563
4704.77 1428
4705.42 1493
4706.06 1574
4706.71 1533
4707.36 1567
4708.00 1696
4708.65 1653
4709.30 1546
4709.95 1555
4710.59 1572
4711.24 1583
4711.89 1524
4712.54 1416
4713.18 1525
4713.83 1549
4714.48 1541
4715.13 1641
4715.77 1563
4716.42 1481
4717.07 1581
4717.72 1505
4718.37 1589
4719.01 1540
4719.66 1534
4720.31 1563
4720.96 1558
4721.61 1588
4722.25 1595
4722.90 1660
4723.55 1724
4724.20 1706
4724.85 1630
4725.50 1630
4726.14 1607
4726.79 1480
4727.44 1635
4728.09 1571
4728.74 1581
4729.39 1553
4730.04 1475
4730.68 1412
4731.33 1465
4731.98 1491
4732.63 1483
4733.28 1478
4733.93 1428
4734.58 1403
4735.23 1389
4735.88 1366
4736.53 1470
4737.17 1525
4737.82 1502
4738.47 1572
4739.12 1566
4739.77 1510
4740.42 1559
4741.07 1472
4741.72 1491
4742.37 1541
4743.02 1638
4743.67 1578
4744.32 1475
4744.97 1486
4745.62 1514
4746.27 1484
4746.92 1559
4747.57 1666
4748.22 1660
4748.87 1606
4749.52 1653
4750.17 1606
4750.82 1673
4751.47 1756
4752.12 1688
4752.77 1719
4753.42 1653
4754.07 1676
4754.72 1536
4755.37 1451
4756.02 1546
4756.67 1536
4757.32 1601
4757.97 1650
4758.62 1660
4759.27 1591
4759.93 1573
4760.58 1523
4761.23 1571
4761.88 1596
4762.53 1607
4763.18 1601
4763.83 1628
4764.48 1653
4765.13 1684
4765.78 1882
4766.44 1915
4767.09 1864
4767.74 1818
4768.39 1932
4769.04 1751
4769.69 1736
4770.34 1745
4770.99 1692
4771.65 1617
4772.30 1678
4772.95 1554
4773.60 1517
4774.25 1578
4774.91 1476
4775.56 1463
4776.21 1580
4776.86 1708
4777.51 1615
4778.16 1675
4778.82 1595
4779.47 1734
4780.12 1735
4780.77 1595
4781.43 1604
4782.08 1673
4782.73 1574
4783.38 1531
4784.03 1524
4784.69 1540
4785.34 1569
4785.99 1599
4786.64 1547
4787.30 1641
4787.95 1527
4788.60 1465
4789.26 1501
4789.91 1494
4790.56 1526
4791.21 1551
4791.87 1570
4792.52 1520
4793.17 1564
4793.83 1601
4794.48 1565
4795.13 1449
4795.79 1474
4796.44 1489
4797.09 1434
4797.75 1483
4798.40 1528
4799.05 1626
4799.71 1546
4800.36 1554
4801.01 1522
4801.67 1602
4802.32 1566
4802.97 1484
4803.63 1442
4804.28 1644
4804.94 1559
4805.59 1539
4806.24 1565
4806.90 1523
4807.55 1577
4808.21 1742
4808.86 1702
4809.51 1566
4810.17 1502
4810.82 1523
4811.48 1520
4812.13 1535
4812.79 1620
4813.44 1659
4814.09 1574
4814.75 1529
4815.40 1589
4816.06 1598
4816.71 1667
4817.37 1632
4818.02 1722
4818.68 1745
4819.33 1657
4819.99 1711
4820.64 1730
4821.30 1801
4821.95 1785
4822.61 1973
4823.26 1968
4823.92 2022
4824.57 2015
4825.23 1953
4825.88 1964
4826.54 2014
4827.19 2026
4827.85 1968
4828.50 1970
4829.16 1936
4829.81 1881
4830.47 1927
4831.13 1910
4831.78 1957
4832.44 1934
4833.09 2070
4833.75 2066
4834.40 2101
4835.06 2170
4835.72 2310
4836.37 2537
4837.03 2603
4837.68 2727
4838.34 2820
4839.00 2873
4839.65 2709
4840.31 2795
4840.97 2555
4841.62 2686
4842.28 2583
4842.93 2396
4843.59 2254
4844.25 2179
4844.90 2145
4845.56 2136
4846.22 2243
4846.87 2099
4847.53 2149
4848.19 2144
4848.84 2154
4849.50 2187
4850.16 2238
4850.82 2279
4851.47 2210
4852.13 2181
4852.79 2255
4853.44 2308
4854.10 2299
4854.76 2356
4855.42 2424
4856.07 2344
4856.73 2393
4857.39 2624
4858.04 2796
4858.70 2862
4859.36 2901
4860.02 2917
4860.67 2900
4861.33 2856
4861.99 2695
4862.65 2710
4863.31 2606
4863.96 2504
4864.62 2735
4865.28 2647
4865.94 2736
4866.60 2551
4867.25 2663
4867.91 2773
4868.57 2838
4869.23 2759
4869.89 2614
4870.54 2600
4871.20 2414
4871.86 2349
4872.52 2327
4873.18 2207
4873.84 2137
4874.50 2106
4875.15 2160
4875.81 2239
4876.47 2222
4877.13 2242
4877.79 2228
4878.45 2273
4879.11 2277
4879.77 2205
4880.42 2256
4881.08 2057
4881.74 2036
4882.40 1941
4883.06 2001
4883.72 1991
4884.38 1885
4885.04 1864
4885.70 1911
4886.36 1891
4887.02 1926
4887.68 2097
4888.34 2087
4889.00 1963
4889.65 1962
4890.31 2051
4890.97 2172
4891.63 2283
4892.29 2150
4892.95 2152
4893.61 2037
4894.27 2090
4894.93 2015
4895.59 1926
4896.25 1967
4896.91 2009
4897.57 1975
4898.23 1957
4898.89 1984
4899.55 1946
4900.21 1970
4900.87 1945
4901.54 1957
4902.20 2008
4902.86 2081
4903.52 1931
4904.18 1940
4904.84 1770
4905.50 1841
4906.16 1791
4906.82 1719
4907.48 1759
4908.14 1695
4908.80 1807
4909.46 1720
4910.12 1614
4910.79 1690
4911.45 1713
4912.11 1704
4912.77 1627
4913.43 1563
4914.09 1580
4914.75 1712
4915.41 1581
4916.07 1533
4916.74 1613
4917.40 1493
4918.06 1477
4918.72 1532
4919.38 1592
4920.04 1553
4920.71 1513
4921.37 1589
4922.03 1672
4922.69 1593
4923.35 1498
4924.01 1464
4924.68 1489
4925.34 1467
4926.00 1403
4926.66 1482
4927.33 1548
4927.99 1638
4928.65 1663
4929.31 1502
4929.97 1484
4930.64 1609
4931.30 1614
4931.96 1601
4932.62 1634
4933.29 1568
4933.95 1565
4934.61 1551
4935.27 1559
4935.94 1516
4936.60 1520
4937.26 1506
4937.93 1548
4938.59 1545
4939.25 1572
4939.91 1561
4940.58 1576
4941.24 1581
4941.90 1605
4942.57 1587
4943.23 1526
4943.89 1484
4944.56 1501
4945.22 1597
4945.88 1482
4946.55 1462
4947.21 1523
4947.87 1521
4948.54 1496
4949.20 1475
4949.86 1586
4950.53 1490
4951.19 1405
4951.86 1395
4952.52 1446
4953.18 1525
4953.85 1443
4954.51 1404
4955.17 1394
4955.84 1459
4956.50 1479
4957.17 1569
4957.83 1409
4958.50 1426
4959.16 1385
4959.82 1465
4960.49 1389
4961.15 1590
4961.82 1476
4962.48 1520
4963.15 1617
4963.81 1648
4964.48 1637
4965.14 1553
4965.81 1680
4966.47 1697
4967.13 1658
4967.80 1621
4968.46 1503
4969.13 1593
4969.79 1521
4970.46 1568
4971.12 1505
4971.79 1410
4972.45 1426
4973.12 1520
4973.79 1552
4974.45 1529
4975.12 1523
4975.78 1543
4976.45 1542
4977.11 1576
4977.78 1524
4978.44 1433
4979.11 1509
4979.77 1498
4980.44 1531
4981.11 1488
4981.77 1423
4982.44 1561
4983.10 1533
4983.77 1479
4984.44 1532
4985.10 1556
4985.77 1569
4986.43 1548
4987.10 1533
4987.77 1437
4988.43 1529
4989.10 1529
4989.76 1448
4990.43 1445
4991.10 1444
4991.76 1432
4992.43 1468
4993.10 1477
4993.76 1425
4994.43 1484
4995.10 1472
4995.76 1579
4996.43 1575
4997.10 1514
4997.76 1424
4998.43 1500
4999.10 1473
4999.76 1450
5000.43 1405
5001.10 1403
5001.77 1570
5002.43 1477
5003.10 1519
5003.77 1433
5004.43 1503
5005.10 1415
5005.77 1508
5006.44 1582
5007.10 1615
5007.77 1696
5008.44 1589
5009.11 1654
5009.77 1784
5010.44 1662
5011.11 1602
5011.78 1572
5012.45 1584
5013.11 1634
5013.78 1530
5014.45 1668
5015.12 1630
5015.79 1686
5016.45 1632
5017.12 1791
5017.79 1873
5018.46 1960
5019.13 2087
5019.80 2263
5020.46 2506
5021.13 2761
5021.80 2810
5022.47 3200
5023.14 3419
5023.81 3493
5024.47 3701
5025.14 3428
5025.81 3314
5026.48 3173
5027.15 2869
5027.82 2653
5028.49 2376
5029.16 2151
5029.83 1948
5030.49 1848
5031.16 1722
5031.83 1638
5032.50 1583
5033.17 1478
5033.84 1588
5034.51 1593
5035.18 1564
5035.85 1503
5036.52 1489
5037.19 1463
5037.86 1448
5038.53 1409
5039.20 1384
5039.87 1452
5040.54 1506
5041.21 1414
5041.88 1360
5042.54 1479
5043.21 1455
5043.88 1444
5044.55 1533
5045.22 1489
5045.89 1491
5046.56 1653
5047.24 1679
5047.91 1601
5048.58 1539
5049.25 1531
5049.92 1624
5050.59 1646
5051.26 1607
5051.93 1593
5052.60 1513
5053.27 1502
5053.94 1528
5054.61 1449
5055.28 1470
5055.95 1389
5056.62 1532
5057.29 1529
5057.96 1538
5058.63 1477
5059.31 1534
5059.98 1598
5060.65 1527
5061.32 1655
5061.99 1675
5062.66 1594
5063.33 1493
5064.00 1622
5064.67 1741
5065.35 1549
5066.02 1514
5066.69 1461
5067.36 1489
5068.03 1434
5068.70 1495
5069.38 1504
5070.05 1407
5070.72 1341
5071.39 1495
5072.06 1477
5072.73 1463
5073.41 1401
5074.08 1374
5074.75 1475
5075.42 1414
5076.09 1414
5076.77 1454
5077.44 1513
5078.11 1396
5078.78 1497
5079.45 1566
5080.13 1508
5080.80 1589
5081.47 1586
5082.14 1514
5082.82 1511
5083.49 1524
5084.16 1528
5084.83 1618
5085.51 1563
5086.18 1630
5086.85 1505
5087.53 1506
5088.20 1571
5088.87 1568
5089.54 1549
5090.22 1612
5090.89 1600
5091.56 1617
5092.24 1568
5092.91 1482
5093.58 1498
5094.26 1594
5094.93 1557
5095.60 1403
5096.28 1424
5096.95 1430
5097.62 1428
5098.30 1475
5098.97 1440
5099.64 1326
5100.32 1483
5100.99 1377
5101.67 1376
5102.34 1351
5103.01 1394
5103.69 1540
5104.36 1427
5105.04 1368
5105.71 1517
5106.38 1530
5107.06 1537
5107.73 1465
5108.41 1405
5109.08 1448
5109.75 1471
5110.43 1501
5111.10 1346
5111.78 1350
5112.45 1455
5113.13 1359
5113.80 1320
5114.48 1327
5115.15 1390
5115.83 1373
5116.50 1405
5117.17 1308
5117.85 1438
5118.52 1510
5119.20 1562
5119.87 1690
5120.55 1642
5121.22 1495
5121.90 1444
5122.57 1489
5123.25 1527
5123.93 1432
5124.60 1366
5125.28 1295
5125.95 1329
5126.63 1347
5127.30 1317
5127.98 1322
5128.65 1274
5129.33 1402
5130.00 1281
5130.68 1340
5131.36 1405
5132.03 1384
5132.71 1380
5133.38 1395
5134.06 1382
5134.73 1393
5135.41 1364
5136.09 1395
5136.76 1360
5137.44 1341
5138.12 1347
5138.79 1390
5139.47 1458
5140.14 1309
5140.82 1381
5141.50 1337
5142.17 1365
5142.85 1368
5143.53 1324
5144.20 1337
5144.88 1253
5145.56 1259
5146.23 1331
5146.91 1292
5147.59 1171
5148.26 1273
5148.94 1270
5149.62 1327
5150.29 1296
5150.97 1375
5151.65 1370
5152.33 1307
5153.00 1299
5153.68 1294
5154.36 1295
5155.03 1346
5155.71 1379
5156.39 1281
5157.07 1217
5157.74 1349
5158.42 1317
5159.10 1308
5159.78 1337
5160.45 1308
5161.13 1313
5161.81 1314
5162.49 1367
5163.17 1275
5163.84 1279
5164.52 1366
5165.20 1350
5165.88 1338
5166.55 1386
5167.23 1358
5167.91 1485
5168.59 1503
5169.27 1385
5169.95 1446
5170.62 1345
5171.30 1346
5171.98 1400
5172.66 1318
5173.34 1232
5174.02 1295
5174.69 1232
5175.37 1265
5176.05 1228
5176.73 1217
5177.41 1217
5178.09 1356
5178.77 1345
5179.45 1249
5180.13 1330
5180.80 1306
5181.48 1408
5182.16 1354
5182.84 1358
5183.52 1404
5184.20 1390
5184.88 1268
5185.56 1232
5186.24 1135
5186.92 1232
5187.60 1309
5188.28 1323
5188.96 1243
5189.64 1206
5190.31 1154
5190.99 1277
5191.67 1242
5192.35 1176
5193.03 1257
5193.71 1261
5194.39 1154
5195.07 1167
5195.75 1213
5196.43 1197
5197.11 1258
5197.79 1185
5198.47 1235
5199.15 1276
5199.83 1218
5200.51 1194
5201.19 1226
5201.87 1267
5202.56 1317
5203.24 1249
5203.92 1261
5204.60 1285
5205.28 1329
5205.96 1312
5206.64 1308
5207.32 1469
5208.00 1413
5208.68 1416
5209.36 1396
5210.04 1341
5210.72 1303
5211.40 1340
5212.09 1395
5212.77 1352
5213.45 1283
5214.13 1367
5214.81 1383
5215.49 1395
5216.17 1345
5216.85 1322
5217.54 1322
5218.22 1262
5218.90 1328
5219.58 1375
5220.26 1342
5220.94 1250
5221.62 1155
5222.31 1264
5222.99 1367
5223.67 1441
5224.35 1340
5225.03 1352
5225.72 1270
5226.40 1330
5227.08 1286
5227.76 1198
5228.44 1190
5229.13 1255
5229.81 1257
5230.49 1280
5231.17 1261
5231.86 1210
5232.54 1211
5233.22 1335
5233.90 1286
5234.58 1322
5235.27 1234
5235.95 1251
5236.63 1339
5237.32 1357
5238.00 1336
5238.68 1323
5239.36 1416
5240.05 1465
5240.73 1391
5241.41 1330
5242.10 1375
5242.78 1313
5243.46 1312
5244.14 1273
5244.83 1301
5245.51 1321
5246.19 1308
5246.88 1296
5247.56 1419
5248.24 1376
5248.93 1375
5249.61 1425
5250.29 1403
5250.98 1385
5251.66 1373
5252.35 1346
5253.03 1355
5253.71 1311
5254.40 1405
5255.08 1383
5255.76 1288
5256.45 1311
5257.13 1286
5257.82 1213
5258.50 1229
5259.18 1276
5259.87 1325
5260.55 1216
5261.24 1285
5261.92 1380
5262.61 1462
5263.29 1317
5263.97 1443
5264.66 1400
5265.34 1311
5266.03 1336
5266.71 1358
5267.40 1405
5268.08 1374
5268.77 1283
5269.45 1363
5270.14 1380
5270.82 1458
5271.51 1330
5272.19 1328
5272.88 1350
5273.56 1420
5274.25 1398
5274.93 1348
5275.62 1358
5276.30 1343
5276.99 1345
5277.67 1315
5278.36 1381
5279.04 1500
5279.73 1501
5280.41 1461
5281.10 1462
5281.79 1493
5282.47 1416
5283.16 1565
5283.84 1494
5284.53 1458
5285.21 1508
5285.90 1394
5286.59 1413
5287.27 1441
5287.96 1372
5288.64 1317
5289.33 1268
5290.02 1353
5290.70 1368
5291.39 1346
5292.07 1356
5292.76 1393
5293.45 1481
5294.13 1348
5294.82 1313
5295.51 1402
5296.19 1389
5296.88 1374
5297.57 1278
5298.25 1252
5298.94 1324
5299.63 1358
5300.31 1452
5301.00 1409
5301.69 1386
5302.37 1379
5303.06 1416
5303.75 1502
5304.43 1405
5305.12 1369
5305.81 1393
5306.50 1285
5307.18 1317
5307.87 1416
5308.56 1323
5309.25 1426
5309.93 1414
5310.62 1351
5311.31 1439
5312.00 1460
5312.68 1493
5313.37 1477
5314.06 1444
5314.75 1363
5315.43 1377
5316.12 1472
5316.81 1464
5317.50 1362
5318.18 1426
5318.87 1368
5319.56 1498
5320.25 1453
5320.94 1527
5321.63 1484
5322.31 1477
5323.00 1437
5323.69 1431
5324.38 1431
5325.07 1356
5325.76 1353
5326.44 1401
5327.13 1349
5327.82 1298
5328.51 1287
5329.20 1315
5329.89 1317
5330.58 1378
5331.26 1427
5331.95 1384
5332.64 1367
5333.33 1395
5334.02 1466
5334.71 1464
5335.40 1497
5336.09 1502
5336.78 1534
5337.47 1502
5338.15 1469
5338.84 1467
5339.53 1444
5340.22 1524
5340.91 1479
5341.60 1558
5342.29 1543
5342.98 1621
5343.67 1667
5344.36 1631
5345.05 1584
5345.74 1629
5346.43 1739
5347.12 1666
5347.81 1814
5348.50 1826
5349.19 1911
5349.88 1863
5350.57 2130
5351.26 2233
5351.95 2294
5352.64 2216
5353.33 2345
5354.02 2328
5354.71 2153
5355.40 1853
5356.09 1761
5356.78 1624
5357.47 1559
5358.16 1505
5358.85 1382
5359.54 1353
5360.23 1285
5360.92 1400
5361.62 1321
5362.31 1319
5363.00 1310
5363.69 1331
5364.38 1342
5365.07 1327
5365.76 1383
5366.45 1348
5367.14 1290
5367.83 1228
5368.53 1287
5369.22 1266
5369.91 1343
5370.60 1359
5371.29 1295
5371.98 1324
5372.67 1318
5373.36 1309
5374.06 1334
5374.75 1394
5375.44 1337
5376.13 1214
5376.82 1300
5377.51 1378
5378.21 1357
5378.90 1324
5379.59 1314
5380.28 1280
5380.97 1278
5381.67 1305
5382.36 1344
5383.05 1241
5383.74 1252
5384.44 1268
5385.13 1294
5385.82 1312
5386.51 1283
5387.20 1239
5387.90 1387
5388.59 1393
5389.28 1378
5389.97 1340
5390.67 1431
5391.36 1522
5392.05 1428
5392.75 1490
5393.44 1430
5394.13 1464
5394.82 1390
5395.52 1269
5396.21 1215
5396.90 1260
5397.60 1314
5398.29 1361
5398.98 1226
5399.68 1289
5400.37 1304
5401.06 1358
5401.76 1262
5402.45 1238
5403.14 1360
5403.84 1282
5404.53 1324
5405.22 1344
5405.92 1436
5406.61 1432
5407.30 1386
5408.00 1380
5408.69 1371
5409.39 1227
5410.08 1234
5410.77 1276
5411.47 1218
5412.16 1307
5412.85 1333
5413.55 1307
5414.24 1300
5414.94 1261
5415.63 1273
5416.33 1317
5417.02 1296
5417.71 1304
5418.41 1337
5419.10 1313
5419.80 1331
5420.49 1375
5421.19 1325
5421.88 1410
5422.58 1320
5423.27 1360
5423.97 1378
5424.66 1416
5425.36 1345
5426.05 1334
5426.75 1367
5427.44 1352
5428.14 1388
5428.83 1343
5429.53 1290
5430.22 1299
5430.92 1215
5431.61 1309
5432.31 1271
5433.00 1317
5433.70 1279
5434.39 1333
5435.09 1382
5435.78 1403
5436.48 1397
5437.17 1370
5437.87 1396
5438.57 1478
5439.26 1534
5439.96 1526
5440.65 1376
5441.35 1362
5442.05 1422
5442.74 1456
5443.44 1532
5444.13 1567
5444.83 1562
5445.53 1613
5446.22 1803
5446.92 1828
5447.61 1917
5448.31 1860
5449.01 1923
5449.70 1942
5450.40 1974
5451.10 1873
5451.79 1745
5452.49 1875
5453.19 1695
5453.88 1599
5454.58 1494
5455.28 1474
5455.97 1528
5456.67 1503
5457.37 1425
5458.06 1465
5458.76 1536
5459.46 1657
5460.16 1541
5460.85 1550
5461.55 1671
5462.25 1651
5462.94 1662
5463.64 1755
5464.34 1696
5465.04 1642
5465.73 1728
5466.43 1693
5467.13 1748
5467.83 1721
5468.52 1765
5469.22 1778
5469.92 1766
5470.62 1709
5471.31 1686
5472.01 1666
5472.71 1690
5473.41 1680
5474.11 1729
5474.80 1902
5475.50 1822
5476.20 1723
5476.90 1708
5477.60 1755
5478.29 1972
5478.99 2074
5479.69 2161
5480.39 2180
5481.09 2226
5481.79 2282
5482.49 2257
5483.18 2241
5483.88 2062
5484.58 2083
5485.28 1974
5485.98 1977
5486.68 1918
5487.38 1917
5488.08 2038
5488.77 1960
5489.47 1979
5490.17 1986
5490.87 1932
5491.57 2008
5492.27 2149
5492.97 2075
5493.67 2098
5494.37 2191
5495.07 2137
5495.77 2205
5496.46 2261
5497.16 2332
5497.86 2419
5498.56 2581
5499.26 2745
5499.96 3039
5500.66 3405
5501.36 3540
5502.06 3573
5502.76 3443
5503.46 3370
5504.16 3266
5504.86 2819
5505.56 2641
5506.26 2412
5506.96 2305
5507.66 2166
5508.36 2036
5509.06 2083
5509.76 2064
5510.46 2177
5511.16 2094
5511.86 2071
5512.56 2024
5513.26 2060
5513.96 2118
5514.67 2116
5515.37 2118
5516.07 2113
5516.77 1967
5517.47 1889
5518.17 1867
5518.87 1808
5519.57 1948
5520.27 1910
5520.97 2000
5521.67 1948
5522.37 1882
5523.08 1976
5523.78 1838
5524.48 1831
5525.18 1889
5525.88 1731
5526.58 1686
5527.28 1670
5527.98 1730
5528.69 1561
5529.39 1614
5530.09 1643
5530.79 1567
5531.49 1660
5532.19 1663
5532.90 1684
5533.60 1739
5534.30 1638
5535.00 1577
5535.70 1624
5536.40 1606
5537.11 1536
5537.81 1585
5538.51 1594
5539.21 1503
5539.92 1440
5540.62 1508
5541.32 1473
5542.02 1422
5542.72 1471
5543.43 1547
5544.13 1594
5544.83 1530
5545.53 1519
5546.24 1503
5546.94 1551
5547.64 1638
5548.34 1695
5549.05 1740
5549.75 1560
5550.45 1564
5551.16 1475
5551.86 1548
5552.56 1517
5553.26 1386
5553.97 1331
5554.67 1405
5555.37 1396
5556.08 1389
5556.78 1456
5557.48 1369
5558.19 1370
5558.89 1292
5559.59 1407
5560.30 1442
5561.00 1431
5561.70 1390
5562.41 1404
5563.11 1442
5563.82 1403
5564.52 1411
5565.22 1477
5565.93 1347
5566.63 1307
5567.33 1313
5568.04 1388
5568.74 1397
5569.45 1350
5570.15 1337
5570.85 1420
5571.56 1417
5572.26 1344
5572.97 1349
5573.67 1359
5574.38 1358
5575.08 1339
5575.78 1379
5576.49 1417
5577.19 1323
5577.90 1369
5578.60 1450
5579.31 1370
5580.01 1423
5580.72 1407
5581.42 1374
5582.13 1370
5582.83 1332
5583.54 1266
5584.24 1275
5584.95 1304
5585.65 1281
5586.36 1297
5587.06 1269
5587.77 1324
5588.47 1302
5589.18 1220
5589.88 1256
5590.59 1302
5591.29 1179
5592.00 1243
5592.70 1200
5593.41 1234
5594.12 1231
5594.82 1184
5595.53 1170
5596.23 1254
5596.94 1196
5597.64 1294
5598.35 1257
5599.06 1252
5599.76 1222
5600.47 1155
5601.17 1165
5601.88 1212
5602.59 1211
5603.29 1228
5604.00 1158
5604.71 1145
5605.41 1145
5606.12 1188
5606.82 1180
5607.53 1230
5608.24 1193
5608.94 1211
5609.65 1213
5610.36 1215
5611.06 1347
5611.77 1288
5612.48 1224
5613.18 1254
5613.89 1251
5614.60 1342
5615.30 1301
5616.01 1171
5616.72 1170
5617.43 1187
5618.13 1211
5618.84 1380
5619.55 1247
5620.25 1179
5620.96 1289
5621.67 1294
5622.38 1261
5623.08 1290
5623.79 1272
5624.50 1249
5625.21 1209
5625.91 1216
5626.62 1097
5627.33 1183
5628.04 1154
5628.75 1171
5629.45 1133
5630.16 1240
5630.87 1269
5631.58 1266
5632.28 1176
5632.99 1216
5633.70 1278
5634.41 1211
5635.12 1126
5635.83 1164
5636.53 1127
5637.24 1205
5637.95 1269
5638.66 1350
5639.37 1341
5640.08 1285
5640.78 1296
5641.49 1270
5642.20 1239
5642.91 1238
5643.62 1170
5644.33 1224
5645.04 1352
5645.75 1352
5646.45 1181
5647.16 1185
5647.87 1216
5648.58 1163
5649.29 1215
5650.00 1255
5650.71 1233
5651.42 1213
5652.13 1287
5652.84 1286
5653.55 1157
5654.26 1270
5654.96 1308
5655.67 1269
5656.38 1323
5657.09 1354
5657.80 1439
5658.51 1303
5659.22 1320
5659.93 1302
5660.64 1382
5661.35 1358
5662.06 1267
5662.77 1246
5663.48 1222
5664.19 1241
5664.90 1225
5665.61 1138
5666.32 1268
5667.03 1278
5667.74 1334
5668.45 1380
5669.16 1358
5669.87 1274
5670.58 1375
5671.29 1509
5672.00 1601
5672.72 1424
5673.43 1395
5674.14 1413
5674.85 1411
5675.56 1333
5676.27 1286
5676.98 1264
5677.69 1250
5678.40 1247
5679.11 1214
5679.82 1197
5680.53 1099
5681.25 1168
5681.96 1231
5682.67 1282
5683.38 1337
5684.09 1343
5684.80 1375
5685.51 1279
5686.22 1246
5686.94 1322
5687.65 1328
5688.36 1306
5689.07 1252
5689.78 1129
5690.49 1122
5691.21 1207
5691.92 1258
5692.63 1233
5693.34 1195
5694.05 1185
5694.76 1118
5695.48 1102
5696.19 1193
5696.90 1274
5697.61 1161
5698.32 1213
5699.04 1144
5699.75 1166
5700.46 1157
5701.17 1187
5701.89 1124
5702.60 1108
5703.31 1166
5704.02 1097
5704.74 1180
5705.45 1173
5706.16 1097
5706.87 1172
5707.59 1112
5708.30 1104
5709.01 1166
5709.73 1122
5710.44 1209
5711.15 1270
5711.86 1227
5712.58 1176
5713.29 1187
5714.00 1259
5714.72 1236
5715.43 1209
5716.14 1187
5716.86 1192
5717.57 1174
5718.28 1152
5719.00 1148
5719.71 1233
5720.42 1259
5721.14 1205
5721.85 1132
5722.56 1181
5723.28 1205
5723.99 1248
5724.71 1251
5725.42 1305
5726.13 1314
5726.85 1312
5727.56 1429
5728.28 1389
5728.99 1367
5729.70 1388
5730.42 1372
5731.13 1286
5731.85 1384
5732.56 1285
5733.28 1302
5733.99 1289
5734.70 1262
5735.42 1197
5736.13 1264
5736.85 1290
5737.56 1360
5738.28 1309
5738.99 1285
5739.71 1232
5740.42 1174
5741.14 1216
5741.85 1274
5742.57 1240
5743.28 1241
5744.00 1186
5744.71 1250
5745.43 1184
5746.14 1160
5746.86 1199
5747.57 1277
5748.29 1415
5749.00 1269
5749.72 1259
5750.43 1268
5751.15 1238
5751.86 1359
5752.58 1365
5753.29 1455
5754.01 1427
5754.73 1474
5755.44 1533
5756.16 1508
5756.87 1465
5757.59 1418
5758.31 1397
5759.02 1443
5759.74 1364
5760.45 1320
5761.17 1337
5761.89 1219
5762.60 1227
5763.32 1228
5764.03 1258
5764.75 1212
5765.47 1271
5766.18 1262
5766.90 1271
5767.62 1196
5768.33 1291
5769.05 1295
5769.77 1209
5770.48 1237
5771.20 1273
5771.92 1308
5772.63 1379
5773.35 1258
5774.07 1338
5774.78 1392
5775.50 1360
5776.22 1386
5776.93 1261
5777.65 1275
5778.37 1229
5779.09 1346
5779.80 1424
5780.52 1437
5781.24 1366
5781.96 1550
5782.67 1499
5783.39 1407
5784.11 1426
5784.83 1369
5785.54 1309
5786.26 1376
5786.98 1294
5787.70 1424
5788.41 1472
5789.13 1465
5789.85 1475
5790.57 1466
5791.29 1531
5792.00 1573
5792.72 1661
5793.44 1643
5794.16 1721
5794.88 1672
5795.59 1721
5796.31 1837
5797.03 1897
5797.75 2181
5798.47 2295
5799.19 2617
5799.90 2940
5800.62 3203
5801.34 3285
5802.06 3386
5802.78 3339
5803.50 3157
5804.22 2887
5804.93 2565
5805.65 2287
5806.37 2047
5807.09 1713
5807.81 1745
5808.53 1858
5809.25 1756
5809.97 1780
5810.69 1731
5811.41 1737
5812.13 1704
5812.84 1779
5813.56 1768
5814.28 1798
5815.00 1779
5815.72 1758
5816.44 1783
5817.16 1851
5817.88 1856
5818.60 1795
5819.32 1858
5820.04 1767
5820.76 1795
5821.48 1685
5822.20 1678
5822.92 1620
5823.64 1686
5824.36 1518
5825.08 1531
5825.80 1620
5826.52 1491
5827.24 1510
5827.96 1514
5828.68 1655
5829.40 1591
5830.12 1599
5830.84 1613
5831.56 1664
5832.28 1562
5833.00 1580
5833.72 1594
5834.44 1644
5835.16 1680
5835.89 1662
5836.61 1645
5837.33 1545
5838.05 1471
5838.77 1480
5839.49 1510
5840.21 1496
5840.93 1455
5841.65 1409
5842.37 1503
5843.10 1597
5843.82 1390
5844.54 1357
5845.26 1383
5845.98 1339
5846.70 1408
5847.42 1346
5848.14 1463
5848.87 1403
5849.59 1291
5850.31 1307
5851.03 1419
5851.75 1357
5852.47 1335
5853.20 1362
5853.92 1308
5854.64 1399
5855.36 1366
5856.08 1373
5856.81 1372
5857.53 1468
5858.25 1395
5858.97 1348
5859.69 1315
5860.42 1339
5861.14 1410
5861.86 1400
5862.58 1386
5863.31 1391
5864.03 1381
5864.75 1435
5865.47 1342
5866.20 1345
5866.92 1368
5867.64 1447
5868.36 1434
5869.09 1337
5869.81 1362
5870.53 1379
5871.26 1419
5871.98 1398
5872.70 1429
5873.42 1343
5874.15 1357
5874.87 1390
5875.59 1380
5876.32 1380
5877.04 1437
5877.76 1425
5878.49 1389
5879.21 1472
5879.93 1304
5880.66 1335
5881.38 1372
5882.10 1408
5882.83 1394
5883.55 1457
5884.28 1409
5885.00 1429
5885.72 1478
5886.45 1484
5887.17 1408
5887.89 1374
5888.62 1392
5889.34 1334
5890.07 1434
5890.79 1424
5891.51 1428
5892.24 1346
5892.96 1407
5893.69 1368
5894.41 1355
5895.14 1433
5895.86 1323
5896.59 1364
5897.31 1437
5898.03 1411
5898.76 1378
5899.48 1354
5900.21 1444
5900.93 1413
5901.66 1297
5902.38 1331
5903.11 1420
5903.83 1380
5904.56 1433
5905.28 1396
5906.01 1458
5906.73 1431
5907.46 1412
5908.18 1432
5908.91 1350
5909.63 1448
5910.36 1519
5911.08 1485
5911.81 1417
5912.53 1399
5913.26 1416
5913.99 1472
5914.71 1445
5915.44 1415
5916.16 1497
5916.89 1567
5917.61 1571
5918.34 1462
5919.07 1538
5919.79 1539
5920.52 1549
5921.24 1559
5921.97 1573
5922.70 1604
5923.42 1610
5924.15 1621
5924.87 1563
5925.60 1608
5926.33 1668
5927.05 1728
5927.78 1667
5928.51 1677
5929.23 1741
5929.96 1610
5930.69 1751
5931.41 1755
5932.14 1732
5932.87 1720
5933.59 1770
5934.32 1764
5935.05 1754
5935.77 1841
5936.50 1830
5937.23 1883
5937.95 1899
5938.68 2106
5939.41 2050
5940.13 2006
5940.86 2160
5941.59 2150
5942.32 2118
5943.04 2084
5943.77 2043
5944.50 2101
5945.23 2240
5945.95 2170
5946.68 2179
5947.41 2213
5948.14 2178
5948.86 2358
5949.59 2291
5950.32 2312
5951.05 2425
5951.78 2535
5952.50 2658
5953.23 2641
5953.96 2588
5954.69 2718
5955.42 2699
5956.14 2755
5956.87 2726
5957.60 2714
5958.33 2608
5959.06 2672
5959.78 2695
5960.51 2656
5961.24 2777
5961.97 2883
5962.70 2825
5963.43 2793
5964.16 2978
5964.88 2849
5965.61 3201
5966.34 3409
5967.07 3672
5967.80 3659
5968.53 3699
5969.26 3850
5969.99 3771
5970.72 3655
5971.44 3640
5972.17 3418
5972.90 3445
5973.63 3353
5974.36 3291
5975.09 3340
5975.82 3432
5976.55 3411
5977.28 3373
5978.01 3263
5978.74 3484
5979.47 3571
5980.20 3620
5980.93 3580
5981.66 3849
5982.39 3803
5983.12 3842
5983.85 3993
5984.57 4143
5985.30 3898
5986.03 3873
5986.76 3903
5987.49 4085
5988.22 4003
5988.96 3755
5989.69 3949
5990.42 3989
5991.15 3877
5991.88 4029
5992.61 4022
5993.34 4071
5994.07 4250
5994.80 4188
5995.53 4361
5996.26 4367
5996.99 4458
5997.72 4493
5998.45 4691
5999.18 4744
5999.91 4686
6000.64 4729
6001.37 4830
6002.11 4575
6002.84 4535
6003.57 4535
6004.30 4326
6005.03 4310
6005.76 4144
6006.49 4221
6007.22 4229
6007.95 4509
6008.69 4749
6009.42 5168
6010.15 5857
6010.88 6658
6011.61 7776
6012.34 9133
6013.07 10616
6013.81 11733
6014.54 12575
6015.27 13513
6016.00 13561
6016.73 12942
6017.46 11745
6018.20 10438
6018.93 9450
6019.66 7933
6020.39 6854
6021.12 6173
6021.86 5298
6022.59 4635
6023.32 4091
6024.05 3888
6024.79 3714
6025.52 3531
6026.25 3526
6026.98 3340
6027.72 3383
6028.45 3311
6029.18 3195
6029.91 3185
6030.65 3081
6031.38 2926
6032.11 3000
6032.84 3072
6033.58 2951
6034.31 2874
6035.04 2805
6035.78 2765
6036.51 2914
6037.24 2980
6037.98 2954
6038.71 3189
6039.44 3084
6040.18 3034
6040.91 2988
6041.64 3185
6042.38 3308
6043.11 3191
6043.84 3288
6044.58 3325
6045.31 3443
6046.04 3470
6046.78 3425
6047.51 3439
6048.24 3620
6048.98 3628
6049.71 3657
6050.45 3872
6051.18 4006
6051.91 4160
6052.65 4429
6053.38 4525
6054.12 4538
6054.85 4500
6055.58 4511
6056.32 4277
6057.05 4123
6057.79 3988
6058.52 3895
6059.26 3735
6059.99 3555
6060.72 3524
6061.46 3490
6062.19 3685
6062.93 3612
6063.66 3427
6064.40 3547
6065.13 3529
6065.87 3558
6066.60 3460
6067.34 3281
6068.07 3213
6068.81 3257
6069.54 3150
6070.28 3217
6071.01 3152
6071.75 3312
6072.48 3174
6073.22 3288
6073.95 3413
6074.69 3415
6075.42 3482
6076.16 3541
6076.89 3711
6077.63 3763
6078.37 3804
6079.10 3669
6079.84 3531
6080.57 3612
6081.31 3416
6082.04 3257
6082.78 3135
6083.52 3080
6084.25 2958
6084.99 2784
6085.72 2737
6086.46 2829
6087.20 2777
6087.93 2755
6088.67 2652
6089.40 2580
6090.14 2586
6090.88 2579
6091.61 2583
6092.35 2618
6093.09 2450
6093.82 2475
6094.56 2431
6095.30 2432
6096.03 2416
6096.77 2356
6097.51 2358
6098.24 2332
6098.98 2401
6099.72 2404
6100.45 2268
6101.19 2379
6101.93 2344
6102.66 2415
6103.40 2465
6104.14 2394
6104.88 2287
6105.61 2357
6106.35 2326
6107.09 2305
6107.83 2188
6108.56 2279
6109.30 2273
6110.04 2255
6110.78 2211
6111.51 2212
6112.25 2293
6112.99 2305
6113.73 2348
6114.46 2377
6115.20 2390
6115.94 2414
6116.68 2305
6117.41 2326
6118.15 2250
6118.89 2221
6119.63 2260
6120.37 2317
6121.11 2239
6121.84 2268
6122.58 2383
6123.32 2256
6124.06 2285
6124.80 2367
6125.54 2252
6126.27 2360
6127.01 2375
6127.75 2414
6128.49 2488
6129.23 2480
6129.97 2403
6130.71 2494
6131.44 2464
6132.18 2442
6132.92 2483
6133.66 2500
6134.40 2427
6135.14 2480
6135.88 2329
6136.62 2591
6137.36 2697
6138.10 2600
6138.83 2631
6139.57 2572
6140.31 2468
6141.05 2501
6141.79 2724
6142.53 2541
6143.27 2492
6144.01 2556
6144.75 2522
6145.49 2531
6146.23 2523
6146.97 2499
6147.71 2563
6148.45 2592
6149.19 2636
6149.93 2627
6150.67 2763
6151.41 2819
6152.15 2732
6152.89 2871
6153.63 2890
6154.37 2902
6155.11 3008
6155.85 2900
6156.59 2816
6157.33 2896
6158.07 2931
6158.81 3053
6159.55 2919
6160.29 2871
6161.03 3058
6161.77 3087
6162.51 3249
6163.25 3351
6163.99 3514
6164.74 3421
6165.48 3737
6166.22 4016
6166.96 4033
6167.70 4211
6168.44 4328
6169.18 4442
6169.92 4358
6170.66 4417
6171.40 4291
6172.15 4242
6172.89 4094
6173.63 3886
6174.37 3946
6175.11 3806
6175.85 3724
6176.59 3771
6177.34 3768
6178.08 3771
6178.82 3799
6179.56 3724
6180.30 3773
6181.04 3832
6181.79 3832
6182.53 3825
6183.27 3872
6184.01 3937
6184.75 4181
6185.50 4352
6186.24 4258
6186.98 4193
6187.72 4179
6188.46 4212
6189.21 4227
6189.95 4405
6190.69 4541
6191.43 4687
6192.18 4799
6192.92 4976
6193.66 5082
6194.40 5088
6195.15 5194
6195.89 5353
6196.63 5439
6197.37 5330
6198.12 5383
6198.86 5150
6199.60 5056
6200.35 5004
6201.09 4996
6201.83 5271
6202.58 5198
6203.32 5450
6204.06 5813
6204.80 6555
6205.55 7636
6206.29 9361
6207.03 11282
6207.78 14043
6208.52 16760
6209.26 18899
6210.01 20849
6210.75 21687
6211.50 21576
6212.24 20644
6212.98 19694
6213.73 17589
6214.47 15182
6215.21 12695
6215.96 10654
6216.70 8620
6217.45 7180
6218.19 6294
6218.93 5476
6219.68 5023
6220.42 4588
6221.17 4468
6221.91 4085
6222.66 4007
6223.40 4004
6224.14 4062
6224.89 4054
6225.63 3993
6226.38 3798
6227.12 3894
6227.87 3790
6228.61 3644
6229.36 3442
6230.10 3386
6230.84 3202
6231.59 3014
6232.33 2987
6233.08 2944
6233.82 2906
6234.57 2835
6235.31 3002
6236.06 3016
6236.80 2990
6237.55 2995
6238.30 3168
6239.04 3082
6239.79 3134
6240.53 3177
6241.28 3135
6242.02 3157
6242.77 3223
6243.51 3221
6244.26 3343
6245.00 3399
6245.75 3478
6246.50 3759
6247.24 3942
6247.99 4092
6248.73 4455
6249.48 4569
6250.22 4728
6250.97 4562
6251.72 4448
6252.46 4245
6253.21 4121
6253.95 3901
6254.70 3688
6255.45 3600
6256.19 3570
6256.94 3503
6257.69 3503
6258.43 3521
6259.18 3444
6259.93 3277
6260.67 3405
6261.42 3438
6262.17 3400
6262.91 3466
6263.66 3287
6264.41 3402
6265.15 3361
6265.90 3329
6266.65 3491
6267.39 3616
6268.14 3569
6268.89 3833
6269.63 3951
6270.38 4258
6271.13 4654
6271.88 4774
6272.62 4869
6273.37 4906
6274.12 4992
6274.86 5050
6275.61 4869
6276.36 4726
6277.11 4698
6277.85 4396
6278.60 4354
6279.35 4114
6280.10 3889
6280.85 3723
6281.59 3577
6282.34 3497
6283.09 3287
6283.84 3161
6284.59 3131
6285.33 3274
6286.08 3134
6286.83 2961
6287.58 2976
6288.33 3066
6289.07 2992
6289.82 2972
6290.57 3034
6291.32 2918
6292.07 2687
6292.82 2537
6293.56 2539
6294.31 2488
6295.06 2557
6295.81 2496
6296.56 2468
6297.31 2344
6298.06 2565
6298.81 2577
6299.55 2440
6300.30 2468
6301.05 2480
6301.80 2507
6302.55 2475
6303.30 2595
6304.05 2510
6304.80 2585
6305.55 2580
6306.30 2468
6307.05 2536
6307.79 2519
6308.54 2459
6309.29 2423
6310.04 2528
6310.79 2525
6311.54 2517
6312.29 2584
6313.04 2524
6313.79 2525
6314.54 2351
6315.29 2461
6316.04 2434
6316.79 2376
6317.54 2448
6318.29 2342
6319.04 2394
6319.79 2421
6320.54 2358
6321.29 2385
6322.04 2425
6322.79 2273
6323.54 2286
6324.29 2324
6325.04 2316
6325.79 2215
6326.54 2426
6327.29 2470
6328.04 2480
6328.79 2346
6329.55 2446
6330.30 2532
6331.05 2674
6331.80 2798
6332.55 2672
6333.30 2679
6334.05 2684
6334.80 2642
6335.55 2670
6336.30 2660
6337.05 2545
6337.81 2529
6338.56 2508
6339.31 2417
6340.06 2427
6340.81 2545
6341.56 2507
6342.31 2473
6343.06 2457
6343.82 2385
6344.57 2335
6345.32 2377
6346.07 2335
6346.82 2352
6347.57 2305
6348.33 2352
6349.08 2262
6349.83 2104
6350.58 2163
6351.33 2297
6352.09 2309
6352.84 2351
6353.59 2358
6354.34 2342
6355.09 2429
6355.85 2404
6356.60 2406
6357.35 2388
6358.10 2279
6358.86 2183
6359.61 2130
6360.36 2115
6361.11 2201
6361.87 2063
6362.62 2054
6363.37 2081
6364.12 1940
6364.88 1996
6365.63 2134
6366.38 2025
6367.13 2020
6367.89 2030
6368.64 2058
6369.39 2073
6370.15 2042
6370.90 1940
6371.65 1927
6372.41 1964
6373.16 1922
6373.91 1919
6374.67 2000
6375.42 1930
6376.17 1886
6376.93 1938
6377.68 1895
6378.43 1954
6379.19 1986
6379.94 1985
6380.69 2000
6381.45 2014
6382.20 2013
6382.96 1994
6383.71 1930
6384.46 1948
6385.22 1860
6385.97 1898
6386.73 1916
6387.48 1947
6388.23 1950
6388.99 1798
6389.74 1919
6390.50 1849
6391.25 1892
6392.00 1884
6392.76 1907
6393.51 1898
6394.27 1937
6395.02 1861
6395.78 1840
6396.53 1901
6397.29 1838
6398.04 1826
6398.80 1797
6399.55 1776
6400.31 1833
6401.06 1769
6401.82 1750
6402.57 1762
6403.33 1759
6404.08 1838
6404.84 1678
6405.59 1782
6406.35 1706
6407.10 1857
6407.86 1846
6408.61 1820
6409.37 1870
6410.12 1926
6410.88 1927
6411.63 1885
6412.39 1915
6413.14 1812
6413.90 1794
6414.66 1802
6415.41 1857
6416.17 1736
6416.92 1784
6417.68 1759
6418.44 1777
6419.19 1821
6419.95 1821
6420.70 1704
6421.46 1703
6422.22 1692
6422.97 1819
6423.73 1699
6424.48 1681
6425.24 1779
6426.00 1729
6426.75 1710
6427.51 1717
6428.27 1604
6429.02 1767
6429.78 1759
6430.54 1699
6431.29 1757
6432.05 1607
6432.81 1656
6433.56 1690
6434.32 1779
6435.08 1766
6435.83 1747
6436.59 1830
6437.35 1782
6438.10 1823
6438.86 1824
6439.62 1828
6440.38 1902
6441.13 1847
6441.89 1855
6442.65 1815
6443.41 1868
6444.16 1838
6444.92 1850
6445.68 1819
6446.44 1780
6447.19 1826
6447.95 1932
6448.71 1779
6449.47 1800
6450.22 1857
6450.98 1916
6451.74 1871
6452.50 1866
6453.26 1788
6454.01 1904
6454.77 1852
6455.53 1948
6456.29 1869
6457.05 1958
6457.80 1943
6458.56 1869
6459.32 1935
6460.08 1914
6460.84 1928
6461.60 2017
6462.35 2056
6463.11 1996
6463.87 2084
6464.63 2006
6465.39 2014
6466.15 1950
6466.91 2026
6467.67 2038
6468.42 2074
6469.18 2168
6469.94 2192
6470.70 2179
6471.46 2329
6472.22 2261
6472.98 2266
6473.74 2299
6474.50 2364
6475.26 2347
6476.02 2378
6476.77 2365
6477.53 2451
6478.29 2393
6479.05 2427
6479.81 2479
6480.57 2478
6481.33 2599
6482.09 2610
6482.85 2541
6483.61 2514
6484.37 2644
6485.13 2646
6485.89 2596
6486.65 2636
6487.41 2811
6488.17 2845
6488.93 2853
6489.69 2810
6490.45 2780
6491.21 3032
6491.97 3145
6492.73 3201
6493.49 3368
6494.25 3419
6495.01 3412
6495.77 3610
6496.53 3614
6497.29 3622
6498.05 3501
6498.82 3602
6499.58 3613
6500.34 3583
6501.10 3479
6501.86 3515
6502.62 3560
6503.38 3637
6504.14 3722
6504.90 3727
6505.66 3698
6506.42 3786
6507.19 4161
6507.95 4490
6508.71 4580
6509.47 4525
6510.23 4617
6510.99 4784
6511.75 4862
6512.51 4748
6513.28 4800
6514.04 4473
6514.80 4399
6515.56 4414
6516.32 4448
6517.08 4466
6517.85 4401
6518.61 4489
6519.37 4698
6520.13 4714
6520.89 4759
6521.66 4783
6522.42 5074
6523.18 5135
6523.94 5281
6524.70 5464
6525.47 5623
6526.23 5807
6526.99 6041
6527.75 6321
6528.52 6601
6529.28 6726
6530.04 6768
6530.80 7005
6531.57 7091
6532.33 7172
6533.09 7747
6533.85 8958
6534.62 10717
6535.38 12764
6536.14 15299
6536.90 17439
6537.67 18476
6538.43 18928
6539.19 18338
6539.96 17360
6540.72 16191
6541.48 14171
6542.25 11718
6543.01 9717
6543.77 8126
6544.54 6905
6545.30 5872
6546.06 5135
6546.83 4698
6547.59 4287
6548.35 4168
6549.12 3936
6549.88 3703
6550.64 3685
6551.41 3686
6552.17 3706
6552.94 3617
6553.70 3597
6554.46 3540
6555.23 3430
6555.99 3327
6556.75 3295
6557.52 3270
6558.28 3203
6559.05 3125
6559.81 3289
6560.58 3377
6561.34 3349
6562.10 3325
6562.87 3476
6563.63 3603
6564.40 3660
6565.16 3639
6565.93 3667
6566.69 3859
6567.46 3795
6568.22 3943
6568.99 3964
6569.75 3939
6570.52 3817
6571.28 3870
6572.04 3891
6572.81 4127
6573.57 4298
6574.34 4382
6575.11 4594
6575.87 4611
6576.64 4664
6577.40 4636
6578.17 4725
6578.93 4826
6579.70 4941
6580.46 4725
6581.23 4661
6581.99 4676
6582.76 4711
6583.52 4543
6584.29 4592
6585.06 4594
6585.82 4408
6586.59 4368
6587.35 4381
6588.12 4143
6588.88 4255
6589.65 4347
6590.42 4324
6591.18 4467
6591.95 4742
6592.71 5057
6593.48 5384
6594.25 5623
6595.01 5781
6595.78 6315
6596.55 6562
6597.31 6735
6598.08 6812
6598.85 6978
6599.61 6789
6600.38 6605
6601.15 6438
6601.91 5825
6602.68 5523
6603.45 5099
6604.21 4838
6604.98 4519
6605.75 4329
6606.51 3975
6607.28 3698
6608.05 3645
6608.81 3588
6609.58 3524
6610.35 3496
6611.12 3371
6611.88 3284
6612.65 3262
6613.42 3200
6614.18 3155
6614.95 3077
6615.72 3036
6616.49 2952
6617.25 2951
6618.02 2866
6618.79 2830
6619.56 2846
6620.33 2828
6621.09 2805
6621.86 2795
6622.63 2711
6623.40 2712
6624.16 2852
6624.93 2804
6625.70 2820
6626.47 2845
6627.24 2764
6628.01 2737
6628.77 2791
6629.54 2692
6630.31 2679
6631.08 2709
6631.85 2879
6632.62 2936
6633.38 3017
6634.15 3164
6634.92 3347
6635.69 3356
6636.46 3324
6637.23 3462
6638.00 3445
6638.76 3334
6639.53 3142
6640.30 3008
6641.07 2932
6641.84 2890
6642.61 2751
6643.38 2772
6644.15 2715
6644.92 2650
6645.69 2650
6646.45 2625
6647.22 2622
6647.99 2531
6648.76 2579
6649.53 2623
6650.30 2691
6651.07 2695
6651.84 2639
6652.61 2723
6653.38 2655
6654.15 2644
6654.92 2656
6655.69 2687
6656.46 2816
6657.23 2732
6658.00 2850
6658.77 2871
6659.54 2888
6660.31 2797
6661.08 2679
6661.85 2735
6662.62 2716
6663.39 2743
6664.16 2579
6664.93 2543
6665.70 2612
6666.47 2528
6667.24 2477
6668.01 2533
6668.78 2519
6669.55 2518
6670.32 2445
6671.09 2409
6671.87 2452
6672.64 2414
6673.41 2412
6674.18 2450
6674.95 2547
6675.72 2536
6676.49 2541
6677.26 2557
6678.03 2596
6678.80 2500
6679.58 2511
6680.35 2427
6681.12 2533
6681.89 2519
6682.66 2539
6683.43 2741
6684.20 2903
6684.97 2874
6685.75 2979
6686.52 3161
6687.29 3082
6688.06 3030
6688.83 2846
6689.60 2829
6690.38 2641
6691.15 2631
6691.92 2492
6692.69 2429
6693.46 2394
6694.24 2212
6695.01 2158
6695.78 2167
6696.55 2265
6697.32 2271
6698.10 2220
6698.87 2198
6699.64 2277
6700.41 2265
6701.19 2205
6701.96 2241
6702.73 2205
6703.50 2196
6704.28 2184
6705.05 2163
6705.82 2147
6706.59 2188
6707.37 2059
6708.14 2104
6708.91 2224
6709.69 2168
6710.46 2189
6711.23 2177
6712.00 2107
6712.78 2068
6713.55 2122
6714.32 2067
6715.10 2035
6715.87 2074
6716.64 2117
6717.42 2114
6718.19 2159
6718.96 2143
6719.74 2021
6720.51 2093
6721.28 1946
6722.06 1908
6722.83 1997
6723.61 1983
6724.38 2021
6725.15 1990
6725.93 2049
6726.70 2104
6727.48 1966
6728.25 1959
6729.02 2029
6729.80 2057
6730.57 2103
6731.35 1992
6732.12 2031
6732.89 2072
6733.67 2043
6734.44 2005
6735.22 2035
6735.99 1985
6736.77 2047
6737.54 2045
6738.31 2073
6739.09 2083
6739.86 1959
6740.64 1941
6741.41 2010
6742.19 2064
6742.96 2100
6743.74 2029
6744.51 2082
6745.29 2206
6746.06 2029
6746.84 2129
6747.61 2195
6748.39 2362
6749.16 2250
6749.94 2186
6750.71 2297
6751.49 2465
6752.26 2644
6753.04 2648
6753.82 2641
6754.59 2734
6755.37 2723
6756.14 2743
6756.92 2414
6757.69 2303
6758.47 2240
6759.25 2082
6760.02 2081
6760.80 2027
6761.57 2013
6762.35 2047
6763.12 2113
6763.90 2165
6764.68 1993
6765.45 2035
6766.23 1986
6767.01 1999
6767.78 2054
6768.56 2062
6769.33 2210
6770.11 2049
6770.89 1935
6771.66 2056
6772.44 1964
6773.22 1897
6773.99 1909
6774.77 1901
6775.55 1988
6776.32 1912
6777.10 1930
6777.88 1886
6778.65 1948
6779.43 1986
6780.21 2073
6780.98 1998
6781.76 2012
6782.54 1946
6783.32 2009
6784.09 2041
6784.87 2064
6785.65 1992
6786.43 1998
6787.20 1803
6787.98 1797
6788.76 1873
6789.53 1885
6790.31 1843
6791.09 1681
6791.87 1619
6792.65 1751
6793.42 1788
6794.20 1744
6794.98 1802
6795.76 1665
6796.53 1744
6797.31 1726
6798.09 1668
6798.87 1689
6799.65 1774
6800.42 1713
6801.20 1688
6801.98 1726
6802.76 1746
6803.54 1681
6804.32 1702
6805.09 1784
6805.87 1796
6806.65 1789
6807.43 1829
6808.21 1872
6808.99 1782
6809.77 1731
6810.54 1757
6811.32 1678
6812.10 1710
6812.88 1669
6813.66 1791
6814.44 1767
6815.22 1744
6816.00 1750
6816.78 1759
6817.56 1651
6818.33 1644
6819.11 1640
6819.89 1671
6820.67 1727
6821.45 1746
6822.23 1808
6823.01 1789
6823.79 1785
6824.57 1775
6825.35 1764
6826.13 1671
6826.91 1829
6827.69 1849
6828.47 1868
6829.25 1870
6830.03 1780
6830.81 1756
6831.59 1782
6832.37 1875
6833.15 1820
6833.93 1711
6834.71 1803
6835.49 1988
6836.27 1844
6837.05 1818
6837.83 1772
6838.61 1764
6839.39 1730
6840.17 1718
6840.95 1754
6841.73 1727
6842.51 1706
6843.29 1851
6844.07 1815
6844.85 1803
6845.63 1875
6846.41 1926
6847.19 2014
6847.98 2090
6848.76 2436
6849.54 2725
6850.32 3244
6851.10 3565
6851.88 4000
6852.66 4367
6853.44 4205
6854.22 4034
6855.01 3932
6855.79 3457
6856.57 3136
6857.35 2811
6858.13 2426
6858.91 2309
6859.69 2177
6860.48 2176
6861.26 2015
6862.04 1915
6862.82 1961
6863.60 2097
6864.38 1930
6865.17 1994
6865.95 1938
6866.73 2027
6867.51 2018
6868.29 2045
6869.08 2098
6869.86 2065
6870.64 1968
6871.42 1946
6872.20 1985
6872.99 1905
6873.77 1987
6874.55 1972
6875.33 1997
6876.12 2025
6876.90 2078
6877.68 2133
6878.46 2116
6879.25 2085
6880.03 2188
6880.81 2292
6881.59 2290
6882.38 2428
6883.16 2341
6883.94 2325
6884.73 2538
6885.51 2616
6886.29 2887
6887.08 3265
6887.86 3637
6888.64 3856
6889.42 3823
6890.21 3985
6890.99 3889
6891.77 3533
6892.56 3197
6893.34 2963
6894.12 2724
6894.91 2541
6895.69 2561
6896.48 2478
6897.26 2315
6898.04 2468
6898.83 2599
6899.61 2437
6900.39 2538
6901.18 2653
6901.96 2690
6902.75 2503
6903.53 2574
6904.31 2496
6905.10 2571
6905.88 2480
6906.67 2509
6907.45 2528
6908.24 2490
6909.02 2502
6909.80 2503
6910.59 2407
6911.37 2425
6912.16 2282
6912.94 2370
6913.73 2483
6914.51 2578
6915.30 2461
6916.08 2414
6916.87 2478
6917.65 2484
6918.44 2429
6919.22 2461
6920.01 2464
6920.79 2490
6921.58 2346
6922.36 2468
6923.15 2338
6923.93 2379
6924.72 2254
6925.50 2197
6926.29 2296
6927.07 2308
6927.86 2324
6928.64 2331
6929.43 2312
6930.21 2183
6931.00 2174
6931.78 2351
6932.57 2385
6933.36 2366
6934.14 2378
6934.93 2363
6935.71 2467
6936.50 2416
6937.29 2455
6938.07 2375
6938.86 2473
6939.64 2511
6940.43 2592
6941.22 2605
6942.00 2717
6942.79 2874
6943.57 2758
6944.36 2900
6945.15 2798
6945.93 2945
6946.72 2920
6947.51 2924
6948.29 2941
6949.08 2846
6949.87 2809
6950.65 2804
6951.44 2849
6952.23 2887
6953.01 2922
6953.80 2920
6954.59 3042
6955.37 2984
6956.16 2931
6956.95 3108
6957.74 3178
6958.52 3237
6959.31 3279
6960.10 3243
6960.88 3268
6961.67 3135
6962.46 3135
6963.25 3223
6964.03 3185
6964.82 3084
6965.61 3166
6966.40 3237
6967.18 3345
6967.97 3387
6968.76 3395
6969.55 3452
6970.34 3456
6971.12 3521
6971.91 3597
6972.70 3779
6973.49 3745
6974.28 3729
6975.06 3676
6975.85 3680
6976.64 3755
6977.43 3729
6978.22 3590
6979.00 3687
6979.79 3827
6980.58 4183
6981.37 4489
6982.16 4915
6982.95 5563
6983.74 6288
6984.52 7312
6985.31 8174
6986.10 9234
6986.89 9955
6987.68 10412
6988.47 10263
6989.26 9841
6990.05 9134
6990.83 8191
6991.62 7255
6992.41 6538
6993.20 5571
6993.99 4912
6994.78 4867
6995.57 4890
6996.36 4974
6997.15 5390
6997.94 6286
6998.73 7267
6999.52 8454
7000.31 9271
7001.10 9965
7001.88 10227
7002.67 10227
7003.46 9532
7004.25 8643
7005.04 7613
7005.83 6533
7006.62 5865
7007.41 4965
7008.20 4280
7008.99 3938
7009.78 3700
7010.57 3524
7011.36 3473
7012.15 3378
7012.94 3428
7013.73 3417
7014.52 3310
7015.31 3389
7016.11 3442
7016.90 3285
7017.69 3107
7018.48 3114
7019.27 2941
7020.06 2909
7020.85 2834
7021.64 2758
7022.43 2723
7023.22 2676
7024.01 2780
7024.80 2961
7025.59 3063
7026.38 3004
7027.18 3017
7027.97 2883
7028.76 2974
7029.55 2981
7030.34 2943
7031.13 2913
7031.92 2859
7032.71 2737
7033.51 2724
7034.30 2689
7035.09 2711
7035.88 2764
7036.67 2826
7037.46 2765
7038.25 2823
7039.05 2746
7039.84 2855
7040.63 2897
7041.42 2908
7042.21 2846
7043.01 2845
7043.80 2963
7044.59 2878
7045.38 2824
7046.17 2986
7046.97 2926
7047.76 3084
7048.55 3236
7049.34 3424
7050.14 3432
7050.93 3554
7051.72 3581
7052.51 3569
7053.30 3451
7054.10 3192
7054.89 3082
7055.68 2916
7056.48 2852
7057.27 2761
7058.06 2664
7058.85 2670
7059.65 2763
7060.44 2790
7061.23 2846
7062.03 2906
7062.82 2935
7063.61 3118
7064.40 3106
7065.20 3027
7065.99 3108
7066.78 2980
7067.58 2804
7068.37 2755
7069.16 2676
7069.96 2635
7070.75 2620
7071.54 2501
7072.34 2485
7073.13 2477
7073.93 2349
7074.72 2324
7075.51 2331
7076.31 2405
7077.10 2433
7077.89 2262
7078.69 2165
7079.48 2293
7080.28 2301
7081.07 2269
7081.86 2229
7082.66 2277
7083.45 2346
7084.25 2218
7085.04 2256
7085.84 2320
7086.63 2414
7087.42 2486
7088.22 2514
7089.01 2562
7089.81 2731
7090.60 2698
7091.40 2553
7092.19 2492
7092.99 2404
7093.78 2194
7094.58 2045
7095.37 2002
7096.17 1907
7096.96 1907
7097.76 1885
7098.55 1986
7099.35 1862
7100.14 1840
7100.94 1738
7101.73 1744
7102.53 1798
7103.32 1767
7104.12 1834
7104.91 1747
7105.71 1816
7106.50 1715
7107.30 1630
7108.10 1674
7108.89 1797
7109.69 1682
7110.48 1647
7111.28 1587
7112.07 1646
7112.87 1757
7113.67 1796
7114.46 1707
7115.26 1672
7116.05 1745
7116.85 1715
7117.65 1736
7118.44 1654
7119.24 1666
7120.03 1697
7120.83 1679
7121.63 1683
7122.42 1709
7123.22 1669
7124.02 1610
7124.81 1668
7125.61 1601
7126.41 1633
7127.20 1742
7128.00 1697
7128.80 1635
7129.59 1674
7130.39 1703
7131.19 1674
7131.98 1715
7132.78 1734
7133.58 1659
7134.37 1580
7135.17 1691
7135.97 1541
7136.77 1528
7137.56 1539
7138.36 1627
7139.16 1527
7139.96 1543
7140.75 1490
7141.55 1492
7142.35 1588
7143.15 1542
7143.94 1547
7144.74 1632
7145.54 1628
7146.34 1669
7147.13 1599
7147.93 1528
7148.73 1555
7149.53 1614
7150.33 1642
7151.12 1645
7151.92 1617
7152.72 1534
7153.52 1584
7154.32 1634
7155.11 1539
7155.91 1593
7156.71 1562
7157.51 1538
7158.31 1652
7159.11 1667
7159.90 1531
7160.70 1586
7161.50 1518
7162.30 1559
7163.10 1517
7163.90 1511
7164.70 1527
7165.49 1482
7166.29 1521
7167.09 1474
7167.89 1420
7168.69 1416
7169.49 1423
7170.29 1403
7171.09 1399
7171.89 1459
7172.69 1472
7173.49 1573
7174.28 1476
7175.08 1404
7175.88 1372
7176.68 1330
7177.48 1426
7178.28 1459
7179.08 1435
7179.88 1487
7180.68 1511
7181.48 1575
7182.28 1627
7183.08 1593
7183.88 1715
7184.68 1691
7185.48 1713
7186.28 1715
7187.08 1613
7187.88 1627
7188.68 1545
7189.48 1515
7190.28 1482
7191.08 1449
7191.88 1278
7192.68 1235
7193.48 1268
7194.28 1287
7195.08 1300
7195.88 1312
7196.68 1375
7197.48 1297
7198.28 1334
7199.08 1315
7199.89 1354
7200.69 1350
7201.49 1358
7202.29 1360
7203.09 1300
7203.89 1368
7204.69 1391
7205.49 1286
7206.29 1305
7207.09 1318
7207.89 1335
7208.70 1366
7209.50 1354
7210.30 1354
7211.10 1341
7211.90 1414
7212.70 1300
7213.50 1252
7214.31 1326
7215.11 1302
7215.91 1387
7216.71 1369
7217.51 1367
7218.31 1387
7219.12 1369
7219.92 1407
7220.72 1395
7221.52 1489
7222.32 1407
7223.13 1364
7223.93 1326
7224.73 1326
7225.53 1270
7226.33 1413
7227.14 1483
7227.94 1345
7228.74 1417
7229.54 1412
7230.35 1396
7231.15 1334
7231.95 1369
7232.75 1388
7233.56 1300
7234.36 1407
7235.16 1405
7235.96 1410
7236.77 1444
7237.57 1484
7238.37 1478
7239.17 1488
7239.98 1544
7240.78 1548
7241.58 1534
7242.39 1527
7243.19 1516
7243.99 1551
7244.80 1509
7245.60 1528
7246.40 1613
7247.21 1456
7248.01 1476
7248.81 1538
7249.62 1588
7250.42 1539
7251.22 1512
7252.03 1510
7252.83 1663
7253.63 1573
7254.44 1561
7255.24 1497
7256.05 1524
7256.85 1578
7257.65 1638
7258.46 1535
7259.26 1588
7260.07 1593
7260.87 1530
7261.67 1628
7262.48 1717
7263.28 1586
7264.09 1639
7264.89 1743
7265.70 1713
7266.50 1741
7267.30 1781
7268.11 1878
7268.91 1806
7269.72 1789
7270.52 1762
7271.33 1878
7272.13 1887
7272.94 1972
7273.74 1881
7274.55 1907
7275.35 1839
7276.16 1842
7276.96 1989
7277.77 1882
7278.57 1924
7279.38 1945
7280.18 2028
7280.99 2214
7281.79 2325
7282.60 2597
7283.40 3004
7284.21 3250
7285.01 3582
7285.82 3894
7286.63 3924
7287.43 3881
7288.24 3776
7289.04 3466
7289.85 3239
7290.65 2880
7291.46 2647
7292.27 2466
7293.07 2373
7293.88 2222
7294.68 2220
7295.49 2269
7296.30 2210
7297.10 2175
7297.91 2203
7298.71 2231
7299.52 2326
7300.33 2314
7301.13 2282
7301.94 2271
7302.75 2376
7303.55 2437
7304.36 2521
7305.16 2511
7305.97 2714
7306.78 2596
7307.58 2619
7308.39 2741
7309.20 2989
7310.01 3162
7310.81 3229
7311.62 3515
7312.43 3541
7313.23 3616
7314.04 3557
7314.85 3396
7315.65 3280
7316.46 3281
7317.27 3295
7318.08 3396
7318.88 3704
7319.69 3854
7320.50 4271
7321.31 4509
7322.11 4815
7322.92 4962
7323.73 5031
7324.54 4805
7325.34 4441
7326.15 3905
7326.96 3556
7327.77 3228
7328.57 3003
7329.38 2706
7330.19 2527
7331.00 2489
7331.81 2491
7332.61 2257
7333.42 2173
7334.23 2253
7335.04 2164
7335.85 2187
7336.66 2258
7337.46 2296
7338.27 2307
7339.08 2316
7339.89 2259
7340.70 2255
7341.51 2281
7342.31 2303
7343.12 2232
7343.93 2349
7344.74 2393
7345.55 2349
7346.36 2465
7347.17 2558
7347.98 2561
7348.79 2616
7349.59 2709
7350.40 2706
7351.21 2617
7352.02 2536
7352.83 2521
7353.64 2438
7354.45 2452
7355.26 2325
7356.07 2316
7356.88 2307
7357.69 2309
7358.50 2358
7359.31 2260
7360.12 2209
7360.93 2346
7361.74 2397
7362.54 2437
7363.35 2476
7364.16 2408
7364.97 2497
7365.78 2515
7366.59 2516
7367.40 2562
7368.21 2585
7369.02 2548
7369.83 2480
7370.64 2502
7371.45 2576
7372.27 2505
7373.08 2481
7373.89 2619
7374.70 2613
7375.51 2657
7376.32 2671
7377.13 2781
7377.94 2953
7378.75 3094
7379.56 3281
7380.37 3536
7381.18 3814
7381.99 4066
7382.80 4168
7383.61 4261
7384.42 4141
7385.24 4043
7386.05 3809
7386.86 3637
7387.67 3248
7388.48 3091
7389.29 2909
7390.10 2738
7390.91 2604
7391.72 2562
7392.54 2439
7393.35 2380
7394.16 2315
7394.97 2365
7395.78 2319
7396.59 2455
7397.41 2486
7398.22 2475
7399.03 2702
7399.84 2701
7400.65 2968
7401.46 3235
7402.28 3318
7403.09 3285
7403.90 3336
7404.71 3206
7405.52 3119
7406.34 2982
7407.15 2933
7407.96 3054
7408.77 3041
7409.59 3038
7410.40 2908
7411.21 2820
7412.02 2740
7412.84 2520
7413.65 2503
7414.46 2339
7415.27 2241
7416.09 2089
7416.90 2020
7417.71 1943
7418.52 1870
7419.34 1834
7420.15 1867
7420.96 1910
7421.78 1815
7422.59 1838
7423.40 1835
7424.22 1838
7425.03 1789
7425.84 1804
7426.65 1784
7427.47 1784
7428.28 1823
7429.09 1840
7429.91 1863
7430.72 1844
7431.54 1720
7432.35 1777
7433.16 1797
7433.98 1737
7434.79 1726
7435.60 1716
7436.42 1733
7437.23 1749
7438.05 1795
7438.86 1772
7439.67 1805
7440.49 1714
7441.30 1814
7442.12 1874
7442.93 1900
7443.74 1900
7444.56 1865
7445.37 1945
7446.19 1838
7447.00 1866
7447.82 1877
7448.63 1841
7449.44 1881
7450.26 1755
7451.07 1710
7451.89 1567
7452.70 1596
7453.52 1667
7454.33 1662
7455.15 1571
7455.96 1641
7456.78 1542
7457.59 1496
7458.41 1596
7459.22 1613
7460.04 1672
7460.85 1649
7461.67 1549
7462.48 1590
7463.30 1630
7464.11 1561
7464.93 1730
7465.74 1662
7466.56 1593
7467.37 1759
7468.19 1672
7469.01 1717
7469.82 1685
7470.64 1704
7471.45 1685
7472.27 1656
7473.08 1652
7473.90 1796
7474.72 1613
7475.53 1591
7476.35 1534
7477.16 1470
7477.98 1529
7478.80 1498
7479.61 1511
7480.43 1396
7481.24 1357
7482.06 1342
7482.88 1404
7483.69 1392
7484.51 1464
7485.33 1371
7486.14 1368
7486.96 1370
7487.78 1375
7488.59 1303
7489.41 1272
7490.23 1348
7491.04 1314
7491.86 1280
7492.68 1312
7493.49 1347
7494.31 1343
7495.13 1329
7495.94 1206
7496.76 1231
7497.58 1234
7498.40 1260
7499.21 1360
7500.03 1269
7500.85 1217
7501.67 1278
7502.48 1224
7503.30 1210
7504.12 1260
7504.94 1241
7505.75 1218
7506.57 1219
7507.39 1212
7508.21 1193
7509.02 1232
7509.84 1181
7510.66 1184
7511.48 1168
7512.30 1198
7513.11 1228
7513.93 1199
7514.75 1169
7515.57 1276
7516.39 1268
7517.20 1192
7518.02 1255
7518.84 1226
7519.66 1151
7520.48 1130
7521.30 1148
7522.11 1113
7522.93 1138
7523.75 1103
7524.57 1156
7525.39 1074
7526.21 1100
7527.03 1068
7527.84 1146
7528.66 1234
7529.48 1201
7530.30 1198
7531.12 1295
7531.94 1258
7532.76 1262
7533.58 1211
7534.40 1213
7535.22 1146
7536.03 1034
7536.85 1210
7537.67 1242
7538.49 1183
7539.31 1231
7540.13 1231
7540.95 1182
7541.77 1168
7542.59 1224
7543.41 1175
7544.23 1128
7545.05 1135
7545.87 1166
7546.69 1190
7547.51 1163
7548.33 1152
7549.15 1102
7549.97 1145
7550.79 1169
7551.61 1109
7552.43 1103
7553.25 1031
7554.07 1054
7554.89 1132
7555.71 1130
7556.53 1213
7557.35 1159
7558.17 1171
7558.99 1127
7559.81 1141
7560.63 1154
7561.45 1282
7562.27 1184
7563.09 1081
7563.92 1151
7564.74 1192
7565.56 1139
7566.38 1134
7567.20 1089
7568.02 1062
7568.84 1124
7569.66 1147
7570.48 1170
7571.30 1151
7572.13 1140
7572.95 1148
7573.77 1180
7574.59 1136
7575.41 1093
7576.23 1084
7577.05 1122
7577.88 1108
7578.70 1095
7579.52 996
7580.34 1039
7581.16 1105
7581.98 1156
7582.81 1090
7583.63 1069
7584.45 1083
7585.27 1155
7586.09 1154
7586.92 1207
7587.74 1139
7588.56 1172
7589.38 1243
7590.20 1163
7591.03 1161
7591.85 1217
7592.67 1187
7593.49 1157
7594.32 1108
7595.14 1169
7595.96 1168
7596.78 1198
7597.61 1190
7598.43 1169
7599.25 1192
7600.07 1176
7600.90 1208
7601.72 1195
7602.54 1187
7603.36 1257
7604.19 1239
7605.01 1310
7605.83 1353
7606.66 1373
7607.48 1275
7608.30 1417
7609.13 1330
7609.95 1231
7610.77 1259
7611.60 1227
7612.42 1238
7613.24 1185
7614.07 1174
7614.89 1201
7615.71 1261
7616.54 1293
7617.36 1261
7618.18 1327
7619.01 1317
7619.83 1331
7620.66 1425
7621.48 1359
7622.30 1203
7623.13 1231
7623.95 1285
7624.78 1268
7625.60 1291
7626.42 1282
7627.25 1235
7628.07 1200
7628.90 1267
7629.72 1316
7630.55 1366
7631.37 1475
7632.19 1420
7633.02 1492
7633.84 1506
7634.67 1540
7635.49 1561
7636.32 1492
7637.14 1352
7637.97 1266
7638.79 1235
7639.62 1168
7640.44 1097
7641.27 1141
7642.09 1114
7642.92 1068
7643.74 1092
7644.57 1169
7645.39 1133
7646.22 1143
7647.04 1050
7647.87 1084
7648.69 1163
7649.52 1131
7650.34 1069
7651.17 1125
7651.99 1107
7652.82 1088
7653.65 1089
7654.47 1106
7655.30 1099
7656.12 1075
7656.95 1066
7657.77 1061
7658.60 1036
7659.43 984
7660.25 1014
7661.08 1037
7661.90 1054
7662.73 1046
7663.56 1068
7664.38 1128
7665.21 1111
7666.04 1109
7666.86 1092
7667.69 994
7668.51 1050
7669.34 1075
7670.17 1115
7670.99 1115
7671.82 1063
7672.65 994
7673.47 1083
7674.30 1092
7675.13 1024
7675.95 1022
7676.78 982
7677.61 1024
7678.44 1022
7679.26 1028
7680.09 1049
7680.92 1073
7681.74 1082
7682.57 1061
7683.40 1022
7684.23 1008
7685.05 1007
7685.88 1055
7686.71 998
7687.53 1053
7688.36 1056
7689.19 1139
7690.02 1116
7690.85 1064
7691.67 1057
7692.50 1089
7693.33 1106
7694.16 1064
7694.98 1028
7695.81 1070
7696.64 1095
7697.47 1136
7698.30 1070
7699.12 1115
7699.95 1173
7700.78 1145
7701.61 1095
7702.44 1081
7703.26 1028
7704.09 981
7704.92 1023
7705.75 1022
7706.58 1069
7707.41 1005
7708.24 1002
7709.06 1057
7709.89 1023
7710.72 1006
7711.55 1090
7712.38 1020
7713.21 988
7714.04 984
7714.87 1008
7715.69 1056
7716.52 1120
7717.35 1039
7718.18 1061
7719.01 1049
7719.84 1002
7720.67 974
7721.50 998
7722.33 1030
7723.16 1048
7723.99 962
7724.82 978
7725.65 964
7726.48 1004
7727.30 986
7728.13 974
7728.96 987
7729.79 999
7730.62 1018
7731.45 971
7732.28 1020
7733.11 1100
7733.94 1070
7734.77 1037
7735.60 1004
7736.43 1029
7737.26 971
7738.09 1008
7738.92 994
7739.75 980
7740.58 893
7741.41 1056
7742.25 1063
7743.08 1044
7743.91 1049
7744.74 1137
7745.57 1088
7746.40 1147
7747.23 1204
7748.06 1267
7748.89 1307
7749.72 1329
7750.55 1297
7751.38 1205
7752.21 1200
7753.04 1163
7753.88 1201
7754.71 1202
7755.54 1136
7756.37 1130
7757.20 1098
7758.03 1056
7758.86 1098
7759.69 1092
7760.53 1094
7761.36 1156
7762.19 1156
7763.02 1102
7763.85 1061
7764.68 1043
7765.51 1083
7766.35 1015
7767.18 1024
7768.01 1004
7768.84 1148
7769.67 1121
7770.51 1024
7771.34 1054
7772.17 1075
7773.00 1007
7773.83 953
7774.67 1021
7775.50 1020
7776.33 1005
7777.16 1069
7777.99 1003
7778.83 1091
7779.66 1044
7780.49 1051
7781.32 1113
7782.16 1107
7782.99 1105
7783.82 1157
7784.65 1125
7785.49 1078
7786.32 1051
7787.15 1070
7787.99 1090
7788.82 1074
7789.65 1018
7790.48 1060
7791.32 1004
7792.15 1016
7792.98 1130
7793.82 1163
7794.65 1120
7795.48 1057
7796.32 1098
7797.15 1080
7797.98 1166
7798.82 1127
7799.65 1110
7800.48 1145
7801.32 1158
7802.15 1230
7802.99 1176
7803.82 1168
7804.65 1187
7805.49 1164
7806.32 1160
7807.15 1083
7807.99 1103
7808.82 1150
7809.66 1185
7810.49 1191
7811.32 1228
7812.16 1192
7812.99 1317
7813.83 1366
7814.66 1495
7815.50 1548
7816.33 1579
7817.16 1589
7818.00 1630
7818.83 1712
7819.67 1719
7820.50 1572
7821.34 1451
7822.17 1400
7823.01 1334
7823.84 1313
7824.68 1233
7825.51 1338
7826.35 1324
7827.18 1332
7828.02 1328
7828.85 1265
7829.69 1273
7830.52 1317
7831.36 1280
7832.19 1310
7833.03 1206
7833.86 1237
7834.70 1298
7835.53 1317
7836.37 1321
7837.20 1358
7838.04 1306
7838.87 1285
7839.71 1279
7840.55 1204
7841.38 1248
7842.22 1352
7843.05 1374
7843.89 1288
7844.72 1324
7845.56 1275
7846.40 1289
7847.23 1301
7848.07 1263
7848.91 1166
7849.74 1148
7850.58 1192
7851.41 1164
7852.25 1137
7853.09 1189
7853.92 1116
7854.76 1187
7855.60 1148
7856.43 1121
7857.27 1163
7858.11 1208
7858.94 1287
7859.78 1128
7860.62 1210
7861.45 1214
7862.29 1227
7863.13 1261
7863.96 1205
7864.80 1263
7865.64 1205
7866.47 1209
7867.31 1162
7868.15 1119
7868.99 1104
7869.82 1161
7870.66 1134
7871.50 1182
7872.33 1184
7873.17 1184
7874.01 1215
7874.85 1272
7875.68 1259
7876.52 1285
7877.36 1273
7878.20 1390
7879.03 1411
7879.87 1353
7880.71 1338
7881.55 1375
7882.39 1302
7883.22 1273
7884.06 1221
7884.90 1228
7885.74 1235
7886.58 1220
7887.41 1195
7888.25 1212
7889.09 1251
7889.93 1216
7890.77 1224
7891.61 1340
7892.44 1191
7893.28 1290
7894.12 1343
7894.96 1297
7895.80 1242
7896.64 1234
7897.48 1243
7898.31 1280
7899.15 1223
7899.99 1238
7900.83 1364
7901.67 1313
7902.51 1297
7903.35 1296
7904.19 1238
7905.03 1177
7905.87 1239
7906.70 1239
7907.54 1257
7908.38 1165
7909.22 1117
7910.06 1176
7910.90 1225
7911.74 1243
7912.58 1242
7913.42 1274
7914.26 1273
7915.10 1229
7915.94 1321
7916.78 1447
7917.62 1612
7918.46 1726
7919.30 1787
7920.14 1736
7920.98 1717
7921.82 1736
7922.66 1630
7923.50 1605
7924.34 1474
7925.18 1509
7926.02 1400
7926.86 1278
7927.70 1264
7928.54 1207
7929.38 1139
7930.22 1167
7931.06 1121
7931.90 1118
7932.74 1143
7933.58 1153
7934.42 1090
7935.26 1144
7936.10 1089
7936.95 1064
7937.79 1064
7938.63 1080
7939.47 1083
7940.31 1078
7941.15 1103
7941.99 1135
7942.83 1196
7943.67 1228
7944.51 1261
7945.36 1273
7946.20 1287
7947.04 1318
7947.88 1301
7948.72 1403
7949.56 1313
7950.40 1194
7951.25 1232
7952.09 1258
7952.93 1117
7953.77 1134
7954.61 1201
7955.45 1155
7956.30 1277
7957.14 1229
7957.98 1149
7958.82 1172
7959.66 1140
7960.51 1182
7961.35 1174
7962.19 1199
7963.03 1088
7963.87 1052
7964.72 1104
7965.56 1076
7966.40 1081
7967.24 1079
7968.09 1214
7968.93 1286
7969.77 1198
7970.61 1159
7971.46 1209
7972.30 1168
7973.14 1114
7973.98 1178
7974.83 1127
7975.67 1127
7976.51 1129
7977.36 1090
7978.20 1111
7979.04 1091
7979.89 1064
7980.73 1146
7981.57 1167
7982.41 1093
7983.26 1076
7984.10 1105
7984.94 1179
7985.79 1078
7986.63 1097
7987.48 1068
7988.32 1053
7989.16 1099
7990.01 1053
7990.85 1018
7991.69 1023
7992.54 1027
7993.38 1027
7994.22 1036
7995.07 1001
7995.91 996
7996.76 1052
7997.60 983
7998.44 970
7999.29 944
8000.13 960
8000.98 978
8001.82 969
8002.67 1022
8003.51 1012
8004.35 931
8005.20 985
8006.04 947
8006.89 929
8007.73 914
8008.58 909
8009.42 881
8010.27 943
8011.11 961
8011.96 857
8012.80 862
8013.65 907
8014.49 890
8015.34 906
8016.18 919
8017.03 981
8017.87 942
8018.72 887
8019.56 914
8020.41 906
8021.25 878
8022.10 921
8022.94 905
8023.79 841
8024.63 970
8025.48 922
8026.32 938
8027.17 937
8028.01 921
8028.86 893
8029.71 914
8030.55 830
8031.40 870
8032.24 870
8033.09 912
8033.94 898
8034.78 920
8035.63 905
8036.47 889
8037.32 875
8038.17 875
8039.01 888
8039.86 902
8040.70 951
8041.55 916
8042.40 864
8043.24 899
8044.09 902
8044.94 870
8045.78 905
8046.63 859
8047.48 874
8048.32 927
8049.17 962
8050.02 923
8050.86 886
8051.71 879
8052.56 929
8053.40 930
8054.25 961
8055.10 926
8055.95 942
8056.79 902
8057.64 871
8058.49 886
8059.33 896
8060.18 902
8061.03 897
8061.88 935
8062.72 917
8063.57 845
8064.42 902
8065.27 978
8066.11 901
8066.96 859
8067.81 881
8068.66 930
8069.50 869
8070.35 897
8071.20 886
8072.05 848
8072.90 914
8073.74 903
8074.59 889
8075.44 854
8076.29 839
8077.14 820
8077.99 900
8078.83 897
8079.68 882
8080.53 876
8081.38 848
8082.23 895
8083.08 817
8083.92 885
8084.77 829
8085.62 797
8086.47 858
8087.32 857
8088.17 804
8089.02 903
8089.87 910
8090.71 875
8091.56 839
8092.41 877
8093.26 829
8094.11 840
8094.96 897
8095.81 846
8096.66 809
8097.51 789
8098.36 805
8099.21 836
8100.06 833
8100.91 882
8101.75 909
8102.60 902
8103.45 859
8104.30 872
8105.15 893
8106.00 910
8106.85 895
8107.70 875
8108.55 769
8109.40 807
8110.25 913
8111.10 861
8111.95 796
8112.80 828
8113.65 837
8114.50 816
8115.35 835
8116.20 868
8117.05 891
8117.90 868
8118.75 861
8119.60 931
8120.46 963
8121.31 903
8122.16 897
8123.01 868
8123.86 922
8124.71 924
8125.56 938
8126.41 896
8127.26 872
8128.11 845
8128.96 922
8129.81 889
8130.66 889
8131.52 861
8132.37 891
8133.22 876
8134.07 867
8134.92 908
8135.77 855
8136.62 907
8137.47 909
8138.33 895
8139.18 860
8140.03 842
8140.88 843
8141.73 947
8142.58 872
8143.44 937
8144.29 939
8145.14 976
8145.99 927
8146.84 919
8147.69 982
8148.55 1002
8149.40 961
8150.25 979
8151.10 964
8151.95 948
8152.81 847
8153.66 919
8154.51 1002
8155.36 1056
8156.22 1043
8157.07 1078
8157.92 1064
8158.77 1005
8159.63 1058
8160.48 951
8161.33 945
8162.18 952
8163.04 951
8163.89 897
8164.74 912
8165.60 938
8166.45 879
8167.30 892
8168.15 937
8169.01 1000
8169.86 903
8170.71 898
8171.57 962
8172.42 932
8173.27 882
8174.13 907
8174.98 860
8175.83 896
8176.69 882
8177.54 940
8178.39 912
8179.25 893
8180.10 876
8180.95 865
8181.81 898
8182.66 867
8183.52 833
8184.37 882
8185.22 859
8186.08 796
8186.93 931
8187.79 869
8188.64 825
8189.49 822
8190.35 860
8191.20 817
8192.06 824
8192.91 796
8193.76 796
8194.62 823
8195.47 780
8196.33 777
8197.18 873
8198.04 791
8198.89 780
8199.75 855
8200.60 849
8201.46 806
8202.31 794
8203.17 861
8204.02 866
8204.87 812
8205.73 814
8206.58 758
8207.44 827
8208.29 804
8209.15 775
8210.01 762
8210.86 776
8211.72 777
8212.57 793
8213.43 802
8214.28 855
8215.14 849
8215.99 861
8216.85 833
8217.70 833
8218.56 795
8219.42 842
8220.27 805
8221.13 796
8221.98 861
8222.84 847
8223.69 866
8224.55 831
8225.41 807
8226.26 881
8227.12 852
8227.97 828
8228.83 843
8229.69 850
8230.54 838
8231.40 867
8232.26 917
8233.11 842
8233.97 872
8234.82 794
8235.68 821
8236.54 838
8237.39 854
8238.25 768
8239.11 818
8239.96 841
8240.82 829
8241.68 846
8242.54 792
8243.39 772
8244.25 784
8245.11 785
8245.96 788
8246.82 771
8247.68 870
8248.53 873
8249.39 806
8250.25 789
8251.11 781
8251.96 756
8252.82 803
8253.68 855
8254.54 842
8255.39 795
8256.25 765
8257.11 843
8257.97 857
8258.82 827
8259.68 826
8260.54 789
8261.40 797
8262.26 828
8263.11 764
8263.97 770
8264.83 758
8265.69 736
8266.55 756
8267.40 820
8268.26 763
8269.12 803
8269.98 834
8270.84 782
8271.70 789
8272.55 784
8273.41 809
8274.27 778
8275.13 765
8275.99 752
8276.85 806
8277.71 792
8278.56 771
8279.42 801
8280.28 784
8281.14 794
8282.00 774
8282.86 779
8283.72 748
8284.58 736
8285.44 814
8286.29 839
8287.15 848
8288.01 847
8288.87 819
8289.73 860
8290.59 816
8291.45 817
8292.31 875
8293.17 898
8294.03 856
8294.89 831
8295.75 924
8296.61 878
8297.47 883
8298.33 924
8299.19 888
8300.05 826
8300.91 861
8301.77 859
8302.63 930
8303.49 821
8304.35 884
8305.21 935
8306.07 955
8306.93 938
8307.79 963
8308.65 913
8309.51 959
8310.37 942
8311.23 884
8312.09 811
8312.95 813
8313.81 821
8314.67 843
8315.53 905
8316.39 786
8317.25 807
8318.11 861
8318.98 929
8319.84 873
8320.70 887
8321.56 825
8322.42 826
8323.28 853
8324.14 831
8325.00 839
8325.86 854
8326.73 883
8327.59 851
8328.45 823
8329.31 862
8330.17 871
8331.03 810
8331.89 885
8332.76 882
8333.62 863
8334.48 903
8335.34 844
8336.20 846
8337.06 872
8337.93 890
8338.79 833
8339.65 875
8340.51 782
8341.37 790
8342.24 819
8343.10 875
8343.96 859
8344.82 850
8345.68 862
8346.55 935
8347.41 905
8348.27 874
8349.13 846
8350.00 836
8350.86 840
8351.72 839
8352.58 835
8353.45 913
8354.31 864
8355.17 804
8356.03 876
8356.90 857
8357.76 869
8358.62 812
8359.49 847
8360.35 928
8361.21 906
8362.08 862
8362.94 894
8363.80 902
8364.66 932
8365.53 908
8366.39 864
8367.25 881
8368.12 863
8368.98 894
8369.84 891
8370.71 928
8371.57 918
8372.44 874
8373.30 847
8374.16 874
8375.03 893
8375.89 882
8376.75 892
8377.62 915
8378.48 877
8379.35 861
8380.21 887
8381.07 878
8381.94 959
8382.80 902
8383.67 858
8384.53 900
8385.40 958
8386.26 933
8387.12 946
8387.99 897
8388.85 991
8389.72 935
8390.58 882
8391.45 969
8392.31 926
8393.18 968
8394.04 977
8394.91 932
8395.77 915
8396.64 954
8397.50 992
8398.37 1011
8399.23 1019
8400.10 990
8400.96 1015
8401.83 962
8402.69 995
8403.56 1065
8404.42 1027
8405.29 1087
8406.15 1054
8407.02 1059
8407.88 1039
8408.75 1022
8409.61 1087
8410.48 1065
8411.34 957
8412.21 991
8413.08 1061
8413.94 1085
8414.81 1067
8415.67 1031
8416.54 1041
8417.41 1125
8418.27 1143
8419.14 1095
8420.00 1005
8420.87 1088
8421.74 1097
8422.60 1154
8423.47 1095
8424.33 1115
8425.20 1173
8426.07 1236
8426.93 1235
8427.80 1190
8428.67 1169
8429.53 1229
8430.40 1283
8431.27 1273
8432.13 1274
8433.00 1316
8433.87 1321
8434.73 1322
8435.60 1377
8436.47 1390
8437.33 1326
8438.20 1331
8439.07 1496
8439.94 1423
8440.80 1489
8441.67 1550
8442.54 1605
8443.40 1611
8444.27 1608
8445.14 1685
8446.01 1569
8446.87 1578
8447.74 1590
8448.61 1651
8449.48 1650
8450.34 1678
8451.21 1691
8452.08 1689
8452.95 1763
8453.82 1935
8454.68 2043
8455.55 2260
8456.42 2459
8457.29 2718
8458.15 2751
8459.02 2831
8459.89 2784
8460.76 2726
8461.63 2541
8462.50 2397
8463.36 2221
8464.23 2092
8465.10 2005
8465.97 1935
8466.84 2001
8467.71 2223
8468.57 2584
8469.44 2995
8470.31 3415
8471.18 3820
8472.05 4069
8472.92 4057
8473.79 3880
8474.66 3634
8475.53 3195
8476.39 2870
8477.26 2512
8478.13 2181
8479.00 1934
8479.87 1759
8480.74 1588
8481.61 1544
8482.48 1436
8483.35 1358
8484.22 1399
8485.09 1374
8485.96 1406
8486.83 1380
8487.69 1352
8488.56 1363
8489.43 1363
8490.30 1339
8491.17 1354
8492.04 1276
8492.91 1221
8493.78 1169
8494.65 1270
8495.52 1304
8496.39 1352
8497.26 1380
8498.13 1358
8499.00 1369
8499.87 1309
8500.74 1354
8501.61 1269
8502.48 1316
8503.35 1334
8504.22 1286
8505.10 1353
8505.97 1314
8506.84 1408
8507.71 1439
8508.58 1455
8509.45 1507
8510.32 1505
8511.19 1535
8512.06 1390
8512.93 1416
8513.80 1476
8514.67 1382
8515.54 1325
8516.42 1303
8517.29 1261
8518.16 1391
8519.03 1438
8519.90 1392
8520.77 1398
8521.64 1358
8522.51 1410
8523.39 1424
8524.26 1447
8525.13 1424
8526.00 1368
8526.87 1374
8527.74 1323
8528.61 1396
8529.49 1373
8530.36 1467
8531.23 1428
8532.10 1522
8532.97 1563
8533.85 1637
8534.72 1586
8535.59 1601
8536.46 1666
8537.33 1687
8538.21 1646
8539.08 1532
8539.95 1501
8540.82 1440
8541.69 1424
8542.57 1365
8543.44 1305
8544.31 1294
8545.18 1292
8546.06 1366
8546.93 1354
8547.80 1334
8548.67 1358
8549.55 1397
8550.42 1353
8551.29 1291
8552.17 1366
8553.04 1420
8553.91 1422
8554.78 1432
8555.66 1471
8556.53 1417
8557.40 1384
8558.28 1418
8559.15 1347
8560.02 1295
8560.90 1249
8561.77 1284
8562.64 1241
8563.52 1247
8564.39 1179
8565.26 1116
8566.14 1151
8567.01 1062
8567.89 1119
8568.76 1153
8569.63 1137
8570.51 1129
8571.38 1250
8572.25 1128
8573.13 1113
8574.00 1178
8574.88 1183
8575.75 1130
8576.62 1107
8577.50 1079
8578.37 1172
8579.25 1159
8580.12 1089
8581.00 1059
8581.87 1057
8582.74 1043
8583.62 1069
8584.49 1069
8585.37 1092
8586.24 1111
8587.12 1088
8587.99 1093
8588.87 1021
8589.74 994
8590.62 1051
8591.49 1021
8592.37 1055
8593.24 1075
8594.12 1102
8594.99 1146
8595.87 1110
8596.74 1082
8597.62 1118
8598.49 1063
8599.37 1159
8600.24 1117
8601.12 1071
8601.99 1155
8602.87 1139
8603.74 1126
8604.62 1073
8605.49 1050
8606.37 1088
8607.25 1094
8608.12 1107
8609.00 1091
8609.87 1082
8610.75 1133
8611.63 1181
8612.50 1167
8613.38 1094
8614.25 1164
8615.13 1159
8616.01 1155
8616.88 1155
8617.76 1139
8618.63 1097
8619.51 1125
8620.39 1156
8621.26 1146
8622.14 1169
8623.02 1116
8623.89 1173
8624.77 1203
8625.65 1158
8626.52 1129
8627.40 1216
8628.28 1195
8629.15 1200
8630.03 1183
8630.91 1179
8631.78 1259
8632.66 1209
8633.54 1178
8634.41 1189
8635.29 1232
8636.17 1236
8637.05 1276
8637.92 1187
8638.80 1205
8639.68 1243
8640.56 1239
8641.43 1250
8642.31 1255
8643.19 1293
8644.06 1288
8644.94 1253
8645.82 1273
8646.70 1248
8647.58 1271
8648.45 1312
8649.33 1351
8650.21 1409
8651.09 1347
8651.96 1422
8652.84 1335
8653.72 1355
8654.60 1363
8655.48 1374
8656.36 1409
8657.23 1416
8658.11 1396
8658.99 1384
8659.87 1434
8660.75 1383
8661.63 1477
8662.50 1446
8663.38 1490
8664.26 1463
8665.14 1443
8666.02 1433
8666.90 1442
8667.78 1393
8668.65 1463
8669.53 1487
8670.41 1529
8671.29 1625
8672.17 1748
8673.05 2023
8673.93 2186
8674.81 2303
8675.69 2482
8676.57 2571
8677.45 2619
8678.32 2459
8679.20 2390
8680.08 2213
8680.96 2043
8681.84 1904
8682.72 1802
8683.60 1774
8684.48 1657
8685.36 1647
8686.24 1543
8687.12 1654
8688.00 1657
8688.88 1774
8689.76 1976
8690.64 2096
8691.52 2427
8692.40 2851
8693.28 2954
8694.16 2993
8695.04 3125
8695.92 3088
8696.80 2991
8697.68 2660
8698.56 2374
8699.44 2125
8700.32 1954
8701.20 1736
8702.08 1533
8702.96 1485
8703.84 1367
8704.72 1376
8705.60 1266
8706.49 1299
8707.37 1261
8708.25 1289
8709.13 1248
8710.01 1247
8710.89 1225
8711.77 1143
8712.65 1215
8713.53 1207
8714.41 1189
8715.29 1085
8716.18 1115
8717.06 1150
8717.94 1150
8718.82 1108
8719.70 1148
8720.58 1194
8721.46 1155
8722.35 1227
8723.23 1160
8724.11 1155
8724.99 1162
8725.87 1162
8726.75 1180
8727.64 1228
8728.52 1277
8729.40 1283
8730.28 1208
8731.16 1265
8732.05 1244
8732.93 1340
8733.81 1331
8734.69 1269
8735.57 1272
8736.46 1332
8737.34 1311
8738.22 1300
8739.10 1341
8739.99 1315
8740.87 1291
8741.75 1283
8742.63 1226
8743.52 1201
8744.40 1171
8745.28 1174
8746.16 1183
8747.05 1152
8747.93 1246
8748.81 1211
8749.70 1233
8750.58 1199
8751.46 1225
8752.34 1231
8753.23 1292
8754.11 1300
8754.99 1234
8755.88 1325
8756.76 1382
8757.64 1391
8758.53 1461
8759.41 1445
8760.29 1353
8761.18 1405
8762.06 1399
8762.94 1291
8763.83 1287
8764.71 1283
8765.60 1251
8766.48 1235
8767.36 1202
8768.25 1174
8769.13 1204
8770.01 1200
8770.90 1211
8771.78 1213
8772.67 1198
8773.55 1137
8774.43 1186
8775.32 1165
8776.20 1182
8777.09 1135
8777.97 1142
8778.86 1122
8779.74 1080
8780.63 1033
8781.51 1006
8782.39 1022
8783.28 1030
8784.16 1070
8785.05 1077
8785.93 1073
8786.82 1014
8787.70 980
8788.59 1021
8789.47 1072
8790.36 1042
8791.24 1113
8792.13 1167
8793.01 1202
8793.90 1186
8794.78 1160
8795.67 1157
8796.55 1155
8797.44 1131
8798.32 1142
8799.21 1064
8800.10 1010
8800.98 1024
8801.87 1007
8802.75 993
8803.64 981
8804.52 1028
8805.41 1032
8806.29 965
8807.18 1015
8808.07 1008
8808.95 1001
8809.84 988
8810.72 1005
8811.61 1005
8812.50 943
8813.38 956
8814.27 925
8815.15 924
8816.04 905
8816.93 944
8817.81 1012
8818.70 947
8819.59 961
8820.47 960
8821.36 1021
8822.25 991
8823.13 942
8824.02 985
8824.91 968
8825.79 935
8826.68 919
8827.57 965
8828.45 858
8829.34 895
8830.23 855
8831.11 947
8832.00 911
8832.89 878
8833.78 904
8834.66 811
8835.55 824
8836.44 872
8837.32 915
8838.21 890
8839.10 885
8839.99 822
8840.87 825
8841.76 895
8842.65 900
8843.54 918
8844.42 896
8845.31 842
8846.20 849
8847.09 881
8847.98 870
8848.86 841
8849.75 850
8850.64 849
8851.53 822
8852.42 880
8853.30 820
8854.19 832
8855.08 810
8855.97 837
8856.86 810
8857.75 841
8858.63 785
8859.52 788
8860.41 817
8861.30 768
8862.19 785
8863.08 804
8863.97 810
8864.85 794
8865.74 803
8866.63 748
8867.52 727
8868.41 766
8869.30 768
8870.19 761
8871.08 779
8871.97 756
8872.85 761
8873.74 747
8874.63 719
8875.52 771
8876.41 819
8877.30 793
8878.19 796
8879.08 768
8879.97 684
8880.86 726
8881.75 768
8882.64 760
8883.53 742
8884.42 771
8885.31 771
8886.20 729
8887.09 712
8887.98 673
8888.87 665
8889.76 721
8890.65 718
8891.54 747
8892.43 708
8893.32 705
8894.21 734
8895.10 737
8895.99 745
8896.88 723
8897.77 732
8898.66 757
8899.55 724
8900.44 680
8901.33 714
8902.22 731
8903.11 684
8904.00 704
8904.89 728
8905.78 700
8906.67 687
8907.56 685
8908.46 706
8909.35 672
8910.24 672
8911.13 737
8912.02 721
8912.91 707
8913.80 737
8914.69 711
8915.58 712
8916.48 686
8917.37 665
8918.26 731
8919.15 723
8920.04 684
8920.93 671
8921.82 643
8922.72 706
8923.61 743
8924.50 681
8925.39 681
8926.28 621
8927.18 707
8928.07 691
8928.96 743
8929.85 663
8930.74 652
8931.64 693
8932.53 722
8933.42 736
8934.31 670
8935.20 677
8936.10 687
8936.99 652
8937.88 655
8938.77 647
8939.67 663
8940.56 660
8941.45 691
8942.34 698
8943.24 747
8944.13 657
8945.02 604
8945.91 689
8946.81 700
8947.70 658
8948.59 634
8949.49 643
8950.38 656
8951.27 631
8952.16 686
8953.06 672
8953.95 661
8954.84 680
8955.74 657
8956.63 683
8957.52 669
8958.42 593
8959.31 656
8960.20 703
8961.10 657
8961.99 631
8962.89 639
8963.78 637
8964.67 638
8965.57 665
8966.46 654
8967.35 633
8968.25 690
8969.14 714
8970.04 668
8970.93 657
8971.82 672
8972.72 674
8973.61 663
8974.51 668
8975.40 664
8976.30 679
8977.19 653
8978.08 649
8978.98 658
8979.87 673
8980.77 667
8981.66 697
8982.56 634
8983.45 623
8984.35 665
8985.24 676
8986.14 687
8987.03 638
8987.93 636
8988.82 647
8989.72 614
8990.61 590
8991.51 636
8992.40 591
8993.30 605
8994.19 667
8995.09 629
8995.98 627
8996.88 624
8997.77 609
8998.67 656
8999.56 620
9000.46 587
9001.35 578
9002.25 625
9003.15 644
9004.04 577
9004.94 569
9005.83 644
9006.73 655
9007.62 642
9008.52 631
9009.42 616
9010.31 599
9011.21 614
9012.10 570
9013.00 584
9013.90 612
9014.79 654
9015.69 631
9016.59 626
9017.48 587
9018.38 588
9019.27 650
9020.17 623
9021.07 618
9021.96 579
9022.86 586
9023.76 609
9024.65 625
9025.55 633
9026.45 650
9027.34 663
9028.24 569
9029.14 617
9030.04 615
9030.93 654
9031.83 663
9032.73 617
9033.62 639
9034.52 593
9035.42 638
9036.32 626
9037.21 658
9038.11 613
9039.01 618
9039.90 628
9040.80 631
9041.70 621
9042.60 649
9043.50 637
9044.39 675
9045.29 656
9046.19 629
9047.09 629
9047.98 615
9048.88 658
9049.78 632
9050.68 556
9051.58 591
9052.47 594
9053.37 615
9054.27 641
9055.17 606
9056.07 603
9056.97 616
9057.86 663
9058.76 662
9059.66 602
9060.56 600
9061.46 659
9062.36 662
9063.25 610
9064.15 620
9065.05 640
9065.95 635
9066.85 662
9067.75 617
9068.65 652
9069.55 635
9070.45 634
9071.34 630
9072.24 629
9073.14 636
9074.04 653
9074.94 641
9075.84 615
9076.74 559
9077.64 606
9078.54 652
9079.44 666
9080.34 633
9081.24 589
9082.14 614
9083.04 631
9083.94 679
9084.84 671
9085.74 634
9086.63 617
9087.53 646
9088.43 637
9089.33 594
9090.23 659
9091.13 715
9092.03 641
9092.93 607
9093.83 614
9094.74 615
9095.64 636
9096.54 635
9097.44 658
9098.34 656
9099.24 637
9100.14 611
9101.04 655
9101.94 631
9102.84 606
9103.74 582
9104.64 635
9105.54 640
9106.44 642
9107.34 640
9108.24 545
9109.14 566
9110.05 527
9110.95 567
9111.85 636
9112.75 672
9113.65 632
9114.55 619
9115.45 626
9116.35 603
9117.25 629
9118.16 627
9119.06 633
9119.96 648
9120.86 627
9121.76 644
9122.66 639
9123.56 593
9124.47 614
9125.37 640
9126.27 608
9127.17 610
9128.07 607
9128.98 574
9129.88 617
9130.78 594
9131.68 611
9132.58 645
9133.49 585
9134.39 574
9135.29 647
9136.19 663
9137.09 641
9138.00 662
9138.90 644
9139.80 615
9140.70 611
9141.61 628
9142.51 659
9143.41 647
9144.31 662
9145.22 670
9146.12 617
9147.02 641
9147.93 664
9148.83 648
9149.73 628
9150.63 557
9151.54 612
9152.44 629
9153.34 630
9154.25 638
9155.15 627
9156.05 584
9156.96 647
9157.86 670
9158.76 639
9159.67 614
9160.57 616
9161.47 611
9162.38 642
9163.28 617
9164.18 583
9165.09 611
9165.99 609
9166.90 599
9167.80 630
9168.70 618
9169.61 639
9170.51 618
9171.41 643
9172.32 649
9173.22 617
9174.13 599
9175.03 600
9175.94 640
9176.84 614
9177.74 623
9178.65 609
9179.55 637
9180.46 623
9181.36 592
9182.27 609
9183.17 614
9184.08 625
9184.98 603
9185.88 645
9186.79 616
9187.69 605
9188.60 608
9189.50 620
9190.41 670
9191.31 656
9192.22 630
9193.12 647
9194.03 641
9194.93 623
9195.84 612
9196.74 667
9197.65 654
9198.56 666
9199.46 670
9200.37 626
9201.27 625
9202.18 630
9203.08 626
9203.99 596
9204.89 643
9205.80 681
9206.71 642
9207.61 694
9208.52 627
9209.42 615
9210.33 610
9211.23 662
9212.14 622
9213.05 600
9213.95 620
9214.86 631
9215.77 611
9216.67 598
9217.58 585
9218.48 658
9219.39 656
9220.30 661
9221.20 657
9222.11 637
9223.02 698
9223.92 703
9224.83 672
9225.74 638
9226.64 658
9227.55 667
9228.46 617
9229.36 655
9230.27 641
9231.18 704
9232.08 680
9232.99 635
9233.90 581
9234.81 577
9235.71 631
9236.62 624
9237.53 623
9238.43 630
9239.34 600
9240.25 647
9241.16 616
9242.06 590
9242.97 587
9243.88 637
9244.79 632
9245.69 666
9246.60 640
9247.51 649
9248.42 581
9249.33 584
9250.23 630
9251.14 589
9252.05 603
9252.96 624
9253.87 594
9254.77 604
9255.68 604
9256.59 627
9257.50 619
9258.41 575
9259.31 578
9260.22 589
9261.13 584
9262.04 630
9262.95 640
9263.86 628
9264.77 571
9265.67 616
9266.58 590
9267.49 581
9268.40 613
9269.31 629
9270.22 633
9271.13 629
9272.04 640
9272.94 636
9273.85 641
9274.76 631
9275.67 597
9276.58 682
9277.49 646
9278.40 601
9279.31 669
9280.22 631
9281.13 652
9282.04 628
9282.95 583
9283.86 650
9284.77 652
9285.68 601
9286.59 639
9287.49 609
9288.40 657
9289.31 623
9290.22 627
9291.13 647
9292.04 645
9292.95 633
9293.86 668
9294.77 608
9295.68 599
9296.59 614
9297.50 619
9298.41 674
9299.33 647
9300.24 667
9301.15 669
9302.06 626
9302.97 642
9303.88 664
9304.79 648
9305.70 636
9306.61 645
9307.52 628
9308.43 629
9309.34 662
9310.25 698
9311.16 694
9312.07 724
9312.98 750
9313.90 756
9314.81 707
9315.72 696
9316.63 683
9317.54 685
9318.45 660
9319.36 627
9320.27 589
9321.19 675
9322.10 607
9323.01 665
9323.92 709
9324.83 624
9325.74 638
9326.65 658
9327.57 651
9328.48 640
9329.39 615
9330.30 653
9331.21 639
9332.13 619
9333.04 636
9333.95 641
9334.86 627
9335.77 687
9336.69 643
9337.60 617
9338.51 629
9339.42 592
9340.33 661
9341.25 633
9342.16 645
9343.07 693
9343.98 665
9344.90 673
9345.81 704
9346.72 710
9347.63 676
9348.55 650
9349.46 680
9350.37 661
9351.29 643
9352.20 655
9353.11 658
9354.02 626
9354.94 675
9355.85 652
9356.76 667
9357.68 678
9358.59 653
9359.50 700
9360.42 691
9361.33 635
9362.24 620
9363.16 601
9364.07 649
9364.98 647
9365.90 637
9366.81 682
9367.72 674
9368.64 716
9369.55 692
9370.47 625
9371.38 628
9372.29 651
9373.21 679
9374.12 679
9375.04 603
9375.95 667
9376.86 673
9377.78 660
9378.69 673
9379.61 695
9380.52 665
9381.43 683
9382.35 687
9383.26 643
9384.18 675
9385.09 713
9386.01 666
9386.92 665
9387.84 740
9388.75 750
9389.67 763
9390.58 766
9391.49 822
9392.41 775
9393.32 723
9394.24 782
9395.15 792
9396.07 779
9396.98 741
9397.90 718
9398.81 748
9399.73 767
9400.65 733
9401.56 753
9402.48 651
9403.39 705
9404.31 690
9405.22 693
9406.14 715
9407.05 728
9407.97 711
9408.88 714
9409.80 704
9410.72 700
9411.63 791
9412.55 719
9413.46 661
9414.38 696
9415.30 762
9416.21 668
9417.13 704
9418.04 679
9418.96 716
9419.88 671
9420.79 727
9421.71 697
9422.62 688
9423.54 695
9424.46 714
9425.37 698
9426.29 694
9427.21 695
9428.12 717
9429.04 730
9429.96 695
9430.87 713
9431.79 715
9432.71 742
9433.62 744
9434.54 716
9435.46 760
9436.37 796
9437.29 755
9438.21 783
9439.13 741
9440.04 796
9440.96 772
9441.88 788
9442.80 788
9443.71 724
9444.63 761
9445.55 743
9446.46 744
9447.38 780
9448.30 759
9449.22 769
9450.14 800
9451.05 755
9451.97 772
9452.89 819
9453.81 887
9454.72 824
9455.64 837
9456.56 923
9457.48 898
9458.40 865
9459.31 851
9460.23 856
9461.15 807
9462.07 751
9462.99 818
9463.91 793
9464.82 753
9465.74 783
9466.66 820
9467.58 819
9468.50 745
9469.42 756
9470.34 758
9471.25 798
9472.17 775
9473.09 766
9474.01 724
9474.93 748
9475.85 776
9476.77 795
9477.69 778
9478.60 748
9479.52 772
9480.44 767
9481.36 821
9482.28 807
9483.20 864
9484.12 844
9485.04 871
9485.96 792
9486.88 797
9487.80 784
9488.72 802
9489.64 856
9490.56 808
9491.48 797
9492.40 751
9493.32 801
9494.24 761
9495.16 815
9496.08 792
9497.00 832
9497.92 780
9498.84 797
9499.76 801
9500.68 732
9501.60 705
9502.52 821
9503.44 846
9504.36 805
9505.28 815
9506.20 809
9507.12 827
9508.04 831
9508.96 838
9509.88 816
9510.80 836
9511.72 838
9512.64 825
9513.56 855
9514.48 837
9515.40 937
9516.32 915
9517.25 910
9518.17 933
9519.09 903
9520.01 926
9520.93 895
9521.85 864
9522.77 886
9523.69 896
9524.61 908
9525.54 876
9526.46 967
9527.38 961
9528.30 975
9529.22 986
9530.14 1028
9531.06 1125
9531.99 1193
9532.91 1208
9533.83 1261
9534.75 1279
9535.67 1323
9536.60 1324
9537.52 1327
9538.44 1335
9539.36 1153
9540.28 1114
9541.21 1118
9542.13 1030
9543.05 978
9543.97 961
9544.89 958
9545.82 944
9546.74 998
9547.66 945
9548.58 924
9549.51 939
9550.43 935
9551.35 861
9552.27 874
9553.20 835
9554.12 871
9555.04 921
9555.96 968
9556.89 913
9557.81 943
9558.73 1038
9559.66 1059
9560.58 1011
9561.50 1008
9562.43 1016
9563.35 1013
9564.27 980
9565.19 930
9566.12 1007
9567.04 904
9567.96 867
9568.89 885
9569.81 872
9570.74 912
9571.66 917
9572.58 954
9573.51 936
9574.43 846
9575.35 888
9576.28 859
9577.20 850
9578.13 885
9579.05 894
9579.97 875
9580.90 908
9581.82 883
9582.75 963
9583.67 891
9584.59 886
9585.52 863
9586.44 871
9587.37 893
9588.29 881
9589.22 902
9590.14 923
9591.06 911
9591.99 949
9592.91 978
9593.84 1025
9594.76 973
9595.69 1015
9596.61 989
9597.54 951
9598.46 972
9599.39 1031
9600.31 1060
9601.24 1035
9602.16 1043
9603.09 1017
9604.01 964
9604.94 980
9605.86 998
9606.79 995
9607.71 1079
9608.64 1025
9609.56 991
9610.49 1087
9611.41 1028
9612.34 1111
9613.27 1151
9614.19 1093
9615.12 1110
9616.04 1100
9616.97 1094
9617.89 1047
9618.82 1111
9619.75 1093
9620.67 1098
9621.60 1173
9622.52 1159
9623.45 1179
9624.38 1149
9625.30 1177
9626.23 1170
9627.15 1186
9628.08 1204
9629.01 1205
9629.93 1174
9630.86 1220
9631.79 1196
9632.71 1257
9633.64 1299
9634.57 1268
9635.49 1282
9636.42 1271
9637.35 1343
9638.27 1403
9639.20 1283
9640.13 1389
9641.05 1410
9641.98 1330
9642.91 1348
9643.83 1365
9644.76 1353
9645.69 1370
9646.62 1411
9647.54 1465
9648.47 1544
9649.40 1590
9650.32 1682
9651.25 1766
9652.18 1666
9653.11 1675
9654.03 1689
9654.96 1670
9655.89 1533
9656.82 1445
9657.75 1473
9658.67 1437
9659.60 1490
9660.53 1441
9661.46 1377
9662.38 1383
9663.31 1448
9664.24 1388
9665.17 1352
9666.10 1449
9667.02 1472
9667.95 1448
9668.88 1471
9669.81 1454
9670.74 1466
9671.67 1519
9672.59 1499
9673.52 1504
9674.45 1541
9675.38 1551
9676.31 1615
9677.24 1609
9678.17 1630
9679.10 1569
9680.02 1606
9680.95 1543
9681.88 1539
9682.81 1564
9683.74 1512
9684.67 1529
9685.60 1590
9686.53 1600
9687.46 1647
9688.39 1679
9689.31 1694
9690.24 1652
9691.17 1748
9692.10 1613
9693.03 1692
9693.96 1779
9694.89 1761
9695.82 1754
9696.75 1745
9697.68 1721
9698.61 1737
9699.54 1739
9700.47 1669
9701.40 1675
9702.33 1653
9703.26 1684
9704.19 1684
9705.12 1778
9706.05 1793
9706.98 1690
9707.91 1688
9708.84 1677
9709.77 1750
9710.70 1749
9711.63 1798
9712.56 1782
9713.49 1794
9714.42 1895
9715.35 1942
9716.28 1980
9717.21 2024
9718.14 2025
9719.07 2001
9720.00 2015
9720.93 1906
9721.87 1802
9722.80 1765
9723.73 1653
9724.66 1631
9725.59 1580
9726.52 1534
9727.45 1511
9728.38 1554
9729.31 1509
9730.24 1536
9731.18 1529
9732.11 1574
9733.04 1654
9733.97 1758
9734.90 1749
9735.83 1761
9736.76 1669
9737.70 1620
9738.63 1587
9739.56 1524
9740.49 1464
9741.42 1454
9742.35 1394
9743.29 1372
9744.22 1383
9745.15 1354
9746.08 1361
9747.01 1264
9747.95 1320
9748.88 1297
9749.81 1348
9750.74 1315
9751.67 1280
9752.61 1311
9753.54 1246
9754.47 1291
9755.40 1242
9756.34 1213
9757.27 1329
9758.20 1274
9759.13 1241
9760.07 1279
9761.00 1264
9761.93 1275
9762.87 1283
9763.80 1275
9764.73 1290
9765.66 1261
9766.60 1291
9767.53 1250
9768.46 1286
9769.40 1299
9770.33 1251
9771.26 1238
9772.20 1253
9773.13 1273
9774.06 1338
9775.00 1311
9775.93 1256
9776.86 1300
9777.80 1329
9778.73 1393
9779.66 1365
9780.60 1341
9781.53 1312
9782.46 1398
9783.40 1375
9784.33 1394
9785.26 1381
9786.20 1356
9787.13 1295
9788.07 1312
9789.00 1299
9789.93 1245
9790.87 1238
9791.80 1222
9792.74 1180
9793.67 1187
9794.61 1239
9795.54 1162
9796.47 1208
9797.41 1256
9798.34 1243
9799.28 1257
9800.21 1241
9801.15 1255
9802.08 1198
9803.02 1183
9803.95 1147
9804.89 1194
9805.82 1153
9806.76 1085
9807.69 1087
9808.63 1024
9809.56 1072
9810.50 1061
9811.43 1047
9812.37 1041
9813.30 1029
9814.24 992
9815.17 1007
9816.11 1030
9817.04 1038
9817.98 996
9818.91 959
9819.85 1039
9820.78 991
9821.72 1019
9822.65 982
9823.59 1023
9824.53 1007
9825.46 988
9826.40 975
9827.33 1022
9828.27 969
9829.21 951
9830.14 982
9831.08 962
9832.01 956
9832.95 977
9833.89 940
9834.82 914
9835.76 953
9836.69 942
9837.63 926
9838.57 955
9839.50 925
9840.44 953
9841.38 1022
9842.31 976
9843.25 945
9844.19 956
9845.12 975
9846.06 984
9847.00 1007
9847.93 994
9848.87 910
9849.81 896
9850.74 924
9851.68 1002
9852.62 956
9853.56 988
9854.49 980
9855.43 925
9856.37 1000
9857.30 1000
9858.24 994
9859.18 999
9860.12 962
9861.05 993
9861.99 996
9862.93 1005
9863.87 983
9864.80 960
9865.74 911
9866.68 908
9867.62 887
9868.56 890
9869.49 847
9870.43 822
9871.37 861
9872.31 877
9873.24 884
9874.18 954
9875.12 917
9876.06 925
9877.00 941
9877.94 887
9878.87 833
9879.81 869
9880.75 889
9881.69 887
9882.63 866
9883.57 896
9884.50 887
9885.44 844
9886.38 865
9887.32 894
9888.26 866
9889.20 812
9890.14 913
9891.08 863
9892.02 828
9892.95 801
9893.89 832
9894.83 828
9895.77 838
9896.71 875
9897.65 830
9898.59 806
9899.53 792
9900.47 824
9901.41 826
9902.35 807
9903.29 808
9904.23 781
9905.16 849
9906.10 876
9907.04 885
9907.98 815
9908.92 890
9909.86 855
9910.80 805
9911.74 823
9912.68 908
9913.62 880
9914.56 862
9915.50 845
9916.44 879
9917.38 894
9918.32 869
9919.26 819
9920.20 832
9921.14 868
9922.08 920
9923.02 938
9923.97 928
9924.91 1070
9925.85 1047
9926.79 1144
9927.73 1266
9928.67 1348
9929.61 1388
9930.55 1388
9931.49 1369
9932.43 1270
9933.37 1177
9934.31 1125
9935.25 1123
9936.20 1007
9937.14 985
9938.08 914
9939.02 843
9939.96 854
9940.90 831
9941.84 836
9942.78 831
9943.73 801
9944.67 831
9945.61 811
9946.55 785
9947.49 812
9948.43 802
9949.37 796
9950.32 757
9951.26 770
9952.20 774
9953.14 793
9954.08 760
9955.03 735
9955.97 770
9956.91 790
9957.85 784
9958.79 761
9959.74 735
9960.68 753
9961.62 733
9962.56 748
9963.50 744
9964.45 752
9965.39 763
9966.33 757
9967.27 752
9968.22 745
9969.16 769
9970.10 764
9971.04 749
9971.99 759
9972.93 751
9973.87 708
9974.82 751
9975.76 796
9976.70 751
9977.64 718
9978.59 696
9979.53 716
9980.47 728
9981.42 691
9982.36 706
9983.30 798
9984.25 783
9985.19 783
9986.13 743
9987.08 723
9988.02 747
9988.96 795
9989.91 776
9990.85 746
9991.80 730
9992.74 781
9993.68 784
9994.63 781
9995.57 783
9996.51 766
9997.46 826
9998.40 782
9999.35 735
10000.29 724
10001.23 747
10002.18 772
10003.12 776
10004.07 697
10005.01 720
10005.96 733
10006.90 753
10007.84 806
10008.79 730
10009.73 704
10010.68 694
10011.62 752
10012.57 704
10013.51 648
10014.46 678
10015.40 729
10016.35 673
10017.29 720
10018.24 641
10019.18 637
10020.13 736
10021.07 714
10022.02 712
10022.96 710
10023.91 699
10024.85 740
10025.80 706
10026.74 627
10027.69 654
10028.63 692
10029.58 691
10030.52 695
10031.47 685
10032.42 676
10033.36 719
10034.31 671
10035.25 637
10036.20 651
10037.14 657
10038.09 710
10039.04 654
10039.98 616
10040.93 623
10041.87 614
10042.82 633
10043.77 686
10044.71 664
10045.66 642
10046.60 638
10047.55 647
10048.50 682
10049.44 649
10050.39 630
10051.34 633
10052.28 635
10053.23 675
10054.18 640
10055.12 626
10056.07 669
10057.02 652
10057.96 609
10058.91 661
10059.86 670
10060.80 671
10061.75 678
10062.70 599
10063.64 645
10064.59 668
10065.54 672
10066.49 647
10067.43 630
10068.38 622
10069.33 642
10070.28 644
10071.22 676
10072.17 662
10073.12 643
10074.07 661
10075.01 634
10075.96 647
10076.91 642
10077.86 641
10078.80 667
10079.75 662
10080.70 634
10081.65 598
10082.60 638
10083.54 661
10084.49 633
10085.44 597
10086.39 627
10087.34 631
10088.28 645
10089.23 594
10090.18 612
10091.13 636
10092.08 647
10093.03 634
10093.97 657
10094.92 647
10095.87 673
10096.82 635
10097.77 619
10098.72 687
10099.67 647
10100.62 617
10101.56 611
10102.51 594
10103.46 599
10104.41 662
10105.36 628
10106.31 632
10107.26 654
10108.21 628
10109.16 576
10110.11 580
10111.05 614
10112.00 626
10112.95 579
10113.90 629
10114.85 607
10115.80 585
10116.75 546
10117.70 626
10118.65 656
10119.60 638
10120.55 651
10121.50 631
10122.45 615
10123.40 640
10124.35 670
10125.30 613
10126.25 569
10127.20 628
10128.15 631
10129.10 616
10130.05 621
10131.00 597
10131.95 573
10132.90 616
10133.85 640
10134.80 597
10135.75 564
10136.70 587
10137.65 577
10138.60 597
10139.55 646
10140.51 587
10141.46 609
10142.41 593
10143.36 637
10144.31 569
10145.26 636
10146.21 633
10147.16 659
10148.11 586
10149.06 631
10150.01 639
10150.97 624
10151.92 651
10152.87 649
10153.82 649
10154.77 606
10155.72 628
10156.67 635
10157.63 642
10158.58 630
10159.53 664
10160.48 655
10161.43 659
10162.38 629
10163.34 655
10164.29 648
10165.24 655
10166.19 632
10167.14 682
10168.09 647
10169.05 634
10170.00 651
10170.95 662
10171.90 668
10172.86 632
10173.81 697
10174.76 684
10175.71 682
10176.66 672
10177.62 679
10178.57 689
10179.52 671
10180.47 652
10181.43 703
10182.38 719
10183.33 676
10184.29 677
10185.24 702
10186.19 672
10187.14 645
10188.10 708
10189.05 739
10190.00 759
10190.96 743
10191.91 749
10192.86 699
10193.81 737
10194.77 774
10195.72 740
10196.67 700
10197.63 732
10198.58 733
10199.53 723
10200.49 701
10201.44 738
10202.40 772
10203.35 794
10204.30 816
10205.26 797
10206.21 809
10207.16 785
10208.12 834
10209.07 866
10210.03 853
10210.98 815
10211.93 796
10212.89 744
10213.84 743
10214.80 775
10215.75 738
10216.70 742
10217.66 744
10218.61 776
10219.57 756
10220.52 799
10221.48 778
10222.43 735
10223.39 719
10224.34 745
10225.30 713
10226.25 760
10227.20 755
10228.16 688
10229.11 732
10230.07 754
10231.02 722
10231.98 736
10232.93 797
10233.89 838
10234.84 853
10235.80 899
10236.75 894
10237.71 994
10238.67 1046
10239.62 999
10240.58 940
10241.53 949
10242.49 898
10243.44 866
10244.40 772
10245.35 727
10246.31 731
10247.26 736
10248.22 701
10249.18 683
10250.13 651
10251.09 696
10252.04 639
10253.00 651
10253.96 636
10254.91 626
10255.87 653
10256.82 656
10257.78 685
10258.74 663
10259.69 671
10260.65 683
10261.61 641
10262.56 667
10263.52 612
10264.47 638
10265.43 666
10266.39 660
10267.34 633
10268.30 651
10269.26 632
10270.21 679
10271.17 628
10272.13 615
10273.09 598
10274.04 605
10275.00 631
10275.96 628
10276.91 637
10277.87 621
10278.83 645
10279.78 631
10280.74 673
10281.70 611
10282.66 587
10283.61 627
10284.57 628
10285.53 642
10286.49 608
10287.44 596
10288.40 645
10289.36 669
10290.32 664
10291.27 645
10292.23 644
10293.19 674
10294.15 632
10295.11 704
10296.06 637
10297.02 649
10297.98 642
10298.94 676
10299.90 670
10300.85 673
10301.81 667
10302.77 667
10303.73 654
10304.69 647
10305.65 636
10306.60 645
10307.56 659
10308.52 636
10309.48 559
10310.44 626
10311.40 618
10312.36 647
10313.32 685
10314.27 626
10315.23 652
10316.19 607
10317.15 646
10318.11 670
10319.07 634
10320.03 600
10320.99 652
10321.95 661
10322.91 649
10323.86 620
10324.82 609
10325.78 612
10326.74 640
10327.70 646
10328.66 660
10329.62 726
10330.58 688
10331.54 711
10332.50 708
10333.46 706
10334.42 731
10335.38 687
10336.34 635
10337.30 617
10338.26 656
10339.22 634
10340.18 655
10341.14 627
10342.10 569
10343.06 636
10344.02 564
10344.98 592
10345.94 606
10346.90 618
10347.86 590
10348.82 581
10349.78 583
10350.74 585
10351.70 606
10352.66 598
10353.62 604
10354.58 595
10355.55 585
10356.51 566
10357.47 551
10358.43 568
10359.39 573
10360.35 573
10361.31 608
10362.27 595
10363.23 567
10364.19 551
10365.16 543
10366.12 596
10367.08 584
10368.04 603
10369.00 580
10369.96 546
10370.92 549
10371.88 588
10372.85 576
10373.81 554
10374.77 541
10375.73 597
10376.69 613
10377.65 600
10378.62 602
10379.58 569
10380.54 556
10381.50 579
10382.46 565
10383.43 600
10384.39 624
10385.35 605
10386.31 573
10387.27 596
10388.24 562
10389.20 587
10390.16 605
10391.12 593
10392.09 633
10393.05 615
10394.01 602
10394.97 597
10395.94 592
10396.90 539
10397.86 555
10398.82 577
10399.79 623
10400.75 570
10401.71 552
10402.68 524
10403.64 595
10404.60 612
10405.57 576
10406.53 601
10407.49 591
10408.45 595
10409.42 653
10410.38 629
10411.34 627
10412.31 658
10413.27 566
10414.23 663
10415.20 628
10416.16 655
10417.13 666
10418.09 748
10419.05 758
10420.02 744
10420.98 751
10421.94 775
10422.91 767
10423.87 736
10424.84 716
10425.80 711
10426.76 664
10427.73 694
10428.69 653
10429.66 619
10430.62 629
10431.58 640
10432.55 596
10433.51 550
10434.48 580
10435.44 593
10436.41 646
10437.37 610
10438.34 529
10439.30 550
10440.27 580
10441.23 549
10442.19 570
10443.16 537
10444.12 534
10445.09 592
10446.05 516
10447.02 527
10447.98 486
10448.95 522
10449.91 530
10450.88 621
10451.84 567
10452.81 534
10453.78 565
10454.74 555
10455.71 544
10456.67 494
10457.64 505
10458.60 605
10459.57 558
10460.53 515
10461.50 503
10462.47 491
10463.43 505
10464.40 513
10465.36 533
10466.33 558
10467.29 567
10468.26 542
10469.23 503
10470.19 492
10471.16 499
10472.12 582
10473.09 549
10474.06 553
10475.02 506
10475.99 495
10476.96 533
10477.92 579
10478.89 565
10479.86 524
10480.82 530
10481.79 546
10482.76 538
10483.72 532
10484.69 537
10485.66 543
10486.62 553
10487.59 531
10488.56 538
10489.52 557
10490.49 550
10491.46 510
10492.42 534
10493.39 531
10494.36 540
10495.33 513
10496.29 567
10497.26 542
10498.23 547
10499.19 561
10500.16 533
10501.13 548
10502.10 521
10503.06 546
10504.03 559
10505.00 527
10505.97 550
10506.94 536
10507.90 505
10508.87 543
10509.84 531
10510.81 556
10511.78 466
10512.74 521
10513.71 566
10514.68 526
10515.65 543
10516.62 555
10517.58 569
10518.55 565
10519.52 579
10520.49 527
10521.46 528
10522.43 561
10523.39 564
10524.36 505
10525.33 523
10526.30 544
10527.27 545
10528.24 546
10529.21 555
10530.18 520
10531.14 517
10532.11 521
10533.08 527
10534.05 563
10535.02 566
10535.99 533
10536.96 568
10537.93 563
10538.90 503
10539.87 531
10540.84 547
10541.80 550
10542.77 587
10543.74 583
10544.71 579
10545.68 557
10546.65 552
10547.62 566
10548.59 573
10549.56 564
10550.53 567
10551.50 528
10552.47 539
10553.44 566
10554.41 516
10555.38 553
10556.35 559
10557.32 582
10558.29 630
10559.26 602
10560.23 621
10561.20 630
10562.17 669
10563.14 646
10564.11 682
10565.08 639
10566.05 604
10567.02 698
10567.99 630
10568.97 592
10569.94 565
10570.91 597
10571.88 608
10572.85 578
10573.82 542
10574.79 503
10575.76 549
10576.73 627
10577.70 564
10578.67 524
10579.64 626
10580.62 589
10581.59 553
10582.56 512
10583.53 505
10584.50 558
10585.47 558
10586.44 578
10587.42 568
10588.39 582
10589.36 563
10590.33 587
10591.30 603
10592.27 556
10593.25 619
10594.22 670
10595.19 681
10596.16 658
10597.13 584
10598.10 581
10599.08 663
10600.05 592
10601.02 559
10601.99 552
10602.96 566
10603.94 584
10604.91 545
10605.88 544
10606.85 519
10607.83 561
10608.80 595
10609.77 536
10610.74 528
10611.72 515
10612.69 538
10613.66 581
10614.63 560
10615.61 558
10616.58 567
10617.55 590
10618.53 529
10619.50 553
10620.47 584
10621.44 568
10622.42 600
10623.39 598
10624.36 567
10625.34 630
10626.31 567
10627.28 580
10628.26 564
10629.23 573
10630.20 600
10631.18 597
10632.15 556
10633.12 597
10634.10 543
10635.07 588
10636.05 635
10637.02 672
10637.99 630
10638.97 628
10639.94 624
10640.91 708
10641.89 685
10642.86 694
10643.84 711
10644.81 745
10645.79 698
10646.76 594
10647.73 618
10648.71 639
10649.68 698
10650.66 574
10651.63 576
10652.61 588
10653.58 589
10654.55 597
10655.53 568
10656.50 562
10657.48 567
10658.45 569
10659.43 591
10660.40 585
10661.38 542
10662.35 549
10663.33 614
10664.30 582
10665.28 541
10666.25 602
10667.23 606
10668.20 614
10669.18 566
10670.15 571
10671.13 558
10672.10 549
10673.08 560
10674.05 604
10675.03 571
10676.01 586
10676.98 595
10677.96 571
10678.93 562
10679.91 560
10680.88 611
10681.86 623
10682.84 600
10683.81 580
10684.79 558
10685.76 589
10686.74 589
10687.72 562
10688.69 557
10689.67 550
10690.64 547
10691.62 592
10692.60 556
10693.57 526
10694.55 526
10695.53 568
10696.50 557
10697.48 533
10698.46 525
10699.43 550
10700.41 564
10701.39 576
10702.36 551
10703.34 580
10704.32 543
10705.29 573
10706.27 572
10707.25 520
10708.22 500
10709.20 552
10710.18 539
10711.15 486
10712.13 495
10713.11 531
10714.09 548
10715.06 547
10716.04 503
10717.02 471
10718.00 495
10718.97 555
10719.95 559
10720.93 564
10721.91 543
10722.88 545
10723.86 550
10724.84 559
10725.82 576
10726.80 510
10727.77 547
10728.75 547
10729.73 540
10730.71 510
10731.69 512
10732.66 515
10733.64 531
10734.62 541
10735.60 548
10736.58 521
10737.55 471
10738.53 493
10739.51 541
10740.49 513
10741.47 481
10742.45 532
10743.43 553
10744.40 558
10745.38 537
10746.36 533
10747.34 524
10748.32 524
10749.30 508
10750.28 555
10751.26 546
10752.24 534
10753.21 503
10754.19 549
10755.17 535
10756.15 553
10757.13 552
10758.11 533
10759.09 470
10760.07 493
10761.05 522
10762.03 530
10763.01 533
10763.99 502
10764.97 524
10765.95 548
10766.93 586
10767.91 507
10768.89 495
10769.87 538
10770.84 533
10771.82 520
10772.80 550
10773.78 530
10774.76 537
10775.74 559
10776.73 522
10777.71 498
10778.69 496
10779.67 548
10780.65 558
10781.63 534
10782.61 525
10783.59 554
10784.57 520
10785.55 535
10786.53 503
10787.51 598
10788.49 549
10789.47 551
10790.45 537
10791.43 496
10792.41 541
10793.39 501
10794.38 528
10795.36 535
10796.34 530
10797.32 566
10798.30 540
10799.28 501
10800.26 507
10801.24 577
10802.22 606
10803.21 541
10804.19 527
10805.17 546
10806.15 546
10807.13 572
10808.11 546
10809.09 534
10810.08 568
10811.06 534
10812.04 582
10813.02 567
10814.00 541
10814.99 531
10815.97 518
10816.95 514
10817.93 540
10818.91 534
10819.90 512
10820.88 564
10821.86 564
10822.84 550
10823.82 545
10824.81 541
10825.79 532
10826.77 541
10827.75 554
10828.74 557
10829.72 546
10830.70 537
10831.68 589
10832.67 618
10833.65 586
10834.63 573
10835.62 593
10836.60 599
10837.58 545
10838.56 520
10839.55 550
10840.53 537
10841.51 585
10842.50 561
10843.48 601
10844.46 546
10845.45 561
10846.43 592
10847.41 545
10848.40 539
10849.38 626
10850.36 598
10851.35 541
10852.33 617
10853.31 611
10854.30 622
10855.28 615
10856.26 636
10857.25 655
10858.23 584
10859.22 596
10860.20 609
10861.18 650
10862.17 597
10863.15 608
10864.14 631
10865.12 594
10866.10 613
10867.09 637
10868.07 637
10869.06 644
10870.04 627
10871.03 678
10872.01 635
10873.00 690
10873.98 694
10874.96 631
10875.95 653
10876.93 672
10877.92 720
10878.90 677
10879.89 651
10880.87 714
10881.86 697
10882.84 651
10883.83 687
10884.81 678
10885.80 678
10886.78 715
10887.77 743
10888.75 761
10889.74 766
10890.72 690
10891.71 762
10892.70 764
10893.68 760
10894.67 709
10895.65 693
10896.64 717
10897.62 693
10898.61 748
10899.59 710
10900.58 720
10901.57 792
10902.55 717
10903.54 696
10904.52 769
10905.51 742
10906.50 783
10907.48 738
10908.47 777
10909.45 752
10910.44 761
10911.43 798
10912.41 798
10913.40 769
10914.39 766
10915.37 799
10916.36 849
10917.35 752
10918.33 801
10919.32 792
10920.30 828
10921.29 817
10922.28 794
10923.27 819
10924.25 852
10925.24 882
10926.23 910
10927.21 891
10928.20 847
10929.19 887
10930.17 884
10931.16 869
10932.15 880
10933.14 894
10934.12 904
10935.11 896
10936.10 857
10937.09 849
10938.07 879
10939.06 932
10940.05 942
10941.04 924
10942.02 939
10943.01 1034
10944.00 1107
10944.99 1063
10945.97 1063
10946.96 1099
10947.95 1055
10948.94 1022
10949.93 1023
10950.91 1008
10951.90 1085
10952.89 1130
10953.88 1156
10954.87 1152
10955.85 1182
10956.84 1237
10957.83 1235
10958.82 1273
10959.81 1312
10960.80 1289
10961.79 1270
10962.77 1322
10963.76 1236
10964.75 1273
10965.74 1216
10966.73 1200
10967.72 1149
10968.71 1107
10969.70 1103
10970.68 1057
10971.67 1126
10972.66 1084
10973.65 1049
10974.64 1044
10975.63 1056
10976.62 1093
10977.61 1087
10978.60 1080
10979.59 1016
10980.58 1097
10981.57 1183
10982.55 1173
10983.54 1111
10984.53 1184
10985.52 1233
10986.51 1286
10987.50 1227
10988.49 1126
10989.48 1123
10990.47 1187
10991.46 1188
10992.45 1145
10993.44 1111
10994.43 1166
10995.42 1318
10996.41 1379
10997.40 1461
10998.39 1647
10999.38 1796
11000.37 1854
11001.36 1933
11002.35 1930
11003.34 1855
11004.33 1867
11005.33 1735
11006.32 1596
11007.31 1530
11008.30 1386
11009.29 1339
11010.28 1301
11011.27 1232
11012.26 1212
11013.25 1133
11014.24 1012
11015.23 1044
11016.22 1023
11017.21 1030
11018.21 1047
11019.20 1017
11020.19 991
11021.18 993
11022.17 1037
11023.16 1049
11024.15 1023
11025.14 1060
11026.14 1066
11027.13 1017
11028.12 977
11029.11 933
11030.10 975
11031.09 1007
11032.09 1003
11033.08 940
11034.07 1008
11035.06 986
11036.05 898
11037.05 954
11038.04 931
11039.03 893
11040.02 903
11041.01 874
11042.01 915
11043.00 892
11043.99 910
11044.98 827
11045.97 812
11046.97 864
11047.96 875
11048.95 863
11049.94 863
11050.94 758
11051.93 821
11052.92 862
11053.91 784
11054.91 817
11055.90 801
11056.89 828
11057.89 891
11058.88 877
11059.87 882
11060.87 831
11061.86 866
11062.85 869
11063.84 897
11064.84 931
11065.83 934
11066.82 925
11067.82 870
11068.81 861
11069.80 919
11070.80 912
11071.79 804
11072.78 803
11073.78 860
11074.77 876
11075.77 867
11076.76 813
11077.75 765
11078.75 757
11079.74 827
11080.73 800
11081.73 765
11082.72 786
11083.72 756
11084.71 797
11085.70 811
11086.70 856
11087.69 826
11088.69 766
11089.68 789
11090.68 785
11091.67 726
11092.66 731
11093.66 691
11094.65 714
11095.65 728
11096.64 749
11097.64 716
11098.63 740
11099.63 689
11100.62 678
11101.62 680
11102.61 708
11103.61 677
11104.60 704
11105.60 729
11106.59 678
11107.59 680
11108.58 690
11109.58 681
11110.57 659
11111.57 622
11112.56 659
11113.56 665
11114.55 695
11115.55 675
11116.55 666
11117.54 657
11118.54 637
11119.53 681
11120.53 686
11121.52 687
11122.52 674
11123.51 661
11124.51 663
11125.51 658
11126.50 660
11127.50 622
11128.49 685
11129.49 669
11130.49 656
11131.48 646
11132.48 654
11133.48 662
11134.47 688
11135.47 641
11136.46 606
11137.46 662
11138.46 624
11139.45 663
11140.45 664
11141.45 636
11142.44 622
11143.44 635
11144.44 645
11145.43 632
11146.43 593
11147.43 591
11148.43 690
11149.42 690
11150.42 675
11151.42 641
11152.41 629
11153.41 619
11154.41 673
11155.40 653
11156.40 619
11157.40 585
11158.40 639
11159.39 583
11160.39 574
11161.39 590
11162.39 596
11163.38 592
11164.38 625
11165.38 611
11166.38 616
11167.38 658
11168.37 595
11169.37 612
11170.37 612
11171.37 604
11172.37 589
11173.36 630
11174.36 603
11175.36 596
11176.36 607
11177.36 623
11178.35 619
11179.35 580
11180.35 606
11181.35 544
11182.35 562
11183.35 575
11184.34 559
11185.34 570
11186.34 586
11187.34 568
11188.34 567
11189.34 578
11190.34 579
11191.34 555
11192.34 598
11193.33 603
11194.33 567
11195.33 579
11196.33 567
11197.33 579
11198.33 538
11199.33 545
11200.33 586
11201.33 614
11202.33 575
11203.33 589
11204.33 579
11205.32 556
11206.32 529
11207.32 562
11208.32 558
11209.32 588
11210.32 589
11211.32 563
11212.32 569
11213.32 575
11214.32 597
11215.32 546
11216.32 556
11217.32 588
11218.32 577
11219.32 530
11220.32 544
11221.32 544
11222.32 555
11223.32 574
11224.32 594
11225.32 544
11226.32 545
11227.33 543
11228.33 519
11229.33 490
11230.33 534
11231.33 560
11232.33 542
11233.33 575
11234.33 593
11235.33 550
11236.33 567
11237.33 587
11238.33 548
11239.33 565
11240.34 567
11241.34 582
11242.34 550
11243.34 547
11244.34 583
11245.34 576
11246.34 522
11247.34 530
11248.35 520
11249.35 558
11250.35 527
11251.35 536
11252.35 563
11253.35 513
11254.35 510
11255.36 552
11256.36 568
11257.36 539
11258.36 522
11259.36 533
11260.37 506
11261.37 551
11262.37 537
11263.37 589
11264.37 564
11265.38 554
11266.38 518
11267.38 571
11268.38 552
11269.39 518
11270.39 541
11271.39 528
11272.39 544
11273.40 588
11274.40 576
11275.40 563
11276.40 635
11277.41 621
11278.41 594
11279.41 571
11280.41 580
11281.42 588
11282.42 593
11283.42 562
11284.43 578
11285.43 549
11286.43 541
11287.44 560
11288.44 561
11289.44 483
11290.45 524
11291.45 574
11292.45 562
11293.46 546
11294.46 548
11295.46 580
11296.47 607
11297.47 573
11298.47 552
11299.48 526
11300.48 508
11301.48 569
11302.49 598
11303.49 557
11304.50 555
11305.50 569
11306.50 585
11307.51 535
11308.51 524
11309.52 544
11310.52 573
11311.52 565
11312.53 593
11313.53 566
11314.54 608
11315.54 611
11316.55 623
11317.55 636
11318.56 601
11319.56 611
11320.56 626
11321.57 612
11322.57 586
11323.58 537
11324.58 547
11325.59 555
11326.59 543
11327.60 560
11328.60 502
11329.61 556
11330.61 578
11331.62 568
11332.62 518
11333.63 537
11334.63 545
11335.64 587
11336.65 621
11337.65 558
11338.66 580
11339.66 593
11340.67 649
11341.67 623
11342.68 612
11343.68 563
11344.69 611
11345.70 620
11346.70 569
11347.71 556
11348.71 587
11349.72 586
11350.72 549
11351.73 522
11352.74 539
11353.74 525
11354.75 567
11355.76 576
11356.76 522
11357.77 514
11358.77 582
11359.78 578
11360.79 561
11361.79 533
11362.80 552
11363.81 542
11364.81 548
11365.82 504
11366.83 538
11367.83 575
11368.84 534
11369.85 503
11370.85 515
11371.86 540
11372.87 522
11373.87 531
11374.88 518
11375.89 537
11376.90 502
11377.90 525
11378.91 526
11379.92 534
11380.92 521
11381.93 551
11382.94 549
11383.95 517
11384.95 492
11385.96 512
11386.97 550
11387.98 581
11388.99 559
11389.99 556
11391.00 587
11392.01 540
11393.02 521
11394.02 531
11395.03 534
11396.04 558
11397.05 581
11398.06 562
11399.06 547
11400.07 568
11401.08 558
11402.09 575
11403.10 565
11404.11 569
11405.11 558
11406.12 556
11407.13 576
11408.14 517
11409.15 499
11410.16 530
11411.17 544
11412.17 522
11413.18 540
11414.19 556
11415.20 562
11416.21 543
11417.22 552
11418.23 574
11419.24 504
11420.25 492
11421.25 549
11422.26 539
11423.27 549
11424.28 526
11425.29 531
11426.30 534
11427.31 536
11428.32 548
11429.33 560
11430.34 525
11431.35 540
11432.36 545
11433.37 511
11434.38 563
11435.39 530
11436.40 569
11437.41 546
11438.42 585
11439.43 536
11440.44 547
11441.45 580
11442.46 571
11443.47 582
11444.48 575
11445.49 539
11446.50 610
11447.51 553
11448.52 553
11449.53 546
11450.54 490
11451.55 525
11452.56 563
11453.57 577
11454.58 563
11455.59 559
11456.60 569
11457.61 592
11458.62 590
11459.63 568
11460.64 547
11461.66 522
11462.67 561
11463.68 538
11464.69 561
11465.70 565
11466.71 535
11467.72 554
11468.73 527
11469.74 531
11470.76 546
11471.77 545
11472.78 570
11473.79 536
11474.80 566
11475.81 591
11476.82 578
11477.84 549
11478.85 563
11479.86 550
11480.87 559
11481.88 572
11482.89 542
11483.91 601
11484.92 530
11485.93 561
11486.94 583
11487.95 590
11488.97 536
11489.98 554
11490.99 540
11492.00 547
11493.02 560
11494.03 566
11495.04 573
11496.05 573
11497.06 571
11498.08 612
11499.09 579
11500.10 544
11501.12 577
11502.13 585
11503.14 578
11504.15 576
11505.17 595
11506.18 586
11507.19 579
11508.20 604
11509.22 566
11510.23 564
11511.24 592
11512.26 554
11513.27 619
11514.28 655
11515.30 615
11516.31 621
11517.32 579
11518.34 630
11519.35 604
11520.36 616
11521.38 590
11522.39 576
11523.40 613
11524.42 626
11525.43 632
11526.45 614
11527.46 580
11528.47 574
11529.49 608
11530.50 617
11531.52 603
11532.53 612
11533.54 587
11534.56 628
11535.57 580
11536.59 634
11537.60 664
11538.61 645
11539.63 653
11540.64 626
11541.66 636
11542.67 633
11543.69 682
11544.70 712
11545.72 619
11546.73 683
11547.74 680
11548.76 675
11549.77 634
11550.79 697
11551.80 655
11552.82 670
11553.83 704
11554.85 699
11555.86 675
11556.88 677
11557.89 786
11558.91 765
11559.92 757
11560.94 710
11561.96 726
11562.97 722
11563.99 734
11565.00 776
11566.02 778
11567.03 757
11568.05 758
11569.06 795
11570.08 820
11571.10 774
11572.11 759
11573.13 828
11574.14 817
11575.16 845
11576.17 831
11577.19 896
11578.21 881
11579.22 928
11580.24 912
11581.25 937
11582.27 964
11583.29 1002
11584.30 1018
11585.32 1012
11586.34 1016
11587.35 1079
11588.37 1055
11589.39 1070
11590.40 1156
11591.42 1091
11592.44 1156
11593.45 1239
11594.47 1334
11595.49 1410
11596.50 1551
11597.52 1683
11598.54 1839
11599.55 2034
11600.57 2121
11601.59 2136
11602.60 2187
11603.62 2094
11604.64 1977
11605.66 1789
11606.67 1659
11607.69 1535
11608.71 1420
11609.73 1333
11610.74 1192
11611.76 1132
11612.78 1044
11613.80 981
11614.81 933
11615.83 932
11616.85 883
11617.87 863
11618.88 843
11619.90 822
11620.92 844
11621.94 804
11622.96 818
11623.97 783
11624.99 813
11626.01 819
11627.03 820
11628.05 786
11629.07 841
11630.08 826
11631.10 801
11632.12 778
11633.14 762
11634.16 770
11635.18 768
11636.19 757
11637.21 771
11638.23 746
11639.25 747
11640.27 753
11641.29 757
11642.31 800
11643.33 789
11644.34 775
11645.36 733
11646.38 722
11647.40 723
11648.42 740
11649.44 734
11650.46 735
11651.48 714
11652.50 727
11653.52 745
11654.54 741
11655.56 754
11656.58 742
11657.60 720
11658.61 732
11659.63 774
11660.65 807
11661.67 831
11662.69 844
11663.71 864
11664.73 874
11665.75 852
11666.77 876
11667.79 825
11668.81 752
11669.83 775
11670.85 794
11671.87 734
11672.89 737
11673.91 783
11674.93 781
11675.95 730
11676.97 766
11678.00 770
11679.02 767
11680.04 740
11681.06 762
11682.08 758
11683.10 742
11684.12 804
11685.14 748
11686.16 746
11687.18 737
11688.20 738
11689.22 698
11690.24 683
11691.26 721
11692.29 749
11693.31 689
11694.33 706
11695.35 715
11696.37 726
11697.39 750
11698.41 717
11699.43 652
11700.46 649
11701.48 721
11702.50 713
11703.52 757
11704.54 713
11705.56 685
11706.58 645
11707.61 670
11708.63 686
11709.65 695
11710.67 676
11711.69 636
11712.72 650
11713.74 682
11714.76 678
11715.78 646
11716.80 627
11717.83 621
11718.85 660
11719.87 619
11720.89 597
11721.92 596
11722.94 674
11723.96 659
11724.98 570
11726.01 596
11727.03 610
11728.05 635
11729.07 620
11730.10 565
11731.12 611
11732.14 606
11733.16 602
11734.19 628
11735.21 574
11736.23 575
11737.26 628
11738.28 627
11739.30 604
11740.33 600
11741.35 622
11742.37 613
11743.39 607
11744.42 581
11745.44 553
11746.47 608
11747.49 614
11748.51 635
11749.54 581
11750.56 580
11751.58 621
11752.61 578
11753.63 586
11754.65 574
11755.68 594
11756.70 625
11757.73 628
11758.75 640
11759.77 551
11760.80 555
11761.82 559
11762.85 576
11763.87 545
11764.89 569
11765.92 580
11766.94 623
11767.97 573
11768.99 514
11770.02 556
11771.04 577
11772.06 572
11773.09 569
11774.11 584
11775.14 595
11776.16 571
11777.19 532
11778.21 548
11779.24 580
11780.26 572
11781.29 586
11782.31 619
11783.34 590
11784.36 600
11785.39 584
11786.41 601
11787.44 569
11788.46 529
11789.49 517
11790.51 539
11791.54 551
11792.57 570
11793.59 561
11794.62 570
11795.64 562
11796.67 542
11797.69 545
11798.72 559
11799.74 551
11800.77 574
11801.80 533
11802.82 578
11803.85 569
11804.87 548
11805.90 587
11806.93 547
11807.95 563
11808.98 578
11810.00 575
11811.03 585
11812.06 549
11813.08 553
11814.11 580
11815.14 567
11816.16 547
11817.19 558
11818.22 549
11819.24 567
11820.27 570
11821.30 535
11822.32 547
11823.35 535
11824.38 523
11825.40 582
11826.43 579
11827.46 532
11828.48 588
11829.51 589
11830.54 605
11831.56 592
11832.59 582
11833.62 543
11834.65 552
11835.67 550
11836.70 587
11837.73 590
11838.76 590
11839.78 590
11840.81 597
11841.84 585
11842.87 571
11843.89 573
11844.92 562
11845.95 551
11846.98 566
11848.00 599
11849.03 580
11850.06 589
11851.09 569
11852.12 551
11853.14 582
11854.17 592
11855.20 585
11856.23 599
11857.26 586
11858.29 596
11859.31 585
11860.34 574
11861.37 622
11862.40 606
11863.43 649
11864.46 620
11865.48 638
11866.51 606
11867.54 607
11868.57 611
11869.60 654
11870.63 653
11871.66 579
11872.69 569
11873.72 589
11874.74 660
11875.77 588
11876.80 592
11877.83 614
11878.86 636
11879.89 616
11880.92 601
11881.95 635
11882.98 658
11884.01 657
11885.04 652
11886.07 653
11887.10 675
11888.13 695
11889.15 659
11890.18 656
11891.21 661
11892.24 704
11893.27 686
11894.30 680
11895.33 688
11896.36 674
11897.39 698
11898.42 723
11899.45 776
11900.48 741
11901.51 775
11902.54 787
11903.57 766
11904.60 757
11905.64 739
11906.67 790
11907.70 785
11908.73 758
11909.76 782
11910.79 731
11911.82 753
11912.85 753
11913.88 712
11914.91 736
11915.94 701
11916.97 795
11918.00 774
11919.03 715
11920.06 767
11921.10 753
11922.13 735
11923.16 721
11924.19 730
11925.22 782
11926.25 803
11927.28 839
11928.31 843
11929.35 905
11930.38 928
11931.41 963
11932.44 1029
11933.47 1050
11934.50 1048
11935.53 1005
11936.57 997
11937.60 1010
11938.63 1005
11939.66 939
11940.69 872
11941.73 830
11942.76 803
11943.79 774
11944.82 767
11945.85 738
11946.89 690
11947.92 702
11948.95 676
11949.98 691
11951.01 662
11952.05 683
11953.08 715
11954.11 678
11955.14 674
11956.18 655
11957.21 657
11958.24 689
11959.27 680
11960.31 648
11961.34 686
11962.37 670
11963.41 651
11964.44 634
11965.47 644
11966.50 670
11967.54 656
11968.57 644
11969.60 667
11970.64 695
11971.67 744
11972.70 680
11973.74 699
11974.77 653
11975.80 667
11976.84 737
11977.87 673
11978.90 684
11979.94 668
11980.97 680
11982.00 718
11983.04 678
11984.07 667
11985.11 654
11986.14 657
11987.17 630
11988.21 691
11989.24 660
11990.28 663
11991.31 692
11992.34 732
11993.38 736
11994.41 735
11995.45 739
11996.48 736
11997.52 752
11998.55 747
11999.58 719
12000.62 744
12001.65 709
12002.69 697
12003.72 697
12004.76 717
12005.79 674
12006.83 701
12007.86 708
12008.90 729
12009.93 690
12010.97 717
12012.00 729
12013.04 708
12014.07 733
12015.11 762
12016.14 747
12017.18 756
12018.21 761
12019.25 745
12020.28 759
12021.32 771
12022.35 795
12023.39 775
12024.42 739
12025.46 732
12026.49 734
12027.53 748
12028.57 719
12029.60 763
12030.64 766
12031.67 791
12032.71 770
12033.74 770
12034.78 739
12035.82 744
12036.85 780
12037.89 754
12038.92 681
12039.96 692
12041.00 716
12042.03 812
12043.07 783
12044.11 781
12045.14 760
12046.18 762
12047.22 725
12048.25 738
12049.29 718
12050.33 740
12051.36 746
12052.40 765
12053.44 806
12054.47 795
12055.51 766
12056.55 767
12057.58 777
12058.62 763
12059.66 762
12060.69 762
12061.73 816
12062.77 787
12063.80 790
12064.84 762
12065.88 746
12066.92 758
12067.95 798
12068.99 832
12070.03 779
12071.07 777
12072.10 768
12073.14 742
12074.18 798
12075.22 813
12076.25 827
12077.29 763
12078.33 763
12079.37 795
12080.41 761
12081.44 795
12082.48 803
12083.52 858
12084.56 821
12085.60 812
12086.63 847
12087.67 842
12088.71 857
12089.75 862
12090.79 881
12091.83 851
12092.86 865
12093.90 854
12094.94 876
12095.98 851
12097.02 953
12098.06 977
12099.10 928
12100.13 934
12101.17 1009
12102.21 998
12103.25 1065
12104.29 1137
12105.33 1153
12106.37 1091
12107.41 1163
12108.45 1069
12109.49 1024
12110.52 997
12111.56 958
12112.60 919
12113.64 854
12114.68 838
12115.72 832
12116.76 826
12117.80 811
12118.84 785
12119.88 764
12120.92 719
12121.96 696
12123.00 712
12124.04 685
12125.08 710
12126.12 714
12127.16 711
12128.20 690
12129.24 678
12130.28 677
12131.32 696
12132.36 735
12133.40 648
12134.44 706
12135.48 685
12136.52 653
12137.56 666
12138.60 650
12139.64 649
12140.68 652
12141.72 705
12142.76 687
12143.80 663
12144.84 621
12145.88 643
12146.93 635
12147.97 676
12149.01 643
12150.05 664
12151.09 671
12152.13 642
12153.17 627
12154.21 638
12155.25 646
12156.29 624
12157.34 633
12158.38 660
12159.42 647
12160.46 646
12161.50 643
12162.54 712
12163.58 702
12164.62 672
12165.67 672
12166.71 697
12167.75 676
12168.79 654
12169.83 665
12170.87 655
12171.92 672
12172.96 666
12174.00 672
12175.04 659
12176.08 642
12177.13 653
12178.17 636
12179.21 658
12180.25 640
12181.30 593
12182.34 653
12183.38 632
12184.42 635
12185.46 653
12186.51 617
12187.55 583
12188.59 585
12189.63 578
12190.68 588
12191.72 605
12192.76 636
12193.81 631
12194.85 674
12195.89 615
12196.93 591
12197.98 635
12199.02 618
12200.06 620
12201.11 615
12202.15 610
12203.19 621
12204.24 597
12205.28 602
12206.32 614
12207.37 612
12208.41 581
12209.45 606
12210.50 627
12211.54 627
12212.58 645
12213.63 597
12214.67 625
12215.71 611
12216.76 604
12217.80 540
12218.85 568
12219.89 568
12220.93 586
12221.98 597
12223.02 597
12224.07 590
12225.11 579
12226.15 629
12227.20 618
12228.24 601
12229.29 595
12230.33 593
12231.38 632
12232.42 632
12233.46 597
12234.51 608
12235.55 636
12236.60 601
12237.64 603
12238.69 596
12239.73 573
12240.78 565
12241.82 574
12242.87 597
12243.91 578
12244.96 583
12246.00 570
12247.05 559
12248.09 579
12249.14 567
12250.18 573
12251.23 568
12252.27 566
12253.32 574
12254.36 620
12255.41 595
12256.45 521
12257.50 546
12258.55 572
12259.59 564
12260.64 578
12261.68 550
12262.73 555
12263.77 533
12264.82 560
12265.87 529
12266.91 502
12267.96 536
12269.00 555
12270.05 578
12271.10 543
12272.14 536
12273.19 539
12274.23 507
12275.28 531
12276.33 534
12277.37 561
12278.42 533
12279.47 571
12280.51 531
12281.56 556
12282.61 548
12283.65 534
12284.70 511
12285.75 534
12286.79 533
12287.84 510
12288.89 533
12289.93 532
12290.98 560
12292.03 556
12293.07 585
12294.12 532
12295.17 534
12296.22 478
12297.26 485
12298.31 535
12299.36 527
12300.40 508
12301.45 488
12302.50 526
12303.55 561
12304.59 544
12305.64 563
12306.69 566
12307.74 560
12308.78 496
12309.83 546
12310.88 532
12311.93 494
12312.98 543
12314.02 534
12315.07 541
12316.12 505
12317.17 492
12318.22 487
12319.26 505
12320.31 510
12321.36 506
12322.41 530
12323.46 512
12324.51 508
12325.55 528
12326.60 476
12327.65 473
12328.70 512
12329.75 513
12330.80 448
12331.85 490
12332.89 532
12333.94 492
12334.99 483
12336.04 502
12337.09 464
12338.14 491
12339.19 484
12340.24 466
12341.29 463
12342.33 445
12343.38 489
12344.43 486
12345.48 517
12346.53 505
12347.58 492
12348.63 502
12349.68 486
12350.73 536
12351.78 517
12352.83 506
12353.88 480
12354.93 506
12355.98 536
12357.03 467
12358.08 485
12359.13 510
12360.18 503
12361.23 487
12362.28 482
12363.33 503
12364.38 569
12365.43 550
12366.48 505
12367.53 506
12368.58 530
12369.63 512
12370.68 547
12371.73 524
12372.78 499
12373.83 512
12374.88 526
12375.93 492
12376.98 522
12378.03 532
12379.08 529
12380.13 512
12381.18 460
12382.23 478
12383.29 493
12384.34 508
12385.39 519
12386.44 515
12387.49 517
12388.54 504
12389.59 570
12390.64 502
12391.69 491
12392.75 504
12393.80 535
12394.85 534
12395.90 534
12396.95 471
12398.00 523
12399.05 534
12400.11 551
12401.16 554
12402.21 545
12403.26 520
12404.31 544
12405.36 545
12406.42 528
12407.47 527
12408.52 562
12409.57 553
12410.62 525
12411.68 503
12412.73 543
12413.78 572
12414.83 549
12415.88 550
12416.94 470
12417.99 503
12419.04 502
12420.09 522
12421.15 488
12422.20 519
12423.25 535
12424.30 530
12425.36 531
12426.41 477
12427.46 486
12428.52 535
12429.57 545
12430.62 515
12431.67 541
12432.73 585
12433.78 571
12434.83 540
12435.89 548
12436.94 528
12437.99 497
12439.05 542
12440.10 493
12441.15 520
12442.21 541
12443.26 532
12444.31 509
12445.37 524
12446.42 536
12447.47 549
12448.53 499
12449.58 530
12450.63 520
12451.69 536
12452.74 543
12453.80 588
12454.85 527
12455.90 543
12456.96 527
12458.01 548
12459.07 525
12460.12 526
12461.17 570
12462.23 605
12463.28 598
12464.34 573
12465.39 583
12466.45 537
12467.50 554
12468.56 563
12469.61 528
12470.66 566
12471.72 575
12472.77 592
12473.83 590
12474.88 627
12475.94 579
12476.99 624
12478.05 657
12479.10 635
12480.16 590
12481.21 633
12482.27 645
12483.32 633
12484.38 669
12485.43 660
12486.49 717
12487.54 716
12488.60 704
12489.65 732
12490.71 807
12491.77 871
12492.82 929
12493.88 902
12494.93 1046
12495.99 1044
12497.04 1049
12498.10 1019
12499.15 1011
12500.21 995
12501.27 1004
12502.32 948
12503.38 896
12504.43 857
12505.49 873
12506.55 817
12507.60 777
12508.66 723
12509.72 697
12510.77 737
12511.83 691
12512.88 649
12513.94 667
12515.00 678
12516.05 657
12517.11 665
12518.17 611
12519.22 604
12520.28 613
12521.34 632
12522.39 636
12523.45 622
12524.51 660
12525.56 665
12526.62 638
12527.68 610
12528.74 648
12529.79 629
12530.85 667
12531.91 641
12532.96 673
12534.02 658
12535.08 642
12536.14 642
12537.19 664
12538.25 645
12539.31 596
12540.37 607
12541.42 677
12542.48 668
12543.54 643
12544.60 612
12545.65 609
12546.71 633
12547.77 668
12548.83 614
12549.89 583
12550.94 625
12552.00 630
12553.06 687
12554.12 673
12555.18 707
12556.23 692
12557.29 721
12558.35 724
12559.41 695
12560.47 679
12561.53 688
12562.58 758
12563.64 716
12564.70 719
12565.76 748
12566.82 721
12567.88 728
12568.94 770
12570.00 793
12571.05 767
12572.11 840
12573.17 869
12574.23 915
12575.29 886
12576.35 930
12577.41 916
12578.47 920
12579.53 946
12580.59 859
12581.64 964
12582.70 894
12583.76 883
12584.82 819
12585.88 784
12586.94 793
12588.00 786
12589.06 762
12590.12 773
12591.18 778
12592.24 792
12593.30 758
12594.36 749
12595.42 748
12596.48 806
12597.54 707
12598.60 748
12599.66 762
12600.72 724
12601.78 720
12602.84 732
12603.90 696
12604.96 713
12606.02 700
12607.08 690
12608.14 661
12609.20 690
12610.26 695
12611.32 744
12612.38 724
12613.44 694
12614.50 702
12615.57 698
12616.63 735
12617.69 719
12618.75 702
12619.81 704
12620.87 709
12621.93 676
12622.99 705
12624.05 714
12625.11 705
12626.18 729
12627.24 729
12628.30 686
12629.36 712
12630.42 653
12631.48 670
12632.54 723
12633.60 753
12634.67 706
12635.73 761
12636.79 752
12637.85 754
12638.91 723
12639.97 763
12641.04 791
12642.10 752
12643.16 811
12644.22 794
12645.28 769
12646.35 746
12647.41 813
12648.47 802
12649.53 765
12650.59 814
12651.66 858
12652.72 825
12653.78 807
12654.84 881
12655.91 870
12656.97 918
12658.03 948
12659.09 987
12660.16 974
12661.22 987
12662.28 1016
12663.34 1017
12664.41 1042
12665.47 955
12666.53 1053
12667.60 940
12668.66 937
12669.72 957
12670.78 909
12671.85 868
12672.91 853
12673.97 852
12675.04 871
12676.10 812
12677.16 836
12678.23 817
12679.29 813
12680.35 841
12681.42 914
12682.48 864
12683.54 760
12684.61 838
12685.67 822
12686.74 811
12687.80 836
12688.86 826
12689.93 823
12690.99 799
12692.05 750
12693.12 791
12694.18 731
12695.25 777
12696.31 784
12697.37 762
12698.44 767
12699.50 707
12700.57 746
12701.63 760
12702.70 724
12703.76 722
12704.83 748
12705.89 766
12706.95 770
12708.02 756
12709.08 753
12710.15 670
12711.21 686
12712.28 714
12713.34 686
12714.41 706
12715.47 672
12716.54 682
12717.60 692
12718.67 659
12719.73 654
12720.80 700
12721.86 633
12722.93 689
12723.99 691
12725.06 671
12726.12 649
12727.19 668
12728.26 711
12729.32 665
12730.39 663
12731.45 668
12732.52 665
12733.58 613
12734.65 599
12735.71 625
12736.78 672
12737.85 629
12738.91 608
12739.98 654
12741.04 638
12742.11 604
12743.18 626
12744.24 619
12745.31 595
12746.37 644
12747.44 663
12748.51 618
12749.57 626
12750.64 621
12751.71 605
12752.77 588
12753.84 595
12754.91 644
12755.97 616
12757.04 601
12758.11 621
12759.17 640
12760.24 592
12761.31 636
12762.37 639
12763.44 624
12764.51 620
12765.57 601
12766.64 583
12767.71 566
12768.78 584
12769.84 575
12770.91 584
12771.98 579
12773.04 576
12774.11 578
12775.18 566
12776.25 603
12777.31 569
12778.38 548
12779.45 538
12780.52 588
12781.58 559
12782.65 615
12783.72 602
12784.79 541
12785.86 553
12786.92 550
12787.99 606
12789.06 621
12790.13 541
12791.20 628
12792.26 667
12793.33 564
12794.40 549
12795.47 603
12796.54 546
12797.61 528
12798.67 595
12799.74 555
12800.81 539
12801.88 521
12802.95 542
12804.02 549
12805.09 556
12806.15 593
12807.22 619
12808.29 567
12809.36 520
12810.43 565
12811.50 581
12812.57 581
12813.64 556
12814.71 557
12815.77 567
12816.84 539
12817.91 556
12818.98 538
12820.05 519
12821.12 586
12822.19 525
12823.26 568
12824.33 544
12825.40 522
12826.47 510
12827.54 573
12828.61 552
12829.68 536
12830.75 543
12831.82 576
12832.89 558
12833.96 507
12835.03 507
12836.10 500
12837.17 497
12838.24 498
12839.31 517
12840.38 467
12841.45 507
12842.52 556
12843.59 538
12844.66 510
12845.73 482
12846.80 531
12847.87 523
12848.94 484
12850.01 468
12851.08 486
12852.15 501
12853.22 505
12854.29 471
12855.36 510
12856.43 504
12857.51 480
12858.58 502
12859.65 477
12860.72 478
12861.79 498
12862.86 502
12863.93 480
12865.00 473
12866.07 435
12867.15 464
12868.22 456
12869.29 453
12870.36 441
12871.43 443
12872.50 458
12873.57 431
12874.65 421
12875.72 439
12876.79 462
12877.86 464
12878.93 453
12880.00 448
12881.08 472
12882.15 456
12883.22 455
12884.29 472
12885.36 429
12886.44 418
12887.51 477
12888.58 495
12889.65 469
12890.72 436
12891.80 441
12892.87 418
12893.94 430
12895.01 477
12896.09 446
12897.16 419
12898.23 404
12899.30 436
12900.38 419
12901.45 486
12902.52 418
12903.60 421
12904.67 449
12905.74 414
12906.81 419
12907.89 445
12908.96 444
12910.03 468
12911.11 439
12912.18 449
12913.25 442
12914.33 445
12915.40 436
12916.47 455
12917.55 466
12918.62 431
12919.69 410
12920.77 449
12921.84 420
12922.91 420
12923.99 415
12925.06 460
12926.13 440
12927.21 435
12928.28 449
12929.36 425
12930.43 440
12931.50 440
12932.58 456
12933.65 434
12934.73 400
12935.80 422
12936.87 401
12937.95 439
12939.02 396
12940.10 441
12941.17 407
12942.25 441
12943.32 453
12944.39 462
12945.47 451
12946.54 410
12947.62 424
12948.69 395
12949.77 411
12950.84 425
12951.92 436
12952.99 403
12954.07 475
12955.14 438
12956.22 476
12957.29 453
12958.37 413
12959.44 441
12960.52 464
12961.59 474
12962.67 465
12963.74 472
12964.82 469
12965.89 469
12966.97 410
12968.04 416
12969.12 418
12970.20 458
12971.27 450
12972.35 443
12973.42 458
12974.50 429
12975.57 426
12976.65 432
12977.73 446
12978.80 412
12979.88 440
12980.95 441
12982.03 416
12983.11 423
12984.18 469
12985.26 469
12986.33 450
12987.41 459
12988.49 447
12989.56 492
12990.64 455
12991.72 460
12992.79 474
12993.87 448
12994.95 427
12996.02 433
12997.10 469
12998.18 447
12999.25 486
13000.33 451
13001.41 424
13002.48 450
13003.56 491
13004.64 486
13005.71 426
13006.79 403
13007.87 445
13008.95 463
13010.02 494
13011.10 483
13012.18 496
13013.26 457
13014.33 442
13015.41 458
13016.49 470
13017.57 440
13018.64 470
13019.72 471
13020.80 451
13021.88 501
13022.95 465
13024.03 474
13025.11 454
13026.19 450
13027.26 457
13028.34 472
13029.42 502
13030.50 495
13031.58 498
13032.66 451
13033.73 434
13034.81 436
13035.89 432
13036.97 459
13038.05 428
13039.13 444
13040.20 426
13041.28 435
13042.36 433
13043.44 472
13044.52 447
13045.60 461
13046.68 475
13047.75 409
13048.83 445
13049.91 460
13050.99 425
13052.07 450
13053.15 442
13054.23 463
13055.31 445
13056.39 436
13057.47 480
13058.54 449
13059.62 398
13060.70 425
13061.78 431
13062.86 462
13063.94 452
13065.02 462
13066.10 456
13067.18 466
13068.26 473
13069.34 432
13070.42 458
13071.50 460
13072.58 432
13073.66 442
13074.74 449
13075.82 462
13076.90 413
13077.98 441
13079.06 469
13080.14 473
13081.22 448
13082.30 420
13083.38 437
13084.46 439
13085.54 453
13086.62 412
13087.70 431
13088.78 420
13089.86 434
13090.94 424
13092.02 435
13093.10 446
13094.18 438
13095.27 451
13096.35 426
13097.43 412
13098.51 403
13099.59 415
13100.67 453
13101.75 475
13102.83 456
13103.91 434
13104.99 467
13106.08 497
13107.16 434
13108.24 458
13109.32 451
13110.40 461
13111.48 438
13112.56 439
13113.64 419
13114.73 427
13115.81 437
13116.89 452
13117.97 419
13119.05 467
13120.14 460
13121.22 430
13122.30 441
13123.38 427
13124.46 412
13125.54 458
13126.63 448
13127.71 462
13128.79 417
13129.87 398
13130.96 432
13132.04 449
13133.12 436
13134.20 475
13135.28 467
13136.37 432
13137.45 413
13138.53 436
13139.61 456
13140.70 460
13141.78 432
13142.86 441
13143.95 425
13145.03 444
13146.11 418
13147.19 426
13148.28 425
13149.36 413
13150.44 405
13151.53 419
13152.61 430
13153.69 399
13154.78 435
13155.86 418
13156.94 438
13158.03 435
13159.11 450
13160.19 423
13161.28 419
13162.36 412
13163.44 440
13164.53 443
13165.61 438
13166.69 405
13167.78 400
13168.86 451
13169.95 426
13171.03 405
13172.11 418
13173.20 436
13174.28 446
13175.37 448
13176.45 459
13177.53 473
13178.62 427
13179.70 406
13180.79 445
13181.87 478
13182.96 458
13184.04 413
13185.12 461
13186.21 418
13187.29 429
13188.38 461
13189.46 446
13190.55 440
13191.63 459
13192.72 439
13193.80 447
13194.89 446
13195.97 458
13197.06 472
13198.14 429
13199.23 439
13200.31 435
13201.40 437
13202.48 443
13203.57 441
13204.65 427
13205.74 471
13206.82 438
13207.91 460
13208.99 455
13210.08 454
13211.16 434
13212.25 482
13213.34 470
13214.42 450
13215.51 444
13216.59 462
13217.68 456
13218.76 433
13219.85 461
13220.94 443
13222.02 463
13223.11 420
13224.19 399
13225.28 448
13226.37 459
13227.45 492
13228.54 426
13229.63 428
13230.71 449
13231.80 429
13232.89 447
13233.97 472
13235.06 514
13236.14 488
13237.23 460
13238.32 441
13239.40 453
13240.49 454
13241.58 460
13242.67 472
13243.75 450
13244.84 468
13245.93 447
13247.01 482
13248.10 466
13249.19 467
13250.27 478
13251.36 461
13252.45 451
13253.54 474
13254.62 515
13255.71 467
13256.80 495
13257.89 506
13258.97 519
13260.06 474
13261.15 473
13262.24 517
13263.32 468
13264.41 502
13265.50 508
13266.59 494
13267.67 532
13268.76 505
13269.85 481
13270.94 492
13272.03 501
13273.11 517
13274.20 513
13275.29 483
13276.38 490
13277.47 515
13278.56 482
13279.64 501
13280.73 506
13281.82 490
13282.91 474
13284.00 511
13285.09 507
13286.18 526
13287.26 496
13288.35 489
13289.44 466
13290.53 544
13291.62 547
13292.71 511
13293.80 516
13294.89 542
13295.98 543
13297.06 552
13298.15 517
13299.24 528
13300.33 532
13301.42 529
13302.51 538
13303.60 543
13304.69 550
13305.78 541
13306.87 578
13307.96 554
13309.05 566
13310.14 583
13311.23 592
13312.32 585
13313.41 615
13314.50 575
13315.59 548
13316.68 579
13317.77 596
13318.86 582
13319.95 586
13321.04 587
13322.13 616
13323.22 584
13324.31 553
13325.40 555
13326.49 607
13327.58 561
13328.67 546
13329.76 576
13330.85 559
13331.94 588
13333.03 585
13334.12 588
13335.21 577
13336.30 559
13337.39 590
13338.48 609
13339.57 617
13340.66 556
13341.75 622
13342.85 614
13343.94 629
13345.03 583
13346.12 571
13347.21 598
13348.30 632
13349.39 612
13350.48 598
13351.58 648
13352.67 644
13353.76 679
13354.85 650
13355.94 620
13357.03 643
13358.12 620
13359.22 654
13360.31 661
13361.40 635
13362.49 639
13363.58 695
13364.67 642
13365.77 655
13366.86 660
13367.95 688
13369.04 681
13370.13 745
13371.23 694
13372.32 740
13373.41 753
13374.50 726
13375.60 728
13376.69 703
13377.78 646
13378.87 673
13379.97 637
13381.06 650
13382.15 623
13383.24 627
13384.34 654
13385.43 607
13386.52 624
13387.61 591
13388.71 567
13389.80 574
13390.89 590
13391.99 538
13393.08 554
13394.17 648
13395.26 606
13396.36 651
13397.45 621
13398.54 610
13399.64 565
13400.73 538
13401.82 556
13402.92 553
13404.01 575
13405.10 558
13406.20 559
13407.29 571
13408.39 546
13409.48 559
13410.57 533
13411.67 511
13412.76 559
13413.85 568
13414.95 582
13416.04 588
13417.14 570
13418.23 544
13419.32 559
13420.42 559
13421.51 593
13422.61 585
13423.70 554
13424.80 554
13425.89 584
13426.98 560
13428.08 556
13429.17 592
13430.27 617
13431.36 572
13432.46 607
13433.55 618
13434.65 594
13435.74 627
13436.84 623
13437.93 601
13439.03 634
13440.12 569
13441.22 616
13442.31 605
13443.41 571
13444.50 597
13445.60 587
13446.69 592
13447.79 599
13448.88 572
13449.98 542
13451.07 537
13452.17 596
13453.26 588
13454.36 568
13455.45 581
13456.55 627
13457.65 630
13458.74 587
13459.84 620
13460.93 645
13462.03 645
13463.12 622
13464.22 621
13465.32 624
13466.41 636
13467.51 601
13468.60 605
13469.70 597
13470.80 643
13471.89 592
13472.99 613
13474.09 624
13475.18 607
13476.28 629
13477.37 616
13478.47 650
13479.57 615
13480.66 660
13481.76 647
13482.86 608
13483.95 620
13485.05 669
13486.15 617
13487.25 631
13488.34 646
13489.44 646
13490.54 644
13491.63 695
13492.73 721
13493.83 686
13494.92 668
13496.02 674
13497.12 699
13498.22 712
13499.31 720
13500.41 712
13501.51 749
13502.61 745
13503.70 718
13504.80 766
13505.90 712
13507.00 761
13508.09 759
13509.19 745
13510.29 724
13511.39 712
13512.49 751
13513.58 706
13514.68 654
13515.78 640
13516.88 674
13517.98 658
13519.07 622
13520.17 618
13521.27 658
13522.37 652
13523.47 636
13524.57 600
13525.66 601
13526.76 609
13527.86 594
13528.96 569
13530.06 518
13531.16 570
13532.26 588
13533.35 543
13534.45 568
13535.55 524
13536.65 553
13537.75 531
13538.85 524
13539.95 557
13541.05 548
13542.15 546
13543.24 581
13544.34 517
13545.44 483
13546.54 535
13547.64 566
13548.74 563
13549.84 512
13550.94 522
13552.04 568
13553.14 594
13554.24 524
13555.34 569
13556.44 533
13557.54 533
13558.64 562
13559.74 549
13560.84 551
13561.94 567
13563.04 520
13564.14 535
13565.24 530
13566.34 535
13567.44 506
13568.54 563
13569.64 522
13570.74 519
13571.84 565
13572.94 540
13574.04 572
13575.14 558
13576.24 508
13577.34 506
13578.44 555
13579.54 567
13580.64 544
13581.74 576
13582.84 513
13583.94 500
13585.05 556
13586.15 559
13587.25 509
13588.35 566
13589.45 560
13590.55 526
13591.65 501
13592.75 535
13593.85 542
13594.95 516
13596.06 516
13597.16 527
13598.26 525
13599.36 509
13600.46 596
13601.56 551
13602.66 538
13603.77 509
13604.87 532
13605.97 489
13607.07 506
13608.17 480
13609.28 501
13610.38 565
13611.48 576
13612.58 519
13613.68 508
13614.79 529
13615.89 533
13616.99 498
13618.09 524
13619.19 524
13620.30 532
13621.40 509
13622.50 514
13623.60 513
13624.71 479
13625.81 483
13626.91 529
13628.01 515
13629.12 473
13630.22 509
13631.32 502
13632.42 510
13633.53 482
13634.63 525
13635.73 498
13636.84 531
13637.94 541
13639.04 466
13640.14 509
13641.25 509
13642.35 537
13643.45 534
13644.56 559
13645.66 530
13646.76 528
13647.87 540
13648.97 522
13650.07 493
13651.18 510
13652.28 516
13653.39 520
13654.49 484
13655.59 523
13656.70 550
13657.80 519
13658.90 506
13660.01 477
13661.11 533
13662.22 548
13663.32 528
13664.42 500
13665.53 491
13666.63 501
13667.74 545
13668.84 577
13669.94 560
13671.05 502
13672.15 530
13673.26 528
13674.36 481
13675.47 551
13676.57 501
13677.68 533
13678.78 504
13679.89 529
13680.99 515
13682.10 510
13683.20 526
13684.30 507
13685.41 538
13686.51 514
13687.62 553
13688.72 548
13689.83 519
13690.93 524
13692.04 569
13693.15 539
13694.25 529
13695.36 511
13696.46 553
13697.57 546
13698.67 531
13699.78 557
13700.88 577
13701.99 582
13703.09 522
13704.20 538
13705.31 548
13706.41 538
13707.52 526
13708.62 568
13709.73 566
13710.84 574
13711.94 574
13713.05 586
13714.15 566
13715.26 597
13716.37 586
13717.47 575
13718.58 563
13719.68 617
13720.79 593
13721.90 617
13723.00 642
13724.11 647
13725.22 647
13726.32 635
13727.43 660
13728.54 673
13729.64 661
13730.75 618
13731.86 642
13732.96 639
13734.07 651
13735.18 700
13736.28 647
13737.39 662
13738.50 688
13739.61 742
13740.71 701
13741.82 683
13742.93 678
13744.03 661
13745.14 677
13746.25 702
13747.36 711
13748.46 713
13749.57 725
13750.68 757
13751.79 740
13752.89 718
13754.00 750
13755.11 742
13756.22 743
13757.33 770
13758.43 768
13759.54 793
13760.65 814
13761.76 758
13762.87 814
13763.97 845
13765.08 814
13766.19 883
13767.30 884
13768.41 939
13769.51 914
13770.62 962
13771.73 1062
13772.84 1019
13773.95 1076
13775.06 1077
13776.17 1038
13777.27 1140
13778.38 1084
13779.49 1013
13780.60 960
13781.71 971
13782.82 917
13783.93 889
13785.04 882
13786.14 844
13787.25 842
13788.36 802
13789.47 791
13790.58 748
13791.69 727
13792.80 732
13793.91 715
13795.02 699
13796.13 701
13797.24 735
13798.35 744
13799.46 681
13800.57 633
13801.68 689
13802.78 668
13803.89 660
13805.00 674
13806.11 650
13807.22 640
13808.33 677
13809.44 700
13810.55 708
13811.66 684
13812.77 696
13813.88 656
13814.99 677
13816.10 675
13817.21 646
13818.32 632
13819.44 617
13820.55 628
13821.66 645
13822.77 645
13823.88 658
13824.99 664
13826.10 591
13827.21 628
13828.32 621
13829.43 621
13830.54 634
13831.65 625
13832.76 640
13833.87 647
13834.98 659
13836.10 634
13837.21 669
13838.32 663
13839.43 645
13840.54 638
13841.65 610
13842.76 612
13843.87 613
13844.99 617
13846.10 662
13847.21 641
13848.32 620
13849.43 614
13850.54 614
13851.65 672
13852.77 648
13853.88 621
13854.99 610
13856.10 658
13857.21 645
13858.33 674
13859.44 647
13860.55 639
13861.66 634
13862.77 638
13863.89 627
13865.00 634
13866.11 660
13867.22 644
13868.33 643
13869.45 680
13870.56 628
13871.67 617
13872.78 673
13873.90 650
13875.01 652
13876.12 630
13877.23 682
13878.35 664
13879.46 633
13880.57 637
13881.69 591
13882.80 591
13883.91 626
13885.02 623
13886.14 607
13887.25 565
13888.36 610
13889.48 577
13890.59 603
13891.70 631
13892.82 598
13893.93 621
13895.04 603
13896.16 628
13897.27 618
13898.38 603
13899.50 619
13900.61 594
13901.72 579
13902.84 646
13903.95 588
13905.07 605
13906.18 601
13907.29 584
13908.41 616
13909.52 573
13910.63 579
13911.75 586
13912.86 546
13913.98 598
13915.09 566
13916.21 575
13917.32 495
13918.43 536
13919.55 590
13920.66 537
13921.78 548
13922.89 547
13924.01 531
13925.12 522
13926.24 508
13927.35 544
13928.46 563
13929.58 552
13930.69 520
13931.81 529
13932.92 549
13934.04 512
13935.15 507
13936.27 484
13937.38 502
13938.50 500
13939.61 525
13940.73 514
13941.85 569
13942.96 554
13944.08 544
13945.19 531
13946.31 493
13947.42 513
13948.54 494
13949.65 518
13950.77 489
13951.88 487
13953.00 492
13954.12 482
13955.23 505
13956.35 541
13957.46 532
13958.58 520
13959.70 511
13960.81 519
13961.93 518
13963.04 508
13964.16 527
13965.28 495
13966.39 541
13967.51 515
13968.62 472
13969.74 487
13970.86 507
13971.97 505
13973.09 506
13974.21 478
13975.32 494
13976.44 518
13977.56 536
13978.67 504
13979.79 484
13980.91 493
13982.02 467
13983.14 458
13984.26 509
13985.37 478
13986.49 499
13987.61 479
13988.73 471
13989.84 501
13990.96 471
13992.08 475
13993.20 534
13994.31 534
13995.43 486
13996.55 481
13997.66 507
13998.78 491
13999.90 503
14001.02 491
14002.14 536
14003.25 539
14004.37 501
14005.49 483
14006.61 491
14007.72 512
14008.84 513
14009.96 513
14011.08 495
14012.20 453
14013.31 490
14014.43 503
14015.55 494
14016.67 472
14017.79 514
14018.91 502
14020.02 499
14021.14 516
14022.26 482
14023.38 517
14024.50 523
14025.62 506
14026.74 528
14027.85 530
14028.97 523
14030.09 502
14031.21 494
14032.33 477
14033.45 501
14034.57 470
14035.69 493
14036.81 466
14037.92 457
14039.04 489
14040.16 522
14041.28 483
14042.40 472
14043.52 487
14044.64 467
14045.76 455
14046.88 479
14048.00 496
14049.12 453
14050.24 463
14051.36 484
14052.48 535
14053.60 472
14054.72 483
14055.84 471
14056.96 513
14058.08 475
14059.20 446
14060.32 474
14061.44 505
14062.56 464
14063.68 518
14064.80 442
14065.92 454
14067.04 499
14068.16 524
14069.28 483
14070.40 495
14071.52 483
14072.64 467
14073.76 483
14074.88 459
14076.00 522
14077.12 545
14078.24 502
14079.36 479
14080.48 489
14081.60 508
14082.73 497
14083.85 492
14084.97 533
14086.09 500
14087.21 520
14088.33 535
14089.45 526
14090.57 528
14091.69 536
14092.82 560
14093.94 568
14095.06 508
14096.18 505
14097.30 531
14098.42 549
14099.54 559
14100.67 540
14101.79 563
14102.91 536
14104.03 561
14105.15 573
14106.27 519
14107.40 508
14108.52 495
14109.64 492
14110.76 490
14111.88 513
14113.01 485
14114.13 490
14115.25 486
14116.37 467
14117.50 464
14118.62 489
14119.74 477
14120.86 459
14121.98 459
14123.11 469
14124.23 504
14125.35 442
14126.48 456
14127.60 436
14128.72 490
14129.84 486
14130.97 477
14132.09 436
14133.21 440
14134.34 428
14135.46 466
14136.58 479
14137.70 480
14138.83 487
14139.95 469
14141.07 467
14142.20 431
14143.32 431
14144.44 404
14145.57 464
14146.69 468
14147.81 467
14148.94 461
14150.06 402
14151.18 428
14152.31 488
14153.43 441
14154.56 429
14155.68 412
14156.80 440
14157.93 429
14159.05 413
14160.18 430
14161.30 455
14162.42 447
14163.55 460
14164.67 448
14165.80 472
14166.92 438
14168.04 450
14169.17 425
14170.29 413
14171.42 453
14172.54 451
14173.67 465
14174.79 467
14175.92 425
14177.04 429
14178.17 388
14179.29 450
14180.41 374
14181.54 432
14182.66 422
14183.79 436
14184.91 400
14186.04 428
14187.16 407
14188.29 403
14189.41 432
14190.54 459
14191.67 426
14192.79 377
14193.92 413
14195.04 400
14196.17 399
14197.29 379
14198.42 395
14199.54 425
14200.67 425
14201.79 396
14202.92 427
14204.05 393
14205.17 404
14206.30 420
14207.42 412
14208.55 383
14209.67 385
14210.80 414
14211.93 411
14213.05 407
14214.18 387
14215.31 380
14216.43 379
14217.56 388
14218.68 352
14219.81 375
14220.94 388
14222.06 400
14223.19 423
14224.32 403
14225.44 404
14226.57 433
14227.70 402
14228.82 382
14229.95 383
14231.08 383
14232.20 368
14233.33 381
14234.46 412
14235.58 370
14236.71 343
14237.84 380
14238.97 441
14240.09 415
14241.22 380
14242.35 387
14243.47 417
14244.60 410
14245.73 370
14246.86 374
14247.98 381
14249.11 391
14250.24 447
14251.37 393
14252.49 381
14253.62 405
14254.75 388
14255.88 388
14257.01 376
14258.13 393
14259.26 387
14260.39 347
14261.52 388
14262.65 377
14263.77 378
14264.90 361
14266.03 373
14267.16 387
14268.29 409
14269.41 392
14270.54 378
14271.67 382
14272.80 359
14273.93 368
14275.06 391
14276.19 396
14277.31 430
14278.44 409
14279.57 348
14280.70 359
14281.83 338
14282.96 369
14284.09 359
14285.22 366
14286.34 341
14287.47 363
14288.60 354
14289.73 384
14290.86 394
14291.99 362
14293.12 354
14294.25 377
14295.38 415
14296.51 331
14297.64 354
14298.77 361
14299.90 405
14301.03 349
14302.16 329
14303.28 358
14304.41 395
14305.54 360
14306.67 368
14307.80 362
14308.93 385
14310.06 372
14311.19 394
14312.32 352
14313.45 366
14314.58 384
14315.71 360
14316.84 366
14317.97 350
14319.11 361
14320.24 329
14321.37 337
14322.50 328
14323.63 342
14324.76 331
14325.89 369
14327.02 328
14328.15 350
14329.28 351
14330.41 355
14331.54 340
14332.67 355
14333.80 369
14334.93 343
14336.06 376
14337.20 393
14338.33 370
14339.46 303
14340.59 333
14341.72 320
14342.85 340
14343.98 301
14345.11 314
14346.25 320
14347.38 336
14348.51 354
14349.64 365
14350.77 316
14351.90 329
14353.03 349
14354.17 326
14355.30 335
14356.43 341
14357.56 363
14358.69 343
14359.83 330
14360.96 333
14362.09 335
14363.22 325
14364.35 314
14365.49 325
14366.62 327
14367.75 356
14368.88 353
14370.01 342
14371.15 330
14372.28 337
14373.41 331
14374.54 371
14375.68 353
14376.81 318
14377.94 368
14379.07 330
14380.21 332
14381.34 311
14382.47 338
14383.61 332
14384.74 337
14385.87 347
14387.00 352
14388.14 323
14389.27 327
14390.40 335
14391.54 359
14392.67 343
14393.80 341
14394.94 317
14396.07 325
14397.20 340
14398.34 340
14399.47 323
14400.60 351
14401.74 369
14402.87 314
14404.00 321
14405.14 357
14406.27 356
14407.41 322
14408.54 341
14409.67 320
14410.81 330
14411.94 305
14413.08 346
14414.21 329
14415.34 330
14416.48 368
14417.61 373
14418.75 382
14419.88 356
14421.01 333
14422.15 347
14423.28 339
14424.42 338
14425.55 335
14426.69 345
14427.82 355
14428.96 351
14430.09 356
14431.23 341
14432.36 363
14433.50 329
14434.63 369
14435.77 363
14436.90 346
14438.04 351
14439.17 352
14440.31 361
14441.44 335
14442.58 369
14443.71 320
14444.85 302
14445.98 319
14447.12 345
14448.25 380
14449.39 365
14450.52 324
14451.66 335
14452.79 344
14453.93 378
14455.07 395
14456.20 331
14457.34 357
14458.47 359
14459.61 366
14460.74 361
14461.88 359
14463.02 392
14464.15 378
14465.29 366
14466.42 347
14467.56 357
14468.70 344
14469.83 378
14470.97 366
14472.11 381
14473.24 366
14474.38 390
14475.51 369
14476.65 393
14477.79 356
14478.92 363
14480.06 384
14481.20 369
14482.33 350
14483.47 360
14484.61 391
14485.75 347
14486.88 340
14488.02 325
14489.16 373
14490.29 374
14491.43 334
14492.57 335
14493.70 360
14494.84 360
14495.98 350
14497.12 344
14498.25 363
14499.39 363
14500.53 368
14501.67 341
14502.80 351
14503.94 368
14505.08 368
14506.22 370
14507.35 356
14508.49 383
14509.63 368
14510.77 401
14511.91 380
14513.04 345
14514.18 361
14515.32 361
14516.46 344
14517.60 327
14518.73 334
14519.87 343
14521.01 363
14522.15 338
14523.29 343
14524.43 339
14525.56 376
14526.70 350
14527.84 376
14528.98 337
14530.12 350
14531.26 357
14532.40 345
14533.53 353
14534.67 349
14535.81 336
14536.95 395
14538.09 366
14539.23 355
14540.37 353
14541.51 349
14542.65 359
14543.79 381
14544.92 397
14546.06 350
14547.20 386
14548.34 382
14549.48 344
14550.62 345
14551.76 372
14552.90 371
14554.04 377
14555.18 361
14556.32 316
14557.46 364
14558.60 375
14559.74 367
14560.88 373
14562.02 378
14563.16 382
14564.30 406
14565.44 360
14566.58 333
14567.72 384
14568.86 393
14570.00 362
14571.14 352
14572.28 341
14573.42 343
14574.56 381
14575.70 385
14576.84 374
14577.98 339
14579.12 358
14580.26 395
14581.40 402
14582.54 399
14583.68 401
14584.82 389
14585.97 387
14587.11 384
14588.25 379
14589.39 376
14590.53 387
14591.67 413
14592.81 375
14593.95 377
14595.09 383
14596.23 387
14597.38 370
14598.52 378
14599.66 389
14600.80 441
14601.94 405
14603.08 404
14604.22 379
14605.37 384
14606.51 400
14607.65 400
14608.79 404
14609.93 417
14611.07 388
14612.22 425
14613.36 418
14614.50 410
14615.64 398
14616.78 410
14617.93 424
14619.07 418
14620.21 425
14621.35 379
14622.50 381
14623.64 437
14624.78 410
14625.92 479
14627.06 447
14628.21 470
14629.35 424
14630.49 416
14631.63 425
14632.78 484
14633.92 513
14635.06 469
14636.21 481
14637.35 478
14638.49 484
14639.63 495
14640.78 494
14641.92 449
14643.06 436
14644.21 480
14645.35 447
14646.49 386
14647.64 429
14648.78 431
14649.92 435
14651.07 403
14652.21 397
14653.35 424
14654.50 440
14655.64 410
14656.78 412
14657.93 408
14659.07 404
14660.21 417
14661.36 360
14662.50 395
14663.65 389
14664.79 388
14665.93 375
14667.08 411
14668.22 385
14669.37 379
14670.51 397
14671.65 386
14672.80 398
14673.94 427
14675.09 390
14676.23 374
14677.38 389
14678.52 339
14679.66 365
14680.81 386
14681.95 367
14683.10 351
14684.24 351
14685.39 376
14686.53 343
14687.68 357
14688.82 364
14689.97 355
14691.11 347
14692.26 370
14693.40 358
14694.55 361
14695.69 351
14696.84 388
14697.98 383
14699.13 394
14700.27 357
14701.42 373
14702.56 372
14703.71 367
14704.85 344
14706.00 346
14707.15 355
14708.29 371
14709.44 395
14710.58 342
14711.73 395
14712.87 399
14714.02 401
14715.17 348
14716.31 367
14717.46 334
14718.60 341
14719.75 372
14720.90 391
14722.04 367
14723.19 385
14724.33 383
14725.48 391
14726.63 375
14727.77 362
14728.92 393
14730.07 383
14731.21 356
14732.36 343
14733.51 349
14734.65 356
14735.80 385
14736.95 373
14738.09 367
14739.24 394
14740.39 383
14741.53 373
14742.68 385
14743.83 359
14744.97 367
14746.12 366
14747.27 390
14748.42 420
14749.56 367
14750.71 365
14751.86 343
14753.00 377
14754.15 353
14755.30 344
14756.45 350
14757.59 374
14758.74 392
14759.89 375
14761.04 392
14762.18 353
14763.33 367
14764.48 333
14765.63 369
14766.78 398
14767.92 389
14769.07 385
14770.22 407
14771.37 387
14772.52 379
14773.66 385
14774.81 407
14775.96 397
14777.11 392
14778.26 392
14779.41 395
14780.55 397
14781.70 396
14782.85 393
14784.00 402
14785.15 426
14786.30 398
14787.45 414
14788.59 435
14789.74 426
14790.89 389
14792.04 416
14793.19 467
14794.34 451
14795.49 451
14796.64 429
14797.79 480
14798.94 451
14800.08 456
14801.23 447
14802.38 433
14803.53 408
14804.68 441
14805.83 440
14806.98 394
14808.13 402
14809.28 417
14810.43 417
14811.58 406
14812.73 427
14813.88 399
14815.03 429
14816.18 402
14817.33 408
14818.48 375
14819.63 415
14820.78 418
14821.93 394
14823.08 388
14824.23 403
14825.38 410
14826.53 455
14827.68 419
14828.83 358
14829.98 366
14831.13 374
14832.28 398
14833.43 354
14834.58 342
14835.73 353
14836.88 364
14838.03 351
14839.18 370
14840.33 383
14841.48 368
14842.64 351
14843.79 384
14844.94 312
14846.09 371
14847.24 345
14848.39 330
14849.54 340
14850.69 319
14851.84 327
14853.00 337
14854.15 345
14855.30 310
14856.45 318
14857.60 323
14858.75 340
14859.90 334
14861.06 322
14862.21 316
14863.36 352
14864.51 350
14865.66 345
14866.81 324
14867.97 312
14869.12 327
14870.27 326
14871.42 314
14872.57 305
14873.73 278
14874.88 339
14876.03 338
14877.18 337
14878.33 339
14879.49 305
14880.64 309
14881.79 312
14882.94 299
14884.10 302
14885.25 301
14886.40 331
14887.55 332
14888.71 306
14889.86 299
14891.01 310
14892.16 310
14893.32 321
14894.47 303
14895.62 325
14896.78 332
14897.93 326
14899.08 319
14900.23 334
14901.39 311
14902.54 317
14903.69 328
14904.85 313
14906.00 339
14907.15 319
14908.31 301
14909.46 300
14910.61 325
14911.77 299
14912.92 316
14914.08 329
14915.23 285
14916.38 273
14917.54 308
14918.69 294
14919.84 331
14921.00 295
14922.15 299
14923.31 325
14924.46 328
14925.61 316
14926.77 310
14927.92 307
14929.08 283
14930.23 297
14931.38 284
14932.54 305
14933.69 312
14934.85 290
14936.00 296
14937.16 323
14938.31 310
14939.47 290
14940.62 312
14941.78 298
14942.93 309
14944.08 306
14945.24 309
14946.39 276
14947.55 309
14948.70 307
14949.86 277
14951.01 271
14952.17 277
14953.32 277
14954.48 307
14955.64 302
14956.79 261
14957.95 276
14959.10 280
14960.26 325
14961.41 293
14962.57 264
14963.72 255
14964.88 259
14966.03 314
14967.19 300
14968.35 284
14969.50 289
14970.66 322
14971.81 303
14972.97 285
14974.12 281
14975.28 281
14976.44 263
14977.59 261
14978.75 256
14979.91 299
14981.06 290
14982.22 289
14983.37 281
14984.53 273
14985.69 265
14986.84 287
14988.00 255
14989.16 279
14990.31 301
14991.47 273
14992.63 302
14993.78 271
14994.94 268
14996.10 301
14997.25 299
14998.41 320
14999.57 310
15000.72 344
15001.88 304
15003.04 280
15004.20 288
15005.35 273
15006.51 270
15007.67 261
15008.82 246
15009.98 252
15011.14 280
15012.30 314
15013.45 261
15014.61 299
15015.77 271
15016.93 274
15018.08 283
15019.24 237
15020.40 253
15021.56 282
15022.71 284
15023.87 281
15025.03 284
15026.19 279
15027.35 290
15028.50 268
15029.66 259
15030.82 221
15031.98 255
15033.14 246
15034.30 256
15035.45 245
15036.61 257
15037.77 270
15038.93 279
15040.09 281
15041.25 258
15042.40 251
15043.56 268
15044.72 260
15045.88 250
15047.04 254
15048.20 250
15049.36 239
15050.52 277
15051.68 273
15052.83 280
15053.99 285
15055.15 230
15056.31 277
15057.47 251
15058.63 232
15059.79 252
15060.95 279
15062.11 228
15063.27 253
15064.43 266
15065.59 265
15066.75 257
15067.90 199
15069.06 222
15070.22 261
15071.38 228
15072.54 256
15073.70 250
15074.86 234
15076.02 269
15077.18 300
15078.34 267
15079.50 252
15080.66 281
15081.82 266
15082.98 233
15084.14 248
15085.30 252
15086.46 262
15087.62 252
15088.78 253
15089.95 277
15091.11 281
15092.27 244
15093.43 235
15094.59 251
15095.75 281
15096.91 268
15098.07 224
15099.23 244
15100.39 248
15101.55 237
15102.71 233
15103.87 280
15105.03 268
15106.20 223
15107.36 240
15108.52 304
15109.68 254
15110.84 241
15112.00 282
15113.16 258
15114.32 241
15115.49 239
15116.65 257
15117.81 244
15118.97 271
15120.13 249
15121.29 246
15122.46 256
15123.62 244
15124.78 251
15125.94 268
15127.10 223
15128.26 253
15129.43 257
15130.59 238
15131.75 259
15132.91 245
15134.07 271
15135.24 246
15136.40 274
15137.56 272
15138.72 269
15139.89 252
15141.05 236
15142.21 250
15143.37 228
15144.54 250
15145.70 269
15146.86 261
15148.02 244
15149.19 238
15150.35 235
15151.51 267
15152.67 267
15153.84 233
15155.00 248
15156.16 258
15157.33 251
15158.49 235
15159.65 238
15160.82 250
15161.98 270
15163.14 268
15164.31 267
15165.47 284
15166.63 290
15167.80 282
15168.96 261
15170.12 278
15171.29 240
15172.45 246
15173.61 274
15174.78 256
15175.94 237
15177.10 214
15178.27 267
15179.43 274
15180.60 272
15181.76 258
15182.92 269
15184.09 279
15185.25 283
15186.42 266
15187.58 253
15188.74 256
15189.91 267
15191.07 269
15192.24 281
15193.40 280
15194.57 255
15195.73 262
15196.90 294
15198.06 292
15199.22 266
15200.39 248
15201.55 269
15202.72 269
15203.88 286
15205.05 274
15206.21 267
15207.38 282
15208.54 275
15209.71 254
15210.87 260
15212.04 253
15213.20 251
15214.37 263
15215.53 255
15216.70 265
15217.86 272
15219.03 282
15220.20 303
15221.36 274
15222.53 256
15223.69 264
15224.86 272
15226.02 279
15227.19 283
15228.36 255
15229.52 325
15230.69 309
15231.85 272
15233.02 275
15234.18 319
15235.35 302
15236.52 303
15237.68 316
15238.85 308
15240.02 288
15241.18 326
15242.35 314
15243.51 289
15244.68 292
15245.85 260
15247.01 282
15248.18 287
15249.35 271
15250.51 277
15251.68 287
15252.85 268
15254.01 259
15255.18 267
15256.35 307
15257.51 283
15258.68 287
15259.85 288
15261.01 282
15262.18 252
15263.35 277
15264.52 274
15265.68 267
15266.85 262
15268.02 246
15269.18 268
15270.35 256
15271.52 276
15272.69 247
15273.85 271
15275.02 258
15276.19 288
15277.36 279
15278.52 239
15279.69 280
15280.86 282
15282.03 270
15283.20 253
15284.36 266
15285.53 278
15286.70 266
15287.87 266
15289.04 262
15290.20 236
15291.37 267
15292.54 266
15293.71 268
15294.88 260
15296.05 279
15297.21 264
15298.38 267
15299.55 270
15300.72 263
15301.89 263
15303.06 287
15304.22 280
15305.39 271
15306.56 252
15307.73 254
15308.90 298
15310.07 280
15311.24 298
15312.41 309
15313.58 270
15314.74 273
15315.91 270
15317.08 274
15318.25 244
15319.42 269
15320.59 257
15321.76 261
15322.93 252
15324.10 259
15325.27 266
15326.44 273
15327.61 289
15328.78 271
15329.95 245
15331.12 265
15332.29 276
15333.46 278
15334.63 267
15335.80 272
15336.97 275
15338.14 270
15339.31 259
15340.48 282
15341.65 281
15342.82 296
15343.99 292
15345.16 267
15346.33 282
15347.50 258
15348.67 262
15349.84 266
15351.01 268
15352.18 279
15353.35 265
15354.52 280
15355.69 281
15356.86 256
15358.03 255
15359.20 264
15360.37 257
15361.54 284
15362.71 284
15363.89 284
15365.06 249
15366.23 261
15367.40 269
15368.57 283
15369.74 298
15370.91 292
15372.08 300
15373.25 258
15374.43 248
15375.60 267
15376.77 287
15377.94 273
15379.11 270
15380.28 283
15381.46 263
15382.63 291
15383.80 257
15384.97 261
15386.14 246
15387.31 269
15388.49 279
15389.66 271
15390.83 267
15392.00 276
15393.17 263
15394.35 319
15395.52 294
15396.69 288
15397.86 294
15399.03 259
15400.21 276
15401.38 283
15402.55 275
15403.72 296
15404.90 291
15406.07 270
15407.24 270
15408.41 241
15409.59 246
15410.76 263
15411.93 261
15413.11 267
15414.28 273
15415.45 253
15416.62 279
15417.80 251
15418.97 280
15420.14 280
15421.32 243
15422.49 270
15423.66 289
15424.84 267
15426.01 260
15427.18 267
15428.36 228
15429.53 241
15430.70 270
15431.88 247
15433.05 246
15434.22 270
15435.40 268
15436.57 272
15437.75 260
15438.92 255
15440.09 274
15441.27 256
15442.44 257
15443.61 275
15444.79 268
15445.96 267
15447.14 274
15448.31 267
15449.49 256
15450.66 249
15451.83 252
15453.01 225
15454.18 244
15455.36 234
15456.53 252
15457.71 236
15458.88 243
15460.06 253
15461.23 257
15462.40 256
15463.58 245
15464.75 225
15465.93 249
15467.10 242
15468.28 254
15469.45 270
15470.63 245
15471.80 238
15472.98 240
15474.15 268
15475.33 251
15476.50 264
15477.68 258
15478.86 248
15480.03 252
15481.21 280
15482.38 273
15483.56 267
15484.73 244
15485.91 230
15487.08 230
15488.26 253
15489.44 248
15490.61 268
15491.79 244
15492.96 237
15494.14 234
15495.31 271
15496.49 229
15497.67 253
15498.84 231
15500.02 240
15501.20 242
15502.37 246
15503.55 233
15504.72 234
15505.90 260
15507.08 231
15508.25 215
15509.43 233
15510.61 267
15511.78 245
15512.96 233
15514.14 252
15515.31 229
15516.49 249
15517.67 266
15518.84 278
15520.02 269
15521.20 274
15522.37 262
15523.55 261
15524.73 218
15525.91 233
15527.08 236
15528.26 241
15529.44 248
15530.61 252
15531.79 278
15532.97 276
15534.15 264
15535.32 279
15536.50 300
15537.68 233
15538.86 285
15540.03 276
15541.21 248
15542.39 257
15543.57 271
15544.75 279
15545.92 274
15547.10 276
15548.28 254
15549.46 255
15550.64 277
15551.81 239
15552.99 273
15554.17 259
15555.35 267
15556.53 252
15557.70 239
15558.88 248
15560.06 250
15561.24 264
15562.42 245
15563.60 278
15564.78 268
15565.95 243
15567.13 239
15568.31 270
15569.49 255
15570.67 264
15571.85 231
15573.03 237
15574.21 244
15575.38 281
15576.56 241
15577.74 269
15578.92 259
15580.10 275
15581.28 259
15582.46 242
15583.64 267
15584.82 245
15586.00 271
15587.18 281
15588.36 282
15589.54 285
15590.72 282
15591.90 281
15593.08 264
15594.25 285
15595.43 260
15596.61 260
15597.79 288
15598.97 259
15600.15 284
15601.33 270
15602.51 265
15603.69 246
15604.87 256
15606.05 276
15607.23 278
15608.41 252
15609.60 270
15610.78 269
15611.96 280
15613.14 272
15614.32 282
15615.50 262
15616.68 264
15617.86 272
15619.04 262
15620.22 261
15621.40 289
15622.58 259
15623.76 268
15624.94 297
15626.12 291
15627.31 286
15628.49 281
15629.67 268
15630.85 276
15632.03 309
15633.21 313
15634.39 302
15635.57 306
15636.75 291
15637.94 301
15639.12 284
15640.30 279
15641.48 292
15642.66 298
15643.84 277
15645.03 284
15646.21 265
15647.39 318
15648.57 323
15649.75 288
15650.93 300
15652.12 296
15653.30 324
15654.48 325
15655.66 356
15656.84 317
15658.03 295
15659.21 344
15660.39 357
15661.57 299
15662.76 306
15663.94 322
15665.12 300
15666.30 313
15667.48 315
15668.67 313
15669.85 315
15671.03 300
15672.22 332
15673.40 329
15674.58 316
15675.76 337
15676.95 291
15678.13 301
15679.31 321
15680.50 312
15681.68 333
15682.86 304
15684.04 307
15685.23 348
15686.41 332
15687.59 293
15688.78 323
15689.96 327
15691.14 302
15692.33 295
15693.51 307
15694.69 322
15695.88 288
15697.06 296
15698.25 319
15699.43 316
15700.61 283
15701.80 301
15702.98 330
15704.16 359
15705.35 330
15706.53 327
15707.72 281
15708.90 322
15710.08 355
15711.27 341
15712.45 347
15713.64 383
15714.82 348
15716.01 339
15717.19 308
15718.37 339
15719.56 337
15720.74 362
15721.93 346
15723.11 319
15724.30 311
15725.48 345
15726.67 350
15727.85 317
15729.04 366
15730.22 344
15731.41 318
15732.59 331
15733.78 366
15734.96 343
15736.15 333
15737.33 351
15738.52 334
15739.70 322
15740.89 331
15742.07 339
15743.26 335
15744.44 326
15745.63 342
15746.81 337
15748.00 371
15749.19 355
15750.37 336
15751.56 359
15752.74 345
15753.93 339
15755.11 363
15756.30 368
15757.49 372
15758.67 339
15759.86 348
15761.04 332
15762.23 304
15763.42 363
15764.60 336
15765.79 368
15766.97 350
15768.16 322
15769.35 342
15770.53 330
15771.72 307
15772.91 313
15774.09 291
15775.28 306
15776.47 314
15777.65 301
15778.84 308
15780.03 317
15781.21 323
15782.40 327
15783.59 306
15784.77 285
15785.96 297
15787.15 333
15788.33 334
15789.52 299
15790.71 355
15791.90 332
15793.08 336
15794.27 321
15795.46 300
15796.65 325
15797.83 338
15799.02 319
15800.21 305
15801.40 284
15802.58 341
15803.77 325
15804.96 313
15806.15 292
15807.33 325
15808.52 292
15809.71 296
15810.90 316
15812.09 262
15813.27 314
15814.46 287
15815.65 312
15816.84 293
15818.03 304
15819.21 327
15820.40 307
15821.59 308
15822.78 281
15823.97 289
15825.16 272
15826.34 300
15827.53 281
15828.72 309
15829.91 285
15831.10 304
15832.29 300
15833.48 284
15834.66 313
15835.85 308
15837.04 303
15838.23 273
15839.42 287
15840.61 307
15841.80 313
15842.99 290
15844.18 266
15845.37 285
15846.56 304
15847.74 264
15848.93 280
15850.12 323
15851.31 316
15852.50 315
15853.69 316
15854.88 335
15856.07 298
15857.26 311
15858.45 308
15859.64 282
15860.83 284
15862.02 284
15863.21 296
15864.40 286
15865.59 299
15866.78 287
15867.97 311
15869.16 296
15870.35 289
15871.54 287
15872.73 304
15873.92 315
15875.11 302
15876.30 316
15877.49 289
15878.68 312
15879.87 267
15881.06 280
15882.25 278
15883.44 267
15884.64 283
15885.83 290
15887.02 307
15888.21 293
15889.40 311
15890.59 285
15891.78 284
15892.97 271
15894.16 287
15895.35 324
15896.54 304
15897.74 317
15898.93 318
15900.12 334
15901.31 300
15902.50 297
15903.69 318
15904.88 301
15906.08 311
15907.27 289
15908.46 272
15909.65 289
15910.84 297
15912.03 309
15913.23 326
15914.42 322
15915.61 274
15916.80 335
15917.99 353
15919.18 328
15920.38 306
15921.57 308
15922.76 320
15923.95 330
15925.15 315
15926.34 295
15927.53 314
15928.72 305
15929.91 319
15931.11 304
15932.30 316
15933.49 293
15934.68 307
15935.88 306
15937.07 309
15938.26 311
15939.46 312
15940.65 299
15941.84 339
15943.03 310
15944.23 288
15945.42 341
15946.61 295
15947.81 278
15949.00 283
15950.19 307
15951.39 293
15952.58 268
15953.77 284
15954.97 293
15956.16 249
15957.35 286
15958.55 271
15959.74 273
15960.93 258
15962.13 260
15963.32 261
15964.51 257
15965.71 251
15966.90 273
15968.09 273
15969.29 242
15970.48 260
15971.68 246
15972.87 260
15974.06 258
15975.26 255
15976.45 236
15977.65 219
15978.84 243
15980.04 277
15981.23 270
15982.42 275
15983.62 271
15984.81 255
15986.01 261
15987.20 217
15988.40 255
15989.59 250
15990.79 258
15991.98 234
15993.18 287
15994.37 226
15995.57 243
15996.76 262
15997.96 280
15999.15 239
16000.35 253
16001.54 278
16002.74 264
16003.93 272
16005.13 250
16006.32 242
16007.52 243
16008.71 233
16009.91 230
16011.10 228
16012.30 250
16013.49 248
16014.69 243
16015.88 241
16017.08 231
16018.28 243
16019.47 232
16020.67 259
16021.86 260
16023.06 260
16024.26 253
16025.45 216
16026.65 238
16027.84 242
16029.04 258
16030.24 239
16031.43 254
16032.63 250
16033.82 227
16035.02 272
16036.22 253
16037.41 237
16038.61 254
16039.81 260
16041.00 223
16042.20 239
16043.40 229
16044.59 239
16045.79 253
16046.99 253
16048.18 235
16049.38 241
16050.58 296
16051.77 267
16052.97 203
16054.17 216
16055.37 243
16056.56 269
16057.76 234
16058.96 229
16060.15 218
16061.35 249
16062.55 228
16063.75 229
16064.94 230
16066.14 209
16067.34 258
16068.54 238
16069.73 239
16070.93 256
16072.13 231
16073.33 238
16074.52 266
16075.72 245
16076.92 257
16078.12 262
16079.32 250
16080.51 232
16081.71 203
16082.91 264
16084.11 248
16085.31 224
16086.51 238
16087.70 209
16088.90 221
16090.10 223
16091.30 269
16092.50 235
16093.70 246
16094.89 222
16096.09 246
16097.29 226
16098.49 230
16099.69 230
16100.89 259
16102.09 253
16103.29 223
16104.48 209
16105.68 214
16106.88 237
16108.08 226
16109.28 225
16110.48 233
16111.68 239
16112.88 227
16114.08 234
16115.28 228
16116.48 246
16117.68 247
16118.88 249
16120.07 224
16121.27 226
16122.47 236
16123.67 243
16124.87 239
16126.07 209
16127.27 220
16128.47 226
16129.67 221
16130.87 231
16132.07 257
16133.27 224
16134.47 228
16135.67 210
16136.87 229
16138.07 210
16139.27 203
16140.47 218
16141.67 235
16142.87 232
16144.07 237
16145.27 226
16146.48 246
16147.68 202
16148.88 240
16150.08 234
16151.28 205
16152.48 240
16153.68 229
16154.88 215
16156.08 231
16157.28 256
16158.48 227
16159.68 202
16160.88 222
16162.09 232
16163.29 244
16164.49 224
16165.69 239
16166.89 249
16168.09 256
16169.29 236
16170.49 212
16171.70 228
16172.90 205
16174.10 199
16175.30 215
16176.50 258
16177.70 240
16178.91 201
16180.11 230
16181.31 209
16182.51 207
16183.71 209
16184.91 211
16186.12 221
16187.32 206
16188.52 239
16189.72 221
16190.93 209
16192.13 218
16193.33 240
16194.53 263
16195.73 231
16196.94 240
16198.14 239
16199.34 213
16200.54 231
16201.75 226
16202.95 220
16204.15 198
16205.35 211
16206.56 244
16207.76 246
16208.96 232
16210.17 211
16211.37 221
16212.57 254
16213.77 224
16214.98 226
16216.18 246
16217.38 245
16218.59 216
16219.79 236
16220.99 236
16222.20 258
16223.40 240
16224.60 224
16225.81 241
16227.01 210
16228.21 246
16229.42 256
16230.62 240
16231.82 218
16233.03 208
16234.23 234
16235.44 236
16236.64 226
16237.84 218
16239.05 277
16240.25 248
16241.46 233
16242.66 240
16243.86 238
16245.07 239
16246.27 250
16247.48 245
16248.68 251
16249.89 242
16251.09 234
16252.29 230
16253.50 236
16254.70 238
16255.91 258
16257.11 263
16258.32 218
16259.52 254
16260.73 273
16261.93 256
16263.14 254
16264.34 245
16265.55 232
16266.75 256
16267.96 243
16269.16 250
16270.37 234
16271.57 243
16272.78 268
16273.98 264
16275.19 251
16276.39 262
16277.60 229
16278.80 266
16280.01 267
16281.21 254
16282.42 260
16283.63 252
16284.83 263
16286.04 235
16287.24 233
16288.45 240
16289.65 266
16290.86 246
16292.07 271
16293.27 247
16294.48 254
16295.68 260
16296.89 276
16298.10 256
16299.30 253
16300.51 256
16301.71 278
16302.92 274
16304.13 226
16305.33 263
16306.54 250
16307.75 278
16308.95 247
16310.16 267
16311.37 287
16312.57 285
16313.78 269
16314.99 258
16316.19 249
16317.40 256
16318.61 294
16319.81 264
16321.02 274
16322.23 251
16323.44 275
16324.64 249
16325.85 225
16327.06 255
16328.26 258
16329.47 225
16330.68 243
16331.89 240
16333.09 246
16334.30 234
16335.51 223
16336.72 262
16337.92 237
16339.13 244
16340.34 277
16341.55 232
16342.75 233
16343.96 213
16345.17 251
16346.38 244
16347.59 234
16348.79 252
16350.00 238
16351.21 258
16352.42 258
16353.63 263
16354.84 228
16356.04 217
16357.25 235
16358.46 251
16359.67 260
16360.88 241
16362.09 226
16363.29 227
16364.50 227
16365.71 253
16366.92 223
16368.13 247
16369.34 240
16370.55 207
16371.76 198
16372.96 243
16374.17 238
16375.38 247
16376.59 217
16377.80 229
16379.01 220
16380.22 220
16381.43 233
16382.64 216
16383.85 218
16385.06 262
16386.27 238
16387.47 235
16388.68 227
16389.89 213
16391.10 218
16392.31 237
16393.52 252
16394.73 217
16395.94 223
16397.15 242
16398.36 234
16399.57 237
16400.78 226
16401.99 247
16403.20 222
16404.41 240
16405.62 193
16406.83 237
16408.04 234
16409.25 222
16410.46 229
16411.67 205
16412.88 228
16414.09 236
16415.30 214
16416.52 213
16417.73 194
16418.94 218
16420.15 219
16421.36 185
16422.57 212
16423.78 220
16424.99 210
16426.20 228
16427.41 231
16428.62 214
16429.83 222
16431.05 236
16432.26 229
16433.47 202
16434.68 212
16435.89 202
16437.10 228
16438.31 227
16439.52 216
16440.74 237
16441.95 218
16443.16 205
16444.37 220
16445.58 220
16446.79 241
16448.00 251
16449.22 216
16450.43 204
16451.64 193
16452.85 229
16454.06 240
16455.28 207
16456.49 177
16457.70 224
16458.91 227
16460.12 232
16461.34 213
16462.55 208
16463.76 214
16464.97 203
16466.19 215
16467.40 198
16468.61 200
16469.82 200
16471.04 219
16472.25 216
16473.46 182
16474.67 179
16475.89 206
16477.10 228
16478.31 199
16479.52 199
16480.74 208
16481.95 263
16483.16 223
16484.38 202
16485.59 198
16486.80 225
16488.02 214
16489.23 214
16490.44 214
16491.66 207
16492.87 206
16494.08 227
16495.30 207
16496.51 179
16497.72 191
16498.94 212
16500.15 205
16501.36 214
16502.58 203
16503.79 199
16505.00 200
16506.22 202
16507.43 231
16508.65 180
16509.86 176
16511.07 194
16512.29 205
16513.50 191
16514.72 213
16515.93 243
16517.15 210
16518.36 240
16519.57 195
16520.79 224
16522.00 198
16523.22 203
16524.43 202
16525.65 194
16526.86 172
16528.08 176
16529.29 209
16530.51 237
16531.72 199
16532.93 197
16534.15 192
16535.36 201
16536.58 209
16537.79 236
16539.01 191
16540.22 183
16541.44 235
16542.65 216
16543.87 224
16545.09 216
16546.30 205
16547.52 228
16548.73 203
16549.95 196
16551.16 187
16552.38 201
16553.59 207
16554.81 195
16556.02 207
16557.24 203
16558.46 186
16559.67 228
16560.89 217
16562.10 200
16563.32 205
16564.54 214
16565.75 250
16566.97 228
16568.18 209
16569.40 189
16570.62 185
16571.83 215
16573.05 190
16574.27 183
16575.48 201
16576.70 243
16577.91 234
16579.13 228
16580.35 236
16581.56 209
16582.78 218
16584.00 207
16585.21 217
16586.43 205
16587.65 220
16588.87 213
16590.08 185
16591.30 198
16592.52 195
16593.73 215
16594.95 210
16596.17 223
16597.38 192
16598.60 245
16599.82 213
16601.04 226
16602.25 196
16603.47 213
16604.69 207
16605.91 209
16607.12 240
16608.34 216
16609.56 199
16610.78 203
16611.99 171
16613.21 210
16614.43 203
16615.65 188
16616.87 201
16618.08 183
16619.30 211
16620.52 186
16621.74 219
16622.96 208
16624.17 219
16625.39 202
16626.61 187
16627.83 188
16629.05 180
16630.27 193
16631.48 170
16632.70 201
16633.92 196
16635.14 209
16636.36 194
16637.58 209
16638.80 194
16640.02 192
16641.23 219
16642.45 207
16643.67 184
16644.89 192
16646.11 210
16647.33 199
16648.55 206
16649.77 186
16650.99 214
16652.21 200
16653.42 192
16654.64 205
16655.86 196
16657.08 200
16658.30 186
16659.52 209
16660.74 220
16661.96 234
16663.18 213
16664.40 183
16665.62 198
16666.84 178
16668.06 189
16669.28 232
16670.50 211
16671.72 203
16672.94 185
16674.16 212
16675.38 192
16676.60 200
16677.82 186
16679.04 201
16680.26 214
16681.48 179
16682.70 164
16683.92 213
16685.14 202
16686.36 195
16687.58 206
16688.80 207
16690.02 194
16691.24 164
16692.46 191
16693.69 197
16694.91 206
16696.13 192
16697.35 213
16698.57 216
16699.79 204
16701.01 174
16702.23 188
16703.45 200
16704.67 190
16705.90 204
16707.12 212
16708.34 214
16709.56 196
16710.78 191
16712.00 198
16713.22 209
16714.44 189
16715.67 201
16716.89 188
16718.11 194
16719.33 190
16720.55 174
16721.77 193
16723.00 182
16724.22 203
16725.44 198
16726.66 220
16727.88 209
16729.11 199
16730.33 192
16731.55 199
16732.77 183
16733.99 193
16735.22 214
16736.44 204
16737.66 177
16738.88 180
16740.11 200
16741.33 208
16742.55 209
16743.77 199
16745.00 209
16746.22 206
16747.44 195
16748.67 186
16749.89 192
16751.11 180
16752.33 237
16753.56 210
16754.78 212
16756.00 184
16757.23 199
16758.45 217
16759.67 200
16760.90 191
16762.12 202
16763.34 176
16764.57 214
16765.79 186
16767.01 180
16768.24 187
16769.46 170
16770.68 204
16771.91 193
16773.13 196
16774.35 189
16775.58 175
16776.80 214
16778.02 196
16779.25 204
16780.47 204
16781.70 195
16782.92 209
16784.14 207
16785.37 185
16786.59 202
16787.82 195
16789.04 212
16790.27 196
16791.49 191
16792.71 196
16793.94 181
16795.16 207
16796.39 244
16797.61 211
16798.84 178
16800.06 217
16801.29 208
16802.51 225
16803.74 213
16804.96 218
16806.19 207
16807.41 208
16808.64 169
16809.86 170
16811.09 190
16812.31 189
16813.54 221
16814.76 198
16815.99 178
16817.21 218
16818.44 199
16819.66 188
16820.89 214
16822.11 200
16823.34 179
16824.56 175
16825.79 210
16827.01 200
16828.24 191
16829.47 200
16830.69 204
16831.92 195
16833.14 205
16834.37 198
16835.60 172
16836.82 194
16838.05 218
16839.27 229
16840.50 211
16841.73 204
16842.95 216
16844.18 206
16845.40 196
16846.63 203
16847.86 198
16849.08 213
16850.31 218
16851.54 179
16852.76 177
16853.99 198
16855.22 215
16856.44 203
16857.67 229
16858.90 210
16860.12 206
16861.35 237
16862.58 218
16863.80 189
16865.03 217
16866.26 215
16867.49 233
16868.71 235
16869.94 209
16871.17 239
16872.39 216
16873.62 243
16874.85 203
16876.08 231
16877.30 226
16878.53 231
16879.76 238
16880.99 235
16882.21 248
16883.44 241
16884.67 247
16885.90 215
16887.13 245
16888.35 246
16889.58 228
16890.81 232
16892.04 242
16893.27 246
16894.49 263
16895.72 269
16896.95 207
16898.18 216
16899.41 221
16900.63 230
16901.86 231
16903.09 253
16904.32 205
16905.55 212
16906.78 185
16908.01 201
16909.23 227
16910.46 201
16911.69 213
16912.92 202
16914.15 220
16915.38 228
16916.61 192
16917.84 231
16919.06 216
16920.29 203
16921.52 203
16922.75 214
16923.98 224
16925.21 213
16926.44 198
16927.67 195
16928.90 191
16930.13 183
16931.36 203
16932.59 210
16933.82 217
16935.05 229
16936.27 218
16937.50 219
16938.73 220
16939.96 208
16941.19 198
16942.42 197
16943.65 198
16944.88 211
16946.11 195
16947.34 186
16948.57 185
16949.80 194
16951.03 190
16952.26 203
16953.49 200
16954.72 222
16955.95 203
16957.19 201
16958.42 214
16959.65 230
16960.88 209
16962.11 213
16963.34 194
16964.57 194
16965.80 197
16967.03 188
16968.26 200
16969.49 174
16970.72 206
16971.95 201
16973.18 194
16974.42 230
16975.65 176
16976.88 191
16978.11 220
16979.34 235
16980.57 211
16981.80 209
16983.03 228
16984.26 203
16985.50 188
16986.73 211
16987.96 219
16989.19 204
16990.42 186
16991.65 208
16992.89 187
16994.12 213
16995.35 244
16996.58 230
16997.81 200
16999.04 208
17000.28 193
17001.51 231
17002.74 209
17003.97 210
17005.20 228
17006.44 215
17007.67 217
17008.90 182
17010.13 209
17011.37 200
17012.60 220
17013.83 211
17015.06 194
17016.30 186
17017.53 209
17018.76 209
17019.99 214
17021.23 182
17022.46 199
17023.69 224
17024.92 211
17026.16 205
17027.39 202
17028.62 208
17029.86 207
17031.09 196
17032.32 186
17033.56 183
17034.79 197
17036.02 229
17037.26 205
17038.49 197
17039.72 211
17040.96 174
17042.19 189
17043.42 207
17044.66 204
17045.89 189
17047.12 211
17048.36 204
17049.59 220
17050.82 229
17052.06 191
17053.29 185
17054.53 194
17055.76 181
17056.99 187
17058.23 181
17059.46 175
17060.70 184
17061.93 218
17063.16 191
17064.40 192
17065.63 189
17066.87 194
17068.10 221
17069.34 178
17070.57 187
17071.81 221
17073.04 212
17074.27 184
17075.51 171
17076.74 188
17077.98 218
17079.21 196
17080.45 183
17081.68 182
17082.92 171
17084.15 199
17085.39 198
17086.62 203
17087.86 234
17089.09 231
17090.33 199
17091.56 183
17092.80 182
17094.04 205
17095.27 213
17096.51 203
17097.74 178
17098.98 183
17100.21 184
17101.45 179
17102.68 214
17103.92 212
17105.16 173
17106.39 189
17107.63 212
17108.86 189
17110.10 185
17111.33 170
17112.57 171
17113.81 167
17115.04 197
17116.28 215
17117.52 216
17118.75 205
17119.99 198
17121.22 180
17122.46 180
17123.70 199
17124.93 199
17126.17 192
17127.41 180
17128.64 196
17129.88 167
17131.12 191
17132.35 190
17133.59 189
17134.83 180
17136.06 196
17137.30 214
17138.54 198
17139.77 186
17141.01 212
17142.25 201
17143.49 204
17144.72 194
17145.96 160
17147.20 195
17148.43 172
17149.67 192
17150.91 181
17152.15 167
17153.38 156
17154.62 171
17155.86 183
17157.10 182
17158.33 168
17159.57 216
17160.81 176
17162.05 183
17163.29 190
17164.52 173
17165.76 170
17167.00 192
17168.24 189
17169.48 170
17170.71 162
17171.95 203
17173.19 164
17174.43 183
17175.67 155
17176.91 184
17178.14 208
17179.38 205
17180.62 202
17181.86 192
17183.10 176
17184.34 182
17185.57 203
17186.81 200
17188.05 193
17189.29 176
17190.53 178
17191.77 169
17193.01 191
17194.25 186
17195.49 195
17196.72 188
17197.96 175
17199.20 193
17200.44 182
17201.68 180
17202.92 176
17204.16 158
17205.40 179
17206.64 165
17207.88 161
17209.12 185
17210.36 189
17211.60 170
17212.84 172
17214.08 189
17215.32 185
17216.56 184
17217.80 186
17219.04 184
17220.28 179
17221.52 176
17222.76 152
17224.00 163
17225.24 164
17226.48 180
17227.72 159
17228.96 177
17230.20 200
17231.44 170
17232.68 173
17233.92 186
17235.16 182
17236.40 168
17237.64 163
17238.88 178
17240.12 194
17241.36 191
17242.60 202
17243.84 195
17245.08 186
17246.32 184
17247.57 162
17248.81 174
17250.05 163
17251.29 178
17252.53 179
17253.77 188
17255.01 189
17256.25 187
17257.49 192
17258.74 180
17259.98 175
17261.22 172
17262.46 169
17263.70 150
17264.94 172
17266.18 173
17267.43 161
17268.67 169
17269.91 163
17271.15 188
17272.39 152
17273.63 166
17274.88 175
17276.12 163
17277.36 150
17278.60 149
17279.84 177
17281.09 171
17282.33 182
17283.57 176
17284.81 159
17286.06 152
17287.30 173
17288.54 187
17289.78 167
17291.02 171
17292.27 175
17293.51 160
17294.75 148
17296.00 175
17297.24 219
17298.48 188
17299.72 168
17300.97 161
17302.21 189
17303.45 225
17304.70 195
17305.94 157
17307.18 143
17308.42 164
17309.67 156
17310.91 158
17312.15 172
17313.40 180
17314.64 169
17315.88 186
17317.13 185
17318.37 153
17319.61 176
17320.86 196
17322.10 196
17323.34 164
17324.59 163
17325.83 169
17327.08 181
17328.32 174
17329.56 182
17330.81 187
17332.05 186
17333.30 174
17334.54 189
17335.78 162
17337.03 159
17338.27 167
17339.52 167
17340.76 144
17342.00 161
17343.25 183
17344.49 202
17345.74 168
17346.98 165
17348.23 170
17349.47 150
17350.72 154
17351.96 162
17353.21 178
17354.45 173
17355.70 165
17356.94 179
17358.18 164
17359.43 165
17360.67 169
17361.92 177
17363.16 183
17364.41 191
17365.66 155
17366.90 181
17368.15 167
17369.39 173
17370.64 190
17371.88 162
17373.13 185
17374.37 174
17375.62 194
17376.86 151
17378.11 172
17379.35 194
17380.60 170
17381.85 188
17383.09 170
17384.34 163
17385.58 185
17386.83 173
17388.08 185
17389.32 151
17390.57 175
17391.81 189
17393.06 169
17394.31 176
17395.55 176
17396.80 145
17398.04 178
17399.29 187
17400.54 184
17401.78 174
17403.03 190
17404.28 173
17405.52 185
17406.77 160
17408.02 159
17409.26 189
17410.51 189
17411.76 192
17413.00 197
17414.25 185
17415.50 177
17416.75 158
17417.99 184
17419.24 162
17420.49 191
17421.73 190
17422.98 183
17424.23 172
17425.48 170
17426.72 184
17427.97 189
17429.22 192
17430.46 200
17431.71 171
17432.96 186
17434.21 188
17435.46 160
17436.70 170
17437.95 186
17439.20 173
17440.45 177
17441.69 189
17442.94 162
17444.19 186
17445.44 203
17446.69 182
17447.93 179
17449.18 168
17450.43 193
17451.68 162
17452.93 160
17454.18 175
17455.42 163
17456.67 181
17457.92 163
17459.17 171
17460.42 196
17461.67 189
17462.92 157
17464.16 168
17465.41 196
17466.66 199
17467.91 178
17469.16 171
17470.41 186
17471.66 174
17472.91 166
17474.16 183
17475.40 215
17476.65 184
17477.90 191
17479.15 204
17480.40 172
17481.65 174
17482.90 170
17484.15 193
17485.40 171
17486.65 187
17487.90 190
17489.15 179
17490.40 169
17491.65 190
17492.90 186
17494.15 200
17495.40 162
17496.65 192
17497.90 186
17499.15 179
17500.40 168
17501.65 193
17502.90 179
17504.15 185
17505.40 187
17506.65 163
17507.90 196
17509.15 192
17510.40 209
17511.65 190
17512.90 171
17514.15 181
17515.40 212
17516.65 209
17517.90 186
17519.15 202
17520.40 173
17521.65 196
17522.90 212
17524.15 215
17525.41 168
17526.66 202
17527.91 197
17529.16 193
17530.41 201
17531.66 228
17532.91 201
17534.16 189
17535.41 190
17536.67 190
17537.92 202
17539.17 201
17540.42 200
17541.67 181
17542.92 187
17544.17 193
17545.43 217
17546.68 215
17547.93 191
17549.18 198
17550.43 196
17551.68 177
17552.94 189
17554.19 175
17555.44 177
17556.69 188
17557.94 213
17559.20 192
17560.45 182
17561.70 220
17562.95 209
17564.21 219
17565.46 172
17566.71 157
17567.96 184
17569.21 207
17570.47 199
17571.72 179
17572.97 187
17574.22 205
17575.48 215
17576.73 188
17577.98 185
17579.24 178
17580.49 192
17581.74 191
17582.99 216
17584.25 166
17585.50 219
17586.75 196
17588.01 198
17589.26 182
17590.51 191
17591.77 196
17593.02 186
17594.27 193
17595.53 167
17596.78 201
17598.03 213
17599.29 208
17600.54 196
17601.79 205
17603.05 179
17604.30 212
17605.56 227
17606.81 221
17608.06 174
17609.32 179
17610.57 188
17611.82 185
17613.08 194
17614.33 188
17615.59 218
17616.84 174
17618.10 199
17619.35 210
17620.60 199
17621.86 185
17623.11 184
17624.37 182
17625.62 197
17626.88 165
17628.13 165
17629.39 182
17630.64 200
17631.89 166
17633.15 192
17634.40 196
17635.66 206
17636.91 181
17638.17 153
17639.42 188
17640.68 189
17641.93 204
17643.19 177
17644.44 176
17645.70 176
17646.95 202
17648.21 174
17649.47 167
17650.72 184
17651.98 184
17653.23 213
17654.49 209
17655.74 191
17657.00 178
17658.25 202
17659.51 178
17660.77 197
17662.02 200
17663.28 202
17664.53 183
17665.79 195
17667.04 208
17668.30 195
17669.56 178
17670.81 196
17672.07 205
17673.33 179
17674.58 175
17675.84 167
17677.09 155
17678.35 160
17679.61 194
17680.86 161
17682.12 189
17683.38 184
17684.63 175
17685.89 139
17687.15 166
17688.40 160
17689.66 180
17690.92 200
17692.17 167
17693.43 185
17694.69 190
17695.94 182
17697.20 155
17698.46 178
17699.72 198
17700.97 184
17702.23 150
17703.49 181
17704.74 179
17706.00 184
17707.26 154
17708.52 160
17709.77 169
17711.03 193
17712.29 153
17713.55 176
17714.80 183
17716.06 145
17717.32 182
17718.58 171
17719.84 186
17721.09 154
17722.35 180
17723.61 170
17724.87 174
17726.13 181
17727.38 172
17728.64 173
17729.90 177
17731.16 154
17732.42 180
17733.67 187
17734.93 151
17736.19 172
17737.45 172
17738.71 183
17739.97 150
17741.23 151
17742.48 174
17743.74 172
17745.00 192
17746.26 183
17747.52 163
17748.78 171
17750.04 179
17751.30 184
17752.55 170
17753.81 141
17755.07 168
17756.33 172
17757.59 189
17758.85 169
17760.11 165
17761.37 188
17762.63 186
17763.89 172
17765.15 164
17766.41 160
17767.67 177
17768.93 160
17770.19 165
17771.45 163
17772.70 159
17773.96 189
17775.22 157
17776.48 190
17777.74 153
17779.00 155
17780.26 178
17781.52 182
17782.78 147
17784.04 156
17785.30 157
17786.56 176
17787.82 163
17789.09 161
17790.35 179
17791.61 154
17792.87 180
17794.13 159
17795.39 174
17796.65 153
17797.91 175
17799.17 146
17800.43 178
17801.69 147
17802.95 160
17804.21 175
17805.47 155
17806.73 137
17808.00 182
17809.26 173
17810.52 155
17811.78 172
17813.04 161
17814.30 179
17815.56 174
17816.82 188
17818.08 151
17819.35 162
17820.61 145
17821.87 198
17823.13 152
17824.39 182
17825.65 158
17826.92 158
17828.18 160
17829.44 191
17830.70 195
17831.96 177
17833.22 158
17834.49 132
17835.75 168
17837.01 147
17838.27 182
17839.53 174
17840.80 184
17842.06 146
17843.32 185
17844.58 193
17845.85 170
17847.11 186
17848.37 159
17849.63 180
17850.89 153
17852.16 168
17853.42 171
17854.68 181
17855.95 165
17857.21 183
17858.47 141
17859.73 186
17861.00 168
17862.26 156
17863.52 167
17864.79 181
17866.05 155
17867.31 162
17868.57 162
17869.84 168
17871.10 173
17872.36 182
17873.63 165
17874.89 145
17876.15 186
17877.42 141
17878.68 161
17879.94 171
17881.21 184
17882.47 146
17883.74 170
17885.00 170
17886.26 169
17887.53 178
17888.79 186
17890.05 169
17891.32 167
17892.58 161
17893.85 148
17895.11 167
17896.37 152
17897.64 169
17898.90 158
17900.17 164
17901.43 147
17902.70 173
17903.96 185
17905.22 175
17906.49 186
17907.75 145
17909.02 181
17910.28 151
17911.55 169
17912.81 144
17914.08 176
17915.34 163
17916.61 150
17917.87 172
17919.14 157
17920.40 151
17921.67 181
17922.93 178
17924.20 174
17925.46 175
17926.73 153
17927.99 186
17929.26 174
17930.52 149
17931.79 153
17933.05 165
17934.32 149
17935.58 168
17936.85 144
17938.12 161
17939.38 159
17940.65 164
17941.91 154
17943.18 173
17944.44 189
17945.71 181
17946.98 173
17948.24 158
17949.51 171
17950.77 178
17952.04 175
17953.31 160
17954.57 189
17955.84 151
17957.10 160
17958.37 138
17959.64 192
17960.90 177
17962.17 160
17963.44 141
17964.70 170
17965.97 171
17967.24 159
17968.50 163
17969.77 156
17971.04 158
17972.30 141
17973.57 179
17974.84 177
17976.10 161
17977.37 155
17978.64 168
17979.91 169
17981.17 163
17982.44 162
17983.71 157
17984.97 170
17986.24 140
17987.51 143
17988.78 159
17990.04 203
17991.31 174
17992.58 185
17993.85 148
17995.11 134
17996.38 165
17997.65 192
17998.92 163
18000.18 170
18001.45 176
18002.72 161
18003.99 191
18005.26 158
18006.52 162
18007.79 159
18009.06 159
18010.33 132
18011.60 181
18012.86 142
18014.13 180
18015.40 145
18016.67 155
18017.94 162
18019.21 173
18020.47 153
18021.74 145
18023.01 142
18024.28 140
18025.55 181
18026.82 192
18028.09 160
18029.36 150
18030.62 188
18031.89 171
18033.16 189
18034.43 155
18035.70 170
18036.97 161
18038.24 176
18039.51 150
18040.78 146
18042.05 145
18043.32 174
18044.59 155
18045.85 150
18047.12 169
18048.39 159
18049.66 163
18050.93 152
18052.20 154
18053.47 165
18054.74 206
18056.01 169
18057.28 172
18058.55 176
18059.82 179
18061.09 164
18062.36 143
18063.63 164
18064.90 165
18066.17 172
18067.44 164
18068.71 174
18069.98 153
18071.25 140
18072.52 151
18073.79 144
18075.06 166
18076.33 159
18077.60 163
18078.87 170
18080.15 180
18081.42 170
18082.69 167
18083.96 145
18085.23 174
18086.50 149
18087.77 196
18089.04 160
18090.31 164
18091.58 155
18092.85 180
18094.12 143
18095.40 146
18096.67 185
18097.94 155
18099.21 125
18100.48 159
18101.75 157
18103.02 166
18104.30 165
18105.57 144
18106.84 172
18108.11 151
18109.38 179
18110.65 163
18111.92 189
18113.20 150
18114.47 177
18115.74 180
18117.01 168
18118.28 151
18119.56 170
18120.83 193
18122.10 161
18123.37 175
18124.64 166
18125.92 177
18127.19 158
18128.46 191
18129.73 163
18131.01 158
18132.28 154
18133.55 178
18134.82 159
18136.10 153
18137.37 171
18138.64 207
18139.91 166
18141.19 153
18142.46 150
18143.73 156
18145.01 177
18146.28 149
18147.55 169
18148.82 175
18150.10 191
18151.37 183
18152.64 174
18153.92 169
18155.19 157
18156.46 182
18157.74 170
18159.01 138
18160.28 168
18161.56 191
18162.83 168
18164.10 187
18165.38 147
18166.65 174
18167.93 147
18169.20 171
18170.47 184
18171.75 170
18173.02 180
18174.29 184
18175.57 161
18176.84 160
18178.12 178
18179.39 169
18180.66 155
18181.94 188
18183.21 150
18184.49 119
18185.76 152
18187.04 146
18188.31 150
18189.59 151
18190.86 161
18192.13 141
18193.41 191
18194.68 189
18195.96 179
18197.23 163
18198.51 162
18199.78 162
18201.06 158
18202.33 176
18203.61 168
18204.88 166
18206.16 137
18207.43 161
18208.71 141
18209.98 158
18211.26 159
18212.53 153
18213.81 166
18215.08 167
18216.36 174
18217.63 154
18218.91 152
18220.19 156
18221.46 151
18222.74 160
18224.01 152
18225.29 146
18226.56 181
18227.84 152
18229.12 154
18230.39 136
18231.67 166
18232.94 168
18234.22 180
18235.50 156
18236.77 152
18238.05 174
18239.32 164
18240.60 144
18241.88 155
18243.15 166
18244.43 176
18245.71 140
18246.98 138
18248.26 158
18249.54 167
18250.81 159
18252.09 138
18253.37 159
18254.64 135
18255.92 131
18257.20 178
18258.47 138
18259.75 154
18261.03 142
18262.30 140
18263.58 161
18264.86 171
18266.13 142
18267.41 135
18268.69 154
18269.97 153
18271.24 174
18272.52 166
18273.80 158
18275.08 161
18276.35 176
18277.63 176
18278.91 170
18280.19 168
18281.46 161
18282.74 167
18284.02 177
18285.30 154
18286.58 146
18287.85 168
18289.13 152
18290.41 144
18291.69 162
18292.97 153
18294.24 175
18295.52 151
18296.80 146
18298.08 168
18299.36 169
18300.63 152
18301.91 143
18303.19 124
18304.47 144
18305.75 170
18307.03 162
18308.31 147
18309.58 159
18310.86 162
18312.14 149
18313.42 162
18314.70 162
18315.98 154
18317.26 174
18318.54 154
18319.82 156
18321.09 156
18322.37 181
18323.65 160
18324.93 150
18326.21 151
18327.49 152
18328.77 163
18330.05 166
18331.33 152
18332.61 149
18333.89 160
18335.17 158
18336.45 156
18337.73 149
18339.01 139
18340.29 153
18341.57 173
18342.85 174
18344.13 158
18345.41 161
18346.69 162
18347.97 175
18349.25 160
18350.53 142
18351.81 158
18353.09 167
18354.37 156
18355.65 162
18356.93 133
18358.21 169
18359.49 188
18360.77 172
18362.05 152
18363.33 153
18364.61 145
18365.89 156
18367.17 171
18368.45 148
18369.73 161
18371.01 147
18372.29 143
18373.58 165
18374.86 158
18376.14 151
18377.42 159
18378.70 144
18379.98 146
18381.26 151
18382.54 157
18383.82 159
18385.11 157
18386.39 167
18387.67 144
18388.95 140
18390.23 143
18391.51 146
18392.79 164
18394.08 122
18395.36 161
18396.64 138
18397.92 140
18399.20 154
18400.49 155
18401.77 171
18403.05 150
18404.33 160
18405.61 157
18406.90 145
18408.18 164
18409.46 176
18410.74 177
18412.02 158
18413.31 149
18414.59 151
18415.87 157
18417.15 147
18418.44 148
18419.72 134
18421.00 156
18422.28 164
18423.57 142
18424.85 158
18426.13 132
18427.41 171
18428.70 152
18429.98 149
18431.26 140
18432.55 139
18433.83 155
18435.11 172
18436.40 161
18437.68 152
18438.96 174
18440.25 145
18441.53 153
18442.81 149
18444.10 155
18445.38 155
18446.66 182
18447.95 146
18449.23 143
18450.51 153
18451.80 168
18453.08 155
18454.36 142
18455.65 165
18456.93 161
18458.22 158
18459.50 170
18460.78 168
18462.07 166
18463.35 166
18464.64 149
18465.92 174
18467.20 161
18468.49 166
18469.77 185
18471.06 156
18472.34 144
18473.63 154
18474.91 172
18476.19 169
18477.48 158
18478.76 141
18480.05 141
18481.33 154
18482.62 167
18483.90 160
18485.19 161
18486.47 150
18487.76 162
18489.04 138
18490.33 162
18491.61 148
18492.90 161
18494.18 165
18495.47 158
18496.75 167
18498.04 166
18499.32 181
18500.61 131
18501.89 143
18503.18 143
18504.46 172
18505.75 155
18507.04 166
18508.32 133
18509.61 169
18510.89 162
18512.18 165
18513.46 160
18514.75 140
18516.04 141
18517.32 174
18518.61 155
18519.89 143
18521.18 175
18522.47 157
18523.75 159
18525.04 164
18526.32 181
18527.61 163
18528.90 192
18530.18 161
18531.47 167
18532.76 166
18534.04 186
18535.33 182
18536.62 161
18537.90 155
18539.19 172
18540.48 169
18541.76 156
18543.05 162
18544.34 155
18545.62 175
18546.91 176
18548.20 174
18549.48 151
18550.77 167
18552.06 171
18553.35 152
18554.63 141
18555.92 150
18557.21 176
18558.50 160
18559.78 154
18561.07 162
18562.36 172
18563.65 177
18564.93 160
18566.22 156
18567.51 170
18568.80 178
18570.08 175
18571.37 163
18572.66 163
18573.95 154
18575.24 179
18576.52 172
18577.81 180
18579.10 161
18580.39 149
18581.68 173
18582.96 159
18584.25 180
18585.54 146
18586.83 158
18588.12 168
18589.41 184
18590.69 158
18591.98 139
18593.27 151
18594.56 163
18595.85 185
18597.14 153
18598.43 151
18599.71 166
18601.00 169
18602.29 166
18603.58 180
18604.87 187
18606.16 167
18607.45 175
18608.74 186
18610.03 151
18611.32 174
18612.61 176
18613.89 189
18615.18 185
18616.47 157
18617.76 187
18619.05 195
18620.34 179
18621.63 150
18622.92 166
18624.21 173
18625.50 200
18626.79 164
18628.08 188
18629.37 192
18630.66 164
18631.95 147
18633.24 158
18634.53 185
18635.82 184
18637.11 177
18638.40 165
18639.69 157
18640.98 156
18642.27 195
18643.56 197
18644.85 184
18646.14 141
18647.43 178
18648.72 146
18650.01 179
18651.30 149
18652.59 169
18653.89 177
18655.18 162
18656.47 189
18657.76 162
18659.05 158
18660.34 167
18661.63 171
18662.92 181
18664.21 164
18665.50 161
18666.79 159
18668.09 148
18669.38 164
18670.67 170
18671.96 171
18673.25 160
18674.54 153
18675.83 185
18677.13 139
18678.42 154
18679.71 153
18681.00 158
18682.29 159
18683.58 176
18684.88 156
18686.17 159
18687.46 169
18688.75 186
18690.04 165
18691.33 154
18692.63 181
18693.92 139
18695.21 172
18696.50 160
18697.80 162
18699.09 156
18700.38 192
18701.67 166
18702.96 173
18704.26 157
18705.55 174
18706.84 165
18708.13 179
18709.43 159
18710.72 161
18712.01 168
18713.31 160
18714.60 168
18715.89 163
18717.18 161
18718.48 163
18719.77 170
18721.06 151
18722.36 161
18723.65 150
18724.94 167
18726.24 167
18727.53 148
18728.82 152
18730.12 166
18731.41 165
18732.70 145
18734.00 149
18735.29 144
18736.58 165
18737.88 180
18739.17 164
18740.46 154
18741.76 164
18743.05 155
18744.34 183
18745.64 164
18746.93 162
18748.23 170
18749.52 198
18750.81 162
18752.11 160
18753.40 156
18754.70 173
18755.99 172
18757.29 139
18758.58 136
18759.87 156
18761.17 162
18762.46 163
18763.76 161
18765.05 156
18766.35 168
18767.64 161
18768.94 144
18770.23 134
18771.53 160
18772.82 177
18774.11 152
18775.41 146
18776.70 128
18778.00 156
18779.29 160
18780.59 166
18781.89 156
18783.18 137
18784.48 134
18785.77 168
18787.07 152
18788.36 163
18789.66 151
18790.95 158
18792.25 149
18793.54 145
18794.84 142
18796.13 169
18797.43 164
18798.73 149
18800.02 156
18801.32 140
18802.61 166
18803.91 167
18805.20 158
18806.50 151
18807.80 154
18809.09 153
18810.39 136
18811.69 144
18812.98 152
18814.28 164
18815.57 153
18816.87 151
18818.17 146
18819.46 159
18820.76 139
18822.06 162
18823.35 140
18824.65 152
18825.95 145
18827.24 160
18828.54 137
18829.84 143
18831.13 150
18832.43 143
18833.73 156
18835.02 170
18836.32 175
18837.62 154
18838.91 164
18840.21 151
18841.51 169
18842.81 156
18844.10 185
18845.40 172
18846.70 156
18848.00 147
18849.29 156
18850.59 149
18851.89 171
18853.19 176
18854.48 142
18855.78 132
18857.08 162
18858.38 156
18859.67 146
18860.97 160
18862.27 162
18863.57 179
18864.87 153
18866.16 150
18867.46 159
18868.76 169
18870.06 147
18871.36 157
18872.66 158
18873.95 174
18875.25 151
18876.55 158
18877.85 160
18879.15 142
18880.45 137
18881.74 162
18883.04 179
18884.34 126
18885.64 131
18886.94 133
18888.24 189
18889.54 144
18890.84 152
18892.13 147
18893.43 124
18894.73 170
18896.03 140
18897.33 150
18898.63 149
18899.93 154
18901.23 152
18902.53 140
18903.83 124
18905.13 159
18906.43 179
18907.73 166
18909.02 138
18910.32 154
18911.62 136
18912.92 156
18914.22 139
18915.52 149
18916.82 147
18918.12 134
18919.42 153
18920.72 152
18922.02 169
18923.32 126
18924.62 146
18925.92 141
18927.22 145
18928.52 131
18929.82 135
18931.12 168
18932.42 163
18933.72 135
18935.02 150
18936.32 129
18937.63 142
18938.93 129
18940.23 141
18941.53 146
18942.83 147
18944.13 152
18945.43 120
18946.73 145
18948.03 153
18949.33 172
18950.63 144
18951.93 174
18953.23 126
18954.54 148
18955.84 151
18957.14 140
18958.44 129
18959.74 134
18961.04 161
18962.34 153
18963.64 140
18964.95 153
18966.25 165
18967.55 144
18968.85 154
18970.15 126
18971.45 158
18972.76 144
18974.06 152
18975.36 169
18976.66 137
18977.96 170
18979.27 146
18980.57 162
18981.87 142
18983.17 155
18984.47 124
18985.78 130
18987.08 132
18988.38 142
18989.68 139
18990.98 140
18992.29 146
18993.59 146
18994.89 130
18996.19 120
18997.50 140
18998.80 149
19000.10 136
19001.40 139
19002.71 118
19004.01 132
19005.31 134
19006.62 104
19007.92 137
19009.22 149
19010.53 155
19011.83 134
19013.13 157
19014.43 123
19015.74 123
19017.04 144
19018.34 160
19019.65 157
19020.95 132
19022.25 178
19023.56 145
19024.86 147
19026.16 150
19027.47 149
19028.77 140
19030.08 129
19031.38 154
19032.68 140
19033.99 137
19035.29 122
19036.59 136
19037.90 139
19039.20 119
19040.51 141
19041.81 165
19043.11 133
19044.42 130
19045.72 156
19047.03 156
19048.33 139
19049.64 155
19050.94 152
19052.25 158
19053.55 168
19054.85 121
19056.16 141
19057.46 140
19058.77 137
19060.07 133
19061.38 137
19062.68 134
19063.99 141
19065.29 136
19066.60 151
19067.90 123
19069.21 127
19070.51 149
19071.82 141
19073.12 129
19074.43 141
19075.73 163
19077.04 140
19078.34 135
19079.65 136
19080.95 151
19082.26 151
19083.57 137
19084.87 146
19086.18 136
19087.48 126
19088.79 137
19090.09 150
19091.40 152
19092.71 136
19094.01 129
19095.32 144
19096.62 165
19097.93 134
19099.24 156
19100.54 145
19101.85 156
19103.15 154
19104.46 133
19105.77 154
19107.07 130
19108.38 132
19109.69 155
19110.99 144
19112.30 149
19113.60 153
19114.91 155
19116.22 160
19117.52 131
19118.83 145
19120.14 158
19121.45 149
19122.75 150
19124.06 159
19125.37 145
19126.67 159
19127.98 154
19129.29 140
19130.59 149
19131.90 161
19133.21 164
19134.52 163
19135.82 148
19137.13 126
19138.44 165
19139.75 150
19141.05 143
19142.36 115
19143.67 138
19144.98 154
19146.28 159
19147.59 146
19148.90 152
19150.21 150
19151.51 170
19152.82 155
19154.13 128
19155.44 111
19156.75 124
19158.05 137
19159.36 170
19160.67 132
19161.98 128
19163.29 150
19164.60 155
19165.90 150
19167.21 124
19168.52 122
19169.83 125
19171.14 149
19172.45 159
19173.75 147
19175.06 150
19176.37 157
19177.68 170
19178.99 160
19180.30 122
19181.61 134
19182.92 156
19184.23 159
19185.53 135
19186.84 139
19188.15 146
19189.46 179
19190.77 158
19192.08 125
19193.39 130
19194.70 128
19196.01 144
19197.32 164
19198.63 128
19199.94 119
19201.25 162
19202.56 170
19203.87 162
19205.17 148
19206.48 134
19207.79 180
19209.10 157
19210.41 143
19211.72 146
19213.03 127
19214.34 160
19215.65 130
19216.96 165
19218.27 137
19219.58 142
19220.89 129
19222.21 130
19223.52 130
19224.83 157
19226.14 171
19227.45 143
19228.76 138
19230.07 130
19231.38 145
19232.69 148
19234.00 155
19235.31 134
19236.62 158
19237.93 163
19239.24 169
19240.55 158
19241.86 145
19243.18 171
19244.49 133
19245.80 151
19247.11 158
19248.42 144
19249.73 149
19251.04 136
19252.35 154
19253.67 148
19254.98 149
19256.29 159
19257.60 169
19258.91 142
19260.22 150
19261.53 156
19262.85 125
19264.16 147
19265.47 133
19266.78 146
19268.09 131
19269.40 152
19270.72 155
19272.03 140
19273.34 152
19274.65 140
19275.96 171
19277.28 161
19278.59 128
19279.90 143
19281.21 169
19282.53 162
19283.84 134
19285.15 135
19286.46 152
19287.78 128
19289.09 135
19290.40 127
19291.71 140
19293.03 135
19294.34 149
19295.65 139
19296.96 165
19298.28 134
19299.59 148
19300.90 159
19302.22 150
19303.53 129
19304.84 142
19306.16 132
19307.47 128
19308.78 99
19310.10 143
19311.41 145
19312.72 155
19314.04 135
19315.35 149
19316.66 146
19317.98 136
19319.29 124
19320.60 123
19321.92 138
19323.23 129
19324.54 163
19325.86 138
19327.17 126
19328.49 154
19329.80 141
19331.11 151
19332.43 148
19333.74 150
19335.06 118
19336.37 154
19337.68 144
19339.00 141
19340.31 133
19341.63 121
19342.94 137
19344.26 121
19345.57 141
19346.89 132
19348.20 135
19349.51 129
19350.83 151
19352.14 126
19353.46 139
19354.77 139
19356.09 128
19357.40 134
19358.72 138
19360.03 126
19361.35 143
19362.66 142
19363.98 129
19365.29 143
19366.61 131
19367.92 131
19369.24 137
19370.55 116
19371.87 118
19373.19 128
19374.50 140
19375.82 159
19377.13 127
19378.45 148
19379.76 150
19381.08 127
19382.39 144
19383.71 140
19385.03 123
19386.34 140
19387.66 112
19388.97 127
19390.29 131
19391.61 139
19392.92 136
19394.24 145
19395.55 132
19396.87 137
19398.19 145
19399.50 137
19400.82 132
19402.14 140
19403.45 127
19404.77 132
19406.09 120
19407.40 119
19408.72 148
19410.04 163
19411.35 150
19412.67 125
19413.99 142
19415.30 148
19416.62 127
19417.94 113
19419.25 139
19420.57 159
19421.89 152
19423.21 137
19424.52 149
19425.84 129
19427.16 148
19428.47 136
19429.79 153
19431.11 134
19432.43 137
19433.74 133
19435.06 142
19436.38 123
19437.70 135
19439.01 152
19440.33 129
19441.65 141
19442.97 130
19444.29 119
19445.60 146
19446.92 125
19448.24 140
19449.56 142
19450.88 151
19452.19 148
19453.51 162
19454.83 145
19456.15 136
19457.47 159
19458.78 154
19460.10 150
19461.42 147
19462.74 135
19464.06 164
19465.38 141
19466.70 153
19468.01 140
19469.33 134
19470.65 124
19471.97 150
19473.29 146
19474.61 141
19475.93 118
19477.25 131
19478.57 162
19479.88 143
19481.20 156
19482.52 145
19483.84 136
19485.16 162
19486.48 144
19487.80 153
19489.12 141
19490.44 132
19491.76 133
19493.08 139
19494.40 140
19495.72 150
19497.04 147
19498.36 138
19499.68 166
19501.00 158
19502.32 126
19503.64 133
19504.96 144
19506.28 157
19507.60 133
19508.92 131
19510.24 134
19511.56 170
19512.88 131
19514.20 127
19515.52 134
19516.84 158
19518.16 150
19519.48 140
19520.80 131
19522.12 144
19523.44 140
19524.76 141
19526.08 150
19527.40 133
19528.72 134
19530.04 145
19531.36 148
19532.68 135
19534.00 154
19535.33 141
19536.65 142
19537.97 178
19539.29 126
19540.61 123
19541.93 126
19543.25 138
19544.57 136
19545.89 146
19547.22 148
19548.54 125
19549.86 136
19551.18 140
19552.50 160
19553.82 135
19555.15 134
19556.47 150
19557.79 145
19559.11 144
19560.43 141
19561.75 119
19563.08 132
19564.40 140
19565.72 140
19567.04 132
19568.36 127
19569.69 147
19571.01 158
19572.33 145
19573.65 142
19574.97 115
19576.30 133
19577.62 152
19578.94 161
19580.26 124
19581.59 134
19582.91 156
19584.23 148
19585.55 145
19586.88 145
19588.20 140
19589.52 152
19590.85 140
19592.17 129
19593.49 151
19594.81 133
19596.14 135
19597.46 158
19598.78 132
19600.11 132
19601.43 140
19602.75 149
19604.08 123
19605.40 127
19606.72 127
19608.05 120
19609.37 128
19610.69 157
19612.02 133
19613.34 150
19614.66 153
19615.99 133
19617.31 138
19618.64 155
19619.96 139
19621.28 136
19622.61 141
19623.93 138
19625.26 130
19626.58 131
19627.90 135
19629.23 129
19630.55 140
19631.88 140
19633.20 145
19634.52 141
19635.85 133
19637.17 139
19638.50 121
19639.82 127
19641.15 154
19642.47 155
19643.80 138
19645.12 142
19646.45 153
19647.77 152
19649.09 162
19650.42 135
19651.74 139
19653.07 143
19654.39 129
19655.72 138
19657.04 141
19658.37 142
19659.69 146
19661.02 125
19662.35 134
19663.67 140
19665.00 156
19666.32 130
19667.65 148
19668.97 132
19670.30 148
19671.62 128
19672.95 124
19674.27 128
19675.60 169
19676.93 125
19678.25 136
19679.58 149
19680.90 131
19682.23 119
19683.56 132
19684.88 128
19686.21 157
19687.53 161
19688.86 129
19690.19 166
19691.51 159
19692.84 143
19694.16 125
19695.49 147
19696.82 136
19698.14 150
19699.47 126
19700.80 132
19702.12 146
19703.45 130
19704.78 143
19706.10 143
19707.43 130
19708.76 131
19710.08 154
19711.41 131
19712.74 145
19714.06 130
19715.39 141
19716.72 145
19718.05 139
19719.37 139
19720.70 139
19722.03 138
19723.35 136
19724.68 163
19726.01 123
19727.34 124
19728.66 144
19729.99 136
19731.32 122
19732.65 138
19733.98 135
19735.30 140
19736.63 150
19737.96 129
19739.29 133
19740.61 146
19741.94 124
19743.27 146
19744.60 156
19745.93 130
19747.25 137
19748.58 128
19749.91 145
19751.24 119
19752.57 133
19753.90 152
19755.22 153
19756.55 121
19757.88 121
19759.21 141
19760.54 122
19761.87 128
19763.20 134
19764.52 125
19765.85 131
19767.18 123
19768.51 134
19769.84 119
19771.17 145
19772.50 147
19773.83 122
19775.16 139
19776.48 138
19777.81 140
19779.14 128
19780.47 156
19781.80 134
19783.13 131
19784.46 121
19785.79 133
19787.12 139
19788.45 124
19789.78 136
19791.11 155
19792.44 153
19793.77 122
19795.10 121
19796.43 128
19797.76 156
19799.09 139
19800.42 149
19801.75 131
19803.08 143
19804.41 138
19805.74 144
19807.07 141
19808.40 125
19809.73 148
19811.06 151
19812.39 144
19813.72 140
19815.05 151
19816.38 125
19817.71 138
19819.04 132
19820.37 132
19821.70 130
19823.03 163
19824.36 136
19825.69 136
19827.02 120
19828.35 142
19829.69 161
19831.02 143
19832.35 131
19833.68 132
19835.01 158
19836.34 147
19837.67 157
19839.00 126
19840.33 138
19841.67 185
19843.00 143
19844.33 141
19845.66 128
19846.99 130
19848.32 148
19849.65 118
19850.99 135
19852.32 140
19853.65 134
19854.98 128
19856.31 125
19857.64 145
19858.98 136
19860.31 129
19861.64 146
19862.97 148
19864.30 153
19865.64 147
19866.97 162
19868.30 136
19869.63 127
19870.97 120
19872.30 148
19873.63 149
19874.96 143
19876.29 139
19877.63 138
19878.96 132
19880.29 148
19881.63 166
19882.96 148
19884.29 125
19885.62 131
19886.96 140
19888.29 126
19889.62 147
19890.95 131
19892.29 135
19893.62 131
19894.95 119
19896.29 132
19897.62 131
19898.95 144
19900.29 147
19901.62 140
19902.95 165
19904.29 139
19905.62 141
19906.95 148
19908.29 154
19909.62 146
19910.95 153
19912.29 148
19913.62 137
19914.96 147
19916.29 127
19917.62 134
19918.96 109
19920.29 118
19921.63 123
19922.96 127
19924.29 144
19925.63 109
19926.96 130
19928.30 153
19929.63 146
19930.96 173
19932.30 162
19933.63 147
19934.97 125
19936.30 141
19937.64 153
19938.97 134
19940.31 110
19941.64 145
19942.98 148
19944.31 144
19945.64 142
19946.98 132
19948.31 148
19949.65 158
19950.98 148
19952.32 123
19953.65 129
19954.99 146
19956.32 162
19957.66 125
19959.00 118
19960.33 155
19961.67 182
19963.00 126
19964.34 126
19965.67 137
19967.01 139
19968.34 144
19969.68 127
19971.01 112
19972.35 123
19973.69 146
19975.02 154
19976.36 168
19977.69 128
19979.03 135
19980.37 151
19981.70 139
19983.04 124
19984.37 142
19985.71 150
19987.05 129
19988.38 125
19989.72 135
19991.05 138
19992.39 130
19993.73 124
19995.06 111
19996.40 124
19997.74 146
19999.07 143
20000.41 156
20001.75 133
20003.08 137
20004.42 146
20005.76 144
20007.09 148
20008.43 125
20009.77 125
20011.10 140
20012.44 141
20013.78 143
20015.12 135
20016.45 125
20017.79 131
20019.13 124
20020.47 126
20021.80 143
20023.14 104
20024.48 135
20025.81 136
20027.15 141
20028.49 117
20029.83 139
20031.17 144
20032.50 131
20033.84 116
20035.18 128
20036.52 140
20037.85 166
20039.19 144
20040.53 124
20041.87 125
20043.21 125
20044.54 139
20045.88 130
20047.22 129
20048.56 124
20049.90 132
20051.24 144
20052.57 127
20053.91 135
20055.25 128
20056.59 123
20057.93 151
20059.27 130
20060.61 137
20061.94 136
20063.28 165
20064.62 140
20065.96 126
20067.30 124
20068.64 138
20069.98 145
20071.32 133
20072.66 142
20073.99 142
20075.33 138
20076.67 142
20078.01 140
20079.35 122
20080.69 137
20082.03 148
20083.37 117
20084.71 132
20086.05 113
20087.39 120
20088.73 136
20090.07 131
20091.41 115
20092.75 125
20094.09 124
20095.43 132
20096.77 128
20098.11 137
20099.45 140
20100.79 149
20102.13 138
20103.47 128
20104.81 123
20106.15 121
20107.49 133
20108.83 123
20110.17 135
20111.51 131
20112.85 120
20114.19 147
20115.53 143
20116.87 135
20118.21 132
20119.55 145
20120.89 114
20122.23 125
20123.57 111
20124.91 133
20126.25 117
20127.60 139
20128.94 133
20130.28 115
20131.62 121
20132.96 137
20134.30 126
20135.64 136
