# Supplementary material for: MALDI-TOF MS typing enables the classification of brewing yeasts of the genus Saccharomyces to major beer styles
Source: PLoS One. 2017 Aug 9;12(8):e0181694. doi: 10.1371/journal.pone.0181694 (PMC5549903; doi:10.1371/journal.pone.0181694)
Supplement: S15 File — The directory includes 90 raw files and was zipped to “.zip”; the folder has three strains with 30 spectra per strain; S1 Text explains the raw files with an example and Table 1 represents the yeast strains used within the experiment. (ZIP) [file pone.0181694.s018.zip › 43-45/30668-513-OG-Ale-Alt-YPG-18h-E-E_2015-10-29__0_A7_1.dat]

1999.91 2113
2000.33 2135
2000.75 1924
2001.17 1982
2001.59 2147
2002.02 2019
2002.44 1960
2002.86 2018
2003.28 2008
2003.70 1888
2004.13 1774
2004.55 1749
2004.97 1911
2005.39 1772
2005.81 1681
2006.24 1783
2006.66 1837
2007.08 1860
2007.50 1865
2007.93 1813
2008.35 1819
2008.77 1777
2009.19 1904
2009.62 1854
2010.04 1793
2010.46 1687
2010.88 1792
2011.31 1705
2011.73 1748
2012.15 1707
2012.58 1572
2013.00 1626
2013.42 1571
2013.84 1506
2014.27 1500
2014.69 1493
2015.11 1587
2015.54 1555
2015.96 1686
2016.38 1777
2016.81 1844
2017.23 1751
2017.65 1849
2018.08 1846
2018.50 1681
2018.92 1594
2019.35 1892
2019.77 1854
2020.19 1734
2020.62 1754
2021.04 1655
2021.47 1715
2021.89 1890
2022.31 1724
2022.74 1659
2023.16 1837
2023.59 1600
2024.01 1646
2024.43 1705
2024.86 1674
2025.28 1620
2025.71 1763
2026.13 1885
2026.55 1768
2026.98 1741
2027.40 1690
2027.83 1644
2028.25 1501
2028.68 1673
2029.10 1734
2029.53 1700
2029.95 1679
2030.38 1545
2030.80 1567
2031.23 1852
2031.65 1693
2032.08 1662
2032.50 1642
2032.93 1723
2033.35 1680
2033.78 1776
2034.20 1868
2034.63 1800
2035.05 1751
2035.48 1702
2035.90 1789
2036.33 1842
2036.75 1866
2037.18 1854
2037.60 1856
2038.03 1770
2038.45 1708
2038.88 1817
2039.31 1809
2039.73 1889
2040.16 1995
2040.58 2000
2041.01 2012
2041.43 1811
2041.86 1781
2042.29 1801
2042.71 1762
2043.14 1713
2043.56 1774
2043.99 1830
2044.42 1766
2044.84 1731
2045.27 1784
2045.70 1860
2046.12 1814
2046.55 1776
2046.98 1794
2047.40 1815
2047.83 1628
2048.25 1678
2048.68 1752
2049.11 1745
2049.53 1849
2049.96 1786
2050.39 1805
2050.82 1800
2051.24 1702
2051.67 1733
2052.10 1762
2052.52 1738
2052.95 1733
2053.38 1725
2053.80 1742
2054.23 1852
2054.66 1894
2055.09 1742
2055.51 1655
2055.94 1652
2056.37 1810
2056.80 1983
2057.22 1992
2057.65 1861
2058.08 1763
2058.51 1858
2058.93 1938
2059.36 1919
2059.79 1753
2060.22 1763
2060.65 1934
2061.07 1876
2061.50 1881
2061.93 1870
2062.36 2003
2062.79 1918
2063.21 2018
2063.64 2040
2064.07 2048
2064.50 2118
2064.93 2178
2065.36 2178
2065.78 2067
2066.21 2333
2066.64 2158
2067.07 2183
2067.50 2209
2067.93 2072
2068.36 1948
2068.78 1922
2069.21 1788
2069.64 1868
2070.07 1773
2070.50 1797
2070.93 1757
2071.36 1771
2071.79 1698
2072.22 1701
2072.64 1582
2073.07 1610
2073.50 1712
2073.93 1813
2074.36 1852
2074.79 1816
2075.22 1790
2075.65 1728
2076.08 1893
2076.51 2080
2076.94 1971
2077.37 1939
2077.80 2035
2078.23 2038
2078.66 2049
2079.09 2175
2079.52 2192
2079.95 2181
2080.38 2205
2080.81 2248
2081.24 2239
2081.67 2286
2082.10 2193
2082.53 2092
2082.96 2019
2083.39 1933
2083.82 1969
2084.25 1881
2084.68 1868
2085.11 1893
2085.54 1766
2085.97 1832
2086.40 1716
2086.83 1784
2087.26 1886
2087.69 1878
2088.12 1758
2088.55 1676
2088.99 1805
2089.42 1741
2089.85 1730
2090.28 1710
2090.71 1729
2091.14 1895
2091.57 1759
2092.00 1796
2092.43 1862
2092.86 1728
2093.30 1541
2093.73 1739
2094.16 1695
2094.59 1752
2095.02 1791
2095.45 1795
2095.88 1791
2096.32 1829
2096.75 1780
2097.18 1578
2097.61 1580
2098.04 1559
2098.47 1596
2098.91 1728
2099.34 1564
2099.77 1611
2100.20 1611
2100.63 1656
2101.07 1604
2101.50 1659
2101.93 1746
2102.36 1614
2102.80 1651
2103.23 1723
2103.66 1727
2104.09 1617
2104.52 1745
2104.96 1806
2105.39 1809
2105.82 1857
2106.25 1838
2106.69 1841
2107.12 1822
2107.55 1754
2107.99 1809
2108.42 1959
2108.85 1960
2109.28 1781
2109.72 1692
2110.15 1835
2110.58 1882
2111.02 1924
2111.45 1791
2111.88 1670
2112.32 1647
2112.75 1747
2113.18 1853
2113.62 1609
2114.05 1584
2114.48 1594
2114.92 1587
2115.35 1737
2115.78 1705
2116.22 1682
2116.65 1623
2117.08 1649
2117.52 1554
2117.95 1627
2118.39 1653
2118.82 1626
2119.25 1674
2119.69 1722
2120.12 1666
2120.56 1715
2120.99 1684
2121.42 1582
2121.86 1726
2122.29 1836
2122.73 1721
2123.16 1814
2123.60 1658
2124.03 1765
2124.46 1730
2124.90 1635
2125.33 1717
2125.77 1676
2126.20 1652
2126.64 1535
2127.07 1558
2127.51 1661
2127.94 1692
2128.38 1730
2128.81 1617
2129.25 1646
2129.68 1730
2130.12 1848
2130.55 1861
2130.99 1720
2131.42 1844
2131.86 1939
2132.29 1855
2132.73 1880
2133.16 1928
2133.60 1791
2134.03 1922
2134.47 1891
2134.91 1980
2135.34 1919
2135.78 1892
2136.21 1990
2136.65 1872
2137.08 1875
2137.52 1933
2137.96 1896
2138.39 1790
2138.83 1672
2139.26 1709
2139.70 1873
2140.14 1795
2140.57 1787
2141.01 1768
2141.44 1857
2141.88 1869
2142.32 1787
2142.75 1620
2143.19 1553
2143.63 1686
2144.06 1663
2144.50 1547
2144.94 1662
2145.37 1823
2145.81 1856
2146.25 1771
2146.68 1843
2147.12 1842
2147.56 1720
2147.99 1768
2148.43 1818
2148.87 1889
2149.30 1796
2149.74 1927
2150.18 1865
2150.61 1877
2151.05 2035
2151.49 2045
2151.93 1882
2152.36 1928
2152.80 1894
2153.24 1704
2153.68 1753
2154.11 1710
2154.55 1756
2154.99 1772
2155.43 1759
2155.86 1730
2156.30 1729
2156.74 1897
2157.18 1867
2157.62 1899
2158.05 1766
2158.49 1716
2158.93 1839
2159.37 1757
2159.81 1853
2160.24 1865
2160.68 1797
2161.12 1890
2161.56 1875
2162.00 1845
2162.43 1785
2162.87 1867
2163.31 2042
2163.75 1795
2164.19 1812
2164.63 1877
2165.07 1814
2165.50 1773
2165.94 1856
2166.38 1688
2166.82 1729
2167.26 1815
2167.70 1812
2168.14 1828
2168.58 1685
2169.02 1894
2169.45 1931
2169.89 1914
2170.33 1827
2170.77 1872
2171.21 2024
2171.65 1891
2172.09 1999
2172.53 1993
2172.97 2212
2173.41 2117
2173.85 2074
2174.29 2021
2174.73 2226
2175.17 2239
2175.61 2298
2176.05 2307
2176.49 2368
2176.93 1982
2177.37 2058
2177.81 2214
2178.25 2157
2178.69 2083
2179.13 2067
2179.57 2159
2180.01 1975
2180.45 1810
2180.89 1718
2181.33 1798
2181.77 1979
2182.21 2025
2182.65 1956
2183.09 1890
2183.53 1830
2183.97 1762
2184.41 1908
2184.85 1847
2185.29 1936
2185.73 1898
2186.17 1815
2186.61 1750
2187.05 1812
2187.49 1811
2187.94 1901
2188.38 1871
2188.82 1878
2189.26 1988
2189.70 1810
2190.14 1765
2190.58 1769
2191.02 1788
2191.46 1808
2191.91 1769
2192.35 1791
2192.79 1889
2193.23 1800
2193.67 1773
2194.11 1817
2194.55 1900
2195.00 1860
2195.44 2016
2195.88 1929
2196.32 1787
2196.76 1788
2197.21 1848
2197.65 1946
2198.09 1912
2198.53 1870
2198.97 1838
2199.42 1984
2199.86 1941
2200.30 1892
2200.74 1646
2201.18 1779
2201.63 1735
2202.07 1805
2202.51 1675
2202.95 1733
2203.40 1719
2203.84 1750
2204.28 1726
2204.72 1843
2205.17 1897
2205.61 1776
2206.05 1820
2206.49 1851
2206.94 1853
2207.38 1907
2207.82 1760
2208.27 1836
2208.71 2025
2209.15 2025
2209.60 1950
2210.04 2006
2210.48 2123
2210.92 2053
2211.37 1928
2211.81 1914
2212.25 1990
2212.70 1959
2213.14 1941
2213.59 1886
2214.03 1870
2214.47 1821
2214.92 1813
2215.36 1851
2215.80 1863
2216.25 1822
2216.69 1842
2217.14 1752
2217.58 1828
2218.02 1808
2218.47 1807
2218.91 1715
2219.36 1730
2219.80 1701
2220.24 1795
2220.69 1749
2221.13 1827
2221.58 1739
2222.02 1931
2222.46 1914
2222.91 1872
2223.35 1923
2223.80 1882
2224.24 1791
2224.69 1672
2225.13 1735
2225.58 1851
2226.02 1897
2226.47 1978
2226.91 1858
2227.36 1946
2227.80 1801
2228.25 1951
2228.69 1962
2229.14 1806
2229.58 1862
2230.03 1804
2230.47 1914
2230.92 1950
2231.36 2069
2231.81 2118
2232.25 2096
2232.70 2071
2233.14 2046
2233.59 2006
2234.03 1978
2234.48 1962
2234.93 2115
2235.37 2055
2235.82 2164
2236.26 2146
2236.71 1987
2237.16 1863
2237.60 2046
2238.05 1977
2238.49 1929
2238.94 1888
2239.39 1771
2239.83 1725
2240.28 1637
2240.72 1712
2241.17 1825
2241.62 1848
2242.06 1819
2242.51 1573
2242.96 1543
2243.40 1585
2243.85 1719
2244.30 1698
2244.74 1702
2245.19 1647
2245.64 1524
2246.08 1729
2246.53 1546
2246.98 1776
2247.42 1770
2247.87 1578
2248.32 1609
2248.76 1671
2249.21 1636
2249.66 1844
2250.10 1854
2250.55 1709
2251.00 1897
2251.45 1828
2251.89 1843
2252.34 1814
2252.79 1778
2253.24 1712
2253.68 1690
2254.13 1701
2254.58 1638
2255.03 1755
2255.47 1722
2255.92 1688
2256.37 1561
2256.82 1597
2257.27 1566
2257.71 1637
2258.16 1661
2258.61 1681
2259.06 1868
2259.51 1824
2259.95 1859
2260.40 1894
2260.85 1822
2261.30 1886
2261.75 1981
2262.19 1967
2262.64 1998
2263.09 2186
2263.54 2055
2263.99 2117
2264.44 1987
2264.89 1997
2265.33 1994
2265.78 2221
2266.23 2124
2266.68 1911
2267.13 2065
2267.58 2065
2268.03 2001
2268.48 1952
2268.93 1831
2269.37 1887
2269.82 2053
2270.27 1969
2270.72 2038
2271.17 2143
2271.62 2037
2272.07 1973
2272.52 2028
2272.97 1934
2273.42 1941
2273.87 1969
2274.32 1800
2274.77 1856
2275.22 1838
2275.67 1866
2276.12 1787
2276.57 1652
2277.02 1845
2277.47 1769
2277.92 1693
2278.37 1935
2278.82 1804
2279.27 1679
2279.72 1829
2280.17 1785
2280.62 1846
2281.07 1812
2281.52 1948
2281.97 1858
2282.42 1942
2282.87 2074
2283.32 1983
2283.77 1948
2284.22 1831
2284.67 1753
2285.12 1981
2285.57 1927
2286.02 2086
2286.47 2119
2286.92 2017
2287.37 1921
2287.82 1969
2288.28 2219
2288.73 2501
2289.18 2724
2289.63 2760
2290.08 2752
2290.53 2832
2290.98 3081
2291.43 3125
2291.88 3035
2292.34 2981
2292.79 3043
2293.24 3005
2293.69 3079
2294.14 2869
2294.59 2805
2295.05 2663
2295.50 2323
2295.95 2443
2296.40 2372
2296.85 2273
2297.30 2178
2297.76 2081
2298.21 2111
2298.66 1918
2299.11 1892
2299.56 1982
2300.02 1796
2300.47 1864
2300.92 1982
2301.37 1761
2301.82 1951
2302.28 2010
2302.73 1749
2303.18 1809
2303.63 1874
2304.09 1900
2304.54 1787
2304.99 1713
2305.44 1704
2305.90 1757
2306.35 1872
2306.80 1985
2307.26 1868
2307.71 1900
2308.16 2046
2308.61 2074
2309.07 1991
2309.52 2009
2309.97 2246
2310.43 2229
2310.88 2241
2311.33 2150
2311.79 2137
2312.24 2314
2312.69 2193
2313.15 2156
2313.60 1989
2314.05 1930
2314.51 1907
2314.96 2016
2315.41 1871
2315.87 1808
2316.32 1912
2316.77 1922
2317.23 1887
2317.68 1872
2318.14 1965
2318.59 2093
2319.04 1955
2319.50 1990
2319.95 1983
2320.41 2077
2320.86 2087
2321.31 2116
2321.77 2107
2322.22 1885
2322.68 2027
2323.13 1966
2323.59 1980
2324.04 1877
2324.50 2032
2324.95 1924
2325.40 1835
2325.86 1866
2326.31 1989
2326.77 2195
2327.22 2348
2327.68 2222
2328.13 2036
2328.59 2250
2329.04 2180
2329.50 2282
2329.95 2145
2330.41 2153
2330.86 2236
2331.32 2264
2331.77 2230
2332.23 2154
2332.68 2088
2333.14 1983
2333.59 1953
2334.05 1972
2334.51 2062
2334.96 2171
2335.42 2096
2335.87 1961
2336.33 1931
2336.78 1964
2337.24 1960
2337.70 1907
2338.15 1939
2338.61 1927
2339.06 1915
2339.52 1948
2339.97 2134
2340.43 2103
2340.89 2023
2341.34 2021
2341.80 2033
2342.26 2164
2342.71 2008
2343.17 2119
2343.62 2024
2344.08 1987
2344.54 2075
2344.99 2058
2345.45 2108
2345.91 2183
2346.36 2170
2346.82 2219
2347.28 2284
2347.73 2205
2348.19 2051
2348.65 1984
2349.10 1935
2349.56 1912
2350.02 2064
2350.48 2061
2350.93 2073
2351.39 2121
2351.85 2002
2352.30 1939
2352.76 1896
2353.22 2009
2353.68 1982
2354.13 2098
2354.59 2089
2355.05 1968
2355.51 1933
2355.96 1977
2356.42 1746
2356.88 1910
2357.34 1918
2357.79 2022
2358.25 1919
2358.71 1955
2359.17 2021
2359.63 1994
2360.08 1998
2360.54 1933
2361.00 1947
2361.46 1912
2361.92 1847
2362.37 1880
2362.83 1953
2363.29 1860
2363.75 1972
2364.21 1970
2364.67 1948
2365.12 1867
2365.58 1854
2366.04 1875
2366.50 1904
2366.96 1897
2367.42 2027
2367.88 2212
2368.33 2216
2368.79 2088
2369.25 2027
2369.71 1975
2370.17 1991
2370.63 1922
2371.09 1995
2371.55 2069
2372.01 1919
2372.47 1915
2372.92 1889
2373.38 1913
2373.84 1733
2374.30 1806
2374.76 1951
2375.22 2057
2375.68 2180
2376.14 2047
2376.60 2069
2377.06 1989
2377.52 2004
2377.98 2159
2378.44 2145
2378.90 2076
2379.36 2137
2379.82 2198
2380.28 2010
2380.74 1968
2381.20 1974
2381.66 1861
2382.12 2090
2382.58 2060
2383.04 1969
2383.50 1938
2383.96 1907
2384.42 1777
2384.88 1797
2385.34 1938
2385.80 1955
2386.26 2085
2386.72 1950
2387.18 1939
2387.64 1947
2388.10 1966
2388.56 1841
2389.03 1801
2389.49 1967
2389.95 1918
2390.41 1910
2390.87 2027
2391.33 1861
2391.79 1997
2392.25 1922
2392.71 1861
2393.17 1874
2393.64 1737
2394.10 1902
2394.56 1821
2395.02 1892
2395.48 1958
2395.94 1899
2396.40 1764
2396.87 1911
2397.33 1758
2397.79 1834
2398.25 1748
2398.71 1701
2399.17 1833
2399.64 1859
2400.10 1788
2400.56 1958
2401.02 1943
2401.48 1872
2401.95 1813
2402.41 1849
2402.87 1672
2403.33 1797
2403.79 1821
2404.26 1849
2404.72 1805
2405.18 1792
2405.64 1826
2406.11 1868
2406.57 1873
2407.03 1895
2407.49 2093
2407.96 1937
2408.42 1917
2408.88 1782
2409.34 1832
2409.81 1725
2410.27 1805
2410.73 1688
2411.20 1855
2411.66 1733
2412.12 1789
2412.58 1730
2413.05 1755
2413.51 1868
2413.97 1911
2414.44 2004
2414.90 2120
2415.36 1996
2415.83 2071
2416.29 2196
2416.75 2411
2417.22 2394
2417.68 2268
2418.14 2368
2418.61 2412
2419.07 2492
2419.54 2456
2420.00 2515
2420.46 2544
2420.93 2642
2421.39 2558
2421.85 2555
2422.32 2250
2422.78 2161
2423.25 2112
2423.71 2195
2424.17 2157
2424.64 2061
2425.10 1986
2425.57 1967
2426.03 1820
2426.50 1798
2426.96 1814
2427.42 1933
2427.89 1829
2428.35 1849
2428.82 1925
2429.28 1846
2429.75 1865
2430.21 1879
2430.68 1727
2431.14 1855
2431.61 1692
2432.07 1838
2432.54 2000
2433.00 1985
2433.47 1932
2433.93 2132
2434.40 2094
2434.86 1978
2435.33 2133
2435.79 2148
2436.26 1977
2436.72 2091
2437.19 1959
2437.65 2061
2438.12 2167
2438.59 2202
2439.05 2246
2439.52 2246
2439.98 2273
2440.45 2220
2440.91 2274
2441.38 2444
2441.85 2274
2442.31 2295
2442.78 2246
2443.24 2124
2443.71 2072
2444.18 2017
2444.64 1931
2445.11 2038
2445.57 2061
2446.04 1814
2446.51 1881
2446.97 1722
2447.44 1797
2447.91 1730
2448.37 1715
2448.84 1669
2449.31 1794
2449.77 1839
2450.24 1715
2450.71 1758
2451.17 1698
2451.64 1663
2452.11 1812
2452.57 1747
2453.04 1771
2453.51 1823
2453.97 1777
2454.44 1740
2454.91 1874
2455.37 1820
2455.84 1705
2456.31 1702
2456.78 1904
2457.24 1945
2457.71 2004
2458.18 1911
2458.65 1779
2459.11 1754
2459.58 1734
2460.05 1697
2460.52 1849
2460.98 1775
2461.45 1766
2461.92 1806
2462.39 1876
2462.85 1876
2463.32 1831
2463.79 1855
2464.26 1972
2464.73 1990
2465.19 1840
2465.66 1886
2466.13 1902
2466.60 1999
2467.07 1958
2467.54 1854
2468.00 1923
2468.47 2009
2468.94 1918
2469.41 1801
2469.88 1822
2470.35 1849
2470.82 1904
2471.28 1845
2471.75 1821
2472.22 1860
2472.69 1756
2473.16 1710
2473.63 1743
2474.10 1796
2474.57 1844
2475.03 1584
2475.50 1609
2475.97 1741
2476.44 1810
2476.91 1853
2477.38 1814
2477.85 1801
2478.32 1840
2478.79 1761
2479.26 1824
2479.73 1887
2480.20 1873
2480.67 1858
2481.14 1884
2481.61 1903
2482.08 1766
2482.54 1902
2483.01 1861
2483.48 1718
2483.95 1823
2484.42 1863
2484.89 1820
2485.36 1812
2485.83 1941
2486.30 1903
2486.77 1899
2487.24 1882
2487.71 1924
2488.18 1944
2488.66 1854
2489.13 1984
2489.60 1894
2490.07 2046
2490.54 2024
2491.01 1968
2491.48 1863
2491.95 1884
2492.42 2017
2492.89 1964
2493.36 1965
2493.83 2158
2494.30 2199
2494.77 2140
2495.24 2228
2495.72 2150
2496.19 2185
2496.66 2178
2497.13 1912
2497.60 1806
2498.07 1776
2498.54 1876
2499.01 1900
2499.48 1745
2499.96 1773
2500.43 1697
2500.90 1603
2501.37 1618
2501.84 1727
2502.31 1740
2502.78 1635
2503.26 1615
2503.73 1556
2504.20 1732
2504.67 1807
2505.14 1782
2505.62 1750
2506.09 1742
2506.56 1900
2507.03 1844
2507.50 2013
2507.98 2080
2508.45 2069
2508.92 2143
2509.39 2336
2509.86 2228
2510.34 2190
2510.81 2104
2511.28 2145
2511.75 2053
2512.23 2202
2512.70 2182
2513.17 2161
2513.64 2075
2514.12 2074
2514.59 2064
2515.06 1938
2515.54 1941
2516.01 1801
2516.48 1983
2516.95 1936
2517.43 1925
2517.90 2046
2518.37 1930
2518.85 1861
2519.32 1926
2519.79 1946
2520.27 2018
2520.74 2005
2521.21 1872
2521.69 1893
2522.16 1871
2522.63 1784
2523.11 1814
2523.58 1856
2524.05 1882
2524.53 1833
2525.00 1620
2525.48 1724
2525.95 1681
2526.42 1681
2526.90 1808
2527.37 1827
2527.85 1837
2528.32 1749
2528.79 1642
2529.27 1826
2529.74 1786
2530.22 1839
2530.69 1756
2531.16 1916
2531.64 1991
2532.11 1842
2532.59 1829
2533.06 1880
2533.54 1880
2534.01 1946
2534.49 1906
2534.96 1923
2535.44 1938
2535.91 1769
2536.38 1721
2536.86 1867
2537.33 2021
2537.81 2064
2538.28 2033
2538.76 1979
2539.23 2008
2539.71 1922
2540.18 2013
2540.66 1823
2541.13 1846
2541.61 1914
2542.09 2038
2542.56 1824
2543.04 1892
2543.51 1864
2543.99 1999
2544.46 1938
2544.94 1992
2545.41 1920
2545.89 1944
2546.37 2044
2546.84 2268
2547.32 2281
2547.79 2286
2548.27 2181
2548.74 2385
2549.22 2136
2549.70 2228
2550.17 2201
2550.65 2239
2551.13 2162
2551.60 2251
2552.08 2349
2552.55 2336
2553.03 2322
2553.51 2324
2553.98 2257
2554.46 2123
2554.94 2125
2555.41 2322
2555.89 2314
2556.37 2334
2556.84 2340
2557.32 2312
2557.80 2207
2558.27 2051
2558.75 1951
2559.23 1946
2559.70 1980
2560.18 1979
2560.66 2056
2561.14 1920
2561.61 1836
2562.09 1738
2562.57 1829
2563.04 1772
2563.52 1869
2564.00 1723
2564.48 1700
2564.95 1722
2565.43 1796
2565.91 1650
2566.39 1734
2566.86 1795
2567.34 1689
2567.82 1771
2568.30 1837
2568.77 1718
2569.25 1730
2569.73 1827
2570.21 1863
2570.69 1854
2571.16 1810
2571.64 1783
2572.12 1744
2572.60 1791
2573.08 1770
2573.56 1787
2574.03 1639
2574.51 1686
2574.99 1640
2575.47 1626
2575.95 1720
2576.43 1838
2576.90 1721
2577.38 1821
2577.86 1686
2578.34 1630
2578.82 1726
2579.30 1680
2579.78 1772
2580.26 1866
2580.73 1762
2581.21 1794
2581.69 1756
2582.17 1874
2582.65 1734
2583.13 1727
2583.61 1718
2584.09 1860
2584.57 1827
2585.05 1790
2585.53 1672
2586.01 1833
2586.49 1770
2586.97 1870
2587.44 1760
2587.92 1730
2588.40 1888
2588.88 1882
2589.36 1920
2589.84 1879
2590.32 1852
2590.80 1959
2591.28 1858
2591.76 1916
2592.24 1836
2592.72 1993
2593.20 2015
2593.68 1935
2594.16 1895
2594.64 1880
2595.12 1884
2595.60 1787
2596.08 1916
2596.56 1970
2597.05 1983
2597.53 1907
2598.01 1767
2598.49 1816
2598.97 1837
2599.45 1789
2599.93 1730
2600.41 1685
2600.89 1835
2601.37 1734
2601.85 1788
2602.33 1838
2602.81 1757
2603.29 1705
2603.78 1905
2604.26 1792
2604.74 1786
2605.22 1725
2605.70 1784
2606.18 1835
2606.66 1819
2607.14 1864
2607.63 1795
2608.11 1945
2608.59 1877
2609.07 1894
2609.55 1975
2610.03 1971
2610.52 1826
2611.00 1869
2611.48 1865
2611.96 1816
2612.44 1667
2612.92 1881
2613.41 1867
2613.89 1820
2614.37 1848
2614.85 1974
2615.34 1862
2615.82 1872
2616.30 1981
2616.78 2037
2617.26 1926
2617.75 2021
2618.23 2187
2618.71 2101
2619.19 1971
2619.68 1928
2620.16 1982
2620.64 2115
2621.12 1868
2621.61 1883
2622.09 1878
2622.57 1916
2623.06 1900
2623.54 1891
2624.02 1840
2624.50 1796
2624.99 1850
2625.47 1863
2625.95 1791
2626.44 1712
2626.92 1878
2627.40 1736
2627.89 1796
2628.37 1739
2628.85 1766
2629.34 1788
2629.82 1866
2630.30 1964
2630.79 1930
2631.27 1846
2631.75 1996
2632.24 1832
2632.72 1833
2633.21 1841
2633.69 1788
2634.17 1817
2634.66 1965
2635.14 1897
2635.62 1786
2636.11 1785
2636.59 1831
2637.08 1845
2637.56 1843
2638.05 1880
2638.53 1859
2639.01 1920
2639.50 1887
2639.98 1824
2640.47 1887
2640.95 1932
2641.44 1946
2641.92 1787
2642.41 1858
2642.89 1901
2643.38 1898
2643.86 1840
2644.34 1911
2644.83 1941
2645.31 1834
2645.80 1738
2646.28 1819
2646.77 1648
2647.25 1709
2647.74 1753
2648.22 1766
2648.71 1831
2649.20 1794
2649.68 1781
2650.17 1818
2650.65 1839
2651.14 1715
2651.62 1761
2652.11 1828
2652.59 1756
2653.08 1778
2653.56 1821
2654.05 1924
2654.54 1903
2655.02 1871
2655.51 1968
2655.99 1945
2656.48 1893
2656.97 1805
2657.45 1997
2657.94 1885
2658.42 1947
2658.91 1923
2659.40 1878
2659.88 1844
2660.37 1977
2660.85 1915
2661.34 2012
2661.83 1757
2662.31 1897
2662.80 1963
2663.29 1807
2663.77 1765
2664.26 1834
2664.75 1801
2665.23 1834
2665.72 1949
2666.21 1974
2666.69 1911
2667.18 1866
2667.67 1943
2668.15 1809
2668.64 1808
2669.13 1788
2669.62 1846
2670.10 1869
2670.59 1829
2671.08 1878
2671.56 2048
2672.05 2021
2672.54 2215
2673.03 2098
2673.51 2185
2674.00 2210
2674.49 2422
2674.98 2297
2675.46 2456
2675.95 2466
2676.44 2398
2676.93 2552
2677.42 2681
2677.90 2366
2678.39 2239
2678.88 2294
2679.37 2194
2679.86 2068
2680.34 1906
2680.83 2198
2681.32 2167
2681.81 1850
2682.30 2045
2682.79 1994
2683.27 2132
2683.76 2020
2684.25 2025
2684.74 1914
2685.23 1974
2685.72 2025
2686.20 1951
2686.69 1879
2687.18 1936
2687.67 1954
2688.16 1807
2688.65 1758
2689.14 1852
2689.63 1902
2690.12 1783
2690.60 1732
2691.09 1771
2691.58 1681
2692.07 1696
2692.56 1770
2693.05 1749
2693.54 1897
2694.03 2050
2694.52 2032
2695.01 1913
2695.50 1920
2695.99 1921
2696.48 1895
2696.97 2009
2697.46 2043
2697.95 2050
2698.43 1838
2698.92 1943
2699.41 1911
2699.90 2039
2700.39 2159
2700.88 2008
2701.37 2030
2701.86 2085
2702.35 1997
2702.84 2137
2703.33 2006
2703.83 1994
2704.32 2005
2704.81 1906
2705.30 1839
2705.79 1688
2706.28 2006
2706.77 1823
2707.26 1910
2707.75 1940
2708.24 1801
2708.73 1720
2709.22 1737
2709.71 1754
2710.20 1684
2710.69 1652
2711.18 1704
2711.68 1809
2712.17 1765
2712.66 1771
2713.15 1713
2713.64 1658
2714.13 1726
2714.62 1788
2715.11 1669
2715.60 1712
2716.10 1744
2716.59 1731
2717.08 1670
2717.57 1590
2718.06 1667
2718.55 1771
2719.04 1704
2719.54 1797
2720.03 1699
2720.52 1742
2721.01 1709
2721.50 1739
2722.00 1921
2722.49 1824
2722.98 1765
2723.47 1698
2723.96 1824
2724.46 1863
2724.95 1778
2725.44 1750
2725.93 1856
2726.42 1769
2726.92 1774
2727.41 1804
2727.90 1676
2728.39 1788
2728.89 1812
2729.38 1692
2729.87 1729
2730.36 1799
2730.86 1945
2731.35 1798
2731.84 1671
2732.34 1811
2732.83 1866
2733.32 1839
2733.81 1736
2734.31 1753
2734.80 1818
2735.29 1892
2735.79 1855
2736.28 1871
2736.77 1906
2737.27 1733
2737.76 1880
2738.25 2023
2738.75 1810
2739.24 1938
2739.73 1869
2740.23 1918
2740.72 1933
2741.21 1929
2741.71 1889
2742.20 1762
2742.69 1721
2743.19 1808
2743.68 1684
2744.18 1564
2744.67 1623
2745.16 1748
2745.66 1778
2746.15 1736
2746.65 1719
2747.14 1786
2747.63 1754
2748.13 1891
2748.62 1696
2749.12 1734
2749.61 1768
2750.11 1741
2750.60 1772
2751.10 1682
2751.59 1795
2752.08 1847
2752.58 1743
2753.07 1859
2753.57 1901
2754.06 1789
2754.56 1641
2755.05 1683
2755.55 1668
2756.04 1810
2756.54 1875
2757.03 1812
2757.53 1830
2758.02 1710
2758.52 1638
2759.01 1753
2759.51 1837
2760.00 1921
2760.50 1891
2760.99 1839
2761.49 1765
2761.99 1862
2762.48 1887
2762.98 1938
2763.47 1929
2763.97 1724
2764.46 1734
2764.96 1685
2765.46 1688
2765.95 1772
2766.45 1750
2766.94 1750
2767.44 1762
2767.94 1849
2768.43 1794
2768.93 1790
2769.42 1784
2769.92 1800
2770.42 1908
2770.91 1894
2771.41 1828
2771.90 1882
2772.40 1871
2772.90 1814
2773.39 1763
2773.89 1948
2774.39 2029
2774.88 2131
2775.38 2154
2775.88 2004
2776.37 2112
2776.87 2141
2777.37 2247
2777.86 2075
2778.36 2116
2778.86 2119
2779.36 1877
2779.85 2139
2780.35 1992
2780.85 2008
2781.34 1986
2781.84 1942
2782.34 1903
2782.84 1938
2783.33 1960
2783.83 1838
2784.33 1807
2784.83 1692
2785.32 1922
2785.82 1882
2786.32 1879
2786.82 1877
2787.31 1823
2787.81 1698
2788.31 1682
2788.81 1728
2789.31 1676
2789.80 1695
2790.30 1741
2790.80 1722
2791.30 1795
2791.80 1709
2792.29 1656
2792.79 1783
2793.29 1686
2793.79 1814
2794.29 1836
2794.79 1860
2795.28 1984
2795.78 2108
2796.28 2207
2796.78 2282
2797.28 2243
2797.78 2170
2798.28 2340
2798.78 2368
2799.27 2189
2799.77 2210
2800.27 2128
2800.77 2147
2801.27 1976
2801.77 2063
2802.27 2089
2802.77 1832
2803.27 1868
2803.77 1865
2804.27 1965
2804.76 2121
2805.26 2170
2805.76 2234
2806.26 2314
2806.76 2338
2807.26 2490
2807.76 2595
2808.26 2491
2808.76 2666
2809.26 2687
2809.76 2636
2810.26 2514
2810.76 2666
2811.26 2478
2811.76 2276
2812.26 2101
2812.76 2106
2813.26 2123
2813.76 2066
2814.26 2148
2814.76 2013
2815.26 1956
2815.76 1833
2816.26 1828
2816.76 1842
2817.26 1935
2817.76 1837
2818.26 1900
2818.76 1905
2819.26 1873
2819.76 1902
2820.27 1938
2820.77 1862
2821.27 2034
2821.77 2126
2822.27 1969
2822.77 1950
2823.27 1906
2823.77 1824
2824.27 1818
2824.77 1771
2825.27 1786
2825.78 1829
2826.28 1767
2826.78 1818
2827.28 1774
2827.78 1750
2828.28 1841
2828.78 1752
2829.29 1888
2829.79 1761
2830.29 1732
2830.79 1658
2831.29 1762
2831.79 1823
2832.30 1750
2832.80 1648
2833.30 1731
2833.80 1602
2834.30 1791
2834.80 1754
2835.31 1788
2835.81 1943
2836.31 1842
2836.81 2000
2837.32 2160
2837.82 2037
2838.32 1931
2838.82 1974
2839.32 1980
2839.83 1985
2840.33 2045
2840.83 1970
2841.33 1911
2841.84 1913
2842.34 2039
2842.84 1788
2843.35 1888
2843.85 1789
2844.35 1844
2844.85 1875
2845.36 1976
2845.86 1972
2846.36 2168
2846.87 2190
2847.37 1934
2847.87 2032
2848.38 1987
2848.88 2125
2849.38 2112
2849.89 2101
2850.39 1886
2850.89 1938
2851.40 2056
2851.90 2024
2852.40 1967
2852.91 1843
2853.41 1765
2853.91 1759
2854.42 1642
2854.92 1874
2855.42 1893
2855.93 1886
2856.43 1972
2856.94 1897
2857.44 1840
2857.94 1780
2858.45 1804
2858.95 1906
2859.46 1799
2859.96 1762
2860.47 1846
2860.97 1821
2861.47 1862
2861.98 1839
2862.48 1844
2862.99 1775
2863.49 1710
2864.00 1616
2864.50 1776
2865.01 1685
2865.51 1548
2866.02 1532
2866.52 1571
2867.02 1594
2867.53 1608
2868.03 1516
2868.54 1537
2869.04 1739
2869.55 1614
2870.05 1687
2870.56 1836
2871.07 1910
2871.57 1865
2872.08 1768
2872.58 1849
2873.09 1932
2873.59 1890
2874.10 1873
2874.60 2109
2875.11 2025
2875.61 1921
2876.12 1963
2876.63 1925
2877.13 1954
2877.64 1972
2878.14 1924
2878.65 1893
2879.15 1884
2879.66 1845
2880.17 1884
2880.67 1938
2881.18 2031
2881.68 2006
2882.19 2040
2882.70 2064
2883.20 2160
2883.71 2105
2884.22 2126
2884.72 2118
2885.23 2034
2885.74 2266
2886.24 2222
2886.75 2182
2887.25 2318
2887.76 2355
2888.27 2441
2888.77 2498
2889.28 2321
2889.79 2310
2890.30 2344
2890.80 2283
2891.31 2265
2891.82 2254
2892.32 2172
2892.83 2035
2893.34 1878
2893.84 2114
2894.35 2119
2894.86 2194
2895.37 2180
2895.87 2213
2896.38 2304
2896.89 2141
2897.40 2252
2897.90 2316
2898.41 2345
2898.92 2231
2899.43 2312
2899.93 2342
2900.44 2335
2900.95 2263
2901.46 2454
2901.97 2483
2902.47 2304
2902.98 2405
2903.49 2393
2904.00 2320
2904.51 2212
2905.01 2300
2905.52 2406
2906.03 2210
2906.54 2168
2907.05 2163
2907.56 2202
2908.06 2186
2908.57 2220
2909.08 2084
2909.59 1965
2910.10 1917
2910.61 1929
2911.12 1966
2911.62 1839
2912.13 1874
2912.64 1912
2913.15 1923
2913.66 1823
2914.17 1789
2914.68 1857
2915.19 1853
2915.70 1897
2916.21 1803
2916.71 1756
2917.22 1906
2917.73 1970
2918.24 1944
2918.75 1954
2919.26 1953
2919.77 1874
2920.28 1850
2920.79 1892
2921.30 1945
2921.81 1993
2922.32 2028
2922.83 2068
2923.34 2235
2923.85 2326
2924.36 2378
2924.87 2524
2925.38 2724
2925.89 2711
2926.40 2621
2926.91 2611
2927.42 2452
2927.93 2287
2928.44 2209
2928.95 2217
2929.46 2070
2929.97 2025
2930.48 2056
2930.99 1951
2931.50 1854
2932.01 1955
2932.52 1873
2933.03 1764
2933.54 1736
2934.05 1837
2934.56 1933
2935.08 1950
2935.59 2077
2936.10 2055
2936.61 1950
2937.12 2018
2937.63 2102
2938.14 2027
2938.65 1961
2939.16 1940
2939.67 2092
2940.19 2084
2940.70 2030
2941.21 2023
2941.72 2055
2942.23 2014
2942.74 2097
2943.25 2007
2943.77 2172
2944.28 2129
2944.79 2181
2945.30 2347
2945.81 2366
2946.32 2508
2946.84 2462
2947.35 2370
2947.86 2406
2948.37 2549
2948.88 2439
2949.40 2391
2949.91 2243
2950.42 2068
2950.93 1981
2951.44 1976
2951.96 1982
2952.47 1993
2952.98 1920
2953.49 1937
2954.01 1931
2954.52 2100
2955.03 2043
2955.54 1925
2956.06 1939
2956.57 1995
2957.08 1829
2957.60 2009
2958.11 1972
2958.62 1972
2959.13 1912
2959.65 1966
2960.16 2032
2960.67 1926
2961.19 1940
2961.70 2025
2962.21 2157
2962.73 2128
2963.24 2205
2963.75 2163
2964.27 2126
2964.78 2057
2965.29 2031
2965.81 1887
2966.32 2075
2966.83 2002
2967.35 2012
2967.86 1919
2968.37 2035
2968.89 1953
2969.40 1880
2969.91 1825
2970.43 1869
2970.94 1948
2971.46 1945
2971.97 1959
2972.48 1919
2973.00 2020
2973.51 1978
2974.03 2020
2974.54 1917
2975.06 2013
2975.57 1902
2976.08 1824
2976.60 1777
2977.11 2007
2977.63 1939
2978.14 1853
2978.66 2015
2979.17 1881
2979.69 1954
2980.20 1926
2980.72 1888
2981.23 2058
2981.75 1857
2982.26 1984
2982.78 2245
2983.29 2168
2983.81 2145
2984.32 2020
2984.84 2160
2985.35 2180
2985.87 2224
2986.38 2274
2986.90 2301
2987.41 2208
2987.93 2233
2988.44 2355
2988.96 2315
2989.47 2372
2989.99 2440
2990.50 2444
2991.02 2278
2991.54 2403
2992.05 2311
2992.57 2273
2993.08 2449
2993.60 2403
2994.12 2425
2994.63 2443
2995.15 2414
2995.66 2545
2996.18 2735
2996.70 2759
2997.21 2893
2997.73 3049
2998.24 3095
2998.76 2978
2999.28 2897
2999.79 3020
3000.31 2987
3000.83 2997
3001.34 3070
3001.86 3342
3002.38 3593
3002.89 4142
3003.41 4411
3003.93 4812
3004.44 5236
3004.96 5641
3005.48 5844
3005.99 5922
3006.51 5865
3007.03 5803
3007.54 5803
3008.06 5492
3008.58 4517
3009.10 4127
3009.61 3650
3010.13 3204
3010.65 3054
3011.17 2782
3011.68 2709
3012.20 2480
3012.72 2525
3013.24 2388
3013.75 2280
3014.27 2389
3014.79 2440
3015.31 2435
3015.82 2596
3016.34 2712
3016.86 2759
3017.38 2745
3017.90 2874
3018.41 2609
3018.93 2628
3019.45 2580
3019.97 2675
3020.49 2542
3021.00 2392
3021.52 2378
3022.04 2480
3022.56 2499
3023.08 2511
3023.60 2311
3024.11 2443
3024.63 2310
3025.15 2426
3025.67 2416
3026.19 2383
3026.71 2240
3027.23 2293
3027.75 2383
3028.26 2233
3028.78 2190
3029.30 2212
3029.82 2180
3030.34 2080
3030.86 2224
3031.38 2161
3031.90 2016
3032.42 2091
3032.94 2115
3033.46 2045
3033.97 2103
3034.49 2077
3035.01 1942
3035.53 2033
3036.05 2138
3036.57 2130
3037.09 1979
3037.61 1911
3038.13 1966
3038.65 2058
3039.17 1986
3039.69 2119
3040.21 2010
3040.73 1953
3041.25 1988
3041.77 1974
3042.29 1851
3042.81 1856
3043.33 1934
3043.85 1900
3044.37 1918
3044.89 1892
3045.41 1808
3045.93 1883
3046.45 1963
3046.97 1996
3047.49 1975
3048.01 1992
3048.53 1848
3049.06 1843
3049.58 1922
3050.10 1881
3050.62 1816
3051.14 1983
3051.66 1907
3052.18 1810
3052.70 1847
3053.22 1880
3053.74 1827
3054.26 1896
3054.79 2014
3055.31 1853
3055.83 1707
3056.35 1867
3056.87 1873
3057.39 1820
3057.91 1862
3058.43 1961
3058.96 1930
3059.48 1906
3060.00 1922
3060.52 2063
3061.04 1962
3061.56 1877
3062.09 1970
3062.61 1999
3063.13 2094
3063.65 2033
3064.17 1979
3064.70 2001
3065.22 1993
3065.74 1902
3066.26 2010
3066.78 2093
3067.31 1937
3067.83 2029
3068.35 2057
3068.87 2115
3069.40 2080
3069.92 2002
3070.44 1932
3070.96 2019
3071.49 1909
3072.01 1978
3072.53 1974
3073.05 2073
3073.58 2044
3074.10 2035
3074.62 2034
3075.14 1997
3075.67 2094
3076.19 2180
3076.71 2235
3077.24 2302
3077.76 2402
3078.28 2498
3078.81 2364
3079.33 2517
3079.85 2466
3080.38 2622
3080.90 2646
3081.42 2560
3081.95 2580
3082.47 2857
3082.99 2942
3083.52 2655
3084.04 2513
3084.56 2571
3085.09 2622
3085.61 2858
3086.13 2989
3086.66 2936
3087.18 2760
3087.71 2591
3088.23 2460
3088.75 2419
3089.28 2510
3089.80 2496
3090.33 2494
3090.85 2405
3091.38 2328
3091.90 2232
3092.42 2295
3092.95 2319
3093.47 2450
3094.00 2460
3094.52 2494
3095.05 2452
3095.57 2691
3096.10 2604
3096.62 2732
3097.14 2832
3097.67 2943
3098.19 2869
3098.72 3236
3099.24 3405
3099.77 4002
3100.29 4325
3100.82 5024
3101.34 5966
3101.87 7011
3102.39 7769
3102.92 8500
3103.45 8900
3103.97 9248
3104.50 9231
3105.02 9152
3105.55 8747
3106.07 7646
3106.60 6845
3107.12 5903
3107.65 4877
3108.17 4310
3108.70 3881
3109.23 3439
3109.75 3383
3110.28 3157
3110.80 3058
3111.33 2988
3111.86 3011
3112.38 2941
3112.91 3011
3113.43 2949
3113.96 2790
3114.49 2868
3115.01 2679
3115.54 2601
3116.07 2315
3116.59 2434
3117.12 2273
3117.64 2170
3118.17 2219
3118.70 2266
3119.22 2109
3119.75 2084
3120.28 2298
3120.80 2303
3121.33 2418
3121.86 2345
3122.38 2380
3122.91 2371
3123.44 2528
3123.97 2520
3124.49 2452
3125.02 2314
3125.55 2323
3126.07 2295
3126.60 2057
3127.13 2023
3127.66 2052
3128.18 2085
3128.71 2115
3129.24 2169
3129.77 2101
3130.29 2034
3130.82 2034
3131.35 1941
3131.88 1977
3132.40 2020
3132.93 2104
3133.46 2182
3133.99 2021
3134.52 1877
3135.04 2053
3135.57 1951
3136.10 2016
3136.63 2175
3137.16 2052
3137.68 1996
3138.21 1925
3138.74 2045
3139.27 1969
3139.80 1966
3140.32 1875
3140.85 2018
3141.38 1943
3141.91 1915
3142.44 1891
3142.97 1975
3143.50 2088
3144.02 2040
3144.55 2134
3145.08 2081
3145.61 2110
3146.14 2127
3146.67 2287
3147.20 2413
3147.73 2448
3148.26 2518
3148.79 2451
3149.31 2540
3149.84 2567
3150.37 2585
3150.90 2506
3151.43 2349
3151.96 2333
3152.49 2229
3153.02 2145
3153.55 2224
3154.08 2116
3154.61 2122
3155.14 2163
3155.67 2062
3156.20 2031
3156.73 2066
3157.26 2084
3157.79 2081
3158.32 2142
3158.85 2056
3159.38 1965
3159.91 1964
3160.44 2025
3160.97 2089
3161.50 1960
3162.03 1957
3162.56 1906
3163.09 2057
3163.62 2010
3164.15 2032
3164.68 2014
3165.21 1889
3165.74 1834
3166.27 1756
3166.80 1703
3167.33 1797
3167.86 1995
3168.39 1932
3168.92 1871
3169.45 1934
3169.99 2098
3170.52 2098
3171.05 1940
3171.58 1978
3172.11 2061
3172.64 2098
3173.17 2082
3173.70 2031
3174.23 2156
3174.77 2211
3175.30 2310
3175.83 2413
3176.36 2200
3176.89 2162
3177.42 2204
3177.95 2301
3178.49 2229
3179.02 2048
3179.55 2071
3180.08 2098
3180.61 2033
3181.14 2046
3181.68 2019
3182.21 1919
3182.74 1861
3183.27 1811
3183.80 1827
3184.34 1868
3184.87 1939
3185.40 1938
3185.93 1987
3186.47 1863
3187.00 2043
3187.53 1975
3188.06 1929
3188.59 1990
3189.13 2092
3189.66 1934
3190.19 1977
3190.73 1865
3191.26 1968
3191.79 1988
3192.32 1819
3192.86 1880
3193.39 1862
3193.92 1871
3194.45 1859
3194.99 1989
3195.52 1939
3196.05 1928
3196.59 1876
3197.12 1889
3197.65 1987
3198.19 1914
3198.72 1907
3199.25 1908
3199.79 2113
3200.32 2152
3200.85 2124
3201.39 2218
3201.92 2241
3202.45 2251
3202.99 2425
3203.52 2364
3204.05 2356
3204.59 2339
3205.12 2223
3205.66 2350
3206.19 2265
3206.72 2214
3207.26 2184
3207.79 2317
3208.33 2323
3208.86 2323
3209.39 2263
3209.93 2225
3210.46 2304
3211.00 2266
3211.53 2322
3212.07 2258
3212.60 2227
3213.14 2367
3213.67 2247
3214.20 2123
3214.74 2191
3215.27 2151
3215.81 1970
3216.34 2049
3216.88 2134
3217.41 2236
3217.95 2152
3218.48 2198
3219.02 2153
3219.55 2145
3220.09 2084
3220.62 2215
3221.16 2268
3221.69 2173
3222.23 2362
3222.76 2271
3223.30 2301
3223.83 2252
3224.37 2415
3224.91 2390
3225.44 2229
3225.98 2362
3226.51 2171
3227.05 2190
3227.58 2140
3228.12 2267
3228.65 2319
3229.19 2195
3229.73 2122
3230.26 2278
3230.80 2248
3231.33 2122
3231.87 2096
3232.41 2079
3232.94 2029
3233.48 2008
3234.02 1898
3234.55 2130
3235.09 2162
3235.62 2185
3236.16 2265
3236.70 2307
3237.23 2252
3237.77 2283
3238.31 2319
3238.84 2277
3239.38 2282
3239.92 2293
3240.45 2370
3240.99 2671
3241.53 2544
3242.06 2445
3242.60 2494
3243.14 2379
3243.67 2327
3244.21 2374
3244.75 2409
3245.29 2400
3245.82 2402
3246.36 2337
3246.90 2268
3247.44 2386
3247.97 2541
3248.51 2436
3249.05 2380
3249.58 2374
3250.12 2475
3250.66 2473
3251.20 2370
3251.74 2451
3252.27 2459
3252.81 2503
3253.35 2598
3253.89 2434
3254.42 2470
3254.96 2514
3255.50 2540
3256.04 2751
3256.58 2687
3257.11 2754
3257.65 2896
3258.19 3012
3258.73 3003
3259.27 3125
3259.81 3388
3260.34 3801
3260.88 4024
3261.42 3906
3261.96 4236
3262.50 4253
3263.04 4501
3263.58 4943
3264.11 5559
3264.65 5947
3265.19 6045
3265.73 6517
3266.27 6731
3266.81 6727
3267.35 6657
3267.89 6962
3268.43 6585
3268.97 6521
3269.50 6137
3270.04 5379
3270.58 4903
3271.12 4524
3271.66 4050
3272.20 3719
3272.74 3409
3273.28 3216
3273.82 2945
3274.36 2890
3274.90 2802
3275.44 2758
3275.98 2756
3276.52 2877
3277.06 2866
3277.60 2900
3278.14 2860
3278.68 2890
3279.22 2878
3279.76 2886
3280.30 3051
3280.84 2883
3281.38 2902
3281.92 2810
3282.46 2909
3283.00 3070
3283.54 2876
3284.08 2965
3284.62 2883
3285.16 2850
3285.70 2989
3286.24 3047
3286.78 3097
3287.32 2805
3287.86 2971
3288.40 2983
3288.94 3109
3289.48 3207
3290.03 3256
3290.57 3277
3291.11 3403
3291.65 3394
3292.19 3539
3292.73 3834
3293.27 3980
3293.81 4158
3294.35 4525
3294.90 4929
3295.44 5041
3295.98 5250
3296.52 5236
3297.06 5038
3297.60 5007
3298.14 4822
3298.69 4734
3299.23 4474
3299.77 4231
3300.31 4042
3300.85 3765
3301.39 3430
3301.94 3516
3302.48 3436
3303.02 3314
3303.56 3161
3304.10 2905
3304.65 3071
3305.19 3012
3305.73 2815
3306.27 2992
3306.81 2945
3307.36 2664
3307.90 2681
3308.44 2747
3308.98 2789
3309.53 2726
3310.07 2702
3310.61 2617
3311.15 2740
3311.70 2879
3312.24 2793
3312.78 2807
3313.32 2898
3313.87 3005
3314.41 3225
3314.95 3381
3315.50 3213
3316.04 3351
3316.58 3569
3317.13 3723
3317.67 3564
3318.21 3918
3318.75 3919
3319.30 4045
3319.84 4218
3320.38 4152
3320.93 3993
3321.47 4132
3322.02 4361
3322.56 4323
3323.10 4364
3323.65 4390
3324.19 4154
3324.73 4067
3325.28 3977
3325.82 4142
3326.36 4053
3326.91 3930
3327.45 3843
3328.00 3883
3328.54 3864
3329.08 3766
3329.63 3938
3330.17 4530
3330.72 5187
3331.26 6190
3331.81 7317
3332.35 8748
3332.89 11198
3333.44 13953
3333.98 16338
3334.53 19323
3335.07 21833
3335.62 24336
3336.16 26030
3336.71 27051
3337.25 28476
3337.80 27588
3338.34 26546
3338.89 24227
3339.43 21969
3339.98 18968
3340.52 16039
3341.07 13669
3341.61 11222
3342.16 8968
3342.70 7432
3343.25 6204
3343.79 5552
3344.34 4854
3344.88 4519
3345.43 4210
3345.97 4016
3346.52 3897
3347.06 3849
3347.61 3676
3348.15 3447
3348.70 3540
3349.25 3364
3349.79 3266
3350.34 3135
3350.88 3081
3351.43 2922
3351.98 2887
3352.52 2848
3353.07 2916
3353.61 3107
3354.16 3007
3354.71 3063
3355.25 2995
3355.80 3021
3356.34 2979
3356.89 2991
3357.44 3120
3357.98 3123
3358.53 3154
3359.08 3135
3359.62 3234
3360.17 3136
3360.72 3113
3361.26 2896
3361.81 2985
3362.36 3157
3362.90 3067
3363.45 3103
3364.00 3235
3364.54 3110
3365.09 3211
3365.64 3200
3366.19 3141
3366.73 3121
3367.28 3151
3367.83 3288
3368.37 3089
3368.92 3098
3369.47 3168
3370.02 3262
3370.56 3203
3371.11 3370
3371.66 3329
3372.21 3686
3372.75 3818
3373.30 4107
3373.85 4318
3374.40 4182
3374.94 4169
3375.49 4395
3376.04 4319
3376.59 4103
3377.14 3876
3377.68 3654
3378.23 3402
3378.78 3186
3379.33 3274
3379.88 3027
3380.43 2891
3380.97 2746
3381.52 2548
3382.07 2547
3382.62 2477
3383.17 2447
3383.72 2435
3384.26 2368
3384.81 2565
3385.36 2350
3385.91 2470
3386.46 2367
3387.01 2448
3387.56 2458
3388.11 2480
3388.65 2304
3389.20 2319
3389.75 2587
3390.30 2384
3390.85 2353
3391.40 2259
3391.95 2160
3392.50 2220
3393.05 2161
3393.60 2088
3394.15 2199
3394.70 2362
3395.24 2323
3395.79 2151
3396.34 2328
3396.89 2421
3397.44 2452
3397.99 2389
3398.54 2392
3399.09 2341
3399.64 2318
3400.19 2553
3400.74 2379
3401.29 2364
3401.84 2284
3402.39 2249
3402.94 2226
3403.49 1986
3404.04 2067
3404.59 2126
3405.14 2100
3405.69 2015
3406.24 2030
3406.79 2182
3407.34 2196
3407.89 2200
3408.44 2138
3409.00 2152
3409.55 2169
3410.10 2283
3410.65 2329
3411.20 2278
3411.75 2367
3412.30 2397
3412.85 2318
3413.40 2447
3413.95 2418
3414.50 2277
3415.05 2286
3415.61 2242
3416.16 2148
3416.71 2255
3417.26 2297
3417.81 2297
3418.36 2236
3418.91 2083
3419.46 2151
3420.02 2188
3420.57 2165
3421.12 2135
3421.67 2135
3422.22 2345
3422.77 2527
3423.33 2288
3423.88 2377
3424.43 2542
3424.98 2482
3425.53 2433
3426.09 2481
3426.64 2436
3427.19 2368
3427.74 2342
3428.29 2165
3428.85 2442
3429.40 2214
3429.95 1955
3430.50 2073
3431.05 2136
3431.61 2133
3432.16 2056
3432.71 1985
3433.26 2184
3433.82 2185
3434.37 2141
3434.92 2186
3435.48 2177
3436.03 2130
3436.58 2026
3437.13 1963
3437.69 2148
3438.24 2074
3438.79 2132
3439.35 2295
3439.90 2146
3440.45 2239
3441.00 2160
3441.56 2183
3442.11 2095
3442.66 2177
3443.22 2190
3443.77 2019
3444.32 1897
3444.88 1934
3445.43 2036
3445.98 1944
3446.54 2034
3447.09 1947
3447.65 2101
3448.20 1878
3448.75 1788
3449.31 1791
3449.86 1923
3450.41 1916
3450.97 1917
3451.52 1922
3452.08 2023
3452.63 1915
3453.19 1856
3453.74 1812
3454.29 1753
3454.85 1975
3455.40 1944
3455.96 1890
3456.51 1819
3457.07 1811
3457.62 1870
3458.17 1914
3458.73 1905
3459.28 1942
3459.84 1886
3460.39 1933
3460.95 1945
3461.50 2060
3462.06 2114
3462.61 2056
3463.17 2117
3463.72 2117
3464.28 2171
3464.83 2067
3465.39 2117
3465.94 2107
3466.50 2069
3467.05 1943
3467.61 2156
3468.16 2233
3468.72 2103
3469.27 2062
3469.83 2142
3470.39 2265
3470.94 2218
3471.50 2218
3472.05 2082
3472.61 2148
3473.16 2254
3473.72 2177
3474.27 2057
3474.83 2157
3475.39 2142
3475.94 2204
3476.50 2301
3477.05 2300
3477.61 2294
3478.17 2342
3478.72 2537
3479.28 2510
3479.84 2478
3480.39 2565
3480.95 2554
3481.50 2548
3482.06 2748
3482.62 2638
3483.17 2653
3483.73 2787
3484.29 2761
3484.84 2656
3485.40 2707
3485.96 2623
3486.51 2542
3487.07 2678
3487.63 2956
3488.18 3038
3488.74 3205
3489.30 3514
3489.86 3932
3490.41 4333
3490.97 4807
3491.53 4915
3492.08 4981
3492.64 5353
3493.20 5554
3493.76 5456
3494.31 5347
3494.87 5366
3495.43 5419
3495.99 5354
3496.54 5175
3497.10 5141
3497.66 5487
3498.22 5616
3498.78 5887
3499.33 5796
3499.89 6139
3500.45 6505
3501.01 6463
3501.56 6718
3502.12 6410
3502.68 6258
3503.24 6339
3503.80 6521
3504.36 6528
3504.91 6579
3505.47 6759
3506.03 6845
3506.59 6583
3507.15 6581
3507.71 6217
3508.26 5902
3508.82 5580
3509.38 5293
3509.94 4824
3510.50 4482
3511.06 4298
3511.62 3710
3512.18 3381
3512.73 3318
3513.29 2975
3513.85 2847
3514.41 2662
3514.97 2503
3515.53 2580
3516.09 2414
3516.65 2411
3517.21 2443
3517.77 2481
3518.33 2364
3518.88 2502
3519.44 2638
3520.00 2464
3520.56 2571
3521.12 2673
3521.68 2636
3522.24 2683
3522.80 2658
3523.36 2699
3523.92 2859
3524.48 2746
3525.04 2814
3525.60 2764
3526.16 2673
3526.72 2688
3527.28 2533
3527.84 2546
3528.40 2435
3528.96 2284
3529.52 2464
3530.08 2319
3530.64 2194
3531.20 2252
3531.76 2164
3532.32 2234
3532.88 2248
3533.44 2170
3534.00 2334
3534.57 2275
3535.13 2270
3535.69 2273
3536.25 2321
3536.81 2242
3537.37 2288
3537.93 2339
3538.49 2351
3539.05 2264
3539.61 2303
3540.17 2227
3540.74 2326
3541.30 2257
3541.86 2398
3542.42 2236
3542.98 2355
3543.54 2465
3544.10 2474
3544.66 2278
3545.23 2159
3545.79 2277
3546.35 2280
3546.91 2115
3547.47 1951
3548.03 2054
3548.60 2064
3549.16 2192
3549.72 1986
3550.28 1982
3550.84 1980
3551.41 2057
3551.97 1982
3552.53 1994
3553.09 1955
3553.65 1814
3554.22 1725
3554.78 1804
3555.34 1939
3555.90 1885
3556.46 1750
3557.03 1905
3557.59 1927
3558.15 1990
3558.71 2003
3559.28 1893
3559.84 1918
3560.40 1942
3560.97 1941
3561.53 1816
3562.09 2031
3562.65 2045
3563.22 2151
3563.78 2026
3564.34 2120
3564.91 1973
3565.47 1963
3566.03 1924
3566.60 1814
3567.16 1947
3567.72 1927
3568.28 1772
3568.85 1826
3569.41 1843
3569.98 1832
3570.54 1759
3571.10 1671
3571.67 1796
3572.23 1741
3572.79 1815
3573.36 1767
3573.92 1701
3574.48 1836
3575.05 1902
3575.61 1961
3576.18 1978
3576.74 2023
3577.30 1953
3577.87 2008
3578.43 2001
3579.00 1976
3579.56 1946
3580.12 1995
3580.69 2033
3581.25 1986
3581.82 1914
3582.38 1925
3582.95 1887
3583.51 1961
3584.08 1848
3584.64 1911
3585.20 1959
3585.77 1904
3586.33 1815
3586.90 1879
3587.46 1951
3588.03 1867
3588.59 1846
3589.16 1889
3589.72 1934
3590.29 1942
3590.85 1886
3591.42 2051
3591.98 1847
3592.55 1895
3593.11 1853
3593.68 1903
3594.24 1901
3594.81 1842
3595.38 1946
3595.94 2004
3596.51 1996
3597.07 1949
3597.64 1914
3598.20 1890
3598.77 1895
3599.34 1891
3599.90 2063
3600.47 1894
3601.03 1918
3601.60 1835
3602.16 1926
3602.73 1825
3603.30 1747
3603.86 1854
3604.43 1836
3605.00 2026
3605.56 1815
3606.13 1794
3606.69 1813
3607.26 1675
3607.83 1614
3608.39 1641
3608.96 1705
3609.53 1732
3610.09 1626
3610.66 1620
3611.23 1642
3611.79 1691
3612.36 1686
3612.93 1615
3613.49 1794
3614.06 1894
3614.63 1932
3615.19 2183
3615.76 2525
3616.33 2647
3616.90 2800
3617.46 2888
3618.03 3319
3618.60 3675
3619.16 3752
3619.73 3704
3620.30 3655
3620.87 3512
3621.43 3299
3622.00 3110
3622.57 2943
3623.14 2610
3623.70 2265
3624.27 2319
3624.84 2213
3625.41 2032
3625.98 1877
3626.54 1735
3627.11 1872
3627.68 1868
3628.25 1875
3628.82 1827
3629.38 1772
3629.95 1883
3630.52 1803
3631.09 1698
3631.66 1918
3632.22 1774
3632.79 1949
3633.36 1964
3633.93 1852
3634.50 1884
3635.07 1912
3635.64 1876
3636.20 1808
3636.77 1697
3637.34 1818
3637.91 1933
3638.48 2082
3639.05 2218
3639.62 2141
3640.19 2198
3640.76 2238
3641.32 2396
3641.89 2465
3642.46 2447
3643.03 2458
3643.60 2567
3644.17 2631
3644.74 2477
3645.31 2391
3645.88 2315
3646.45 2186
3647.02 2234
3647.59 2398
3648.16 2345
3648.73 2324
3649.30 2362
3649.87 2156
3650.44 2132
3651.01 2210
3651.57 2186
3652.14 2264
3652.71 2446
3653.28 2462
3653.85 2458
3654.42 2353
3654.99 2367
3655.57 2578
3656.14 2564
3656.71 2657
3657.28 2765
3657.85 2870
3658.42 2967
3658.99 2946
3659.56 2957
3660.13 2844
3660.70 2989
3661.27 2880
3661.84 2863
3662.41 2784
3662.98 2744
3663.55 2669
3664.12 2566
3664.69 2422
3665.26 2436
3665.84 2531
3666.41 2606
3666.98 2483
3667.55 2374
3668.12 2337
3668.69 2519
3669.26 2466
3669.83 2264
3670.40 2259
3670.98 2179
3671.55 2061
3672.12 2082
3672.69 2208
3673.26 2201
3673.83 2193
3674.41 2163
3674.98 2161
3675.55 2235
3676.12 2135
3676.69 2019
3677.26 2092
3677.84 2147
3678.41 2245
3678.98 2231
3679.55 2183
3680.12 2097
3680.70 2097
3681.27 1994
3681.84 2021
3682.41 2014
3682.99 2017
3683.56 1872
3684.13 2005
3684.70 1904
3685.27 2144
3685.85 2186
3686.42 2316
3686.99 2325
3687.57 2318
3688.14 2619
3688.71 2823
3689.28 2954
3689.86 3081
3690.43 2982
3691.00 3311
3691.58 3087
3692.15 2970
3692.72 2915
3693.29 2728
3693.87 2513
3694.44 2342
3695.01 2381
3695.59 2264
3696.16 2231
3696.73 2187
3697.31 2131
3697.88 2083
3698.45 2261
3699.03 2185
3699.60 2365
3700.17 2343
3700.75 2279
3701.32 2427
3701.90 2528
3702.47 2392
3703.04 2333
3703.62 2394
3704.19 2428
3704.77 2489
3705.34 2285
3705.91 2243
3706.49 2325
3707.06 2288
3707.64 2264
3708.21 2156
3708.78 2321
3709.36 2263
3709.93 2341
3710.51 2301
3711.08 2135
3711.66 2023
3712.23 2180
3712.81 2201
3713.38 1976
3713.96 2058
3714.53 2211
3715.11 2069
3715.68 1966
3716.25 1962
3716.83 1855
3717.40 1997
3717.98 2018
3718.55 1978
3719.13 1951
3719.71 1842
3720.28 1910
3720.86 1932
3721.43 1855
3722.01 1719
3722.58 1761
3723.16 1826
3723.73 1849
3724.31 1694
3724.88 1709
3725.46 1780
3726.03 1783
3726.61 1840
3727.19 1793
3727.76 1825
3728.34 1759
3728.91 1882
3729.49 1986
3730.07 1974
3730.64 1871
3731.22 2072
3731.79 2204
3732.37 2131
3732.95 2136
3733.52 2244
3734.10 2283
3734.67 2270
3735.25 2272
3735.83 2194
3736.40 2158
3736.98 2037
3737.56 2026
3738.13 1979
3738.71 1753
3739.29 1832
3739.86 1902
3740.44 1785
3741.02 1812
3741.59 1894
3742.17 1850
3742.75 1769
3743.32 1714
3743.90 1748
3744.48 1760
3745.06 1803
3745.63 1768
3746.21 1800
3746.79 1696
3747.36 1647
3747.94 1804
3748.52 1784
3749.10 1726
3749.67 1647
3750.25 1675
3750.83 1721
3751.41 1672
3751.98 1586
3752.56 1639
3753.14 1691
3753.72 1637
3754.30 1596
3754.87 1619
3755.45 1682
3756.03 1554
3756.61 1585
3757.19 1671
3757.76 1659
3758.34 1674
3758.92 1611
3759.50 1679
3760.08 1692
3760.65 1646
3761.23 1845
3761.81 1818
3762.39 1793
3762.97 1822
3763.55 1834
3764.13 1949
3764.70 1867
3765.28 1790
3765.86 1705
3766.44 1706
3767.02 1775
3767.60 1723
3768.18 1579
3768.76 1682
3769.33 1777
3769.91 1707
3770.49 1651
3771.07 1810
3771.65 1741
3772.23 1693
3772.81 1698
3773.39 1746
3773.97 1777
3774.55 1656
3775.13 1521
3775.71 1624
3776.29 1645
3776.87 1611
3777.45 1506
3778.02 1506
3778.60 1596
3779.18 1610
3779.76 1604
3780.34 1611
3780.92 1787
3781.50 1765
3782.08 1659
3782.66 1634
3783.24 1695
3783.82 1670
3784.40 1581
3784.98 1747
3785.56 1737
3786.14 1723
3786.72 1690
3787.31 1839
3787.89 1678
3788.47 1612
3789.05 1514
3789.63 1710
3790.21 1752
3790.79 1720
3791.37 1568
3791.95 1646
3792.53 1570
3793.11 1629
3793.69 1664
3794.27 1727
3794.85 1531
3795.43 1672
3796.02 1626
3796.60 1670
3797.18 1638
3797.76 1764
3798.34 1758
3798.92 1711
3799.50 1689
3800.08 1729
3800.67 1707
3801.25 1707
3801.83 1777
3802.41 1812
3802.99 1706
3803.57 1814
3804.16 1737
3804.74 1798
3805.32 1894
3805.90 1895
3806.48 1841
3807.06 1955
3807.65 2044
3808.23 2075
3808.81 2056
3809.39 1996
3809.97 2025
3810.56 2093
3811.14 2087
3811.72 1974
3812.30 2014
3812.89 1955
3813.47 1988
3814.05 2001
3814.63 2073
3815.21 2130
3815.80 2078
3816.38 2060
3816.96 1959
3817.55 2112
3818.13 2020
3818.71 1873
3819.29 1890
3819.88 1832
3820.46 1706
3821.04 1700
3821.63 1707
3822.21 1618
3822.79 1580
3823.37 1625
3823.96 1646
3824.54 1679
3825.12 1559
3825.71 1509
3826.29 1578
3826.87 1659
3827.46 1656
3828.04 1726
3828.62 1737
3829.21 1741
3829.79 1747
3830.38 1702
3830.96 1619
3831.54 1646
3832.13 1836
3832.71 1774
3833.29 1766
3833.88 1881
3834.46 1741
3835.05 1676
3835.63 1539
3836.21 1481
3836.80 1635
3837.38 1604
3837.97 1589
3838.55 1611
3839.14 1619
3839.72 1578
3840.30 1584
3840.89 1628
3841.47 1509
3842.06 1580
3842.64 1618
3843.23 1604
3843.81 1568
3844.40 1599
3844.98 1632
3845.57 1480
3846.15 1666
3846.74 1686
3847.32 1657
3847.91 1668
3848.49 1614
3849.08 1641
3849.66 1652
3850.25 1633
3850.83 1737
3851.42 1703
3852.00 1799
3852.59 1781
3853.17 1708
3853.76 1779
3854.34 1814
3854.93 1798
3855.51 1813
3856.10 1698
3856.69 1824
3857.27 1896
3857.86 1820
3858.44 1956
3859.03 1984
3859.62 2041
3860.20 2090
3860.79 2256
3861.37 2417
3861.96 2670
3862.55 2665
3863.13 2725
3863.72 2880
3864.30 2791
3864.89 2709
3865.48 2821
3866.06 2756
3866.65 2494
3867.24 2391
3867.82 2210
3868.41 2190
3869.00 1965
3869.58 1949
3870.17 1759
3870.76 1766
3871.34 1810
3871.93 1754
3872.52 1829
3873.10 1878
3873.69 1945
3874.28 2022
3874.86 1989
3875.45 2020
3876.04 1989
3876.63 1820
3877.21 1866
3877.80 1963
3878.39 1888
3878.97 1802
3879.56 1889
3880.15 1818
3880.74 1726
3881.32 1560
3881.91 1654
3882.50 1713
3883.09 1628
3883.67 1564
3884.26 1504
3884.85 1485
3885.44 1623
3886.03 1626
3886.61 1668
3887.20 1746
3887.79 1752
3888.38 1979
3888.97 1969
3889.55 2021
3890.14 2029
3890.73 2177
3891.32 2197
3891.91 2064
3892.50 1978
3893.08 2103
3893.67 2036
3894.26 2039
3894.85 2017
3895.44 1987
3896.03 2053
3896.62 1904
3897.20 1762
3897.79 1697
3898.38 1702
3898.97 1768
3899.56 1867
3900.15 1895
3900.74 1824
3901.33 1805
3901.92 1771
3902.51 1763
3903.09 1770
3903.68 1766
3904.27 1651
3904.86 1806
3905.45 1883
3906.04 1717
3906.63 1788
3907.22 1755
3907.81 1647
3908.40 1860
3908.99 1866
3909.58 1837
3910.17 1844
3910.76 1765
3911.35 1774
3911.94 1718
3912.53 1660
3913.12 1531
3913.71 1532
3914.30 1531
3914.89 1575
3915.48 1583
3916.07 1558
3916.66 1622
3917.25 1616
3917.84 1702
3918.43 1565
3919.02 1568
3919.61 1735
3920.20 1619
3920.79 1610
3921.38 1589
3921.97 1659
3922.56 1663
3923.15 1608
3923.74 1637
3924.33 1637
3924.93 1696
3925.52 1498
3926.11 1558
3926.70 1614
3927.29 1524
3927.88 1553
3928.47 1542
3929.06 1474
3929.65 1464
3930.24 1475
3930.84 1504
3931.43 1562
3932.02 1415
3932.61 1361
3933.20 1383
3933.79 1568
3934.38 1409
3934.98 1452
3935.57 1515
3936.16 1479
3936.75 1447
3937.34 1393
3937.94 1392
3938.53 1363
3939.12 1427
3939.71 1502
3940.30 1360
3940.89 1412
3941.49 1467
3942.08 1538
3942.67 1642
3943.26 1681
3943.86 1677
3944.45 1655
3945.04 1679
3945.63 1563
3946.23 1646
3946.82 1573
3947.41 1510
3948.00 1527
3948.60 1663
3949.19 1621
3949.78 1487
3950.37 1464
3950.97 1485
3951.56 1473
3952.15 1478
3952.74 1540
3953.34 1586
3953.93 1583
3954.52 1559
3955.12 1559
3955.71 1625
3956.30 1582
3956.90 1669
3957.49 1700
3958.08 1571
3958.68 1678
3959.27 1731
3959.86 1728
3960.46 1691
3961.05 1721
3961.64 1830
3962.24 1661
3962.83 1604
3963.43 1477
3964.02 1536
3964.61 1570
3965.21 1513
3965.80 1656
3966.39 1631
3966.99 1593
3967.58 1623
3968.18 1617
3968.77 1726
3969.36 1661
3969.96 1648
3970.55 1585
3971.15 1530
3971.74 1552
3972.34 1476
3972.93 1551
3973.53 1655
3974.12 1583
3974.71 1612
3975.31 1606
3975.90 1683
3976.50 1616
3977.09 1632
3977.69 1707
3978.28 1762
3978.88 1726
3979.47 1677
3980.07 1520
3980.66 1535
3981.26 1551
3981.85 1566
3982.45 1521
3983.04 1483
3983.64 1509
3984.23 1474
3984.83 1571
3985.42 1592
3986.02 1443
3986.62 1565
3987.21 1613
3987.81 1643
3988.40 1602
3989.00 1525
3989.59 1550
3990.19 1617
3990.78 1648
3991.38 1491
3991.98 1656
3992.57 1747
3993.17 1637
3993.76 1655
3994.36 1672
3994.96 1650
3995.55 1704
3996.15 1629
3996.74 1586
3997.34 1632
3997.94 1781
3998.53 1623
3999.13 1641
3999.73 1573
4000.32 1540
4000.92 1580
4001.52 1563
4002.11 1649
4002.71 1658
4003.31 1602
4003.90 1675
4004.50 1741
4005.10 1724
4005.69 1581
4006.29 1594
4006.89 1745
4007.48 1698
4008.08 1675
4008.68 1708
4009.28 1703
4009.87 1693
4010.47 1485
4011.07 1567
4011.66 1591
4012.26 1640
4012.86 1628
4013.46 1647
4014.05 1725
4014.65 1660
4015.25 1782
4015.85 1748
4016.45 1646
4017.04 1806
4017.64 1726
4018.24 1817
4018.84 1977
4019.43 1893
4020.03 1893
4020.63 1783
4021.23 1744
4021.83 1857
4022.42 1685
4023.02 1609
4023.62 1605
4024.22 1722
4024.82 1740
4025.42 1686
4026.01 1838
4026.61 1829
4027.21 1743
4027.81 1900
4028.41 1774
4029.01 1720
4029.61 1770
4030.20 1807
4030.80 1749
4031.40 1810
4032.00 1740
4032.60 1692
4033.20 1856
4033.80 1785
4034.40 1973
4035.00 1946
4035.59 1863
4036.19 1758
4036.79 1820
4037.39 1803
4037.99 1807
4038.59 1750
4039.19 1497
4039.79 1549
4040.39 1597
4040.99 1624
4041.59 1601
4042.19 1406
4042.79 1444
4043.39 1540
4043.99 1594
4044.59 1533
4045.19 1475
4045.79 1496
4046.39 1532
4046.99 1442
4047.59 1513
4048.19 1519
4048.79 1523
4049.39 1532
4049.99 1697
4050.59 1638
4051.19 1646
4051.79 1757
4052.39 1782
4052.99 1678
4053.59 1644
4054.19 1670
4054.79 1755
4055.39 1626
4055.99 1626
4056.59 1578
4057.19 1554
4057.79 1494
4058.39 1471
4059.00 1493
4059.60 1506
4060.20 1507
4060.80 1613
4061.40 1477
4062.00 1494
4062.60 1421
4063.20 1377
4063.80 1378
4064.40 1393
4065.01 1453
4065.61 1367
4066.21 1325
4066.81 1331
4067.41 1315
4068.01 1367
4068.61 1396
4069.22 1335
4069.82 1339
4070.42 1289
4071.02 1441
4071.62 1297
4072.23 1275
4072.83 1284
4073.43 1275
4074.03 1367
4074.63 1384
4075.23 1437
4075.84 1376
4076.44 1377
4077.04 1412
4077.64 1397
4078.25 1319
4078.85 1319
4079.45 1415
4080.05 1425
4080.66 1524
4081.26 1365
4081.86 1406
4082.46 1317
4083.07 1325
4083.67 1406
4084.27 1438
4084.87 1351
4085.48 1495
4086.08 1476
4086.68 1377
4087.29 1408
4087.89 1368
4088.49 1396
4089.09 1388
4089.70 1360
4090.30 1356
4090.90 1397
4091.51 1480
4092.11 1495
4092.71 1428
4093.32 1375
4093.92 1293
4094.52 1267
4095.13 1345
4095.73 1454
4096.34 1373
4096.94 1389
4097.54 1406
4098.15 1387
4098.75 1358
4099.35 1358
4099.96 1383
4100.56 1350
4101.17 1314
4101.77 1277
4102.37 1326
4102.98 1226
4103.58 1310
4104.19 1288
4104.79 1258
4105.39 1264
4106.00 1275
4106.60 1331
4107.21 1248
4107.81 1224
4108.42 1345
4109.02 1363
4109.63 1278
4110.23 1360
4110.84 1467
4111.44 1400
4112.04 1297
4112.65 1333
4113.25 1436
4113.86 1472
4114.46 1453
4115.07 1429
4115.67 1349
4116.28 1419
4116.88 1400
4117.49 1370
4118.09 1433
4118.70 1410
4119.31 1501
4119.91 1612
4120.52 1545
4121.12 1518
4121.73 1451
4122.33 1471
4122.94 1641
4123.54 1556
4124.15 1437
4124.76 1420
4125.36 1453
4125.97 1353
4126.57 1341
4127.18 1452
4127.78 1360
4128.39 1466
4129.00 1370
4129.60 1325
4130.21 1470
4130.81 1405
4131.42 1381
4132.03 1332
4132.63 1441
4133.24 1346
4133.85 1425
4134.45 1434
4135.06 1451
4135.67 1474
4136.27 1469
4136.88 1561
4137.49 1561
4138.09 1709
4138.70 1689
4139.31 1540
4139.91 1651
4140.52 1617
4141.13 1675
4141.73 1753
4142.34 1734
4142.95 1638
4143.55 1822
4144.16 1570
4144.77 1579
4145.38 1581
4145.98 1577
4146.59 1555
4147.20 1419
4147.81 1466
4148.41 1480
4149.02 1363
4149.63 1439
4150.24 1367
4150.84 1381
4151.45 1353
4152.06 1295
4152.67 1264
4153.27 1299
4153.88 1254
4154.49 1340
4155.10 1397
4155.71 1302
4156.31 1299
4156.92 1278
4157.53 1297
4158.14 1362
4158.75 1287
4159.35 1287
4159.96 1363
4160.57 1316
4161.18 1483
4161.79 1357
4162.40 1363
4163.00 1583
4163.61 1502
4164.22 1449
4164.83 1571
4165.44 1489
4166.05 1565
4166.66 1807
4167.27 1624
4167.87 1560
4168.48 1594
4169.09 1490
4169.70 1482
4170.31 1404
4170.92 1349
4171.53 1473
4172.14 1485
4172.75 1489
4173.36 1510
4173.97 1666
4174.58 1489
4175.18 1573
4175.79 1604
4176.40 1649
4177.01 1575
4177.62 1544
4178.23 1695
4178.84 1665
4179.45 1622
4180.06 1552
4180.67 1532
4181.28 1580
4181.89 1458
4182.50 1433
4183.11 1520
4183.72 1547
4184.33 1433
4184.94 1459
4185.55 1380
4186.16 1399
4186.77 1494
4187.38 1471
4187.99 1434
4188.60 1420
4189.21 1513
4189.82 1534
4190.43 1538
4191.04 1534
4191.66 1593
4192.27 1653
4192.88 1821
4193.49 1902
4194.10 1989
4194.71 2062
4195.32 2184
4195.93 2135
4196.54 2045
4197.15 2080
4197.76 2151
4198.38 1921
4198.99 1886
4199.60 1698
4200.21 1657
4200.82 1667
4201.43 1690
4202.04 1672
4202.65 1511
4203.27 1572
4203.88 1617
4204.49 1620
4205.10 1506
4205.71 1480
4206.32 1641
4206.94 1526
4207.55 1481
4208.16 1412
4208.77 1490
4209.38 1555
4209.99 1598
4210.61 1486
4211.22 1459
4211.83 1523
4212.44 1498
4213.06 1600
4213.67 1575
4214.28 1647
4214.89 1729
4215.50 1694
4216.12 1748
4216.73 1798
4217.34 1714
4217.95 1818
4218.57 2057
4219.18 2148
4219.79 2301
4220.40 2455
4221.02 2604
4221.63 2686
4222.24 2709
4222.86 2884
4223.47 2723
4224.08 2797
4224.69 2913
4225.31 2952
4225.92 2849
4226.53 2784
4227.15 2658
4227.76 2664
4228.37 2749
4228.99 2720
4229.60 2746
4230.21 2753
4230.83 2609
4231.44 2716
4232.05 2849
4232.67 3010
4233.28 3020
4233.90 2992
4234.51 3363
4235.12 3261
4235.74 3362
4236.35 3285
4236.96 3263
4237.58 3077
4238.19 2794
4238.81 2714
4239.42 2589
4240.03 2172
4240.65 1978
4241.26 2003
4241.88 2076
4242.49 2070
4243.11 1874
4243.72 1912
4244.33 1924
4244.95 1937
4245.56 1938
4246.18 1961
4246.79 2027
4247.41 1997
4248.02 2032
4248.64 1868
4249.25 2006
4249.87 1994
4250.48 2036
4251.10 2021
4251.71 1827
4252.33 1849
4252.94 1735
4253.56 1833
4254.17 1633
4254.79 1672
4255.40 1654
4256.02 1714
4256.63 1630
4257.25 1714
4257.86 1648
4258.48 1662
4259.09 1619
4259.71 1687
4260.33 1444
4260.94 1534
4261.56 1610
4262.17 1720
4262.79 1758
4263.40 1720
4264.02 1598
4264.64 1600
4265.25 1625
4265.87 1572
4266.48 1623
4267.10 1622
4267.72 1687
4268.33 1637
4268.95 1535
4269.57 1494
4270.18 1601
4270.80 1643
4271.41 1674
4272.03 1607
4272.65 1607
4273.26 1528
4273.88 1637
4274.50 1611
4275.11 1676
4275.73 1537
4276.35 1767
4276.96 1818
4277.58 1683
4278.20 1631
4278.81 1663
4279.43 1536
4280.05 1497
4280.67 1534
4281.28 1539
4281.90 1579
4282.52 1519
4283.13 1507
4283.75 1566
4284.37 1429
4284.99 1416
4285.60 1439
4286.22 1357
4286.84 1418
4287.46 1551
4288.07 1586
4288.69 1446
4289.31 1401
4289.93 1471
4290.55 1478
4291.16 1469
4291.78 1471
4292.40 1427
4293.02 1379
4293.63 1437
4294.25 1470
4294.87 1407
4295.49 1355
4296.11 1461
4296.73 1442
4297.34 1407
4297.96 1446
4298.58 1494
4299.20 1285
4299.82 1349
4300.44 1447
4301.05 1490
4301.67 1526
4302.29 1458
4302.91 1485
4303.53 1495
4304.15 1552
4304.77 1535
4305.39 1401
4306.00 1503
4306.62 1564
4307.24 1429
4307.86 1438
4308.48 1436
4309.10 1394
4309.72 1343
4310.34 1435
4310.96 1462
4311.58 1489
4312.20 1347
4312.82 1422
4313.43 1424
4314.05 1502
4314.67 1554
4315.29 1537
4315.91 1560
4316.53 1509
4317.15 1478
4317.77 1518
4318.39 1575
4319.01 1558
4319.63 1544
4320.25 1705
4320.87 1669
4321.49 1553
4322.11 1578
4322.73 1694
4323.35 1816
4323.97 1787
4324.59 1830
4325.21 1795
4325.83 1862
4326.45 1895
4327.07 1971
4327.69 1894
4328.31 1890
4328.94 1802
4329.56 1909
4330.18 1653
4330.80 1638
4331.42 1765
4332.04 1732
4332.66 1595
4333.28 1768
4333.90 1898
4334.52 2085
4335.14 2026
4335.76 2067
4336.39 2347
4337.01 2490
4337.63 2610
4338.25 2763
4338.87 2863
4339.49 2785
4340.11 2584
4340.73 2559
4341.36 2447
4341.98 2542
4342.60 2659
4343.22 2676
4343.84 2638
4344.46 3050
4345.08 3220
4345.71 3487
4346.33 3703
4346.95 3843
4347.57 3875
4348.19 3720
4348.82 3596
4349.44 3474
4350.06 3142
4350.68 2782
4351.30 2527
4351.93 2514
4352.55 2330
4353.17 1922
4353.79 1976
4354.42 1928
4355.04 1777
4355.66 1815
4356.28 1881
4356.91 1816
4357.53 1823
4358.15 1741
4358.77 1821
4359.40 1869
4360.02 1690
4360.64 1807
4361.26 1835
4361.89 1800
4362.51 1735
4363.13 1611
4363.76 1736
4364.38 1757
4365.00 1788
4365.63 1806
4366.25 1707
4366.87 1673
4367.50 1582
4368.12 1573
4368.74 1626
4369.37 1494
4369.99 1387
4370.61 1393
4371.24 1390
4371.86 1481
4372.48 1504
4373.11 1503
4373.73 1555
4374.36 1631
4374.98 1435
4375.60 1447
4376.23 1448
4376.85 1525
4377.48 1484
4378.10 1513
4378.72 1610
4379.35 1605
4379.97 1676
4380.60 1569
4381.22 1554
4381.84 1513
4382.47 1520
4383.09 1524
4383.72 1537
4384.34 1498
4384.97 1380
4385.59 1515
4386.22 1451
4386.84 1380
4387.47 1398
4388.09 1347
4388.72 1397
4389.34 1408
4389.96 1427
4390.59 1492
4391.21 1456
4391.84 1460
4392.47 1445
4393.09 1396
4393.72 1409
4394.34 1522
4394.97 1460
4395.59 1450
4396.22 1442
4396.84 1464
4397.47 1455
4398.09 1617
4398.72 1496
4399.34 1455
4399.97 1477
4400.60 1446
4401.22 1438
4401.85 1494
4402.47 1510
4403.10 1532
4403.72 1517
4404.35 1475
4404.98 1488
4405.60 1529
4406.23 1516
4406.85 1528
4407.48 1579
4408.11 1606
4408.73 1603
4409.36 1610
4409.99 1616
4410.61 1581
4411.24 1523
4411.87 1595
4412.49 1495
4413.12 1463
4413.74 1467
4414.37 1314
4415.00 1469
4415.62 1360
4416.25 1408
4416.88 1355
4417.51 1330
4418.13 1317
4418.76 1230
4419.39 1355
4420.01 1440
4420.64 1362
4421.27 1293
4421.89 1348
4422.52 1296
4423.15 1377
4423.78 1339
4424.40 1333
4425.03 1219
4425.66 1167
4426.29 1220
4426.91 1205
4427.54 1188
4428.17 1231
4428.80 1215
4429.42 1248
4430.05 1263
4430.68 1198
4431.31 1388
4431.94 1250
4432.56 1313
4433.19 1258
4433.82 1406
4434.45 1380
4435.08 1334
4435.70 1474
4436.33 1412
4436.96 1314
4437.59 1292
4438.22 1286
4438.85 1395
4439.47 1413
4440.10 1298
4440.73 1372
4441.36 1393
4441.99 1360
4442.62 1274
4443.25 1311
4443.87 1353
4444.50 1400
4445.13 1441
4445.76 1402
4446.39 1371
4447.02 1515
4447.65 1558
4448.28 1674
4448.91 1600
4449.54 1608
4450.16 1632
4450.79 1635
4451.42 1599
4452.05 1516
4452.68 1514
4453.31 1478
4453.94 1406
4454.57 1528
4455.20 1646
4455.83 1580
4456.46 1588
4457.09 1557
4457.72 1501
4458.35 1508
4458.98 1462
4459.61 1420
4460.24 1361
4460.87 1335
4461.50 1233
4462.13 1270
4462.76 1399
4463.39 1221
4464.02 1260
4464.65 1303
4465.28 1318
4465.91 1271
4466.54 1266
4467.17 1270
4467.80 1188
4468.43 1249
4469.06 1239
4469.69 1319
4470.32 1356
4470.95 1286
4471.58 1215
4472.21 1246
4472.85 1217
4473.48 1157
4474.11 1269
4474.74 1234
4475.37 1159
4476.00 1102
4476.63 1195
4477.26 1207
4477.89 1260
4478.52 1241
4479.16 1218
4479.79 1238
4480.42 1267
4481.05 1302
4481.68 1278
4482.31 1183
4482.94 1300
4483.58 1345
4484.21 1346
4484.84 1402
4485.47 1298
4486.10 1359
4486.73 1321
4487.37 1284
4488.00 1454
4488.63 1369
4489.26 1410
4489.89 1377
4490.53 1303
4491.16 1393
4491.79 1330
4492.42 1389
4493.05 1381
4493.69 1315
4494.32 1289
4494.95 1319
4495.58 1320
4496.22 1378
4496.85 1322
4497.48 1495
4498.11 1524
4498.75 1628
4499.38 1622
4500.01 1473
4500.64 1752
4501.28 1787
4501.91 1764
4502.54 1716
4503.18 1773
4503.81 1715
4504.44 1693
4505.07 1730
4505.71 1750
4506.34 1559
4506.97 1523
4507.61 1508
4508.24 1536
4508.87 1439
4509.51 1434
4510.14 1442
4510.77 1483
4511.41 1509
4512.04 1502
4512.68 1458
4513.31 1535
4513.94 1404
4514.58 1412
4515.21 1401
4515.84 1421
4516.48 1420
4517.11 1307
4517.75 1344
4518.38 1220
4519.01 1281
4519.65 1333
4520.28 1321
4520.92 1371
4521.55 1389
4522.18 1340
4522.82 1443
4523.45 1375
4524.09 1347
4524.72 1325
4525.36 1404
4525.99 1602
4526.63 1540
4527.26 1643
4527.90 1781
4528.53 1952
4529.16 2151
4529.80 2349
4530.43 2490
4531.07 2744
4531.70 2933
4532.34 2953
4532.97 3069
4533.61 2906
4534.24 2851
4534.88 2757
4535.51 2445
4536.15 2219
4536.79 2049
4537.42 1980
4538.06 1755
4538.69 1714
4539.33 1448
4539.96 1456
4540.60 1454
4541.23 1347
4541.87 1440
4542.50 1335
4543.14 1268
4543.78 1390
4544.41 1320
4545.05 1399
4545.68 1294
4546.32 1250
4546.96 1291
4547.59 1383
4548.23 1296
4548.86 1198
4549.50 1226
4550.14 1362
4550.77 1366
4551.41 1313
4552.05 1302
4552.68 1315
4553.32 1357
4553.96 1345
4554.59 1407
4555.23 1319
4555.86 1270
4556.50 1271
4557.14 1256
4557.78 1343
4558.41 1357
4559.05 1341
4559.69 1312
4560.32 1278
4560.96 1294
4561.60 1364
4562.23 1410
4562.87 1348
4563.51 1301
4564.15 1357
4564.78 1338
4565.42 1312
4566.06 1393
4566.69 1298
4567.33 1340
4567.97 1353
4568.61 1406
4569.24 1446
4569.88 1379
4570.52 1467
4571.16 1530
4571.80 1505
4572.43 1433
4573.07 1382
4573.71 1382
4574.35 1346
4574.98 1403
4575.62 1344
4576.26 1304
4576.90 1357
4577.54 1349
4578.18 1431
4578.81 1384
4579.45 1365
4580.09 1310
4580.73 1277
4581.37 1415
4582.01 1503
4582.64 1535
4583.28 1510
4583.92 1420
4584.56 1447
4585.20 1473
4585.84 1468
4586.48 1406
4587.11 1558
4587.75 1635
4588.39 1536
4589.03 1591
4589.67 1606
4590.31 1879
4590.95 1784
4591.59 1873
4592.23 1741
4592.87 1847
4593.51 1822
4594.14 1784
4594.78 1738
4595.42 1641
4596.06 1532
4596.70 1494
4597.34 1455
4597.98 1388
4598.62 1409
4599.26 1506
4599.90 1438
4600.54 1454
4601.18 1500
4601.82 1443
4602.46 1466
4603.10 1549
4603.74 1560
4604.38 1643
4605.02 1601
4605.66 1611
4606.30 1581
4606.94 1674
4607.58 1661
4608.22 1643
4608.86 1664
4609.50 1713
4610.14 1601
4610.78 1577
4611.42 1566
4612.06 1596
4612.70 1495
4613.34 1471
4613.99 1435
4614.63 1342
4615.27 1368
4615.91 1376
4616.55 1387
4617.19 1331
4617.83 1344
4618.47 1352
4619.11 1326
4619.75 1347
4620.39 1329
4621.04 1235
4621.68 1272
4622.32 1218
4622.96 1278
4623.60 1323
4624.24 1359
4624.88 1397
4625.53 1267
4626.17 1246
4626.81 1225
4627.45 1223
4628.09 1231
4628.73 1275
4629.38 1314
4630.02 1286
4630.66 1214
4631.30 1345
4631.94 1333
4632.58 1412
4633.23 1341
4633.87 1392
4634.51 1367
4635.15 1328
4635.80 1371
4636.44 1356
4637.08 1415
4637.72 1507
4638.36 1529
4639.01 1624
4639.65 1632
4640.29 1544
4640.93 1574
4641.58 1540
4642.22 1538
4642.86 1537
4643.51 1431
4644.15 1493
4644.79 1459
4645.43 1522
4646.08 1442
4646.72 1398
4647.36 1413
4648.01 1381
4648.65 1431
4649.29 1393
4649.94 1591
4650.58 1643
4651.22 1617
4651.87 1749
4652.51 1603
4653.15 1628
4653.80 1673
4654.44 1751
4655.08 1728
4655.73 1614
4656.37 1616
4657.01 1541
4657.66 1478
4658.30 1475
4658.94 1431
4659.59 1373
4660.23 1294
4660.88 1338
4661.52 1369
4662.16 1495
4662.81 1356
4663.45 1248
4664.10 1354
4664.74 1389
4665.39 1329
4666.03 1206
4666.67 1293
4667.32 1324
4667.96 1273
4668.61 1207
4669.25 1256
4669.90 1247
4670.54 1260
4671.19 1194
4671.83 1190
4672.47 1261
4673.12 1282
4673.76 1328
4674.41 1344
4675.05 1344
4675.70 1282
4676.34 1131
4676.99 1290
4677.63 1276
4678.28 1293
4678.92 1256
4679.57 1322
4680.22 1262
4680.86 1244
4681.51 1322
4682.15 1342
4682.80 1308
4683.44 1353
4684.09 1318
4684.73 1353
4685.38 1371
4686.03 1328
4686.67 1250
4687.32 1305
4687.96 1357
4688.61 1319
4689.25 1301
4689.90 1349
4690.55 1366
4691.19 1309
4691.84 1336
4692.48 1283
4693.13 1261
4693.78 1251
4694.42 1256
4695.07 1303
4695.72 1408
4696.36 1410
4697.01 1378
4697.65 1595
4698.30 1541
4698.95 1559
4699.59 1574
4700.24 1642
4700.89 1433
4701.53 1506
4702.18 1396
4702.83 1464
4703.48 1372
4704.12 1276
4704.77 1393
4705.42 1315
4706.06 1414
4706.71 1404
4707.36 1280
4708.00 1320
4708.65 1358
4709.30 1331
4709.95 1321
4710.59 1361
4711.24 1340
4711.89 1273
4712.54 1309
4713.18 1308
4713.83 1322
4714.48 1243
4715.13 1236
4715.77 1306
4716.42 1286
4717.07 1244
4717.72 1230
4718.37 1289
4719.01 1319
4719.66 1473
4720.31 1389
4720.96 1309
4721.61 1490
4722.25 1471
4722.90 1465
4723.55 1396
4724.20 1459
4724.85 1520
4725.50 1490
4726.14 1421
4726.79 1428
4727.44 1408
4728.09 1395
4728.74 1396
4729.39 1379
4730.04 1368
4730.68 1288
4731.33 1289
4731.98 1280
4732.63 1281
4733.28 1264
4733.93 1259
4734.58 1219
4735.23 1215
4735.88 1267
4736.53 1319
4737.17 1154
4737.82 1326
4738.47 1389
4739.12 1352
4739.77 1333
4740.42 1407
4741.07 1372
4741.72 1407
4742.37 1339
4743.02 1297
4743.67 1356
4744.32 1303
4744.97 1305
4745.62 1302
4746.27 1283
4746.92 1430
4747.57 1451
4748.22 1445
4748.87 1372
4749.52 1428
4750.17 1397
4750.82 1467
4751.47 1605
4752.12 1492
4752.77 1503
4753.42 1519
4754.07 1585
4754.72 1361
4755.37 1404
4756.02 1481
4756.67 1450
4757.32 1435
4757.97 1388
4758.62 1339
4759.27 1344
4759.93 1278
4760.58 1380
4761.23 1452
4761.88 1372
4762.53 1367
4763.18 1501
4763.83 1596
4764.48 1768
4765.13 1686
4765.78 1765
4766.44 1885
4767.09 1852
4767.74 1924
4768.39 1911
4769.04 1793
4769.69 1598
4770.34 1542
4770.99 1587
4771.65 1542
4772.30 1493
4772.95 1518
4773.60 1461
4774.25 1379
4774.91 1331
4775.56 1328
4776.21 1293
4776.86 1322
4777.51 1338
4778.16 1352
4778.82 1380
4779.47 1457
4780.12 1459
4780.77 1423
4781.43 1434
4782.08 1462
4782.73 1407
4783.38 1445
4784.03 1381
4784.69 1312
4785.34 1369
4785.99 1430
4786.64 1351
4787.30 1270
4787.95 1352
4788.60 1294
4789.26 1394
4789.91 1283
4790.56 1327
4791.21 1330
4791.87 1363
4792.52 1304
4793.17 1275
4793.83 1353
4794.48 1246
4795.13 1298
4795.79 1414
4796.44 1316
4797.09 1266
4797.75 1327
4798.40 1307
4799.05 1280
4799.71 1356
4800.36 1254
4801.01 1194
4801.67 1279
4802.32 1229
4802.97 1306
4803.63 1401
4804.28 1356
4804.94 1324
4805.59 1302
4806.24 1259
4806.90 1446
4807.55 1463
4808.21 1285
4808.86 1382
4809.51 1371
4810.17 1390
4810.82 1413
4811.48 1323
4812.13 1351
4812.79 1433
4813.44 1359
4814.09 1358
4814.75 1348
4815.40 1327
4816.06 1455
4816.71 1374
4817.37 1394
4818.02 1445
4818.68 1452
4819.33 1441
4819.99 1431
4820.64 1442
4821.30 1493
4821.95 1557
4822.61 1708
4823.26 1767
4823.92 1790
4824.57 1754
4825.23 1838
4825.88 1868
4826.54 1739
4827.19 1766
4827.85 1881
4828.50 1851
4829.16 1763
4829.81 1705
4830.47 1618
4831.13 1654
4831.78 1703
4832.44 1809
4833.09 1696
4833.75 1822
4834.40 2016
4835.06 2091
4835.72 2127
4836.37 2139
4837.03 2320
4837.68 2524
4838.34 2671
4839.00 2691
4839.65 2762
4840.31 2646
4840.97 2390
4841.62 2441
4842.28 2244
4842.93 2007
4843.59 2052
4844.25 2023
4844.90 2065
4845.56 2132
4846.22 2035
4846.87 1998
4847.53 2036
4848.19 2061
4848.84 2049
4849.50 2063
4850.16 2216
4850.82 2124
4851.47 2030
4852.13 2125
4852.79 2142
4853.44 2158
4854.10 2224
4854.76 2242
4855.42 2354
4856.07 2377
4856.73 2475
4857.39 2524
4858.04 2575
4858.70 2846
4859.36 2956
4860.02 3140
4860.67 2899
4861.33 2822
4861.99 2716
4862.65 2587
4863.31 2565
4863.96 2685
4864.62 2567
4865.28 2649
4865.94 2583
4866.60 2541
4867.25 2707
4867.91 2740
4868.57 2677
4869.23 2401
4869.89 2453
4870.54 2450
4871.20 2311
4871.86 2150
4872.52 2151
4873.18 2148
4873.84 2058
4874.50 2184
4875.15 2181
4875.81 2273
4876.47 2223
4877.13 2096
4877.79 2165
4878.45 2208
4879.11 2114
4879.77 2122
4880.42 2043
4881.08 2040
4881.74 1916
4882.40 1744
4883.06 1756
4883.72 1826
4884.38 1745
4885.04 1833
4885.70 1904
4886.36 1790
4887.02 1779
4887.68 1941
4888.34 1991
4889.00 2068
4889.65 2023
4890.31 2114
4890.97 2191
4891.63 2146
4892.29 2062
4892.95 2125
4893.61 1925
4894.27 1878
4894.93 1891
4895.59 1826
4896.25 1701
4896.91 1674
4897.57 1753
4898.23 1903
4898.89 1776
4899.55 1819
4900.21 1750
4900.87 1655
4901.54 1756
4902.20 1743
4902.86 1669
4903.52 1815
4904.18 1701
4904.84 1671
4905.50 1551
4906.16 1606
4906.82 1581
4907.48 1532
4908.14 1510
4908.80 1626
4909.46 1516
4910.12 1468
4910.79 1468
4911.45 1504
4912.11 1509
4912.77 1425
4913.43 1355
4914.09 1412
4914.75 1435
4915.41 1319
4916.07 1362
4916.74 1358
4917.40 1352
4918.06 1370
4918.72 1356
4919.38 1339
4920.04 1374
4920.71 1368
4921.37 1300
4922.03 1295
4922.69 1329
4923.35 1307
4924.01 1282
4924.68 1306
4925.34 1252
4926.00 1348
4926.66 1462
4927.33 1378
4927.99 1363
4928.65 1410
4929.31 1397
4929.97 1455
4930.64 1503
4931.30 1534
4931.96 1569
4932.62 1522
4933.29 1618
4933.95 1506
4934.61 1464
4935.27 1400
4935.94 1435
4936.60 1424
4937.26 1283
4937.93 1278
4938.59 1306
4939.25 1327
4939.91 1364
4940.58 1374
4941.24 1347
4941.90 1391
4942.57 1409
4943.23 1355
4943.89 1374
4944.56 1361
4945.22 1289
4945.88 1195
4946.55 1262
4947.21 1269
4947.87 1413
4948.54 1330
4949.20 1221
4949.86 1241
4950.53 1284
4951.19 1275
4951.86 1288
4952.52 1243
4953.18 1292
4953.85 1280
4954.51 1236
4955.17 1307
4955.84 1330
4956.50 1308
4957.17 1267
4957.83 1341
4958.50 1227
4959.16 1180
4959.82 1248
4960.49 1281
4961.15 1409
4961.82 1438
4962.48 1484
4963.15 1501
4963.81 1445
4964.48 1580
4965.14 1638
4965.81 1532
4966.47 1580
4967.13 1534
4967.80 1442
4968.46 1356
4969.13 1315
4969.79 1248
4970.46 1287
4971.12 1284
4971.79 1262
4972.45 1301
4973.12 1297
4973.79 1261
4974.45 1283
4975.12 1286
4975.78 1264
4976.45 1306
4977.11 1294
4977.78 1320
4978.44 1298
4979.11 1310
4979.77 1293
4980.44 1241
4981.11 1239
4981.77 1181
4982.44 1180
4983.10 1323
4983.77 1356
4984.44 1347
4985.10 1375
4985.77 1415
4986.43 1414
4987.10 1444
4987.77 1351
4988.43 1371
4989.10 1384
4989.76 1321
4990.43 1314
4991.10 1299
4991.76 1307
4992.43 1279
4993.10 1234
4993.76 1080
4994.43 1097
4995.10 1125
4995.76 1228
4996.43 1233
4997.10 1163
4997.76 1251
4998.43 1268
4999.10 1335
4999.76 1239
5000.43 1195
5001.10 1168
5001.77 1251
5002.43 1256
5003.10 1173
5003.77 1225
5004.43 1236
5005.10 1372
5005.77 1327
5006.44 1230
5007.10 1281
5007.77 1334
5008.44 1343
5009.11 1372
5009.77 1490
5010.44 1428
5011.11 1379
5011.78 1333
5012.45 1334
5013.11 1293
5013.78 1382
5014.45 1290
5015.12 1319
5015.79 1327
5016.45 1370
5017.12 1526
5017.79 1501
5018.46 1532
5019.13 1661
5019.80 1887
5020.46 2152
5021.13 2160
5021.80 2303
5022.47 2556
5023.14 2688
5023.81 2742
5024.47 2871
5025.14 2552
5025.81 2600
5026.48 2412
5027.15 2222
5027.82 2038
5028.49 1765
5029.16 1753
5029.83 1661
5030.49 1506
5031.16 1307
5031.83 1363
5032.50 1315
5033.17 1226
5033.84 1317
5034.51 1211
5035.18 1261
5035.85 1307
5036.52 1192
5037.19 1208
5037.86 1198
5038.53 1232
5039.20 1165
5039.87 1170
5040.54 1147
5041.21 1124
5041.88 1193
5042.54 1186
5043.21 1174
5043.88 1193
5044.55 1213
5045.22 1229
5045.89 1228
5046.56 1256
5047.24 1297
5047.91 1382
5048.58 1397
5049.25 1286
5049.92 1395
5050.59 1302
5051.26 1304
5051.93 1324
5052.60 1301
5053.27 1160
5053.94 1135
5054.61 1195
5055.28 1286
5055.95 1255
5056.62 1217
5057.29 1113
5057.96 1152
5058.63 1147
5059.31 1211
5059.98 1272
5060.65 1259
5061.32 1207
5061.99 1315
5062.66 1259
5063.33 1233
5064.00 1217
5064.67 1215
5065.35 1227
5066.02 1195
5066.69 1228
5067.36 1284
5068.03 1235
5068.70 1159
5069.38 1093
5070.05 1090
5070.72 1089
5071.39 1138
5072.06 1150
5072.73 1170
5073.41 1193
5074.08 1253
5074.75 1273
5075.42 1210
5076.09 1148
5076.77 1170
5077.44 1254
5078.11 1282
5078.78 1249
5079.45 1174
5080.13 1314
5080.80 1309
5081.47 1317
5082.14 1200
5082.82 1216
5083.49 1224
5084.16 1259
5084.83 1194
5085.51 1222
5086.18 1267
5086.85 1280
5087.53 1222
5088.20 1210
5088.87 1303
5089.54 1350
5090.22 1457
5090.89 1350
5091.56 1310
5092.24 1228
5092.91 1351
5093.58 1368
5094.26 1349
5094.93 1359
5095.60 1366
5096.28 1349
5096.95 1356
5097.62 1248
5098.30 1204
5098.97 1241
5099.64 1239
5100.32 1216
5100.99 1215
5101.67 1336
5102.34 1362
5103.01 1376
5103.69 1316
5104.36 1431
5105.04 1401
5105.71 1285
5106.38 1327
5107.06 1380
5107.73 1316
5108.41 1330
5109.08 1292
5109.75 1246
5110.43 1209
5111.10 1192
5111.78 1186
5112.45 1096
5113.13 1117
5113.80 1110
5114.48 1176
5115.15 1250
5115.83 1332
5116.50 1264
5117.17 1249
5117.85 1290
5118.52 1244
5119.20 1383
5119.87 1362
5120.55 1394
5121.22 1317
5121.90 1338
5122.57 1367
5123.25 1362
5123.93 1301
5124.60 1224
5125.28 1254
5125.95 1227
5126.63 1235
5127.30 1220
5127.98 1184
5128.65 1201
5129.33 1337
5130.00 1231
5130.68 1151
5131.36 1299
5132.03 1225
5132.71 1309
5133.38 1228
5134.06 1159
5134.73 1242
5135.41 1174
5136.09 1206
5136.76 1246
5137.44 1370
5138.12 1179
5138.79 1201
5139.47 1215
5140.14 1276
5140.82 1174
5141.50 1046
5142.17 1183
5142.85 1195
5143.53 1160
5144.20 1064
5144.88 1114
5145.56 1156
5146.23 1084
5146.91 1105
5147.59 1081
5148.26 1194
5148.94 1166
5149.62 1064
5150.29 1086
5150.97 1111
5151.65 1140
5152.33 1131
5153.00 1087
5153.68 1058
5154.36 1089
5155.03 1144
5155.71 1041
5156.39 1055
5157.07 1044
5157.74 1066
5158.42 1159
5159.10 1090
5159.78 1098
5160.45 1096
5161.13 1168
5161.81 1179
5162.49 1232
5163.17 1164
5163.84 1138
5164.52 1183
5165.20 1133
5165.88 1166
5166.55 1166
5167.23 1235
5167.91 1213
5168.59 1166
5169.27 1177
5169.95 1185
5170.62 1150
5171.30 1137
5171.98 1126
5172.66 1085
5173.34 1113
5174.02 1062
5174.69 1076
5175.37 1097
5176.05 1116
5176.73 1163
5177.41 1161
5178.09 1171
5178.77 1115
5179.45 1015
5180.13 1078
5180.80 1125
5181.48 1068
5182.16 1005
5182.84 1093
5183.52 1063
5184.20 1145
5184.88 1154
5185.56 1125
5186.24 1120
5186.92 1108
5187.60 1046
5188.28 1109
5188.96 1096
5189.64 1074
5190.31 1099
5190.99 1059
5191.67 1017
5192.35 1021
5193.03 1043
5193.71 1087
5194.39 1080
5195.07 1079
5195.75 1019
5196.43 1147
5197.11 1192
5197.79 1081
5198.47 1060
5199.15 1028
5199.83 1101
5200.51 1079
5201.19 1103
5201.87 1055
5202.56 1133
5203.24 1067
5203.92 1066
5204.60 1055
5205.28 1130
5205.96 1158
5206.64 1171
5207.32 1064
5208.00 1246
5208.68 1198
5209.36 1263
5210.04 1324
5210.72 1220
5211.40 1211
5212.09 1236
5212.77 1183
5213.45 1182
5214.13 1190
5214.81 1104
5215.49 1207
5216.17 1195
5216.85 1225
5217.54 1144
5218.22 1120
5218.90 1222
5219.58 1189
5220.26 1167
5220.94 1204
5221.62 1206
5222.31 1207
5222.99 1120
5223.67 1265
5224.35 1045
5225.03 1131
5225.72 1168
5226.40 1110
5227.08 1114
5227.76 1097
5228.44 1086
5229.13 1125
5229.81 1175
5230.49 1136
5231.17 1104
5231.86 1110
5232.54 1056
5233.22 1101
5233.90 1209
5234.58 1208
5235.27 1095
5235.95 1150
5236.63 1238
5237.32 1185
5238.00 1187
5238.68 1271
5239.36 1218
5240.05 1117
5240.73 1251
5241.41 1199
5242.10 1126
5242.78 1193
5243.46 1073
5244.14 1186
5244.83 1173
5245.51 1127
5246.19 1126
5246.88 1045
5247.56 1093
5248.24 1172
5248.93 1090
5249.61 1163
5250.29 1178
5250.98 1153
5251.66 1216
5252.35 1175
5253.03 1164
5253.71 1161
5254.40 1070
5255.08 1056
5255.76 1052
5256.45 967
5257.13 1083
5257.82 1116
5258.50 1135
5259.18 1123
5259.87 1092
5260.55 1121
5261.24 1176
5261.92 1150
5262.61 1189
5263.29 1232
5263.97 1193
5264.66 1223
5265.34 1219
5266.03 1242
5266.71 1264
5267.40 1231
5268.08 1264
5268.77 1198
5269.45 1217
5270.14 1287
5270.82 1199
5271.51 1141
5272.19 1151
5272.88 1178
5273.56 1118
5274.25 1135
5274.93 1134
5275.62 1108
5276.30 1195
5276.99 1163
5277.67 1236
5278.36 1318
5279.04 1353
5279.73 1289
5280.41 1441
5281.10 1394
5281.79 1550
5282.47 1502
5283.16 1471
5283.84 1470
5284.53 1378
5285.21 1435
5285.90 1238
5286.59 1303
5287.27 1257
5287.96 1153
5288.64 1093
5289.33 1142
5290.02 1182
5290.70 1156
5291.39 1147
5292.07 1208
5292.76 1220
5293.45 1321
5294.13 1268
5294.82 1160
5295.51 1195
5296.19 1277
5296.88 1260
5297.57 1205
5298.25 1158
5298.94 1268
5299.63 1292
5300.31 1266
5301.00 1242
5301.69 1286
5302.37 1275
5303.06 1150
5303.75 1161
5304.43 1159
5305.12 1250
5305.81 1268
5306.50 1240
5307.18 1166
5307.87 1224
5308.56 1280
5309.25 1361
5309.93 1319
5310.62 1204
5311.31 1276
5312.00 1238
5312.68 1219
5313.37 1227
5314.06 1105
5314.75 1120
5315.43 1324
5316.12 1272
5316.81 1285
5317.50 1348
5318.18 1410
5318.87 1404
5319.56 1279
5320.25 1381
5320.94 1497
5321.63 1436
5322.31 1443
5323.00 1363
5323.69 1276
5324.38 1252
5325.07 1273
5325.76 1285
5326.44 1295
5327.13 1229
5327.82 1319
5328.51 1269
5329.20 1165
5329.89 1177
5330.58 1222
5331.26 1356
5331.95 1304
5332.64 1260
5333.33 1261
5334.02 1286
5334.71 1370
5335.40 1325
5336.09 1303
5336.78 1321
5337.47 1318
5338.15 1216
5338.84 1258
5339.53 1445
5340.22 1425
5340.91 1374
5341.60 1363
5342.29 1412
5342.98 1468
5343.67 1597
5344.36 1573
5345.05 1508
5345.74 1520
5346.43 1614
5347.12 1655
5347.81 1671
5348.50 1739
5349.19 1982
5349.88 2037
5350.57 2155
5351.26 2215
5351.95 2284
5352.64 2202
5353.33 2289
5354.02 2176
5354.71 2107
5355.40 1832
5356.09 1672
5356.78 1601
5357.47 1542
5358.16 1404
5358.85 1364
5359.54 1278
5360.23 1191
5360.92 1172
5361.62 1093
5362.31 1139
5363.00 1188
5363.69 1203
5364.38 1161
5365.07 1224
5365.76 1127
5366.45 1084
5367.14 1172
5367.83 1142
5368.53 1061
5369.22 1092
5369.91 1062
5370.60 1117
5371.29 1043
5371.98 1155
5372.67 1195
5373.36 1133
5374.06 1141
5374.75 1092
5375.44 1073
5376.13 1118
5376.82 1125
5377.51 1154
5378.21 1198
5378.90 1162
5379.59 1161
5380.28 1086
5380.97 1136
5381.67 1090
5382.36 1070
5383.05 1133
5383.74 1140
5384.44 1163
5385.13 1097
5385.82 1155
5386.51 1112
5387.20 1049
5387.90 1147
5388.59 1099
5389.28 1215
5389.97 1358
5390.67 1294
5391.36 1329
5392.05 1278
5392.75 1175
5393.44 1240
5394.13 1141
5394.82 1148
5395.52 1188
5396.21 1090
5396.90 1013
5397.60 1122
5398.29 1157
5398.98 1073
5399.68 1039
5400.37 1151
5401.06 1053
5401.76 1154
5402.45 1135
5403.14 1145
5403.84 1065
5404.53 1085
5405.22 1147
5405.92 1195
5406.61 1136
5407.30 1099
5408.00 1065
5408.69 1167
5409.39 1163
5410.08 1147
5410.77 1198
5411.47 1175
5412.16 1119
5412.85 1102
5413.55 1125
5414.24 1111
5414.94 1100
5415.63 1188
5416.33 1113
5417.02 1106
5417.71 1189
5418.41 1188
5419.10 1175
5419.80 1203
5420.49 1154
5421.19 1175
5421.88 1241
5422.58 1247
5423.27 1256
5423.97 1194
5424.66 1164
5425.36 1143
5426.05 1230
5426.75 1168
5427.44 1211
5428.14 1136
5428.83 1075
5429.53 1163
5430.22 1141
5430.92 1174
5431.61 1182
5432.31 1190
5433.00 1237
5433.70 1193
5434.39 1177
5435.09 1261
5435.78 1271
5436.48 1365
5437.17 1447
5437.87 1363
5438.57 1250
5439.26 1271
5439.96 1248
5440.65 1259
5441.35 1317
5442.05 1315
5442.74 1253
5443.44 1276
5444.13 1340
5444.83 1432
5445.53 1534
5446.22 1606
5446.92 1648
5447.61 1652
5448.31 1601
5449.01 1710
5449.70 1701
5450.40 1708
5451.10 1781
5451.79 1603
5452.49 1558
5453.19 1423
5453.88 1436
5454.58 1289
5455.28 1293
5455.97 1336
5456.67 1329
5457.37 1300
5458.06 1319
5458.76 1370
5459.46 1285
5460.16 1304
5460.85 1308
5461.55 1369
5462.25 1408
5462.94 1412
5463.64 1407
5464.34 1401
5465.04 1447
5465.73 1468
5466.43 1400
5467.13 1389
5467.83 1419
5468.52 1540
5469.22 1475
5469.92 1427
5470.62 1488
5471.31 1560
5472.01 1464
5472.71 1525
5473.41 1575
5474.11 1533
5474.80 1632
5475.50 1597
5476.20 1627
5476.90 1636
5477.60 1693
5478.29 1892
5478.99 1909
5479.69 1962
5480.39 2206
5481.09 2119
5481.79 2262
5482.49 2148
5483.18 2242
5483.88 2059
5484.58 1919
5485.28 1872
5485.98 1885
5486.68 1914
5487.38 1754
5488.08 1684
5488.77 1750
5489.47 1845
5490.17 1809
5490.87 1797
5491.57 1855
5492.27 1846
5492.97 1951
5493.67 1940
5494.37 1979
5495.07 2062
5495.77 2065
5496.46 2033
5497.16 2253
5497.86 2406
5498.56 2674
5499.26 2798
5499.96 3116
5500.66 3476
5501.36 3625
5502.06 3571
5502.76 3557
5503.46 3480
5504.16 3240
5504.86 2934
5505.56 2650
5506.26 2268
5506.96 2019
5507.66 1810
5508.36 1875
5509.06 1821
5509.76 1931
5510.46 1691
5511.16 1800
5511.86 1797
5512.56 1800
5513.26 1865
5513.96 1889
5514.67 1879
5515.37 1923
5516.07 1875
5516.77 1733
5517.47 1648
5518.17 1709
5518.87 1702
5519.57 1664
5520.27 1606
5520.97 1597
5521.67 1556
5522.37 1583
5523.08 1580
5523.78 1575
5524.48 1439
5525.18 1430
5525.88 1410
5526.58 1396
5527.28 1372
5527.98 1350
5528.69 1372
5529.39 1404
5530.09 1297
5530.79 1297
5531.49 1340
5532.19 1288
5532.90 1285
5533.60 1180
5534.30 1264
5535.00 1273
5535.70 1313
5536.40 1262
5537.11 1214
5537.81 1291
5538.51 1205
5539.21 1199
5539.92 1188
5540.62 1119
5541.32 1114
5542.02 1346
5542.72 1277
5543.43 1225
5544.13 1242
5544.83 1296
5545.53 1221
5546.24 1169
5546.94 1278
5547.64 1268
5548.34 1321
5549.05 1283
5549.75 1272
5550.45 1358
5551.16 1353
5551.86 1264
5552.56 1243
5553.26 1219
5553.97 1210
5554.67 1227
5555.37 1162
5556.08 1176
5556.78 1193
5557.48 1157
5558.19 1170
5558.89 1165
5559.59 1129
5560.30 1259
5561.00 1171
5561.70 1152
5562.41 1181
5563.11 1125
5563.82 1125
5564.52 1187
5565.22 1236
5565.93 1247
5566.63 1164
5567.33 1208
5568.04 1234
5568.74 1216
5569.45 1241
5570.15 1174
5570.85 1242
5571.56 1253
5572.26 1188
5572.97 1156
5573.67 1049
5574.38 1152
5575.08 1255
5575.78 1198
5576.49 1227
5577.19 1257
5577.90 1174
5578.60 1185
5579.31 1206
5580.01 1146
5580.72 1125
5581.42 1064
5582.13 1184
5582.83 1119
5583.54 1134
5584.24 1130
5584.95 1075
5585.65 1070
5586.36 1105
5587.06 1092
5587.77 1119
5588.47 1021
5589.18 1056
5589.88 1098
5590.59 1054
5591.29 1046
5592.00 1102
5592.70 1136
5593.41 1068
5594.12 1134
5594.82 1107
5595.53 1121
5596.23 1127
5596.94 1069
5597.64 1089
5598.35 1041
5599.06 1125
5599.76 1087
5600.47 970
5601.17 1025
5601.88 1095
5602.59 1012
5603.29 980
5604.00 1034
5604.71 1044
5605.41 960
5606.12 986
5606.82 998
5607.53 985
5608.24 1002
5608.94 1118
5609.65 1046
5610.36 1050
5611.06 1096
5611.77 1098
5612.48 1042
5613.18 1092
5613.89 1043
5614.60 1093
5615.30 1003
5616.01 1074
5616.72 1063
5617.43 1033
5618.13 998
5618.84 1050
5619.55 1080
5620.25 1055
5620.96 1031
5621.67 976
5622.38 1069
5623.08 1026
5623.79 990
5624.50 1159
5625.21 1080
5625.91 1150
5626.62 1076
5627.33 1041
5628.04 1059
5628.75 1027
5629.45 1097
5630.16 1068
5630.87 1035
5631.58 1004
5632.28 1051
5632.99 1003
5633.70 1037
5634.41 1047
5635.12 1015
5635.83 1069
5636.53 1033
5637.24 1085
5637.95 1165
5638.66 1062
5639.37 1117
5640.08 1173
5640.78 1217
5641.49 1238
5642.20 1183
5642.91 1142
5643.62 1136
5644.33 1168
5645.04 1187
5645.75 1130
5646.45 1045
5647.16 1145
5647.87 1105
5648.58 1093
5649.29 1079
5650.00 1078
5650.71 1080
5651.42 1152
5652.13 1101
5652.84 1109
5653.55 1102
5654.26 1066
5654.96 1153
5655.67 1199
5656.38 1210
5657.09 1261
5657.80 1255
5658.51 1255
5659.22 1337
5659.93 1259
5660.64 1242
5661.35 1233
5662.06 1200
5662.77 1195
5663.48 1173
5664.19 1156
5664.90 1237
5665.61 1185
5666.32 1257
5667.03 1117
5667.74 1203
5668.45 1234
5669.16 1257
5669.87 1283
5670.58 1302
5671.29 1392
5672.00 1355
5672.72 1344
5673.43 1300
5674.14 1263
5674.85 1324
5675.56 1138
5676.27 1160
5676.98 1178
5677.69 1169
5678.40 1143
5679.11 1127
5679.82 1162
5680.53 1149
5681.25 1172
5681.96 1190
5682.67 1153
5683.38 1167
5684.09 1145
5684.80 1179
5685.51 1216
5686.22 1263
5686.94 1197
5687.65 1123
5688.36 1189
5689.07 1234
5689.78 1191
5690.49 1128
5691.21 1120
5691.92 1159
5692.63 1087
5693.34 1119
5694.05 1122
5694.76 1057
5695.48 1048
5696.19 1023
5696.90 1052
5697.61 1112
5698.32 1077
5699.04 1026
5699.75 1045
5700.46 1061
5701.17 1059
5701.89 1067
5702.60 1065
5703.31 1018
5704.02 1049
5704.74 1095
5705.45 1139
5706.16 991
5706.87 1032
5707.59 995
5708.30 1065
5709.01 1052
5709.73 1046
5710.44 976
5711.15 1034
5711.86 1066
5712.58 1034
5713.29 992
5714.00 971
5714.72 1009
5715.43 980
5716.14 1001
5716.86 1087
5717.57 1029
5718.28 1066
5719.00 1074
5719.71 1038
5720.42 1044
5721.14 1112
5721.85 1142
5722.56 1027
5723.28 1049
5723.99 1103
5724.71 1193
5725.42 1161
5726.13 1147
5726.85 1125
5727.56 1238
5728.28 1337
5728.99 1323
5729.70 1334
5730.42 1328
5731.13 1273
5731.85 1295
5732.56 1228
5733.28 1208
5733.99 1288
5734.70 1256
5735.42 1239
5736.13 1171
5736.85 1193
5737.56 1119
5738.28 1157
5738.99 1280
5739.71 1136
5740.42 1075
5741.14 1109
5741.85 1129
5742.57 1102
5743.28 1062
5744.00 1128
5744.71 1076
5745.43 1106
5746.14 1075
5746.86 1074
5747.57 1067
5748.29 1040
5749.00 1228
5749.72 1136
5750.43 1219
5751.15 1275
5751.86 1246
5752.58 1245
5753.29 1287
5754.01 1316
5754.73 1359
5755.44 1397
5756.16 1505
5756.87 1432
5757.59 1389
5758.31 1280
5759.02 1269
5759.74 1347
5760.45 1317
5761.17 1239
5761.89 1146
5762.60 1134
5763.32 1122
5764.03 1057
5764.75 1096
5765.47 1098
5766.18 1138
5766.90 1056
5767.62 1120
5768.33 1139
5769.05 1151
5769.77 1140
5770.48 1160
5771.20 1140
5771.92 1119
5772.63 1122
5773.35 1166
5774.07 1222
5774.78 1215
5775.50 1245
5776.22 1181
5776.93 1177
5777.65 1194
5778.37 1134
5779.09 1128
5779.80 1280
5780.52 1217
5781.24 1145
5781.96 1267
5782.67 1239
5783.39 1239
5784.11 1249
5784.83 1267
5785.54 1308
5786.26 1290
5786.98 1266
5787.70 1342
5788.41 1390
5789.13 1376
5789.85 1328
5790.57 1374
5791.29 1418
5792.00 1470
5792.72 1415
5793.44 1401
5794.16 1581
5794.88 1615
5795.59 1685
5796.31 1797
5797.03 2061
5797.75 2450
5798.47 2785
5799.19 2996
5799.90 3534
5800.62 4014
5801.34 4093
5802.06 4168
5802.78 3591
5803.50 3441
5804.22 3206
5804.93 2741
5805.65 2278
5806.37 2142
5807.09 2037
5807.81 1802
5808.53 1702
5809.25 1757
5809.97 1778
5810.69 1688
5811.41 1718
5812.13 1643
5812.84 1659
5813.56 1740
5814.28 1768
5815.00 1768
5815.72 1648
5816.44 1733
5817.16 1780
5817.88 1714
5818.60 1770
5819.32 1818
5820.04 1605
5820.76 1473
5821.48 1650
5822.20 1602
5822.92 1483
5823.64 1484
5824.36 1467
5825.08 1535
5825.80 1475
5826.52 1421
5827.24 1354
5827.96 1362
5828.68 1329
5829.40 1430
5830.12 1407
5830.84 1385
5831.56 1321
5832.28 1320
5833.00 1362
5833.72 1349
5834.44 1299
5835.16 1219
5835.89 1208
5836.61 1389
5837.33 1337
5838.05 1306
5838.77 1315
5839.49 1373
5840.21 1391
5840.93 1471
5841.65 1424
5842.37 1334
5843.10 1293
5843.82 1273
5844.54 1271
5845.26 1259
5845.98 1194
5846.70 1229
5847.42 1234
5848.14 1176
5848.87 1143
5849.59 1110
5850.31 1271
5851.03 1211
5851.75 1178
5852.47 1182
5853.20 1223
5853.92 1197
5854.64 1234
5855.36 1228
5856.08 1306
5856.81 1299
5857.53 1234
5858.25 1250
5858.97 1184
5859.69 1179
5860.42 1208
5861.14 1201
5861.86 1189
5862.58 1151
5863.31 1069
5864.03 1180
5864.75 1239
5865.47 1159
5866.20 1199
5866.92 1186
5867.64 1293
5868.36 1263
5869.09 1244
5869.81 1272
5870.53 1301
5871.26 1277
5871.98 1266
5872.70 1266
5873.42 1362
5874.15 1335
5874.87 1382
5875.59 1317
5876.32 1255
5877.04 1288
5877.76 1322
5878.49 1262
5879.21 1210
5879.93 1325
5880.66 1257
5881.38 1303
5882.10 1343
5882.83 1326
5883.55 1270
5884.28 1314
5885.00 1283
5885.72 1300
5886.45 1334
5887.17 1304
5887.89 1285
5888.62 1232
5889.34 1208
5890.07 1230
5890.79 1196
5891.51 1194
5892.24 1205
5892.96 1283
5893.69 1262
5894.41 1225
5895.14 1199
5895.86 1245
5896.59 1166
5897.31 1243
5898.03 1151
5898.76 1226
5899.48 1185
5900.21 1220
5900.93 1204
5901.66 1275
5902.38 1289
5903.11 1259
5903.83 1237
5904.56 1184
5905.28 1252
5906.01 1235
5906.73 1348
5907.46 1340
5908.18 1274
5908.91 1321
5909.63 1345
5910.36 1290
5911.08 1240
5911.81 1344
5912.53 1316
5913.26 1293
5913.99 1325
5914.71 1242
5915.44 1230
5916.16 1322
5916.89 1288
5917.61 1356
5918.34 1278
5919.07 1319
5919.79 1369
5920.52 1404
5921.24 1478
5921.97 1384
5922.70 1455
5923.42 1408
5924.15 1454
5924.87 1440
5925.60 1393
5926.33 1435
5927.05 1471
5927.78 1548
5928.51 1540
5929.23 1565
5929.96 1564
5930.69 1524
5931.41 1581
5932.14 1586
5932.87 1585
5933.59 1656
5934.32 1715
5935.05 1726
5935.77 1743
5936.50 1806
5937.23 1845
5937.95 1951
5938.68 1913
5939.41 2052
5940.13 2028
5940.86 2051
5941.59 2010
5942.32 1998
5943.04 1939
5943.77 2130
5944.50 1997
5945.23 1945
5945.95 2073
5946.68 2181
5947.41 2207
5948.14 2209
5948.86 2115
5949.59 2266
5950.32 2376
5951.05 2542
5951.78 2687
5952.50 2581
5953.23 2563
5953.96 2717
5954.69 2683
5955.42 2627
5956.14 2687
5956.87 2758
5957.60 2794
5958.33 2805
5959.06 2737
5959.78 2766
5960.51 2756
5961.24 2775
5961.97 2867
5962.70 3011
5963.43 3065
5964.16 3213
5964.88 3207
5965.61 3473
5966.34 3773
5967.07 3881
5967.80 3925
5968.53 4042
5969.26 4187
5969.99 4148
5970.72 3928
5971.44 3881
5972.17 3746
5972.90 3666
5973.63 3555
5974.36 3491
5975.09 3486
5975.82 3510
5976.55 3530
5977.28 3524
5978.01 3562
5978.74 3631
5979.47 3746
5980.20 3844
5980.93 4084
5981.66 4046
5982.39 4022
5983.12 4194
5983.85 4072
5984.57 4220
5985.30 4191
5986.03 4144
5986.76 4115
5987.49 4094
5988.22 4173
5988.96 4181
5989.69 4192
5990.42 4231
5991.15 4196
5991.88 4133
5992.61 4344
5993.34 4464
5994.07 4490
5994.80 4542
5995.53 4601
5996.26 4661
5996.99 4859
5997.72 4750
5998.45 4940
5999.18 4944
5999.91 5023
6000.64 5087
6001.37 5139
6002.11 4955
6002.84 4683
6003.57 4893
6004.30 4864
6005.03 4632
6005.76 4629
6006.49 4509
6007.22 4587
6007.95 4916
6008.69 5504
6009.42 6033
6010.15 6886
6010.88 8196
6011.61 10093
6012.34 12138
6013.07 13835
6013.81 15540
6014.54 16977
6015.27 17586
6016.00 17150
6016.73 16161
6017.46 14780
6018.20 13098
6018.93 11375
6019.66 9768
6020.39 8128
6021.12 6947
6021.86 6090
6022.59 5225
6023.32 4526
6024.05 4222
6024.79 3974
6025.52 3846
6026.25 3564
6026.98 3557
6027.72 3485
6028.45 3350
6029.18 3255
6029.91 3309
6030.65 3169
6031.38 3158
6032.11 3082
6032.84 2936
6033.58 2870
6034.31 2756
6035.04 2755
6035.78 2772
6036.51 2826
6037.24 2893
6037.98 3077
6038.71 3038
6039.44 2985
6040.18 3075
6040.91 3143
6041.64 3276
6042.38 3365
6043.11 3341
6043.84 3280
6044.58 3298
6045.31 3214
6046.04 3434
6046.78 3411
6047.51 3496
6048.24 3598
6048.98 3489
6049.71 3732
6050.45 3898
6051.18 4311
6051.91 4509
6052.65 4605
6053.38 5088
6054.12 5141
6054.85 4970
6055.58 4781
6056.32 4675
6057.05 4226
6057.79 4139
6058.52 3847
6059.26 3677
6059.99 3625
6060.72 3656
6061.46 3477
6062.19 3557
6062.93 3537
6063.66 3374
6064.40 3376
6065.13 3409
6065.87 3353
6066.60 3228
6067.34 3226
6068.07 3177
6068.81 3240
6069.54 3024
6070.28 3002
6071.01 2971
6071.75 2953
6072.48 2885
6073.22 2943
6073.95 2921
6074.69 2918
6075.42 2868
6076.16 2820
6076.89 2690
6077.63 2794
6078.37 2747
6079.10 2668
6079.84 2623
6080.57 2696
6081.31 2703
6082.04 2646
6082.78 2420
6083.52 2441
6084.25 2433
6084.99 2428
6085.72 2369
6086.46 2356
6087.20 2361
6087.93 2423
6088.67 2440
6089.40 2396
6090.14 2415
6090.88 2408
6091.61 2411
6092.35 2429
6093.09 2367
6093.82 2215
6094.56 2151
6095.30 2111
6096.03 2127
6096.77 2152
6097.51 2119
6098.24 2154
6098.98 2156
6099.72 2137
6100.45 2021
6101.19 2044
6101.93 2176
6102.66 2164
6103.40 2089
6104.14 1977
6104.88 2057
6105.61 1956
6106.35 1857
6107.09 2082
6107.83 2112
6108.56 2070
6109.30 2003
6110.04 2040
6110.78 2166
6111.51 2158
6112.25 2085
6112.99 2088
6113.73 2124
6114.46 2105
6115.20 2160
6115.94 2077
6116.68 2019
6117.41 2209
6118.15 2170
6118.89 2154
6119.63 2136
6120.37 2118
6121.11 2174
6121.84 2099
6122.58 2124
6123.32 2182
6124.06 2135
6124.80 2288
6125.54 2246
6126.27 2263
6127.01 2292
6127.75 2163
6128.49 2135
6129.23 2318
6129.97 2330
6130.71 2334
6131.44 2274
6132.18 2291
6132.92 2402
6133.66 2406
6134.40 2368
6135.14 2388
6135.88 2241
6136.62 2308
6137.36 2401
6138.10 2348
6138.83 2315
6139.57 2348
6140.31 2291
6141.05 2273
6141.79 2301
6142.53 2325
6143.27 2335
6144.01 2351
6144.75 2247
6145.49 2348
6146.23 2381
6146.97 2461
6147.71 2366
6148.45 2458
6149.19 2550
6149.93 2550
6150.67 2587
6151.41 2576
6152.15 2551
6152.89 2624
6153.63 2719
6154.37 2675
6155.11 2734
6155.85 2845
6156.59 2864
6157.33 2997
6158.07 2983
6158.81 3012
6159.55 2984
6160.29 3001
6161.03 3023
6161.77 3059
6162.51 3123
6163.25 3428
6163.99 3573
6164.74 3679
6165.48 3870
6166.22 3868
6166.96 4151
6167.70 4338
6168.44 4472
6169.18 4352
6169.92 4478
6170.66 4241
6171.40 4203
6172.15 4188
6172.89 3957
6173.63 3838
6174.37 3836
6175.11 3562
6175.85 3600
6176.59 3767
6177.34 3667
6178.08 3612
6178.82 3791
6179.56 3817
6180.30 3723
6181.04 3768
6181.79 3868
6182.53 3998
6183.27 3932
6184.01 3963
6184.75 4074
6185.50 4244
6186.24 4128
6186.98 4206
6187.72 4273
6188.46 4452
6189.21 4553
6189.95 4649
6190.69 4598
6191.43 4667
6192.18 4802
6192.92 5142
6193.66 5384
6194.40 5493
6195.15 5559
6195.89 5443
6196.63 5572
6197.37 5623
6198.12 5382
6198.86 5600
6199.60 5489
6200.35 5429
6201.09 5314
6201.83 5185
6202.58 5443
6203.32 5798
6204.06 6524
6204.80 7552
6205.55 9252
6206.29 11487
6207.03 14549
6207.78 18087
6208.52 21494
6209.26 24325
6210.01 25963
6210.75 26670
6211.50 26667
6212.24 25254
6212.98 22981
6213.73 20132
6214.47 17338
6215.21 14600
6215.96 11601
6216.70 9501
6217.45 7986
6218.19 6571
6218.93 5761
6219.68 5351
6220.42 4728
6221.17 4555
6221.91 4330
6222.66 4159
6223.40 4024
6224.14 3928
6224.89 4045
6225.63 3937
6226.38 3777
6227.12 3589
6227.87 3442
6228.61 3063
6229.36 3060
6230.10 2837
6230.84 2598
6231.59 2589
6232.33 2559
6233.08 2540
6233.82 2476
6234.57 2562
6235.31 2830
6236.06 2754
6236.80 2746
6237.55 2706
6238.30 2860
6239.04 2931
6239.79 2723
6240.53 2802
6241.28 2965
6242.02 2904
6242.77 2922
6243.51 2970
6244.26 3090
6245.00 3277
6245.75 3488
6246.50 3790
6247.24 4159
6247.99 4409
6248.73 4350
6249.48 4526
6250.22 4769
6250.97 4642
6251.72 4591
6252.46 4193
6253.21 3887
6253.95 3737
6254.70 3539
6255.45 3300
6256.19 3235
6256.94 3314
6257.69 3225
6258.43 3259
6259.18 3115
6259.93 3098
6260.67 3054
6261.42 3089
6262.17 3165
6262.91 3114
6263.66 3287
6264.41 3093
6265.15 3116
6265.90 3113
6266.65 3129
6267.39 3108
6268.14 3193
6268.89 3186
6269.63 3212
6270.38 3325
6271.13 3300
6271.88 3298
6272.62 3088
6273.37 3065
6274.12 3010
6274.86 3067
6275.61 3188
6276.36 3433
6277.11 3389
6277.85 3286
6278.60 3273
6279.35 3265
6280.10 3150
6280.85 3147
6281.59 2997
6282.34 2898
6283.09 2820
6283.84 2736
6284.59 2671
6285.33 2728
6286.08 2755
6286.83 2856
6287.58 2856
6288.33 2920
6289.07 2959
6289.82 2942
6290.57 2932
6291.32 2790
6292.07 2702
6292.82 2460
6293.56 2437
6294.31 2405
6295.06 2346
6295.81 2311
6296.56 2260
6297.31 2344
6298.06 2356
6298.81 2409
6299.55 2271
6300.30 2303
6301.05 2158
6301.80 2257
6302.55 2207
6303.30 2262
6304.05 2272
6304.80 2220
6305.55 2269
6306.30 2245
6307.05 2270
6307.79 2182
6308.54 2120
6309.29 2178
6310.04 2174
6310.79 2231
6311.54 2313
6312.29 2260
6313.04 2148
6313.79 2125
6314.54 2091
6315.29 2106
6316.04 2165
6316.79 2027
6317.54 2057
6318.29 2076
6319.04 2008
6319.79 2012
6320.54 2052
6321.29 1992
6322.04 2027
6322.79 2139
6323.54 2090
6324.29 2203
6325.04 2064
6325.79 2155
6326.54 2211
6327.29 2146
6328.04 2274
6328.79 2416
6329.55 2518
6330.30 2597
6331.05 2664
6331.80 2720
6332.55 2823
6333.30 2816
6334.05 2910
6334.80 2708
6335.55 2639
6336.30 2523
6337.05 2317
6337.81 2327
6338.56 2147
6339.31 2164
6340.06 2203
6340.81 2210
6341.56 2299
6342.31 2230
6343.06 2226
6343.82 2148
6344.57 2049
6345.32 2094
6346.07 2071
6346.82 2179
6347.57 2165
6348.33 2175
6349.08 2095
6349.83 2132
6350.58 2062
6351.33 2122
6352.09 2154
6352.84 2188
6353.59 2249
6354.34 2280
6355.09 2288
6355.85 2359
6356.60 2311
6357.35 2126
6358.10 1978
6358.86 1920
6359.61 1880
6360.36 1794
6361.11 1846
6361.87 1778
6362.62 1899
6363.37 1907
6364.12 1746
6364.88 1880
6365.63 1779
6366.38 1770
6367.13 1834
6367.89 1855
6368.64 1796
6369.39 1743
6370.15 1680
6370.90 1701
6371.65 1701
6372.41 1671
6373.16 1652
6373.91 1635
6374.67 1608
6375.42 1605
6376.17 1716
6376.93 1676
6377.68 1673
6378.43 1675
6379.19 1666
6379.94 1828
6380.69 1770
6381.45 1792
6382.20 1818
6382.96 1744
6383.71 1716
6384.46 1727
6385.22 1726
6385.97 1623
6386.73 1595
6387.48 1633
6388.23 1677
6388.99 1737
6389.74 1704
6390.50 1667
6391.25 1680
6392.00 1658
6392.76 1680
6393.51 1654
6394.27 1690
6395.02 1748
6395.78 1725
6396.53 1664
6397.29 1679
6398.04 1623
6398.80 1530
6399.55 1642
6400.31 1671
6401.06 1606
6401.82 1539
6402.57 1460
6403.33 1576
6404.08 1622
6404.84 1528
6405.59 1499
6406.35 1605
6407.10 1602
6407.86 1649
6408.61 1622
6409.37 1774
6410.12 1581
6410.88 1619
6411.63 1654
6412.39 1680
6413.14 1686
6413.90 1613
6414.66 1580
6415.41 1706
6416.17 1625
6416.92 1444
6417.68 1598
6418.44 1587
6419.19 1612
6419.95 1573
6420.70 1585
6421.46 1539
6422.22 1586
6422.97 1528
6423.73 1514
6424.48 1512
6425.24 1594
6426.00 1584
6426.75 1550
6427.51 1447
6428.27 1498
6429.02 1566
6429.78 1516
6430.54 1487
6431.29 1388
6432.05 1431
6432.81 1471
6433.56 1553
6434.32 1558
6435.08 1519
6435.83 1610
6436.59 1652
6437.35 1575
6438.10 1498
6438.86 1579
6439.62 1622
6440.38 1610
6441.13 1623
6441.89 1662
6442.65 1590
6443.41 1587
6444.16 1590
6444.92 1523
6445.68 1529
6446.44 1596
6447.19 1660
6447.95 1597
6448.71 1593
6449.47 1599
6450.22 1688
6450.98 1633
6451.74 1688
6452.50 1610
6453.26 1661
6454.01 1839
6454.77 1818
6455.53 1687
6456.29 1667
6457.05 1725
6457.80 1662
6458.56 1705
6459.32 1766
6460.08 1815
6460.84 1791
6461.60 1853
6462.35 1896
6463.11 1861
6463.87 1843
6464.63 1859
6465.39 1817
6466.15 1880
6466.91 1947
6467.67 1867
6468.42 1908
6469.18 1925
6469.94 1945
6470.70 2073
6471.46 2015
6472.22 2038
6472.98 2045
6473.74 2087
6474.50 2043
6475.26 2109
6476.02 2167
6476.77 2107
6477.53 2231
6478.29 2163
6479.05 2338
6479.81 2321
6480.57 2286
6481.33 2357
6482.09 2296
6482.85 2425
6483.61 2401
6484.37 2385
6485.13 2432
6485.89 2553
6486.65 2709
6487.41 2813
6488.17 2660
6488.93 2631
6489.69 2744
6490.45 2821
6491.21 2914
6491.97 2952
6492.73 3073
6493.49 3181
6494.25 3115
6495.01 3251
6495.77 3320
6496.53 3482
6497.29 3440
6498.05 3655
6498.82 3464
6499.58 3491
6500.34 3375
6501.10 3204
6501.86 3452
6502.62 3392
6503.38 3419
6504.14 3470
6504.90 3525
6505.66 3571
6506.42 3635
6507.19 3834
6507.95 4204
6508.71 4163
6509.47 4104
6510.23 4164
6510.99 4339
6511.75 4418
6512.51 4360
6513.28 4170
6514.04 4172
6514.80 4192
6515.56 4253
6516.32 4277
6517.08 4259
6517.85 4385
6518.61 4341
6519.37 4467
6520.13 4566
6520.89 4564
6521.66 4704
6522.42 4786
6523.18 5023
6523.94 5338
6524.70 5723
6525.47 6303
6526.23 6859
6526.99 7472
6527.75 7920
6528.52 8238
6529.28 8357
6530.04 8252
6530.80 8503
6531.57 8577
6532.33 8677
6533.09 9232
6533.85 10135
6534.62 12005
6535.38 14132
6536.14 16075
6536.90 17833
6537.67 19093
6538.43 18780
6539.19 17658
6539.96 16338
6540.72 14234
6541.48 11761
6542.25 9885
6543.01 8101
6543.77 6835
6544.54 6056
6545.30 5179
6546.06 4642
6546.83 4235
6547.59 3918
6548.35 3787
6549.12 3593
6549.88 3520
6550.64 3426
6551.41 3437
6552.17 3410
6552.94 3389
6553.70 3291
6554.46 3244
6555.23 3168
6555.99 3020
6556.75 3113
6557.52 3104
6558.28 2800
6559.05 2913
6559.81 3002
6560.58 2992
6561.34 3049
6562.10 3103
6562.87 3186
6563.63 3432
6564.40 3497
6565.16 3503
6565.93 3735
6566.69 3767
6567.46 3664
6568.22 3577
6568.99 3652
6569.75 3486
6570.52 3575
6571.28 3570
6572.04 3626
6572.81 3728
6573.57 3860
6574.34 4052
6575.11 4190
6575.87 4317
6576.64 4475
6577.40 4563
6578.17 4546
6578.93 4573
6579.70 4556
6580.46 4562
6581.23 4457
6581.99 4462
6582.76 4608
6583.52 4418
6584.29 4315
6585.06 4209
6585.82 4048
6586.59 4161
6587.35 4094
6588.12 4176
6588.88 4217
6589.65 4222
6590.42 4289
6591.18 4686
6591.95 4892
6592.71 5431
6593.48 5848
6594.25 6396
6595.01 7099
6595.78 7503
6596.55 7675
6597.31 7512
6598.08 7063
6598.85 6623
6599.61 6133
6600.38 5639
6601.15 5073
6601.91 4619
6602.68 4266
6603.45 3871
6604.21 3803
6604.98 3728
6605.75 3550
6606.51 3375
6607.28 3291
6608.05 3308
6608.81 3268
6609.58 3119
6610.35 3145
6611.12 3140
6611.88 3209
6612.65 3123
6613.42 2996
6614.18 2943
6614.95 2834
6615.72 2785
6616.49 2830
6617.25 2699
6618.02 2537
6618.79 2569
6619.56 2720
6620.33 2808
6621.09 2759
6621.86 2776
6622.63 2727
6623.40 2746
6624.16 2585
6624.93 2564
6625.70 2546
6626.47 2559
6627.24 2541
6628.01 2645
6628.77 2569
6629.54 2571
6630.31 2554
6631.08 2587
6631.85 2808
6632.62 2927
6633.38 3197
6634.15 3436
6634.92 3482
6635.69 3487
6636.46 3598
6637.23 3441
6638.00 3286
6638.76 3100
6639.53 3000
6640.30 2945
6641.07 2806
6641.84 2606
6642.61 2516
6643.38 2461
6644.15 2519
6644.92 2443
6645.69 2371
6646.45 2550
6647.22 2374
6647.99 2358
6648.76 2405
6649.53 2431
6650.30 2421
6651.07 2450
6651.84 2392
6652.61 2442
6653.38 2364
6654.15 2483
6654.92 2445
6655.69 2393
6656.46 2296
6657.23 2318
6658.00 2484
6658.77 2462
6659.54 2296
6660.31 2382
6661.08 2402
6661.85 2246
6662.62 2225
6663.39 2334
6664.16 2336
6664.93 2320
6665.70 2222
6666.47 2275
6667.24 2334
6668.01 2342
6668.78 2159
6669.55 2337
6670.32 2427
6671.09 2285
6671.87 2317
6672.64 2394
6673.41 2403
6674.18 2354
6674.95 2316
6675.72 2354
6676.49 2327
6677.26 2265
6678.03 2335
6678.80 2303
6679.58 2496
6680.35 2428
6681.12 2432
6681.89 2618
6682.66 2553
6683.43 2763
6684.20 2811
6684.97 3138
6685.75 3365
6686.52 3300
6687.29 3170
6688.06 2986
6688.83 2927
6689.60 2732
6690.38 2633
6691.15 2457
6691.92 2350
6692.69 2297
6693.46 2168
6694.24 2105
6695.01 2157
6695.78 2101
6696.55 2042
6697.32 2123
6698.10 2205
6698.87 2175
6699.64 2109
6700.41 2099
6701.19 2101
6701.96 2065
6702.73 2009
6703.50 2120
6704.28 1999
6705.05 1993
6705.82 2048
6706.59 1969
6707.37 2008
6708.14 2037
6708.91 2004
6709.69 2056
6710.46 2041
6711.23 2059
6712.00 2008
6712.78 2018
6713.55 2135
6714.32 1930
6715.10 1940
6715.87 1919
6716.64 1942
6717.42 1788
6718.19 1795
6718.96 1778
6719.74 1872
6720.51 1906
6721.28 1900
6722.06 1815
6722.83 1853
6723.61 1820
6724.38 1865
6725.15 1904
6725.93 1922
6726.70 1838
6727.48 1785
6728.25 1864
6729.02 1840
6729.80 1834
6730.57 1803
6731.35 1851
6732.12 1879
6732.89 1837
6733.67 1872
6734.44 1880
6735.22 1880
6735.99 1873
6736.77 1963
6737.54 1997
6738.31 2033
6739.09 1937
6739.86 2062
6740.64 2049
6741.41 2077
6742.19 2005
6742.96 2028
6743.74 2048
6744.51 2077
6745.29 2119
6746.06 2163
6746.84 2167
6747.61 2163
6748.39 2130
6749.16 2365
6749.94 2466
6750.71 2564
6751.49 2678
6752.26 2799
6753.04 3123
6753.82 3167
6754.59 2985
6755.37 3060
6756.14 2893
6756.92 2683
6757.69 2532
6758.47 2331
6759.25 2264
6760.02 2142
6760.80 2148
6761.57 2029
6762.35 1964
6763.12 2036
6763.90 1998
6764.68 1969
6765.45 2095
6766.23 2047
6767.01 2039
6767.78 1966
6768.56 1939
6769.33 1869
6770.11 1875
6770.89 1923
6771.66 1878
6772.44 1893
6773.22 1861
6773.99 1801
6774.77 1801
6775.55 1812
6776.32 1898
6777.10 1827
6777.88 1902
6778.65 1956
6779.43 1956
6780.21 2052
6780.98 1912
6781.76 1958
6782.54 1979
6783.32 1891
6784.09 1804
6784.87 1900
6785.65 1831
6786.43 1697
6787.20 1727
6787.98 1656
6788.76 1682
6789.53 1676
6790.31 1630
6791.09 1498
6791.87 1639
6792.65 1663
6793.42 1738
6794.20 1580
6794.98 1625
6795.76 1665
6796.53 1604
6797.31 1620
6798.09 1575
6798.87 1627
6799.65 1646
6800.42 1626
6801.20 1629
6801.98 1706
6802.76 1746
6803.54 1799
6804.32 1699
6805.09 1725
6805.87 1784
6806.65 1791
6807.43 1670
6808.21 1643
6808.99 1645
6809.77 1543
6810.54 1601
6811.32 1650
6812.10 1581
6812.88 1616
6813.66 1575
6814.44 1463
6815.22 1570
6816.00 1661
6816.78 1638
6817.56 1645
6818.33 1570
6819.11 1684
6819.89 1618
6820.67 1647
6821.45 1636
6822.23 1561
6823.01 1524
6823.79 1690
6824.57 1644
6825.35 1687
6826.13 1673
6826.91 1706
6827.69 1762
6828.47 1669
6829.25 1527
6830.03 1641
6830.81 1685
6831.59 1581
6832.37 1653
6833.15 1616
6833.93 1580
6834.71 1633
6835.49 1628
6836.27 1634
6837.05 1690
6837.83 1693
6838.61 1722
6839.39 1670
6840.17 1672
6840.95 1615
6841.73 1599
6842.51 1648
6843.29 1599
6844.07 1642
6844.85 1679
6845.63 1819
6846.41 1841
6847.19 2086
6847.98 2402
6848.76 2691
6849.54 3122
6850.32 3630
6851.10 4009
6851.88 4419
6852.66 4398
6853.44 4148
6854.22 3846
6855.01 3582
6855.79 3253
6856.57 2841
6857.35 2662
6858.13 2391
6858.91 2164
6859.69 2138
6860.48 2045
6861.26 1979
6862.04 1863
6862.82 1841
6863.60 1777
6864.38 1821
6865.17 1902
6865.95 1949
6866.73 1925
6867.51 1942
6868.29 1965
6869.08 1967
6869.86 1893
6870.64 1849
6871.42 1790
6872.20 1806
6872.99 1844
6873.77 1846
6874.55 1849
6875.33 1931
6876.12 1920
6876.90 1930
6877.68 1916
6878.46 1947
6879.25 2105
6880.03 2104
6880.81 2096
6881.59 2108
6882.38 2217
6883.16 2218
6883.94 2405
6884.73 2564
6885.51 2692
6886.29 3026
6887.08 3462
6887.86 3753
6888.64 4162
6889.42 4189
6890.21 4064
6890.99 3700
6891.77 3420
6892.56 3103
6893.34 2787
6894.12 2703
6894.91 2473
6895.69 2486
6896.48 2384
6897.26 2305
6898.04 2252
6898.83 2219
6899.61 2279
6900.39 2332
6901.18 2365
6901.96 2364
6902.75 2302
6903.53 2343
6904.31 2370
6905.10 2261
6905.88 2269
6906.67 2397
6907.45 2320
6908.24 2347
6909.02 2389
6909.80 2280
6910.59 2227
6911.37 2112
6912.16 2144
6912.94 2079
6913.73 2139
6914.51 2186
6915.30 2214
6916.08 2136
6916.87 2036
6917.65 2008
6918.44 2159
6919.22 2103
6920.01 2072
6920.79 2080
6921.58 2138
6922.36 2142
6923.15 2230
6923.93 2227
6924.72 2204
6925.50 2272
6926.29 2199
6927.07 2110
6927.86 2198
6928.64 2141
6929.43 2131
6930.21 2309
6931.00 2241
6931.78 2163
6932.57 2297
6933.36 2281
6934.14 2333
6934.93 2450
6935.71 2463
6936.50 2440
6937.29 2415
6938.07 2364
6938.86 2460
6939.64 2550
6940.43 2505
6941.22 2557
6942.00 2683
6942.79 2828
6943.57 2982
6944.36 2927
6945.15 2863
6945.93 2801
6946.72 2901
6947.51 2936
6948.29 2918
6949.08 2963
6949.87 2944
6950.65 2945
6951.44 2893
6952.23 2950
6953.01 2951
6953.80 3032
6954.59 3013
6955.37 3090
6956.16 3217
6956.95 3148
6957.74 3279
6958.52 3266
6959.31 3356
6960.10 3262
6960.88 3334
6961.67 3319
6962.46 3135
6963.25 3150
6964.03 3098
6964.82 3236
6965.61 3272
6966.40 3302
6967.18 3266
6967.97 3528
6968.76 3742
6969.55 3881
6970.34 3836
6971.12 3966
6971.91 3932
6972.70 3943
6973.49 3909
6974.28 3698
6975.06 3853
6975.85 4003
6976.64 4115
6977.43 4185
6978.22 4021
6979.00 4306
6979.79 4388
6980.58 4768
6981.37 5167
6982.16 5871
6982.95 6809
6983.74 7951
6984.52 9103
6985.31 10513
6986.10 11583
6986.89 12113
6987.68 12583
6988.47 12002
6989.26 11130
6990.05 10115
6990.83 9020
6991.62 7753
6992.41 6627
6993.20 5990
6993.99 5649
6994.78 5556
6995.57 5655
6996.36 6051
6997.15 6997
6997.94 8146
6998.73 9617
6999.52 10757
7000.31 11620
7001.10 12079
7001.88 12290
7002.67 11399
7003.46 10562
7004.25 9479
7005.04 8125
7005.83 6865
7006.62 5924
7007.41 5224
7008.20 4399
7008.99 4071
7009.78 3949
7010.57 3761
7011.36 3702
7012.15 3802
7012.94 3833
7013.73 3714
7014.52 3651
7015.31 3503
7016.11 3377
7016.90 3352
7017.69 3166
7018.48 2810
7019.27 2853
7020.06 2850
7020.85 2787
7021.64 2686
7022.43 2768
7023.22 2856
7024.01 2901
7024.80 3017
7025.59 3160
7026.38 3162
7027.18 3167
7027.97 3192
7028.76 3015
7029.55 3069
7030.34 2877
7031.13 2835
7031.92 2858
7032.71 2629
7033.51 2553
7034.30 2598
7035.09 2529
7035.88 2500
7036.67 2552
7037.46 2753
7038.25 2825
7039.05 2842
7039.84 2806
7040.63 2860
7041.42 2893
7042.21 2785
7043.01 2768
7043.80 2790
7044.59 2759
7045.38 2620
7046.17 2653
7046.97 2772
7047.76 2859
7048.55 2983
7049.34 3023
7050.14 3128
7050.93 3187
7051.72 3161
7052.51 3186
7053.30 3142
7054.10 2878
7054.89 2810
7055.68 2656
7056.48 2674
7057.27 2573
7058.06 2539
7058.85 2553
7059.65 2587
7060.44 2507
7061.23 2470
7062.03 2491
7062.82 2577
7063.61 2572
7064.40 2459
7065.20 2450
7065.99 2404
7066.78 2341
7067.58 2403
7068.37 2362
7069.16 2345
7069.96 2310
7070.75 2349
7071.54 2296
7072.34 2262
7073.13 2265
7073.93 2236
7074.72 2205
7075.51 2255
7076.31 2206
7077.10 2243
7077.89 2208
7078.69 2120
7079.48 2155
7080.28 2107
7081.07 2121
7081.86 2097
7082.66 2172
7083.45 2181
7084.25 2152
7085.04 2096
7085.84 2281
7086.63 2442
7087.42 2507
7088.22 2526
7089.01 2468
7089.81 2535
7090.60 2453
7091.40 2354
7092.19 2235
7092.99 2144
7093.78 2043
7094.58 1959
7095.37 1920
7096.17 1906
7096.96 1785
7097.76 1811
7098.55 1812
7099.35 1762
7100.14 1727
7100.94 1658
7101.73 1572
7102.53 1529
7103.32 1510
7104.12 1590
7104.91 1645
7105.71 1624
7106.50 1543
7107.30 1493
7108.10 1526
7108.89 1459
7109.69 1494
7110.48 1496
7111.28 1473
7112.07 1376
7112.87 1401
7113.67 1486
7114.46 1541
7115.26 1543
7116.05 1483
7116.85 1473
7117.65 1464
7118.44 1526
7119.24 1527
7120.03 1499
7120.83 1486
7121.63 1489
7122.42 1462
7123.22 1482
7124.02 1426
7124.81 1358
7125.61 1399
7126.41 1436
7127.20 1481
7128.00 1524
7128.80 1517
7129.59 1584
7130.39 1490
7131.19 1446
7131.98 1452
7132.78 1545
7133.58 1448
7134.37 1453
7135.17 1482
7135.97 1489
7136.77 1394
7137.56 1368
7138.36 1400
7139.16 1505
7139.96 1419
7140.75 1382
7141.55 1337
7142.35 1459
7143.15 1379
7143.94 1456
7144.74 1467
7145.54 1490
7146.34 1533
7147.13 1487
7147.93 1448
7148.73 1470
7149.53 1434
7150.33 1411
7151.12 1418
7151.92 1317
7152.72 1408
7153.52 1475
7154.32 1431
7155.11 1385
7155.91 1417
7156.71 1503
7157.51 1413
7158.31 1429
7159.11 1479
7159.90 1421
7160.70 1306
7161.50 1355
7162.30 1241
7163.10 1337
7163.90 1318
7164.70 1365
7165.49 1251
7166.29 1283
7167.09 1407
7167.89 1323
7168.69 1296
7169.49 1293
7170.29 1314
7171.09 1385
7171.89 1342
7172.69 1320
7173.49 1372
7174.28 1407
7175.08 1341
7175.88 1333
7176.68 1295
7177.48 1271
7178.28 1341
7179.08 1264
7179.88 1338
7180.68 1449
7181.48 1431
7182.28 1535
7183.08 1702
7183.88 1717
7184.68 1628
7185.48 1604
7186.28 1524
7187.08 1526
7187.88 1469
7188.68 1393
7189.48 1529
7190.28 1439
7191.08 1299
7191.88 1329
7192.68 1284
7193.48 1317
7194.28 1292
7195.08 1156
7195.88 1306
7196.68 1262
7197.48 1169
7198.28 1148
7199.08 1133
7199.89 1135
7200.69 1260
7201.49 1262
7202.29 1193
7203.09 1186
7203.89 1230
7204.69 1240
7205.49 1198
7206.29 1178
7207.09 1231
7207.89 1210
7208.70 1239
7209.50 1303
7210.30 1240
7211.10 1208
7211.90 1241
7212.70 1242
7213.50 1208
7214.31 1171
7215.11 1175
7215.91 1327
7216.71 1286
7217.51 1281
7218.31 1245
7219.12 1265
7219.92 1306
7220.72 1251
7221.52 1240
7222.32 1243
7223.13 1280
7223.93 1275
7224.73 1287
7225.53 1258
7226.33 1204
7227.14 1289
7227.94 1247
7228.74 1153
7229.54 1200
7230.35 1223
7231.15 1325
7231.95 1313
7232.75 1285
7233.56 1303
7234.36 1257
7235.16 1259
7235.96 1278
7236.77 1225
7237.57 1262
7238.37 1330
7239.17 1329
7239.98 1357
7240.78 1365
7241.58 1392
7242.39 1407
7243.19 1419
7243.99 1420
7244.80 1399
7245.60 1315
7246.40 1350
7247.21 1331
7248.01 1354
7248.81 1350
7249.62 1414
7250.42 1340
7251.22 1372
7252.03 1388
7252.83 1440
7253.63 1508
7254.44 1444
7255.24 1356
7256.05 1478
7256.85 1422
7257.65 1497
7258.46 1403
7259.26 1344
7260.07 1439
7260.87 1532
7261.67 1536
7262.48 1528
7263.28 1504
7264.09 1545
7264.89 1548
7265.70 1529
7266.50 1539
7267.30 1582
7268.11 1586
7268.91 1702
7269.72 1808
7270.52 1732
7271.33 1692
7272.13 1643
7272.94 1677
7273.74 1685
7274.55 1687
7275.35 1765
7276.16 1829
7276.96 1844
7277.77 1886
7278.57 1886
7279.38 1828
7280.18 2074
7280.99 2278
7281.79 2461
7282.60 2727
7283.40 3153
7284.21 3674
7285.01 3777
7285.82 4010
7286.63 3970
7287.43 3888
7288.24 3449
7289.04 3219
7289.85 2933
7290.65 2624
7291.46 2428
7292.27 2337
7293.07 2206
7293.88 2074
7294.68 2045
7295.49 2074
7296.30 2055
7297.10 2068
7297.91 2183
7298.71 2174
7299.52 2098
7300.33 2018
7301.13 2131
7301.94 2213
7302.75 2207
7303.55 2221
7304.36 2303
7305.16 2409
7305.97 2477
7306.78 2490
7307.58 2578
7308.39 2751
7309.20 2973
7310.01 3293
7310.81 3577
7311.62 3588
7312.43 3605
7313.23 3487
7314.04 3493
7314.85 3392
7315.65 3298
7316.46 3398
7317.27 3588
7318.08 3605
7318.88 4133
7319.69 4601
7320.50 4909
7321.31 5153
7322.11 5313
7322.92 5312
7323.73 5147
7324.54 4654
7325.34 4195
7326.15 3836
7326.96 3412
7327.77 2977
7328.57 2816
7329.38 2586
7330.19 2382
7331.00 2340
7331.81 2185
7332.61 2169
7333.42 2274
7334.23 2237
7335.04 2266
7335.85 2124
7336.66 2126
7337.46 2183
7338.27 2186
7339.08 2192
7339.89 2115
7340.70 2203
7341.51 2176
7342.31 2156
7343.12 2139
7343.93 2200
7344.74 2205
7345.55 2174
7346.36 2267
7347.17 2257
7347.98 2415
7348.79 2329
7349.59 2353
7350.40 2335
7351.21 2201
7352.02 2203
7352.83 2112
7353.64 2110
7354.45 2147
7355.26 2108
7356.07 2113
7356.88 2109
7357.69 2138
7358.50 2180
7359.31 2128
7360.12 2189
7360.93 2251
7361.74 2223
7362.54 2233
7363.35 2246
7364.16 2350
7364.97 2485
7365.78 2484
7366.59 2484
7367.40 2527
7368.21 2407
7369.02 2346
7369.83 2388
7370.64 2433
7371.45 2402
7372.27 2412
7373.08 2428
7373.89 2413
7374.70 2537
7375.51 2478
7376.32 2502
7377.13 2670
7377.94 2981
7378.75 3279
7379.56 3557
7380.37 4051
7381.18 4258
7381.99 4384
7382.80 4449
7383.61 4397
7384.42 4141
7385.24 3964
7386.05 3502
7386.86 3219
7387.67 3062
7388.48 2750
7389.29 2573
7390.10 2432
7390.91 2357
7391.72 2322
7392.54 2411
7393.35 2375
7394.16 2371
7394.97 2283
7395.78 2335
7396.59 2341
7397.41 2410
7398.22 2633
7399.03 2904
7399.84 2906
7400.65 3239
7401.46 3230
7402.28 3220
7403.09 3373
7403.90 3258
7404.71 3308
7405.52 3260
7406.34 3301
7407.15 3242
7407.96 3179
7408.77 3184
7409.59 3104
7410.40 2958
7411.21 2850
7412.02 2668
7412.84 2485
7413.65 2247
7414.46 2035
7415.27 2018
7416.09 1952
7416.90 1809
7417.71 1804
7418.52 1778
7419.34 1796
7420.15 1749
7420.96 1809
7421.78 1776
7422.59 1786
7423.40 1660
7424.22 1629
7425.03 1695
7425.84 1623
7426.65 1681
7427.47 1733
7428.28 1677
7429.09 1566
7429.91 1683
7430.72 1694
7431.54 1572
7432.35 1598
7433.16 1622
7433.98 1586
7434.79 1556
7435.60 1547
7436.42 1562
7437.23 1565
7438.05 1595
7438.86 1568
7439.67 1567
7440.49 1624
7441.30 1574
7442.12 1615
7442.93 1540
7443.74 1572
7444.56 1582
7445.37 1611
7446.19 1607
7447.00 1546
7447.82 1590
7448.63 1545
7449.44 1550
7450.26 1530
7451.07 1521
7451.89 1490
7452.70 1487
7453.52 1414
7454.33 1433
7455.15 1436
7455.96 1423
7456.78 1506
7457.59 1472
7458.41 1482
7459.22 1442
7460.04 1476
7460.85 1464
7461.67 1480
7462.48 1425
7463.30 1427
7464.11 1435
7464.93 1460
7465.74 1348
7466.56 1426
7467.37 1470
7468.19 1486
7469.01 1396
7469.82 1452
7470.64 1387
7471.45 1480
7472.27 1505
7473.08 1427
7473.90 1431
7474.72 1397
7475.53 1388
7476.35 1425
7477.16 1343
7477.98 1284
7478.80 1326
7479.61 1280
7480.43 1288
7481.24 1236
7482.06 1287
7482.88 1341
7483.69 1245
7484.51 1274
7485.33 1235
7486.14 1218
7486.96 1195
7487.78 1220
7488.59 1216
7489.41 1170
7490.23 1258
7491.04 1302
7491.86 1193
7492.68 1231
7493.49 1192
7494.31 1154
7495.13 1216
7495.94 1124
7496.76 1114
7497.58 1138
7498.40 1180
7499.21 1138
7500.03 1208
7500.85 1215
7501.67 1140
7502.48 1146
7503.30 1126
7504.12 1148
7504.94 1105
7505.75 1061
7506.57 1143
7507.39 1125
7508.21 1058
7509.02 1090
7509.84 1070
7510.66 1073
7511.48 1092
7512.30 1115
7513.11 1115
7513.93 1167
7514.75 1183
7515.57 1124
7516.39 1072
7517.20 1116
7518.02 1096
7518.84 1078
7519.66 1034
7520.48 1058
7521.30 1106
7522.11 1098
7522.93 1049
7523.75 1060
7524.57 1101
7525.39 1193
7526.21 1097
7527.03 1083
7527.84 1076
7528.66 1106
7529.48 1165
7530.30 1129
7531.12 1081
7531.94 995
7532.76 1065
7533.58 1123
7534.40 1062
7535.22 1040
7536.03 1061
7536.85 1071
7537.67 1037
7538.49 1058
7539.31 1053
7540.13 1111
7540.95 1017
7541.77 1051
7542.59 1079
7543.41 1114
7544.23 1173
7545.05 1209
7545.87 1142
7546.69 1058
7547.51 1094
7548.33 1131
7549.15 1130
7549.97 1119
7550.79 1050
7551.61 1111
7552.43 1085
7553.25 1126
7554.07 1135
7554.89 1090
7555.71 1167
7556.53 1102
7557.35 1110
7558.17 1200
7558.99 1172
7559.81 1140
7560.63 1160
7561.45 1157
7562.27 1066
7563.09 1074
7563.92 1074
7564.74 1092
7565.56 1197
7566.38 1107
7567.20 1077
7568.02 1060
7568.84 1078
7569.66 1173
7570.48 1163
7571.30 1085
7572.13 1168
7572.95 1135
7573.77 1090
7574.59 1139
7575.41 1093
7576.23 1105
7577.05 1066
7577.88 1031
7578.70 1112
7579.52 1123
7580.34 1052
7581.16 1039
7581.98 1066
7582.81 1036
7583.63 1138
7584.45 1086
7585.27 1062
7586.09 1164
7586.92 1221
7587.74 1176
7588.56 1166
7589.38 1185
7590.20 1203
7591.03 1200
7591.85 1197
7592.67 1147
7593.49 1243
7594.32 1214
7595.14 1181
7595.96 1197
7596.78 1204
7597.61 1210
7598.43 1191
7599.25 1213
7600.07 1129
7600.90 1207
7601.72 1205
7602.54 1258
7603.36 1328
7604.19 1357
7605.01 1476
7605.83 1490
7606.66 1514
7607.48 1482
7608.30 1524
7609.13 1377
7609.95 1401
7610.77 1396
7611.60 1317
7612.42 1253
7613.24 1282
7614.07 1345
7614.89 1310
7615.71 1296
7616.54 1397
7617.36 1411
7618.18 1452
7619.01 1465
7619.83 1418
7620.66 1436
7621.48 1384
7622.30 1364
7623.13 1291
7623.95 1323
7624.78 1295
7625.60 1263
7626.42 1246
7627.25 1325
7628.07 1427
7628.90 1502
7629.72 1580
7630.55 1740
7631.37 1747
7632.19 1826
7633.02 1836
7633.84 1769
7634.67 1687
7635.49 1624
7636.32 1544
7637.14 1431
7637.97 1426
7638.79 1372
7639.62 1248
7640.44 1196
7641.27 1142
7642.09 1111
7642.92 1084
7643.74 1102
7644.57 1136
7645.39 1105
7646.22 1059
7647.04 1069
7647.87 1043
7648.69 1060
7649.52 1060
7650.34 1067
7651.17 1003
7651.99 1000
7652.82 1011
7653.65 982
7654.47 991
7655.30 1020
7656.12 1038
7656.95 1061
7657.77 1050
7658.60 1020
7659.43 1025
7660.25 1017
7661.08 1009
7661.90 1032
7662.73 984
7663.56 1074
7664.38 1028
7665.21 999
7666.04 1008
7666.86 1052
7667.69 992
7668.51 997
7669.34 1002
7670.17 1083
7670.99 1040
7671.82 1036
7672.65 994
7673.47 938
7674.30 937
7675.13 950
7675.95 975
7676.78 1000
7677.61 1025
7678.44 928
7679.26 972
7680.09 952
7680.92 945
7681.74 962
7682.57 971
7683.40 966
7684.23 966
7685.05 987
7685.88 1070
7686.71 1003
7687.53 1046
7688.36 993
7689.19 948
7690.02 1054
7690.85 1057
7691.67 1087
7692.50 1065
7693.33 984
7694.16 991
7694.98 1090
7695.81 1058
7696.64 1000
7697.47 1029
7698.30 1114
7699.12 1128
7699.95 1138
7700.78 1066
7701.61 1035
7702.44 1066
7703.26 1085
7704.09 1128
7704.92 1039
7705.75 951
7706.58 985
7707.41 968
7708.24 981
7709.06 965
7709.89 1028
7710.72 994
7711.55 994
7712.38 909
7713.21 941
7714.04 967
7714.87 991
7715.69 957
7716.52 927
7717.35 947
7718.18 930
7719.01 948
7719.84 971
7720.67 1009
7721.50 999
7722.33 971
7723.16 941
7723.99 970
7724.82 994
7725.65 982
7726.48 1025
7727.30 961
7728.13 925
7728.96 948
7729.79 927
7730.62 1007
7731.45 1007
7732.28 917
7733.11 963
7733.94 1008
7734.77 941
7735.60 942
7736.43 971
7737.26 955
7738.09 961
7738.92 990
7739.75 1002
7740.58 1041
7741.41 967
7742.25 975
7743.08 1003
7743.91 933
7744.74 1089
7745.57 1140
7746.40 1240
7747.23 1218
7748.06 1340
7748.89 1292
7749.72 1281
7750.55 1260
7751.38 1136
7752.21 1192
7753.04 1104
7753.88 1079
7754.71 1015
7755.54 1103
7756.37 1141
7757.20 1149
7758.03 1136
7758.86 1113
7759.69 1068
7760.53 1093
7761.36 1051
7762.19 1084
7763.02 990
7763.85 955
7764.68 943
7765.51 1024
7766.35 1030
7767.18 986
7768.01 988
7768.84 1056
7769.67 995
7770.51 977
7771.34 1026
7772.17 971
7773.00 953
7773.83 974
7774.67 1007
7775.50 1023
7776.33 999
7777.16 988
7777.99 1010
7778.83 1053
7779.66 957
7780.49 967
7781.32 978
7782.16 992
7782.99 992
7783.82 1070
7784.65 1048
7785.49 982
7786.32 962
7787.15 1080
7787.99 1030
7788.82 991
7789.65 975
7790.48 992
7791.32 985
7792.15 942
7792.98 931
7793.82 997
7794.65 1021
7795.48 1034
7796.32 1073
7797.15 1019
7797.98 1080
7798.82 1049
7799.65 1118
7800.48 1135
7801.32 1118
7802.15 1116
7802.99 1080
7803.82 1170
7804.65 1133
7805.49 1110
7806.32 1249
7807.15 1158
7807.99 1135
7808.82 1120
7809.66 1136
7810.49 1179
7811.32 1204
7812.16 1271
7812.99 1212
7813.83 1371
7814.66 1474
7815.50 1559
7816.33 1734
7817.16 1790
7818.00 1652
7818.83 1557
7819.67 1605
7820.50 1399
7821.34 1364
7822.17 1345
7823.01 1377
7823.84 1349
7824.68 1304
7825.51 1239
7826.35 1275
7827.18 1397
7828.02 1427
7828.85 1397
7829.69 1363
7830.52 1375
7831.36 1440
7832.19 1360
7833.03 1261
7833.86 1348
7834.70 1465
7835.53 1415
7836.37 1330
7837.20 1277
7838.04 1309
7838.87 1271
7839.71 1289
7840.55 1249
7841.38 1259
7842.22 1321
7843.05 1325
7843.89 1322
7844.72 1340
7845.56 1260
7846.40 1255
7847.23 1213
7848.07 1167
7848.91 1125
7849.74 1154
7850.58 1064
7851.41 1138
7852.25 1104
7853.09 1061
7853.92 1057
7854.76 1070
7855.60 1118
7856.43 1117
7857.27 1160
7858.11 1172
7858.94 1171
7859.78 1217
7860.62 1230
7861.45 1213
7862.29 1189
7863.13 1077
7863.96 1160
7864.80 1205
7865.64 1179
7866.47 1075
7867.31 1130
7868.15 1132
7868.99 1084
7869.82 1118
7870.66 1121
7871.50 1182
7872.33 1116
7873.17 1152
7874.01 1176
7874.85 1183
7875.68 1253
7876.52 1196
7877.36 1332
7878.20 1364
7879.03 1346
7879.87 1338
7880.71 1285
7881.55 1203
7882.39 1209
7883.22 1141
7884.06 1094
7884.90 1110
7885.74 1101
7886.58 1137
7887.41 1207
7888.25 1162
7889.09 1128
7889.93 1159
7890.77 1133
7891.61 1180
7892.44 1259
7893.28 1269
7894.12 1299
7894.96 1282
7895.80 1213
7896.64 1197
7897.48 1219
7898.31 1188
7899.15 1164
7899.99 1213
7900.83 1175
7901.67 1148
7902.51 1338
7903.35 1333
7904.19 1258
7905.03 1238
7905.87 1188
7906.70 1171
7907.54 1137
7908.38 1164
7909.22 1265
7910.06 1121
7910.90 1201
7911.74 1143
7912.58 1133
7913.42 1137
7914.26 1170
7915.10 1271
7915.94 1405
7916.78 1449
7917.62 1534
7918.46 1667
7919.30 1733
7920.14 1788
7920.98 1626
7921.82 1611
7922.66 1535
7923.50 1407
7924.34 1352
7925.18 1243
7926.02 1131
7926.86 1113
7927.70 1149
7928.54 1099
7929.38 1058
7930.22 1069
7931.06 1040
7931.90 1028
7932.74 1014
7933.58 1046
7934.42 1100
7935.26 1023
7936.10 965
7936.95 995
7937.79 964
7938.63 1078
7939.47 1044
7940.31 1071
7941.15 1040
7941.99 1030
7942.83 1145
7943.67 1133
7944.51 1217
7945.36 1202
7946.20 1202
7947.04 1244
7947.88 1219
7948.72 1281
7949.56 1193
7950.40 1119
7951.25 1178
7952.09 1192
7952.93 1180
7953.77 1222
7954.61 1187
7955.45 1208
7956.30 1221
7957.14 1241
7957.98 1276
7958.82 1204
7959.66 1215
7960.51 1141
7961.35 1102
7962.19 1092
7963.03 1102
7963.87 1128
7964.72 1123
7965.56 1232
7966.40 1226
7967.24 1269
7968.09 1315
7968.93 1225
7969.77 1272
7970.61 1240
7971.46 1171
7972.30 1171
7973.14 1106
7973.98 1197
7974.83 1098
7975.67 1057
7976.51 1041
7977.36 1052
7978.20 1100
7979.04 1037
7979.89 1023
7980.73 1040
7981.57 1013
7982.41 1032
7983.26 1029
7984.10 982
7984.94 992
7985.79 1008
7986.63 986
7987.48 996
7988.32 1000
7989.16 993
7990.01 950
7990.85 961
7991.69 939
7992.54 978
7993.38 992
7994.22 948
7995.07 946
7995.91 853
7996.76 899
7997.60 924
7998.44 952
7999.29 1014
8000.13 985
8000.98 932
8001.82 902
8002.67 953
8003.51 908
8004.35 848
8005.20 884
8006.04 911
8006.89 840
8007.73 777
8008.58 844
8009.42 922
8010.27 919
8011.11 859
8011.96 863
8012.80 857
8013.65 892
8014.49 846
8015.34 846
8016.18 896
8017.03 867
8017.87 883
8018.72 851
8019.56 831
8020.41 783
8021.25 789
8022.10 827
8022.94 852
8023.79 804
8024.63 808
8025.48 764
8026.32 811
8027.17 781
8028.01 796
8028.86 881
8029.71 853
8030.55 879
8031.40 922
8032.24 798
8033.09 804
8033.94 852
8034.78 824
8035.63 846
8036.47 841
8037.32 829
8038.17 830
8039.01 796
8039.86 778
8040.70 798
8041.55 791
8042.40 770
8043.24 800
8044.09 799
8044.94 795
8045.78 773
8046.63 863
8047.48 898
8048.32 853
8049.17 861
8050.02 859
8050.86 855
8051.71 825
8052.56 782
8053.40 823
8054.25 819
8055.10 870
8055.95 870
8056.79 848
8057.64 815
8058.49 848
8059.33 854
8060.18 847
8061.03 812
8061.88 829
8062.72 828
8063.57 789
8064.42 823
8065.27 846
8066.11 856
8066.96 824
8067.81 788
8068.66 750
8069.50 752
8070.35 716
8071.20 856
8072.05 839
8072.90 766
8073.74 729
8074.59 795
8075.44 799
8076.29 756
8077.14 768
8077.99 808
8078.83 773
8079.68 762
8080.53 824
8081.38 746
8082.23 783
8083.08 802
8083.92 766
8084.77 765
8085.62 817
8086.47 778
8087.32 825
8088.17 873
8089.02 865
8089.87 772
8090.71 716
8091.56 777
8092.41 755
8093.26 771
8094.11 788
8094.96 807
8095.81 728
8096.66 796
8097.51 763
8098.36 744
8099.21 718
8100.06 705
8100.91 767
8101.75 785
8102.60 743
8103.45 827
8104.30 753
8105.15 723
8106.00 758
8106.85 770
8107.70 749
8108.55 755
8109.40 814
8110.25 771
8111.10 789
8111.95 752
8112.80 791
8113.65 794
8114.50 796
8115.35 771
8116.20 784
8117.05 755
8117.90 766
8118.75 792
8119.60 828
8120.46 758
8121.31 791
8122.16 880
8123.01 882
8123.86 860
8124.71 850
8125.56 814
8126.41 823
8127.26 765
8128.11 784
8128.96 820
8129.81 809
8130.66 812
8131.52 826
8132.37 858
8133.22 798
8134.07 822
8134.92 832
8135.77 847
8136.62 844
8137.47 777
8138.33 841
8139.18 910
8140.03 858
8140.88 733
8141.73 819
8142.58 943
8143.44 844
8144.29 878
8145.14 819
8145.99 890
8146.84 943
8147.69 946
8148.55 879
8149.40 859
8150.25 891
8151.10 906
8151.95 939
8152.81 940
8153.66 971
8154.51 1031
8155.36 1077
8156.22 1081
8157.07 1076
8157.92 1029
8158.77 1035
8159.63 1005
8160.48 962
8161.33 836
8162.18 812
8163.04 837
8163.89 905
8164.74 889
8165.60 863
8166.45 874
8167.30 863
8168.15 827
8169.01 864
8169.86 854
8170.71 897
8171.57 903
8172.42 827
8173.27 792
8174.13 746
8174.98 829
8175.83 814
8176.69 779
8177.54 783
8178.39 814
8179.25 820
8180.10 790
8180.95 808
8181.81 765
8182.66 728
8183.52 748
8184.37 767
8185.22 761
8186.08 818
8186.93 760
8187.79 760
8188.64 773
8189.49 749
8190.35 728
8191.20 763
8192.06 809
8192.91 731
8193.76 700
8194.62 705
8195.47 730
8196.33 756
8197.18 741
8198.04 734
8198.89 722
8199.75 692
8200.60 730
8201.46 663
8202.31 735
8203.17 761
8204.02 754
8204.87 703
8205.73 677
8206.58 714
8207.44 789
8208.29 746
8209.15 778
8210.01 770
8210.86 754
8211.72 752
8212.57 781
8213.43 717
8214.28 725
8215.14 776
8215.99 739
8216.85 786
8217.70 704
8218.56 709
8219.42 775
8220.27 747
8221.13 764
8221.98 843
8222.84 812
8223.69 755
8224.55 832
8225.41 793
8226.26 807
8227.12 819
8227.97 768
8228.83 777
8229.69 775
8230.54 849
8231.40 844
8232.26 753
8233.11 749
8233.97 765
8234.82 789
8235.68 780
8236.54 728
8237.39 776
8238.25 742
8239.11 777
8239.96 803
8240.82 826
8241.68 727
8242.54 786
8243.39 723
8244.25 745
8245.11 736
8245.96 772
8246.82 717
8247.68 749
8248.53 745
8249.39 747
8250.25 721
8251.11 719
8251.96 709
8252.82 730
8253.68 771
8254.54 700
8255.39 701
8256.25 737
8257.11 758
8257.97 811
8258.82 736
8259.68 745
8260.54 783
8261.40 795
8262.26 755
8263.11 704
8263.97 694
8264.83 684
8265.69 719
8266.55 728
8267.40 672
8268.26 711
8269.12 740
8269.98 744
8270.84 803
8271.70 757
8272.55 749
8273.41 707
8274.27 723
8275.13 772
8275.99 755
8276.85 740
8277.71 702
8278.56 743
8279.42 754
8280.28 746
8281.14 791
8282.00 713
8282.86 716
8283.72 727
8284.58 809
8285.44 784
8286.29 695
8287.15 742
8288.01 773
8288.87 804
8289.73 770
8290.59 767
8291.45 799
8292.31 846
8293.17 800
8294.03 765
8294.89 822
8295.75 779
8296.61 812
8297.47 772
8298.33 782
8299.19 820
8300.05 803
8300.91 820
8301.77 798
8302.63 816
8303.49 876
8304.35 808
8305.21 843
8306.07 866
8306.93 825
8307.79 759
8308.65 778
8309.51 823
8310.37 774
8311.23 767
8312.09 870
8312.95 810
8313.81 780
8314.67 790
8315.53 810
8316.39 805
8317.25 835
8318.11 801
8318.98 778
8319.84 832
8320.70 818
8321.56 757
8322.42 689
8323.28 725
8324.14 761
8325.00 730
8325.86 786
8326.73 774
8327.59 766
8328.45 748
8329.31 742
8330.17 741
8331.03 788
8331.89 751
8332.76 754
8333.62 806
8334.48 794
8335.34 749
8336.20 809
8337.06 787
8337.93 711
8338.79 744
8339.65 788
8340.51 792
8341.37 819
8342.24 834
8343.10 871
8343.96 828
8344.82 884
8345.68 762
8346.55 783
8347.41 817
8348.27 794
8349.13 844
8350.00 832
8350.86 765
8351.72 758
8352.58 828
8353.45 785
8354.31 759
8355.17 760
8356.03 799
8356.90 742
8357.76 760
8358.62 796
8359.49 804
8360.35 826
8361.21 840
8362.08 864
8362.94 810
8363.80 810
8364.66 779
8365.53 828
8366.39 838
8367.25 784
8368.12 848
8368.98 805
8369.84 845
8370.71 887
8371.57 876
8372.44 860
8373.30 848
8374.16 840
8375.03 795
8375.89 820
8376.75 858
8377.62 899
8378.48 881
8379.35 814
8380.21 862
8381.07 897
8381.94 872
8382.80 909
8383.67 962
8384.53 875
8385.40 923
8386.26 905
8387.12 899
8387.99 876
8388.85 848
8389.72 862
8390.58 935
8391.45 906
8392.31 849
8393.18 880
8394.04 900
8394.91 894
8395.77 953
8396.64 972
8397.50 957
8398.37 874
8399.23 896
8400.10 1001
8400.96 988
8401.83 954
8402.69 986
8403.56 1028
8404.42 1056
8405.29 1035
8406.15 975
8407.02 949
8407.88 1050
8408.75 1020
8409.61 952
8410.48 1005
8411.34 1014
8412.21 1057
8413.08 1033
8413.94 1080
8414.81 1020
8415.67 1033
8416.54 1125
8417.41 1101
8418.27 1082
8419.14 1141
8420.00 1117
8420.87 1140
8421.74 1228
8422.60 1228
8423.47 1200
8424.33 1148
8425.20 1228
8426.07 1265
8426.93 1207
8427.80 1237
8428.67 1250
8429.53 1228
8430.40 1252
8431.27 1281
8432.13 1293
8433.00 1334
8433.87 1303
8434.73 1372
8435.60 1390
8436.47 1395
8437.33 1375
8438.20 1400
8439.07 1511
8439.94 1506
8440.80 1584
8441.67 1636
8442.54 1736
8443.40 1797
8444.27 1819
8445.14 1771
8446.01 1762
8446.87 1719
8447.74 1711
8448.61 1803
8449.48 1848
8450.34 1802
8451.21 1792
8452.08 1960
8452.95 2100
8453.82 2347
8454.68 2645
8455.55 2960
8456.42 3093
8457.29 3264
8458.15 3442
8459.02 3346
8459.89 3184
8460.76 3001
8461.63 2834
8462.50 2683
8463.36 2443
8464.23 2332
8465.10 2234
8465.97 2363
8466.84 2593
8467.71 3021
8468.57 3680
8469.44 4308
8470.31 4919
8471.18 5338
8472.05 5340
8472.92 4997
8473.79 4595
8474.66 4043
8475.53 3407
8476.39 2991
8477.26 2573
8478.13 2284
8479.00 2052
8479.87 1812
8480.74 1655
8481.61 1606
8482.48 1600
8483.35 1531
8484.22 1439
8485.09 1429
8485.96 1442
8486.83 1440
8487.69 1412
8488.56 1460
8489.43 1402
8490.30 1345
8491.17 1309
8492.04 1211
8492.91 1196
8493.78 1280
8494.65 1221
8495.52 1329
8496.39 1291
8497.26 1359
8498.13 1336
8499.00 1401
8499.87 1331
8500.74 1342
8501.61 1391
8502.48 1349
8503.35 1340
8504.22 1292
8505.10 1224
8505.97 1323
8506.84 1426
8507.71 1439
8508.58 1479
8509.45 1485
8510.32 1399
8511.19 1421
8512.06 1384
8512.93 1382
8513.80 1342
8514.67 1274
8515.54 1310
8516.42 1247
8517.29 1277
8518.16 1229
8519.03 1172
8519.90 1225
8520.77 1229
8521.64 1220
8522.51 1261
8523.39 1355
8524.26 1273
8525.13 1250
8526.00 1188
8526.87 1307
8527.74 1326
8528.61 1305
8529.49 1321
8530.36 1314
8531.23 1365
8532.10 1448
8532.97 1408
8533.85 1408
8534.72 1401
8535.59 1453
8536.46 1425
8537.33 1476
8538.21 1452
8539.08 1376
8539.95 1417
8540.82 1391
8541.69 1411
8542.57 1327
8543.44 1313
8544.31 1357
8545.18 1307
8546.06 1305
8546.93 1328
8547.80 1320
8548.67 1353
8549.55 1312
8550.42 1341
8551.29 1430
8552.17 1319
8553.04 1422
8553.91 1455
8554.78 1394
8555.66 1441
8556.53 1469
8557.40 1431
8558.28 1318
8559.15 1276
8560.02 1276
8560.90 1196
8561.77 1176
8562.64 1166
8563.52 1186
8564.39 1150
8565.26 1103
8566.14 1087
8567.01 1098
8567.89 1071
8568.76 1104
8569.63 1108
8570.51 1141
8571.38 1175
8572.25 1054
8573.13 1103
8574.00 1117
8574.88 1051
8575.75 1075
8576.62 1093
8577.50 1107
8578.37 1059
8579.25 1004
8580.12 1026
8581.00 1047
8581.87 999
8582.74 972
8583.62 1060
8584.49 1058
8585.37 1013
8586.24 1030
8587.12 1112
8587.99 1014
8588.87 1005
8589.74 1015
8590.62 1043
8591.49 1084
8592.37 1025
8593.24 963
8594.12 1035
8594.99 1040
8595.87 1097
8596.74 1075
8597.62 1030
8598.49 996
8599.37 1073
8600.24 1052
8601.12 1150
8601.99 1099
8602.87 1020
8603.74 1095
8604.62 1138
8605.49 1116
8606.37 1188
8607.25 1079
8608.12 1064
8609.00 1093
8609.87 1164
8610.75 1104
8611.63 1108
8612.50 1053
8613.38 1136
8614.25 1108
8615.13 1102
8616.01 1162
8616.88 1208
8617.76 1142
8618.63 1136
8619.51 1095
8620.39 1098
8621.26 1152
8622.14 1261
8623.02 1249
8623.89 1246
8624.77 1204
8625.65 1176
8626.52 1193
8627.40 1229
8628.28 1279
8629.15 1326
8630.03 1328
8630.91 1306
8631.78 1318
8632.66 1308
8633.54 1345
8634.41 1294
8635.29 1381
8636.17 1414
8637.05 1353
8637.92 1351
8638.80 1388
8639.68 1379
8640.56 1529
8641.43 1466
8642.31 1489
8643.19 1484
8644.06 1530
8644.94 1603
8645.82 1556
8646.70 1509
8647.58 1541
8648.45 1626
8649.33 1551
8650.21 1607
8651.09 1546
8651.96 1559
8652.84 1653
8653.72 1621
8654.60 1659
8655.48 1640
8656.36 1650
8657.23 1756
8658.11 1695
8658.99 1671
8659.87 1606
8660.75 1702
8661.63 1720
8662.50 1790
8663.38 1681
8664.26 1676
8665.14 1719
8666.02 1767
8666.90 1718
8667.78 1736
8668.65 1801
8669.53 1861
8670.41 2036
8671.29 2297
8672.17 2609
8673.05 3053
8673.93 3490
8674.81 3825
8675.69 3970
8676.57 3834
8677.45 3636
8678.32 3440
8679.20 3087
8680.08 2983
8680.96 2749
8681.84 2356
8682.72 2275
8683.60 2072
8684.48 2042
8685.36 1945
8686.24 1947
8687.12 2070
8688.00 2215
8688.88 2368
8689.76 2658
8690.64 3230
8691.52 3757
8692.40 4232
8693.28 4654
8694.16 4619
8695.04 4452
8695.92 4191
8696.80 3826
8697.68 3402
8698.56 2834
8699.44 2498
8700.32 2154
8701.20 1978
8702.08 1835
8702.96 1730
8703.84 1640
8704.72 1566
8705.60 1494
8706.49 1449
8707.37 1433
8708.25 1413
8709.13 1404
8710.01 1285
8710.89 1332
8711.77 1363
8712.65 1407
8713.53 1307
8714.41 1250
8715.29 1197
8716.18 1246
8717.06 1294
8717.94 1221
8718.82 1138
8719.70 1212
8720.58 1285
8721.46 1238
8722.35 1267
8723.23 1223
8724.11 1139
8724.99 1225
8725.87 1180
8726.75 1153
8727.64 1298
8728.52 1313
8729.40 1293
8730.28 1363
8731.16 1283
8732.05 1288
8732.93 1318
8733.81 1250
8734.69 1300
8735.57 1236
8736.46 1221
8737.34 1204
8738.22 1169
8739.10 1167
8739.99 1152
8740.87 1197
8741.75 1257
8742.63 1248
8743.52 1157
8744.40 1218
8745.28 1224
8746.16 1224
8747.05 1233
8747.93 1251
8748.81 1192
8749.70 1129
8750.58 1200
8751.46 1154
8752.34 1162
8753.23 1142
8754.11 1243
8754.99 1218
8755.88 1314
8756.76 1356
8757.64 1292
8758.53 1368
8759.41 1405
8760.29 1417
8761.18 1391
8762.06 1374
8762.94 1306
8763.83 1326
8764.71 1314
8765.60 1316
8766.48 1332
8767.36 1330
8768.25 1330
8769.13 1309
8770.01 1294
8770.90 1275
8771.78 1297
8772.67 1262
8773.55 1292
8774.43 1191
8775.32 1096
8776.20 1147
8777.09 1196
8777.97 1153
8778.86 1147
8779.74 1074
8780.63 1006
8781.51 1000
8782.39 1028
8783.28 1005
8784.16 980
8785.05 1023
8785.93 1086
8786.82 1054
8787.70 1117
8788.59 1100
8789.47 1083
8790.36 1054
8791.24 1113
8792.13 1117
8793.01 1157
8793.90 1166
8794.78 1153
8795.67 1100
8796.55 1069
8797.44 1067
8798.32 1045
8799.21 1013
8800.10 1075
8800.98 1032
8801.87 993
8802.75 964
8803.64 941
8804.52 949
8805.41 987
8806.29 959
8807.18 1046
8808.07 1047
8808.95 961
8809.84 920
8810.72 924
8811.61 898
8812.50 943
8813.38 889
8814.27 891
8815.15 861
8816.04 874
8816.93 898
8817.81 930
8818.70 958
8819.59 943
8820.47 931
8821.36 965
8822.25 1005
8823.13 934
8824.02 964
8824.91 904
8825.79 927
8826.68 868
8827.57 897
8828.45 870
8829.34 868
8830.23 864
8831.11 877
8832.00 825
8832.89 799
8833.78 829
8834.66 865
8835.55 842
8836.44 861
8837.32 888
8838.21 868
8839.10 877
8839.99 872
8840.87 816
8841.76 860
8842.65 834
8843.54 839
8844.42 836
8845.31 848
8846.20 832
8847.09 802
8847.98 815
8848.86 826
8849.75 848
8850.64 823
8851.53 797
8852.42 810
8853.30 750
8854.19 806
8855.08 777
8855.97 727
8856.86 753
8857.75 797
8858.63 764
8859.52 757
8860.41 818
8861.30 834
8862.19 768
8863.08 776
8863.97 772
8864.85 778
8865.74 746
8866.63 744
8867.52 783
8868.41 802
8869.30 737
8870.19 689
8871.08 701
8871.97 717
8872.85 732
8873.74 703
8874.63 736
8875.52 736
8876.41 734
8877.30 702
8878.19 705
8879.08 660
8879.97 726
8880.86 770
8881.75 750
8882.64 701
8883.53 651
8884.42 739
8885.31 742
8886.20 688
8887.09 673
8887.98 741
8888.87 706
8889.76 722
8890.65 663
8891.54 680
8892.43 698
8893.32 693
8894.21 691
8895.10 632
8895.99 662
8896.88 699
8897.77 653
8898.66 612
8899.55 623
8900.44 670
8901.33 677
8902.22 685
8903.11 627
8904.00 700
8904.89 698
8905.78 670
8906.67 649
8907.56 636
8908.46 650
8909.35 652
8910.24 682
8911.13 713
8912.02 638
8912.91 662
8913.80 722
8914.69 639
8915.58 640
8916.48 675
8917.37 683
8918.26 678
8919.15 631
8920.04 634
8920.93 669
8921.82 665
8922.72 689
8923.61 678
8924.50 656
8925.39 648
8926.28 670
8927.18 688
8928.07 658
8928.96 665
8929.85 656
8930.74 571
8931.64 616
8932.53 590
8933.42 655
8934.31 646
8935.20 611
8936.10 588
8936.99 626
8937.88 579
8938.77 596
8939.67 604
8940.56 628
8941.45 676
8942.34 672
8943.24 651
8944.13 625
8945.02 611
8945.91 639
8946.81 611
8947.70 613
8948.59 574
8949.49 581
8950.38 656
8951.27 676
8952.16 588
8953.06 607
8953.95 658
8954.84 705
8955.74 629
8956.63 686
8957.52 591
8958.42 625
8959.31 669
8960.20 652
8961.10 599
8961.99 583
8962.89 677
8963.78 691
8964.67 631
8965.57 607
8966.46 623
8967.35 706
8968.25 681
8969.14 666
8970.04 657
8970.93 605
8971.82 610
8972.72 707
8973.61 636
8974.51 617
8975.40 700
8976.30 665
8977.19 608
8978.08 610
8978.98 648
8979.87 618
8980.77 642
8981.66 635
8982.56 585
8983.45 658
8984.35 675
8985.24 624
8986.14 608
8987.03 605
8987.93 642
8988.82 658
8989.72 605
8990.61 645
8991.51 660
8992.40 642
8993.30 623
8994.19 583
8995.09 608
8995.98 610
8996.88 637
8997.77 648
8998.67 580
8999.56 617
9000.46 660
9001.35 641
9002.25 601
9003.15 571
9004.04 630
9004.94 593
9005.83 581
9006.73 584
9007.62 605
9008.52 623
9009.42 580
9010.31 571
9011.21 668
9012.10 603
9013.00 611
9013.90 600
9014.79 622
9015.69 597
9016.59 561
9017.48 579
9018.38 552
9019.27 560
9020.17 584
9021.07 597
9021.96 542
9022.86 539
9023.76 618
9024.65 588
9025.55 555
9026.45 601
9027.34 605
9028.24 578
9029.14 596
9030.04 584
9030.93 585
9031.83 599
9032.73 599
9033.62 578
9034.52 612
9035.42 580
9036.32 546
9037.21 650
9038.11 608
9039.01 615
9039.90 575
9040.80 606
9041.70 572
9042.60 571
9043.50 580
9044.39 626
9045.29 616
9046.19 600
9047.09 601
9047.98 605
9048.88 622
9049.78 626
9050.68 636
9051.58 577
9052.47 599
9053.37 544
9054.27 592
9055.17 561
9056.07 628
9056.97 619
9057.86 643
9058.76 647
9059.66 639
9060.56 662
9061.46 644
9062.36 691
9063.25 629
9064.15 614
9065.05 594
9065.95 616
9066.85 622
9067.75 654
9068.65 607
9069.55 618
9070.45 625
9071.34 614
9072.24 602
9073.14 621
9074.04 642
9074.94 642
9075.84 592
9076.74 668
9077.64 616
9078.54 617
9079.44 588
9080.34 577
9081.24 646
9082.14 635
9083.04 671
9083.94 684
9084.84 603
9085.74 616
9086.63 681
9087.53 639
9088.43 641
9089.33 632
9090.23 603
9091.13 612
9092.03 671
9092.93 678
9093.83 646
9094.74 610
9095.64 648
9096.54 666
9097.44 608
9098.34 630
9099.24 629
9100.14 634
9101.04 611
9101.94 633
9102.84 618
9103.74 610
9104.64 662
9105.54 625
9106.44 593
9107.34 618
9108.24 584
9109.14 588
9110.05 557
9110.95 588
9111.85 605
9112.75 634
9113.65 684
9114.55 643
9115.45 616
9116.35 576
9117.25 612
9118.16 582
9119.06 615
9119.96 646
9120.86 641
9121.76 615
9122.66 605
9123.56 590
9124.47 565
9125.37 575
9126.27 548
9127.17 615
9128.07 620
9128.98 585
9129.88 577
9130.78 573
9131.68 555
9132.58 579
9133.49 582
9134.39 607
9135.29 572
9136.19 641
9137.09 606
9138.00 584
9138.90 577
9139.80 546
9140.70 588
9141.61 623
9142.51 611
9143.41 610
9144.31 645
9145.22 591
9146.12 582
9147.02 556
9147.93 585
9148.83 564
9149.73 606
9150.63 603
9151.54 555
9152.44 598
9153.34 585
9154.25 603
9155.15 656
9156.05 583
9156.96 570
9157.86 592
9158.76 560
9159.67 609
9160.57 602
9161.47 576
9162.38 560
9163.28 551
9164.18 637
9165.09 585
9165.99 590
9166.90 604
9167.80 652
9168.70 616
9169.61 645
9170.51 578
9171.41 569
9172.32 561
9173.22 564
9174.13 634
9175.03 650
9175.94 587
9176.84 571
9177.74 595
9178.65 646
9179.55 617
9180.46 602
9181.36 623
9182.27 619
9183.17 640
9184.08 610
9184.98 649
9185.88 631
9186.79 570
9187.69 567
9188.60 588
9189.50 573
9190.41 616
9191.31 574
9192.22 641
9193.12 610
9194.03 549
9194.93 601
9195.84 619
9196.74 638
9197.65 627
9198.56 636
9199.46 634
9200.37 650
9201.27 643
9202.18 682
9203.08 673
9203.99 614
9204.89 652
9205.80 589
9206.71 604
9207.61 619
9208.52 585
9209.42 570
9210.33 621
9211.23 604
9212.14 604
9213.05 617
9213.95 644
9214.86 614
9215.77 658
9216.67 655
9217.58 650
9218.48 645
9219.39 743
9220.30 702
9221.20 683
9222.11 656
9223.02 648
9223.92 654
9224.83 622
9225.74 641
9226.64 669
9227.55 653
9228.46 641
9229.36 600
9230.27 584
9231.18 594
9232.08 613
9232.99 578
9233.90 597
9234.81 585
9235.71 625
9236.62 571
9237.53 580
9238.43 564
9239.34 621
9240.25 603
9241.16 618
9242.06 605
9242.97 606
9243.88 602
9244.79 547
9245.69 535
9246.60 641
9247.51 632
9248.42 608
9249.33 576
9250.23 533
9251.14 567
9252.05 589
9252.96 585
9253.87 550
9254.77 559
9255.68 596
9256.59 644
9257.50 571
9258.41 635
9259.31 632
9260.22 567
9261.13 614
9262.04 596
9262.95 583
9263.86 611
9264.77 601
9265.67 579
9266.58 567
9267.49 600
9268.40 624
9269.31 621
9270.22 588
9271.13 602
9272.04 604
9272.94 526
9273.85 572
9274.76 618
9275.67 600
9276.58 588
9277.49 643
9278.40 584
9279.31 561
9280.22 565
9281.13 559
9282.04 601
9282.95 605
9283.86 644
9284.77 623
9285.68 629
9286.59 581
9287.49 637
9288.40 630
9289.31 569
9290.22 617
9291.13 640
9292.04 592
9292.95 606
9293.86 644
9294.77 633
9295.68 662
9296.59 620
9297.50 619
9298.41 570
9299.33 623
9300.24 625
9301.15 657
9302.06 656
9302.97 640
9303.88 673
9304.79 645
9305.70 644
9306.61 677
9307.52 677
9308.43 654
9309.34 717
9310.25 688
9311.16 672
9312.07 712
9312.98 729
9313.90 631
9314.81 670
9315.72 709
9316.63 697
9317.54 639
9318.45 601
9319.36 678
9320.27 598
9321.19 607
9322.10 651
9323.01 631
9323.92 616
9324.83 631
9325.74 595
9326.65 653
9327.57 640
9328.48 678
9329.39 607
9330.30 622
9331.21 605
9332.13 594
9333.04 632
9333.95 624
9334.86 663
9335.77 633
9336.69 645
9337.60 652
9338.51 579
9339.42 613
9340.33 656
9341.25 617
9342.16 634
9343.07 645
9343.98 638
9344.90 645
9345.81 620
9346.72 619
9347.63 671
9348.55 668
9349.46 667
9350.37 619
9351.29 571
9352.20 577
9353.11 652
9354.02 682
9354.94 613
9355.85 605
9356.76 576
9357.68 590
9358.59 600
9359.50 600
9360.42 587
9361.33 650
9362.24 626
9363.16 611
9364.07 620
9364.98 622
9365.90 680
9366.81 614
9367.72 657
9368.64 605
9369.55 642
9370.47 667
9371.38 646
9372.29 613
9373.21 616
9374.12 667
9375.04 609
9375.95 656
9376.86 607
9377.78 646
9378.69 675
9379.61 699
9380.52 626
9381.43 645
9382.35 700
9383.26 661
9384.18 641
9385.09 644
9386.01 645
9386.92 613
9387.84 645
9388.75 696
9389.67 707
9390.58 747
9391.49 728
9392.41 743
9393.32 708
9394.24 735
9395.15 743
9396.07 706
9396.98 788
9397.90 744
9398.81 775
9399.73 744
9400.65 693
9401.56 727
9402.48 776
9403.39 723
9404.31 698
9405.22 679
9406.14 689
9407.05 678
9407.97 698
9408.88 650
9409.80 645
9410.72 681
9411.63 646
9412.55 667
9413.46 612
9414.38 628
9415.30 638
9416.21 680
9417.13 717
9418.04 725
9418.96 672
9419.88 676
9420.79 625
9421.71 686
9422.62 686
9423.54 666
9424.46 709
9425.37 674
9426.29 744
9427.21 695
9428.12 686
9429.04 739
9429.96 742
9430.87 691
9431.79 760
9432.71 717
9433.62 730
9434.54 701
9435.46 757
9436.37 808
9437.29 740
9438.21 729
9439.13 697
9440.04 730
9440.96 740
9441.88 698
9442.80 675
9443.71 747
9444.63 812
9445.55 782
9446.46 700
9447.38 787
9448.30 758
9449.22 761
9450.14 767
9451.05 780
9451.97 817
9452.89 869
9453.81 867
9454.72 885
9455.64 932
9456.56 888
9457.48 911
9458.40 869
9459.31 838
9460.23 773
9461.15 796
9462.07 780
9462.99 775
9463.91 723
9464.82 758
9465.74 791
9466.66 774
9467.58 756
9468.50 703
9469.42 693
9470.34 724
9471.25 759
9472.17 749
9473.09 779
9474.01 778
9474.93 740
9475.85 745
9476.77 813
9477.69 761
9478.60 807
9479.52 733
9480.44 778
9481.36 769
9482.28 755
9483.20 800
9484.12 735
9485.04 746
9485.96 772
9486.88 737
9487.80 740
9488.72 735
9489.64 804
9490.56 817
9491.48 758
9492.40 804
9493.32 756
9494.24 769
9495.16 760
9496.08 698
9497.00 742
9497.92 804
9498.84 767
9499.76 790
9500.68 836
9501.60 779
9502.52 766
9503.44 790
9504.36 769
9505.28 813
9506.20 809
9507.12 810
9508.04 824
9508.96 851
9509.88 873
9510.80 895
9511.72 836
9512.64 854
9513.56 919
9514.48 877
9515.40 913
9516.32 934
9517.25 926
9518.17 977
9519.09 974
9520.01 981
9520.93 934
9521.85 951
9522.77 928
9523.69 975
9524.61 967
9525.54 963
9526.46 923
9527.38 1012
9528.30 1048
9529.22 1179
9530.14 1309
9531.06 1392
9531.99 1481
9532.91 1534
9533.83 1634
9534.75 1650
9535.67 1733
9536.60 1610
9537.52 1472
9538.44 1421
9539.36 1329
9540.28 1197
9541.21 1123
9542.13 1112
9543.05 1055
9543.97 945
9544.89 981
9545.82 988
9546.74 917
9547.66 892
9548.58 939
9549.51 896
9550.43 866
9551.35 869
9552.27 879
9553.20 926
9554.12 876
9555.04 981
9555.96 939
9556.89 901
9557.81 1009
9558.73 1057
9559.66 1121
9560.58 1066
9561.50 1020
9562.43 958
9563.35 998
9564.27 990
9565.19 941
9566.12 898
9567.04 879
9567.96 891
9568.89 901
9569.81 848
9570.74 900
9571.66 912
9572.58 904
9573.51 911
9574.43 937
9575.35 905
9576.28 863
9577.20 858
9578.13 816
9579.05 855
9579.97 798
9580.90 838
9581.82 833
9582.75 857
9583.67 789
9584.59 873
9585.52 901
9586.44 924
9587.37 878
9588.29 888
9589.22 869
9590.14 836
9591.06 839
9591.99 884
9592.91 894
9593.84 881
9594.76 894
9595.69 882
9596.61 891
9597.54 984
9598.46 996
9599.39 930
9600.31 921
9601.24 964
9602.16 982
9603.09 982
9604.01 996
9604.94 997
9605.86 946
9606.79 922
9607.71 914
9608.64 917
9609.56 941
9610.49 1032
9611.41 1010
9612.34 1058
9613.27 1020
9614.19 1078
9615.12 1059
9616.04 1055
9616.97 1099
9617.89 1028
9618.82 1061
9619.75 1124
9620.67 1081
9621.60 1108
9622.52 1125
9623.45 1147
9624.38 1054
9625.30 1063
9626.23 1122
9627.15 1097
9628.08 1125
9629.01 1101
9629.93 1207
9630.86 1237
9631.79 1283
9632.71 1214
9633.64 1207
9634.57 1320
9635.49 1340
9636.42 1288
9637.35 1258
9638.27 1274
9639.20 1359
9640.13 1342
9641.05 1339
9641.98 1351
9642.91 1399
9643.83 1443
9644.76 1522
9645.69 1514
9646.62 1580
9647.54 1690
9648.47 1764
9649.40 1875
9650.32 1868
9651.25 1895
9652.18 1905
9653.11 1797
9654.03 1786
9654.96 1680
9655.89 1490
9656.82 1506
9657.75 1522
9658.67 1487
9659.60 1403
9660.53 1429
9661.46 1428
9662.38 1410
9663.31 1519
9664.24 1516
9665.17 1482
9666.10 1459
9667.02 1514
9667.95 1519
9668.88 1501
9669.81 1478
9670.74 1613
9671.67 1589
9672.59 1612
9673.52 1694
9674.45 1712
9675.38 1718
9676.31 1774
9677.24 1781
9678.17 1790
9679.10 1725
9680.02 1734
9680.95 1729
9681.88 1710
9682.81 1672
9683.74 1719
9684.67 1804
9685.60 1736
9686.53 1660
9687.46 1748
9688.39 1826
9689.31 1868
9690.24 1895
9691.17 1882
9692.10 1961
9693.03 1915
9693.96 1898
9694.89 1911
9695.82 1889
9696.75 1805
9697.68 1882
9698.61 1889
9699.54 1956
9700.47 1892
9701.40 1913
9702.33 1952
9703.26 1879
9704.19 1774
9705.12 1724
9706.05 1786
9706.98 1770
9707.91 1811
9708.84 1803
9709.77 1770
9710.70 1862
9711.63 1950
9712.56 1948
9713.49 2051
9714.42 2191
9715.35 2263
9716.28 2354
9717.21 2348
9718.14 2286
9719.07 2223
9720.00 2133
9720.93 1938
9721.87 1880
9722.80 1710
9723.73 1736
9724.66 1704
9725.59 1639
9726.52 1645
9727.45 1693
9728.38 1595
9729.31 1618
9730.24 1694
9731.18 1716
9732.11 1794
9733.04 1793
9733.97 1731
9734.90 1825
9735.83 1865
9736.76 1728
9737.70 1754
9738.63 1669
9739.56 1597
9740.49 1562
9741.42 1464
9742.35 1452
9743.29 1393
9744.22 1411
9745.15 1412
9746.08 1350
9747.01 1358
9747.95 1349
9748.88 1269
9749.81 1317
9750.74 1414
9751.67 1340
9752.61 1295
9753.54 1304
9754.47 1324
9755.40 1276
9756.34 1256
9757.27 1297
9758.20 1318
9759.13 1325
9760.07 1317
9761.00 1351
9761.93 1338
9762.87 1358
9763.80 1356
9764.73 1430
9765.66 1327
9766.60 1262
9767.53 1288
9768.46 1303
9769.40 1267
9770.33 1228
9771.26 1313
9772.20 1337
9773.13 1300
9774.06 1328
9775.00 1359
9775.93 1450
9776.86 1455
9777.80 1530
9778.73 1602
9779.66 1637
9780.60 1705
9781.53 1612
9782.46 1617
9783.40 1687
9784.33 1508
9785.26 1558
9786.20 1427
9787.13 1495
9788.07 1421
9789.00 1329
9789.93 1293
9790.87 1308
9791.80 1239
9792.74 1175
9793.67 1207
9794.61 1177
9795.54 1278
9796.47 1209
9797.41 1237
9798.34 1270
9799.28 1278
9800.21 1248
9801.15 1263
9802.08 1278
9803.02 1189
9803.95 1224
9804.89 1185
9805.82 1216
9806.76 1167
9807.69 1166
9808.63 1077
9809.56 1095
9810.50 1145
9811.43 1055
9812.37 1063
9813.30 1050
9814.24 1061
9815.17 1074
9816.11 1036
9817.04 1044
9817.98 1035
9818.91 1053
9819.85 1017
9820.78 989
9821.72 1019
9822.65 933
9823.59 966
9824.53 1014
9825.46 965
9826.40 938
9827.33 981
9828.27 971
9829.21 973
9830.14 961
9831.08 923
9832.01 964
9832.95 988
9833.89 970
9834.82 982
9835.76 953
9836.69 958
9837.63 966
9838.57 902
9839.50 941
9840.44 957
9841.38 940
9842.31 984
9843.25 950
9844.19 999
9845.12 989
9846.06 999
9847.00 1000
9847.93 945
9848.87 983
9849.81 972
9850.74 977
9851.68 993
9852.62 1000
9853.56 1043
9854.49 1045
9855.43 1058
9856.37 1108
9857.30 1149
9858.24 1081
9859.18 1144
9860.12 1168
9861.05 1107
9861.99 1077
9862.93 1076
9863.87 1089
9864.80 1025
9865.74 1014
9866.68 977
9867.62 924
9868.56 935
9869.49 931
9870.43 902
9871.37 882
9872.31 895
9873.24 987
9874.18 918
9875.12 895
9876.06 897
9877.00 880
9877.94 919
9878.87 936
9879.81 882
9880.75 900
9881.69 924
9882.63 913
9883.57 916
9884.50 870
9885.44 922
9886.38 907
9887.32 860
9888.26 913
9889.20 884
9890.14 825
9891.08 898
9892.02 875
9892.95 815
9893.89 838
9894.83 811
9895.77 805
9896.71 822
9897.65 750
9898.59 755
9899.53 777
9900.47 812
9901.41 863
9902.35 893
9903.29 853
9904.23 833
9905.16 832
9906.10 842
9907.04 815
9907.98 839
9908.92 860
9909.86 850
9910.80 807
9911.74 841
9912.68 785
9913.62 807
9914.56 801
9915.50 831
9916.44 832
9917.38 849
9918.32 811
9919.26 840
9920.20 828
9921.14 896
9922.08 953
9923.02 978
9923.97 1042
9924.91 1175
9925.85 1294
9926.79 1459
9927.73 1583
9928.67 1461
9929.61 1497
9930.55 1407
9931.49 1376
9932.43 1305
9933.37 1189
9934.31 1116
9935.25 975
9936.20 959
9937.14 911
9938.08 887
9939.02 927
9939.96 828
9940.90 787
9941.84 826
9942.78 828
9943.73 794
9944.67 807
9945.61 779
9946.55 722
9947.49 843
9948.43 802
9949.37 767
9950.32 752
9951.26 754
9952.20 717
9953.14 756
9954.08 769
9955.03 773
9955.97 763
9956.91 764
9957.85 754
9958.79 709
9959.74 736
9960.68 733
9961.62 692
9962.56 707
9963.50 699
9964.45 713
9965.39 730
9966.33 784
9967.27 764
9968.22 692
9969.16 738
9970.10 735
9971.04 766
9971.99 708
9972.93 677
9973.87 739
9974.82 686
9975.76 644
9976.70 690
9977.64 637
9978.59 653
9979.53 668
9980.47 671
9981.42 644
9982.36 709
9983.30 666
9984.25 702
9985.19 647
9986.13 644
9987.08 673
9988.02 679
9988.96 694
9989.91 685
9990.85 682
9991.80 633
9992.74 672
9993.68 663
9994.63 667
9995.57 729
9996.51 687
9997.46 708
9998.40 676
9999.35 654
10000.29 637
10001.23 665
10002.18 676
10003.12 697
10004.07 678
10005.01 723
10005.96 672
10006.90 670
10007.84 713
10008.79 687
10009.73 741
10010.68 706
10011.62 647
10012.57 672
10013.51 662
10014.46 665
10015.40 656
10016.35 656
10017.29 614
10018.24 639
10019.18 642
10020.13 675
10021.07 658
10022.02 679
10022.96 667
10023.91 660
10024.85 645
10025.80 630
10026.74 588
10027.69 626
10028.63 646
10029.58 608
10030.52 600
10031.47 671
10032.42 698
10033.36 660
10034.31 601
10035.25 606
10036.20 619
10037.14 623
10038.09 651
10039.04 623
10039.98 621
10040.93 593
10041.87 621
10042.82 625
10043.77 589
10044.71 605
10045.66 623
10046.60 582
10047.55 598
10048.50 585
10049.44 599
10050.39 604
10051.34 612
10052.28 586
10053.23 627
10054.18 626
10055.12 640
10056.07 603
10057.02 620
10057.96 612
10058.91 602
10059.86 630
10060.80 591
10061.75 610
10062.70 624
10063.64 630
10064.59 601
10065.54 581
10066.49 566
10067.43 609
10068.38 601
10069.33 576
10070.28 614
10071.22 653
10072.17 619
10073.12 624
10074.07 622
10075.01 600
10075.96 615
10076.91 565
10077.86 604
10078.80 581
10079.75 598
10080.70 624
10081.65 602
10082.60 547
10083.54 547
10084.49 564
10085.44 581
10086.39 560
10087.34 553
10088.28 547
10089.23 582
10090.18 595
10091.13 597
10092.08 605
10093.03 592
10093.97 622
10094.92 646
10095.87 615
10096.82 639
10097.77 634
10098.72 616
10099.67 573
10100.62 606
10101.56 638
10102.51 623
10103.46 630
10104.41 573
10105.36 573
10106.31 611
10107.26 598
10108.21 608
10109.16 561
10110.11 565
10111.05 627
10112.00 599
10112.95 601
10113.90 593
10114.85 620
10115.80 586
10116.75 571
10117.70 592
10118.65 568
10119.60 572
10120.55 566
10121.50 563
10122.45 599
10123.40 644
10124.35 587
10125.30 571
10126.25 557
10127.20 576
10128.15 607
10129.10 607
10130.05 591
10131.00 562
10131.95 597
10132.90 640
10133.85 640
10134.80 587
10135.75 574
10136.70 601
10137.65 602
10138.60 619
10139.55 616
10140.51 625
10141.46 657
10142.41 618
10143.36 633
10144.31 607
10145.26 585
10146.21 581
10147.16 609
10148.11 630
10149.06 648
10150.01 623
10150.97 608
10151.92 644
10152.87 646
10153.82 613
10154.77 651
10155.72 636
10156.67 616
10157.63 646
10158.58 643
10159.53 596
10160.48 604
10161.43 593
10162.38 636
10163.34 609
10164.29 591
10165.24 642
10166.19 621
10167.14 651
10168.09 670
10169.05 690
10170.00 668
10170.95 658
10171.90 674
10172.86 676
10173.81 652
10174.76 662
10175.71 701
10176.66 722
10177.62 704
10178.57 685
10179.52 702
10180.47 664
10181.43 690
10182.38 694
10183.33 690
10184.29 665
10185.24 727
10186.19 722
10187.14 780
10188.10 793
10189.05 736
10190.00 748
10190.96 725
10191.91 805
10192.86 746
10193.81 778
10194.77 788
10195.72 795
10196.67 768
10197.63 790
10198.58 757
10199.53 780
10200.49 788
10201.44 782
10202.40 767
10203.35 844
10204.30 796
10205.26 842
10206.21 915
10207.16 924
10208.12 950
10209.07 945
10210.03 962
10210.98 913
10211.93 897
10212.89 820
10213.84 815
10214.80 826
10215.75 788
10216.70 765
10217.66 768
10218.61 777
10219.57 786
10220.52 791
10221.48 723
10222.43 782
10223.39 778
10224.34 723
10225.30 696
10226.25 747
10227.20 777
10228.16 757
10229.11 762
10230.07 764
10231.02 764
10231.98 814
10232.93 840
10233.89 950
10234.84 1016
10235.80 1008
10236.75 1057
10237.71 1058
10238.67 966
10239.62 910
10240.58 911
10241.53 870
10242.49 876
10243.44 792
10244.40 754
10245.35 803
10246.31 749
10247.26 709
10248.22 680
10249.18 669
10250.13 653
10251.09 648
10252.04 602
10253.00 645
10253.96 629
10254.91 684
10255.87 679
10256.82 617
10257.78 629
10258.74 661
10259.69 668
10260.65 650
10261.61 689
10262.56 626
10263.52 652
10264.47 646
10265.43 649
10266.39 653
10267.34 640
10268.30 633
10269.26 643
10270.21 648
10271.17 654
10272.13 623
10273.09 621
10274.04 607
10275.00 639
10275.96 623
10276.91 633
10277.87 619
10278.83 598
10279.78 620
10280.74 589
10281.70 571
10282.66 599
10283.61 604
10284.57 608
10285.53 590
10286.49 599
10287.44 582
10288.40 582
10289.36 575
10290.32 628
10291.27 620
10292.23 643
10293.19 589
10294.15 635
10295.11 649
10296.06 591
10297.02 596
10297.98 593
10298.94 616
10299.90 633
10300.85 584
10301.81 637
10302.77 614
10303.73 635
10304.69 583
10305.65 590
10306.60 581
10307.56 606
10308.52 594
10309.48 610
10310.44 635
10311.40 614
10312.36 613
10313.32 592
10314.27 632
10315.23 653
10316.19 658
10317.15 585
10318.11 591
10319.07 583
10320.03 562
10320.99 600
10321.95 662
10322.91 625
10323.86 628
10324.82 583
10325.78 651
10326.74 646
10327.70 656
10328.66 686
10329.62 722
10330.58 783
10331.54 756
10332.50 750
10333.46 693
10334.42 661
10335.38 655
10336.34 616
10337.30 569
10338.26 569
10339.22 621
10340.18 602
10341.14 597
10342.10 568
10343.06 561
10344.02 542
10344.98 622
10345.94 581
10346.90 542
10347.86 557
10348.82 582
10349.78 602
10350.74 611
10351.70 592
10352.66 587
10353.62 617
10354.58 554
10355.55 543
10356.51 538
10357.47 513
10358.43 566
10359.39 590
10360.35 526
10361.31 530
10362.27 549
10363.23 537
10364.19 612
10365.16 554
10366.12 563
10367.08 552
10368.04 572
10369.00 551
10369.96 528
10370.92 553
10371.88 541
10372.85 524
10373.81 467
10374.77 493
10375.73 595
10376.69 531
10377.65 549
10378.62 522
10379.58 534
10380.54 589
10381.50 564
10382.46 560
10383.43 509
10384.39 530
10385.35 559
10386.31 536
10387.27 543
10388.24 538
10389.20 553
10390.16 604
10391.12 553
10392.09 544
10393.05 542
10394.01 531
10394.97 533
10395.94 526
10396.90 545
10397.86 548
10398.82 522
10399.79 557
10400.75 531
10401.71 520
10402.68 541
10403.64 538
10404.60 535
10405.57 544
10406.53 548
10407.49 567
10408.45 581
10409.42 563
10410.38 552
10411.34 586
10412.31 580
10413.27 567
10414.23 591
10415.20 608
10416.16 639
10417.13 634
10418.09 678
10419.05 685
10420.02 736
10420.98 732
10421.94 722
10422.91 668
10423.87 696
10424.84 685
10425.80 681
10426.76 610
10427.73 616
10428.69 588
10429.66 613
10430.62 566
10431.58 547
10432.55 522
10433.51 551
10434.48 509
10435.44 556
10436.41 512
10437.37 496
10438.34 564
10439.30 553
10440.27 529
10441.23 507
10442.19 520
10443.16 511
10444.12 532
10445.09 532
10446.05 501
10447.02 479
10447.98 507
10448.95 531
10449.91 495
10450.88 512
10451.84 532
10452.81 522
10453.78 485
10454.74 548
10455.71 523
10456.67 537
10457.64 544
10458.60 529
10459.57 519
10460.53 499
10461.50 471
10462.47 489
10463.43 469
10464.40 516
10465.36 538
10466.33 503
10467.29 496
10468.26 473
10469.23 463
10470.19 479
10471.16 494
10472.12 468
10473.09 489
10474.06 518
10475.02 520
10475.99 549
10476.96 528
10477.92 492
10478.89 472
10479.86 544
10480.82 526
10481.79 498
10482.76 484
10483.72 492
10484.69 505
10485.66 486
10486.62 488
10487.59 480
10488.56 488
10489.52 554
10490.49 494
10491.46 504
10492.42 527
10493.39 506
10494.36 525
10495.33 482
10496.29 500
10497.26 534
10498.23 508
10499.19 511
10500.16 511
10501.13 498
10502.10 524
10503.06 542
10504.03 547
10505.00 481
10505.97 483
10506.94 535
10507.90 529
10508.87 553
10509.84 536
10510.81 513
10511.78 516
10512.74 559
10513.71 515
10514.68 550
10515.65 511
10516.62 559
10517.58 562
10518.55 530
10519.52 500
10520.49 563
10521.46 531
10522.43 514
10523.39 531
10524.36 502
10525.33 551
10526.30 528
10527.27 545
10528.24 539
10529.21 535
10530.18 548
10531.14 541
10532.11 528
10533.08 511
10534.05 478
10535.02 487
10535.99 513
10536.96 549
10537.93 502
10538.90 482
10539.87 519
10540.84 548
10541.80 544
10542.77 489
10543.74 531
10544.71 562
10545.68 599
10546.65 499
10547.62 549
10548.59 514
10549.56 521
10550.53 562
10551.50 529
10552.47 584
10553.44 570
10554.41 532
10555.38 556
10556.35 579
10557.32 609
10558.29 650
10559.26 621
10560.23 626
10561.20 662
10562.17 712
10563.14 682
10564.11 677
10565.08 698
10566.05 664
10567.02 666
10567.99 571
10568.97 574
10569.94 560
10570.91 521
10571.88 535
10572.85 539
10573.82 576
10574.79 538
10575.76 522
10576.73 550
10577.70 501
10578.67 541
10579.64 596
10580.62 586
10581.59 588
10582.56 555
10583.53 581
10584.50 592
10585.47 558
10586.44 575
10587.42 599
10588.39 652
10589.36 627
10590.33 604
10591.30 583
10592.27 589
10593.25 627
10594.22 601
10595.19 548
10596.16 582
10597.13 611
10598.10 564
10599.08 583
10600.05 570
10601.02 573
10601.99 586
10602.96 549
10603.94 552
10604.91 577
10605.88 596
10606.85 547
10607.83 532
10608.80 556
10609.77 513
10610.74 543
10611.72 530
10612.69 513
10613.66 532
10614.63 562
10615.61 555
10616.58 557
10617.55 538
10618.53 521
10619.50 547
10620.47 603
10621.44 538
10622.42 568
10623.39 600
10624.36 585
10625.34 578
10626.31 566
10627.28 560
10628.26 582
10629.23 573
10630.20 556
10631.18 579
10632.15 526
10633.12 591
10634.10 602
10635.07 638
10636.05 682
10637.02 652
10637.99 747
10638.97 800
10639.94 775
10640.91 757
10641.89 794
10642.86 764
10643.84 673
10644.81 717
10645.79 648
10646.76 646
10647.73 623
10648.71 546
10649.68 593
10650.66 565
10651.63 560
10652.61 623
10653.58 607
10654.55 587
10655.53 542
10656.50 556
10657.48 545
10658.45 604
10659.43 585
10660.40 591
10661.38 575
10662.35 594
10663.33 615
10664.30 588
10665.28 537
10666.25 594
10667.23 590
10668.20 600
10669.18 521
10670.15 582
10671.13 586
10672.10 589
10673.08 548
10674.05 516
10675.03 526
10676.01 570
10676.98 577
10677.96 625
10678.93 583
10679.91 557
10680.88 615
10681.86 634
10682.84 618
10683.81 586
10684.79 609
10685.76 591
10686.74 620
10687.72 564
10688.69 506
10689.67 543
10690.64 535
10691.62 517
10692.60 507
10693.57 517
10694.55 576
10695.53 580
10696.50 513
10697.48 491
10698.46 510
10699.43 528
10700.41 501
10701.39 530
10702.36 517
10703.34 509
10704.32 520
10705.29 486
10706.27 530
10707.25 502
10708.22 530
10709.20 521
10710.18 509
10711.15 508
10712.13 480
10713.11 514
10714.09 484
10715.06 530
10716.04 577
10717.02 531
10718.00 515
10718.97 561
10719.95 524
10720.93 558
10721.91 442
10722.88 513
10723.86 509
10724.84 503
10725.82 507
10726.80 468
10727.77 490
10728.75 513
10729.73 502
10730.71 504
10731.69 522
10732.66 531
10733.64 553
10734.62 498
10735.60 489
10736.58 514
10737.55 523
10738.53 567
10739.51 542
10740.49 491
10741.47 536
10742.45 516
10743.43 515
10744.40 529
10745.38 514
10746.36 515
10747.34 519
10748.32 521
10749.30 473
10750.28 544
10751.26 544
10752.24 514
10753.21 534
10754.19 508
10755.17 498
10756.15 506
10757.13 494
10758.11 504
10759.09 516
10760.07 510
10761.05 556
10762.03 528
10763.01 485
10763.99 483
10764.97 516
10765.95 496
10766.93 462
10767.91 474
10768.89 556
10769.87 519
10770.84 515
10771.82 495
10772.80 498
10773.78 513
10774.76 517
10775.74 492
10776.73 548
10777.71 572
10778.69 513
10779.67 534
10780.65 505
10781.63 487
10782.61 497
10783.59 554
10784.57 514
10785.55 503
10786.53 474
10787.51 521
10788.49 504
10789.47 485
10790.45 521
10791.43 491
10792.41 472
10793.39 486
10794.38 476
10795.36 502
10796.34 528
10797.32 487
10798.30 492
10799.28 476
10800.26 529
10801.24 525
10802.22 530
10803.21 541
10804.19 507
10805.17 482
10806.15 492
10807.13 517
10808.11 482
10809.09 488
10810.08 481
10811.06 529
10812.04 542
10813.02 497
10814.00 501
10814.99 557
10815.97 559
10816.95 520
10817.93 515
10818.91 522
10819.90 514
10820.88 547
10821.86 532
10822.84 508
10823.82 506
10824.81 539
10825.79 534
10826.77 555
10827.75 548
10828.74 534
10829.72 560
10830.70 538
10831.68 521
10832.67 526
10833.65 529
10834.63 551
10835.62 545
10836.60 546
10837.58 544
10838.56 575
10839.55 615
10840.53 558
10841.51 523
10842.50 555
10843.48 578
10844.46 560
10845.45 582
10846.43 565
10847.41 571
10848.40 568
10849.38 585
10850.36 585
10851.35 613
10852.33 566
10853.31 594
10854.30 597
10855.28 575
10856.26 576
10857.25 609
10858.23 603
10859.22 599
10860.20 593
10861.18 629
10862.17 577
10863.15 631
10864.14 620
10865.12 581
10866.10 577
10867.09 614
10868.07 608
10869.06 638
10870.04 617
10871.03 624
10872.01 564
10873.00 599
10873.98 618
10874.96 600
10875.95 618
10876.93 634
10877.92 629
10878.90 612
10879.89 636
10880.87 621
10881.86 626
10882.84 698
10883.83 678
10884.81 645
10885.80 707
10886.78 651
10887.77 700
10888.75 680
10889.74 739
10890.72 706
10891.71 720
10892.70 746
10893.68 722
10894.67 711
10895.65 719
10896.64 705
10897.62 708
10898.61 706
10899.59 719
10900.58 755
10901.57 705
10902.55 774
10903.54 737
10904.52 770
10905.51 732
10906.50 690
10907.48 725
10908.47 712
10909.45 720
10910.44 776
10911.43 756
10912.41 764
10913.40 802
10914.39 768
10915.37 774
10916.36 807
10917.35 841
10918.33 843
10919.32 791
10920.30 791
10921.29 819
10922.28 814
10923.27 884
10924.25 794
10925.24 796
10926.23 825
10927.21 828
10928.20 820
10929.19 895
10930.17 891
10931.16 890
10932.15 980
10933.14 892
10934.12 879
10935.11 890
10936.10 898
10937.09 893
10938.07 898
10939.06 952
10940.05 978
10941.04 989
10942.02 1000
10943.01 1013
10944.00 1003
10944.99 1010
10945.97 1052
10946.96 1064
10947.95 1038
10948.94 1021
10949.93 1063
10950.91 1095
10951.90 1103
10952.89 1153
10953.88 1186
10954.87 1246
10955.85 1303
10956.84 1405
10957.83 1389
10958.82 1421
10959.81 1502
10960.80 1457
10961.79 1461
10962.77 1408
10963.76 1351
10964.75 1364
10965.74 1247
10966.73 1188
10967.72 1243
10968.71 1187
10969.70 1112
10970.68 1084
10971.67 1092
10972.66 1145
10973.65 1172
10974.64 1146
10975.63 1165
10976.62 1123
10977.61 1115
10978.60 1094
10979.59 1093
10980.58 1145
10981.57 1144
10982.55 1177
10983.54 1162
10984.53 1191
10985.52 1188
10986.51 1249
10987.50 1220
10988.49 1255
10989.48 1222
10990.47 1251
10991.46 1250
10992.45 1359
10993.44 1419
10994.43 1480
10995.42 1600
10996.41 1825
10997.40 1940
10998.39 2076
10999.38 2184
11000.37 2206
11001.36 2278
11002.35 2210
11003.34 2133
11004.33 2025
11005.33 1875
11006.32 1720
11007.31 1552
11008.30 1371
11009.29 1265
11010.28 1234
11011.27 1144
11012.26 1092
11013.25 1111
11014.24 1158
11015.23 1120
11016.22 1049
11017.21 1030
11018.21 1054
11019.20 1012
11020.19 973
11021.18 974
11022.17 971
11023.16 1024
11024.15 1001
11025.14 1068
11026.14 1030
11027.13 953
11028.12 955
11029.11 955
11030.10 959
11031.09 977
11032.09 961
11033.08 983
11034.07 891
11035.06 878
11036.05 869
11037.05 900
11038.04 899
11039.03 903
11040.02 871
11041.01 835
11042.01 862
11043.00 804
11043.99 846
11044.98 793
11045.97 854
11046.97 848
11047.96 845
11048.95 789
11049.94 819
11050.94 779
11051.93 734
11052.92 779
11053.91 760
11054.91 799
11055.90 730
11056.89 742
11057.89 829
11058.88 786
11059.87 743
11060.87 719
11061.86 774
11062.85 774
11063.84 799
11064.84 769
11065.83 789
11066.82 760
11067.82 756
11068.81 792
11069.80 716
11070.80 772
11071.79 788
11072.78 782
11073.78 770
11074.77 772
11075.77 830
11076.76 770
11077.75 777
11078.75 771
11079.74 784
11080.73 778
11081.73 800
11082.72 733
11083.72 764
11084.71 694
11085.70 678
11086.70 759
11087.69 749
11088.69 741
11089.68 702
11090.68 740
11091.67 723
11092.66 691
11093.66 789
11094.65 765
11095.65 705
11096.64 688
11097.64 701
11098.63 730
11099.63 716
11100.62 718
11101.62 682
11102.61 707
11103.61 697
11104.60 709
11105.60 645
11106.59 661
11107.59 685
11108.58 668
11109.58 659
11110.57 645
11111.57 641
11112.56 671
11113.56 658
11114.55 606
11115.55 634
11116.55 669
11117.54 664
11118.54 640
11119.53 612
11120.53 686
11121.52 670
11122.52 673
11123.51 636
11124.51 648
11125.51 674
11126.50 651
11127.50 679
11128.49 703
11129.49 674
11130.49 706
11131.48 686
11132.48 642
11133.48 644
11134.47 593
11135.47 593
11136.46 622
11137.46 639
11138.46 645
11139.45 636
11140.45 602
11141.45 671
11142.44 601
11143.44 613
11144.44 639
11145.43 651
11146.43 615
11147.43 573
11148.43 622
11149.42 622
11150.42 646
11151.42 631
11152.41 649
11153.41 638
11154.41 627
11155.40 589
11156.40 572
11157.40 596
11158.40 588
11159.39 590
11160.39 580
11161.39 564
11162.39 596
11163.38 580
11164.38 565
11165.38 612
11166.38 569
11167.38 547
11168.37 571
11169.37 593
11170.37 606
11171.37 619
11172.37 586
11173.36 588
11174.36 555
11175.36 615
11176.36 567
11177.36 566
11178.35 586
11179.35 553
11180.35 583
11181.35 607
11182.35 590
11183.35 566
11184.34 559
11185.34 577
11186.34 613
11187.34 582
11188.34 593
11189.34 589
11190.34 559
11191.34 540
11192.34 580
11193.33 565
11194.33 599
11195.33 593
11196.33 568
11197.33 563
11198.33 575
11199.33 572
11200.33 590
11201.33 543
11202.33 537
11203.33 590
11204.33 557
11205.32 582
11206.32 566
11207.32 607
11208.32 615
11209.32 572
11210.32 577
11211.32 572
11212.32 596
11213.32 563
11214.32 514
11215.32 559
11216.32 581
11217.32 555
11218.32 516
11219.32 511
11220.32 555
11221.32 561
11222.32 534
11223.32 524
11224.32 531
11225.32 579
11226.32 549
11227.33 542
11228.33 525
11229.33 577
11230.33 545
11231.33 540
11232.33 561
11233.33 503
11234.33 590
11235.33 563
11236.33 580
11237.33 587
11238.33 537
11239.33 541
11240.34 530
11241.34 598
11242.34 578
11243.34 563
11244.34 524
11245.34 543
11246.34 561
11247.34 524
11248.35 508
11249.35 571
11250.35 555
11251.35 531
11252.35 562
11253.35 551
11254.35 530
11255.36 547
11256.36 548
11257.36 542
11258.36 591
11259.36 540
11260.37 577
11261.37 562
11262.37 550
11263.37 552
11264.37 540
11265.38 550
11266.38 548
11267.38 540
11268.38 543
11269.39 601
11270.39 563
11271.39 549
11272.39 615
11273.40 574
11274.40 555
11275.40 609
11276.40 602
11277.41 590
11278.41 613
11279.41 633
11280.41 606
11281.42 642
11282.42 605
11283.42 591
11284.43 597
11285.43 575
11286.43 634
11287.44 600
11288.44 563
11289.44 546
11290.45 624
11291.45 587
11292.45 552
11293.46 586
11294.46 622
11295.46 539
11296.47 560
11297.47 571
11298.47 552
11299.48 589
11300.48 600
11301.48 566
11302.49 579
11303.49 545
11304.50 582
11305.50 589
11306.50 608
11307.51 604
11308.51 590
11309.52 594
11310.52 618
11311.52 587
11312.53 653
11313.53 679
11314.54 688
11315.54 692
11316.55 622
11317.55 642
11318.56 674
11319.56 627
11320.56 575
11321.57 623
11322.57 585
11323.58 637
11324.58 650
11325.59 589
11326.59 547
11327.60 550
11328.60 550
11329.61 530
11330.61 552
11331.62 615
11332.62 624
11333.63 592
11334.63 616
11335.64 617
11336.65 571
11337.65 631
11338.66 665
11339.66 658
11340.67 614
11341.67 663
11342.68 623
11343.68 646
11344.69 610
11345.70 553
11346.70 613
11347.71 620
11348.71 606
11349.72 528
11350.72 531
11351.73 556
11352.74 575
11353.74 543
11354.75 578
11355.76 582
11356.76 575
11357.77 527
11358.77 534
11359.78 593
11360.79 574
11361.79 539
11362.80 538
11363.81 546
11364.81 539
11365.82 574
11366.83 558
11367.83 535
11368.84 517
11369.85 562
11370.85 546
11371.86 533
11372.87 536
11373.87 550
11374.88 531
11375.89 553
11376.90 518
11377.90 522
11378.91 553
11379.92 572
11380.92 561
11381.93 499
11382.94 546
11383.95 538
11384.95 572
11385.96 493
11386.97 500
11387.98 491
11388.99 533
11389.99 567
11391.00 549
11392.01 524
11393.02 536
11394.02 561
11395.03 530
11396.04 522
11397.05 561
11398.06 540
11399.06 509
11400.07 557
11401.08 501
11402.09 517
11403.10 524
11404.11 524
11405.11 535
11406.12 536
11407.13 513
11408.14 522
11409.15 530
11410.16 557
11411.17 536
11412.17 530
11413.18 555
11414.19 568
11415.20 543
11416.21 553
11417.22 553
11418.23 530
11419.24 574
11420.25 573
11421.25 560
11422.26 563
11423.27 530
11424.28 586
11425.29 569
11426.30 495
11427.31 492
11428.32 536
11429.33 560
11430.34 547
11431.35 529
11432.36 527
11433.37 519
11434.38 549
11435.39 567
11436.40 576
11437.41 544
11438.42 546
11439.43 579
11440.44 548
11441.45 565
11442.46 550
11443.47 555
11444.48 541
11445.49 586
11446.50 563
11447.51 545
11448.52 549
11449.53 586
11450.54 584
11451.55 613
11452.56 599
11453.57 567
11454.58 558
11455.59 566
11456.60 579
11457.61 544
11458.62 621
11459.63 587
11460.64 564
11461.66 544
11462.67 579
11463.68 565
11464.69 581
11465.70 543
11466.71 559
11467.72 575
11468.73 549
11469.74 582
11470.76 617
11471.77 597
11472.78 560
11473.79 560
11474.80 578
11475.81 627
11476.82 604
11477.84 636
11478.85 594
11479.86 557
11480.87 607
11481.88 631
11482.89 556
11483.91 615
11484.92 606
11485.93 651
11486.94 601
11487.95 558
11488.97 560
11489.98 581
11490.99 606
11492.00 593
11493.02 587
11494.03 570
11495.04 610
11496.05 598
11497.06 612
11498.08 562
11499.09 620
11500.10 642
11501.12 600
11502.13 596
11503.14 622
11504.15 575
11505.17 563
11506.18 573
11507.19 563
11508.20 644
11509.22 582
11510.23 590
11511.24 570
11512.26 624
11513.27 606
11514.28 630
11515.30 581
11516.31 591
11517.32 584
11518.34 557
11519.35 613
11520.36 618
11521.38 595
11522.39 624
11523.40 643
11524.42 634
11525.43 621
11526.45 635
11527.46 646
11528.47 592
11529.49 675
11530.50 652
11531.52 624
11532.53 679
11533.54 661
11534.56 647
11535.57 657
11536.59 637
11537.60 649
11538.61 626
11539.63 680
11540.64 646
11541.66 656
11542.67 683
11543.69 655
11544.70 699
11545.72 682
11546.73 705
11547.74 685
11548.76 667
11549.77 659
11550.79 723
11551.80 749
11552.82 738
11553.83 741
11554.85 736
11555.86 747
11556.88 853
11557.89 838
11558.91 782
11559.92 795
11560.94 823
11561.96 832
11562.97 850
11563.99 813
11565.00 804
11566.02 838
11567.03 821
11568.05 863
11569.06 887
11570.08 899
11571.10 896
11572.11 881
11573.13 891
11574.14 918
11575.16 978
11576.17 1002
11577.19 980
11578.21 1049
11579.22 1098
11580.24 1147
11581.25 1162
11582.27 1184
11583.29 1263
11584.30 1226
11585.32 1297
11586.34 1251
11587.35 1231
11588.37 1249
11589.39 1221
11590.40 1383
11591.42 1426
11592.44 1580
11593.45 1706
11594.47 1891
11595.49 2097
11596.50 2275
11597.52 2451
11598.54 2778
11599.55 2900
11600.57 2928
11601.59 2869
11602.60 2751
11603.62 2546
11604.64 2356
11605.66 2140
11606.67 1893
11607.69 1644
11608.71 1570
11609.73 1388
11610.74 1286
11611.76 1197
11612.78 1156
11613.80 1095
11614.81 1049
11615.83 1000
11616.85 993
11617.87 965
11618.88 995
11619.90 952
11620.92 940
11621.94 911
11622.96 910
11623.97 893
11624.99 879
11626.01 825
11627.03 866
11628.05 832
11629.07 865
11630.08 823
11631.10 867
11632.12 820
11633.14 795
11634.16 779
11635.18 756
11636.19 773
11637.21 805
11638.23 790
11639.25 718
11640.27 715
11641.29 748
11642.31 754
11643.33 742
11644.34 716
11645.36 717
11646.38 709
11647.40 690
11648.42 650
11649.44 615
11650.46 640
11651.48 643
11652.50 710
11653.52 656
11654.54 660
11655.56 652
11656.58 654
11657.60 661
11658.61 651
11659.63 678
11660.65 707
11661.67 731
11662.69 680
11663.71 680
11664.73 689
11665.75 729
11666.77 691
11667.79 686
11668.81 750
11669.83 715
11670.85 722
11671.87 742
11672.89 747
11673.91 696
11674.93 784
11675.95 737
11676.97 748
11678.00 768
11679.02 775
11680.04 760
11681.06 765
11682.08 721
11683.10 757
11684.12 796
11685.14 737
11686.16 760
11687.18 719
11688.20 770
11689.22 731
11690.24 722
11691.26 735
11692.29 699
11693.31 691
11694.33 695
11695.35 712
11696.37 745
11697.39 797
11698.41 748
11699.43 729
11700.46 719
11701.48 700
11702.50 687
11703.52 652
11704.54 659
11705.56 717
11706.58 687
11707.61 656
11708.63 654
11709.65 679
11710.67 643
11711.69 640
11712.72 650
11713.74 680
11714.76 642
11715.78 655
11716.80 682
11717.83 612
11718.85 653
11719.87 640
11720.89 638
11721.92 637
11722.94 624
11723.96 622
11724.98 608
11726.01 562
11727.03 590
11728.05 582
11729.07 610
11730.10 581
11731.12 580
11732.14 639
11733.16 647
11734.19 632
11735.21 622
11736.23 643
11737.26 608
11738.28 616
11739.30 595
11740.33 593
11741.35 628
11742.37 617
11743.39 591
11744.42 610
11745.44 593
11746.47 636
11747.49 626
11748.51 621
11749.54 632
11750.56 645
11751.58 603
11752.61 583
11753.63 582
11754.65 587
11755.68 602
11756.70 612
11757.73 588
11758.75 523
11759.77 553
11760.80 538
11761.82 573
11762.85 591
11763.87 572
11764.89 569
11765.92 616
11766.94 588
11767.97 557
11768.99 542
11770.02 595
11771.04 610
11772.06 534
11773.09 571
11774.11 567
11775.14 594
11776.16 600
11777.19 607
11778.21 594
11779.24 560
11780.26 527
11781.29 589
11782.31 551
11783.34 541
11784.36 565
11785.39 549
11786.41 543
11787.44 520
11788.46 538
11789.49 562
11790.51 572
11791.54 595
11792.57 555
11793.59 509
11794.62 545
11795.64 554
11796.67 546
11797.69 522
11798.72 499
11799.74 529
11800.77 542
11801.80 520
11802.82 524
11803.85 574
11804.87 620
11805.90 579
11806.93 531
11807.95 567
11808.98 541
11810.00 558
11811.03 561
11812.06 518
11813.08 509
11814.11 564
11815.14 566
11816.16 534
11817.19 543
11818.22 556
11819.24 544
11820.27 553
11821.30 535
11822.32 514
11823.35 567
11824.38 528
11825.40 549
11826.43 542
11827.46 561
11828.48 580
11829.51 612
11830.54 526
11831.56 564
11832.59 578
11833.62 546
11834.65 546
11835.67 574
11836.70 558
11837.73 557
11838.76 542
11839.78 547
11840.81 569
11841.84 533
11842.87 568
11843.89 599
11844.92 565
11845.95 561
11846.98 537
11848.00 602
11849.03 597
11850.06 565
11851.09 568
11852.12 598
11853.14 583
11854.17 609
11855.20 574
11856.23 571
11857.26 597
11858.29 563
11859.31 607
11860.34 635
11861.37 565
11862.40 589
11863.43 615
11864.46 607
11865.48 598
11866.51 585
11867.54 604
11868.57 623
11869.60 584
11870.63 584
11871.66 612
11872.69 606
11873.72 639
11874.74 590
11875.77 601
11876.80 657
11877.83 657
11878.86 616
11879.89 637
11880.92 657
11881.95 663
11882.98 671
11884.01 644
11885.04 667
11886.07 657
11887.10 707
11888.13 640
11889.15 671
11890.18 700
11891.21 716
11892.24 688
11893.27 660
11894.30 722
11895.33 757
11896.36 689
11897.39 751
11898.42 804
11899.45 814
11900.48 853
11901.51 871
11902.54 835
11903.57 852
11904.60 882
11905.64 894
11906.67 918
11907.70 839
11908.73 843
11909.76 869
11910.79 774
11911.82 766
11912.85 731
11913.88 768
11914.91 799
11915.94 842
11916.97 812
11918.00 802
11919.03 754
11920.06 770
11921.10 760
11922.13 838
11923.16 795
11924.19 871
11925.22 918
11926.25 947
11927.28 991
11928.31 1053
11929.35 1137
11930.38 1197
11931.41 1216
11932.44 1342
11933.47 1290
11934.50 1269
11935.53 1232
11936.57 1167
11937.60 1066
11938.63 967
11939.66 938
11940.69 842
11941.73 794
11942.76 752
11943.79 804
11944.82 760
11945.85 751
11946.89 739
11947.92 721
11948.95 694
11949.98 720
11951.01 670
11952.05 704
11953.08 716
11954.11 681
11955.14 686
11956.18 684
11957.21 717
11958.24 714
11959.27 715
11960.31 698
11961.34 668
11962.37 645
11963.41 682
11964.44 705
11965.47 678
11966.50 702
11967.54 643
11968.57 647
11969.60 663
11970.64 680
11971.67 666
11972.70 688
11973.74 736
11974.77 690
11975.80 675
11976.84 676
11977.87 670
11978.90 694
11979.94 657
11980.97 653
11982.00 672
11983.04 619
11984.07 651
11985.11 618
11986.14 676
11987.17 632
11988.21 697
11989.24 693
11990.28 648
11991.31 675
11992.34 725
11993.38 737
11994.41 708
11995.45 651
11996.48 686
11997.52 727
11998.55 680
11999.58 642
12000.62 653
12001.65 663
12002.69 734
12003.72 718
12004.76 693
12005.79 748
12006.83 745
12007.86 747
12008.90 698
12009.93 766
12010.97 751
12012.00 776
12013.04 796
12014.07 756
12015.11 793
12016.14 737
12017.18 818
12018.21 772
12019.25 751
12020.28 817
12021.32 799
12022.35 790
12023.39 745
12024.42 739
12025.46 792
12026.49 860
12027.53 776
12028.57 801
12029.60 751
12030.64 780
12031.67 782
12032.71 747
12033.74 768
12034.78 772
12035.82 794
12036.85 775
12037.89 749
12038.92 739
12039.96 730
12041.00 764
12042.03 783
12043.07 759
12044.11 706
12045.14 748
12046.18 773
12047.22 751
12048.25 730
12049.29 722
12050.33 820
12051.36 779
12052.40 726
12053.44 760
12054.47 728
12055.51 804
12056.55 809
12057.58 749
12058.62 790
12059.66 817
12060.69 843
12061.73 836
12062.77 830
12063.80 797
12064.84 810
12065.88 790
12066.92 835
12067.95 776
12068.99 825
12070.03 798
12071.07 822
12072.10 823
12073.14 834
12074.18 843
12075.22 832
12076.25 858
12077.29 824
12078.33 830
12079.37 840
12080.41 845
12081.44 787
12082.48 871
12083.52 852
12084.56 846
12085.60 862
12086.63 863
12087.67 865
12088.71 821
12089.75 877
12090.79 849
12091.83 869
12092.86 921
12093.90 936
12094.94 903
12095.98 929
12097.02 1009
12098.06 1063
12099.10 1130
12100.13 1126
12101.17 1150
12102.21 1257
12103.25 1294
12104.29 1334
12105.33 1318
12106.37 1220
12107.41 1243
12108.45 1125
12109.49 1062
12110.52 1019
12111.56 978
12112.60 960
12113.64 908
12114.68 882
12115.72 809
12116.76 831
12117.80 787
12118.84 779
12119.88 707
12120.92 702
12121.96 710
12123.00 719
12124.04 715
12125.08 712
12126.12 676
12127.16 685
12128.20 677
12129.24 665
12130.28 686
12131.32 659
12132.36 679
12133.40 674
12134.44 667
12135.48 645
12136.52 665
12137.56 631
12138.60 666
12139.64 680
12140.68 693
12141.72 656
12142.76 640
12143.80 659
12144.84 640
12145.88 643
12146.93 590
12147.97 647
12149.01 654
12150.05 649
12151.09 594
12152.13 625
12153.17 630
12154.21 584
12155.25 590
12156.29 557
12157.34 628
12158.38 632
12159.42 629
12160.46 591
12161.50 577
12162.54 569
12163.58 580
12164.62 604
12165.67 608
12166.71 607
12167.75 624
12168.79 631
12169.83 607
12170.87 639
12171.92 581
12172.96 606
12174.00 589
12175.04 587
12176.08 596
12177.13 555
12178.17 589
12179.21 593
12180.25 558
12181.30 567
12182.34 594
12183.38 622
12184.42 579
12185.46 579
12186.51 597
12187.55 618
12188.59 604
12189.63 578
12190.68 630
12191.72 645
12192.76 574
12193.81 641
12194.85 589
12195.89 639
12196.93 598
12197.98 598
12199.02 601
12200.06 577
12201.11 607
12202.15 658
12203.19 604
12204.24 577
12205.28 572
12206.32 626
12207.37 610
12208.41 581
12209.45 613
12210.50 600
12211.54 630
12212.58 601
12213.63 594
12214.67 576
12215.71 606
12216.76 644
12217.80 595
12218.85 612
12219.89 625
12220.93 625
12221.98 617
12223.02 640
12224.07 572
12225.11 583
12226.15 618
12227.20 622
12228.24 606
12229.29 617
12230.33 629
12231.38 658
12232.42 606
12233.46 611
12234.51 619
12235.55 601
12236.60 605
12237.64 620
12238.69 601
12239.73 563
12240.78 612
12241.82 581
12242.87 602
12243.91 572
12244.96 579
12246.00 613
12247.05 596
12248.09 548
12249.14 582
12250.18 610
12251.23 584
12252.27 581
12253.32 618
12254.36 598
12255.41 606
12256.45 593
12257.50 550
12258.55 512
12259.59 546
12260.64 565
12261.68 576
12262.73 555
12263.77 522
12264.82 545
12265.87 554
12266.91 538
12267.96 527
12269.00 530
12270.05 551
12271.10 522
12272.14 561
12273.19 518
12274.23 562
12275.28 554
12276.33 599
12277.37 504
12278.42 489
12279.47 516
12280.51 551
12281.56 552
12282.61 496
12283.65 496
12284.70 524
12285.75 519
12286.79 545
12287.84 552
12288.89 526
12289.93 468
12290.98 502
12292.03 533
12293.07 540
12294.12 514
12295.17 515
12296.22 541
12297.26 478
12298.31 509
12299.36 542
12300.40 528
12301.45 515
12302.50 519
12303.55 535
12304.59 534
12305.64 527
12306.69 499
12307.74 516
12308.78 469
12309.83 508
12310.88 511
12311.93 489
12312.98 508
12314.02 537
12315.07 526
12316.12 541
12317.17 505
12318.22 470
12319.26 500
12320.31 520
12321.36 490
12322.41 514
12323.46 477
12324.51 485
12325.55 484
12326.60 477
12327.65 497
12328.70 476
12329.75 495
12330.80 476
12331.85 530
12332.89 488
12333.94 457
12334.99 506
12336.04 476
12337.09 484
12338.14 472
12339.19 531
12340.24 486
12341.29 494
12342.33 497
12343.38 488
12344.43 474
12345.48 506
12346.53 469
12347.58 491
12348.63 501
12349.68 503
12350.73 490
12351.78 477
12352.83 480
12353.88 495
12354.93 528
12355.98 466
12357.03 475
12358.08 481
12359.13 453
12360.18 454
12361.23 453
12362.28 493
12363.33 494
12364.38 478
12365.43 537
12366.48 505
12367.53 463
12368.58 458
12369.63 473
12370.68 485
12371.73 486
12372.78 542
12373.83 512
12374.88 521
12375.93 462
12376.98 466
12378.03 521
12379.08 533
12380.13 523
12381.18 459
12382.23 480
12383.29 503
12384.34 463
12385.39 534
12386.44 511
12387.49 472
12388.54 492
12389.59 532
12390.64 522
12391.69 503
12392.75 467
12393.80 483
12394.85 520
12395.90 515
12396.95 476
12398.00 496
12399.05 566
12400.11 508
12401.16 509
12402.21 487
12403.26 521
12404.31 500
12405.36 490
12406.42 525
12407.47 509
12408.52 507
12409.57 539
12410.62 500
12411.68 510
12412.73 533
12413.78 512
12414.83 555
12415.88 541
12416.94 551
12417.99 555
12419.04 519
12420.09 472
12421.15 522
12422.20 508
12423.25 491
12424.30 543
12425.36 511
12426.41 510
12427.46 542
12428.52 516
12429.57 534
12430.62 533
12431.67 534
12432.73 547
12433.78 521
12434.83 511
12435.89 500
12436.94 546
12437.99 561
12439.05 508
12440.10 542
12441.15 541
12442.21 532
12443.26 526
12444.31 532
12445.37 570
12446.42 518
12447.47 552
12448.53 571
12449.58 599
12450.63 591
12451.69 589
12452.74 533
12453.80 544
12454.85 538
12455.90 527
12456.96 537
12458.01 565
12459.07 570
12460.12 571
12461.17 536
12462.23 543
12463.28 561
12464.34 576
12465.39 574
12466.45 598
12467.50 613
12468.56 594
12469.61 631
12470.66 596
12471.72 625
12472.77 672
12473.83 607
12474.88 640
12475.94 714
12476.99 643
12478.05 681
12479.10 655
12480.16 692
12481.21 769
12482.27 750
12483.32 732
12484.38 726
12485.43 789
12486.49 858
12487.54 824
12488.60 896
12489.65 1051
12490.71 1122
12491.77 1189
12492.82 1197
12493.88 1279
12494.93 1393
12495.99 1394
12497.04 1430
12498.10 1328
12499.15 1276
12500.21 1245
12501.27 1176
12502.32 1083
12503.38 982
12504.43 922
12505.49 873
12506.55 866
12507.60 849
12508.66 782
12509.72 760
12510.77 723
12511.83 727
12512.88 746
12513.94 711
12515.00 689
12516.05 664
12517.11 669
12518.17 685
12519.22 688
12520.28 701
12521.34 709
12522.39 622
12523.45 700
12524.51 654
12525.56 689
12526.62 677
12527.68 647
12528.74 687
12529.79 661
12530.85 669
12531.91 670
12532.96 677
12534.02 690
12535.08 692
12536.14 632
12537.19 651
12538.25 681
12539.31 657
12540.37 645
12541.42 585
12542.48 628
12543.54 699
12544.60 655
12545.65 672
12546.71 666
12547.77 661
12548.83 655
12549.89 629
12550.94 656
12552.00 652
12553.06 658
12554.12 683
12555.18 738
12556.23 684
12557.29 693
12558.35 715
12559.41 710
12560.47 745
12561.53 743
12562.58 707
12563.64 725
12564.70 720
12565.76 797
12566.82 810
12567.88 837
12568.94 865
12570.00 940
12571.05 899
12572.11 928
12573.17 1033
12574.23 1041
12575.29 1052
12576.35 1078
12577.41 1102
12578.47 1056
12579.53 1064
12580.59 1017
12581.64 962
12582.70 985
12583.76 978
12584.82 933
12585.88 905
12586.94 917
12588.00 890
12589.06 924
12590.12 903
12591.18 933
12592.24 910
12593.30 909
12594.36 854
12595.42 865
12596.48 870
12597.54 863
12598.60 761
12599.66 795
12600.72 740
12601.78 795
12602.84 774
12603.90 767
12604.96 742
12606.02 734
12607.08 743
12608.14 727
12609.20 813
12610.26 755
12611.32 751
12612.38 742
12613.44 739
12614.50 820
12615.57 787
12616.63 735
12617.69 730
12618.75 761
12619.81 702
12620.87 760
12621.93 738
12622.99 726
12624.05 739
12625.11 716
12626.18 713
12627.24 727
12628.30 771
12629.36 755
12630.42 735
12631.48 746
12632.54 704
12633.60 722
12634.67 727
12635.73 771
12636.79 718
12637.85 796
12638.91 846
12639.97 835
12641.04 810
12642.10 801
12643.16 820
12644.22 817
12645.28 865
12646.35 835
12647.41 848
12648.47 936
12649.53 932
12650.59 949
12651.66 963
12652.72 956
12653.78 1035
12654.84 1049
12655.91 1079
12656.97 1117
12658.03 1176
12659.09 1210
12660.16 1273
12661.22 1223
12662.28 1218
12663.34 1244
12664.41 1259
12665.47 1242
12666.53 1248
12667.60 1192
12668.66 1104
12669.72 1095
12670.78 1027
12671.85 957
12672.91 1015
12673.97 1008
12675.04 981
12676.10 983
12677.16 886
12678.23 903
12679.29 881
12680.35 928
12681.42 880
12682.48 869
12683.54 880
12684.61 850
12685.67 866
12686.74 892
12687.80 865
12688.86 871
12689.93 876
12690.99 833
12692.05 751
12693.12 791
12694.18 787
12695.25 837
12696.31 788
12697.37 758
12698.44 761
12699.50 765
12700.57 785
12701.63 762
12702.70 760
12703.76 762
12704.83 729
12705.89 713
12706.95 725
12708.02 659
12709.08 652
12710.15 744
12711.21 726
12712.28 714
12713.34 734
12714.41 668
12715.47 668
12716.54 670
12717.60 630
12718.67 601
12719.73 665
12720.80 669
12721.86 646
12722.93 659
12723.99 635
12725.06 623
12726.12 594
12727.19 584
12728.26 604
12729.32 622
12730.39 660
12731.45 658
12732.52 669
12733.58 668
12734.65 669
12735.71 686
12736.78 641
12737.85 634
12738.91 608
12739.98 597
12741.04 654
12742.11 611
12743.18 608
12744.24 613
12745.31 649
12746.37 591
12747.44 623
12748.51 628
12749.57 610
12750.64 650
12751.71 590
12752.77 606
12753.84 560
12754.91 596
12755.97 585
12757.04 616
12758.11 595
12759.17 570
12760.24 615
12761.31 579
12762.37 569
12763.44 593
12764.51 621
12765.57 603
12766.64 601
12767.71 615
12768.78 569
12769.84 569
12770.91 609
12771.98 605
12773.04 568
12774.11 552
12775.18 573
12776.25 590
12777.31 629
12778.38 616
12779.45 616
12780.52 579
12781.58 532
12782.65 575
12783.72 597
12784.79 560
12785.86 550
12786.92 543
12787.99 582
12789.06 565
12790.13 536
12791.20 568
12792.26 573
12793.33 601
12794.40 592
12795.47 550
12796.54 523
12797.61 531
12798.67 560
12799.74 552
12800.81 597
12801.88 515
12802.95 567
12804.02 566
12805.09 574
12806.15 601
12807.22 553
12808.29 522
12809.36 529
12810.43 563
12811.50 598
12812.57 552
12813.64 534
12814.71 612
12815.77 585
12816.84 573
12817.91 587
12818.98 555
12820.05 583
12821.12 589
12822.19 577
12823.26 542
12824.33 554
12825.40 507
12826.47 504
12827.54 511
12828.61 499
12829.68 544
12830.75 567
12831.82 504
12832.89 498
12833.96 469
12835.03 542
12836.10 495
12837.17 496
12838.24 481
12839.31 529
12840.38 519
12841.45 532
12842.52 445
12843.59 463
12844.66 504
12845.73 476
12846.80 553
12847.87 521
12848.94 521
12850.01 481
12851.08 504
12852.15 449
12853.22 441
12854.29 442
12855.36 451
12856.43 476
12857.51 472
12858.58 433
12859.65 475
12860.72 464
12861.79 441
12862.86 429
12863.93 433
12865.00 439
12866.07 453
12867.15 442
12868.22 423
12869.29 468
12870.36 430
12871.43 429
12872.50 475
12873.57 469
12874.65 420
12875.72 423
12876.79 433
12877.86 403
12878.93 435
12880.00 455
12881.08 417
12882.15 430
12883.22 432
12884.29 409
12885.36 393
12886.44 411
12887.51 426
12888.58 425
12889.65 459
12890.72 425
12891.80 429
12892.87 409
12893.94 419
12895.01 417
12896.09 402
12897.16 390
12898.23 400
12899.30 423
12900.38 400
12901.45 438
12902.52 383
12903.60 431
12904.67 420
12905.74 418
12906.81 405
12907.89 384
12908.96 404
12910.03 449
12911.11 491
12912.18 408
12913.25 402
12914.33 386
12915.40 432
12916.47 448
12917.55 424
12918.62 412
12919.69 427
12920.77 441
12921.84 426
12922.91 435
12923.99 400
12925.06 404
12926.13 414
12927.21 446
12928.28 404
12929.36 424
12930.43 419
12931.50 421
12932.58 409
12933.65 402
12934.73 432
12935.80 424
12936.87 435
12937.95 414
12939.02 423
12940.10 426
12941.17 394
12942.25 416
12943.32 429
12944.39 386
12945.47 458
12946.54 431
12947.62 421
12948.69 411
12949.77 453
12950.84 417
12951.92 431
12952.99 390
12954.07 404
12955.14 411
12956.22 454
12957.29 446
12958.37 450
12959.44 466
12960.52 447
12961.59 460
12962.67 466
12963.74 404
12964.82 446
12965.89 490
12966.97 471
12968.04 468
12969.12 487
12970.20 467
12971.27 441
12972.35 429
12973.42 378
12974.50 393
12975.57 458
12976.65 444
12977.73 430
12978.80 449
12979.88 459
12980.95 477
12982.03 516
12983.11 417
12984.18 427
12985.26 438
12986.33 444
12987.41 429
12988.49 409
12989.56 441
12990.64 433
12991.72 514
12992.79 455
12993.87 441
12994.95 418
12996.02 464
12997.10 454
12998.18 434
12999.25 454
13000.33 505
13001.41 497
13002.48 502
13003.56 460
13004.64 461
13005.71 462
13006.79 511
13007.87 535
13008.95 511
13010.02 522
13011.10 470
13012.18 509
13013.26 503
13014.33 507
13015.41 490
13016.49 570
13017.57 536
13018.64 502
13019.72 505
13020.80 475
13021.88 474
13022.95 466
13024.03 534
13025.11 495
13026.19 488
13027.26 508
13028.34 503
13029.42 502
13030.50 545
13031.58 485
13032.66 472
13033.73 495
13034.81 500
13035.89 484
13036.97 461
13038.05 458
13039.13 458
13040.20 456
13041.28 487
13042.36 463
13043.44 475
13044.52 466
13045.60 481
13046.68 510
13047.75 459
13048.83 455
13049.91 444
13050.99 469
13052.07 425
13053.15 433
13054.23 444
13055.31 467
13056.39 437
13057.47 469
13058.54 471
13059.62 427
13060.70 443
13061.78 414
13062.86 429
13063.94 439
13065.02 468
13066.10 447
13067.18 448
13068.26 431
13069.34 439
13070.42 442
13071.50 459
13072.58 468
13073.66 432
13074.74 434
13075.82 437
13076.90 435
13077.98 435
13079.06 473
13080.14 401
13081.22 420
13082.30 418
13083.38 434
13084.46 424
13085.54 417
13086.62 428
13087.70 444
13088.78 425
13089.86 415
13090.94 420
13092.02 402
13093.10 422
13094.18 437
13095.27 450
13096.35 435
13097.43 431
13098.51 464
13099.59 423
13100.67 400
13101.75 439
13102.83 471
13103.91 442
13104.99 419
13106.08 437
13107.16 451
13108.24 436
13109.32 443
13110.40 430
13111.48 431
13112.56 430
13113.64 411
13114.73 426
13115.81 425
13116.89 413
13117.97 408
13119.05 437
13120.14 434
13121.22 399
13122.30 417
13123.38 461
13124.46 398
13125.54 425
13126.63 400
13127.71 455
13128.79 421
13129.87 420
13130.96 433
13132.04 450
13133.12 435
13134.20 395
13135.28 456
13136.37 475
13137.45 432
13138.53 421
13139.61 392
13140.70 422
13141.78 439
13142.86 446
13143.95 426
13145.03 431
13146.11 412
13147.19 434
13148.28 453
13149.36 400
13150.44 407
13151.53 431
13152.61 441
13153.69 402
13154.78 411
13155.86 382
13156.94 391
13158.03 391
13159.11 412
13160.19 415
13161.28 409
13162.36 430
13163.44 415
13164.53 442
13165.61 420
13166.69 447
13167.78 441
13168.86 436
13169.95 411
13171.03 400
13172.11 448
13173.20 451
13174.28 449
13175.37 419
13176.45 438
13177.53 429
13178.62 424
13179.70 390
13180.79 454
13181.87 429
13182.96 399
13184.04 428
13185.12 455
13186.21 440
13187.29 429
13188.38 463
13189.46 453
13190.55 445
13191.63 421
13192.72 451
13193.80 458
13194.89 421
13195.97 422
13197.06 434
13198.14 439
13199.23 448
13200.31 432
13201.40 449
13202.48 466
13203.57 464
13204.65 440
13205.74 486
13206.82 436
13207.91 418
13208.99 411
13210.08 437
13211.16 475
13212.25 462
13213.34 435
13214.42 413
13215.51 439
13216.59 450
13217.68 470
13218.76 403
13219.85 412
13220.94 456
13222.02 468
13223.11 450
13224.19 407
13225.28 407
13226.37 424
13227.45 439
13228.54 460
13229.63 466
13230.71 430
13231.80 451
13232.89 448
13233.97 435
13235.06 421
13236.14 467
13237.23 450
13238.32 437
13239.40 419
13240.49 433
13241.58 467
13242.67 454
13243.75 453
13244.84 479
13245.93 464
13247.01 487
13248.10 422
13249.19 426
13250.27 479
13251.36 461
13252.45 484
13253.54 474
13254.62 476
13255.71 490
13256.80 511
13257.89 501
13258.97 503
13260.06 489
13261.15 473
13262.24 498
13263.32 481
13264.41 472
13265.50 478
13266.59 522
13267.67 518
13268.76 488
13269.85 518
13270.94 489
13272.03 477
13273.11 489
13274.20 521
13275.29 493
13276.38 520
13277.47 543
13278.56 530
13279.64 509
13280.73 530
13281.82 539
13282.91 534
13284.00 539
13285.09 554
13286.18 525
13287.26 545
13288.35 515
13289.44 588
13290.53 556
13291.62 550
13292.71 570
13293.80 593
13294.89 499
13295.98 554
13297.06 579
13298.15 622
13299.24 558
13300.33 554
13301.42 555
13302.51 594
13303.60 623
13304.69 596
13305.78 576
13306.87 561
13307.96 597
13309.05 630
13310.14 600
13311.23 618
13312.32 652
13313.41 650
13314.50 619
13315.59 622
13316.68 616
13317.77 601
13318.86 617
13319.95 579
13321.04 596
13322.13 565
13323.22 639
13324.31 656
13325.40 602
13326.49 641
13327.58 618
13328.67 631
13329.76 632
13330.85 669
13331.94 650
13333.03 650
13334.12 627
13335.21 622
13336.30 650
13337.39 626
13338.48 635
13339.57 668
13340.66 593
13341.75 624
13342.85 597
13343.94 584
13345.03 612
13346.12 677
13347.21 654
13348.30 650
13349.39 675
13350.48 682
13351.58 650
13352.67 639
13353.76 676
13354.85 665
13355.94 668
13357.03 696
13358.12 693
13359.22 723
13360.31 713
13361.40 744
13362.49 736
13363.58 758
13364.67 753
13365.77 766
13366.86 841
13367.95 800
13369.04 798
13370.13 856
13371.23 844
13372.32 844
13373.41 811
13374.50 781
13375.60 740
13376.69 711
13377.78 746
13378.87 692
13379.97 660
13381.06 649
13382.15 667
13383.24 662
13384.34 625
13385.43 617
13386.52 620
13387.61 624
13388.71 629
13389.80 576
13390.89 581
13391.99 630
13393.08 613
13394.17 598
13395.26 562
13396.36 541
13397.45 592
13398.54 593
13399.64 617
13400.73 560
13401.82 560
13402.92 611
13404.01 560
13405.10 560
13406.20 571
13407.29 574
13408.39 621
13409.48 564
13410.57 550
13411.67 534
13412.76 595
13413.85 587
13414.95 573
13416.04 590
13417.14 628
13418.23 589
13419.32 550
13420.42 558
13421.51 569
13422.61 581
13423.70 564
13424.80 565
13425.89 584
13426.98 577
13428.08 611
13429.17 622
13430.27 584
13431.36 554
13432.46 583
13433.55 603
13434.65 574
13435.74 521
13436.84 608
13437.93 616
13439.03 638
13440.12 646
13441.22 637
13442.31 628
13443.41 687
13444.50 656
13445.60 598
13446.69 635
13447.79 647
13448.88 647
13449.98 639
13451.07 620
13452.17 647
13453.26 682
13454.36 655
13455.45 639
13456.55 672
13457.65 697
13458.74 726
13459.84 668
13460.93 641
13462.03 714
13463.12 658
13464.22 718
13465.32 744
13466.41 738
13467.51 743
13468.60 729
13469.70 764
13470.80 724
13471.89 707
13472.99 739
13474.09 698
13475.18 759
13476.28 751
13477.37 737
13478.47 723
13479.57 727
13480.66 747
13481.76 736
13482.86 732
13483.95 720
13485.05 719
13486.15 751
13487.25 704
13488.34 710
13489.44 783
13490.54 736
13491.63 764
13492.73 762
13493.83 808
13494.92 828
13496.02 847
13497.12 885
13498.22 899
13499.31 895
13500.41 840
13501.51 865
13502.61 911
13503.70 936
13504.80 934
13505.90 897
13507.00 957
13508.09 887
13509.19 877
13510.29 838
13511.39 819
13512.49 779
13513.58 746
13514.68 791
13515.78 790
13516.88 726
13517.98 700
13519.07 663
13520.17 690
13521.27 619
13522.37 639
13523.47 623
13524.57 673
13525.66 663
13526.76 672
13527.86 602
13528.96 567
13530.06 583
13531.16 609
13532.26 592
13533.35 605
13534.45 624
13535.55 583
13536.65 601
13537.75 568
13538.85 606
13539.95 545
13541.05 556
13542.15 550
13543.24 596
13544.34 577
13545.44 567
13546.54 581
13547.64 559
13548.74 588
13549.84 556
13550.94 560
13552.04 567
13553.14 563
13554.24 556
13555.34 560
13556.44 517
13557.54 552
13558.64 527
13559.74 553
13560.84 567
13561.94 567
13563.04 525
13564.14 523
13565.24 527
13566.34 558
13567.44 547
13568.54 489
13569.64 533
13570.74 519
13571.84 524
13572.94 506
13574.04 499
13575.14 486
13576.24 525
13577.34 493
13578.44 510
13579.54 519
13580.64 566
13581.74 521
13582.84 535
13583.94 549
13585.05 499
13586.15 480
13587.25 533
13588.35 580
13589.45 554
13590.55 559
13591.65 543
13592.75 542
13593.85 545
13594.95 530
13596.06 536
13597.16 509
13598.26 514
13599.36 583
13600.46 542
13601.56 526
13602.66 576
13603.77 563
13604.87 530
13605.97 526
13607.07 544
13608.17 516
13609.28 551
13610.38 551
13611.48 530
13612.58 520
13613.68 537
13614.79 566
13615.89 518
13616.99 502
13618.09 525
13619.19 575
13620.30 565
13621.40 510
13622.50 502
13623.60 557
13624.71 537
13625.81 575
13626.91 509
13628.01 508
13629.12 563
13630.22 561
13631.32 526
13632.42 554
13633.53 571
13634.63 525
13635.73 513
13636.84 504
13637.94 486
13639.04 515
13640.14 523
13641.25 513
13642.35 522
13643.45 493
13644.56 529
13645.66 512
13646.76 488
13647.87 467
13648.97 507
13650.07 525
13651.18 541
13652.28 524
13653.39 513
13654.49 527
13655.59 547
13656.70 541
13657.80 500
13658.90 501
13660.01 504
13661.11 539
13662.22 489
13663.32 528
13664.42 496
13665.53 530
13666.63 540
13667.74 501
13668.84 463
13669.94 507
13671.05 542
13672.15 529
13673.26 524
13674.36 524
13675.47 546
13676.57 516
13677.68 524
13678.78 495
13679.89 497
13680.99 491
13682.10 512
13683.20 490
13684.30 517
13685.41 566
13686.51 542
13687.62 534
13688.72 512
13689.83 509
13690.93 526
13692.04 536
13693.15 529
13694.25 494
13695.36 504
13696.46 545
13697.57 549
13698.67 570
13699.78 533
13700.88 522
13701.99 536
13703.09 551
13704.20 547
13705.31 509
13706.41 580
13707.52 507
13708.62 545
13709.73 572
13710.84 543
13711.94 588
13713.05 583
13714.15 612
13715.26 559
13716.37 561
13717.47 594
13718.58 618
13719.68 591
13720.79 599
13721.90 624
13723.00 631
13724.11 651
13725.22 634
13726.32 666
13727.43 652
13728.54 648
13729.64 667
13730.75 691
13731.86 664
13732.96 661
13734.07 647
13735.18 705
13736.28 670
13737.39 716
13738.50 701
13739.61 641
13740.71 686
13741.82 707
13742.93 734
13744.03 701
13745.14 670
13746.25 660
13747.36 701
13748.46 711
13749.57 747
13750.68 732
13751.79 755
13752.89 774
13754.00 779
13755.11 799
13756.22 846
13757.33 843
13758.43 823
13759.54 858
13760.65 866
13761.76 923
13762.87 936
13763.97 931
13765.08 976
13766.19 1049
13767.30 1095
13768.41 1154
13769.51 1163
13770.62 1196
13771.73 1212
13772.84 1252
13773.95 1240
13775.06 1175
13776.17 1207
13777.27 1186
13778.38 1140
13779.49 1120
13780.60 1050
13781.71 1014
13782.82 977
13783.93 945
13785.04 883
13786.14 840
13787.25 786
13788.36 856
13789.47 810
13790.58 776
13791.69 731
13792.80 738
13793.91 728
13795.02 744
13796.13 754
13797.24 700
13798.35 752
13799.46 729
13800.57 655
13801.68 685
13802.78 675
13803.89 695
13805.00 671
13806.11 685
13807.22 629
13808.33 665
13809.44 648
13810.55 600
13811.66 664
13812.77 667
13813.88 647
13814.99 647
13816.10 658
13817.21 606
13818.32 607
13819.44 613
13820.55 573
13821.66 590
13822.77 535
13823.88 557
13824.99 578
13826.10 549
13827.21 564
13828.32 595
13829.43 564
13830.54 596
13831.65 585
13832.76 619
13833.87 595
13834.98 605
13836.10 594
13837.21 582
13838.32 613
13839.43 609
13840.54 632
13841.65 646
13842.76 617
13843.87 581
13844.99 605
13846.10 611
13847.21 602
13848.32 587
13849.43 602
13850.54 638
13851.65 626
13852.77 623
13853.88 606
13854.99 625
13856.10 620
13857.21 594
13858.33 607
13859.44 616
13860.55 677
13861.66 676
13862.77 645
13863.89 634
13865.00 668
13866.11 680
13867.22 682
13868.33 653
13869.45 652
13870.56 629
13871.67 645
13872.78 644
13873.90 649
13875.01 718
13876.12 654
13877.23 640
13878.35 658
13879.46 609
13880.57 556
13881.69 583
13882.80 633
13883.91 634
13885.02 610
13886.14 639
13887.25 667
13888.36 642
13889.48 609
13890.59 663
13891.70 684
13892.82 660
13893.93 664
13895.04 647
13896.16 641
13897.27 626
13898.38 621
13899.50 626
13900.61 654
13901.72 666
13902.84 649
13903.95 613
13905.07 606
13906.18 615
13907.29 634
13908.41 618
13909.52 624
13910.63 602
13911.75 581
13912.86 634
13913.98 589
13915.09 593
13916.21 567
13917.32 569
13918.43 589
13919.55 555
13920.66 611
13921.78 587
13922.89 596
13924.01 561
13925.12 524
13926.24 608
13927.35 594
13928.46 572
13929.58 606
13930.69 560
13931.81 544
13932.92 521
13934.04 599
13935.15 570
13936.27 580
13937.38 578
13938.50 589
13939.61 615
13940.73 600
13941.85 562
13942.96 545
13944.08 563
13945.19 562
13946.31 533
13947.42 556
13948.54 569
13949.65 564
13950.77 534
13951.88 530
13953.00 592
13954.12 566
13955.23 562
13956.35 532
13957.46 510
13958.58 484
13959.70 552
13960.81 512
13961.93 527
13963.04 498
13964.16 509
13965.28 515
13966.39 523
13967.51 519
13968.62 536
13969.74 529
13970.86 529
13971.97 520
13973.09 518
13974.21 512
13975.32 542
13976.44 512
13977.56 519
13978.67 496
13979.79 522
13980.91 507
13982.02 567
13983.14 512
13984.26 497
13985.37 584
13986.49 565
13987.61 573
13988.73 493
13989.84 514
13990.96 566
13992.08 569
13993.20 547
13994.31 521
13995.43 531
13996.55 528
13997.66 554
13998.78 557
13999.90 603
14001.02 562
14002.14 551
14003.25 540
14004.37 518
14005.49 552
14006.61 598
14007.72 566
14008.84 545
14009.96 543
14011.08 579
14012.20 545
14013.31 636
14014.43 575
14015.55 579
14016.67 605
14017.79 580
14018.91 566
14020.02 546
14021.14 595
14022.26 589
14023.38 548
14024.50 570
14025.62 598
14026.74 612
14027.85 602
14028.97 603
14030.09 574
14031.21 586
14032.33 579
14033.45 556
14034.57 558
14035.69 531
14036.81 516
14037.92 551
14039.04 535
14040.16 496
14041.28 511
14042.40 543
14043.52 518
14044.64 507
14045.76 509
14046.88 496
14048.00 513
14049.12 498
14050.24 530
14051.36 551
14052.48 526
14053.60 485
14054.72 521
14055.84 520
14056.96 559
14058.08 517
14059.20 537
14060.32 506
14061.44 513
14062.56 537
14063.68 514
14064.80 540
14065.92 501
14067.04 533
14068.16 523
14069.28 587
14070.40 551
14071.52 569
14072.64 558
14073.76 542
14074.88 568
14076.00 563
14077.12 588
14078.24 567
14079.36 548
14080.48 569
14081.60 591
14082.73 602
14083.85 627
14084.97 594
14086.09 604
14087.21 618
14088.33 620
14089.45 647
14090.57 673
14091.69 652
14092.82 621
14093.94 634
14095.06 652
14096.18 664
14097.30 689
14098.42 701
14099.54 704
14100.67 711
14101.79 683
14102.91 730
14104.03 712
14105.15 667
14106.27 605
14107.40 634
14108.52 618
14109.64 591
14110.76 562
14111.88 543
14113.01 529
14114.13 526
14115.25 552
14116.37 516
14117.50 533
14118.62 567
14119.74 541
14120.86 565
14121.98 500
14123.11 500
14124.23 514
14125.35 503
14126.48 532
14127.60 482
14128.72 499
14129.84 509
14130.97 463
14132.09 474
14133.21 474
14134.34 460
14135.46 471
14136.58 509
14137.70 487
14138.83 462
14139.95 449
14141.07 498
14142.20 495
14143.32 466
14144.44 458
14145.57 444
14146.69 500
14147.81 468
14148.94 466
14150.06 480
14151.18 462
14152.31 445
14153.43 429
14154.56 427
14155.68 464
14156.80 491
14157.93 468
14159.05 453
14160.18 443
14161.30 439
14162.42 463
14163.55 504
14164.67 483
14165.80 460
14166.92 482
14168.04 484
14169.17 486
14170.29 473
14171.42 459
14172.54 463
14173.67 460
14174.79 452
14175.92 461
14177.04 468
14178.17 401
14179.29 444
14180.41 475
14181.54 413
14182.66 418
14183.79 434
14184.91 461
14186.04 441
14187.16 434
14188.29 447
14189.41 451
14190.54 418
14191.67 434
14192.79 448
14193.92 406
14195.04 469
14196.17 458
14197.29 420
14198.42 417
14199.54 414
14200.67 446
14201.79 424
14202.92 391
14204.05 395
14205.17 421
14206.30 426
14207.42 412
14208.55 393
14209.67 428
14210.80 429
14211.93 467
14213.05 425
14214.18 373
14215.31 390
14216.43 424
14217.56 432
14218.68 405
14219.81 392
14220.94 423
14222.06 406
14223.19 417
14224.32 392
14225.44 405
14226.57 406
14227.70 405
14228.82 415
14229.95 412
14231.08 409
14232.20 393
14233.33 389
14234.46 394
14235.58 384
14236.71 388
14237.84 459
14238.97 429
14240.09 378
14241.22 433
14242.35 442
14243.47 397
14244.60 420
14245.73 418
14246.86 390
14247.98 365
14249.11 397
14250.24 373
14251.37 382
14252.49 354
14253.62 412
14254.75 377
14255.88 392
14257.01 398
14258.13 399
14259.26 427
14260.39 431
14261.52 357
14262.65 366
14263.77 406
14264.90 413
14266.03 387
14267.16 384
14268.29 398
14269.41 399
14270.54 422
14271.67 382
14272.80 387
14273.93 343
14275.06 365
14276.19 388
14277.31 371
14278.44 386
14279.57 381
14280.70 403
14281.83 387
14282.96 388
14284.09 378
14285.22 362
14286.34 368
14287.47 419
14288.60 368
14289.73 332
14290.86 333
14291.99 358
14293.12 405
14294.25 351
14295.38 392
14296.51 369
14297.64 364
14298.77 390
14299.90 393
14301.03 356
14302.16 369
14303.28 370
14304.41 392
14305.54 368
14306.67 375
14307.80 376
14308.93 392
14310.06 353
14311.19 343
14312.32 360
14313.45 374
14314.58 349
14315.71 341
14316.84 328
14317.97 333
14319.11 361
14320.24 349
14321.37 347
14322.50 325
14323.63 330
14324.76 376
14325.89 349
14327.02 364
14328.15 339
14329.28 335
14330.41 374
14331.54 335
14332.67 327
14333.80 317
14334.93 349
14336.06 320
14337.20 337
14338.33 336
14339.46 351
14340.59 379
14341.72 362
14342.85 360
14343.98 342
14345.11 371
14346.25 354
14347.38 316
14348.51 302
14349.64 351
14350.77 344
14351.90 358
14353.03 372
14354.17 344
14355.30 355
14356.43 347
14357.56 355
14358.69 332
14359.83 339
14360.96 357
14362.09 331
14363.22 321
14364.35 337
14365.49 335
14366.62 334
14367.75 339
14368.88 376
14370.01 358
14371.15 355
14372.28 371
14373.41 370
14374.54 345
14375.68 341
14376.81 319
14377.94 354
14379.07 321
14380.21 336
14381.34 325
14382.47 335
14383.61 330
14384.74 356
14385.87 336
14387.00 348
14388.14 351
14389.27 335
14390.40 362
14391.54 356
14392.67 345
14393.80 335
14394.94 354
14396.07 343
14397.20 344
14398.34 360
14399.47 408
14400.60 383
14401.74 366
14402.87 337
14404.00 344
14405.14 385
14406.27 358
14407.41 362
14408.54 363
14409.67 358
14410.81 373
14411.94 351
14413.08 334
14414.21 356
14415.34 376
14416.48 360
14417.61 339
14418.75 361
14419.88 347
14421.01 383
14422.15 378
14423.28 370
14424.42 344
14425.55 331
14426.69 347
14427.82 353
14428.96 366
14430.09 386
14431.23 385
14432.36 364
14433.50 371
14434.63 350
14435.77 363
14436.90 342
14438.04 378
14439.17 364
14440.31 383
14441.44 344
14442.58 360
14443.71 367
14444.85 332
14445.98 358
14447.12 363
14448.25 343
14449.39 344
14450.52 364
14451.66 339
14452.79 330
14453.93 352
14455.07 355
14456.20 356
14457.34 365
14458.47 360
14459.61 369
14460.74 383
14461.88 354
14463.02 359
14464.15 354
14465.29 370
14466.42 372
14467.56 396
14468.70 372
14469.83 392
14470.97 370
14472.11 359
14473.24 386
14474.38 411
14475.51 380
14476.65 409
14477.79 376
14478.92 402
14480.06 380
14481.20 413
14482.33 367
14483.47 366
14484.61 399
14485.75 391
14486.88 379
14488.02 376
14489.16 427
14490.29 383
14491.43 387
14492.57 385
14493.70 346
14494.84 360
14495.98 397
14497.12 383
14498.25 355
14499.39 373
14500.53 366
14501.67 355
14502.80 401
14503.94 371
14505.08 342
14506.22 380
14507.35 364
14508.49 366
14509.63 390
14510.77 385
14511.91 382
14513.04 365
14514.18 370
14515.32 373
14516.46 395
14517.60 398
14518.73 360
14519.87 342
14521.01 379
14522.15 355
14523.29 358
14524.43 345
14525.56 397
14526.70 373
14527.84 352
14528.98 364
14530.12 348
14531.26 366
14532.40 389
14533.53 351
14534.67 353
14535.81 373
14536.95 392
14538.09 350
14539.23 365
14540.37 366
14541.51 345
14542.65 363
14543.79 366
14544.92 365
14546.06 336
14547.20 347
14548.34 386
14549.48 350
14550.62 338
14551.76 302
14552.90 380
14554.04 397
14555.18 391
14556.32 351
14557.46 368
14558.60 378
14559.74 368
14560.88 344
14562.02 355
14563.16 380
14564.30 386
14565.44 368
14566.58 367
14567.72 376
14568.86 415
14570.00 391
14571.14 418
14572.28 423
14573.42 381
14574.56 413
14575.70 429
14576.84 391
14577.98 381
14579.12 392
14580.26 409
14581.40 387
14582.54 412
14583.68 406
14584.82 374
14585.97 375
14587.11 407
14588.25 407
14589.39 420
14590.53 392
14591.67 412
14592.81 338
14593.95 403
14595.09 386
14596.23 431
14597.38 465
14598.52 446
14599.66 404
14600.80 408
14601.94 437
14603.08 393
14604.22 435
14605.37 467
14606.51 455
14607.65 451
14608.79 462
14609.93 447
14611.07 413
14612.22 443
14613.36 441
14614.50 448
14615.64 468
14616.78 478
14617.93 478
14619.07 451
14620.21 491
14621.35 513
14622.50 475
14623.64 496
14624.78 494
14625.92 521
14627.06 487
14628.21 493
14629.35 503
14630.49 516
14631.63 530
14632.78 538
14633.92 559
14635.06 536
14636.21 525
14637.35 528
14638.49 564
14639.63 552
14640.78 519
14641.92 532
14643.06 558
14644.21 491
14645.35 515
14646.49 507
14647.64 475
14648.78 482
14649.92 499
14651.07 445
14652.21 431
14653.35 415
14654.50 444
14655.64 408
14656.78 436
14657.93 427
14659.07 383
14660.21 451
14661.36 427
14662.50 455
14663.65 413
14664.79 388
14665.93 378
14667.08 410
14668.22 399
14669.37 405
14670.51 397
14671.65 408
14672.80 394
14673.94 374
14675.09 376
14676.23 385
14677.38 435
14678.52 398
14679.66 374
14680.81 415
14681.95 386
14683.10 371
14684.24 389
14685.39 367
14686.53 378
14687.68 363
14688.82 379
14689.97 341
14691.11 357
14692.26 383
14693.40 384
14694.55 345
14695.69 359
14696.84 359
14697.98 387
14699.13 350
14700.27 336
14701.42 366
14702.56 401
14703.71 359
14704.85 329
14706.00 341
14707.15 332
14708.29 371
14709.44 376
14710.58 370
14711.73 334
14712.87 340
14714.02 386
14715.17 373
14716.31 371
14717.46 366
14718.60 355
14719.75 367
14720.90 351
14722.04 356
14723.19 360
14724.33 388
14725.48 382
14726.63 351
14727.77 336
14728.92 397
14730.07 387
14731.21 372
14732.36 344
14733.51 377
14734.65 361
14735.80 387
14736.95 374
14738.09 358
14739.24 348
14740.39 356
14741.53 375
14742.68 362
14743.83 353
14744.97 379
14746.12 360
14747.27 355
14748.42 372
14749.56 349
14750.71 396
14751.86 381
14753.00 389
14754.15 368
14755.30 378
14756.45 388
14757.59 385
14758.74 386
14759.89 383
14761.04 368
14762.18 345
14763.33 389
14764.48 371
14765.63 398
14766.78 401
14767.92 405
14769.07 363
14770.22 391
14771.37 370
14772.52 382
14773.66 381
14774.81 428
14775.96 404
14777.11 413
14778.26 427
14779.41 390
14780.55 405
14781.70 445
14782.85 461
14784.00 415
14785.15 421
14786.30 426
14787.45 431
14788.59 444
14789.74 431
14790.89 464
14792.04 502
14793.19 499
14794.34 427
14795.49 441
14796.64 475
14797.79 485
14798.94 441
14800.08 447
14801.23 479
14802.38 475
14803.53 456
14804.68 481
14805.83 445
14806.98 468
14808.13 458
14809.28 465
14810.43 458
14811.58 420
14812.73 444
14813.88 416
14815.03 405
14816.18 418
14817.33 439
14818.48 468
14819.63 427
14820.78 410
14821.93 445
14823.08 403
14824.23 393
14825.38 436
14826.53 402
14827.68 380
14828.83 379
14829.98 367
14831.13 395
14832.28 382
14833.43 372
14834.58 374
14835.73 378
14836.88 374
14838.03 361
14839.18 378
14840.33 364
14841.48 352
14842.64 346
14843.79 352
14844.94 384
14846.09 342
14847.24 356
14848.39 363
14849.54 337
14850.69 337
14851.84 327
14853.00 329
14854.15 366
14855.30 320
14856.45 340
14857.60 314
14858.75 338
14859.90 323
14861.06 317
14862.21 319
14863.36 319
14864.51 292
14865.66 280
14866.81 313
14867.97 295
14869.12 319
14870.27 323
14871.42 353
14872.57 294
14873.73 308
14874.88 304
14876.03 327
14877.18 302
14878.33 301
14879.49 318
14880.64 316
14881.79 288
14882.94 298
14884.10 310
14885.25 309
14886.40 322
14887.55 310
14888.71 276
14889.86 292
14891.01 344
14892.16 317
14893.32 312
14894.47 319
14895.62 313
14896.78 318
14897.93 306
14899.08 302
14900.23 309
14901.39 289
14902.54 323
14903.69 290
14904.85 288
14906.00 324
14907.15 308
14908.31 318
14909.46 268
14910.61 307
14911.77 288
14912.92 288
14914.08 291
14915.23 301
14916.38 301
14917.54 323
14918.69 329
14919.84 337
14921.00 306
14922.15 326
14923.31 316
14924.46 308
14925.61 319
14926.77 297
14927.92 288
14929.08 319
14930.23 305
14931.38 298
14932.54 277
14933.69 300
14934.85 279
14936.00 291
14937.16 315
14938.31 292
14939.47 286
14940.62 304
14941.78 294
14942.93 271
14944.08 297
14945.24 314
14946.39 294
14947.55 317
14948.70 321
14949.86 298
14951.01 255
14952.17 281
14953.32 331
14954.48 306
14955.64 256
14956.79 280
14957.95 300
14959.10 278
14960.26 299
14961.41 298
14962.57 289
14963.72 271
14964.88 290
14966.03 281
14967.19 270
14968.35 274
14969.50 287
14970.66 303
14971.81 280
14972.97 296
14974.12 261
14975.28 312
14976.44 301
14977.59 287
14978.75 273
14979.91 308
14981.06 307
14982.22 317
14983.37 304
14984.53 300
14985.69 275
14986.84 278
14988.00 308
14989.16 301
14990.31 295
14991.47 271
14992.63 293
14993.78 281
14994.94 274
14996.10 266
14997.25 286
14998.41 269
14999.57 301
15000.72 339
15001.88 274
15003.04 257
15004.20 298
15005.35 310
15006.51 282
15007.67 283
15008.82 259
15009.98 279
15011.14 292
15012.30 289
15013.45 278
15014.61 260
15015.77 249
15016.93 280
15018.08 285
15019.24 282
15020.40 249
15021.56 267
15022.71 273
15023.87 273
15025.03 266
15026.19 253
15027.35 253
15028.50 266
15029.66 254
15030.82 251
15031.98 263
15033.14 263
15034.30 265
15035.45 282
15036.61 273
15037.77 275
15038.93 272
15040.09 284
15041.25 281
15042.40 268
15043.56 282
15044.72 266
15045.88 263
15047.04 248
15048.20 264
15049.36 300
15050.52 284
15051.68 257
15052.83 276
15053.99 259
15055.15 255
15056.31 262
15057.47 275
15058.63 283
15059.79 275
15060.95 274
15062.11 258
15063.27 248
15064.43 275
15065.59 266
15066.75 257
15067.90 254
15069.06 276
15070.22 253
15071.38 249
15072.54 255
15073.70 261
15074.86 257
15076.02 267
15077.18 258
15078.34 255
15079.50 268
15080.66 276
15081.82 273
15082.98 241
15084.14 247
15085.30 249
15086.46 262
15087.62 256
15088.78 231
15089.95 265
15091.11 293
15092.27 292
15093.43 279
15094.59 261
15095.75 255
15096.91 271
15098.07 262
15099.23 274
15100.39 275
15101.55 249
15102.71 245
15103.87 279
15105.03 279
15106.20 292
15107.36 280
15108.52 277
15109.68 268
15110.84 239
15112.00 259
15113.16 252
15114.32 256
15115.49 269
15116.65 255
15117.81 237
15118.97 243
15120.13 235
15121.29 264
15122.46 264
15123.62 279
15124.78 278
15125.94 283
15127.10 273
15128.26 289
15129.43 282
15130.59 277
15131.75 262
15132.91 269
15134.07 265
15135.24 266
15136.40 233
15137.56 267
15138.72 259
15139.89 251
15141.05 273
15142.21 254
15143.37 263
15144.54 252
15145.70 281
15146.86 279
15148.02 278
15149.19 270
15150.35 266
15151.51 275
15152.67 273
15153.84 275
15155.00 275
15156.16 268
15157.33 252
15158.49 256
15159.65 241
15160.82 283
15161.98 281
15163.14 299
15164.31 279
15165.47 314
15166.63 299
15167.80 284
15168.96 298
15170.12 272
15171.29 296
15172.45 284
15173.61 252
15174.78 264
15175.94 265
15177.10 266
15178.27 299
15179.43 297
15180.60 300
15181.76 284
15182.92 324
15184.09 291
15185.25 288
15186.42 272
15187.58 285
15188.74 276
15189.91 280
15191.07 272
15192.24 290
15193.40 276
15194.57 284
15195.73 300
15196.90 298
15198.06 291
15199.22 319
15200.39 285
15201.55 303
15202.72 282
15203.88 283
15205.05 310
15206.21 283
15207.38 280
15208.54 267
15209.71 286
15210.87 298
15212.04 305
15213.20 320
15214.37 289
15215.53 300
15216.70 294
15217.86 277
15219.03 298
15220.20 325
15221.36 299
15222.53 285
15223.69 344
15224.86 314
15226.02 310
15227.19 331
15228.36 330
15229.52 345
15230.69 347
15231.85 359
15233.02 343
15234.18 329
15235.35 331
15236.52 369
15237.68 319
15238.85 297
15240.02 322
15241.18 337
15242.35 326
15243.51 315
15244.68 307
15245.85 311
15247.01 321
15248.18 359
15249.35 317
15250.51 301
15251.68 299
15252.85 305
15254.01 296
15255.18 274
15256.35 279
15257.51 314
15258.68 325
15259.85 275
15261.01 297
15262.18 289
15263.35 273
15264.52 274
15265.68 283
15266.85 254
15268.02 279
15269.18 290
15270.35 282
15271.52 269
15272.69 296
15273.85 275
15275.02 288
15276.19 285
15277.36 292
15278.52 276
15279.69 307
15280.86 293
15282.03 276
15283.20 276
15284.36 279
15285.53 243
15286.70 239
15287.87 264
15289.04 272
15290.20 272
15291.37 234
15292.54 289
15293.71 255
15294.88 258
15296.05 282
15297.21 273
15298.38 274
15299.55 269
15300.72 261
15301.89 289
15303.06 250
15304.22 254
15305.39 281
15306.56 301
15307.73 296
15308.90 268
15310.07 272
15311.24 274
15312.41 271
15313.58 245
15314.74 288
15315.91 239
15317.08 277
15318.25 276
15319.42 298
15320.59 264
15321.76 282
15322.93 271
15324.10 292
15325.27 272
15326.44 274
15327.61 287
15328.78 289
15329.95 280
15331.12 269
15332.29 293
15333.46 261
15334.63 261
15335.80 272
15336.97 294
15338.14 290
15339.31 291
15340.48 256
15341.65 267
15342.82 273
15343.99 279
15345.16 281
15346.33 276
15347.50 256
15348.67 293
15349.84 330
15351.01 270
15352.18 254
15353.35 283
15354.52 290
15355.69 287
15356.86 256
15358.03 263
15359.20 308
15360.37 275
15361.54 262
15362.71 287
15363.89 306
15365.06 282
15366.23 262
15367.40 262
15368.57 267
15369.74 277
15370.91 287
15372.08 273
15373.25 273
15374.43 285
15375.60 300
15376.77 290
15377.94 275
15379.11 276
15380.28 281
15381.46 256
15382.63 250
15383.80 272
15384.97 292
15386.14 292
15387.31 331
15388.49 287
15389.66 288
15390.83 271
15392.00 286
15393.17 295
15394.35 322
15395.52 264
15396.69 283
15397.86 312
15399.03 284
15400.21 304
15401.38 273
15402.55 302
15403.72 303
15404.90 278
15406.07 288
15407.24 276
15408.41 301
15409.59 293
15410.76 302
15411.93 283
15413.11 263
15414.28 283
15415.45 282
15416.62 303
15417.80 267
15418.97 256
15420.14 308
15421.32 276
15422.49 274
15423.66 286
15424.84 286
15426.01 280
15427.18 269
15428.36 239
15429.53 288
15430.70 254
15431.88 279
15433.05 257
15434.22 281
15435.40 277
15436.57 270
15437.75 265
15438.92 234
15440.09 270
15441.27 268
15442.44 257
15443.61 278
15444.79 268
15445.96 285
15447.14 261
15448.31 249
15449.49 273
15450.66 218
15451.83 235
15453.01 269
15454.18 272
15455.36 255
15456.53 266
15457.71 278
15458.88 270
15460.06 286
15461.23 244
15462.40 275
15463.58 263
15464.75 280
15465.93 246
15467.10 254
15468.28 245
15469.45 277
15470.63 240
15471.80 227
15472.98 239
15474.15 269
15475.33 291
15476.50 263
15477.68 247
15478.86 241
15480.03 274
15481.21 271
15482.38 272
15483.56 253
15484.73 268
15485.91 260
15487.08 257
15488.26 237
15489.44 259
15490.61 253
15491.79 277
15492.96 246
15494.14 237
15495.31 254
15496.49 269
15497.67 256
15498.84 256
15500.02 274
15501.20 237
15502.37 242
15503.55 241
15504.72 296
15505.90 254
15507.08 263
15508.25 274
15509.43 261
15510.61 253
15511.78 228
15512.96 294
15514.14 274
15515.31 266
15516.49 250
15517.67 249
15518.84 234
15520.02 266
15521.20 242
15522.37 257
15523.55 276
15524.73 277
15525.91 271
15527.08 274
15528.26 317
15529.44 307
15530.61 301
15531.79 296
15532.97 251
15534.15 258
15535.32 251
15536.50 265
15537.68 263
15538.86 257
15540.03 276
15541.21 274
15542.39 290
15543.57 255
15544.75 259
15545.92 275
15547.10 300
15548.28 300
15549.46 280
15550.64 291
15551.81 287
15552.99 278
15554.17 267
15555.35 279
15556.53 248
15557.70 273
15558.88 267
15560.06 299
15561.24 283
15562.42 264
15563.60 250
15564.78 323
15565.95 298
15567.13 281
15568.31 251
15569.49 291
15570.67 308
15571.85 276
15573.03 285
15574.21 275
15575.38 304
15576.56 285
15577.74 281
15578.92 266
15580.10 277
15581.28 292
15582.46 311
15583.64 298
15584.82 310
15586.00 307
15587.18 297
15588.36 312
15589.54 306
15590.72 279
15591.90 271
15593.08 319
15594.25 278
15595.43 283
15596.61 255
15597.79 332
15598.97 307
15600.15 296
15601.33 320
15602.51 335
15603.69 331
15604.87 336
15606.05 294
15607.23 298
15608.41 306
15609.60 353
15610.78 317
15611.96 319
15613.14 293
15614.32 359
15615.50 326
15616.68 301
15617.86 316
15619.04 332
15620.22 350
15621.40 375
15622.58 320
15623.76 331
15624.94 347
15626.12 390
15627.31 332
15628.49 360
15629.67 324
15630.85 355
15632.03 364
15633.21 378
15634.39 370
15635.57 350
15636.75 365
15637.94 338
15639.12 373
15640.30 395
15641.48 380
15642.66 363
15643.84 367
15645.03 379
15646.21 406
15647.39 427
15648.57 374
15649.75 364
15650.93 395
15652.12 352
15653.30 361
15654.48 374
15655.66 383
15656.84 346
15658.03 376
15659.21 394
15660.39 364
15661.57 402
15662.76 407
15663.94 404
15665.12 367
15666.30 410
15667.48 374
15668.67 394
15669.85 387
15671.03 371
15672.22 375
15673.40 373
15674.58 382
15675.76 357
15676.95 384
15678.13 348
15679.31 368
15680.50 346
15681.68 360
15682.86 339
15684.04 377
15685.23 345
15686.41 370
15687.59 335
15688.78 351
15689.96 352
15691.14 337
15692.33 339
15693.51 347
15694.69 376
15695.88 329
15697.06 325
15698.25 362
15699.43 383
15700.61 378
15701.80 321
15702.98 368
15704.16 364
15705.35 360
15706.53 345
15707.72 346
15708.90 365
15710.08 340
15711.27 392
15712.45 358
15713.64 387
15714.82 383
15716.01 378
15717.19 384
15718.37 368
15719.56 391
15720.74 364
15721.93 382
15723.11 367
15724.30 412
15725.48 395
15726.67 367
15727.85 368
15729.04 375
15730.22 359
15731.41 384
15732.59 382
15733.78 374
15734.96 378
15736.15 394
15737.33 397
15738.52 406
15739.70 392
15740.89 400
15742.07 379
15743.26 391
15744.44 393
15745.63 385
15746.81 425
15748.00 394
15749.19 401
15750.37 406
15751.56 393
15752.74 407
15753.93 378
15755.11 409
15756.30 401
15757.49 409
15758.67 404
15759.86 380
15761.04 375
15762.23 399
15763.42 384
15764.60 401
15765.79 397
15766.97 375
15768.16 384
15769.35 350
15770.53 384
15771.72 405
15772.91 411
15774.09 383
15775.28 380
15776.47 375
15777.65 409
15778.84 394
15780.03 373
15781.21 384
15782.40 364
15783.59 347
15784.77 384
15785.96 394
15787.15 402
15788.33 403
15789.52 379
15790.71 374
15791.90 386
15793.08 365
15794.27 360
15795.46 410
15796.65 352
15797.83 351
15799.02 363
15800.21 359
15801.40 349
15802.58 341
15803.77 331
15804.96 340
15806.15 368
15807.33 369
15808.52 350
15809.71 358
15810.90 323
15812.09 321
15813.27 347
15814.46 299
15815.65 318
15816.84 339
15818.03 327
15819.21 323
15820.40 264
15821.59 282
15822.78 291
15823.97 330
15825.16 287
15826.34 319
15827.53 330
15828.72 320
15829.91 312
15831.10 289
15832.29 309
15833.48 316
15834.66 303
15835.85 289
15837.04 324
15838.23 315
15839.42 324
15840.61 309
15841.80 335
15842.99 339
15844.18 312
15845.37 341
15846.56 324
15847.74 308
15848.93 306
15850.12 320
15851.31 335
15852.50 321
15853.69 329
15854.88 322
15856.07 297
15857.26 314
15858.45 360
15859.64 367
15860.83 336
15862.02 335
15863.21 323
15864.40 302
15865.59 309
15866.78 351
15867.97 349
15869.16 319
15870.35 297
15871.54 306
15872.73 282
15873.92 286
15875.11 312
15876.30 332
15877.49 349
15878.68 324
15879.87 327
15881.06 326
15882.25 312
15883.44 343
15884.64 353
15885.83 348
15887.02 328
15888.21 345
15889.40 339
15890.59 323
15891.78 347
15892.97 349
15894.16 369
15895.35 347
15896.54 305
15897.74 365
15898.93 360
15900.12 347
15901.31 379
15902.50 388
15903.69 375
15904.88 376
15906.08 390
15907.27 389
15908.46 402
15909.65 337
15910.84 362
15912.03 355
15913.23 316
15914.42 332
15915.61 347
15916.80 374
15917.99 363
15919.18 347
15920.38 377
15921.57 378
15922.76 343
15923.95 358
15925.15 359
15926.34 337
15927.53 351
15928.72 404
15929.91 371
15931.11 328
15932.30 350
15933.49 356
15934.68 358
15935.88 385
15937.07 330
15938.26 334
15939.46 348
15940.65 349
15941.84 343
15943.03 357
15944.23 312
15945.42 345
15946.61 360
15947.81 327
15949.00 344
15950.19 317
15951.39 302
15952.58 300
15953.77 311
15954.97 312
15956.16 334
15957.35 308
15958.55 320
15959.74 298
15960.93 273
15962.13 273
15963.32 294
15964.51 303
15965.71 249
15966.90 269
15968.09 298
15969.29 314
15970.48 281
15971.68 268
15972.87 287
15974.06 306
15975.26 312
15976.45 307
15977.65 254
15978.84 273
15980.04 274
15981.23 259
15982.42 252
15983.62 231
15984.81 269
15986.01 265
15987.20 287
15988.40 277
15989.59 295
15990.79 324
15991.98 285
15993.18 272
15994.37 280
15995.57 263
15996.76 238
15997.96 243
15999.15 251
16000.35 270
16001.54 249
16002.74 250
16003.93 272
16005.13 260
16006.32 259
16007.52 244
16008.71 267
16009.91 276
16011.10 292
16012.30 276
16013.49 249
16014.69 259
16015.88 249
16017.08 263
16018.28 262
16019.47 256
16020.67 252
16021.86 239
16023.06 260
16024.26 233
16025.45 258
16026.65 262
16027.84 298
16029.04 251
16030.24 257
16031.43 272
16032.63 246
16033.82 273
16035.02 239
16036.22 257
16037.41 257
16038.61 264
16039.81 253
16041.00 265
16042.20 265
16043.40 256
16044.59 281
16045.79 259
16046.99 241
16048.18 275
16049.38 268
16050.58 238
16051.77 235
16052.97 244
16054.17 251
16055.37 238
16056.56 236
16057.76 253
16058.96 255
16060.15 250
16061.35 242
16062.55 240
16063.75 262
16064.94 269
16066.14 265
16067.34 244
16068.54 228
16069.73 260
16070.93 268
16072.13 288
16073.33 263
16074.52 245
16075.72 222
16076.92 273
16078.12 241
16079.32 205
16080.51 235
16081.71 237
16082.91 247
16084.11 259
16085.31 240
16086.51 232
16087.70 252
16088.90 227
16090.10 236
16091.30 235
16092.50 255
16093.70 246
16094.89 256
16096.09 228
16097.29 221
16098.49 224
16099.69 269
16100.89 228
16102.09 242
16103.29 214
16104.48 254
16105.68 255
16106.88 229
16108.08 211
16109.28 238
16110.48 247
16111.68 248
16112.88 257
16114.08 264
16115.28 237
16116.48 207
16117.68 238
16118.88 197
16120.07 216
16121.27 218
16122.47 241
16123.67 247
16124.87 194
16126.07 219
16127.27 229
16128.47 255
16129.67 204
16130.87 214
16132.07 227
16133.27 256
16134.47 245
16135.67 239
16136.87 222
16138.07 216
16139.27 230
16140.47 244
16141.67 213
16142.87 252
16144.07 263
16145.27 240
16146.48 236
16147.68 226
16148.88 234
16150.08 246
16151.28 257
16152.48 245
16153.68 237
16154.88 221
16156.08 244
16157.28 244
16158.48 240
16159.68 273
16160.88 242
16162.09 264
16163.29 221
16164.49 229
16165.69 214
16166.89 255
16168.09 246
16169.29 239
16170.49 238
16171.70 226
16172.90 210
16174.10 217
16175.30 251
16176.50 247
16177.70 218
16178.91 237
16180.11 250
16181.31 231
16182.51 226
16183.71 243
16184.91 253
16186.12 214
16187.32 253
16188.52 210
16189.72 250
16190.93 209
16192.13 256
16193.33 243
16194.53 236
16195.73 265
16196.94 232
16198.14 210
16199.34 253
16200.54 237
16201.75 242
16202.95 238
16204.15 249
16205.35 271
16206.56 227
16207.76 247
16208.96 247
16210.17 237
16211.37 225
16212.57 248
16213.77 246
16214.98 240
16216.18 261
16217.38 266
16218.59 273
16219.79 262
16220.99 261
16222.20 267
16223.40 281
16224.60 215
16225.81 259
16227.01 282
16228.21 244
16229.42 262
16230.62 234
16231.82 252
16233.03 262
16234.23 243
16235.44 254
16236.64 279
16237.84 237
16239.05 267
16240.25 278
16241.46 266
16242.66 246
16243.86 261
16245.07 265
16246.27 259
16247.48 254
16248.68 271
16249.89 273
16251.09 278
16252.29 246
16253.50 252
16254.70 252
16255.91 268
16257.11 244
16258.32 268
16259.52 273
16260.73 280
16261.93 290
16263.14 269
16264.34 292
16265.55 275
16266.75 296
16267.96 250
16269.16 277
16270.37 264
16271.57 274
16272.78 262
16273.98 258
16275.19 291
16276.39 321
16277.60 284
16278.80 241
16280.01 255
16281.21 280
16282.42 306
16283.63 250
16284.83 260
16286.04 265
16287.24 287
16288.45 311
16289.65 300
16290.86 275
16292.07 306
16293.27 308
16294.48 304
16295.68 309
16296.89 279
16298.10 290
16299.30 295
16300.51 284
16301.71 275
16302.92 301
16304.13 308
16305.33 312
16306.54 311
16307.75 278
16308.95 288
16310.16 301
16311.37 333
16312.57 308
16313.78 276
16314.99 308
16316.19 307
16317.40 316
16318.61 297
16319.81 276
16321.02 271
16322.23 295
16323.44 310
16324.64 275
16325.85 258
16327.06 270
16328.26 277
16329.47 305
16330.68 279
16331.89 272
16333.09 286
16334.30 278
16335.51 262
16336.72 253
16337.92 260
16339.13 243
16340.34 239
16341.55 274
16342.75 263
16343.96 280
16345.17 253
16346.38 254
16347.59 252
16348.79 263
16350.00 249
16351.21 236
16352.42 246
16353.63 229
16354.84 242
16356.04 236
16357.25 230
16358.46 205
16359.67 239
16360.88 247
16362.09 255
16363.29 239
16364.50 234
16365.71 271
16366.92 223
16368.13 235
16369.34 229
16370.55 226
16371.76 217
16372.96 215
16374.17 231
16375.38 252
16376.59 261
16377.80 226
16379.01 199
16380.22 222
16381.43 212
16382.64 215
16383.85 214
16385.06 242
16386.27 248
16387.47 248
16388.68 252
16389.89 223
16391.10 234
16392.31 247
16393.52 246
16394.73 238
16395.94 206
16397.15 225
16398.36 231
16399.57 246
16400.78 241
16401.99 249
16403.20 265
16404.41 218
16405.62 229
16406.83 209
16408.04 243
16409.25 238
16410.46 232
16411.67 221
16412.88 236
16414.09 233
16415.30 220
16416.52 215
16417.73 228
16418.94 259
16420.15 231
16421.36 254
16422.57 226
16423.78 236
16424.99 199
16426.20 228
16427.41 232
16428.62 256
16429.83 235
16431.05 214
16432.26 234
16433.47 204
16434.68 212
16435.89 217
16437.10 227
16438.31 246
16439.52 236
16440.74 233
16441.95 228
16443.16 222
16444.37 250
16445.58 236
16446.79 267
16448.00 241
16449.22 232
16450.43 217
16451.64 247
16452.85 236
16454.06 205
16455.28 231
16456.49 230
16457.70 239
16458.91 210
16460.12 223
16461.34 211
16462.55 224
16463.76 228
16464.97 230
16466.19 209
16467.40 198
16468.61 211
16469.82 194
16471.04 208
16472.25 178
16473.46 208
16474.67 248
16475.89 224
16477.10 221
16478.31 201
16479.52 218
16480.74 233
16481.95 215
16483.16 208
16484.38 199
16485.59 237
16486.80 214
16488.02 218
16489.23 214
16490.44 200
16491.66 221
16492.87 229
16494.08 227
16495.30 189
16496.51 198
16497.72 205
16498.94 201
16500.15 204
16501.36 204
16502.58 200
16503.79 202
16505.00 224
16506.22 221
16507.43 212
16508.65 211
16509.86 213
16511.07 212
16512.29 222
16513.50 192
16514.72 224
16515.93 217
16517.15 229
16518.36 223
16519.57 236
16520.79 253
16522.00 221
16523.22 218
16524.43 226
16525.65 194
16526.86 249
16528.08 208
16529.29 240
16530.51 221
16531.72 220
16532.93 226
16534.15 233
16535.36 229
16536.58 205
16537.79 221
16539.01 211
16540.22 209
16541.44 210
16542.65 211
16543.87 202
16545.09 224
16546.30 238
16547.52 245
16548.73 233
16549.95 234
16551.16 200
16552.38 222
16553.59 227
16554.81 229
16556.02 189
16557.24 224
16558.46 189
16559.67 200
16560.89 229
16562.10 206
16563.32 206
16564.54 199
16565.75 245
16566.97 214
16568.18 232
16569.40 218
16570.62 179
16571.83 217
16573.05 245
16574.27 203
16575.48 223
16576.70 209
16577.91 237
16579.13 266
16580.35 219
16581.56 204
16582.78 219
16584.00 235
16585.21 252
16586.43 230
16587.65 228
16588.87 213
16590.08 216
16591.30 218
16592.52 221
16593.73 203
16594.95 210
16596.17 204
16597.38 205
16598.60 222
16599.82 207
16601.04 204
16602.25 198
16603.47 189
16604.69 191
16605.91 203
16607.12 216
16608.34 221
16609.56 205
16610.78 190
16611.99 222
16613.21 215
16614.43 185
16615.65 212
16616.87 216
16618.08 186
16619.30 182
16620.52 202
16621.74 213
16622.96 217
16624.17 202
16625.39 215
16626.61 211
16627.83 224
16629.05 214
16630.27 250
16631.48 195
16632.70 201
16633.92 204
16635.14 183
16636.36 183
16637.58 202
16638.80 197
16640.02 174
16641.23 212
16642.45 191
16643.67 224
16644.89 188
16646.11 196
16647.33 195
16648.55 203
16649.77 197
16650.99 209
16652.21 221
16653.42 194
16654.64 211
16655.86 203
16657.08 205
16658.30 220
16659.52 226
16660.74 183
16661.96 186
16663.18 203
16664.40 190
16665.62 198
16666.84 212
16668.06 179
16669.28 182
16670.50 231
16671.72 252
16672.94 216
16674.16 199
16675.38 196
16676.60 190
16677.82 201
16679.04 181
16680.26 186
16681.48 189
16682.70 197
16683.92 202
16685.14 231
16686.36 205
16687.58 226
16688.80 237
16690.02 220
16691.24 215
16692.46 186
16693.69 201
16694.91 211
16696.13 228
16697.35 178
16698.57 205
16699.79 196
16701.01 203
16702.23 192
16703.45 234
16704.67 220
16705.90 208
16707.12 219
16708.34 200
16709.56 234
16710.78 174
16712.00 211
16713.22 213
16714.44 197
16715.67 207
16716.89 230
16718.11 192
16719.33 230
16720.55 210
16721.77 194
16723.00 190
16724.22 202
16725.44 224
16726.66 184
16727.88 209
16729.11 214
16730.33 219
16731.55 209
16732.77 203
16733.99 217
16735.22 207
16736.44 194
16737.66 206
16738.88 202
16740.11 215
16741.33 189
16742.55 211
16743.77 239
16745.00 214
16746.22 189
16747.44 185
16748.67 189
16749.89 175
16751.11 203
16752.33 190
16753.56 220
16754.78 180
16756.00 200
16757.23 195
16758.45 209
16759.67 186
16760.90 198
16762.12 236
16763.34 207
16764.57 202
16765.79 218
16767.01 215
16768.24 206
16769.46 206
16770.68 207
16771.91 218
16773.13 194
16774.35 190
16775.58 183
16776.80 212
16778.02 208
16779.25 173
16780.47 213
16781.70 203
16782.92 207
16784.14 200
16785.37 194
16786.59 234
16787.82 216
16789.04 191
16790.27 225
16791.49 217
16792.71 236
16793.94 190
16795.16 189
16796.39 187
16797.61 211
16798.84 195
16800.06 232
16801.29 217
16802.51 206
16803.74 219
16804.96 218
16806.19 223
16807.41 211
16808.64 233
16809.86 203
16811.09 213
16812.31 189
16813.54 217
16814.76 221
16815.99 209
16817.21 190
16818.44 200
16819.66 186
16820.89 208
16822.11 213
16823.34 212
16824.56 197
16825.79 213
16827.01 195
16828.24 191
16829.47 232
16830.69 219
16831.92 201
16833.14 214
16834.37 206
16835.60 220
16836.82 252
16838.05 230
16839.27 216
16840.50 226
16841.73 221
16842.95 220
16844.18 217
16845.40 212
16846.63 211
16847.86 225
16849.08 216
16850.31 232
16851.54 205
16852.76 236
16853.99 234
16855.22 240
16856.44 212
16857.67 200
16858.90 204
16860.12 240
16861.35 239
16862.58 248
16863.80 255
16865.03 256
16866.26 242
16867.49 221
16868.71 225
16869.94 219
16871.17 234
16872.39 249
16873.62 253
16874.85 235
16876.08 280
16877.30 253
16878.53 238
16879.76 225
16880.99 249
16882.21 237
16883.44 250
16884.67 225
16885.90 203
16887.13 260
16888.35 254
16889.58 256
16890.81 257
16892.04 236
16893.27 254
16894.49 268
16895.72 266
16896.95 242
16898.18 257
16899.41 254
16900.63 257
16901.86 229
16903.09 230
16904.32 242
16905.55 227
16906.78 207
16908.01 202
16909.23 249
16910.46 254
16911.69 219
16912.92 213
16914.15 222
16915.38 253
16916.61 215
16917.84 222
16919.06 213
16920.29 222
16921.52 267
16922.75 224
16923.98 208
16925.21 228
16926.44 234
16927.67 230
16928.90 234
16930.13 230
16931.36 209
16932.59 223
16933.82 232
16935.05 204
16936.27 219
16937.50 201
16938.73 189
16939.96 194
16941.19 219
16942.42 225
16943.65 239
16944.88 196
16946.11 213
16947.34 198
16948.57 216
16949.80 239
16951.03 196
16952.26 216
16953.49 206
16954.72 196
16955.95 213
16957.19 201
16958.42 213
16959.65 199
16960.88 203
16962.11 199
16963.34 194
16964.57 213
16965.80 229
16967.03 179
16968.26 257
16969.49 193
16970.72 227
16971.95 205
16973.18 223
16974.42 210
16975.65 205
16976.88 206
16978.11 187
16979.34 200
16980.57 215
16981.80 203
16983.03 203
16984.26 206
16985.50 226
16986.73 229
16987.96 198
16989.19 178
16990.42 207
16991.65 244
16992.89 213
16994.12 214
16995.35 204
16996.58 208
16997.81 194
16999.04 211
17000.28 226
17001.51 220
17002.74 223
17003.97 228
17005.20 205
17006.44 199
17007.67 222
17008.90 195
17010.13 214
17011.37 204
17012.60 201
17013.83 208
17015.06 249
17016.30 196
17017.53 211
17018.76 179
17019.99 198
17021.23 206
17022.46 189
17023.69 191
17024.92 200
17026.16 193
17027.39 179
17028.62 221
17029.86 206
17031.09 227
17032.32 204
17033.56 197
17034.79 192
17036.02 193
17037.26 199
17038.49 195
17039.72 186
17040.96 210
17042.19 220
17043.42 201
17044.66 194
17045.89 205
17047.12 215
17048.36 212
17049.59 221
17050.82 199
17052.06 230
17053.29 204
17054.53 185
17055.76 198
17056.99 181
17058.23 197
17059.46 214
17060.70 208
17061.93 191
17063.16 206
17064.40 212
17065.63 199
17066.87 215
17068.10 193
17069.34 181
17070.57 184
17071.81 201
17073.04 179
17074.27 170
17075.51 183
17076.74 199
17077.98 181
17079.21 168
17080.45 180
17081.68 189
17082.92 213
17084.15 203
17085.39 180
17086.62 194
17087.86 200
17089.09 213
17090.33 192
17091.56 191
17092.80 187
17094.04 200
17095.27 193
17096.51 196
17097.74 180
17098.98 190
17100.21 199
17101.45 183
17102.68 183
17103.92 192
17105.16 185
17106.39 190
17107.63 167
17108.86 170
17110.10 187
17111.33 175
17112.57 194
17113.81 176
17115.04 179
17116.28 199
17117.52 208
17118.75 170
17119.99 193
17121.22 171
17122.46 163
17123.70 209
17124.93 189
17126.17 188
17127.41 198
17128.64 205
17129.88 187
17131.12 189
17132.35 199
17133.59 203
17134.83 190
17136.06 198
17137.30 187
17138.54 194
17139.77 170
17141.01 200
17142.25 191
17143.49 177
17144.72 198
17145.96 184
17147.20 181
17148.43 185
17149.67 218
17150.91 179
17152.15 187
17153.38 175
17154.62 173
17155.86 195
17157.10 180
17158.33 183
17159.57 205
17160.81 223
17162.05 168
17163.29 192
17164.52 193
17165.76 200
17167.00 188
17168.24 182
17169.48 191
17170.71 173
17171.95 171
17173.19 176
17174.43 175
17175.67 152
17176.91 142
17178.14 173
17179.38 167
17180.62 195
17181.86 165
17183.10 191
17184.34 229
17185.57 178
17186.81 164
17188.05 179
17189.29 184
17190.53 187
17191.77 160
17193.01 202
17194.25 167
17195.49 181
17196.72 205
17197.96 176
17199.20 167
17200.44 157
17201.68 189
17202.92 186
17204.16 176
17205.40 185
17206.64 184
17207.88 186
17209.12 178
17210.36 201
17211.60 179
17212.84 187
17214.08 172
17215.32 175
17216.56 199
17217.80 170
17219.04 181
17220.28 172
17221.52 188
17222.76 177
17224.00 154
17225.24 177
17226.48 183
17227.72 174
17228.96 174
17230.20 176
17231.44 175
17232.68 206
17233.92 199
17235.16 175
17236.40 169
17237.64 169
17238.88 184
17240.12 157
17241.36 191
17242.60 190
17243.84 157
17245.08 149
17246.32 164
17247.57 169
17248.81 151
17250.05 168
17251.29 202
17252.53 183
17253.77 202
17255.01 179
17256.25 181
17257.49 170
17258.74 171
17259.98 169
17261.22 186
17262.46 214
17263.70 171
17264.94 176
17266.18 159
17267.43 171
17268.67 175
17269.91 183
17271.15 187
17272.39 169
17273.63 168
17274.88 183
17276.12 171
17277.36 177
17278.60 172
17279.84 191
17281.09 182
17282.33 194
17283.57 164
17284.81 192
17286.06 172
17287.30 198
17288.54 213
17289.78 198
17291.02 153
17292.27 162
17293.51 159
17294.75 183
17296.00 175
17297.24 189
17298.48 187
17299.72 187
17300.97 185
17302.21 143
17303.45 169
17304.70 167
17305.94 167
17307.18 200
17308.42 181
17309.67 164
17310.91 174
17312.15 182
17313.40 180
17314.64 171
17315.88 167
17317.13 192
17318.37 183
17319.61 176
17320.86 183
17322.10 165
17323.34 182
17324.59 199
17325.83 175
17327.08 180
17328.32 160
17329.56 203
17330.81 180
17332.05 169
17333.30 170
17334.54 205
17335.78 187
17337.03 173
17338.27 186
17339.52 191
17340.76 174
17342.00 164
17343.25 192
17344.49 157
17345.74 194
17346.98 181
17348.23 199
17349.47 171
17350.72 179
17351.96 168
17353.21 175
17354.45 158
17355.70 182
17356.94 168
17358.18 180
17359.43 206
17360.67 181
17361.92 173
17363.16 169
17364.41 191
17365.66 177
17366.90 176
17368.15 164
17369.39 175
17370.64 198
17371.88 183
17373.13 164
17374.37 171
17375.62 173
17376.86 202
17378.11 175
17379.35 171
17380.60 174
17381.85 205
17383.09 158
17384.34 165
17385.58 176
17386.83 152
17388.08 203
17389.32 188
17390.57 189
17391.81 174
17393.06 196
17394.31 214
17395.55 199
17396.80 176
17398.04 161
17399.29 168
17400.54 171
17401.78 175
17403.03 160
17404.28 198
17405.52 151
17406.77 178
17408.02 190
17409.26 182
17410.51 183
17411.76 183
17413.00 182
17414.25 185
17415.50 167
17416.75 178
17417.99 180
17419.24 190
17420.49 156
17421.73 163
17422.98 172
17424.23 167
17425.48 161
17426.72 150
17427.97 182
17429.22 171
17430.46 180
17431.71 189
17432.96 191
17434.21 184
17435.46 186
17436.70 175
17437.95 185
17439.20 169
17440.45 200
17441.69 190
17442.94 180
17444.19 168
17445.44 192
17446.69 199
17447.93 201
17449.18 188
17450.43 185
17451.68 178
17452.93 160
17454.18 179
17455.42 162
17456.67 154
17457.92 192
17459.17 200
17460.42 189
17461.67 164
17462.92 149
17464.16 160
17465.41 177
17466.66 167
17467.91 152
17469.16 154
17470.41 200
17471.66 186
17472.91 169
17474.16 184
17475.40 172
17476.65 203
17477.90 201
17479.15 167
17480.40 139
17481.65 189
17482.90 203
17484.15 204
17485.40 170
17486.65 185
17487.90 182
17489.15 177
17490.40 195
17491.65 174
17492.90 182
17494.15 197
17495.40 182
17496.65 171
17497.90 204
17499.15 181
17500.40 205
17501.65 201
17502.90 186
17504.15 190
17505.40 186
17506.65 195
17507.90 180
17509.15 157
17510.40 184
17511.65 176
17512.90 179
17514.15 189
17515.40 192
17516.65 222
17517.90 199
17519.15 193
17520.40 189
17521.65 195
17522.90 173
17524.15 228
17525.41 207
17526.66 187
17527.91 169
17529.16 197
17530.41 186
17531.66 225
17532.91 186
17534.16 198
17535.41 198
17536.67 185
17537.92 190
17539.17 197
17540.42 230
17541.67 192
17542.92 207
17544.17 196
17545.43 185
17546.68 189
17547.93 170
17549.18 175
17550.43 192
17551.68 208
17552.94 204
17554.19 174
17555.44 183
17556.69 212
17557.94 209
17559.20 161
17560.45 158
17561.70 191
17562.95 199
17564.21 225
17565.46 164
17566.71 189
17567.96 216
17569.21 218
17570.47 185
17571.72 189
17572.97 193
17574.22 212
17575.48 198
17576.73 188
17577.98 187
17579.24 183
17580.49 206
17581.74 188
17582.99 202
17584.25 179
17585.50 188
17586.75 206
17588.01 207
17589.26 192
17590.51 186
17591.77 176
17593.02 209
17594.27 182
17595.53 177
17596.78 177
17598.03 200
17599.29 220
17600.54 175
17601.79 188
17603.05 173
17604.30 187
17605.56 211
17606.81 195
17608.06 171
17609.32 175
17610.57 210
17611.82 206
17613.08 157
17614.33 186
17615.59 188
17616.84 208
17618.10 207
17619.35 186
17620.60 185
17621.86 169
17623.11 171
17624.37 171
17625.62 178
17626.88 179
17628.13 186
17629.39 176
17630.64 212
17631.89 172
17633.15 194
17634.40 190
17635.66 205
17636.91 196
17638.17 177
17639.42 180
17640.68 217
17641.93 210
17643.19 189
17644.44 206
17645.70 185
17646.95 207
17648.21 161
17649.47 176
17650.72 176
17651.98 197
17653.23 183
17654.49 206
17655.74 209
17657.00 184
17658.25 182
17659.51 190
17660.77 177
17662.02 162
17663.28 163
17664.53 192
17665.79 162
17667.04 169
17668.30 157
17669.56 170
17670.81 183
17672.07 162
17673.33 196
17674.58 178
17675.84 181
17677.09 150
17678.35 171
17679.61 180
17680.86 156
17682.12 161
17683.38 180
17684.63 188
17685.89 159
17687.15 186
17688.40 187
17689.66 195
17690.92 190
17692.17 197
17693.43 179
17694.69 191
17695.94 171
17697.20 178
17698.46 188
17699.72 188
17700.97 198
17702.23 197
17703.49 192
17704.74 190
17706.00 185
17707.26 206
17708.52 213
17709.77 180
17711.03 173
17712.29 145
17713.55 172
17714.80 161
17716.06 191
17717.32 177
17718.58 178
17719.84 181
17721.09 145
17722.35 172
17723.61 175
17724.87 173
17726.13 196
17727.38 178
17728.64 193
17729.90 192
17731.16 164
17732.42 189
17733.67 174
17734.93 159
17736.19 205
17737.45 171
17738.71 157
17739.97 185
17741.23 188
17742.48 177
17743.74 182
17745.00 154
17746.26 171
17747.52 186
17748.78 187
17750.04 176
17751.30 168
17752.55 178
17753.81 198
17755.07 162
17756.33 162
17757.59 160
17758.85 179
17760.11 172
17761.37 168
17762.63 182
17763.89 161
17765.15 166
17766.41 185
17767.67 160
17768.93 169
17770.19 189
17771.45 203
17772.70 176
17773.96 163
17775.22 180
17776.48 163
17777.74 182
17779.00 182
17780.26 187
17781.52 180
17782.78 188
17784.04 177
17785.30 179
17786.56 171
17787.82 184
17789.09 186
17790.35 161
17791.61 174
17792.87 142
17794.13 182
17795.39 168
17796.65 169
17797.91 180
17799.17 179
17800.43 173
17801.69 185
17802.95 166
17804.21 175
17805.47 167
17806.73 153
17808.00 156
17809.26 152
17810.52 179
17811.78 181
17813.04 178
17814.30 165
17815.56 166
17816.82 165
17818.08 158
17819.35 178
17820.61 175
17821.87 162
17823.13 170
17824.39 181
17825.65 177
17826.92 169
17828.18 163
17829.44 161
17830.70 181
17831.96 164
17833.22 165
17834.49 184
17835.75 176
17837.01 174
17838.27 188
17839.53 183
17840.80 173
17842.06 169
17843.32 151
17844.58 170
17845.85 176
17847.11 150
17848.37 171
17849.63 170
17850.89 148
17852.16 166
17853.42 175
17854.68 181
17855.95 182
17857.21 189
17858.47 145
17859.73 150
17861.00 175
17862.26 176
17863.52 178
17864.79 181
17866.05 188
17867.31 179
17868.57 168
17869.84 159
17871.10 191
17872.36 178
17873.63 172
17874.89 174
17876.15 173
17877.42 182
17878.68 158
17879.94 195
17881.21 160
17882.47 178
17883.74 152
17885.00 170
17886.26 181
17887.53 150
17888.79 172
17890.05 153
17891.32 170
17892.58 181
17893.85 161
17895.11 152
17896.37 147
17897.64 147
17898.90 164
17900.17 174
17901.43 184
17902.70 166
17903.96 181
17905.22 166
17906.49 171
17907.75 171
17909.02 160
17910.28 167
17911.55 164
17912.81 202
17914.08 184
17915.34 167
17916.61 159
17917.87 165
17919.14 151
17920.40 182
17921.67 164
17922.93 160
17924.20 156
17925.46 183
17926.73 174
17927.99 138
17929.26 186
17930.52 174
17931.79 146
17933.05 159
17934.32 138
17935.58 171
17936.85 172
17938.12 166
17939.38 156
17940.65 137
17941.91 155
17943.18 156
17944.44 176
17945.71 142
17946.98 149
17948.24 175
17949.51 166
17950.77 181
17952.04 165
17953.31 164
17954.57 150
17955.84 176
17957.10 157
17958.37 179
17959.64 156
17960.90 170
17962.17 200
17963.44 177
17964.70 173
17965.97 143
17967.24 145
17968.50 152
17969.77 173
17971.04 178
17972.30 162
17973.57 179
17974.84 176
17976.10 166
17977.37 148
17978.64 175
17979.91 158
17981.17 153
17982.44 159
17983.71 154
17984.97 168
17986.24 162
17987.51 163
17988.78 183
17990.04 145
17991.31 185
17992.58 158
17993.85 177
17995.11 154
17996.38 148
17997.65 156
17998.92 183
18000.18 174
18001.45 182
18002.72 175
18003.99 163
18005.26 162
18006.52 156
18007.79 192
18009.06 179
18010.33 172
18011.60 181
18012.86 195
18014.13 154
18015.40 163
18016.67 220
18017.94 173
18019.21 161
18020.47 154
18021.74 177
18023.01 166
18024.28 145
18025.55 160
18026.82 187
18028.09 183
18029.36 144
18030.62 166
18031.89 210
18033.16 162
18034.43 160
18035.70 158
18036.97 153
18038.24 157
18039.51 138
18040.78 171
18042.05 143
18043.32 124
18044.59 165
18045.85 138
18047.12 145
18048.39 159
18049.66 147
18050.93 175
18052.20 181
18053.47 166
18054.74 197
18056.01 178
18057.28 177
18058.55 166
18059.82 138
18061.09 170
18062.36 157
18063.63 142
18064.90 158
18066.17 183
18067.44 153
18068.71 170
18069.98 168
18071.25 164
18072.52 173
18073.79 152
18075.06 161
18076.33 155
18077.60 167
18078.87 162
18080.15 149
18081.42 171
18082.69 190
18083.96 171
18085.23 142
18086.50 154
18087.77 160
18089.04 187
18090.31 175
18091.58 200
18092.85 169
18094.12 171
18095.40 168
18096.67 186
18097.94 177
18099.21 156
18100.48 154
18101.75 180
18103.02 168
18104.30 175
18105.57 185
18106.84 152
18108.11 175
18109.38 160
18110.65 141
18111.92 191
18113.20 179
18114.47 171
18115.74 153
18117.01 144
18118.28 156
18119.56 170
18120.83 177
18122.10 150
18123.37 174
18124.64 162
18125.92 173
18127.19 155
18128.46 152
18129.73 183
18131.01 177
18132.28 170
18133.55 153
18134.82 161
18136.10 169
18137.37 193
18138.64 168
18139.91 181
18141.19 160
18142.46 174
18143.73 177
18145.01 191
18146.28 183
18147.55 158
18148.82 178
18150.10 190
18151.37 188
18152.64 156
18153.92 179
18155.19 150
18156.46 176
18157.74 172
18159.01 163
18160.28 162
18161.56 169
18162.83 165
18164.10 179
18165.38 178
18166.65 168
18167.93 175
18169.20 167
18170.47 171
18171.75 163
18173.02 152
18174.29 149
18175.57 185
18176.84 155
18178.12 159
18179.39 152
18180.66 189
18181.94 166
18183.21 187
18184.49 162
18185.76 149
18187.04 147
18188.31 176
18189.59 162
18190.86 170
18192.13 186
18193.41 170
18194.68 167
18195.96 148
18197.23 175
18198.51 166
18199.78 169
18201.06 176
18202.33 160
18203.61 172
18204.88 192
18206.16 169
18207.43 161
18208.71 166
18209.98 174
18211.26 182
18212.53 163
18213.81 138
18215.08 178
18216.36 184
18217.63 204
18218.91 164
18220.19 160
18221.46 189
18222.74 167
18224.01 198
18225.29 171
18226.56 149
18227.84 166
18229.12 180
18230.39 179
18231.67 158
18232.94 145
18234.22 185
18235.50 178
18236.77 137
18238.05 145
18239.32 140
18240.60 173
18241.88 184
18243.15 178
18244.43 158
18245.71 142
18246.98 172
18248.26 154
18249.54 151
18250.81 155
18252.09 183
18253.37 181
18254.64 187
18255.92 157
18257.20 181
18258.47 165
18259.75 186
18261.03 198
18262.30 170
18263.58 192
18264.86 181
18266.13 158
18267.41 168
18268.69 166
18269.97 169
18271.24 184
18272.52 163
18273.80 165
18275.08 168
18276.35 156
18277.63 124
18278.91 147
18280.19 161
18281.46 185
18282.74 171
18284.02 184
18285.30 170
18286.58 188
18287.85 172
18289.13 182
18290.41 167
18291.69 159
18292.97 191
18294.24 160
18295.52 158
18296.80 159
18298.08 170
18299.36 182
18300.63 167
18301.91 153
18303.19 143
18304.47 172
18305.75 191
18307.03 163
18308.31 128
18309.58 167
18310.86 177
18312.14 153
18313.42 155
18314.70 149
18315.98 163
18317.26 180
18318.54 183
18319.82 175
18321.09 167
18322.37 173
18323.65 176
18324.93 159
18326.21 164
18327.49 150
18328.77 174
18330.05 174
18331.33 150
18332.61 179
18333.89 171
18335.17 145
18336.45 150
18337.73 174
18339.01 204
18340.29 171
18341.57 155
18342.85 190
18344.13 209
18345.41 184
18346.69 163
18347.97 171
18349.25 142
18350.53 160
18351.81 192
18353.09 168
18354.37 164
18355.65 168
18356.93 176
18358.21 177
18359.49 161
18360.77 184
18362.05 163
18363.33 164
18364.61 191
18365.89 179
18367.17 181
18368.45 174
18369.73 186
18371.01 187
18372.29 162
18373.58 164
18374.86 178
18376.14 174
18377.42 171
18378.70 141
18379.98 166
18381.26 170
18382.54 147
18383.82 135
18385.11 160
18386.39 164
18387.67 166
18388.95 147
18390.23 158
18391.51 150
18392.79 169
18394.08 156
18395.36 169
18396.64 150
18397.92 147
18399.20 163
18400.49 156
18401.77 175
18403.05 150
18404.33 174
18405.61 143
18406.90 158
18408.18 164
18409.46 157
18410.74 186
18412.02 132
18413.31 154
18414.59 158
18415.87 148
18417.15 151
18418.44 165
18419.72 163
18421.00 163
18422.28 141
18423.57 161
18424.85 173
18426.13 166
18427.41 139
18428.70 154
18429.98 171
18431.26 180
18432.55 162
18433.83 170
18435.11 164
18436.40 164
18437.68 167
18438.96 194
18440.25 154
18441.53 141
18442.81 167
18444.10 151
18445.38 149
18446.66 150
18447.95 184
18449.23 169
18450.51 163
18451.80 177
18453.08 186
18454.36 189
18455.65 176
18456.93 150
18458.22 150
18459.50 166
18460.78 165
18462.07 169
18463.35 164
18464.64 162
18465.92 150
18467.20 174
18468.49 157
18469.77 154
18471.06 143
18472.34 158
18473.63 164
18474.91 166
18476.19 151
18477.48 176
18478.76 152
18480.05 160
18481.33 168
18482.62 131
18483.90 165
18485.19 166
18486.47 194
18487.76 174
18489.04 171
18490.33 173
18491.61 149
18492.90 156
18494.18 168
18495.47 146
18496.75 185
18498.04 157
18499.32 154
18500.61 170
18501.89 162
18503.18 159
18504.46 177
18505.75 163
18507.04 162
18508.32 146
18509.61 146
18510.89 155
18512.18 163
18513.46 159
18514.75 149
18516.04 153
18517.32 159
18518.61 175
18519.89 149
18521.18 152
18522.47 161
18523.75 181
18525.04 168
18526.32 173
18527.61 166
18528.90 152
18530.18 168
18531.47 161
18532.76 158
18534.04 148
18535.33 176
18536.62 153
18537.90 134
18539.19 169
18540.48 159
18541.76 180
18543.05 177
18544.34 184
18545.62 187
18546.91 168
18548.20 182
18549.48 171
18550.77 143
18552.06 181
18553.35 167
18554.63 197
18555.92 175
18557.21 183
18558.50 164
18559.78 181
18561.07 168
18562.36 170
18563.65 147
18564.93 191
18566.22 193
18567.51 186
18568.80 179
18570.08 159
18571.37 184
18572.66 159
18573.95 165
18575.24 159
18576.52 166
18577.81 171
18579.10 185
18580.39 179
18581.68 194
18582.96 171
18584.25 185
18585.54 179
18586.83 172
18588.12 170
18589.41 155
18590.69 170
18591.98 176
18593.27 160
18594.56 177
18595.85 204
18597.14 202
18598.43 170
18599.71 150
18601.00 186
18602.29 209
18603.58 177
18604.87 169
18606.16 178
18607.45 182
18608.74 183
18610.03 192
18611.32 190
18612.61 197
18613.89 173
18615.18 192
18616.47 177
18617.76 176
18619.05 190
18620.34 187
18621.63 210
18622.92 170
18624.21 190
18625.50 199
18626.79 179
18628.08 172
18629.37 180
18630.66 168
18631.95 212
18633.24 206
18634.53 200
18635.82 168
18637.11 176
18638.40 180
18639.69 199
18640.98 191
18642.27 187
18643.56 176
18644.85 160
18646.14 155
18647.43 192
18648.72 189
18650.01 187
18651.30 188
18652.59 171
18653.89 174
18655.18 187
18656.47 166
18657.76 167
18659.05 177
18660.34 170
18661.63 195
18662.92 161
18664.21 142
18665.50 164
18666.79 186
18668.09 194
18669.38 155
18670.67 157
18671.96 166
18673.25 179
18674.54 150
18675.83 171
18677.13 175
18678.42 180
18679.71 154
18681.00 188
18682.29 155
18683.58 162
18684.88 178
18686.17 165
18687.46 174
18688.75 155
18690.04 159
18691.33 132
18692.63 158
18693.92 166
18695.21 161
18696.50 160
18697.80 179
18699.09 163
18700.38 162
18701.67 176
18702.96 165
18704.26 170
18705.55 167
18706.84 156
18708.13 168
18709.43 168
18710.72 152
18712.01 145
18713.31 135
18714.60 155
18715.89 137
18717.18 174
18718.48 139
18719.77 187
18721.06 160
18722.36 170
18723.65 176
18724.94 147
18726.24 168
18727.53 178
18728.82 176
18730.12 162
18731.41 178
18732.70 151
18734.00 154
18735.29 175
18736.58 167
18737.88 180
18739.17 188
18740.46 171
18741.76 170
18743.05 168
18744.34 152
18745.64 152
18746.93 178
18748.23 169
18749.52 170
18750.81 153
18752.11 148
18753.40 154
18754.70 178
18755.99 159
18757.29 191
18758.58 177
18759.87 169
18761.17 157
18762.46 140
18763.76 157
18765.05 170
18766.35 160
18767.64 145
18768.94 170
18770.23 167
18771.53 158
18772.82 144
18774.11 139
18775.41 172
18776.70 165
18778.00 167
18779.29 170
18780.59 145
18781.89 155
18783.18 193
18784.48 152
18785.77 149
18787.07 148
18788.36 183
18789.66 179
18790.95 154
18792.25 168
18793.54 164
18794.84 156
18796.13 161
18797.43 147
18798.73 169
18800.02 174
18801.32 170
18802.61 175
18803.91 145
18805.20 176
18806.50 187
18807.80 212
18809.09 148
18810.39 164
18811.69 186
18812.98 171
18814.28 156
18815.57 150
18816.87 163
18818.17 156
18819.46 182
18820.76 157
18822.06 159
18823.35 155
18824.65 182
18825.95 163
18827.24 160
18828.54 163
18829.84 157
18831.13 174
18832.43 180
18833.73 182
18835.02 156
18836.32 175
18837.62 183
18838.91 164
18840.21 150
18841.51 160
18842.81 159
18844.10 170
18845.40 143
18846.70 163
18848.00 152
18849.29 167
18850.59 156
18851.89 168
18853.19 168
18854.48 147
18855.78 131
18857.08 141
18858.38 144
18859.67 160
18860.97 168
18862.27 191
18863.57 175
18864.87 173
18866.16 168
18867.46 163
18868.76 134
18870.06 150
18871.36 149
18872.66 143
18873.95 167
18875.25 173
18876.55 166
18877.85 168
18879.15 157
18880.45 167
18881.74 163
18883.04 141
18884.34 155
18885.64 162
18886.94 171
18888.24 163
18889.54 158
18890.84 165
18892.13 160
18893.43 174
18894.73 145
18896.03 164
18897.33 200
18898.63 166
18899.93 169
18901.23 155
18902.53 160
18903.83 148
18905.13 162
18906.43 144
18907.73 155
18909.02 162
18910.32 156
18911.62 142
18912.92 138
18914.22 159
18915.52 151
18916.82 165
18918.12 156
18919.42 134
18920.72 139
18922.02 166
18923.32 162
18924.62 163
18925.92 170
18927.22 171
18928.52 167
18929.82 151
18931.12 143
18932.42 163
18933.72 180
18935.02 162
18936.32 146
18937.63 175
18938.93 155
18940.23 155
18941.53 194
18942.83 135
18944.13 162
18945.43 157
18946.73 160
18948.03 144
18949.33 163
18950.63 159
18951.93 181
18953.23 162
18954.54 155
18955.84 177
18957.14 152
18958.44 170
18959.74 159
18961.04 137
18962.34 144
18963.64 149
18964.95 153
18966.25 155
18967.55 150
18968.85 142
18970.15 149
18971.45 190
18972.76 154
18974.06 154
18975.36 145
18976.66 163
18977.96 176
18979.27 159
18980.57 133
18981.87 159
18983.17 156
18984.47 141
18985.78 146
18987.08 157
18988.38 171
18989.68 153
18990.98 159
18992.29 144
18993.59 141
18994.89 163
18996.19 138
18997.50 141
18998.80 135
19000.10 145
19001.40 176
19002.71 151
19004.01 151
19005.31 154
19006.62 158
19007.92 179
19009.22 138
19010.53 146
19011.83 153
19013.13 155
19014.43 159
19015.74 132
19017.04 145
19018.34 148
19019.65 159
19020.95 147
19022.25 132
19023.56 134
19024.86 131
19026.16 173
19027.47 147
19028.77 129
19030.08 155
19031.38 156
19032.68 141
19033.99 155
19035.29 139
19036.59 129
19037.90 144
19039.20 153
19040.51 170
19041.81 131
19043.11 156
19044.42 149
19045.72 140
19047.03 138
19048.33 138
19049.64 179
19050.94 168
19052.25 171
19053.55 146
19054.85 141
19056.16 146
19057.46 153
19058.77 140
19060.07 134
19061.38 154
19062.68 159
19063.99 135
19065.29 144
19066.60 159
19067.90 141
19069.21 145
19070.51 147
19071.82 167
19073.12 144
19074.43 154
19075.73 138
19077.04 126
19078.34 147
19079.65 178
19080.95 139
19082.26 147
19083.57 155
19084.87 162
19086.18 170
19087.48 146
19088.79 149
19090.09 160
19091.40 187
19092.71 169
19094.01 158
19095.32 167
19096.62 170
19097.93 146
19099.24 157
19100.54 148
19101.85 151
19103.15 151
19104.46 154
19105.77 153
19107.07 140
19108.38 161
19109.69 168
19110.99 162
19112.30 160
19113.60 142
19114.91 148
19116.22 180
19117.52 159
19118.83 167
19120.14 140
19121.45 168
19122.75 164
19124.06 161
19125.37 163
19126.67 161
19127.98 156
19129.29 159
19130.59 170
19131.90 125
19133.21 157
19134.52 175
19135.82 155
19137.13 142
19138.44 185
19139.75 172
19141.05 168
19142.36 158
19143.67 126
19144.98 152
19146.28 150
19147.59 146
19148.90 141
19150.21 146
19151.51 155
19152.82 167
19154.13 164
19155.44 156
19156.75 147
19158.05 171
19159.36 148
19160.67 141
19161.98 145
19163.29 169
19164.60 159
19165.90 185
19167.21 153
19168.52 143
19169.83 154
19171.14 150
19172.45 165
19173.75 147
19175.06 155
19176.37 169
19177.68 172
19178.99 150
19180.30 150
19181.61 134
19182.92 193
19184.23 176
19185.53 177
19186.84 150
19188.15 173
19189.46 136
19190.77 143
19192.08 142
19193.39 173
19194.70 190
19196.01 165
19197.32 182
19198.63 163
19199.94 153
19201.25 154
19202.56 154
19203.87 161
19205.17 168
19206.48 144
19207.79 156
19209.10 153
19210.41 139
19211.72 141
19213.03 140
19214.34 168
19215.65 143
19216.96 157
19218.27 148
19219.58 153
19220.89 146
19222.21 156
19223.52 186
19224.83 168
19226.14 142
19227.45 135
19228.76 157
19230.07 149
19231.38 161
19232.69 139
19234.00 159
19235.31 142
19236.62 148
19237.93 160
19239.24 170
19240.55 151
19241.86 141
19243.18 129
19244.49 148
19245.80 119
19247.11 141
19248.42 136
19249.73 146
19251.04 145
19252.35 134
19253.67 131
19254.98 128
19256.29 149
19257.60 139
19258.91 148
19260.22 156
19261.53 159
19262.85 147
19264.16 137
19265.47 160
19266.78 150
19268.09 109
19269.40 148
19270.72 146
19272.03 143
19273.34 129
19274.65 136
19275.96 166
19277.28 155
19278.59 156
19279.90 114
19281.21 140
19282.53 147
19283.84 153
19285.15 120
19286.46 147
19287.78 134
19289.09 173
19290.40 137
19291.71 134
19293.03 163
19294.34 135
19295.65 176
19296.96 185
19298.28 153
19299.59 161
19300.90 152
19302.22 154
19303.53 167
19304.84 126
19306.16 143
19307.47 159
19308.78 162
19310.10 147
19311.41 129
19312.72 144
19314.04 156
19315.35 158
19316.66 144
19317.98 140
19319.29 139
19320.60 153
19321.92 203
19323.23 160
19324.54 116
19325.86 141
19327.17 151
19328.49 145
19329.80 145
19331.11 140
19332.43 149
19333.74 168
19335.06 149
19336.37 122
19337.68 131
19339.00 148
19340.31 152
19341.63 134
19342.94 143
19344.26 132
19345.57 164
19346.89 143
19348.20 139
19349.51 125
19350.83 159
19352.14 158
19353.46 147
19354.77 148
19356.09 144
19357.40 166
19358.72 168
19360.03 164
19361.35 155
19362.66 162
19363.98 176
19365.29 156
19366.61 153
19367.92 153
19369.24 140
19370.55 161
19371.87 167
19373.19 149
19374.50 139
19375.82 158
19377.13 150
19378.45 130
19379.76 143
19381.08 147
19382.39 171
19383.71 128
19385.03 111
19386.34 115
19387.66 140
19388.97 154
19390.29 161
19391.61 160
19392.92 121
19394.24 143
19395.55 147
19396.87 147
19398.19 130
19399.50 141
19400.82 134
19402.14 151
19403.45 129
19404.77 129
19406.09 152
19407.40 164
19408.72 141
19410.04 154
19411.35 132
19412.67 141
19413.99 146
19415.30 137
19416.62 157
19417.94 132
19419.25 146
19420.57 171
19421.89 138
19423.21 135
19424.52 141
19425.84 143
19427.16 131
19428.47 149
19429.79 135
19431.11 140
19432.43 160
19433.74 145
19435.06 155
19436.38 141
19437.70 136
19439.01 165
19440.33 148
19441.65 151
19442.97 120
19444.29 155
19445.60 127
19446.92 146
19448.24 155
19449.56 145
19450.88 152
19452.19 151
19453.51 150
19454.83 160
19456.15 153
19457.47 155
19458.78 152
19460.10 156
19461.42 177
19462.74 161
19464.06 154
19465.38 123
19466.70 122
19468.01 126
19469.33 134
19470.65 162
19471.97 153
19473.29 147
19474.61 137
19475.93 148
19477.25 159
19478.57 155
19479.88 151
19481.20 147
19482.52 141
19483.84 146
19485.16 149
19486.48 151
19487.80 140
19489.12 158
19490.44 148
19491.76 153
19493.08 168
19494.40 160
19495.72 168
19497.04 137
19498.36 137
19499.68 146
19501.00 137
19502.32 135
19503.64 147
19504.96 137
19506.28 119
19507.60 154
19508.92 169
19510.24 158
19511.56 162
19512.88 125
19514.20 140
19515.52 141
19516.84 151
19518.16 134
19519.48 159
19520.80 133
19522.12 156
19523.44 156
19524.76 127
19526.08 143
19527.40 144
19528.72 146
19530.04 161
19531.36 139
19532.68 150
19534.00 146
19535.33 153
19536.65 124
19537.97 137
19539.29 151
19540.61 156
19541.93 160
19543.25 140
19544.57 149
19545.89 150
19547.22 148
19548.54 139
19549.86 147
19551.18 147
19552.50 135
19553.82 132
19555.15 129
19556.47 139
19557.79 175
19559.11 167
19560.43 146
19561.75 130
19563.08 128
19564.40 150
19565.72 144
19567.04 132
19568.36 146
19569.69 151
19571.01 163
19572.33 144
19573.65 148
19574.97 127
19576.30 152
19577.62 138
19578.94 167
19580.26 145
19581.59 139
19582.91 147
19584.23 161
19585.55 147
19586.88 159
19588.20 138
19589.52 160
19590.85 168
19592.17 148
19593.49 155
19594.81 145
19596.14 139
19597.46 157
19598.78 162
19600.11 150
19601.43 141
19602.75 146
19604.08 170
19605.40 161
19606.72 131
19608.05 146
19609.37 143
19610.69 160
19612.02 130
19613.34 131
19614.66 140
19615.99 134
19617.31 137
19618.64 153
19619.96 155
19621.28 142
19622.61 153
19623.93 172
19625.26 168
19626.58 149
19627.90 148
19629.23 155
19630.55 164
19631.88 151
19633.20 156
19634.52 146
19635.85 143
19637.17 168
19638.50 164
19639.82 149
19641.15 140
19642.47 151
19643.80 168
19645.12 156
19646.45 121
19647.77 139
19649.09 162
19650.42 168
19651.74 174
19653.07 150
19654.39 147
19655.72 173
19657.04 157
19658.37 155
19659.69 182
19661.02 147
19662.35 161
19663.67 161
19665.00 153
19666.32 152
19667.65 165
19668.97 150
19670.30 165
19671.62 154
19672.95 140
19674.27 150
19675.60 163
19676.93 152
19678.25 124
19679.58 168
19680.90 176
19682.23 153
19683.56 126
19684.88 155
19686.21 143
19687.53 152
19688.86 160
19690.19 171
19691.51 123
19692.84 134
19694.16 144
19695.49 147
19696.82 159
19698.14 155
19699.47 149
19700.80 166
19702.12 152
19703.45 149
19704.78 159
19706.10 155
19707.43 157
19708.76 178
19710.08 162
19711.41 143
19712.74 153
19714.06 171
19715.39 165
19716.72 148
19718.05 129
19719.37 138
19720.70 151
19722.03 158
19723.35 150
19724.68 105
19726.01 134
19727.34 137
19728.66 161
19729.99 146
19731.32 152
19732.65 137
19733.98 168
19735.30 159
19736.63 153
19737.96 162
19739.29 151
19740.61 181
19741.94 124
19743.27 129
19744.60 121
19745.93 140
19747.25 149
19748.58 130
19749.91 135
19751.24 150
19752.57 159
19753.90 150
19755.22 153
19756.55 137
19757.88 154
19759.21 146
19760.54 146
19761.87 141
19763.20 120
19764.52 147
19765.85 135
19767.18 123
19768.51 151
19769.84 141
19771.17 140
19772.50 156
19773.83 139
19775.16 120
19776.48 153
19777.81 163
19779.14 148
19780.47 135
19781.80 138
19783.13 145
19784.46 139
19785.79 167
19787.12 149
19788.45 141
19789.78 160
19791.11 156
19792.44 162
19793.77 155
19795.10 154
19796.43 141
19797.76 155
19799.09 163
19800.42 162
19801.75 149
19803.08 139
19804.41 138
19805.74 132
19807.07 154
19808.40 140
19809.73 168
19811.06 146
19812.39 154
19813.72 139
19815.05 123
19816.38 152
19817.71 163
19819.04 153
19820.37 163
19821.70 147
19823.03 136
19824.36 138
19825.69 141
19827.02 139
19828.35 147
19829.69 180
19831.02 166
19832.35 138
19833.68 124
19835.01 149
19836.34 171
19837.67 165
19839.00 138
19840.33 130
19841.67 136
19843.00 141
19844.33 146
19845.66 151
19846.99 143
19848.32 131
19849.65 182
19850.99 142
19852.32 128
19853.65 157
19854.98 153
19856.31 155
19857.64 125
19858.98 146
19860.31 150
19861.64 160
19862.97 147
19864.30 153
19865.64 122
19866.97 133
19868.30 126
19869.63 143
19870.97 134
19872.30 159
19873.63 148
19874.96 156
19876.29 156
19877.63 144
19878.96 172
19880.29 165
19881.63 136
19882.96 143
19884.29 153
19885.62 144
19886.96 152
19888.29 126
19889.62 130
19890.95 144
19892.29 156
19893.62 176
19894.95 144
19896.29 136
19897.62 140
19898.95 151
19900.29 146
19901.62 133
19902.95 159
19904.29 153
19905.62 144
19906.95 133
19908.29 145
19909.62 149
19910.95 129
19912.29 154
19913.62 153
19914.96 169
19916.29 163
19917.62 126
19918.96 120
19920.29 173
19921.63 153
19922.96 163
19924.29 131
19925.63 130
19926.96 151
19928.30 139
19929.63 153
19930.96 143
19932.30 140
19933.63 135
19934.97 174
19936.30 155
19937.64 139
19938.97 148
19940.31 142
19941.64 152
19942.98 139
19944.31 136
19945.64 144
19946.98 165
19948.31 148
19949.65 121
19950.98 125
19952.32 150
19953.65 139
19954.99 144
19956.32 150
19957.66 163
19959.00 152
19960.33 156
19961.67 137
19963.00 139
19964.34 131
19965.67 138
19967.01 136
19968.34 131
19969.68 141
19971.01 149
19972.35 157
19973.69 141
19975.02 142
19976.36 156
19977.69 163
19979.03 155
19980.37 136
19981.70 127
19983.04 141
19984.37 130
19985.71 121
19987.05 129
19988.38 147
19989.72 145
19991.05 152
19992.39 140
19993.73 149
19995.06 150
19996.40 159
19997.74 163
19999.07 152
20000.41 158
20001.75 136
20003.08 143
20004.42 137
20005.76 143
20007.09 150
20008.43 165
20009.77 146
20011.10 151
20012.44 134
20013.78 136
20015.12 167
20016.45 150
20017.79 137
20019.13 137
20020.47 142
20021.80 133
20023.14 145
20024.48 145
20025.81 137
20027.15 158
20028.49 145
20029.83 142
20031.17 166
20032.50 155
20033.84 144
20035.18 151
20036.52 159
20037.85 144
20039.19 136
20040.53 162
20041.87 148
20043.21 135
20044.54 155
20045.88 136
20047.22 148
20048.56 153
20049.90 138
20051.24 171
20052.57 145
20053.91 149
20055.25 141
20056.59 128
20057.93 150
20059.27 127
20060.61 137
20061.94 152
20063.28 129
20064.62 159
20065.96 145
20067.30 165
20068.64 147
20069.98 137
20071.32 154
20072.66 163
20073.99 154
20075.33 157
20076.67 121
20078.01 133
20079.35 152
20080.69 140
20082.03 149
20083.37 141
20084.71 160
20086.05 142
20087.39 148
20088.73 132
20090.07 135
20091.41 144
20092.75 147
20094.09 149
20095.43 138
20096.77 126
20098.11 140
20099.45 128
20100.79 142
20102.13 141
20103.47 141
20104.81 138
20106.15 137
20107.49 146
20108.83 142
20110.17 145
20111.51 143
20112.85 147
20114.19 148
20115.53 153
20116.87 147
20118.21 159
20119.55 151
20120.89 164
20122.23 124
20123.57 137
20124.91 140
20126.25 151
20127.60 150
20128.94 146
20130.28 148
20131.62 147
20132.96 144
20134.30 144
20135.64 131
