# Supplementary material for: MALDI-TOF MS typing enables the classification of brewing yeasts of the genus Saccharomyces to major beer styles
Source: PLoS One. 2017 Aug 9;12(8):e0181694. doi: 10.1371/journal.pone.0181694 (PMC5549903; doi:10.1371/journal.pone.0181694)
Supplement: S15 File — The directory includes 90 raw files and was zipped to “.zip”; the folder has three strains with 30 spectra per strain; S1 Text explains the raw files with an example and Table 1 represents the yeast strains used within the experiment. (ZIP) [file pone.0181694.s018.zip › 43-45/30668-513-OG-Ale-Alt-YPG-18h-E-E_2015-10-29__0_A8_1.dat]

1999.91 1402
2000.33 1386
2000.75 1564
2001.17 1645
2001.59 1641
2002.02 1587
2002.44 1436
2002.86 1429
2003.28 1343
2003.70 1286
2004.13 1520
2004.55 1344
2004.97 1422
2005.39 1416
2005.81 1278
2006.24 1306
2006.66 1366
2007.08 1469
2007.50 1348
2007.93 1234
2008.35 1382
2008.77 1398
2009.19 1391
2009.62 1320
2010.04 1370
2010.46 1301
2010.88 1352
2011.31 1473
2011.73 1335
2012.15 1299
2012.58 1241
2013.00 1153
2013.42 1139
2013.84 1149
2014.27 1205
2014.69 1206
2015.11 1225
2015.54 1254
2015.96 1277
2016.38 1323
2016.81 1209
2017.23 1410
2017.65 1305
2018.08 1299
2018.50 1344
2018.92 1389
2019.35 1487
2019.77 1479
2020.19 1413
2020.62 1499
2021.04 1397
2021.47 1383
2021.89 1393
2022.31 1383
2022.74 1434
2023.16 1380
2023.59 1504
2024.01 1260
2024.43 1322
2024.86 1311
2025.28 1380
2025.71 1379
2026.13 1383
2026.55 1319
2026.98 1275
2027.40 1289
2027.83 1364
2028.25 1385
2028.68 1289
2029.10 1380
2029.53 1222
2029.95 1278
2030.38 1317
2030.80 1202
2031.23 1290
2031.65 1305
2032.08 1214
2032.50 1217
2032.93 1253
2033.35 1250
2033.78 1305
2034.20 1237
2034.63 1278
2035.05 1281
2035.48 1269
2035.90 1362
2036.33 1500
2036.75 1496
2037.18 1494
2037.60 1512
2038.03 1472
2038.45 1371
2038.88 1315
2039.31 1392
2039.73 1392
2040.16 1404
2040.58 1446
2041.01 1468
2041.43 1445
2041.86 1387
2042.29 1375
2042.71 1339
2043.14 1363
2043.56 1397
2043.99 1493
2044.42 1296
2044.84 1332
2045.27 1291
2045.70 1178
2046.12 1276
2046.55 1359
2046.98 1298
2047.40 1229
2047.83 1344
2048.25 1414
2048.68 1384
2049.11 1299
2049.53 1298
2049.96 1179
2050.39 1313
2050.82 1207
2051.24 1297
2051.67 1363
2052.10 1271
2052.52 1416
2052.95 1334
2053.38 1330
2053.80 1369
2054.23 1399
2054.66 1289
2055.09 1428
2055.51 1280
2055.94 1392
2056.37 1465
2056.80 1365
2057.22 1267
2057.65 1334
2058.08 1411
2058.51 1440
2058.93 1308
2059.36 1420
2059.79 1368
2060.22 1388
2060.65 1290
2061.07 1410
2061.50 1358
2061.93 1389
2062.36 1400
2062.79 1463
2063.21 1367
2063.64 1458
2064.07 1390
2064.50 1440
2064.93 1758
2065.36 1813
2065.78 1807
2066.21 1830
2066.64 1665
2067.07 1664
2067.50 1632
2067.93 1756
2068.36 1598
2068.78 1525
2069.21 1551
2069.64 1326
2070.07 1359
2070.50 1424
2070.93 1268
2071.36 1286
2071.79 1289
2072.22 1370
2072.64 1374
2073.07 1299
2073.50 1442
2073.93 1323
2074.36 1312
2074.79 1450
2075.22 1282
2075.65 1344
2076.08 1466
2076.51 1282
2076.94 1323
2077.37 1455
2077.80 1385
2078.23 1486
2078.66 1541
2079.09 1579
2079.52 1709
2079.95 1764
2080.38 1731
2080.81 1649
2081.24 1821
2081.67 1852
2082.10 1711
2082.53 1584
2082.96 1476
2083.39 1420
2083.82 1444
2084.25 1469
2084.68 1334
2085.11 1298
2085.54 1252
2085.97 1254
2086.40 1267
2086.83 1288
2087.26 1269
2087.69 1115
2088.12 1220
2088.55 1328
2088.99 1377
2089.42 1360
2089.85 1379
2090.28 1458
2090.71 1327
2091.14 1244
2091.57 1355
2092.00 1349
2092.43 1245
2092.86 1269
2093.30 1324
2093.73 1408
2094.16 1316
2094.59 1304
2095.02 1307
2095.45 1341
2095.88 1358
2096.32 1302
2096.75 1337
2097.18 1350
2097.61 1293
2098.04 1300
2098.47 1389
2098.91 1330
2099.34 1273
2099.77 1255
2100.20 1282
2100.63 1232
2101.07 1118
2101.50 1170
2101.93 1263
2102.36 1381
2102.80 1311
2103.23 1424
2103.66 1457
2104.09 1334
2104.52 1336
2104.96 1394
2105.39 1466
2105.82 1355
2106.25 1400
2106.69 1416
2107.12 1531
2107.55 1501
2107.99 1325
2108.42 1375
2108.85 1438
2109.28 1299
2109.72 1449
2110.15 1557
2110.58 1481
2111.02 1384
2111.45 1336
2111.88 1407
2112.32 1347
2112.75 1337
2113.18 1345
2113.62 1325
2114.05 1306
2114.48 1323
2114.92 1404
2115.35 1264
2115.78 1135
2116.22 1192
2116.65 1247
2117.08 1232
2117.52 1266
2117.95 1342
2118.39 1299
2118.82 1282
2119.25 1238
2119.69 1283
2120.12 1275
2120.56 1329
2120.99 1248
2121.42 1195
2121.86 1326
2122.29 1228
2122.73 1282
2123.16 1326
2123.60 1363
2124.03 1402
2124.46 1242
2124.90 1218
2125.33 1211
2125.77 1353
2126.20 1425
2126.64 1386
2127.07 1306
2127.51 1222
2127.94 1251
2128.38 1243
2128.81 1289
2129.25 1189
2129.68 1190
2130.12 1303
2130.55 1152
2130.99 1334
2131.42 1404
2131.86 1375
2132.29 1450
2132.73 1360
2133.16 1512
2133.60 1508
2134.03 1324
2134.47 1333
2134.91 1430
2135.34 1335
2135.78 1365
2136.21 1477
2136.65 1518
2137.08 1441
2137.52 1488
2137.96 1418
2138.39 1565
2138.83 1597
2139.26 1480
2139.70 1368
2140.14 1416
2140.57 1400
2141.01 1357
2141.44 1363
2141.88 1236
2142.32 1191
2142.75 1255
2143.19 1231
2143.63 1230
2144.06 1266
2144.50 1287
2144.94 1203
2145.37 1277
2145.81 1236
2146.25 1252
2146.68 1262
2147.12 1216
2147.56 1300
2147.99 1407
2148.43 1335
2148.87 1317
2149.30 1289
2149.74 1354
2150.18 1378
2150.61 1523
2151.05 1580
2151.49 1429
2151.93 1368
2152.36 1557
2152.80 1547
2153.24 1538
2153.68 1452
2154.11 1491
2154.55 1392
2154.99 1323
2155.43 1321
2155.86 1446
2156.30 1440
2156.74 1379
2157.18 1384
2157.62 1376
2158.05 1340
2158.49 1331
2158.93 1445
2159.37 1445
2159.81 1409
2160.24 1325
2160.68 1326
2161.12 1470
2161.56 1357
2162.00 1262
2162.43 1274
2162.87 1326
2163.31 1356
2163.75 1482
2164.19 1355
2164.63 1384
2165.07 1278
2165.50 1428
2165.94 1510
2166.38 1423
2166.82 1454
2167.26 1502
2167.70 1473
2168.14 1443
2168.58 1366
2169.02 1394
2169.45 1586
2169.89 1448
2170.33 1598
2170.77 1740
2171.21 1674
2171.65 1394
2172.09 1520
2172.53 1749
2172.97 1695
2173.41 1581
2173.85 1692
2174.29 1807
2174.73 1812
2175.17 1842
2175.61 1776
2176.05 1713
2176.49 1790
2176.93 1634
2177.37 1595
2177.81 1649
2178.25 1608
2178.69 1468
2179.13 1494
2179.57 1579
2180.01 1589
2180.45 1514
2180.89 1472
2181.33 1492
2181.77 1605
2182.21 1501
2182.65 1287
2183.09 1489
2183.53 1332
2183.97 1275
2184.41 1453
2184.85 1429
2185.29 1454
2185.73 1366
2186.17 1375
2186.61 1388
2187.05 1362
2187.49 1374
2187.94 1389
2188.38 1407
2188.82 1529
2189.26 1503
2189.70 1436
2190.14 1466
2190.58 1453
2191.02 1421
2191.46 1362
2191.91 1439
2192.35 1363
2192.79 1387
2193.23 1395
2193.67 1403
2194.11 1476
2194.55 1559
2195.00 1567
2195.44 1517
2195.88 1544
2196.32 1477
2196.76 1414
2197.21 1467
2197.65 1585
2198.09 1410
2198.53 1422
2198.97 1329
2199.42 1390
2199.86 1557
2200.30 1431
2200.74 1484
2201.18 1535
2201.63 1461
2202.07 1459
2202.51 1263
2202.95 1386
2203.40 1426
2203.84 1434
2204.28 1351
2204.72 1330
2205.17 1324
2205.61 1470
2206.05 1480
2206.49 1487
2206.94 1354
2207.38 1415
2207.82 1445
2208.27 1589
2208.71 1568
2209.15 1495
2209.60 1468
2210.04 1406
2210.48 1526
2210.92 1568
2211.37 1552
2211.81 1614
2212.25 1504
2212.70 1441
2213.14 1451
2213.59 1459
2214.03 1475
2214.47 1430
2214.92 1447
2215.36 1381
2215.80 1401
2216.25 1392
2216.69 1364
2217.14 1388
2217.58 1280
2218.02 1315
2218.47 1352
2218.91 1311
2219.36 1444
2219.80 1471
2220.24 1438
2220.69 1413
2221.13 1315
2221.58 1424
2222.02 1382
2222.46 1403
2222.91 1416
2223.35 1443
2223.80 1407
2224.24 1396
2224.69 1506
2225.13 1510
2225.58 1454
2226.02 1366
2226.47 1329
2226.91 1494
2227.36 1378
2227.80 1403
2228.25 1456
2228.69 1444
2229.14 1495
2229.58 1578
2230.03 1507
2230.47 1620
2230.92 1413
2231.36 1518
2231.81 1588
2232.25 1585
2232.70 1602
2233.14 1611
2233.59 1677
2234.03 1546
2234.48 1575
2234.93 1583
2235.37 1466
2235.82 1598
2236.26 1548
2236.71 1390
2237.16 1408
2237.60 1500
2238.05 1330
2238.49 1407
2238.94 1410
2239.39 1330
2239.83 1409
2240.28 1367
2240.72 1295
2241.17 1282
2241.62 1316
2242.06 1226
2242.51 1246
2242.96 1430
2243.40 1243
2243.85 1216
2244.30 1368
2244.74 1524
2245.19 1318
2245.64 1357
2246.08 1254
2246.53 1305
2246.98 1226
2247.42 1362
2247.87 1291
2248.32 1227
2248.76 1300
2249.21 1352
2249.66 1411
2250.10 1372
2250.55 1303
2251.00 1296
2251.45 1285
2251.89 1341
2252.34 1316
2252.79 1249
2253.24 1388
2253.68 1382
2254.13 1415
2254.58 1362
2255.03 1290
2255.47 1234
2255.92 1273
2256.37 1325
2256.82 1262
2257.27 1363
2257.71 1315
2258.16 1342
2258.61 1281
2259.06 1301
2259.51 1402
2259.95 1319
2260.40 1248
2260.85 1433
2261.30 1326
2261.75 1289
2262.19 1464
2262.64 1498
2263.09 1521
2263.54 1504
2263.99 1568
2264.44 1552
2264.89 1537
2265.33 1441
2265.78 1484
2266.23 1420
2266.68 1339
2267.13 1362
2267.58 1480
2268.03 1553
2268.48 1556
2268.93 1566
2269.37 1614
2269.82 1556
2270.27 1619
2270.72 1550
2271.17 1525
2271.62 1678
2272.07 1522
2272.52 1528
2272.97 1512
2273.42 1484
2273.87 1519
2274.32 1456
2274.77 1521
2275.22 1323
2275.67 1377
2276.12 1331
2276.57 1366
2277.02 1357
2277.47 1366
2277.92 1443
2278.37 1347
2278.82 1285
2279.27 1346
2279.72 1316
2280.17 1505
2280.62 1408
2281.07 1450
2281.52 1416
2281.97 1369
2282.42 1301
2282.87 1415
2283.32 1406
2283.77 1404
2284.22 1407
2284.67 1494
2285.12 1529
2285.57 1559
2286.02 1554
2286.47 1543
2286.92 1562
2287.37 1664
2287.82 1622
2288.28 1679
2288.73 1780
2289.18 1934
2289.63 1995
2290.08 2240
2290.53 2316
2290.98 2402
2291.43 2610
2291.88 2590
2292.34 2449
2292.79 2364
2293.24 2436
2293.69 2247
2294.14 2239
2294.59 2049
2295.05 1938
2295.50 1967
2295.95 1827
2296.40 1727
2296.85 1663
2297.30 1594
2297.76 1563
2298.21 1482
2298.66 1518
2299.11 1509
2299.56 1578
2300.02 1437
2300.47 1487
2300.92 1427
2301.37 1377
2301.82 1357
2302.28 1353
2302.73 1395
2303.18 1301
2303.63 1319
2304.09 1294
2304.54 1362
2304.99 1413
2305.44 1403
2305.90 1486
2306.35 1413
2306.80 1422
2307.26 1539
2307.71 1516
2308.16 1557
2308.61 1725
2309.07 1644
2309.52 1709
2309.97 1713
2310.43 1711
2310.88 1629
2311.33 1675
2311.79 1667
2312.24 1659
2312.69 1632
2313.15 1484
2313.60 1585
2314.05 1434
2314.51 1437
2314.96 1393
2315.41 1454
2315.87 1470
2316.32 1477
2316.77 1438
2317.23 1559
2317.68 1510
2318.14 1555
2318.59 1543
2319.04 1532
2319.50 1538
2319.95 1529
2320.41 1451
2320.86 1400
2321.31 1443
2321.77 1514
2322.22 1679
2322.68 1591
2323.13 1632
2323.59 1594
2324.04 1559
2324.50 1449
2324.95 1559
2325.40 1681
2325.86 1703
2326.31 1654
2326.77 1699
2327.22 1584
2327.68 1710
2328.13 1638
2328.59 1736
2329.04 1695
2329.50 1681
2329.95 1719
2330.41 1855
2330.86 1686
2331.32 1715
2331.77 1786
2332.23 1710
2332.68 1545
2333.14 1451
2333.59 1471
2334.05 1452
2334.51 1404
2334.96 1296
2335.42 1395
2335.87 1473
2336.33 1564
2336.78 1615
2337.24 1549
2337.70 1469
2338.15 1563
2338.61 1646
2339.06 1686
2339.52 1559
2339.97 1668
2340.43 1488
2340.89 1571
2341.34 1769
2341.80 1562
2342.26 1662
2342.71 1613
2343.17 1582
2343.62 1450
2344.08 1594
2344.54 1671
2344.99 1587
2345.45 1644
2345.91 1642
2346.36 1566
2346.82 1648
2347.28 1728
2347.73 1605
2348.19 1688
2348.65 1538
2349.10 1485
2349.56 1506
2350.02 1560
2350.48 1483
2350.93 1502
2351.39 1504
2351.85 1387
2352.30 1438
2352.76 1548
2353.22 1573
2353.68 1406
2354.13 1418
2354.59 1452
2355.05 1424
2355.51 1403
2355.96 1349
2356.42 1437
2356.88 1439
2357.34 1376
2357.79 1372
2358.25 1410
2358.71 1517
2359.17 1474
2359.63 1464
2360.08 1528
2360.54 1479
2361.00 1423
2361.46 1591
2361.92 1530
2362.37 1582
2362.83 1417
2363.29 1376
2363.75 1465
2364.21 1412
2364.67 1429
2365.12 1418
2365.58 1521
2366.04 1504
2366.50 1599
2366.96 1544
2367.42 1449
2367.88 1369
2368.33 1483
2368.79 1509
2369.25 1329
2369.71 1386
2370.17 1508
2370.63 1520
2371.09 1558
2371.55 1549
2372.01 1441
2372.47 1477
2372.92 1485
2373.38 1480
2373.84 1422
2374.30 1432
2374.76 1387
2375.22 1506
2375.68 1420
2376.14 1496
2376.60 1370
2377.06 1583
2377.52 1532
2377.98 1504
2378.44 1569
2378.90 1566
2379.36 1564
2379.82 1513
2380.28 1677
2380.74 1435
2381.20 1649
2381.66 1584
2382.12 1530
2382.58 1601
2383.04 1580
2383.50 1530
2383.96 1418
2384.42 1330
2384.88 1362
2385.34 1405
2385.80 1372
2386.26 1266
2386.72 1321
2387.18 1283
2387.64 1458
2388.10 1375
2388.56 1350
2389.03 1417
2389.49 1447
2389.95 1546
2390.41 1530
2390.87 1381
2391.33 1304
2391.79 1307
2392.25 1460
2392.71 1406
2393.17 1498
2393.64 1323
2394.10 1422
2394.56 1383
2395.02 1401
2395.48 1348
2395.94 1392
2396.40 1494
2396.87 1388
2397.33 1397
2397.79 1484
2398.25 1399
2398.71 1399
2399.17 1413
2399.64 1335
2400.10 1304
2400.56 1331
2401.02 1343
2401.48 1313
2401.95 1253
2402.41 1295
2402.87 1415
2403.33 1526
2403.79 1437
2404.26 1312
2404.72 1360
2405.18 1335
2405.64 1347
2406.11 1418
2406.57 1355
2407.03 1409
2407.49 1430
2407.96 1343
2408.42 1283
2408.88 1394
2409.34 1348
2409.81 1296
2410.27 1299
2410.73 1359
2411.20 1292
2411.66 1353
2412.12 1348
2412.58 1424
2413.05 1510
2413.51 1404
2413.97 1462
2414.44 1443
2414.90 1517
2415.36 1469
2415.83 1665
2416.29 1667
2416.75 1609
2417.22 1727
2417.68 1744
2418.14 1848
2418.61 1908
2419.07 1817
2419.54 1777
2420.00 1866
2420.46 1864
2420.93 1893
2421.39 1928
2421.85 1872
2422.32 1767
2422.78 1637
2423.25 1568
2423.71 1585
2424.17 1579
2424.64 1553
2425.10 1513
2425.57 1475
2426.03 1455
2426.50 1504
2426.96 1431
2427.42 1337
2427.89 1192
2428.35 1308
2428.82 1328
2429.28 1304
2429.75 1378
2430.21 1412
2430.68 1484
2431.14 1354
2431.61 1359
2432.07 1395
2432.54 1509
2433.00 1593
2433.47 1650
2433.93 1506
2434.40 1485
2434.86 1389
2435.33 1399
2435.79 1474
2436.26 1525
2436.72 1538
2437.19 1579
2437.65 1681
2438.12 1512
2438.59 1642
2439.05 1582
2439.52 1683
2439.98 1708
2440.45 1654
2440.91 1791
2441.38 1738
2441.85 1612
2442.31 1623
2442.78 1701
2443.24 1652
2443.71 1545
2444.18 1585
2444.64 1434
2445.11 1479
2445.57 1343
2446.04 1301
2446.51 1378
2446.97 1356
2447.44 1352
2447.91 1369
2448.37 1251
2448.84 1304
2449.31 1306
2449.77 1307
2450.24 1390
2450.71 1372
2451.17 1354
2451.64 1426
2452.11 1495
2452.57 1490
2453.04 1427
2453.51 1375
2453.97 1398
2454.44 1573
2454.91 1306
2455.37 1275
2455.84 1306
2456.31 1353
2456.78 1282
2457.24 1294
2457.71 1411
2458.18 1539
2458.65 1329
2459.11 1403
2459.58 1386
2460.05 1362
2460.52 1267
2460.98 1221
2461.45 1227
2461.92 1331
2462.39 1405
2462.85 1454
2463.32 1359
2463.79 1359
2464.26 1461
2464.73 1307
2465.19 1398
2465.66 1450
2466.13 1479
2466.60 1422
2467.07 1413
2467.54 1586
2468.00 1475
2468.47 1516
2468.94 1480
2469.41 1458
2469.88 1342
2470.35 1357
2470.82 1288
2471.28 1347
2471.75 1310
2472.22 1291
2472.69 1348
2473.16 1295
2473.63 1439
2474.10 1326
2474.57 1204
2475.03 1248
2475.50 1197
2475.97 1322
2476.44 1412
2476.91 1319
2477.38 1313
2477.85 1426
2478.32 1324
2478.79 1345
2479.26 1461
2479.73 1477
2480.20 1409
2480.67 1437
2481.14 1495
2481.61 1418
2482.08 1496
2482.54 1381
2483.01 1364
2483.48 1419
2483.95 1438
2484.42 1353
2484.89 1327
2485.36 1246
2485.83 1477
2486.30 1460
2486.77 1439
2487.24 1392
2487.71 1499
2488.18 1509
2488.66 1407
2489.13 1390
2489.60 1434
2490.07 1478
2490.54 1373
2491.01 1454
2491.48 1459
2491.95 1404
2492.42 1414
2492.89 1523
2493.36 1564
2493.83 1504
2494.30 1648
2494.77 1656
2495.24 1638
2495.72 1568
2496.19 1527
2496.66 1564
2497.13 1468
2497.60 1456
2498.07 1491
2498.54 1415
2499.01 1300
2499.48 1243
2499.96 1183
2500.43 1275
2500.90 1252
2501.37 1329
2501.84 1357
2502.31 1403
2502.78 1382
2503.26 1327
2503.73 1344
2504.20 1321
2504.67 1343
2505.14 1310
2505.62 1379
2506.09 1434
2506.56 1382
2507.03 1552
2507.50 1568
2507.98 1538
2508.45 1658
2508.92 1632
2509.39 1717
2509.86 1806
2510.34 1745
2510.81 1740
2511.28 1793
2511.75 1680
2512.23 1624
2512.70 1649
2513.17 1642
2513.64 1714
2514.12 1529
2514.59 1640
2515.06 1612
2515.54 1521
2516.01 1464
2516.48 1468
2516.95 1440
2517.43 1513
2517.90 1389
2518.37 1391
2518.85 1434
2519.32 1415
2519.79 1438
2520.27 1467
2520.74 1455
2521.21 1535
2521.69 1419
2522.16 1368
2522.63 1424
2523.11 1300
2523.58 1402
2524.05 1311
2524.53 1348
2525.00 1396
2525.48 1313
2525.95 1166
2526.42 1327
2526.90 1503
2527.37 1330
2527.85 1371
2528.32 1267
2528.79 1399
2529.27 1296
2529.74 1296
2530.22 1484
2530.69 1487
2531.16 1437
2531.64 1347
2532.11 1457
2532.59 1379
2533.06 1495
2533.54 1369
2534.01 1366
2534.49 1397
2534.96 1313
2535.44 1352
2535.91 1394
2536.38 1342
2536.86 1308
2537.33 1499
2537.81 1370
2538.28 1434
2538.76 1344
2539.23 1322
2539.71 1513
2540.18 1571
2540.66 1636
2541.13 1591
2541.61 1615
2542.09 1595
2542.56 1510
2543.04 1534
2543.51 1494
2543.99 1569
2544.46 1544
2544.94 1525
2545.41 1505
2545.89 1476
2546.37 1542
2546.84 1540
2547.32 1630
2547.79 1645
2548.27 1677
2548.74 1728
2549.22 1602
2549.70 1588
2550.17 1657
2550.65 1668
2551.13 1576
2551.60 1535
2552.08 1531
2552.55 1567
2553.03 1547
2553.51 1565
2553.98 1673
2554.46 1556
2554.94 1496
2555.41 1584
2555.89 1727
2556.37 1757
2556.84 1679
2557.32 1577
2557.80 1467
2558.27 1466
2558.75 1406
2559.23 1366
2559.70 1434
2560.18 1421
2560.66 1319
2561.14 1237
2561.61 1286
2562.09 1253
2562.57 1237
2563.04 1303
2563.52 1265
2564.00 1299
2564.48 1350
2564.95 1360
2565.43 1266
2565.91 1318
2566.39 1262
2566.86 1403
2567.34 1335
2567.82 1333
2568.30 1223
2568.77 1309
2569.25 1385
2569.73 1363
2570.21 1247
2570.69 1329
2571.16 1372
2571.64 1369
2572.12 1269
2572.60 1308
2573.08 1363
2573.56 1495
2574.03 1370
2574.51 1381
2574.99 1365
2575.47 1453
2575.95 1448
2576.43 1329
2576.90 1380
2577.38 1424
2577.86 1371
2578.34 1394
2578.82 1401
2579.30 1316
2579.78 1475
2580.26 1279
2580.73 1416
2581.21 1385
2581.69 1394
2582.17 1425
2582.65 1410
2583.13 1399
2583.61 1260
2584.09 1290
2584.57 1330
2585.05 1236
2585.53 1261
2586.01 1297
2586.49 1439
2586.97 1456
2587.44 1274
2587.92 1332
2588.40 1304
2588.88 1313
2589.36 1316
2589.84 1339
2590.32 1378
2590.80 1343
2591.28 1363
2591.76 1373
2592.24 1323
2592.72 1490
2593.20 1437
2593.68 1449
2594.16 1317
2594.64 1416
2595.12 1516
2595.60 1456
2596.08 1355
2596.56 1429
2597.05 1451
2597.53 1479
2598.01 1441
2598.49 1411
2598.97 1383
2599.45 1346
2599.93 1313
2600.41 1242
2600.89 1291
2601.37 1304
2601.85 1431
2602.33 1424
2602.81 1328
2603.29 1366
2603.78 1309
2604.26 1359
2604.74 1396
2605.22 1393
2605.70 1427
2606.18 1369
2606.66 1408
2607.14 1485
2607.63 1402
2608.11 1503
2608.59 1516
2609.07 1464
2609.55 1491
2610.03 1506
2610.52 1428
2611.00 1398
2611.48 1382
2611.96 1429
2612.44 1416
2612.92 1402
2613.41 1516
2613.89 1415
2614.37 1372
2614.85 1386
2615.34 1348
2615.82 1340
2616.30 1410
2616.78 1449
2617.26 1486
2617.75 1427
2618.23 1494
2618.71 1576
2619.19 1528
2619.68 1405
2620.16 1368
2620.64 1422
2621.12 1432
2621.61 1467
2622.09 1325
2622.57 1439
2623.06 1488
2623.54 1386
2624.02 1401
2624.50 1403
2624.99 1326
2625.47 1343
2625.95 1394
2626.44 1442
2626.92 1388
2627.40 1362
2627.89 1471
2628.37 1424
2628.85 1286
2629.34 1213
2629.82 1293
2630.30 1397
2630.79 1421
2631.27 1331
2631.75 1326
2632.24 1390
2632.72 1425
2633.21 1466
2633.69 1443
2634.17 1348
2634.66 1368
2635.14 1282
2635.62 1269
2636.11 1301
2636.59 1287
2637.08 1359
2637.56 1362
2638.05 1462
2638.53 1374
2639.01 1436
2639.50 1422
2639.98 1444
2640.47 1529
2640.95 1483
2641.44 1568
2641.92 1555
2642.41 1477
2642.89 1388
2643.38 1423
2643.86 1457
2644.34 1441
2644.83 1429
2645.31 1391
2645.80 1375
2646.28 1328
2646.77 1320
2647.25 1376
2647.74 1308
2648.22 1380
2648.71 1237
2649.20 1261
2649.68 1402
2650.17 1361
2650.65 1334
2651.14 1303
2651.62 1380
2652.11 1370
2652.59 1350
2653.08 1301
2653.56 1311
2654.05 1407
2654.54 1386
2655.02 1364
2655.51 1461
2655.99 1379
2656.48 1262
2656.97 1389
2657.45 1398
2657.94 1352
2658.42 1459
2658.91 1404
2659.40 1464
2659.88 1402
2660.37 1383
2660.85 1378
2661.34 1325
2661.83 1287
2662.31 1380
2662.80 1510
2663.29 1500
2663.77 1416
2664.26 1452
2664.75 1443
2665.23 1423
2665.72 1350
2666.21 1295
2666.69 1377
2667.18 1442
2667.67 1499
2668.15 1502
2668.64 1475
2669.13 1458
2669.62 1455
2670.10 1488
2670.59 1454
2671.08 1613
2671.56 1579
2672.05 1454
2672.54 1584
2673.03 1660
2673.51 1760
2674.00 1879
2674.49 1971
2674.98 1966
2675.46 1916
2675.95 1896
2676.44 1727
2676.93 1785
2677.42 1691
2677.90 1560
2678.39 1653
2678.88 1489
2679.37 1604
2679.86 1684
2680.34 1631
2680.83 1655
2681.32 1710
2681.81 1620
2682.30 1557
2682.79 1506
2683.27 1580
2683.76 1508
2684.25 1407
2684.74 1501
2685.23 1429
2685.72 1476
2686.20 1445
2686.69 1439
2687.18 1378
2687.67 1357
2688.16 1391
2688.65 1444
2689.14 1433
2689.63 1347
2690.12 1374
2690.60 1446
2691.09 1357
2691.58 1351
2692.07 1340
2692.56 1314
2693.05 1286
2693.54 1394
2694.03 1277
2694.52 1400
2695.01 1323
2695.50 1337
2695.99 1453
2696.48 1535
2696.97 1517
2697.46 1453
2697.95 1513
2698.43 1375
2698.92 1440
2699.41 1544
2699.90 1530
2700.39 1602
2700.88 1499
2701.37 1496
2701.86 1548
2702.35 1596
2702.84 1468
2703.33 1570
2703.83 1536
2704.32 1361
2704.81 1448
2705.30 1393
2705.79 1307
2706.28 1318
2706.77 1414
2707.26 1340
2707.75 1421
2708.24 1333
2708.73 1322
2709.22 1331
2709.71 1254
2710.20 1294
2710.69 1274
2711.18 1267
2711.68 1315
2712.17 1321
2712.66 1296
2713.15 1377
2713.64 1353
2714.13 1232
2714.62 1269
2715.11 1216
2715.60 1139
2716.10 1250
2716.59 1265
2717.08 1160
2717.57 1202
2718.06 1232
2718.55 1289
2719.04 1275
2719.54 1204
2720.03 1252
2720.52 1224
2721.01 1340
2721.50 1356
2722.00 1260
2722.49 1482
2722.98 1442
2723.47 1451
2723.96 1465
2724.46 1549
2724.95 1494
2725.44 1475
2725.93 1341
2726.42 1330
2726.92 1408
2727.41 1375
2727.90 1310
2728.39 1325
2728.89 1248
2729.38 1320
2729.87 1399
2730.36 1318
2730.86 1301
2731.35 1358
2731.84 1307
2732.34 1381
2732.83 1386
2733.32 1268
2733.81 1318
2734.31 1436
2734.80 1357
2735.29 1408
2735.79 1462
2736.28 1459
2736.77 1382
2737.27 1424
2737.76 1261
2738.25 1427
2738.75 1398
2739.24 1343
2739.73 1499
2740.23 1349
2740.72 1372
2741.21 1460
2741.71 1399
2742.20 1325
2742.69 1340
2743.19 1434
2743.68 1432
2744.18 1349
2744.67 1363
2745.16 1310
2745.66 1282
2746.15 1318
2746.65 1291
2747.14 1306
2747.63 1167
2748.13 1222
2748.62 1259
2749.12 1329
2749.61 1247
2750.11 1359
2750.60 1243
2751.10 1263
2751.59 1342
2752.08 1309
2752.58 1280
2753.07 1389
2753.57 1450
2754.06 1364
2754.56 1306
2755.05 1439
2755.55 1333
2756.04 1369
2756.54 1333
2757.03 1382
2757.53 1438
2758.02 1471
2758.52 1409
2759.01 1438
2759.51 1330
2760.00 1260
2760.50 1356
2760.99 1455
2761.49 1402
2761.99 1383
2762.48 1452
2762.98 1368
2763.47 1283
2763.97 1177
2764.46 1266
2764.96 1316
2765.46 1356
2765.95 1341
2766.45 1332
2766.94 1250
2767.44 1222
2767.94 1369
2768.43 1299
2768.93 1312
2769.42 1405
2769.92 1400
2770.42 1335
2770.91 1368
2771.41 1363
2771.90 1408
2772.40 1565
2772.90 1472
2773.39 1515
2773.89 1556
2774.39 1521
2774.88 1507
2775.38 1537
2775.88 1527
2776.37 1581
2776.87 1734
2777.37 1836
2777.86 1627
2778.36 1683
2778.86 1676
2779.36 1487
2779.85 1508
2780.35 1556
2780.85 1415
2781.34 1401
2781.84 1434
2782.34 1496
2782.84 1426
2783.33 1527
2783.83 1465
2784.33 1514
2784.83 1441
2785.32 1471
2785.82 1520
2786.32 1449
2786.82 1356
2787.31 1332
2787.81 1274
2788.31 1286
2788.81 1250
2789.31 1349
2789.80 1214
2790.30 1220
2790.80 1286
2791.30 1352
2791.80 1337
2792.29 1257
2792.79 1436
2793.29 1470
2793.79 1376
2794.29 1407
2794.79 1497
2795.28 1477
2795.78 1611
2796.28 1660
2796.78 1872
2797.28 1715
2797.78 1633
2798.28 1745
2798.78 1848
2799.27 1908
2799.77 1736
2800.27 1579
2800.77 1606
2801.27 1756
2801.77 1514
2802.27 1556
2802.77 1656
2803.27 1565
2803.77 1429
2804.27 1432
2804.76 1580
2805.26 1578
2805.76 1654
2806.26 1676
2806.76 1793
2807.26 1847
2807.76 1859
2808.26 1986
2808.76 2024
2809.26 1989
2809.76 2049
2810.26 1833
2810.76 1829
2811.26 1811
2811.76 1755
2812.26 1782
2812.76 1669
2813.26 1485
2813.76 1521
2814.26 1429
2814.76 1467
2815.26 1600
2815.76 1508
2816.26 1455
2816.76 1371
2817.26 1327
2817.76 1423
2818.26 1598
2818.76 1499
2819.26 1466
2819.76 1507
2820.27 1413
2820.77 1420
2821.27 1541
2821.77 1468
2822.27 1503
2822.77 1515
2823.27 1608
2823.77 1465
2824.27 1423
2824.77 1457
2825.27 1428
2825.78 1264
2826.28 1364
2826.78 1358
2827.28 1327
2827.78 1431
2828.28 1406
2828.78 1343
2829.29 1368
2829.79 1320
2830.29 1366
2830.79 1299
2831.29 1291
2831.79 1224
2832.30 1264
2832.80 1288
2833.30 1261
2833.80 1444
2834.30 1506
2834.80 1442
2835.31 1439
2835.81 1569
2836.31 1467
2836.81 1479
2837.32 1518
2837.82 1504
2838.32 1492
2838.82 1586
2839.32 1521
2839.83 1716
2840.33 1604
2840.83 1554
2841.33 1390
2841.84 1490
2842.34 1574
2842.84 1394
2843.35 1349
2843.85 1457
2844.35 1447
2844.85 1462
2845.36 1455
2845.86 1498
2846.36 1573
2846.87 1689
2847.37 1727
2847.87 1644
2848.38 1649
2848.88 1705
2849.38 1635
2849.89 1586
2850.39 1631
2850.89 1580
2851.40 1518
2851.90 1493
2852.40 1482
2852.91 1429
2853.41 1425
2853.91 1389
2854.42 1301
2854.92 1330
2855.42 1359
2855.93 1289
2856.43 1311
2856.94 1327
2857.44 1378
2857.94 1459
2858.45 1347
2858.95 1514
2859.46 1536
2859.96 1448
2860.47 1402
2860.97 1332
2861.47 1375
2861.98 1534
2862.48 1397
2862.99 1299
2863.49 1334
2864.00 1316
2864.50 1168
2865.01 1337
2865.51 1241
2866.02 1169
2866.52 1312
2867.02 1228
2867.53 1286
2868.03 1313
2868.54 1298
2869.04 1391
2869.55 1302
2870.05 1333
2870.56 1325
2871.07 1389
2871.57 1409
2872.08 1410
2872.58 1532
2873.09 1384
2873.59 1408
2874.10 1509
2874.60 1421
2875.11 1444
2875.61 1474
2876.12 1411
2876.63 1401
2877.13 1383
2877.64 1376
2878.14 1489
2878.65 1565
2879.15 1586
2879.66 1521
2880.17 1442
2880.67 1536
2881.18 1473
2881.68 1527
2882.19 1531
2882.70 1525
2883.20 1573
2883.71 1617
2884.22 1638
2884.72 1574
2885.23 1524
2885.74 1681
2886.24 1903
2886.75 1845
2887.25 1843
2887.76 1827
2888.27 1968
2888.77 1952
2889.28 1832
2889.79 1685
2890.30 1770
2890.80 1810
2891.31 1698
2891.82 1640
2892.32 1650
2892.83 1732
2893.34 1521
2893.84 1735
2894.35 1805
2894.86 1775
2895.37 1701
2895.87 1810
2896.38 1757
2896.89 1775
2897.40 1734
2897.90 1774
2898.41 1877
2898.92 1915
2899.43 1888
2899.93 1809
2900.44 1856
2900.95 1791
2901.46 1806
2901.97 1821
2902.47 1941
2902.98 1866
2903.49 1925
2904.00 2024
2904.51 1912
2905.01 1785
2905.52 1795
2906.03 1837
2906.54 1743
2907.05 1647
2907.56 1651
2908.06 1645
2908.57 1676
2909.08 1658
2909.59 1667
2910.10 1532
2910.61 1560
2911.12 1474
2911.62 1450
2912.13 1431
2912.64 1336
2913.15 1394
2913.66 1525
2914.17 1366
2914.68 1429
2915.19 1585
2915.70 1489
2916.21 1447
2916.71 1505
2917.22 1505
2917.73 1575
2918.24 1497
2918.75 1461
2919.26 1366
2919.77 1416
2920.28 1340
2920.79 1420
2921.30 1367
2921.81 1348
2922.32 1499
2922.83 1574
2923.34 1451
2923.85 1556
2924.36 1681
2924.87 1891
2925.38 1980
2925.89 1950
2926.40 1757
2926.91 1840
2927.42 1766
2927.93 1873
2928.44 1846
2928.95 1730
2929.46 1708
2929.97 1515
2930.48 1425
2930.99 1485
2931.50 1416
2932.01 1467
2932.52 1499
2933.03 1490
2933.54 1543
2934.05 1522
2934.56 1401
2935.08 1366
2935.59 1491
2936.10 1476
2936.61 1515
2937.12 1523
2937.63 1569
2938.14 1637
2938.65 1448
2939.16 1409
2939.67 1464
2940.19 1392
2940.70 1445
2941.21 1425
2941.72 1476
2942.23 1427
2942.74 1537
2943.25 1528
2943.77 1520
2944.28 1654
2944.79 1679
2945.30 1700
2945.81 1739
2946.32 1790
2946.84 1869
2947.35 2012
2947.86 1888
2948.37 1705
2948.88 1727
2949.40 1621
2949.91 1660
2950.42 1581
2950.93 1536
2951.44 1518
2951.96 1487
2952.47 1469
2952.98 1485
2953.49 1502
2954.01 1438
2954.52 1450
2955.03 1424
2955.54 1394
2956.06 1416
2956.57 1438
2957.08 1494
2957.60 1485
2958.11 1560
2958.62 1523
2959.13 1517
2959.65 1447
2960.16 1487
2960.67 1577
2961.19 1645
2961.70 1608
2962.21 1611
2962.73 1715
2963.24 1711
2963.75 1726
2964.27 1622
2964.78 1631
2965.29 1835
2965.81 1657
2966.32 1583
2966.83 1548
2967.35 1615
2967.86 1503
2968.37 1451
2968.89 1450
2969.40 1500
2969.91 1316
2970.43 1442
2970.94 1496
2971.46 1508
2971.97 1532
2972.48 1405
2973.00 1460
2973.51 1359
2974.03 1550
2974.54 1413
2975.06 1447
2975.57 1490
2976.08 1325
2976.60 1416
2977.11 1497
2977.63 1362
2978.14 1450
2978.66 1546
2979.17 1545
2979.69 1486
2980.20 1567
2980.72 1452
2981.23 1486
2981.75 1432
2982.26 1450
2982.78 1624
2983.29 1538
2983.81 1729
2984.32 1607
2984.84 1641
2985.35 1644
2985.87 1707
2986.38 1643
2986.90 1725
2987.41 1696
2987.93 1758
2988.44 1757
2988.96 1712
2989.47 1764
2989.99 1687
2990.50 1790
2991.02 1747
2991.54 1679
2992.05 1740
2992.57 1806
2993.08 1787
2993.60 1902
2994.12 1866
2994.63 1967
2995.15 1999
2995.66 1949
2996.18 2072
2996.70 1921
2997.21 2160
2997.73 2091
2998.24 2150
2998.76 2194
2999.28 2215
2999.79 2089
3000.31 2107
3000.83 2333
3001.34 2289
3001.86 2466
3002.38 2804
3002.89 2918
3003.41 3398
3003.93 3837
3004.44 4299
3004.96 4521
3005.48 4540
3005.99 4799
3006.51 4956
3007.03 5039
3007.54 4701
3008.06 4248
3008.58 3802
3009.10 3367
3009.61 2792
3010.13 2608
3010.65 2233
3011.17 2065
3011.68 2011
3012.20 2010
3012.72 1924
3013.24 1878
3013.75 1992
3014.27 1847
3014.79 1930
3015.31 1915
3015.82 1970
3016.34 1947
3016.86 2028
3017.38 2202
3017.90 2129
3018.41 2021
3018.93 1951
3019.45 2084
3019.97 2112
3020.49 1925
3021.00 1930
3021.52 1963
3022.04 1912
3022.56 1863
3023.08 1965
3023.60 1943
3024.11 1826
3024.63 1821
3025.15 1833
3025.67 1817
3026.19 1821
3026.71 1864
3027.23 1861
3027.75 1795
3028.26 1704
3028.78 1769
3029.30 1722
3029.82 1644
3030.34 1663
3030.86 1538
3031.38 1526
3031.90 1544
3032.42 1611
3032.94 1540
3033.46 1543
3033.97 1703
3034.49 1591
3035.01 1545
3035.53 1359
3036.05 1378
3036.57 1525
3037.09 1588
3037.61 1605
3038.13 1694
3038.65 1512
3039.17 1449
3039.69 1447
3040.21 1484
3040.73 1476
3041.25 1389
3041.77 1387
3042.29 1325
3042.81 1467
3043.33 1465
3043.85 1490
3044.37 1519
3044.89 1605
3045.41 1527
3045.93 1460
3046.45 1449
3046.97 1385
3047.49 1437
3048.01 1442
3048.53 1469
3049.06 1300
3049.58 1462
3050.10 1624
3050.62 1421
3051.14 1430
3051.66 1527
3052.18 1463
3052.70 1442
3053.22 1476
3053.74 1540
3054.26 1480
3054.79 1348
3055.31 1327
3055.83 1341
3056.35 1394
3056.87 1392
3057.39 1388
3057.91 1517
3058.43 1560
3058.96 1416
3059.48 1409
3060.00 1459
3060.52 1439
3061.04 1456
3061.56 1316
3062.09 1353
3062.61 1483
3063.13 1482
3063.65 1451
3064.17 1588
3064.70 1574
3065.22 1517
3065.74 1498
3066.26 1475
3066.78 1538
3067.31 1285
3067.83 1379
3068.35 1490
3068.87 1608
3069.40 1643
3069.92 1676
3070.44 1582
3070.96 1461
3071.49 1508
3072.01 1576
3072.53 1520
3073.05 1505
3073.58 1489
3074.10 1524
3074.62 1595
3075.14 1553
3075.67 1566
3076.19 1713
3076.71 1882
3077.24 1801
3077.76 1760
3078.28 1936
3078.81 1861
3079.33 1970
3079.85 1996
3080.38 1966
3080.90 2128
3081.42 2140
3081.95 1986
3082.47 2023
3082.99 2075
3083.52 1970
3084.04 1928
3084.56 2002
3085.09 1830
3085.61 2051
3086.13 1956
3086.66 1957
3087.18 1954
3087.71 1799
3088.23 1948
3088.75 1890
3089.28 2001
3089.80 1925
3090.33 1855
3090.85 1766
3091.38 1732
3091.90 1752
3092.42 1895
3092.95 1959
3093.47 1895
3094.00 2057
3094.52 2012
3095.05 2017
3095.57 2098
3096.10 1964
3096.62 2003
3097.14 2204
3097.67 2202
3098.19 2121
3098.72 2391
3099.24 2621
3099.77 3035
3100.29 3514
3100.82 4202
3101.34 4778
3101.87 5415
3102.39 6120
3102.92 6655
3103.45 6897
3103.97 7438
3104.50 7693
3105.02 7564
3105.55 7270
3106.07 6555
3106.60 5329
3107.12 4618
3107.65 4189
3108.17 3407
3108.70 2955
3109.23 2655
3109.75 2320
3110.28 2412
3110.80 2411
3111.33 2390
3111.86 2391
3112.38 2454
3112.91 2288
3113.43 2109
3113.96 2112
3114.49 2097
3115.01 2005
3115.54 1956
3116.07 1887
3116.59 1788
3117.12 1897
3117.64 1681
3118.17 1664
3118.70 1592
3119.22 1676
3119.75 1661
3120.28 1820
3120.80 1917
3121.33 1697
3121.86 1766
3122.38 1875
3122.91 2007
3123.44 1879
3123.97 1927
3124.49 1765
3125.02 1817
3125.55 1745
3126.07 1594
3126.60 1682
3127.13 1641
3127.66 1735
3128.18 1653
3128.71 1657
3129.24 1633
3129.77 1605
3130.29 1564
3130.82 1523
3131.35 1618
3131.88 1602
3132.40 1459
3132.93 1684
3133.46 1629
3133.99 1582
3134.52 1590
3135.04 1554
3135.57 1670
3136.10 1688
3136.63 1546
3137.16 1427
3137.68 1613
3138.21 1530
3138.74 1651
3139.27 1567
3139.80 1515
3140.32 1449
3140.85 1429
3141.38 1694
3141.91 1498
3142.44 1491
3142.97 1516
3143.50 1513
3144.02 1487
3144.55 1601
3145.08 1719
3145.61 1635
3146.14 1827
3146.67 1775
3147.20 1908
3147.73 1797
3148.26 1806
3148.79 2023
3149.31 2013
3149.84 1969
3150.37 1980
3150.90 1801
3151.43 1891
3151.96 1847
3152.49 1740
3153.02 1569
3153.55 1650
3154.08 1577
3154.61 1625
3155.14 1603
3155.67 1523
3156.20 1576
3156.73 1640
3157.26 1574
3157.79 1597
3158.32 1593
3158.85 1538
3159.38 1661
3159.91 1657
3160.44 1584
3160.97 1717
3161.50 1663
3162.03 1527
3162.56 1565
3163.09 1572
3163.62 1544
3164.15 1450
3164.68 1517
3165.21 1471
3165.74 1557
3166.27 1449
3166.80 1426
3167.33 1492
3167.86 1457
3168.39 1545
3168.92 1519
3169.45 1424
3169.99 1490
3170.52 1430
3171.05 1346
3171.58 1539
3172.11 1530
3172.64 1478
3173.17 1535
3173.70 1631
3174.23 1588
3174.77 1697
3175.30 1556
3175.83 1635
3176.36 1728
3176.89 1807
3177.42 1845
3177.95 1710
3178.49 1744
3179.02 1599
3179.55 1717
3180.08 1699
3180.61 1605
3181.14 1594
3181.68 1490
3182.21 1385
3182.74 1521
3183.27 1569
3183.80 1465
3184.34 1460
3184.87 1597
3185.40 1401
3185.93 1403
3186.47 1419
3187.00 1406
3187.53 1612
3188.06 1500
3188.59 1511
3189.13 1560
3189.66 1534
3190.19 1487
3190.73 1551
3191.26 1446
3191.79 1400
3192.32 1489
3192.86 1395
3193.39 1512
3193.92 1603
3194.45 1507
3194.99 1496
3195.52 1494
3196.05 1558
3196.59 1586
3197.12 1514
3197.65 1602
3198.19 1569
3198.72 1581
3199.25 1655
3199.79 1660
3200.32 1646
3200.85 1797
3201.39 1693
3201.92 1696
3202.45 1754
3202.99 1696
3203.52 1717
3204.05 1677
3204.59 1679
3205.12 1829
3205.66 1688
3206.19 1658
3206.72 1840
3207.26 1861
3207.79 1729
3208.33 1777
3208.86 1869
3209.39 1759
3209.93 1756
3210.46 1695
3211.00 1761
3211.53 1752
3212.07 1673
3212.60 1744
3213.14 1756
3213.67 1611
3214.20 1640
3214.74 1668
3215.27 1687
3215.81 1640
3216.34 1567
3216.88 1621
3217.41 1592
3217.95 1596
3218.48 1560
3219.02 1531
3219.55 1688
3220.09 1641
3220.62 1648
3221.16 1679
3221.69 1561
3222.23 1600
3222.76 1657
3223.30 1638
3223.83 1871
3224.37 1770
3224.91 1846
3225.44 1879
3225.98 1813
3226.51 1779
3227.05 1776
3227.58 1800
3228.12 1837
3228.65 1774
3229.19 1667
3229.73 1680
3230.26 1699
3230.80 1641
3231.33 1615
3231.87 1668
3232.41 1699
3232.94 1766
3233.48 1770
3234.02 1886
3234.55 1763
3235.09 1860
3235.62 1716
3236.16 1684
3236.70 1757
3237.23 1819
3237.77 1797
3238.31 1745
3238.84 2081
3239.38 2010
3239.92 2045
3240.45 2073
3240.99 2047
3241.53 1930
3242.06 1769
3242.60 1792
3243.14 1883
3243.67 2032
3244.21 2019
3244.75 1957
3245.29 1796
3245.82 1889
3246.36 2025
3246.90 1881
3247.44 1847
3247.97 1904
3248.51 1768
3249.05 1904
3249.58 1983
3250.12 1999
3250.66 2097
3251.20 1993
3251.74 2139
3252.27 2259
3252.81 2045
3253.35 2069
3253.89 2145
3254.42 2212
3254.96 2327
3255.50 2284
3256.04 2237
3256.58 2147
3257.11 2315
3257.65 2496
3258.19 2467
3258.73 2544
3259.27 2778
3259.81 2746
3260.34 2937
3260.88 3128
3261.42 3563
3261.96 3928
3262.50 4037
3263.04 4372
3263.58 4597
3264.11 4838
3264.65 5190
3265.19 5247
3265.73 5466
3266.27 5727
3266.81 5499
3267.35 5525
3267.89 5673
3268.43 5334
3268.97 4957
3269.50 5053
3270.04 4725
3270.58 4142
3271.12 3626
3271.66 3103
3272.20 2777
3272.74 2692
3273.28 2477
3273.82 2402
3274.36 2247
3274.90 2446
3275.44 2381
3275.98 2132
3276.52 2405
3277.06 2318
3277.60 2285
3278.14 2374
3278.68 2205
3279.22 2258
3279.76 2257
3280.30 2130
3280.84 2200
3281.38 2293
3281.92 2291
3282.46 2320
3283.00 2349
3283.54 2279
3284.08 2291
3284.62 2440
3285.16 2298
3285.70 2422
3286.24 2461
3286.78 2502
3287.32 2475
3287.86 2285
3288.40 2618
3288.94 2617
3289.48 2647
3290.03 2579
3290.57 2464
3291.11 2477
3291.65 2563
3292.19 2999
3292.73 3286
3293.27 3345
3293.81 3482
3294.35 3808
3294.90 4044
3295.44 4216
3295.98 4212
3296.52 4487
3297.06 4534
3297.60 4284
3298.14 4211
3298.69 4031
3299.23 3731
3299.77 3413
3300.31 3353
3300.85 3216
3301.39 2762
3301.94 2636
3302.48 2793
3303.02 2514
3303.56 2536
3304.10 2358
3304.65 2374
3305.19 2412
3305.73 2571
3306.27 2493
3306.81 2461
3307.36 2437
3307.90 2292
3308.44 2223
3308.98 2196
3309.53 2219
3310.07 2335
3310.61 2310
3311.15 2266
3311.70 2387
3312.24 2328
3312.78 2328
3313.32 2301
3313.87 2624
3314.41 2623
3314.95 2618
3315.50 2622
3316.04 2818
3316.58 2698
3317.13 2876
3317.67 2989
3318.21 3204
3318.75 3341
3319.30 3273
3319.84 3400
3320.38 3441
3320.93 3366
3321.47 3439
3322.02 3375
3322.56 3423
3323.10 3569
3323.65 3367
3324.19 3340
3324.73 3105
3325.28 3027
3325.82 3191
3326.36 3060
3326.91 2979
3327.45 3055
3328.00 2845
3328.54 2910
3329.08 2971
3329.63 3153
3330.17 3714
3330.72 4292
3331.26 5132
3331.81 6103
3332.35 7764
3332.89 9404
3333.44 11728
3333.98 14279
3334.53 16665
3335.07 19537
3335.62 22170
3336.16 23074
3336.71 24245
3337.25 24610
3337.80 24019
3338.34 22790
3338.89 21266
3339.43 18509
3339.98 15713
3340.52 13209
3341.07 10523
3341.61 8774
3342.16 7416
3342.70 5858
3343.25 4988
3343.79 4173
3344.34 3958
3344.88 3765
3345.43 3415
3345.97 3236
3346.52 3166
3347.06 2987
3347.61 3005
3348.15 2843
3348.70 2768
3349.25 2903
3349.79 2862
3350.34 2729
3350.88 2628
3351.43 2396
3351.98 2510
3352.52 2539
3353.07 2504
3353.61 2390
3354.16 2322
3354.71 2409
3355.25 2512
3355.80 2580
3356.34 2512
3356.89 2560
3357.44 2490
3357.98 2465
3358.53 2456
3359.08 2434
3359.62 2498
3360.17 2423
3360.72 2402
3361.26 2313
3361.81 2432
3362.36 2533
3362.90 2594
3363.45 2508
3364.00 2495
3364.54 2506
3365.09 2507
3365.64 2477
3366.19 2434
3366.73 2285
3367.28 2420
3367.83 2360
3368.37 2561
3368.92 2545
3369.47 2484
3370.02 2521
3370.56 2659
3371.11 2768
3371.66 2769
3372.21 2952
3372.75 3090
3373.30 3300
3373.85 3297
3374.40 3307
3374.94 3492
3375.49 3490
3376.04 3403
3376.59 3233
3377.14 2940
3377.68 2807
3378.23 2816
3378.78 2737
3379.33 2480
3379.88 2419
3380.43 2248
3380.97 2233
3381.52 2134
3382.07 2043
3382.62 1995
3383.17 1864
3383.72 1891
3384.26 1894
3384.81 2048
3385.36 1863
3385.91 1858
3386.46 1864
3387.01 1833
3387.56 1866
3388.11 1941
3388.65 1750
3389.20 1705
3389.75 1733
3390.30 1824
3390.85 1778
3391.40 1846
3391.95 1694
3392.50 1706
3393.05 1877
3393.60 1950
3394.15 1810
3394.70 1780
3395.24 1777
3395.79 1858
3396.34 1892
3396.89 1839
3397.44 1828
3397.99 2013
3398.54 1919
3399.09 1840
3399.64 1779
3400.19 1851
3400.74 1732
3401.29 1665
3401.84 1725
3402.39 1661
3402.94 1688
3403.49 1703
3404.04 1702
3404.59 1703
3405.14 1755
3405.69 1719
3406.24 1639
3406.79 1599
3407.34 1652
3407.89 1803
3408.44 1783
3409.00 1771
3409.55 1781
3410.10 1732
3410.65 1842
3411.20 1860
3411.75 1937
3412.30 2027
3412.85 2004
3413.40 1990
3413.95 1988
3414.50 2073
3415.05 2039
3415.61 1992
3416.16 1894
3416.71 1949
3417.26 1746
3417.81 1821
3418.36 1844
3418.91 1761
3419.46 1605
3420.02 1670
3420.57 1706
3421.12 1771
3421.67 1763
3422.22 1864
3422.77 1912
3423.33 1941
3423.88 1903
3424.43 1867
3424.98 1969
3425.53 2015
3426.09 1898
3426.64 1953
3427.19 1885
3427.74 1655
3428.29 1779
3428.85 1780
3429.40 1745
3429.95 1695
3430.50 1606
3431.05 1658
3431.61 1685
3432.16 1503
3432.71 1563
3433.26 1469
3433.82 1615
3434.37 1600
3434.92 1542
3435.48 1592
3436.03 1660
3436.58 1589
3437.13 1670
3437.69 1678
3438.24 1755
3438.79 1612
3439.35 1642
3439.90 1668
3440.45 1643
3441.00 1702
3441.56 1745
3442.11 1782
3442.66 1531
3443.22 1608
3443.77 1740
3444.32 1806
3444.88 1668
3445.43 1530
3445.98 1609
3446.54 1583
3447.09 1639
3447.65 1510
3448.20 1467
3448.75 1616
3449.31 1522
3449.86 1416
3450.41 1488
3450.97 1504
3451.52 1535
3452.08 1479
3452.63 1420
3453.19 1423
3453.74 1383
3454.29 1364
3454.85 1362
3455.40 1395
3455.96 1438
3456.51 1442
3457.07 1441
3457.62 1300
3458.17 1507
3458.73 1519
3459.28 1551
3459.84 1464
3460.39 1522
3460.95 1573
3461.50 1549
3462.06 1593
3462.61 1590
3463.17 1598
3463.72 1589
3464.28 1693
3464.83 1683
3465.39 1694
3465.94 1624
3466.50 1574
3467.05 1705
3467.61 1806
3468.16 1840
3468.72 1826
3469.27 1732
3469.83 1753
3470.39 1732
3470.94 1708
3471.50 1770
3472.05 1666
3472.61 1660
3473.16 1688
3473.72 1644
3474.27 1696
3474.83 1811
3475.39 1802
3475.94 1803
3476.50 1834
3477.05 2036
3477.61 1877
3478.17 2007
3478.72 1947
3479.28 1753
3479.84 1913
3480.39 2078
3480.95 2145
3481.50 2079
3482.06 2178
3482.62 2268
3483.17 2149
3483.73 2217
3484.29 2191
3484.84 2054
3485.40 2124
3485.96 2119
3486.51 2105
3487.07 2152
3487.63 2300
3488.18 2630
3488.74 2708
3489.30 2878
3489.86 3099
3490.41 3573
3490.97 3974
3491.53 4249
3492.08 4358
3492.64 4754
3493.20 4572
3493.76 4591
3494.31 4522
3494.87 4393
3495.43 4373
3495.99 4360
3496.54 4279
3497.10 4425
3497.66 4476
3498.22 4713
3498.78 5127
3499.33 5038
3499.89 5301
3500.45 5463
3501.01 5804
3501.56 6052
3502.12 5445
3502.68 5413
3503.24 5422
3503.80 5419
3504.36 5667
3504.91 5762
3505.47 5969
3506.03 5955
3506.59 5870
3507.15 5784
3507.71 5295
3508.26 4806
3508.82 4616
3509.38 4243
3509.94 3705
3510.50 3408
3511.06 3047
3511.62 2896
3512.18 2817
3512.73 2579
3513.29 2516
3513.85 2311
3514.41 2171
3514.97 2083
3515.53 1863
3516.09 1834
3516.65 1892
3517.21 2003
3517.77 2067
3518.33 2005
3518.88 1918
3519.44 1801
3520.00 1985
3520.56 1989
3521.12 2093
3521.68 2112
3522.24 2108
3522.80 2162
3523.36 2178
3523.92 2246
3524.48 2206
3525.04 2188
3525.60 2336
3526.16 2277
3526.72 2215
3527.28 1976
3527.84 1961
3528.40 2063
3528.96 1912
3529.52 1755
3530.08 1688
3530.64 1713
3531.20 1739
3531.76 1783
3532.32 1775
3532.88 1752
3533.44 1814
3534.00 1735
3534.57 1737
3535.13 1798
3535.69 1750
3536.25 1715
3536.81 1764
3537.37 1906
3537.93 1871
3538.49 1810
3539.05 1773
3539.61 1850
3540.17 1946
3540.74 1907
3541.30 1911
3541.86 1909
3542.42 1716
3542.98 1838
3543.54 1921
3544.10 1999
3544.66 2044
3545.23 2007
3545.79 1880
3546.35 1849
3546.91 1780
3547.47 1682
3548.03 1686
3548.60 1739
3549.16 1680
3549.72 1658
3550.28 1653
3550.84 1511
3551.41 1497
3551.97 1436
3552.53 1503
3553.09 1432
3553.65 1542
3554.22 1573
3554.78 1456
3555.34 1553
3555.90 1545
3556.46 1557
3557.03 1521
3557.59 1609
3558.15 1553
3558.71 1468
3559.28 1517
3559.84 1588
3560.40 1515
3560.97 1734
3561.53 1563
3562.09 1637
3562.65 1616
3563.22 1696
3563.78 1611
3564.34 1542
3564.91 1722
3565.47 1501
3566.03 1447
3566.60 1460
3567.16 1499
3567.72 1504
3568.28 1464
3568.85 1429
3569.41 1440
3569.98 1430
3570.54 1392
3571.10 1439
3571.67 1536
3572.23 1432
3572.79 1366
3573.36 1403
3573.92 1498
3574.48 1467
3575.05 1454
3575.61 1595
3576.18 1530
3576.74 1524
3577.30 1529
3577.87 1588
3578.43 1612
3579.00 1617
3579.56 1602
3580.12 1626
3580.69 1563
3581.25 1566
3581.82 1543
3582.38 1540
3582.95 1527
3583.51 1532
3584.08 1512
3584.64 1527
3585.20 1521
3585.77 1519
3586.33 1498
3586.90 1484
3587.46 1488
3588.03 1466
3588.59 1479
3589.16 1406
3589.72 1445
3590.29 1421
3590.85 1410
3591.42 1501
3591.98 1423
3592.55 1466
3593.11 1477
3593.68 1516
3594.24 1469
3594.81 1472
3595.38 1477
3595.94 1498
3596.51 1487
3597.07 1486
3597.64 1618
3598.20 1602
3598.77 1637
3599.34 1582
3599.90 1511
3600.47 1649
3601.03 1581
3601.60 1463
3602.16 1562
3602.73 1485
3603.30 1529
3603.86 1411
3604.43 1445
3605.00 1467
3605.56 1541
3606.13 1463
3606.69 1384
3607.26 1420
3607.83 1434
3608.39 1345
3608.96 1359
3609.53 1264
3610.09 1296
3610.66 1251
3611.23 1326
3611.79 1432
3612.36 1285
3612.93 1340
3613.49 1466
3614.06 1471
3614.63 1688
3615.19 1835
3615.76 1985
3616.33 2152
3616.90 2259
3617.46 2457
3618.03 2530
3618.60 2633
3619.16 2850
3619.73 2720
3620.30 2753
3620.87 2549
3621.43 2248
3622.00 2114
3622.57 2106
3623.14 1976
3623.70 1846
3624.27 1783
3624.84 1590
3625.41 1519
3625.98 1491
3626.54 1421
3627.11 1429
3627.68 1413
3628.25 1424
3628.82 1455
3629.38 1411
3629.95 1452
3630.52 1570
3631.09 1558
3631.66 1569
3632.22 1515
3632.79 1513
3633.36 1575
3633.93 1608
3634.50 1568
3635.07 1564
3635.64 1572
3636.20 1470
3636.77 1408
3637.34 1575
3637.91 1545
3638.48 1486
3639.05 1604
3639.62 1833
3640.19 1928
3640.76 1846
3641.32 1911
3641.89 2006
3642.46 1889
3643.03 2011
3643.60 1979
3644.17 1915
3644.74 1941
3645.31 1800
3645.88 1812
3646.45 1863
3647.02 1910
3647.59 1791
3648.16 1684
3648.73 1811
3649.30 1895
3649.87 1822
3650.44 1785
3651.01 1841
3651.57 1861
3652.14 1987
3652.71 1885
3653.28 1914
3653.85 1956
3654.42 2077
3654.99 2136
3655.57 2152
3656.14 2202
3656.71 2432
3657.28 2393
3657.85 2246
3658.42 2165
3658.99 2255
3659.56 2314
3660.13 2484
3660.70 2452
3661.27 2326
3661.84 2526
3662.41 2263
3662.98 2236
3663.55 2271
3664.12 2171
3664.69 2128
3665.26 2251
3665.84 2290
3666.41 2210
3666.98 2127
3667.55 2090
3668.12 1974
3668.69 1998
3669.26 1817
3669.83 1893
3670.40 1753
3670.98 1755
3671.55 1829
3672.12 1774
3672.69 1845
3673.26 1824
3673.83 1721
3674.41 1692
3674.98 1876
3675.55 1938
3676.12 1893
3676.69 1836
3677.26 1741
3677.84 1827
3678.41 1709
3678.98 1643
3679.55 1621
3680.12 1576
3680.70 1643
3681.27 1702
3681.84 1759
3682.41 1613
3682.99 1561
3683.56 1555
3684.13 1591
3684.70 1812
3685.27 1685
3685.85 1729
3686.42 1756
3686.99 1953
3687.57 2055
3688.14 2051
3688.71 2162
3689.28 2326
3689.86 2488
3690.43 2579
3691.00 2485
3691.58 2491
3692.15 2488
3692.72 2120
3693.29 2197
3693.87 2104
3694.44 1893
3695.01 1901
3695.59 1942
3696.16 1688
3696.73 1705
3697.31 1797
3697.88 1733
3698.45 1822
3699.03 1813
3699.60 1794
3700.17 1965
3700.75 1904
3701.32 1933
3701.90 2105
3702.47 1990
3703.04 1981
3703.62 2034
3704.19 1968
3704.77 1971
3705.34 1926
3705.91 1812
3706.49 1700
3707.06 1856
3707.64 1834
3708.21 1768
3708.78 1824
3709.36 1856
3709.93 1913
3710.51 1834
3711.08 1815
3711.66 1834
3712.23 1721
3712.81 1753
3713.38 1598
3713.96 1659
3714.53 1615
3715.11 1532
3715.68 1516
3716.25 1668
3716.83 1510
3717.40 1550
3717.98 1675
3718.55 1665
3719.13 1498
3719.71 1522
3720.28 1559
3720.86 1463
3721.43 1499
3722.01 1322
3722.58 1351
3723.16 1310
3723.73 1373
3724.31 1261
3724.88 1269
3725.46 1389
3726.03 1385
3726.61 1458
3727.19 1403
3727.76 1362
3728.34 1375
3728.91 1534
3729.49 1586
3730.07 1589
3730.64 1588
3731.22 1669
3731.79 1963
3732.37 1716
3732.95 1765
3733.52 1940
3734.10 1798
3734.67 1660
3735.25 1677
3735.83 1700
3736.40 1620
3736.98 1467
3737.56 1652
3738.13 1535
3738.71 1424
3739.29 1462
3739.86 1444
3740.44 1471
3741.02 1404
3741.59 1375
3742.17 1394
3742.75 1451
3743.32 1309
3743.90 1411
3744.48 1405
3745.06 1371
3745.63 1348
3746.21 1452
3746.79 1457
3747.36 1355
3747.94 1464
3748.52 1505
3749.10 1384
3749.67 1360
3750.25 1344
3750.83 1306
3751.41 1341
3751.98 1326
3752.56 1336
3753.14 1243
3753.72 1339
3754.30 1409
3754.87 1303
3755.45 1218
3756.03 1229
3756.61 1246
3757.19 1285
3757.76 1374
3758.34 1384
3758.92 1360
3759.50 1449
3760.08 1321
3760.65 1429
3761.23 1409
3761.81 1400
3762.39 1427
3762.97 1541
3763.55 1352
3764.13 1271
3764.70 1184
3765.28 1230
3765.86 1379
3766.44 1327
3767.02 1414
3767.60 1396
3768.18 1399
3768.76 1452
3769.33 1374
3769.91 1417
3770.49 1323
3771.07 1274
3771.65 1379
3772.23 1383
3772.81 1373
3773.39 1327
3773.97 1461
3774.55 1358
3775.13 1375
3775.71 1391
3776.29 1334
3776.87 1212
3777.45 1285
3778.02 1406
3778.60 1388
3779.18 1342
3779.76 1337
3780.34 1359
3780.92 1274
3781.50 1367
3782.08 1304
3782.66 1259
3783.24 1331
3783.82 1379
3784.40 1437
3784.98 1483
3785.56 1351
3786.14 1455
3786.72 1502
3787.31 1498
3787.89 1300
3788.47 1436
3789.05 1312
3789.63 1320
3790.21 1373
3790.79 1408
3791.37 1429
3791.95 1340
3792.53 1300
3793.11 1387
3793.69 1392
3794.27 1400
3794.85 1307
3795.43 1337
3796.02 1460
3796.60 1429
3797.18 1375
3797.76 1369
3798.34 1439
3798.92 1562
3799.50 1474
3800.08 1533
3800.67 1568
3801.25 1561
3801.83 1706
3802.41 1675
3802.99 1675
3803.57 1598
3804.16 1592
3804.74 1691
3805.32 1650
3805.90 1509
3806.48 1572
3807.06 1632
3807.65 1792
3808.23 1899
3808.81 1866
3809.39 1836
3809.97 1700
3810.56 1847
3811.14 1913
3811.72 1881
3812.30 1947
3812.89 1948
3813.47 1878
3814.05 1888
3814.63 2069
3815.21 2123
3815.80 1976
3816.38 2032
3816.96 2039
3817.55 1936
3818.13 1847
3818.71 1760
3819.29 1595
3819.88 1491
3820.46 1481
3821.04 1413
3821.63 1420
3822.21 1406
3822.79 1392
3823.37 1423
3823.96 1295
3824.54 1322
3825.12 1276
3825.71 1309
3826.29 1411
3826.87 1296
3827.46 1271
3828.04 1286
3828.62 1331
3829.21 1337
3829.79 1366
3830.38 1393
3830.96 1402
3831.54 1359
3832.13 1440
3832.71 1507
3833.29 1401
3833.88 1419
3834.46 1377
3835.05 1378
3835.63 1390
3836.21 1319
3836.80 1277
3837.38 1294
3837.97 1325
3838.55 1228
3839.14 1182
3839.72 1318
3840.30 1339
3840.89 1371
3841.47 1325
3842.06 1291
3842.64 1286
3843.23 1263
3843.81 1212
3844.40 1282
3844.98 1299
3845.57 1155
3846.15 1194
3846.74 1222
3847.32 1284
3847.91 1238
3848.49 1263
3849.08 1323
3849.66 1387
3850.25 1351
3850.83 1365
3851.42 1305
3852.00 1356
3852.59 1396
3853.17 1385
3853.76 1371
3854.34 1372
3854.93 1356
3855.51 1410
3856.10 1472
3856.69 1402
3857.27 1478
3857.86 1567
3858.44 1596
3859.03 1507
3859.62 1775
3860.20 1796
3860.79 1927
3861.37 1908
3861.96 1993
3862.55 2146
3863.13 2222
3863.72 2216
3864.30 2091
3864.89 2117
3865.48 2088
3866.06 2109
3866.65 1880
3867.24 1846
3867.82 1849
3868.41 1818
3869.00 1666
3869.58 1543
3870.17 1633
3870.76 1645
3871.34 1621
3871.93 1636
3872.52 1525
3873.10 1419
3873.69 1405
3874.28 1490
3874.86 1547
3875.45 1479
3876.04 1572
3876.63 1599
3877.21 1591
3877.80 1531
3878.39 1551
3878.97 1462
3879.56 1409
3880.15 1387
3880.74 1402
3881.32 1375
3881.91 1314
3882.50 1324
3883.09 1212
3883.67 1213
3884.26 1248
3884.85 1331
3885.44 1203
3886.03 1252
3886.61 1277
3887.20 1263
3887.79 1341
3888.38 1277
3888.97 1423
3889.55 1498
3890.14 1540
3890.73 1599
3891.32 1609
3891.91 1600
3892.50 1592
3893.08 1718
3893.67 1634
3894.26 1628
3894.85 1548
3895.44 1553
3896.03 1493
3896.62 1582
3897.20 1466
3897.79 1392
3898.38 1452
3898.97 1520
3899.56 1443
3900.15 1386
3900.74 1377
3901.33 1402
3901.92 1348
3902.51 1366
3903.09 1282
3903.68 1342
3904.27 1307
3904.86 1377
3905.45 1505
3906.04 1500
3906.63 1433
3907.22 1422
3907.81 1435
3908.40 1394
3908.99 1455
3909.58 1475
3910.17 1440
3910.76 1252
3911.35 1330
3911.94 1384
3912.53 1309
3913.12 1095
3913.71 1193
3914.30 1194
3914.89 1264
3915.48 1285
3916.07 1222
3916.66 1317
3917.25 1224
3917.84 1311
3918.43 1393
3919.02 1307
3919.61 1273
3920.20 1357
3920.79 1361
3921.38 1282
3921.97 1317
3922.56 1337
3923.15 1188
3923.74 1313
3924.33 1389
3924.93 1339
3925.52 1155
3926.11 1191
3926.70 1306
3927.29 1236
3927.88 1230
3928.47 1213
3929.06 1165
3929.65 1218
3930.24 1236
3930.84 1075
3931.43 1132
3932.02 1163
3932.61 1192
3933.20 1103
3933.79 1166
3934.38 1226
3934.98 1237
3935.57 1168
3936.16 1156
3936.75 1186
3937.34 1112
3937.94 1196
3938.53 1241
3939.12 1278
3939.71 1124
3940.30 1191
3940.89 1289
3941.49 1253
3942.08 1209
3942.67 1297
3943.26 1140
3943.86 1312
3944.45 1301
3945.04 1267
3945.63 1203
3946.23 1174
3946.82 1339
3947.41 1268
3948.00 1289
3948.60 1154
3949.19 1184
3949.78 1256
3950.37 1132
3950.97 1229
3951.56 1181
3952.15 1215
3952.74 1309
3953.34 1375
3953.93 1312
3954.52 1292
3955.12 1244
3955.71 1403
3956.30 1461
3956.90 1271
3957.49 1257
3958.08 1267
3958.68 1311
3959.27 1343
3959.86 1315
3960.46 1258
3961.05 1361
3961.64 1337
3962.24 1294
3962.83 1247
3963.43 1254
3964.02 1242
3964.61 1273
3965.21 1150
3965.80 1267
3966.39 1298
3966.99 1259
3967.58 1285
3968.18 1334
3968.77 1319
3969.36 1253
3969.96 1279
3970.55 1216
3971.15 1148
3971.74 1149
3972.34 1163
3972.93 1157
3973.53 1310
3974.12 1375
3974.71 1395
3975.31 1327
3975.90 1454
3976.50 1408
3977.09 1553
3977.69 1501
3978.28 1512
3978.88 1604
3979.47 1490
3980.07 1407
3980.66 1443
3981.26 1309
3981.85 1276
3982.45 1211
3983.04 1289
3983.64 1360
3984.23 1249
3984.83 1366
3985.42 1350
3986.02 1305
3986.62 1269
3987.21 1250
3987.81 1305
3988.40 1341
3989.00 1308
3989.59 1382
3990.19 1330
3990.78 1345
3991.38 1318
3991.98 1260
3992.57 1242
3993.17 1273
3993.76 1337
3994.36 1394
3994.96 1381
3995.55 1247
3996.15 1329
3996.74 1263
3997.34 1342
3997.94 1428
3998.53 1359
3999.13 1376
3999.73 1341
4000.32 1266
4000.92 1231
4001.52 1385
4002.11 1307
4002.71 1288
4003.31 1267
4003.90 1443
4004.50 1284
4005.10 1321
4005.69 1323
4006.29 1401
4006.89 1419
4007.48 1336
4008.08 1454
4008.68 1474
4009.28 1451
4009.87 1478
4010.47 1346
4011.07 1229
4011.66 1340
4012.26 1362
4012.86 1331
4013.46 1334
4014.05 1384
4014.65 1292
4015.25 1274
4015.85 1338
4016.45 1448
4017.04 1375
4017.64 1511
4018.24 1457
4018.84 1447
4019.43 1486
4020.03 1468
4020.63 1388
4021.23 1430
4021.83 1369
4022.42 1396
4023.02 1326
4023.62 1409
4024.22 1463
4024.82 1403
4025.42 1453
4026.01 1422
4026.61 1384
4027.21 1379
4027.81 1430
4028.41 1433
4029.01 1506
4029.61 1533
4030.20 1524
4030.80 1492
4031.40 1509
4032.00 1376
4032.60 1592
4033.20 1658
4033.80 1562
4034.40 1642
4035.00 1669
4035.59 1474
4036.19 1414
4036.79 1468
4037.39 1431
4037.99 1465
4038.59 1431
4039.19 1386
4039.79 1274
4040.39 1372
4040.99 1262
4041.59 1130
4042.19 1239
4042.79 1254
4043.39 1287
4043.99 1198
4044.59 1206
4045.19 1203
4045.79 1112
4046.39 1204
4046.99 1183
4047.59 1257
4048.19 1299
4048.79 1264
4049.39 1318
4049.99 1308
4050.59 1338
4051.19 1340
4051.79 1354
4052.39 1397
4052.99 1363
4053.59 1262
4054.19 1344
4054.79 1307
4055.39 1320
4055.99 1246
4056.59 1133
4057.19 1219
4057.79 1190
4058.39 1075
4059.00 1139
4059.60 1234
4060.20 1216
4060.80 1083
4061.40 1125
4062.00 1072
4062.60 1168
4063.20 1166
4063.80 1051
4064.40 1123
4065.01 983
4065.61 1055
4066.21 1089
4066.81 1094
4067.41 975
4068.01 1002
4068.61 975
4069.22 990
4069.82 1088
4070.42 1074
4071.02 1007
4071.62 1010
4072.23 1115
4072.83 1101
4073.43 1041
4074.03 1153
4074.63 1147
4075.23 1101
4075.84 1115
4076.44 1116
4077.04 1058
4077.64 1041
4078.25 1123
4078.85 1123
4079.45 1098
4080.05 1173
4080.66 1164
4081.26 1197
4081.86 1117
4082.46 1179
4083.07 1200
4083.67 1103
4084.27 1057
4084.87 1064
4085.48 1176
4086.08 1133
4086.68 1090
4087.29 1140
4087.89 1070
4088.49 1148
4089.09 1105
4089.70 1138
4090.30 1135
4090.90 1091
4091.51 1082
4092.11 1073
4092.71 1155
4093.32 1079
4093.92 1146
4094.52 1088
4095.13 1069
4095.73 1068
4096.34 1067
4096.94 1102
4097.54 1051
4098.15 1017
4098.75 1070
4099.35 1146
4099.96 1118
4100.56 1084
4101.17 1015
4101.77 999
4102.37 1085
4102.98 1006
4103.58 992
4104.19 1021
4104.79 981
4105.39 945
4106.00 1109
4106.60 1083
4107.21 1010
4107.81 1054
4108.42 1132
4109.02 1061
4109.63 996
4110.23 936
4110.84 947
4111.44 1068
4112.04 1084
4112.65 1117
4113.25 1198
4113.86 1163
4114.46 1018
4115.07 1042
4115.67 1185
4116.28 1144
4116.88 1063
4117.49 1147
4118.09 1161
4118.70 1207
4119.31 1236
4119.91 1170
4120.52 1171
4121.12 1140
4121.73 1151
4122.33 1129
4122.94 1205
4123.54 1125
4124.15 1187
4124.76 1171
4125.36 1083
4125.97 1108
4126.57 1072
4127.18 1056
4127.78 1110
4128.39 1105
4129.00 1080
4129.60 1195
4130.21 1085
4130.81 1050
4131.42 1142
4132.03 1092
4132.63 997
4133.24 1055
4133.85 1183
4134.45 1179
4135.06 1292
4135.67 1358
4136.27 1346
4136.88 1213
4137.49 1371
4138.09 1303
4138.70 1311
4139.31 1378
4139.91 1435
4140.52 1373
4141.13 1403
4141.73 1417
4142.34 1239
4142.95 1216
4143.55 1219
4144.16 1219
4144.77 1089
4145.38 1196
4145.98 1289
4146.59 1227
4147.20 1201
4147.81 1143
4148.41 1149
4149.02 1129
4149.63 1133
4150.24 1088
4150.84 1162
4151.45 1076
4152.06 1016
4152.67 998
4153.27 1024
4153.88 1011
4154.49 977
4155.10 1018
4155.71 1012
4156.31 1083
4156.92 992
4157.53 1019
4158.14 1049
4158.75 1094
4159.35 1076
4159.96 1042
4160.57 1095
4161.18 1185
4161.79 1154
4162.40 1138
4163.00 1126
4163.61 1323
4164.22 1231
4164.83 1331
4165.44 1298
4166.05 1383
4166.66 1425
4167.27 1400
4167.87 1404
4168.48 1218
4169.09 1273
4169.70 1251
4170.31 1328
4170.92 1258
4171.53 1183
4172.14 1180
4172.75 1225
4173.36 1172
4173.97 1206
4174.58 1321
4175.18 1301
4175.79 1268
4176.40 1343
4177.01 1375
4177.62 1402
4178.23 1405
4178.84 1279
4179.45 1316
4180.06 1235
4180.67 1281
4181.28 1175
4181.89 1217
4182.50 1107
4183.11 1173
4183.72 1154
4184.33 1161
4184.94 1158
4185.55 1192
4186.16 1181
4186.77 1132
4187.38 1173
4187.99 1153
4188.60 1144
4189.21 1183
4189.82 1313
4190.43 1300
4191.04 1289
4191.66 1353
4192.27 1510
4192.88 1605
4193.49 1615
4194.10 1782
4194.71 1753
4195.32 1739
4195.93 1812
4196.54 1715
4197.15 1643
4197.76 1684
4198.38 1555
4198.99 1536
4199.60 1437
4200.21 1498
4200.82 1463
4201.43 1381
4202.04 1289
4202.65 1233
4203.27 1319
4203.88 1368
4204.49 1261
4205.10 1278
4205.71 1370
4206.32 1285
4206.94 1266
4207.55 1206
4208.16 1199
4208.77 1229
4209.38 1293
4209.99 1271
4210.61 1200
4211.22 1203
4211.83 1361
4212.44 1333
4213.06 1239
4213.67 1377
4214.28 1457
4214.89 1341
4215.50 1386
4216.12 1396
4216.73 1544
4217.34 1531
4217.95 1672
4218.57 1801
4219.18 1967
4219.79 2116
4220.40 2083
4221.02 2244
4221.63 2514
4222.24 2370
4222.86 2346
4223.47 2439
4224.08 2330
4224.69 2322
4225.31 2170
4225.92 2275
4226.53 2522
4227.15 2394
4227.76 2281
4228.37 2278
4228.99 2383
4229.60 2418
4230.21 2527
4230.83 2423
4231.44 2531
4232.05 2536
4232.67 2587
4233.28 2686
4233.90 2757
4234.51 2943
4235.12 3212
4235.74 3330
4236.35 3070
4236.96 3147
4237.58 2933
4238.19 2473
4238.81 2384
4239.42 2359
4240.03 1989
4240.65 2053
4241.26 1908
4241.88 1746
4242.49 1582
4243.11 1524
4243.72 1529
4244.33 1653
4244.95 1685
4245.56 1673
4246.18 1824
4246.79 1820
4247.41 1804
4248.02 1675
4248.64 1722
4249.25 1717
4249.87 1625
4250.48 1597
4251.10 1562
4251.71 1619
4252.33 1510
4252.94 1493
4253.56 1637
4254.17 1571
4254.79 1402
4255.40 1488
4256.02 1402
4256.63 1387
4257.25 1331
4257.86 1444
4258.48 1360
4259.09 1368
4259.71 1344
4260.33 1345
4260.94 1340
4261.56 1303
4262.17 1323
4262.79 1338
4263.40 1258
4264.02 1330
4264.64 1277
4265.25 1201
4265.87 1316
4266.48 1433
4267.10 1379
4267.72 1358
4268.33 1331
4268.95 1344
4269.57 1331
4270.18 1353
4270.80 1357
4271.41 1406
4272.03 1430
4272.65 1429
4273.26 1380
4273.88 1498
4274.50 1448
4275.11 1434
4275.73 1531
4276.35 1504
4276.96 1451
4277.58 1431
4278.20 1483
4278.81 1384
4279.43 1465
4280.05 1409
4280.67 1395
4281.28 1306
4281.90 1276
4282.52 1243
4283.13 1221
4283.75 1206
4284.37 1217
4284.99 1260
4285.60 1340
4286.22 1194
4286.84 1129
4287.46 1310
4288.07 1281
4288.69 1180
4289.31 1139
4289.93 1184
4290.55 1224
4291.16 1153
4291.78 1170
4292.40 1141
4293.02 1198
4293.63 1208
4294.25 1108
4294.87 1151
4295.49 1128
4296.11 1171
4296.73 1204
4297.34 1159
4297.96 1162
4298.58 1155
4299.20 1238
4299.82 1167
4300.44 1208
4301.05 1278
4301.67 1194
4302.29 1201
4302.91 1298
4303.53 1260
4304.15 1202
4304.77 1169
4305.39 1112
4306.00 1172
4306.62 1169
4307.24 1301
4307.86 1275
4308.48 1275
4309.10 1195
4309.72 1156
4310.34 1316
4310.96 1310
4311.58 1142
4312.20 1198
4312.82 1215
4313.43 1234
4314.05 1240
4314.67 1152
4315.29 1221
4315.91 1308
4316.53 1332
4317.15 1276
4317.77 1239
4318.39 1293
4319.01 1505
4319.63 1319
4320.25 1288
4320.87 1380
4321.49 1417
4322.11 1541
4322.73 1468
4323.35 1491
4323.97 1615
4324.59 1639
4325.21 1673
4325.83 1685
4326.45 1556
4327.07 1705
4327.69 1569
4328.31 1584
4328.94 1584
4329.56 1604
4330.18 1566
4330.80 1449
4331.42 1451
4332.04 1449
4332.66 1441
4333.28 1579
4333.90 1647
4334.52 1732
4335.14 2025
4335.76 2147
4336.39 2380
4337.01 2393
4337.63 2695
4338.25 2660
4338.87 2771
4339.49 2687
4340.11 2653
4340.73 2521
4341.36 2392
4341.98 2468
4342.60 2605
4343.22 2689
4343.84 2887
4344.46 3131
4345.08 3242
4345.71 3431
4346.33 3722
4346.95 4021
4347.57 4155
4348.19 4268
4348.82 3842
4349.44 3712
4350.06 3349
4350.68 3192
4351.30 2687
4351.93 2327
4352.55 2021
4353.17 1922
4353.79 1810
4354.42 1777
4355.04 1752
4355.66 1799
4356.28 1590
4356.91 1671
4357.53 1654
4358.15 1554
4358.77 1631
4359.40 1803
4360.02 1664
4360.64 1658
4361.26 1644
4361.89 1606
4362.51 1729
4363.13 1536
4363.76 1475
4364.38 1496
4365.00 1423
4365.63 1472
4366.25 1522
4366.87 1542
4367.50 1469
4368.12 1463
4368.74 1414
4369.37 1434
4369.99 1324
4370.61 1290
4371.24 1224
4371.86 1292
4372.48 1265
4373.11 1375
4373.73 1229
4374.36 1194
4374.98 1228
4375.60 1257
4376.23 1188
4376.85 1216
4377.48 1341
4378.10 1227
4378.72 1321
4379.35 1305
4379.97 1366
4380.60 1330
4381.22 1321
4381.84 1340
4382.47 1290
4383.09 1352
4383.72 1369
4384.34 1319
4384.97 1192
4385.59 1246
4386.22 1237
4386.84 1188
4387.47 1087
4388.09 1191
4388.72 1149
4389.34 1136
4389.96 1131
4390.59 1116
4391.21 1123
4391.84 1183
4392.47 1149
4393.09 1185
4393.72 1098
4394.34 1183
4394.97 1178
4395.59 1204
4396.22 1149
4396.84 1207
4397.47 1145
4398.09 1263
4398.72 1228
4399.34 1207
4399.97 1209
4400.60 1233
4401.22 1168
4401.85 1177
4402.47 1232
4403.10 1260
4403.72 1287
4404.35 1246
4404.98 1204
4405.60 1356
4406.23 1414
4406.85 1275
4407.48 1177
4408.11 1177
4408.73 1153
4409.36 1232
4409.99 1284
4410.61 1200
4411.24 1261
4411.87 1354
4412.49 1255
4413.12 1256
4413.74 1234
4414.37 1116
4415.00 1090
4415.62 1203
4416.25 1294
4416.88 1301
4417.51 1239
4418.13 1170
4418.76 1227
4419.39 1232
4420.01 1138
4420.64 1119
4421.27 1128
4421.89 1124
4422.52 1130
4423.15 1163
4423.78 1119
4424.40 1111
4425.03 1020
4425.66 987
4426.29 1082
4426.91 1091
4427.54 1023
4428.17 1112
4428.80 1065
4429.42 1046
4430.05 1061
4430.68 1057
4431.31 1083
4431.94 1148
4432.56 1214
4433.19 1155
4433.82 1141
4434.45 1136
4435.08 1159
4435.70 1167
4436.33 1129
4436.96 1167
4437.59 1171
4438.22 1128
4438.85 1170
4439.47 1145
4440.10 1116
4440.73 1178
4441.36 1080
4441.99 1168
4442.62 1142
4443.25 1195
4443.87 1101
4444.50 1073
4445.13 1174
4445.76 1190
4446.39 1145
4447.02 1257
4447.65 1273
4448.28 1308
4448.91 1253
4449.54 1200
4450.16 1208
4450.79 1341
4451.42 1243
4452.05 1258
4452.68 1246
4453.31 1405
4453.94 1287
4454.57 1270
4455.20 1350
4455.83 1362
4456.46 1446
4457.09 1454
4457.72 1423
4458.35 1242
4458.98 1237
4459.61 1122
4460.24 1090
4460.87 1118
4461.50 1095
4462.13 1104
4462.76 1112
4463.39 1113
4464.02 1137
4464.65 1056
4465.28 1153
4465.91 1112
4466.54 1139
4467.17 1060
4467.80 1081
4468.43 1177
4469.06 1056
4469.69 1094
4470.32 1048
4470.95 1110
4471.58 1074
4472.21 932
4472.85 1040
4473.48 1025
4474.11 1020
4474.74 963
4475.37 920
4476.00 970
4476.63 1032
4477.26 1075
4477.89 1027
4478.52 1008
4479.16 1042
4479.79 1144
4480.42 1193
4481.05 1276
4481.68 1085
4482.31 1084
4482.94 1140
4483.58 1111
4484.21 1098
4484.84 1124
4485.47 1149
4486.10 1241
4486.73 1241
4487.37 1329
4488.00 1293
4488.63 1135
4489.26 1226
4489.89 1178
4490.53 1144
4491.16 1162
4491.79 1146
4492.42 1225
4493.05 1252
4493.69 1144
4494.32 1094
4494.95 1166
4495.58 1185
4496.22 1152
4496.85 1205
4497.48 1294
4498.11 1222
4498.75 1225
4499.38 1358
4500.01 1428
4500.64 1477
4501.28 1647
4501.91 1646
4502.54 1811
4503.18 1613
4503.81 1573
4504.44 1585
4505.07 1561
4505.71 1402
4506.34 1389
4506.97 1413
4507.61 1379
4508.24 1256
4508.87 1209
4509.51 1190
4510.14 1287
4510.77 1208
4511.41 1184
4512.04 1187
4512.68 1165
4513.31 1126
4513.94 1215
4514.58 1299
4515.21 1168
4515.84 1204
4516.48 1247
4517.11 1156
4517.75 1093
4518.38 1101
4519.01 1053
4519.65 1175
4520.28 1300
4520.92 1173
4521.55 1220
4522.18 1073
4522.82 1096
4523.45 1127
4524.09 1088
4524.72 1066
4525.36 1203
4525.99 1330
4526.63 1278
4527.26 1454
4527.90 1488
4528.53 1688
4529.16 1715
4529.80 1835
4530.43 1981
4531.07 2041
4531.70 2073
4532.34 2191
4532.97 2231
4533.61 2252
4534.24 2183
4534.88 1997
4535.51 1884
4536.15 1747
4536.79 1565
4537.42 1470
4538.06 1249
4538.69 1304
4539.33 1133
4539.96 1084
4540.60 1151
4541.23 1140
4541.87 1109
4542.50 1141
4543.14 1146
4543.78 1180
4544.41 1133
4545.05 1228
4545.68 1180
4546.32 1143
4546.96 1111
4547.59 1117
4548.23 1060
4548.86 1160
4549.50 1175
4550.14 1170
4550.77 1110
4551.41 996
4552.05 1117
4552.68 1083
4553.32 1107
4553.96 1142
4554.59 1162
4555.23 1183
4555.86 1156
4556.50 1153
4557.14 1118
4557.78 1104
4558.41 1153
4559.05 1144
4559.69 1107
4560.32 1144
4560.96 1106
4561.60 1108
4562.23 1043
4562.87 1173
4563.51 1111
4564.15 1104
4564.78 1070
4565.42 1060
4566.06 1132
4566.69 1102
4567.33 1116
4567.97 1137
4568.61 1174
4569.24 1255
4569.88 1242
4570.52 1231
4571.16 1200
4571.80 1187
4572.43 1195
4573.07 1128
4573.71 1147
4574.35 1099
4574.98 1095
4575.62 1184
4576.26 1156
4576.90 1100
4577.54 1108
4578.18 1071
4578.81 1006
4579.45 1097
4580.09 1064
4580.73 1140
4581.37 1142
4582.01 1168
4582.64 1189
4583.28 1260
4583.92 1199
4584.56 1196
4585.20 1179
4585.84 1208
4586.48 1248
4587.11 1203
4587.75 1209
4588.39 1309
4589.03 1401
4589.67 1541
4590.31 1674
4590.95 1699
4591.59 1714
4592.23 1739
4592.87 1707
4593.51 1667
4594.14 1593
4594.78 1477
4595.42 1377
4596.06 1383
4596.70 1330
4597.34 1348
4597.98 1253
4598.62 1377
4599.26 1277
4599.90 1303
4600.54 1288
4601.18 1274
4601.82 1317
4602.46 1227
4603.10 1320
4603.74 1336
4604.38 1404
4605.02 1373
4605.66 1399
4606.30 1328
4606.94 1434
4607.58 1425
4608.22 1349
4608.86 1424
4609.50 1357
4610.14 1443
4610.78 1305
4611.42 1300
4612.06 1286
4612.70 1239
4613.34 1232
4613.99 1314
4614.63 1210
4615.27 1171
4615.91 1158
4616.55 1177
4617.19 1135
4617.83 1121
4618.47 1132
4619.11 1140
4619.75 1177
4620.39 1047
4621.04 1017
4621.68 1161
4622.32 1181
4622.96 1060
4623.60 1215
4624.24 1263
4624.88 1133
4625.53 1121
4626.17 1084
4626.81 1116
4627.45 1069
4628.09 1046
4628.73 1089
4629.38 1091
4630.02 1023
4630.66 1114
4631.30 1082
4631.94 1104
4632.58 1159
4633.23 1101
4633.87 1178
4634.51 1236
4635.15 1198
4635.80 1262
4636.44 1268
4637.08 1230
4637.72 1217
4638.36 1280
4639.01 1307
4639.65 1315
4640.29 1355
4640.93 1269
4641.58 1204
4642.22 1171
4642.86 1283
4643.51 1269
4644.15 1149
4644.79 1188
4645.43 1155
4646.08 1160
4646.72 1113
4647.36 1134
4648.01 1155
4648.65 1235
4649.29 1188
4649.94 1164
4650.58 1143
4651.22 1196
4651.87 1277
4652.51 1407
4653.15 1368
4653.80 1338
4654.44 1342
4655.08 1315
4655.73 1364
4656.37 1311
4657.01 1291
4657.66 1220
4658.30 1165
4658.94 1178
4659.59 1146
4660.23 1113
4660.88 1130
4661.52 1137
4662.16 1189
4662.81 1212
4663.45 1120
4664.10 1159
4664.74 1064
4665.39 1141
4666.03 1094
4666.67 1025
4667.32 1014
4667.96 1026
4668.61 1073
4669.25 1009
4669.90 1047
4670.54 1037
4671.19 1045
4671.83 1046
4672.47 1082
4673.12 1150
4673.76 1132
4674.41 1110
4675.05 1149
4675.70 1176
4676.34 1189
4676.99 1146
4677.63 1196
4678.28 1206
4678.92 1162
4679.57 1126
4680.22 1093
4680.86 1130
4681.51 1102
4682.15 1125
4682.80 1106
4683.44 1109
4684.09 1193
4684.73 1182
4685.38 1159
4686.03 1190
4686.67 1173
4687.32 1115
4687.96 1106
4688.61 1000
4689.25 1100
4689.90 1147
4690.55 1120
4691.19 1114
4691.84 1146
4692.48 1115
4693.13 1121
4693.78 1086
4694.42 1103
4695.07 1161
4695.72 1279
4696.36 1348
4697.01 1377
4697.65 1364
4698.30 1385
4698.95 1458
4699.59 1532
4700.24 1475
4700.89 1452
4701.53 1383
4702.18 1314
4702.83 1283
4703.48 1281
4704.12 1313
4704.77 1174
4705.42 1094
4706.06 1136
4706.71 1210
4707.36 1167
4708.00 1286
4708.65 1133
4709.30 1123
4709.95 1098
4710.59 1185
4711.24 1262
4711.89 1246
4712.54 1143
4713.18 1118
4713.83 1141
4714.48 1143
4715.13 1189
4715.77 1164
4716.42 1228
4717.07 1130
4717.72 1149
4718.37 1099
4719.01 1038
4719.66 1144
4720.31 1061
4720.96 1101
4721.61 1184
4722.25 1253
4722.90 1151
4723.55 1116
4724.20 1214
4724.85 1202
4725.50 1158
4726.14 1181
4726.79 1166
4727.44 1133
4728.09 1132
4728.74 1174
4729.39 1148
4730.04 1073
4730.68 1130
4731.33 1127
4731.98 1175
4732.63 1068
4733.28 956
4733.93 989
4734.58 1123
4735.23 1035
4735.88 1069
4736.53 1112
4737.17 1018
4737.82 1049
4738.47 1022
4739.12 1144
4739.77 1073
4740.42 1071
4741.07 1132
4741.72 1152
4742.37 1134
4743.02 1078
4743.67 1022
4744.32 1211
4744.97 1209
4745.62 1085
4746.27 1094
4746.92 1167
4747.57 1099
4748.22 1156
4748.87 1197
4749.52 1186
4750.17 1248
4750.82 1253
4751.47 1317
4752.12 1276
4752.77 1307
4753.42 1266
4754.07 1374
4754.72 1378
4755.37 1382
4756.02 1292
4756.67 1249
4757.32 1144
4757.97 1071
4758.62 1074
4759.27 1067
4759.93 1060
4760.58 1041
4761.23 1098
4761.88 1148
4762.53 1208
4763.18 1280
4763.83 1290
4764.48 1358
4765.13 1308
4765.78 1378
4766.44 1591
4767.09 1598
4767.74 1591
4768.39 1576
4769.04 1602
4769.69 1501
4770.34 1382
4770.99 1323
4771.65 1286
4772.30 1289
4772.95 1153
4773.60 1085
4774.25 1155
4774.91 1108
4775.56 1072
4776.21 1142
4776.86 1173
4777.51 1208
4778.16 1130
4778.82 1166
4779.47 1271
4780.12 1285
4780.77 1257
4781.43 1255
4782.08 1246
4782.73 1331
4783.38 1274
4784.03 1280
4784.69 1230
4785.34 1160
4785.99 1165
4786.64 1171
4787.30 1183
4787.95 1088
4788.60 1152
4789.26 1160
4789.91 1116
4790.56 1084
4791.21 1113
4791.87 1129
4792.52 1083
4793.17 1140
4793.83 1118
4794.48 1070
4795.13 1052
4795.79 1182
4796.44 1107
4797.09 1074
4797.75 1069
4798.40 1126
4799.05 1091
4799.71 1024
4800.36 1031
4801.01 1048
4801.67 1026
4802.32 1090
4802.97 1176
4803.63 1105
4804.28 1089
4804.94 1074
4805.59 1139
4806.24 1047
4806.90 1115
4807.55 1138
4808.21 1142
4808.86 1133
4809.51 1181
4810.17 1130
4810.82 1078
4811.48 1038
4812.13 1109
4812.79 1138
4813.44 1055
4814.09 1080
4814.75 1131
4815.40 1163
4816.06 1171
4816.71 1152
4817.37 1317
4818.02 1278
4818.68 1200
4819.33 1227
4819.99 1362
4820.64 1383
4821.30 1320
4821.95 1368
4822.61 1404
4823.26 1493
4823.92 1497
4824.57 1516
4825.23 1483
4825.88 1588
4826.54 1573
4827.19 1609
4827.85 1569
4828.50 1415
4829.16 1368
4829.81 1466
4830.47 1361
4831.13 1387
4831.78 1440
4832.44 1494
4833.09 1563
4833.75 1478
4834.40 1494
4835.06 1633
4835.72 1769
4836.37 1895
4837.03 1930
4837.68 2157
4838.34 2110
4839.00 2101
4839.65 2238
4840.31 2182
4840.97 2159
4841.62 2032
4842.28 1918
4842.93 1800
4843.59 1836
4844.25 1863
4844.90 1803
4845.56 1728
4846.22 1737
4846.87 1835
4847.53 1777
4848.19 1749
4848.84 1740
4849.50 1840
4850.16 1972
4850.82 1855
4851.47 1922
4852.13 1880
4852.79 1923
4853.44 1817
4854.10 1890
4854.76 1951
4855.42 2002
4856.07 2100
4856.73 1992
4857.39 2217
4858.04 2273
4858.70 2374
4859.36 2595
4860.02 2588
4860.67 2547
4861.33 2574
4861.99 2408
4862.65 2205
4863.31 2189
4863.96 2145
4864.62 2093
4865.28 2085
4865.94 2164
4866.60 2257
4867.25 2364
4867.91 2350
4868.57 2332
4869.23 2207
4869.89 2094
4870.54 2236
4871.20 2089
4871.86 1978
4872.52 1990
4873.18 1880
4873.84 1831
4874.50 1845
4875.15 1921
4875.81 1754
4876.47 1671
4877.13 1843
4877.79 1943
4878.45 1863
4879.11 1897
4879.77 2008
4880.42 1842
4881.08 1707
4881.74 1828
4882.40 1716
4883.06 1652
4883.72 1645
4884.38 1610
4885.04 1588
4885.70 1644
4886.36 1628
4887.02 1534
4887.68 1677
4888.34 1797
4889.00 1752
4889.65 1881
4890.31 1947
4890.97 1980
4891.63 2102
4892.29 2001
4892.95 1993
4893.61 1997
4894.27 1882
4894.93 1797
4895.59 1674
4896.25 1713
4896.91 1678
4897.57 1660
4898.23 1616
4898.89 1571
4899.55 1693
4900.21 1519
4900.87 1618
4901.54 1678
4902.20 1574
4902.86 1564
4903.52 1692
4904.18 1486
4904.84 1457
4905.50 1525
4906.16 1468
4906.82 1374
4907.48 1363
4908.14 1314
4908.80 1372
4909.46 1324
4910.12 1297
4910.79 1310
4911.45 1278
4912.11 1213
4912.77 1305
4913.43 1291
4914.09 1168
4914.75 1173
4915.41 1264
4916.07 1259
4916.74 1196
4917.40 1065
4918.06 1252
4918.72 1228
4919.38 1135
4920.04 1115
4920.71 1219
4921.37 1134
4922.03 1159
4922.69 1261
4923.35 1245
4924.01 1238
4924.68 1168
4925.34 1250
4926.00 1221
4926.66 1199
4927.33 1207
4927.99 1293
4928.65 1245
4929.31 1238
4929.97 1385
4930.64 1376
4931.30 1379
4931.96 1467
4932.62 1340
4933.29 1336
4933.95 1357
4934.61 1226
4935.27 1296
4935.94 1269
4936.60 1221
4937.26 1258
4937.93 1304
4938.59 1206
4939.25 1206
4939.91 1255
4940.58 1170
4941.24 1080
4941.90 1167
4942.57 1244
4943.23 1234
4943.89 1156
4944.56 1140
4945.22 1100
4945.88 1190
4946.55 1129
4947.21 1078
4947.87 1054
4948.54 1043
4949.20 1017
4949.86 1133
4950.53 1087
4951.19 1049
4951.86 1115
4952.52 1055
4953.18 1122
4953.85 1146
4954.51 1096
4955.17 1029
4955.84 1086
4956.50 1219
4957.17 1124
4957.83 1050
4958.50 1031
4959.16 1126
4959.82 1101
4960.49 1156
4961.15 1157
4961.82 1270
4962.48 1262
4963.15 1356
4963.81 1419
4964.48 1465
4965.14 1363
4965.81 1419
4966.47 1408
4967.13 1294
4967.80 1279
4968.46 1255
4969.13 1287
4969.79 1301
4970.46 1184
4971.12 1100
4971.79 1245
4972.45 1268
4973.12 1148
4973.79 1180
4974.45 1153
4975.12 1221
4975.78 1219
4976.45 1150
4977.11 1079
4977.78 1175
4978.44 1250
4979.11 1237
4979.77 1173
4980.44 1073
4981.11 1104
4981.77 1103
4982.44 1143
4983.10 1105
4983.77 1087
4984.44 1161
4985.10 1133
4985.77 1157
4986.43 1061
4987.10 1123
4987.77 1174
4988.43 1143
4989.10 1115
4989.76 1147
4990.43 1008
4991.10 1009
4991.76 1017
4992.43 1018
4993.10 1000
4993.76 1055
4994.43 1031
4995.10 1086
4995.76 1023
4996.43 975
4997.10 966
4997.76 965
4998.43 997
4999.10 921
4999.76 978
5000.43 1089
5001.10 1063
5001.77 995
5002.43 1099
5003.10 990
5003.77 1006
5004.43 982
5005.10 994
5005.77 1051
5006.44 1005
5007.10 1077
5007.77 1046
5008.44 1065
5009.11 1085
5009.77 1058
5010.44 1029
5011.11 1007
5011.78 1075
5012.45 977
5013.11 1064
5013.78 1122
5014.45 1043
5015.12 1060
5015.79 1150
5016.45 1147
5017.12 1238
5017.79 1283
5018.46 1449
5019.13 1403
5019.80 1429
5020.46 1629
5021.13 1715
5021.80 1802
5022.47 1951
5023.14 2120
5023.81 2204
5024.47 2084
5025.14 2089
5025.81 2006
5026.48 1905
5027.15 1664
5027.82 1588
5028.49 1453
5029.16 1311
5029.83 1321
5030.49 1176
5031.16 1134
5031.83 1038
5032.50 1056
5033.17 1056
5033.84 1017
5034.51 1045
5035.18 1003
5035.85 949
5036.52 936
5037.19 1016
5037.86 925
5038.53 917
5039.20 939
5039.87 1026
5040.54 936
5041.21 992
5041.88 972
5042.54 965
5043.21 1045
5043.88 980
5044.55 989
5045.22 994
5045.89 1027
5046.56 1079
5047.24 1123
5047.91 1143
5048.58 1178
5049.25 1032
5049.92 1098
5050.59 1032
5051.26 1045
5051.93 1094
5052.60 1062
5053.27 1057
5053.94 1099
5054.61 1013
5055.28 999
5055.95 985
5056.62 1009
5057.29 1001
5057.96 966
5058.63 1041
5059.31 1072
5059.98 1067
5060.65 1105
5061.32 1019
5061.99 1010
5062.66 988
5063.33 1109
5064.00 1139
5064.67 1065
5065.35 1038
5066.02 1049
5066.69 1013
5067.36 1090
5068.03 968
5068.70 1046
5069.38 1012
5070.05 929
5070.72 947
5071.39 969
5072.06 975
5072.73 1002
5073.41 968
5074.08 969
5074.75 1062
5075.42 1085
5076.09 1092
5076.77 1174
5077.44 1261
5078.11 1151
5078.78 1167
5079.45 1065
5080.13 1029
5080.80 1097
5081.47 1113
5082.14 1074
5082.82 1054
5083.49 1093
5084.16 1089
5084.83 1034
5085.51 1025
5086.18 1119
5086.85 1077
5087.53 1142
5088.20 1058
5088.87 1134
5089.54 1154
5090.22 1166
5090.89 1225
5091.56 1103
5092.24 1084
5092.91 1108
5093.58 1237
5094.26 1196
5094.93 1070
5095.60 985
5096.28 1064
5096.95 1092
5097.62 1032
5098.30 961
5098.97 1138
5099.64 1015
5100.32 1080
5100.99 1110
5101.67 1009
5102.34 1079
5103.01 1169
5103.69 1195
5104.36 1193
5105.04 1137
5105.71 1138
5106.38 1116
5107.06 1203
5107.73 1232
5108.41 1124
5109.08 1141
5109.75 1149
5110.43 1043
5111.10 1067
5111.78 1059
5112.45 1010
5113.13 1078
5113.80 968
5114.48 982
5115.15 1023
5115.83 1117
5116.50 1112
5117.17 1240
5117.85 1287
5118.52 1313
5119.20 1338
5119.87 1252
5120.55 1357
5121.22 1339
5121.90 1271
5122.57 1238
5123.25 1154
5123.93 1089
5124.60 1078
5125.28 1072
5125.95 1049
5126.63 990
5127.30 976
5127.98 1016
5128.65 1008
5129.33 989
5130.00 996
5130.68 1056
5131.36 1061
5132.03 1080
5132.71 1113
5133.38 1043
5134.06 1221
5134.73 1058
5135.41 944
5136.09 974
5136.76 1118
5137.44 1071
5138.12 1005
5138.79 1037
5139.47 1024
5140.14 1066
5140.82 1058
5141.50 1076
5142.17 1017
5142.85 1073
5143.53 976
5144.20 923
5144.88 1026
5145.56 1032
5146.23 937
5146.91 928
5147.59 891
5148.26 893
5148.94 900
5149.62 970
5150.29 920
5150.97 974
5151.65 954
5152.33 879
5153.00 908
5153.68 860
5154.36 877
5155.03 893
5155.71 903
5156.39 891
5157.07 978
5157.74 922
5158.42 910
5159.10 772
5159.78 873
5160.45 921
5161.13 922
5161.81 885
5162.49 951
5163.17 893
5163.84 1006
5164.52 1040
5165.20 983
5165.88 989
5166.55 1072
5167.23 1151
5167.91 1094
5168.59 977
5169.27 968
5169.95 919
5170.62 899
5171.30 975
5171.98 979
5172.66 1004
5173.34 1031
5174.02 971
5174.69 1023
5175.37 959
5176.05 1008
5176.73 985
5177.41 915
5178.09 865
5178.77 870
5179.45 894
5180.13 966
5180.80 971
5181.48 979
5182.16 954
5182.84 984
5183.52 1047
5184.20 1023
5184.88 945
5185.56 930
5186.24 949
5186.92 889
5187.60 865
5188.28 841
5188.96 811
5189.64 880
5190.31 882
5190.99 846
5191.67 822
5192.35 934
5193.03 890
5193.71 923
5194.39 906
5195.07 864
5195.75 895
5196.43 870
5197.11 885
5197.79 867
5198.47 904
5199.15 906
5199.83 872
5200.51 874
5201.19 834
5201.87 897
5202.56 902
5203.24 900
5203.92 975
5204.60 938
5205.28 988
5205.96 977
5206.64 1020
5207.32 1069
5208.00 1127
5208.68 1186
5209.36 1121
5210.04 1187
5210.72 1088
5211.40 1000
5212.09 1169
5212.77 1093
5213.45 1158
5214.13 1094
5214.81 1031
5215.49 1075
5216.17 1049
5216.85 1055
5217.54 1049
5218.22 1024
5218.90 1032
5219.58 961
5220.26 1029
5220.94 1032
5221.62 1060
5222.31 1109
5222.99 1077
5223.67 1150
5224.35 1132
5225.03 1096
5225.72 1136
5226.40 1000
5227.08 977
5227.76 969
5228.44 955
5229.13 941
5229.81 917
5230.49 988
5231.17 976
5231.86 941
5232.54 957
5233.22 959
5233.90 918
5234.58 909
5235.27 1001
5235.95 1006
5236.63 1078
5237.32 1023
5238.00 957
5238.68 969
5239.36 1111
5240.05 1046
5240.73 1054
5241.41 1012
5242.10 1069
5242.78 1015
5243.46 1013
5244.14 1005
5244.83 970
5245.51 961
5246.19 993
5246.88 1029
5247.56 984
5248.24 960
5248.93 949
5249.61 1102
5250.29 1097
5250.98 1021
5251.66 1052
5252.35 1066
5253.03 1058
5253.71 1042
5254.40 907
5255.08 961
5255.76 960
5256.45 941
5257.13 946
5257.82 994
5258.50 990
5259.18 1023
5259.87 1111
5260.55 956
5261.24 1011
5261.92 1128
5262.61 1144
5263.29 1091
5263.97 1083
5264.66 1153
5265.34 1129
5266.03 958
5266.71 993
5267.40 1076
5268.08 1042
5268.77 1004
5269.45 1017
5270.14 1021
5270.82 989
5271.51 960
5272.19 1036
5272.88 1033
5273.56 1033
5274.25 1010
5274.93 961
5275.62 958
5276.30 1048
5276.99 1021
5277.67 1023
5278.36 1190
5279.04 1323
5279.73 1278
5280.41 1240
5281.10 1341
5281.79 1413
5282.47 1411
5283.16 1448
5283.84 1306
5284.53 1267
5285.21 1309
5285.90 1211
5286.59 985
5287.27 1027
5287.96 1043
5288.64 1067
5289.33 1105
5290.02 1025
5290.70 924
5291.39 997
5292.07 980
5292.76 1065
5293.45 1129
5294.13 1038
5294.82 953
5295.51 1012
5296.19 1057
5296.88 1129
5297.57 1117
5298.25 1067
5298.94 1137
5299.63 1065
5300.31 1013
5301.00 992
5301.69 1084
5302.37 1141
5303.06 1108
5303.75 1049
5304.43 1037
5305.12 1122
5305.81 1026
5306.50 1140
5307.18 1062
5307.87 1142
5308.56 1134
5309.25 1212
5309.93 1184
5310.62 1200
5311.31 1251
5312.00 1316
5312.68 1304
5313.37 1259
5314.06 1184
5314.75 1165
5315.43 1123
5316.12 1086
5316.81 1118
5317.50 1201
5318.18 1164
5318.87 1219
5319.56 1162
5320.25 1213
5320.94 1270
5321.63 1298
5322.31 1225
5323.00 1161
5323.69 1171
5324.38 1170
5325.07 1048
5325.76 1049
5326.44 1116
5327.13 988
5327.82 957
5328.51 995
5329.20 1012
5329.89 952
5330.58 1010
5331.26 1113
5331.95 1078
5332.64 1094
5333.33 1114
5334.02 1102
5334.71 1087
5335.40 1065
5336.09 1067
5336.78 1072
5337.47 1156
5338.15 1208
5338.84 1241
5339.53 1173
5340.22 1206
5340.91 1212
5341.60 1299
5342.29 1326
5342.98 1370
5343.67 1178
5344.36 1230
5345.05 1329
5345.74 1337
5346.43 1372
5347.12 1364
5347.81 1464
5348.50 1487
5349.19 1544
5349.88 1621
5350.57 1698
5351.26 1727
5351.95 1725
5352.64 1825
5353.33 1746
5354.02 1634
5354.71 1483
5355.40 1368
5356.09 1298
5356.78 1257
5357.47 1214
5358.16 1173
5358.85 1087
5359.54 1094
5360.23 1033
5360.92 997
5361.62 995
5362.31 1024
5363.00 983
5363.69 941
5364.38 1062
5365.07 1002
5365.76 983
5366.45 951
5367.14 1062
5367.83 978
5368.53 935
5369.22 863
5369.91 970
5370.60 957
5371.29 955
5371.98 898
5372.67 926
5373.36 918
5374.06 961
5374.75 905
5375.44 856
5376.13 902
5376.82 960
5377.51 1010
5378.21 1006
5378.90 951
5379.59 882
5380.28 1000
5380.97 966
5381.67 906
5382.36 972
5383.05 925
5383.74 956
5384.44 945
5385.13 943
5385.82 892
5386.51 930
5387.20 931
5387.90 1016
5388.59 1029
5389.28 953
5389.97 961
5390.67 970
5391.36 922
5392.05 991
5392.75 1004
5393.44 1047
5394.13 934
5394.82 994
5395.52 957
5396.21 909
5396.90 1001
5397.60 926
5398.29 962
5398.98 892
5399.68 968
5400.37 955
5401.06 952
5401.76 969
5402.45 921
5403.14 855
5403.84 960
5404.53 922
5405.22 923
5405.92 1016
5406.61 1004
5407.30 897
5408.00 877
5408.69 962
5409.39 920
5410.08 920
5410.77 913
5411.47 838
5412.16 924
5412.85 922
5413.55 964
5414.24 998
5414.94 967
5415.63 988
5416.33 946
5417.02 921
5417.71 942
5418.41 830
5419.10 900
5419.80 954
5420.49 932
5421.19 943
5421.88 1044
5422.58 1046
5423.27 1043
5423.97 1026
5424.66 989
5425.36 1047
5426.05 952
5426.75 966
5427.44 937
5428.14 975
5428.83 1039
5429.53 1062
5430.22 975
5430.92 984
5431.61 1026
5432.31 977
5433.00 1013
5433.70 967
5434.39 1060
5435.09 1193
5435.78 1178
5436.48 1270
5437.17 1219
5437.87 1232
5438.57 1253
5439.26 1168
5439.96 1126
5440.65 1140
5441.35 1151
5442.05 1077
5442.74 1108
5443.44 1064
5444.13 1113
5444.83 1247
5445.53 1250
5446.22 1286
5446.92 1371
5447.61 1390
5448.31 1411
5449.01 1305
5449.70 1341
5450.40 1368
5451.10 1394
5451.79 1254
5452.49 1311
5453.19 1221
5453.88 1214
5454.58 1216
5455.28 1227
5455.97 1160
5456.67 1068
5457.37 1106
5458.06 1174
5458.76 1149
5459.46 1178
5460.16 1134
5460.85 1134
5461.55 1219
5462.25 1217
5462.94 1194
5463.64 1281
5464.34 1159
5465.04 1175
5465.73 1183
5466.43 1216
5467.13 1210
5467.83 1201
5468.52 1210
5469.22 1286
5469.92 1271
5470.62 1234
5471.31 1238
5472.01 1289
5472.71 1384
5473.41 1325
5474.11 1358
5474.80 1472
5475.50 1545
5476.20 1539
5476.90 1584
5477.60 1600
5478.29 1762
5478.99 1943
5479.69 2164
5480.39 2159
5481.09 2099
5481.79 2352
5482.49 2254
5483.18 2087
5483.88 1878
5484.58 1958
5485.28 1804
5485.98 1801
5486.68 1660
5487.38 1734
5488.08 1720
5488.77 1614
5489.47 1626
5490.17 1691
5490.87 1815
5491.57 1747
5492.27 1740
5492.97 1714
5493.67 1943
5494.37 1955
5495.07 2044
5495.77 1987
5496.46 1944
5497.16 2107
5497.86 2352
5498.56 2561
5499.26 2945
5499.96 3445
5500.66 3821
5501.36 4033
5502.06 4284
5502.76 4079
5503.46 3733
5504.16 3339
5504.86 2846
5505.56 2625
5506.26 2293
5506.96 2089
5507.66 1999
5508.36 1893
5509.06 1828
5509.76 1791
5510.46 1793
5511.16 1820
5511.86 1866
5512.56 1878
5513.26 1800
5513.96 1746
5514.67 1690
5515.37 1715
5516.07 1780
5516.77 1789
5517.47 1703
5518.17 1694
5518.87 1511
5519.57 1536
5520.27 1530
5520.97 1504
5521.67 1544
5522.37 1388
5523.08 1394
5523.78 1343
5524.48 1336
5525.18 1257
5525.88 1266
5526.58 1252
5527.28 1287
5527.98 1248
5528.69 1192
5529.39 1199
5530.09 1213
5530.79 1210
5531.49 1166
5532.19 1120
5532.90 1187
5533.60 1186
5534.30 1184
5535.00 1166
5535.70 1114
5536.40 1123
5537.11 1183
5537.81 1207
5538.51 1133
5539.21 1071
5539.92 1068
5540.62 1033
5541.32 1067
5542.02 1011
5542.72 1063
5543.43 1075
5544.13 1127
5544.83 1076
5545.53 1130
5546.24 1109
5546.94 1154
5547.64 1074
5548.34 1099
5549.05 1046
5549.75 1164
5550.45 1154
5551.16 1114
5551.86 1018
5552.56 1003
5553.26 1085
5553.97 1022
5554.67 1035
5555.37 1016
5556.08 1042
5556.78 1070
5557.48 1066
5558.19 1100
5558.89 974
5559.59 880
5560.30 1019
5561.00 1036
5561.70 1020
5562.41 1025
5563.11 1103
5563.82 1058
5564.52 1053
5565.22 1107
5565.93 1204
5566.63 1126
5567.33 996
5568.04 1051
5568.74 1091
5569.45 1062
5570.15 1115
5570.85 1079
5571.56 992
5572.26 1108
5572.97 1128
5573.67 1118
5574.38 1092
5575.08 1005
5575.78 1035
5576.49 974
5577.19 1025
5577.90 1032
5578.60 976
5579.31 1038
5580.01 1008
5580.72 947
5581.42 994
5582.13 996
5582.83 912
5583.54 989
5584.24 1023
5584.95 1027
5585.65 944
5586.36 981
5587.06 942
5587.77 921
5588.47 984
5589.18 1006
5589.88 968
5590.59 959
5591.29 971
5592.00 982
5592.70 862
5593.41 928
5594.12 980
5594.82 898
5595.53 977
5596.23 1008
5596.94 1026
5597.64 959
5598.35 932
5599.06 917
5599.76 932
5600.47 888
5601.17 935
5601.88 903
5602.59 899
5603.29 883
5604.00 934
5604.71 973
5605.41 918
5606.12 949
5606.82 895
5607.53 973
5608.24 949
5608.94 914
5609.65 862
5610.36 853
5611.06 837
5611.77 914
5612.48 953
5613.18 903
5613.89 863
5614.60 918
5615.30 930
5616.01 909
5616.72 886
5617.43 918
5618.13 887
5618.84 905
5619.55 882
5620.25 911
5620.96 915
5621.67 856
5622.38 916
5623.08 855
5623.79 873
5624.50 805
5625.21 860
5625.91 893
5626.62 932
5627.33 972
5628.04 988
5628.75 978
5629.45 935
5630.16 993
5630.87 1003
5631.58 947
5632.28 934
5632.99 991
5633.70 928
5634.41 923
5635.12 856
5635.83 865
5636.53 919
5637.24 900
5637.95 978
5638.66 1004
5639.37 1083
5640.08 1020
5640.78 1045
5641.49 1072
5642.20 1065
5642.91 976
5643.62 977
5644.33 916
5645.04 1021
5645.75 967
5646.45 1015
5647.16 934
5647.87 901
5648.58 957
5649.29 930
5650.00 1042
5650.71 965
5651.42 958
5652.13 930
5652.84 840
5653.55 918
5654.26 920
5654.96 990
5655.67 1061
5656.38 1002
5657.09 1126
5657.80 1085
5658.51 1103
5659.22 1077
5659.93 1109
5660.64 1127
5661.35 1068
5662.06 1035
5662.77 1026
5663.48 917
5664.19 949
5664.90 1021
5665.61 1013
5666.32 1048
5667.03 1014
5667.74 1103
5668.45 1178
5669.16 1133
5669.87 1158
5670.58 1149
5671.29 1280
5672.00 1248
5672.72 1156
5673.43 1162
5674.14 1068
5674.85 1035
5675.56 1055
5676.27 1099
5676.98 1047
5677.69 997
5678.40 1035
5679.11 1056
5679.82 1006
5680.53 1001
5681.25 928
5681.96 1001
5682.67 1065
5683.38 970
5684.09 1036
5684.80 1034
5685.51 1044
5686.22 1078
5686.94 993
5687.65 1023
5688.36 1030
5689.07 1028
5689.78 1045
5690.49 993
5691.21 973
5691.92 969
5692.63 992
5693.34 967
5694.05 912
5694.76 864
5695.48 908
5696.19 944
5696.90 954
5697.61 854
5698.32 865
5699.04 850
5699.75 885
5700.46 907
5701.17 919
5701.89 877
5702.60 898
5703.31 861
5704.02 864
5704.74 896
5705.45 892
5706.16 975
5706.87 968
5707.59 895
5708.30 827
5709.01 884
5709.73 809
5710.44 801
5711.15 884
5711.86 871
5712.58 873
5713.29 889
5714.00 965
5714.72 925
5715.43 943
5716.14 1009
5716.86 879
5717.57 862
5718.28 901
5719.00 934
5719.71 897
5720.42 825
5721.14 902
5721.85 898
5722.56 849
5723.28 923
5723.99 963
5724.71 902
5725.42 1035
5726.13 1157
5726.85 1142
5727.56 1204
5728.28 1126
5728.99 1103
5729.70 1121
5730.42 1175
5731.13 1185
5731.85 1159
5732.56 1142
5733.28 1064
5733.99 1069
5734.70 964
5735.42 975
5736.13 1060
5736.85 997
5737.56 932
5738.28 980
5738.99 988
5739.71 970
5740.42 931
5741.14 979
5741.85 916
5742.57 958
5743.28 1015
5744.00 912
5744.71 880
5745.43 962
5746.14 886
5746.86 894
5747.57 928
5748.29 860
5749.00 836
5749.72 964
5750.43 972
5751.15 1013
5751.86 1051
5752.58 1153
5753.29 1161
5754.01 1196
5754.73 1188
5755.44 1202
5756.16 1202
5756.87 1155
5757.59 1158
5758.31 1026
5759.02 1013
5759.74 1060
5760.45 1045
5761.17 985
5761.89 971
5762.60 940
5763.32 976
5764.03 911
5764.75 955
5765.47 986
5766.18 1022
5766.90 948
5767.62 1070
5768.33 1069
5769.05 1008
5769.77 967
5770.48 996
5771.20 1041
5771.92 952
5772.63 994
5773.35 939
5774.07 942
5774.78 982
5775.50 932
5776.22 993
5776.93 959
5777.65 929
5778.37 983
5779.09 1064
5779.80 1025
5780.52 1030
5781.24 1099
5781.96 1082
5782.67 1047
5783.39 1096
5784.11 1089
5784.83 1062
5785.54 1071
5786.26 1099
5786.98 1144
5787.70 1149
5788.41 1161
5789.13 1132
5789.85 1155
5790.57 1268
5791.29 1224
5792.00 1215
5792.72 1276
5793.44 1327
5794.16 1371
5794.88 1399
5795.59 1541
5796.31 1669
5797.03 1930
5797.75 2148
5798.47 2429
5799.19 2952
5799.90 3275
5800.62 3501
5801.34 3823
5802.06 3682
5802.78 3424
5803.50 3038
5804.22 2557
5804.93 2247
5805.65 1967
5806.37 1708
5807.09 1612
5807.81 1569
5808.53 1484
5809.25 1483
5809.97 1501
5810.69 1454
5811.41 1464
5812.13 1421
5812.84 1492
5813.56 1435
5814.28 1575
5815.00 1518
5815.72 1468
5816.44 1456
5817.16 1474
5817.88 1505
5818.60 1541
5819.32 1467
5820.04 1322
5820.76 1393
5821.48 1357
5822.20 1372
5822.92 1270
5823.64 1261
5824.36 1266
5825.08 1197
5825.80 1213
5826.52 1233
5827.24 1146
5827.96 1160
5828.68 1131
5829.40 1084
5830.12 1049
5830.84 998
5831.56 1123
5832.28 1187
5833.00 1151
5833.72 1120
5834.44 1109
5835.16 1115
5835.89 1134
5836.61 1125
5837.33 1146
5838.05 1142
5838.77 1140
5839.49 1177
5840.21 1111
5840.93 1124
5841.65 1112
5842.37 1076
5843.10 994
5843.82 1064
5844.54 1107
5845.26 1123
5845.98 956
5846.70 1034
5847.42 1056
5848.14 1054
5848.87 985
5849.59 974
5850.31 1012
5851.03 1090
5851.75 1093
5852.47 1065
5853.20 1140
5853.92 1084
5854.64 1065
5855.36 1016
5856.08 991
5856.81 1109
5857.53 1047
5858.25 1042
5858.97 1016
5859.69 1010
5860.42 1007
5861.14 1065
5861.86 1007
5862.58 975
5863.31 1000
5864.03 999
5864.75 950
5865.47 979
5866.20 988
5866.92 999
5867.64 926
5868.36 955
5869.09 1008
5869.81 983
5870.53 979
5871.26 1064
5871.98 1026
5872.70 1007
5873.42 985
5874.15 1016
5874.87 1096
5875.59 1083
5876.32 1120
5877.04 1115
5877.76 1115
5878.49 998
5879.21 984
5879.93 1022
5880.66 1019
5881.38 984
5882.10 1129
5882.83 1079
5883.55 1146
5884.28 1075
5885.00 1140
5885.72 1164
5886.45 1079
5887.17 1154
5887.89 984
5888.62 1072
5889.34 986
5890.07 989
5890.79 1066
5891.51 957
5892.24 1022
5892.96 1083
5893.69 1037
5894.41 958
5895.14 918
5895.86 1053
5896.59 1056
5897.31 999
5898.03 932
5898.76 958
5899.48 947
5900.21 974
5900.93 1021
5901.66 959
5902.38 1100
5903.11 1097
5903.83 1083
5904.56 1028
5905.28 1067
5906.01 1067
5906.73 985
5907.46 1070
5908.18 1155
5908.91 1157
5909.63 1069
5910.36 1043
5911.08 1064
5911.81 1080
5912.53 1053
5913.26 1071
5913.99 1061
5914.71 1049
5915.44 1088
5916.16 1083
5916.89 1161
5917.61 1074
5918.34 1095
5919.07 1102
5919.79 1100
5920.52 1181
5921.24 1157
5921.97 1131
5922.70 1157
5923.42 1214
5924.15 1265
5924.87 1258
5925.60 1217
5926.33 1166
5927.05 1176
5927.78 1204
5928.51 1281
5929.23 1242
5929.96 1197
5930.69 1296
5931.41 1308
5932.14 1324
5932.87 1277
5933.59 1302
5934.32 1351
5935.05 1301
5935.77 1317
5936.50 1408
5937.23 1345
5937.95 1466
5938.68 1425
5939.41 1446
5940.13 1470
5940.86 1467
5941.59 1466
5942.32 1609
5943.04 1599
5943.77 1586
5944.50 1517
5945.23 1501
5945.95 1682
5946.68 1622
5947.41 1633
5948.14 1771
5948.86 1893
5949.59 1840
5950.32 1960
5951.05 2039
5951.78 2132
5952.50 2338
5953.23 2387
5953.96 2355
5954.69 2209
5955.42 2152
5956.14 2264
5956.87 2169
5957.60 2221
5958.33 2067
5959.06 2037
5959.78 2190
5960.51 2226
5961.24 2280
5961.97 2323
5962.70 2383
5963.43 2511
5964.16 2715
5964.88 2955
5965.61 3174
5966.34 3522
5967.07 3741
5967.80 3998
5968.53 3960
5969.26 3870
5969.99 3797
5970.72 3504
5971.44 3172
5972.17 3051
5972.90 3010
5973.63 2780
5974.36 2822
5975.09 2677
5975.82 2612
5976.55 2699
5977.28 2650
5978.01 2780
5978.74 2945
5979.47 3039
5980.20 2974
5980.93 3019
5981.66 3146
5982.39 3285
5983.12 3203
5983.85 3243
5984.57 3249
5985.30 3117
5986.03 3105
5986.76 3143
5987.49 3095
5988.22 3201
5988.96 3243
5989.69 3060
5990.42 3169
5991.15 3183
5991.88 3068
5992.61 3199
5993.34 3219
5994.07 3274
5994.80 3378
5995.53 3366
5996.26 3572
5996.99 3604
5997.72 3496
5998.45 3611
5999.18 3764
5999.91 3888
6000.64 3677
6001.37 3686
6002.11 3705
6002.84 3586
6003.57 3628
6004.30 3664
6005.03 3594
6005.76 3509
6006.49 3587
6007.22 3767
6007.95 3880
6008.69 4290
6009.42 5114
6010.15 6196
6010.88 7266
6011.61 8489
6012.34 10027
6013.07 11374
6013.81 12499
6014.54 13364
6015.27 13151
6016.00 13202
6016.73 12418
6017.46 11561
6018.20 10139
6018.93 8379
6019.66 7080
6020.39 6081
6021.12 5108
6021.86 4390
6022.59 3798
6023.32 3671
6024.05 3428
6024.79 3001
6025.52 2894
6026.25 2719
6026.98 2601
6027.72 2564
6028.45 2627
6029.18 2577
6029.91 2534
6030.65 2453
6031.38 2469
6032.11 2377
6032.84 2276
6033.58 2272
6034.31 2165
6035.04 2067
6035.78 2035
6036.51 2090
6037.24 2247
6037.98 2316
6038.71 2405
6039.44 2441
6040.18 2549
6040.91 2723
6041.64 2760
6042.38 2662
6043.11 2575
6043.84 2641
6044.58 2588
6045.31 2587
6046.04 2486
6046.78 2672
6047.51 2752
6048.24 2760
6048.98 3034
6049.71 3088
6050.45 3261
6051.18 3425
6051.91 3715
6052.65 3919
6053.38 4104
6054.12 4134
6054.85 4081
6055.58 4000
6056.32 3725
6057.05 3473
6057.79 3154
6058.52 3060
6059.26 2923
6059.99 2824
6060.72 2790
6061.46 2671
6062.19 2635
6062.93 2586
6063.66 2562
6064.40 2551
6065.13 2514
6065.87 2488
6066.60 2440
6067.34 2498
6068.07 2536
6068.81 2425
6069.54 2454
6070.28 2313
6071.01 2145
6071.75 2167
6072.48 2208
6073.22 2261
6073.95 2141
6074.69 2073
6075.42 2207
6076.16 2266
6076.89 2083
6077.63 2020
6078.37 2053
6079.10 2035
6079.84 2057
6080.57 2007
6081.31 1876
6082.04 1930
6082.78 1981
6083.52 1906
6084.25 1792
6084.99 1786
6085.72 1882
6086.46 1882
6087.20 1751
6087.93 1811
6088.67 1864
6089.40 1865
6090.14 1783
6090.88 1806
6091.61 1795
6092.35 1844
6093.09 1776
6093.82 1706
6094.56 1662
6095.30 1648
6096.03 1622
6096.77 1595
6097.51 1655
6098.24 1626
6098.98 1622
6099.72 1568
6100.45 1677
6101.19 1626
6101.93 1495
6102.66 1622
6103.40 1651
6104.14 1677
6104.88 1559
6105.61 1504
6106.35 1536
6107.09 1516
6107.83 1580
6108.56 1572
6109.30 1506
6110.04 1547
6110.78 1599
6111.51 1620
6112.25 1613
6112.99 1659
6113.73 1710
6114.46 1716
6115.20 1633
6115.94 1682
6116.68 1700
6117.41 1753
6118.15 1767
6118.89 1750
6119.63 1643
6120.37 1650
6121.11 1677
6121.84 1709
6122.58 1614
6123.32 1610
6124.06 1745
6124.80 1639
6125.54 1730
6126.27 1850
6127.01 1704
6127.75 1695
6128.49 1821
6129.23 1768
6129.97 1757
6130.71 1747
6131.44 1723
6132.18 1742
6132.92 1764
6133.66 1767
6134.40 1736
6135.14 1659
6135.88 1758
6136.62 1814
6137.36 1771
6138.10 1810
6138.83 1835
6139.57 1734
6140.31 1739
6141.05 1720
6141.79 1699
6142.53 1716
6143.27 1796
6144.01 1670
6144.75 1730
6145.49 1644
6146.23 1788
6146.97 1845
6147.71 1837
6148.45 1806
6149.19 1855
6149.93 1772
6150.67 1945
6151.41 1991
6152.15 1974
6152.89 1961
6153.63 2001
6154.37 1905
6155.11 1963
6155.85 2041
6156.59 2083
6157.33 2142
6158.07 2077
6158.81 2062
6159.55 2169
6160.29 2271
6161.03 2221
6161.77 2263
6162.51 2262
6163.25 2401
6163.99 2648
6164.74 2628
6165.48 2783
6166.22 2939
6166.96 3052
6167.70 3134
6168.44 3273
6169.18 3082
6169.92 3248
6170.66 3211
6171.40 2983
6172.15 2832
6172.89 2821
6173.63 2782
6174.37 2724
6175.11 2603
6175.85 2573
6176.59 2611
6177.34 2677
6178.08 2553
6178.82 2591
6179.56 2656
6180.30 2725
6181.04 2631
6181.79 2753
6182.53 2863
6183.27 2941
6184.01 2945
6184.75 2898
6185.50 2898
6186.24 3017
6186.98 3039
6187.72 2992
6188.46 3014
6189.21 3250
6189.95 3273
6190.69 3338
6191.43 3567
6192.18 3565
6192.92 3763
6193.66 3801
6194.40 3863
6195.15 3945
6195.89 4008
6196.63 4002
6197.37 3958
6198.12 3990
6198.86 3918
6199.60 3972
6200.35 3968
6201.09 4002
6201.83 4034
6202.58 4300
6203.32 4794
6204.06 5333
6204.80 6487
6205.55 8115
6206.29 9962
6207.03 12404
6207.78 15311
6208.52 17893
6209.26 19963
6210.01 21701
6210.75 21904
6211.50 20770
6212.24 19726
6212.98 17480
6213.73 14954
6214.47 12556
6215.21 10240
6215.96 8497
6216.70 6903
6217.45 5811
6218.19 4995
6218.93 4484
6219.68 4070
6220.42 3730
6221.17 3457
6221.91 3477
6222.66 3419
6223.40 3208
6224.14 3084
6224.89 2999
6225.63 2851
6226.38 2754
6227.12 2735
6227.87 2584
6228.61 2318
6229.36 2285
6230.10 2195
6230.84 1967
6231.59 1962
6232.33 2046
6233.08 1952
6233.82 2003
6234.57 1991
6235.31 1948
6236.06 2009
6236.80 2117
6237.55 2262
6238.30 2360
6239.04 2238
6239.79 2305
6240.53 2192
6241.28 2206
6242.02 2125
6242.77 2231
6243.51 2283
6244.26 2414
6245.00 2602
6245.75 2763
6246.50 3020
6247.24 3280
6247.99 3500
6248.73 3600
6249.48 3816
6250.22 3778
6250.97 3576
6251.72 3537
6252.46 3148
6253.21 3059
6253.95 2984
6254.70 2748
6255.45 2672
6256.19 2493
6256.94 2475
6257.69 2480
6258.43 2427
6259.18 2391
6259.93 2395
6260.67 2310
6261.42 2381
6262.17 2437
6262.91 2447
6263.66 2509
6264.41 2437
6265.15 2463
6265.90 2508
6266.65 2509
6267.39 2466
6268.14 2469
6268.89 2676
6269.63 2578
6270.38 2553
6271.13 2506
6271.88 2640
6272.62 2575
6273.37 2553
6274.12 2405
6274.86 2480
6275.61 2520
6276.36 2508
6277.11 2529
6277.85 2645
6278.60 2473
6279.35 2556
6280.10 2554
6280.85 2428
6281.59 2351
6282.34 2243
6283.09 2125
6283.84 2185
6284.59 2080
6285.33 2146
6286.08 2160
6286.83 2232
6287.58 2285
6288.33 2299
6289.07 2380
6289.82 2374
6290.57 2275
6291.32 2245
6292.07 2212
6292.82 2052
6293.56 1960
6294.31 1948
6295.06 1913
6295.81 1840
6296.56 1933
6297.31 1996
6298.06 1832
6298.81 1795
6299.55 1826
6300.30 1898
6301.05 1914
6301.80 1939
6302.55 1826
6303.30 1828
6304.05 1840
6304.80 1801
6305.55 1754
6306.30 1832
6307.05 1843
6307.79 1879
6308.54 1876
6309.29 1841
6310.04 1792
6310.79 1864
6311.54 1863
6312.29 1851
6313.04 1757
6313.79 1764
6314.54 1835
6315.29 1770
6316.04 1675
6316.79 1717
6317.54 1694
6318.29 1755
6319.04 1801
6319.79 1722
6320.54 1718
6321.29 1752
6322.04 1659
6322.79 1788
6323.54 1739
6324.29 1725
6325.04 1768
6325.79 1785
6326.54 1911
6327.29 1879
6328.04 1986
6328.79 2086
6329.55 2209
6330.30 2317
6331.05 2560
6331.80 2700
6332.55 2754
6333.30 2728
6334.05 2585
6334.80 2433
6335.55 2343
6336.30 2334
6337.05 2099
6337.81 2060
6338.56 1994
6339.31 2022
6340.06 2045
6340.81 1893
6341.56 1851
6342.31 1898
6343.06 1998
6343.82 1957
6344.57 1883
6345.32 1988
6346.07 1880
6346.82 1894
6347.57 1880
6348.33 1895
6349.08 1985
6349.83 1939
6350.58 1986
6351.33 2002
6352.09 1996
6352.84 1992
6353.59 2082
6354.34 2139
6355.09 1986
6355.85 1827
6356.60 1900
6357.35 1999
6358.10 1913
6358.86 1794
6359.61 1709
6360.36 1622
6361.11 1637
6361.87 1584
6362.62 1504
6363.37 1483
6364.12 1418
6364.88 1520
6365.63 1557
6366.38 1541
6367.13 1520
6367.89 1587
6368.64 1632
6369.39 1571
6370.15 1470
6370.90 1534
6371.65 1430
6372.41 1461
6373.16 1444
6373.91 1524
6374.67 1491
6375.42 1414
6376.17 1452
6376.93 1542
6377.68 1467
6378.43 1357
6379.19 1431
6379.94 1458
6380.69 1539
6381.45 1480
6382.20 1513
6382.96 1508
6383.71 1505
6384.46 1520
6385.22 1414
6385.97 1401
6386.73 1412
6387.48 1417
6388.23 1413
6388.99 1455
6389.74 1371
6390.50 1338
6391.25 1450
6392.00 1430
6392.76 1467
6393.51 1515
6394.27 1503
6395.02 1459
6395.78 1422
6396.53 1384
6397.29 1295
6398.04 1315
6398.80 1365
6399.55 1383
6400.31 1408
6401.06 1246
6401.82 1239
6402.57 1298
6403.33 1375
6404.08 1313
6404.84 1367
6405.59 1296
6406.35 1318
6407.10 1403
6407.86 1468
6408.61 1414
6409.37 1459
6410.12 1500
6410.88 1539
6411.63 1477
6412.39 1430
6413.14 1507
6413.90 1418
6414.66 1342
6415.41 1321
6416.17 1363
6416.92 1427
6417.68 1416
6418.44 1369
6419.19 1391
6419.95 1299
6420.70 1281
6421.46 1302
6422.22 1263
6422.97 1321
6423.73 1299
6424.48 1215
6425.24 1344
6426.00 1316
6426.75 1235
6427.51 1320
6428.27 1304
6429.02 1280
6429.78 1293
6430.54 1357
6431.29 1417
6432.05 1344
6432.81 1274
6433.56 1323
6434.32 1305
6435.08 1261
6435.83 1303
6436.59 1394
6437.35 1447
6438.10 1384
6438.86 1319
6439.62 1317
6440.38 1440
6441.13 1343
6441.89 1368
6442.65 1351
6443.41 1340
6444.16 1324
6444.92 1224
6445.68 1302
6446.44 1397
6447.19 1345
6447.95 1389
6448.71 1385
6449.47 1369
6450.22 1412
6450.98 1283
6451.74 1303
6452.50 1370
6453.26 1357
6454.01 1348
6454.77 1392
6455.53 1380
6456.29 1413
6457.05 1495
6457.80 1397
6458.56 1415
6459.32 1391
6460.08 1404
6460.84 1382
6461.60 1437
6462.35 1435
6463.11 1414
6463.87 1486
6464.63 1502
6465.39 1494
6466.15 1466
6466.91 1544
6467.67 1642
6468.42 1625
6469.18 1537
6469.94 1606
6470.70 1621
6471.46 1616
6472.22 1624
6472.98 1631
6473.74 1652
6474.50 1663
6475.26 1728
6476.02 1837
6476.77 1779
6477.53 1785
6478.29 1766
6479.05 1827
6479.81 1792
6480.57 1789
6481.33 1912
6482.09 2023
6482.85 1950
6483.61 1951
6484.37 2118
6485.13 2143
6485.89 2103
6486.65 2148
6487.41 2168
6488.17 2217
6488.93 2219
6489.69 2241
6490.45 2259
6491.21 2313
6491.97 2394
6492.73 2411
6493.49 2561
6494.25 2566
6495.01 2655
6495.77 2762
6496.53 2753
6497.29 2770
6498.05 2730
6498.82 2700
6499.58 2724
6500.34 2794
6501.10 2726
6501.86 2675
6502.62 2762
6503.38 2941
6504.14 3039
6504.90 3056
6505.66 3004
6506.42 3045
6507.19 3230
6507.95 3397
6508.71 3335
6509.47 3450
6510.23 3569
6510.99 3494
6511.75 3473
6512.51 3618
6513.28 3666
6514.04 3538
6514.80 3437
6515.56 3399
6516.32 3280
6517.08 3572
6517.85 3553
6518.61 3582
6519.37 3538
6520.13 3581
6520.89 3819
6521.66 4013
6522.42 4109
6523.18 4373
6523.94 4670
6524.70 5208
6525.47 5843
6526.23 6603
6526.99 7074
6527.75 7605
6528.52 7820
6529.28 8179
6530.04 8281
6530.80 7954
6531.57 7988
6532.33 7893
6533.09 8306
6533.85 9009
6534.62 10224
6535.38 12070
6536.14 12950
6536.90 13832
6537.67 14207
6538.43 13934
6539.19 13048
6539.96 11458
6540.72 9919
6541.48 8640
6542.25 7317
6543.01 6036
6543.77 5003
6544.54 4412
6545.30 3901
6546.06 3532
6546.83 3229
6547.59 3153
6548.35 3077
6549.12 2979
6549.88 2854
6550.64 2864
6551.41 2847
6552.17 2704
6552.94 2658
6553.70 2769
6554.46 2662
6555.23 2595
6555.99 2653
6556.75 2637
6557.52 2528
6558.28 2438
6559.05 2438
6559.81 2540
6560.58 2602
6561.34 2552
6562.10 2657
6562.87 2977
6563.63 2963
6564.40 3016
6565.16 3128
6565.93 3239
6566.69 3161
6567.46 3089
6568.22 3075
6568.99 2990
6569.75 2907
6570.52 2988
6571.28 2952
6572.04 3089
6572.81 3171
6573.57 3293
6574.34 3377
6575.11 3489
6575.87 3610
6576.64 3580
6577.40 3570
6578.17 3691
6578.93 3994
6579.70 3986
6580.46 3869
6581.23 3783
6581.99 3849
6582.76 3735
6583.52 3584
6584.29 3633
6585.06 3530
6585.82 3519
6586.59 3454
6587.35 3404
6588.12 3342
6588.88 3543
6589.65 3676
6590.42 3901
6591.18 4214
6591.95 4719
6592.71 5083
6593.48 5659
6594.25 6307
6595.01 6686
6595.78 7137
6596.55 7278
6597.31 6902
6598.08 6523
6598.85 5877
6599.61 5296
6600.38 4886
6601.15 4351
6601.91 3823
6602.68 3650
6603.45 3372
6604.21 3198
6604.98 3144
6605.75 2919
6606.51 2996
6607.28 2905
6608.05 2810
6608.81 2693
6609.58 2723
6610.35 2600
6611.12 2634
6611.88 2564
6612.65 2498
6613.42 2391
6614.18 2349
6614.95 2298
6615.72 2359
6616.49 2298
6617.25 2354
6618.02 2261
6618.79 2276
6619.56 2264
6620.33 2329
6621.09 2215
6621.86 2348
6622.63 2289
6623.40 2294
6624.16 2278
6624.93 2230
6625.70 2248
6626.47 2228
6627.24 2188
6628.01 2141
6628.77 2175
6629.54 2189
6630.31 2311
6631.08 2457
6631.85 2611
6632.62 2805
6633.38 2969
6634.15 3039
6634.92 3075
6635.69 3115
6636.46 3130
6637.23 3032
6638.00 2900
6638.76 2665
6639.53 2591
6640.30 2461
6641.07 2352
6641.84 2318
6642.61 2262
6643.38 2167
6644.15 2194
6644.92 2041
6645.69 2055
6646.45 2104
6647.22 2120
6647.99 2224
6648.76 2183
6649.53 2048
6650.30 2082
6651.07 2124
6651.84 2165
6652.61 2145
6653.38 2094
6654.15 2131
6654.92 2080
6655.69 2224
6656.46 2309
6657.23 2293
6658.00 2294
6658.77 2277
6659.54 2236
6660.31 2144
6661.08 2015
6661.85 1855
6662.62 2001
6663.39 2057
6664.16 2022
6664.93 1993
6665.70 1940
6666.47 1962
6667.24 1905
6668.01 1961
6668.78 1954
6669.55 2037
6670.32 2090
6671.09 2106
6671.87 2116
6672.64 2080
6673.41 2237
6674.18 2182
6674.95 2075
6675.72 2171
6676.49 2121
6677.26 2132
6678.03 2096
6678.80 2216
6679.58 2212
6680.35 2067
6681.12 2199
6681.89 2352
6682.66 2383
6683.43 2693
6684.20 2932
6684.97 2789
6685.75 3012
6686.52 3199
6687.29 3035
6688.06 2906
6688.83 2683
6689.60 2484
6690.38 2354
6691.15 2279
6691.92 2102
6692.69 2075
6693.46 1980
6694.24 1986
6695.01 1970
6695.78 1941
6696.55 1941
6697.32 2052
6698.10 1986
6698.87 1868
6699.64 1908
6700.41 1974
6701.19 1913
6701.96 1858
6702.73 1838
6703.50 1927
6704.28 1955
6705.05 1879
6705.82 1823
6706.59 1827
6707.37 1918
6708.14 1857
6708.91 1805
6709.69 1813
6710.46 1842
6711.23 1919
6712.00 1837
6712.78 1740
6713.55 1734
6714.32 1706
6715.10 1736
6715.87 1717
6716.64 1652
6717.42 1648
6718.19 1657
6718.96 1686
6719.74 1677
6720.51 1680
6721.28 1706
6722.06 1597
6722.83 1605
6723.61 1558
6724.38 1682
6725.15 1634
6725.93 1562
6726.70 1610
6727.48 1665
6728.25 1729
6729.02 1685
6729.80 1729
6730.57 1736
6731.35 1731
6732.12 1746
6732.89 1810
6733.67 1820
6734.44 1736
6735.22 1804
6735.99 1865
6736.77 1775
6737.54 1908
6738.31 1892
6739.09 1769
6739.86 1886
6740.64 1932
6741.41 1893
6742.19 1878
6742.96 1928
6743.74 1952
6744.51 1939
6745.29 1939
6746.06 1983
6746.84 1963
6747.61 2027
6748.39 2102
6749.16 2172
6749.94 2291
6750.71 2385
6751.49 2687
6752.26 2901
6753.04 3056
6753.82 3169
6754.59 3128
6755.37 3012
6756.14 2760
6756.92 2615
6757.69 2429
6758.47 2235
6759.25 2104
6760.02 2039
6760.80 2003
6761.57 2026
6762.35 1913
6763.12 1955
6763.90 1902
6764.68 1836
6765.45 1842
6766.23 1883
6767.01 1982
6767.78 1898
6768.56 1784
6769.33 1819
6770.11 1809
6770.89 1702
6771.66 1680
6772.44 1701
6773.22 1837
6773.99 1756
6774.77 1684
6775.55 1736
6776.32 1714
6777.10 1622
6777.88 1734
6778.65 1908
6779.43 1878
6780.21 1760
6780.98 1825
6781.76 1806
6782.54 1755
6783.32 1713
6784.09 1689
6784.87 1565
6785.65 1631
6786.43 1516
6787.20 1486
6787.98 1568
6788.76 1485
6789.53 1420
6790.31 1398
6791.09 1365
6791.87 1482
6792.65 1472
6793.42 1521
6794.20 1376
6794.98 1373
6795.76 1439
6796.53 1495
6797.31 1418
6798.09 1362
6798.87 1349
6799.65 1341
6800.42 1452
6801.20 1425
6801.98 1367
6802.76 1462
6803.54 1519
6804.32 1645
6805.09 1715
6805.87 1622
6806.65 1587
6807.43 1563
6808.21 1512
6808.99 1544
6809.77 1515
6810.54 1524
6811.32 1472
6812.10 1422
6812.88 1466
6813.66 1424
6814.44 1488
6815.22 1398
6816.00 1351
6816.78 1441
6817.56 1480
6818.33 1508
6819.11 1463
6819.89 1352
6820.67 1446
6821.45 1507
6822.23 1479
6823.01 1370
6823.79 1451
6824.57 1460
6825.35 1476
6826.13 1492
6826.91 1441
6827.69 1488
6828.47 1456
6829.25 1437
6830.03 1446
6830.81 1433
6831.59 1485
6832.37 1490
6833.15 1423
6833.93 1385
6834.71 1434
6835.49 1399
6836.27 1425
6837.05 1429
6837.83 1435
6838.61 1399
6839.39 1482
6840.17 1446
6840.95 1475
6841.73 1416
6842.51 1297
6843.29 1423
6844.07 1433
6844.85 1472
6845.63 1615
6846.41 1666
6847.19 1790
6847.98 2039
6848.76 2327
6849.54 2609
6850.32 2958
6851.10 3437
6851.88 3380
6852.66 3401
6853.44 3199
6854.22 2986
6855.01 2830
6855.79 2573
6856.57 2215
6857.35 2053
6858.13 1909
6858.91 1827
6859.69 1754
6860.48 1658
6861.26 1672
6862.04 1652
6862.82 1663
6863.60 1533
6864.38 1579
6865.17 1652
6865.95 1654
6866.73 1673
6867.51 1733
6868.29 1707
6869.08 1753
6869.86 1698
6870.64 1655
6871.42 1628
6872.20 1637
6872.99 1694
6873.77 1664
6874.55 1585
6875.33 1612
6876.12 1685
6876.90 1825
6877.68 1746
6878.46 1844
6879.25 1791
6880.03 1812
6880.81 1985
6881.59 1983
6882.38 2000
6883.16 2057
6883.94 2164
6884.73 2404
6885.51 2659
6886.29 3184
6887.08 3638
6887.86 3888
6888.64 4189
6889.42 4163
6890.21 3987
6890.99 3540
6891.77 3218
6892.56 2821
6893.34 2692
6894.12 2514
6894.91 2265
6895.69 2201
6896.48 2167
6897.26 2124
6898.04 2093
6898.83 2082
6899.61 2237
6900.39 2167
6901.18 2192
6901.96 2158
6902.75 2206
6903.53 2160
6904.31 2178
6905.10 2101
6905.88 2119
6906.67 2154
6907.45 2094
6908.24 2088
6909.02 1997
6909.80 1939
6910.59 2001
6911.37 1891
6912.16 1896
6912.94 1859
6913.73 1703
6914.51 1777
6915.30 1897
6916.08 1795
6916.87 1699
6917.65 1836
6918.44 1827
6919.22 1756
6920.01 1784
6920.79 1818
6921.58 1738
6922.36 1684
6923.15 1776
6923.93 1757
6924.72 1670
6925.50 1719
6926.29 1739
6927.07 1698
6927.86 1748
6928.64 1862
6929.43 1890
6930.21 1863
6931.00 1852
6931.78 1950
6932.57 2018
6933.36 2036
6934.14 2008
6934.93 2107
6935.71 2079
6936.50 2087
6937.29 1994
6938.07 2036
6938.86 2057
6939.64 2131
6940.43 2127
6941.22 2161
6942.00 2097
6942.79 2312
6943.57 2215
6944.36 2361
6945.15 2456
6945.93 2428
6946.72 2343
6947.51 2437
6948.29 2398
6949.08 2383
6949.87 2485
6950.65 2499
6951.44 2398
6952.23 2407
6953.01 2218
6953.80 2407
6954.59 2431
6955.37 2528
6956.16 2569
6956.95 2437
6957.74 2554
6958.52 2589
6959.31 2593
6960.10 2704
6960.88 2626
6961.67 2537
6962.46 2488
6963.25 2553
6964.03 2537
6964.82 2660
6965.61 2718
6966.40 2746
6967.18 2716
6967.97 2967
6968.76 2974
6969.55 3039
6970.34 2980
6971.12 2935
6971.91 3039
6972.70 3015
6973.49 3019
6974.28 2991
6975.06 3060
6975.85 3085
6976.64 3258
6977.43 3412
6978.22 3404
6979.00 3596
6979.79 3723
6980.58 4143
6981.37 4374
6982.16 4965
6982.95 5817
6983.74 6649
6984.52 7782
6985.31 8862
6986.10 9769
6986.89 9987
6987.68 9759
6988.47 9274
6989.26 8643
6990.05 7643
6990.83 6808
6991.62 5905
6992.41 5154
6993.20 4711
6993.99 4524
6994.78 4536
6995.57 4623
6996.36 5138
6997.15 5869
6997.94 7031
6998.73 7915
6999.52 8973
7000.31 9844
7001.10 10060
7001.88 9829
7002.67 9093
7003.46 8197
7004.25 7345
7005.04 6294
7005.83 5422
7006.62 4833
7007.41 4283
7008.20 3625
7008.99 3440
7009.78 3329
7010.57 3244
7011.36 3223
7012.15 3410
7012.94 3349
7013.73 3444
7014.52 3242
7015.31 2956
7016.11 3085
7016.90 2880
7017.69 2583
7018.48 2516
7019.27 2469
7020.06 2338
7020.85 2276
7021.64 2303
7022.43 2346
7023.22 2280
7024.01 2309
7024.80 2404
7025.59 2522
7026.38 2563
7027.18 2592
7027.97 2672
7028.76 2654
7029.55 2627
7030.34 2396
7031.13 2383
7031.92 2357
7032.71 2287
7033.51 2221
7034.30 2175
7035.09 2169
7035.88 2213
7036.67 2226
7037.46 2263
7038.25 2230
7039.05 2345
7039.84 2374
7040.63 2328
7041.42 2344
7042.21 2306
7043.01 2479
7043.80 2501
7044.59 2330
7045.38 2387
7046.17 2595
7046.97 2650
7047.76 2816
7048.55 2811
7049.34 3100
7050.14 3182
7050.93 3374
7051.72 3393
7052.51 3216
7053.30 3145
7054.10 2874
7054.89 2626
7055.68 2541
7056.48 2403
7057.27 2282
7058.06 2387
7058.85 2298
7059.65 2214
7060.44 2206
7061.23 2148
7062.03 2210
7062.82 2328
7063.61 2259
7064.40 2183
7065.20 2277
7065.99 2246
7066.78 2128
7067.58 2036
7068.37 2043
7069.16 2108
7069.96 2036
7070.75 2093
7071.54 2067
7072.34 2138
7073.13 2055
7073.93 2061
7074.72 1974
7075.51 1866
7076.31 1880
7077.10 1861
7077.89 1880
7078.69 1825
7079.48 1857
7080.28 1850
7081.07 1823
7081.86 1825
7082.66 1730
7083.45 1819
7084.25 1983
7085.04 1966
7085.84 1953
7086.63 2056
7087.42 2105
7088.22 2256
7089.01 2168
7089.81 2177
7090.60 2104
7091.40 2005
7092.19 1935
7092.99 1918
7093.78 1769
7094.58 1652
7095.37 1615
7096.17 1598
7096.96 1480
7097.76 1441
7098.55 1577
7099.35 1530
7100.14 1593
7100.94 1499
7101.73 1565
7102.53 1542
7103.32 1406
7104.12 1357
7104.91 1342
7105.71 1372
7106.50 1359
7107.30 1309
7108.10 1268
7108.89 1278
7109.69 1279
7110.48 1198
7111.28 1214
7112.07 1203
7112.87 1337
7113.67 1412
7114.46 1314
7115.26 1337
7116.05 1297
7116.85 1334
7117.65 1346
7118.44 1348
7119.24 1322
7120.03 1341
7120.83 1292
7121.63 1285
7122.42 1283
7123.22 1299
7124.02 1207
7124.81 1309
7125.61 1262
7126.41 1277
7127.20 1335
7128.00 1347
7128.80 1340
7129.59 1350
7130.39 1401
7131.19 1357
7131.98 1369
7132.78 1356
7133.58 1403
7134.37 1441
7135.17 1277
7135.97 1276
7136.77 1167
7137.56 1303
7138.36 1259
7139.16 1198
7139.96 1232
7140.75 1231
7141.55 1248
7142.35 1253
7143.15 1304
7143.94 1243
7144.74 1309
7145.54 1298
7146.34 1254
7147.13 1260
7147.93 1250
7148.73 1309
7149.53 1251
7150.33 1283
7151.12 1220
7151.92 1235
7152.72 1260
7153.52 1280
7154.32 1211
7155.11 1238
7155.91 1250
7156.71 1307
7157.51 1210
7158.31 1186
7159.11 1257
7159.90 1155
7160.70 1160
7161.50 1185
7162.30 1103
7163.10 1192
7163.90 1187
7164.70 1038
7165.49 1107
7166.29 1126
7167.09 1144
7167.89 1134
7168.69 1058
7169.49 1118
7170.29 1154
7171.09 1187
7171.89 1217
7172.69 1139
7173.49 1124
7174.28 1112
7175.08 1099
7175.88 1144
7176.68 1137
7177.48 1166
7178.28 1154
7179.08 1203
7179.88 1279
7180.68 1237
7181.48 1262
7182.28 1240
7183.08 1320
7183.88 1390
7184.68 1346
7185.48 1361
7186.28 1355
7187.08 1324
7187.88 1330
7188.68 1220
7189.48 1197
7190.28 1194
7191.08 1233
7191.88 1225
7192.68 1125
7193.48 1073
7194.28 1074
7195.08 1094
7195.88 1047
7196.68 1011
7197.48 1069
7198.28 1068
7199.08 1058
7199.89 1086
7200.69 1027
7201.49 1015
7202.29 1019
7203.09 1072
7203.89 1050
7204.69 994
7205.49 1055
7206.29 1102
7207.09 1044
7207.89 1006
7208.70 1101
7209.50 1033
7210.30 1099
7211.10 1150
7211.90 1108
7212.70 1092
7213.50 1079
7214.31 1069
7215.11 1055
7215.91 1112
7216.71 1123
7217.51 1110
7218.31 1132
7219.12 1105
7219.92 1124
7220.72 1101
7221.52 1157
7222.32 1142
7223.13 1113
7223.93 1164
7224.73 1117
7225.53 1060
7226.33 1086
7227.14 1150
7227.94 1063
7228.74 1095
7229.54 1068
7230.35 1089
7231.15 1111
7231.95 1073
7232.75 1140
7233.56 1122
7234.36 1126
7235.16 1097
7235.96 1110
7236.77 1082
7237.57 1125
7238.37 1184
7239.17 1162
7239.98 1175
7240.78 1132
7241.58 1168
7242.39 1229
7243.19 1165
7243.99 1158
7244.80 1129
7245.60 1167
7246.40 1177
7247.21 1222
7248.01 1183
7248.81 1185
7249.62 1174
7250.42 1226
7251.22 1241
7252.03 1161
7252.83 1138
7253.63 1164
7254.44 1161
7255.24 1159
7256.05 1271
7256.85 1204
7257.65 1195
7258.46 1222
7259.26 1241
7260.07 1255
7260.87 1234
7261.67 1248
7262.48 1235
7263.28 1276
7264.09 1328
7264.89 1306
7265.70 1344
7266.50 1390
7267.30 1366
7268.11 1368
7268.91 1425
7269.72 1400
7270.52 1359
7271.33 1438
7272.13 1431
7272.94 1436
7273.74 1488
7274.55 1430
7275.35 1483
7276.16 1544
7276.96 1451
7277.77 1520
7278.57 1588
7279.38 1621
7280.18 1739
7280.99 1897
7281.79 2179
7282.60 2527
7283.40 2789
7284.21 3134
7285.01 3364
7285.82 3360
7286.63 3536
7287.43 3280
7288.24 2946
7289.04 2659
7289.85 2346
7290.65 2166
7291.46 1994
7292.27 1938
7293.07 1890
7293.88 1813
7294.68 1783
7295.49 1726
7296.30 1818
7297.10 1753
7297.91 1757
7298.71 1729
7299.52 1774
7300.33 1787
7301.13 1703
7301.94 1715
7302.75 1866
7303.55 1863
7304.36 1913
7305.16 2017
7305.97 2074
7306.78 2070
7307.58 2152
7308.39 2461
7309.20 2645
7310.01 2822
7310.81 3024
7311.62 3192
7312.43 3022
7313.23 2907
7314.04 2884
7314.85 2816
7315.65 2785
7316.46 2962
7317.27 3146
7318.08 3412
7318.88 3654
7319.69 4030
7320.50 4433
7321.31 4498
7322.11 4458
7322.92 4366
7323.73 3915
7324.54 3716
7325.34 3360
7326.15 2980
7326.96 2802
7327.77 2495
7328.57 2234
7329.38 2111
7330.19 1997
7331.00 1994
7331.81 1800
7332.61 1912
7333.42 1866
7334.23 1832
7335.04 1855
7335.85 1795
7336.66 1806
7337.46 1913
7338.27 1824
7339.08 1863
7339.89 1806
7340.70 1869
7341.51 1803
7342.31 1664
7343.12 1840
7343.93 1720
7344.74 1866
7345.55 1789
7346.36 1827
7347.17 1876
7347.98 1866
7348.79 1864
7349.59 1808
7350.40 1751
7351.21 1737
7352.02 1715
7352.83 1753
7353.64 1698
7354.45 1706
7355.26 1676
7356.07 1720
7356.88 1784
7357.69 1709
7358.50 1760
7359.31 1791
7360.12 1831
7360.93 1884
7361.74 1856
7362.54 1892
7363.35 1875
7364.16 1881
7364.97 1824
7365.78 1973
7366.59 1872
7367.40 2003
7368.21 1902
7369.02 1920
7369.83 1911
7370.64 1976
7371.45 1986
7372.27 1981
7373.08 1976
7373.89 1972
7374.70 1936
7375.51 1978
7376.32 2139
7377.13 2303
7377.94 2499
7378.75 2783
7379.56 3091
7380.37 3474
7381.18 3628
7381.99 3826
7382.80 3947
7383.61 3686
7384.42 3413
7385.24 3071
7386.05 2811
7386.86 2491
7387.67 2392
7388.48 2132
7389.29 2144
7390.10 2035
7390.91 1979
7391.72 1970
7392.54 2004
7393.35 1887
7394.16 1903
7394.97 2001
7395.78 1968
7396.59 2042
7397.41 2207
7398.22 2404
7399.03 2597
7399.84 2860
7400.65 2953
7401.46 2936
7402.28 2879
7403.09 2884
7403.90 2894
7404.71 2774
7405.52 2767
7406.34 2716
7407.15 2846
7407.96 2790
7408.77 2845
7409.59 2624
7410.40 2449
7411.21 2195
7412.02 2185
7412.84 2032
7413.65 2008
7414.46 1866
7415.27 1679
7416.09 1615
7416.90 1607
7417.71 1614
7418.52 1516
7419.34 1416
7420.15 1438
7420.96 1486
7421.78 1452
7422.59 1497
7423.40 1404
7424.22 1367
7425.03 1290
7425.84 1328
7426.65 1360
7427.47 1405
7428.28 1345
7429.09 1375
7429.91 1326
7430.72 1268
7431.54 1341
7432.35 1302
7433.16 1229
7433.98 1220
7434.79 1286
7435.60 1267
7436.42 1297
7437.23 1310
7438.05 1367
7438.86 1318
7439.67 1294
7440.49 1368
7441.30 1336
7442.12 1276
7442.93 1420
7443.74 1376
7444.56 1347
7445.37 1322
7446.19 1270
7447.00 1338
7447.82 1292
7448.63 1240
7449.44 1188
7450.26 1242
7451.07 1309
7451.89 1318
7452.70 1269
7453.52 1193
7454.33 1244
7455.15 1288
7455.96 1294
7456.78 1229
7457.59 1224
7458.41 1173
7459.22 1236
7460.04 1235
7460.85 1223
7461.67 1246
7462.48 1339
7463.30 1333
7464.11 1307
7464.93 1252
7465.74 1215
7466.56 1242
7467.37 1246
7468.19 1288
7469.01 1243
7469.82 1225
7470.64 1297
7471.45 1365
7472.27 1226
7473.08 1216
7473.90 1223
7474.72 1206
7475.53 1200
7476.35 1216
7477.16 1154
7477.98 1150
7478.80 1113
7479.61 1135
7480.43 1170
7481.24 1132
7482.06 1175
7482.88 1140
7483.69 1188
7484.51 1071
7485.33 1114
7486.14 1105
7486.96 1142
7487.78 1062
7488.59 1075
7489.41 1040
7490.23 1028
7491.04 1110
7491.86 1076
7492.68 1072
7493.49 1063
7494.31 1046
7495.13 1018
7495.94 1030
7496.76 969
7497.58 1007
7498.40 1012
7499.21 1028
7500.03 1035
7500.85 993
7501.67 972
7502.48 1043
7503.30 1012
7504.12 1002
7504.94 1039
7505.75 982
7506.57 1016
7507.39 1023
7508.21 988
7509.02 990
7509.84 959
7510.66 991
7511.48 1037
7512.30 946
7513.11 969
7513.93 1009
7514.75 1028
7515.57 918
7516.39 936
7517.20 982
7518.02 939
7518.84 956
7519.66 997
7520.48 948
7521.30 924
7522.11 974
7522.93 934
7523.75 922
7524.57 949
7525.39 931
7526.21 972
7527.03 971
7527.84 879
7528.66 901
7529.48 936
7530.30 996
7531.12 946
7531.94 942
7532.76 937
7533.58 967
7534.40 915
7535.22 934
7536.03 999
7536.85 958
7537.67 1003
7538.49 902
7539.31 942
7540.13 1010
7540.95 956
7541.77 1032
7542.59 1059
7543.41 1036
7544.23 1007
7545.05 1037
7545.87 1092
7546.69 1023
7547.51 976
7548.33 1055
7549.15 939
7549.97 1004
7550.79 1060
7551.61 991
7552.43 957
7553.25 998
7554.07 1009
7554.89 1003
7555.71 982
7556.53 978
7557.35 989
7558.17 1003
7558.99 1067
7559.81 1068
7560.63 1064
7561.45 987
7562.27 1084
7563.09 1098
7563.92 1057
7564.74 1058
7565.56 1034
7566.38 1021
7567.20 1052
7568.02 1130
7568.84 1035
7569.66 1078
7570.48 1068
7571.30 1072
7572.13 1067
7572.95 1041
7573.77 1049
7574.59 1003
7575.41 1033
7576.23 1065
7577.05 981
7577.88 963
7578.70 911
7579.52 1051
7580.34 1028
7581.16 1093
7581.98 1033
7582.81 1012
7583.63 1060
7584.45 1107
7585.27 1085
7586.09 1068
7586.92 1133
7587.74 1245
7588.56 1240
7589.38 1155
7590.20 1235
7591.03 1251
7591.85 1170
7592.67 1226
7593.49 1138
7594.32 1082
7595.14 1154
7595.96 1161
7596.78 1126
7597.61 1133
7598.43 1129
7599.25 1157
7600.07 1217
7600.90 1231
7601.72 1288
7602.54 1469
7603.36 1475
7604.19 1566
7605.01 1593
7605.83 1581
7606.66 1662
7607.48 1649
7608.30 1568
7609.13 1385
7609.95 1392
7610.77 1380
7611.60 1305
7612.42 1198
7613.24 1293
7614.07 1291
7614.89 1376
7615.71 1509
7616.54 1472
7617.36 1592
7618.18 1667
7619.01 1572
7619.83 1578
7620.66 1636
7621.48 1549
7622.30 1484
7623.13 1448
7623.95 1444
7624.78 1436
7625.60 1400
7626.42 1460
7627.25 1509
7628.07 1564
7628.90 1716
7629.72 1809
7630.55 1983
7631.37 2120
7632.19 2179
7633.02 2132
7633.84 2091
7634.67 1979
7635.49 1809
7636.32 1650
7637.14 1603
7637.97 1415
7638.79 1299
7639.62 1282
7640.44 1173
7641.27 1086
7642.09 1152
7642.92 1153
7643.74 1169
7644.57 1075
7645.39 1097
7646.22 989
7647.04 1045
7647.87 1032
7648.69 1047
7649.52 1006
7650.34 1019
7651.17 990
7651.99 989
7652.82 969
7653.65 946
7654.47 950
7655.30 973
7656.12 926
7656.95 930
7657.77 905
7658.60 1000
7659.43 1012
7660.25 921
7661.08 995
7661.90 976
7662.73 980
7663.56 947
7664.38 941
7665.21 928
7666.04 860
7666.86 930
7667.69 1008
7668.51 949
7669.34 978
7670.17 981
7670.99 958
7671.82 933
7672.65 934
7673.47 963
7674.30 924
7675.13 860
7675.95 852
7676.78 955
7677.61 940
7678.44 916
7679.26 932
7680.09 954
7680.92 916
7681.74 965
7682.57 992
7683.40 1081
7684.23 1040
7685.05 1007
7685.88 1035
7686.71 1014
7687.53 1003
7688.36 992
7689.19 1030
7690.02 1015
7690.85 961
7691.67 998
7692.50 1013
7693.33 964
7694.16 985
7694.98 989
7695.81 1041
7696.64 986
7697.47 1064
7698.30 1193
7699.12 1157
7699.95 1141
7700.78 1081
7701.61 1011
7702.44 1014
7703.26 1022
7704.09 1009
7704.92 968
7705.75 959
7706.58 978
7707.41 964
7708.24 932
7709.06 908
7709.89 971
7710.72 959
7711.55 928
7712.38 883
7713.21 866
7714.04 862
7714.87 902
7715.69 923
7716.52 882
7717.35 886
7718.18 876
7719.01 878
7719.84 862
7720.67 857
7721.50 864
7722.33 813
7723.16 855
7723.99 874
7724.82 827
7725.65 827
7726.48 844
7727.30 807
7728.13 834
7728.96 812
7729.79 806
7730.62 865
7731.45 852
7732.28 873
7733.11 800
7733.94 810
7734.77 775
7735.60 831
7736.43 804
7737.26 893
7738.09 872
7738.92 844
7739.75 838
7740.58 851
7741.41 886
7742.25 934
7743.08 927
7743.91 956
7744.74 984
7745.57 1032
7746.40 1062
7747.23 1171
7748.06 1163
7748.89 1197
7749.72 1184
7750.55 1089
7751.38 995
7752.21 1041
7753.04 966
7753.88 1002
7754.71 847
7755.54 868
7756.37 896
7757.20 908
7758.03 912
7758.86 960
7759.69 910
7760.53 923
7761.36 965
7762.19 865
7763.02 837
7763.85 894
7764.68 844
7765.51 860
7766.35 812
7767.18 822
7768.01 846
7768.84 849
7769.67 865
7770.51 794
7771.34 800
7772.17 865
7773.00 914
7773.83 902
7774.67 895
7775.50 827
7776.33 853
7777.16 962
7777.99 891
7778.83 897
7779.66 830
7780.49 888
7781.32 876
7782.16 832
7782.99 822
7783.82 866
7784.65 892
7785.49 942
7786.32 940
7787.15 870
7787.99 913
7788.82 895
7789.65 930
7790.48 855
7791.32 826
7792.15 884
7792.98 875
7793.82 850
7794.65 828
7795.48 834
7796.32 916
7797.15 894
7797.98 893
7798.82 951
7799.65 963
7800.48 940
7801.32 927
7802.15 950
7802.99 968
7803.82 986
7804.65 976
7805.49 972
7806.32 958
7807.15 985
7807.99 1012
7808.82 1077
7809.66 1106
7810.49 1109
7811.32 1133
7812.16 1116
7812.99 1185
7813.83 1243
7814.66 1291
7815.50 1265
7816.33 1520
7817.16 1445
7818.00 1566
7818.83 1377
7819.67 1316
7820.50 1272
7821.34 1243
7822.17 1256
7823.01 1251
7823.84 1206
7824.68 1225
7825.51 1236
7826.35 1290
7827.18 1363
7828.02 1408
7828.85 1464
7829.69 1388
7830.52 1293
7831.36 1339
7832.19 1402
7833.03 1319
7833.86 1356
7834.70 1322
7835.53 1384
7836.37 1411
7837.20 1458
7838.04 1366
7838.87 1267
7839.71 1217
7840.55 1214
7841.38 1213
7842.22 1308
7843.05 1199
7843.89 1194
7844.72 1202
7845.56 1178
7846.40 1114
7847.23 1079
7848.07 1143
7848.91 1054
7849.74 942
7850.58 1012
7851.41 994
7852.25 1013
7853.09 1056
7853.92 1051
7854.76 1058
7855.60 1063
7856.43 1058
7857.27 1030
7858.11 1024
7858.94 1052
7859.78 1133
7860.62 1152
7861.45 1111
7862.29 1162
7863.13 1106
7863.96 1061
7864.80 1122
7865.64 1081
7866.47 1039
7867.31 998
7868.15 1039
7868.99 1040
7869.82 1071
7870.66 982
7871.50 1064
7872.33 1169
7873.17 1118
7874.01 1106
7874.85 1149
7875.68 1259
7876.52 1255
7877.36 1314
7878.20 1364
7879.03 1344
7879.87 1418
7880.71 1311
7881.55 1118
7882.39 1188
7883.22 1105
7884.06 1086
7884.90 1101
7885.74 1166
7886.58 1129
7887.41 1091
7888.25 1086
7889.09 1242
7889.93 1242
7890.77 1275
7891.61 1246
7892.44 1292
7893.28 1265
7894.12 1306
7894.96 1204
7895.80 1149
7896.64 1139
7897.48 1129
7898.31 1156
7899.15 1125
7899.99 1072
7900.83 1160
7901.67 1128
7902.51 1075
7903.35 1100
7904.19 1108
7905.03 1155
7905.87 1082
7906.70 1106
7907.54 1105
7908.38 1023
7909.22 1071
7910.06 1077
7910.90 1072
7911.74 1046
7912.58 1029
7913.42 1056
7914.26 1075
7915.10 1199
7915.94 1280
7916.78 1216
7917.62 1350
7918.46 1416
7919.30 1493
7920.14 1470
7920.98 1372
7921.82 1349
7922.66 1202
7923.50 1264
7924.34 1117
7925.18 1060
7926.02 967
7926.86 958
7927.70 1062
7928.54 1051
7929.38 999
7930.22 991
7931.06 910
7931.90 883
7932.74 955
7933.58 954
7934.42 926
7935.26 916
7936.10 947
7936.95 928
7937.79 933
7938.63 945
7939.47 935
7940.31 931
7941.15 920
7941.99 945
7942.83 1032
7943.67 1045
7944.51 1096
7945.36 1117
7946.20 1099
7947.04 1118
7947.88 1181
7948.72 1097
7949.56 1062
7950.40 1058
7951.25 1082
7952.09 1146
7952.93 1121
7953.77 1112
7954.61 1146
7955.45 1194
7956.30 1113
7957.14 1192
7957.98 1141
7958.82 1157
7959.66 1133
7960.51 1121
7961.35 1102
7962.19 1093
7963.03 1081
7963.87 1092
7964.72 1217
7965.56 1309
7966.40 1365
7967.24 1461
7968.09 1505
7968.93 1482
7969.77 1463
7970.61 1335
7971.46 1252
7972.30 1172
7973.14 1100
7973.98 1043
7974.83 983
7975.67 974
7976.51 1010
7977.36 1020
7978.20 973
7979.04 1031
7979.89 1041
7980.73 1039
7981.57 997
7982.41 1052
7983.26 995
7984.10 1021
7984.94 962
7985.79 992
7986.63 1022
7987.48 1005
7988.32 980
7989.16 940
7990.01 886
7990.85 915
7991.69 882
7992.54 924
7993.38 890
7994.22 811
7995.07 834
7995.91 836
7996.76 915
7997.60 871
7998.44 860
7999.29 838
8000.13 796
8000.98 863
8001.82 858
8002.67 829
8003.51 832
8004.35 827
8005.20 792
8006.04 805
8006.89 856
8007.73 826
8008.58 836
8009.42 795
8010.27 813
8011.11 814
8011.96 797
8012.80 750
8013.65 755
8014.49 740
8015.34 764
8016.18 772
8017.03 771
8017.87 744
8018.72 749
8019.56 797
8020.41 794
8021.25 688
8022.10 740
8022.94 749
8023.79 792
8024.63 770
8025.48 770
8026.32 785
8027.17 800
8028.01 700
8028.86 737
8029.71 794
8030.55 822
8031.40 854
8032.24 775
8033.09 735
8033.94 738
8034.78 740
8035.63 783
8036.47 790
8037.32 839
8038.17 858
8039.01 790
8039.86 753
8040.70 801
8041.55 814
8042.40 764
8043.24 739
8044.09 748
8044.94 689
8045.78 774
8046.63 768
8047.48 753
8048.32 642
8049.17 713
8050.02 748
8050.86 867
8051.71 783
8052.56 780
8053.40 784
8054.25 740
8055.10 690
8055.95 750
8056.79 750
8057.64 753
8058.49 710
8059.33 708
8060.18 784
8061.03 761
8061.88 727
8062.72 716
8063.57 718
8064.42 748
8065.27 742
8066.11 710
8066.96 710
8067.81 709
8068.66 690
8069.50 720
8070.35 726
8071.20 701
8072.05 727
8072.90 721
8073.74 742
8074.59 713
8075.44 658
8076.29 683
8077.14 668
8077.99 704
8078.83 689
8079.68 636
8080.53 679
8081.38 669
8082.23 698
8083.08 710
8083.92 658
8084.77 676
8085.62 720
8086.47 743
8087.32 667
8088.17 704
8089.02 753
8089.87 712
8090.71 754
8091.56 675
8092.41 653
8093.26 696
8094.11 683
8094.96 672
8095.81 638
8096.66 694
8097.51 655
8098.36 712
8099.21 721
8100.06 705
8100.91 701
8101.75 737
8102.60 731
8103.45 673
8104.30 673
8105.15 709
8106.00 667
8106.85 668
8107.70 666
8108.55 698
8109.40 700
8110.25 713
8111.10 668
8111.95 658
8112.80 686
8113.65 806
8114.50 716
8115.35 659
8116.20 714
8117.05 724
8117.90 718
8118.75 740
8119.60 723
8120.46 795
8121.31 844
8122.16 779
8123.01 736
8123.86 778
8124.71 758
8125.56 769
8126.41 758
8127.26 731
8128.11 727
8128.96 709
8129.81 736
8130.66 711
8131.52 718
8132.37 697
8133.22 790
8134.07 764
8134.92 746
8135.77 813
8136.62 824
8137.47 824
8138.33 801
8139.18 799
8140.03 818
8140.88 832
8141.73 777
8142.58 843
8143.44 824
8144.29 846
8145.14 910
8145.99 854
8146.84 848
8147.69 924
8148.55 859
8149.40 824
8150.25 814
8151.10 834
8151.95 909
8152.81 953
8153.66 1058
8154.51 1090
8155.36 1066
8156.22 1135
8157.07 1083
8157.92 1091
8158.77 1026
8159.63 937
8160.48 857
8161.33 903
8162.18 856
8163.04 837
8163.89 822
8164.74 793
8165.60 835
8166.45 835
8167.30 856
8168.15 770
8169.01 849
8169.86 783
8170.71 772
8171.57 731
8172.42 734
8173.27 807
8174.13 858
8174.98 761
8175.83 803
8176.69 764
8177.54 716
8178.39 728
8179.25 736
8180.10 750
8180.95 698
8181.81 728
8182.66 782
8183.52 790
8184.37 711
8185.22 649
8186.08 709
8186.93 710
8187.79 622
8188.64 699
8189.49 675
8190.35 740
8191.20 687
8192.06 749
8192.91 736
8193.76 701
8194.62 666
8195.47 633
8196.33 665
8197.18 669
8198.04 644
8198.89 645
8199.75 674
8200.60 649
8201.46 687
8202.31 700
8203.17 713
8204.02 649
8204.87 708
8205.73 714
8206.58 664
8207.44 650
8208.29 639
8209.15 672
8210.01 617
8210.86 629
8211.72 729
8212.57 654
8213.43 672
8214.28 658
8215.14 653
8215.99 691
8216.85 689
8217.70 712
8218.56 752
8219.42 697
8220.27 658
8221.13 668
8221.98 739
8222.84 671
8223.69 723
8224.55 735
8225.41 757
8226.26 760
8227.12 691
8227.97 722
8228.83 724
8229.69 664
8230.54 705
8231.40 700
8232.26 679
8233.11 751
8233.97 722
8234.82 711
8235.68 635
8236.54 619
8237.39 676
8238.25 696
8239.11 642
8239.96 660
8240.82 688
8241.68 669
8242.54 651
8243.39 633
8244.25 662
8245.11 699
8245.96 717
8246.82 651
8247.68 624
8248.53 658
8249.39 636
8250.25 659
8251.11 697
8251.96 699
8252.82 675
8253.68 643
8254.54 668
8255.39 676
8256.25 725
8257.11 655
8257.97 629
8258.82 612
8259.68 631
8260.54 614
8261.40 607
8262.26 640
8263.11 666
8263.97 657
8264.83 662
8265.69 689
8266.55 665
8267.40 678
8268.26 690
8269.12 685
8269.98 666
8270.84 712
8271.70 674
8272.55 677
8273.41 678
8274.27 635
8275.13 664
8275.99 576
8276.85 635
8277.71 622
8278.56 657
8279.42 693
8280.28 623
8281.14 647
8282.00 643
8282.86 640
8283.72 644
8284.58 674
8285.44 713
8286.29 632
8287.15 673
8288.01 671
8288.87 636
8289.73 732
8290.59 708
8291.45 721
8292.31 745
8293.17 742
8294.03 749
8294.89 705
8295.75 712
8296.61 716
8297.47 733
8298.33 750
8299.19 716
8300.05 714
8300.91 739
8301.77 706
8302.63 719
8303.49 722
8304.35 793
8305.21 746
8306.07 751
8306.93 682
8307.79 696
8308.65 733
8309.51 716
8310.37 752
8311.23 786
8312.09 757
8312.95 721
8313.81 705
8314.67 683
8315.53 741
8316.39 780
8317.25 754
8318.11 705
8318.98 704
8319.84 778
8320.70 763
8321.56 726
8322.42 728
8323.28 728
8324.14 728
8325.00 713
8325.86 686
8326.73 702
8327.59 691
8328.45 679
8329.31 709
8330.17 796
8331.03 728
8331.89 715
8332.76 743
8333.62 732
8334.48 703
8335.34 744
8336.20 730
8337.06 677
8337.93 655
8338.79 640
8339.65 703
8340.51 746
8341.37 684
8342.24 726
8343.10 686
8343.96 651
8344.82 692
8345.68 713
8346.55 767
8347.41 687
8348.27 684
8349.13 685
8350.00 694
8350.86 709
8351.72 683
8352.58 693
8353.45 708
8354.31 731
8355.17 748
8356.03 765
8356.90 758
8357.76 729
8358.62 760
8359.49 763
8360.35 708
8361.21 726
8362.08 751
8362.94 756
8363.80 697
8364.66 700
8365.53 773
8366.39 752
8367.25 732
8368.12 730
8368.98 795
8369.84 789
8370.71 805
8371.57 739
8372.44 721
8373.30 666
8374.16 712
8375.03 794
8375.89 750
8376.75 769
8377.62 724
8378.48 749
8379.35 824
8380.21 766
8381.07 832
8381.94 774
8382.80 742
8383.67 765
8384.53 778
8385.40 781
8386.26 721
8387.12 721
8387.99 692
8388.85 769
8389.72 748
8390.58 832
8391.45 862
8392.31 850
8393.18 818
8394.04 873
8394.91 791
8395.77 876
8396.64 884
8397.50 843
8398.37 832
8399.23 874
8400.10 892
8400.96 876
8401.83 871
8402.69 883
8403.56 929
8404.42 879
8405.29 847
8406.15 902
8407.02 899
8407.88 898
8408.75 859
8409.61 936
8410.48 894
8411.34 939
8412.21 960
8413.08 965
8413.94 1041
8414.81 1042
8415.67 1014
8416.54 1082
8417.41 1034
8418.27 943
8419.14 938
8420.00 1080
8420.87 1028
8421.74 1013
8422.60 1108
8423.47 1063
8424.33 1034
8425.20 1117
8426.07 1137
8426.93 1142
8427.80 1157
8428.67 1167
8429.53 1216
8430.40 1148
8431.27 1156
8432.13 1254
8433.00 1225
8433.87 1235
8434.73 1242
8435.60 1297
8436.47 1364
8437.33 1330
8438.20 1415
8439.07 1374
8439.94 1420
8440.80 1550
8441.67 1604
8442.54 1625
8443.40 1683
8444.27 1737
8445.14 1717
8446.01 1769
8446.87 1755
8447.74 1651
8448.61 1728
8449.48 1705
8450.34 1848
8451.21 1847
8452.08 1940
8452.95 2165
8453.82 2440
8454.68 2806
8455.55 2939
8456.42 3087
8457.29 3268
8458.15 3408
8459.02 3326
8459.89 2982
8460.76 2847
8461.63 2625
8462.50 2451
8463.36 2325
8464.23 2233
8465.10 2191
8465.97 2334
8466.84 2657
8467.71 3365
8468.57 4166
8469.44 4813
8470.31 5419
8471.18 5635
8472.05 5489
8472.92 5030
8473.79 4525
8474.66 3976
8475.53 3432
8476.39 2887
8477.26 2504
8478.13 2062
8479.00 1941
8479.87 1813
8480.74 1616
8481.61 1531
8482.48 1523
8483.35 1460
8484.22 1494
8485.09 1418
8485.96 1329
8486.83 1286
8487.69 1290
8488.56 1243
8489.43 1237
8490.30 1164
8491.17 1230
8492.04 1249
8492.91 1132
8493.78 1189
8494.65 1220
8495.52 1313
8496.39 1296
8497.26 1289
8498.13 1372
8499.00 1349
8499.87 1300
8500.74 1299
8501.61 1195
8502.48 1235
8503.35 1197
8504.22 1163
8505.10 1168
8505.97 1274
8506.84 1294
8507.71 1359
8508.58 1438
8509.45 1354
8510.32 1378
8511.19 1361
8512.06 1305
8512.93 1245
8513.80 1231
8514.67 1167
8515.54 1249
8516.42 1258
8517.29 1234
8518.16 1163
8519.03 1207
8519.90 1091
8520.77 1107
8521.64 1099
8522.51 1203
8523.39 1163
8524.26 1189
8525.13 1144
8526.00 1119
8526.87 1236
8527.74 1226
8528.61 1272
8529.49 1243
8530.36 1265
8531.23 1296
8532.10 1303
8532.97 1216
8533.85 1251
8534.72 1311
8535.59 1454
8536.46 1423
8537.33 1343
8538.21 1359
8539.08 1343
8539.95 1277
8540.82 1259
8541.69 1260
8542.57 1163
8543.44 1281
8544.31 1282
8545.18 1316
8546.06 1281
8546.93 1310
8547.80 1304
8548.67 1384
8549.55 1392
8550.42 1353
8551.29 1388
8552.17 1435
8553.04 1488
8553.91 1510
8554.78 1610
8555.66 1535
8556.53 1577
8557.40 1478
8558.28 1495
8559.15 1373
8560.02 1355
8560.90 1245
8561.77 1228
8562.64 1187
8563.52 1043
8564.39 1115
8565.26 1128
8566.14 1048
8567.01 971
8567.89 1044
8568.76 1092
8569.63 1065
8570.51 1084
8571.38 1091
8572.25 1040
8573.13 1054
8574.00 1046
8574.88 1039
8575.75 1024
8576.62 1013
8577.50 1004
8578.37 938
8579.25 1023
8580.12 993
8581.00 961
8581.87 958
8582.74 1040
8583.62 1039
8584.49 1024
8585.37 960
8586.24 1006
8587.12 986
8587.99 974
8588.87 962
8589.74 954
8590.62 947
8591.49 941
8592.37 927
8593.24 942
8594.12 985
8594.99 945
8595.87 955
8596.74 963
8597.62 1024
8598.49 987
8599.37 980
8600.24 1005
8601.12 971
8601.99 1018
8602.87 987
8603.74 979
8604.62 1047
8605.49 1013
8606.37 983
8607.25 1056
8608.12 966
8609.00 1015
8609.87 992
8610.75 981
8611.63 1054
8612.50 1096
8613.38 1010
8614.25 1055
8615.13 1022
8616.01 1080
8616.88 1101
8617.76 1102
8618.63 1093
8619.51 1050
8620.39 1084
8621.26 1058
8622.14 1051
8623.02 1116
8623.89 1137
8624.77 1178
8625.65 1159
8626.52 1165
8627.40 1242
8628.28 1224
8629.15 1308
8630.03 1264
8630.91 1198
8631.78 1212
8632.66 1246
8633.54 1277
8634.41 1250
8635.29 1253
8636.17 1283
8637.05 1189
8637.92 1256
8638.80 1333
8639.68 1339
8640.56 1465
8641.43 1469
8642.31 1454
8643.19 1443
8644.06 1466
8644.94 1548
8645.82 1540
8646.70 1466
8647.58 1436
8648.45 1555
8649.33 1515
8650.21 1502
8651.09 1502
8651.96 1547
8652.84 1466
8653.72 1523
8654.60 1550
8655.48 1605
8656.36 1578
8657.23 1534
8658.11 1655
8658.99 1611
8659.87 1686
8660.75 1650
8661.63 1636
8662.50 1500
8663.38 1629
8664.26 1677
8665.14 1672
8666.02 1633
8666.90 1663
8667.78 1619
8668.65 1671
8669.53 1937
8670.41 2098
8671.29 2389
8672.17 2833
8673.05 3201
8673.93 3498
8674.81 3711
8675.69 3879
8676.57 3822
8677.45 3790
8678.32 3460
8679.20 3108
8680.08 2920
8680.96 2679
8681.84 2417
8682.72 2219
8683.60 2147
8684.48 2005
8685.36 2061
8686.24 2064
8687.12 2117
8688.00 2387
8688.88 2809
8689.76 3307
8690.64 3986
8691.52 4785
8692.40 5262
8693.28 5548
8694.16 5649
8695.04 5403
8695.92 4824
8696.80 4065
8697.68 3451
8698.56 3097
8699.44 2654
8700.32 2204
8701.20 2102
8702.08 1892
8702.96 1736
8703.84 1653
8704.72 1579
8705.60 1490
8706.49 1505
8707.37 1423
8708.25 1381
8709.13 1374
8710.01 1385
8710.89 1361
8711.77 1344
8712.65 1305
8713.53 1268
8714.41 1297
8715.29 1266
8716.18 1220
8717.06 1183
8717.94 1236
8718.82 1148
8719.70 1198
8720.58 1207
8721.46 1252
8722.35 1218
8723.23 1139
8724.11 1194
8724.99 1098
8725.87 1153
8726.75 1202
8727.64 1262
8728.52 1261
8729.40 1244
8730.28 1281
8731.16 1311
8732.05 1289
8732.93 1289
8733.81 1227
8734.69 1218
8735.57 1166
8736.46 1182
8737.34 1170
8738.22 1111
8739.10 1088
8739.99 1064
8740.87 1145
8741.75 1098
8742.63 1143
8743.52 1104
8744.40 1120
8745.28 1164
8746.16 1253
8747.05 1145
8747.93 1166
8748.81 1216
8749.70 1118
8750.58 1131
8751.46 1135
8752.34 1162
8753.23 1193
8754.11 1160
8754.99 1131
8755.88 1197
8756.76 1311
8757.64 1320
8758.53 1331
8759.41 1299
8760.29 1298
8761.18 1298
8762.06 1405
8762.94 1320
8763.83 1285
8764.71 1309
8765.60 1342
8766.48 1346
8767.36 1229
8768.25 1215
8769.13 1211
8770.01 1201
8770.90 1320
8771.78 1302
8772.67 1233
8773.55 1210
8774.43 1251
8775.32 1155
8776.20 1142
8777.09 1062
8777.97 1077
8778.86 1059
8779.74 1032
8780.63 1040
8781.51 1049
8782.39 1031
8783.28 987
8784.16 1016
8785.05 1027
8785.93 1013
8786.82 969
8787.70 1075
8788.59 1036
8789.47 1050
8790.36 1112
8791.24 1101
8792.13 1094
8793.01 1114
8793.90 1059
8794.78 1055
8795.67 1115
8796.55 1136
8797.44 1065
8798.32 963
8799.21 981
8800.10 959
8800.98 939
8801.87 891
8802.75 967
8803.64 926
8804.52 898
8805.41 898
8806.29 957
8807.18 949
8808.07 913
8808.95 974
8809.84 891
8810.72 888
8811.61 835
8812.50 844
8813.38 868
8814.27 895
8815.15 924
8816.04 902
8816.93 880
8817.81 878
8818.70 910
8819.59 923
8820.47 826
8821.36 796
8822.25 913
8823.13 874
8824.02 869
8824.91 798
8825.79 890
8826.68 896
8827.57 880
8828.45 830
8829.34 896
8830.23 819
8831.11 854
8832.00 853
8832.89 798
8833.78 817
8834.66 861
8835.55 860
8836.44 820
8837.32 883
8838.21 831
8839.10 857
8839.99 810
8840.87 867
8841.76 842
8842.65 801
8843.54 875
8844.42 881
8845.31 782
8846.20 770
8847.09 795
8847.98 696
8848.86 752
8849.75 769
8850.64 808
8851.53 744
8852.42 741
8853.30 690
8854.19 721
8855.08 731
8855.97 781
8856.86 719
8857.75 718
8858.63 725
8859.52 697
8860.41 721
8861.30 723
8862.19 719
8863.08 709
8863.97 746
8864.85 720
8865.74 684
8866.63 686
8867.52 704
8868.41 755
8869.30 749
8870.19 654
8871.08 711
8871.97 695
8872.85 692
8873.74 643
8874.63 590
8875.52 629
8876.41 677
8877.30 703
8878.19 637
8879.08 662
8879.97 610
8880.86 624
8881.75 636
8882.64 656
8883.53 587
8884.42 645
8885.31 667
8886.20 643
8887.09 592
8887.98 654
8888.87 642
8889.76 581
8890.65 615
8891.54 619
8892.43 611
8893.32 589
8894.21 627
8895.10 595
8895.99 627
8896.88 624
8897.77 649
8898.66 643
8899.55 653
8900.44 640
8901.33 647
8902.22 647
8903.11 661
8904.00 623
8904.89 597
8905.78 594
8906.67 588
8907.56 633
8908.46 621
8909.35 619
8910.24 586
8911.13 613
8912.02 600
8912.91 634
8913.80 614
8914.69 643
8915.58 653
8916.48 648
8917.37 688
8918.26 605
8919.15 630
8920.04 611
8920.93 631
8921.82 597
8922.72 569
8923.61 585
8924.50 623
8925.39 564
8926.28 578
8927.18 596
8928.07 614
8928.96 588
8929.85 582
8930.74 597
8931.64 550
8932.53 564
8933.42 594
8934.31 601
8935.20 592
8936.10 576
8936.99 577
8937.88 585
8938.77 562
8939.67 543
8940.56 576
8941.45 546
8942.34 506
8943.24 559
8944.13 589
8945.02 559
8945.91 556
8946.81 557
8947.70 586
8948.59 584
8949.49 608
8950.38 611
8951.27 611
8952.16 557
8953.06 565
8953.95 572
8954.84 572
8955.74 607
8956.63 602
8957.52 575
8958.42 643
8959.31 587
8960.20 581
8961.10 600
8961.99 566
8962.89 599
8963.78 596
8964.67 606
8965.57 568
8966.46 645
8967.35 575
8968.25 609
8969.14 593
8970.04 606
8970.93 622
8971.82 521
8972.72 558
8973.61 545
8974.51 550
8975.40 576
8976.30 604
8977.19 593
8978.08 571
8978.98 545
8979.87 622
8980.77 592
8981.66 549
8982.56 578
8983.45 556
8984.35 524
8985.24 562
8986.14 517
8987.03 536
8987.93 562
8988.82 553
8989.72 591
8990.61 571
8991.51 534
8992.40 545
8993.30 532
8994.19 513
8995.09 571
8995.98 542
8996.88 526
8997.77 543
8998.67 591
8999.56 544
9000.46 562
9001.35 534
9002.25 505
9003.15 579
9004.04 555
9004.94 540
9005.83 559
9006.73 546
9007.62 563
9008.52 501
9009.42 543
9010.31 621
9011.21 529
9012.10 536
9013.00 526
9013.90 522
9014.79 554
9015.69 539
9016.59 565
9017.48 550
9018.38 591
9019.27 601
9020.17 532
9021.07 538
9021.96 521
9022.86 538
9023.76 572
9024.65 519
9025.55 493
9026.45 532
9027.34 569
9028.24 548
9029.14 579
9030.04 556
9030.93 503
9031.83 547
9032.73 531
9033.62 553
9034.52 563
9035.42 581
9036.32 537
9037.21 555
9038.11 565
9039.01 510
9039.90 487
9040.80 514
9041.70 566
9042.60 537
9043.50 602
9044.39 609
9045.29 566
9046.19 593
9047.09 586
9047.98 557
9048.88 555
9049.78 567
9050.68 678
9051.58 586
9052.47 530
9053.37 533
9054.27 583
9055.17 568
9056.07 562
9056.97 588
9057.86 567
9058.76 582
9059.66 592
9060.56 585
9061.46 545
9062.36 616
9063.25 595
9064.15 558
9065.05 568
9065.95 587
9066.85 585
9067.75 592
9068.65 538
9069.55 590
9070.45 584
9071.34 560
9072.24 589
9073.14 566
9074.04 545
9074.94 560
9075.84 580
9076.74 593
9077.64 603
9078.54 576
9079.44 603
9080.34 612
9081.24 583
9082.14 572
9083.04 562
9083.94 582
9084.84 566
9085.74 563
9086.63 520
9087.53 544
9088.43 592
9089.33 636
9090.23 618
9091.13 622
9092.03 637
9092.93 577
9093.83 586
9094.74 603
9095.64 536
9096.54 599
9097.44 603
9098.34 540
9099.24 535
9100.14 554
9101.04 551
9101.94 564
9102.84 581
9103.74 578
9104.64 611
9105.54 596
9106.44 563
9107.34 526
9108.24 521
9109.14 585
9110.05 600
9110.95 588
9111.85 568
9112.75 563
9113.65 557
9114.55 539
9115.45 567
9116.35 565
9117.25 560
9118.16 553
9119.06 526
9119.96 499
9120.86 561
9121.76 540
9122.66 586
9123.56 585
9124.47 570
9125.37 539
9126.27 551
9127.17 542
9128.07 578
9128.98 533
9129.88 555
9130.78 540
9131.68 554
9132.58 510
9133.49 536
9134.39 485
9135.29 516
9136.19 545
9137.09 570
9138.00 547
9138.90 551
9139.80 589
9140.70 559
9141.61 565
9142.51 572
9143.41 528
9144.31 547
9145.22 554
9146.12 506
9147.02 509
9147.93 515
9148.83 590
9149.73 528
9150.63 511
9151.54 563
9152.44 548
9153.34 572
9154.25 539
9155.15 511
9156.05 526
9156.96 561
9157.86 549
9158.76 539
9159.67 528
9160.57 543
9161.47 576
9162.38 571
9163.28 543
9164.18 538
9165.09 531
9165.99 477
9166.90 534
9167.80 582
9168.70 556
9169.61 613
9170.51 568
9171.41 562
9172.32 556
9173.22 516
9174.13 517
9175.03 544
9175.94 510
9176.84 565
9177.74 531
9178.65 578
9179.55 548
9180.46 507
9181.36 535
9182.27 560
9183.17 515
9184.08 543
9184.98 517
9185.88 552
9186.79 568
9187.69 567
9188.60 586
9189.50 557
9190.41 620
9191.31 580
9192.22 567
9193.12 568
9194.03 601
9194.93 621
9195.84 560
9196.74 607
9197.65 649
9198.56 593
9199.46 583
9200.37 579
9201.27 608
9202.18 639
9203.08 627
9203.99 617
9204.89 614
9205.80 572
9206.71 539
9207.61 564
9208.52 547
9209.42 563
9210.33 536
9211.23 508
9212.14 554
9213.05 561
9213.95 538
9214.86 572
9215.77 587
9216.67 621
9217.58 642
9218.48 626
9219.39 585
9220.30 599
9221.20 595
9222.11 603
9223.02 551
9223.92 568
9224.83 578
9225.74 560
9226.64 541
9227.55 503
9228.46 518
9229.36 544
9230.27 539
9231.18 531
9232.08 543
9232.99 529
9233.90 547
9234.81 552
9235.71 570
9236.62 532
9237.53 551
9238.43 550
9239.34 535
9240.25 571
9241.16 579
9242.06 454
9242.97 569
9243.88 532
9244.79 532
9245.69 553
9246.60 541
9247.51 574
9248.42 527
9249.33 473
9250.23 478
9251.14 528
9252.05 528
9252.96 549
9253.87 521
9254.77 534
9255.68 536
9256.59 557
9257.50 563
9258.41 543
9259.31 469
9260.22 516
9261.13 505
9262.04 538
9262.95 508
9263.86 500
9264.77 492
9265.67 547
9266.58 541
9267.49 548
9268.40 554
9269.31 523
9270.22 539
9271.13 523
9272.04 509
9272.94 518
9273.85 560
9274.76 522
9275.67 492
9276.58 485
9277.49 558
9278.40 522
9279.31 484
9280.22 477
9281.13 478
9282.04 546
9282.95 539
9283.86 612
9284.77 563
9285.68 555
9286.59 572
9287.49 555
9288.40 546
9289.31 538
9290.22 610
9291.13 541
9292.04 511
9292.95 534
9293.86 618
9294.77 603
9295.68 593
9296.59 616
9297.50 576
9298.41 624
9299.33 596
9300.24 631
9301.15 630
9302.06 597
9302.97 613
9303.88 595
9304.79 567
9305.70 596
9306.61 599
9307.52 632
9308.43 666
9309.34 635
9310.25 600
9311.16 647
9312.07 655
9312.98 627
9313.90 567
9314.81 641
9315.72 607
9316.63 624
9317.54 571
9318.45 558
9319.36 569
9320.27 534
9321.19 560
9322.10 604
9323.01 534
9323.92 528
9324.83 574
9325.74 618
9326.65 589
9327.57 544
9328.48 586
9329.39 580
9330.30 602
9331.21 598
9332.13 586
9333.04 534
9333.95 592
9334.86 597
9335.77 629
9336.69 605
9337.60 532
9338.51 544
9339.42 550
9340.33 517
9341.25 526
9342.16 568
9343.07 607
9343.98 561
9344.90 555
9345.81 559
9346.72 595
9347.63 551
9348.55 589
9349.46 526
9350.37 551
9351.29 545
9352.20 621
9353.11 595
9354.02 529
9354.94 572
9355.85 589
9356.76 589
9357.68 551
9358.59 579
9359.50 566
9360.42 560
9361.33 567
9362.24 561
9363.16 559
9364.07 544
9364.98 554
9365.90 574
9366.81 540
9367.72 538
9368.64 526
9369.55 561
9370.47 537
9371.38 504
9372.29 510
9373.21 507
9374.12 572
9375.04 598
9375.95 586
9376.86 552
9377.78 585
9378.69 558
9379.61 568
9380.52 584
9381.43 598
9382.35 611
9383.26 587
9384.18 547
9385.09 546
9386.01 595
9386.92 560
9387.84 588
9388.75 614
9389.67 638
9390.58 601
9391.49 693
9392.41 698
9393.32 711
9394.24 704
9395.15 710
9396.07 685
9396.98 716
9397.90 667
9398.81 656
9399.73 642
9400.65 647
9401.56 610
9402.48 615
9403.39 606
9404.31 611
9405.22 603
9406.14 558
9407.05 571
9407.97 551
9408.88 565
9409.80 642
9410.72 668
9411.63 606
9412.55 592
9413.46 582
9414.38 608
9415.30 616
9416.21 604
9417.13 581
9418.04 606
9418.96 599
9419.88 572
9420.79 548
9421.71 555
9422.62 625
9423.54 634
9424.46 635
9425.37 588
9426.29 569
9427.21 620
9428.12 595
9429.04 610
9429.96 606
9430.87 656
9431.79 634
9432.71 683
9433.62 669
9434.54 641
9435.46 621
9436.37 672
9437.29 635
9438.21 656
9439.13 599
9440.04 606
9440.96 630
9441.88 637
9442.80 607
9443.71 643
9444.63 639
9445.55 657
9446.46 668
9447.38 638
9448.30 666
9449.22 685
9450.14 626
9451.05 695
9451.97 799
9452.89 804
9453.81 798
9454.72 721
9455.64 774
9456.56 751
9457.48 762
9458.40 736
9459.31 659
9460.23 696
9461.15 695
9462.07 681
9462.99 643
9463.91 669
9464.82 662
9465.74 642
9466.66 632
9467.58 634
9468.50 659
9469.42 754
9470.34 628
9471.25 657
9472.17 660
9473.09 580
9474.01 600
9474.93 626
9475.85 654
9476.77 617
9477.69 637
9478.60 707
9479.52 679
9480.44 631
9481.36 636
9482.28 722
9483.20 735
9484.12 695
9485.04 672
9485.96 665
9486.88 665
9487.80 679
9488.72 641
9489.64 667
9490.56 652
9491.48 623
9492.40 617
9493.32 676
9494.24 679
9495.16 697
9496.08 604
9497.00 591
9497.92 666
9498.84 697
9499.76 687
9500.68 622
9501.60 607
9502.52 671
9503.44 668
9504.36 628
9505.28 614
9506.20 611
9507.12 684
9508.04 706
9508.96 700
9509.88 661
9510.80 686
9511.72 714
9512.64 684
9513.56 696
9514.48 694
9515.40 806
9516.32 872
9517.25 827
9518.17 761
9519.09 838
9520.01 823
9520.93 757
9521.85 821
9522.77 794
9523.69 777
9524.61 811
9525.54 844
9526.46 826
9527.38 864
9528.30 913
9529.22 1019
9530.14 1096
9531.06 1192
9531.99 1252
9532.91 1430
9533.83 1350
9534.75 1414
9535.67 1367
9536.60 1251
9537.52 1171
9538.44 1055
9539.36 984
9540.28 1000
9541.21 933
9542.13 966
9543.05 951
9543.97 835
9544.89 816
9545.82 825
9546.74 865
9547.66 778
9548.58 782
9549.51 797
9550.43 751
9551.35 771
9552.27 856
9553.20 794
9554.12 741
9555.04 784
9555.96 776
9556.89 812
9557.81 866
9558.73 819
9559.66 899
9560.58 939
9561.50 969
9562.43 876
9563.35 870
9564.27 827
9565.19 768
9566.12 801
9567.04 712
9567.96 704
9568.89 752
9569.81 723
9570.74 735
9571.66 728
9572.58 747
9573.51 757
9574.43 689
9575.35 699
9576.28 715
9577.20 753
9578.13 791
9579.05 755
9579.97 745
9580.90 696
9581.82 697
9582.75 724
9583.67 653
9584.59 693
9585.52 712
9586.44 723
9587.37 709
9588.29 739
9589.22 789
9590.14 727
9591.06 682
9591.99 774
9592.91 718
9593.84 725
9594.76 692
9595.69 693
9596.61 725
9597.54 737
9598.46 781
9599.39 755
9600.31 769
9601.24 773
9602.16 831
9603.09 761
9604.01 780
9604.94 810
9605.86 831
9606.79 828
9607.71 809
9608.64 822
9609.56 846
9610.49 837
9611.41 811
9612.34 823
9613.27 867
9614.19 857
9615.12 879
9616.04 871
9616.97 839
9617.89 913
9618.82 871
9619.75 912
9620.67 913
9621.60 931
9622.52 909
9623.45 943
9624.38 946
9625.30 971
9626.23 958
9627.15 997
9628.08 1022
9629.01 973
9629.93 1026
9630.86 1046
9631.79 1153
9632.71 1130
9633.64 1138
9634.57 1113
9635.49 1156
9636.42 1195
9637.35 1179
9638.27 1093
9639.20 1199
9640.13 1198
9641.05 1178
9641.98 1211
9642.91 1227
9643.83 1207
9644.76 1224
9645.69 1357
9646.62 1447
9647.54 1533
9648.47 1574
9649.40 1753
9650.32 1741
9651.25 1632
9652.18 1616
9653.11 1597
9654.03 1497
9654.96 1435
9655.89 1404
9656.82 1463
9657.75 1316
9658.67 1257
9659.60 1236
9660.53 1305
9661.46 1309
9662.38 1307
9663.31 1243
9664.24 1257
9665.17 1227
9666.10 1284
9667.02 1278
9667.95 1284
9668.88 1262
9669.81 1284
9670.74 1366
9671.67 1415
9672.59 1387
9673.52 1405
9674.45 1444
9675.38 1467
9676.31 1404
9677.24 1524
9678.17 1491
9679.10 1420
9680.02 1369
9680.95 1369
9681.88 1463
9682.81 1450
9683.74 1446
9684.67 1560
9685.60 1499
9686.53 1448
9687.46 1434
9688.39 1527
9689.31 1574
9690.24 1644
9691.17 1625
9692.10 1648
9693.03 1627
9693.96 1583
9694.89 1695
9695.82 1627
9696.75 1606
9697.68 1638
9698.61 1662
9699.54 1787
9700.47 1702
9701.40 1678
9702.33 1661
9703.26 1651
9704.19 1590
9705.12 1548
9706.05 1598
9706.98 1579
9707.91 1476
9708.84 1566
9709.77 1565
9710.70 1649
9711.63 1801
9712.56 1863
9713.49 1938
9714.42 1945
9715.35 2070
9716.28 2116
9717.21 2184
9718.14 2073
9719.07 1991
9720.00 1806
9720.93 1788
9721.87 1681
9722.80 1518
9723.73 1498
9724.66 1478
9725.59 1474
9726.52 1385
9727.45 1426
9728.38 1469
9729.31 1481
9730.24 1465
9731.18 1552
9732.11 1596
9733.04 1669
9733.97 1637
9734.90 1646
9735.83 1610
9736.76 1589
9737.70 1495
9738.63 1490
9739.56 1419
9740.49 1345
9741.42 1282
9742.35 1354
9743.29 1307
9744.22 1231
9745.15 1205
9746.08 1256
9747.01 1207
9747.95 1177
9748.88 1183
9749.81 1144
9750.74 1202
9751.67 1099
9752.61 1085
9753.54 1185
9754.47 1209
9755.40 1152
9756.34 1094
9757.27 1144
9758.20 1174
9759.13 1169
9760.07 1146
9761.00 1174
9761.93 1184
9762.87 1154
9763.80 1205
9764.73 1235
9765.66 1220
9766.60 1174
9767.53 1234
9768.46 1207
9769.40 1218
9770.33 1126
9771.26 1192
9772.20 1216
9773.13 1224
9774.06 1195
9775.00 1237
9775.93 1284
9776.86 1429
9777.80 1515
9778.73 1559
9779.66 1550
9780.60 1538
9781.53 1537
9782.46 1568
9783.40 1562
9784.33 1606
9785.26 1557
9786.20 1432
9787.13 1335
9788.07 1272
9789.00 1258
9789.93 1243
9790.87 1178
9791.80 1165
9792.74 1144
9793.67 1122
9794.61 1157
9795.54 1186
9796.47 1178
9797.41 1303
9798.34 1252
9799.28 1230
9800.21 1290
9801.15 1240
9802.08 1224
9803.02 1215
9803.95 1148
9804.89 1128
9805.82 1076
9806.76 1035
9807.69 1006
9808.63 987
9809.56 989
9810.50 942
9811.43 906
9812.37 949
9813.30 930
9814.24 948
9815.17 936
9816.11 906
9817.04 906
9817.98 879
9818.91 900
9819.85 918
9820.78 907
9821.72 910
9822.65 908
9823.59 899
9824.53 896
9825.46 881
9826.40 840
9827.33 860
9828.27 845
9829.21 910
9830.14 845
9831.08 825
9832.01 875
9832.95 835
9833.89 883
9834.82 874
9835.76 887
9836.69 905
9837.63 876
9838.57 923
9839.50 879
9840.44 875
9841.38 867
9842.31 935
9843.25 888
9844.19 895
9845.12 901
9846.06 887
9847.00 851
9847.93 933
9848.87 876
9849.81 861
9850.74 855
9851.68 890
9852.62 914
9853.56 929
9854.49 902
9855.43 958
9856.37 1019
9857.30 1006
9858.24 991
9859.18 1068
9860.12 1048
9861.05 1013
9861.99 1076
9862.93 1014
9863.87 968
9864.80 938
9865.74 913
9866.68 935
9867.62 868
9868.56 797
9869.49 804
9870.43 840
9871.37 878
9872.31 828
9873.24 858
9874.18 829
9875.12 873
9876.06 890
9877.00 900
9877.94 848
9878.87 834
9879.81 849
9880.75 883
9881.69 820
9882.63 792
9883.57 878
9884.50 821
9885.44 817
9886.38 781
9887.32 770
9888.26 809
9889.20 771
9890.14 747
9891.08 792
9892.02 804
9892.95 786
9893.89 771
9894.83 752
9895.77 724
9896.71 745
9897.65 740
9898.59 749
9899.53 777
9900.47 820
9901.41 729
9902.35 783
9903.29 760
9904.23 840
9905.16 812
9906.10 768
9907.04 775
9907.98 793
9908.92 759
9909.86 758
9910.80 792
9911.74 821
9912.68 784
9913.62 864
9914.56 808
9915.50 820
9916.44 811
9917.38 776
9918.32 780
9919.26 820
9920.20 796
9921.14 858
9922.08 939
9923.02 1029
9923.97 1134
9924.91 1279
9925.85 1445
9926.79 1578
9927.73 1600
9928.67 1628
9929.61 1457
9930.55 1428
9931.49 1285
9932.43 1193
9933.37 1153
9934.31 1049
9935.25 940
9936.20 906
9937.14 872
9938.08 835
9939.02 782
9939.96 815
9940.90 782
9941.84 779
9942.78 707
9943.73 719
9944.67 749
9945.61 796
9946.55 704
9947.49 730
9948.43 707
9949.37 731
9950.32 707
9951.26 668
9952.20 677
9953.14 683
9954.08 697
9955.03 740
9955.97 746
9956.91 731
9957.85 702
9958.79 668
9959.74 694
9960.68 745
9961.62 744
9962.56 669
9963.50 674
9964.45 733
9965.39 694
9966.33 685
9967.27 677
9968.22 698
9969.16 679
9970.10 709
9971.04 659
9971.99 650
9972.93 694
9973.87 637
9974.82 724
9975.76 642
9976.70 643
9977.64 666
9978.59 707
9979.53 675
9980.47 610
9981.42 591
9982.36 638
9983.30 598
9984.25 585
9985.19 571
9986.13 596
9987.08 640
9988.02 597
9988.96 660
9989.91 583
9990.85 609
9991.80 621
9992.74 639
9993.68 605
9994.63 652
9995.57 645
9996.51 649
9997.46 657
9998.40 611
9999.35 607
10000.29 647
10001.23 691
10002.18 602
10003.12 605
10004.07 608
10005.01 629
10005.96 647
10006.90 628
10007.84 633
10008.79 625
10009.73 623
10010.68 645
10011.62 606
10012.57 589
10013.51 634
10014.46 598
10015.40 647
10016.35 645
10017.29 611
10018.24 602
10019.18 578
10020.13 559
10021.07 608
10022.02 657
10022.96 638
10023.91 613
10024.85 653
10025.80 636
10026.74 554
10027.69 624
10028.63 607
10029.58 611
10030.52 571
10031.47 600
10032.42 627
10033.36 620
10034.31 606
10035.25 592
10036.20 580
10037.14 646
10038.09 576
10039.04 608
10039.98 556
10040.93 551
10041.87 655
10042.82 621
10043.77 599
10044.71 601
10045.66 591
10046.60 560
10047.55 578
10048.50 561
10049.44 551
10050.39 543
10051.34 536
10052.28 552
10053.23 561
10054.18 543
10055.12 514
10056.07 530
10057.02 560
10057.96 518
10058.91 551
10059.86 563
10060.80 535
10061.75 547
10062.70 510
10063.64 624
10064.59 563
10065.54 505
10066.49 557
10067.43 563
10068.38 517
10069.33 551
10070.28 541
10071.22 553
10072.17 512
10073.12 535
10074.07 581
10075.01 546
10075.96 524
10076.91 525
10077.86 535
10078.80 484
10079.75 593
10080.70 557
10081.65 540
10082.60 522
10083.54 493
10084.49 554
10085.44 532
10086.39 509
10087.34 522
10088.28 555
10089.23 581
10090.18 555
10091.13 531
10092.08 583
10093.03 551
10093.97 563
10094.92 542
10095.87 568
10096.82 561
10097.77 529
10098.72 543
10099.67 521
10100.62 532
10101.56 512
10102.51 550
10103.46 598
10104.41 578
10105.36 524
10106.31 544
10107.26 544
10108.21 563
10109.16 570
10110.11 528
10111.05 533
10112.00 537
10112.95 519
10113.90 529
10114.85 490
10115.80 532
10116.75 571
10117.70 502
10118.65 537
10119.60 530
10120.55 526
10121.50 532
10122.45 544
10123.40 567
10124.35 545
10125.30 486
10126.25 534
10127.20 521
10128.15 512
10129.10 517
10130.05 520
10131.00 526
10131.95 513
10132.90 554
10133.85 546
10134.80 519
10135.75 502
10136.70 573
10137.65 567
10138.60 517
10139.55 504
10140.51 566
10141.46 562
10142.41 540
10143.36 569
10144.31 590
10145.26 608
10146.21 550
10147.16 572
10148.11 568
10149.06 569
10150.01 547
10150.97 561
10151.92 577
10152.87 596
10153.82 577
10154.77 599
10155.72 555
10156.67 520
10157.63 572
10158.58 603
10159.53 590
10160.48 605
10161.43 613
10162.38 615
10163.34 592
10164.29 613
10165.24 663
10166.19 584
10167.14 578
10168.09 648
10169.05 650
10170.00 609
10170.95 655
10171.90 642
10172.86 676
10173.81 591
10174.76 570
10175.71 625
10176.66 678
10177.62 614
10178.57 651
10179.52 704
10180.47 652
10181.43 698
10182.38 656
10183.33 687
10184.29 701
10185.24 680
10186.19 681
10187.14 716
10188.10 729
10189.05 681
10190.00 712
10190.96 744
10191.91 728
10192.86 712
10193.81 765
10194.77 799
10195.72 770
10196.67 767
10197.63 756
10198.58 724
10199.53 719
10200.49 759
10201.44 724
10202.40 777
10203.35 815
10204.30 864
10205.26 877
10206.21 956
10207.16 977
10208.12 976
10209.07 899
10210.03 974
10210.98 899
10211.93 897
10212.89 845
10213.84 789
10214.80 792
10215.75 772
10216.70 737
10217.66 760
10218.61 765
10219.57 694
10220.52 750
10221.48 712
10222.43 755
10223.39 715
10224.34 708
10225.30 745
10226.25 751
10227.20 695
10228.16 695
10229.11 745
10230.07 728
10231.02 770
10231.98 801
10232.93 972
10233.89 953
10234.84 973
10235.80 992
10236.75 1034
10237.71 1035
10238.67 1012
10239.62 894
10240.58 905
10241.53 856
10242.49 762
10243.44 739
10244.40 741
10245.35 664
10246.31 607
10247.26 666
10248.22 608
10249.18 625
10250.13 599
10251.09 644
10252.04 590
10253.00 591
10253.96 577
10254.91 601
10255.87 590
10256.82 622
10257.78 623
10258.74 602
10259.69 602
10260.65 588
10261.61 592
10262.56 566
10263.52 614
10264.47 609
10265.43 584
10266.39 586
10267.34 590
10268.30 572
10269.26 591
10270.21 584
10271.17 622
10272.13 538
10273.09 573
10274.04 540
10275.00 566
10275.96 576
10276.91 536
10277.87 567
10278.83 583
10279.78 600
10280.74 534
10281.70 533
10282.66 546
10283.61 559
10284.57 579
10285.53 549
10286.49 531
10287.44 550
10288.40 564
10289.36 568
10290.32 560
10291.27 570
10292.23 573
10293.19 523
10294.15 532
10295.11 562
10296.06 618
10297.02 550
10297.98 531
10298.94 529
10299.90 576
10300.85 492
10301.81 540
10302.77 536
10303.73 559
10304.69 541
10305.65 553
10306.60 556
10307.56 584
10308.52 571
10309.48 547
10310.44 543
10311.40 521
10312.36 529
10313.32 553
10314.27 572
10315.23 568
10316.19 590
10317.15 548
10318.11 598
10319.07 526
10320.03 536
10320.99 538
10321.95 557
10322.91 544
10323.86 526
10324.82 549
10325.78 553
10326.74 583
10327.70 590
10328.66 620
10329.62 621
10330.58 643
10331.54 609
10332.50 613
10333.46 571
10334.42 608
10335.38 595
10336.34 567
10337.30 563
10338.26 548
10339.22 531
10340.18 501
10341.14 528
10342.10 520
10343.06 522
10344.02 529
10344.98 558
10345.94 478
10346.90 481
10347.86 539
10348.82 499
10349.78 547
10350.74 496
10351.70 474
10352.66 537
10353.62 522
10354.58 492
10355.55 517
10356.51 551
10357.47 548
10358.43 531
10359.39 476
10360.35 487
10361.31 499
10362.27 463
10363.23 487
10364.19 515
10365.16 480
10366.12 476
10367.08 465
10368.04 480
10369.00 504
10369.96 520
10370.92 518
10371.88 545
10372.85 491
10373.81 522
10374.77 491
10375.73 527
10376.69 488
10377.65 454
10378.62 476
10379.58 502
10380.54 488
10381.50 503
10382.46 477
10383.43 482
10384.39 528
10385.35 497
10386.31 488
10387.27 438
10388.24 477
10389.20 483
10390.16 512
10391.12 490
10392.09 487
10393.05 465
10394.01 510
10394.97 488
10395.94 551
10396.90 495
10397.86 495
10398.82 510
10399.79 488
10400.75 569
10401.71 526
10402.68 507
10403.64 493
10404.60 545
10405.57 528
10406.53 510
10407.49 477
10408.45 579
10409.42 556
10410.38 556
10411.34 505
10412.31 540
10413.27 564
10414.23 560
10415.20 646
10416.16 625
10417.13 705
10418.09 706
10419.05 731
10420.02 722
10420.98 711
10421.94 736
10422.91 750
10423.87 683
10424.84 614
10425.80 567
10426.76 569
10427.73 584
10428.69 538
10429.66 521
10430.62 501
10431.58 532
10432.55 483
10433.51 527
10434.48 475
10435.44 488
10436.41 515
10437.37 548
10438.34 471
10439.30 498
10440.27 493
10441.23 473
10442.19 481
10443.16 473
10444.12 436
10445.09 422
10446.05 503
10447.02 501
10447.98 507
10448.95 495
10449.91 473
10450.88 456
10451.84 531
10452.81 455
10453.78 437
10454.74 422
10455.71 426
10456.67 465
10457.64 473
10458.60 456
10459.57 478
10460.53 457
10461.50 423
10462.47 430
10463.43 430
10464.40 501
10465.36 477
10466.33 492
10467.29 455
10468.26 463
10469.23 434
10470.19 447
10471.16 425
10472.12 437
10473.09 428
10474.06 403
10475.02 458
10475.99 451
10476.96 448
10477.92 411
10478.89 474
10479.86 466
10480.82 468
10481.79 465
10482.76 483
10483.72 488
10484.69 454
10485.66 470
10486.62 407
10487.59 440
10488.56 498
10489.52 470
10490.49 424
10491.46 455
10492.42 479
10493.39 482
10494.36 493
10495.33 499
10496.29 462
10497.26 450
10498.23 414
10499.19 446
10500.16 471
10501.13 493
10502.10 506
10503.06 504
10504.03 476
10505.00 494
10505.97 477
10506.94 430
10507.90 454
10508.87 480
10509.84 507
10510.81 466
10511.78 456
10512.74 470
10513.71 466
10514.68 480
10515.65 515
10516.62 473
10517.58 482
10518.55 488
10519.52 469
10520.49 465
10521.46 455
10522.43 472
10523.39 511
10524.36 516
10525.33 477
10526.30 503
10527.27 477
10528.24 480
10529.21 441
10530.18 459
10531.14 474
10532.11 450
10533.08 428
10534.05 429
10535.02 445
10535.99 471
10536.96 487
10537.93 451
10538.90 480
10539.87 454
10540.84 459
10541.80 433
10542.77 458
10543.74 451
10544.71 500
10545.68 521
10546.65 483
10547.62 478
10548.59 489
10549.56 492
10550.53 488
10551.50 530
10552.47 509
10553.44 510
10554.41 517
10555.38 549
10556.35 501
10557.32 528
10558.29 611
10559.26 683
10560.23 664
10561.20 680
10562.17 659
10563.14 689
10564.11 629
10565.08 636
10566.05 605
10567.02 572
10567.99 565
10568.97 515
10569.94 563
10570.91 523
10571.88 488
10572.85 486
10573.82 545
10574.79 484
10575.76 488
10576.73 508
10577.70 513
10578.67 490
10579.64 463
10580.62 503
10581.59 573
10582.56 561
10583.53 493
10584.50 543
10585.47 550
10586.44 554
10587.42 591
10588.39 593
10589.36 542
10590.33 608
10591.30 521
10592.27 546
10593.25 587
10594.22 591
10595.19 542
10596.16 535
10597.13 558
10598.10 548
10599.08 604
10600.05 539
10601.02 534
10601.99 508
10602.96 512
10603.94 458
10604.91 495
10605.88 453
10606.85 492
10607.83 471
10608.80 466
10609.77 495
10610.74 545
10611.72 495
10612.69 512
10613.66 477
10614.63 441
10615.61 491
10616.58 472
10617.55 493
10618.53 515
10619.50 504
10620.47 485
10621.44 535
10622.42 507
10623.39 478
10624.36 531
10625.34 516
10626.31 508
10627.28 470
10628.26 503
10629.23 492
10630.20 495
10631.18 498
10632.15 558
10633.12 494
10634.10 527
10635.07 616
10636.05 595
10637.02 665
10637.99 670
10638.97 726
10639.94 750
10640.91 758
10641.89 656
10642.86 656
10643.84 635
10644.81 635
10645.79 559
10646.76 539
10647.73 515
10648.71 532
10649.68 515
10650.66 485
10651.63 529
10652.61 516
10653.58 525
10654.55 490
10655.53 491
10656.50 533
10657.48 569
10658.45 524
10659.43 543
10660.40 504
10661.38 514
10662.35 508
10663.33 506
10664.30 525
10665.28 587
10666.25 520
10667.23 531
10668.20 550
10669.18 514
10670.15 531
10671.13 528
10672.10 540
10673.08 475
10674.05 505
10675.03 494
10676.01 536
10676.98 597
10677.96 526
10678.93 489
10679.91 534
10680.88 528
10681.86 541
10682.84 515
10683.81 544
10684.79 526
10685.76 535
10686.74 535
10687.72 540
10688.69 458
10689.67 493
10690.64 491
10691.62 432
10692.60 459
10693.57 428
10694.55 466
10695.53 452
10696.50 444
10697.48 408
10698.46 420
10699.43 470
10700.41 471
10701.39 472
10702.36 494
10703.34 472
10704.32 428
10705.29 415
10706.27 414
10707.25 418
10708.22 418
10709.20 423
10710.18 445
10711.15 435
10712.13 437
10713.11 439
10714.09 440
10715.06 478
10716.04 434
10717.02 444
10718.00 516
10718.97 479
10719.95 487
10720.93 435
10721.91 413
10722.88 459
10723.86 461
10724.84 474
10725.82 439
10726.80 420
10727.77 456
10728.75 474
10729.73 465
10730.71 466
10731.69 433
10732.66 432
10733.64 448
10734.62 463
10735.60 453
10736.58 438
10737.55 463
10738.53 473
10739.51 424
10740.49 440
10741.47 435
10742.45 437
10743.43 428
10744.40 430
10745.38 432
10746.36 455
10747.34 437
10748.32 409
10749.30 405
10750.28 394
10751.26 438
10752.24 472
10753.21 467
10754.19 456
10755.17 451
10756.15 403
10757.13 403
10758.11 386
10759.09 465
10760.07 444
10761.05 408
10762.03 457
10763.01 440
10763.99 447
10764.97 405
10765.95 477
10766.93 479
10767.91 463
10768.89 492
10769.87 476
10770.84 447
10771.82 449
10772.80 410
10773.78 439
10774.76 442
10775.74 459
10776.73 483
10777.71 475
10778.69 457
10779.67 462
10780.65 440
10781.63 431
10782.61 479
10783.59 458
10784.57 482
10785.55 456
10786.53 444
10787.51 454
10788.49 485
10789.47 440
10790.45 480
10791.43 499
10792.41 475
10793.39 447
10794.38 460
10795.36 424
10796.34 449
10797.32 449
10798.30 462
10799.28 508
10800.26 486
10801.24 418
10802.22 432
10803.21 463
10804.19 491
10805.17 496
10806.15 449
10807.13 489
10808.11 486
10809.09 442
10810.08 457
10811.06 502
10812.04 490
10813.02 504
10814.00 453
10814.99 468
10815.97 418
10816.95 458
10817.93 451
10818.91 440
10819.90 445
10820.88 465
10821.86 515
10822.84 498
10823.82 443
10824.81 440
10825.79 480
10826.77 520
10827.75 463
10828.74 444
10829.72 430
10830.70 458
10831.68 456
10832.67 452
10833.65 426
10834.63 448
10835.62 483
10836.60 463
10837.58 466
10838.56 517
10839.55 493
10840.53 451
10841.51 407
10842.50 468
10843.48 487
10844.46 511
10845.45 493
10846.43 473
10847.41 505
10848.40 504
10849.38 548
10850.36 478
10851.35 439
10852.33 465
10853.31 485
10854.30 478
10855.28 469
10856.26 472
10857.25 533
10858.23 532
10859.22 530
10860.20 491
10861.18 527
10862.17 570
10863.15 536
10864.14 507
10865.12 542
10866.10 508
10867.09 515
10868.07 516
10869.06 569
10870.04 537
10871.03 515
10872.01 558
10873.00 532
10873.98 567
10874.96 535
10875.95 551
10876.93 585
10877.92 527
10878.90 583
10879.89 576
10880.87 552
10881.86 568
10882.84 550
10883.83 558
10884.81 599
10885.80 602
10886.78 646
10887.77 620
10888.75 626
10889.74 628
10890.72 635
10891.71 598
10892.70 634
10893.68 639
10894.67 635
10895.65 604
10896.64 603
10897.62 626
10898.61 687
10899.59 665
10900.58 646
10901.57 591
10902.55 634
10903.54 628
10904.52 627
10905.51 621
10906.50 648
10907.48 624
10908.47 699
10909.45 701
10910.44 697
10911.43 660
10912.41 737
10913.40 743
10914.39 735
10915.37 743
10916.36 714
10917.35 750
10918.33 739
10919.32 796
10920.30 701
10921.29 774
10922.28 810
10923.27 739
10924.25 803
10925.24 770
10926.23 690
10927.21 780
10928.20 836
10929.19 784
10930.17 810
10931.16 844
10932.15 820
10933.14 826
10934.12 818
10935.11 833
10936.10 838
10937.09 844
10938.07 884
10939.06 927
10940.05 917
10941.04 906
10942.02 880
10943.01 920
10944.00 1017
10944.99 1006
10945.97 977
10946.96 990
10947.95 1026
10948.94 974
10949.93 990
10950.91 1070
10951.90 1099
10952.89 1136
10953.88 1157
10954.87 1232
10955.85 1351
10956.84 1452
10957.83 1495
10958.82 1485
10959.81 1453
10960.80 1414
10961.79 1374
10962.77 1358
10963.76 1283
10964.75 1320
10965.74 1172
10966.73 1182
10967.72 1152
10968.71 1070
10969.70 1097
10970.68 1041
10971.67 1058
10972.66 1085
10973.65 1043
10974.64 1041
10975.63 1054
10976.62 1055
10977.61 1066
10978.60 1067
10979.59 1107
10980.58 1168
10981.57 1118
10982.55 1190
10983.54 1163
10984.53 1196
10985.52 1235
10986.51 1196
10987.50 1248
10988.49 1232
10989.48 1211
10990.47 1270
10991.46 1326
10992.45 1318
10993.44 1429
10994.43 1525
10995.42 1717
10996.41 1857
10997.40 2002
10998.39 2262
10999.38 2410
11000.37 2460
11001.36 2483
11002.35 2257
11003.34 2139
11004.33 1932
11005.33 1829
11006.32 1652
11007.31 1503
11008.30 1397
11009.29 1378
11010.28 1200
11011.27 1119
11012.26 1126
11013.25 1063
11014.24 1073
11015.23 1021
11016.22 990
11017.21 943
11018.21 935
11019.20 988
11020.19 916
11021.18 969
11022.17 981
11023.16 1014
11024.15 1018
11025.14 997
11026.14 1060
11027.13 964
11028.12 986
11029.11 985
11030.10 913
11031.09 853
11032.09 828
11033.08 786
11034.07 896
11035.06 847
11036.05 831
11037.05 819
11038.04 801
11039.03 845
11040.02 794
11041.01 790
11042.01 850
11043.00 798
11043.99 754
11044.98 838
11045.97 791
11046.97 781
11047.96 767
11048.95 723
11049.94 716
11050.94 767
11051.93 670
11052.92 724
11053.91 743
11054.91 741
11055.90 758
11056.89 760
11057.89 767
11058.88 694
11059.87 695
11060.87 722
11061.86 713
11062.85 717
11063.84 730
11064.84 705
11065.83 708
11066.82 705
11067.82 746
11068.81 766
11069.80 739
11070.80 728
11071.79 751
11072.78 732
11073.78 737
11074.77 730
11075.77 688
11076.76 689
11077.75 729
11078.75 755
11079.74 722
11080.73 723
11081.73 716
11082.72 700
11083.72 675
11084.71 686
11085.70 693
11086.70 744
11087.69 700
11088.69 672
11089.68 669
11090.68 632
11091.67 711
11092.66 674
11093.66 653
11094.65 699
11095.65 684
11096.64 663
11097.64 643
11098.63 657
11099.63 669
11100.62 640
11101.62 619
11102.61 621
11103.61 616
11104.60 670
11105.60 602
11106.59 590
11107.59 616
11108.58 600
11109.58 556
11110.57 573
11111.57 588
11112.56 608
11113.56 604
11114.55 577
11115.55 590
11116.55 576
11117.54 619
11118.54 614
11119.53 599
11120.53 603
11121.52 604
11122.52 651
11123.51 669
11124.51 619
11125.51 610
11126.50 597
11127.50 630
11128.49 633
11129.49 649
11130.49 596
11131.48 578
11132.48 594
11133.48 550
11134.47 563
11135.47 522
11136.46 562
11137.46 596
11138.46 620
11139.45 606
11140.45 603
11141.45 612
11142.44 624
11143.44 565
11144.44 579
11145.43 594
11146.43 584
11147.43 608
11148.43 575
11149.42 566
11150.42 589
11151.42 534
11152.41 557
11153.41 567
11154.41 552
11155.40 519
11156.40 544
11157.40 562
11158.40 571
11159.39 522
11160.39 528
11161.39 557
11162.39 504
11163.38 517
11164.38 554
11165.38 538
11166.38 534
11167.38 530
11168.37 503
11169.37 550
11170.37 523
11171.37 506
11172.37 562
11173.36 554
11174.36 507
11175.36 517
11176.36 516
11177.36 528
11178.35 560
11179.35 532
11180.35 528
11181.35 515
11182.35 575
11183.35 527
11184.34 514
11185.34 527
11186.34 541
11187.34 507
11188.34 505
11189.34 535
11190.34 569
11191.34 556
11192.34 549
11193.33 559
11194.33 577
11195.33 577
11196.33 568
11197.33 545
11198.33 585
11199.33 504
11200.33 519
11201.33 506
11202.33 521
11203.33 531
11204.33 539
11205.32 561
11206.32 525
11207.32 535
11208.32 536
11209.32 536
11210.32 555
11211.32 495
11212.32 513
11213.32 548
11214.32 508
11215.32 515
11216.32 527
11217.32 485
11218.32 468
11219.32 474
11220.32 505
11221.32 489
11222.32 497
11223.32 517
11224.32 515
11225.32 477
11226.32 523
11227.33 496
11228.33 473
11229.33 479
11230.33 495
11231.33 490
11232.33 497
11233.33 517
11234.33 508
11235.33 503
11236.33 505
11237.33 467
11238.33 497
11239.33 499
11240.34 451
11241.34 477
11242.34 478
11243.34 458
11244.34 509
11245.34 486
11246.34 474
11247.34 509
11248.35 498
11249.35 525
11250.35 514
11251.35 497
11252.35 504
11253.35 493
11254.35 510
11255.36 467
11256.36 473
11257.36 503
11258.36 506
11259.36 472
11260.37 473
11261.37 467
11262.37 510
11263.37 490
11264.37 516
11265.38 514
11266.38 519
11267.38 506
11268.38 530
11269.39 548
11270.39 513
11271.39 534
11272.39 541
11273.40 570
11274.40 519
11275.40 517
11276.40 568
11277.41 579
11278.41 581
11279.41 588
11280.41 617
11281.42 581
11282.42 581
11283.42 573
11284.43 556
11285.43 555
11286.43 570
11287.44 567
11288.44 548
11289.44 482
11290.45 509
11291.45 501
11292.45 514
11293.46 496
11294.46 514
11295.46 524
11296.47 493
11297.47 515
11298.47 509
11299.48 524
11300.48 535
11301.48 519
11302.49 556
11303.49 486
11304.50 496
11305.50 573
11306.50 576
11307.51 605
11308.51 556
11309.52 592
11310.52 611
11311.52 587
11312.53 595
11313.53 632
11314.54 656
11315.54 625
11316.55 582
11317.55 559
11318.56 627
11319.56 554
11320.56 545
11321.57 526
11322.57 524
11323.58 529
11324.58 539
11325.59 491
11326.59 486
11327.60 527
11328.60 538
11329.61 504
11330.61 520
11331.62 563
11332.62 529
11333.63 539
11334.63 521
11335.64 524
11336.65 554
11337.65 575
11338.66 570
11339.66 643
11340.67 629
11341.67 604
11342.68 582
11343.68 611
11344.69 550
11345.70 529
11346.70 506
11347.71 529
11348.71 515
11349.72 493
11350.72 525
11351.73 497
11352.74 529
11353.74 489
11354.75 515
11355.76 491
11356.76 506
11357.77 518
11358.77 519
11359.78 498
11360.79 516
11361.79 510
11362.80 497
11363.81 482
11364.81 478
11365.82 534
11366.83 500
11367.83 503
11368.84 466
11369.85 478
11370.85 474
11371.86 521
11372.87 497
11373.87 511
11374.88 505
11375.89 513
11376.90 482
11377.90 466
11378.91 485
11379.92 490
11380.92 532
11381.93 517
11382.94 488
11383.95 447
11384.95 485
11385.96 558
11386.97 508
11387.98 472
11388.99 471
11389.99 499
11391.00 502
11392.01 466
11393.02 449
11394.02 474
11395.03 547
11396.04 523
11397.05 478
11398.06 452
11399.06 452
11400.07 499
11401.08 476
11402.09 502
11403.10 497
11404.11 506
11405.11 512
11406.12 491
11407.13 481
11408.14 469
11409.15 479
11410.16 488
11411.17 472
11412.17 490
11413.18 459
11414.19 493
11415.20 511
11416.21 486
11417.22 478
11418.23 462
11419.24 519
11420.25 488
11421.25 472
11422.26 486
11423.27 488
11424.28 517
11425.29 465
11426.30 439
11427.31 459
11428.32 498
11429.33 521
11430.34 474
11431.35 504
11432.36 494
11433.37 496
11434.38 478
11435.39 477
11436.40 477
11437.41 462
11438.42 510
11439.43 494
11440.44 479
11441.45 502
11442.46 482
11443.47 528
11444.48 488
11445.49 487
11446.50 453
11447.51 475
11448.52 457
11449.53 502
11450.54 512
11451.55 521
11452.56 491
11453.57 551
11454.58 509
11455.59 503
11456.60 500
11457.61 496
11458.62 486
11459.63 526
11460.64 486
11461.66 503
11462.67 510
11463.68 525
11464.69 530
11465.70 484
11466.71 489
11467.72 509
11468.73 505
11469.74 509
11470.76 494
11471.77 509
11472.78 497
11473.79 489
11474.80 491
11475.81 496
11476.82 517
11477.84 560
11478.85 493
11479.86 551
11480.87 506
11481.88 538
11482.89 522
11483.91 509
11484.92 501
11485.93 529
11486.94 538
11487.95 500
11488.97 465
11489.98 501
11490.99 501
11492.00 482
11493.02 541
11494.03 464
11495.04 543
11496.05 517
11497.06 523
11498.08 463
11499.09 500
11500.10 513
11501.12 526
11502.13 527
11503.14 541
11504.15 520
11505.17 532
11506.18 595
11507.19 541
11508.20 541
11509.22 495
11510.23 500
11511.24 538
11512.26 542
11513.27 514
11514.28 522
11515.30 548
11516.31 577
11517.32 554
11518.34 522
11519.35 564
11520.36 524
11521.38 494
11522.39 548
11523.40 535
11524.42 532
11525.43 560
11526.45 531
11527.46 520
11528.47 507
11529.49 528
11530.50 552
11531.52 561
11532.53 534
11533.54 554
11534.56 552
11535.57 568
11536.59 565
11537.60 553
11538.61 573
11539.63 575
11540.64 623
11541.66 572
11542.67 551
11543.69 556
11544.70 566
11545.72 568
11546.73 604
11547.74 650
11548.76 618
11549.77 603
11550.79 660
11551.80 641
11552.82 567
11553.83 653
11554.85 625
11555.86 667
11556.88 685
11557.89 699
11558.91 715
11559.92 702
11560.94 658
11561.96 680
11562.97 686
11563.99 684
11565.00 656
11566.02 706
11567.03 676
11568.05 697
11569.06 741
11570.08 716
11571.10 729
11572.11 809
11573.13 809
11574.14 791
11575.16 802
11576.17 793
11577.19 861
11578.21 839
11579.22 923
11580.24 1014
11581.25 1010
11582.27 1011
11583.29 1012
11584.30 1036
11585.32 1060
11586.34 1031
11587.35 996
11588.37 1075
11589.39 1178
11590.40 1203
11591.42 1281
11592.44 1390
11593.45 1480
11594.47 1734
11595.49 1987
11596.50 2218
11597.52 2425
11598.54 2565
11599.55 2711
11600.57 2609
11601.59 2482
11602.60 2372
11603.62 2137
11604.64 1946
11605.66 1651
11606.67 1454
11607.69 1342
11608.71 1259
11609.73 1167
11610.74 1077
11611.76 1019
11612.78 941
11613.80 937
11614.81 861
11615.83 859
11616.85 858
11617.87 772
11618.88 783
11619.90 751
11620.92 832
11621.94 754
11622.96 785
11623.97 810
11624.99 758
11626.01 772
11627.03 741
11628.05 697
11629.07 703
11630.08 738
11631.10 719
11632.12 741
11633.14 672
11634.16 681
11635.18 649
11636.19 683
11637.21 698
11638.23 706
11639.25 665
11640.27 642
11641.29 607
11642.31 621
11643.33 627
11644.34 612
11645.36 572
11646.38 584
11647.40 614
11648.42 588
11649.44 573
11650.46 570
11651.48 533
11652.50 559
11653.52 578
11654.54 554
11655.56 588
11656.58 563
11657.60 560
11658.61 544
11659.63 627
11660.65 603
11661.67 630
11662.69 615
11663.71 605
11664.73 604
11665.75 584
11666.77 601
11667.79 614
11668.81 631
11669.83 596
11670.85 628
11671.87 640
11672.89 659
11673.91 635
11674.93 595
11675.95 605
11676.97 649
11678.00 637
11679.02 681
11680.04 689
11681.06 688
11682.08 669
11683.10 627
11684.12 651
11685.14 639
11686.16 674
11687.18 632
11688.20 652
11689.22 634
11690.24 649
11691.26 625
11692.29 674
11693.31 606
11694.33 623
11695.35 635
11696.37 674
11697.39 643
11698.41 605
11699.43 612
11700.46 609
11701.48 630
11702.50 598
11703.52 589
11704.54 609
11705.56 602
11706.58 578
11707.61 560
11708.63 569
11709.65 579
11710.67 599
11711.69 542
11712.72 581
11713.74 583
11714.76 532
11715.78 527
11716.80 566
11717.83 525
11718.85 496
11719.87 516
11720.89 509
11721.92 494
11722.94 503
11723.96 510
11724.98 497
11726.01 491
11727.03 523
11728.05 526
11729.07 517
11730.10 525
11731.12 494
11732.14 519
11733.16 474
11734.19 529
11735.21 541
11736.23 534
11737.26 526
11738.28 540
11739.30 518
11740.33 531
11741.35 548
11742.37 534
11743.39 554
11744.42 502
11745.44 512
11746.47 474
11747.49 508
11748.51 539
11749.54 533
11750.56 505
11751.58 511
11752.61 495
11753.63 513
11754.65 484
11755.68 468
11756.70 502
11757.73 509
11758.75 500
11759.77 534
11760.80 513
11761.82 497
11762.85 524
11763.87 468
11764.89 500
11765.92 508
11766.94 499
11767.97 551
11768.99 509
11770.02 472
11771.04 493
11772.06 491
11773.09 462
11774.11 464
11775.14 497
11776.16 514
11777.19 491
11778.21 477
11779.24 497
11780.26 476
11781.29 481
11782.31 446
11783.34 489
11784.36 508
11785.39 456
11786.41 443
11787.44 451
11788.46 480
11789.49 504
11790.51 479
11791.54 506
11792.57 490
11793.59 478
11794.62 486
11795.64 471
11796.67 466
11797.69 508
11798.72 495
11799.74 513
11800.77 471
11801.80 462
11802.82 473
11803.85 487
11804.87 454
11805.90 527
11806.93 489
11807.95 497
11808.98 499
11810.00 500
11811.03 477
11812.06 482
11813.08 512
11814.11 480
11815.14 504
11816.16 469
11817.19 490
11818.22 494
11819.24 498
11820.27 482
11821.30 491
11822.32 498
11823.35 486
11824.38 496
11825.40 551
11826.43 512
11827.46 493
11828.48 463
11829.51 484
11830.54 523
11831.56 544
11832.59 527
11833.62 486
11834.65 505
11835.67 507
11836.70 525
11837.73 556
11838.76 505
11839.78 518
11840.81 466
11841.84 498
11842.87 497
11843.89 497
11844.92 502
11845.95 507
11846.98 486
11848.00 533
11849.03 562
11850.06 564
11851.09 519
11852.12 508
11853.14 529
11854.17 552
11855.20 547
11856.23 553
11857.26 565
11858.29 507
11859.31 518
11860.34 551
11861.37 578
11862.40 542
11863.43 539
11864.46 549
11865.48 562
11866.51 595
11867.54 622
11868.57 568
11869.60 570
11870.63 613
11871.66 603
11872.69 556
11873.72 612
11874.74 567
11875.77 588
11876.80 577
11877.83 568
11878.86 563
11879.89 587
11880.92 614
11881.95 645
11882.98 637
11884.01 658
11885.04 618
11886.07 646
11887.10 633
11888.13 618
11889.15 655
11890.18 662
11891.21 658
11892.24 682
11893.27 671
11894.30 678
11895.33 752
11896.36 754
11897.39 777
11898.42 785
11899.45 844
11900.48 891
11901.51 885
11902.54 898
11903.57 859
11904.60 847
11905.64 865
11906.67 851
11907.70 846
11908.73 793
11909.76 828
11910.79 814
11911.82 746
11912.85 771
11913.88 764
11914.91 751
11915.94 779
11916.97 744
11918.00 790
11919.03 759
11920.06 811
11921.10 828
11922.13 801
11923.16 853
11924.19 943
11925.22 959
11926.25 1000
11927.28 1152
11928.31 1166
11929.35 1265
11930.38 1336
11931.41 1384
11932.44 1399
11933.47 1353
11934.50 1355
11935.53 1197
11936.57 1175
11937.60 1034
11938.63 1011
11939.66 963
11940.69 917
11941.73 875
11942.76 889
11943.79 831
11944.82 809
11945.85 715
11946.89 699
11947.92 736
11948.95 711
11949.98 703
11951.01 662
11952.05 661
11953.08 645
11954.11 660
11955.14 653
11956.18 626
11957.21 657
11958.24 668
11959.27 693
11960.31 712
11961.34 638
11962.37 654
11963.41 626
11964.44 661
11965.47 705
11966.50 614
11967.54 629
11968.57 650
11969.60 672
11970.64 650
11971.67 628
11972.70 611
11973.74 678
11974.77 618
11975.80 635
11976.84 579
11977.87 633
11978.90 660
11979.94 587
11980.97 575
11982.00 578
11983.04 673
11984.07 697
11985.11 660
11986.14 637
11987.17 626
11988.21 644
11989.24 636
11990.28 624
11991.31 640
11992.34 662
11993.38 659
11994.41 659
11995.45 640
11996.48 651
11997.52 648
11998.55 713
11999.58 682
12000.62 649
12001.65 684
12002.69 712
12003.72 703
12004.76 663
12005.79 637
12006.83 689
12007.86 675
12008.90 680
12009.93 696
12010.97 696
12012.00 707
12013.04 801
12014.07 771
12015.11 744
12016.14 765
12017.18 822
12018.21 842
12019.25 818
12020.28 789
12021.32 742
12022.35 803
12023.39 763
12024.42 799
12025.46 739
12026.49 715
12027.53 765
12028.57 740
12029.60 752
12030.64 736
12031.67 767
12032.71 781
12033.74 762
12034.78 709
12035.82 710
12036.85 710
12037.89 704
12038.92 733
12039.96 693
12041.00 654
12042.03 716
12043.07 676
12044.11 718
12045.14 732
12046.18 684
12047.22 704
12048.25 688
12049.29 733
12050.33 690
12051.36 674
12052.40 698
12053.44 815
12054.47 719
12055.51 734
12056.55 728
12057.58 717
12058.62 745
12059.66 773
12060.69 755
12061.73 721
12062.77 714
12063.80 717
12064.84 699
12065.88 723
12066.92 683
12067.95 750
12068.99 749
12070.03 766
12071.07 765
12072.10 751
12073.14 823
12074.18 816
12075.22 817
12076.25 788
12077.29 730
12078.33 784
12079.37 830
12080.41 830
12081.44 789
12082.48 793
12083.52 859
12084.56 797
12085.60 787
12086.63 792
12087.67 822
12088.71 848
12089.75 829
12090.79 840
12091.83 884
12092.86 933
12093.90 928
12094.94 941
12095.98 963
12097.02 939
12098.06 1062
12099.10 1124
12100.13 1138
12101.17 1180
12102.21 1208
12103.25 1233
12104.29 1220
12105.33 1280
12106.37 1152
12107.41 1179
12108.45 1136
12109.49 1033
12110.52 965
12111.56 931
12112.60 852
12113.64 792
12114.68 758
12115.72 790
12116.76 770
12117.80 732
12118.84 744
12119.88 708
12120.92 666
12121.96 672
12123.00 657
12124.04 598
12125.08 600
12126.12 628
12127.16 587
12128.20 590
12129.24 633
12130.28 635
12131.32 654
12132.36 584
12133.40 620
12134.44 568
12135.48 572
12136.52 580
12137.56 602
12138.60 572
12139.64 550
12140.68 580
12141.72 527
12142.76 578
12143.80 550
12144.84 552
12145.88 558
12146.93 557
12147.97 512
12149.01 554
12150.05 592
12151.09 526
12152.13 515
12153.17 515
12154.21 535
12155.25 536
12156.29 539
12157.34 525
12158.38 561
12159.42 544
12160.46 542
12161.50 571
12162.54 557
12163.58 481
12164.62 526
12165.67 549
12166.71 521
12167.75 507
12168.79 537
12169.83 543
12170.87 529
12171.92 538
12172.96 513
12174.00 574
12175.04 552
12176.08 558
12177.13 584
12178.17 581
12179.21 548
12180.25 577
12181.30 568
12182.34 565
12183.38 570
12184.42 561
12185.46 532
12186.51 541
12187.55 572
12188.59 523
12189.63 548
12190.68 548
12191.72 536
12192.76 508
12193.81 518
12194.85 530
12195.89 583
12196.93 567
12197.98 555
12199.02 543
12200.06 536
12201.11 569
12202.15 538
12203.19 509
12204.24 559
12205.28 536
12206.32 493
12207.37 519
12208.41 492
12209.45 547
12210.50 524
12211.54 576
12212.58 546
12213.63 529
12214.67 551
12215.71 604
12216.76 524
12217.80 568
12218.85 559
12219.89 519
12220.93 545
12221.98 569
12223.02 626
12224.07 566
12225.11 544
12226.15 504
12227.20 555
12228.24 562
12229.29 565
12230.33 546
12231.38 583
12232.42 609
12233.46 581
12234.51 538
12235.55 514
12236.60 534
12237.64 533
12238.69 533
12239.73 521
12240.78 488
12241.82 524
12242.87 566
12243.91 485
12244.96 487
12246.00 516
12247.05 518
12248.09 551
12249.14 498
12250.18 476
12251.23 469
12252.27 511
12253.32 520
12254.36 501
12255.41 520
12256.45 496
12257.50 488
12258.55 503
12259.59 496
12260.64 463
12261.68 500
12262.73 482
12263.77 496
12264.82 488
12265.87 495
12266.91 489
12267.96 476
12269.00 469
12270.05 440
12271.10 435
12272.14 470
12273.19 443
12274.23 463
12275.28 483
12276.33 471
12277.37 522
12278.42 498
12279.47 489
12280.51 470
12281.56 473
12282.61 453
12283.65 474
12284.70 450
12285.75 458
12286.79 458
12287.84 448
12288.89 458
12289.93 450
12290.98 458
12292.03 483
12293.07 438
12294.12 453
12295.17 429
12296.22 428
12297.26 419
12298.31 460
12299.36 488
12300.40 465
12301.45 440
12302.50 466
12303.55 489
12304.59 501
12305.64 453
12306.69 431
12307.74 484
12308.78 493
12309.83 502
12310.88 462
12311.93 454
12312.98 467
12314.02 445
12315.07 433
12316.12 403
12317.17 428
12318.22 465
12319.26 441
12320.31 437
12321.36 432
12322.41 441
12323.46 412
12324.51 434
12325.55 477
12326.60 418
12327.65 438
12328.70 446
12329.75 453
12330.80 410
12331.85 397
12332.89 431
12333.94 451
12334.99 396
12336.04 432
12337.09 441
12338.14 435
12339.19 434
12340.24 423
12341.29 431
12342.33 459
12343.38 428
12344.43 400
12345.48 399
12346.53 363
12347.58 450
12348.63 433
12349.68 437
12350.73 420
12351.78 415
12352.83 475
12353.88 430
12354.93 433
12355.98 402
12357.03 414
12358.08 423
12359.13 449
12360.18 458
12361.23 453
12362.28 447
12363.33 416
12364.38 426
12365.43 424
12366.48 401
12367.53 440
12368.58 448
12369.63 411
12370.68 419
12371.73 458
12372.78 455
12373.83 468
12374.88 426
12375.93 411
12376.98 461
12378.03 498
12379.08 449
12380.13 453
12381.18 457
12382.23 435
12383.29 479
12384.34 487
12385.39 447
12386.44 451
12387.49 423
12388.54 424
12389.59 433
12390.64 442
12391.69 455
12392.75 426
12393.80 459
12394.85 458
12395.90 509
12396.95 457
12398.00 461
12399.05 460
12400.11 455
12401.16 476
12402.21 502
12403.26 476
12404.31 479
12405.36 488
12406.42 409
12407.47 471
12408.52 491
12409.57 492
12410.62 472
12411.68 462
12412.73 459
12413.78 467
12414.83 474
12415.88 504
12416.94 473
12417.99 483
12419.04 507
12420.09 469
12421.15 429
12422.20 488
12423.25 496
12424.30 443
12425.36 471
12426.41 504
12427.46 490
12428.52 465
12429.57 480
12430.62 472
12431.67 512
12432.73 498
12433.78 498
12434.83 488
12435.89 491
12436.94 474
12437.99 450
12439.05 482
12440.10 501
12441.15 484
12442.21 476
12443.26 466
12444.31 467
12445.37 445
12446.42 481
12447.47 485
12448.53 464
12449.58 448
12450.63 499
12451.69 519
12452.74 486
12453.80 489
12454.85 521
12455.90 496
12456.96 499
12458.01 522
12459.07 504
12460.12 483
12461.17 487
12462.23 521
12463.28 554
12464.34 509
12465.39 532
12466.45 555
12467.50 563
12468.56 520
12469.61 516
12470.66 570
12471.72 555
12472.77 503
12473.83 561
12474.88 586
12475.94 576
12476.99 587
12478.05 571
12479.10 689
12480.16 682
12481.21 648
12482.27 619
12483.32 672
12484.38 675
12485.43 727
12486.49 746
12487.54 858
12488.60 927
12489.65 1031
12490.71 1084
12491.77 1142
12492.82 1239
12493.88 1330
12494.93 1306
12495.99 1251
12497.04 1265
12498.10 1210
12499.15 1154
12500.21 1107
12501.27 976
12502.32 866
12503.38 900
12504.43 825
12505.49 781
12506.55 735
12507.60 702
12508.66 719
12509.72 675
12510.77 654
12511.83 606
12512.88 616
12513.94 641
12515.00 628
12516.05 664
12517.11 588
12518.17 610
12519.22 667
12520.28 624
12521.34 622
12522.39 644
12523.45 614
12524.51 582
12525.56 571
12526.62 608
12527.68 543
12528.74 605
12529.79 559
12530.85 610
12531.91 593
12532.96 594
12534.02 580
12535.08 642
12536.14 624
12537.19 586
12538.25 603
12539.31 600
12540.37 555
12541.42 595
12542.48 586
12543.54 594
12544.60 618
12545.65 616
12546.71 598
12547.77 579
12548.83 593
12549.89 598
12550.94 568
12552.00 606
12553.06 653
12554.12 646
12555.18 602
12556.23 659
12557.29 617
12558.35 706
12559.41 634
12560.47 661
12561.53 682
12562.58 671
12563.64 686
12564.70 703
12565.76 747
12566.82 788
12567.88 770
12568.94 826
12570.00 861
12571.05 862
12572.11 934
12573.17 965
12574.23 947
12575.29 974
12576.35 1031
12577.41 998
12578.47 979
12579.53 939
12580.59 915
12581.64 886
12582.70 910
12583.76 860
12584.82 839
12585.88 842
12586.94 831
12588.00 822
12589.06 822
12590.12 815
12591.18 829
12592.24 843
12593.30 794
12594.36 814
12595.42 793
12596.48 817
12597.54 768
12598.60 780
12599.66 761
12600.72 748
12601.78 754
12602.84 705
12603.90 702
12604.96 729
12606.02 732
12607.08 678
12608.14 719
12609.20 698
12610.26 693
12611.32 693
12612.38 720
12613.44 693
12614.50 670
12615.57 681
12616.63 673
12617.69 710
12618.75 670
12619.81 705
12620.87 736
12621.93 711
12622.99 656
12624.05 671
12625.11 724
12626.18 685
12627.24 662
12628.30 662
12629.36 696
12630.42 716
12631.48 678
12632.54 683
12633.60 707
12634.67 686
12635.73 743
12636.79 693
12637.85 781
12638.91 747
12639.97 748
12641.04 740
12642.10 773
12643.16 803
12644.22 771
12645.28 845
12646.35 852
12647.41 831
12648.47 858
12649.53 914
12650.59 935
12651.66 997
12652.72 1035
12653.78 1076
12654.84 1118
12655.91 1150
12656.97 1221
12658.03 1280
12659.09 1301
12660.16 1383
12661.22 1330
12662.28 1349
12663.34 1382
12664.41 1320
12665.47 1305
12666.53 1192
12667.60 1160
12668.66 1228
12669.72 1114
12670.78 1028
12671.85 1013
12672.91 967
12673.97 965
12675.04 958
12676.10 991
12677.16 927
12678.23 935
12679.29 896
12680.35 895
12681.42 937
12682.48 883
12683.54 862
12684.61 876
12685.67 914
12686.74 834
12687.80 890
12688.86 855
12689.93 855
12690.99 842
12692.05 822
12693.12 814
12694.18 788
12695.25 806
12696.31 796
12697.37 751
12698.44 777
12699.50 776
12700.57 805
12701.63 769
12702.70 755
12703.76 780
12704.83 773
12705.89 654
12706.95 683
12708.02 722
12709.08 694
12710.15 680
12711.21 709
12712.28 691
12713.34 672
12714.41 674
12715.47 679
12716.54 633
12717.60 619
12718.67 614
12719.73 611
12720.80 582
12721.86 630
12722.93 610
12723.99 618
12725.06 612
12726.12 619
12727.19 636
12728.26 647
12729.32 643
12730.39 597
12731.45 634
12732.52 659
12733.58 635
12734.65 648
12735.71 597
12736.78 603
12737.85 614
12738.91 611
12739.98 636
12741.04 555
12742.11 537
12743.18 595
12744.24 606
12745.31 566
12746.37 587
12747.44 612
12748.51 593
12749.57 616
12750.64 598
12751.71 611
12752.77 573
12753.84 576
12754.91 578
12755.97 536
12757.04 556
12758.11 532
12759.17 589
12760.24 519
12761.31 540
12762.37 546
12763.44 603
12764.51 557
12765.57 560
12766.64 565
12767.71 594
12768.78 575
12769.84 537
12770.91 549
12771.98 560
12773.04 567
12774.11 544
12775.18 540
12776.25 546
12777.31 565
12778.38 502
12779.45 572
12780.52 560
12781.58 534
12782.65 517
12783.72 556
12784.79 574
12785.86 513
12786.92 548
12787.99 586
12789.06 588
12790.13 532
12791.20 587
12792.26 567
12793.33 547
12794.40 522
12795.47 535
12796.54 524
12797.61 522
12798.67 573
12799.74 589
12800.81 502
12801.88 510
12802.95 557
12804.02 528
12805.09 493
12806.15 546
12807.22 551
12808.29 560
12809.36 539
12810.43 545
12811.50 544
12812.57 549
12813.64 529
12814.71 555
12815.77 582
12816.84 560
12817.91 583
12818.98 600
12820.05 584
12821.12 533
12822.19 494
12823.26 521
12824.33 579
12825.40 522
12826.47 525
12827.54 508
12828.61 492
12829.68 489
12830.75 515
12831.82 509
12832.89 507
12833.96 516
12835.03 499
12836.10 466
12837.17 481
12838.24 478
12839.31 495
12840.38 464
12841.45 477
12842.52 466
12843.59 457
12844.66 455
12845.73 429
12846.80 431
12847.87 484
12848.94 481
12850.01 487
12851.08 471
12852.15 465
12853.22 454
12854.29 421
12855.36 406
12856.43 422
12857.51 373
12858.58 414
12859.65 430
12860.72 415
12861.79 436
12862.86 462
12863.93 432
12865.00 416
12866.07 382
12867.15 426
12868.22 424
12869.29 425
12870.36 461
12871.43 459
12872.50 416
12873.57 398
12874.65 399
12875.72 398
12876.79 413
12877.86 429
12878.93 413
12880.00 419
12881.08 422
12882.15 418
12883.22 422
12884.29 421
12885.36 397
12886.44 383
12887.51 376
12888.58 366
12889.65 400
12890.72 461
12891.80 416
12892.87 421
12893.94 392
12895.01 393
12896.09 369
12897.16 365
12898.23 407
12899.30 398
12900.38 380
12901.45 415
12902.52 404
12903.60 405
12904.67 360
12905.74 379
12906.81 377
12907.89 374
12908.96 404
12910.03 409
12911.11 414
12912.18 371
12913.25 404
12914.33 430
12915.40 388
12916.47 360
12917.55 420
12918.62 395
12919.69 390
12920.77 412
12921.84 436
12922.91 391
12923.99 390
12925.06 399
12926.13 374
12927.21 393
12928.28 406
12929.36 387
12930.43 406
12931.50 402
12932.58 385
12933.65 411
12934.73 393
12935.80 401
12936.87 425
12937.95 390
12939.02 383
12940.10 368
12941.17 374
12942.25 411
12943.32 425
12944.39 399
12945.47 382
12946.54 422
12947.62 372
12948.69 378
12949.77 366
12950.84 372
12951.92 409
12952.99 395
12954.07 402
12955.14 395
12956.22 414
12957.29 444
12958.37 395
12959.44 393
12960.52 398
12961.59 393
12962.67 423
12963.74 437
12964.82 406
12965.89 421
12966.97 427
12968.04 434
12969.12 419
12970.20 416
12971.27 433
12972.35 401
12973.42 408
12974.50 424
12975.57 397
12976.65 403
12977.73 438
12978.80 427
12979.88 382
12980.95 395
12982.03 434
12983.11 436
12984.18 452
12985.26 425
12986.33 429
12987.41 432
12988.49 443
12989.56 427
12990.64 395
12991.72 429
12992.79 437
12993.87 430
12994.95 399
12996.02 403
12997.10 394
12998.18 467
12999.25 471
13000.33 473
13001.41 418
13002.48 429
13003.56 444
13004.64 459
13005.71 432
13006.79 430
13007.87 482
13008.95 492
13010.02 465
13011.10 470
13012.18 487
13013.26 526
13014.33 542
13015.41 503
13016.49 466
13017.57 479
13018.64 505
13019.72 502
13020.80 497
13021.88 520
13022.95 496
13024.03 518
13025.11 502
13026.19 480
13027.26 430
13028.34 507
13029.42 523
13030.50 454
13031.58 450
13032.66 477
13033.73 485
13034.81 458
13035.89 456
13036.97 411
13038.05 421
13039.13 426
13040.20 435
13041.28 419
13042.36 389
13043.44 435
13044.52 466
13045.60 451
13046.68 400
13047.75 420
13048.83 441
13049.91 457
13050.99 415
13052.07 403
13053.15 423
13054.23 432
13055.31 428
13056.39 366
13057.47 387
13058.54 406
13059.62 450
13060.70 416
13061.78 367
13062.86 391
13063.94 385
13065.02 404
13066.10 447
13067.18 388
13068.26 395
13069.34 403
13070.42 393
13071.50 401
13072.58 397
13073.66 375
13074.74 386
13075.82 405
13076.90 396
13077.98 373
13079.06 390
13080.14 444
13081.22 387
13082.30 393
13083.38 379
13084.46 388
13085.54 382
13086.62 373
13087.70 414
13088.78 420
13089.86 367
13090.94 377
13092.02 380
13093.10 421
13094.18 391
13095.27 373
13096.35 370
13097.43 384
13098.51 390
13099.59 371
13100.67 355
13101.75 387
13102.83 401
13103.91 420
13104.99 357
13106.08 421
13107.16 388
13108.24 394
13109.32 348
13110.40 333
13111.48 372
13112.56 417
13113.64 389
13114.73 370
13115.81 393
13116.89 380
13117.97 388
13119.05 404
13120.14 407
13121.22 395
13122.30 422
13123.38 415
13124.46 408
13125.54 382
13126.63 405
13127.71 423
13128.79 396
13129.87 352
13130.96 371
13132.04 433
13133.12 433
13134.20 429
13135.28 381
13136.37 378
13137.45 398
13138.53 444
13139.61 385
13140.70 424
13141.78 402
13142.86 412
13143.95 396
13145.03 382
13146.11 392
13147.19 420
13148.28 387
13149.36 363
13150.44 370
13151.53 396
13152.61 419
13153.69 404
13154.78 407
13155.86 395
13156.94 389
13158.03 407
13159.11 412
13160.19 397
13161.28 399
13162.36 383
13163.44 412
13164.53 420
13165.61 382
13166.69 415
13167.78 388
13168.86 384
13169.95 412
13171.03 364
13172.11 393
13173.20 410
13174.28 396
13175.37 367
13176.45 346
13177.53 371
13178.62 370
13179.70 391
13180.79 376
13181.87 397
13182.96 386
13184.04 388
13185.12 404
13186.21 384
13187.29 396
13188.38 358
13189.46 405
13190.55 365
13191.63 367
13192.72 377
13193.80 394
13194.89 400
13195.97 399
13197.06 355
13198.14 382
13199.23 381
13200.31 374
13201.40 395
13202.48 407
13203.57 413
13204.65 401
13205.74 422
13206.82 394
13207.91 376
13208.99 387
13210.08 401
13211.16 403
13212.25 410
13213.34 446
13214.42 397
13215.51 413
13216.59 385
13217.68 402
13218.76 387
13219.85 411
13220.94 408
13222.02 407
13223.11 448
13224.19 394
13225.28 385
13226.37 398
13227.45 407
13228.54 397
13229.63 403
13230.71 422
13231.80 407
13232.89 399
13233.97 422
13235.06 385
13236.14 410
13237.23 414
13238.32 409
13239.40 447
13240.49 429
13241.58 437
13242.67 426
13243.75 433
13244.84 409
13245.93 379
13247.01 391
13248.10 425
13249.19 419
13250.27 402
13251.36 406
13252.45 416
13253.54 417
13254.62 436
13255.71 407
13256.80 458
13257.89 447
13258.97 451
13260.06 456
13261.15 424
13262.24 436
13263.32 443
13264.41 443
13265.50 412
13266.59 453
13267.67 411
13268.76 458
13269.85 486
13270.94 430
13272.03 431
13273.11 491
13274.20 476
13275.29 490
13276.38 482
13277.47 477
13278.56 489
13279.64 521
13280.73 475
13281.82 449
13282.91 484
13284.00 484
13285.09 475
13286.18 509
13287.26 503
13288.35 516
13289.44 520
13290.53 482
13291.62 461
13292.71 460
13293.80 494
13294.89 512
13295.98 502
13297.06 504
13298.15 526
13299.24 507
13300.33 535
13301.42 572
13302.51 548
13303.60 568
13304.69 541
13305.78 562
13306.87 603
13307.96 617
13309.05 593
13310.14 634
13311.23 621
13312.32 584
13313.41 569
13314.50 591
13315.59 633
13316.68 595
13317.77 561
13318.86 570
13319.95 598
13321.04 602
13322.13 591
13323.22 595
13324.31 599
13325.40 533
13326.49 572
13327.58 572
13328.67 576
13329.76 598
13330.85 567
13331.94 609
13333.03 566
13334.12 555
13335.21 612
13336.30 629
13337.39 591
13338.48 576
13339.57 570
13340.66 607
13341.75 607
13342.85 580
13343.94 593
13345.03 584
13346.12 634
13347.21 632
13348.30 636
13349.39 585
13350.48 639
13351.58 625
13352.67 610
13353.76 643
13354.85 643
13355.94 652
13357.03 669
13358.12 753
13359.22 704
13360.31 726
13361.40 716
13362.49 759
13363.58 749
13364.67 789
13365.77 776
13366.86 824
13367.95 826
13369.04 831
13370.13 744
13371.23 733
13372.32 802
13373.41 795
13374.50 779
13375.60 687
13376.69 665
13377.78 641
13378.87 659
13379.97 609
13381.06 646
13382.15 597
13383.24 619
13384.34 617
13385.43 577
13386.52 567
13387.61 551
13388.71 632
13389.80 589
13390.89 564
13391.99 543
13393.08 554
13394.17 552
13395.26 556
13396.36 582
13397.45 557
13398.54 547
13399.64 563
13400.73 536
13401.82 566
13402.92 565
13404.01 573
13405.10 568
13406.20 562
13407.29 486
13408.39 568
13409.48 526
13410.57 513
13411.67 559
13412.76 572
13413.85 601
13414.95 584
13416.04 553
13417.14 536
13418.23 561
13419.32 563
13420.42 581
13421.51 572
13422.61 500
13423.70 520
13424.80 548
13425.89 488
13426.98 513
13428.08 567
13429.17 538
13430.27 566
13431.36 564
13432.46 554
13433.55 559
13434.65 582
13435.74 570
13436.84 538
13437.93 522
13439.03 585
13440.12 592
13441.22 548
13442.31 545
13443.41 567
13444.50 573
13445.60 594
13446.69 627
13447.79 592
13448.88 575
13449.98 579
13451.07 631
13452.17 610
13453.26 604
13454.36 617
13455.45 654
13456.55 686
13457.65 680
13458.74 662
13459.84 617
13460.93 634
13462.03 669
13463.12 669
13464.22 634
13465.32 698
13466.41 738
13467.51 695
13468.60 637
13469.70 716
13470.80 673
13471.89 707
13472.99 696
13474.09 690
13475.18 686
13476.28 733
13477.37 756
13478.47 724
13479.57 713
13480.66 765
13481.76 728
13482.86 706
13483.95 731
13485.05 747
13486.15 761
13487.25 757
13488.34 761
13489.44 764
13490.54 746
13491.63 754
13492.73 809
13493.83 839
13494.92 817
13496.02 873
13497.12 899
13498.22 914
13499.31 901
13500.41 884
13501.51 941
13502.61 950
13503.70 975
13504.80 938
13505.90 943
13507.00 909
13508.09 939
13509.19 895
13510.29 962
13511.39 819
13512.49 812
13513.58 793
13514.68 834
13515.78 762
13516.88 702
13517.98 694
13519.07 716
13520.17 666
13521.27 651
13522.37 622
13523.47 604
13524.57 595
13525.66 678
13526.76 587
13527.86 607
13528.96 587
13530.06 613
13531.16 632
13532.26 563
13533.35 591
13534.45 556
13535.55 570
13536.65 592
13537.75 563
13538.85 509
13539.95 580
13541.05 566
13542.15 557
13543.24 538
13544.34 533
13545.44 523
13546.54 556
13547.64 551
13548.74 515
13549.84 514
13550.94 509
13552.04 504
13553.14 496
13554.24 541
13555.34 496
13556.44 533
13557.54 556
13558.64 539
13559.74 486
13560.84 493
13561.94 484
13563.04 506
13564.14 540
13565.24 484
13566.34 521
13567.44 523
13568.54 525
13569.64 475
13570.74 493
13571.84 540
13572.94 528
13574.04 486
13575.14 526
13576.24 485
13577.34 540
13578.44 470
13579.54 442
13580.64 489
13581.74 489
13582.84 485
13583.94 503
13585.05 502
13586.15 504
13587.25 580
13588.35 515
13589.45 530
13590.55 482
13591.65 513
13592.75 471
13593.85 503
13594.95 524
13596.06 539
13597.16 503
13598.26 503
13599.36 550
13600.46 539
13601.56 530
13602.66 522
13603.77 483
13604.87 506
13605.97 515
13607.07 515
13608.17 562
13609.28 553
13610.38 480
13611.48 482
13612.58 483
13613.68 502
13614.79 486
13615.89 497
13616.99 505
13618.09 526
13619.19 492
13620.30 476
13621.40 512
13622.50 499
13623.60 473
13624.71 470
13625.81 466
13626.91 470
13628.01 502
13629.12 509
13630.22 499
13631.32 461
13632.42 460
13633.53 482
13634.63 554
13635.73 478
13636.84 451
13637.94 452
13639.04 478
13640.14 492
13641.25 492
13642.35 518
13643.45 487
13644.56 468
13645.66 477
13646.76 494
13647.87 470
13648.97 482
13650.07 507
13651.18 494
13652.28 458
13653.39 449
13654.49 452
13655.59 475
13656.70 472
13657.80 475
13658.90 437
13660.01 505
13661.11 521
13662.22 511
13663.32 451
13664.42 494
13665.53 454
13666.63 438
13667.74 457
13668.84 435
13669.94 463
13671.05 479
13672.15 488
13673.26 484
13674.36 514
13675.47 478
13676.57 494
13677.68 477
13678.78 458
13679.89 460
13680.99 449
13682.10 486
13683.20 484
13684.30 445
13685.41 485
13686.51 506
13687.62 450
13688.72 491
13689.83 457
13690.93 444
13692.04 496
13693.15 499
13694.25 481
13695.36 479
13696.46 498
13697.57 523
13698.67 520
13699.78 495
13700.88 466
13701.99 496
13703.09 499
13704.20 516
13705.31 499
13706.41 503
13707.52 533
13708.62 504
13709.73 464
13710.84 514
13711.94 500
13713.05 509
13714.15 511
13715.26 536
13716.37 519
13717.47 558
13718.58 566
13719.68 553
13720.79 574
13721.90 553
13723.00 563
13724.11 593
13725.22 634
13726.32 685
13727.43 668
13728.54 651
13729.64 655
13730.75 628
13731.86 643
13732.96 710
13734.07 625
13735.18 652
13736.28 645
13737.39 623
13738.50 650
13739.61 645
13740.71 644
13741.82 666
13742.93 664
13744.03 718
13745.14 722
13746.25 670
13747.36 721
13748.46 735
13749.57 690
13750.68 750
13751.79 770
13752.89 792
13754.00 790
13755.11 785
13756.22 799
13757.33 877
13758.43 849
13759.54 910
13760.65 896
13761.76 964
13762.87 963
13763.97 989
13765.08 1019
13766.19 1126
13767.30 1189
13768.41 1156
13769.51 1224
13770.62 1256
13771.73 1266
13772.84 1268
13773.95 1271
13775.06 1281
13776.17 1241
13777.27 1199
13778.38 1237
13779.49 1163
13780.60 1093
13781.71 1028
13782.82 984
13783.93 952
13785.04 873
13786.14 817
13787.25 833
13788.36 769
13789.47 759
13790.58 785
13791.69 757
13792.80 747
13793.91 720
13795.02 754
13796.13 686
13797.24 663
13798.35 703
13799.46 676
13800.57 688
13801.68 632
13802.78 653
13803.89 691
13805.00 653
13806.11 725
13807.22 646
13808.33 642
13809.44 674
13810.55 620
13811.66 619
13812.77 644
13813.88 628
13814.99 664
13816.10 627
13817.21 621
13818.32 605
13819.44 612
13820.55 614
13821.66 620
13822.77 568
13823.88 584
13824.99 629
13826.10 600
13827.21 568
13828.32 558
13829.43 567
13830.54 534
13831.65 562
13832.76 552
13833.87 551
13834.98 549
13836.10 576
13837.21 558
13838.32 546
13839.43 586
13840.54 575
13841.65 576
13842.76 572
13843.87 549
13844.99 553
13846.10 589
13847.21 573
13848.32 575
13849.43 592
13850.54 578
13851.65 619
13852.77 598
13853.88 590
13854.99 605
13856.10 592
13857.21 651
13858.33 642
13859.44 646
13860.55 676
13861.66 672
13862.77 652
13863.89 676
13865.00 629
13866.11 680
13867.22 700
13868.33 672
13869.45 682
13870.56 647
13871.67 684
13872.78 647
13873.90 592
13875.01 619
13876.12 624
13877.23 634
13878.35 610
13879.46 587
13880.57 580
13881.69 626
13882.80 634
13883.91 618
13885.02 604
13886.14 608
13887.25 619
13888.36 673
13889.48 656
13890.59 673
13891.70 653
13892.82 674
13893.93 672
13895.04 632
13896.16 621
13897.27 632
13898.38 662
13899.50 638
13900.61 619
13901.72 639
13902.84 641
13903.95 619
13905.07 599
13906.18 576
13907.29 604
13908.41 578
13909.52 588
13910.63 608
13911.75 555
13912.86 592
13913.98 562
13915.09 569
13916.21 533
13917.32 492
13918.43 557
13919.55 538
13920.66 596
13921.78 606
13922.89 562
13924.01 527
13925.12 543
13926.24 489
13927.35 514
13928.46 537
13929.58 568
13930.69 527
13931.81 549
13932.92 553
13934.04 569
13935.15 515
13936.27 502
13937.38 510
13938.50 536
13939.61 559
13940.73 590
13941.85 553
13942.96 558
13944.08 535
13945.19 489
13946.31 488
13947.42 519
13948.54 532
13949.65 528
13950.77 573
13951.88 527
13953.00 546
13954.12 533
13955.23 544
13956.35 491
13957.46 487
13958.58 502
13959.70 525
13960.81 515
13961.93 534
13963.04 506
13964.16 514
13965.28 511
13966.39 508
13967.51 505
13968.62 514
13969.74 538
13970.86 536
13971.97 536
13973.09 508
13974.21 493
13975.32 541
13976.44 534
13977.56 515
13978.67 497
13979.79 522
13980.91 495
13982.02 522
13983.14 471
13984.26 498
13985.37 559
13986.49 544
13987.61 514
13988.73 504
13989.84 529
13990.96 503
13992.08 527
13993.20 454
13994.31 539
13995.43 512
13996.55 537
13997.66 558
13998.78 553
13999.90 527
14001.02 574
14002.14 538
14003.25 522
14004.37 536
14005.49 554
14006.61 590
14007.72 584
14008.84 554
14009.96 560
14011.08 576
14012.20 596
14013.31 583
14014.43 590
14015.55 609
14016.67 617
14017.79 667
14018.91 637
14020.02 594
14021.14 639
14022.26 617
14023.38 616
14024.50 605
14025.62 625
14026.74 608
14027.85 585
14028.97 592
14030.09 609
14031.21 572
14032.33 603
14033.45 583
14034.57 545
14035.69 528
14036.81 566
14037.92 540
14039.04 522
14040.16 539
14041.28 532
14042.40 514
14043.52 561
14044.64 556
14045.76 530
14046.88 519
14048.00 554
14049.12 552
14050.24 551
14051.36 587
14052.48 584
14053.60 598
14054.72 544
14055.84 566
14056.96 570
14058.08 547
14059.20 573
14060.32 542
14061.44 550
14062.56 553
14063.68 545
14064.80 562
14065.92 564
14067.04 563
14068.16 581
14069.28 567
14070.40 566
14071.52 562
14072.64 580
14073.76 580
14074.88 564
14076.00 602
14077.12 619
14078.24 587
14079.36 555
14080.48 615
14081.60 623
14082.73 639
14083.85 652
14084.97 657
14086.09 678
14087.21 669
14088.33 709
14089.45 708
14090.57 720
14091.69 752
14092.82 757
14093.94 759
14095.06 794
14096.18 801
14097.30 798
14098.42 782
14099.54 819
14100.67 836
14101.79 838
14102.91 769
14104.03 770
14105.15 712
14106.27 722
14107.40 674
14108.52 661
14109.64 648
14110.76 614
14111.88 618
14113.01 561
14114.13 557
14115.25 609
14116.37 615
14117.50 529
14118.62 542
14119.74 546
14120.86 537
14121.98 539
14123.11 536
14124.23 538
14125.35 529
14126.48 486
14127.60 491
14128.72 476
14129.84 512
14130.97 503
14132.09 487
14133.21 517
14134.34 478
14135.46 463
14136.58 506
14137.70 505
14138.83 457
14139.95 480
14141.07 495
14142.20 479
14143.32 476
14144.44 467
14145.57 477
14146.69 449
14147.81 442
14148.94 431
14150.06 440
14151.18 454
14152.31 480
14153.43 467
14154.56 453
14155.68 453
14156.80 496
14157.93 456
14159.05 461
14160.18 438
14161.30 471
14162.42 484
14163.55 494
14164.67 481
14165.80 498
14166.92 479
14168.04 465
14169.17 527
14170.29 439
14171.42 457
14172.54 417
14173.67 430
14174.79 455
14175.92 437
14177.04 431
14178.17 445
14179.29 461
14180.41 422
14181.54 425
14182.66 427
14183.79 426
14184.91 404
14186.04 422
14187.16 428
14188.29 444
14189.41 462
14190.54 443
14191.67 436
14192.79 437
14193.92 427
14195.04 442
14196.17 450
14197.29 434
14198.42 439
14199.54 469
14200.67 490
14201.79 428
14202.92 413
14204.05 431
14205.17 445
14206.30 432
14207.42 422
14208.55 431
14209.67 429
14210.80 403
14211.93 375
14213.05 384
14214.18 401
14215.31 421
14216.43 408
14217.56 421
14218.68 403
14219.81 424
14220.94 410
14222.06 384
14223.19 381
14224.32 401
14225.44 378
14226.57 390
14227.70 401
14228.82 436
14229.95 384
14231.08 416
14232.20 409
14233.33 387
14234.46 417
14235.58 442
14236.71 432
14237.84 451
14238.97 450
14240.09 413
14241.22 434
14242.35 374
14243.47 401
14244.60 364
14245.73 389
14246.86 398
14247.98 338
14249.11 378
14250.24 387
14251.37 398
14252.49 400
14253.62 390
14254.75 364
14255.88 358
14257.01 362
14258.13 400
14259.26 364
14260.39 368
14261.52 360
14262.65 350
14263.77 392
14264.90 379
14266.03 363
14267.16 375
14268.29 356
14269.41 383
14270.54 375
14271.67 374
14272.80 368
14273.93 380
14275.06 371
14276.19 350
14277.31 370
14278.44 368
14279.57 345
14280.70 382
14281.83 392
14282.96 410
14284.09 377
14285.22 403
14286.34 342
14287.47 379
14288.60 359
14289.73 347
14290.86 356
14291.99 369
14293.12 367
14294.25 373
14295.38 374
14296.51 334
14297.64 366
14298.77 380
14299.90 364
14301.03 359
14302.16 333
14303.28 346
14304.41 360
14305.54 362
14306.67 343
14307.80 314
14308.93 337
14310.06 333
14311.19 309
14312.32 343
14313.45 373
14314.58 320
14315.71 355
14316.84 335
14317.97 372
14319.11 359
14320.24 335
14321.37 319
14322.50 322
14323.63 338
14324.76 335
14325.89 372
14327.02 331
14328.15 333
14329.28 333
14330.41 326
14331.54 339
14332.67 319
14333.80 307
14334.93 371
14336.06 333
14337.20 326
14338.33 310
14339.46 333
14340.59 346
14341.72 322
14342.85 327
14343.98 274
14345.11 307
14346.25 331
14347.38 332
14348.51 317
14349.64 337
14350.77 366
14351.90 325
14353.03 321
14354.17 331
14355.30 353
14356.43 339
14357.56 350
14358.69 303
14359.83 309
14360.96 324
14362.09 327
14363.22 327
14364.35 325
14365.49 320
14366.62 344
14367.75 339
14368.88 333
14370.01 295
14371.15 293
14372.28 303
14373.41 290
14374.54 292
14375.68 278
14376.81 302
14377.94 308
14379.07 334
14380.21 317
14381.34 333
14382.47 354
14383.61 338
14384.74 314
14385.87 309
14387.00 344
14388.14 344
14389.27 327
14390.40 334
14391.54 319
14392.67 325
14393.80 329
14394.94 329
14396.07 318
14397.20 306
14398.34 321
14399.47 286
14400.60 340
14401.74 319
14402.87 309
14404.00 329
14405.14 340
14406.27 332
14407.41 299
14408.54 330
14409.67 322
14410.81 326
14411.94 331
14413.08 327
14414.21 303
14415.34 333
14416.48 332
14417.61 363
14418.75 348
14419.88 323
14421.01 333
14422.15 337
14423.28 375
14424.42 331
14425.55 340
14426.69 355
14427.82 347
14428.96 345
14430.09 330
14431.23 319
14432.36 369
14433.50 340
14434.63 336
14435.77 334
14436.90 347
14438.04 355
14439.17 370
14440.31 350
14441.44 319
14442.58 333
14443.71 296
14444.85 358
14445.98 314
14447.12 325
14448.25 321
14449.39 331
14450.52 323
14451.66 352
14452.79 323
14453.93 341
14455.07 327
14456.20 341
14457.34 317
14458.47 316
14459.61 312
14460.74 332
14461.88 361
14463.02 339
14464.15 345
14465.29 305
14466.42 373
14467.56 365
14468.70 356
14469.83 356
14470.97 367
14472.11 355
14473.24 354
14474.38 353
14475.51 339
14476.65 351
14477.79 363
14478.92 370
14480.06 347
14481.20 407
14482.33 364
14483.47 373
14484.61 339
14485.75 364
14486.88 360
14488.02 365
14489.16 353
14490.29 353
14491.43 314
14492.57 353
14493.70 353
14494.84 348
14495.98 338
14497.12 320
14498.25 345
14499.39 337
14500.53 344
14501.67 303
14502.80 355
14503.94 359
14505.08 357
14506.22 341
14507.35 326
14508.49 357
14509.63 343
14510.77 330
14511.91 311
14513.04 329
14514.18 306
14515.32 341
14516.46 313
14517.60 312
14518.73 322
14519.87 312
14521.01 354
14522.15 309
14523.29 289
14524.43 338
14525.56 330
14526.70 366
14527.84 327
14528.98 332
14530.12 346
14531.26 328
14532.40 329
14533.53 319
14534.67 328
14535.81 349
14536.95 341
14538.09 366
14539.23 343
14540.37 337
14541.51 335
14542.65 348
14543.79 320
14544.92 325
14546.06 334
14547.20 351
14548.34 337
14549.48 349
14550.62 344
14551.76 367
14552.90 345
14554.04 361
14555.18 307
14556.32 325
14557.46 354
14558.60 327
14559.74 359
14560.88 339
14562.02 316
14563.16 337
14564.30 342
14565.44 341
14566.58 374
14567.72 407
14568.86 357
14570.00 381
14571.14 379
14572.28 348
14573.42 373
14574.56 364
14575.70 331
14576.84 372
14577.98 345
14579.12 334
14580.26 383
14581.40 341
14582.54 377
14583.68 376
14584.82 410
14585.97 392
14587.11 383
14588.25 371
14589.39 358
14590.53 389
14591.67 409
14592.81 400
14593.95 419
14595.09 403
14596.23 416
14597.38 410
14598.52 407
14599.66 404
14600.80 435
14601.94 402
14603.08 404
14604.22 391
14605.37 386
14606.51 406
14607.65 428
14608.79 410
14609.93 418
14611.07 459
14612.22 482
14613.36 461
14614.50 455
14615.64 455
14616.78 487
14617.93 407
14619.07 445
14620.21 483
14621.35 515
14622.50 486
14623.64 472
14624.78 481
14625.92 501
14627.06 546
14628.21 583
14629.35 593
14630.49 504
14631.63 519
14632.78 556
14633.92 562
14635.06 581
14636.21 558
14637.35 579
14638.49 583
14639.63 517
14640.78 535
14641.92 518
14643.06 515
14644.21 488
14645.35 466
14646.49 441
14647.64 451
14648.78 466
14649.92 431
14651.07 442
14652.21 460
14653.35 421
14654.50 432
14655.64 431
14656.78 422
14657.93 408
14659.07 411
14660.21 412
14661.36 393
14662.50 385
14663.65 335
14664.79 377
14665.93 383
14667.08 395
14668.22 407
14669.37 403
14670.51 403
14671.65 383
14672.80 364
14673.94 359
14675.09 373
14676.23 348
14677.38 350
14678.52 319
14679.66 350
14680.81 356
14681.95 355
14683.10 356
14684.24 323
14685.39 325
14686.53 363
14687.68 329
14688.82 343
14689.97 337
14691.11 326
14692.26 317
14693.40 371
14694.55 365
14695.69 344
14696.84 331
14697.98 324
14699.13 333
14700.27 339
14701.42 347
14702.56 341
14703.71 321
14704.85 342
14706.00 355
14707.15 319
14708.29 306
14709.44 319
14710.58 336
14711.73 317
14712.87 316
14714.02 320
14715.17 326
14716.31 327
14717.46 335
14718.60 319
14719.75 336
14720.90 345
14722.04 334
14723.19 321
14724.33 352
14725.48 335
14726.63 354
14727.77 323
14728.92 297
14730.07 317
14731.21 338
14732.36 338
14733.51 324
14734.65 341
14735.80 338
14736.95 336
14738.09 356
14739.24 364
14740.39 347
14741.53 366
14742.68 353
14743.83 362
14744.97 386
14746.12 338
14747.27 336
14748.42 370
14749.56 369
14750.71 317
14751.86 329
14753.00 346
14754.15 347
14755.30 329
14756.45 352
14757.59 359
14758.74 347
14759.89 376
14761.04 348
14762.18 355
14763.33 354
14764.48 349
14765.63 351
14766.78 323
14767.92 343
14769.07 366
14770.22 391
14771.37 364
14772.52 344
14773.66 331
14774.81 370
14775.96 368
14777.11 395
14778.26 389
14779.41 354
14780.55 366
14781.70 383
14782.85 409
14784.00 395
14785.15 353
14786.30 414
14787.45 398
14788.59 376
14789.74 393
14790.89 393
14792.04 416
14793.19 410
14794.34 433
14795.49 419
14796.64 426
14797.79 418
14798.94 457
14800.08 450
14801.23 394
14802.38 395
14803.53 447
14804.68 444
14805.83 398
14806.98 365
14808.13 416
14809.28 410
14810.43 391
14811.58 393
14812.73 392
14813.88 400
14815.03 409
14816.18 392
14817.33 393
14818.48 359
14819.63 380
14820.78 436
14821.93 422
14823.08 389
14824.23 403
14825.38 395
14826.53 362
14827.68 366
14828.83 361
14829.98 362
14831.13 356
14832.28 343
14833.43 314
14834.58 339
14835.73 333
14836.88 335
14838.03 317
14839.18 297
14840.33 336
14841.48 341
14842.64 328
14843.79 286
14844.94 312
14846.09 324
14847.24 302
14848.39 305
14849.54 328
14850.69 309
14851.84 309
14853.00 323
14854.15 318
14855.30 297
14856.45 292
14857.60 303
14858.75 315
14859.90 328
14861.06 273
14862.21 295
14863.36 298
14864.51 289
14865.66 284
14866.81 264
14867.97 272
14869.12 285
14870.27 319
14871.42 315
14872.57 282
14873.73 276
14874.88 293
14876.03 292
14877.18 270
14878.33 280
14879.49 278
14880.64 308
14881.79 304
14882.94 288
14884.10 286
14885.25 273
14886.40 291
14887.55 297
14888.71 273
14889.86 274
14891.01 255
14892.16 303
14893.32 293
14894.47 290
14895.62 282
14896.78 301
14897.93 299
14899.08 267
14900.23 300
14901.39 280
14902.54 321
14903.69 290
14904.85 286
14906.00 273
14907.15 275
14908.31 274
14909.46 251
14910.61 274
14911.77 282
14912.92 280
14914.08 306
14915.23 260
14916.38 280
14917.54 279
14918.69 281
14919.84 279
14921.00 283
14922.15 295
14923.31 291
14924.46 289
14925.61 255
14926.77 266
14927.92 280
14929.08 312
14930.23 302
14931.38 260
14932.54 281
14933.69 305
14934.85 296
14936.00 256
14937.16 242
14938.31 257
14939.47 281
14940.62 300
14941.78 258
14942.93 239
14944.08 282
14945.24 285
14946.39 250
14947.55 254
14948.70 288
14949.86 274
14951.01 277
14952.17 255
14953.32 279
14954.48 246
14955.64 264
14956.79 259
14957.95 256
14959.10 247
14960.26 256
14961.41 275
14962.57 301
14963.72 275
14964.88 280
14966.03 269
14967.19 276
14968.35 263
14969.50 262
14970.66 254
14971.81 281
14972.97 258
14974.12 248
14975.28 257
14976.44 267
14977.59 243
14978.75 281
14979.91 251
14981.06 252
14982.22 266
14983.37 258
14984.53 228
14985.69 261
14986.84 264
14988.00 276
14989.16 253
14990.31 253
14991.47 259
14992.63 266
14993.78 234
14994.94 257
14996.10 263
14997.25 318
14998.41 292
14999.57 254
15000.72 278
15001.88 219
15003.04 241
15004.20 303
15005.35 277
15006.51 256
15007.67 241
15008.82 278
15009.98 267
15011.14 278
15012.30 218
15013.45 269
15014.61 262
15015.77 258
15016.93 239
15018.08 246
15019.24 258
15020.40 234
15021.56 237
15022.71 264
15023.87 232
15025.03 236
15026.19 269
15027.35 269
15028.50 263
15029.66 230
15030.82 245
15031.98 216
15033.14 221
15034.30 229
15035.45 220
15036.61 224
15037.77 253
15038.93 230
15040.09 230
15041.25 215
15042.40 234
15043.56 261
15044.72 247
15045.88 243
15047.04 229
15048.20 273
15049.36 277
15050.52 248
15051.68 244
15052.83 250
15053.99 225
15055.15 241
15056.31 233
15057.47 243
15058.63 237
15059.79 215
15060.95 217
15062.11 207
15063.27 231
15064.43 251
15065.59 253
15066.75 236
15067.90 227
15069.06 244
15070.22 242
15071.38 246
15072.54 257
15073.70 251
15074.86 251
15076.02 231
15077.18 205
15078.34 220
15079.50 258
15080.66 251
15081.82 272
15082.98 240
15084.14 278
15085.30 222
15086.46 213
15087.62 236
15088.78 261
15089.95 256
15091.11 257
15092.27 272
15093.43 262
15094.59 245
15095.75 237
15096.91 206
15098.07 236
15099.23 235
15100.39 240
15101.55 252
15102.71 243
15103.87 265
15105.03 254
15106.20 254
15107.36 235
15108.52 242
15109.68 245
15110.84 205
15112.00 248
15113.16 236
15114.32 249
15115.49 238
15116.65 245
15117.81 251
15118.97 274
15120.13 242
15121.29 250
15122.46 250
15123.62 217
15124.78 233
15125.94 231
15127.10 270
15128.26 240
15129.43 258
15130.59 247
15131.75 264
15132.91 251
15134.07 230
15135.24 233
15136.40 230
15137.56 266
15138.72 252
15139.89 261
15141.05 262
15142.21 276
15143.37 215
15144.54 249
15145.70 252
15146.86 280
15148.02 269
15149.19 255
15150.35 226
15151.51 232
15152.67 242
15153.84 249
15155.00 234
15156.16 248
15157.33 263
15158.49 258
15159.65 267
15160.82 251
15161.98 244
15163.14 260
15164.31 264
15165.47 277
15166.63 270
15167.80 234
15168.96 276
15170.12 276
15171.29 235
15172.45 252
15173.61 292
15174.78 273
15175.94 261
15177.10 267
15178.27 284
15179.43 270
15180.60 277
15181.76 254
15182.92 250
15184.09 265
15185.25 272
15186.42 299
15187.58 267
15188.74 265
15189.91 265
15191.07 288
15192.24 278
15193.40 274
15194.57 299
15195.73 307
15196.90 297
15198.06 269
15199.22 275
15200.39 257
15201.55 282
15202.72 276
15203.88 290
15205.05 278
15206.21 282
15207.38 270
15208.54 276
15209.71 255
15210.87 289
15212.04 289
15213.20 282
15214.37 286
15215.53 321
15216.70 319
15217.86 275
15219.03 283
15220.20 308
15221.36 341
15222.53 311
15223.69 313
15224.86 323
15226.02 322
15227.19 298
15228.36 318
15229.52 337
15230.69 330
15231.85 336
15233.02 347
15234.18 349
15235.35 336
15236.52 331
15237.68 361
15238.85 342
15240.02 336
15241.18 343
15242.35 338
15243.51 293
15244.68 267
15245.85 284
15247.01 307
15248.18 295
15249.35 273
15250.51 265
15251.68 277
15252.85 286
15254.01 290
15255.18 248
15256.35 265
15257.51 277
15258.68 289
15259.85 269
15261.01 244
15262.18 272
15263.35 276
15264.52 264
15265.68 238
15266.85 241
15268.02 246
15269.18 273
15270.35 293
15271.52 263
15272.69 217
15273.85 271
15275.02 257
15276.19 266
15277.36 241
15278.52 253
15279.69 252
15280.86 264
15282.03 264
15283.20 234
15284.36 274
15285.53 281
15286.70 272
15287.87 244
15289.04 228
15290.20 248
15291.37 256
15292.54 243
15293.71 242
15294.88 235
15296.05 279
15297.21 276
15298.38 247
15299.55 216
15300.72 260
15301.89 259
15303.06 247
15304.22 282
15305.39 272
15306.56 276
15307.73 270
15308.90 272
15310.07 224
15311.24 281
15312.41 262
15313.58 270
15314.74 250
15315.91 247
15317.08 261
15318.25 261
15319.42 266
15320.59 268
15321.76 252
15322.93 278
15324.10 287
15325.27 248
15326.44 275
15327.61 251
15328.78 247
15329.95 234
15331.12 280
15332.29 259
15333.46 257
15334.63 232
15335.80 249
15336.97 250
15338.14 288
15339.31 274
15340.48 265
15341.65 232
15342.82 245
15343.99 243
15345.16 267
15346.33 277
15347.50 258
15348.67 278
15349.84 265
15351.01 255
15352.18 275
15353.35 264
15354.52 290
15355.69 257
15356.86 256
15358.03 280
15359.20 256
15360.37 248
15361.54 282
15362.71 267
15363.89 291
15365.06 267
15366.23 315
15367.40 252
15368.57 283
15369.74 276
15370.91 281
15372.08 273
15373.25 273
15374.43 274
15375.60 272
15376.77 263
15377.94 275
15379.11 300
15380.28 285
15381.46 281
15382.63 252
15383.80 296
15384.97 278
15386.14 305
15387.31 286
15388.49 309
15389.66 310
15390.83 305
15392.00 307
15393.17 311
15394.35 310
15395.52 314
15396.69 300
15397.86 322
15399.03 285
15400.21 260
15401.38 302
15402.55 280
15403.72 261
15404.90 239
15406.07 245
15407.24 252
15408.41 239
15409.59 234
15410.76 269
15411.93 276
15413.11 318
15414.28 272
15415.45 259
15416.62 244
15417.80 253
15418.97 278
15420.14 272
15421.32 244
15422.49 260
15423.66 281
15424.84 250
15426.01 266
15427.18 260
15428.36 268
15429.53 260
15430.70 232
15431.88 249
15433.05 242
15434.22 250
15435.40 268
15436.57 241
15437.75 251
15438.92 232
15440.09 231
15441.27 240
15442.44 235
15443.61 250
15444.79 255
15445.96 277
15447.14 267
15448.31 278
15449.49 234
15450.66 262
15451.83 273
15453.01 254
15454.18 264
15455.36 266
15456.53 256
15457.71 248
15458.88 262
15460.06 238
15461.23 243
15462.40 223
15463.58 263
15464.75 249
15465.93 242
15467.10 250
15468.28 247
15469.45 237
15470.63 238
15471.80 242
15472.98 221
15474.15 227
15475.33 226
15476.50 243
15477.68 196
15478.86 207
15480.03 228
15481.21 238
15482.38 219
15483.56 235
15484.73 234
15485.91 234
15487.08 244
15488.26 233
15489.44 228
15490.61 248
15491.79 240
15492.96 253
15494.14 225
15495.31 201
15496.49 234
15497.67 210
15498.84 248
15500.02 237
15501.20 269
15502.37 236
15503.55 239
15504.72 235
15505.90 216
15507.08 214
15508.25 230
15509.43 228
15510.61 213
15511.78 243
15512.96 235
15514.14 251
15515.31 265
15516.49 271
15517.67 237
15518.84 246
15520.02 258
15521.20 246
15522.37 244
15523.55 222
15524.73 219
15525.91 252
15527.08 234
15528.26 238
15529.44 255
15530.61 249
15531.79 273
15532.97 238
15534.15 247
15535.32 258
15536.50 288
15537.68 232
15538.86 258
15540.03 229
15541.21 238
15542.39 287
15543.57 283
15544.75 250
15545.92 247
15547.10 260
15548.28 241
15549.46 274
15550.64 234
15551.81 271
15552.99 252
15554.17 275
15555.35 280
15556.53 278
15557.70 269
15558.88 257
15560.06 277
15561.24 268
15562.42 242
15563.60 268
15564.78 259
15565.95 298
15567.13 288
15568.31 232
15569.49 238
15570.67 256
15571.85 254
15573.03 246
15574.21 268
15575.38 302
15576.56 275
15577.74 267
15578.92 285
15580.10 275
15581.28 294
15582.46 303
15583.64 289
15584.82 309
15586.00 290
15587.18 260
15588.36 257
15589.54 259
15590.72 268
15591.90 277
15593.08 255
15594.25 288
15595.43 268
15596.61 308
15597.79 288
15598.97 338
15600.15 321
15601.33 312
15602.51 301
15603.69 292
15604.87 301
15606.05 307
15607.23 364
15608.41 330
15609.60 308
15610.78 329
15611.96 341
15613.14 285
15614.32 297
15615.50 324
15616.68 336
15617.86 339
15619.04 333
15620.22 356
15621.40 327
15622.58 323
15623.76 318
15624.94 329
15626.12 307
15627.31 339
15628.49 363
15629.67 379
15630.85 335
15632.03 351
15633.21 364
15634.39 394
15635.57 351
15636.75 371
15637.94 362
15639.12 380
15640.30 368
15641.48 365
15642.66 399
15643.84 371
15645.03 392
15646.21 419
15647.39 395
15648.57 410
15649.75 417
15650.93 365
15652.12 396
15653.30 387
15654.48 384
15655.66 426
15656.84 428
15658.03 404
15659.21 398
15660.39 411
15661.57 432
15662.76 395
15663.94 384
15665.12 427
15666.30 419
15667.48 375
15668.67 383
15669.85 373
15671.03 361
15672.22 362
15673.40 397
15674.58 405
15675.76 375
15676.95 374
15678.13 388
15679.31 352
15680.50 369
15681.68 335
15682.86 370
15684.04 365
15685.23 374
15686.41 335
15687.59 387
15688.78 352
15689.96 346
15691.14 338
15692.33 333
15693.51 333
15694.69 362
15695.88 383
15697.06 380
15698.25 365
15699.43 348
15700.61 353
15701.80 338
15702.98 370
15704.16 361
15705.35 376
15706.53 365
15707.72 351
15708.90 364
15710.08 368
15711.27 382
15712.45 368
15713.64 351
15714.82 382
15716.01 432
15717.19 416
15718.37 379
15719.56 373
15720.74 424
15721.93 375
15723.11 369
15724.30 351
15725.48 395
15726.67 391
15727.85 378
15729.04 374
15730.22 399
15731.41 406
15732.59 399
15733.78 441
15734.96 386
15736.15 395
15737.33 384
15738.52 364
15739.70 360
15740.89 406
15742.07 401
15743.26 458
15744.44 399
15745.63 395
15746.81 425
15748.00 418
15749.19 441
15750.37 436
15751.56 431
15752.74 434
15753.93 432
15755.11 401
15756.30 412
15757.49 415
15758.67 451
15759.86 427
15761.04 430
15762.23 378
15763.42 427
15764.60 420
15765.79 400
15766.97 363
15768.16 382
15769.35 390
15770.53 372
15771.72 397
15772.91 378
15774.09 401
15775.28 416
15776.47 402
15777.65 379
15778.84 395
15780.03 387
15781.21 388
15782.40 398
15783.59 395
15784.77 372
15785.96 390
15787.15 361
15788.33 361
15789.52 330
15790.71 374
15791.90 378
15793.08 364
15794.27 373
15795.46 386
15796.65 377
15797.83 364
15799.02 349
15800.21 354
15801.40 366
15802.58 352
15803.77 317
15804.96 329
15806.15 323
15807.33 318
15808.52 350
15809.71 363
15810.90 358
15812.09 334
15813.27 303
15814.46 314
15815.65 310
15816.84 322
15818.03 327
15819.21 329
15820.40 349
15821.59 326
15822.78 346
15823.97 322
15825.16 304
15826.34 285
15827.53 302
15828.72 347
15829.91 338
15831.10 356
15832.29 326
15833.48 311
15834.66 327
15835.85 333
15837.04 320
15838.23 309
15839.42 291
15840.61 298
15841.80 306
15842.99 315
15844.18 282
15845.37 321
15846.56 326
15847.74 331
15848.93 336
15850.12 321
15851.31 311
15852.50 313
15853.69 333
15854.88 327
15856.07 327
15857.26 354
15858.45 350
15859.64 331
15860.83 323
15862.02 338
15863.21 365
15864.40 332
15865.59 353
15866.78 335
15867.97 350
15869.16 284
15870.35 324
15871.54 342
15872.73 375
15873.92 333
15875.11 328
15876.30 321
15877.49 327
15878.68 346
15879.87 338
15881.06 345
15882.25 346
15883.44 380
15884.64 383
15885.83 369
15887.02 344
15888.21 366
15889.40 347
15890.59 350
15891.78 369
15892.97 353
15894.16 349
15895.35 365
15896.54 368
15897.74 385
15898.93 382
15900.12 360
15901.31 378
15902.50 385
15903.69 373
15904.88 360
15906.08 383
15907.27 411
15908.46 400
15909.65 392
15910.84 376
15912.03 384
15913.23 383
15914.42 396
15915.61 383
15916.80 429
15917.99 426
15919.18 401
15920.38 409
15921.57 415
15922.76 387
15923.95 392
15925.15 408
15926.34 414
15927.53 405
15928.72 424
15929.91 437
15931.11 385
15932.30 401
15933.49 409
15934.68 389
15935.88 416
15937.07 423
15938.26 405
15939.46 368
15940.65 354
15941.84 358
15943.03 372
15944.23 371
15945.42 335
15946.61 336
15947.81 325
15949.00 296
15950.19 327
15951.39 339
15952.58 346
15953.77 329
15954.97 318
15956.16 333
15957.35 296
15958.55 284
15959.74 305
15960.93 324
15962.13 331
15963.32 310
15964.51 306
15965.71 270
15966.90 273
15968.09 279
15969.29 262
15970.48 292
15971.68 291
15972.87 293
15974.06 286
15975.26 261
15976.45 278
15977.65 276
15978.84 271
15980.04 289
15981.23 258
15982.42 280
15983.62 301
15984.81 236
15986.01 266
15987.20 239
15988.40 253
15989.59 272
15990.79 268
15991.98 290
15993.18 247
15994.37 252
15995.57 250
15996.76 246
15997.96 286
15999.15 262
16000.35 263
16001.54 267
16002.74 259
16003.93 249
16005.13 263
16006.32 256
16007.52 266
16008.71 252
16009.91 256
16011.10 233
16012.30 221
16013.49 261
16014.69 274
16015.88 244
16017.08 245
16018.28 245
16019.47 243
16020.67 253
16021.86 237
16023.06 266
16024.26 243
16025.45 268
16026.65 251
16027.84 220
16029.04 226
16030.24 238
16031.43 244
16032.63 234
16033.82 235
16035.02 232
16036.22 253
16037.41 237
16038.61 256
16039.81 252
16041.00 231
16042.20 221
16043.40 225
16044.59 240
16045.79 252
16046.99 232
16048.18 248
16049.38 235
16050.58 242
16051.77 240
16052.97 267
16054.17 275
16055.37 259
16056.56 259
16057.76 233
16058.96 245
16060.15 246
16061.35 241
16062.55 220
16063.75 262
16064.94 231
16066.14 271
16067.34 226
16068.54 213
16069.73 206
16070.93 238
16072.13 254
16073.33 254
16074.52 224
16075.72 225
16076.92 235
16078.12 234
16079.32 220
16080.51 253
16081.71 241
16082.91 232
16084.11 235
16085.31 242
16086.51 248
16087.70 238
16088.90 269
16090.10 229
16091.30 242
16092.50 216
16093.70 245
16094.89 226
16096.09 258
16097.29 253
16098.49 216
16099.69 211
16100.89 240
16102.09 225
16103.29 203
16104.48 214
16105.68 228
16106.88 229
16108.08 205
16109.28 206
16110.48 230
16111.68 230
16112.88 231
16114.08 244
16115.28 240
16116.48 229
16117.68 225
16118.88 211
16120.07 203
16121.27 188
16122.47 236
16123.67 231
16124.87 216
16126.07 208
16127.27 195
16128.47 206
16129.67 218
16130.87 234
16132.07 209
16133.27 228
16134.47 228
16135.67 234
16136.87 212
16138.07 225
16139.27 232
16140.47 226
16141.67 215
16142.87 225
16144.07 200
16145.27 194
16146.48 224
16147.68 238
16148.88 202
16150.08 199
16151.28 203
16152.48 229
16153.68 231
16154.88 232
16156.08 236
16157.28 185
16158.48 214
16159.68 226
16160.88 242
16162.09 214
16163.29 205
16164.49 232
16165.69 231
16166.89 202
16168.09 207
16169.29 266
16170.49 227
16171.70 215
16172.90 215
16174.10 251
16175.30 234
16176.50 251
16177.70 213
16178.91 233
16180.11 195
16181.31 216
16182.51 218
16183.71 221
16184.91 225
16186.12 215
16187.32 230
16188.52 218
16189.72 207
16190.93 228
16192.13 246
16193.33 231
16194.53 250
16195.73 235
16196.94 237
16198.14 198
16199.34 218
16200.54 228
16201.75 205
16202.95 206
16204.15 241
16205.35 264
16206.56 236
16207.76 215
16208.96 220
16210.17 229
16211.37 263
16212.57 261
16213.77 233
16214.98 233
16216.18 233
16217.38 227
16218.59 233
16219.79 236
16220.99 216
16222.20 235
16223.40 238
16224.60 244
16225.81 246
16227.01 225
16228.21 243
16229.42 224
16230.62 260
16231.82 245
16233.03 244
16234.23 233
16235.44 219
16236.64 245
16237.84 230
16239.05 249
16240.25 232
16241.46 220
16242.66 223
16243.86 253
16245.07 252
16246.27 243
16247.48 229
16248.68 262
16249.89 264
16251.09 258
16252.29 252
16253.50 245
16254.70 265
16255.91 252
16257.11 269
16258.32 254
16259.52 251
16260.73 264
16261.93 272
16263.14 274
16264.34 248
16265.55 242
16266.75 273
16267.96 291
16269.16 313
16270.37 282
16271.57 277
16272.78 289
16273.98 293
16275.19 295
16276.39 273
16277.60 277
16278.80 276
16280.01 293
16281.21 280
16282.42 274
16283.63 242
16284.83 299
16286.04 283
16287.24 286
16288.45 276
16289.65 304
16290.86 335
16292.07 291
16293.27 279
16294.48 319
16295.68 322
16296.89 328
16298.10 305
16299.30 286
16300.51 283
16301.71 303
16302.92 279
16304.13 299
16305.33 294
16306.54 316
16307.75 337
16308.95 315
16310.16 344
16311.37 304
16312.57 304
16313.78 279
16314.99 294
16316.19 276
16317.40 299
16318.61 282
16319.81 321
16321.02 288
16322.23 279
16323.44 288
16324.64 306
16325.85 305
16327.06 280
16328.26 266
16329.47 258
16330.68 264
16331.89 292
16333.09 269
16334.30 238
16335.51 273
16336.72 247
16337.92 260
16339.13 254
16340.34 220
16341.55 241
16342.75 228
16343.96 224
16345.17 241
16346.38 248
16347.59 253
16348.79 248
16350.00 231
16351.21 254
16352.42 259
16353.63 243
16354.84 221
16356.04 256
16357.25 240
16358.46 240
16359.67 240
16360.88 221
16362.09 233
16363.29 260
16364.50 244
16365.71 210
16366.92 243
16368.13 196
16369.34 198
16370.55 216
16371.76 226
16372.96 224
16374.17 226
16375.38 223
16376.59 202
16377.80 228
16379.01 213
16380.22 229
16381.43 216
16382.64 240
16383.85 225
16385.06 206
16386.27 215
16387.47 222
16388.68 206
16389.89 207
16391.10 216
16392.31 236
16393.52 228
16394.73 221
16395.94 218
16397.15 199
16398.36 203
16399.57 198
16400.78 216
16401.99 204
16403.20 216
16404.41 213
16405.62 209
16406.83 213
16408.04 231
16409.25 249
16410.46 249
16411.67 239
16412.88 238
16414.09 221
16415.30 213
16416.52 202
16417.73 192
16418.94 212
16420.15 202
16421.36 216
16422.57 215
16423.78 212
16424.99 208
16426.20 224
16427.41 198
16428.62 237
16429.83 221
16431.05 228
16432.26 205
16433.47 196
16434.68 261
16435.89 236
16437.10 233
16438.31 225
16439.52 207
16440.74 213
16441.95 230
16443.16 248
16444.37 191
16445.58 181
16446.79 203
16448.00 193
16449.22 203
16450.43 207
16451.64 213
16452.85 199
16454.06 205
16455.28 209
16456.49 219
16457.70 201
16458.91 225
16460.12 190
16461.34 200
16462.55 235
16463.76 187
16464.97 231
16466.19 225
16467.40 198
16468.61 194
16469.82 213
16471.04 228
16472.25 189
16473.46 214
16474.67 202
16475.89 231
16477.10 205
16478.31 197
16479.52 218
16480.74 194
16481.95 193
16483.16 209
16484.38 194
16485.59 212
16486.80 195
16488.02 175
16489.23 206
16490.44 213
16491.66 186
16492.87 220
16494.08 200
16495.30 176
16496.51 174
16497.72 176
16498.94 185
16500.15 207
16501.36 189
16502.58 189
16503.79 194
16505.00 214
16506.22 213
16507.43 186
16508.65 196
16509.86 195
16511.07 188
16512.29 195
16513.50 205
16514.72 194
16515.93 195
16517.15 203
16518.36 190
16519.57 169
16520.79 179
16522.00 192
16523.22 215
16524.43 233
16525.65 185
16526.86 196
16528.08 227
16529.29 229
16530.51 227
16531.72 209
16532.93 189
16534.15 230
16535.36 235
16536.58 229
16537.79 183
16539.01 213
16540.22 224
16541.44 189
16542.65 188
16543.87 175
16545.09 219
16546.30 196
16547.52 188
16548.73 183
16549.95 214
16551.16 200
16552.38 205
16553.59 215
16554.81 222
16556.02 195
16557.24 193
16558.46 193
16559.67 186
16560.89 193
16562.10 201
16563.32 221
16564.54 229
16565.75 240
16566.97 206
16568.18 208
16569.40 212
16570.62 220
16571.83 196
16573.05 214
16574.27 225
16575.48 203
16576.70 193
16577.91 203
16579.13 243
16580.35 224
16581.56 183
16582.78 196
16584.00 230
16585.21 242
16586.43 236
16587.65 206
16588.87 192
16590.08 211
16591.30 220
16592.52 204
16593.73 218
16594.95 200
16596.17 190
16597.38 199
16598.60 198
16599.82 190
16601.04 196
16602.25 217
16603.47 159
16604.69 188
16605.91 200
16607.12 204
16608.34 202
16609.56 200
16610.78 189
16611.99 204
16613.21 206
16614.43 164
16615.65 206
16616.87 192
16618.08 173
16619.30 169
16620.52 208
16621.74 167
16622.96 200
16624.17 191
16625.39 203
16626.61 196
16627.83 187
16629.05 177
16630.27 205
16631.48 177
16632.70 185
16633.92 205
16635.14 188
16636.36 178
16637.58 176
16638.80 188
16640.02 189
16641.23 199
16642.45 200
16643.67 193
16644.89 201
16646.11 196
16647.33 189
16648.55 217
16649.77 184
16650.99 172
16652.21 203
16653.42 223
16654.64 209
16655.86 198
16657.08 192
16658.30 186
16659.52 215
16660.74 194
16661.96 171
16663.18 188
16664.40 199
16665.62 201
16666.84 204
16668.06 159
16669.28 163
16670.50 186
16671.72 187
16672.94 170
16674.16 187
16675.38 174
16676.60 186
16677.82 198
16679.04 195
16680.26 199
16681.48 192
16682.70 195
16683.92 168
16685.14 188
16686.36 190
16687.58 202
16688.80 216
16690.02 193
16691.24 161
16692.46 164
16693.69 178
16694.91 161
16696.13 182
16697.35 192
16698.57 189
16699.79 192
16701.01 201
16702.23 176
16703.45 172
16704.67 182
16705.90 170
16707.12 161
16708.34 180
16709.56 209
16710.78 153
16712.00 188
16713.22 178
16714.44 173
16715.67 179
16716.89 168
16718.11 185
16719.33 152
16720.55 178
16721.77 181
16723.00 162
16724.22 178
16725.44 188
16726.66 230
16727.88 191
16729.11 154
16730.33 177
16731.55 174
16732.77 188
16733.99 193
16735.22 192
16736.44 194
16737.66 222
16738.88 185
16740.11 197
16741.33 181
16742.55 173
16743.77 163
16745.00 178
16746.22 170
16747.44 171
16748.67 199
16749.89 205
16751.11 197
16752.33 172
16753.56 202
16754.78 194
16756.00 190
16757.23 186
16758.45 197
16759.67 215
16760.90 196
16762.12 184
16763.34 191
16764.57 181
16765.79 191
16767.01 210
16768.24 190
16769.46 187
16770.68 193
16771.91 200
16773.13 177
16774.35 192
16775.58 182
16776.80 185
16778.02 167
16779.25 156
16780.47 177
16781.70 195
16782.92 172
16784.14 173
16785.37 196
16786.59 180
16787.82 188
16789.04 180
16790.27 180
16791.49 198
16792.71 173
16793.94 162
16795.16 177
16796.39 162
16797.61 171
16798.84 176
16800.06 189
16801.29 190
16802.51 182
16803.74 182
16804.96 191
16806.19 185
16807.41 179
16808.64 178
16809.86 182
16811.09 182
16812.31 158
16813.54 179
16814.76 172
16815.99 209
16817.21 187
16818.44 188
16819.66 175
16820.89 182
16822.11 204
16823.34 182
16824.56 190
16825.79 191
16827.01 180
16828.24 174
16829.47 197
16830.69 188
16831.92 213
16833.14 198
16834.37 190
16835.60 185
16836.82 195
16838.05 199
16839.27 205
16840.50 206
16841.73 187
16842.95 214
16844.18 212
16845.40 225
16846.63 188
16847.86 192
16849.08 231
16850.31 249
16851.54 224
16852.76 210
16853.99 185
16855.22 196
16856.44 188
16857.67 214
16858.90 214
16860.12 207
16861.35 214
16862.58 213
16863.80 216
16865.03 243
16866.26 234
16867.49 244
16868.71 232
16869.94 206
16871.17 213
16872.39 225
16873.62 257
16874.85 231
16876.08 247
16877.30 243
16878.53 262
16879.76 256
16880.99 263
16882.21 244
16883.44 255
16884.67 251
16885.90 260
16887.13 237
16888.35 213
16889.58 243
16890.81 256
16892.04 257
16893.27 225
16894.49 244
16895.72 248
16896.95 213
16898.18 240
16899.41 253
16900.63 228
16901.86 226
16903.09 213
16904.32 243
16905.55 231
16906.78 204
16908.01 227
16909.23 223
16910.46 248
16911.69 237
16912.92 218
16914.15 180
16915.38 216
16916.61 223
16917.84 238
16919.06 216
16920.29 202
16921.52 197
16922.75 213
16923.98 193
16925.21 211
16926.44 205
16927.67 210
16928.90 212
16930.13 196
16931.36 214
16932.59 195
16933.82 204
16935.05 181
16936.27 174
16937.50 204
16938.73 196
16939.96 179
16941.19 188
16942.42 208
16943.65 178
16944.88 188
16946.11 200
16947.34 190
16948.57 161
16949.80 180
16951.03 198
16952.26 208
16953.49 206
16954.72 208
16955.95 189
16957.19 196
16958.42 204
16959.65 222
16960.88 190
16962.11 175
16963.34 202
16964.57 194
16965.80 208
16967.03 201
16968.26 188
16969.49 204
16970.72 193
16971.95 183
16973.18 214
16974.42 204
16975.65 189
16976.88 209
16978.11 207
16979.34 194
16980.57 177
16981.80 215
16983.03 179
16984.26 194
16985.50 196
16986.73 183
16987.96 216
16989.19 203
16990.42 207
16991.65 202
16992.89 193
16994.12 190
16995.35 226
16996.58 207
16997.81 200
16999.04 181
17000.28 206
17001.51 192
17002.74 202
17003.97 189
17005.20 182
17006.44 205
17007.67 192
17008.90 210
17010.13 207
17011.37 208
17012.60 208
17013.83 229
17015.06 198
17016.30 219
17017.53 194
17018.76 186
17019.99 201
17021.23 202
17022.46 184
17023.69 199
17024.92 204
17026.16 181
17027.39 185
17028.62 177
17029.86 193
17031.09 178
17032.32 194
17033.56 212
17034.79 210
17036.02 192
17037.26 196
17038.49 202
17039.72 202
17040.96 204
17042.19 206
17043.42 216
17044.66 181
17045.89 201
17047.12 196
17048.36 186
17049.59 170
17050.82 184
17052.06 178
17053.29 178
17054.53 178
17055.76 184
17056.99 177
17058.23 203
17059.46 141
17060.70 184
17061.93 185
17063.16 176
17064.40 186
17065.63 178
17066.87 186
17068.10 168
17069.34 184
17070.57 189
17071.81 170
17073.04 161
17074.27 164
17075.51 182
17076.74 190
17077.98 177
17079.21 179
17080.45 185
17081.68 199
17082.92 188
17084.15 153
17085.39 162
17086.62 173
17087.86 190
17089.09 185
17090.33 174
17091.56 148
17092.80 176
17094.04 178
17095.27 192
17096.51 177
17097.74 172
17098.98 177
17100.21 192
17101.45 162
17102.68 166
17103.92 168
17105.16 189
17106.39 191
17107.63 175
17108.86 165
17110.10 159
17111.33 190
17112.57 182
17113.81 179
17115.04 164
17116.28 182
17117.52 192
17118.75 173
17119.99 156
17121.22 158
17122.46 169
17123.70 174
17124.93 191
17126.17 165
17127.41 175
17128.64 169
17129.88 217
17131.12 154
17132.35 138
17133.59 173
17134.83 187
17136.06 174
17137.30 178
17138.54 173
17139.77 197
17141.01 163
17142.25 178
17143.49 194
17144.72 177
17145.96 177
17147.20 163
17148.43 184
17149.67 182
17150.91 188
17152.15 162
17153.38 185
17154.62 194
17155.86 171
17157.10 200
17158.33 199
17159.57 176
17160.81 173
17162.05 179
17163.29 174
17164.52 179
17165.76 182
17167.00 197
17168.24 189
17169.48 192
17170.71 174
17171.95 169
17173.19 157
17174.43 186
17175.67 165
17176.91 165
17178.14 171
17179.38 147
17180.62 166
17181.86 161
17183.10 161
17184.34 135
17185.57 169
17186.81 174
17188.05 177
17189.29 182
17190.53 182
17191.77 167
17193.01 232
17194.25 210
17195.49 193
17196.72 185
17197.96 171
17199.20 186
17200.44 158
17201.68 164
17202.92 160
17204.16 183
17205.40 174
17206.64 187
17207.88 165
17209.12 165
17210.36 148
17211.60 178
17212.84 152
17214.08 156
17215.32 169
17216.56 141
17217.80 177
17219.04 155
17220.28 166
17221.52 174
17222.76 194
17224.00 163
17225.24 170
17226.48 148
17227.72 165
17228.96 165
17230.20 179
17231.44 170
17232.68 184
17233.92 156
17235.16 150
17236.40 165
17237.64 147
17238.88 165
17240.12 152
17241.36 173
17242.60 175
17243.84 189
17245.08 154
17246.32 155
17247.57 145
17248.81 157
17250.05 174
17251.29 143
17252.53 143
17253.77 146
17255.01 164
17256.25 162
17257.49 156
17258.74 158
17259.98 160
17261.22 154
17262.46 185
17263.70 156
17264.94 167
17266.18 139
17267.43 162
17268.67 155
17269.91 186
17271.15 172
17272.39 140
17273.63 144
17274.88 145
17276.12 147
17277.36 141
17278.60 178
17279.84 175
17281.09 186
17282.33 174
17283.57 165
17284.81 157
17286.06 142
17287.30 166
17288.54 169
17289.78 141
17291.02 148
17292.27 154
17293.51 153
17294.75 157
17296.00 164
17297.24 144
17298.48 139
17299.72 156
17300.97 148
17302.21 158
17303.45 173
17304.70 156
17305.94 167
17307.18 172
17308.42 164
17309.67 128
17310.91 165
17312.15 148
17313.40 160
17314.64 152
17315.88 174
17317.13 153
17318.37 135
17319.61 166
17320.86 157
17322.10 118
17323.34 160
17324.59 168
17325.83 149
17327.08 120
17328.32 141
17329.56 168
17330.81 183
17332.05 142
17333.30 170
17334.54 171
17335.78 152
17337.03 165
17338.27 144
17339.52 166
17340.76 164
17342.00 162
17343.25 141
17344.49 166
17345.74 161
17346.98 141
17348.23 138
17349.47 134
17350.72 151
17351.96 157
17353.21 173
17354.45 161
17355.70 174
17356.94 163
17358.18 175
17359.43 133
17360.67 161
17361.92 148
17363.16 158
17364.41 135
17365.66 124
17366.90 139
17368.15 147
17369.39 176
17370.64 171
17371.88 162
17373.13 141
17374.37 156
17375.62 148
17376.86 164
17378.11 158
17379.35 174
17380.60 136
17381.85 160
17383.09 151
17384.34 149
17385.58 168
17386.83 149
17388.08 153
17389.32 152
17390.57 154
17391.81 140
17393.06 147
17394.31 141
17395.55 156
17396.80 132
17398.04 144
17399.29 144
17400.54 176
17401.78 139
17403.03 143
17404.28 159
17405.52 162
17406.77 171
17408.02 149
17409.26 154
17410.51 180
17411.76 155
17413.00 155
17414.25 157
17415.50 148
17416.75 159
17417.99 147
17419.24 179
17420.49 160
17421.73 174
17422.98 160
17424.23 154
17425.48 157
17426.72 153
17427.97 148
17429.22 124
17430.46 146
17431.71 166
17432.96 188
17434.21 155
17435.46 166
17436.70 165
17437.95 152
17439.20 130
17440.45 164
17441.69 196
17442.94 152
17444.19 168
17445.44 166
17446.69 158
17447.93 159
17449.18 155
17450.43 161
17451.68 173
17452.93 182
17454.18 169
17455.42 170
17456.67 137
17457.92 149
17459.17 147
17460.42 159
17461.67 159
17462.92 148
17464.16 162
17465.41 161
17466.66 171
17467.91 171
17469.16 131
17470.41 169
17471.66 184
17472.91 164
17474.16 167
17475.40 178
17476.65 163
17477.90 172
17479.15 163
17480.40 118
17481.65 169
17482.90 169
17484.15 180
17485.40 168
17486.65 160
17487.90 140
17489.15 186
17490.40 169
17491.65 199
17492.90 178
17494.15 175
17495.40 149
17496.65 142
17497.90 167
17499.15 156
17500.40 173
17501.65 148
17502.90 187
17504.15 166
17505.40 167
17506.65 160
17507.90 185
17509.15 177
17510.40 175
17511.65 168
17512.90 193
17514.15 168
17515.40 194
17516.65 178
17517.90 168
17519.15 161
17520.40 155
17521.65 197
17522.90 184
17524.15 196
17525.41 168
17526.66 217
17527.91 172
17529.16 170
17530.41 157
17531.66 177
17532.91 199
17534.16 196
17535.41 169
17536.67 156
17537.92 186
17539.17 183
17540.42 177
17541.67 179
17542.92 213
17544.17 193
17545.43 180
17546.68 196
17547.93 190
17549.18 173
17550.43 160
17551.68 189
17552.94 191
17554.19 209
17555.44 183
17556.69 171
17557.94 173
17559.20 184
17560.45 166
17561.70 197
17562.95 188
17564.21 187
17565.46 200
17566.71 177
17567.96 168
17569.21 191
17570.47 175
17571.72 181
17572.97 191
17574.22 187
17575.48 159
17576.73 182
17577.98 184
17579.24 171
17580.49 184
17581.74 180
17582.99 179
17584.25 186
17585.50 211
17586.75 182
17588.01 163
17589.26 152
17590.51 163
17591.77 178
17593.02 208
17594.27 162
17595.53 170
17596.78 179
17598.03 159
17599.29 161
17600.54 172
17601.79 178
17603.05 182
17604.30 206
17605.56 203
17606.81 173
17608.06 165
17609.32 176
17610.57 186
17611.82 194
17613.08 181
17614.33 182
17615.59 206
17616.84 175
17618.10 160
17619.35 149
17620.60 150
17621.86 177
17623.11 201
17624.37 183
17625.62 171
17626.88 183
17628.13 196
17629.39 194
17630.64 190
17631.89 185
17633.15 181
17634.40 197
17635.66 163
17636.91 160
17638.17 166
17639.42 163
17640.68 171
17641.93 202
17643.19 173
17644.44 168
17645.70 165
17646.95 186
17648.21 174
17649.47 206
17650.72 197
17651.98 183
17653.23 182
17654.49 137
17655.74 169
17657.00 171
17658.25 197
17659.51 205
17660.77 164
17662.02 168
17663.28 166
17664.53 167
17665.79 175
17667.04 162
17668.30 140
17669.56 162
17670.81 157
17672.07 168
17673.33 170
17674.58 158
17675.84 156
17677.09 177
17678.35 133
17679.61 151
17680.86 149
17682.12 171
17683.38 142
17684.63 178
17685.89 152
17687.15 172
17688.40 133
17689.66 156
17690.92 160
17692.17 143
17693.43 158
17694.69 155
17695.94 176
17697.20 159
17698.46 180
17699.72 167
17700.97 156
17702.23 139
17703.49 163
17704.74 169
17706.00 179
17707.26 159
17708.52 173
17709.77 191
17711.03 153
17712.29 155
17713.55 169
17714.80 168
17716.06 138
17717.32 154
17718.58 159
17719.84 162
17721.09 166
17722.35 151
17723.61 146
17724.87 169
17726.13 143
17727.38 159
17728.64 144
17729.90 162
17731.16 170
17732.42 136
17733.67 149
17734.93 123
17736.19 162
17737.45 150
17738.71 165
17739.97 148
17741.23 152
17742.48 147
17743.74 160
17745.00 148
17746.26 152
17747.52 178
17748.78 158
17750.04 173
17751.30 169
17752.55 168
17753.81 168
17755.07 155
17756.33 149
17757.59 152
17758.85 149
17760.11 148
17761.37 157
17762.63 159
17763.89 140
17765.15 168
17766.41 170
17767.67 160
17768.93 171
17770.19 156
17771.45 171
17772.70 135
17773.96 165
17775.22 165
17776.48 152
17777.74 149
17779.00 180
17780.26 143
17781.52 153
17782.78 146
17784.04 159
17785.30 165
17786.56 147
17787.82 169
17789.09 150
17790.35 166
17791.61 158
17792.87 173
17794.13 143
17795.39 176
17796.65 165
17797.91 147
17799.17 143
17800.43 151
17801.69 144
17802.95 158
17804.21 149
17805.47 140
17806.73 162
17808.00 144
17809.26 157
17810.52 126
17811.78 151
17813.04 149
17814.30 139
17815.56 150
17816.82 158
17818.08 142
17819.35 156
17820.61 136
17821.87 171
17823.13 151
17824.39 173
17825.65 156
17826.92 180
17828.18 168
17829.44 154
17830.70 150
17831.96 155
17833.22 166
17834.49 163
17835.75 155
17837.01 143
17838.27 166
17839.53 170
17840.80 160
17842.06 173
17843.32 132
17844.58 140
17845.85 143
17847.11 152
17848.37 154
17849.63 155
17850.89 161
17852.16 158
17853.42 130
17854.68 163
17855.95 141
17857.21 158
17858.47 159
17859.73 133
17861.00 154
17862.26 139
17863.52 136
17864.79 160
17866.05 164
17867.31 140
17868.57 154
17869.84 152
17871.10 156
17872.36 129
17873.63 151
17874.89 137
17876.15 163
17877.42 169
17878.68 151
17879.94 153
17881.21 162
17882.47 147
17883.74 151
17885.00 132
17886.26 142
17887.53 127
17888.79 128
17890.05 155
17891.32 133
17892.58 163
17893.85 118
17895.11 161
17896.37 128
17897.64 151
17898.90 141
17900.17 145
17901.43 131
17902.70 156
17903.96 153
17905.22 160
17906.49 154
17907.75 127
17909.02 160
17910.28 134
17911.55 145
17912.81 150
17914.08 160
17915.34 158
17916.61 148
17917.87 171
17919.14 157
17920.40 128
17921.67 139
17922.93 179
17924.20 145
17925.46 127
17926.73 153
17927.99 165
17929.26 148
17930.52 150
17931.79 135
17933.05 145
17934.32 122
17935.58 137
17936.85 159
17938.12 152
17939.38 166
17940.65 156
17941.91 134
17943.18 147
17944.44 139
17945.71 135
17946.98 154
17948.24 121
17949.51 182
17950.77 139
17952.04 134
17953.31 133
17954.57 148
17955.84 149
17957.10 119
17958.37 133
17959.64 149
17960.90 161
17962.17 133
17963.44 133
17964.70 142
17965.97 144
17967.24 144
17968.50 145
17969.77 133
17971.04 134
17972.30 153
17973.57 149
17974.84 154
17976.10 162
17977.37 153
17978.64 153
17979.91 148
17981.17 158
17982.44 148
17983.71 124
17984.97 133
17986.24 157
17987.51 178
17988.78 135
17990.04 133
17991.31 127
17992.58 134
17993.85 125
17995.11 136
17996.38 142
17997.65 156
17998.92 135
18000.18 154
18001.45 147
18002.72 146
18003.99 159
18005.26 134
18006.52 146
18007.79 154
18009.06 148
18010.33 149
18011.60 161
18012.86 144
18014.13 132
18015.40 147
18016.67 161
18017.94 147
18019.21 145
18020.47 143
18021.74 162
18023.01 157
18024.28 146
18025.55 148
18026.82 133
18028.09 136
18029.36 131
18030.62 148
18031.89 128
18033.16 149
18034.43 159
18035.70 145
18036.97 139
18038.24 154
18039.51 168
18040.78 168
18042.05 162
18043.32 132
18044.59 162
18045.85 143
18047.12 151
18048.39 151
18049.66 160
18050.93 148
18052.20 135
18053.47 155
18054.74 159
18056.01 118
18057.28 135
18058.55 138
18059.82 136
18061.09 145
18062.36 137
18063.63 150
18064.90 136
18066.17 165
18067.44 145
18068.71 154
18069.98 141
18071.25 158
18072.52 143
18073.79 138
18075.06 145
18076.33 131
18077.60 154
18078.87 147
18080.15 125
18081.42 164
18082.69 170
18083.96 172
18085.23 159
18086.50 175
18087.77 150
18089.04 164
18090.31 165
18091.58 151
18092.85 165
18094.12 141
18095.40 166
18096.67 148
18097.94 163
18099.21 147
18100.48 151
18101.75 162
18103.02 153
18104.30 139
18105.57 130
18106.84 158
18108.11 142
18109.38 149
18110.65 131
18111.92 139
18113.20 147
18114.47 141
18115.74 152
18117.01 145
18118.28 144
18119.56 140
18120.83 169
18122.10 141
18123.37 160
18124.64 171
18125.92 162
18127.19 129
18128.46 146
18129.73 138
18131.01 130
18132.28 182
18133.55 161
18134.82 132
18136.10 141
18137.37 129
18138.64 148
18139.91 153
18141.19 149
18142.46 159
18143.73 148
18145.01 153
18146.28 168
18147.55 147
18148.82 137
18150.10 129
18151.37 142
18152.64 150
18153.92 148
18155.19 164
18156.46 153
18157.74 141
18159.01 162
18160.28 161
18161.56 131
18162.83 132
18164.10 145
18165.38 157
18166.65 162
18167.93 132
18169.20 155
18170.47 126
18171.75 145
18173.02 150
18174.29 146
18175.57 157
18176.84 136
18178.12 160
18179.39 132
18180.66 129
18181.94 141
18183.21 147
18184.49 153
18185.76 142
18187.04 139
18188.31 144
18189.59 151
18190.86 152
18192.13 140
18193.41 142
18194.68 144
18195.96 132
18197.23 151
18198.51 133
18199.78 154
18201.06 143
18202.33 151
18203.61 133
18204.88 123
18206.16 140
18207.43 140
18208.71 153
18209.98 127
18211.26 141
18212.53 146
18213.81 144
18215.08 159
18216.36 166
18217.63 152
18218.91 146
18220.19 148
18221.46 126
18222.74 145
18224.01 132
18225.29 143
18226.56 133
18227.84 129
18229.12 139
18230.39 149
18231.67 148
18232.94 148
18234.22 132
18235.50 146
18236.77 158
18238.05 155
18239.32 165
18240.60 163
18241.88 165
18243.15 156
18244.43 145
18245.71 144
18246.98 141
18248.26 148
18249.54 140
18250.81 137
18252.09 149
18253.37 160
18254.64 162
18255.92 136
18257.20 137
18258.47 137
18259.75 143
18261.03 151
18262.30 161
18263.58 178
18264.86 152
18266.13 174
18267.41 152
18268.69 161
18269.97 147
18271.24 163
18272.52 135
18273.80 164
18275.08 167
18276.35 152
18277.63 152
18278.91 150
18280.19 175
18281.46 159
18282.74 157
18284.02 147
18285.30 162
18286.58 144
18287.85 150
18289.13 173
18290.41 142
18291.69 143
18292.97 159
18294.24 149
18295.52 162
18296.80 159
18298.08 155
18299.36 152
18300.63 144
18301.91 137
18303.19 151
18304.47 147
18305.75 168
18307.03 140
18308.31 171
18309.58 134
18310.86 137
18312.14 132
18313.42 139
18314.70 143
18315.98 150
18317.26 170
18318.54 139
18319.82 151
18321.09 155
18322.37 142
18323.65 142
18324.93 158
18326.21 155
18327.49 148
18328.77 144
18330.05 136
18331.33 158
18332.61 144
18333.89 153
18335.17 172
18336.45 150
18337.73 123
18339.01 138
18340.29 138
18341.57 141
18342.85 138
18344.13 131
18345.41 147
18346.69 136
18347.97 113
18349.25 121
18350.53 162
18351.81 160
18353.09 125
18354.37 134
18355.65 142
18356.93 149
18358.21 176
18359.49 135
18360.77 132
18362.05 174
18363.33 151
18364.61 153
18365.89 135
18367.17 144
18368.45 133
18369.73 151
18371.01 145
18372.29 141
18373.58 124
18374.86 147
18376.14 154
18377.42 138
18378.70 127
18379.98 144
18381.26 156
18382.54 138
18383.82 140
18385.11 134
18386.39 147
18387.67 143
18388.95 136
18390.23 129
18391.51 122
18392.79 159
18394.08 149
18395.36 135
18396.64 149
18397.92 121
18399.20 147
18400.49 161
18401.77 157
18403.05 135
18404.33 140
18405.61 144
18406.90 127
18408.18 150
18409.46 126
18410.74 156
18412.02 148
18413.31 174
18414.59 157
18415.87 137
18417.15 141
18418.44 142
18419.72 158
18421.00 125
18422.28 133
18423.57 133
18424.85 162
18426.13 140
18427.41 125
18428.70 136
18429.98 156
18431.26 152
18432.55 129
18433.83 143
18435.11 180
18436.40 132
18437.68 153
18438.96 113
18440.25 127
18441.53 130
18442.81 153
18444.10 153
18445.38 132
18446.66 160
18447.95 140
18449.23 156
18450.51 153
18451.80 126
18453.08 117
18454.36 159
18455.65 146
18456.93 137
18458.22 115
18459.50 144
18460.78 143
18462.07 155
18463.35 143
18464.64 147
18465.92 170
18467.20 133
18468.49 152
18469.77 154
18471.06 158
18472.34 140
18473.63 140
18474.91 148
18476.19 145
18477.48 162
18478.76 144
18480.05 148
18481.33 138
18482.62 129
18483.90 154
18485.19 168
18486.47 151
18487.76 145
18489.04 155
18490.33 159
18491.61 149
18492.90 144
18494.18 136
18495.47 155
18496.75 180
18498.04 156
18499.32 140
18500.61 146
18501.89 145
18503.18 138
18504.46 153
18505.75 148
18507.04 134
18508.32 128
18509.61 154
18510.89 138
18512.18 144
18513.46 162
18514.75 162
18516.04 137
18517.32 147
18518.61 135
18519.89 143
18521.18 170
18522.47 160
18523.75 134
18525.04 154
18526.32 170
18527.61 144
18528.90 139
18530.18 153
18531.47 174
18532.76 166
18534.04 138
18535.33 152
18536.62 140
18537.90 148
18539.19 150
18540.48 142
18541.76 141
18543.05 141
18544.34 143
18545.62 169
18546.91 176
18548.20 131
18549.48 131
18550.77 140
18552.06 151
18553.35 144
18554.63 139
18555.92 157
18557.21 146
18558.50 154
18559.78 162
18561.07 158
18562.36 161
18563.65 150
18564.93 163
18566.22 149
18567.51 139
18568.80 146
18570.08 173
18571.37 138
18572.66 139
18573.95 136
18575.24 150
18576.52 145
18577.81 146
18579.10 158
18580.39 141
18581.68 169
18582.96 173
18584.25 156
18585.54 142
18586.83 147
18588.12 157
18589.41 173
18590.69 143
18591.98 164
18593.27 182
18594.56 168
18595.85 164
18597.14 159
18598.43 154
18599.71 167
18601.00 170
18602.29 193
18603.58 172
18604.87 178
18606.16 145
18607.45 165
18608.74 166
18610.03 158
18611.32 177
18612.61 158
18613.89 161
18615.18 149
18616.47 151
18617.76 173
18619.05 178
18620.34 175
18621.63 167
18622.92 167
18624.21 177
18625.50 167
18626.79 160
18628.08 166
18629.37 183
18630.66 162
18631.95 141
18633.24 139
18634.53 123
18635.82 143
18637.11 157
18638.40 157
18639.69 155
18640.98 150
18642.27 160
18643.56 165
18644.85 150
18646.14 148
18647.43 150
18648.72 132
18650.01 126
18651.30 127
18652.59 157
18653.89 119
18655.18 146
18656.47 157
18657.76 178
18659.05 152
18660.34 141
18661.63 123
18662.92 122
18664.21 133
18665.50 152
18666.79 149
18668.09 148
18669.38 156
18670.67 147
18671.96 136
18673.25 147
18674.54 168
18675.83 140
18677.13 143
18678.42 160
18679.71 146
18681.00 135
18682.29 129
18683.58 127
18684.88 136
18686.17 138
18687.46 119
18688.75 133
18690.04 125
18691.33 132
18692.63 130
18693.92 156
18695.21 162
18696.50 155
18697.80 137
18699.09 125
18700.38 126
18701.67 144
18702.96 147
18704.26 136
18705.55 122
18706.84 125
18708.13 133
18709.43 155
18710.72 124
18712.01 143
18713.31 131
18714.60 143
18715.89 145
18717.18 134
18718.48 147
18719.77 150
18721.06 154
18722.36 162
18723.65 146
18724.94 152
18726.24 132
18727.53 155
18728.82 152
18730.12 137
18731.41 103
18732.70 132
18734.00 160
18735.29 125
18736.58 129
18737.88 147
18739.17 148
18740.46 151
18741.76 124
18743.05 153
18744.34 158
18745.64 141
18746.93 152
18748.23 126
18749.52 144
18750.81 128
18752.11 154
18753.40 150
18754.70 128
18755.99 115
18757.29 139
18758.58 132
18759.87 132
18761.17 112
18762.46 139
18763.76 150
18765.05 139
18766.35 139
18767.64 136
18768.94 165
18770.23 142
18771.53 148
18772.82 140
18774.11 143
18775.41 145
18776.70 137
18778.00 127
18779.29 115
18780.59 128
18781.89 144
18783.18 150
18784.48 144
18785.77 139
18787.07 153
18788.36 154
18789.66 143
18790.95 136
18792.25 164
18793.54 141
18794.84 119
18796.13 137
18797.43 129
18798.73 134
18800.02 129
18801.32 135
18802.61 139
18803.91 140
18805.20 138
18806.50 144
18807.80 134
18809.09 139
18810.39 121
18811.69 123
18812.98 152
18814.28 130
18815.57 136
18816.87 136
18818.17 160
18819.46 138
18820.76 142
18822.06 134
18823.35 142
18824.65 142
18825.95 125
18827.24 126
18828.54 138
18829.84 146
18831.13 152
18832.43 149
18833.73 137
18835.02 153
18836.32 156
18837.62 145
18838.91 139
18840.21 149
18841.51 143
18842.81 153
18844.10 129
18845.40 151
18846.70 135
18848.00 129
18849.29 145
18850.59 140
18851.89 127
18853.19 107
18854.48 126
18855.78 160
18857.08 155
18858.38 146
18859.67 140
18860.97 145
18862.27 125
18863.57 128
18864.87 170
18866.16 147
18867.46 134
18868.76 142
18870.06 156
18871.36 142
18872.66 136
18873.95 151
18875.25 155
18876.55 137
18877.85 142
18879.15 140
18880.45 136
18881.74 148
18883.04 147
18884.34 136
18885.64 131
18886.94 127
18888.24 154
18889.54 148
18890.84 137
18892.13 115
18893.43 135
18894.73 148
18896.03 134
18897.33 152
18898.63 146
18899.93 151
18901.23 155
18902.53 149
18903.83 119
18905.13 132
18906.43 135
18907.73 133
18909.02 162
18910.32 145
18911.62 140
18912.92 145
18914.22 187
18915.52 138
18916.82 128
18918.12 146
18919.42 157
18920.72 161
18922.02 134
18923.32 161
18924.62 140
18925.92 140
18927.22 149
18928.52 160
18929.82 134
18931.12 142
18932.42 145
18933.72 152
18935.02 137
18936.32 131
18937.63 146
18938.93 127
18940.23 120
18941.53 148
18942.83 149
18944.13 140
18945.43 148
18946.73 127
18948.03 132
18949.33 125
18950.63 128
18951.93 122
18953.23 134
18954.54 142
18955.84 119
18957.14 152
18958.44 125
18959.74 141
18961.04 118
18962.34 131
18963.64 133
18964.95 117
18966.25 102
18967.55 137
18968.85 126
18970.15 142
18971.45 157
18972.76 133
18974.06 131
18975.36 130
18976.66 136
18977.96 122
18979.27 138
18980.57 131
18981.87 121
18983.17 143
18984.47 138
18985.78 126
18987.08 148
18988.38 137
18989.68 160
18990.98 141
18992.29 134
18993.59 147
18994.89 154
18996.19 147
18997.50 117
18998.80 142
19000.10 136
19001.40 136
19002.71 130
19004.01 126
19005.31 121
19006.62 129
19007.92 130
19009.22 148
19010.53 131
19011.83 129
19013.13 130
19014.43 132
19015.74 142
19017.04 150
19018.34 141
19019.65 124
19020.95 156
19022.25 146
19023.56 108
19024.86 120
19026.16 159
19027.47 151
19028.77 133
19030.08 115
19031.38 123
19032.68 137
19033.99 113
19035.29 131
19036.59 135
19037.90 115
19039.20 140
19040.51 121
19041.81 123
19043.11 108
19044.42 113
19045.72 132
19047.03 117
19048.33 128
19049.64 147
19050.94 153
19052.25 132
19053.55 130
19054.85 139
19056.16 118
19057.46 129
19058.77 134
19060.07 126
19061.38 123
19062.68 137
19063.99 109
19065.29 109
19066.60 116
19067.90 140
19069.21 133
19070.51 128
19071.82 119
19073.12 114
19074.43 135
19075.73 164
19077.04 127
19078.34 110
19079.65 147
19080.95 130
19082.26 128
19083.57 137
19084.87 117
19086.18 139
19087.48 138
19088.79 127
19090.09 116
19091.40 116
19092.71 129
19094.01 130
19095.32 123
19096.62 111
19097.93 108
19099.24 133
19100.54 142
19101.85 125
19103.15 130
19104.46 143
19105.77 140
19107.07 130
19108.38 123
19109.69 120
19110.99 131
19112.30 156
19113.60 160
19114.91 122
19116.22 116
19117.52 105
19118.83 167
19120.14 134
19121.45 118
19122.75 125
19124.06 155
19125.37 129
19126.67 114
19127.98 122
19129.29 158
19130.59 137
19131.90 140
19133.21 118
19134.52 120
19135.82 141
19137.13 133
19138.44 139
19139.75 139
19141.05 157
19142.36 138
19143.67 137
19144.98 125
19146.28 151
19147.59 150
19148.90 148
19150.21 148
19151.51 147
19152.82 132
19154.13 117
19155.44 125
19156.75 134
19158.05 166
19159.36 129
19160.67 101
19161.98 129
19163.29 141
19164.60 155
19165.90 149
19167.21 143
19168.52 130
19169.83 117
19171.14 140
19172.45 125
19173.75 129
19175.06 139
19176.37 144
19177.68 131
19178.99 134
19180.30 160
19181.61 129
19182.92 127
19184.23 111
19185.53 135
19186.84 128
19188.15 125
19189.46 136
19190.77 143
19192.08 138
19193.39 130
19194.70 139
19196.01 166
19197.32 148
19198.63 137
19199.94 129
19201.25 137
19202.56 139
19203.87 140
19205.17 128
19206.48 135
19207.79 146
19209.10 135
19210.41 145
19211.72 129
19213.03 129
19214.34 128
19215.65 139
19216.96 137
19218.27 142
19219.58 132
19220.89 134
19222.21 152
19223.52 132
19224.83 155
19226.14 132
19227.45 160
19228.76 151
19230.07 138
19231.38 143
19232.69 151
19234.00 129
19235.31 142
19236.62 124
19237.93 115
19239.24 145
19240.55 142
19241.86 158
19243.18 119
19244.49 124
19245.80 141
19247.11 147
19248.42 132
19249.73 154
19251.04 160
19252.35 151
19253.67 132
19254.98 152
19256.29 141
19257.60 134
19258.91 133
19260.22 140
19261.53 140
19262.85 135
19264.16 126
19265.47 152
19266.78 116
19268.09 131
19269.40 152
19270.72 121
19272.03 117
19273.34 118
19274.65 133
19275.96 166
19277.28 137
19278.59 126
19279.90 125
19281.21 150
19282.53 161
19283.84 131
19285.15 127
19286.46 127
19287.78 144
19289.09 137
19290.40 132
19291.71 148
19293.03 124
19294.34 138
19295.65 128
19296.96 126
19298.28 134
19299.59 114
19300.90 145
19302.22 130
19303.53 126
19304.84 133
19306.16 132
19307.47 139
19308.78 152
19310.10 110
19311.41 130
19312.72 134
19314.04 134
19315.35 124
19316.66 124
19317.98 145
19319.29 151
19320.60 142
19321.92 118
19323.23 137
19324.54 130
19325.86 137
19327.17 122
19328.49 132
19329.80 135
19331.11 141
19332.43 155
19333.74 120
19335.06 138
19336.37 140
19337.68 141
19339.00 122
19340.31 146
19341.63 126
19342.94 124
19344.26 131
19345.57 123
19346.89 128
19348.20 150
19349.51 124
19350.83 112
19352.14 143
19353.46 128
19354.77 113
19356.09 103
19357.40 136
19358.72 116
19360.03 134
19361.35 111
19362.66 139
19363.98 148
19365.29 125
19366.61 131
19367.92 127
19369.24 143
19370.55 121
19371.87 124
19373.19 122
19374.50 133
19375.82 124
19377.13 152
19378.45 120
19379.76 134
19381.08 142
19382.39 127
19383.71 139
19385.03 120
19386.34 114
19387.66 120
19388.97 145
19390.29 153
19391.61 136
19392.92 123
19394.24 129
19395.55 145
19396.87 144
19398.19 110
19399.50 123
19400.82 114
19402.14 122
19403.45 112
19404.77 134
19406.09 123
19407.40 120
19408.72 131
19410.04 121
19411.35 121
19412.67 135
19413.99 137
19415.30 142
19416.62 134
19417.94 130
19419.25 142
19420.57 130
19421.89 128
19423.21 128
19424.52 144
19425.84 120
19427.16 131
19428.47 137
19429.79 112
19431.11 147
19432.43 127
19433.74 153
19435.06 134
19436.38 129
19437.70 115
19439.01 146
19440.33 129
19441.65 116
19442.97 130
19444.29 140
19445.60 111
19446.92 150
19448.24 132
19449.56 121
19450.88 111
19452.19 134
19453.51 120
19454.83 119
19456.15 126
19457.47 113
19458.78 144
19460.10 141
19461.42 140
19462.74 110
19464.06 122
19465.38 125
19466.70 137
19468.01 129
19469.33 135
19470.65 112
19471.97 136
19473.29 131
19474.61 114
19475.93 127
19477.25 134
19478.57 150
19479.88 122
19481.20 133
19482.52 129
19483.84 152
19485.16 122
19486.48 146
19487.80 128
19489.12 113
19490.44 108
19491.76 111
19493.08 116
19494.40 104
19495.72 130
19497.04 154
19498.36 139
19499.68 110
19501.00 104
19502.32 140
19503.64 147
19504.96 123
19506.28 103
19507.60 130
19508.92 131
19510.24 122
19511.56 114
19512.88 115
19514.20 117
19515.52 133
19516.84 149
19518.16 138
19519.48 129
19520.80 132
19522.12 143
19523.44 129
19524.76 93
19526.08 124
19527.40 136
19528.72 144
19530.04 139
19531.36 130
19532.68 142
19534.00 135
19535.33 142
19536.65 122
19537.97 120
19539.29 120
19540.61 124
19541.93 156
19543.25 131
19544.57 120
19545.89 134
19547.22 144
19548.54 131
19549.86 119
19551.18 126
19552.50 154
19553.82 131
19555.15 139
19556.47 104
19557.79 143
19559.11 121
19560.43 137
19561.75 110
19563.08 132
19564.40 112
19565.72 138
19567.04 135
19568.36 137
19569.69 132
19571.01 140
19572.33 123
19573.65 133
19574.97 110
19576.30 114
19577.62 150
19578.94 125
19580.26 104
19581.59 120
19582.91 125
19584.23 133
19585.55 143
19586.88 128
19588.20 113
19589.52 120
19590.85 126
19592.17 142
19593.49 123
19594.81 129
19596.14 121
19597.46 135
19598.78 132
19600.11 130
19601.43 126
19602.75 142
19604.08 145
19605.40 136
19606.72 120
19608.05 118
19609.37 140
19610.69 131
19612.02 128
19613.34 140
19614.66 151
19615.99 156
19617.31 135
19618.64 124
19619.96 137
19621.28 119
19622.61 135
19623.93 125
19625.26 124
19626.58 120
19627.90 122
19629.23 136
19630.55 131
19631.88 128
19633.20 133
19634.52 156
19635.85 139
19637.17 147
19638.50 107
19639.82 122
19641.15 131
19642.47 146
19643.80 111
19645.12 127
19646.45 134
19647.77 143
19649.09 133
19650.42 147
19651.74 130
19653.07 116
19654.39 135
19655.72 136
19657.04 153
19658.37 124
19659.69 112
19661.02 131
19662.35 141
19663.67 131
19665.00 145
19666.32 112
19667.65 118
19668.97 131
19670.30 140
19671.62 134
19672.95 137
19674.27 132
19675.60 147
19676.93 154
19678.25 112
19679.58 139
19680.90 162
19682.23 154
19683.56 121
19684.88 120
19686.21 130
19687.53 145
19688.86 147
19690.19 138
19691.51 152
19692.84 140
19694.16 150
19695.49 156
19696.82 139
19698.14 128
19699.47 145
19700.80 144
19702.12 133
19703.45 112
19704.78 127
19706.10 136
19707.43 159
19708.76 127
19710.08 140
19711.41 139
19712.74 132
19714.06 116
19715.39 150
19716.72 133
19718.05 129
19719.37 139
19720.70 139
19722.03 149
19723.35 129
19724.68 137
19726.01 135
19727.34 123
19728.66 124
19729.99 129
19731.32 129
19732.65 121
19733.98 127
19735.30 133
19736.63 142
19737.96 130
19739.29 142
19740.61 141
19741.94 137
19743.27 131
19744.60 128
19745.93 136
19747.25 120
19748.58 122
19749.91 147
19751.24 122
19752.57 113
19753.90 124
19755.22 131
19756.55 134
19757.88 129
19759.21 121
19760.54 134
19761.87 128
19763.20 137
19764.52 130
19765.85 110
19767.18 124
19768.51 130
19769.84 139
19771.17 115
19772.50 113
19773.83 125
19775.16 153
19776.48 154
19777.81 133
19779.14 121
19780.47 139
19781.80 142
19783.13 151
19784.46 134
19785.79 129
19787.12 122
19788.45 129
19789.78 155
19791.11 133
19792.44 144
19793.77 123
19795.10 139
19796.43 128
19797.76 130
19799.09 160
19800.42 129
19801.75 117
19803.08 120
19804.41 157
19805.74 133
19807.07 143
19808.40 135
19809.73 124
19811.06 132
19812.39 127
19813.72 136
19815.05 125
19816.38 106
19817.71 127
19819.04 148
19820.37 141
19821.70 126
19823.03 131
19824.36 137
19825.69 125
19827.02 116
19828.35 123
19829.69 127
19831.02 129
19832.35 126
19833.68 136
19835.01 116
19836.34 136
19837.67 102
19839.00 116
19840.33 114
19841.67 132
19843.00 137
19844.33 118
19845.66 112
19846.99 114
19848.32 123
19849.65 158
19850.99 127
19852.32 133
19853.65 139
19854.98 116
19856.31 113
19857.64 117
19858.98 114
19860.31 125
19861.64 121
19862.97 149
19864.30 143
19865.64 122
19866.97 149
19868.30 125
19869.63 145
19870.97 111
19872.30 134
19873.63 128
19874.96 138
19876.29 106
19877.63 115
19878.96 132
19880.29 110
19881.63 134
19882.96 144
19884.29 135
19885.62 134
19886.96 140
19888.29 122
19889.62 122
19890.95 119
19892.29 149
19893.62 114
19894.95 134
19896.29 129
19897.62 122
19898.95 122
19900.29 128
19901.62 146
19902.95 126
19904.29 120
19905.62 128
19906.95 137
19908.29 121
19909.62 135
19910.95 112
19912.29 130
19913.62 120
19914.96 116
19916.29 136
19917.62 152
19918.96 128
19920.29 132
19921.63 121
19922.96 145
19924.29 153
19925.63 123
19926.96 147
19928.30 126
19929.63 132
19930.96 118
19932.30 122
19933.63 139
19934.97 121
19936.30 135
19937.64 130
19938.97 131
19940.31 116
19941.64 118
19942.98 165
19944.31 132
19945.64 127
19946.98 140
19948.31 138
19949.65 128
19950.98 114
19952.32 120
19953.65 124
19954.99 148
19956.32 158
19957.66 144
19959.00 135
19960.33 132
19961.67 133
19963.00 148
19964.34 135
19965.67 130
19967.01 124
19968.34 134
19969.68 129
19971.01 124
19972.35 157
19973.69 132
19975.02 156
19976.36 125
19977.69 140
19979.03 112
19980.37 131
19981.70 116
19983.04 146
19984.37 115
19985.71 126
19987.05 146
19988.38 129
19989.72 158
19991.05 141
19992.39 137
19993.73 111
19995.06 128
19996.40 124
19997.74 134
19999.07 112
20000.41 113
20001.75 144
20003.08 140
20004.42 129
20005.76 128
20007.09 123
20008.43 144
20009.77 147
20011.10 109
20012.44 124
20013.78 132
20015.12 137
20016.45 133
20017.79 129
20019.13 119
20020.47 143
20021.80 145
20023.14 149
20024.48 122
20025.81 132
20027.15 138
20028.49 127
20029.83 121
20031.17 150
20032.50 139
20033.84 131
20035.18 124
20036.52 148
20037.85 146
20039.19 117
20040.53 135
20041.87 138
20043.21 146
20044.54 132
20045.88 131
20047.22 127
20048.56 136
20049.90 156
20051.24 125
20052.57 122
20053.91 118
20055.25 119
20056.59 137
20057.93 136
20059.27 119
20060.61 123
20061.94 133
20063.28 138
20064.62 133
20065.96 132
20067.30 128
20068.64 122
20069.98 133
20071.32 139
20072.66 129
20073.99 137
20075.33 132
20076.67 140
20078.01 124
20079.35 124
20080.69 147
20082.03 139
20083.37 117
20084.71 121
20086.05 139
20087.39 145
20088.73 135
20090.07 120
20091.41 131
20092.75 121
20094.09 140
20095.43 135
20096.77 135
20098.11 133
20099.45 110
20100.79 116
20102.13 106
20103.47 133
20104.81 147
20106.15 138
20107.49 136
20108.83 112
20110.17 123
20111.51 127
20112.85 114
20114.19 117
20115.53 124
20116.87 138
20118.21 118
20119.55 125
20120.89 149
20122.23 127
20123.57 161
20124.91 138
20126.25 137
20127.60 120
20128.94 129
20130.28 126
20131.62 120
20132.96 136
20134.30 139
20135.64 116
