# Supplementary material for: MALDI-TOF MS typing enables the classification of brewing yeasts of the genus Saccharomyces to major beer styles
Source: PLoS One. 2017 Aug 9;12(8):e0181694. doi: 10.1371/journal.pone.0181694 (PMC5549903; doi:10.1371/journal.pone.0181694)
Supplement: S15 File — The directory includes 90 raw files and was zipped to “.zip”; the folder has three strains with 30 spectra per strain; S1 Text explains the raw files with an example and Table 1 represents the yeast strains used within the experiment. (ZIP) [file pone.0181694.s018.zip › 43-45/30668-513-OG-Ale-Alt-YPG-18h-E-E_2015-10-29__0_A9_1.dat]

1999.91 1563
2000.33 1514
2000.75 1524
2001.17 1601
2001.59 1647
2002.02 1748
2002.44 1666
2002.86 1404
2003.28 1384
2003.70 1375
2004.13 1418
2004.55 1276
2004.97 1360
2005.39 1330
2005.81 1392
2006.24 1224
2006.66 1343
2007.08 1367
2007.50 1269
2007.93 1309
2008.35 1421
2008.77 1363
2009.19 1332
2009.62 1282
2010.04 1277
2010.46 1298
2010.88 1341
2011.31 1355
2011.73 1351
2012.15 1360
2012.58 1346
2013.00 1313
2013.42 1175
2013.84 1311
2014.27 1305
2014.69 1330
2015.11 1178
2015.54 1107
2015.96 1243
2016.38 1299
2016.81 1341
2017.23 1243
2017.65 1416
2018.08 1341
2018.50 1179
2018.92 1303
2019.35 1364
2019.77 1314
2020.19 1398
2020.62 1502
2021.04 1476
2021.47 1345
2021.89 1229
2022.31 1326
2022.74 1205
2023.16 1210
2023.59 1203
2024.01 1327
2024.43 1271
2024.86 1305
2025.28 1430
2025.71 1227
2026.13 1231
2026.55 1306
2026.98 1375
2027.40 1308
2027.83 1261
2028.25 1254
2028.68 1187
2029.10 1266
2029.53 1277
2029.95 1221
2030.38 1339
2030.80 1408
2031.23 1192
2031.65 1261
2032.08 1356
2032.50 1362
2032.93 1420
2033.35 1221
2033.78 1307
2034.20 1351
2034.63 1211
2035.05 1285
2035.48 1316
2035.90 1296
2036.33 1343
2036.75 1344
2037.18 1467
2037.60 1351
2038.03 1239
2038.45 1375
2038.88 1482
2039.31 1339
2039.73 1319
2040.16 1429
2040.58 1415
2041.01 1426
2041.43 1385
2041.86 1271
2042.29 1300
2042.71 1327
2043.14 1292
2043.56 1299
2043.99 1322
2044.42 1357
2044.84 1320
2045.27 1325
2045.70 1371
2046.12 1241
2046.55 1336
2046.98 1347
2047.40 1336
2047.83 1348
2048.25 1322
2048.68 1218
2049.11 1207
2049.53 1216
2049.96 1213
2050.39 1327
2050.82 1211
2051.24 1280
2051.67 1355
2052.10 1210
2052.52 1327
2052.95 1271
2053.38 1257
2053.80 1400
2054.23 1263
2054.66 1166
2055.09 1311
2055.51 1374
2055.94 1317
2056.37 1342
2056.80 1353
2057.22 1298
2057.65 1199
2058.08 1196
2058.51 1384
2058.93 1532
2059.36 1437
2059.79 1440
2060.22 1396
2060.65 1324
2061.07 1357
2061.50 1348
2061.93 1428
2062.36 1469
2062.79 1396
2063.21 1396
2063.64 1453
2064.07 1507
2064.50 1864
2064.93 1773
2065.36 1651
2065.78 1704
2066.21 1658
2066.64 1720
2067.07 1625
2067.50 1630
2067.93 1505
2068.36 1357
2068.78 1305
2069.21 1408
2069.64 1438
2070.07 1346
2070.50 1262
2070.93 1222
2071.36 1214
2071.79 1299
2072.22 1372
2072.64 1360
2073.07 1228
2073.50 1230
2073.93 1279
2074.36 1281
2074.79 1297
2075.22 1429
2075.65 1377
2076.08 1392
2076.51 1429
2076.94 1463
2077.37 1444
2077.80 1383
2078.23 1428
2078.66 1484
2079.09 1514
2079.52 1684
2079.95 1563
2080.38 1573
2080.81 1780
2081.24 1678
2081.67 1550
2082.10 1504
2082.53 1546
2082.96 1520
2083.39 1375
2083.82 1419
2084.25 1402
2084.68 1288
2085.11 1346
2085.54 1405
2085.97 1426
2086.40 1360
2086.83 1302
2087.26 1271
2087.69 1375
2088.12 1284
2088.55 1346
2088.99 1298
2089.42 1308
2089.85 1267
2090.28 1373
2090.71 1308
2091.14 1356
2091.57 1315
2092.00 1339
2092.43 1367
2092.86 1336
2093.30 1336
2093.73 1348
2094.16 1390
2094.59 1284
2095.02 1294
2095.45 1330
2095.88 1297
2096.32 1267
2096.75 1193
2097.18 1288
2097.61 1209
2098.04 1193
2098.47 1224
2098.91 1225
2099.34 1230
2099.77 1206
2100.20 1301
2100.63 1316
2101.07 1243
2101.50 1180
2101.93 1230
2102.36 1197
2102.80 1171
2103.23 1206
2103.66 1209
2104.09 1206
2104.52 1293
2104.96 1298
2105.39 1367
2105.82 1252
2106.25 1313
2106.69 1332
2107.12 1327
2107.55 1326
2107.99 1392
2108.42 1417
2108.85 1441
2109.28 1529
2109.72 1414
2110.15 1396
2110.58 1393
2111.02 1384
2111.45 1260
2111.88 1268
2112.32 1256
2112.75 1367
2113.18 1339
2113.62 1341
2114.05 1293
2114.48 1376
2114.92 1261
2115.35 1197
2115.78 1223
2116.22 1174
2116.65 1168
2117.08 1228
2117.52 1206
2117.95 1224
2118.39 1192
2118.82 1207
2119.25 1179
2119.69 1155
2120.12 1191
2120.56 1251
2120.99 1223
2121.42 1220
2121.86 1187
2122.29 1240
2122.73 1277
2123.16 1240
2123.60 1295
2124.03 1266
2124.46 1256
2124.90 1248
2125.33 1169
2125.77 1214
2126.20 1318
2126.64 1211
2127.07 1149
2127.51 1242
2127.94 1281
2128.38 1188
2128.81 1080
2129.25 1130
2129.68 1394
2130.12 1354
2130.55 1256
2130.99 1323
2131.42 1321
2131.86 1276
2132.29 1282
2132.73 1309
2133.16 1373
2133.60 1383
2134.03 1398
2134.47 1524
2134.91 1386
2135.34 1248
2135.78 1261
2136.21 1422
2136.65 1403
2137.08 1424
2137.52 1399
2137.96 1324
2138.39 1366
2138.83 1267
2139.26 1260
2139.70 1283
2140.14 1200
2140.57 1267
2141.01 1213
2141.44 1227
2141.88 1119
2142.32 1201
2142.75 1281
2143.19 1107
2143.63 1151
2144.06 1223
2144.50 1187
2144.94 1260
2145.37 1231
2145.81 1246
2146.25 1344
2146.68 1360
2147.12 1298
2147.56 1213
2147.99 1190
2148.43 1307
2148.87 1274
2149.30 1347
2149.74 1301
2150.18 1392
2150.61 1370
2151.05 1480
2151.49 1442
2151.93 1356
2152.36 1315
2152.80 1372
2153.24 1448
2153.68 1360
2154.11 1330
2154.55 1401
2154.99 1350
2155.43 1330
2155.86 1399
2156.30 1404
2156.74 1288
2157.18 1371
2157.62 1462
2158.05 1307
2158.49 1152
2158.93 1284
2159.37 1284
2159.81 1265
2160.24 1416
2160.68 1383
2161.12 1321
2161.56 1357
2162.00 1346
2162.43 1220
2162.87 1283
2163.31 1353
2163.75 1335
2164.19 1346
2164.63 1387
2165.07 1354
2165.50 1240
2165.94 1246
2166.38 1231
2166.82 1357
2167.26 1380
2167.70 1455
2168.14 1391
2168.58 1291
2169.02 1382
2169.45 1345
2169.89 1300
2170.33 1347
2170.77 1363
2171.21 1322
2171.65 1544
2172.09 1495
2172.53 1518
2172.97 1519
2173.41 1513
2173.85 1692
2174.29 1684
2174.73 1665
2175.17 1709
2175.61 1740
2176.05 1633
2176.49 1632
2176.93 1693
2177.37 1645
2177.81 1670
2178.25 1455
2178.69 1392
2179.13 1520
2179.57 1456
2180.01 1403
2180.45 1345
2180.89 1382
2181.33 1413
2181.77 1387
2182.21 1412
2182.65 1333
2183.09 1311
2183.53 1210
2183.97 1276
2184.41 1180
2184.85 1247
2185.29 1347
2185.73 1272
2186.17 1252
2186.61 1210
2187.05 1321
2187.49 1317
2187.94 1327
2188.38 1386
2188.82 1399
2189.26 1366
2189.70 1366
2190.14 1445
2190.58 1462
2191.02 1373
2191.46 1341
2191.91 1255
2192.35 1277
2192.79 1277
2193.23 1383
2193.67 1408
2194.11 1382
2194.55 1389
2195.00 1393
2195.44 1532
2195.88 1472
2196.32 1536
2196.76 1435
2197.21 1324
2197.65 1356
2198.09 1403
2198.53 1420
2198.97 1423
2199.42 1364
2199.86 1371
2200.30 1312
2200.74 1260
2201.18 1307
2201.63 1336
2202.07 1286
2202.51 1186
2202.95 1340
2203.40 1283
2203.84 1317
2204.28 1363
2204.72 1293
2205.17 1194
2205.61 1278
2206.05 1365
2206.49 1429
2206.94 1418
2207.38 1452
2207.82 1369
2208.27 1375
2208.71 1516
2209.15 1486
2209.60 1430
2210.04 1354
2210.48 1452
2210.92 1372
2211.37 1418
2211.81 1349
2212.25 1358
2212.70 1402
2213.14 1400
2213.59 1424
2214.03 1386
2214.47 1399
2214.92 1307
2215.36 1333
2215.80 1328
2216.25 1360
2216.69 1312
2217.14 1395
2217.58 1253
2218.02 1181
2218.47 1146
2218.91 1230
2219.36 1189
2219.80 1172
2220.24 1204
2220.69 1394
2221.13 1348
2221.58 1344
2222.02 1203
2222.46 1186
2222.91 1312
2223.35 1308
2223.80 1344
2224.24 1327
2224.69 1278
2225.13 1327
2225.58 1404
2226.02 1347
2226.47 1347
2226.91 1394
2227.36 1463
2227.80 1380
2228.25 1366
2228.69 1419
2229.14 1500
2229.58 1486
2230.03 1505
2230.47 1359
2230.92 1332
2231.36 1495
2231.81 1488
2232.25 1440
2232.70 1436
2233.14 1457
2233.59 1367
2234.03 1475
2234.48 1438
2234.93 1529
2235.37 1449
2235.82 1453
2236.26 1388
2236.71 1338
2237.16 1341
2237.60 1364
2238.05 1328
2238.49 1373
2238.94 1290
2239.39 1315
2239.83 1300
2240.28 1288
2240.72 1206
2241.17 1214
2241.62 1266
2242.06 1254
2242.51 1296
2242.96 1290
2243.40 1150
2243.85 1202
2244.30 1317
2244.74 1235
2245.19 1056
2245.64 1129
2246.08 1171
2246.53 1169
2246.98 1261
2247.42 1282
2247.87 1256
2248.32 1340
2248.76 1250
2249.21 1274
2249.66 1309
2250.10 1113
2250.55 1212
2251.00 1178
2251.45 1173
2251.89 1255
2252.34 1312
2252.79 1158
2253.24 1180
2253.68 1166
2254.13 1227
2254.58 1251
2255.03 1190
2255.47 1248
2255.92 1282
2256.37 1201
2256.82 1091
2257.27 1226
2257.71 1181
2258.16 1188
2258.61 1119
2259.06 1208
2259.51 1257
2259.95 1192
2260.40 1316
2260.85 1292
2261.30 1361
2261.75 1438
2262.19 1408
2262.64 1504
2263.09 1535
2263.54 1504
2263.99 1474
2264.44 1462
2264.89 1451
2265.33 1413
2265.78 1703
2266.23 1495
2266.68 1412
2267.13 1401
2267.58 1320
2268.03 1360
2268.48 1377
2268.93 1320
2269.37 1393
2269.82 1412
2270.27 1373
2270.72 1327
2271.17 1400
2271.62 1309
2272.07 1366
2272.52 1597
2272.97 1435
2273.42 1343
2273.87 1440
2274.32 1487
2274.77 1369
2275.22 1277
2275.67 1302
2276.12 1355
2276.57 1282
2277.02 1276
2277.47 1243
2277.92 1263
2278.37 1273
2278.82 1314
2279.27 1311
2279.72 1384
2280.17 1378
2280.62 1348
2281.07 1276
2281.52 1387
2281.97 1375
2282.42 1345
2282.87 1429
2283.32 1340
2283.77 1418
2284.22 1409
2284.67 1319
2285.12 1455
2285.57 1323
2286.02 1323
2286.47 1358
2286.92 1494
2287.37 1429
2287.82 1374
2288.28 1556
2288.73 1647
2289.18 1712
2289.63 1819
2290.08 1971
2290.53 2127
2290.98 2101
2291.43 2113
2291.88 2146
2292.34 2036
2292.79 1833
2293.24 1749
2293.69 1793
2294.14 1670
2294.59 1724
2295.05 1610
2295.50 1682
2295.95 1642
2296.40 1556
2296.85 1519
2297.30 1428
2297.76 1410
2298.21 1328
2298.66 1327
2299.11 1300
2299.56 1269
2300.02 1267
2300.47 1256
2300.92 1122
2301.37 1321
2301.82 1256
2302.28 1196
2302.73 1197
2303.18 1197
2303.63 1226
2304.09 1348
2304.54 1257
2304.99 1199
2305.44 1273
2305.90 1267
2306.35 1302
2306.80 1211
2307.26 1253
2307.71 1269
2308.16 1399
2308.61 1564
2309.07 1508
2309.52 1428
2309.97 1496
2310.43 1442
2310.88 1435
2311.33 1578
2311.79 1471
2312.24 1553
2312.69 1498
2313.15 1440
2313.60 1336
2314.05 1243
2314.51 1228
2314.96 1224
2315.41 1293
2315.87 1318
2316.32 1164
2316.77 1281
2317.23 1383
2317.68 1330
2318.14 1422
2318.59 1311
2319.04 1344
2319.50 1436
2319.95 1342
2320.41 1379
2320.86 1354
2321.31 1375
2321.77 1377
2322.22 1317
2322.68 1385
2323.13 1293
2323.59 1321
2324.04 1391
2324.50 1413
2324.95 1433
2325.40 1566
2325.86 1486
2326.31 1435
2326.77 1522
2327.22 1647
2327.68 1566
2328.13 1442
2328.59 1496
2329.04 1654
2329.50 1624
2329.95 1664
2330.41 1512
2330.86 1440
2331.32 1596
2331.77 1537
2332.23 1566
2332.68 1516
2333.14 1427
2333.59 1299
2334.05 1282
2334.51 1278
2334.96 1288
2335.42 1288
2335.87 1239
2336.33 1342
2336.78 1352
2337.24 1434
2337.70 1369
2338.15 1399
2338.61 1352
2339.06 1409
2339.52 1441
2339.97 1303
2340.43 1370
2340.89 1319
2341.34 1405
2341.80 1378
2342.26 1430
2342.71 1444
2343.17 1483
2343.62 1479
2344.08 1421
2344.54 1443
2344.99 1530
2345.45 1556
2345.91 1595
2346.36 1486
2346.82 1500
2347.28 1637
2347.73 1513
2348.19 1496
2348.65 1460
2349.10 1348
2349.56 1359
2350.02 1473
2350.48 1384
2350.93 1354
2351.39 1318
2351.85 1201
2352.30 1337
2352.76 1304
2353.22 1389
2353.68 1324
2354.13 1334
2354.59 1299
2355.05 1384
2355.51 1396
2355.96 1394
2356.42 1271
2356.88 1245
2357.34 1346
2357.79 1223
2358.25 1290
2358.71 1301
2359.17 1307
2359.63 1311
2360.08 1384
2360.54 1298
2361.00 1306
2361.46 1333
2361.92 1340
2362.37 1435
2362.83 1246
2363.29 1255
2363.75 1285
2364.21 1337
2364.67 1261
2365.12 1205
2365.58 1291
2366.04 1340
2366.50 1291
2366.96 1382
2367.42 1556
2367.88 1400
2368.33 1362
2368.79 1425
2369.25 1314
2369.71 1304
2370.17 1426
2370.63 1521
2371.09 1433
2371.55 1308
2372.01 1361
2372.47 1411
2372.92 1320
2373.38 1378
2373.84 1267
2374.30 1288
2374.76 1469
2375.22 1480
2375.68 1383
2376.14 1425
2376.60 1373
2377.06 1321
2377.52 1449
2377.98 1410
2378.44 1440
2378.90 1352
2379.36 1519
2379.82 1406
2380.28 1435
2380.74 1359
2381.20 1400
2381.66 1396
2382.12 1361
2382.58 1392
2383.04 1461
2383.50 1299
2383.96 1262
2384.42 1294
2384.88 1382
2385.34 1359
2385.80 1226
2386.26 1174
2386.72 1113
2387.18 1175
2387.64 1273
2388.10 1335
2388.56 1428
2389.03 1272
2389.49 1328
2389.95 1339
2390.41 1461
2390.87 1374
2391.33 1285
2391.79 1408
2392.25 1391
2392.71 1321
2393.17 1331
2393.64 1364
2394.10 1372
2394.56 1208
2395.02 1243
2395.48 1214
2395.94 1197
2396.40 1390
2396.87 1322
2397.33 1360
2397.79 1319
2398.25 1223
2398.71 1237
2399.17 1215
2399.64 1250
2400.10 1267
2400.56 1279
2401.02 1136
2401.48 1179
2401.95 1186
2402.41 1122
2402.87 1084
2403.33 1173
2403.79 1206
2404.26 1197
2404.72 1203
2405.18 1382
2405.64 1374
2406.11 1341
2406.57 1240
2407.03 1250
2407.49 1278
2407.96 1306
2408.42 1324
2408.88 1330
2409.34 1205
2409.81 1224
2410.27 1220
2410.73 1234
2411.20 1246
2411.66 1133
2412.12 1189
2412.58 1283
2413.05 1376
2413.51 1358
2413.97 1333
2414.44 1273
2414.90 1359
2415.36 1368
2415.83 1396
2416.29 1385
2416.75 1475
2417.22 1535
2417.68 1569
2418.14 1619
2418.61 1606
2419.07 1657
2419.54 1609
2420.00 1695
2420.46 1727
2420.93 1641
2421.39 1617
2421.85 1671
2422.32 1493
2422.78 1472
2423.25 1411
2423.71 1329
2424.17 1402
2424.64 1355
2425.10 1247
2425.57 1195
2426.03 1264
2426.50 1393
2426.96 1293
2427.42 1250
2427.89 1268
2428.35 1319
2428.82 1272
2429.28 1250
2429.75 1308
2430.21 1376
2430.68 1325
2431.14 1317
2431.61 1184
2432.07 1285
2432.54 1383
2433.00 1536
2433.47 1562
2433.93 1391
2434.40 1331
2434.86 1429
2435.33 1371
2435.79 1333
2436.26 1531
2436.72 1402
2437.19 1319
2437.65 1537
2438.12 1485
2438.59 1438
2439.05 1444
2439.52 1474
2439.98 1566
2440.45 1586
2440.91 1573
2441.38 1696
2441.85 1692
2442.31 1481
2442.78 1470
2443.24 1373
2443.71 1426
2444.18 1411
2444.64 1372
2445.11 1312
2445.57 1225
2446.04 1344
2446.51 1373
2446.97 1238
2447.44 1255
2447.91 1111
2448.37 1206
2448.84 1311
2449.31 1243
2449.77 1364
2450.24 1373
2450.71 1222
2451.17 1221
2451.64 1224
2452.11 1250
2452.57 1282
2453.04 1281
2453.51 1337
2453.97 1250
2454.44 1130
2454.91 1339
2455.37 1316
2455.84 1320
2456.31 1339
2456.78 1350
2457.24 1273
2457.71 1298
2458.18 1262
2458.65 1234
2459.11 1222
2459.58 1318
2460.05 1307
2460.52 1383
2460.98 1316
2461.45 1174
2461.92 1172
2462.39 1221
2462.85 1193
2463.32 1151
2463.79 1201
2464.26 1292
2464.73 1233
2465.19 1170
2465.66 1352
2466.13 1490
2466.60 1419
2467.07 1350
2467.54 1355
2468.00 1342
2468.47 1296
2468.94 1347
2469.41 1417
2469.88 1336
2470.35 1399
2470.82 1258
2471.28 1378
2471.75 1297
2472.22 1111
2472.69 1136
2473.16 1145
2473.63 1197
2474.10 1176
2474.57 1187
2475.03 1119
2475.50 1241
2475.97 1173
2476.44 1284
2476.91 1263
2477.38 1301
2477.85 1299
2478.32 1197
2478.79 1274
2479.26 1259
2479.73 1238
2480.20 1231
2480.67 1309
2481.14 1255
2481.61 1284
2482.08 1221
2482.54 1279
2483.01 1267
2483.48 1234
2483.95 1235
2484.42 1280
2484.89 1167
2485.36 1209
2485.83 1198
2486.30 1302
2486.77 1304
2487.24 1322
2487.71 1313
2488.18 1242
2488.66 1323
2489.13 1455
2489.60 1320
2490.07 1459
2490.54 1385
2491.01 1289
2491.48 1342
2491.95 1296
2492.42 1244
2492.89 1312
2493.36 1315
2493.83 1539
2494.30 1600
2494.77 1482
2495.24 1542
2495.72 1464
2496.19 1452
2496.66 1386
2497.13 1372
2497.60 1243
2498.07 1282
2498.54 1303
2499.01 1298
2499.48 1109
2499.96 1189
2500.43 1145
2500.90 1138
2501.37 1089
2501.84 1088
2502.31 1270
2502.78 1318
2503.26 1259
2503.73 1222
2504.20 1310
2504.67 1152
2505.14 1077
2505.62 1166
2506.09 1186
2506.56 1206
2507.03 1393
2507.50 1373
2507.98 1260
2508.45 1344
2508.92 1409
2509.39 1377
2509.86 1377
2510.34 1501
2510.81 1549
2511.28 1414
2511.75 1556
2512.23 1590
2512.70 1455
2513.17 1487
2513.64 1541
2514.12 1495
2514.59 1385
2515.06 1363
2515.54 1373
2516.01 1345
2516.48 1315
2516.95 1414
2517.43 1316
2517.90 1389
2518.37 1361
2518.85 1313
2519.32 1170
2519.79 1293
2520.27 1340
2520.74 1367
2521.21 1405
2521.69 1279
2522.16 1336
2522.63 1290
2523.11 1245
2523.58 1152
2524.05 1212
2524.53 1274
2525.00 1234
2525.48 1166
2525.95 1223
2526.42 1281
2526.90 1188
2527.37 1315
2527.85 1292
2528.32 1193
2528.79 1069
2529.27 1215
2529.74 1215
2530.22 1346
2530.69 1242
2531.16 1173
2531.64 1229
2532.11 1337
2532.59 1202
2533.06 1379
2533.54 1378
2534.01 1304
2534.49 1126
2534.96 1278
2535.44 1317
2535.91 1368
2536.38 1326
2536.86 1270
2537.33 1181
2537.81 1276
2538.28 1297
2538.76 1297
2539.23 1279
2539.71 1333
2540.18 1233
2540.66 1274
2541.13 1328
2541.61 1351
2542.09 1430
2542.56 1424
2543.04 1300
2543.51 1348
2543.99 1321
2544.46 1362
2544.94 1195
2545.41 1387
2545.89 1317
2546.37 1395
2546.84 1422
2547.32 1448
2547.79 1469
2548.27 1495
2548.74 1487
2549.22 1674
2549.70 1563
2550.17 1546
2550.65 1463
2551.13 1471
2551.60 1531
2552.08 1624
2552.55 1483
2553.03 1494
2553.51 1468
2553.98 1447
2554.46 1508
2554.94 1607
2555.41 1561
2555.89 1456
2556.37 1490
2556.84 1573
2557.32 1465
2557.80 1594
2558.27 1506
2558.75 1390
2559.23 1218
2559.70 1290
2560.18 1315
2560.66 1231
2561.14 1268
2561.61 1210
2562.09 1170
2562.57 1255
2563.04 1138
2563.52 1153
2564.00 1150
2564.48 1174
2564.95 1150
2565.43 1180
2565.91 1087
2566.39 1179
2566.86 1202
2567.34 1127
2567.82 1215
2568.30 1273
2568.77 1152
2569.25 1139
2569.73 1234
2570.21 1275
2570.69 1259
2571.16 1234
2571.64 1250
2572.12 1160
2572.60 1150
2573.08 1180
2573.56 1261
2574.03 1346
2574.51 1148
2574.99 1146
2575.47 1154
2575.95 1127
2576.43 1029
2576.90 1063
2577.38 1038
2577.86 1128
2578.34 1151
2578.82 1173
2579.30 1106
2579.78 1234
2580.26 1266
2580.73 1250
2581.21 1227
2581.69 1244
2582.17 1173
2582.65 1249
2583.13 1152
2583.61 1170
2584.09 1169
2584.57 1313
2585.05 1181
2585.53 1211
2586.01 1113
2586.49 1116
2586.97 1235
2587.44 1284
2587.92 1207
2588.40 1250
2588.88 1247
2589.36 1184
2589.84 1220
2590.32 1205
2590.80 1195
2591.28 1212
2591.76 1174
2592.24 1226
2592.72 1367
2593.20 1300
2593.68 1236
2594.16 1215
2594.64 1186
2595.12 1354
2595.60 1318
2596.08 1348
2596.56 1370
2597.05 1389
2597.53 1234
2598.01 1122
2598.49 1225
2598.97 1260
2599.45 1270
2599.93 1117
2600.41 1192
2600.89 1252
2601.37 1190
2601.85 1203
2602.33 1163
2602.81 1330
2603.29 1344
2603.78 1278
2604.26 1238
2604.74 1211
2605.22 1194
2605.70 1210
2606.18 1316
2606.66 1305
2607.14 1260
2607.63 1228
2608.11 1213
2608.59 1243
2609.07 1195
2609.55 1206
2610.03 1236
2610.52 1344
2611.00 1312
2611.48 1272
2611.96 1242
2612.44 1359
2612.92 1295
2613.41 1217
2613.89 1157
2614.37 1221
2614.85 1258
2615.34 1256
2615.82 1297
2616.30 1149
2616.78 1355
2617.26 1382
2617.75 1275
2618.23 1447
2618.71 1422
2619.19 1364
2619.68 1315
2620.16 1269
2620.64 1276
2621.12 1259
2621.61 1234
2622.09 1298
2622.57 1282
2623.06 1252
2623.54 1258
2624.02 1311
2624.50 1300
2624.99 1273
2625.47 1221
2625.95 1080
2626.44 1146
2626.92 1319
2627.40 1234
2627.89 1149
2628.37 1215
2628.85 1230
2629.34 1233
2629.82 1223
2630.30 1348
2630.79 1250
2631.27 1247
2631.75 1195
2632.24 1214
2632.72 1240
2633.21 1258
2633.69 1248
2634.17 1117
2634.66 1260
2635.14 1291
2635.62 1154
2636.11 1232
2636.59 1254
2637.08 1162
2637.56 1196
2638.05 1167
2638.53 1204
2639.01 1314
2639.50 1177
2639.98 1218
2640.47 1312
2640.95 1232
2641.44 1335
2641.92 1212
2642.41 1208
2642.89 1194
2643.38 1260
2643.86 1193
2644.34 1128
2644.83 1102
2645.31 1128
2645.80 1205
2646.28 1027
2646.77 1010
2647.25 1117
2647.74 1015
2648.22 1128
2648.71 1052
2649.20 1060
2649.68 1152
2650.17 1176
2650.65 1102
2651.14 1181
2651.62 1300
2652.11 1235
2652.59 1141
2653.08 1137
2653.56 1192
2654.05 1113
2654.54 1163
2655.02 1269
2655.51 1343
2655.99 1362
2656.48 1276
2656.97 1279
2657.45 1335
2657.94 1344
2658.42 1312
2658.91 1329
2659.40 1196
2659.88 1206
2660.37 1140
2660.85 1146
2661.34 1154
2661.83 1181
2662.31 1295
2662.80 1298
2663.29 1256
2663.77 1232
2664.26 1279
2664.75 1121
2665.23 1206
2665.72 1251
2666.21 1209
2666.69 1198
2667.18 1229
2667.67 1242
2668.15 1263
2668.64 1254
2669.13 1357
2669.62 1349
2670.10 1256
2670.59 1273
2671.08 1176
2671.56 1207
2672.05 1284
2672.54 1353
2673.03 1379
2673.51 1454
2674.00 1445
2674.49 1631
2674.98 1621
2675.46 1650
2675.95 1461
2676.44 1410
2676.93 1458
2677.42 1534
2677.90 1481
2678.39 1444
2678.88 1508
2679.37 1501
2679.86 1410
2680.34 1305
2680.83 1397
2681.32 1387
2681.81 1387
2682.30 1387
2682.79 1434
2683.27 1454
2683.76 1329
2684.25 1292
2684.74 1311
2685.23 1332
2685.72 1355
2686.20 1221
2686.69 1207
2687.18 1312
2687.67 1206
2688.16 1203
2688.65 1169
2689.14 1153
2689.63 1166
2690.12 1180
2690.60 1222
2691.09 1255
2691.58 1207
2692.07 1168
2692.56 1086
2693.05 1289
2693.54 1220
2694.03 1226
2694.52 1254
2695.01 1181
2695.50 1120
2695.99 1256
2696.48 1205
2696.97 1267
2697.46 1250
2697.95 1403
2698.43 1336
2698.92 1353
2699.41 1269
2699.90 1279
2700.39 1267
2700.88 1288
2701.37 1357
2701.86 1483
2702.35 1411
2702.84 1349
2703.33 1454
2703.83 1388
2704.32 1250
2704.81 1314
2705.30 1381
2705.79 1365
2706.28 1259
2706.77 1211
2707.26 1212
2707.75 1209
2708.24 1182
2708.73 1292
2709.22 1142
2709.71 1125
2710.20 1193
2710.69 1091
2711.18 1143
2711.68 1157
2712.17 1082
2712.66 989
2713.15 1047
2713.64 1090
2714.13 1093
2714.62 1141
2715.11 1184
2715.60 1073
2716.10 1061
2716.59 1100
2717.08 1016
2717.57 1192
2718.06 1111
2718.55 1206
2719.04 1224
2719.54 1067
2720.03 1094
2720.52 1194
2721.01 1271
2721.50 1330
2722.00 1251
2722.49 1222
2722.98 1212
2723.47 1117
2723.96 1262
2724.46 1250
2724.95 1128
2725.44 1070
2725.93 1136
2726.42 1185
2726.92 1175
2727.41 1136
2727.90 1238
2728.39 1203
2728.89 1222
2729.38 1112
2729.87 1150
2730.36 1202
2730.86 1217
2731.35 1224
2731.84 1150
2732.34 1225
2732.83 1123
2733.32 1055
2733.81 1069
2734.31 1143
2734.80 1270
2735.29 1297
2735.79 1193
2736.28 1226
2736.77 1187
2737.27 1294
2737.76 1343
2738.25 1373
2738.75 1305
2739.24 1154
2739.73 1218
2740.23 1152
2740.72 1283
2741.21 1218
2741.71 1222
2742.20 1140
2742.69 1256
2743.19 1237
2743.68 1156
2744.18 1120
2744.67 1124
2745.16 1137
2745.66 1136
2746.15 1133
2746.65 1137
2747.14 1199
2747.63 1247
2748.13 1132
2748.62 1118
2749.12 1104
2749.61 1114
2750.11 1102
2750.60 1141
2751.10 1157
2751.59 1191
2752.08 1097
2752.58 1060
2753.07 1160
2753.57 1216
2754.06 1277
2754.56 1226
2755.05 1224
2755.55 1154
2756.04 1183
2756.54 1115
2757.03 1101
2757.53 1129
2758.02 1145
2758.52 1176
2759.01 1069
2759.51 1156
2760.00 1282
2760.50 1252
2760.99 1202
2761.49 1180
2761.99 1276
2762.48 1252
2762.98 1168
2763.47 1128
2763.97 1196
2764.46 1086
2764.96 1149
2765.46 1148
2765.95 1192
2766.45 1118
2766.94 1130
2767.44 1045
2767.94 1089
2768.43 1185
2768.93 1166
2769.42 1180
2769.92 1171
2770.42 1134
2770.91 1265
2771.41 1119
2771.90 1194
2772.40 1257
2772.90 1179
2773.39 1254
2773.89 1242
2774.39 1343
2774.88 1277
2775.38 1266
2775.88 1238
2776.37 1269
2776.87 1262
2777.37 1307
2777.86 1364
2778.36 1339
2778.86 1234
2779.36 1215
2779.85 1224
2780.35 1216
2780.85 1271
2781.34 1240
2781.84 1383
2782.34 1263
2782.84 1212
2783.33 1189
2783.83 1176
2784.33 1320
2784.83 1162
2785.32 1065
2785.82 1154
2786.32 1209
2786.82 1147
2787.31 1079
2787.81 1124
2788.31 1203
2788.81 1110
2789.31 1069
2789.80 1153
2790.30 1137
2790.80 1069
2791.30 1268
2791.80 1215
2792.29 1027
2792.79 1133
2793.29 1172
2793.79 1168
2794.29 1252
2794.79 1278
2795.28 1355
2795.78 1365
2796.28 1452
2796.78 1395
2797.28 1502
2797.78 1610
2798.28 1607
2798.78 1577
2799.27 1562
2799.77 1464
2800.27 1479
2800.77 1464
2801.27 1381
2801.77 1300
2802.27 1352
2802.77 1305
2803.27 1209
2803.77 1153
2804.27 1237
2804.76 1331
2805.26 1358
2805.76 1426
2806.26 1564
2806.76 1536
2807.26 1547
2807.76 1673
2808.26 1818
2808.76 1818
2809.26 1833
2809.76 1853
2810.26 1715
2810.76 1565
2811.26 1536
2811.76 1491
2812.26 1334
2812.76 1344
2813.26 1261
2813.76 1274
2814.26 1297
2814.76 1341
2815.26 1253
2815.76 1161
2816.26 1284
2816.76 1194
2817.26 1248
2817.76 1128
2818.26 1210
2818.76 1271
2819.26 1271
2819.76 1284
2820.27 1300
2820.77 1270
2821.27 1256
2821.77 1253
2822.27 1253
2822.77 1285
2823.27 1366
2823.77 1199
2824.27 1134
2824.77 1245
2825.27 1314
2825.78 1152
2826.28 1181
2826.78 1270
2827.28 1244
2827.78 1147
2828.28 1124
2828.78 1329
2829.29 1295
2829.79 1220
2830.29 1232
2830.79 1273
2831.29 1274
2831.79 1238
2832.30 1272
2832.80 1136
2833.30 1104
2833.80 1168
2834.30 1232
2834.80 1146
2835.31 1195
2835.81 1244
2836.31 1382
2836.81 1304
2837.32 1303
2837.82 1274
2838.32 1301
2838.82 1360
2839.32 1398
2839.83 1299
2840.33 1277
2840.83 1342
2841.33 1221
2841.84 1178
2842.34 1193
2842.84 1197
2843.35 1283
2843.85 1277
2844.35 1249
2844.85 1245
2845.36 1343
2845.86 1301
2846.36 1303
2846.87 1351
2847.37 1391
2847.87 1350
2848.38 1403
2848.88 1411
2849.38 1409
2849.89 1514
2850.39 1292
2850.89 1280
2851.40 1383
2851.90 1286
2852.40 1291
2852.91 1150
2853.41 1150
2853.91 1143
2854.42 1124
2854.92 1234
2855.42 1292
2855.93 1173
2856.43 1172
2856.94 1225
2857.44 1145
2857.94 1212
2858.45 1297
2858.95 1367
2859.46 1259
2859.96 1170
2860.47 1223
2860.97 1240
2861.47 1176
2861.98 1141
2862.48 1187
2862.99 1266
2863.49 1153
2864.00 1111
2864.50 1134
2865.01 1228
2865.51 1105
2866.02 1054
2866.52 1054
2867.02 1069
2867.53 1065
2868.03 1066
2868.54 1139
2869.04 1086
2869.55 1266
2870.05 1208
2870.56 1156
2871.07 1201
2871.57 1118
2872.08 1083
2872.58 1253
2873.09 1188
2873.59 1182
2874.10 1104
2874.60 1208
2875.11 1235
2875.61 1282
2876.12 1349
2876.63 1371
2877.13 1244
2877.64 1214
2878.14 1308
2878.65 1310
2879.15 1204
2879.66 1166
2880.17 1291
2880.67 1376
2881.18 1249
2881.68 1274
2882.19 1306
2882.70 1251
2883.20 1381
2883.71 1391
2884.22 1462
2884.72 1362
2885.23 1436
2885.74 1497
2886.24 1513
2886.75 1553
2887.25 1570
2887.76 1595
2888.27 1744
2888.77 1663
2889.28 1540
2889.79 1572
2890.30 1688
2890.80 1600
2891.31 1380
2891.82 1326
2892.32 1439
2892.83 1358
2893.34 1376
2893.84 1428
2894.35 1439
2894.86 1513
2895.37 1493
2895.87 1466
2896.38 1417
2896.89 1508
2897.40 1661
2897.90 1680
2898.41 1632
2898.92 1483
2899.43 1502
2899.93 1435
2900.44 1450
2900.95 1449
2901.46 1374
2901.97 1370
2902.47 1403
2902.98 1421
2903.49 1417
2904.00 1391
2904.51 1461
2905.01 1497
2905.52 1370
2906.03 1385
2906.54 1328
2907.05 1313
2907.56 1364
2908.06 1430
2908.57 1235
2909.08 1256
2909.59 1309
2910.10 1238
2910.61 1213
2911.12 1205
2911.62 1102
2912.13 1217
2912.64 1246
2913.15 1353
2913.66 1268
2914.17 1295
2914.68 1310
2915.19 1320
2915.70 1266
2916.21 1282
2916.71 1337
2917.22 1152
2917.73 1151
2918.24 1134
2918.75 1188
2919.26 1116
2919.77 1126
2920.28 1178
2920.79 1156
2921.30 1196
2921.81 1265
2922.32 1231
2922.83 1318
2923.34 1262
2923.85 1417
2924.36 1530
2924.87 1541
2925.38 1687
2925.89 1769
2926.40 1689
2926.91 1647
2927.42 1657
2927.93 1771
2928.44 1687
2928.95 1417
2929.46 1403
2929.97 1358
2930.48 1419
2930.99 1243
2931.50 1217
2932.01 1148
2932.52 1260
2933.03 1270
2933.54 1296
2934.05 1252
2934.56 1202
2935.08 1095
2935.59 1209
2936.10 1209
2936.61 1147
2937.12 1201
2937.63 1429
2938.14 1386
2938.65 1289
2939.16 1311
2939.67 1121
2940.19 1197
2940.70 1240
2941.21 1256
2941.72 1317
2942.23 1226
2942.74 1264
2943.25 1358
2943.77 1333
2944.28 1494
2944.79 1351
2945.30 1419
2945.81 1482
2946.32 1434
2946.84 1472
2947.35 1310
2947.86 1536
2948.37 1585
2948.88 1475
2949.40 1355
2949.91 1445
2950.42 1340
2950.93 1260
2951.44 1274
2951.96 1175
2952.47 1179
2952.98 1303
2953.49 1212
2954.01 1192
2954.52 1293
2955.03 1152
2955.54 1175
2956.06 1212
2956.57 1200
2957.08 1153
2957.60 1210
2958.11 1232
2958.62 1253
2959.13 1246
2959.65 1263
2960.16 1189
2960.67 1084
2961.19 1192
2961.70 1294
2962.21 1450
2962.73 1515
2963.24 1547
2963.75 1453
2964.27 1389
2964.78 1275
2965.29 1363
2965.81 1412
2966.32 1388
2966.83 1275
2967.35 1230
2967.86 1281
2968.37 1307
2968.89 1268
2969.40 1192
2969.91 1191
2970.43 1190
2970.94 1215
2971.46 1145
2971.97 1242
2972.48 1262
2973.00 1253
2973.51 1320
2974.03 1251
2974.54 1238
2975.06 1230
2975.57 1177
2976.08 1256
2976.60 1246
2977.11 1193
2977.63 1202
2978.14 1175
2978.66 1202
2979.17 1235
2979.69 1372
2980.20 1291
2980.72 1260
2981.23 1319
2981.75 1265
2982.26 1396
2982.78 1373
2983.29 1262
2983.81 1295
2984.32 1443
2984.84 1407
2985.35 1426
2985.87 1444
2986.38 1559
2986.90 1478
2987.41 1435
2987.93 1406
2988.44 1414
2988.96 1394
2989.47 1560
2989.99 1419
2990.50 1497
2991.02 1450
2991.54 1454
2992.05 1427
2992.57 1461
2993.08 1556
2993.60 1498
2994.12 1633
2994.63 1724
2995.15 1687
2995.66 1722
2996.18 1858
2996.70 1796
2997.21 1868
2997.73 1907
2998.24 1924
2998.76 1956
2999.28 1857
2999.79 1982
3000.31 2086
3000.83 1950
3001.34 1991
3001.86 2287
3002.38 2443
3002.89 2685
3003.41 3012
3003.93 3508
3004.44 3856
3004.96 4000
3005.48 4129
3005.99 4514
3006.51 4622
3007.03 4580
3007.54 3881
3008.06 3476
3008.58 3036
3009.10 2647
3009.61 2266
3010.13 2083
3010.65 1915
3011.17 1732
3011.68 1520
3012.20 1488
3012.72 1541
3013.24 1486
3013.75 1481
3014.27 1552
3014.79 1615
3015.31 1656
3015.82 1687
3016.34 1603
3016.86 1584
3017.38 1625
3017.90 1553
3018.41 1696
3018.93 1740
3019.45 1736
3019.97 1705
3020.49 1558
3021.00 1605
3021.52 1709
3022.04 1731
3022.56 1629
3023.08 1640
3023.60 1581
3024.11 1715
3024.63 1586
3025.15 1693
3025.67 1827
3026.19 1686
3026.71 1562
3027.23 1395
3027.75 1395
3028.26 1432
3028.78 1380
3029.30 1348
3029.82 1405
3030.34 1508
3030.86 1388
3031.38 1288
3031.90 1454
3032.42 1522
3032.94 1432
3033.46 1368
3033.97 1392
3034.49 1368
3035.01 1464
3035.53 1416
3036.05 1342
3036.57 1320
3037.09 1361
3037.61 1377
3038.13 1497
3038.65 1360
3039.17 1310
3039.69 1440
3040.21 1267
3040.73 1274
3041.25 1286
3041.77 1305
3042.29 1358
3042.81 1208
3043.33 1307
3043.85 1155
3044.37 1209
3044.89 1425
3045.41 1348
3045.93 1299
3046.45 1319
3046.97 1292
3047.49 1316
3048.01 1253
3048.53 1200
3049.06 1144
3049.58 1228
3050.10 1302
3050.62 1238
3051.14 1253
3051.66 1261
3052.18 1184
3052.70 1216
3053.22 1205
3053.74 1156
3054.26 1233
3054.79 1134
3055.31 1183
3055.83 1231
3056.35 1202
3056.87 1151
3057.39 1238
3057.91 1200
3058.43 1187
3058.96 1152
3059.48 1289
3060.00 1269
3060.52 1139
3061.04 1198
3061.56 1330
3062.09 1308
3062.61 1299
3063.13 1164
3063.65 1159
3064.17 1210
3064.70 1277
3065.22 1216
3065.74 1338
3066.26 1313
3066.78 1233
3067.31 1350
3067.83 1383
3068.35 1239
3068.87 1258
3069.40 1282
3069.92 1210
3070.44 1387
3070.96 1431
3071.49 1243
3072.01 1182
3072.53 1209
3073.05 1231
3073.58 1213
3074.10 1317
3074.62 1210
3075.14 1330
3075.67 1243
3076.19 1276
3076.71 1295
3077.24 1351
3077.76 1379
3078.28 1490
3078.81 1441
3079.33 1493
3079.85 1675
3080.38 1616
3080.90 1694
3081.42 1577
3081.95 1524
3082.47 1603
3082.99 1623
3083.52 1513
3084.04 1591
3084.56 1493
3085.09 1458
3085.61 1447
3086.13 1499
3086.66 1644
3087.18 1522
3087.71 1464
3088.23 1304
3088.75 1420
3089.28 1390
3089.80 1512
3090.33 1322
3090.85 1410
3091.38 1467
3091.90 1434
3092.42 1523
3092.95 1443
3093.47 1491
3094.00 1457
3094.52 1491
3095.05 1517
3095.57 1608
3096.10 1749
3096.62 1622
3097.14 1678
3097.67 1867
3098.19 1943
3098.72 2036
3099.24 2184
3099.77 2650
3100.29 3255
3100.82 3467
3101.34 4051
3101.87 4453
3102.39 5276
3102.92 5490
3103.45 5908
3103.97 6217
3104.50 6119
3105.02 6186
3105.55 5420
3106.07 4729
3106.60 3919
3107.12 3604
3107.65 3056
3108.17 2594
3108.70 2214
3109.23 2140
3109.75 2016
3110.28 1944
3110.80 2049
3111.33 1962
3111.86 1933
3112.38 1748
3112.91 1748
3113.43 1740
3113.96 1705
3114.49 1698
3115.01 1638
3115.54 1582
3116.07 1527
3116.59 1408
3117.12 1334
3117.64 1424
3118.17 1479
3118.70 1487
3119.22 1406
3119.75 1454
3120.28 1563
3120.80 1699
3121.33 1694
3121.86 1432
3122.38 1452
3122.91 1545
3123.44 1587
3123.97 1558
3124.49 1615
3125.02 1601
3125.55 1450
3126.07 1353
3126.60 1427
3127.13 1370
3127.66 1380
3128.18 1260
3128.71 1419
3129.24 1432
3129.77 1300
3130.29 1277
3130.82 1319
3131.35 1261
3131.88 1330
3132.40 1259
3132.93 1287
3133.46 1365
3133.99 1209
3134.52 1345
3135.04 1321
3135.57 1293
3136.10 1330
3136.63 1304
3137.16 1151
3137.68 1160
3138.21 1238
3138.74 1384
3139.27 1328
3139.80 1365
3140.32 1279
3140.85 1292
3141.38 1287
3141.91 1264
3142.44 1238
3142.97 1269
3143.50 1318
3144.02 1294
3144.55 1179
3145.08 1211
3145.61 1349
3146.14 1457
3146.67 1411
3147.20 1530
3147.73 1555
3148.26 1514
3148.79 1512
3149.31 1423
3149.84 1436
3150.37 1640
3150.90 1605
3151.43 1524
3151.96 1488
3152.49 1343
3153.02 1294
3153.55 1301
3154.08 1343
3154.61 1478
3155.14 1313
3155.67 1233
3156.20 1285
3156.73 1317
3157.26 1312
3157.79 1213
3158.32 1194
3158.85 1288
3159.38 1357
3159.91 1343
3160.44 1355
3160.97 1417
3161.50 1294
3162.03 1285
3162.56 1320
3163.09 1293
3163.62 1326
3164.15 1340
3164.68 1278
3165.21 1277
3165.74 1220
3166.27 1143
3166.80 1107
3167.33 1170
3167.86 1217
3168.39 1194
3168.92 1166
3169.45 1318
3169.99 1261
3170.52 1147
3171.05 1129
3171.58 1270
3172.11 1264
3172.64 1208
3173.17 1235
3173.70 1355
3174.23 1443
3174.77 1443
3175.30 1597
3175.83 1443
3176.36 1454
3176.89 1466
3177.42 1378
3177.95 1409
3178.49 1325
3179.02 1372
3179.55 1378
3180.08 1309
3180.61 1286
3181.14 1332
3181.68 1245
3182.21 1232
3182.74 1235
3183.27 1198
3183.80 1145
3184.34 1156
3184.87 1236
3185.40 1172
3185.93 1160
3186.47 1247
3187.00 1236
3187.53 1259
3188.06 1216
3188.59 1179
3189.13 1173
3189.66 1069
3190.19 1203
3190.73 1129
3191.26 1235
3191.79 1266
3192.32 1214
3192.86 1152
3193.39 1133
3193.92 1269
3194.45 1246
3194.99 1203
3195.52 1297
3196.05 1294
3196.59 1166
3197.12 1291
3197.65 1373
3198.19 1316
3198.72 1177
3199.25 1235
3199.79 1321
3200.32 1322
3200.85 1322
3201.39 1391
3201.92 1386
3202.45 1471
3202.99 1435
3203.52 1432
3204.05 1436
3204.59 1491
3205.12 1442
3205.66 1449
3206.19 1401
3206.72 1303
3207.26 1298
3207.79 1394
3208.33 1391
3208.86 1414
3209.39 1277
3209.93 1454
3210.46 1505
3211.00 1364
3211.53 1225
3212.07 1373
3212.60 1403
3213.14 1399
3213.67 1328
3214.20 1339
3214.74 1421
3215.27 1356
3215.81 1332
3216.34 1319
3216.88 1201
3217.41 1318
3217.95 1389
3218.48 1275
3219.02 1252
3219.55 1282
3220.09 1313
3220.62 1375
3221.16 1346
3221.69 1272
3222.23 1305
3222.76 1380
3223.30 1410
3223.83 1386
3224.37 1412
3224.91 1320
3225.44 1317
3225.98 1412
3226.51 1337
3227.05 1461
3227.58 1599
3228.12 1425
3228.65 1416
3229.19 1391
3229.73 1385
3230.26 1319
3230.80 1323
3231.33 1392
3231.87 1320
3232.41 1382
3232.94 1482
3233.48 1473
3234.02 1385
3234.55 1364
3235.09 1408
3235.62 1402
3236.16 1465
3236.70 1414
3237.23 1487
3237.77 1611
3238.31 1555
3238.84 1663
3239.38 1653
3239.92 1587
3240.45 1631
3240.99 1751
3241.53 1573
3242.06 1527
3242.60 1438
3243.14 1534
3243.67 1655
3244.21 1502
3244.75 1326
3245.29 1430
3245.82 1375
3246.36 1425
3246.90 1436
3247.44 1473
3247.97 1374
3248.51 1485
3249.05 1606
3249.58 1591
3250.12 1472
3250.66 1446
3251.20 1463
3251.74 1516
3252.27 1441
3252.81 1439
3253.35 1558
3253.89 1704
3254.42 1765
3254.96 1585
3255.50 1691
3256.04 1687
3256.58 1890
3257.11 1886
3257.65 1872
3258.19 1892
3258.73 2081
3259.27 2084
3259.81 2137
3260.34 2176
3260.88 2287
3261.42 2677
3261.96 2728
3262.50 2857
3263.04 3128
3263.58 3653
3264.11 3795
3264.65 3682
3265.19 4437
3265.73 4661
3266.27 4763
3266.81 4785
3267.35 4802
3267.89 4970
3268.43 4759
3268.97 4632
3269.50 4253
3270.04 3789
3270.58 3198
3271.12 2811
3271.66 2395
3272.20 2097
3272.74 1944
3273.28 1877
3273.82 1803
3274.36 1865
3274.90 1766
3275.44 1874
3275.98 1722
3276.52 1702
3277.06 1771
3277.60 1818
3278.14 1779
3278.68 1759
3279.22 1810
3279.76 1820
3280.30 1716
3280.84 1725
3281.38 1784
3281.92 1794
3282.46 1907
3283.00 1933
3283.54 1964
3284.08 1828
3284.62 1842
3285.16 1915
3285.70 1934
3286.24 1955
3286.78 2016
3287.32 1996
3287.86 2048
3288.40 2053
3288.94 2016
3289.48 1981
3290.03 2005
3290.57 1987
3291.11 2040
3291.65 1938
3292.19 1994
3292.73 2276
3293.27 2425
3293.81 2516
3294.35 2714
3294.90 2827
3295.44 2929
3295.98 3270
3296.52 3276
3297.06 3317
3297.60 3366
3298.14 3249
3298.69 3145
3299.23 2760
3299.77 2657
3300.31 2311
3300.85 2327
3301.39 2223
3301.94 2067
3302.48 2058
3303.02 1954
3303.56 2004
3304.10 1812
3304.65 1767
3305.19 1850
3305.73 1829
3306.27 1787
3306.81 1906
3307.36 1842
3307.90 1732
3308.44 1728
3308.98 1744
3309.53 1569
3310.07 1700
3310.61 1732
3311.15 1849
3311.70 1778
3312.24 1701
3312.78 1745
3313.32 1942
3313.87 1906
3314.41 1979
3314.95 2080
3315.50 2010
3316.04 2059
3316.58 2181
3317.13 2261
3317.67 2317
3318.21 2340
3318.75 2299
3319.30 2391
3319.84 2509
3320.38 2578
3320.93 2531
3321.47 2550
3322.02 2574
3322.56 2486
3323.10 2555
3323.65 2471
3324.19 2366
3324.73 2408
3325.28 2357
3325.82 2239
3326.36 2278
3326.91 2245
3327.45 2154
3328.00 2078
3328.54 2156
3329.08 2218
3329.63 2334
3330.17 2490
3330.72 2944
3331.26 3399
3331.81 4272
3332.35 5356
3332.89 6695
3333.44 8294
3333.98 10526
3334.53 12515
3335.07 14850
3335.62 17046
3336.16 19031
3336.71 20064
3337.25 20025
3337.80 19576
3338.34 18494
3338.89 16658
3339.43 14241
3339.98 11662
3340.52 9733
3341.07 7877
3341.61 6322
3342.16 5068
3342.70 4370
3343.25 3747
3343.79 3137
3344.34 2962
3344.88 2712
3345.43 2485
3345.97 2524
3346.52 2450
3347.06 2284
3347.61 2334
3348.15 2207
3348.70 2032
3349.25 2016
3349.79 1989
3350.34 2106
3350.88 2083
3351.43 1890
3351.98 1949
3352.52 1919
3353.07 1993
3353.61 1923
3354.16 1865
3354.71 1985
3355.25 1805
3355.80 1916
3356.34 1935
3356.89 1991
3357.44 1807
3357.98 1956
3358.53 1892
3359.08 1925
3359.62 1940
3360.17 1915
3360.72 1769
3361.26 1860
3361.81 1746
3362.36 1850
3362.90 1971
3363.45 1978
3364.00 2037
3364.54 1726
3365.09 1796
3365.64 1817
3366.19 1901
3366.73 1868
3367.28 1941
3367.83 1815
3368.37 1894
3368.92 1835
3369.47 1813
3370.02 1976
3370.56 2115
3371.11 2098
3371.66 2175
3372.21 2220
3372.75 2526
3373.30 2616
3373.85 2750
3374.40 2972
3374.94 3136
3375.49 3079
3376.04 2980
3376.59 2630
3377.14 2431
3377.68 2513
3378.23 2397
3378.78 2283
3379.33 2050
3379.88 1989
3380.43 1945
3380.97 1867
3381.52 1656
3382.07 1668
3382.62 1691
3383.17 1700
3383.72 1654
3384.26 1511
3384.81 1484
3385.36 1493
3385.91 1588
3386.46 1563
3387.01 1465
3387.56 1418
3388.11 1538
3388.65 1511
3389.20 1609
3389.75 1566
3390.30 1620
3390.85 1514
3391.40 1388
3391.95 1443
3392.50 1338
3393.05 1467
3393.60 1459
3394.15 1535
3394.70 1470
3395.24 1493
3395.79 1543
3396.34 1570
3396.89 1508
3397.44 1443
3397.99 1554
3398.54 1586
3399.09 1489
3399.64 1541
3400.19 1363
3400.74 1439
3401.29 1440
3401.84 1396
3402.39 1424
3402.94 1357
3403.49 1317
3404.04 1347
3404.59 1298
3405.14 1241
3405.69 1399
3406.24 1321
3406.79 1348
3407.34 1391
3407.89 1361
3408.44 1423
3409.00 1314
3409.55 1405
3410.10 1511
3410.65 1501
3411.20 1562
3411.75 1623
3412.30 1631
3412.85 1735
3413.40 1847
3413.95 1851
3414.50 1662
3415.05 1719
3415.61 1639
3416.16 1549
3416.71 1422
3417.26 1483
3417.81 1462
3418.36 1475
3418.91 1421
3419.46 1296
3420.02 1389
3420.57 1456
3421.12 1517
3421.67 1449
3422.22 1426
3422.77 1585
3423.33 1638
3423.88 1793
3424.43 1806
3424.98 1672
3425.53 1648
3426.09 1652
3426.64 1584
3427.19 1563
3427.74 1468
3428.29 1413
3428.85 1391
3429.40 1406
3429.95 1341
3430.50 1294
3431.05 1285
3431.61 1347
3432.16 1257
3432.71 1356
3433.26 1394
3433.82 1335
3434.37 1405
3434.92 1396
3435.48 1373
3436.03 1462
3436.58 1434
3437.13 1311
3437.69 1213
3438.24 1343
3438.79 1352
3439.35 1413
3439.90 1372
3440.45 1485
3441.00 1412
3441.56 1414
3442.11 1497
3442.66 1343
3443.22 1337
3443.77 1407
3444.32 1322
3444.88 1326
3445.43 1267
3445.98 1296
3446.54 1269
3447.09 1246
3447.65 1218
3448.20 1349
3448.75 1349
3449.31 1194
3449.86 1321
3450.41 1291
3450.97 1195
3451.52 1213
3452.08 1239
3452.63 1245
3453.19 1169
3453.74 1077
3454.29 1203
3454.85 1119
3455.40 1176
3455.96 1180
3456.51 1230
3457.07 1259
3457.62 1185
3458.17 1282
3458.73 1279
3459.28 1294
3459.84 1336
3460.39 1196
3460.95 1112
3461.50 1032
3462.06 1213
3462.61 1201
3463.17 1111
3463.72 1243
3464.28 1273
3464.83 1421
3465.39 1327
3465.94 1335
3466.50 1376
3467.05 1364
3467.61 1385
3468.16 1408
3468.72 1451
3469.27 1450
3469.83 1384
3470.39 1430
3470.94 1344
3471.50 1253
3472.05 1325
3472.61 1385
3473.16 1438
3473.72 1367
3474.27 1417
3474.83 1356
3475.39 1405
3475.94 1457
3476.50 1390
3477.05 1478
3477.61 1396
3478.17 1462
3478.72 1585
3479.28 1582
3479.84 1694
3480.39 1675
3480.95 1678
3481.50 1714
3482.06 1485
3482.62 1609
3483.17 1694
3483.73 1589
3484.29 1608
3484.84 1594
3485.40 1615
3485.96 1529
3486.51 1629
3487.07 1648
3487.63 1777
3488.18 1848
3488.74 2123
3489.30 2318
3489.86 2473
3490.41 2724
3490.97 3096
3491.53 3321
3492.08 3285
3492.64 3708
3493.20 4032
3493.76 4014
3494.31 4070
3494.87 3960
3495.43 3582
3495.99 3230
3496.54 3207
3497.10 3388
3497.66 3543
3498.22 3738
3498.78 3818
3499.33 4311
3499.89 4459
3500.45 4654
3501.01 4545
3501.56 4357
3502.12 4216
3502.68 4025
3503.24 3764
3503.80 3685
3504.36 3663
3504.91 3546
3505.47 3645
3506.03 3609
3506.59 3722
3507.15 3572
3507.71 3384
3508.26 3095
3508.82 2806
3509.38 2767
3509.94 2567
3510.50 2432
3511.06 2316
3511.62 2286
3512.18 2214
3512.73 2017
3513.29 1804
3513.85 1796
3514.41 1826
3514.97 1649
3515.53 1486
3516.09 1561
3516.65 1550
3517.21 1561
3517.77 1604
3518.33 1515
3518.88 1589
3519.44 1632
3520.00 1621
3520.56 1684
3521.12 1767
3521.68 1766
3522.24 1820
3522.80 1625
3523.36 1824
3523.92 1836
3524.48 1825
3525.04 1831
3525.60 1826
3526.16 1760
3526.72 1649
3527.28 1650
3527.84 1542
3528.40 1569
3528.96 1492
3529.52 1441
3530.08 1394
3530.64 1391
3531.20 1358
3531.76 1392
3532.32 1404
3532.88 1434
3533.44 1373
3534.00 1443
3534.57 1467
3535.13 1367
3535.69 1530
3536.25 1433
3536.81 1386
3537.37 1464
3537.93 1515
3538.49 1444
3539.05 1483
3539.61 1556
3540.17 1508
3540.74 1474
3541.30 1382
3541.86 1498
3542.42 1542
3542.98 1500
3543.54 1566
3544.10 1581
3544.66 1575
3545.23 1464
3545.79 1357
3546.35 1449
3546.91 1460
3547.47 1460
3548.03 1364
3548.60 1333
3549.16 1324
3549.72 1205
3550.28 1224
3550.84 1287
3551.41 1176
3551.97 1231
3552.53 1363
3553.09 1211
3553.65 1299
3554.22 1260
3554.78 1226
3555.34 1178
3555.90 1251
3556.46 1237
3557.03 1299
3557.59 1293
3558.15 1224
3558.71 1284
3559.28 1227
3559.84 1253
3560.40 1265
3560.97 1198
3561.53 1284
3562.09 1308
3562.65 1270
3563.22 1170
3563.78 1195
3564.34 1173
3564.91 1260
3565.47 1238
3566.03 1169
3566.60 1153
3567.16 1231
3567.72 1362
3568.28 1177
3568.85 1237
3569.41 1213
3569.98 1098
3570.54 1018
3571.10 1086
3571.67 1054
3572.23 1124
3572.79 1251
3573.36 1269
3573.92 1146
3574.48 1224
3575.05 1289
3575.61 1255
3576.18 1278
3576.74 1255
3577.30 1282
3577.87 1471
3578.43 1354
3579.00 1280
3579.56 1159
3580.12 1263
3580.69 1193
3581.25 1233
3581.82 1296
3582.38 1213
3582.95 1322
3583.51 1258
3584.08 1192
3584.64 1183
3585.20 1148
3585.77 1261
3586.33 1228
3586.90 1237
3587.46 1285
3588.03 1237
3588.59 1264
3589.16 1229
3589.72 1205
3590.29 1310
3590.85 1194
3591.42 1218
3591.98 1308
3592.55 1296
3593.11 1237
3593.68 1172
3594.24 1150
3594.81 1161
3595.38 1166
3595.94 1071
3596.51 1083
3597.07 1158
3597.64 1084
3598.20 1161
3598.77 1244
3599.34 1246
3599.90 1234
3600.47 1335
3601.03 1265
3601.60 1331
3602.16 1155
3602.73 1189
3603.30 1243
3603.86 1229
3604.43 1137
3605.00 1103
3605.56 1179
3606.13 1161
3606.69 1043
3607.26 1008
3607.83 1079
3608.39 1096
3608.96 1130
3609.53 1054
3610.09 1052
3610.66 1006
3611.23 953
3611.79 1013
3612.36 1067
3612.93 1021
3613.49 1210
3614.06 1255
3614.63 1364
3615.19 1453
3615.76 1455
3616.33 1601
3616.90 1727
3617.46 2079
3618.03 2176
3618.60 2179
3619.16 2369
3619.73 2272
3620.30 2230
3620.87 2144
3621.43 1970
3622.00 1784
3622.57 1637
3623.14 1520
3623.70 1461
3624.27 1434
3624.84 1309
3625.41 1174
3625.98 1089
3626.54 1167
3627.11 1212
3627.68 1164
3628.25 1106
3628.82 1112
3629.38 1096
3629.95 1094
3630.52 1186
3631.09 1141
3631.66 1086
3632.22 1135
3632.79 1210
3633.36 1274
3633.93 1192
3634.50 1179
3635.07 1170
3635.64 1120
3636.20 1149
3636.77 1200
3637.34 1274
3637.91 1279
3638.48 1264
3639.05 1315
3639.62 1396
3640.19 1355
3640.76 1414
3641.32 1493
3641.89 1626
3642.46 1740
3643.03 1474
3643.60 1343
3644.17 1541
3644.74 1437
3645.31 1396
3645.88 1471
3646.45 1536
3647.02 1399
3647.59 1384
3648.16 1350
3648.73 1297
3649.30 1386
3649.87 1434
3650.44 1462
3651.01 1407
3651.57 1560
3652.14 1570
3652.71 1544
3653.28 1617
3653.85 1711
3654.42 1790
3654.99 1704
3655.57 1696
3656.14 1567
3656.71 1609
3657.28 1893
3657.85 1880
3658.42 1911
3658.99 1953
3659.56 2280
3660.13 2122
3660.70 2154
3661.27 2162
3661.84 2036
3662.41 1931
3662.98 1819
3663.55 1799
3664.12 1785
3664.69 1680
3665.26 1623
3665.84 1608
3666.41 1656
3666.98 1590
3667.55 1602
3668.12 1588
3668.69 1685
3669.26 1436
3669.83 1342
3670.40 1359
3670.98 1332
3671.55 1366
3672.12 1447
3672.69 1488
3673.26 1420
3673.83 1391
3674.41 1443
3674.98 1413
3675.55 1408
3676.12 1461
3676.69 1501
3677.26 1424
3677.84 1376
3678.41 1366
3678.98 1429
3679.55 1374
3680.12 1384
3680.70 1236
3681.27 1352
3681.84 1286
3682.41 1244
3682.99 1265
3683.56 1199
3684.13 1340
3684.70 1453
3685.27 1290
3685.85 1430
3686.42 1526
3686.99 1656
3687.57 1747
3688.14 1804
3688.71 1873
3689.28 1892
3689.86 1872
3690.43 1945
3691.00 2055
3691.58 1962
3692.15 1905
3692.72 1816
3693.29 1624
3693.87 1488
3694.44 1448
3695.01 1396
3695.59 1360
3696.16 1278
3696.73 1256
3697.31 1364
3697.88 1384
3698.45 1431
3699.03 1377
3699.60 1536
3700.17 1539
3700.75 1546
3701.32 1547
3701.90 1515
3702.47 1532
3703.04 1588
3703.62 1629
3704.19 1442
3704.77 1513
3705.34 1472
3705.91 1428
3706.49 1431
3707.06 1361
3707.64 1359
3708.21 1473
3708.78 1416
3709.36 1547
3709.93 1496
3710.51 1409
3711.08 1483
3711.66 1366
3712.23 1346
3712.81 1422
3713.38 1309
3713.96 1327
3714.53 1344
3715.11 1340
3715.68 1237
3716.25 1261
3716.83 1262
3717.40 1211
3717.98 1180
3718.55 1240
3719.13 1157
3719.71 1178
3720.28 1331
3720.86 1344
3721.43 1194
3722.01 1100
3722.58 1088
3723.16 1071
3723.73 1124
3724.31 984
3724.88 989
3725.46 971
3726.03 1062
3726.61 1193
3727.19 1147
3727.76 1056
3728.34 1219
3728.91 1283
3729.49 1222
3730.07 1262
3730.64 1391
3731.22 1353
3731.79 1339
3732.37 1353
3732.95 1316
3733.52 1419
3734.10 1574
3734.67 1500
3735.25 1334
3735.83 1255
3736.40 1255
3736.98 1232
3737.56 1119
3738.13 1219
3738.71 1107
3739.29 1126
3739.86 1115
3740.44 1043
3741.02 1105
3741.59 1118
3742.17 1109
3742.75 1090
3743.32 1033
3743.90 1035
3744.48 1039
3745.06 1037
3745.63 1145
3746.21 1137
3746.79 1086
3747.36 1147
3747.94 1229
3748.52 1118
3749.10 1100
3749.67 1008
3750.25 1122
3750.83 1153
3751.41 1122
3751.98 1033
3752.56 1061
3753.14 962
3753.72 974
3754.30 1007
3754.87 1042
3755.45 1018
3756.03 954
3756.61 961
3757.19 1079
3757.76 1128
3758.34 1102
3758.92 1030
3759.50 999
3760.08 982
3760.65 960
3761.23 1031
3761.81 1115
3762.39 1093
3762.97 1016
3763.55 1109
3764.13 1170
3764.70 1126
3765.28 1069
3765.86 1104
3766.44 1144
3767.02 1073
3767.60 1088
3768.18 1047
3768.76 1076
3769.33 1177
3769.91 1084
3770.49 1130
3771.07 1131
3771.65 1181
3772.23 1169
3772.81 1153
3773.39 1160
3773.97 1122
3774.55 1138
3775.13 1060
3775.71 1098
3776.29 1124
3776.87 1036
3777.45 1003
3778.02 1088
3778.60 1045
3779.18 1111
3779.76 1045
3780.34 1106
3780.92 1127
3781.50 1010
3782.08 1104
3782.66 1104
3783.24 1080
3783.82 1046
3784.40 1003
3784.98 1042
3785.56 1098
3786.14 1095
3786.72 1081
3787.31 1109
3787.89 1117
3788.47 1182
3789.05 1170
3789.63 975
3790.21 1026
3790.79 1084
3791.37 1007
3791.95 1016
3792.53 1059
3793.11 1061
3793.69 999
3794.27 1125
3794.85 1004
3795.43 1002
3796.02 942
3796.60 1153
3797.18 1094
3797.76 995
3798.34 1043
3798.92 1115
3799.50 1095
3800.08 989
3800.67 1087
3801.25 1088
3801.83 1176
3802.41 1215
3802.99 1133
3803.57 1161
3804.16 1184
3804.74 1191
3805.32 1334
3805.90 1271
3806.48 1200
3807.06 1227
3807.65 1293
3808.23 1354
3808.81 1237
3809.39 1247
3809.97 1301
3810.56 1391
3811.14 1332
3811.72 1419
3812.30 1358
3812.89 1345
3813.47 1254
3814.05 1328
3814.63 1312
3815.21 1305
3815.80 1311
3816.38 1347
3816.96 1438
3817.55 1320
3818.13 1227
3818.71 1296
3819.29 1256
3819.88 1226
3820.46 1192
3821.04 1126
3821.63 1144
3822.21 1155
3822.79 1135
3823.37 1083
3823.96 1081
3824.54 1116
3825.12 1015
3825.71 1003
3826.29 1153
3826.87 1072
3827.46 963
3828.04 1059
3828.62 1162
3829.21 1179
3829.79 1082
3830.38 1134
3830.96 1114
3831.54 1145
3832.13 1050
3832.71 1113
3833.29 1064
3833.88 1018
3834.46 1044
3835.05 1026
3835.63 1015
3836.21 1009
3836.80 1046
3837.38 1053
3837.97 1063
3838.55 1059
3839.14 967
3839.72 1024
3840.30 985
3840.89 1095
3841.47 1073
3842.06 954
3842.64 1036
3843.23 958
3843.81 973
3844.40 971
3844.98 1042
3845.57 974
3846.15 965
3846.74 1022
3847.32 1077
3847.91 1111
3848.49 1051
3849.08 1081
3849.66 1095
3850.25 1111
3850.83 1054
3851.42 980
3852.00 1104
3852.59 1165
3853.17 1212
3853.76 1061
3854.34 1109
3854.93 1135
3855.51 1090
3856.10 1136
3856.69 1276
3857.27 1176
3857.86 1207
3858.44 1222
3859.03 1350
3859.62 1480
3860.20 1480
3860.79 1420
3861.37 1625
3861.96 1723
3862.55 1759
3863.13 1984
3863.72 1948
3864.30 1964
3864.89 2048
3865.48 1959
3866.06 1873
3866.65 1773
3867.24 1686
3867.82 1631
3868.41 1588
3869.00 1363
3869.58 1376
3870.17 1373
3870.76 1204
3871.34 1300
3871.93 1285
3872.52 1341
3873.10 1203
3873.69 1223
3874.28 1288
3874.86 1242
3875.45 1264
3876.04 1367
3876.63 1339
3877.21 1268
3877.80 1230
3878.39 1199
3878.97 1314
3879.56 1274
3880.15 1189
3880.74 1192
3881.32 1139
3881.91 1152
3882.50 1108
3883.09 1095
3883.67 1015
3884.26 1079
3884.85 1106
3885.44 1116
3886.03 1117
3886.61 1075
3887.20 1088
3887.79 1109
3888.38 1117
3888.97 1196
3889.55 1323
3890.14 1294
3890.73 1375
3891.32 1292
3891.91 1124
3892.50 1238
3893.08 1199
3893.67 1181
3894.26 1299
3894.85 1275
3895.44 1280
3896.03 1265
3896.62 1103
3897.20 1178
3897.79 1231
3898.38 1255
3898.97 1254
3899.56 1142
3900.15 1185
3900.74 1089
3901.33 1145
3901.92 1227
3902.51 1100
3903.09 1136
3903.68 1129
3904.27 1184
3904.86 1137
3905.45 1174
3906.04 1134
3906.63 1160
3907.22 1113
3907.81 1208
3908.40 1248
3908.99 1228
3909.58 1242
3910.17 1161
3910.76 1168
3911.35 1079
3911.94 1148
3912.53 1157
3913.12 1109
3913.71 1074
3914.30 1098
3914.89 1043
3915.48 1047
3916.07 1078
3916.66 1110
3917.25 1007
3917.84 1046
3918.43 1110
3919.02 1025
3919.61 1093
3920.20 1104
3920.79 1129
3921.38 1036
3921.97 1144
3922.56 1113
3923.15 1049
3923.74 1010
3924.33 992
3924.93 1090
3925.52 1023
3926.11 1023
3926.70 1070
3927.29 1054
3927.88 964
3928.47 1064
3929.06 1003
3929.65 1030
3930.24 919
3930.84 977
3931.43 958
3932.02 944
3932.61 913
3933.20 1016
3933.79 973
3934.38 894
3934.98 903
3935.57 933
3936.16 988
3936.75 920
3937.34 951
3937.94 997
3938.53 960
3939.12 922
3939.71 939
3940.30 912
3940.89 1005
3941.49 985
3942.08 981
3942.67 967
3943.26 1018
3943.86 1023
3944.45 1064
3945.04 1056
3945.63 1053
3946.23 1028
3946.82 1043
3947.41 965
3948.00 970
3948.60 1047
3949.19 982
3949.78 978
3950.37 931
3950.97 1049
3951.56 952
3952.15 990
3952.74 1038
3953.34 1003
3953.93 929
3954.52 951
3955.12 948
3955.71 980
3956.30 1121
3956.90 1117
3957.49 1183
3958.08 1034
3958.68 1048
3959.27 1076
3959.86 1128
3960.46 1147
3961.05 1099
3961.64 1065
3962.24 1037
3962.83 1063
3963.43 1009
3964.02 1058
3964.61 998
3965.21 1055
3965.80 1090
3966.39 992
3966.99 1056
3967.58 1115
3968.18 1093
3968.77 934
3969.36 895
3969.96 1041
3970.55 1078
3971.15 1018
3971.74 942
3972.34 963
3972.93 1064
3973.53 1040
3974.12 1109
3974.71 1107
3975.31 1183
3975.90 1109
3976.50 1171
3977.09 1162
3977.69 1177
3978.28 1177
3978.88 1078
3979.47 1070
3980.07 1123
3980.66 1139
3981.26 969
3981.85 1109
3982.45 1150
3983.04 1021
3983.64 1094
3984.23 1135
3984.83 940
3985.42 1023
3986.02 1068
3986.62 970
3987.21 1090
3987.81 1095
3988.40 1030
3989.00 1024
3989.59 1014
3990.19 954
3990.78 987
3991.38 1082
3991.98 1030
3992.57 916
3993.17 971
3993.76 985
3994.36 1089
3994.96 1095
3995.55 1073
3996.15 942
3996.74 1002
3997.34 1083
3997.94 1027
3998.53 955
3999.13 1015
3999.73 1043
4000.32 1041
4000.92 1059
4001.52 1110
4002.11 1076
4002.71 1087
4003.31 931
4003.90 938
4004.50 1066
4005.10 1031
4005.69 1048
4006.29 1114
4006.89 1176
4007.48 1023
4008.08 1131
4008.68 1101
4009.28 1059
4009.87 1003
4010.47 1055
4011.07 1073
4011.66 986
4012.26 1100
4012.86 1059
4013.46 1085
4014.05 1076
4014.65 1140
4015.25 1096
4015.85 1090
4016.45 1096
4017.04 1108
4017.64 1147
4018.24 1190
4018.84 1193
4019.43 1188
4020.03 1131
4020.63 1123
4021.23 1063
4021.83 1038
4022.42 984
4023.02 1025
4023.62 1129
4024.22 1090
4024.82 1183
4025.42 1169
4026.01 1148
4026.61 1155
4027.21 1040
4027.81 1150
4028.41 1159
4029.01 1098
4029.61 1159
4030.20 1160
4030.80 1146
4031.40 1188
4032.00 1245
4032.60 1255
4033.20 1281
4033.80 1325
4034.40 1288
4035.00 1269
4035.59 1208
4036.19 1215
4036.79 1262
4037.39 1198
4037.99 1190
4038.59 1013
4039.19 998
4039.79 917
4040.39 954
4040.99 954
4041.59 976
4042.19 929
4042.79 986
4043.39 902
4043.99 925
4044.59 906
4045.19 915
4045.79 922
4046.39 1073
4046.99 1028
4047.59 971
4048.19 1094
4048.79 1061
4049.39 978
4049.99 1038
4050.59 918
4051.19 940
4051.79 985
4052.39 1021
4052.99 1033
4053.59 1006
4054.19 1055
4054.79 1059
4055.39 1064
4055.99 1063
4056.59 978
4057.19 991
4057.79 962
4058.39 938
4059.00 900
4059.60 893
4060.20 915
4060.80 948
4061.40 918
4062.00 950
4062.60 919
4063.20 920
4063.80 840
4064.40 897
4065.01 923
4065.61 938
4066.21 992
4066.81 902
4067.41 835
4068.01 909
4068.61 845
4069.22 800
4069.82 912
4070.42 827
4071.02 959
4071.62 929
4072.23 802
4072.83 832
4073.43 894
4074.03 927
4074.63 883
4075.23 887
4075.84 887
4076.44 840
4077.04 870
4077.64 863
4078.25 856
4078.85 886
4079.45 887
4080.05 838
4080.66 800
4081.26 838
4081.86 820
4082.46 874
4083.07 952
4083.67 946
4084.27 898
4084.87 859
4085.48 950
4086.08 861
4086.68 856
4087.29 896
4087.89 867
4088.49 921
4089.09 969
4089.70 882
4090.30 907
4090.90 872
4091.51 911
4092.11 822
4092.71 836
4093.32 969
4093.92 907
4094.52 834
4095.13 770
4095.73 823
4096.34 890
4096.94 829
4097.54 799
4098.15 794
4098.75 862
4099.35 849
4099.96 835
4100.56 810
4101.17 805
4101.77 788
4102.37 761
4102.98 821
4103.58 847
4104.19 799
4104.79 913
4105.39 827
4106.00 891
4106.60 840
4107.21 840
4107.81 763
4108.42 879
4109.02 863
4109.63 870
4110.23 892
4110.84 867
4111.44 869
4112.04 840
4112.65 877
4113.25 878
4113.86 962
4114.46 866
4115.07 909
4115.67 865
4116.28 814
4116.88 810
4117.49 868
4118.09 928
4118.70 912
4119.31 921
4119.91 974
4120.52 946
4121.12 934
4121.73 909
4122.33 990
4122.94 1001
4123.54 985
4124.15 916
4124.76 966
4125.36 869
4125.97 799
4126.57 885
4127.18 994
4127.78 862
4128.39 842
4129.00 875
4129.60 875
4130.21 864
4130.81 878
4131.42 851
4132.03 815
4132.63 848
4133.24 822
4133.85 900
4134.45 963
4135.06 899
4135.67 960
4136.27 912
4136.88 906
4137.49 929
4138.09 1009
4138.70 1037
4139.31 1092
4139.91 1076
4140.52 1126
4141.13 1017
4141.73 1016
4142.34 1016
4142.95 1086
4143.55 996
4144.16 931
4144.77 943
4145.38 964
4145.98 949
4146.59 905
4147.20 897
4147.81 892
4148.41 956
4149.02 860
4149.63 788
4150.24 819
4150.84 910
4151.45 897
4152.06 893
4152.67 858
4153.27 881
4153.88 839
4154.49 820
4155.10 844
4155.71 814
4156.31 741
4156.92 860
4157.53 892
4158.14 865
4158.75 898
4159.35 926
4159.96 903
4160.57 917
4161.18 911
4161.79 936
4162.40 906
4163.00 894
4163.61 941
4164.22 991
4164.83 1029
4165.44 1110
4166.05 1071
4166.66 974
4167.27 1006
4167.87 1038
4168.48 1027
4169.09 917
4169.70 935
4170.31 992
4170.92 1001
4171.53 1005
4172.14 995
4172.75 897
4173.36 1009
4173.97 870
4174.58 971
4175.18 994
4175.79 1031
4176.40 948
4177.01 993
4177.62 977
4178.23 1035
4178.84 1005
4179.45 984
4180.06 963
4180.67 904
4181.28 903
4181.89 939
4182.50 877
4183.11 808
4183.72 975
4184.33 1015
4184.94 988
4185.55 1010
4186.16 904
4186.77 1001
4187.38 873
4187.99 905
4188.60 1000
4189.21 925
4189.82 1047
4190.43 971
4191.04 1014
4191.66 1056
4192.27 1106
4192.88 1201
4193.49 1117
4194.10 1201
4194.71 1347
4195.32 1224
4195.93 1196
4196.54 1179
4197.15 1155
4197.76 1119
4198.38 1171
4198.99 1177
4199.60 1054
4200.21 1082
4200.82 1049
4201.43 972
4202.04 985
4202.65 1001
4203.27 1009
4203.88 1026
4204.49 869
4205.10 811
4205.71 976
4206.32 869
4206.94 894
4207.55 922
4208.16 943
4208.77 917
4209.38 936
4209.99 906
4210.61 1013
4211.22 952
4211.83 958
4212.44 974
4213.06 1071
4213.67 1024
4214.28 1115
4214.89 1009
4215.50 1053
4216.12 1073
4216.73 1089
4217.34 1152
4217.95 1145
4218.57 1303
4219.18 1344
4219.79 1376
4220.40 1445
4221.02 1494
4221.63 1658
4222.24 1690
4222.86 1695
4223.47 1715
4224.08 1725
4224.69 1796
4225.31 1774
4225.92 1682
4226.53 1650
4227.15 1623
4227.76 1701
4228.37 1726
4228.99 1750
4229.60 1634
4230.21 1640
4230.83 1674
4231.44 1758
4232.05 1882
4232.67 1808
4233.28 1871
4233.90 2154
4234.51 2373
4235.12 2349
4235.74 2254
4236.35 2229
4236.96 2199
4237.58 1937
4238.19 1692
4238.81 1644
4239.42 1565
4240.03 1582
4240.65 1381
4241.26 1342
4241.88 1215
4242.49 1225
4243.11 1122
4243.72 1116
4244.33 1189
4244.95 1125
4245.56 1183
4246.18 1181
4246.79 1247
4247.41 1252
4248.02 1233
4248.64 1319
4249.25 1233
4249.87 1213
4250.48 1195
4251.10 1178
4251.71 1180
4252.33 1106
4252.94 1213
4253.56 1192
4254.17 1048
4254.79 1131
4255.40 1111
4256.02 1055
4256.63 1059
4257.25 1054
4257.86 951
4258.48 978
4259.09 1003
4259.71 1045
4260.33 1021
4260.94 1062
4261.56 991
4262.17 914
4262.79 922
4263.40 870
4264.02 1030
4264.64 1063
4265.25 985
4265.87 985
4266.48 1035
4267.10 1046
4267.72 1017
4268.33 1027
4268.95 982
4269.57 974
4270.18 1010
4270.80 1006
4271.41 1025
4272.03 982
4272.65 974
4273.26 990
4273.88 924
4274.50 1000
4275.11 971
4275.73 1102
4276.35 1128
4276.96 1020
4277.58 1060
4278.20 1086
4278.81 952
4279.43 1036
4280.05 1050
4280.67 1099
4281.28 1064
4281.90 880
4282.52 865
4283.13 907
4283.75 878
4284.37 922
4284.99 914
4285.60 890
4286.22 868
4286.84 833
4287.46 820
4288.07 829
4288.69 824
4289.31 908
4289.93 1003
4290.55 988
4291.16 912
4291.78 841
4292.40 858
4293.02 859
4293.63 825
4294.25 922
4294.87 876
4295.49 799
4296.11 887
4296.73 959
4297.34 887
4297.96 836
4298.58 831
4299.20 921
4299.82 1014
4300.44 992
4301.05 979
4301.67 870
4302.29 925
4302.91 914
4303.53 838
4304.15 934
4304.77 917
4305.39 919
4306.00 895
4306.62 920
4307.24 926
4307.86 950
4308.48 917
4309.10 932
4309.72 976
4310.34 919
4310.96 887
4311.58 918
4312.20 852
4312.82 897
4313.43 940
4314.05 911
4314.67 855
4315.29 939
4315.91 917
4316.53 884
4317.15 821
4317.77 878
4318.39 895
4319.01 862
4319.63 998
4320.25 937
4320.87 1017
4321.49 1046
4322.11 1062
4322.73 1009
4323.35 1100
4323.97 1055
4324.59 1040
4325.21 1099
4325.83 1228
4326.45 1196
4327.07 1237
4327.69 1089
4328.31 1140
4328.94 1094
4329.56 1084
4330.18 1109
4330.80 1055
4331.42 1075
4332.04 1177
4332.66 1136
4333.28 1208
4333.90 1320
4334.52 1353
4335.14 1355
4335.76 1508
4336.39 1453
4337.01 1713
4337.63 1913
4338.25 2025
4338.87 1996
4339.49 1974
4340.11 1814
4340.73 1732
4341.36 1848
4341.98 1640
4342.60 1635
4343.22 1702
4343.84 1766
4344.46 1897
4345.08 2198
4345.71 2174
4346.33 2259
4346.95 2544
4347.57 2487
4348.19 2550
4348.82 2521
4349.44 2367
4350.06 2226
4350.68 1814
4351.30 1705
4351.93 1512
4352.55 1404
4353.17 1323
4353.79 1120
4354.42 1155
4355.04 1075
4355.66 1117
4356.28 1178
4356.91 1199
4357.53 1233
4358.15 1197
4358.77 1157
4359.40 1138
4360.02 1113
4360.64 1203
4361.26 1150
4361.89 1123
4362.51 1146
4363.13 1001
4363.76 1004
4364.38 1174
4365.00 1187
4365.63 1042
4366.25 1049
4366.87 1075
4367.50 1190
4368.12 1152
4368.74 1066
4369.37 978
4369.99 896
4370.61 1012
4371.24 1017
4371.86 944
4372.48 901
4373.11 893
4373.73 952
4374.36 1007
4374.98 975
4375.60 1029
4376.23 952
4376.85 853
4377.48 967
4378.10 976
4378.72 992
4379.35 1032
4379.97 1108
4380.60 1015
4381.22 1017
4381.84 1071
4382.47 947
4383.09 963
4383.72 953
4384.34 931
4384.97 961
4385.59 994
4386.22 939
4386.84 991
4387.47 910
4388.09 875
4388.72 885
4389.34 880
4389.96 895
4390.59 874
4391.21 846
4391.84 953
4392.47 893
4393.09 845
4393.72 830
4394.34 875
4394.97 881
4395.59 869
4396.22 977
4396.84 991
4397.47 934
4398.09 883
4398.72 947
4399.34 869
4399.97 993
4400.60 953
4401.22 980
4401.85 982
4402.47 892
4403.10 994
4403.72 1094
4404.35 1027
4404.98 986
4405.60 919
4406.23 899
4406.85 941
4407.48 900
4408.11 909
4408.73 977
4409.36 989
4409.99 1003
4410.61 951
4411.24 948
4411.87 981
4412.49 972
4413.12 880
4413.74 963
4414.37 941
4415.00 939
4415.62 863
4416.25 865
4416.88 839
4417.51 804
4418.13 780
4418.76 822
4419.39 848
4420.01 854
4420.64 909
4421.27 878
4421.89 964
4422.52 859
4423.15 787
4423.78 807
4424.40 821
4425.03 793
4425.66 816
4426.29 775
4426.91 797
4427.54 796
4428.17 779
4428.80 771
4429.42 871
4430.05 866
4430.68 826
4431.31 859
4431.94 856
4432.56 822
4433.19 817
4433.82 881
4434.45 885
4435.08 873
4435.70 788
4436.33 816
4436.96 813
4437.59 864
4438.22 821
4438.85 911
4439.47 919
4440.10 843
4440.73 833
4441.36 731
4441.99 824
4442.62 879
4443.25 749
4443.87 868
4444.50 853
4445.13 970
4445.76 928
4446.39 978
4447.02 888
4447.65 842
4448.28 928
4448.91 880
4449.54 951
4450.16 894
4450.79 915
4451.42 931
4452.05 910
4452.68 887
4453.31 998
4453.94 951
4454.57 945
4455.20 960
4455.83 932
4456.46 987
4457.09 1024
4457.72 1033
4458.35 948
4458.98 894
4459.61 928
4460.24 861
4460.87 916
4461.50 876
4462.13 816
4462.76 903
4463.39 852
4464.02 782
4464.65 719
4465.28 751
4465.91 826
4466.54 736
4467.17 706
4467.80 814
4468.43 800
4469.06 781
4469.69 781
4470.32 847
4470.95 747
4471.58 773
4472.21 834
4472.85 800
4473.48 715
4474.11 864
4474.74 806
4475.37 756
4476.00 727
4476.63 737
4477.26 768
4477.89 840
4478.52 776
4479.16 753
4479.79 813
4480.42 844
4481.05 833
4481.68 859
4482.31 811
4482.94 817
4483.58 890
4484.21 898
4484.84 858
4485.47 797
4486.10 777
4486.73 841
4487.37 865
4488.00 868
4488.63 933
4489.26 894
4489.89 885
4490.53 871
4491.16 947
4491.79 891
4492.42 827
4493.05 881
4493.69 906
4494.32 807
4494.95 870
4495.58 886
4496.22 855
4496.85 962
4497.48 954
4498.11 893
4498.75 906
4499.38 957
4500.01 1026
4500.64 1165
4501.28 1219
4501.91 1208
4502.54 1219
4503.18 1185
4503.81 1224
4504.44 1054
4505.07 1016
4505.71 1021
4506.34 1069
4506.97 1014
4507.61 909
4508.24 945
4508.87 917
4509.51 995
4510.14 921
4510.77 830
4511.41 901
4512.04 1005
4512.68 995
4513.31 967
4513.94 1005
4514.58 922
4515.21 940
4515.84 872
4516.48 856
4517.11 880
4517.75 836
4518.38 868
4519.01 905
4519.65 846
4520.28 759
4520.92 832
4521.55 870
4522.18 818
4522.82 817
4523.45 887
4524.09 934
4524.72 884
4525.36 890
4525.99 835
4526.63 922
4527.26 1017
4527.90 1127
4528.53 1160
4529.16 1346
4529.80 1430
4530.43 1543
4531.07 1711
4531.70 1684
4532.34 1856
4532.97 1782
4533.61 1720
4534.24 1737
4534.88 1437
4535.51 1427
4536.15 1355
4536.79 1143
4537.42 1126
4538.06 1052
4538.69 1065
4539.33 951
4539.96 850
4540.60 767
4541.23 841
4541.87 767
4542.50 816
4543.14 868
4543.78 833
4544.41 790
4545.05 877
4545.68 805
4546.32 800
4546.96 825
4547.59 822
4548.23 835
4548.86 786
4549.50 837
4550.14 795
4550.77 828
4551.41 858
4552.05 802
4552.68 783
4553.32 860
4553.96 847
4554.59 790
4555.23 801
4555.86 840
4556.50 877
4557.14 828
4557.78 835
4558.41 777
4559.05 885
4559.69 947
4560.32 874
4560.96 846
4561.60 894
4562.23 853
4562.87 815
4563.51 830
4564.15 794
4564.78 791
4565.42 797
4566.06 900
4566.69 871
4567.33 983
4567.97 921
4568.61 914
4569.24 871
4569.88 979
4570.52 974
4571.16 970
4571.80 964
4572.43 916
4573.07 767
4573.71 868
4574.35 829
4574.98 871
4575.62 865
4576.26 733
4576.90 760
4577.54 815
4578.18 920
4578.81 855
4579.45 891
4580.09 932
4580.73 978
4581.37 875
4582.01 818
4582.64 813
4583.28 861
4583.92 881
4584.56 848
4585.20 878
4585.84 813
4586.48 870
4587.11 956
4587.75 986
4588.39 1035
4589.03 1065
4589.67 1093
4590.31 1117
4590.95 1163
4591.59 1236
4592.23 1252
4592.87 1121
4593.51 1106
4594.14 1112
4594.78 1048
4595.42 1047
4596.06 917
4596.70 902
4597.34 954
4597.98 866
4598.62 896
4599.26 948
4599.90 942
4600.54 944
4601.18 1018
4601.82 1063
4602.46 1033
4603.10 1004
4603.74 1040
4604.38 1090
4605.02 1093
4605.66 1090
4606.30 1100
4606.94 1049
4607.58 1067
4608.22 1073
4608.86 1069
4609.50 1020
4610.14 969
4610.78 1022
4611.42 932
4612.06 953
4612.70 903
4613.34 841
4613.99 864
4614.63 872
4615.27 885
4615.91 922
4616.55 833
4617.19 775
4617.83 833
4618.47 894
4619.11 801
4619.75 784
4620.39 787
4621.04 766
4621.68 805
4622.32 742
4622.96 721
4623.60 743
4624.24 728
4624.88 766
4625.53 820
4626.17 842
4626.81 777
4627.45 804
4628.09 786
4628.73 738
4629.38 815
4630.02 821
4630.66 852
4631.30 840
4631.94 889
4632.58 818
4633.23 899
4633.87 834
4634.51 864
4635.15 876
4635.80 925
4636.44 902
4637.08 906
4637.72 919
4638.36 968
4639.01 929
4639.65 943
4640.29 1046
4640.93 1021
4641.58 892
4642.22 1017
4642.86 983
4643.51 846
4644.15 850
4644.79 858
4645.43 915
4646.08 931
4646.72 914
4647.36 901
4648.01 921
4648.65 901
4649.29 912
4649.94 850
4650.58 974
4651.22 1044
4651.87 1044
4652.51 1040
4653.15 1027
4653.80 1005
4654.44 993
4655.08 983
4655.73 995
4656.37 949
4657.01 940
4657.66 933
4658.30 851
4658.94 887
4659.59 822
4660.23 769
4660.88 748
4661.52 791
4662.16 900
4662.81 896
4663.45 851
4664.10 847
4664.74 804
4665.39 817
4666.03 784
4666.67 748
4667.32 736
4667.96 821
4668.61 867
4669.25 815
4669.90 709
4670.54 732
4671.19 824
4671.83 829
4672.47 804
4673.12 892
4673.76 847
4674.41 815
4675.05 806
4675.70 851
4676.34 820
4676.99 806
4677.63 794
4678.28 871
4678.92 806
4679.57 862
4680.22 833
4680.86 825
4681.51 907
4682.15 872
4682.80 842
4683.44 819
4684.09 891
4684.73 829
4685.38 865
4686.03 935
4686.67 880
4687.32 865
4687.96 864
4688.61 880
4689.25 775
4689.90 806
4690.55 816
4691.19 808
4691.84 817
4692.48 860
4693.13 846
4693.78 848
4694.42 807
4695.07 827
4695.72 843
4696.36 856
4697.01 808
4697.65 954
4698.30 1058
4698.95 1063
4699.59 1066
4700.24 957
4700.89 969
4701.53 982
4702.18 1024
4702.83 1036
4703.48 939
4704.12 890
4704.77 839
4705.42 914
4706.06 918
4706.71 839
4707.36 841
4708.00 897
4708.65 851
4709.30 943
4709.95 931
4710.59 915
4711.24 926
4711.89 770
4712.54 865
4713.18 958
4713.83 809
4714.48 741
4715.13 856
4715.77 855
4716.42 751
4717.07 913
4717.72 892
4718.37 1004
4719.01 884
4719.66 938
4720.31 814
4720.96 875
4721.61 862
4722.25 813
4722.90 1003
4723.55 997
4724.20 878
4724.85 924
4725.50 946
4726.14 931
4726.79 995
4727.44 970
4728.09 941
4728.74 956
4729.39 939
4730.04 833
4730.68 865
4731.33 863
4731.98 808
4732.63 850
4733.28 919
4733.93 862
4734.58 827
4735.23 781
4735.88 799
4736.53 810
4737.17 808
4737.82 757
4738.47 738
4739.12 796
4739.77 878
4740.42 915
4741.07 905
4741.72 898
4742.37 804
4743.02 804
4743.67 818
4744.32 853
4744.97 883
4745.62 840
4746.27 946
4746.92 835
4747.57 880
4748.22 937
4748.87 872
4749.52 838
4750.17 914
4750.82 930
4751.47 924
4752.12 915
4752.77 873
4753.42 937
4754.07 866
4754.72 894
4755.37 884
4756.02 934
4756.67 907
4757.32 884
4757.97 874
4758.62 782
4759.27 804
4759.93 856
4760.58 895
4761.23 928
4761.88 959
4762.53 881
4763.18 903
4763.83 1018
4764.48 1056
4765.13 1118
4765.78 1270
4766.44 1342
4767.09 1375
4767.74 1157
4768.39 1204
4769.04 1283
4769.69 1342
4770.34 1124
4770.99 1012
4771.65 906
4772.30 981
4772.95 923
4773.60 960
4774.25 902
4774.91 894
4775.56 982
4776.21 928
4776.86 935
4777.51 938
4778.16 998
4778.82 1033
4779.47 1008
4780.12 956
4780.77 975
4781.43 1006
4782.08 1034
4782.73 911
4783.38 862
4784.03 919
4784.69 888
4785.34 880
4785.99 931
4786.64 934
4787.30 833
4787.95 856
4788.60 884
4789.26 927
4789.91 816
4790.56 836
4791.21 858
4791.87 848
4792.52 741
4793.17 769
4793.83 835
4794.48 872
4795.13 876
4795.79 880
4796.44 815
4797.09 885
4797.75 876
4798.40 756
4799.05 861
4799.71 919
4800.36 863
4801.01 828
4801.67 795
4802.32 811
4802.97 896
4803.63 866
4804.28 835
4804.94 836
4805.59 876
4806.24 822
4806.90 809
4807.55 865
4808.21 805
4808.86 868
4809.51 949
4810.17 883
4810.82 795
4811.48 917
4812.13 846
4812.79 933
4813.44 877
4814.09 800
4814.75 870
4815.40 937
4816.06 829
4816.71 829
4817.37 880
4818.02 948
4818.68 983
4819.33 909
4819.99 868
4820.64 948
4821.30 1025
4821.95 998
4822.61 946
4823.26 1102
4823.92 1168
4824.57 1161
4825.23 1084
4825.88 1063
4826.54 1047
4827.19 999
4827.85 922
4828.50 1022
4829.16 1017
4829.81 1054
4830.47 994
4831.13 1089
4831.78 1077
4832.44 1083
4833.09 1043
4833.75 1112
4834.40 1227
4835.06 1373
4835.72 1400
4836.37 1397
4837.03 1440
4837.68 1523
4838.34 1537
4839.00 1714
4839.65 1670
4840.31 1539
4840.97 1568
4841.62 1398
4842.28 1399
4842.93 1334
4843.59 1297
4844.25 1351
4844.90 1257
4845.56 1303
4846.22 1288
4846.87 1361
4847.53 1249
4848.19 1271
4848.84 1278
4849.50 1277
4850.16 1321
4850.82 1357
4851.47 1373
4852.13 1435
4852.79 1295
4853.44 1305
4854.10 1357
4854.76 1410
4855.42 1575
4856.07 1575
4856.73 1692
4857.39 1732
4858.04 1886
4858.70 1971
4859.36 2109
4860.02 2085
4860.67 1998
4861.33 1937
4861.99 1892
4862.65 1783
4863.31 1649
4863.96 1565
4864.62 1620
4865.28 1617
4865.94 1609
4866.60 1707
4867.25 1710
4867.91 1867
4868.57 1842
4869.23 1748
4869.89 1735
4870.54 1658
4871.20 1642
4871.86 1554
4872.52 1419
4873.18 1340
4873.84 1370
4874.50 1386
4875.15 1428
4875.81 1361
4876.47 1329
4877.13 1396
4877.79 1358
4878.45 1392
4879.11 1513
4879.77 1493
4880.42 1357
4881.08 1315
4881.74 1269
4882.40 1158
4883.06 1266
4883.72 1217
4884.38 1162
4885.04 1305
4885.70 1249
4886.36 1280
4887.02 1186
4887.68 1230
4888.34 1273
4889.00 1357
4889.65 1388
4890.31 1418
4890.97 1459
4891.63 1433
4892.29 1400
4892.95 1376
4893.61 1266
4894.27 1271
4894.93 1335
4895.59 1195
4896.25 1157
4896.91 1093
4897.57 1090
4898.23 1115
4898.89 1107
4899.55 1214
4900.21 1201
4900.87 1217
4901.54 1188
4902.20 1144
4902.86 1040
4903.52 996
4904.18 1077
4904.84 1118
4905.50 1083
4906.16 1069
4906.82 947
4907.48 941
4908.14 905
4908.80 922
4909.46 913
4910.12 887
4910.79 894
4911.45 996
4912.11 936
4912.77 909
4913.43 879
4914.09 904
4914.75 953
4915.41 929
4916.07 916
4916.74 939
4917.40 920
4918.06 871
4918.72 825
4919.38 949
4920.04 945
4920.71 888
4921.37 854
4922.03 889
4922.69 917
4923.35 889
4924.01 851
4924.68 915
4925.34 856
4926.00 936
4926.66 853
4927.33 940
4927.99 892
4928.65 1000
4929.31 1007
4929.97 1067
4930.64 1017
4931.30 1026
4931.96 1034
4932.62 1033
4933.29 1049
4933.95 977
4934.61 994
4935.27 948
4935.94 957
4936.60 887
4937.26 850
4937.93 822
4938.59 873
4939.25 918
4939.91 924
4940.58 901
4941.24 914
4941.90 870
4942.57 912
4943.23 969
4943.89 990
4944.56 984
4945.22 880
4945.88 794
4946.55 813
4947.21 826
4947.87 846
4948.54 849
4949.20 748
4949.86 820
4950.53 710
4951.19 686
4951.86 726
4952.52 824
4953.18 796
4953.85 816
4954.51 794
4955.17 806
4955.84 844
4956.50 792
4957.17 814
4957.83 749
4958.50 785
4959.16 782
4959.82 834
4960.49 887
4961.15 914
4961.82 878
4962.48 1021
4963.15 1005
4963.81 942
4964.48 1001
4965.14 997
4965.81 1086
4966.47 1085
4967.13 971
4967.80 932
4968.46 917
4969.13 896
4969.79 956
4970.46 821
4971.12 781
4971.79 869
4972.45 847
4973.12 830
4973.79 837
4974.45 898
4975.12 913
4975.78 852
4976.45 837
4977.11 833
4977.78 887
4978.44 903
4979.11 871
4979.77 818
4980.44 787
4981.11 814
4981.77 827
4982.44 769
4983.10 770
4983.77 872
4984.44 798
4985.10 829
4985.77 854
4986.43 845
4987.10 824
4987.77 911
4988.43 840
4989.10 799
4989.76 836
4990.43 791
4991.10 766
4991.76 732
4992.43 753
4993.10 797
4993.76 725
4994.43 731
4995.10 773
4995.76 673
4996.43 778
4997.10 758
4997.76 702
4998.43 749
4999.10 804
4999.76 851
5000.43 873
5001.10 809
5001.77 662
5002.43 815
5003.10 915
5003.77 829
5004.43 749
5005.10 683
5005.77 724
5006.44 772
5007.10 753
5007.77 814
5008.44 792
5009.11 885
5009.77 877
5010.44 846
5011.11 748
5011.78 734
5012.45 774
5013.11 783
5013.78 782
5014.45 808
5015.12 823
5015.79 760
5016.45 820
5017.12 839
5017.79 933
5018.46 964
5019.13 947
5019.80 1045
5020.46 1174
5021.13 1296
5021.80 1510
5022.47 1604
5023.14 1637
5023.81 1564
5024.47 1642
5025.14 1604
5025.81 1615
5026.48 1581
5027.15 1271
5027.82 1253
5028.49 1039
5029.16 1088
5029.83 1067
5030.49 966
5031.16 889
5031.83 851
5032.50 834
5033.17 748
5033.84 747
5034.51 725
5035.18 689
5035.85 692
5036.52 795
5037.19 806
5037.86 749
5038.53 745
5039.20 740
5039.87 740
5040.54 751
5041.21 730
5041.88 687
5042.54 699
5043.21 700
5043.88 766
5044.55 791
5045.22 788
5045.89 808
5046.56 828
5047.24 760
5047.91 774
5048.58 831
5049.25 838
5049.92 811
5050.59 732
5051.26 744
5051.93 790
5052.60 701
5053.27 721
5053.94 759
5054.61 748
5055.28 823
5055.95 730
5056.62 734
5057.29 688
5057.96 727
5058.63 770
5059.31 735
5059.98 772
5060.65 818
5061.32 852
5061.99 819
5062.66 791
5063.33 766
5064.00 735
5064.67 757
5065.35 773
5066.02 808
5066.69 713
5067.36 661
5068.03 772
5068.70 756
5069.38 732
5070.05 732
5070.72 719
5071.39 663
5072.06 621
5072.73 711
5073.41 715
5074.08 680
5074.75 771
5075.42 686
5076.09 748
5076.77 749
5077.44 738
5078.11 763
5078.78 761
5079.45 830
5080.13 835
5080.80 815
5081.47 811
5082.14 796
5082.82 759
5083.49 774
5084.16 866
5084.83 814
5085.51 757
5086.18 729
5086.85 730
5087.53 778
5088.20 768
5088.87 703
5089.54 773
5090.22 797
5090.89 817
5091.56 809
5092.24 866
5092.91 831
5093.58 783
5094.26 814
5094.93 919
5095.60 817
5096.28 775
5096.95 849
5097.62 804
5098.30 816
5098.97 757
5099.64 747
5100.32 725
5100.99 732
5101.67 755
5102.34 759
5103.01 775
5103.69 840
5104.36 777
5105.04 798
5105.71 826
5106.38 807
5107.06 775
5107.73 734
5108.41 757
5109.08 767
5109.75 722
5110.43 754
5111.10 793
5111.78 758
5112.45 692
5113.13 685
5113.80 675
5114.48 775
5115.15 841
5115.83 770
5116.50 676
5117.17 777
5117.85 810
5118.52 850
5119.20 896
5119.87 793
5120.55 844
5121.22 832
5121.90 802
5122.57 791
5123.25 808
5123.93 760
5124.60 750
5125.28 747
5125.95 738
5126.63 687
5127.30 748
5127.98 732
5128.65 760
5129.33 775
5130.00 737
5130.68 733
5131.36 785
5132.03 855
5132.71 775
5133.38 725
5134.06 734
5134.73 796
5135.41 769
5136.09 798
5136.76 756
5137.44 845
5138.12 826
5138.79 780
5139.47 790
5140.14 740
5140.82 781
5141.50 727
5142.17 683
5142.85 658
5143.53 673
5144.20 677
5144.88 596
5145.56 672
5146.23 705
5146.91 694
5147.59 696
5148.26 677
5148.94 682
5149.62 677
5150.29 716
5150.97 709
5151.65 684
5152.33 707
5153.00 621
5153.68 670
5154.36 683
5155.03 650
5155.71 642
5156.39 656
5157.07 630
5157.74 702
5158.42 623
5159.10 706
5159.78 725
5160.45 678
5161.13 707
5161.81 737
5162.49 724
5163.17 717
5163.84 761
5164.52 799
5165.20 817
5165.88 809
5166.55 858
5167.23 830
5167.91 787
5168.59 763
5169.27 744
5169.95 798
5170.62 665
5171.30 600
5171.98 614
5172.66 581
5173.34 612
5174.02 637
5174.69 683
5175.37 700
5176.05 695
5176.73 749
5177.41 778
5178.09 655
5178.77 715
5179.45 681
5180.13 704
5180.80 660
5181.48 687
5182.16 666
5182.84 694
5183.52 702
5184.20 671
5184.88 733
5185.56 714
5186.24 665
5186.92 661
5187.60 655
5188.28 647
5188.96 626
5189.64 639
5190.31 664
5190.99 608
5191.67 635
5192.35 676
5193.03 705
5193.71 713
5194.39 616
5195.07 589
5195.75 633
5196.43 670
5197.11 747
5197.79 742
5198.47 677
5199.15 625
5199.83 598
5200.51 660
5201.19 653
5201.87 721
5202.56 595
5203.24 629
5203.92 675
5204.60 722
5205.28 678
5205.96 692
5206.64 738
5207.32 738
5208.00 745
5208.68 780
5209.36 799
5210.04 753
5210.72 784
5211.40 736
5212.09 779
5212.77 749
5213.45 761
5214.13 775
5214.81 751
5215.49 731
5216.17 715
5216.85 746
5217.54 735
5218.22 779
5218.90 693
5219.58 815
5220.26 747
5220.94 721
5221.62 722
5222.31 714
5222.99 724
5223.67 786
5224.35 678
5225.03 694
5225.72 628
5226.40 677
5227.08 794
5227.76 784
5228.44 798
5229.13 649
5229.81 656
5230.49 719
5231.17 723
5231.86 745
5232.54 735
5233.22 737
5233.90 747
5234.58 715
5235.27 736
5235.95 702
5236.63 696
5237.32 715
5238.00 726
5238.68 696
5239.36 701
5240.05 758
5240.73 738
5241.41 737
5242.10 729
5242.78 682
5243.46 705
5244.14 756
5244.83 724
5245.51 766
5246.19 751
5246.88 741
5247.56 736
5248.24 685
5248.93 770
5249.61 698
5250.29 659
5250.98 719
5251.66 778
5252.35 723
5253.03 743
5253.71 638
5254.40 692
5255.08 656
5255.76 642
5256.45 615
5257.13 647
5257.82 750
5258.50 768
5259.18 707
5259.87 622
5260.55 655
5261.24 720
5261.92 771
5262.61 739
5263.29 688
5263.97 691
5264.66 734
5265.34 767
5266.03 765
5266.71 760
5267.40 756
5268.08 812
5268.77 776
5269.45 692
5270.14 721
5270.82 785
5271.51 687
5272.19 734
5272.88 637
5273.56 653
5274.25 678
5274.93 691
5275.62 632
5276.30 714
5276.99 704
5277.67 752
5278.36 770
5279.04 779
5279.73 857
5280.41 917
5281.10 988
5281.79 885
5282.47 855
5283.16 824
5283.84 849
5284.53 757
5285.21 792
5285.90 772
5286.59 798
5287.27 784
5287.96 738
5288.64 714
5289.33 752
5290.02 724
5290.70 831
5291.39 721
5292.07 673
5292.76 721
5293.45 785
5294.13 823
5294.82 807
5295.51 774
5296.19 764
5296.88 773
5297.57 699
5298.25 730
5298.94 748
5299.63 719
5300.31 669
5301.00 679
5301.69 738
5302.37 751
5303.06 771
5303.75 688
5304.43 685
5305.12 754
5305.81 719
5306.50 718
5307.18 759
5307.87 718
5308.56 706
5309.25 738
5309.93 776
5310.62 747
5311.31 711
5312.00 930
5312.68 883
5313.37 846
5314.06 777
5314.75 759
5315.43 781
5316.12 751
5316.81 818
5317.50 834
5318.18 840
5318.87 836
5319.56 952
5320.25 959
5320.94 976
5321.63 953
5322.31 911
5323.00 902
5323.69 840
5324.38 823
5325.07 772
5325.76 756
5326.44 794
5327.13 693
5327.82 804
5328.51 796
5329.20 787
5329.89 733
5330.58 749
5331.26 754
5331.95 855
5332.64 752
5333.33 753
5334.02 900
5334.71 806
5335.40 862
5336.09 838
5336.78 890
5337.47 779
5338.15 732
5338.84 819
5339.53 927
5340.22 825
5340.91 830
5341.60 919
5342.29 949
5342.98 1021
5343.67 992
5344.36 981
5345.05 985
5345.74 897
5346.43 963
5347.12 946
5347.81 917
5348.50 1064
5349.19 1101
5349.88 1186
5350.57 1262
5351.26 1347
5351.95 1358
5352.64 1362
5353.33 1302
5354.02 1245
5354.71 1108
5355.40 1097
5356.09 1040
5356.78 936
5357.47 842
5358.16 881
5358.85 860
5359.54 849
5360.23 830
5360.92 781
5361.62 789
5362.31 725
5363.00 723
5363.69 830
5364.38 688
5365.07 736
5365.76 692
5366.45 682
5367.14 775
5367.83 693
5368.53 685
5369.22 691
5369.91 702
5370.60 695
5371.29 706
5371.98 628
5372.67 603
5373.36 613
5374.06 637
5374.75 645
5375.44 597
5376.13 745
5376.82 701
5377.51 675
5378.21 659
5378.90 684
5379.59 666
5380.28 659
5380.97 755
5381.67 700
5382.36 759
5383.05 613
5383.74 632
5384.44 593
5385.13 632
5385.82 722
5386.51 741
5387.20 738
5387.90 765
5388.59 762
5389.28 666
5389.97 649
5390.67 675
5391.36 714
5392.05 738
5392.75 748
5393.44 740
5394.13 691
5394.82 662
5395.52 681
5396.21 735
5396.90 707
5397.60 742
5398.29 661
5398.98 613
5399.68 671
5400.37 731
5401.06 687
5401.76 701
5402.45 658
5403.14 665
5403.84 694
5404.53 662
5405.22 634
5405.92 740
5406.61 663
5407.30 632
5408.00 692
5408.69 655
5409.39 714
5410.08 723
5410.77 736
5411.47 667
5412.16 639
5412.85 627
5413.55 743
5414.24 657
5414.94 642
5415.63 695
5416.33 674
5417.02 713
5417.71 708
5418.41 654
5419.10 633
5419.80 654
5420.49 683
5421.19 703
5421.88 658
5422.58 794
5423.27 746
5423.97 718
5424.66 759
5425.36 685
5426.05 641
5426.75 675
5427.44 710
5428.14 763
5428.83 684
5429.53 644
5430.22 653
5430.92 611
5431.61 637
5432.31 627
5433.00 722
5433.70 797
5434.39 753
5435.09 729
5435.78 775
5436.48 800
5437.17 784
5437.87 824
5438.57 814
5439.26 842
5439.96 807
5440.65 775
5441.35 791
5442.05 752
5442.74 759
5443.44 806
5444.13 806
5444.83 908
5445.53 898
5446.22 839
5446.92 897
5447.61 912
5448.31 975
5449.01 972
5449.70 993
5450.40 1027
5451.10 939
5451.79 908
5452.49 875
5453.19 943
5453.88 849
5454.58 776
5455.28 776
5455.97 729
5456.67 778
5457.37 715
5458.06 729
5458.76 686
5459.46 736
5460.16 900
5460.85 913
5461.55 861
5462.25 794
5462.94 733
5463.64 772
5464.34 798
5465.04 812
5465.73 839
5466.43 842
5467.13 844
5467.83 836
5468.52 788
5469.22 855
5469.92 784
5470.62 886
5471.31 863
5472.01 900
5472.71 876
5473.41 891
5474.11 916
5474.80 897
5475.50 907
5476.20 1036
5476.90 1024
5477.60 1044
5478.29 1091
5478.99 1020
5479.69 1015
5480.39 1204
5481.09 1386
5481.79 1350
5482.49 1301
5483.18 1135
5483.88 1219
5484.58 1156
5485.28 994
5485.98 1112
5486.68 1078
5487.38 1016
5488.08 932
5488.77 888
5489.47 985
5490.17 969
5490.87 1014
5491.57 1017
5492.27 1071
5492.97 1164
5493.67 1213
5494.37 1116
5495.07 1154
5495.77 1157
5496.46 1226
5497.16 1325
5497.86 1263
5498.56 1551
5499.26 1591
5499.96 1820
5500.66 2078
5501.36 2172
5502.06 2279
5502.76 2236
5503.46 2247
5504.16 1986
5504.86 1581
5505.56 1479
5506.26 1412
5506.96 1259
5507.66 1195
5508.36 1191
5509.06 1048
5509.76 1111
5510.46 970
5511.16 1072
5511.86 1111
5512.56 1122
5513.26 1075
5513.96 1150
5514.67 1076
5515.37 1107
5516.07 1073
5516.77 1131
5517.47 1093
5518.17 1047
5518.87 993
5519.57 974
5520.27 923
5520.97 940
5521.67 1008
5522.37 999
5523.08 1063
5523.78 1039
5524.48 878
5525.18 836
5525.88 786
5526.58 790
5527.28 854
5527.98 835
5528.69 819
5529.39 798
5530.09 792
5530.79 872
5531.49 797
5532.19 762
5532.90 733
5533.60 776
5534.30 752
5535.00 788
5535.70 771
5536.40 805
5537.11 838
5537.81 734
5538.51 718
5539.21 778
5539.92 715
5540.62 733
5541.32 747
5542.02 772
5542.72 770
5543.43 733
5544.13 796
5544.83 754
5545.53 734
5546.24 689
5546.94 735
5547.64 726
5548.34 704
5549.05 803
5549.75 792
5550.45 648
5551.16 739
5551.86 766
5552.56 703
5553.26 758
5553.97 766
5554.67 779
5555.37 671
5556.08 736
5556.78 720
5557.48 723
5558.19 674
5558.89 687
5559.59 660
5560.30 710
5561.00 747
5561.70 668
5562.41 678
5563.11 729
5563.82 695
5564.52 672
5565.22 767
5565.93 684
5566.63 674
5567.33 716
5568.04 750
5568.74 681
5569.45 681
5570.15 660
5570.85 680
5571.56 632
5572.26 632
5572.97 673
5573.67 657
5574.38 675
5575.08 743
5575.78 657
5576.49 675
5577.19 775
5577.90 733
5578.60 671
5579.31 693
5580.01 669
5580.72 663
5581.42 685
5582.13 663
5582.83 686
5583.54 713
5584.24 651
5584.95 678
5585.65 700
5586.36 701
5587.06 685
5587.77 688
5588.47 716
5589.18 662
5589.88 674
5590.59 654
5591.29 682
5592.00 665
5592.70 658
5593.41 648
5594.12 668
5594.82 699
5595.53 660
5596.23 668
5596.94 642
5597.64 586
5598.35 662
5599.06 646
5599.76 587
5600.47 572
5601.17 664
5601.88 657
5602.59 621
5603.29 586
5604.00 548
5604.71 593
5605.41 586
5606.12 538
5606.82 700
5607.53 668
5608.24 606
5608.94 605
5609.65 584
5610.36 662
5611.06 680
5611.77 662
5612.48 740
5613.18 671
5613.89 639
5614.60 663
5615.30 679
5616.01 653
5616.72 610
5617.43 628
5618.13 649
5618.84 630
5619.55 626
5620.25 609
5620.96 653
5621.67 623
5622.38 685
5623.08 584
5623.79 639
5624.50 678
5625.21 682
5625.91 685
5626.62 595
5627.33 686
5628.04 631
5628.75 605
5629.45 635
5630.16 649
5630.87 614
5631.58 671
5632.28 634
5632.99 632
5633.70 621
5634.41 696
5635.12 668
5635.83 635
5636.53 669
5637.24 634
5637.95 677
5638.66 642
5639.37 712
5640.08 805
5640.78 741
5641.49 750
5642.20 727
5642.91 715
5643.62 725
5644.33 675
5645.04 664
5645.75 683
5646.45 752
5647.16 683
5647.87 698
5648.58 668
5649.29 607
5650.00 697
5650.71 643
5651.42 692
5652.13 663
5652.84 645
5653.55 692
5654.26 698
5654.96 736
5655.67 777
5656.38 717
5657.09 742
5657.80 759
5658.51 764
5659.22 784
5659.93 795
5660.64 772
5661.35 725
5662.06 719
5662.77 744
5663.48 664
5664.19 645
5664.90 694
5665.61 655
5666.32 692
5667.03 665
5667.74 634
5668.45 721
5669.16 797
5669.87 841
5670.58 815
5671.29 746
5672.00 786
5672.72 789
5673.43 771
5674.14 863
5674.85 781
5675.56 784
5676.27 749
5676.98 703
5677.69 711
5678.40 707
5679.11 706
5679.82 716
5680.53 712
5681.25 735
5681.96 717
5682.67 738
5683.38 671
5684.09 690
5684.80 700
5685.51 698
5686.22 592
5686.94 629
5687.65 730
5688.36 699
5689.07 701
5689.78 712
5690.49 696
5691.21 678
5691.92 782
5692.63 648
5693.34 625
5694.05 667
5694.76 648
5695.48 612
5696.19 607
5696.90 638
5697.61 659
5698.32 608
5699.04 587
5699.75 632
5700.46 603
5701.17 600
5701.89 661
5702.60 631
5703.31 703
5704.02 626
5704.74 739
5705.45 655
5706.16 679
5706.87 608
5707.59 649
5708.30 621
5709.01 644
5709.73 625
5710.44 694
5711.15 590
5711.86 605
5712.58 590
5713.29 658
5714.00 621
5714.72 618
5715.43 577
5716.14 593
5716.86 642
5717.57 604
5718.28 606
5719.00 597
5719.71 727
5720.42 639
5721.14 612
5721.85 622
5722.56 625
5723.28 632
5723.99 660
5724.71 646
5725.42 670
5726.13 748
5726.85 661
5727.56 696
5728.28 727
5728.99 701
5729.70 703
5730.42 758
5731.13 735
5731.85 705
5732.56 727
5733.28 728
5733.99 695
5734.70 696
5735.42 688
5736.13 689
5736.85 661
5737.56 662
5738.28 644
5738.99 666
5739.71 654
5740.42 657
5741.14 609
5741.85 679
5742.57 613
5743.28 642
5744.00 659
5744.71 685
5745.43 714
5746.14 687
5746.86 553
5747.57 600
5748.29 644
5749.00 649
5749.72 672
5750.43 761
5751.15 804
5751.86 785
5752.58 804
5753.29 798
5754.01 780
5754.73 824
5755.44 786
5756.16 773
5756.87 810
5757.59 754
5758.31 710
5759.02 780
5759.74 753
5760.45 747
5761.17 724
5761.89 743
5762.60 766
5763.32 789
5764.03 749
5764.75 705
5765.47 671
5766.18 760
5766.90 733
5767.62 721
5768.33 696
5769.05 759
5769.77 763
5770.48 750
5771.20 754
5771.92 783
5772.63 811
5773.35 774
5774.07 731
5774.78 770
5775.50 758
5776.22 716
5776.93 725
5777.65 734
5778.37 772
5779.09 780
5779.80 850
5780.52 819
5781.24 798
5781.96 729
5782.67 719
5783.39 765
5784.11 814
5784.83 746
5785.54 743
5786.26 793
5786.98 829
5787.70 839
5788.41 853
5789.13 830
5789.85 938
5790.57 932
5791.29 872
5792.00 943
5792.72 987
5793.44 994
5794.16 1035
5794.88 1198
5795.59 1122
5796.31 1253
5797.03 1434
5797.75 1785
5798.47 2216
5799.19 2567
5799.90 2934
5800.62 3302
5801.34 3608
5802.06 3386
5802.78 3263
5803.50 2719
5804.22 2327
5804.93 1992
5805.65 1715
5806.37 1560
5807.09 1480
5807.81 1260
5808.53 1163
5809.25 1131
5809.97 1135
5810.69 1233
5811.41 1220
5812.13 1168
5812.84 1176
5813.56 1163
5814.28 1196
5815.00 1246
5815.72 1358
5816.44 1232
5817.16 1148
5817.88 1072
5818.60 1118
5819.32 1114
5820.04 1118
5820.76 1093
5821.48 1081
5822.20 1032
5822.92 1005
5823.64 1007
5824.36 1026
5825.08 991
5825.80 852
5826.52 924
5827.24 875
5827.96 943
5828.68 891
5829.40 921
5830.12 890
5830.84 929
5831.56 888
5832.28 826
5833.00 860
5833.72 838
5834.44 871
5835.16 789
5835.89 900
5836.61 839
5837.33 897
5838.05 782
5838.77 898
5839.49 864
5840.21 821
5840.93 861
5841.65 858
5842.37 829
5843.10 757
5843.82 912
5844.54 815
5845.26 811
5845.98 711
5846.70 695
5847.42 722
5848.14 698
5848.87 750
5849.59 794
5850.31 731
5851.03 813
5851.75 803
5852.47 781
5853.20 791
5853.92 728
5854.64 745
5855.36 813
5856.08 753
5856.81 804
5857.53 779
5858.25 765
5858.97 817
5859.69 818
5860.42 782
5861.14 704
5861.86 707
5862.58 778
5863.31 743
5864.03 733
5864.75 700
5865.47 758
5866.20 730
5866.92 755
5867.64 672
5868.36 711
5869.09 724
5869.81 771
5870.53 780
5871.26 776
5871.98 762
5872.70 795
5873.42 782
5874.15 792
5874.87 798
5875.59 859
5876.32 726
5877.04 687
5877.76 809
5878.49 733
5879.21 771
5879.93 766
5880.66 750
5881.38 765
5882.10 769
5882.83 819
5883.55 821
5884.28 804
5885.00 857
5885.72 810
5886.45 721
5887.17 769
5887.89 748
5888.62 801
5889.34 808
5890.07 803
5890.79 749
5891.51 793
5892.24 703
5892.96 722
5893.69 756
5894.41 663
5895.14 706
5895.86 727
5896.59 675
5897.31 729
5898.03 710
5898.76 739
5899.48 705
5900.21 749
5900.93 720
5901.66 746
5902.38 675
5903.11 730
5903.83 796
5904.56 709
5905.28 753
5906.01 718
5906.73 748
5907.46 738
5908.18 770
5908.91 725
5909.63 683
5910.36 751
5911.08 687
5911.81 722
5912.53 718
5913.26 693
5913.99 646
5914.71 713
5915.44 730
5916.16 756
5916.89 754
5917.61 724
5918.34 796
5919.07 739
5919.79 733
5920.52 788
5921.24 763
5921.97 807
5922.70 819
5923.42 759
5924.15 815
5924.87 728
5925.60 742
5926.33 884
5927.05 873
5927.78 837
5928.51 829
5929.23 840
5929.96 896
5930.69 843
5931.41 846
5932.14 894
5932.87 905
5933.59 871
5934.32 928
5935.05 891
5935.77 887
5936.50 931
5937.23 972
5937.95 979
5938.68 943
5939.41 974
5940.13 1017
5940.86 1024
5941.59 1028
5942.32 1066
5943.04 1024
5943.77 1017
5944.50 1011
5945.23 1019
5945.95 1105
5946.68 1111
5947.41 1068
5948.14 1128
5948.86 1154
5949.59 1130
5950.32 1125
5951.05 1252
5951.78 1419
5952.50 1476
5953.23 1468
5953.96 1413
5954.69 1392
5955.42 1378
5956.14 1382
5956.87 1322
5957.60 1376
5958.33 1357
5959.06 1423
5959.78 1370
5960.51 1365
5961.24 1336
5961.97 1412
5962.70 1480
5963.43 1516
5964.16 1565
5964.88 1693
5965.61 1890
5966.34 2074
5967.07 2239
5967.80 2198
5968.53 2286
5969.26 2376
5969.99 2284
5970.72 2090
5971.44 1898
5972.17 1855
5972.90 1830
5973.63 1718
5974.36 1671
5975.09 1764
5975.82 1668
5976.55 1681
5977.28 1745
5978.01 1796
5978.74 1761
5979.47 1953
5980.20 2040
5980.93 1865
5981.66 1907
5982.39 2019
5983.12 2041
5983.85 2039
5984.57 2073
5985.30 2035
5986.03 2018
5986.76 2144
5987.49 2141
5988.22 2238
5988.96 2063
5989.69 2064
5990.42 2073
5991.15 2199
5991.88 2023
5992.61 2046
5993.34 2212
5994.07 2204
5994.80 2169
5995.53 2302
5996.26 2148
5996.99 2246
5997.72 2364
5998.45 2444
5999.18 2470
5999.91 2452
6000.64 2471
6001.37 2460
6002.11 2364
6002.84 2333
6003.57 2286
6004.30 2328
6005.03 2415
6005.76 2451
6006.49 2344
6007.22 2312
6007.95 2472
6008.69 2803
6009.42 3256
6010.15 3890
6010.88 4647
6011.61 5671
6012.34 6773
6013.07 7919
6013.81 9098
6014.54 9473
6015.27 9595
6016.00 9681
6016.73 9131
6017.46 8390
6018.20 7293
6018.93 6327
6019.66 5212
6020.39 4436
6021.12 3868
6021.86 3249
6022.59 2793
6023.32 2578
6024.05 2185
6024.79 2056
6025.52 1992
6026.25 1917
6026.98 1820
6027.72 1889
6028.45 1832
6029.18 1794
6029.91 1669
6030.65 1692
6031.38 1796
6032.11 1731
6032.84 1611
6033.58 1529
6034.31 1431
6035.04 1442
6035.78 1476
6036.51 1505
6037.24 1571
6037.98 1566
6038.71 1662
6039.44 1692
6040.18 1720
6040.91 1681
6041.64 1802
6042.38 1787
6043.11 1800
6043.84 1831
6044.58 1841
6045.31 1873
6046.04 1875
6046.78 1935
6047.51 1872
6048.24 1878
6048.98 1969
6049.71 2094
6050.45 2349
6051.18 2612
6051.91 2674
6052.65 2869
6053.38 3088
6054.12 3173
6054.85 2918
6055.58 2862
6056.32 2683
6057.05 2522
6057.79 2286
6058.52 2158
6059.26 2049
6059.99 1976
6060.72 1960
6061.46 1784
6062.19 1790
6062.93 1822
6063.66 1876
6064.40 1736
6065.13 1688
6065.87 1828
6066.60 1848
6067.34 1899
6068.07 1811
6068.81 1666
6069.54 1642
6070.28 1651
6071.01 1639
6071.75 1650
6072.48 1615
6073.22 1529
6073.95 1508
6074.69 1450
6075.42 1570
6076.16 1561
6076.89 1575
6077.63 1419
6078.37 1432
6079.10 1421
6079.84 1360
6080.57 1430
6081.31 1376
6082.04 1343
6082.78 1384
6083.52 1377
6084.25 1286
6084.99 1332
6085.72 1363
6086.46 1254
6087.20 1276
6087.93 1243
6088.67 1211
6089.40 1306
6090.14 1402
6090.88 1299
6091.61 1218
6092.35 1237
6093.09 1268
6093.82 1305
6094.56 1239
6095.30 1155
6096.03 1196
6096.77 1196
6097.51 1142
6098.24 1133
6098.98 1156
6099.72 1145
6100.45 1060
6101.19 1089
6101.93 1075
6102.66 1106
6103.40 1084
6104.14 1079
6104.88 1061
6105.61 1098
6106.35 1032
6107.09 1077
6107.83 1083
6108.56 1078
6109.30 1144
6110.04 1123
6110.78 1100
6111.51 1125
6112.25 1250
6112.99 1136
6113.73 1150
6114.46 1158
6115.20 1206
6115.94 1162
6116.68 1188
6117.41 1194
6118.15 1170
6118.89 1097
6119.63 1119
6120.37 1134
6121.11 1106
6121.84 1183
6122.58 1186
6123.32 1147
6124.06 1163
6124.80 1124
6125.54 1148
6126.27 1054
6127.01 1105
6127.75 1097
6128.49 1053
6129.23 1150
6129.97 1175
6130.71 1207
6131.44 1149
6132.18 1191
6132.92 1203
6133.66 1137
6134.40 1196
6135.14 1232
6135.88 1231
6136.62 1143
6137.36 1124
6138.10 1124
6138.83 1227
6139.57 1130
6140.31 1231
6141.05 1255
6141.79 1198
6142.53 1125
6143.27 1118
6144.01 1159
6144.75 1165
6145.49 1216
6146.23 1093
6146.97 1098
6147.71 1147
6148.45 1152
6149.19 1215
6149.93 1226
6150.67 1215
6151.41 1241
6152.15 1196
6152.89 1162
6153.63 1243
6154.37 1275
6155.11 1252
6155.85 1256
6156.59 1246
6157.33 1317
6158.07 1300
6158.81 1379
6159.55 1400
6160.29 1354
6161.03 1317
6161.77 1390
6162.51 1337
6163.25 1392
6163.99 1566
6164.74 1655
6165.48 1714
6166.22 1808
6166.96 1948
6167.70 2097
6168.44 2031
6169.18 1894
6169.92 1949
6170.66 1959
6171.40 1887
6172.15 1775
6172.89 1818
6173.63 1663
6174.37 1660
6175.11 1729
6175.85 1736
6176.59 1696
6177.34 1688
6178.08 1611
6178.82 1663
6179.56 1630
6180.30 1759
6181.04 1783
6181.79 1691
6182.53 1787
6183.27 1903
6184.01 1774
6184.75 1839
6185.50 1819
6186.24 1842
6186.98 1855
6187.72 1880
6188.46 1930
6189.21 1962
6189.95 1981
6190.69 2007
6191.43 2115
6192.18 2262
6192.92 2273
6193.66 2338
6194.40 2286
6195.15 2382
6195.89 2452
6196.63 2375
6197.37 2414
6198.12 2315
6198.86 2431
6199.60 2456
6200.35 2421
6201.09 2423
6201.83 2489
6202.58 2621
6203.32 2718
6204.06 3083
6204.80 3687
6205.55 4456
6206.29 5736
6207.03 7107
6207.78 8983
6208.52 10585
6209.26 12259
6210.01 13388
6210.75 13582
6211.50 13815
6212.24 13067
6212.98 11325
6213.73 9881
6214.47 8123
6215.21 6904
6215.96 5712
6216.70 4792
6217.45 3946
6218.19 3404
6218.93 2909
6219.68 2660
6220.42 2384
6221.17 2285
6221.91 2213
6222.66 2233
6223.40 2081
6224.14 2011
6224.89 2084
6225.63 2000
6226.38 1904
6227.12 1735
6227.87 1692
6228.61 1679
6229.36 1603
6230.10 1462
6230.84 1336
6231.59 1296
6232.33 1215
6233.08 1333
6233.82 1371
6234.57 1353
6235.31 1372
6236.06 1324
6236.80 1464
6237.55 1444
6238.30 1413
6239.04 1497
6239.79 1455
6240.53 1382
6241.28 1459
6242.02 1529
6242.77 1610
6243.51 1607
6244.26 1575
6245.00 1820
6245.75 1905
6246.50 2009
6247.24 2347
6247.99 2474
6248.73 2462
6249.48 2702
6250.22 2846
6250.97 2698
6251.72 2524
6252.46 2329
6253.21 2173
6253.95 1976
6254.70 1807
6255.45 1826
6256.19 1758
6256.94 1688
6257.69 1677
6258.43 1653
6259.18 1697
6259.93 1744
6260.67 1624
6261.42 1602
6262.17 1580
6262.91 1614
6263.66 1633
6264.41 1625
6265.15 1578
6265.90 1586
6266.65 1723
6267.39 1669
6268.14 1633
6268.89 1778
6269.63 1689
6270.38 1767
6271.13 1692
6271.88 1644
6272.62 1616
6273.37 1606
6274.12 1721
6274.86 1683
6275.61 1752
6276.36 1763
6277.11 1758
6277.85 1744
6278.60 1729
6279.35 1811
6280.10 1664
6280.85 1690
6281.59 1624
6282.34 1478
6283.09 1482
6283.84 1485
6284.59 1505
6285.33 1489
6286.08 1462
6286.83 1573
6287.58 1613
6288.33 1686
6289.07 1735
6289.82 1692
6290.57 1567
6291.32 1557
6292.07 1603
6292.82 1523
6293.56 1273
6294.31 1326
6295.06 1266
6295.81 1285
6296.56 1220
6297.31 1262
6298.06 1294
6298.81 1253
6299.55 1265
6300.30 1185
6301.05 1189
6301.80 1271
6302.55 1231
6303.30 1126
6304.05 1214
6304.80 1288
6305.55 1347
6306.30 1328
6307.05 1364
6307.79 1240
6308.54 1313
6309.29 1269
6310.04 1271
6310.79 1238
6311.54 1202
6312.29 1219
6313.04 1221
6313.79 1222
6314.54 1154
6315.29 1242
6316.04 1246
6316.79 1190
6317.54 1233
6318.29 1199
6319.04 1128
6319.79 1058
6320.54 1145
6321.29 1195
6322.04 1133
6322.79 1183
6323.54 1192
6324.29 1080
6325.04 1094
6325.79 1228
6326.54 1269
6327.29 1271
6328.04 1282
6328.79 1309
6329.55 1355
6330.30 1438
6331.05 1547
6331.80 1517
6332.55 1624
6333.30 1674
6334.05 1505
6334.80 1363
6335.55 1410
6336.30 1317
6337.05 1345
6337.81 1279
6338.56 1311
6339.31 1250
6340.06 1199
6340.81 1200
6341.56 1215
6342.31 1264
6343.06 1210
6343.82 1200
6344.57 1232
6345.32 1166
6346.07 1151
6346.82 1185
6347.57 1252
6348.33 1257
6349.08 1255
6349.83 1145
6350.58 1112
6351.33 1255
6352.09 1294
6352.84 1167
6353.59 1246
6354.34 1345
6355.09 1338
6355.85 1195
6356.60 1196
6357.35 1230
6358.10 1170
6358.86 1138
6359.61 1127
6360.36 1104
6361.11 1069
6361.87 1086
6362.62 1030
6363.37 1023
6364.12 1043
6364.88 1002
6365.63 980
6366.38 965
6367.13 1007
6367.89 974
6368.64 964
6369.39 954
6370.15 935
6370.90 961
6371.65 881
6372.41 892
6373.16 931
6373.91 947
6374.67 927
6375.42 877
6376.17 819
6376.93 873
6377.68 948
6378.43 896
6379.19 954
6379.94 993
6380.69 1069
6381.45 1021
6382.20 1007
6382.96 981
6383.71 991
6384.46 986
6385.22 937
6385.97 831
6386.73 884
6387.48 900
6388.23 905
6388.99 928
6389.74 867
6390.50 917
6391.25 890
6392.00 938
6392.76 855
6393.51 871
6394.27 863
6395.02 913
6395.78 891
6396.53 895
6397.29 842
6398.04 912
6398.80 909
6399.55 838
6400.31 877
6401.06 819
6401.82 858
6402.57 939
6403.33 844
6404.08 861
6404.84 902
6405.59 835
6406.35 835
6407.10 874
6407.86 809
6408.61 900
6409.37 914
6410.12 963
6410.88 947
6411.63 795
6412.39 872
6413.14 944
6413.90 993
6414.66 877
6415.41 902
6416.17 894
6416.92 830
6417.68 842
6418.44 818
6419.19 859
6419.95 864
6420.70 895
6421.46 815
6422.22 828
6422.97 803
6423.73 874
6424.48 871
6425.24 810
6426.00 810
6426.75 835
6427.51 872
6428.27 837
6429.02 811
6429.78 780
6430.54 839
6431.29 831
6432.05 823
6432.81 759
6433.56 802
6434.32 813
6435.08 770
6435.83 768
6436.59 750
6437.35 806
6438.10 861
6438.86 859
6439.62 871
6440.38 897
6441.13 882
6441.89 935
6442.65 924
6443.41 899
6444.16 798
6444.92 743
6445.68 793
6446.44 813
6447.19 831
6447.95 820
6448.71 856
6449.47 833
6450.22 855
6450.98 849
6451.74 860
6452.50 892
6453.26 795
6454.01 775
6454.77 874
6455.53 853
6456.29 916
6457.05 847
6457.80 865
6458.56 853
6459.32 804
6460.08 789
6460.84 918
6461.60 886
6462.35 876
6463.11 915
6463.87 859
6464.63 849
6465.39 921
6466.15 955
6466.91 903
6467.67 978
6468.42 949
6469.18 972
6469.94 954
6470.70 917
6471.46 920
6472.22 1076
6472.98 1010
6473.74 1012
6474.50 944
6475.26 1039
6476.02 1103
6476.77 1119
6477.53 1064
6478.29 1108
6479.05 1021
6479.81 1076
6480.57 1078
6481.33 1188
6482.09 1162
6482.85 1092
6483.61 1149
6484.37 1139
6485.13 1193
6485.89 1256
6486.65 1254
6487.41 1270
6488.17 1312
6488.93 1273
6489.69 1299
6490.45 1359
6491.21 1373
6491.97 1334
6492.73 1412
6493.49 1503
6494.25 1543
6495.01 1613
6495.77 1558
6496.53 1645
6497.29 1638
6498.05 1556
6498.82 1523
6499.58 1540
6500.34 1642
6501.10 1551
6501.86 1644
6502.62 1566
6503.38 1625
6504.14 1526
6504.90 1575
6505.66 1755
6506.42 1783
6507.19 1837
6507.95 1966
6508.71 1916
6509.47 2008
6510.23 2064
6510.99 2065
6511.75 2067
6512.51 2010
6513.28 2027
6514.04 1997
6514.80 1943
6515.56 1919
6516.32 1937
6517.08 1947
6517.85 2032
6518.61 2021
6519.37 2019
6520.13 2152
6520.89 2304
6521.66 2273
6522.42 2392
6523.18 2436
6523.94 2630
6524.70 2869
6525.47 3069
6526.23 3396
6526.99 3648
6527.75 4009
6528.52 4221
6529.28 4313
6530.04 4268
6530.80 4287
6531.57 4271
6532.33 4449
6533.09 4778
6533.85 5282
6534.62 6149
6535.38 7475
6536.14 8580
6536.90 9575
6537.67 10280
6538.43 10026
6539.19 9594
6539.96 8592
6540.72 7624
6541.48 6345
6542.25 5213
6543.01 4380
6543.77 3568
6544.54 2843
6545.30 2601
6546.06 2405
6546.83 2124
6547.59 1922
6548.35 1800
6549.12 1896
6549.88 1844
6550.64 1843
6551.41 1769
6552.17 1729
6552.94 1742
6553.70 1734
6554.46 1676
6555.23 1550
6555.99 1589
6556.75 1578
6557.52 1482
6558.28 1450
6559.05 1438
6559.81 1473
6560.58 1458
6561.34 1617
6562.10 1672
6562.87 1703
6563.63 1755
6564.40 1824
6565.16 1786
6565.93 1785
6566.69 1861
6567.46 1834
6568.22 1813
6568.99 1850
6569.75 1806
6570.52 1721
6571.28 1866
6572.04 1954
6572.81 1934
6573.57 2025
6574.34 2108
6575.11 2094
6575.87 2149
6576.64 2275
6577.40 2223
6578.17 2260
6578.93 2339
6579.70 2260
6580.46 2214
6581.23 2226
6581.99 2214
6582.76 2175
6583.52 2106
6584.29 2011
6585.06 2124
6585.82 1917
6586.59 1951
6587.35 1925
6588.12 1998
6588.88 1963
6589.65 2191
6590.42 2201
6591.18 2323
6591.95 2517
6592.71 2853
6593.48 3173
6594.25 3434
6595.01 3634
6595.78 3844
6596.55 3901
6597.31 3831
6598.08 3651
6598.85 3499
6599.61 3172
6600.38 2973
6601.15 2651
6601.91 2305
6602.68 2138
6603.45 2100
6604.21 2014
6604.98 1858
6605.75 1815
6606.51 1785
6607.28 1759
6608.05 1731
6608.81 1679
6609.58 1665
6610.35 1579
6611.12 1545
6611.88 1564
6612.65 1521
6613.42 1447
6614.18 1478
6614.95 1508
6615.72 1544
6616.49 1498
6617.25 1420
6618.02 1482
6618.79 1410
6619.56 1391
6620.33 1434
6621.09 1418
6621.86 1433
6622.63 1453
6623.40 1422
6624.16 1381
6624.93 1415
6625.70 1364
6626.47 1369
6627.24 1281
6628.01 1332
6628.77 1310
6629.54 1341
6630.31 1356
6631.08 1492
6631.85 1521
6632.62 1645
6633.38 1753
6634.15 1757
6634.92 1967
6635.69 1989
6636.46 1998
6637.23 1904
6638.00 1924
6638.76 1733
6639.53 1541
6640.30 1476
6641.07 1391
6641.84 1389
6642.61 1339
6643.38 1320
6644.15 1323
6644.92 1266
6645.69 1240
6646.45 1319
6647.22 1322
6647.99 1234
6648.76 1358
6649.53 1310
6650.30 1287
6651.07 1283
6651.84 1232
6652.61 1338
6653.38 1282
6654.15 1333
6654.92 1247
6655.69 1258
6656.46 1318
6657.23 1305
6658.00 1284
6658.77 1178
6659.54 1270
6660.31 1220
6661.08 1284
6661.85 1325
6662.62 1236
6663.39 1222
6664.16 1171
6664.93 1132
6665.70 1169
6666.47 1141
6667.24 1213
6668.01 1197
6668.78 1298
6669.55 1213
6670.32 1240
6671.09 1227
6671.87 1240
6672.64 1224
6673.41 1321
6674.18 1289
6674.95 1294
6675.72 1297
6676.49 1240
6677.26 1188
6678.03 1208
6678.80 1245
6679.58 1174
6680.35 1284
6681.12 1348
6681.89 1366
6682.66 1394
6683.43 1465
6684.20 1543
6684.97 1621
6685.75 1767
6686.52 1784
6687.29 1742
6688.06 1596
6688.83 1446
6689.60 1457
6690.38 1390
6691.15 1290
6691.92 1230
6692.69 1221
6693.46 1203
6694.24 1162
6695.01 1103
6695.78 1061
6696.55 1125
6697.32 1107
6698.10 1092
6698.87 1113
6699.64 1106
6700.41 1168
6701.19 1088
6701.96 1204
6702.73 1145
6703.50 1125
6704.28 1084
6705.05 1167
6705.82 1196
6706.59 1223
6707.37 1278
6708.14 1118
6708.91 1079
6709.69 1143
6710.46 1171
6711.23 1141
6712.00 1134
6712.78 1064
6713.55 1008
6714.32 1052
6715.10 1140
6715.87 1034
6716.64 1022
6717.42 1017
6718.19 1018
6718.96 1000
6719.74 1010
6720.51 1050
6721.28 988
6722.06 963
6722.83 1037
6723.61 1085
6724.38 1053
6725.15 998
6725.93 1017
6726.70 1007
6727.48 1013
6728.25 1029
6729.02 1015
6729.80 1040
6730.57 1003
6731.35 982
6732.12 969
6732.89 1037
6733.67 1107
6734.44 1068
6735.22 1079
6735.99 1079
6736.77 1056
6737.54 1139
6738.31 1127
6739.09 1060
6739.86 1049
6740.64 1077
6741.41 1053
6742.19 1078
6742.96 1117
6743.74 1132
6744.51 1181
6745.29 1147
6746.06 1166
6746.84 1259
6747.61 1256
6748.39 1160
6749.16 1290
6749.94 1477
6750.71 1441
6751.49 1520
6752.26 1760
6753.04 1846
6753.82 1789
6754.59 1815
6755.37 1733
6756.14 1704
6756.92 1570
6757.69 1405
6758.47 1366
6759.25 1357
6760.02 1309
6760.80 1246
6761.57 1192
6762.35 1137
6763.12 1023
6763.90 1090
6764.68 1168
6765.45 1121
6766.23 1162
6767.01 1155
6767.78 1147
6768.56 1101
6769.33 1139
6770.11 1105
6770.89 1049
6771.66 1052
6772.44 1111
6773.22 1018
6773.99 1021
6774.77 992
6775.55 1058
6776.32 1010
6777.10 1058
6777.88 1139
6778.65 1161
6779.43 1081
6780.21 1112
6780.98 1078
6781.76 1043
6782.54 1020
6783.32 1031
6784.09 1046
6784.87 1096
6785.65 1002
6786.43 999
6787.20 941
6787.98 905
6788.76 926
6789.53 891
6790.31 989
6791.09 987
6791.87 933
6792.65 925
6793.42 1005
6794.20 989
6794.98 915
6795.76 922
6796.53 933
6797.31 888
6798.09 973
6798.87 879
6799.65 876
6800.42 919
6801.20 836
6801.98 880
6802.76 976
6803.54 928
6804.32 997
6805.09 982
6805.87 945
6806.65 981
6807.43 911
6808.21 823
6808.99 862
6809.77 965
6810.54 897
6811.32 841
6812.10 895
6812.88 919
6813.66 959
6814.44 942
6815.22 891
6816.00 924
6816.78 916
6817.56 907
6818.33 899
6819.11 937
6819.89 855
6820.67 889
6821.45 960
6822.23 981
6823.01 927
6823.79 872
6824.57 892
6825.35 906
6826.13 878
6826.91 874
6827.69 861
6828.47 870
6829.25 908
6830.03 899
6830.81 936
6831.59 943
6832.37 852
6833.15 831
6833.93 869
6834.71 917
6835.49 946
6836.27 939
6837.05 896
6837.83 884
6838.61 942
6839.39 891
6840.17 887
6840.95 894
6841.73 945
6842.51 917
6843.29 844
6844.07 836
6844.85 976
6845.63 947
6846.41 1037
6847.19 1135
6847.98 1256
6848.76 1555
6849.54 1847
6850.32 2019
6851.10 2208
6851.88 2388
6852.66 2553
6853.44 2395
6854.22 2233
6855.01 1963
6855.79 1759
6856.57 1522
6857.35 1325
6858.13 1235
6858.91 1210
6859.69 1168
6860.48 1055
6861.26 1056
6862.04 963
6862.82 1035
6863.60 1053
6864.38 953
6865.17 909
6865.95 1037
6866.73 1037
6867.51 977
6868.29 984
6869.08 939
6869.86 1000
6870.64 1021
6871.42 1009
6872.20 1006
6872.99 1032
6873.77 1014
6874.55 962
6875.33 929
6876.12 1040
6876.90 963
6877.68 984
6878.46 1052
6879.25 1204
6880.03 1220
6880.81 1156
6881.59 1162
6882.38 1352
6883.16 1339
6883.94 1324
6884.73 1386
6885.51 1555
6886.29 1660
6887.08 1917
6887.86 2157
6888.64 2313
6889.42 2362
6890.21 2327
6890.99 2144
6891.77 1960
6892.56 1661
6893.34 1548
6894.12 1447
6894.91 1361
6895.69 1296
6896.48 1277
6897.26 1303
6898.04 1284
6898.83 1267
6899.61 1331
6900.39 1319
6901.18 1394
6901.96 1326
6902.75 1240
6903.53 1218
6904.31 1333
6905.10 1251
6905.88 1184
6906.67 1257
6907.45 1238
6908.24 1247
6909.02 1217
6909.80 1177
6910.59 1168
6911.37 1092
6912.16 1112
6912.94 1172
6913.73 1083
6914.51 1115
6915.30 1068
6916.08 1136
6916.87 1165
6917.65 1142
6918.44 1038
6919.22 1076
6920.01 1120
6920.79 1091
6921.58 1108
6922.36 1030
6923.15 991
6923.93 1039
6924.72 1151
6925.50 1125
6926.29 1077
6927.07 1117
6927.86 1088
6928.64 1164
6929.43 1106
6930.21 1111
6931.00 1190
6931.78 1262
6932.57 1176
6933.36 1204
6934.14 1301
6934.93 1316
6935.71 1280
6936.50 1226
6937.29 1141
6938.07 1181
6938.86 1209
6939.64 1199
6940.43 1257
6941.22 1312
6942.00 1380
6942.79 1390
6943.57 1408
6944.36 1396
6945.15 1389
6945.93 1380
6946.72 1398
6947.51 1524
6948.29 1480
6949.08 1439
6949.87 1433
6950.65 1416
6951.44 1417
6952.23 1479
6953.01 1455
6953.80 1539
6954.59 1472
6955.37 1517
6956.16 1559
6956.95 1542
6957.74 1577
6958.52 1556
6959.31 1644
6960.10 1537
6960.88 1575
6961.67 1574
6962.46 1705
6963.25 1671
6964.03 1596
6964.82 1628
6965.61 1507
6966.40 1545
6967.18 1558
6967.97 1721
6968.76 1615
6969.55 1798
6970.34 1863
6971.12 1762
6971.91 1791
6972.70 1849
6973.49 1917
6974.28 1890
6975.06 1850
6975.85 1897
6976.64 1838
6977.43 1887
6978.22 1909
6979.00 2048
6979.79 2067
6980.58 2319
6981.37 2528
6982.16 2906
6982.95 3445
6983.74 4047
6984.52 4731
6985.31 5460
6986.10 6139
6986.89 6340
6987.68 6325
6988.47 6245
6989.26 5813
6990.05 5162
6990.83 4458
6991.62 3943
6992.41 3568
6993.20 3072
6993.99 2861
6994.78 2851
6995.57 2874
6996.36 3152
6997.15 3758
6997.94 4473
6998.73 5017
6999.52 5896
7000.31 6501
7001.10 6634
7001.88 6666
7002.67 6369
7003.46 5825
7004.25 5073
7005.04 4349
7005.83 3697
7006.62 3056
7007.41 2612
7008.20 2433
7008.99 2220
7009.78 2153
7010.57 2071
7011.36 2092
7012.15 2064
7012.94 2010
7013.73 2019
7014.52 2005
7015.31 2025
7016.11 1924
7016.90 1918
7017.69 1672
7018.48 1620
7019.27 1622
7020.06 1672
7020.85 1539
7021.64 1573
7022.43 1533
7023.22 1502
7024.01 1682
7024.80 1733
7025.59 1852
7026.38 1844
7027.18 1827
7027.97 1775
7028.76 1708
7029.55 1641
7030.34 1552
7031.13 1616
7031.92 1558
7032.71 1467
7033.51 1363
7034.30 1422
7035.09 1516
7035.88 1432
7036.67 1537
7037.46 1528
7038.25 1574
7039.05 1586
7039.84 1647
7040.63 1617
7041.42 1569
7042.21 1563
7043.01 1586
7043.80 1582
7044.59 1626
7045.38 1601
7046.17 1562
7046.97 1564
7047.76 1615
7048.55 1654
7049.34 1740
7050.14 1864
7050.93 1985
7051.72 1904
7052.51 1830
7053.30 1831
7054.10 1630
7054.89 1583
7055.68 1493
7056.48 1420
7057.27 1380
7058.06 1348
7058.85 1367
7059.65 1374
7060.44 1375
7061.23 1367
7062.03 1420
7062.82 1494
7063.61 1537
7064.40 1392
7065.20 1341
7065.99 1423
7066.78 1444
7067.58 1376
7068.37 1419
7069.16 1392
7069.96 1284
7070.75 1306
7071.54 1374
7072.34 1327
7073.13 1225
7073.93 1229
7074.72 1308
7075.51 1288
7076.31 1322
7077.10 1243
7077.89 1174
7078.69 1282
7079.48 1215
7080.28 1232
7081.07 1155
7081.86 1250
7082.66 1189
7083.45 1200
7084.25 1251
7085.04 1329
7085.84 1403
7086.63 1370
7087.42 1380
7088.22 1451
7089.01 1549
7089.81 1551
7090.60 1553
7091.40 1375
7092.19 1362
7092.99 1262
7093.78 1228
7094.58 1165
7095.37 1042
7096.17 1053
7096.96 1062
7097.76 1130
7098.55 1029
7099.35 916
7100.14 942
7100.94 981
7101.73 1072
7102.53 980
7103.32 943
7104.12 964
7104.91 926
7105.71 906
7106.50 900
7107.30 866
7108.10 849
7108.89 907
7109.69 902
7110.48 848
7111.28 879
7112.07 844
7112.87 868
7113.67 923
7114.46 924
7115.26 939
7116.05 910
7116.85 871
7117.65 862
7118.44 921
7119.24 869
7120.03 863
7120.83 911
7121.63 914
7122.42 834
7123.22 811
7124.02 873
7124.81 841
7125.61 829
7126.41 916
7127.20 900
7128.00 915
7128.80 886
7129.59 904
7130.39 892
7131.19 878
7131.98 845
7132.78 803
7133.58 882
7134.37 873
7135.17 848
7135.97 831
7136.77 845
7137.56 822
7138.36 788
7139.16 767
7139.96 774
7140.75 867
7141.55 836
7142.35 877
7143.15 851
7143.94 874
7144.74 879
7145.54 885
7146.34 882
7147.13 881
7147.93 869
7148.73 894
7149.53 807
7150.33 753
7151.12 785
7151.92 833
7152.72 848
7153.52 833
7154.32 792
7155.11 759
7155.91 826
7156.71 788
7157.51 869
7158.31 843
7159.11 855
7159.90 801
7160.70 813
7161.50 775
7162.30 771
7163.10 785
7163.90 751
7164.70 763
7165.49 748
7166.29 761
7167.09 705
7167.89 738
7168.69 765
7169.49 769
7170.29 771
7171.09 782
7171.89 831
7172.69 828
7173.49 840
7174.28 793
7175.08 722
7175.88 764
7176.68 737
7177.48 710
7178.28 769
7179.08 742
7179.88 760
7180.68 809
7181.48 883
7182.28 839
7183.08 829
7183.88 845
7184.68 862
7185.48 844
7186.28 824
7187.08 788
7187.88 823
7188.68 803
7189.48 835
7190.28 821
7191.08 696
7191.88 689
7192.68 679
7193.48 747
7194.28 687
7195.08 753
7195.88 762
7196.68 735
7197.48 684
7198.28 750
7199.08 791
7199.89 694
7200.69 688
7201.49 717
7202.29 760
7203.09 687
7203.89 725
7204.69 744
7205.49 743
7206.29 661
7207.09 716
7207.89 703
7208.70 701
7209.50 730
7210.30 747
7211.10 669
7211.90 675
7212.70 764
7213.50 695
7214.31 745
7215.11 708
7215.91 691
7216.71 665
7217.51 688
7218.31 690
7219.12 767
7219.92 740
7220.72 707
7221.52 689
7222.32 697
7223.13 707
7223.93 738
7224.73 751
7225.53 672
7226.33 695
7227.14 663
7227.94 641
7228.74 648
7229.54 674
7230.35 655
7231.15 735
7231.95 746
7232.75 757
7233.56 718
7234.36 711
7235.16 702
7235.96 766
7236.77 686
7237.57 766
7238.37 738
7239.17 740
7239.98 758
7240.78 825
7241.58 817
7242.39 746
7243.19 749
7243.99 728
7244.80 786
7245.60 721
7246.40 759
7247.21 750
7248.01 758
7248.81 768
7249.62 724
7250.42 771
7251.22 769
7252.03 815
7252.83 830
7253.63 773
7254.44 777
7255.24 757
7256.05 765
7256.85 781
7257.65 768
7258.46 745
7259.26 799
7260.07 819
7260.87 805
7261.67 835
7262.48 825
7263.28 815
7264.09 798
7264.89 818
7265.70 797
7266.50 854
7267.30 836
7268.11 838
7268.91 824
7269.72 815
7270.52 856
7271.33 821
7272.13 832
7272.94 831
7273.74 864
7274.55 826
7275.35 845
7276.16 891
7276.96 961
7277.77 952
7278.57 938
7279.38 901
7280.18 1079
7280.99 1193
7281.79 1268
7282.60 1477
7283.40 1633
7284.21 1744
7285.01 1897
7285.82 1997
7286.63 1957
7287.43 1961
7288.24 1711
7289.04 1684
7289.85 1456
7290.65 1363
7291.46 1240
7292.27 1089
7293.07 1162
7293.88 1035
7294.68 1074
7295.49 1082
7296.30 1040
7297.10 983
7297.91 1060
7298.71 1100
7299.52 1120
7300.33 1093
7301.13 1139
7301.94 1054
7302.75 1141
7303.55 1201
7304.36 1235
7305.16 1191
7305.97 1292
7306.78 1348
7307.58 1358
7308.39 1505
7309.20 1462
7310.01 1713
7310.81 1749
7311.62 1855
7312.43 1843
7313.23 1794
7314.04 1803
7314.85 1683
7315.65 1678
7316.46 1795
7317.27 1908
7318.08 2030
7318.88 2194
7319.69 2430
7320.50 2787
7321.31 2994
7322.11 3122
7322.92 2954
7323.73 2839
7324.54 2567
7325.34 2274
7326.15 2101
7326.96 1842
7327.77 1656
7328.57 1480
7329.38 1419
7330.19 1361
7331.00 1305
7331.81 1215
7332.61 1248
7333.42 1176
7334.23 1201
7335.04 1078
7335.85 1067
7336.66 1149
7337.46 1208
7338.27 1148
7339.08 1183
7339.89 1090
7340.70 1119
7341.51 1102
7342.31 1070
7343.12 1149
7343.93 1050
7344.74 1071
7345.55 1128
7346.36 1142
7347.17 1114
7347.98 1221
7348.79 1228
7349.59 1228
7350.40 1176
7351.21 1227
7352.02 1180
7352.83 1094
7353.64 1120
7354.45 1068
7355.26 1051
7356.07 1083
7356.88 1221
7357.69 1151
7358.50 1096
7359.31 1088
7360.12 1166
7360.93 1202
7361.74 1276
7362.54 1264
7363.35 1339
7364.16 1284
7364.97 1233
7365.78 1248
7366.59 1258
7367.40 1280
7368.21 1281
7369.02 1234
7369.83 1102
7370.64 1222
7371.45 1234
7372.27 1190
7373.08 1254
7373.89 1279
7374.70 1187
7375.51 1284
7376.32 1430
7377.13 1423
7377.94 1548
7378.75 1654
7379.56 1813
7380.37 2076
7381.18 2312
7381.99 2353
7382.80 2406
7383.61 2331
7384.42 2209
7385.24 1944
7386.05 1892
7386.86 1779
7387.67 1614
7388.48 1497
7389.29 1418
7390.10 1300
7390.91 1369
7391.72 1316
7392.54 1182
7393.35 1181
7394.16 1165
7394.97 1274
7395.78 1255
7396.59 1368
7397.41 1388
7398.22 1449
7399.03 1540
7399.84 1684
7400.65 1741
7401.46 1794
7402.28 1727
7403.09 1857
7403.90 1803
7404.71 1779
7405.52 1736
7406.34 1756
7407.15 1733
7407.96 1662
7408.77 1662
7409.59 1642
7410.40 1699
7411.21 1537
7412.02 1426
7412.84 1413
7413.65 1272
7414.46 1224
7415.27 1138
7416.09 1036
7416.90 1033
7417.71 1054
7418.52 986
7419.34 973
7420.15 932
7420.96 1014
7421.78 974
7422.59 984
7423.40 926
7424.22 890
7425.03 892
7425.84 951
7426.65 940
7427.47 855
7428.28 919
7429.09 910
7429.91 913
7430.72 848
7431.54 835
7432.35 865
7433.16 861
7433.98 823
7434.79 889
7435.60 819
7436.42 874
7437.23 893
7438.05 915
7438.86 864
7439.67 850
7440.49 929
7441.30 935
7442.12 912
7442.93 888
7443.74 887
7444.56 903
7445.37 939
7446.19 913
7447.00 885
7447.82 868
7448.63 847
7449.44 774
7450.26 745
7451.07 774
7451.89 811
7452.70 830
7453.52 823
7454.33 778
7455.15 792
7455.96 776
7456.78 831
7457.59 862
7458.41 769
7459.22 803
7460.04 830
7460.85 801
7461.67 853
7462.48 790
7463.30 741
7464.11 788
7464.93 729
7465.74 773
7466.56 776
7467.37 826
7468.19 843
7469.01 871
7469.82 843
7470.64 843
7471.45 835
7472.27 848
7473.08 786
7473.90 802
7474.72 765
7475.53 754
7476.35 787
7477.16 732
7477.98 750
7478.80 724
7479.61 763
7480.43 715
7481.24 700
7482.06 701
7482.88 741
7483.69 754
7484.51 728
7485.33 775
7486.14 746
7486.96 785
7487.78 680
7488.59 676
7489.41 725
7490.23 749
7491.04 695
7491.86 624
7492.68 635
7493.49 721
7494.31 666
7495.13 684
7495.94 743
7496.76 716
7497.58 672
7498.40 698
7499.21 767
7500.03 658
7500.85 626
7501.67 632
7502.48 749
7503.30 700
7504.12 692
7504.94 677
7505.75 709
7506.57 672
7507.39 627
7508.21 691
7509.02 689
7509.84 663
7510.66 601
7511.48 630
7512.30 585
7513.11 650
7513.93 650
7514.75 642
7515.57 688
7516.39 678
7517.20 629
7518.02 612
7518.84 682
7519.66 614
7520.48 620
7521.30 611
7522.11 614
7522.93 625
7523.75 639
7524.57 590
7525.39 629
7526.21 615
7527.03 638
7527.84 569
7528.66 609
7529.48 606
7530.30 618
7531.12 623
7531.94 599
7532.76 611
7533.58 589
7534.40 626
7535.22 634
7536.03 610
7536.85 583
7537.67 653
7538.49 598
7539.31 591
7540.13 597
7540.95 619
7541.77 602
7542.59 607
7543.41 691
7544.23 649
7545.05 663
7545.87 636
7546.69 699
7547.51 646
7548.33 612
7549.15 663
7549.97 634
7550.79 596
7551.61 592
7552.43 630
7553.25 690
7554.07 681
7554.89 656
7555.71 604
7556.53 618
7557.35 674
7558.17 635
7558.99 619
7559.81 634
7560.63 684
7561.45 613
7562.27 598
7563.09 594
7563.92 629
7564.74 575
7565.56 638
7566.38 612
7567.20 582
7568.02 621
7568.84 634
7569.66 643
7570.48 583
7571.30 635
7572.13 683
7572.95 679
7573.77 628
7574.59 645
7575.41 607
7576.23 615
7577.05 596
7577.88 671
7578.70 595
7579.52 593
7580.34 573
7581.16 602
7581.98 660
7582.81 607
7583.63 631
7584.45 593
7585.27 605
7586.09 632
7586.92 691
7587.74 681
7588.56 676
7589.38 673
7590.20 639
7591.03 659
7591.85 730
7592.67 734
7593.49 604
7594.32 580
7595.14 653
7595.96 679
7596.78 667
7597.61 670
7598.43 667
7599.25 687
7600.07 696
7600.90 671
7601.72 670
7602.54 756
7603.36 704
7604.19 783
7605.01 768
7605.83 823
7606.66 791
7607.48 810
7608.30 763
7609.13 713
7609.95 816
7610.77 801
7611.60 730
7612.42 655
7613.24 688
7614.07 675
7614.89 763
7615.71 768
7616.54 777
7617.36 777
7618.18 846
7619.01 887
7619.83 879
7620.66 935
7621.48 829
7622.30 817
7623.13 802
7623.95 809
7624.78 765
7625.60 751
7626.42 758
7627.25 851
7628.07 873
7628.90 879
7629.72 929
7630.55 911
7631.37 1056
7632.19 1075
7633.02 1058
7633.84 1032
7634.67 994
7635.49 968
7636.32 923
7637.14 829
7637.97 774
7638.79 760
7639.62 733
7640.44 644
7641.27 621
7642.09 645
7642.92 635
7643.74 549
7644.57 650
7645.39 648
7646.22 586
7647.04 621
7647.87 627
7648.69 577
7649.52 561
7650.34 631
7651.17 546
7651.99 551
7652.82 563
7653.65 580
7654.47 545
7655.30 594
7656.12 592
7656.95 596
7657.77 594
7658.60 599
7659.43 622
7660.25 623
7661.08 635
7661.90 617
7662.73 591
7663.56 596
7664.38 598
7665.21 567
7666.04 594
7666.86 550
7667.69 543
7668.51 576
7669.34 542
7670.17 614
7670.99 608
7671.82 588
7672.65 551
7673.47 585
7674.30 593
7675.13 530
7675.95 575
7676.78 543
7677.61 562
7678.44 583
7679.26 591
7680.09 552
7680.92 573
7681.74 593
7682.57 618
7683.40 509
7684.23 551
7685.05 604
7685.88 615
7686.71 607
7687.53 633
7688.36 540
7689.19 581
7690.02 584
7690.85 585
7691.67 541
7692.50 584
7693.33 576
7694.16 585
7694.98 618
7695.81 587
7696.64 627
7697.47 568
7698.30 614
7699.12 674
7699.95 686
7700.78 627
7701.61 589
7702.44 586
7703.26 563
7704.09 595
7704.92 589
7705.75 579
7706.58 601
7707.41 558
7708.24 560
7709.06 558
7709.89 574
7710.72 581
7711.55 562
7712.38 585
7713.21 584
7714.04 597
7714.87 578
7715.69 565
7716.52 564
7717.35 623
7718.18 530
7719.01 551
7719.84 553
7720.67 517
7721.50 570
7722.33 575
7723.16 597
7723.99 551
7724.82 592
7725.65 540
7726.48 615
7727.30 566
7728.13 605
7728.96 609
7729.79 572
7730.62 581
7731.45 558
7732.28 538
7733.11 580
7733.94 573
7734.77 591
7735.60 594
7736.43 522
7737.26 558
7738.09 586
7738.92 554
7739.75 545
7740.58 541
7741.41 567
7742.25 575
7743.08 612
7743.91 572
7744.74 616
7745.57 646
7746.40 674
7747.23 723
7748.06 838
7748.89 790
7749.72 791
7750.55 741
7751.38 703
7752.21 717
7753.04 675
7753.88 622
7754.71 655
7755.54 634
7756.37 635
7757.20 591
7758.03 588
7758.86 696
7759.69 644
7760.53 654
7761.36 611
7762.19 656
7763.02 567
7763.85 561
7764.68 558
7765.51 574
7766.35 551
7767.18 516
7768.01 521
7768.84 550
7769.67 532
7770.51 566
7771.34 614
7772.17 548
7773.00 553
7773.83 530
7774.67 561
7775.50 550
7776.33 552
7777.16 590
7777.99 590
7778.83 621
7779.66 568
7780.49 538
7781.32 580
7782.16 492
7782.99 511
7783.82 545
7784.65 536
7785.49 613
7786.32 621
7787.15 656
7787.99 567
7788.82 512
7789.65 571
7790.48 593
7791.32 576
7792.15 569
7792.98 521
7793.82 578
7794.65 545
7795.48 614
7796.32 570
7797.15 576
7797.98 558
7798.82 607
7799.65 570
7800.48 552
7801.32 590
7802.15 575
7802.99 578
7803.82 554
7804.65 599
7805.49 561
7806.32 565
7807.15 603
7807.99 667
7808.82 652
7809.66 685
7810.49 683
7811.32 671
7812.16 769
7812.99 754
7813.83 812
7814.66 826
7815.50 850
7816.33 887
7817.16 930
7818.00 922
7818.83 866
7819.67 857
7820.50 757
7821.34 762
7822.17 730
7823.01 745
7823.84 753
7824.68 740
7825.51 722
7826.35 780
7827.18 731
7828.02 719
7828.85 732
7829.69 798
7830.52 772
7831.36 726
7832.19 809
7833.03 757
7833.86 720
7834.70 759
7835.53 767
7836.37 754
7837.20 742
7838.04 703
7838.87 812
7839.71 756
7840.55 809
7841.38 774
7842.22 758
7843.05 770
7843.89 727
7844.72 706
7845.56 710
7846.40 722
7847.23 680
7848.07 700
7848.91 691
7849.74 647
7850.58 661
7851.41 653
7852.25 615
7853.09 651
7853.92 626
7854.76 670
7855.60 648
7856.43 698
7857.27 646
7858.11 670
7858.94 667
7859.78 658
7860.62 638
7861.45 651
7862.29 680
7863.13 709
7863.96 675
7864.80 577
7865.64 580
7866.47 639
7867.31 669
7868.15 615
7868.99 628
7869.82 604
7870.66 663
7871.50 676
7872.33 678
7873.17 659
7874.01 714
7874.85 643
7875.68 667
7876.52 691
7877.36 744
7878.20 740
7879.03 777
7879.87 729
7880.71 769
7881.55 707
7882.39 640
7883.22 677
7884.06 623
7884.90 677
7885.74 691
7886.58 701
7887.41 692
7888.25 636
7889.09 727
7889.93 775
7890.77 737
7891.61 734
7892.44 798
7893.28 775
7894.12 772
7894.96 700
7895.80 737
7896.64 639
7897.48 644
7898.31 674
7899.15 676
7899.99 708
7900.83 759
7901.67 772
7902.51 695
7903.35 706
7904.19 692
7905.03 661
7905.87 670
7906.70 694
7907.54 622
7908.38 636
7909.22 606
7910.06 662
7910.90 612
7911.74 637
7912.58 630
7913.42 682
7914.26 722
7915.10 754
7915.94 796
7916.78 822
7917.62 880
7918.46 847
7919.30 932
7920.14 959
7920.98 1028
7921.82 892
7922.66 833
7923.50 771
7924.34 716
7925.18 701
7926.02 707
7926.86 732
7927.70 678
7928.54 694
7929.38 612
7930.22 596
7931.06 595
7931.90 604
7932.74 595
7933.58 621
7934.42 565
7935.26 660
7936.10 602
7936.95 599
7937.79 572
7938.63 594
7939.47 558
7940.31 662
7941.15 583
7941.99 552
7942.83 585
7943.67 605
7944.51 671
7945.36 631
7946.20 715
7947.04 712
7947.88 745
7948.72 659
7949.56 675
7950.40 657
7951.25 645
7952.09 666
7952.93 629
7953.77 618
7954.61 672
7955.45 704
7956.30 669
7957.14 707
7957.98 679
7958.82 718
7959.66 691
7960.51 721
7961.35 650
7962.19 634
7963.03 603
7963.87 647
7964.72 738
7965.56 784
7966.40 707
7967.24 737
7968.09 800
7968.93 781
7969.77 775
7970.61 755
7971.46 725
7972.30 659
7973.14 643
7973.98 606
7974.83 620
7975.67 602
7976.51 645
7977.36 596
7978.20 630
7979.04 607
7979.89 584
7980.73 672
7981.57 640
7982.41 628
7983.26 584
7984.10 577
7984.94 561
7985.79 578
7986.63 585
7987.48 547
7988.32 598
7989.16 572
7990.01 530
7990.85 508
7991.69 492
7992.54 522
7993.38 580
7994.22 598
7995.07 580
7995.91 533
7996.76 569
7997.60 525
7998.44 501
7999.29 539
8000.13 536
8000.98 536
8001.82 590
8002.67 509
8003.51 530
8004.35 546
8005.20 558
8006.04 527
8006.89 475
8007.73 480
8008.58 449
8009.42 493
8010.27 517
8011.11 515
8011.96 497
8012.80 480
8013.65 488
8014.49 499
8015.34 500
8016.18 483
8017.03 475
8017.87 512
8018.72 466
8019.56 443
8020.41 509
8021.25 431
8022.10 470
8022.94 478
8023.79 518
8024.63 487
8025.48 466
8026.32 434
8027.17 501
8028.01 445
8028.86 440
8029.71 487
8030.55 470
8031.40 490
8032.24 461
8033.09 498
8033.94 465
8034.78 523
8035.63 459
8036.47 486
8037.32 492
8038.17 429
8039.01 459
8039.86 492
8040.70 467
8041.55 455
8042.40 434
8043.24 437
8044.09 466
8044.94 495
8045.78 472
8046.63 454
8047.48 474
8048.32 470
8049.17 518
8050.02 454
8050.86 525
8051.71 512
8052.56 545
8053.40 505
8054.25 473
8055.10 477
8055.95 517
8056.79 517
8057.64 518
8058.49 461
8059.33 427
8060.18 434
8061.03 467
8061.88 459
8062.72 490
8063.57 513
8064.42 438
8065.27 397
8066.11 395
8066.96 461
8067.81 490
8068.66 505
8069.50 430
8070.35 443
8071.20 436
8072.05 444
8072.90 414
8073.74 439
8074.59 465
8075.44 446
8076.29 456
8077.14 457
8077.99 453
8078.83 387
8079.68 488
8080.53 442
8081.38 433
8082.23 455
8083.08 394
8083.92 437
8084.77 438
8085.62 461
8086.47 460
8087.32 477
8088.17 432
8089.02 450
8089.87 474
8090.71 501
8091.56 428
8092.41 462
8093.26 436
8094.11 460
8094.96 461
8095.81 398
8096.66 429
8097.51 489
8098.36 431
8099.21 489
8100.06 447
8100.91 471
8101.75 422
8102.60 430
8103.45 431
8104.30 436
8105.15 465
8106.00 499
8106.85 488
8107.70 469
8108.55 468
8109.40 454
8110.25 433
8111.10 458
8111.95 430
8112.80 459
8113.65 492
8114.50 454
8115.35 460
8116.20 440
8117.05 456
8117.90 443
8118.75 441
8119.60 482
8120.46 444
8121.31 415
8122.16 456
8123.01 463
8123.86 494
8124.71 512
8125.56 433
8126.41 471
8127.26 448
8128.11 477
8128.96 501
8129.81 461
8130.66 498
8131.52 483
8132.37 473
8133.22 494
8134.07 475
8134.92 463
8135.77 442
8136.62 436
8137.47 446
8138.33 424
8139.18 444
8140.03 481
8140.88 483
8141.73 488
8142.58 515
8143.44 554
8144.29 524
8145.14 536
8145.99 471
8146.84 467
8147.69 522
8148.55 492
8149.40 471
8150.25 496
8151.10 514
8151.95 522
8152.81 601
8153.66 615
8154.51 639
8155.36 607
8156.22 671
8157.07 662
8157.92 613
8158.77 624
8159.63 578
8160.48 545
8161.33 544
8162.18 488
8163.04 559
8163.89 516
8164.74 511
8165.60 502
8166.45 512
8167.30 490
8168.15 470
8169.01 505
8169.86 563
8170.71 562
8171.57 503
8172.42 495
8173.27 494
8174.13 503
8174.98 516
8175.83 523
8176.69 512
8177.54 520
8178.39 473
8179.25 456
8180.10 401
8180.95 462
8181.81 460
8182.66 433
8183.52 463
8184.37 456
8185.22 423
8186.08 422
8186.93 460
8187.79 492
8188.64 460
8189.49 410
8190.35 456
8191.20 488
8192.06 448
8192.91 421
8193.76 430
8194.62 369
8195.47 359
8196.33 431
8197.18 403
8198.04 455
8198.89 405
8199.75 445
8200.60 420
8201.46 441
8202.31 445
8203.17 432
8204.02 424
8204.87 451
8205.73 380
8206.58 378
8207.44 396
8208.29 424
8209.15 443
8210.01 389
8210.86 413
8211.72 422
8212.57 400
8213.43 405
8214.28 485
8215.14 416
8215.99 389
8216.85 346
8217.70 399
8218.56 413
8219.42 422
8220.27 450
8221.13 479
8221.98 435
8222.84 423
8223.69 452
8224.55 495
8225.41 468
8226.26 496
8227.12 504
8227.97 478
8228.83 466
8229.69 458
8230.54 434
8231.40 445
8232.26 423
8233.11 417
8233.97 453
8234.82 448
8235.68 420
8236.54 408
8237.39 404
8238.25 456
8239.11 464
8239.96 484
8240.82 416
8241.68 409
8242.54 408
8243.39 472
8244.25 444
8245.11 423
8245.96 364
8246.82 428
8247.68 443
8248.53 440
8249.39 399
8250.25 419
8251.11 399
8251.96 425
8252.82 413
8253.68 380
8254.54 424
8255.39 426
8256.25 432
8257.11 424
8257.97 406
8258.82 418
8259.68 450
8260.54 466
8261.40 453
8262.26 435
8263.11 386
8263.97 392
8264.83 406
8265.69 434
8266.55 439
8267.40 400
8268.26 415
8269.12 399
8269.98 407
8270.84 473
8271.70 437
8272.55 398
8273.41 409
8274.27 428
8275.13 408
8275.99 418
8276.85 374
8277.71 381
8278.56 402
8279.42 417
8280.28 408
8281.14 383
8282.00 388
8282.86 443
8283.72 432
8284.58 405
8285.44 429
8286.29 451
8287.15 463
8288.01 426
8288.87 483
8289.73 472
8290.59 464
8291.45 417
8292.31 432
8293.17 416
8294.03 420
8294.89 474
8295.75 517
8296.61 464
8297.47 401
8298.33 439
8299.19 455
8300.05 454
8300.91 437
8301.77 431
8302.63 419
8303.49 462
8304.35 478
8305.21 483
8306.07 485
8306.93 467
8307.79 427
8308.65 400
8309.51 463
8310.37 447
8311.23 437
8312.09 444
8312.95 437
8313.81 476
8314.67 450
8315.53 469
8316.39 472
8317.25 478
8318.11 543
8318.98 460
8319.84 480
8320.70 475
8321.56 397
8322.42 434
8323.28 416
8324.14 451
8325.00 444
8325.86 493
8326.73 455
8327.59 461
8328.45 490
8329.31 423
8330.17 420
8331.03 395
8331.89 437
8332.76 440
8333.62 478
8334.48 442
8335.34 465
8336.20 429
8337.06 461
8337.93 412
8338.79 430
8339.65 407
8340.51 388
8341.37 444
8342.24 464
8343.10 467
8343.96 431
8344.82 463
8345.68 481
8346.55 441
8347.41 426
8348.27 489
8349.13 454
8350.00 504
8350.86 487
8351.72 451
8352.58 447
8353.45 444
8354.31 429
8355.17 444
8356.03 425
8356.90 454
8357.76 435
8358.62 439
8359.49 457
8360.35 478
8361.21 493
8362.08 465
8362.94 484
8363.80 421
8364.66 427
8365.53 449
8366.39 418
8367.25 433
8368.12 444
8368.98 476
8369.84 452
8370.71 454
8371.57 461
8372.44 477
8373.30 441
8374.16 480
8375.03 449
8375.89 442
8376.75 419
8377.62 438
8378.48 425
8379.35 438
8380.21 492
8381.07 490
8381.94 504
8382.80 432
8383.67 492
8384.53 442
8385.40 506
8386.26 539
8387.12 461
8387.99 469
8388.85 468
8389.72 463
8390.58 477
8391.45 512
8392.31 519
8393.18 500
8394.04 537
8394.91 515
8395.77 502
8396.64 491
8397.50 515
8398.37 534
8399.23 541
8400.10 536
8400.96 564
8401.83 526
8402.69 511
8403.56 524
8404.42 522
8405.29 532
8406.15 531
8407.02 511
8407.88 503
8408.75 563
8409.61 551
8410.48 515
8411.34 566
8412.21 549
8413.08 548
8413.94 537
8414.81 561
8415.67 553
8416.54 566
8417.41 527
8418.27 490
8419.14 601
8420.00 582
8420.87 560
8421.74 574
8422.60 686
8423.47 644
8424.33 612
8425.20 586
8426.07 611
8426.93 650
8427.80 728
8428.67 679
8429.53 636
8430.40 638
8431.27 616
8432.13 674
8433.00 671
8433.87 678
8434.73 664
8435.60 699
8436.47 747
8437.33 750
8438.20 737
8439.07 826
8439.94 796
8440.80 776
8441.67 843
8442.54 900
8443.40 857
8444.27 941
8445.14 933
8446.01 894
8446.87 886
8447.74 903
8448.61 817
8449.48 855
8450.34 991
8451.21 911
8452.08 940
8452.95 1023
8453.82 1105
8454.68 1373
8455.55 1511
8456.42 1688
8457.29 1788
8458.15 1766
8459.02 1760
8459.89 1592
8460.76 1485
8461.63 1402
8462.50 1398
8463.36 1329
8464.23 1169
8465.10 1225
8465.97 1191
8466.84 1314
8467.71 1567
8468.57 1959
8469.44 2519
8470.31 2837
8471.18 2948
8472.05 2989
8472.92 2701
8473.79 2417
8474.66 2082
8475.53 1870
8476.39 1600
8477.26 1358
8478.13 1226
8479.00 1153
8479.87 1047
8480.74 959
8481.61 905
8482.48 832
8483.35 828
8484.22 792
8485.09 853
8485.96 855
8486.83 804
8487.69 779
8488.56 765
8489.43 808
8490.30 760
8491.17 690
8492.04 738
8492.91 696
8493.78 701
8494.65 730
8495.52 740
8496.39 765
8497.26 807
8498.13 808
8499.00 778
8499.87 762
8500.74 768
8501.61 638
8502.48 698
8503.35 795
8504.22 823
8505.10 714
8505.97 753
8506.84 819
8507.71 837
8508.58 875
8509.45 832
8510.32 864
8511.19 818
8512.06 782
8512.93 729
8513.80 730
8514.67 686
8515.54 721
8516.42 780
8517.29 720
8518.16 688
8519.03 731
8519.90 709
8520.77 716
8521.64 721
8522.51 635
8523.39 650
8524.26 645
8525.13 671
8526.00 698
8526.87 682
8527.74 738
8528.61 727
8529.49 735
8530.36 797
8531.23 753
8532.10 731
8532.97 733
8533.85 752
8534.72 733
8535.59 811
8536.46 808
8537.33 775
8538.21 702
8539.08 698
8539.95 719
8540.82 757
8541.69 762
8542.57 736
8543.44 705
8544.31 709
8545.18 723
8546.06 727
8546.93 750
8547.80 696
8548.67 759
8549.55 766
8550.42 708
8551.29 687
8552.17 768
8553.04 788
8553.91 832
8554.78 833
8555.66 855
8556.53 800
8557.40 800
8558.28 749
8559.15 798
8560.02 733
8560.90 642
8561.77 668
8562.64 594
8563.52 628
8564.39 628
8565.26 595
8566.14 609
8567.01 669
8567.89 579
8568.76 597
8569.63 658
8570.51 616
8571.38 575
8572.25 572
8573.13 568
8574.00 581
8574.88 612
8575.75 588
8576.62 609
8577.50 584
8578.37 568
8579.25 533
8580.12 552
8581.00 556
8581.87 564
8582.74 585
8583.62 626
8584.49 617
8585.37 586
8586.24 618
8587.12 597
8587.99 532
8588.87 556
8589.74 516
8590.62 534
8591.49 624
8592.37 498
8593.24 586
8594.12 649
8594.99 567
8595.87 578
8596.74 560
8597.62 527
8598.49 594
8599.37 545
8600.24 530
8601.12 591
8601.99 570
8602.87 640
8603.74 611
8604.62 603
8605.49 579
8606.37 609
8607.25 609
8608.12 539
8609.00 579
8609.87 583
8610.75 639
8611.63 619
8612.50 595
8613.38 583
8614.25 550
8615.13 559
8616.01 558
8616.88 588
8617.76 540
8618.63 560
8619.51 573
8620.39 609
8621.26 649
8622.14 599
8623.02 580
8623.89 631
8624.77 655
8625.65 625
8626.52 659
8627.40 683
8628.28 675
8629.15 641
8630.03 706
8630.91 731
8631.78 639
8632.66 669
8633.54 666
8634.41 641
8635.29 694
8636.17 648
8637.05 699
8637.92 704
8638.80 752
8639.68 768
8640.56 759
8641.43 755
8642.31 735
8643.19 759
8644.06 746
8644.94 800
8645.82 810
8646.70 773
8647.58 754
8648.45 751
8649.33 814
8650.21 768
8651.09 767
8651.96 748
8652.84 701
8653.72 773
8654.60 808
8655.48 809
8656.36 801
8657.23 822
8658.11 792
8658.99 901
8659.87 845
8660.75 796
8661.63 823
8662.50 835
8663.38 858
8664.26 844
8665.14 858
8666.02 900
8666.90 835
8667.78 809
8668.65 937
8669.53 944
8670.41 1052
8671.29 1225
8672.17 1437
8673.05 1662
8673.93 1756
8674.81 1928
8675.69 2087
8676.57 2047
8677.45 1994
8678.32 1877
8679.20 1736
8680.08 1561
8680.96 1330
8681.84 1221
8682.72 1089
8683.60 1037
8684.48 1013
8685.36 985
8686.24 938
8687.12 1013
8688.00 1110
8688.88 1234
8689.76 1428
8690.64 1736
8691.52 2066
8692.40 2289
8693.28 2494
8694.16 2498
8695.04 2325
8695.92 2219
8696.80 2013
8697.68 1765
8698.56 1530
8699.44 1360
8700.32 1175
8701.20 1028
8702.08 942
8702.96 929
8703.84 885
8704.72 859
8705.60 811
8706.49 803
8707.37 775
8708.25 782
8709.13 770
8710.01 791
8710.89 779
8711.77 766
8712.65 744
8713.53 803
8714.41 745
8715.29 717
8716.18 694
8717.06 684
8717.94 736
8718.82 684
8719.70 676
8720.58 683
8721.46 712
8722.35 635
8723.23 657
8724.11 636
8724.99 612
8725.87 672
8726.75 709
8727.64 643
8728.52 635
8729.40 680
8730.28 704
8731.16 740
8732.05 775
8732.93 748
8733.81 691
8734.69 686
8735.57 634
8736.46 684
8737.34 674
8738.22 738
8739.10 697
8739.99 643
8740.87 651
8741.75 599
8742.63 646
8743.52 579
8744.40 668
8745.28 652
8746.16 654
8747.05 628
8747.93 649
8748.81 680
8749.70 662
8750.58 609
8751.46 606
8752.34 619
8753.23 655
8754.11 645
8754.99 717
8755.88 728
8756.76 716
8757.64 677
8758.53 735
8759.41 804
8760.29 793
8761.18 745
8762.06 703
8762.94 706
8763.83 696
8764.71 724
8765.60 740
8766.48 699
8767.36 716
8768.25 703
8769.13 702
8770.01 675
8770.90 708
8771.78 711
8772.67 704
8773.55 668
8774.43 668
8775.32 720
8776.20 672
8777.09 642
8777.97 631
8778.86 624
8779.74 603
8780.63 555
8781.51 612
8782.39 566
8783.28 537
8784.16 557
8785.05 556
8785.93 556
8786.82 572
8787.70 596
8788.59 593
8789.47 615
8790.36 640
8791.24 663
8792.13 679
8793.01 627
8793.90 663
8794.78 651
8795.67 654
8796.55 631
8797.44 617
8798.32 598
8799.21 609
8800.10 581
8800.98 540
8801.87 520
8802.75 582
8803.64 558
8804.52 562
8805.41 520
8806.29 549
8807.18 542
8808.07 610
8808.95 610
8809.84 512
8810.72 515
8811.61 519
8812.50 548
8813.38 525
8814.27 490
8815.15 517
8816.04 474
8816.93 479
8817.81 538
8818.70 524
8819.59 500
8820.47 534
8821.36 587
8822.25 539
8823.13 529
8824.02 511
8824.91 514
8825.79 564
8826.68 567
8827.57 561
8828.45 509
8829.34 513
8830.23 546
8831.11 488
8832.00 489
8832.89 526
8833.78 486
8834.66 509
8835.55 493
8836.44 488
8837.32 483
8838.21 516
8839.10 488
8839.99 501
8840.87 489
8841.76 421
8842.65 461
8843.54 441
8844.42 496
8845.31 511
8846.20 469
8847.09 481
8847.98 482
8848.86 465
8849.75 486
8850.64 458
8851.53 420
8852.42 434
8853.30 422
8854.19 412
8855.08 451
8855.97 427
8856.86 433
8857.75 431
8858.63 479
8859.52 460
8860.41 455
8861.30 440
8862.19 428
8863.08 408
8863.97 454
8864.85 457
8865.74 458
8866.63 442
8867.52 473
8868.41 470
8869.30 427
8870.19 436
8871.08 410
8871.97 442
8872.85 422
8873.74 440
8874.63 433
8875.52 394
8876.41 399
8877.30 387
8878.19 390
8879.08 361
8879.97 408
8880.86 456
8881.75 419
8882.64 424
8883.53 421
8884.42 442
8885.31 422
8886.20 405
8887.09 420
8887.98 442
8888.87 391
8889.76 394
8890.65 375
8891.54 419
8892.43 439
8893.32 407
8894.21 397
8895.10 427
8895.99 387
8896.88 448
8897.77 384
8898.66 389
8899.55 365
8900.44 372
8901.33 431
8902.22 395
8903.11 391
8904.00 375
8904.89 382
8905.78 376
8906.67 381
8907.56 400
8908.46 417
8909.35 382
8910.24 387
8911.13 381
8912.02 379
8912.91 384
8913.80 403
8914.69 394
8915.58 366
8916.48 426
8917.37 407
8918.26 374
8919.15 372
8920.04 397
8920.93 429
8921.82 391
8922.72 384
8923.61 403
8924.50 425
8925.39 360
8926.28 361
8927.18 357
8928.07 372
8928.96 387
8929.85 367
8930.74 365
8931.64 364
8932.53 407
8933.42 391
8934.31 391
8935.20 359
8936.10 346
8936.99 336
8937.88 346
8938.77 375
8939.67 339
8940.56 355
8941.45 386
8942.34 395
8943.24 347
8944.13 350
8945.02 360
8945.91 354
8946.81 388
8947.70 387
8948.59 380
8949.49 320
8950.38 390
8951.27 392
8952.16 360
8953.06 383
8953.95 342
8954.84 376
8955.74 349
8956.63 361
8957.52 327
8958.42 378
8959.31 399
8960.20 361
8961.10 386
8961.99 348
8962.89 357
8963.78 412
8964.67 369
8965.57 365
8966.46 387
8967.35 366
8968.25 402
8969.14 359
8970.04 358
8970.93 342
8971.82 364
8972.72 345
8973.61 337
8974.51 316
8975.40 342
8976.30 332
8977.19 357
8978.08 382
8978.98 372
8979.87 354
8980.77 314
8981.66 314
8982.56 283
8983.45 362
8984.35 344
8985.24 380
8986.14 385
8987.03 342
8987.93 329
8988.82 340
8989.72 336
8990.61 335
8991.51 367
8992.40 411
8993.30 400
8994.19 338
8995.09 357
8995.98 338
8996.88 381
8997.77 287
8998.67 346
8999.56 367
9000.46 372
9001.35 332
9002.25 362
9003.15 320
9004.04 342
9004.94 347
9005.83 344
9006.73 362
9007.62 329
9008.52 339
9009.42 375
9010.31 320
9011.21 317
9012.10 324
9013.00 329
9013.90 349
9014.79 338
9015.69 316
9016.59 288
9017.48 330
9018.38 342
9019.27 340
9020.17 352
9021.07 356
9021.96 309
9022.86 311
9023.76 366
9024.65 344
9025.55 339
9026.45 331
9027.34 358
9028.24 307
9029.14 326
9030.04 355
9030.93 345
9031.83 346
9032.73 348
9033.62 334
9034.52 356
9035.42 322
9036.32 323
9037.21 331
9038.11 320
9039.01 331
9039.90 339
9040.80 362
9041.70 322
9042.60 343
9043.50 333
9044.39 331
9045.29 328
9046.19 326
9047.09 321
9047.98 338
9048.88 334
9049.78 365
9050.68 376
9051.58 333
9052.47 285
9053.37 319
9054.27 346
9055.17 342
9056.07 321
9056.97 307
9057.86 334
9058.76 308
9059.66 347
9060.56 343
9061.46 373
9062.36 316
9063.25 353
9064.15 396
9065.05 351
9065.95 366
9066.85 338
9067.75 323
9068.65 326
9069.55 371
9070.45 341
9071.34 343
9072.24 340
9073.14 370
9074.04 348
9074.94 389
9075.84 341
9076.74 315
9077.64 354
9078.54 379
9079.44 320
9080.34 325
9081.24 359
9082.14 309
9083.04 364
9083.94 354
9084.84 359
9085.74 334
9086.63 413
9087.53 351
9088.43 350
9089.33 341
9090.23 334
9091.13 345
9092.03 362
9092.93 341
9093.83 397
9094.74 362
9095.64 362
9096.54 369
9097.44 382
9098.34 367
9099.24 349
9100.14 333
9101.04 386
9101.94 387
9102.84 346
9103.74 373
9104.64 374
9105.54 347
9106.44 348
9107.34 368
9108.24 355
9109.14 365
9110.05 347
9110.95 353
9111.85 356
9112.75 331
9113.65 381
9114.55 339
9115.45 318
9116.35 329
9117.25 342
9118.16 357
9119.06 313
9119.96 373
9120.86 367
9121.76 399
9122.66 321
9123.56 317
9124.47 338
9125.37 397
9126.27 327
9127.17 344
9128.07 322
9128.98 324
9129.88 312
9130.78 354
9131.68 334
9132.58 359
9133.49 350
9134.39 370
9135.29 316
9136.19 290
9137.09 332
9138.00 365
9138.90 356
9139.80 349
9140.70 343
9141.61 359
9142.51 349
9143.41 341
9144.31 357
9145.22 319
9146.12 332
9147.02 297
9147.93 325
9148.83 336
9149.73 339
9150.63 348
9151.54 334
9152.44 381
9153.34 328
9154.25 329
9155.15 332
9156.05 315
9156.96 314
9157.86 339
9158.76 312
9159.67 341
9160.57 357
9161.47 352
9162.38 361
9163.28 354
9164.18 331
9165.09 335
9165.99 368
9166.90 353
9167.80 393
9168.70 366
9169.61 301
9170.51 298
9171.41 313
9172.32 311
9173.22 352
9174.13 338
9175.03 392
9175.94 357
9176.84 329
9177.74 341
9178.65 290
9179.55 364
9180.46 301
9181.36 317
9182.27 299
9183.17 331
9184.08 325
9184.98 328
9185.88 307
9186.79 302
9187.69 303
9188.60 349
9189.50 335
9190.41 316
9191.31 302
9192.22 331
9193.12 313
9194.03 282
9194.93 311
9195.84 325
9196.74 313
9197.65 298
9198.56 337
9199.46 353
9200.37 351
9201.27 354
9202.18 424
9203.08 344
9203.99 377
9204.89 344
9205.80 328
9206.71 334
9207.61 308
9208.52 333
9209.42 318
9210.33 331
9211.23 328
9212.14 322
9213.05 298
9213.95 297
9214.86 344
9215.77 347
9216.67 351
9217.58 369
9218.48 373
9219.39 350
9220.30 343
9221.20 350
9222.11 399
9223.02 356
9223.92 356
9224.83 325
9225.74 317
9226.64 325
9227.55 334
9228.46 317
9229.36 319
9230.27 341
9231.18 313
9232.08 326
9232.99 362
9233.90 364
9234.81 323
9235.71 330
9236.62 322
9237.53 336
9238.43 299
9239.34 325
9240.25 317
9241.16 331
9242.06 327
9242.97 336
9243.88 310
9244.79 304
9245.69 286
9246.60 314
9247.51 361
9248.42 311
9249.33 316
9250.23 264
9251.14 306
9252.05 309
9252.96 323
9253.87 315
9254.77 329
9255.68 309
9256.59 319
9257.50 344
9258.41 314
9259.31 323
9260.22 360
9261.13 340
9262.04 291
9262.95 336
9263.86 306
9264.77 314
9265.67 304
9266.58 319
9267.49 313
9268.40 287
9269.31 293
9270.22 328
9271.13 311
9272.04 325
9272.94 327
9273.85 304
9274.76 306
9275.67 311
9276.58 315
9277.49 304
9278.40 309
9279.31 289
9280.22 303
9281.13 335
9282.04 329
9282.95 281
9283.86 324
9284.77 304
9285.68 319
9286.59 331
9287.49 283
9288.40 309
9289.31 328
9290.22 380
9291.13 310
9292.04 323
9292.95 316
9293.86 327
9294.77 346
9295.68 331
9296.59 387
9297.50 342
9298.41 317
9299.33 329
9300.24 327
9301.15 387
9302.06 383
9302.97 364
9303.88 354
9304.79 351
9305.70 355
9306.61 350
9307.52 336
9308.43 370
9309.34 374
9310.25 351
9311.16 417
9312.07 421
9312.98 411
9313.90 359
9314.81 356
9315.72 374
9316.63 361
9317.54 376
9318.45 336
9319.36 322
9320.27 343
9321.19 331
9322.10 314
9323.01 369
9323.92 353
9324.83 346
9325.74 291
9326.65 318
9327.57 333
9328.48 356
9329.39 355
9330.30 331
9331.21 278
9332.13 315
9333.04 301
9333.95 314
9334.86 308
9335.77 286
9336.69 377
9337.60 364
9338.51 372
9339.42 320
9340.33 319
9341.25 340
9342.16 337
9343.07 312
9343.98 314
9344.90 320
9345.81 333
9346.72 375
9347.63 367
9348.55 342
9349.46 353
9350.37 358
9351.29 348
9352.20 344
9353.11 294
9354.02 321
9354.94 325
9355.85 319
9356.76 341
9357.68 333
9358.59 293
9359.50 317
9360.42 347
9361.33 357
9362.24 326
9363.16 320
9364.07 385
9364.98 355
9365.90 347
9366.81 329
9367.72 345
9368.64 386
9369.55 375
9370.47 327
9371.38 332
9372.29 338
9373.21 339
9374.12 351
9375.04 345
9375.95 315
9376.86 287
9377.78 310
9378.69 334
9379.61 362
9380.52 354
9381.43 388
9382.35 403
9383.26 352
9384.18 337
9385.09 370
9386.01 358
9386.92 374
9387.84 352
9388.75 342
9389.67 354
9390.58 336
9391.49 377
9392.41 365
9393.32 354
9394.24 374
9395.15 398
9396.07 380
9396.98 376
9397.90 397
9398.81 360
9399.73 375
9400.65 373
9401.56 368
9402.48 363
9403.39 371
9404.31 376
9405.22 336
9406.14 339
9407.05 382
9407.97 355
9408.88 372
9409.80 356
9410.72 371
9411.63 342
9412.55 346
9413.46 321
9414.38 372
9415.30 360
9416.21 338
9417.13 366
9418.04 383
9418.96 372
9419.88 381
9420.79 357
9421.71 392
9422.62 332
9423.54 322
9424.46 383
9425.37 432
9426.29 382
9427.21 366
9428.12 317
9429.04 322
9429.96 342
9430.87 338
9431.79 340
9432.71 372
9433.62 387
9434.54 340
9435.46 373
9436.37 433
9437.29 376
9438.21 401
9439.13 442
9440.04 447
9440.96 405
9441.88 396
9442.80 356
9443.71 397
9444.63 351
9445.55 365
9446.46 374
9447.38 378
9448.30 388
9449.22 427
9450.14 448
9451.05 423
9451.97 469
9452.89 478
9453.81 500
9454.72 502
9455.64 541
9456.56 473
9457.48 497
9458.40 433
9459.31 417
9460.23 392
9461.15 402
9462.07 372
9462.99 380
9463.91 421
9464.82 432
9465.74 397
9466.66 393
9467.58 395
9468.50 410
9469.42 389
9470.34 361
9471.25 388
9472.17 374
9473.09 371
9474.01 373
9474.93 377
9475.85 362
9476.77 415
9477.69 421
9478.60 433
9479.52 448
9480.44 414
9481.36 438
9482.28 505
9483.20 428
9484.12 468
9485.04 404
9485.96 453
9486.88 475
9487.80 449
9488.72 401
9489.64 414
9490.56 445
9491.48 424
9492.40 391
9493.32 448
9494.24 389
9495.16 398
9496.08 356
9497.00 427
9497.92 447
9498.84 417
9499.76 373
9500.68 434
9501.60 449
9502.52 410
9503.44 405
9504.36 426
9505.28 438
9506.20 416
9507.12 418
9508.04 388
9508.96 438
9509.88 439
9510.80 473
9511.72 435
9512.64 422
9513.56 445
9514.48 459
9515.40 477
9516.32 509
9517.25 529
9518.17 492
9519.09 470
9520.01 441
9520.93 464
9521.85 442
9522.77 463
9523.69 515
9524.61 505
9525.54 461
9526.46 478
9527.38 526
9528.30 611
9529.22 589
9530.14 678
9531.06 801
9531.99 847
9532.91 933
9533.83 894
9534.75 1001
9535.67 908
9536.60 895
9537.52 818
9538.44 722
9539.36 700
9540.28 648
9541.21 589
9542.13 574
9543.05 561
9543.97 514
9544.89 480
9545.82 559
9546.74 512
9547.66 463
9548.58 504
9549.51 480
9550.43 446
9551.35 462
9552.27 467
9553.20 498
9554.12 486
9555.04 440
9555.96 494
9556.89 529
9557.81 601
9558.73 576
9559.66 589
9560.58 544
9561.50 580
9562.43 554
9563.35 587
9564.27 497
9565.19 466
9566.12 517
9567.04 456
9567.96 461
9568.89 453
9569.81 453
9570.74 432
9571.66 444
9572.58 492
9573.51 450
9574.43 442
9575.35 446
9576.28 448
9577.20 440
9578.13 404
9579.05 381
9579.97 418
9580.90 478
9581.82 437
9582.75 441
9583.67 450
9584.59 432
9585.52 458
9586.44 446
9587.37 421
9588.29 440
9589.22 443
9590.14 453
9591.06 435
9591.99 424
9592.91 458
9593.84 472
9594.76 463
9595.69 468
9596.61 447
9597.54 482
9598.46 485
9599.39 497
9600.31 520
9601.24 547
9602.16 509
9603.09 506
9604.01 489
9604.94 475
9605.86 447
9606.79 491
9607.71 513
9608.64 465
9609.56 530
9610.49 495
9611.41 498
9612.34 507
9613.27 517
9614.19 483
9615.12 526
9616.04 507
9616.97 510
9617.89 480
9618.82 526
9619.75 541
9620.67 506
9621.60 521
9622.52 493
9623.45 536
9624.38 498
9625.30 508
9626.23 523
9627.15 567
9628.08 576
9629.01 565
9629.93 561
9630.86 562
9631.79 583
9632.71 562
9633.64 630
9634.57 549
9635.49 621
9636.42 656
9637.35 657
9638.27 623
9639.20 632
9640.13 641
9641.05 654
9641.98 635
9642.91 645
9643.83 632
9644.76 674
9645.69 675
9646.62 710
9647.54 735
9648.47 838
9649.40 896
9650.32 940
9651.25 864
9652.18 824
9653.11 780
9654.03 825
9654.96 763
9655.89 738
9656.82 698
9657.75 669
9658.67 734
9659.60 667
9660.53 658
9661.46 710
9662.38 714
9663.31 718
9664.24 674
9665.17 714
9666.10 708
9667.02 713
9667.95 740
9668.88 771
9669.81 724
9670.74 765
9671.67 740
9672.59 779
9673.52 804
9674.45 797
9675.38 814
9676.31 815
9677.24 848
9678.17 885
9679.10 871
9680.02 862
9680.95 848
9681.88 778
9682.81 815
9683.74 800
9684.67 782
9685.60 842
9686.53 874
9687.46 865
9688.39 939
9689.31 899
9690.24 937
9691.17 925
9692.10 981
9693.03 911
9693.96 947
9694.89 868
9695.82 999
9696.75 1051
9697.68 1030
9698.61 1029
9699.54 959
9700.47 958
9701.40 969
9702.33 1026
9703.26 949
9704.19 958
9705.12 888
9706.05 922
9706.98 909
9707.91 864
9708.84 869
9709.77 880
9710.70 891
9711.63 1015
9712.56 1080
9713.49 1153
9714.42 1243
9715.35 1229
9716.28 1267
9717.21 1306
9718.14 1259
9719.07 1210
9720.00 1134
9720.93 1100
9721.87 1032
9722.80 918
9723.73 911
9724.66 838
9725.59 790
9726.52 808
9727.45 834
9728.38 845
9729.31 822
9730.24 909
9731.18 913
9732.11 978
9733.04 1019
9733.97 1075
9734.90 994
9735.83 937
9736.76 910
9737.70 886
9738.63 885
9739.56 778
9740.49 764
9741.42 763
9742.35 737
9743.29 688
9744.22 738
9745.15 728
9746.08 762
9747.01 704
9747.95 671
9748.88 699
9749.81 718
9750.74 672
9751.67 645
9752.61 623
9753.54 666
9754.47 660
9755.40 578
9756.34 665
9757.27 632
9758.20 672
9759.13 659
9760.07 657
9761.00 638
9761.93 616
9762.87 666
9763.80 656
9764.73 655
9765.66 703
9766.60 681
9767.53 658
9768.46 669
9769.40 692
9770.33 673
9771.26 603
9772.20 643
9773.13 639
9774.06 635
9775.00 728
9775.93 813
9776.86 815
9777.80 787
9778.73 899
9779.66 913
9780.60 879
9781.53 905
9782.46 884
9783.40 843
9784.33 851
9785.26 763
9786.20 785
9787.13 728
9788.07 715
9789.00 608
9789.93 627
9790.87 668
9791.80 631
9792.74 621
9793.67 680
9794.61 626
9795.54 653
9796.47 640
9797.41 698
9798.34 675
9799.28 719
9800.21 691
9801.15 655
9802.08 668
9803.02 619
9803.95 569
9804.89 571
9805.82 625
9806.76 573
9807.69 545
9808.63 509
9809.56 573
9810.50 516
9811.43 499
9812.37 543
9813.30 571
9814.24 547
9815.17 502
9816.11 570
9817.04 537
9817.98 524
9818.91 534
9819.85 523
9820.78 504
9821.72 509
9822.65 505
9823.59 455
9824.53 492
9825.46 451
9826.40 487
9827.33 501
9828.27 520
9829.21 549
9830.14 503
9831.08 509
9832.01 496
9832.95 455
9833.89 441
9834.82 491
9835.76 501
9836.69 477
9837.63 512
9838.57 513
9839.50 492
9840.44 482
9841.38 458
9842.31 538
9843.25 526
9844.19 520
9845.12 475
9846.06 497
9847.00 493
9847.93 514
9848.87 464
9849.81 493
9850.74 429
9851.68 476
9852.62 451
9853.56 489
9854.49 482
9855.43 531
9856.37 555
9857.30 593
9858.24 591
9859.18 613
9860.12 664
9861.05 636
9861.99 620
9862.93 607
9863.87 547
9864.80 501
9865.74 499
9866.68 501
9867.62 507
9868.56 505
9869.49 457
9870.43 499
9871.37 469
9872.31 473
9873.24 457
9874.18 464
9875.12 458
9876.06 455
9877.00 461
9877.94 507
9878.87 440
9879.81 481
9880.75 438
9881.69 503
9882.63 426
9883.57 444
9884.50 449
9885.44 457
9886.38 442
9887.32 433
9888.26 435
9889.20 448
9890.14 447
9891.08 420
9892.02 463
9892.95 417
9893.89 424
9894.83 375
9895.77 408
9896.71 449
9897.65 480
9898.59 476
9899.53 449
9900.47 421
9901.41 422
9902.35 401
9903.29 415
9904.23 429
9905.16 436
9906.10 469
9907.04 417
9907.98 390
9908.92 410
9909.86 427
9910.80 435
9911.74 427
9912.68 431
9913.62 456
9914.56 473
9915.50 474
9916.44 386
9917.38 463
9918.32 428
9919.26 435
9920.20 434
9921.14 396
9922.08 448
9923.02 499
9923.97 560
9924.91 570
9925.85 692
9926.79 733
9927.73 823
9928.67 762
9929.61 755
9930.55 731
9931.49 664
9932.43 640
9933.37 584
9934.31 505
9935.25 476
9936.20 465
9937.14 430
9938.08 466
9939.02 447
9939.96 426
9940.90 413
9941.84 439
9942.78 375
9943.73 395
9944.67 436
9945.61 433
9946.55 395
9947.49 396
9948.43 399
9949.37 398
9950.32 371
9951.26 384
9952.20 385
9953.14 384
9954.08 416
9955.03 383
9955.97 450
9956.91 431
9957.85 460
9958.79 425
9959.74 427
9960.68 383
9961.62 380
9962.56 411
9963.50 453
9964.45 429
9965.39 395
9966.33 448
9967.27 404
9968.22 401
9969.16 391
9970.10 419
9971.04 357
9971.99 412
9972.93 363
9973.87 417
9974.82 351
9975.76 346
9976.70 355
9977.64 319
9978.59 353
9979.53 358
9980.47 368
9981.42 352
9982.36 364
9983.30 386
9984.25 331
9985.19 313
9986.13 340
9987.08 351
9988.02 383
9988.96 341
9989.91 359
9990.85 352
9991.80 362
9992.74 336
9993.68 317
9994.63 316
9995.57 337
9996.51 374
9997.46 352
9998.40 338
9999.35 312
10000.29 385
10001.23 373
10002.18 370
10003.12 355
10004.07 363
10005.01 364
10005.96 355
10006.90 374
10007.84 358
10008.79 374
10009.73 356
10010.68 315
10011.62 312
10012.57 335
10013.51 359
10014.46 397
10015.40 351
10016.35 346
10017.29 310
10018.24 330
10019.18 348
10020.13 343
10021.07 365
10022.02 346
10022.96 398
10023.91 348
10024.85 302
10025.80 305
10026.74 351
10027.69 351
10028.63 360
10029.58 351
10030.52 360
10031.47 357
10032.42 336
10033.36 370
10034.31 308
10035.25 331
10036.20 335
10037.14 336
10038.09 309
10039.04 350
10039.98 338
10040.93 325
10041.87 327
10042.82 362
10043.77 328
10044.71 322
10045.66 349
10046.60 352
10047.55 313
10048.50 341
10049.44 317
10050.39 322
10051.34 314
10052.28 286
10053.23 344
10054.18 333
10055.12 350
10056.07 338
10057.02 336
10057.96 305
10058.91 307
10059.86 355
10060.80 341
10061.75 345
10062.70 318
10063.64 352
10064.59 344
10065.54 309
10066.49 346
10067.43 317
10068.38 270
10069.33 347
10070.28 310
10071.22 332
10072.17 313
10073.12 286
10074.07 351
10075.01 343
10075.96 322
10076.91 363
10077.86 319
10078.80 294
10079.75 315
10080.70 336
10081.65 305
10082.60 293
10083.54 327
10084.49 318
10085.44 293
10086.39 292
10087.34 310
10088.28 329
10089.23 286
10090.18 324
10091.13 338
10092.08 333
10093.03 334
10093.97 282
10094.92 302
10095.87 296
10096.82 289
10097.77 324
10098.72 308
10099.67 332
10100.62 317
10101.56 305
10102.51 284
10103.46 308
10104.41 329
10105.36 326
10106.31 347
10107.26 281
10108.21 304
10109.16 336
10110.11 338
10111.05 331
10112.00 342
10112.95 287
10113.90 310
10114.85 324
10115.80 298
10116.75 316
10117.70 303
10118.65 289
10119.60 304
10120.55 323
10121.50 322
10122.45 299
10123.40 307
10124.35 314
10125.30 318
10126.25 274
10127.20 286
10128.15 334
10129.10 313
10130.05 308
10131.00 322
10131.95 305
10132.90 309
10133.85 310
10134.80 268
10135.75 281
10136.70 324
10137.65 329
10138.60 298
10139.55 284
10140.51 333
10141.46 302
10142.41 300
10143.36 271
10144.31 307
10145.26 282
10146.21 299
10147.16 303
10148.11 334
10149.06 295
10150.01 320
10150.97 299
10151.92 283
10152.87 251
10153.82 263
10154.77 323
10155.72 305
10156.67 306
10157.63 314
10158.58 313
10159.53 363
10160.48 329
10161.43 294
10162.38 335
10163.34 310
10164.29 313
10165.24 307
10166.19 335
10167.14 354
10168.09 303
10169.05 322
10170.00 360
10170.95 343
10171.90 314
10172.86 348
10173.81 355
10174.76 347
10175.71 329
10176.66 359
10177.62 366
10178.57 379
10179.52 351
10180.47 357
10181.43 323
10182.38 344
10183.33 362
10184.29 349
10185.24 355
10186.19 358
10187.14 368
10188.10 382
10189.05 388
10190.00 360
10190.96 367
10191.91 402
10192.86 398
10193.81 404
10194.77 397
10195.72 383
10196.67 371
10197.63 417
10198.58 418
10199.53 414
10200.49 385
10201.44 368
10202.40 402
10203.35 363
10204.30 378
10205.26 427
10206.21 470
10207.16 481
10208.12 477
10209.07 442
10210.03 439
10210.98 416
10211.93 450
10212.89 423
10213.84 440
10214.80 399
10215.75 389
10216.70 403
10217.66 381
10218.61 396
10219.57 372
10220.52 347
10221.48 378
10222.43 387
10223.39 349
10224.34 380
10225.30 361
10226.25 414
10227.20 344
10228.16 359
10229.11 362
10230.07 379
10231.02 380
10231.98 392
10232.93 431
10233.89 421
10234.84 489
10235.80 540
10236.75 505
10237.71 496
10238.67 497
10239.62 506
10240.58 490
10241.53 476
10242.49 404
10243.44 390
10244.40 348
10245.35 351
10246.31 368
10247.26 325
10248.22 318
10249.18 307
10250.13 342
10251.09 379
10252.04 343
10253.00 319
10253.96 331
10254.91 317
10255.87 330
10256.82 338
10257.78 329
10258.74 316
10259.69 318
10260.65 311
10261.61 341
10262.56 332
10263.52 327
10264.47 349
10265.43 346
10266.39 331
10267.34 316
10268.30 324
10269.26 294
10270.21 302
10271.17 317
10272.13 310
10273.09 275
10274.04 293
10275.00 323
10275.96 319
10276.91 316
10277.87 307
10278.83 351
10279.78 340
10280.74 306
10281.70 270
10282.66 326
10283.61 281
10284.57 324
10285.53 351
10286.49 320
10287.44 318
10288.40 312
10289.36 318
10290.32 337
10291.27 340
10292.23 299
10293.19 289
10294.15 306
10295.11 285
10296.06 301
10297.02 327
10297.98 320
10298.94 307
10299.90 296
10300.85 321
10301.81 302
10302.77 316
10303.73 299
10304.69 273
10305.65 259
10306.60 290
10307.56 287
10308.52 321
10309.48 303
10310.44 287
10311.40 322
10312.36 312
10313.32 309
10314.27 297
10315.23 306
10316.19 330
10317.15 329
10318.11 331
10319.07 300
10320.03 255
10320.99 265
10321.95 310
10322.91 351
10323.86 327
10324.82 296
10325.78 328
10326.74 357
10327.70 342
10328.66 331
10329.62 338
10330.58 377
10331.54 352
10332.50 355
10333.46 375
10334.42 336
10335.38 329
10336.34 317
10337.30 337
10338.26 295
10339.22 326
10340.18 343
10341.14 330
10342.10 282
10343.06 293
10344.02 302
10344.98 284
10345.94 278
10346.90 286
10347.86 329
10348.82 324
10349.78 296
10350.74 288
10351.70 292
10352.66 284
10353.62 291
10354.58 295
10355.55 275
10356.51 296
10357.47 261
10358.43 306
10359.39 259
10360.35 273
10361.31 319
10362.27 277
10363.23 304
10364.19 286
10365.16 281
10366.12 296
10367.08 282
10368.04 286
10369.00 277
10369.96 301
10370.92 289
10371.88 308
10372.85 303
10373.81 310
10374.77 306
10375.73 308
10376.69 283
10377.65 289
10378.62 289
10379.58 281
10380.54 285
10381.50 286
10382.46 303
10383.43 282
10384.39 281
10385.35 299
10386.31 308
10387.27 275
10388.24 262
10389.20 274
10390.16 268
10391.12 263
10392.09 277
10393.05 345
10394.01 282
10394.97 301
10395.94 261
10396.90 264
10397.86 284
10398.82 274
10399.79 273
10400.75 270
10401.71 279
10402.68 303
10403.64 285
10404.60 304
10405.57 301
10406.53 273
10407.49 285
10408.45 271
10409.42 269
10410.38 277
10411.34 319
10412.31 317
10413.27 292
10414.23 295
10415.20 331
10416.16 364
10417.13 344
10418.09 346
10419.05 344
10420.02 353
10420.98 407
10421.94 392
10422.91 377
10423.87 346
10424.84 361
10425.80 382
10426.76 338
10427.73 331
10428.69 328
10429.66 329
10430.62 306
10431.58 290
10432.55 280
10433.51 281
10434.48 306
10435.44 273
10436.41 305
10437.37 272
10438.34 257
10439.30 274
10440.27 257
10441.23 237
10442.19 286
10443.16 300
10444.12 293
10445.09 276
10446.05 274
10447.02 273
10447.98 285
10448.95 294
10449.91 262
10450.88 266
10451.84 271
10452.81 268
10453.78 260
10454.74 312
10455.71 261
10456.67 284
10457.64 270
10458.60 275
10459.57 297
10460.53 261
10461.50 288
10462.47 254
10463.43 262
10464.40 277
10465.36 264
10466.33 252
10467.29 250
10468.26 262
10469.23 295
10470.19 259
10471.16 271
10472.12 254
10473.09 243
10474.06 253
10475.02 272
10475.99 278
10476.96 249
10477.92 253
10478.89 262
10479.86 298
10480.82 289
10481.79 271
10482.76 257
10483.72 260
10484.69 239
10485.66 252
10486.62 243
10487.59 258
10488.56 272
10489.52 267
10490.49 284
10491.46 252
10492.42 302
10493.39 293
10494.36 278
10495.33 266
10496.29 281
10497.26 284
10498.23 297
10499.19 258
10500.16 279
10501.13 245
10502.10 250
10503.06 241
10504.03 299
10505.00 278
10505.97 274
10506.94 269
10507.90 240
10508.87 286
10509.84 274
10510.81 255
10511.78 246
10512.74 264
10513.71 252
10514.68 274
10515.65 228
10516.62 286
10517.58 254
10518.55 263
10519.52 281
10520.49 257
10521.46 242
10522.43 243
10523.39 268
10524.36 263
10525.33 269
10526.30 242
10527.27 252
10528.24 254
10529.21 281
10530.18 254
10531.14 255
10532.11 257
10533.08 257
10534.05 293
10535.02 258
10535.99 264
10536.96 256
10537.93 253
10538.90 239
10539.87 286
10540.84 273
10541.80 265
10542.77 274
10543.74 291
10544.71 264
10545.68 270
10546.65 282
10547.62 265
10548.59 253
10549.56 251
10550.53 279
10551.50 253
10552.47 278
10553.44 276
10554.41 265
10555.38 256
10556.35 282
10557.32 274
10558.29 283
10559.26 305
10560.23 319
10561.20 326
10562.17 320
10563.14 297
10564.11 290
10565.08 321
10566.05 348
10567.02 335
10567.99 285
10568.97 310
10569.94 297
10570.91 304
10571.88 257
10572.85 286
10573.82 313
10574.79 294
10575.76 274
10576.73 275
10577.70 281
10578.67 277
10579.64 279
10580.62 261
10581.59 255
10582.56 301
10583.53 328
10584.50 267
10585.47 274
10586.44 291
10587.42 341
10588.39 344
10589.36 337
10590.33 283
10591.30 295
10592.27 316
10593.25 318
10594.22 304
10595.19 278
10596.16 286
10597.13 313
10598.10 298
10599.08 267
10600.05 272
10601.02 283
10601.99 298
10602.96 261
10603.94 260
10604.91 270
10605.88 312
10606.85 319
10607.83 261
10608.80 268
10609.77 250
10610.74 315
10611.72 304
10612.69 269
10613.66 269
10614.63 279
10615.61 279
10616.58 294
10617.55 264
10618.53 297
10619.50 296
10620.47 281
10621.44 316
10622.42 286
10623.39 280
10624.36 299
10625.34 292
10626.31 287
10627.28 292
10628.26 287
10629.23 313
10630.20 307
10631.18 286
10632.15 313
10633.12 335
10634.10 327
10635.07 333
10636.05 320
10637.02 362
10637.99 370
10638.97 427
10639.94 403
10640.91 427
10641.89 428
10642.86 382
10643.84 394
10644.81 358
10645.79 392
10646.76 349
10647.73 363
10648.71 311
10649.68 302
10650.66 330
10651.63 308
10652.61 324
10653.58 318
10654.55 297
10655.53 268
10656.50 331
10657.48 281
10658.45 267
10659.43 249
10660.40 302
10661.38 286
10662.35 290
10663.33 289
10664.30 335
10665.28 342
10666.25 330
10667.23 290
10668.20 301
10669.18 282
10670.15 271
10671.13 310
10672.10 278
10673.08 288
10674.05 278
10675.03 301
10676.01 299
10676.98 334
10677.96 315
10678.93 301
10679.91 349
10680.88 294
10681.86 316
10682.84 316
10683.81 316
10684.79 300
10685.76 315
10686.74 308
10687.72 288
10688.69 288
10689.67 313
10690.64 300
10691.62 298
10692.60 350
10693.57 283
10694.55 267
10695.53 246
10696.50 270
10697.48 304
10698.46 289
10699.43 233
10700.41 249
10701.39 239
10702.36 278
10703.34 258
10704.32 298
10705.29 276
10706.27 305
10707.25 288
10708.22 264
10709.20 241
10710.18 262
10711.15 265
10712.13 255
10713.11 203
10714.09 261
10715.06 317
10716.04 314
10717.02 277
10718.00 230
10718.97 247
10719.95 239
10720.93 269
10721.91 259
10722.88 259
10723.86 300
10724.84 284
10725.82 277
10726.80 254
10727.77 245
10728.75 291
10729.73 255
10730.71 246
10731.69 265
10732.66 252
10733.64 305
10734.62 286
10735.60 243
10736.58 217
10737.55 247
10738.53 271
10739.51 264
10740.49 281
10741.47 266
10742.45 293
10743.43 286
10744.40 287
10745.38 205
10746.36 234
10747.34 299
10748.32 269
10749.30 237
10750.28 235
10751.26 262
10752.24 237
10753.21 217
10754.19 221
10755.17 226
10756.15 258
10757.13 217
10758.11 227
10759.09 274
10760.07 265
10761.05 290
10762.03 280
10763.01 269
10763.99 238
10764.97 241
10765.95 254
10766.93 242
10767.91 209
10768.89 260
10769.87 238
10770.84 251
10771.82 242
10772.80 266
10773.78 284
10774.76 248
10775.74 244
10776.73 264
10777.71 255
10778.69 245
10779.67 270
10780.65 218
10781.63 287
10782.61 260
10783.59 278
10784.57 254
10785.55 247
10786.53 253
10787.51 244
10788.49 285
10789.47 261
10790.45 260
10791.43 238
10792.41 277
10793.39 282
10794.38 269
10795.36 285
10796.34 233
10797.32 215
10798.30 231
10799.28 253
10800.26 266
10801.24 286
10802.22 241
10803.21 233
10804.19 220
10805.17 258
10806.15 284
10807.13 277
10808.11 232
10809.09 256
10810.08 220
10811.06 260
10812.04 239
10813.02 244
10814.00 205
10814.99 249
10815.97 247
10816.95 258
10817.93 240
10818.91 221
10819.90 264
10820.88 302
10821.86 301
10822.84 242
10823.82 254
10824.81 283
10825.79 330
10826.77 258
10827.75 280
10828.74 294
10829.72 305
10830.70 294
10831.68 248
10832.67 233
10833.65 240
10834.63 277
10835.62 273
10836.60 240
10837.58 220
10838.56 260
10839.55 275
10840.53 266
10841.51 272
10842.50 253
10843.48 251
10844.46 256
10845.45 246
10846.43 256
10847.41 245
10848.40 261
10849.38 253
10850.36 249
10851.35 265
10852.33 241
10853.31 240
10854.30 275
10855.28 292
10856.26 271
10857.25 291
10858.23 264
10859.22 241
10860.20 270
10861.18 268
10862.17 289
10863.15 273
10864.14 274
10865.12 246
10866.10 285
10867.09 274
10868.07 300
10869.06 252
10870.04 264
10871.03 259
10872.01 303
10873.00 283
10873.98 285
10874.96 294
10875.95 259
10876.93 303
10877.92 307
10878.90 290
10879.89 285
10880.87 293
10881.86 281
10882.84 301
10883.83 329
10884.81 315
10885.80 283
10886.78 327
10887.77 316
10888.75 350
10889.74 302
10890.72 293
10891.71 316
10892.70 302
10893.68 310
10894.67 305
10895.65 305
10896.64 271
10897.62 347
10898.61 314
10899.59 338
10900.58 329
10901.57 371
10902.55 356
10903.54 312
10904.52 317
10905.51 338
10906.50 327
10907.48 311
10908.47 333
10909.45 346
10910.44 339
10911.43 355
10912.41 377
10913.40 344
10914.39 378
10915.37 362
10916.36 398
10917.35 349
10918.33 365
10919.32 383
10920.30 390
10921.29 361
10922.28 324
10923.27 362
10924.25 375
10925.24 354
10926.23 374
10927.21 391
10928.20 380
10929.19 397
10930.17 373
10931.16 397
10932.15 370
10933.14 404
10934.12 397
10935.11 411
10936.10 371
10937.09 355
10938.07 436
10939.06 442
10940.05 417
10941.04 422
10942.02 459
10943.01 460
10944.00 463
10944.99 470
10945.97 501
10946.96 473
10947.95 499
10948.94 434
10949.93 444
10950.91 450
10951.90 489
10952.89 524
10953.88 498
10954.87 507
10955.85 531
10956.84 624
10957.83 654
10958.82 606
10959.81 611
10960.80 662
10961.79 644
10962.77 645
10963.76 542
10964.75 592
10965.74 546
10966.73 507
10967.72 533
10968.71 496
10969.70 508
10970.68 511
10971.67 513
10972.66 508
10973.65 492
10974.64 474
10975.63 499
10976.62 443
10977.61 449
10978.60 484
10979.59 541
10980.58 502
10981.57 515
10982.55 527
10983.54 520
10984.53 538
10985.52 512
10986.51 556
10987.50 562
10988.49 606
10989.48 560
10990.47 593
10991.46 543
10992.45 557
10993.44 605
10994.43 703
10995.42 756
10996.41 805
10997.40 921
10998.39 953
10999.38 978
11000.37 1081
11001.36 1125
11002.35 1070
11003.34 945
11004.33 891
11005.33 802
11006.32 726
11007.31 639
11008.30 590
11009.29 597
11010.28 571
11011.27 573
11012.26 516
11013.25 471
11014.24 527
11015.23 419
11016.22 454
11017.21 463
11018.21 473
11019.20 457
11020.19 446
11021.18 394
11022.17 433
11023.16 473
11024.15 506
11025.14 482
11026.14 497
11027.13 452
11028.12 464
11029.11 468
11030.10 446
11031.09 459
11032.09 437
11033.08 443
11034.07 408
11035.06 411
11036.05 418
11037.05 420
11038.04 430
11039.03 409
11040.02 404
11041.01 414
11042.01 405
11043.00 401
11043.99 433
11044.98 403
11045.97 362
11046.97 381
11047.96 373
11048.95 341
11049.94 333
11050.94 341
11051.93 374
11052.92 338
11053.91 362
11054.91 362
11055.90 366
11056.89 339
11057.89 338
11058.88 334
11059.87 311
11060.87 360
11061.86 374
11062.85 396
11063.84 359
11064.84 344
11065.83 351
11066.82 355
11067.82 344
11068.81 346
11069.80 378
11070.80 425
11071.79 420
11072.78 386
11073.78 386
11074.77 355
11075.77 383
11076.76 363
11077.75 348
11078.75 354
11079.74 356
11080.73 388
11081.73 362
11082.72 331
11083.72 357
11084.71 372
11085.70 400
11086.70 343
11087.69 293
11088.69 328
11089.68 370
11090.68 375
11091.67 380
11092.66 322
11093.66 308
11094.65 333
11095.65 329
11096.64 317
11097.64 309
11098.63 325
11099.63 312
11100.62 346
11101.62 322
11102.61 325
11103.61 311
11104.60 307
11105.60 342
11106.59 329
11107.59 288
11108.58 310
11109.58 361
11110.57 313
11111.57 329
11112.56 312
11113.56 346
11114.55 317
11115.55 307
11116.55 303
11117.54 336
11118.54 325
11119.53 314
11120.53 290
11121.52 306
11122.52 342
11123.51 334
11124.51 325
11125.51 319
11126.50 315
11127.50 316
11128.49 345
11129.49 315
11130.49 336
11131.48 319
11132.48 333
11133.48 322
11134.47 290
11135.47 308
11136.46 319
11137.46 305
11138.46 305
11139.45 294
11140.45 300
11141.45 319
11142.44 291
11143.44 326
11144.44 292
11145.43 335
11146.43 357
11147.43 336
11148.43 323
11149.42 311
11150.42 315
11151.42 303
11152.41 335
11153.41 323
11154.41 271
11155.40 267
11156.40 314
11157.40 294
11158.40 323
11159.39 290
11160.39 325
11161.39 293
11162.39 274
11163.38 268
11164.38 277
11165.38 285
11166.38 272
11167.38 276
11168.37 296
11169.37 308
11170.37 329
11171.37 289
11172.37 315
11173.36 271
11174.36 291
11175.36 276
11176.36 309
11177.36 283
11178.35 268
11179.35 289
11180.35 311
11181.35 306
11182.35 294
11183.35 269
11184.34 333
11185.34 283
11186.34 299
11187.34 265
11188.34 312
11189.34 287
11190.34 300
11191.34 301
11192.34 289
11193.33 299
11194.33 284
11195.33 300
11196.33 309
11197.33 308
11198.33 276
11199.33 293
11200.33 270
11201.33 282
11202.33 250
11203.33 276
11204.33 283
11205.32 298
11206.32 255
11207.32 259
11208.32 293
11209.32 303
11210.32 278
11211.32 261
11212.32 272
11213.32 317
11214.32 311
11215.32 272
11216.32 305
11217.32 269
11218.32 292
11219.32 288
11220.32 277
11221.32 274
11222.32 265
11223.32 250
11224.32 273
11225.32 266
11226.32 264
11227.33 244
11228.33 299
11229.33 267
11230.33 246
11231.33 271
11232.33 260
11233.33 266
11234.33 263
11235.33 252
11236.33 267
11237.33 291
11238.33 273
11239.33 271
11240.34 273
11241.34 254
11242.34 255
11243.34 267
11244.34 251
11245.34 236
11246.34 292
11247.34 285
11248.35 278
11249.35 262
11250.35 272
11251.35 274
11252.35 253
11253.35 251
11254.35 270
11255.36 269
11256.36 274
11257.36 276
11258.36 263
11259.36 288
11260.37 260
11261.37 254
11262.37 246
11263.37 234
11264.37 238
11265.38 266
11266.38 288
11267.38 258
11268.38 260
11269.39 275
11270.39 279
11271.39 237
11272.39 259
11273.40 250
11274.40 285
11275.40 294
11276.40 288
11277.41 271
11278.41 291
11279.41 251
11280.41 285
11281.42 305
11282.42 324
11283.42 281
11284.43 299
11285.43 321
11286.43 287
11287.44 277
11288.44 270
11289.44 288
11290.45 271
11291.45 281
11292.45 314
11293.46 319
11294.46 269
11295.46 280
11296.47 301
11297.47 261
11298.47 259
11299.48 277
11300.48 281
11301.48 282
11302.49 258
11303.49 268
11304.50 285
11305.50 287
11306.50 262
11307.51 301
11308.51 274
11309.52 300
11310.52 312
11311.52 316
11312.53 351
11313.53 346
11314.54 340
11315.54 314
11316.55 282
11317.55 281
11318.56 312
11319.56 323
11320.56 331
11321.57 290
11322.57 292
11323.58 254
11324.58 300
11325.59 307
11326.59 268
11327.60 254
11328.60 267
11329.61 292
11330.61 286
11331.62 278
11332.62 306
11333.63 275
11334.63 299
11335.64 258
11336.65 277
11337.65 294
11338.66 328
11339.66 358
11340.67 326
11341.67 355
11342.68 382
11343.68 334
11344.69 311
11345.70 322
11346.70 284
11347.71 335
11348.71 292
11349.72 270
11350.72 302
11351.73 308
11352.74 291
11353.74 289
11354.75 267
11355.76 284
11356.76 340
11357.77 300
11358.77 272
11359.78 284
11360.79 277
11361.79 314
11362.80 255
11363.81 236
11364.81 269
11365.82 288
11366.83 278
11367.83 253
11368.84 245
11369.85 264
11370.85 309
11371.86 280
11372.87 265
11373.87 270
11374.88 275
11375.89 296
11376.90 277
11377.90 281
11378.91 273
11379.92 230
11380.92 271
11381.93 289
11382.94 256
11383.95 259
11384.95 288
11385.96 270
11386.97 278
11387.98 263
11388.99 279
11389.99 274
11391.00 257
11392.01 249
11393.02 231
11394.02 244
11395.03 296
11396.04 261
11397.05 256
11398.06 226
11399.06 274
11400.07 280
11401.08 288
11402.09 280
11403.10 288
11404.11 299
11405.11 294
11406.12 271
11407.13 288
11408.14 291
11409.15 260
11410.16 302
11411.17 247
11412.17 264
11413.18 244
11414.19 281
11415.20 293
11416.21 250
11417.22 271
11418.23 262
11419.24 248
11420.25 293
11421.25 269
11422.26 296
11423.27 306
11424.28 275
11425.29 291
11426.30 270
11427.31 245
11428.32 266
11429.33 284
11430.34 299
11431.35 276
11432.36 271
11433.37 320
11434.38 286
11435.39 273
11436.40 266
11437.41 280
11438.42 291
11439.43 279
11440.44 261
11441.45 290
11442.46 284
11443.47 280
11444.48 253
11445.49 285
11446.50 291
11447.51 299
11448.52 274
11449.53 299
11450.54 298
11451.55 280
11452.56 328
11453.57 332
11454.58 323
11455.59 325
11456.60 301
11457.61 296
11458.62 290
11459.63 288
11460.64 300
11461.66 292
11462.67 274
11463.68 296
11464.69 311
11465.70 280
11466.71 274
11467.72 308
11468.73 306
11469.74 252
11470.76 313
11471.77 328
11472.78 314
11473.79 299
11474.80 333
11475.81 274
11476.82 273
11477.84 283
11478.85 309
11479.86 293
11480.87 321
11481.88 311
11482.89 298
11483.91 306
11484.92 338
11485.93 321
11486.94 307
11487.95 294
11488.97 261
11489.98 290
11490.99 315
11492.00 278
11493.02 301
11494.03 306
11495.04 292
11496.05 306
11497.06 304
11498.08 306
11499.09 269
11500.10 270
11501.12 285
11502.13 310
11503.14 275
11504.15 298
11505.17 299
11506.18 296
11507.19 281
11508.20 270
11509.22 258
11510.23 291
11511.24 257
11512.26 256
11513.27 275
11514.28 314
11515.30 299
11516.31 366
11517.32 306
11518.34 319
11519.35 299
11520.36 284
11521.38 279
11522.39 322
11523.40 342
11524.42 320
11525.43 308
11526.45 332
11527.46 317
11528.47 300
11529.49 340
11530.50 319
11531.52 332
11532.53 323
11533.54 357
11534.56 341
11535.57 365
11536.59 308
11537.60 335
11538.61 321
11539.63 343
11540.64 351
11541.66 325
11542.67 343
11543.69 342
11544.70 372
11545.72 402
11546.73 365
11547.74 368
11548.76 338
11549.77 389
11550.79 371
11551.80 382
11552.82 389
11553.83 378
11554.85 375
11555.86 371
11556.88 364
11557.89 402
11558.91 380
11559.92 401
11560.94 404
11561.96 424
11562.97 414
11563.99 409
11565.00 441
11566.02 418
11567.03 459
11568.05 470
11569.06 430
11570.08 407
11571.10 401
11572.11 434
11573.13 483
11574.14 495
11575.16 459
11576.17 484
11577.19 549
11578.21 541
11579.22 548
11580.24 613
11581.25 656
11582.27 638
11583.29 671
11584.30 611
11585.32 616
11586.34 662
11587.35 741
11588.37 733
11589.39 739
11590.40 780
11591.42 816
11592.44 864
11593.45 964
11594.47 1058
11595.49 1277
11596.50 1541
11597.52 1744
11598.54 1912
11599.55 1963
11600.57 1965
11601.59 1892
11602.60 1815
11603.62 1613
11604.64 1326
11605.66 1172
11606.67 1071
11607.69 921
11608.71 783
11609.73 722
11610.74 702
11611.76 643
11612.78 609
11613.80 643
11614.81 614
11615.83 558
11616.85 601
11617.87 581
11618.88 542
11619.90 526
11620.92 539
11621.94 531
11622.96 512
11623.97 480
11624.99 513
11626.01 492
11627.03 500
11628.05 468
11629.07 467
11630.08 405
11631.10 448
11632.12 440
11633.14 487
11634.16 494
11635.18 477
11636.19 463
11637.21 471
11638.23 469
11639.25 446
11640.27 446
11641.29 420
11642.31 412
11643.33 420
11644.34 436
11645.36 413
11646.38 395
11647.40 345
11648.42 346
11649.44 328
11650.46 312
11651.48 318
11652.50 354
11653.52 344
11654.54 355
11655.56 370
11656.58 366
11657.60 375
11658.61 358
11659.63 352
11660.65 369
11661.67 374
11662.69 370
11663.71 378
11664.73 402
11665.75 399
11666.77 398
11667.79 358
11668.81 349
11669.83 351
11670.85 395
11671.87 411
11672.89 425
11673.91 439
11674.93 442
11675.95 423
11676.97 424
11678.00 428
11679.02 445
11680.04 445
11681.06 395
11682.08 413
11683.10 426
11684.12 423
11685.14 410
11686.16 403
11687.18 424
11688.20 405
11689.22 375
11690.24 412
11691.26 370
11692.29 369
11693.31 371
11694.33 383
11695.35 402
11696.37 394
11697.39 384
11698.41 404
11699.43 364
11700.46 394
11701.48 440
11702.50 340
11703.52 353
11704.54 362
11705.56 384
11706.58 349
11707.61 308
11708.63 360
11709.65 328
11710.67 333
11711.69 315
11712.72 331
11713.74 334
11714.76 351
11715.78 350
11716.80 357
11717.83 319
11718.85 341
11719.87 336
11720.89 376
11721.92 323
11722.94 362
11723.96 343
11724.98 371
11726.01 319
11727.03 303
11728.05 284
11729.07 335
11730.10 349
11731.12 305
11732.14 273
11733.16 258
11734.19 311
11735.21 333
11736.23 333
11737.26 323
11738.28 345
11739.30 343
11740.33 315
11741.35 330
11742.37 327
11743.39 332
11744.42 315
11745.44 301
11746.47 302
11747.49 353
11748.51 329
11749.54 321
11750.56 322
11751.58 277
11752.61 281
11753.63 308
11754.65 319
11755.68 295
11756.70 351
11757.73 285
11758.75 298
11759.77 296
11760.80 318
11761.82 308
11762.85 277
11763.87 276
11764.89 298
11765.92 315
11766.94 300
11767.97 302
11768.99 313
11770.02 308
11771.04 271
11772.06 305
11773.09 271
11774.11 284
11775.14 294
11776.16 297
11777.19 284
11778.21 276
11779.24 246
11780.26 315
11781.29 293
11782.31 305
11783.34 295
11784.36 283
11785.39 294
11786.41 270
11787.44 262
11788.46 263
11789.49 271
11790.51 276
11791.54 267
11792.57 272
11793.59 272
11794.62 262
11795.64 289
11796.67 271
11797.69 256
11798.72 275
11799.74 251
11800.77 269
11801.80 237
11802.82 264
11803.85 262
11804.87 313
11805.90 274
11806.93 300
11807.95 263
11808.98 232
11810.00 252
11811.03 290
11812.06 298
11813.08 302
11814.11 282
11815.14 258
11816.16 302
11817.19 268
11818.22 280
11819.24 306
11820.27 276
11821.30 278
11822.32 284
11823.35 281
11824.38 273
11825.40 253
11826.43 243
11827.46 279
11828.48 272
11829.51 273
11830.54 295
11831.56 273
11832.59 258
11833.62 276
11834.65 283
11835.67 282
11836.70 282
11837.73 273
11838.76 256
11839.78 264
11840.81 247
11841.84 262
11842.87 286
11843.89 260
11844.92 287
11845.95 283
11846.98 262
11848.00 272
11849.03 326
11850.06 320
11851.09 289
11852.12 245
11853.14 277
11854.17 259
11855.20 272
11856.23 286
11857.26 265
11858.29 272
11859.31 249
11860.34 291
11861.37 291
11862.40 280
11863.43 321
11864.46 330
11865.48 304
11866.51 340
11867.54 312
11868.57 294
11869.60 299
11870.63 279
11871.66 276
11872.69 316
11873.72 315
11874.74 321
11875.77 331
11876.80 298
11877.83 293
11878.86 291
11879.89 319
11880.92 290
11881.95 310
11882.98 335
11884.01 351
11885.04 300
11886.07 323
11887.10 358
11888.13 332
11889.15 307
11890.18 312
11891.21 354
11892.24 341
11893.27 305
11894.30 331
11895.33 370
11896.36 318
11897.39 384
11898.42 392
11899.45 410
11900.48 411
11901.51 447
11902.54 448
11903.57 412
11904.60 418
11905.64 389
11906.67 417
11907.70 415
11908.73 392
11909.76 357
11910.79 396
11911.82 358
11912.85 360
11913.88 360
11914.91 381
11915.94 390
11916.97 406
11918.00 384
11919.03 378
11920.06 310
11921.10 385
11922.13 415
11923.16 353
11924.19 375
11925.22 410
11926.25 469
11927.28 506
11928.31 519
11929.35 576
11930.38 627
11931.41 685
11932.44 645
11933.47 718
11934.50 636
11935.53 584
11936.57 500
11937.60 481
11938.63 470
11939.66 450
11940.69 428
11941.73 430
11942.76 358
11943.79 364
11944.82 360
11945.85 348
11946.89 323
11947.92 369
11948.95 337
11949.98 348
11951.01 363
11952.05 336
11953.08 341
11954.11 323
11955.14 311
11956.18 316
11957.21 352
11958.24 335
11959.27 350
11960.31 316
11961.34 334
11962.37 298
11963.41 299
11964.44 327
11965.47 339
11966.50 311
11967.54 350
11968.57 301
11969.60 285
11970.64 328
11971.67 336
11972.70 313
11973.74 303
11974.77 323
11975.80 333
11976.84 306
11977.87 296
11978.90 319
11979.94 313
11980.97 282
11982.00 279
11983.04 293
11984.07 325
11985.11 309
11986.14 296
11987.17 283
11988.21 292
11989.24 283
11990.28 350
11991.31 309
11992.34 284
11993.38 280
11994.41 318
11995.45 357
11996.48 309
11997.52 328
11998.55 355
11999.58 357
12000.62 286
12001.65 334
12002.69 353
12003.72 356
12004.76 349
12005.79 352
12006.83 383
12007.86 405
12008.90 364
12009.93 334
12010.97 323
12012.00 348
12013.04 342
12014.07 360
12015.11 400
12016.14 352
12017.18 363
12018.21 400
12019.25 384
12020.28 356
12021.32 394
12022.35 406
12023.39 388
12024.42 391
12025.46 399
12026.49 388
12027.53 395
12028.57 388
12029.60 349
12030.64 362
12031.67 384
12032.71 371
12033.74 355
12034.78 332
12035.82 315
12036.85 360
12037.89 370
12038.92 341
12039.96 349
12041.00 344
12042.03 362
12043.07 338
12044.11 352
12045.14 353
12046.18 384
12047.22 355
12048.25 360
12049.29 343
12050.33 359
12051.36 384
12052.40 391
12053.44 346
12054.47 385
12055.51 376
12056.55 388
12057.58 340
12058.62 377
12059.66 360
12060.69 360
12061.73 393
12062.77 368
12063.80 382
12064.84 370
12065.88 391
12066.92 425
12067.95 425
12068.99 372
12070.03 356
12071.07 354
12072.10 381
12073.14 402
12074.18 392
12075.22 420
12076.25 409
12077.29 407
12078.33 384
12079.37 384
12080.41 410
12081.44 424
12082.48 411
12083.52 400
12084.56 410
12085.60 404
12086.63 407
12087.67 400
12088.71 437
12089.75 449
12090.79 449
12091.83 430
12092.86 460
12093.90 449
12094.94 517
12095.98 521
12097.02 524
12098.06 554
12099.10 576
12100.13 593
12101.17 619
12102.21 704
12103.25 715
12104.29 734
12105.33 714
12106.37 718
12107.41 634
12108.45 578
12109.49 602
12110.52 539
12111.56 494
12112.60 465
12113.64 475
12114.68 430
12115.72 429
12116.76 395
12117.80 388
12118.84 397
12119.88 371
12120.92 368
12121.96 368
12123.00 342
12124.04 329
12125.08 339
12126.12 304
12127.16 317
12128.20 334
12129.24 307
12130.28 342
12131.32 345
12132.36 309
12133.40 309
12134.44 300
12135.48 344
12136.52 349
12137.56 332
12138.60 347
12139.64 330
12140.68 323
12141.72 338
12142.76 312
12143.80 295
12144.84 330
12145.88 348
12146.93 302
12147.97 337
12149.01 306
12150.05 329
12151.09 296
12152.13 289
12153.17 280
12154.21 296
12155.25 284
12156.29 327
12157.34 321
12158.38 291
12159.42 300
12160.46 304
12161.50 300
12162.54 281
12163.58 268
12164.62 304
12165.67 308
12166.71 302
12167.75 283
12168.79 293
12169.83 249
12170.87 261
12171.92 327
12172.96 285
12174.00 262
12175.04 276
12176.08 273
12177.13 278
12178.17 300
12179.21 278
12180.25 290
12181.30 340
12182.34 263
12183.38 307
12184.42 294
12185.46 314
12186.51 303
12187.55 302
12188.59 274
12189.63 311
12190.68 299
12191.72 275
12192.76 283
12193.81 280
12194.85 312
12195.89 309
12196.93 323
12197.98 285
12199.02 293
12200.06 271
12201.11 311
12202.15 286
12203.19 277
12204.24 272
12205.28 275
12206.32 287
12207.37 313
12208.41 280
12209.45 224
12210.50 277
12211.54 288
12212.58 320
12213.63 302
12214.67 294
12215.71 298
12216.76 295
12217.80 251
12218.85 281
12219.89 292
12220.93 297
12221.98 299
12223.02 288
12224.07 291
12225.11 291
12226.15 318
12227.20 287
12228.24 309
12229.29 297
12230.33 295
12231.38 290
12232.42 293
12233.46 267
12234.51 272
12235.55 286
12236.60 290
12237.64 326
12238.69 264
12239.73 304
12240.78 280
12241.82 293
12242.87 231
12243.91 267
12244.96 267
12246.00 285
12247.05 298
12248.09 271
12249.14 263
12250.18 286
12251.23 289
12252.27 306
12253.32 262
12254.36 238
12255.41 263
12256.45 275
12257.50 263
12258.55 276
12259.59 276
12260.64 258
12261.68 254
12262.73 270
12263.77 253
12264.82 233
12265.87 232
12266.91 279
12267.96 272
12269.00 253
12270.05 236
12271.10 225
12272.14 266
12273.19 265
12274.23 259
12275.28 264
12276.33 273
12277.37 284
12278.42 211
12279.47 230
12280.51 249
12281.56 267
12282.61 246
12283.65 274
12284.70 263
12285.75 240
12286.79 248
12287.84 237
12288.89 257
12289.93 247
12290.98 237
12292.03 268
12293.07 243
12294.12 216
12295.17 237
12296.22 233
12297.26 234
12298.31 235
12299.36 257
12300.40 260
12301.45 258
12302.50 277
12303.55 274
12304.59 248
12305.64 269
12306.69 272
12307.74 268
12308.78 276
12309.83 227
12310.88 247
12311.93 246
12312.98 243
12314.02 261
12315.07 237
12316.12 233
12317.17 210
12318.22 234
12319.26 242
12320.31 220
12321.36 207
12322.41 251
12323.46 252
12324.51 231
12325.55 207
12326.60 240
12327.65 230
12328.70 228
12329.75 187
12330.80 246
12331.85 237
12332.89 265
12333.94 241
12334.99 240
12336.04 211
12337.09 216
12338.14 243
12339.19 229
12340.24 212
12341.29 224
12342.33 258
12343.38 225
12344.43 240
12345.48 217
12346.53 229
12347.58 245
12348.63 243
12349.68 217
12350.73 218
12351.78 223
12352.83 256
12353.88 251
12354.93 231
12355.98 202
12357.03 237
12358.08 236
12359.13 236
12360.18 222
12361.23 181
12362.28 236
12363.33 258
12364.38 241
12365.43 227
12366.48 229
12367.53 235
12368.58 228
12369.63 244
12370.68 211
12371.73 223
12372.78 226
12373.83 274
12374.88 248
12375.93 255
12376.98 246
12378.03 250
12379.08 239
12380.13 210
12381.18 206
12382.23 223
12383.29 228
12384.34 240
12385.39 219
12386.44 227
12387.49 229
12388.54 245
12389.59 254
12390.64 222
12391.69 216
12392.75 213
12393.80 253
12394.85 232
12395.90 226
12396.95 261
12398.00 268
12399.05 251
12400.11 262
12401.16 240
12402.21 214
12403.26 249
12404.31 243
12405.36 256
12406.42 224
12407.47 246
12408.52 259
12409.57 260
12410.62 224
12411.68 247
12412.73 240
12413.78 247
12414.83 271
12415.88 234
12416.94 234
12417.99 268
12419.04 241
12420.09 246
12421.15 246
12422.20 225
12423.25 248
12424.30 262
12425.36 275
12426.41 253
12427.46 265
12428.52 248
12429.57 261
12430.62 267
12431.67 229
12432.73 246
12433.78 231
12434.83 252
12435.89 256
12436.94 220
12437.99 230
12439.05 255
12440.10 267
12441.15 285
12442.21 229
12443.26 279
12444.31 260
12445.37 271
12446.42 239
12447.47 244
12448.53 282
12449.58 265
12450.63 261
12451.69 257
12452.74 256
12453.80 259
12454.85 261
12455.90 227
12456.96 252
12458.01 260
12459.07 273
12460.12 276
12461.17 243
12462.23 241
12463.28 280
12464.34 261
12465.39 312
12466.45 244
12467.50 250
12468.56 286
12469.61 277
12470.66 269
12471.72 267
12472.77 306
12473.83 295
12474.88 332
12475.94 285
12476.99 302
12478.05 311
12479.10 307
12480.16 320
12481.21 335
12482.27 330
12483.32 335
12484.38 320
12485.43 372
12486.49 363
12487.54 392
12488.60 452
12489.65 544
12490.71 548
12491.77 550
12492.82 635
12493.88 745
12494.93 776
12495.99 713
12497.04 723
12498.10 715
12499.15 662
12500.21 575
12501.27 550
12502.32 508
12503.38 452
12504.43 469
12505.49 370
12506.55 383
12507.60 385
12508.66 381
12509.72 349
12510.77 330
12511.83 292
12512.88 325
12513.94 318
12515.00 332
12516.05 340
12517.11 313
12518.17 314
12519.22 330
12520.28 317
12521.34 317
12522.39 317
12523.45 341
12524.51 322
12525.56 323
12526.62 292
12527.68 314
12528.74 316
12529.79 271
12530.85 318
12531.91 333
12532.96 317
12534.02 313
12535.08 304
12536.14 306
12537.19 324
12538.25 325
12539.31 302
12540.37 294
12541.42 280
12542.48 270
12543.54 297
12544.60 308
12545.65 302
12546.71 296
12547.77 284
12548.83 311
12549.89 295
12550.94 296
12552.00 303
12553.06 327
12554.12 315
12555.18 310
12556.23 323
12557.29 331
12558.35 346
12559.41 310
12560.47 327
12561.53 299
12562.58 349
12563.64 343
12564.70 350
12565.76 363
12566.82 357
12567.88 360
12568.94 416
12570.00 418
12571.05 415
12572.11 469
12573.17 512
12574.23 527
12575.29 562
12576.35 573
12577.41 521
12578.47 533
12579.53 499
12580.59 443
12581.64 424
12582.70 432
12583.76 423
12584.82 423
12585.88 378
12586.94 376
12588.00 451
12589.06 412
12590.12 386
12591.18 398
12592.24 393
12593.30 370
12594.36 396
12595.42 361
12596.48 382
12597.54 362
12598.60 394
12599.66 349
12600.72 364
12601.78 363
12602.84 361
12603.90 342
12604.96 352
12606.02 347
12607.08 367
12608.14 372
12609.20 368
12610.26 358
12611.32 338
12612.38 370
12613.44 358
12614.50 361
12615.57 330
12616.63 338
12617.69 344
12618.75 324
12619.81 338
12620.87 312
12621.93 323
12622.99 336
12624.05 349
12625.11 292
12626.18 336
12627.24 331
12628.30 335
12629.36 352
12630.42 344
12631.48 344
12632.54 356
12633.60 330
12634.67 366
12635.73 347
12636.79 358
12637.85 377
12638.91 361
12639.97 388
12641.04 333
12642.10 340
12643.16 353
12644.22 381
12645.28 369
12646.35 392
12647.41 414
12648.47 425
12649.53 383
12650.59 443
12651.66 461
12652.72 422
12653.78 473
12654.84 493
12655.91 547
12656.97 608
12658.03 570
12659.09 615
12660.16 610
12661.22 620
12662.28 626
12663.34 585
12664.41 599
12665.47 563
12666.53 553
12667.60 567
12668.66 483
12669.72 442
12670.78 460
12671.85 461
12672.91 459
12673.97 429
12675.04 418
12676.10 409
12677.16 404
12678.23 429
12679.29 395
12680.35 397
12681.42 349
12682.48 408
12683.54 368
12684.61 340
12685.67 399
12686.74 420
12687.80 361
12688.86 401
12689.93 377
12690.99 387
12692.05 374
12693.12 383
12694.18 407
12695.25 341
12696.31 354
12697.37 354
12698.44 410
12699.50 353
12700.57 332
12701.63 338
12702.70 387
12703.76 361
12704.83 332
12705.89 310
12706.95 333
12708.02 318
12709.08 319
12710.15 363
12711.21 307
12712.28 293
12713.34 279
12714.41 312
12715.47 280
12716.54 308
12717.60 278
12718.67 312
12719.73 276
12720.80 265
12721.86 287
12722.93 286
12723.99 322
12725.06 271
12726.12 294
12727.19 274
12728.26 277
12729.32 290
12730.39 339
12731.45 297
12732.52 297
12733.58 291
12734.65 295
12735.71 273
12736.78 279
12737.85 297
12738.91 348
12739.98 307
12741.04 320
12742.11 291
12743.18 270
12744.24 308
12745.31 272
12746.37 295
12747.44 278
12748.51 315
12749.57 283
12750.64 263
12751.71 254
12752.77 268
12753.84 274
12754.91 301
12755.97 298
12757.04 260
12758.11 265
12759.17 233
12760.24 280
12761.31 291
12762.37 278
12763.44 275
12764.51 250
12765.57 265
12766.64 254
12767.71 260
12768.78 259
12769.84 248
12770.91 258
12771.98 250
12773.04 261
12774.11 279
12775.18 260
12776.25 255
12777.31 274
12778.38 268
12779.45 248
12780.52 274
12781.58 233
12782.65 248
12783.72 253
12784.79 262
12785.86 234
12786.92 290
12787.99 266
12789.06 290
12790.13 259
12791.20 261
12792.26 245
12793.33 257
12794.40 250
12795.47 237
12796.54 255
12797.61 248
12798.67 287
12799.74 228
12800.81 243
12801.88 222
12802.95 270
12804.02 246
12805.09 235
12806.15 229
12807.22 256
12808.29 269
12809.36 228
12810.43 222
12811.50 233
12812.57 269
12813.64 256
12814.71 238
12815.77 218
12816.84 293
12817.91 263
12818.98 255
12820.05 235
12821.12 274
12822.19 273
12823.26 231
12824.33 221
12825.40 214
12826.47 259
12827.54 221
12828.61 218
12829.68 214
12830.75 245
12831.82 243
12832.89 266
12833.96 244
12835.03 205
12836.10 218
12837.17 253
12838.24 240
12839.31 226
12840.38 249
12841.45 244
12842.52 240
12843.59 226
12844.66 217
12845.73 185
12846.80 256
12847.87 209
12848.94 206
12850.01 198
12851.08 251
12852.15 229
12853.22 235
12854.29 201
12855.36 237
12856.43 221
12857.51 208
12858.58 212
12859.65 237
12860.72 213
12861.79 222
12862.86 225
12863.93 224
12865.00 241
12866.07 213
12867.15 229
12868.22 207
12869.29 194
12870.36 209
12871.43 209
12872.50 212
12873.57 190
12874.65 200
12875.72 207
12876.79 228
12877.86 190
12878.93 213
12880.00 187
12881.08 225
12882.15 192
12883.22 222
12884.29 196
12885.36 218
12886.44 189
12887.51 175
12888.58 183
12889.65 169
12890.72 213
12891.80 230
12892.87 197
12893.94 192
12895.01 195
12896.09 208
12897.16 240
12898.23 201
12899.30 191
12900.38 200
12901.45 234
12902.52 193
12903.60 191
12904.67 185
12905.74 194
12906.81 196
12907.89 200
12908.96 227
12910.03 204
12911.11 211
12912.18 178
12913.25 206
12914.33 185
12915.40 192
12916.47 199
12917.55 211
12918.62 168
12919.69 192
12920.77 214
12921.84 179
12922.91 178
12923.99 180
12925.06 179
12926.13 162
12927.21 204
12928.28 185
12929.36 190
12930.43 210
12931.50 255
12932.58 215
12933.65 216
12934.73 186
12935.80 175
12936.87 212
12937.95 220
12939.02 207
12940.10 199
12941.17 190
12942.25 227
12943.32 230
12944.39 158
12945.47 192
12946.54 186
12947.62 179
12948.69 191
12949.77 208
12950.84 174
12951.92 206
12952.99 207
12954.07 189
12955.14 184
12956.22 194
12957.29 226
12958.37 184
12959.44 230
12960.52 223
12961.59 203
12962.67 209
12963.74 188
12964.82 189
12965.89 195
12966.97 200
12968.04 200
12969.12 190
12970.20 191
12971.27 191
12972.35 203
12973.42 210
12974.50 194
12975.57 216
12976.65 196
12977.73 201
12978.80 189
12979.88 191
12980.95 188
12982.03 201
12983.11 183
12984.18 189
12985.26 217
12986.33 216
12987.41 211
12988.49 211
12989.56 201
12990.64 213
12991.72 216
12992.79 224
12993.87 220
12994.95 176
12996.02 225
12997.10 216
12998.18 200
12999.25 184
13000.33 195
13001.41 203
13002.48 218
13003.56 214
13004.64 218
13005.71 220
13006.79 221
13007.87 231
13008.95 237
13010.02 239
13011.10 253
13012.18 228
13013.26 213
13014.33 243
13015.41 231
13016.49 256
13017.57 249
13018.64 247
13019.72 248
13020.80 235
13021.88 232
13022.95 200
13024.03 239
13025.11 240
13026.19 215
13027.26 241
13028.34 232
13029.42 218
13030.50 250
13031.58 244
13032.66 257
13033.73 222
13034.81 199
13035.89 217
13036.97 187
13038.05 182
13039.13 181
13040.20 228
13041.28 211
13042.36 217
13043.44 220
13044.52 235
13045.60 234
13046.68 251
13047.75 208
13048.83 223
13049.91 203
13050.99 242
13052.07 199
13053.15 212
13054.23 221
13055.31 193
13056.39 213
13057.47 190
13058.54 194
13059.62 179
13060.70 223
13061.78 201
13062.86 194
13063.94 199
13065.02 192
13066.10 205
13067.18 205
13068.26 195
13069.34 211
13070.42 202
13071.50 167
13072.58 207
13073.66 214
13074.74 180
13075.82 206
13076.90 226
13077.98 232
13079.06 186
13080.14 183
13081.22 227
13082.30 197
13083.38 171
13084.46 172
13085.54 216
13086.62 192
13087.70 203
13088.78 201
13089.86 194
13090.94 194
13092.02 188
13093.10 226
13094.18 202
13095.27 185
13096.35 178
13097.43 217
13098.51 189
13099.59 165
13100.67 180
13101.75 212
13102.83 174
13103.91 210
13104.99 192
13106.08 184
13107.16 180
13108.24 182
13109.32 168
13110.40 171
13111.48 188
13112.56 205
13113.64 212
13114.73 153
13115.81 172
13116.89 201
13117.97 209
13119.05 225
13120.14 200
13121.22 199
13122.30 204
13123.38 208
13124.46 195
13125.54 176
13126.63 185
13127.71 198
13128.79 175
13129.87 182
13130.96 180
13132.04 203
13133.12 200
13134.20 215
13135.28 154
13136.37 185
13137.45 206
13138.53 182
13139.61 191
13140.70 204
13141.78 220
13142.86 200
13143.95 176
13145.03 177
13146.11 190
13147.19 182
13148.28 202
13149.36 212
13150.44 196
13151.53 164
13152.61 213
13153.69 215
13154.78 227
13155.86 221
13156.94 168
13158.03 201
13159.11 198
13160.19 193
13161.28 164
13162.36 191
13163.44 189
13164.53 184
13165.61 177
13166.69 178
13167.78 204
13168.86 186
13169.95 197
13171.03 178
13172.11 180
13173.20 186
13174.28 200
13175.37 180
13176.45 200
13177.53 188
13178.62 185
13179.70 181
13180.79 172
13181.87 199
13182.96 203
13184.04 207
13185.12 202
13186.21 194
13187.29 203
13188.38 192
13189.46 250
13190.55 191
13191.63 184
13192.72 201
13193.80 197
13194.89 218
13195.97 200
13197.06 204
13198.14 174
13199.23 213
13200.31 185
13201.40 218
13202.48 197
13203.57 169
13204.65 181
13205.74 175
13206.82 206
13207.91 164
13208.99 209
13210.08 201
13211.16 201
13212.25 160
13213.34 187
13214.42 209
13215.51 223
13216.59 197
13217.68 193
13218.76 191
13219.85 204
13220.94 201
13222.02 209
13223.11 224
13224.19 172
13225.28 206
13226.37 199
13227.45 218
13228.54 204
13229.63 207
13230.71 205
13231.80 207
13232.89 201
13233.97 206
13235.06 232
13236.14 189
13237.23 171
13238.32 169
13239.40 197
13240.49 194
13241.58 203
13242.67 188
13243.75 182
13244.84 213
13245.93 188
13247.01 196
13248.10 213
13249.19 200
13250.27 187
13251.36 184
13252.45 203
13253.54 188
13254.62 184
13255.71 185
13256.80 206
13257.89 175
13258.97 184
13260.06 184
13261.15 201
13262.24 209
13263.32 211
13264.41 204
13265.50 199
13266.59 224
13267.67 206
13268.76 210
13269.85 218
13270.94 240
13272.03 211
13273.11 214
13274.20 221
13275.29 208
13276.38 245
13277.47 226
13278.56 224
13279.64 206
13280.73 216
13281.82 211
13282.91 208
13284.00 227
13285.09 235
13286.18 240
13287.26 241
13288.35 222
13289.44 220
13290.53 234
13291.62 191
13292.71 210
13293.80 213
13294.89 269
13295.98 234
13297.06 216
13298.15 228
13299.24 228
13300.33 251
13301.42 225
13302.51 227
13303.60 260
13304.69 293
13305.78 233
13306.87 280
13307.96 254
13309.05 292
13310.14 271
13311.23 241
13312.32 241
13313.41 276
13314.50 258
13315.59 265
13316.68 254
13317.77 264
13318.86 258
13319.95 261
13321.04 247
13322.13 249
13323.22 255
13324.31 281
13325.40 272
13326.49 254
13327.58 259
13328.67 276
13329.76 279
13330.85 256
13331.94 251
13333.03 263
13334.12 262
13335.21 276
13336.30 300
13337.39 275
13338.48 247
13339.57 252
13340.66 284
13341.75 282
13342.85 270
13343.94 262
13345.03 263
13346.12 334
13347.21 275
13348.30 300
13349.39 254
13350.48 280
13351.58 272
13352.67 270
13353.76 272
13354.85 241
13355.94 279
13357.03 277
13358.12 302
13359.22 303
13360.31 303
13361.40 306
13362.49 336
13363.58 323
13364.67 342
13365.77 357
13366.86 357
13367.95 329
13369.04 318
13370.13 355
13371.23 349
13372.32 365
13373.41 320
13374.50 336
13375.60 300
13376.69 276
13377.78 303
13378.87 301
13379.97 275
13381.06 303
13382.15 248
13383.24 245
13384.34 238
13385.43 248
13386.52 262
13387.61 237
13388.71 259
13389.80 256
13390.89 257
13391.99 232
13393.08 261
13394.17 253
13395.26 257
13396.36 243
13397.45 224
13398.54 248
13399.64 222
13400.73 203
13401.82 227
13402.92 223
13404.01 236
13405.10 262
13406.20 222
13407.29 234
13408.39 252
13409.48 250
13410.57 248
13411.67 221
13412.76 205
13413.85 273
13414.95 270
13416.04 228
13417.14 199
13418.23 225
13419.32 279
13420.42 251
13421.51 241
13422.61 238
13423.70 256
13424.80 275
13425.89 228
13426.98 229
13428.08 234
13429.17 261
13430.27 280
13431.36 241
13432.46 216
13433.55 231
13434.65 294
13435.74 277
13436.84 229
13437.93 253
13439.03 258
13440.12 269
13441.22 237
13442.31 239
13443.41 228
13444.50 249
13445.60 239
13446.69 246
13447.79 214
13448.88 256
13449.98 282
13451.07 307
13452.17 286
13453.26 262
13454.36 273
13455.45 291
13456.55 285
13457.65 282
13458.74 303
13459.84 338
13460.93 358
13462.03 301
13463.12 327
13464.22 262
13465.32 307
13466.41 307
13467.51 311
13468.60 278
13469.70 287
13470.80 319
13471.89 337
13472.99 299
13474.09 303
13475.18 297
13476.28 310
13477.37 332
13478.47 315
13479.57 301
13480.66 303
13481.76 325
13482.86 297
13483.95 339
13485.05 326
13486.15 318
13487.25 343
13488.34 379
13489.44 330
13490.54 350
13491.63 366
13492.73 370
13493.83 336
13494.92 367
13496.02 410
13497.12 420
13498.22 389
13499.31 389
13500.41 434
13501.51 459
13502.61 496
13503.70 454
13504.80 422
13505.90 471
13507.00 441
13508.09 427
13509.19 398
13510.29 382
13511.39 347
13512.49 385
13513.58 312
13514.68 316
13515.78 345
13516.88 348
13517.98 318
13519.07 323
13520.17 278
13521.27 281
13522.37 318
13523.47 304
13524.57 281
13525.66 262
13526.76 284
13527.86 284
13528.96 280
13530.06 271
13531.16 236
13532.26 228
13533.35 269
13534.45 256
13535.55 237
13536.65 251
13537.75 275
13538.85 262
13539.95 246
13541.05 256
13542.15 251
13543.24 252
13544.34 271
13545.44 278
13546.54 224
13547.64 245
13548.74 226
13549.84 261
13550.94 236
13552.04 234
13553.14 210
13554.24 216
13555.34 188
13556.44 264
13557.54 244
13558.64 240
13559.74 239
13560.84 259
13561.94 263
13563.04 205
13564.14 244
13565.24 254
13566.34 222
13567.44 197
13568.54 212
13569.64 227
13570.74 265
13571.84 215
13572.94 265
13574.04 281
13575.14 234
13576.24 226
13577.34 264
13578.44 251
13579.54 203
13580.64 216
13581.74 248
13582.84 242
13583.94 250
13585.05 254
13586.15 222
13587.25 271
13588.35 218
13589.45 241
13590.55 231
13591.65 253
13592.75 214
13593.85 235
13594.95 252
13596.06 226
13597.16 218
13598.26 252
13599.36 245
13600.46 201
13601.56 221
13602.66 234
13603.77 210
13604.87 218
13605.97 228
13607.07 226
13608.17 208
13609.28 208
13610.38 256
13611.48 254
13612.58 226
13613.68 258
13614.79 222
13615.89 225
13616.99 221
13618.09 239
13619.19 205
13620.30 253
13621.40 203
13622.50 196
13623.60 237
13624.71 224
13625.81 254
13626.91 216
13628.01 215
13629.12 261
13630.22 265
13631.32 218
13632.42 214
13633.53 196
13634.63 242
13635.73 251
13636.84 257
13637.94 232
13639.04 227
13640.14 208
13641.25 237
13642.35 200
13643.45 190
13644.56 219
13645.66 273
13646.76 237
13647.87 224
13648.97 224
13650.07 226
13651.18 226
13652.28 212
13653.39 239
13654.49 191
13655.59 190
13656.70 189
13657.80 208
13658.90 226
13660.01 231
13661.11 237
13662.22 221
13663.32 192
13664.42 182
13665.53 203
13666.63 193
13667.74 208
13668.84 169
13669.94 231
13671.05 230
13672.15 222
13673.26 209
13674.36 206
13675.47 197
13676.57 208
13677.68 250
13678.78 229
13679.89 201
13680.99 230
13682.10 224
13683.20 236
13684.30 202
13685.41 205
13686.51 227
13687.62 183
13688.72 191
13689.83 171
13690.93 175
13692.04 202
13693.15 238
13694.25 210
13695.36 205
13696.46 197
13697.57 219
13698.67 239
13699.78 212
13700.88 212
13701.99 200
13703.09 218
13704.20 221
13705.31 207
13706.41 206
13707.52 216
13708.62 195
13709.73 206
13710.84 210
13711.94 218
13713.05 219
13714.15 227
13715.26 240
13716.37 252
13717.47 244
13718.58 230
13719.68 245
13720.79 220
13721.90 268
13723.00 215
13724.11 245
13725.22 249
13726.32 276
13727.43 269
13728.54 244
13729.64 265
13730.75 275
13731.86 268
13732.96 269
13734.07 251
13735.18 260
13736.28 247
13737.39 247
13738.50 274
13739.61 290
13740.71 305
13741.82 272
13742.93 247
13744.03 270
13745.14 260
13746.25 247
13747.36 269
13748.46 280
13749.57 299
13750.68 289
13751.79 298
13752.89 304
13754.00 289
13755.11 306
13756.22 320
13757.33 347
13758.43 325
13759.54 350
13760.65 379
13761.76 371
13762.87 344
13763.97 336
13765.08 375
13766.19 449
13767.30 463
13768.41 468
13769.51 483
13770.62 506
13771.73 534
13772.84 557
13773.95 554
13775.06 510
13776.17 486
13777.27 473
13778.38 513
13779.49 443
13780.60 400
13781.71 415
13782.82 462
13783.93 352
13785.04 351
13786.14 293
13787.25 312
13788.36 335
13789.47 330
13790.58 304
13791.69 298
13792.80 314
13793.91 300
13795.02 303
13796.13 304
13797.24 284
13798.35 284
13799.46 324
13800.57 264
13801.68 304
13802.78 323
13803.89 281
13805.00 243
13806.11 292
13807.22 255
13808.33 283
13809.44 292
13810.55 297
13811.66 283
13812.77 274
13813.88 303
13814.99 290
13816.10 264
13817.21 265
13818.32 256
13819.44 281
13820.55 265
13821.66 252
13822.77 264
13823.88 258
13824.99 252
13826.10 227
13827.21 250
13828.32 237
13829.43 250
13830.54 249
13831.65 245
13832.76 275
13833.87 247
13834.98 260
13836.10 245
13837.21 247
13838.32 258
13839.43 260
13840.54 221
13841.65 245
13842.76 219
13843.87 253
13844.99 245
13846.10 262
13847.21 227
13848.32 249
13849.43 254
13850.54 245
13851.65 233
13852.77 207
13853.88 255
13854.99 253
13856.10 259
13857.21 268
13858.33 257
13859.44 251
13860.55 290
13861.66 276
13862.77 267
13863.89 265
13865.00 275
13866.11 285
13867.22 292
13868.33 257
13869.45 289
13870.56 284
13871.67 223
13872.78 251
13873.90 236
13875.01 259
13876.12 238
13877.23 258
13878.35 236
13879.46 249
13880.57 265
13881.69 260
13882.80 237
13883.91 258
13885.02 277
13886.14 258
13887.25 266
13888.36 272
13889.48 263
13890.59 278
13891.70 257
13892.82 276
13893.93 286
13895.04 261
13896.16 277
13897.27 249
13898.38 260
13899.50 281
13900.61 270
13901.72 240
13902.84 233
13903.95 244
13905.07 223
13906.18 259
13907.29 223
13908.41 249
13909.52 230
13910.63 232
13911.75 259
13912.86 256
13913.98 237
13915.09 228
13916.21 239
13917.32 248
13918.43 232
13919.55 232
13920.66 227
13921.78 252
13922.89 228
13924.01 244
13925.12 242
13926.24 224
13927.35 228
13928.46 216
13929.58 238
13930.69 220
13931.81 210
13932.92 235
13934.04 229
13935.15 246
13936.27 245
13937.38 229
13938.50 228
13939.61 234
13940.73 251
13941.85 257
13942.96 226
13944.08 254
13945.19 229
13946.31 237
13947.42 227
13948.54 243
13949.65 249
13950.77 236
13951.88 229
13953.00 248
13954.12 216
13955.23 211
13956.35 251
13957.46 249
13958.58 210
13959.70 227
13960.81 243
13961.93 244
13963.04 228
13964.16 205
13965.28 229
13966.39 226
13967.51 230
13968.62 207
13969.74 214
13970.86 221
13971.97 210
13973.09 204
13974.21 203
13975.32 245
13976.44 224
13977.56 213
13978.67 186
13979.79 221
13980.91 235
13982.02 245
13983.14 224
13984.26 246
13985.37 231
13986.49 259
13987.61 217
13988.73 235
13989.84 233
13990.96 236
13992.08 229
13993.20 232
13994.31 224
13995.43 211
13996.55 254
13997.66 229
13998.78 221
13999.90 258
14001.02 284
14002.14 259
14003.25 247
14004.37 200
14005.49 203
14006.61 244
14007.72 279
14008.84 255
14009.96 232
14011.08 240
14012.20 274
14013.31 270
14014.43 232
14015.55 232
14016.67 255
14017.79 287
14018.91 249
14020.02 262
14021.14 264
14022.26 272
14023.38 293
14024.50 279
14025.62 259
14026.74 275
14027.85 283
14028.97 250
14030.09 261
14031.21 230
14032.33 267
14033.45 238
14034.57 275
14035.69 250
14036.81 260
14037.92 215
14039.04 260
14040.16 243
14041.28 214
14042.40 221
14043.52 243
14044.64 250
14045.76 244
14046.88 230
14048.00 209
14049.12 232
14050.24 222
14051.36 270
14052.48 202
14053.60 227
14054.72 233
14055.84 237
14056.96 229
14058.08 268
14059.20 253
14060.32 237
14061.44 228
14062.56 213
14063.68 221
14064.80 236
14065.92 263
14067.04 201
14068.16 237
14069.28 231
14070.40 267
14071.52 276
14072.64 236
14073.76 222
14074.88 247
14076.00 256
14077.12 234
14078.24 266
14079.36 264
14080.48 280
14081.60 259
14082.73 234
14083.85 214
14084.97 270
14086.09 262
14087.21 296
14088.33 268
14089.45 290
14090.57 276
14091.69 287
14092.82 310
14093.94 329
14095.06 293
14096.18 355
14097.30 310
14098.42 332
14099.54 343
14100.67 324
14101.79 336
14102.91 335
14104.03 314
14105.15 306
14106.27 282
14107.40 259
14108.52 267
14109.64 240
14110.76 237
14111.88 276
14113.01 272
14114.13 236
14115.25 202
14116.37 255
14117.50 227
14118.62 258
14119.74 235
14120.86 225
14121.98 216
14123.11 220
14124.23 198
14125.35 229
14126.48 246
14127.60 237
14128.72 216
14129.84 226
14130.97 217
14132.09 208
14133.21 233
14134.34 236
14135.46 210
14136.58 212
14137.70 247
14138.83 206
14139.95 243
14141.07 202
14142.20 214
14143.32 215
14144.44 238
14145.57 235
14146.69 204
14147.81 233
14148.94 225
14150.06 191
14151.18 187
14152.31 203
14153.43 210
14154.56 223
14155.68 202
14156.80 202
14157.93 193
14159.05 240
14160.18 201
14161.30 230
14162.42 204
14163.55 249
14164.67 217
14165.80 232
14166.92 230
14168.04 203
14169.17 213
14170.29 210
14171.42 216
14172.54 203
14173.67 238
14174.79 229
14175.92 209
14177.04 207
14178.17 209
14179.29 191
14180.41 200
14181.54 181
14182.66 182
14183.79 213
14184.91 188
14186.04 203
14187.16 175
14188.29 231
14189.41 221
14190.54 232
14191.67 229
14192.79 211
14193.92 214
14195.04 197
14196.17 192
14197.29 197
14198.42 196
14199.54 239
14200.67 208
14201.79 217
14202.92 200
14204.05 192
14205.17 199
14206.30 165
14207.42 203
14208.55 167
14209.67 181
14210.80 223
14211.93 213
14213.05 207
14214.18 218
14215.31 197
14216.43 190
14217.56 185
14218.68 153
14219.81 180
14220.94 204
14222.06 221
14223.19 168
14224.32 191
14225.44 165
14226.57 197
14227.70 193
14228.82 189
14229.95 161
14231.08 187
14232.20 201
14233.33 188
14234.46 177
14235.58 203
14236.71 183
14237.84 185
14238.97 200
14240.09 175
14241.22 188
14242.35 174
14243.47 180
14244.60 165
14245.73 175
14246.86 169
14247.98 186
14249.11 178
14250.24 174
14251.37 178
14252.49 166
14253.62 187
14254.75 177
14255.88 164
14257.01 151
14258.13 200
14259.26 168
14260.39 186
14261.52 174
14262.65 196
14263.77 171
14264.90 183
14266.03 176
14267.16 181
14268.29 178
14269.41 183
14270.54 207
14271.67 182
14272.80 154
14273.93 162
14275.06 172
14276.19 173
14277.31 172
14278.44 154
14279.57 190
14280.70 157
14281.83 163
14282.96 154
14284.09 176
14285.22 182
14286.34 184
14287.47 203
14288.60 157
14289.73 156
14290.86 157
14291.99 173
14293.12 186
14294.25 171
14295.38 150
14296.51 201
14297.64 152
14298.77 171
14299.90 168
14301.03 161
14302.16 167
14303.28 177
14304.41 184
14305.54 174
14306.67 168
14307.80 171
14308.93 188
14310.06 171
14311.19 167
14312.32 153
14313.45 188
14314.58 153
14315.71 136
14316.84 145
14317.97 183
14319.11 182
14320.24 178
14321.37 162
14322.50 149
14323.63 158
14324.76 165
14325.89 156
14327.02 145
14328.15 163
14329.28 159
14330.41 195
14331.54 189
14332.67 149
14333.80 155
14334.93 181
14336.06 187
14337.20 179
14338.33 185
14339.46 165
14340.59 187
14341.72 178
14342.85 164
14343.98 156
14345.11 165
14346.25 162
14347.38 184
14348.51 147
14349.64 141
14350.77 170
14351.90 207
14353.03 172
14354.17 158
14355.30 150
14356.43 156
14357.56 179
14358.69 183
14359.83 162
14360.96 153
14362.09 164
14363.22 164
14364.35 173
14365.49 162
14366.62 168
14367.75 182
14368.88 202
14370.01 134
14371.15 152
14372.28 163
14373.41 168
14374.54 195
14375.68 127
14376.81 166
14377.94 174
14379.07 199
14380.21 165
14381.34 151
14382.47 162
14383.61 154
14384.74 173
14385.87 174
14387.00 147
14388.14 165
14389.27 167
14390.40 181
14391.54 141
14392.67 131
14393.80 147
14394.94 148
14396.07 185
14397.20 147
14398.34 159
14399.47 150
14400.60 160
14401.74 152
14402.87 174
14404.00 162
14405.14 203
14406.27 174
14407.41 166
14408.54 170
14409.67 155
14410.81 155
14411.94 173
14413.08 159
14414.21 137
14415.34 138
14416.48 185
14417.61 187
14418.75 147
14419.88 153
14421.01 151
14422.15 190
14423.28 169
14424.42 168
14425.55 147
14426.69 151
14427.82 172
14428.96 163
14430.09 168
14431.23 168
14432.36 197
14433.50 170
14434.63 174
14435.77 155
14436.90 197
14438.04 185
14439.17 175
14440.31 153
14441.44 122
14442.58 165
14443.71 178
14444.85 180
14445.98 159
14447.12 156
14448.25 166
14449.39 178
14450.52 160
14451.66 151
14452.79 175
14453.93 164
14455.07 169
14456.20 166
14457.34 144
14458.47 156
14459.61 184
14460.74 178
14461.88 169
14463.02 180
14464.15 196
14465.29 189
14466.42 181
14467.56 134
14468.70 159
14469.83 163
14470.97 193
14472.11 178
14473.24 196
14474.38 162
14475.51 176
14476.65 200
14477.79 198
14478.92 171
14480.06 159
14481.20 196
14482.33 206
14483.47 190
14484.61 151
14485.75 187
14486.88 168
14488.02 201
14489.16 188
14490.29 163
14491.43 164
14492.57 174
14493.70 160
14494.84 177
14495.98 131
14497.12 162
14498.25 180
14499.39 173
14500.53 174
14501.67 165
14502.80 189
14503.94 178
14505.08 177
14506.22 198
14507.35 155
14508.49 153
14509.63 182
14510.77 143
14511.91 156
14513.04 167
14514.18 174
14515.32 195
14516.46 159
14517.60 146
14518.73 160
14519.87 175
14521.01 143
14522.15 159
14523.29 161
14524.43 152
14525.56 170
14526.70 169
14527.84 180
14528.98 175
14530.12 193
14531.26 158
14532.40 158
14533.53 151
14534.67 161
14535.81 150
14536.95 164
14538.09 147
14539.23 155
14540.37 149
14541.51 170
14542.65 141
14543.79 187
14544.92 159
14546.06 177
14547.20 132
14548.34 151
14549.48 163
14550.62 177
14551.76 165
14552.90 170
14554.04 200
14555.18 144
14556.32 177
14557.46 135
14558.60 163
14559.74 157
14560.88 154
14562.02 170
14563.16 158
14564.30 154
14565.44 156
14566.58 173
14567.72 174
14568.86 175
14570.00 134
14571.14 174
14572.28 158
14573.42 166
14574.56 146
14575.70 143
14576.84 127
14577.98 176
14579.12 191
14580.26 190
14581.40 163
14582.54 184
14583.68 191
14584.82 165
14585.97 161
14587.11 153
14588.25 183
14589.39 186
14590.53 212
14591.67 162
14592.81 167
14593.95 178
14595.09 215
14596.23 200
14597.38 160
14598.52 144
14599.66 157
14600.80 188
14601.94 188
14603.08 179
14604.22 183
14605.37 198
14606.51 183
14607.65 199
14608.79 194
14609.93 189
14611.07 205
14612.22 219
14613.36 199
14614.50 179
14615.64 181
14616.78 198
14617.93 191
14619.07 191
14620.21 203
14621.35 197
14622.50 231
14623.64 226
14624.78 195
14625.92 186
14627.06 220
14628.21 227
14629.35 262
14630.49 264
14631.63 255
14632.78 246
14633.92 242
14635.06 248
14636.21 227
14637.35 255
14638.49 237
14639.63 254
14640.78 282
14641.92 265
14643.06 211
14644.21 233
14645.35 191
14646.49 220
14647.64 199
14648.78 205
14649.92 212
14651.07 200
14652.21 200
14653.35 181
14654.50 169
14655.64 166
14656.78 170
14657.93 172
14659.07 183
14660.21 183
14661.36 218
14662.50 152
14663.65 184
14664.79 187
14665.93 193
14667.08 183
14668.22 183
14669.37 162
14670.51 152
14671.65 192
14672.80 181
14673.94 180
14675.09 165
14676.23 178
14677.38 165
14678.52 175
14679.66 183
14680.81 203
14681.95 184
14683.10 202
14684.24 180
14685.39 182
14686.53 161
14687.68 159
14688.82 184
14689.97 185
14691.11 181
14692.26 148
14693.40 186
14694.55 143
14695.69 142
14696.84 150
14697.98 180
14699.13 171
14700.27 177
14701.42 162
14702.56 166
14703.71 178
14704.85 161
14706.00 146
14707.15 161
14708.29 153
14709.44 151
14710.58 191
14711.73 176
14712.87 182
14714.02 175
14715.17 181
14716.31 143
14717.46 151
14718.60 158
14719.75 211
14720.90 197
14722.04 180
14723.19 184
14724.33 177
14725.48 182
14726.63 164
14727.77 193
14728.92 172
14730.07 151
14731.21 157
14732.36 162
14733.51 157
14734.65 184
14735.80 182
14736.95 148
14738.09 165
14739.24 166
14740.39 178
14741.53 189
14742.68 176
14743.83 150
14744.97 184
14746.12 165
14747.27 170
14748.42 162
14749.56 171
14750.71 159
14751.86 172
14753.00 158
14754.15 174
14755.30 182
14756.45 175
14757.59 186
14758.74 181
14759.89 195
14761.04 196
14762.18 204
14763.33 182
14764.48 189
14765.63 159
14766.78 181
14767.92 171
14769.07 184
14770.22 176
14771.37 180
14772.52 159
14773.66 176
14774.81 200
14775.96 235
14777.11 177
14778.26 185
14779.41 211
14780.55 159
14781.70 178
14782.85 191
14784.00 224
14785.15 212
14786.30 217
14787.45 219
14788.59 224
14789.74 236
14790.89 244
14792.04 211
14793.19 257
14794.34 229
14795.49 245
14796.64 234
14797.79 237
14798.94 252
14800.08 206
14801.23 242
14802.38 199
14803.53 219
14804.68 213
14805.83 244
14806.98 224
14808.13 209
14809.28 199
14810.43 216
14811.58 201
14812.73 223
14813.88 204
14815.03 216
14816.18 211
14817.33 231
14818.48 225
14819.63 220
14820.78 210
14821.93 197
14823.08 221
14824.23 182
14825.38 191
14826.53 178
14827.68 185
14828.83 184
14829.98 211
14831.13 230
14832.28 197
14833.43 179
14834.58 167
14835.73 198
14836.88 200
14838.03 190
14839.18 163
14840.33 194
14841.48 188
14842.64 167
14843.79 172
14844.94 176
14846.09 186
14847.24 164
14848.39 160
14849.54 165
14850.69 169
14851.84 155
14853.00 173
14854.15 181
14855.30 157
14856.45 142
14857.60 168
14858.75 152
14859.90 148
14861.06 156
14862.21 170
14863.36 135
14864.51 151
14865.66 145
14866.81 146
14867.97 131
14869.12 134
14870.27 152
14871.42 172
14872.57 149
14873.73 161
14874.88 145
14876.03 138
14877.18 165
14878.33 154
14879.49 150
14880.64 120
14881.79 142
14882.94 136
14884.10 124
14885.25 137
14886.40 131
14887.55 145
14888.71 161
14889.86 151
14891.01 154
14892.16 161
14893.32 145
14894.47 151
14895.62 140
14896.78 141
14897.93 143
14899.08 166
14900.23 161
14901.39 146
14902.54 132
14903.69 142
14904.85 149
14906.00 160
14907.15 138
14908.31 133
14909.46 142
14910.61 134
14911.77 147
14912.92 132
14914.08 144
14915.23 141
14916.38 126
14917.54 156
14918.69 157
14919.84 149
14921.00 166
14922.15 180
14923.31 155
14924.46 142
14925.61 134
14926.77 173
14927.92 125
14929.08 128
14930.23 139
14931.38 155
14932.54 148
14933.69 145
14934.85 132
14936.00 151
14937.16 166
14938.31 155
14939.47 150
14940.62 127
14941.78 148
14942.93 162
14944.08 146
14945.24 159
14946.39 164
14947.55 159
14948.70 137
14949.86 132
14951.01 135
14952.17 150
14953.32 149
14954.48 149
14955.64 135
14956.79 143
14957.95 148
14959.10 159
14960.26 163
14961.41 152
14962.57 125
14963.72 144
14964.88 145
14966.03 137
14967.19 99
14968.35 120
14969.50 162
14970.66 144
14971.81 133
14972.97 135
14974.12 144
14975.28 135
14976.44 125
14977.59 123
14978.75 158
14979.91 156
14981.06 139
14982.22 149
14983.37 117
14984.53 136
14985.69 164
14986.84 139
14988.00 155
14989.16 123
14990.31 154
14991.47 151
14992.63 146
14993.78 150
14994.94 165
14996.10 153
14997.25 125
14998.41 135
14999.57 141
15000.72 133
15001.88 149
15003.04 148
15004.20 137
15005.35 125
15006.51 138
15007.67 158
15008.82 119
15009.98 122
15011.14 147
15012.30 130
15013.45 155
15014.61 139
15015.77 146
15016.93 124
15018.08 136
15019.24 120
15020.40 164
15021.56 153
15022.71 112
15023.87 148
15025.03 129
15026.19 131
15027.35 146
15028.50 141
15029.66 145
15030.82 127
15031.98 125
15033.14 127
15034.30 116
15035.45 132
15036.61 151
15037.77 137
15038.93 139
15040.09 113
15041.25 140
15042.40 138
15043.56 151
15044.72 126
15045.88 143
15047.04 164
15048.20 147
15049.36 132
15050.52 149
15051.68 120
15052.83 120
15053.99 123
15055.15 125
15056.31 125
15057.47 121
15058.63 130
15059.79 132
15060.95 130
15062.11 111
15063.27 151
15064.43 127
15065.59 124
15066.75 102
15067.90 132
15069.06 115
15070.22 116
15071.38 142
15072.54 122
15073.70 105
15074.86 110
15076.02 139
15077.18 128
15078.34 125
15079.50 118
15080.66 143
15081.82 129
15082.98 114
15084.14 104
15085.30 131
15086.46 132
15087.62 125
15088.78 123
15089.95 128
15091.11 130
15092.27 134
15093.43 133
15094.59 136
15095.75 124
15096.91 123
15098.07 135
15099.23 127
15100.39 140
15101.55 121
15102.71 134
15103.87 109
15105.03 97
15106.20 122
15107.36 122
15108.52 132
15109.68 137
15110.84 142
15112.00 133
15113.16 125
15114.32 131
15115.49 162
15116.65 114
15117.81 112
15118.97 114
15120.13 134
15121.29 122
15122.46 107
15123.62 118
15124.78 118
15125.94 116
15127.10 122
15128.26 127
15129.43 118
15130.59 114
15131.75 128
15132.91 147
15134.07 131
15135.24 118
15136.40 111
15137.56 126
15138.72 125
15139.89 123
15141.05 134
15142.21 135
15143.37 114
15144.54 107
15145.70 128
15146.86 119
15148.02 119
15149.19 129
15150.35 133
15151.51 117
15152.67 120
15153.84 111
15155.00 106
15156.16 111
15157.33 106
15158.49 101
15159.65 105
15160.82 118
15161.98 103
15163.14 137
15164.31 120
15165.47 121
15166.63 134
15167.80 128
15168.96 93
15170.12 123
15171.29 112
15172.45 136
15173.61 111
15174.78 123
15175.94 123
15177.10 131
15178.27 117
15179.43 122
15180.60 134
15181.76 132
15182.92 100
15184.09 132
15185.25 149
15186.42 125
15187.58 153
15188.74 157
15189.91 142
15191.07 131
15192.24 115
15193.40 125
15194.57 115
15195.73 108
15196.90 140
15198.06 136
15199.22 132
15200.39 124
15201.55 136
15202.72 128
15203.88 117
15205.05 145
15206.21 132
15207.38 170
15208.54 141
15209.71 167
15210.87 149
15212.04 132
15213.20 131
15214.37 142
15215.53 143
15216.70 134
15217.86 140
15219.03 135
15220.20 144
15221.36 99
15222.53 129
15223.69 148
15224.86 133
15226.02 131
15227.19 163
15228.36 150
15229.52 148
15230.69 139
15231.85 170
15233.02 149
15234.18 142
15235.35 148
15236.52 157
15237.68 151
15238.85 133
15240.02 123
15241.18 138
15242.35 152
15243.51 140
15244.68 137
15245.85 143
15247.01 138
15248.18 128
15249.35 129
15250.51 113
15251.68 108
15252.85 143
15254.01 130
15255.18 116
15256.35 133
15257.51 143
15258.68 115
15259.85 122
15261.01 122
15262.18 143
15263.35 122
15264.52 126
15265.68 123
15266.85 147
15268.02 112
15269.18 123
15270.35 143
15271.52 123
15272.69 128
15273.85 116
15275.02 116
15276.19 109
15277.36 119
15278.52 134
15279.69 166
15280.86 125
15282.03 110
15283.20 129
15284.36 151
15285.53 123
15286.70 133
15287.87 127
15289.04 122
15290.20 130
15291.37 142
15292.54 145
15293.71 99
15294.88 121
15296.05 125
15297.21 126
15298.38 120
15299.55 125
15300.72 138
15301.89 158
15303.06 123
15304.22 130
15305.39 153
15306.56 123
15307.73 127
15308.90 97
15310.07 124
15311.24 114
15312.41 144
15313.58 128
15314.74 131
15315.91 119
15317.08 121
15318.25 139
15319.42 131
15320.59 109
15321.76 132
15322.93 137
15324.10 128
15325.27 124
15326.44 123
15327.61 137
15328.78 103
15329.95 119
15331.12 121
15332.29 136
15333.46 136
15334.63 128
15335.80 118
15336.97 129
15338.14 134
15339.31 137
15340.48 135
15341.65 115
15342.82 137
15343.99 127
15345.16 152
15346.33 107
15347.50 128
15348.67 104
15349.84 142
15351.01 136
15352.18 130
15353.35 128
15354.52 131
15355.69 132
15356.86 128
15358.03 143
15359.20 130
15360.37 120
15361.54 129
15362.71 129
15363.89 147
15365.06 123
15366.23 137
15367.40 138
15368.57 115
15369.74 121
15370.91 130
15372.08 135
15373.25 109
15374.43 124
15375.60 127
15376.77 110
15377.94 146
15379.11 125
15380.28 115
15381.46 97
15382.63 111
15383.80 118
15384.97 155
15386.14 161
15387.31 126
15388.49 120
15389.66 133
15390.83 123
15392.00 153
15393.17 150
15394.35 136
15395.52 139
15396.69 121
15397.86 166
15399.03 143
15400.21 106
15401.38 116
15402.55 117
15403.72 125
15404.90 141
15406.07 126
15407.24 148
15408.41 125
15409.59 147
15410.76 134
15411.93 112
15413.11 139
15414.28 150
15415.45 140
15416.62 139
15417.80 176
15418.97 128
15420.14 154
15421.32 131
15422.49 123
15423.66 102
15424.84 132
15426.01 121
15427.18 127
15428.36 133
15429.53 143
15430.70 113
15431.88 125
15433.05 128
15434.22 113
15435.40 108
15436.57 137
15437.75 126
15438.92 150
15440.09 111
15441.27 128
15442.44 141
15443.61 112
15444.79 133
15445.96 127
15447.14 147
15448.31 124
15449.49 111
15450.66 126
15451.83 132
15453.01 136
15454.18 108
15455.36 129
15456.53 130
15457.71 127
15458.88 129
15460.06 137
15461.23 130
15462.40 148
15463.58 145
15464.75 135
15465.93 118
15467.10 131
15468.28 121
15469.45 137
15470.63 136
15471.80 108
15472.98 129
15474.15 115
15475.33 139
15476.50 125
15477.68 100
15478.86 121
15480.03 151
15481.21 129
15482.38 120
15483.56 106
15484.73 122
15485.91 140
15487.08 118
15488.26 111
15489.44 115
15490.61 136
15491.79 126
15492.96 118
15494.14 115
15495.31 120
15496.49 114
15497.67 124
15498.84 91
15500.02 131
15501.20 127
15502.37 131
15503.55 128
15504.72 111
15505.90 129
15507.08 137
15508.25 129
15509.43 130
15510.61 128
15511.78 126
15512.96 130
15514.14 139
15515.31 146
15516.49 127
15517.67 132
15518.84 138
15520.02 117
15521.20 118
15522.37 144
15523.55 116
15524.73 109
15525.91 97
15527.08 100
15528.26 107
15529.44 113
15530.61 116
15531.79 126
15532.97 138
15534.15 119
15535.32 125
15536.50 99
15537.68 132
15538.86 127
15540.03 122
15541.21 111
15542.39 115
15543.57 110
15544.75 114
15545.92 132
15547.10 109
15548.28 116
15549.46 105
15550.64 106
15551.81 118
15552.99 119
15554.17 116
15555.35 131
15556.53 110
15557.70 116
15558.88 126
15560.06 118
15561.24 134
15562.42 125
15563.60 121
15564.78 121
15565.95 123
15567.13 104
15568.31 119
15569.49 142
15570.67 148
15571.85 142
15573.03 156
15574.21 145
15575.38 123
15576.56 136
15577.74 142
15578.92 120
15580.10 140
15581.28 121
15582.46 149
15583.64 147
15584.82 123
15586.00 159
15587.18 144
15588.36 127
15589.54 151
15590.72 134
15591.90 144
15593.08 158
15594.25 119
15595.43 148
15596.61 135
15597.79 143
15598.97 127
15600.15 113
15601.33 146
15602.51 136
15603.69 145
15604.87 127
15606.05 139
15607.23 136
15608.41 128
15609.60 136
15610.78 123
15611.96 130
15613.14 155
15614.32 166
15615.50 140
15616.68 141
15617.86 145
15619.04 114
15620.22 129
15621.40 144
15622.58 160
15623.76 137
15624.94 158
15626.12 132
15627.31 148
15628.49 138
15629.67 137
15630.85 147
15632.03 144
15633.21 148
15634.39 142
15635.57 156
15636.75 147
15637.94 172
15639.12 155
15640.30 157
15641.48 143
15642.66 141
15643.84 158
15645.03 132
15646.21 173
15647.39 169
15648.57 166
15649.75 164
15650.93 160
15652.12 170
15653.30 172
15654.48 164
15655.66 164
15656.84 159
15658.03 175
15659.21 184
15660.39 173
15661.57 183
15662.76 150
15663.94 166
15665.12 143
15666.30 161
15667.48 165
15668.67 138
15669.85 152
15671.03 167
15672.22 158
15673.40 162
15674.58 144
15675.76 155
15676.95 148
15678.13 159
15679.31 142
15680.50 140
15681.68 167
15682.86 155
15684.04 154
15685.23 154
15686.41 141
15687.59 170
15688.78 171
15689.96 156
15691.14 146
15692.33 181
15693.51 164
15694.69 168
15695.88 123
15697.06 137
15698.25 150
15699.43 149
15700.61 147
15701.80 149
15702.98 149
15704.16 167
15705.35 159
15706.53 138
15707.72 135
15708.90 128
15710.08 156
15711.27 180
15712.45 174
15713.64 141
15714.82 145
15716.01 148
15717.19 153
15718.37 146
15719.56 176
15720.74 169
15721.93 180
15723.11 169
15724.30 165
15725.48 162
15726.67 171
15727.85 156
15729.04 152
15730.22 159
15731.41 186
15732.59 167
15733.78 170
15734.96 153
15736.15 170
15737.33 176
15738.52 197
15739.70 184
15740.89 162
15742.07 166
15743.26 137
15744.44 157
15745.63 153
15746.81 187
15748.00 176
15749.19 188
15750.37 157
15751.56 176
15752.74 154
15753.93 155
15755.11 152
15756.30 152
15757.49 177
15758.67 204
15759.86 161
15761.04 159
15762.23 168
15763.42 162
15764.60 161
15765.79 166
15766.97 166
15768.16 162
15769.35 168
15770.53 177
15771.72 176
15772.91 160
15774.09 164
15775.28 173
15776.47 176
15777.65 168
15778.84 138
15780.03 160
15781.21 151
15782.40 177
15783.59 157
15784.77 138
15785.96 142
15787.15 151
15788.33 152
15789.52 155
15790.71 182
15791.90 152
15793.08 152
15794.27 136
15795.46 133
15796.65 137
15797.83 161
15799.02 148
15800.21 144
15801.40 157
15802.58 153
15803.77 148
15804.96 156
15806.15 136
15807.33 149
15808.52 142
15809.71 152
15810.90 154
15812.09 162
15813.27 153
15814.46 151
15815.65 140
15816.84 158
15818.03 159
15819.21 128
15820.40 128
15821.59 145
15822.78 141
15823.97 142
15825.16 125
15826.34 152
15827.53 140
15828.72 136
15829.91 140
15831.10 140
15832.29 155
15833.48 161
15834.66 133
15835.85 139
15837.04 144
15838.23 131
15839.42 123
15840.61 136
15841.80 141
15842.99 144
15844.18 132
15845.37 120
15846.56 131
15847.74 150
15848.93 143
15850.12 172
15851.31 149
15852.50 121
15853.69 123
15854.88 146
15856.07 126
15857.26 135
15858.45 115
15859.64 148
15860.83 162
15862.02 129
15863.21 150
15864.40 140
15865.59 163
15866.78 151
15867.97 130
15869.16 138
15870.35 148
15871.54 153
15872.73 145
15873.92 132
15875.11 122
15876.30 142
15877.49 157
15878.68 154
15879.87 111
15881.06 142
15882.25 163
15883.44 152
15884.64 131
15885.83 135
15887.02 143
15888.21 148
15889.40 146
15890.59 131
15891.78 131
15892.97 163
15894.16 165
15895.35 164
15896.54 149
15897.74 147
15898.93 154
15900.12 168
15901.31 168
15902.50 148
15903.69 157
15904.88 178
15906.08 166
15907.27 149
15908.46 155
15909.65 147
15910.84 161
15912.03 180
15913.23 173
15914.42 176
15915.61 159
15916.80 194
15917.99 170
15919.18 161
15920.38 166
15921.57 194
15922.76 178
15923.95 178
15925.15 162
15926.34 184
15927.53 147
15928.72 138
15929.91 152
15931.11 175
15932.30 185
15933.49 155
15934.68 163
15935.88 164
15937.07 179
15938.26 167
15939.46 167
15940.65 167
15941.84 164
15943.03 172
15944.23 168
15945.42 139
15946.61 140
15947.81 159
15949.00 147
15950.19 167
15951.39 157
15952.58 137
15953.77 119
15954.97 133
15956.16 164
15957.35 151
15958.55 138
15959.74 119
15960.93 130
15962.13 143
15963.32 131
15964.51 131
15965.71 131
15966.90 129
15968.09 136
15969.29 137
15970.48 146
15971.68 119
15972.87 131
15974.06 148
15975.26 141
15976.45 112
15977.65 114
15978.84 117
15980.04 136
15981.23 106
15982.42 109
15983.62 97
15984.81 118
15986.01 128
15987.20 121
15988.40 121
15989.59 125
15990.79 123
15991.98 124
15993.18 130
15994.37 117
15995.57 133
15996.76 130
15997.96 111
15999.15 124
16000.35 127
16001.54 141
16002.74 126
16003.93 111
16005.13 148
16006.32 130
16007.52 129
16008.71 125
16009.91 96
16011.10 117
16012.30 128
16013.49 139
16014.69 121
16015.88 109
16017.08 111
16018.28 119
16019.47 133
16020.67 116
16021.86 112
16023.06 122
16024.26 134
16025.45 112
16026.65 126
16027.84 130
16029.04 130
16030.24 124
16031.43 120
16032.63 113
16033.82 118
16035.02 111
16036.22 134
16037.41 118
16038.61 121
16039.81 105
16041.00 116
16042.20 130
16043.40 108
16044.59 118
16045.79 108
16046.99 121
16048.18 100
16049.38 125
16050.58 111
16051.77 133
16052.97 111
16054.17 134
16055.37 133
16056.56 108
16057.76 122
16058.96 115
16060.15 119
16061.35 122
16062.55 118
16063.75 121
16064.94 115
16066.14 100
16067.34 126
16068.54 117
16069.73 125
16070.93 119
16072.13 124
16073.33 95
16074.52 130
16075.72 104
16076.92 118
16078.12 122
16079.32 117
16080.51 128
16081.71 105
16082.91 96
16084.11 122
16085.31 119
16086.51 130
16087.70 122
16088.90 100
16090.10 115
16091.30 101
16092.50 121
16093.70 115
16094.89 121
16096.09 92
16097.29 119
16098.49 112
16099.69 100
16100.89 106
16102.09 117
16103.29 118
16104.48 106
16105.68 122
16106.88 110
16108.08 111
16109.28 105
16110.48 106
16111.68 124
16112.88 121
16114.08 114
16115.28 109
16116.48 120
16117.68 117
16118.88 106
16120.07 99
16121.27 110
16122.47 98
16123.67 125
16124.87 116
16126.07 129
16127.27 101
16128.47 95
16129.67 125
16130.87 108
16132.07 92
16133.27 93
16134.47 112
16135.67 104
16136.87 113
16138.07 94
16139.27 113
16140.47 100
16141.67 132
16142.87 111
16144.07 121
16145.27 105
16146.48 101
16147.68 101
16148.88 99
16150.08 103
16151.28 100
16152.48 102
16153.68 95
16154.88 109
16156.08 91
16157.28 113
16158.48 125
16159.68 99
16160.88 102
16162.09 132
16163.29 112
16164.49 117
16165.69 101
16166.89 86
16168.09 89
16169.29 97
16170.49 105
16171.70 111
16172.90 108
16174.10 100
16175.30 119
16176.50 107
16177.70 97
16178.91 102
16180.11 124
16181.31 93
16182.51 111
16183.71 106
16184.91 130
16186.12 131
16187.32 122
16188.52 91
16189.72 108
16190.93 122
16192.13 108
16193.33 128
16194.53 109
16195.73 115
16196.94 113
16198.14 115
16199.34 121
16200.54 114
16201.75 115
16202.95 151
16204.15 108
16205.35 105
16206.56 120
16207.76 127
16208.96 127
16210.17 117
16211.37 138
16212.57 118
16213.77 109
16214.98 110
16216.18 114
16217.38 86
16218.59 101
16219.79 123
16220.99 127
16222.20 128
16223.40 125
16224.60 100
16225.81 136
16227.01 117
16228.21 111
16229.42 98
16230.62 110
16231.82 122
16233.03 110
16234.23 97
16235.44 109
16236.64 124
16237.84 114
16239.05 113
16240.25 118
16241.46 121
16242.66 103
16243.86 111
16245.07 106
16246.27 98
16247.48 108
16248.68 121
16249.89 128
16251.09 116
16252.29 115
16253.50 89
16254.70 124
16255.91 121
16257.11 110
16258.32 96
16259.52 137
16260.73 133
16261.93 139
16263.14 111
16264.34 119
16265.55 147
16266.75 135
16267.96 135
16269.16 120
16270.37 134
16271.57 123
16272.78 125
16273.98 130
16275.19 136
16276.39 131
16277.60 140
16278.80 125
16280.01 141
16281.21 114
16282.42 104
16283.63 124
16284.83 129
16286.04 139
16287.24 120
16288.45 137
16289.65 150
16290.86 128
16292.07 128
16293.27 149
16294.48 135
16295.68 151
16296.89 117
16298.10 137
16299.30 152
16300.51 143
16301.71 148
16302.92 137
16304.13 172
16305.33 160
16306.54 169
16307.75 129
16308.95 170
16310.16 148
16311.37 143
16312.57 144
16313.78 155
16314.99 157
16316.19 131
16317.40 133
16318.61 151
16319.81 129
16321.02 102
16322.23 152
16323.44 142
16324.64 122
16325.85 111
16327.06 124
16328.26 129
16329.47 137
16330.68 143
16331.89 141
16333.09 126
16334.30 104
16335.51 140
16336.72 132
16337.92 104
16339.13 120
16340.34 102
16341.55 130
16342.75 131
16343.96 112
16345.17 102
16346.38 100
16347.59 128
16348.79 147
16350.00 118
16351.21 100
16352.42 115
16353.63 117
16354.84 119
16356.04 116
16357.25 102
16358.46 109
16359.67 115
16360.88 105
16362.09 96
16363.29 120
16364.50 99
16365.71 112
16366.92 121
16368.13 110
16369.34 118
16370.55 97
16371.76 119
16372.96 100
16374.17 122
16375.38 113
16376.59 117
16377.80 104
16379.01 106
16380.22 96
16381.43 130
16382.64 100
16383.85 107
16385.06 123
16386.27 99
16387.47 105
16388.68 118
16389.89 115
16391.10 92
16392.31 108
16393.52 99
16394.73 136
16395.94 112
16397.15 111
16398.36 109
16399.57 117
16400.78 104
16401.99 107
16403.20 98
16404.41 93
16405.62 109
16406.83 127
16408.04 100
16409.25 106
16410.46 95
16411.67 93
16412.88 115
16414.09 118
16415.30 131
16416.52 88
16417.73 117
16418.94 106
16420.15 103
16421.36 99
16422.57 105
16423.78 109
16424.99 139
16426.20 113
16427.41 94
16428.62 90
16429.83 125
16431.05 115
16432.26 87
16433.47 109
16434.68 116
16435.89 114
16437.10 125
16438.31 110
16439.52 107
16440.74 114
16441.95 99
16443.16 116
16444.37 101
16445.58 114
16446.79 124
16448.00 114
16449.22 112
16450.43 92
16451.64 114
16452.85 96
16454.06 108
16455.28 106
16456.49 121
16457.70 126
16458.91 118
16460.12 82
16461.34 122
16462.55 104
16463.76 96
16464.97 116
16466.19 118
16467.40 105
16468.61 105
16469.82 97
16471.04 117
16472.25 118
16473.46 101
16474.67 121
16475.89 110
16477.10 103
16478.31 97
16479.52 94
16480.74 107
16481.95 87
16483.16 92
16484.38 107
16485.59 129
16486.80 110
16488.02 84
16489.23 111
16490.44 108
16491.66 94
16492.87 105
16494.08 112
16495.30 92
16496.51 101
16497.72 127
16498.94 107
16500.15 109
16501.36 105
16502.58 87
16503.79 83
16505.00 97
16506.22 101
16507.43 100
16508.65 118
16509.86 85
16511.07 88
16512.29 103
16513.50 89
16514.72 87
16515.93 89
16517.15 105
16518.36 99
16519.57 105
16520.79 114
16522.00 85
16523.22 90
16524.43 101
16525.65 84
16526.86 76
16528.08 94
16529.29 87
16530.51 101
16531.72 116
16532.93 102
16534.15 105
16535.36 121
16536.58 109
16537.79 100
16539.01 93
16540.22 87
16541.44 89
16542.65 90
16543.87 84
16545.09 91
16546.30 89
16547.52 99
16548.73 85
16549.95 99
16551.16 117
16552.38 102
16553.59 95
16554.81 91
16556.02 86
16557.24 90
16558.46 93
16559.67 104
16560.89 87
16562.10 83
16563.32 74
16564.54 103
16565.75 122
16566.97 95
16568.18 94
16569.40 80
16570.62 106
16571.83 120
16573.05 95
16574.27 92
16575.48 103
16576.70 114
16577.91 110
16579.13 91
16580.35 103
16581.56 110
16582.78 110
16584.00 101
16585.21 85
16586.43 87
16587.65 88
16588.87 118
16590.08 97
16591.30 77
16592.52 118
16593.73 90
16594.95 100
16596.17 90
16597.38 98
16598.60 109
16599.82 114
16601.04 98
16602.25 102
16603.47 96
16604.69 104
16605.91 111
16607.12 93
16608.34 83
16609.56 117
16610.78 128
16611.99 133
16613.21 97
16614.43 95
16615.65 90
16616.87 91
16618.08 84
16619.30 99
16620.52 98
16621.74 108
16622.96 104
16624.17 100
16625.39 88
16626.61 110
16627.83 104
16629.05 99
16630.27 117
16631.48 87
16632.70 109
16633.92 96
16635.14 91
16636.36 95
16637.58 97
16638.80 118
16640.02 116
16641.23 122
16642.45 110
16643.67 105
16644.89 117
16646.11 91
16647.33 86
16648.55 109
16649.77 94
16650.99 110
16652.21 83
16653.42 97
16654.64 96
16655.86 88
16657.08 96
16658.30 79
16659.52 66
16660.74 83
16661.96 101
16663.18 85
16664.40 87
16665.62 100
16666.84 133
16668.06 126
16669.28 107
16670.50 114
16671.72 106
16672.94 99
16674.16 100
16675.38 110
16676.60 118
16677.82 102
16679.04 107
16680.26 110
16681.48 88
16682.70 93
16683.92 123
16685.14 117
16686.36 94
16687.58 111
16688.80 89
16690.02 107
16691.24 105
16692.46 94
16693.69 107
16694.91 98
16696.13 115
16697.35 79
16698.57 96
16699.79 89
16701.01 121
16702.23 115
16703.45 101
16704.67 113
16705.90 119
16707.12 108
16708.34 94
16709.56 82
16710.78 91
16712.00 101
16713.22 88
16714.44 84
16715.67 75
16716.89 107
16718.11 101
16719.33 97
16720.55 109
16721.77 96
16723.00 89
16724.22 114
16725.44 116
16726.66 92
16727.88 99
16729.11 105
16730.33 94
16731.55 86
16732.77 80
16733.99 98
16735.22 115
16736.44 102
16737.66 103
16738.88 116
16740.11 91
16741.33 79
16742.55 106
16743.77 104
16745.00 100
16746.22 106
16747.44 99
16748.67 95
16749.89 82
16751.11 95
16752.33 108
16753.56 120
16754.78 93
16756.00 105
16757.23 107
16758.45 118
16759.67 100
16760.90 100
16762.12 91
16763.34 93
16764.57 93
16765.79 101
16767.01 105
16768.24 86
16769.46 110
16770.68 90
16771.91 103
16773.13 108
16774.35 94
16775.58 93
16776.80 86
16778.02 84
16779.25 98
16780.47 86
16781.70 109
16782.92 94
16784.14 100
16785.37 92
16786.59 91
16787.82 102
16789.04 104
16790.27 86
16791.49 99
16792.71 93
16793.94 99
16795.16 103
16796.39 92
16797.61 102
16798.84 105
16800.06 109
16801.29 100
16802.51 100
16803.74 92
16804.96 94
16806.19 95
16807.41 81
16808.64 78
16809.86 95
16811.09 106
16812.31 90
16813.54 98
16814.76 81
16815.99 89
16817.21 105
16818.44 114
16819.66 80
16820.89 93
16822.11 99
16823.34 85
16824.56 96
16825.79 84
16827.01 98
16828.24 103
16829.47 110
16830.69 97
16831.92 100
16833.14 88
16834.37 99
16835.60 91
16836.82 80
16838.05 83
16839.27 100
16840.50 99
16841.73 87
16842.95 94
16844.18 97
16845.40 104
16846.63 113
16847.86 104
16849.08 82
16850.31 117
16851.54 102
16852.76 114
16853.99 91
16855.22 95
16856.44 105
16857.67 105
16858.90 89
16860.12 105
16861.35 101
16862.58 112
16863.80 101
16865.03 117
16866.26 109
16867.49 97
16868.71 116
16869.94 119
16871.17 104
16872.39 89
16873.62 113
16874.85 101
16876.08 107
16877.30 102
16878.53 125
16879.76 100
16880.99 108
16882.21 104
16883.44 114
16884.67 110
16885.90 124
16887.13 119
16888.35 109
16889.58 117
16890.81 106
16892.04 134
16893.27 115
16894.49 111
16895.72 110
16896.95 115
16898.18 98
16899.41 100
16900.63 103
16901.86 113
16903.09 86
16904.32 98
16905.55 107
16906.78 98
16908.01 109
16909.23 105
16910.46 106
16911.69 92
16912.92 88
16914.15 94
16915.38 110
16916.61 90
16917.84 107
16919.06 106
16920.29 108
16921.52 73
16922.75 94
16923.98 117
16925.21 115
16926.44 107
16927.67 90
16928.90 112
16930.13 116
16931.36 118
16932.59 87
16933.82 114
16935.05 78
16936.27 89
16937.50 100
16938.73 99
16939.96 88
16941.19 91
16942.42 112
16943.65 108
16944.88 104
16946.11 101
16947.34 141
16948.57 83
16949.80 84
16951.03 86
16952.26 99
16953.49 101
16954.72 107
16955.95 98
16957.19 97
16958.42 97
16959.65 109
16960.88 98
16962.11 93
16963.34 113
16964.57 90
16965.80 100
16967.03 99
16968.26 109
16969.49 125
16970.72 99
16971.95 100
16973.18 98
16974.42 93
16975.65 131
16976.88 119
16978.11 122
16979.34 114
16980.57 98
16981.80 111
16983.03 102
16984.26 100
16985.50 95
16986.73 93
16987.96 90
16989.19 84
16990.42 110
16991.65 95
16992.89 121
16994.12 116
16995.35 97
16996.58 108
16997.81 97
16999.04 109
17000.28 107
17001.51 102
17002.74 104
17003.97 104
17005.20 105
17006.44 102
17007.67 92
17008.90 105
17010.13 106
17011.37 90
17012.60 95
17013.83 101
17015.06 105
17016.30 129
17017.53 100
17018.76 86
17019.99 83
17021.23 105
17022.46 115
17023.69 98
17024.92 88
17026.16 87
17027.39 81
17028.62 85
17029.86 89
17031.09 114
17032.32 89
17033.56 116
17034.79 122
17036.02 95
17037.26 78
17038.49 85
17039.72 112
17040.96 101
17042.19 86
17043.42 88
17044.66 115
17045.89 101
17047.12 93
17048.36 82
17049.59 97
17050.82 105
17052.06 102
17053.29 107
17054.53 81
17055.76 101
17056.99 103
17058.23 94
17059.46 75
17060.70 98
17061.93 98
17063.16 126
17064.40 88
17065.63 96
17066.87 89
17068.10 95
17069.34 111
17070.57 87
17071.81 95
17073.04 87
17074.27 104
17075.51 107
17076.74 98
17077.98 108
17079.21 93
17080.45 101
17081.68 104
17082.92 75
17084.15 78
17085.39 70
17086.62 102
17087.86 93
17089.09 89
17090.33 85
17091.56 82
17092.80 82
17094.04 94
17095.27 89
17096.51 81
17097.74 82
17098.98 106
17100.21 106
17101.45 79
17102.68 95
17103.92 96
17105.16 139
17106.39 105
17107.63 109
17108.86 97
17110.10 95
17111.33 93
17112.57 96
17113.81 106
17115.04 88
17116.28 99
17117.52 109
17118.75 111
17119.99 76
17121.22 108
17122.46 96
17123.70 90
17124.93 66
17126.17 89
17127.41 98
17128.64 87
17129.88 94
17131.12 86
17132.35 105
17133.59 92
17134.83 104
17136.06 73
17137.30 91
17138.54 83
17139.77 92
17141.01 86
17142.25 98
17143.49 104
17144.72 92
17145.96 96
17147.20 102
17148.43 75
17149.67 80
17150.91 107
17152.15 85
17153.38 115
17154.62 128
17155.86 109
17157.10 91
17158.33 96
17159.57 88
17160.81 92
17162.05 100
17163.29 98
17164.52 108
17165.76 97
17167.00 91
17168.24 91
17169.48 85
17170.71 109
17171.95 97
17173.19 107
17174.43 96
17175.67 78
17176.91 103
17178.14 86
17179.38 103
17180.62 83
17181.86 77
17183.10 113
17184.34 97
17185.57 88
17186.81 83
17188.05 99
17189.29 100
17190.53 90
17191.77 86
17193.01 126
17194.25 111
17195.49 97
17196.72 110
17197.96 105
17199.20 97
17200.44 89
17201.68 106
17202.92 78
17204.16 86
17205.40 88
17206.64 98
17207.88 86
17209.12 75
17210.36 88
17211.60 105
17212.84 89
17214.08 80
17215.32 94
17216.56 90
17217.80 92
17219.04 102
17220.28 80
17221.52 74
17222.76 95
17224.00 96
17225.24 82
17226.48 98
17227.72 85
17228.96 88
17230.20 94
17231.44 79
17232.68 89
17233.92 89
17235.16 114
17236.40 92
17237.64 84
17238.88 71
17240.12 95
17241.36 96
17242.60 93
17243.84 83
17245.08 93
17246.32 97
17247.57 101
17248.81 96
17250.05 95
17251.29 78
17252.53 88
17253.77 83
17255.01 73
17256.25 82
17257.49 103
17258.74 99
17259.98 74
17261.22 76
17262.46 100
17263.70 95
17264.94 84
17266.18 71
17267.43 91
17268.67 96
17269.91 120
17271.15 98
17272.39 102
17273.63 90
17274.88 82
17276.12 95
17277.36 86
17278.60 72
17279.84 86
17281.09 82
17282.33 99
17283.57 84
17284.81 75
17286.06 88
17287.30 78
17288.54 98
17289.78 87
17291.02 77
17292.27 98
17293.51 93
17294.75 90
17296.00 94
17297.24 87
17298.48 93
17299.72 99
17300.97 87
17302.21 66
17303.45 70
17304.70 101
17305.94 97
17307.18 80
17308.42 88
17309.67 86
17310.91 90
17312.15 81
17313.40 90
17314.64 78
17315.88 80
17317.13 113
17318.37 96
17319.61 76
17320.86 95
17322.10 81
17323.34 110
17324.59 89
17325.83 89
17327.08 98
17328.32 83
17329.56 111
17330.81 88
17332.05 87
17333.30 84
17334.54 92
17335.78 106
17337.03 88
17338.27 92
17339.52 101
17340.76 100
17342.00 108
17343.25 76
17344.49 95
17345.74 85
17346.98 114
17348.23 76
17349.47 81
17350.72 78
17351.96 82
17353.21 84
17354.45 89
17355.70 83
17356.94 100
17358.18 84
17359.43 93
17360.67 97
17361.92 69
17363.16 77
17364.41 82
17365.66 101
17366.90 88
17368.15 89
17369.39 112
17370.64 104
17371.88 87
17373.13 87
17374.37 85
17375.62 101
17376.86 73
17378.11 75
17379.35 99
17380.60 83
17381.85 111
17383.09 96
17384.34 74
17385.58 91
17386.83 91
17388.08 88
17389.32 84
17390.57 75
17391.81 93
17393.06 99
17394.31 84
17395.55 78
17396.80 78
17398.04 92
17399.29 96
17400.54 92
17401.78 112
17403.03 90
17404.28 91
17405.52 92
17406.77 94
17408.02 88
17409.26 94
17410.51 91
17411.76 87
17413.00 77
17414.25 84
17415.50 91
17416.75 67
17417.99 71
17419.24 109
17420.49 88
17421.73 77
17422.98 70
17424.23 84
17425.48 78
17426.72 70
17427.97 89
17429.22 96
17430.46 102
17431.71 87
17432.96 88
17434.21 89
17435.46 105
17436.70 82
17437.95 106
17439.20 106
17440.45 77
17441.69 109
17442.94 131
17444.19 92
17445.44 83
17446.69 93
17447.93 91
17449.18 98
17450.43 87
17451.68 102
17452.93 93
17454.18 93
17455.42 78
17456.67 94
17457.92 104
17459.17 69
17460.42 80
17461.67 79
17462.92 82
17464.16 80
17465.41 94
17466.66 94
17467.91 80
17469.16 89
17470.41 87
17471.66 78
17472.91 96
17474.16 78
17475.40 104
17476.65 90
17477.90 79
17479.15 98
17480.40 105
17481.65 102
17482.90 95
17484.15 89
17485.40 100
17486.65 106
17487.90 93
17489.15 89
17490.40 100
17491.65 90
17492.90 78
17494.15 100
17495.40 95
17496.65 96
17497.90 88
17499.15 97
17500.40 95
17501.65 72
17502.90 91
17504.15 102
17505.40 111
17506.65 102
17507.90 100
17509.15 78
17510.40 87
17511.65 79
17512.90 90
17514.15 86
17515.40 80
17516.65 94
17517.90 109
17519.15 101
17520.40 89
17521.65 90
17522.90 104
17524.15 82
17525.41 80
17526.66 102
17527.91 103
17529.16 103
17530.41 92
17531.66 111
17532.91 91
17534.16 101
17535.41 103
17536.67 87
17537.92 81
17539.17 93
17540.42 113
17541.67 97
17542.92 90
17544.17 102
17545.43 106
17546.68 93
17547.93 105
17549.18 89
17550.43 116
17551.68 98
17552.94 91
17554.19 103
17555.44 100
17556.69 100
17557.94 89
17559.20 90
17560.45 85
17561.70 103
17562.95 98
17564.21 99
17565.46 93
17566.71 83
17567.96 95
17569.21 120
17570.47 90
17571.72 89
17572.97 91
17574.22 93
17575.48 99
17576.73 92
17577.98 89
17579.24 99
17580.49 102
17581.74 85
17582.99 110
17584.25 78
17585.50 87
17586.75 92
17588.01 121
17589.26 89
17590.51 84
17591.77 84
17593.02 103
17594.27 79
17595.53 100
17596.78 96
17598.03 120
17599.29 117
17600.54 104
17601.79 104
17603.05 81
17604.30 95
17605.56 93
17606.81 116
17608.06 100
17609.32 112
17610.57 112
17611.82 106
17613.08 99
17614.33 89
17615.59 89
17616.84 123
17618.10 74
17619.35 92
17620.60 96
17621.86 86
17623.11 99
17624.37 96
17625.62 119
17626.88 110
17628.13 104
17629.39 91
17630.64 102
17631.89 99
17633.15 96
17634.40 78
17635.66 108
17636.91 99
17638.17 104
17639.42 99
17640.68 79
17641.93 98
17643.19 105
17644.44 98
17645.70 81
17646.95 104
17648.21 95
17649.47 107
17650.72 99
17651.98 90
17653.23 100
17654.49 100
17655.74 84
17657.00 85
17658.25 99
17659.51 93
17660.77 86
17662.02 89
17663.28 90
17664.53 89
17665.79 102
17667.04 94
17668.30 93
17669.56 77
17670.81 83
17672.07 69
17673.33 93
17674.58 83
17675.84 85
17677.09 96
17678.35 91
17679.61 92
17680.86 85
17682.12 85
17683.38 93
17684.63 97
17685.89 107
17687.15 80
17688.40 81
17689.66 104
17690.92 97
17692.17 87
17693.43 79
17694.69 86
17695.94 83
17697.20 69
17698.46 83
17699.72 98
17700.97 88
17702.23 89
17703.49 85
17704.74 84
17706.00 73
17707.26 78
17708.52 83
17709.77 86
17711.03 105
17712.29 88
17713.55 87
17714.80 88
17716.06 73
17717.32 90
17718.58 87
17719.84 85
17721.09 82
17722.35 90
17723.61 82
17724.87 86
17726.13 89
17727.38 113
17728.64 80
17729.90 95
17731.16 102
17732.42 89
17733.67 62
17734.93 83
17736.19 84
17737.45 91
17738.71 110
17739.97 105
17741.23 90
17742.48 90
17743.74 91
17745.00 101
17746.26 88
17747.52 74
17748.78 100
17750.04 85
17751.30 78
17752.55 77
17753.81 98
17755.07 94
17756.33 104
17757.59 80
17758.85 76
17760.11 100
17761.37 95
17762.63 97
17763.89 82
17765.15 79
17766.41 89
17767.67 99
17768.93 89
17770.19 108
17771.45 82
17772.70 84
17773.96 88
17775.22 93
17776.48 85
17777.74 91
17779.00 96
17780.26 87
17781.52 76
17782.78 84
17784.04 92
17785.30 75
17786.56 92
17787.82 71
17789.09 85
17790.35 78
17791.61 81
17792.87 73
17794.13 81
17795.39 78
17796.65 83
17797.91 88
17799.17 85
17800.43 76
17801.69 86
17802.95 105
17804.21 89
17805.47 88
17806.73 60
17808.00 97
17809.26 85
17810.52 85
17811.78 82
17813.04 97
17814.30 78
17815.56 93
17816.82 89
17818.08 63
17819.35 70
17820.61 94
17821.87 95
17823.13 78
17824.39 97
17825.65 84
17826.92 90
17828.18 67
17829.44 85
17830.70 112
17831.96 84
17833.22 93
17834.49 84
17835.75 80
17837.01 73
17838.27 71
17839.53 66
17840.80 87
17842.06 87
17843.32 83
17844.58 97
17845.85 84
17847.11 77
17848.37 83
17849.63 83
17850.89 97
17852.16 85
17853.42 85
17854.68 79
17855.95 96
17857.21 90
17858.47 71
17859.73 85
17861.00 85
17862.26 102
17863.52 93
17864.79 93
17866.05 63
17867.31 76
17868.57 83
17869.84 76
17871.10 64
17872.36 69
17873.63 66
17874.89 70
17876.15 82
17877.42 91
17878.68 87
17879.94 96
17881.21 73
17882.47 77
17883.74 76
17885.00 59
17886.26 90
17887.53 78
17888.79 88
17890.05 69
17891.32 102
17892.58 86
17893.85 86
17895.11 84
17896.37 96
17897.64 81
17898.90 73
17900.17 100
17901.43 89
17902.70 85
17903.96 59
17905.22 78
17906.49 92
17907.75 84
17909.02 84
17910.28 72
17911.55 82
17912.81 78
17914.08 91
17915.34 91
17916.61 81
17917.87 81
17919.14 118
17920.40 88
17921.67 79
17922.93 64
17924.20 93
17925.46 90
17926.73 83
17927.99 68
17929.26 84
17930.52 83
17931.79 103
17933.05 93
17934.32 101
17935.58 77
17936.85 99
17938.12 97
17939.38 86
17940.65 112
17941.91 70
17943.18 85
17944.44 101
17945.71 80
17946.98 73
17948.24 79
17949.51 89
17950.77 69
17952.04 85
17953.31 83
17954.57 84
17955.84 93
17957.10 87
17958.37 71
17959.64 72
17960.90 67
17962.17 82
17963.44 78
17964.70 78
17965.97 85
17967.24 86
17968.50 97
17969.77 92
17971.04 106
17972.30 82
17973.57 102
17974.84 84
17976.10 86
17977.37 72
17978.64 72
17979.91 87
17981.17 106
17982.44 88
17983.71 77
17984.97 74
17986.24 106
17987.51 85
17988.78 69
17990.04 72
17991.31 88
17992.58 95
17993.85 77
17995.11 91
17996.38 85
17997.65 74
17998.92 79
18000.18 82
18001.45 79
18002.72 80
18003.99 78
18005.26 85
18006.52 67
18007.79 79
18009.06 84
18010.33 82
18011.60 90
18012.86 82
18014.13 84
18015.40 70
18016.67 93
18017.94 81
18019.21 86
18020.47 76
18021.74 80
18023.01 78
18024.28 91
18025.55 71
18026.82 103
18028.09 88
18029.36 84
18030.62 84
18031.89 87
18033.16 85
18034.43 83
18035.70 101
18036.97 85
18038.24 78
18039.51 81
18040.78 77
18042.05 87
18043.32 111
18044.59 77
18045.85 83
18047.12 87
18048.39 99
18049.66 82
18050.93 83
18052.20 81
18053.47 82
18054.74 72
18056.01 93
18057.28 87
18058.55 78
18059.82 72
18061.09 91
18062.36 87
18063.63 84
18064.90 91
18066.17 96
18067.44 94
18068.71 83
18069.98 110
18071.25 83
18072.52 108
18073.79 71
18075.06 82
18076.33 73
18077.60 80
18078.87 96
18080.15 77
18081.42 83
18082.69 77
18083.96 97
18085.23 89
18086.50 85
18087.77 81
18089.04 77
18090.31 102
18091.58 107
18092.85 84
18094.12 83
18095.40 94
18096.67 85
18097.94 78
18099.21 85
18100.48 94
18101.75 76
18103.02 99
18104.30 68
18105.57 83
18106.84 80
18108.11 88
18109.38 94
18110.65 78
18111.92 85
18113.20 91
18114.47 103
18115.74 98
18117.01 86
18118.28 84
18119.56 67
18120.83 91
18122.10 88
18123.37 60
18124.64 90
18125.92 85
18127.19 91
18128.46 78
18129.73 72
18131.01 80
18132.28 110
18133.55 91
18134.82 73
18136.10 85
18137.37 96
18138.64 91
18139.91 91
18141.19 91
18142.46 65
18143.73 81
18145.01 100
18146.28 116
18147.55 77
18148.82 80
18150.10 92
18151.37 81
18152.64 74
18153.92 69
18155.19 84
18156.46 86
18157.74 85
18159.01 77
18160.28 87
18161.56 84
18162.83 91
18164.10 109
18165.38 86
18166.65 75
18167.93 79
18169.20 76
18170.47 84
18171.75 73
18173.02 69
18174.29 79
18175.57 90
18176.84 70
18178.12 79
18179.39 89
18180.66 80
18181.94 81
18183.21 91
18184.49 88
18185.76 91
18187.04 91
18188.31 89
18189.59 97
18190.86 76
18192.13 78
18193.41 93
18194.68 81
18195.96 69
18197.23 82
18198.51 67
18199.78 76
18201.06 82
18202.33 83
18203.61 93
18204.88 70
18206.16 82
18207.43 78
18208.71 83
18209.98 81
18211.26 96
18212.53 86
18213.81 72
18215.08 76
18216.36 78
18217.63 90
18218.91 78
18220.19 78
18221.46 86
18222.74 86
18224.01 117
18225.29 113
18226.56 84
18227.84 75
18229.12 100
18230.39 91
18231.67 73
18232.94 72
18234.22 75
18235.50 65
18236.77 88
18238.05 88
18239.32 91
18240.60 103
18241.88 82
18243.15 88
18244.43 72
18245.71 114
18246.98 87
18248.26 81
18249.54 80
18250.81 84
18252.09 66
18253.37 70
18254.64 70
18255.92 79
18257.20 72
18258.47 72
18259.75 81
18261.03 64
18262.30 87
18263.58 89
18264.86 85
18266.13 79
18267.41 79
18268.69 92
18269.97 76
18271.24 74
18272.52 79
18273.80 78
18275.08 73
18276.35 68
18277.63 96
18278.91 83
18280.19 79
18281.46 79
18282.74 79
18284.02 77
18285.30 76
18286.58 77
18287.85 78
18289.13 73
18290.41 74
18291.69 76
18292.97 93
18294.24 76
18295.52 77
18296.80 76
18298.08 83
18299.36 82
18300.63 72
18301.91 78
18303.19 85
18304.47 83
18305.75 77
18307.03 69
18308.31 69
18309.58 73
18310.86 80
18312.14 74
18313.42 81
18314.70 81
18315.98 87
18317.26 71
18318.54 89
18319.82 93
18321.09 77
18322.37 80
18323.65 95
18324.93 81
18326.21 83
18327.49 73
18328.77 70
18330.05 73
18331.33 77
18332.61 82
18333.89 80
18335.17 75
18336.45 78
18337.73 83
18339.01 92
18340.29 80
18341.57 74
18342.85 85
18344.13 88
18345.41 89
18346.69 67
18347.97 96
18349.25 84
18350.53 79
18351.81 75
18353.09 79
18354.37 78
18355.65 69
18356.93 66
18358.21 86
18359.49 84
18360.77 87
18362.05 80
18363.33 77
18364.61 78
18365.89 78
18367.17 71
18368.45 83
18369.73 81
18371.01 94
18372.29 69
18373.58 83
18374.86 62
18376.14 76
18377.42 93
18378.70 90
18379.98 86
18381.26 96
18382.54 88
18383.82 90
18385.11 88
18386.39 82
18387.67 77
18388.95 68
18390.23 76
18391.51 87
18392.79 100
18394.08 71
18395.36 80
18396.64 110
18397.92 91
18399.20 90
18400.49 120
18401.77 107
18403.05 101
18404.33 81
18405.61 71
18406.90 78
18408.18 87
18409.46 98
18410.74 89
18412.02 93
18413.31 85
18414.59 92
18415.87 89
18417.15 84
18418.44 71
18419.72 87
18421.00 98
18422.28 78
18423.57 84
18424.85 73
18426.13 88
18427.41 85
18428.70 86
18429.98 74
18431.26 92
18432.55 69
18433.83 102
18435.11 85
18436.40 80
18437.68 76
18438.96 78
18440.25 90
18441.53 78
18442.81 71
18444.10 83
18445.38 80
18446.66 85
18447.95 71
18449.23 77
18450.51 85
18451.80 69
18453.08 84
18454.36 79
18455.65 86
18456.93 87
18458.22 60
18459.50 72
18460.78 72
18462.07 76
18463.35 83
18464.64 83
18465.92 70
18467.20 62
18468.49 66
18469.77 77
18471.06 77
18472.34 76
18473.63 91
18474.91 80
18476.19 78
18477.48 90
18478.76 79
18480.05 86
18481.33 84
18482.62 83
18483.90 78
18485.19 86
18486.47 91
18487.76 84
18489.04 91
18490.33 68
18491.61 81
18492.90 76
18494.18 84
18495.47 80
18496.75 87
18498.04 83
18499.32 61
18500.61 85
18501.89 85
18503.18 91
18504.46 75
18505.75 63
18507.04 90
18508.32 93
18509.61 75
18510.89 87
18512.18 69
18513.46 80
18514.75 74
18516.04 83
18517.32 77
18518.61 102
18519.89 88
18521.18 76
18522.47 84
18523.75 72
18525.04 82
18526.32 84
18527.61 72
18528.90 58
18530.18 77
18531.47 91
18532.76 91
18534.04 71
18535.33 89
18536.62 74
18537.90 60
18539.19 82
18540.48 70
18541.76 76
18543.05 76
18544.34 84
18545.62 75
18546.91 74
18548.20 85
18549.48 83
18550.77 89
18552.06 78
18553.35 66
18554.63 92
18555.92 94
18557.21 84
18558.50 94
18559.78 93
18561.07 80
18562.36 76
18563.65 80
18564.93 66
18566.22 68
18567.51 63
18568.80 83
18570.08 78
18571.37 69
18572.66 66
18573.95 93
18575.24 61
18576.52 80
18577.81 81
18579.10 83
18580.39 72
18581.68 68
18582.96 71
18584.25 66
18585.54 75
18586.83 94
18588.12 99
18589.41 72
18590.69 72
18591.98 73
18593.27 100
18594.56 97
18595.85 79
18597.14 85
18598.43 86
18599.71 96
18601.00 89
18602.29 87
18603.58 89
18604.87 84
18606.16 82
18607.45 78
18608.74 85
18610.03 87
18611.32 107
18612.61 108
18613.89 79
18615.18 88
18616.47 96
18617.76 96
18619.05 79
18620.34 76
18621.63 79
18622.92 86
18624.21 74
18625.50 82
18626.79 86
18628.08 76
18629.37 98
18630.66 81
18631.95 76
18633.24 68
18634.53 81
18635.82 79
18637.11 80
18638.40 79
18639.69 89
18640.98 88
18642.27 89
18643.56 87
18644.85 83
18646.14 79
18647.43 83
18648.72 60
18650.01 82
18651.30 87
18652.59 92
18653.89 85
18655.18 89
18656.47 90
18657.76 94
18659.05 86
18660.34 84
18661.63 91
18662.92 88
18664.21 91
18665.50 81
18666.79 84
18668.09 89
18669.38 72
18670.67 104
18671.96 83
18673.25 82
18674.54 88
18675.83 79
18677.13 68
18678.42 79
18679.71 100
18681.00 81
18682.29 78
18683.58 83
18684.88 86
18686.17 82
18687.46 99
18688.75 89
18690.04 80
18691.33 94
18692.63 95
18693.92 81
18695.21 73
18696.50 92
18697.80 86
18699.09 97
18700.38 87
18701.67 77
18702.96 88
18704.26 96
18705.55 82
18706.84 73
18708.13 64
18709.43 105
18710.72 87
18712.01 77
18713.31 64
18714.60 81
18715.89 96
18717.18 98
18718.48 81
18719.77 74
18721.06 84
18722.36 75
18723.65 83
18724.94 75
18726.24 75
18727.53 74
18728.82 89
18730.12 94
18731.41 89
18732.70 67
18734.00 92
18735.29 95
18736.58 81
18737.88 67
18739.17 78
18740.46 86
18741.76 91
18743.05 80
18744.34 69
18745.64 80
18746.93 87
18748.23 90
18749.52 89
18750.81 71
18752.11 75
18753.40 86
18754.70 82
18755.99 97
18757.29 80
18758.58 79
18759.87 92
18761.17 74
18762.46 77
18763.76 76
18765.05 76
18766.35 82
18767.64 89
18768.94 82
18770.23 88
18771.53 72
18772.82 85
18774.11 72
18775.41 66
18776.70 73
18778.00 87
18779.29 88
18780.59 61
18781.89 74
18783.18 88
18784.48 80
18785.77 84
18787.07 88
18788.36 84
18789.66 82
18790.95 76
18792.25 106
18793.54 85
18794.84 94
18796.13 85
18797.43 81
18798.73 92
18800.02 80
18801.32 79
18802.61 79
18803.91 70
18805.20 85
18806.50 78
18807.80 75
18809.09 82
18810.39 87
18811.69 85
18812.98 74
18814.28 82
18815.57 77
18816.87 99
18818.17 92
18819.46 68
18820.76 58
18822.06 83
18823.35 71
18824.65 79
18825.95 69
18827.24 83
18828.54 81
18829.84 65
18831.13 86
18832.43 71
18833.73 89
18835.02 87
18836.32 102
18837.62 83
18838.91 83
18840.21 87
18841.51 60
18842.81 82
18844.10 83
18845.40 73
18846.70 74
18848.00 76
18849.29 78
18850.59 79
18851.89 75
18853.19 81
18854.48 80
18855.78 68
18857.08 81
18858.38 86
18859.67 92
18860.97 76
18862.27 80
18863.57 83
18864.87 82
18866.16 67
18867.46 72
18868.76 85
18870.06 82
18871.36 77
18872.66 84
18873.95 88
18875.25 87
18876.55 91
18877.85 84
18879.15 68
18880.45 84
18881.74 90
18883.04 104
18884.34 83
18885.64 63
18886.94 104
18888.24 85
18889.54 79
18890.84 52
18892.13 65
18893.43 96
18894.73 87
18896.03 79
18897.33 57
18898.63 74
18899.93 79
18901.23 79
18902.53 83
18903.83 69
18905.13 80
18906.43 79
18907.73 77
18909.02 79
18910.32 70
18911.62 90
18912.92 94
18914.22 92
18915.52 91
18916.82 76
18918.12 79
18919.42 100
18920.72 93
18922.02 81
18923.32 81
18924.62 80
18925.92 96
18927.22 81
18928.52 71
18929.82 77
18931.12 77
18932.42 61
18933.72 86
18935.02 71
18936.32 75
18937.63 83
18938.93 78
18940.23 69
18941.53 95
18942.83 81
18944.13 79
18945.43 81
18946.73 82
18948.03 80
18949.33 74
18950.63 80
18951.93 84
18953.23 93
18954.54 82
18955.84 88
18957.14 83
18958.44 87
18959.74 90
18961.04 84
18962.34 77
18963.64 80
18964.95 95
18966.25 71
18967.55 89
18968.85 70
18970.15 87
18971.45 84
18972.76 72
18974.06 65
18975.36 72
18976.66 92
18977.96 102
18979.27 98
18980.57 81
18981.87 76
18983.17 95
18984.47 78
18985.78 68
18987.08 70
18988.38 80
18989.68 85
18990.98 66
18992.29 68
18993.59 66
18994.89 92
18996.19 79
18997.50 72
18998.80 61
19000.10 85
19001.40 94
19002.71 84
19004.01 84
19005.31 67
19006.62 87
19007.92 94
19009.22 81
19010.53 80
19011.83 77
19013.13 81
19014.43 102
19015.74 63
19017.04 63
19018.34 84
19019.65 80
19020.95 90
19022.25 81
19023.56 76
19024.86 73
19026.16 92
19027.47 89
19028.77 69
19030.08 73
19031.38 93
19032.68 96
19033.99 90
19035.29 79
19036.59 67
19037.90 90
19039.20 97
19040.51 85
19041.81 87
19043.11 84
19044.42 70
19045.72 82
19047.03 60
19048.33 53
19049.64 73
19050.94 102
19052.25 91
19053.55 64
19054.85 69
19056.16 78
19057.46 86
19058.77 81
19060.07 65
19061.38 88
19062.68 66
19063.99 74
19065.29 85
19066.60 81
19067.90 62
19069.21 78
19070.51 85
19071.82 62
19073.12 78
19074.43 73
19075.73 87
19077.04 79
19078.34 75
19079.65 60
19080.95 79
19082.26 93
19083.57 60
19084.87 69
19086.18 84
19087.48 77
19088.79 86
19090.09 78
19091.40 67
19092.71 74
19094.01 81
19095.32 78
19096.62 94
19097.93 74
19099.24 79
19100.54 97
19101.85 88
19103.15 60
19104.46 76
19105.77 87
19107.07 83
19108.38 56
19109.69 63
19110.99 78
19112.30 80
19113.60 88
19114.91 66
19116.22 73
19117.52 82
19118.83 91
19120.14 82
19121.45 67
19122.75 81
19124.06 69
19125.37 82
19126.67 94
19127.98 60
19129.29 69
19130.59 82
19131.90 83
19133.21 76
19134.52 72
19135.82 75
19137.13 93
19138.44 79
19139.75 66
19141.05 76
19142.36 71
19143.67 80
19144.98 79
19146.28 77
19147.59 82
19148.90 78
19150.21 69
19151.51 88
19152.82 76
19154.13 68
19155.44 87
19156.75 89
19158.05 86
19159.36 69
19160.67 69
19161.98 77
19163.29 84
19164.60 74
19165.90 65
19167.21 72
19168.52 68
19169.83 69
19171.14 76
19172.45 76
19173.75 69
19175.06 78
19176.37 84
19177.68 56
19178.99 69
19180.30 80
19181.61 75
19182.92 75
19184.23 69
19185.53 76
19186.84 79
19188.15 85
19189.46 71
19190.77 82
19192.08 76
19193.39 70
19194.70 79
19196.01 72
19197.32 54
19198.63 68
19199.94 99
19201.25 74
19202.56 74
19203.87 86
19205.17 85
19206.48 67
19207.79 88
19209.10 74
19210.41 70
19211.72 81
19213.03 96
19214.34 73
19215.65 81
19216.96 70
19218.27 80
19219.58 72
19220.89 67
19222.21 80
19223.52 86
19224.83 68
19226.14 68
19227.45 60
19228.76 67
19230.07 82
19231.38 61
19232.69 73
19234.00 66
19235.31 74
19236.62 70
19237.93 76
19239.24 82
19240.55 75
19241.86 86
19243.18 65
19244.49 82
19245.80 84
19247.11 74
19248.42 67
19249.73 67
19251.04 74
19252.35 74
19253.67 70
19254.98 72
19256.29 71
19257.60 64
19258.91 83
19260.22 95
19261.53 80
19262.85 57
19264.16 62
19265.47 85
19266.78 79
19268.09 78
19269.40 68
19270.72 80
19272.03 83
19273.34 73
19274.65 69
19275.96 78
19277.28 77
19278.59 69
19279.90 56
19281.21 67
19282.53 71
19283.84 73
19285.15 80
19286.46 63
19287.78 82
19289.09 79
19290.40 69
19291.71 66
19293.03 66
19294.34 75
19295.65 94
19296.96 74
19298.28 64
19299.59 74
19300.90 73
19302.22 76
19303.53 80
19304.84 64
19306.16 72
19307.47 62
19308.78 81
19310.10 75
19311.41 69
19312.72 69
19314.04 87
19315.35 85
19316.66 80
19317.98 75
19319.29 81
19320.60 74
19321.92 74
19323.23 68
19324.54 78
19325.86 81
19327.17 73
19328.49 71
19329.80 82
19331.11 83
19332.43 77
19333.74 74
19335.06 81
19336.37 67
19337.68 74
19339.00 81
19340.31 82
19341.63 75
19342.94 72
19344.26 67
19345.57 76
19346.89 77
19348.20 93
19349.51 76
19350.83 72
19352.14 75
19353.46 81
19354.77 89
19356.09 83
19357.40 80
19358.72 83
19360.03 76
19361.35 86
19362.66 68
19363.98 101
19365.29 89
19366.61 81
19367.92 58
19369.24 78
19370.55 82
19371.87 102
19373.19 67
19374.50 82
19375.82 66
19377.13 90
19378.45 75
19379.76 71
19381.08 86
19382.39 68
19383.71 77
19385.03 73
19386.34 63
19387.66 76
19388.97 70
19390.29 95
19391.61 76
19392.92 70
19394.24 87
19395.55 86
19396.87 78
19398.19 60
19399.50 76
19400.82 63
19402.14 80
19403.45 82
19404.77 69
19406.09 59
19407.40 75
19408.72 91
19410.04 61
19411.35 71
19412.67 60
19413.99 88
19415.30 77
19416.62 71
19417.94 56
19419.25 82
19420.57 89
19421.89 63
19423.21 72
19424.52 88
19425.84 88
19427.16 75
19428.47 81
19429.79 73
19431.11 74
19432.43 67
19433.74 66
19435.06 67
19436.38 73
19437.70 73
19439.01 93
19440.33 82
19441.65 66
19442.97 65
19444.29 89
19445.60 89
19446.92 79
19448.24 93
19449.56 75
19450.88 75
19452.19 78
19453.51 73
19454.83 70
19456.15 67
19457.47 70
19458.78 85
19460.10 65
19461.42 64
19462.74 70
19464.06 67
19465.38 72
19466.70 78
19468.01 79
19469.33 71
19470.65 74
19471.97 76
19473.29 82
19474.61 72
19475.93 95
19477.25 81
19478.57 80
19479.88 71
19481.20 72
19482.52 79
19483.84 77
19485.16 80
19486.48 76
19487.80 80
19489.12 76
19490.44 70
19491.76 82
19493.08 63
19494.40 59
19495.72 80
19497.04 71
19498.36 67
19499.68 66
19501.00 81
19502.32 78
19503.64 56
19504.96 66
19506.28 62
19507.60 82
19508.92 67
19510.24 56
19511.56 60
19512.88 71
19514.20 80
19515.52 77
19516.84 72
19518.16 69
19519.48 70
19520.80 89
19522.12 80
19523.44 88
19524.76 68
19526.08 80
19527.40 86
19528.72 62
19530.04 75
19531.36 63
19532.68 82
19534.00 61
19535.33 84
19536.65 59
19537.97 67
19539.29 75
19540.61 72
19541.93 65
19543.25 64
19544.57 75
19545.89 84
19547.22 79
19548.54 94
19549.86 68
19551.18 83
19552.50 68
19553.82 77
19555.15 93
19556.47 63
19557.79 84
19559.11 74
19560.43 56
19561.75 79
19563.08 64
19564.40 63
19565.72 63
19567.04 76
19568.36 49
19569.69 68
19571.01 63
19572.33 74
19573.65 59
19574.97 67
19576.30 69
19577.62 65
19578.94 79
19580.26 61
19581.59 80
19582.91 93
19584.23 61
19585.55 84
19586.88 64
19588.20 80
19589.52 73
19590.85 67
19592.17 76
19593.49 73
19594.81 74
19596.14 69
19597.46 62
19598.78 59
19600.11 80
19601.43 63
19602.75 74
19604.08 93
19605.40 82
19606.72 78
19608.05 64
19609.37 75
19610.69 78
19612.02 76
19613.34 48
19614.66 75
19615.99 63
19617.31 69
19618.64 57
19619.96 63
19621.28 66
19622.61 75
19623.93 58
19625.26 67
19626.58 67
19627.90 78
19629.23 71
19630.55 73
19631.88 62
19633.20 54
19634.52 79
19635.85 67
19637.17 49
19638.50 54
19639.82 74
19641.15 74
19642.47 74
19643.80 74
19645.12 73
19646.45 74
19647.77 68
19649.09 56
19650.42 47
19651.74 71
19653.07 87
19654.39 83
19655.72 59
19657.04 60
19658.37 70
19659.69 68
19661.02 64
19662.35 59
19663.67 55
19665.00 72
19666.32 85
19667.65 75
19668.97 70
19670.30 63
19671.62 88
19672.95 71
19674.27 61
19675.60 66
19676.93 59
19678.25 70
19679.58 82
19680.90 53
19682.23 75
19683.56 58
19684.88 81
19686.21 79
19687.53 50
19688.86 58
19690.19 79
19691.51 80
19692.84 81
19694.16 83
19695.49 61
19696.82 70
19698.14 62
19699.47 64
19700.80 79
19702.12 72
19703.45 59
19704.78 86
19706.10 71
19707.43 81
19708.76 58
19710.08 82
19711.41 72
19712.74 77
19714.06 70
19715.39 65
19716.72 107
19718.05 93
19719.37 73
19720.70 71
19722.03 65
19723.35 58
19724.68 85
19726.01 71
19727.34 85
19728.66 75
19729.99 72
19731.32 80
19732.65 62
19733.98 66
19735.30 55
19736.63 69
19737.96 66
19739.29 74
19740.61 80
19741.94 78
19743.27 71
19744.60 71
19745.93 68
19747.25 68
19748.58 74
19749.91 74
19751.24 64
19752.57 88
19753.90 57
19755.22 84
19756.55 85
19757.88 83
19759.21 79
19760.54 72
19761.87 59
19763.20 58
19764.52 84
19765.85 79
19767.18 70
19768.51 65
19769.84 85
19771.17 76
19772.50 77
19773.83 71
19775.16 76
19776.48 92
19777.81 81
19779.14 81
19780.47 71
19781.80 72
19783.13 73
19784.46 90
19785.79 77
19787.12 57
19788.45 66
19789.78 88
19791.11 63
19792.44 72
19793.77 64
19795.10 75
19796.43 78
19797.76 77
19799.09 77
19800.42 62
19801.75 70
19803.08 69
19804.41 75
19805.74 71
19807.07 76
19808.40 72
19809.73 73
19811.06 77
19812.39 71
19813.72 58
19815.05 82
19816.38 82
19817.71 70
19819.04 66
19820.37 81
19821.70 66
19823.03 67
19824.36 78
19825.69 78
19827.02 101
19828.35 81
19829.69 67
19831.02 65
19832.35 95
19833.68 83
19835.01 68
19836.34 72
19837.67 81
19839.00 71
19840.33 67
19841.67 72
19843.00 72
19844.33 72
19845.66 70
19846.99 66
19848.32 68
19849.65 72
19850.99 74
19852.32 78
19853.65 58
19854.98 77
19856.31 52
19857.64 70
19858.98 65
19860.31 79
19861.64 78
19862.97 69
19864.30 75
19865.64 70
19866.97 70
19868.30 69
19869.63 61
19870.97 78
19872.30 65
19873.63 59
19874.96 84
19876.29 62
19877.63 71
19878.96 59
19880.29 64
19881.63 63
19882.96 69
19884.29 76
19885.62 62
19886.96 70
19888.29 53
19889.62 67
19890.95 65
19892.29 76
19893.62 58
19894.95 65
19896.29 57
19897.62 59
19898.95 61
19900.29 71
19901.62 69
19902.95 66
19904.29 79
19905.62 89
19906.95 64
19908.29 66
19909.62 76
19910.95 55
19912.29 65
19913.62 64
19914.96 71
19916.29 81
19917.62 60
19918.96 52
19920.29 76
19921.63 60
19922.96 60
19924.29 70
19925.63 79
19926.96 71
19928.30 66
19929.63 77
19930.96 84
19932.30 89
19933.63 65
19934.97 75
19936.30 61
19937.64 54
19938.97 78
19940.31 93
19941.64 63
19942.98 64
19944.31 69
19945.64 84
19946.98 77
19948.31 63
19949.65 64
19950.98 69
19952.32 57
19953.65 61
19954.99 85
19956.32 66
19957.66 68
19959.00 73
19960.33 86
19961.67 65
19963.00 70
19964.34 83
19965.67 74
19967.01 61
19968.34 74
19969.68 71
19971.01 69
19972.35 78
19973.69 64
19975.02 87
19976.36 79
19977.69 62
19979.03 56
19980.37 75
19981.70 56
19983.04 74
19984.37 73
19985.71 63
19987.05 72
19988.38 73
19989.72 87
19991.05 61
19992.39 82
19993.73 65
19995.06 81
19996.40 89
19997.74 68
19999.07 60
20000.41 73
20001.75 81
20003.08 61
20004.42 68
20005.76 87
20007.09 64
20008.43 71
20009.77 68
20011.10 66
20012.44 68
20013.78 59
20015.12 83
20016.45 66
20017.79 66
20019.13 71
20020.47 66
20021.80 75
20023.14 74
20024.48 74
20025.81 58
20027.15 55
20028.49 67
20029.83 85
20031.17 66
20032.50 69
20033.84 56
20035.18 76
20036.52 62
20037.85 81
20039.19 67
20040.53 57
20041.87 69
20043.21 80
20044.54 78
20045.88 63
20047.22 66
20048.56 81
20049.90 74
20051.24 62
20052.57 54
20053.91 56
20055.25 96
20056.59 68
20057.93 59
20059.27 56
20060.61 76
20061.94 60
20063.28 71
20064.62 73
20065.96 64
20067.30 65
20068.64 71
20069.98 97
20071.32 70
20072.66 74
20073.99 77
20075.33 77
20076.67 60
20078.01 61
20079.35 57
20080.69 79
20082.03 65
20083.37 53
20084.71 59
20086.05 61
20087.39 70
20088.73 63
20090.07 77
20091.41 49
20092.75 70
20094.09 88
20095.43 77
20096.77 65
20098.11 67
20099.45 80
20100.79 69
20102.13 69
20103.47 76
20104.81 59
20106.15 84
20107.49 65
20108.83 76
20110.17 69
20111.51 69
20112.85 94
20114.19 90
20115.53 82
20116.87 41
20118.21 65
20119.55 64
20120.89 98
20122.23 70
20123.57 69
20124.91 64
20126.25 72
20127.60 72
20128.94 56
20130.28 69
20131.62 80
20132.96 93
20134.30 72
20135.64 66
