# Supplementary material for: MALDI-TOF MS typing enables the classification of brewing yeasts of the genus Saccharomyces to major beer styles
Source: PLoS One. 2017 Aug 9;12(8):e0181694. doi: 10.1371/journal.pone.0181694 (PMC5549903; doi:10.1371/journal.pone.0181694)
Supplement: S15 File — The directory includes 90 raw files and was zipped to “.zip”; the folder has three strains with 30 spectra per strain; S1 Text explains the raw files with an example and Table 1 represents the yeast strains used within the experiment. (ZIP) [file pone.0181694.s018.zip › 43-45/30668-513-OG-Ale-Alt-YPG-18h-E-E_2015-11-04__0_E7_1.dat]

2000.55 3982
2000.97 4290
2001.39 4154
2001.81 4243
2002.23 4159
2002.65 3977
2003.08 3859
2003.50 3603
2003.92 3711
2004.34 3626
2004.76 3361
2005.19 3303
2005.61 3302
2006.03 3217
2006.45 3526
2006.87 3374
2007.30 3541
2007.72 3467
2008.14 3400
2008.56 3503
2008.99 3513
2009.41 3431
2009.83 3408
2010.25 3422
2010.68 3522
2011.10 3690
2011.52 3488
2011.94 3388
2012.37 3387
2012.79 3326
2013.21 3303
2013.63 3297
2014.06 3123
2014.48 3053
2014.90 3078
2015.33 3113
2015.75 3235
2016.17 3098
2016.60 3340
2017.02 3090
2017.44 3174
2017.86 3326
2018.29 3365
2018.71 3457
2019.14 3237
2019.56 3413
2019.98 3710
2020.41 3700
2020.83 3506
2021.25 3379
2021.68 3436
2022.10 3452
2022.52 3492
2022.95 3631
2023.37 3269
2023.80 3336
2024.22 3170
2024.64 3189
2025.07 3309
2025.49 3281
2025.92 3036
2026.34 3241
2026.76 3357
2027.19 3195
2027.61 3193
2028.04 3197
2028.46 3232
2028.89 3219
2029.31 3027
2029.74 3164
2030.16 3045
2030.58 2905
2031.01 2886
2031.43 2778
2031.86 3053
2032.28 2989
2032.71 3246
2033.13 3310
2033.56 3427
2033.98 3554
2034.41 3501
2034.83 3490
2035.26 3525
2035.68 3635
2036.11 3698
2036.53 3570
2036.96 3560
2037.38 3497
2037.81 3328
2038.24 3587
2038.66 3621
2039.09 3869
2039.51 3600
2039.94 3457
2040.36 3329
2040.79 3427
2041.21 3299
2041.64 3548
2042.07 3542
2042.49 3603
2042.92 3329
2043.34 3454
2043.77 3297
2044.20 3243
2044.62 3334
2045.05 3297
2045.47 3277
2045.90 3299
2046.33 3424
2046.75 3476
2047.18 3466
2047.61 3541
2048.03 3601
2048.46 3216
2048.89 3346
2049.31 3200
2049.74 3242
2050.16 3361
2050.59 3250
2051.02 3286
2051.45 3364
2051.87 3391
2052.30 3523
2052.73 3486
2053.15 3505
2053.58 3458
2054.01 3307
2054.43 3401
2054.86 3354
2055.29 3342
2055.72 3323
2056.14 3282
2056.57 3220
2057.00 3202
2057.43 3286
2057.85 3332
2058.28 3167
2058.71 3180
2059.14 3282
2059.56 3346
2059.99 3162
2060.42 3048
2060.85 3081
2061.27 3051
2061.70 3457
2062.13 3115
2062.56 3275
2062.99 3249
2063.41 3079
2063.84 3317
2064.27 3594
2064.70 3687
2065.13 4016
2065.55 4224
2065.98 4675
2066.41 4637
2066.84 4539
2067.27 4539
2067.70 4429
2068.13 4455
2068.55 4567
2068.98 4386
2069.41 3861
2069.84 3951
2070.27 3628
2070.70 3619
2071.13 3693
2071.56 3644
2071.98 3560
2072.41 3451
2072.84 3317
2073.27 3612
2073.70 3550
2074.13 3587
2074.56 3568
2074.99 3521
2075.42 3574
2075.85 3509
2076.28 3622
2076.71 3445
2077.13 3640
2077.56 3678
2077.99 3784
2078.42 4071
2078.85 4186
2079.28 4276
2079.71 4374
2080.14 4715
2080.57 4717
2081.00 4954
2081.43 4879
2081.86 4872
2082.29 4974
2082.72 4769
2083.15 4365
2083.58 4096
2084.01 4095
2084.44 3936
2084.87 3928
2085.30 3721
2085.73 3510
2086.16 3475
2086.59 3424
2087.02 3423
2087.46 3362
2087.89 3288
2088.32 3437
2088.75 3138
2089.18 3394
2089.61 3208
2090.04 3190
2090.47 3168
2090.90 3267
2091.33 3166
2091.76 3178
2092.19 3103
2092.63 3240
2093.06 3166
2093.49 3167
2093.92 3298
2094.35 3488
2094.78 3408
2095.21 3572
2095.64 3441
2096.08 3375
2096.51 3482
2096.94 3363
2097.37 3324
2097.80 3460
2098.23 3356
2098.67 3356
2099.10 3152
2099.53 3296
2099.96 3036
2100.39 3062
2100.82 3288
2101.26 3197
2101.69 3063
2102.12 3033
2102.55 3170
2102.98 3068
2103.42 3004
2103.85 3101
2104.28 3244
2104.71 3522
2105.15 3325
2105.58 3095
2106.01 3224
2106.44 3358
2106.88 3538
2107.31 3583
2107.74 3545
2108.17 3685
2108.61 3556
2109.04 3882
2109.47 3900
2109.90 3666
2110.34 3647
2110.77 3624
2111.20 3617
2111.64 3528
2112.07 3515
2112.50 3472
2112.94 3518
2113.37 3516
2113.80 3248
2114.24 3218
2114.67 3230
2115.10 3294
2115.54 3123
2115.97 3159
2116.40 3170
2116.84 3234
2117.27 2927
2117.70 3013
2118.14 2945
2118.57 2973
2119.00 3022
2119.44 3027
2119.87 3039
2120.31 2987
2120.74 2908
2121.17 3203
2121.61 3255
2122.04 2998
2122.48 2913
2122.91 3048
2123.35 3018
2123.78 2966
2124.21 2986
2124.65 3036
2125.08 2995
2125.52 2894
2125.95 3053
2126.39 3206
2126.82 3102
2127.26 3054
2127.69 3251
2128.12 3104
2128.56 3093
2128.99 3315
2129.43 3290
2129.86 3335
2130.30 3431
2130.73 3413
2131.17 3535
2131.60 3573
2132.04 3431
2132.47 3555
2132.91 3669
2133.34 3604
2133.78 3748
2134.22 3529
2134.65 3474
2135.09 3514
2135.52 3709
2135.96 3390
2136.39 3518
2136.83 3485
2137.26 3471
2137.70 3572
2138.14 3545
2138.57 3385
2139.01 3422
2139.44 3429
2139.88 3394
2140.31 3374
2140.75 3194
2141.19 3305
2141.62 3241
2142.06 3230
2142.50 2928
2142.93 2930
2143.37 2986
2143.80 3144
2144.24 3140
2144.68 3076
2145.11 2957
2145.55 2879
2145.99 2944
2146.42 2976
2146.86 2986
2147.30 3144
2147.73 3420
2148.17 3531
2148.61 3595
2149.04 3567
2149.48 3756
2149.92 3814
2150.35 4115
2150.79 4412
2151.23 4118
2151.67 4331
2152.10 4328
2152.54 4615
2152.98 4215
2153.41 3952
2153.85 3910
2154.29 4081
2154.73 3781
2155.16 3589
2155.60 3357
2156.04 3263
2156.48 3299
2156.91 3540
2157.35 3174
2157.79 3242
2158.23 3158
2158.67 3323
2159.10 3305
2159.54 3342
2159.98 3530
2160.42 3529
2160.86 3679
2161.29 3629
2161.73 3340
2162.17 3215
2162.61 3339
2163.05 3252
2163.48 3073
2163.92 3073
2164.36 3438
2164.80 3455
2165.24 3332
2165.68 3170
2166.12 3107
2166.55 3162
2166.99 3301
2167.43 3372
2167.87 3598
2168.31 3677
2168.75 3527
2169.19 3665
2169.63 3749
2170.06 3581
2170.50 3743
2170.94 3813
2171.38 3731
2171.82 3726
2172.26 3938
2172.70 4098
2173.14 4158
2173.58 4140
2174.02 4215
2174.46 4417
2174.90 4634
2175.34 5015
2175.78 5002
2176.22 4893
2176.65 5392
2177.09 5247
2177.53 4991
2177.97 4904
2178.41 4813
2178.85 4615
2179.29 4263
2179.73 4262
2180.17 4156
2180.61 4086
2181.05 3969
2181.49 3976
2181.93 3806
2182.37 3761
2182.81 3631
2183.26 3718
2183.70 3530
2184.14 3304
2184.58 3290
2185.02 3167
2185.46 3386
2185.90 3356
2186.34 3252
2186.78 3261
2187.22 3281
2187.66 3466
2188.10 3541
2188.54 3625
2188.98 3683
2189.42 3649
2189.87 3596
2190.31 3909
2190.75 3896
2191.19 4003
2191.63 3808
2192.07 3616
2192.51 3678
2192.95 3491
2193.39 3544
2193.84 3685
2194.28 3643
2194.72 3943
2195.16 3891
2195.60 4042
2196.04 4110
2196.49 4384
2196.93 4167
2197.37 4299
2197.81 4285
2198.25 4278
2198.69 4063
2199.14 3976
2199.58 3827
2200.02 3865
2200.46 3895
2200.90 3706
2201.35 3644
2201.79 3565
2202.23 3473
2202.67 3535
2203.12 3648
2203.56 3285
2204.00 3407
2204.44 3841
2204.89 3487
2205.33 3619
2205.77 3515
2206.21 3589
2206.66 3653
2207.10 3644
2207.54 3379
2207.98 3591
2208.43 3662
2208.87 3734
2209.31 3816
2209.76 3906
2210.20 4098
2210.64 4068
2211.09 3848
2211.53 4070
2211.97 3991
2212.41 3778
2212.86 3953
2213.30 4058
2213.74 3855
2214.19 3781
2214.63 3857
2215.08 3693
2215.52 3669
2215.96 3550
2216.41 3644
2216.85 3600
2217.29 3436
2217.74 3249
2218.18 3420
2218.63 3468
2219.07 3229
2219.51 3291
2219.96 3306
2220.40 3308
2220.85 3517
2221.29 3324
2221.73 3289
2222.18 3630
2222.62 3632
2223.07 3520
2223.51 3585
2223.96 3652
2224.40 3900
2224.84 3899
2225.29 3939
2225.73 4075
2226.18 4350
2226.62 4380
2227.07 4348
2227.51 4452
2227.96 4445
2228.40 4295
2228.85 4225
2229.29 4183
2229.74 4271
2230.18 4139
2230.63 4077
2231.07 4083
2231.52 4197
2231.96 4289
2232.41 4029
2232.85 4169
2233.30 4594
2233.74 4127
2234.19 4224
2234.63 4395
2235.08 4098
2235.53 3974
2235.97 4073
2236.42 4040
2236.86 4055
2237.31 3816
2237.75 3956
2238.20 3986
2238.65 3897
2239.09 3989
2239.54 3848
2239.98 3647
2240.43 3667
2240.88 3542
2241.32 3689
2241.77 3552
2242.21 3304
2242.66 3212
2243.11 3218
2243.55 3294
2244.00 3212
2244.45 3254
2244.89 3248
2245.34 3381
2245.79 3132
2246.23 3355
2246.68 3244
2247.13 3161
2247.57 3294
2248.02 3464
2248.47 3429
2248.91 3125
2249.36 3066
2249.81 3163
2250.25 3211
2250.70 3375
2251.15 3234
2251.60 3373
2252.04 3267
2252.49 3280
2252.94 3334
2253.39 3178
2253.83 3366
2254.28 3311
2254.73 3293
2255.17 3304
2255.62 3192
2256.07 3127
2256.52 2952
2256.97 3135
2257.41 2984
2257.86 2913
2258.31 2894
2258.76 3026
2259.20 3074
2259.65 3038
2260.10 3443
2260.55 3338
2261.00 3439
2261.45 3719
2261.89 3692
2262.34 3812
2262.79 3862
2263.24 3910
2263.69 4169
2264.13 4090
2264.58 4276
2265.03 4134
2265.48 4429
2265.93 4266
2266.38 4159
2266.83 4196
2267.28 4174
2267.72 4136
2268.17 4209
2268.62 4293
2269.07 4236
2269.52 4506
2269.97 4329
2270.42 4242
2270.87 4515
2271.32 4951
2271.76 4809
2272.21 4590
2272.66 4526
2273.11 4700
2273.56 4434
2274.01 4234
2274.46 4341
2274.91 4120
2275.36 3871
2275.81 3908
2276.26 3555
2276.71 3628
2277.16 3545
2277.61 3634
2278.06 3515
2278.51 3439
2278.96 3463
2279.41 3356
2279.86 3430
2280.31 3685
2280.76 3749
2281.21 3603
2281.66 3523
2282.11 3846
2282.56 3861
2283.01 3688
2283.46 3751
2283.91 3654
2284.36 3508
2284.81 3535
2285.26 3576
2285.71 3557
2286.16 3602
2286.61 3433
2287.06 3471
2287.51 3627
2287.96 3844
2288.42 4088
2288.87 4189
2289.32 4618
2289.77 5037
2290.22 5435
2290.67 6172
2291.12 6626
2291.57 6809
2292.02 6728
2292.48 7166
2292.93 7290
2293.38 6811
2293.83 6582
2294.28 6239
2294.73 5875
2295.18 5813
2295.63 5405
2296.09 4956
2296.54 4579
2296.99 4381
2297.44 4162
2297.89 3890
2298.35 3855
2298.80 3800
2299.25 3810
2299.70 3688
2300.15 3461
2300.60 3404
2301.06 3459
2301.51 3432
2301.96 3295
2302.41 3276
2302.87 3356
2303.32 3493
2303.77 3377
2304.22 3342
2304.67 3261
2305.13 3289
2305.58 3383
2306.03 3141
2306.49 3362
2306.94 3308
2307.39 3255
2307.84 3401
2308.30 3339
2308.75 3556
2309.20 3709
2309.65 3941
2310.11 4178
2310.56 4033
2311.01 4011
2311.47 4162
2311.92 4379
2312.37 4365
2312.83 3979
2313.28 3956
2313.73 4133
2314.19 3829
2314.64 3741
2315.09 3689
2315.55 3616
2316.00 3795
2316.45 3641
2316.91 3492
2317.36 3677
2317.81 3633
2318.27 3711
2318.72 3978
2319.18 3714
2319.63 3841
2320.08 3730
2320.54 3926
2320.99 4089
2321.45 3864
2321.90 3937
2322.35 4173
2322.81 3900
2323.26 3741
2323.72 3795
2324.17 3913
2324.63 4118
2325.08 4199
2325.53 4356
2325.99 4279
2326.44 4327
2326.90 4380
2327.35 4614
2327.81 4735
2328.26 4714
2328.72 4656
2329.17 4549
2329.63 4439
2330.08 4545
2330.54 4436
2330.99 4557
2331.45 4840
2331.90 4667
2332.36 4484
2332.81 4325
2333.27 3969
2333.72 3833
2334.18 3838
2334.63 3718
2335.09 3670
2335.54 3591
2336.00 3637
2336.46 3808
2336.91 3544
2337.37 3459
2337.82 3662
2338.28 3570
2338.73 3710
2339.19 3852
2339.65 3772
2340.10 3842
2340.56 4038
2341.01 4193
2341.47 4212
2341.93 4149
2342.38 4102
2342.84 4067
2343.29 4151
2343.75 3930
2344.21 3892
2344.66 3862
2345.12 3978
2345.58 4020
2346.03 3831
2346.49 3952
2346.94 4073
2347.40 4107
2347.86 3965
2348.31 3772
2348.77 3753
2349.23 3875
2349.69 3774
2350.14 3610
2350.60 3701
2351.06 3764
2351.51 3747
2351.97 3839
2352.43 3565
2352.88 3549
2353.34 3557
2353.80 3482
2354.26 3458
2354.71 3268
2355.17 3460
2355.63 3358
2356.09 3401
2356.54 3364
2357.00 3459
2357.46 3590
2357.92 3658
2358.37 3378
2358.83 3473
2359.29 3399
2359.75 3545
2360.20 3657
2360.66 3660
2361.12 3792
2361.58 3812
2362.04 3758
2362.49 3796
2362.95 3679
2363.41 3555
2363.87 3735
2364.33 3509
2364.79 3534
2365.24 3746
2365.70 3647
2366.16 3675
2366.62 3591
2367.08 3786
2367.54 3678
2367.99 3981
2368.45 3761
2368.91 4180
2369.37 4350
2369.83 4228
2370.29 4510
2370.75 4267
2371.21 4328
2371.67 4290
2372.12 4347
2372.58 4148
2373.04 4133
2373.50 4366
2373.96 4508
2374.42 4775
2374.88 4712
2375.34 4493
2375.80 4547
2376.26 4655
2376.72 4638
2377.18 4502
2377.64 4545
2378.10 4405
2378.56 4215
2379.01 4122
2379.47 4229
2379.93 4045
2380.39 3986
2380.85 4050
2381.31 4043
2381.77 4199
2382.23 3871
2382.69 3935
2383.15 4045
2383.61 3952
2384.07 3681
2384.53 3645
2384.99 3686
2385.45 3424
2385.92 3633
2386.38 3430
2386.84 3514
2387.30 3383
2387.76 3375
2388.22 3359
2388.68 3547
2389.14 3565
2389.60 3524
2390.06 3659
2390.52 3616
2390.98 3685
2391.44 3516
2391.90 3732
2392.36 3807
2392.83 3693
2393.29 3390
2393.75 3582
2394.21 3542
2394.67 3631
2395.13 3694
2395.59 3612
2396.05 3479
2396.52 3568
2396.98 3552
2397.44 3522
2397.90 3633
2398.36 3581
2398.82 3484
2399.28 3491
2399.75 3436
2400.21 3336
2400.67 3239
2401.13 3313
2401.59 3548
2402.06 3273
2402.52 3302
2402.98 3408
2403.44 3243
2403.90 3310
2404.37 3307
2404.83 3281
2405.29 3407
2405.75 3261
2406.21 3588
2406.68 3726
2407.14 3656
2407.60 3528
2408.06 3722
2408.53 3724
2408.99 3631
2409.45 3556
2409.91 3417
2410.38 3489
2410.84 3275
2411.30 3412
2411.77 3374
2412.23 3364
2412.69 3457
2413.15 3503
2413.62 3533
2414.08 3528
2414.54 3638
2415.01 3771
2415.47 3727
2415.93 3667
2416.40 3894
2416.86 3881
2417.32 4097
2417.79 4220
2418.25 4164
2418.71 4011
2419.18 4334
2419.64 4539
2420.10 4724
2420.57 4792
2421.03 4582
2421.50 4491
2421.96 4267
2422.42 4756
2422.89 4716
2423.35 4319
2423.81 4253
2424.28 4445
2424.74 4175
2425.21 3891
2425.67 3942
2426.14 3864
2426.60 3659
2427.06 3728
2427.53 3631
2427.99 3613
2428.46 3591
2428.92 3630
2429.39 3726
2429.85 3457
2430.32 3551
2430.78 3470
2431.24 3376
2431.71 3312
2432.17 3145
2432.64 2994
2433.10 2994
2433.57 3317
2434.03 3242
2434.50 3363
2434.96 3450
2435.43 3631
2435.89 3705
2436.36 3702
2436.82 3532
2437.29 3555
2437.76 3657
2438.22 3735
2438.69 3869
2439.15 3784
2439.62 3994
2440.08 4200
2440.55 4326
2441.01 4168
2441.48 4416
2441.95 4311
2442.41 4555
2442.88 4371
2443.34 4216
2443.81 4190
2444.27 4012
2444.74 3881
2445.21 3852
2445.67 3783
2446.14 3625
2446.60 3472
2447.07 3442
2447.54 3362
2448.00 3280
2448.47 3196
2448.94 3301
2449.40 3391
2449.87 3425
2450.34 3504
2450.80 3327
2451.27 3371
2451.74 3510
2452.20 3401
2452.67 3144
2453.14 3310
2453.60 3424
2454.07 3428
2454.54 3279
2455.00 3491
2455.47 3480
2455.94 3317
2456.40 3480
2456.87 3258
2457.34 3128
2457.81 3099
2458.27 3230
2458.74 3100
2459.21 3155
2459.68 3134
2460.14 3245
2460.61 3228
2461.08 3173
2461.55 3306
2462.01 3160
2462.48 3288
2462.95 3193
2463.42 3102
2463.88 3246
2464.35 3157
2464.82 3294
2465.29 3218
2465.76 3311
2466.22 3196
2466.69 3226
2467.16 3273
2467.63 3468
2468.10 3551
2468.57 3325
2469.03 3373
2469.50 3548
2469.97 3538
2470.44 3525
2470.91 3394
2471.38 3273
2471.84 3200
2472.31 3054
2472.78 3067
2473.25 3040
2473.72 3218
2474.19 3206
2474.66 3021
2475.13 3108
2475.59 3088
2476.06 3412
2476.53 3487
2477.00 3323
2477.47 3409
2477.94 3427
2478.41 3465
2478.88 3446
2479.35 3492
2479.82 3535
2480.29 3657
2480.76 3604
2481.23 3487
2481.69 3534
2482.16 3631
2482.63 3585
2483.10 3417
2483.57 3484
2484.04 3468
2484.51 3431
2484.98 3323
2485.45 3305
2485.92 3578
2486.39 3583
2486.86 3622
2487.33 3647
2487.80 3500
2488.27 3403
2488.74 3671
2489.21 3735
2489.68 3741
2490.15 3653
2490.62 3752
2491.09 3562
2491.56 3406
2492.04 3391
2492.51 3416
2492.98 3829
2493.45 3709
2493.92 3557
2494.39 3741
2494.86 3739
2495.33 3625
2495.80 3695
2496.27 3725
2496.74 3886
2497.21 3556
2497.68 3618
2498.16 3640
2498.63 3480
2499.10 3244
2499.57 3223
2500.04 3307
2500.51 3260
2500.98 3339
2501.45 3276
2501.93 3050
2502.40 3097
2502.87 3019
2503.34 3165
2503.81 3232
2504.28 3124
2504.76 3334
2505.23 3064
2505.70 3198
2506.17 3310
2506.64 3335
2507.11 3453
2507.59 3404
2508.06 3638
2508.53 3799
2509.00 3780
2509.47 4083
2509.95 4231
2510.42 4462
2510.89 4441
2511.36 4585
2511.84 4331
2512.31 4549
2512.78 4578
2513.25 4633
2513.73 4530
2514.20 4403
2514.67 4646
2515.14 4418
2515.62 4340
2516.09 4282
2516.56 4055
2517.03 3757
2517.51 3754
2517.98 3612
2518.45 3716
2518.93 3759
2519.40 3436
2519.87 3342
2520.35 3594
2520.82 3761
2521.29 3811
2521.77 3615
2522.24 3508
2522.71 3360
2523.19 3361
2523.66 3233
2524.13 3558
2524.61 3407
2525.08 3393
2525.55 3325
2526.03 3431
2526.50 3282
2526.97 3326
2527.45 3354
2527.92 3375
2528.40 3549
2528.87 3451
2529.34 3257
2529.82 3207
2530.29 3473
2530.77 3281
2531.24 3255
2531.71 3406
2532.19 3267
2532.66 3354
2533.14 3404
2533.61 3387
2534.09 3386
2534.56 3570
2535.04 3598
2535.51 3316
2535.98 3353
2536.46 3382
2536.93 3348
2537.41 3405
2537.88 3315
2538.36 3527
2538.83 3473
2539.31 3329
2539.78 3216
2540.26 3350
2540.73 3636
2541.21 3691
2541.68 3767
2542.16 3738
2542.63 3718
2543.11 4064
2543.59 3887
2544.06 3846
2544.54 3923
2545.01 3922
2545.49 3798
2545.96 3691
2546.44 3983
2546.91 4053
2547.39 4043
2547.87 4191
2548.34 4571
2548.82 4630
2549.29 4515
2549.77 4488
2550.24 4581
2550.72 4463
2551.20 4689
2551.67 4229
2552.15 4453
2552.62 4640
2553.10 4612
2553.58 4554
2554.05 4480
2554.53 4692
2555.01 4672
2555.48 4752
2555.96 5101
2556.44 4822
2556.91 4789
2557.39 4814
2557.87 4599
2558.34 4377
2558.82 4086
2559.30 4185
2559.77 4261
2560.25 3914
2560.73 3830
2561.20 3583
2561.68 3538
2562.16 3488
2562.64 3588
2563.11 3603
2563.59 3204
2564.07 3142
2564.54 3381
2565.02 3258
2565.50 3288
2565.98 3177
2566.45 3238
2566.93 3291
2567.41 3318
2567.89 3220
2568.36 3157
2568.84 3184
2569.32 2984
2569.80 2936
2570.28 3200
2570.75 3288
2571.23 3247
2571.71 3015
2572.19 2891
2572.66 3080
2573.14 3079
2573.62 2908
2574.10 3009
2574.58 3206
2575.06 3087
2575.53 3017
2576.01 3031
2576.49 3072
2576.97 2984
2577.45 2983
2577.93 2901
2578.40 3007
2578.88 3000
2579.36 3178
2579.84 3312
2580.32 3341
2580.80 3138
2581.28 3242
2581.76 3392
2582.24 3319
2582.71 3238
2583.19 3176
2583.67 3218
2584.15 3153
2584.63 3105
2585.11 3188
2585.59 3249
2586.07 3275
2586.55 3238
2587.03 3343
2587.51 3330
2587.99 3309
2588.47 3348
2588.95 3426
2589.42 3532
2589.90 3443
2590.38 3567
2590.86 3462
2591.34 3267
2591.82 3399
2592.30 3476
2592.78 3368
2593.26 3183
2593.74 3243
2594.22 3359
2594.70 3569
2595.18 3410
2595.66 3277
2596.14 3434
2596.62 3427
2597.10 3417
2597.58 3478
2598.07 3312
2598.55 3213
2599.03 3160
2599.51 3150
2599.99 3114
2600.47 3027
2600.95 3108
2601.43 3256
2601.91 2966
2602.39 3117
2602.87 2956
2603.35 2968
2603.83 2939
2604.31 3111
2604.80 3249
2605.28 3163
2605.76 3239
2606.24 3377
2606.72 3343
2607.20 3213
2607.68 3282
2608.16 3213
2608.65 3372
2609.13 3480
2609.61 3473
2610.09 3561
2610.57 3546
2611.05 3603
2611.53 3525
2612.02 3531
2612.50 3448
2612.98 3469
2613.46 3460
2613.94 3476
2614.43 3341
2614.91 3546
2615.39 3447
2615.87 3455
2616.35 3583
2616.84 3612
2617.32 3723
2617.80 3482
2618.28 3549
2618.77 3459
2619.25 3402
2619.73 3544
2620.21 3383
2620.69 3237
2621.18 3217
2621.66 3470
2622.14 3485
2622.63 3399
2623.11 3130
2623.59 3167
2624.07 3192
2624.56 3281
2625.04 3331
2625.52 3457
2626.01 3496
2626.49 3424
2626.97 3227
2627.45 3572
2627.94 3489
2628.42 3319
2628.90 3249
2629.39 3425
2629.87 3496
2630.35 3503
2630.84 3551
2631.32 3393
2631.80 3392
2632.29 3731
2632.77 3739
2633.26 3862
2633.74 3625
2634.22 3611
2634.71 3783
2635.19 3723
2635.67 3557
2636.16 3453
2636.64 3399
2637.13 3346
2637.61 3646
2638.09 3583
2638.58 3414
2639.06 3403
2639.55 3374
2640.03 3621
2640.52 3459
2641.00 3488
2641.48 3489
2641.97 3495
2642.45 3337
2642.94 3503
2643.42 3376
2643.91 3261
2644.39 3340
2644.88 3255
2645.36 3333
2645.85 3341
2646.33 3273
2646.82 3171
2647.30 3256
2647.79 3378
2648.27 3356
2648.76 3173
2649.24 3174
2649.73 3260
2650.21 2999
2650.70 3248
2651.18 3285
2651.67 3209
2652.15 3478
2652.64 3299
2653.12 3378
2653.61 3328
2654.10 3422
2654.58 3446
2655.07 3740
2655.55 3795
2656.04 3734
2656.52 3833
2657.01 3747
2657.50 3713
2657.98 3948
2658.47 3925
2658.95 3657
2659.44 3612
2659.93 3456
2660.41 3524
2660.90 3353
2661.38 3569
2661.87 3413
2662.36 3428
2662.84 3442
2663.33 3431
2663.82 3496
2664.30 3348
2664.79 3202
2665.28 3210
2665.76 3436
2666.25 3231
2666.74 3228
2667.22 3341
2667.71 3281
2668.20 3363
2668.68 3282
2669.17 3317
2669.66 3137
2670.14 3238
2670.63 3379
2671.12 3438
2671.61 3432
2672.09 3476
2672.58 3713
2673.07 3950
2673.55 4148
2674.04 4301
2674.53 4341
2675.02 4779
2675.50 4626
2675.99 4502
2676.48 4483
2676.97 4479
2677.46 4401
2677.94 4335
2678.43 4164
2678.92 4103
2679.41 4022
2679.89 3894
2680.38 3730
2680.87 3607
2681.36 3709
2681.85 3699
2682.33 3716
2682.82 3883
2683.31 3837
2683.80 3810
2684.29 3943
2684.78 3720
2685.26 3679
2685.75 3700
2686.24 3830
2686.73 3680
2687.22 3568
2687.71 3417
2688.20 3520
2688.68 3431
2689.17 3273
2689.66 3188
2690.15 3229
2690.64 3207
2691.13 3116
2691.62 3028
2692.11 3275
2692.60 3236
2693.09 3257
2693.57 3238
2694.06 3125
2694.55 3263
2695.04 3346
2695.53 3570
2696.02 3441
2696.51 3432
2697.00 3348
2697.49 3505
2697.98 3604
2698.47 3582
2698.96 3497
2699.45 3380
2699.94 3474
2700.43 3329
2700.92 3446
2701.41 3362
2701.90 3379
2702.39 3478
2702.88 3537
2703.37 3528
2703.86 3534
2704.35 3458
2704.84 3384
2705.33 3392
2705.82 3250
2706.31 3505
2706.80 3329
2707.29 3294
2707.78 3336
2708.27 3252
2708.76 3088
2709.25 3144
2709.74 3187
2710.23 3222
2710.72 3047
2711.21 3045
2711.71 3267
2712.20 3173
2712.69 3057
2713.18 3202
2713.67 3286
2714.16 3176
2714.65 3048
2715.14 3089
2715.63 3254
2716.12 3372
2716.62 3093
2717.11 3159
2717.60 3098
2718.09 2988
2718.58 2936
2719.07 2891
2719.56 3056
2720.06 2880
2720.55 2925
2721.04 3361
2721.53 3356
2722.02 3211
2722.51 3175
2723.01 3380
2723.50 3483
2723.99 3609
2724.48 3577
2724.97 3393
2725.47 3316
2725.96 3385
2726.45 3287
2726.94 3323
2727.44 3093
2727.93 3065
2728.42 3222
2728.91 3228
2729.40 3208
2729.90 3012
2730.39 2984
2730.88 3093
2731.37 3324
2731.87 3283
2732.36 3240
2732.85 3286
2733.35 3287
2733.84 3368
2734.33 3184
2734.82 3183
2735.32 3322
2735.81 3461
2736.30 3289
2736.80 3492
2737.29 3695
2737.78 3626
2738.28 3641
2738.77 3723
2739.26 3511
2739.76 3686
2740.25 3638
2740.74 3616
2741.24 3468
2741.73 3424
2742.22 3439
2742.72 3322
2743.21 3167
2743.70 3204
2744.20 3208
2744.69 3163
2745.19 3069
2745.68 3102
2746.17 3059
2746.67 2876
2747.16 3104
2747.66 3140
2748.15 3072
2748.64 3012
2749.14 3142
2749.63 3237
2750.13 3162
2750.62 3166
2751.12 3206
2751.61 3035
2752.10 2993
2752.60 3133
2753.09 3108
2753.59 3114
2754.08 3128
2754.58 3213
2755.07 3352
2755.57 3557
2756.06 3513
2756.56 3353
2757.05 3455
2757.55 3456
2758.04 3477
2758.54 3377
2759.03 3338
2759.53 3332
2760.02 3230
2760.52 3373
2761.01 3567
2761.51 3534
2762.00 3442
2762.50 3364
2762.99 3437
2763.49 3490
2763.99 3564
2764.48 3334
2764.98 3298
2765.47 3428
2765.97 3391
2766.46 3507
2766.96 3260
2767.46 3254
2767.95 3196
2768.45 3381
2768.94 3413
2769.44 3287
2769.94 3365
2770.43 3375
2770.93 3330
2771.42 3399
2771.92 3212
2772.42 3329
2772.91 3561
2773.41 3469
2773.91 3458
2774.40 3620
2774.90 3847
2775.40 3805
2775.89 3864
2776.39 3974
2776.89 4295
2777.38 4313
2777.88 4315
2778.38 4285
2778.87 4201
2779.37 4078
2779.87 3865
2780.36 3756
2780.86 3642
2781.36 3695
2781.85 3767
2782.35 3722
2782.85 3636
2783.35 3531
2783.84 3468
2784.34 3572
2784.84 3365
2785.34 3231
2785.83 3398
2786.33 3524
2786.83 3311
2787.33 3278
2787.82 3380
2788.32 3151
2788.82 3131
2789.32 3095
2789.81 3085
2790.31 2909
2790.81 2950
2791.31 3103
2791.81 2897
2792.30 2778
2792.80 2969
2793.30 3137
2793.80 3021
2794.30 3134
2794.80 3335
2795.29 3326
2795.79 3527
2796.29 3930
2796.79 4040
2797.29 4356
2797.79 4423
2798.29 4516
2798.78 4562
2799.28 4447
2799.78 4499
2800.28 4142
2800.78 3999
2801.28 3991
2801.78 3853
2802.28 3751
2802.77 3678
2803.27 3408
2803.77 3575
2804.27 3582
2804.77 3620
2805.27 3805
2805.77 3994
2806.27 3997
2806.77 4009
2807.27 4117
2807.77 4108
2808.27 4248
2808.77 4386
2809.27 4466
2809.77 4462
2810.27 4564
2810.77 4516
2811.27 4202
2811.76 4148
2812.26 4042
2812.76 4065
2813.26 4046
2813.76 3751
2814.26 3806
2814.76 3419
2815.26 3293
2815.76 3243
2816.27 3415
2816.77 3360
2817.27 3520
2817.77 3447
2818.27 3312
2818.77 3382
2819.27 3267
2819.77 3285
2820.27 3262
2820.77 3295
2821.27 3368
2821.77 3487
2822.27 3465
2822.77 3383
2823.27 3379
2823.77 3427
2824.27 3305
2824.78 3219
2825.28 3059
2825.78 3045
2826.28 3302
2826.78 3187
2827.28 3257
2827.78 3131
2828.28 3201
2828.79 3059
2829.29 3053
2829.79 3119
2830.29 3029
2830.79 3020
2831.29 2941
2831.79 2926
2832.30 3099
2832.80 3002
2833.30 2970
2833.80 3117
2834.30 2937
2834.80 3051
2835.31 3188
2835.81 3325
2836.31 3227
2836.81 3204
2837.31 3433
2837.82 3285
2838.32 3190
2838.82 3315
2839.32 3476
2839.83 3369
2840.33 3445
2840.83 3219
2841.33 3321
2841.84 3325
2842.34 3185
2842.84 3115
2843.34 3385
2843.85 3377
2844.35 3331
2844.85 3265
2845.35 3068
2845.86 3030
2846.36 3149
2846.86 3331
2847.37 3511
2847.87 3315
2848.37 3438
2848.87 3492
2849.38 3526
2849.88 3452
2850.38 3465
2850.89 3374
2851.39 3266
2851.89 3285
2852.40 3466
2852.90 3188
2853.40 3175
2853.91 3204
2854.41 3148
2854.92 3080
2855.42 3113
2855.92 3240
2856.43 3309
2856.93 3288
2857.43 3213
2857.94 3284
2858.44 3207
2858.95 3174
2859.45 3113
2859.95 3138
2860.46 3021
2860.96 3100
2861.47 3019
2861.97 3080
2862.48 3126
2862.98 3055
2863.48 2874
2863.99 3102
2864.49 3149
2865.00 2996
2865.50 3038
2866.01 2955
2866.51 3119
2867.02 3173
2867.52 3084
2868.03 3272
2868.53 3369
2869.04 3440
2869.54 3512
2870.05 3692
2870.55 3732
2871.06 3865
2871.56 3981
2872.07 4046
2872.57 3845
2873.08 3845
2873.58 3947
2874.09 3868
2874.59 3884
2875.10 3957
2875.60 3958
2876.11 3794
2876.61 3715
2877.12 3835
2877.63 3745
2878.13 3710
2878.64 3706
2879.14 3715
2879.65 3582
2880.15 3673
2880.66 3792
2881.17 3708
2881.67 3871
2882.18 4191
2882.68 4113
2883.19 4098
2883.70 4031
2884.20 4118
2884.71 4177
2885.22 4006
2885.72 4125
2886.23 4010
2886.74 4034
2887.24 4307
2887.75 4273
2888.25 4179
2888.76 4178
2889.27 4173
2889.77 4294
2890.28 4078
2890.79 4199
2891.30 4224
2891.80 4084
2892.31 4125
2892.82 3780
2893.32 3710
2893.83 3621
2894.34 3818
2894.84 4071
2895.35 4186
2895.86 4361
2896.37 4255
2896.87 4432
2897.38 4473
2897.89 4451
2898.40 4420
2898.90 4511
2899.41 4486
2899.92 4288
2900.43 4150
2900.93 4068
2901.44 4015
2901.95 4084
2902.46 3967
2902.96 3942
2903.47 4062
2903.98 4316
2904.49 4386
2905.00 4293
2905.50 4476
2906.01 4388
2906.52 4311
2907.03 4320
2907.54 4377
2908.05 4174
2908.55 3932
2909.06 3962
2909.57 3910
2910.08 3783
2910.59 3734
2911.10 3729
2911.61 3602
2912.11 3743
2912.62 3890
2913.13 3681
2913.64 3914
2914.15 3608
2914.66 3476
2915.17 3887
2915.68 3839
2916.19 3777
2916.69 3929
2917.20 3673
2917.71 3679
2918.22 3842
2918.73 3709
2919.24 3820
2919.75 3923
2920.26 3742
2920.77 3788
2921.28 3991
2921.79 4060
2922.30 3905
2922.81 3767
2923.32 4208
2923.83 4391
2924.34 4478
2924.85 4862
2925.36 4903
2925.87 4990
2926.38 5199
2926.89 5406
2927.40 5108
2927.91 4965
2928.42 4878
2928.93 4834
2929.44 4504
2929.95 4240
2930.46 3966
2930.97 3824
2931.48 3564
2931.99 3301
2932.50 3233
2933.01 3227
2933.52 3271
2934.03 3152
2934.54 3258
2935.05 3305
2935.56 3400
2936.07 3386
2936.58 3510
2937.09 3386
2937.60 3600
2938.12 3654
2938.63 3709
2939.14 3588
2939.65 3633
2940.16 3666
2940.67 3498
2941.18 3610
2941.69 3757
2942.20 3507
2942.72 3326
2943.23 3507
2943.74 3541
2944.25 3651
2944.76 3480
2945.27 3529
2945.79 3695
2946.30 3581
2946.81 3630
2947.32 3365
2947.83 3600
2948.34 3576
2948.86 3502
2949.37 3567
2949.88 3460
2950.39 3399
2950.90 3239
2951.42 3470
2951.93 3185
2952.44 3147
2952.95 3099
2953.46 3306
2953.98 3450
2954.49 3477
2955.00 3457
2955.51 3408
2956.03 3295
2956.54 3343
2957.05 3231
2957.56 3241
2958.08 3154
2958.59 3321
2959.10 3388
2959.62 3435
2960.13 3553
2960.64 3636
2961.15 3596
2961.67 3608
2962.18 3597
2962.69 3738
2963.21 3638
2963.72 3472
2964.23 3441
2964.75 3438
2965.26 3440
2965.77 3389
2966.29 3196
2966.80 3296
2967.31 3176
2967.83 3066
2968.34 3020
2968.85 3050
2969.37 3224
2969.88 3253
2970.40 3145
2970.91 3236
2971.42 3294
2971.94 3293
2972.45 3328
2972.96 3335
2973.48 3226
2973.99 3249
2974.51 3312
2975.02 3277
2975.54 3267
2976.05 3100
2976.56 3074
2977.08 3497
2977.59 3419
2978.11 3242
2978.62 3110
2979.14 3195
2979.65 3344
2980.16 3438
2980.68 3409
2981.19 3340
2981.71 3409
2982.22 3363
2982.74 3521
2983.25 3832
2983.77 3735
2984.28 3776
2984.80 3787
2985.31 3794
2985.83 3591
2986.34 3731
2986.86 3839
2987.37 3804
2987.89 4112
2988.40 4161
2988.92 4017
2989.44 4138
2989.95 4142
2990.47 4359
2990.98 4326
2991.50 4369
2992.01 4768
2992.53 4642
2993.04 4539
2993.56 4598
2994.08 4762
2994.59 5023
2995.11 4894
2995.62 4888
2996.14 4832
2996.66 5129
2997.17 5124
2997.69 5171
2998.20 5296
2998.72 5165
2999.24 5370
2999.75 5163
3000.27 5408
3000.79 5619
3001.30 5464
3001.82 5298
3002.33 5475
3002.85 5425
3003.37 5944
3003.88 6864
3004.40 7884
3004.92 8943
3005.43 9588
3005.95 10535
3006.47 11545
3006.99 11497
3007.50 10950
3008.02 10610
3008.54 9891
3009.05 8572
3009.57 7720
3010.09 6847
3010.60 5932
3011.12 5208
3011.64 4707
3012.16 4477
3012.67 4338
3013.19 4132
3013.71 3915
3014.23 4008
3014.74 4136
3015.26 3979
3015.78 3982
3016.30 4020
3016.82 4142
3017.33 4042
3017.85 4290
3018.37 4218
3018.89 4038
3019.40 4194
3019.92 4187
3020.44 4377
3020.96 4228
3021.48 4125
3022.00 4204
3022.51 4261
3023.03 4269
3023.55 4339
3024.07 4435
3024.59 4511
3025.11 4345
3025.62 4282
3026.14 4602
3026.66 4603
3027.18 4363
3027.70 4184
3028.22 4213
3028.74 4090
3029.25 3938
3029.77 3980
3030.29 4054
3030.81 3951
3031.33 3819
3031.85 3960
3032.37 3654
3032.89 3553
3033.41 3606
3033.93 3853
3034.45 3913
3034.96 4080
3035.48 4024
3036.00 3992
3036.52 3909
3037.04 4003
3037.56 3967
3038.08 3707
3038.60 3773
3039.12 3748
3039.64 3775
3040.16 3853
3040.68 3654
3041.20 3502
3041.72 3437
3042.24 3714
3042.76 3593
3043.28 3537
3043.80 3620
3044.32 3636
3044.84 3553
3045.36 3433
3045.88 3586
3046.40 3597
3046.92 3612
3047.44 3600
3047.96 3526
3048.48 3414
3049.00 3326
3049.52 3279
3050.04 3391
3050.56 3443
3051.09 3442
3051.61 3349
3052.13 3374
3052.65 3466
3053.17 3428
3053.69 3424
3054.21 3329
3054.73 3518
3055.25 3575
3055.77 3439
3056.29 3465
3056.82 3520
3057.34 3397
3057.86 3413
3058.38 3441
3058.90 3499
3059.42 3437
3059.94 3394
3060.47 3469
3060.99 3451
3061.51 3526
3062.03 3429
3062.55 3482
3063.07 3423
3063.60 3416
3064.12 3346
3064.64 3714
3065.16 3783
3065.68 3779
3066.21 3918
3066.73 3997
3067.25 3955
3067.77 4168
3068.29 4215
3068.82 4107
3069.34 4169
3069.86 4110
3070.38 3959
3070.90 3838
3071.43 3876
3071.95 3744
3072.47 3648
3072.99 3490
3073.52 3568
3074.04 3607
3074.56 3583
3075.09 3650
3075.61 3824
3076.13 3792
3076.65 3841
3077.18 3863
3077.70 4034
3078.22 4099
3078.75 4384
3079.27 4612
3079.79 4832
3080.32 5031
3080.84 4909
3081.36 5044
3081.89 5181
3082.41 5064
3082.93 4980
3083.46 4805
3083.98 4890
3084.50 4728
3085.03 4892
3085.55 4768
3086.07 4666
3086.60 4352
3087.12 4316
3087.64 4421
3088.17 4219
3088.69 3711
3089.22 3739
3089.74 3931
3090.26 4147
3090.79 3940
3091.31 3872
3091.84 4050
3092.36 4217
3092.89 4231
3093.41 4448
3093.93 4460
3094.46 4290
3094.98 4476
3095.51 4649
3096.03 4582
3096.56 4827
3097.08 4969
3097.61 4795
3098.13 4843
3098.66 5092
3099.18 5119
3099.70 5180
3100.23 5627
3100.75 6203
3101.28 7249
3101.80 8466
3102.33 9666
3102.85 11675
3103.38 13893
3103.91 15396
3104.43 16878
3104.96 17104
3105.48 16693
3106.01 15876
3106.53 14241
3107.06 12199
3107.58 10676
3108.11 9375
3108.63 8071
3109.16 7337
3109.69 6378
3110.21 5859
3110.74 5611
3111.26 5245
3111.79 5166
3112.31 5184
3112.84 5273
3113.37 5240
3113.89 5274
3114.42 4953
3114.94 4695
3115.47 4343
3116.00 4460
3116.52 4337
3117.05 4194
3117.58 4087
3118.10 3871
3118.63 3763
3119.16 3796
3119.68 3697
3120.21 3691
3120.73 3694
3121.26 3877
3121.79 4157
3122.31 4116
3122.84 4291
3123.37 4096
3123.90 4108
3124.42 3974
3124.95 4133
3125.48 4128
3126.00 4032
3126.53 4228
3127.06 3981
3127.58 3732
3128.11 3620
3128.64 3732
3129.17 3467
3129.69 3486
3130.22 3585
3130.75 3708
3131.28 3506
3131.80 3371
3132.33 3364
3132.86 3678
3133.39 3646
3133.91 3502
3134.44 3756
3134.97 3903
3135.50 3689
3136.03 3658
3136.55 3494
3137.08 3704
3137.61 3721
3138.14 3927
3138.67 4211
3139.19 3858
3139.72 3951
3140.25 3896
3140.78 3846
3141.31 3728
3141.84 3854
3142.36 3714
3142.89 3551
3143.42 3618
3143.95 3615
3144.48 3492
3145.01 3598
3145.54 3598
3146.06 3673
3146.59 3905
3147.12 4108
3147.65 4120
3148.18 4261
3148.71 4350
3149.24 4334
3149.77 4590
3150.30 4928
3150.83 4642
3151.35 4695
3151.88 4843
3152.41 4404
3152.94 4550
3153.47 4396
3154.00 4057
3154.53 4018
3155.06 4163
3155.59 3817
3156.12 3711
3156.65 3867
3157.18 3612
3157.71 3837
3158.24 3883
3158.77 3986
3159.30 4071
3159.83 4106
3160.36 4013
3160.89 3891
3161.42 3902
3161.95 4143
3162.48 4267
3163.01 4122
3163.54 3901
3164.07 3901
3164.60 3814
3165.13 3673
3165.66 3743
3166.19 3493
3166.72 3464
3167.25 3487
3167.78 3458
3168.31 3434
3168.84 3223
3169.37 3213
3169.90 3366
3170.44 3225
3170.97 3277
3171.50 3310
3172.03 3570
3172.56 3488
3173.09 3525
3173.62 3729
3174.15 4007
3174.68 4157
3175.21 3939
3175.75 4040
3176.28 4170
3176.81 3979
3177.34 4121
3177.87 4048
3178.40 3722
3178.93 3562
3179.47 3657
3180.00 3758
3180.53 3565
3181.06 3462
3181.59 3541
3182.12 3396
3182.66 3168
3183.19 3044
3183.72 3273
3184.25 3470
3184.78 3401
3185.32 3262
3185.85 3374
3186.38 3561
3186.91 3561
3187.44 3447
3187.98 3268
3188.51 3350
3189.04 3647
3189.57 3547
3190.11 3455
3190.64 3560
3191.17 3437
3191.70 3415
3192.24 3458
3192.77 3417
3193.30 3593
3193.84 3304
3194.37 3425
3194.90 3390
3195.43 3496
3195.97 3384
3196.50 3410
3197.03 3421
3197.57 3476
3198.10 3558
3198.63 3480
3199.17 3672
3199.70 3719
3200.23 3615
3200.77 3722
3201.30 3668
3201.83 3853
3202.37 3809
3202.90 3854
3203.43 3846
3203.97 3919
3204.50 4031
3205.03 3806
3205.57 3797
3206.10 3872
3206.63 3957
3207.17 3801
3207.70 3743
3208.24 3702
3208.77 3747
3209.30 3882
3209.84 4025
3210.37 3908
3210.91 4243
3211.44 4391
3211.98 4533
3212.51 4379
3213.04 4547
3213.58 4488
3214.11 4515
3214.65 4267
3215.18 4130
3215.72 4126
3216.25 3916
3216.79 3995
3217.32 3858
3217.86 3777
3218.39 3575
3218.93 3492
3219.46 3626
3220.00 3566
3220.53 3521
3221.07 3568
3221.60 3634
3222.14 3872
3222.67 3924
3223.21 4278
3223.74 4422
3224.28 4729
3224.81 4845
3225.35 4903
3225.88 4905
3226.42 5000
3226.95 4849
3227.49 4833
3228.02 4686
3228.56 4640
3229.10 4324
3229.63 4147
3230.17 4158
3230.70 3989
3231.24 3863
3231.78 3886
3232.31 3796
3232.85 3578
3233.38 3657
3233.92 3902
3234.46 3830
3234.99 3817
3235.53 3958
3236.06 3898
3236.60 4015
3237.14 4428
3237.67 4519
3238.21 4563
3238.75 4515
3239.28 4723
3239.82 4974
3240.36 4811
3240.89 4674
3241.43 4515
3241.97 4504
3242.50 4500
3243.04 4387
3243.58 4615
3244.11 4155
3244.65 4002
3245.19 4142
3245.72 3895
3246.26 4300
3246.80 4340
3247.34 4019
3247.87 3929
3248.41 4064
3248.95 3954
3249.49 4134
3250.02 4074
3250.56 3977
3251.10 4096
3251.64 3938
3252.17 3798
3252.71 3995
3253.25 4010
3253.79 4084
3254.32 4157
3254.86 4101
3255.40 4035
3255.94 4232
3256.48 4125
3257.01 4101
3257.55 4077
3258.09 4318
3258.63 4407
3259.17 4760
3259.70 5062
3260.24 4862
3260.78 5339
3261.32 5758
3261.86 6228
3262.40 7054
3262.93 7672
3263.47 8111
3264.01 8540
3264.55 8833
3265.09 9324
3265.63 9797
3266.17 9963
3266.71 10637
3267.24 11163
3267.78 10963
3268.32 11075
3268.86 11071
3269.40 10663
3269.94 10104
3270.48 8801
3271.02 8033
3271.56 7354
3272.10 6670
3272.64 5877
3273.18 5316
3273.71 5000
3274.25 4983
3274.79 5194
3275.33 5043
3275.87 4667
3276.41 4690
3276.95 4879
3277.49 4890
3278.03 4644
3278.57 4898
3279.11 4765
3279.65 4769
3280.19 4903
3280.73 4899
3281.27 4850
3281.81 4541
3282.35 4696
3282.89 4781
3283.43 5050
3283.97 5095
3284.51 5475
3285.05 5354
3285.59 5579
3286.13 5610
3286.67 5562
3287.21 5898
3287.75 6034
3288.30 5825
3288.84 5694
3289.38 5399
3289.92 5343
3290.46 5325
3291.00 5216
3291.54 4980
3292.08 5116
3292.62 5317
3293.16 5322
3293.70 5772
3294.24 6042
3294.79 6825
3295.33 7253
3295.87 7917
3296.41 8525
3296.95 8537
3297.49 8719
3298.03 8585
3298.57 8411
3299.12 8009
3299.66 7713
3300.20 6859
3300.74 6692
3301.28 6099
3301.82 5562
3302.37 5357
3302.91 5344
3303.45 5191
3303.99 5003
3304.53 5046
3305.08 4976
3305.62 4665
3306.16 4617
3306.70 4478
3307.24 4555
3307.79 4376
3308.33 4255
3308.87 4243
3309.41 4359
3309.96 4187
3310.50 4367
3311.04 4527
3311.58 4350
3312.13 4409
3312.67 4451
3313.21 4653
3313.75 4653
3314.30 4819
3314.84 4551
3315.38 4907
3315.92 5148
3316.47 5397
3317.01 5556
3317.55 5467
3318.10 5311
3318.64 5361
3319.18 5431
3319.73 5440
3320.27 5399
3320.81 5184
3321.36 5179
3321.90 5144
3322.44 5186
3322.99 5002
3323.53 4833
3324.07 4856
3324.62 4739
3325.16 4470
3325.70 4788
3326.25 4766
3326.79 4906
3327.34 4850
3327.88 4549
3328.42 4544
3328.97 4517
3329.51 4536
3330.06 4435
3330.60 4504
3331.14 4669
3331.69 5131
3332.23 5767
3332.78 6677
3333.32 8473
3333.86 10279
3334.41 12101
3334.95 15023
3335.50 17695
3336.04 20132
3336.59 22302
3337.13 23300
3337.68 23937
3338.22 23786
3338.77 23069
3339.31 22211
3339.86 19905
3340.40 17639
3340.94 15079
3341.49 12714
3342.03 10824
3342.58 9232
3343.13 7846
3343.67 6430
3344.22 6092
3344.76 5520
3345.31 5236
3345.85 5033
3346.40 5017
3346.94 4868
3347.49 4884
3348.03 4731
3348.58 4820
3349.12 4482
3349.67 4564
3350.22 4393
3350.76 4562
3351.31 4529
3351.85 4714
3352.40 4729
3352.94 4967
3353.49 4821
3354.04 4587
3354.58 4560
3355.13 4619
3355.67 4554
3356.22 4422
3356.77 4524
3357.31 4525
3357.86 4526
3358.41 4488
3358.95 4239
3359.50 4201
3360.05 4252
3360.59 4145
3361.14 4378
3361.68 4297
3362.23 4108
3362.78 4189
3363.33 4051
3363.87 4039
3364.42 4077
3364.97 4005
3365.51 4053
3366.06 4054
3366.61 4207
3367.15 4045
3367.70 3919
3368.25 4194
3368.79 4332
3369.34 4082
3369.89 4183
3370.44 4249
3370.98 4411
3371.53 4221
3372.08 4279
3372.63 4637
3373.17 4610
3373.72 4735
3374.27 4947
3374.82 5070
3375.36 5038
3375.91 4832
3376.46 4728
3377.01 4897
3377.56 4506
3378.10 4201
3378.65 4097
3379.20 4098
3379.75 3943
3380.30 3937
3380.84 3719
3381.39 3686
3381.94 3619
3382.49 3557
3383.04 3383
3383.59 3372
3384.13 3354
3384.68 3272
3385.23 3486
3385.78 3463
3386.33 3178
3386.88 3189
3387.43 3281
3387.97 3219
3388.52 3216
3389.07 3362
3389.62 3419
3390.17 3445
3390.72 3338
3391.27 3496
3391.82 3515
3392.37 3419
3392.92 3356
3393.46 3315
3394.01 3403
3394.56 3407
3395.11 3327
3395.66 3359
3396.21 3334
3396.76 3259
3397.31 3228
3397.86 3335
3398.41 3420
3398.96 3462
3399.51 3501
3400.06 3186
3400.61 3066
3401.16 3209
3401.71 3282
3402.26 3042
3402.81 3157
3403.36 3271
3403.91 3338
3404.46 3199
3405.01 3069
3405.56 3190
3406.11 3121
3406.66 3004
3407.21 2880
3407.76 2815
3408.31 2858
3408.86 3097
3409.41 2995
3409.96 3176
3410.51 3348
3411.06 3195
3411.61 3135
3412.16 3327
3412.71 3208
3413.27 3473
3413.82 3359
3414.37 3357
3414.92 3477
3415.47 3462
3416.02 3419
3416.57 3289
3417.12 3476
3417.67 3380
3418.22 3314
3418.78 3280
3419.33 3309
3419.88 3314
3420.43 3293
3420.98 3124
3421.53 3411
3422.08 3355
3422.64 3450
3423.19 3705
3423.74 3614
3424.29 3766
3424.84 3885
3425.39 4117
3425.95 4344
3426.50 4169
3427.05 3984
3427.60 4085
3428.15 3825
3428.71 3736
3429.26 3469
3429.81 3183
3430.36 3281
3430.91 3446
3431.47 3247
3432.02 2968
3432.57 3010
3433.12 2972
3433.68 3104
3434.23 3110
3434.78 3307
3435.33 3086
3435.89 3220
3436.44 3295
3436.99 3306
3437.54 3423
3438.10 3118
3438.65 3121
3439.20 3153
3439.76 3171
3440.31 3196
3440.86 3187
3441.42 3297
3441.97 3413
3442.52 3566
3443.07 3284
3443.63 3296
3444.18 3521
3444.73 3444
3445.29 3511
3445.84 3509
3446.39 3345
3446.95 3039
3447.50 3077
3448.06 3181
3448.61 3137
3449.16 3131
3449.72 2978
3450.27 3162
3450.82 2959
3451.38 3186
3451.93 3162
3452.49 3147
3453.04 2994
3453.59 3015
3454.15 3141
3454.70 3031
3455.26 3114
3455.81 3137
3456.36 3074
3456.92 3177
3457.47 3249
3458.03 3142
3458.58 3075
3459.14 3145
3459.69 3346
3460.25 3363
3460.80 3464
3461.36 3535
3461.91 3243
3462.46 3283
3463.02 3264
3463.57 3188
3464.13 3220
3464.68 3146
3465.24 3304
3465.79 3258
3466.35 3112
3466.90 3138
3467.46 3307
3468.02 3174
3468.57 3269
3469.13 3353
3469.68 3328
3470.24 3446
3470.79 3484
3471.35 3511
3471.90 3504
3472.46 3747
3473.01 3712
3473.57 3567
3474.13 3569
3474.68 3703
3475.24 3693
3475.79 3375
3476.35 3656
3476.90 3528
3477.46 3893
3478.02 3786
3478.57 3887
3479.13 4179
3479.68 4178
3480.24 4120
3480.80 4153
3481.35 4574
3481.91 4375
3482.47 4322
3483.02 4174
3483.58 4297
3484.14 4260
3484.69 4209
3485.25 4114
3485.81 4072
3486.36 4027
3486.92 4184
3487.48 4349
3488.03 4282
3488.59 4303
3489.15 4506
3489.70 5038
3490.26 5639
3490.82 6200
3491.37 7275
3491.93 7960
3492.49 8901
3493.05 9335
3493.60 9586
3494.16 9787
3494.72 9821
3495.27 9165
3495.83 8823
3496.39 8613
3496.95 8102
3497.50 8089
3498.06 8482
3498.62 9005
3499.18 9862
3499.74 10182
3500.29 10862
3500.85 11679
3501.41 11732
3501.97 11486
3502.52 10694
3503.08 10016
3503.64 10052
3504.20 9346
3504.76 9259
3505.32 9244
3505.87 9147
3506.43 8516
3506.99 8547
3507.55 8504
3508.11 8013
3508.67 7579
3509.22 6946
3509.78 6659
3510.34 6290
3510.90 6103
3511.46 5618
3512.02 5267
3512.58 4916
3513.13 4663
3513.69 4638
3514.25 4348
3514.81 4435
3515.37 4228
3515.93 4070
3516.49 4123
3517.05 3925
3517.61 4022
3518.17 3967
3518.73 3909
3519.28 3931
3519.84 3907
3520.40 3813
3520.96 4101
3521.52 3872
3522.08 4073
3522.64 4183
3523.20 4323
3523.76 4287
3524.32 4117
3524.88 4285
3525.44 4293
3526.00 4388
3526.56 4309
3527.12 4235
3527.68 4173
3528.24 4048
3528.80 3751
3529.36 3702
3529.92 3587
3530.48 3488
3531.04 3446
3531.60 3479
3532.16 3471
3532.72 3571
3533.28 3541
3533.84 3548
3534.40 3563
3534.96 3693
3535.52 3653
3536.08 3703
3536.65 3911
3537.21 3885
3537.77 3841
3538.33 3842
3538.89 3674
3539.45 3709
3540.01 3840
3540.57 3924
3541.13 4053
3541.69 4119
3542.25 4274
3542.82 4413
3543.38 4514
3543.94 4240
3544.50 4386
3545.06 4608
3545.62 4498
3546.18 4491
3546.75 4284
3547.31 4307
3547.87 4049
3548.43 3825
3548.99 3794
3549.55 3702
3550.12 3603
3550.68 3456
3551.24 3364
3551.80 3329
3552.36 3345
3552.92 3445
3553.49 3452
3554.05 3352
3554.61 3079
3555.17 3146
3555.74 3219
3556.30 3182
3556.86 3174
3557.42 3335
3557.98 3451
3558.55 3524
3559.11 3272
3559.67 3263
3560.23 3351
3560.80 3506
3561.36 3422
3561.92 3325
3562.49 3342
3563.05 3426
3563.61 3536
3564.17 3460
3564.74 3417
3565.30 3458
3565.86 3323
3566.43 3522
3566.99 3408
3567.55 3308
3568.11 3207
3568.68 2940
3569.24 3196
3569.80 3064
3570.37 2790
3570.93 2905
3571.49 2874
3572.06 2859
3572.62 3012
3573.19 3099
3573.75 3096
3574.31 3223
3574.88 3272
3575.44 3370
3576.00 3313
3576.57 3476
3577.13 3485
3577.70 3588
3578.26 3604
3578.82 3496
3579.39 3547
3579.95 3518
3580.52 3427
3581.08 3240
3581.64 3316
3582.21 3402
3582.77 3434
3583.34 3467
3583.90 3334
3584.47 3198
3585.03 3389
3585.60 3553
3586.16 3466
3586.72 3238
3587.29 3379
3587.85 3296
3588.42 3456
3588.98 3204
3589.55 3259
3590.11 3297
3590.68 3224
3591.24 3105
3591.81 3218
3592.37 3231
3592.94 3156
3593.50 3128
3594.07 3185
3594.63 3265
3595.20 3178
3595.77 3054
3596.33 3116
3596.90 3018
3597.46 3056
3598.03 3210
3598.59 3139
3599.16 3313
3599.72 3404
3600.29 3208
3600.86 3155
3601.42 3425
3601.99 3329
3602.55 3248
3603.12 3344
3603.69 3425
3604.25 3311
3604.82 3259
3605.38 3268
3605.95 3183
3606.52 3082
3607.08 2973
3607.65 2878
3608.21 2981
3608.78 2996
3609.35 2809
3609.91 2893
3610.48 2682
3611.05 2762
3611.61 2897
3612.18 2738
3612.75 3054
3613.31 2988
3613.88 3053
3614.45 3293
3615.01 3464
3615.58 3725
3616.15 4124
3616.72 4364
3617.28 5078
3617.85 5450
3618.42 6214
3618.98 6410
3619.55 6590
3620.12 6979
3620.69 7082
3621.25 6963
3621.82 6380
3622.39 5825
3622.96 5353
3623.52 4985
3624.09 4457
3624.66 3824
3625.23 3661
3625.79 3306
3626.36 3267
3626.93 3055
3627.50 2990
3628.06 2915
3628.63 2930
3629.20 2902
3629.77 2953
3630.34 3082
3630.91 3019
3631.47 2868
3632.04 2866
3632.61 2961
3633.18 2967
3633.75 2847
3634.31 2847
3634.88 2813
3635.45 2860
3636.02 2860
3636.59 2827
3637.16 2920
3637.73 2964
3638.29 3038
3638.86 2973
3639.43 3037
3640.00 3089
3640.57 3221
3641.14 3436
3641.71 3427
3642.28 3401
3642.85 3593
3643.42 3597
3643.98 3623
3644.55 3715
3645.12 3663
3645.69 3635
3646.26 3636
3646.83 3481
3647.40 3549
3647.97 3529
3648.54 3496
3649.11 3502
3649.68 3439
3650.25 3331
3650.82 3538
3651.39 3629
3651.96 3623
3652.53 3695
3653.10 3651
3653.67 3502
3654.24 3742
3654.81 3873
3655.38 3729
3655.95 3516
3656.52 3621
3657.09 3592
3657.66 3465
3658.23 3708
3658.80 3654
3659.37 3477
3659.94 3280
3660.51 3429
3661.08 3359
3661.65 3511
3662.22 3456
3662.79 3484
3663.36 3502
3663.93 3475
3664.50 3940
3665.07 3998
3665.64 3892
3666.22 4161
3666.79 4303
3667.36 4519
3667.93 4340
3668.50 4284
3669.07 4140
3669.64 4135
3670.21 3792
3670.78 3740
3671.36 3239
3671.93 3092
3672.50 3317
3673.07 3310
3673.64 3449
3674.21 3388
3674.78 3238
3675.36 3355
3675.93 3782
3676.50 3786
3677.07 3826
3677.64 3778
3678.21 3784
3678.79 3790
3679.36 3770
3679.93 3605
3680.50 3464
3681.07 3261
3681.65 3271
3682.22 3120
3682.79 3154
3683.36 3116
3683.94 2948
3684.51 2857
3685.08 3111
3685.65 3062
3686.23 2807
3686.80 3103
3687.37 3165
3687.94 3310
3688.52 3256
3689.09 3641
3689.66 3503
3690.23 3369
3690.81 3394
3691.38 3426
3691.95 3427
3692.52 3364
3693.10 3397
3693.67 3180
3694.24 3084
3694.82 3140
3695.39 3245
3695.96 3030
3696.54 3155
3697.11 3080
3697.68 2863
3698.26 2925
3698.83 2976
3699.40 2969
3699.98 2840
3700.55 2753
3701.12 2752
3701.70 2689
3702.27 2721
3702.85 2766
3703.42 2660
3703.99 2775
3704.57 2854
3705.14 2806
3705.71 2892
3706.29 3138
3706.86 2893
3707.44 2944
3708.01 3101
3708.59 2992
3709.16 3003
3709.73 3045
3710.31 3041
3710.88 3105
3711.46 3113
3712.03 3215
3712.61 3159
3713.18 2971
3713.75 3033
3714.33 3167
3714.90 3214
3715.48 2987
3716.05 2903
3716.63 2950
3717.20 2990
3717.78 2978
3718.35 3073
3718.93 2946
3719.50 3040
3720.08 2891
3720.65 2879
3721.23 2999
3721.80 2980
3722.38 2859
3722.95 2891
3723.53 2921
3724.11 2955
3724.68 2925
3725.26 2748
3725.83 2716
3726.41 2712
3726.98 2683
3727.56 2812
3728.13 2751
3728.71 2871
3729.29 2746
3729.86 2976
3730.44 3145
3731.01 3144
3731.59 3383
3732.17 3349
3732.74 3470
3733.32 3718
3733.89 3934
3734.47 4115
3735.05 3990
3735.62 3939
3736.20 3803
3736.77 3805
3737.35 3615
3737.93 3445
3738.50 3390
3739.08 3318
3739.66 2990
3740.23 2809
3740.81 2957
3741.39 2877
3741.96 2745
3742.54 2684
3743.12 2676
3743.69 2736
3744.27 2735
3744.85 2674
3745.43 2766
3746.00 2882
3746.58 2831
3747.16 2746
3747.73 2773
3748.31 2921
3748.89 2773
3749.47 2789
3750.04 2933
3750.62 3133
3751.20 2943
3751.78 2845
3752.35 2772
3752.93 2756
3753.51 2881
3754.09 2707
3754.66 2596
3755.24 2521
3755.82 2643
3756.40 2629
3756.98 2552
3757.55 2459
3758.13 2699
3758.71 2735
3759.29 2738
3759.87 2833
3760.44 2727
3761.02 2959
3761.60 2999
3762.18 2998
3762.76 3044
3763.34 3069
3763.91 2898
3764.49 2752
3765.07 2966
3765.65 3180
3766.23 3080
3766.81 2758
3767.39 2740
3767.96 2749
3768.54 2712
3769.12 2587
3769.70 2809
3770.28 2722
3770.86 2764
3771.44 2717
3772.02 2697
3772.60 2602
3773.18 2826
3773.76 2903
3774.33 2883
3774.91 2896
3775.49 2782
3776.07 2737
3776.65 2788
3777.23 2736
3777.81 2899
3778.39 2710
3778.97 2823
3779.55 2901
3780.13 2775
3780.71 2785
3781.29 2767
3781.87 2760
3782.45 2824
3783.03 2701
3783.61 2845
3784.19 2835
3784.77 2727
3785.35 2768
3785.93 2646
3786.51 2695
3787.09 2821
3787.67 2765
3788.25 2714
3788.83 2858
3789.41 3000
3789.99 2963
3790.57 2820
3791.15 2762
3791.73 2843
3792.31 2988
3792.89 2940
3793.48 3095
3794.06 3168
3794.64 3044
3795.22 2954
3795.80 3041
3796.38 2844
3796.96 2792
3797.54 2881
3798.12 2856
3798.70 2871
3799.28 2800
3799.87 2691
3800.45 2917
3801.03 2937
3801.61 3025
3802.19 3162
3802.77 3147
3803.35 3369
3803.94 3302
3804.52 3240
3805.10 3238
3805.68 3209
3806.26 3481
3806.84 3443
3807.43 3497
3808.01 3586
3808.59 3818
3809.17 4149
3809.75 4051
3810.34 4185
3810.92 4173
3811.50 4198
3812.08 4240
3812.66 4172
3813.25 4125
3813.83 4049
3814.41 3933
3814.99 3911
3815.58 4040
3816.16 4055
3816.74 3956
3817.32 3938
3817.91 4222
3818.49 4074
3819.07 3814
3819.65 3726
3820.24 3473
3820.82 3452
3821.40 3067
3821.99 2972
3822.57 2852
3823.15 2695
3823.73 2721
3824.32 2837
3824.90 2712
3825.48 2751
3826.07 2895
3826.65 2744
3827.23 2691
3827.82 2677
3828.40 2732
3828.98 2804
3829.57 2738
3830.15 2806
3830.73 2774
3831.32 2753
3831.90 2877
3832.49 2833
3833.07 2763
3833.65 2711
3834.24 2664
3834.82 2753
3835.41 2743
3835.99 2739
3836.57 2854
3837.16 2867
3837.74 2825
3838.33 2722
3838.91 2901
3839.49 2881
3840.08 2772
3840.66 2803
3841.25 2759
3841.83 2785
3842.42 2729
3843.00 2615
3843.58 2727
3844.17 2647
3844.75 2845
3845.34 2753
3845.92 2779
3846.51 2802
3847.09 2789
3847.68 2844
3848.26 2664
3848.85 2796
3849.43 2708
3850.02 2719
3850.60 2780
3851.19 2854
3851.77 2678
3852.36 2672
3852.94 2842
3853.53 2884
3854.11 2753
3854.70 2752
3855.29 2720
3855.87 2707
3856.46 3054
3857.04 3082
3857.63 3113
3858.21 3300
3858.80 3575
3859.39 3800
3859.97 4185
3860.56 4576
3861.14 5004
3861.73 5281
3862.31 5704
3862.90 6098
3863.49 6195
3864.07 6329
3864.66 6427
3865.25 5936
3865.83 5617
3866.42 5501
3867.00 5305
3867.59 4685
3868.18 4432
3868.76 4145
3869.35 3912
3869.94 3808
3870.52 3495
3871.11 3245
3871.70 3146
3872.28 3251
3872.87 3139
3873.46 3318
3874.04 3351
3874.63 3456
3875.22 3604
3875.80 3541
3876.39 3575
3876.98 3537
3877.57 3487
3878.15 3407
3878.74 3198
3879.33 3248
3879.92 3086
3880.50 3001
3881.09 2823
3881.68 2835
3882.26 2776
3882.85 2873
3883.44 2758
3884.03 2810
3884.62 2564
3885.20 2531
3885.79 2561
3886.38 2666
3886.97 2833
3887.55 2602
3888.14 2890
3888.73 2903
3889.32 3014
3889.91 3030
3890.49 3259
3891.08 3420
3891.67 3543
3892.26 3503
3892.85 3353
3893.44 3202
3894.02 3351
3894.61 3454
3895.20 3332
3895.79 3215
3896.38 3264
3896.97 3275
3897.56 3317
3898.14 3268
3898.73 3071
3899.32 3247
3899.91 3122
3900.50 3149
3901.09 3261
3901.68 3368
3902.27 3434
3902.86 3505
3903.44 3464
3904.03 3406
3904.62 3307
3905.21 3086
3905.80 3102
3906.39 3070
3906.98 3136
3907.57 3267
3908.16 2981
3908.75 2888
3909.34 3004
3909.93 3060
3910.52 2897
3911.11 2972
3911.70 2943
3912.29 2834
3912.88 2811
3913.47 2752
3914.06 2573
3914.65 2512
3915.24 2482
3915.83 2546
3916.42 2596
3917.01 2667
3917.60 2616
3918.19 2672
3918.78 2764
3919.37 2583
3919.96 2598
3920.55 2669
3921.14 2590
3921.73 2681
3922.32 2618
3922.91 2642
3923.50 2712
3924.09 2755
3924.68 2843
3925.27 2613
3925.86 2532
3926.45 2474
3927.05 2579
3927.64 2704
3928.23 2586
3928.82 2633
3929.41 2577
3930.00 2525
3930.59 2572
3931.18 2557
3931.77 2644
3932.37 2507
3932.96 2467
3933.55 2632
3934.14 2553
3934.73 2454
3935.32 2428
3935.91 2432
3936.51 2500
3937.10 2388
3937.69 2448
3938.28 2596
3938.87 2623
3939.46 2671
3940.06 2868
3940.65 2728
3941.24 2732
3941.83 2865
3942.42 2752
3943.02 2875
3943.61 2881
3944.20 2904
3944.79 3066
3945.39 2866
3945.98 2946
3946.57 3054
3947.16 3016
3947.76 2935
3948.35 2901
3948.94 2965
3949.53 2775
3950.13 2704
3950.72 2761
3951.31 2906
3951.90 2845
3952.50 2737
3953.09 2782
3953.68 2847
3954.28 2785
3954.87 2804
3955.46 2768
3956.05 2788
3956.65 3012
3957.24 3056
3957.83 3235
3958.43 3181
3959.02 3237
3959.61 3196
3960.21 3365
3960.80 3371
3961.39 3198
3961.99 3157
3962.58 3115
3963.17 2898
3963.77 2953
3964.36 2877
3964.96 2780
3965.55 2880
3966.14 2829
3966.74 2837
3967.33 2893
3967.93 2907
3968.52 3103
3969.11 3062
3969.71 2913
3970.30 2912
3970.90 2698
3971.49 2683
3972.08 2682
3972.68 2725
3973.27 2765
3973.87 2769
3974.46 2751
3975.06 2732
3975.65 2900
3976.25 2856
3976.84 3081
3977.43 3268
3978.03 3301
3978.62 3216
3979.22 3416
3979.81 3425
3980.41 3396
3981.00 3250
3981.60 2916
3982.19 3018
3982.79 3134
3983.38 3015
3983.98 2906
3984.57 3034
3985.17 3078
3985.76 3088
3986.36 3037
3986.96 3155
3987.55 2982
3988.15 3043
3988.74 2976
3989.34 2977
3989.93 2912
3990.53 2916
3991.12 3130
3991.72 3054
3992.32 3082
3992.91 3023
3993.51 2843
3994.10 2923
3994.70 2802
3995.30 3065
3995.89 3282
3996.49 3185
3997.08 3209
3997.68 3404
3998.28 3153
3998.87 3083
3999.47 3150
4000.07 3022
4000.66 2894
4001.26 3063
4001.85 3058
4002.45 2943
4003.05 2817
4003.64 2950
4004.24 2909
4004.84 2900
4005.43 2976
4006.03 3041
4006.63 3086
4007.23 3046
4007.82 3098
4008.42 3011
4009.02 3277
4009.61 3093
4010.21 3010
4010.81 2967
4011.41 2749
4012.00 2957
4012.60 2922
4013.20 2975
4013.79 3051
4014.39 2888
4014.99 2986
4015.59 3120
4016.18 3270
4016.78 3399
4017.38 3640
4017.98 3620
4018.58 3735
4019.17 3827
4019.77 3787
4020.37 3714
4020.97 3663
4021.56 3355
4022.16 3181
4022.76 3209
4023.36 3244
4023.96 3241
4024.56 3254
4025.15 3225
4025.75 3224
4026.35 3430
4026.95 3789
4027.55 3610
4028.15 3874
4028.74 4070
4029.34 4075
4029.94 4255
4030.54 4357
4031.14 4300
4031.74 3979
4032.34 4134
4032.93 3917
4033.53 3906
4034.13 3723
4034.73 3620
4035.33 3821
4035.93 3822
4036.53 3850
4037.13 3599
4037.73 3409
4038.33 3381
4038.93 3128
4039.52 2964
4040.12 2816
4040.72 2939
4041.32 2789
4041.92 2720
4042.52 2711
4043.12 2901
4043.72 2763
4044.32 2662
4044.92 2680
4045.52 2853
4046.12 2841
4046.72 2773
4047.32 2770
4047.92 2815
4048.52 2799
4049.12 2783
4049.72 2690
4050.32 2619
4050.92 2758
4051.52 2859
4052.12 2734
4052.72 2659
4053.32 2679
4053.92 2840
4054.52 2972
4055.12 2872
4055.72 2963
4056.32 2804
4056.92 2774
4057.52 2878
4058.13 2782
4058.73 2684
4059.33 2515
4059.93 2551
4060.53 2498
4061.13 2580
4061.73 2590
4062.33 2548
4062.93 2578
4063.53 2585
4064.14 2490
4064.74 2685
4065.34 2594
4065.94 2574
4066.54 2620
4067.14 2552
4067.74 2531
4068.34 2571
4068.95 2618
4069.55 2706
4070.15 2667
4070.75 2655
4071.35 2619
4071.95 2745
4072.56 2708
4073.16 2732
4073.76 2581
4074.36 2571
4074.96 2800
4075.57 2836
4076.17 2760
4076.77 2859
4077.37 3127
4077.97 3207
4078.58 3120
4079.18 2990
4079.78 3022
4080.38 2939
4080.99 2697
4081.59 2728
4082.19 2568
4082.79 2688
4083.40 2627
4084.00 2589
4084.60 2478
4085.20 2561
4085.81 2582
4086.41 2483
4087.01 2641
4087.61 2548
4088.22 2347
4088.82 2466
4089.42 2459
4090.03 2514
4090.63 2405
4091.23 2456
4091.84 2495
4092.44 2497
4093.04 2602
4093.65 2555
4094.25 2425
4094.85 2399
4095.46 2407
4096.06 2475
4096.66 2560
4097.27 2540
4097.87 2617
4098.47 2388
4099.08 2319
4099.68 2433
4100.29 2346
4100.89 2427
4101.49 2343
4102.10 2402
4102.70 2474
4103.30 2494
4103.91 2471
4104.51 2336
4105.12 2306
4105.72 2376
4106.33 2375
4106.93 2389
4107.53 2263
4108.14 2359
4108.74 2357
4109.35 2359
4109.95 2453
4110.56 2444
4111.16 2475
4111.77 2355
4112.37 2226
4112.98 2345
4113.58 2326
4114.19 2299
4114.79 2320
4115.40 2355
4116.00 2339
4116.61 2348
4117.21 2446
4117.82 2616
4118.42 2496
4119.03 2459
4119.63 2443
4120.24 2512
4120.84 2458
4121.45 2435
4122.05 2589
4122.66 2605
4123.26 2394
4123.87 2473
4124.47 2412
4125.08 2554
4125.69 2498
4126.29 2469
4126.90 2473
4127.50 2395
4128.11 2411
4128.71 2450
4129.32 2496
4129.93 2308
4130.53 2420
4131.14 2455
4131.74 2589
4132.35 2624
4132.96 2500
4133.56 2468
4134.17 2420
4134.78 2352
4135.38 2467
4135.99 2742
4136.60 2671
4137.20 2700
4137.81 2753
4138.42 3046
4139.02 3080
4139.63 3006
4140.24 3176
4140.84 3257
4141.45 3249
4142.06 3424
4142.66 3489
4143.27 3383
4143.88 3433
4144.48 3473
4145.09 3357
4145.70 3378
4146.31 3035
4146.91 2882
4147.52 3020
4148.13 2855
4148.73 2763
4149.34 2697
4149.95 2555
4150.56 2341
4151.16 2369
4151.77 2425
4152.38 2209
4152.99 2370
4153.60 2322
4154.20 2257
4154.81 2273
4155.42 2243
4156.03 2156
4156.63 2147
4157.24 2221
4157.85 2369
4158.46 2309
4159.07 2247
4159.68 2195
4160.28 2176
4160.89 2265
4161.50 2251
4162.11 2229
4162.72 2400
4163.33 2503
4163.93 2632
4164.54 2553
4165.15 2588
4165.76 2671
4166.37 2832
4166.98 2877
4167.59 2815
4168.19 2907
4168.80 2796
4169.41 2606
4170.02 2622
4170.63 2599
4171.24 2449
4171.85 2426
4172.46 2421
4173.07 2438
4173.68 2577
4174.29 2743
4174.89 2748
4175.50 2791
4176.11 2768
4176.72 2558
4177.33 2696
4177.94 2740
4178.55 2895
4179.16 2765
4179.77 2765
4180.38 2652
4180.99 2586
4181.60 2652
4182.21 2650
4182.82 2604
4183.43 2596
4184.04 2479
4184.65 2615
4185.26 2688
4185.87 2672
4186.48 2660
4187.09 2569
4187.70 2605
4188.31 2492
4188.92 2389
4189.53 2606
4190.14 2508
4190.75 2385
4191.36 2492
4191.97 2673
4192.58 2777
4193.19 2743
4193.80 2865
4194.42 3120
4195.03 3033
4195.64 2998
4196.25 2947
4196.86 2972
4197.47 2931
4198.08 2944
4198.69 2856
4199.30 2789
4199.91 2695
4200.53 2695
4201.14 2574
4201.75 2631
4202.36 2635
4202.97 2684
4203.58 2639
4204.19 2732
4204.80 2637
4205.42 2541
4206.03 2580
4206.64 2611
4207.25 2506
4207.86 2574
4208.47 2580
4209.09 2569
4209.70 2525
4210.31 2495
4210.92 2239
4211.53 2320
4212.15 2512
4212.76 2556
4213.37 2580
4213.98 2559
4214.59 2628
4215.21 2636
4215.82 2613
4216.43 2771
4217.04 2972
4217.66 3123
4218.27 3392
4218.88 3424
4219.49 3684
4220.11 3772
4220.72 3979
4221.33 4156
4221.94 4257
4222.56 4699
4223.17 4769
4223.78 4881
4224.40 4724
4225.01 4963
4225.62 5142
4226.23 4821
4226.85 4628
4227.46 4640
4228.07 4166
4228.69 4258
4229.30 4301
4229.91 4265
4230.53 4196
4231.14 4347
4231.75 4364
4232.37 4536
4232.98 4393
4233.59 4375
4234.21 4812
4234.82 5137
4235.44 5378
4236.05 5630
4236.66 5703
4237.28 5467
4237.89 5593
4238.50 5370
4239.12 4910
4239.73 4426
4240.35 4227
4240.96 3728
4241.58 4009
4242.19 3646
4242.80 3326
4243.42 3160
4244.03 3351
4244.65 3156
4245.26 3061
4245.88 3147
4246.49 3267
4247.10 3308
4247.72 3333
4248.33 3402
4248.95 3321
4249.56 3404
4250.18 3474
4250.79 3299
4251.41 3179
4252.02 3317
4252.64 3301
4253.25 2995
4253.87 2904
4254.48 2986
4255.10 2884
4255.71 2713
4256.33 2882
4256.94 2820
4257.56 2976
4258.17 2918
4258.79 2787
4259.41 2809
4260.02 2792
4260.64 2761
4261.25 2867
4261.87 2870
4262.48 2940
4263.10 3020
4263.71 3082
4264.33 3126
4264.95 3043
4265.56 2842
4266.18 2950
4266.79 2996
4267.41 2994
4268.03 2828
4268.64 2883
4269.26 2846
4269.87 2810
4270.49 2915
4271.11 2788
4271.72 2660
4272.34 2683
4272.96 2830
4273.57 2893
4274.19 2726
4274.81 2819
4275.42 2773
4276.04 3039
4276.66 3050
4277.27 3084
4277.89 3050
4278.51 3191
4279.12 2996
4279.74 2942
4280.36 2923
4280.97 3020
4281.59 2920
4282.21 2872
4282.83 2806
4283.44 2606
4284.06 2683
4284.68 2694
4285.29 2452
4285.91 2530
4286.53 2538
4287.15 2624
4287.76 2517
4288.38 2550
4289.00 2630
4289.62 2775
4290.23 2858
4290.85 2682
4291.47 2787
4292.09 2898
4292.71 2772
4293.32 2695
4293.94 2576
4294.56 2550
4295.18 2561
4295.80 2542
4296.41 2670
4297.03 2563
4297.65 2444
4298.27 2596
4298.89 2611
4299.50 2488
4300.12 2525
4300.74 2577
4301.36 2509
4301.98 2553
4302.60 2571
4303.22 2433
4303.83 2483
4304.45 2440
4305.07 2379
4305.69 2451
4306.31 2537
4306.93 2457
4307.55 2522
4308.17 2459
4308.79 2431
4309.40 2543
4310.02 2475
4310.64 2350
4311.26 2330
4311.88 2438
4312.50 2582
4313.12 2541
4313.74 2413
4314.36 2352
4314.98 2402
4315.60 2465
4316.22 2400
4316.84 2529
4317.46 2436
4318.08 2576
4318.70 2564
4319.32 2669
4319.94 2637
4320.56 2610
4321.18 2577
4321.80 2747
4322.42 2762
4323.04 2895
4323.66 3014
4324.28 3060
4324.90 3170
4325.52 3160
4326.14 3230
4326.76 3231
4327.38 3151
4328.00 3331
4328.62 3464
4329.24 3069
4329.86 2965
4330.48 2822
4331.10 2806
4331.72 2864
4332.34 2720
4332.96 2774
4333.58 2914
4334.20 2889
4334.82 2912
4335.45 3089
4336.07 3238
4336.69 3577
4337.31 3781
4337.93 3908
4338.55 4200
4339.17 4517
4339.79 4845
4340.41 4668
4341.04 4946
4341.66 4593
4342.28 4099
4342.90 4081
4343.52 4261
4344.14 4482
4344.76 4646
4345.39 5159
4346.01 5850
4346.63 6331
4347.25 7244
4347.87 7599
4348.50 8157
4349.12 7893
4349.74 7321
4350.36 6934
4350.98 6245
4351.61 5477
4352.23 5135
4352.85 4490
4353.47 4037
4354.09 3687
4354.72 3531
4355.34 3556
4355.96 3280
4356.58 3094
4357.21 3240
4357.83 3327
4358.45 3235
4359.07 3449
4359.70 3339
4360.32 3201
4360.94 3314
4361.56 3342
4362.19 3434
4362.81 3483
4363.43 3187
4364.06 3031
4364.68 3095
4365.30 3249
4365.93 3120
4366.55 3108
4367.17 3315
4367.80 3095
4368.42 3021
4369.04 2958
4369.67 2825
4370.29 2714
4370.91 2737
4371.54 2710
4372.16 2694
4372.78 2614
4373.41 2517
4374.03 2454
4374.65 2379
4375.28 2370
4375.90 2384
4376.53 2574
4377.15 2532
4377.77 2565
4378.40 2514
4379.02 2535
4379.65 2531
4380.27 2623
4380.89 2586
4381.52 2711
4382.14 2632
4382.77 2538
4383.39 2746
4384.02 2549
4384.64 2528
4385.26 2605
4385.89 2609
4386.51 2579
4387.14 2634
4387.76 2399
4388.39 2345
4389.01 2445
4389.64 2413
4390.26 2319
4390.89 2231
4391.51 2322
4392.14 2238
4392.76 2225
4393.39 2328
4394.01 2346
4394.64 2102
4395.26 2133
4395.89 2179
4396.51 2198
4397.14 2371
4397.76 2372
4398.39 2317
4399.01 2224
4399.64 2378
4400.27 2504
4400.89 2576
4401.52 2617
4402.14 2604
4402.77 2594
4403.39 2623
4404.02 2764
4404.65 2485
4405.27 2525
4405.90 2413
4406.52 2342
4407.15 2569
4407.78 2738
4408.40 2673
4409.03 2710
4409.65 2464
4410.28 2548
4410.91 2694
4411.53 2673
4412.16 2683
4412.79 2872
4413.41 2860
4414.04 2750
4414.67 2648
4415.29 2803
4415.92 2682
4416.55 2755
4417.17 2671
4417.80 2644
4418.43 2688
4419.05 2616
4419.68 2590
4420.31 2610
4420.93 2582
4421.56 2693
4422.19 2480
4422.82 2423
4423.44 2377
4424.07 2240
4424.70 2079
4425.32 2245
4425.95 2267
4426.58 2161
4427.21 2158
4427.83 2106
4428.46 2123
4429.09 2038
4429.72 2129
4430.35 2007
4430.97 2058
4431.60 2135
4432.23 2205
4432.86 2317
4433.48 2312
4434.11 2368
4434.74 2353
4435.37 2531
4436.00 2289
4436.62 2451
4437.25 2423
4437.88 2257
4438.51 2277
4439.14 2351
4439.77 2378
4440.39 2411
4441.02 2455
4441.65 2497
4442.28 2391
4442.91 2202
4443.54 2225
4444.17 2122
4444.79 2273
4445.42 2371
4446.05 2455
4446.68 2436
4447.31 2561
4447.94 2561
4448.57 2520
4449.20 2688
4449.83 2690
4450.46 2722
4451.08 2718
4451.71 2658
4452.34 2455
4452.97 2539
4453.60 2571
4454.23 2608
4454.86 2547
4455.49 2639
4456.12 2804
4456.75 2701
4457.38 2887
4458.01 2745
4458.64 2736
4459.27 2886
4459.90 2813
4460.53 2610
4461.16 2505
4461.79 2448
4462.42 2547
4463.05 2235
4463.68 2136
4464.31 2063
4464.94 2221
4465.57 2312
4466.20 2131
4466.83 2208
4467.46 2259
4468.09 2297
4468.72 2174
4469.35 2294
4469.98 2270
4470.61 2331
4471.24 2224
4471.87 2313
4472.50 2302
4473.13 2402
4473.76 2373
4474.40 2236
4475.03 2199
4475.66 2233
4476.29 2209
4476.92 2164
4477.55 2251
4478.18 2188
4478.81 2171
4479.44 2299
4480.07 2398
4480.71 2122
4481.34 2183
4481.97 2300
4482.60 2283
4483.23 2315
4483.86 2335
4484.49 2303
4485.13 2390
4485.76 2293
4486.39 2394
4487.02 2275
4487.65 2129
4488.28 2241
4488.92 2293
4489.55 2358
4490.18 2379
4490.81 2480
4491.44 2466
4492.08 2512
4492.71 2648
4493.34 2323
4493.97 2438
4494.61 2557
4495.24 2471
4495.87 2435
4496.50 2380
4497.13 2498
4497.77 2554
4498.40 2530
4499.03 2781
4499.67 2762
4500.30 2817
4500.93 3007
4501.56 3252
4502.20 3619
4502.83 3899
4503.46 3976
4504.09 4192
4504.73 4135
4505.36 3752
4505.99 3734
4506.63 3436
4507.26 3175
4507.89 3274
4508.53 3062
4509.16 2983
4509.79 2796
4510.43 2755
4511.06 2827
4511.69 2938
4512.33 2805
4512.96 2963
4513.59 2648
4514.23 2575
4514.86 2760
4515.49 2695
4516.13 2645
4516.76 2524
4517.40 2508
4518.03 2451
4518.66 2382
4519.30 2454
4519.93 2472
4520.57 2343
4521.20 2388
4521.83 2362
4522.47 2441
4523.10 2462
4523.74 2590
4524.37 2475
4525.01 2592
4525.64 2676
4526.27 2524
4526.91 2751
4527.54 2796
4528.18 2965
4528.81 3278
4529.45 3536
4530.08 4130
4530.72 4575
4531.35 5120
4531.99 5405
4532.62 5554
4533.26 5737
4533.89 5925
4534.53 5751
4535.16 5644
4535.80 5253
4536.43 4651
4537.07 4154
4537.70 3964
4538.34 3605
4538.97 3212
4539.61 3105
4540.24 2752
4540.88 2679
4541.52 2536
4542.15 2449
4542.79 2439
4543.42 2423
4544.06 2581
4544.69 2493
4545.33 2481
4545.97 2577
4546.60 2601
4547.24 2557
4547.87 2531
4548.51 2537
4549.15 2549
4549.78 2795
4550.42 2710
4551.05 2512
4551.69 2557
4552.33 2557
4552.96 2528
4553.60 2501
4554.24 2392
4554.87 2573
4555.51 2467
4556.15 2209
4556.78 2342
4557.42 2295
4558.06 2273
4558.69 2319
4559.33 2299
4559.97 2395
4560.60 2456
4561.24 2228
4561.88 2332
4562.51 2339
4563.15 2443
4563.79 2492
4564.43 2307
4565.06 2394
4565.70 2472
4566.34 2584
4566.97 2659
4567.61 2609
4568.25 2461
4568.89 2532
4569.52 2599
4570.16 2682
4570.80 2485
4571.44 2550
4572.07 2551
4572.71 2455
4573.35 2438
4573.99 2391
4574.63 2384
4575.26 2428
4575.90 2484
4576.54 2371
4577.18 2218
4577.82 2403
4578.45 2337
4579.09 2425
4579.73 2420
4580.37 2392
4581.01 2433
4581.65 2448
4582.28 2443
4582.92 2549
4583.56 2383
4584.20 2613
4584.84 2554
4585.48 2348
4586.12 2553
4586.75 2490
4587.39 2453
4588.03 2487
4588.67 2436
4589.31 2527
4589.95 2746
4590.59 2807
4591.23 2968
4591.87 3169
4592.50 3474
4593.14 3464
4593.78 3528
4594.42 3377
4595.06 3476
4595.70 3245
4596.34 2883
4596.98 2725
4597.62 2590
4598.26 2611
4598.90 2632
4599.54 2511
4600.18 2626
4600.82 2545
4601.46 2390
4602.10 2622
4602.74 2633
4603.38 2778
4604.02 2896
4604.66 3030
4605.30 3058
4605.94 3150
4606.58 3193
4607.22 3084
4607.86 2875
4608.50 2859
4609.14 2755
4609.78 2728
4610.42 2681
4611.06 2610
4611.70 2489
4612.34 2522
4612.98 2503
4613.62 2349
4614.26 2386
4614.90 2470
4615.54 2406
4616.18 2476
4616.82 2668
4617.47 2598
4618.11 2646
4618.75 2441
4619.39 2502
4620.03 2438
4620.67 2399
4621.31 2457
4621.95 2370
4622.59 2250
4623.23 2198
4623.88 2131
4624.52 2243
4625.16 2236
4625.80 2257
4626.44 2156
4627.08 2214
4627.72 2243
4628.37 2095
4629.01 2030
4629.65 1999
4630.29 2086
4630.93 2165
4631.58 2100
4632.22 2240
4632.86 2288
4633.50 2420
4634.14 2292
4634.79 2301
4635.43 2418
4636.07 2312
4636.71 2260
4637.35 2253
4638.00 2062
4638.64 2226
4639.28 2284
4639.92 2267
4640.57 2354
4641.21 2327
4641.85 2171
4642.49 2280
4643.14 2149
4643.78 2224
4644.42 2226
4645.06 2281
4645.71 2283
4646.35 2297
4646.99 2283
4647.64 2353
4648.28 2488
4648.92 2423
4649.56 2486
4650.21 2523
4650.85 2620
4651.49 2525
4652.14 2671
4652.78 2786
4653.42 2706
4654.07 2977
4654.71 2906
4655.35 2779
4656.00 2634
4656.64 2631
4657.29 2649
4657.93 2372
4658.57 2410
4659.22 2383
4659.86 2357
4660.50 2334
4661.15 2301
4661.79 2307
4662.44 2418
4663.08 2235
4663.72 2247
4664.37 2295
4665.01 2249
4665.66 2272
4666.30 2319
4666.95 2415
4667.59 2144
4668.23 2065
4668.88 2186
4669.52 2103
4670.17 2161
4670.81 2076
4671.46 2046
4672.10 2120
4672.75 2118
4673.39 2271
4674.04 2367
4674.68 2430
4675.32 2424
4675.97 2557
4676.61 2561
4677.26 2443
4677.90 2314
4678.55 2352
4679.20 2249
4679.84 2400
4680.49 2307
4681.13 2277
4681.78 2337
4682.42 2320
4683.07 2376
4683.71 2356
4684.36 2229
4685.00 2327
4685.65 2544
4686.29 2488
4686.94 2332
4687.59 2299
4688.23 2293
4688.88 2310
4689.52 2296
4690.17 2158
4690.82 2121
4691.46 2289
4692.11 2184
4692.75 2180
4693.40 2216
4694.05 2158
4694.69 2251
4695.34 2141
4695.98 2105
4696.63 2325
4697.28 2646
4697.92 2478
4698.57 2361
4699.22 2605
4699.86 2864
4700.51 2924
4701.16 2860
4701.80 2908
4702.45 2827
4703.10 2866
4703.74 2670
4704.39 2607
4705.04 2632
4705.68 2555
4706.33 2388
4706.98 2417
4707.63 2396
4708.27 2490
4708.92 2724
4709.57 2627
4710.21 2555
4710.86 2475
4711.51 2570
4712.16 2547
4712.80 2594
4713.45 2311
4714.10 2373
4714.75 2240
4715.39 2197
4716.04 2210
4716.69 2237
4717.34 2251
4717.99 2260
4718.63 2349
4719.28 2289
4719.93 2371
4720.58 2420
4721.22 2492
4721.87 2552
4722.52 2472
4723.17 2521
4723.82 2593
4724.47 2680
4725.11 2723
4725.76 2714
4726.41 2879
4727.06 3103
4727.71 3184
4728.36 3278
4729.00 3121
4729.65 3250
4730.30 3057
4730.95 3103
4731.60 2773
4732.25 2557
4732.90 2397
4733.55 2492
4734.19 2441
4734.84 2367
4735.49 2365
4736.14 2172
4736.79 2328
4737.44 2253
4738.09 2055
4738.74 2237
4739.39 2279
4740.04 2282
4740.69 2298
4741.34 2268
4741.99 2406
4742.64 2331
4743.28 2302
4743.93 2184
4744.58 2375
4745.23 2330
4745.88 2421
4746.53 2358
4747.18 2318
4747.83 2262
4748.48 2394
4749.13 2519
4749.78 2565
4750.43 2480
4751.08 2640
4751.73 2678
4752.38 2856
4753.03 2978
4753.68 2941
4754.33 3133
4754.98 3060
4755.63 3120
4756.29 2854
4756.94 2555
4757.59 2512
4758.24 2475
4758.89 2345
4759.54 2290
4760.19 2228
4760.84 2379
4761.49 2353
4762.14 2259
4762.79 2403
4763.44 2258
4764.09 2310
4764.74 2418
4765.40 2410
4766.05 2508
4766.70 2554
4767.35 2639
4768.00 2462
4768.65 2407
4769.30 2443
4769.95 2369
4770.61 2329
4771.26 2352
4771.91 2090
4772.56 2024
4773.21 1977
4773.86 1901
4774.52 1880
4775.17 2015
4775.82 2065
4776.47 2029
4777.12 2103
4777.77 2158
4778.43 1991
4779.08 2073
4779.73 2046
4780.38 2083
4781.04 2233
4781.69 2087
4782.34 2111
4782.99 2155
4783.64 2057
4784.30 2067
4784.95 2051
4785.60 1987
4786.25 2084
4786.91 2056
4787.56 1919
4788.21 2075
4788.86 2025
4789.52 2083
4790.17 2068
4790.82 2139
4791.48 2093
4792.13 2099
4792.78 2000
4793.43 2096
4794.09 2053
4794.74 2090
4795.39 2011
4796.05 2050
4796.70 2059
4797.35 2005
4798.01 2015
4798.66 2046
4799.31 2074
4799.97 1967
4800.62 2015
4801.27 2029
4801.93 2052
4802.58 1969
4803.23 2053
4803.89 2043
4804.54 2062
4805.20 2047
4805.85 2064
4806.50 2133
4807.16 2139
4807.81 2069
4808.47 2092
4809.12 1993
4809.77 1899
4810.43 2076
4811.08 2069
4811.74 2084
4812.39 2148
4813.04 2293
4813.70 2193
4814.35 2232
4815.01 2151
4815.66 2271
4816.32 2317
4816.97 2352
4817.63 2292
4818.28 2308
4818.94 2389
4819.59 2512
4820.24 2384
4820.90 2360
4821.55 2355
4822.21 2543
4822.86 2540
4823.52 2484
4824.17 2507
4824.83 2422
4825.49 2446
4826.14 2419
4826.80 2482
4827.45 2595
4828.11 2435
4828.76 2472
4829.42 2652
4830.07 2614
4830.73 2629
4831.38 2538
4832.04 2614
4832.69 2752
4833.35 2748
4834.01 2982
4834.66 3070
4835.32 3169
4835.97 3315
4836.63 3360
4837.29 3595
4837.94 4018
4838.60 3901
4839.25 3856
4839.91 3991
4840.57 3821
4841.22 4025
4841.88 3878
4842.54 3494
4843.19 3420
4843.85 3362
4844.50 3188
4845.16 3076
4845.82 3047
4846.47 2779
4847.13 3051
4847.79 3355
4848.44 3286
4849.10 3437
4849.76 3773
4850.41 3913
4851.07 4037
4851.73 4070
4852.39 4077
4853.04 4130
4853.70 4042
4854.36 3788
4855.01 3812
4855.67 3662
4856.33 3679
4856.99 3771
4857.64 4023
4858.30 4305
4858.96 4707
4859.62 4870
4860.27 4849
4860.93 4653
4861.59 4618
4862.25 4766
4862.90 4618
4863.56 4433
4864.22 4371
4864.88 4494
4865.53 4264
4866.19 4305
4866.85 4370
4867.51 4415
4868.17 4350
4868.83 4525
4869.48 4627
4870.14 4410
4870.80 3918
4871.46 4012
4872.12 4113
4872.77 4083
4873.43 3959
4874.09 3907
4874.75 3884
4875.41 3801
4876.07 3727
4876.73 3475
4877.38 3551
4878.04 3536
4878.70 3529
4879.36 3594
4880.02 3673
4880.68 3803
4881.34 3634
4882.00 3531
4882.66 3491
4883.31 3199
4883.97 3255
4884.63 3156
4885.29 3008
4885.95 2855
4886.61 2941
4887.27 2904
4887.93 2981
4888.59 2934
4889.25 3045
4889.91 3181
4890.57 3254
4891.23 3145
4891.89 3369
4892.55 3365
4893.21 3318
4893.87 3172
4894.53 3123
4895.19 3114
4895.85 3131
4896.51 3043
4897.17 3045
4897.83 2842
4898.49 2886
4899.15 2873
4899.81 2854
4900.47 2871
4901.13 3015
4901.79 3133
4902.45 2992
4903.11 2977
4903.77 2884
4904.43 2768
4905.09 2692
4905.75 2650
4906.41 2545
4907.07 2531
4907.73 2588
4908.39 2479
4909.05 2519
4909.72 2514
4910.38 2547
4911.04 2533
4911.70 2590
4912.36 2528
4913.02 2485
4913.68 2349
4914.34 2497
4915.00 2515
4915.67 2505
4916.33 2440
4916.99 2409
4917.65 2370
4918.31 2150
4918.97 2181
4919.63 2319
4920.30 2245
4920.96 2245
4921.62 2324
4922.28 2231
4922.94 2279
4923.60 2163
4924.27 2255
4924.93 2206
4925.59 2172
4926.25 2148
4926.91 2372
4927.58 2276
4928.24 2269
4928.90 2294
4929.56 2380
4930.22 2445
4930.89 2355
4931.55 2461
4932.21 2428
4932.87 2333
4933.54 2361
4934.20 2382
4934.86 2470
4935.52 2423
4936.19 2297
4936.85 2326
4937.51 2288
4938.18 2310
4938.84 2287
4939.50 2161
4940.16 2171
4940.83 2135
4941.49 2197
4942.15 2170
4942.82 2135
4943.48 2127
4944.14 2107
4944.81 1987
4945.47 2072
4946.13 2051
4946.80 2168
4947.46 2100
4948.12 2072
4948.79 2087
4949.45 2109
4950.11 2054
4950.78 2069
4951.44 2037
4952.10 1987
4952.77 1956
4953.43 1909
4954.10 1978
4954.76 2027
4955.42 2024
4956.09 1891
4956.75 1999
4957.42 2026
4958.08 2061
4958.74 2058
4959.41 2172
4960.07 2159
4960.74 2245
4961.40 2131
4962.07 2165
4962.73 2300
4963.39 2359
4964.06 2486
4964.72 2518
4965.39 2396
4966.05 2591
4966.72 2681
4967.38 2587
4968.05 2441
4968.71 2450
4969.38 2503
4970.04 2255
4970.71 2184
4971.37 2188
4972.04 2099
4972.70 2109
4973.37 2236
4974.03 2159
4974.70 2191
4975.36 2196
4976.03 2144
4976.69 2238
4977.36 2260
4978.02 2299
4978.69 2209
4979.36 2283
4980.02 2175
4980.69 2150
4981.35 2142
4982.02 2196
4982.68 2205
4983.35 2108
4984.02 2144
4984.68 2213
4985.35 2132
4986.01 2080
4986.68 2098
4987.35 2195
4988.01 2177
4988.68 2020
4989.34 2060
4990.01 2052
4990.68 2038
4991.34 1995
4992.01 1948
4992.68 2007
4993.34 1948
4994.01 1928
4994.68 1910
4995.34 1967
4996.01 1991
4996.68 2028
4997.34 1962
4998.01 1990
4998.68 2159
4999.34 2105
5000.01 2055
5000.68 2161
5001.34 2169
5002.01 2054
5002.68 2088
5003.35 1920
5004.01 2015
5004.68 2007
5005.35 2253
5006.01 2200
5006.68 2079
5007.35 2124
5008.02 2056
5008.68 1950
5009.35 1992
5010.02 2023
5010.69 2028
5011.36 2054
5012.02 1987
5012.69 2007
5013.36 2039
5014.03 2149
5014.69 2046
5015.36 2072
5016.03 2035
5016.70 2119
5017.37 2105
5018.03 2095
5018.70 2186
5019.37 2466
5020.04 2592
5020.71 2669
5021.38 2921
5022.04 3048
5022.71 3686
5023.38 3882
5024.05 4187
5024.72 4311
5025.39 4562
5026.06 4318
5026.72 4165
5027.39 4013
5028.06 3680
5028.73 3181
5029.40 3072
5030.07 2757
5030.74 2638
5031.41 2375
5032.08 2389
5032.75 2366
5033.41 2305
5034.08 2239
5034.75 2067
5035.42 2047
5036.09 2082
5036.76 2017
5037.43 1995
5038.10 1928
5038.77 1895
5039.44 2083
5040.11 1877
5040.78 1838
5041.45 1951
5042.12 1944
5042.79 1939
5043.46 1922
5044.13 1980
5044.80 2011
5045.47 2092
5046.14 2124
5046.81 2153
5047.48 2246
5048.15 2218
5048.82 2198
5049.49 2174
5050.16 2297
5050.83 2273
5051.50 2262
5052.17 2223
5052.84 2154
5053.51 2194
5054.18 2161
5054.85 2019
5055.52 1947
5056.19 1979
5056.86 1919
5057.53 2003
5058.21 1925
5058.88 1893
5059.55 1846
5060.22 1993
5060.89 2088
5061.56 2043
5062.23 2068
5062.90 2177
5063.57 2083
5064.24 2040
5064.92 2097
5065.59 1997
5066.26 2033
5066.93 2051
5067.60 1952
5068.27 2014
5068.94 1993
5069.62 1935
5070.29 1984
5070.96 2004
5071.63 2071
5072.30 2030
5072.97 1916
5073.65 2012
5074.32 1949
5074.99 1935
5075.66 2040
5076.33 2001
5077.01 2001
5077.68 2067
5078.35 2054
5079.02 2153
5079.70 2321
5080.37 2345
5081.04 2254
5081.71 2293
5082.38 2268
5083.06 2359
5083.73 2366
5084.40 2226
5085.07 2186
5085.75 2185
5086.42 2276
5087.09 2243
5087.77 2251
5088.44 2238
5089.11 2400
5089.78 2626
5090.46 2718
5091.13 2837
5091.80 2956
5092.48 3133
5093.15 3017
5093.82 3107
5094.50 2898
5095.17 2728
5095.84 2665
5096.52 2555
5097.19 2515
5097.86 2291
5098.54 2168
5099.21 2168
5099.88 2220
5100.56 2098
5101.23 2053
5101.90 2054
5102.58 1953
5103.25 2017
5103.93 2176
5104.60 2108
5105.27 2305
5105.95 2236
5106.62 2367
5107.30 2315
5107.97 2243
5108.64 2221
5109.32 2123
5109.99 2074
5110.67 2127
5111.34 2216
5112.02 2167
5112.69 2104
5113.36 2105
5114.04 2097
5114.71 2096
5115.39 2199
5116.06 2060
5116.74 2010
5117.41 2137
5118.09 2283
5118.76 2388
5119.44 2550
5120.11 2652
5120.79 2570
5121.46 2440
5122.14 2536
5122.81 2392
5123.49 2356
5124.16 2358
5124.84 2247
5125.51 2201
5126.19 2152
5126.86 2145
5127.54 2082
5128.21 2181
5128.89 2196
5129.57 2120
5130.24 2222
5130.92 2184
5131.59 2141
5132.27 2217
5132.94 2351
5133.62 2186
5134.30 2315
5134.97 2470
5135.65 2303
5136.32 2213
5137.00 2104
5137.68 2181
5138.35 2158
5139.03 2273
5139.70 2297
5140.38 2432
5141.06 2408
5141.73 2422
5142.41 2430
5143.09 2433
5143.76 2241
5144.44 2179
5145.12 2073
5145.79 2059
5146.47 2114
5147.15 1928
5147.82 1762
5148.50 1839
5149.18 2056
5149.85 1933
5150.53 1861
5151.21 1969
5151.88 1995
5152.56 1930
5153.24 2016
5153.92 1864
5154.59 1829
5155.27 1933
5155.95 1777
5156.62 1834
5157.30 1953
5157.98 1830
5158.66 1928
5159.33 1870
5160.01 1897
5160.69 1771
5161.37 1749
5162.04 1819
5162.72 1746
5163.40 1624
5164.08 1642
5164.76 1819
5165.43 1945
5166.11 1914
5166.79 1950
5167.47 1986
5168.15 1952
5168.82 2019
5169.50 1974
5170.18 2014
5170.86 1997
5171.54 1883
5172.22 1941
5172.89 1904
5173.57 1684
5174.25 1767
5174.93 1750
5175.61 1835
5176.29 1704
5176.97 1886
5177.64 1829
5178.32 1910
5179.00 1881
5179.68 1839
5180.36 1822
5181.04 1939
5181.72 1896
5182.40 2000
5183.08 1803
5183.75 1735
5184.43 1783
5185.11 1800
5185.79 1880
5186.47 1851
5187.15 1655
5187.83 1718
5188.51 1808
5189.19 1732
5189.87 1700
5190.55 1667
5191.23 1735
5191.91 1762
5192.59 1692
5193.27 1661
5193.95 1644
5194.63 1619
5195.31 1701
5195.99 1646
5196.67 1626
5197.35 1605
5198.03 1654
5198.71 1637
5199.39 1687
5200.07 1760
5200.75 1811
5201.43 1802
5202.11 1858
5202.79 1778
5203.47 1663
5204.15 1775
5204.83 1870
5205.51 1816
5206.19 1800
5206.87 1794
5207.55 1886
5208.23 1830
5208.91 1904
5209.59 2080
5210.27 2087
5210.96 1950
5211.64 2001
5212.32 2039
5213.00 2026
5213.68 1910
5214.36 2010
5215.04 1953
5215.72 1947
5216.40 1875
5217.09 1813
5217.77 2022
5218.45 2153
5219.13 2108
5219.81 2049
5220.49 2067
5221.17 2062
5221.86 2121
5222.54 2143
5223.22 2109
5223.90 2037
5224.58 2040
5225.27 2061
5225.95 2041
5226.63 2013
5227.31 1979
5227.99 1971
5228.67 1830
5229.36 1852
5230.04 1850
5230.72 1900
5231.40 1756
5232.09 1798
5232.77 1948
5233.45 1896
5234.13 1939
5234.82 2017
5235.50 2071
5236.18 1880
5236.86 1781
5237.55 1963
5238.23 2217
5238.91 2166
5239.59 2205
5240.28 2430
5240.96 2381
5241.64 2182
5242.33 2276
5243.01 2195
5243.69 2134
5244.37 1989
5245.06 1883
5245.74 1857
5246.42 2079
5247.11 1946
5247.79 1881
5248.47 1933
5249.16 1992
5249.84 2082
5250.52 2098
5251.21 2170
5251.89 2187
5252.58 2359
5253.26 2322
5253.94 2166
5254.63 2015
5255.31 2077
5255.99 2050
5256.68 1957
5257.36 1816
5258.05 1849
5258.73 1878
5259.41 2106
5260.10 1992
5260.78 2011
5261.47 2041
5262.15 2048
5262.84 2132
5263.52 2137
5264.20 2104
5264.89 2034
5265.57 2115
5266.26 2231
5266.94 2149
5267.63 2061
5268.31 2013
5269.00 2033
5269.68 1998
5270.37 2027
5271.05 2006
5271.73 1783
5272.42 1876
5273.10 1910
5273.79 1893
5274.47 1865
5275.16 1923
5275.85 1953
5276.53 1923
5277.22 1790
5277.90 1861
5278.59 1973
5279.27 2043
5279.96 2076
5280.64 2011
5281.33 2263
5282.01 2294
5282.70 2280
5283.38 2339
5284.07 2455
5284.76 2451
5285.44 2404
5286.13 2043
5286.81 1962
5287.50 1997
5288.19 1903
5288.87 1892
5289.56 1766
5290.24 1731
5290.93 1778
5291.62 1754
5292.30 1708
5292.99 1890
5293.67 1936
5294.36 1836
5295.05 1890
5295.73 1919
5296.42 1902
5297.11 1898
5297.79 1911
5298.48 1920
5299.17 1969
5299.85 1947
5300.54 2074
5301.23 1928
5301.91 2103
5302.60 2019
5303.29 2049
5303.97 2097
5304.66 2177
5305.35 2065
5306.04 2009
5306.72 2054
5307.41 2106
5308.10 2011
5308.78 1973
5309.47 2160
5310.16 2195
5310.85 2247
5311.53 2419
5312.22 2245
5312.91 2384
5313.60 2233
5314.28 2349
5314.97 2276
5315.66 2249
5316.35 2351
5317.04 2179
5317.72 2141
5318.41 2161
5319.10 2259
5319.79 2351
5320.48 2467
5321.16 2837
5321.85 2833
5322.54 2820
5323.23 2802
5323.92 2704
5324.60 2413
5325.29 2296
5325.98 2225
5326.67 2200
5327.36 2286
5328.05 2139
5328.74 2111
5329.42 1999
5330.11 2075
5330.80 1987
5331.49 2206
5332.18 2142
5332.87 2168
5333.56 2265
5334.25 2148
5334.93 2093
5335.62 2189
5336.31 2196
5337.00 2129
5337.69 2206
5338.38 2147
5339.07 2182
5339.76 2223
5340.45 2276
5341.14 2325
5341.83 2218
5342.52 2398
5343.21 2369
5343.90 2246
5344.58 2333
5345.27 2390
5345.96 2435
5346.65 2384
5347.34 2444
5348.03 2633
5348.72 2913
5349.41 3224
5350.10 3541
5350.79 3762
5351.48 4235
5352.17 4519
5352.86 4360
5353.55 4441
5354.24 4372
5354.93 4304
5355.62 3819
5356.31 3546
5357.01 3270
5357.70 2880
5358.39 2520
5359.08 2319
5359.77 2295
5360.46 2210
5361.15 2227
5361.84 2221
5362.53 2168
5363.22 2209
5363.91 2177
5364.60 1966
5365.29 2103
5365.98 2073
5366.68 2079
5367.37 2076
5368.06 2082
5368.75 1936
5369.44 1910
5370.13 1899
5370.82 1890
5371.51 1881
5372.21 1832
5372.90 1900
5373.59 1996
5374.28 1839
5374.97 1651
5375.66 1730
5376.35 1766
5377.05 1849
5377.74 1735
5378.43 1734
5379.12 1781
5379.81 1784
5380.51 1885
5381.20 1689
5381.89 1865
5382.58 1908
5383.27 1873
5383.97 1766
5384.66 1717
5385.35 1707
5386.04 1943
5386.73 1910
5387.43 1805
5388.12 1886
5388.81 1986
5389.50 1990
5390.20 2080
5390.89 2213
5391.58 2189
5392.28 2206
5392.97 2136
5393.66 2119
5394.35 2070
5395.05 2042
5395.74 2010
5396.43 1870
5397.13 1917
5397.82 1867
5398.51 1851
5399.20 1884
5399.90 1756
5400.59 1757
5401.28 1725
5401.98 1610
5402.67 1685
5403.36 1703
5404.06 1793
5404.75 1690
5405.44 1718
5406.14 1790
5406.83 1792
5407.53 1837
5408.22 1832
5408.91 1895
5409.61 1862
5410.30 1658
5410.99 1781
5411.69 1915
5412.38 1877
5413.08 1791
5413.77 1785
5414.46 1614
5415.16 1701
5415.85 1668
5416.55 1631
5417.24 1647
5417.94 1688
5418.63 1690
5419.32 1793
5420.02 1799
5420.71 1703
5421.41 1801
5422.10 1879
5422.80 1779
5423.49 1972
5424.19 1877
5424.88 1917
5425.58 1808
5426.27 1838
5426.97 1939
5427.66 1859
5428.36 1911
5429.05 1857
5429.75 1813
5430.44 1755
5431.14 1821
5431.83 1721
5432.53 1778
5433.22 1761
5433.92 1791
5434.61 1918
5435.31 1944
5436.00 1996
5436.70 2009
5437.40 2046
5438.09 2048
5438.79 2145
5439.48 2198
5440.18 2101
5440.87 2126
5441.57 2038
5442.27 2079
5442.96 2077
5443.66 1998
5444.35 1984
5445.05 2159
5445.75 2012
5446.44 2031
5447.14 2013
5447.83 2040
5448.53 2130
5449.23 2133
5449.92 1995
5450.62 2011
5451.32 2054
5452.01 2129
5452.71 2128
5453.41 2095
5454.10 2012
5454.80 2167
5455.50 2168
5456.19 2135
5456.89 2150
5457.59 2021
5458.28 2104
5458.98 2085
5459.68 2086
5460.37 2145
5461.07 2184
5461.77 2296
5462.47 2360
5463.16 2328
5463.86 2320
5464.56 2509
5465.25 2460
5465.95 2553
5466.65 2508
5467.35 2565
5468.04 2631
5468.74 2593
5469.44 2487
5470.14 2399
5470.84 2395
5471.53 2386
5472.23 2299
5472.93 2423
5473.63 2576
5474.32 2543
5475.02 2570
5475.72 2603
5476.42 2554
5477.12 2508
5477.82 2496
5478.51 2711
5479.21 3055
5479.91 3264
5480.61 3558
5481.31 3865
5482.01 4136
5482.70 4422
5483.40 4404
5484.10 4157
5484.80 3958
5485.50 3539
5486.20 3332
5486.90 3140
5487.59 3089
5488.29 2895
5488.99 2853
5489.69 2895
5490.39 2919
5491.09 3027
5491.79 2901
5492.49 2782
5493.19 2885
5493.89 3085
5494.58 3175
5495.28 3370
5495.98 3384
5496.68 3378
5497.38 3687
5498.08 3604
5498.78 3806
5499.48 4395
5500.18 4990
5500.88 5545
5501.58 6215
5502.28 7087
5502.98 7519
5503.68 7439
5504.38 6949
5505.08 6446
5505.78 5814
5506.48 5009
5507.18 4378
5507.88 3786
5508.58 3455
5509.28 3392
5509.98 3199
5510.68 3162
5511.38 3038
5512.08 2924
5512.78 2999
5513.48 2937
5514.18 2848
5514.88 2840
5515.58 2777
5516.28 2744
5516.98 3028
5517.68 2846
5518.39 2870
5519.09 2761
5519.79 2860
5520.49 2840
5521.19 2699
5521.89 2692
5522.59 2689
5523.29 2663
5523.99 2649
5524.69 2433
5525.40 2474
5526.10 2475
5526.80 2348
5527.50 2330
5528.20 2317
5528.90 2100
5529.60 2029
5530.31 2189
5531.01 2065
5531.71 2121
5532.41 2159
5533.11 2127
5533.81 2104
5534.52 2179
5535.22 2149
5535.92 2092
5536.62 2046
5537.32 2084
5538.02 2054
5538.73 2019
5539.43 2048
5540.13 1998
5540.83 2095
5541.54 2070
5542.24 2076
5542.94 1936
5543.64 2015
5544.34 1891
5545.05 1883
5545.75 1901
5546.45 1819
5547.15 1825
5547.86 1868
5548.56 1966
5549.26 1923
5549.97 1846
5550.67 1975
5551.37 1924
5552.07 1907
5552.78 1969
5553.48 1968
5554.18 1874
5554.89 2019
5555.59 1924
5556.29 1968
5557.00 1884
5557.70 1814
5558.40 1858
5559.11 1900
5559.81 1896
5560.51 1925
5561.22 1949
5561.92 2014
5562.62 2039
5563.33 2063
5564.03 1881
5564.73 1958
5565.44 1975
5566.14 2022
5566.85 2044
5567.55 2013
5568.25 2045
5568.96 2077
5569.66 2036
5570.37 2067
5571.07 1903
5571.77 1866
5572.48 1900
5573.18 1859
5573.89 1869
5574.59 1937
5575.29 1936
5576.00 1897
5576.70 1890
5577.41 1835
5578.11 1994
5578.82 1837
5579.52 2005
5580.23 1813
5580.93 2000
5581.64 2057
5582.34 1873
5583.05 1915
5583.75 1809
5584.46 1858
5585.16 1852
5585.87 1935
5586.57 1847
5587.28 1874
5587.98 1838
5588.69 1840
5589.39 1838
5590.10 1804
5590.80 1851
5591.51 1878
5592.21 1676
5592.92 1790
5593.62 1842
5594.33 1702
5595.04 1748
5595.74 1799
5596.45 1669
5597.15 1584
5597.86 1682
5598.56 1665
5599.27 1638
5599.98 1669
5600.68 1612
5601.39 1638
5602.09 1668
5602.80 1614
5603.51 1722
5604.21 1737
5604.92 1687
5605.62 1722
5606.33 1633
5607.04 1588
5607.74 1751
5608.45 1688
5609.16 1620
5609.86 1600
5610.57 1756
5611.28 1836
5611.98 1795
5612.69 1659
5613.40 1649
5614.10 1633
5614.81 1701
5615.52 1736
5616.22 1651
5616.93 1662
5617.64 1665
5618.35 1791
5619.05 1745
5619.76 1765
5620.47 1675
5621.17 1664
5621.88 1651
5622.59 1562
5623.30 1696
5624.00 1763
5624.71 1662
5625.42 1813
5626.13 1783
5626.83 1713
5627.54 1761
5628.25 1811
5628.96 1860
5629.67 1939
5630.37 1802
5631.08 1761
5631.79 1737
5632.50 1864
5633.21 1821
5633.91 1780
5634.62 1706
5635.33 1719
5636.04 1675
5636.75 1620
5637.45 1656
5638.16 1667
5638.87 1773
5639.58 1847
5640.29 1838
5641.00 1930
5641.70 1965
5642.41 2013
5643.12 1929
5643.83 1925
5644.54 1862
5645.25 1862
5645.96 1894
5646.67 1838
5647.38 1699
5648.08 1709
5648.79 1727
5649.50 1643
5650.21 1666
5650.92 1777
5651.63 1806
5652.34 1795
5653.05 1826
5653.76 1807
5654.47 1903
5655.18 1887
5655.89 1968
5656.60 1927
5657.30 1949
5658.01 2071
5658.72 2160
5659.43 2181
5660.14 2243
5660.85 2228
5661.56 2143
5662.27 2015
5662.98 2081
5663.69 2173
5664.40 2010
5665.11 1847
5665.82 1783
5666.53 1983
5667.24 1839
5667.95 1740
5668.66 1808
5669.37 1888
5670.08 1943
5670.79 2100
5671.50 2193
5672.22 2331
5672.93 2103
5673.64 2202
5674.35 2122
5675.06 2049
5675.77 2040
5676.48 1928
5677.19 1855
5677.90 1820
5678.61 1752
5679.32 1680
5680.03 1746
5680.74 1873
5681.46 1742
5682.17 1750
5682.88 1836
5683.59 1844
5684.30 1690
5685.01 1704
5685.72 1608
5686.43 1707
5687.15 1785
5687.86 1801
5688.57 1798
5689.28 1731
5689.99 1878
5690.70 1815
5691.42 1823
5692.13 1789
5692.84 1836
5693.55 1864
5694.26 1757
5694.97 1763
5695.69 1757
5696.40 1734
5697.11 1679
5697.82 1624
5698.53 1642
5699.25 1592
5699.96 1594
5700.67 1674
5701.38 1579
5702.10 1590
5702.81 1629
5703.52 1717
5704.23 1717
5704.95 1624
5705.66 1669
5706.37 1743
5707.08 1716
5707.80 1713
5708.51 1699
5709.22 1668
5709.93 1667
5710.65 1523
5711.36 1672
5712.07 1743
5712.79 1657
5713.50 1654
5714.21 1597
5714.93 1497
5715.64 1454
5716.35 1522
5717.07 1526
5717.78 1522
5718.49 1603
5719.21 1636
5719.92 1521
5720.63 1566
5721.35 1493
5722.06 1553
5722.77 1661
5723.49 1648
5724.20 1614
5724.92 1559
5725.63 1590
5726.34 1559
5727.06 1620
5727.77 1665
5728.48 1613
5729.20 1597
5729.91 1620
5730.63 1626
5731.34 1616
5732.06 1639
5732.77 1643
5733.48 1585
5734.20 1577
5734.91 1611
5735.63 1617
5736.34 1548
5737.06 1755
5737.77 1833
5738.49 1635
5739.20 1606
5739.91 1672
5740.63 1704
5741.34 1606
5742.06 1592
5742.77 1597
5743.49 1592
5744.20 1601
5744.92 1572
5745.63 1478
5746.35 1508
5747.06 1668
5747.78 1619
5748.49 1627
5749.21 1630
5749.93 1596
5750.64 1583
5751.36 1590
5752.07 1715
5752.79 1709
5753.50 1802
5754.22 1896
5754.93 2004
5755.65 2198
5756.37 2227
5757.08 2189
5757.80 2135
5758.51 2119
5759.23 2062
5759.95 1955
5760.66 1797
5761.38 1947
5762.09 1902
5762.81 1866
5763.53 1657
5764.24 1728
5764.96 1709
5765.67 1694
5766.39 1660
5767.11 1688
5767.82 1658
5768.54 1633
5769.26 1640
5769.97 1799
5770.69 1627
5771.41 1609
5772.12 1664
5772.84 1606
5773.56 1601
5774.27 1567
5774.99 1670
5775.71 1569
5776.42 1549
5777.14 1590
5777.86 1697
5778.58 1743
5779.29 1870
5780.01 1767
5780.73 1904
5781.45 1819
5782.16 1827
5782.88 1859
5783.60 1871
5784.31 1864
5785.03 1886
5785.75 1933
5786.47 1751
5787.19 1688
5787.90 1742
5788.62 1781
5789.34 1714
5790.06 1967
5790.77 1924
5791.49 1918
5792.21 1966
5792.93 2016
5793.65 2114
5794.36 2137
5795.08 2088
5795.80 2114
5796.52 2145
5797.24 2264
5797.96 2383
5798.67 2486
5799.39 3009
5800.11 3392
5800.83 3885
5801.55 4446
5802.27 4990
5802.99 5114
5803.70 5080
5804.42 4413
5805.14 3983
5805.86 3761
5806.58 3337
5807.30 2842
5808.02 2638
5808.74 2324
5809.46 2287
5810.17 2256
5810.89 2324
5811.61 2216
5812.33 2204
5813.05 2158
5813.77 2324
5814.49 2298
5815.21 2303
5815.93 2414
5816.65 2341
5817.37 2411
5818.09 2499
5818.81 2385
5819.53 2378
5820.25 2272
5820.97 2256
5821.69 2290
5822.41 2218
5823.13 2102
5823.85 2126
5824.57 2157
5825.29 2133
5826.01 2083
5826.73 2164
5827.45 2064
5828.17 2024
5828.89 2057
5829.61 1961
5830.33 1999
5831.05 1942
5831.77 1870
5832.49 1911
5833.21 1887
5833.93 1962
5834.65 1881
5835.37 1914
5836.09 1940
5836.81 1830
5837.53 1836
5838.25 1833
5838.97 1754
5839.70 1846
5840.42 1863
5841.14 1847
5841.86 1927
5842.58 1947
5843.30 1950
5844.02 1785
5844.74 1761
5845.46 1677
5846.19 1749
5846.91 1742
5847.63 1732
5848.35 1806
5849.07 1787
5849.79 1859
5850.51 1892
5851.24 1875
5851.96 1866
5852.68 1805
5853.40 1816
5854.12 1895
5854.85 1956
5855.57 1905
5856.29 1830
5857.01 1914
5857.73 1925
5858.46 1931
5859.18 1844
5859.90 1940
5860.62 1976
5861.34 1786
5862.07 1759
5862.79 1861
5863.51 1721
5864.23 1728
5864.96 1769
5865.68 1824
5866.40 1746
5867.12 1757
5867.85 1717
5868.57 1688
5869.29 1745
5870.01 1703
5870.74 1568
5871.46 1730
5872.18 1669
5872.91 1716
5873.63 1689
5874.35 1774
5875.08 1707
5875.80 1629
5876.52 1627
5877.25 1711
5877.97 1743
5878.69 1671
5879.42 1687
5880.14 1831
5880.86 1702
5881.59 1799
5882.31 1766
5883.03 1824
5883.76 1881
5884.48 1763
5885.20 1740
5885.93 1859
5886.65 1756
5887.38 1862
5888.10 1813
5888.82 1733
5889.55 1726
5890.27 1817
5891.00 1755
5891.72 1766
5892.44 1685
5893.17 1606
5893.89 1592
5894.62 1637
5895.34 1651
5896.07 1677
5896.79 1699
5897.51 1663
5898.24 1631
5898.96 1600
5899.69 1621
5900.41 1586
5901.14 1595
5901.86 1647
5902.59 1741
5903.31 1744
5904.04 1622
5904.76 1651
5905.49 1728
5906.21 1629
5906.94 1740
5907.66 1707
5908.39 1772
5909.11 1746
5909.84 1605
5910.56 1850
5911.29 1907
5912.01 1789
5912.74 1785
5913.46 1784
5914.19 1806
5914.92 1734
5915.64 1769
5916.37 1871
5917.09 1810
5917.82 1807
5918.54 1844
5919.27 1709
5920.00 1821
5920.72 1805
5921.45 1732
5922.17 1773
5922.90 1764
5923.63 1796
5924.35 1790
5925.08 1837
5925.80 1844
5926.53 1884
5927.26 1902
5927.98 1836
5928.71 1948
5929.44 1989
5930.16 1902
5930.89 1952
5931.62 1993
5932.34 2068
5933.07 2013
5933.80 1979
5934.52 2087
5935.25 1967
5935.98 2013
5936.70 2054
5937.43 2127
5938.16 2181
5938.88 2133
5939.61 2146
5940.34 2193
5941.07 2220
5941.79 2318
5942.52 2309
5943.25 2308
5943.97 2347
5944.70 2452
5945.43 2519
5946.16 2612
5946.88 2432
5947.61 2543
5948.34 2566
5949.07 2531
5949.80 2592
5950.52 2752
5951.25 2841
5951.98 2860
5952.71 3073
5953.43 3191
5954.16 3402
5954.89 3324
5955.62 3559
5956.35 3412
5957.07 3381
5957.80 3394
5958.53 3313
5959.26 3150
5959.99 3221
5960.72 3386
5961.44 3341
5962.17 3313
5962.90 3387
5963.63 3505
5964.36 3564
5965.09 3689
5965.82 3855
5966.54 4360
5967.27 4812
5968.00 5272
5968.73 5722
5969.46 5952
5970.19 5968
5970.92 5736
5971.65 5330
5972.38 4894
5973.11 4675
5973.83 4556
5974.56 4209
5975.29 4308
5976.02 4037
5976.75 3873
5977.48 3857
5978.21 4004
5978.94 3908
5979.67 4166
5980.40 4293
5981.13 4424
5981.86 4521
5982.59 4554
5983.32 4676
5984.05 4863
5984.78 4749
5985.51 4720
5986.24 4926
5986.97 4978
5987.70 4788
5988.43 4774
5989.16 4665
5989.89 4723
5990.62 4662
5991.35 4721
5992.08 4713
5992.81 4699
5993.54 4858
5994.27 4788
5995.00 4965
5995.73 5058
5996.46 5090
5997.19 5015
5997.92 5121
5998.65 5178
5999.38 5363
6000.11 5464
6000.85 5357
6001.58 5194
6002.31 5370
6003.04 5405
6003.77 5283
6004.50 5006
6005.23 5020
6005.96 4964
6006.69 4914
6007.43 4956
6008.16 4912
6008.89 5104
6009.62 5449
6010.35 6174
6011.08 7156
6011.81 8559
6012.54 10138
6013.28 12186
6014.01 14767
6014.74 16552
6015.47 17744
6016.20 18352
6016.94 18354
6017.67 17870
6018.40 16287
6019.13 14684
6019.86 13045
6020.59 11158
6021.33 9613
6022.06 7959
6022.79 6802
6023.52 6005
6024.26 5184
6024.99 4775
6025.72 4526
6026.45 4320
6027.19 4195
6027.92 4065
6028.65 3871
6029.38 3817
6030.12 3803
6030.85 3529
6031.58 3597
6032.31 3635
6033.05 3623
6033.78 3514
6034.51 3484
6035.25 3387
6035.98 3221
6036.71 3220
6037.44 3180
6038.18 3270
6038.91 3160
6039.64 3254
6040.38 3370
6041.11 3475
6041.84 3431
6042.58 3594
6043.31 3689
6044.04 3758
6044.78 3942
6045.51 3787
6046.24 3860
6046.98 3876
6047.71 3996
6048.45 3915
6049.18 3865
6049.91 4066
6050.65 4120
6051.38 4378
6052.11 4740
6052.85 5140
6053.58 5506
6054.32 5919
6055.05 6054
6055.79 6081
6056.52 6114
6057.25 5797
6057.99 5144
6058.72 4818
6059.46 4475
6060.19 4162
6060.93 3914
6061.66 3892
6062.39 3819
6063.13 3798
6063.86 3798
6064.60 3723
6065.33 3712
6066.07 3669
6066.80 3601
6067.54 3749
6068.27 3588
6069.01 3634
6069.74 3697
6070.48 3585
6071.21 3467
6071.95 3413
6072.68 3295
6073.42 3228
6074.15 3366
6074.89 3261
6075.62 3190
6076.36 3148
6077.10 3120
6077.83 2916
6078.57 2928
6079.30 3045
6080.04 3127
6080.77 3129
6081.51 2950
6082.25 2891
6082.98 2819
6083.72 2924
6084.45 2859
6085.19 2974
6085.93 3067
6086.66 2914
6087.40 2738
6088.13 2639
6088.87 2711
6089.61 2665
6090.34 2776
6091.08 2826
6091.81 2865
6092.55 2873
6093.29 2925
6094.02 2925
6094.76 2880
6095.50 2824
6096.23 2728
6096.97 2712
6097.71 2705
6098.44 2489
6099.18 2516
6099.92 2494
6100.65 2450
6101.39 2484
6102.13 2447
6102.87 2367
6103.60 2484
6104.34 2519
6105.08 2441
6105.81 2504
6106.55 2490
6107.29 2459
6108.03 2389
6108.76 2492
6109.50 2444
6110.24 2426
6110.98 2408
6111.71 2459
6112.45 2422
6113.19 2408
6113.93 2485
6114.66 2563
6115.40 2653
6116.14 2606
6116.88 2721
6117.62 2678
6118.35 2543
6119.09 2551
6119.83 2601
6120.57 2677
6121.31 2645
6122.04 2603
6122.78 2556
6123.52 2493
6124.26 2436
6125.00 2568
6125.74 2615
6126.47 2679
6127.21 2568
6127.95 2623
6128.69 2723
6129.43 2683
6130.17 2597
6130.91 2720
6131.64 2784
6132.38 2575
6133.12 2644
6133.86 2702
6134.60 2607
6135.34 2595
6136.08 2687
6136.82 2772
6137.56 2838
6138.30 2799
6139.04 2789
6139.77 2977
6140.51 2990
6141.25 3023
6141.99 2967
6142.73 2984
6143.47 3018
6144.21 2946
6144.95 2964
6145.69 2887
6146.43 2942
6147.17 2931
6147.91 2747
6148.65 2755
6149.39 2783
6150.13 2729
6150.87 2776
6151.61 2776
6152.35 2792
6153.09 2861
6153.83 2886
6154.57 2763
6155.31 2843
6156.05 2942
6156.79 2848
6157.53 2869
6158.27 2928
6159.01 3015
6159.75 3069
6160.49 3003
6161.23 3049
6161.97 3118
6162.71 3178
6163.45 3193
6164.20 3293
6164.94 3454
6165.68 3649
6166.42 3963
6167.16 3974
6167.90 4116
6168.64 4295
6169.38 4512
6170.12 4597
6170.86 4406
6171.61 4409
6172.35 4392
6173.09 4290
6173.83 4210
6174.57 4294
6175.31 4215
6176.05 3975
6176.79 3899
6177.54 3742
6178.28 3674
6179.02 3666
6179.76 3698
6180.50 3583
6181.24 3570
6181.99 3676
6182.73 3863
6183.47 3968
6184.21 3973
6184.95 3998
6185.70 4066
6186.44 4179
6187.18 4157
6187.92 4241
6188.66 4093
6189.41 4328
6190.15 4320
6190.89 4364
6191.63 4492
6192.38 4605
6193.12 4775
6193.86 4820
6194.60 4942
6195.35 5092
6196.09 5226
6196.83 5246
6197.57 5505
6198.32 5406
6199.06 5194
6199.80 5196
6200.55 5349
6201.29 5222
6202.03 5189
6202.78 5261
6203.52 5259
6204.26 5604
6205.00 6111
6205.75 6667
6206.49 7992
6207.23 9925
6207.98 13209
6208.72 16576
6209.46 20356
6210.21 23403
6210.95 25643
6211.70 26547
6212.44 27219
6213.18 26560
6213.93 24826
6214.67 22560
6215.41 19358
6216.16 16148
6216.90 13002
6217.65 10711
6218.39 8891
6219.13 7543
6219.88 6501
6220.62 5581
6221.37 5275
6222.11 4966
6222.85 4862
6223.60 4658
6224.34 4454
6225.09 4549
6225.83 4534
6226.58 4316
6227.32 4242
6228.07 3993
6228.81 3799
6229.56 3777
6230.30 3568
6231.04 3248
6231.79 2936
6232.53 2807
6233.28 2873
6234.02 2882
6234.77 2946
6235.51 3030
6236.26 3109
6237.00 3215
6237.75 3280
6238.49 3323
6239.24 3169
6239.99 3323
6240.73 3348
6241.48 3242
6242.22 3159
6242.97 3227
6243.71 3248
6244.46 3387
6245.20 3337
6245.95 3433
6246.70 3781
6247.44 3912
6248.19 4212
6248.93 4567
6249.68 4865
6250.42 5240
6251.17 5249
6251.92 5311
6252.66 5107
6253.41 4967
6254.15 4585
6254.90 4446
6255.65 4009
6256.39 3876
6257.14 3557
6257.89 3638
6258.63 3544
6259.38 3582
6260.13 3401
6260.87 3446
6261.62 3483
6262.37 3432
6263.11 3368
6263.86 3359
6264.61 3331
6265.35 3277
6266.10 3231
6266.85 3346
6267.59 3470
6268.34 3335
6269.09 3254
6269.83 3344
6270.58 3509
6271.33 3519
6272.08 3627
6272.82 3495
6273.57 3472
6274.32 3545
6275.06 3476
6275.81 3551
6276.56 3670
6277.31 3932
6278.05 4053
6278.80 4103
6279.55 4062
6280.30 4030
6281.05 4106
6281.79 3897
6282.54 3729
6283.29 3529
6284.04 3306
6284.78 3247
6285.53 3051
6286.28 3005
6287.03 2933
6287.78 2955
6288.53 2992
6289.27 2990
6290.02 2904
6290.77 2983
6291.52 2837
6292.27 2822
6293.02 2750
6293.76 2624
6294.51 2691
6295.26 2506
6296.01 2451
6296.76 2489
6297.51 2464
6298.26 2467
6299.00 2414
6299.75 2545
6300.50 2505
6301.25 2475
6302.00 2322
6302.75 2251
6303.50 2316
6304.25 2450
6305.00 2434
6305.75 2290
6306.50 2237
6307.24 2340
6307.99 2378
6308.74 2380
6309.49 2411
6310.24 2419
6310.99 2452
6311.74 2349
6312.49 2481
6313.24 2501
6313.99 2411
6314.74 2387
6315.49 2394
6316.24 2565
6316.99 2401
6317.74 2408
6318.49 2447
6319.24 2413
6319.99 2369
6320.74 2313
6321.49 2319
6322.24 2239
6322.99 2255
6323.74 2310
6324.49 2243
6325.24 2307
6325.99 2217
6326.74 2096
6327.49 2225
6328.24 2206
6328.99 2227
6329.74 2286
6330.50 2177
6331.25 2288
6332.00 2316
6332.75 2244
6333.50 2218
6334.25 2376
6335.00 2350
6335.75 2320
6336.50 2283
6337.25 2264
6338.00 2317
6338.76 2453
6339.51 2467
6340.26 2469
6341.01 2510
6341.76 2379
6342.51 2396
6343.26 2394
6344.02 2366
6344.77 2372
6345.52 2374
6346.27 2550
6347.02 2666
6347.77 2757
6348.53 2773
6349.28 2787
6350.03 2744
6350.78 2755
6351.53 2833
6352.29 3024
6353.04 3340
6353.79 3549
6354.54 3809
6355.29 3960
6356.05 4014
6356.80 3997
6357.55 3828
6358.30 3546
6359.06 3414
6359.81 3027
6360.56 3035
6361.31 2811
6362.07 2745
6362.82 2779
6363.57 2539
6364.32 2465
6365.08 2507
6365.83 2490
6366.58 2591
6367.33 2501
6368.09 2338
6368.84 2319
6369.59 2483
6370.35 2458
6371.10 2308
6371.85 2342
6372.61 2359
6373.36 2283
6374.11 2444
6374.87 2222
6375.62 2189
6376.37 2124
6377.13 2243
6377.88 2422
6378.63 2325
6379.39 2256
6380.14 2302
6380.89 2349
6381.65 2208
6382.40 2350
6383.16 2361
6383.91 2351
6384.66 2267
6385.42 2393
6386.17 2239
6386.92 2198
6387.68 2187
6388.43 2235
6389.19 2296
6389.94 2235
6390.70 2201
6391.45 2290
6392.20 2243
6392.96 2415
6393.71 2277
6394.47 2250
6395.22 2204
6395.98 2155
6396.73 2181
6397.49 2125
6398.24 2112
6399.00 2067
6399.75 2034
6400.51 1972
6401.26 2007
6402.02 1983
6402.77 2023
6403.53 1948
6404.28 1990
6405.04 1852
6405.79 1878
6406.55 2031
6407.30 1971
6408.06 1983
6408.81 1834
6409.57 2001
6410.32 2164
6411.08 2193
6411.83 2210
6412.59 2097
6413.34 2142
6414.10 2114
6414.86 2120
6415.61 2020
6416.37 2035
6417.12 2076
6417.88 2033
6418.64 2060
6419.39 2144
6420.15 2004
6420.90 2071
6421.66 2119
6422.42 2077
6423.17 1974
6423.93 1954
6424.68 1887
6425.44 1944
6426.20 1891
6426.95 2035
6427.71 2037
6428.47 1986
6429.22 1885
6429.98 1853
6430.74 1843
6431.49 1843
6432.25 1986
6433.01 1931
6433.76 1920
6434.52 1897
6435.28 1943
6436.03 1843
6436.79 1901
6437.55 2086
6438.30 2049
6439.06 1870
6439.82 1934
6440.58 1955
6441.33 1899
6442.09 1831
6442.85 1925
6443.61 1932
6444.36 1914
6445.12 1879
6445.88 1908
6446.64 1919
6447.39 1878
6448.15 1921
6448.91 1988
6449.67 2008
6450.42 1936
6451.18 1886
6451.94 1975
6452.70 1924
6453.46 1973
6454.21 1926
6454.97 1885
6455.73 1922
6456.49 1939
6457.25 1930
6458.00 1963
6458.76 2007
6459.52 2015
6460.28 1998
6461.04 2044
6461.80 2119
6462.55 2040
6463.31 2141
6464.07 2113
6464.83 2011
6465.59 2081
6466.35 1975
6467.11 2097
6467.87 2086
6468.62 2183
6469.38 2130
6470.14 2070
6470.90 2315
6471.66 2240
6472.42 2228
6473.18 2200
6473.94 2356
6474.70 2455
6475.46 2422
6476.22 2416
6476.97 2361
6477.73 2404
6478.49 2390
6479.25 2458
6480.01 2470
6480.77 2429
6481.53 2503
6482.29 2426
6483.05 2559
6483.81 2653
6484.57 2536
6485.33 2725
6486.09 2746
6486.85 2859
6487.61 3009
6488.37 3012
6489.13 3078
6489.89 2988
6490.65 2912
6491.41 3025
6492.17 2940
6492.93 3027
6493.69 3188
6494.45 3221
6495.21 3288
6495.97 3355
6496.73 3481
6497.49 3445
6498.26 3431
6499.02 3410
6499.78 3676
6500.54 3449
6501.30 3351
6502.06 3460
6502.82 3451
6503.58 3339
6504.34 3436
6505.10 3451
6505.86 3586
6506.62 3530
6507.39 3545
6508.15 3613
6508.91 3670
6509.67 3743
6510.43 3866
6511.19 3971
6511.95 3790
6512.72 3979
6513.48 4057
6514.24 4101
6515.00 4244
6515.76 4308
6516.52 4096
6517.28 4170
6518.05 4081
6518.81 4243
6519.57 4428
6520.33 4341
6521.09 4502
6521.86 4452
6522.62 4619
6523.38 4718
6524.14 4860
6524.90 5209
6525.67 5660
6526.43 6371
6527.19 6958
6527.95 7923
6528.72 8525
6529.48 9171
6530.24 9868
6531.00 10030
6531.77 9766
6532.53 9472
6533.29 8895
6534.05 8877
6534.82 9057
6535.58 9683
6536.34 10907
6537.11 12912
6537.87 14784
6538.63 16011
6539.39 16217
6540.16 15777
6540.92 14769
6541.68 12875
6542.45 10701
6543.21 9128
6543.97 7921
6544.74 6900
6545.50 5901
6546.26 4996
6547.03 4507
6547.79 4225
6548.55 3920
6549.32 3702
6550.08 3624
6550.84 3450
6551.61 3491
6552.37 3543
6553.14 3493
6553.90 3659
6554.66 3484
6555.43 3519
6556.19 3413
6556.96 3294
6557.72 3237
6558.48 3137
6559.25 3235
6560.01 3022
6560.78 3043
6561.54 3195
6562.31 3317
6563.07 3472
6563.83 3667
6564.60 3728
6565.36 3819
6566.13 3798
6566.89 4093
6567.66 4082
6568.42 4048
6569.19 4062
6569.95 4098
6570.72 3908
6571.48 3673
6572.25 3781
6573.01 3665
6573.78 3709
6574.54 3906
6575.31 4153
6576.07 4079
6576.84 4156
6577.60 4305
6578.37 4358
6579.13 4320
6579.90 4370
6580.66 4459
6581.43 4301
6582.19 4263
6582.96 4245
6583.73 4124
6584.49 4058
6585.26 4069
6586.02 3985
6586.79 4046
6587.55 4074
6588.32 4101
6589.09 3934
6589.85 3996
6590.62 4139
6591.38 4482
6592.15 4643
6592.92 5015
6593.68 5699
6594.45 6370
6595.22 7087
6595.98 7699
6596.75 8631
6597.51 8894
6598.28 8877
6599.05 8354
6599.81 7929
6600.58 7403
6601.35 6570
6602.11 5735
6602.88 5224
6603.65 4822
6604.41 4264
6605.18 3994
6605.95 3840
6606.71 3614
6607.48 3515
6608.25 3355
6609.02 3270
6609.78 3241
6610.55 3213
6611.32 3225
6612.08 3213
6612.85 3216
6613.62 3057
6614.39 3055
6615.15 3049
6615.92 2896
6616.69 2944
6617.46 2928
6618.22 2920
6618.99 2858
6619.76 2902
6620.53 2952
6621.30 2870
6622.06 2844
6622.83 2982
6623.60 3022
6624.37 3131
6625.13 3142
6625.90 3166
6626.67 3105
6627.44 3045
6628.21 2973
6628.98 2926
6629.74 2845
6630.51 2757
6631.28 2844
6632.05 3002
6632.82 3198
6633.59 3281
6634.35 3519
6635.12 3797
6635.89 4021
6636.66 4170
6637.43 4109
6638.20 4081
6638.97 4004
6639.74 3832
6640.50 3601
6641.27 3523
6642.04 3327
6642.81 3190
6643.58 3071
6644.35 2894
6645.12 2853
6645.89 2924
6646.66 2718
6647.43 2797
6648.20 2803
6648.97 2867
6649.73 2932
6650.50 2900
6651.27 2699
6652.04 2892
6652.81 2922
6653.58 2990
6654.35 3000
6655.12 3070
6655.89 3008
6656.66 3080
6657.43 3120
6658.20 3061
6658.97 3148
6659.74 3072
6660.51 3028
6661.28 3004
6662.05 3029
6662.82 2908
6663.59 2805
6664.36 2761
6665.13 2785
6665.90 2760
6666.67 2701
6667.44 2592
6668.22 2570
6668.99 2717
6669.76 2793
6670.53 2870
6671.30 2771
6672.07 2835
6672.84 2801
6673.61 2806
6674.38 2727
6675.15 2831
6675.92 2810
6676.69 2775
6677.46 2811
6678.24 2660
6679.01 2774
6679.78 2829
6680.55 2748
6681.32 2848
6682.09 2860
6682.86 2796
6683.63 2885
6684.41 2908
6685.18 3124
6685.95 3392
6686.72 3590
6687.49 3626
6688.26 3689
6689.04 3597
6689.81 3643
6690.58 3469
6691.35 3071
6692.12 2964
6692.90 2883
6693.67 2627
6694.44 2657
6695.21 2700
6695.98 2734
6696.76 2745
6697.53 2654
6698.30 2612
6699.07 2538
6699.84 2607
6700.62 2677
6701.39 2710
6702.16 2668
6702.93 2687
6703.71 2699
6704.48 2687
6705.25 2636
6706.03 2501
6706.80 2427
6707.57 2427
6708.34 2467
6709.12 2448
6709.89 2362
6710.66 2503
6711.44 2578
6712.21 2472
6712.98 2426
6713.75 2437
6714.53 2481
6715.30 2433
6716.07 2305
6716.85 2428
6717.62 2300
6718.39 2331
6719.17 2223
6719.94 2320
6720.72 2341
6721.49 2476
6722.26 2585
6723.04 2462
6723.81 2368
6724.58 2552
6725.36 2533
6726.13 2503
6726.91 2373
6727.68 2455
6728.45 2269
6729.23 2450
6730.00 2285
6730.78 2373
6731.55 2422
6732.32 2349
6733.10 2400
6733.87 2428
6734.65 2527
6735.42 2539
6736.20 2502
6736.97 2547
6737.74 2605
6738.52 2666
6739.29 2702
6740.07 2717
6740.84 2640
6741.62 2672
6742.39 2762
6743.17 2793
6743.94 2758
6744.72 2804
6745.49 2791
6746.27 2678
6747.04 2824
6747.82 2850
6748.59 2863
6749.37 2880
6750.14 2872
6750.92 3113
6751.69 3272
6752.47 3546
6753.24 3691
6754.02 3834
6754.80 4152
6755.57 4480
6756.35 4538
6757.12 4243
6757.90 3825
6758.67 3538
6759.45 3232
6760.23 3152
6761.00 2864
6761.78 2742
6762.55 2681
6763.33 2541
6764.11 2701
6764.88 2670
6765.66 2759
6766.43 2703
6767.21 2649
6767.99 2575
6768.76 2484
6769.54 2497
6770.32 2597
6771.09 2623
6771.87 2672
6772.64 2534
6773.42 2663
6774.20 2579
6774.97 2557
6775.75 2516
6776.53 2413
6777.31 2541
6778.08 2613
6778.86 2726
6779.64 2677
6780.41 2676
6781.19 2704
6781.97 2637
6782.74 2505
6783.52 2494
6784.30 2467
6785.08 2308
6785.85 2284
6786.63 2243
6787.41 2245
6788.19 2182
6788.96 2212
6789.74 2059
6790.52 2149
6791.30 2109
6792.07 2124
6792.85 2090
6793.63 1994
6794.41 2004
6795.18 2143
6795.96 2165
6796.74 2041
6797.52 2052
6798.30 2126
6799.07 2098
6799.85 2048
6800.63 2088
6801.41 2064
6802.19 2061
6802.97 2149
6803.74 1960
6804.52 2103
6805.30 2207
6806.08 2194
6806.86 2141
6807.64 2235
6808.41 2399
6809.19 2467
6809.97 2224
6810.75 2173
6811.53 2116
6812.31 2066
6813.09 2093
6813.87 2157
6814.64 2144
6815.42 2189
6816.20 2227
6816.98 2242
6817.76 2329
6818.54 2296
6819.32 2179
6820.10 2243
6820.88 2365
6821.66 2217
6822.44 2277
6823.22 2243
6824.00 2175
6824.78 2152
6825.55 2245
6826.33 2152
6827.11 2062
6827.89 2033
6828.67 2048
6829.45 2079
6830.23 2092
6831.01 2095
6831.79 2078
6832.57 2180
6833.35 2103
6834.13 2141
6834.91 2012
6835.69 1931
6836.47 1950
6837.25 1989
6838.03 2030
6838.81 1955
6839.60 1986
6840.38 2033
6841.16 1880
6841.94 1980
6842.72 2034
6843.50 1909
6844.28 1866
6845.06 1993
6845.84 1943
6846.62 2068
6847.40 2030
6848.18 2028
6848.96 2335
6849.74 2686
6850.53 3008
6851.31 3514
6852.09 4105
6852.87 4608
6853.65 4782
6854.43 4772
6855.21 4710
6855.99 4431
6856.77 3973
6857.56 3502
6858.34 3151
6859.12 2856
6859.90 2654
6860.68 2409
6861.46 2407
6862.25 2283
6863.03 2256
6863.81 2266
6864.59 2229
6865.37 2090
6866.15 2232
6866.94 2111
6867.72 2196
6868.50 2309
6869.28 2357
6870.07 2371
6870.85 2306
6871.63 2271
6872.41 2298
6873.19 2278
6873.98 2275
6874.76 2175
6875.54 2348
6876.32 2236
6877.11 2306
6877.89 2321
6878.67 2394
6879.45 2540
6880.24 2752
6881.02 2837
6881.80 2677
6882.59 2636
6883.37 2807
6884.15 2806
6884.93 2845
6885.72 3010
6886.50 3218
6887.28 3599
6888.07 4205
6888.85 4725
6889.63 5660
6890.42 5981
6891.20 5939
6891.98 5801
6892.77 5218
6893.55 4632
6894.33 4120
6895.12 3603
6895.90 3247
6896.68 3226
6897.47 3039
6898.25 2805
6899.04 2728
6899.82 2619
6900.60 2798
6901.39 2810
6902.17 2817
6902.95 2787
6903.74 2895
6904.52 2922
6905.31 2917
6906.09 2876
6906.88 2965
6907.66 2826
6908.44 2817
6909.23 2826
6910.01 2688
6910.80 2656
6911.58 2563
6912.37 2548
6913.15 2479
6913.94 2567
6914.72 2497
6915.50 2409
6916.29 2545
6917.07 2385
6917.86 2539
6918.64 2490
6919.43 2457
6920.21 2483
6921.00 2473
6921.78 2334
6922.57 2457
6923.35 2518
6924.14 2467
6924.93 2363
6925.71 2450
6926.50 2448
6927.28 2459
6928.07 2531
6928.85 2465
6929.64 2463
6930.42 2581
6931.21 2475
6931.99 2473
6932.78 2470
6933.57 2506
6934.35 2500
6935.14 2825
6935.92 2670
6936.71 2744
6937.50 3006
6938.28 2837
6939.07 2741
6939.85 2613
6940.64 2816
6941.43 2722
6942.21 2868
6943.00 2963
6943.78 2950
6944.57 3052
6945.36 3062
6946.14 3128
6946.93 3259
6947.72 3205
6948.50 3308
6949.29 3503
6950.08 3511
6950.86 3594
6951.65 3575
6952.44 3488
6953.22 3493
6954.01 3352
6954.80 3334
6955.58 3364
6956.37 3445
6957.16 3550
6957.95 3476
6958.73 3466
6959.52 3588
6960.31 3626
6961.10 3669
6961.88 3705
6962.67 3720
6963.46 3765
6964.24 3678
6965.03 3529
6965.82 3565
6966.61 3678
6967.40 3794
6968.18 3822
6968.97 3925
6969.76 3991
6970.55 3971
6971.33 4142
6972.12 4313
6972.91 4205
6973.70 4125
6974.49 4173
6975.27 4181
6976.06 4307
6976.85 4229
6977.64 4100
6978.43 4060
6979.22 4230
6980.00 4406
6980.79 4301
6981.58 4337
6982.37 4827
6983.16 5419
6983.95 6124
6984.74 7130
6985.52 8628
6986.31 10306
6987.10 12256
6987.89 13623
6988.68 13962
6989.47 13993
6990.26 13363
6991.05 12192
6991.83 11002
6992.62 9349
6993.41 8117
6994.20 7186
6994.99 6504
6995.78 6002
6996.57 5839
6997.36 5959
6998.15 6711
6998.94 7794
6999.73 9201
7000.52 11103
7001.31 12851
7002.10 13614
7002.89 14297
7003.68 13824
7004.47 13137
7005.26 11777
7006.05 10144
7006.84 8706
7007.63 7466
7008.42 6640
7009.21 5603
7010.00 4886
7010.79 4461
7011.58 4277
7012.37 4302
7013.16 4530
7013.95 4529
7014.74 4681
7015.53 4855
7016.32 4600
7017.11 4474
7017.90 4457
7018.69 4188
7019.48 3834
7020.27 3600
7021.06 3546
7021.85 3439
7022.64 3423
7023.43 3436
7024.22 3433
7025.02 3282
7025.81 3268
7026.60 3444
7027.39 3695
7028.18 3710
7028.97 3710
7029.76 3890
7030.55 3795
7031.34 3762
7032.14 3601
7032.93 3473
7033.72 3271
7034.51 3246
7035.30 3044
7036.09 3064
7036.88 3052
7037.68 3139
7038.47 3193
7039.26 3249
7040.05 3323
7040.84 3511
7041.64 3440
7042.43 3428
7043.22 3621
7044.01 3573
7044.80 3450
7045.60 3466
7046.39 3568
7047.18 3522
7047.97 3375
7048.76 3362
7049.56 3573
7050.35 3727
7051.14 4008
7051.93 4162
7052.73 4453
7053.52 4273
7054.31 4239
7055.10 4155
7055.90 3935
7056.69 3637
7057.48 3483
7058.27 3334
7059.07 3146
7059.86 3188
7060.65 3217
7061.45 3101
7062.24 3136
7063.03 3167
7063.83 3257
7064.62 3181
7065.41 3216
7066.21 3236
7067.00 3160
7067.79 3319
7068.59 3201
7069.38 3148
7070.17 3135
7070.97 3267
7071.76 3194
7072.55 3147
7073.35 3241
7074.14 3242
7074.93 3209
7075.73 3068
7076.52 3108
7077.32 3107
7078.11 2966
7078.90 3020
7079.70 3077
7080.49 2939
7081.29 2893
7082.08 2851
7082.87 2938
7083.67 2877
7084.46 2797
7085.26 2872
7086.05 3033
7086.85 3059
7087.64 3386
7088.43 3756
7089.23 3960
7090.02 4254
7090.82 4329
7091.61 4182
7092.41 4209
7093.20 3964
7094.00 3686
7094.79 3439
7095.59 3040
7096.38 2915
7097.18 2707
7097.97 2614
7098.77 2378
7099.56 2255
7100.36 2249
7101.15 2292
7101.95 2310
7102.74 2202
7103.54 2210
7104.33 2165
7105.13 2074
7105.92 2106
7106.72 2188
7107.52 2124
7108.31 2114
7109.11 1992
7109.90 1990
7110.70 1963
7111.49 1896
7112.29 1881
7113.09 1868
7113.88 1853
7114.68 1832
7115.47 1821
7116.27 1985
7117.07 2046
7117.86 2029
7118.66 1921
7119.45 1999
7120.25 1928
7121.05 2001
7121.84 1951
7122.64 2010
7123.44 1977
7124.23 1829
7125.03 1871
7125.83 1827
7126.62 1762
7127.42 1862
7128.22 1865
7129.01 1891
7129.81 1986
7130.61 1978
7131.40 1890
7132.20 1873
7133.00 1881
7133.79 1803
7134.59 1939
7135.39 1844
7136.19 1858
7136.98 1854
7137.78 1774
7138.58 1809
7139.38 1828
7140.17 1818
7140.97 1768
7141.77 1755
7142.57 1729
7143.36 1772
7144.16 1738
7144.96 1843
7145.76 1821
7146.55 1810
7147.35 1850
7148.15 1937
7148.95 1923
7149.74 1887
7150.54 1827
7151.34 1897
7152.14 1766
7152.94 1718
7153.74 1720
7154.53 1654
7155.33 1660
7156.13 1696
7156.93 1654
7157.73 1727
7158.53 1788
7159.32 1746
7160.12 1741
7160.92 1756
7161.72 1759
7162.52 1728
7163.32 1596
7164.12 1629
7164.91 1612
7165.71 1580
7166.51 1691
7167.31 1599
7168.11 1575
7168.91 1627
7169.71 1562
7170.51 1681
7171.31 1629
7172.11 1674
7172.90 1705
7173.70 1699
7174.50 1624
7175.30 1679
7176.10 1661
7176.90 1529
7177.70 1568
7178.50 1475
7179.30 1510
7180.10 1529
7180.90 1546
7181.70 1574
7182.50 1520
7183.30 1486
7184.10 1569
7184.90 1630
7185.70 1751
7186.50 1707
7187.30 1670
7188.10 1662
7188.90 1606
7189.70 1660
7190.50 1656
7191.30 1545
7192.10 1438
7192.90 1589
7193.70 1516
7194.50 1479
7195.30 1417
7196.10 1445
7196.90 1461
7197.70 1456
7198.50 1371
7199.30 1363
7200.11 1418
7200.91 1432
7201.71 1367
7202.51 1461
7203.31 1460
7204.11 1448
7204.91 1448
7205.71 1351
7206.51 1362
7207.31 1338
7208.12 1339
7208.92 1313
7209.72 1354
7210.52 1377
7211.32 1369
7212.12 1331
7212.92 1342
7213.72 1373
7214.53 1443
7215.33 1421
7216.13 1407
7216.93 1317
7217.73 1353
7218.53 1437
7219.34 1418
7220.14 1515
7220.94 1425
7221.74 1407
7222.54 1409
7223.35 1444
7224.15 1514
7224.95 1444
7225.75 1543
7226.56 1445
7227.36 1504
7228.16 1418
7228.96 1411
7229.76 1453
7230.57 1454
7231.37 1416
7232.17 1459
7232.97 1330
7233.78 1386
7234.58 1355
7235.38 1367
7236.19 1379
7236.99 1380
7237.79 1377
7238.59 1430
7239.40 1339
7240.20 1356
7241.00 1373
7241.81 1367
7242.61 1425
7243.41 1484
7244.22 1507
7245.02 1450
7245.82 1479
7246.63 1413
7247.43 1376
7248.23 1337
7249.04 1310
7249.84 1367
7250.64 1335
7251.45 1374
7252.25 1340
7253.05 1340
7253.86 1275
7254.66 1344
7255.46 1374
7256.27 1441
7257.07 1415
7257.88 1409
7258.68 1311
7259.48 1309
7260.29 1360
7261.09 1455
7261.90 1428
7262.70 1328
7263.51 1455
7264.31 1368
7265.11 1370
7265.92 1433
7266.72 1370
7267.53 1424
7268.33 1393
7269.14 1371
7269.94 1530
7270.75 1371
7271.55 1397
7272.36 1522
7273.16 1450
7273.97 1446
7274.77 1451
7275.58 1484
7276.38 1457
7277.19 1518
7277.99 1442
7278.80 1440
7279.60 1467
7280.41 1475
7281.21 1591
7282.02 1614
7282.82 1705
7283.63 1848
7284.43 2005
7285.24 2188
7286.04 2439
7286.85 2494
7287.66 2686
7288.46 2766
7289.27 2633
7290.07 2476
7290.88 2194
7291.68 1991
7292.49 1920
7293.30 1753
7294.10 1673
7294.91 1625
7295.71 1537
7296.52 1433
7297.33 1494
7298.13 1446
7298.94 1508
7299.74 1457
7300.55 1544
7301.36 1553
7302.16 1549
7302.97 1612
7303.78 1702
7304.58 1613
7305.39 1563
7306.20 1572
7307.00 1604
7307.81 1564
7308.62 1595
7309.42 1568
7310.23 1626
7311.04 1558
7311.84 1526
7312.65 1513
7313.46 1592
7314.27 1629
7315.07 1550
7315.88 1573
7316.69 1756
7317.49 1822
7318.30 1943
7319.11 2055
7319.92 2341
7320.72 2429
7321.53 2528
7322.34 2691
7323.15 2760
7323.95 2519
7324.76 2262
7325.57 2227
7326.38 2049
7327.19 1892
7327.99 1938
7328.80 1821
7329.61 1761
7330.42 1669
7331.22 1673
7332.03 1628
7332.84 1587
7333.65 1551
7334.46 1575
7335.27 1579
7336.07 1577
7336.88 1693
7337.69 1568
7338.50 1546
7339.31 1588
7340.12 1575
7340.92 1522
7341.73 1503
7342.54 1483
7343.35 1575
7344.16 1492
7344.97 1449
7345.78 1500
7346.59 1508
7347.39 1403
7348.20 1427
7349.01 1448
7349.82 1354
7350.63 1472
7351.44 1402
7352.25 1389
7353.06 1408
7353.87 1335
7354.68 1274
7355.49 1265
7356.30 1306
7357.11 1294
7357.92 1383
7358.72 1280
7359.53 1368
7360.34 1381
7361.15 1354
7361.96 1344
7362.77 1316
7363.58 1304
7364.39 1303
7365.20 1316
7366.01 1254
7366.82 1209
7367.63 1261
7368.44 1212
7369.25 1167
7370.06 1228
7370.87 1232
7371.68 1193
7372.49 1207
7373.30 1228
7374.11 1259
7374.93 1311
7375.74 1253
7376.55 1336
7377.36 1352
7378.17 1273
7378.98 1198
7379.79 1156
7380.60 1217
7381.41 1269
7382.22 1311
7383.03 1315
7383.84 1268
7384.65 1281
7385.46 1207
7386.28 1265
7387.09 1300
7387.90 1358
7388.71 1313
7389.52 1367
7390.33 1305
7391.14 1319
7391.95 1263
7392.77 1259
7393.58 1302
7394.39 1297
7395.20 1322
7396.01 1302
7396.82 1237
7397.64 1257
7398.45 1324
7399.26 1388
7400.07 1364
7400.88 1351
7401.69 1449
7402.51 1412
7403.32 1272
7404.13 1300
7404.94 1363
7405.76 1345
7406.57 1318
7407.38 1269
7408.19 1301
7409.00 1327
7409.82 1372
7410.63 1369
7411.44 1292
7412.25 1237
7413.07 1261
7413.88 1258
7414.69 1286
7415.50 1236
7416.32 1240
7417.13 1153
7417.94 1213
7418.76 1183
7419.57 1143
7420.38 1234
7421.19 1203
7422.01 1238
7422.82 1084
7423.63 1166
7424.45 1231
7425.26 1241
7426.07 1207
7426.89 1170
7427.70 1184
7428.51 1262
7429.33 1208
7430.14 1209
7430.95 1220
7431.77 1192
7432.58 1248
7433.39 1152
7434.21 1307
7435.02 1165
7435.84 1150
7436.65 1206
7437.46 1196
7438.28 1180
7439.09 1241
7439.91 1227
7440.72 1280
7441.53 1240
7442.35 1278
7443.16 1292
7443.98 1313
7444.79 1290
7445.60 1237
7446.42 1323
7447.23 1264
7448.05 1181
7448.86 1266
7449.68 1264
7450.49 1293
7451.31 1253
7452.12 1212
7452.94 1187
7453.75 1151
7454.57 1084
7455.38 1050
7456.20 1153
7457.01 1150
7457.83 1140
7458.64 1217
7459.46 1280
7460.27 1193
7461.09 1179
7461.90 1204
7462.72 1223
7463.53 1155
7464.35 1148
7465.16 1180
7465.98 1167
7466.79 1178
7467.61 1225
7468.42 1275
7469.24 1272
7470.06 1319
7470.87 1292
7471.69 1315
7472.50 1317
7473.32 1288
7474.13 1263
7474.95 1260
7475.77 1266
7476.58 1280
7477.40 1192
7478.21 1191
7479.03 1207
7479.85 1168
7480.66 1179
7481.48 1232
7482.30 1186
7483.11 1156
7483.93 1190
7484.75 1155
7485.56 1101
7486.38 1043
7487.20 1182
7488.01 1186
7488.83 1140
7489.65 1201
7490.46 1119
7491.28 1118
7492.10 1159
7492.91 1167
7493.73 1098
7494.55 1140
7495.36 1148
7496.18 1214
7497.00 1135
7497.82 1139
7498.63 1155
7499.45 1128
7500.27 1185
7501.08 1236
7501.90 1156
7502.72 1130
7503.54 1131
7504.35 1216
7505.17 1175
7505.99 1088
7506.81 1176
7507.62 1129
7508.44 1191
7509.26 1273
7510.08 1215
7510.90 1189
7511.71 1125
7512.53 1144
7513.35 1129
7514.17 1121
7514.99 1121
7515.80 1193
7516.62 1259
7517.44 1248
7518.26 1260
7519.08 1103
7519.90 1162
7520.71 1226
7521.53 1149
7522.35 1101
7523.17 1143
7523.99 1128
7524.81 1110
7525.63 1178
7526.45 1149
7527.26 1126
7528.08 1139
7528.90 1167
7529.72 1107
7530.54 1168
7531.36 1136
7532.18 1108
7533.00 1191
7533.82 1289
7534.64 1191
7535.45 1174
7536.27 1211
7537.09 1158
7537.91 1231
7538.73 1276
7539.55 1232
7540.37 1256
7541.19 1303
7542.01 1133
7542.83 1162
7543.65 1288
7544.47 1276
7545.29 1285
7546.11 1279
7546.93 1332
7547.75 1356
7548.57 1388
7549.39 1372
7550.21 1294
7551.03 1311
7551.85 1267
7552.67 1236
7553.49 1258
7554.31 1232
7555.13 1276
7555.95 1308
7556.77 1284
7557.59 1225
7558.41 1303
7559.23 1344
7560.05 1405
7560.87 1390
7561.69 1425
7562.51 1444
7563.34 1375
7564.16 1393
7564.98 1407
7565.80 1342
7566.62 1345
7567.44 1393
7568.26 1414
7569.08 1291
7569.90 1215
7570.72 1273
7571.55 1342
7572.37 1241
7573.19 1234
7574.01 1252
7574.83 1281
7575.65 1241
7576.47 1326
7577.30 1263
7578.12 1307
7578.94 1342
7579.76 1244
7580.58 1279
7581.40 1290
7582.23 1247
7583.05 1317
7583.87 1330
7584.69 1233
7585.51 1257
7586.33 1336
7587.16 1400
7587.98 1394
7588.80 1514
7589.62 1545
7590.45 1631
7591.27 1588
7592.09 1599
7592.91 1620
7593.74 1501
7594.56 1523
7595.38 1522
7596.20 1461
7597.03 1465
7597.85 1517
7598.67 1476
7599.49 1530
7600.32 1481
7601.14 1463
7601.96 1552
7602.78 1493
7603.61 1454
7604.43 1638
7605.25 1770
7606.08 2002
7606.90 2020
7607.72 2070
7608.55 2086
7609.37 2053
7610.19 2024
7611.02 1925
7611.84 1844
7612.66 1821
7613.49 1737
7614.31 1717
7615.13 1726
7615.96 1659
7616.78 1647
7617.60 1781
7618.43 1975
7619.25 1959
7620.08 2138
7620.90 2112
7621.72 2064
7622.55 2035
7623.37 1962
7624.20 1955
7625.02 1845
7625.84 1751
7626.67 1683
7627.49 1799
7628.32 1790
7629.14 1802
7629.97 1902
7630.79 1972
7631.61 2179
7632.44 2353
7633.26 2442
7634.09 2559
7634.91 2611
7635.74 2672
7636.56 2535
7637.39 2503
7638.21 2434
7639.04 2173
7639.86 1979
7640.69 1782
7641.51 1650
7642.34 1569
7643.16 1593
7643.99 1408
7644.81 1387
7645.64 1408
7646.46 1349
7647.29 1401
7648.11 1351
7648.94 1313
7649.76 1213
7650.59 1301
7651.42 1285
7652.24 1305
7653.07 1332
7653.89 1277
7654.72 1193
7655.54 1235
7656.37 1247
7657.20 1194
7658.02 1209
7658.85 1274
7659.67 1162
7660.50 1307
7661.33 1328
7662.15 1354
7662.98 1266
7663.80 1203
7664.63 1239
7665.46 1236
7666.28 1302
7667.11 1224
7667.94 1189
7668.76 1224
7669.59 1225
7670.42 1294
7671.24 1314
7672.07 1272
7672.90 1251
7673.72 1284
7674.55 1312
7675.38 1293
7676.20 1268
7677.03 1226
7677.86 1170
7678.68 1237
7679.51 1203
7680.34 1236
7681.16 1211
7681.99 1281
7682.82 1222
7683.65 1214
7684.47 1197
7685.30 1227
7686.13 1227
7686.96 1237
7687.78 1258
7688.61 1302
7689.44 1332
7690.27 1339
7691.09 1219
7691.92 1218
7692.75 1235
7693.58 1238
7694.41 1275
7695.23 1198
7696.06 1218
7696.89 1268
7697.72 1282
7698.55 1311
7699.37 1346
7700.20 1377
7701.03 1466
7701.86 1415
7702.69 1294
7703.51 1408
7704.34 1289
7705.17 1287
7706.00 1275
7706.83 1307
7707.66 1271
7708.49 1282
7709.31 1300
7710.14 1257
7710.97 1269
7711.80 1246
7712.63 1224
7713.46 1248
7714.29 1169
7715.12 1161
7715.95 1227
7716.77 1167
7717.60 1214
7718.43 1090
7719.26 1150
7720.09 1183
7720.92 1249
7721.75 1142
7722.58 1172
7723.41 1198
7724.24 1121
7725.07 1094
7725.90 1097
7726.73 1153
7727.56 1074
7728.39 1077
7729.22 1038
7730.05 1071
7730.88 1086
7731.71 1093
7732.54 1143
7733.37 1182
7734.20 1157
7735.03 1126
7735.86 1095
7736.69 1089
7737.52 1143
7738.35 1174
7739.18 1112
7740.01 1119
7740.84 1200
7741.67 1152
7742.50 1107
7743.33 1071
7744.16 1079
7744.99 1116
7745.82 1087
7746.65 1094
7747.48 1151
7748.31 1101
7749.14 1193
7749.97 1356
7750.81 1324
7751.64 1238
7752.47 1283
7753.30 1310
7754.13 1259
7754.96 1238
7755.79 1139
7756.62 1188
7757.45 1090
7758.29 1197
7759.12 1191
7759.95 1243
7760.78 1270
7761.61 1199
7762.44 1232
7763.27 1187
7764.11 1145
7764.94 1168
7765.77 1166
7766.60 1089
7767.43 1078
7768.26 1118
7769.10 1144
7769.93 1073
7770.76 1041
7771.59 1147
7772.42 1145
7773.26 1170
7774.09 1182
7774.92 1120
7775.75 1130
7776.59 1131
7777.42 1112
7778.25 1222
7779.08 1104
7779.92 1100
7780.75 1186
7781.58 1293
7782.41 1151
7783.25 1213
7784.08 1201
7784.91 1281
7785.74 1270
7786.58 1313
7787.41 1246
7788.24 1248
7789.08 1186
7789.91 1258
7790.74 1327
7791.57 1220
7792.41 1160
7793.24 1133
7794.07 1190
7794.91 1153
7795.74 1121
7796.57 1157
7797.41 1224
7798.24 1142
7799.07 1251
7799.91 1247
7800.74 1199
7801.58 1240
7802.41 1197
7803.24 1153
7804.08 1180
7804.91 1349
7805.74 1276
7806.58 1249
7807.41 1217
7808.25 1278
7809.08 1355
7809.91 1431
7810.75 1338
7811.58 1472
7812.42 1496
7813.25 1466
7814.09 1485
7814.92 1548
7815.75 1718
7816.59 1740
7817.42 1739
7818.26 1862
7819.09 1885
7819.93 1799
7820.76 1738
7821.60 1630
7822.43 1703
7823.27 1734
7824.10 1704
7824.94 1610
7825.77 1572
7826.61 1589
7827.44 1623
7828.28 1748
7829.11 1939
7829.95 1856
7830.78 1831
7831.62 1865
7832.45 1664
7833.29 1743
7834.12 1718
7834.96 1869
7835.79 1877
7836.63 1741
7837.46 1825
7838.30 1830
7839.14 1755
7839.97 1725
7840.81 1591
7841.64 1460
7842.48 1501
7843.31 1501
7844.15 1528
7844.99 1477
7845.82 1522
7846.66 1539
7847.49 1479
7848.33 1556
7849.17 1691
7850.00 1666
7850.84 1643
7851.68 1611
7852.51 1644
7853.35 1557
7854.18 1501
7855.02 1632
7855.86 1551
7856.69 1520
7857.53 1510
7858.37 1615
7859.20 1679
7860.04 1779
7860.88 1738
7861.71 1881
7862.55 1949
7863.39 1833
7864.23 1907
7865.06 1779
7865.90 1646
7866.74 1594
7867.57 1537
7868.41 1485
7869.25 1557
7870.09 1496
7870.92 1527
7871.76 1513
7872.60 1727
7873.44 1585
7874.27 1621
7875.11 1686
7875.95 1690
7876.79 1773
7877.62 1872
7878.46 1951
7879.30 2035
7880.14 2062
7880.97 2096
7881.81 2147
7882.65 2122
7883.49 2015
7884.33 1936
7885.16 1710
7886.00 1730
7886.84 1720
7887.68 1736
7888.52 1697
7889.36 1646
7890.19 1707
7891.03 1833
7891.87 1827
7892.71 1949
7893.55 1942
7894.39 2043
7895.23 2025
7896.06 1929
7896.90 1911
7897.74 1941
7898.58 1935
7899.42 1880
7900.26 1903
7901.10 2045
7901.94 2059
7902.77 2167
7903.61 2129
7904.45 2039
7905.29 2027
7906.13 2005
7906.97 1829
7907.81 1749
7908.65 1708
7909.49 1664
7910.33 1594
7911.17 1642
7912.01 1507
7912.85 1597
7913.69 1560
7914.53 1493
7915.37 1607
7916.21 1657
7917.05 1863
7917.89 2031
7918.73 2143
7919.57 2437
7920.41 2693
7921.25 2730
7922.09 2904
7922.93 2854
7923.77 2600
7924.61 2431
7925.45 2255
7926.29 2061
7927.13 1885
7927.97 1709
7928.81 1719
7929.65 1583
7930.49 1500
7931.33 1536
7932.17 1405
7933.01 1401
7933.85 1453
7934.69 1379
7935.53 1328
7936.37 1393
7937.21 1492
7938.05 1459
7938.90 1370
7939.74 1325
7940.58 1397
7941.42 1360
7942.26 1318
7943.10 1258
7943.94 1253
7944.78 1233
7945.63 1343
7946.47 1330
7947.31 1336
7948.15 1425
7948.99 1435
7949.83 1400
7950.67 1468
7951.52 1428
7952.36 1392
7953.20 1488
7954.04 1499
7954.88 1559
7955.72 1588
7956.57 1663
7957.41 1683
7958.25 1694
7959.09 1668
7959.93 1738
7960.78 1714
7961.62 1678
7962.46 1732
7963.30 1786
7964.15 1584
7964.99 1578
7965.83 1614
7966.67 1599
7967.52 1762
7968.36 1802
7969.20 1875
7970.04 1959
7970.89 1980
7971.73 2011
7972.57 2019
7973.41 1904
7974.26 1815
7975.10 1704
7975.94 1568
7976.79 1517
7977.63 1466
7978.47 1488
7979.31 1498
7980.16 1568
7981.00 1452
7981.84 1544
7982.69 1449
7983.53 1435
7984.37 1474
7985.22 1439
7986.06 1426
7986.90 1392
7987.75 1395
7988.59 1396
7989.44 1466
7990.28 1436
7991.12 1363
7991.97 1345
7992.81 1386
7993.65 1391
7994.50 1344
7995.34 1298
7996.19 1363
7997.03 1327
7997.87 1337
7998.72 1280
7999.56 1189
8000.41 1218
8001.25 1206
8002.10 1212
8002.94 1235
8003.78 1318
8004.63 1197
8005.47 1216
8006.32 1240
8007.16 1181
8008.01 1169
8008.85 1147
8009.70 1169
8010.54 1184
8011.39 1046
8012.23 1109
8013.08 1171
8013.92 1175
8014.77 1212
8015.61 1228
8016.46 1125
8017.30 1164
8018.15 1199
8018.99 1188
8019.84 1126
8020.68 1135
8021.53 1111
8022.37 1104
8023.22 1182
8024.06 1141
8024.91 1043
8025.75 1076
8026.60 1156
8027.45 1103
8028.29 1155
8029.14 1145
8029.98 1033
8030.83 1045
8031.67 1079
8032.52 1143
8033.37 1135
8034.21 1148
8035.06 1172
8035.90 1093
8036.75 1075
8037.60 1153
8038.44 1190
8039.29 1198
8040.14 1218
8040.98 1201
8041.83 1170
8042.68 1134
8043.52 1102
8044.37 1061
8045.21 1082
8046.06 1129
8046.91 1167
8047.75 1189
8048.60 1132
8049.45 1079
8050.30 1066
8051.14 1135
8051.99 1211
8052.84 1128
8053.68 1114
8054.53 1188
8055.38 1187
8056.22 1157
8057.07 1168
8057.92 1124
8058.77 1015
8059.61 1060
8060.46 1027
8061.31 1035
8062.16 1036
8063.00 1085
8063.85 1103
8064.70 1023
8065.55 985
8066.39 1025
8067.24 1031
8068.09 1003
8068.94 1019
8069.79 1026
8070.63 999
8071.48 1018
8072.33 1084
8073.18 1024
8074.03 987
8074.87 1002
8075.72 1005
8076.57 945
8077.42 974
8078.27 1016
8079.12 1016
8079.96 986
8080.81 938
8081.66 895
8082.51 838
8083.36 996
8084.21 910
8085.06 953
8085.90 972
8086.75 935
8087.60 1006
8088.45 979
8089.30 980
8090.15 979
8091.00 1039
8091.85 1050
8092.70 1003
8093.54 940
8094.39 962
8095.24 1004
8096.09 970
8096.94 931
8097.79 997
8098.64 994
8099.49 978
8100.34 969
8101.19 1008
8102.04 983
8102.89 956
8103.74 919
8104.59 962
8105.44 972
8106.29 1018
8107.14 917
8107.99 940
8108.84 974
8109.69 908
8110.54 980
8111.39 944
8112.24 942
8113.09 919
8113.94 930
8114.79 958
8115.64 935
8116.49 954
8117.34 997
8118.19 980
8119.04 954
8119.89 928
8120.74 984
8121.59 954
8122.44 929
8123.29 878
8124.14 906
8124.99 1057
8125.84 970
8126.70 1017
8127.55 974
8128.40 951
8129.25 987
8130.10 995
8130.95 1031
8131.80 1077
8132.65 1056
8133.50 942
8134.36 1008
8135.21 972
8136.06 955
8136.91 1024
8137.76 952
8138.61 945
8139.46 988
8140.32 1025
8141.17 1082
8142.02 1026
8142.87 964
8143.72 1031
8144.57 1066
8145.43 1054
8146.28 1073
8147.13 1109
8147.98 1175
8148.83 1080
8149.69 1053
8150.54 1072
8151.39 1120
8152.24 1086
8153.10 1164
8153.95 1162
8154.80 1197
8155.65 1239
8156.50 1259
8157.36 1383
8158.21 1442
8159.06 1425
8159.92 1486
8160.77 1299
8161.62 1190
8162.47 1160
8163.33 1193
8164.18 1052
8165.03 1034
8165.88 1042
8166.74 1101
8167.59 996
8168.44 1020
8169.30 1056
8170.15 991
8171.00 1031
8171.86 1007
8172.71 1046
8173.56 1029
8174.42 1001
8175.27 1017
8176.12 982
8176.98 930
8177.83 946
8178.68 963
8179.54 944
8180.39 975
8181.25 975
8182.10 986
8182.95 994
8183.81 935
8184.66 960
8185.51 963
8186.37 900
8187.22 899
8188.08 968
8188.93 911
8189.79 894
8190.64 884
8191.49 891
8192.35 937
8193.20 959
8194.06 915
8194.91 889
8195.77 939
8196.62 914
8197.47 909
8198.33 879
8199.18 953
8200.04 872
8200.89 907
8201.75 917
8202.60 889
8203.46 931
8204.31 890
8205.17 931
8206.02 914
8206.88 1010
8207.73 904
8208.59 890
8209.44 901
8210.30 920
8211.15 940
8212.01 844
8212.87 937
8213.72 956
8214.58 903
8215.43 956
8216.29 963
8217.14 990
8218.00 958
8218.85 947
8219.71 959
8220.57 908
8221.42 1004
8222.28 987
8223.13 919
8223.99 909
8224.85 957
8225.70 941
8226.56 946
8227.41 951
8228.27 938
8229.13 964
8229.98 1017
8230.84 1017
8231.70 969
8232.55 982
8233.41 912
8234.26 836
8235.12 918
8235.98 934
8236.83 909
8237.69 940
8238.55 931
8239.40 933
8240.26 867
8241.12 862
8241.98 919
8242.83 832
8243.69 897
8244.55 892
8245.40 946
8246.26 907
8247.12 900
8247.98 865
8248.83 884
8249.69 935
8250.55 853
8251.40 840
8252.26 885
8253.12 842
8253.98 908
8254.83 839
8255.69 881
8256.55 860
8257.41 883
8258.27 868
8259.12 909
8259.98 936
8260.84 886
8261.70 880
8262.55 905
8263.41 936
8264.27 871
8265.13 859
8265.99 952
8266.85 982
8267.70 885
8268.56 935
8269.42 910
8270.28 862
8271.14 906
8272.00 1020
8272.85 1010
8273.71 962
8274.57 965
8275.43 970
8276.29 949
8277.15 859
8278.01 922
8278.87 926
8279.72 898
8280.58 979
8281.44 969
8282.30 991
8283.16 950
8284.02 902
8284.88 943
8285.74 990
8286.60 959
8287.46 1010
8288.32 1072
8289.17 1013
8290.03 1031
8290.89 1006
8291.75 1051
8292.61 1014
8293.47 1047
8294.33 1035
8295.19 1069
8296.05 1078
8296.91 1175
8297.77 1166
8298.63 1045
8299.49 1032
8300.35 1014
8301.21 1032
8302.07 1018
8302.93 935
8303.79 934
8304.65 931
8305.51 895
8306.37 926
8307.23 1015
8308.09 1018
8308.95 970
8309.81 951
8310.67 986
8311.53 943
8312.39 920
8313.26 1030
8314.12 928
8314.98 970
8315.84 899
8316.70 946
8317.56 1013
8318.42 990
8319.28 930
8320.14 1014
8321.00 1035
8321.86 1085
8322.73 961
8323.59 912
8324.45 971
8325.31 954
8326.17 920
8327.03 897
8327.89 1011
8328.75 886
8329.62 922
8330.48 955
8331.34 947
8332.20 927
8333.06 897
8333.92 915
8334.79 878
8335.65 840
8336.51 907
8337.37 900
8338.23 920
8339.09 865
8339.96 918
8340.82 999
8341.68 888
8342.54 868
8343.41 875
8344.27 910
8345.13 889
8345.99 938
8346.85 936
8347.72 934
8348.58 929
8349.44 949
8350.30 891
8351.17 964
8352.03 1004
8352.89 1028
8353.76 966
8354.62 908
8355.48 942
8356.34 942
8357.21 991
8358.07 952
8358.93 958
8359.80 915
8360.66 940
8361.52 967
8362.38 1040
8363.25 978
8364.11 942
8364.97 923
8365.84 1023
8366.70 990
8367.56 936
8368.43 993
8369.29 989
8370.16 1004
8371.02 991
8371.88 998
8372.75 1060
8373.61 1031
8374.47 993
8375.34 976
8376.20 974
8377.07 955
8377.93 964
8378.79 998
8379.66 1002
8380.52 972
8381.39 946
8382.25 997
8383.11 997
8383.98 932
8384.84 1000
8385.71 1003
8386.57 1087
8387.44 1071
8388.30 1113
8389.17 1220
8390.03 1168
8390.89 1210
8391.76 1124
8392.62 1097
8393.49 1074
8394.35 1042
8395.22 1023
8396.08 981
8396.95 978
8397.81 974
8398.68 1024
8399.54 981
8400.41 970
8401.27 984
8402.14 1077
8403.00 1100
8403.87 999
8404.74 1015
8405.60 1010
8406.47 1003
8407.33 1009
8408.20 1009
8409.06 1084
8409.93 1066
8410.79 1077
8411.66 1052
8412.53 1096
8413.39 1106
8414.26 1172
8415.12 1062
8415.99 1059
8416.86 1042
8417.72 1127
8418.59 1122
8419.45 1211
8420.32 1138
8421.19 1009
8422.05 1089
8422.92 1171
8423.78 1177
8424.65 1135
8425.52 1134
8426.38 1134
8427.25 1185
8428.12 1207
8428.98 1226
8429.85 1233
8430.72 1237
8431.58 1247
8432.45 1307
8433.32 1319
8434.18 1241
8435.05 1280
8435.92 1259
8436.79 1286
8437.65 1292
8438.52 1357
8439.39 1352
8440.25 1274
8441.12 1375
8441.99 1487
8442.86 1643
8443.72 1642
8444.59 1663
8445.46 1752
8446.33 1757
8447.19 1734
8448.06 1681
8448.93 1717
8449.80 1758
8450.66 1705
8451.53 1588
8452.40 1548
8453.27 1620
8454.14 1608
8455.00 1616
8455.87 1892
8456.74 2103
8457.61 2172
8458.48 2242
8459.34 2347
8460.21 2459
8461.08 2329
8461.95 2337
8462.82 2228
8463.69 2036
8464.55 2014
8465.42 1929
8466.29 1851
8467.16 1856
8468.03 1951
8468.90 2072
8469.77 2352
8470.63 2636
8471.50 3305
8472.37 3778
8473.24 4109
8474.11 4156
8474.98 3852
8475.85 3580
8476.72 3160
8477.59 2857
8478.45 2488
8479.32 2148
8480.19 1988
8481.06 1848
8481.93 1773
8482.80 1581
8483.67 1504
8484.54 1534
8485.41 1505
8486.28 1500
8487.15 1458
8488.02 1520
8488.89 1537
8489.76 1539
8490.63 1424
8491.50 1457
8492.37 1401
8493.24 1393
8494.11 1338
8494.98 1374
8495.85 1264
8496.72 1269
8497.59 1251
8498.46 1283
8499.33 1230
8500.20 1235
8501.07 1259
8501.94 1320
8502.81 1271
8503.68 1324
8504.55 1249
8505.42 1314
8506.29 1301
8507.16 1274
8508.03 1344
8508.90 1363
8509.77 1420
8510.65 1357
8511.52 1369
8512.39 1411
8513.26 1390
8514.13 1314
8515.00 1424
8515.87 1409
8516.74 1328
8517.61 1271
8518.48 1244
8519.36 1224
8520.23 1225
8521.10 1211
8521.97 1203
8522.84 1225
8523.71 1259
8524.58 1283
8525.46 1270
8526.33 1165
8527.20 1263
8528.07 1270
8528.94 1268
8529.81 1273
8530.69 1217
8531.56 1415
8532.43 1431
8533.30 1340
8534.17 1327
8535.05 1353
8535.92 1329
8536.79 1330
8537.66 1376
8538.54 1438
8539.41 1404
8540.28 1414
8541.15 1392
8542.02 1345
8542.90 1329
8543.77 1327
8544.64 1359
8545.51 1375
8546.39 1347
8547.26 1348
8548.13 1376
8549.01 1359
8549.88 1365
8550.75 1446
8551.62 1425
8552.50 1406
8553.37 1526
8554.24 1612
8555.12 1616
8555.99 1760
8556.86 1820
8557.74 1849
8558.61 1887
8559.48 1868
8560.36 1767
8561.23 1643
8562.10 1496
8562.98 1541
8563.85 1477
8564.72 1323
8565.60 1221
8566.47 1298
8567.34 1226
8568.22 1313
8569.09 1165
8569.97 1218
8570.84 1235
8571.71 1297
8572.59 1292
8573.46 1238
8574.34 1104
8575.21 1128
8576.08 1206
8576.96 1155
8577.83 1251
8578.71 1187
8579.58 1122
8580.46 1132
8581.33 1126
8582.20 1114
8583.08 1093
8583.95 1062
8584.83 996
8585.70 1130
8586.58 1188
8587.45 1162
8588.33 1161
8589.20 1108
8590.08 1067
8590.95 1145
8591.83 1113
8592.70 1095
8593.58 1116
8594.45 1024
8595.33 1078
8596.20 1164
8597.08 1091
8597.95 1164
8598.83 1076
8599.70 1139
8600.58 1134
8601.45 1130
8602.33 1176
8603.21 1166
8604.08 1194
8604.96 1266
8605.83 1120
8606.71 1148
8607.58 1196
8608.46 1237
8609.34 1265
8610.21 1180
8611.09 1162
8611.96 1253
8612.84 1211
8613.72 1127
8614.59 1116
8615.47 1072
8616.34 1048
8617.22 1064
8618.10 1171
8618.97 1223
8619.85 1273
8620.73 1216
8621.60 1185
8622.48 1165
8623.36 1216
8624.23 1235
8625.11 1205
8625.99 1150
8626.86 1172
8627.74 1188
8628.62 1256
8629.49 1292
8630.37 1309
8631.25 1279
8632.12 1386
8633.00 1418
8633.88 1485
8634.76 1399
8635.63 1390
8636.51 1463
8637.39 1412
8638.26 1460
8639.14 1402
8640.02 1429
8640.90 1428
8641.77 1435
8642.65 1492
8643.53 1487
8644.41 1504
8645.28 1568
8646.16 1574
8647.04 1453
8647.92 1529
8648.80 1563
8649.67 1612
8650.55 1580
8651.43 1697
8652.31 1787
8653.19 1749
8654.06 1737
8654.94 1677
8655.82 1781
8656.70 1639
8657.58 1707
8658.46 1742
8659.33 1718
8660.21 1691
8661.09 1741
8661.97 1806
8662.85 1760
8663.73 1755
8664.61 1857
8665.48 1799
8666.36 1794
8667.24 1761
8668.12 1830
8669.00 1788
8669.88 1940
8670.76 2012
8671.64 2151
8672.52 2221
8673.40 2321
8674.27 2699
8675.15 2979
8676.03 3334
8676.91 3615
8677.79 3672
8678.67 3752
8679.55 3782
8680.43 3652
8681.31 3324
8682.19 3090
8683.07 2956
8683.95 2523
8684.83 2419
8685.71 2342
8686.59 2243
8687.47 2269
8688.35 2125
8689.23 2346
8690.11 2593
8690.99 2937
8691.87 3427
8692.75 3928
8693.63 4653
8694.51 5413
8695.39 6022
8696.27 6121
8697.15 5994
8698.03 5801
8698.91 4946
8699.79 4307
8700.67 3825
8701.55 3374
8702.43 2830
8703.31 2376
8704.19 2190
8705.07 2000
8705.95 1896
8706.84 1732
8707.72 1679
8708.60 1682
8709.48 1731
8710.36 1645
8711.24 1535
8712.12 1515
8713.00 1526
8713.88 1553
8714.76 1486
8715.65 1495
8716.53 1474
8717.41 1386
8718.29 1442
8719.17 1364
8720.05 1332
8720.93 1375
8721.82 1505
8722.70 1506
8723.58 1465
8724.46 1459
8725.34 1479
8726.22 1477
8727.11 1415
8727.99 1442
8728.87 1393
8729.75 1448
8730.63 1539
8731.52 1537
8732.40 1503
8733.28 1553
8734.16 1532
8735.05 1586
8735.93 1524
8736.81 1485
8737.69 1447
8738.58 1439
8739.46 1402
8740.34 1348
8741.22 1255
8742.11 1304
8742.99 1269
8743.87 1317
8744.75 1334
8745.64 1255
8746.52 1232
8747.40 1258
8748.28 1222
8749.17 1182
8750.05 1254
8750.93 1269
8751.82 1297
8752.70 1345
8753.58 1322
8754.47 1316
8755.35 1448
8756.23 1398
8757.12 1318
8758.00 1384
8758.88 1512
8759.77 1557
8760.65 1485
8761.53 1509
8762.42 1545
8763.30 1484
8764.19 1479
8765.07 1522
8765.95 1453
8766.84 1371
8767.72 1431
8768.60 1438
8769.49 1443
8770.37 1481
8771.26 1439
8772.14 1482
8773.03 1361
8773.91 1364
8774.79 1447
8775.68 1421
8776.56 1395
8777.45 1335
8778.33 1347
8779.22 1313
8780.10 1335
8780.98 1242
8781.87 1145
8782.75 1101
8783.64 1091
8784.52 1124
8785.41 1139
8786.29 1197
8787.18 1219
8788.06 1200
8788.95 1152
8789.83 1112
8790.72 1062
8791.60 1179
8792.49 1144
8793.37 1205
8794.26 1142
8795.14 1147
8796.03 1170
8796.92 1174
8797.80 1148
8798.69 1121
8799.57 1098
8800.46 1149
8801.34 1185
8802.23 1165
8803.11 1170
8804.00 1143
8804.89 1191
8805.77 1095
8806.66 1165
8807.54 1148
8808.43 1049
8809.32 1031
8810.20 1126
8811.09 1068
8811.97 1047
8812.86 1070
8813.75 1025
8814.63 964
8815.52 977
8816.41 942
8817.29 999
8818.18 1036
8819.06 1004
8819.95 982
8820.84 971
8821.72 990
8822.61 1077
8823.50 1058
8824.38 1073
8825.27 1030
8826.16 1021
8827.05 1059
8827.93 1025
8828.82 1049
8829.71 1042
8830.59 1040
8831.48 1063
8832.37 1025
8833.25 979
8834.14 957
8835.03 993
8835.92 1033
8836.80 982
8837.69 958
8838.58 992
8839.47 1007
8840.35 932
8841.24 964
8842.13 955
8843.02 928
8843.90 947
8844.79 973
8845.68 1000
8846.57 1013
8847.46 956
8848.34 944
8849.23 936
8850.12 945
8851.01 942
8851.90 956
8852.78 945
8853.67 933
8854.56 933
8855.45 911
8856.34 850
8857.23 875
8858.12 867
8859.00 955
8859.89 958
8860.78 892
8861.67 836
8862.56 833
8863.45 894
8864.34 948
8865.22 929
8866.11 895
8867.00 909
8867.89 913
8868.78 923
8869.67 947
8870.56 879
8871.45 838
8872.34 885
8873.23 849
8874.12 836
8875.00 882
8875.89 843
8876.78 786
8877.67 822
8878.56 837
8879.45 837
8880.34 843
8881.23 808
8882.12 778
8883.01 814
8883.90 836
8884.79 800
8885.68 799
8886.57 858
8887.46 851
8888.35 805
8889.24 833
8890.13 840
8891.02 869
8891.91 812
8892.80 793
8893.69 795
8894.58 800
8895.47 763
8896.36 838
8897.25 789
8898.14 772
8899.03 781
8899.92 837
8900.81 804
8901.71 769
8902.60 801
8903.49 835
8904.38 791
8905.27 826
8906.16 814
8907.05 810
8907.94 759
8908.83 831
8909.72 758
8910.61 795
8911.51 789
8912.40 767
8913.29 763
8914.18 768
8915.07 745
8915.96 802
8916.85 813
8917.75 863
8918.64 826
8919.53 770
8920.42 828
8921.31 774
8922.20 741
8923.09 781
8923.99 748
8924.88 749
8925.77 738
8926.66 693
8927.55 723
8928.45 712
8929.34 752
8930.23 773
8931.12 712
8932.01 725
8932.91 740
8933.80 784
8934.69 765
8935.58 757
8936.48 785
8937.37 774
8938.26 765
8939.15 751
8940.05 747
8940.94 743
8941.83 728
8942.72 754
8943.62 749
8944.51 726
8945.40 728
8946.30 807
8947.19 717
8948.08 741
8948.97 763
8949.87 752
8950.76 806
8951.65 758
8952.55 704
8953.44 744
8954.33 683
8955.23 685
8956.12 768
8957.01 761
8957.91 714
8958.80 715
8959.69 735
8960.59 701
8961.48 712
8962.38 679
8963.27 718
8964.16 729
8965.06 769
8965.95 719
8966.85 765
8967.74 749
8968.63 738
8969.53 740
8970.42 747
8971.32 774
8972.21 794
8973.10 760
8974.00 747
8974.89 834
8975.79 808
8976.68 699
8977.58 765
8978.47 774
8979.36 738
8980.26 717
8981.15 757
8982.05 787
8982.94 721
8983.84 733
8984.73 748
8985.63 773
8986.52 748
8987.42 767
8988.31 763
8989.21 702
8990.10 744
8991.00 723
8991.89 743
8992.79 705
8993.68 719
8994.58 725
8995.47 717
8996.37 728
8997.27 735
8998.16 713
8999.06 719
8999.95 721
9000.85 759
9001.74 783
9002.64 751
9003.53 708
9004.43 722
9005.33 786
9006.22 710
9007.12 682
9008.01 715
9008.91 673
9009.81 713
9010.70 696
9011.60 738
9012.49 718
9013.39 726
9014.29 701
9015.18 668
9016.08 645
9016.98 684
9017.87 686
9018.77 713
9019.67 654
9020.56 721
9021.46 639
9022.36 739
9023.25 737
9024.15 685
9025.05 773
9025.94 706
9026.84 691
9027.74 726
9028.63 690
9029.53 676
9030.43 745
9031.33 685
9032.22 740
9033.12 653
9034.02 671
9034.91 712
9035.81 690
9036.71 675
9037.61 660
9038.50 707
9039.40 744
9040.30 646
9041.20 638
9042.10 677
9042.99 687
9043.89 688
9044.79 677
9045.69 694
9046.58 718
9047.48 743
9048.38 722
9049.28 686
9050.18 658
9051.07 686
9051.97 728
9052.87 749
9053.77 665
9054.67 652
9055.57 724
9056.46 741
9057.36 780
9058.26 774
9059.16 770
9060.06 749
9060.96 767
9061.86 781
9062.75 771
9063.65 771
9064.55 758
9065.45 825
9066.35 788
9067.25 731
9068.15 781
9069.05 777
9069.95 781
9070.84 742
9071.74 799
9072.64 772
9073.54 776
9074.44 759
9075.34 768
9076.24 777
9077.14 775
9078.04 742
9078.94 762
9079.84 782
9080.74 756
9081.64 744
9082.54 713
9083.44 684
9084.34 737
9085.24 773
9086.14 730
9087.04 705
9087.94 767
9088.84 764
9089.74 805
9090.64 766
9091.54 813
9092.44 829
9093.34 834
9094.24 848
9095.14 851
9096.04 799
9096.94 774
9097.84 812
9098.74 752
9099.64 765
9100.54 718
9101.44 768
9102.34 760
9103.24 725
9104.14 712
9105.04 763
9105.95 748
9106.85 736
9107.75 772
9108.65 712
9109.55 709
9110.45 762
9111.35 760
9112.25 719
9113.15 688
9114.06 723
9114.96 765
9115.86 740
9116.76 746
9117.66 760
9118.56 692
9119.46 713
9120.37 784
9121.27 724
9122.17 707
9123.07 705
9123.97 677
9124.87 729
9125.78 706
9126.68 710
9127.58 729
9128.48 741
9129.38 722
9130.29 781
9131.19 757
9132.09 718
9132.99 680
9133.89 762
9134.80 675
9135.70 666
9136.60 722
9137.50 705
9138.41 748
9139.31 726
9140.21 743
9141.11 694
9142.02 699
9142.92 703
9143.82 673
9144.72 702
9145.63 708
9146.53 681
9147.43 694
9148.34 716
9149.24 763
9150.14 714
9151.05 701
9151.95 714
9152.85 716
9153.76 755
9154.66 749
9155.56 719
9156.47 723
9157.37 746
9158.27 716
9159.18 800
9160.08 683
9160.98 721
9161.89 716
9162.79 659
9163.69 721
9164.60 660
9165.50 687
9166.41 756
9167.31 753
9168.21 692
9169.12 727
9170.02 661
9170.93 665
9171.83 686
9172.73 755
9173.64 761
9174.54 681
9175.45 696
9176.35 728
9177.25 738
9178.16 751
9179.06 649
9179.97 662
9180.87 733
9181.78 731
9182.68 709
9183.59 687
9184.49 728
9185.40 746
9186.30 701
9187.21 707
9188.11 735
9189.02 729
9189.92 757
9190.83 711
9191.73 723
9192.64 764
9193.54 750
9194.45 744
9195.35 729
9196.26 721
9197.16 745
9198.07 726
9198.97 695
9199.88 717
9200.78 731
9201.69 767
9202.60 716
9203.50 763
9204.41 745
9205.31 732
9206.22 734
9207.13 674
9208.03 678
9208.94 649
9209.84 688
9210.75 675
9211.66 694
9212.56 656
9213.47 617
9214.37 645
9215.28 719
9216.19 636
9217.09 632
9218.00 700
9218.91 645
9219.81 715
9220.72 698
9221.63 659
9222.53 629
9223.44 683
9224.35 725
9225.25 661
9226.16 650
9227.07 701
9227.97 671
9228.88 703
9229.79 708
9230.69 690
9231.60 687
9232.51 655
9233.41 712
9234.32 722
9235.23 667
9236.14 665
9237.04 704
9237.95 671
9238.86 660
9239.77 688
9240.67 711
9241.58 698
9242.49 655
9243.40 696
9244.30 667
9245.21 715
9246.12 676
9247.03 634
9247.94 679
9248.84 706
9249.75 633
9250.66 644
9251.57 649
9252.48 641
9253.38 580
9254.29 695
9255.20 681
9256.11 635
9257.02 621
9257.93 655
9258.83 671
9259.74 679
9260.65 643
9261.56 679
9262.47 697
9263.38 641
9264.29 666
9265.19 670
9266.10 717
9267.01 687
9267.92 649
9268.83 666
9269.74 700
9270.65 671
9271.56 713
9272.47 682
9273.37 695
9274.28 739
9275.19 759
9276.10 719
9277.01 657
9277.92 676
9278.83 709
9279.74 693
9280.65 693
9281.56 680
9282.47 615
9283.38 692
9284.29 697
9285.20 676
9286.11 643
9287.02 622
9287.93 691
9288.84 674
9289.75 640
9290.66 711
9291.57 729
9292.48 672
9293.39 662
9294.30 665
9295.21 682
9296.12 720
9297.03 771
9297.94 740
9298.85 752
9299.76 670
9300.67 720
9301.58 768
9302.49 729
9303.40 706
9304.31 715
9305.22 705
9306.13 778
9307.04 732
9307.95 760
9308.87 790
9309.78 791
9310.69 788
9311.60 861
9312.51 874
9313.42 897
9314.33 834
9315.24 839
9316.15 780
9317.07 765
9317.98 853
9318.89 747
9319.80 786
9320.71 787
9321.62 778
9322.53 805
9323.45 737
9324.36 718
9325.27 747
9326.18 769
9327.09 750
9328.00 724
9328.92 701
9329.83 722
9330.74 753
9331.65 740
9332.56 690
9333.48 688
9334.39 671
9335.30 734
9336.21 718
9337.13 703
9338.04 670
9338.95 725
9339.86 692
9340.77 741
9341.69 674
9342.60 690
9343.51 682
9344.43 679
9345.34 715
9346.25 752
9347.16 707
9348.08 685
9348.99 684
9349.90 677
9350.81 702
9351.73 676
9352.64 730
9353.55 716
9354.47 718
9355.38 743
9356.29 719
9357.21 708
9358.12 676
9359.03 660
9359.95 715
9360.86 688
9361.77 703
9362.69 691
9363.60 715
9364.51 671
9365.43 729
9366.34 714
9367.26 689
9368.17 673
9369.08 626
9370.00 623
9370.91 646
9371.82 722
9372.74 724
9373.65 616
9374.57 661
9375.48 733
9376.40 699
9377.31 655
9378.22 692
9379.14 674
9380.05 706
9380.97 716
9381.88 744
9382.80 739
9383.71 788
9384.62 781
9385.54 733
9386.45 710
9387.37 680
9388.28 692
9389.20 711
9390.11 726
9391.03 726
9391.94 728
9392.86 742
9393.77 783
9394.69 817
9395.60 778
9396.52 787
9397.43 777
9398.35 771
9399.26 777
9400.18 752
9401.10 772
9402.01 775
9402.93 851
9403.84 726
9404.76 744
9405.67 735
9406.59 772
9407.50 702
9408.42 738
9409.34 811
9410.25 742
9411.17 748
9412.08 780
9413.00 780
9413.92 767
9414.83 800
9415.75 781
9416.66 846
9417.58 773
9418.50 833
9419.41 780
9420.33 800
9421.25 749
9422.16 781
9423.08 822
9423.99 753
9424.91 771
9425.83 771
9426.74 814
9427.66 798
9428.58 781
9429.49 760
9430.41 780
9431.33 843
9432.25 839
9433.16 771
9434.08 826
9435.00 832
9435.91 860
9436.83 847
9437.75 827
9438.67 956
9439.58 997
9440.50 980
9441.42 955
9442.33 930
9443.25 941
9444.17 934
9445.09 918
9446.00 868
9446.92 846
9447.84 868
9448.76 926
9449.68 907
9450.59 858
9451.51 1003
9452.43 1157
9453.35 1229
9454.26 1440
9455.18 1554
9456.10 1616
9457.02 1664
9457.94 1650
9458.86 1599
9459.77 1459
9460.69 1402
9461.61 1295
9462.53 1129
9463.45 1014
9464.37 1034
9465.28 975
9466.20 919
9467.12 851
9468.04 802
9468.96 775
9469.88 791
9470.80 812
9471.72 770
9472.63 830
9473.55 847
9474.47 822
9475.39 787
9476.31 763
9477.23 775
9478.15 769
9479.07 794
9479.99 728
9480.91 731
9481.83 770
9482.74 781
9483.66 803
9484.58 748
9485.50 824
9486.42 830
9487.34 827
9488.26 787
9489.18 790
9490.10 752
9491.02 677
9491.94 761
9492.86 774
9493.78 805
9494.70 773
9495.62 799
9496.54 810
9497.46 855
9498.38 779
9499.30 781
9500.22 761
9501.14 743
9502.06 713
9502.98 732
9503.90 707
9504.82 734
9505.74 740
9506.66 742
9507.59 756
9508.51 739
9509.43 773
9510.35 750
9511.27 717
9512.19 765
9513.11 772
9514.03 679
9514.95 759
9515.87 779
9516.79 764
9517.71 803
9518.64 803
9519.56 798
9520.48 775
9521.40 785
9522.32 810
9523.24 862
9524.16 781
9525.08 758
9526.01 877
9526.93 836
9527.85 830
9528.77 877
9529.69 800
9530.61 890
9531.54 901
9532.46 899
9533.38 948
9534.30 998
9535.22 997
9536.15 976
9537.07 989
9537.99 895
9538.91 919
9539.83 939
9540.76 933
9541.68 933
9542.60 893
9543.52 866
9544.45 860
9545.37 850
9546.29 830
9547.21 759
9548.14 810
9549.06 842
9549.98 742
9550.90 756
9551.83 764
9552.75 750
9553.67 779
9554.59 789
9555.52 764
9556.44 791
9557.36 784
9558.29 799
9559.21 728
9560.13 763
9561.06 793
9561.98 798
9562.90 801
9563.83 814
9564.75 762
9565.67 766
9566.60 775
9567.52 788
9568.44 766
9569.37 733
9570.29 773
9571.21 815
9572.14 799
9573.06 741
9573.98 793
9574.91 816
9575.83 810
9576.76 790
9577.68 828
9578.60 823
9579.53 738
9580.45 747
9581.38 773
9582.30 841
9583.23 798
9584.15 758
9585.07 761
9586.00 845
9586.92 779
9587.85 849
9588.77 792
9589.70 861
9590.62 766
9591.55 794
9592.47 858
9593.40 808
9594.32 784
9595.24 793
9596.17 814
9597.09 788
9598.02 833
9598.94 830
9599.87 809
9600.79 780
9601.72 881
9602.65 887
9603.57 859
9604.50 939
9605.42 884
9606.35 853
9607.27 825
9608.20 777
9609.12 824
9610.05 874
9610.97 886
9611.90 883
9612.83 858
9613.75 924
9614.68 900
9615.60 924
9616.53 859
9617.45 855
9618.38 924
9619.31 900
9620.23 882
9621.16 897
9622.08 906
9623.01 891
9623.94 991
9624.86 984
9625.79 1011
9626.72 926
9627.64 994
9628.57 931
9629.50 1003
9630.42 967
9631.35 991
9632.27 971
9633.20 1033
9634.13 1003
9635.06 1012
9635.98 1036
9636.91 996
9637.84 998
9638.76 984
9639.69 1061
9640.62 1063
9641.54 1081
9642.47 993
9643.40 1026
9644.33 1091
9645.25 1152
9646.18 1153
9647.11 1121
9648.03 1134
9648.96 1192
9649.89 1179
9650.82 1221
9651.74 1170
9652.67 1157
9653.60 1187
9654.53 1249
9655.46 1236
9656.38 1199
9657.31 1253
9658.24 1207
9659.17 1192
9660.09 1169
9661.02 1240
9661.95 1277
9662.88 1313
9663.81 1242
9664.74 1298
9665.66 1261
9666.59 1313
9667.52 1350
9668.45 1345
9669.38 1367
9670.31 1421
9671.23 1394
9672.16 1330
9673.09 1409
9674.02 1452
9674.95 1529
9675.88 1444
9676.81 1412
9677.73 1459
9678.66 1485
9679.59 1504
9680.52 1544
9681.45 1485
9682.38 1557
9683.31 1472
9684.24 1586
9685.17 1653
9686.10 1648
9687.03 1612
9687.95 1642
9688.88 1662
9689.81 1688
9690.74 1622
9691.67 1750
9692.60 1741
9693.53 1701
9694.46 1649
9695.39 1700
9696.32 1723
9697.25 1707
9698.18 1931
9699.11 2026
9700.04 2110
9700.97 2278
9701.90 2399
9702.83 2457
9703.76 2510
9704.69 2490
9705.62 2393
9706.55 2338
9707.48 2211
9708.41 2044
9709.34 1883
9710.27 1871
9711.20 1890
9712.13 1885
9713.06 1962
9713.99 2009
9714.92 2119
9715.85 2214
9716.79 2220
9717.72 2286
9718.65 2261
9719.58 2264
9720.51 2275
9721.44 2292
9722.37 2211
9723.30 2063
9724.23 1923
9725.16 1855
9726.09 1787
9727.03 1743
9727.96 1690
9728.89 1607
9729.82 1621
9730.75 1708
9731.68 1665
9732.61 1630
9733.55 1673
9734.48 1803
9735.41 1882
9736.34 1921
9737.27 1863
9738.20 1813
9739.14 1826
9740.07 1786
9741.00 1720
9741.93 1643
9742.86 1670
9743.79 1601
9744.73 1475
9745.66 1484
9746.59 1383
9747.52 1403
9748.46 1459
9749.39 1402
9750.32 1399
9751.25 1396
9752.18 1360
9753.12 1383
9754.05 1313
9754.98 1318
9755.91 1358
9756.85 1321
9757.78 1352
9758.71 1324
9759.65 1308
9760.58 1311
9761.51 1243
9762.44 1296
9763.38 1307
9764.31 1328
9765.24 1307
9766.18 1275
9767.11 1362
9768.04 1265
9768.98 1341
9769.91 1320
9770.84 1376
9771.78 1273
9772.71 1326
9773.64 1369
9774.58 1286
9775.51 1343
9776.44 1371
9777.38 1397
9778.31 1449
9779.24 1510
9780.18 1464
9781.11 1463
9782.05 1528
9782.98 1549
9783.91 1588
9784.85 1557
9785.78 1686
9786.71 1633
9787.65 1653
9788.58 1600
9789.52 1568
9790.45 1536
9791.39 1418
9792.32 1362
9793.25 1371
9794.19 1394
9795.12 1324
9796.06 1299
9796.99 1319
9797.93 1354
9798.86 1433
9799.80 1484
9800.73 1491
9801.67 1485
9802.60 1501
9803.54 1444
9804.47 1412
9805.41 1350
9806.34 1381
9807.28 1319
9808.21 1233
9809.15 1249
9810.08 1136
9811.02 1134
9811.95 1157
9812.89 1110
9813.82 1100
9814.76 1040
9815.69 1092
9816.63 1055
9817.56 1095
9818.50 1075
9819.43 1040
9820.37 999
9821.31 1065
9822.24 1022
9823.18 974
9824.11 1027
9825.05 1090
9825.99 1052
9826.92 1020
9827.86 997
9828.79 1002
9829.73 988
9830.67 996
9831.60 1006
9832.54 1000
9833.47 1023
9834.41 1040
9835.35 1007
9836.28 1020
9837.22 989
9838.16 1008
9839.09 1026
9840.03 990
9840.97 993
9841.90 953
9842.84 1042
9843.78 1057
9844.71 1058
9845.65 1000
9846.59 1017
9847.52 1004
9848.46 994
9849.40 963
9850.34 997
9851.27 1009
9852.21 1083
9853.15 1039
9854.08 960
9855.02 1020
9855.96 1072
9856.90 1040
9857.83 975
9858.77 1014
9859.71 998
9860.65 1056
9861.58 1047
9862.52 996
9863.46 1002
9864.40 976
9865.33 980
9866.27 969
9867.21 1005
9868.15 975
9869.09 1010
9870.02 946
9870.96 971
9871.90 982
9872.84 967
9873.78 944
9874.72 915
9875.65 936
9876.59 931
9877.53 977
9878.47 1016
9879.41 940
9880.35 994
9881.28 955
9882.22 888
9883.16 906
9884.10 937
9885.04 891
9885.98 896
9886.92 902
9887.86 987
9888.79 937
9889.73 931
9890.67 936
9891.61 933
9892.55 919
9893.49 902
9894.43 892
9895.37 881
9896.31 859
9897.25 901
9898.19 881
9899.13 923
9900.07 954
9901.00 926
9901.94 916
9902.88 890
9903.82 913
9904.76 888
9905.70 864
9906.64 888
9907.58 926
9908.52 943
9909.46 896
9910.40 896
9911.34 891
9912.28 940
9913.22 958
9914.16 1004
9915.10 901
9916.04 867
9916.98 978
9917.92 972
9918.86 918
9919.80 879
9920.74 945
9921.69 944
9922.63 1008
9923.57 1025
9924.51 1036
9925.45 1072
9926.39 1223
9927.33 1325
9928.27 1442
9929.21 1561
9930.15 1708
9931.09 1784
9932.03 1741
9932.97 1678
9933.92 1528
9934.86 1386
9935.80 1325
9936.74 1211
9937.68 1156
9938.62 1075
9939.56 1040
9940.50 979
9941.45 977
9942.39 901
9943.33 887
9944.27 881
9945.21 912
9946.15 900
9947.10 876
9948.04 893
9948.98 890
9949.92 817
9950.86 806
9951.80 880
9952.75 869
9953.69 882
9954.63 855
9955.57 894
9956.52 951
9957.46 898
9958.40 911
9959.34 930
9960.28 877
9961.23 973
9962.17 974
9963.11 916
9964.05 863
9965.00 867
9965.94 829
9966.88 843
9967.82 915
9968.77 920
9969.71 929
9970.65 905
9971.60 875
9972.54 778
9973.48 777
9974.42 777
9975.37 753
9976.31 783
9977.25 794
9978.20 798
9979.14 794
9980.08 796
9981.03 785
9981.97 757
9982.91 745
9983.86 727
9984.80 747
9985.74 763
9986.69 748
9987.63 743
9988.57 744
9989.52 756
9990.46 775
9991.41 704
9992.35 711
9993.29 755
9994.24 708
9995.18 726
9996.13 753
9997.07 754
9998.01 737
9998.96 739
9999.90 784
10000.85 743
10001.79 727
10002.74 784
10003.68 735
10004.62 698
10005.57 747
10006.51 739
10007.46 719
10008.40 773
10009.35 759
10010.29 758
10011.24 751
10012.18 726
10013.13 754
10014.07 669
10015.02 678
10015.96 711
10016.91 691
10017.85 755
10018.80 756
10019.74 744
10020.69 737
10021.63 703
10022.58 701
10023.52 680
10024.47 696
10025.41 703
10026.36 720
10027.30 692
10028.25 645
10029.19 614
10030.14 679
10031.09 696
10032.03 653
10032.98 687
10033.92 699
10034.87 728
10035.82 685
10036.76 697
10037.71 743
10038.65 706
10039.60 669
10040.55 726
10041.49 696
10042.44 726
10043.38 674
10044.33 770
10045.28 708
10046.22 671
10047.17 705
10048.12 663
10049.06 610
10050.01 642
10050.96 688
10051.90 696
10052.85 628
10053.80 705
10054.74 674
10055.69 663
10056.64 675
10057.58 706
10058.53 712
10059.48 722
10060.42 715
10061.37 684
10062.32 673
10063.27 739
10064.21 688
10065.16 663
10066.11 673
10067.06 676
10068.00 666
10068.95 674
10069.90 620
10070.85 665
10071.79 670
10072.74 710
10073.69 677
10074.64 681
10075.58 692
10076.53 687
10077.48 706
10078.43 663
10079.38 640
10080.32 676
10081.27 700
10082.22 712
10083.17 715
10084.12 663
10085.06 642
10086.01 669
10086.96 625
10087.91 619
10088.86 676
10089.81 672
10090.75 685
10091.70 635
10092.65 657
10093.60 702
10094.55 712
10095.50 712
10096.45 660
10097.40 710
10098.34 722
10099.29 679
10100.24 654
10101.19 657
10102.14 686
10103.09 656
10104.04 622
10104.99 650
10105.94 657
10106.89 664
10107.84 657
10108.78 649
10109.73 641
10110.68 672
10111.63 680
10112.58 680
10113.53 653
10114.48 672
10115.43 672
10116.38 651
10117.33 642
10118.28 620
10119.23 632
10120.18 649
10121.13 666
10122.08 677
10123.03 611
10123.98 665
10124.93 607
10125.88 658
10126.83 627
10127.78 640
10128.73 634
10129.68 656
10130.63 606
10131.58 615
10132.53 636
10133.48 663
10134.43 649
10135.38 637
10136.34 639
10137.29 603
10138.24 621
10139.19 669
10140.14 631
10141.09 661
10142.04 647
10142.99 714
10143.94 680
10144.89 613
10145.84 653
10146.80 723
10147.75 648
10148.70 692
10149.65 662
10150.60 686
10151.55 697
10152.50 702
10153.45 706
10154.41 698
10155.36 688
10156.31 652
10157.26 724
10158.21 677
10159.16 700
10160.12 674
10161.07 658
10162.02 666
10162.97 689
10163.92 706
10164.88 734
10165.83 702
10166.78 696
10167.73 701
10168.68 721
10169.64 794
10170.59 787
10171.54 755
10172.49 771
10173.45 756
10174.40 782
10175.35 743
10176.30 801
10177.26 735
10178.21 739
10179.16 754
10180.11 743
10181.07 817
10182.02 757
10182.97 808
10183.92 811
10184.88 788
10185.83 782
10186.78 829
10187.74 800
10188.69 819
10189.64 847
10190.60 843
10191.55 869
10192.50 893
10193.46 911
10194.41 979
10195.36 922
10196.32 958
10197.27 960
10198.22 871
10199.18 927
10200.13 899
10201.08 908
10202.04 919
10202.99 933
10203.95 889
10204.90 960
10205.85 993
10206.81 975
10207.76 999
10208.72 1063
10209.67 1125
10210.62 1132
10211.58 1158
10212.53 1124
10213.49 1111
10214.44 1083
10215.40 967
10216.35 944
10217.30 964
10218.26 940
10219.21 937
10220.17 894
10221.12 887
10222.08 946
10223.03 915
10223.99 900
10224.94 886
10225.90 859
10226.85 854
10227.81 885
10228.76 897
10229.72 885
10230.67 862
10231.63 870
10232.58 894
10233.54 897
10234.49 878
10235.45 945
10236.40 1048
10237.36 1151
10238.31 1129
10239.27 1224
10240.22 1129
10241.18 1203
10242.14 1167
10243.09 1142
10244.05 1044
10245.00 1060
10245.96 985
10246.91 967
10247.87 901
10248.83 868
10249.78 803
10250.74 759
10251.69 743
10252.65 728
10253.61 801
10254.56 751
10255.52 753
10256.48 708
10257.43 732
10258.39 737
10259.34 729
10260.30 682
10261.26 695
10262.21 717
10263.17 700
10264.13 687
10265.08 652
10266.04 692
10267.00 704
10267.95 734
10268.91 667
10269.87 697
10270.82 707
10271.78 717
10272.74 647
10273.70 645
10274.65 660
10275.61 681
10276.57 705
10277.52 686
10278.48 706
10279.44 653
10280.40 677
10281.35 683
10282.31 667
10283.27 634
10284.23 688
10285.18 668
10286.14 670
10287.10 642
10288.06 603
10289.02 681
10289.97 671
10290.93 629
10291.89 642
10292.85 689
10293.81 651
10294.76 677
10295.72 713
10296.68 676
10297.64 674
10298.60 675
10299.55 658
10300.51 723
10301.47 674
10302.43 637
10303.39 624
10304.35 671
10305.31 653
10306.26 614
10307.22 611
10308.18 599
10309.14 610
10310.10 602
10311.06 568
10312.02 651
10312.98 649
10313.93 615
10314.89 583
10315.85 634
10316.81 601
10317.77 571
10318.73 631
10319.69 656
10320.65 659
10321.61 619
10322.57 591
10323.53 618
10324.49 685
10325.45 624
10326.40 625
10327.36 652
10328.32 641
10329.28 663
10330.24 678
10331.20 678
10332.16 685
10333.12 685
10334.08 705
10335.04 711
10336.00 719
10336.96 648
10337.92 671
10338.88 699
10339.84 653
10340.80 665
10341.76 686
10342.72 662
10343.68 648
10344.64 604
10345.61 599
10346.57 616
10347.53 613
10348.49 606
10349.45 615
10350.41 597
10351.37 609
10352.33 587
10353.29 614
10354.25 565
10355.21 591
10356.17 626
10357.13 575
10358.10 562
10359.06 565
10360.02 546
10360.98 548
10361.94 577
10362.90 591
10363.86 574
10364.82 618
10365.79 605
10366.75 552
10367.71 561
10368.67 561
10369.63 541
10370.59 609
10371.55 546
10372.52 561
10373.48 583
10374.44 549
10375.40 545
10376.36 558
10377.33 599
10378.29 613
10379.25 625
10380.21 621
10381.17 576
10382.14 539
10383.10 589
10384.06 563
10385.02 542
10385.98 587
10386.95 584
10387.91 577
10388.87 558
10389.83 537
10390.80 563
10391.76 582
10392.72 576
10393.68 630
10394.65 550
10395.61 592
10396.57 557
10397.54 545
10398.50 589
10399.46 551
10400.42 508
10401.39 564
10402.35 536
10403.31 562
10404.28 577
10405.24 587
10406.20 552
10407.17 575
10408.13 581
10409.09 544
10410.06 514
10411.02 543
10411.98 574
10412.95 585
10413.91 538
10414.88 567
10415.84 548
10416.80 576
10417.77 544
10418.73 487
10419.69 554
10420.66 547
10421.62 521
10422.59 603
10423.55 585
10424.51 613
10425.48 568
10426.44 540
10427.41 536
10428.37 540
10429.34 555
10430.30 574
10431.26 542
10432.23 539
10433.19 591
10434.16 580
10435.12 600
10436.09 534
10437.05 519
10438.02 554
10438.98 545
10439.95 552
10440.91 502
10441.88 549
10442.84 551
10443.81 535
10444.77 547
10445.74 522
10446.70 581
10447.67 522
10448.63 558
10449.60 518
10450.56 512
10451.53 502
10452.49 508
10453.46 490
10454.42 529
10455.39 508
10456.36 509
10457.32 493
10458.29 512
10459.25 508
10460.22 516
10461.18 491
10462.15 545
10463.12 506
10464.08 485
10465.05 549
10466.01 531
10466.98 495
10467.95 525
10468.91 504
10469.88 517
10470.84 544
10471.81 561
10472.78 548
10473.74 510
10474.71 506
10475.68 502
10476.64 531
10477.61 513
10478.58 558
10479.54 507
10480.51 516
10481.48 483
10482.44 491
10483.41 488
10484.38 484
10485.34 506
10486.31 500
10487.28 480
10488.25 497
10489.21 533
10490.18 509
10491.15 519
10492.11 524
10493.08 551
10494.05 507
10495.02 520
10495.98 532
10496.95 484
10497.92 479
10498.89 521
10499.85 546
10500.82 484
10501.79 491
10502.76 504
10503.72 515
10504.69 485
10505.66 470
10506.63 496
10507.60 510
10508.56 518
10509.53 501
10510.50 507
10511.47 472
10512.44 519
10513.40 480
10514.37 467
10515.34 497
10516.31 479
10517.28 490
10518.25 526
10519.22 493
10520.18 530
10521.15 509
10522.12 498
10523.09 487
10524.06 497
10525.03 480
10526.00 437
10526.96 483
10527.93 480
10528.90 519
10529.87 514
10530.84 505
10531.81 534
10532.78 518
10533.75 516
10534.72 499
10535.69 493
10536.66 523
10537.63 494
10538.59 478
10539.56 481
10540.53 491
10541.50 483
10542.47 528
10543.44 511
10544.41 514
10545.38 523
10546.35 543
10547.32 526
10548.29 534
10549.26 525
10550.23 504
10551.20 484
10552.17 486
10553.14 489
10554.11 511
10555.08 509
10556.05 491
10557.02 536
10557.99 541
10558.96 473
10559.93 514
10560.90 525
10561.87 504
10562.84 509
10563.81 520
10564.79 520
10565.76 589
10566.73 577
10567.70 531
10568.67 541
10569.64 520
10570.61 544
10571.58 534
10572.55 539
10573.52 517
10574.49 513
10575.47 526
10576.44 500
10577.41 452
10578.38 478
10579.35 539
10580.32 544
10581.29 530
10582.26 551
10583.24 553
10584.21 511
10585.18 536
10586.15 556
10587.12 531
10588.09 541
10589.07 505
10590.04 561
10591.01 550
10591.98 564
10592.95 562
10593.92 565
10594.90 594
10595.87 527
10596.84 561
10597.81 603
10598.78 599
10599.76 559
10600.73 571
10601.70 622
10602.67 600
10603.65 579
10604.62 564
10605.59 574
10606.56 573
10607.54 578
10608.51 538
10609.48 550
10610.45 522
10611.43 541
10612.40 572
10613.37 560
10614.35 567
10615.32 558
10616.29 552
10617.26 590
10618.24 545
10619.21 499
10620.18 533
10621.16 576
10622.13 559
10623.10 601
10624.08 570
10625.05 577
10626.02 565
10627.00 558
10627.97 543
10628.94 616
10629.92 564
10630.89 604
10631.87 594
10632.84 576
10633.81 598
10634.79 659
10635.76 623
10636.73 644
10637.71 656
10638.68 711
10639.66 702
10640.63 751
10641.60 905
10642.58 891
10643.55 871
10644.53 898
10645.50 927
10646.48 881
10647.45 866
10648.43 741
10649.40 714
10650.37 658
10651.35 648
10652.32 610
10653.30 620
10654.27 606
10655.25 598
10656.22 564
10657.20 542
10658.17 557
10659.15 538
10660.12 549
10661.10 569
10662.07 612
10663.05 571
10664.02 562
10665.00 542
10665.97 595
10666.95 604
10667.92 615
10668.90 563
10669.87 601
10670.85 582
10671.83 550
10672.80 548
10673.78 526
10674.75 556
10675.73 557
10676.70 565
10677.68 577
10678.66 571
10679.63 614
10680.61 556
10681.58 604
10682.56 594
10683.54 578
10684.51 656
10685.49 598
10686.46 583
10687.44 664
10688.42 614
10689.39 590
10690.37 586
10691.35 582
10692.32 597
10693.30 542
10694.28 542
10695.25 526
10696.23 545
10697.21 526
10698.18 489
10699.16 510
10700.14 562
10701.11 533
10702.09 533
10703.07 519
10704.04 519
10705.02 524
10706.00 536
10706.97 511
10707.95 513
10708.93 505
10709.91 519
10710.88 558
10711.86 519
10712.84 491
10713.82 502
10714.79 510
10715.77 526
10716.75 530
10717.73 559
10718.70 555
10719.68 534
10720.66 556
10721.64 512
10722.61 519
10723.59 561
10724.57 511
10725.55 534
10726.53 538
10727.50 538
10728.48 548
10729.46 533
10730.44 512
10731.42 524
10732.40 526
10733.37 553
10734.35 494
10735.33 497
10736.31 494
10737.29 556
10738.27 517
10739.25 523
10740.22 493
10741.20 524
10742.18 529
10743.16 512
10744.14 525
10745.12 520
10746.10 523
10747.08 523
10748.05 583
10749.03 503
10750.01 529
10750.99 535
10751.97 501
10752.95 475
10753.93 479
10754.91 546
10755.89 493
10756.87 533
10757.85 486
10758.83 496
10759.81 513
10760.79 502
10761.77 522
10762.75 475
10763.73 493
10764.71 483
10765.68 513
10766.66 493
10767.64 508
10768.62 512
10769.60 519
10770.58 526
10771.56 493
10772.54 501
10773.53 511
10774.51 564
10775.49 545
10776.47 506
10777.45 503
10778.43 519
10779.41 527
10780.39 518
10781.37 548
10782.35 561
10783.33 548
10784.31 527
10785.29 516
10786.27 541
10787.25 504
10788.23 509
10789.21 496
10790.20 525
10791.18 562
10792.16 497
10793.14 476
10794.12 531
10795.10 541
10796.08 512
10797.06 482
10798.04 517
10799.03 550
10800.01 532
10800.99 484
10801.97 507
10802.95 525
10803.93 492
10804.91 570
10805.90 466
10806.88 477
10807.86 465
10808.84 545
10809.82 557
10810.81 552
10811.79 530
10812.77 511
10813.75 511
10814.73 532
10815.72 510
10816.70 491
10817.68 512
10818.66 519
10819.64 532
10820.63 567
10821.61 547
10822.59 533
10823.57 564
10824.56 543
10825.54 547
10826.52 492
10827.50 511
10828.49 496
10829.47 516
10830.45 529
10831.44 485
10832.42 527
10833.40 567
10834.38 577
10835.37 512
10836.35 536
10837.33 537
10838.32 551
10839.30 570
10840.28 561
10841.27 512
10842.25 560
10843.23 557
10844.22 548
10845.20 507
10846.18 520
10847.17 556
10848.15 601
10849.13 589
10850.12 558
10851.10 576
10852.09 546
10853.07 569
10854.05 543
10855.04 587
10856.02 576
10857.00 576
10857.99 614
10858.97 577
10859.96 550
10860.94 625
10861.93 609
10862.91 591
10863.89 624
10864.88 562
10865.86 586
10866.85 579
10867.83 598
10868.82 555
10869.80 594
10870.79 604
10871.77 637
10872.75 595
10873.74 570
10874.72 684
10875.71 678
10876.69 617
10877.68 689
10878.66 653
10879.65 613
10880.63 650
10881.62 671
10882.60 663
10883.59 634
10884.57 730
10885.56 686
10886.55 730
10887.53 746
10888.52 672
10889.50 683
10890.49 693
10891.47 719
10892.46 721
10893.44 751
10894.43 722
10895.42 745
10896.40 734
10897.39 704
10898.37 716
10899.36 682
10900.34 652
10901.33 761
10902.32 723
10903.30 768
10904.29 739
10905.27 712
10906.26 725
10907.25 757
10908.23 732
10909.22 739
10910.21 766
10911.19 770
10912.18 802
10913.17 822
10914.15 784
10915.14 757
10916.13 832
10917.11 791
10918.10 795
10919.09 819
10920.07 809
10921.06 799
10922.05 871
10923.03 881
10924.02 832
10925.01 825
10926.00 882
10926.98 888
10927.97 903
10928.96 859
10929.94 821
10930.93 897
10931.92 882
10932.91 871
10933.89 825
10934.88 840
10935.87 821
10936.86 921
10937.84 901
10938.83 918
10939.82 999
10940.81 972
10941.80 983
10942.78 999
10943.77 1032
10944.76 1025
10945.75 1065
10946.74 1062
10947.72 1094
10948.71 1128
10949.70 1178
10950.69 1158
10951.68 1190
10952.66 1160
10953.65 1182
10954.64 1238
10955.63 1273
10956.62 1265
10957.61 1358
10958.60 1441
10959.58 1550
10960.57 1685
10961.56 1637
10962.55 1687
10963.54 1626
10964.53 1697
10965.52 1658
10966.51 1651
10967.49 1543
10968.48 1502
10969.47 1388
10970.46 1386
10971.45 1370
10972.44 1316
10973.43 1256
10974.42 1215
10975.41 1181
10976.40 1110
10977.39 1119
10978.38 1219
10979.37 1201
10980.36 1201
10981.35 1154
10982.34 1216
10983.32 1255
10984.31 1241
10985.30 1229
10986.29 1269
10987.28 1304
10988.27 1272
10989.26 1299
10990.25 1328
10991.24 1352
10992.23 1351
10993.22 1324
10994.21 1451
10995.20 1473
10996.20 1532
10997.19 1687
10998.18 1882
10999.17 2005
11000.16 2210
11001.15 2417
11002.14 2598
11003.13 2676
11004.12 2772
11005.11 2741
11006.10 2656
11007.09 2563
11008.08 2334
11009.07 2170
11010.06 1860
11011.06 1717
11012.05 1581
11013.04 1484
11014.03 1325
11015.02 1246
11016.01 1241
11017.00 1200
11017.99 1123
11018.98 1069
11019.98 1038
11020.97 1063
11021.96 1023
11022.95 982
11023.94 1001
11024.93 1021
11025.93 1014
11026.92 965
11027.91 957
11028.90 985
11029.89 1032
11030.88 981
11031.88 1057
11032.87 1006
11033.86 971
11034.85 991
11035.84 886
11036.84 953
11037.83 1001
11038.82 962
11039.81 909
11040.81 993
11041.80 940
11042.79 918
11043.78 939
11044.77 960
11045.77 932
11046.76 897
11047.75 875
11048.75 888
11049.74 859
11050.73 821
11051.72 833
11052.72 818
11053.71 808
11054.70 758
11055.70 806
11056.69 803
11057.68 833
11058.67 805
11059.67 810
11060.66 785
11061.65 822
11062.65 783
11063.64 767
11064.63 749
11065.63 799
11066.62 776
11067.61 772
11068.61 806
11069.60 783
11070.60 838
11071.59 822
11072.58 836
11073.58 775
11074.57 776
11075.56 775
11076.56 790
11077.55 789
11078.55 724
11079.54 767
11080.53 807
11081.53 773
11082.52 761
11083.52 748
11084.51 744
11085.51 823
11086.50 824
11087.49 821
11088.49 751
11089.48 755
11090.48 787
11091.47 729
11092.47 805
11093.46 788
11094.46 812
11095.45 776
11096.45 662
11097.44 714
11098.44 760
11099.43 721
11100.43 726
11101.42 712
11102.42 767
11103.41 735
11104.41 768
11105.40 726
11106.40 756
11107.39 762
11108.39 740
11109.38 721
11110.38 715
11111.37 720
11112.37 690
11113.37 681
11114.36 664
11115.36 738
11116.35 753
11117.35 710
11118.34 665
11119.34 671
11120.34 699
11121.33 704
11122.33 697
11123.32 651
11124.32 718
11125.32 673
11126.31 690
11127.31 748
11128.30 727
11129.30 742
11130.30 722
11131.29 728
11132.29 704
11133.29 767
11134.28 803
11135.28 701
11136.28 668
11137.27 723
11138.27 706
11139.27 697
11140.26 671
11141.26 670
11142.26 702
11143.25 695
11144.25 646
11145.25 693
11146.24 623
11147.24 692
11148.24 685
11149.24 658
11150.23 619
11151.23 627
11152.23 666
11153.23 596
11154.22 633
11155.22 648
11156.22 638
11157.22 668
11158.21 639
11159.21 655
11160.21 605
11161.21 623
11162.20 654
11163.20 610
11164.20 667
11165.20 629
11166.20 611
11167.19 644
11168.19 623
11169.19 616
11170.19 624
11171.19 648
11172.18 648
11173.18 631
11174.18 633
11175.18 611
11176.18 630
11177.18 641
11178.17 606
11179.17 671
11180.17 648
11181.17 640
11182.17 612
11183.17 609
11184.17 636
11185.16 643
11186.16 654
11187.16 618
11188.16 666
11189.16 622
11190.16 662
11191.16 620
11192.16 636
11193.16 575
11194.16 586
11195.16 585
11196.15 637
11197.15 667
11198.15 687
11199.15 689
11200.15 698
11201.15 631
11202.15 617
11203.15 660
11204.15 653
11205.15 627
11206.15 576
11207.15 617
11208.15 635
11209.15 667
11210.15 620
11211.15 636
11212.15 645
11213.15 654
11214.15 637
11215.15 650
11216.15 634
11217.15 619
11218.15 605
11219.15 598
11220.15 616
11221.15 642
11222.15 612
11223.15 592
11224.15 565
11225.15 533
11226.15 548
11227.16 542
11228.16 551
11229.16 590
11230.16 615
11231.16 614
11232.16 589
11233.16 577
11234.16 602
11235.16 596
11236.16 570
11237.16 594
11238.17 603
11239.17 605
11240.17 579
11241.17 566
11242.17 589
11243.17 563
11244.17 554
11245.18 554
11246.18 556
11247.18 555
11248.18 571
11249.18 558
11250.18 566
11251.19 564
11252.19 574
11253.19 629
11254.19 597
11255.19 628
11256.19 605
11257.20 565
11258.20 549
11259.20 563
11260.20 563
11261.21 621
11262.21 570
11263.21 591
11264.21 624
11265.21 578
11266.22 622
11267.22 596
11268.22 552
11269.22 577
11270.23 627
11271.23 593
11272.23 596
11273.24 643
11274.24 645
11275.24 661
11276.24 637
11277.25 633
11278.25 633
11279.25 621
11280.26 648
11281.26 685
11282.26 700
11283.27 668
11284.27 643
11285.27 664
11286.28 651
11287.28 693
11288.28 633
11289.29 608
11290.29 615
11291.29 645
11292.30 610
11293.30 637
11294.30 633
11295.31 657
11296.31 655
11297.31 592
11298.32 633
11299.32 658
11300.33 642
11301.33 614
11302.33 619
11303.34 579
11304.34 573
11305.35 587
11306.35 632
11307.36 613
11308.36 627
11309.36 622
11310.37 653
11311.37 723
11312.38 697
11313.38 659
11314.39 706
11315.39 733
11316.40 727
11317.40 758
11318.41 724
11319.41 748
11320.41 751
11321.42 731
11322.42 693
11323.43 643
11324.43 678
11325.44 655
11326.44 646
11327.45 625
11328.46 584
11329.46 636
11330.47 640
11331.47 669
11332.48 611
11333.48 602
11334.49 626
11335.49 681
11336.50 642
11337.50 581
11338.51 644
11339.52 638
11340.52 702
11341.53 655
11342.53 654
11343.54 659
11344.54 615
11345.55 696
11346.56 699
11347.56 706
11348.57 674
11349.58 628
11350.58 630
11351.59 623
11352.59 575
11353.60 635
11354.61 607
11355.61 601
11356.62 570
11357.63 584
11358.63 590
11359.64 593
11360.65 548
11361.65 560
11362.66 599
11363.67 608
11364.67 584
11365.68 549
11366.69 543
11367.69 582
11368.70 564
11369.71 554
11370.71 557
11371.72 536
11372.73 598
11373.74 509
11374.74 478
11375.75 570
11376.76 563
11377.77 548
11378.77 535
11379.78 555
11380.79 514
11381.80 579
11382.80 573
11383.81 561
11384.82 564
11385.83 558
11386.83 616
11387.84 585
11388.85 571
11389.86 564
11390.87 533
11391.87 525
11392.88 504
11393.89 471
11394.90 526
11395.91 503
11396.91 493
11397.92 510
11398.93 531
11399.94 540
11400.95 544
11401.96 527
11402.97 552
11403.97 545
11404.98 523
11405.99 494
11407.00 556
11408.01 542
11409.02 582
11410.03 542
11411.03 562
11412.04 512
11413.05 493
11414.06 500
11415.07 502
11416.08 529
11417.09 531
11418.10 516
11419.11 510
11420.12 513
11421.13 538
11422.14 537
11423.14 524
11424.15 570
11425.16 559
11426.17 535
11427.18 577
11428.19 528
11429.20 578
11430.21 566
11431.22 578
11432.23 528
11433.24 541
11434.25 524
11435.26 552
11436.27 535
11437.28 537
11438.29 534
11439.30 518
11440.31 472
11441.32 499
11442.33 499
11443.34 520
11444.35 522
11445.36 518
11446.37 509
11447.38 505
11448.39 536
11449.41 522
11450.42 552
11451.43 544
11452.44 532
11453.45 545
11454.46 530
11455.47 503
11456.48 497
11457.49 496
11458.50 486
11459.51 538
11460.52 534
11461.54 577
11462.55 561
11463.56 556
11464.57 504
11465.58 553
11466.59 503
11467.60 555
11468.62 568
11469.63 560
11470.64 555
11471.65 558
11472.66 567
11473.67 548
11474.68 510
11475.70 577
11476.71 561
11477.72 557
11478.73 558
11479.74 515
11480.76 525
11481.77 527
11482.78 610
11483.79 588
11484.80 585
11485.82 579
11486.83 562
11487.84 566
11488.85 551
11489.87 519
11490.88 501
11491.89 527
11492.90 543
11493.92 525
11494.93 531
11495.94 509
11496.95 555
11497.97 550
11498.98 514
11499.99 557
11501.00 536
11502.02 503
11503.03 528
11504.04 515
11505.06 511
11506.07 539
11507.08 537
11508.10 512
11509.11 523
11510.12 503
11511.14 535
11512.15 540
11513.16 531
11514.18 552
11515.19 546
11516.20 536
11517.22 536
11518.23 542
11519.24 515
11520.26 561
11521.27 522
11522.29 523
11523.30 522
11524.31 532
11525.33 552
11526.34 536
11527.35 510
11528.37 528
11529.38 551
11530.40 584
11531.41 563
11532.43 509
11533.44 540
11534.45 563
11535.47 578
11536.48 547
11537.50 584
11538.51 530
11539.53 542
11540.54 573
11541.56 565
11542.57 558
11543.59 546
11544.60 569
11545.61 588
11546.63 592
11547.64 591
11548.66 592
11549.67 598
11550.69 591
11551.70 583
11552.72 611
11553.74 583
11554.75 612
11555.77 616
11556.78 617
11557.80 645
11558.81 667
11559.83 650
11560.84 631
11561.86 590
11562.87 610
11563.89 645
11564.91 644
11565.92 665
11566.94 671
11567.95 714
11568.97 696
11569.98 691
11571.00 642
11572.02 638
11573.03 669
11574.05 715
11575.06 650
11576.08 677
11577.10 668
11578.11 705
11579.13 746
11580.15 740
11581.16 757
11582.18 821
11583.20 797
11584.21 766
11585.23 863
11586.25 821
11587.26 900
11588.28 936
11589.30 905
11590.31 904
11591.33 962
11592.35 960
11593.36 1005
11594.38 1044
11595.40 1097
11596.41 1199
11597.43 1324
11598.45 1366
11599.47 1417
11600.48 1664
11601.50 1834
11602.52 1919
11603.53 2005
11604.55 2060
11605.57 1962
11606.59 1889
11607.60 1821
11608.62 1594
11609.64 1451
11610.66 1274
11611.68 1191
11612.69 1086
11613.71 1032
11614.73 940
11615.75 847
11616.76 868
11617.78 827
11618.80 756
11619.82 790
11620.84 776
11621.86 777
11622.87 696
11623.89 660
11624.91 709
11625.93 742
11626.95 733
11627.97 699
11628.98 759
11630.00 715
11631.02 715
11632.04 675
11633.06 698
11634.08 683
11635.10 634
11636.11 618
11637.13 663
11638.15 622
11639.17 659
11640.19 690
11641.21 684
11642.23 657
11643.25 620
11644.27 592
11645.29 641
11646.31 649
11647.32 603
11648.34 558
11649.36 598
11650.38 604
11651.40 543
11652.42 546
11653.44 524
11654.46 583
11655.48 551
11656.50 607
11657.52 566
11658.54 580
11659.56 584
11660.58 564
11661.60 590
11662.62 507
11663.64 541
11664.66 599
11665.68 607
11666.70 563
11667.72 587
11668.74 602
11669.76 606
11670.78 585
11671.80 607
11672.82 625
11673.84 606
11674.86 619
11675.88 623
11676.90 626
11677.92 652
11678.95 648
11679.97 656
11680.99 625
11682.01 592
11683.03 651
11684.05 664
11685.07 644
11686.09 644
11687.11 657
11688.13 612
11689.16 648
11690.18 621
11691.20 620
11692.22 605
11693.24 560
11694.26 601
11695.28 591
11696.30 632
11697.33 627
11698.35 592
11699.37 619
11700.39 591
11701.41 586
11702.43 611
11703.46 571
11704.48 555
11705.50 597
11706.52 553
11707.54 529
11708.57 531
11709.59 517
11710.61 517
11711.63 565
11712.65 519
11713.68 574
11714.70 540
11715.72 542
11716.74 517
11717.77 539
11718.79 584
11719.81 571
11720.83 583
11721.86 530
11722.88 485
11723.90 527
11724.92 568
11725.95 497
11726.97 458
11727.99 525
11729.01 567
11730.04 519
11731.06 533
11732.08 510
11733.11 509
11734.13 522
11735.15 525
11736.18 520
11737.20 506
11738.22 523
11739.25 537
11740.27 508
11741.29 535
11742.32 525
11743.34 510
11744.36 557
11745.39 516
11746.41 537
11747.43 551
11748.46 567
11749.48 534
11750.51 530
11751.53 532
11752.55 495
11753.58 545
11754.60 526
11755.63 561
11756.65 578
11757.67 579
11758.70 540
11759.72 535
11760.75 505
11761.77 541
11762.80 498
11763.82 518
11764.84 534
11765.87 489
11766.89 499
11767.92 519
11768.94 533
11769.97 521
11770.99 449
11772.02 496
11773.04 501
11774.07 509
11775.09 499
11776.12 475
11777.14 502
11778.17 521
11779.19 489
11780.22 512
11781.24 489
11782.27 514
11783.29 514
11784.32 508
11785.34 480
11786.37 494
11787.39 504
11788.42 545
11789.45 503
11790.47 494
11791.50 509
11792.52 501
11793.55 499
11794.57 465
11795.60 468
11796.63 478
11797.65 518
11798.68 530
11799.70 537
11800.73 486
11801.75 462
11802.78 533
11803.81 527
11804.83 481
11805.86 493
11806.89 532
11807.91 516
11808.94 534
11809.97 503
11810.99 484
11812.02 513
11813.04 489
11814.07 481
11815.10 513
11816.12 507
11817.15 525
11818.18 537
11819.21 505
11820.23 519
11821.26 526
11822.29 512
11823.31 473
11824.34 529
11825.37 530
11826.39 524
11827.42 519
11828.45 545
11829.48 547
11830.50 547
11831.53 527
11832.56 570
11833.59 550
11834.61 573
11835.64 522
11836.67 507
11837.70 576
11838.72 528
11839.75 521
11840.78 591
11841.81 528
11842.83 507
11843.86 534
11844.89 497
11845.92 506
11846.95 549
11847.97 559
11849.00 516
11850.03 491
11851.06 505
11852.09 566
11853.12 533
11854.14 493
11855.17 548
11856.20 549
11857.23 523
11858.26 516
11859.29 552
11860.32 567
11861.34 554
11862.37 537
11863.40 580
11864.43 568
11865.46 610
11866.49 607
11867.52 592
11868.55 552
11869.57 563
11870.60 570
11871.63 589
11872.66 567
11873.69 586
11874.72 570
11875.75 555
11876.78 588
11877.81 620
11878.84 623
11879.87 568
11880.90 584
11881.93 565
11882.96 607
11883.99 616
11885.02 616
11886.05 639
11887.08 663
11888.11 707
11889.14 701
11890.16 673
11891.19 683
11892.22 692
11893.26 656
11894.29 676
11895.32 700
11896.35 693
11897.38 709
11898.41 740
11899.44 755
11900.47 768
11901.50 755
11902.53 762
11903.56 815
11904.59 881
11905.62 821
11906.65 805
11907.68 907
11908.71 818
11909.74 817
11910.77 793
11911.80 799
11912.83 816
11913.87 795
11914.90 826
11915.93 789
11916.96 817
11917.99 840
11919.02 841
11920.05 823
11921.08 778
11922.11 820
11923.15 833
11924.18 749
11925.21 818
11926.24 829
11927.27 904
11928.30 899
11929.34 1026
11930.37 1062
11931.40 1054
11932.43 1176
11933.46 1255
11934.49 1290
11935.53 1319
11936.56 1266
11937.59 1335
11938.62 1329
11939.65 1280
11940.69 1135
11941.72 1133
11942.75 1077
11943.78 1003
11944.82 932
11945.85 860
11946.88 888
11947.91 869
11948.94 781
11949.98 718
11951.01 740
11952.04 733
11953.08 711
11954.11 677
11955.14 708
11956.17 702
11957.21 688
11958.24 712
11959.27 693
11960.31 716
11961.34 727
11962.37 696
11963.40 626
11964.44 699
11965.47 692
11966.50 695
11967.54 671
11968.57 714
11969.60 664
11970.64 688
11971.67 673
11972.70 650
11973.74 675
11974.77 621
11975.81 660
11976.84 680
11977.87 638
11978.91 664
11979.94 656
11980.97 639
11982.01 643
11983.04 619
11984.08 617
11985.11 663
11986.14 660
11987.18 640
11988.21 663
11989.25 671
11990.28 685
11991.32 640
11992.35 628
11993.38 670
11994.42 676
11995.45 674
11996.49 671
11997.52 673
11998.56 662
11999.59 657
12000.63 617
12001.66 631
12002.70 622
12003.73 674
12004.77 641
12005.80 633
12006.84 695
12007.87 696
12008.91 703
12009.94 658
12010.98 710
12012.01 701
12013.05 689
12014.08 717
12015.12 775
12016.15 777
12017.19 781
12018.22 738
12019.26 798
12020.29 785
12021.33 806
12022.37 830
12023.40 765
12024.44 775
12025.47 777
12026.51 735
12027.54 781
12028.58 820
12029.62 787
12030.65 759
12031.69 791
12032.72 764
12033.76 734
12034.80 762
12035.83 771
12036.87 726
12037.91 733
12038.94 710
12039.98 738
12041.01 703
12042.05 757
12043.09 707
12044.12 724
12045.16 711
12046.20 672
12047.23 724
12048.27 680
12049.31 755
12050.35 739
12051.38 694
12052.42 685
12053.46 690
12054.49 725
12055.53 680
12056.57 710
12057.60 742
12058.64 695
12059.68 723
12060.72 744
12061.75 717
12062.79 731
12063.83 737
12064.87 732
12065.90 745
12066.94 762
12067.98 728
12069.02 733
12070.05 715
12071.09 688
12072.13 720
12073.17 742
12074.21 736
12075.24 740
12076.28 778
12077.32 733
12078.36 782
12079.40 732
12080.43 746
12081.47 765
12082.51 746
12083.55 699
12084.59 711
12085.63 755
12086.66 716
12087.70 790
12088.74 762
12089.78 830
12090.82 838
12091.86 827
12092.90 863
12093.93 834
12094.97 867
12096.01 843
12097.05 879
12098.09 875
12099.13 866
12100.17 956
12101.21 1056
12102.25 1028
12103.28 997
12104.32 1091
12105.36 1108
12106.40 1139
12107.44 1170
12108.48 1205
12109.52 1155
12110.56 1155
12111.60 1120
12112.64 1108
12113.68 993
12114.72 894
12115.76 856
12116.80 864
12117.84 801
12118.88 809
12119.92 740
12120.96 717
12122.00 676
12123.04 703
12124.08 660
12125.12 674
12126.16 706
12127.20 696
12128.24 657
12129.28 620
12130.32 670
12131.36 666
12132.40 646
12133.44 619
12134.48 608
12135.52 612
12136.56 593
12137.60 620
12138.64 568
12139.68 647
12140.72 630
12141.76 582
12142.81 606
12143.85 656
12144.89 598
12145.93 573
12146.97 554
12148.01 560
12149.05 570
12150.09 567
12151.13 579
12152.18 551
12153.22 590
12154.26 570
12155.30 551
12156.34 562
12157.38 560
12158.42 587
12159.47 524
12160.51 526
12161.55 529
12162.59 529
12163.63 538
12164.67 562
12165.72 504
12166.76 491
12167.80 567
12168.84 508
12169.88 539
12170.93 534
12171.97 531
12173.01 558
12174.05 543
12175.09 536
12176.14 536
12177.18 562
12178.22 581
12179.26 543
12180.31 514
12181.35 548
12182.39 539
12183.43 506
12184.48 515
12185.52 569
12186.56 558
12187.60 582
12188.65 567
12189.69 547
12190.73 564
12191.78 557
12192.82 570
12193.86 531
12194.91 539
12195.95 549
12196.99 576
12198.04 598
12199.08 537
12200.12 516
12201.17 566
12202.21 553
12203.25 586
12204.30 516
12205.34 492
12206.38 518
12207.43 532
12208.47 552
12209.51 543
12210.56 499
12211.60 531
12212.65 536
12213.69 546
12214.73 532
12215.78 527
12216.82 536
12217.87 519
12218.91 514
12219.95 507
12221.00 519
12222.04 539
12223.09 558
12224.13 561
12225.17 538
12226.22 542
12227.26 534
12228.31 563
12229.35 521
12230.40 558
12231.44 549
12232.49 578
12233.53 586
12234.58 522
12235.62 537
12236.67 534
12237.71 581
12238.76 555
12239.80 542
12240.85 495
12241.89 511
12242.94 540
12243.98 527
12245.03 557
12246.07 541
12247.12 503
12248.16 508
12249.21 517
12250.25 554
12251.30 468
12252.34 504
12253.39 501
12254.44 502
12255.48 500
12256.53 490
12257.57 515
12258.62 520
12259.67 537
12260.71 510
12261.76 527
12262.80 495
12263.85 510
12264.90 513
12265.94 521
12266.99 511
12268.03 480
12269.08 477
12270.13 465
12271.17 512
12272.22 475
12273.27 474
12274.31 461
12275.36 499
12276.41 462
12277.45 450
12278.50 464
12279.55 466
12280.59 445
12281.64 492
12282.69 487
12283.73 500
12284.78 460
12285.83 449
12286.87 471
12287.92 453
12288.97 456
12290.01 461
12291.06 479
12292.11 488
12293.16 476
12294.20 484
12295.25 508
12296.30 453
12297.35 462
12298.39 439
12299.44 463
12300.49 469
12301.54 449
12302.58 460
12303.63 486
12304.68 456
12305.73 497
12306.78 507
12307.82 489
12308.87 505
12309.92 484
12310.97 451
12312.02 461
12313.06 481
12314.11 476
12315.16 454
12316.21 421
12317.26 438
12318.31 473
12319.35 429
12320.40 461
12321.45 425
12322.50 462
12323.55 453
12324.60 442
12325.65 407
12326.69 430
12327.74 431
12328.79 433
12329.84 447
12330.89 439
12331.94 422
12332.99 405
12334.04 412
12335.09 424
12336.13 448
12337.18 395
12338.23 422
12339.28 414
12340.33 441
12341.38 386
12342.43 445
12343.48 437
12344.53 409
12345.58 426
12346.63 435
12347.68 434
12348.73 414
12349.78 416
12350.83 443
12351.88 412
12352.93 411
12353.98 411
12355.03 452
12356.08 411
12357.13 396
12358.18 436
12359.23 427
12360.28 430
12361.33 390
12362.38 446
12363.43 424
12364.48 434
12365.53 399
12366.58 454
12367.63 450
12368.68 468
12369.73 417
12370.78 390
12371.83 420
12372.88 424
12373.93 427
12374.98 424
12376.04 449
12377.09 442
12378.14 465
12379.19 443
12380.24 413
12381.29 435
12382.34 423
12383.39 431
12384.44 388
12385.49 427
12386.55 429
12387.60 429
12388.65 470
12389.70 416
12390.75 412
12391.80 460
12392.85 454
12393.91 421
12394.96 430
12396.01 480
12397.06 481
12398.11 455
12399.17 456
12400.22 435
12401.27 435
12402.32 469
12403.37 469
12404.42 429
12405.48 438
12406.53 441
12407.58 467
12408.63 504
12409.69 516
12410.74 487
12411.79 471
12412.84 458
12413.90 490
12414.95 449
12416.00 474
12417.05 494
12418.11 495
12419.16 461
12420.21 456
12421.26 465
12422.32 482
12423.37 466
12424.42 511
12425.48 479
12426.53 468
12427.58 471
12428.63 448
12429.69 468
12430.74 492
12431.79 489
12432.85 491
12433.90 482
12434.95 506
12436.01 461
12437.06 462
12438.11 491
12439.17 507
12440.22 460
12441.28 460
12442.33 478
12443.38 495
12444.44 489
12445.49 475
12446.54 432
12447.60 442
12448.65 494
12449.71 479
12450.76 435
12451.81 443
12452.87 461
12453.92 445
12454.98 454
12456.03 457
12457.08 446
12458.14 456
12459.19 484
12460.25 440
12461.30 416
12462.36 437
12463.41 424
12464.47 453
12465.52 446
12466.58 439
12467.63 426
12468.68 421
12469.74 449
12470.79 460
12471.85 406
12472.90 438
12473.96 472
12475.01 505
12476.07 456
12477.12 481
12478.18 503
12479.24 506
12480.29 518
12481.35 509
12482.40 550
12483.46 499
12484.51 509
12485.57 532
12486.62 583
12487.68 569
12488.73 564
12489.79 612
12490.85 651
12491.90 646
12492.96 668
12494.01 716
12495.07 724
12496.13 810
12497.18 821
12498.24 917
12499.29 879
12500.35 913
12501.41 922
12502.46 842
12503.52 828
12504.57 780
12505.63 768
12506.69 718
12507.74 646
12508.80 645
12509.86 614
12510.91 592
12511.97 563
12513.03 589
12514.08 544
12515.14 528
12516.20 522
12517.25 527
12518.31 527
12519.37 532
12520.42 552
12521.48 496
12522.54 480
12523.60 492
12524.65 534
12525.71 504
12526.77 487
12527.82 453
12528.88 477
12529.94 515
12531.00 532
12532.05 504
12533.11 508
12534.17 485
12535.23 472
12536.28 478
12537.34 488
12538.40 479
12539.46 487
12540.52 521
12541.57 463
12542.63 496
12543.69 514
12544.75 537
12545.81 465
12546.86 453
12547.92 463
12548.98 483
12550.04 486
12551.10 464
12552.15 478
12553.21 454
12554.27 458
12555.33 468
12556.39 539
12557.45 532
12558.51 498
12559.56 516
12560.62 537
12561.68 517
12562.74 496
12563.80 527
12564.86 533
12565.92 527
12566.98 476
12568.03 465
12569.09 543
12570.15 552
12571.21 563
12572.27 584
12573.33 563
12574.39 610
12575.45 589
12576.51 591
12577.57 562
12578.63 578
12579.69 587
12580.75 649
12581.81 627
12582.87 567
12583.93 579
12584.98 591
12586.04 545
12587.10 553
12588.16 610
12589.22 569
12590.28 561
12591.34 571
12592.40 559
12593.46 555
12594.52 515
12595.58 536
12596.64 579
12597.70 503
12598.77 549
12599.83 533
12600.89 537
12601.95 508
12603.01 531
12604.07 518
12605.13 525
12606.19 556
12607.25 543
12608.31 476
12609.37 506
12610.43 490
12611.49 478
12612.55 498
12613.61 528
12614.68 545
12615.74 522
12616.80 489
12617.86 528
12618.92 499
12619.98 487
12621.04 535
12622.10 537
12623.16 499
12624.23 501
12625.29 474
12626.35 513
12627.41 498
12628.47 508
12629.53 509
12630.59 526
12631.66 485
12632.72 485
12633.78 499
12634.84 506
12635.90 539
12636.97 541
12638.03 479
12639.09 493
12640.15 504
12641.21 509
12642.28 524
12643.34 468
12644.40 514
12645.46 556
12646.52 555
12647.59 543
12648.65 500
12649.71 517
12650.77 488
12651.84 522
12652.90 546
12653.96 545
12655.03 545
12656.09 592
12657.15 587
12658.21 592
12659.28 620
12660.34 617
12661.40 664
12662.46 643
12663.53 650
12664.59 570
12665.65 604
12666.72 659
12667.78 626
12668.84 646
12669.91 612
12670.97 628
12672.03 638
12673.10 619
12674.16 645
12675.22 608
12676.29 673
12677.35 628
12678.42 669
12679.48 631
12680.54 669
12681.61 662
12682.67 623
12683.73 642
12684.80 680
12685.86 717
12686.93 708
12687.99 686
12689.05 667
12690.12 710
12691.18 706
12692.25 740
12693.31 717
12694.38 756
12695.44 789
12696.50 763
12697.57 738
12698.63 767
12699.70 784
12700.76 773
12701.83 769
12702.89 837
12703.96 900
12705.02 885
12706.09 905
12707.15 884
12708.22 939
12709.28 932
12710.35 889
12711.41 915
12712.48 904
12713.54 851
12714.61 866
12715.67 828
12716.74 798
12717.80 730
12718.87 690
12719.93 707
12721.00 714
12722.06 690
12723.13 623
12724.19 613
12725.26 651
12726.33 640
12727.39 649
12728.46 626
12729.52 604
12730.59 691
12731.66 642
12732.72 658
12733.79 638
12734.85 629
12735.92 649
12736.99 548
12738.05 585
12739.12 608
12740.18 592
12741.25 587
12742.32 574
12743.38 549
12744.45 584
12745.52 648
12746.58 600
12747.65 599
12748.72 568
12749.78 567
12750.85 572
12751.92 545
12752.98 563
12754.05 567
12755.12 515
12756.18 550
12757.25 495
12758.32 522
12759.38 484
12760.45 494
12761.52 510
12762.59 496
12763.65 478
12764.72 495
12765.79 501
12766.85 485
12767.92 469
12768.99 511
12770.06 529
12771.12 469
12772.19 456
12773.26 464
12774.33 505
12775.40 500
12776.46 496
12777.53 514
12778.60 517
12779.67 524
12780.73 515
12781.80 539
12782.87 471
12783.94 487
12785.01 485
12786.08 479
12787.14 462
12788.21 492
12789.28 477
12790.35 468
12791.42 471
12792.49 484
12793.55 509
12794.62 468
12795.69 462
12796.76 497
12797.83 494
12798.90 509
12799.97 498
12801.03 484
12802.10 481
12803.17 481
12804.24 478
12805.31 492
12806.38 498
12807.45 495
12808.52 496
12809.59 511
12810.66 477
12811.72 466
12812.79 502
12813.86 521
12814.93 508
12816.00 516
12817.07 527
12818.14 514
12819.21 515
12820.28 561
12821.35 509
12822.42 506
12823.49 517
12824.56 545
12825.63 514
12826.70 521
12827.77 503
12828.84 467
12829.91 515
12830.98 559
12832.05 499
12833.12 473
12834.19 480
12835.26 474
12836.33 488
12837.40 466
12838.47 477
12839.54 463
12840.61 502
12841.68 467
12842.75 431
12843.82 512
12844.89 485
12845.96 460
12847.04 424
12848.11 429
12849.18 500
12850.25 483
12851.32 461
12852.39 417
12853.46 434
12854.53 438
12855.60 430
12856.67 411
12857.75 366
12858.82 397
12859.89 416
12860.96 455
12862.03 407
12863.10 418
12864.17 427
12865.24 402
12866.32 384
12867.39 422
12868.46 378
12869.53 404
12870.60 412
12871.67 407
12872.75 415
12873.82 444
12874.89 481
12875.96 426
12877.03 453
12878.11 392
12879.18 395
12880.25 392
12881.32 385
12882.39 369
12883.47 362
12884.54 425
12885.61 417
12886.68 393
12887.76 409
12888.83 401
12889.90 394
12890.97 391
12892.05 344
12893.12 340
12894.19 405
12895.27 387
12896.34 381
12897.41 399
12898.48 363
12899.56 372
12900.63 404
12901.70 389
12902.78 366
12903.85 375
12904.92 394
12905.99 393
12907.07 398
12908.14 363
12909.21 386
12910.29 380
12911.36 345
12912.44 341
12913.51 359
12914.58 388
12915.66 379
12916.73 361
12917.80 381
12918.88 382
12919.95 360
12921.02 349
12922.10 366
12923.17 386
12924.25 370
12925.32 376
12926.39 365
12927.47 366
12928.54 367
12929.62 395
12930.69 403
12931.77 368
12932.84 359
12933.91 347
12934.99 390
12936.06 378
12937.14 370
12938.21 367
12939.29 347
12940.36 394
12941.44 394
12942.51 412
12943.59 380
12944.66 383
12945.73 396
12946.81 367
12947.88 360
12948.96 394
12950.03 370
12951.11 408
12952.18 379
12953.26 343
12954.34 383
12955.41 396
12956.49 428
12957.56 394
12958.64 397
12959.71 405
12960.79 372
12961.86 397
12962.94 368
12964.01 370
12965.09 394
12966.17 369
12967.24 365
12968.32 364
12969.39 413
12970.47 398
12971.54 381
12972.62 374
12973.70 342
12974.77 356
12975.85 363
12976.93 406
12978.00 393
12979.08 374
12980.15 409
12981.23 418
12982.31 393
12983.38 365
12984.46 402
12985.54 395
12986.61 403
12987.69 421
12988.77 424
12989.84 419
12990.92 421
12992.00 416
12993.07 399
12994.15 407
12995.23 397
12996.30 411
12997.38 443
12998.46 391
12999.53 385
13000.61 402
13001.69 390
13002.77 393
13003.84 382
13004.92 362
13006.00 387
13007.08 417
13008.15 423
13009.23 400
13010.31 437
13011.39 393
13012.46 406
13013.54 389
13014.62 389
13015.70 382
13016.77 421
13017.85 424
13018.93 445
13020.01 406
13021.09 420
13022.16 409
13023.24 431
13024.32 429
13025.40 389
13026.48 437
13027.56 446
13028.63 411
13029.71 439
13030.79 413
13031.87 449
13032.95 423
13034.03 458
13035.10 468
13036.18 481
13037.26 459
13038.34 416
13039.42 453
13040.50 450
13041.58 466
13042.66 451
13043.73 461
13044.81 462
13045.89 466
13046.97 467
13048.05 451
13049.13 468
13050.21 458
13051.29 496
13052.37 483
13053.45 495
13054.53 464
13055.61 450
13056.69 441
13057.76 458
13058.84 458
13059.92 488
13061.00 487
13062.08 489
13063.16 445
13064.24 425
13065.32 418
13066.40 433
13067.48 464
13068.56 434
13069.64 409
13070.72 437
13071.80 402
13072.88 438
13073.96 443
13075.04 411
13076.12 433
13077.20 428
13078.28 404
13079.36 425
13080.44 433
13081.53 377
13082.61 416
13083.69 407
13084.77 406
13085.85 390
13086.93 388
13088.01 371
13089.09 405
13090.17 420
13091.25 374
13092.33 383
13093.41 396
13094.49 389
13095.58 368
13096.66 391
13097.74 423
13098.82 392
13099.90 376
13100.98 387
13102.06 396
13103.14 384
13104.23 404
13105.31 384
13106.39 347
13107.47 368
13108.55 311
13109.63 353
13110.72 374
13111.80 401
13112.88 377
13113.96 344
13115.04 371
13116.13 388
13117.21 369
13118.29 354
13119.37 368
13120.45 392
13121.54 343
13122.62 348
13123.70 417
13124.78 400
13125.86 381
13126.95 383
13128.03 378
13129.11 374
13130.19 344
13131.28 380
13132.36 380
13133.44 363
13134.52 367
13135.61 357
13136.69 372
13137.77 379
13138.86 392
13139.94 404
13141.02 381
13142.11 364
13143.19 383
13144.27 393
13145.35 403
13146.44 399
13147.52 396
13148.60 372
13149.69 378
13150.77 365
13151.85 381
13152.94 392
13154.02 387
13155.10 347
13156.19 341
13157.27 369
13158.36 372
13159.44 359
13160.52 351
13161.61 359
13162.69 354
13163.77 354
13164.86 340
13165.94 391
13167.03 386
13168.11 365
13169.19 352
13170.28 348
13171.36 387
13172.45 417
13173.53 396
13174.62 364
13175.70 379
13176.79 368
13177.87 398
13178.95 365
13180.04 377
13181.12 373
13182.21 406
13183.29 421
13184.38 393
13185.46 372
13186.55 371
13187.63 431
13188.72 393
13189.80 387
13190.89 355
13191.97 431
13193.06 389
13194.14 401
13195.23 386
13196.31 377
13197.40 404
13198.48 375
13199.57 384
13200.65 350
13201.74 382
13202.83 357
13203.91 377
13205.00 368
13206.08 399
13207.17 372
13208.25 402
13209.34 385
13210.43 404
13211.51 403
13212.60 381
13213.68 395
13214.77 369
13215.86 359
13216.94 400
13218.03 400
13219.11 415
13220.20 416
13221.29 410
13222.37 404
13223.46 410
13224.55 380
13225.63 395
13226.72 376
13227.80 395
13228.89 386
13229.98 361
13231.06 378
13232.15 377
13233.24 363
13234.32 388
13235.41 451
13236.50 425
13237.59 391
13238.67 382
13239.76 386
13240.85 401
13241.93 421
13243.02 430
13244.11 422
13245.20 417
13246.28 406
13247.37 388
13248.46 385
13249.55 422
13250.63 395
13251.72 401
13252.81 402
13253.90 442
13254.98 457
13256.07 439
13257.16 426
13258.25 362
13259.33 422
13260.42 408
13261.51 435
13262.60 417
13263.69 415
13264.77 421
13265.86 433
13266.95 415
13268.04 424
13269.13 430
13270.22 443
13271.30 467
13272.39 477
13273.48 446
13274.57 444
13275.66 453
13276.75 472
13277.83 423
13278.92 431
13280.01 484
13281.10 465
13282.19 476
13283.28 464
13284.37 511
13285.46 478
13286.55 451
13287.63 470
13288.72 437
13289.81 484
13290.90 528
13291.99 503
13293.08 472
13294.17 442
13295.26 453
13296.35 491
13297.44 493
13298.53 470
13299.62 469
13300.71 481
13301.80 515
13302.89 494
13303.97 513
13305.06 511
13306.15 550
13307.24 527
13308.33 492
13309.42 609
13310.51 563
13311.60 519
13312.69 564
13313.78 568
13314.87 552
13315.96 577
13317.05 585
13318.14 519
13319.24 543
13320.33 564
13321.42 583
13322.51 533
13323.60 501
13324.69 572
13325.78 573
13326.87 546
13327.96 578
13329.05 564
13330.14 567
13331.23 554
13332.32 520
13333.41 573
13334.50 563
13335.60 562
13336.69 593
13337.78 592
13338.87 575
13339.96 603
13341.05 630
13342.14 567
13343.23 524
13344.32 567
13345.42 621
13346.51 627
13347.60 566
13348.69 596
13349.78 616
13350.87 598
13351.97 600
13353.06 625
13354.15 618
13355.24 617
13356.33 607
13357.42 623
13358.52 611
13359.61 612
13360.70 662
13361.79 654
13362.88 614
13363.98 661
13365.07 614
13366.16 673
13367.25 686
13368.35 720
13369.44 684
13370.53 717
13371.62 715
13372.72 757
13373.81 746
13374.90 760
13375.99 777
13377.09 738
13378.18 693
13379.27 677
13380.36 741
13381.46 734
13382.55 692
13383.64 628
13384.74 591
13385.83 609
13386.92 604
13388.02 544
13389.11 563
13390.20 565
13391.30 575
13392.39 583
13393.48 543
13394.58 507
13395.67 507
13396.76 557
13397.86 515
13398.95 529
13400.04 481
13401.14 547
13402.23 557
13403.32 529
13404.42 498
13405.51 528
13406.61 481
13407.70 525
13408.79 550
13409.89 537
13410.98 552
13412.08 520
13413.17 515
13414.26 488
13415.36 518
13416.45 541
13417.55 524
13418.64 496
13419.74 526
13420.83 475
13421.93 467
13423.02 518
13424.11 502
13425.21 474
13426.30 513
13427.40 482
13428.49 493
13429.59 519
13430.68 546
13431.78 542
13432.87 530
13433.97 515
13435.06 517
13436.16 564
13437.25 521
13438.35 551
13439.44 519
13440.54 580
13441.63 557
13442.73 588
13443.83 550
13444.92 573
13446.02 577
13447.11 530
13448.21 562
13449.30 605
13450.40 592
13451.49 574
13452.59 590
13453.69 632
13454.78 591
13455.88 596
13456.97 600
13458.07 608
13459.17 629
13460.26 592
13461.36 629
13462.45 641
13463.55 622
13464.65 610
13465.74 643
13466.84 687
13467.94 679
13469.03 631
13470.13 640
13471.23 702
13472.32 677
13473.42 682
13474.52 660
13475.61 666
13476.71 657
13477.81 687
13478.90 697
13480.00 703
13481.10 704
13482.19 644
13483.29 633
13484.39 687
13485.48 706
13486.58 676
13487.68 716
13488.78 697
13489.87 709
13490.97 703
13492.07 786
13493.17 746
13494.26 743
13495.36 765
13496.46 751
13497.56 723
13498.65 812
13499.75 811
13500.85 830
13501.95 836
13503.04 849
13504.14 917
13505.24 902
13506.34 926
13507.44 926
13508.53 906
13509.63 838
13510.73 857
13511.83 885
13512.93 907
13514.03 813
13515.12 816
13516.22 783
13517.32 777
13518.42 747
13519.52 696
13520.62 694
13521.71 673
13522.81 650
13523.91 630
13525.01 613
13526.11 570
13527.21 610
13528.31 622
13529.41 649
13530.51 589
13531.60 561
13532.70 547
13533.80 595
13534.90 560
13536.00 526
13537.10 532
13538.20 570
13539.30 596
13540.40 575
13541.50 553
13542.60 571
13543.70 602
13544.80 569
13545.90 512
13547.00 502
13548.09 532
13549.19 553
13550.29 527
13551.39 526
13552.49 529
13553.59 558
13554.69 554
13555.79 534
13556.89 478
13557.99 469
13559.09 504
13560.19 508
13561.29 492
13562.39 478
13563.50 515
13564.60 516
13565.70 508
13566.80 500
13567.90 453
13569.00 484
13570.10 459
13571.20 481
13572.30 480
13573.40 458
13574.50 495
13575.60 495
13576.70 496
13577.80 464
13578.90 474
13580.01 487
13581.11 484
13582.21 468
13583.31 495
13584.41 465
13585.51 483
13586.61 476
13587.71 474
13588.81 518
13589.92 486
13591.02 502
13592.12 492
13593.22 472
13594.32 449
13595.42 513
13596.53 542
13597.63 493
13598.73 490
13599.83 489
13600.93 510
13602.03 532
13603.14 510
13604.24 490
13605.34 521
13606.44 520
13607.54 504
13608.65 473
13609.75 476
13610.85 476
13611.95 479
13613.06 514
13614.16 552
13615.26 506
13616.36 511
13617.47 565
13618.57 546
13619.67 483
13620.77 512
13621.88 515
13622.98 510
13624.08 512
13625.18 486
13626.29 552
13627.39 550
13628.49 543
13629.60 534
13630.70 473
13631.80 481
13632.91 548
13634.01 474
13635.11 483
13636.21 504
13637.32 507
13638.42 530
13639.53 544
13640.63 548
13641.73 474
13642.84 489
13643.94 545
13645.04 549
13646.15 522
13647.25 506
13648.35 527
13649.46 514
13650.56 490
13651.67 469
13652.77 486
13653.87 493
13654.98 533
13656.08 451
13657.19 462
13658.29 452
13659.39 526
13660.50 496
13661.60 482
13662.71 484
13663.81 448
13664.92 468
13666.02 445
13667.12 460
13668.23 448
13669.33 432
13670.44 459
13671.54 474
13672.65 465
13673.75 459
13674.86 514
13675.96 477
13677.07 472
13678.17 474
13679.28 487
13680.38 464
13681.49 429
13682.59 492
13683.70 488
13684.80 493
13685.91 449
13687.01 421
13688.12 460
13689.22 506
13690.33 461
13691.44 438
13692.54 508
13693.65 478
13694.75 453
13695.86 532
13696.96 487
13698.07 471
13699.18 531
13700.28 495
13701.39 497
13702.49 463
13703.60 477
13704.71 511
13705.81 505
13706.92 464
13708.02 431
13709.13 468
13710.24 491
13711.34 516
13712.45 549
13713.56 531
13714.66 543
13715.77 545
13716.87 549
13717.98 537
13719.09 521
13720.19 524
13721.30 555
13722.41 502
13723.51 538
13724.62 584
13725.73 591
13726.84 614
13727.94 584
13729.05 546
13730.16 569
13731.26 609
13732.37 599
13733.48 611
13734.59 581
13735.69 630
13736.80 635
13737.91 597
13739.01 592
13740.12 628
13741.23 636
13742.34 643
13743.45 596
13744.55 617
13745.66 620
13746.77 598
13747.88 608
13748.98 696
13750.09 699
13751.20 708
13752.31 688
13753.42 653
13754.52 661
13755.63 646
13756.74 722
13757.85 713
13758.96 711
13760.06 680
13761.17 803
13762.28 818
13763.39 808
13764.50 793
13765.61 787
13766.72 926
13767.82 926
13768.93 877
13770.04 973
13771.15 972
13772.26 1087
13773.37 1170
13774.48 1133
13775.59 1107
13776.69 1169
13777.80 1206
13778.91 1174
13780.02 1223
13781.13 1180
13782.24 1112
13783.35 1053
13784.46 999
13785.57 925
13786.68 1012
13787.79 889
13788.90 893
13790.01 857
13791.12 821
13792.22 775
13793.33 772
13794.44 702
13795.55 699
13796.66 683
13797.77 709
13798.88 699
13799.99 666
13801.10 611
13802.21 579
13803.32 665
13804.43 675
13805.54 665
13806.65 619
13807.76 638
13808.87 665
13809.98 611
13811.09 626
13812.20 620
13813.32 593
13814.43 600
13815.54 592
13816.65 566
13817.76 580
13818.87 588
13819.98 621
13821.09 570
13822.20 581
13823.31 548
13824.42 555
13825.53 550
13826.64 573
13827.76 539
13828.87 573
13829.98 561
13831.09 571
13832.20 522
13833.31 563
13834.42 543
13835.53 541
13836.65 493
13837.76 495
13838.87 578
13839.98 546
13841.09 541
13842.20 547
13843.31 540
13844.43 555
13845.54 575
13846.65 578
13847.76 565
13848.87 604
13849.99 579
13851.10 577
13852.21 553
13853.32 580
13854.43 570
13855.55 603
13856.66 550
13857.77 585
13858.88 568
13859.99 637
13861.11 618
13862.22 623
13863.33 666
13864.44 571
13865.56 597
13866.67 594
13867.78 652
13868.89 659
13870.01 654
13871.12 643
13872.23 639
13873.35 633
13874.46 644
13875.57 665
13876.68 622
13877.80 571
13878.91 563
13880.02 566
13881.14 591
13882.25 612
13883.36 594
13884.48 581
13885.59 604
13886.70 561
13887.82 581
13888.93 603
13890.04 592
13891.16 584
13892.27 553
13893.39 610
13894.50 615
13895.61 641
13896.73 634
13897.84 618
13898.95 650
13900.07 631
13901.18 635
13902.30 630
13903.41 662
13904.52 645
13905.64 610
13906.75 565
13907.87 614
13908.98 604
13910.10 584
13911.21 551
13912.32 622
13913.44 645
13914.55 594
13915.67 591
13916.78 540
13917.90 531
13919.01 537
13920.13 530
13921.24 534
13922.36 553
13923.47 533
13924.59 570
13925.70 529
13926.82 544
13927.93 559
13929.05 541
13930.16 484
13931.28 529
13932.39 517
13933.51 491
13934.62 525
13935.74 504
13936.85 523
13937.97 510
13939.08 485
13940.20 491
13941.32 516
13942.43 511
13943.55 559
13944.66 496
13945.78 463
13946.89 522
13948.01 552
13949.13 541
13950.24 500
13951.36 507
13952.47 502
13953.59 512
13954.71 509
13955.82 510
13956.94 455
13958.05 500
13959.17 513
13960.29 544
13961.40 486
13962.52 502
13963.64 503
13964.75 492
13965.87 532
13966.99 495
13968.10 506
13969.22 518
13970.34 538
13971.45 531
13972.57 505
13973.69 458
13974.80 494
13975.92 513
13977.04 539
13978.16 496
13979.27 538
13980.39 517
13981.51 509
13982.62 513
13983.74 505
13984.86 512
13985.98 516
13987.09 512
13988.21 533
13989.33 524
13990.45 519
13991.56 551
13992.68 519
13993.80 503
13994.92 491
13996.03 547
13997.15 507
13998.27 523
13999.39 527
14000.51 552
14001.62 543
14002.74 531
14003.86 496
14004.98 578
14006.10 603
14007.21 597
14008.33 582
14009.45 513
14010.57 574
14011.69 531
14012.81 577
14013.93 524
14015.04 555
14016.16 595
14017.28 629
14018.40 614
14019.52 619
14020.64 603
14021.76 621
14022.87 598
14023.99 608
14025.11 635
14026.23 623
14027.35 665
14028.47 637
14029.59 595
14030.71 612
14031.83 626
14032.95 650
14034.07 568
14035.19 582
14036.30 594
14037.42 585
14038.54 588
14039.66 581
14040.78 518
14041.90 533
14043.02 536
14044.14 522
14045.26 504
14046.38 535
14047.50 536
14048.62 592
14049.74 559
14050.86 543
14051.98 540
14053.10 531
14054.22 604
14055.34 545
14056.46 512
14057.58 537
14058.70 555
14059.82 542
14060.94 578
14062.06 517
14063.18 529
14064.30 554
14065.43 576
14066.55 570
14067.67 522
14068.79 558
14069.91 534
14071.03 516
14072.15 554
14073.27 560
14074.39 542
14075.51 501
14076.63 566
14077.75 556
14078.88 590
14080.00 605
14081.12 593
14082.24 600
14083.36 580
14084.48 579
14085.60 569
14086.72 623
14087.85 636
14088.97 675
14090.09 639
14091.21 592
14092.33 630
14093.45 649
14094.58 673
14095.70 646
14096.82 650
14097.94 672
14099.06 661
14100.19 700
14101.31 741
14102.43 694
14103.55 739
14104.67 773
14105.80 803
14106.92 745
14108.04 708
14109.16 718
14110.28 702
14111.41 664
14112.53 643
14113.65 611
14114.77 612
14115.90 587
14117.02 562
14118.14 545
14119.27 546
14120.39 561
14121.51 580
14122.63 553
14123.76 522
14124.88 516
14126.00 540
14127.13 537
14128.25 557
14129.37 541
14130.50 559
14131.62 555
14132.74 522
14133.86 502
14134.99 536
14136.11 526
14137.24 491
14138.36 507
14139.48 506
14140.61 499
14141.73 508
14142.85 494
14143.98 506
14145.10 534
14146.22 503
14147.35 520
14148.47 487
14149.60 516
14150.72 478
14151.84 458
14152.97 478
14154.09 472
14155.22 500
14156.34 524
14157.46 469
14158.59 455
14159.71 436
14160.84 447
14161.96 474
14163.09 463
14164.21 474
14165.34 477
14166.46 463
14167.58 475
14168.71 479
14169.83 470
14170.96 438
14172.08 436
14173.21 460
14174.33 460
14175.46 460
14176.58 454
14177.71 461
14178.83 449
14179.96 460
14181.08 458
14182.21 493
14183.33 435
14184.46 432
14185.59 447
14186.71 432
14187.84 436
14188.96 427
14190.09 424
14191.21 428
14192.34 451
14193.46 398
14194.59 429
14195.72 433
14196.84 411
14197.97 459
14199.09 408
14200.22 415
14201.35 410
14202.47 434
14203.60 429
14204.72 439
14205.85 406
14206.98 429
14208.10 402
14209.23 416
14210.35 457
14211.48 455
14212.61 431
14213.73 433
14214.86 412
14215.99 414
14217.11 438
14218.24 420
14219.37 402
14220.49 408
14221.62 416
14222.75 382
14223.87 385
14225.00 401
14226.13 393
14227.26 437
14228.38 427
14229.51 423
14230.64 401
14231.76 409
14232.89 425
14234.02 391
14235.15 387
14236.27 401
14237.40 434
14238.53 414
14239.66 385
14240.78 365
14241.91 387
14243.04 411
14244.17 405
14245.29 410
14246.42 396
14247.55 399
14248.68 410
14249.81 374
14250.93 396
14252.06 370
14253.19 368
14254.32 355
14255.45 361
14256.57 376
14257.70 389
14258.83 392
14259.96 410
14261.09 374
14262.22 365
14263.34 359
14264.47 383
14265.60 421
14266.73 356
14267.86 386
14268.99 367
14270.12 414
14271.24 387
14272.37 378
14273.50 374
14274.63 325
14275.76 344
14276.89 370
14278.02 375
14279.15 376
14280.28 349
14281.41 367
14282.54 370
14283.66 374
14284.79 357
14285.92 344
14287.05 366
14288.18 350
14289.31 339
14290.44 343
14291.57 370
14292.70 360
14293.83 341
14294.96 349
14296.09 353
14297.22 364
14298.35 355
14299.48 330
14300.61 345
14301.74 380
14302.87 388
14304.00 362
14305.13 346
14306.26 340
14307.39 397
14308.52 369
14309.65 353
14310.78 339
14311.91 344
14313.04 342
14314.17 343
14315.30 319
14316.43 338
14317.56 309
14318.69 347
14319.82 343
14320.96 331
14322.09 333
14323.22 323
14324.35 326
14325.48 325
14326.61 317
14327.74 332
14328.87 317
14330.00 368
14331.13 336
14332.27 322
14333.40 300
14334.53 304
14335.66 350
14336.79 353
14337.92 335
14339.05 376
14340.18 345
14341.32 358
14342.45 311
14343.58 320
14344.71 350
14345.84 357
14346.98 351
14348.11 322
14349.24 329
14350.37 329
14351.50 318
14352.63 339
14353.77 306
14354.90 313
14356.03 322
14357.16 293
14358.30 290
14359.43 324
14360.56 310
14361.69 322
14362.82 318
14363.96 320
14365.09 328
14366.22 306
14367.35 330
14368.49 310
14369.62 314
14370.75 289
14371.89 306
14373.02 338
14374.15 341
14375.28 339
14376.42 295
14377.55 321
14378.68 323
14379.82 335
14380.95 328
14382.08 331
14383.22 322
14384.35 298
14385.48 344
14386.62 337
14387.75 316
14388.88 336
14390.02 329
14391.15 348
14392.28 294
14393.42 299
14394.55 328
14395.68 304
14396.82 279
14397.95 275
14399.09 309
14400.22 294
14401.35 299
14402.49 299
14403.62 351
14404.76 313
14405.89 323
14407.02 320
14408.16 321
14409.29 325
14410.43 318
14411.56 312
14412.70 323
14413.83 335
14414.96 342
14416.10 337
14417.23 329
14418.37 323
14419.50 297
14420.64 301
14421.77 330
14422.91 286
14424.04 307
14425.18 330
14426.31 338
14427.45 313
14428.58 308
14429.72 306
14430.85 295
14431.99 331
14433.12 342
14434.26 312
14435.39 306
14436.53 306
14437.66 361
14438.80 341
14439.93 311
14441.07 315
14442.20 338
14443.34 323
14444.48 326
14445.61 325
14446.75 347
14447.88 336
14449.02 327
14450.15 352
14451.29 310
14452.43 297
14453.56 334
14454.70 350
14455.83 329
14456.97 318
14458.11 321
14459.24 341
14460.38 332
14461.52 316
14462.65 313
14463.79 307
14464.93 309
14466.06 306
14467.20 317
14468.33 301
14469.47 300
14470.61 314
14471.74 319
14472.88 284
14474.02 278
14475.16 308
14476.29 324
14477.43 336
14478.57 289
14479.70 305
14480.84 301
14481.98 301
14483.11 307
14484.25 325
14485.39 327
14486.53 285
14487.66 307
14488.80 295
14489.94 306
14491.08 305
14492.21 320
14493.35 312
14494.49 297
14495.63 313
14496.76 298
14497.90 325
14499.04 341
14500.18 305
14501.31 311
14502.45 313
14503.59 313
14504.73 321
14505.87 314
14507.01 307
14508.14 318
14509.28 303
14510.42 298
14511.56 296
14512.70 300
14513.83 343
14514.97 310
14516.11 290
14517.25 290
14518.39 292
14519.53 303
14520.67 312
14521.80 302
14522.94 325
14524.08 352
14525.22 332
14526.36 327
14527.50 315
14528.64 292
14529.78 300
14530.92 333
14532.05 332
14533.19 292
14534.33 284
14535.47 329
14536.61 323
14537.75 307
14538.89 306
14540.03 316
14541.17 295
14542.31 318
14543.45 311
14544.59 305
14545.73 296
14546.87 295
14548.01 314
14549.15 310
14550.29 290
14551.43 301
14552.57 298
14553.71 333
14554.85 341
14555.99 322
14557.13 309
14558.27 304
14559.41 321
14560.55 325
14561.69 319
14562.83 290
14563.97 331
14565.11 291
14566.25 322
14567.39 347
14568.53 355
14569.67 338
14570.81 332
14571.95 332
14573.09 337
14574.23 354
14575.37 335
14576.51 343
14577.66 329
14578.80 317
14579.94 348
14581.08 316
14582.22 324
14583.36 353
14584.50 342
14585.64 313
14586.78 342
14587.93 348
14589.07 354
14590.21 360
14591.35 332
14592.49 347
14593.63 338
14594.77 328
14595.92 320
14597.06 340
14598.20 336
14599.34 353
14600.48 385
14601.62 368
14602.77 337
14603.91 327
14605.05 339
14606.19 350
14607.33 387
14608.48 395
14609.62 370
14610.76 412
14611.90 372
14613.04 373
14614.19 395
14615.33 406
14616.47 412
14617.61 380
14618.76 390
14619.90 371
14621.04 408
14622.18 391
14623.33 423
14624.47 436
14625.61 409
14626.76 415
14627.90 432
14629.04 422
14630.18 410
14631.33 405
14632.47 449
14633.61 465
14634.76 454
14635.90 439
14637.04 478
14638.19 498
14639.33 478
14640.47 454
14641.62 464
14642.76 469
14643.90 498
14645.05 459
14646.19 439
14647.33 460
14648.48 446
14649.62 439
14650.76 411
14651.91 434
14653.05 397
14654.20 396
14655.34 408
14656.48 360
14657.63 379
14658.77 361
14659.92 379
14661.06 343
14662.20 374
14663.35 317
14664.49 332
14665.64 325
14666.78 344
14667.93 362
14669.07 371
14670.22 396
14671.36 353
14672.50 337
14673.65 312
14674.79 334
14675.94 329
14677.08 344
14678.23 311
14679.37 308
14680.52 325
14681.66 346
14682.81 304
14683.95 306
14685.10 308
14686.24 287
14687.39 325
14688.53 310
14689.68 313
14690.82 350
14691.97 337
14693.12 339
14694.26 330
14695.41 298
14696.55 292
14697.70 343
14698.84 356
14699.99 323
14701.13 316
14702.28 286
14703.43 311
14704.57 298
14705.72 274
14706.86 301
14708.01 329
14709.16 301
14710.30 271
14711.45 282
14712.59 297
14713.74 320
14714.89 309
14716.03 294
14717.18 283
14718.33 294
14719.47 313
14720.62 315
14721.77 259
14722.91 307
14724.06 272
14725.21 312
14726.35 292
14727.50 271
14728.65 299
14729.79 312
14730.94 310
14732.09 324
14733.23 310
14734.38 298
14735.53 296
14736.67 276
14737.82 306
14738.97 279
14740.12 295
14741.26 302
14742.41 322
14743.56 283
14744.71 290
14745.85 311
14747.00 322
14748.15 295
14749.30 280
14750.44 330
14751.59 294
14752.74 278
14753.89 277
14755.03 312
14756.18 299
14757.33 310
14758.48 319
14759.63 318
14760.77 313
14761.92 310
14763.07 313
14764.22 321
14765.37 289
14766.52 296
14767.66 307
14768.81 300
14769.96 277
14771.11 267
14772.26 322
14773.41 325
14774.55 323
14775.70 285
14776.85 303
14778.00 305
14779.15 281
14780.30 289
14781.45 281
14782.60 325
14783.74 333
14784.89 321
14786.04 288
14787.19 282
14788.34 294
14789.49 334
14790.64 308
14791.79 295
14792.94 304
14794.09 318
14795.24 290
14796.39 332
14797.54 330
14798.69 287
14799.83 281
14800.98 334
14802.13 335
14803.28 306
14804.43 318
14805.58 326
14806.73 326
14807.88 296
14809.03 280
14810.18 326
14811.33 307
14812.48 292
14813.63 308
14814.78 313
14815.93 290
14817.08 296
14818.23 301
14819.38 311
14820.53 309
14821.69 283
14822.84 285
14823.99 310
14825.14 275
14826.29 276
14827.44 289
14828.59 263
14829.74 267
14830.89 293
14832.04 309
14833.19 287
14834.34 286
14835.49 270
14836.65 274
14837.80 258
14838.95 260
14840.10 261
14841.25 262
14842.40 267
14843.55 279
14844.70 271
14845.85 281
14847.01 240
14848.16 273
14849.31 275
14850.46 271
14851.61 226
14852.76 259
14853.92 256
14855.07 241
14856.22 224
14857.37 243
14858.52 259
14859.67 235
14860.83 256
14861.98 266
14863.13 233
14864.28 203
14865.44 237
14866.59 265
14867.74 253
14868.89 219
14870.04 262
14871.20 255
14872.35 229
14873.50 233
14874.65 246
14875.81 270
14876.96 264
14878.11 266
14879.26 261
14880.42 224
14881.57 245
14882.72 230
14883.88 238
14885.03 257
14886.18 250
14887.33 250
14888.49 268
14889.64 242
14890.79 245
14891.95 254
14893.10 246
14894.25 268
14895.41 260
14896.56 289
14897.71 264
14898.87 269
14900.02 290
14901.17 275
14902.33 258
14903.48 278
14904.63 265
14905.79 276
14906.94 277
14908.10 245
14909.25 268
14910.40 268
14911.56 237
14912.71 232
14913.87 273
14915.02 259
14916.17 241
14917.33 260
14918.48 235
14919.64 216
14920.79 233
14921.94 278
14923.10 250
14924.25 238
14925.41 262
14926.56 275
14927.72 294
14928.87 285
14930.03 292
14931.18 254
14932.34 238
14933.49 251
14934.65 269
14935.80 254
14936.96 252
14938.11 266
14939.27 272
14940.42 288
14941.58 278
14942.73 247
14943.89 273
14945.04 260
14946.20 256
14947.35 292
14948.51 311
14949.66 286
14950.82 281
14951.97 265
14953.13 252
14954.28 262
14955.44 273
14956.60 270
14957.75 250
14958.91 239
14960.06 238
14961.22 275
14962.37 260
14963.53 269
14964.69 277
14965.84 265
14967.00 243
14968.16 243
14969.31 252
14970.47 256
14971.62 241
14972.78 222
14973.94 274
14975.09 254
14976.25 254
14977.41 243
14978.56 233
14979.72 237
14980.88 237
14982.03 261
14983.19 226
14984.35 224
14985.50 251
14986.66 242
14987.82 261
14988.97 194
14990.13 243
14991.29 246
14992.44 215
14993.60 248
14994.76 218
14995.92 211
14997.07 234
14998.23 204
14999.39 227
15000.55 207
15001.70 227
15002.86 207
15004.02 240
15005.18 253
15006.33 247
15007.49 239
15008.65 215
15009.81 235
15010.96 235
15012.12 242
15013.28 248
15014.44 235
15015.60 244
15016.75 235
15017.91 239
15019.07 226
15020.23 274
15021.39 223
15022.54 230
15023.70 212
15024.86 244
15026.02 243
15027.18 214
15028.34 227
15029.49 250
15030.65 246
15031.81 219
15032.97 257
15034.13 253
15035.29 234
15036.45 220
15037.61 233
15038.76 196
15039.92 201
15041.08 237
15042.24 236
15043.40 246
15044.56 214
15045.72 244
15046.88 241
15048.04 237
15049.20 240
15050.36 235
15051.51 239
15052.67 258
15053.83 241
15054.99 262
15056.15 216
15057.31 207
15058.47 218
15059.63 243
15060.79 224
15061.95 199
15063.11 194
15064.27 225
15065.43 235
15066.59 223
15067.75 213
15068.91 204
15070.07 213
15071.23 221
15072.39 212
15073.55 197
15074.71 207
15075.87 219
15077.03 237
15078.19 184
15079.35 212
15080.51 205
15081.67 221
15082.83 234
15083.99 237
15085.16 216
15086.32 259
15087.48 269
15088.64 219
15089.80 242
15090.96 218
15092.12 231
15093.28 215
15094.44 219
15095.60 193
15096.76 219
15097.93 258
15099.09 223
15100.25 223
15101.41 235
15102.57 235
15103.73 258
15104.89 236
15106.05 219
15107.22 232
15108.38 195
15109.54 230
15110.70 232
15111.86 240
15113.02 250
15114.19 236
15115.35 256
15116.51 222
15117.67 207
15118.83 199
15120.00 239
15121.16 219
15122.32 217
15123.48 231
15124.64 260
15125.81 230
15126.97 231
15128.13 245
15129.29 257
15130.46 212
15131.62 235
15132.78 216
15133.94 221
15135.11 234
15136.27 210
15137.43 224
15138.59 236
15139.76 228
15140.92 238
15142.08 239
15143.25 255
15144.41 253
15145.57 244
15146.73 238
15147.90 210
15149.06 236
15150.22 263
15151.39 252
15152.55 237
15153.71 264
15154.88 234
15156.04 243
15157.20 242
15158.37 250
15159.53 247
15160.69 224
15161.86 233
15163.02 200
15164.19 227
15165.35 217
15166.51 263
15167.68 242
15168.84 244
15170.00 255
15171.17 219
15172.33 243
15173.50 255
15174.66 244
15175.83 253
15176.99 261
15178.15 250
15179.32 280
15180.48 255
15181.65 255
15182.81 239
15183.98 283
15185.14 221
15186.30 267
15187.47 218
15188.63 261
15189.80 253
15190.96 226
15192.13 209
15193.29 211
15194.46 261
15195.62 281
15196.79 247
15197.95 254
15199.12 240
15200.28 274
15201.45 277
15202.61 269
15203.78 260
15204.94 275
15206.11 265
15207.27 298
15208.44 252
15209.61 271
15210.77 277
15211.94 304
15213.10 275
15214.27 252
15215.43 258
15216.60 264
15217.76 264
15218.93 257
15220.10 282
15221.26 289
15222.43 298
15223.59 280
15224.76 271
15225.93 311
15227.09 298
15228.26 323
15229.42 324
15230.59 300
15231.76 307
15232.92 307
15234.09 351
15235.26 316
15236.42 335
15237.59 332
15238.76 309
15239.92 315
15241.09 316
15242.26 285
15243.42 317
15244.59 323
15245.76 335
15246.92 289
15248.09 271
15249.26 293
15250.42 313
15251.59 303
15252.76 280
15253.93 313
15255.09 283
15256.26 321
15257.43 294
15258.60 286
15259.76 266
15260.93 274
15262.10 256
15263.26 271
15264.43 285
15265.60 256
15266.77 251
15267.94 275
15269.10 255
15270.27 264
15271.44 255
15272.61 268
15273.77 273
15274.94 237
15276.11 241
15277.28 263
15278.45 265
15279.62 269
15280.78 243
15281.95 234
15283.12 242
15284.29 243
15285.46 236
15286.62 236
15287.79 216
15288.96 282
15290.13 270
15291.30 246
15292.47 266
15293.64 247
15294.81 241
15295.97 265
15297.14 236
15298.31 212
15299.48 224
15300.65 260
15301.82 266
15302.99 271
15304.16 226
15305.33 217
15306.49 242
15307.66 251
15308.83 236
15310.00 246
15311.17 270
15312.34 229
15313.51 235
15314.68 229
15315.85 213
15317.02 241
15318.19 260
15319.36 241
15320.53 236
15321.70 247
15322.87 242
15324.04 279
15325.21 250
15326.38 275
15327.55 250
15328.72 233
15329.89 281
15331.06 232
15332.23 213
15333.40 227
15334.57 238
15335.74 249
15336.91 236
15338.08 239
15339.25 251
15340.42 239
15341.59 264
15342.76 215
15343.93 228
15345.10 242
15346.27 243
15347.44 249
15348.62 219
15349.79 220
15350.96 236
15352.13 230
15353.30 237
15354.47 274
15355.64 257
15356.81 296
15357.98 269
15359.15 226
15360.33 254
15361.50 244
15362.67 264
15363.84 251
15365.01 248
15366.18 265
15367.35 244
15368.53 263
15369.70 227
15370.87 248
15372.04 254
15373.21 218
15374.38 264
15375.56 275
15376.73 275
15377.90 240
15379.07 278
15380.24 262
15381.42 266
15382.59 255
15383.76 239
15384.93 272
15386.10 276
15387.28 266
15388.45 233
15389.62 279
15390.79 280
15391.97 304
15393.14 293
15394.31 283
15395.48 273
15396.66 278
15397.83 265
15399.00 266
15400.17 246
15401.35 277
15402.52 287
15403.69 275
15404.87 265
15406.04 249
15407.21 240
15408.39 237
15409.56 277
15410.73 252
15411.91 272
15413.08 225
15414.25 259
15415.42 256
15416.60 249
15417.77 239
15418.95 249
15420.12 242
15421.29 264
15422.47 248
15423.64 239
15424.81 249
15425.99 249
15427.16 238
15428.33 244
15429.51 233
15430.68 221
15431.86 213
15433.03 235
15434.20 236
15435.38 219
15436.55 237
15437.73 236
15438.90 243
15440.08 241
15441.25 231
15442.42 238
15443.60 229
15444.77 245
15445.95 242
15447.12 233
15448.30 242
15449.47 261
15450.65 229
15451.82 228
15453.00 259
15454.17 249
15455.35 243
15456.52 221
15457.70 222
15458.87 247
15460.05 231
15461.22 244
15462.40 247
15463.57 221
15464.75 216
15465.92 249
15467.10 254
15468.27 262
15469.45 234
15470.62 253
15471.80 227
15472.97 246
15474.15 255
15475.33 248
15476.50 255
15477.68 250
15478.85 222
15480.03 219
15481.20 232
15482.38 260
15483.56 232
15484.73 236
15485.91 242
15487.08 233
15488.26 214
15489.44 232
15490.61 226
15491.79 240
15492.97 250
15494.14 216
15495.32 230
15496.49 248
15497.67 245
15498.85 234
15500.02 244
15501.20 230
15502.38 220
15503.55 227
15504.73 244
15505.91 235
15507.08 243
15508.26 264
15509.44 265
15510.62 231
15511.79 223
15512.97 246
15514.15 258
15515.32 214
15516.50 220
15517.68 233
15518.86 269
15520.03 253
15521.21 228
15522.39 242
15523.57 254
15524.74 262
15525.92 244
15527.10 246
15528.28 259
15529.45 251
15530.63 268
15531.81 233
15532.99 234
15534.16 243
15535.34 249
15536.52 247
15537.70 265
15538.88 240
15540.06 252
15541.23 221
15542.41 235
15543.59 248
15544.77 225
15545.95 240
15547.12 248
15548.30 246
15549.48 269
15550.66 293
15551.84 261
15553.02 270
15554.20 232
15555.37 261
15556.55 273
15557.73 272
15558.91 268
15560.09 249
15561.27 242
15562.45 251
15563.63 260
15564.81 238
15565.98 241
15567.16 239
15568.34 273
15569.52 284
15570.70 295
15571.88 270
15573.06 282
15574.24 247
15575.42 251
15576.60 259
15577.78 247
15578.96 255
15580.14 261
15581.32 283
15582.50 277
15583.68 248
15584.86 243
15586.04 306
15587.22 295
15588.40 296
15589.58 254
15590.76 241
15591.94 266
15593.12 304
15594.30 304
15595.48 276
15596.66 282
15597.84 275
15599.02 299
15600.20 302
15601.38 313
15602.56 307
15603.74 302
15604.92 264
15606.10 301
15607.28 314
15608.46 316
15609.64 317
15610.82 309
15612.00 317
15613.19 317
15614.37 346
15615.55 355
15616.73 336
15617.91 345
15619.09 321
15620.27 318
15621.45 362
15622.63 347
15623.82 325
15625.00 351
15626.18 349
15627.36 319
15628.54 368
15629.72 361
15630.90 322
15632.09 351
15633.27 339
15634.45 349
15635.63 369
15636.81 359
15637.99 383
15639.18 356
15640.36 366
15641.54 384
15642.72 368
15643.90 381
15645.09 371
15646.27 410
15647.45 415
15648.63 392
15649.82 417
15651.00 426
15652.18 368
15653.36 362
15654.54 389
15655.73 400
15656.91 415
15658.09 416
15659.28 411
15660.46 419
15661.64 411
15662.82 443
15664.01 436
15665.19 398
15666.37 432
15667.55 430
15668.74 405
15669.92 407
15671.10 412
15672.29 437
15673.47 394
15674.65 398
15675.84 374
15677.02 406
15678.20 425
15679.39 419
15680.57 404
15681.75 401
15682.94 383
15684.12 409
15685.30 413
15686.49 382
15687.67 419
15688.86 449
15690.04 411
15691.22 396
15692.41 375
15693.59 397
15694.78 370
15695.96 393
15697.14 408
15698.33 392
15699.51 415
15700.70 392
15701.88 399
15703.06 378
15704.25 419
15705.43 402
15706.62 401
15707.80 441
15708.99 416
15710.17 466
15711.36 418
15712.54 436
15713.73 418
15714.91 442
15716.09 425
15717.28 457
15718.46 437
15719.65 431
15720.83 465
15722.02 476
15723.20 460
15724.39 473
15725.57 502
15726.76 497
15727.95 492
15729.13 440
15730.32 444
15731.50 447
15732.69 473
15733.87 465
15735.06 492
15736.24 440
15737.43 455
15738.61 413
15739.80 442
15740.99 440
15742.17 424
15743.36 473
15744.54 448
15745.73 465
15746.92 442
15748.10 473
15749.29 460
15750.47 469
15751.66 467
15752.85 456
15754.03 480
15755.22 468
15756.40 451
15757.59 464
15758.78 479
15759.96 478
15761.15 490
15762.34 487
15763.52 488
15764.71 449
15765.90 443
15767.08 474
15768.27 461
15769.46 454
15770.64 481
15771.83 447
15773.02 429
15774.20 395
15775.39 425
15776.58 415
15777.77 398
15778.95 391
15780.14 409
15781.33 398
15782.51 401
15783.70 430
15784.89 392
15786.08 413
15787.26 400
15788.45 415
15789.64 392
15790.83 402
15792.01 392
15793.20 438
15794.39 379
15795.58 433
15796.77 411
15797.95 396
15799.14 385
15800.33 373
15801.52 373
15802.71 358
15803.89 422
15805.08 360
15806.27 371
15807.46 361
15808.65 337
15809.84 355
15811.02 348
15812.21 343
15813.40 340
15814.59 309
15815.78 325
15816.97 327
15818.15 367
15819.34 348
15820.53 331
15821.72 329
15822.91 349
15824.10 362
15825.29 349
15826.48 337
15827.67 305
15828.85 326
15830.04 334
15831.23 319
15832.42 291
15833.61 304
15834.80 332
15835.99 314
15837.18 322
15838.37 314
15839.56 310
15840.75 329
15841.94 321
15843.13 322
15844.32 336
15845.51 325
15846.70 324
15847.89 306
15849.08 319
15850.27 301
15851.46 321
15852.65 349
15853.84 350
15855.03 357
15856.22 331
15857.41 307
15858.60 293
15859.79 320
15860.98 310
15862.17 365
15863.36 360
15864.55 321
15865.74 325
15866.93 345
15868.12 327
15869.31 342
15870.50 310
15871.69 316
15872.88 362
15874.07 315
15875.26 295
15876.45 316
15877.64 322
15878.84 322
15880.03 338
15881.22 298
15882.41 307
15883.60 339
15884.79 340
15885.98 303
15887.17 318
15888.36 321
15889.56 336
15890.75 328
15891.94 319
15893.13 348
15894.32 343
15895.51 340
15896.71 345
15897.90 350
15899.09 357
15900.28 338
15901.47 367
15902.66 388
15903.86 354
15905.05 349
15906.24 365
15907.43 382
15908.62 371
15909.82 332
15911.01 344
15912.20 358
15913.39 398
15914.58 375
15915.78 363
15916.97 385
15918.16 399
15919.35 348
15920.55 363
15921.74 356
15922.93 401
15924.12 351
15925.32 401
15926.51 394
15927.70 379
15928.90 362
15930.09 370
15931.28 355
15932.47 358
15933.67 375
15934.86 394
15936.05 390
15937.25 362
15938.44 393
15939.63 373
15940.83 391
15942.02 353
15943.21 350
15944.41 357
15945.60 386
15946.79 374
15947.99 328
15949.18 352
15950.37 345
15951.57 331
15952.76 343
15953.96 311
15955.15 291
15956.34 303
15957.54 314
15958.73 353
15959.92 266
15961.12 271
15962.31 270
15963.51 268
15964.70 300
15965.90 287
15967.09 295
15968.28 264
15969.48 274
15970.67 278
15971.87 300
15973.06 259
15974.26 303
15975.45 264
15976.65 280
15977.84 232
15979.03 248
15980.23 257
15981.42 256
15982.62 241
15983.81 253
15985.01 250
15986.20 294
15987.40 261
15988.59 255
15989.79 283
15990.98 266
15992.18 245
15993.37 239
15994.57 274
15995.77 252
15996.96 249
15998.16 230
15999.35 254
16000.55 236
16001.74 228
16002.94 264
16004.13 263
16005.33 249
16006.53 262
16007.72 266
16008.92 237
16010.11 228
16011.31 231
16012.51 236
16013.70 234
16014.90 232
16016.09 232
16017.29 248
16018.49 229
16019.68 257
16020.88 278
16022.07 229
16023.27 216
16024.47 225
16025.66 231
16026.86 217
16028.06 259
16029.25 263
16030.45 230
16031.65 220
16032.84 256
16034.04 224
16035.24 244
16036.43 234
16037.63 229
16038.83 222
16040.02 236
16041.22 217
16042.42 231
16043.62 248
16044.81 261
16046.01 239
16047.21 237
16048.40 276
16049.60 257
16050.80 267
16052.00 247
16053.19 221
16054.39 238
16055.59 255
16056.79 237
16057.99 230
16059.18 203
16060.38 246
16061.58 255
16062.78 228
16063.97 231
16065.17 221
16066.37 250
16067.57 220
16068.77 223
16069.96 228
16071.16 216
16072.36 259
16073.56 233
16074.76 235
16075.96 236
16077.15 230
16078.35 240
16079.55 244
16080.75 224
16081.95 199
16083.15 210
16084.35 241
16085.54 214
16086.74 212
16087.94 214
16089.14 208
16090.34 217
16091.54 241
16092.74 205
16093.94 234
16095.14 224
16096.33 207
16097.53 211
16098.73 223
16099.93 256
16101.13 229
16102.33 231
16103.53 216
16104.73 189
16105.93 238
16107.13 232
16108.33 205
16109.53 230
16110.73 224
16111.93 220
16113.13 215
16114.33 227
16115.53 213
16116.73 203
16117.93 220
16119.13 215
16120.33 228
16121.53 214
16122.73 211
16123.93 219
16125.13 217
16126.33 213
16127.53 212
16128.73 230
16129.93 236
16131.13 231
16132.33 234
16133.53 225
16134.73 215
16135.93 234
16137.13 204
16138.33 202
16139.53 195
16140.73 196
16141.93 206
16143.13 206
16144.34 226
16145.54 223
16146.74 211
16147.94 187
16149.14 217
16150.34 216
16151.54 209
16152.74 207
16153.94 234
16155.15 215
16156.35 229
16157.55 219
16158.75 228
16159.95 217
16161.15 218
16162.35 187
16163.56 224
16164.76 216
16165.96 203
16167.16 193
16168.36 225
16169.56 200
16170.77 228
16171.97 210
16173.17 210
16174.37 213
16175.57 249
16176.78 195
16177.98 224
16179.18 234
16180.38 232
16181.59 203
16182.79 208
16183.99 205
16185.19 210
16186.40 224
16187.60 224
16188.80 210
16190.00 227
16191.21 229
16192.41 239
16193.61 214
16194.81 198
16196.02 226
16197.22 223
16198.42 219
16199.63 199
16200.83 208
16202.03 218
16203.23 208
16204.44 211
16205.64 217
16206.84 221
16208.05 245
16209.25 208
16210.45 180
16211.66 205
16212.86 224
16214.06 207
16215.27 196
16216.47 219
16217.68 212
16218.88 221
16220.08 220
16221.29 206
16222.49 233
16223.69 222
16224.90 257
16226.10 234
16227.31 226
16228.51 209
16229.71 227
16230.92 225
16232.12 224
16233.33 203
16234.53 221
16235.74 221
16236.94 216
16238.14 229
16239.35 233
16240.55 265
16241.76 231
16242.96 187
16244.17 224
16245.37 234
16246.58 226
16247.78 236
16248.99 236
16250.19 216
16251.40 231
16252.60 240
16253.81 265
16255.01 241
16256.22 232
16257.42 243
16258.63 274
16259.83 230
16261.04 252
16262.24 235
16263.45 241
16264.65 217
16265.86 227
16267.06 233
16268.27 229
16269.47 246
16270.68 228
16271.89 218
16273.09 247
16274.30 255
16275.50 279
16276.71 257
16277.91 268
16279.12 241
16280.33 233
16281.53 213
16282.74 260
16283.94 265
16285.15 232
16286.36 234
16287.56 267
16288.77 252
16289.98 267
16291.18 246
16292.39 250
16293.59 273
16294.80 235
16296.01 248
16297.21 269
16298.42 286
16299.63 267
16300.83 318
16302.04 278
16303.25 257
16304.46 291
16305.66 245
16306.87 272
16308.08 250
16309.28 284
16310.49 285
16311.70 263
16312.90 266
16314.11 283
16315.32 289
16316.53 325
16317.73 283
16318.94 239
16320.15 258
16321.36 272
16322.56 261
16323.77 271
16324.98 256
16326.19 236
16327.39 262
16328.60 279
16329.81 257
16331.02 230
16332.23 248
16333.43 267
16334.64 248
16335.85 239
16337.06 222
16338.27 236
16339.47 244
16340.68 229
16341.89 235
16343.10 236
16344.31 239
16345.52 249
16346.72 228
16347.93 229
16349.14 217
16350.35 228
16351.56 242
16352.77 241
16353.98 207
16355.18 216
16356.39 257
16357.60 238
16358.81 221
16360.02 230
16361.23 204
16362.44 194
16363.65 211
16364.86 214
16366.07 213
16367.27 231
16368.48 215
16369.69 219
16370.90 227
16372.11 202
16373.32 214
16374.53 216
16375.74 207
16376.95 209
16378.16 208
16379.37 212
16380.58 226
16381.79 195
16383.00 218
16384.21 204
16385.42 201
16386.63 223
16387.84 209
16389.05 172
16390.26 163
16391.47 207
16392.68 223
16393.89 246
16395.10 204
16396.31 178
16397.52 221
16398.73 229
16399.94 206
16401.15 226
16402.36 205
16403.57 216
16404.78 204
16405.99 215
16407.20 192
16408.41 181
16409.62 224
16410.84 241
16412.05 214
16413.26 216
16414.47 194
16415.68 229
16416.89 227
16418.10 199
16419.31 184
16420.52 210
16421.73 236
16422.95 211
16424.16 198
16425.37 194
16426.58 205
16427.79 204
16429.00 189
16430.21 199
16431.43 235
16432.64 216
16433.85 196
16435.06 192
16436.27 192
16437.48 167
16438.70 206
16439.91 179
16441.12 198
16442.33 196
16443.54 200
16444.76 219
16445.97 215
16447.18 199
16448.39 214
16449.61 208
16450.82 204
16452.03 195
16453.24 197
16454.45 210
16455.67 180
16456.88 190
16458.09 231
16459.31 210
16460.52 192
16461.73 191
16462.94 172
16464.16 196
16465.37 193
16466.58 222
16467.79 189
16469.01 185
16470.22 195
16471.43 207
16472.65 193
16473.86 185
16475.07 172
16476.29 204
16477.50 192
16478.71 196
16479.93 194
16481.14 212
16482.35 180
16483.57 193
16484.78 201
16485.99 197
16487.21 230
16488.42 199
16489.64 208
16490.85 185
16492.06 182
16493.28 195
16494.49 222
16495.70 192
16496.92 183
16498.13 167
16499.35 170
16500.56 198
16501.77 180
16502.99 207
16504.20 186
16505.42 196
16506.63 187
16507.85 178
16509.06 199
16510.28 184
16511.49 191
16512.70 201
16513.92 190
16515.13 180
16516.35 179
16517.56 171
16518.78 209
16519.99 206
16521.21 183
16522.42 206
16523.64 195
16524.85 189
16526.07 186
16527.28 218
16528.50 213
16529.71 195
16530.93 188
16532.14 191
16533.36 172
16534.57 179
16535.79 193
16537.01 190
16538.22 201
16539.44 193
16540.65 198
16541.87 151
16543.08 174
16544.30 245
16545.52 197
16546.73 212
16547.95 196
16549.16 180
16550.38 204
16551.60 206
16552.81 204
16554.03 197
16555.24 183
16556.46 185
16557.68 218
16558.89 209
16560.11 201
16561.32 214
16562.54 223
16563.76 188
16564.97 176
16566.19 183
16567.41 213
16568.62 196
16569.84 211
16571.06 194
16572.27 201
16573.49 211
16574.71 216
16575.93 191
16577.14 197
16578.36 216
16579.58 193
16580.79 210
16582.01 196
16583.23 208
16584.44 202
16585.66 215
16586.88 212
16588.10 195
16589.31 195
16590.53 200
16591.75 214
16592.97 211
16594.18 173
16595.40 186
16596.62 208
16597.84 229
16599.06 191
16600.27 172
16601.49 188
16602.71 177
16603.93 190
16605.14 182
16606.36 188
16607.58 194
16608.80 190
16610.02 189
16611.24 200
16612.45 174
16613.67 202
16614.89 183
16616.11 174
16617.33 202
16618.55 209
16619.76 184
16620.98 168
16622.20 206
16623.42 177
16624.64 194
16625.86 161
16627.08 177
16628.30 182
16629.51 169
16630.73 199
16631.95 180
16633.17 200
16634.39 192
16635.61 196
16636.83 167
16638.05 188
16639.27 175
16640.49 175
16641.71 217
16642.92 197
16644.14 189
16645.36 200
16646.58 187
16647.80 162
16649.02 172
16650.24 191
16651.46 167
16652.68 200
16653.90 187
16655.12 175
16656.34 199
16657.56 169
16658.78 209
16660.00 181
16661.22 182
16662.44 177
16663.66 171
16664.88 172
16666.10 161
16667.32 197
16668.54 198
16669.76 184
16670.98 153
16672.20 158
16673.42 161
16674.64 164
16675.87 170
16677.09 176
16678.31 168
16679.53 184
16680.75 170
16681.97 188
16683.19 174
16684.41 167
16685.63 188
16686.85 196
16688.07 175
16689.30 151
16690.52 174
16691.74 171
16692.96 173
16694.18 185
16695.40 194
16696.62 203
16697.84 196
16699.07 192
16700.29 191
16701.51 183
16702.73 193
16703.95 191
16705.17 181
16706.40 210
16707.62 184
16708.84 180
16710.06 166
16711.28 181
16712.50 169
16713.73 200
16714.95 165
16716.17 199
16717.39 187
16718.61 183
16719.84 195
16721.06 182
16722.28 218
16723.50 169
16724.73 185
16725.95 184
16727.17 211
16728.39 196
16729.62 209
16730.84 176
16732.06 177
16733.28 179
16734.51 211
16735.73 173
16736.95 188
16738.18 172
16739.40 173
16740.62 178
16741.84 191
16743.07 202
16744.29 181
16745.51 194
16746.74 206
16747.96 176
16749.18 155
16750.41 195
16751.63 191
16752.85 169
16754.08 137
16755.30 180
16756.52 184
16757.75 173
16758.97 165
16760.20 151
16761.42 172
16762.64 170
16763.87 179
16765.09 156
16766.31 202
16767.54 173
16768.76 195
16769.99 183
16771.21 172
16772.43 187
16773.66 202
16774.88 173
16776.11 185
16777.33 174
16778.56 181
16779.78 182
16781.01 193
16782.23 177
16783.45 153
16784.68 151
16785.90 168
16787.13 196
16788.35 189
16789.58 165
16790.80 180
16792.03 177
16793.25 187
16794.48 189
16795.70 171
16796.93 185
16798.15 187
16799.38 161
16800.60 189
16801.83 174
16803.05 180
16804.28 163
16805.50 189
16806.73 159
16807.95 159
16809.18 162
16810.41 185
16811.63 161
16812.86 154
16814.08 193
16815.31 177
16816.53 179
16817.76 189
16818.99 176
16820.21 179
16821.44 213
16822.66 191
16823.89 182
16825.12 160
16826.34 179
16827.57 193
16828.79 168
16830.02 161
16831.25 179
16832.47 212
16833.70 200
16834.93 170
16836.15 178
16837.38 209
16838.61 197
16839.83 208
16841.06 185
16842.29 186
16843.51 167
16844.74 184
16845.97 210
16847.19 187
16848.42 178
16849.65 210
16850.87 233
16852.10 208
16853.33 211
16854.56 218
16855.78 210
16857.01 202
16858.24 213
16859.46 213
16860.69 217
16861.92 204
16863.15 220
16864.37 223
16865.60 224
16866.83 192
16868.06 235
16869.28 220
16870.51 220
16871.74 220
16872.97 240
16874.20 242
16875.42 212
16876.65 221
16877.88 238
16879.11 247
16880.34 228
16881.56 243
16882.79 251
16884.02 248
16885.25 253
16886.48 271
16887.71 258
16888.93 258
16890.16 227
16891.39 242
16892.62 253
16893.85 255
16895.08 245
16896.31 241
16897.53 281
16898.76 231
16899.99 231
16901.22 252
16902.45 230
16903.68 237
16904.91 255
16906.14 220
16907.37 219
16908.59 221
16909.82 239
16911.05 246
16912.28 219
16913.51 219
16914.74 226
16915.97 201
16917.20 247
16918.43 190
16919.66 219
16920.89 229
16922.12 198
16923.35 219
16924.58 215
16925.81 203
16927.04 191
16928.27 189
16929.50 202
16930.73 210
16931.96 201
16933.19 210
16934.42 200
16935.65 201
16936.88 190
16938.11 214
16939.34 171
16940.57 163
16941.80 203
16943.03 175
16944.26 190
16945.49 205
16946.72 180
16947.95 186
16949.18 177
16950.41 178
16951.64 189
16952.87 173
16954.10 190
16955.33 212
16956.57 231
16957.80 205
16959.03 173
16960.26 177
16961.49 193
16962.72 190
16963.95 154
16965.18 203
16966.41 205
16967.65 212
16968.88 179
16970.11 179
16971.34 190
16972.57 183
16973.80 196
16975.03 170
16976.27 158
16977.50 166
16978.73 197
16979.96 183
16981.19 179
16982.42 185
16983.66 199
16984.89 235
16986.12 178
16987.35 153
16988.58 188
16989.82 200
16991.05 181
16992.28 183
16993.51 176
16994.75 183
16995.98 188
16997.21 230
16998.44 200
16999.67 190
17000.91 193
17002.14 199
17003.37 162
17004.61 134
17005.84 174
17007.07 195
17008.30 186
17009.54 173
17010.77 195
17012.00 191
17013.23 175
17014.47 167
17015.70 197
17016.93 177
17018.17 194
17019.40 186
17020.63 187
17021.87 191
17023.10 183
17024.33 192
17025.57 195
17026.80 183
17028.03 193
17029.27 213
17030.50 195
17031.73 177
17032.97 161
17034.20 176
17035.44 171
17036.67 176
17037.90 164
17039.14 194
17040.37 177
17041.60 157
17042.84 186
17044.07 197
17045.31 162
17046.54 171
17047.78 185
17049.01 185
17050.24 179
17051.48 169
17052.71 171
17053.95 180
17055.18 171
17056.42 147
17057.65 174
17058.89 145
17060.12 152
17061.35 153
17062.59 184
17063.82 148
17065.06 150
17066.29 180
17067.53 149
17068.76 173
17070.00 159
17071.23 188
17072.47 170
17073.70 153
17074.94 168
17076.17 171
17077.41 154
17078.65 149
17079.88 158
17081.12 174
17082.35 166
17083.59 166
17084.82 169
17086.06 158
17087.29 160
17088.53 144
17089.77 169
17091.00 186
17092.24 156
17093.47 174
17094.71 171
17095.94 173
17097.18 178
17098.42 161
17099.65 174
17100.89 161
17102.12 179
17103.36 169
17104.60 184
17105.83 176
17107.07 163
17108.31 173
17109.54 149
17110.78 183
17112.02 166
17113.25 168
17114.49 149
17115.73 156
17116.96 173
17118.20 169
17119.44 193
17120.67 150
17121.91 192
17123.15 187
17124.38 165
17125.62 150
17126.86 176
17128.10 179
17129.33 194
17130.57 162
17131.81 152
17133.04 122
17134.28 149
17135.52 188
17136.76 164
17137.99 155
17139.23 186
17140.47 193
17141.71 176
17142.94 140
17144.18 160
17145.42 188
17146.66 175
17147.90 174
17149.13 176
17150.37 182
17151.61 175
17152.85 197
17154.08 189
17155.32 154
17156.56 168
17157.80 155
17159.04 164
17160.28 168
17161.51 165
17162.75 144
17163.99 161
17165.23 144
17166.47 131
17167.71 142
17168.95 163
17170.18 181
17171.42 162
17172.66 150
17173.90 166
17175.14 151
17176.38 157
17177.62 147
17178.86 140
17180.09 149
17181.33 159
17182.57 154
17183.81 153
17185.05 168
17186.29 146
17187.53 167
17188.77 156
17190.01 169
17191.25 148
17192.49 156
17193.73 156
17194.97 157
17196.21 157
17197.45 172
17198.69 145
17199.92 148
17201.16 186
17202.40 165
17203.64 166
17204.88 142
17206.12 159
17207.36 159
17208.60 159
17209.84 149
17211.08 176
17212.32 152
17213.56 171
17214.81 146
17216.05 177
17217.29 157
17218.53 147
17219.77 154
17221.01 166
17222.25 143
17223.49 125
17224.73 146
17225.97 134
17227.21 143
17228.45 144
17229.69 151
17230.93 156
17232.17 172
17233.41 157
17234.66 127
17235.90 129
17237.14 172
17238.38 183
17239.62 156
17240.86 147
17242.10 155
17243.34 146
17244.58 144
17245.83 122
17247.07 140
17248.31 164
17249.55 160
17250.79 178
17252.03 137
17253.28 153
17254.52 148
17255.76 148
17257.00 162
17258.24 118
17259.48 123
17260.73 145
17261.97 166
17263.21 118
17264.45 126
17265.69 164
17266.94 158
17268.18 152
17269.42 128
17270.66 128
17271.91 157
17273.15 167
17274.39 172
17275.63 166
17276.88 152
17278.12 156
17279.36 142
17280.60 162
17281.85 136
17283.09 132
17284.33 146
17285.57 176
17286.82 153
17288.06 156
17289.30 168
17290.55 155
17291.79 159
17293.03 140
17294.28 153
17295.52 157
17296.76 173
17298.01 165
17299.25 138
17300.49 118
17301.74 160
17302.98 159
17304.22 143
17305.47 122
17306.71 140
17307.95 140
17309.20 165
17310.44 133
17311.68 127
17312.93 138
17314.17 182
17315.42 174
17316.66 150
17317.90 134
17319.15 134
17320.39 160
17321.64 148
17322.88 128
17324.12 120
17325.37 164
17326.61 147
17327.86 157
17329.10 141
17330.35 161
17331.59 191
17332.83 150
17334.08 148
17335.32 146
17336.57 160
17337.81 139
17339.06 161
17340.30 151
17341.55 154
17342.79 158
17344.04 173
17345.28 164
17346.53 151
17347.77 134
17349.02 145
17350.26 142
17351.51 149
17352.75 177
17354.00 153
17355.24 159
17356.49 139
17357.73 161
17358.98 155
17360.23 157
17361.47 137
17362.72 138
17363.96 136
17365.21 145
17366.45 147
17367.70 147
17368.95 139
17370.19 133
17371.44 132
17372.68 156
17373.93 161
17375.18 157
17376.42 167
17377.67 145
17378.91 160
17380.16 130
17381.41 138
17382.65 134
17383.90 177
17385.15 150
17386.39 144
17387.64 116
17388.89 122
17390.13 156
17391.38 133
17392.63 144
17393.87 144
17395.12 165
17396.37 155
17397.61 158
17398.86 161
17400.11 164
17401.35 147
17402.60 146
17403.85 135
17405.09 162
17406.34 177
17407.59 133
17408.84 147
17410.08 158
17411.33 135
17412.58 137
17413.83 160
17415.07 144
17416.32 147
17417.57 131
17418.82 128
17420.06 144
17421.31 141
17422.56 148
17423.81 141
17425.05 162
17426.30 119
17427.55 141
17428.80 159
17430.05 149
17431.29 128
17432.54 166
17433.79 141
17435.04 173
17436.29 177
17437.54 163
17438.78 162
17440.03 159
17441.28 125
17442.53 154
17443.78 144
17445.03 153
17446.27 121
17447.52 132
17448.77 133
17450.02 135
17451.27 125
17452.52 139
17453.77 170
17455.02 158
17456.27 183
17457.51 127
17458.76 144
17460.01 162
17461.26 165
17462.51 130
17463.76 136
17465.01 140
17466.26 173
17467.51 152
17468.76 139
17470.01 158
17471.26 158
17472.51 170
17473.76 159
17475.01 155
17476.26 153
17477.50 155
17478.75 124
17480.00 170
17481.25 145
17482.50 143
17483.75 148
17485.00 151
17486.25 126
17487.50 115
17488.75 171
17490.00 162
17491.25 155
17492.51 145
17493.76 178
17495.01 135
17496.26 149
17497.51 145
17498.76 147
17500.01 145
17501.26 156
17502.51 156
17503.76 148
17505.01 151
17506.26 123
17507.51 162
17508.76 133
17510.01 144
17511.26 137
17512.52 170
17513.77 149
17515.02 142
17516.27 159
17517.52 154
17518.77 145
17520.02 148
17521.27 175
17522.53 143
17523.78 136
17525.03 128
17526.28 161
17527.53 168
17528.78 141
17530.03 155
17531.29 152
17532.54 147
17533.79 137
17535.04 164
17536.29 187
17537.55 153
17538.80 150
17540.05 149
17541.30 165
17542.55 147
17543.81 169
17545.06 165
17546.31 148
17547.56 168
17548.81 157
17550.07 158
17551.32 155
17552.57 155
17553.82 157
17555.08 149
17556.33 137
17557.58 173
17558.83 154
17560.09 155
17561.34 136
17562.59 153
17563.85 141
17565.10 133
17566.35 140
17567.60 177
17568.86 194
17570.11 138
17571.36 152
17572.62 157
17573.87 173
17575.12 155
17576.38 155
17577.63 155
17578.88 152
17580.14 151
17581.39 154
17582.64 147
17583.90 151
17585.15 160
17586.40 155
17587.66 149
17588.91 128
17590.17 153
17591.42 157
17592.67 184
17593.93 133
17595.18 150
17596.43 168
17597.69 166
17598.94 129
17600.20 150
17601.45 161
17602.71 159
17603.96 185
17605.21 169
17606.47 160
17607.72 148
17608.98 178
17610.23 192
17611.49 172
17612.74 177
17614.00 149
17615.25 159
17616.50 157
17617.76 163
17619.01 132
17620.27 169
17621.52 148
17622.78 161
17624.03 180
17625.29 176
17626.54 137
17627.80 148
17629.05 183
17630.31 175
17631.56 160
17632.82 159
17634.08 160
17635.33 152
17636.59 151
17637.84 134
17639.10 150
17640.35 184
17641.61 165
17642.86 171
17644.12 142
17645.38 161
17646.63 169
17647.89 152
17649.14 150
17650.40 158
17651.66 173
17652.91 145
17654.17 142
17655.42 153
17656.68 161
17657.94 160
17659.19 162
17660.45 162
17661.70 147
17662.96 151
17664.22 160
17665.47 138
17666.73 132
17667.99 147
17669.24 136
17670.50 171
17671.76 164
17673.01 147
17674.27 145
17675.53 145
17676.78 145
17678.04 161
17679.30 138
17680.56 139
17681.81 167
17683.07 150
17684.33 159
17685.58 144
17686.84 145
17688.10 126
17689.36 140
17690.61 159
17691.87 136
17693.13 118
17694.39 137
17695.64 146
17696.90 144
17698.16 151
17699.42 149
17700.67 150
17701.93 135
17703.19 176
17704.45 160
17705.70 139
17706.96 144
17708.22 139
17709.48 130
17710.74 144
17711.99 126
17713.25 140
17714.51 148
17715.77 139
17717.03 144
17718.29 140
17719.54 133
17720.80 121
17722.06 157
17723.32 137
17724.58 121
17725.84 125
17727.10 159
17728.35 132
17729.61 144
17730.87 135
17732.13 138
17733.39 141
17734.65 139
17735.91 125
17737.17 143
17738.43 142
17739.69 153
17740.94 148
17742.20 118
17743.46 129
17744.72 114
17745.98 137
17747.24 110
17748.50 121
17749.76 144
17751.02 129
17752.28 131
17753.54 137
17754.80 157
17756.06 158
17757.32 140
17758.58 153
17759.84 143
17761.10 154
17762.36 146
17763.62 142
17764.88 135
17766.14 104
17767.40 147
17768.66 150
17769.92 125
17771.18 143
17772.44 149
17773.70 132
17774.96 142
17776.22 145
17777.48 134
17778.74 123
17780.00 142
17781.26 133
17782.52 133
17783.78 119
17785.04 127
17786.30 141
17787.57 137
17788.83 140
17790.09 122
17791.35 126
17792.61 131
17793.87 146
17795.13 147
17796.39 158
17797.65 157
17798.91 156
17800.18 141
17801.44 138
17802.70 111
17803.96 106
17805.22 136
17806.48 150
17807.74 155
17809.01 144
17810.27 159
17811.53 157
17812.79 143
17814.05 143
17815.31 136
17816.58 154
17817.84 117
17819.10 142
17820.36 126
17821.62 137
17822.89 130
17824.15 140
17825.41 132
17826.67 116
17827.94 124
17829.20 141
17830.46 138
17831.72 112
17832.98 139
17834.25 137
17835.51 134
17836.77 121
17838.04 122
17839.30 148
17840.56 130
17841.82 125
17843.09 120
17844.35 124
17845.61 124
17846.87 121
17848.14 143
17849.40 138
17850.66 138
17851.93 138
17853.19 140
17854.45 107
17855.72 119
17856.98 124
17858.24 142
17859.51 132
17860.77 133
17862.03 148
17863.30 150
17864.56 136
17865.82 126
17867.09 122
17868.35 128
17869.62 141
17870.88 166
17872.14 105
17873.41 125
17874.67 132
17875.93 143
17877.20 123
17878.46 134
17879.73 150
17880.99 135
17882.26 142
17883.52 135
17884.78 129
17886.05 119
17887.31 151
17888.58 148
17889.84 110
17891.11 110
17892.37 123
17893.63 156
17894.90 154
17896.16 121
17897.43 149
17898.69 129
17899.96 136
17901.22 126
17902.49 130
17903.75 123
17905.02 140
17906.28 159
17907.55 119
17908.81 131
17910.08 137
17911.34 147
17912.61 140
17913.87 116
17915.14 145
17916.41 180
17917.67 153
17918.94 139
17920.20 107
17921.47 135
17922.73 151
17924.00 139
17925.26 114
17926.53 127
17927.80 118
17929.06 142
17930.33 124
17931.59 118
17932.86 129
17934.13 119
17935.39 134
17936.66 129
17937.92 112
17939.19 128
17940.46 132
17941.72 147
17942.99 109
17944.26 125
17945.52 133
17946.79 124
17948.06 129
17949.32 137
17950.59 135
17951.85 124
17953.12 122
17954.39 121
17955.66 138
17956.92 153
17958.19 156
17959.46 118
17960.72 119
17961.99 144
17963.26 127
17964.52 124
17965.79 135
17967.06 137
17968.33 149
17969.59 137
17970.86 124
17972.13 129
17973.40 129
17974.66 138
17975.93 137
17977.20 133
17978.47 147
17979.73 130
17981.00 143
17982.27 132
17983.54 133
17984.80 120
17986.07 128
17987.34 146
17988.61 145
17989.88 142
17991.14 124
17992.41 115
17993.68 121
17994.95 171
17996.22 136
17997.48 142
17998.75 151
18000.02 151
18001.29 125
18002.56 136
18003.83 162
18005.10 137
18006.36 124
18007.63 127
18008.90 127
18010.17 122
18011.44 152
18012.71 107
18013.98 124
18015.25 126
18016.51 119
18017.78 126
18019.05 129
18020.32 120
18021.59 143
18022.86 118
18024.13 123
18025.40 116
18026.67 113
18027.94 149
18029.21 122
18030.48 130
18031.75 136
18033.01 122
18034.28 133
18035.55 141
18036.82 139
18038.09 111
18039.36 113
18040.63 158
18041.90 131
18043.17 139
18044.44 118
18045.71 132
18046.98 128
18048.25 126
18049.52 140
18050.79 132
18052.06 99
18053.33 138
18054.60 142
18055.87 128
18057.14 117
18058.42 123
18059.69 122
18060.96 128
18062.23 112
18063.50 111
18064.77 120
18066.04 151
18067.31 135
18068.58 127
18069.85 122
18071.12 145
18072.39 137
18073.66 133
18074.93 121
18076.21 119
18077.48 120
18078.75 147
18080.02 123
18081.29 132
18082.56 139
18083.83 143
18085.10 138
18086.38 139
18087.65 132
18088.92 118
18090.19 122
18091.46 130
18092.73 124
18094.01 138
18095.28 140
18096.55 114
18097.82 136
18099.09 102
18100.36 102
18101.64 111
18102.91 133
18104.18 124
18105.45 129
18106.73 124
18108.00 139
18109.27 136
18110.54 108
18111.81 115
18113.09 133
18114.36 125
18115.63 134
18116.90 123
18118.18 132
18119.45 130
18120.72 120
18121.99 133
18123.27 111
18124.54 115
18125.81 116
18127.09 116
18128.36 140
18129.63 136
18130.90 116
18132.18 134
18133.45 122
18134.72 140
18136.00 142
18137.27 135
18138.54 144
18139.82 135
18141.09 134
18142.36 117
18143.64 130
18144.91 127
18146.18 127
18147.46 124
18148.73 122
18150.00 104
18151.28 137
18152.55 118
18153.83 115
18155.10 127
18156.37 102
18157.65 117
18158.92 129
18160.20 120
18161.47 99
18162.74 134
18164.02 126
18165.29 104
18166.57 114
18167.84 124
18169.12 120
18170.39 125
18171.66 124
18172.94 128
18174.21 111
18175.49 105
18176.76 130
18178.04 136
18179.31 116
18180.59 131
18181.86 134
18183.14 122
18184.41 130
18185.69 130
18186.96 112
18188.24 123
18189.51 142
18190.79 108
18192.06 114
18193.34 128
18194.61 110
18195.89 129
18197.16 110
18198.44 141
18199.71 115
18200.99 106
18202.26 111
18203.54 134
18204.81 144
18206.09 133
18207.37 120
18208.64 101
18209.92 131
18211.19 134
18212.47 136
18213.75 118
18215.02 120
18216.30 122
18217.57 118
18218.85 116
18220.13 110
18221.40 113
18222.68 109
18223.95 127
18225.23 119
18226.51 120
18227.78 143
18229.06 126
18230.34 141
18231.61 134
18232.89 118
18234.17 129
18235.44 126
18236.72 116
18238.00 131
18239.27 119
18240.55 131
18241.83 130
18243.10 142
18244.38 131
18245.66 127
18246.94 144
18248.21 149
18249.49 129
18250.77 109
18252.04 102
18253.32 121
18254.60 124
18255.88 114
18257.15 117
18258.43 135
18259.71 123
18260.99 121
18262.26 110
18263.54 108
18264.82 123
18266.10 138
18267.37 119
18268.65 133
18269.93 101
18271.21 124
18272.49 117
18273.76 135
18275.04 134
18276.32 109
18277.60 120
18278.88 149
18280.15 134
18281.43 123
18282.71 115
18283.99 108
18285.27 117
18286.55 111
18287.83 124
18289.10 119
18290.38 131
18291.66 119
18292.94 120
18294.22 112
18295.50 114
18296.78 136
18298.06 134
18299.33 119
18300.61 131
18301.89 130
18303.17 121
18304.45 139
18305.73 116
18307.01 102
18308.29 117
18309.57 113
18310.85 128
18312.13 123
18313.41 124
18314.68 111
18315.96 128
18317.24 126
18318.52 119
18319.80 140
18321.08 112
18322.36 117
18323.64 128
18324.92 142
18326.20 122
18327.48 127
18328.76 114
18330.04 122
18331.32 107
18332.60 111
18333.88 122
18335.16 133
18336.44 123
18337.72 120
18339.00 103
18340.28 99
18341.56 135
18342.84 144
18344.12 139
18345.41 100
18346.69 126
18347.97 119
18349.25 126
18350.53 132
18351.81 105
18353.09 138
18354.37 103
18355.65 118
18356.93 118
18358.21 122
18359.49 118
18360.78 114
18362.06 121
18363.34 127
18364.62 99
18365.90 133
18367.18 159
18368.46 117
18369.74 118
18371.03 136
18372.31 147
18373.59 143
18374.87 128
18376.15 117
18377.43 126
18378.72 103
18380.00 126
18381.28 120
18382.56 121
18383.84 113
18385.12 98
18386.41 120
18387.69 111
18388.97 127
18390.25 110
18391.53 118
18392.82 132
18394.10 106
18395.38 131
18396.66 124
18397.95 144
18399.23 122
18400.51 127
18401.79 111
18403.08 108
18404.36 132
18405.64 110
18406.92 104
18408.21 132
18409.49 128
18410.77 139
18412.06 117
18413.34 123
18414.62 118
18415.90 132
18417.19 120
18418.47 119
18419.75 133
18421.04 124
18422.32 132
18423.60 120
18424.89 113
18426.17 111
18427.45 111
18428.74 110
18430.02 120
18431.30 117
18432.59 126
18433.87 123
18435.15 115
18436.44 106
18437.72 121
18439.01 109
18440.29 113
18441.57 111
18442.86 123
18444.14 110
18445.43 95
18446.71 112
18447.99 125
18449.28 138
18450.56 139
18451.85 132
18453.13 132
18454.42 122
18455.70 136
18456.98 138
18458.27 120
18459.55 117
18460.84 116
18462.12 134
18463.41 136
18464.69 118
18465.98 101
18467.26 125
18468.55 150
18469.83 129
18471.12 131
18472.40 129
18473.69 123
18474.97 116
18476.26 115
18477.54 131
18478.83 135
18480.11 109
18481.40 109
18482.68 115
18483.97 110
18485.25 129
18486.54 139
18487.82 132
18489.11 102
18490.40 131
18491.68 123
18492.97 136
18494.25 138
18495.54 104
18496.82 146
18498.11 142
18499.40 129
18500.68 122
18501.97 112
18503.25 118
18504.54 135
18505.83 136
18507.11 116
18508.40 109
18509.69 117
18510.97 115
18512.26 114
18513.54 113
18514.83 127
18516.12 127
18517.40 132
18518.69 116
18519.98 96
18521.26 131
18522.55 123
18523.84 129
18525.12 124
18526.41 118
18527.70 113
18528.99 125
18530.27 104
18531.56 100
18532.85 107
18534.13 121
18535.42 119
18536.71 122
18538.00 123
18539.28 118
18540.57 132
18541.86 130
18543.14 116
18544.43 124
18545.72 123
18547.01 114
18548.30 131
18549.58 114
18550.87 127
18552.16 141
18553.45 144
18554.73 142
18556.02 145
18557.31 121
18558.60 118
18559.89 119
18561.17 151
18562.46 122
18563.75 133
18565.04 133
18566.33 123
18567.62 136
18568.90 139
18570.19 142
18571.48 128
18572.77 132
18574.06 148
18575.35 159
18576.63 130
18577.92 126
18579.21 135
18580.50 163
18581.79 156
18583.08 136
18584.37 139
18585.66 134
18586.95 158
18588.23 148
18589.52 125
18590.81 126
18592.10 143
18593.39 150
18594.68 154
18595.97 130
18597.26 135
18598.55 137
18599.84 138
18601.13 122
18602.42 142
18603.71 141
18605.00 138
18606.29 166
18607.58 157
18608.86 123
18610.15 140
18611.44 148
18612.73 127
18614.02 147
18615.31 152
18616.60 143
18617.89 160
18619.18 164
18620.47 153
18621.76 163
18623.06 144
18624.35 154
18625.64 139
18626.93 157
18628.22 160
18629.51 132
18630.80 149
18632.09 153
18633.38 147
18634.67 139
18635.96 142
18637.25 149
18638.54 133
18639.83 164
18641.12 137
18642.41 158
18643.71 160
18645.00 146
18646.29 154
18647.58 150
18648.87 154
18650.16 167
18651.45 140
18652.74 127
18654.03 140
18655.33 163
18656.62 110
18657.91 139
18659.20 151
18660.49 147
18661.78 146
18663.07 118
18664.37 137
18665.66 140
18666.95 153
18668.24 137
18669.53 139
18670.83 152
18672.12 139
18673.41 134
18674.70 138
18675.99 131
18677.29 129
18678.58 122
18679.87 145
18681.16 109
18682.45 114
18683.75 122
18685.04 135
18686.33 130
18687.62 106
18688.92 127
18690.21 115
18691.50 133
18692.79 127
18694.09 109
18695.38 147
18696.67 123
18697.97 105
18699.26 121
18700.55 125
18701.84 138
18703.14 124
18704.43 106
18705.72 127
18707.02 133
18708.31 130
18709.60 131
18710.90 124
18712.19 109
18713.48 114
18714.78 103
18716.07 123
18717.36 129
18718.66 133
18719.95 117
18721.24 107
18722.54 115
18723.83 106
18725.13 144
18726.42 100
18727.71 104
18729.01 119
18730.30 127
18731.60 121
18732.89 120
18734.18 116
18735.48 87
18736.77 118
18738.07 140
18739.36 119
18740.66 107
18741.95 112
18743.24 139
18744.54 108
18745.83 111
18747.13 119
18748.42 141
18749.72 128
18751.01 116
18752.31 117
18753.60 127
18754.90 105
18756.19 123
18757.49 115
18758.78 137
18760.08 142
18761.37 129
18762.67 131
18763.96 120
18765.26 126
18766.55 138
18767.85 128
18769.14 108
18770.44 123
18771.73 137
18773.03 156
18774.32 125
18775.62 116
18776.91 140
18778.21 121
18779.51 110
18780.80 122
18782.10 122
18783.39 118
18784.69 112
18785.99 137
18787.28 122
18788.58 141
18789.87 124
18791.17 133
18792.47 117
18793.76 117
18795.06 92
18796.35 137
18797.65 127
18798.95 113
18800.24 111
18801.54 114
18802.84 126
18804.13 113
18805.43 106
18806.73 111
18808.02 130
18809.32 144
18810.62 145
18811.91 105
18813.21 120
18814.51 128
18815.80 130
18817.10 109
18818.40 123
18819.69 118
18820.99 131
18822.29 128
18823.59 120
18824.88 125
18826.18 129
18827.48 129
18828.78 122
18830.07 149
18831.37 115
18832.67 130
18833.97 101
18835.26 126
18836.56 123
18837.86 120
18839.16 122
18840.45 111
18841.75 120
18843.05 131
18844.35 138
18845.65 134
18846.94 124
18848.24 132
18849.54 146
18850.84 132
18852.14 117
18853.43 100
18854.73 121
18856.03 128
18857.33 139
18858.63 127
18859.93 123
18861.22 110
18862.52 125
18863.82 134
18865.12 121
18866.42 132
18867.72 127
18869.02 135
18870.32 134
18871.61 140
18872.91 120
18874.21 133
18875.51 105
18876.81 130
18878.11 99
18879.41 112
18880.71 118
18882.01 120
18883.31 140
18884.61 127
18885.90 125
18887.20 130
18888.50 132
18889.80 100
18891.10 121
18892.40 115
18893.70 112
18895.00 113
18896.30 119
18897.60 109
18898.90 102
18900.20 108
18901.50 111
18902.80 125
18904.10 108
18905.40 128
18906.70 114
18908.00 129
18909.30 109
18910.60 124
18911.90 109
18913.20 112
18914.50 97
18915.80 104
18917.10 115
18918.40 117
18919.70 106
18921.00 111
18922.30 107
18923.61 122
18924.91 133
18926.21 100
18927.51 93
18928.81 126
18930.11 117
18931.41 88
18932.71 108
18934.01 118
18935.31 119
18936.61 96
18937.92 121
18939.22 117
18940.52 107
18941.82 126
18943.12 106
18944.42 100
18945.72 99
18947.03 132
18948.33 112
18949.63 109
18950.93 101
18952.23 110
18953.53 119
18954.84 98
18956.14 102
18957.44 99
18958.74 100
18960.04 127
18961.34 107
18962.65 115
18963.95 101
18965.25 108
18966.55 116
18967.86 109
18969.16 123
18970.46 91
18971.76 116
18973.06 114
18974.37 85
18975.67 114
18976.97 94
18978.27 110
18979.58 114
18980.88 113
18982.18 103
18983.48 104
18984.79 106
18986.09 103
18987.39 108
18988.70 122
18990.00 110
18991.30 136
18992.61 96
18993.91 108
18995.21 99
18996.51 135
18997.82 141
18999.12 99
19000.42 125
19001.73 144
19003.03 127
19004.33 97
19005.64 101
19006.94 99
19008.25 110
19009.55 118
19010.85 98
19012.16 95
19013.46 140
19014.76 121
19016.07 114
19017.37 106
19018.68 114
19019.98 104
19021.28 125
19022.59 138
19023.89 115
19025.20 105
19026.50 106
19027.80 114
19029.11 98
19030.41 115
19031.72 107
19033.02 135
19034.33 106
19035.63 121
19036.94 99
19038.24 120
19039.54 103
19040.85 109
19042.15 95
19043.46 104
19044.76 105
19046.07 107
19047.37 112
19048.68 101
19049.98 105
19051.29 104
19052.59 127
19053.90 107
19055.20 110
19056.51 101
19057.81 107
19059.12 107
19060.43 101
19061.73 105
19063.04 97
19064.34 114
19065.65 119
19066.95 122
19068.26 103
19069.56 116
19070.87 126
19072.18 119
19073.48 98
19074.79 112
19076.09 110
19077.40 116
19078.71 98
19080.01 106
19081.32 96
19082.62 123
19083.93 123
19085.24 99
19086.54 115
19087.85 92
19089.16 124
19090.46 112
19091.77 116
19093.07 110
19094.38 102
19095.69 123
19096.99 130
19098.30 115
19099.61 111
19100.91 122
19102.22 114
19103.53 113
19104.84 118
19106.14 117
19107.45 124
19108.76 134
19110.06 119
19111.37 128
19112.68 108
19113.98 124
19115.29 134
19116.60 114
19117.91 93
19119.21 97
19120.52 117
19121.83 102
19123.14 105
19124.44 89
19125.75 100
19127.06 112
19128.37 128
19129.68 126
19130.98 95
19132.29 96
19133.60 131
19134.91 128
19136.21 89
19137.52 98
19138.83 128
19140.14 124
19141.45 118
19142.76 92
19144.06 121
19145.37 120
19146.68 129
19147.99 109
19149.30 103
19150.61 108
19151.91 96
19153.22 114
19154.53 106
19155.84 117
19157.15 104
19158.46 135
19159.77 113
19161.07 118
19162.38 93
19163.69 132
19165.00 122
19166.31 99
19167.62 108
19168.93 109
19170.24 135
19171.55 117
19172.86 131
19174.17 111
19175.48 117
19176.78 127
19178.09 129
19179.40 128
19180.71 114
19182.02 113
19183.33 132
19184.64 111
19185.95 99
19187.26 112
19188.57 117
19189.88 132
19191.19 130
19192.50 124
19193.81 102
19195.12 123
19196.43 138
19197.74 118
19199.05 96
19200.36 114
19201.67 125
19202.98 109
19204.29 113
19205.60 117
19206.91 128
19208.22 119
19209.53 104
19210.84 102
19212.15 106
19213.47 109
19214.78 130
19216.09 102
19217.40 109
19218.71 103
19220.02 114
19221.33 116
19222.64 117
19223.95 96
19225.26 118
19226.57 123
19227.89 153
19229.20 125
19230.51 107
19231.82 134
19233.13 112
19234.44 121
19235.75 116
19237.06 112
19238.38 99
19239.69 110
19241.00 98
19242.31 124
19243.62 126
19244.93 111
19246.25 125
19247.56 99
19248.87 109
19250.18 112
19251.49 121
19252.81 124
19254.12 104
19255.43 109
19256.74 110
19258.05 96
19259.37 107
19260.68 105
19261.99 108
19263.30 103
19264.62 100
19265.93 99
19267.24 99
19268.55 76
19269.87 99
19271.18 106
19272.49 90
19273.80 114
19275.12 114
19276.43 117
19277.74 107
19279.05 100
19280.37 107
19281.68 106
19282.99 84
19284.31 114
19285.62 105
19286.93 105
19288.25 93
19289.56 98
19290.87 112
19292.19 93
19293.50 95
19294.81 110
19296.13 110
19297.44 104
19298.75 122
19300.07 127
19301.38 108
19302.69 99
19304.01 107
19305.32 108
19306.64 106
19307.95 118
19309.26 126
19310.58 125
19311.89 110
19313.21 102
19314.52 109
19315.83 120
19317.15 121
19318.46 115
19319.78 114
19321.09 107
19322.41 125
19323.72 127
19325.03 118
19326.35 113
19327.66 122
19328.98 105
19330.29 103
19331.61 98
19332.92 110
19334.24 86
19335.55 115
19336.87 110
19338.18 119
19339.50 102
19340.81 118
19342.13 110
19343.44 122
19344.76 95
19346.07 96
19347.39 89
19348.70 84
19350.02 102
19351.33 118
19352.65 87
19353.96 98
19355.28 108
19356.59 90
19357.91 104
19359.23 90
19360.54 100
19361.86 111
19363.17 104
19364.49 100
19365.80 89
19367.12 90
19368.44 97
19369.75 94
19371.07 114
19372.38 119
19373.70 110
19375.02 105
19376.33 105
19377.65 100
19378.97 101
19380.28 108
19381.60 109
19382.91 114
19384.23 120
19385.55 105
19386.86 123
19388.18 111
19389.50 130
19390.81 120
19392.13 106
19393.45 92
19394.76 134
19396.08 107
19397.40 107
19398.72 94
19400.03 96
19401.35 100
19402.67 103
19403.98 117
19405.30 108
19406.62 122
19407.94 98
19409.25 104
19410.57 115
19411.89 114
19413.20 79
19414.52 104
19415.84 109
19417.16 105
19418.48 77
19419.79 104
19421.11 106
19422.43 114
19423.75 96
19425.06 103
19426.38 107
19427.70 122
19429.02 129
19430.34 95
19431.65 99
19432.97 109
19434.29 141
19435.61 108
19436.93 91
19438.25 101
19439.56 103
19440.88 103
19442.20 107
19443.52 84
19444.84 117
19446.16 117
19447.47 130
19448.79 106
19450.11 101
19451.43 106
19452.75 101
19454.07 118
19455.39 115
19456.71 95
19458.03 92
19459.34 104
19460.66 106
19461.98 106
19463.30 79
19464.62 98
19465.94 125
19467.26 97
19468.58 99
19469.90 104
19471.22 119
19472.54 101
19473.86 116
19475.18 109
19476.50 105
19477.82 104
19479.14 119
19480.46 92
19481.78 86
19483.10 100
19484.42 112
19485.73 97
19487.05 86
19488.37 105
19489.70 137
19491.02 97
19492.34 102
19493.66 122
19494.98 124
19496.30 118
19497.62 121
19498.94 103
19500.26 108
19501.58 102
19502.90 107
19504.22 118
19505.54 111
19506.86 128
19508.18 109
19509.50 116
19510.82 112
19512.14 119
19513.46 141
19514.78 109
19516.11 99
19517.43 104
19518.75 101
19520.07 102
19521.39 123
19522.71 118
19524.03 98
19525.35 119
19526.68 100
19528.00 100
19529.32 118
19530.64 113
19531.96 109
19533.28 107
19534.60 104
19535.93 108
19537.25 99
19538.57 106
19539.89 93
19541.21 88
19542.53 104
19543.86 107
19545.18 120
19546.50 129
19547.82 94
19549.14 104
19550.47 99
19551.79 112
19553.11 95
19554.43 95
19555.76 96
19557.08 99
19558.40 106
19559.72 105
19561.05 113
19562.37 99
19563.69 99
19565.01 113
19566.34 107
19567.66 109
19568.98 108
19570.30 98
19571.63 96
19572.95 96
19574.27 109
19575.60 120
19576.92 111
19578.24 90
19579.57 109
19580.89 105
19582.21 95
19583.54 109
19584.86 87
19586.18 94
19587.51 89
19588.83 98
19590.15 93
19591.48 90
19592.80 103
19594.12 96
19595.45 116
19596.77 105
19598.09 96
19599.42 114
19600.74 99
19602.07 93
19603.39 92
19604.71 99
19606.04 84
19607.36 115
19608.69 118
19610.01 90
19611.33 97
19612.66 100
19613.98 122
19615.31 121
19616.63 95
19617.96 91
19619.28 128
19620.60 86
19621.93 108
19623.25 115
19624.58 115
19625.90 96
19627.23 104
19628.55 125
19629.88 107
19631.20 110
19632.53 106
19633.85 108
19635.18 102
19636.50 111
19637.83 100
19639.15 103
19640.48 84
19641.80 96
19643.13 101
19644.45 105
19645.78 114
19647.10 101
19648.43 115
19649.76 103
19651.08 92
19652.41 107
19653.73 112
19655.06 95
19656.38 102
19657.71 110
19659.04 106
19660.36 119
19661.69 114
19663.01 96
19664.34 107
19665.67 101
19666.99 109
19668.32 104
19669.64 91
19670.97 106
19672.30 101
19673.62 120
19674.95 109
19676.28 86
19677.60 103
19678.93 102
19680.25 103
19681.58 97
19682.91 113
19684.23 106
19685.56 102
19686.89 116
19688.22 107
19689.54 84
19690.87 101
19692.20 99
19693.52 109
19694.85 112
19696.18 112
19697.50 90
19698.83 107
19700.16 100
19701.49 126
19702.81 112
19704.14 124
19705.47 92
19706.80 108
19708.12 108
19709.45 96
19710.78 107
19712.11 112
19713.43 124
19714.76 102
19716.09 104
19717.42 103
19718.74 115
19720.07 111
19721.40 120
19722.73 97
19724.06 114
19725.38 93
19726.71 115
19728.04 102
19729.37 85
19730.70 117
19732.03 113
19733.35 124
19734.68 92
19736.01 94
19737.34 118
19738.67 120
19740.00 118
19741.32 96
19742.65 115
19743.98 103
19745.31 108
19746.64 101
19747.97 132
19749.30 96
19750.63 112
19751.96 120
19753.28 104
19754.61 90
19755.94 101
19757.27 119
19758.60 101
19759.93 95
19761.26 86
19762.59 91
19763.92 105
19765.25 109
19766.58 88
19767.91 112
19769.24 100
19770.57 120
19771.90 95
19773.22 95
19774.55 93
19775.88 96
19777.21 112
19778.54 98
19779.87 86
19781.20 100
19782.53 102
19783.86 109
19785.19 97
19786.52 111
19787.85 118
19789.18 116
19790.51 119
19791.85 112
19793.18 102
19794.51 95
19795.84 106
19797.17 114
19798.50 122
19799.83 92
19801.16 125
19802.49 119
19803.82 113
19805.15 99
19806.48 109
19807.81 119
19809.14 93
19810.47 108
19811.81 114
19813.14 107
19814.47 108
19815.80 120
19817.13 114
19818.46 96
19819.79 120
19821.12 123
19822.45 106
19823.79 105
19825.12 121
19826.45 130
19827.78 124
19829.11 112
19830.44 110
19831.78 114
19833.11 102
19834.44 100
19835.77 126
19837.10 127
19838.43 118
19839.77 108
19841.10 102
19842.43 100
19843.76 120
19845.09 101
19846.43 123
19847.76 110
19849.09 98
19850.42 84
19851.76 103
19853.09 105
19854.42 103
19855.75 114
19857.09 88
19858.42 106
19859.75 86
19861.08 105
19862.42 110
19863.75 98
19865.08 103
19866.41 116
19867.75 100
19869.08 92
19870.41 121
19871.75 125
19873.08 99
19874.41 114
19875.75 99
19877.08 104
19878.41 118
19879.75 106
19881.08 112
19882.41 102
19883.75 91
19885.08 87
19886.41 110
19887.75 86
19889.08 97
19890.41 113
19891.75 104
19893.08 108
19894.41 90
19895.75 91
19897.08 78
19898.42 98
19899.75 105
19901.08 90
19902.42 86
19903.75 108
19905.09 91
19906.42 85
19907.75 105
19909.09 92
19910.42 104
19911.76 119
19913.09 97
19914.43 98
19915.76 95
19917.10 97
19918.43 126
19919.77 121
19921.10 101
19922.43 114
19923.77 106
19925.10 104
19926.44 102
19927.77 94
19929.11 91
19930.44 116
19931.78 100
19933.11 110
19934.45 92
19935.78 113
19937.12 109
19938.45 100
19939.79 97
19941.13 104
19942.46 101
19943.80 110
19945.13 107
19946.47 105
19947.80 95
19949.14 107
19950.47 114
19951.81 98
19953.15 95
19954.48 99
19955.82 121
19957.15 103
19958.49 102
19959.83 112
19961.16 115
19962.50 97
19963.83 109
19965.17 109
19966.51 124
19967.84 115
19969.18 85
19970.51 91
19971.85 109
19973.19 96
19974.52 96
19975.86 111
19977.20 108
19978.53 99
19979.87 99
19981.21 119
19982.54 107
19983.88 90
19985.22 87
19986.55 98
19987.89 107
19989.23 89
19990.57 97
19991.90 105
19993.24 103
19994.58 109
19995.91 103
19997.25 112
19998.59 101
19999.93 85
20001.26 108
20002.60 81
20003.94 91
20005.28 91
20006.61 109
20007.95 111
20009.29 108
20010.63 87
20011.96 100
20013.30 126
20014.64 87
20015.98 106
20017.31 125
20018.65 118
20019.99 109
20021.33 108
20022.67 94
20024.01 102
20025.34 97
20026.68 125
20028.02 107
20029.36 97
20030.70 95
20032.03 110
20033.37 105
20034.71 106
20036.05 113
20037.39 96
20038.73 104
20040.07 109
20041.40 80
20042.74 93
20044.08 104
20045.42 110
20046.76 104
20048.10 111
20049.44 100
20050.78 100
20052.12 107
20053.46 94
20054.79 87
20056.13 107
20057.47 125
20058.81 109
20060.15 103
20061.49 108
20062.83 104
20064.17 105
20065.51 105
20066.85 110
20068.19 82
20069.53 90
20070.87 121
20072.21 98
20073.55 81
20074.89 118
20076.23 133
20077.57 89
20078.91 88
20080.25 96
20081.59 98
20082.93 93
20084.27 88
20085.61 98
20086.95 94
20088.29 110
20089.63 123
20090.97 123
20092.31 101
20093.65 96
20094.99 117
20096.33 99
20097.67 99
20099.01 90
20100.35 105
20101.69 127
20103.03 103
20104.38 81
20105.72 109
20107.06 101
20108.40 101
20109.74 90
20111.08 94
20112.42 121
20113.76 95
20115.10 102
20116.45 114
20117.79 97
20119.13 104
20120.47 91
20121.81 106
20123.15 131
20124.49 88
20125.84 95
20127.18 97
20128.52 95
20129.86 97
20131.20 114
20132.54 95
20133.89 93
20135.23 107
20136.57 114
20137.91 110
20139.25 106
20140.60 95
