# Supplementary material for: MALDI-TOF MS typing enables the classification of brewing yeasts of the genus Saccharomyces to major beer styles
Source: PLoS One. 2017 Aug 9;12(8):e0181694. doi: 10.1371/journal.pone.0181694 (PMC5549903; doi:10.1371/journal.pone.0181694)
Supplement: S15 File — The directory includes 90 raw files and was zipped to “.zip”; the folder has three strains with 30 spectra per strain; S1 Text explains the raw files with an example and Table 1 represents the yeast strains used within the experiment. (ZIP) [file pone.0181694.s018.zip › 43-45/30668-513-OG-Ale-Alt-YPG-18h-E-E_2015-11-04__0_E8_1.dat]

2000.55 5175
2000.97 5603
2001.39 5701
2001.81 5725
2002.23 5784
2002.65 5501
2003.08 5375
2003.50 5001
2003.92 4916
2004.34 4648
2004.76 4585
2005.19 4499
2005.61 4455
2006.03 4490
2006.45 4522
2006.87 4376
2007.30 4570
2007.72 4585
2008.14 4452
2008.56 4872
2008.99 4686
2009.41 4749
2009.83 4865
2010.25 4718
2010.68 4846
2011.10 4838
2011.52 4926
2011.94 4453
2012.37 4263
2012.79 4443
2013.21 4281
2013.63 4455
2014.06 4353
2014.48 4015
2014.90 4320
2015.33 4140
2015.75 4272
2016.17 4315
2016.60 4382
2017.02 4338
2017.44 4256
2017.86 4163
2018.29 4478
2018.71 4532
2019.14 4772
2019.56 4652
2019.98 4435
2020.41 4629
2020.83 4848
2021.25 5003
2021.68 4820
2022.10 4755
2022.52 4469
2022.95 4632
2023.37 4714
2023.80 4634
2024.22 4339
2024.64 3886
2025.07 4262
2025.49 4328
2025.92 4290
2026.34 4532
2026.76 4319
2027.19 4248
2027.61 4067
2028.04 4149
2028.46 4106
2028.89 4295
2029.31 4203
2029.74 4230
2030.16 4140
2030.58 4002
2031.01 4068
2031.43 4085
2031.86 4232
2032.28 4371
2032.71 4080
2033.13 4151
2033.56 4486
2033.98 4624
2034.41 4312
2034.83 4471
2035.26 4735
2035.68 4812
2036.11 4770
2036.53 4689
2036.96 4720
2037.38 4676
2037.81 4693
2038.24 5029
2038.66 5115
2039.09 4931
2039.51 4922
2039.94 5053
2040.36 5043
2040.79 4888
2041.21 4957
2041.64 4773
2042.07 4722
2042.49 4673
2042.92 4649
2043.34 4274
2043.77 4309
2044.20 4264
2044.62 4401
2045.05 4557
2045.47 4711
2045.90 4621
2046.33 4626
2046.75 4661
2047.18 4651
2047.61 4546
2048.03 4485
2048.46 4921
2048.89 4684
2049.31 4638
2049.74 4571
2050.16 4701
2050.59 4719
2051.02 4445
2051.45 4335
2051.87 4642
2052.30 4620
2052.73 4477
2053.15 4437
2053.58 4551
2054.01 4265
2054.43 4254
2054.86 4414
2055.29 4392
2055.72 4242
2056.14 4222
2056.57 4236
2057.00 4265
2057.43 4479
2057.85 4144
2058.28 4298
2058.71 4485
2059.14 4387
2059.56 4291
2059.99 4442
2060.42 4471
2060.85 4401
2061.27 4393
2061.70 4473
2062.13 4766
2062.56 4475
2062.99 4507
2063.41 4854
2063.84 4664
2064.27 4710
2064.70 4848
2065.13 5217
2065.55 5819
2065.98 5951
2066.41 6131
2066.84 6307
2067.27 6118
2067.70 6217
2068.13 6426
2068.55 5893
2068.98 5695
2069.41 5488
2069.84 5216
2070.27 5032
2070.70 5051
2071.13 4797
2071.56 4951
2071.98 4730
2072.41 4888
2072.84 4992
2073.27 4921
2073.70 4904
2074.13 4734
2074.56 4824
2074.99 4935
2075.42 4898
2075.85 4755
2076.28 4921
2076.71 5035
2077.13 4883
2077.56 5136
2077.99 5045
2078.42 5156
2078.85 5526
2079.28 5582
2079.71 5794
2080.14 6106
2080.57 6497
2081.00 6506
2081.43 6488
2081.86 6415
2082.29 6205
2082.72 6348
2083.15 6326
2083.58 5817
2084.01 5638
2084.44 5289
2084.87 5069
2085.30 4874
2085.73 4847
2086.16 4581
2086.59 4722
2087.02 4771
2087.46 4565
2087.89 4727
2088.32 4503
2088.75 4668
2089.18 4657
2089.61 4539
2090.04 4428
2090.47 4534
2090.90 4546
2091.33 4258
2091.76 4422
2092.19 4205
2092.63 4178
2093.06 4334
2093.49 4310
2093.92 4461
2094.35 4693
2094.78 4538
2095.21 4550
2095.64 4490
2096.08 4522
2096.51 4497
2096.94 4343
2097.37 4518
2097.80 4309
2098.23 4458
2098.67 4286
2099.10 4269
2099.53 4363
2099.96 4436
2100.39 4231
2100.82 4323
2101.26 4507
2101.69 4318
2102.12 4061
2102.55 4137
2102.98 4157
2103.42 4132
2103.85 4070
2104.28 4118
2104.71 4417
2105.15 4263
2105.58 4331
2106.01 4597
2106.44 4608
2106.88 4520
2107.31 4848
2107.74 4949
2108.17 4972
2108.61 4972
2109.04 4951
2109.47 5234
2109.90 5071
2110.34 4922
2110.77 4850
2111.20 4826
2111.64 4516
2112.07 4612
2112.50 4518
2112.94 4442
2113.37 4424
2113.80 4316
2114.24 4424
2114.67 4746
2115.10 4513
2115.54 4295
2115.97 4003
2116.40 4277
2116.84 4367
2117.27 4235
2117.70 4262
2118.14 4196
2118.57 3999
2119.00 4036
2119.44 4205
2119.87 4028
2120.31 3977
2120.74 4088
2121.17 4107
2121.61 4093
2122.04 4007
2122.48 4028
2122.91 4109
2123.35 4241
2123.78 4115
2124.21 4022
2124.65 3988
2125.08 4056
2125.52 3954
2125.95 3978
2126.39 4104
2126.82 4138
2127.26 4331
2127.69 4485
2128.12 4449
2128.56 4569
2128.99 4282
2129.43 4561
2129.86 4639
2130.30 4547
2130.73 4737
2131.17 5030
2131.60 4781
2132.04 4865
2132.47 5042
2132.91 4904
2133.34 4563
2133.78 4771
2134.22 4721
2134.65 4461
2135.09 4858
2135.52 4639
2135.96 4443
2136.39 4908
2136.83 4821
2137.26 4744
2137.70 4661
2138.14 4791
2138.57 4733
2139.01 4809
2139.44 4723
2139.88 4483
2140.31 4537
2140.75 4238
2141.19 4352
2141.62 4220
2142.06 4264
2142.50 4031
2142.93 4009
2143.37 4130
2143.80 3820
2144.24 3907
2144.68 3970
2145.11 3969
2145.55 4320
2145.99 4269
2146.42 4091
2146.86 4268
2147.30 4341
2147.73 4386
2148.17 4500
2148.61 4519
2149.04 4732
2149.48 4886
2149.92 5217
2150.35 5814
2150.79 5418
2151.23 5449
2151.67 5740
2152.10 5982
2152.54 5969
2152.98 5644
2153.41 5492
2153.85 4881
2154.29 4923
2154.73 4794
2155.16 4676
2155.60 4639
2156.04 4635
2156.48 4560
2156.91 4396
2157.35 4382
2157.79 4411
2158.23 4209
2158.67 4299
2159.10 4532
2159.54 4500
2159.98 4361
2160.42 4474
2160.86 4422
2161.29 4339
2161.73 4554
2162.17 4198
2162.61 4516
2163.05 4455
2163.48 4591
2163.92 4438
2164.36 4441
2164.80 4739
2165.24 4468
2165.68 4370
2166.12 4521
2166.55 4525
2166.99 4539
2167.43 4551
2167.87 4566
2168.31 4441
2168.75 4625
2169.19 4764
2169.63 5262
2170.06 4813
2170.50 4672
2170.94 5134
2171.38 4994
2171.82 5243
2172.26 5433
2172.70 5523
2173.14 5682
2173.58 5545
2174.02 5593
2174.46 6151
2174.90 6251
2175.34 6322
2175.78 6489
2176.22 6550
2176.65 6555
2177.09 6690
2177.53 6507
2177.97 6359
2178.41 6351
2178.85 6238
2179.29 6385
2179.73 5758
2180.17 5349
2180.61 5254
2181.05 4979
2181.49 4909
2181.93 5002
2182.37 4742
2182.81 4743
2183.26 4770
2183.70 4454
2184.14 4616
2184.58 4338
2185.02 4378
2185.46 4344
2185.90 4514
2186.34 4375
2186.78 4529
2187.22 4426
2187.66 4477
2188.10 4623
2188.54 4714
2188.98 4793
2189.42 4992
2189.87 5424
2190.31 5121
2190.75 4945
2191.19 5053
2191.63 5049
2192.07 4894
2192.51 4688
2192.95 4753
2193.39 4772
2193.84 4858
2194.28 4847
2194.72 5296
2195.16 5479
2195.60 5323
2196.04 5305
2196.49 5427
2196.93 5393
2197.37 5562
2197.81 5562
2198.25 5432
2198.69 5316
2199.14 5200
2199.58 5180
2200.02 5115
2200.46 5042
2200.90 4713
2201.35 4754
2201.79 4528
2202.23 4459
2202.67 4564
2203.12 4610
2203.56 4549
2204.00 4644
2204.44 4587
2204.89 4705
2205.33 4722
2205.77 4748
2206.21 4897
2206.66 4872
2207.10 4860
2207.54 4857
2207.98 5018
2208.43 5096
2208.87 5177
2209.31 5050
2209.76 5202
2210.20 5140
2210.64 5478
2211.09 5360
2211.53 5365
2211.97 5474
2212.41 5363
2212.86 5300
2213.30 4966
2213.74 5201
2214.19 5124
2214.63 4990
2215.08 4891
2215.52 4864
2215.96 5033
2216.41 4740
2216.85 4545
2217.29 4721
2217.74 4427
2218.18 4404
2218.63 4322
2219.07 4232
2219.51 4382
2219.96 4332
2220.40 4272
2220.85 4175
2221.29 4407
2221.73 4534
2222.18 4418
2222.62 4533
2223.07 4488
2223.51 4743
2223.96 4755
2224.40 4715
2224.84 5189
2225.29 4985
2225.73 5375
2226.18 5526
2226.62 5618
2227.07 5489
2227.51 5758
2227.96 5913
2228.40 5766
2228.85 5521
2229.29 5368
2229.74 5482
2230.18 5560
2230.63 5324
2231.07 5550
2231.52 5644
2231.96 5699
2232.41 5664
2232.85 5440
2233.30 5802
2233.74 5421
2234.19 5306
2234.63 5205
2235.08 5424
2235.53 5338
2235.97 5145
2236.42 5495
2236.86 5357
2237.31 5140
2237.75 5149
2238.20 5137
2238.65 4998
2239.09 5113
2239.54 4983
2239.98 4940
2240.43 4787
2240.88 4837
2241.32 4819
2241.77 4464
2242.21 4352
2242.66 4478
2243.11 4445
2243.55 4468
2244.00 4319
2244.45 3849
2244.89 4017
2245.34 4200
2245.79 3993
2246.23 3933
2246.68 3976
2247.13 4154
2247.57 4279
2248.02 4110
2248.47 4127
2248.91 4052
2249.36 4168
2249.81 4078
2250.25 4378
2250.70 4573
2251.15 4409
2251.60 4207
2252.04 4297
2252.49 4386
2252.94 4272
2253.39 4388
2253.83 4492
2254.28 4519
2254.73 4560
2255.17 4348
2255.62 4284
2256.07 4292
2256.52 4257
2256.97 4218
2257.41 4049
2257.86 4006
2258.31 3958
2258.76 3892
2259.20 3885
2259.65 4119
2260.10 4187
2260.55 4053
2261.00 4287
2261.45 4624
2261.89 4903
2262.34 5267
2262.79 5616
2263.24 5677
2263.69 5313
2264.13 5614
2264.58 5598
2265.03 5494
2265.48 5567
2265.93 5795
2266.38 5557
2266.83 5857
2267.28 5818
2267.72 5834
2268.17 5751
2268.62 5650
2269.07 5682
2269.52 5712
2269.97 5674
2270.42 5955
2270.87 5968
2271.32 6129
2271.76 6199
2272.21 6160
2272.66 6207
2273.11 5847
2273.56 5852
2274.01 5636
2274.46 5567
2274.91 5296
2275.36 5266
2275.81 5179
2276.26 4937
2276.71 4858
2277.16 4755
2277.61 4772
2278.06 4561
2278.51 4542
2278.96 4630
2279.41 4588
2279.86 4495
2280.31 4591
2280.76 4714
2281.21 4850
2281.66 4863
2282.11 4953
2282.56 5090
2283.01 4910
2283.46 5033
2283.91 4906
2284.36 4779
2284.81 4651
2285.26 4566
2285.71 4432
2286.16 4587
2286.61 4779
2287.06 4411
2287.51 4628
2287.96 4762
2288.42 5201
2288.87 5672
2289.32 5913
2289.77 6279
2290.22 7007
2290.67 7880
2291.12 8175
2291.57 8277
2292.02 8991
2292.48 9139
2292.93 9127
2293.38 8454
2293.83 8020
2294.28 7707
2294.73 7380
2295.18 7269
2295.63 6746
2296.09 6185
2296.54 5845
2296.99 5425
2297.44 5325
2297.89 5017
2298.35 4937
2298.80 5048
2299.25 4694
2299.70 4646
2300.15 4450
2300.60 4431
2301.06 4613
2301.51 4785
2301.96 4480
2302.41 4336
2302.87 4193
2303.32 4437
2303.77 4400
2304.22 4458
2304.67 4427
2305.13 4250
2305.58 4528
2306.03 4317
2306.49 4191
2306.94 4385
2307.39 4339
2307.84 4403
2308.30 4538
2308.75 4577
2309.20 4759
2309.65 4837
2310.11 5158
2310.56 5083
2311.01 5015
2311.47 5308
2311.92 5519
2312.37 5476
2312.83 5220
2313.28 5166
2313.73 5005
2314.19 5061
2314.64 5103
2315.09 4963
2315.55 4582
2316.00 4685
2316.45 4747
2316.91 4724
2317.36 4945
2317.81 4831
2318.27 4548
2318.72 4559
2319.18 4977
2319.63 5121
2320.08 5228
2320.54 5117
2320.99 5284
2321.45 5166
2321.90 5199
2322.35 5171
2322.81 5191
2323.26 5119
2323.72 5243
2324.17 5355
2324.63 5251
2325.08 5167
2325.53 5513
2325.99 5439
2326.44 5469
2326.90 5748
2327.35 5522
2327.81 5779
2328.26 6126
2328.72 5701
2329.17 5928
2329.63 5560
2330.08 5900
2330.54 6044
2330.99 6058
2331.45 6067
2331.90 6064
2332.36 5523
2332.81 5489
2333.27 5178
2333.72 5045
2334.18 4855
2334.63 4624
2335.09 4475
2335.54 4529
2336.00 4375
2336.46 4442
2336.91 4639
2337.37 4407
2337.82 4443
2338.28 4620
2338.73 4944
2339.19 5199
2339.65 5136
2340.10 5154
2340.56 5376
2341.01 5380
2341.47 5511
2341.93 5399
2342.38 5588
2342.84 5343
2343.29 5324
2343.75 5195
2344.21 5159
2344.66 4972
2345.12 4992
2345.58 5279
2346.03 5269
2346.49 5189
2346.94 5307
2347.40 5278
2347.86 5364
2348.31 4863
2348.77 5120
2349.23 5066
2349.69 5041
2350.14 4918
2350.60 4790
2351.06 4692
2351.51 4844
2351.97 4583
2352.43 4636
2352.88 4803
2353.34 4777
2353.80 4765
2354.26 4806
2354.71 4531
2355.17 4436
2355.63 4334
2356.09 4751
2356.54 4639
2357.00 4419
2357.46 4509
2357.92 4598
2358.37 4527
2358.83 4509
2359.29 4736
2359.75 4995
2360.20 4981
2360.66 5047
2361.12 5039
2361.58 4989
2362.04 4635
2362.49 4720
2362.95 4648
2363.41 4779
2363.87 4748
2364.33 4519
2364.79 4655
2365.24 4546
2365.70 4710
2366.16 4796
2366.62 4884
2367.08 4635
2367.54 5029
2367.99 5410
2368.45 5391
2368.91 5482
2369.37 5523
2369.83 5575
2370.29 5733
2370.75 5789
2371.21 5429
2371.67 5844
2372.12 6055
2372.58 5758
2373.04 5706
2373.50 5927
2373.96 6051
2374.42 6069
2374.88 6135
2375.34 6301
2375.80 6128
2376.26 6363
2376.72 6437
2377.18 6200
2377.64 6327
2378.10 5969
2378.56 5707
2379.01 5612
2379.47 5461
2379.93 5269
2380.39 5373
2380.85 5258
2381.31 5171
2381.77 5152
2382.23 4914
2382.69 5000
2383.15 5022
2383.61 5009
2384.07 4707
2384.53 4755
2384.99 4798
2385.45 4666
2385.92 4552
2386.38 4254
2386.84 4492
2387.30 4574
2387.76 4546
2388.22 4597
2388.68 4603
2389.14 4425
2389.60 4590
2390.06 4835
2390.52 4703
2390.98 4666
2391.44 4944
2391.90 4836
2392.36 4598
2392.83 4701
2393.29 4458
2393.75 4562
2394.21 4395
2394.67 4404
2395.13 4340
2395.59 4624
2396.05 4400
2396.52 4275
2396.98 4510
2397.44 4535
2397.90 4631
2398.36 4721
2398.82 4546
2399.28 4611
2399.75 4656
2400.21 4670
2400.67 4456
2401.13 4348
2401.59 4530
2402.06 4516
2402.52 4268
2402.98 4222
2403.44 4276
2403.90 4321
2404.37 4188
2404.83 4563
2405.29 4366
2405.75 4342
2406.21 4530
2406.68 4778
2407.14 5104
2407.60 4749
2408.06 4668
2408.53 4829
2408.99 4701
2409.45 4615
2409.91 4768
2410.38 4564
2410.84 4226
2411.30 4329
2411.77 4625
2412.23 4388
2412.69 4423
2413.15 4480
2413.62 4554
2414.08 4551
2414.54 4461
2415.01 4542
2415.47 4635
2415.93 4945
2416.40 4774
2416.86 4721
2417.32 4873
2417.79 5337
2418.25 5393
2418.71 5483
2419.18 5717
2419.64 5856
2420.10 6011
2420.57 6125
2421.03 6164
2421.50 6192
2421.96 6254
2422.42 6084
2422.89 5835
2423.35 5405
2423.81 5348
2424.28 5573
2424.74 5280
2425.21 5281
2425.67 5125
2426.14 4972
2426.60 4872
2427.06 4827
2427.53 4676
2427.99 4763
2428.46 4854
2428.92 4780
2429.39 4795
2429.85 4895
2430.32 4486
2430.78 4394
2431.24 4357
2431.71 4372
2432.17 4377
2432.64 4120
2433.10 4224
2433.57 4522
2434.03 4435
2434.50 4547
2434.96 4492
2435.43 4466
2435.89 4288
2436.36 4411
2436.82 4710
2437.29 4629
2437.76 4522
2438.22 4626
2438.69 4830
2439.15 5061
2439.62 5079
2440.08 4994
2440.55 5473
2441.01 5562
2441.48 5744
2441.95 5688
2442.41 5758
2442.88 5879
2443.34 5873
2443.81 5698
2444.27 5276
2444.74 5176
2445.21 5159
2445.67 4913
2446.14 4702
2446.60 4480
2447.07 4295
2447.54 4184
2448.00 4233
2448.47 4072
2448.94 4306
2449.40 4319
2449.87 4148
2450.34 4169
2450.80 4308
2451.27 4301
2451.74 4416
2452.20 4540
2452.67 4480
2453.14 4531
2453.60 4441
2454.07 4380
2454.54 4526
2455.00 4262
2455.47 4062
2455.94 4313
2456.40 4417
2456.87 4484
2457.34 4301
2457.81 4431
2458.27 4365
2458.74 4261
2459.21 4212
2459.68 4166
2460.14 4207
2460.61 4272
2461.08 3982
2461.55 3900
2462.01 4134
2462.48 4269
2462.95 4107
2463.42 4138
2463.88 4021
2464.35 4016
2464.82 4008
2465.29 3939
2465.76 4249
2466.22 4244
2466.69 4344
2467.16 4392
2467.63 4601
2468.10 4369
2468.57 4626
2469.03 4829
2469.50 4559
2469.97 4415
2470.44 4468
2470.91 4514
2471.38 4359
2471.84 4188
2472.31 4269
2472.78 3983
2473.25 4176
2473.72 4197
2474.19 4340
2474.66 4003
2475.13 3864
2475.59 4012
2476.06 4000
2476.53 4111
2477.00 4168
2477.47 4447
2477.94 4454
2478.41 4487
2478.88 4540
2479.35 4236
2479.82 4448
2480.29 4693
2480.76 4621
2481.23 4725
2481.69 4780
2482.16 4534
2482.63 4420
2483.10 4533
2483.57 4415
2484.04 4185
2484.51 4380
2484.98 4350
2485.45 4421
2485.92 4402
2486.39 4609
2486.86 4712
2487.33 4879
2487.80 4737
2488.27 4691
2488.74 4767
2489.21 4701
2489.68 4752
2490.15 4906
2490.62 4592
2491.09 4517
2491.56 4655
2492.04 4629
2492.51 4745
2492.98 4618
2493.45 4677
2493.92 4721
2494.39 4702
2494.86 4942
2495.33 4871
2495.80 4768
2496.27 4705
2496.74 4815
2497.21 4604
2497.68 4466
2498.16 4589
2498.63 4774
2499.10 4766
2499.57 4485
2500.04 4310
2500.51 4333
2500.98 4293
2501.45 4124
2501.93 4099
2502.40 4080
2502.87 4021
2503.34 3860
2503.81 3992
2504.28 3758
2504.76 3949
2505.23 4154
2505.70 4058
2506.17 4100
2506.64 4155
2507.11 4423
2507.59 4624
2508.06 4701
2508.53 4921
2509.00 5149
2509.47 5567
2509.95 5658
2510.42 5639
2510.89 5883
2511.36 5825
2511.84 6025
2512.31 6045
2512.78 6301
2513.25 6161
2513.73 6114
2514.20 6215
2514.67 6076
2515.14 5794
2515.62 5471
2516.09 5249
2516.56 5424
2517.03 5277
2517.51 5018
2517.98 4738
2518.45 4892
2518.93 4777
2519.40 4711
2519.87 4681
2520.35 4630
2520.82 4706
2521.29 4445
2521.77 4230
2522.24 4425
2522.71 4486
2523.19 4463
2523.66 4251
2524.13 4304
2524.61 4451
2525.08 4369
2525.55 4428
2526.03 4423
2526.50 4296
2526.97 4477
2527.45 4610
2527.92 4429
2528.40 4167
2528.87 4529
2529.34 4317
2529.82 4508
2530.29 4438
2530.77 4533
2531.24 4399
2531.71 4212
2532.19 4262
2532.66 4259
2533.14 4455
2533.61 4462
2534.09 4519
2534.56 4535
2535.04 4479
2535.51 4340
2535.98 4459
2536.46 4475
2536.93 4488
2537.41 4269
2537.88 4154
2538.36 4477
2538.83 4555
2539.31 4433
2539.78 4550
2540.26 4663
2540.73 4893
2541.21 4855
2541.68 4927
2542.16 4686
2542.63 4794
2543.11 5059
2543.59 5096
2544.06 5010
2544.54 4765
2545.01 4753
2545.49 4891
2545.96 5075
2546.44 5029
2546.91 5151
2547.39 5514
2547.87 5500
2548.34 5392
2548.82 5712
2549.29 5809
2549.77 5995
2550.24 5839
2550.72 5813
2551.20 5917
2551.67 5766
2552.15 5798
2552.62 5818
2553.10 5816
2553.58 5828
2554.05 5956
2554.53 6050
2555.01 6060
2555.48 6145
2555.96 6068
2556.44 6389
2556.91 6378
2557.39 6079
2557.87 5770
2558.34 5688
2558.82 5519
2559.30 5534
2559.77 5285
2560.25 5046
2560.73 5066
2561.20 4766
2561.68 4411
2562.16 4667
2562.64 4732
2563.11 4574
2563.59 4360
2564.07 4330
2564.54 4494
2565.02 4637
2565.50 4462
2565.98 4078
2566.45 4052
2566.93 4075
2567.41 4022
2567.89 3901
2568.36 4043
2568.84 4394
2569.32 4211
2569.80 4137
2570.28 4075
2570.75 4032
2571.23 3788
2571.71 3905
2572.19 3762
2572.66 3868
2573.14 4043
2573.62 4003
2574.10 3910
2574.58 3802
2575.06 3922
2575.53 4073
2576.01 4148
2576.49 3974
2576.97 3778
2577.45 3966
2577.93 3900
2578.40 3948
2578.88 3824
2579.36 3976
2579.84 4022
2580.32 4061
2580.80 4108
2581.28 4098
2581.76 4353
2582.24 4095
2582.71 4043
2583.19 4151
2583.67 4193
2584.15 4217
2584.63 4180
2585.11 3990
2585.59 3984
2586.07 4206
2586.55 4357
2587.03 4169
2587.51 4383
2587.99 4416
2588.47 4161
2588.95 4092
2589.42 4374
2589.90 4404
2590.38 4272
2590.86 4071
2591.34 4342
2591.82 4403
2592.30 4555
2592.78 4452
2593.26 4399
2593.74 4250
2594.22 4631
2594.70 4573
2595.18 4219
2595.66 4305
2596.14 4469
2596.62 4326
2597.10 4075
2597.58 4321
2598.07 4187
2598.55 4076
2599.03 4427
2599.51 4201
2599.99 4130
2600.47 4202
2600.95 4193
2601.43 3995
2601.91 3992
2602.39 3868
2602.87 3911
2603.35 3986
2603.83 4191
2604.31 4168
2604.80 4097
2605.28 4222
2605.76 4175
2606.24 4168
2606.72 4329
2607.20 4329
2607.68 4284
2608.16 4529
2608.65 4454
2609.13 4399
2609.61 4480
2610.09 4548
2610.57 4373
2611.05 4436
2611.53 4738
2612.02 4720
2612.50 4536
2612.98 4639
2613.46 4407
2613.94 4414
2614.43 4589
2614.91 4648
2615.39 4654
2615.87 4693
2616.35 4751
2616.84 4767
2617.32 4581
2617.80 4720
2618.28 4612
2618.77 4661
2619.25 4653
2619.73 4619
2620.21 4481
2620.69 4490
2621.18 4184
2621.66 4258
2622.14 4251
2622.63 4417
2623.11 4264
2623.59 4305
2624.07 4435
2624.56 4432
2625.04 4347
2625.52 4432
2626.01 4508
2626.49 4589
2626.97 4377
2627.45 4507
2627.94 4391
2628.42 4332
2628.90 4210
2629.39 4300
2629.87 4190
2630.35 4247
2630.84 4456
2631.32 4710
2631.80 4657
2632.29 4698
2632.77 4801
2633.26 4528
2633.74 4766
2634.22 4966
2634.71 4694
2635.19 4579
2635.67 4640
2636.16 4589
2636.64 4423
2637.13 4497
2637.61 4379
2638.09 4498
2638.58 4540
2639.06 4557
2639.55 4465
2640.03 4666
2640.52 4707
2641.00 4630
2641.48 4744
2641.97 4464
2642.45 4553
2642.94 4690
2643.42 4614
2643.91 4633
2644.39 4428
2644.88 4243
2645.36 4460
2645.85 4210
2646.33 4166
2646.82 4148
2647.30 4190
2647.79 4078
2648.27 4172
2648.76 4212
2649.24 4125
2649.73 4348
2650.21 4301
2650.70 4534
2651.18 4285
2651.67 4257
2652.15 4387
2652.64 4435
2653.12 4430
2653.61 4559
2654.10 4490
2654.58 4456
2655.07 4631
2655.55 4468
2656.04 4607
2656.52 4979
2657.01 5004
2657.50 4767
2657.98 4481
2658.47 4646
2658.95 4698
2659.44 4728
2659.93 4442
2660.41 4396
2660.90 4386
2661.38 4319
2661.87 4389
2662.36 4240
2662.84 4564
2663.33 4404
2663.82 4375
2664.30 4255
2664.79 4257
2665.28 4415
2665.76 4441
2666.25 4300
2666.74 3961
2667.22 4160
2667.71 4266
2668.20 4297
2668.68 4174
2669.17 4196
2669.66 4203
2670.14 4220
2670.63 4162
2671.12 4313
2671.61 4683
2672.09 4787
2672.58 4833
2673.07 4995
2673.55 5271
2674.04 5564
2674.53 5722
2675.02 5821
2675.50 6259
2675.99 6079
2676.48 6064
2676.97 5891
2677.46 5566
2677.94 5656
2678.43 5499
2678.92 5266
2679.41 5044
2679.89 4926
2680.38 4822
2680.87 4826
2681.36 4816
2681.85 4921
2682.33 5225
2682.82 4821
2683.31 4671
2683.80 4661
2684.29 4767
2684.78 4750
2685.26 4678
2685.75 4610
2686.24 4786
2686.73 4780
2687.22 4698
2687.71 4527
2688.20 4644
2688.68 4578
2689.17 4272
2689.66 4079
2690.15 4253
2690.64 4031
2691.13 3940
2691.62 4161
2692.11 4163
2692.60 4171
2693.09 4125
2693.57 4151
2694.06 4079
2694.55 4044
2695.04 4292
2695.53 4524
2696.02 4345
2696.51 4262
2697.00 4482
2697.49 4541
2697.98 4360
2698.47 4458
2698.96 4524
2699.45 4506
2699.94 4500
2700.43 4386
2700.92 4296
2701.41 4602
2701.90 4521
2702.39 4129
2702.88 4368
2703.37 4418
2703.86 4378
2704.35 4204
2704.84 4263
2705.33 4276
2705.82 4537
2706.31 4678
2706.80 4406
2707.29 4314
2707.78 4196
2708.27 4139
2708.76 4104
2709.25 3855
2709.74 3753
2710.23 3793
2710.72 4039
2711.21 3879
2711.71 3659
2712.20 3839
2712.69 4032
2713.18 4039
2713.67 4040
2714.16 3966
2714.65 4091
2715.14 4138
2715.63 4192
2716.12 4257
2716.62 4218
2717.11 4179
2717.60 3938
2718.09 3816
2718.58 3817
2719.07 3796
2719.56 4061
2720.06 3829
2720.55 3816
2721.04 3954
2721.53 4056
2722.02 4025
2722.51 4144
2723.01 4255
2723.50 4440
2723.99 4468
2724.48 4599
2724.97 4516
2725.47 4443
2725.96 4611
2726.45 4366
2726.94 4227
2727.44 4333
2727.93 4103
2728.42 3891
2728.91 3799
2729.40 3922
2729.90 4143
2730.39 4168
2730.88 4057
2731.37 3898
2731.87 4048
2732.36 4231
2732.85 4145
2733.35 4012
2733.84 4019
2734.33 4085
2734.82 4161
2735.32 4423
2735.81 4445
2736.30 4433
2736.80 4473
2737.29 4753
2737.78 4878
2738.28 4901
2738.77 4719
2739.26 4806
2739.76 4805
2740.25 4691
2740.74 4670
2741.24 4490
2741.73 4367
2742.22 4280
2742.72 4398
2743.21 4404
2743.70 4173
2744.20 4066
2744.69 4106
2745.19 4005
2745.68 3730
2746.17 3905
2746.67 3823
2747.16 3817
2747.66 3911
2748.15 3987
2748.64 3957
2749.14 3996
2749.63 4135
2750.13 4132
2750.62 3787
2751.12 3738
2751.61 3878
2752.10 4088
2752.60 4040
2753.09 4042
2753.59 3849
2754.08 4044
2754.58 4119
2755.07 4180
2755.57 4236
2756.06 4357
2756.56 4550
2757.05 4580
2757.55 4398
2758.04 4400
2758.54 4517
2759.03 4260
2759.53 4246
2760.02 4275
2760.52 4444
2761.01 4384
2761.51 4085
2762.00 4163
2762.50 4469
2762.99 4454
2763.49 4456
2763.99 4238
2764.48 4237
2764.98 4491
2765.47 4378
2765.97 4318
2766.46 4114
2766.96 4121
2767.46 4373
2767.95 4138
2768.45 4048
2768.94 3953
2769.44 4016
2769.94 4100
2770.43 4117
2770.93 4214
2771.42 4281
2771.92 4337
2772.42 4182
2772.91 4001
2773.41 4135
2773.91 4348
2774.40 4514
2774.90 4515
2775.40 4734
2775.89 4748
2776.39 4965
2776.89 5329
2777.38 5367
2777.88 5392
2778.38 5033
2778.87 5048
2779.37 5084
2779.87 5421
2780.36 5118
2780.86 5046
2781.36 4888
2781.85 4686
2782.35 4846
2782.85 4577
2783.35 4509
2783.84 4500
2784.34 4292
2784.84 4168
2785.34 4386
2785.83 4398
2786.33 4337
2786.83 4435
2787.33 4085
2787.82 4200
2788.32 4104
2788.82 4082
2789.32 4071
2789.81 3778
2790.31 3866
2790.81 3824
2791.31 3723
2791.81 3806
2792.30 3677
2792.80 3783
2793.30 3722
2793.80 3920
2794.30 4123
2794.80 4155
2795.29 4317
2795.79 4700
2796.29 5109
2796.79 4871
2797.29 5264
2797.79 5614
2798.29 5751
2798.78 5985
2799.28 5805
2799.78 5787
2800.28 5455
2800.78 5418
2801.28 5210
2801.78 5125
2802.28 5122
2802.77 4692
2803.27 4704
2803.77 4770
2804.27 4619
2804.77 4477
2805.27 4913
2805.77 5129
2806.27 4918
2806.77 5210
2807.27 5363
2807.77 5477
2808.27 5552
2808.77 5774
2809.27 5872
2809.77 5850
2810.27 5787
2810.77 5792
2811.27 5745
2811.76 5342
2812.26 5318
2812.76 5379
2813.26 4982
2813.76 4835
2814.26 4656
2814.76 4572
2815.26 4327
2815.76 4484
2816.27 4341
2816.77 4081
2817.27 4088
2817.77 4118
2818.27 4026
2818.77 3986
2819.27 4019
2819.77 4238
2820.27 4347
2820.77 4296
2821.27 4332
2821.77 4269
2822.27 4280
2822.77 4256
2823.27 4362
2823.77 4143
2824.27 4105
2824.78 4172
2825.28 4114
2825.78 3987
2826.28 3981
2826.78 4230
2827.28 4163
2827.78 4056
2828.28 4137
2828.79 4101
2829.29 4005
2829.79 4009
2830.29 3905
2830.79 3892
2831.29 3871
2831.79 3820
2832.30 3937
2832.80 3852
2833.30 3784
2833.80 3787
2834.30 3908
2834.80 3976
2835.31 4110
2835.81 4119
2836.31 4236
2836.81 4562
2837.31 4515
2837.82 4222
2838.32 4277
2838.82 4363
2839.32 4340
2839.83 4184
2840.33 4146
2840.83 4089
2841.33 4193
2841.84 4096
2842.34 4032
2842.84 4015
2843.34 3965
2843.85 4187
2844.35 4286
2844.85 4235
2845.35 4110
2845.86 3996
2846.36 4237
2846.86 4222
2847.37 4341
2847.87 4436
2848.37 4424
2848.87 4589
2849.38 4446
2849.88 4540
2850.38 4490
2850.89 4508
2851.39 4376
2851.89 4175
2852.40 4242
2852.90 4058
2853.40 3997
2853.91 3953
2854.41 3968
2854.92 4014
2855.42 3881
2855.92 3816
2856.43 3941
2856.93 4124
2857.43 3929
2857.94 3950
2858.44 4003
2858.95 3810
2859.45 3885
2859.95 3809
2860.46 3714
2860.96 3836
2861.47 3905
2861.97 3776
2862.48 3824
2862.98 3834
2863.48 3886
2863.99 3641
2864.49 3584
2865.00 3713
2865.50 3716
2866.01 3822
2866.51 3851
2867.02 3952
2867.52 3876
2868.03 3941
2868.53 4074
2869.04 4377
2869.54 4705
2870.05 4901
2870.55 4939
2871.06 4867
2871.56 4921
2872.07 5199
2872.57 5079
2873.08 5084
2873.58 5044
2874.09 5027
2874.59 4964
2875.10 5033
2875.60 4883
2876.11 4914
2876.61 4852
2877.12 4985
2877.63 4810
2878.13 4631
2878.64 4744
2879.14 4772
2879.65 4614
2880.15 4918
2880.66 4900
2881.17 5008
2881.67 5205
2882.18 5142
2882.68 4914
2883.19 4866
2883.70 5034
2884.20 5453
2884.71 5601
2885.22 5609
2885.72 5393
2886.23 5375
2886.74 5111
2887.24 5089
2887.75 5235
2888.25 5363
2888.76 5159
2889.27 5169
2889.77 5242
2890.28 5124
2890.79 5172
2891.30 4994
2891.80 5148
2892.31 5041
2892.82 4706
2893.32 4740
2893.83 4490
2894.34 4642
2894.84 4808
2895.35 5136
2895.86 5107
2896.37 5256
2896.87 5572
2897.38 5437
2897.89 5573
2898.40 5729
2898.90 5610
2899.41 5684
2899.92 5474
2900.43 5003
2900.93 5227
2901.44 5176
2901.95 5167
2902.46 5311
2902.96 5504
2903.47 5402
2903.98 5512
2904.49 5387
2905.00 5492
2905.50 5741
2906.01 5478
2906.52 5223
2907.03 5486
2907.54 5478
2908.05 5596
2908.55 5178
2909.06 4948
2909.57 5086
2910.08 4957
2910.59 5004
2911.10 4786
2911.61 4649
2912.11 4620
2912.62 4650
2913.13 4591
2913.64 4723
2914.15 4692
2914.66 4976
2915.17 4803
2915.68 4949
2916.19 4667
2916.69 4774
2917.20 4707
2917.71 4616
2918.22 4597
2918.73 4743
2919.24 4698
2919.75 4727
2920.26 4743
2920.77 4651
2921.28 4521
2921.79 4618
2922.30 4581
2922.81 5147
2923.32 5496
2923.83 5614
2924.34 5827
2924.85 6038
2925.36 6415
2925.87 6784
2926.38 6881
2926.89 7053
2927.40 6950
2927.91 6746
2928.42 6589
2928.93 6112
2929.44 5953
2929.95 5560
2930.46 4986
2930.97 4801
2931.48 4602
2931.99 4232
2932.50 4410
2933.01 4190
2933.52 4195
2934.03 4371
2934.54 4115
2935.05 3980
2935.56 4215
2936.07 4387
2936.58 4360
2937.09 4391
2937.60 4553
2938.12 4669
2938.63 4615
2939.14 4487
2939.65 4708
2940.16 4789
2940.67 4493
2941.18 4500
2941.69 4368
2942.20 4596
2942.72 4534
2943.23 4386
2943.74 4601
2944.25 4605
2944.76 4440
2945.27 4398
2945.79 4594
2946.30 4680
2946.81 4819
2947.32 4794
2947.83 4746
2948.34 4576
2948.86 4548
2949.37 4335
2949.88 4409
2950.39 4474
2950.90 4460
2951.42 4210
2951.93 4318
2952.44 4268
2952.95 4210
2953.46 4246
2953.98 3948
2954.49 4122
2955.00 4095
2955.51 4138
2956.03 4325
2956.54 3978
2957.05 4132
2957.56 4393
2958.08 4157
2958.59 4467
2959.10 4391
2959.62 4395
2960.13 4707
2960.64 4594
2961.15 4415
2961.67 4376
2962.18 4520
2962.69 4466
2963.21 4549
2963.72 4770
2964.23 4674
2964.75 4621
2965.26 4568
2965.77 4335
2966.29 4383
2966.80 4227
2967.31 4072
2967.83 4229
2968.34 4044
2968.85 4221
2969.37 4055
2969.88 4024
2970.40 3935
2970.91 3978
2971.42 4133
2971.94 3933
2972.45 3747
2972.96 3876
2973.48 3947
2973.99 4042
2974.51 4070
2975.02 3978
2975.54 4037
2976.05 4145
2976.56 4196
2977.08 4029
2977.59 4170
2978.11 4153
2978.62 4087
2979.14 4113
2979.65 4235
2980.16 4211
2980.68 4329
2981.19 4424
2981.71 4128
2982.22 4313
2982.74 4398
2983.25 4496
2983.77 4651
2984.28 4825
2984.80 4683
2985.31 4582
2985.83 4705
2986.34 4761
2986.86 4911
2987.37 5054
2987.89 4906
2988.40 4912
2988.92 5038
2989.44 5207
2989.95 5435
2990.47 5409
2990.98 5340
2991.50 5625
2992.01 5668
2992.53 5570
2993.04 5788
2993.56 5547
2994.08 5870
2994.59 5686
2995.11 5500
2995.62 5865
2996.14 5987
2996.66 6243
2997.17 6277
2997.69 6309
2998.20 6740
2998.72 6681
2999.24 6897
2999.75 6902
3000.27 6868
3000.79 6690
3001.30 6598
3001.82 6629
3002.33 6532
3002.85 6768
3003.37 7400
3003.88 8786
3004.40 9920
3004.92 10759
3005.43 11792
3005.95 12808
3006.47 13794
3006.99 14087
3007.50 13605
3008.02 12924
3008.54 12312
3009.05 10881
3009.57 9816
3010.09 8767
3010.60 7651
3011.12 6610
3011.64 6078
3012.16 5642
3012.67 5358
3013.19 5408
3013.71 5239
3014.23 5058
3014.74 4988
3015.26 4884
3015.78 5195
3016.30 5172
3016.82 5050
3017.33 5100
3017.85 5113
3018.37 5260
3018.89 5183
3019.40 5102
3019.92 5254
3020.44 5308
3020.96 5245
3021.48 5287
3022.00 5272
3022.51 5124
3023.03 5185
3023.55 5204
3024.07 5516
3024.59 5557
3025.11 5625
3025.62 5756
3026.14 5727
3026.66 5637
3027.18 5530
3027.70 5458
3028.22 5199
3028.74 5047
3029.25 4953
3029.77 5024
3030.29 5082
3030.81 4975
3031.33 4808
3031.85 4632
3032.37 4693
3032.89 4741
3033.41 4786
3033.93 5177
3034.45 5055
3034.96 5046
3035.48 4889
3036.00 4955
3036.52 5263
3037.04 5160
3037.56 4876
3038.08 4816
3038.60 4948
3039.12 4775
3039.64 4624
3040.16 4566
3040.68 4518
3041.20 4752
3041.72 4563
3042.24 4394
3042.76 4452
3043.28 4417
3043.80 4611
3044.32 4778
3044.84 4688
3045.36 4659
3045.88 4870
3046.40 4509
3046.92 4444
3047.44 4346
3047.96 4468
3048.48 4262
3049.00 4169
3049.52 4314
3050.04 4270
3050.56 4513
3051.09 4284
3051.61 4283
3052.13 4213
3052.65 4356
3053.17 4346
3053.69 4332
3054.21 4286
3054.73 4356
3055.25 4251
3055.77 4079
3056.29 4193
3056.82 4367
3057.34 4392
3057.86 4327
3058.38 4520
3058.90 4367
3059.42 4349
3059.94 4439
3060.47 4424
3060.99 4296
3061.51 4501
3062.03 4139
3062.55 4283
3063.07 4239
3063.60 4441
3064.12 4648
3064.64 4611
3065.16 4659
3065.68 4715
3066.21 4778
3066.73 5133
3067.25 5100
3067.77 5203
3068.29 5171
3068.82 5171
3069.34 5144
3069.86 4920
3070.38 5087
3070.90 4858
3071.43 4854
3071.95 4975
3072.47 4767
3072.99 4623
3073.52 4571
3074.04 4697
3074.56 4670
3075.09 4687
3075.61 4930
3076.13 5147
3076.65 5180
3077.18 5379
3077.70 5664
3078.22 5641
3078.75 5762
3079.27 6025
3079.79 6279
3080.32 6376
3080.84 6230
3081.36 6438
3081.89 6723
3082.41 6646
3082.93 6330
3083.46 6221
3083.98 6083
3084.50 5979
3085.03 5813
3085.55 6013
3086.07 5797
3086.60 5558
3087.12 5456
3087.64 5523
3088.17 5358
3088.69 5053
3089.22 5051
3089.74 5049
3090.26 5028
3090.79 4878
3091.31 4846
3091.84 4917
3092.36 5170
3092.89 5255
3093.41 5040
3093.93 5288
3094.46 5385
3094.98 5449
3095.51 5716
3096.03 5769
3096.56 5875
3097.08 6048
3097.61 5969
3098.13 6122
3098.66 6529
3099.18 6431
3099.70 6677
3100.23 7020
3100.75 7646
3101.28 8910
3101.80 10953
3102.33 12944
3102.85 15447
3103.38 17290
3103.91 19275
3104.43 21012
3104.96 21601
3105.48 21099
3106.01 20513
3106.53 18351
3107.06 16040
3107.58 14038
3108.11 12181
3108.63 10478
3109.16 8976
3109.69 7961
3110.21 7045
3110.74 6935
3111.26 6668
3111.79 6894
3112.31 6704
3112.84 6660
3113.37 6687
3113.89 6943
3114.42 6271
3114.94 6220
3115.47 5989
3116.00 5764
3116.52 5429
3117.05 5190
3117.58 5169
3118.10 4836
3118.63 4852
3119.16 4658
3119.68 4601
3120.21 4653
3120.73 4759
3121.26 4881
3121.79 5076
3122.31 4988
3122.84 5017
3123.37 5125
3123.90 5332
3124.42 5147
3124.95 5248
3125.48 5113
3126.00 4872
3126.53 4841
3127.06 4575
3127.58 4602
3128.11 4731
3128.64 4436
3129.17 4359
3129.69 4441
3130.22 4368
3130.75 4402
3131.28 4553
3131.80 4477
3132.33 4290
3132.86 4447
3133.39 4418
3133.91 4314
3134.44 4486
3134.97 4628
3135.50 4526
3136.03 4462
3136.55 4689
3137.08 4806
3137.61 4881
3138.14 4963
3138.67 5009
3139.19 4981
3139.72 5060
3140.25 5169
3140.78 5062
3141.31 4790
3141.84 4779
3142.36 4688
3142.89 4555
3143.42 4475
3143.95 4569
3144.48 4740
3145.01 4553
3145.54 4741
3146.06 4995
3146.59 4842
3147.12 5142
3147.65 5306
3148.18 5463
3148.71 5586
3149.24 5757
3149.77 5828
3150.30 6009
3150.83 5941
3151.35 5879
3151.88 5725
3152.41 5468
3152.94 5618
3153.47 5651
3154.00 5233
3154.53 5024
3155.06 4997
3155.59 4980
3156.12 4652
3156.65 4800
3157.18 4733
3157.71 4972
3158.24 4855
3158.77 5051
3159.30 5031
3159.83 5033
3160.36 5080
3160.89 5146
3161.42 5150
3161.95 5137
3162.48 4986
3163.01 5168
3163.54 4975
3164.07 4970
3164.60 4594
3165.13 4403
3165.66 4502
3166.19 4573
3166.72 4143
3167.25 4233
3167.78 4318
3168.31 4200
3168.84 4047
3169.37 4247
3169.90 4274
3170.44 4232
3170.97 4302
3171.50 4354
3172.03 4164
3172.56 4533
3173.09 4795
3173.62 4577
3174.15 4949
3174.68 5069
3175.21 5196
3175.75 5035
3176.28 5119
3176.81 5138
3177.34 5173
3177.87 5146
3178.40 4877
3178.93 4647
3179.47 4445
3180.00 4618
3180.53 4505
3181.06 4457
3181.59 4106
3182.12 3949
3182.66 4053
3183.19 4357
3183.72 4234
3184.25 4142
3184.78 4007
3185.32 4147
3185.85 4290
3186.38 4396
3186.91 4542
3187.44 4377
3187.98 4429
3188.51 4478
3189.04 4516
3189.57 4484
3190.11 4290
3190.64 4311
3191.17 4120
3191.70 4094
3192.24 4181
3192.77 4379
3193.30 4402
3193.84 4268
3194.37 4191
3194.90 4313
3195.43 4291
3195.97 4424
3196.50 4449
3197.03 4512
3197.57 4684
3198.10 4599
3198.63 4334
3199.17 4455
3199.70 4550
3200.23 4775
3200.77 4780
3201.30 4858
3201.83 4895
3202.37 4905
3202.90 4884
3203.43 4994
3203.97 4951
3204.50 4874
3205.03 4835
3205.57 4831
3206.10 4890
3206.63 4636
3207.17 4683
3207.70 4598
3208.24 4634
3208.77 4715
3209.30 4811
3209.84 5069
3210.37 4983
3210.91 4893
3211.44 5245
3211.98 5454
3212.51 5393
3213.04 5306
3213.58 5590
3214.11 5600
3214.65 5269
3215.18 5283
3215.72 4901
3216.25 4692
3216.79 4974
3217.32 4801
3217.86 4703
3218.39 4315
3218.93 4455
3219.46 4272
3220.00 4207
3220.53 4123
3221.07 4251
3221.60 4575
3222.14 4902
3222.67 4876
3223.21 5290
3223.74 5660
3224.28 5836
3224.81 5914
3225.35 6090
3225.88 6187
3226.42 6351
3226.95 6061
3227.49 5910
3228.02 5775
3228.56 5457
3229.10 5312
3229.63 5163
3230.17 4967
3230.70 4931
3231.24 4942
3231.78 4740
3232.31 4659
3232.85 4570
3233.38 4683
3233.92 4819
3234.46 5041
3234.99 5168
3235.53 5008
3236.06 5125
3236.60 5357
3237.14 5515
3237.67 5616
3238.21 5674
3238.75 5817
3239.28 5842
3239.82 5767
3240.36 5772
3240.89 5804
3241.43 5742
3241.97 5769
3242.50 5448
3243.04 5420
3243.58 5272
3244.11 5258
3244.65 5201
3245.19 5237
3245.72 5120
3246.26 5311
3246.80 5050
3247.34 5080
3247.87 5020
3248.41 5319
3248.95 5423
3249.49 5131
3250.02 4859
3250.56 5052
3251.10 5165
3251.64 5214
3252.17 5192
3252.71 5104
3253.25 5050
3253.79 5159
3254.32 5236
3254.86 5047
3255.40 4845
3255.94 4907
3256.48 5041
3257.01 5036
3257.55 5496
3258.09 5356
3258.63 5437
3259.17 5409
3259.70 5625
3260.24 6156
3260.78 6268
3261.32 7058
3261.86 7532
3262.40 8463
3262.93 8506
3263.47 9013
3264.01 9997
3264.55 11048
3265.09 11381
3265.63 12270
3266.17 13023
3266.71 13672
3267.24 13868
3267.78 14323
3268.32 14512
3268.86 14347
3269.40 14226
3269.94 13037
3270.48 12247
3271.02 11586
3271.56 10181
3272.10 8697
3272.64 7585
3273.18 6984
3273.71 6587
3274.25 6193
3274.79 6021
3275.33 6003
3275.87 6182
3276.41 6196
3276.95 5995
3277.49 5983
3278.03 6099
3278.57 6368
3279.11 6467
3279.65 6354
3280.19 6001
3280.73 5978
3281.27 6343
3281.81 6337
3282.35 6295
3282.89 6096
3283.43 6239
3283.97 6308
3284.51 6678
3285.05 6505
3285.59 6919
3286.13 7259
3286.67 7272
3287.21 7223
3287.75 7475
3288.30 7767
3288.84 7317
3289.38 7124
3289.92 6890
3290.46 6598
3291.00 6543
3291.54 6238
3292.08 6111
3292.62 6609
3293.16 6732
3293.70 6729
3294.24 7193
3294.79 8118
3295.33 8632
3295.87 9312
3296.41 9681
3296.95 10255
3297.49 10756
3298.03 10373
3298.57 10456
3299.12 10193
3299.66 9582
3300.20 8847
3300.74 7860
3301.28 7326
3301.82 7148
3302.37 6859
3302.91 6317
3303.45 5950
3303.99 6197
3304.53 5968
3305.08 5648
3305.62 5790
3306.16 5791
3306.70 5798
3307.24 5706
3307.79 5648
3308.33 5648
3308.87 5514
3309.41 5479
3309.96 5362
3310.50 5109
3311.04 5153
3311.58 5129
3312.13 5021
3312.67 5134
3313.21 5366
3313.75 5786
3314.30 5535
3314.84 5758
3315.38 5830
3315.92 6332
3316.47 6542
3317.01 6492
3317.55 6815
3318.10 6514
3318.64 6416
3319.18 6648
3319.73 6797
3320.27 6633
3320.81 6536
3321.36 6430
3321.90 6246
3322.44 6416
3322.99 6349
3323.53 6213
3324.07 6263
3324.62 6211
3325.16 6040
3325.70 5814
3326.25 6060
3326.79 6132
3327.34 5534
3327.88 5555
3328.42 5794
3328.97 5704
3329.51 5682
3330.06 5604
3330.60 5689
3331.14 5621
3331.69 6181
3332.23 7469
3332.78 8484
3333.32 10200
3333.86 13036
3334.41 16190
3334.95 19747
3335.50 23470
3336.04 26785
3336.59 29359
3337.13 30812
3337.68 31836
3338.22 32590
3338.77 31549
3339.31 29363
3339.86 26742
3340.40 23348
3340.94 19891
3341.49 16939
3342.03 14617
3342.58 12129
3343.13 9906
3343.67 8987
3344.22 7917
3344.76 7087
3345.31 6329
3345.85 6212
3346.40 5939
3346.94 6149
3347.49 5933
3348.03 5801
3348.58 5704
3349.12 5670
3349.67 5835
3350.22 5633
3350.76 5512
3351.31 5673
3351.85 5609
3352.40 5842
3352.94 5899
3353.49 5942
3354.04 5644
3354.58 5728
3355.13 5870
3355.67 5824
3356.22 5857
3356.77 5724
3357.31 5661
3357.86 5827
3358.41 5758
3358.95 5699
3359.50 5518
3360.05 5328
3360.59 5445
3361.14 5228
3361.68 5132
3362.23 5168
3362.78 5211
3363.33 5292
3363.87 4982
3364.42 5044
3364.97 5215
3365.51 5013
3366.06 5019
3366.61 5090
3367.15 5208
3367.70 5211
3368.25 5295
3368.79 5173
3369.34 5086
3369.89 5410
3370.44 5470
3370.98 5284
3371.53 5400
3372.08 5631
3372.63 5458
3373.17 5571
3373.72 6048
3374.27 5914
3374.82 5883
3375.36 6043
3375.91 5834
3376.46 5753
3377.01 5667
3377.56 5580
3378.10 5584
3378.65 5362
3379.20 5218
3379.75 4877
3380.30 4656
3380.84 4555
3381.39 4325
3381.94 4536
3382.49 4350
3383.04 4172
3383.59 4070
3384.13 4313
3384.68 4184
3385.23 4219
3385.78 4077
3386.33 4163
3386.88 4334
3387.43 4130
3387.97 4309
3388.52 4423
3389.07 4415
3389.62 4459
3390.17 4541
3390.72 4399
3391.27 4310
3391.82 4518
3392.37 4213
3392.92 4130
3393.46 4027
3394.01 4261
3394.56 4148
3395.11 4010
3395.66 4050
3396.21 4451
3396.76 4148
3397.31 4135
3397.86 4264
3398.41 4131
3398.96 4250
3399.51 4205
3400.06 4217
3400.61 4120
3401.16 4199
3401.71 4341
3402.26 4148
3402.81 4073
3403.36 4019
3403.91 3690
3404.46 3798
3405.01 3959
3405.56 3846
3406.11 3737
3406.66 3675
3407.21 3688
3407.76 3656
3408.31 3820
3408.86 3837
3409.41 3989
3409.96 4022
3410.51 3866
3411.06 3897
3411.61 4065
3412.16 3944
3412.71 4158
3413.27 4336
3413.82 4439
3414.37 4490
3414.92 4293
3415.47 4334
3416.02 4167
3416.57 4377
3417.12 4195
3417.67 4033
3418.22 4182
3418.78 4109
3419.33 4055
3419.88 3918
3420.43 4144
3420.98 4005
3421.53 3937
3422.08 4199
3422.64 4486
3423.19 4647
3423.74 4781
3424.29 5027
3424.84 5205
3425.39 5466
3425.95 5631
3426.50 5142
3427.05 5260
3427.60 4995
3428.15 4989
3428.71 4765
3429.26 4421
3429.81 4313
3430.36 4152
3430.91 4247
3431.47 4138
3432.02 4171
3432.57 4126
3433.12 4051
3433.68 3879
3434.23 4007
3434.78 4048
3435.33 4276
3435.89 4124
3436.44 4124
3436.99 3961
3437.54 3949
3438.10 3844
3438.65 4069
3439.20 4003
3439.76 4209
3440.31 4015
3440.86 3988
3441.42 3984
3441.97 4177
3442.52 4394
3443.07 4342
3443.63 4814
3444.18 4450
3444.73 4290
3445.29 4358
3445.84 4071
3446.39 4138
3446.95 4194
3447.50 4218
3448.06 4077
3448.61 3895
3449.16 3941
3449.72 3964
3450.27 3970
3450.82 3994
3451.38 3808
3451.93 3803
3452.49 4031
3453.04 4093
3453.59 3954
3454.15 3687
3454.70 3719
3455.26 3898
3455.81 4051
3456.36 4042
3456.92 3799
3457.47 3998
3458.03 4127
3458.58 4370
3459.14 4211
3459.69 3914
3460.25 3996
3460.80 4156
3461.36 4048
3461.91 4204
3462.46 4173
3463.02 4174
3463.57 4167
3464.13 4152
3464.68 4076
3465.24 4023
3465.79 4063
3466.35 3758
3466.90 3978
3467.46 4178
3468.02 3978
3468.57 4141
3469.13 4327
3469.68 4170
3470.24 4304
3470.79 4226
3471.35 4392
3471.90 4568
3472.46 4639
3473.01 4627
3473.57 4611
3474.13 4627
3474.68 4703
3475.24 4618
3475.79 4457
3476.35 4536
3476.90 4744
3477.46 4588
3478.02 4770
3478.57 4725
3479.13 4857
3479.68 4913
3480.24 5144
3480.80 5246
3481.35 5449
3481.91 5400
3482.47 5311
3483.02 5205
3483.58 5177
3484.14 5316
3484.69 5247
3485.25 5181
3485.81 4957
3486.36 5007
3486.92 4851
3487.48 4896
3488.03 5206
3488.59 5526
3489.15 5591
3489.70 5992
3490.26 6962
3490.82 8043
3491.37 8899
3491.93 9840
3492.49 10613
3493.05 11798
3493.60 12215
3494.16 12499
3494.72 12308
3495.27 11661
3495.83 11205
3496.39 11117
3496.95 10951
3497.50 10642
3498.06 10614
3498.62 11600
3499.18 12350
3499.74 13008
3500.29 13985
3500.85 14567
3501.41 14539
3501.97 13955
3502.52 13375
3503.08 12739
3503.64 12344
3504.20 12043
3504.76 11575
3505.32 11010
3505.87 10577
3506.43 10843
3506.99 10692
3507.55 10273
3508.11 9914
3508.67 9288
3509.22 8912
3509.78 8307
3510.34 7900
3510.90 7531
3511.46 7066
3512.02 6554
3512.58 6279
3513.13 6056
3513.69 5860
3514.25 5986
3514.81 5426
3515.37 5232
3515.93 5114
3516.49 5033
3517.05 5083
3517.61 5033
3518.17 4867
3518.73 4913
3519.28 4975
3519.84 5000
3520.40 5013
3520.96 4924
3521.52 5090
3522.08 5334
3522.64 5469
3523.20 5335
3523.76 5561
3524.32 5558
3524.88 5509
3525.44 5559
3526.00 5638
3526.56 5333
3527.12 5045
3527.68 4705
3528.24 4852
3528.80 4578
3529.36 4377
3529.92 4420
3530.48 4492
3531.04 4343
3531.60 4232
3532.16 4225
3532.72 4192
3533.28 4327
3533.84 4660
3534.40 4605
3534.96 4335
3535.52 4574
3536.08 4602
3536.65 4750
3537.21 4868
3537.77 4723
3538.33 4936
3538.89 4888
3539.45 4970
3540.01 4962
3540.57 4782
3541.13 4778
3541.69 5084
3542.25 5244
3542.82 5405
3543.38 5604
3543.94 5593
3544.50 5485
3545.06 5491
3545.62 5586
3546.18 5535
3546.75 5539
3547.31 5393
3547.87 5200
3548.43 4868
3548.99 4656
3549.55 4650
3550.12 4509
3550.68 4534
3551.24 4569
3551.80 4321
3552.36 4396
3552.92 4179
3553.49 3950
3554.05 4123
3554.61 4061
3555.17 4255
3555.74 4216
3556.30 3976
3556.86 3967
3557.42 3964
3557.98 4022
3558.55 4433
3559.11 4396
3559.67 4355
3560.23 4420
3560.80 4194
3561.36 4319
3561.92 4351
3562.49 4137
3563.05 4298
3563.61 4438
3564.17 4386
3564.74 4239
3565.30 4501
3565.86 4349
3566.43 4343
3566.99 4225
3567.55 4212
3568.11 4081
3568.68 3974
3569.24 4088
3569.80 3882
3570.37 3782
3570.93 3632
3571.49 3780
3572.06 3624
3572.62 3691
3573.19 3617
3573.75 3707
3574.31 3788
3574.88 3968
3575.44 3865
3576.00 3929
3576.57 4113
3577.13 4416
3577.70 4519
3578.26 4414
3578.82 4311
3579.39 4438
3579.95 4272
3580.52 4181
3581.08 4236
3581.64 4016
3582.21 3991
3582.77 4075
3583.34 4185
3583.90 4320
3584.47 4366
3585.03 4423
3585.60 4244
3586.16 4127
3586.72 4228
3587.29 4309
3587.85 4351
3588.42 4164
3588.98 4175
3589.55 4152
3590.11 4120
3590.68 4087
3591.24 3910
3591.81 3995
3592.37 4012
3592.94 4114
3593.50 3996
3594.07 3981
3594.63 4197
3595.20 3741
3595.77 3905
3596.33 4037
3596.90 4003
3597.46 4020
3598.03 4115
3598.59 4044
3599.16 4005
3599.72 4224
3600.29 4321
3600.86 4292
3601.42 4386
3601.99 4207
3602.55 4309
3603.12 4198
3603.69 4150
3604.25 4272
3604.82 4018
3605.38 3996
3605.95 3759
3606.52 3832
3607.08 3639
3607.65 3547
3608.21 3714
3608.78 3707
3609.35 3521
3609.91 3530
3610.48 3485
3611.05 3456
3611.61 3527
3612.18 3527
3612.75 3598
3613.31 3536
3613.88 3539
3614.45 3724
3615.01 4083
3615.58 4639
3616.15 5052
3616.72 5884
3617.28 6723
3617.85 7035
3618.42 8004
3618.98 8250
3619.55 8550
3620.12 8831
3620.69 8807
3621.25 8840
3621.82 8092
3622.39 7243
3622.96 6681
3623.52 5976
3624.09 5465
3624.66 5027
3625.23 4468
3625.79 4215
3626.36 3860
3626.93 3794
3627.50 3694
3628.06 3739
3628.63 3857
3629.20 3782
3629.77 3645
3630.34 3700
3630.91 3745
3631.47 3733
3632.04 3869
3632.61 3742
3633.18 3800
3633.75 3806
3634.31 3750
3634.88 3508
3635.45 3487
3636.02 3709
3636.59 3523
3637.16 3623
3637.73 3515
3638.29 3782
3638.86 3842
3639.43 3755
3640.00 3718
3640.57 4055
3641.14 4076
3641.71 4261
3642.28 4322
3642.85 4671
3643.42 4592
3643.98 4523
3644.55 4471
3645.12 4585
3645.69 4673
3646.26 4521
3646.83 4310
3647.40 4443
3647.97 4477
3648.54 4422
3649.11 4267
3649.68 4437
3650.25 4421
3650.82 4478
3651.39 4679
3651.96 4702
3652.53 4607
3653.10 4592
3653.67 4511
3654.24 4727
3654.81 4604
3655.38 4678
3655.95 4471
3656.52 4423
3657.09 4450
3657.66 4314
3658.23 4301
3658.80 4308
3659.37 4506
3659.94 4304
3660.51 4100
3661.08 4247
3661.65 4345
3662.22 4482
3662.79 4289
3663.36 4319
3663.93 4413
3664.50 4739
3665.07 4779
3665.64 4791
3666.22 5151
3666.79 5405
3667.36 5566
3667.93 5714
3668.50 5584
3669.07 5389
3669.64 5093
3670.21 4838
3670.78 4648
3671.36 4164
3671.93 3911
3672.50 3984
3673.07 4034
3673.64 4004
3674.21 4301
3674.78 4316
3675.36 4395
3675.93 4605
3676.50 4509
3677.07 4558
3677.64 4830
3678.21 4692
3678.79 4334
3679.36 4256
3679.93 4511
3680.50 4165
3681.07 3964
3681.65 3914
3682.22 3809
3682.79 3753
3683.36 3833
3683.94 3773
3684.51 3636
3685.08 3745
3685.65 3913
3686.23 3899
3686.80 4015
3687.37 3942
3687.94 4008
3688.52 4144
3689.09 4259
3689.66 4278
3690.23 4339
3690.81 4358
3691.38 4141
3691.95 4232
3692.52 4215
3693.10 4258
3693.67 3951
3694.24 3802
3694.82 3669
3695.39 3835
3695.96 3898
3696.54 3874
3697.11 3733
3697.68 3642
3698.26 3578
3698.83 3548
3699.40 3527
3699.98 3435
3700.55 3407
3701.12 3389
3701.70 3413
3702.27 3290
3702.85 3377
3703.42 3267
3703.99 3424
3704.57 3526
3705.14 3645
3705.71 3710
3706.29 3626
3706.86 3757
3707.44 3691
3708.01 3653
3708.59 3789
3709.16 3946
3709.73 3997
3710.31 3983
3710.88 4056
3711.46 3782
3712.03 3792
3712.61 4128
3713.18 3934
3713.75 3806
3714.33 3982
3714.90 3969
3715.48 3807
3716.05 3694
3716.63 3744
3717.20 3894
3717.78 3632
3718.35 3674
3718.93 3840
3719.50 3684
3720.08 3594
3720.65 3625
3721.23 3646
3721.80 3587
3722.38 3633
3722.95 3517
3723.53 3569
3724.11 3249
3724.68 3390
3725.26 3363
3725.83 3337
3726.41 3484
3726.98 3159
3727.56 3302
3728.13 3439
3728.71 3523
3729.29 3634
3729.86 3747
3730.44 3849
3731.01 4156
3731.59 4109
3732.17 4165
3732.74 4623
3733.32 4633
3733.89 4536
3734.47 4727
3735.05 4949
3735.62 4743
3736.20 4655
3736.77 4839
3737.35 4740
3737.93 4361
3738.50 4243
3739.08 4201
3739.66 3897
3740.23 3626
3740.81 3656
3741.39 3492
3741.96 3278
3742.54 3430
3743.12 3349
3743.69 3412
3744.27 3297
3744.85 3380
3745.43 3264
3746.00 3314
3746.58 3174
3747.16 3274
3747.73 3522
3748.31 3262
3748.89 3323
3749.47 3688
3750.04 3647
3750.62 3533
3751.20 3466
3751.78 3502
3752.35 3446
3752.93 3488
3753.51 3586
3754.09 3240
3754.66 3351
3755.24 3428
3755.82 3356
3756.40 3191
3756.98 3245
3757.55 3381
3758.13 3452
3758.71 3380
3759.29 3434
3759.87 3513
3760.44 3731
3761.02 3730
3761.60 3801
3762.18 3836
3762.76 3736
3763.34 3862
3763.91 3800
3764.49 3869
3765.07 3641
3765.65 3666
3766.23 3657
3766.81 3520
3767.39 3454
3767.96 3550
3768.54 3423
3769.12 3320
3769.70 3522
3770.28 3542
3770.86 3613
3771.44 3716
3772.02 3643
3772.60 3539
3773.18 3526
3773.76 3580
3774.33 3718
3774.91 3701
3775.49 3705
3776.07 3474
3776.65 3277
3777.23 3431
3777.81 3410
3778.39 3520
3778.97 3494
3779.55 3449
3780.13 3424
3780.71 3511
3781.29 3468
3781.87 3599
3782.45 3536
3783.03 3433
3783.61 3309
3784.19 3532
3784.77 3509
3785.35 3125
3785.93 3412
3786.51 3487
3787.09 3497
3787.67 3316
3788.25 3226
3788.83 3345
3789.41 3380
3789.99 3359
3790.57 3571
3791.15 3493
3791.73 3576
3792.31 3528
3792.89 3497
3793.48 3721
3794.06 3752
3794.64 3677
3795.22 3686
3795.80 3799
3796.38 3732
3796.96 3631
3797.54 3709
3798.12 3534
3798.70 3605
3799.28 3545
3799.87 3494
3800.45 3537
3801.03 3630
3801.61 3944
3802.19 3973
3802.77 3803
3803.35 3864
3803.94 3899
3804.52 4181
3805.10 4068
3805.68 4083
3806.26 4087
3806.84 4159
3807.43 4354
3808.01 4493
3808.59 4628
3809.17 5057
3809.75 4900
3810.34 5074
3810.92 5199
3811.50 4904
3812.08 4964
3812.66 4972
3813.25 5157
3813.83 4847
3814.41 4895
3814.99 5151
3815.58 5125
3816.16 4934
3816.74 4936
3817.32 4831
3817.91 4792
3818.49 4834
3819.07 4669
3819.65 4388
3820.24 4314
3820.82 4062
3821.40 3934
3821.99 3972
3822.57 3705
3823.15 3604
3823.73 3585
3824.32 3601
3824.90 3588
3825.48 3417
3826.07 3392
3826.65 3320
3827.23 3340
3827.82 3480
3828.40 3360
3828.98 3513
3829.57 3247
3830.15 3314
3830.73 3361
3831.32 3453
3831.90 3413
3832.49 3480
3833.07 3365
3833.65 3357
3834.24 3355
3834.82 3365
3835.41 3409
3835.99 3510
3836.57 3599
3837.16 3469
3837.74 3449
3838.33 3656
3838.91 3659
3839.49 3520
3840.08 3581
3840.66 3574
3841.25 3381
3841.83 3543
3842.42 3557
3843.00 3312
3843.58 3243
3844.17 3597
3844.75 3515
3845.34 3291
3845.92 3307
3846.51 3302
3847.09 3303
3847.68 3372
3848.26 3594
3848.85 3542
3849.43 3537
3850.02 3487
3850.60 3615
3851.19 3598
3851.77 3536
3852.36 3598
3852.94 3573
3853.53 3720
3854.11 3498
3854.70 3449
3855.29 3446
3855.87 3570
3856.46 3751
3857.04 3790
3857.63 3881
3858.21 4070
3858.80 4407
3859.39 4732
3859.97 5251
3860.56 5660
3861.14 6291
3861.73 6608
3862.31 6869
3862.90 7440
3863.49 7766
3864.07 7787
3864.66 8143
3865.25 7617
3865.83 7329
3866.42 7048
3867.00 6856
3867.59 6248
3868.18 5724
3868.76 5278
3869.35 4880
3869.94 4606
3870.52 4283
3871.11 4263
3871.70 4188
3872.28 4001
3872.87 4173
3873.46 4244
3874.04 4372
3874.63 4349
3875.22 4501
3875.80 4215
3876.39 4430
3876.98 4570
3877.57 4379
3878.15 4149
3878.74 4114
3879.33 3949
3879.92 3855
3880.50 3930
3881.09 3662
3881.68 3589
3882.26 3398
3882.85 3571
3883.44 3402
3884.03 3130
3884.62 3198
3885.20 3253
3885.79 3132
3886.38 3137
3886.97 3356
3887.55 3363
3888.14 3397
3888.73 3548
3889.32 3619
3889.91 3724
3890.49 3902
3891.08 3829
3891.67 4099
3892.26 4113
3892.85 4220
3893.44 4011
3894.02 4193
3894.61 4360
3895.20 4158
3895.79 4145
3896.38 4242
3896.97 3984
3897.56 4034
3898.14 4042
3898.73 3921
3899.32 4060
3899.91 4082
3900.50 4128
3901.09 4015
3901.68 4078
3902.27 4002
3902.86 4087
3903.44 3935
3904.03 3995
3904.62 3918
3905.21 3997
3905.80 3969
3906.39 3894
3906.98 3867
3907.57 3616
3908.16 3854
3908.75 3855
3909.34 3722
3909.93 3811
3910.52 3843
3911.11 3831
3911.70 3710
3912.29 3601
3912.88 3469
3913.47 3480
3914.06 3584
3914.65 3346
3915.24 3347
3915.83 3344
3916.42 3365
3917.01 3218
3917.60 3285
3918.19 3500
3918.78 3511
3919.37 3386
3919.96 3423
3920.55 3416
3921.14 3389
3921.73 3486
3922.32 3410
3922.91 3453
3923.50 3530
3924.09 3194
3924.68 3180
3925.27 3297
3925.86 3310
3926.45 3238
3927.05 3216
3927.64 3387
3928.23 3289
3928.82 3222
3929.41 3392
3930.00 3449
3930.59 3303
3931.18 3262
3931.77 3377
3932.37 3157
3932.96 3279
3933.55 3249
3934.14 2979
3934.73 3055
3935.32 3157
3935.91 3169
3936.51 3108
3937.10 3038
3937.69 2889
3938.28 3150
3938.87 3238
3939.46 3200
3940.06 3281
3940.65 3432
3941.24 3488
3941.83 3419
3942.42 3679
3943.02 3687
3943.61 3596
3944.20 3484
3944.79 3760
3945.39 3806
3945.98 3877
3946.57 3743
3947.16 3677
3947.76 3771
3948.35 3668
3948.94 3529
3949.53 3531
3950.13 3493
3950.72 3647
3951.31 3775
3951.90 3560
3952.50 3628
3953.09 3624
3953.68 3401
3954.28 3410
3954.87 3425
3955.46 3489
3956.05 3618
3956.65 3652
3957.24 3815
3957.83 3849
3958.43 4034
3959.02 3826
3959.61 4168
3960.21 4301
3960.80 4120
3961.39 4202
3961.99 4049
3962.58 4140
3963.17 3780
3963.77 3788
3964.36 3635
3964.96 3653
3965.55 3691
3966.14 3584
3966.74 3563
3967.33 3541
3967.93 3559
3968.52 3748
3969.11 3837
3969.71 3745
3970.30 3624
3970.90 3510
3971.49 3560
3972.08 3650
3972.68 3641
3973.27 3412
3973.87 3520
3974.46 3534
3975.06 3527
3975.65 3361
3976.25 3638
3976.84 3789
3977.43 4168
3978.03 4114
3978.62 4296
3979.22 4479
3979.81 4043
3980.41 4019
3981.00 3831
3981.60 3813
3982.19 3643
3982.79 3797
3983.38 3733
3983.98 3600
3984.57 3648
3985.17 3589
3985.76 3653
3986.36 3517
3986.96 3539
3987.55 3818
3988.15 3859
3988.74 3776
3989.34 3764
3989.93 3647
3990.53 3412
3991.12 3499
3991.72 3682
3992.32 3681
3992.91 3600
3993.51 3776
3994.10 3889
3994.70 3683
3995.30 3730
3995.89 3957
3996.49 4129
3997.08 3993
3997.68 4033
3998.28 3938
3998.87 3874
3999.47 3928
4000.07 3876
4000.66 3727
4001.26 3633
4001.85 3427
4002.45 3565
4003.05 3500
4003.64 3358
4004.24 3537
4004.84 3600
4005.43 3565
4006.03 3570
4006.63 3691
4007.23 3880
4007.82 3838
4008.42 3758
4009.02 3960
4009.61 3788
4010.21 3728
4010.81 3889
4011.41 3898
4012.00 3845
4012.60 3701
4013.20 3657
4013.79 3620
4014.39 3685
4014.99 3768
4015.59 4143
4016.18 4289
4016.78 4170
4017.38 4431
4017.98 4557
4018.58 4716
4019.17 4538
4019.77 4676
4020.37 4611
4020.97 4411
4021.56 4173
4022.16 4301
4022.76 4037
4023.36 3777
4023.96 3919
4024.56 3879
4025.15 4131
4025.75 4148
4026.35 4160
4026.95 4206
4027.55 4518
4028.15 4871
4028.74 5173
4029.34 5150
4029.94 5433
4030.54 5580
4031.14 5671
4031.74 5360
4032.34 5534
4032.93 5154
4033.53 5045
4034.13 5054
4034.73 4988
4035.33 4825
4035.93 4637
4036.53 4470
4037.13 4507
4037.73 4370
4038.33 4169
4038.93 3924
4039.52 3674
4040.12 3498
4040.72 3712
4041.32 3710
4041.92 3432
4042.52 3293
4043.12 3244
4043.72 3364
4044.32 3334
4044.92 3250
4045.52 3428
4046.12 3505
4046.72 3347
4047.32 3445
4047.92 3398
4048.52 3464
4049.12 3559
4049.72 3362
4050.32 3352
4050.92 3362
4051.52 3666
4052.12 3412
4052.72 3422
4053.32 3247
4053.92 3502
4054.52 3465
4055.12 3397
4055.72 3501
4056.32 3461
4056.92 3456
4057.52 3252
4058.13 3280
4058.73 3372
4059.33 3200
4059.93 3131
4060.53 3053
4061.13 2974
4061.73 3095
4062.33 3074
4062.93 3031
4063.53 3203
4064.14 3135
4064.74 3041
4065.34 3209
4065.94 3143
4066.54 3310
4067.14 3317
4067.74 3221
4068.34 3132
4068.95 3063
4069.55 3101
4070.15 3063
4070.75 3093
4071.35 3008
4071.95 3112
4072.56 3080
4073.16 3240
4073.76 3285
4074.36 3266
4074.96 3354
4075.57 3361
4076.17 3446
4076.77 3376
4077.37 3565
4077.97 3592
4078.58 3682
4079.18 3667
4079.78 3588
4080.38 3484
4080.99 3522
4081.59 3190
4082.19 3237
4082.79 3477
4083.40 3269
4084.00 3218
4084.60 3100
4085.20 3321
4085.81 3190
4086.41 3014
4087.01 2960
4087.61 3158
4088.22 3289
4088.82 3146
4089.42 2930
4090.03 2885
4090.63 3033
4091.23 3036
4091.84 2916
4092.44 3046
4093.04 3012
4093.65 3135
4094.25 3058
4094.85 2906
4095.46 3016
4096.06 2887
4096.66 2936
4097.27 3174
4097.87 3136
4098.47 2887
4099.08 2921
4099.68 2968
4100.29 3020
4100.89 2948
4101.49 2906
4102.10 2940
4102.70 2968
4103.30 2858
4103.91 3025
4104.51 2932
4105.12 2986
4105.72 3075
4106.33 3048
4106.93 2947
4107.53 2964
4108.14 2976
4108.74 3063
4109.35 3012
4109.95 2977
4110.56 2890
4111.16 2918
4111.77 2990
4112.37 2924
4112.98 2925
4113.58 2916
4114.19 3053
4114.79 2987
4115.40 2870
4116.00 2993
4116.61 3111
4117.21 3082
4117.82 2939
4118.42 2949
4119.03 3113
4119.63 2992
4120.24 2900
4120.84 3043
4121.45 3288
4122.05 3176
4122.66 3080
4123.26 3049
4123.87 3067
4124.47 3185
4125.08 3035
4125.69 2967
4126.29 3063
4126.90 3009
4127.50 2787
4128.11 2837
4128.71 3097
4129.32 3062
4129.93 3033
4130.53 2805
4131.14 2908
4131.74 3092
4132.35 3053
4132.96 3005
4133.56 3151
4134.17 3192
4134.78 3260
4135.38 3246
4135.99 3261
4136.60 3367
4137.20 3424
4137.81 3389
4138.42 3614
4139.02 3705
4139.63 3634
4140.24 3691
4140.84 3788
4141.45 4039
4142.06 4195
4142.66 4312
4143.27 4329
4143.88 4301
4144.48 4334
4145.09 4267
4145.70 4147
4146.31 4003
4146.91 3928
4147.52 3814
4148.13 3622
4148.73 3286
4149.34 3392
4149.95 3120
4150.56 3021
4151.16 2984
4151.77 2957
4152.38 2956
4152.99 2758
4153.60 2902
4154.20 2950
4154.81 2806
4155.42 2869
4156.03 2839
4156.63 2783
4157.24 2963
4157.85 2966
4158.46 2801
4159.07 2693
4159.68 2646
4160.28 2845
4160.89 2930
4161.50 2988
4162.11 3019
4162.72 3064
4163.33 3203
4163.93 3259
4164.54 3349
4165.15 3575
4165.76 3393
4166.37 3468
4166.98 3541
4167.59 3697
4168.19 3436
4168.80 3522
4169.41 3333
4170.02 3173
4170.63 3242
4171.24 3226
4171.85 3082
4172.46 3242
4173.07 3228
4173.68 3066
4174.29 3069
4174.89 3174
4175.50 3253
4176.11 3368
4176.72 3321
4177.33 3389
4177.94 3334
4178.55 3426
4179.16 3400
4179.77 3345
4180.38 3343
4180.99 3375
4181.60 3295
4182.21 3230
4182.82 3244
4183.43 3178
4184.04 3269
4184.65 3156
4185.26 3090
4185.87 3102
4186.48 3007
4187.09 3005
4187.70 2938
4188.31 3041
4188.92 2920
4189.53 3062
4190.14 3055
4190.75 3180
4191.36 3343
4191.97 3290
4192.58 3266
4193.19 3357
4193.80 3595
4194.42 3707
4195.03 3723
4195.64 3842
4196.25 3756
4196.86 3812
4197.47 3711
4198.08 3645
4198.69 3436
4199.30 3552
4199.91 3405
4200.53 3356
4201.14 3349
4201.75 3419
4202.36 3289
4202.97 3369
4203.58 3254
4204.19 3184
4204.80 3208
4205.42 3236
4206.03 3292
4206.64 3334
4207.25 3225
4207.86 3163
4208.47 3042
4209.09 3320
4209.70 3256
4210.31 3132
4210.92 3142
4211.53 3026
4212.15 2903
4212.76 2989
4213.37 3233
4213.98 3297
4214.59 3266
4215.21 3049
4215.82 3287
4216.43 3308
4217.04 3439
4217.66 3598
4218.27 3597
4218.88 4075
4219.49 4347
4220.11 4487
4220.72 4829
4221.33 5100
4221.94 5429
4222.56 5733
4223.17 5896
4223.78 6075
4224.40 6432
4225.01 6203
4225.62 6197
4226.23 5721
4226.85 5566
4227.46 5846
4228.07 5503
4228.69 5359
4229.30 5561
4229.91 5447
4230.53 5186
4231.14 5036
4231.75 5172
4232.37 5287
4232.98 5125
4233.59 5367
4234.21 5809
4234.82 6275
4235.44 6467
4236.05 6767
4236.66 6998
4237.28 6950
4237.89 6663
4238.50 6507
4239.12 6045
4239.73 5658
4240.35 5321
4240.96 4900
4241.58 4575
4242.19 4269
4242.80 4129
4243.42 4025
4244.03 3842
4244.65 3860
4245.26 3872
4245.88 4165
4246.49 3999
4247.10 3964
4247.72 3927
4248.33 4126
4248.95 4261
4249.56 3947
4250.18 3871
4250.79 3767
4251.41 4046
4252.02 3761
4252.64 3837
4253.25 3820
4253.87 3817
4254.48 3474
4255.10 3649
4255.71 3663
4256.33 3554
4256.94 3672
4257.56 3519
4258.17 3438
4258.79 3433
4259.41 3548
4260.02 3457
4260.64 3446
4261.25 3437
4261.87 3362
4262.48 3570
4263.10 3486
4263.71 3531
4264.33 3652
4264.95 3619
4265.56 3759
4266.18 3645
4266.79 3630
4267.41 3740
4268.03 3677
4268.64 3715
4269.26 3762
4269.87 3537
4270.49 3397
4271.11 3385
4271.72 3395
4272.34 3245
4272.96 3251
4273.57 3138
4274.19 3297
4274.81 3475
4275.42 3573
4276.04 3511
4276.66 3432
4277.27 3645
4277.89 3758
4278.51 3764
4279.12 3753
4279.74 3827
4280.36 3836
4280.97 3783
4281.59 3433
4282.21 3332
4282.83 3277
4283.44 3202
4284.06 3118
4284.68 3340
4285.29 3137
4285.91 3033
4286.53 3143
4287.15 3196
4287.76 3158
4288.38 3271
4289.00 3335
4289.62 3402
4290.23 3439
4290.85 3457
4291.47 3305
4292.09 3469
4292.71 3543
4293.32 3185
4293.94 3054
4294.56 3239
4295.18 3163
4295.80 3182
4296.41 3256
4297.03 3063
4297.65 3003
4298.27 3116
4298.89 3133
4299.50 3266
4300.12 3140
4300.74 3068
4301.36 3209
4301.98 3205
4302.60 3163
4303.22 3113
4303.83 3309
4304.45 3255
4305.07 3175
4305.69 2902
4306.31 3063
4306.93 3088
4307.55 3075
4308.17 3218
4308.79 2934
4309.40 3088
4310.02 3054
4310.64 2988
4311.26 2981
4311.88 3102
4312.50 2987
4313.12 3027
4313.74 2970
4314.36 2985
4314.98 2912
4315.60 2884
4316.22 2922
4316.84 3058
4317.46 3179
4318.08 2996
4318.70 3111
4319.32 3181
4319.94 3090
4320.56 3083
4321.18 3304
4321.80 3389
4322.42 3262
4323.04 3191
4323.66 3490
4324.28 3643
4324.90 3704
4325.52 3652
4326.14 3668
4326.76 3859
4327.38 3997
4328.00 4074
4328.62 3898
4329.24 3906
4329.86 3750
4330.48 3383
4331.10 3319
4331.72 3523
4332.34 3369
4332.96 3293
4333.58 3224
4334.20 3254
4334.82 3316
4335.45 3750
4336.07 3815
4336.69 4009
4337.31 4299
4337.93 4549
4338.55 5037
4339.17 5235
4339.79 5384
4340.41 5213
4341.04 5168
4341.66 5066
4342.28 5090
4342.90 4626
4343.52 4732
4344.14 4856
4344.76 5244
4345.39 5491
4346.01 6380
4346.63 7416
4347.25 8158
4347.87 8879
4348.50 8872
4349.12 8904
4349.74 8790
4350.36 8474
4350.98 7636
4351.61 6667
4352.23 5832
4352.85 5302
4353.47 4735
4354.09 4358
4354.72 4131
4355.34 4234
4355.96 4161
4356.58 4095
4357.21 4082
4357.83 3957
4358.45 3847
4359.07 3776
4359.70 3572
4360.32 3737
4360.94 4101
4361.56 3981
4362.19 3896
4362.81 3771
4363.43 3762
4364.06 3716
4364.68 3789
4365.30 3597
4365.93 3602
4366.55 3741
4367.17 3693
4367.80 3772
4368.42 3737
4369.04 3776
4369.67 3699
4370.29 3451
4370.91 3274
4371.54 3046
4372.16 2920
4372.78 2954
4373.41 2878
4374.03 2917
4374.65 2857
4375.28 2849
4375.90 2999
4376.53 3063
4377.15 3072
4377.77 3045
4378.40 3058
4379.02 3156
4379.65 3191
4380.27 3177
4380.89 3156
4381.52 3242
4382.14 3252
4382.77 3146
4383.39 3141
4384.02 3060
4384.64 3145
4385.26 3084
4385.89 2880
4386.51 3018
4387.14 3025
4387.76 2981
4388.39 2803
4389.01 2848
4389.64 2757
4390.26 2806
4390.89 2844
4391.51 2736
4392.14 2824
4392.76 2717
4393.39 2676
4394.01 2745
4394.64 2842
4395.26 2701
4395.89 2688
4396.51 2711
4397.14 2818
4397.76 2827
4398.39 2786
4399.01 2772
4399.64 2854
4400.27 2800
4400.89 2925
4401.52 2964
4402.14 3172
4402.77 3209
4403.39 3236
4404.02 3081
4404.65 2999
4405.27 3038
4405.90 2969
4406.52 2998
4407.15 3030
4407.78 3127
4408.40 3139
4409.03 3256
4409.65 3301
4410.28 3452
4410.91 3549
4411.53 3571
4412.16 3589
4412.79 3554
4413.41 3502
4414.04 3476
4414.67 3390
4415.29 3214
4415.92 3237
4416.55 3260
4417.17 3160
4417.80 3122
4418.43 3218
4419.05 3179
4419.68 3128
4420.31 3329
4420.93 3043
4421.56 3015
4422.19 2954
4422.82 3023
4423.44 3046
4424.07 2880
4424.70 2937
4425.32 2998
4425.95 2899
4426.58 2737
4427.21 2811
4427.83 2755
4428.46 2615
4429.09 2613
4429.72 2729
4430.35 2675
4430.97 2676
4431.60 2639
4432.23 2764
4432.86 2777
4433.48 2777
4434.11 2756
4434.74 2750
4435.37 2724
4436.00 2789
4436.62 2907
4437.25 2850
4437.88 3072
4438.51 3064
4439.14 3007
4439.77 2858
4440.39 2959
4441.02 2924
4441.65 2950
4442.28 2937
4442.91 2824
4443.54 2777
4444.17 2780
4444.79 2763
4445.42 2969
4446.05 3050
4446.68 3045
4447.31 3086
4447.94 3115
4448.57 3149
4449.20 3384
4449.83 3402
4450.46 3423
4451.08 3469
4451.71 3239
4452.34 3247
4452.97 3232
4453.60 3187
4454.23 3146
4454.86 3264
4455.49 3295
4456.12 3223
4456.75 3387
4457.38 3527
4458.01 3472
4458.64 3672
4459.27 3491
4459.90 3553
4460.53 3413
4461.16 3222
4461.79 3229
4462.42 2948
4463.05 2832
4463.68 2868
4464.31 2895
4464.94 2860
4465.57 2736
4466.20 2677
4466.83 2626
4467.46 2856
4468.09 2803
4468.72 2710
4469.35 2707
4469.98 2740
4470.61 2844
4471.24 2979
4471.87 2864
4472.50 2816
4473.13 2801
4473.76 2889
4474.40 2791
4475.03 2681
4475.66 2766
4476.29 2728
4476.92 2756
4477.55 2683
4478.18 2623
4478.81 2785
4479.44 2809
4480.07 2890
4480.71 2860
4481.34 2810
4481.97 2859
4482.60 2773
4483.23 2918
4483.86 2738
4484.49 2749
4485.13 2788
4485.76 2850
4486.39 2811
4487.02 2954
4487.65 2976
4488.28 2898
4488.92 2977
4489.55 2997
4490.18 3081
4490.81 3143
4491.44 3094
4492.08 3115
4492.71 3093
4493.34 3080
4493.97 2971
4494.61 2980
4495.24 3052
4495.87 2952
4496.50 2936
4497.13 3141
4497.77 3288
4498.40 3400
4499.03 3332
4499.67 3381
4500.30 3321
4500.93 3625
4501.56 4063
4502.20 4393
4502.83 4546
4503.46 4816
4504.09 5015
4504.73 4633
4505.36 4891
4505.99 4574
4506.63 4310
4507.26 4194
4507.89 3935
4508.53 3728
4509.16 3848
4509.79 3631
4510.43 3635
4511.06 3715
4511.69 3738
4512.33 3500
4512.96 3470
4513.59 3505
4514.23 3254
4514.86 3301
4515.49 3053
4516.13 3273
4516.76 3278
4517.40 3058
4518.03 2878
4518.66 2924
4519.30 3002
4519.93 3000
4520.57 3016
4521.20 2821
4521.83 2836
4522.47 3057
4523.10 3027
4523.74 2942
4524.37 2861
4525.01 3097
4525.64 3087
4526.27 3155
4526.91 3252
4527.54 3426
4528.18 3741
4528.81 4015
4529.45 4435
4530.08 4836
4530.72 5307
4531.35 6196
4531.99 6663
4532.62 7200
4533.26 7247
4533.89 7179
4534.53 7227
4535.16 7093
4535.80 6345
4536.43 5851
4537.07 5283
4537.70 4717
4538.34 4364
4538.97 4062
4539.61 3754
4540.24 3709
4540.88 3286
4541.52 3312
4542.15 3113
4542.79 2976
4543.42 3068
4544.06 3088
4544.69 3024
4545.33 2963
4545.97 3047
4546.60 3012
4547.24 3100
4547.87 3121
4548.51 3288
4549.15 3294
4549.78 3298
4550.42 3383
4551.05 3526
4551.69 3352
4552.33 3417
4552.96 3314
4553.60 3114
4554.24 2948
4554.87 2747
4555.51 2708
4556.15 2731
4556.78 2761
4557.42 2878
4558.06 2819
4558.69 2713
4559.33 2898
4559.97 2902
4560.60 2713
4561.24 2811
4561.88 2945
4562.51 2944
4563.15 2971
4563.79 2868
4564.43 2988
4565.06 3128
4565.70 3079
4566.34 3160
4566.97 3107
4567.61 3111
4568.25 3014
4568.89 3065
4569.52 3204
4570.16 3184
4570.80 3364
4571.44 3176
4572.07 3179
4572.71 2971
4573.35 2941
4573.99 2885
4574.63 2936
4575.26 2857
4575.90 2900
4576.54 3103
4577.18 2955
4577.82 2957
4578.45 3091
4579.09 3067
4579.73 2822
4580.37 2793
4581.01 2788
4581.65 2834
4582.28 2762
4582.92 3082
4583.56 2928
4584.20 2887
4584.84 3031
4585.48 2828
4586.12 3104
4586.75 3012
4587.39 3026
4588.03 3048
4588.67 3106
4589.31 3379
4589.95 3333
4590.59 3442
4591.23 3939
4591.87 4184
4592.50 4187
4593.14 4187
4593.78 4186
4594.42 4351
4595.06 4196
4595.70 3918
4596.34 3677
4596.98 3468
4597.62 3383
4598.26 3164
4598.90 3004
4599.54 3089
4600.18 3085
4600.82 3228
4601.46 3348
4602.10 3391
4602.74 3367
4603.38 3509
4604.02 3611
4604.66 3793
4605.30 3718
4605.94 3840
4606.58 3816
4607.22 3935
4607.86 3701
4608.50 3552
4609.14 3549
4609.78 3347
4610.42 3297
4611.06 3376
4611.70 3162
4612.34 3144
4612.98 3146
4613.62 3203
4614.26 3183
4614.90 3061
4615.54 3137
4616.18 2988
4616.82 2991
4617.47 3201
4618.11 3246
4618.75 3103
4619.39 3198
4620.03 2893
4620.67 2878
4621.31 2889
4621.95 2728
4622.59 2792
4623.23 2832
4623.88 2798
4624.52 2755
4625.16 2816
4625.80 2827
4626.44 2665
4627.08 2602
4627.72 2654
4628.37 2646
4629.01 2626
4629.65 2538
4630.29 2710
4630.93 2681
4631.58 2711
4632.22 2670
4632.86 2657
4633.50 2785
4634.14 2924
4634.79 2889
4635.43 2934
4636.07 2928
4636.71 3085
4637.35 3059
4638.00 3076
4638.64 2843
4639.28 2786
4639.92 2721
4640.57 2623
4641.21 2716
4641.85 2889
4642.49 2740
4643.14 2552
4643.78 2618
4644.42 2673
4645.06 2804
4645.71 2802
4646.35 2794
4646.99 2792
4647.64 2788
4648.28 2786
4648.92 2925
4649.56 3045
4650.21 3165
4650.85 3279
4651.49 3226
4652.14 3322
4652.78 3372
4653.42 3428
4654.07 3429
4654.71 3436
4655.35 3489
4656.00 3215
4656.64 3340
4657.29 3408
4657.93 3180
4658.57 2858
4659.22 2845
4659.86 2984
4660.50 2786
4661.15 2928
4661.79 2909
4662.44 3013
4663.08 2861
4663.72 2948
4664.37 2870
4665.01 2685
4665.66 2837
4666.30 2779
4666.95 2904
4667.59 2704
4668.23 2566
4668.88 2612
4669.52 2668
4670.17 2711
4670.81 2508
4671.46 2555
4672.10 2728
4672.75 2634
4673.39 2606
4674.04 2842
4674.68 2932
4675.32 2883
4675.97 2876
4676.61 3002
4677.26 3066
4677.90 3019
4678.55 3146
4679.20 2915
4679.84 2909
4680.49 2798
4681.13 2796
4681.78 2823
4682.42 2678
4683.07 2759
4683.71 2825
4684.36 2855
4685.00 2766
4685.65 2816
4686.29 2755
4686.94 2786
4687.59 2701
4688.23 2781
4688.88 2823
4689.52 2842
4690.17 2783
4690.82 2819
4691.46 2721
4692.11 2746
4692.75 2731
4693.40 2491
4694.05 2584
4694.69 2790
4695.34 2828
4695.98 2844
4696.63 2825
4697.28 2873
4697.92 3198
4698.57 3034
4699.22 3115
4699.86 3252
4700.51 3441
4701.16 3535
4701.80 3538
4702.45 3516
4703.10 3471
4703.74 3417
4704.39 3212
4705.04 3170
4705.68 3163
4706.33 3115
4706.98 2998
4707.63 3058
4708.27 2905
4708.92 2974
4709.57 2980
4710.21 3175
4710.86 3120
4711.51 3069
4712.16 3222
4712.80 3111
4713.45 3058
4714.10 2794
4714.75 2775
4715.39 2991
4716.04 2947
4716.69 2868
4717.34 2746
4717.99 2928
4718.63 2915
4719.28 3027
4719.93 2789
4720.58 2932
4721.22 3022
4721.87 2980
4722.52 3158
4723.17 3107
4723.82 3219
4724.47 3379
4725.11 3452
4725.76 3573
4726.41 3853
4727.06 3753
4727.71 3904
4728.36 4012
4729.00 4158
4729.65 4064
4730.30 3921
4730.95 3692
4731.60 3746
4732.25 3605
4732.90 3385
4733.55 3065
4734.19 2906
4734.84 2981
4735.49 3009
4736.14 2989
4736.79 2757
4737.44 2718
4738.09 2618
4738.74 2740
4739.39 2831
4740.04 2715
4740.69 2646
4741.34 2753
4741.99 2826
4742.64 2831
4743.28 2809
4743.93 2806
4744.58 3077
4745.23 3047
4745.88 2947
4746.53 2898
4747.18 2870
4747.83 3152
4748.48 3307
4749.13 3148
4749.78 3309
4750.43 3365
4751.08 3469
4751.73 3337
4752.38 3527
4753.03 3591
4753.68 3519
4754.33 3595
4754.98 3503
4755.63 3417
4756.29 3186
4756.94 3204
4757.59 3063
4758.24 2915
4758.89 2878
4759.54 2826
4760.19 2722
4760.84 2654
4761.49 2749
4762.14 2735
4762.79 2709
4763.44 2804
4764.09 2747
4764.74 2915
4765.40 3073
4766.05 2951
4766.70 3091
4767.35 3187
4768.00 3228
4768.65 3129
4769.30 3015
4769.95 2945
4770.61 2789
4771.26 2825
4771.91 2753
4772.56 2682
4773.21 2543
4773.86 2554
4774.52 2416
4775.17 2490
4775.82 2430
4776.47 2434
4777.12 2550
4777.77 2680
4778.43 2613
4779.08 2565
4779.73 2493
4780.38 2497
4781.04 2498
4781.69 2586
4782.34 2661
4782.99 2647
4783.64 2537
4784.30 2630
4784.95 2635
4785.60 2548
4786.25 2543
4786.91 2514
4787.56 2459
4788.21 2551
4788.86 2475
4789.52 2410
4790.17 2396
4790.82 2435
4791.48 2426
4792.13 2403
4792.78 2414
4793.43 2540
4794.09 2473
4794.74 2434
4795.39 2434
4796.05 2599
4796.70 2449
4797.35 2530
4798.01 2485
4798.66 2535
4799.31 2428
4799.97 2428
4800.62 2573
4801.27 2454
4801.93 2477
4802.58 2479
4803.23 2445
4803.89 2609
4804.54 2480
4805.20 2671
4805.85 2632
4806.50 2534
4807.16 2484
4807.81 2609
4808.47 2648
4809.12 2603
4809.77 2657
4810.43 2677
4811.08 2736
4811.74 2622
4812.39 2535
4813.04 2751
4813.70 2818
4814.35 2825
4815.01 2699
4815.66 2715
4816.32 2604
4816.97 2814
4817.63 2804
4818.28 2800
4818.94 2940
4819.59 2993
4820.24 2966
4820.90 3018
4821.55 3097
4822.21 3016
4822.86 3046
4823.52 3182
4824.17 3235
4824.83 3250
4825.49 3201
4826.14 3065
4826.80 3067
4827.45 3189
4828.11 3117
4828.76 3112
4829.42 3114
4830.07 3100
4830.73 3269
4831.38 3314
4832.04 3101
4832.69 3352
4833.35 3421
4834.01 3523
4834.66 3892
4835.32 4041
4835.97 4077
4836.63 4190
4837.29 4700
4837.94 4744
4838.60 4706
4839.25 4778
4839.91 4912
4840.57 5006
4841.22 4771
4841.88 4518
4842.54 4636
4843.19 4508
4843.85 4465
4844.50 4224
4845.16 4132
4845.82 4043
4846.47 3841
4847.13 3984
4847.79 4067
4848.44 4135
4849.10 4339
4849.76 4554
4850.41 4748
4851.07 4986
4851.73 5282
4852.39 5128
4853.04 5240
4853.70 5078
4854.36 4991
4855.01 5088
4855.67 4708
4856.33 4947
4856.99 5024
4857.64 4946
4858.30 4935
4858.96 5379
4859.62 5606
4860.27 6037
4860.93 6361
4861.59 5946
4862.25 5708
4862.90 5781
4863.56 5795
4864.22 5477
4864.88 5352
4865.53 5469
4866.19 5470
4866.85 5490
4867.51 5734
4868.17 5691
4868.83 5587
4869.48 5434
4870.14 5580
4870.80 5558
4871.46 5145
4872.12 4833
4872.77 4850
4873.43 4777
4874.09 4771
4874.75 4543
4875.41 4415
4876.07 4700
4876.73 4470
4877.38 4482
4878.04 4193
4878.70 4275
4879.36 4427
4880.02 4414
4880.68 4544
4881.34 4637
4882.00 4483
4882.66 4488
4883.31 4273
4883.97 3851
4884.63 3806
4885.29 3773
4885.95 3760
4886.61 3617
4887.27 3539
4887.93 3482
4888.59 3497
4889.25 3473
4889.91 3619
4890.57 3899
4891.23 4011
4891.89 3983
4892.55 4014
4893.21 3807
4893.87 3926
4894.53 4050
4895.19 4020
4895.85 3771
4896.51 3722
4897.17 3738
4897.83 3821
4898.49 3720
4899.15 3654
4899.81 3610
4900.47 3613
4901.13 3524
4901.79 3798
4902.45 3775
4903.11 3634
4903.77 3515
4904.43 3473
4905.09 3355
4905.75 3215
4906.41 3200
4907.07 3123
4907.73 3077
4908.39 3231
4909.05 3188
4909.72 3189
4910.38 3183
4911.04 3015
4911.70 3165
4912.36 3119
4913.02 3095
4913.68 3111
4914.34 3031
4915.00 2906
4915.67 2979
4916.33 3116
4916.99 2930
4917.65 2888
4918.31 2809
4918.97 2822
4919.63 2881
4920.30 2958
4920.96 2881
4921.62 2830
4922.28 2745
4922.94 2834
4923.60 2957
4924.27 2800
4924.93 2850
4925.59 2859
4926.25 2916
4926.91 2953
4927.58 2841
4928.24 2811
4928.90 2822
4929.56 2778
4930.22 2947
4930.89 2998
4931.55 2850
4932.21 2908
4932.87 2908
4933.54 2948
4934.20 3089
4934.86 2986
4935.52 2920
4936.19 2920
4936.85 2981
4937.51 3050
4938.18 3058
4938.84 2970
4939.50 2949
4940.16 2994
4940.83 2903
4941.49 2972
4942.15 2854
4942.82 2690
4943.48 2698
4944.14 2713
4944.81 2594
4945.47 2802
4946.13 2962
4946.80 2873
4947.46 2738
4948.12 2601
4948.79 2815
4949.45 2670
4950.11 2501
4950.78 2506
4951.44 2494
4952.10 2505
4952.77 2570
4953.43 2717
4954.10 2697
4954.76 2726
4955.42 2639
4956.09 2564
4956.75 2622
4957.42 2621
4958.08 2647
4958.74 2590
4959.41 2710
4960.07 2615
4960.74 2653
4961.40 2736
4962.07 2834
4962.73 2729
4963.39 3033
4964.06 3050
4964.72 3254
4965.39 3395
4966.05 3350
4966.72 3439
4967.38 3470
4968.05 3412
4968.71 3275
4969.38 2930
4970.04 2857
4970.71 2838
4971.37 2804
4972.04 2715
4972.70 2630
4973.37 2693
4974.03 2841
4974.70 2723
4975.36 2778
4976.03 2683
4976.69 2828
4977.36 2901
4978.02 2844
4978.69 2793
4979.36 2925
4980.02 2985
4980.69 2946
4981.35 2851
4982.02 2811
4982.68 2798
4983.35 2684
4984.02 2680
4984.68 2483
4985.35 2690
4986.01 2625
4986.68 2733
4987.35 2845
4988.01 2781
4988.68 2728
4989.34 2728
4990.01 2764
4990.68 2797
4991.34 2732
4992.01 2471
4992.68 2400
4993.34 2684
4994.01 2513
4994.68 2557
4995.34 2689
4996.01 2643
4996.68 2773
4997.34 2712
4998.01 2639
4998.68 2667
4999.34 2673
5000.01 2538
5000.68 2454
5001.34 2409
5002.01 2485
5002.68 2477
5003.35 2373
5004.01 2524
5004.68 2556
5005.35 2467
5006.01 2484
5006.68 2472
5007.35 2485
5008.02 2538
5008.68 2351
5009.35 2601
5010.02 2522
5010.69 2624
5011.36 2596
5012.02 2672
5012.69 2602
5013.36 2662
5014.03 2628
5014.69 2496
5015.36 2384
5016.03 2459
5016.70 2449
5017.37 2502
5018.03 2563
5018.70 2596
5019.37 2952
5020.04 3030
5020.71 3231
5021.38 3532
5022.04 3822
5022.71 4487
5023.38 4866
5024.05 5215
5024.72 5246
5025.39 5499
5026.06 5427
5026.72 5191
5027.39 4893
5028.06 4606
5028.73 4370
5029.40 4072
5030.07 3828
5030.74 3247
5031.41 2957
5032.08 3023
5032.75 2880
5033.41 2716
5034.08 2655
5034.75 2603
5035.42 2596
5036.09 2465
5036.76 2368
5037.43 2334
5038.10 2428
5038.77 2489
5039.44 2393
5040.11 2430
5040.78 2467
5041.45 2366
5042.12 2315
5042.79 2434
5043.46 2312
5044.13 2295
5044.80 2385
5045.47 2417
5046.14 2671
5046.81 2657
5047.48 2629
5048.15 2660
5048.82 2720
5049.49 2789
5050.16 2669
5050.83 2729
5051.50 2689
5052.17 2691
5052.84 2801
5053.51 2526
5054.18 2669
5054.85 2540
5055.52 2405
5056.19 2424
5056.86 2464
5057.53 2324
5058.21 2294
5058.88 2396
5059.55 2573
5060.22 2459
5060.89 2585
5061.56 2520
5062.23 2603
5062.90 2651
5063.57 2525
5064.24 2535
5064.92 2592
5065.59 2546
5066.26 2440
5066.93 2455
5067.60 2606
5068.27 2384
5068.94 2317
5069.62 2418
5070.29 2342
5070.96 2348
5071.63 2383
5072.30 2344
5072.97 2287
5073.65 2247
5074.32 2322
5074.99 2333
5075.66 2262
5076.33 2345
5077.01 2426
5077.68 2522
5078.35 2703
5079.02 2738
5079.70 2803
5080.37 2973
5081.04 3008
5081.71 2906
5082.38 2881
5083.06 2844
5083.73 2789
5084.40 2837
5085.07 2758
5085.75 2677
5086.42 2737
5087.09 2876
5087.77 2859
5088.44 3016
5089.11 2932
5089.78 3099
5090.46 3110
5091.13 3264
5091.80 3534
5092.48 3780
5093.15 3697
5093.82 3579
5094.50 3579
5095.17 3308
5095.84 3093
5096.52 2957
5097.19 2947
5097.86 2741
5098.54 2751
5099.21 2759
5099.88 2835
5100.56 2590
5101.23 2764
5101.90 2570
5102.58 2604
5103.25 2569
5103.93 2747
5104.60 2785
5105.27 3030
5105.95 3063
5106.62 3015
5107.30 2940
5107.97 2920
5108.64 3052
5109.32 2806
5109.99 2765
5110.67 2738
5111.34 2875
5112.02 2707
5112.69 2644
5113.36 2555
5114.04 2567
5114.71 2546
5115.39 2472
5116.06 2445
5116.74 2521
5117.41 2673
5118.09 2792
5118.76 2836
5119.44 3029
5120.11 3232
5120.79 3157
5121.46 3186
5122.14 3150
5122.81 3059
5123.49 2962
5124.16 3024
5124.84 2842
5125.51 2783
5126.19 2575
5126.86 2585
5127.54 2635
5128.21 2563
5128.89 2604
5129.57 2611
5130.24 2615
5130.92 2682
5131.59 2700
5132.27 2743
5132.94 2696
5133.62 2703
5134.30 2874
5134.97 2869
5135.65 2930
5136.32 2800
5137.00 2653
5137.68 2610
5138.35 2621
5139.03 2705
5139.70 2861
5140.38 2935
5141.06 2905
5141.73 2869
5142.41 2880
5143.09 2921
5143.76 2890
5144.44 2824
5145.12 2712
5145.79 2689
5146.47 2600
5147.15 2274
5147.82 2477
5148.50 2387
5149.18 2265
5149.85 2202
5150.53 2239
5151.21 2154
5151.88 2137
5152.56 2212
5153.24 2220
5153.92 2279
5154.59 2254
5155.27 2349
5155.95 2312
5156.62 2366
5157.30 2240
5157.98 2357
5158.66 2275
5159.33 2301
5160.01 2245
5160.69 2187
5161.37 2078
5162.04 2209
5162.72 2262
5163.40 2214
5164.08 2255
5164.76 2241
5165.43 2229
5166.11 2299
5166.79 2218
5167.47 2588
5168.15 2549
5168.82 2553
5169.50 2432
5170.18 2408
5170.86 2525
5171.54 2402
5172.22 2314
5172.89 2288
5173.57 2180
5174.25 2098
5174.93 2216
5175.61 2196
5176.29 2062
5176.97 2192
5177.64 2286
5178.32 2333
5179.00 2172
5179.68 2285
5180.36 2184
5181.04 2099
5181.72 2159
5182.40 2293
5183.08 2318
5183.75 2369
5184.43 2184
5185.11 2214
5185.79 2245
5186.47 2314
5187.15 2149
5187.83 2095
5188.51 2155
5189.19 2038
5189.87 2007
5190.55 2048
5191.23 1983
5191.91 2006
5192.59 2095
5193.27 2156
5193.95 2108
5194.63 2141
5195.31 2109
5195.99 2063
5196.67 2054
5197.35 2051
5198.03 2169
5198.71 2039
5199.39 2013
5200.07 2085
5200.75 2103
5201.43 2165
5202.11 2050
5202.79 2155
5203.47 2221
5204.15 2104
5204.83 2190
5205.51 2205
5206.19 2222
5206.87 2353
5207.55 2499
5208.23 2418
5208.91 2468
5209.59 2426
5210.27 2338
5210.96 2525
5211.64 2522
5212.32 2398
5213.00 2448
5213.68 2422
5214.36 2512
5215.04 2597
5215.72 2454
5216.40 2442
5217.09 2500
5217.77 2499
5218.45 2392
5219.13 2486
5219.81 2589
5220.49 2779
5221.17 2545
5221.86 2503
5222.54 2471
5223.22 2519
5223.90 2609
5224.58 2470
5225.27 2486
5225.95 2584
5226.63 2631
5227.31 2588
5227.99 2403
5228.67 2270
5229.36 2295
5230.04 2242
5230.72 2314
5231.40 2426
5232.09 2309
5232.77 2243
5233.45 2247
5234.13 2276
5234.82 2358
5235.50 2423
5236.18 2365
5236.86 2423
5237.55 2494
5238.23 2494
5238.91 2620
5239.59 2720
5240.28 2776
5240.96 2893
5241.64 2745
5242.33 2667
5243.01 2715
5243.69 2600
5244.37 2545
5245.06 2448
5245.74 2490
5246.42 2333
5247.11 2339
5247.79 2369
5248.47 2436
5249.16 2409
5249.84 2326
5250.52 2506
5251.21 2604
5251.89 2535
5252.58 2530
5253.26 2603
5253.94 2719
5254.63 2671
5255.31 2635
5255.99 2316
5256.68 2405
5257.36 2306
5258.05 2271
5258.73 2348
5259.41 2464
5260.10 2398
5260.78 2433
5261.47 2440
5262.15 2421
5262.84 2486
5263.52 2638
5264.20 2731
5264.89 2681
5265.57 2594
5266.26 2541
5266.94 2545
5267.63 2706
5268.31 2539
5269.00 2473
5269.68 2481
5270.37 2429
5271.05 2376
5271.73 2398
5272.42 2428
5273.10 2388
5273.79 2316
5274.47 2296
5275.16 2315
5275.85 2365
5276.53 2344
5277.22 2222
5277.90 2421
5278.59 2411
5279.27 2525
5279.96 2484
5280.64 2638
5281.33 2617
5282.01 2703
5282.70 2695
5283.38 2930
5284.07 2852
5284.76 2715
5285.44 2766
5286.13 2508
5286.81 2396
5287.50 2329
5288.19 2463
5288.87 2464
5289.56 2320
5290.24 2312
5290.93 2217
5291.62 2172
5292.30 2241
5292.99 2268
5293.67 2237
5294.36 2361
5295.05 2219
5295.73 2300
5296.42 2323
5297.11 2362
5297.79 2458
5298.48 2373
5299.17 2486
5299.85 2352
5300.54 2534
5301.23 2508
5301.91 2657
5302.60 2804
5303.29 2738
5303.97 2740
5304.66 2643
5305.35 2812
5306.04 2724
5306.72 2577
5307.41 2568
5308.10 2687
5308.78 2651
5309.47 2647
5310.16 2606
5310.85 2614
5311.53 2725
5312.22 2672
5312.91 2792
5313.60 2787
5314.28 2808
5314.97 2799
5315.66 2851
5316.35 2778
5317.04 2601
5317.72 2639
5318.41 2710
5319.10 2884
5319.79 3058
5320.48 3126
5321.16 3236
5321.85 3373
5322.54 3534
5323.23 3582
5323.92 3495
5324.60 3303
5325.29 3036
5325.98 2931
5326.67 2907
5327.36 2697
5328.05 2555
5328.74 2603
5329.42 2720
5330.11 2567
5330.80 2642
5331.49 2925
5332.18 2862
5332.87 2647
5333.56 2680
5334.25 2724
5334.93 2705
5335.62 2560
5336.31 2796
5337.00 2669
5337.69 2549
5338.38 2584
5339.07 2726
5339.76 2672
5340.45 2653
5341.14 2659
5341.83 2679
5342.52 2802
5343.21 2835
5343.90 2936
5344.58 2816
5345.27 2817
5345.96 2818
5346.65 2907
5347.34 3269
5348.03 3165
5348.72 3436
5349.41 3724
5350.10 4227
5350.79 4625
5351.48 4957
5352.17 5560
5352.86 5735
5353.55 5776
5354.24 5542
5354.93 5497
5355.62 5145
5356.31 4720
5357.01 4370
5357.70 3680
5358.39 3501
5359.08 3028
5359.77 2874
5360.46 2683
5361.15 2563
5361.84 2519
5362.53 2454
5363.22 2521
5363.91 2499
5364.60 2477
5365.29 2436
5365.98 2481
5366.68 2577
5367.37 2468
5368.06 2391
5368.75 2431
5369.44 2381
5370.13 2261
5370.82 2289
5371.51 2454
5372.21 2218
5372.90 2282
5373.59 2261
5374.28 2202
5374.97 2260
5375.66 2144
5376.35 2109
5377.05 2223
5377.74 2142
5378.43 2211
5379.12 2181
5379.81 2300
5380.51 2294
5381.20 2223
5381.89 2349
5382.58 2328
5383.27 2181
5383.97 2166
5384.66 2141
5385.35 2191
5386.04 2280
5386.73 2309
5387.43 2279
5388.12 2244
5388.81 2408
5389.50 2488
5390.20 2628
5390.89 2653
5391.58 2589
5392.28 2596
5392.97 2594
5393.66 2512
5394.35 2565
5395.05 2421
5395.74 2300
5396.43 2353
5397.13 2102
5397.82 2057
5398.51 2166
5399.20 2126
5399.90 2103
5400.59 2030
5401.28 2084
5401.98 2055
5402.67 2100
5403.36 2113
5404.06 2134
5404.75 2074
5405.44 2042
5406.14 2104
5406.83 2258
5407.53 2210
5408.22 2192
5408.91 2194
5409.61 2288
5410.30 2173
5410.99 2127
5411.69 2211
5412.38 2165
5413.08 2230
5413.77 2058
5414.46 2020
5415.16 2125
5415.85 2246
5416.55 2172
5417.24 2143
5417.94 2102
5418.63 2030
5419.32 1969
5420.02 2142
5420.71 2154
5421.41 2223
5422.10 2134
5422.80 2127
5423.49 2275
5424.19 2298
5424.88 2417
5425.58 2334
5426.27 2270
5426.97 2237
5427.66 2297
5428.36 2177
5429.05 2145
5429.75 2211
5430.44 2299
5431.14 2298
5431.83 2174
5432.53 2034
5433.22 2140
5433.92 2273
5434.61 2224
5435.31 2152
5436.00 2238
5436.70 2323
5437.40 2261
5438.09 2389
5438.79 2454
5439.48 2536
5440.18 2416
5440.87 2433
5441.57 2388
5442.27 2281
5442.96 2311
5443.66 2220
5444.35 2294
5445.05 2450
5445.75 2492
5446.44 2458
5447.14 2603
5447.83 2743
5448.53 2757
5449.23 2547
5449.92 2377
5450.62 2517
5451.32 2488
5452.01 2434
5452.71 2544
5453.41 2431
5454.10 2587
5454.80 2519
5455.50 2428
5456.19 2467
5456.89 2491
5457.59 2561
5458.28 2491
5458.98 2401
5459.68 2476
5460.37 2495
5461.07 2631
5461.77 2548
5462.47 2616
5463.16 2927
5463.86 2913
5464.56 3023
5465.25 2901
5465.95 2979
5466.65 3006
5467.35 3067
5468.04 3075
5468.74 2898
5469.44 2998
5470.14 2985
5470.84 2894
5471.53 2927
5472.23 2770
5472.93 2903
5473.63 3006
5474.32 3335
5475.02 3185
5475.72 2952
5476.42 3088
5477.12 3200
5477.82 3129
5478.51 3235
5479.21 3233
5479.91 3691
5480.61 4063
5481.31 4328
5482.01 4602
5482.70 5001
5483.40 4979
5484.10 4902
5484.80 4592
5485.50 4399
5486.20 4233
5486.90 4120
5487.59 3639
5488.29 3618
5488.99 3525
5489.69 3323
5490.39 3420
5491.09 3418
5491.79 3480
5492.49 3663
5493.19 3718
5493.89 3831
5494.58 3854
5495.28 3742
5495.98 3987
5496.68 4187
5497.38 4165
5498.08 4346
5498.78 4455
5499.48 5112
5500.18 5784
5500.88 6595
5501.58 7512
5502.28 8126
5502.98 8584
5503.68 8801
5504.38 8526
5505.08 7781
5505.78 7181
5506.48 6191
5507.18 5530
5507.88 4930
5508.58 4372
5509.28 4207
5509.98 3868
5510.68 3726
5511.38 3632
5512.08 3808
5512.78 3577
5513.48 3418
5514.18 3466
5514.88 3488
5515.58 3536
5516.28 3498
5516.98 3533
5517.68 3388
5518.39 3565
5519.09 3421
5519.79 3465
5520.49 3406
5521.19 3165
5521.89 3119
5522.59 3203
5523.29 3213
5523.99 3110
5524.69 3114
5525.40 3053
5526.10 2966
5526.80 2811
5527.50 2706
5528.20 2771
5528.90 2570
5529.60 2647
5530.31 2693
5531.01 2758
5531.71 2693
5532.41 2595
5533.11 2499
5533.81 2547
5534.52 2522
5535.22 2573
5535.92 2616
5536.62 2548
5537.32 2489
5538.02 2606
5538.73 2739
5539.43 2604
5540.13 2691
5540.83 2422
5541.54 2422
5542.24 2453
5542.94 2453
5543.64 2426
5544.34 2434
5545.05 2408
5545.75 2307
5546.45 2277
5547.15 2281
5547.86 2264
5548.56 2330
5549.26 2283
5549.97 2256
5550.67 2321
5551.37 2294
5552.07 2454
5552.78 2350
5553.48 2360
5554.18 2374
5554.89 2372
5555.59 2322
5556.29 2325
5557.00 2360
5557.70 2379
5558.40 2219
5559.11 2185
5559.81 2144
5560.51 2256
5561.22 2290
5561.92 2324
5562.62 2335
5563.33 2359
5564.03 2487
5564.73 2366
5565.44 2357
5566.14 2526
5566.85 2588
5567.55 2486
5568.25 2404
5568.96 2477
5569.66 2553
5570.37 2310
5571.07 2357
5571.77 2457
5572.48 2441
5573.18 2312
5573.89 2199
5574.59 2446
5575.29 2487
5576.00 2283
5576.70 2399
5577.41 2394
5578.11 2448
5578.82 2511
5579.52 2411
5580.23 2216
5580.93 2249
5581.64 2220
5582.34 2289
5583.05 2256
5583.75 2309
5584.46 2258
5585.16 2105
5585.87 2163
5586.57 2322
5587.28 2199
5587.98 2153
5588.69 2222
5589.39 2173
5590.10 2151
5590.80 2218
5591.51 2074
5592.21 2177
5592.92 2070
5593.62 2323
5594.33 2183
5595.04 2197
5595.74 2127
5596.45 2182
5597.15 2027
5597.86 2016
5598.56 2050
5599.27 2009
5599.98 2086
5600.68 2274
5601.39 2212
5602.09 2116
5602.80 2008
5603.51 2063
5604.21 2070
5604.92 2145
5605.62 2276
5606.33 2162
5607.04 2297
5607.74 2162
5608.45 2050
5609.16 2101
5609.86 2079
5610.57 2119
5611.28 2137
5611.98 2176
5612.69 2064
5613.40 2150
5614.10 2236
5614.81 2232
5615.52 2178
5616.22 2277
5616.93 2194
5617.64 2132
5618.35 2092
5619.05 2097
5619.76 2101
5620.47 2037
5621.17 2003
5621.88 1985
5622.59 2064
5623.30 2063
5624.00 1911
5624.71 2046
5625.42 2086
5626.13 2094
5626.83 2304
5627.54 2294
5628.25 2185
5628.96 2163
5629.67 2369
5630.37 2188
5631.08 2187
5631.79 2277
5632.50 2345
5633.21 2378
5633.91 2156
5634.62 2175
5635.33 2184
5636.04 2066
5636.75 2139
5637.45 2214
5638.16 2298
5638.87 2192
5639.58 2226
5640.29 2379
5641.00 2462
5641.70 2499
5642.41 2474
5643.12 2675
5643.83 2499
5644.54 2399
5645.25 2155
5645.96 2318
5646.67 2270
5647.38 2258
5648.08 2309
5648.79 2180
5649.50 2262
5650.21 2129
5650.92 2125
5651.63 2203
5652.34 2308
5653.05 2417
5653.76 2401
5654.47 2184
5655.18 2197
5655.89 2446
5656.60 2464
5657.30 2352
5658.01 2418
5658.72 2713
5659.43 2788
5660.14 2610
5660.85 2841
5661.56 2748
5662.27 2738
5662.98 2732
5663.69 2557
5664.40 2501
5665.11 2259
5665.82 2279
5666.53 2237
5667.24 2268
5667.95 2293
5668.66 2321
5669.37 2508
5670.08 2600
5670.79 2586
5671.50 2509
5672.22 2696
5672.93 2722
5673.64 2839
5674.35 2795
5675.06 2649
5675.77 2723
5676.48 2544
5677.19 2356
5677.90 2185
5678.61 2132
5679.32 2096
5680.03 2098
5680.74 2104
5681.46 2353
5682.17 2240
5682.88 2148
5683.59 2299
5684.30 2283
5685.01 2366
5685.72 2334
5686.43 2223
5687.15 2327
5687.86 2220
5688.57 2190
5689.28 2177
5689.99 2296
5690.70 2186
5691.42 2223
5692.13 2136
5692.84 2314
5693.55 2364
5694.26 2259
5694.97 2184
5695.69 2174
5696.40 2133
5697.11 2214
5697.82 2111
5698.53 1949
5699.25 2063
5699.96 1974
5700.67 1948
5701.38 2014
5702.10 2036
5702.81 1991
5703.52 1934
5704.23 2047
5704.95 2002
5705.66 1990
5706.37 2023
5707.08 2075
5707.80 2054
5708.51 2049
5709.22 1960
5709.93 2073
5710.65 2020
5711.36 2179
5712.07 2091
5712.79 1902
5713.50 1958
5714.21 2050
5714.93 2011
5715.64 1975
5716.35 1976
5717.07 1994
5717.78 1894
5718.49 1866
5719.21 2033
5719.92 1857
5720.63 1855
5721.35 1899
5722.06 1900
5722.77 1922
5723.49 1949
5724.20 1896
5724.92 1871
5725.63 1972
5726.34 2087
5727.06 2013
5727.77 1999
5728.48 2088
5729.20 2043
5729.91 2037
5730.63 1966
5731.34 2051
5732.06 2061
5732.77 2194
5733.48 2028
5734.20 2077
5734.91 1939
5735.63 1988
5736.34 2052
5737.06 2040
5737.77 1997
5738.49 1990
5739.20 2047
5739.91 2070
5740.63 2007
5741.34 2032
5742.06 2008
5742.77 2068
5743.49 1966
5744.20 2052
5744.92 2045
5745.63 2025
5746.35 1924
5747.06 1944
5747.78 1962
5748.49 2019
5749.21 2042
5749.93 2056
5750.64 1934
5751.36 1975
5752.07 1999
5752.79 2079
5753.50 2223
5754.22 2367
5754.93 2492
5755.65 2687
5756.37 2687
5757.08 2783
5757.80 2772
5758.51 2701
5759.23 2620
5759.95 2615
5760.66 2529
5761.38 2507
5762.09 2188
5762.81 2167
5763.53 2154
5764.24 2055
5764.96 2206
5765.67 1999
5766.39 1988
5767.11 1994
5767.82 2107
5768.54 2152
5769.26 2099
5769.97 2129
5770.69 1983
5771.41 1996
5772.12 1962
5772.84 2017
5773.56 2003
5774.27 2062
5774.99 2076
5775.71 1976
5776.42 2069
5777.14 2205
5777.86 2248
5778.58 2345
5779.29 2383
5780.01 2282
5780.73 2340
5781.45 2328
5782.16 2376
5782.88 2485
5783.60 2472
5784.31 2460
5785.03 2460
5785.75 2359
5786.47 2372
5787.19 2357
5787.90 2168
5788.62 2205
5789.34 2252
5790.06 2245
5790.77 2346
5791.49 2390
5792.21 2475
5792.93 2499
5793.65 2663
5794.36 2614
5795.08 2614
5795.80 2718
5796.52 2719
5797.24 2778
5797.96 3008
5798.67 3005
5799.39 3633
5800.11 4176
5800.83 4894
5801.55 5524
5802.27 6041
5802.99 6572
5803.70 6292
5804.42 6278
5805.14 5565
5805.86 5054
5806.58 4507
5807.30 3772
5808.02 3496
5808.74 3141
5809.46 3022
5810.17 2811
5810.89 2852
5811.61 2738
5812.33 2727
5813.05 2767
5813.77 2791
5814.49 2870
5815.21 2788
5815.93 2869
5816.65 2892
5817.37 2902
5818.09 3037
5818.81 3100
5819.53 3016
5820.25 2909
5820.97 2826
5821.69 2792
5822.41 2913
5823.13 2902
5823.85 2791
5824.57 2706
5825.29 2752
5826.01 2753
5826.73 2765
5827.45 2704
5828.17 2673
5828.89 2426
5829.61 2505
5830.33 2492
5831.05 2618
5831.77 2491
5832.49 2526
5833.21 2668
5833.93 2395
5834.65 2317
5835.37 2363
5836.09 2418
5836.81 2373
5837.53 2186
5838.25 2238
5838.97 2442
5839.70 2378
5840.42 2324
5841.14 2354
5841.86 2406
5842.58 2342
5843.30 2292
5844.02 2274
5844.74 2313
5845.46 2153
5846.19 2171
5846.91 2226
5847.63 2171
5848.35 2126
5849.07 2161
5849.79 2233
5850.51 2162
5851.24 2181
5851.96 2173
5852.68 2299
5853.40 2357
5854.12 2182
5854.85 2193
5855.57 2287
5856.29 2380
5857.01 2327
5857.73 2288
5858.46 2152
5859.18 2205
5859.90 2201
5860.62 2225
5861.34 2087
5862.07 2167
5862.79 2084
5863.51 2072
5864.23 2108
5864.96 2146
5865.68 2107
5866.40 2015
5867.12 2213
5867.85 2078
5868.57 2063
5869.29 2175
5870.01 2094
5870.74 2163
5871.46 2139
5872.18 2065
5872.91 2082
5873.63 2052
5874.35 2088
5875.08 2162
5875.80 2121
5876.52 2040
5877.25 2055
5877.97 2110
5878.69 2097
5879.42 2109
5880.14 2146
5880.86 2171
5881.59 2126
5882.31 2088
5883.03 2159
5883.76 2133
5884.48 2268
5885.20 2145
5885.93 2132
5886.65 2203
5887.38 2218
5888.10 2172
5888.82 2208
5889.55 2258
5890.27 2193
5891.00 2070
5891.72 2055
5892.44 2172
5893.17 2203
5893.89 2038
5894.62 1923
5895.34 2186
5896.07 2128
5896.79 2045
5897.51 2065
5898.24 2007
5898.96 2093
5899.69 2113
5900.41 2051
5901.14 1971
5901.86 2076
5902.59 1956
5903.31 2009
5904.04 2123
5904.76 2116
5905.49 2047
5906.21 2007
5906.94 2087
5907.66 2106
5908.39 2188
5909.11 2072
5909.84 2068
5910.56 2104
5911.29 2202
5912.01 2073
5912.74 2076
5913.46 2007
5914.19 2029
5914.92 2080
5915.64 2165
5916.37 2073
5917.09 2029
5917.82 2115
5918.54 2022
5919.27 2130
5920.00 2150
5920.72 2164
5921.45 2155
5922.17 2204
5922.90 2204
5923.63 2163
5924.35 2226
5925.08 2161
5925.80 2236
5926.53 2439
5927.26 2296
5927.98 2241
5928.71 2174
5929.44 2252
5930.16 2360
5930.89 2242
5931.62 2268
5932.34 2342
5933.07 2468
5933.80 2382
5934.52 2469
5935.25 2324
5935.98 2485
5936.70 2552
5937.43 2609
5938.16 2500
5938.88 2550
5939.61 2582
5940.34 2695
5941.07 2630
5941.79 2668
5942.52 2764
5943.25 2830
5943.97 2901
5944.70 2763
5945.43 2684
5946.16 2805
5946.88 2836
5947.61 2773
5948.34 2985
5949.07 3045
5949.80 3199
5950.52 3185
5951.25 3168
5951.98 3467
5952.71 3668
5953.43 3797
5954.16 3917
5954.89 3987
5955.62 4095
5956.35 3968
5957.07 4083
5957.80 3978
5958.53 3844
5959.26 3796
5959.99 3738
5960.72 3893
5961.44 3859
5962.17 3773
5962.90 3919
5963.63 3851
5964.36 3994
5965.09 4170
5965.82 4522
5966.54 4889
5967.27 5430
5968.00 5796
5968.73 6306
5969.46 6796
5970.19 7043
5970.92 7061
5971.65 6452
5972.38 6040
5973.11 5748
5973.83 5545
5974.56 5364
5975.29 5158
5976.02 4799
5976.75 4734
5977.48 4781
5978.21 4892
5978.94 4641
5979.67 4873
5980.40 4877
5981.13 4858
5981.86 4994
5982.59 5316
5983.32 5600
5984.05 5736
5984.78 5733
5985.51 5674
5986.24 5690
5986.97 5728
5987.70 5628
5988.43 5637
5989.16 5596
5989.89 5427
5990.62 5457
5991.35 5591
5992.08 5671
5992.81 5561
5993.54 5636
5994.27 5545
5995.00 5524
5995.73 5610
5996.46 5640
5997.19 5768
5997.92 5880
5998.65 6015
5999.38 6181
6000.11 6217
6000.85 6191
6001.58 6393
6002.31 6481
6003.04 6427
6003.77 6113
6004.50 5811
6005.23 5707
6005.96 5922
6006.69 5815
6007.43 5710
6008.16 5735
6008.89 6048
6009.62 6442
6010.35 6810
6011.08 8084
6011.81 9862
6012.54 11724
6013.28 14069
6014.01 16657
6014.74 18873
6015.47 20809
6016.20 22191
6016.94 22128
6017.67 21309
6018.40 19936
6019.13 18063
6019.86 15960
6020.59 13789
6021.33 11728
6022.06 9751
6022.79 8366
6023.52 7284
6024.26 6563
6024.99 6025
6025.72 5595
6026.45 5210
6027.19 4870
6027.92 4758
6028.65 4681
6029.38 4547
6030.12 4324
6030.85 4240
6031.58 4295
6032.31 4226
6033.05 4155
6033.78 4013
6034.51 3967
6035.25 3855
6035.98 3732
6036.71 3812
6037.44 3708
6038.18 3830
6038.91 3865
6039.64 3810
6040.38 3953
6041.11 3918
6041.84 4016
6042.58 4092
6043.31 4134
6044.04 4241
6044.78 4428
6045.51 4447
6046.24 4413
6046.98 4481
6047.71 4599
6048.45 4789
6049.18 4759
6049.91 4726
6050.65 4872
6051.38 5082
6052.11 5285
6052.85 5673
6053.58 6233
6054.32 6797
6055.05 7069
6055.79 7184
6056.52 7019
6057.25 6547
6057.99 6208
6058.72 5913
6059.46 5589
6060.19 5347
6060.93 4850
6061.66 4764
6062.39 4518
6063.13 4585
6063.86 4445
6064.60 4310
6065.33 4318
6066.07 4270
6066.80 4164
6067.54 4120
6068.27 4054
6069.01 4035
6069.74 3931
6070.48 4072
6071.21 3976
6071.95 3925
6072.68 3862
6073.42 3802
6074.15 3706
6074.89 3639
6075.62 3641
6076.36 3635
6077.10 3671
6077.83 3621
6078.57 3666
6079.30 3605
6080.04 3653
6080.77 3460
6081.51 3589
6082.25 3670
6082.98 3588
6083.72 3522
6084.45 3427
6085.19 3465
6085.93 3309
6086.66 3235
6087.40 3353
6088.13 3416
6088.87 3308
6089.61 3282
6090.34 3299
6091.08 3305
6091.81 3358
6092.55 3330
6093.29 3563
6094.02 3373
6094.76 3438
6095.50 3376
6096.23 3198
6096.97 3172
6097.71 3138
6098.44 3094
6099.18 2998
6099.92 2953
6100.65 2903
6101.39 2921
6102.13 2910
6102.87 2852
6103.60 2813
6104.34 2822
6105.08 2979
6105.81 3001
6106.55 2944
6107.29 2858
6108.03 2844
6108.76 2846
6109.50 2867
6110.24 2939
6110.98 2938
6111.71 2940
6112.45 2917
6113.19 2962
6113.93 2956
6114.66 2926
6115.40 3023
6116.14 3221
6116.88 3217
6117.62 3343
6118.35 3278
6119.09 3335
6119.83 3319
6120.57 3198
6121.31 3218
6122.04 3090
6122.78 3107
6123.52 3205
6124.26 2996
6125.00 3140
6125.74 3241
6126.47 3300
6127.21 3157
6127.95 3248
6128.69 3318
6129.43 3381
6130.17 3372
6130.91 3325
6131.64 3328
6132.38 3137
6133.12 3139
6133.86 3185
6134.60 3332
6135.34 3414
6136.08 3311
6136.82 3381
6137.56 3513
6138.30 3566
6139.04 3631
6139.77 3608
6140.51 3640
6141.25 3647
6141.99 3745
6142.73 3656
6143.47 3547
6144.21 3628
6144.95 3610
6145.69 3471
6146.43 3571
6147.17 3426
6147.91 3466
6148.65 3568
6149.39 3455
6150.13 3437
6150.87 3424
6151.61 3230
6152.35 3395
6153.09 3374
6153.83 3473
6154.57 3560
6155.31 3558
6156.05 3697
6156.79 3746
6157.53 3851
6158.27 4076
6159.01 4123
6159.75 4205
6160.49 4256
6161.23 4260
6161.97 4184
6162.71 4201
6163.45 4307
6164.20 4429
6164.94 4585
6165.68 4617
6166.42 4645
6167.16 5036
6167.90 5122
6168.64 5157
6169.38 5267
6170.12 5218
6170.86 5403
6171.61 5579
6172.35 5434
6173.09 5164
6173.83 5065
6174.57 5096
6175.31 4887
6176.05 4578
6176.79 4659
6177.54 4492
6178.28 4544
6179.02 4409
6179.76 4511
6180.50 4560
6181.24 4423
6181.99 4510
6182.73 4574
6183.47 4581
6184.21 4721
6184.95 4891
6185.70 4885
6186.44 4873
6187.18 4829
6187.92 4898
6188.66 5009
6189.41 5024
6190.15 5217
6190.89 5241
6191.63 5334
6192.38 5423
6193.12 5729
6193.86 5829
6194.60 5916
6195.35 6187
6196.09 6369
6196.83 6339
6197.57 6645
6198.32 6437
6199.06 6326
6199.80 6328
6200.55 6176
6201.29 6182
6202.03 6214
6202.78 6385
6203.52 6488
6204.26 6563
6205.00 7140
6205.75 8070
6206.49 9350
6207.23 11657
6207.98 15137
6208.72 19429
6209.46 24259
6210.21 29323
6210.95 33005
6211.70 35532
6212.44 35990
6213.18 35413
6213.93 33311
6214.67 29646
6215.41 25336
6216.16 21222
6216.90 17294
6217.65 14153
6218.39 11801
6219.13 9746
6219.88 8204
6220.62 7163
6221.37 6700
6222.11 6031
6222.85 5748
6223.60 5717
6224.34 5590
6225.09 5272
6225.83 5467
6226.58 5408
6227.32 5303
6228.07 4893
6228.81 4785
6229.56 4466
6230.30 4332
6231.04 3996
6231.79 3887
6232.53 3837
6233.28 3614
6234.02 3588
6234.77 3708
6235.51 3638
6236.26 3568
6237.00 3660
6237.75 3703
6238.49 3910
6239.24 3903
6239.99 3978
6240.73 4069
6241.48 4162
6242.22 4100
6242.97 3952
6243.71 3914
6244.46 4068
6245.20 4176
6245.95 4253
6246.70 4528
6247.44 4824
6248.19 5259
6248.93 5495
6249.68 5930
6250.42 6174
6251.17 6607
6251.92 6599
6252.66 6550
6253.41 6336
6254.15 5865
6254.90 5483
6255.65 5195
6256.39 4929
6257.14 4731
6257.89 4434
6258.63 4438
6259.38 4412
6260.13 4193
6260.87 4205
6261.62 4126
6262.37 4061
6263.11 4085
6263.86 4140
6264.61 4155
6265.35 4188
6266.10 4104
6266.85 3957
6267.59 4050
6268.34 3943
6269.09 3978
6269.83 4144
6270.58 4191
6271.33 4202
6272.08 4325
6272.82 4238
6273.57 4158
6274.32 4100
6275.06 4339
6275.81 4460
6276.56 4627
6277.31 4755
6278.05 4806
6278.80 5136
6279.55 5039
6280.30 5155
6281.05 5027
6281.79 4970
6282.54 4644
6283.29 4430
6284.04 4094
6284.78 3988
6285.53 3805
6286.28 3668
6287.03 3737
6287.78 3608
6288.53 3713
6289.27 3730
6290.02 3695
6290.77 3625
6291.52 3702
6292.27 3616
6293.02 3488
6293.76 3465
6294.51 3391
6295.26 3264
6296.01 3138
6296.76 3165
6297.51 3079
6298.26 3101
6299.00 2949
6299.75 3010
6300.50 3076
6301.25 3031
6302.00 2814
6302.75 2870
6303.50 2947
6304.25 2816
6305.00 2829
6305.75 2823
6306.50 2892
6307.24 2769
6307.99 2822
6308.74 3040
6309.49 2860
6310.24 2796
6310.99 2926
6311.74 2972
6312.49 3053
6313.24 2843
6313.99 2998
6314.74 2910
6315.49 2940
6316.24 2950
6316.99 2966
6317.74 2993
6318.49 2867
6319.24 2775
6319.99 2738
6320.74 2777
6321.49 2685
6322.24 2690
6322.99 2664
6323.74 2731
6324.49 2834
6325.24 2733
6325.99 2716
6326.74 2668
6327.49 2630
6328.24 2767
6328.99 2773
6329.74 2719
6330.50 2700
6331.25 2806
6332.00 3007
6332.75 2971
6333.50 2883
6334.25 2857
6335.00 2851
6335.75 3010
6336.50 2865
6337.25 2897
6338.00 2945
6338.76 2882
6339.51 2970
6340.26 2991
6341.01 3160
6341.76 2978
6342.51 2987
6343.26 2935
6344.02 2989
6344.77 2871
6345.52 3035
6346.27 3114
6347.02 3145
6347.77 3144
6348.53 3178
6349.28 3139
6350.03 3239
6350.78 3528
6351.53 3405
6352.29 3644
6353.04 3760
6353.79 4142
6354.54 4410
6355.29 4856
6356.05 4859
6356.80 4634
6357.55 4377
6358.30 4416
6359.06 4101
6359.81 3546
6360.56 3344
6361.31 3234
6362.07 3253
6362.82 3047
6363.57 3065
6364.32 3046
6365.08 3059
6365.83 2945
6366.58 2947
6367.33 2803
6368.09 2773
6368.84 2850
6369.59 2918
6370.35 2839
6371.10 2850
6371.85 2887
6372.61 2851
6373.36 2847
6374.11 3015
6374.87 2871
6375.62 2620
6376.37 2661
6377.13 2681
6377.88 2672
6378.63 2784
6379.39 2801
6380.14 2807
6380.89 2733
6381.65 2757
6382.40 2673
6383.16 2707
6383.91 2672
6384.66 2835
6385.42 2832
6386.17 2804
6386.92 2704
6387.68 2790
6388.43 2666
6389.19 2689
6389.94 2605
6390.70 2614
6391.45 2778
6392.20 2801
6392.96 2708
6393.71 2726
6394.47 2809
6395.22 2605
6395.98 2608
6396.73 2589
6397.49 2591
6398.24 2492
6399.00 2519
6399.75 2499
6400.51 2421
6401.26 2337
6402.02 2360
6402.77 2358
6403.53 2411
6404.28 2305
6405.04 2298
6405.79 2300
6406.55 2414
6407.30 2396
6408.06 2282
6408.81 2456
6409.57 2549
6410.32 2640
6411.08 2655
6411.83 2631
6412.59 2638
6413.34 2634
6414.10 2621
6414.86 2653
6415.61 2575
6416.37 2563
6417.12 2496
6417.88 2510
6418.64 2525
6419.39 2581
6420.15 2365
6420.90 2271
6421.66 2416
6422.42 2342
6423.17 2391
6423.93 2367
6424.68 2572
6425.44 2338
6426.20 2392
6426.95 2424
6427.71 2330
6428.47 2322
6429.22 2275
6429.98 2339
6430.74 2348
6431.49 2317
6432.25 2353
6433.01 2416
6433.76 2311
6434.52 2454
6435.28 2463
6436.03 2432
6436.79 2306
6437.55 2403
6438.30 2421
6439.06 2419
6439.82 2303
6440.58 2311
6441.33 2297
6442.09 2247
6442.85 2299
6443.61 2289
6444.36 2337
6445.12 2260
6445.88 2379
6446.64 2317
6447.39 2270
6448.15 2268
6448.91 2173
6449.67 2285
6450.42 2326
6451.18 2255
6451.94 2252
6452.70 2278
6453.46 2203
6454.21 2215
6454.97 2193
6455.73 2278
6456.49 2305
6457.25 2287
6458.00 2387
6458.76 2397
6459.52 2537
6460.28 2564
6461.04 2587
6461.80 2585
6462.55 2460
6463.31 2564
6464.07 2516
6464.83 2494
6465.59 2467
6466.35 2522
6467.11 2360
6467.87 2404
6468.62 2441
6469.38 2454
6470.14 2617
6470.90 2602
6471.66 2577
6472.42 2523
6473.18 2619
6473.94 2657
6474.70 2692
6475.46 2571
6476.22 2712
6476.97 2858
6477.73 2817
6478.49 2818
6479.25 2797
6480.01 2785
6480.77 2756
6481.53 2847
6482.29 2798
6483.05 2825
6483.81 2793
6484.57 2923
6485.33 3058
6486.09 3080
6486.85 3242
6487.61 3257
6488.37 3343
6489.13 3459
6489.89 3333
6490.65 3434
6491.41 3576
6492.17 3574
6492.93 3500
6493.69 3664
6494.45 3559
6495.21 3711
6495.97 3818
6496.73 3807
6497.49 4012
6498.26 4016
6499.02 4083
6499.78 4111
6500.54 3961
6501.30 4006
6502.06 3849
6502.82 3803
6503.58 3949
6504.34 3834
6505.10 3899
6505.86 3965
6506.62 4140
6507.39 4205
6508.15 4334
6508.91 4337
6509.67 4311
6510.43 4209
6511.19 4508
6511.95 4572
6512.72 4663
6513.48 4790
6514.24 4604
6515.00 4758
6515.76 4898
6516.52 4762
6517.28 4780
6518.05 4811
6518.81 4820
6519.57 4907
6520.33 5065
6521.09 5047
6521.86 5266
6522.62 5563
6523.38 5493
6524.14 5807
6524.90 6177
6525.67 6484
6526.43 7016
6527.19 7709
6527.95 8667
6528.72 9553
6529.48 10436
6530.24 11024
6531.00 11252
6531.77 11066
6532.53 10953
6533.29 10726
6534.05 10312
6534.82 10807
6535.58 11931
6536.34 13981
6537.11 16412
6537.87 18984
6538.63 20342
6539.39 21162
6540.16 21548
6540.92 20265
6541.68 18038
6542.45 15634
6543.21 13417
6543.97 11246
6544.74 9241
6545.50 7845
6546.26 6675
6547.03 5846
6547.79 5146
6548.55 4878
6549.32 4610
6550.08 4412
6550.84 4256
6551.61 4144
6552.37 4074
6553.14 4075
6553.90 4012
6554.66 4107
6555.43 4168
6556.19 4030
6556.96 3863
6557.72 3839
6558.48 3827
6559.25 3745
6560.01 3621
6560.78 3684
6561.54 3810
6562.31 3713
6563.07 3859
6563.83 4063
6564.60 4187
6565.36 4316
6566.13 4371
6566.89 4473
6567.66 4674
6568.42 4622
6569.19 4471
6569.95 4492
6570.72 4474
6571.48 4188
6572.25 4291
6573.01 4225
6573.78 4245
6574.54 4527
6575.31 4631
6576.07 4716
6576.84 4818
6577.60 4968
6578.37 5227
6579.13 5272
6579.90 5118
6580.66 5029
6581.43 5151
6582.19 5135
6582.96 5128
6583.73 4908
6584.49 4882
6585.26 4640
6586.02 4667
6586.79 4600
6587.55 4527
6588.32 4642
6589.09 4743
6589.85 4703
6590.62 4899
6591.38 4985
6592.15 5387
6592.92 5836
6593.68 6419
6594.45 7114
6595.22 7974
6595.98 8920
6596.75 9365
6597.51 9834
6598.28 10019
6599.05 9668
6599.81 9187
6600.58 8534
6601.35 7732
6602.11 6990
6602.88 6468
6603.65 5708
6604.41 5177
6605.18 4722
6605.95 4392
6606.71 4279
6607.48 3957
6608.25 3899
6609.02 3951
6609.78 3829
6610.55 3795
6611.32 3658
6612.08 3603
6612.85 3620
6613.62 3653
6614.39 3676
6615.15 3576
6615.92 3471
6616.69 3525
6617.46 3625
6618.22 3554
6618.99 3635
6619.76 3600
6620.53 3419
6621.30 3586
6622.06 3630
6622.83 3556
6623.60 3690
6624.37 3596
6625.13 3696
6625.90 3585
6626.67 3561
6627.44 3485
6628.21 3299
6628.98 3323
6629.74 3407
6630.51 3432
6631.28 3390
6632.05 3447
6632.82 3527
6633.59 3808
6634.35 4120
6635.12 4337
6635.89 4602
6636.66 4816
6637.43 5173
6638.20 5143
6638.97 4817
6639.74 4570
6640.50 4265
6641.27 4165
6642.04 3981
6642.81 3545
6643.58 3440
6644.35 3498
6645.12 3270
6645.89 3328
6646.66 3404
6647.43 3307
6648.20 3455
6648.97 3335
6649.73 3357
6650.50 3266
6651.27 3286
6652.04 3320
6652.81 3450
6653.58 3423
6654.35 3453
6655.12 3492
6655.89 3550
6656.66 3479
6657.43 3513
6658.20 3598
6658.97 3721
6659.74 3542
6660.51 3548
6661.28 3427
6662.05 3545
6662.82 3413
6663.59 3261
6664.36 3319
6665.13 3160
6665.90 3140
6666.67 3255
6667.44 3242
6668.22 3193
6668.99 3231
6669.76 3322
6670.53 3339
6671.30 3355
6672.07 3290
6672.84 3402
6673.61 3418
6674.38 3490
6675.15 3291
6675.92 3391
6676.69 3440
6677.46 3376
6678.24 3263
6679.01 3277
6679.78 3359
6680.55 3341
6681.32 3380
6682.09 3431
6682.86 3582
6683.63 3506
6684.41 3629
6685.18 3716
6685.95 3978
6686.72 4261
6687.49 4435
6688.26 4708
6689.04 4506
6689.81 4417
6690.58 4275
6691.35 3912
6692.12 3670
6692.90 3364
6693.67 3380
6694.44 3190
6695.21 3096
6695.98 2975
6696.76 2893
6697.53 2902
6698.30 2928
6699.07 3058
6699.84 3094
6700.62 3228
6701.39 3182
6702.16 3063
6702.93 3115
6703.71 3177
6704.48 3184
6705.25 3052
6706.03 3032
6706.80 3030
6707.57 3194
6708.34 3219
6709.12 3075
6709.89 3126
6710.66 3087
6711.44 2917
6712.21 2905
6712.98 3047
6713.75 3076
6714.53 2831
6715.30 2666
6716.07 2863
6716.85 2810
6717.62 2881
6718.39 2784
6719.17 2838
6719.94 2828
6720.72 2890
6721.49 2966
6722.26 2885
6723.04 2913
6723.81 2893
6724.58 3029
6725.36 2956
6726.13 2940
6726.91 2944
6727.68 2772
6728.45 2787
6729.23 2835
6730.00 2869
6730.78 2928
6731.55 2807
6732.32 3009
6733.10 2854
6733.87 3019
6734.65 2924
6735.42 2884
6736.20 2980
6736.97 2968
6737.74 3135
6738.52 3253
6739.29 3130
6740.07 3091
6740.84 3234
6741.62 3234
6742.39 3042
6743.17 3120
6743.94 3181
6744.72 3124
6745.49 3243
6746.27 3242
6747.04 3249
6747.82 3325
6748.59 3428
6749.37 3356
6750.14 3544
6750.92 3717
6751.69 3773
6752.47 3973
6753.24 4407
6754.02 4769
6754.80 4884
6755.57 5203
6756.35 5029
6757.12 4835
6757.90 4451
6758.67 4238
6759.45 4060
6760.23 3694
6761.00 3519
6761.78 3286
6762.55 3237
6763.33 3103
6764.11 3268
6764.88 3269
6765.66 3218
6766.43 3148
6767.21 3052
6767.99 3246
6768.76 3114
6769.54 3193
6770.32 3281
6771.09 3099
6771.87 3006
6772.64 3149
6773.42 3215
6774.20 3125
6774.97 2948
6775.75 3006
6776.53 2859
6777.31 2919
6778.08 3016
6778.86 2996
6779.64 3204
6780.41 3286
6781.19 3152
6781.97 3190
6782.74 3219
6783.52 2985
6784.30 2962
6785.08 2920
6785.85 2800
6786.63 2842
6787.41 2788
6788.19 2701
6788.96 2571
6789.74 2520
6790.52 2539
6791.30 2546
6792.07 2668
6792.85 2660
6793.63 2525
6794.41 2541
6795.18 2557
6795.96 2476
6796.74 2549
6797.52 2492
6798.30 2511
6799.07 2552
6799.85 2587
6800.63 2444
6801.41 2541
6802.19 2559
6802.97 2508
6803.74 2563
6804.52 2625
6805.30 2593
6806.08 2635
6806.86 2637
6807.64 2671
6808.41 2749
6809.19 2737
6809.97 2829
6810.75 2633
6811.53 2617
6812.31 2593
6813.09 2623
6813.87 2651
6814.64 2606
6815.42 2712
6816.20 2766
6816.98 2783
6817.76 2696
6818.54 2698
6819.32 2808
6820.10 2695
6820.88 2589
6821.66 2782
6822.44 2833
6823.22 2732
6824.00 2641
6824.78 2742
6825.55 2697
6826.33 2719
6827.11 2686
6827.89 2595
6828.67 2650
6829.45 2724
6830.23 2678
6831.01 2491
6831.79 2535
6832.57 2370
6833.35 2334
6834.13 2497
6834.91 2379
6835.69 2377
6836.47 2526
6837.25 2503
6838.03 2504
6838.81 2525
6839.60 2498
6840.38 2434
6841.16 2469
6841.94 2441
6842.72 2406
6843.50 2430
6844.28 2328
6845.06 2334
6845.84 2427
6846.62 2520
6847.40 2511
6848.18 2579
6848.96 2748
6849.74 3154
6850.53 3599
6851.31 4313
6852.09 4907
6852.87 5345
6853.65 5891
6854.43 6058
6855.21 5763
6855.99 5429
6856.77 4952
6857.56 4447
6858.34 3964
6859.12 3577
6859.90 3400
6860.68 3184
6861.46 2842
6862.25 2791
6863.03 2713
6863.81 2609
6864.59 2727
6865.37 2680
6866.15 2582
6866.94 2649
6867.72 2621
6868.50 2819
6869.28 2803
6870.07 2823
6870.85 2899
6871.63 2846
6872.41 2824
6873.19 2781
6873.98 2721
6874.76 2670
6875.54 2620
6876.32 2572
6877.11 2706
6877.89 2721
6878.67 2890
6879.45 2978
6880.24 3076
6881.02 3023
6881.80 3284
6882.59 3353
6883.37 3369
6884.15 3415
6884.93 3533
6885.72 3566
6886.50 3765
6887.28 4257
6888.07 4811
6888.85 5479
6889.63 6127
6890.42 6680
6891.20 7001
6891.98 6776
6892.77 6233
6893.55 5698
6894.33 5206
6895.12 4512
6895.90 4062
6896.68 3788
6897.47 3554
6898.25 3337
6899.04 3323
6899.82 3267
6900.60 3484
6901.39 3390
6902.17 3285
6902.95 3319
6903.74 3441
6904.52 3474
6905.31 3428
6906.09 3425
6906.88 3280
6907.66 3311
6908.44 3272
6909.23 3235
6910.01 3331
6910.80 3206
6911.58 3094
6912.37 3101
6913.15 3085
6913.94 3073
6914.72 2890
6915.50 2819
6916.29 2845
6917.07 2907
6917.86 2837
6918.64 2894
6919.43 2779
6920.21 2971
6921.00 2939
6921.78 2733
6922.57 2779
6923.35 2810
6924.14 3003
6924.93 2944
6925.71 2880
6926.50 2900
6927.28 2915
6928.07 2965
6928.85 3078
6929.64 2950
6930.42 3019
6931.21 3013
6931.99 2961
6932.78 3067
6933.57 3221
6934.35 3396
6935.14 3417
6935.92 3442
6936.71 3537
6937.50 3682
6938.28 3481
6939.07 3522
6939.85 3341
6940.64 3290
6941.43 3396
6942.21 3388
6943.00 3526
6943.78 3465
6944.57 3813
6945.36 3751
6946.14 3761
6946.93 3794
6947.72 3982
6948.50 3895
6949.29 4004
6950.08 4332
6950.86 4344
6951.65 4303
6952.44 4225
6953.22 4093
6954.01 4227
6954.80 4198
6955.58 4055
6956.37 4190
6957.16 4297
6957.95 4268
6958.73 4130
6959.52 4185
6960.31 4211
6961.10 4179
6961.88 4145
6962.67 4257
6963.46 4311
6964.24 4211
6965.03 4206
6965.82 4098
6966.61 4175
6967.40 4285
6968.18 4340
6968.97 4445
6969.76 4348
6970.55 4616
6971.33 4756
6972.12 4893
6972.91 4865
6973.70 4789
6974.49 4911
6975.27 4962
6976.06 4847
6976.85 4743
6977.64 4911
6978.43 4930
6979.22 4913
6980.00 4937
6980.79 4875
6981.58 4942
6982.37 5251
6983.16 5775
6983.95 6721
6984.74 7990
6985.52 9875
6986.31 12113
6987.10 13812
6987.89 15800
6988.68 17058
6989.47 17108
6990.26 16485
6991.05 15049
6991.83 13668
6992.62 11979
6993.41 10611
6994.20 9224
6994.99 8241
6995.78 7409
6996.57 7143
6997.36 7234
6998.15 7831
6998.94 8895
6999.73 10585
7000.52 12435
7001.31 14345
7002.10 15723
7002.89 16887
7003.68 17006
7004.47 16159
7005.26 14748
7006.05 12889
7006.84 11380
7007.63 9869
7008.42 8174
7009.21 6892
7010.00 6082
7010.79 5602
7011.58 5344
7012.37 5263
7013.16 5251
7013.95 5139
7014.74 5477
7015.53 5537
7016.32 5425
7017.11 5424
7017.90 5106
7018.69 4852
7019.48 4508
7020.27 4291
7021.06 4195
7021.85 4058
7022.64 3876
7023.43 3770
7024.22 3872
7025.02 3757
7025.81 3816
7026.60 3910
7027.39 4085
7028.18 4277
7028.97 4405
7029.76 4316
7030.55 4526
7031.34 4327
7032.14 4157
7032.93 4017
7033.72 3910
7034.51 3873
7035.30 3848
7036.09 3717
7036.88 3729
7037.68 3644
7038.47 3645
7039.26 3821
7040.05 3882
7040.84 3937
7041.64 4055
7042.43 4001
7043.22 4130
7044.01 4203
7044.80 3959
7045.60 4049
7046.39 3842
7047.18 4025
7047.97 4156
7048.76 4159
7049.56 4174
7050.35 4310
7051.14 4606
7051.93 4812
7052.73 5033
7053.52 5252
7054.31 5145
7055.10 4804
7055.90 4660
7056.69 4354
7057.48 4097
7058.27 3980
7059.07 3828
7059.86 3743
7060.65 3714
7061.45 3849
7062.24 3857
7063.03 3809
7063.83 3766
7064.62 3597
7065.41 3721
7066.21 3702
7067.00 3878
7067.79 3990
7068.59 3865
7069.38 3788
7070.17 3797
7070.97 3719
7071.76 3787
7072.55 3977
7073.35 3882
7074.14 3784
7074.93 3671
7075.73 3692
7076.52 3604
7077.32 3600
7078.11 3603
7078.90 3564
7079.70 3565
7080.49 3506
7081.29 3471
7082.08 3341
7082.87 3490
7083.67 3582
7084.46 3505
7085.26 3397
7086.05 3663
7086.85 3689
7087.64 3882
7088.43 4285
7089.23 4881
7090.02 5165
7090.82 5418
7091.61 5391
7092.41 5320
7093.20 4990
7094.00 4567
7094.79 4273
7095.59 3837
7096.38 3614
7097.18 3331
7097.97 3192
7098.77 3020
7099.56 2842
7100.36 2741
7101.15 2673
7101.95 2565
7102.74 2610
7103.54 2608
7104.33 2665
7105.13 2483
7105.92 2442
7106.72 2504
7107.52 2602
7108.31 2395
7109.11 2381
7109.90 2243
7110.70 2293
7111.49 2281
7112.29 2194
7113.09 2206
7113.88 2109
7114.68 2224
7115.47 2290
7116.27 2425
7117.07 2462
7117.86 2353
7118.66 2486
7119.45 2452
7120.25 2443
7121.05 2392
7121.84 2445
7122.64 2427
7123.44 2328
7124.23 2336
7125.03 2351
7125.83 2308
7126.62 2293
7127.42 2234
7128.22 2273
7129.01 2318
7129.81 2425
7130.61 2395
7131.40 2422
7132.20 2380
7133.00 2393
7133.79 2314
7134.59 2232
7135.39 2214
7136.19 2191
7136.98 2231
7137.78 2146
7138.58 2168
7139.38 2134
7140.17 2142
7140.97 2189
7141.77 2033
7142.57 2003
7143.36 2081
7144.16 2185
7144.96 2221
7145.76 2160
7146.55 2142
7147.35 2164
7148.15 2297
7148.95 2329
7149.74 2254
7150.54 2179
7151.34 2113
7152.14 2200
7152.94 2035
7153.74 2027
7154.53 2045
7155.33 2082
7156.13 2070
7156.93 2026
7157.73 1987
7158.53 1989
7159.32 2032
7160.12 2076
7160.92 2148
7161.72 2182
7162.52 2060
7163.32 2014
7164.12 2033
7164.91 1987
7165.71 2000
7166.51 1974
7167.31 2005
7168.11 1975
7168.91 1943
7169.71 1934
7170.51 1922
7171.31 1918
7172.11 1889
7172.90 2062
7173.70 2007
7174.50 1994
7175.30 1978
7176.10 2000
7176.90 1942
7177.70 1927
7178.50 1837
7179.30 1829
7180.10 1771
7180.90 1816
7181.70 1840
7182.50 1800
7183.30 1857
7184.10 1862
7184.90 1955
7185.70 1988
7186.50 1992
7187.30 2024
7188.10 1964
7188.90 1954
7189.70 1953
7190.50 2024
7191.30 1895
7192.10 1896
7192.90 1867
7193.70 1731
7194.50 1689
7195.30 1713
7196.10 1840
7196.90 1932
7197.70 1817
7198.50 1772
7199.30 1735
7200.11 1758
7200.91 1679
7201.71 1781
7202.51 1712
7203.31 1748
7204.11 1768
7204.91 1835
7205.71 1728
7206.51 1793
7207.31 1721
7208.12 1675
7208.92 1635
7209.72 1638
7210.52 1702
7211.32 1687
7212.12 1777
7212.92 1752
7213.72 1695
7214.53 1651
7215.33 1677
7216.13 1737
7216.93 1767
7217.73 1690
7218.53 1741
7219.34 1687
7220.14 1716
7220.94 1749
7221.74 1750
7222.54 1700
7223.35 1656
7224.15 1831
7224.95 1734
7225.75 1873
7226.56 1858
7227.36 1870
7228.16 1777
7228.96 1796
7229.76 1887
7230.57 1802
7231.37 1759
7232.17 1739
7232.97 1756
7233.78 1672
7234.58 1670
7235.38 1654
7236.19 1662
7236.99 1636
7237.79 1590
7238.59 1583
7239.40 1687
7240.20 1701
7241.00 1758
7241.81 1791
7242.61 1763
7243.41 1703
7244.22 1697
7245.02 1725
7245.82 1638
7246.63 1717
7247.43 1673
7248.23 1666
7249.04 1661
7249.84 1637
7250.64 1584
7251.45 1643
7252.25 1716
7253.05 1650
7253.86 1666
7254.66 1595
7255.46 1591
7256.27 1593
7257.07 1546
7257.88 1733
7258.68 1694
7259.48 1669
7260.29 1779
7261.09 1745
7261.90 1642
7262.70 1706
7263.51 1645
7264.31 1617
7265.11 1776
7265.92 1719
7266.72 1786
7267.53 1716
7268.33 1739
7269.14 1765
7269.94 1743
7270.75 1736
7271.55 1735
7272.36 1720
7273.16 1704
7273.97 1741
7274.77 1694
7275.58 1702
7276.38 1777
7277.19 1779
7277.99 1810
7278.80 1809
7279.60 1883
7280.41 1829
7281.21 1742
7282.02 1889
7282.82 2070
7283.63 2181
7284.43 2379
7285.24 2716
7286.04 2941
7286.85 3248
7287.66 3416
7288.46 3419
7289.27 3381
7290.07 3104
7290.88 2813
7291.68 2563
7292.49 2493
7293.30 2254
7294.10 1966
7294.91 1906
7295.71 1969
7296.52 1871
7297.33 1868
7298.13 1803
7298.94 1771
7299.74 1788
7300.55 1858
7301.36 1928
7302.16 1981
7302.97 1887
7303.78 1926
7304.58 1854
7305.39 1843
7306.20 1884
7307.00 1920
7307.81 1891
7308.62 1929
7309.42 1840
7310.23 1908
7311.04 1904
7311.84 1945
7312.65 2036
7313.46 2018
7314.27 2091
7315.07 2092
7315.88 2009
7316.69 2073
7317.49 2053
7318.30 2319
7319.11 2494
7319.92 2808
7320.72 3113
7321.53 3420
7322.34 3357
7323.15 3341
7323.95 3223
7324.76 2910
7325.57 2867
7326.38 2747
7327.19 2569
7327.99 2233
7328.80 2140
7329.61 2136
7330.42 2054
7331.22 1920
7332.03 1955
7332.84 1943
7333.65 1885
7334.46 1944
7335.27 1902
7336.07 1858
7336.88 1960
7337.69 1991
7338.50 1914
7339.31 1895
7340.12 1910
7340.92 1817
7341.73 1814
7342.54 1790
7343.35 1813
7344.16 1739
7344.97 1831
7345.78 1796
7346.59 1794
7347.39 1771
7348.20 1711
7349.01 1692
7349.82 1817
7350.63 1738
7351.44 1671
7352.25 1706
7353.06 1733
7353.87 1603
7354.68 1608
7355.49 1696
7356.30 1650
7357.11 1632
7357.92 1580
7358.72 1701
7359.53 1673
7360.34 1670
7361.15 1672
7361.96 1584
7362.77 1640
7363.58 1600
7364.39 1627
7365.20 1603
7366.01 1595
7366.82 1541
7367.63 1574
7368.44 1536
7369.25 1549
7370.06 1543
7370.87 1599
7371.68 1554
7372.49 1545
7373.30 1602
7374.11 1515
7374.93 1488
7375.74 1566
7376.55 1513
7377.36 1490
7378.17 1506
7378.98 1466
7379.79 1528
7380.60 1521
7381.41 1549
7382.22 1538
7383.03 1578
7383.84 1546
7384.65 1567
7385.46 1626
7386.28 1639
7387.09 1631
7387.90 1650
7388.71 1599
7389.52 1587
7390.33 1586
7391.14 1567
7391.95 1565
7392.77 1535
7393.58 1556
7394.39 1533
7395.20 1598
7396.01 1618
7396.82 1686
7397.64 1560
7398.45 1674
7399.26 1626
7400.07 1716
7400.88 1768
7401.69 1780
7402.51 1803
7403.32 1779
7404.13 1678
7404.94 1611
7405.76 1660
7406.57 1606
7407.38 1529
7408.19 1544
7409.00 1544
7409.82 1602
7410.63 1705
7411.44 1687
7412.25 1607
7413.07 1634
7413.88 1532
7414.69 1518
7415.50 1542
7416.32 1552
7417.13 1569
7417.94 1451
7418.76 1514
7419.57 1571
7420.38 1434
7421.19 1396
7422.01 1532
7422.82 1556
7423.63 1499
7424.45 1499
7425.26 1457
7426.07 1469
7426.89 1478
7427.70 1459
7428.51 1497
7429.33 1567
7430.14 1556
7430.95 1528
7431.77 1500
7432.58 1490
7433.39 1496
7434.21 1462
7435.02 1525
7435.84 1598
7436.65 1525
7437.46 1424
7438.28 1369
7439.09 1423
7439.91 1463
7440.72 1571
7441.53 1546
7442.35 1625
7443.16 1537
7443.98 1634
7444.79 1565
7445.60 1654
7446.42 1631
7447.23 1579
7448.05 1548
7448.86 1545
7449.68 1532
7450.49 1545
7451.31 1585
7452.12 1584
7452.94 1516
7453.75 1468
7454.57 1486
7455.38 1509
7456.20 1462
7457.01 1452
7457.83 1508
7458.64 1463
7459.46 1597
7460.27 1453
7461.09 1498
7461.90 1428
7462.72 1424
7463.53 1445
7464.35 1493
7465.16 1539
7465.98 1525
7466.79 1555
7467.61 1450
7468.42 1587
7469.24 1574
7470.06 1493
7470.87 1514
7471.69 1608
7472.50 1624
7473.32 1592
7474.13 1543
7474.95 1532
7475.77 1543
7476.58 1568
7477.40 1759
7478.21 1547
7479.03 1467
7479.85 1604
7480.66 1582
7481.48 1499
7482.30 1467
7483.11 1440
7483.93 1476
7484.75 1517
7485.56 1524
7486.38 1496
7487.20 1476
7488.01 1417
7488.83 1483
7489.65 1481
7490.46 1487
7491.28 1487
7492.10 1490
7492.91 1486
7493.73 1422
7494.55 1563
7495.36 1520
7496.18 1461
7497.00 1383
7497.82 1450
7498.63 1364
7499.45 1427
7500.27 1445
7501.08 1456
7501.90 1453
7502.72 1491
7503.54 1441
7504.35 1494
7505.17 1393
7505.99 1363
7506.81 1371
7507.62 1381
7508.44 1475
7509.26 1584
7510.08 1486
7510.90 1475
7511.71 1475
7512.53 1460
7513.35 1417
7514.17 1399
7514.99 1436
7515.80 1327
7516.62 1280
7517.44 1496
7518.26 1393
7519.08 1454
7519.90 1400
7520.71 1492
7521.53 1431
7522.35 1432
7523.17 1417
7523.99 1378
7524.81 1442
7525.63 1400
7526.45 1439
7527.26 1399
7528.08 1384
7528.90 1422
7529.72 1429
7530.54 1423
7531.36 1437
7532.18 1432
7533.00 1502
7533.82 1381
7534.64 1463
7535.45 1483
7536.27 1497
7537.09 1498
7537.91 1379
7538.73 1460
7539.55 1493
7540.37 1516
7541.19 1405
7542.01 1450
7542.83 1370
7543.65 1427
7544.47 1545
7545.29 1505
7546.11 1560
7546.93 1613
7547.75 1587
7548.57 1669
7549.39 1622
7550.21 1671
7551.03 1653
7551.85 1566
7552.67 1518
7553.49 1446
7554.31 1448
7555.13 1424
7555.95 1591
7556.77 1495
7557.59 1563
7558.41 1528
7559.23 1582
7560.05 1601
7560.87 1562
7561.69 1603
7562.51 1580
7563.34 1571
7564.16 1625
7564.98 1637
7565.80 1657
7566.62 1642
7567.44 1569
7568.26 1604
7569.08 1511
7569.90 1603
7570.72 1586
7571.55 1531
7572.37 1523
7573.19 1653
7574.01 1448
7574.83 1459
7575.65 1451
7576.47 1391
7577.30 1430
7578.12 1519
7578.94 1490
7579.76 1498
7580.58 1495
7581.40 1517
7582.23 1488
7583.05 1418
7583.87 1496
7584.69 1566
7585.51 1584
7586.33 1615
7587.16 1753
7587.98 1724
7588.80 1709
7589.62 1737
7590.45 1917
7591.27 1825
7592.09 1846
7592.91 1921
7593.74 1882
7594.56 1919
7595.38 1784
7596.20 1771
7597.03 1767
7597.85 1828
7598.67 1761
7599.49 1915
7600.32 1729
7601.14 1838
7601.96 1925
7602.78 1990
7603.61 1956
7604.43 2023
7605.25 2208
7606.08 2242
7606.90 2270
7607.72 2471
7608.55 2472
7609.37 2377
7610.19 2336
7611.02 2273
7611.84 2174
7612.66 2144
7613.49 2221
7614.31 2024
7615.13 1954
7615.96 1948
7616.78 2007
7617.60 2079
7618.43 2187
7619.25 2278
7620.08 2473
7620.90 2453
7621.72 2461
7622.55 2452
7623.37 2354
7624.20 2391
7625.02 2155
7625.84 2190
7626.67 2032
7627.49 2099
7628.32 2058
7629.14 2049
7629.97 2187
7630.79 2265
7631.61 2536
7632.44 2677
7633.26 2909
7634.09 2977
7634.91 3214
7635.74 3163
7636.56 3122
7637.39 2940
7638.21 2774
7639.04 2508
7639.86 2396
7640.69 2219
7641.51 2015
7642.34 1849
7643.16 1864
7643.99 1756
7644.81 1725
7645.64 1647
7646.46 1521
7647.29 1536
7648.11 1569
7648.94 1570
7649.76 1603
7650.59 1582
7651.42 1491
7652.24 1505
7653.07 1471
7653.89 1458
7654.72 1468
7655.54 1449
7656.37 1557
7657.20 1444
7658.02 1459
7658.85 1456
7659.67 1454
7660.50 1485
7661.33 1556
7662.15 1432
7662.98 1463
7663.80 1494
7664.63 1480
7665.46 1490
7666.28 1462
7667.11 1423
7667.94 1444
7668.76 1544
7669.59 1507
7670.42 1497
7671.24 1382
7672.07 1440
7672.90 1389
7673.72 1460
7674.55 1546
7675.38 1514
7676.20 1578
7677.03 1543
7677.86 1464
7678.68 1421
7679.51 1470
7680.34 1465
7681.16 1458
7681.99 1379
7682.82 1460
7683.65 1376
7684.47 1453
7685.30 1446
7686.13 1446
7686.96 1470
7687.78 1539
7688.61 1588
7689.44 1594
7690.27 1450
7691.09 1596
7691.92 1521
7692.75 1478
7693.58 1492
7694.41 1537
7695.23 1536
7696.06 1460
7696.89 1490
7697.72 1505
7698.55 1511
7699.37 1631
7700.20 1587
7701.03 1635
7701.86 1767
7702.69 1755
7703.51 1740
7704.34 1767
7705.17 1611
7706.00 1667
7706.83 1585
7707.66 1509
7708.49 1510
7709.31 1552
7710.14 1504
7710.97 1548
7711.80 1512
7712.63 1578
7713.46 1506
7714.29 1542
7715.12 1485
7715.95 1450
7716.77 1462
7717.60 1431
7718.43 1472
7719.26 1485
7720.09 1407
7720.92 1427
7721.75 1501
7722.58 1438
7723.41 1305
7724.24 1332
7725.07 1395
7725.90 1315
7726.73 1332
7727.56 1307
7728.39 1319
7729.22 1321
7730.05 1350
7730.88 1332
7731.71 1342
7732.54 1338
7733.37 1275
7734.20 1379
7735.03 1368
7735.86 1301
7736.69 1286
7737.52 1294
7738.35 1324
7739.18 1398
7740.01 1340
7740.84 1345
7741.67 1284
7742.50 1266
7743.33 1377
7744.16 1348
7744.99 1343
7745.82 1374
7746.65 1353
7747.48 1424
7748.31 1483
7749.14 1510
7749.97 1605
7750.81 1604
7751.64 1646
7752.47 1607
7753.30 1515
7754.13 1495
7754.96 1483
7755.79 1443
7756.62 1415
7757.45 1478
7758.29 1587
7759.12 1533
7759.95 1431
7760.78 1481
7761.61 1489
7762.44 1435
7763.27 1410
7764.11 1375
7764.94 1378
7765.77 1411
7766.60 1368
7767.43 1345
7768.26 1392
7769.10 1407
7769.93 1423
7770.76 1333
7771.59 1374
7772.42 1331
7773.26 1420
7774.09 1470
7774.92 1409
7775.75 1345
7776.59 1347
7777.42 1381
7778.25 1404
7779.08 1363
7779.92 1414
7780.75 1386
7781.58 1430
7782.41 1395
7783.25 1403
7784.08 1399
7784.91 1385
7785.74 1442
7786.58 1484
7787.41 1424
7788.24 1430
7789.08 1502
7789.91 1461
7790.74 1542
7791.57 1551
7792.41 1524
7793.24 1535
7794.07 1528
7794.91 1473
7795.74 1436
7796.57 1448
7797.41 1378
7798.24 1435
7799.07 1469
7799.91 1538
7800.74 1622
7801.58 1571
7802.41 1534
7803.24 1480
7804.08 1534
7804.91 1592
7805.74 1592
7806.58 1577
7807.41 1654
7808.25 1618
7809.08 1617
7809.91 1612
7810.75 1659
7811.58 1634
7812.42 1589
7813.25 1695
7814.09 1889
7814.92 1976
7815.75 2032
7816.59 2083
7817.42 2191
7818.26 2396
7819.09 2316
7819.93 2368
7820.76 2346
7821.60 2326
7822.43 2153
7823.27 2170
7824.10 2133
7824.94 2084
7825.77 2014
7826.61 2025
7827.44 1980
7828.28 2071
7829.11 2209
7829.95 2275
7830.78 2213
7831.62 2157
7832.45 2253
7833.29 2163
7834.12 2177
7834.96 2196
7835.79 2188
7836.63 2245
7837.46 2270
7838.30 2320
7839.14 2110
7839.97 2072
7840.81 2005
7841.64 1873
7842.48 1917
7843.31 2031
7844.15 1858
7844.99 1857
7845.82 1866
7846.66 1813
7847.49 1855
7848.33 1901
7849.17 1867
7850.00 1848
7850.84 1905
7851.68 1950
7852.51 1943
7853.35 1912
7854.18 1917
7855.02 1904
7855.86 1910
7856.69 1839
7857.53 1876
7858.37 1877
7859.20 1863
7860.04 2053
7860.88 2201
7861.71 2250
7862.55 2253
7863.39 2322
7864.23 2332
7865.06 2095
7865.90 2098
7866.74 1976
7867.57 2003
7868.41 1938
7869.25 1920
7870.09 1864
7870.92 1872
7871.76 1996
7872.60 2006
7873.44 2029
7874.27 1997
7875.11 2140
7875.95 2227
7876.79 2225
7877.62 2230
7878.46 2371
7879.30 2440
7880.14 2547
7880.97 2503
7881.81 2585
7882.65 2568
7883.49 2469
7884.33 2367
7885.16 2311
7886.00 2160
7886.84 2157
7887.68 2167
7888.52 1991
7889.36 2084
7890.19 2178
7891.03 2202
7891.87 2205
7892.71 2315
7893.55 2440
7894.39 2455
7895.23 2535
7896.06 2538
7896.90 2442
7897.74 2367
7898.58 2303
7899.42 2364
7900.26 2372
7901.10 2477
7901.94 2504
7902.77 2531
7903.61 2608
7904.45 2595
7905.29 2535
7906.13 2480
7906.97 2440
7907.81 2380
7908.65 2268
7909.49 2158
7910.33 2047
7911.17 1976
7912.01 1974
7912.85 1858
7913.69 1931
7914.53 1909
7915.37 2085
7916.21 2160
7917.05 2338
7917.89 2339
7918.73 2685
7919.57 2986
7920.41 3220
7921.25 3362
7922.09 3489
7922.93 3526
7923.77 3414
7924.61 3056
7925.45 2834
7926.29 2631
7927.13 2390
7927.97 2170
7928.81 2080
7929.65 1952
7930.49 1851
7931.33 1880
7932.17 1796
7933.01 1745
7933.85 1782
7934.69 1809
7935.53 1724
7936.37 1812
7937.21 1712
7938.05 1642
7938.90 1687
7939.74 1706
7940.58 1656
7941.42 1599
7942.26 1621
7943.10 1661
7943.94 1687
7944.78 1700
7945.63 1725
7946.47 1669
7947.31 1726
7948.15 1802
7948.99 1880
7949.83 1778
7950.67 1757
7951.52 1783
7952.36 1781
7953.20 1742
7954.04 1775
7954.88 1779
7955.72 1976
7956.57 1983
7957.41 2022
7958.25 2114
7959.09 2135
7959.93 2180
7960.78 2123
7961.62 2075
7962.46 1983
7963.30 1939
7964.15 2016
7964.99 2019
7965.83 2014
7966.67 2030
7967.52 2009
7968.36 2236
7969.20 2383
7970.04 2294
7970.89 2382
7971.73 2323
7972.57 2416
7973.41 2445
7974.26 2204
7975.10 2068
7975.94 1924
7976.79 1841
7977.63 1829
7978.47 1801
7979.31 1740
7980.16 1794
7981.00 1799
7981.84 1852
7982.69 1801
7983.53 1723
7984.37 1792
7985.22 1827
7986.06 1751
7986.90 1778
7987.75 1704
7988.59 1631
7989.44 1622
7990.28 1685
7991.12 1674
7991.97 1621
7992.81 1589
7993.65 1622
7994.50 1592
7995.34 1494
7996.19 1487
7997.03 1423
7997.87 1544
7998.72 1455
7999.56 1555
8000.41 1500
8001.25 1545
8002.10 1531
8002.94 1532
8003.78 1547
8004.63 1530
8005.47 1439
8006.32 1507
8007.16 1396
8008.01 1393
8008.85 1450
8009.70 1438
8010.54 1345
8011.39 1374
8012.23 1392
8013.08 1475
8013.92 1517
8014.77 1427
8015.61 1431
8016.46 1346
8017.30 1425
8018.15 1531
8018.99 1385
8019.84 1362
8020.68 1314
8021.53 1299
8022.37 1261
8023.22 1339
8024.06 1396
8024.91 1310
8025.75 1267
8026.60 1345
8027.45 1296
8028.29 1387
8029.14 1334
8029.98 1284
8030.83 1307
8031.67 1330
8032.52 1360
8033.37 1337
8034.21 1363
8035.06 1322
8035.90 1370
8036.75 1444
8037.60 1305
8038.44 1338
8039.29 1301
8040.14 1316
8040.98 1336
8041.83 1380
8042.68 1410
8043.52 1446
8044.37 1330
8045.21 1342
8046.06 1368
8046.91 1411
8047.75 1396
8048.60 1427
8049.45 1398
8050.30 1333
8051.14 1403
8051.99 1416
8052.84 1414
8053.68 1430
8054.53 1405
8055.38 1372
8056.22 1345
8057.07 1358
8057.92 1379
8058.77 1413
8059.61 1397
8060.46 1331
8061.31 1322
8062.16 1268
8063.00 1315
8063.85 1286
8064.70 1304
8065.55 1340
8066.39 1369
8067.24 1398
8068.09 1361
8068.94 1273
8069.79 1358
8070.63 1253
8071.48 1382
8072.33 1349
8073.18 1226
8074.03 1214
8074.87 1250
8075.72 1212
8076.57 1228
8077.42 1286
8078.27 1198
8079.12 1225
8079.96 1165
8080.81 1177
8081.66 1213
8082.51 1172
8083.36 1119
8084.21 1169
8085.06 1227
8085.90 1213
8086.75 1197
8087.60 1258
8088.45 1222
8089.30 1110
8090.15 1157
8091.00 1182
8091.85 1235
8092.70 1309
8093.54 1196
8094.39 1273
8095.24 1180
8096.09 1147
8096.94 1250
8097.79 1282
8098.64 1247
8099.49 1147
8100.34 1217
8101.19 1233
8102.04 1240
8102.89 1237
8103.74 1280
8104.59 1244
8105.44 1238
8106.29 1165
8107.14 1213
8107.99 1186
8108.84 1157
8109.69 1123
8110.54 1072
8111.39 1105
8112.24 1136
8113.09 1123
8113.94 1143
8114.79 1116
8115.64 1145
8116.49 1176
8117.34 1138
8118.19 1194
8119.04 1149
8119.89 1171
8120.74 1160
8121.59 1192
8122.44 1215
8123.29 1259
8124.14 1140
8124.99 1134
8125.84 1167
8126.70 1206
8127.55 1113
8128.40 1129
8129.25 1162
8130.10 1249
8130.95 1196
8131.80 1219
8132.65 1258
8133.50 1190
8134.36 1196
8135.21 1246
8136.06 1224
8136.91 1242
8137.76 1285
8138.61 1280
8139.46 1278
8140.32 1226
8141.17 1198
8142.02 1308
8142.87 1278
8143.72 1217
8144.57 1193
8145.43 1176
8146.28 1261
8147.13 1347
8147.98 1282
8148.83 1372
8149.69 1372
8150.54 1392
8151.39 1360
8152.24 1355
8153.10 1282
8153.95 1349
8154.80 1410
8155.65 1462
8156.50 1556
8157.36 1673
8158.21 1735
8159.06 1768
8159.92 1676
8160.77 1604
8161.62 1573
8162.47 1412
8163.33 1385
8164.18 1402
8165.03 1367
8165.88 1291
8166.74 1297
8167.59 1269
8168.44 1210
8169.30 1207
8170.15 1286
8171.00 1254
8171.86 1210
8172.71 1286
8173.56 1303
8174.42 1308
8175.27 1264
8176.12 1250
8176.98 1273
8177.83 1198
8178.68 1231
8179.54 1184
8180.39 1198
8181.25 1236
8182.10 1195
8182.95 1139
8183.81 1142
8184.66 1150
8185.51 1185
8186.37 1154
8187.22 1119
8188.08 1120
8188.93 1167
8189.79 1141
8190.64 1099
8191.49 1164
8192.35 1144
8193.20 1155
8194.06 1145
8194.91 1107
8195.77 1067
8196.62 1078
8197.47 1046
8198.33 1048
8199.18 1056
8200.04 1063
8200.89 1091
8201.75 1173
8202.60 1100
8203.46 1126
8204.31 1108
8205.17 1155
8206.02 1099
8206.88 1067
8207.73 1038
8208.59 976
8209.44 1027
8210.30 1054
8211.15 1147
8212.01 1175
8212.87 1103
8213.72 1072
8214.58 1124
8215.43 1149
8216.29 1075
8217.14 1122
8218.00 1187
8218.85 1178
8219.71 1078
8220.57 1069
8221.42 1087
8222.28 1152
8223.13 1104
8223.99 1131
8224.85 1191
8225.70 1099
8226.56 1115
8227.41 1181
8228.27 1167
8229.13 1235
8229.98 1143
8230.84 1164
8231.70 1183
8232.55 1230
8233.41 1137
8234.26 1164
8235.12 1139
8235.98 1134
8236.83 1130
8237.69 1106
8238.55 1069
8239.40 1063
8240.26 1087
8241.12 1089
8241.98 1072
8242.83 1069
8243.69 1093
8244.55 1070
8245.40 1082
8246.26 1138
8247.12 1133
8247.98 1039
8248.83 1068
8249.69 1095
8250.55 1024
8251.40 1099
8252.26 1087
8253.12 1096
8253.98 1032
8254.83 1063
8255.69 1075
8256.55 1128
8257.41 1034
8258.27 1047
8259.12 1112
8259.98 1131
8260.84 1151
8261.70 1052
8262.55 1091
8263.41 1070
8264.27 1104
8265.13 1038
8265.99 1081
8266.85 1129
8267.70 1111
8268.56 1093
8269.42 1050
8270.28 1018
8271.14 1064
8272.00 1116
8272.85 1104
8273.71 1109
8274.57 1155
8275.43 1148
8276.29 1198
8277.15 1161
8278.01 1114
8278.87 1219
8279.72 1181
8280.58 1101
8281.44 1035
8282.30 1122
8283.16 1121
8284.02 1051
8284.88 1109
8285.74 1133
8286.60 1108
8287.46 1147
8288.32 1186
8289.17 1221
8290.03 1339
8290.89 1225
8291.75 1306
8292.61 1277
8293.47 1253
8294.33 1366
8295.19 1295
8296.05 1392
8296.91 1364
8297.77 1324
8298.63 1337
8299.49 1339
8300.35 1261
8301.21 1200
8302.07 1231
8302.93 1233
8303.79 1217
8304.65 1214
8305.51 1338
8306.37 1246
8307.23 1163
8308.09 1205
8308.95 1200
8309.81 1194
8310.67 1212
8311.53 1126
8312.39 1154
8313.26 1237
8314.12 1172
8314.98 1098
8315.84 1166
8316.70 1283
8317.56 1193
8318.42 1137
8319.28 1160
8320.14 1080
8321.00 1185
8321.86 1244
8322.73 1162
8323.59 1151
8324.45 1074
8325.31 1091
8326.17 1174
8327.03 1150
8327.89 1075
8328.75 1095
8329.62 1139
8330.48 1153
8331.34 1110
8332.20 1177
8333.06 1236
8333.92 1202
8334.79 1207
8335.65 1099
8336.51 1132
8337.37 1168
8338.23 1089
8339.09 1146
8339.96 1095
8340.82 1210
8341.68 1140
8342.54 1096
8343.41 1144
8344.27 1148
8345.13 1127
8345.99 1151
8346.85 1194
8347.72 1146
8348.58 1153
8349.44 1067
8350.30 1127
8351.17 1188
8352.03 1155
8352.89 1128
8353.76 1185
8354.62 1124
8355.48 1098
8356.34 1114
8357.21 1129
8358.07 1086
8358.93 1102
8359.80 1084
8360.66 1166
8361.52 1142
8362.38 1098
8363.25 1205
8364.11 1226
8364.97 1229
8365.84 1211
8366.70 1178
8367.56 1163
8368.43 1179
8369.29 1251
8370.16 1165
8371.02 1145
8371.88 1222
8372.75 1164
8373.61 1218
8374.47 1192
8375.34 1099
8376.20 1137
8377.07 1177
8377.93 1233
8378.79 1152
8379.66 1179
8380.52 1111
8381.39 1158
8382.25 1160
8383.11 1200
8383.98 1191
8384.84 1230
8385.71 1288
8386.57 1328
8387.44 1331
8388.30 1301
8389.17 1353
8390.03 1387
8390.89 1342
8391.76 1297
8392.62 1332
8393.49 1289
8394.35 1273
8395.22 1235
8396.08 1237
8396.95 1155
8397.81 1200
8398.68 1252
8399.54 1280
8400.41 1183
8401.27 1211
8402.14 1268
8403.00 1190
8403.87 1241
8404.74 1214
8405.60 1177
8406.47 1248
8407.33 1326
8408.20 1230
8409.06 1241
8409.93 1215
8410.79 1187
8411.66 1216
8412.53 1278
8413.39 1257
8414.26 1268
8415.12 1361
8415.99 1284
8416.86 1327
8417.72 1293
8418.59 1233
8419.45 1227
8420.32 1326
8421.19 1298
8422.05 1380
8422.92 1310
8423.78 1393
8424.65 1340
8425.52 1381
8426.38 1449
8427.25 1338
8428.12 1383
8428.98 1426
8429.85 1490
8430.72 1534
8431.58 1458
8432.45 1485
8433.32 1405
8434.18 1438
8435.05 1532
8435.92 1531
8436.79 1477
8437.65 1562
8438.52 1559
8439.39 1525
8440.25 1578
8441.12 1722
8441.99 1706
8442.86 1786
8443.72 1838
8444.59 1988
8445.46 2024
8446.33 2119
8447.19 2162
8448.06 2121
8448.93 1973
8449.80 2055
8450.66 2007
8451.53 1947
8452.40 1916
8453.27 2043
8454.14 1991
8455.00 1992
8455.87 2112
8456.74 2364
8457.61 2497
8458.48 2663
8459.34 2833
8460.21 2944
8461.08 2850
8461.95 2828
8462.82 2712
8463.69 2618
8464.55 2392
8465.42 2324
8466.29 2262
8467.16 2246
8468.03 2267
8468.90 2274
8469.77 2554
8470.63 3091
8471.50 3714
8472.37 4275
8473.24 4691
8474.11 4966
8474.98 4821
8475.85 4647
8476.72 4109
8477.59 3653
8478.45 3259
8479.32 2852
8480.19 2509
8481.06 2207
8481.93 2027
8482.80 1919
8483.67 1904
8484.54 1728
8485.41 1793
8486.28 1752
8487.15 1833
8488.02 1734
8488.89 1834
8489.76 1780
8490.63 1772
8491.50 1719
8492.37 1687
8493.24 1723
8494.11 1652
8494.98 1582
8495.85 1491
8496.72 1557
8497.59 1464
8498.46 1497
8499.33 1446
8500.20 1542
8501.07 1514
8501.94 1545
8502.81 1483
8503.68 1474
8504.55 1459
8505.42 1463
8506.29 1461
8507.16 1457
8508.03 1566
8508.90 1529
8509.77 1613
8510.65 1660
8511.52 1729
8512.39 1719
8513.26 1718
8514.13 1620
8515.00 1564
8515.87 1539
8516.74 1542
8517.61 1481
8518.48 1455
8519.36 1457
8520.23 1451
8521.10 1422
8521.97 1398
8522.84 1396
8523.71 1444
8524.58 1426
8525.46 1414
8526.33 1504
8527.20 1505
8528.07 1519
8528.94 1516
8529.81 1479
8530.69 1519
8531.56 1563
8532.43 1524
8533.30 1562
8534.17 1555
8535.05 1604
8535.92 1670
8536.79 1631
8537.66 1664
8538.54 1699
8539.41 1638
8540.28 1668
8541.15 1662
8542.02 1602
8542.90 1594
8543.77 1614
8544.64 1598
8545.51 1515
8546.39 1552
8547.26 1610
8548.13 1704
8549.01 1492
8549.88 1444
8550.75 1539
8551.62 1601
8552.50 1683
8553.37 1683
8554.24 1804
8555.12 1925
8555.99 2107
8556.86 2202
8557.74 2215
8558.61 2173
8559.48 2207
8560.36 1970
8561.23 1943
8562.10 1837
8562.98 1785
8563.85 1673
8564.72 1526
8565.60 1479
8566.47 1454
8567.34 1438
8568.22 1474
8569.09 1479
8569.97 1435
8570.84 1414
8571.71 1461
8572.59 1403
8573.46 1392
8574.34 1374
8575.21 1340
8576.08 1367
8576.96 1315
8577.83 1290
8578.71 1252
8579.58 1287
8580.46 1301
8581.33 1316
8582.20 1314
8583.08 1312
8583.95 1245
8584.83 1251
8585.70 1260
8586.58 1313
8587.45 1295
8588.33 1285
8589.20 1371
8590.08 1275
8590.95 1279
8591.83 1274
8592.70 1252
8593.58 1345
8594.45 1357
8595.33 1395
8596.20 1370
8597.08 1327
8597.95 1274
8598.83 1294
8599.70 1318
8600.58 1385
8601.45 1403
8602.33 1348
8603.21 1352
8604.08 1328
8604.96 1345
8605.83 1357
8606.71 1317
8607.58 1322
8608.46 1362
8609.34 1355
8610.21 1304
8611.09 1319
8611.96 1350
8612.84 1357
8613.72 1289
8614.59 1262
8615.47 1338
8616.34 1290
8617.22 1300
8618.10 1302
8618.97 1367
8619.85 1355
8620.73 1427
8621.60 1409
8622.48 1425
8623.36 1306
8624.23 1312
8625.11 1416
8625.99 1431
8626.86 1421
8627.74 1353
8628.62 1375
8629.49 1417
8630.37 1437
8631.25 1424
8632.12 1470
8633.00 1531
8633.88 1490
8634.76 1528
8635.63 1556
8636.51 1649
8637.39 1590
8638.26 1548
8639.14 1536
8640.02 1564
8640.90 1521
8641.77 1564
8642.65 1591
8643.53 1696
8644.41 1636
8645.28 1631
8646.16 1683
8647.04 1722
8647.92 1732
8648.80 1687
8649.67 1738
8650.55 1709
8651.43 1797
8652.31 1831
8653.19 1888
8654.06 1824
8654.94 1870
8655.82 1912
8656.70 1901
8657.58 1811
8658.46 1841
8659.33 1967
8660.21 1938
8661.09 1855
8661.97 1930
8662.85 1962
8663.73 2039
8664.61 1971
8665.48 1922
8666.36 1907
8667.24 1911
8668.12 1954
8669.00 1995
8669.88 2065
8670.76 2025
8671.64 2114
8672.52 2299
8673.40 2583
8674.27 2744
8675.15 3023
8676.03 3414
8676.91 3792
8677.79 3919
8678.67 3988
8679.55 3969
8680.43 3831
8681.31 3600
8682.19 3264
8683.07 3020
8683.95 2752
8684.83 2697
8685.71 2630
8686.59 2448
8687.47 2470
8688.35 2538
8689.23 2514
8690.11 2661
8690.99 2857
8691.87 3297
8692.75 3785
8693.63 4687
8694.51 5422
8695.39 6199
8696.27 6708
8697.15 6794
8698.03 6444
8698.91 5807
8699.79 5081
8700.67 4401
8701.55 3765
8702.43 3298
8703.31 2895
8704.19 2644
8705.07 2436
8705.95 2233
8706.84 2161
8707.72 2075
8708.60 1883
8709.48 1882
8710.36 1854
8711.24 1842
8712.12 1659
8713.00 1706
8713.88 1719
8714.76 1673
8715.65 1620
8716.53 1612
8717.41 1683
8718.29 1596
8719.17 1585
8720.05 1586
8720.93 1540
8721.82 1557
8722.70 1576
8723.58 1617
8724.46 1664
8725.34 1662
8726.22 1630
8727.11 1572
8727.99 1586
8728.87 1571
8729.75 1686
8730.63 1712
8731.52 1793
8732.40 1806
8733.28 1738
8734.16 1754
8735.05 1727
8735.93 1767
8736.81 1697
8737.69 1694
8738.58 1686
8739.46 1653
8740.34 1518
8741.22 1479
8742.11 1539
8742.99 1465
8743.87 1472
8744.75 1466
8745.64 1458
8746.52 1452
8747.40 1486
8748.28 1436
8749.17 1435
8750.05 1531
8750.93 1548
8751.82 1478
8752.70 1399
8753.58 1447
8754.47 1503
8755.35 1498
8756.23 1472
8757.12 1551
8758.00 1581
8758.88 1611
8759.77 1671
8760.65 1746
8761.53 1733
8762.42 1741
8763.30 1701
8764.19 1712
8765.07 1633
8765.95 1656
8766.84 1606
8767.72 1595
8768.60 1585
8769.49 1581
8770.37 1557
8771.26 1604
8772.14 1671
8773.03 1714
8773.91 1689
8774.79 1577
8775.68 1608
8776.56 1592
8777.45 1524
8778.33 1597
8779.22 1577
8780.10 1475
8780.98 1331
8781.87 1348
8782.75 1363
8783.64 1462
8784.52 1348
8785.41 1350
8786.29 1283
8787.18 1256
8788.06 1306
8788.95 1240
8789.83 1288
8790.72 1272
8791.60 1284
8792.49 1308
8793.37 1222
8794.26 1237
8795.14 1291
8796.03 1254
8796.92 1275
8797.80 1384
8798.69 1311
8799.57 1303
8800.46 1317
8801.34 1257
8802.23 1331
8803.11 1301
8804.00 1349
8804.89 1264
8805.77 1318
8806.66 1413
8807.54 1330
8808.43 1300
8809.32 1309
8810.20 1304
8811.09 1288
8811.97 1209
8812.86 1193
8813.75 1223
8814.63 1210
8815.52 1150
8816.41 1171
8817.29 1194
8818.18 1299
8819.06 1227
8819.95 1189
8820.84 1193
8821.72 1195
8822.61 1276
8823.50 1333
8824.38 1296
8825.27 1268
8826.16 1263
8827.05 1279
8827.93 1165
8828.82 1246
8829.71 1166
8830.59 1221
8831.48 1228
8832.37 1341
8833.25 1288
8834.14 1189
8835.03 1145
8835.92 1163
8836.80 1147
8837.69 1200
8838.58 1182
8839.47 1217
8840.35 1158
8841.24 1118
8842.13 1123
8843.02 1137
8843.90 1145
8844.79 1183
8845.68 1157
8846.57 1112
8847.46 1097
8848.34 1128
8849.23 1123
8850.12 1075
8851.01 1096
8851.90 1092
8852.78 1072
8853.67 1093
8854.56 1128
8855.45 1118
8856.34 1029
8857.23 1068
8858.12 1112
8859.00 1103
8859.89 980
8860.78 1014
8861.67 1040
8862.56 1036
8863.45 1043
8864.34 1112
8865.22 1047
8866.11 982
8867.00 1119
8867.89 1086
8868.78 1072
8869.67 1063
8870.56 1025
8871.45 972
8872.34 969
8873.23 962
8874.12 1019
8875.00 1051
8875.89 1092
8876.78 1064
8877.67 1008
8878.56 979
8879.45 1014
8880.34 968
8881.23 959
8882.12 948
8883.01 949
8883.90 964
8884.79 942
8885.68 947
8886.57 995
8887.46 996
8888.35 1018
8889.24 997
8890.13 1020
8891.02 1050
8891.91 1018
8892.80 988
8893.69 913
8894.58 877
8895.47 915
8896.36 991
8897.25 984
8898.14 992
8899.03 962
8899.92 977
8900.81 1013
8901.71 952
8902.60 979
8903.49 974
8904.38 1010
8905.27 982
8906.16 969
8907.05 966
8907.94 1072
8908.83 992
8909.72 906
8910.61 912
8911.51 950
8912.40 1002
8913.29 975
8914.18 989
8915.07 962
8915.96 944
8916.85 923
8917.75 972
8918.64 975
8919.53 954
8920.42 892
8921.31 926
8922.20 993
8923.09 960
8923.99 977
8924.88 856
8925.77 902
8926.66 883
8927.55 921
8928.45 953
8929.34 858
8930.23 874
8931.12 907
8932.01 852
8932.91 881
8933.80 902
8934.69 962
8935.58 891
8936.48 929
8937.37 874
8938.26 869
8939.15 926
8940.05 888
8940.94 928
8941.83 894
8942.72 829
8943.62 847
8944.51 884
8945.40 856
8946.30 876
8947.19 875
8948.08 920
8948.97 889
8949.87 887
8950.76 901
8951.65 910
8952.55 915
8953.44 880
8954.33 857
8955.23 873
8956.12 839
8957.01 897
8957.91 921
8958.80 949
8959.69 928
8960.59 925
8961.48 923
8962.38 893
8963.27 851
8964.16 841
8965.06 868
8965.95 890
8966.85 895
8967.74 975
8968.63 896
8969.53 910
8970.42 935
8971.32 863
8972.21 919
8973.10 932
8974.00 959
8974.89 882
8975.79 875
8976.68 901
8977.58 859
8978.47 870
8979.36 864
8980.26 785
8981.15 825
8982.05 854
8982.94 862
8983.84 821
8984.73 834
8985.63 863
8986.52 877
8987.42 873
8988.31 831
8989.21 817
8990.10 867
8991.00 852
8991.89 834
8992.79 838
8993.68 900
8994.58 927
8995.47 873
8996.37 849
8997.27 885
8998.16 871
8999.06 890
8999.95 975
9000.85 881
9001.74 884
9002.64 787
9003.53 935
9004.43 854
9005.33 823
9006.22 863
9007.12 867
9008.01 888
9008.91 851
9009.81 842
9010.70 875
9011.60 887
9012.49 854
9013.39 898
9014.29 777
9015.18 808
9016.08 872
9016.98 804
9017.87 760
9018.77 784
9019.67 792
9020.56 900
9021.46 872
9022.36 840
9023.25 881
9024.15 865
9025.05 881
9025.94 868
9026.84 904
9027.74 933
9028.63 890
9029.53 829
9030.43 812
9031.33 834
9032.22 845
9033.12 849
9034.02 899
9034.91 811
9035.81 832
9036.71 799
9037.61 798
9038.50 855
9039.40 775
9040.30 836
9041.20 821
9042.10 882
9042.99 850
9043.89 818
9044.79 854
9045.69 815
9046.58 817
9047.48 829
9048.38 846
9049.28 833
9050.18 867
9051.07 849
9051.97 853
9052.87 845
9053.77 864
9054.67 885
9055.57 832
9056.46 837
9057.36 908
9058.26 829
9059.16 858
9060.06 892
9060.96 890
9061.86 888
9062.75 869
9063.65 906
9064.55 938
9065.45 886
9066.35 855
9067.25 892
9068.15 859
9069.05 783
9069.95 832
9070.84 879
9071.74 935
9072.64 939
9073.54 931
9074.44 891
9075.34 916
9076.24 861
9077.14 887
9078.04 945
9078.94 907
9079.84 851
9080.74 871
9081.64 891
9082.54 948
9083.44 913
9084.34 957
9085.24 906
9086.14 913
9087.04 965
9087.94 979
9088.84 950
9089.74 935
9090.64 907
9091.54 970
9092.44 989
9093.34 1050
9094.24 1012
9095.14 943
9096.04 959
9096.94 971
9097.84 1042
9098.74 909
9099.64 841
9100.54 926
9101.44 913
9102.34 946
9103.24 908
9104.14 887
9105.04 847
9105.95 917
9106.85 905
9107.75 904
9108.65 872
9109.55 888
9110.45 868
9111.35 856
9112.25 819
9113.15 929
9114.06 962
9114.96 877
9115.86 880
9116.76 832
9117.66 855
9118.56 839
9119.46 859
9120.37 817
9121.27 890
9122.17 916
9123.07 906
9123.97 868
9124.87 931
9125.78 862
9126.68 842
9127.58 847
9128.48 826
9129.38 854
9130.29 812
9131.19 836
9132.09 797
9132.99 784
9133.89 868
9134.80 846
9135.70 814
9136.60 809
9137.50 809
9138.41 836
9139.31 829
9140.21 894
9141.11 830
9142.02 854
9142.92 856
9143.82 917
9144.72 908
9145.63 885
9146.53 845
9147.43 820
9148.34 817
9149.24 842
9150.14 814
9151.05 814
9151.95 872
9152.85 837
9153.76 839
9154.66 922
9155.56 881
9156.47 845
9157.37 881
9158.27 906
9159.18 866
9160.08 851
9160.98 865
9161.89 842
9162.79 807
9163.69 906
9164.60 808
9165.50 770
9166.41 767
9167.31 851
9168.21 801
9169.12 856
9170.02 923
9170.93 854
9171.83 844
9172.73 813
9173.64 860
9174.54 898
9175.45 859
9176.35 819
9177.25 802
9178.16 845
9179.06 818
9179.97 841
9180.87 839
9181.78 848
9182.68 881
9183.59 840
9184.49 845
9185.40 844
9186.30 792
9187.21 839
9188.11 877
9189.02 848
9189.92 841
9190.83 783
9191.73 843
9192.64 829
9193.54 822
9194.45 824
9195.35 940
9196.26 848
9197.16 865
9198.07 903
9198.97 865
9199.88 840
9200.78 907
9201.69 918
9202.60 968
9203.50 982
9204.41 960
9205.31 988
9206.22 870
9207.13 872
9208.03 897
9208.94 875
9209.84 845
9210.75 885
9211.66 866
9212.56 820
9213.47 858
9214.37 804
9215.28 806
9216.19 788
9217.09 798
9218.00 800
9218.91 780
9219.81 792
9220.72 776
9221.63 805
9222.53 809
9223.44 840
9224.35 863
9225.25 848
9226.16 808
9227.07 849
9227.97 819
9228.88 829
9229.79 789
9230.69 809
9231.60 756
9232.51 817
9233.41 832
9234.32 826
9235.23 836
9236.14 857
9237.04 866
9237.95 799
9238.86 768
9239.77 819
9240.67 780
9241.58 851
9242.49 855
9243.40 800
9244.30 790
9245.21 762
9246.12 748
9247.03 797
9247.94 763
9248.84 778
9249.75 765
9250.66 733
9251.57 843
9252.48 786
9253.38 781
9254.29 796
9255.20 832
9256.11 831
9257.02 756
9257.93 802
9258.83 800
9259.74 836
9260.65 786
9261.56 817
9262.47 797
9263.38 845
9264.29 798
9265.19 766
9266.10 840
9267.01 810
9267.92 708
9268.83 779
9269.74 770
9270.65 773
9271.56 815
9272.47 837
9273.37 818
9274.28 798
9275.19 838
9276.10 897
9277.01 838
9277.92 812
9278.83 830
9279.74 881
9280.65 768
9281.56 769
9282.47 828
9283.38 881
9284.29 840
9285.20 829
9286.11 837
9287.02 906
9287.93 916
9288.84 833
9289.75 789
9290.66 808
9291.57 846
9292.48 888
9293.39 903
9294.30 866
9295.21 816
9296.12 859
9297.03 895
9297.94 847
9298.85 912
9299.76 847
9300.67 874
9301.58 874
9302.49 921
9303.40 894
9304.31 863
9305.22 913
9306.13 955
9307.04 903
9307.95 881
9308.87 957
9309.78 995
9310.69 956
9311.60 1061
9312.51 1077
9313.42 1137
9314.33 1108
9315.24 1066
9316.15 1003
9317.07 994
9317.98 948
9318.89 907
9319.80 956
9320.71 951
9321.62 985
9322.53 898
9323.45 897
9324.36 905
9325.27 868
9326.18 844
9327.09 955
9328.00 996
9328.92 909
9329.83 852
9330.74 858
9331.65 893
9332.56 933
9333.48 905
9334.39 819
9335.30 793
9336.21 784
9337.13 849
9338.04 808
9338.95 816
9339.86 840
9340.77 879
9341.69 845
9342.60 824
9343.51 825
9344.43 857
9345.34 893
9346.25 840
9347.16 847
9348.08 843
9348.99 786
9349.90 862
9350.81 905
9351.73 887
9352.64 832
9353.55 830
9354.47 822
9355.38 805
9356.29 814
9357.21 830
9358.12 877
9359.03 840
9359.95 814
9360.86 822
9361.77 875
9362.69 783
9363.60 774
9364.51 836
9365.43 898
9366.34 908
9367.26 886
9368.17 848
9369.08 824
9370.00 816
9370.91 773
9371.82 807
9372.74 846
9373.65 816
9374.57 802
9375.48 811
9376.40 765
9377.31 791
9378.22 837
9379.14 847
9380.05 874
9380.97 934
9381.88 842
9382.80 827
9383.71 842
9384.62 862
9385.54 909
9386.45 941
9387.37 811
9388.28 828
9389.20 822
9390.11 904
9391.03 877
9391.94 948
9392.86 921
9393.77 877
9394.69 926
9395.60 961
9396.52 953
9397.43 911
9398.35 884
9399.26 917
9400.18 957
9401.10 932
9402.01 911
9402.93 910
9403.84 903
9404.76 890
9405.67 867
9406.59 926
9407.50 966
9408.42 914
9409.34 937
9410.25 954
9411.17 926
9412.08 925
9413.00 964
9413.92 989
9414.83 1006
9415.75 943
9416.66 993
9417.58 933
9418.50 948
9419.41 953
9420.33 923
9421.25 944
9422.16 956
9423.08 900
9423.99 867
9424.91 927
9425.83 907
9426.74 1013
9427.66 933
9428.58 919
9429.49 975
9430.41 1018
9431.33 1038
9432.25 973
9433.16 1018
9434.08 1038
9435.00 1082
9435.91 1084
9436.83 1093
9437.75 1157
9438.67 1151
9439.58 1069
9440.50 1120
9441.42 1090
9442.33 1111
9443.25 1140
9444.17 1187
9445.09 1116
9446.00 1111
9446.92 1149
9447.84 1192
9448.76 1101
9449.68 1097
9450.59 1191
9451.51 1277
9452.43 1350
9453.35 1475
9454.26 1709
9455.18 1947
9456.10 2093
9457.02 2250
9457.94 2252
9458.86 2135
9459.77 2018
9460.69 1798
9461.61 1680
9462.53 1458
9463.45 1325
9464.37 1243
9465.28 1166
9466.20 1075
9467.12 1019
9468.04 1043
9468.96 1019
9469.88 939
9470.80 954
9471.72 958
9472.63 1018
9473.55 965
9474.47 960
9475.39 1000
9476.31 974
9477.23 1008
9478.15 917
9479.07 948
9479.99 946
9480.91 955
9481.83 1010
9482.74 955
9483.66 936
9484.58 943
9485.50 962
9486.42 1020
9487.34 1013
9488.26 943
9489.18 964
9490.10 944
9491.02 919
9491.94 956
9492.86 877
9493.78 925
9494.70 935
9495.62 972
9496.54 974
9497.46 911
9498.38 924
9499.30 948
9500.22 915
9501.14 900
9502.06 960
9502.98 931
9503.90 915
9504.82 855
9505.74 863
9506.66 888
9507.59 901
9508.51 870
9509.43 899
9510.35 859
9511.27 879
9512.19 914
9513.11 882
9514.03 880
9514.95 954
9515.87 980
9516.79 983
9517.71 943
9518.64 1008
9519.56 973
9520.48 929
9521.40 966
9522.32 985
9523.24 999
9524.16 1007
9525.08 1011
9526.01 1015
9526.93 980
9527.85 1004
9528.77 1013
9529.69 1066
9530.61 1043
9531.54 1023
9532.46 1137
9533.38 1194
9534.30 1186
9535.22 1267
9536.15 1257
9537.07 1245
9537.99 1304
9538.91 1251
9539.83 1204
9540.76 1179
9541.68 1149
9542.60 1062
9543.52 1040
9544.45 1081
9545.37 1073
9546.29 1058
9547.21 1021
9548.14 965
9549.06 950
9549.98 1002
9550.90 953
9551.83 869
9552.75 981
9553.67 982
9554.59 974
9555.52 952
9556.44 932
9557.36 928
9558.29 924
9559.21 901
9560.13 899
9561.06 900
9561.98 932
9562.90 911
9563.83 861
9564.75 951
9565.67 917
9566.60 922
9567.52 951
9568.44 967
9569.37 922
9570.29 907
9571.21 964
9572.14 949
9573.06 972
9573.98 941
9574.91 928
9575.83 950
9576.76 922
9577.68 887
9578.60 927
9579.53 875
9580.45 895
9581.38 907
9582.30 891
9583.23 904
9584.15 933
9585.07 944
9586.00 928
9586.92 953
9587.85 912
9588.77 950
9589.70 916
9590.62 951
9591.55 909
9592.47 983
9593.40 982
9594.32 941
9595.24 948
9596.17 994
9597.09 991
9598.02 978
9598.94 908
9599.87 876
9600.79 955
9601.72 988
9602.65 1039
9603.57 979
9604.50 1010
9605.42 1003
9606.35 1027
9607.27 1089
9608.20 979
9609.12 1004
9610.05 1037
9610.97 1082
9611.90 1053
9612.83 1065
9613.75 1106
9614.68 1137
9615.60 1067
9616.53 1107
9617.45 1109
9618.38 1101
9619.31 1085
9620.23 1141
9621.16 1079
9622.08 1084
9623.01 1064
9623.94 1146
9624.86 1157
9625.79 1141
9626.72 1129
9627.64 1186
9628.57 1148
9629.50 1165
9630.42 1157
9631.35 1081
9632.27 1106
9633.20 1188
9634.13 1162
9635.06 1129
9635.98 1178
9636.91 1162
9637.84 1257
9638.76 1240
9639.69 1244
9640.62 1236
9641.54 1319
9642.47 1404
9643.40 1322
9644.33 1374
9645.25 1372
9646.18 1339
9647.11 1393
9648.03 1346
9648.96 1304
9649.89 1285
9650.82 1356
9651.74 1445
9652.67 1421
9653.60 1384
9654.53 1441
9655.46 1477
9656.38 1390
9657.31 1439
9658.24 1539
9659.17 1424
9660.09 1419
9661.02 1406
9661.95 1487
9662.88 1465
9663.81 1508
9664.74 1480
9665.66 1450
9666.59 1464
9667.52 1504
9668.45 1486
9669.38 1591
9670.31 1630
9671.23 1607
9672.16 1570
9673.09 1645
9674.02 1734
9674.95 1667
9675.88 1636
9676.81 1663
9677.73 1727
9678.66 1641
9679.59 1771
9680.52 1920
9681.45 1818
9682.38 1769
9683.31 1771
9684.24 1810
9685.17 1953
9686.10 1926
9687.03 1968
9687.95 1986
9688.88 2048
9689.81 2037
9690.74 1909
9691.67 1989
9692.60 2068
9693.53 2095
9694.46 2000
9695.39 2034
9696.32 2084
9697.25 2173
9698.18 2234
9699.11 2384
9700.04 2537
9700.97 2659
9701.90 2823
9702.83 2965
9703.76 3126
9704.69 3162
9705.62 3013
9706.55 2834
9707.48 2765
9708.41 2523
9709.34 2412
9710.27 2441
9711.20 2323
9712.13 2259
9713.06 2257
9713.99 2177
9714.92 2390
9715.85 2530
9716.79 2596
9717.72 2645
9718.65 2762
9719.58 2808
9720.51 2748
9721.44 2652
9722.37 2628
9723.30 2454
9724.23 2386
9725.16 2273
9726.09 2164
9727.03 2081
9727.96 1941
9728.89 1955
9729.82 1854
9730.75 1917
9731.68 1973
9732.61 2041
9733.55 2102
9734.48 2062
9735.41 2144
9736.34 2192
9737.27 2132
9738.20 2205
9739.14 2273
9740.07 2252
9741.00 2136
9741.93 2016
9742.86 2042
9743.79 1931
9744.73 1831
9745.66 1771
9746.59 1736
9747.52 1682
9748.46 1679
9749.39 1753
9750.32 1685
9751.25 1666
9752.18 1685
9753.12 1660
9754.05 1536
9754.98 1576
9755.91 1550
9756.85 1581
9757.78 1533
9758.71 1535
9759.65 1519
9760.58 1589
9761.51 1565
9762.44 1513
9763.38 1565
9764.31 1573
9765.24 1651
9766.18 1614
9767.11 1611
9768.04 1589
9768.98 1523
9769.91 1581
9770.84 1652
9771.78 1569
9772.71 1567
9773.64 1600
9774.58 1555
9775.51 1610
9776.44 1593
9777.38 1648
9778.31 1662
9779.24 1608
9780.18 1754
9781.11 1722
9782.05 1750
9782.98 1782
9783.91 1866
9784.85 1934
9785.78 1838
9786.71 1803
9787.65 1897
9788.58 1881
9789.52 1889
9790.45 1823
9791.39 1806
9792.32 1672
9793.25 1725
9794.19 1668
9795.12 1672
9796.06 1616
9796.99 1658
9797.93 1515
9798.86 1589
9799.80 1617
9800.73 1644
9801.67 1726
9802.60 1807
9803.54 1774
9804.47 1791
9805.41 1723
9806.34 1690
9807.28 1652
9808.21 1501
9809.15 1423
9810.08 1416
9811.02 1422
9811.95 1382
9812.89 1360
9813.82 1366
9814.76 1232
9815.69 1227
9816.63 1292
9817.56 1259
9818.50 1280
9819.43 1227
9820.37 1277
9821.31 1329
9822.24 1284
9823.18 1261
9824.11 1224
9825.05 1260
9825.99 1353
9826.92 1246
9827.86 1137
9828.79 1221
9829.73 1184
9830.67 1181
9831.60 1244
9832.54 1204
9833.47 1210
9834.41 1228
9835.35 1197
9836.28 1227
9837.22 1158
9838.16 1146
9839.09 1186
9840.03 1248
9840.97 1211
9841.90 1192
9842.84 1190
9843.78 1225
9844.71 1242
9845.65 1128
9846.59 1150
9847.52 1244
9848.46 1189
9849.40 1188
9850.34 1147
9851.27 1263
9852.21 1251
9853.15 1233
9854.08 1258
9855.02 1258
9855.96 1187
9856.90 1192
9857.83 1214
9858.77 1169
9859.71 1175
9860.65 1202
9861.58 1211
9862.52 1223
9863.46 1211
9864.40 1215
9865.33 1177
9866.27 1167
9867.21 1198
9868.15 1198
9869.09 1213
9870.02 1140
9870.96 1182
9871.90 1152
9872.84 1118
9873.78 1112
9874.72 1166
9875.65 1185
9876.59 1146
9877.53 1124
9878.47 1167
9879.41 1251
9880.35 1212
9881.28 1216
9882.22 1164
9883.16 1159
9884.10 1188
9885.04 1210
9885.98 1020
9886.92 1092
9887.86 1145
9888.79 1178
9889.73 1122
9890.67 1078
9891.61 1044
9892.55 1082
9893.49 1096
9894.43 1053
9895.37 1142
9896.31 1085
9897.25 1060
9898.19 1032
9899.13 1096
9900.07 1063
9901.00 1044
9901.94 1093
9902.88 1108
9903.82 1131
9904.76 1045
9905.70 1057
9906.64 1076
9907.58 1104
9908.52 1035
9909.46 1095
9910.40 1140
9911.34 1152
9912.28 1115
9913.22 1152
9914.16 1191
9915.10 1120
9916.04 1144
9916.98 1163
9917.92 1099
9918.86 1170
9919.80 1106
9920.74 1117
9921.69 1151
9922.63 1105
9923.57 1128
9924.51 1183
9925.45 1305
9926.39 1451
9927.33 1668
9928.27 1714
9929.21 1873
9930.15 2022
9931.09 2164
9932.03 2178
9932.97 2169
9933.92 2035
9934.86 1972
9935.80 1804
9936.74 1700
9937.68 1535
9938.62 1382
9939.56 1310
9940.50 1244
9941.45 1200
9942.39 1231
9943.33 1141
9944.27 1095
9945.21 1073
9946.15 1066
9947.10 1019
9948.04 1061
9948.98 1077
9949.92 1090
9950.86 1087
9951.80 1044
9952.75 1010
9953.69 1083
9954.63 1135
9955.57 1152
9956.52 1142
9957.46 1126
9958.40 1135
9959.34 1126
9960.28 1121
9961.23 1124
9962.17 1165
9963.11 1158
9964.05 1156
9965.00 1132
9965.94 1069
9966.88 1041
9967.82 1046
9968.77 999
9969.71 1051
9970.65 1013
9971.60 1037
9972.54 1003
9973.48 964
9974.42 946
9975.37 933
9976.31 1010
9977.25 1041
9978.20 945
9979.14 945
9980.08 931
9981.03 955
9981.97 983
9982.91 926
9983.86 961
9984.80 906
9985.74 934
9986.69 912
9987.63 949
9988.57 861
9989.52 893
9990.46 949
9991.41 915
9992.35 846
9993.29 879
9994.24 974
9995.18 926
9996.13 897
9997.07 951
9998.01 958
9998.96 917
9999.90 910
10000.85 904
10001.79 963
10002.74 942
10003.68 925
10004.62 908
10005.57 861
10006.51 814
10007.46 960
10008.40 941
10009.35 937
10010.29 916
10011.24 964
10012.18 926
10013.13 885
10014.07 833
10015.02 851
10015.96 834
10016.91 831
10017.85 878
10018.80 853
10019.74 917
10020.69 885
10021.63 918
10022.58 858
10023.52 863
10024.47 832
10025.41 846
10026.36 897
10027.30 850
10028.25 878
10029.19 908
10030.14 831
10031.09 817
10032.03 868
10032.98 892
10033.92 857
10034.87 849
10035.82 869
10036.76 863
10037.71 840
10038.65 794
10039.60 849
10040.55 896
10041.49 850
10042.44 838
10043.38 818
10044.33 833
10045.28 769
10046.22 847
10047.17 898
10048.12 869
10049.06 828
10050.01 783
10050.96 747
10051.90 800
10052.85 776
10053.80 806
10054.74 771
10055.69 788
10056.64 787
10057.58 787
10058.53 812
10059.48 773
10060.42 820
10061.37 872
10062.32 825
10063.27 779
10064.21 809
10065.16 810
10066.11 820
10067.06 775
10068.00 849
10068.95 854
10069.90 826
10070.85 804
10071.79 789
10072.74 801
10073.69 767
10074.64 791
10075.58 768
10076.53 778
10077.48 772
10078.43 831
10079.38 801
10080.32 789
10081.27 809
10082.22 860
10083.17 810
10084.12 805
10085.06 785
10086.01 769
10086.96 795
10087.91 780
10088.86 836
10089.81 813
10090.75 836
10091.70 841
10092.65 850
10093.60 861
10094.55 817
10095.50 803
10096.45 845
10097.40 810
10098.34 777
10099.29 797
10100.24 858
10101.19 807
10102.14 845
10103.09 852
10104.04 863
10104.99 827
10105.94 852
10106.89 840
10107.84 807
10108.78 787
10109.73 799
10110.68 772
10111.63 782
10112.58 843
10113.53 808
10114.48 783
10115.43 764
10116.38 778
10117.33 774
10118.28 759
10119.23 821
10120.18 769
10121.13 743
10122.08 726
10123.03 755
10123.98 746
10124.93 771
10125.88 787
10126.83 804
10127.78 774
10128.73 821
10129.68 817
10130.63 810
10131.58 746
10132.53 772
10133.48 785
10134.43 797
10135.38 785
10136.34 749
10137.29 765
10138.24 699
10139.19 718
10140.14 789
10141.09 798
10142.04 756
10142.99 793
10143.94 811
10144.89 793
10145.84 805
10146.80 825
10147.75 806
10148.70 789
10149.65 770
10150.60 830
10151.55 836
10152.50 781
10153.45 809
10154.41 824
10155.36 792
10156.31 861
10157.26 832
10158.21 823
10159.16 822
10160.12 780
10161.07 838
10162.02 861
10162.97 834
10163.92 842
10164.88 820
10165.83 870
10166.78 901
10167.73 838
10168.68 852
10169.64 854
10170.59 859
10171.54 877
10172.49 891
10173.45 887
10174.40 886
10175.35 936
10176.30 925
10177.26 945
10178.21 941
10179.16 919
10180.11 937
10181.07 921
10182.02 903
10182.97 949
10183.92 957
10184.88 998
10185.83 1011
10186.78 993
10187.74 932
10188.69 1014
10189.64 1073
10190.60 1047
10191.55 1030
10192.50 1035
10193.46 1115
10194.41 1148
10195.36 1129
10196.32 1109
10197.27 1121
10198.22 1131
10199.18 1121
10200.13 1153
10201.08 1108
10202.04 1148
10202.99 1183
10203.95 1160
10204.90 1220
10205.85 1232
10206.81 1228
10207.76 1307
10208.72 1337
10209.67 1349
10210.62 1370
10211.58 1417
10212.53 1398
10213.49 1357
10214.44 1357
10215.40 1333
10216.35 1295
10217.30 1261
10218.26 1172
10219.21 1125
10220.17 1152
10221.12 1129
10222.08 1147
10223.03 1160
10223.99 1182
10224.94 1185
10225.90 1088
10226.85 1108
10227.81 1029
10228.76 1025
10229.72 1096
10230.67 1099
10231.63 1061
10232.58 1092
10233.54 1042
10234.49 1119
10235.45 1219
10236.40 1209
10237.36 1247
10238.31 1331
10239.27 1508
10240.22 1538
10241.18 1524
10242.14 1420
10243.09 1469
10244.05 1428
10245.00 1265
10245.96 1218
10246.91 1153
10247.87 1155
10248.83 1055
10249.78 984
10250.74 975
10251.69 984
10252.65 941
10253.61 881
10254.56 916
10255.52 944
10256.48 892
10257.43 932
10258.39 859
10259.34 876
10260.30 919
10261.26 875
10262.21 841
10263.17 846
10264.13 862
10265.08 829
10266.04 876
10267.00 883
10267.95 891
10268.91 835
10269.87 861
10270.82 808
10271.78 829
10272.74 817
10273.70 797
10274.65 859
10275.61 835
10276.57 823
10277.52 814
10278.48 845
10279.44 840
10280.40 795
10281.35 805
10282.31 761
10283.27 783
10284.23 799
10285.18 758
10286.14 814
10287.10 786
10288.06 804
10289.02 802
10289.97 788
10290.93 812
10291.89 815
10292.85 791
10293.81 749
10294.76 773
10295.72 893
10296.68 824
10297.64 835
10298.60 820
10299.55 803
10300.51 788
10301.47 848
10302.43 776
10303.39 763
10304.35 807
10305.31 848
10306.26 854
10307.22 792
10308.18 801
10309.14 730
10310.10 728
10311.06 752
10312.02 763
10312.98 815
10313.93 776
10314.89 799
10315.85 818
10316.81 743
10317.77 788
10318.73 808
10319.69 771
10320.65 759
10321.61 736
10322.57 743
10323.53 740
10324.49 771
10325.45 772
10326.40 763
10327.36 793
10328.32 810
10329.28 730
10330.24 769
10331.20 845
10332.16 843
10333.12 850
10334.08 859
10335.04 821
10336.00 835
10336.96 795
10337.92 816
10338.88 762
10339.84 802
10340.80 759
10341.76 787
10342.72 809
10343.68 775
10344.64 774
10345.61 688
10346.57 704
10347.53 726
10348.49 717
10349.45 749
10350.41 769
10351.37 747
10352.33 749
10353.29 766
10354.25 747
10355.21 722
10356.17 691
10357.13 676
10358.10 683
10359.06 693
10360.02 716
10360.98 674
10361.94 701
10362.90 730
10363.86 739
10364.82 673
10365.79 651
10366.75 668
10367.71 657
10368.67 673
10369.63 703
10370.59 680
10371.55 708
10372.52 677
10373.48 670
10374.44 680
10375.40 689
10376.36 703
10377.33 650
10378.29 671
10379.25 690
10380.21 679
10381.17 693
10382.14 671
10383.10 664
10384.06 651
10385.02 659
10385.98 675
10386.95 685
10387.91 721
10388.87 694
10389.83 671
10390.80 665
10391.76 680
10392.72 610
10393.68 683
10394.65 682
10395.61 639
10396.57 617
10397.54 653
10398.50 639
10399.46 658
10400.42 667
10401.39 664
10402.35 653
10403.31 642
10404.28 637
10405.24 673
10406.20 700
10407.17 646
10408.13 653
10409.09 621
10410.06 687
10411.02 719
10411.98 691
10412.95 657
10413.91 684
10414.88 682
10415.84 653
10416.80 634
10417.77 689
10418.73 650
10419.69 647
10420.66 690
10421.62 709
10422.59 759
10423.55 725
10424.51 733
10425.48 667
10426.44 722
10427.41 686
10428.37 717
10429.34 693
10430.30 694
10431.26 740
10432.23 733
10433.19 703
10434.16 687
10435.12 684
10436.09 682
10437.05 654
10438.02 642
10438.98 617
10439.95 598
10440.91 629
10441.88 668
10442.84 616
10443.81 599
10444.77 671
10445.74 694
10446.70 651
10447.67 615
10448.63 612
10449.60 656
10450.56 626
10451.53 608
10452.49 626
10453.46 603
10454.42 596
10455.39 629
10456.36 595
10457.32 595
10458.29 548
10459.25 591
10460.22 602
10461.18 637
10462.15 596
10463.12 630
10464.08 638
10465.05 569
10466.01 600
10466.98 622
10467.95 642
10468.91 638
10469.88 573
10470.84 562
10471.81 566
10472.78 635
10473.74 589
10474.71 552
10475.68 615
10476.64 565
10477.61 594
10478.58 580
10479.54 556
10480.51 569
10481.48 589
10482.44 639
10483.41 585
10484.38 568
10485.34 602
10486.31 614
10487.28 584
10488.25 598
10489.21 643
10490.18 635
10491.15 639
10492.11 651
10493.08 610
10494.05 564
10495.02 617
10495.98 619
10496.95 641
10497.92 643
10498.89 639
10499.85 621
10500.82 665
10501.79 569
10502.76 606
10503.72 628
10504.69 642
10505.66 624
10506.63 639
10507.60 597
10508.56 671
10509.53 687
10510.50 614
10511.47 587
10512.44 585
10513.40 558
10514.37 614
10515.34 609
10516.31 597
10517.28 571
10518.25 586
10519.22 585
10520.18 580
10521.15 561
10522.12 566
10523.09 585
10524.06 608
10525.03 560
10526.00 540
10526.96 550
10527.93 566
10528.90 573
10529.87 579
10530.84 565
10531.81 646
10532.78 632
10533.75 576
10534.72 607
10535.69 641
10536.66 579
10537.63 561
10538.59 581
10539.56 573
10540.53 616
10541.50 601
10542.47 599
10543.44 597
10544.41 595
10545.38 571
10546.35 593
10547.32 576
10548.29 534
10549.26 551
10550.23 598
10551.20 551
10552.17 613
10553.14 604
10554.11 661
10555.08 633
10556.05 604
10557.02 602
10557.99 644
10558.96 668
10559.93 553
10560.90 574
10561.87 589
10562.84 629
10563.81 603
10564.79 607
10565.76 597
10566.73 656
10567.70 622
10568.67 636
10569.64 653
10570.61 632
10571.58 631
10572.55 636
10573.52 597
10574.49 569
10575.47 593
10576.44 654
10577.41 635
10578.38 644
10579.35 626
10580.32 590
10581.29 590
10582.26 639
10583.24 644
10584.21 568
10585.18 603
10586.15 619
10587.12 655
10588.09 637
10589.07 666
10590.04 658
10591.01 686
10591.98 688
10592.95 655
10593.92 664
10594.90 697
10595.87 715
10596.84 701
10597.81 680
10598.78 621
10599.76 705
10600.73 700
10601.70 639
10602.67 641
10603.65 645
10604.62 661
10605.59 674
10606.56 661
10607.54 645
10608.51 640
10609.48 622
10610.45 641
10611.43 642
10612.40 674
10613.37 658
10614.35 660
10615.32 601
10616.29 642
10617.26 615
10618.24 641
10619.21 664
10620.18 630
10621.16 699
10622.13 706
10623.10 718
10624.08 676
10625.05 680
10626.02 663
10627.00 706
10627.97 702
10628.94 735
10629.92 719
10630.89 757
10631.87 713
10632.84 731
10633.81 708
10634.79 763
10635.76 766
10636.73 757
10637.71 788
10638.68 807
10639.66 888
10640.63 982
10641.60 1053
10642.58 1068
10643.55 1146
10644.53 1155
10645.50 1128
10646.48 1120
10647.45 1063
10648.43 978
10649.40 865
10650.37 833
10651.35 789
10652.32 794
10653.30 766
10654.27 745
10655.25 723
10656.22 727
10657.20 730
10658.17 727
10659.15 670
10660.12 628
10661.10 727
10662.07 708
10663.05 679
10664.02 626
10665.00 649
10665.97 644
10666.95 717
10667.92 688
10668.90 671
10669.87 692
10670.85 707
10671.83 657
10672.80 677
10673.78 673
10674.75 723
10675.73 723
10676.70 689
10677.68 679
10678.66 739
10679.63 773
10680.61 737
10681.58 741
10682.56 670
10683.54 719
10684.51 733
10685.49 729
10686.46 694
10687.44 712
10688.42 754
10689.39 752
10690.37 718
10691.35 639
10692.32 665
10693.30 650
10694.28 645
10695.25 600
10696.23 639
10697.21 651
10698.18 679
10699.16 642
10700.14 626
10701.11 604
10702.09 661
10703.07 645
10704.04 612
10705.02 608
10706.00 645
10706.97 608
10707.95 593
10708.93 664
10709.91 637
10710.88 699
10711.86 646
10712.84 633
10713.82 659
10714.79 654
10715.77 646
10716.75 657
10717.73 639
10718.70 653
10719.68 642
10720.66 588
10721.64 682
10722.61 628
10723.59 602
10724.57 583
10725.55 637
10726.53 624
10727.50 658
10728.48 676
10729.46 654
10730.44 613
10731.42 638
10732.40 658
10733.37 578
10734.35 629
10735.33 671
10736.31 636
10737.29 610
10738.27 623
10739.25 626
10740.22 619
10741.20 617
10742.18 623
10743.16 662
10744.14 656
10745.12 650
10746.10 645
10747.08 622
10748.05 592
10749.03 612
10750.01 612
10750.99 551
10751.97 591
10752.95 591
10753.93 571
10754.91 600
10755.89 602
10756.87 633
10757.85 577
10758.83 609
10759.81 616
10760.79 649
10761.77 620
10762.75 623
10763.73 599
10764.71 599
10765.68 615
10766.66 604
10767.64 589
10768.62 602
10769.60 610
10770.58 609
10771.56 546
10772.54 607
10773.53 596
10774.51 580
10775.49 583
10776.47 583
10777.45 579
10778.43 585
10779.41 594
10780.39 636
10781.37 669
10782.35 626
10783.33 642
10784.31 644
10785.29 656
10786.27 654
10787.25 615
10788.23 613
10789.21 600
10790.20 622
10791.18 600
10792.16 629
10793.14 603
10794.12 631
10795.10 606
10796.08 612
10797.06 644
10798.04 595
10799.03 609
10800.01 620
10800.99 548
10801.97 588
10802.95 579
10803.93 580
10804.91 628
10805.90 648
10806.88 610
10807.86 593
10808.84 599
10809.82 585
10810.81 611
10811.79 652
10812.77 584
10813.75 628
10814.73 666
10815.72 669
10816.70 588
10817.68 601
10818.66 646
10819.64 616
10820.63 594
10821.61 621
10822.59 639
10823.57 717
10824.56 645
10825.54 614
10826.52 615
10827.50 601
10828.49 662
10829.47 677
10830.45 637
10831.44 588
10832.42 580
10833.40 627
10834.38 639
10835.37 648
10836.35 632
10837.33 622
10838.32 668
10839.30 579
10840.28 626
10841.27 617
10842.25 706
10843.23 670
10844.22 648
10845.20 549
10846.18 572
10847.17 652
10848.15 645
10849.13 641
10850.12 625
10851.10 617
10852.09 643
10853.07 653
10854.05 693
10855.04 672
10856.02 701
10857.00 668
10857.99 654
10858.97 666
10859.96 678
10860.94 710
10861.93 696
10862.91 673
10863.89 677
10864.88 707
10865.86 706
10866.85 711
10867.83 726
10868.82 713
10869.80 751
10870.79 742
10871.77 747
10872.75 742
10873.74 689
10874.72 740
10875.71 741
10876.69 660
10877.68 718
10878.66 723
10879.65 749
10880.63 771
10881.62 772
10882.60 778
10883.59 820
10884.57 704
10885.56 765
10886.55 804
10887.53 799
10888.52 824
10889.50 839
10890.49 805
10891.47 791
10892.46 865
10893.44 849
10894.43 835
10895.42 799
10896.40 788
10897.39 805
10898.37 853
10899.36 815
10900.34 805
10901.33 858
10902.32 874
10903.30 862
10904.29 868
10905.27 830
10906.26 812
10907.25 852
10908.23 840
10909.22 829
10910.21 855
10911.19 880
10912.18 862
10913.17 808
10914.15 850
10915.14 914
10916.13 931
10917.11 1007
10918.10 997
10919.09 998
10920.07 902
10921.06 921
10922.05 980
10923.03 990
10924.02 972
10925.01 969
10926.00 928
10926.98 990
10927.97 998
10928.96 996
10929.94 994
10930.93 992
10931.92 997
10932.91 1044
10933.89 1043
10934.88 1080
10935.87 1011
10936.86 1010
10937.84 1020
10938.83 1077
10939.82 1114
10940.81 1092
10941.80 1159
10942.78 1121
10943.77 1153
10944.76 1221
10945.75 1251
10946.74 1323
10947.72 1304
10948.71 1241
10949.70 1312
10950.69 1321
10951.68 1213
10952.66 1275
10953.65 1319
10954.64 1307
10955.63 1344
10956.62 1442
10957.61 1505
10958.60 1612
10959.58 1735
10960.57 1797
10961.56 1900
10962.55 1966
10963.54 2027
10964.53 2051
10965.52 1982
10966.51 1826
10967.49 1750
10968.48 1701
10969.47 1651
10970.46 1616
10971.45 1506
10972.44 1500
10973.43 1461
10974.42 1412
10975.41 1374
10976.40 1357
10977.39 1384
10978.38 1390
10979.37 1344
10980.36 1360
10981.35 1320
10982.34 1307
10983.32 1380
10984.31 1459
10985.30 1423
10986.29 1450
10987.28 1493
10988.27 1522
10989.26 1488
10990.25 1554
10991.24 1499
10992.23 1513
10993.22 1515
10994.21 1540
10995.20 1640
10996.20 1662
10997.19 1820
10998.18 1932
10999.17 2165
11000.16 2416
11001.15 2668
11002.14 2839
11003.13 3115
11004.12 3183
11005.11 3226
11006.10 3001
11007.09 2956
11008.08 2800
11009.07 2604
11010.06 2330
11011.06 2123
11012.05 1906
11013.04 1765
11014.03 1657
11015.02 1516
11016.01 1475
11017.00 1341
11017.99 1282
11018.98 1311
11019.98 1253
11020.97 1178
11021.96 1204
11022.95 1137
11023.94 1178
11024.93 1134
11025.93 1135
11026.92 1108
11027.91 1063
11028.90 1154
11029.89 1116
11030.88 1122
11031.88 1123
11032.87 1082
11033.86 1099
11034.85 1124
11035.84 1095
11036.84 1132
11037.83 1065
11038.82 1062
11039.81 1115
11040.81 1140
11041.80 1093
11042.79 1033
11043.78 1096
11044.77 1131
11045.77 1009
11046.76 988
11047.75 1028
11048.75 987
11049.74 1076
11050.73 965
11051.72 943
11052.72 952
11053.71 949
11054.70 965
11055.70 899
11056.69 958
11057.68 882
11058.67 971
11059.67 974
11060.66 916
11061.65 936
11062.65 891
11063.64 958
11064.63 968
11065.63 928
11066.62 881
11067.61 905
11068.61 928
11069.60 882
11070.60 931
11071.59 916
11072.58 861
11073.58 906
11074.57 908
11075.56 876
11076.56 896
11077.55 992
11078.55 993
11079.54 921
11080.53 922
11081.53 968
11082.52 942
11083.52 909
11084.51 894
11085.51 915
11086.50 900
11087.49 900
11088.49 945
11089.48 843
11090.48 864
11091.47 916
11092.47 870
11093.46 890
11094.46 937
11095.45 890
11096.45 868
11097.44 896
11098.44 833
11099.43 819
11100.43 815
11101.42 913
11102.42 881
11103.41 877
11104.41 849
11105.40 843
11106.40 826
11107.39 827
11108.39 826
11109.38 848
11110.38 887
11111.37 867
11112.37 864
11113.37 807
11114.36 827
11115.36 887
11116.35 891
11117.35 850
11118.34 835
11119.34 794
11120.34 788
11121.33 829
11122.33 846
11123.32 810
11124.32 806
11125.32 875
11126.31 835
11127.31 862
11128.30 895
11129.30 896
11130.30 890
11131.29 903
11132.29 890
11133.29 918
11134.28 917
11135.28 846
11136.28 810
11137.27 861
11138.27 800
11139.27 821
11140.26 815
11141.26 784
11142.26 801
11143.25 759
11144.25 756
11145.25 778
11146.24 772
11147.24 734
11148.24 762
11149.24 767
11150.23 727
11151.23 770
11152.23 780
11153.23 774
11154.22 775
11155.22 783
11156.22 838
11157.22 766
11158.21 822
11159.21 826
11160.21 806
11161.21 723
11162.20 768
11163.20 760
11164.20 728
11165.20 745
11166.20 745
11167.19 729
11168.19 750
11169.19 743
11170.19 747
11171.19 756
11172.18 749
11173.18 802
11174.18 752
11175.18 767
11176.18 740
11177.18 738
11178.17 741
11179.17 785
11180.17 743
11181.17 717
11182.17 702
11183.17 724
11184.17 762
11185.16 780
11186.16 748
11187.16 689
11188.16 736
11189.16 769
11190.16 749
11191.16 787
11192.16 746
11193.16 788
11194.16 827
11195.16 780
11196.15 774
11197.15 778
11198.15 800
11199.15 711
11200.15 744
11201.15 751
11202.15 785
11203.15 789
11204.15 735
11205.15 768
11206.15 790
11207.15 716
11208.15 764
11209.15 803
11210.15 763
11211.15 743
11212.15 804
11213.15 767
11214.15 808
11215.15 755
11216.15 787
11217.15 693
11218.15 740
11219.15 732
11220.15 714
11221.15 687
11222.15 709
11223.15 657
11224.15 735
11225.15 672
11226.15 709
11227.16 736
11228.16 714
11229.16 731
11230.16 704
11231.16 725
11232.16 687
11233.16 722
11234.16 668
11235.16 682
11236.16 647
11237.16 688
11238.17 678
11239.17 699
11240.17 668
11241.17 651
11242.17 654
11243.17 654
11244.17 670
11245.18 643
11246.18 725
11247.18 700
11248.18 756
11249.18 760
11250.18 722
11251.19 753
11252.19 717
11253.19 735
11254.19 750
11255.19 784
11256.19 729
11257.20 750
11258.20 713
11259.20 721
11260.20 713
11261.21 758
11262.21 740
11263.21 734
11264.21 720
11265.21 710
11266.22 693
11267.22 725
11268.22 713
11269.22 661
11270.23 683
11271.23 689
11272.23 736
11273.24 705
11274.24 727
11275.24 773
11276.24 795
11277.25 763
11278.25 821
11279.25 815
11280.26 776
11281.26 853
11282.26 870
11283.27 859
11284.27 873
11285.27 838
11286.28 853
11287.28 846
11288.28 824
11289.29 800
11290.29 721
11291.29 726
11292.30 721
11293.30 759
11294.30 767
11295.31 723
11296.31 685
11297.31 719
11298.32 722
11299.32 738
11300.33 708
11301.33 724
11302.33 723
11303.34 727
11304.34 688
11305.35 679
11306.35 728
11307.36 765
11308.36 767
11309.36 741
11310.37 758
11311.37 794
11312.38 809
11313.38 867
11314.39 786
11315.39 874
11316.40 943
11317.40 978
11318.41 881
11319.41 894
11320.41 943
11321.42 936
11322.42 928
11323.43 875
11324.43 833
11325.44 808
11326.44 816
11327.45 800
11328.46 766
11329.46 738
11330.47 712
11331.47 759
11332.48 772
11333.48 717
11334.49 726
11335.49 779
11336.50 772
11337.50 714
11338.51 757
11339.52 790
11340.52 708
11341.53 799
11342.53 855
11343.54 856
11344.54 897
11345.55 844
11346.56 866
11347.56 843
11348.57 841
11349.58 794
11350.58 764
11351.59 753
11352.59 732
11353.60 703
11354.61 727
11355.61 718
11356.62 696
11357.63 691
11358.63 680
11359.64 699
11360.65 669
11361.65 681
11362.66 709
11363.67 678
11364.67 679
11365.68 695
11366.69 711
11367.69 678
11368.70 680
11369.71 687
11370.71 715
11371.72 693
11372.73 725
11373.74 703
11374.74 683
11375.75 652
11376.76 676
11377.77 646
11378.77 712
11379.78 649
11380.79 641
11381.80 696
11382.80 652
11383.81 695
11384.82 680
11385.83 668
11386.83 699
11387.84 722
11388.85 659
11389.86 647
11390.87 654
11391.87 613
11392.88 658
11393.89 631
11394.90 664
11395.91 662
11396.91 644
11397.92 631
11398.93 612
11399.94 649
11400.95 634
11401.96 606
11402.97 677
11403.97 642
11404.98 624
11405.99 638
11407.00 656
11408.01 636
11409.02 668
11410.03 655
11411.03 619
11412.04 623
11413.05 637
11414.06 634
11415.07 625
11416.08 652
11417.09 629
11418.10 630
11419.11 617
11420.12 664
11421.13 636
11422.14 663
11423.14 648
11424.15 626
11425.16 579
11426.17 616
11427.18 638
11428.19 605
11429.20 653
11430.21 635
11431.22 620
11432.23 628
11433.24 665
11434.25 607
11435.26 611
11436.27 623
11437.28 678
11438.29 655
11439.30 573
11440.31 628
11441.32 618
11442.33 613
11443.34 633
11444.35 632
11445.36 650
11446.37 661
11447.38 677
11448.39 692
11449.41 633
11450.42 663
11451.43 591
11452.44 638
11453.45 666
11454.46 631
11455.47 638
11456.48 633
11457.49 642
11458.50 703
11459.51 637
11460.52 657
11461.54 670
11462.55 674
11463.56 619
11464.57 610
11465.58 676
11466.59 615
11467.60 664
11468.62 649
11469.63 656
11470.64 661
11471.65 607
11472.66 625
11473.67 686
11474.68 642
11475.70 660
11476.71 647
11477.72 633
11478.73 681
11479.74 697
11480.76 639
11481.77 603
11482.78 632
11483.79 618
11484.80 604
11485.82 602
11486.83 611
11487.84 619
11488.85 606
11489.87 631
11490.88 672
11491.89 616
11492.90 639
11493.92 655
11494.93 648
11495.94 645
11496.95 645
11497.97 674
11498.98 616
11499.99 637
11501.00 632
11502.02 602
11503.03 598
11504.04 618
11505.06 622
11506.07 666
11507.08 659
11508.10 638
11509.11 639
11510.12 653
11511.14 628
11512.15 680
11513.16 675
11514.18 670
11515.19 653
11516.20 679
11517.22 658
11518.23 635
11519.24 658
11520.26 608
11521.27 619
11522.29 629
11523.30 585
11524.31 615
11525.33 616
11526.34 675
11527.35 661
11528.37 654
11529.38 624
11530.40 645
11531.41 646
11532.43 649
11533.44 657
11534.45 644
11535.47 662
11536.48 641
11537.50 608
11538.51 679
11539.53 735
11540.54 688
11541.56 663
11542.57 682
11543.59 714
11544.60 708
11545.61 720
11546.63 636
11547.64 675
11548.66 710
11549.67 708
11550.69 691
11551.70 674
11552.72 714
11553.74 695
11554.75 771
11555.77 718
11556.78 663
11557.80 716
11558.81 735
11559.83 755
11560.84 747
11561.86 734
11562.87 769
11563.89 785
11564.91 759
11565.92 782
11566.94 813
11567.95 810
11568.97 803
11569.98 798
11571.00 763
11572.02 814
11573.03 857
11574.05 823
11575.06 832
11576.08 839
11577.10 892
11578.11 877
11579.13 859
11580.15 939
11581.16 907
11582.18 995
11583.20 1040
11584.21 1064
11585.23 1077
11586.25 1053
11587.26 1102
11588.28 1136
11589.30 1118
11590.31 1154
11591.33 1196
11592.35 1193
11593.36 1261
11594.38 1326
11595.40 1410
11596.41 1551
11597.43 1577
11598.45 1721
11599.47 1913
11600.48 2143
11601.50 2363
11602.52 2510
11603.53 2667
11604.55 2633
11605.57 2637
11606.59 2458
11607.60 2355
11608.62 2259
11609.64 2034
11610.66 1841
11611.68 1700
11612.69 1496
11613.71 1350
11614.73 1264
11615.75 1187
11616.76 1077
11617.78 1070
11618.80 1045
11619.82 984
11620.84 951
11621.86 915
11622.87 914
11623.89 908
11624.91 880
11625.93 931
11626.95 923
11627.97 873
11628.98 914
11630.00 896
11631.02 862
11632.04 836
11633.06 884
11634.08 900
11635.10 874
11636.11 868
11637.13 836
11638.15 801
11639.17 844
11640.19 828
11641.21 860
11642.23 769
11643.25 761
11644.27 840
11645.29 796
11646.31 770
11647.32 713
11648.34 713
11649.36 728
11650.38 733
11651.40 738
11652.42 699
11653.44 723
11654.46 669
11655.48 681
11656.50 643
11657.52 685
11658.54 665
11659.56 672
11660.58 647
11661.60 686
11662.62 667
11663.64 747
11664.66 688
11665.68 642
11666.70 633
11667.72 643
11668.74 671
11669.76 716
11670.78 678
11671.80 690
11672.82 674
11673.84 733
11674.86 695
11675.88 661
11676.90 686
11677.92 742
11678.95 740
11679.97 754
11680.99 721
11682.01 732
11683.03 754
11684.05 756
11685.07 771
11686.09 768
11687.11 730
11688.13 727
11689.16 731
11690.18 732
11691.20 717
11692.22 709
11693.24 755
11694.26 713
11695.28 744
11696.30 732
11697.33 695
11698.35 674
11699.37 715
11700.39 751
11701.41 748
11702.43 705
11703.46 752
11704.48 711
11705.50 725
11706.52 690
11707.54 701
11708.57 704
11709.59 710
11710.61 715
11711.63 652
11712.65 679
11713.68 695
11714.70 663
11715.72 641
11716.74 654
11717.77 701
11718.79 703
11719.81 680
11720.83 684
11721.86 629
11722.88 635
11723.90 652
11724.92 635
11725.95 620
11726.97 622
11727.99 656
11729.01 640
11730.04 596
11731.06 618
11732.08 630
11733.11 662
11734.13 642
11735.15 633
11736.18 619
11737.20 620
11738.22 656
11739.25 618
11740.27 577
11741.29 603
11742.32 580
11743.34 634
11744.36 620
11745.39 631
11746.41 613
11747.43 661
11748.46 665
11749.48 627
11750.51 627
11751.53 600
11752.55 620
11753.58 631
11754.60 642
11755.63 620
11756.65 677
11757.67 647
11758.70 636
11759.72 647
11760.75 658
11761.77 634
11762.80 625
11763.82 680
11764.84 611
11765.87 600
11766.89 634
11767.92 554
11768.94 617
11769.97 637
11770.99 621
11772.02 624
11773.04 629
11774.07 617
11775.09 637
11776.12 612
11777.14 605
11778.17 580
11779.19 620
11780.22 615
11781.24 646
11782.27 636
11783.29 601
11784.32 626
11785.34 585
11786.37 607
11787.39 592
11788.42 620
11789.45 590
11790.47 565
11791.50 592
11792.52 588
11793.55 576
11794.57 581
11795.60 604
11796.63 625
11797.65 583
11798.68 558
11799.70 573
11800.73 576
11801.75 596
11802.78 636
11803.81 550
11804.83 613
11805.86 686
11806.89 611
11807.91 617
11808.94 632
11809.97 606
11810.99 606
11812.02 599
11813.04 605
11814.07 566
11815.10 616
11816.12 615
11817.15 569
11818.18 591
11819.21 611
11820.23 600
11821.26 606
11822.29 611
11823.31 601
11824.34 687
11825.37 617
11826.39 601
11827.42 632
11828.45 602
11829.48 598
11830.50 671
11831.53 693
11832.56 699
11833.59 673
11834.61 673
11835.64 688
11836.67 656
11837.70 701
11838.72 666
11839.75 656
11840.78 659
11841.81 610
11842.83 623
11843.86 635
11844.89 614
11845.92 606
11846.95 630
11847.97 653
11849.00 614
11850.03 594
11851.06 604
11852.09 631
11853.12 582
11854.14 613
11855.17 583
11856.20 619
11857.23 645
11858.26 675
11859.29 665
11860.32 677
11861.34 646
11862.37 635
11863.40 677
11864.43 735
11865.46 665
11866.49 649
11867.52 664
11868.55 710
11869.57 652
11870.60 668
11871.63 692
11872.66 644
11873.69 672
11874.72 712
11875.75 689
11876.78 700
11877.81 718
11878.84 700
11879.87 654
11880.90 685
11881.93 695
11882.96 707
11883.99 739
11885.02 743
11886.05 778
11887.08 754
11888.11 730
11889.14 758
11890.16 765
11891.19 759
11892.22 759
11893.26 793
11894.29 810
11895.32 768
11896.35 832
11897.38 826
11898.41 839
11899.44 783
11900.47 866
11901.50 837
11902.53 890
11903.56 930
11904.59 1024
11905.62 970
11906.65 1011
11907.68 1006
11908.71 966
11909.74 916
11910.77 934
11911.80 940
11912.83 939
11913.87 915
11914.90 947
11915.93 883
11916.96 911
11917.99 896
11919.02 942
11920.05 930
11921.08 931
11922.11 972
11923.15 936
11924.18 970
11925.21 923
11926.24 974
11927.27 1052
11928.30 1088
11929.34 1133
11930.37 1129
11931.40 1216
11932.43 1334
11933.46 1318
11934.49 1416
11935.53 1517
11936.56 1625
11937.59 1554
11938.62 1540
11939.65 1436
11940.69 1415
11941.72 1374
11942.75 1254
11943.78 1240
11944.82 1073
11945.85 1111
11946.88 967
11947.91 904
11948.94 897
11949.98 841
11951.01 822
11952.04 836
11953.08 821
11954.11 792
11955.14 784
11956.17 732
11957.21 794
11958.24 790
11959.27 758
11960.31 815
11961.34 748
11962.37 833
11963.40 824
11964.44 768
11965.47 787
11966.50 781
11967.54 765
11968.57 788
11969.60 802
11970.64 754
11971.67 746
11972.70 678
11973.74 743
11974.77 730
11975.81 725
11976.84 760
11977.87 750
11978.91 779
11979.94 754
11980.97 736
11982.01 775
11983.04 746
11984.08 688
11985.11 707
11986.14 737
11987.18 755
11988.21 688
11989.25 691
11990.28 709
11991.32 698
11992.35 729
11993.38 761
11994.42 773
11995.45 760
11996.49 805
11997.52 726
11998.56 755
11999.59 748
12000.63 803
12001.66 813
12002.70 800
12003.73 788
12004.77 776
12005.80 821
12006.84 805
12007.87 790
12008.91 768
12009.94 841
12010.98 789
12012.01 819
12013.05 853
12014.08 813
12015.12 832
12016.15 857
12017.19 909
12018.22 872
12019.26 938
12020.29 910
12021.33 946
12022.37 932
12023.40 948
12024.44 918
12025.47 904
12026.51 887
12027.54 929
12028.58 886
12029.62 860
12030.65 889
12031.69 890
12032.72 875
12033.76 889
12034.80 875
12035.83 868
12036.87 903
12037.91 835
12038.94 844
12039.98 832
12041.01 898
12042.05 863
12043.09 814
12044.12 812
12045.16 847
12046.20 806
12047.23 773
12048.27 801
12049.31 799
12050.35 873
12051.38 794
12052.42 790
12053.46 803
12054.49 852
12055.53 788
12056.57 815
12057.60 804
12058.64 846
12059.68 796
12060.72 814
12061.75 870
12062.79 891
12063.83 895
12064.87 846
12065.90 853
12066.94 861
12067.98 862
12069.02 860
12070.05 898
12071.09 882
12072.13 866
12073.17 845
12074.21 873
12075.24 859
12076.28 868
12077.32 844
12078.36 859
12079.40 851
12080.43 867
12081.47 837
12082.51 886
12083.55 900
12084.59 942
12085.63 950
12086.66 932
12087.70 871
12088.74 886
12089.78 954
12090.82 938
12091.86 936
12092.90 1002
12093.93 927
12094.97 955
12096.01 968
12097.05 949
12098.09 1005
12099.13 1023
12100.17 1076
12101.21 1115
12102.25 1154
12103.28 1205
12104.32 1266
12105.36 1306
12106.40 1361
12107.44 1351
12108.48 1416
12109.52 1398
12110.56 1377
12111.60 1363
12112.64 1264
12113.68 1198
12114.72 1198
12115.76 1051
12116.80 995
12117.84 955
12118.88 1033
12119.92 932
12120.96 905
12122.00 827
12123.04 798
12124.08 774
12125.12 796
12126.16 811
12127.20 747
12128.24 761
12129.28 775
12130.32 768
12131.36 782
12132.40 752
12133.44 754
12134.48 731
12135.52 748
12136.56 730
12137.60 714
12138.64 716
12139.68 735
12140.72 700
12141.76 706
12142.81 676
12143.85 681
12144.89 701
12145.93 740
12146.97 642
12148.01 690
12149.05 719
12150.09 734
12151.13 711
12152.18 664
12153.22 627
12154.26 635
12155.30 657
12156.34 623
12157.38 635
12158.42 692
12159.47 686
12160.51 607
12161.55 609
12162.59 630
12163.63 685
12164.67 574
12165.72 611
12166.76 607
12167.80 631
12168.84 624
12169.88 629
12170.93 591
12171.97 634
12173.01 639
12174.05 565
12175.09 620
12176.14 628
12177.18 620
12178.22 629
12179.26 666
12180.31 601
12181.35 650
12182.39 632
12183.43 620
12184.48 609
12185.52 618
12186.56 597
12187.60 659
12188.65 644
12189.69 650
12190.73 641
12191.78 624
12192.82 626
12193.86 584
12194.91 611
12195.95 657
12196.99 631
12198.04 589
12199.08 615
12200.12 635
12201.17 758
12202.21 641
12203.25 619
12204.30 608
12205.34 637
12206.38 637
12207.43 641
12208.47 607
12209.51 640
12210.56 647
12211.60 637
12212.65 652
12213.69 671
12214.73 610
12215.78 663
12216.82 648
12217.87 612
12218.91 640
12219.95 693
12221.00 666
12222.04 633
12223.09 644
12224.13 726
12225.17 680
12226.22 655
12227.26 678
12228.31 712
12229.35 631
12230.40 663
12231.44 677
12232.49 718
12233.53 636
12234.58 692
12235.62 695
12236.67 665
12237.71 645
12238.76 672
12239.80 642
12240.85 623
12241.89 645
12242.94 647
12243.98 594
12245.03 611
12246.07 681
12247.12 610
12248.16 620
12249.21 594
12250.25 627
12251.30 640
12252.34 616
12253.39 605
12254.44 656
12255.48 599
12256.53 649
12257.57 676
12258.62 617
12259.67 627
12260.71 594
12261.76 588
12262.80 555
12263.85 607
12264.90 582
12265.94 618
12266.99 568
12268.03 529
12269.08 583
12270.13 595
12271.17 563
12272.22 539
12273.27 573
12274.31 570
12275.36 522
12276.41 541
12277.45 563
12278.50 533
12279.55 534
12280.59 549
12281.64 533
12282.69 537
12283.73 525
12284.78 546
12285.83 596
12286.87 600
12287.92 578
12288.97 611
12290.01 570
12291.06 550
12292.11 535
12293.16 520
12294.20 539
12295.25 541
12296.30 548
12297.35 551
12298.39 558
12299.44 552
12300.49 578
12301.54 574
12302.58 534
12303.63 520
12304.68 520
12305.73 553
12306.78 557
12307.82 535
12308.87 541
12309.92 550
12310.97 538
12312.02 602
12313.06 581
12314.11 547
12315.16 581
12316.21 544
12317.26 536
12318.31 518
12319.35 511
12320.40 507
12321.45 529
12322.50 517
12323.55 494
12324.60 547
12325.65 516
12326.69 527
12327.74 475
12328.79 531
12329.84 511
12330.89 488
12331.94 540
12332.99 511
12334.04 484
12335.09 479
12336.13 465
12337.18 496
12338.23 468
12339.28 500
12340.33 498
12341.38 494
12342.43 522
12343.48 529
12344.53 498
12345.58 487
12346.63 488
12347.68 519
12348.73 477
12349.78 451
12350.83 514
12351.88 476
12352.93 528
12353.98 484
12355.03 467
12356.08 521
12357.13 517
12358.18 509
12359.23 506
12360.28 495
12361.33 514
12362.38 501
12363.43 477
12364.48 476
12365.53 534
12366.58 536
12367.63 498
12368.68 474
12369.73 475
12370.78 481
12371.83 560
12372.88 569
12373.93 531
12374.98 508
12376.04 530
12377.09 511
12378.14 472
12379.19 480
12380.24 526
12381.29 538
12382.34 491
12383.39 489
12384.44 517
12385.49 514
12386.55 515
12387.60 503
12388.65 527
12389.70 541
12390.75 510
12391.80 516
12392.85 534
12393.91 552
12394.96 577
12396.01 556
12397.06 494
12398.11 503
12399.17 514
12400.22 520
12401.27 534
12402.32 521
12403.37 520
12404.42 524
12405.48 566
12406.53 576
12407.58 602
12408.63 561
12409.69 558
12410.74 578
12411.79 625
12412.84 620
12413.90 592
12414.95 576
12416.00 562
12417.05 585
12418.11 595
12419.16 607
12420.21 633
12421.26 562
12422.32 563
12423.37 501
12424.42 529
12425.48 489
12426.53 506
12427.58 535
12428.63 542
12429.69 538
12430.74 534
12431.79 618
12432.85 593
12433.90 589
12434.95 552
12436.01 556
12437.06 587
12438.11 503
12439.17 542
12440.22 538
12441.28 549
12442.33 588
12443.38 555
12444.44 519
12445.49 533
12446.54 542
12447.60 583
12448.65 552
12449.71 488
12450.76 531
12451.81 531
12452.87 545
12453.92 566
12454.98 608
12456.03 594
12457.08 574
12458.14 598
12459.19 579
12460.25 538
12461.30 590
12462.36 560
12463.41 547
12464.47 519
12465.52 539
12466.58 515
12467.63 553
12468.68 539
12469.74 512
12470.79 581
12471.85 545
12472.90 566
12473.96 557
12475.01 545
12476.07 585
12477.12 630
12478.18 613
12479.24 620
12480.29 629
12481.35 608
12482.40 649
12483.46 664
12484.51 653
12485.57 683
12486.62 629
12487.68 647
12488.73 682
12489.79 718
12490.85 690
12491.90 720
12492.96 800
12494.01 939
12495.07 975
12496.13 1033
12497.18 1138
12498.24 1185
12499.29 1157
12500.35 1283
12501.41 1268
12502.46 1216
12503.52 1134
12504.57 1140
12505.63 1037
12506.69 1000
12507.74 939
12508.80 929
12509.86 866
12510.91 805
12511.97 752
12513.03 703
12514.08 696
12515.14 660
12516.20 673
12517.25 687
12518.31 658
12519.37 615
12520.42 569
12521.48 624
12522.54 605
12523.60 647
12524.65 637
12525.71 618
12526.77 603
12527.82 626
12528.88 615
12529.94 594
12531.00 587
12532.05 603
12533.11 623
12534.17 583
12535.23 680
12536.28 633
12537.34 561
12538.40 581
12539.46 589
12540.52 600
12541.57 603
12542.63 558
12543.69 553
12544.75 596
12545.81 611
12546.86 557
12547.92 569
12548.98 589
12550.04 527
12551.10 564
12552.15 607
12553.21 607
12554.27 616
12555.33 593
12556.39 585
12557.45 603
12558.51 611
12559.56 611
12560.62 587
12561.68 587
12562.74 619
12563.80 639
12564.86 623
12565.92 605
12566.98 583
12568.03 618
12569.09 624
12570.15 634
12571.21 595
12572.27 674
12573.33 726
12574.39 713
12575.45 697
12576.51 705
12577.57 769
12578.63 774
12579.69 785
12580.75 732
12581.81 715
12582.87 756
12583.93 790
12584.98 758
12586.04 738
12587.10 740
12588.16 701
12589.22 687
12590.28 684
12591.34 719
12592.40 695
12593.46 701
12594.52 690
12595.58 668
12596.64 685
12597.70 644
12598.77 650
12599.83 651
12600.89 696
12601.95 629
12603.01 664
12604.07 635
12605.13 607
12606.19 648
12607.25 622
12608.31 602
12609.37 598
12610.43 583
12611.49 556
12612.55 573
12613.61 606
12614.68 586
12615.74 619
12616.80 604
12617.86 589
12618.92 609
12619.98 576
12621.04 637
12622.10 614
12623.16 649
12624.23 592
12625.29 614
12626.35 620
12627.41 593
12628.47 572
12629.53 617
12630.59 594
12631.66 597
12632.72 592
12633.78 582
12634.84 574
12635.90 578
12636.97 625
12638.03 536
12639.09 561
12640.15 534
12641.21 582
12642.28 627
12643.34 578
12644.40 652
12645.46 601
12646.52 580
12647.59 612
12648.65 620
12649.71 631
12650.77 585
12651.84 596
12652.90 641
12653.96 606
12655.03 713
12656.09 666
12657.15 662
12658.21 700
12659.28 734
12660.34 756
12661.40 741
12662.46 739
12663.53 745
12664.59 805
12665.65 729
12666.72 757
12667.78 763
12668.84 737
12669.91 695
12670.97 709
12672.03 719
12673.10 737
12674.16 729
12675.22 711
12676.29 759
12677.35 773
12678.42 773
12679.48 699
12680.54 753
12681.61 722
12682.67 718
12683.73 706
12684.80 748
12685.86 737
12686.93 784
12687.99 761
12689.05 784
12690.12 815
12691.18 835
12692.25 784
12693.31 848
12694.38 876
12695.44 898
12696.50 920
12697.57 913
12698.63 883
12699.70 889
12700.76 937
12701.83 984
12702.89 1013
12703.96 983
12705.02 1012
12706.09 1069
12707.15 1107
12708.22 1089
12709.28 1106
12710.35 1130
12711.41 1118
12712.48 1110
12713.54 1007
12714.61 1056
12715.67 1029
12716.74 975
12717.80 865
12718.87 872
12719.93 822
12721.00 841
12722.06 769
12723.13 802
12724.19 783
12725.26 791
12726.33 709
12727.39 754
12728.46 723
12729.52 732
12730.59 709
12731.66 717
12732.72 733
12733.79 728
12734.85 720
12735.92 705
12736.99 711
12738.05 722
12739.12 683
12740.18 687
12741.25 685
12742.32 690
12743.38 677
12744.45 650
12745.52 679
12746.58 662
12747.65 690
12748.72 653
12749.78 634
12750.85 645
12751.92 649
12752.98 593
12754.05 551
12755.12 572
12756.18 615
12757.25 626
12758.32 611
12759.38 578
12760.45 535
12761.52 589
12762.59 545
12763.65 533
12764.72 541
12765.79 536
12766.85 610
12767.92 574
12768.99 533
12770.06 562
12771.12 583
12772.19 569
12773.26 565
12774.33 560
12775.40 583
12776.46 562
12777.53 572
12778.60 587
12779.67 563
12780.73 554
12781.80 587
12782.87 603
12783.94 547
12785.01 526
12786.08 546
12787.14 637
12788.21 612
12789.28 573
12790.35 580
12791.42 536
12792.49 573
12793.55 620
12794.62 620
12795.69 573
12796.76 587
12797.83 591
12798.90 582
12799.97 558
12801.03 550
12802.10 582
12803.17 632
12804.24 604
12805.31 590
12806.38 570
12807.45 553
12808.52 584
12809.59 590
12810.66 616
12811.72 570
12812.79 607
12813.86 565
12814.93 617
12816.00 583
12817.07 600
12818.14 611
12819.21 577
12820.28 571
12821.35 582
12822.42 559
12823.49 622
12824.56 599
12825.63 657
12826.70 609
12827.77 619
12828.84 597
12829.91 585
12830.98 582
12832.05 582
12833.12 565
12834.19 578
12835.26 619
12836.33 521
12837.40 548
12838.47 550
12839.54 549
12840.61 524
12841.68 520
12842.75 540
12843.82 546
12844.89 601
12845.96 540
12847.04 510
12848.11 501
12849.18 532
12850.25 514
12851.32 554
12852.39 501
12853.46 558
12854.53 523
12855.60 504
12856.67 509
12857.75 511
12858.82 497
12859.89 491
12860.96 483
12862.03 473
12863.10 458
12864.17 480
12865.24 472
12866.32 482
12867.39 479
12868.46 452
12869.53 482
12870.60 478
12871.67 498
12872.75 414
12873.82 457
12874.89 470
12875.96 429
12877.03 450
12878.11 457
12879.18 490
12880.25 492
12881.32 518
12882.39 476
12883.47 464
12884.54 415
12885.61 488
12886.68 488
12887.76 405
12888.83 457
12889.90 462
12890.97 483
12892.05 469
12893.12 458
12894.19 450
12895.27 435
12896.34 411
12897.41 464
12898.48 447
12899.56 397
12900.63 403
12901.70 453
12902.78 428
12903.85 417
12904.92 433
12905.99 461
12907.07 435
12908.14 447
12909.21 425
12910.29 461
12911.36 447
12912.44 444
12913.51 414
12914.58 405
12915.66 414
12916.73 378
12917.80 394
12918.88 412
12919.95 427
12921.02 414
12922.10 389
12923.17 408
12924.25 449
12925.32 439
12926.39 428
12927.47 443
12928.54 399
12929.62 400
12930.69 441
12931.77 406
12932.84 410
12933.91 457
12934.99 464
12936.06 415
12937.14 381
12938.21 414
12939.29 383
12940.36 438
12941.44 409
12942.51 434
12943.59 439
12944.66 442
12945.73 382
12946.81 392
12947.88 432
12948.96 452
12950.03 467
12951.11 443
12952.18 416
12953.26 405
12954.34 402
12955.41 381
12956.49 447
12957.56 438
12958.64 422
12959.71 426
12960.79 434
12961.86 434
12962.94 429
12964.01 409
12965.09 434
12966.17 448
12967.24 384
12968.32 459
12969.39 426
12970.47 461
12971.54 418
12972.62 399
12973.70 389
12974.77 445
12975.85 461
12976.93 424
12978.00 451
12979.08 459
12980.15 456
12981.23 469
12982.31 466
12983.38 482
12984.46 404
12985.54 446
12986.61 498
12987.69 441
12988.77 433
12989.84 456
12990.92 455
12992.00 434
12993.07 466
12994.15 461
12995.23 431
12996.30 438
12997.38 465
12998.46 456
12999.53 419
13000.61 452
13001.69 481
13002.77 459
13003.84 441
13004.92 447
13006.00 440
13007.08 462
13008.15 492
13009.23 488
13010.31 484
13011.39 465
13012.46 470
13013.54 495
13014.62 451
13015.70 464
13016.77 490
13017.85 489
13018.93 546
13020.01 506
13021.09 472
13022.16 498
13023.24 519
13024.32 511
13025.40 454
13026.48 514
13027.56 525
13028.63 539
13029.71 464
13030.79 481
13031.87 485
13032.95 490
13034.03 477
13035.10 507
13036.18 529
13037.26 519
13038.34 527
13039.42 556
13040.50 540
13041.58 513
13042.66 487
13043.73 549
13044.81 560
13045.89 564
13046.97 502
13048.05 559
13049.13 530
13050.21 504
13051.29 512
13052.37 553
13053.45 570
13054.53 573
13055.61 555
13056.69 546
13057.76 627
13058.84 554
13059.92 520
13061.00 521
13062.08 525
13063.16 550
13064.24 536
13065.32 500
13066.40 525
13067.48 510
13068.56 539
13069.64 545
13070.72 499
13071.80 505
13072.88 496
13073.96 505
13075.04 469
13076.12 507
13077.20 482
13078.28 469
13079.36 493
13080.44 503
13081.53 501
13082.61 493
13083.69 442
13084.77 412
13085.85 448
13086.93 462
13088.01 433
13089.09 441
13090.17 442
13091.25 453
13092.33 431
13093.41 405
13094.49 411
13095.58 435
13096.66 425
13097.74 414
13098.82 385
13099.90 418
13100.98 416
13102.06 437
13103.14 431
13104.23 433
13105.31 461
13106.39 436
13107.47 451
13108.55 472
13109.63 409
13110.72 424
13111.80 409
13112.88 437
13113.96 402
13115.04 448
13116.13 411
13117.21 413
13118.29 423
13119.37 452
13120.45 420
13121.54 395
13122.62 435
13123.70 409
13124.78 425
13125.86 391
13126.95 403
13128.03 448
13129.11 398
13130.19 414
13131.28 409
13132.36 446
13133.44 415
13134.52 416
13135.61 398
13136.69 384
13137.77 433
13138.86 445
13139.94 366
13141.02 432
13142.11 451
13143.19 468
13144.27 416
13145.35 377
13146.44 400
13147.52 442
13148.60 436
13149.69 412
13150.77 391
13151.85 437
13152.94 426
13154.02 441
13155.10 404
13156.19 405
13157.27 420
13158.36 417
13159.44 417
13160.52 438
13161.61 430
13162.69 408
13163.77 440
13164.86 431
13165.94 426
13167.03 414
13168.11 410
13169.19 409
13170.28 410
13171.36 414
13172.45 387
13173.53 415
13174.62 424
13175.70 400
13176.79 415
13177.87 429
13178.95 466
13180.04 425
13181.12 462
13182.21 452
13183.29 437
13184.38 444
13185.46 410
13186.55 412
13187.63 477
13188.72 419
13189.80 461
13190.89 394
13191.97 412
13193.06 461
13194.14 426
13195.23 448
13196.31 418
13197.40 423
13198.48 419
13199.57 413
13200.65 423
13201.74 430
13202.83 399
13203.91 435
13205.00 446
13206.08 434
13207.17 471
13208.25 437
13209.34 428
13210.43 431
13211.51 405
13212.60 415
13213.68 423
13214.77 443
13215.86 426
13216.94 416
13218.03 399
13219.11 424
13220.20 428
13221.29 455
13222.37 426
13223.46 393
13224.55 427
13225.63 436
13226.72 398
13227.80 420
13228.89 475
13229.98 463
13231.06 442
13232.15 443
13233.24 421
13234.32 475
13235.41 456
13236.50 468
13237.59 424
13238.67 439
13239.76 467
13240.85 451
13241.93 423
13243.02 386
13244.11 472
13245.20 443
13246.28 480
13247.37 439
13248.46 447
13249.55 470
13250.63 463
13251.72 426
13252.81 431
13253.90 424
13254.98 428
13256.07 482
13257.16 464
13258.25 478
13259.33 481
13260.42 448
13261.51 472
13262.60 457
13263.69 499
13264.77 501
13265.86 486
13266.95 469
13268.04 485
13269.13 506
13270.22 485
13271.30 492
13272.39 487
13273.48 523
13274.57 481
13275.66 525
13276.75 516
13277.83 536
13278.92 527
13280.01 534
13281.10 557
13282.19 516
13283.28 501
13284.37 517
13285.46 522
13286.55 525
13287.63 536
13288.72 517
13289.81 487
13290.90 514
13291.99 535
13293.08 533
13294.17 518
13295.26 573
13296.35 551
13297.44 527
13298.53 560
13299.62 583
13300.71 578
13301.80 608
13302.89 593
13303.97 586
13305.06 542
13306.15 573
13307.24 598
13308.33 645
13309.42 556
13310.51 583
13311.60 629
13312.69 584
13313.78 658
13314.87 702
13315.96 650
13317.05 613
13318.14 647
13319.24 625
13320.33 642
13321.42 658
13322.51 617
13323.60 664
13324.69 621
13325.78 619
13326.87 596
13327.96 606
13329.05 636
13330.14 599
13331.23 647
13332.32 574
13333.41 640
13334.50 643
13335.60 624
13336.69 637
13337.78 676
13338.87 607
13339.96 602
13341.05 652
13342.14 654
13343.23 687
13344.32 681
13345.42 692
13346.51 672
13347.60 679
13348.69 693
13349.78 707
13350.87 700
13351.97 756
13353.06 684
13354.15 672
13355.24 673
13356.33 691
13357.42 696
13358.52 689
13359.61 692
13360.70 652
13361.79 696
13362.88 750
13363.98 791
13365.07 722
13366.16 815
13367.25 832
13368.35 788
13369.44 881
13370.53 834
13371.62 839
13372.72 908
13373.81 878
13374.90 952
13375.99 949
13377.09 869
13378.18 859
13379.27 848
13380.36 804
13381.46 766
13382.55 740
13383.64 743
13384.74 723
13385.83 707
13386.92 701
13388.02 673
13389.11 696
13390.20 651
13391.30 682
13392.39 650
13393.48 666
13394.58 629
13395.67 578
13396.76 593
13397.86 610
13398.95 644
13400.04 619
13401.14 664
13402.23 584
13403.32 633
13404.42 626
13405.51 657
13406.61 590
13407.70 544
13408.79 594
13409.89 609
13410.98 597
13412.08 557
13413.17 596
13414.26 615
13415.36 611
13416.45 582
13417.55 621
13418.64 589
13419.74 610
13420.83 586
13421.93 611
13423.02 623
13424.11 584
13425.21 547
13426.30 583
13427.40 564
13428.49 560
13429.59 611
13430.68 589
13431.78 636
13432.87 565
13433.97 624
13435.06 661
13436.16 624
13437.25 550
13438.35 566
13439.44 570
13440.54 593
13441.63 618
13442.73 597
13443.83 629
13444.92 652
13446.02 641
13447.11 660
13448.21 618
13449.30 637
13450.40 640
13451.49 705
13452.59 682
13453.69 707
13454.78 685
13455.88 654
13456.97 714
13458.07 690
13459.17 661
13460.26 693
13461.36 742
13462.45 726
13463.55 709
13464.65 708
13465.74 703
13466.84 730
13467.94 773
13469.03 743
13470.13 770
13471.23 815
13472.32 787
13473.42 811
13474.52 787
13475.61 756
13476.71 747
13477.81 790
13478.90 805
13480.00 791
13481.10 761
13482.19 743
13483.29 819
13484.39 788
13485.48 821
13486.58 812
13487.68 817
13488.78 791
13489.87 774
13490.97 787
13492.07 814
13493.17 867
13494.26 794
13495.36 845
13496.46 863
13497.56 851
13498.65 877
13499.75 927
13500.85 963
13501.95 961
13503.04 958
13504.14 1000
13505.24 995
13506.34 1041
13507.44 1065
13508.53 1003
13509.63 1050
13510.73 1039
13511.83 1072
13512.93 1054
13514.03 1031
13515.12 982
13516.22 900
13517.32 895
13518.42 902
13519.52 839
13520.62 806
13521.71 777
13522.81 774
13523.91 763
13525.01 731
13526.11 698
13527.21 725
13528.31 692
13529.41 693
13530.51 680
13531.60 695
13532.70 702
13533.80 666
13534.90 644
13536.00 689
13537.10 644
13538.20 593
13539.30 628
13540.40 611
13541.50 652
13542.60 610
13543.70 642
13544.80 611
13545.90 634
13547.00 655
13548.09 640
13549.19 610
13550.29 581
13551.39 581
13552.49 589
13553.59 582
13554.69 586
13555.79 603
13556.89 592
13557.99 569
13559.09 585
13560.19 585
13561.29 618
13562.39 589
13563.50 567
13564.60 518
13565.70 626
13566.80 574
13567.90 555
13569.00 565
13570.10 556
13571.20 583
13572.30 572
13573.40 527
13574.50 515
13575.60 552
13576.70 561
13577.80 565
13578.90 559
13580.01 565
13581.11 572
13582.21 535
13583.31 555
13584.41 510
13585.51 527
13586.61 567
13587.71 565
13588.81 567
13589.92 538
13591.02 594
13592.12 608
13593.22 521
13594.32 548
13595.42 518
13596.53 556
13597.63 583
13598.73 573
13599.83 594
13600.93 574
13602.03 568
13603.14 580
13604.24 547
13605.34 546
13606.44 604
13607.54 562
13608.65 604
13609.75 636
13610.85 562
13611.95 567
13613.06 579
13614.16 577
13615.26 545
13616.36 557
13617.47 593
13618.57 565
13619.67 532
13620.77 545
13621.88 587
13622.98 626
13624.08 562
13625.18 612
13626.29 602
13627.39 594
13628.49 556
13629.60 588
13630.70 568
13631.80 537
13632.91 576
13634.01 584
13635.11 591
13636.21 596
13637.32 634
13638.42 596
13639.53 584
13640.63 653
13641.73 593
13642.84 566
13643.94 602
13645.04 568
13646.15 577
13647.25 546
13648.35 561
13649.46 563
13650.56 551
13651.67 561
13652.77 543
13653.87 570
13654.98 573
13656.08 557
13657.19 544
13658.29 560
13659.39 533
13660.50 518
13661.60 574
13662.71 574
13663.81 518
13664.92 515
13666.02 554
13667.12 549
13668.23 520
13669.33 516
13670.44 476
13671.54 532
13672.65 539
13673.75 520
13674.86 523
13675.96 537
13677.07 513
13678.17 514
13679.28 530
13680.38 495
13681.49 501
13682.59 497
13683.70 505
13684.80 496
13685.91 479
13687.01 465
13688.12 517
13689.22 514
13690.33 505
13691.44 520
13692.54 511
13693.65 513
13694.75 497
13695.86 516
13696.96 505
13698.07 580
13699.18 521
13700.28 478
13701.39 497
13702.49 518
13703.60 535
13704.71 580
13705.81 562
13706.92 559
13708.02 570
13709.13 528
13710.24 594
13711.34 582
13712.45 558
13713.56 530
13714.66 581
13715.77 577
13716.87 562
13717.98 549
13719.09 546
13720.19 594
13721.30 535
13722.41 537
13723.51 591
13724.62 619
13725.73 617
13726.84 595
13727.94 593
13729.05 630
13730.16 658
13731.26 669
13732.37 674
13733.48 650
13734.59 639
13735.69 656
13736.80 668
13737.91 654
13739.01 716
13740.12 723
13741.23 754
13742.34 718
13743.45 719
13744.55 714
13745.66 742
13746.77 711
13747.88 725
13748.98 742
13750.09 690
13751.20 774
13752.31 743
13753.42 774
13754.52 802
13755.63 767
13756.74 823
13757.85 819
13758.96 813
13760.06 814
13761.17 830
13762.28 895
13763.39 841
13764.50 919
13765.61 906
13766.72 993
13767.82 1008
13768.93 984
13770.04 1054
13771.15 1149
13772.26 1195
13773.37 1269
13774.48 1284
13775.59 1364
13776.69 1446
13777.80 1424
13778.91 1429
13780.02 1384
13781.13 1370
13782.24 1302
13783.35 1262
13784.46 1226
13785.57 1171
13786.68 1102
13787.79 1151
13788.90 1054
13790.01 927
13791.12 932
13792.22 878
13793.33 829
13794.44 819
13795.55 832
13796.66 829
13797.77 773
13798.88 749
13799.99 725
13801.10 724
13802.21 730
13803.32 739
13804.43 742
13805.54 734
13806.65 783
13807.76 763
13808.87 766
13809.98 737
13811.09 712
13812.20 709
13813.32 701
13814.43 699
13815.54 704
13816.65 726
13817.76 691
13818.87 727
13819.98 651
13821.09 668
13822.20 644
13823.31 664
13824.42 669
13825.53 678
13826.64 590
13827.76 581
13828.87 651
13829.98 617
13831.09 669
13832.20 656
13833.31 637
13834.42 644
13835.53 606
13836.65 621
13837.76 618
13838.87 593
13839.98 595
13841.09 634
13842.20 661
13843.31 621
13844.43 599
13845.54 613
13846.65 659
13847.76 638
13848.87 673
13849.99 685
13851.10 640
13852.21 631
13853.32 643
13854.43 664
13855.55 625
13856.66 628
13857.77 666
13858.88 739
13859.99 703
13861.11 688
13862.22 745
13863.33 728
13864.44 720
13865.56 755
13866.67 721
13867.78 745
13868.89 775
13870.01 736
13871.12 772
13872.23 711
13873.35 763
13874.46 728
13875.57 757
13876.68 741
13877.80 681
13878.91 703
13880.02 729
13881.14 690
13882.25 680
13883.36 741
13884.48 705
13885.59 713
13886.70 731
13887.82 716
13888.93 730
13890.04 717
13891.16 692
13892.27 728
13893.39 727
13894.50 715
13895.61 783
13896.73 752
13897.84 723
13898.95 689
13900.07 762
13901.18 806
13902.30 735
13903.41 740
13904.52 704
13905.64 685
13906.75 677
13907.87 753
13908.98 745
13910.10 749
13911.21 711
13912.32 690
13913.44 671
13914.55 655
13915.67 672
13916.78 691
13917.90 619
13919.01 614
13920.13 651
13921.24 638
13922.36 628
13923.47 694
13924.59 632
13925.70 655
13926.82 673
13927.93 671
13929.05 655
13930.16 646
13931.28 636
13932.39 637
13933.51 618
13934.62 588
13935.74 629
13936.85 626
13937.97 626
13939.08 644
13940.20 584
13941.32 597
13942.43 636
13943.55 633
13944.66 579
13945.78 576
13946.89 627
13948.01 617
13949.13 636
13950.24 611
13951.36 560
13952.47 595
13953.59 629
13954.71 639
13955.82 544
13956.94 610
13958.05 645
13959.17 659
13960.29 596
13961.40 582
13962.52 599
13963.64 598
13964.75 574
13965.87 554
13966.99 569
13968.10 551
13969.22 577
13970.34 548
13971.45 545
13972.57 578
13973.69 592
13974.80 652
13975.92 633
13977.04 604
13978.16 559
13979.27 604
13980.39 594
13981.51 627
13982.62 586
13983.74 576
13984.86 636
13985.98 594
13987.09 559
13988.21 576
13989.33 599
13990.45 629
13991.56 566
13992.68 617
13993.80 605
13994.92 643
13996.03 616
13997.15 609
13998.27 574
13999.39 604
14000.51 633
14001.62 662
14002.74 637
14003.86 622
14004.98 662
14006.10 627
14007.21 659
14008.33 698
14009.45 665
14010.57 689
14011.69 702
14012.81 644
14013.93 666
14015.04 713
14016.16 687
14017.28 675
14018.40 596
14019.52 653
14020.64 704
14021.76 730
14022.87 709
14023.99 710
14025.11 774
14026.23 788
14027.35 740
14028.47 743
14029.59 693
14030.71 746
14031.83 731
14032.95 704
14034.07 684
14035.19 679
14036.30 710
14037.42 693
14038.54 660
14039.66 676
14040.78 677
14041.90 620
14043.02 628
14044.14 591
14045.26 569
14046.38 614
14047.50 586
14048.62 611
14049.74 585
14050.86 628
14051.98 616
14053.10 634
14054.22 611
14055.34 602
14056.46 602
14057.58 634
14058.70 689
14059.82 629
14060.94 627
14062.06 657
14063.18 647
14064.30 617
14065.43 594
14066.55 634
14067.67 629
14068.79 604
14069.91 626
14071.03 609
14072.15 614
14073.27 633
14074.39 646
14075.51 622
14076.63 660
14077.75 675
14078.88 692
14080.00 649
14081.12 658
14082.24 695
14083.36 673
14084.48 716
14085.60 614
14086.72 657
14087.85 680
14088.97 677
14090.09 706
14091.21 710
14092.33 723
14093.45 751
14094.58 746
14095.70 781
14096.82 740
14097.94 801
14099.06 802
14100.19 809
14101.31 776
14102.43 814
14103.55 834
14104.67 874
14105.80 846
14106.92 804
14108.04 848
14109.16 812
14110.28 806
14111.41 812
14112.53 757
14113.65 731
14114.77 707
14115.90 719
14117.02 662
14118.14 696
14119.27 712
14120.39 683
14121.51 650
14122.63 647
14123.76 649
14124.88 586
14126.00 562
14127.13 564
14128.25 625
14129.37 616
14130.50 595
14131.62 585
14132.74 569
14133.86 550
14134.99 578
14136.11 613
14137.24 580
14138.36 560
14139.48 532
14140.61 612
14141.73 601
14142.85 556
14143.98 572
14145.10 587
14146.22 544
14147.35 563
14148.47 537
14149.60 566
14150.72 581
14151.84 619
14152.97 575
14154.09 578
14155.22 528
14156.34 556
14157.46 558
14158.59 536
14159.71 564
14160.84 545
14161.96 577
14163.09 549
14164.21 541
14165.34 545
14166.46 576
14167.58 551
14168.71 496
14169.83 510
14170.96 524
14172.08 505
14173.21 495
14174.33 493
14175.46 512
14176.58 540
14177.71 525
14178.83 528
14179.96 493
14181.08 540
14182.21 498
14183.33 477
14184.46 514
14185.59 466
14186.71 481
14187.84 472
14188.96 484
14190.09 489
14191.21 490
14192.34 459
14193.46 443
14194.59 502
14195.72 504
14196.84 471
14197.97 479
14199.09 497
14200.22 509
14201.35 506
14202.47 493
14203.60 523
14204.72 514
14205.85 509
14206.98 486
14208.10 459
14209.23 436
14210.35 421
14211.48 438
14212.61 475
14213.73 480
14214.86 501
14215.99 453
14217.11 466
14218.24 461
14219.37 462
14220.49 465
14221.62 475
14222.75 476
14223.87 469
14225.00 478
14226.13 484
14227.26 466
14228.38 467
14229.51 457
14230.64 468
14231.76 447
14232.89 470
14234.02 442
14235.15 429
14236.27 435
14237.40 421
14238.53 410
14239.66 431
14240.78 460
14241.91 449
14243.04 442
14244.17 432
14245.29 436
14246.42 430
14247.55 402
14248.68 441
14249.81 449
14250.93 416
14252.06 393
14253.19 462
14254.32 411
14255.45 413
14256.57 452
14257.70 436
14258.83 443
14259.96 458
14261.09 463
14262.22 427
14263.34 423
14264.47 424
14265.60 428
14266.73 421
14267.86 414
14268.99 410
14270.12 413
14271.24 379
14272.37 439
14273.50 443
14274.63 434
14275.76 425
14276.89 426
14278.02 428
14279.15 462
14280.28 394
14281.41 401
14282.54 406
14283.66 408
14284.79 405
14285.92 396
14287.05 419
14288.18 417
14289.31 425
14290.44 388
14291.57 381
14292.70 397
14293.83 390
14294.96 369
14296.09 396
14297.22 413
14298.35 415
14299.48 399
14300.61 426
14301.74 429
14302.87 395
14304.00 391
14305.13 379
14306.26 368
14307.39 376
14308.52 382
14309.65 361
14310.78 364
14311.91 353
14313.04 354
14314.17 376
14315.30 379
14316.43 369
14317.56 326
14318.69 371
14319.82 357
14320.96 369
14322.09 374
14323.22 367
14324.35 411
14325.48 355
14326.61 360
14327.74 373
14328.87 396
14330.00 344
14331.13 348
14332.27 364
14333.40 359
14334.53 389
14335.66 386
14336.79 387
14337.92 382
14339.05 327
14340.18 376
14341.32 325
14342.45 313
14343.58 352
14344.71 382
14345.84 335
14346.98 334
14348.11 306
14349.24 361
14350.37 389
14351.50 397
14352.63 386
14353.77 350
14354.90 370
14356.03 356
14357.16 356
14358.30 378
14359.43 363
14360.56 368
14361.69 365
14362.82 367
14363.96 323
14365.09 362
14366.22 337
14367.35 353
14368.49 350
14369.62 327
14370.75 364
14371.89 314
14373.02 359
14374.15 367
14375.28 372
14376.42 350
14377.55 339
14378.68 369
14379.82 375
14380.95 356
14382.08 334
14383.22 385
14384.35 358
14385.48 389
14386.62 380
14387.75 363
14388.88 370
14390.02 363
14391.15 398
14392.28 374
14393.42 383
14394.55 370
14395.68 365
14396.82 382
14397.95 338
14399.09 360
14400.22 342
14401.35 349
14402.49 330
14403.62 364
14404.76 352
14405.89 398
14407.02 379
14408.16 402
14409.29 362
14410.43 313
14411.56 354
14412.70 363
14413.83 343
14414.96 351
14416.10 362
14417.23 416
14418.37 393
14419.50 325
14420.64 332
14421.77 369
14422.91 355
14424.04 359
14425.18 385
14426.31 350
14427.45 376
14428.58 375
14429.72 369
14430.85 346
14431.99 389
14433.12 385
14434.26 372
14435.39 350
14436.53 383
14437.66 390
14438.80 353
14439.93 340
14441.07 366
14442.20 369
14443.34 383
14444.48 395
14445.61 426
14446.75 381
14447.88 355
14449.02 356
14450.15 374
14451.29 382
14452.43 360
14453.56 389
14454.70 383
14455.83 368
14456.97 343
14458.11 349
14459.24 378
14460.38 359
14461.52 364
14462.65 363
14463.79 352
14464.93 367
14466.06 361
14467.20 366
14468.33 363
14469.47 358
14470.61 335
14471.74 387
14472.88 375
14474.02 365
14475.16 364
14476.29 387
14477.43 353
14478.57 369
14479.70 381
14480.84 391
14481.98 388
14483.11 357
14484.25 331
14485.39 357
14486.53 385
14487.66 403
14488.80 353
14489.94 345
14491.08 365
14492.21 368
14493.35 366
14494.49 365
14495.63 366
14496.76 343
14497.90 339
14499.04 333
14500.18 330
14501.31 337
14502.45 352
14503.59 371
14504.73 317
14505.87 350
14507.01 358
14508.14 361
14509.28 363
14510.42 366
14511.56 315
14512.70 380
14513.83 370
14514.97 363
14516.11 332
14517.25 360
14518.39 353
14519.53 338
14520.67 373
14521.80 345
14522.94 347
14524.08 356
14525.22 351
14526.36 386
14527.50 357
14528.64 331
14529.78 362
14530.92 334
14532.05 303
14533.19 320
14534.33 324
14535.47 363
14536.61 356
14537.75 356
14538.89 353
14540.03 346
14541.17 310
14542.31 344
14543.45 340
14544.59 337
14545.73 350
14546.87 388
14548.01 329
14549.15 336
14550.29 369
14551.43 366
14552.57 365
14553.71 364
14554.85 345
14555.99 335
14557.13 361
14558.27 306
14559.41 345
14560.55 355
14561.69 350
14562.83 381
14563.97 353
14565.11 358
14566.25 365
14567.39 363
14568.53 369
14569.67 386
14570.81 353
14571.95 333
14573.09 346
14574.23 379
14575.37 378
14576.51 353
14577.66 346
14578.80 357
14579.94 364
14581.08 392
14582.22 412
14583.36 397
14584.50 405
14585.64 415
14586.78 415
14587.93 385
14589.07 400
14590.21 384
14591.35 409
14592.49 411
14593.63 419
14594.77 389
14595.92 416
14597.06 379
14598.20 378
14599.34 418
14600.48 444
14601.62 399
14602.77 404
14603.91 407
14605.05 411
14606.19 434
14607.33 398
14608.48 400
14609.62 404
14610.76 419
14611.90 387
14613.04 366
14614.19 398
14615.33 453
14616.47 404
14617.61 434
14618.76 471
14619.90 470
14621.04 459
14622.18 457
14623.33 460
14624.47 448
14625.61 510
14626.76 476
14627.90 501
14629.04 458
14630.18 461
14631.33 465
14632.47 484
14633.61 504
14634.76 526
14635.90 509
14637.04 555
14638.19 503
14639.33 500
14640.47 554
14641.62 545
14642.76 573
14643.90 556
14645.05 529
14646.19 533
14647.33 574
14648.48 491
14649.62 535
14650.76 473
14651.91 473
14653.05 439
14654.20 475
14655.34 441
14656.48 456
14657.63 433
14658.77 418
14659.92 417
14661.06 386
14662.20 422
14663.35 400
14664.49 403
14665.64 397
14666.78 403
14667.93 365
14669.07 373
14670.22 379
14671.36 392
14672.50 362
14673.65 372
14674.79 381
14675.94 366
14677.08 367
14678.23 366
14679.37 411
14680.52 387
14681.66 362
14682.81 359
14683.95 365
14685.10 356
14686.24 370
14687.39 340
14688.53 334
14689.68 340
14690.82 362
14691.97 351
14693.12 391
14694.26 338
14695.41 371
14696.55 367
14697.70 318
14698.84 334
14699.99 326
14701.13 379
14702.28 370
14703.43 343
14704.57 319
14705.72 354
14706.86 342
14708.01 378
14709.16 370
14710.30 322
14711.45 338
14712.59 340
14713.74 356
14714.89 337
14716.03 351
14717.18 332
14718.33 331
14719.47 349
14720.62 319
14721.77 302
14722.91 339
14724.06 312
14725.21 317
14726.35 297
14727.50 350
14728.65 322
14729.79 365
14730.94 342
14732.09 359
14733.23 375
14734.38 313
14735.53 356
14736.67 311
14737.82 343
14738.97 334
14740.12 344
14741.26 323
14742.41 330
14743.56 326
14744.71 337
14745.85 350
14747.00 322
14748.15 359
14749.30 358
14750.44 342
14751.59 344
14752.74 346
14753.89 324
14755.03 369
14756.18 328
14757.33 344
14758.48 321
14759.63 322
14760.77 329
14761.92 322
14763.07 325
14764.22 334
14765.37 307
14766.52 331
14767.66 335
14768.81 287
14769.96 339
14771.11 350
14772.26 381
14773.41 334
14774.55 348
14775.70 333
14776.85 325
14778.00 340
14779.15 363
14780.30 316
14781.45 352
14782.60 373
14783.74 337
14784.89 354
14786.04 332
14787.19 359
14788.34 386
14789.49 361
14790.64 334
14791.79 353
14792.94 341
14794.09 329
14795.24 366
14796.39 347
14797.54 368
14798.69 363
14799.83 325
14800.98 363
14802.13 375
14803.28 385
14804.43 377
14805.58 322
14806.73 376
14807.88 363
14809.03 362
14810.18 331
14811.33 376
14812.48 364
14813.63 350
14814.78 349
14815.93 385
14817.08 367
14818.23 370
14819.38 374
14820.53 326
14821.69 332
14822.84 313
14823.99 351
14825.14 325
14826.29 337
14827.44 301
14828.59 292
14829.74 293
14830.89 316
14832.04 328
14833.19 323
14834.34 275
14835.49 296
14836.65 308
14837.80 282
14838.95 321
14840.10 286
14841.25 340
14842.40 297
14843.55 319
14844.70 279
14845.85 307
14847.01 275
14848.16 303
14849.31 302
14850.46 307
14851.61 318
14852.76 321
14853.92 347
14855.07 307
14856.22 293
14857.37 284
14858.52 306
14859.67 282
14860.83 306
14861.98 288
14863.13 320
14864.28 292
14865.44 298
14866.59 284
14867.74 287
14868.89 277
14870.04 310
14871.20 256
14872.35 305
14873.50 299
14874.65 330
14875.81 327
14876.96 301
14878.11 299
14879.26 285
14880.42 283
14881.57 269
14882.72 282
14883.88 286
14885.03 282
14886.18 293
14887.33 310
14888.49 282
14889.64 288
14890.79 264
14891.95 273
14893.10 300
14894.25 289
14895.41 312
14896.56 278
14897.71 284
14898.87 272
14900.02 315
14901.17 274
14902.33 299
14903.48 318
14904.63 312
14905.79 296
14906.94 302
14908.10 291
14909.25 307
14910.40 300
14911.56 284
14912.71 296
14913.87 285
14915.02 309
14916.17 283
14917.33 324
14918.48 347
14919.64 340
14920.79 315
14921.94 347
14923.10 318
14924.25 309
14925.41 285
14926.56 300
14927.72 311
14928.87 284
14930.03 301
14931.18 296
14932.34 324
14933.49 299
14934.65 344
14935.80 269
14936.96 293
14938.11 310
14939.27 326
14940.42 331
14941.58 268
14942.73 314
14943.89 296
14945.04 317
14946.20 323
14947.35 303
14948.51 326
14949.66 308
14950.82 313
14951.97 332
14953.13 309
14954.28 321
14955.44 285
14956.60 349
14957.75 330
14958.91 342
14960.06 311
14961.22 322
14962.37 307
14963.53 323
14964.69 329
14965.84 333
14967.00 304
14968.16 296
14969.31 310
14970.47 289
14971.62 308
14972.78 255
14973.94 310
14975.09 312
14976.25 322
14977.41 288
14978.56 290
14979.72 336
14980.88 306
14982.03 260
14983.19 301
14984.35 283
14985.50 291
14986.66 296
14987.82 268
14988.97 256
14990.13 260
14991.29 298
14992.44 274
14993.60 276
14994.76 230
14995.92 265
14997.07 304
14998.23 274
14999.39 300
15000.55 276
15001.70 269
15002.86 289
15004.02 267
15005.18 273
15006.33 284
15007.49 299
15008.65 264
15009.81 238
15010.96 281
15012.12 284
15013.28 255
15014.44 245
15015.60 256
15016.75 286
15017.91 273
15019.07 260
15020.23 239
15021.39 279
15022.54 255
15023.70 245
15024.86 276
15026.02 252
15027.18 245
15028.34 265
15029.49 235
15030.65 300
15031.81 244
15032.97 278
15034.13 246
15035.29 224
15036.45 241
15037.61 257
15038.76 241
15039.92 244
15041.08 240
15042.24 253
15043.40 256
15044.56 235
15045.72 272
15046.88 268
15048.04 248
15049.20 260
15050.36 270
15051.51 264
15052.67 232
15053.83 230
15054.99 227
15056.15 257
15057.31 253
15058.47 216
15059.63 225
15060.79 247
15061.95 230
15063.11 252
15064.27 251
15065.43 237
15066.59 231
15067.75 228
15068.91 236
15070.07 236
15071.23 234
15072.39 248
15073.55 252
15074.71 242
15075.87 262
15077.03 246
15078.19 242
15079.35 220
15080.51 276
15081.67 233
15082.83 244
15083.99 218
15085.16 227
15086.32 233
15087.48 236
15088.64 254
15089.80 252
15090.96 275
15092.12 251
15093.28 261
15094.44 241
15095.60 254
15096.76 242
15097.93 265
15099.09 283
15100.25 248
15101.41 236
15102.57 235
15103.73 240
15104.89 241
15106.05 266
15107.22 253
15108.38 238
15109.54 251
15110.70 267
15111.86 232
15113.02 269
15114.19 250
15115.35 283
15116.51 239
15117.67 244
15118.83 251
15120.00 260
15121.16 274
15122.32 273
15123.48 263
15124.64 240
15125.81 251
15126.97 285
15128.13 251
15129.29 219
15130.46 267
15131.62 288
15132.78 318
15133.94 269
15135.11 258
15136.27 285
15137.43 262
15138.59 234
15139.76 270
15140.92 239
15142.08 249
15143.25 243
15144.41 246
15145.57 236
15146.73 249
15147.90 256
15149.06 227
15150.22 234
15151.39 244
15152.55 260
15153.71 241
15154.88 277
15156.04 277
15157.20 311
15158.37 263
15159.53 287
15160.69 249
15161.86 250
15163.02 267
15164.19 262
15165.35 312
15166.51 230
15167.68 270
15168.84 295
15170.00 270
15171.17 251
15172.33 244
15173.50 285
15174.66 294
15175.83 269
15176.99 273
15178.15 270
15179.32 266
15180.48 308
15181.65 294
15182.81 274
15183.98 268
15185.14 297
15186.30 282
15187.47 256
15188.63 283
15189.80 283
15190.96 304
15192.13 288
15193.29 276
15194.46 279
15195.62 311
15196.79 297
15197.95 270
15199.12 287
15200.28 294
15201.45 294
15202.61 281
15203.78 323
15204.94 346
15206.11 326
15207.27 298
15208.44 289
15209.61 292
15210.77 292
15211.94 297
15213.10 295
15214.27 308
15215.43 307
15216.60 334
15217.76 324
15218.93 293
15220.10 285
15221.26 262
15222.43 290
15223.59 309
15224.76 313
15225.93 329
15227.09 311
15228.26 330
15229.42 340
15230.59 322
15231.76 317
15232.92 335
15234.09 330
15235.26 351
15236.42 361
15237.59 386
15238.76 359
15239.92 348
15241.09 360
15242.26 383
15243.42 345
15244.59 317
15245.76 333
15246.92 345
15248.09 331
15249.26 332
15250.42 353
15251.59 327
15252.76 356
15253.93 329
15255.09 317
15256.26 295
15257.43 306
15258.60 307
15259.76 270
15260.93 290
15262.10 285
15263.26 283
15264.43 323
15265.60 281
15266.77 268
15267.94 270
15269.10 302
15270.27 318
15271.44 272
15272.61 304
15273.77 288
15274.94 269
15276.11 270
15277.28 241
15278.45 240
15279.62 271
15280.78 263
15281.95 266
15283.12 283
15284.29 287
15285.46 286
15286.62 284
15287.79 247
15288.96 253
15290.13 260
15291.30 288
15292.47 274
15293.64 253
15294.81 302
15295.97 259
15297.14 270
15298.31 261
15299.48 263
15300.65 245
15301.82 270
15302.99 251
15304.16 274
15305.33 293
15306.49 276
15307.66 268
15308.83 237
15310.00 279
15311.17 277
15312.34 269
15313.51 283
15314.68 248
15315.85 239
15317.02 229
15318.19 273
15319.36 272
15320.53 300
15321.70 253
15322.87 272
15324.04 271
15325.21 263
15326.38 275
15327.55 253
15328.72 269
15329.89 223
15331.06 251
15332.23 220
15333.40 285
15334.57 279
15335.74 247
15336.91 264
15338.08 262
15339.25 264
15340.42 260
15341.59 258
15342.76 257
15343.93 287
15345.10 259
15346.27 273
15347.44 257
15348.62 267
15349.79 246
15350.96 263
15352.13 271
15353.30 287
15354.47 293
15355.64 267
15356.81 272
15357.98 267
15359.15 249
15360.33 275
15361.50 273
15362.67 272
15363.84 250
15365.01 281
15366.18 266
15367.35 256
15368.53 287
15369.70 248
15370.87 250
15372.04 288
15373.21 263
15374.38 292
15375.56 269
15376.73 298
15377.90 254
15379.07 236
15380.24 257
15381.42 257
15382.59 274
15383.76 278
15384.93 282
15386.10 286
15387.28 302
15388.45 260
15389.62 292
15390.79 294
15391.97 298
15393.14 304
15394.31 278
15395.48 305
15396.66 294
15397.83 291
15399.00 278
15400.17 292
15401.35 268
15402.52 296
15403.69 345
15404.87 325
15406.04 306
15407.21 306
15408.39 284
15409.56 294
15410.73 292
15411.91 278
15413.08 284
15414.25 279
15415.42 276
15416.60 262
15417.77 291
15418.95 279
15420.12 309
15421.29 241
15422.47 277
15423.64 267
15424.81 303
15425.99 294
15427.16 286
15428.33 292
15429.51 260
15430.68 290
15431.86 249
15433.03 256
15434.20 265
15435.38 272
15436.55 257
15437.73 268
15438.90 266
15440.08 260
15441.25 244
15442.42 256
15443.60 271
15444.77 271
15445.95 269
15447.12 234
15448.30 249
15449.47 270
15450.65 279
15451.82 277
15453.00 255
15454.17 242
15455.35 225
15456.52 245
15457.70 271
15458.87 249
15460.05 259
15461.22 234
15462.40 246
15463.57 251
15464.75 291
15465.92 254
15467.10 239
15468.27 260
15469.45 255
15470.62 268
15471.80 249
15472.97 286
15474.15 257
15475.33 259
15476.50 239
15477.68 268
15478.85 261
15480.03 255
15481.20 285
15482.38 272
15483.56 272
15484.73 229
15485.91 269
15487.08 227
15488.26 227
15489.44 235
15490.61 247
15491.79 263
15492.97 249
15494.14 240
15495.32 261
15496.49 296
15497.67 274
15498.85 257
15500.02 246
15501.20 223
15502.38 267
15503.55 249
15504.73 262
15505.91 268
15507.08 275
15508.26 276
15509.44 275
15510.62 271
15511.79 286
15512.97 264
15514.15 275
15515.32 283
15516.50 277
15517.68 268
15518.86 274
15520.03 271
15521.21 281
15522.39 285
15523.57 267
15524.74 266
15525.92 281
15527.10 275
15528.28 243
15529.45 290
15530.63 289
15531.81 262
15532.99 280
15534.16 273
15535.34 271
15536.52 257
15537.70 267
15538.88 291
15540.06 282
15541.23 265
15542.41 247
15543.59 290
15544.77 279
15545.95 268
15547.12 272
15548.30 290
15549.48 283
15550.66 263
15551.84 267
15553.02 257
15554.20 298
15555.37 295
15556.55 268
15557.73 270
15558.91 274
15560.09 288
15561.27 276
15562.45 272
15563.63 274
15564.81 256
15565.98 290
15567.16 287
15568.34 294
15569.52 297
15570.70 264
15571.88 279
15573.06 285
15574.24 289
15575.42 274
15576.60 253
15577.78 300
15578.96 288
15580.14 252
15581.32 275
15582.50 290
15583.68 323
15584.86 304
15586.04 302
15587.22 312
15588.40 291
15589.58 293
15590.76 284
15591.94 319
15593.12 310
15594.30 329
15595.48 311
15596.66 303
15597.84 314
15599.02 331
15600.20 334
15601.38 335
15602.56 349
15603.74 340
15604.92 334
15606.10 320
15607.28 349
15608.46 331
15609.64 351
15610.82 338
15612.00 329
15613.19 372
15614.37 359
15615.55 349
15616.73 394
15617.91 381
15619.09 402
15620.27 401
15621.45 400
15622.63 371
15623.82 384
15625.00 378
15626.18 362
15627.36 378
15628.54 343
15629.72 425
15630.90 414
15632.09 422
15633.27 409
15634.45 435
15635.63 424
15636.81 371
15637.99 414
15639.18 394
15640.36 380
15641.54 445
15642.72 429
15643.90 417
15645.09 432
15646.27 464
15647.45 469
15648.63 447
15649.82 405
15651.00 459
15652.18 480
15653.36 442
15654.54 443
15655.73 435
15656.91 414
15658.09 434
15659.28 478
15660.46 455
15661.64 445
15662.82 458
15664.01 457
15665.19 457
15666.37 469
15667.55 482
15668.74 472
15669.92 450
15671.10 450
15672.29 471
15673.47 450
15674.65 481
15675.84 438
15677.02 465
15678.20 452
15679.39 489
15680.57 416
15681.75 454
15682.94 441
15684.12 443
15685.30 447
15686.49 417
15687.67 426
15688.86 463
15690.04 484
15691.22 426
15692.41 431
15693.59 423
15694.78 424
15695.96 413
15697.14 456
15698.33 462
15699.51 451
15700.70 459
15701.88 466
15703.06 461
15704.25 451
15705.43 499
15706.62 492
15707.80 449
15708.99 452
15710.17 498
15711.36 468
15712.54 493
15713.73 518
15714.91 536
15716.09 493
15717.28 524
15718.46 547
15719.65 547
15720.83 526
15722.02 506
15723.20 515
15724.39 490
15725.57 593
15726.76 605
15727.95 562
15729.13 500
15730.32 553
15731.50 524
15732.69 534
15733.87 530
15735.06 539
15736.24 496
15737.43 517
15738.61 522
15739.80 489
15740.99 522
15742.17 490
15743.36 492
15744.54 527
15745.73 500
15746.92 491
15748.10 523
15749.29 522
15750.47 526
15751.66 536
15752.85 594
15754.03 580
15755.22 578
15756.40 588
15757.59 565
15758.78 582
15759.96 515
15761.15 490
15762.34 515
15763.52 556
15764.71 552
15765.90 539
15767.08 590
15768.27 561
15769.46 533
15770.64 523
15771.83 469
15773.02 460
15774.20 490
15775.39 510
15776.58 472
15777.77 499
15778.95 525
15780.14 447
15781.33 507
15782.51 490
15783.70 502
15784.89 498
15786.08 515
15787.26 513
15788.45 515
15789.64 488
15790.83 452
15792.01 494
15793.20 440
15794.39 450
15795.58 442
15796.77 481
15797.95 445
15799.14 437
15800.33 405
15801.52 435
15802.71 449
15803.89 457
15805.08 394
15806.27 387
15807.46 388
15808.65 410
15809.84 370
15811.02 378
15812.21 414
15813.40 403
15814.59 376
15815.78 360
15816.97 362
15818.15 362
15819.34 435
15820.53 380
15821.72 357
15822.91 336
15824.10 360
15825.29 348
15826.48 371
15827.67 377
15828.85 397
15830.04 379
15831.23 365
15832.42 383
15833.61 348
15834.80 371
15835.99 376
15837.18 349
15838.37 351
15839.56 380
15840.75 391
15841.94 361
15843.13 357
15844.32 364
15845.51 369
15846.70 381
15847.89 379
15849.08 383
15850.27 316
15851.46 375
15852.65 378
15853.84 386
15855.03 366
15856.22 359
15857.41 371
15858.60 395
15859.79 352
15860.98 366
15862.17 359
15863.36 366
15864.55 376
15865.74 360
15866.93 334
15868.12 360
15869.31 366
15870.50 401
15871.69 395
15872.88 396
15874.07 352
15875.26 389
15876.45 432
15877.64 407
15878.84 356
15880.03 360
15881.22 391
15882.41 398
15883.60 405
15884.79 382
15885.98 377
15887.17 375
15888.36 363
15889.56 375
15890.75 392
15891.94 405
15893.13 427
15894.32 438
15895.51 409
15896.71 355
15897.90 373
15899.09 381
15900.28 431
15901.47 419
15902.66 386
15903.86 440
15905.05 396
15906.24 402
15907.43 412
15908.62 439
15909.82 466
15911.01 405
15912.20 396
15913.39 420
15914.58 404
15915.78 470
15916.97 393
15918.16 396
15919.35 381
15920.55 451
15921.74 432
15922.93 424
15924.12 431
15925.32 401
15926.51 416
15927.70 417
15928.90 441
15930.09 412
15931.28 423
15932.47 428
15933.67 443
15934.86 426
15936.05 411
15937.25 424
15938.44 464
15939.63 401
15940.83 374
15942.02 402
15943.21 391
15944.41 402
15945.60 377
15946.79 395
15947.99 377
15949.18 378
15950.37 407
15951.57 385
15952.76 371
15953.96 353
15955.15 327
15956.34 374
15957.54 354
15958.73 281
15959.92 318
15961.12 339
15962.31 350
15963.51 334
15964.70 307
15965.90 309
15967.09 324
15968.28 321
15969.48 313
15970.67 316
15971.87 325
15973.06 285
15974.26 334
15975.45 300
15976.65 296
15977.84 303
15979.03 297
15980.23 278
15981.42 296
15982.62 281
15983.81 294
15985.01 309
15986.20 318
15987.40 282
15988.59 314
15989.79 294
15990.98 289
15992.18 274
15993.37 273
15994.57 313
15995.77 266
15996.96 277
15998.16 250
15999.35 266
16000.55 272
16001.74 279
16002.94 289
16004.13 278
16005.33 316
16006.53 260
16007.72 281
16008.92 263
16010.11 269
16011.31 295
16012.51 281
16013.70 259
16014.90 295
16016.09 292
16017.29 283
16018.49 266
16019.68 279
16020.88 299
16022.07 274
16023.27 303
16024.47 237
16025.66 264
16026.86 252
16028.06 312
16029.25 265
16030.45 287
16031.65 242
16032.84 251
16034.04 268
16035.24 265
16036.43 260
16037.63 265
16038.83 237
16040.02 243
16041.22 271
16042.42 263
16043.62 261
16044.81 251
16046.01 275
16047.21 260
16048.40 275
16049.60 249
16050.80 296
16052.00 267
16053.19 254
16054.39 270
16055.59 279
16056.79 273
16057.99 251
16059.18 296
16060.38 259
16061.58 302
16062.78 265
16063.97 257
16065.17 257
16066.37 268
16067.57 254
16068.77 218
16069.96 232
16071.16 247
16072.36 258
16073.56 274
16074.76 235
16075.96 245
16077.15 249
16078.35 224
16079.55 248
16080.75 234
16081.95 242
16083.15 257
16084.35 273
16085.54 237
16086.74 230
16087.94 242
16089.14 247
16090.34 239
16091.54 251
16092.74 239
16093.94 231
16095.14 269
16096.33 214
16097.53 220
16098.73 242
16099.93 266
16101.13 226
16102.33 290
16103.53 261
16104.73 216
16105.93 223
16107.13 231
16108.33 229
16109.53 235
16110.73 219
16111.93 206
16113.13 214
16114.33 228
16115.53 212
16116.73 259
16117.93 243
16119.13 243
16120.33 256
16121.53 207
16122.73 209
16123.93 214
16125.13 246
16126.33 246
16127.53 253
16128.73 239
16129.93 243
16131.13 241
16132.33 230
16133.53 245
16134.73 223
16135.93 224
16137.13 215
16138.33 227
16139.53 236
16140.73 242
16141.93 205
16143.13 283
16144.34 221
16145.54 240
16146.74 248
16147.94 253
16149.14 227
16150.34 240
16151.54 243
16152.74 271
16153.94 261
16155.15 235
16156.35 256
16157.55 246
16158.75 250
16159.95 244
16161.15 207
16162.35 229
16163.56 237
16164.76 246
16165.96 229
16167.16 258
16168.36 226
16169.56 255
16170.77 237
16171.97 254
16173.17 213
16174.37 252
16175.57 229
16176.78 243
16177.98 231
16179.18 235
16180.38 247
16181.59 248
16182.79 215
16183.99 208
16185.19 220
16186.40 229
16187.60 251
16188.80 247
16190.00 214
16191.21 196
16192.41 233
16193.61 244
16194.81 235
16196.02 216
16197.22 233
16198.42 247
16199.63 294
16200.83 222
16202.03 254
16203.23 263
16204.44 240
16205.64 235
16206.84 236
16208.05 222
16209.25 234
16210.45 231
16211.66 220
16212.86 235
16214.06 210
16215.27 273
16216.47 235
16217.68 239
16218.88 214
16220.08 243
16221.29 255
16222.49 239
16223.69 263
16224.90 236
16226.10 246
16227.31 241
16228.51 230
16229.71 253
16230.92 263
16232.12 259
16233.33 287
16234.53 281
16235.74 253
16236.94 245
16238.14 295
16239.35 311
16240.55 270
16241.76 266
16242.96 273
16244.17 245
16245.37 244
16246.58 240
16247.78 253
16248.99 282
16250.19 282
16251.40 295
16252.60 273
16253.81 252
16255.01 255
16256.22 272
16257.42 259
16258.63 281
16259.83 282
16261.04 303
16262.24 282
16263.45 231
16264.65 252
16265.86 288
16267.06 290
16268.27 274
16269.47 237
16270.68 253
16271.89 294
16273.09 271
16274.30 261
16275.50 271
16276.71 283
16277.91 294
16279.12 311
16280.33 273
16281.53 286
16282.74 275
16283.94 297
16285.15 305
16286.36 255
16287.56 301
16288.77 263
16289.98 293
16291.18 301
16292.39 293
16293.59 291
16294.80 281
16296.01 292
16297.21 301
16298.42 296
16299.63 313
16300.83 299
16302.04 296
16303.25 322
16304.46 296
16305.66 306
16306.87 306
16308.08 298
16309.28 318
16310.49 331
16311.70 297
16312.90 297
16314.11 317
16315.32 325
16316.53 305
16317.73 346
16318.94 320
16320.15 319
16321.36 295
16322.56 320
16323.77 335
16324.98 283
16326.19 284
16327.39 280
16328.60 295
16329.81 317
16331.02 285
16332.23 298
16333.43 290
16334.64 257
16335.85 267
16337.06 285
16338.27 285
16339.47 288
16340.68 255
16341.89 273
16343.10 311
16344.31 267
16345.52 268
16346.72 239
16347.93 247
16349.14 285
16350.35 276
16351.56 273
16352.77 219
16353.98 261
16355.18 282
16356.39 248
16357.60 233
16358.81 256
16360.02 240
16361.23 229
16362.44 227
16363.65 227
16364.86 242
16366.07 253
16367.27 259
16368.48 240
16369.69 238
16370.90 237
16372.11 281
16373.32 252
16374.53 248
16375.74 227
16376.95 232
16378.16 243
16379.37 235
16380.58 236
16381.79 247
16383.00 263
16384.21 234
16385.42 220
16386.63 235
16387.84 248
16389.05 230
16390.26 227
16391.47 245
16392.68 266
16393.89 239
16395.10 230
16396.31 234
16397.52 229
16398.73 263
16399.94 244
16401.15 250
16402.36 242
16403.57 214
16404.78 232
16405.99 238
16407.20 200
16408.41 228
16409.62 234
16410.84 237
16412.05 227
16413.26 199
16414.47 231
16415.68 275
16416.89 246
16418.10 208
16419.31 239
16420.52 250
16421.73 238
16422.95 216
16424.16 235
16425.37 225
16426.58 229
16427.79 245
16429.00 235
16430.21 252
16431.43 222
16432.64 238
16433.85 243
16435.06 225
16436.27 229
16437.48 210
16438.70 231
16439.91 211
16441.12 247
16442.33 252
16443.54 203
16444.76 219
16445.97 217
16447.18 222
16448.39 232
16449.61 238
16450.82 225
16452.03 226
16453.24 230
16454.45 222
16455.67 227
16456.88 176
16458.09 202
16459.31 240
16460.52 221
16461.73 216
16462.94 216
16464.16 228
16465.37 215
16466.58 226
16467.79 233
16469.01 220
16470.22 210
16471.43 221
16472.65 212
16473.86 189
16475.07 209
16476.29 203
16477.50 225
16478.71 242
16479.93 205
16481.14 207
16482.35 201
16483.57 218
16484.78 189
16485.99 201
16487.21 223
16488.42 241
16489.64 232
16490.85 226
16492.06 247
16493.28 229
16494.49 200
16495.70 228
16496.92 227
16498.13 236
16499.35 206
16500.56 203
16501.77 232
16502.99 236
16504.20 222
16505.42 218
16506.63 180
16507.85 198
16509.06 220
16510.28 233
16511.49 221
16512.70 217
16513.92 189
16515.13 200
16516.35 199
16517.56 233
16518.78 199
16519.99 203
16521.21 191
16522.42 213
16523.64 210
16524.85 206
16526.07 222
16527.28 208
16528.50 202
16529.71 225
16530.93 223
16532.14 195
16533.36 197
16534.57 222
16535.79 205
16537.01 197
16538.22 233
16539.44 236
16540.65 215
16541.87 230
16543.08 207
16544.30 202
16545.52 214
16546.73 198
16547.95 217
16549.16 194
16550.38 204
16551.60 212
16552.81 199
16554.03 198
16555.24 223
16556.46 232
16557.68 219
16558.89 196
16560.11 177
16561.32 225
16562.54 217
16563.76 228
16564.97 225
16566.19 233
16567.41 235
16568.62 213
16569.84 190
16571.06 197
16572.27 235
16573.49 229
16574.71 231
16575.93 230
16577.14 218
16578.36 238
16579.58 249
16580.79 247
16582.01 229
16583.23 228
16584.44 230
16585.66 225
16586.88 229
16588.10 215
16589.31 228
16590.53 228
16591.75 239
16592.97 215
16594.18 224
16595.40 239
16596.62 233
16597.84 232
16599.06 231
16600.27 229
16601.49 261
16602.71 211
16603.93 217
16605.14 212
16606.36 230
16607.58 232
16608.80 258
16610.02 200
16611.24 218
16612.45 191
16613.67 205
16614.89 210
16616.11 217
16617.33 211
16618.55 193
16619.76 218
16620.98 221
16622.20 198
16623.42 199
16624.64 183
16625.86 216
16627.08 201
16628.30 222
16629.51 227
16630.73 210
16631.95 219
16633.17 194
16634.39 214
16635.61 222
16636.83 233
16638.05 192
16639.27 202
16640.49 172
16641.71 182
16642.92 218
16644.14 215
16645.36 200
16646.58 203
16647.80 212
16649.02 207
16650.24 193
16651.46 173
16652.68 199
16653.90 195
16655.12 219
16656.34 203
16657.56 198
16658.78 204
16660.00 194
16661.22 215
16662.44 209
16663.66 201
16664.88 190
16666.10 227
16667.32 221
16668.54 214
16669.76 213
16670.98 220
16672.20 204
16673.42 198
16674.64 190
16675.87 215
16677.09 183
16678.31 221
16679.53 199
16680.75 205
16681.97 197
16683.19 209
16684.41 194
16685.63 195
16686.85 196
16688.07 185
16689.30 181
16690.52 169
16691.74 202
16692.96 197
16694.18 178
16695.40 187
16696.62 191
16697.84 183
16699.07 197
16700.29 207
16701.51 184
16702.73 218
16703.95 217
16705.17 197
16706.40 212
16707.62 183
16708.84 181
16710.06 216
16711.28 207
16712.50 182
16713.73 191
16714.95 174
16716.17 186
16717.39 197
16718.61 228
16719.84 213
16721.06 213
16722.28 202
16723.50 227
16724.73 198
16725.95 199
16727.17 190
16728.39 227
16729.62 190
16730.84 191
16732.06 194
16733.28 202
16734.51 186
16735.73 195
16736.95 212
16738.18 208
16739.40 214
16740.62 217
16741.84 194
16743.07 220
16744.29 186
16745.51 195
16746.74 197
16747.96 196
16749.18 176
16750.41 211
16751.63 208
16752.85 199
16754.08 198
16755.30 210
16756.52 200
16757.75 213
16758.97 215
16760.20 216
16761.42 185
16762.64 199
16763.87 192
16765.09 203
16766.31 184
16767.54 213
16768.76 211
16769.99 207
16771.21 207
16772.43 176
16773.66 183
16774.88 200
16776.11 187
16777.33 215
16778.56 222
16779.78 203
16781.01 188
16782.23 200
16783.45 234
16784.68 197
16785.90 208
16787.13 187
16788.35 199
16789.58 197
16790.80 177
16792.03 175
16793.25 214
16794.48 201
16795.70 201
16796.93 182
16798.15 182
16799.38 203
16800.60 205
16801.83 205
16803.05 185
16804.28 212
16805.50 207
16806.73 172
16807.95 216
16809.18 206
16810.41 176
16811.63 176
16812.86 216
16814.08 196
16815.31 183
16816.53 215
16817.76 229
16818.99 188
16820.21 225
16821.44 193
16822.66 198
16823.89 205
16825.12 223
16826.34 194
16827.57 208
16828.79 228
16830.02 230
16831.25 199
16832.47 206
16833.70 215
16834.93 204
16836.15 209
16837.38 199
16838.61 207
16839.83 202
16841.06 216
16842.29 184
16843.51 216
16844.74 227
16845.97 217
16847.19 210
16848.42 231
16849.65 199
16850.87 239
16852.10 238
16853.33 224
16854.56 246
16855.78 243
16857.01 262
16858.24 215
16859.46 218
16860.69 204
16861.92 239
16863.15 238
16864.37 232
16865.60 249
16866.83 236
16868.06 228
16869.28 229
16870.51 249
16871.74 258
16872.97 233
16874.20 282
16875.42 270
16876.65 259
16877.88 300
16879.11 285
16880.34 290
16881.56 314
16882.79 280
16884.02 275
16885.25 286
16886.48 278
16887.71 308
16888.93 279
16890.16 270
16891.39 291
16892.62 276
16893.85 310
16895.08 277
16896.31 318
16897.53 279
16898.76 268
16899.99 281
16901.22 288
16902.45 252
16903.68 261
16904.91 259
16906.14 252
16907.37 264
16908.59 273
16909.82 261
16911.05 259
16912.28 284
16913.51 237
16914.74 242
16915.97 245
16917.20 247
16918.43 230
16919.66 207
16920.89 246
16922.12 244
16923.35 222
16924.58 191
16925.81 251
16927.04 231
16928.27 215
16929.50 209
16930.73 229
16931.96 240
16933.19 270
16934.42 247
16935.65 219
16936.88 198
16938.11 248
16939.34 234
16940.57 218
16941.80 215
16943.03 258
16944.26 218
16945.49 209
16946.72 217
16947.95 220
16949.18 220
16950.41 206
16951.64 249
16952.87 194
16954.10 209
16955.33 199
16956.57 209
16957.80 201
16959.03 234
16960.26 212
16961.49 221
16962.72 203
16963.95 213
16965.18 196
16966.41 228
16967.65 221
16968.88 222
16970.11 218
16971.34 172
16972.57 204
16973.80 202
16975.03 200
16976.27 220
16977.50 220
16978.73 187
16979.96 201
16981.19 195
16982.42 178
16983.66 204
16984.89 219
16986.12 204
16987.35 195
16988.58 204
16989.82 203
16991.05 201
16992.28 196
16993.51 189
16994.75 191
16995.98 208
16997.21 214
16998.44 217
16999.67 193
17000.91 202
17002.14 216
17003.37 203
17004.61 204
17005.84 204
17007.07 217
17008.30 209
17009.54 251
17010.77 218
17012.00 194
17013.23 193
17014.47 222
17015.70 193
17016.93 223
17018.17 225
17019.40 230
17020.63 254
17021.87 200
17023.10 239
17024.33 208
17025.57 203
17026.80 196
17028.03 231
17029.27 217
17030.50 200
17031.73 162
17032.97 175
17034.20 205
17035.44 203
17036.67 168
17037.90 200
17039.14 205
17040.37 161
17041.60 185
17042.84 186
17044.07 197
17045.31 210
17046.54 204
17047.78 191
17049.01 178
17050.24 176
17051.48 189
17052.71 171
17053.95 181
17055.18 210
17056.42 191
17057.65 194
17058.89 164
17060.12 193
17061.35 166
17062.59 185
17063.82 167
17065.06 209
17066.29 152
17067.53 158
17068.76 152
17070.00 163
17071.23 198
17072.47 197
17073.70 161
17074.94 177
17076.17 174
17077.41 187
17078.65 157
17079.88 152
17081.12 195
17082.35 202
17083.59 195
17084.82 185
17086.06 215
17087.29 172
17088.53 189
17089.77 178
17091.00 195
17092.24 181
17093.47 176
17094.71 180
17095.94 192
17097.18 172
17098.42 182
17099.65 195
17100.89 217
17102.12 205
17103.36 175
17104.60 186
17105.83 189
17107.07 195
17108.31 151
17109.54 163
17110.78 191
17112.02 173
17113.25 186
17114.49 156
17115.73 154
17116.96 202
17118.20 210
17119.44 179
17120.67 169
17121.91 162
17123.15 208
17124.38 162
17125.62 164
17126.86 179
17128.10 220
17129.33 170
17130.57 169
17131.81 197
17133.04 192
17134.28 173
17135.52 192
17136.76 200
17137.99 170
17139.23 185
17140.47 179
17141.71 172
17142.94 146
17144.18 164
17145.42 170
17146.66 199
17147.90 186
17149.13 168
17150.37 193
17151.61 191
17152.85 191
17154.08 174
17155.32 179
17156.56 182
17157.80 177
17159.04 177
17160.28 202
17161.51 192
17162.75 199
17163.99 168
17165.23 172
17166.47 163
17167.71 199
17168.95 181
17170.18 163
17171.42 191
17172.66 175
17173.90 180
17175.14 171
17176.38 184
17177.62 182
17178.86 189
17180.09 143
17181.33 162
17182.57 160
17183.81 174
17185.05 153
17186.29 185
17187.53 184
17188.77 178
17190.01 157
17191.25 178
17192.49 174
17193.73 130
17194.97 168
17196.21 168
17197.45 186
17198.69 189
17199.92 168
17201.16 171
17202.40 205
17203.64 166
17204.88 152
17206.12 158
17207.36 177
17208.60 154
17209.84 166
17211.08 161
17212.32 172
17213.56 168
17214.81 151
17216.05 164
17217.29 154
17218.53 174
17219.77 167
17221.01 174
17222.25 136
17223.49 171
17224.73 158
17225.97 164
17227.21 141
17228.45 177
17229.69 156
17230.93 158
17232.17 179
17233.41 173
17234.66 170
17235.90 146
17237.14 166
17238.38 160
17239.62 164
17240.86 146
17242.10 179
17243.34 154
17244.58 168
17245.83 148
17247.07 188
17248.31 177
17249.55 184
17250.79 170
17252.03 175
17253.28 174
17254.52 164
17255.76 189
17257.00 153
17258.24 189
17259.48 146
17260.73 166
17261.97 156
17263.21 169
17264.45 161
17265.69 147
17266.94 149
17268.18 132
17269.42 165
17270.66 155
17271.91 168
17273.15 127
17274.39 173
17275.63 188
17276.88 178
17278.12 164
17279.36 175
17280.60 165
17281.85 175
17283.09 162
17284.33 181
17285.57 167
17286.82 180
17288.06 160
17289.30 145
17290.55 163
17291.79 147
17293.03 159
17294.28 144
17295.52 166
17296.76 127
17298.01 187
17299.25 149
17300.49 158
17301.74 148
17302.98 173
17304.22 177
17305.47 144
17306.71 186
17307.95 186
17309.20 143
17310.44 140
17311.68 176
17312.93 151
17314.17 177
17315.42 152
17316.66 155
17317.90 125
17319.15 138
17320.39 135
17321.64 159
17322.88 153
17324.12 151
17325.37 177
17326.61 164
17327.86 135
17329.10 133
17330.35 185
17331.59 156
17332.83 142
17334.08 148
17335.32 168
17336.57 156
17337.81 178
17339.06 157
17340.30 166
17341.55 138
17342.79 168
17344.04 157
17345.28 183
17346.53 155
17347.77 154
17349.02 180
17350.26 162
17351.51 171
17352.75 152
17354.00 165
17355.24 140
17356.49 175
17357.73 156
17358.98 142
17360.23 153
17361.47 161
17362.72 149
17363.96 160
17365.21 161
17366.45 181
17367.70 176
17368.95 158
17370.19 167
17371.44 160
17372.68 157
17373.93 185
17375.18 163
17376.42 156
17377.67 156
17378.91 136
17380.16 140
17381.41 165
17382.65 140
17383.90 132
17385.15 151
17386.39 179
17387.64 150
17388.89 152
17390.13 133
17391.38 152
17392.63 139
17393.87 140
17395.12 142
17396.37 148
17397.61 155
17398.86 172
17400.11 134
17401.35 132
17402.60 144
17403.85 158
17405.09 183
17406.34 151
17407.59 153
17408.84 145
17410.08 166
17411.33 165
17412.58 154
17413.83 148
17415.07 164
17416.32 155
17417.57 162
17418.82 158
17420.06 159
17421.31 157
17422.56 174
17423.81 171
17425.05 150
17426.30 150
17427.55 142
17428.80 157
17430.05 156
17431.29 177
17432.54 143
17433.79 150
17435.04 157
17436.29 181
17437.54 165
17438.78 154
17440.03 137
17441.28 163
17442.53 160
17443.78 172
17445.03 168
17446.27 142
17447.52 184
17448.77 157
17450.02 137
17451.27 149
17452.52 155
17453.77 168
17455.02 171
17456.27 128
17457.51 150
17458.76 155
17460.01 184
17461.26 165
17462.51 142
17463.76 165
17465.01 165
17466.26 146
17467.51 147
17468.76 168
17470.01 154
17471.26 162
17472.51 123
17473.76 138
17475.01 159
17476.26 175
17477.50 156
17478.75 166
17480.00 141
17481.25 145
17482.50 184
17483.75 171
17485.00 145
17486.25 133
17487.50 169
17488.75 154
17490.00 151
17491.25 138
17492.51 158
17493.76 163
17495.01 147
17496.26 140
17497.51 144
17498.76 161
17500.01 156
17501.26 154
17502.51 154
17503.76 173
17505.01 139
17506.26 198
17507.51 143
17508.76 168
17510.01 191
17511.26 210
17512.52 147
17513.77 156
17515.02 180
17516.27 179
17517.52 191
17518.77 170
17520.02 165
17521.27 144
17522.53 163
17523.78 182
17525.03 179
17526.28 158
17527.53 166
17528.78 162
17530.03 150
17531.29 164
17532.54 181
17533.79 158
17535.04 169
17536.29 148
17537.55 172
17538.80 180
17540.05 176
17541.30 185
17542.55 174
17543.81 170
17545.06 170
17546.31 180
17547.56 141
17548.81 170
17550.07 152
17551.32 151
17552.57 179
17553.82 181
17555.08 157
17556.33 170
17557.58 155
17558.83 162
17560.09 176
17561.34 195
17562.59 160
17563.85 180
17565.10 168
17566.35 150
17567.60 172
17568.86 139
17570.11 205
17571.36 156
17572.62 164
17573.87 158
17575.12 168
17576.38 170
17577.63 168
17578.88 169
17580.14 170
17581.39 167
17582.64 161
17583.90 153
17585.15 170
17586.40 181
17587.66 156
17588.91 163
17590.17 157
17591.42 171
17592.67 158
17593.93 175
17595.18 178
17596.43 153
17597.69 169
17598.94 164
17600.20 170
17601.45 185
17602.71 162
17603.96 169
17605.21 184
17606.47 186
17607.72 186
17608.98 186
17610.23 181
17611.49 144
17612.74 164
17614.00 174
17615.25 163
17616.50 156
17617.76 164
17619.01 143
17620.27 163
17621.52 166
17622.78 157
17624.03 185
17625.29 159
17626.54 173
17627.80 173
17629.05 185
17630.31 138
17631.56 181
17632.82 168
17634.08 180
17635.33 176
17636.59 177
17637.84 201
17639.10 183
17640.35 163
17641.61 163
17642.86 178
17644.12 173
17645.38 180
17646.63 185
17647.89 155
17649.14 160
17650.40 151
17651.66 179
17652.91 163
17654.17 168
17655.42 187
17656.68 176
17657.94 186
17659.19 182
17660.45 175
17661.70 187
17662.96 168
17664.22 183
17665.47 185
17666.73 170
17667.99 140
17669.24 216
17670.50 175
17671.76 157
17673.01 171
17674.27 191
17675.53 195
17676.78 156
17678.04 184
17679.30 158
17680.56 162
17681.81 155
17683.07 166
17684.33 165
17685.58 158
17686.84 162
17688.10 165
17689.36 162
17690.61 165
17691.87 169
17693.13 176
17694.39 160
17695.64 149
17696.90 149
17698.16 188
17699.42 173
17700.67 150
17701.93 152
17703.19 160
17704.45 176
17705.70 174
17706.96 150
17708.22 154
17709.48 190
17710.74 165
17711.99 174
17713.25 129
17714.51 161
17715.77 167
17717.03 172
17718.29 175
17719.54 147
17720.80 158
17722.06 155
17723.32 142
17724.58 155
17725.84 145
17727.10 135
17728.35 154
17729.61 173
17730.87 169
17732.13 150
17733.39 158
17734.65 128
17735.91 130
17737.17 137
17738.43 158
17739.69 147
17740.94 156
17742.20 149
17743.46 160
17744.72 166
17745.98 161
17747.24 157
17748.50 186
17749.76 168
17751.02 158
17752.28 164
17753.54 131
17754.80 187
17756.06 159
17757.32 167
17758.58 172
17759.84 151
17761.10 158
17762.36 171
17763.62 152
17764.88 137
17766.14 160
17767.40 143
17768.66 159
17769.92 144
17771.18 188
17772.44 148
17773.70 152
17774.96 134
17776.22 137
17777.48 150
17778.74 164
17780.00 145
17781.26 144
17782.52 131
17783.78 147
17785.04 158
17786.30 153
17787.57 177
17788.83 143
17790.09 191
17791.35 155
17792.61 163
17793.87 134
17795.13 146
17796.39 167
17797.65 155
17798.91 154
17800.18 148
17801.44 162
17802.70 178
17803.96 143
17805.22 149
17806.48 135
17807.74 124
17809.01 171
17810.27 159
17811.53 150
17812.79 137
17814.05 157
17815.31 173
17816.58 164
17817.84 165
17819.10 171
17820.36 154
17821.62 171
17822.89 164
17824.15 157
17825.41 161
17826.67 132
17827.94 144
17829.20 166
17830.46 161
17831.72 145
17832.98 150
17834.25 150
17835.51 163
17836.77 165
17838.04 158
17839.30 149
17840.56 167
17841.82 150
17843.09 136
17844.35 138
17845.61 153
17846.87 174
17848.14 146
17849.40 139
17850.66 143
17851.93 164
17853.19 176
17854.45 168
17855.72 135
17856.98 140
17858.24 143
17859.51 180
17860.77 148
17862.03 138
17863.30 136
17864.56 166
17865.82 152
17867.09 165
17868.35 144
17869.62 135
17870.88 163
17872.14 169
17873.41 159
17874.67 130
17875.93 134
17877.20 161
17878.46 160
17879.73 151
17880.99 135
17882.26 139
17883.52 172
17884.78 135
17886.05 149
17887.31 129
17888.58 126
17889.84 144
17891.11 172
17892.37 143
17893.63 159
17894.90 141
17896.16 163
17897.43 133
17898.69 128
17899.96 150
17901.22 154
17902.49 142
17903.75 136
17905.02 178
17906.28 146
17907.55 122
17908.81 144
17910.08 160
17911.34 159
17912.61 132
17913.87 151
17915.14 139
17916.41 157
17917.67 136
17918.94 143
17920.20 128
17921.47 133
17922.73 146
17924.00 162
17925.26 169
17926.53 142
17927.80 146
17929.06 146
17930.33 157
17931.59 175
17932.86 151
17934.13 151
17935.39 164
17936.66 144
17937.92 144
17939.19 181
17940.46 155
17941.72 163
17942.99 168
17944.26 166
17945.52 137
17946.79 135
17948.06 135
17949.32 143
17950.59 127
17951.85 186
17953.12 122
17954.39 132
17955.66 133
17956.92 167
17958.19 161
17959.46 132
17960.72 174
17961.99 148
17963.26 142
17964.52 149
17965.79 132
17967.06 140
17968.33 157
17969.59 151
17970.86 138
17972.13 127
17973.40 117
17974.66 125
17975.93 175
17977.20 137
17978.47 152
17979.73 137
17981.00 179
17982.27 128
17983.54 119
17984.80 152
17986.07 135
17987.34 136
17988.61 131
17989.88 136
17991.14 148
17992.41 180
17993.68 163
17994.95 145
17996.22 141
17997.48 145
17998.75 153
18000.02 162
18001.29 154
18002.56 151
18003.83 161
18005.10 169
18006.36 162
18007.63 161
18008.90 137
18010.17 138
18011.44 165
18012.71 153
18013.98 142
18015.25 144
18016.51 151
18017.78 165
18019.05 179
18020.32 154
18021.59 151
18022.86 137
18024.13 133
18025.40 132
18026.67 135
18027.94 164
18029.21 163
18030.48 161
18031.75 143
18033.01 146
18034.28 135
18035.55 146
18036.82 133
18038.09 136
18039.36 136
18040.63 135
18041.90 174
18043.17 141
18044.44 140
18045.71 149
18046.98 153
18048.25 145
18049.52 162
18050.79 152
18052.06 170
18053.33 172
18054.60 150
18055.87 156
18057.14 147
18058.42 151
18059.69 132
18060.96 147
18062.23 138
18063.50 153
18064.77 119
18066.04 148
18067.31 131
18068.58 141
18069.85 124
18071.12 157
18072.39 130
18073.66 162
18074.93 116
18076.21 154
18077.48 142
18078.75 153
18080.02 130
18081.29 127
18082.56 132
18083.83 139
18085.10 165
18086.38 140
18087.65 148
18088.92 153
18090.19 147
18091.46 139
18092.73 133
18094.01 143
18095.28 126
18096.55 139
18097.82 154
18099.09 129
18100.36 140
18101.64 155
18102.91 140
18104.18 134
18105.45 136
18106.73 151
18108.00 136
18109.27 146
18110.54 115
18111.81 157
18113.09 146
18114.36 149
18115.63 132
18116.90 143
18118.18 128
18119.45 117
18120.72 149
18121.99 119
18123.27 140
18124.54 136
18125.81 156
18127.09 132
18128.36 131
18129.63 112
18130.90 139
18132.18 138
18133.45 137
18134.72 157
18136.00 146
18137.27 153
18138.54 132
18139.82 150
18141.09 183
18142.36 142
18143.64 115
18144.91 141
18146.18 137
18147.46 144
18148.73 173
18150.00 165
18151.28 137
18152.55 157
18153.83 144
18155.10 178
18156.37 154
18157.65 145
18158.92 142
18160.20 172
18161.47 132
18162.74 138
18164.02 150
18165.29 132
18166.57 118
18167.84 127
18169.12 119
18170.39 132
18171.66 176
18172.94 164
18174.21 158
18175.49 136
18176.76 128
18178.04 168
18179.31 146
18180.59 117
18181.86 118
18183.14 166
18184.41 168
18185.69 124
18186.96 145
18188.24 160
18189.51 143
18190.79 159
18192.06 126
18193.34 136
18194.61 137
18195.89 110
18197.16 126
18198.44 126
18199.71 124
18200.99 161
18202.26 131
18203.54 147
18204.81 133
18206.09 135
18207.37 164
18208.64 136
18209.92 126
18211.19 126
18212.47 156
18213.75 164
18215.02 117
18216.30 130
18217.57 125
18218.85 129
18220.13 145
18221.40 121
18222.68 112
18223.95 147
18225.23 167
18226.51 138
18227.78 119
18229.06 138
18230.34 151
18231.61 161
18232.89 141
18234.17 140
18235.44 130
18236.72 178
18238.00 125
18239.27 131
18240.55 140
18241.83 131
18243.10 147
18244.38 117
18245.66 129
18246.94 160
18248.21 178
18249.49 142
18250.77 126
18252.04 123
18253.32 135
18254.60 149
18255.88 148
18257.15 133
18258.43 112
18259.71 138
18260.99 152
18262.26 132
18263.54 135
18264.82 153
18266.10 176
18267.37 149
18268.65 137
18269.93 108
18271.21 147
18272.49 139
18273.76 157
18275.04 143
18276.32 130
18277.60 130
18278.88 155
18280.15 149
18281.43 122
18282.71 127
18283.99 149
18285.27 152
18286.55 149
18287.83 137
18289.10 134
18290.38 165
18291.66 171
18292.94 157
18294.22 142
18295.50 139
18296.78 145
18298.06 130
18299.33 145
18300.61 116
18301.89 132
18303.17 136
18304.45 163
18305.73 147
18307.01 149
18308.29 151
18309.57 137
18310.85 114
18312.13 132
18313.41 178
18314.68 138
18315.96 140
18317.24 138
18318.52 159
18319.80 143
18321.08 154
18322.36 134
18323.64 160
18324.92 153
18326.20 139
18327.48 149
18328.76 124
18330.04 123
18331.32 121
18332.60 151
18333.88 142
18335.16 133
18336.44 145
18337.72 142
18339.00 137
18340.28 155
18341.56 150
18342.84 148
18344.12 140
18345.41 136
18346.69 143
18347.97 125
18349.25 115
18350.53 141
18351.81 131
18353.09 126
18354.37 143
18355.65 131
18356.93 153
18358.21 127
18359.49 116
18360.78 127
18362.06 157
18363.34 146
18364.62 146
18365.90 140
18367.18 139
18368.46 134
18369.74 134
18371.03 148
18372.31 123
18373.59 153
18374.87 132
18376.15 140
18377.43 123
18378.72 141
18380.00 128
18381.28 160
18382.56 160
18383.84 115
18385.12 124
18386.41 123
18387.69 125
18388.97 151
18390.25 134
18391.53 121
18392.82 145
18394.10 135
18395.38 129
18396.66 138
18397.95 142
18399.23 138
18400.51 161
18401.79 139
18403.08 153
18404.36 147
18405.64 155
18406.92 161
18408.21 130
18409.49 140
18410.77 128
18412.06 144
18413.34 131
18414.62 145
18415.90 121
18417.19 143
18418.47 133
18419.75 136
18421.04 137
18422.32 153
18423.60 152
18424.89 129
18426.17 128
18427.45 115
18428.74 146
18430.02 137
18431.30 114
18432.59 128
18433.87 135
18435.15 141
18436.44 129
18437.72 122
18439.01 149
18440.29 136
18441.57 109
18442.86 116
18444.14 125
18445.43 119
18446.71 118
18447.99 112
18449.28 100
18450.56 148
18451.85 150
18453.13 168
18454.42 149
18455.70 129
18456.98 156
18458.27 162
18459.55 132
18460.84 124
18462.12 140
18463.41 137
18464.69 141
18465.98 144
18467.26 162
18468.55 154
18469.83 144
18471.12 150
18472.40 134
18473.69 114
18474.97 123
18476.26 127
18477.54 154
18478.83 136
18480.11 114
18481.40 124
18482.68 167
18483.97 156
18485.25 152
18486.54 143
18487.82 164
18489.11 138
18490.40 149
18491.68 136
18492.97 131
18494.25 136
18495.54 150
18496.82 154
18498.11 145
18499.40 133
18500.68 141
18501.97 147
18503.25 159
18504.54 139
18505.83 144
18507.11 166
18508.40 161
18509.69 131
18510.97 137
18512.26 127
18513.54 150
18514.83 145
18516.12 120
18517.40 109
18518.69 104
18519.98 112
18521.26 162
18522.55 118
18523.84 136
18525.12 151
18526.41 168
18527.70 133
18528.99 111
18530.27 148
18531.56 127
18532.85 143
18534.13 122
18535.42 140
18536.71 148
18538.00 126
18539.28 133
18540.57 123
18541.86 126
18543.14 153
18544.43 151
18545.72 127
18547.01 120
18548.30 129
18549.58 155
18550.87 146
18552.16 143
18553.45 138
18554.73 129
18556.02 138
18557.31 134
18558.60 129
18559.89 141
18561.17 138
18562.46 147
18563.75 139
18565.04 146
18566.33 154
18567.62 159
18568.90 160
18570.19 148
18571.48 136
18572.77 155
18574.06 152
18575.35 142
18576.63 155
18577.92 138
18579.21 141
18580.50 119
18581.79 162
18583.08 161
18584.37 126
18585.66 144
18586.95 148
18588.23 177
18589.52 140
18590.81 142
18592.10 175
18593.39 155
18594.68 153
18595.97 156
18597.26 137
18598.55 162
18599.84 142
18601.13 178
18602.42 183
18603.71 167
18605.00 179
18606.29 190
18607.58 164
18608.86 184
18610.15 179
18611.44 194
18612.73 163
18614.02 157
18615.31 181
18616.60 168
18617.89 178
18619.18 167
18620.47 177
18621.76 164
18623.06 178
18624.35 158
18625.64 173
18626.93 171
18628.22 184
18629.51 180
18630.80 182
18632.09 162
18633.38 163
18634.67 145
18635.96 171
18637.25 170
18638.54 165
18639.83 167
18641.12 145
18642.41 154
18643.71 161
18645.00 166
18646.29 140
18647.58 158
18648.87 141
18650.16 173
18651.45 148
18652.74 151
18654.03 162
18655.33 154
18656.62 140
18657.91 156
18659.20 154
18660.49 157
18661.78 171
18663.07 144
18664.37 136
18665.66 170
18666.95 156
18668.24 128
18669.53 132
18670.83 168
18672.12 141
18673.41 136
18674.70 118
18675.99 137
18677.29 146
18678.58 137
18679.87 145
18681.16 156
18682.45 142
18683.75 140
18685.04 160
18686.33 150
18687.62 109
18688.92 144
18690.21 128
18691.50 146
18692.79 120
18694.09 151
18695.38 141
18696.67 142
18697.97 131
18699.26 116
18700.55 118
18701.84 144
18703.14 163
18704.43 128
18705.72 109
18707.02 123
18708.31 136
18709.60 151
18710.90 125
18712.19 138
18713.48 135
18714.78 149
18716.07 145
18717.36 150
18718.66 146
18719.95 166
18721.24 153
18722.54 157
18723.83 155
18725.13 131
18726.42 151
18727.71 151
18729.01 123
18730.30 138
18731.60 143
18732.89 158
18734.18 156
18735.48 117
18736.77 127
18738.07 130
18739.36 131
18740.66 117
18741.95 131
18743.24 153
18744.54 156
18745.83 139
18747.13 147
18748.42 145
18749.72 117
18751.01 133
18752.31 122
18753.60 153
18754.90 127
18756.19 135
18757.49 135
18758.78 127
18760.08 127
18761.37 140
18762.67 145
18763.96 132
18765.26 136
18766.55 142
18767.85 134
18769.14 150
18770.44 147
18771.73 148
18773.03 122
18774.32 126
18775.62 149
18776.91 146
18778.21 119
18779.51 125
18780.80 135
18782.10 126
18783.39 133
18784.69 128
18785.99 107
18787.28 144
18788.58 149
18789.87 140
18791.17 134
18792.47 133
18793.76 140
18795.06 133
18796.35 127
18797.65 139
18798.95 138
18800.24 130
18801.54 131
18802.84 166
18804.13 128
18805.43 125
18806.73 141
18808.02 121
18809.32 123
18810.62 134
18811.91 124
18813.21 123
18814.51 134
18815.80 133
18817.10 127
18818.40 119
18819.69 121
18820.99 134
18822.29 142
18823.59 158
18824.88 122
18826.18 141
18827.48 124
18828.78 145
18830.07 138
18831.37 131
18832.67 141
18833.97 104
18835.26 112
18836.56 116
18837.86 117
18839.16 136
18840.45 142
18841.75 160
18843.05 135
18844.35 122
18845.65 127
18846.94 143
18848.24 151
18849.54 145
18850.84 134
18852.14 126
18853.43 114
18854.73 116
18856.03 122
18857.33 132
18858.63 128
18859.93 121
18861.22 122
18862.52 127
18863.82 141
18865.12 132
18866.42 126
18867.72 131
18869.02 127
18870.32 138
18871.61 130
18872.91 131
18874.21 110
18875.51 125
18876.81 125
18878.11 133
18879.41 112
18880.71 125
18882.01 106
18883.31 103
18884.61 123
18885.90 121
18887.20 129
18888.50 139
18889.80 121
18891.10 111
18892.40 125
18893.70 105
18895.00 135
18896.30 141
18897.60 141
18898.90 129
18900.20 149
18901.50 107
18902.80 138
18904.10 143
18905.40 136
18906.70 134
18908.00 127
18909.30 114
18910.60 127
18911.90 131
18913.20 102
18914.50 131
18915.80 124
18917.10 129
18918.40 125
18919.70 115
18921.00 107
18922.30 104
18923.61 116
18924.91 127
18926.21 164
18927.51 143
18928.81 153
18930.11 110
18931.41 122
18932.71 139
18934.01 132
18935.31 138
18936.61 119
18937.92 99
18939.22 105
18940.52 133
18941.82 130
18943.12 124
18944.42 115
18945.72 120
18947.03 144
18948.33 124
18949.63 129
18950.93 96
18952.23 115
18953.53 131
18954.84 120
18956.14 130
18957.44 135
18958.74 135
18960.04 112
18961.34 121
18962.65 117
18963.95 124
18965.25 128
18966.55 123
18967.86 141
18969.16 125
18970.46 122
18971.76 151
18973.06 120
18974.37 109
18975.67 109
18976.97 123
18978.27 135
18979.58 143
18980.88 123
18982.18 123
18983.48 113
18984.79 139
18986.09 124
18987.39 119
18988.70 120
18990.00 120
18991.30 121
18992.61 125
18993.91 119
18995.21 124
18996.51 123
18997.82 141
18999.12 124
19000.42 103
19001.73 116
19003.03 122
19004.33 120
19005.64 136
19006.94 129
19008.25 117
19009.55 136
19010.85 131
19012.16 134
19013.46 130
19014.76 139
19016.07 124
19017.37 120
19018.68 111
19019.98 124
19021.28 115
19022.59 142
19023.89 150
19025.20 115
19026.50 117
19027.80 118
19029.11 129
19030.41 137
19031.72 116
19033.02 119
19034.33 135
19035.63 110
19036.94 91
19038.24 106
19039.54 135
19040.85 114
19042.15 133
19043.46 119
19044.76 116
19046.07 122
19047.37 111
19048.68 102
19049.98 109
19051.29 135
19052.59 137
19053.90 139
19055.20 123
19056.51 126
19057.81 110
19059.12 121
19060.43 129
19061.73 121
19063.04 128
19064.34 113
19065.65 132
19066.95 105
19068.26 109
19069.56 118
19070.87 125
19072.18 137
19073.48 148
19074.79 143
19076.09 152
19077.40 131
19078.71 119
19080.01 121
19081.32 131
19082.62 103
19083.93 110
19085.24 100
19086.54 127
19087.85 103
19089.16 135
19090.46 109
19091.77 107
19093.07 114
19094.38 111
19095.69 127
19096.99 103
19098.30 120
19099.61 125
19100.91 139
19102.22 138
19103.53 123
19104.84 124
19106.14 129
19107.45 133
19108.76 114
19110.06 124
19111.37 114
19112.68 143
19113.98 141
19115.29 128
19116.60 114
19117.91 135
19119.21 116
19120.52 114
19121.83 132
19123.14 131
19124.44 130
19125.75 130
19127.06 117
19128.37 128
19129.68 126
19130.98 120
19132.29 114
19133.60 121
19134.91 129
19136.21 117
19137.52 115
19138.83 113
19140.14 108
19141.45 117
19142.76 133
19144.06 142
19145.37 132
19146.68 123
19147.99 116
19149.30 143
19150.61 133
19151.91 132
19153.22 138
19154.53 150
19155.84 122
19157.15 132
19158.46 144
19159.77 132
19161.07 110
19162.38 142
19163.69 145
19165.00 120
19166.31 122
19167.62 128
19168.93 131
19170.24 133
19171.55 119
19172.86 115
19174.17 131
19175.48 130
19176.78 119
19178.09 124
19179.40 135
19180.71 131
19182.02 135
19183.33 120
19184.64 111
19185.95 130
19187.26 126
19188.57 136
19189.88 91
19191.19 110
19192.50 101
19193.81 114
19195.12 116
19196.43 118
19197.74 121
19199.05 133
19200.36 121
19201.67 119
19202.98 134
19204.29 120
19205.60 122
19206.91 111
19208.22 129
19209.53 128
19210.84 130
19212.15 111
19213.47 110
19214.78 131
19216.09 125
19217.40 117
19218.71 141
19220.02 119
19221.33 140
19222.64 127
19223.95 137
19225.26 128
19226.57 125
19227.89 105
19229.20 108
19230.51 122
19231.82 93
19233.13 117
19234.44 107
19235.75 123
19237.06 112
19238.38 104
19239.69 124
19241.00 130
19242.31 130
19243.62 113
19244.93 123
19246.25 123
19247.56 119
19248.87 113
19250.18 128
19251.49 109
19252.81 103
19254.12 119
19255.43 127
19256.74 132
19258.05 117
19259.37 102
19260.68 122
19261.99 127
19263.30 110
19264.62 117
19265.93 130
19267.24 147
19268.55 115
19269.87 134
19271.18 120
19272.49 125
19273.80 111
19275.12 106
19276.43 100
19277.74 105
19279.05 93
19280.37 109
19281.68 115
19282.99 111
19284.31 127
19285.62 97
19286.93 110
19288.25 116
19289.56 115
19290.87 123
19292.19 124
19293.50 124
19294.81 105
19296.13 129
19297.44 120
19298.75 123
19300.07 117
19301.38 113
19302.69 103
19304.01 108
19305.32 102
19306.64 99
19307.95 109
19309.26 136
19310.58 138
19311.89 123
19313.21 106
19314.52 92
19315.83 118
19317.15 122
19318.46 114
19319.78 105
19321.09 121
19322.41 108
19323.72 120
19325.03 107
19326.35 136
19327.66 101
19328.98 132
19330.29 117
19331.61 133
19332.92 134
19334.24 135
19335.55 119
19336.87 125
19338.18 118
19339.50 124
19340.81 114
19342.13 138
19343.44 102
19344.76 125
19346.07 114
19347.39 121
19348.70 106
19350.02 91
19351.33 129
19352.65 110
19353.96 103
19355.28 103
19356.59 121
19357.91 111
19359.23 120
19360.54 118
19361.86 122
19363.17 104
19364.49 97
19365.80 119
19367.12 104
19368.44 133
19369.75 115
19371.07 127
19372.38 92
19373.70 140
19375.02 114
19376.33 127
19377.65 123
19378.97 129
19380.28 131
19381.60 142
19382.91 99
19384.23 107
19385.55 124
19386.86 118
19388.18 87
19389.50 98
19390.81 108
19392.13 129
19393.45 117
19394.76 99
19396.08 132
19397.40 113
19398.72 133
19400.03 122
19401.35 139
19402.67 112
19403.98 117
19405.30 132
19406.62 95
19407.94 130
19409.25 129
19410.57 123
19411.89 109
19413.20 140
19414.52 138
19415.84 118
19417.16 106
19418.48 97
19419.79 113
19421.11 107
19422.43 102
19423.75 122
19425.06 111
19426.38 101
19427.70 124
19429.02 115
19430.34 141
19431.65 110
19432.97 112
19434.29 110
19435.61 121
19436.93 109
19438.25 114
19439.56 114
19440.88 140
19442.20 111
19443.52 113
19444.84 126
19446.16 123
19447.47 109
19448.79 106
19450.11 126
19451.43 120
19452.75 135
19454.07 120
19455.39 122
19456.71 120
19458.03 135
19459.34 115
19460.66 110
19461.98 101
19463.30 110
19464.62 111
19465.94 102
19467.26 118
19468.58 114
19469.90 122
19471.22 102
19472.54 104
19473.86 103
19475.18 108
19476.50 129
19477.82 122
19479.14 118
19480.46 102
19481.78 103
19483.10 119
19484.42 112
19485.73 105
19487.05 126
19488.37 129
19489.70 119
19491.02 113
19492.34 123
19493.66 109
19494.98 128
19496.30 115
19497.62 105
19498.94 113
19500.26 128
19501.58 112
19502.90 109
19504.22 110
19505.54 100
19506.86 114
19508.18 112
19509.50 108
19510.82 103
19512.14 93
19513.46 108
19514.78 116
19516.11 110
19517.43 97
19518.75 106
19520.07 141
19521.39 107
19522.71 122
19524.03 95
19525.35 112
19526.68 79
19528.00 131
19529.32 130
19530.64 108
19531.96 95
19533.28 115
19534.60 118
19535.93 89
19537.25 88
19538.57 105
19539.89 113
19541.21 113
19542.53 101
19543.86 104
19545.18 93
19546.50 116
19547.82 110
19549.14 145
19550.47 133
19551.79 144
19553.11 114
19554.43 108
19555.76 123
19557.08 129
19558.40 122
19559.72 122
19561.05 102
19562.37 110
19563.69 104
19565.01 111
19566.34 114
19567.66 127
19568.98 115
19570.30 106
19571.63 118
19572.95 122
19574.27 133
19575.60 103
19576.92 139
19578.24 113
19579.57 111
19580.89 117
19582.21 88
19583.54 99
19584.86 110
19586.18 101
19587.51 107
19588.83 109
19590.15 107
19591.48 120
19592.80 119
19594.12 108
19595.45 101
19596.77 120
19598.09 115
19599.42 110
19600.74 114
19602.07 131
19603.39 108
19604.71 102
19606.04 110
19607.36 116
19608.69 113
19610.01 125
19611.33 115
19612.66 107
19613.98 132
19615.31 117
19616.63 118
19617.96 108
19619.28 124
19620.60 105
19621.93 128
19623.25 118
19624.58 108
19625.90 130
19627.23 109
19628.55 153
19629.88 122
19631.20 119
19632.53 110
19633.85 117
19635.18 124
19636.50 119
19637.83 93
19639.15 116
19640.48 135
19641.80 141
19643.13 121
19644.45 141
19645.78 113
19647.10 103
19648.43 119
19649.76 123
19651.08 134
19652.41 112
19653.73 123
19655.06 100
19656.38 126
19657.71 114
19659.04 134
19660.36 90
19661.69 130
19663.01 97
19664.34 105
19665.67 93
19666.99 102
19668.32 97
19669.64 122
19670.97 104
19672.30 122
19673.62 116
19674.95 117
19676.28 129
19677.60 127
19678.93 113
19680.25 94
19681.58 101
19682.91 112
19684.23 113
19685.56 89
19686.89 89
19688.22 101
19689.54 126
19690.87 114
19692.20 122
19693.52 129
19694.85 147
19696.18 134
19697.50 109
19698.83 125
19700.16 108
19701.49 123
19702.81 109
19704.14 125
19705.47 112
19706.80 127
19708.12 111
19709.45 106
19710.78 111
19712.11 99
19713.43 102
19714.76 114
19716.09 122
19717.42 100
19718.74 112
19720.07 115
19721.40 128
19722.73 96
19724.06 114
19725.38 108
19726.71 108
19728.04 130
19729.37 92
19730.70 101
19732.03 117
19733.35 120
19734.68 120
19736.01 114
19737.34 116
19738.67 107
19740.00 122
19741.32 114
19742.65 116
19743.98 105
19745.31 103
19746.64 118
19747.97 106
19749.30 87
19750.63 137
19751.96 93
19753.28 112
19754.61 108
19755.94 143
19757.27 109
19758.60 138
19759.93 102
19761.26 102
19762.59 107
19763.92 127
19765.25 121
19766.58 120
19767.91 111
19769.24 121
19770.57 119
19771.90 96
19773.22 123
19774.55 97
19775.88 104
19777.21 95
19778.54 113
19779.87 144
19781.20 126
19782.53 123
19783.86 133
19785.19 123
19786.52 118
19787.85 113
19789.18 106
19790.51 114
19791.85 119
19793.18 129
19794.51 99
19795.84 132
19797.17 121
19798.50 140
19799.83 137
19801.16 118
19802.49 108
19803.82 138
19805.15 112
19806.48 105
19807.81 99
19809.14 109
19810.47 135
19811.81 97
19813.14 120
19814.47 113
19815.80 138
19817.13 101
19818.46 108
19819.79 133
19821.12 114
19822.45 106
19823.79 137
19825.12 123
19826.45 84
19827.78 115
19829.11 121
19830.44 106
19831.78 114
19833.11 113
19834.44 119
19835.77 115
19837.10 101
19838.43 101
19839.77 101
19841.10 123
19842.43 92
19843.76 104
19845.09 103
19846.43 125
19847.76 123
19849.09 102
19850.42 108
19851.76 111
19853.09 102
19854.42 105
19855.75 134
19857.09 101
19858.42 122
19859.75 109
19861.08 128
19862.42 94
19863.75 93
19865.08 125
19866.41 117
19867.75 116
19869.08 118
19870.41 95
19871.75 90
19873.08 117
19874.41 84
19875.75 99
19877.08 113
19878.41 94
19879.75 113
19881.08 120
19882.41 121
19883.75 109
19885.08 117
19886.41 105
19887.75 93
19889.08 104
19890.41 100
19891.75 96
19893.08 125
19894.41 116
19895.75 125
19897.08 107
19898.42 114
19899.75 99
19901.08 123
19902.42 105
19903.75 87
19905.09 109
19906.42 104
19907.75 107
19909.09 103
19910.42 110
19911.76 114
19913.09 111
19914.43 111
19915.76 112
19917.10 109
19918.43 96
19919.77 93
19921.10 121
19922.43 111
19923.77 111
19925.10 116
19926.44 139
19927.77 123
19929.11 98
19930.44 120
19931.78 102
19933.11 103
19934.45 102
19935.78 119
19937.12 106
19938.45 120
19939.79 121
19941.13 110
19942.46 135
19943.80 101
19945.13 98
19946.47 112
19947.80 115
19949.14 120
19950.47 120
19951.81 98
19953.15 112
19954.48 91
19955.82 123
19957.15 114
19958.49 118
19959.83 114
19961.16 117
19962.50 114
19963.83 123
19965.17 120
19966.51 96
19967.84 108
19969.18 110
19970.51 120
19971.85 104
19973.19 119
19974.52 121
19975.86 115
19977.20 97
19978.53 103
19979.87 125
19981.21 101
19982.54 100
19983.88 119
19985.22 115
19986.55 130
19987.89 113
19989.23 115
19990.57 107
19991.90 116
19993.24 121
19994.58 90
19995.91 114
19997.25 92
19998.59 87
19999.93 135
20001.26 110
20002.60 122
20003.94 109
20005.28 90
20006.61 106
20007.95 107
20009.29 112
20010.63 111
20011.96 111
20013.30 128
20014.64 111
20015.98 106
20017.31 117
20018.65 104
20019.99 110
20021.33 114
20022.67 99
20024.01 100
20025.34 107
20026.68 119
20028.02 112
20029.36 119
20030.70 128
20032.03 110
20033.37 136
20034.71 96
20036.05 100
20037.39 107
20038.73 103
20040.07 117
20041.40 145
20042.74 92
20044.08 110
20045.42 95
20046.76 115
20048.10 106
20049.44 111
20050.78 124
20052.12 117
20053.46 121
20054.79 123
20056.13 134
20057.47 127
20058.81 106
20060.15 105
20061.49 113
20062.83 107
20064.17 117
20065.51 102
20066.85 109
20068.19 118
20069.53 108
20070.87 105
20072.21 98
20073.55 115
20074.89 114
20076.23 103
20077.57 105
20078.91 111
20080.25 127
20081.59 145
20082.93 100
20084.27 102
20085.61 110
20086.95 120
20088.29 106
20089.63 112
20090.97 111
20092.31 107
20093.65 121
20094.99 116
20096.33 124
20097.67 99
20099.01 102
20100.35 120
20101.69 111
20103.03 98
20104.38 121
20105.72 123
20107.06 144
20108.40 111
20109.74 106
20111.08 109
20112.42 122
20113.76 107
20115.10 96
20116.45 114
20117.79 108
20119.13 121
20120.47 98
20121.81 110
20123.15 104
20124.49 110
20125.84 108
20127.18 103
20128.52 99
20129.86 123
20131.20 119
20132.54 94
20133.89 124
20135.23 115
20136.57 118
20137.91 147
20139.25 103
20140.60 97
