# Supplementary material for: MALDI-TOF MS typing enables the classification of brewing yeasts of the genus Saccharomyces to major beer styles
Source: PLoS One. 2017 Aug 9;12(8):e0181694. doi: 10.1371/journal.pone.0181694 (PMC5549903; doi:10.1371/journal.pone.0181694)
Supplement: S15 File — The directory includes 90 raw files and was zipped to “.zip”; the folder has three strains with 30 spectra per strain; S1 Text explains the raw files with an example and Table 1 represents the yeast strains used within the experiment. (ZIP) [file pone.0181694.s018.zip › 43-45/30668-513-OG-Ale-Alt-YPG-18h-E-E_2015-11-04__0_E9_1.dat]

2000.55 6511
2000.97 6293
2001.39 6426
2001.81 6714
2002.23 6657
2002.65 6473
2003.08 6210
2003.50 6039
2003.92 5717
2004.34 5349
2004.76 5662
2005.19 5843
2005.61 5549
2006.03 5471
2006.45 5420
2006.87 5381
2007.30 5215
2007.72 5439
2008.14 5899
2008.56 5838
2008.99 5873
2009.41 5877
2009.83 5937
2010.25 5903
2010.68 5936
2011.10 5892
2011.52 5833
2011.94 5900
2012.37 5801
2012.79 5498
2013.21 5326
2013.63 5261
2014.06 5243
2014.48 5070
2014.90 5051
2015.33 5246
2015.75 5135
2016.17 4741
2016.60 4925
2017.02 5082
2017.44 5025
2017.86 5052
2018.29 4809
2018.71 5233
2019.14 5430
2019.56 5757
2019.98 5732
2020.41 5672
2020.83 5729
2021.25 5731
2021.68 5846
2022.10 5803
2022.52 5689
2022.95 5615
2023.37 5349
2023.80 5447
2024.22 5438
2024.64 5382
2025.07 5237
2025.49 5296
2025.92 5399
2026.34 5487
2026.76 5419
2027.19 5422
2027.61 5089
2028.04 5398
2028.46 5317
2028.89 5243
2029.31 5178
2029.74 4972
2030.16 5119
2030.58 5299
2031.01 4998
2031.43 4924
2031.86 5023
2032.28 5284
2032.71 5452
2033.13 5194
2033.56 5070
2033.98 5632
2034.41 5852
2034.83 5788
2035.26 5803
2035.68 5752
2036.11 5648
2036.53 5924
2036.96 5734
2037.38 5729
2037.81 5809
2038.24 5874
2038.66 6028
2039.09 6064
2039.51 5750
2039.94 5867
2040.36 6008
2040.79 6147
2041.21 5606
2041.64 5421
2042.07 5628
2042.49 5738
2042.92 5632
2043.34 5619
2043.77 5593
2044.20 5440
2044.62 5556
2045.05 5478
2045.47 5237
2045.90 5570
2046.33 5750
2046.75 5840
2047.18 5777
2047.61 5654
2048.03 5606
2048.46 5437
2048.89 5475
2049.31 5361
2049.74 5433
2050.16 5415
2050.59 5422
2051.02 5358
2051.45 5322
2051.87 5169
2052.30 5351
2052.73 5475
2053.15 5332
2053.58 5440
2054.01 5565
2054.43 5348
2054.86 5251
2055.29 5181
2055.72 5237
2056.14 4984
2056.57 5096
2057.00 5437
2057.43 5248
2057.85 5123
2058.28 5273
2058.71 5220
2059.14 5181
2059.56 5202
2059.99 5336
2060.42 5319
2060.85 5389
2061.27 5203
2061.70 5128
2062.13 5437
2062.56 5402
2062.99 5543
2063.41 5416
2063.84 5423
2064.27 5798
2064.70 5865
2065.13 6162
2065.55 6690
2065.98 7041
2066.41 7016
2066.84 6979
2067.27 7068
2067.70 6987
2068.13 7092
2068.55 6651
2068.98 6480
2069.41 6064
2069.84 5959
2070.27 5828
2070.70 5827
2071.13 5766
2071.56 5714
2071.98 5873
2072.41 5701
2072.84 5916
2073.27 5805
2073.70 5795
2074.13 5745
2074.56 5683
2074.99 5700
2075.42 5712
2075.85 5769
2076.28 5804
2076.71 5728
2077.13 5818
2077.56 5908
2077.99 6156
2078.42 6483
2078.85 6606
2079.28 6840
2079.71 7166
2080.14 7368
2080.57 7905
2081.00 7984
2081.43 8230
2081.86 8146
2082.29 7654
2082.72 7179
2083.15 7123
2083.58 7117
2084.01 6726
2084.44 6469
2084.87 6152
2085.30 6095
2085.73 5960
2086.16 5495
2086.59 5383
2087.02 5655
2087.46 5674
2087.89 5553
2088.32 5776
2088.75 5764
2089.18 5649
2089.61 5362
2090.04 5353
2090.47 5450
2090.90 5466
2091.33 5462
2091.76 5204
2092.19 5289
2092.63 5495
2093.06 5336
2093.49 5230
2093.92 5212
2094.35 5285
2094.78 5157
2095.21 5061
2095.64 5300
2096.08 5625
2096.51 5392
2096.94 5540
2097.37 5500
2097.80 5609
2098.23 5408
2098.67 5301
2099.10 5526
2099.53 5360
2099.96 5525
2100.39 5330
2100.82 5216
2101.26 5280
2101.69 5128
2102.12 5311
2102.55 5033
2102.98 5096
2103.42 5056
2103.85 5278
2104.28 5215
2104.71 4926
2105.15 4975
2105.58 5110
2106.01 5202
2106.44 5543
2106.88 5640
2107.31 5561
2107.74 5616
2108.17 5840
2108.61 5684
2109.04 6038
2109.47 5865
2109.90 6104
2110.34 6253
2110.77 5935
2111.20 6113
2111.64 6027
2112.07 5448
2112.50 5350
2112.94 5593
2113.37 5466
2113.80 5476
2114.24 5309
2114.67 5514
2115.10 5247
2115.54 5329
2115.97 5060
2116.40 4931
2116.84 4927
2117.27 4824
2117.70 5140
2118.14 5134
2118.57 5119
2119.00 5028
2119.44 5083
2119.87 4857
2120.31 4967
2120.74 4987
2121.17 5062
2121.61 4976
2122.04 4969
2122.48 5017
2122.91 5092
2123.35 4907
2123.78 4994
2124.21 5144
2124.65 5019
2125.08 4778
2125.52 4813
2125.95 4864
2126.39 5024
2126.82 5147
2127.26 5101
2127.69 5137
2128.12 5142
2128.56 5085
2128.99 5353
2129.43 5543
2129.86 5904
2130.30 5910
2130.73 5805
2131.17 5911
2131.60 5919
2132.04 5908
2132.47 5812
2132.91 5790
2133.34 5995
2133.78 5829
2134.22 5751
2134.65 5796
2135.09 5840
2135.52 5563
2135.96 5619
2136.39 5582
2136.83 5679
2137.26 5946
2137.70 5545
2138.14 5631
2138.57 5752
2139.01 5467
2139.44 5705
2139.88 5682
2140.31 5521
2140.75 5465
2141.19 5250
2141.62 5044
2142.06 4918
2142.50 5295
2142.93 5137
2143.37 5052
2143.80 4940
2144.24 5225
2144.68 5284
2145.11 5006
2145.55 4915
2145.99 4991
2146.42 5098
2146.86 5001
2147.30 5177
2147.73 5233
2148.17 5474
2148.61 5829
2149.04 5909
2149.48 5964
2149.92 6465
2150.35 6708
2150.79 6788
2151.23 6980
2151.67 7064
2152.10 6978
2152.54 6612
2152.98 6590
2153.41 6544
2153.85 6318
2154.29 6208
2154.73 5966
2155.16 5787
2155.60 5832
2156.04 5507
2156.48 5460
2156.91 5339
2157.35 5384
2157.79 5143
2158.23 5158
2158.67 5434
2159.10 5428
2159.54 5439
2159.98 5766
2160.42 5730
2160.86 5341
2161.29 5125
2161.73 5337
2162.17 5229
2162.61 5291
2163.05 5388
2163.48 5483
2163.92 5474
2164.36 5284
2164.80 5524
2165.24 5478
2165.68 5507
2166.12 5561
2166.55 5437
2166.99 5463
2167.43 5466
2167.87 5416
2168.31 5578
2168.75 5754
2169.19 6273
2169.63 6153
2170.06 6181
2170.50 6372
2170.94 6463
2171.38 6400
2171.82 6446
2172.26 6525
2172.70 6618
2173.14 6460
2173.58 6665
2174.02 6727
2174.46 6797
2174.90 6730
2175.34 7148
2175.78 7376
2176.22 7448
2176.65 7554
2177.09 7633
2177.53 7433
2177.97 7497
2178.41 7515
2178.85 7206
2179.29 7169
2179.73 6689
2180.17 6622
2180.61 6541
2181.05 6324
2181.49 6038
2181.93 5792
2182.37 5991
2182.81 5941
2183.26 5793
2183.70 5612
2184.14 5564
2184.58 5537
2185.02 5525
2185.46 5256
2185.90 5123
2186.34 5296
2186.78 5595
2187.22 5548
2187.66 5516
2188.10 5598
2188.54 5781
2188.98 5914
2189.42 5935
2189.87 6307
2190.31 6129
2190.75 5979
2191.19 5983
2191.63 5965
2192.07 5897
2192.51 6148
2192.95 5782
2193.39 5700
2193.84 5892
2194.28 5956
2194.72 5974
2195.16 5887
2195.60 6263
2196.04 6475
2196.49 6617
2196.93 6656
2197.37 6715
2197.81 6659
2198.25 6667
2198.69 6463
2199.14 6341
2199.58 6298
2200.02 5988
2200.46 5742
2200.90 5511
2201.35 5698
2201.79 5752
2202.23 5510
2202.67 5491
2203.12 5583
2203.56 5510
2204.00 5311
2204.44 5475
2204.89 5457
2205.33 5683
2205.77 5844
2206.21 5926
2206.66 5903
2207.10 5850
2207.54 6043
2207.98 6101
2208.43 6305
2208.87 6292
2209.31 6275
2209.76 6337
2210.20 6398
2210.64 6190
2211.09 6382
2211.53 6452
2211.97 6193
2212.41 6146
2212.86 6126
2213.30 6137
2213.74 6082
2214.19 5992
2214.63 6185
2215.08 5978
2215.52 5868
2215.96 5790
2216.41 5832
2216.85 5845
2217.29 5717
2217.74 5405
2218.18 5437
2218.63 5449
2219.07 5294
2219.51 5204
2219.96 5370
2220.40 5282
2220.85 5228
2221.29 5209
2221.73 5373
2222.18 5585
2222.62 5465
2223.07 5541
2223.51 5646
2223.96 5837
2224.40 6170
2224.84 6218
2225.29 6217
2225.73 6442
2226.18 6736
2226.62 6783
2227.07 6654
2227.51 7016
2227.96 7062
2228.40 6988
2228.85 6889
2229.29 6734
2229.74 6561
2230.18 6568
2230.63 6834
2231.07 6497
2231.52 6458
2231.96 6599
2232.41 6686
2232.85 6942
2233.30 6872
2233.74 6708
2234.19 6687
2234.63 6417
2235.08 6579
2235.53 6310
2235.97 6321
2236.42 6306
2236.86 6366
2237.31 6021
2237.75 6403
2238.20 6536
2238.65 6601
2239.09 6239
2239.54 5811
2239.98 5942
2240.43 6174
2240.88 6012
2241.32 5962
2241.77 5870
2242.21 5722
2242.66 5569
2243.11 5221
2243.55 5142
2244.00 5030
2244.45 4911
2244.89 5060
2245.34 5297
2245.79 5243
2246.23 5235
2246.68 5263
2247.13 5282
2247.57 4989
2248.02 5021
2248.47 5366
2248.91 5413
2249.36 5581
2249.81 5162
2250.25 5260
2250.70 5397
2251.15 5389
2251.60 5335
2252.04 5340
2252.49 5398
2252.94 5372
2253.39 5255
2253.83 5362
2254.28 5238
2254.73 5142
2255.17 5127
2255.62 5123
2256.07 5339
2256.52 5244
2256.97 5150
2257.41 5304
2257.86 4997
2258.31 4831
2258.76 5179
2259.20 5072
2259.65 5203
2260.10 4958
2260.55 5257
2261.00 5447
2261.45 5564
2261.89 5589
2262.34 6071
2262.79 6081
2263.24 6393
2263.69 6436
2264.13 6529
2264.58 6679
2265.03 6857
2265.48 6893
2265.93 6648
2266.38 6924
2266.83 6925
2267.28 7009
2267.72 6998
2268.17 6778
2268.62 6830
2269.07 6859
2269.52 7151
2269.97 7141
2270.42 7084
2270.87 7406
2271.32 7367
2271.76 7357
2272.21 7576
2272.66 7499
2273.11 7460
2273.56 7512
2274.01 7286
2274.46 7356
2274.91 6981
2275.36 6682
2275.81 6572
2276.26 6246
2276.71 6075
2277.16 6051
2277.61 5970
2278.06 5825
2278.51 5706
2278.96 5752
2279.41 5732
2279.86 5684
2280.31 5651
2280.76 5718
2281.21 5730
2281.66 5879
2282.11 5944
2282.56 6159
2283.01 6166
2283.46 5809
2283.91 5931
2284.36 5770
2284.81 5738
2285.26 5591
2285.71 5599
2286.16 5678
2286.61 5479
2287.06 5564
2287.51 5764
2287.96 6292
2288.42 6538
2288.87 7224
2289.32 7605
2289.77 8369
2290.22 8735
2290.67 9624
2291.12 10337
2291.57 10355
2292.02 10761
2292.48 10905
2292.93 11369
2293.38 10813
2293.83 10434
2294.28 9984
2294.73 9382
2295.18 8844
2295.63 8276
2296.09 7841
2296.54 7147
2296.99 7002
2297.44 6570
2297.89 6322
2298.35 6201
2298.80 6023
2299.25 5891
2299.70 5664
2300.15 5551
2300.60 5428
2301.06 5574
2301.51 5544
2301.96 5633
2302.41 5345
2302.87 5355
2303.32 5663
2303.77 5568
2304.22 5425
2304.67 5389
2305.13 5323
2305.58 5222
2306.03 5411
2306.49 5308
2306.94 5397
2307.39 5556
2307.84 5623
2308.30 5588
2308.75 5914
2309.20 6013
2309.65 6104
2310.11 6419
2310.56 6212
2311.01 6546
2311.47 6650
2311.92 6786
2312.37 6529
2312.83 6596
2313.28 6708
2313.73 6440
2314.19 6156
2314.64 6104
2315.09 5830
2315.55 5825
2316.00 5768
2316.45 5853
2316.91 5760
2317.36 5803
2317.81 5733
2318.27 5908
2318.72 5922
2319.18 6032
2319.63 6151
2320.08 6105
2320.54 6221
2320.99 6317
2321.45 6472
2321.90 6511
2322.35 6383
2322.81 6431
2323.26 6212
2323.72 6016
2324.17 6383
2324.63 6366
2325.08 6373
2325.53 6669
2325.99 6752
2326.44 6441
2326.90 6512
2327.35 6750
2327.81 6791
2328.26 6520
2328.72 6992
2329.17 7060
2329.63 6901
2330.08 6899
2330.54 6794
2330.99 6900
2331.45 6863
2331.90 6894
2332.36 6897
2332.81 6633
2333.27 6423
2333.72 6069
2334.18 5985
2334.63 5631
2335.09 5260
2335.54 5299
2336.00 5446
2336.46 5727
2336.91 5781
2337.37 5476
2337.82 5687
2338.28 5924
2338.73 6111
2339.19 6269
2339.65 6330
2340.10 6240
2340.56 6538
2341.01 6657
2341.47 6790
2341.93 6797
2342.38 6668
2342.84 6601
2343.29 6405
2343.75 6452
2344.21 6416
2344.66 6552
2345.12 6203
2345.58 6358
2346.03 6380
2346.49 6374
2346.94 6351
2347.40 6441
2347.86 6450
2348.31 6538
2348.77 6561
2349.23 6293
2349.69 6228
2350.14 6052
2350.60 5885
2351.06 6072
2351.51 5800
2351.97 5614
2352.43 5674
2352.88 6063
2353.34 6113
2353.80 5898
2354.26 5853
2354.71 5570
2355.17 5548
2355.63 5504
2356.09 5739
2356.54 5359
2357.00 5560
2357.46 5764
2357.92 5673
2358.37 5689
2358.83 5655
2359.29 5914
2359.75 5782
2360.20 6066
2360.66 5901
2361.12 5701
2361.58 6021
2362.04 5864
2362.49 5829
2362.95 5805
2363.41 5828
2363.87 5701
2364.33 5936
2364.79 5964
2365.24 5960
2365.70 5724
2366.16 6095
2366.62 5858
2367.08 5792
2367.54 5909
2367.99 6351
2368.45 6616
2368.91 6668
2369.37 6788
2369.83 6601
2370.29 6842
2370.75 7108
2371.21 7004
2371.67 6675
2372.12 6936
2372.58 6845
2373.04 6895
2373.50 6732
2373.96 7024
2374.42 7196
2374.88 7370
2375.34 7460
2375.80 7973
2376.26 7634
2376.72 7583
2377.18 7519
2377.64 7356
2378.10 7193
2378.56 7120
2379.01 6667
2379.47 6456
2379.93 6435
2380.39 6405
2380.85 6385
2381.31 6411
2381.77 6387
2382.23 6255
2382.69 5960
2383.15 6071
2383.61 6092
2384.07 6001
2384.53 5886
2384.99 5810
2385.45 5808
2385.92 6025
2386.38 5633
2386.84 5457
2387.30 5309
2387.76 5257
2388.22 5441
2388.68 5474
2389.14 5519
2389.60 5890
2390.06 5991
2390.52 6000
2390.98 5765
2391.44 5839
2391.90 6028
2392.36 6111
2392.83 5922
2393.29 6032
2393.75 5940
2394.21 5745
2394.67 5888
2395.13 5872
2395.59 5746
2396.05 5402
2396.52 5619
2396.98 5580
2397.44 5897
2397.90 6156
2398.36 5738
2398.82 5629
2399.28 5755
2399.75 5634
2400.21 5792
2400.67 5752
2401.13 5748
2401.59 5637
2402.06 5511
2402.52 5440
2402.98 5216
2403.44 5171
2403.90 5162
2404.37 5582
2404.83 5635
2405.29 5343
2405.75 5411
2406.21 5389
2406.68 5686
2407.14 5816
2407.60 5839
2408.06 6124
2408.53 6076
2408.99 5724
2409.45 5742
2409.91 5440
2410.38 5502
2410.84 5445
2411.30 5326
2411.77 5398
2412.23 5516
2412.69 5579
2413.15 5732
2413.62 5868
2414.08 5750
2414.54 5638
2415.01 5703
2415.47 5817
2415.93 5921
2416.40 6121
2416.86 6022
2417.32 6158
2417.79 6523
2418.25 6532
2418.71 6709
2419.18 7007
2419.64 7304
2420.10 7244
2420.57 7188
2421.03 7397
2421.50 7573
2421.96 7380
2422.42 7124
2422.89 6980
2423.35 6879
2423.81 6678
2424.28 6647
2424.74 6241
2425.21 6194
2425.67 6297
2426.14 6347
2426.60 5871
2427.06 5809
2427.53 5741
2427.99 5807
2428.46 5696
2428.92 5698
2429.39 5780
2429.85 5652
2430.32 5432
2430.78 5337
2431.24 5155
2431.71 5122
2432.17 5174
2432.64 5014
2433.10 5406
2433.57 5402
2434.03 5506
2434.50 5412
2434.96 5626
2435.43 5799
2435.89 5533
2436.36 5702
2436.82 5525
2437.29 5582
2437.76 5783
2438.22 5804
2438.69 5891
2439.15 6054
2439.62 6242
2440.08 6378
2440.55 6519
2441.01 6731
2441.48 6476
2441.95 6750
2442.41 6947
2442.88 6734
2443.34 6615
2443.81 6347
2444.27 6364
2444.74 6064
2445.21 5734
2445.67 5818
2446.14 5763
2446.60 5567
2447.07 5433
2447.54 5512
2448.00 5550
2448.47 5123
2448.94 4972
2449.40 4984
2449.87 5301
2450.34 5350
2450.80 5314
2451.27 5377
2451.74 5210
2452.20 5509
2452.67 5510
2453.14 5450
2453.60 5422
2454.07 5487
2454.54 5307
2455.00 5394
2455.47 5157
2455.94 5330
2456.40 5056
2456.87 5126
2457.34 5256
2457.81 5081
2458.27 5180
2458.74 5395
2459.21 5246
2459.68 5335
2460.14 4897
2460.61 4859
2461.08 4865
2461.55 5166
2462.01 5163
2462.48 5137
2462.95 5158
2463.42 5301
2463.88 5315
2464.35 5262
2464.82 5111
2465.29 5007
2465.76 5026
2466.22 5070
2466.69 5251
2467.16 5606
2467.63 5663
2468.10 5554
2468.57 5359
2469.03 5434
2469.50 5427
2469.97 5292
2470.44 5243
2470.91 5202
2471.38 5159
2471.84 5222
2472.31 4993
2472.78 4962
2473.25 5080
2473.72 4894
2474.19 4923
2474.66 4937
2475.13 5015
2475.59 4934
2476.06 5089
2476.53 5162
2477.00 5198
2477.47 5258
2477.94 5239
2478.41 5399
2478.88 5507
2479.35 5578
2479.82 5561
2480.29 5704
2480.76 5568
2481.23 5802
2481.69 5788
2482.16 5630
2482.63 5658
2483.10 5696
2483.57 5604
2484.04 5255
2484.51 5310
2484.98 5418
2485.45 5702
2485.92 5938
2486.39 5669
2486.86 5830
2487.33 5973
2487.80 6035
2488.27 6042
2488.74 5709
2489.21 5781
2489.68 5980
2490.15 5957
2490.62 5717
2491.09 5887
2491.56 5450
2492.04 5495
2492.51 5422
2492.98 5581
2493.45 5594
2493.92 5786
2494.39 5815
2494.86 5791
2495.33 5667
2495.80 5779
2496.27 6001
2496.74 6121
2497.21 5858
2497.68 5743
2498.16 5774
2498.63 5557
2499.10 5424
2499.57 5270
2500.04 5434
2500.51 5453
2500.98 5088
2501.45 5040
2501.93 4863
2502.40 5003
2502.87 4801
2503.34 4772
2503.81 5036
2504.28 4928
2504.76 5035
2505.23 5069
2505.70 4840
2506.17 4946
2506.64 5242
2507.11 5501
2507.59 5448
2508.06 6099
2508.53 6396
2509.00 6347
2509.47 6428
2509.95 6566
2510.42 6685
2510.89 6919
2511.36 6926
2511.84 6923
2512.31 7149
2512.78 7209
2513.25 7475
2513.73 7533
2514.20 7390
2514.67 7322
2515.14 7014
2515.62 7018
2516.09 6924
2516.56 6623
2517.03 6212
2517.51 6282
2517.98 6285
2518.45 6085
2518.93 6047
2519.40 6084
2519.87 5732
2520.35 5600
2520.82 5502
2521.29 5654
2521.77 5666
2522.24 5483
2522.71 5366
2523.19 5448
2523.66 5350
2524.13 5421
2524.61 5429
2525.08 5432
2525.55 5502
2526.03 5359
2526.50 5324
2526.97 5354
2527.45 5588
2527.92 5591
2528.40 5262
2528.87 5556
2529.34 5408
2529.82 5521
2530.29 5383
2530.77 5173
2531.24 5303
2531.71 5394
2532.19 5310
2532.66 5150
2533.14 5391
2533.61 5537
2534.09 5506
2534.56 5324
2535.04 5377
2535.51 5476
2535.98 5433
2536.46 5625
2536.93 5394
2537.41 5266
2537.88 5175
2538.36 5196
2538.83 5391
2539.31 5307
2539.78 5506
2540.26 5484
2540.73 5505
2541.21 5677
2541.68 5821
2542.16 5797
2542.63 5390
2543.11 5702
2543.59 5662
2544.06 5787
2544.54 5880
2545.01 6261
2545.49 6190
2545.96 6299
2546.44 6397
2546.91 6381
2547.39 6606
2547.87 6832
2548.34 7121
2548.82 7389
2549.29 7453
2549.77 7356
2550.24 7236
2550.72 7172
2551.20 7308
2551.67 7004
2552.15 6963
2552.62 7071
2553.10 7111
2553.58 6974
2554.05 7163
2554.53 7272
2555.01 7512
2555.48 7648
2555.96 7801
2556.44 7840
2556.91 7704
2557.39 7519
2557.87 7192
2558.34 7204
2558.82 7019
2559.30 6702
2559.77 6516
2560.25 6089
2560.73 5942
2561.20 5621
2561.68 5362
2562.16 5649
2562.64 5533
2563.11 5309
2563.59 5348
2564.07 5215
2564.54 5145
2565.02 5294
2565.50 4952
2565.98 4970
2566.45 5292
2566.93 5239
2567.41 5259
2567.89 5140
2568.36 5056
2568.84 5023
2569.32 4665
2569.80 4894
2570.28 4986
2570.75 4816
2571.23 4947
2571.71 4815
2572.19 4865
2572.66 4832
2573.14 4627
2573.62 4842
2574.10 4785
2574.58 5156
2575.06 5178
2575.53 5020
2576.01 5187
2576.49 5054
2576.97 4969
2577.45 5043
2577.93 5136
2578.40 4967
2578.88 5119
2579.36 4895
2579.84 4854
2580.32 5009
2580.80 5066
2581.28 5052
2581.76 5131
2582.24 5027
2582.71 5034
2583.19 5017
2583.67 5005
2584.15 4938
2584.63 5022
2585.11 4997
2585.59 5104
2586.07 5127
2586.55 5101
2587.03 5230
2587.51 5180
2587.99 5165
2588.47 5330
2588.95 5190
2589.42 5286
2589.90 5418
2590.38 5346
2590.86 5024
2591.34 5042
2591.82 5509
2592.30 5247
2592.78 5060
2593.26 5450
2593.74 5519
2594.22 5559
2594.70 5229
2595.18 5445
2595.66 5526
2596.14 5509
2596.62 5316
2597.10 5303
2597.58 5391
2598.07 5392
2598.55 5445
2599.03 5281
2599.51 5262
2599.99 5156
2600.47 5091
2600.95 5000
2601.43 4927
2601.91 5015
2602.39 4910
2602.87 4911
2603.35 4893
2603.83 4879
2604.31 4910
2604.80 5068
2605.28 4978
2605.76 5059
2606.24 5199
2606.72 5239
2607.20 5152
2607.68 5096
2608.16 5541
2608.65 5464
2609.13 5515
2609.61 5597
2610.09 5416
2610.57 5288
2611.05 5437
2611.53 5412
2612.02 5497
2612.50 5377
2612.98 5730
2613.46 5685
2613.94 5445
2614.43 5596
2614.91 5523
2615.39 5539
2615.87 5446
2616.35 5537
2616.84 5728
2617.32 5624
2617.80 5685
2618.28 5452
2618.77 5460
2619.25 5572
2619.73 5524
2620.21 5629
2620.69 5615
2621.18 5504
2621.66 5499
2622.14 5399
2622.63 5209
2623.11 5200
2623.59 5223
2624.07 5304
2624.56 5419
2625.04 5374
2625.52 5404
2626.01 5372
2626.49 5317
2626.97 5239
2627.45 5203
2627.94 5495
2628.42 5236
2628.90 5419
2629.39 5384
2629.87 5303
2630.35 5551
2630.84 5476
2631.32 5546
2631.80 5656
2632.29 5701
2632.77 5830
2633.26 5892
2633.74 5855
2634.22 5615
2634.71 5636
2635.19 5597
2635.67 5544
2636.16 5604
2636.64 5421
2637.13 5260
2637.61 5465
2638.09 5524
2638.58 5227
2639.06 5281
2639.55 5464
2640.03 5348
2640.52 5353
2641.00 5510
2641.48 5712
2641.97 5561
2642.45 5661
2642.94 5505
2643.42 5447
2643.91 5700
2644.39 5480
2644.88 5438
2645.36 5342
2645.85 5188
2646.33 4980
2646.82 5362
2647.30 4977
2647.79 5043
2648.27 5072
2648.76 5010
2649.24 5084
2649.73 5022
2650.21 5403
2650.70 5276
2651.18 4969
2651.67 5207
2652.15 5177
2652.64 5251
2653.12 5351
2653.61 5543
2654.10 5517
2654.58 5858
2655.07 5756
2655.55 5547
2656.04 5846
2656.52 6035
2657.01 5986
2657.50 5889
2657.98 5943
2658.47 5645
2658.95 5534
2659.44 5510
2659.93 5194
2660.41 5513
2660.90 5256
2661.38 5314
2661.87 5232
2662.36 5110
2662.84 5182
2663.33 5308
2663.82 5259
2664.30 5442
2664.79 5326
2665.28 5096
2665.76 5396
2666.25 5222
2666.74 5286
2667.22 5359
2667.71 5141
2668.20 5215
2668.68 5068
2669.17 5121
2669.66 5167
2670.14 5160
2670.63 5268
2671.12 5198
2671.61 5213
2672.09 5512
2672.58 5899
2673.07 6055
2673.55 6271
2674.04 6338
2674.53 6658
2675.02 6991
2675.50 6855
2675.99 7182
2676.48 7282
2676.97 7087
2677.46 6639
2677.94 6397
2678.43 6481
2678.92 6103
2679.41 6003
2679.89 5788
2680.38 5748
2680.87 5937
2681.36 5722
2681.85 5560
2682.33 5551
2682.82 5978
2683.31 5965
2683.80 5949
2684.29 5780
2684.78 5841
2685.26 5711
2685.75 5821
2686.24 5805
2686.73 5524
2687.22 5542
2687.71 5236
2688.20 4908
2688.68 4918
2689.17 5058
2689.66 4958
2690.15 4771
2690.64 4973
2691.13 4960
2691.62 5089
2692.11 4928
2692.60 5149
2693.09 5160
2693.57 5160
2694.06 5435
2694.55 5501
2695.04 5204
2695.53 5061
2696.02 5388
2696.51 5531
2697.00 5453
2697.49 5395
2697.98 5293
2698.47 5549
2698.96 5328
2699.45 5414
2699.94 5688
2700.43 5317
2700.92 5441
2701.41 5396
2701.90 5498
2702.39 5316
2702.88 5230
2703.37 5527
2703.86 5479
2704.35 5510
2704.84 5455
2705.33 5354
2705.82 5248
2706.31 5318
2706.80 5217
2707.29 5249
2707.78 5109
2708.27 5003
2708.76 5068
2709.25 4841
2709.74 4780
2710.23 4677
2710.72 4642
2711.21 4637
2711.71 4840
2712.20 5037
2712.69 5064
2713.18 4867
2713.67 4961
2714.16 5122
2714.65 5238
2715.14 5125
2715.63 5354
2716.12 5071
2716.62 4913
2717.11 4750
2717.60 4716
2718.09 4744
2718.58 5036
2719.07 4782
2719.56 4637
2720.06 4614
2720.55 4703
2721.04 4844
2721.53 4734
2722.02 4833
2722.51 5107
2723.01 5360
2723.50 5335
2723.99 5324
2724.48 5236
2724.97 5297
2725.47 5194
2725.96 5140
2726.45 5110
2726.94 5053
2727.44 5080
2727.93 4892
2728.42 4886
2728.91 4759
2729.40 4758
2729.90 4878
2730.39 5023
2730.88 4923
2731.37 5005
2731.87 5108
2732.36 4919
2732.85 4988
2733.35 5174
2733.84 5143
2734.33 5121
2734.82 5147
2735.32 5391
2735.81 5491
2736.30 5537
2736.80 5578
2737.29 5817
2737.78 5831
2738.28 5835
2738.77 5956
2739.26 5858
2739.76 5536
2740.25 5403
2740.74 5681
2741.24 5459
2741.73 5481
2742.22 5171
2742.72 5064
2743.21 5107
2743.70 4939
2744.20 4780
2744.69 4806
2745.19 4653
2745.68 4811
2746.17 4690
2746.67 4677
2747.16 4879
2747.66 4918
2748.15 4973
2748.64 4697
2749.14 4902
2749.63 4849
2750.13 4840
2750.62 4807
2751.12 4713
2751.61 4924
2752.10 4794
2752.60 4877
2753.09 4874
2753.59 4803
2754.08 4705
2754.58 4926
2755.07 5025
2755.57 5184
2756.06 5032
2756.56 5262
2757.05 5363
2757.55 5255
2758.04 5222
2758.54 5372
2759.03 5385
2759.53 5333
2760.02 5310
2760.52 5308
2761.01 5346
2761.51 5181
2762.00 4982
2762.50 5118
2762.99 5251
2763.49 5283
2763.99 5035
2764.48 5308
2764.98 5559
2765.47 5237
2765.97 4822
2766.46 4695
2766.96 4962
2767.46 4978
2767.95 4888
2768.45 5062
2768.94 5049
2769.44 5030
2769.94 5001
2770.43 5158
2770.93 5222
2771.42 5162
2771.92 5420
2772.42 5309
2772.91 5285
2773.41 5322
2773.91 5319
2774.40 5345
2774.90 5622
2775.40 5705
2775.89 5804
2776.39 5945
2776.89 6260
2777.38 6503
2777.88 6285
2778.38 6348
2778.87 6472
2779.37 6457
2779.87 6386
2780.36 6141
2780.86 6068
2781.36 5869
2781.85 5465
2782.35 5692
2782.85 5436
2783.35 5446
2783.84 5263
2784.34 5271
2784.84 5100
2785.34 5205
2785.83 5258
2786.33 5169
2786.83 5031
2787.33 4974
2787.82 4971
2788.32 4834
2788.82 4739
2789.32 4905
2789.81 4937
2790.31 4444
2790.81 4491
2791.31 4588
2791.81 4524
2792.30 4473
2792.80 4593
2793.30 4687
2793.80 5043
2794.30 5265
2794.80 5089
2795.29 5329
2795.79 5454
2796.29 6047
2796.79 6168
2797.29 6764
2797.79 6890
2798.29 7297
2798.78 7144
2799.28 7204
2799.78 7206
2800.28 7083
2800.78 6637
2801.28 6318
2801.78 6315
2802.28 6293
2802.77 6072
2803.27 5630
2803.77 5671
2804.27 5821
2804.77 5852
2805.27 5754
2805.77 5962
2806.27 5998
2806.77 6327
2807.27 6663
2807.77 6503
2808.27 6704
2808.77 6831
2809.27 7017
2809.77 7230
2810.27 7245
2810.77 7249
2811.27 7043
2811.76 6850
2812.26 6771
2812.76 6330
2813.26 6185
2813.76 5693
2814.26 5530
2814.76 5489
2815.26 5265
2815.76 5131
2816.27 5090
2816.77 5085
2817.27 5192
2817.77 5107
2818.27 4934
2818.77 5110
2819.27 5155
2819.77 5224
2820.27 4946
2820.77 4957
2821.27 5174
2821.77 5280
2822.27 5175
2822.77 5233
2823.27 5337
2823.77 5364
2824.27 5259
2824.78 4916
2825.28 4889
2825.78 5025
2826.28 4924
2826.78 5180
2827.28 5034
2827.78 4845
2828.28 4754
2828.79 4731
2829.29 4781
2829.79 4723
2830.29 4634
2830.79 4680
2831.29 4817
2831.79 4619
2832.30 4520
2832.80 4659
2833.30 4521
2833.80 4489
2834.30 4530
2834.80 4540
2835.31 4868
2835.81 4839
2836.31 4854
2836.81 4771
2837.31 4768
2837.82 4981
2838.32 5116
2838.82 5110
2839.32 5289
2839.83 5268
2840.33 5207
2840.83 5091
2841.33 4976
2841.84 5218
2842.34 4964
2842.84 4929
2843.34 5120
2843.85 5033
2844.35 5129
2844.85 4968
2845.35 5274
2845.86 5139
2846.36 5135
2846.86 5131
2847.37 4917
2847.87 5272
2848.37 5174
2848.87 5127
2849.38 5205
2849.88 5417
2850.38 5567
2850.89 5375
2851.39 5219
2851.89 4977
2852.40 5109
2852.90 4895
2853.40 5045
2853.91 5027
2854.41 4798
2854.92 4953
2855.42 4941
2855.92 4831
2856.43 4802
2856.93 4982
2857.43 4923
2857.94 4649
2858.44 4656
2858.95 4955
2859.45 4910
2859.95 4627
2860.46 4747
2860.96 4819
2861.47 4679
2861.97 4790
2862.48 4653
2862.98 4703
2863.48 4574
2863.99 4651
2864.49 4386
2865.00 4447
2865.50 4385
2866.01 4513
2866.51 4494
2867.02 4743
2867.52 4927
2868.03 4997
2868.53 5250
2869.04 5339
2869.54 5749
2870.05 6061
2870.55 6254
2871.06 6567
2871.56 6510
2872.07 6686
2872.57 6596
2873.08 6212
2873.58 6279
2874.09 6294
2874.59 6095
2875.10 5777
2875.60 5903
2876.11 5766
2876.61 5686
2877.12 5796
2877.63 5830
2878.13 5660
2878.64 5526
2879.14 5504
2879.65 5508
2880.15 5627
2880.66 5839
2881.17 6011
2881.67 6081
2882.18 5934
2882.68 6187
2883.19 6448
2883.70 6396
2884.20 6444
2884.71 6393
2885.22 6682
2885.72 6364
2886.23 6401
2886.74 6433
2887.24 6401
2887.75 6420
2888.25 6662
2888.76 6489
2889.27 6358
2889.77 6668
2890.28 6543
2890.79 6247
2891.30 5895
2891.80 6034
2892.31 5884
2892.82 5795
2893.32 5805
2893.83 5622
2894.34 5727
2894.84 5700
2895.35 5835
2895.86 6145
2896.37 6141
2896.87 6388
2897.38 6355
2897.89 6539
2898.40 6414
2898.90 6621
2899.41 6488
2899.92 6289
2900.43 6392
2900.93 6391
2901.44 6262
2901.95 5998
2902.46 5992
2902.96 6229
2903.47 6088
2903.98 6308
2904.49 6946
2905.00 6758
2905.50 6538
2906.01 6579
2906.52 6535
2907.03 6688
2907.54 6626
2908.05 6446
2908.55 6511
2909.06 6290
2909.57 6404
2910.08 5901
2910.59 5640
2911.10 5821
2911.61 5648
2912.11 5515
2912.62 5717
2913.13 5481
2913.64 5525
2914.15 5730
2914.66 5717
2915.17 5828
2915.68 5747
2916.19 5761
2916.69 6029
2917.20 5913
2917.71 5529
2918.22 5534
2918.73 5465
2919.24 5588
2919.75 5825
2920.26 5551
2920.77 5615
2921.28 5773
2921.79 5909
2922.30 6083
2922.81 6314
2923.32 6350
2923.83 6895
2924.34 7287
2924.85 7588
2925.36 7935
2925.87 8351
2926.38 8591
2926.89 8682
2927.40 8505
2927.91 8463
2928.42 7987
2928.93 7466
2929.44 7071
2929.95 6822
2930.46 6498
2930.97 6032
2931.48 5566
2931.99 5333
2932.50 5305
2933.01 5026
2933.52 4996
2934.03 4988
2934.54 4888
2935.05 5104
2935.56 5039
2936.07 5038
2936.58 5295
2937.09 5488
2937.60 5424
2938.12 5619
2938.63 5493
2939.14 5432
2939.65 5675
2940.16 5663
2940.67 5592
2941.18 5639
2941.69 5505
2942.20 5412
2942.72 5527
2943.23 5475
2943.74 5425
2944.25 5423
2944.76 5489
2945.27 5635
2945.79 5491
2946.30 5436
2946.81 5641
2947.32 5704
2947.83 5567
2948.34 5737
2948.86 5823
2949.37 5622
2949.88 5430
2950.39 5355
2950.90 5129
2951.42 4887
2951.93 5030
2952.44 5146
2952.95 5240
2953.46 5104
2953.98 5252
2954.49 5255
2955.00 4932
2955.51 5063
2956.03 5214
2956.54 5036
2957.05 4991
2957.56 5089
2958.08 4979
2958.59 5075
2959.10 5258
2959.62 5284
2960.13 5602
2960.64 5740
2961.15 5728
2961.67 5799
2962.18 5496
2962.69 5477
2963.21 5480
2963.72 5557
2964.23 5609
2964.75 5676
2965.26 5458
2965.77 5330
2966.29 5272
2966.80 5193
2967.31 5325
2967.83 4988
2968.34 4888
2968.85 4737
2969.37 4702
2969.88 4751
2970.40 4792
2970.91 4843
2971.42 4854
2971.94 4794
2972.45 4615
2972.96 4841
2973.48 5000
2973.99 4886
2974.51 5054
2975.02 5004
2975.54 5106
2976.05 5077
2976.56 5107
2977.08 5273
2977.59 5332
2978.11 5069
2978.62 4880
2979.14 4873
2979.65 4867
2980.16 4990
2980.68 5276
2981.19 5161
2981.71 5224
2982.22 5448
2982.74 5417
2983.25 5365
2983.77 5495
2984.28 5557
2984.80 5599
2985.31 5727
2985.83 5821
2986.34 5885
2986.86 5940
2987.37 6176
2987.89 6301
2988.40 6570
2988.92 6221
2989.44 6285
2989.95 6668
2990.47 6372
2990.98 6626
2991.50 6901
2992.01 7038
2992.53 6866
2993.04 6941
2993.56 6931
2994.08 7090
2994.59 7074
2995.11 7117
2995.62 7322
2996.14 7541
2996.66 7807
2997.17 7797
2997.69 8046
2998.20 7971
2998.72 8011
2999.24 7730
2999.75 7994
3000.27 8224
3000.79 8219
3001.30 7884
3001.82 7690
3002.33 7852
3002.85 8600
3003.37 9516
3003.88 10126
3004.40 11335
3004.92 12636
3005.43 14248
3005.95 15779
3006.47 16293
3006.99 16296
3007.50 16027
3008.02 15145
3008.54 13811
3009.05 12895
3009.57 11367
3010.09 10124
3010.60 8893
3011.12 8190
3011.64 7482
3012.16 6789
3012.67 6507
3013.19 6346
3013.71 6337
3014.23 6189
3014.74 6098
3015.26 5848
3015.78 6099
3016.30 6206
3016.82 6130
3017.33 6042
3017.85 6145
3018.37 6058
3018.89 6160
3019.40 6383
3019.92 6295
3020.44 6163
3020.96 6157
3021.48 6179
3022.00 6262
3022.51 5929
3023.03 6337
3023.55 6716
3024.07 6599
3024.59 6799
3025.11 6835
3025.62 6661
3026.14 6766
3026.66 6758
3027.18 6620
3027.70 6646
3028.22 6523
3028.74 6271
3029.25 5916
3029.77 5961
3030.29 5729
3030.81 5770
3031.33 5926
3031.85 5648
3032.37 5703
3032.89 5932
3033.41 6106
3033.93 6031
3034.45 6092
3034.96 6224
3035.48 6094
3036.00 6349
3036.52 6167
3037.04 5948
3037.56 5806
3038.08 5714
3038.60 5905
3039.12 5620
3039.64 5545
3040.16 5684
3040.68 5929
3041.20 5736
3041.72 5711
3042.24 5631
3042.76 5371
3043.28 5151
3043.80 5270
3044.32 5338
3044.84 5289
3045.36 5543
3045.88 5250
3046.40 5298
3046.92 5359
3047.44 5258
3047.96 5214
3048.48 5171
3049.00 5241
3049.52 5266
3050.04 5435
3050.56 5102
3051.09 5136
3051.61 5420
3052.13 5273
3052.65 5211
3053.17 5089
3053.69 5244
3054.21 5069
3054.73 5200
3055.25 5133
3055.77 4809
3056.29 5031
3056.82 5178
3057.34 5173
3057.86 5143
3058.38 5179
3058.90 5194
3059.42 5454
3059.94 5194
3060.47 5007
3060.99 4957
3061.51 5062
3062.03 5146
3062.55 5251
3063.07 5214
3063.60 5262
3064.12 5284
3064.64 5371
3065.16 5405
3065.68 5571
3066.21 5797
3066.73 5742
3067.25 5818
3067.77 5855
3068.29 5933
3068.82 5970
3069.34 6007
3069.86 5927
3070.38 5990
3070.90 5771
3071.43 5476
3071.95 5525
3072.47 5467
3072.99 5324
3073.52 5415
3074.04 5739
3074.56 5659
3075.09 5537
3075.61 5803
3076.13 5821
3076.65 5970
3077.18 6258
3077.70 5975
3078.22 6294
3078.75 6466
3079.27 6773
3079.79 7231
3080.32 7463
3080.84 7394
3081.36 7181
3081.89 7341
3082.41 7378
3082.93 7557
3083.46 7338
3083.98 6938
3084.50 7271
3085.03 6886
3085.55 6734
3086.07 6677
3086.60 6535
3087.12 6460
3087.64 6232
3088.17 6074
3088.69 6327
3089.22 6134
3089.74 6018
3090.26 5972
3090.79 5973
3091.31 6250
3091.84 5979
3092.36 5935
3092.89 6213
3093.41 6145
3093.93 6212
3094.46 6377
3094.98 6265
3095.51 6619
3096.03 6810
3096.56 6620
3097.08 6828
3097.61 6944
3098.13 6808
3098.66 7042
3099.18 7250
3099.70 7497
3100.23 8172
3100.75 9010
3101.28 10364
3101.80 12006
3102.33 13730
3102.85 16192
3103.38 17900
3103.91 20143
3104.43 21703
3104.96 22235
3105.48 21499
3106.01 20448
3106.53 19577
3107.06 17775
3107.58 14935
3108.11 12764
3108.63 10961
3109.16 9475
3109.69 8597
3110.21 8190
3110.74 7955
3111.26 7876
3111.79 7508
3112.31 7671
3112.84 7838
3113.37 7713
3113.89 7409
3114.42 7119
3114.94 6823
3115.47 6837
3116.00 6514
3116.52 6262
3117.05 5980
3117.58 5949
3118.10 5741
3118.63 5970
3119.16 5487
3119.68 5335
3120.21 5374
3120.73 5536
3121.26 5731
3121.79 5747
3122.31 5850
3122.84 5970
3123.37 5957
3123.90 5958
3124.42 6099
3124.95 6112
3125.48 6067
3126.00 5882
3126.53 5816
3127.06 5411
3127.58 5288
3128.11 5360
3128.64 5510
3129.17 5368
3129.69 5248
3130.22 5366
3130.75 5505
3131.28 5500
3131.80 5326
3132.33 5255
3132.86 5137
3133.39 5469
3133.91 5312
3134.44 5250
3134.97 5456
3135.50 5577
3136.03 5443
3136.55 5402
3137.08 5637
3137.61 5575
3138.14 5803
3138.67 5818
3139.19 5891
3139.72 5810
3140.25 5958
3140.78 5956
3141.31 5651
3141.84 5400
3142.36 5280
3142.89 5102
3143.42 5055
3143.95 5245
3144.48 5332
3145.01 5044
3145.54 5200
3146.06 5588
3146.59 5797
3147.12 6139
3147.65 6095
3148.18 6203
3148.71 6437
3149.24 6725
3149.77 6657
3150.30 6986
3150.83 6941
3151.35 7163
3151.88 6910
3152.41 6851
3152.94 6432
3153.47 6443
3154.00 6387
3154.53 6360
3155.06 6047
3155.59 5881
3156.12 5805
3156.65 5486
3157.18 5522
3157.71 5717
3158.24 5933
3158.77 6048
3159.30 5871
3159.83 5890
3160.36 6254
3160.89 6199
3161.42 6230
3161.95 6202
3162.48 6134
3163.01 5889
3163.54 5804
3164.07 5810
3164.60 5582
3165.13 5388
3165.66 5356
3166.19 5211
3166.72 5017
3167.25 4718
3167.78 5034
3168.31 5209
3168.84 5190
3169.37 5304
3169.90 5166
3170.44 5232
3170.97 5086
3171.50 4935
3172.03 5139
3172.56 5488
3173.09 5689
3173.62 5928
3174.15 5937
3174.68 5975
3175.21 6081
3175.75 6012
3176.28 5743
3176.81 5862
3177.34 6090
3177.87 5977
3178.40 5824
3178.93 5544
3179.47 5447
3180.00 5201
3180.53 4974
3181.06 5098
3181.59 5132
3182.12 5029
3182.66 4842
3183.19 4804
3183.72 4847
3184.25 4729
3184.78 4684
3185.32 4932
3185.85 5109
3186.38 5060
3186.91 5002
3187.44 5177
3187.98 5392
3188.51 5083
3189.04 5036
3189.57 5184
3190.11 5195
3190.64 5123
3191.17 5243
3191.70 5027
3192.24 5055
3192.77 5191
3193.30 4957
3193.84 4865
3194.37 5189
3194.90 5122
3195.43 4809
3195.97 5197
3196.50 5043
3197.03 5163
3197.57 5315
3198.10 5620
3198.63 5375
3199.17 5298
3199.70 5436
3200.23 5480
3200.77 5743
3201.30 5638
3201.83 5484
3202.37 5542
3202.90 5800
3203.43 6008
3203.97 6109
3204.50 5965
3205.03 5842
3205.57 5762
3206.10 5612
3206.63 5594
3207.17 5695
3207.70 5477
3208.24 5421
3208.77 5486
3209.30 5836
3209.84 5911
3210.37 5925
3210.91 5943
3211.44 6294
3211.98 6425
3212.51 6664
3213.04 6844
3213.58 6986
3214.11 6858
3214.65 6604
3215.18 6497
3215.72 6248
3216.25 5895
3216.79 5624
3217.32 5501
3217.86 5609
3218.39 5545
3218.93 5406
3219.46 5324
3220.00 5644
3220.53 5726
3221.07 5420
3221.60 5400
3222.14 5705
3222.67 6153
3223.21 6258
3223.74 6661
3224.28 7036
3224.81 7115
3225.35 7711
3225.88 7509
3226.42 7359
3226.95 7358
3227.49 7014
3228.02 7036
3228.56 6683
3229.10 6336
3229.63 6107
3230.17 5963
3230.70 6092
3231.24 5855
3231.78 5540
3232.31 5380
3232.85 5400
3233.38 5475
3233.92 5291
3234.46 5476
3234.99 5661
3235.53 5814
3236.06 5876
3236.60 5917
3237.14 6127
3237.67 6497
3238.21 6572
3238.75 6759
3239.28 6746
3239.82 6891
3240.36 7186
3240.89 6913
3241.43 6737
3241.97 6597
3242.50 6294
3243.04 6446
3243.58 6421
3244.11 6276
3244.65 6101
3245.19 6062
3245.72 5892
3246.26 6028
3246.80 6052
3247.34 5948
3247.87 5876
3248.41 5804
3248.95 5748
3249.49 5810
3250.02 5851
3250.56 5790
3251.10 5701
3251.64 5753
3252.17 5773
3252.71 5853
3253.25 5982
3253.79 5914
3254.32 5884
3254.86 6003
3255.40 6020
3255.94 6166
3256.48 6009
3257.01 5990
3257.55 6104
3258.09 6495
3258.63 6413
3259.17 6350
3259.70 6613
3260.24 7086
3260.78 7637
3261.32 8081
3261.86 8935
3262.40 9783
3262.93 10420
3263.47 10454
3264.01 11388
3264.55 11998
3265.09 12655
3265.63 13372
3266.17 13891
3266.71 14587
3267.24 14714
3267.78 15050
3268.32 14827
3268.86 14889
3269.40 15018
3269.94 14042
3270.48 12827
3271.02 11752
3271.56 10511
3272.10 9414
3272.64 8481
3273.18 7470
3273.71 7086
3274.25 7167
3274.79 6826
3275.33 7019
3275.87 6915
3276.41 6652
3276.95 6736
3277.49 7032
3278.03 6967
3278.57 6802
3279.11 6867
3279.65 7143
3280.19 7216
3280.73 6998
3281.27 6888
3281.81 7086
3282.35 7301
3282.89 7366
3283.43 7116
3283.97 7090
3284.51 7754
3285.05 8223
3285.59 8335
3286.13 8631
3286.67 8628
3287.21 8651
3287.75 8420
3288.30 8413
3288.84 8361
3289.38 7889
3289.92 7969
3290.46 7744
3291.00 7623
3291.54 7534
3292.08 7362
3292.62 7388
3293.16 7683
3293.70 8227
3294.24 8881
3294.79 9345
3295.33 10393
3295.87 11278
3296.41 11495
3296.95 12192
3297.49 12537
3298.03 12000
3298.57 11904
3299.12 11800
3299.66 10906
3300.20 9988
3300.74 9595
3301.28 8897
3301.82 8269
3302.37 7585
3302.91 7367
3303.45 7221
3303.99 6901
3304.53 7007
3305.08 6939
3305.62 7020
3306.16 6647
3306.70 6684
3307.24 6595
3307.79 6456
3308.33 6384
3308.87 6162
3309.41 6185
3309.96 6251
3310.50 6171
3311.04 6208
3311.58 5945
3312.13 5991
3312.67 5986
3313.21 6456
3313.75 6599
3314.30 6599
3314.84 6709
3315.38 7204
3315.92 7459
3316.47 7411
3317.01 7696
3317.55 7923
3318.10 7992
3318.64 7906
3319.18 7617
3319.73 7783
3320.27 7811
3320.81 7435
3321.36 7472
3321.90 7364
3322.44 7411
3322.99 7399
3323.53 7424
3324.07 7457
3324.62 7420
3325.16 7280
3325.70 7130
3326.25 6921
3326.79 7090
3327.34 7239
3327.88 6926
3328.42 6845
3328.97 6561
3329.51 6487
3330.06 6339
3330.60 6597
3331.14 7090
3331.69 7747
3332.23 8201
3332.78 9792
3333.32 12142
3333.86 14648
3334.41 18030
3334.95 22188
3335.50 25641
3336.04 28290
3336.59 30369
3337.13 31301
3337.68 32259
3338.22 32159
3338.77 31327
3339.31 30522
3339.86 28704
3340.40 26039
3340.94 22530
3341.49 18804
3342.03 15658
3342.58 13468
3343.13 11675
3343.67 9916
3344.22 8561
3344.76 7913
3345.31 7718
3345.85 7450
3346.40 7043
3346.94 6971
3347.49 6536
3348.03 6730
3348.58 6830
3349.12 6728
3349.67 6799
3350.22 6348
3350.76 6266
3351.31 6618
3351.85 6723
3352.40 6781
3352.94 6625
3353.49 6800
3354.04 6500
3354.58 6552
3355.13 6790
3355.67 6657
3356.22 6518
3356.77 6676
3357.31 6692
3357.86 6469
3358.41 6463
3358.95 6461
3359.50 6383
3360.05 6333
3360.59 6289
3361.14 6086
3361.68 6029
3362.23 5969
3362.78 6118
3363.33 6028
3363.87 5624
3364.42 5900
3364.97 6063
3365.51 6300
3366.06 6084
3366.61 5904
3367.15 5792
3367.70 5993
3368.25 5788
3368.79 5820
3369.34 5897
3369.89 5972
3370.44 6110
3370.98 6123
3371.53 6018
3372.08 6039
3372.63 6443
3373.17 6584
3373.72 6954
3374.27 7040
3374.82 7081
3375.36 7097
3375.91 6951
3376.46 6968
3377.01 6812
3377.56 6600
3378.10 6103
3378.65 6156
3379.20 5797
3379.75 5671
3380.30 5640
3380.84 5353
3381.39 5248
3381.94 5201
3382.49 5014
3383.04 5131
3383.59 4976
3384.13 5012
3384.68 4950
3385.23 4857
3385.78 4975
3386.33 4872
3386.88 4817
3387.43 4672
3387.97 4777
3388.52 4950
3389.07 4875
3389.62 4847
3390.17 4889
3390.72 5037
3391.27 5055
3391.82 5099
3392.37 5094
3392.92 4984
3393.46 4885
3394.01 4793
3394.56 5066
3395.11 4977
3395.66 4934
3396.21 4972
3396.76 4792
3397.31 4799
3397.86 4884
3398.41 4939
3398.96 4946
3399.51 5100
3400.06 5099
3400.61 5061
3401.16 5050
3401.71 4896
3402.26 4780
3402.81 4653
3403.36 4566
3403.91 4531
3404.46 4312
3405.01 4355
3405.56 4486
3406.11 4432
3406.66 4457
3407.21 4511
3407.76 4320
3408.31 4271
3408.86 4323
3409.41 4472
3409.96 4594
3410.51 4691
3411.06 4605
3411.61 4729
3412.16 4805
3412.71 4913
3413.27 4902
3413.82 4871
3414.37 4974
3414.92 4929
3415.47 4984
3416.02 5199
3416.57 5023
3417.12 4705
3417.67 4730
3418.22 4725
3418.78 4741
3419.33 4619
3419.88 4777
3420.43 4822
3420.98 4727
3421.53 4704
3422.08 4747
3422.64 5130
3423.19 5339
3423.74 5404
3424.29 5635
3424.84 5654
3425.39 5990
3425.95 6059
3426.50 6012
3427.05 5845
3427.60 5772
3428.15 5387
3428.71 5437
3429.26 5224
3429.81 4813
3430.36 4728
3430.91 4732
3431.47 4827
3432.02 4789
3432.57 4812
3433.12 4669
3433.68 4822
3434.23 4918
3434.78 4864
3435.33 4702
3435.89 4812
3436.44 4867
3436.99 4763
3437.54 4642
3438.10 4843
3438.65 4728
3439.20 4729
3439.76 5012
3440.31 4685
3440.86 4729
3441.42 4772
3441.97 4912
3442.52 4896
3443.07 4925
3443.63 5097
3444.18 5020
3444.73 4944
3445.29 4972
3445.84 5059
3446.39 4862
3446.95 4834
3447.50 4734
3448.06 4611
3448.61 4557
3449.16 4670
3449.72 4549
3450.27 4629
3450.82 4682
3451.38 4334
3451.93 4516
3452.49 4600
3453.04 4663
3453.59 4359
3454.15 4435
3454.70 4467
3455.26 4449
3455.81 4442
3456.36 4556
3456.92 4692
3457.47 4751
3458.03 4753
3458.58 4860
3459.14 4869
3459.69 4815
3460.25 4789
3460.80 4906
3461.36 5055
3461.91 4722
3462.46 4785
3463.02 4768
3463.57 4656
3464.13 4629
3464.68 4826
3465.24 4663
3465.79 4610
3466.35 4618
3466.90 4641
3467.46 4701
3468.02 5047
3468.57 4672
3469.13 4831
3469.68 4930
3470.24 5023
3470.79 5228
3471.35 5160
3471.90 5239
3472.46 5189
3473.01 5061
3473.57 5448
3474.13 5590
3474.68 5506
3475.24 5270
3475.79 5255
3476.35 5366
3476.90 5503
3477.46 5415
3478.02 5557
3478.57 5729
3479.13 5866
3479.68 6159
3480.24 6334
3480.80 6722
3481.35 6578
3481.91 6618
3482.47 6321
3483.02 6265
3483.58 6430
3484.14 6406
3484.69 6052
3485.25 6195
3485.81 5872
3486.36 6011
3486.92 6025
3487.48 6221
3488.03 6358
3488.59 6359
3489.15 7060
3489.70 7587
3490.26 8416
3490.82 9109
3491.37 10138
3491.93 11594
3492.49 12729
3493.05 13037
3493.60 14045
3494.16 14395
3494.72 14617
3495.27 14096
3495.83 13078
3496.39 12525
3496.95 12341
3497.50 12516
3498.06 12889
3498.62 13075
3499.18 14362
3499.74 15454
3500.29 16113
3500.85 16781
3501.41 16797
3501.97 16634
3502.52 15825
3503.08 15205
3503.64 14133
3504.20 13633
3504.76 12733
3505.32 12138
3505.87 11871
3506.43 11360
3506.99 11330
3507.55 11017
3508.11 10628
3508.67 9957
3509.22 9437
3509.78 8985
3510.34 8641
3510.90 8113
3511.46 7842
3512.02 7400
3512.58 7333
3513.13 7011
3513.69 6899
3514.25 6643
3514.81 6414
3515.37 6292
3515.93 6004
3516.49 5820
3517.05 5929
3517.61 5779
3518.17 5853
3518.73 5608
3519.28 5887
3519.84 6089
3520.40 5837
3520.96 6063
3521.52 6221
3522.08 5993
3522.64 6027
3523.20 6171
3523.76 6442
3524.32 6438
3524.88 6430
3525.44 6320
3526.00 6304
3526.56 5951
3527.12 6028
3527.68 6094
3528.24 5795
3528.80 5649
3529.36 5650
3529.92 5373
3530.48 4931
3531.04 4961
3531.60 5371
3532.16 5203
3532.72 4984
3533.28 5093
3533.84 5066
3534.40 5360
3534.96 5253
3535.52 5448
3536.08 5585
3536.65 5609
3537.21 5570
3537.77 5696
3538.33 5729
3538.89 5694
3539.45 5794
3540.01 5776
3540.57 5696
3541.13 5826
3541.69 5972
3542.25 5906
3542.82 6173
3543.38 6403
3543.94 6493
3544.50 6363
3545.06 6310
3545.62 6233
3546.18 6287
3546.75 6226
3547.31 5933
3547.87 5634
3548.43 5389
3548.99 5330
3549.55 5077
3550.12 5169
3550.68 4927
3551.24 4808
3551.80 4667
3552.36 4841
3552.92 4852
3553.49 4665
3554.05 4844
3554.61 4660
3555.17 4645
3555.74 4590
3556.30 4593
3556.86 4677
3557.42 4592
3557.98 4450
3558.55 4696
3559.11 4812
3559.67 5025
3560.23 4785
3560.80 4930
3561.36 5011
3561.92 5187
3562.49 5018
3563.05 5073
3563.61 5243
3564.17 5265
3564.74 5088
3565.30 5191
3565.86 5088
3566.43 4868
3566.99 4718
3567.55 4770
3568.11 4475
3568.68 4411
3569.24 4620
3569.80 4646
3570.37 4547
3570.93 4346
3571.49 4380
3572.06 4463
3572.62 4474
3573.19 4319
3573.75 4628
3574.31 4728
3574.88 4693
3575.44 4865
3576.00 4770
3576.57 4710
3577.13 5043
3577.70 5338
3578.26 5153
3578.82 4910
3579.39 4873
3579.95 4969
3580.52 5043
3581.08 4897
3581.64 4609
3582.21 4683
3582.77 4681
3583.34 4590
3583.90 4883
3584.47 4884
3585.03 4951
3585.60 4858
3586.16 4854
3586.72 4890
3587.29 4786
3587.85 4840
3588.42 4850
3588.98 4671
3589.55 4583
3590.11 4765
3590.68 4615
3591.24 4646
3591.81 4712
3592.37 4571
3592.94 4706
3593.50 4750
3594.07 4658
3594.63 4640
3595.20 4600
3595.77 4559
3596.33 4653
3596.90 4669
3597.46 4604
3598.03 4613
3598.59 4836
3599.16 4889
3599.72 4787
3600.29 5016
3600.86 4943
3601.42 5011
3601.99 5101
3602.55 5095
3603.12 4941
3603.69 4955
3604.25 4697
3604.82 4764
3605.38 4421
3605.95 4496
3606.52 4376
3607.08 4549
3607.65 4370
3608.21 4000
3608.78 3986
3609.35 4182
3609.91 4062
3610.48 4030
3611.05 3922
3611.61 4057
3612.18 4079
3612.75 3975
3613.31 4169
3613.88 4443
3614.45 4566
3615.01 4902
3615.58 5506
3616.15 6162
3616.72 6875
3617.28 7777
3617.85 8485
3618.42 9553
3618.98 10272
3619.55 10892
3620.12 10945
3620.69 11332
3621.25 10682
3621.82 9892
3622.39 8878
3622.96 8134
3623.52 7220
3624.09 6649
3624.66 6061
3625.23 5526
3625.79 5139
3626.36 4922
3626.93 4542
3627.50 4418
3628.06 4571
3628.63 4679
3629.20 4618
3629.77 4412
3630.34 4332
3630.91 4383
3631.47 4396
3632.04 4403
3632.61 4458
3633.18 4264
3633.75 4132
3634.31 4363
3634.88 4309
3635.45 4177
3636.02 4108
3636.59 4214
3637.16 4248
3637.73 4212
3638.29 4294
3638.86 4308
3639.43 4339
3640.00 4308
3640.57 4659
3641.14 4670
3641.71 4761
3642.28 4879
3642.85 5270
3643.42 5157
3643.98 5204
3644.55 5043
3645.12 5030
3645.69 5062
3646.26 5173
3646.83 5038
3647.40 5100
3647.97 5234
3648.54 5195
3649.11 5226
3649.68 4903
3650.25 4896
3650.82 5012
3651.39 5336
3651.96 5382
3652.53 5203
3653.10 5135
3653.67 5073
3654.24 5106
3654.81 5092
3655.38 5155
3655.95 5107
3656.52 4807
3657.09 4867
3657.66 4750
3658.23 4883
3658.80 4787
3659.37 4924
3659.94 4893
3660.51 4701
3661.08 4815
3661.65 4940
3662.22 4997
3662.79 4797
3663.36 4868
3663.93 4996
3664.50 4953
3665.07 5143
3665.64 5216
3666.22 5443
3666.79 5375
3667.36 5568
3667.93 5611
3668.50 5462
3669.07 5380
3669.64 5007
3670.21 4964
3670.78 4942
3671.36 5044
3671.93 4891
3672.50 4708
3673.07 4689
3673.64 4631
3674.21 4713
3674.78 4973
3675.36 4858
3675.93 4847
3676.50 5037
3677.07 4906
3677.64 5042
3678.21 5030
3678.79 5128
3679.36 5154
3679.93 4836
3680.50 4739
3681.07 4847
3681.65 4819
3682.22 4571
3682.79 4291
3683.36 4261
3683.94 4283
3684.51 4448
3685.08 4393
3685.65 4499
3686.23 4661
3686.80 4693
3687.37 4681
3687.94 4682
3688.52 4866
3689.09 5058
3689.66 5194
3690.23 5369
3690.81 5354
3691.38 5120
3691.95 5054
3692.52 5069
3693.10 5062
3693.67 4999
3694.24 4868
3694.82 4495
3695.39 4593
3695.96 4660
3696.54 4651
3697.11 4423
3697.68 4411
3698.26 4218
3698.83 4164
3699.40 4056
3699.98 4153
3700.55 4367
3701.12 4218
3701.70 4230
3702.27 4126
3702.85 4154
3703.42 4003
3703.99 4064
3704.57 4044
3705.14 4140
3705.71 4069
3706.29 4241
3706.86 4264
3707.44 4337
3708.01 4442
3708.59 4638
3709.16 4560
3709.73 4452
3710.31 4582
3710.88 4542
3711.46 4634
3712.03 4600
3712.61 4600
3713.18 4699
3713.75 4836
3714.33 4698
3714.90 4555
3715.48 4422
3716.05 4333
3716.63 4423
3717.20 4587
3717.78 4483
3718.35 4392
3718.93 4407
3719.50 4163
3720.08 4217
3720.65 4342
3721.23 4234
3721.80 4231
3722.38 4037
3722.95 4063
3723.53 3964
3724.11 3948
3724.68 3799
3725.26 3879
3725.83 3992
3726.41 3908
3726.98 3940
3727.56 4123
3728.13 4124
3728.71 4099
3729.29 4266
3729.86 4349
3730.44 4433
3731.01 4836
3731.59 4823
3732.17 4933
3732.74 5225
3733.32 5554
3733.89 5846
3734.47 5873
3735.05 5952
3735.62 5928
3736.20 5939
3736.77 5691
3737.35 5254
3737.93 4987
3738.50 5113
3739.08 4806
3739.66 4596
3740.23 4409
3740.81 4242
3741.39 4170
3741.96 4092
3742.54 3738
3743.12 3802
3743.69 3969
3744.27 3895
3744.85 3940
3745.43 3816
3746.00 3775
3746.58 4051
3747.16 3916
3747.73 3866
3748.31 4010
3748.89 4025
3749.47 4211
3750.04 4239
3750.62 4115
3751.20 4193
3751.78 4239
3752.35 4133
3752.93 3982
3753.51 3927
3754.09 3928
3754.66 4128
3755.24 3852
3755.82 3708
3756.40 3741
3756.98 3883
3757.55 3677
3758.13 3801
3758.71 3722
3759.29 3789
3759.87 3994
3760.44 4126
3761.02 4368
3761.60 4294
3762.18 4284
3762.76 4370
3763.34 4633
3763.91 4486
3764.49 4462
3765.07 4512
3765.65 4292
3766.23 4413
3766.81 4212
3767.39 4206
3767.96 4293
3768.54 4082
3769.12 4199
3769.70 4144
3770.28 4062
3770.86 4048
3771.44 4174
3772.02 4157
3772.60 4243
3773.18 4270
3773.76 4224
3774.33 4129
3774.91 4166
3775.49 4008
3776.07 3802
3776.65 3878
3777.23 3931
3777.81 3960
3778.39 3963
3778.97 3841
3779.55 3932
3780.13 3855
3780.71 3874
3781.29 3953
3781.87 4021
3782.45 4050
3783.03 3862
3783.61 3887
3784.19 3827
3784.77 3751
3785.35 3727
3785.93 3908
3786.51 3942
3787.09 4131
3787.67 3919
3788.25 3870
3788.83 3973
3789.41 4096
3789.99 4183
3790.57 4142
3791.15 4093
3791.73 4004
3792.31 4147
3792.89 4163
3793.48 4046
3794.06 4261
3794.64 4265
3795.22 4093
3795.80 4250
3796.38 4312
3796.96 4186
3797.54 3995
3798.12 4150
3798.70 4214
3799.28 3917
3799.87 3672
3800.45 4149
3801.03 4265
3801.61 4279
3802.19 4322
3802.77 4281
3803.35 4283
3803.94 4310
3804.52 4237
3805.10 4489
3805.68 4535
3806.26 4591
3806.84 4774
3807.43 4548
3808.01 4744
3808.59 4987
3809.17 5289
3809.75 5047
3810.34 5392
3810.92 5645
3811.50 5442
3812.08 5585
3812.66 5452
3813.25 5459
3813.83 5253
3814.41 5152
3814.99 5397
3815.58 5287
3816.16 5571
3816.74 5351
3817.32 5283
3817.91 5204
3818.49 5338
3819.07 5049
3819.65 4838
3820.24 4682
3820.82 4540
3821.40 4379
3821.99 4217
3822.57 4034
3823.15 4032
3823.73 4036
3824.32 3920
3824.90 3738
3825.48 3643
3826.07 3722
3826.65 3804
3827.23 3775
3827.82 3771
3828.40 3777
3828.98 3809
3829.57 3933
3830.15 4016
3830.73 4228
3831.32 3964
3831.90 3884
3832.49 4142
3833.07 3951
3833.65 3681
3834.24 3849
3834.82 4021
3835.41 4104
3835.99 3981
3836.57 4078
3837.16 3984
3837.74 4089
3838.33 4208
3838.91 4000
3839.49 4044
3840.08 4000
3840.66 3980
3841.25 3925
3841.83 3887
3842.42 3850
3843.00 3844
3843.58 3826
3844.17 3878
3844.75 3869
3845.34 4016
3845.92 4004
3846.51 3896
3847.09 3956
3847.68 3917
3848.26 3753
3848.85 3699
3849.43 3838
3850.02 4027
3850.60 3948
3851.19 3998
3851.77 3920
3852.36 4019
3852.94 3937
3853.53 4104
3854.11 4339
3854.70 4138
3855.29 4137
3855.87 4090
3856.46 4328
3857.04 4384
3857.63 4545
3858.21 4920
3858.80 5222
3859.39 5608
3859.97 6233
3860.56 6996
3861.14 7936
3861.73 8369
3862.31 8929
3862.90 9249
3863.49 9585
3864.07 9699
3864.66 9071
3865.25 9051
3865.83 8664
3866.42 8066
3867.00 7589
3867.59 6993
3868.18 6664
3868.76 6215
3869.35 5731
3869.94 5428
3870.52 5249
3871.11 4972
3871.70 4868
3872.28 4761
3872.87 4820
3873.46 4810
3874.04 4975
3874.63 5270
3875.22 5173
3875.80 5175
3876.39 5181
3876.98 5237
3877.57 5062
3878.15 4850
3878.74 4789
3879.33 4845
3879.92 4692
3880.50 4496
3881.09 4218
3881.68 4178
3882.26 4074
3882.85 4114
3883.44 3755
3884.03 3705
3884.62 3979
3885.20 4012
3885.79 3945
3886.38 3908
3886.97 3999
3887.55 3962
3888.14 3997
3888.73 4323
3889.32 4394
3889.91 4534
3890.49 4622
3891.08 4945
3891.67 5031
3892.26 5075
3892.85 5205
3893.44 5254
3894.02 5030
3894.61 5202
3895.20 5082
3895.79 4957
3896.38 4881
3896.97 4933
3897.56 4899
3898.14 4929
3898.73 4711
3899.32 5167
3899.91 5060
3900.50 5077
3901.09 5115
3901.68 5006
3902.27 4918
3902.86 5068
3903.44 4824
3904.03 4799
3904.62 4929
3905.21 4772
3905.80 4640
3906.39 4589
3906.98 4437
3907.57 4615
3908.16 4556
3908.75 4688
3909.34 4688
3909.93 4282
3910.52 4492
3911.11 4320
3911.70 4052
3912.29 3975
3912.88 4018
3913.47 4000
3914.06 3634
3914.65 3885
3915.24 3944
3915.83 3768
3916.42 3770
3917.01 3795
3917.60 3861
3918.19 3873
3918.78 3771
3919.37 3901
3919.96 3844
3920.55 3962
3921.14 3953
3921.73 3867
3922.32 3772
3922.91 3860
3923.50 3982
3924.09 3938
3924.68 3968
3925.27 4059
3925.86 3841
3926.45 3666
3927.05 3932
3927.64 3939
3928.23 3698
3928.82 3663
3929.41 3677
3930.00 3612
3930.59 3789
3931.18 3760
3931.77 3715
3932.37 3679
3932.96 3706
3933.55 3719
3934.14 3709
3934.73 3727
3935.32 3649
3935.91 3723
3936.51 3625
3937.10 3688
3937.69 3650
3938.28 3680
3938.87 3745
3939.46 3840
3940.06 3808
3940.65 3895
3941.24 3939
3941.83 3850
3942.42 4077
3943.02 4226
3943.61 4094
3944.20 4079
3944.79 4193
3945.39 4462
3945.98 4453
3946.57 4416
3947.16 4232
3947.76 4159
3948.35 4286
3948.94 4213
3949.53 4284
3950.13 4090
3950.72 3982
3951.31 4217
3951.90 4109
3952.50 4167
3953.09 4105
3953.68 3874
3954.28 3965
3954.87 4080
3955.46 3975
3956.05 4016
3956.65 4045
3957.24 4173
3957.83 4472
3958.43 4590
3959.02 4438
3959.61 4558
3960.21 4896
3960.80 4838
3961.39 4703
3961.99 4530
3962.58 4434
3963.17 4499
3963.77 4304
3964.36 3968
3964.96 4163
3965.55 4044
3966.14 3985
3966.74 4025
3967.33 3911
3967.93 3933
3968.52 4266
3969.11 4056
3969.71 3918
3970.30 3971
3970.90 4049
3971.49 4099
3972.08 4087
3972.68 3916
3973.27 3917
3973.87 3747
3974.46 3931
3975.06 3976
3975.65 3997
3976.25 4123
3976.84 4144
3977.43 4306
3978.03 4396
3978.62 4646
3979.22 4546
3979.81 4489
3980.41 4508
3981.00 4390
3981.60 4142
3982.19 4007
3982.79 4145
3983.38 4221
3983.98 4008
3984.57 4143
3985.17 4348
3985.76 4330
3986.36 4370
3986.96 4454
3987.55 4291
3988.15 4296
3988.74 4126
3989.34 4030
3989.93 4349
3990.53 4221
3991.12 4063
3991.72 4162
3992.32 4061
3992.91 4411
3993.51 4209
3994.10 4449
3994.70 4456
3995.30 4610
3995.89 4515
3996.49 4580
3997.08 4758
3997.68 4844
3998.28 4653
3998.87 4513
3999.47 4532
4000.07 4380
4000.66 4375
4001.26 4259
4001.85 4203
4002.45 4179
4003.05 4195
4003.64 4313
4004.24 4296
4004.84 4486
4005.43 4313
4006.03 4327
4006.63 4364
4007.23 4377
4007.82 4425
4008.42 4568
4009.02 4680
4009.61 4625
4010.21 4496
4010.81 4333
4011.41 4347
4012.00 4181
4012.60 4064
4013.20 4408
4013.79 4449
4014.39 4351
4014.99 4558
4015.59 4612
4016.18 4750
4016.78 4965
4017.38 5132
4017.98 5423
4018.58 5360
4019.17 5501
4019.77 5402
4020.37 5088
4020.97 5347
4021.56 5317
4022.16 4981
4022.76 4759
4023.36 4766
4023.96 4866
4024.56 4670
4025.15 4603
4025.75 4676
4026.35 5123
4026.95 5348
4027.55 5539
4028.15 5936
4028.74 6096
4029.34 6370
4029.94 6438
4030.54 6368
4031.14 6613
4031.74 6525
4032.34 6341
4032.93 6084
4033.53 5784
4034.13 5596
4034.73 5529
4035.33 5413
4035.93 5309
4036.53 5073
4037.13 4816
4037.73 4779
4038.33 4741
4038.93 4537
4039.52 4445
4040.12 4308
4040.72 4126
4041.32 4089
4041.92 3906
4042.52 4239
4043.12 4015
4043.72 3931
4044.32 3946
4044.92 4030
4045.52 3926
4046.12 3892
4046.72 3789
4047.32 3853
4047.92 4011
4048.52 3962
4049.12 3795
4049.72 3766
4050.32 3832
4050.92 3734
4051.52 3881
4052.12 3932
4052.72 4005
4053.32 4009
4053.92 3762
4054.52 3983
4055.12 4193
4055.72 4111
4056.32 4040
4056.92 4044
4057.52 3910
4058.13 3821
4058.73 3900
4059.33 3899
4059.93 3915
4060.53 3661
4061.13 3465
4061.73 3620
4062.33 3543
4062.93 3231
4063.53 3363
4064.14 3478
4064.74 3421
4065.34 3593
4065.94 3623
4066.54 3489
4067.14 3588
4067.74 3577
4068.34 3797
4068.95 3771
4069.55 3752
4070.15 3547
4070.75 3623
4071.35 3673
4071.95 3437
4072.56 3616
4073.16 3491
4073.76 3699
4074.36 3830
4074.96 3831
4075.57 4019
4076.17 3735
4076.77 4101
4077.37 4153
4077.97 4073
4078.58 4134
4079.18 4229
4079.78 4059
4080.38 3974
4080.99 3991
4081.59 4092
4082.19 3956
4082.79 3750
4083.40 3719
4084.00 3696
4084.60 3574
4085.20 3707
4085.81 3674
4086.41 3556
4087.01 3447
4087.61 3448
4088.22 3340
4088.82 3278
4089.42 3396
4090.03 3466
4090.63 3504
4091.23 3532
4091.84 3547
4092.44 3481
4093.04 3484
4093.65 3593
4094.25 3448
4094.85 3601
4095.46 3429
4096.06 3576
4096.66 3476
4097.27 3475
4097.87 3549
4098.47 3518
4099.08 3396
4099.68 3361
4100.29 3302
4100.89 3170
4101.49 3265
4102.10 3286
4102.70 3309
4103.30 3366
4103.91 3465
4104.51 3517
4105.12 3346
4105.72 3291
4106.33 3390
4106.93 3293
4107.53 3446
4108.14 3381
4108.74 3373
4109.35 3289
4109.95 3417
4110.56 3561
4111.16 3632
4111.77 3346
4112.37 3470
4112.98 3445
4113.58 3407
4114.19 3496
4114.79 3458
4115.40 3351
4116.00 3462
4116.61 3524
4117.21 3330
4117.82 3331
4118.42 3546
4119.03 3558
4119.63 3628
4120.24 3493
4120.84 3625
4121.45 3599
4122.05 3397
4122.66 3508
4123.26 3599
4123.87 3410
4124.47 3557
4125.08 3441
4125.69 3589
4126.29 3451
4126.90 3717
4127.50 3478
4128.11 3466
4128.71 3349
4129.32 3278
4129.93 3507
4130.53 3410
4131.14 3434
4131.74 3402
4132.35 3412
4132.96 3460
4133.56 3710
4134.17 3570
4134.78 3520
4135.38 3818
4135.99 3857
4136.60 3757
4137.20 3942
4137.81 4135
4138.42 3987
4139.02 4009
4139.63 4230
4140.24 4255
4140.84 4506
4141.45 4644
4142.06 4541
4142.66 4515
4143.27 4293
4143.88 4416
4144.48 4695
4145.09 4509
4145.70 4203
4146.31 4292
4146.91 4104
4147.52 4115
4148.13 3882
4148.73 3483
4149.34 3651
4149.95 3601
4150.56 3539
4151.16 3433
4151.77 3287
4152.38 3351
4152.99 3344
4153.60 3286
4154.20 3164
4154.81 3316
4155.42 3140
4156.03 3179
4156.63 3088
4157.24 3178
4157.85 3114
4158.46 3110
4159.07 3280
4159.68 3364
4160.28 3254
4160.89 3434
4161.50 3373
4162.11 3433
4162.72 3684
4163.33 3500
4163.93 3766
4164.54 3717
4165.15 3846
4165.76 3753
4166.37 3832
4166.98 3918
4167.59 3868
4168.19 3800
4168.80 3704
4169.41 3737
4170.02 3602
4170.63 3511
4171.24 3459
4171.85 3577
4172.46 3549
4173.07 3473
4173.68 3602
4174.29 3451
4174.89 3480
4175.50 3668
4176.11 3737
4176.72 3790
4177.33 3827
4177.94 3865
4178.55 3813
4179.16 3769
4179.77 3690
4180.38 3700
4180.99 4035
4181.60 4183
4182.21 3971
4182.82 3794
4183.43 3771
4184.04 3762
4184.65 3563
4185.26 3529
4185.87 3589
4186.48 3597
4187.09 3553
4187.70 3620
4188.31 3519
4188.92 3438
4189.53 3481
4190.14 3581
4190.75 3714
4191.36 3806
4191.97 3884
4192.58 3849
4193.19 3954
4193.80 4118
4194.42 4135
4195.03 3985
4195.64 4157
4196.25 4452
4196.86 4282
4197.47 4188
4198.08 3982
4198.69 3907
4199.30 4089
4199.91 4013
4200.53 3980
4201.14 3707
4201.75 3767
4202.36 3559
4202.97 3762
4203.58 3782
4204.19 3778
4204.80 3682
4205.42 3733
4206.03 3731
4206.64 3573
4207.25 3320
4207.86 3549
4208.47 3502
4209.09 3621
4209.70 3572
4210.31 3429
4210.92 3467
4211.53 3712
4212.15 3810
4212.76 3611
4213.37 3657
4213.98 3831
4214.59 3746
4215.21 3710
4215.82 3756
4216.43 3745
4217.04 3921
4217.66 4282
4218.27 4422
4218.88 4489
4219.49 4671
4220.11 5299
4220.72 5543
4221.33 5893
4221.94 6068
4222.56 6573
4223.17 6887
4223.78 7045
4224.40 7086
4225.01 7088
4225.62 7115
4226.23 6930
4226.85 6773
4227.46 6318
4228.07 6178
4228.69 6138
4229.30 6016
4229.91 5851
4230.53 5951
4231.14 5769
4231.75 5706
4232.37 5907
4232.98 5940
4233.59 6106
4234.21 6399
4234.82 6577
4235.44 6682
4236.05 6962
4236.66 7263
4237.28 7019
4237.89 6959
4238.50 6966
4239.12 6291
4239.73 5950
4240.35 5485
4240.96 5249
4241.58 4962
4242.19 4691
4242.80 4695
4243.42 4505
4244.03 4479
4244.65 4347
4245.26 4310
4245.88 4077
4246.49 4367
4247.10 4255
4247.72 4272
4248.33 4568
4248.95 4480
4249.56 4371
4250.18 4505
4250.79 4509
4251.41 4452
4252.02 4199
4252.64 4206
4253.25 4108
4253.87 4124
4254.48 4033
4255.10 4102
4255.71 3843
4256.33 3995
4256.94 4033
4257.56 3963
4258.17 4023
4258.79 3958
4259.41 4076
4260.02 4100
4260.64 4159
4261.25 4149
4261.87 4174
4262.48 3974
4263.10 4130
4263.71 4211
4264.33 4279
4264.95 4257
4265.56 4142
4266.18 4264
4266.79 4270
4267.41 4343
4268.03 4169
4268.64 3989
4269.26 4209
4269.87 4090
4270.49 4021
4271.11 4055
4271.72 3961
4272.34 3979
4272.96 3849
4273.57 3707
4274.19 3777
4274.81 3861
4275.42 3769
4276.04 3898
4276.66 4104
4277.27 4159
4277.89 4009
4278.51 4023
4279.12 4094
4279.74 3932
4280.36 3905
4280.97 4003
4281.59 3889
4282.21 3512
4282.83 3479
4283.44 3488
4284.06 3615
4284.68 3631
4285.29 3565
4285.91 3710
4286.53 3470
4287.15 3436
4287.76 3713
4288.38 3595
4289.00 3689
4289.62 3730
4290.23 3769
4290.85 3815
4291.47 3995
4292.09 3788
4292.71 3701
4293.32 3723
4293.94 3619
4294.56 3595
4295.18 3544
4295.80 3794
4296.41 3688
4297.03 3397
4297.65 3584
4298.27 3592
4298.89 3600
4299.50 3513
4300.12 3481
4300.74 3551
4301.36 3567
4301.98 3443
4302.60 3428
4303.22 3569
4303.83 3504
4304.45 3464
4305.07 3468
4305.69 3564
4306.31 3491
4306.93 3546
4307.55 3664
4308.17 3477
4308.79 3451
4309.40 3621
4310.02 3515
4310.64 3487
4311.26 3512
4311.88 3518
4312.50 3383
4313.12 3431
4313.74 3489
4314.36 3370
4314.98 3364
4315.60 3401
4316.22 3445
4316.84 3619
4317.46 3490
4318.08 3353
4318.70 3457
4319.32 3529
4319.94 3567
4320.56 3613
4321.18 3836
4321.80 3743
4322.42 3734
4323.04 3760
4323.66 4015
4324.28 4129
4324.90 4022
4325.52 4362
4326.14 4487
4326.76 4372
4327.38 4355
4328.00 4294
4328.62 4390
4329.24 4118
4329.86 3968
4330.48 4056
4331.10 3957
4331.72 3907
4332.34 3936
4332.96 4021
4333.58 3926
4334.20 3990
4334.82 4060
4335.45 4299
4336.07 4523
4336.69 4772
4337.31 5134
4337.93 5350
4338.55 5635
4339.17 5947
4339.79 6058
4340.41 6040
4341.04 5955
4341.66 5593
4342.28 5454
4342.90 5493
4343.52 5201
4344.14 5700
4344.76 6226
4345.39 6610
4346.01 7617
4346.63 8305
4347.25 8999
4347.87 9439
4348.50 9566
4349.12 9900
4349.74 9920
4350.36 9172
4350.98 7878
4351.61 7138
4352.23 6446
4352.85 5934
4353.47 5351
4354.09 4922
4354.72 4456
4355.34 4470
4355.96 4633
4356.58 4215
4357.21 4258
4357.83 4243
4358.45 4211
4359.07 4423
4359.70 4246
4360.32 4216
4360.94 4415
4361.56 4279
4362.19 4393
4362.81 4409
4363.43 4313
4364.06 4619
4364.68 4378
4365.30 4457
4365.93 4428
4366.55 4448
4367.17 4409
4367.80 4271
4368.42 4271
4369.04 4018
4369.67 3809
4370.29 3775
4370.91 3704
4371.54 3567
4372.16 3491
4372.78 3396
4373.41 3339
4374.03 3439
4374.65 3412
4375.28 3394
4375.90 3465
4376.53 3467
4377.15 3489
4377.77 3453
4378.40 3382
4379.02 3661
4379.65 3529
4380.27 3600
4380.89 3635
4381.52 3654
4382.14 3603
4382.77 3487
4383.39 3590
4384.02 3424
4384.64 3372
4385.26 3349
4385.89 3212
4386.51 3333
4387.14 3337
4387.76 3368
4388.39 3245
4389.01 3313
4389.64 3323
4390.26 3265
4390.89 3307
4391.51 3258
4392.14 3040
4392.76 3098
4393.39 3033
4394.01 3056
4394.64 3222
4395.26 3121
4395.89 3290
4396.51 3202
4397.14 3268
4397.76 3362
4398.39 3273
4399.01 3395
4399.64 3305
4400.27 3423
4400.89 3452
4401.52 3520
4402.14 3440
4402.77 3650
4403.39 3696
4404.02 3628
4404.65 3517
4405.27 3559
4405.90 3522
4406.52 3607
4407.15 3678
4407.78 3607
4408.40 3637
4409.03 3754
4409.65 3747
4410.28 3868
4410.91 3881
4411.53 3872
4412.16 4017
4412.79 3877
4413.41 3877
4414.04 3829
4414.67 3606
4415.29 3686
4415.92 3664
4416.55 3689
4417.17 3523
4417.80 3659
4418.43 3480
4419.05 3546
4419.68 3593
4420.31 3620
4420.93 3464
4421.56 3605
4422.19 3481
4422.82 3251
4423.44 3336
4424.07 3314
4424.70 3349
4425.32 3173
4425.95 2992
4426.58 2971
4427.21 3002
4427.83 2947
4428.46 2983
4429.09 3020
4429.72 2886
4430.35 2872
4430.97 3035
4431.60 3037
4432.23 3095
4432.86 2938
4433.48 3009
4434.11 3169
4434.74 3095
4435.37 3109
4436.00 3043
4436.62 3167
4437.25 3249
4437.88 3254
4438.51 3326
4439.14 3235
4439.77 3123
4440.39 3134
4441.02 3199
4441.65 3066
4442.28 3133
4442.91 3132
4443.54 3108
4444.17 3156
4444.79 3214
4445.42 3253
4446.05 3357
4446.68 3374
4447.31 3422
4447.94 3726
4448.57 3762
4449.20 3997
4449.83 3803
4450.46 3642
4451.08 3676
4451.71 3654
4452.34 3751
4452.97 3466
4453.60 3602
4454.23 3691
4454.86 3636
4455.49 3581
4456.12 3534
4456.75 3769
4457.38 3676
4458.01 3697
4458.64 3619
4459.27 3793
4459.90 3682
4460.53 3551
4461.16 3430
4461.79 3302
4462.42 3031
4463.05 3130
4463.68 3076
4464.31 3196
4464.94 3240
4465.57 3158
4466.20 3134
4466.83 3106
4467.46 3012
4468.09 3066
4468.72 3098
4469.35 3031
4469.98 3103
4470.61 3232
4471.24 3034
4471.87 3136
4472.50 3287
4473.13 3289
4473.76 3206
4474.40 3115
4475.03 3148
4475.66 2985
4476.29 3082
4476.92 3004
4477.55 3007
4478.18 3060
4478.81 3042
4479.44 3026
4480.07 2942
4480.71 3056
4481.34 3217
4481.97 3194
4482.60 3021
4483.23 3062
4483.86 3185
4484.49 3301
4485.13 3368
4485.76 3132
4486.39 3150
4487.02 3246
4487.65 3204
4488.28 3120
4488.92 3371
4489.55 3366
4490.18 3256
4490.81 3373
4491.44 3567
4492.08 3690
4492.71 3525
4493.34 3494
4493.97 3407
4494.61 3415
4495.24 3334
4495.87 3358
4496.50 3389
4497.13 3329
4497.77 3150
4498.40 3521
4499.03 3661
4499.67 3750
4500.30 4154
4500.93 4296
4501.56 4279
4502.20 5037
4502.83 5151
4503.46 5132
4504.09 4988
4504.73 5339
4505.36 5267
4505.99 4929
4506.63 4776
4507.26 4542
4507.89 4404
4508.53 4152
4509.16 4090
4509.79 3899
4510.43 3889
4511.06 4101
4511.69 4264
4512.33 3987
4512.96 3821
4513.59 3768
4514.23 3712
4514.86 3908
4515.49 3887
4516.13 3730
4516.76 3684
4517.40 3756
4518.03 3589
4518.66 3585
4519.30 3557
4519.93 3421
4520.57 3488
4521.20 3479
4521.83 3545
4522.47 3556
4523.10 3368
4523.74 3556
4524.37 3480
4525.01 3484
4525.64 3615
4526.27 3819
4526.91 3892
4527.54 4074
4528.18 4346
4528.81 4857
4529.45 5325
4530.08 6061
4530.72 6598
4531.35 7498
4531.99 8238
4532.62 8700
4533.26 8886
4533.89 8999
4534.53 8822
4535.16 8344
4535.80 7655
4536.43 7049
4537.07 6309
4537.70 5361
4538.34 4911
4538.97 4689
4539.61 4247
4540.24 3915
4540.88 3709
4541.52 3670
4542.15 3634
4542.79 3445
4543.42 3505
4544.06 3427
4544.69 3391
4545.33 3437
4545.97 3617
4546.60 3652
4547.24 3676
4547.87 3600
4548.51 3690
4549.15 3711
4549.78 3892
4550.42 3670
4551.05 3692
4551.69 3983
4552.33 3822
4552.96 3600
4553.60 3484
4554.24 3470
4554.87 3400
4555.51 3358
4556.15 3473
4556.78 3372
4557.42 3231
4558.06 3239
4558.69 3454
4559.33 3373
4559.97 3379
4560.60 3306
4561.24 3329
4561.88 3437
4562.51 3498
4563.15 3452
4563.79 3464
4564.43 3434
4565.06 3502
4565.70 3492
4566.34 3515
4566.97 3599
4567.61 3576
4568.25 3715
4568.89 3714
4569.52 3727
4570.16 3648
4570.80 3798
4571.44 3737
4572.07 3712
4572.71 3614
4573.35 3652
4573.99 3558
4574.63 3427
4575.26 3367
4575.90 3313
4576.54 3329
4577.18 3405
4577.82 3524
4578.45 3387
4579.09 3368
4579.73 3273
4580.37 3347
4581.01 3367
4581.65 3326
4582.28 3473
4582.92 3408
4583.56 3482
4584.20 3361
4584.84 3268
4585.48 3438
4586.12 3370
4586.75 3578
4587.39 3510
4588.03 3495
4588.67 3561
4589.31 3686
4589.95 3811
4590.59 3776
4591.23 4111
4591.87 4212
4592.50 4204
4593.14 4097
4593.78 4080
4594.42 4223
4595.06 4060
4595.70 3941
4596.34 3726
4596.98 3638
4597.62 3537
4598.26 3573
4598.90 3299
4599.54 3496
4600.18 3494
4600.82 3549
4601.46 3656
4602.10 3701
4602.74 3855
4603.38 3992
4604.02 4043
4604.66 4250
4605.30 4415
4605.94 4569
4606.58 4398
4607.22 4286
4607.86 4220
4608.50 4086
4609.14 3833
4609.78 3862
4610.42 3836
4611.06 3576
4611.70 3441
4612.34 3303
4612.98 3401
4613.62 3690
4614.26 3710
4614.90 3497
4615.54 3325
4616.18 3303
4616.82 3563
4617.47 3473
4618.11 3215
4618.75 3358
4619.39 3519
4620.03 3376
4620.67 3255
4621.31 3114
4621.95 2945
4622.59 2924
4623.23 3233
4623.88 2936
4624.52 2948
4625.16 3090
4625.80 3001
4626.44 2818
4627.08 2866
4627.72 2917
4628.37 3030
4629.01 3116
4629.65 3057
4630.29 2884
4630.93 2965
4631.58 3150
4632.22 3055
4632.86 2916
4633.50 2940
4634.14 3069
4634.79 3224
4635.43 3131
4636.07 3165
4636.71 3163
4637.35 3231
4638.00 3205
4638.64 3216
4639.28 2952
4639.92 2924
4640.57 3149
4641.21 3050
4641.85 3017
4642.49 3203
4643.14 3064
4643.78 3144
4644.42 3247
4645.06 3171
4645.71 3062
4646.35 2967
4646.99 3044
4647.64 3246
4648.28 3261
4648.92 3440
4649.56 3449
4650.21 3503
4650.85 3643
4651.49 3692
4652.14 3616
4652.78 3778
4653.42 3899
4654.07 4067
4654.71 3936
4655.35 4024
4656.00 3835
4656.64 3813
4657.29 3532
4657.93 3459
4658.57 3362
4659.22 3289
4659.86 3191
4660.50 3191
4661.15 3244
4661.79 3208
4662.44 3296
4663.08 3230
4663.72 3230
4664.37 3178
4665.01 3220
4665.66 3085
4666.30 2954
4666.95 2912
4667.59 3004
4668.23 2923
4668.88 2872
4669.52 2918
4670.17 2948
4670.81 2827
4671.46 2781
4672.10 2900
4672.75 3022
4673.39 3102
4674.04 3259
4674.68 3399
4675.32 3403
4675.97 3222
4676.61 3203
4677.26 3200
4677.90 3166
4678.55 3167
4679.20 3151
4679.84 3062
4680.49 3093
4681.13 3117
4681.78 3244
4682.42 3286
4683.07 3223
4683.71 3084
4684.36 3147
4685.00 3155
4685.65 3291
4686.29 3262
4686.94 2997
4687.59 3000
4688.23 3299
4688.88 3261
4689.52 3147
4690.17 3274
4690.82 3002
4691.46 3042
4692.11 3153
4692.75 2978
4693.40 2836
4694.05 2865
4694.69 3094
4695.34 2970
4695.98 3156
4696.63 3273
4697.28 3336
4697.92 3380
4698.57 3369
4699.22 3584
4699.86 3784
4700.51 3855
4701.16 3759
4701.80 3676
4702.45 3614
4703.10 3522
4703.74 3415
4704.39 3422
4705.04 3489
4705.68 3492
4706.33 3500
4706.98 3292
4707.63 3455
4708.27 3521
4708.92 3489
4709.57 3464
4710.21 3408
4710.86 3496
4711.51 3411
4712.16 3462
4712.80 3290
4713.45 3289
4714.10 3126
4714.75 3192
4715.39 3148
4716.04 3139
4716.69 3293
4717.34 3290
4717.99 3282
4718.63 3338
4719.28 3316
4719.93 3592
4720.58 3599
4721.22 3473
4721.87 3521
4722.52 3558
4723.17 3528
4723.82 3662
4724.47 3774
4725.11 3966
4725.76 3781
4726.41 3943
4727.06 4350
4727.71 4400
4728.36 4666
4729.00 4747
4729.65 4710
4730.30 4658
4730.95 4189
4731.60 3851
4732.25 3672
4732.90 3554
4733.55 3453
4734.19 3382
4734.84 3264
4735.49 3187
4736.14 3220
4736.79 3312
4737.44 3095
4738.09 3050
4738.74 3197
4739.39 3209
4740.04 3278
4740.69 3300
4741.34 3298
4741.99 3146
4742.64 3374
4743.28 3484
4743.93 3432
4744.58 3258
4745.23 3033
4745.88 3147
4746.53 3266
4747.18 3291
4747.83 3569
4748.48 3574
4749.13 3640
4749.78 3557
4750.43 3730
4751.08 3907
4751.73 4205
4752.38 4325
4753.03 4131
4753.68 4275
4754.33 4178
4754.98 4135
4755.63 4221
4756.29 3834
4756.94 3730
4757.59 3634
4758.24 3351
4758.89 3268
4759.54 3204
4760.19 3025
4760.84 3057
4761.49 2929
4762.14 3269
4762.79 3392
4763.44 3409
4764.09 3296
4764.74 3579
4765.40 3643
4766.05 3437
4766.70 3487
4767.35 3493
4768.00 3385
4768.65 3581
4769.30 3473
4769.95 3292
4770.61 3264
4771.26 3219
4771.91 3000
4772.56 2868
4773.21 2979
4773.86 2883
4774.52 2764
4775.17 2810
4775.82 2830
4776.47 2731
4777.12 2828
4777.77 2924
4778.43 2960
4779.08 3051
4779.73 2930
4780.38 2851
4781.04 2873
4781.69 3058
4782.34 2947
4782.99 2957
4783.64 2931
4784.30 2950
4784.95 2824
4785.60 2982
4786.25 2984
4786.91 2828
4787.56 2829
4788.21 2776
4788.86 2851
4789.52 2838
4790.17 2711
4790.82 2952
4791.48 2767
4792.13 2862
4792.78 2928
4793.43 3060
4794.09 2971
4794.74 2787
4795.39 2814
4796.05 2897
4796.70 2829
4797.35 3014
4798.01 2881
4798.66 2880
4799.31 2833
4799.97 2810
4800.62 2864
4801.27 2881
4801.93 2851
4802.58 2874
4803.23 2853
4803.89 2936
4804.54 2816
4805.20 2881
4805.85 3101
4806.50 2933
4807.16 2938
4807.81 3030
4808.47 3166
4809.12 2957
4809.77 3006
4810.43 2954
4811.08 2910
4811.74 2863
4812.39 2990
4813.04 2965
4813.70 3015
4814.35 2958
4815.01 3169
4815.66 3112
4816.32 3142
4816.97 3188
4817.63 3271
4818.28 3196
4818.94 3155
4819.59 3372
4820.24 3279
4820.90 3426
4821.55 3484
4822.21 3428
4822.86 3541
4823.52 3495
4824.17 3351
4824.83 3249
4825.49 3289
4826.14 3451
4826.80 3586
4827.45 3704
4828.11 3480
4828.76 3464
4829.42 3499
4830.07 3455
4830.73 3775
4831.38 3753
4832.04 3714
4832.69 3718
4833.35 3874
4834.01 3912
4834.66 4314
4835.32 4441
4835.97 4669
4836.63 4845
4837.29 4914
4837.94 5229
4838.60 5502
4839.25 5778
4839.91 5792
4840.57 5726
4841.22 5778
4841.88 5424
4842.54 5164
4843.19 5075
4843.85 4761
4844.50 4616
4845.16 4530
4845.82 4406
4846.47 4494
4847.13 4500
4847.79 4476
4848.44 4918
4849.10 4961
4849.76 5076
4850.41 5319
4851.07 5616
4851.73 5710
4852.39 5762
4853.04 5688
4853.70 5435
4854.36 5379
4855.01 5361
4855.67 5289
4856.33 5256
4856.99 5481
4857.64 5683
4858.30 5792
4858.96 6181
4859.62 6755
4860.27 6926
4860.93 6743
4861.59 6554
4862.25 6181
4862.90 6011
4863.56 6166
4864.22 6183
4864.88 6001
4865.53 6106
4866.19 6019
4866.85 6010
4867.51 6243
4868.17 6316
4868.83 6553
4869.48 6452
4870.14 6302
4870.80 6049
4871.46 5833
4872.12 5510
4872.77 5289
4873.43 5098
4874.09 5004
4874.75 5317
4875.41 5150
4876.07 5111
4876.73 4902
4877.38 4695
4878.04 4698
4878.70 4849
4879.36 4751
4880.02 4867
4880.68 4824
4881.34 4788
4882.00 4490
4882.66 4689
4883.31 4485
4883.97 4514
4884.63 4233
4885.29 4070
4885.95 3991
4886.61 3651
4887.27 3719
4887.93 3711
4888.59 3870
4889.25 3851
4889.91 3996
4890.57 4144
4891.23 4104
4891.89 4278
4892.55 4446
4893.21 4529
4893.87 4284
4894.53 4245
4895.19 4192
4895.85 3917
4896.51 3953
4897.17 3919
4897.83 3890
4898.49 3851
4899.15 3794
4899.81 3800
4900.47 3834
4901.13 3899
4901.79 3958
4902.45 3862
4903.11 3725
4903.77 3720
4904.43 3710
4905.09 3609
4905.75 3461
4906.41 3468
4907.07 3340
4907.73 3516
4908.39 3390
4909.05 3409
4909.72 3399
4910.38 3295
4911.04 3319
4911.70 3238
4912.36 3307
4913.02 3421
4913.68 3320
4914.34 3192
4915.00 3297
4915.67 3356
4916.33 3265
4916.99 3098
4917.65 3048
4918.31 3104
4918.97 3057
4919.63 3058
4920.30 3142
4920.96 2925
4921.62 3060
4922.28 3044
4922.94 3102
4923.60 3338
4924.27 3107
4924.93 2883
4925.59 2830
4926.25 3087
4926.91 3204
4927.58 3026
4928.24 3135
4928.90 3220
4929.56 3105
4930.22 3132
4930.89 3221
4931.55 3113
4932.21 3176
4932.87 3129
4933.54 3108
4934.20 3212
4934.86 3181
4935.52 3296
4936.19 3311
4936.85 3134
4937.51 3092
4938.18 3082
4938.84 3118
4939.50 3146
4940.16 2976
4940.83 2979
4941.49 2953
4942.15 2974
4942.82 3002
4943.48 2877
4944.14 2775
4944.81 2769
4945.47 2779
4946.13 3211
4946.80 3198
4947.46 2974
4948.12 2826
4948.79 2865
4949.45 2789
4950.11 2788
4950.78 2681
4951.44 2728
4952.10 2803
4952.77 2774
4953.43 2687
4954.10 2662
4954.76 2852
4955.42 2850
4956.09 2592
4956.75 2633
4957.42 2838
4958.08 2707
4958.74 2734
4959.41 2865
4960.07 2928
4960.74 2914
4961.40 2903
4962.07 2907
4962.73 3019
4963.39 3206
4964.06 3174
4964.72 3254
4965.39 3231
4966.05 3369
4966.72 3347
4967.38 3399
4968.05 3464
4968.71 3343
4969.38 3091
4970.04 2853
4970.71 2795
4971.37 2908
4972.04 2939
4972.70 2987
4973.37 3001
4974.03 2957
4974.70 2855
4975.36 2849
4976.03 2963
4976.69 2999
4977.36 2994
4978.02 3153
4978.69 3168
4979.36 2913
4980.02 3139
4980.69 3135
4981.35 3194
4982.02 3028
4982.68 2781
4983.35 2749
4984.02 2726
4984.68 2774
4985.35 2936
4986.01 2916
4986.68 2970
4987.35 3077
4988.01 3047
4988.68 2932
4989.34 2902
4990.01 2860
4990.68 2862
4991.34 2757
4992.01 2751
4992.68 2888
4993.34 2967
4994.01 2845
4994.68 2845
4995.34 2818
4996.01 2707
4996.68 2813
4997.34 2721
4998.01 2835
4998.68 2967
4999.34 2851
5000.01 2958
5000.68 2764
5001.34 2657
5002.01 2778
5002.68 2835
5003.35 2742
5004.01 2749
5004.68 2991
5005.35 2811
5006.01 2810
5006.68 2843
5007.35 3009
5008.02 2968
5008.68 2916
5009.35 2814
5010.02 2985
5010.69 2940
5011.36 2952
5012.02 2886
5012.69 2908
5013.36 2846
5014.03 2975
5014.69 2912
5015.36 2978
5016.03 2882
5016.70 2853
5017.37 2814
5018.03 2940
5018.70 3049
5019.37 3332
5020.04 3484
5020.71 3928
5021.38 4379
5022.04 4728
5022.71 5280
5023.38 5924
5024.05 6359
5024.72 6445
5025.39 6402
5026.06 6320
5026.72 6162
5027.39 5805
5028.06 5275
5028.73 4882
5029.40 4257
5030.07 3986
5030.74 3802
5031.41 3594
5032.08 3268
5032.75 3204
5033.41 3100
5034.08 3046
5034.75 2807
5035.42 2807
5036.09 2799
5036.76 2843
5037.43 2727
5038.10 2794
5038.77 2749
5039.44 2624
5040.11 2607
5040.78 2539
5041.45 2560
5042.12 2533
5042.79 2463
5043.46 2573
5044.13 2675
5044.80 2672
5045.47 3027
5046.14 2953
5046.81 2961
5047.48 2896
5048.15 3164
5048.82 3040
5049.49 3193
5050.16 3254
5050.83 3141
5051.50 3090
5052.17 2923
5052.84 2920
5053.51 2781
5054.18 2907
5054.85 2740
5055.52 2569
5056.19 2552
5056.86 2716
5057.53 2756
5058.21 2695
5058.88 2639
5059.55 2754
5060.22 2693
5060.89 2715
5061.56 2805
5062.23 2947
5062.90 2923
5063.57 2826
5064.24 2828
5064.92 2870
5065.59 2852
5066.26 2774
5066.93 2689
5067.60 2532
5068.27 2717
5068.94 2723
5069.62 2683
5070.29 2548
5070.96 2712
5071.63 2674
5072.30 2677
5072.97 2655
5073.65 2745
5074.32 2782
5074.99 2593
5075.66 2698
5076.33 2866
5077.01 2773
5077.68 2884
5078.35 3065
5079.02 3083
5079.70 2941
5080.37 3153
5081.04 3224
5081.71 3138
5082.38 3203
5083.06 3224
5083.73 3064
5084.40 3010
5085.07 3036
5085.75 3083
5086.42 3033
5087.09 3050
5087.77 3182
5088.44 3373
5089.11 3421
5089.78 3520
5090.46 3780
5091.13 4027
5091.80 4189
5092.48 4283
5093.15 4378
5093.82 4341
5094.50 4208
5095.17 3837
5095.84 3826
5096.52 3744
5097.19 3594
5097.86 3331
5098.54 3240
5099.21 3103
5099.88 3033
5100.56 3029
5101.23 2900
5101.90 2803
5102.58 3001
5103.25 3111
5103.93 3084
5104.60 3138
5105.27 3085
5105.95 3093
5106.62 3160
5107.30 3279
5107.97 3218
5108.64 3134
5109.32 3032
5109.99 3095
5110.67 2872
5111.34 2898
5112.02 3075
5112.69 3005
5113.36 2916
5114.04 2773
5114.71 2824
5115.39 2769
5116.06 2782
5116.74 2747
5117.41 2857
5118.09 2938
5118.76 2991
5119.44 3209
5120.11 3350
5120.79 3100
5121.46 3069
5122.14 3116
5122.81 3140
5123.49 2942
5124.16 3002
5124.84 2933
5125.51 2988
5126.19 2887
5126.86 2811
5127.54 2728
5128.21 2768
5128.89 2745
5129.57 2877
5130.24 2921
5130.92 2959
5131.59 3014
5132.27 2959
5132.94 2999
5133.62 2933
5134.30 3018
5134.97 3068
5135.65 2956
5136.32 3031
5137.00 2960
5137.68 3122
5138.35 3086
5139.03 2997
5139.70 3029
5140.38 3194
5141.06 3237
5141.73 3244
5142.41 3219
5143.09 3135
5143.76 2993
5144.44 2965
5145.12 2982
5145.79 2726
5146.47 2591
5147.15 2558
5147.82 2530
5148.50 2529
5149.18 2543
5149.85 2598
5150.53 2582
5151.21 2796
5151.88 2652
5152.56 2533
5153.24 2561
5153.92 2631
5154.59 2676
5155.27 2526
5155.95 2557
5156.62 2455
5157.30 2474
5157.98 2431
5158.66 2467
5159.33 2440
5160.01 2437
5160.69 2407
5161.37 2587
5162.04 2411
5162.72 2432
5163.40 2498
5164.08 2602
5164.76 2543
5165.43 2508
5166.11 2637
5166.79 2639
5167.47 2735
5168.15 2768
5168.82 2626
5169.50 2711
5170.18 2788
5170.86 2683
5171.54 2496
5172.22 2505
5172.89 2508
5173.57 2345
5174.25 2432
5174.93 2426
5175.61 2326
5176.29 2434
5176.97 2353
5177.64 2259
5178.32 2474
5179.00 2568
5179.68 2565
5180.36 2667
5181.04 2563
5181.72 2601
5182.40 2572
5183.08 2533
5183.75 2438
5184.43 2405
5185.11 2485
5185.79 2631
5186.47 2440
5187.15 2252
5187.83 2354
5188.51 2346
5189.19 2362
5189.87 2301
5190.55 2216
5191.23 2343
5191.91 2349
5192.59 2355
5193.27 2339
5193.95 2415
5194.63 2323
5195.31 2402
5195.99 2425
5196.67 2486
5197.35 2448
5198.03 2417
5198.71 2419
5199.39 2380
5200.07 2323
5200.75 2252
5201.43 2345
5202.11 2446
5202.79 2347
5203.47 2357
5204.15 2402
5204.83 2478
5205.51 2492
5206.19 2376
5206.87 2681
5207.55 2580
5208.23 2569
5208.91 2584
5209.59 2578
5210.27 2672
5210.96 2669
5211.64 2592
5212.32 2601
5213.00 2583
5213.68 2662
5214.36 2645
5215.04 2583
5215.72 2547
5216.40 2552
5217.09 2678
5217.77 2682
5218.45 2717
5219.13 2838
5219.81 2843
5220.49 2751
5221.17 2597
5221.86 2687
5222.54 2960
5223.22 2883
5223.90 2702
5224.58 2664
5225.27 2692
5225.95 2632
5226.63 2627
5227.31 2692
5227.99 2562
5228.67 2527
5229.36 2481
5230.04 2458
5230.72 2467
5231.40 2432
5232.09 2450
5232.77 2491
5233.45 2518
5234.13 2544
5234.82 2672
5235.50 2535
5236.18 2335
5236.86 2537
5237.55 2704
5238.23 2627
5238.91 2843
5239.59 2788
5240.28 2751
5240.96 3002
5241.64 2966
5242.33 2951
5243.01 2925
5243.69 2857
5244.37 2639
5245.06 2583
5245.74 2443
5246.42 2539
5247.11 2473
5247.79 2476
5248.47 2615
5249.16 2631
5249.84 2669
5250.52 2728
5251.21 2794
5251.89 2699
5252.58 2678
5253.26 2802
5253.94 2687
5254.63 2713
5255.31 2687
5255.99 2539
5256.68 2422
5257.36 2556
5258.05 2413
5258.73 2372
5259.41 2347
5260.10 2381
5260.78 2468
5261.47 2595
5262.15 2588
5262.84 2690
5263.52 2834
5264.20 2686
5264.89 2703
5265.57 2667
5266.26 2846
5266.94 2914
5267.63 2926
5268.31 2765
5269.00 2660
5269.68 2774
5270.37 2771
5271.05 2804
5271.73 2752
5272.42 2621
5273.10 2609
5273.79 2433
5274.47 2547
5275.16 2491
5275.85 2589
5276.53 2555
5277.22 2599
5277.90 2650
5278.59 2651
5279.27 2763
5279.96 2846
5280.64 2944
5281.33 2956
5282.01 3130
5282.70 3399
5283.38 3428
5284.07 3308
5284.76 3224
5285.44 3147
5286.13 3086
5286.81 2872
5287.50 2645
5288.19 2513
5288.87 2557
5289.56 2564
5290.24 2505
5290.93 2509
5291.62 2531
5292.30 2543
5292.99 2542
5293.67 2514
5294.36 2549
5295.05 2605
5295.73 2621
5296.42 2593
5297.11 2678
5297.79 2555
5298.48 2563
5299.17 2513
5299.85 2702
5300.54 2646
5301.23 2714
5301.91 2704
5302.60 2797
5303.29 2919
5303.97 2954
5304.66 3002
5305.35 3052
5306.04 2938
5306.72 2891
5307.41 3009
5308.10 2988
5308.78 2939
5309.47 2938
5310.16 2936
5310.85 2937
5311.53 2860
5312.22 3009
5312.91 3059
5313.60 3066
5314.28 3013
5314.97 3005
5315.66 3025
5316.35 3060
5317.04 2998
5317.72 2879
5318.41 2923
5319.10 3088
5319.79 3253
5320.48 3376
5321.16 3535
5321.85 3617
5322.54 3731
5323.23 3678
5323.92 3604
5324.60 3242
5325.29 3264
5325.98 3129
5326.67 2955
5327.36 2978
5328.05 2967
5328.74 2945
5329.42 2836
5330.11 2946
5330.80 2859
5331.49 2903
5332.18 3065
5332.87 2997
5333.56 3040
5334.25 2983
5334.93 3037
5335.62 3034
5336.31 3001
5337.00 3111
5337.69 3036
5338.38 3047
5339.07 3074
5339.76 2995
5340.45 2933
5341.14 3090
5341.83 3211
5342.52 3261
5343.21 3271
5343.90 3257
5344.58 3340
5345.27 3472
5345.96 3294
5346.65 3402
5347.34 3679
5348.03 3898
5348.72 4093
5349.41 4520
5350.10 4951
5350.79 5484
5351.48 6047
5352.17 6284
5352.86 6452
5353.55 6572
5354.24 6663
5354.93 6300
5355.62 5800
5356.31 5152
5357.01 4661
5357.70 4134
5358.39 3683
5359.08 3352
5359.77 3272
5360.46 3061
5361.15 3208
5361.84 3106
5362.53 2910
5363.22 2936
5363.91 2812
5364.60 2978
5365.29 2862
5365.98 2941
5366.68 2777
5367.37 2825
5368.06 2700
5368.75 2677
5369.44 2746
5370.13 2529
5370.82 2501
5371.51 2510
5372.21 2470
5372.90 2444
5373.59 2401
5374.28 2394
5374.97 2501
5375.66 2458
5376.35 2529
5377.05 2312
5377.74 2430
5378.43 2399
5379.12 2495
5379.81 2453
5380.51 2581
5381.20 2600
5381.89 2607
5382.58 2517
5383.27 2624
5383.97 2562
5384.66 2469
5385.35 2469
5386.04 2589
5386.73 2442
5387.43 2453
5388.12 2567
5388.81 2720
5389.50 2778
5390.20 2935
5390.89 2869
5391.58 2977
5392.28 2911
5392.97 2795
5393.66 2833
5394.35 2941
5395.05 2769
5395.74 2747
5396.43 2662
5397.13 2712
5397.82 2523
5398.51 2522
5399.20 2623
5399.90 2666
5400.59 2448
5401.28 2413
5401.98 2396
5402.67 2321
5403.36 2268
5404.06 2364
5404.75 2444
5405.44 2281
5406.14 2235
5406.83 2400
5407.53 2508
5408.22 2445
5408.91 2465
5409.61 2498
5410.30 2498
5410.99 2469
5411.69 2548
5412.38 2572
5413.08 2641
5413.77 2362
5414.46 2219
5415.16 2354
5415.85 2395
5416.55 2298
5417.24 2377
5417.94 2425
5418.63 2361
5419.32 2442
5420.02 2441
5420.71 2624
5421.41 2559
5422.10 2443
5422.80 2540
5423.49 2446
5424.19 2619
5424.88 2571
5425.58 2630
5426.27 2591
5426.97 2590
5427.66 2605
5428.36 2485
5429.05 2631
5429.75 2409
5430.44 2364
5431.14 2406
5431.83 2369
5432.53 2445
5433.22 2406
5433.92 2494
5434.61 2539
5435.31 2517
5436.00 2484
5436.70 2519
5437.40 2490
5438.09 2602
5438.79 2866
5439.48 2825
5440.18 2694
5440.87 2710
5441.57 2726
5442.27 2709
5442.96 2646
5443.66 2579
5444.35 2604
5445.05 2797
5445.75 2610
5446.44 2611
5447.14 2838
5447.83 2769
5448.53 2784
5449.23 2836
5449.92 2796
5450.62 2827
5451.32 2818
5452.01 2754
5452.71 2894
5453.41 2713
5454.10 2672
5454.80 2643
5455.50 2637
5456.19 2760
5456.89 2584
5457.59 2673
5458.28 2561
5458.98 2648
5459.68 2802
5460.37 2713
5461.07 2744
5461.77 2740
5462.47 2910
5463.16 2872
5463.86 2931
5464.56 2991
5465.25 3141
5465.95 3166
5466.65 3378
5467.35 3470
5468.04 3260
5468.74 3139
5469.44 3094
5470.14 3167
5470.84 3146
5471.53 3206
5472.23 3046
5472.93 3214
5473.63 3378
5474.32 3258
5475.02 3227
5475.72 3409
5476.42 3209
5477.12 3392
5477.82 3348
5478.51 3445
5479.21 3689
5479.91 3756
5480.61 4081
5481.31 4331
5482.01 4608
5482.70 4812
5483.40 4630
5484.10 4590
5484.80 4488
5485.50 4127
5486.20 3894
5486.90 3750
5487.59 3525
5488.29 3511
5488.99 3551
5489.69 3538
5490.39 3446
5491.09 3505
5491.79 3532
5492.49 3762
5493.19 3738
5493.89 3787
5494.58 3950
5495.28 3939
5495.98 3976
5496.68 4067
5497.38 4134
5498.08 4421
5498.78 4567
5499.48 4766
5500.18 5589
5500.88 6234
5501.58 6964
5502.28 7830
5502.98 8117
5503.68 8048
5504.38 7818
5505.08 7036
5505.78 6145
5506.48 5581
5507.18 4858
5507.88 4525
5508.58 4090
5509.28 3841
5509.98 3761
5510.68 3668
5511.38 3618
5512.08 3781
5512.78 3563
5513.48 3482
5514.18 3666
5514.88 3657
5515.58 3454
5516.28 3631
5516.98 3530
5517.68 3532
5518.39 3584
5519.09 3419
5519.79 3465
5520.49 3480
5521.19 3592
5521.89 3356
5522.59 3286
5523.29 3312
5523.99 3342
5524.69 3247
5525.40 3121
5526.10 3141
5526.80 2997
5527.50 2788
5528.20 2814
5528.90 2720
5529.60 2746
5530.31 2956
5531.01 2801
5531.71 2777
5532.41 2700
5533.11 2640
5533.81 2641
5534.52 2704
5535.22 2672
5535.92 2733
5536.62 2723
5537.32 2653
5538.02 2668
5538.73 2620
5539.43 2566
5540.13 2598
5540.83 2652
5541.54 2483
5542.24 2433
5542.94 2472
5543.64 2424
5544.34 2382
5545.05 2504
5545.75 2514
5546.45 2515
5547.15 2373
5547.86 2462
5548.56 2505
5549.26 2491
5549.97 2324
5550.67 2381
5551.37 2378
5552.07 2509
5552.78 2397
5553.48 2399
5554.18 2517
5554.89 2567
5555.59 2471
5556.29 2496
5557.00 2479
5557.70 2312
5558.40 2291
5559.11 2465
5559.81 2413
5560.51 2346
5561.22 2458
5561.92 2420
5562.62 2536
5563.33 2537
5564.03 2499
5564.73 2380
5565.44 2447
5566.14 2442
5566.85 2662
5567.55 2505
5568.25 2505
5568.96 2545
5569.66 2508
5570.37 2504
5571.07 2530
5571.77 2402
5572.48 2463
5573.18 2436
5573.89 2500
5574.59 2487
5575.29 2486
5576.00 2401
5576.70 2458
5577.41 2565
5578.11 2384
5578.82 2469
5579.52 2526
5580.23 2535
5580.93 2440
5581.64 2461
5582.34 2427
5583.05 2354
5583.75 2332
5584.46 2328
5585.16 2353
5585.87 2452
5586.57 2448
5587.28 2350
5587.98 2438
5588.69 2356
5589.39 2401
5590.10 2245
5590.80 2285
5591.51 2280
5592.21 2310
5592.92 2252
5593.62 2242
5594.33 2320
5595.04 2389
5595.74 2331
5596.45 2290
5597.15 2369
5597.86 2353
5598.56 2210
5599.27 2202
5599.98 2126
5600.68 2209
5601.39 2271
5602.09 2259
5602.80 2132
5603.51 2257
5604.21 2278
5604.92 2134
5605.62 2195
5606.33 2193
5607.04 2143
5607.74 2230
5608.45 2160
5609.16 2371
5609.86 2148
5610.57 2207
5611.28 2320
5611.98 2418
5612.69 2253
5613.40 2286
5614.10 2213
5614.81 2366
5615.52 2347
5616.22 2413
5616.93 2232
5617.64 2258
5618.35 2043
5619.05 2180
5619.76 2152
5620.47 2056
5621.17 2175
5621.88 2179
5622.59 2170
5623.30 2151
5624.00 2138
5624.71 2067
5625.42 2105
5626.13 2244
5626.83 2355
5627.54 2305
5628.25 2315
5628.96 2464
5629.67 2376
5630.37 2374
5631.08 2314
5631.79 2379
5632.50 2338
5633.21 2315
5633.91 2322
5634.62 2377
5635.33 2267
5636.04 2284
5636.75 2216
5637.45 2224
5638.16 2313
5638.87 2313
5639.58 2366
5640.29 2379
5641.00 2365
5641.70 2495
5642.41 2597
5643.12 2668
5643.83 2576
5644.54 2397
5645.25 2472
5645.96 2406
5646.67 2494
5647.38 2428
5648.08 2358
5648.79 2251
5649.50 2225
5650.21 2373
5650.92 2312
5651.63 2280
5652.34 2377
5653.05 2412
5653.76 2315
5654.47 2455
5655.18 2446
5655.89 2418
5656.60 2512
5657.30 2556
5658.01 2639
5658.72 2755
5659.43 2884
5660.14 2780
5660.85 2786
5661.56 2826
5662.27 2776
5662.98 2702
5663.69 2546
5664.40 2589
5665.11 2500
5665.82 2487
5666.53 2505
5667.24 2409
5667.95 2473
5668.66 2519
5669.37 2463
5670.08 2608
5670.79 2802
5671.50 2867
5672.22 2794
5672.93 2976
5673.64 2813
5674.35 2965
5675.06 2818
5675.77 2517
5676.48 2524
5677.19 2458
5677.90 2456
5678.61 2228
5679.32 2206
5680.03 2423
5680.74 2329
5681.46 2391
5682.17 2276
5682.88 2285
5683.59 2438
5684.30 2360
5685.01 2256
5685.72 2280
5686.43 2216
5687.15 2308
5687.86 2384
5688.57 2371
5689.28 2262
5689.99 2329
5690.70 2323
5691.42 2296
5692.13 2427
5692.84 2406
5693.55 2360
5694.26 2562
5694.97 2296
5695.69 2203
5696.40 2223
5697.11 2215
5697.82 2153
5698.53 2142
5699.25 2160
5699.96 2195
5700.67 2181
5701.38 2128
5702.10 2186
5702.81 2239
5703.52 2104
5704.23 2132
5704.95 2145
5705.66 2215
5706.37 2174
5707.08 2173
5707.80 2172
5708.51 2170
5709.22 2172
5709.93 2154
5710.65 2096
5711.36 2124
5712.07 2262
5712.79 2215
5713.50 2130
5714.21 2183
5714.93 2098
5715.64 2188
5716.35 2123
5717.07 2013
5717.78 2105
5718.49 2075
5719.21 2140
5719.92 2038
5720.63 2070
5721.35 2168
5722.06 2224
5722.77 2200
5723.49 2098
5724.20 2159
5724.92 2256
5725.63 2190
5726.34 2082
5727.06 2208
5727.77 2192
5728.48 2163
5729.20 2101
5729.91 2235
5730.63 2277
5731.34 2115
5732.06 2142
5732.77 2208
5733.48 2125
5734.20 2069
5734.91 2198
5735.63 2210
5736.34 2188
5737.06 2174
5737.77 2163
5738.49 2281
5739.20 2278
5739.91 2244
5740.63 2368
5741.34 2250
5742.06 2198
5742.77 2195
5743.49 2251
5744.20 2146
5744.92 2307
5745.63 2224
5746.35 2232
5747.06 2067
5747.78 2086
5748.49 2263
5749.21 2210
5749.93 2181
5750.64 2286
5751.36 2366
5752.07 2327
5752.79 2452
5753.50 2705
5754.22 2925
5754.93 2872
5755.65 2997
5756.37 3108
5757.08 3060
5757.80 2999
5758.51 2797
5759.23 2757
5759.95 2763
5760.66 2687
5761.38 2696
5762.09 2555
5762.81 2304
5763.53 2383
5764.24 2472
5764.96 2365
5765.67 2293
5766.39 2361
5767.11 2401
5767.82 2436
5768.54 2338
5769.26 2238
5769.97 2314
5770.69 2231
5771.41 2223
5772.12 2237
5772.84 2324
5773.56 2323
5774.27 2328
5774.99 2334
5775.71 2387
5776.42 2296
5777.14 2315
5777.86 2373
5778.58 2367
5779.29 2430
5780.01 2518
5780.73 2558
5781.45 2605
5782.16 2435
5782.88 2537
5783.60 2679
5784.31 2603
5785.03 2630
5785.75 2685
5786.47 2466
5787.19 2571
5787.90 2583
5788.62 2521
5789.34 2511
5790.06 2618
5790.77 2651
5791.49 2541
5792.21 2515
5792.93 2818
5793.65 2946
5794.36 2930
5795.08 2972
5795.80 2967
5796.52 3018
5797.24 3259
5797.96 3475
5798.67 3873
5799.39 4386
5800.11 5171
5800.83 5709
5801.55 6226
5802.27 6826
5802.99 7168
5803.70 6884
5804.42 6478
5805.14 5749
5805.86 5086
5806.58 4550
5807.30 3889
5808.02 3597
5808.74 3378
5809.46 3308
5810.17 3271
5810.89 3132
5811.61 3076
5812.33 3174
5813.05 3169
5813.77 3248
5814.49 3329
5815.21 3219
5815.93 3255
5816.65 3309
5817.37 3188
5818.09 3152
5818.81 3176
5819.53 3405
5820.25 3288
5820.97 3195
5821.69 3038
5822.41 3131
5823.13 3217
5823.85 3228
5824.57 3072
5825.29 2924
5826.01 2969
5826.73 3071
5827.45 2825
5828.17 2795
5828.89 2924
5829.61 2821
5830.33 2736
5831.05 2677
5831.77 2618
5832.49 2665
5833.21 2581
5833.93 2701
5834.65 2592
5835.37 2637
5836.09 2635
5836.81 2579
5837.53 2593
5838.25 2592
5838.97 2584
5839.70 2559
5840.42 2574
5841.14 2604
5841.86 2494
5842.58 2715
5843.30 2679
5844.02 2526
5844.74 2523
5845.46 2515
5846.19 2553
5846.91 2367
5847.63 2293
5848.35 2428
5849.07 2227
5849.79 2238
5850.51 2447
5851.24 2398
5851.96 2484
5852.68 2439
5853.40 2409
5854.12 2470
5854.85 2505
5855.57 2491
5856.29 2441
5857.01 2491
5857.73 2538
5858.46 2494
5859.18 2465
5859.90 2415
5860.62 2321
5861.34 2294
5862.07 2317
5862.79 2442
5863.51 2338
5864.23 2168
5864.96 2199
5865.68 2268
5866.40 2344
5867.12 2370
5867.85 2413
5868.57 2322
5869.29 2275
5870.01 2335
5870.74 2270
5871.46 2302
5872.18 2364
5872.91 2455
5873.63 2364
5874.35 2267
5875.08 2452
5875.80 2428
5876.52 2252
5877.25 2239
5877.97 2208
5878.69 2369
5879.42 2403
5880.14 2277
5880.86 2316
5881.59 2317
5882.31 2279
5883.03 2392
5883.76 2435
5884.48 2432
5885.20 2458
5885.93 2480
5886.65 2521
5887.38 2631
5888.10 2670
5888.82 2451
5889.55 2540
5890.27 2385
5891.00 2319
5891.72 2253
5892.44 2306
5893.17 2300
5893.89 2260
5894.62 2244
5895.34 2269
5896.07 2350
5896.79 2213
5897.51 2172
5898.24 2186
5898.96 2315
5899.69 2229
5900.41 2186
5901.14 2284
5901.86 2315
5902.59 2233
5903.31 2310
5904.04 2210
5904.76 2316
5905.49 2325
5906.21 2403
5906.94 2383
5907.66 2378
5908.39 2347
5909.11 2356
5909.84 2439
5910.56 2501
5911.29 2364
5912.01 2366
5912.74 2465
5913.46 2392
5914.19 2367
5914.92 2438
5915.64 2444
5916.37 2367
5917.09 2422
5917.82 2427
5918.54 2523
5919.27 2446
5920.00 2513
5920.72 2373
5921.45 2447
5922.17 2417
5922.90 2297
5923.63 2450
5924.35 2421
5925.08 2494
5925.80 2508
5926.53 2633
5927.26 2541
5927.98 2498
5928.71 2739
5929.44 2715
5930.16 2737
5930.89 2691
5931.62 2692
5932.34 2805
5933.07 2794
5933.80 2868
5934.52 2880
5935.25 2800
5935.98 2935
5936.70 3025
5937.43 3109
5938.16 3030
5938.88 3065
5939.61 3083
5940.34 3161
5941.07 3286
5941.79 3264
5942.52 3130
5943.25 3330
5943.97 3349
5944.70 3321
5945.43 3406
5946.16 3412
5946.88 3631
5947.61 3510
5948.34 3513
5949.07 3655
5949.80 3657
5950.52 3661
5951.25 3903
5951.98 4096
5952.71 4348
5953.43 4339
5954.16 4609
5954.89 4650
5955.62 4561
5956.35 4586
5957.07 4597
5957.80 4519
5958.53 4451
5959.26 4732
5959.99 4656
5960.72 4652
5961.44 4593
5962.17 4622
5962.90 4576
5963.63 4564
5964.36 4741
5965.09 5063
5965.82 5307
5966.54 5784
5967.27 6371
5968.00 6956
5968.73 7519
5969.46 7658
5970.19 7592
5970.92 7308
5971.65 7147
5972.38 6722
5973.11 6332
5973.83 6172
5974.56 6024
5975.29 6012
5976.02 5634
5976.75 5695
5977.48 5480
5978.21 5409
5978.94 5682
5979.67 5903
5980.40 6162
5981.13 6158
5981.86 6437
5982.59 6765
5983.32 6806
5984.05 6762
5984.78 6918
5985.51 7191
5986.24 7091
5986.97 6988
5987.70 7142
5988.43 7044
5989.16 6683
5989.89 6580
5990.62 6877
5991.35 6606
5992.08 6566
5992.81 6839
5993.54 7012
5994.27 6950
5995.00 7255
5995.73 7029
5996.46 7040
5997.19 7546
5997.92 7611
5998.65 7752
5999.38 7779
6000.11 8027
6000.85 7982
6001.58 7998
6002.31 7775
6003.04 7927
6003.77 7585
6004.50 7670
6005.23 7613
6005.96 7210
6006.69 7202
6007.43 7063
6008.16 7224
6008.89 7569
6009.62 8035
6010.35 9124
6011.08 10355
6011.81 12350
6012.54 15001
6013.28 17641
6014.01 20777
6014.74 24005
6015.47 25896
6016.20 26625
6016.94 26893
6017.67 25777
6018.40 23716
6019.13 21133
6019.86 18210
6020.59 16138
6021.33 13446
6022.06 11252
6022.79 9872
6023.52 8523
6024.26 7452
6024.99 6692
6025.72 6145
6026.45 6014
6027.19 5915
6027.92 5533
6028.65 5334
6029.38 5342
6030.12 5176
6030.85 5040
6031.58 5165
6032.31 4971
6033.05 4741
6033.78 4825
6034.51 4698
6035.25 4585
6035.98 4504
6036.71 4481
6037.44 4572
6038.18 4427
6038.91 4549
6039.64 4784
6040.38 4944
6041.11 5103
6041.84 5090
6042.58 5082
6043.31 5334
6044.04 5251
6044.78 5294
6045.51 5365
6046.24 5453
6046.98 5528
6047.71 5650
6048.45 5560
6049.18 5730
6049.91 5830
6050.65 6042
6051.38 6263
6052.11 6674
6052.85 7311
6053.58 7676
6054.32 8116
6055.05 8289
6055.79 8385
6056.52 8407
6057.25 7835
6057.99 7245
6058.72 6967
6059.46 6496
6060.19 6025
6060.93 5762
6061.66 5561
6062.39 5454
6063.13 5390
6063.86 5339
6064.60 5453
6065.33 5362
6066.07 5268
6066.80 5221
6067.54 5115
6068.27 4936
6069.01 4907
6069.74 4882
6070.48 4908
6071.21 4727
6071.95 4723
6072.68 4807
6073.42 4775
6074.15 4683
6074.89 4638
6075.62 4641
6076.36 4537
6077.10 4438
6077.83 4397
6078.57 4376
6079.30 4346
6080.04 4273
6080.77 4311
6081.51 4271
6082.25 4194
6082.98 4229
6083.72 4268
6084.45 4164
6085.19 3999
6085.93 4121
6086.66 3929
6087.40 3814
6088.13 3924
6088.87 3939
6089.61 3974
6090.34 4073
6091.08 4015
6091.81 3938
6092.55 4096
6093.29 4125
6094.02 4087
6094.76 3937
6095.50 3909
6096.23 3873
6096.97 3732
6097.71 3656
6098.44 3568
6099.18 3464
6099.92 3506
6100.65 3463
6101.39 3558
6102.13 3501
6102.87 3575
6103.60 3403
6104.34 3243
6105.08 3276
6105.81 3451
6106.55 3289
6107.29 3184
6108.03 3369
6108.76 3350
6109.50 3343
6110.24 3364
6110.98 3455
6111.71 3368
6112.45 3487
6113.19 3462
6113.93 3495
6114.66 3464
6115.40 3312
6116.14 3333
6116.88 3611
6117.62 3618
6118.35 3608
6119.09 3733
6119.83 3588
6120.57 3667
6121.31 3518
6122.04 3574
6122.78 3570
6123.52 3559
6124.26 3446
6125.00 3407
6125.74 3507
6126.47 3577
6127.21 3626
6127.95 3647
6128.69 3732
6129.43 3681
6130.17 3718
6130.91 3715
6131.64 3792
6132.38 3773
6133.12 3583
6133.86 3565
6134.60 3636
6135.34 3565
6136.08 3655
6136.82 3679
6137.56 3751
6138.30 3829
6139.04 4027
6139.77 4092
6140.51 4109
6141.25 4068
6141.99 4114
6142.73 4056
6143.47 4003
6144.21 3974
6144.95 3979
6145.69 4054
6146.43 3973
6147.17 3822
6147.91 3735
6148.65 3772
6149.39 3783
6150.13 3846
6150.87 3796
6151.61 3753
6152.35 3828
6153.09 3866
6153.83 3972
6154.57 4220
6155.31 4154
6156.05 3999
6156.79 4082
6157.53 4058
6158.27 4131
6159.01 4176
6159.75 4154
6160.49 4164
6161.23 4139
6161.97 4379
6162.71 4428
6163.45 4454
6164.20 4640
6164.94 4847
6165.68 5036
6166.42 5313
6167.16 5657
6167.90 5894
6168.64 6073
6169.38 6314
6170.12 6266
6170.86 6294
6171.61 6190
6172.35 6047
6173.09 5993
6173.83 5889
6174.57 5694
6175.31 5634
6176.05 5540
6176.79 5385
6177.54 5343
6178.28 5334
6179.02 5186
6179.76 5189
6180.50 5343
6181.24 5326
6181.99 5265
6182.73 5307
6183.47 5476
6184.21 5641
6184.95 5574
6185.70 5494
6186.44 5635
6187.18 5516
6187.92 5626
6188.66 5653
6189.41 5781
6190.15 5957
6190.89 6208
6191.63 6316
6192.38 6485
6193.12 6872
6193.86 7131
6194.60 7339
6195.35 7164
6196.09 7445
6196.83 7686
6197.57 7544
6198.32 7350
6199.06 7288
6199.80 7312
6200.55 7265
6201.29 7547
6202.03 7305
6202.78 7431
6203.52 7486
6204.26 7944
6205.00 8604
6205.75 9802
6206.49 11204
6207.23 14148
6207.98 17962
6208.72 22833
6209.46 28056
6210.21 31716
6210.95 33920
6211.70 34640
6212.44 34761
6213.18 33863
6213.93 31933
6214.67 29142
6215.41 25355
6216.16 21576
6216.90 17294
6217.65 14377
6218.39 11766
6219.13 10020
6219.88 8700
6220.62 7623
6221.37 7029
6222.11 6607
6222.85 6374
6223.60 6176
6224.34 6017
6225.09 6071
6225.83 5761
6226.58 5654
6227.32 5577
6228.07 5516
6228.81 5203
6229.56 4999
6230.30 4657
6231.04 4417
6231.79 4254
6232.53 4098
6233.28 4102
6234.02 4075
6234.77 4091
6235.51 4358
6236.26 4228
6237.00 4275
6237.75 4469
6238.49 4501
6239.24 4518
6239.99 4476
6240.73 4484
6241.48 4302
6242.22 4512
6242.97 4517
6243.71 4584
6244.46 4607
6245.20 4620
6245.95 4844
6246.70 5302
6247.44 5442
6248.19 5908
6248.93 6186
6249.68 6783
6250.42 7139
6251.17 7314
6251.92 7491
6252.66 7247
6253.41 7057
6254.15 6502
6254.90 6053
6255.65 5845
6256.39 5468
6257.14 5026
6257.89 5111
6258.63 4983
6259.38 4969
6260.13 4973
6260.87 4738
6261.62 4784
6262.37 4809
6263.11 4735
6263.86 4673
6264.61 4753
6265.35 4474
6266.10 4551
6266.85 4715
6267.59 4756
6268.34 4624
6269.09 4699
6269.83 4920
6270.58 4824
6271.33 4852
6272.08 4767
6272.82 4789
6273.57 4840
6274.32 4829
6275.06 4872
6275.81 5035
6276.56 5217
6277.31 5456
6278.05 5546
6278.80 5734
6279.55 5849
6280.30 5721
6281.05 5596
6281.79 5314
6282.54 5158
6283.29 5005
6284.04 4707
6284.78 4420
6285.53 4273
6286.28 4195
6287.03 3967
6287.78 3823
6288.53 3966
6289.27 4073
6290.02 3963
6290.77 4079
6291.52 4150
6292.27 4148
6293.02 3938
6293.76 3713
6294.51 3752
6295.26 3536
6296.01 3458
6296.76 3441
6297.51 3473
6298.26 3406
6299.00 3409
6299.75 3460
6300.50 3381
6301.25 3241
6302.00 3071
6302.75 3174
6303.50 3218
6304.25 3052
6305.00 3076
6305.75 3095
6306.50 3069
6307.24 3192
6307.99 3178
6308.74 3283
6309.49 3363
6310.24 3204
6310.99 3306
6311.74 3236
6312.49 3054
6313.24 3070
6313.99 3237
6314.74 3211
6315.49 3370
6316.24 3374
6316.99 3308
6317.74 3243
6318.49 3149
6319.24 3301
6319.99 3324
6320.74 3174
6321.49 3158
6322.24 3107
6322.99 3030
6323.74 2973
6324.49 3148
6325.24 3227
6325.99 3030
6326.74 2945
6327.49 2870
6328.24 2922
6328.99 2953
6329.74 2916
6330.50 2991
6331.25 3042
6332.00 3171
6332.75 3086
6333.50 2974
6334.25 3035
6335.00 3178
6335.75 3212
6336.50 3156
6337.25 2952
6338.00 3142
6338.76 3213
6339.51 3209
6340.26 3145
6341.01 3219
6341.76 3206
6342.51 3272
6343.26 3198
6344.02 3204
6344.77 3008
6345.52 3084
6346.27 3276
6347.02 3357
6347.77 3442
6348.53 3427
6349.28 3478
6350.03 3403
6350.78 3658
6351.53 3556
6352.29 3781
6353.04 4051
6353.79 4238
6354.54 4342
6355.29 4568
6356.05 4556
6356.80 4520
6357.55 4243
6358.30 4102
6359.06 3916
6359.81 3652
6360.56 3609
6361.31 3285
6362.07 3263
6362.82 3095
6363.57 2926
6364.32 3091
6365.08 3107
6365.83 2983
6366.58 3025
6367.33 3001
6368.09 3012
6368.84 3069
6369.59 3020
6370.35 3109
6371.10 2937
6371.85 3147
6372.61 3098
6373.36 2946
6374.11 3132
6374.87 3155
6375.62 2812
6376.37 2795
6377.13 2813
6377.88 2733
6378.63 2951
6379.39 2935
6380.14 2875
6380.89 2880
6381.65 2999
6382.40 3066
6383.16 3069
6383.91 2965
6384.66 3001
6385.42 2972
6386.17 2834
6386.92 2819
6387.68 2853
6388.43 2962
6389.19 2951
6389.94 2980
6390.70 3030
6391.45 2870
6392.20 3010
6392.96 3002
6393.71 2981
6394.47 2992
6395.22 3004
6395.98 2876
6396.73 2743
6397.49 2750
6398.24 2700
6399.00 2710
6399.75 2682
6400.51 2633
6401.26 2717
6402.02 2501
6402.77 2511
6403.53 2478
6404.28 2499
6405.04 2443
6405.79 2442
6406.55 2435
6407.30 2580
6408.06 2540
6408.81 2527
6409.57 2577
6410.32 2622
6411.08 2800
6411.83 2840
6412.59 2818
6413.34 2715
6414.10 2698
6414.86 2779
6415.61 2692
6416.37 2625
6417.12 2591
6417.88 2607
6418.64 2663
6419.39 2660
6420.15 2703
6420.90 2557
6421.66 2670
6422.42 2543
6423.17 2586
6423.93 2692
6424.68 2693
6425.44 2767
6426.20 2745
6426.95 2662
6427.71 2657
6428.47 2539
6429.22 2505
6429.98 2494
6430.74 2423
6431.49 2552
6432.25 2536
6433.01 2662
6433.76 2698
6434.52 2596
6435.28 2716
6436.03 2656
6436.79 2562
6437.55 2632
6438.30 2659
6439.06 2528
6439.82 2501
6440.58 2461
6441.33 2547
6442.09 2541
6442.85 2492
6443.61 2507
6444.36 2576
6445.12 2496
6445.88 2437
6446.64 2489
6447.39 2514
6448.15 2420
6448.91 2582
6449.67 2598
6450.42 2454
6451.18 2545
6451.94 2491
6452.70 2579
6453.46 2539
6454.21 2747
6454.97 2619
6455.73 2653
6456.49 2713
6457.25 2685
6458.00 2626
6458.76 2681
6459.52 2761
6460.28 2878
6461.04 2829
6461.80 2771
6462.55 2862
6463.31 2721
6464.07 2834
6464.83 2747
6465.59 2801
6466.35 2855
6467.11 2805
6467.87 2824
6468.62 2907
6469.38 3012
6470.14 2966
6470.90 2965
6471.66 3026
6472.42 3083
6473.18 3241
6473.94 3146
6474.70 3129
6475.46 3147
6476.22 3129
6476.97 3311
6477.73 3195
6478.49 3258
6479.25 3357
6480.01 3225
6480.77 3233
6481.53 3292
6482.29 3339
6483.05 3397
6483.81 3359
6484.57 3515
6485.33 3569
6486.09 3791
6486.85 4066
6487.61 4155
6488.37 4067
6489.13 3938
6489.89 4132
6490.65 4020
6491.41 4153
6492.17 4143
6492.93 4060
6493.69 4248
6494.45 4536
6495.21 4429
6495.97 4389
6496.73 4551
6497.49 4736
6498.26 4719
6499.02 4572
6499.78 4701
6500.54 4572
6501.30 4522
6502.06 4610
6502.82 4558
6503.58 4599
6504.34 4538
6505.10 4697
6505.86 4634
6506.62 4709
6507.39 5014
6508.15 5060
6508.91 5120
6509.67 4986
6510.43 5162
6511.19 5402
6511.95 5491
6512.72 5411
6513.48 5525
6514.24 5760
6515.00 5552
6515.76 5791
6516.52 5747
6517.28 5672
6518.05 5647
6518.81 5879
6519.57 6036
6520.33 5965
6521.09 6008
6521.86 6083
6522.62 6358
6523.38 6610
6524.14 6870
6524.90 7172
6525.67 7811
6526.43 8584
6527.19 9561
6527.95 10278
6528.72 11185
6529.48 11867
6530.24 12401
6531.00 12727
6531.77 12753
6532.53 12230
6533.29 11917
6534.05 11963
6534.82 12482
6535.58 13717
6536.34 15882
6537.11 18068
6537.87 20631
6538.63 22438
6539.39 23066
6540.16 22433
6540.92 20564
6541.68 18250
6542.45 15781
6543.21 13472
6543.97 11265
6544.74 9576
6545.50 7972
6546.26 6962
6547.03 6138
6547.79 5637
6548.55 5530
6549.32 5099
6550.08 4935
6550.84 4738
6551.61 4756
6552.37 4839
6553.14 4823
6553.90 4787
6554.66 4696
6555.43 4573
6556.19 4710
6556.96 4680
6557.72 4351
6558.48 4270
6559.25 4243
6560.01 4425
6560.78 4440
6561.54 4353
6562.31 4543
6563.07 4650
6563.83 4726
6564.60 4885
6565.36 4978
6566.13 5103
6566.89 5303
6567.66 5341
6568.42 5365
6569.19 5404
6569.95 5522
6570.72 5334
6571.48 5250
6572.25 5277
6573.01 5123
6573.78 5025
6574.54 5246
6575.31 5432
6576.07 5523
6576.84 5642
6577.60 5937
6578.37 6218
6579.13 6037
6579.90 5913
6580.66 6056
6581.43 6014
6582.19 5850
6582.96 5774
6583.73 5714
6584.49 5620
6585.26 5543
6586.02 5556
6586.79 5522
6587.55 5614
6588.32 5502
6589.09 5483
6589.85 5467
6590.62 5678
6591.38 6074
6592.15 6448
6592.92 6809
6593.68 7556
6594.45 8449
6595.22 9280
6595.98 10032
6596.75 11222
6597.51 11469
6598.28 11407
6599.05 10869
6599.81 10288
6600.58 9421
6601.35 8352
6602.11 7640
6602.88 7009
6603.65 6253
6604.41 5766
6605.18 5437
6605.95 5321
6606.71 5007
6607.48 4745
6608.25 4563
6609.02 4438
6609.78 4195
6610.55 4264
6611.32 4242
6612.08 4184
6612.85 4132
6613.62 4004
6614.39 4152
6615.15 4029
6615.92 3917
6616.69 3923
6617.46 3829
6618.22 3886
6618.99 3782
6619.76 3849
6620.53 4087
6621.30 4101
6622.06 3982
6622.83 4008
6623.60 4237
6624.37 4313
6625.13 4343
6625.90 4345
6626.67 4148
6627.44 3845
6628.21 3791
6628.98 3933
6629.74 4071
6630.51 3962
6631.28 3894
6632.05 3974
6632.82 4154
6633.59 4437
6634.35 4663
6635.12 5060
6635.89 5472
6636.66 5761
6637.43 5761
6638.20 5591
6638.97 5529
6639.74 5253
6640.50 4947
6641.27 4543
6642.04 4234
6642.81 4068
6643.58 3931
6644.35 3851
6645.12 3931
6645.89 3751
6646.66 3780
6647.43 3666
6648.20 3744
6648.97 3727
6649.73 3787
6650.50 3766
6651.27 3798
6652.04 3605
6652.81 3681
6653.58 3743
6654.35 3731
6655.12 3870
6655.89 3778
6656.66 3928
6657.43 3959
6658.20 3899
6658.97 3884
6659.74 3849
6660.51 3838
6661.28 3887
6662.05 3855
6662.82 3741
6663.59 3733
6664.36 3620
6665.13 3489
6665.90 3557
6666.67 3584
6667.44 3644
6668.22 3519
6668.99 3402
6669.76 3467
6670.53 3516
6671.30 3595
6672.07 3627
6672.84 3640
6673.61 3571
6674.38 3605
6675.15 3585
6675.92 3573
6676.69 3604
6677.46 3584
6678.24 3563
6679.01 3680
6679.78 3654
6680.55 3662
6681.32 3656
6682.09 3769
6682.86 3761
6683.63 3941
6684.41 3976
6685.18 4110
6685.95 4355
6686.72 4609
6687.49 4800
6688.26 4664
6689.04 4569
6689.81 4540
6690.58 4314
6691.35 4069
6692.12 3821
6692.90 3570
6693.67 3492
6694.44 3397
6695.21 3394
6695.98 3349
6696.76 3320
6697.53 3336
6698.30 3382
6699.07 3378
6699.84 3479
6700.62 3332
6701.39 3328
6702.16 3419
6702.93 3315
6703.71 3456
6704.48 3310
6705.25 3254
6706.03 3442
6706.80 3482
6707.57 3433
6708.34 3324
6709.12 3374
6709.89 3610
6710.66 3291
6711.44 3272
6712.21 3236
6712.98 3299
6713.75 3149
6714.53 3114
6715.30 3013
6716.07 3112
6716.85 3001
6717.62 3001
6718.39 2953
6719.17 3064
6719.94 3151
6720.72 3078
6721.49 3145
6722.26 3198
6723.04 3302
6723.81 3181
6724.58 3235
6725.36 3262
6726.13 3196
6726.91 3159
6727.68 3051
6728.45 3010
6729.23 2958
6730.00 2956
6730.78 3173
6731.55 3178
6732.32 3056
6733.10 3081
6733.87 3038
6734.65 3209
6735.42 3358
6736.20 3220
6736.97 3271
6737.74 3267
6738.52 3254
6739.29 3422
6740.07 3320
6740.84 3412
6741.62 3458
6742.39 3339
6743.17 3366
6743.94 3359
6744.72 3283
6745.49 3354
6746.27 3436
6747.04 3497
6747.82 3464
6748.59 3726
6749.37 3680
6750.14 3890
6750.92 3985
6751.69 4061
6752.47 4407
6753.24 4638
6754.02 4971
6754.80 5313
6755.57 5282
6756.35 5036
6757.12 4998
6757.90 4561
6758.67 4465
6759.45 4235
6760.23 3861
6761.00 3689
6761.78 3552
6762.55 3455
6763.33 3410
6764.11 3390
6764.88 3335
6765.66 3237
6766.43 3298
6767.21 3390
6767.99 3312
6768.76 3315
6769.54 3358
6770.32 3448
6771.09 3200
6771.87 3187
6772.64 3215
6773.42 3295
6774.20 3200
6774.97 3168
6775.75 3182
6776.53 3260
6777.31 3322
6778.08 3257
6778.86 3335
6779.64 3415
6780.41 3299
6781.19 3350
6781.97 3251
6782.74 3100
6783.52 3274
6784.30 3190
6785.08 3059
6785.85 2999
6786.63 2981
6787.41 2750
6788.19 2602
6788.96 2652
6789.74 2642
6790.52 2736
6791.30 2757
6792.07 2727
6792.85 2648
6793.63 2696
6794.41 2850
6795.18 2819
6795.96 2671
6796.74 2672
6797.52 2596
6798.30 2623
6799.07 2722
6799.85 2772
6800.63 2657
6801.41 2801
6802.19 2724
6802.97 2774
6803.74 2688
6804.52 2676
6805.30 2734
6806.08 2681
6806.86 2753
6807.64 2869
6808.41 2761
6809.19 2803
6809.97 2794
6810.75 2698
6811.53 2720
6812.31 2597
6813.09 2499
6813.87 2514
6814.64 2536
6815.42 2672
6816.20 2754
6816.98 2885
6817.76 2833
6818.54 3008
6819.32 2941
6820.10 2819
6820.88 2874
6821.66 2837
6822.44 2821
6823.22 2720
6824.00 2861
6824.78 2917
6825.55 2759
6826.33 2658
6827.11 2734
6827.89 2744
6828.67 2691
6829.45 2700
6830.23 2710
6831.01 2622
6831.79 2535
6832.57 2611
6833.35 2641
6834.13 2629
6834.91 2580
6835.69 2576
6836.47 2502
6837.25 2392
6838.03 2607
6838.81 2690
6839.60 2596
6840.38 2629
6841.16 2679
6841.94 2667
6842.72 2615
6843.50 2716
6844.28 2637
6845.06 2575
6845.84 2557
6846.62 2703
6847.40 2711
6848.18 2938
6848.96 3276
6849.74 3756
6850.53 4303
6851.31 5109
6852.09 5842
6852.87 6491
6853.65 6689
6854.43 6578
6855.21 6313
6855.99 5946
6856.77 5318
6857.56 4778
6858.34 4364
6859.12 3819
6859.90 3630
6860.68 3347
6861.46 3120
6862.25 3099
6863.03 2963
6863.81 2943
6864.59 2829
6865.37 2898
6866.15 2895
6866.94 2884
6867.72 2961
6868.50 3087
6869.28 3049
6870.07 3072
6870.85 3085
6871.63 2982
6872.41 3026
6873.19 2933
6873.98 2940
6874.76 2920
6875.54 2971
6876.32 2955
6877.11 3046
6877.89 3089
6878.67 3118
6879.45 3129
6880.24 3157
6881.02 3239
6881.80 3339
6882.59 3454
6883.37 3588
6884.15 3453
6884.93 3517
6885.72 3627
6886.50 3875
6887.28 4079
6888.07 4742
6888.85 5538
6889.63 6052
6890.42 6426
6891.20 6692
6891.98 6282
6892.77 5822
6893.55 5174
6894.33 4771
6895.12 4371
6895.90 3997
6896.68 3656
6897.47 3653
6898.25 3503
6899.04 3378
6899.82 3317
6900.60 3355
6901.39 3495
6902.17 3460
6902.95 3554
6903.74 3523
6904.52 3567
6905.31 3732
6906.09 3719
6906.88 3617
6907.66 3425
6908.44 3618
6909.23 3559
6910.01 3533
6910.80 3440
6911.58 3358
6912.37 3264
6913.15 3198
6913.94 3217
6914.72 3217
6915.50 3331
6916.29 3083
6917.07 3015
6917.86 3173
6918.64 3298
6919.43 3178
6920.21 3258
6921.00 3141
6921.78 3229
6922.57 3201
6923.35 3066
6924.14 3072
6924.93 3141
6925.71 3247
6926.50 3207
6927.28 3126
6928.07 3170
6928.85 3224
6929.64 3322
6930.42 3420
6931.21 3262
6931.99 3459
6932.78 3476
6933.57 3535
6934.35 3583
6935.14 3563
6935.92 3750
6936.71 3690
6937.50 3624
6938.28 3538
6939.07 3501
6939.85 3517
6940.64 3570
6941.43 3724
6942.21 3885
6943.00 3918
6943.78 4193
6944.57 4354
6945.36 4341
6946.14 4485
6946.93 4636
6947.72 4591
6948.50 4619
6949.29 4645
6950.08 4740
6950.86 4727
6951.65 4634
6952.44 4562
6953.22 4560
6954.01 4380
6954.80 4654
6955.58 4669
6956.37 4770
6957.16 4749
6957.95 4986
6958.73 5049
6959.52 5106
6960.31 5052
6961.10 5159
6961.88 5065
6962.67 4948
6963.46 4952
6964.24 4906
6965.03 4914
6965.82 4911
6966.61 5022
6967.40 5214
6968.18 5338
6968.97 5359
6969.76 5413
6970.55 5760
6971.33 5782
6972.12 5836
6972.91 5997
6973.70 6016
6974.49 6083
6975.27 5800
6976.06 5842
6976.85 6065
6977.64 5795
6978.43 5923
6979.22 5955
6980.00 6025
6980.79 6189
6981.58 6528
6982.37 7100
6983.16 8144
6983.95 9271
6984.74 10968
6985.52 13368
6986.31 15945
6987.10 18452
6987.89 20028
6988.68 21088
6989.47 20908
6990.26 19688
6991.05 17943
6991.83 15917
6992.62 13808
6993.41 12134
6994.20 10481
6994.99 9557
6995.78 9045
6996.57 8592
6997.36 8991
6998.15 9986
6998.94 11670
6999.73 13990
7000.52 16204
7001.31 18417
7002.10 20295
7002.89 20900
7003.68 20782
7004.47 19375
7005.26 17342
7006.05 15226
7006.84 12925
7007.63 10957
7008.42 9399
7009.21 8028
7010.00 6999
7010.79 6434
7011.58 6150
7012.37 5966
7013.16 6116
7013.95 6263
7014.74 6484
7015.53 6623
7016.32 6480
7017.11 6200
7017.90 5904
7018.69 5728
7019.48 5451
7020.27 5160
7021.06 4799
7021.85 4684
7022.64 4782
7023.43 4615
7024.22 4594
7025.02 4671
7025.81 4881
7026.60 4881
7027.39 5057
7028.18 5172
7028.97 5218
7029.76 5210
7030.55 5093
7031.34 5150
7032.14 5174
7032.93 4916
7033.72 4717
7034.51 4513
7035.30 4496
7036.09 4339
7036.88 4338
7037.68 4392
7038.47 4498
7039.26 4587
7040.05 4753
7040.84 4725
7041.64 4803
7042.43 4854
7043.22 4890
7044.01 4977
7044.80 4685
7045.60 4720
7046.39 4780
7047.18 4554
7047.97 4669
7048.76 4795
7049.56 4802
7050.35 5144
7051.14 5409
7051.93 5721
7052.73 5734
7053.52 5906
7054.31 5754
7055.10 5407
7055.90 5292
7056.69 5013
7057.48 4789
7058.27 4604
7059.07 4504
7059.86 4505
7060.65 4420
7061.45 4382
7062.24 4394
7063.03 4307
7063.83 4534
7064.62 4506
7065.41 4609
7066.21 4467
7067.00 4353
7067.79 4477
7068.59 4452
7069.38 4304
7070.17 4227
7070.97 4224
7071.76 4505
7072.55 4392
7073.35 4221
7074.14 4299
7074.93 4405
7075.73 4353
7076.52 4453
7077.32 4165
7078.11 4017
7078.90 4103
7079.70 4098
7080.49 4121
7081.29 4116
7082.08 4030
7082.87 4042
7083.67 4133
7084.46 4040
7085.26 4206
7086.05 4234
7086.85 4423
7087.64 4792
7088.43 5308
7089.23 5724
7090.02 6073
7090.82 6523
7091.61 6194
7092.41 5989
7093.20 5698
7094.00 5102
7094.79 4939
7095.59 4395
7096.38 4124
7097.18 3774
7097.97 3703
7098.77 3604
7099.56 3204
7100.36 3173
7101.15 3069
7101.95 3010
7102.74 3006
7103.54 3008
7104.33 2948
7105.13 2988
7105.92 2944
7106.72 2845
7107.52 2813
7108.31 2765
7109.11 2735
7109.90 2604
7110.70 2587
7111.49 2481
7112.29 2605
7113.09 2551
7113.88 2515
7114.68 2626
7115.47 2807
7116.27 2783
7117.07 2692
7117.86 2777
7118.66 2811
7119.45 2866
7120.25 2904
7121.05 2768
7121.84 2856
7122.64 2734
7123.44 2677
7124.23 2619
7125.03 2680
7125.83 2779
7126.62 2666
7127.42 2721
7128.22 2681
7129.01 2707
7129.81 2721
7130.61 2748
7131.40 2690
7132.20 2537
7133.00 2602
7133.79 2741
7134.59 2550
7135.39 2604
7136.19 2613
7136.98 2536
7137.78 2518
7138.58 2474
7139.38 2498
7140.17 2465
7140.97 2407
7141.77 2395
7142.57 2497
7143.36 2484
7144.16 2450
7144.96 2552
7145.76 2511
7146.55 2536
7147.35 2487
7148.15 2518
7148.95 2519
7149.74 2524
7150.54 2496
7151.34 2503
7152.14 2426
7152.94 2427
7153.74 2338
7154.53 2456
7155.33 2371
7156.13 2218
7156.93 2311
7157.73 2388
7158.53 2404
7159.32 2433
7160.12 2461
7160.92 2389
7161.72 2402
7162.52 2381
7163.32 2290
7164.12 2227
7164.91 2213
7165.71 2217
7166.51 2293
7167.31 2236
7168.11 2207
7168.91 2175
7169.71 2217
7170.51 2254
7171.31 2195
7172.11 2230
7172.90 2290
7173.70 2321
7174.50 2278
7175.30 2243
7176.10 2318
7176.90 2217
7177.70 2158
7178.50 2080
7179.30 2024
7180.10 1967
7180.90 2037
7181.70 2089
7182.50 2079
7183.30 2139
7184.10 2068
7184.90 2086
7185.70 2253
7186.50 2235
7187.30 2174
7188.10 2183
7188.90 2105
7189.70 2155
7190.50 2115
7191.30 2110
7192.10 2066
7192.90 2034
7193.70 2052
7194.50 2072
7195.30 1919
7196.10 1840
7196.90 1807
7197.70 1994
7198.50 1962
7199.30 1861
7200.11 1940
7200.91 1973
7201.71 1904
7202.51 2018
7203.31 1971
7204.11 1931
7204.91 1944
7205.71 1933
7206.51 1831
7207.31 1859
7208.12 1826
7208.92 1824
7209.72 1877
7210.52 1810
7211.32 1799
7212.12 1808
7212.92 1796
7213.72 1822
7214.53 1665
7215.33 1720
7216.13 1885
7216.93 1837
7217.73 1840
7218.53 1821
7219.34 1854
7220.14 1858
7220.94 1811
7221.74 1936
7222.54 1919
7223.35 1826
7224.15 1908
7224.95 1946
7225.75 1953
7226.56 1980
7227.36 2010
7228.16 1960
7228.96 1863
7229.76 1845
7230.57 1827
7231.37 1853
7232.17 1918
7232.97 1884
7233.78 1815
7234.58 1823
7235.38 1815
7236.19 1836
7236.99 1866
7237.79 1875
7238.59 1807
7239.40 1986
7240.20 1900
7241.00 1918
7241.81 1887
7242.61 1970
7243.41 1883
7244.22 1906
7245.02 1884
7245.82 1881
7246.63 1758
7247.43 1866
7248.23 1868
7249.04 1906
7249.84 1806
7250.64 1772
7251.45 1815
7252.25 1885
7253.05 1862
7253.86 1722
7254.66 1712
7255.46 1851
7256.27 1807
7257.07 1868
7257.88 1824
7258.68 1759
7259.48 1828
7260.29 1887
7261.09 1800
7261.90 1868
7262.70 1838
7263.51 1902
7264.31 1923
7265.11 1848
7265.92 1795
7266.72 1909
7267.53 1911
7268.33 1872
7269.14 1876
7269.94 1862
7270.75 1921
7271.55 1865
7272.36 1817
7273.16 1895
7273.97 1879
7274.77 1906
7275.58 1994
7276.38 1937
7277.19 2008
7277.99 2075
7278.80 1998
7279.60 2007
7280.41 2070
7281.21 2001
7282.02 2197
7282.82 2251
7283.63 2417
7284.43 2610
7285.24 2907
7286.04 3130
7286.85 3250
7287.66 3426
7288.46 3421
7289.27 3195
7290.07 2914
7290.88 2801
7291.68 2554
7292.49 2439
7293.30 2224
7294.10 2149
7294.91 1950
7295.71 2055
7296.52 1996
7297.33 1899
7298.13 1852
7298.94 1951
7299.74 1887
7300.55 2022
7301.36 2015
7302.16 2085
7302.97 1998
7303.78 2065
7304.58 2036
7305.39 1962
7306.20 2005
7307.00 1967
7307.81 1992
7308.62 1988
7309.42 1893
7310.23 2015
7311.04 2067
7311.84 2013
7312.65 1962
7313.46 2180
7314.27 2153
7315.07 2042
7315.88 2163
7316.69 2248
7317.49 2208
7318.30 2428
7319.11 2518
7319.92 2677
7320.72 2916
7321.53 3297
7322.34 3129
7323.15 3259
7323.95 3330
7324.76 2913
7325.57 2706
7326.38 2518
7327.19 2553
7327.99 2395
7328.80 2305
7329.61 2231
7330.42 2133
7331.22 2045
7332.03 2103
7332.84 1994
7333.65 1972
7334.46 1997
7335.27 2135
7336.07 2054
7336.88 2007
7337.69 2002
7338.50 2088
7339.31 1986
7340.12 1890
7340.92 2037
7341.73 2035
7342.54 2092
7343.35 1993
7344.16 1846
7344.97 1798
7345.78 1935
7346.59 1885
7347.39 1909
7348.20 1817
7349.01 1894
7349.82 1955
7350.63 1815
7351.44 1743
7352.25 1742
7353.06 1749
7353.87 1649
7354.68 1821
7355.49 1845
7356.30 1838
7357.11 1802
7357.92 1764
7358.72 1724
7359.53 1660
7360.34 1701
7361.15 1746
7361.96 1769
7362.77 1744
7363.58 1822
7364.39 1843
7365.20 1779
7366.01 1673
7366.82 1750
7367.63 1762
7368.44 1734
7369.25 1723
7370.06 1757
7370.87 1631
7371.68 1687
7372.49 1715
7373.30 1784
7374.11 1679
7374.93 1705
7375.74 1661
7376.55 1703
7377.36 1733
7378.17 1682
7378.98 1775
7379.79 1663
7380.60 1717
7381.41 1585
7382.22 1711
7383.03 1711
7383.84 1786
7384.65 1759
7385.46 1798
7386.28 1756
7387.09 1790
7387.90 1834
7388.71 1826
7389.52 1722
7390.33 1688
7391.14 1768
7391.95 1731
7392.77 1616
7393.58 1636
7394.39 1760
7395.20 1736
7396.01 1756
7396.82 1707
7397.64 1723
7398.45 1790
7399.26 1896
7400.07 1898
7400.88 1924
7401.69 1985
7402.51 1889
7403.32 1860
7404.13 1670
7404.94 1773
7405.76 1750
7406.57 1631
7407.38 1661
7408.19 1728
7409.00 1765
7409.82 1827
7410.63 1747
7411.44 1698
7412.25 1673
7413.07 1703
7413.88 1767
7414.69 1652
7415.50 1670
7416.32 1613
7417.13 1715
7417.94 1596
7418.76 1555
7419.57 1583
7420.38 1631
7421.19 1539
7422.01 1607
7422.82 1637
7423.63 1605
7424.45 1540
7425.26 1495
7426.07 1570
7426.89 1624
7427.70 1626
7428.51 1641
7429.33 1665
7430.14 1757
7430.95 1696
7431.77 1577
7432.58 1667
7433.39 1549
7434.21 1674
7435.02 1567
7435.84 1530
7436.65 1611
7437.46 1622
7438.28 1599
7439.09 1613
7439.91 1648
7440.72 1593
7441.53 1602
7442.35 1669
7443.16 1726
7443.98 1705
7444.79 1749
7445.60 1632
7446.42 1720
7447.23 1677
7448.05 1703
7448.86 1601
7449.68 1643
7450.49 1601
7451.31 1694
7452.12 1641
7452.94 1652
7453.75 1734
7454.57 1559
7455.38 1504
7456.20 1446
7457.01 1540
7457.83 1510
7458.64 1575
7459.46 1579
7460.27 1530
7461.09 1573
7461.90 1512
7462.72 1548
7463.53 1641
7464.35 1703
7465.16 1627
7465.98 1734
7466.79 1600
7467.61 1621
7468.42 1684
7469.24 1577
7470.06 1686
7470.87 1634
7471.69 1626
7472.50 1697
7473.32 1725
7474.13 1714
7474.95 1660
7475.77 1737
7476.58 1692
7477.40 1698
7478.21 1668
7479.03 1567
7479.85 1678
7480.66 1657
7481.48 1539
7482.30 1521
7483.11 1487
7483.93 1614
7484.75 1633
7485.56 1552
7486.38 1549
7487.20 1594
7488.01 1599
7488.83 1612
7489.65 1481
7490.46 1561
7491.28 1520
7492.10 1569
7492.91 1556
7493.73 1523
7494.55 1485
7495.36 1550
7496.18 1526
7497.00 1466
7497.82 1421
7498.63 1512
7499.45 1555
7500.27 1545
7501.08 1585
7501.90 1580
7502.72 1522
7503.54 1583
7504.35 1602
7505.17 1563
7505.99 1466
7506.81 1623
7507.62 1662
7508.44 1622
7509.26 1627
7510.08 1659
7510.90 1675
7511.71 1591
7512.53 1505
7513.35 1530
7514.17 1505
7514.99 1496
7515.80 1510
7516.62 1568
7517.44 1586
7518.26 1535
7519.08 1545
7519.90 1571
7520.71 1585
7521.53 1593
7522.35 1532
7523.17 1513
7523.99 1548
7524.81 1542
7525.63 1566
7526.45 1570
7527.26 1495
7528.08 1507
7528.90 1553
7529.72 1504
7530.54 1623
7531.36 1496
7532.18 1527
7533.00 1589
7533.82 1660
7534.64 1591
7535.45 1567
7536.27 1502
7537.09 1490
7537.91 1567
7538.73 1616
7539.55 1545
7540.37 1609
7541.19 1617
7542.01 1726
7542.83 1728
7543.65 1709
7544.47 1739
7545.29 1723
7546.11 1731
7546.93 1759
7547.75 1725
7548.57 1759
7549.39 1799
7550.21 1673
7551.03 1712
7551.85 1647
7552.67 1658
7553.49 1595
7554.31 1622
7555.13 1615
7555.95 1676
7556.77 1606
7557.59 1611
7558.41 1679
7559.23 1718
7560.05 1709
7560.87 1680
7561.69 1796
7562.51 1781
7563.34 1765
7564.16 1702
7564.98 1647
7565.80 1640
7566.62 1650
7567.44 1753
7568.26 1659
7569.08 1712
7569.90 1674
7570.72 1627
7571.55 1567
7572.37 1629
7573.19 1570
7574.01 1647
7574.83 1597
7575.65 1668
7576.47 1593
7577.30 1601
7578.12 1654
7578.94 1638
7579.76 1652
7580.58 1579
7581.40 1644
7582.23 1590
7583.05 1607
7583.87 1741
7584.69 1730
7585.51 1677
7586.33 1787
7587.16 1793
7587.98 1848
7588.80 1848
7589.62 1984
7590.45 1936
7591.27 1983
7592.09 1931
7592.91 2000
7593.74 1889
7594.56 1821
7595.38 1952
7596.20 1793
7597.03 1848
7597.85 1837
7598.67 1870
7599.49 1923
7600.32 1942
7601.14 1966
7601.96 1870
7602.78 1873
7603.61 1964
7604.43 2033
7605.25 2324
7606.08 2386
7606.90 2435
7607.72 2500
7608.55 2470
7609.37 2356
7610.19 2299
7611.02 2398
7611.84 2368
7612.66 2219
7613.49 2155
7614.31 2128
7615.13 2114
7615.96 2143
7616.78 2117
7617.60 2199
7618.43 2281
7619.25 2379
7620.08 2498
7620.90 2500
7621.72 2518
7622.55 2436
7623.37 2351
7624.20 2312
7625.02 2330
7625.84 2239
7626.67 2157
7627.49 2200
7628.32 2198
7629.14 2316
7629.97 2339
7630.79 2494
7631.61 2642
7632.44 2740
7633.26 2925
7634.09 3150
7634.91 3276
7635.74 3206
7636.56 2927
7637.39 2791
7638.21 2652
7639.04 2482
7639.86 2398
7640.69 2192
7641.51 1965
7642.34 1822
7643.16 1812
7643.99 1782
7644.81 1744
7645.64 1693
7646.46 1765
7647.29 1726
7648.11 1672
7648.94 1603
7649.76 1655
7650.59 1659
7651.42 1638
7652.24 1540
7653.07 1697
7653.89 1598
7654.72 1627
7655.54 1628
7656.37 1595
7657.20 1567
7658.02 1587
7658.85 1556
7659.67 1511
7660.50 1587
7661.33 1608
7662.15 1586
7662.98 1610
7663.80 1608
7664.63 1600
7665.46 1584
7666.28 1602
7667.11 1664
7667.94 1782
7668.76 1627
7669.59 1586
7670.42 1650
7671.24 1590
7672.07 1613
7672.90 1618
7673.72 1576
7674.55 1540
7675.38 1618
7676.20 1597
7677.03 1521
7677.86 1492
7678.68 1614
7679.51 1627
7680.34 1629
7681.16 1563
7681.99 1420
7682.82 1477
7683.65 1513
7684.47 1503
7685.30 1606
7686.13 1610
7686.96 1638
7687.78 1639
7688.61 1627
7689.44 1677
7690.27 1592
7691.09 1584
7691.92 1719
7692.75 1578
7693.58 1592
7694.41 1541
7695.23 1619
7696.06 1624
7696.89 1542
7697.72 1580
7698.55 1631
7699.37 1745
7700.20 1835
7701.03 1847
7701.86 1751
7702.69 1822
7703.51 1757
7704.34 1661
7705.17 1602
7706.00 1583
7706.83 1623
7707.66 1585
7708.49 1490
7709.31 1530
7710.14 1577
7710.97 1529
7711.80 1592
7712.63 1662
7713.46 1556
7714.29 1598
7715.12 1580
7715.95 1595
7716.77 1529
7717.60 1479
7718.43 1574
7719.26 1489
7720.09 1415
7720.92 1502
7721.75 1543
7722.58 1466
7723.41 1484
7724.24 1479
7725.07 1459
7725.90 1516
7726.73 1418
7727.56 1498
7728.39 1483
7729.22 1472
7730.05 1405
7730.88 1499
7731.71 1513
7732.54 1482
7733.37 1505
7734.20 1492
7735.03 1519
7735.86 1480
7736.69 1501
7737.52 1502
7738.35 1454
7739.18 1498
7740.01 1544
7740.84 1540
7741.67 1529
7742.50 1544
7743.33 1453
7744.16 1421
7744.99 1556
7745.82 1595
7746.65 1557
7747.48 1618
7748.31 1667
7749.14 1684
7749.97 1842
7750.81 1806
7751.64 1720
7752.47 1692
7753.30 1708
7754.13 1772
7754.96 1677
7755.79 1628
7756.62 1569
7757.45 1634
7758.29 1791
7759.12 1706
7759.95 1612
7760.78 1526
7761.61 1633
7762.44 1626
7763.27 1642
7764.11 1542
7764.94 1513
7765.77 1570
7766.60 1564
7767.43 1561
7768.26 1558
7769.10 1537
7769.93 1467
7770.76 1468
7771.59 1494
7772.42 1473
7773.26 1400
7774.09 1435
7774.92 1491
7775.75 1520
7776.59 1538
7777.42 1477
7778.25 1544
7779.08 1582
7779.92 1521
7780.75 1527
7781.58 1474
7782.41 1488
7783.25 1470
7784.08 1518
7784.91 1581
7785.74 1704
7786.58 1661
7787.41 1614
7788.24 1662
7789.08 1705
7789.91 1769
7790.74 1705
7791.57 1578
7792.41 1592
7793.24 1619
7794.07 1554
7794.91 1623
7795.74 1617
7796.57 1590
7797.41 1641
7798.24 1645
7799.07 1607
7799.91 1595
7800.74 1653
7801.58 1610
7802.41 1582
7803.24 1619
7804.08 1633
7804.91 1590
7805.74 1597
7806.58 1745
7807.41 1651
7808.25 1673
7809.08 1724
7809.91 1704
7810.75 1811
7811.58 1815
7812.42 1890
7813.25 1874
7814.09 1819
7814.92 2026
7815.75 2087
7816.59 2234
7817.42 2301
7818.26 2390
7819.09 2560
7819.93 2472
7820.76 2411
7821.60 2325
7822.43 2309
7823.27 2203
7824.10 2155
7824.94 2110
7825.77 2024
7826.61 2071
7827.44 2179
7828.28 2198
7829.11 2164
7829.95 2214
7830.78 2244
7831.62 2121
7832.45 2049
7833.29 2079
7834.12 2065
7834.96 2156
7835.79 2296
7836.63 2253
7837.46 2206
7838.30 2168
7839.14 2218
7839.97 2037
7840.81 2032
7841.64 2004
7842.48 1967
7843.31 1921
7844.15 1890
7844.99 1986
7845.82 2063
7846.66 1892
7847.49 1894
7848.33 1895
7849.17 1871
7850.00 1839
7850.84 1844
7851.68 1873
7852.51 1964
7853.35 1912
7854.18 1945
7855.02 1865
7855.86 1872
7856.69 1873
7857.53 1954
7858.37 2020
7859.20 2089
7860.04 2130
7860.88 2196
7861.71 2238
7862.55 2197
7863.39 2302
7864.23 2298
7865.06 2077
7865.90 2012
7866.74 1948
7867.57 1919
7868.41 1837
7869.25 1847
7870.09 1937
7870.92 2069
7871.76 1986
7872.60 1984
7873.44 2083
7874.27 2056
7875.11 2128
7875.95 2103
7876.79 2187
7877.62 2189
7878.46 2407
7879.30 2454
7880.14 2471
7880.97 2495
7881.81 2527
7882.65 2539
7883.49 2340
7884.33 2225
7885.16 2165
7886.00 2247
7886.84 2188
7887.68 2054
7888.52 2110
7889.36 2130
7890.19 2319
7891.03 2314
7891.87 2262
7892.71 2436
7893.55 2511
7894.39 2445
7895.23 2448
7896.06 2390
7896.90 2353
7897.74 2294
7898.58 2337
7899.42 2589
7900.26 2583
7901.10 2635
7901.94 2807
7902.77 2820
7903.61 2815
7904.45 2717
7905.29 2711
7906.13 2593
7906.97 2472
7907.81 2269
7908.65 2281
7909.49 2262
7910.33 2048
7911.17 2055
7912.01 2069
7912.85 2024
7913.69 2054
7914.53 2155
7915.37 2142
7916.21 2334
7917.05 2691
7917.89 2873
7918.73 2973
7919.57 3359
7920.41 3828
7921.25 4028
7922.09 3922
7922.93 3810
7923.77 3740
7924.61 3495
7925.45 3203
7926.29 2847
7927.13 2656
7927.97 2438
7928.81 2265
7929.65 2138
7930.49 2013
7931.33 1973
7932.17 1891
7933.01 1907
7933.85 1889
7934.69 1839
7935.53 1876
7936.37 1872
7937.21 1901
7938.05 1791
7938.90 1795
7939.74 1734
7940.58 1783
7941.42 1849
7942.26 1702
7943.10 1775
7943.94 1747
7944.78 1822
7945.63 1793
7946.47 1808
7947.31 1793
7948.15 1854
7948.99 1803
7949.83 1864
7950.67 1870
7951.52 1938
7952.36 1963
7953.20 1915
7954.04 1992
7954.88 2107
7955.72 2108
7956.57 2028
7957.41 2137
7958.25 2180
7959.09 2198
7959.93 2133
7960.78 2214
7961.62 2257
7962.46 2082
7963.30 2034
7964.15 2044
7964.99 2117
7965.83 2106
7966.67 2217
7967.52 2375
7968.36 2433
7969.20 2490
7970.04 2606
7970.89 2595
7971.73 2547
7972.57 2472
7973.41 2276
7974.26 2224
7975.10 2062
7975.94 2105
7976.79 2060
7977.63 2047
7978.47 1990
7979.31 1948
7980.16 1958
7981.00 1961
7981.84 2017
7982.69 1974
7983.53 1900
7984.37 1884
7985.22 1874
7986.06 1864
7986.90 1812
7987.75 1907
7988.59 1826
7989.44 1835
7990.28 1774
7991.12 1758
7991.97 1831
7992.81 1874
7993.65 1820
7994.50 1741
7995.34 1732
7996.19 1617
7997.03 1650
7997.87 1631
7998.72 1696
7999.56 1742
8000.41 1606
8001.25 1580
8002.10 1593
8002.94 1685
8003.78 1672
8004.63 1581
8005.47 1631
8006.32 1644
8007.16 1597
8008.01 1636
8008.85 1635
8009.70 1565
8010.54 1476
8011.39 1551
8012.23 1550
8013.08 1496
8013.92 1567
8014.77 1566
8015.61 1531
8016.46 1443
8017.30 1550
8018.15 1515
8018.99 1461
8019.84 1490
8020.68 1489
8021.53 1526
8022.37 1527
8023.22 1438
8024.06 1425
8024.91 1429
8025.75 1469
8026.60 1408
8027.45 1378
8028.29 1404
8029.14 1336
8029.98 1432
8030.83 1444
8031.67 1412
8032.52 1412
8033.37 1414
8034.21 1452
8035.06 1486
8035.90 1520
8036.75 1474
8037.60 1508
8038.44 1448
8039.29 1479
8040.14 1520
8040.98 1540
8041.83 1587
8042.68 1596
8043.52 1578
8044.37 1596
8045.21 1516
8046.06 1523
8046.91 1590
8047.75 1552
8048.60 1606
8049.45 1492
8050.30 1540
8051.14 1581
8051.99 1591
8052.84 1568
8053.68 1582
8054.53 1484
8055.38 1481
8056.22 1551
8057.07 1555
8057.92 1525
8058.77 1456
8059.61 1449
8060.46 1398
8061.31 1318
8062.16 1301
8063.00 1481
8063.85 1424
8064.70 1357
8065.55 1340
8066.39 1430
8067.24 1320
8068.09 1388
8068.94 1439
8069.79 1342
8070.63 1339
8071.48 1298
8072.33 1306
8073.18 1255
8074.03 1284
8074.87 1292
8075.72 1247
8076.57 1283
8077.42 1325
8078.27 1355
8079.12 1408
8079.96 1336
8080.81 1238
8081.66 1226
8082.51 1293
8083.36 1261
8084.21 1315
8085.06 1292
8085.90 1339
8086.75 1208
8087.60 1267
8088.45 1322
8089.30 1293
8090.15 1289
8091.00 1315
8091.85 1370
8092.70 1247
8093.54 1295
8094.39 1346
8095.24 1285
8096.09 1295
8096.94 1328
8097.79 1322
8098.64 1372
8099.49 1267
8100.34 1318
8101.19 1361
8102.04 1250
8102.89 1365
8103.74 1271
8104.59 1302
8105.44 1306
8106.29 1330
8107.14 1307
8107.99 1225
8108.84 1231
8109.69 1264
8110.54 1250
8111.39 1200
8112.24 1262
8113.09 1253
8113.94 1212
8114.79 1166
8115.64 1221
8116.49 1193
8117.34 1331
8118.19 1280
8119.04 1247
8119.89 1220
8120.74 1236
8121.59 1293
8122.44 1344
8123.29 1421
8124.14 1403
8124.99 1309
8125.84 1304
8126.70 1279
8127.55 1236
8128.40 1332
8129.25 1401
8130.10 1429
8130.95 1328
8131.80 1348
8132.65 1330
8133.50 1299
8134.36 1294
8135.21 1320
8136.06 1370
8136.91 1363
8137.76 1296
8138.61 1290
8139.46 1352
8140.32 1289
8141.17 1269
8142.02 1257
8142.87 1339
8143.72 1325
8144.57 1321
8145.43 1394
8146.28 1360
8147.13 1302
8147.98 1406
8148.83 1495
8149.69 1545
8150.54 1405
8151.39 1441
8152.24 1508
8153.10 1465
8153.95 1497
8154.80 1452
8155.65 1570
8156.50 1715
8157.36 1732
8158.21 1794
8159.06 1853
8159.92 1740
8160.77 1755
8161.62 1613
8162.47 1548
8163.33 1430
8164.18 1395
8165.03 1351
8165.88 1342
8166.74 1324
8167.59 1413
8168.44 1427
8169.30 1365
8170.15 1302
8171.00 1339
8171.86 1343
8172.71 1394
8173.56 1367
8174.42 1338
8175.27 1338
8176.12 1290
8176.98 1251
8177.83 1310
8178.68 1263
8179.54 1235
8180.39 1265
8181.25 1347
8182.10 1335
8182.95 1306
8183.81 1217
8184.66 1297
8185.51 1300
8186.37 1279
8187.22 1294
8188.08 1272
8188.93 1305
8189.79 1304
8190.64 1281
8191.49 1248
8192.35 1237
8193.20 1215
8194.06 1283
8194.91 1196
8195.77 1176
8196.62 1177
8197.47 1199
8198.33 1144
8199.18 1222
8200.04 1210
8200.89 1193
8201.75 1165
8202.60 1232
8203.46 1220
8204.31 1155
8205.17 1209
8206.02 1148
8206.88 1102
8207.73 1136
8208.59 1255
8209.44 1245
8210.30 1210
8211.15 1150
8212.01 1206
8212.87 1223
8213.72 1294
8214.58 1244
8215.43 1173
8216.29 1235
8217.14 1261
8218.00 1205
8218.85 1305
8219.71 1296
8220.57 1205
8221.42 1277
8222.28 1297
8223.13 1238
8223.99 1258
8224.85 1358
8225.70 1230
8226.56 1227
8227.41 1295
8228.27 1353
8229.13 1323
8229.98 1290
8230.84 1303
8231.70 1304
8232.55 1265
8233.41 1208
8234.26 1249
8235.12 1277
8235.98 1256
8236.83 1225
8237.69 1230
8238.55 1277
8239.40 1251
8240.26 1271
8241.12 1265
8241.98 1267
8242.83 1281
8243.69 1291
8244.55 1287
8245.40 1173
8246.26 1211
8247.12 1141
8247.98 1163
8248.83 1172
8249.69 1149
8250.55 1166
8251.40 1141
8252.26 1199
8253.12 1150
8253.98 1233
8254.83 1152
8255.69 1213
8256.55 1148
8257.41 1209
8258.27 1211
8259.12 1190
8259.98 1175
8260.84 1150
8261.70 1229
8262.55 1128
8263.41 1200
8264.27 1223
8265.13 1189
8265.99 1146
8266.85 1195
8267.70 1177
8268.56 1186
8269.42 1187
8270.28 1283
8271.14 1294
8272.00 1245
8272.85 1204
8273.71 1167
8274.57 1264
8275.43 1251
8276.29 1278
8277.15 1203
8278.01 1226
8278.87 1282
8279.72 1261
8280.58 1286
8281.44 1199
8282.30 1273
8283.16 1225
8284.02 1298
8284.88 1257
8285.74 1328
8286.60 1247
8287.46 1353
8288.32 1410
8289.17 1470
8290.03 1422
8290.89 1350
8291.75 1384
8292.61 1428
8293.47 1425
8294.33 1357
8295.19 1336
8296.05 1433
8296.91 1439
8297.77 1410
8298.63 1387
8299.49 1344
8300.35 1336
8301.21 1367
8302.07 1345
8302.93 1239
8303.79 1295
8304.65 1248
8305.51 1268
8306.37 1257
8307.23 1296
8308.09 1282
8308.95 1327
8309.81 1389
8310.67 1255
8311.53 1263
8312.39 1289
8313.26 1331
8314.12 1244
8314.98 1201
8315.84 1139
8316.70 1236
8317.56 1309
8318.42 1305
8319.28 1263
8320.14 1308
8321.00 1318
8321.86 1274
8322.73 1292
8323.59 1318
8324.45 1302
8325.31 1249
8326.17 1272
8327.03 1203
8327.89 1260
8328.75 1233
8329.62 1213
8330.48 1189
8331.34 1265
8332.20 1165
8333.06 1200
8333.92 1191
8334.79 1179
8335.65 1297
8336.51 1335
8337.37 1234
8338.23 1167
8339.09 1189
8339.96 1262
8340.82 1264
8341.68 1258
8342.54 1236
8343.41 1213
8344.27 1355
8345.13 1363
8345.99 1351
8346.85 1283
8347.72 1262
8348.58 1231
8349.44 1202
8350.30 1235
8351.17 1197
8352.03 1265
8352.89 1306
8353.76 1231
8354.62 1134
8355.48 1159
8356.34 1248
8357.21 1264
8358.07 1254
8358.93 1254
8359.80 1185
8360.66 1268
8361.52 1254
8362.38 1269
8363.25 1310
8364.11 1245
8364.97 1294
8365.84 1344
8366.70 1274
8367.56 1264
8368.43 1245
8369.29 1224
8370.16 1262
8371.02 1176
8371.88 1271
8372.75 1327
8373.61 1344
8374.47 1342
8375.34 1281
8376.20 1317
8377.07 1316
8377.93 1341
8378.79 1277
8379.66 1347
8380.52 1369
8381.39 1382
8382.25 1259
8383.11 1334
8383.98 1330
8384.84 1374
8385.71 1365
8386.57 1437
8387.44 1396
8388.30 1504
8389.17 1550
8390.03 1522
8390.89 1519
8391.76 1442
8392.62 1454
8393.49 1445
8394.35 1412
8395.22 1326
8396.08 1326
8396.95 1293
8397.81 1353
8398.68 1298
8399.54 1374
8400.41 1358
8401.27 1380
8402.14 1415
8403.00 1331
8403.87 1361
8404.74 1358
8405.60 1382
8406.47 1369
8407.33 1369
8408.20 1390
8409.06 1352
8409.93 1328
8410.79 1399
8411.66 1443
8412.53 1403
8413.39 1437
8414.26 1404
8415.12 1487
8415.99 1462
8416.86 1427
8417.72 1465
8418.59 1406
8419.45 1460
8420.32 1503
8421.19 1510
8422.05 1500
8422.92 1563
8423.78 1452
8424.65 1416
8425.52 1528
8426.38 1505
8427.25 1559
8428.12 1566
8428.98 1622
8429.85 1642
8430.72 1661
8431.58 1582
8432.45 1530
8433.32 1636
8434.18 1601
8435.05 1605
8435.92 1714
8436.79 1662
8437.65 1664
8438.52 1692
8439.39 1742
8440.25 1887
8441.12 1907
8441.99 1883
8442.86 2008
8443.72 2047
8444.59 2036
8445.46 2097
8446.33 2204
8447.19 2207
8448.06 2285
8448.93 2171
8449.80 2156
8450.66 2030
8451.53 2101
8452.40 2067
8453.27 2105
8454.14 2141
8455.00 2212
8455.87 2454
8456.74 2626
8457.61 2868
8458.48 3127
8459.34 3190
8460.21 3236
8461.08 3171
8461.95 3091
8462.82 2956
8463.69 2824
8464.55 2687
8465.42 2700
8466.29 2446
8467.16 2397
8468.03 2590
8468.90 2852
8469.77 3241
8470.63 3701
8471.50 4386
8472.37 4886
8473.24 5284
8474.11 5475
8474.98 5028
8475.85 4647
8476.72 4208
8477.59 3809
8478.45 3399
8479.32 3045
8480.19 2632
8481.06 2326
8481.93 2260
8482.80 2170
8483.67 2137
8484.54 2034
8485.41 1971
8486.28 1974
8487.15 1996
8488.02 2041
8488.89 1997
8489.76 1981
8490.63 1991
8491.50 1969
8492.37 1863
8493.24 1887
8494.11 1875
8494.98 1721
8495.85 1776
8496.72 1768
8497.59 1745
8498.46 1797
8499.33 1792
8500.20 1659
8501.07 1698
8501.94 1770
8502.81 1732
8503.68 1751
8504.55 1706
8505.42 1637
8506.29 1719
8507.16 1849
8508.03 1789
8508.90 1925
8509.77 1906
8510.65 1899
8511.52 1883
8512.39 1935
8513.26 1888
8514.13 1837
8515.00 1707
8515.87 1666
8516.74 1721
8517.61 1730
8518.48 1674
8519.36 1593
8520.23 1594
8521.10 1625
8521.97 1744
8522.84 1634
8523.71 1656
8524.58 1712
8525.46 1732
8526.33 1709
8527.20 1735
8528.07 1719
8528.94 1714
8529.81 1695
8530.69 1761
8531.56 1804
8532.43 1799
8533.30 1844
8534.17 1835
8535.05 1848
8535.92 1795
8536.79 1902
8537.66 1895
8538.54 1993
8539.41 1954
8540.28 1818
8541.15 1817
8542.02 1776
8542.90 1787
8543.77 1678
8544.64 1667
8545.51 1703
8546.39 1774
8547.26 1665
8548.13 1679
8549.01 1736
8549.88 1784
8550.75 1791
8551.62 1784
8552.50 1831
8553.37 1916
8554.24 2015
8555.12 2042
8555.99 2146
8556.86 2270
8557.74 2284
8558.61 2300
8559.48 2282
8560.36 2188
8561.23 1985
8562.10 1915
8562.98 1911
8563.85 1814
8564.72 1697
8565.60 1655
8566.47 1592
8567.34 1577
8568.22 1683
8569.09 1652
8569.97 1618
8570.84 1598
8571.71 1728
8572.59 1644
8573.46 1620
8574.34 1575
8575.21 1556
8576.08 1548
8576.96 1556
8577.83 1492
8578.71 1513
8579.58 1525
8580.46 1477
8581.33 1424
8582.20 1439
8583.08 1518
8583.95 1591
8584.83 1508
8585.70 1532
8586.58 1506
8587.45 1539
8588.33 1486
8589.20 1487
8590.08 1427
8590.95 1413
8591.83 1528
8592.70 1466
8593.58 1478
8594.45 1511
8595.33 1533
8596.20 1517
8597.08 1533
8597.95 1458
8598.83 1504
8599.70 1521
8600.58 1518
8601.45 1519
8602.33 1508
8603.21 1538
8604.08 1472
8604.96 1536
8605.83 1486
8606.71 1461
8607.58 1485
8608.46 1576
8609.34 1583
8610.21 1498
8611.09 1528
8611.96 1461
8612.84 1533
8613.72 1516
8614.59 1466
8615.47 1427
8616.34 1647
8617.22 1640
8618.10 1602
8618.97 1578
8619.85 1612
8620.73 1653
8621.60 1593
8622.48 1664
8623.36 1626
8624.23 1643
8625.11 1622
8625.99 1633
8626.86 1580
8627.74 1664
8628.62 1631
8629.49 1750
8630.37 1754
8631.25 1767
8632.12 1799
8633.00 1722
8633.88 1791
8634.76 1892
8635.63 1920
8636.51 1853
8637.39 1889
8638.26 1893
8639.14 1878
8640.02 1846
8640.90 1920
8641.77 1917
8642.65 1974
8643.53 1946
8644.41 1962
8645.28 2049
8646.16 1976
8647.04 2089
8647.92 2167
8648.80 2127
8649.67 2132
8650.55 2285
8651.43 2261
8652.31 2281
8653.19 2221
8654.06 2222
8654.94 2211
8655.82 2269
8656.70 2274
8657.58 2262
8658.46 2272
8659.33 2374
8660.21 2382
8661.09 2298
8661.97 2378
8662.85 2308
8663.73 2368
8664.61 2371
8665.48 2301
8666.36 2232
8667.24 2371
8668.12 2441
8669.00 2492
8669.88 2504
8670.76 2631
8671.64 2789
8672.52 2923
8673.40 3228
8674.27 3578
8675.15 3995
8676.03 4367
8676.91 4727
8677.79 4882
8678.67 4882
8679.55 4792
8680.43 4455
8681.31 4202
8682.19 3966
8683.07 3640
8683.95 3468
8684.83 3255
8685.71 3119
8686.59 2955
8687.47 2872
8688.35 2886
8689.23 3132
8690.11 3359
8690.99 3641
8691.87 4347
8692.75 5033
8693.63 6005
8694.51 6879
8695.39 7400
8696.27 7599
8697.15 7320
8698.03 6874
8698.91 6243
8699.79 5523
8700.67 4849
8701.55 4113
8702.43 3683
8703.31 3304
8704.19 2850
8705.07 2546
8705.95 2377
8706.84 2382
8707.72 2307
8708.60 2167
8709.48 2168
8710.36 2071
8711.24 2011
8712.12 1964
8713.00 1957
8713.88 1998
8714.76 1956
8715.65 2016
8716.53 1956
8717.41 1923
8718.29 1910
8719.17 1848
8720.05 1837
8720.93 1907
8721.82 1900
8722.70 1987
8723.58 1934
8724.46 1870
8725.34 1940
8726.22 1960
8727.11 1831
8727.99 1875
8728.87 1937
8729.75 1993
8730.63 2016
8731.52 2051
8732.40 1976
8733.28 2108
8734.16 2139
8735.05 2018
8735.93 1982
8736.81 2052
8737.69 1989
8738.58 1896
8739.46 1825
8740.34 1780
8741.22 1761
8742.11 1723
8742.99 1779
8743.87 1699
8744.75 1709
8745.64 1691
8746.52 1712
8747.40 1677
8748.28 1680
8749.17 1672
8750.05 1783
8750.93 1690
8751.82 1696
8752.70 1645
8753.58 1776
8754.47 1800
8755.35 1729
8756.23 1817
8757.12 1877
8758.00 1842
8758.88 1834
8759.77 1817
8760.65 1839
8761.53 1894
8762.42 1817
8763.30 1876
8764.19 1915
8765.07 1881
8765.95 1878
8766.84 1847
8767.72 1771
8768.60 1838
8769.49 1866
8770.37 1867
8771.26 1813
8772.14 1777
8773.03 1910
8773.91 1886
8774.79 1798
8775.68 1786
8776.56 1855
8777.45 1734
8778.33 1786
8779.22 1720
8780.10 1650
8780.98 1574
8781.87 1640
8782.75 1600
8783.64 1541
8784.52 1533
8785.41 1507
8786.29 1522
8787.18 1528
8788.06 1465
8788.95 1483
8789.83 1531
8790.72 1472
8791.60 1456
8792.49 1507
8793.37 1475
8794.26 1522
8795.14 1476
8796.03 1492
8796.92 1519
8797.80 1450
8798.69 1415
8799.57 1534
8800.46 1478
8801.34 1473
8802.23 1464
8803.11 1523
8804.00 1503
8804.89 1500
8805.77 1466
8806.66 1497
8807.54 1445
8808.43 1420
8809.32 1459
8810.20 1456
8811.09 1433
8811.97 1432
8812.86 1343
8813.75 1329
8814.63 1350
8815.52 1325
8816.41 1388
8817.29 1368
8818.18 1313
8819.06 1271
8819.95 1396
8820.84 1364
8821.72 1356
8822.61 1289
8823.50 1366
8824.38 1414
8825.27 1359
8826.16 1379
8827.05 1377
8827.93 1389
8828.82 1386
8829.71 1403
8830.59 1344
8831.48 1430
8832.37 1341
8833.25 1363
8834.14 1339
8835.03 1356
8835.92 1275
8836.80 1272
8837.69 1323
8838.58 1352
8839.47 1352
8840.35 1279
8841.24 1245
8842.13 1247
8843.02 1272
8843.90 1229
8844.79 1220
8845.68 1242
8846.57 1313
8847.46 1350
8848.34 1283
8849.23 1196
8850.12 1199
8851.01 1208
8851.90 1199
8852.78 1200
8853.67 1190
8854.56 1249
8855.45 1255
8856.34 1285
8857.23 1080
8858.12 1189
8859.00 1157
8859.89 1220
8860.78 1211
8861.67 1132
8862.56 1231
8863.45 1209
8864.34 1216
8865.22 1184
8866.11 1211
8867.00 1175
8867.89 1187
8868.78 1160
8869.67 1114
8870.56 1191
8871.45 1192
8872.34 1190
8873.23 1093
8874.12 1051
8875.00 1054
8875.89 1121
8876.78 1131
8877.67 1055
8878.56 1181
8879.45 1158
8880.34 1058
8881.23 1094
8882.12 1084
8883.01 1094
8883.90 1098
8884.79 1102
8885.68 1127
8886.57 1133
8887.46 1094
8888.35 1130
8889.24 1133
8890.13 1129
8891.02 1186
8891.91 1130
8892.80 1119
8893.69 1090
8894.58 1058
8895.47 1039
8896.36 1075
8897.25 1060
8898.14 1114
8899.03 1079
8899.92 1081
8900.81 1080
8901.71 1120
8902.60 1103
8903.49 1044
8904.38 1050
8905.27 1037
8906.16 1038
8907.05 1052
8907.94 1047
8908.83 1016
8909.72 979
8910.61 969
8911.51 1050
8912.40 1038
8913.29 1089
8914.18 1093
8915.07 1050
8915.96 1039
8916.85 1001
8917.75 996
8918.64 1056
8919.53 1092
8920.42 1027
8921.31 950
8922.20 960
8923.09 1003
8923.99 1046
8924.88 974
8925.77 1067
8926.66 1080
8927.55 966
8928.45 986
8929.34 1024
8930.23 1017
8931.12 979
8932.01 1000
8932.91 983
8933.80 996
8934.69 1004
8935.58 987
8936.48 985
8937.37 943
8938.26 973
8939.15 1005
8940.05 967
8940.94 968
8941.83 1048
8942.72 964
8943.62 889
8944.51 956
8945.40 942
8946.30 966
8947.19 943
8948.08 932
8948.97 957
8949.87 926
8950.76 921
8951.65 961
8952.55 943
8953.44 998
8954.33 1024
8955.23 947
8956.12 971
8957.01 996
8957.91 967
8958.80 969
8959.69 988
8960.59 998
8961.48 926
8962.38 913
8963.27 987
8964.16 1012
8965.06 919
8965.95 944
8966.85 978
8967.74 958
8968.63 1027
8969.53 985
8970.42 969
8971.32 1033
8972.21 1052
8973.10 1004
8974.00 962
8974.89 972
8975.79 899
8976.68 974
8977.58 1021
8978.47 1018
8979.36 971
8980.26 931
8981.15 972
8982.05 952
8982.94 1015
8983.84 1017
8984.73 937
8985.63 959
8986.52 918
8987.42 934
8988.31 932
8989.21 935
8990.10 978
8991.00 923
8991.89 937
8992.79 942
8993.68 941
8994.58 903
8995.47 932
8996.37 941
8997.27 842
8998.16 876
8999.06 930
8999.95 984
9000.85 904
9001.74 932
9002.64 956
9003.53 962
9004.43 954
9005.33 957
9006.22 977
9007.12 996
9008.01 960
9008.91 914
9009.81 894
9010.70 937
9011.60 956
9012.49 892
9013.39 904
9014.29 906
9015.18 937
9016.08 966
9016.98 937
9017.87 915
9018.77 891
9019.67 895
9020.56 897
9021.46 907
9022.36 884
9023.25 982
9024.15 941
9025.05 966
9025.94 952
9026.84 894
9027.74 981
9028.63 1017
9029.53 895
9030.43 993
9031.33 992
9032.22 936
9033.12 936
9034.02 888
9034.91 971
9035.81 963
9036.71 902
9037.61 918
9038.50 946
9039.40 906
9040.30 908
9041.20 844
9042.10 950
9042.99 956
9043.89 968
9044.79 1001
9045.69 958
9046.58 942
9047.48 910
9048.38 957
9049.28 971
9050.18 922
9051.07 988
9051.97 1031
9052.87 965
9053.77 892
9054.67 925
9055.57 963
9056.46 927
9057.36 929
9058.26 960
9059.16 963
9060.06 899
9060.96 903
9061.86 990
9062.75 986
9063.65 972
9064.55 1009
9065.45 1020
9066.35 1041
9067.25 946
9068.15 987
9069.05 990
9069.95 975
9070.84 979
9071.74 985
9072.64 998
9073.54 1009
9074.44 983
9075.34 932
9076.24 974
9077.14 987
9078.04 928
9078.94 938
9079.84 976
9080.74 935
9081.64 966
9082.54 1000
9083.44 997
9084.34 970
9085.24 951
9086.14 963
9087.04 987
9087.94 1082
9088.84 1046
9089.74 1025
9090.64 1033
9091.54 1088
9092.44 1173
9093.34 1071
9094.24 1082
9095.14 1051
9096.04 1061
9096.94 1075
9097.84 1014
9098.74 980
9099.64 963
9100.54 995
9101.44 1006
9102.34 1043
9103.24 998
9104.14 1015
9105.04 1008
9105.95 979
9106.85 1002
9107.75 1014
9108.65 970
9109.55 967
9110.45 944
9111.35 941
9112.25 993
9113.15 980
9114.06 1073
9114.96 970
9115.86 929
9116.76 946
9117.66 1005
9118.56 986
9119.46 919
9120.37 912
9121.27 956
9122.17 984
9123.07 1009
9123.97 928
9124.87 1006
9125.78 971
9126.68 890
9127.58 986
9128.48 935
9129.38 971
9130.29 973
9131.19 886
9132.09 908
9132.99 923
9133.89 1009
9134.80 938
9135.70 921
9136.60 965
9137.50 931
9138.41 967
9139.31 987
9140.21 928
9141.11 965
9142.02 1008
9142.92 951
9143.82 906
9144.72 934
9145.63 899
9146.53 944
9147.43 947
9148.34 955
9149.24 881
9150.14 929
9151.05 978
9151.95 958
9152.85 945
9153.76 869
9154.66 964
9155.56 926
9156.47 939
9157.37 981
9158.27 924
9159.18 922
9160.08 990
9160.98 940
9161.89 913
9162.79 848
9163.69 899
9164.60 911
9165.50 925
9166.41 933
9167.31 920
9168.21 987
9169.12 1003
9170.02 943
9170.93 959
9171.83 963
9172.73 941
9173.64 951
9174.54 956
9175.45 903
9176.35 949
9177.25 982
9178.16 893
9179.06 899
9179.97 943
9180.87 922
9181.78 942
9182.68 945
9183.59 925
9184.49 984
9185.40 938
9186.30 913
9187.21 933
9188.11 917
9189.02 935
9189.92 955
9190.83 1032
9191.73 1017
9192.64 1013
9193.54 957
9194.45 978
9195.35 984
9196.26 973
9197.16 1000
9198.07 965
9198.97 963
9199.88 1001
9200.78 1006
9201.69 934
9202.60 988
9203.50 1001
9204.41 966
9205.31 997
9206.22 1033
9207.13 993
9208.03 1060
9208.94 1017
9209.84 985
9210.75 927
9211.66 942
9212.56 933
9213.47 914
9214.37 901
9215.28 926
9216.19 935
9217.09 924
9218.00 919
9218.91 896
9219.81 882
9220.72 992
9221.63 914
9222.53 918
9223.44 1036
9224.35 995
9225.25 918
9226.16 869
9227.07 952
9227.97 970
9228.88 900
9229.79 864
9230.69 856
9231.60 871
9232.51 867
9233.41 941
9234.32 870
9235.23 887
9236.14 940
9237.04 968
9237.95 913
9238.86 1003
9239.77 933
9240.67 907
9241.58 899
9242.49 889
9243.40 824
9244.30 856
9245.21 919
9246.12 923
9247.03 943
9247.94 934
9248.84 900
9249.75 867
9250.66 888
9251.57 872
9252.48 898
9253.38 884
9254.29 883
9255.20 901
9256.11 846
9257.02 891
9257.93 954
9258.83 913
9259.74 842
9260.65 875
9261.56 890
9262.47 940
9263.38 878
9264.29 883
9265.19 881
9266.10 881
9267.01 892
9267.92 879
9268.83 858
9269.74 835
9270.65 941
9271.56 954
9272.47 904
9273.37 914
9274.28 948
9275.19 895
9276.10 893
9277.01 854
9277.92 916
9278.83 914
9279.74 892
9280.65 943
9281.56 997
9282.47 997
9283.38 969
9284.29 888
9285.20 936
9286.11 961
9287.02 922
9287.93 976
9288.84 977
9289.75 949
9290.66 960
9291.57 968
9292.48 934
9293.39 919
9294.30 907
9295.21 946
9296.12 963
9297.03 909
9297.94 913
9298.85 916
9299.76 964
9300.67 969
9301.58 1001
9302.49 1028
9303.40 1041
9304.31 996
9305.22 1052
9306.13 1050
9307.04 975
9307.95 960
9308.87 1006
9309.78 1063
9310.69 1105
9311.60 1117
9312.51 1049
9313.42 1096
9314.33 1107
9315.24 1056
9316.15 1004
9317.07 1042
9317.98 991
9318.89 1067
9319.80 1000
9320.71 1025
9321.62 985
9322.53 1019
9323.45 997
9324.36 960
9325.27 976
9326.18 939
9327.09 981
9328.00 991
9328.92 1038
9329.83 939
9330.74 944
9331.65 939
9332.56 946
9333.48 931
9334.39 938
9335.30 912
9336.21 906
9337.13 918
9338.04 893
9338.95 977
9339.86 946
9340.77 851
9341.69 911
9342.60 932
9343.51 897
9344.43 981
9345.34 987
9346.25 996
9347.16 932
9348.08 904
9348.99 948
9349.90 860
9350.81 882
9351.73 956
9352.64 937
9353.55 969
9354.47 887
9355.38 943
9356.29 879
9357.21 898
9358.12 999
9359.03 963
9359.95 946
9360.86 990
9361.77 1028
9362.69 978
9363.60 928
9364.51 887
9365.43 928
9366.34 967
9367.26 976
9368.17 933
9369.08 956
9370.00 954
9370.91 856
9371.82 901
9372.74 922
9373.65 916
9374.57 898
9375.48 993
9376.40 1006
9377.31 999
9378.22 1016
9379.14 956
9380.05 958
9380.97 1007
9381.88 934
9382.80 945
9383.71 1000
9384.62 949
9385.54 959
9386.45 968
9387.37 1018
9388.28 994
9389.20 997
9390.11 1072
9391.03 1002
9391.94 1006
9392.86 1108
9393.77 1076
9394.69 1063
9395.60 1048
9396.52 1110
9397.43 1090
9398.35 1086
9399.26 1042
9400.18 1049
9401.10 982
9402.01 1030
9402.93 1037
9403.84 1091
9404.76 1060
9405.67 1008
9406.59 965
9407.50 1052
9408.42 1014
9409.34 1063
9410.25 1054
9411.17 1144
9412.08 1098
9413.00 1050
9413.92 1077
9414.83 1023
9415.75 1038
9416.66 1065
9417.58 1045
9418.50 1027
9419.41 1052
9420.33 1024
9421.25 1077
9422.16 1039
9423.08 1075
9423.99 1101
9424.91 1097
9425.83 1073
9426.74 1123
9427.66 1110
9428.58 1051
9429.49 1031
9430.41 1104
9431.33 1050
9432.25 1028
9433.16 1122
9434.08 1220
9435.00 1169
9435.91 1221
9436.83 1187
9437.75 1231
9438.67 1308
9439.58 1249
9440.50 1278
9441.42 1239
9442.33 1260
9443.25 1243
9444.17 1188
9445.09 1301
9446.00 1337
9446.92 1250
9447.84 1240
9448.76 1250
9449.68 1273
9450.59 1310
9451.51 1447
9452.43 1612
9453.35 1830
9454.26 2065
9455.18 2246
9456.10 2351
9457.02 2340
9457.94 2397
9458.86 2331
9459.77 2250
9460.69 2023
9461.61 1743
9462.53 1535
9463.45 1446
9464.37 1344
9465.28 1348
9466.20 1290
9467.12 1129
9468.04 1140
9468.96 1149
9469.88 1113
9470.80 1112
9471.72 1092
9472.63 1096
9473.55 1096
9474.47 1042
9475.39 1049
9476.31 1088
9477.23 1045
9478.15 1069
9479.07 1028
9479.99 1125
9480.91 1088
9481.83 1086
9482.74 1125
9483.66 1176
9484.58 1105
9485.50 1171
9486.42 1172
9487.34 1137
9488.26 1137
9489.18 1118
9490.10 1088
9491.02 1133
9491.94 1022
9492.86 1011
9493.78 1109
9494.70 1096
9495.62 1097
9496.54 1058
9497.46 1098
9498.38 1102
9499.30 1050
9500.22 1092
9501.14 1099
9502.06 1036
9502.98 949
9503.90 1033
9504.82 1063
9505.74 1069
9506.66 984
9507.59 972
9508.51 1038
9509.43 1079
9510.35 1079
9511.27 1060
9512.19 1034
9513.11 1053
9514.03 1078
9514.95 1096
9515.87 1191
9516.79 1128
9517.71 1151
9518.64 1085
9519.56 1150
9520.48 1156
9521.40 1142
9522.32 1141
9523.24 1124
9524.16 1128
9525.08 1196
9526.01 1167
9526.93 1148
9527.85 1232
9528.77 1270
9529.69 1207
9530.61 1232
9531.54 1218
9532.46 1214
9533.38 1222
9534.30 1352
9535.22 1443
9536.15 1447
9537.07 1437
9537.99 1385
9538.91 1458
9539.83 1449
9540.76 1355
9541.68 1225
9542.60 1259
9543.52 1238
9544.45 1199
9545.37 1177
9546.29 1151
9547.21 1176
9548.14 1155
9549.06 1072
9549.98 1074
9550.90 1071
9551.83 1035
9552.75 1059
9553.67 1096
9554.59 1200
9555.52 1138
9556.44 1105
9557.36 1072
9558.29 1139
9559.21 1157
9560.13 1125
9561.06 1090
9561.98 1097
9562.90 1074
9563.83 1074
9564.75 999
9565.67 1057
9566.60 1097
9567.52 1094
9568.44 1034
9569.37 1094
9570.29 1173
9571.21 1099
9572.14 1063
9573.06 1100
9573.98 1080
9574.91 1045
9575.83 1052
9576.76 1061
9577.68 1067
9578.60 1099
9579.53 1162
9580.45 1154
9581.38 1114
9582.30 1122
9583.23 1156
9584.15 1134
9585.07 1121
9586.00 1079
9586.92 1087
9587.85 1041
9588.77 1157
9589.70 1131
9590.62 1124
9591.55 1117
9592.47 1097
9593.40 1143
9594.32 1147
9595.24 1146
9596.17 1131
9597.09 1136
9598.02 1172
9598.94 1173
9599.87 1155
9600.79 1199
9601.72 1143
9602.65 1193
9603.57 1209
9604.50 1300
9605.42 1246
9606.35 1249
9607.27 1316
9608.20 1264
9609.12 1221
9610.05 1204
9610.97 1221
9611.90 1232
9612.83 1242
9613.75 1266
9614.68 1280
9615.60 1381
9616.53 1341
9617.45 1374
9618.38 1369
9619.31 1274
9620.23 1240
9621.16 1331
9622.08 1384
9623.01 1364
9623.94 1350
9624.86 1337
9625.79 1306
9626.72 1327
9627.64 1367
9628.57 1311
9629.50 1350
9630.42 1382
9631.35 1387
9632.27 1440
9633.20 1352
9634.13 1467
9635.06 1446
9635.98 1482
9636.91 1463
9637.84 1524
9638.76 1542
9639.69 1572
9640.62 1563
9641.54 1519
9642.47 1517
9643.40 1597
9644.33 1557
9645.25 1593
9646.18 1572
9647.11 1598
9648.03 1654
9648.96 1644
9649.89 1574
9650.82 1661
9651.74 1775
9652.67 1692
9653.60 1726
9654.53 1752
9655.46 1771
9656.38 1765
9657.31 1892
9658.24 1793
9659.17 1765
9660.09 1759
9661.02 1772
9661.95 1834
9662.88 1881
9663.81 1771
9664.74 1801
9665.66 1836
9666.59 1840
9667.52 1866
9668.45 1875
9669.38 1921
9670.31 1992
9671.23 1956
9672.16 2042
9673.09 2077
9674.02 2180
9674.95 2126
9675.88 2012
9676.81 2053
9677.73 2230
9678.66 2171
9679.59 2215
9680.52 2115
9681.45 2213
9682.38 2224
9683.31 2240
9684.24 2323
9685.17 2345
9686.10 2410
9687.03 2334
9687.95 2270
9688.88 2328
9689.81 2389
9690.74 2331
9691.67 2405
9692.60 2369
9693.53 2472
9694.46 2376
9695.39 2420
9696.32 2550
9697.25 2627
9698.18 2737
9699.11 3011
9700.04 3182
9700.97 3383
9701.90 3430
9702.83 3471
9703.76 3490
9704.69 3401
9705.62 3329
9706.55 3186
9707.48 3201
9708.41 2968
9709.34 2703
9710.27 2729
9711.20 2677
9712.13 2683
9713.06 2805
9713.99 2926
9714.92 3035
9715.85 3109
9716.79 3172
9717.72 3161
9718.65 3275
9719.58 3465
9720.51 3357
9721.44 3234
9722.37 3094
9723.30 3076
9724.23 2793
9725.16 2612
9726.09 2597
9727.03 2549
9727.96 2392
9728.89 2418
9729.82 2422
9730.75 2406
9731.68 2509
9732.61 2380
9733.55 2467
9734.48 2550
9735.41 2655
9736.34 2675
9737.27 2627
9738.20 2563
9739.14 2566
9740.07 2578
9741.00 2363
9741.93 2186
9742.86 2174
9743.79 2188
9744.73 2157
9745.66 2016
9746.59 2017
9747.52 2060
9748.46 1940
9749.39 1932
9750.32 1925
9751.25 1862
9752.18 1845
9753.12 1788
9754.05 1827
9754.98 1740
9755.91 1767
9756.85 1806
9757.78 1810
9758.71 1782
9759.65 1839
9760.58 1781
9761.51 1725
9762.44 1808
9763.38 1762
9764.31 1796
9765.24 1786
9766.18 1759
9767.11 1763
9768.04 1783
9768.98 1835
9769.91 1734
9770.84 1740
9771.78 1705
9772.71 1773
9773.64 1746
9774.58 1831
9775.51 1783
9776.44 1792
9777.38 1880
9778.31 1834
9779.24 1898
9780.18 1914
9781.11 1982
9782.05 2043
9782.98 2035
9783.91 2055
9784.85 2058
9785.78 2031
9786.71 2052
9787.65 2059
9788.58 2033
9789.52 2124
9790.45 1984
9791.39 1875
9792.32 1851
9793.25 1750
9794.19 1703
9795.12 1759
9796.06 1780
9796.99 1688
9797.93 1764
9798.86 1739
9799.80 1805
9800.73 1809
9801.67 1822
9802.60 1876
9803.54 1768
9804.47 1734
9805.41 1777
9806.34 1774
9807.28 1735
9808.21 1664
9809.15 1581
9810.08 1583
9811.02 1600
9811.95 1484
9812.89 1490
9813.82 1485
9814.76 1419
9815.69 1454
9816.63 1481
9817.56 1461
9818.50 1372
9819.43 1394
9820.37 1435
9821.31 1412
9822.24 1347
9823.18 1387
9824.11 1436
9825.05 1453
9825.99 1430
9826.92 1450
9827.86 1357
9828.79 1376
9829.73 1359
9830.67 1391
9831.60 1348
9832.54 1322
9833.47 1274
9834.41 1288
9835.35 1317
9836.28 1347
9837.22 1295
9838.16 1323
9839.09 1349
9840.03 1350
9840.97 1371
9841.90 1254
9842.84 1367
9843.78 1333
9844.71 1243
9845.65 1257
9846.59 1371
9847.52 1435
9848.46 1322
9849.40 1322
9850.34 1289
9851.27 1335
9852.21 1355
9853.15 1266
9854.08 1259
9855.02 1289
9855.96 1305
9856.90 1322
9857.83 1369
9858.77 1266
9859.71 1252
9860.65 1313
9861.58 1284
9862.52 1314
9863.46 1266
9864.40 1238
9865.33 1329
9866.27 1301
9867.21 1282
9868.15 1259
9869.09 1219
9870.02 1241
9870.96 1292
9871.90 1245
9872.84 1224
9873.78 1225
9874.72 1299
9875.65 1170
9876.59 1164
9877.53 1232
9878.47 1258
9879.41 1275
9880.35 1310
9881.28 1214
9882.22 1155
9883.16 1230
9884.10 1200
9885.04 1152
9885.98 1108
9886.92 1228
9887.86 1238
9888.79 1166
9889.73 1160
9890.67 1202
9891.61 1157
9892.55 1159
9893.49 1174
9894.43 1117
9895.37 1104
9896.31 1174
9897.25 1107
9898.19 1054
9899.13 1111
9900.07 1143
9901.00 1139
9901.94 1069
9902.88 1056
9903.82 1113
9904.76 1207
9905.70 1133
9906.64 1185
9907.58 1206
9908.52 1200
9909.46 1210
9910.40 1187
9911.34 1146
9912.28 1118
9913.22 1227
9914.16 1221
9915.10 1210
9916.04 1216
9916.98 1131
9917.92 1177
9918.86 1211
9919.80 1197
9920.74 1205
9921.69 1182
9922.63 1234
9923.57 1294
9924.51 1250
9925.45 1426
9926.39 1503
9927.33 1575
9928.27 1733
9929.21 1921
9930.15 2001
9931.09 2053
9932.03 2091
9932.97 1962
9933.92 1894
9934.86 1799
9935.80 1716
9936.74 1499
9937.68 1429
9938.62 1381
9939.56 1264
9940.50 1179
9941.45 1197
9942.39 1145
9943.33 1175
9944.27 1092
9945.21 1164
9946.15 1232
9947.10 1111
9948.04 1127
9948.98 1098
9949.92 1093
9950.86 1116
9951.80 1083
9952.75 1084
9953.69 1132
9954.63 1132
9955.57 1158
9956.52 1174
9957.46 1196
9958.40 1152
9959.34 1210
9960.28 1236
9961.23 1229
9962.17 1198
9963.11 1217
9964.05 1170
9965.00 1109
9965.94 1138
9966.88 1134
9967.82 1121
9968.77 1109
9969.71 1156
9970.65 1122
9971.60 1077
9972.54 1071
9973.48 1060
9974.42 1082
9975.37 1071
9976.31 1007
9977.25 1060
9978.20 1013
9979.14 951
9980.08 940
9981.03 1033
9981.97 1089
9982.91 995
9983.86 996
9984.80 964
9985.74 948
9986.69 1010
9987.63 1009
9988.57 1030
9989.52 974
9990.46 937
9991.41 959
9992.35 971
9993.29 944
9994.24 1030
9995.18 966
9996.13 978
9997.07 940
9998.01 967
9998.96 954
9999.90 1003
10000.85 910
10001.79 957
10002.74 983
10003.68 951
10004.62 1002
10005.57 943
10006.51 992
10007.46 951
10008.40 981
10009.35 988
10010.29 938
10011.24 963
10012.18 976
10013.13 918
10014.07 932
10015.02 938
10015.96 964
10016.91 922
10017.85 932
10018.80 986
10019.74 988
10020.69 972
10021.63 935
10022.58 918
10023.52 927
10024.47 933
10025.41 903
10026.36 980
10027.30 868
10028.25 910
10029.19 943
10030.14 902
10031.09 880
10032.03 932
10032.98 924
10033.92 903
10034.87 900
10035.82 907
10036.76 926
10037.71 947
10038.65 990
10039.60 939
10040.55 928
10041.49 872
10042.44 885
10043.38 896
10044.33 901
10045.28 866
10046.22 860
10047.17 869
10048.12 878
10049.06 960
10050.01 882
10050.96 922
10051.90 863
10052.85 840
10053.80 868
10054.74 876
10055.69 887
10056.64 951
10057.58 905
10058.53 889
10059.48 857
10060.42 883
10061.37 910
10062.32 883
10063.27 891
10064.21 883
10065.16 923
10066.11 931
10067.06 944
10068.00 965
10068.95 895
10069.90 931
10070.85 969
10071.79 893
10072.74 897
10073.69 920
10074.64 925
10075.58 934
10076.53 867
10077.48 905
10078.43 911
10079.38 902
10080.32 882
10081.27 935
10082.22 867
10083.17 873
10084.12 921
10085.06 933
10086.01 861
10086.96 896
10087.91 848
10088.86 869
10089.81 889
10090.75 863
10091.70 882
10092.65 928
10093.60 953
10094.55 954
10095.50 880
10096.45 883
10097.40 921
10098.34 863
10099.29 929
10100.24 914
10101.19 913
10102.14 924
10103.09 915
10104.04 890
10104.99 858
10105.94 862
10106.89 856
10107.84 857
10108.78 824
10109.73 844
10110.68 834
10111.63 870
10112.58 867
10113.53 857
10114.48 925
10115.43 861
10116.38 855
10117.33 834
10118.28 877
10119.23 835
10120.18 869
10121.13 864
10122.08 948
10123.03 872
10123.98 887
10124.93 863
10125.88 863
10126.83 821
10127.78 882
10128.73 869
10129.68 898
10130.63 890
10131.58 845
10132.53 905
10133.48 870
10134.43 891
10135.38 908
10136.34 924
10137.29 930
10138.24 927
10139.19 888
10140.14 909
10141.09 936
10142.04 843
10142.99 903
10143.94 904
10144.89 874
10145.84 887
10146.80 886
10147.75 875
10148.70 868
10149.65 898
10150.60 894
10151.55 899
10152.50 943
10153.45 954
10154.41 920
10155.36 931
10156.31 967
10157.26 883
10158.21 852
10159.16 854
10160.12 878
10161.07 909
10162.02 856
10162.97 924
10163.92 880
10164.88 861
10165.83 921
10166.78 1004
10167.73 928
10168.68 990
10169.64 988
10170.59 945
10171.54 1029
10172.49 1005
10173.45 925
10174.40 988
10175.35 963
10176.30 988
10177.26 990
10178.21 964
10179.16 979
10180.11 991
10181.07 1028
10182.02 991
10182.97 1007
10183.92 1017
10184.88 1001
10185.83 1068
10186.78 1063
10187.74 1036
10188.69 1094
10189.64 1100
10190.60 1010
10191.55 1059
10192.50 1132
10193.46 1169
10194.41 1154
10195.36 1187
10196.32 1158
10197.27 1128
10198.22 1153
10199.18 1211
10200.13 1059
10201.08 1171
10202.04 1166
10202.99 1126
10203.95 1134
10204.90 1161
10205.85 1126
10206.81 1257
10207.76 1327
10208.72 1362
10209.67 1386
10210.62 1356
10211.58 1383
10212.53 1307
10213.49 1334
10214.44 1217
10215.40 1185
10216.35 1196
10217.30 1213
10218.26 1148
10219.21 1144
10220.17 1201
10221.12 1184
10222.08 1135
10223.03 1125
10223.99 1072
10224.94 1157
10225.90 1093
10226.85 1040
10227.81 1105
10228.76 1034
10229.72 1045
10230.67 1029
10231.63 1052
10232.58 1029
10233.54 1061
10234.49 1137
10235.45 1189
10236.40 1200
10237.36 1262
10238.31 1337
10239.27 1383
10240.22 1358
10241.18 1342
10242.14 1361
10243.09 1255
10244.05 1206
10245.00 1146
10245.96 1154
10246.91 1114
10247.87 1093
10248.83 1056
10249.78 1080
10250.74 985
10251.69 981
10252.65 924
10253.61 927
10254.56 907
10255.52 878
10256.48 899
10257.43 888
10258.39 890
10259.34 883
10260.30 874
10261.26 915
10262.21 928
10263.17 883
10264.13 845
10265.08 908
10266.04 894
10267.00 967
10267.95 884
10268.91 917
10269.87 886
10270.82 939
10271.78 861
10272.74 888
10273.70 893
10274.65 975
10275.61 905
10276.57 948
10277.52 865
10278.48 860
10279.44 821
10280.40 834
10281.35 866
10282.31 873
10283.27 906
10284.23 869
10285.18 862
10286.14 858
10287.10 836
10288.06 836
10289.02 856
10289.97 854
10290.93 881
10291.89 818
10292.85 839
10293.81 824
10294.76 845
10295.72 876
10296.68 859
10297.64 895
10298.60 919
10299.55 873
10300.51 867
10301.47 833
10302.43 889
10303.39 817
10304.35 812
10305.31 840
10306.26 780
10307.22 768
10308.18 800
10309.14 835
10310.10 850
10311.06 845
10312.02 819
10312.98 799
10313.93 863
10314.89 825
10315.85 892
10316.81 841
10317.77 812
10318.73 827
10319.69 790
10320.65 809
10321.61 813
10322.57 861
10323.53 833
10324.49 873
10325.45 835
10326.40 888
10327.36 881
10328.32 902
10329.28 862
10330.24 887
10331.20 891
10332.16 901
10333.12 867
10334.08 894
10335.04 896
10336.00 936
10336.96 881
10337.92 854
10338.88 884
10339.84 850
10340.80 831
10341.76 809
10342.72 815
10343.68 787
10344.64 806
10345.61 812
10346.57 844
10347.53 810
10348.49 859
10349.45 829
10350.41 815
10351.37 788
10352.33 848
10353.29 859
10354.25 868
10355.21 765
10356.17 765
10357.13 788
10358.10 774
10359.06 797
10360.02 790
10360.98 819
10361.94 769
10362.90 757
10363.86 727
10364.82 788
10365.79 770
10366.75 761
10367.71 786
10368.67 742
10369.63 750
10370.59 716
10371.55 782
10372.52 744
10373.48 788
10374.44 748
10375.40 770
10376.36 736
10377.33 696
10378.29 722
10379.25 746
10380.21 778
10381.17 754
10382.14 760
10383.10 811
10384.06 776
10385.02 804
10385.98 764
10386.95 741
10387.91 716
10388.87 734
10389.83 708
10390.80 661
10391.76 743
10392.72 758
10393.68 749
10394.65 727
10395.61 777
10396.57 778
10397.54 753
10398.50 755
10399.46 757
10400.42 746
10401.39 770
10402.35 694
10403.31 692
10404.28 697
10405.24 726
10406.20 744
10407.17 776
10408.13 775
10409.09 749
10410.06 752
10411.02 727
10411.98 761
10412.95 772
10413.91 754
10414.88 720
10415.84 755
10416.80 751
10417.77 730
10418.73 735
10419.69 694
10420.66 779
10421.62 725
10422.59 754
10423.55 763
10424.51 784
10425.48 850
10426.44 778
10427.41 761
10428.37 831
10429.34 814
10430.30 776
10431.26 778
10432.23 780
10433.19 731
10434.16 740
10435.12 773
10436.09 688
10437.05 767
10438.02 739
10438.98 690
10439.95 675
10440.91 707
10441.88 681
10442.84 668
10443.81 666
10444.77 686
10445.74 729
10446.70 708
10447.67 739
10448.63 667
10449.60 679
10450.56 679
10451.53 703
10452.49 686
10453.46 685
10454.42 623
10455.39 656
10456.36 721
10457.32 705
10458.29 661
10459.25 682
10460.22 702
10461.18 720
10462.15 670
10463.12 682
10464.08 681
10465.05 719
10466.01 665
10466.98 638
10467.95 760
10468.91 765
10469.88 723
10470.84 671
10471.81 685
10472.78 704
10473.74 702
10474.71 699
10475.68 679
10476.64 717
10477.61 726
10478.58 743
10479.54 732
10480.51 682
10481.48 612
10482.44 629
10483.41 642
10484.38 699
10485.34 665
10486.31 719
10487.28 726
10488.25 681
10489.21 701
10490.18 671
10491.15 678
10492.11 664
10493.08 688
10494.05 704
10495.02 660
10495.98 676
10496.95 697
10497.92 664
10498.89 652
10499.85 680
10500.82 658
10501.79 700
10502.76 708
10503.72 665
10504.69 656
10505.66 627
10506.63 686
10507.60 704
10508.56 749
10509.53 729
10510.50 659
10511.47 691
10512.44 680
10513.40 686
10514.37 647
10515.34 643
10516.31 649
10517.28 645
10518.25 692
10519.22 679
10520.18 644
10521.15 657
10522.12 670
10523.09 658
10524.06 675
10525.03 681
10526.00 657
10526.96 671
10527.93 625
10528.90 634
10529.87 704
10530.84 667
10531.81 676
10532.78 668
10533.75 683
10534.72 662
10535.69 688
10536.66 693
10537.63 650
10538.59 652
10539.56 669
10540.53 692
10541.50 609
10542.47 664
10543.44 636
10544.41 683
10545.38 637
10546.35 651
10547.32 689
10548.29 720
10549.26 692
10550.23 634
10551.20 682
10552.17 723
10553.14 709
10554.11 776
10555.08 700
10556.05 704
10557.02 732
10557.99 707
10558.96 697
10559.93 714
10560.90 682
10561.87 700
10562.84 696
10563.81 678
10564.79 700
10565.76 673
10566.73 751
10567.70 731
10568.67 718
10569.64 724
10570.61 710
10571.58 692
10572.55 711
10573.52 710
10574.49 676
10575.47 700
10576.44 692
10577.41 701
10578.38 704
10579.35 698
10580.32 702
10581.29 747
10582.26 707
10583.24 742
10584.21 740
10585.18 709
10586.15 680
10587.12 746
10588.09 782
10589.07 768
10590.04 734
10591.01 761
10591.98 783
10592.95 741
10593.92 725
10594.90 781
10595.87 763
10596.84 769
10597.81 781
10598.78 757
10599.76 805
10600.73 792
10601.70 768
10602.67 784
10603.65 717
10604.62 755
10605.59 749
10606.56 802
10607.54 738
10608.51 769
10609.48 713
10610.45 705
10611.43 746
10612.40 709
10613.37 723
10614.35 723
10615.32 728
10616.29 748
10617.26 767
10618.24 809
10619.21 828
10620.18 765
10621.16 805
10622.13 763
10623.10 812
10624.08 796
10625.05 821
10626.02 809
10627.00 784
10627.97 782
10628.94 815
10629.92 812
10630.89 817
10631.87 846
10632.84 836
10633.81 880
10634.79 891
10635.76 893
10636.73 893
10637.71 917
10638.68 969
10639.66 1070
10640.63 1094
10641.60 1173
10642.58 1194
10643.55 1245
10644.53 1222
10645.50 1215
10646.48 1186
10647.45 1154
10648.43 1002
10649.40 944
10650.37 877
10651.35 865
10652.32 819
10653.30 861
10654.27 831
10655.25 809
10656.22 785
10657.20 710
10658.17 776
10659.15 777
10660.12 753
10661.10 745
10662.07 765
10663.05 823
10664.02 800
10665.00 768
10665.97 711
10666.95 755
10667.92 782
10668.90 739
10669.87 768
10670.85 779
10671.83 782
10672.80 733
10673.78 777
10674.75 782
10675.73 739
10676.70 756
10677.68 742
10678.66 821
10679.63 778
10680.61 782
10681.58 755
10682.56 832
10683.54 889
10684.51 873
10685.49 860
10686.46 891
10687.44 809
10688.42 833
10689.39 844
10690.37 785
10691.35 692
10692.32 727
10693.30 767
10694.28 740
10695.25 716
10696.23 710
10697.21 717
10698.18 684
10699.16 630
10700.14 712
10701.11 718
10702.09 695
10703.07 727
10704.04 674
10705.02 656
10706.00 692
10706.97 726
10707.95 689
10708.93 666
10709.91 706
10710.88 718
10711.86 703
10712.84 722
10713.82 747
10714.79 762
10715.77 766
10716.75 688
10717.73 688
10718.70 740
10719.68 763
10720.66 737
10721.64 687
10722.61 690
10723.59 764
10724.57 729
10725.55 719
10726.53 662
10727.50 665
10728.48 700
10729.46 717
10730.44 680
10731.42 672
10732.40 645
10733.37 704
10734.35 639
10735.33 678
10736.31 698
10737.29 717
10738.27 749
10739.25 717
10740.22 675
10741.20 682
10742.18 666
10743.16 685
10744.14 669
10745.12 697
10746.10 685
10747.08 712
10748.05 711
10749.03 687
10750.01 692
10750.99 633
10751.97 703
10752.95 678
10753.93 699
10754.91 693
10755.89 679
10756.87 684
10757.85 664
10758.83 688
10759.81 663
10760.79 666
10761.77 720
10762.75 755
10763.73 667
10764.71 683
10765.68 650
10766.66 691
10767.64 652
10768.62 671
10769.60 640
10770.58 705
10771.56 756
10772.54 742
10773.53 657
10774.51 692
10775.49 665
10776.47 658
10777.45 700
10778.43 701
10779.41 666
10780.39 700
10781.37 699
10782.35 736
10783.33 715
10784.31 668
10785.29 733
10786.27 702
10787.25 689
10788.23 672
10789.21 715
10790.20 714
10791.18 708
10792.16 696
10793.14 774
10794.12 742
10795.10 693
10796.08 692
10797.06 677
10798.04 688
10799.03 713
10800.01 719
10800.99 702
10801.97 706
10802.95 683
10803.93 664
10804.91 656
10805.90 747
10806.88 700
10807.86 717
10808.84 704
10809.82 693
10810.81 714
10811.79 715
10812.77 688
10813.75 723
10814.73 730
10815.72 692
10816.70 715
10817.68 702
10818.66 702
10819.64 694
10820.63 749
10821.61 666
10822.59 696
10823.57 688
10824.56 689
10825.54 666
10826.52 724
10827.50 746
10828.49 695
10829.47 702
10830.45 690
10831.44 726
10832.42 728
10833.40 736
10834.38 750
10835.37 773
10836.35 745
10837.33 743
10838.32 704
10839.30 677
10840.28 725
10841.27 762
10842.25 719
10843.23 768
10844.22 758
10845.20 709
10846.18 721
10847.17 719
10848.15 742
10849.13 774
10850.12 814
10851.10 721
10852.09 774
10853.07 779
10854.05 805
10855.04 736
10856.02 723
10857.00 759
10857.99 766
10858.97 781
10859.96 773
10860.94 805
10861.93 757
10862.91 819
10863.89 827
10864.88 791
10865.86 807
10866.85 781
10867.83 775
10868.82 814
10869.80 832
10870.79 817
10871.77 847
10872.75 805
10873.74 822
10874.72 834
10875.71 814
10876.69 823
10877.68 879
10878.66 818
10879.65 847
10880.63 783
10881.62 878
10882.60 874
10883.59 827
10884.57 825
10885.56 894
10886.55 899
10887.53 896
10888.52 882
10889.50 871
10890.49 906
10891.47 888
10892.46 933
10893.44 923
10894.43 962
10895.42 942
10896.40 971
10897.39 907
10898.37 910
10899.36 904
10900.34 922
10901.33 972
10902.32 967
10903.30 987
10904.29 932
10905.27 920
10906.26 919
10907.25 955
10908.23 943
10909.22 929
10910.21 981
10911.19 978
10912.18 924
10913.17 1005
10914.15 977
10915.14 984
10916.13 961
10917.11 1015
10918.10 1067
10919.09 1065
10920.07 1036
10921.06 1002
10922.05 1070
10923.03 1084
10924.02 999
10925.01 1006
10926.00 1080
10926.98 1062
10927.97 1064
10928.96 1097
10929.94 1115
10930.93 1105
10931.92 1129
10932.91 1086
10933.89 1113
10934.88 1079
10935.87 1244
10936.86 1197
10937.84 1196
10938.83 1143
10939.82 1204
10940.81 1269
10941.80 1229
10942.78 1329
10943.77 1319
10944.76 1345
10945.75 1309
10946.74 1344
10947.72 1435
10948.71 1364
10949.70 1347
10950.69 1302
10951.68 1355
10952.66 1357
10953.65 1420
10954.64 1428
10955.63 1548
10956.62 1542
10957.61 1599
10958.60 1603
10959.58 1751
10960.57 1854
10961.56 1948
10962.55 1843
10963.54 1845
10964.53 1884
10965.52 1935
10966.51 1831
10967.49 1785
10968.48 1749
10969.47 1692
10970.46 1685
10971.45 1550
10972.44 1502
10973.43 1471
10974.42 1462
10975.41 1476
10976.40 1426
10977.39 1401
10978.38 1366
10979.37 1413
10980.36 1432
10981.35 1444
10982.34 1444
10983.32 1518
10984.31 1547
10985.30 1523
10986.29 1544
10987.28 1573
10988.27 1592
10989.26 1604
10990.25 1613
10991.24 1594
10992.23 1597
10993.22 1575
10994.21 1589
10995.20 1707
10996.20 1816
10997.19 1987
10998.18 2110
10999.17 2223
11000.16 2415
11001.15 2611
11002.14 2816
11003.13 2993
11004.12 2968
11005.11 2914
11006.10 2883
11007.09 2688
11008.08 2520
11009.07 2347
11010.06 2173
11011.06 2040
11012.05 1796
11013.04 1725
11014.03 1615
11015.02 1510
11016.01 1403
11017.00 1374
11017.99 1307
11018.98 1285
11019.98 1285
11020.97 1265
11021.96 1353
11022.95 1292
11023.94 1157
11024.93 1149
11025.93 1212
11026.92 1204
11027.91 1210
11028.90 1271
11029.89 1266
11030.88 1216
11031.88 1274
11032.87 1204
11033.86 1182
11034.85 1112
11035.84 1223
11036.84 1157
11037.83 1166
11038.82 1156
11039.81 1154
11040.81 1161
11041.80 1231
11042.79 1148
11043.78 1183
11044.77 1138
11045.77 1110
11046.76 1122
11047.75 1098
11048.75 1033
11049.74 1096
11050.73 1052
11051.72 979
11052.72 1014
11053.71 988
11054.70 1010
11055.70 999
11056.69 979
11057.68 904
11058.67 983
11059.67 983
11060.66 998
11061.65 990
11062.65 1034
11063.64 1010
11064.63 960
11065.63 1012
11066.62 999
11067.61 1019
11068.61 968
11069.60 970
11070.60 1026
11071.59 1004
11072.58 988
11073.58 995
11074.57 1011
11075.56 1033
11076.56 1023
11077.55 1078
11078.55 999
11079.54 900
11080.53 975
11081.53 1012
11082.52 992
11083.52 967
11084.51 1049
11085.51 991
11086.50 905
11087.49 956
11088.49 983
11089.48 967
11090.48 1006
11091.47 948
11092.47 952
11093.46 952
11094.46 959
11095.45 966
11096.45 912
11097.44 908
11098.44 932
11099.43 972
11100.43 950
11101.42 922
11102.42 873
11103.41 953
11104.41 940
11105.40 925
11106.40 967
11107.39 934
11108.39 917
11109.38 871
11110.38 881
11111.37 895
11112.37 918
11113.37 936
11114.36 891
11115.36 933
11116.35 887
11117.35 882
11118.34 855
11119.34 828
11120.34 851
11121.33 879
11122.33 908
11123.32 838
11124.32 841
11125.32 906
11126.31 918
11127.31 829
11128.30 867
11129.30 944
11130.30 917
11131.29 899
11132.29 964
11133.29 944
11134.28 942
11135.28 868
11136.28 913
11137.27 921
11138.27 898
11139.27 855
11140.26 876
11141.26 906
11142.26 823
11143.25 874
11144.25 840
11145.25 878
11146.24 889
11147.24 801
11148.24 752
11149.24 814
11150.23 901
11151.23 870
11152.23 880
11153.23 817
11154.22 853
11155.22 821
11156.22 791
11157.22 806
11158.21 806
11159.21 803
11160.21 798
11161.21 820
11162.20 796
11163.20 816
11164.20 821
11165.20 814
11166.20 796
11167.19 781
11168.19 783
11169.19 803
11170.19 824
11171.19 815
11172.18 845
11173.18 824
11174.18 792
11175.18 838
11176.18 814
11177.18 797
11178.17 850
11179.17 827
11180.17 791
11181.17 780
11182.17 807
11183.17 812
11184.17 762
11185.16 769
11186.16 737
11187.16 814
11188.16 864
11189.16 809
11190.16 842
11191.16 787
11192.16 793
11193.16 822
11194.16 813
11195.16 816
11196.15 817
11197.15 882
11198.15 837
11199.15 786
11200.15 816
11201.15 841
11202.15 810
11203.15 790
11204.15 801
11205.15 822
11206.15 802
11207.15 831
11208.15 793
11209.15 845
11210.15 884
11211.15 908
11212.15 843
11213.15 801
11214.15 775
11215.15 817
11216.15 810
11217.15 795
11218.15 806
11219.15 799
11220.15 764
11221.15 772
11222.15 770
11223.15 738
11224.15 761
11225.15 782
11226.15 789
11227.16 737
11228.16 751
11229.16 746
11230.16 761
11231.16 792
11232.16 716
11233.16 777
11234.16 774
11235.16 740
11236.16 728
11237.16 731
11238.17 700
11239.17 783
11240.17 786
11241.17 776
11242.17 800
11243.17 739
11244.17 735
11245.18 762
11246.18 758
11247.18 748
11248.18 802
11249.18 743
11250.18 767
11251.19 757
11252.19 777
11253.19 743
11254.19 815
11255.19 777
11256.19 781
11257.20 789
11258.20 816
11259.20 806
11260.20 778
11261.21 751
11262.21 832
11263.21 774
11264.21 778
11265.21 757
11266.22 750
11267.22 758
11268.22 814
11269.22 871
11270.23 821
11271.23 757
11272.23 778
11273.24 798
11274.24 836
11275.24 850
11276.24 786
11277.25 813
11278.25 850
11279.25 883
11280.26 876
11281.26 907
11282.26 876
11283.27 876
11284.27 928
11285.27 882
11286.28 889
11287.28 846
11288.28 806
11289.29 830
11290.29 810
11291.29 798
11292.30 850
11293.30 867
11294.30 794
11295.31 821
11296.31 787
11297.31 809
11298.32 812
11299.32 798
11300.33 758
11301.33 748
11302.33 772
11303.34 833
11304.34 821
11305.35 799
11306.35 824
11307.36 864
11308.36 842
11309.36 843
11310.37 811
11311.37 923
11312.38 968
11313.38 931
11314.39 955
11315.39 884
11316.40 984
11317.40 1006
11318.41 1050
11319.41 980
11320.41 986
11321.42 947
11322.42 948
11323.43 952
11324.43 874
11325.44 860
11326.44 918
11327.45 851
11328.46 807
11329.46 810
11330.47 757
11331.47 769
11332.48 773
11333.48 778
11334.49 821
11335.49 860
11336.50 852
11337.50 833
11338.51 846
11339.52 852
11340.52 831
11341.53 936
11342.53 916
11343.54 884
11344.54 896
11345.55 896
11346.56 920
11347.56 913
11348.57 905
11349.58 843
11350.58 850
11351.59 815
11352.59 783
11353.60 789
11354.61 800
11355.61 810
11356.62 788
11357.63 777
11358.63 769
11359.64 780
11360.65 783
11361.65 741
11362.66 761
11363.67 783
11364.67 762
11365.68 761
11366.69 792
11367.69 779
11368.70 758
11369.71 771
11370.71 737
11371.72 668
11372.73 683
11373.74 776
11374.74 748
11375.75 778
11376.76 750
11377.77 722
11378.77 774
11379.78 760
11380.79 736
11381.80 721
11382.80 758
11383.81 740
11384.82 742
11385.83 748
11386.83 682
11387.84 719
11388.85 752
11389.86 719
11390.87 664
11391.87 672
11392.88 685
11393.89 698
11394.90 734
11395.91 730
11396.91 725
11397.92 702
11398.93 694
11399.94 717
11400.95 765
11401.96 801
11402.97 699
11403.97 697
11404.98 709
11405.99 744
11407.00 728
11408.01 748
11409.02 745
11410.03 741
11411.03 745
11412.04 706
11413.05 741
11414.06 749
11415.07 724
11416.08 742
11417.09 766
11418.10 801
11419.11 749
11420.12 756
11421.13 686
11422.14 767
11423.14 758
11424.15 798
11425.16 738
11426.17 747
11427.18 734
11428.19 693
11429.20 709
11430.21 702
11431.22 764
11432.23 755
11433.24 733
11434.25 714
11435.26 735
11436.27 721
11437.28 725
11438.29 754
11439.30 739
11440.31 736
11441.32 757
11442.33 728
11443.34 726
11444.35 708
11445.36 736
11446.37 745
11447.38 746
11448.39 718
11449.41 713
11450.42 747
11451.43 756
11452.44 737
11453.45 748
11454.46 733
11455.47 677
11456.48 735
11457.49 743
11458.50 728
11459.51 694
11460.52 728
11461.54 772
11462.55 783
11463.56 703
11464.57 748
11465.58 733
11466.59 711
11467.60 740
11468.62 755
11469.63 767
11470.64 771
11471.65 749
11472.66 737
11473.67 748
11474.68 778
11475.70 712
11476.71 710
11477.72 761
11478.73 740
11479.74 736
11480.76 761
11481.77 738
11482.78 728
11483.79 712
11484.80 749
11485.82 775
11486.83 746
11487.84 710
11488.85 758
11489.87 760
11490.88 643
11491.89 663
11492.90 740
11493.92 789
11494.93 777
11495.94 706
11496.95 724
11497.97 743
11498.98 739
11499.99 750
11501.00 760
11502.02 727
11503.03 752
11504.04 731
11505.06 691
11506.07 716
11507.08 693
11508.10 739
11509.11 730
11510.12 773
11511.14 758
11512.15 765
11513.16 776
11514.18 757
11515.19 792
11516.20 765
11517.22 756
11518.23 731
11519.24 715
11520.26 778
11521.27 701
11522.29 718
11523.30 718
11524.31 730
11525.33 694
11526.34 736
11527.35 760
11528.37 840
11529.38 759
11530.40 721
11531.41 764
11532.43 811
11533.44 776
11534.45 709
11535.47 784
11536.48 781
11537.50 790
11538.51 837
11539.53 844
11540.54 802
11541.56 821
11542.57 809
11543.59 833
11544.60 808
11545.61 789
11546.63 784
11547.64 824
11548.66 858
11549.67 820
11550.69 857
11551.70 864
11552.72 891
11553.74 837
11554.75 854
11555.77 875
11556.78 905
11557.80 974
11558.81 933
11559.83 884
11560.84 904
11561.86 890
11562.87 952
11563.89 915
11564.91 963
11565.92 948
11566.94 950
11567.95 933
11568.97 949
11569.98 1003
11571.00 947
11572.02 1019
11573.03 1046
11574.05 1015
11575.06 1004
11576.08 1040
11577.10 987
11578.11 1052
11579.13 1086
11580.15 1145
11581.16 1133
11582.18 1216
11583.20 1203
11584.21 1248
11585.23 1265
11586.25 1359
11587.26 1401
11588.28 1331
11589.30 1364
11590.31 1415
11591.33 1501
11592.35 1528
11593.36 1464
11594.38 1588
11595.40 1754
11596.41 1864
11597.43 2009
11598.45 2160
11599.47 2357
11600.48 2652
11601.50 2850
11602.52 2962
11603.53 3020
11604.55 2948
11605.57 2936
11606.59 2770
11607.60 2695
11608.62 2412
11609.64 2204
11610.66 2050
11611.68 1745
11612.69 1654
11613.71 1548
11614.73 1474
11615.75 1348
11616.76 1297
11617.78 1225
11618.80 1213
11619.82 1145
11620.84 1134
11621.86 1054
11622.87 1117
11623.89 1082
11624.91 1109
11625.93 1099
11626.95 1082
11627.97 1043
11628.98 1094
11630.00 1110
11631.02 1097
11632.04 1048
11633.06 962
11634.08 1040
11635.10 975
11636.11 986
11637.13 1014
11638.15 1015
11639.17 1019
11640.19 1016
11641.21 910
11642.23 896
11643.25 879
11644.27 943
11645.29 908
11646.31 875
11647.32 888
11648.34 839
11649.36 880
11650.38 927
11651.40 805
11652.42 732
11653.44 765
11654.46 777
11655.48 793
11656.50 806
11657.52 758
11658.54 792
11659.56 805
11660.58 862
11661.60 862
11662.62 853
11663.64 899
11664.66 822
11665.68 814
11666.70 844
11667.72 878
11668.74 881
11669.76 850
11670.78 833
11671.80 824
11672.82 870
11673.84 859
11674.86 879
11675.88 849
11676.90 827
11677.92 830
11678.95 917
11679.97 947
11680.99 922
11682.01 891
11683.03 905
11684.05 930
11685.07 880
11686.09 939
11687.11 959
11688.13 962
11689.16 911
11690.18 864
11691.20 872
11692.22 873
11693.24 864
11694.26 858
11695.28 871
11696.30 833
11697.33 804
11698.35 889
11699.37 836
11700.39 847
11701.41 818
11702.43 804
11703.46 835
11704.48 830
11705.50 857
11706.52 843
11707.54 833
11708.57 803
11709.59 826
11710.61 785
11711.63 791
11712.65 810
11713.68 771
11714.70 750
11715.72 764
11716.74 776
11717.77 790
11718.79 768
11719.81 772
11720.83 775
11721.86 791
11722.88 715
11723.90 729
11724.92 717
11725.95 796
11726.97 782
11727.99 776
11729.01 751
11730.04 751
11731.06 763
11732.08 720
11733.11 745
11734.13 766
11735.15 730
11736.18 735
11737.20 763
11738.22 733
11739.25 742
11740.27 773
11741.29 778
11742.32 788
11743.34 789
11744.36 727
11745.39 755
11746.41 749
11747.43 781
11748.46 772
11749.48 747
11750.51 744
11751.53 778
11752.55 762
11753.58 743
11754.60 750
11755.63 761
11756.65 757
11757.67 763
11758.70 761
11759.72 747
11760.75 778
11761.77 766
11762.80 750
11763.82 738
11764.84 723
11765.87 706
11766.89 750
11767.92 737
11768.94 715
11769.97 689
11770.99 641
11772.02 701
11773.04 693
11774.07 693
11775.09 699
11776.12 653
11777.14 719
11778.17 733
11779.19 700
11780.22 746
11781.24 737
11782.27 734
11783.29 687
11784.32 703
11785.34 685
11786.37 665
11787.39 636
11788.42 721
11789.45 680
11790.47 694
11791.50 728
11792.52 685
11793.55 700
11794.57 694
11795.60 720
11796.63 727
11797.65 663
11798.68 694
11799.70 731
11800.73 711
11801.75 706
11802.78 714
11803.81 691
11804.83 733
11805.86 748
11806.89 692
11807.91 696
11808.94 682
11809.97 724
11810.99 668
11812.02 707
11813.04 667
11814.07 678
11815.10 713
11816.12 712
11817.15 700
11818.18 692
11819.21 754
11820.23 764
11821.26 720
11822.29 638
11823.31 716
11824.34 690
11825.37 685
11826.39 634
11827.42 693
11828.45 649
11829.48 671
11830.50 724
11831.53 707
11832.56 713
11833.59 703
11834.61 789
11835.64 755
11836.67 722
11837.70 680
11838.72 710
11839.75 707
11840.78 695
11841.81 716
11842.83 694
11843.86 709
11844.89 742
11845.92 720
11846.95 705
11847.97 694
11849.00 747
11850.03 725
11851.06 748
11852.09 754
11853.12 715
11854.14 718
11855.17 728
11856.20 769
11857.23 787
11858.26 779
11859.29 760
11860.32 752
11861.34 767
11862.37 753
11863.40 775
11864.43 761
11865.46 731
11866.49 780
11867.52 804
11868.55 760
11869.57 782
11870.60 813
11871.63 791
11872.66 780
11873.69 841
11874.72 832
11875.75 808
11876.78 829
11877.81 847
11878.84 807
11879.87 821
11880.90 831
11881.93 831
11882.96 824
11883.99 796
11885.02 778
11886.05 917
11887.08 936
11888.11 885
11889.14 944
11890.16 925
11891.19 929
11892.22 881
11893.26 970
11894.29 941
11895.32 951
11896.35 947
11897.38 948
11898.41 998
11899.44 990
11900.47 984
11901.50 977
11902.53 1083
11903.56 1107
11904.59 1119
11905.62 1119
11906.65 1082
11907.68 1107
11908.71 1127
11909.74 1112
11910.77 1119
11911.80 1046
11912.83 1054
11913.87 1006
11914.90 1060
11915.93 1063
11916.96 1025
11917.99 1051
11919.02 1040
11920.05 978
11921.08 1028
11922.11 1035
11923.15 1030
11924.18 1046
11925.21 1055
11926.24 1119
11927.27 1131
11928.30 1178
11929.34 1263
11930.37 1275
11931.40 1415
11932.43 1501
11933.46 1578
11934.49 1644
11935.53 1720
11936.56 1647
11937.59 1647
11938.62 1557
11939.65 1608
11940.69 1473
11941.72 1429
11942.75 1362
11943.78 1270
11944.82 1169
11945.85 1148
11946.88 1124
11947.91 1039
11948.94 969
11949.98 990
11951.01 961
11952.04 952
11953.08 920
11954.11 884
11955.14 965
11956.17 937
11957.21 911
11958.24 900
11959.27 924
11960.31 882
11961.34 901
11962.37 920
11963.40 875
11964.44 904
11965.47 850
11966.50 861
11967.54 897
11968.57 939
11969.60 850
11970.64 884
11971.67 847
11972.70 915
11973.74 871
11974.77 842
11975.81 874
11976.84 838
11977.87 844
11978.91 838
11979.94 854
11980.97 837
11982.01 839
11983.04 827
11984.08 882
11985.11 865
11986.14 862
11987.18 882
11988.21 885
11989.25 799
11990.28 823
11991.32 813
11992.35 841
11993.38 839
11994.42 805
11995.45 817
11996.49 799
11997.52 888
11998.56 826
11999.59 825
12000.63 801
12001.66 784
12002.70 816
12003.73 891
12004.77 946
12005.80 934
12006.84 882
12007.87 928
12008.91 909
12009.94 926
12010.98 883
12012.01 913
12013.05 957
12014.08 993
12015.12 971
12016.15 923
12017.19 980
12018.22 1024
12019.26 1001
12020.29 959
12021.33 997
12022.37 1066
12023.40 1100
12024.44 1050
12025.47 1014
12026.51 1020
12027.54 1040
12028.58 1031
12029.62 1016
12030.65 1001
12031.69 1005
12032.72 1063
12033.76 1013
12034.80 986
12035.83 993
12036.87 999
12037.91 985
12038.94 975
12039.98 1004
12041.01 986
12042.05 1004
12043.09 946
12044.12 876
12045.16 924
12046.20 990
12047.23 960
12048.27 916
12049.31 949
12050.35 1007
12051.38 979
12052.42 1006
12053.46 983
12054.49 959
12055.53 957
12056.57 972
12057.60 1010
12058.64 1038
12059.68 1047
12060.72 1006
12061.75 988
12062.79 1024
12063.83 1048
12064.87 995
12065.90 1006
12066.94 1032
12067.98 1040
12069.02 1015
12070.05 1027
12071.09 1038
12072.13 1072
12073.17 1022
12074.21 1071
12075.24 1029
12076.28 1064
12077.32 1026
12078.36 1010
12079.40 1038
12080.43 1020
12081.47 1046
12082.51 1024
12083.55 1002
12084.59 997
12085.63 1070
12086.66 1082
12087.70 1021
12088.74 1021
12089.78 1095
12090.82 1098
12091.86 1084
12092.90 1136
12093.93 1165
12094.97 1160
12096.01 1220
12097.05 1265
12098.09 1264
12099.13 1296
12100.17 1311
12101.21 1377
12102.25 1398
12103.28 1448
12104.32 1476
12105.36 1513
12106.40 1628
12107.44 1637
12108.48 1591
12109.52 1536
12110.56 1586
12111.60 1544
12112.64 1475
12113.68 1368
12114.72 1297
12115.76 1206
12116.80 1235
12117.84 1164
12118.88 1115
12119.92 1032
12120.96 1079
12122.00 947
12123.04 911
12124.08 942
12125.12 917
12126.16 899
12127.20 895
12128.24 861
12129.28 800
12130.32 845
12131.36 888
12132.40 883
12133.44 826
12134.48 834
12135.52 845
12136.56 899
12137.60 813
12138.64 875
12139.68 863
12140.72 825
12141.76 783
12142.81 796
12143.85 827
12144.89 809
12145.93 803
12146.97 830
12148.01 812
12149.05 769
12150.09 811
12151.13 762
12152.18 722
12153.22 747
12154.26 801
12155.30 764
12156.34 787
12157.38 762
12158.42 765
12159.47 791
12160.51 777
12161.55 762
12162.59 804
12163.63 751
12164.67 746
12165.72 777
12166.76 743
12167.80 736
12168.84 763
12169.88 825
12170.93 741
12171.97 740
12173.01 773
12174.05 774
12175.09 762
12176.14 789
12177.18 707
12178.22 720
12179.26 754
12180.31 808
12181.35 697
12182.39 734
12183.43 724
12184.48 759
12185.52 757
12186.56 766
12187.60 723
12188.65 753
12189.69 749
12190.73 694
12191.78 717
12192.82 775
12193.86 789
12194.91 782
12195.95 770
12196.99 735
12198.04 737
12199.08 782
12200.12 770
12201.17 758
12202.21 734
12203.25 748
12204.30 775
12205.34 725
12206.38 706
12207.43 704
12208.47 763
12209.51 767
12210.56 747
12211.60 688
12212.65 747
12213.69 772
12214.73 749
12215.78 751
12216.82 701
12217.87 756
12218.91 782
12219.95 785
12221.00 743
12222.04 761
12223.09 710
12224.13 725
12225.17 693
12226.22 714
12227.26 696
12228.31 719
12229.35 698
12230.40 724
12231.44 736
12232.49 783
12233.53 750
12234.58 759
12235.62 747
12236.67 754
12237.71 708
12238.76 783
12239.80 761
12240.85 730
12241.89 721
12242.94 708
12243.98 669
12245.03 697
12246.07 713
12247.12 697
12248.16 760
12249.21 708
12250.25 710
12251.30 731
12252.34 701
12253.39 709
12254.44 729
12255.48 697
12256.53 697
12257.57 717
12258.62 655
12259.67 691
12260.71 714
12261.76 633
12262.80 649
12263.85 627
12264.90 649
12265.94 648
12266.99 698
12268.03 687
12269.08 685
12270.13 632
12271.17 638
12272.22 620
12273.27 674
12274.31 676
12275.36 646
12276.41 624
12277.45 655
12278.50 600
12279.55 659
12280.59 628
12281.64 666
12282.69 678
12283.73 627
12284.78 648
12285.83 684
12286.87 681
12287.92 661
12288.97 660
12290.01 648
12291.06 655
12292.11 668
12293.16 619
12294.20 624
12295.25 595
12296.30 613
12297.35 618
12298.39 589
12299.44 600
12300.49 632
12301.54 662
12302.58 618
12303.63 610
12304.68 602
12305.73 587
12306.78 588
12307.82 614
12308.87 635
12309.92 626
12310.97 662
12312.02 602
12313.06 595
12314.11 613
12315.16 676
12316.21 640
12317.26 633
12318.31 603
12319.35 619
12320.40 667
12321.45 637
12322.50 598
12323.55 578
12324.60 621
12325.65 606
12326.69 610
12327.74 583
12328.79 604
12329.84 589
12330.89 571
12331.94 583
12332.99 556
12334.04 558
12335.09 590
12336.13 597
12337.18 584
12338.23 607
12339.28 590
12340.33 621
12341.38 629
12342.43 592
12343.48 579
12344.53 633
12345.58 600
12346.63 605
12347.68 557
12348.73 571
12349.78 564
12350.83 598
12351.88 586
12352.93 571
12353.98 576
12355.03 600
12356.08 607
12357.13 567
12358.18 614
12359.23 590
12360.28 588
12361.33 546
12362.38 520
12363.43 563
12364.48 579
12365.53 565
12366.58 574
12367.63 591
12368.68 622
12369.73 567
12370.78 572
12371.83 599
12372.88 587
12373.93 574
12374.98 615
12376.04 632
12377.09 614
12378.14 589
12379.19 611
12380.24 591
12381.29 561
12382.34 570
12383.39 577
12384.44 558
12385.49 560
12386.55 565
12387.60 577
12388.65 595
12389.70 622
12390.75 569
12391.80 596
12392.85 586
12393.91 622
12394.96 587
12396.01 619
12397.06 565
12398.11 562
12399.17 578
12400.22 602
12401.27 610
12402.32 638
12403.37 658
12404.42 583
12405.48 645
12406.53 645
12407.58 657
12408.63 631
12409.69 637
12410.74 681
12411.79 671
12412.84 626
12413.90 659
12414.95 629
12416.00 610
12417.05 575
12418.11 634
12419.16 608
12420.21 631
12421.26 611
12422.32 624
12423.37 663
12424.42 592
12425.48 591
12426.53 596
12427.58 589
12428.63 605
12429.69 585
12430.74 633
12431.79 630
12432.85 670
12433.90 676
12434.95 611
12436.01 658
12437.06 643
12438.11 659
12439.17 627
12440.22 611
12441.28 617
12442.33 599
12443.38 637
12444.44 607
12445.49 597
12446.54 600
12447.60 619
12448.65 590
12449.71 588
12450.76 635
12451.81 597
12452.87 610
12453.92 592
12454.98 640
12456.03 630
12457.08 616
12458.14 639
12459.19 594
12460.25 587
12461.30 596
12462.36 599
12463.41 600
12464.47 569
12465.52 641
12466.58 647
12467.63 629
12468.68 612
12469.74 652
12470.79 611
12471.85 652
12472.90 622
12473.96 644
12475.01 657
12476.07 708
12477.12 676
12478.18 681
12479.24 707
12480.29 729
12481.35 711
12482.40 715
12483.46 684
12484.51 665
12485.57 772
12486.62 787
12487.68 761
12488.73 818
12489.79 858
12490.85 854
12491.90 893
12492.96 997
12494.01 1071
12495.07 1138
12496.13 1224
12497.18 1207
12498.24 1264
12499.29 1298
12500.35 1310
12501.41 1264
12502.46 1300
12503.52 1252
12504.57 1124
12505.63 1114
12506.69 1124
12507.74 1049
12508.80 976
12509.86 893
12510.91 834
12511.97 847
12513.03 818
12514.08 839
12515.14 781
12516.20 768
12517.25 752
12518.31 732
12519.37 710
12520.42 680
12521.48 707
12522.54 721
12523.60 752
12524.65 724
12525.71 732
12526.77 690
12527.82 687
12528.88 703
12529.94 664
12531.00 659
12532.05 662
12533.11 724
12534.17 793
12535.23 688
12536.28 710
12537.34 694
12538.40 727
12539.46 663
12540.52 676
12541.57 678
12542.63 721
12543.69 698
12544.75 698
12545.81 646
12546.86 667
12547.92 631
12548.98 683
12550.04 684
12551.10 692
12552.15 654
12553.21 652
12554.27 665
12555.33 649
12556.39 677
12557.45 644
12558.51 649
12559.56 665
12560.62 709
12561.68 637
12562.74 661
12563.80 644
12564.86 645
12565.92 688
12566.98 681
12568.03 698
12569.09 708
12570.15 715
12571.21 663
12572.27 729
12573.33 717
12574.39 743
12575.45 834
12576.51 812
12577.57 829
12578.63 822
12579.69 824
12580.75 873
12581.81 807
12582.87 782
12583.93 803
12584.98 856
12586.04 859
12587.10 798
12588.16 761
12589.22 739
12590.28 822
12591.34 808
12592.40 794
12593.46 770
12594.52 797
12595.58 771
12596.64 724
12597.70 743
12598.77 745
12599.83 747
12600.89 793
12601.95 768
12603.01 721
12604.07 740
12605.13 727
12606.19 731
12607.25 684
12608.31 706
12609.37 717
12610.43 707
12611.49 683
12612.55 731
12613.61 681
12614.68 693
12615.74 719
12616.80 630
12617.86 588
12618.92 681
12619.98 718
12621.04 674
12622.10 659
12623.16 593
12624.23 622
12625.29 637
12626.35 639
12627.41 695
12628.47 688
12629.53 683
12630.59 697
12631.66 682
12632.72 649
12633.78 670
12634.84 670
12635.90 635
12636.97 628
12638.03 687
12639.09 665
12640.15 704
12641.21 653
12642.28 679
12643.34 661
12644.40 708
12645.46 669
12646.52 669
12647.59 661
12648.65 679
12649.71 674
12650.77 708
12651.84 770
12652.90 690
12653.96 710
12655.03 720
12656.09 753
12657.15 755
12658.21 751
12659.28 750
12660.34 777
12661.40 762
12662.46 775
12663.53 788
12664.59 810
12665.65 796
12666.72 753
12667.78 790
12668.84 784
12669.91 783
12670.97 807
12672.03 823
12673.10 774
12674.16 767
12675.22 770
12676.29 779
12677.35 738
12678.42 788
12679.48 791
12680.54 829
12681.61 836
12682.67 823
12683.73 786
12684.80 853
12685.86 831
12686.93 837
12687.99 854
12689.05 838
12690.12 862
12691.18 862
12692.25 861
12693.31 827
12694.38 872
12695.44 903
12696.50 932
12697.57 936
12698.63 915
12699.70 948
12700.76 928
12701.83 896
12702.89 967
12703.96 999
12705.02 998
12706.09 1019
12707.15 1086
12708.22 1058
12709.28 1053
12710.35 1070
12711.41 1045
12712.48 988
12713.54 979
12714.61 1011
12715.67 976
12716.74 920
12717.80 857
12718.87 894
12719.93 863
12721.00 807
12722.06 790
12723.13 765
12724.19 744
12725.26 758
12726.33 771
12727.39 811
12728.46 794
12729.52 764
12730.59 793
12731.66 774
12732.72 766
12733.79 744
12734.85 704
12735.92 734
12736.99 768
12738.05 736
12739.12 743
12740.18 801
12741.25 738
12742.32 726
12743.38 707
12744.45 702
12745.52 694
12746.58 720
12747.65 727
12748.72 760
12749.78 729
12750.85 693
12751.92 691
12752.98 653
12754.05 677
12755.12 653
12756.18 660
12757.25 673
12758.32 659
12759.38 641
12760.45 672
12761.52 647
12762.59 591
12763.65 641
12764.72 634
12765.79 607
12766.85 619
12767.92 607
12768.99 622
12770.06 637
12771.12 632
12772.19 650
12773.26 625
12774.33 633
12775.40 649
12776.46 656
12777.53 619
12778.60 612
12779.67 584
12780.73 604
12781.80 597
12782.87 602
12783.94 606
12785.01 606
12786.08 631
12787.14 606
12788.21 603
12789.28 611
12790.35 634
12791.42 605
12792.49 629
12793.55 630
12794.62 636
12795.69 650
12796.76 615
12797.83 550
12798.90 631
12799.97 632
12801.03 581
12802.10 583
12803.17 649
12804.24 578
12805.31 592
12806.38 607
12807.45 576
12808.52 650
12809.59 612
12810.66 619
12811.72 620
12812.79 589
12813.86 599
12814.93 642
12816.00 688
12817.07 662
12818.14 584
12819.21 640
12820.28 666
12821.35 618
12822.42 602
12823.49 634
12824.56 624
12825.63 647
12826.70 645
12827.77 640
12828.84 643
12829.91 623
12830.98 672
12832.05 639
12833.12 618
12834.19 578
12835.26 603
12836.33 577
12837.40 560
12838.47 586
12839.54 596
12840.61 613
12841.68 598
12842.75 598
12843.82 582
12844.89 584
12845.96 626
12847.04 566
12848.11 525
12849.18 535
12850.25 570
12851.32 562
12852.39 589
12853.46 560
12854.53 580
12855.60 573
12856.67 587
12857.75 513
12858.82 535
12859.89 496
12860.96 524
12862.03 520
12863.10 527
12864.17 517
12865.24 524
12866.32 511
12867.39 496
12868.46 521
12869.53 516
12870.60 518
12871.67 523
12872.75 504
12873.82 514
12874.89 512
12875.96 538
12877.03 534
12878.11 490
12879.18 488
12880.25 523
12881.32 549
12882.39 499
12883.47 483
12884.54 513
12885.61 531
12886.68 560
12887.76 531
12888.83 471
12889.90 489
12890.97 496
12892.05 483
12893.12 469
12894.19 495
12895.27 526
12896.34 534
12897.41 494
12898.48 453
12899.56 488
12900.63 475
12901.70 453
12902.78 475
12903.85 452
12904.92 487
12905.99 524
12907.07 549
12908.14 495
12909.21 484
12910.29 492
12911.36 507
12912.44 488
12913.51 516
12914.58 484
12915.66 520
12916.73 547
12917.80 528
12918.88 513
12919.95 492
12921.02 502
12922.10 547
12923.17 477
12924.25 426
12925.32 494
12926.39 482
12927.47 518
12928.54 482
12929.62 524
12930.69 460
12931.77 440
12932.84 481
12933.91 519
12934.99 526
12936.06 524
12937.14 473
12938.21 452
12939.29 463
12940.36 478
12941.44 511
12942.51 506
12943.59 535
12944.66 560
12945.73 515
12946.81 469
12947.88 500
12948.96 487
12950.03 452
12951.11 481
12952.18 466
12953.26 527
12954.34 455
12955.41 477
12956.49 449
12957.56 478
12958.64 501
12959.71 487
12960.79 524
12961.86 512
12962.94 482
12964.01 450
12965.09 502
12966.17 473
12967.24 466
12968.32 511
12969.39 498
12970.47 507
12971.54 482
12972.62 494
12973.70 501
12974.77 496
12975.85 507
12976.93 466
12978.00 492
12979.08 498
12980.15 495
12981.23 536
12982.31 517
12983.38 492
12984.46 470
12985.54 514
12986.61 517
12987.69 533
12988.77 481
12989.84 545
12990.92 513
12992.00 468
12993.07 451
12994.15 515
12995.23 507
12996.30 474
12997.38 534
12998.46 490
12999.53 522
13000.61 521
13001.69 552
13002.77 522
13003.84 551
13004.92 512
13006.00 526
13007.08 537
13008.15 522
13009.23 544
13010.31 531
13011.39 533
13012.46 563
13013.54 542
13014.62 526
13015.70 543
13016.77 573
13017.85 571
13018.93 507
13020.01 499
13021.09 509
13022.16 559
13023.24 521
13024.32 552
13025.40 542
13026.48 579
13027.56 556
13028.63 548
13029.71 581
13030.79 560
13031.87 569
13032.95 563
13034.03 580
13035.10 567
13036.18 569
13037.26 590
13038.34 552
13039.42 542
13040.50 590
13041.58 578
13042.66 581
13043.73 573
13044.81 599
13045.89 602
13046.97 564
13048.05 592
13049.13 592
13050.21 611
13051.29 632
13052.37 624
13053.45 615
13054.53 624
13055.61 532
13056.69 586
13057.76 598
13058.84 555
13059.92 540
13061.00 533
13062.08 555
13063.16 612
13064.24 566
13065.32 557
13066.40 582
13067.48 529
13068.56 602
13069.64 575
13070.72 557
13071.80 567
13072.88 582
13073.96 618
13075.04 527
13076.12 524
13077.20 517
13078.28 528
13079.36 541
13080.44 535
13081.53 503
13082.61 545
13083.69 522
13084.77 518
13085.85 503
13086.93 517
13088.01 526
13089.09 486
13090.17 470
13091.25 457
13092.33 471
13093.41 507
13094.49 519
13095.58 501
13096.66 479
13097.74 506
13098.82 466
13099.90 473
13100.98 463
13102.06 425
13103.14 454
13104.23 495
13105.31 506
13106.39 468
13107.47 451
13108.55 457
13109.63 482
13110.72 518
13111.80 516
13112.88 487
13113.96 465
13115.04 494
13116.13 466
13117.21 512
13118.29 496
13119.37 462
13120.45 444
13121.54 519
13122.62 518
13123.70 519
13124.78 449
13125.86 458
13126.95 507
13128.03 485
13129.11 563
13130.19 453
13131.28 496
13132.36 459
13133.44 463
13134.52 434
13135.61 460
13136.69 464
13137.77 527
13138.86 502
13139.94 488
13141.02 469
13142.11 486
13143.19 503
13144.27 488
13145.35 482
13146.44 509
13147.52 521
13148.60 473
13149.69 484
13150.77 464
13151.85 515
13152.94 501
13154.02 518
13155.10 464
13156.19 488
13157.27 470
13158.36 486
13159.44 500
13160.52 465
13161.61 485
13162.69 503
13163.77 509
13164.86 457
13165.94 450
13167.03 475
13168.11 474
13169.19 459
13170.28 493
13171.36 512
13172.45 533
13173.53 533
13174.62 477
13175.70 465
13176.79 448
13177.87 527
13178.95 529
13180.04 503
13181.12 480
13182.21 527
13183.29 507
13184.38 471
13185.46 485
13186.55 526
13187.63 489
13188.72 537
13189.80 485
13190.89 477
13191.97 446
13193.06 509
13194.14 537
13195.23 470
13196.31 492
13197.40 485
13198.48 520
13199.57 505
13200.65 498
13201.74 478
13202.83 510
13203.91 528
13205.00 494
13206.08 492
13207.17 514
13208.25 502
13209.34 497
13210.43 524
13211.51 558
13212.60 564
13213.68 526
13214.77 512
13215.86 518
13216.94 483
13218.03 489
13219.11 508
13220.20 479
13221.29 464
13222.37 473
13223.46 526
13224.55 524
13225.63 496
13226.72 513
13227.80 500
13228.89 493
13229.98 473
13231.06 532
13232.15 539
13233.24 513
13234.32 508
13235.41 575
13236.50 521
13237.59 547
13238.67 487
13239.76 518
13240.85 509
13241.93 531
13243.02 545
13244.11 489
13245.20 515
13246.28 490
13247.37 508
13248.46 498
13249.55 533
13250.63 506
13251.72 509
13252.81 537
13253.90 524
13254.98 507
13256.07 497
13257.16 504
13258.25 557
13259.33 548
13260.42 555
13261.51 524
13262.60 534
13263.69 520
13264.77 538
13265.86 515
13266.95 518
13268.04 556
13269.13 562
13270.22 557
13271.30 541
13272.39 548
13273.48 553
13274.57 523
13275.66 606
13276.75 586
13277.83 560
13278.92 538
13280.01 566
13281.10 598
13282.19 578
13283.28 585
13284.37 607
13285.46 569
13286.55 596
13287.63 576
13288.72 634
13289.81 643
13290.90 599
13291.99 593
13293.08 587
13294.17 601
13295.26 595
13296.35 581
13297.44 608
13298.53 649
13299.62 627
13300.71 667
13301.80 638
13302.89 692
13303.97 655
13305.06 657
13306.15 656
13307.24 708
13308.33 700
13309.42 745
13310.51 674
13311.60 662
13312.69 685
13313.78 706
13314.87 716
13315.96 706
13317.05 732
13318.14 746
13319.24 699
13320.33 685
13321.42 685
13322.51 674
13323.60 762
13324.69 753
13325.78 708
13326.87 743
13327.96 707
13329.05 748
13330.14 732
13331.23 711
13332.32 714
13333.41 707
13334.50 703
13335.60 739
13336.69 726
13337.78 691
13338.87 711
13339.96 696
13341.05 697
13342.14 722
13343.23 708
13344.32 686
13345.42 709
13346.51 737
13347.60 705
13348.69 737
13349.78 778
13350.87 745
13351.97 751
13353.06 747
13354.15 724
13355.24 785
13356.33 802
13357.42 776
13358.52 724
13359.61 752
13360.70 791
13361.79 799
13362.88 776
13363.98 789
13365.07 811
13366.16 870
13367.25 891
13368.35 842
13369.44 887
13370.53 945
13371.62 919
13372.72 890
13373.81 904
13374.90 890
13375.99 921
13377.09 917
13378.18 891
13379.27 813
13380.36 863
13381.46 856
13382.55 819
13383.64 739
13384.74 803
13385.83 773
13386.92 779
13388.02 722
13389.11 761
13390.20 700
13391.30 751
13392.39 716
13393.48 650
13394.58 707
13395.67 692
13396.76 674
13397.86 692
13398.95 687
13400.04 692
13401.14 642
13402.23 656
13403.32 646
13404.42 690
13405.51 692
13406.61 697
13407.70 720
13408.79 691
13409.89 664
13410.98 652
13412.08 680
13413.17 682
13414.26 660
13415.36 637
13416.45 630
13417.55 669
13418.64 713
13419.74 672
13420.83 660
13421.93 710
13423.02 674
13424.11 653
13425.21 652
13426.30 692
13427.40 690
13428.49 662
13429.59 703
13430.68 726
13431.78 667
13432.87 676
13433.97 708
13435.06 706
13436.16 675
13437.25 672
13438.35 722
13439.44 690
13440.54 695
13441.63 727
13442.73 703
13443.83 725
13444.92 741
13446.02 780
13447.11 770
13448.21 773
13449.30 754
13450.40 795
13451.49 774
13452.59 765
13453.69 742
13454.78 778
13455.88 815
13456.97 831
13458.07 784
13459.17 802
13460.26 808
13461.36 838
13462.45 814
13463.55 831
13464.65 872
13465.74 816
13466.84 868
13467.94 830
13469.03 834
13470.13 835
13471.23 889
13472.32 877
13473.42 874
13474.52 906
13475.61 872
13476.71 914
13477.81 893
13478.90 935
13480.00 917
13481.10 861
13482.19 849
13483.29 897
13484.39 911
13485.48 874
13486.58 894
13487.68 905
13488.78 857
13489.87 859
13490.97 938
13492.07 932
13493.17 908
13494.26 999
13495.36 1013
13496.46 1007
13497.56 1061
13498.65 1000
13499.75 1031
13500.85 1061
13501.95 1123
13503.04 1155
13504.14 1152
13505.24 1087
13506.34 1164
13507.44 1135
13508.53 1155
13509.63 1138
13510.73 1102
13511.83 1158
13512.93 1092
13514.03 1091
13515.12 1030
13516.22 986
13517.32 976
13518.42 983
13519.52 888
13520.62 886
13521.71 912
13522.81 827
13523.91 827
13525.01 776
13526.11 735
13527.21 829
13528.31 849
13529.41 837
13530.51 787
13531.60 756
13532.70 803
13533.80 776
13534.90 796
13536.00 797
13537.10 727
13538.20 705
13539.30 733
13540.40 711
13541.50 684
13542.60 709
13543.70 761
13544.80 744
13545.90 699
13547.00 699
13548.09 687
13549.19 681
13550.29 677
13551.39 722
13552.49 684
13553.59 661
13554.69 695
13555.79 648
13556.89 600
13557.99 626
13559.09 678
13560.19 628
13561.29 652
13562.39 685
13563.50 677
13564.60 653
13565.70 683
13566.80 655
13567.90 623
13569.00 652
13570.10 666
13571.20 667
13572.30 652
13573.40 609
13574.50 619
13575.60 647
13576.70 649
13577.80 640
13578.90 623
13580.01 675
13581.11 687
13582.21 691
13583.31 608
13584.41 640
13585.51 643
13586.61 669
13587.71 651
13588.81 627
13589.92 640
13591.02 662
13592.12 649
13593.22 654
13594.32 651
13595.42 648
13596.53 651
13597.63 620
13598.73 615
13599.83 635
13600.93 685
13602.03 613
13603.14 628
13604.24 612
13605.34 662
13606.44 653
13607.54 688
13608.65 652
13609.75 636
13610.85 645
13611.95 631
13613.06 676
13614.16 654
13615.26 639
13616.36 653
13617.47 666
13618.57 676
13619.67 614
13620.77 617
13621.88 674
13622.98 666
13624.08 673
13625.18 620
13626.29 623
13627.39 650
13628.49 644
13629.60 647
13630.70 620
13631.80 672
13632.91 680
13634.01 675
13635.11 617
13636.21 644
13637.32 661
13638.42 697
13639.53 668
13640.63 698
13641.73 680
13642.84 689
13643.94 655
13645.04 653
13646.15 608
13647.25 623
13648.35 609
13649.46 583
13650.56 625
13651.67 594
13652.77 631
13653.87 638
13654.98 601
13656.08 606
13657.19 632
13658.29 608
13659.39 614
13660.50 613
13661.60 606
13662.71 573
13663.81 561
13664.92 580
13666.02 567
13667.12 542
13668.23 589
13669.33 617
13670.44 586
13671.54 566
13672.65 552
13673.75 567
13674.86 566
13675.96 556
13677.07 563
13678.17 570
13679.28 600
13680.38 569
13681.49 544
13682.59 567
13683.70 587
13684.80 589
13685.91 584
13687.01 574
13688.12 641
13689.22 578
13690.33 601
13691.44 571
13692.54 552
13693.65 559
13694.75 520
13695.86 635
13696.96 585
13698.07 604
13699.18 576
13700.28 588
13701.39 577
13702.49 613
13703.60 620
13704.71 597
13705.81 595
13706.92 624
13708.02 619
13709.13 599
13710.24 630
13711.34 640
13712.45 646
13713.56 629
13714.66 614
13715.77 624
13716.87 682
13717.98 621
13719.09 609
13720.19 655
13721.30 668
13722.41 637
13723.51 619
13724.62 615
13725.73 639
13726.84 673
13727.94 755
13729.05 666
13730.16 639
13731.26 705
13732.37 708
13733.48 732
13734.59 718
13735.69 733
13736.80 711
13737.91 740
13739.01 710
13740.12 755
13741.23 709
13742.34 737
13743.45 740
13744.55 737
13745.66 750
13746.77 797
13747.88 800
13748.98 793
13750.09 783
13751.20 794
13752.31 829
13753.42 826
13754.52 791
13755.63 817
13756.74 827
13757.85 800
13758.96 884
13760.06 842
13761.17 882
13762.28 915
13763.39 942
13764.50 911
13765.61 939
13766.72 1048
13767.82 1071
13768.93 1112
13770.04 1073
13771.15 1125
13772.26 1111
13773.37 1200
13774.48 1310
13775.59 1281
13776.69 1278
13777.80 1315
13778.91 1347
13780.02 1261
13781.13 1320
13782.24 1291
13783.35 1243
13784.46 1163
13785.57 1173
13786.68 1123
13787.79 1088
13788.90 1034
13790.01 998
13791.12 952
13792.22 944
13793.33 895
13794.44 903
13795.55 806
13796.66 802
13797.77 829
13798.88 826
13799.99 814
13801.10 753
13802.21 771
13803.32 801
13804.43 798
13805.54 767
13806.65 779
13807.76 778
13808.87 767
13809.98 740
13811.09 698
13812.20 739
13813.32 716
13814.43 709
13815.54 737
13816.65 733
13817.76 694
13818.87 764
13819.98 723
13821.09 745
13822.20 696
13823.31 735
13824.42 675
13825.53 687
13826.64 675
13827.76 689
13828.87 711
13829.98 664
13831.09 693
13832.20 671
13833.31 653
13834.42 669
13835.53 680
13836.65 674
13837.76 699
13838.87 648
13839.98 679
13841.09 711
13842.20 682
13843.31 648
13844.43 677
13845.54 680
13846.65 693
13847.76 646
13848.87 621
13849.99 613
13851.10 685
13852.21 689
13853.32 676
13854.43 665
13855.55 678
13856.66 767
13857.77 771
13858.88 695
13859.99 693
13861.11 751
13862.22 727
13863.33 718
13864.44 696
13865.56 711
13866.67 727
13867.78 733
13868.89 757
13870.01 734
13871.12 758
13872.23 792
13873.35 769
13874.46 763
13875.57 800
13876.68 775
13877.80 738
13878.91 766
13880.02 724
13881.14 734
13882.25 704
13883.36 742
13884.48 726
13885.59 768
13886.70 746
13887.82 756
13888.93 737
13890.04 736
13891.16 717
13892.27 744
13893.39 713
13894.50 743
13895.61 783
13896.73 764
13897.84 749
13898.95 759
13900.07 732
13901.18 751
13902.30 727
13903.41 793
13904.52 784
13905.64 757
13906.75 709
13907.87 707
13908.98 731
13910.10 697
13911.21 684
13912.32 725
13913.44 695
13914.55 681
13915.67 652
13916.78 707
13917.90 709
13919.01 701
13920.13 700
13921.24 673
13922.36 682
13923.47 690
13924.59 639
13925.70 674
13926.82 686
13927.93 641
13929.05 664
13930.16 702
13931.28 611
13932.39 631
13933.51 649
13934.62 675
13935.74 681
13936.85 623
13937.97 660
13939.08 659
13940.20 647
13941.32 635
13942.43 610
13943.55 651
13944.66 663
13945.78 613
13946.89 601
13948.01 651
13949.13 631
13950.24 624
13951.36 651
13952.47 676
13953.59 676
13954.71 648
13955.82 640
13956.94 600
13958.05 609
13959.17 667
13960.29 610
13961.40 637
13962.52 607
13963.64 615
13964.75 601
13965.87 637
13966.99 600
13968.10 637
13969.22 626
13970.34 609
13971.45 643
13972.57 662
13973.69 680
13974.80 645
13975.92 673
13977.04 670
13978.16 653
13979.27 653
13980.39 634
13981.51 657
13982.62 644
13983.74 610
13984.86 668
13985.98 658
13987.09 657
13988.21 693
13989.33 692
13990.45 691
13991.56 652
13992.68 656
13993.80 638
13994.92 674
13996.03 745
13997.15 729
13998.27 699
13999.39 681
14000.51 693
14001.62 681
14002.74 677
14003.86 662
14004.98 733
14006.10 767
14007.21 710
14008.33 760
14009.45 741
14010.57 724
14011.69 774
14012.81 737
14013.93 748
14015.04 732
14016.16 772
14017.28 752
14018.40 793
14019.52 743
14020.64 781
14021.76 808
14022.87 789
14023.99 762
14025.11 780
14026.23 778
14027.35 823
14028.47 870
14029.59 819
14030.71 827
14031.83 871
14032.95 846
14034.07 747
14035.19 754
14036.30 781
14037.42 770
14038.54 709
14039.66 782
14040.78 744
14041.90 746
14043.02 777
14044.14 710
14045.26 682
14046.38 734
14047.50 738
14048.62 709
14049.74 683
14050.86 701
14051.98 716
14053.10 749
14054.22 734
14055.34 721
14056.46 696
14057.58 697
14058.70 717
14059.82 690
14060.94 694
14062.06 666
14063.18 735
14064.30 731
14065.43 734
14066.55 756
14067.67 740
14068.79 745
14069.91 715
14071.03 717
14072.15 731
14073.27 727
14074.39 689
14075.51 738
14076.63 755
14077.75 767
14078.88 717
14080.00 752
14081.12 763
14082.24 780
14083.36 774
14084.48 767
14085.60 769
14086.72 794
14087.85 768
14088.97 803
14090.09 860
14091.21 895
14092.33 902
14093.45 876
14094.58 857
14095.70 834
14096.82 871
14097.94 880
14099.06 917
14100.19 944
14101.31 948
14102.43 947
14103.55 961
14104.67 973
14105.80 992
14106.92 987
14108.04 944
14109.16 902
14110.28 938
14111.41 909
14112.53 892
14113.65 868
14114.77 782
14115.90 780
14117.02 775
14118.14 776
14119.27 742
14120.39 708
14121.51 744
14122.63 703
14123.76 707
14124.88 736
14126.00 701
14127.13 693
14128.25 717
14129.37 702
14130.50 676
14131.62 665
14132.74 703
14133.86 709
14134.99 679
14136.11 663
14137.24 656
14138.36 648
14139.48 673
14140.61 657
14141.73 683
14142.85 658
14143.98 659
14145.10 710
14146.22 674
14147.35 684
14148.47 692
14149.60 716
14150.72 668
14151.84 674
14152.97 647
14154.09 700
14155.22 653
14156.34 641
14157.46 664
14158.59 676
14159.71 653
14160.84 659
14161.96 685
14163.09 682
14164.21 664
14165.34 686
14166.46 660
14167.58 646
14168.71 632
14169.83 637
14170.96 627
14172.08 666
14173.21 694
14174.33 626
14175.46 601
14176.58 615
14177.71 606
14178.83 635
14179.96 646
14181.08 640
14182.21 595
14183.33 557
14184.46 615
14185.59 623
14186.71 544
14187.84 573
14188.96 567
14190.09 603
14191.21 595
14192.34 570
14193.46 565
14194.59 594
14195.72 568
14196.84 584
14197.97 586
14199.09 558
14200.22 548
14201.35 559
14202.47 585
14203.60 588
14204.72 528
14205.85 577
14206.98 567
14208.10 541
14209.23 581
14210.35 570
14211.48 573
14212.61 538
14213.73 570
14214.86 560
14215.99 608
14217.11 576
14218.24 533
14219.37 555
14220.49 555
14221.62 537
14222.75 532
14223.87 536
14225.00 551
14226.13 553
14227.26 556
14228.38 523
14229.51 508
14230.64 564
14231.76 554
14232.89 537
14234.02 541
14235.15 520
14236.27 523
14237.40 543
14238.53 546
14239.66 506
14240.78 522
14241.91 572
14243.04 536
14244.17 515
14245.29 516
14246.42 528
14247.55 504
14248.68 484
14249.81 516
14250.93 492
14252.06 545
14253.19 558
14254.32 513
14255.45 513
14256.57 528
14257.70 498
14258.83 484
14259.96 522
14261.09 484
14262.22 484
14263.34 483
14264.47 487
14265.60 475
14266.73 477
14267.86 449
14268.99 504
14270.12 508
14271.24 448
14272.37 495
14273.50 539
14274.63 493
14275.76 464
14276.89 471
14278.02 460
14279.15 471
14280.28 473
14281.41 471
14282.54 511
14283.66 452
14284.79 441
14285.92 445
14287.05 438
14288.18 475
14289.31 489
14290.44 495
14291.57 457
14292.70 463
14293.83 470
14294.96 448
14296.09 469
14297.22 488
14298.35 442
14299.48 426
14300.61 458
14301.74 442
14302.87 450
14304.00 445
14305.13 426
14306.26 456
14307.39 449
14308.52 468
14309.65 440
14310.78 466
14311.91 438
14313.04 402
14314.17 410
14315.30 472
14316.43 420
14317.56 470
14318.69 443
14319.82 450
14320.96 430
14322.09 437
14323.22 460
14324.35 444
14325.48 396
14326.61 432
14327.74 434
14328.87 441
14330.00 427
14331.13 466
14332.27 430
14333.40 406
14334.53 416
14335.66 426
14336.79 443
14337.92 448
14339.05 481
14340.18 478
14341.32 433
14342.45 425
14343.58 428
14344.71 430
14345.84 395
14346.98 400
14348.11 427
14349.24 429
14350.37 405
14351.50 406
14352.63 413
14353.77 399
14354.90 432
14356.03 414
14357.16 397
14358.30 421
14359.43 433
14360.56 442
14361.69 412
14362.82 378
14363.96 417
14365.09 435
14366.22 412
14367.35 391
14368.49 368
14369.62 399
14370.75 397
14371.89 401
14373.02 431
14374.15 415
14375.28 395
14376.42 418
14377.55 399
14378.68 392
14379.82 394
14380.95 391
14382.08 407
14383.22 420
14384.35 386
14385.48 407
14386.62 434
14387.75 413
14388.88 413
14390.02 426
14391.15 415
14392.28 409
14393.42 396
14394.55 427
14395.68 421
14396.82 421
14397.95 414
14399.09 412
14400.22 399
14401.35 399
14402.49 433
14403.62 433
14404.76 442
14405.89 417
14407.02 420
14408.16 367
14409.29 425
14410.43 427
14411.56 416
14412.70 394
14413.83 421
14414.96 411
14416.10 414
14417.23 417
14418.37 393
14419.50 406
14420.64 409
14421.77 407
14422.91 380
14424.04 415
14425.18 381
14426.31 379
14427.45 399
14428.58 420
14429.72 450
14430.85 381
14431.99 409
14433.12 384
14434.26 446
14435.39 413
14436.53 436
14437.66 373
14438.80 424
14439.93 408
14441.07 397
14442.20 414
14443.34 395
14444.48 405
14445.61 439
14446.75 401
14447.88 387
14449.02 399
14450.15 406
14451.29 415
14452.43 424
14453.56 456
14454.70 407
14455.83 404
14456.97 368
14458.11 405
14459.24 388
14460.38 392
14461.52 419
14462.65 382
14463.79 379
14464.93 379
14466.06 425
14467.20 419
14468.33 387
14469.47 395
14470.61 436
14471.74 411
14472.88 417
14474.02 396
14475.16 392
14476.29 424
14477.43 441
14478.57 448
14479.70 440
14480.84 420
14481.98 405
14483.11 423
14484.25 420
14485.39 391
14486.53 443
14487.66 413
14488.80 427
14489.94 381
14491.08 358
14492.21 430
14493.35 393
14494.49 385
14495.63 389
14496.76 422
14497.90 370
14499.04 401
14500.18 399
14501.31 397
14502.45 418
14503.59 420
14504.73 417
14505.87 394
14507.01 404
14508.14 363
14509.28 404
14510.42 381
14511.56 400
14512.70 423
14513.83 408
14514.97 386
14516.11 395
14517.25 401
14518.39 373
14519.53 369
14520.67 388
14521.80 394
14522.94 387
14524.08 402
14525.22 396
14526.36 396
14527.50 388
14528.64 363
14529.78 376
14530.92 397
14532.05 383
14533.19 386
14534.33 371
14535.47 414
14536.61 404
14537.75 372
14538.89 427
14540.03 424
14541.17 399
14542.31 381
14543.45 386
14544.59 386
14545.73 372
14546.87 433
14548.01 414
14549.15 403
14550.29 394
14551.43 373
14552.57 424
14553.71 409
14554.85 386
14555.99 368
14557.13 398
14558.27 405
14559.41 392
14560.55 437
14561.69 423
14562.83 412
14563.97 414
14565.11 423
14566.25 418
14567.39 398
14568.53 386
14569.67 436
14570.81 401
14571.95 430
14573.09 403
14574.23 401
14575.37 453
14576.51 446
14577.66 416
14578.80 467
14579.94 385
14581.08 402
14582.22 425
14583.36 448
14584.50 441
14585.64 421
14586.78 468
14587.93 430
14589.07 400
14590.21 415
14591.35 417
14592.49 449
14593.63 442
14594.77 448
14595.92 428
14597.06 446
14598.20 428
14599.34 457
14600.48 404
14601.62 441
14602.77 449
14603.91 446
14605.05 452
14606.19 463
14607.33 489
14608.48 459
14609.62 446
14610.76 426
14611.90 469
14613.04 482
14614.19 501
14615.33 521
14616.47 511
14617.61 455
14618.76 454
14619.90 472
14621.04 463
14622.18 505
14623.33 460
14624.47 492
14625.61 547
14626.76 514
14627.90 549
14629.04 537
14630.18 549
14631.33 550
14632.47 562
14633.61 524
14634.76 517
14635.90 554
14637.04 548
14638.19 553
14639.33 582
14640.47 543
14641.62 548
14642.76 553
14643.90 545
14645.05 523
14646.19 616
14647.33 648
14648.48 535
14649.62 494
14650.76 531
14651.91 538
14653.05 526
14654.20 505
14655.34 479
14656.48 464
14657.63 503
14658.77 499
14659.92 461
14661.06 454
14662.20 454
14663.35 497
14664.49 487
14665.64 490
14666.78 495
14667.93 469
14669.07 457
14670.22 446
14671.36 431
14672.50 459
14673.65 438
14674.79 445
14675.94 421
14677.08 407
14678.23 412
14679.37 411
14680.52 440
14681.66 409
14682.81 398
14683.95 404
14685.10 419
14686.24 431
14687.39 417
14688.53 421
14689.68 395
14690.82 389
14691.97 404
14693.12 404
14694.26 415
14695.41 422
14696.55 371
14697.70 384
14698.84 363
14699.99 349
14701.13 367
14702.28 360
14703.43 384
14704.57 364
14705.72 357
14706.86 361
14708.01 380
14709.16 365
14710.30 375
14711.45 400
14712.59 376
14713.74 399
14714.89 392
14716.03 381
14717.18 401
14718.33 374
14719.47 423
14720.62 408
14721.77 390
14722.91 387
14724.06 395
14725.21 371
14726.35 350
14727.50 390
14728.65 414
14729.79 395
14730.94 399
14732.09 380
14733.23 396
14734.38 388
14735.53 376
14736.67 380
14737.82 384
14738.97 373
14740.12 412
14741.26 398
14742.41 362
14743.56 411
14744.71 400
14745.85 386
14747.00 359
14748.15 373
14749.30 385
14750.44 384
14751.59 375
14752.74 407
14753.89 441
14755.03 384
14756.18 386
14757.33 412
14758.48 382
14759.63 367
14760.77 353
14761.92 391
14763.07 398
14764.22 417
14765.37 387
14766.52 389
14767.66 335
14768.81 365
14769.96 388
14771.11 396
14772.26 365
14773.41 384
14774.55 407
14775.70 400
14776.85 347
14778.00 394
14779.15 424
14780.30 418
14781.45 392
14782.60 414
14783.74 375
14784.89 422
14786.04 417
14787.19 455
14788.34 431
14789.49 400
14790.64 418
14791.79 432
14792.94 413
14794.09 388
14795.24 412
14796.39 462
14797.54 474
14798.69 416
14799.83 416
14800.98 444
14802.13 422
14803.28 434
14804.43 435
14805.58 436
14806.73 440
14807.88 454
14809.03 423
14810.18 360
14811.33 404
14812.48 410
14813.63 413
14814.78 415
14815.93 371
14817.08 383
14818.23 402
14819.38 410
14820.53 403
14821.69 368
14822.84 414
14823.99 369
14825.14 351
14826.29 319
14827.44 322
14828.59 372
14829.74 407
14830.89 381
14832.04 322
14833.19 342
14834.34 386
14835.49 370
14836.65 370
14837.80 370
14838.95 383
14840.10 348
14841.25 338
14842.40 341
14843.55 358
14844.70 352
14845.85 336
14847.01 321
14848.16 324
14849.31 339
14850.46 367
14851.61 379
14852.76 360
14853.92 336
14855.07 355
14856.22 356
14857.37 360
14858.52 340
14859.67 360
14860.83 377
14861.98 352
14863.13 349
14864.28 325
14865.44 361
14866.59 344
14867.74 340
14868.89 352
14870.04 333
14871.20 343
14872.35 379
14873.50 361
14874.65 321
14875.81 325
14876.96 363
14878.11 352
14879.26 369
14880.42 355
14881.57 364
14882.72 371
14883.88 356
14885.03 314
14886.18 346
14887.33 360
14888.49 343
14889.64 356
14890.79 349
14891.95 358
14893.10 317
14894.25 336
14895.41 354
14896.56 341
14897.71 325
14898.87 320
14900.02 324
14901.17 318
14902.33 359
14903.48 335
14904.63 306
14905.79 307
14906.94 350
14908.10 349
14909.25 335
14910.40 309
14911.56 351
14912.71 333
14913.87 322
14915.02 321
14916.17 335
14917.33 331
14918.48 335
14919.64 380
14920.79 367
14921.94 340
14923.10 321
14924.25 344
14925.41 357
14926.56 391
14927.72 338
14928.87 348
14930.03 375
14931.18 408
14932.34 350
14933.49 356
14934.65 383
14935.80 348
14936.96 336
14938.11 370
14939.27 325
14940.42 358
14941.58 369
14942.73 368
14943.89 341
14945.04 366
14946.20 357
14947.35 349
14948.51 340
14949.66 348
14950.82 301
14951.97 334
14953.13 344
14954.28 369
14955.44 366
14956.60 329
14957.75 335
14958.91 409
14960.06 369
14961.22 356
14962.37 307
14963.53 378
14964.69 392
14965.84 353
14967.00 362
14968.16 377
14969.31 364
14970.47 332
14971.62 357
14972.78 330
14973.94 332
14975.09 325
14976.25 311
14977.41 331
14978.56 333
14979.72 336
14980.88 318
14982.03 360
14983.19 318
14984.35 338
14985.50 356
14986.66 306
14987.82 306
14988.97 324
14990.13 305
14991.29 294
14992.44 303
14993.60 324
14994.76 310
14995.92 325
14997.07 306
14998.23 279
14999.39 303
15000.55 294
15001.70 316
15002.86 328
15004.02 319
15005.18 334
15006.33 331
15007.49 354
15008.65 324
15009.81 309
15010.96 319
15012.12 312
15013.28 307
15014.44 329
15015.60 307
15016.75 316
15017.91 298
15019.07 335
15020.23 346
15021.39 314
15022.54 305
15023.70 307
15024.86 312
15026.02 303
15027.18 286
15028.34 303
15029.49 296
15030.65 287
15031.81 308
15032.97 292
15034.13 311
15035.29 340
15036.45 303
15037.61 286
15038.76 285
15039.92 275
15041.08 288
15042.24 300
15043.40 303
15044.56 304
15045.72 304
15046.88 315
15048.04 320
15049.20 286
15050.36 273
15051.51 321
15052.67 325
15053.83 334
15054.99 295
15056.15 308
15057.31 311
15058.47 268
15059.63 264
15060.79 263
15061.95 278
15063.11 306
15064.27 299
15065.43 303
15066.59 284
15067.75 309
15068.91 309
15070.07 315
15071.23 288
15072.39 303
15073.55 308
15074.71 315
15075.87 279
15077.03 281
15078.19 299
15079.35 339
15080.51 314
15081.67 281
15082.83 285
15083.99 282
15085.16 280
15086.32 288
15087.48 298
15088.64 293
15089.80 286
15090.96 267
15092.12 277
15093.28 283
15094.44 295
15095.60 352
15096.76 298
15097.93 311
15099.09 298
15100.25 298
15101.41 291
15102.57 262
15103.73 292
15104.89 294
15106.05 301
15107.22 316
15108.38 318
15109.54 328
15110.70 340
15111.86 313
15113.02 286
15114.19 300
15115.35 305
15116.51 284
15117.67 301
15118.83 291
15120.00 321
15121.16 274
15122.32 312
15123.48 302
15124.64 280
15125.81 311
15126.97 333
15128.13 324
15129.29 331
15130.46 289
15131.62 292
15132.78 293
15133.94 302
15135.11 322
15136.27 315
15137.43 327
15138.59 351
15139.76 324
15140.92 315
15142.08 278
15143.25 288
15144.41 292
15145.57 294
15146.73 303
15147.90 277
15149.06 299
15150.22 311
15151.39 290
15152.55 311
15153.71 312
15154.88 307
15156.04 334
15157.20 318
15158.37 301
15159.53 294
15160.69 324
15161.86 320
15163.02 316
15164.19 311
15165.35 317
15166.51 330
15167.68 288
15168.84 311
15170.00 318
15171.17 317
15172.33 292
15173.50 346
15174.66 343
15175.83 345
15176.99 353
15178.15 330
15179.32 328
15180.48 305
15181.65 334
15182.81 327
15183.98 333
15185.14 318
15186.30 314
15187.47 313
15188.63 318
15189.80 304
15190.96 304
15192.13 312
15193.29 303
15194.46 301
15195.62 331
15196.79 316
15197.95 312
15199.12 283
15200.28 343
15201.45 371
15202.61 350
15203.78 340
15204.94 345
15206.11 300
15207.27 314
15208.44 360
15209.61 332
15210.77 348
15211.94 334
15213.10 347
15214.27 335
15215.43 358
15216.60 343
15217.76 397
15218.93 368
15220.10 359
15221.26 377
15222.43 345
15223.59 340
15224.76 354
15225.93 358
15227.09 359
15228.26 370
15229.42 373
15230.59 365
15231.76 393
15232.92 405
15234.09 358
15235.26 389
15236.42 360
15237.59 360
15238.76 361
15239.92 399
15241.09 382
15242.26 421
15243.42 403
15244.59 373
15245.76 399
15246.92 408
15248.09 410
15249.26 355
15250.42 392
15251.59 372
15252.76 364
15253.93 343
15255.09 342
15256.26 370
15257.43 343
15258.60 329
15259.76 322
15260.93 333
15262.10 322
15263.26 312
15264.43 335
15265.60 337
15266.77 306
15267.94 332
15269.10 368
15270.27 329
15271.44 302
15272.61 326
15273.77 331
15274.94 342
15276.11 344
15277.28 364
15278.45 338
15279.62 328
15280.78 331
15281.95 329
15283.12 319
15284.29 306
15285.46 315
15286.62 322
15287.79 330
15288.96 308
15290.13 302
15291.30 302
15292.47 290
15293.64 308
15294.81 294
15295.97 288
15297.14 287
15298.31 276
15299.48 319
15300.65 314
15301.82 281
15302.99 337
15304.16 303
15305.33 305
15306.49 303
15307.66 308
15308.83 276
15310.00 259
15311.17 295
15312.34 320
15313.51 284
15314.68 286
15315.85 325
15317.02 314
15318.19 318
15319.36 292
15320.53 303
15321.70 321
15322.87 319
15324.04 322
15325.21 335
15326.38 299
15327.55 319
15328.72 317
15329.89 323
15331.06 322
15332.23 290
15333.40 294
15334.57 292
15335.74 305
15336.91 319
15338.08 336
15339.25 303
15340.42 299
15341.59 275
15342.76 287
15343.93 289
15345.10 309
15346.27 287
15347.44 300
15348.62 309
15349.79 304
15350.96 336
15352.13 326
15353.30 313
15354.47 299
15355.64 347
15356.81 302
15357.98 332
15359.15 315
15360.33 333
15361.50 337
15362.67 317
15363.84 337
15365.01 310
15366.18 301
15367.35 301
15368.53 306
15369.70 313
15370.87 340
15372.04 302
15373.21 337
15374.38 313
15375.56 332
15376.73 298
15377.90 324
15379.07 326
15380.24 360
15381.42 346
15382.59 316
15383.76 282
15384.93 301
15386.10 316
15387.28 353
15388.45 328
15389.62 346
15390.79 356
15391.97 337
15393.14 331
15394.31 331
15395.48 383
15396.66 357
15397.83 358
15399.00 329
15400.17 339
15401.35 315
15402.52 344
15403.69 366
15404.87 307
15406.04 306
15407.21 338
15408.39 341
15409.56 316
15410.73 322
15411.91 317
15413.08 355
15414.25 324
15415.42 312
15416.60 318
15417.77 315
15418.95 309
15420.12 318
15421.29 306
15422.47 271
15423.64 307
15424.81 310
15425.99 319
15427.16 305
15428.33 306
15429.51 300
15430.68 292
15431.86 323
15433.03 335
15434.20 299
15435.38 326
15436.55 320
15437.73 301
15438.90 315
15440.08 320
15441.25 288
15442.42 324
15443.60 327
15444.77 309
15445.95 295
15447.12 289
15448.30 310
15449.47 298
15450.65 290
15451.82 321
15453.00 303
15454.17 253
15455.35 287
15456.52 317
15457.70 292
15458.87 303
15460.05 343
15461.22 300
15462.40 260
15463.57 276
15464.75 290
15465.92 303
15467.10 312
15468.27 318
15469.45 300
15470.62 311
15471.80 300
15472.97 300
15474.15 305
15475.33 288
15476.50 290
15477.68 296
15478.85 288
15480.03 290
15481.20 302
15482.38 314
15483.56 325
15484.73 297
15485.91 298
15487.08 316
15488.26 318
15489.44 254
15490.61 335
15491.79 308
15492.97 296
15494.14 318
15495.32 336
15496.49 332
15497.67 307
15498.85 322
15500.02 309
15501.20 302
15502.38 293
15503.55 287
15504.73 332
15505.91 292
15507.08 317
15508.26 343
15509.44 324
15510.62 291
15511.79 301
15512.97 325
15514.15 337
15515.32 277
15516.50 275
15517.68 284
15518.86 312
15520.03 332
15521.21 331
15522.39 334
15523.57 316
15524.74 288
15525.92 314
15527.10 309
15528.28 299
15529.45 301
15530.63 312
15531.81 302
15532.99 289
15534.16 318
15535.34 307
15536.52 312
15537.70 296
15538.88 355
15540.06 351
15541.23 327
15542.41 314
15543.59 313
15544.77 319
15545.95 316
15547.12 346
15548.30 339
15549.48 321
15550.66 326
15551.84 302
15553.02 348
15554.20 352
15555.37 352
15556.55 355
15557.73 337
15558.91 314
15560.09 343
15561.27 337
15562.45 309
15563.63 309
15564.81 327
15565.98 327
15567.16 332
15568.34 351
15569.52 315
15570.70 336
15571.88 322
15573.06 354
15574.24 350
15575.42 340
15576.60 355
15577.78 339
15578.96 367
15580.14 345
15581.32 367
15582.50 347
15583.68 348
15584.86 317
15586.04 354
15587.22 355
15588.40 355
15589.58 332
15590.76 338
15591.94 342
15593.12 322
15594.30 343
15595.48 374
15596.66 366
15597.84 330
15599.02 370
15600.20 365
15601.38 389
15602.56 365
15603.74 363
15604.92 403
15606.10 343
15607.28 381
15608.46 361
15609.64 390
15610.82 397
15612.00 404
15613.19 440
15614.37 398
15615.55 431
15616.73 428
15617.91 385
15619.09 395
15620.27 407
15621.45 417
15622.63 421
15623.82 450
15625.00 426
15626.18 413
15627.36 421
15628.54 436
15629.72 424
15630.90 411
15632.09 425
15633.27 426
15634.45 464
15635.63 437
15636.81 445
15637.99 446
15639.18 461
15640.36 425
15641.54 446
15642.72 436
15643.90 472
15645.09 464
15646.27 454
15647.45 459
15648.63 482
15649.82 520
15651.00 491
15652.18 471
15653.36 442
15654.54 466
15655.73 469
15656.91 450
15658.09 476
15659.28 520
15660.46 489
15661.64 519
15662.82 476
15664.01 483
15665.19 464
15666.37 545
15667.55 522
15668.74 500
15669.92 488
15671.10 479
15672.29 467
15673.47 474
15674.65 509
15675.84 475
15677.02 471
15678.20 495
15679.39 522
15680.57 505
15681.75 500
15682.94 488
15684.12 500
15685.30 483
15686.49 449
15687.67 481
15688.86 513
15690.04 485
15691.22 471
15692.41 470
15693.59 461
15694.78 456
15695.96 493
15697.14 470
15698.33 458
15699.51 455
15700.70 542
15701.88 462
15703.06 470
15704.25 468
15705.43 498
15706.62 481
15707.80 514
15708.99 510
15710.17 505
15711.36 537
15712.54 549
15713.73 562
15714.91 530
15716.09 578
15717.28 572
15718.46 535
15719.65 562
15720.83 582
15722.02 555
15723.20 573
15724.39 508
15725.57 526
15726.76 502
15727.95 523
15729.13 557
15730.32 525
15731.50 498
15732.69 486
15733.87 562
15735.06 558
15736.24 517
15737.43 516
15738.61 516
15739.80 495
15740.99 503
15742.17 543
15743.36 507
15744.54 499
15745.73 510
15746.92 506
15748.10 501
15749.29 552
15750.47 558
15751.66 563
15752.85 572
15754.03 540
15755.22 551
15756.40 530
15757.59 593
15758.78 564
15759.96 575
15761.15 584
15762.34 583
15763.52 589
15764.71 562
15765.90 557
15767.08 544
15768.27 548
15769.46 538
15770.64 565
15771.83 542
15773.02 525
15774.20 478
15775.39 513
15776.58 523
15777.77 513
15778.95 462
15780.14 506
15781.33 500
15782.51 518
15783.70 454
15784.89 512
15786.08 499
15787.26 518
15788.45 483
15789.64 499
15790.83 488
15792.01 480
15793.20 472
15794.39 462
15795.58 476
15796.77 506
15797.95 469
15799.14 447
15800.33 452
15801.52 429
15802.71 485
15803.89 384
15805.08 440
15806.27 413
15807.46 420
15808.65 447
15809.84 408
15811.02 397
15812.21 419
15813.40 441
15814.59 401
15815.78 415
15816.97 414
15818.15 405
15819.34 384
15820.53 397
15821.72 392
15822.91 386
15824.10 399
15825.29 395
15826.48 359
15827.67 399
15828.85 373
15830.04 374
15831.23 417
15832.42 370
15833.61 431
15834.80 379
15835.99 374
15837.18 403
15838.37 443
15839.56 401
15840.75 384
15841.94 376
15843.13 383
15844.32 393
15845.51 402
15846.70 392
15847.89 386
15849.08 395
15850.27 385
15851.46 412
15852.65 425
15853.84 408
15855.03 383
15856.22 418
15857.41 402
15858.60 397
15859.79 432
15860.98 416
15862.17 427
15863.36 353
15864.55 397
15865.74 414
15866.93 411
15868.12 391
15869.31 395
15870.50 412
15871.69 371
15872.88 375
15874.07 346
15875.26 402
15876.45 445
15877.64 408
15878.84 399
15880.03 432
15881.22 425
15882.41 425
15883.60 385
15884.79 383
15885.98 403
15887.17 408
15888.36 416
15889.56 394
15890.75 404
15891.94 435
15893.13 412
15894.32 436
15895.51 413
15896.71 436
15897.90 445
15899.09 452
15900.28 398
15901.47 396
15902.66 395
15903.86 419
15905.05 426
15906.24 409
15907.43 407
15908.62 435
15909.82 482
15911.01 432
15912.20 412
15913.39 447
15914.58 472
15915.78 467
15916.97 459
15918.16 465
15919.35 448
15920.55 462
15921.74 485
15922.93 476
15924.12 459
15925.32 493
15926.51 473
15927.70 460
15928.90 460
15930.09 482
15931.28 463
15932.47 486
15933.67 428
15934.86 478
15936.05 480
15937.25 471
15938.44 448
15939.63 456
15940.83 437
15942.02 417
15943.21 468
15944.41 458
15945.60 459
15946.79 430
15947.99 426
15949.18 404
15950.37 442
15951.57 453
15952.76 427
15953.96 387
15955.15 399
15956.34 403
15957.54 382
15958.73 369
15959.92 370
15961.12 358
15962.31 342
15963.51 356
15964.70 347
15965.90 356
15967.09 350
15968.28 388
15969.48 371
15970.67 360
15971.87 320
15973.06 327
15974.26 328
15975.45 350
15976.65 316
15977.84 344
15979.03 365
15980.23 376
15981.42 352
15982.62 318
15983.81 339
15985.01 339
15986.20 341
15987.40 315
15988.59 341
15989.79 331
15990.98 328
15992.18 332
15993.37 332
15994.57 339
15995.77 346
15996.96 328
15998.16 332
15999.35 330
16000.55 305
16001.74 306
16002.94 311
16004.13 355
16005.33 311
16006.53 340
16007.72 337
16008.92 313
16010.11 283
16011.31 280
16012.51 311
16013.70 329
16014.90 295
16016.09 281
16017.29 331
16018.49 337
16019.68 297
16020.88 295
16022.07 315
16023.27 306
16024.47 364
16025.66 320
16026.86 309
16028.06 325
16029.25 296
16030.45 343
16031.65 350
16032.84 337
16034.04 342
16035.24 325
16036.43 310
16037.63 300
16038.83 304
16040.02 295
16041.22 284
16042.42 286
16043.62 282
16044.81 297
16046.01 289
16047.21 304
16048.40 275
16049.60 296
16050.80 283
16052.00 269
16053.19 278
16054.39 282
16055.59 300
16056.79 295
16057.99 257
16059.18 281
16060.38 273
16061.58 267
16062.78 288
16063.97 293
16065.17 337
16066.37 302
16067.57 287
16068.77 249
16069.96 295
16071.16 292
16072.36 295
16073.56 300
16074.76 295
16075.96 287
16077.15 280
16078.35 304
16079.55 304
16080.75 265
16081.95 316
16083.15 313
16084.35 307
16085.54 275
16086.74 237
16087.94 262
16089.14 269
16090.34 286
16091.54 286
16092.74 268
16093.94 270
16095.14 268
16096.33 302
16097.53 302
16098.73 311
16099.93 300
16101.13 306
16102.33 286
16103.53 290
16104.73 260
16105.93 272
16107.13 274
16108.33 267
16109.53 297
16110.73 295
16111.93 266
16113.13 255
16114.33 247
16115.53 272
16116.73 298
16117.93 296
16119.13 262
16120.33 280
16121.53 289
16122.73 265
16123.93 282
16125.13 243
16126.33 270
16127.53 277
16128.73 282
16129.93 290
16131.13 286
16132.33 304
16133.53 270
16134.73 274
16135.93 274
16137.13 286
16138.33 238
16139.53 266
16140.73 243
16141.93 274
16143.13 276
16144.34 236
16145.54 260
16146.74 245
16147.94 268
16149.14 291
16150.34 273
16151.54 291
16152.74 292
16153.94 290
16155.15 306
16156.35 271
16157.55 240
16158.75 253
16159.95 281
16161.15 248
16162.35 232
16163.56 261
16164.76 262
16165.96 286
16167.16 229
16168.36 258
16169.56 292
16170.77 284
16171.97 270
16173.17 275
16174.37 286
16175.57 285
16176.78 264
16177.98 248
16179.18 266
16180.38 270
16181.59 285
16182.79 310
16183.99 261
16185.19 296
16186.40 252
16187.60 265
16188.80 263
16190.00 274
16191.21 289
16192.41 273
16193.61 272
16194.81 311
16196.02 300
16197.22 239
16198.42 292
16199.63 310
16200.83 275
16202.03 266
16203.23 277
16204.44 272
16205.64 289
16206.84 287
16208.05 264
16209.25 251
16210.45 272
16211.66 261
16212.86 254
16214.06 276
16215.27 256
16216.47 247
16217.68 260
16218.88 274
16220.08 273
16221.29 300
16222.49 289
16223.69 297
16224.90 275
16226.10 295
16227.31 311
16228.51 323
16229.71 310
16230.92 270
16232.12 297
16233.33 328
16234.53 294
16235.74 297
16236.94 313
16238.14 286
16239.35 335
16240.55 329
16241.76 265
16242.96 286
16244.17 326
16245.37 272
16246.58 313
16247.78 268
16248.99 301
16250.19 349
16251.40 324
16252.60 295
16253.81 301
16255.01 302
16256.22 297
16257.42 285
16258.63 291
16259.83 309
16261.04 328
16262.24 320
16263.45 296
16264.65 319
16265.86 314
16267.06 329
16268.27 309
16269.47 298
16270.68 286
16271.89 316
16273.09 322
16274.30 298
16275.50 344
16276.71 320
16277.91 333
16279.12 342
16280.33 318
16281.53 313
16282.74 333
16283.94 333
16285.15 289
16286.36 305
16287.56 322
16288.77 311
16289.98 314
16291.18 342
16292.39 329
16293.59 337
16294.80 306
16296.01 332
16297.21 326
16298.42 329
16299.63 325
16300.83 351
16302.04 348
16303.25 344
16304.46 345
16305.66 384
16306.87 377
16308.08 364
16309.28 357
16310.49 367
16311.70 370
16312.90 346
16314.11 326
16315.32 354
16316.53 355
16317.73 358
16318.94 369
16320.15 346
16321.36 351
16322.56 342
16323.77 379
16324.98 330
16326.19 351
16327.39 294
16328.60 335
16329.81 338
16331.02 309
16332.23 302
16333.43 309
16334.64 339
16335.85 299
16337.06 335
16338.27 284
16339.47 314
16340.68 306
16341.89 322
16343.10 275
16344.31 287
16345.52 289
16346.72 313
16347.93 313
16349.14 285
16350.35 264
16351.56 276
16352.77 295
16353.98 279
16355.18 298
16356.39 268
16357.60 273
16358.81 272
16360.02 280
16361.23 297
16362.44 287
16363.65 258
16364.86 275
16366.07 298
16367.27 269
16368.48 277
16369.69 263
16370.90 287
16372.11 274
16373.32 285
16374.53 270
16375.74 246
16376.95 246
16378.16 260
16379.37 264
16380.58 250
16381.79 242
16383.00 277
16384.21 259
16385.42 267
16386.63 257
16387.84 254
16389.05 270
16390.26 288
16391.47 276
16392.68 264
16393.89 249
16395.10 233
16396.31 271
16397.52 253
16398.73 297
16399.94 263
16401.15 266
16402.36 278
16403.57 265
16404.78 258
16405.99 246
16407.20 271
16408.41 263
16409.62 279
16410.84 256
16412.05 286
16413.26 251
16414.47 246
16415.68 252
16416.89 285
16418.10 238
16419.31 239
16420.52 245
16421.73 270
16422.95 295
16424.16 275
16425.37 238
16426.58 262
16427.79 264
16429.00 254
16430.21 314
16431.43 267
16432.64 278
16433.85 271
16435.06 262
16436.27 283
16437.48 277
16438.70 252
16439.91 277
16441.12 265
16442.33 257
16443.54 265
16444.76 261
16445.97 274
16447.18 248
16448.39 263
16449.61 242
16450.82 258
16452.03 263
16453.24 251
16454.45 276
16455.67 234
16456.88 269
16458.09 260
16459.31 252
16460.52 274
16461.73 260
16462.94 268
16464.16 276
16465.37 256
16466.58 242
16467.79 243
16469.01 276
16470.22 250
16471.43 251
16472.65 258
16473.86 257
16475.07 227
16476.29 238
16477.50 250
16478.71 259
16479.93 251
16481.14 251
16482.35 249
16483.57 231
16484.78 246
16485.99 273
16487.21 244
16488.42 242
16489.64 241
16490.85 231
16492.06 248
16493.28 221
16494.49 261
16495.70 249
16496.92 235
16498.13 226
16499.35 229
16500.56 256
16501.77 254
16502.99 225
16504.20 236
16505.42 260
16506.63 237
16507.85 245
16509.06 239
16510.28 220
16511.49 249
16512.70 280
16513.92 232
16515.13 219
16516.35 228
16517.56 252
16518.78 238
16519.99 229
16521.21 242
16522.42 222
16523.64 256
16524.85 233
16526.07 254
16527.28 231
16528.50 256
16529.71 242
16530.93 259
16532.14 241
16533.36 218
16534.57 199
16535.79 226
16537.01 257
16538.22 256
16539.44 238
16540.65 243
16541.87 234
16543.08 231
16544.30 244
16545.52 271
16546.73 256
16547.95 228
16549.16 253
16550.38 223
16551.60 230
16552.81 249
16554.03 240
16555.24 247
16556.46 261
16557.68 235
16558.89 230
16560.11 240
16561.32 235
16562.54 277
16563.76 262
16564.97 259
16566.19 239
16567.41 239
16568.62 251
16569.84 254
16571.06 230
16572.27 237
16573.49 248
16574.71 265
16575.93 279
16577.14 284
16578.36 253
16579.58 245
16580.79 239
16582.01 270
16583.23 276
16584.44 248
16585.66 264
16586.88 253
16588.10 278
16589.31 239
16590.53 251
16591.75 237
16592.97 240
16594.18 263
16595.40 264
16596.62 271
16597.84 244
16599.06 272
16600.27 248
16601.49 236
16602.71 241
16603.93 271
16605.14 239
16606.36 240
16607.58 226
16608.80 248
16610.02 226
16611.24 251
16612.45 253
16613.67 236
16614.89 260
16616.11 239
16617.33 243
16618.55 260
16619.76 277
16620.98 254
16622.20 251
16623.42 218
16624.64 229
16625.86 239
16627.08 244
16628.30 251
16629.51 260
16630.73 271
16631.95 251
16633.17 267
16634.39 247
16635.61 246
16636.83 275
16638.05 246
16639.27 253
16640.49 265
16641.71 258
16642.92 245
16644.14 246
16645.36 247
16646.58 268
16647.80 265
16649.02 257
16650.24 252
16651.46 246
16652.68 240
16653.90 242
16655.12 251
16656.34 238
16657.56 239
16658.78 246
16660.00 223
16661.22 238
16662.44 227
16663.66 218
16664.88 232
16666.10 246
16667.32 205
16668.54 211
16669.76 210
16670.98 210
16672.20 230
16673.42 241
16674.64 241
16675.87 232
16677.09 228
16678.31 241
16679.53 240
16680.75 245
16681.97 229
16683.19 225
16684.41 211
16685.63 206
16686.85 202
16688.07 234
16689.30 218
16690.52 218
16691.74 230
16692.96 227
16694.18 230
16695.40 225
16696.62 241
16697.84 255
16699.07 245
16700.29 247
16701.51 231
16702.73 214
16703.95 214
16705.17 235
16706.40 212
16707.62 237
16708.84 214
16710.06 214
16711.28 236
16712.50 235
16713.73 245
16714.95 219
16716.17 238
16717.39 231
16718.61 274
16719.84 222
16721.06 224
16722.28 230
16723.50 242
16724.73 203
16725.95 242
16727.17 209
16728.39 234
16729.62 257
16730.84 241
16732.06 227
16733.28 238
16734.51 247
16735.73 238
16736.95 229
16738.18 207
16739.40 230
16740.62 233
16741.84 212
16743.07 211
16744.29 228
16745.51 241
16746.74 240
16747.96 243
16749.18 225
16750.41 253
16751.63 245
16752.85 261
16754.08 237
16755.30 211
16756.52 241
16757.75 236
16758.97 243
16760.20 229
16761.42 212
16762.64 238
16763.87 238
16765.09 238
16766.31 221
16767.54 242
16768.76 229
16769.99 247
16771.21 240
16772.43 221
16773.66 232
16774.88 231
16776.11 224
16777.33 215
16778.56 228
16779.78 188
16781.01 226
16782.23 212
16783.45 213
16784.68 242
16785.90 204
16787.13 218
16788.35 209
16789.58 212
16790.80 223
16792.03 233
16793.25 232
16794.48 270
16795.70 236
16796.93 217
16798.15 214
16799.38 237
16800.60 231
16801.83 196
16803.05 207
16804.28 247
16805.50 227
16806.73 218
16807.95 229
16809.18 202
16810.41 229
16811.63 255
16812.86 252
16814.08 244
16815.31 257
16816.53 241
16817.76 282
16818.99 237
16820.21 220
16821.44 235
16822.66 258
16823.89 231
16825.12 232
16826.34 247
16827.57 251
16828.79 247
16830.02 250
16831.25 263
16832.47 247
16833.70 249
16834.93 225
16836.15 230
16837.38 231
16838.61 223
16839.83 246
16841.06 237
16842.29 240
16843.51 244
16844.74 246
16845.97 241
16847.19 218
16848.42 238
16849.65 257
16850.87 234
16852.10 248
16853.33 228
16854.56 258
16855.78 242
16857.01 237
16858.24 212
16859.46 244
16860.69 271
16861.92 270
16863.15 247
16864.37 246
16865.60 279
16866.83 257
16868.06 272
16869.28 255
16870.51 266
16871.74 297
16872.97 275
16874.20 281
16875.42 265
16876.65 268
16877.88 281
16879.11 296
16880.34 312
16881.56 285
16882.79 307
16884.02 290
16885.25 282
16886.48 308
16887.71 310
16888.93 281
16890.16 300
16891.39 286
16892.62 293
16893.85 295
16895.08 327
16896.31 300
16897.53 291
16898.76 299
16899.99 280
16901.22 282
16902.45 283
16903.68 292
16904.91 268
16906.14 244
16907.37 282
16908.59 271
16909.82 264
16911.05 272
16912.28 270
16913.51 287
16914.74 247
16915.97 251
16917.20 260
16918.43 287
16919.66 254
16920.89 266
16922.12 276
16923.35 281
16924.58 256
16925.81 244
16927.04 275
16928.27 242
16929.50 224
16930.73 256
16931.96 251
16933.19 228
16934.42 234
16935.65 236
16936.88 232
16938.11 247
16939.34 271
16940.57 279
16941.80 260
16943.03 236
16944.26 266
16945.49 254
16946.72 254
16947.95 238
16949.18 219
16950.41 215
16951.64 251
16952.87 259
16954.10 251
16955.33 233
16956.57 224
16957.80 250
16959.03 253
16960.26 263
16961.49 256
16962.72 245
16963.95 273
16965.18 248
16966.41 222
16967.65 224
16968.88 232
16970.11 240
16971.34 239
16972.57 230
16973.80 245
16975.03 216
16976.27 240
16977.50 230
16978.73 243
16979.96 235
16981.19 249
16982.42 245
16983.66 233
16984.89 213
16986.12 221
16987.35 232
16988.58 239
16989.82 256
16991.05 246
16992.28 251
16993.51 228
16994.75 243
16995.98 245
16997.21 217
16998.44 217
16999.67 248
17000.91 281
17002.14 230
17003.37 238
17004.61 253
17005.84 290
17007.07 208
17008.30 208
17009.54 216
17010.77 216
17012.00 256
17013.23 231
17014.47 246
17015.70 233
17016.93 248
17018.17 234
17019.40 234
17020.63 220
17021.87 231
17023.10 231
17024.33 231
17025.57 200
17026.80 203
17028.03 230
17029.27 236
17030.50 251
17031.73 217
17032.97 222
17034.20 262
17035.44 244
17036.67 227
17037.90 251
17039.14 227
17040.37 226
17041.60 229
17042.84 237
17044.07 212
17045.31 243
17046.54 210
17047.78 242
17049.01 229
17050.24 221
17051.48 231
17052.71 237
17053.95 258
17055.18 198
17056.42 232
17057.65 248
17058.89 216
17060.12 201
17061.35 215
17062.59 225
17063.82 208
17065.06 201
17066.29 219
17067.53 222
17068.76 194
17070.00 216
17071.23 210
17072.47 186
17073.70 243
17074.94 229
17076.17 234
17077.41 199
17078.65 201
17079.88 235
17081.12 217
17082.35 222
17083.59 216
17084.82 236
17086.06 213
17087.29 222
17088.53 247
17089.77 225
17091.00 197
17092.24 233
17093.47 228
17094.71 180
17095.94 198
17097.18 214
17098.42 251
17099.65 206
17100.89 222
17102.12 197
17103.36 211
17104.60 218
17105.83 218
17107.07 235
17108.31 231
17109.54 230
17110.78 251
17112.02 242
17113.25 211
17114.49 185
17115.73 234
17116.96 240
17118.20 219
17119.44 196
17120.67 213
17121.91 242
17123.15 212
17124.38 221
17125.62 231
17126.86 223
17128.10 211
17129.33 238
17130.57 231
17131.81 180
17133.04 223
17134.28 226
17135.52 237
17136.76 205
17137.99 192
17139.23 210
17140.47 209
17141.71 223
17142.94 224
17144.18 196
17145.42 212
17146.66 179
17147.90 193
17149.13 230
17150.37 216
17151.61 232
17152.85 226
17154.08 214
17155.32 180
17156.56 192
17157.80 224
17159.04 227
17160.28 167
17161.51 187
17162.75 225
17163.99 195
17165.23 196
17166.47 200
17167.71 201
17168.95 210
17170.18 239
17171.42 208
17172.66 201
17173.90 173
17175.14 201
17176.38 207
17177.62 212
17178.86 202
17180.09 193
17181.33 211
17182.57 192
17183.81 197
17185.05 180
17186.29 220
17187.53 213
17188.77 220
17190.01 221
17191.25 236
17192.49 192
17193.73 192
17194.97 204
17196.21 168
17197.45 203
17198.69 193
17199.92 203
17201.16 181
17202.40 191
17203.64 187
17204.88 199
17206.12 180
17207.36 206
17208.60 201
17209.84 199
17211.08 178
17212.32 180
17213.56 210
17214.81 192
17216.05 182
17217.29 216
17218.53 199
17219.77 199
17221.01 187
17222.25 184
17223.49 188
17224.73 186
17225.97 202
17227.21 185
17228.45 179
17229.69 198
17230.93 203
17232.17 209
17233.41 194
17234.66 188
17235.90 203
17237.14 191
17238.38 195
17239.62 206
17240.86 207
17242.10 216
17243.34 203
17244.58 209
17245.83 207
17247.07 192
17248.31 199
17249.55 189
17250.79 174
17252.03 212
17253.28 174
17254.52 187
17255.76 203
17257.00 193
17258.24 206
17259.48 219
17260.73 210
17261.97 169
17263.21 205
17264.45 214
17265.69 212
17266.94 206
17268.18 179
17269.42 197
17270.66 202
17271.91 218
17273.15 204
17274.39 190
17275.63 188
17276.88 201
17278.12 200
17279.36 176
17280.60 188
17281.85 193
17283.09 172
17284.33 198
17285.57 217
17286.82 230
17288.06 187
17289.30 206
17290.55 185
17291.79 169
17293.03 183
17294.28 183
17295.52 198
17296.76 209
17298.01 197
17299.25 187
17300.49 206
17301.74 204
17302.98 181
17304.22 174
17305.47 211
17306.71 201
17307.95 196
17309.20 195
17310.44 194
17311.68 203
17312.93 208
17314.17 191
17315.42 180
17316.66 136
17317.90 159
17319.15 201
17320.39 198
17321.64 221
17322.88 181
17324.12 195
17325.37 210
17326.61 214
17327.86 189
17329.10 214
17330.35 205
17331.59 193
17332.83 192
17334.08 187
17335.32 187
17336.57 183
17337.81 213
17339.06 187
17340.30 178
17341.55 192
17342.79 210
17344.04 167
17345.28 171
17346.53 185
17347.77 210
17349.02 172
17350.26 191
17351.51 173
17352.75 174
17354.00 174
17355.24 194
17356.49 181
17357.73 192
17358.98 179
17360.23 172
17361.47 177
17362.72 176
17363.96 167
17365.21 156
17366.45 177
17367.70 210
17368.95 182
17370.19 172
17371.44 194
17372.68 154
17373.93 183
17375.18 194
17376.42 169
17377.67 159
17378.91 175
17380.16 155
17381.41 174
17382.65 201
17383.90 208
17385.15 199
17386.39 182
17387.64 206
17388.89 175
17390.13 162
17391.38 185
17392.63 187
17393.87 208
17395.12 220
17396.37 204
17397.61 195
17398.86 198
17400.11 159
17401.35 182
17402.60 192
17403.85 169
17405.09 170
17406.34 188
17407.59 173
17408.84 189
17410.08 217
17411.33 201
17412.58 201
17413.83 202
17415.07 178
17416.32 189
17417.57 167
17418.82 202
17420.06 205
17421.31 190
17422.56 209
17423.81 193
17425.05 172
17426.30 172
17427.55 196
17428.80 173
17430.05 202
17431.29 168
17432.54 182
17433.79 166
17435.04 200
17436.29 176
17437.54 188
17438.78 194
17440.03 222
17441.28 209
17442.53 159
17443.78 167
17445.03 211
17446.27 188
17447.52 169
17448.77 151
17450.02 174
17451.27 177
17452.52 183
17453.77 207
17455.02 163
17456.27 210
17457.51 188
17458.76 185
17460.01 193
17461.26 181
17462.51 182
17463.76 170
17465.01 220
17466.26 189
17467.51 190
17468.76 174
17470.01 192
17471.26 175
17472.51 191
17473.76 193
17475.01 182
17476.26 189
17477.50 197
17478.75 174
17480.00 164
17481.25 180
17482.50 173
17483.75 206
17485.00 167
17486.25 192
17487.50 181
17488.75 201
17490.00 177
17491.25 179
17492.51 179
17493.76 188
17495.01 204
17496.26 189
17497.51 196
17498.76 177
17500.01 199
17501.26 207
17502.51 212
17503.76 189
17505.01 203
17506.26 204
17507.51 201
17508.76 198
17510.01 201
17511.26 178
17512.52 200
17513.77 200
17515.02 190
17516.27 203
17517.52 176
17518.77 186
17520.02 167
17521.27 201
17522.53 197
17523.78 189
17525.03 159
17526.28 193
17527.53 202
17528.78 203
17530.03 209
17531.29 207
17532.54 201
17533.79 213
17535.04 187
17536.29 171
17537.55 192
17538.80 205
17540.05 197
17541.30 175
17542.55 183
17543.81 189
17545.06 205
17546.31 191
17547.56 192
17548.81 198
17550.07 222
17551.32 202
17552.57 191
17553.82 176
17555.08 185
17556.33 204
17557.58 185
17558.83 223
17560.09 200
17561.34 187
17562.59 197
17563.85 200
17565.10 160
17566.35 177
17567.60 189
17568.86 196
17570.11 203
17571.36 195
17572.62 196
17573.87 168
17575.12 203
17576.38 196
17577.63 216
17578.88 190
17580.14 204
17581.39 200
17582.64 205
17583.90 206
17585.15 194
17586.40 201
17587.66 200
17588.91 210
17590.17 198
17591.42 191
17592.67 189
17593.93 179
17595.18 196
17596.43 184
17597.69 180
17598.94 207
17600.20 211
17601.45 203
17602.71 175
17603.96 177
17605.21 185
17606.47 195
17607.72 192
17608.98 212
17610.23 216
17611.49 170
17612.74 207
17614.00 201
17615.25 178
17616.50 197
17617.76 233
17619.01 190
17620.27 222
17621.52 191
17622.78 230
17624.03 198
17625.29 196
17626.54 194
17627.80 207
17629.05 202
17630.31 197
17631.56 202
17632.82 208
17634.08 211
17635.33 218
17636.59 228
17637.84 176
17639.10 180
17640.35 183
17641.61 224
17642.86 204
17644.12 219
17645.38 224
17646.63 218
17647.89 209
17649.14 210
17650.40 197
17651.66 184
17652.91 181
17654.17 194
17655.42 182
17656.68 162
17657.94 172
17659.19 214
17660.45 223
17661.70 196
17662.96 192
17664.22 198
17665.47 208
17666.73 180
17667.99 163
17669.24 170
17670.50 185
17671.76 197
17673.01 174
17674.27 210
17675.53 200
17676.78 236
17678.04 191
17679.30 211
17680.56 166
17681.81 192
17683.07 181
17684.33 185
17685.58 170
17686.84 196
17688.10 225
17689.36 191
17690.61 180
17691.87 176
17693.13 189
17694.39 199
17695.64 188
17696.90 188
17698.16 187
17699.42 212
17700.67 208
17701.93 175
17703.19 191
17704.45 184
17705.70 165
17706.96 158
17708.22 169
17709.48 167
17710.74 177
17711.99 191
17713.25 185
17714.51 165
17715.77 151
17717.03 185
17718.29 189
17719.54 197
17720.80 170
17722.06 199
17723.32 195
17724.58 187
17725.84 185
17727.10 175
17728.35 153
17729.61 177
17730.87 199
17732.13 201
17733.39 210
17734.65 161
17735.91 184
17737.17 184
17738.43 169
17739.69 173
17740.94 177
17742.20 167
17743.46 211
17744.72 189
17745.98 182
17747.24 180
17748.50 163
17749.76 206
17751.02 175
17752.28 174
17753.54 173
17754.80 234
17756.06 175
17757.32 179
17758.58 170
17759.84 215
17761.10 193
17762.36 186
17763.62 186
17764.88 162
17766.14 187
17767.40 159
17768.66 173
17769.92 188
17771.18 192
17772.44 178
17773.70 182
17774.96 156
17776.22 178
17777.48 196
17778.74 203
17780.00 166
17781.26 164
17782.52 192
17783.78 209
17785.04 168
17786.30 161
17787.57 193
17788.83 178
17790.09 172
17791.35 176
17792.61 173
17793.87 178
17795.13 183
17796.39 184
17797.65 218
17798.91 181
17800.18 221
17801.44 192
17802.70 205
17803.96 174
17805.22 163
17806.48 200
17807.74 209
17809.01 191
17810.27 163
17811.53 200
17812.79 181
17814.05 189
17815.31 168
17816.58 168
17817.84 179
17819.10 195
17820.36 171
17821.62 171
17822.89 153
17824.15 180
17825.41 172
17826.67 190
17827.94 186
17829.20 200
17830.46 184
17831.72 164
17832.98 188
17834.25 171
17835.51 178
17836.77 171
17838.04 148
17839.30 190
17840.56 168
17841.82 171
17843.09 177
17844.35 178
17845.61 154
17846.87 169
17848.14 193
17849.40 186
17850.66 156
17851.93 181
17853.19 169
17854.45 181
17855.72 174
17856.98 199
17858.24 183
17859.51 162
17860.77 165
17862.03 202
17863.30 182
17864.56 158
17865.82 164
17867.09 168
17868.35 175
17869.62 162
17870.88 174
17872.14 167
17873.41 187
17874.67 177
17875.93 167
17877.20 143
17878.46 163
17879.73 156
17880.99 171
17882.26 162
17883.52 167
17884.78 175
17886.05 165
17887.31 162
17888.58 153
17889.84 179
17891.11 181
17892.37 150
17893.63 167
17894.90 206
17896.16 152
17897.43 189
17898.69 162
17899.96 169
17901.22 150
17902.49 201
17903.75 185
17905.02 180
17906.28 201
17907.55 183
17908.81 169
17910.08 168
17911.34 165
17912.61 158
17913.87 215
17915.14 163
17916.41 168
17917.67 160
17918.94 159
17920.20 163
17921.47 158
17922.73 169
17924.00 160
17925.26 176
17926.53 168
17927.80 185
17929.06 165
17930.33 179
17931.59 169
17932.86 158
17934.13 151
17935.39 165
17936.66 167
17937.92 175
17939.19 186
17940.46 175
17941.72 176
17942.99 177
17944.26 174
17945.52 204
17946.79 170
17948.06 179
17949.32 195
17950.59 194
17951.85 185
17953.12 149
17954.39 175
17955.66 171
17956.92 193
17958.19 158
17959.46 166
17960.72 182
17961.99 188
17963.26 190
17964.52 176
17965.79 168
17967.06 160
17968.33 175
17969.59 188
17970.86 175
17972.13 167
17973.40 182
17974.66 164
17975.93 170
17977.20 179
17978.47 148
17979.73 176
17981.00 201
17982.27 181
17983.54 163
17984.80 167
17986.07 166
17987.34 176
17988.61 180
17989.88 171
17991.14 151
17992.41 169
17993.68 181
17994.95 167
17996.22 154
17997.48 159
17998.75 169
18000.02 197
18001.29 167
18002.56 146
18003.83 167
18005.10 191
18006.36 164
18007.63 156
18008.90 169
18010.17 191
18011.44 194
18012.71 178
18013.98 166
18015.25 168
18016.51 182
18017.78 182
18019.05 178
18020.32 153
18021.59 153
18022.86 163
18024.13 154
18025.40 143
18026.67 171
18027.94 186
18029.21 170
18030.48 170
18031.75 165
18033.01 191
18034.28 141
18035.55 166
18036.82 154
18038.09 171
18039.36 184
18040.63 172
18041.90 163
18043.17 180
18044.44 168
18045.71 167
18046.98 163
18048.25 160
18049.52 166
18050.79 147
18052.06 175
18053.33 163
18054.60 196
18055.87 141
18057.14 158
18058.42 171
18059.69 161
18060.96 158
18062.23 192
18063.50 178
18064.77 180
18066.04 171
18067.31 151
18068.58 195
18069.85 168
18071.12 178
18072.39 172
18073.66 161
18074.93 141
18076.21 194
18077.48 172
18078.75 184
18080.02 164
18081.29 166
18082.56 189
18083.83 171
18085.10 183
18086.38 168
18087.65 165
18088.92 171
18090.19 174
18091.46 180
18092.73 149
18094.01 151
18095.28 172
18096.55 165
18097.82 187
18099.09 184
18100.36 183
18101.64 173
18102.91 168
18104.18 169
18105.45 153
18106.73 188
18108.00 179
18109.27 174
18110.54 170
18111.81 164
18113.09 147
18114.36 183
18115.63 175
18116.90 164
18118.18 142
18119.45 188
18120.72 186
18121.99 169
18123.27 163
18124.54 161
18125.81 164
18127.09 168
18128.36 183
18129.63 163
18130.90 162
18132.18 158
18133.45 166
18134.72 161
18136.00 147
18137.27 141
18138.54 174
18139.82 164
18141.09 143
18142.36 155
18143.64 174
18144.91 194
18146.18 159
18147.46 167
18148.73 150
18150.00 175
18151.28 163
18152.55 152
18153.83 158
18155.10 177
18156.37 174
18157.65 179
18158.92 171
18160.20 151
18161.47 157
18162.74 165
18164.02 166
18165.29 167
18166.57 171
18167.84 175
18169.12 169
18170.39 151
18171.66 149
18172.94 169
18174.21 161
18175.49 159
18176.76 141
18178.04 158
18179.31 153
18180.59 164
18181.86 135
18183.14 150
18184.41 156
18185.69 150
18186.96 171
18188.24 168
18189.51 152
18190.79 154
18192.06 173
18193.34 172
18194.61 140
18195.89 152
18197.16 151
18198.44 156
18199.71 158
18200.99 161
18202.26 148
18203.54 139
18204.81 144
18206.09 154
18207.37 168
18208.64 163
18209.92 172
18211.19 152
18212.47 134
18213.75 169
18215.02 146
18216.30 159
18217.57 183
18218.85 154
18220.13 174
18221.40 190
18222.68 148
18223.95 176
18225.23 173
18226.51 176
18227.78 176
18229.06 181
18230.34 162
18231.61 142
18232.89 162
18234.17 152
18235.44 167
18236.72 168
18238.00 167
18239.27 195
18240.55 168
18241.83 166
18243.10 166
18244.38 165
18245.66 158
18246.94 173
18248.21 167
18249.49 177
18250.77 150
18252.04 122
18253.32 149
18254.60 183
18255.88 152
18257.15 148
18258.43 184
18259.71 165
18260.99 189
18262.26 181
18263.54 167
18264.82 135
18266.10 159
18267.37 193
18268.65 183
18269.93 160
18271.21 171
18272.49 148
18273.76 158
18275.04 153
18276.32 153
18277.60 180
18278.88 165
18280.15 160
18281.43 182
18282.71 192
18283.99 159
18285.27 188
18286.55 197
18287.83 176
18289.10 149
18290.38 159
18291.66 158
18292.94 161
18294.22 170
18295.50 166
18296.78 153
18298.06 177
18299.33 164
18300.61 155
18301.89 159
18303.17 181
18304.45 189
18305.73 173
18307.01 156
18308.29 174
18309.57 174
18310.85 157
18312.13 152
18313.41 153
18314.68 168
18315.96 180
18317.24 179
18318.52 149
18319.80 164
18321.08 186
18322.36 208
18323.64 191
18324.92 157
18326.20 151
18327.48 166
18328.76 177
18330.04 183
18331.32 168
18332.60 182
18333.88 183
18335.16 161
18336.44 158
18337.72 155
18339.00 148
18340.28 171
18341.56 175
18342.84 154
18344.12 175
18345.41 165
18346.69 149
18347.97 169
18349.25 183
18350.53 156
18351.81 161
18353.09 183
18354.37 175
18355.65 150
18356.93 150
18358.21 174
18359.49 154
18360.78 161
18362.06 178
18363.34 162
18364.62 168
18365.90 155
18367.18 157
18368.46 147
18369.74 150
18371.03 178
18372.31 144
18373.59 143
18374.87 162
18376.15 187
18377.43 191
18378.72 150
18380.00 157
18381.28 156
18382.56 167
18383.84 163
18385.12 156
18386.41 152
18387.69 148
18388.97 170
18390.25 176
18391.53 166
18392.82 148
18394.10 172
18395.38 180
18396.66 185
18397.95 171
18399.23 155
18400.51 172
18401.79 175
18403.08 162
18404.36 171
18405.64 163
18406.92 175
18408.21 178
18409.49 161
18410.77 157
18412.06 175
18413.34 161
18414.62 173
18415.90 165
18417.19 151
18418.47 165
18419.75 152
18421.04 148
18422.32 162
18423.60 157
18424.89 143
18426.17 159
18427.45 157
18428.74 152
18430.02 165
18431.30 167
18432.59 169
18433.87 152
18435.15 152
18436.44 170
18437.72 164
18439.01 165
18440.29 165
18441.57 158
18442.86 141
18444.14 175
18445.43 160
18446.71 173
18447.99 171
18449.28 155
18450.56 169
18451.85 183
18453.13 159
18454.42 193
18455.70 175
18456.98 148
18458.27 171
18459.55 137
18460.84 164
18462.12 163
18463.41 178
18464.69 167
18465.98 158
18467.26 170
18468.55 165
18469.83 180
18471.12 175
18472.40 163
18473.69 163
18474.97 165
18476.26 170
18477.54 132
18478.83 127
18480.11 158
18481.40 187
18482.68 206
18483.97 169
18485.25 166
18486.54 175
18487.82 174
18489.11 184
18490.40 176
18491.68 153
18492.97 192
18494.25 166
18495.54 161
18496.82 141
18498.11 169
18499.40 184
18500.68 153
18501.97 156
18503.25 155
18504.54 156
18505.83 161
18507.11 171
18508.40 173
18509.69 187
18510.97 166
18512.26 156
18513.54 163
18514.83 150
18516.12 153
18517.40 167
18518.69 144
18519.98 175
18521.26 161
18522.55 170
18523.84 168
18525.12 167
18526.41 190
18527.70 136
18528.99 164
18530.27 166
18531.56 157
18532.85 144
18534.13 163
18535.42 163
18536.71 148
18538.00 181
18539.28 167
18540.57 176
18541.86 178
18543.14 167
18544.43 161
18545.72 162
18547.01 155
18548.30 195
18549.58 191
18550.87 185
18552.16 181
18553.45 154
18554.73 179
18556.02 160
18557.31 191
18558.60 172
18559.89 164
18561.17 176
18562.46 169
18563.75 171
18565.04 187
18566.33 157
18567.62 193
18568.90 187
18570.19 207
18571.48 176
18572.77 165
18574.06 158
18575.35 210
18576.63 149
18577.92 169
18579.21 174
18580.50 167
18581.79 169
18583.08 150
18584.37 182
18585.66 165
18586.95 185
18588.23 186
18589.52 200
18590.81 184
18592.10 176
18593.39 191
18594.68 187
18595.97 169
18597.26 163
18598.55 174
18599.84 209
18601.13 166
18602.42 160
18603.71 193
18605.00 186
18606.29 178
18607.58 168
18608.86 174
18610.15 198
18611.44 212
18612.73 164
18614.02 193
18615.31 188
18616.60 183
18617.89 211
18619.18 175
18620.47 179
18621.76 166
18623.06 193
18624.35 168
18625.64 196
18626.93 182
18628.22 195
18629.51 174
18630.80 204
18632.09 178
18633.38 203
18634.67 190
18635.96 188
18637.25 193
18638.54 162
18639.83 181
18641.12 179
18642.41 181
18643.71 162
18645.00 176
18646.29 200
18647.58 178
18648.87 170
18650.16 184
18651.45 199
18652.74 181
18654.03 165
18655.33 181
18656.62 186
18657.91 173
18659.20 185
18660.49 164
18661.78 151
18663.07 138
18664.37 166
18665.66 179
18666.95 192
18668.24 162
18669.53 181
18670.83 177
18672.12 167
18673.41 170
18674.70 167
18675.99 167
18677.29 179
18678.58 164
18679.87 146
18681.16 165
18682.45 168
18683.75 158
18685.04 166
18686.33 154
18687.62 134
18688.92 169
18690.21 159
18691.50 158
18692.79 155
18694.09 155
18695.38 140
18696.67 162
18697.97 131
18699.26 171
18700.55 180
18701.84 151
18703.14 152
18704.43 132
18705.72 158
18707.02 163
18708.31 162
18709.60 165
18710.90 175
18712.19 152
18713.48 151
18714.78 139
18716.07 129
18717.36 167
18718.66 174
18719.95 175
18721.24 168
18722.54 168
18723.83 157
18725.13 163
18726.42 165
18727.71 145
18729.01 166
18730.30 141
18731.60 147
18732.89 166
18734.18 169
18735.48 169
18736.77 159
18738.07 143
18739.36 149
18740.66 162
18741.95 173
18743.24 155
18744.54 152
18745.83 159
18747.13 164
18748.42 155
18749.72 162
18751.01 164
18752.31 153
18753.60 170
18754.90 162
18756.19 147
18757.49 167
18758.78 193
18760.08 182
18761.37 167
18762.67 174
18763.96 145
18765.26 174
18766.55 168
18767.85 156
18769.14 143
18770.44 143
18771.73 165
18773.03 149
18774.32 146
18775.62 138
18776.91 167
18778.21 163
18779.51 152
18780.80 166
18782.10 169
18783.39 149
18784.69 149
18785.99 155
18787.28 148
18788.58 148
18789.87 168
18791.17 149
18792.47 145
18793.76 150
18795.06 146
18796.35 169
18797.65 162
18798.95 139
18800.24 159
18801.54 174
18802.84 190
18804.13 157
18805.43 166
18806.73 169
18808.02 181
18809.32 147
18810.62 145
18811.91 154
18813.21 140
18814.51 143
18815.80 166
18817.10 163
18818.40 163
18819.69 154
18820.99 138
18822.29 150
18823.59 173
18824.88 183
18826.18 167
18827.48 164
18828.78 157
18830.07 162
18831.37 143
18832.67 155
18833.97 133
18835.26 150
18836.56 154
18837.86 168
18839.16 178
18840.45 173
18841.75 158
18843.05 165
18844.35 174
18845.65 171
18846.94 181
18848.24 153
18849.54 150
18850.84 136
18852.14 161
18853.43 172
18854.73 174
18856.03 178
18857.33 161
18858.63 167
18859.93 146
18861.22 145
18862.52 145
18863.82 149
18865.12 173
18866.42 168
18867.72 150
18869.02 160
18870.32 149
18871.61 163
18872.91 170
18874.21 176
18875.51 132
18876.81 160
18878.11 163
18879.41 164
18880.71 154
18882.01 148
18883.31 163
18884.61 148
18885.90 154
18887.20 158
18888.50 154
18889.80 172
18891.10 135
18892.40 158
18893.70 139
18895.00 156
18896.30 145
18897.60 153
18898.90 152
18900.20 153
18901.50 167
18902.80 151
18904.10 143
18905.40 135
18906.70 149
18908.00 154
18909.30 143
18910.60 140
18911.90 143
18913.20 159
18914.50 145
18915.80 140
18917.10 166
18918.40 161
18919.70 167
18921.00 148
18922.30 136
18923.61 142
18924.91 155
18926.21 169
18927.51 139
18928.81 135
18930.11 153
18931.41 144
18932.71 140
18934.01 139
18935.31 131
18936.61 151
18937.92 133
18939.22 136
18940.52 133
18941.82 139
18943.12 134
18944.42 148
18945.72 133
18947.03 133
18948.33 131
18949.63 120
18950.93 137
18952.23 113
18953.53 130
18954.84 156
18956.14 158
18957.44 148
18958.74 152
18960.04 140
18961.34 164
18962.65 125
18963.95 139
18965.25 132
18966.55 130
18967.86 152
18969.16 147
18970.46 137
18971.76 138
18973.06 160
18974.37 133
18975.67 174
18976.97 160
18978.27 131
18979.58 147
18980.88 130
18982.18 153
18983.48 160
18984.79 157
18986.09 144
18987.39 132
18988.70 157
18990.00 134
18991.30 123
18992.61 142
18993.91 126
18995.21 134
18996.51 122
18997.82 128
18999.12 147
19000.42 139
19001.73 156
19003.03 135
19004.33 130
19005.64 139
19006.94 131
19008.25 148
19009.55 136
19010.85 181
19012.16 143
19013.46 121
19014.76 163
19016.07 155
19017.37 147
19018.68 131
19019.98 122
19021.28 131
19022.59 141
19023.89 136
19025.20 147
19026.50 163
19027.80 169
19029.11 170
19030.41 129
19031.72 151
19033.02 153
19034.33 140
19035.63 153
19036.94 153
19038.24 124
19039.54 151
19040.85 153
19042.15 137
19043.46 117
19044.76 124
19046.07 137
19047.37 147
19048.68 135
19049.98 129
19051.29 105
19052.59 122
19053.90 144
19055.20 140
19056.51 149
19057.81 154
19059.12 157
19060.43 144
19061.73 141
19063.04 141
19064.34 149
19065.65 141
19066.95 114
19068.26 135
19069.56 156
19070.87 149
19072.18 124
19073.48 122
19074.79 148
19076.09 127
19077.40 107
19078.71 115
19080.01 114
19081.32 117
19082.62 114
19083.93 142
19085.24 147
19086.54 138
19087.85 131
19089.16 162
19090.46 127
19091.77 129
19093.07 162
19094.38 149
19095.69 162
19096.99 131
19098.30 158
19099.61 125
19100.91 124
19102.22 124
19103.53 148
19104.84 163
19106.14 152
19107.45 137
19108.76 160
19110.06 143
19111.37 113
19112.68 151
19113.98 165
19115.29 143
19116.60 132
19117.91 144
19119.21 142
19120.52 140
19121.83 145
19123.14 156
19124.44 158
19125.75 161
19127.06 125
19128.37 144
19129.68 142
19130.98 137
19132.29 138
19133.60 165
19134.91 175
19136.21 154
19137.52 148
19138.83 145
19140.14 153
19141.45 152
19142.76 148
19144.06 155
19145.37 138
19146.68 151
19147.99 169
19149.30 132
19150.61 135
19151.91 137
19153.22 155
19154.53 164
19155.84 135
19157.15 147
19158.46 134
19159.77 137
19161.07 137
19162.38 172
19163.69 147
19165.00 170
19166.31 181
19167.62 137
19168.93 119
19170.24 145
19171.55 149
19172.86 158
19174.17 142
19175.48 142
19176.78 151
19178.09 152
19179.40 165
19180.71 159
19182.02 136
19183.33 154
19184.64 166
19185.95 146
19187.26 144
19188.57 129
19189.88 161
19191.19 152
19192.50 149
19193.81 128
19195.12 125
19196.43 156
19197.74 126
19199.05 133
19200.36 120
19201.67 152
19202.98 171
19204.29 146
19205.60 139
19206.91 133
19208.22 119
19209.53 149
19210.84 149
19212.15 156
19213.47 155
19214.78 143
19216.09 162
19217.40 123
19218.71 138
19220.02 126
19221.33 133
19222.64 140
19223.95 137
19225.26 129
19226.57 145
19227.89 134
19229.20 139
19230.51 141
19231.82 164
19233.13 148
19234.44 161
19235.75 151
19237.06 137
19238.38 144
19239.69 136
19241.00 149
19242.31 135
19243.62 147
19244.93 121
19246.25 152
19247.56 133
19248.87 105
19250.18 110
19251.49 107
19252.81 133
19254.12 170
19255.43 164
19256.74 163
19258.05 138
19259.37 148
19260.68 155
19261.99 158
19263.30 143
19264.62 154
19265.93 138
19267.24 129
19268.55 137
19269.87 133
19271.18 144
19272.49 130
19273.80 152
19275.12 141
19276.43 122
19277.74 155
19279.05 155
19280.37 172
19281.68 134
19282.99 134
19284.31 157
19285.62 146
19286.93 127
19288.25 131
19289.56 153
19290.87 159
19292.19 172
19293.50 154
19294.81 136
19296.13 128
19297.44 145
19298.75 132
19300.07 144
19301.38 128
19302.69 140
19304.01 132
19305.32 137
19306.64 141
19307.95 132
19309.26 109
19310.58 123
19311.89 153
19313.21 137
19314.52 137
19315.83 157
19317.15 149
19318.46 133
19319.78 133
19321.09 115
19322.41 150
19323.72 133
19325.03 142
19326.35 130
19327.66 126
19328.98 162
19330.29 127
19331.61 151
19332.92 132
19334.24 146
19335.55 148
19336.87 156
19338.18 149
19339.50 131
19340.81 132
19342.13 111
19343.44 133
19344.76 135
19346.07 144
19347.39 139
19348.70 125
19350.02 132
19351.33 153
19352.65 123
19353.96 135
19355.28 166
19356.59 154
19357.91 114
19359.23 132
19360.54 143
19361.86 166
19363.17 139
19364.49 123
19365.80 128
19367.12 149
19368.44 150
19369.75 118
19371.07 112
19372.38 138
19373.70 143
19375.02 144
19376.33 148
19377.65 121
19378.97 187
19380.28 147
19381.60 154
19382.91 136
19384.23 130
19385.55 162
19386.86 136
19388.18 119
19389.50 140
19390.81 137
19392.13 144
19393.45 145
19394.76 128
19396.08 153
19397.40 130
19398.72 152
19400.03 111
19401.35 113
19402.67 127
19403.98 154
19405.30 144
19406.62 140
19407.94 136
19409.25 107
19410.57 149
19411.89 138
19413.20 125
19414.52 118
19415.84 150
19417.16 130
19418.48 150
19419.79 138
19421.11 147
19422.43 149
19423.75 137
19425.06 125
19426.38 135
19427.70 146
19429.02 128
19430.34 140
19431.65 155
19432.97 131
19434.29 131
19435.61 154
19436.93 127
19438.25 120
19439.56 142
19440.88 151
19442.20 155
19443.52 149
19444.84 115
19446.16 138
19447.47 119
19448.79 137
19450.11 132
19451.43 135
19452.75 151
19454.07 148
19455.39 150
19456.71 142
19458.03 148
19459.34 159
19460.66 150
19461.98 128
19463.30 123
19464.62 132
19465.94 158
19467.26 148
19468.58 135
19469.90 116
19471.22 111
19472.54 116
19473.86 145
19475.18 129
19476.50 118
19477.82 145
19479.14 129
19480.46 143
19481.78 117
19483.10 145
19484.42 120
19485.73 130
19487.05 146
19488.37 161
19489.70 136
19491.02 130
19492.34 141
19493.66 145
19494.98 136
19496.30 168
19497.62 147
19498.94 125
19500.26 139
19501.58 129
19502.90 136
19504.22 114
19505.54 129
19506.86 140
19508.18 145
19509.50 141
19510.82 145
19512.14 162
19513.46 161
19514.78 146
19516.11 151
19517.43 135
19518.75 152
19520.07 160
19521.39 121
19522.71 159
19524.03 139
19525.35 143
19526.68 130
19528.00 132
19529.32 129
19530.64 141
19531.96 122
19533.28 126
19534.60 106
19535.93 136
19537.25 154
19538.57 115
19539.89 116
19541.21 131
19542.53 138
19543.86 123
19545.18 129
19546.50 121
19547.82 141
19549.14 112
19550.47 154
19551.79 124
19553.11 119
19554.43 113
19555.76 135
19557.08 134
19558.40 142
19559.72 170
19561.05 152
19562.37 141
19563.69 137
19565.01 144
19566.34 115
19567.66 156
19568.98 142
19570.30 149
19571.63 128
19572.95 152
19574.27 123
19575.60 132
19576.92 133
19578.24 128
19579.57 150
19580.89 132
19582.21 159
19583.54 123
19584.86 154
19586.18 125
19587.51 156
19588.83 119
19590.15 116
19591.48 147
19592.80 145
19594.12 136
19595.45 128
19596.77 136
19598.09 130
19599.42 137
19600.74 139
19602.07 138
19603.39 130
19604.71 134
19606.04 152
19607.36 132
19608.69 142
19610.01 144
19611.33 131
19612.66 124
19613.98 163
19615.31 158
19616.63 136
19617.96 123
19619.28 136
19620.60 140
19621.93 134
19623.25 120
19624.58 149
19625.90 115
19627.23 118
19628.55 107
19629.88 129
19631.20 122
19632.53 132
19633.85 123
19635.18 152
19636.50 143
19637.83 111
19639.15 124
19640.48 135
19641.80 113
19643.13 134
19644.45 134
19645.78 139
19647.10 114
19648.43 137
19649.76 159
19651.08 133
19652.41 133
19653.73 129
19655.06 127
19656.38 148
19657.71 144
19659.04 118
19660.36 133
19661.69 157
19663.01 122
19664.34 135
19665.67 131
19666.99 118
19668.32 125
19669.64 162
19670.97 127
19672.30 138
19673.62 130
19674.95 127
19676.28 130
19677.60 130
19678.93 122
19680.25 117
19681.58 133
19682.91 126
19684.23 126
19685.56 144
19686.89 126
19688.22 130
19689.54 128
19690.87 120
19692.20 126
19693.52 119
19694.85 120
19696.18 137
19697.50 109
19698.83 124
19700.16 128
19701.49 126
19702.81 114
19704.14 135
19705.47 101
19706.80 118
19708.12 139
19709.45 155
19710.78 114
19712.11 124
19713.43 122
19714.76 142
19716.09 118
19717.42 124
19718.74 157
19720.07 121
19721.40 103
19722.73 115
19724.06 152
19725.38 119
19726.71 131
19728.04 129
19729.37 124
19730.70 119
19732.03 134
19733.35 141
19734.68 134
19736.01 140
19737.34 124
19738.67 144
19740.00 135
19741.32 139
19742.65 126
19743.98 132
19745.31 129
19746.64 129
19747.97 150
19749.30 143
19750.63 129
19751.96 117
19753.28 120
19754.61 130
19755.94 136
19757.27 129
19758.60 108
19759.93 136
19761.26 148
19762.59 138
19763.92 129
19765.25 107
19766.58 131
19767.91 139
19769.24 133
19770.57 119
19771.90 133
19773.22 123
19774.55 138
19775.88 139
19777.21 137
19778.54 126
19779.87 136
19781.20 133
19782.53 131
19783.86 136
19785.19 147
19786.52 120
19787.85 134
19789.18 109
19790.51 109
19791.85 115
19793.18 144
19794.51 125
19795.84 106
19797.17 129
19798.50 122
19799.83 119
19801.16 133
19802.49 141
19803.82 140
19805.15 122
19806.48 131
19807.81 131
19809.14 143
19810.47 125
19811.81 125
19813.14 132
19814.47 124
19815.80 122
19817.13 114
19818.46 136
19819.79 134
19821.12 132
19822.45 129
19823.79 153
19825.12 100
19826.45 122
19827.78 136
19829.11 136
19830.44 125
19831.78 112
19833.11 138
19834.44 142
19835.77 129
19837.10 126
19838.43 103
19839.77 134
19841.10 141
19842.43 136
19843.76 128
19845.09 124
19846.43 132
19847.76 119
19849.09 102
19850.42 113
19851.76 148
19853.09 148
19854.42 148
19855.75 139
19857.09 111
19858.42 138
19859.75 139
19861.08 140
19862.42 120
19863.75 147
19865.08 154
19866.41 139
19867.75 127
19869.08 129
19870.41 140
19871.75 132
19873.08 115
19874.41 126
19875.75 115
19877.08 116
19878.41 141
19879.75 123
19881.08 120
19882.41 114
19883.75 155
19885.08 162
19886.41 151
19887.75 155
19889.08 140
19890.41 141
19891.75 156
19893.08 138
19894.41 128
19895.75 128
19897.08 146
19898.42 124
19899.75 125
19901.08 123
19902.42 159
19903.75 145
19905.09 162
19906.42 134
19907.75 131
19909.09 142
19910.42 124
19911.76 125
19913.09 120
19914.43 126
19915.76 126
19917.10 137
19918.43 132
19919.77 121
19921.10 113
19922.43 115
19923.77 127
19925.10 130
19926.44 130
19927.77 121
19929.11 153
19930.44 126
19931.78 125
19933.11 107
19934.45 134
19935.78 121
19937.12 109
19938.45 125
19939.79 136
19941.13 140
19942.46 132
19943.80 135
19945.13 141
19946.47 121
19947.80 137
19949.14 153
19950.47 132
19951.81 124
19953.15 123
19954.48 146
19955.82 143
19957.15 114
19958.49 132
19959.83 124
19961.16 111
19962.50 120
19963.83 120
19965.17 111
19966.51 117
19967.84 142
19969.18 151
19970.51 127
19971.85 135
19973.19 129
19974.52 119
19975.86 129
19977.20 124
19978.53 109
19979.87 138
19981.21 128
19982.54 109
19983.88 132
19985.22 134
19986.55 142
19987.89 134
19989.23 127
19990.57 123
19991.90 121
19993.24 129
19994.58 160
19995.91 129
19997.25 109
19998.59 120
19999.93 151
20001.26 117
20002.60 117
20003.94 115
20005.28 138
20006.61 148
20007.95 111
20009.29 120
20010.63 110
20011.96 127
20013.30 118
20014.64 115
20015.98 129
20017.31 130
20018.65 137
20019.99 147
20021.33 153
20022.67 144
20024.01 125
20025.34 134
20026.68 136
20028.02 124
20029.36 120
20030.70 141
20032.03 147
20033.37 120
20034.71 144
20036.05 132
20037.39 147
20038.73 150
20040.07 145
20041.40 134
20042.74 136
20044.08 146
20045.42 127
20046.76 112
20048.10 130
20049.44 134
20050.78 133
20052.12 125
20053.46 124
20054.79 144
20056.13 148
20057.47 134
20058.81 112
20060.15 126
20061.49 127
20062.83 137
20064.17 124
20065.51 135
20066.85 121
20068.19 147
20069.53 141
20070.87 127
20072.21 124
20073.55 119
20074.89 141
20076.23 109
20077.57 112
20078.91 85
20080.25 144
20081.59 133
20082.93 140
20084.27 139
20085.61 143
20086.95 121
20088.29 144
20089.63 132
20090.97 135
20092.31 126
20093.65 131
20094.99 120
20096.33 110
20097.67 128
20099.01 124
20100.35 136
20101.69 135
20103.03 126
20104.38 120
20105.72 132
20107.06 153
20108.40 149
20109.74 133
20111.08 116
20112.42 147
20113.76 150
20115.10 129
20116.45 107
20117.79 113
20119.13 141
20120.47 132
20121.81 120
20123.15 119
20124.49 117
20125.84 134
20127.18 139
20128.52 126
20129.86 124
20131.20 142
20132.54 142
20133.89 145
20135.23 122
20136.57 105
20137.91 127
20139.25 119
20140.60 131
