# Supplementary material for: MALDI-TOF MS typing enables the classification of brewing yeasts of the genus Saccharomyces to major beer styles
Source: PLoS One. 2017 Aug 9;12(8):e0181694. doi: 10.1371/journal.pone.0181694 (PMC5549903; doi:10.1371/journal.pone.0181694)
Supplement: S15 File — The directory includes 90 raw files and was zipped to “.zip”; the folder has three strains with 30 spectra per strain; S1 Text explains the raw files with an example and Table 1 represents the yeast strains used within the experiment. (ZIP) [file pone.0181694.s018.zip › 43-45/30668-513-OG-Ale-Alt-YPG-18h-E-E_2015-11-06__0_A7_1.dat]

2000.55 1721
2000.97 1852
2001.39 1910
2001.81 1899
2002.23 1866
2002.65 1850
2003.08 1734
2003.50 1671
2003.92 1746
2004.34 1668
2004.76 1664
2005.19 1609
2005.61 1606
2006.03 1604
2006.45 1535
2006.87 1623
2007.30 1771
2007.72 1770
2008.14 1619
2008.56 1576
2008.99 1685
2009.41 1731
2009.83 1710
2010.25 1834
2010.68 1724
2011.10 1659
2011.52 1640
2011.94 1701
2012.37 1630
2012.79 1591
2013.21 1556
2013.63 1615
2014.06 1473
2014.48 1718
2014.90 1521
2015.33 1368
2015.75 1355
2016.17 1272
2016.60 1375
2017.02 1490
2017.44 1521
2017.86 1590
2018.29 1498
2018.71 1632
2019.14 1607
2019.56 1540
2019.98 1590
2020.41 1715
2020.83 1622
2021.25 1574
2021.68 1751
2022.10 1790
2022.52 1589
2022.95 1608
2023.37 1702
2023.80 1645
2024.22 1562
2024.64 1682
2025.07 1603
2025.49 1540
2025.92 1641
2026.34 1527
2026.76 1497
2027.19 1479
2027.61 1594
2028.04 1674
2028.46 1594
2028.89 1516
2029.31 1546
2029.74 1482
2030.16 1508
2030.58 1541
2031.01 1529
2031.43 1534
2031.86 1589
2032.28 1648
2032.71 1675
2033.13 1721
2033.56 1568
2033.98 1644
2034.41 1569
2034.83 1479
2035.26 1462
2035.68 1573
2036.11 1666
2036.53 1773
2036.96 1726
2037.38 1578
2037.81 1692
2038.24 1728
2038.66 1741
2039.09 1617
2039.51 1698
2039.94 1693
2040.36 1800
2040.79 1637
2041.21 1624
2041.64 1617
2042.07 1812
2042.49 1698
2042.92 1588
2043.34 1570
2043.77 1476
2044.20 1647
2044.62 1524
2045.05 1469
2045.47 1442
2045.90 1442
2046.33 1504
2046.75 1394
2047.18 1530
2047.61 1574
2048.03 1515
2048.46 1554
2048.89 1521
2049.31 1469
2049.74 1473
2050.16 1506
2050.59 1466
2051.02 1486
2051.45 1491
2051.87 1605
2052.30 1668
2052.73 1584
2053.15 1647
2053.58 1675
2054.01 1591
2054.43 1578
2054.86 1612
2055.29 1580
2055.72 1625
2056.14 1649
2056.57 1511
2057.00 1431
2057.43 1486
2057.85 1562
2058.28 1521
2058.71 1419
2059.14 1445
2059.56 1480
2059.99 1438
2060.42 1520
2060.85 1599
2061.27 1516
2061.70 1510
2062.13 1521
2062.56 1540
2062.99 1554
2063.41 1625
2063.84 1706
2064.27 1807
2064.70 1902
2065.13 1868
2065.55 2035
2065.98 2172
2066.41 2164
2066.84 2289
2067.27 2157
2067.70 2103
2068.13 1875
2068.55 1787
2068.98 1804
2069.41 1694
2069.84 1723
2070.27 1698
2070.70 1805
2071.13 1717
2071.56 1643
2071.98 1696
2072.41 1623
2072.84 1584
2073.27 1632
2073.70 1787
2074.13 1634
2074.56 1727
2074.99 1609
2075.42 1608
2075.85 1551
2076.28 1653
2076.71 1817
2077.13 1894
2077.56 1823
2077.99 1898
2078.42 2066
2078.85 2191
2079.28 2167
2079.71 2199
2080.14 2249
2080.57 2309
2081.00 2292
2081.43 2391
2081.86 2277
2082.29 2180
2082.72 2144
2083.15 2272
2083.58 2136
2084.01 2053
2084.44 2012
2084.87 1786
2085.30 1770
2085.73 1725
2086.16 1657
2086.59 1597
2087.02 1621
2087.46 1591
2087.89 1441
2088.32 1521
2088.75 1582
2089.18 1601
2089.61 1667
2090.04 1556
2090.47 1488
2090.90 1511
2091.33 1572
2091.76 1686
2092.19 1585
2092.63 1612
2093.06 1562
2093.49 1654
2093.92 1503
2094.35 1653
2094.78 1534
2095.21 1601
2095.64 1677
2096.08 1524
2096.51 1591
2096.94 1518
2097.37 1576
2097.80 1636
2098.23 1496
2098.67 1513
2099.10 1615
2099.53 1588
2099.96 1515
2100.39 1581
2100.82 1603
2101.26 1532
2101.69 1693
2102.12 1563
2102.55 1446
2102.98 1549
2103.42 1465
2103.85 1559
2104.28 1471
2104.71 1547
2105.15 1601
2105.58 1763
2106.01 1681
2106.44 1613
2106.88 1695
2107.31 1802
2107.74 1694
2108.17 1827
2108.61 1736
2109.04 1858
2109.47 1883
2109.90 1793
2110.34 1773
2110.77 1673
2111.20 1717
2111.64 1674
2112.07 1605
2112.50 1582
2112.94 1609
2113.37 1512
2113.80 1593
2114.24 1511
2114.67 1626
2115.10 1604
2115.54 1620
2115.97 1470
2116.40 1558
2116.84 1614
2117.27 1623
2117.70 1488
2118.14 1558
2118.57 1541
2119.00 1434
2119.44 1337
2119.87 1432
2120.31 1456
2120.74 1496
2121.17 1527
2121.61 1547
2122.04 1697
2122.48 1630
2122.91 1490
2123.35 1340
2123.78 1522
2124.21 1484
2124.65 1482
2125.08 1514
2125.52 1484
2125.95 1615
2126.39 1460
2126.82 1412
2127.26 1530
2127.69 1527
2128.12 1389
2128.56 1528
2128.99 1557
2129.43 1529
2129.86 1486
2130.30 1513
2130.73 1537
2131.17 1583
2131.60 1754
2132.04 1505
2132.47 1701
2132.91 1724
2133.34 1761
2133.78 1877
2134.22 1687
2134.65 1814
2135.09 1747
2135.52 1783
2135.96 1765
2136.39 1830
2136.83 2079
2137.26 1991
2137.70 1763
2138.14 1753
2138.57 1898
2139.01 1800
2139.44 1841
2139.88 1908
2140.31 1734
2140.75 1763
2141.19 1625
2141.62 1485
2142.06 1489
2142.50 1455
2142.93 1533
2143.37 1519
2143.80 1498
2144.24 1353
2144.68 1395
2145.11 1442
2145.55 1529
2145.99 1455
2146.42 1602
2146.86 1556
2147.30 1531
2147.73 1797
2148.17 1598
2148.61 1690
2149.04 1809
2149.48 1625
2149.92 1614
2150.35 1778
2150.79 1882
2151.23 1869
2151.67 1810
2152.10 1859
2152.54 1883
2152.98 1821
2153.41 1735
2153.85 1703
2154.29 1717
2154.73 1648
2155.16 1576
2155.60 1763
2156.04 1648
2156.48 1696
2156.91 1696
2157.35 1599
2157.79 1678
2158.23 1683
2158.67 1628
2159.10 1595
2159.54 1611
2159.98 1644
2160.42 1657
2160.86 1761
2161.29 1567
2161.73 1533
2162.17 1600
2162.61 1622
2163.05 1670
2163.48 1638
2163.92 1652
2164.36 1629
2164.80 1512
2165.24 1472
2165.68 1590
2166.12 1697
2166.55 1681
2166.99 1714
2167.43 1711
2167.87 1874
2168.31 1747
2168.75 1811
2169.19 1784
2169.63 1878
2170.06 1918
2170.50 1828
2170.94 1718
2171.38 1821
2171.82 1982
2172.26 1961
2172.70 1888
2173.14 1927
2173.58 1917
2174.02 1859
2174.46 2073
2174.90 2085
2175.34 2208
2175.78 2125
2176.22 2332
2176.65 2184
2177.09 2146
2177.53 2157
2177.97 2182
2178.41 2100
2178.85 2038
2179.29 1967
2179.73 1987
2180.17 1829
2180.61 1838
2181.05 1968
2181.49 1943
2181.93 1872
2182.37 1759
2182.81 1865
2183.26 1597
2183.70 1693
2184.14 1553
2184.58 1674
2185.02 1699
2185.46 1579
2185.90 1627
2186.34 1562
2186.78 1632
2187.22 1590
2187.66 1551
2188.10 1514
2188.54 1743
2188.98 1799
2189.42 1784
2189.87 1853
2190.31 1761
2190.75 1714
2191.19 1642
2191.63 1665
2192.07 1678
2192.51 1742
2192.95 1757
2193.39 1900
2193.84 1871
2194.28 1908
2194.72 1859
2195.16 1885
2195.60 1972
2196.04 1956
2196.49 2027
2196.93 2000
2197.37 1881
2197.81 1927
2198.25 2016
2198.69 2053
2199.14 1802
2199.58 1817
2200.02 1909
2200.46 1841
2200.90 1688
2201.35 1677
2201.79 1643
2202.23 1678
2202.67 1561
2203.12 1576
2203.56 1685
2204.00 1711
2204.44 1709
2204.89 1696
2205.33 1807
2205.77 1907
2206.21 1732
2206.66 1729
2207.10 1727
2207.54 1943
2207.98 1971
2208.43 1997
2208.87 1848
2209.31 1797
2209.76 1720
2210.20 1851
2210.64 1803
2211.09 1845
2211.53 1776
2211.97 1964
2212.41 2070
2212.86 2132
2213.30 2002
2213.74 2064
2214.19 1930
2214.63 1851
2215.08 1683
2215.52 1607
2215.96 1759
2216.41 1581
2216.85 1729
2217.29 1574
2217.74 1608
2218.18 1545
2218.63 1586
2219.07 1645
2219.51 1557
2219.96 1654
2220.40 1659
2220.85 1594
2221.29 1576
2221.73 1694
2222.18 1806
2222.62 1761
2223.07 1575
2223.51 1669
2223.96 1807
2224.40 1719
2224.84 1674
2225.29 1802
2225.73 1908
2226.18 1826
2226.62 1815
2227.07 1854
2227.51 1837
2227.96 2003
2228.40 1966
2228.85 1949
2229.29 1980
2229.74 1959
2230.18 2173
2230.63 2152
2231.07 2025
2231.52 2162
2231.96 1993
2232.41 1957
2232.85 2041
2233.30 2069
2233.74 2130
2234.19 2131
2234.63 2045
2235.08 1981
2235.53 1850
2235.97 1922
2236.42 1914
2236.86 1899
2237.31 1891
2237.75 1899
2238.20 1739
2238.65 1839
2239.09 1797
2239.54 1745
2239.98 1794
2240.43 1732
2240.88 1760
2241.32 1637
2241.77 1703
2242.21 1612
2242.66 1695
2243.11 1519
2243.55 1562
2244.00 1523
2244.45 1597
2244.89 1525
2245.34 1532
2245.79 1461
2246.23 1407
2246.68 1392
2247.13 1469
2247.57 1544
2248.02 1721
2248.47 1590
2248.91 1487
2249.36 1605
2249.81 1610
2250.25 1532
2250.70 1602
2251.15 1622
2251.60 1572
2252.04 1582
2252.49 1644
2252.94 1607
2253.39 1768
2253.83 1707
2254.28 1536
2254.73 1448
2255.17 1501
2255.62 1462
2256.07 1495
2256.52 1591
2256.97 1625
2257.41 1466
2257.86 1512
2258.31 1544
2258.76 1589
2259.20 1412
2259.65 1648
2260.10 1675
2260.55 1710
2261.00 1964
2261.45 2065
2261.89 1881
2262.34 2034
2262.79 2033
2263.24 2053
2263.69 2014
2264.13 2013
2264.58 2170
2265.03 2076
2265.48 2120
2265.93 2188
2266.38 2225
2266.83 2262
2267.28 2134
2267.72 2290
2268.17 2228
2268.62 2181
2269.07 2191
2269.52 2054
2269.97 2167
2270.42 2223
2270.87 2080
2271.32 2050
2271.76 2221
2272.21 2170
2272.66 2135
2273.11 1957
2273.56 2155
2274.01 1857
2274.46 1904
2274.91 2008
2275.36 1974
2275.81 1907
2276.26 1823
2276.71 1691
2277.16 1660
2277.61 1788
2278.06 1729
2278.51 1768
2278.96 1628
2279.41 1792
2279.86 1748
2280.31 1855
2280.76 1837
2281.21 1782
2281.66 1938
2282.11 1842
2282.56 1844
2283.01 1805
2283.46 1875
2283.91 1872
2284.36 1893
2284.81 1714
2285.26 1660
2285.71 1795
2286.16 1813
2286.61 1680
2287.06 1561
2287.51 1726
2287.96 2165
2288.42 2211
2288.87 2272
2289.32 2452
2289.77 2651
2290.22 2982
2290.67 3093
2291.12 3112
2291.57 3327
2292.02 3670
2292.48 3547
2292.93 3540
2293.38 3275
2293.83 3145
2294.28 2973
2294.73 2843
2295.18 2801
2295.63 2749
2296.09 2403
2296.54 2302
2296.99 2081
2297.44 1892
2297.89 1896
2298.35 1919
2298.80 1832
2299.25 1859
2299.70 1754
2300.15 1741
2300.60 1705
2301.06 1704
2301.51 1724
2301.96 1620
2302.41 1650
2302.87 1577
2303.32 1724
2303.77 1683
2304.22 1761
2304.67 1653
2305.13 1767
2305.58 1633
2306.03 1671
2306.49 1796
2306.94 1756
2307.39 1713
2307.84 1781
2308.30 1948
2308.75 1842
2309.20 1859
2309.65 1911
2310.11 2097
2310.56 2195
2311.01 2181
2311.47 1981
2311.92 2090
2312.37 2064
2312.83 1855
2313.28 2050
2313.73 2016
2314.19 1900
2314.64 1870
2315.09 1786
2315.55 1865
2316.00 1784
2316.45 1748
2316.91 1830
2317.36 1821
2317.81 1660
2318.27 1782
2318.72 1918
2319.18 1891
2319.63 1943
2320.08 1881
2320.54 1854
2320.99 1868
2321.45 1748
2321.90 2061
2322.35 1968
2322.81 1999
2323.26 1988
2323.72 1877
2324.17 1925
2324.63 1985
2325.08 2115
2325.53 2072
2325.99 1926
2326.44 1933
2326.90 2297
2327.35 2296
2327.81 2238
2328.26 2296
2328.72 2249
2329.17 2224
2329.63 2129
2330.08 2252
2330.54 2040
2330.99 2236
2331.45 2128
2331.90 2132
2332.36 2121
2332.81 2111
2333.27 2041
2333.72 1972
2334.18 1917
2334.63 1743
2335.09 1764
2335.54 1811
2336.00 1854
2336.46 1758
2336.91 1687
2337.37 1756
2337.82 1926
2338.28 2015
2338.73 1913
2339.19 2020
2339.65 2068
2340.10 2177
2340.56 1985
2341.01 1979
2341.47 2122
2341.93 2112
2342.38 2167
2342.84 1942
2343.29 2093
2343.75 2148
2344.21 1938
2344.66 1992
2345.12 1908
2345.58 1918
2346.03 2032
2346.49 2029
2346.94 2152
2347.40 2191
2347.86 1941
2348.31 1925
2348.77 2026
2349.23 1940
2349.69 2019
2350.14 1914
2350.60 1757
2351.06 1774
2351.51 1833
2351.97 1746
2352.43 1804
2352.88 1946
2353.34 1796
2353.80 1773
2354.26 1845
2354.71 1895
2355.17 1686
2355.63 1633
2356.09 1642
2356.54 1706
2357.00 1783
2357.46 1791
2357.92 1802
2358.37 1784
2358.83 1834
2359.29 1829
2359.75 1949
2360.20 1936
2360.66 2002
2361.12 1940
2361.58 1735
2362.04 1680
2362.49 1830
2362.95 1900
2363.41 1939
2363.87 1793
2364.33 1828
2364.79 1914
2365.24 1936
2365.70 1851
2366.16 1817
2366.62 1871
2367.08 1935
2367.54 1959
2367.99 1975
2368.45 2129
2368.91 2268
2369.37 2243
2369.83 2092
2370.29 1978
2370.75 1862
2371.21 1776
2371.67 1940
2372.12 2047
2372.58 1985
2373.04 1935
2373.50 2006
2373.96 1987
2374.42 2070
2374.88 2164
2375.34 2040
2375.80 2097
2376.26 1973
2376.72 2055
2377.18 2122
2377.64 2073
2378.10 2094
2378.56 2058
2379.01 2125
2379.47 2021
2379.93 1968
2380.39 2011
2380.85 1910
2381.31 1919
2381.77 1727
2382.23 1738
2382.69 1714
2383.15 1830
2383.61 1805
2384.07 1860
2384.53 1903
2384.99 1849
2385.45 1845
2385.92 1809
2386.38 1857
2386.84 1857
2387.30 1880
2387.76 1840
2388.22 1694
2388.68 1602
2389.14 1664
2389.60 1826
2390.06 2022
2390.52 1775
2390.98 1736
2391.44 1901
2391.90 1874
2392.36 1798
2392.83 1797
2393.29 1735
2393.75 1587
2394.21 1668
2394.67 1822
2395.13 1848
2395.59 1734
2396.05 1668
2396.52 1732
2396.98 1678
2397.44 1617
2397.90 1642
2398.36 1844
2398.82 1819
2399.28 1819
2399.75 1728
2400.21 1733
2400.67 1786
2401.13 1671
2401.59 1563
2402.06 1600
2402.52 1692
2402.98 1719
2403.44 1750
2403.90 1623
2404.37 1643
2404.83 1583
2405.29 1646
2405.75 1660
2406.21 1734
2406.68 1639
2407.14 1627
2407.60 1768
2408.06 1795
2408.53 1682
2408.99 1691
2409.45 1612
2409.91 1761
2410.38 1690
2410.84 1668
2411.30 1612
2411.77 1545
2412.23 1556
2412.69 1799
2413.15 1706
2413.62 1700
2414.08 1767
2414.54 1739
2415.01 1692
2415.47 1833
2415.93 1786
2416.40 1900
2416.86 1809
2417.32 1908
2417.79 2058
2418.25 1966
2418.71 1995
2419.18 1970
2419.64 1972
2420.10 1964
2420.57 1928
2421.03 1993
2421.50 2151
2421.96 2025
2422.42 2063
2422.89 2140
2423.35 1931
2423.81 2041
2424.28 2004
2424.74 2063
2425.21 1895
2425.67 1773
2426.14 1691
2426.60 1908
2427.06 1841
2427.53 1795
2427.99 1788
2428.46 1742
2428.92 1625
2429.39 1719
2429.85 1740
2430.32 1639
2430.78 1679
2431.24 1623
2431.71 1716
2432.17 1665
2432.64 1718
2433.10 1689
2433.57 1696
2434.03 1676
2434.50 1844
2434.96 1958
2435.43 1797
2435.89 1739
2436.36 1724
2436.82 1973
2437.29 1856
2437.76 1833
2438.22 1979
2438.69 2091
2439.15 2043
2439.62 2157
2440.08 2152
2440.55 2334
2441.01 2352
2441.48 2410
2441.95 2482
2442.41 2361
2442.88 2317
2443.34 2312
2443.81 2045
2444.27 1978
2444.74 2051
2445.21 1964
2445.67 1829
2446.14 1781
2446.60 1737
2447.07 1784
2447.54 1807
2448.00 1770
2448.47 1857
2448.94 1752
2449.40 1774
2449.87 1823
2450.34 1595
2450.80 1609
2451.27 1675
2451.74 1759
2452.20 1901
2452.67 1838
2453.14 1747
2453.60 1691
2454.07 1778
2454.54 1796
2455.00 1826
2455.47 1696
2455.94 1646
2456.40 1589
2456.87 1700
2457.34 1630
2457.81 1688
2458.27 1666
2458.74 1704
2459.21 1629
2459.68 1605
2460.14 1574
2460.61 1556
2461.08 1541
2461.55 1539
2462.01 1724
2462.48 1665
2462.95 1732
2463.42 1655
2463.88 1658
2464.35 1601
2464.82 1495
2465.29 1649
2465.76 1775
2466.22 1728
2466.69 1732
2467.16 1784
2467.63 1868
2468.10 1794
2468.57 1686
2469.03 1715
2469.50 1699
2469.97 1690
2470.44 1704
2470.91 1692
2471.38 1666
2471.84 1547
2472.31 1575
2472.78 1581
2473.25 1571
2473.72 1589
2474.19 1580
2474.66 1611
2475.13 1606
2475.59 1628
2476.06 1578
2476.53 1681
2477.00 1610
2477.47 1714
2477.94 1695
2478.41 1749
2478.88 1822
2479.35 1913
2479.82 1813
2480.29 1910
2480.76 1866
2481.23 2018
2481.69 1883
2482.16 1769
2482.63 1726
2483.10 1833
2483.57 1823
2484.04 1806
2484.51 1839
2484.98 1683
2485.45 1738
2485.92 1827
2486.39 1678
2486.86 1762
2487.33 1728
2487.80 1743
2488.27 1791
2488.74 1867
2489.21 1888
2489.68 1933
2490.15 1932
2490.62 1858
2491.09 1828
2491.56 1797
2492.04 1929
2492.51 1992
2492.98 1861
2493.45 1802
2493.92 1929
2494.39 1907
2494.86 1898
2495.33 1914
2495.80 1897
2496.27 1841
2496.74 1811
2497.21 1867
2497.68 1959
2498.16 1762
2498.63 1702
2499.10 1683
2499.57 1609
2500.04 1719
2500.51 1772
2500.98 1653
2501.45 1520
2501.93 1552
2502.40 1516
2502.87 1642
2503.34 1675
2503.81 1664
2504.28 1727
2504.76 1716
2505.23 1597
2505.70 1591
2506.17 1645
2506.64 1734
2507.11 1904
2507.59 1747
2508.06 1890
2508.53 2042
2509.00 2097
2509.47 2089
2509.95 2193
2510.42 2254
2510.89 2380
2511.36 2258
2511.84 2206
2512.31 2198
2512.78 2229
2513.25 2226
2513.73 2255
2514.20 2156
2514.67 2120
2515.14 2016
2515.62 2066
2516.09 2165
2516.56 2059
2517.03 1994
2517.51 1864
2517.98 1830
2518.45 1907
2518.93 1800
2519.40 1752
2519.87 1884
2520.35 1856
2520.82 1778
2521.29 1735
2521.77 1844
2522.24 1862
2522.71 1721
2523.19 1776
2523.66 1669
2524.13 1623
2524.61 1667
2525.08 1674
2525.55 1734
2526.03 1719
2526.50 1778
2526.97 1793
2527.45 1865
2527.92 1784
2528.40 1776
2528.87 1784
2529.34 1825
2529.82 1764
2530.29 1672
2530.77 1708
2531.24 1690
2531.71 1765
2532.19 1811
2532.66 1743
2533.14 1705
2533.61 1763
2534.09 1768
2534.56 1829
2535.04 1795
2535.51 1744
2535.98 1788
2536.46 1679
2536.93 1744
2537.41 1684
2537.88 1704
2538.36 1938
2538.83 1935
2539.31 2040
2539.78 1943
2540.26 1906
2540.73 1803
2541.21 2021
2541.68 1857
2542.16 1786
2542.63 1925
2543.11 1883
2543.59 1978
2544.06 2033
2544.54 1913
2545.01 1954
2545.49 1930
2545.96 1882
2546.44 1932
2546.91 1899
2547.39 1906
2547.87 2038
2548.34 2166
2548.82 1985
2549.29 2071
2549.77 2179
2550.24 2227
2550.72 2107
2551.20 2251
2551.67 2329
2552.15 2322
2552.62 2389
2553.10 2467
2553.58 2382
2554.05 2537
2554.53 2359
2555.01 2219
2555.48 2362
2555.96 2312
2556.44 2319
2556.91 2230
2557.39 2313
2557.87 2245
2558.34 2183
2558.82 2089
2559.30 2155
2559.77 2058
2560.25 2155
2560.73 1946
2561.20 1901
2561.68 1787
2562.16 1934
2562.64 1791
2563.11 1734
2563.59 1901
2564.07 1985
2564.54 1796
2565.02 1850
2565.50 1725
2565.98 1642
2566.45 1671
2566.93 1786
2567.41 1719
2567.89 1731
2568.36 1797
2568.84 1645
2569.32 1767
2569.80 1797
2570.28 1758
2570.75 1625
2571.23 1666
2571.71 1598
2572.19 1684
2572.66 1707
2573.14 1671
2573.62 1565
2574.10 1604
2574.58 1696
2575.06 1606
2575.53 1652
2576.01 1690
2576.49 1602
2576.97 1760
2577.45 1738
2577.93 1492
2578.40 1519
2578.88 1608
2579.36 1635
2579.84 1679
2580.32 1768
2580.80 1766
2581.28 1769
2581.76 1705
2582.24 1632
2582.71 1581
2583.19 1570
2583.67 1654
2584.15 1749
2584.63 1733
2585.11 1687
2585.59 1584
2586.07 1655
2586.55 1696
2587.03 1621
2587.51 1689
2587.99 1805
2588.47 1815
2588.95 1726
2589.42 1834
2589.90 1770
2590.38 1677
2590.86 1862
2591.34 1820
2591.82 1782
2592.30 1728
2592.78 1745
2593.26 1863
2593.74 1893
2594.22 1937
2594.70 1928
2595.18 1800
2595.66 1840
2596.14 1902
2596.62 1878
2597.10 1754
2597.58 1648
2598.07 1663
2598.55 1609
2599.03 1728
2599.51 1811
2599.99 1718
2600.47 1688
2600.95 1664
2601.43 1587
2601.91 1699
2602.39 1647
2602.87 1616
2603.35 1589
2603.83 1651
2604.31 1632
2604.80 1690
2605.28 1771
2605.76 1863
2606.24 1867
2606.72 1927
2607.20 1795
2607.68 1801
2608.16 1849
2608.65 1761
2609.13 1962
2609.61 1957
2610.09 1893
2610.57 1863
2611.05 1924
2611.53 1856
2612.02 1820
2612.50 1826
2612.98 1816
2613.46 1826
2613.94 1676
2614.43 1700
2614.91 1636
2615.39 1655
2615.87 1732
2616.35 1766
2616.84 2017
2617.32 2029
2617.80 1742
2618.28 1856
2618.77 1826
2619.25 1819
2619.73 1740
2620.21 1814
2620.69 1802
2621.18 1806
2621.66 1705
2622.14 1709
2622.63 1679
2623.11 1683
2623.59 1700
2624.07 1757
2624.56 1768
2625.04 1821
2625.52 1756
2626.01 1681
2626.49 1720
2626.97 1798
2627.45 1705
2627.94 1757
2628.42 1801
2628.90 1852
2629.39 1633
2629.87 1623
2630.35 1877
2630.84 1884
2631.32 1927
2631.80 1860
2632.29 1916
2632.77 2050
2633.26 2067
2633.74 2150
2634.22 1893
2634.71 1866
2635.19 1911
2635.67 1907
2636.16 1963
2636.64 1944
2637.13 1916
2637.61 1932
2638.09 1886
2638.58 1955
2639.06 1763
2639.55 1840
2640.03 1844
2640.52 1914
2641.00 1791
2641.48 1826
2641.97 1929
2642.45 1805
2642.94 1909
2643.42 2074
2643.91 1799
2644.39 1725
2644.88 1687
2645.36 1694
2645.85 1722
2646.33 1623
2646.82 1622
2647.30 1675
2647.79 1667
2648.27 1565
2648.76 1624
2649.24 1564
2649.73 1604
2650.21 1563
2650.70 1709
2651.18 1760
2651.67 1669
2652.15 1742
2652.64 1850
2653.12 1817
2653.61 1772
2654.10 1975
2654.58 1979
2655.07 1853
2655.55 1964
2656.04 2096
2656.52 1970
2657.01 2033
2657.50 1880
2657.98 1927
2658.47 1982
2658.95 1955
2659.44 1862
2659.93 1723
2660.41 1792
2660.90 1856
2661.38 1765
2661.87 1721
2662.36 1750
2662.84 1665
2663.33 1793
2663.82 1740
2664.30 1787
2664.79 1790
2665.28 1721
2665.76 1709
2666.25 1902
2666.74 1800
2667.22 1748
2667.71 1760
2668.20 1643
2668.68 1786
2669.17 1912
2669.66 1881
2670.14 1859
2670.63 1830
2671.12 2025
2671.61 2248
2672.09 2283
2672.58 2324
2673.07 2433
2673.55 2545
2674.04 2703
2674.53 2715
2675.02 2678
2675.50 2786
2675.99 2798
2676.48 2842
2676.97 2702
2677.46 2420
2677.94 2510
2678.43 2414
2678.92 2397
2679.41 2205
2679.89 2224
2680.38 2106
2680.87 2165
2681.36 2173
2681.85 2083
2682.33 2025
2682.82 2034
2683.31 2171
2683.80 2166
2684.29 2030
2684.78 1941
2685.26 1992
2685.75 2027
2686.24 2101
2686.73 2019
2687.22 2034
2687.71 1934
2688.20 1762
2688.68 1803
2689.17 1787
2689.66 1862
2690.15 1742
2690.64 1634
2691.13 1622
2691.62 1682
2692.11 1783
2692.60 1726
2693.09 1704
2693.57 1762
2694.06 1745
2694.55 1667
2695.04 1792
2695.53 1873
2696.02 1875
2696.51 1874
2697.00 1929
2697.49 2019
2697.98 1905
2698.47 1958
2698.96 1926
2699.45 1989
2699.94 1944
2700.43 2063
2700.92 1948
2701.41 2027
2701.90 2168
2702.39 1952
2702.88 2041
2703.37 2093
2703.86 2066
2704.35 1965
2704.84 1887
2705.33 1966
2705.82 1958
2706.31 1869
2706.80 1774
2707.29 1681
2707.78 1750
2708.27 1685
2708.76 1791
2709.25 1572
2709.74 1517
2710.23 1619
2710.72 1637
2711.21 1635
2711.71 1697
2712.20 1690
2712.69 1748
2713.18 1731
2713.67 1657
2714.16 1755
2714.65 1734
2715.14 1814
2715.63 1730
2716.12 1662
2716.62 1684
2717.11 1630
2717.60 1491
2718.09 1507
2718.58 1693
2719.07 1591
2719.56 1561
2720.06 1619
2720.55 1638
2721.04 1724
2721.53 1673
2722.02 1729
2722.51 1881
2723.01 1833
2723.50 1994
2723.99 2064
2724.48 1924
2724.97 1735
2725.47 1776
2725.96 1791
2726.45 1839
2726.94 1805
2727.44 1618
2727.93 1590
2728.42 1677
2728.91 1675
2729.40 1559
2729.90 1579
2730.39 1722
2730.88 1666
2731.37 1641
2731.87 1700
2732.36 1626
2732.85 1640
2733.35 1588
2733.84 1681
2734.33 1783
2734.82 1713
2735.32 1862
2735.81 1897
2736.30 1856
2736.80 1923
2737.29 1864
2737.78 1886
2738.28 1805
2738.77 1804
2739.26 2032
2739.76 1957
2740.25 1829
2740.74 1846
2741.24 1640
2741.73 1746
2742.22 1609
2742.72 1663
2743.21 1633
2743.70 1623
2744.20 1502
2744.69 1547
2745.19 1584
2745.68 1650
2746.17 1500
2746.67 1663
2747.16 1556
2747.66 1618
2748.15 1660
2748.64 1754
2749.14 1700
2749.63 1682
2750.13 1663
2750.62 1669
2751.12 1625
2751.61 1816
2752.10 1728
2752.60 1659
2753.09 1788
2753.59 1726
2754.08 1673
2754.58 1698
2755.07 1788
2755.57 1709
2756.06 1882
2756.56 1866
2757.05 1756
2757.55 1772
2758.04 1841
2758.54 1776
2759.03 1726
2759.53 1743
2760.02 1849
2760.52 1896
2761.01 1918
2761.51 1839
2762.00 1880
2762.50 1687
2762.99 1767
2763.49 1727
2763.99 1816
2764.48 1750
2764.98 1803
2765.47 1783
2765.97 1718
2766.46 1727
2766.96 1764
2767.46 1703
2767.95 1651
2768.45 1790
2768.94 1739
2769.44 1678
2769.94 1686
2770.43 1597
2770.93 1802
2771.42 1841
2771.92 1701
2772.42 1753
2772.91 2021
2773.41 2107
2773.91 2058
2774.40 2159
2774.90 2025
2775.40 2114
2775.89 2245
2776.39 2199
2776.89 2547
2777.38 2563
2777.88 2594
2778.38 2541
2778.87 2441
2779.37 2336
2779.87 2410
2780.36 2325
2780.86 2102
2781.36 2236
2781.85 2089
2782.35 1999
2782.85 1987
2783.35 1853
2783.84 1908
2784.34 1899
2784.84 1790
2785.34 1835
2785.83 1709
2786.33 1764
2786.83 1771
2787.33 1589
2787.82 1701
2788.32 1761
2788.82 1670
2789.32 1632
2789.81 1508
2790.31 1539
2790.81 1499
2791.31 1598
2791.81 1609
2792.30 1563
2792.80 1829
2793.30 1692
2793.80 1778
2794.30 1925
2794.80 2048
2795.29 2030
2795.79 2138
2796.29 2302
2796.79 2452
2797.29 2451
2797.79 2692
2798.29 2688
2798.78 2757
2799.28 2609
2799.78 2489
2800.28 2515
2800.78 2341
2801.28 2203
2801.78 2143
2802.28 1887
2802.77 1857
2803.27 1830
2803.77 1893
2804.27 1800
2804.77 1835
2805.27 1877
2805.77 2055
2806.27 1914
2806.77 1844
2807.27 2163
2807.77 2258
2808.27 2187
2808.77 2214
2809.27 2404
2809.77 2207
2810.27 2193
2810.77 2221
2811.27 2154
2811.76 2318
2812.26 2254
2812.76 2019
2813.26 2009
2813.76 1989
2814.26 1772
2814.76 1944
2815.26 2097
2815.76 1975
2816.27 1839
2816.77 1832
2817.27 1909
2817.77 1870
2818.27 1638
2818.77 1846
2819.27 1993
2819.77 1940
2820.27 1917
2820.77 1828
2821.27 1830
2821.77 1937
2822.27 1902
2822.77 1705
2823.27 1806
2823.77 1852
2824.27 1979
2824.78 1893
2825.28 1760
2825.78 1744
2826.28 1802
2826.78 1721
2827.28 1746
2827.78 1705
2828.28 1692
2828.79 1632
2829.29 1602
2829.79 1873
2830.29 1650
2830.79 1633
2831.29 1643
2831.79 1674
2832.30 1765
2832.80 1691
2833.30 1649
2833.80 1799
2834.30 1753
2834.80 1824
2835.31 1788
2835.81 1775
2836.31 1779
2836.81 1762
2837.31 1837
2837.82 1844
2838.32 1805
2838.82 1811
2839.32 1895
2839.83 1795
2840.33 1924
2840.83 1826
2841.33 1932
2841.84 1893
2842.34 1816
2842.84 1736
2843.34 1641
2843.85 1602
2844.35 1787
2844.85 1806
2845.35 1800
2845.86 1771
2846.36 1795
2846.86 1753
2847.37 1840
2847.87 2074
2848.37 1966
2848.87 1987
2849.38 1968
2849.88 2039
2850.38 1919
2850.89 2021
2851.39 2022
2851.89 2065
2852.40 1910
2852.90 1950
2853.40 1849
2853.91 1791
2854.41 1661
2854.92 1734
2855.42 1722
2855.92 1773
2856.43 1736
2856.93 1683
2857.43 1710
2857.94 1716
2858.44 1783
2858.95 1873
2859.45 1803
2859.95 1701
2860.46 1749
2860.96 1705
2861.47 1762
2861.97 1555
2862.48 1551
2862.98 1618
2863.48 1553
2863.99 1521
2864.49 1503
2865.00 1640
2865.50 1567
2866.01 1550
2866.51 1813
2867.02 1812
2867.52 1690
2868.03 1720
2868.53 1683
2869.04 1688
2869.54 1853
2870.05 1833
2870.55 1883
2871.06 1970
2871.56 1953
2872.07 1853
2872.57 1874
2873.08 1896
2873.58 2000
2874.09 2091
2874.59 2116
2875.10 2198
2875.60 2162
2876.11 2148
2876.61 2272
2877.12 2213
2877.63 2120
2878.13 2153
2878.64 2072
2879.14 1991
2879.65 2150
2880.15 2186
2880.66 2140
2881.17 2260
2881.67 2222
2882.18 2060
2882.68 2200
2883.19 2294
2883.70 2259
2884.20 2409
2884.71 2377
2885.22 2243
2885.72 2368
2886.23 2253
2886.74 2380
2887.24 2445
2887.75 2603
2888.25 2542
2888.76 2588
2889.27 2484
2889.77 2513
2890.28 2382
2890.79 2295
2891.30 2256
2891.80 2167
2892.31 2043
2892.82 2086
2893.32 2103
2893.83 2216
2894.34 2147
2894.84 2199
2895.35 2105
2895.86 2416
2896.37 2448
2896.87 2509
2897.38 2313
2897.89 2188
2898.40 2392
2898.90 2295
2899.41 2350
2899.92 2436
2900.43 2362
2900.93 2425
2901.44 2338
2901.95 2464
2902.46 2391
2902.96 2605
2903.47 2587
2903.98 2552
2904.49 2493
2905.00 2715
2905.50 2518
2906.01 2546
2906.52 2547
2907.03 2482
2907.54 2468
2908.05 2510
2908.55 2526
2909.06 2167
2909.57 2236
2910.08 2222
2910.59 2075
2911.10 2086
2911.61 2071
2912.11 2076
2912.62 2010
2913.13 1902
2913.64 1962
2914.15 2066
2914.66 1835
2915.17 1951
2915.68 1996
2916.19 2024
2916.69 2182
2917.20 2343
2917.71 2271
2918.22 1997
2918.73 1954
2919.24 1988
2919.75 1935
2920.26 1980
2920.77 2131
2921.28 2244
2921.79 2032
2922.30 2276
2922.81 2369
2923.32 2539
2923.83 2713
2924.34 2710
2924.85 2892
2925.36 2937
2925.87 3216
2926.38 3236
2926.89 3178
2927.40 2980
2927.91 2918
2928.42 2773
2928.93 2792
2929.44 2464
2929.95 2558
2930.46 2341
2930.97 2122
2931.48 1984
2931.99 2042
2932.50 1974
2933.01 1854
2933.52 1945
2934.03 1926
2934.54 1818
2935.05 1929
2935.56 1798
2936.07 1785
2936.58 1897
2937.09 1876
2937.60 1901
2938.12 2060
2938.63 1830
2939.14 1968
2939.65 1957
2940.16 1883
2940.67 2039
2941.18 1978
2941.69 1917
2942.20 1958
2942.72 1958
2943.23 2057
2943.74 1902
2944.25 1956
2944.76 2015
2945.27 2056
2945.79 2038
2946.30 2035
2946.81 1864
2947.32 1843
2947.83 1919
2948.34 2028
2948.86 2039
2949.37 2074
2949.88 2018
2950.39 1848
2950.90 1842
2951.42 1928
2951.93 1935
2952.44 1882
2952.95 1647
2953.46 1859
2953.98 1765
2954.49 1868
2955.00 1803
2955.51 1794
2956.03 1887
2956.54 1834
2957.05 1871
2957.56 1884
2958.08 1956
2958.59 1977
2959.10 2063
2959.62 2013
2960.13 2039
2960.64 1945
2961.15 1960
2961.67 2111
2962.18 2104
2962.69 2003
2963.21 1941
2963.72 2027
2964.23 2050
2964.75 1959
2965.26 1980
2965.77 2021
2966.29 1820
2966.80 1838
2967.31 1740
2967.83 1694
2968.34 1804
2968.85 1817
2969.37 1952
2969.88 1999
2970.40 1855
2970.91 1866
2971.42 1793
2971.94 1843
2972.45 1828
2972.96 1804
2973.48 1941
2973.99 1756
2974.51 1809
2975.02 1647
2975.54 1613
2976.05 1895
2976.56 1819
2977.08 1766
2977.59 1889
2978.11 1669
2978.62 1862
2979.14 1833
2979.65 1844
2980.16 1903
2980.68 1696
2981.19 1815
2981.71 1938
2982.22 1920
2982.74 1936
2983.25 1893
2983.77 1973
2984.28 2075
2984.80 2095
2985.31 1975
2985.83 2102
2986.34 2104
2986.86 1997
2987.37 2113
2987.89 1922
2988.40 2033
2988.92 2128
2989.44 2194
2989.95 2333
2990.47 2370
2990.98 2207
2991.50 2399
2992.01 2216
2992.53 1988
2993.04 2257
2993.56 2371
2994.08 2189
2994.59 2353
2995.11 2260
2995.62 2251
2996.14 2359
2996.66 2531
2997.17 2496
2997.69 2516
2998.20 2582
2998.72 2609
2999.24 2588
2999.75 2608
3000.27 2446
3000.79 2710
3001.30 2890
3001.82 2877
3002.33 3040
3002.85 3328
3003.37 3742
3003.88 3964
3004.40 4434
3004.92 4564
3005.43 4975
3005.95 4896
3006.47 5095
3006.99 5114
3007.50 4711
3008.02 4826
3008.54 4222
3009.05 3912
3009.57 3764
3010.09 3595
3010.60 2960
3011.12 2654
3011.64 2568
3012.16 2455
3012.67 2378
3013.19 2260
3013.71 2164
3014.23 2268
3014.74 2213
3015.26 2314
3015.78 2316
3016.30 2215
3016.82 2256
3017.33 2315
3017.85 2395
3018.37 2443
3018.89 2402
3019.40 2359
3019.92 2319
3020.44 2266
3020.96 2170
3021.48 2295
3022.00 2217
3022.51 2200
3023.03 2412
3023.55 2443
3024.07 2321
3024.59 2504
3025.11 2598
3025.62 2338
3026.14 2366
3026.66 2325
3027.18 2370
3027.70 2324
3028.22 2281
3028.74 2219
3029.25 2129
3029.77 1966
3030.29 2068
3030.81 1990
3031.33 1998
3031.85 1951
3032.37 2004
3032.89 1978
3033.41 2001
3033.93 2119
3034.45 1910
3034.96 2025
3035.48 1883
3036.00 1913
3036.52 1992
3037.04 1946
3037.56 1947
3038.08 1907
3038.60 1919
3039.12 1823
3039.64 1866
3040.16 2028
3040.68 1991
3041.20 1716
3041.72 1772
3042.24 1932
3042.76 1876
3043.28 1820
3043.80 1914
3044.32 2001
3044.84 2033
3045.36 1949
3045.88 1820
3046.40 1828
3046.92 1912
3047.44 1921
3047.96 1910
3048.48 1796
3049.00 1713
3049.52 1787
3050.04 1891
3050.56 1898
3051.09 1782
3051.61 1876
3052.13 1901
3052.65 1891
3053.17 1809
3053.69 1812
3054.21 1874
3054.73 1874
3055.25 1851
3055.77 1771
3056.29 1907
3056.82 1833
3057.34 1851
3057.86 1945
3058.38 1783
3058.90 1900
3059.42 1936
3059.94 1860
3060.47 1834
3060.99 1823
3061.51 1935
3062.03 1832
3062.55 1781
3063.07 1805
3063.60 1922
3064.12 1917
3064.64 1899
3065.16 1983
3065.68 2030
3066.21 1867
3066.73 1972
3067.25 2019
3067.77 2094
3068.29 2164
3068.82 2070
3069.34 2040
3069.86 1949
3070.38 2039
3070.90 2042
3071.43 2150
3071.95 2029
3072.47 1959
3072.99 1986
3073.52 1887
3074.04 1987
3074.56 1985
3075.09 2033
3075.61 2135
3076.13 2167
3076.65 2054
3077.18 2107
3077.70 2197
3078.22 2258
3078.75 2403
3079.27 2410
3079.79 2491
3080.32 2695
3080.84 2654
3081.36 2652
3081.89 2763
3082.41 2760
3082.93 2565
3083.46 2551
3083.98 2266
3084.50 2403
3085.03 2479
3085.55 2346
3086.07 2258
3086.60 2354
3087.12 2435
3087.64 2421
3088.17 2249
3088.69 2312
3089.22 2259
3089.74 2208
3090.26 2114
3090.79 2173
3091.31 2275
3091.84 2382
3092.36 2205
3092.89 2442
3093.41 2336
3093.93 2248
3094.46 2284
3094.98 2359
3095.51 2600
3096.03 2657
3096.56 2394
3097.08 2558
3097.61 2713
3098.13 2716
3098.66 2792
3099.18 2982
3099.70 3326
3100.23 3780
3100.75 4247
3101.28 5000
3101.80 5672
3102.33 6137
3102.85 6574
3103.38 6970
3103.91 7336
3104.43 7985
3104.96 8068
3105.48 7684
3106.01 7053
3106.53 6540
3107.06 6068
3107.58 5143
3108.11 4626
3108.63 4227
3109.16 3622
3109.69 3161
3110.21 3161
3110.74 2867
3111.26 2972
3111.79 2989
3112.31 2818
3112.84 2832
3113.37 2645
3113.89 2803
3114.42 2734
3114.94 2466
3115.47 2518
3116.00 2321
3116.52 2361
3117.05 2325
3117.58 2061
3118.10 2101
3118.63 1923
3119.16 2082
3119.68 1946
3120.21 2088
3120.73 2070
3121.26 2012
3121.79 2180
3122.31 2260
3122.84 2312
3123.37 2373
3123.90 2280
3124.42 2111
3124.95 2308
3125.48 2219
3126.00 2081
3126.53 1992
3127.06 2019
3127.58 2019
3128.11 2028
3128.64 1937
3129.17 1898
3129.69 1952
3130.22 1959
3130.75 2121
3131.28 2055
3131.80 2139
3132.33 2079
3132.86 2128
3133.39 2033
3133.91 2013
3134.44 2019
3134.97 2009
3135.50 2104
3136.03 2178
3136.55 2306
3137.08 2225
3137.61 2140
3138.14 2201
3138.67 2105
3139.19 2151
3139.72 2079
3140.25 2100
3140.78 2083
3141.31 2106
3141.84 2079
3142.36 2084
3142.89 2067
3143.42 2093
3143.95 2103
3144.48 2147
3145.01 2041
3145.54 1898
3146.06 2224
3146.59 2187
3147.12 2230
3147.65 2402
3148.18 2630
3148.71 2577
3149.24 2537
3149.77 2762
3150.30 2606
3150.83 2630
3151.35 2638
3151.88 2510
3152.41 2528
3152.94 2428
3153.47 2296
3154.00 2459
3154.53 2334
3155.06 2151
3155.59 2184
3156.12 2211
3156.65 2117
3157.18 2168
3157.71 2271
3158.24 2153
3158.77 2040
3159.30 2089
3159.83 2072
3160.36 2020
3160.89 2044
3161.42 2002
3161.95 2012
3162.48 1940
3163.01 2068
3163.54 1915
3164.07 1960
3164.60 1857
3165.13 1802
3165.66 1833
3166.19 1923
3166.72 1729
3167.25 1949
3167.78 1886
3168.31 1825
3168.84 1659
3169.37 1747
3169.90 1838
3170.44 1789
3170.97 1927
3171.50 1932
3172.03 1876
3172.56 1853
3173.09 1977
3173.62 1915
3174.15 2036
3174.68 2154
3175.21 2080
3175.75 2126
3176.28 2269
3176.81 2301
3177.34 2276
3177.87 2100
3178.40 2013
3178.93 2153
3179.47 2069
3180.00 1840
3180.53 1760
3181.06 1794
3181.59 1779
3182.12 1788
3182.66 1773
3183.19 1810
3183.72 1891
3184.25 1896
3184.78 1817
3185.32 1849
3185.85 1840
3186.38 1902
3186.91 1979
3187.44 1832
3187.98 1992
3188.51 2016
3189.04 1964
3189.57 1968
3190.11 1954
3190.64 1908
3191.17 1898
3191.70 1815
3192.24 1958
3192.77 1808
3193.30 1916
3193.84 1986
3194.37 2073
3194.90 1965
3195.43 1902
3195.97 1994
3196.50 2040
3197.03 2025
3197.57 2122
3198.10 1974
3198.63 2039
3199.17 2104
3199.70 2202
3200.23 2038
3200.77 2108
3201.30 2157
3201.83 2182
3202.37 2239
3202.90 2267
3203.43 2074
3203.97 2207
3204.50 2289
3205.03 2213
3205.57 2191
3206.10 2071
3206.63 2200
3207.17 2239
3207.70 2277
3208.24 2323
3208.77 2130
3209.30 2398
3209.84 2300
3210.37 2381
3210.91 2418
3211.44 2430
3211.98 2421
3212.51 2550
3213.04 2500
3213.58 2401
3214.11 2532
3214.65 2446
3215.18 2179
3215.72 2111
3216.25 2242
3216.79 2202
3217.32 2154
3217.86 2017
3218.39 1882
3218.93 1890
3219.46 1872
3220.00 1930
3220.53 2117
3221.07 2085
3221.60 2266
3222.14 2265
3222.67 2207
3223.21 2340
3223.74 2238
3224.28 2333
3224.81 2557
3225.35 2530
3225.88 2536
3226.42 2612
3226.95 2378
3227.49 2255
3228.02 2273
3228.56 2237
3229.10 2231
3229.63 2216
3230.17 2135
3230.70 2037
3231.24 2105
3231.78 2253
3232.31 2221
3232.85 2075
3233.38 2213
3233.92 2153
3234.46 2093
3234.99 2068
3235.53 2374
3236.06 2402
3236.60 2495
3237.14 2366
3237.67 2328
3238.21 2548
3238.75 2584
3239.28 2550
3239.82 2431
3240.36 2481
3240.89 2558
3241.43 2608
3241.97 2492
3242.50 2596
3243.04 2581
3243.58 2387
3244.11 2332
3244.65 2347
3245.19 2245
3245.72 2228
3246.26 2281
3246.80 2429
3247.34 2246
3247.87 2160
3248.41 2229
3248.95 2251
3249.49 2361
3250.02 2368
3250.56 2276
3251.10 2420
3251.64 2492
3252.17 2282
3252.71 2199
3253.25 2451
3253.79 2483
3254.32 2400
3254.86 2343
3255.40 2239
3255.94 2292
3256.48 2203
3257.01 2204
3257.55 2330
3258.09 2396
3258.63 2504
3259.17 2762
3259.70 2870
3260.24 3127
3260.78 3330
3261.32 3444
3261.86 3828
3262.40 4164
3262.93 4194
3263.47 4538
3264.01 4869
3264.55 5066
3265.09 5464
3265.63 5158
3266.17 5371
3266.71 5491
3267.24 5240
3267.78 5171
3268.32 5230
3268.86 4708
3269.40 4651
3269.94 4474
3270.48 3899
3271.02 3898
3271.56 3646
3272.10 3285
3272.64 3019
3273.18 2937
3273.71 2851
3274.25 2756
3274.79 2549
3275.33 2578
3275.87 2484
3276.41 2548
3276.95 2506
3277.49 2599
3278.03 2607
3278.57 2791
3279.11 2745
3279.65 2769
3280.19 2860
3280.73 2878
3281.27 2675
3281.81 2524
3282.35 2695
3282.89 2710
3283.43 2822
3283.97 2753
3284.51 2903
3285.05 2927
3285.59 2935
3286.13 2862
3286.67 2812
3287.21 2887
3287.75 2925
3288.30 2942
3288.84 2900
3289.38 2979
3289.92 2761
3290.46 2693
3291.00 2673
3291.54 2871
3292.08 3153
3292.62 3085
3293.16 3115
3293.70 3498
3294.24 3565
3294.79 3920
3295.33 4020
3295.87 4110
3296.41 4399
3296.95 4279
3297.49 4371
3298.03 4232
3298.57 4107
3299.12 4143
3299.66 3868
3300.20 3431
3300.74 3379
3301.28 3053
3301.82 2960
3302.37 3062
3302.91 2905
3303.45 2846
3303.99 2681
3304.53 2638
3305.08 2551
3305.62 2617
3306.16 2634
3306.70 2620
3307.24 2421
3307.79 2366
3308.33 2501
3308.87 2520
3309.41 2559
3309.96 2595
3310.50 2445
3311.04 2399
3311.58 2489
3312.13 2449
3312.67 2426
3313.21 2516
3313.75 2598
3314.30 2565
3314.84 2889
3315.38 2821
3315.92 2803
3316.47 2665
3317.01 2675
3317.55 2918
3318.10 2916
3318.64 2858
3319.18 2829
3319.73 2777
3320.27 2732
3320.81 2676
3321.36 2680
3321.90 2546
3322.44 2659
3322.99 2652
3323.53 2566
3324.07 2488
3324.62 2549
3325.16 2472
3325.70 2373
3326.25 2310
3326.79 2340
3327.34 2262
3327.88 2370
3328.42 2457
3328.97 2445
3329.51 2368
3330.06 2539
3330.60 2658
3331.14 2875
3331.69 3479
3332.23 3623
3332.78 4529
3333.32 5028
3333.86 5933
3334.41 6503
3334.95 7134
3335.50 8019
3336.04 8729
3336.59 9342
3337.13 9666
3337.68 9671
3338.22 9422
3338.77 8565
3339.31 7712
3339.86 7184
3340.40 6504
3340.94 5740
3341.49 4798
3342.03 4141
3342.58 3803
3343.13 3268
3343.67 2902
3344.22 2688
3344.76 2502
3345.31 2604
3345.85 2500
3346.40 2618
3346.94 2589
3347.49 2526
3348.03 2488
3348.58 2632
3349.12 2461
3349.67 2471
3350.22 2461
3350.76 2420
3351.31 2520
3351.85 2496
3352.40 2527
3352.94 2603
3353.49 2538
3354.04 2584
3354.58 2489
3355.13 2685
3355.67 2537
3356.22 2531
3356.77 2580
3357.31 2515
3357.86 2357
3358.41 2405
3358.95 2400
3359.50 2385
3360.05 2347
3360.59 2212
3361.14 2238
3361.68 2215
3362.23 2152
3362.78 2132
3363.33 2104
3363.87 2113
3364.42 2113
3364.97 2157
3365.51 2080
3366.06 2024
3366.61 2220
3367.15 2179
3367.70 2102
3368.25 2130
3368.79 2099
3369.34 2086
3369.89 2318
3370.44 2291
3370.98 2400
3371.53 2293
3372.08 2180
3372.63 2270
3373.17 2453
3373.72 2431
3374.27 2574
3374.82 2619
3375.36 2403
3375.91 2208
3376.46 2220
3377.01 2236
3377.56 2125
3378.10 2115
3378.65 2137
3379.20 2231
3379.75 1978
3380.30 2035
3380.84 1940
3381.39 1875
3381.94 1715
3382.49 1865
3383.04 1831
3383.59 1901
3384.13 1922
3384.68 1918
3385.23 1944
3385.78 1873
3386.33 1862
3386.88 1908
3387.43 1908
3387.97 1878
3388.52 1998
3389.07 2029
3389.62 1985
3390.17 1991
3390.72 1888
3391.27 1972
3391.82 1861
3392.37 1898
3392.92 1876
3393.46 1831
3394.01 1902
3394.56 1885
3395.11 1909
3395.66 1864
3396.21 1857
3396.76 1834
3397.31 1804
3397.86 1893
3398.41 1815
3398.96 1733
3399.51 1768
3400.06 1732
3400.61 1737
3401.16 1697
3401.71 1662
3402.26 1715
3402.81 1589
3403.36 1609
3403.91 1700
3404.46 1636
3405.01 1521
3405.56 1627
3406.11 1627
3406.66 1719
3407.21 1722
3407.76 1622
3408.31 1613
3408.86 1747
3409.41 1707
3409.96 1789
3410.51 1971
3411.06 1970
3411.61 1719
3412.16 1794
3412.71 1876
3413.27 1952
3413.82 2120
3414.37 1876
3414.92 1955
3415.47 1954
3416.02 1954
3416.57 1899
3417.12 1922
3417.67 1794
3418.22 1825
3418.78 1895
3419.33 1688
3419.88 1946
3420.43 1975
3420.98 1904
3421.53 1997
3422.08 1996
3422.64 2080
3423.19 2238
3423.74 2199
3424.29 2213
3424.84 2201
3425.39 2122
3425.95 2230
3426.50 2303
3427.05 2154
3427.60 2023
3428.15 1891
3428.71 1862
3429.26 1920
3429.81 1871
3430.36 1806
3430.91 1758
3431.47 1819
3432.02 2029
3432.57 1996
3433.12 1988
3433.68 2001
3434.23 1885
3434.78 1787
3435.33 1914
3435.89 1831
3436.44 1721
3436.99 1775
3437.54 1897
3438.10 1858
3438.65 1800
3439.20 1772
3439.76 1824
3440.31 1769
3440.86 1869
3441.42 1992
3441.97 1979
3442.52 1868
3443.07 1854
3443.63 1836
3444.18 1884
3444.73 1794
3445.29 1852
3445.84 1937
3446.39 1845
3446.95 1893
3447.50 1845
3448.06 1750
3448.61 1705
3449.16 1777
3449.72 1879
3450.27 1816
3450.82 1730
3451.38 1688
3451.93 1694
3452.49 1667
3453.04 1615
3453.59 1655
3454.15 1739
3454.70 1728
3455.26 1829
3455.81 1682
3456.36 1693
3456.92 1772
3457.47 1812
3458.03 1800
3458.58 1697
3459.14 1704
3459.69 1768
3460.25 1719
3460.80 1652
3461.36 1609
3461.91 1802
3462.46 1819
3463.02 1847
3463.57 2018
3464.13 1814
3464.68 1747
3465.24 1881
3465.79 1793
3466.35 1761
3466.90 1887
3467.46 1876
3468.02 1951
3468.57 1979
3469.13 1878
3469.68 2056
3470.24 2066
3470.79 2089
3471.35 2076
3471.90 2064
3472.46 2028
3473.01 2030
3473.57 2153
3474.13 2105
3474.68 2134
3475.24 2002
3475.79 2078
3476.35 2080
3476.90 2104
3477.46 2172
3478.02 2169
3478.57 2279
3479.13 2144
3479.68 2301
3480.24 2348
3480.80 2351
3481.35 2400
3481.91 2404
3482.47 2297
3483.02 2288
3483.58 2146
3484.14 2238
3484.69 2466
3485.25 2258
3485.81 2288
3486.36 2322
3486.92 2324
3487.48 2612
3488.03 2696
3488.59 2885
3489.15 3342
3489.70 3467
3490.26 3647
3490.82 4186
3491.37 4261
3491.93 4409
3492.49 4798
3493.05 4903
3493.60 5111
3494.16 5266
3494.72 5293
3495.27 4996
3495.83 4865
3496.39 5062
3496.95 5079
3497.50 5095
3498.06 5281
3498.62 5349
3499.18 5657
3499.74 5880
3500.29 6151
3500.85 6221
3501.41 6337
3501.97 6336
3502.52 6266
3503.08 6462
3503.64 6119
3504.20 5939
3504.76 5954
3505.32 6169
3505.87 6097
3506.43 6184
3506.99 6005
3507.55 5749
3508.11 5412
3508.67 4882
3509.22 4646
3509.78 4328
3510.34 3899
3510.90 3557
3511.46 3237
3512.02 3170
3512.58 2814
3513.13 2744
3513.69 2564
3514.25 2439
3514.81 2357
3515.37 2308
3515.93 2384
3516.49 2304
3517.05 2213
3517.61 2411
3518.17 2223
3518.73 2259
3519.28 2417
3519.84 2454
3520.40 2572
3520.96 2521
3521.52 2742
3522.08 2736
3522.64 2690
3523.20 2778
3523.76 2815
3524.32 2679
3524.88 2665
3525.44 2726
3526.00 2655
3526.56 2706
3527.12 2557
3527.68 2519
3528.24 2555
3528.80 2158
3529.36 2148
3529.92 2157
3530.48 2027
3531.04 2057
3531.60 2016
3532.16 2143
3532.72 2222
3533.28 2190
3533.84 2237
3534.40 2247
3534.96 2257
3535.52 2317
3536.08 2320
3536.65 2223
3537.21 2378
3537.77 2341
3538.33 2330
3538.89 2422
3539.45 2419
3540.01 2360
3540.57 2457
3541.13 2517
3541.69 2471
3542.25 2597
3542.82 2636
3543.38 2625
3543.94 2429
3544.50 2485
3545.06 2399
3545.62 2514
3546.18 2598
3546.75 2383
3547.31 2266
3547.87 2215
3548.43 2169
3548.99 2160
3549.55 2059
3550.12 1980
3550.68 1856
3551.24 2034
3551.80 2007
3552.36 2105
3552.92 2018
3553.49 1915
3554.05 1777
3554.61 1936
3555.17 1950
3555.74 1899
3556.30 1938
3556.86 1750
3557.42 1882
3557.98 1914
3558.55 1826
3559.11 1946
3559.67 1976
3560.23 1949
3560.80 1999
3561.36 2056
3561.92 2213
3562.49 2171
3563.05 2107
3563.61 1902
3564.17 2015
3564.74 1895
3565.30 1978
3565.86 1882
3566.43 1850
3566.99 1892
3567.55 1775
3568.11 1737
3568.68 1715
3569.24 1717
3569.80 1731
3570.37 1634
3570.93 1701
3571.49 1764
3572.06 1787
3572.62 1781
3573.19 1760
3573.75 1857
3574.31 1807
3574.88 1873
3575.44 2103
3576.00 2125
3576.57 2151
3577.13 2300
3577.70 2344
3578.26 2114
3578.82 2186
3579.39 2167
3579.95 2305
3580.52 2184
3581.08 2186
3581.64 2087
3582.21 2134
3582.77 2035
3583.34 1971
3583.90 1818
3584.47 1938
3585.03 1976
3585.60 1962
3586.16 1802
3586.72 1866
3587.29 1864
3587.85 1877
3588.42 1843
3588.98 1842
3589.55 1862
3590.11 1858
3590.68 1808
3591.24 1850
3591.81 1820
3592.37 2064
3592.94 1859
3593.50 1805
3594.07 1777
3594.63 1815
3595.20 1849
3595.77 1836
3596.33 1817
3596.90 1934
3597.46 1913
3598.03 1961
3598.59 2005
3599.16 2055
3599.72 1952
3600.29 2120
3600.86 2088
3601.42 2013
3601.99 1987
3602.55 1959
3603.12 2008
3603.69 1846
3604.25 1882
3604.82 1859
3605.38 1858
3605.95 1780
3606.52 1757
3607.08 1747
3607.65 1644
3608.21 1575
3608.78 1525
3609.35 1611
3609.91 1590
3610.48 1524
3611.05 1566
3611.61 1624
3612.18 1687
3612.75 1818
3613.31 1805
3613.88 2097
3614.45 2280
3615.01 2653
3615.58 3102
3616.15 3359
3616.72 3718
3617.28 3948
3617.85 4311
3618.42 4566
3618.98 4655
3619.55 4860
3620.12 4889
3620.69 4547
3621.25 4545
3621.82 3960
3622.39 3637
3622.96 3430
3623.52 3073
3624.09 2547
3624.66 2448
3625.23 2416
3625.79 2144
3626.36 2153
3626.93 1992
3627.50 1847
3628.06 1827
3628.63 1904
3629.20 1762
3629.77 1751
3630.34 1833
3630.91 1741
3631.47 1793
3632.04 1858
3632.61 1870
3633.18 1831
3633.75 1814
3634.31 1917
3634.88 1937
3635.45 1836
3636.02 1863
3636.59 1786
3637.16 1824
3637.73 1898
3638.29 1873
3638.86 1787
3639.43 1929
3640.00 2078
3640.57 1907
3641.14 1925
3641.71 2052
3642.28 2114
3642.85 2199
3643.42 2204
3643.98 2164
3644.55 2276
3645.12 2286
3645.69 2331
3646.26 2301
3646.83 2330
3647.40 2129
3647.97 2266
3648.54 2207
3649.11 2256
3649.68 2042
3650.25 2070
3650.82 2083
3651.39 2108
3651.96 2250
3652.53 2464
3653.10 2304
3653.67 2338
3654.24 2280
3654.81 2195
3655.38 2256
3655.95 2201
3656.52 2091
3657.09 2183
3657.66 2119
3658.23 2149
3658.80 2072
3659.37 2214
3659.94 2237
3660.51 2115
3661.08 2178
3661.65 1961
3662.22 2082
3662.79 2217
3663.36 2270
3663.93 2279
3664.50 2286
3665.07 2279
3665.64 2239
3666.22 2213
3666.79 2636
3667.36 2469
3667.93 2337
3668.50 2393
3669.07 2225
3669.64 2155
3670.21 2103
3670.78 2064
3671.36 1935
3671.93 1990
3672.50 1921
3673.07 2039
3673.64 1890
3674.21 2098
3674.78 1950
3675.36 1981
3675.93 2063
3676.50 1887
3677.07 2023
3677.64 2140
3678.21 1989
3678.79 2115
3679.36 1946
3679.93 1922
3680.50 1831
3681.07 1827
3681.65 1946
3682.22 1875
3682.79 1795
3683.36 1843
3683.94 1865
3684.51 1906
3685.08 1990
3685.65 1944
3686.23 1934
3686.80 1988
3687.37 2004
3687.94 2139
3688.52 2111
3689.09 2245
3689.66 2262
3690.23 2242
3690.81 2345
3691.38 2248
3691.95 2081
3692.52 2012
3693.10 2015
3693.67 2051
3694.24 1937
3694.82 2006
3695.39 1907
3695.96 1885
3696.54 2007
3697.11 1826
3697.68 1876
3698.26 1835
3698.83 1782
3699.40 1827
3699.98 1765
3700.55 1743
3701.12 1774
3701.70 1672
3702.27 1662
3702.85 1791
3703.42 1713
3703.99 1728
3704.57 1679
3705.14 1792
3705.71 1746
3706.29 1754
3706.86 1737
3707.44 1846
3708.01 1950
3708.59 1805
3709.16 2117
3709.73 1979
3710.31 1911
3710.88 1958
3711.46 1883
3712.03 2008
3712.61 1900
3713.18 1908
3713.75 2043
3714.33 1826
3714.90 1827
3715.48 1728
3716.05 1896
3716.63 1940
3717.20 1867
3717.78 1821
3718.35 1846
3718.93 1948
3719.50 1817
3720.08 1912
3720.65 1957
3721.23 1973
3721.80 1844
3722.38 1846
3722.95 1744
3723.53 1678
3724.11 1799
3724.68 1887
3725.26 1603
3725.83 1492
3726.41 1685
3726.98 1695
3727.56 1739
3728.13 1686
3728.71 1751
3729.29 1726
3729.86 1947
3730.44 1970
3731.01 1997
3731.59 2051
3732.17 2246
3732.74 2435
3733.32 2355
3733.89 2351
3734.47 2344
3735.05 2501
3735.62 2494
3736.20 2295
3736.77 2258
3737.35 2185
3737.93 2204
3738.50 2118
3739.08 1849
3739.66 1684
3740.23 1793
3740.81 1730
3741.39 1701
3741.96 1660
3742.54 1589
3743.12 1675
3743.69 1617
3744.27 1657
3744.85 1604
3745.43 1524
3746.00 1668
3746.58 1703
3747.16 1635
3747.73 1487
3748.31 1668
3748.89 1695
3749.47 1617
3750.04 1720
3750.62 1777
3751.20 1779
3751.78 1744
3752.35 1574
3752.93 1641
3753.51 1603
3754.09 1611
3754.66 1561
3755.24 1477
3755.82 1529
3756.40 1484
3756.98 1580
3757.55 1637
3758.13 1652
3758.71 1666
3759.29 1644
3759.87 1642
3760.44 1819
3761.02 1852
3761.60 1927
3762.18 1959
3762.76 1885
3763.34 1896
3763.91 2013
3764.49 1847
3765.07 1655
3765.65 1799
3766.23 1799
3766.81 1727
3767.39 1687
3767.96 1639
3768.54 1641
3769.12 1697
3769.70 1741
3770.28 1678
3770.86 1712
3771.44 1664
3772.02 1717
3772.60 1750
3773.18 1750
3773.76 1640
3774.33 1649
3774.91 1675
3775.49 1641
3776.07 1694
3776.65 1608
3777.23 1541
3777.81 1735
3778.39 1596
3778.97 1559
3779.55 1524
3780.13 1647
3780.71 1665
3781.29 1619
3781.87 1516
3782.45 1578
3783.03 1734
3783.61 1636
3784.19 1617
3784.77 1650
3785.35 1602
3785.93 1551
3786.51 1565
3787.09 1640
3787.67 1701
3788.25 1724
3788.83 1699
3789.41 1824
3789.99 1705
3790.57 1566
3791.15 1726
3791.73 1832
3792.31 1721
3792.89 1706
3793.48 1802
3794.06 1923
3794.64 1691
3795.22 1640
3795.80 1636
3796.38 1837
3796.96 1837
3797.54 1878
3798.12 1739
3798.70 1811
3799.28 1790
3799.87 1745
3800.45 1966
3801.03 2015
3801.61 1960
3802.19 2134
3802.77 2226
3803.35 2188
3803.94 2276
3804.52 2290
3805.10 2440
3805.68 2479
3806.26 2502
3806.84 2596
3807.43 2558
3808.01 2512
3808.59 2626
3809.17 2631
3809.75 2610
3810.34 2698
3810.92 2866
3811.50 2763
3812.08 2630
3812.66 2794
3813.25 2898
3813.83 2905
3814.41 3071
3814.99 3034
3815.58 3040
3816.16 2900
3816.74 2874
3817.32 2884
3817.91 2634
3818.49 2430
3819.07 2378
3819.65 2283
3820.24 2157
3820.82 2151
3821.40 1976
3821.99 1819
3822.57 1776
3823.15 1717
3823.73 1661
3824.32 1651
3824.90 1702
3825.48 1599
3826.07 1725
3826.65 1762
3827.23 1790
3827.82 1714
3828.40 1771
3828.98 1834
3829.57 1772
3830.15 1842
3830.73 1773
3831.32 1876
3831.90 1759
3832.49 1757
3833.07 1804
3833.65 1812
3834.24 1643
3834.82 1762
3835.41 1819
3835.99 1775
3836.57 1639
3837.16 1661
3837.74 1762
3838.33 1692
3838.91 1820
3839.49 1703
3840.08 1636
3840.66 1663
3841.25 1682
3841.83 1727
3842.42 1649
3843.00 1567
3843.58 1663
3844.17 1747
3844.75 1740
3845.34 1680
3845.92 1644
3846.51 1682
3847.09 1617
3847.68 1538
3848.26 1558
3848.85 1727
3849.43 1748
3850.02 1691
3850.60 1622
3851.19 1699
3851.77 1842
3852.36 1855
3852.94 1727
3853.53 1703
3854.11 1836
3854.70 1854
3855.29 1850
3855.87 1806
3856.46 2047
3857.04 2112
3857.63 2265
3858.21 2360
3858.80 2564
3859.39 2752
3859.97 3021
3860.56 3115
3861.14 3340
3861.73 3532
3862.31 3781
3862.90 3976
3863.49 3832
3864.07 3779
3864.66 4063
3865.25 3885
3865.83 3513
3866.42 3260
3867.00 3269
3867.59 3097
3868.18 2824
3868.76 2524
3869.35 2273
3869.94 2184
3870.52 2219
3871.11 2081
3871.70 2181
3872.28 2180
3872.87 2041
3873.46 2063
3874.04 2159
3874.63 2098
3875.22 2087
3875.80 2026
3876.39 2137
3876.98 2176
3877.57 2143
3878.15 2090
3878.74 1881
3879.33 1843
3879.92 1752
3880.50 1680
3881.09 1762
3881.68 1705
3882.26 1647
3882.85 1629
3883.44 1608
3884.03 1671
3884.62 1750
3885.20 1794
3885.79 1816
3886.38 1604
3886.97 1635
3887.55 1685
3888.14 1715
3888.73 1837
3889.32 1902
3889.91 2079
3890.49 2009
3891.08 2014
3891.67 2112
3892.26 2180
3892.85 2077
3893.44 2137
3894.02 2111
3894.61 2051
3895.20 2093
3895.79 1974
3896.38 2033
3896.97 1948
3897.56 1996
3898.14 2140
3898.73 1943
3899.32 1910
3899.91 1945
3900.50 2016
3901.09 1962
3901.68 1901
3902.27 2027
3902.86 2073
3903.44 2039
3904.03 2066
3904.62 1854
3905.21 1906
3905.80 1751
3906.39 1768
3906.98 1894
3907.57 1657
3908.16 1648
3908.75 1818
3909.34 1781
3909.93 1704
3910.52 1664
3911.11 1566
3911.70 1605
3912.29 1684
3912.88 1645
3913.47 1630
3914.06 1663
3914.65 1540
3915.24 1638
3915.83 1687
3916.42 1626
3917.01 1531
3917.60 1555
3918.19 1589
3918.78 1623
3919.37 1573
3919.96 1555
3920.55 1566
3921.14 1464
3921.73 1675
3922.32 1582
3922.91 1639
3923.50 1626
3924.09 1560
3924.68 1550
3925.27 1542
3925.86 1572
3926.45 1545
3927.05 1564
3927.64 1562
3928.23 1694
3928.82 1614
3929.41 1509
3930.00 1670
3930.59 1579
3931.18 1415
3931.77 1372
3932.37 1448
3932.96 1433
3933.55 1368
3934.14 1471
3934.73 1467
3935.32 1428
3935.91 1485
3936.51 1465
3937.10 1449
3937.69 1456
3938.28 1593
3938.87 1690
3939.46 1620
3940.06 1569
3940.65 1615
3941.24 1607
3941.83 1773
3942.42 1814
3943.02 1744
3943.61 1771
3944.20 1772
3944.79 1811
3945.39 1719
3945.98 1751
3946.57 1741
3947.16 1663
3947.76 1762
3948.35 1740
3948.94 1728
3949.53 1614
3950.13 1540
3950.72 1514
3951.31 1593
3951.90 1651
3952.50 1652
3953.09 1568
3953.68 1585
3954.28 1681
3954.87 1727
3955.46 1665
3956.05 1639
3956.65 1789
3957.24 2103
3957.83 1878
3958.43 1879
3959.02 2023
3959.61 1999
3960.21 2003
3960.80 1993
3961.39 2008
3961.99 1985
3962.58 1849
3963.17 1808
3963.77 1791
3964.36 1787
3964.96 1761
3965.55 1694
3966.14 1676
3966.74 1695
3967.33 1674
3967.93 1774
3968.52 1877
3969.11 1711
3969.71 1728
3970.30 1589
3970.90 1511
3971.49 1515
3972.08 1541
3972.68 1509
3973.27 1508
3973.87 1553
3974.46 1652
3975.06 1756
3975.65 1689
3976.25 1855
3976.84 2020
3977.43 2005
3978.03 1958
3978.62 1966
3979.22 1860
3979.81 1731
3980.41 1900
3981.00 1784
3981.60 1764
3982.19 1675
3982.79 1670
3983.38 1696
3983.98 1675
3984.57 1706
3985.17 1595
3985.76 1771
3986.36 1651
3986.96 1654
3987.55 1700
3988.15 1888
3988.74 1688
3989.34 1714
3989.93 1682
3990.53 1719
3991.12 1828
3991.72 1801
3992.32 1822
3992.91 1905
3993.51 1863
3994.10 1959
3994.70 1988
3995.30 1931
3995.89 1897
3996.49 2081
3997.08 2108
3997.68 1917
3998.28 2009
3998.87 1862
3999.47 1833
4000.07 1997
4000.66 1852
4001.26 1883
4001.85 1914
4002.45 1846
4003.05 1964
4003.64 1843
4004.24 1770
4004.84 1882
4005.43 1940
4006.03 1800
4006.63 1706
4007.23 1799
4007.82 1806
4008.42 1791
4009.02 1739
4009.61 1746
4010.21 1779
4010.81 1899
4011.41 1900
4012.00 1800
4012.60 1866
4013.20 1907
4013.79 2004
4014.39 2020
4014.99 2071
4015.59 2138
4016.18 2252
4016.78 2239
4017.38 2356
4017.98 2484
4018.58 2477
4019.17 2493
4019.77 2430
4020.37 2299
4020.97 2108
4021.56 2057
4022.16 2063
4022.76 1958
4023.36 2072
4023.96 1936
4024.56 1851
4025.15 1991
4025.75 2134
4026.35 2134
4026.95 2119
4027.55 2090
4028.15 2051
4028.74 2081
4029.34 2034
4029.94 2103
4030.54 2207
4031.14 2081
4031.74 2008
4032.34 1913
4032.93 1904
4033.53 1919
4034.13 1919
4034.73 1840
4035.33 1834
4035.93 1793
4036.53 1798
4037.13 1846
4037.73 1733
4038.33 1773
4038.93 1836
4039.52 1888
4040.12 1688
4040.72 1625
4041.32 1675
4041.92 1655
4042.52 1677
4043.12 1579
4043.72 1603
4044.32 1607
4044.92 1620
4045.52 1497
4046.12 1536
4046.72 1701
4047.32 1580
4047.92 1619
4048.52 1733
4049.12 1667
4049.72 1648
4050.32 1684
4050.92 1652
4051.52 1592
4052.12 1782
4052.72 1785
4053.32 1751
4053.92 1727
4054.52 1749
4055.12 1761
4055.72 1643
4056.32 1631
4056.92 1612
4057.52 1694
4058.13 1635
4058.73 1621
4059.33 1487
4059.93 1345
4060.53 1402
4061.13 1424
4061.73 1501
4062.33 1569
4062.93 1546
4063.53 1451
4064.14 1436
4064.74 1479
4065.34 1490
4065.94 1365
4066.54 1425
4067.14 1527
4067.74 1452
4068.34 1386
4068.95 1429
4069.55 1500
4070.15 1461
4070.75 1414
4071.35 1376
4071.95 1470
4072.56 1652
4073.16 1519
4073.76 1490
4074.36 1530
4074.96 1456
4075.57 1553
4076.17 1584
4076.77 1650
4077.37 1623
4077.97 1650
4078.58 1677
4079.18 1747
4079.78 1595
4080.38 1633
4080.99 1492
4081.59 1450
4082.19 1570
4082.79 1559
4083.40 1518
4084.00 1473
4084.60 1486
4085.20 1489
4085.81 1520
4086.41 1520
4087.01 1460
4087.61 1522
4088.22 1464
4088.82 1530
4089.42 1521
4090.03 1463
4090.63 1479
4091.23 1403
4091.84 1421
4092.44 1516
4093.04 1554
4093.65 1469
4094.25 1427
4094.85 1404
4095.46 1432
4096.06 1480
4096.66 1393
4097.27 1504
4097.87 1546
4098.47 1506
4099.08 1390
4099.68 1379
4100.29 1399
4100.89 1362
4101.49 1362
4102.10 1485
4102.70 1457
4103.30 1418
4103.91 1403
4104.51 1373
4105.12 1409
4105.72 1354
4106.33 1395
4106.93 1464
4107.53 1414
4108.14 1367
4108.74 1424
4109.35 1385
4109.95 1415
4110.56 1453
4111.16 1379
4111.77 1472
4112.37 1514
4112.98 1459
4113.58 1451
4114.19 1462
4114.79 1461
4115.40 1375
4116.00 1341
4116.61 1337
4117.21 1374
4117.82 1425
4118.42 1371
4119.03 1466
4119.63 1458
4120.24 1438
4120.84 1395
4121.45 1462
4122.05 1491
4122.66 1368
4123.26 1397
4123.87 1485
4124.47 1482
4125.08 1412
4125.69 1358
4126.29 1510
4126.90 1441
4127.50 1470
4128.11 1384
4128.71 1400
4129.32 1444
4129.93 1472
4130.53 1495
4131.14 1429
4131.74 1512
4132.35 1449
4132.96 1542
4133.56 1624
4134.17 1579
4134.78 1460
4135.38 1550
4135.99 1529
4136.60 1606
4137.20 1815
4137.81 1780
4138.42 1868
4139.02 1900
4139.63 2020
4140.24 2103
4140.84 2143
4141.45 1980
4142.06 2066
4142.66 2089
4143.27 2139
4143.88 2253
4144.48 2116
4145.09 2136
4145.70 2093
4146.31 1883
4146.91 1785
4147.52 1831
4148.13 1792
4148.73 1585
4149.34 1572
4149.95 1574
4150.56 1559
4151.16 1433
4151.77 1377
4152.38 1373
4152.99 1404
4153.60 1420
4154.20 1414
4154.81 1509
4155.42 1407
4156.03 1318
4156.63 1436
4157.24 1407
4157.85 1414
4158.46 1376
4159.07 1484
4159.68 1292
4160.28 1388
4160.89 1510
4161.50 1536
4162.11 1416
4162.72 1477
4163.33 1563
4163.93 1706
4164.54 1784
4165.15 1784
4165.76 1682
4166.37 1731
4166.98 1645
4167.59 1672
4168.19 1666
4168.80 1777
4169.41 1718
4170.02 1559
4170.63 1578
4171.24 1642
4171.85 1739
4172.46 1450
4173.07 1485
4173.68 1665
4174.29 1697
4174.89 1739
4175.50 1640
4176.11 1683
4176.72 1594
4177.33 1690
4177.94 1638
4178.55 1632
4179.16 1645
4179.77 1714
4180.38 1570
4180.99 1531
4181.60 1446
4182.21 1514
4182.82 1588
4183.43 1539
4184.04 1502
4184.65 1484
4185.26 1419
4185.87 1567
4186.48 1477
4187.09 1348
4187.70 1485
4188.31 1481
4188.92 1583
4189.53 1671
4190.14 1762
4190.75 1622
4191.36 1633
4191.97 1800
4192.58 1884
4193.19 1842
4193.80 1826
4194.42 2063
4195.03 2099
4195.64 1920
4196.25 1930
4196.86 1835
4197.47 1872
4198.08 1825
4198.69 1892
4199.30 1853
4199.91 1695
4200.53 1718
4201.14 1751
4201.75 1731
4202.36 1589
4202.97 1726
4203.58 1759
4204.19 1661
4204.80 1583
4205.42 1646
4206.03 1669
4206.64 1582
4207.25 1667
4207.86 1488
4208.47 1581
4209.09 1445
4209.70 1511
4210.31 1544
4210.92 1526
4211.53 1568
4212.15 1586
4212.76 1585
4213.37 1618
4213.98 1699
4214.59 1828
4215.21 1748
4215.82 1709
4216.43 1761
4217.04 2005
4217.66 2016
4218.27 2166
4218.88 2321
4219.49 2646
4220.11 2805
4220.72 2905
4221.33 3042
4221.94 3167
4222.56 3163
4223.17 3263
4223.78 3247
4224.40 3284
4225.01 3285
4225.62 3421
4226.23 3349
4226.85 3167
4227.46 2943
4228.07 3105
4228.69 2945
4229.30 2778
4229.91 2725
4230.53 2869
4231.14 2905
4231.75 2856
4232.37 3019
4232.98 3215
4233.59 3130
4234.21 3446
4234.82 3288
4235.44 3276
4236.05 3432
4236.66 3501
4237.28 3245
4237.89 3123
4238.50 2733
4239.12 2665
4239.73 2619
4240.35 2487
4240.96 2125
4241.58 2048
4242.19 2010
4242.80 1945
4243.42 1829
4244.03 1836
4244.65 1845
4245.26 1972
4245.88 2046
4246.49 2019
4247.10 2067
4247.72 1927
4248.33 2040
4248.95 2060
4249.56 2050
4250.18 1938
4250.79 1911
4251.41 1956
4252.02 1848
4252.64 1896
4253.25 1813
4253.87 1819
4254.48 1827
4255.10 1805
4255.71 1801
4256.33 1838
4256.94 1811
4257.56 1780
4258.17 1822
4258.79 1690
4259.41 1726
4260.02 1788
4260.64 1816
4261.25 1753
4261.87 1819
4262.48 1755
4263.10 1767
4263.71 1789
4264.33 1842
4264.95 1856
4265.56 1763
4266.18 1849
4266.79 1782
4267.41 1606
4268.03 1622
4268.64 1645
4269.26 1698
4269.87 1760
4270.49 1737
4271.11 1715
4271.72 1671
4272.34 1628
4272.96 1666
4273.57 1887
4274.19 1922
4274.81 1975
4275.42 1993
4276.04 1999
4276.66 2136
4277.27 2118
4277.89 2098
4278.51 2218
4279.12 2078
4279.74 2118
4280.36 1941
4280.97 1931
4281.59 1790
4282.21 1821
4282.83 1882
4283.44 1714
4284.06 1623
4284.68 1635
4285.29 1598
4285.91 1696
4286.53 1686
4287.15 1695
4287.76 1681
4288.38 1732
4289.00 1762
4289.62 1771
4290.23 1781
4290.85 1696
4291.47 1912
4292.09 1734
4292.71 1806
4293.32 1765
4293.94 1743
4294.56 1703
4295.18 1684
4295.80 1678
4296.41 1598
4297.03 1562
4297.65 1585
4298.27 1627
4298.89 1564
4299.50 1565
4300.12 1519
4300.74 1660
4301.36 1591
4301.98 1601
4302.60 1636
4303.22 1633
4303.83 1602
4304.45 1578
4305.07 1500
4305.69 1638
4306.31 1664
4306.93 1570
4307.55 1603
4308.17 1660
4308.79 1652
4309.40 1621
4310.02 1645
4310.64 1570
4311.26 1577
4311.88 1523
4312.50 1516
4313.12 1524
4313.74 1543
4314.36 1544
4314.98 1576
4315.60 1650
4316.22 1608
4316.84 1584
4317.46 1562
4318.08 1504
4318.70 1626
4319.32 1656
4319.94 1872
4320.56 1765
4321.18 1858
4321.80 1977
4322.42 1941
4323.04 2014
4323.66 2065
4324.28 1961
4324.90 1981
4325.52 2029
4326.14 2065
4326.76 2017
4327.38 2075
4328.00 1941
4328.62 1946
4329.24 1986
4329.86 1778
4330.48 1771
4331.10 1664
4331.72 1786
4332.34 1769
4332.96 1719
4333.58 1689
4334.20 1642
4334.82 1755
4335.45 1795
4336.07 1945
4336.69 1901
4337.31 2029
4337.93 2095
4338.55 2096
4339.17 2232
4339.79 2147
4340.41 2274
4341.04 2182
4341.66 2190
4342.28 2360
4342.90 2406
4343.52 2646
4344.14 3109
4344.76 3417
4345.39 3726
4346.01 3841
4346.63 4219
4347.25 4287
4347.87 4095
4348.50 4397
4349.12 4504
4349.74 4098
4350.36 3713
4350.98 3339
4351.61 2935
4352.23 2656
4352.85 2437
4353.47 2227
4354.09 2029
4354.72 2062
4355.34 1994
4355.96 2042
4356.58 2006
4357.21 1818
4357.83 1768
4358.45 1719
4359.07 1907
4359.70 1967
4360.32 1881
4360.94 1793
4361.56 1982
4362.19 1884
4362.81 2048
4363.43 2023
4364.06 1829
4364.68 1771
4365.30 1788
4365.93 1769
4366.55 1731
4367.17 1696
4367.80 1765
4368.42 1708
4369.04 1753
4369.67 1616
4370.29 1502
4370.91 1489
4371.54 1445
4372.16 1452
4372.78 1379
4373.41 1497
4374.03 1487
4374.65 1366
4375.28 1352
4375.90 1435
4376.53 1460
4377.15 1490
4377.77 1421
4378.40 1601
4379.02 1551
4379.65 1484
4380.27 1521
4380.89 1596
4381.52 1564
4382.14 1625
4382.77 1547
4383.39 1578
4384.02 1533
4384.64 1527
4385.26 1547
4385.89 1495
4386.51 1481
4387.14 1470
4387.76 1400
4388.39 1379
4389.01 1469
4389.64 1462
4390.26 1300
4390.89 1359
4391.51 1303
4392.14 1241
4392.76 1328
4393.39 1435
4394.01 1394
4394.64 1397
4395.26 1409
4395.89 1528
4396.51 1554
4397.14 1370
4397.76 1404
4398.39 1519
4399.01 1479
4399.64 1479
4400.27 1567
4400.89 1516
4401.52 1514
4402.14 1553
4402.77 1522
4403.39 1555
4404.02 1536
4404.65 1661
4405.27 1651
4405.90 1619
4406.52 1639
4407.15 1633
4407.78 1640
4408.40 1691
4409.03 1738
4409.65 1778
4410.28 1764
4410.91 1647
4411.53 1822
4412.16 1767
4412.79 1605
4413.41 1683
4414.04 1674
4414.67 1599
4415.29 1505
4415.92 1718
4416.55 1661
4417.17 1506
4417.80 1571
4418.43 1598
4419.05 1463
4419.68 1530
4420.31 1459
4420.93 1437
4421.56 1485
4422.19 1401
4422.82 1360
4423.44 1400
4424.07 1419
4424.70 1382
4425.32 1335
4425.95 1253
4426.58 1336
4427.21 1346
4427.83 1220
4428.46 1287
4429.09 1423
4429.72 1422
4430.35 1364
4430.97 1394
4431.60 1321
4432.23 1349
4432.86 1399
4433.48 1386
4434.11 1456
4434.74 1351
4435.37 1447
4436.00 1542
4436.62 1544
4437.25 1526
4437.88 1453
4438.51 1359
4439.14 1364
4439.77 1369
4440.39 1326
4441.02 1310
4441.65 1383
4442.28 1510
4442.91 1420
4443.54 1399
4444.17 1478
4444.79 1469
4445.42 1533
4446.05 1491
4446.68 1472
4447.31 1653
4447.94 1670
4448.57 1593
4449.20 1686
4449.83 1765
4450.46 1678
4451.08 1635
4451.71 1571
4452.34 1560
4452.97 1480
4453.60 1610
4454.23 1547
4454.86 1595
4455.49 1614
4456.12 1617
4456.75 1769
4457.38 1610
4458.01 1408
4458.64 1406
4459.27 1472
4459.90 1493
4460.53 1420
4461.16 1393
4461.79 1324
4462.42 1259
4463.05 1258
4463.68 1303
4464.31 1346
4464.94 1333
4465.57 1213
4466.20 1229
4466.83 1192
4467.46 1225
4468.09 1294
4468.72 1261
4469.35 1257
4469.98 1278
4470.61 1231
4471.24 1288
4471.87 1326
4472.50 1298
4473.13 1299
4473.76 1345
4474.40 1234
4475.03 1417
4475.66 1299
4476.29 1252
4476.92 1210
4477.55 1143
4478.18 1228
4478.81 1255
4479.44 1224
4480.07 1406
4480.71 1356
4481.34 1279
4481.97 1337
4482.60 1355
4483.23 1249
4483.86 1297
4484.49 1319
4485.13 1370
4485.76 1421
4486.39 1398
4487.02 1408
4487.65 1410
4488.28 1370
4488.92 1300
4489.55 1412
4490.18 1490
4490.81 1411
4491.44 1313
4492.08 1448
4492.71 1373
4493.34 1314
4493.97 1307
4494.61 1260
4495.24 1370
4495.87 1425
4496.50 1481
4497.13 1532
4497.77 1458
4498.40 1438
4499.03 1558
4499.67 1599
4500.30 1635
4500.93 1662
4501.56 1903
4502.20 1901
4502.83 1967
4503.46 1933
4504.09 1906
4504.73 1711
4505.36 1851
4505.99 1701
4506.63 1787
4507.26 1789
4507.89 1714
4508.53 1602
4509.16 1612
4509.79 1701
4510.43 1590
4511.06 1568
4511.69 1479
4512.33 1425
4512.96 1394
4513.59 1439
4514.23 1539
4514.86 1614
4515.49 1663
4516.13 1562
4516.76 1538
4517.40 1528
4518.03 1421
4518.66 1372
4519.30 1390
4519.93 1428
4520.57 1467
4521.20 1436
4521.83 1361
4522.47 1383
4523.10 1394
4523.74 1377
4524.37 1613
4525.01 1664
4525.64 1668
4526.27 1879
4526.91 2010
4527.54 2150
4528.18 2423
4528.81 2784
4529.45 2883
4530.08 3135
4530.72 3500
4531.35 3623
4531.99 3910
4532.62 4262
4533.26 4160
4533.89 4097
4534.53 3836
4535.16 3750
4535.80 3218
4536.43 2917
4537.07 2721
4537.70 2343
4538.34 1986
4538.97 1785
4539.61 1846
4540.24 1626
4540.88 1545
4541.52 1465
4542.15 1496
4542.79 1428
4543.42 1489
4544.06 1455
4544.69 1520
4545.33 1547
4545.97 1556
4546.60 1428
4547.24 1528
4547.87 1604
4548.51 1620
4549.15 1557
4549.78 1575
4550.42 1552
4551.05 1607
4551.69 1552
4552.33 1394
4552.96 1469
4553.60 1527
4554.24 1548
4554.87 1579
4555.51 1351
4556.15 1396
4556.78 1313
4557.42 1295
4558.06 1290
4558.69 1404
4559.33 1447
4559.97 1517
4560.60 1689
4561.24 1547
4561.88 1488
4562.51 1553
4563.15 1631
4563.79 1632
4564.43 1562
4565.06 1606
4565.70 1640
4566.34 1514
4566.97 1589
4567.61 1520
4568.25 1551
4568.89 1588
4569.52 1505
4570.16 1687
4570.80 1673
4571.44 1592
4572.07 1696
4572.71 1629
4573.35 1585
4573.99 1581
4574.63 1513
4575.26 1500
4575.90 1550
4576.54 1442
4577.18 1424
4577.82 1465
4578.45 1400
4579.09 1419
4579.73 1380
4580.37 1492
4581.01 1370
4581.65 1438
4582.28 1439
4582.92 1467
4583.56 1378
4584.20 1400
4584.84 1523
4585.48 1507
4586.12 1411
4586.75 1391
4587.39 1507
4588.03 1477
4588.67 1480
4589.31 1616
4589.95 1682
4590.59 1808
4591.23 1902
4591.87 1819
4592.50 1838
4593.14 1931
4593.78 1902
4594.42 1846
4595.06 1791
4595.70 1749
4596.34 1575
4596.98 1429
4597.62 1553
4598.26 1488
4598.90 1495
4599.54 1586
4600.18 1577
4600.82 1560
4601.46 1583
4602.10 1612
4602.74 1599
4603.38 1570
4604.02 1584
4604.66 1626
4605.30 1629
4605.94 1611
4606.58 1542
4607.22 1452
4607.86 1585
4608.50 1628
4609.14 1572
4609.78 1562
4610.42 1597
4611.06 1463
4611.70 1435
4612.34 1543
4612.98 1538
4613.62 1471
4614.26 1359
4614.90 1391
4615.54 1449
4616.18 1371
4616.82 1366
4617.47 1415
4618.11 1419
4618.75 1415
4619.39 1429
4620.03 1400
4620.67 1305
4621.31 1310
4621.95 1330
4622.59 1253
4623.23 1275
4623.88 1309
4624.52 1418
4625.16 1501
4625.80 1276
4626.44 1340
4627.08 1353
4627.72 1286
4628.37 1325
4629.01 1384
4629.65 1324
4630.29 1355
4630.93 1322
4631.58 1325
4632.22 1368
4632.86 1394
4633.50 1446
4634.14 1419
4634.79 1530
4635.43 1484
4636.07 1350
4636.71 1552
4637.35 1437
4638.00 1384
4638.64 1370
4639.28 1335
4639.92 1416
4640.57 1443
4641.21 1334
4641.85 1282
4642.49 1241
4643.14 1377
4643.78 1280
4644.42 1292
4645.06 1381
4645.71 1556
4646.35 1520
4646.99 1425
4647.64 1539
4648.28 1546
4648.92 1655
4649.56 1696
4650.21 1648
4650.85 1865
4651.49 1835
4652.14 1886
4652.78 1978
4653.42 1939
4654.07 1918
4654.71 2078
4655.35 2141
4656.00 2004
4656.64 1907
4657.29 1770
4657.93 1699
4658.57 1680
4659.22 1581
4659.86 1646
4660.50 1651
4661.15 1668
4661.79 1587
4662.44 1530
4663.08 1517
4663.72 1532
4664.37 1566
4665.01 1594
4665.66 1413
4666.30 1343
4666.95 1344
4667.59 1387
4668.23 1360
4668.88 1418
4669.52 1375
4670.17 1318
4670.81 1228
4671.46 1248
4672.10 1323
4672.75 1490
4673.39 1440
4674.04 1436
4674.68 1476
4675.32 1465
4675.97 1453
4676.61 1440
4677.26 1367
4677.90 1414
4678.55 1470
4679.20 1398
4679.84 1269
4680.49 1278
4681.13 1429
4681.78 1365
4682.42 1307
4683.07 1340
4683.71 1389
4684.36 1341
4685.00 1332
4685.65 1346
4686.29 1408
4686.94 1492
4687.59 1349
4688.23 1280
4688.88 1429
4689.52 1447
4690.17 1375
4690.82 1443
4691.46 1274
4692.11 1353
4692.75 1370
4693.40 1385
4694.05 1462
4694.69 1431
4695.34 1430
4695.98 1363
4696.63 1444
4697.28 1501
4697.92 1542
4698.57 1544
4699.22 1584
4699.86 1694
4700.51 1778
4701.16 1652
4701.80 1653
4702.45 1644
4703.10 1671
4703.74 1609
4704.39 1404
4705.04 1410
4705.68 1462
4706.33 1522
4706.98 1467
4707.63 1508
4708.27 1408
4708.92 1553
4709.57 1615
4710.21 1560
4710.86 1571
4711.51 1565
4712.16 1546
4712.80 1480
4713.45 1532
4714.10 1488
4714.75 1386
4715.39 1370
4716.04 1417
4716.69 1450
4717.34 1444
4717.99 1474
4718.63 1491
4719.28 1587
4719.93 1506
4720.58 1638
4721.22 1629
4721.87 1657
4722.52 1648
4723.17 1666
4723.82 1710
4724.47 1799
4725.11 1917
4725.76 1820
4726.41 1820
4727.06 1904
4727.71 1900
4728.36 1980
4729.00 1844
4729.65 1780
4730.30 1774
4730.95 1786
4731.60 1570
4732.25 1688
4732.90 1590
4733.55 1520
4734.19 1536
4734.84 1414
4735.49 1424
4736.14 1372
4736.79 1497
4737.44 1438
4738.09 1402
4738.74 1353
4739.39 1520
4740.04 1451
4740.69 1449
4741.34 1396
4741.99 1377
4742.64 1467
4743.28 1428
4743.93 1496
4744.58 1454
4745.23 1455
4745.88 1495
4746.53 1520
4747.18 1531
4747.83 1615
4748.48 1585
4749.13 1621
4749.78 1803
4750.43 1856
4751.08 1917
4751.73 1824
4752.38 1914
4753.03 1773
4753.68 1857
4754.33 1810
4754.98 1785
4755.63 1716
4756.29 1654
4756.94 1731
4757.59 1564
4758.24 1581
4758.89 1486
4759.54 1477
4760.19 1481
4760.84 1430
4761.49 1442
4762.14 1385
4762.79 1336
4763.44 1548
4764.09 1664
4764.74 1592
4765.40 1556
4766.05 1837
4766.70 2030
4767.35 1945
4768.00 1921
4768.65 1653
4769.30 1667
4769.95 1608
4770.61 1642
4771.26 1614
4771.91 1384
4772.56 1401
4773.21 1339
4773.86 1392
4774.52 1327
4775.17 1388
4775.82 1339
4776.47 1359
4777.12 1309
4777.77 1361
4778.43 1346
4779.08 1429
4779.73 1489
4780.38 1524
4781.04 1364
4781.69 1399
4782.34 1410
4782.99 1414
4783.64 1406
4784.30 1209
4784.95 1284
4785.60 1358
4786.25 1323
4786.91 1316
4787.56 1236
4788.21 1361
4788.86 1402
4789.52 1267
4790.17 1294
4790.82 1324
4791.48 1313
4792.13 1309
4792.78 1225
4793.43 1265
4794.09 1215
4794.74 1203
4795.39 1255
4796.05 1225
4796.70 1213
4797.35 1179
4798.01 1314
4798.66 1177
4799.31 1211
4799.97 1148
4800.62 1263
4801.27 1373
4801.93 1241
4802.58 1435
4803.23 1362
4803.89 1252
4804.54 1363
4805.20 1374
4805.85 1282
4806.50 1316
4807.16 1331
4807.81 1310
4808.47 1325
4809.12 1241
4809.77 1374
4810.43 1314
4811.08 1316
4811.74 1351
4812.39 1348
4813.04 1270
4813.70 1415
4814.35 1491
4815.01 1466
4815.66 1356
4816.32 1339
4816.97 1410
4817.63 1444
4818.28 1499
4818.94 1479
4819.59 1494
4820.24 1510
4820.90 1474
4821.55 1526
4822.21 1503
4822.86 1572
4823.52 1763
4824.17 1617
4824.83 1591
4825.49 1595
4826.14 1619
4826.80 1582
4827.45 1545
4828.11 1565
4828.76 1641
4829.42 1598
4830.07 1578
4830.73 1553
4831.38 1743
4832.04 1800
4832.69 1825
4833.35 1970
4834.01 2073
4834.66 2268
4835.32 2348
4835.97 2601
4836.63 2652
4837.29 2577
4837.94 2728
4838.60 2688
4839.25 2681
4839.91 2731
4840.57 2576
4841.22 2335
4841.88 2384
4842.54 2362
4843.19 2153
4843.85 1984
4844.50 2038
4845.16 2188
4845.82 2144
4846.47 2267
4847.13 2325
4847.79 2306
4848.44 2493
4849.10 2712
4849.76 2790
4850.41 2832
4851.07 2969
4851.73 3030
4852.39 2940
4853.04 2870
4853.70 2700
4854.36 2668
4855.01 2442
4855.67 2267
4856.33 2259
4856.99 2529
4857.64 2609
4858.30 2566
4858.96 2740
4859.62 2622
4860.27 2653
4860.93 2658
4861.59 2499
4862.25 2626
4862.90 2648
4863.56 2734
4864.22 2840
4864.88 2668
4865.53 2630
4866.19 2572
4866.85 2697
4867.51 2495
4868.17 2459
4868.83 2504
4869.48 2478
4870.14 2525
4870.80 2367
4871.46 2271
4872.12 2156
4872.77 2125
4873.43 2177
4874.09 2147
4874.75 2102
4875.41 2015
4876.07 2211
4876.73 2081
4877.38 2166
4878.04 2203
4878.70 2220
4879.36 2114
4880.02 1918
4880.68 1997
4881.34 1981
4882.00 1813
4882.66 1912
4883.31 1881
4883.97 1830
4884.63 1886
4885.29 1929
4885.95 1802
4886.61 1850
4887.27 1808
4887.93 1931
4888.59 1935
4889.25 1981
4889.91 2119
4890.57 2203
4891.23 2253
4891.89 2197
4892.55 2279
4893.21 2334
4893.87 2196
4894.53 2038
4895.19 2114
4895.85 1980
4896.51 2167
4897.17 2120
4897.83 2190
4898.49 2124
4899.15 2077
4899.81 2178
4900.47 2170
4901.13 2110
4901.79 2081
4902.45 2034
4903.11 1840
4903.77 1775
4904.43 1913
4905.09 1886
4905.75 1774
4906.41 1699
4907.07 1632
4907.73 1629
4908.39 1644
4909.05 1631
4909.72 1627
4910.38 1689
4911.04 1732
4911.70 1695
4912.36 1571
4913.02 1560
4913.68 1516
4914.34 1524
4915.00 1540
4915.67 1589
4916.33 1532
4916.99 1475
4917.65 1519
4918.31 1467
4918.97 1425
4919.63 1419
4920.30 1320
4920.96 1321
4921.62 1256
4922.28 1404
4922.94 1327
4923.60 1483
4924.27 1494
4924.93 1367
4925.59 1386
4926.25 1343
4926.91 1312
4927.58 1343
4928.24 1392
4928.90 1481
4929.56 1493
4930.22 1416
4930.89 1368
4931.55 1505
4932.21 1540
4932.87 1562
4933.54 1370
4934.20 1436
4934.86 1579
4935.52 1487
4936.19 1364
4936.85 1407
4937.51 1345
4938.18 1302
4938.84 1397
4939.50 1392
4940.16 1321
4940.83 1352
4941.49 1366
4942.15 1453
4942.82 1262
4943.48 1304
4944.14 1336
4944.81 1370
4945.47 1367
4946.13 1405
4946.80 1350
4947.46 1354
4948.12 1236
4948.79 1207
4949.45 1236
4950.11 1250
4950.78 1270
4951.44 1216
4952.10 1279
4952.77 1207
4953.43 1282
4954.10 1205
4954.76 1272
4955.42 1261
4956.09 1265
4956.75 1323
4957.42 1312
4958.08 1250
4958.74 1370
4959.41 1269
4960.07 1338
4960.74 1464
4961.40 1547
4962.07 1524
4962.73 1662
4963.39 1626
4964.06 1717
4964.72 1769
4965.39 1802
4966.05 1786
4966.72 1776
4967.38 1698
4968.05 1560
4968.71 1522
4969.38 1383
4970.04 1443
4970.71 1363
4971.37 1339
4972.04 1363
4972.70 1372
4973.37 1375
4974.03 1425
4974.70 1454
4975.36 1443
4976.03 1417
4976.69 1501
4977.36 1488
4978.02 1474
4978.69 1500
4979.36 1503
4980.02 1382
4980.69 1453
4981.35 1226
4982.02 1393
4982.68 1440
4983.35 1386
4984.02 1346
4984.68 1344
4985.35 1482
4986.01 1463
4986.68 1548
4987.35 1489
4988.01 1448
4988.68 1432
4989.34 1315
4990.01 1322
4990.68 1228
4991.34 1280
4992.01 1181
4992.68 1398
4993.34 1285
4994.01 1316
4994.68 1275
4995.34 1214
4996.01 1268
4996.68 1258
4997.34 1242
4998.01 1252
4998.68 1160
4999.34 1190
5000.01 1232
5000.68 1273
5001.34 1289
5002.01 1336
5002.68 1218
5003.35 1313
5004.01 1299
5004.68 1204
5005.35 1311
5006.01 1302
5006.68 1266
5007.35 1345
5008.02 1368
5008.68 1334
5009.35 1341
5010.02 1329
5010.69 1303
5011.36 1308
5012.02 1282
5012.69 1296
5013.36 1387
5014.03 1375
5014.69 1342
5015.36 1396
5016.03 1435
5016.70 1448
5017.37 1499
5018.03 1639
5018.70 1682
5019.37 1964
5020.04 2137
5020.71 2229
5021.38 2450
5022.04 2603
5022.71 2763
5023.38 3056
5024.05 2988
5024.72 2986
5025.39 2916
5026.06 2753
5026.72 2607
5027.39 2718
5028.06 2241
5028.73 1986
5029.40 1955
5030.07 1890
5030.74 1600
5031.41 1546
5032.08 1450
5032.75 1383
5033.41 1378
5034.08 1410
5034.75 1282
5035.42 1254
5036.09 1192
5036.76 1262
5037.43 1261
5038.10 1220
5038.77 1279
5039.44 1297
5040.11 1218
5040.78 1180
5041.45 1232
5042.12 1228
5042.79 1247
5043.46 1212
5044.13 1243
5044.80 1226
5045.47 1251
5046.14 1303
5046.81 1279
5047.48 1359
5048.15 1416
5048.82 1338
5049.49 1420
5050.16 1395
5050.83 1391
5051.50 1411
5052.17 1366
5052.84 1346
5053.51 1340
5054.18 1348
5054.85 1383
5055.52 1349
5056.19 1265
5056.86 1273
5057.53 1327
5058.21 1304
5058.88 1317
5059.55 1249
5060.22 1265
5060.89 1288
5061.56 1369
5062.23 1276
5062.90 1245
5063.57 1255
5064.24 1376
5064.92 1389
5065.59 1290
5066.26 1188
5066.93 1208
5067.60 1285
5068.27 1263
5068.94 1251
5069.62 1140
5070.29 1200
5070.96 1166
5071.63 1209
5072.30 1186
5072.97 1247
5073.65 1283
5074.32 1206
5074.99 1177
5075.66 1199
5076.33 1263
5077.01 1442
5077.68 1458
5078.35 1453
5079.02 1406
5079.70 1395
5080.37 1470
5081.04 1418
5081.71 1348
5082.38 1457
5083.06 1439
5083.73 1438
5084.40 1528
5085.07 1372
5085.75 1409
5086.42 1362
5087.09 1417
5087.77 1414
5088.44 1503
5089.11 1558
5089.78 1478
5090.46 1498
5091.13 1604
5091.80 1643
5092.48 1618
5093.15 1711
5093.82 1728
5094.50 1614
5095.17 1488
5095.84 1439
5096.52 1417
5097.19 1329
5097.86 1437
5098.54 1464
5099.21 1376
5099.88 1313
5100.56 1282
5101.23 1302
5101.90 1352
5102.58 1282
5103.25 1302
5103.93 1387
5104.60 1393
5105.27 1371
5105.95 1470
5106.62 1408
5107.30 1489
5107.97 1524
5108.64 1443
5109.32 1410
5109.99 1287
5110.67 1344
5111.34 1317
5112.02 1439
5112.69 1437
5113.36 1357
5114.04 1367
5114.71 1257
5115.39 1300
5116.06 1317
5116.74 1446
5117.41 1535
5118.09 1566
5118.76 1596
5119.44 1639
5120.11 1726
5120.79 1650
5121.46 1693
5122.14 1735
5122.81 1517
5123.49 1505
5124.16 1533
5124.84 1428
5125.51 1407
5126.19 1363
5126.86 1261
5127.54 1409
5128.21 1392
5128.89 1337
5129.57 1291
5130.24 1379
5130.92 1338
5131.59 1425
5132.27 1432
5132.94 1469
5133.62 1515
5134.30 1466
5134.97 1469
5135.65 1384
5136.32 1458
5137.00 1409
5137.68 1412
5138.35 1361
5139.03 1426
5139.70 1482
5140.38 1448
5141.06 1481
5141.73 1397
5142.41 1384
5143.09 1369
5143.76 1407
5144.44 1339
5145.12 1306
5145.79 1153
5146.47 1182
5147.15 1108
5147.82 1184
5148.50 1137
5149.18 1142
5149.85 1217
5150.53 1245
5151.21 1150
5151.88 1208
5152.56 1197
5153.24 1178
5153.92 1145
5154.59 1156
5155.27 1203
5155.95 1289
5156.62 1301
5157.30 1145
5157.98 1208
5158.66 1163
5159.33 1148
5160.01 1124
5160.69 1099
5161.37 1138
5162.04 1098
5162.72 1096
5163.40 1152
5164.08 1210
5164.76 1242
5165.43 1166
5166.11 1175
5166.79 1108
5167.47 1199
5168.15 1297
5168.82 1243
5169.50 1231
5170.18 1277
5170.86 1186
5171.54 1099
5172.22 1163
5172.89 1104
5173.57 1134
5174.25 1187
5174.93 1167
5175.61 1235
5176.29 1217
5176.97 1109
5177.64 1141
5178.32 1088
5179.00 1210
5179.68 1210
5180.36 1199
5181.04 1199
5181.72 1088
5182.40 1197
5183.08 1240
5183.75 1196
5184.43 1159
5185.11 1123
5185.79 1129
5186.47 1140
5187.15 1111
5187.83 1062
5188.51 1127
5189.19 1012
5189.87 1099
5190.55 1065
5191.23 1012
5191.91 1122
5192.59 1130
5193.27 1160
5193.95 1139
5194.63 1083
5195.31 1111
5195.99 1066
5196.67 1043
5197.35 1092
5198.03 1093
5198.71 1087
5199.39 1095
5200.07 1098
5200.75 1099
5201.43 1063
5202.11 1078
5202.79 1163
5203.47 1106
5204.15 1201
5204.83 1148
5205.51 1182
5206.19 1225
5206.87 1215
5207.55 1223
5208.23 1214
5208.91 1345
5209.59 1321
5210.27 1250
5210.96 1222
5211.64 1263
5212.32 1236
5213.00 1270
5213.68 1251
5214.36 1224
5215.04 1233
5215.72 1293
5216.40 1297
5217.09 1302
5217.77 1323
5218.45 1271
5219.13 1312
5219.81 1210
5220.49 1321
5221.17 1315
5221.86 1213
5222.54 1290
5223.22 1351
5223.90 1291
5224.58 1335
5225.27 1303
5225.95 1204
5226.63 1186
5227.31 1276
5227.99 1385
5228.67 1150
5229.36 1127
5230.04 1118
5230.72 1095
5231.40 1170
5232.09 1163
5232.77 1202
5233.45 1145
5234.13 1219
5234.82 1359
5235.50 1198
5236.18 1344
5236.86 1383
5237.55 1292
5238.23 1205
5238.91 1444
5239.59 1499
5240.28 1475
5240.96 1438
5241.64 1352
5242.33 1370
5243.01 1424
5243.69 1266
5244.37 1300
5245.06 1197
5245.74 1118
5246.42 1080
5247.11 1150
5247.79 1114
5248.47 1158
5249.16 1177
5249.84 1281
5250.52 1218
5251.21 1253
5251.89 1143
5252.58 1367
5253.26 1299
5253.94 1212
5254.63 1387
5255.31 1326
5255.99 1196
5256.68 1126
5257.36 1177
5258.05 1096
5258.73 1108
5259.41 1182
5260.10 1269
5260.78 1280
5261.47 1328
5262.15 1264
5262.84 1269
5263.52 1290
5264.20 1239
5264.89 1277
5265.57 1300
5266.26 1359
5266.94 1457
5267.63 1251
5268.31 1178
5269.00 1229
5269.68 1362
5270.37 1261
5271.05 1207
5271.73 1166
5272.42 1140
5273.10 1277
5273.79 1275
5274.47 1218
5275.16 1139
5275.85 1217
5276.53 1309
5277.22 1334
5277.90 1201
5278.59 1252
5279.27 1295
5279.96 1337
5280.64 1434
5281.33 1447
5282.01 1443
5282.70 1402
5283.38 1512
5284.07 1386
5284.76 1329
5285.44 1331
5286.13 1320
5286.81 1188
5287.50 1241
5288.19 1228
5288.87 1146
5289.56 1124
5290.24 1127
5290.93 1083
5291.62 1096
5292.30 1144
5292.99 1130
5293.67 1200
5294.36 1234
5295.05 1181
5295.73 1240
5296.42 1257
5297.11 1182
5297.79 1163
5298.48 1220
5299.17 1266
5299.85 1227
5300.54 1220
5301.23 1283
5301.91 1357
5302.60 1362
5303.29 1246
5303.97 1305
5304.66 1353
5305.35 1391
5306.04 1334
5306.72 1243
5307.41 1164
5308.10 1295
5308.78 1302
5309.47 1386
5310.16 1431
5310.85 1334
5311.53 1300
5312.22 1402
5312.91 1448
5313.60 1384
5314.28 1383
5314.97 1371
5315.66 1342
5316.35 1419
5317.04 1474
5317.72 1298
5318.41 1434
5319.10 1523
5319.79 1638
5320.48 1529
5321.16 1575
5321.85 1620
5322.54 1708
5323.23 1571
5323.92 1603
5324.60 1414
5325.29 1477
5325.98 1350
5326.67 1330
5327.36 1310
5328.05 1244
5328.74 1409
5329.42 1371
5330.11 1313
5330.80 1445
5331.49 1432
5332.18 1392
5332.87 1392
5333.56 1322
5334.25 1337
5334.93 1385
5335.62 1434
5336.31 1445
5337.00 1378
5337.69 1410
5338.38 1420
5339.07 1490
5339.76 1503
5340.45 1569
5341.14 1603
5341.83 1542
5342.52 1542
5343.21 1691
5343.90 1727
5344.58 1759
5345.27 1788
5345.96 1922
5346.65 1927
5347.34 2038
5348.03 2370
5348.72 2681
5349.41 2744
5350.10 3132
5350.79 3309
5351.48 3488
5352.17 3835
5352.86 3861
5353.55 3829
5354.24 3553
5354.93 3180
5355.62 2811
5356.31 2476
5357.01 2201
5357.70 2009
5358.39 1819
5359.08 1705
5359.77 1518
5360.46 1429
5361.15 1387
5361.84 1351
5362.53 1328
5363.22 1252
5363.91 1364
5364.60 1321
5365.29 1368
5365.98 1309
5366.68 1289
5367.37 1300
5368.06 1327
5368.75 1300
5369.44 1123
5370.13 1176
5370.82 1210
5371.51 1224
5372.21 1195
5372.90 1163
5373.59 1138
5374.28 1176
5374.97 1214
5375.66 1175
5376.35 1109
5377.05 1208
5377.74 1254
5378.43 1209
5379.12 1229
5379.81 1317
5380.51 1218
5381.20 1277
5381.89 1306
5382.58 1216
5383.27 1222
5383.97 1276
5384.66 1276
5385.35 1250
5386.04 1254
5386.73 1222
5387.43 1272
5388.12 1350
5388.81 1350
5389.50 1345
5390.20 1490
5390.89 1596
5391.58 1447
5392.28 1416
5392.97 1359
5393.66 1336
5394.35 1267
5395.05 1297
5395.74 1356
5396.43 1244
5397.13 1218
5397.82 1337
5398.51 1159
5399.20 1176
5399.90 1222
5400.59 1146
5401.28 1125
5401.98 1150
5402.67 1194
5403.36 1251
5404.06 1246
5404.75 1243
5405.44 1204
5406.14 1233
5406.83 1175
5407.53 1242
5408.22 1348
5408.91 1317
5409.61 1190
5410.30 1258
5410.99 1283
5411.69 1267
5412.38 1114
5413.08 1227
5413.77 1209
5414.46 1102
5415.16 1060
5415.85 1210
5416.55 1222
5417.24 1190
5417.94 1128
5418.63 1182
5419.32 1127
5420.02 1184
5420.71 1203
5421.41 1236
5422.10 1201
5422.80 1187
5423.49 1177
5424.19 1162
5424.88 1205
5425.58 1205
5426.27 1218
5426.97 1219
5427.66 1248
5428.36 1267
5429.05 1240
5429.75 1216
5430.44 1202
5431.14 1173
5431.83 1127
5432.53 1164
5433.22 1098
5433.92 1176
5434.61 1193
5435.31 1342
5436.00 1373
5436.70 1330
5437.40 1302
5438.09 1334
5438.79 1294
5439.48 1263
5440.18 1299
5440.87 1331
5441.57 1265
5442.27 1324
5442.96 1347
5443.66 1266
5444.35 1302
5445.05 1466
5445.75 1319
5446.44 1279
5447.14 1272
5447.83 1316
5448.53 1276
5449.23 1259
5449.92 1319
5450.62 1368
5451.32 1299
5452.01 1181
5452.71 1335
5453.41 1287
5454.10 1388
5454.80 1330
5455.50 1292
5456.19 1250
5456.89 1286
5457.59 1379
5458.28 1295
5458.98 1230
5459.68 1303
5460.37 1286
5461.07 1389
5461.77 1370
5462.47 1410
5463.16 1392
5463.86 1310
5464.56 1414
5465.25 1429
5465.95 1428
5466.65 1550
5467.35 1585
5468.04 1459
5468.74 1403
5469.44 1492
5470.14 1527
5470.84 1533
5471.53 1541
5472.23 1496
5472.93 1637
5473.63 1636
5474.32 1602
5475.02 1651
5475.72 1594
5476.42 1623
5477.12 1754
5477.82 1814
5478.51 1882
5479.21 2019
5479.91 2168
5480.61 2129
5481.31 2162
5482.01 2205
5482.70 2260
5483.40 2272
5484.10 2230
5484.80 2043
5485.50 1944
5486.20 1715
5486.90 1730
5487.59 1811
5488.29 1848
5488.99 1798
5489.69 1686
5490.39 1810
5491.09 1870
5491.79 1814
5492.49 1756
5493.19 1861
5493.89 1985
5494.58 2074
5495.28 1897
5495.98 2009
5496.68 2140
5497.38 2405
5498.08 2690
5498.78 2947
5499.48 3198
5500.18 3532
5500.88 3625
5501.58 3747
5502.28 4028
5502.98 4020
5503.68 3854
5504.38 3635
5505.08 3259
5505.78 2895
5506.48 2495
5507.18 2221
5507.88 2197
5508.58 2038
5509.28 1865
5509.98 1864
5510.68 1902
5511.38 1835
5512.08 1759
5512.78 1884
5513.48 1871
5514.18 1804
5514.88 1831
5515.58 1831
5516.28 1749
5516.98 1736
5517.68 1644
5518.39 1647
5519.09 1589
5519.79 1715
5520.49 1633
5521.19 1651
5521.89 1683
5522.59 1639
5523.29 1660
5523.99 1597
5524.69 1597
5525.40 1460
5526.10 1430
5526.80 1501
5527.50 1524
5528.20 1458
5528.90 1343
5529.60 1418
5530.31 1390
5531.01 1299
5531.71 1361
5532.41 1359
5533.11 1319
5533.81 1376
5534.52 1317
5535.22 1358
5535.92 1326
5536.62 1305
5537.32 1361
5538.02 1253
5538.73 1213
5539.43 1194
5540.13 1310
5540.83 1291
5541.54 1191
5542.24 1182
5542.94 1189
5543.64 1161
5544.34 1155
5545.05 1196
5545.75 1235
5546.45 1218
5547.15 1271
5547.86 1280
5548.56 1274
5549.26 1126
5549.97 1217
5550.67 1240
5551.37 1213
5552.07 1179
5552.78 1197
5553.48 1216
5554.18 1151
5554.89 1194
5555.59 1190
5556.29 1170
5557.00 1330
5557.70 1172
5558.40 1172
5559.11 1206
5559.81 1293
5560.51 1231
5561.22 1268
5561.92 1294
5562.62 1330
5563.33 1230
5564.03 1270
5564.73 1267
5565.44 1280
5566.14 1294
5566.85 1241
5567.55 1247
5568.25 1267
5568.96 1214
5569.66 1227
5570.37 1219
5571.07 1238
5571.77 1183
5572.48 1222
5573.18 1254
5573.89 1193
5574.59 1249
5575.29 1315
5576.00 1234
5576.70 1277
5577.41 1214
5578.11 1190
5578.82 1273
5579.52 1269
5580.23 1196
5580.93 1266
5581.64 1218
5582.34 1210
5583.05 1145
5583.75 1194
5584.46 1163
5585.16 1296
5585.87 1191
5586.57 1116
5587.28 1162
5587.98 1205
5588.69 1103
5589.39 1101
5590.10 1118
5590.80 1112
5591.51 1096
5592.21 1087
5592.92 1084
5593.62 1150
5594.33 1116
5595.04 1156
5595.74 1136
5596.45 1124
5597.15 1184
5597.86 971
5598.56 983
5599.27 1006
5599.98 1056
5600.68 1095
5601.39 1152
5602.09 1099
5602.80 1019
5603.51 1062
5604.21 1095
5604.92 1113
5605.62 1119
5606.33 1002
5607.04 1085
5607.74 1030
5608.45 1034
5609.16 1034
5609.86 1088
5610.57 1089
5611.28 1060
5611.98 1127
5612.69 1166
5613.40 1083
5614.10 1042
5614.81 1085
5615.52 1111
5616.22 1142
5616.93 1136
5617.64 1089
5618.35 1050
5619.05 1021
5619.76 1089
5620.47 1055
5621.17 1041
5621.88 1045
5622.59 1119
5623.30 1129
5624.00 1110
5624.71 1163
5625.42 1196
5626.13 1133
5626.83 1163
5627.54 1204
5628.25 1226
5628.96 1131
5629.67 1168
5630.37 1201
5631.08 1154
5631.79 1111
5632.50 1131
5633.21 1128
5633.91 1088
5634.62 1087
5635.33 1256
5636.04 1179
5636.75 1080
5637.45 1163
5638.16 1281
5638.87 1175
5639.58 1191
5640.29 1263
5641.00 1377
5641.70 1334
5642.41 1321
5643.12 1284
5643.83 1276
5644.54 1195
5645.25 1177
5645.96 1115
5646.67 1152
5647.38 1117
5648.08 1178
5648.79 1138
5649.50 1077
5650.21 1088
5650.92 1120
5651.63 1235
5652.34 1144
5653.05 1196
5653.76 1264
5654.47 1177
5655.18 1268
5655.89 1295
5656.60 1319
5657.30 1370
5658.01 1326
5658.72 1444
5659.43 1362
5660.14 1301
5660.85 1335
5661.56 1342
5662.27 1345
5662.98 1332
5663.69 1388
5664.40 1383
5665.11 1257
5665.82 1142
5666.53 1201
5667.24 1285
5667.95 1222
5668.66 1224
5669.37 1275
5670.08 1344
5670.79 1371
5671.50 1344
5672.22 1321
5672.93 1380
5673.64 1360
5674.35 1278
5675.06 1270
5675.77 1184
5676.48 1156
5677.19 1131
5677.90 1168
5678.61 1173
5679.32 1157
5680.03 1192
5680.74 1234
5681.46 1100
5682.17 1066
5682.88 1120
5683.59 1153
5684.30 1206
5685.01 1062
5685.72 1058
5686.43 999
5687.15 1079
5687.86 1150
5688.57 1227
5689.28 1148
5689.99 1211
5690.70 1236
5691.42 1110
5692.13 1125
5692.84 1236
5693.55 1204
5694.26 1239
5694.97 1146
5695.69 1137
5696.40 1226
5697.11 1078
5697.82 1044
5698.53 1062
5699.25 1110
5699.96 1142
5700.67 1134
5701.38 1124
5702.10 1177
5702.81 1104
5703.52 1188
5704.23 1180
5704.95 1089
5705.66 1157
5706.37 1193
5707.08 1202
5707.80 1137
5708.51 1135
5709.22 1255
5709.93 1266
5710.65 1162
5711.36 1125
5712.07 1084
5712.79 1096
5713.50 1148
5714.21 1087
5714.93 1072
5715.64 1038
5716.35 1075
5717.07 1156
5717.78 1123
5718.49 1057
5719.21 1045
5719.92 1021
5720.63 1075
5721.35 1027
5722.06 1083
5722.77 1117
5723.49 1084
5724.20 1117
5724.92 1119
5725.63 1100
5726.34 1058
5727.06 1086
5727.77 1069
5728.48 1053
5729.20 1126
5729.91 1131
5730.63 1070
5731.34 1062
5732.06 1118
5732.77 1035
5733.48 1109
5734.20 1182
5734.91 1019
5735.63 1000
5736.34 1086
5737.06 1210
5737.77 1148
5738.49 1094
5739.20 1055
5739.91 1032
5740.63 1117
5741.34 1127
5742.06 1053
5742.77 1036
5743.49 1028
5744.20 1065
5744.92 976
5745.63 1063
5746.35 1136
5747.06 1083
5747.78 1143
5748.49 1157
5749.21 1197
5749.93 1221
5750.64 1182
5751.36 1188
5752.07 1286
5752.79 1254
5753.50 1369
5754.22 1462
5754.93 1460
5755.65 1421
5756.37 1369
5757.08 1387
5757.80 1431
5758.51 1384
5759.23 1409
5759.95 1350
5760.66 1305
5761.38 1277
5762.09 1236
5762.81 1180
5763.53 1148
5764.24 1072
5764.96 1137
5765.67 1129
5766.39 1091
5767.11 1154
5767.82 1171
5768.54 1137
5769.26 1107
5769.97 1090
5770.69 1175
5771.41 1269
5772.12 1130
5772.84 1143
5773.56 1136
5774.27 1159
5774.99 1235
5775.71 1220
5776.42 1193
5777.14 1184
5777.86 1162
5778.58 1292
5779.29 1161
5780.01 1305
5780.73 1186
5781.45 1275
5782.16 1322
5782.88 1296
5783.60 1398
5784.31 1268
5785.03 1248
5785.75 1290
5786.47 1296
5787.19 1428
5787.90 1379
5788.62 1392
5789.34 1473
5790.06 1471
5790.77 1501
5791.49 1417
5792.21 1483
5792.93 1618
5793.65 1707
5794.36 1661
5795.08 1831
5795.80 1917
5796.52 2096
5797.24 2401
5797.96 2576
5798.67 3121
5799.39 3753
5800.11 4021
5800.83 4553
5801.55 4795
5802.27 4710
5802.99 4560
5803.70 4237
5804.42 3743
5805.14 3107
5805.86 2705
5806.58 2360
5807.30 2177
5808.02 2057
5808.74 1957
5809.46 1873
5810.17 1780
5810.89 1818
5811.61 1818
5812.33 1921
5813.05 1954
5813.77 1889
5814.49 1830
5815.21 1883
5815.93 1987
5816.65 1983
5817.37 1854
5818.09 1888
5818.81 1884
5819.53 1923
5820.25 1813
5820.97 1630
5821.69 1624
5822.41 1747
5823.13 1634
5823.85 1475
5824.57 1550
5825.29 1566
5826.01 1517
5826.73 1461
5827.45 1504
5828.17 1481
5828.89 1453
5829.61 1507
5830.33 1524
5831.05 1513
5831.77 1487
5832.49 1413
5833.21 1477
5833.93 1468
5834.65 1460
5835.37 1433
5836.09 1417
5836.81 1485
5837.53 1423
5838.25 1432
5838.97 1439
5839.70 1321
5840.42 1261
5841.14 1348
5841.86 1380
5842.58 1409
5843.30 1233
5844.02 1274
5844.74 1366
5845.46 1391
5846.19 1250
5846.91 1245
5847.63 1266
5848.35 1304
5849.07 1346
5849.79 1187
5850.51 1179
5851.24 1214
5851.96 1333
5852.68 1228
5853.40 1257
5854.12 1294
5854.85 1403
5855.57 1369
5856.29 1343
5857.01 1247
5857.73 1244
5858.46 1237
5859.18 1228
5859.90 1217
5860.62 1269
5861.34 1284
5862.07 1267
5862.79 1255
5863.51 1147
5864.23 1157
5864.96 1235
5865.68 1218
5866.40 1144
5867.12 1244
5867.85 1259
5868.57 1104
5869.29 1113
5870.01 1143
5870.74 1160
5871.46 1125
5872.18 1140
5872.91 1141
5873.63 1134
5874.35 1237
5875.08 1156
5875.80 1106
5876.52 1176
5877.25 1267
5877.97 1239
5878.69 1201
5879.42 1263
5880.14 1143
5880.86 1283
5881.59 1211
5882.31 1246
5883.03 1265
5883.76 1233
5884.48 1228
5885.20 1239
5885.93 1208
5886.65 1297
5887.38 1271
5888.10 1223
5888.82 1238
5889.55 1178
5890.27 1182
5891.00 1146
5891.72 1198
5892.44 1129
5893.17 1147
5893.89 1069
5894.62 1082
5895.34 1107
5896.07 1091
5896.79 1063
5897.51 1147
5898.24 1151
5898.96 1118
5899.69 1113
5900.41 1184
5901.14 1101
5901.86 1169
5902.59 1189
5903.31 1231
5904.04 1159
5904.76 1165
5905.49 1183
5906.21 1161
5906.94 1170
5907.66 1258
5908.39 1161
5909.11 1145
5909.84 1143
5910.56 1317
5911.29 1182
5912.01 1178
5912.74 1208
5913.46 1238
5914.19 1186
5914.92 1233
5915.64 1159
5916.37 1149
5917.09 1213
5917.82 1207
5918.54 1179
5919.27 1161
5920.00 1106
5920.72 1161
5921.45 1188
5922.17 1102
5922.90 1193
5923.63 1184
5924.35 1134
5925.08 1237
5925.80 1256
5926.53 1197
5927.26 1223
5927.98 1243
5928.71 1363
5929.44 1259
5930.16 1312
5930.89 1259
5931.62 1387
5932.34 1320
5933.07 1256
5933.80 1299
5934.52 1322
5935.25 1373
5935.98 1447
5936.70 1425
5937.43 1435
5938.16 1547
5938.88 1513
5939.61 1475
5940.34 1489
5941.07 1430
5941.79 1484
5942.52 1533
5943.25 1563
5943.97 1507
5944.70 1582
5945.43 1579
5946.16 1581
5946.88 1490
5947.61 1526
5948.34 1644
5949.07 1708
5949.80 1782
5950.52 1753
5951.25 1848
5951.98 1904
5952.71 1921
5953.43 2128
5954.16 2132
5954.89 2070
5955.62 2068
5956.35 2098
5957.07 2076
5957.80 1870
5958.53 1996
5959.26 1938
5959.99 1909
5960.72 2002
5961.44 2108
5962.17 2096
5962.90 2153
5963.63 2316
5964.36 2362
5965.09 2623
5965.82 2706
5966.54 2887
5967.27 2959
5968.00 3022
5968.73 3191
5969.46 3391
5970.19 3065
5970.92 2980
5971.65 2942
5972.38 2824
5973.11 2638
5973.83 2341
5974.56 2297
5975.29 2525
5976.02 2481
5976.75 2518
5977.48 2460
5978.21 2313
5978.94 2506
5979.67 2527
5980.40 2686
5981.13 2672
5981.86 2770
5982.59 2914
5983.32 3060
5984.05 3053
5984.78 3080
5985.51 3202
5986.24 3163
5986.97 3125
5987.70 3056
5988.43 2980
5989.16 2970
5989.89 2859
5990.62 2746
5991.35 2842
5992.08 2794
5992.81 2935
5993.54 2900
5994.27 2889
5995.00 2897
5995.73 3038
5996.46 2952
5997.19 3136
5997.92 3233
5998.65 3156
5999.38 3437
6000.11 3394
6000.85 3218
6001.58 3215
6002.31 3199
6003.04 3144
6003.77 3226
6004.50 3039
6005.23 3053
6005.96 3003
6006.69 3059
6007.43 3252
6008.16 3539
6008.89 3929
6009.62 4431
6010.35 5168
6011.08 5913
6011.81 6946
6012.54 7750
6013.28 8527
6014.01 9387
6014.74 10224
6015.47 10528
6016.20 10230
6016.94 9779
6017.67 9034
6018.40 7947
6019.13 7256
6019.86 6380
6020.59 5272
6021.33 4550
6022.06 3875
6022.79 3537
6023.52 3017
6024.26 2828
6024.99 2655
6025.72 2452
6026.45 2421
6027.19 2238
6027.92 2180
6028.65 2334
6029.38 2269
6030.12 2293
6030.85 2215
6031.58 2151
6032.31 2010
6033.05 1965
6033.78 1938
6034.51 2053
6035.25 1951
6035.98 2007
6036.71 1946
6037.44 1972
6038.18 1964
6038.91 1966
6039.64 2091
6040.38 2157
6041.11 2073
6041.84 2135
6042.58 2123
6043.31 2176
6044.04 2238
6044.78 2233
6045.51 2287
6046.24 2306
6046.98 2412
6047.71 2434
6048.45 2442
6049.18 2433
6049.91 2585
6050.65 2675
6051.38 2718
6052.11 2855
6052.85 2798
6053.58 2962
6054.32 3095
6055.05 3144
6055.79 2961
6056.52 2797
6057.25 2759
6057.99 2577
6058.72 2662
6059.46 2498
6060.19 2403
6060.93 2336
6061.66 2295
6062.39 2353
6063.13 2266
6063.86 2189
6064.60 2083
6065.33 2061
6066.07 2247
6066.80 2161
6067.54 2002
6068.27 2042
6069.01 2121
6069.74 2080
6070.48 1904
6071.21 1955
6071.95 1906
6072.68 1819
6073.42 1917
6074.15 1943
6074.89 1956
6075.62 1948
6076.36 1837
6077.10 1877
6077.83 1956
6078.57 1858
6079.30 1814
6080.04 1829
6080.77 1923
6081.51 1916
6082.25 1917
6082.98 1851
6083.72 1849
6084.45 1729
6085.19 1694
6085.93 1722
6086.66 1705
6087.40 1778
6088.13 1777
6088.87 1727
6089.61 1730
6090.34 1723
6091.08 1760
6091.81 1839
6092.55 1756
6093.29 1634
6094.02 1812
6094.76 1732
6095.50 1628
6096.23 1677
6096.97 1598
6097.71 1547
6098.44 1518
6099.18 1514
6099.92 1525
6100.65 1407
6101.39 1478
6102.13 1552
6102.87 1527
6103.60 1539
6104.34 1601
6105.08 1476
6105.81 1476
6106.55 1546
6107.29 1490
6108.03 1495
6108.76 1514
6109.50 1545
6110.24 1523
6110.98 1457
6111.71 1506
6112.45 1499
6113.19 1555
6113.93 1607
6114.66 1537
6115.40 1466
6116.14 1585
6116.88 1578
6117.62 1516
6118.35 1605
6119.09 1548
6119.83 1553
6120.57 1555
6121.31 1655
6122.04 1580
6122.78 1612
6123.52 1607
6124.26 1579
6125.00 1630
6125.74 1662
6126.47 1656
6127.21 1676
6127.95 1638
6128.69 1644
6129.43 1620
6130.17 1605
6130.91 1670
6131.64 1708
6132.38 1752
6133.12 1711
6133.86 1680
6134.60 1670
6135.34 1685
6136.08 1620
6136.82 1604
6137.56 1615
6138.30 1784
6139.04 1776
6139.77 1749
6140.51 1730
6141.25 1713
6141.99 1844
6142.73 1738
6143.47 1657
6144.21 1713
6144.95 1755
6145.69 1708
6146.43 1746
6147.17 1735
6147.91 1785
6148.65 1866
6149.39 1761
6150.13 1675
6150.87 1779
6151.61 1712
6152.35 1845
6153.09 1824
6153.83 1876
6154.57 1856
6155.31 1832
6156.05 1795
6156.79 1870
6157.53 1977
6158.27 1941
6159.01 1971
6159.75 1857
6160.49 1961
6161.23 1960
6161.97 2098
6162.71 2182
6163.45 2254
6164.20 2321
6164.94 2346
6165.68 2426
6166.42 2587
6167.16 2702
6167.90 2732
6168.64 2837
6169.38 2791
6170.12 2716
6170.86 2910
6171.61 2836
6172.35 2711
6173.09 2667
6173.83 2528
6174.57 2651
6175.31 2521
6176.05 2485
6176.79 2417
6177.54 2304
6178.28 2382
6179.02 2407
6179.76 2428
6180.50 2438
6181.24 2536
6181.99 2518
6182.73 2579
6183.47 2605
6184.21 2732
6184.95 2592
6185.70 2676
6186.44 2715
6187.18 2577
6187.92 2726
6188.66 2703
6189.41 2777
6190.15 2882
6190.89 2904
6191.63 3045
6192.38 3109
6193.12 3199
6193.86 3179
6194.60 3355
6195.35 3279
6196.09 3414
6196.83 3434
6197.57 3548
6198.32 3374
6199.06 3368
6199.80 3346
6200.55 3306
6201.29 3362
6202.03 3539
6202.78 3823
6203.52 4188
6204.26 4820
6205.00 5658
6205.75 7035
6206.49 8418
6207.23 10092
6207.98 12339
6208.72 14293
6209.46 15841
6210.21 17090
6210.95 17587
6211.70 17559
6212.44 16818
6213.18 15123
6213.93 13521
6214.67 11219
6215.41 9143
6216.16 7871
6216.90 6343
6217.65 5108
6218.39 4449
6219.13 3865
6219.88 3659
6220.62 3114
6221.37 2959
6222.11 2982
6222.85 3005
6223.60 2918
6224.34 2890
6225.09 2780
6225.83 2860
6226.58 2835
6227.32 2703
6228.07 2367
6228.81 2235
6229.56 2170
6230.30 2098
6231.04 1984
6231.79 2004
6232.53 1901
6233.28 1871
6234.02 1885
6234.77 2088
6235.51 2125
6236.26 2042
6237.00 2097
6237.75 2188
6238.49 2069
6239.24 2163
6239.99 2220
6240.73 2226
6241.48 2328
6242.22 2322
6242.97 2212
6243.71 2218
6244.46 2411
6245.20 2626
6245.95 2704
6246.70 2988
6247.44 3088
6248.19 3180
6248.93 3452
6249.68 3549
6250.42 3552
6251.17 3526
6251.92 3299
6252.66 3184
6253.41 3032
6254.15 2846
6254.90 2567
6255.65 2620
6256.39 2518
6257.14 2403
6257.89 2418
6258.63 2372
6259.38 2386
6260.13 2385
6260.87 2297
6261.62 2295
6262.37 2236
6263.11 2272
6263.86 2372
6264.61 2404
6265.35 2409
6266.10 2427
6266.85 2319
6267.59 2273
6268.34 2404
6269.09 2361
6269.83 2547
6270.58 2409
6271.33 2490
6272.08 2555
6272.82 2513
6273.57 2572
6274.32 2420
6275.06 2524
6275.81 2641
6276.56 2701
6277.31 2705
6278.05 2754
6278.80 2705
6279.55 2750
6280.30 2620
6281.05 2599
6281.79 2493
6282.54 2311
6283.29 2249
6284.04 2134
6284.78 2161
6285.53 1998
6286.28 1995
6287.03 2060
6287.78 2079
6288.53 2117
6289.27 2116
6290.02 2099
6290.77 2144
6291.52 2133
6292.27 2009
6293.02 1879
6293.76 1931
6294.51 1832
6295.26 1752
6296.01 1758
6296.76 1765
6297.51 1777
6298.26 1792
6299.00 1757
6299.75 1721
6300.50 1590
6301.25 1705
6302.00 1627
6302.75 1575
6303.50 1682
6304.25 1729
6305.00 1760
6305.75 1589
6306.50 1614
6307.24 1693
6307.99 1689
6308.74 1670
6309.49 1730
6310.24 1899
6310.99 1716
6311.74 1718
6312.49 1780
6313.24 1720
6313.99 1683
6314.74 1737
6315.49 1779
6316.24 1835
6316.99 1803
6317.74 1727
6318.49 1789
6319.24 1686
6319.99 1727
6320.74 1680
6321.49 1565
6322.24 1633
6322.99 1562
6323.74 1577
6324.49 1564
6325.24 1562
6325.99 1627
6326.74 1730
6327.49 1528
6328.24 1618
6328.99 1632
6329.74 1709
6330.50 1681
6331.25 1677
6332.00 1654
6332.75 1762
6333.50 1779
6334.25 1737
6335.00 1763
6335.75 1725
6336.50 1688
6337.25 1639
6338.00 1681
6338.76 1631
6339.51 1652
6340.26 1696
6341.01 1703
6341.76 1703
6342.51 1840
6343.26 1794
6344.02 1809
6344.77 1776
6345.52 1845
6346.27 1836
6347.02 1858
6347.77 1983
6348.53 1996
6349.28 1906
6350.03 2013
6350.78 2302
6351.53 2339
6352.29 2616
6353.04 2696
6353.79 2941
6354.54 2878
6355.29 2879
6356.05 2639
6356.80 2631
6357.55 2500
6358.30 2248
6359.06 2087
6359.81 2075
6360.56 1969
6361.31 1923
6362.07 1848
6362.82 1793
6363.57 1795
6364.32 1788
6365.08 1775
6365.83 1670
6366.58 1697
6367.33 1687
6368.09 1706
6368.84 1737
6369.59 1791
6370.35 1791
6371.10 1711
6371.85 1634
6372.61 1617
6373.36 1690
6374.11 1726
6374.87 1708
6375.62 1721
6376.37 1622
6377.13 1561
6377.88 1677
6378.63 1541
6379.39 1576
6380.14 1581
6380.89 1585
6381.65 1705
6382.40 1598
6383.16 1604
6383.91 1543
6384.66 1488
6385.42 1439
6386.17 1525
6386.92 1492
6387.68 1489
6388.43 1548
6389.19 1506
6389.94 1559
6390.70 1595
6391.45 1674
6392.20 1617
6392.96 1649
6393.71 1514
6394.47 1562
6395.22 1528
6395.98 1480
6396.73 1404
6397.49 1334
6398.24 1356
6399.00 1334
6399.75 1453
6400.51 1450
6401.26 1311
6402.02 1330
6402.77 1401
6403.53 1376
6404.28 1312
6405.04 1326
6405.79 1322
6406.55 1406
6407.30 1415
6408.06 1466
6408.81 1425
6409.57 1534
6410.32 1549
6411.08 1586
6411.83 1541
6412.59 1534
6413.34 1542
6414.10 1500
6414.86 1471
6415.61 1396
6416.37 1445
6417.12 1439
6417.88 1478
6418.64 1405
6419.39 1374
6420.15 1420
6420.90 1412
6421.66 1344
6422.42 1289
6423.17 1427
6423.93 1346
6424.68 1436
6425.44 1481
6426.20 1431
6426.95 1461
6427.71 1358
6428.47 1457
6429.22 1358
6429.98 1443
6430.74 1405
6431.49 1342
6432.25 1390
6433.01 1356
6433.76 1467
6434.52 1408
6435.28 1293
6436.03 1311
6436.79 1379
6437.55 1275
6438.30 1356
6439.06 1299
6439.82 1316
6440.58 1359
6441.33 1346
6442.09 1316
6442.85 1322
6443.61 1273
6444.36 1295
6445.12 1369
6445.88 1371
6446.64 1365
6447.39 1338
6448.15 1311
6448.91 1279
6449.67 1354
6450.42 1381
6451.18 1307
6451.94 1223
6452.70 1316
6453.46 1356
6454.21 1339
6454.97 1229
6455.73 1372
6456.49 1405
6457.25 1441
6458.00 1430
6458.76 1545
6459.52 1435
6460.28 1399
6461.04 1404
6461.80 1304
6462.55 1405
6463.31 1475
6464.07 1404
6464.83 1469
6465.59 1360
6466.35 1429
6467.11 1456
6467.87 1512
6468.62 1384
6469.38 1466
6470.14 1596
6470.90 1552
6471.66 1481
6472.42 1493
6473.18 1520
6473.94 1473
6474.70 1487
6475.46 1618
6476.22 1611
6476.97 1546
6477.73 1545
6478.49 1624
6479.25 1603
6480.01 1602
6480.77 1644
6481.53 1698
6482.29 1735
6483.05 1778
6483.81 1872
6484.57 1965
6485.33 1869
6486.09 1859
6486.85 1876
6487.61 1915
6488.37 1984
6489.13 2062
6489.89 1961
6490.65 1898
6491.41 1995
6492.17 2076
6492.93 2230
6493.69 2218
6494.45 2239
6495.21 2176
6495.97 2270
6496.73 2310
6497.49 2291
6498.26 2293
6499.02 2228
6499.78 2219
6500.54 2362
6501.30 2397
6502.06 2358
6502.82 2348
6503.58 2323
6504.34 2270
6505.10 2429
6505.86 2393
6506.62 2385
6507.39 2486
6508.15 2547
6508.91 2507
6509.67 2683
6510.43 2715
6511.19 2800
6511.95 2944
6512.72 2910
6513.48 2883
6514.24 2894
6515.00 2862
6515.76 2702
6516.52 2864
6517.28 2839
6518.05 2838
6518.81 3080
6519.57 3093
6520.33 3102
6521.09 3276
6521.86 3500
6522.62 3588
6523.38 3717
6524.14 4223
6524.90 4378
6525.67 4824
6526.43 5526
6527.19 6057
6527.95 6384
6528.72 6412
6529.48 6789
6530.24 6709
6531.00 6862
6531.77 6590
6532.53 6702
6533.29 6661
6534.05 6686
6534.82 6919
6535.58 7335
6536.34 7796
6537.11 8550
6537.87 8736
6538.63 8664
6539.39 8215
6540.16 7599
6540.92 6764
6541.68 6042
6542.45 5166
6543.21 4388
6543.97 3867
6544.74 3377
6545.50 3162
6546.26 2958
6547.03 2699
6547.79 2513
6548.55 2493
6549.32 2511
6550.08 2479
6550.84 2391
6551.61 2317
6552.37 2282
6553.14 2252
6553.90 2408
6554.66 2409
6555.43 2314
6556.19 2178
6556.96 2284
6557.72 2239
6558.48 2293
6559.25 2250
6560.01 2243
6560.78 2317
6561.54 2298
6562.31 2324
6563.07 2486
6563.83 2484
6564.60 2640
6565.36 2657
6566.13 2583
6566.89 2492
6567.66 2527
6568.42 2658
6569.19 2716
6569.95 2686
6570.72 2669
6571.48 2676
6572.25 2598
6573.01 2553
6573.78 2560
6574.54 2731
6575.31 2863
6576.07 2683
6576.84 2730
6577.60 2847
6578.37 3059
6579.13 2973
6579.90 2909
6580.66 2765
6581.43 2811
6582.19 2877
6582.96 2814
6583.73 2977
6584.49 2815
6585.26 2657
6586.02 2678
6586.79 2742
6587.55 2707
6588.32 2783
6589.09 2912
6589.85 3019
6590.62 3229
6591.38 3579
6592.15 3932
6592.92 4312
6593.68 4664
6594.45 5034
6595.22 5463
6595.98 5753
6596.75 5862
6597.51 5847
6598.28 5283
6599.05 4913
6599.81 4662
6600.58 4028
6601.35 3725
6602.11 3203
6602.88 3015
6603.65 2709
6604.41 2526
6605.18 2596
6605.95 2403
6606.71 2263
6607.48 2275
6608.25 2098
6609.02 2116
6609.78 2172
6610.55 2182
6611.32 2048
6612.08 2027
6612.85 1969
6613.62 2040
6614.39 2049
6615.15 1971
6615.92 1984
6616.69 2014
6617.46 2031
6618.22 1985
6618.99 2081
6619.76 2024
6620.53 2108
6621.30 2148
6622.06 2223
6622.83 2245
6623.60 2312
6624.37 2203
6625.13 2200
6625.90 2074
6626.67 2041
6627.44 2121
6628.21 2066
6628.98 2074
6629.74 2013
6630.51 2066
6631.28 2153
6632.05 2370
6632.82 2489
6633.59 2614
6634.35 2782
6635.12 2923
6635.89 2976
6636.66 2981
6637.43 2768
6638.20 2680
6638.97 2573
6639.74 2521
6640.50 2370
6641.27 2166
6642.04 2140
6642.81 2104
6643.58 2022
6644.35 2022
6645.12 1997
6645.89 1857
6646.66 1861
6647.43 1983
6648.20 2027
6648.97 1967
6649.73 1931
6650.50 1966
6651.27 2003
6652.04 1931
6652.81 1878
6653.58 1986
6654.35 1975
6655.12 1937
6655.89 1885
6656.66 1864
6657.43 1961
6658.20 1898
6658.97 1877
6659.74 1870
6660.51 1877
6661.28 1875
6662.05 1938
6662.82 1844
6663.59 1792
6664.36 1761
6665.13 1792
6665.90 1869
6666.67 1809
6667.44 1726
6668.22 1783
6668.99 1760
6669.76 1824
6670.53 1797
6671.30 1845
6672.07 1866
6672.84 1845
6673.61 1827
6674.38 1956
6675.15 1913
6675.92 1812
6676.69 1783
6677.46 1763
6678.24 1734
6679.01 1855
6679.78 1826
6680.55 1819
6681.32 1752
6682.09 1887
6682.86 2042
6683.63 2070
6684.41 2062
6685.18 2263
6685.95 2302
6686.72 2321
6687.49 2342
6688.26 2318
6689.04 2169
6689.81 2047
6690.58 2137
6691.35 1996
6692.12 1725
6692.90 1765
6693.67 1810
6694.44 1708
6695.21 1699
6695.98 1754
6696.76 1741
6697.53 1751
6698.30 1722
6699.07 1622
6699.84 1722
6700.62 1828
6701.39 1771
6702.16 1724
6702.93 1781
6703.71 1699
6704.48 1657
6705.25 1710
6706.03 1604
6706.80 1629
6707.57 1631
6708.34 1579
6709.12 1598
6709.89 1669
6710.66 1610
6711.44 1489
6712.21 1560
6712.98 1598
6713.75 1537
6714.53 1507
6715.30 1535
6716.07 1551
6716.85 1572
6717.62 1521
6718.39 1522
6719.17 1454
6719.94 1502
6720.72 1471
6721.49 1592
6722.26 1598
6723.04 1558
6723.81 1590
6724.58 1489
6725.36 1465
6726.13 1412
6726.91 1458
6727.68 1500
6728.45 1421
6729.23 1500
6730.00 1474
6730.78 1504
6731.55 1426
6732.32 1471
6733.10 1590
6733.87 1635
6734.65 1562
6735.42 1575
6736.20 1634
6736.97 1609
6737.74 1671
6738.52 1587
6739.29 1717
6740.07 1678
6740.84 1643
6741.62 1635
6742.39 1699
6743.17 1674
6743.94 1644
6744.72 1719
6745.49 1713
6746.27 1762
6747.04 1731
6747.82 1907
6748.59 1994
6749.37 2049
6750.14 2033
6750.92 2224
6751.69 2340
6752.47 2258
6753.24 2253
6754.02 2388
6754.80 2338
6755.57 2322
6756.35 2254
6757.12 2052
6757.90 1954
6758.67 1842
6759.45 1743
6760.23 1599
6761.00 1663
6761.78 1634
6762.55 1623
6763.33 1669
6764.11 1662
6764.88 1759
6765.66 1683
6766.43 1644
6767.21 1640
6767.99 1530
6768.76 1643
6769.54 1588
6770.32 1588
6771.09 1644
6771.87 1504
6772.64 1593
6773.42 1678
6774.20 1595
6774.97 1518
6775.75 1607
6776.53 1697
6777.31 1737
6778.08 1752
6778.86 1718
6779.64 1837
6780.41 1764
6781.19 1843
6781.97 1849
6782.74 1699
6783.52 1687
6784.30 1743
6785.08 1489
6785.85 1527
6786.63 1506
6787.41 1387
6788.19 1432
6788.96 1366
6789.74 1404
6790.52 1472
6791.30 1368
6792.07 1388
6792.85 1332
6793.63 1398
6794.41 1338
6795.18 1328
6795.96 1320
6796.74 1364
6797.52 1306
6798.30 1351
6799.07 1439
6799.85 1437
6800.63 1352
6801.41 1315
6802.19 1343
6802.97 1459
6803.74 1429
6804.52 1397
6805.30 1391
6806.08 1409
6806.86 1329
6807.64 1469
6808.41 1419
6809.19 1378
6809.97 1379
6810.75 1328
6811.53 1305
6812.31 1341
6813.09 1432
6813.87 1429
6814.64 1364
6815.42 1426
6816.20 1341
6816.98 1390
6817.76 1408
6818.54 1475
6819.32 1445
6820.10 1419
6820.88 1394
6821.66 1363
6822.44 1519
6823.22 1501
6824.00 1397
6824.78 1460
6825.55 1397
6826.33 1318
6827.11 1354
6827.89 1432
6828.67 1386
6829.45 1414
6830.23 1351
6831.01 1322
6831.79 1312
6832.57 1291
6833.35 1346
6834.13 1267
6834.91 1305
6835.69 1375
6836.47 1283
6837.25 1328
6838.03 1286
6838.81 1236
6839.60 1288
6840.38 1357
6841.16 1277
6841.94 1255
6842.72 1253
6843.50 1360
6844.28 1397
6845.06 1337
6845.84 1392
6846.62 1602
6847.40 1723
6848.18 1839
6848.96 1994
6849.74 2201
6850.53 2563
6851.31 2789
6852.09 3075
6852.87 3025
6853.65 2763
6854.43 2729
6855.21 2521
6855.99 2286
6856.77 2104
6857.56 1914
6858.34 1705
6859.12 1701
6859.90 1531
6860.68 1516
6861.46 1509
6862.25 1525
6863.03 1441
6863.81 1543
6864.59 1519
6865.37 1443
6866.15 1549
6866.94 1540
6867.72 1554
6868.50 1522
6869.28 1630
6870.07 1556
6870.85 1532
6871.63 1478
6872.41 1421
6873.19 1451
6873.98 1441
6874.76 1569
6875.54 1493
6876.32 1491
6877.11 1593
6877.89 1630
6878.67 1701
6879.45 1742
6880.24 1758
6881.02 1796
6881.80 1892
6882.59 1887
6883.37 2019
6884.15 2040
6884.93 2246
6885.72 2493
6886.50 2730
6887.28 3029
6888.07 3221
6888.85 3298
6889.63 3263
6890.42 3340
6891.20 3152
6891.98 2922
6892.77 2448
6893.55 2359
6894.33 2201
6895.12 2101
6895.90 2102
6896.68 1908
6897.47 1836
6898.25 1902
6899.04 1765
6899.82 1904
6900.60 1790
6901.39 1793
6902.17 1842
6902.95 1809
6903.74 1820
6904.52 1922
6905.31 1947
6906.09 1849
6906.88 1839
6907.66 1919
6908.44 1832
6909.23 1894
6910.01 1767
6910.80 1698
6911.58 1662
6912.37 1694
6913.15 1723
6913.94 1705
6914.72 1653
6915.50 1508
6916.29 1556
6917.07 1727
6917.86 1640
6918.64 1644
6919.43 1647
6920.21 1556
6921.00 1645
6921.78 1531
6922.57 1596
6923.35 1639
6924.14 1571
6924.93 1654
6925.71 1705
6926.50 1599
6927.28 1732
6928.07 1705
6928.85 1669
6929.64 1689
6930.42 1657
6931.21 1741
6931.99 1805
6932.78 1846
6933.57 1826
6934.35 1949
6935.14 1944
6935.92 1877
6936.71 1881
6937.50 1956
6938.28 1867
6939.07 1823
6939.85 1811
6940.64 1838
6941.43 1862
6942.21 1841
6943.00 1991
6943.78 2004
6944.57 2042
6945.36 2156
6946.14 2178
6946.93 2294
6947.72 2324
6948.50 2300
6949.29 2414
6950.08 2350
6950.86 2339
6951.65 2268
6952.44 2257
6953.22 2217
6954.01 2283
6954.80 2245
6955.58 2341
6956.37 2304
6957.16 2167
6957.95 2345
6958.73 2379
6959.52 2406
6960.31 2446
6961.10 2476
6961.88 2284
6962.67 2314
6963.46 2355
6964.24 2435
6965.03 2430
6965.82 2433
6966.61 2526
6967.40 2517
6968.18 2467
6968.97 2480
6969.76 2661
6970.55 2746
6971.33 2769
6972.12 2731
6972.91 2756
6973.70 2742
6974.49 2746
6975.27 2538
6976.06 2692
6976.85 2724
6977.64 2768
6978.43 2779
6979.22 2892
6980.00 3061
6980.79 3429
6981.58 3688
6982.37 4173
6983.16 4719
6983.95 5521
6984.74 6332
6985.52 7000
6986.31 7685
6987.10 8177
6987.89 8546
6988.68 8284
6989.47 7660
6990.26 6943
6991.05 6283
6991.83 5333
6992.62 4743
6993.41 4290
6994.20 4024
6994.99 4277
6995.78 4360
6996.57 4573
6997.36 5032
6998.15 5618
6998.94 6377
6999.73 7566
7000.52 8047
7001.31 8312
7002.10 8495
7002.89 8119
7003.68 7562
7004.47 6697
7005.26 5753
7006.05 4857
7006.84 4224
7007.63 3675
7008.42 3265
7009.21 2965
7010.00 2751
7010.79 2863
7011.58 2729
7012.37 2859
7013.16 2884
7013.95 3019
7014.74 3006
7015.53 3029
7016.32 2713
7017.11 2573
7017.90 2453
7018.69 2484
7019.48 2214
7020.27 2228
7021.06 2116
7021.85 2094
7022.64 2088
7023.43 2082
7024.22 2229
7025.02 2289
7025.81 2296
7026.60 2234
7027.39 2385
7028.18 2429
7028.97 2377
7029.76 2339
7030.55 2212
7031.34 2217
7032.14 2106
7032.93 2058
7033.72 2186
7034.51 2095
7035.30 2020
7036.09 1962
7036.88 2088
7037.68 2103
7038.47 2107
7039.26 2273
7040.05 2394
7040.84 2269
7041.64 2245
7042.43 2161
7043.22 2256
7044.01 2242
7044.80 2283
7045.60 2383
7046.39 2285
7047.18 2417
7047.97 2509
7048.76 2595
7049.56 2849
7050.35 2946
7051.14 2767
7051.93 2886
7052.73 2898
7053.52 2704
7054.31 2623
7055.10 2486
7055.90 2320
7056.69 2265
7057.48 2198
7058.27 2029
7059.07 2121
7059.86 2033
7060.65 1953
7061.45 2069
7062.24 1969
7063.03 2031
7063.83 2012
7064.62 2074
7065.41 2108
7066.21 2126
7067.00 2078
7067.79 2169
7068.59 2011
7069.38 2032
7070.17 2015
7070.97 2101
7071.76 1901
7072.55 1978
7073.35 2064
7074.14 2030
7074.93 1989
7075.73 1911
7076.52 1864
7077.32 1950
7078.11 1890
7078.90 1806
7079.70 1818
7080.49 2022
7081.29 1925
7082.08 1906
7082.87 1958
7083.67 2047
7084.46 2072
7085.26 2256
7086.05 2303
7086.85 2545
7087.64 2595
7088.43 2801
7089.23 3036
7090.02 2954
7090.82 2758
7091.61 2604
7092.41 2448
7093.20 2347
7094.00 2188
7094.79 1881
7095.59 1774
7096.38 1623
7097.18 1529
7097.97 1500
7098.77 1480
7099.56 1367
7100.36 1403
7101.15 1447
7101.95 1360
7102.74 1459
7103.54 1385
7104.33 1396
7105.13 1295
7105.92 1375
7106.72 1311
7107.52 1343
7108.31 1333
7109.11 1249
7109.90 1235
7110.70 1183
7111.49 1225
7112.29 1236
7113.09 1273
7113.88 1237
7114.68 1284
7115.47 1322
7116.27 1347
7117.07 1301
7117.86 1385
7118.66 1276
7119.45 1367
7120.25 1441
7121.05 1263
7121.84 1292
7122.64 1220
7123.44 1214
7124.23 1314
7125.03 1300
7125.83 1344
7126.62 1385
7127.42 1323
7128.22 1309
7129.01 1365
7129.81 1240
7130.61 1258
7131.40 1415
7132.20 1361
7133.00 1346
7133.79 1256
7134.59 1249
7135.39 1272
7136.19 1267
7136.98 1149
7137.78 1182
7138.58 1276
7139.38 1226
7140.17 1210
7140.97 1208
7141.77 1245
7142.57 1164
7143.36 1215
7144.16 1297
7144.96 1254
7145.76 1281
7146.55 1260
7147.35 1300
7148.15 1300
7148.95 1277
7149.74 1282
7150.54 1144
7151.34 1177
7152.14 1158
7152.94 1185
7153.74 1112
7154.53 1188
7155.33 1077
7156.13 1126
7156.93 1193
7157.73 1231
7158.53 1200
7159.32 1137
7160.12 1175
7160.92 1193
7161.72 1188
7162.52 1164
7163.32 1063
7164.12 1155
7164.91 1163
7165.71 1065
7166.51 1115
7167.31 1127
7168.11 1082
7168.91 1092
7169.71 1086
7170.51 1040
7171.31 1164
7172.11 1032
7172.90 1073
7173.70 1021
7174.50 1025
7175.30 1045
7176.10 1063
7176.90 1018
7177.70 941
7178.50 1024
7179.30 1071
7180.10 1063
7180.90 1082
7181.70 1058
7182.50 1045
7183.30 1024
7184.10 1125
7184.90 1156
7185.70 1102
7186.50 1040
7187.30 1074
7188.10 1079
7188.90 1029
7189.70 1063
7190.50 1046
7191.30 1032
7192.10 984
7192.90 1004
7193.70 977
7194.50 958
7195.30 1027
7196.10 950
7196.90 996
7197.70 945
7198.50 947
7199.30 1007
7200.11 1015
7200.91 997
7201.71 985
7202.51 940
7203.31 1015
7204.11 994
7204.91 938
7205.71 966
7206.51 970
7207.31 993
7208.12 962
7208.92 884
7209.72 923
7210.52 946
7211.32 960
7212.12 1004
7212.92 1002
7213.72 1001
7214.53 977
7215.33 1001
7216.13 1004
7216.93 996
7217.73 1030
7218.53 1024
7219.34 1021
7220.14 1016
7220.94 982
7221.74 977
7222.54 986
7223.35 998
7224.15 1058
7224.95 1069
7225.75 976
7226.56 1021
7227.36 1086
7228.16 999
7228.96 994
7229.76 981
7230.57 991
7231.37 891
7232.17 917
7232.97 926
7233.78 942
7234.58 969
7235.38 997
7236.19 979
7236.99 906
7237.79 1009
7238.59 1036
7239.40 988
7240.20 1039
7241.00 1041
7241.81 977
7242.61 1052
7243.41 1046
7244.22 1049
7245.02 1003
7245.82 992
7246.63 1021
7247.43 975
7248.23 976
7249.04 982
7249.84 972
7250.64 958
7251.45 995
7252.25 983
7253.05 1002
7253.86 997
7254.66 901
7255.46 932
7256.27 894
7257.07 946
7257.88 1034
7258.68 916
7259.48 972
7260.29 1054
7261.09 934
7261.90 905
7262.70 949
7263.51 906
7264.31 928
7265.11 956
7265.92 952
7266.72 972
7267.53 1039
7268.33 1068
7269.14 1005
7269.94 1121
7270.75 1058
7271.55 948
7272.36 1003
7273.16 1007
7273.97 1081
7274.77 1083
7275.58 1085
7276.38 977
7277.19 987
7277.99 1080
7278.80 1151
7279.60 1149
7280.41 1155
7281.21 1190
7282.02 1339
7282.82 1579
7283.63 1628
7284.43 1742
7285.24 1834
7286.04 2085
7286.85 2078
7287.66 1963
7288.46 1857
7289.27 1693
7290.07 1500
7290.88 1379
7291.68 1203
7292.49 1153
7293.30 1104
7294.10 1146
7294.91 1108
7295.71 1073
7296.52 1122
7297.33 1102
7298.13 1062
7298.94 1071
7299.74 1118
7300.55 1041
7301.36 1075
7302.16 1067
7302.97 1037
7303.78 1093
7304.58 1117
7305.39 1178
7306.20 1106
7307.00 1073
7307.81 1088
7308.62 1025
7309.42 1042
7310.23 1098
7311.04 1141
7311.84 1111
7312.65 1151
7313.46 1196
7314.27 1184
7315.07 1146
7315.88 1219
7316.69 1274
7317.49 1358
7318.30 1520
7319.11 1568
7319.92 1842
7320.72 1897
7321.53 1830
7322.34 1878
7323.15 1813
7323.95 1749
7324.76 1597
7325.57 1551
7326.38 1430
7327.19 1364
7327.99 1239
7328.80 1142
7329.61 1045
7330.42 1067
7331.22 1036
7332.03 1072
7332.84 1006
7333.65 1000
7334.46 1029
7335.27 1045
7336.07 1040
7336.88 1077
7337.69 982
7338.50 1092
7339.31 1061
7340.12 1057
7340.92 1025
7341.73 1027
7342.54 1018
7343.35 957
7344.16 1039
7344.97 1013
7345.78 1003
7346.59 983
7347.39 995
7348.20 934
7349.01 889
7349.82 977
7350.63 950
7351.44 932
7352.25 887
7353.06 856
7353.87 918
7354.68 906
7355.49 939
7356.30 954
7357.11 865
7357.92 959
7358.72 927
7359.53 892
7360.34 909
7361.15 883
7361.96 869
7362.77 885
7363.58 955
7364.39 988
7365.20 916
7366.01 873
7366.82 907
7367.63 925
7368.44 911
7369.25 881
7370.06 874
7370.87 912
7371.68 939
7372.49 899
7373.30 871
7374.11 858
7374.93 904
7375.74 874
7376.55 853
7377.36 860
7378.17 887
7378.98 961
7379.79 912
7380.60 901
7381.41 960
7382.22 988
7383.03 886
7383.84 883
7384.65 871
7385.46 916
7386.28 867
7387.09 935
7387.90 937
7388.71 884
7389.52 911
7390.33 850
7391.14 969
7391.95 896
7392.77 923
7393.58 911
7394.39 921
7395.20 870
7396.01 995
7396.82 941
7397.64 986
7398.45 1072
7399.26 979
7400.07 901
7400.88 953
7401.69 977
7402.51 933
7403.32 924
7404.13 888
7404.94 864
7405.76 947
7406.57 879
7407.38 902
7408.19 888
7409.00 876
7409.82 842
7410.63 844
7411.44 868
7412.25 778
7413.07 827
7413.88 815
7414.69 808
7415.50 827
7416.32 772
7417.13 809
7417.94 831
7418.76 823
7419.57 786
7420.38 786
7421.19 798
7422.01 821
7422.82 809
7423.63 819
7424.45 782
7425.26 804
7426.07 847
7426.89 834
7427.70 870
7428.51 858
7429.33 858
7430.14 817
7430.95 831
7431.77 797
7432.58 845
7433.39 863
7434.21 871
7435.02 795
7435.84 814
7436.65 787
7437.46 831
7438.28 885
7439.09 820
7439.91 845
7440.72 815
7441.53 869
7442.35 801
7443.16 834
7443.98 841
7444.79 828
7445.60 825
7446.42 836
7447.23 836
7448.05 860
7448.86 839
7449.68 859
7450.49 805
7451.31 760
7452.12 919
7452.94 878
7453.75 783
7454.57 754
7455.38 786
7456.20 813
7457.01 877
7457.83 810
7458.64 829
7459.46 836
7460.27 881
7461.09 785
7461.90 786
7462.72 783
7463.53 789
7464.35 852
7465.16 894
7465.98 797
7466.79 794
7467.61 867
7468.42 832
7469.24 889
7470.06 899
7470.87 892
7471.69 814
7472.50 856
7473.32 775
7474.13 761
7474.95 783
7475.77 790
7476.58 844
7477.40 853
7478.21 823
7479.03 862
7479.85 826
7480.66 841
7481.48 735
7482.30 742
7483.11 899
7483.93 801
7484.75 779
7485.56 817
7486.38 828
7487.20 791
7488.01 794
7488.83 781
7489.65 796
7490.46 862
7491.28 814
7492.10 795
7492.91 804
7493.73 867
7494.55 824
7495.36 837
7496.18 822
7497.00 743
7497.82 720
7498.63 859
7499.45 834
7500.27 833
7501.08 822
7501.90 786
7502.72 800
7503.54 845
7504.35 862
7505.17 852
7505.99 823
7506.81 808
7507.62 833
7508.44 808
7509.26 800
7510.08 786
7510.90 864
7511.71 837
7512.53 800
7513.35 815
7514.17 760
7514.99 838
7515.80 847
7516.62 797
7517.44 732
7518.26 792
7519.08 798
7519.90 834
7520.71 765
7521.53 754
7522.35 770
7523.17 813
7523.99 810
7524.81 905
7525.63 885
7526.45 797
7527.26 831
7528.08 822
7528.90 849
7529.72 871
7530.54 854
7531.36 813
7532.18 885
7533.00 843
7533.82 946
7534.64 860
7535.45 841
7536.27 853
7537.09 842
7537.91 852
7538.73 843
7539.55 890
7540.37 881
7541.19 884
7542.01 858
7542.83 895
7543.65 970
7544.47 917
7545.29 895
7546.11 961
7546.93 945
7547.75 943
7548.57 928
7549.39 968
7550.21 969
7551.03 935
7551.85 895
7552.67 850
7553.49 948
7554.31 998
7555.13 984
7555.95 981
7556.77 986
7557.59 884
7558.41 1002
7559.23 1093
7560.05 1098
7560.87 979
7561.69 1061
7562.51 1090
7563.34 1068
7564.16 1051
7564.98 942
7565.80 998
7566.62 970
7567.44 933
7568.26 949
7569.08 939
7569.90 965
7570.72 923
7571.55 948
7572.37 956
7573.19 944
7574.01 923
7574.83 969
7575.65 982
7576.47 984
7577.30 1020
7578.12 970
7578.94 992
7579.76 1047
7580.58 961
7581.40 950
7582.23 962
7583.05 933
7583.87 933
7584.69 1132
7585.51 1124
7586.33 1133
7587.16 1183
7587.98 1217
7588.80 1208
7589.62 1232
7590.45 1220
7591.27 1198
7592.09 1250
7592.91 1288
7593.74 1210
7594.56 1219
7595.38 1159
7596.20 1227
7597.03 1151
7597.85 1245
7598.67 1262
7599.49 1200
7600.32 1267
7601.14 1333
7601.96 1445
7602.78 1485
7603.61 1550
7604.43 1677
7605.25 1804
7606.08 1767
7606.90 1804
7607.72 1797
7608.55 1701
7609.37 1629
7610.19 1484
7611.02 1537
7611.84 1460
7612.66 1443
7613.49 1415
7614.31 1432
7615.13 1460
7615.96 1443
7616.78 1468
7617.60 1571
7618.43 1663
7619.25 1613
7620.08 1652
7620.90 1665
7621.72 1550
7622.55 1548
7623.37 1507
7624.20 1436
7625.02 1371
7625.84 1435
7626.67 1498
7627.49 1527
7628.32 1714
7629.14 1867
7629.97 2034
7630.79 2197
7631.61 2567
7632.44 2566
7633.26 2614
7634.09 2670
7634.91 2482
7635.74 2353
7636.56 2141
7637.39 1819
7638.21 1672
7639.04 1500
7639.86 1468
7640.69 1202
7641.51 1274
7642.34 1250
7643.16 1215
7643.99 1071
7644.81 1053
7645.64 1038
7646.46 1091
7647.29 1057
7648.11 1048
7648.94 1083
7649.76 1091
7650.59 1040
7651.42 1038
7652.24 993
7653.07 963
7653.89 926
7654.72 975
7655.54 904
7656.37 931
7657.20 935
7658.02 957
7658.85 934
7659.67 884
7660.50 908
7661.33 831
7662.15 921
7662.98 894
7663.80 891
7664.63 924
7665.46 981
7666.28 984
7667.11 878
7667.94 891
7668.76 939
7669.59 993
7670.42 988
7671.24 1008
7672.07 953
7672.90 910
7673.72 1006
7674.55 977
7675.38 907
7676.20 858
7677.03 850
7677.86 909
7678.68 889
7679.51 945
7680.34 810
7681.16 820
7681.99 872
7682.82 867
7683.65 931
7684.47 987
7685.30 957
7686.13 868
7686.96 940
7687.78 917
7688.61 987
7689.44 940
7690.27 1011
7691.09 1020
7691.92 944
7692.75 889
7693.58 857
7694.41 903
7695.23 965
7696.06 943
7696.89 895
7697.72 959
7698.55 1032
7699.37 1000
7700.20 1004
7701.03 1015
7701.86 977
7702.69 1031
7703.51 992
7704.34 929
7705.17 932
7706.00 958
7706.83 882
7707.66 894
7708.49 946
7709.31 904
7710.14 885
7710.97 802
7711.80 809
7712.63 870
7713.46 863
7714.29 838
7715.12 852
7715.95 859
7716.77 916
7717.60 857
7718.43 858
7719.26 833
7720.09 799
7720.92 829
7721.75 856
7722.58 898
7723.41 916
7724.24 876
7725.07 769
7725.90 812
7726.73 798
7727.56 775
7728.39 800
7729.22 776
7730.05 804
7730.88 785
7731.71 790
7732.54 793
7733.37 811
7734.20 882
7735.03 865
7735.86 864
7736.69 823
7737.52 856
7738.35 867
7739.18 794
7740.01 791
7740.84 756
7741.67 786
7742.50 835
7743.33 878
7744.16 905
7744.99 929
7745.82 984
7746.65 1006
7747.48 1064
7748.31 1086
7749.14 1045
7749.97 1069
7750.81 1171
7751.64 1013
7752.47 969
7753.30 941
7754.13 887
7754.96 839
7755.79 826
7756.62 863
7757.45 863
7758.29 924
7759.12 909
7759.95 934
7760.78 975
7761.61 910
7762.44 892
7763.27 817
7764.11 759
7764.94 811
7765.77 888
7766.60 846
7767.43 817
7768.26 805
7769.10 792
7769.93 797
7770.76 802
7771.59 787
7772.42 810
7773.26 819
7774.09 858
7774.92 763
7775.75 796
7776.59 824
7777.42 857
7778.25 786
7779.08 876
7779.92 848
7780.75 857
7781.58 862
7782.41 850
7783.25 800
7784.08 881
7784.91 904
7785.74 900
7786.58 845
7787.41 858
7788.24 812
7789.08 859
7789.91 863
7790.74 842
7791.57 804
7792.41 797
7793.24 868
7794.07 827
7794.91 860
7795.74 800
7796.57 846
7797.41 899
7798.24 880
7799.07 881
7799.91 866
7800.74 881
7801.58 860
7802.41 876
7803.24 881
7804.08 890
7804.91 921
7805.74 939
7806.58 943
7807.41 987
7808.25 937
7809.08 919
7809.91 868
7810.75 1004
7811.58 1031
7812.42 1047
7813.25 1076
7814.09 1061
7814.92 1068
7815.75 1163
7816.59 1198
7817.42 1259
7818.26 1261
7819.09 1190
7819.93 1122
7820.76 1222
7821.60 1192
7822.43 1126
7823.27 1139
7824.10 1145
7824.94 1106
7825.77 1167
7826.61 1275
7827.44 1202
7828.28 1246
7829.11 1243
7829.95 1210
7830.78 1285
7831.62 1158
7832.45 1162
7833.29 1148
7834.12 1270
7834.96 1290
7835.79 1316
7836.63 1305
7837.46 1222
7838.30 1102
7839.14 1112
7839.97 1114
7840.81 1076
7841.64 1046
7842.48 1098
7843.31 1101
7844.15 1040
7844.99 1045
7845.82 1001
7846.66 1050
7847.49 1104
7848.33 1074
7849.17 1041
7850.00 1124
7850.84 1135
7851.68 1077
7852.51 1016
7853.35 1074
7854.18 1067
7855.02 1013
7855.86 1136
7856.69 1104
7857.53 1205
7858.37 1268
7859.20 1373
7860.04 1390
7860.88 1450
7861.71 1404
7862.55 1322
7863.39 1291
7864.23 1125
7865.06 1076
7865.90 1116
7866.74 1062
7867.57 1027
7868.41 1091
7869.25 1135
7870.09 1083
7870.92 1173
7871.76 1169
7872.60 1161
7873.44 1191
7874.27 1195
7875.11 1298
7875.95 1368
7876.79 1303
7877.62 1362
7878.46 1397
7879.30 1438
7880.14 1470
7880.97 1345
7881.81 1349
7882.65 1326
7883.49 1132
7884.33 1165
7885.16 1119
7886.00 1184
7886.84 1180
7887.68 1162
7888.52 1193
7889.36 1176
7890.19 1271
7891.03 1406
7891.87 1278
7892.71 1301
7893.55 1353
7894.39 1320
7895.23 1338
7896.06 1272
7896.90 1324
7897.74 1225
7898.58 1292
7899.42 1247
7900.26 1271
7901.10 1282
7901.94 1312
7902.77 1280
7903.61 1262
7904.45 1284
7905.29 1260
7906.13 1130
7906.97 1163
7907.81 1211
7908.65 1163
7909.49 1080
7910.33 1067
7911.17 1149
7912.01 1113
7912.85 1052
7913.69 1184
7914.53 1226
7915.37 1273
7916.21 1471
7917.05 1582
7917.89 1745
7918.73 1959
7919.57 1969
7920.41 2087
7921.25 2111
7922.09 1967
7922.93 1749
7923.77 1662
7924.61 1538
7925.45 1283
7926.29 1275
7927.13 1207
7927.97 1175
7928.81 1084
7929.65 998
7930.49 977
7931.33 1032
7932.17 976
7933.01 988
7933.85 964
7934.69 994
7935.53 970
7936.37 949
7937.21 994
7938.05 908
7938.90 855
7939.74 936
7940.58 958
7941.42 946
7942.26 909
7943.10 909
7943.94 899
7944.78 968
7945.63 924
7946.47 950
7947.31 1010
7948.15 1010
7948.99 1007
7949.83 964
7950.67 1035
7951.52 1073
7952.36 1142
7953.20 1132
7954.04 1171
7954.88 1124
7955.72 1192
7956.57 1210
7957.41 1202
7958.25 1155
7959.09 1141
7959.93 1134
7960.78 1107
7961.62 1133
7962.46 1145
7963.30 1075
7964.15 1130
7964.99 1165
7965.83 1204
7966.67 1309
7967.52 1375
7968.36 1357
7969.20 1360
7970.04 1361
7970.89 1280
7971.73 1232
7972.57 1157
7973.41 1137
7974.26 1077
7975.10 1025
7975.94 969
7976.79 1003
7977.63 1020
7978.47 1023
7979.31 1011
7980.16 1024
7981.00 958
7981.84 944
7982.69 933
7983.53 1041
7984.37 1006
7985.22 942
7986.06 929
7986.90 1019
7987.75 977
7988.59 913
7989.44 915
7990.28 958
7991.12 929
7991.97 976
7992.81 946
7993.65 1001
7994.50 869
7995.34 908
7996.19 938
7997.03 915
7997.87 858
7998.72 869
7999.56 901
8000.41 898
8001.25 887
8002.10 843
8002.94 852
8003.78 874
8004.63 866
8005.47 865
8006.32 890
8007.16 805
8008.01 802
8008.85 844
8009.70 797
8010.54 818
8011.39 820
8012.23 823
8013.08 754
8013.92 767
8014.77 807
8015.61 814
8016.46 787
8017.30 777
8018.15 776
8018.99 768
8019.84 747
8020.68 743
8021.53 763
8022.37 768
8023.22 838
8024.06 715
8024.91 688
8025.75 709
8026.60 708
8027.45 708
8028.29 743
8029.14 798
8029.98 750
8030.83 767
8031.67 805
8032.52 803
8033.37 784
8034.21 793
8035.06 780
8035.90 780
8036.75 802
8037.60 787
8038.44 843
8039.29 832
8040.14 864
8040.98 796
8041.83 747
8042.68 801
8043.52 784
8044.37 805
8045.21 783
8046.06 767
8046.91 713
8047.75 785
8048.60 912
8049.45 863
8050.30 783
8051.14 839
8051.99 829
8052.84 850
8053.68 846
8054.53 801
8055.38 811
8056.22 777
8057.07 776
8057.92 787
8058.77 766
8059.61 718
8060.46 770
8061.31 674
8062.16 699
8063.00 726
8063.85 815
8064.70 783
8065.55 722
8066.39 689
8067.24 737
8068.09 741
8068.94 759
8069.79 702
8070.63 675
8071.48 680
8072.33 689
8073.18 700
8074.03 675
8074.87 689
8075.72 674
8076.57 713
8077.42 670
8078.27 686
8079.12 672
8079.96 671
8080.81 702
8081.66 644
8082.51 635
8083.36 677
8084.21 663
8085.06 659
8085.90 743
8086.75 750
8087.60 668
8088.45 639
8089.30 710
8090.15 726
8091.00 821
8091.85 797
8092.70 739
8093.54 658
8094.39 691
8095.24 719
8096.09 711
8096.94 679
8097.79 653
8098.64 701
8099.49 747
8100.34 699
8101.19 702
8102.04 658
8102.89 701
8103.74 711
8104.59 680
8105.44 667
8106.29 651
8107.14 754
8107.99 701
8108.84 701
8109.69 707
8110.54 690
8111.39 689
8112.24 670
8113.09 666
8113.94 687
8114.79 681
8115.64 672
8116.49 763
8117.34 767
8118.19 675
8119.04 749
8119.89 718
8120.74 752
8121.59 711
8122.44 770
8123.29 703
8124.14 670
8124.99 670
8125.84 674
8126.70 742
8127.55 722
8128.40 696
8129.25 704
8130.10 726
8130.95 681
8131.80 696
8132.65 721
8133.50 777
8134.36 748
8135.21 800
8136.06 743
8136.91 718
8137.76 763
8138.61 749
8139.46 753
8140.32 769
8141.17 745
8142.02 801
8142.87 800
8143.72 751
8144.57 720
8145.43 848
8146.28 865
8147.13 772
8147.98 818
8148.83 925
8149.69 819
8150.54 844
8151.39 861
8152.24 857
8153.10 859
8153.95 889
8154.80 983
8155.65 967
8156.50 965
8157.36 982
8158.21 1015
8159.06 928
8159.92 933
8160.77 897
8161.62 850
8162.47 796
8163.33 792
8164.18 793
8165.03 712
8165.88 652
8166.74 757
8167.59 755
8168.44 687
8169.30 698
8170.15 764
8171.00 711
8171.86 724
8172.71 737
8173.56 764
8174.42 709
8175.27 748
8176.12 771
8176.98 771
8177.83 764
8178.68 728
8179.54 711
8180.39 698
8181.25 730
8182.10 642
8182.95 618
8183.81 674
8184.66 634
8185.51 647
8186.37 635
8187.22 649
8188.08 690
8188.93 708
8189.79 668
8190.64 615
8191.49 642
8192.35 649
8193.20 686
8194.06 711
8194.91 680
8195.77 638
8196.62 645
8197.47 685
8198.33 617
8199.18 680
8200.04 678
8200.89 619
8201.75 647
8202.60 702
8203.46 709
8204.31 684
8205.17 627
8206.02 625
8206.88 671
8207.73 644
8208.59 649
8209.44 674
8210.30 637
8211.15 651
8212.01 650
8212.87 678
8213.72 644
8214.58 607
8215.43 628
8216.29 708
8217.14 653
8218.00 573
8218.85 614
8219.71 692
8220.57 738
8221.42 713
8222.28 680
8223.13 727
8223.99 678
8224.85 666
8225.70 674
8226.56 693
8227.41 722
8228.27 728
8229.13 704
8229.98 726
8230.84 718
8231.70 691
8232.55 629
8233.41 596
8234.26 707
8235.12 683
8235.98 638
8236.83 641
8237.69 671
8238.55 679
8239.40 648
8240.26 643
8241.12 633
8241.98 658
8242.83 609
8243.69 590
8244.55 638
8245.40 667
8246.26 616
8247.12 598
8247.98 623
8248.83 595
8249.69 609
8250.55 611
8251.40 666
8252.26 677
8253.12 668
8253.98 653
8254.83 626
8255.69 635
8256.55 628
8257.41 648
8258.27 691
8259.12 715
8259.98 649
8260.84 606
8261.70 635
8262.55 590
8263.41 684
8264.27 623
8265.13 640
8265.99 627
8266.85 595
8267.70 601
8268.56 653
8269.42 648
8270.28 678
8271.14 588
8272.00 558
8272.85 605
8273.71 608
8274.57 632
8275.43 586
8276.29 683
8277.15 683
8278.01 657
8278.87 646
8279.72 700
8280.58 657
8281.44 670
8282.30 630
8283.16 620
8284.02 642
8284.88 710
8285.74 667
8286.60 702
8287.46 675
8288.32 709
8289.17 732
8290.03 697
8290.89 674
8291.75 714
8292.61 704
8293.47 686
8294.33 745
8295.19 711
8296.05 702
8296.91 719
8297.77 768
8298.63 741
8299.49 693
8300.35 734
8301.21 669
8302.07 731
8302.93 711
8303.79 665
8304.65 720
8305.51 764
8306.37 790
8307.23 673
8308.09 694
8308.95 693
8309.81 638
8310.67 641
8311.53 674
8312.39 695
8313.26 700
8314.12 623
8314.98 717
8315.84 698
8316.70 677
8317.56 728
8318.42 690
8319.28 719
8320.14 631
8321.00 650
8321.86 670
8322.73 657
8323.59 640
8324.45 603
8325.31 632
8326.17 705
8327.03 648
8327.89 695
8328.75 691
8329.62 648
8330.48 604
8331.34 649
8332.20 653
8333.06 618
8333.92 658
8334.79 698
8335.65 663
8336.51 693
8337.37 621
8338.23 646
8339.09 729
8339.96 706
8340.82 651
8341.68 639
8342.54 642
8343.41 711
8344.27 682
8345.13 699
8345.99 649
8346.85 666
8347.72 673
8348.58 680
8349.44 638
8350.30 631
8351.17 652
8352.03 735
8352.89 642
8353.76 680
8354.62 678
8355.48 684
8356.34 672
8357.21 643
8358.07 613
8358.93 653
8359.80 714
8360.66 707
8361.52 711
8362.38 687
8363.25 690
8364.11 650
8364.97 667
8365.84 668
8366.70 698
8367.56 666
8368.43 675
8369.29 690
8370.16 710
8371.02 692
8371.88 659
8372.75 712
8373.61 673
8374.47 698
8375.34 714
8376.20 676
8377.07 678
8377.93 707
8378.79 665
8379.66 684
8380.52 673
8381.39 692
8382.25 699
8383.11 711
8383.98 690
8384.84 722
8385.71 818
8386.57 792
8387.44 768
8388.30 739
8389.17 855
8390.03 749
8390.89 740
8391.76 741
8392.62 755
8393.49 752
8394.35 709
8395.22 657
8396.08 674
8396.95 698
8397.81 719
8398.68 766
8399.54 758
8400.41 727
8401.27 772
8402.14 747
8403.00 708
8403.87 719
8404.74 699
8405.60 780
8406.47 756
8407.33 765
8408.20 730
8409.06 742
8409.93 727
8410.79 721
8411.66 713
8412.53 777
8413.39 806
8414.26 829
8415.12 809
8415.99 788
8416.86 804
8417.72 818
8418.59 766
8419.45 795
8420.32 776
8421.19 847
8422.05 850
8422.92 806
8423.78 875
8424.65 853
8425.52 839
8426.38 908
8427.25 854
8428.12 900
8428.98 877
8429.85 938
8430.72 944
8431.58 928
8432.45 915
8433.32 947
8434.18 929
8435.05 950
8435.92 919
8436.79 972
8437.65 987
8438.52 991
8439.39 1023
8440.25 1107
8441.12 1190
8441.99 1262
8442.86 1262
8443.72 1231
8444.59 1302
8445.46 1271
8446.33 1199
8447.19 1208
8448.06 1161
8448.93 1234
8449.80 1239
8450.66 1276
8451.53 1326
8452.40 1306
8453.27 1408
8454.14 1466
8455.00 1539
8455.87 1747
8456.74 1862
8457.61 1899
8458.48 1941
8459.34 1916
8460.21 1914
8461.08 1752
8461.95 1581
8462.82 1565
8463.69 1567
8464.55 1526
8465.42 1499
8466.29 1544
8467.16 1633
8468.03 2024
8468.90 2438
8469.77 2827
8470.63 3113
8471.50 3359
8472.37 3391
8473.24 3160
8474.11 3062
8474.98 2633
8475.85 2243
8476.72 1895
8477.59 1753
8478.45 1510
8479.32 1394
8480.19 1362
8481.06 1244
8481.93 1073
8482.80 1091
8483.67 1077
8484.54 1094
8485.41 1065
8486.28 1032
8487.15 1054
8488.02 1030
8488.89 1040
8489.76 997
8490.63 1032
8491.50 989
8492.37 972
8493.24 929
8494.11 873
8494.98 944
8495.85 910
8496.72 858
8497.59 934
8498.46 993
8499.33 1005
8500.20 973
8501.07 1013
8501.94 1032
8502.81 963
8503.68 979
8504.55 975
8505.42 1034
8506.29 1030
8507.16 1045
8508.03 1079
8508.90 1035
8509.77 1114
8510.65 1009
8511.52 1093
8512.39 1068
8513.26 1097
8514.13 969
8515.00 994
8515.87 1017
8516.74 997
8517.61 942
8518.48 1005
8519.36 1004
8520.23 949
8521.10 960
8521.97 1061
8522.84 1051
8523.71 925
8524.58 979
8525.46 1021
8526.33 1053
8527.20 1023
8528.07 1048
8528.94 1001
8529.81 1087
8530.69 1022
8531.56 1060
8532.43 1096
8533.30 1175
8534.17 1186
8535.05 1195
8535.92 1163
8536.79 1150
8537.66 1196
8538.54 1159
8539.41 1151
8540.28 1116
8541.15 1103
8542.02 1078
8542.90 1048
8543.77 1073
8544.64 1053
8545.51 1041
8546.39 1096
8547.26 1102
8548.13 1113
8549.01 1205
8549.88 1241
8550.75 1316
8551.62 1369
8552.50 1492
8553.37 1765
8554.24 1871
8555.12 1926
8555.99 1901
8556.86 1839
8557.74 1768
8558.61 1617
8559.48 1490
8560.36 1427
8561.23 1353
8562.10 1246
8562.98 1138
8563.85 1048
8564.72 1045
8565.60 980
8566.47 939
8567.34 938
8568.22 994
8569.09 935
8569.97 970
8570.84 940
8571.71 891
8572.59 914
8573.46 908
8574.34 892
8575.21 928
8576.08 851
8576.96 881
8577.83 828
8578.71 870
8579.58 927
8580.46 859
8581.33 770
8582.20 842
8583.08 870
8583.95 951
8584.83 881
8585.70 886
8586.58 836
8587.45 824
8588.33 885
8589.20 836
8590.08 886
8590.95 865
8591.83 896
8592.70 856
8593.58 873
8594.45 917
8595.33 888
8596.20 914
8597.08 849
8597.95 864
8598.83 897
8599.70 841
8600.58 867
8601.45 839
8602.33 836
8603.21 878
8604.08 908
8604.96 857
8605.83 837
8606.71 870
8607.58 858
8608.46 847
8609.34 839
8610.21 892
8611.09 902
8611.96 866
8612.84 845
8613.72 844
8614.59 854
8615.47 825
8616.34 841
8617.22 869
8618.10 926
8618.97 941
8619.85 865
8620.73 886
8621.60 863
8622.48 948
8623.36 928
8624.23 905
8625.11 951
8625.99 981
8626.86 949
8627.74 992
8628.62 968
8629.49 1022
8630.37 1056
8631.25 952
8632.12 899
8633.00 1018
8633.88 1083
8634.76 964
8635.63 963
8636.51 998
8637.39 979
8638.26 1005
8639.14 987
8640.02 1048
8640.90 1092
8641.77 1083
8642.65 1018
8643.53 1061
8644.41 1156
8645.28 1152
8646.16 1160
8647.04 1144
8647.92 1064
8648.80 1080
8649.67 1191
8650.55 1187
8651.43 1206
8652.31 1124
8653.19 1123
8654.06 1222
8654.94 1240
8655.82 1269
8656.70 1129
8657.58 1192
8658.46 1269
8659.33 1218
8660.21 1098
8661.09 1167
8661.97 1188
8662.85 1181
8663.73 1221
8664.61 1166
8665.48 1139
8666.36 1135
8667.24 1260
8668.12 1280
8669.00 1198
8669.88 1255
8670.76 1397
8671.64 1458
8672.52 1539
8673.40 1728
8674.27 1851
8675.15 1968
8676.03 2125
8676.91 2079
8677.79 2076
8678.67 1905
8679.55 1896
8680.43 1871
8681.31 1637
8682.19 1515
8683.07 1488
8683.95 1472
8684.83 1480
8685.71 1468
8686.59 1512
8687.47 1716
8688.35 1883
8689.23 2164
8690.11 2521
8690.99 3060
8691.87 3505
8692.75 3944
8693.63 4559
8694.51 4583
8695.39 4443
8696.27 4075
8697.15 3618
8698.03 3094
8698.91 2495
8699.79 2208
8700.67 1848
8701.55 1695
8702.43 1471
8703.31 1360
8704.19 1311
8705.07 1220
8705.95 1174
8706.84 1153
8707.72 1164
8708.60 1152
8709.48 1114
8710.36 1108
8711.24 1067
8712.12 1062
8713.00 997
8713.88 949
8714.76 991
8715.65 1009
8716.53 957
8717.41 957
8718.29 960
8719.17 983
8720.05 991
8720.93 1027
8721.82 1079
8722.70 1085
8723.58 1111
8724.46 983
8725.34 1001
8726.22 886
8727.11 971
8727.99 1093
8728.87 1100
8729.75 1056
8730.63 1015
8731.52 1099
8732.40 1068
8733.28 1052
8734.16 1075
8735.05 1046
8735.93 976
8736.81 995
8737.69 921
8738.58 929
8739.46 881
8740.34 865
8741.22 883
8742.11 944
8742.99 896
8743.87 904
8744.75 894
8745.64 866
8746.52 896
8747.40 846
8748.28 886
8749.17 814
8750.05 871
8750.93 851
8751.82 875
8752.70 912
8753.58 950
8754.47 980
8755.35 997
8756.23 1058
8757.12 1026
8758.00 1129
8758.88 1124
8759.77 1112
8760.65 1143
8761.53 1094
8762.42 1106
8763.30 948
8764.19 1033
8765.07 1038
8765.95 1019
8766.84 1044
8767.72 1037
8768.60 994
8769.49 1070
8770.37 1096
8771.26 1099
8772.14 1052
8773.03 996
8773.91 1032
8774.79 1005
8775.68 870
8776.56 862
8777.45 904
8778.33 852
8779.22 854
8780.10 815
8780.98 820
8781.87 816
8782.75 740
8783.64 782
8784.52 821
8785.41 795
8786.29 790
8787.18 851
8788.06 858
8788.95 778
8789.83 822
8790.72 761
8791.60 768
8792.49 772
8793.37 783
8794.26 778
8795.14 796
8796.03 787
8796.92 759
8797.80 779
8798.69 774
8799.57 749
8800.46 740
8801.34 795
8802.23 773
8803.11 775
8804.00 735
8804.89 757
8805.77 761
8806.66 740
8807.54 750
8808.43 737
8809.32 685
8810.20 696
8811.09 712
8811.97 671
8812.86 722
8813.75 737
8814.63 803
8815.52 716
8816.41 671
8817.29 677
8818.18 646
8819.06 699
8819.95 740
8820.84 785
8821.72 678
8822.61 709
8823.50 715
8824.38 709
8825.27 754
8826.16 757
8827.05 774
8827.93 737
8828.82 656
8829.71 740
8830.59 728
8831.48 790
8832.37 694
8833.25 663
8834.14 708
8835.03 751
8835.92 713
8836.80 769
8837.69 762
8838.58 697
8839.47 686
8840.35 643
8841.24 709
8842.13 675
8843.02 676
8843.90 664
8844.79 687
8845.68 709
8846.57 674
8847.46 583
8848.34 663
8849.23 686
8850.12 653
8851.01 651
8851.90 607
8852.78 654
8853.67 656
8854.56 655
8855.45 655
8856.34 613
8857.23 645
8858.12 641
8859.00 607
8859.89 612
8860.78 693
8861.67 637
8862.56 618
8863.45 645
8864.34 712
8865.22 659
8866.11 655
8867.00 648
8867.89 612
8868.78 585
8869.67 551
8870.56 606
8871.45 583
8872.34 569
8873.23 601
8874.12 596
8875.00 593
8875.89 589
8876.78 657
8877.67 608
8878.56 585
8879.45 599
8880.34 626
8881.23 622
8882.12 610
8883.01 598
8883.90 578
8884.79 546
8885.68 575
8886.57 620
8887.46 572
8888.35 626
8889.24 606
8890.13 558
8891.02 545
8891.91 556
8892.80 540
8893.69 573
8894.58 611
8895.47 599
8896.36 564
8897.25 488
8898.14 558
8899.03 581
8899.92 575
8900.81 609
8901.71 616
8902.60 584
8903.49 585
8904.38 606
8905.27 590
8906.16 582
8907.05 613
8907.94 562
8908.83 568
8909.72 577
8910.61 533
8911.51 595
8912.40 560
8913.29 577
8914.18 579
8915.07 581
8915.96 570
8916.85 574
8917.75 566
8918.64 579
8919.53 588
8920.42 559
8921.31 548
8922.20 527
8923.09 558
8923.99 543
8924.88 560
8925.77 513
8926.66 617
8927.55 530
8928.45 578
8929.34 619
8930.23 520
8931.12 572
8932.01 558
8932.91 537
8933.80 545
8934.69 592
8935.58 559
8936.48 565
8937.37 506
8938.26 500
8939.15 544
8940.05 550
8940.94 501
8941.83 534
8942.72 570
8943.62 587
8944.51 583
8945.40 568
8946.30 539
8947.19 554
8948.08 524
8948.97 501
8949.87 514
8950.76 549
8951.65 521
8952.55 517
8953.44 534
8954.33 492
8955.23 544
8956.12 569
8957.01 501
8957.91 503
8958.80 491
8959.69 496
8960.59 593
8961.48 563
8962.38 549
8963.27 567
8964.16 574
8965.06 587
8965.95 574
8966.85 550
8967.74 602
8968.63 680
8969.53 626
8970.42 554
8971.32 553
8972.21 570
8973.10 563
8974.00 541
8974.89 519
8975.79 491
8976.68 534
8977.58 549
8978.47 543
8979.36 493
8980.26 525
8981.15 533
8982.05 542
8982.94 534
8983.84 517
8984.73 490
8985.63 510
8986.52 496
8987.42 540
8988.31 501
8989.21 500
8990.10 514
8991.00 532
8991.89 529
8992.79 516
8993.68 588
8994.58 542
8995.47 524
8996.37 488
8997.27 488
8998.16 505
8999.06 555
8999.95 512
9000.85 520
9001.74 530
9002.64 553
9003.53 512
9004.43 492
9005.33 532
9006.22 541
9007.12 568
9008.01 556
9008.91 506
9009.81 590
9010.70 491
9011.60 490
9012.49 464
9013.39 443
9014.29 543
9015.18 558
9016.08 492
9016.98 499
9017.87 529
9018.77 502
9019.67 493
9020.56 529
9021.46 494
9022.36 489
9023.25 489
9024.15 501
9025.05 476
9025.94 508
9026.84 477
9027.74 478
9028.63 440
9029.53 461
9030.43 460
9031.33 489
9032.22 492
9033.12 524
9034.02 515
9034.91 504
9035.81 495
9036.71 478
9037.61 481
9038.50 524
9039.40 513
9040.30 489
9041.20 517
9042.10 523
9042.99 542
9043.89 481
9044.79 480
9045.69 504
9046.58 499
9047.48 486
9048.38 505
9049.28 505
9050.18 535
9051.07 494
9051.97 515
9052.87 544
9053.77 522
9054.67 515
9055.57 509
9056.46 488
9057.36 496
9058.26 551
9059.16 575
9060.06 532
9060.96 520
9061.86 499
9062.75 529
9063.65 541
9064.55 524
9065.45 545
9066.35 534
9067.25 528
9068.15 547
9069.05 542
9069.95 515
9070.84 530
9071.74 500
9072.64 524
9073.54 520
9074.44 502
9075.34 456
9076.24 515
9077.14 545
9078.04 563
9078.94 515
9079.84 510
9080.74 484
9081.64 486
9082.54 484
9083.44 584
9084.34 566
9085.24 500
9086.14 563
9087.04 601
9087.94 553
9088.84 541
9089.74 540
9090.64 578
9091.54 545
9092.44 579
9093.34 568
9094.24 493
9095.14 516
9096.04 650
9096.94 556
9097.84 527
9098.74 498
9099.64 526
9100.54 566
9101.44 537
9102.34 544
9103.24 516
9104.14 480
9105.04 508
9105.95 517
9106.85 541
9107.75 509
9108.65 551
9109.55 527
9110.45 544
9111.35 465
9112.25 552
9113.15 592
9114.06 553
9114.96 519
9115.86 518
9116.76 499
9117.66 509
9118.56 543
9119.46 503
9120.37 484
9121.27 522
9122.17 551
9123.07 516
9123.97 501
9124.87 499
9125.78 537
9126.68 502
9127.58 511
9128.48 531
9129.38 517
9130.29 545
9131.19 478
9132.09 496
9132.99 507
9133.89 546
9134.80 536
9135.70 533
9136.60 472
9137.50 509
9138.41 528
9139.31 497
9140.21 544
9141.11 512
9142.02 467
9142.92 502
9143.82 508
9144.72 534
9145.63 472
9146.53 501
9147.43 534
9148.34 507
9149.24 439
9150.14 488
9151.05 595
9151.95 491
9152.85 487
9153.76 514
9154.66 467
9155.56 482
9156.47 523
9157.37 478
9158.27 501
9159.18 524
9160.08 453
9160.98 484
9161.89 475
9162.79 524
9163.69 474
9164.60 503
9165.50 468
9166.41 508
9167.31 459
9168.21 471
9169.12 538
9170.02 543
9170.93 543
9171.83 472
9172.73 571
9173.64 523
9174.54 519
9175.45 533
9176.35 517
9177.25 491
9178.16 476
9179.06 500
9179.97 490
9180.87 476
9181.78 536
9182.68 482
9183.59 492
9184.49 506
9185.40 469
9186.30 503
9187.21 486
9188.11 503
9189.02 524
9189.92 522
9190.83 542
9191.73 530
9192.64 497
9193.54 546
9194.45 537
9195.35 546
9196.26 526
9197.16 591
9198.07 567
9198.97 519
9199.88 529
9200.78 554
9201.69 527
9202.60 572
9203.50 594
9204.41 556
9205.31 547
9206.22 587
9207.13 509
9208.03 532
9208.94 489
9209.84 510
9210.75 524
9211.66 495
9212.56 491
9213.47 504
9214.37 517
9215.28 534
9216.19 485
9217.09 478
9218.00 519
9218.91 481
9219.81 485
9220.72 471
9221.63 508
9222.53 572
9223.44 512
9224.35 475
9225.25 461
9226.16 505
9227.07 461
9227.97 521
9228.88 519
9229.79 521
9230.69 509
9231.60 492
9232.51 545
9233.41 514
9234.32 476
9235.23 489
9236.14 507
9237.04 435
9237.95 476
9238.86 489
9239.77 490
9240.67 469
9241.58 471
9242.49 498
9243.40 438
9244.30 495
9245.21 485
9246.12 500
9247.03 505
9247.94 470
9248.84 503
9249.75 434
9250.66 457
9251.57 468
9252.48 478
9253.38 467
9254.29 456
9255.20 457
9256.11 457
9257.02 488
9257.93 487
9258.83 468
9259.74 431
9260.65 490
9261.56 459
9262.47 444
9263.38 459
9264.29 460
9265.19 495
9266.10 503
9267.01 495
9267.92 508
9268.83 460
9269.74 482
9270.65 433
9271.56 538
9272.47 534
9273.37 525
9274.28 471
9275.19 530
9276.10 528
9277.01 545
9277.92 501
9278.83 494
9279.74 504
9280.65 497
9281.56 520
9282.47 519
9283.38 515
9284.29 524
9285.20 494
9286.11 421
9287.02 472
9287.93 449
9288.84 537
9289.75 514
9290.66 507
9291.57 507
9292.48 520
9293.39 523
9294.30 486
9295.21 501
9296.12 487
9297.03 477
9297.94 537
9298.85 561
9299.76 564
9300.67 525
9301.58 538
9302.49 593
9303.40 545
9304.31 493
9305.22 525
9306.13 565
9307.04 609
9307.95 564
9308.87 592
9309.78 654
9310.69 606
9311.60 675
9312.51 638
9313.42 601
9314.33 590
9315.24 570
9316.15 545
9317.07 535
9317.98 541
9318.89 503
9319.80 519
9320.71 512
9321.62 552
9322.53 538
9323.45 487
9324.36 518
9325.27 475
9326.18 516
9327.09 516
9328.00 455
9328.92 494
9329.83 512
9330.74 516
9331.65 474
9332.56 525
9333.48 523
9334.39 537
9335.30 486
9336.21 506
9337.13 478
9338.04 489
9338.95 516
9339.86 492
9340.77 508
9341.69 479
9342.60 480
9343.51 505
9344.43 534
9345.34 500
9346.25 519
9347.16 466
9348.08 523
9348.99 488
9349.90 484
9350.81 480
9351.73 470
9352.64 504
9353.55 528
9354.47 461
9355.38 523
9356.29 532
9357.21 523
9358.12 467
9359.03 462
9359.95 519
9360.86 530
9361.77 528
9362.69 484
9363.60 509
9364.51 573
9365.43 530
9366.34 498
9367.26 536
9368.17 530
9369.08 475
9370.00 500
9370.91 494
9371.82 498
9372.74 492
9373.65 537
9374.57 530
9375.48 556
9376.40 531
9377.31 516
9378.22 507
9379.14 511
9380.05 480
9380.97 519
9381.88 554
9382.80 565
9383.71 519
9384.62 519
9385.54 576
9386.45 565
9387.37 622
9388.28 556
9389.20 546
9390.11 523
9391.03 549
9391.94 566
9392.86 577
9393.77 596
9394.69 584
9395.60 576
9396.52 523
9397.43 558
9398.35 583
9399.26 638
9400.18 575
9401.10 585
9402.01 549
9402.93 537
9403.84 576
9404.76 566
9405.67 572
9406.59 571
9407.50 554
9408.42 597
9409.34 623
9410.25 588
9411.17 571
9412.08 530
9413.00 595
9413.92 595
9414.83 592
9415.75 588
9416.66 619
9417.58 588
9418.50 597
9419.41 617
9420.33 676
9421.25 630
9422.16 649
9423.08 585
9423.99 583
9424.91 572
9425.83 634
9426.74 596
9427.66 574
9428.58 584
9429.49 603
9430.41 646
9431.33 628
9432.25 641
9433.16 642
9434.08 662
9435.00 677
9435.91 724
9436.83 753
9437.75 714
9438.67 745
9439.58 743
9440.50 710
9441.42 723
9442.33 735
9443.25 668
9444.17 684
9445.09 626
9446.00 641
9446.92 696
9447.84 696
9448.76 705
9449.68 844
9450.59 957
9451.51 1044
9452.43 1115
9453.35 1188
9454.26 1341
9455.18 1406
9456.10 1267
9457.02 1215
9457.94 1118
9458.86 1009
9459.77 902
9460.69 856
9461.61 726
9462.53 695
9463.45 673
9464.37 703
9465.28 723
9466.20 626
9467.12 601
9468.04 687
9468.96 614
9469.88 629
9470.80 620
9471.72 671
9472.63 594
9473.55 593
9474.47 594
9475.39 628
9476.31 580
9477.23 617
9478.15 590
9479.07 580
9479.99 623
9480.91 590
9481.83 619
9482.74 603
9483.66 600
9484.58 621
9485.50 670
9486.42 631
9487.34 635
9488.26 602
9489.18 636
9490.10 610
9491.02 607
9491.94 615
9492.86 607
9493.78 597
9494.70 628
9495.62 636
9496.54 623
9497.46 660
9498.38 611
9499.30 596
9500.22 630
9501.14 625
9502.06 601
9502.98 609
9503.90 604
9504.82 583
9505.74 566
9506.66 602
9507.59 595
9508.51 628
9509.43 665
9510.35 652
9511.27 631
9512.19 661
9513.11 687
9514.03 675
9514.95 684
9515.87 688
9516.79 722
9517.71 744
9518.64 724
9519.56 650
9520.48 775
9521.40 718
9522.32 691
9523.24 677
9524.16 708
9525.08 746
9526.01 750
9526.93 769
9527.85 765
9528.77 794
9529.69 856
9530.61 964
9531.54 1038
9532.46 1145
9533.38 1209
9534.30 1223
9535.22 1211
9536.15 1180
9537.07 1117
9537.99 1073
9538.91 983
9539.83 900
9540.76 848
9541.68 753
9542.60 717
9543.52 720
9544.45 668
9545.37 641
9546.29 647
9547.21 653
9548.14 663
9549.06 665
9549.98 652
9550.90 637
9551.83 669
9552.75 657
9553.67 669
9554.59 685
9555.52 660
9556.44 677
9557.36 656
9558.29 604
9559.21 615
9560.13 635
9561.06 660
9561.98 656
9562.90 567
9563.83 621
9564.75 620
9565.67 572
9566.60 636
9567.52 653
9568.44 620
9569.37 576
9570.29 608
9571.21 617
9572.14 577
9573.06 617
9573.98 670
9574.91 659
9575.83 633
9576.76 635
9577.68 628
9578.60 637
9579.53 674
9580.45 652
9581.38 627
9582.30 666
9583.23 680
9584.15 721
9585.07 667
9586.00 660
9586.92 613
9587.85 638
9588.77 617
9589.70 678
9590.62 637
9591.55 607
9592.47 613
9593.40 650
9594.32 670
9595.24 658
9596.17 696
9597.09 709
9598.02 664
9598.94 695
9599.87 606
9600.79 667
9601.72 703
9602.65 758
9603.57 726
9604.50 674
9605.42 693
9606.35 717
9607.27 751
9608.20 705
9609.12 705
9610.05 722
9610.97 759
9611.90 740
9612.83 761
9613.75 714
9614.68 712
9615.60 716
9616.53 781
9617.45 745
9618.38 733
9619.31 777
9620.23 738
9621.16 757
9622.08 735
9623.01 746
9623.94 826
9624.86 847
9625.79 799
9626.72 788
9627.64 745
9628.57 754
9629.50 767
9630.42 791
9631.35 741
9632.27 735
9633.20 763
9634.13 817
9635.06 775
9635.98 827
9636.91 866
9637.84 896
9638.76 922
9639.69 868
9640.62 861
9641.54 830
9642.47 861
9643.40 883
9644.33 836
9645.25 864
9646.18 910
9647.11 859
9648.03 864
9648.96 889
9649.89 885
9650.82 907
9651.74 973
9652.67 973
9653.60 971
9654.53 974
9655.46 934
9656.38 953
9657.31 940
9658.24 969
9659.17 942
9660.09 954
9661.02 962
9661.95 928
9662.88 930
9663.81 942
9664.74 984
9665.66 1006
9666.59 955
9667.52 970
9668.45 1007
9669.38 987
9670.31 1044
9671.23 1072
9672.16 1092
9673.09 1126
9674.02 1133
9674.95 1067
9675.88 1098
9676.81 1127
9677.73 1105
9678.66 1104
9679.59 1148
9680.52 1241
9681.45 1191
9682.38 1176
9683.31 1189
9684.24 1289
9685.17 1292
9686.10 1257
9687.03 1280
9687.95 1243
9688.88 1269
9689.81 1254
9690.74 1201
9691.67 1288
9692.60 1321
9693.53 1373
9694.46 1350
9695.39 1416
9696.32 1659
9697.25 1744
9698.18 2010
9699.11 2170
9700.04 2285
9700.97 2351
9701.90 2281
9702.83 2202
9703.76 2150
9704.69 1911
9705.62 1693
9706.55 1578
9707.48 1450
9708.41 1351
9709.34 1367
9710.27 1391
9711.20 1328
9712.13 1350
9713.06 1463
9713.99 1540
9714.92 1526
9715.85 1511
9716.79 1608
9717.72 1676
9718.65 1564
9719.58 1446
9720.51 1440
9721.44 1366
9722.37 1305
9723.30 1248
9724.23 1291
9725.16 1195
9726.09 1204
9727.03 1166
9727.96 1198
9728.89 1277
9729.82 1269
9730.75 1273
9731.68 1271
9732.61 1285
9733.55 1283
9734.48 1269
9735.41 1296
9736.34 1301
9737.27 1298
9738.20 1260
9739.14 1211
9740.07 1156
9741.00 1124
9741.93 1126
9742.86 1125
9743.79 1112
9744.73 1107
9745.66 1140
9746.59 1157
9747.52 1147
9748.46 1095
9749.39 1076
9750.32 1129
9751.25 1023
9752.18 992
9753.12 1038
9754.05 1104
9754.98 1038
9755.91 1014
9756.85 1045
9757.78 1038
9758.71 1024
9759.65 1050
9760.58 1029
9761.51 1062
9762.44 1096
9763.38 1032
9764.31 986
9765.24 1099
9766.18 1152
9767.11 1105
9768.04 1066
9768.98 1109
9769.91 1144
9770.84 1084
9771.78 1149
9772.71 1113
9773.64 1133
9774.58 1191
9775.51 1150
9776.44 1178
9777.38 1241
9778.31 1358
9779.24 1263
9780.18 1362
9781.11 1381
9782.05 1466
9782.98 1423
9783.91 1439
9784.85 1455
9785.78 1491
9786.71 1412
9787.65 1405
9788.58 1302
9789.52 1260
9790.45 1237
9791.39 1158
9792.32 1092
9793.25 1089
9794.19 1066
9795.12 1087
9796.06 1188
9796.99 1270
9797.93 1357
9798.86 1438
9799.80 1390
9800.73 1338
9801.67 1378
9802.60 1334
9803.54 1243
9804.47 1107
9805.41 1074
9806.34 1104
9807.28 1016
9808.21 963
9809.15 914
9810.08 908
9811.02 897
9811.95 900
9812.89 843
9813.82 852
9814.76 849
9815.69 908
9816.63 879
9817.56 830
9818.50 857
9819.43 806
9820.37 854
9821.31 855
9822.24 770
9823.18 753
9824.11 762
9825.05 832
9825.99 789
9826.92 746
9827.86 808
9828.79 858
9829.73 847
9830.67 759
9831.60 794
9832.54 833
9833.47 833
9834.41 776
9835.35 769
9836.28 783
9837.22 787
9838.16 795
9839.09 768
9840.03 803
9840.97 761
9841.90 803
9842.84 777
9843.78 793
9844.71 798
9845.65 800
9846.59 810
9847.52 780
9848.46 753
9849.40 790
9850.34 788
9851.27 776
9852.21 781
9853.15 802
9854.08 810
9855.02 848
9855.96 767
9856.90 774
9857.83 842
9858.77 864
9859.71 868
9860.65 834
9861.58 869
9862.52 847
9863.46 831
9864.40 785
9865.33 810
9866.27 782
9867.21 741
9868.15 777
9869.09 792
9870.02 761
9870.96 794
9871.90 840
9872.84 768
9873.78 810
9874.72 754
9875.65 781
9876.59 839
9877.53 857
9878.47 746
9879.41 767
9880.35 755
9881.28 799
9882.22 772
9883.16 790
9884.10 780
9885.04 747
9885.98 782
9886.92 724
9887.86 714
9888.79 663
9889.73 716
9890.67 654
9891.61 718
9892.55 705
9893.49 751
9894.43 719
9895.37 751
9896.31 683
9897.25 714
9898.19 710
9899.13 719
9900.07 716
9901.00 656
9901.94 714
9902.88 692
9903.82 719
9904.76 729
9905.70 713
9906.64 750
9907.58 789
9908.52 708
9909.46 744
9910.40 758
9911.34 800
9912.28 775
9913.22 712
9914.16 797
9915.10 743
9916.04 717
9916.98 720
9917.92 806
9918.86 781
9919.80 737
9920.74 733
9921.69 859
9922.63 881
9923.57 916
9924.51 1063
9925.45 1221
9926.39 1420
9927.33 1514
9928.27 1558
9929.21 1578
9930.15 1553
9931.09 1501
9932.03 1357
9932.97 1166
9933.92 1154
9934.86 981
9935.80 977
9936.74 879
9937.68 802
9938.62 729
9939.56 739
9940.50 762
9941.45 746
9942.39 739
9943.33 706
9944.27 690
9945.21 697
9946.15 716
9947.10 712
9948.04 732
9948.98 679
9949.92 730
9950.86 691
9951.80 708
9952.75 688
9953.69 710
9954.63 677
9955.57 676
9956.52 686
9957.46 709
9958.40 741
9959.34 711
9960.28 667
9961.23 631
9962.17 686
9963.11 666
9964.05 664
9965.00 661
9965.94 679
9966.88 701
9967.82 672
9968.77 663
9969.71 652
9970.65 675
9971.60 627
9972.54 632
9973.48 597
9974.42 597
9975.37 605
9976.31 609
9977.25 572
9978.20 562
9979.14 577
9980.08 580
9981.03 526
9981.97 536
9982.91 584
9983.86 578
9984.80 576
9985.74 579
9986.69 602
9987.63 546
9988.57 587
9989.52 576
9990.46 548
9991.41 580
9992.35 625
9993.29 560
9994.24 537
9995.18 565
9996.13 552
9997.07 607
9998.01 628
9998.96 592
9999.90 518
10000.85 539
10001.79 540
10002.74 580
10003.68 570
10004.62 622
10005.57 650
10006.51 668
10007.46 654
10008.40 620
10009.35 599
10010.29 599
10011.24 574
10012.18 573
10013.13 561
10014.07 582
10015.02 531
10015.96 552
10016.91 557
10017.85 581
10018.80 579
10019.74 534
10020.69 556
10021.63 524
10022.58 580
10023.52 544
10024.47 521
10025.41 558
10026.36 616
10027.30 592
10028.25 580
10029.19 590
10030.14 539
10031.09 558
10032.03 595
10032.98 586
10033.92 552
10034.87 604
10035.82 569
10036.76 550
10037.71 514
10038.65 511
10039.60 537
10040.55 535
10041.49 511
10042.44 536
10043.38 476
10044.33 516
10045.28 531
10046.22 507
10047.17 543
10048.12 512
10049.06 480
10050.01 509
10050.96 497
10051.90 514
10052.85 516
10053.80 503
10054.74 502
10055.69 530
10056.64 529
10057.58 514
10058.53 539
10059.48 539
10060.42 524
10061.37 521
10062.32 546
10063.27 496
10064.21 472
10065.16 503
10066.11 480
10067.06 512
10068.00 458
10068.95 480
10069.90 523
10070.85 523
10071.79 491
10072.74 508
10073.69 519
10074.64 567
10075.58 482
10076.53 535
10077.48 512
10078.43 516
10079.38 505
10080.32 484
10081.27 480
10082.22 507
10083.17 513
10084.12 504
10085.06 513
10086.01 492
10086.96 489
10087.91 504
10088.86 468
10089.81 525
10090.75 499
10091.70 511
10092.65 541
10093.60 554
10094.55 552
10095.50 516
10096.45 562
10097.40 531
10098.34 527
10099.29 491
10100.24 515
10101.19 516
10102.14 473
10103.09 541
10104.04 490
10104.99 493
10105.94 541
10106.89 527
10107.84 532
10108.78 486
10109.73 523
10110.68 468
10111.63 535
10112.58 497
10113.53 555
10114.48 564
10115.43 492
10116.38 516
10117.33 510
10118.28 489
10119.23 465
10120.18 469
10121.13 487
10122.08 484
10123.03 504
10123.98 500
10124.93 517
10125.88 479
10126.83 492
10127.78 528
10128.73 452
10129.68 512
10130.63 533
10131.58 501
10132.53 457
10133.48 506
10134.43 435
10135.38 553
10136.34 525
10137.29 530
10138.24 496
10139.19 536
10140.14 551
10141.09 530
10142.04 473
10142.99 523
10143.94 534
10144.89 521
10145.84 520
10146.80 550
10147.75 542
10148.70 532
10149.65 561
10150.60 527
10151.55 515
10152.50 547
10153.45 537
10154.41 543
10155.36 532
10156.31 513
10157.26 554
10158.21 529
10159.16 550
10160.12 566
10161.07 559
10162.02 577
10162.97 520
10163.92 520
10164.88 584
10165.83 599
10166.78 574
10167.73 545
10168.68 558
10169.64 560
10170.59 484
10171.54 546
10172.49 585
10173.45 585
10174.40 595
10175.35 606
10176.30 603
10177.26 609
10178.21 558
10179.16 585
10180.11 619
10181.07 594
10182.02 562
10182.97 568
10183.92 582
10184.88 573
10185.83 610
10186.78 608
10187.74 597
10188.69 638
10189.64 665
10190.60 652
10191.55 635
10192.50 665
10193.46 683
10194.41 692
10195.36 667
10196.32 719
10197.27 692
10198.22 673
10199.18 666
10200.13 700
10201.08 735
10202.04 752
10202.99 784
10203.95 686
10204.90 741
10205.85 788
10206.81 861
10207.76 856
10208.72 888
10209.67 859
10210.62 834
10211.58 811
10212.53 763
10213.49 795
10214.44 728
10215.40 740
10216.35 752
10217.30 704
10218.26 691
10219.21 736
10220.17 716
10221.12 767
10222.08 711
10223.03 745
10223.99 727
10224.94 718
10225.90 751
10226.85 706
10227.81 623
10228.76 666
10229.72 681
10230.67 698
10231.63 743
10232.58 775
10233.54 819
10234.49 969
10235.45 1074
10236.40 1134
10237.36 1193
10238.31 1157
10239.27 1113
10240.22 1122
10241.18 996
10242.14 939
10243.09 821
10244.05 799
10245.00 764
10245.96 702
10246.91 661
10247.87 642
10248.83 578
10249.78 562
10250.74 603
10251.69 627
10252.65 555
10253.61 582
10254.56 560
10255.52 550
10256.48 576
10257.43 581
10258.39 533
10259.34 511
10260.30 543
10261.26 579
10262.21 490
10263.17 513
10264.13 597
10265.08 555
10266.04 524
10267.00 520
10267.95 566
10268.91 572
10269.87 540
10270.82 556
10271.78 575
10272.74 521
10273.70 542
10274.65 567
10275.61 565
10276.57 530
10277.52 528
10278.48 519
10279.44 525
10280.40 498
10281.35 505
10282.31 505
10283.27 506
10284.23 555
10285.18 537
10286.14 548
10287.10 488
10288.06 508
10289.02 499
10289.97 487
10290.93 525
10291.89 492
10292.85 491
10293.81 506
10294.76 515
10295.72 492
10296.68 508
10297.64 511
10298.60 538
10299.55 501
10300.51 478
10301.47 512
10302.43 558
10303.39 478
10304.35 475
10305.31 509
10306.26 539
10307.22 504
10308.18 495
10309.14 534
10310.10 478
10311.06 523
10312.02 543
10312.98 568
10313.93 469
10314.89 510
10315.85 512
10316.81 522
10317.77 527
10318.73 523
10319.69 468
10320.65 451
10321.61 487
10322.57 483
10323.53 475
10324.49 467
10325.45 510
10326.40 516
10327.36 505
10328.32 446
10329.28 501
10330.24 560
10331.20 526
10332.16 527
10333.12 524
10334.08 511
10335.04 488
10336.00 462
10336.96 478
10337.92 480
10338.88 482
10339.84 500
10340.80 493
10341.76 509
10342.72 442
10343.68 425
10344.64 454
10345.61 422
10346.57 481
10347.53 468
10348.49 469
10349.45 457
10350.41 450
10351.37 434
10352.33 453
10353.29 416
10354.25 456
10355.21 481
10356.17 521
10357.13 433
10358.10 426
10359.06 430
10360.02 449
10360.98 442
10361.94 474
10362.90 473
10363.86 445
10364.82 435
10365.79 432
10366.75 421
10367.71 440
10368.67 433
10369.63 417
10370.59 409
10371.55 428
10372.52 449
10373.48 429
10374.44 470
10375.40 406
10376.36 424
10377.33 429
10378.29 497
10379.25 452
10380.21 428
10381.17 430
10382.14 413
10383.10 472
10384.06 461
10385.02 431
10385.98 430
10386.95 478
10387.91 450
10388.87 472
10389.83 413
10390.80 464
10391.76 465
10392.72 398
10393.68 447
10394.65 420
10395.61 428
10396.57 452
10397.54 446
10398.50 432
10399.46 442
10400.42 389
10401.39 400
10402.35 453
10403.31 444
10404.28 435
10405.24 413
10406.20 408
10407.17 435
10408.13 414
10409.09 444
10410.06 426
10411.02 413
10411.98 405
10412.95 397
10413.91 441
10414.88 413
10415.84 413
10416.80 406
10417.77 417
10418.73 441
10419.69 473
10420.66 439
10421.62 439
10422.59 409
10423.55 472
10424.51 445
10425.48 444
10426.44 444
10427.41 425
10428.37 449
10429.34 413
10430.30 432
10431.26 428
10432.23 417
10433.19 443
10434.16 438
10435.12 423
10436.09 435
10437.05 379
10438.02 421
10438.98 430
10439.95 417
10440.91 406
10441.88 412
10442.84 386
10443.81 397
10444.77 389
10445.74 379
10446.70 420
10447.67 386
10448.63 413
10449.60 375
10450.56 349
10451.53 342
10452.49 444
10453.46 367
10454.42 395
10455.39 399
10456.36 415
10457.32 403
10458.29 365
10459.25 371
10460.22 388
10461.18 398
10462.15 370
10463.12 372
10464.08 370
10465.05 377
10466.01 367
10466.98 386
10467.95 395
10468.91 370
10469.88 391
10470.84 407
10471.81 364
10472.78 321
10473.74 346
10474.71 399
10475.68 405
10476.64 376
10477.61 379
10478.58 357
10479.54 376
10480.51 382
10481.48 416
10482.44 403
10483.41 384
10484.38 391
10485.34 411
10486.31 365
10487.28 362
10488.25 381
10489.21 384
10490.18 376
10491.15 356
10492.11 391
10493.08 408
10494.05 375
10495.02 375
10495.98 396
10496.95 400
10497.92 378
10498.89 361
10499.85 388
10500.82 396
10501.79 390
10502.76 374
10503.72 314
10504.69 334
10505.66 379
10506.63 371
10507.60 370
10508.56 407
10509.53 387
10510.50 373
10511.47 358
10512.44 349
10513.40 412
10514.37 395
10515.34 398
10516.31 385
10517.28 379
10518.25 373
10519.22 356
10520.18 385
10521.15 384
10522.12 389
10523.09 363
10524.06 419
10525.03 395
10526.00 327
10526.96 332
10527.93 336
10528.90 401
10529.87 383
10530.84 350
10531.81 344
10532.78 342
10533.75 364
10534.72 335
10535.69 359
10536.66 386
10537.63 382
10538.59 367
10539.56 433
10540.53 354
10541.50 361
10542.47 373
10543.44 351
10544.41 359
10545.38 366
10546.35 368
10547.32 379
10548.29 384
10549.26 379
10550.23 400
10551.20 398
10552.17 421
10553.14 397
10554.11 379
10555.08 346
10556.05 367
10557.02 398
10557.99 425
10558.96 358
10559.93 374
10560.90 411
10561.87 392
10562.84 389
10563.81 412
10564.79 404
10565.76 396
10566.73 400
10567.70 376
10568.67 393
10569.64 417
10570.61 367
10571.58 352
10572.55 410
10573.52 371
10574.49 379
10575.47 389
10576.44 394
10577.41 380
10578.38 374
10579.35 372
10580.32 396
10581.29 403
10582.26 400
10583.24 390
10584.21 402
10585.18 371
10586.15 360
10587.12 438
10588.09 453
10589.07 425
10590.04 394
10591.01 435
10591.98 376
10592.95 406
10593.92 432
10594.90 440
10595.87 407
10596.84 424
10597.81 399
10598.78 423
10599.76 437
10600.73 447
10601.70 427
10602.67 416
10603.65 392
10604.62 389
10605.59 427
10606.56 414
10607.54 416
10608.51 384
10609.48 391
10610.45 413
10611.43 416
10612.40 446
10613.37 411
10614.35 392
10615.32 411
10616.29 407
10617.26 386
10618.24 439
10619.21 424
10620.18 430
10621.16 437
10622.13 459
10623.10 436
10624.08 460
10625.05 447
10626.02 449
10627.00 457
10627.97 494
10628.94 462
10629.92 448
10630.89 446
10631.87 413
10632.84 428
10633.81 463
10634.79 451
10635.76 458
10636.73 540
10637.71 525
10638.68 613
10639.66 616
10640.63 643
10641.60 680
10642.58 663
10643.55 613
10644.53 574
10645.50 539
10646.48 531
10647.45 550
10648.43 484
10649.40 441
10650.37 411
10651.35 462
10652.32 463
10653.30 471
10654.27 411
10655.25 368
10656.22 408
10657.20 455
10658.17 405
10659.15 432
10660.12 460
10661.10 399
10662.07 401
10663.05 416
10664.02 439
10665.00 402
10665.97 432
10666.95 391
10667.92 378
10668.90 435
10669.87 407
10670.85 427
10671.83 414
10672.80 449
10673.78 411
10674.75 410
10675.73 369
10676.70 475
10677.68 451
10678.66 450
10679.63 418
10680.61 465
10681.58 469
10682.56 571
10683.54 474
10684.51 414
10685.49 428
10686.46 456
10687.44 503
10688.42 431
10689.39 406
10690.37 413
10691.35 417
10692.32 425
10693.30 426
10694.28 424
10695.25 406
10696.23 388
10697.21 365
10698.18 381
10699.16 374
10700.14 380
10701.11 375
10702.09 390
10703.07 374
10704.04 412
10705.02 444
10706.00 400
10706.97 381
10707.95 388
10708.93 385
10709.91 400
10710.88 401
10711.86 406
10712.84 384
10713.82 373
10714.79 416
10715.77 411
10716.75 385
10717.73 349
10718.70 378
10719.68 368
10720.66 388
10721.64 372
10722.61 371
10723.59 374
10724.57 382
10725.55 374
10726.53 413
10727.50 446
10728.48 440
10729.46 413
10730.44 426
10731.42 353
10732.40 365
10733.37 364
10734.35 396
10735.33 393
10736.31 398
10737.29 415
10738.27 401
10739.25 391
10740.22 375
10741.20 394
10742.18 377
10743.16 346
10744.14 380
10745.12 419
10746.10 389
10747.08 365
10748.05 400
10749.03 373
10750.01 366
10750.99 375
10751.97 389
10752.95 395
10753.93 380
10754.91 372
10755.89 390
10756.87 369
10757.85 402
10758.83 406
10759.81 380
10760.79 374
10761.77 390
10762.75 385
10763.73 426
10764.71 410
10765.68 413
10766.66 420
10767.64 403
10768.62 408
10769.60 422
10770.58 423
10771.56 402
10772.54 383
10773.53 378
10774.51 395
10775.49 423
10776.47 440
10777.45 417
10778.43 419
10779.41 434
10780.39 419
10781.37 442
10782.35 399
10783.33 403
10784.31 400
10785.29 395
10786.27 408
10787.25 427
10788.23 432
10789.21 398
10790.20 414
10791.18 397
10792.16 384
10793.14 402
10794.12 403
10795.10 400
10796.08 437
10797.06 392
10798.04 423
10799.03 397
10800.01 408
10800.99 393
10801.97 391
10802.95 408
10803.93 388
10804.91 408
10805.90 394
10806.88 381
10807.86 399
10808.84 394
10809.82 377
10810.81 358
10811.79 360
10812.77 391
10813.75 377
10814.73 381
10815.72 394
10816.70 378
10817.68 397
10818.66 420
10819.64 381
10820.63 359
10821.61 391
10822.59 408
10823.57 399
10824.56 358
10825.54 412
10826.52 414
10827.50 443
10828.49 436
10829.47 409
10830.45 422
10831.44 430
10832.42 415
10833.40 418
10834.38 358
10835.37 423
10836.35 426
10837.33 450
10838.32 423
10839.30 410
10840.28 404
10841.27 399
10842.25 407
10843.23 398
10844.22 414
10845.20 444
10846.18 407
10847.17 429
10848.15 446
10849.13 462
10850.12 430
10851.10 440
10852.09 441
10853.07 464
10854.05 420
10855.04 466
10856.02 438
10857.00 431
10857.99 469
10858.97 511
10859.96 481
10860.94 474
10861.93 459
10862.91 459
10863.89 438
10864.88 487
10865.86 445
10866.85 490
10867.83 486
10868.82 497
10869.80 510
10870.79 511
10871.77 513
10872.75 491
10873.74 516
10874.72 470
10875.71 531
10876.69 519
10877.68 511
10878.66 498
10879.65 502
10880.63 511
10881.62 538
10882.60 569
10883.59 546
10884.57 547
10885.56 550
10886.55 602
10887.53 614
10888.52 570
10889.50 585
10890.49 553
10891.47 528
10892.46 596
10893.44 578
10894.43 588
10895.42 547
10896.40 550
10897.39 542
10898.37 540
10899.36 511
10900.34 554
10901.33 571
10902.32 581
10903.30 619
10904.29 587
10905.27 549
10906.26 602
10907.25 582
10908.23 578
10909.22 585
10910.21 577
10911.19 529
10912.18 526
10913.17 602
10914.15 618
10915.14 634
10916.13 626
10917.11 668
10918.10 660
10919.09 669
10920.07 613
10921.06 605
10922.05 649
10923.03 663
10924.02 667
10925.01 672
10926.00 637
10926.98 714
10927.97 687
10928.96 670
10929.94 695
10930.93 675
10931.92 654
10932.91 691
10933.89 612
10934.88 701
10935.87 736
10936.86 673
10937.84 683
10938.83 721
10939.82 757
10940.81 768
10941.80 720
10942.78 744
10943.77 791
10944.76 870
10945.75 845
10946.74 847
10947.72 813
10948.71 793
10949.70 798
10950.69 799
10951.68 793
10952.66 884
10953.65 937
10954.64 974
10955.63 1065
10956.62 1144
10957.61 1199
10958.60 1232
10959.58 1300
10960.57 1315
10961.56 1331
10962.55 1308
10963.54 1244
10964.53 1207
10965.52 1088
10966.51 1091
10967.49 1055
10968.48 1027
10969.47 929
10970.46 926
10971.45 928
10972.44 935
10973.43 913
10974.42 856
10975.41 859
10976.40 877
10977.39 868
10978.38 890
10979.37 861
10980.36 935
10981.35 979
10982.34 958
10983.32 955
10984.31 951
10985.30 998
10986.29 1006
10987.28 1028
10988.27 1010
10989.26 1024
10990.25 985
10991.24 1079
10992.23 1084
10993.22 1102
10994.21 1137
10995.20 1222
10996.20 1375
10997.19 1536
10998.18 1693
10999.17 1848
11000.16 1966
11001.15 1978
11002.14 2104
11003.13 2081
11004.12 1899
11005.11 1690
11006.10 1560
11007.09 1371
11008.08 1240
11009.07 1113
11010.06 1012
11011.06 1062
11012.05 951
11013.04 876
11014.03 832
11015.02 865
11016.01 865
11017.00 780
11017.99 779
11018.98 759
11019.98 739
11020.97 829
11021.96 773
11022.95 703
11023.94 756
11024.93 723
11025.93 686
11026.92 699
11027.91 694
11028.90 793
11029.89 745
11030.88 716
11031.88 723
11032.87 708
11033.86 713
11034.85 700
11035.84 703
11036.84 645
11037.83 657
11038.82 676
11039.81 700
11040.81 671
11041.80 668
11042.79 622
11043.78 678
11044.77 656
11045.77 667
11046.76 675
11047.75 671
11048.75 698
11049.74 588
11050.73 677
11051.72 646
11052.72 613
11053.71 593
11054.70 624
11055.70 604
11056.69 660
11057.68 543
11058.67 593
11059.67 591
11060.66 567
11061.65 604
11062.65 561
11063.64 599
11064.63 585
11065.63 553
11066.62 551
11067.61 570
11068.61 590
11069.60 627
11070.60 609
11071.59 613
11072.58 584
11073.58 574
11074.57 582
11075.56 622
11076.56 626
11077.55 631
11078.55 583
11079.54 618
11080.53 602
11081.53 571
11082.52 594
11083.52 547
11084.51 561
11085.51 567
11086.50 572
11087.49 582
11088.49 581
11089.48 596
11090.48 580
11091.47 611
11092.47 603
11093.46 543
11094.46 548
11095.45 542
11096.45 553
11097.44 522
11098.44 542
11099.43 592
11100.43 569
11101.42 567
11102.42 560
11103.41 554
11104.41 568
11105.40 532
11106.40 591
11107.39 573
11108.39 553
11109.38 516
11110.38 521
11111.37 547
11112.37 525
11113.37 470
11114.36 549
11115.36 519
11116.35 523
11117.35 530
11118.34 483
11119.34 542
11120.34 533
11121.33 534
11122.33 547
11123.32 567
11124.32 551
11125.32 572
11126.31 550
11127.31 553
11128.30 552
11129.30 576
11130.30 593
11131.29 538
11132.29 554
11133.29 514
11134.28 479
11135.28 497
11136.28 554
11137.27 493
11138.27 495
11139.27 511
11140.26 500
11141.26 509
11142.26 510
11143.25 539
11144.25 522
11145.25 514
11146.24 511
11147.24 537
11148.24 497
11149.24 500
11150.23 541
11151.23 511
11152.23 512
11153.23 530
11154.22 485
11155.22 451
11156.22 478
11157.22 436
11158.21 485
11159.21 532
11160.21 530
11161.21 519
11162.20 455
11163.20 465
11164.20 510
11165.20 491
11166.20 458
11167.19 497
11168.19 518
11169.19 520
11170.19 483
11171.19 474
11172.18 553
11173.18 522
11174.18 514
11175.18 447
11176.18 463
11177.18 478
11178.17 432
11179.17 441
11180.17 446
11181.17 469
11182.17 507
11183.17 521
11184.17 450
11185.16 466
11186.16 470
11187.16 523
11188.16 502
11189.16 527
11190.16 457
11191.16 462
11192.16 492
11193.16 478
11194.16 496
11195.16 463
11196.15 490
11197.15 485
11198.15 474
11199.15 512
11200.15 524
11201.15 482
11202.15 519
11203.15 498
11204.15 496
11205.15 464
11206.15 537
11207.15 553
11208.15 509
11209.15 533
11210.15 494
11211.15 499
11212.15 508
11213.15 493
11214.15 494
11215.15 463
11216.15 488
11217.15 503
11218.15 445
11219.15 439
11220.15 438
11221.15 487
11222.15 459
11223.15 466
11224.15 517
11225.15 518
11226.15 469
11227.16 466
11228.16 476
11229.16 460
11230.16 488
11231.16 454
11232.16 454
11233.16 440
11234.16 477
11235.16 481
11236.16 496
11237.16 492
11238.17 456
11239.17 434
11240.17 398
11241.17 422
11242.17 452
11243.17 475
11244.17 492
11245.18 487
11246.18 445
11247.18 486
11248.18 548
11249.18 518
11250.18 498
11251.19 477
11252.19 496
11253.19 490
11254.19 517
11255.19 484
11256.19 486
11257.20 467
11258.20 504
11259.20 497
11260.20 454
11261.21 503
11262.21 495
11263.21 478
11264.21 492
11265.21 484
11266.22 520
11267.22 499
11268.22 485
11269.22 452
11270.23 521
11271.23 570
11272.23 506
11273.24 519
11274.24 565
11275.24 573
11276.24 555
11277.25 566
11278.25 657
11279.25 644
11280.26 627
11281.26 644
11282.26 621
11283.27 566
11284.27 536
11285.27 512
11286.28 514
11287.28 524
11288.28 493
11289.29 489
11290.29 496
11291.29 512
11292.30 540
11293.30 492
11294.30 495
11295.31 463
11296.31 520
11297.31 507
11298.32 510
11299.32 495
11300.33 561
11301.33 522
11302.33 471
11303.34 503
11304.34 536
11305.35 528
11306.35 515
11307.36 514
11308.36 548
11309.36 512
11310.37 523
11311.37 562
11312.38 573
11313.38 587
11314.39 626
11315.39 610
11316.40 591
11317.40 594
11318.41 579
11319.41 541
11320.41 524
11321.42 527
11322.42 509
11323.43 489
11324.43 479
11325.44 484
11326.44 486
11327.45 521
11328.46 459
11329.46 479
11330.47 518
11331.47 497
11332.48 522
11333.48 516
11334.49 489
11335.49 485
11336.50 528
11337.50 535
11338.51 567
11339.52 568
11340.52 529
11341.53 543
11342.53 520
11343.54 529
11344.54 576
11345.55 548
11346.56 497
11347.56 530
11348.57 492
11349.58 509
11350.58 503
11351.59 444
11352.59 497
11353.60 437
11354.61 427
11355.61 449
11356.62 502
11357.63 465
11358.63 475
11359.64 432
11360.65 466
11361.65 450
11362.66 458
11363.67 470
11364.67 472
11365.68 465
11366.69 483
11367.69 447
11368.70 461
11369.71 452
11370.71 417
11371.72 452
11372.73 408
11373.74 434
11374.74 438
11375.75 413
11376.76 442
11377.77 446
11378.77 432
11379.78 464
11380.79 471
11381.80 468
11382.80 444
11383.81 442
11384.82 438
11385.83 455
11386.83 467
11387.84 461
11388.85 439
11389.86 432
11390.87 446
11391.87 450
11392.88 429
11393.89 466
11394.90 450
11395.91 476
11396.91 449
11397.92 422
11398.93 442
11399.94 417
11400.95 401
11401.96 457
11402.97 466
11403.97 430
11404.98 428
11405.99 439
11407.00 453
11408.01 437
11409.02 479
11410.03 437
11411.03 418
11412.04 436
11413.05 466
11414.06 449
11415.07 468
11416.08 429
11417.09 430
11418.10 469
11419.11 477
11420.12 453
11421.13 407
11422.14 444
11423.14 436
11424.15 434
11425.16 436
11426.17 443
11427.18 440
11428.19 464
11429.20 461
11430.21 430
11431.22 395
11432.23 452
11433.24 422
11434.25 455
11435.26 418
11436.27 405
11437.28 419
11438.29 425
11439.30 423
11440.31 439
11441.32 472
11442.33 447
11443.34 479
11444.35 475
11445.36 462
11446.37 485
11447.38 466
11448.39 437
11449.41 447
11450.42 486
11451.43 466
11452.44 461
11453.45 437
11454.46 439
11455.47 465
11456.48 424
11457.49 464
11458.50 440
11459.51 457
11460.52 477
11461.54 451
11462.55 455
11463.56 446
11464.57 488
11465.58 455
11466.59 432
11467.60 454
11468.62 486
11469.63 466
11470.64 461
11471.65 446
11472.66 459
11473.67 498
11474.68 493
11475.70 421
11476.71 409
11477.72 441
11478.73 451
11479.74 442
11480.76 414
11481.77 441
11482.78 474
11483.79 470
11484.80 429
11485.82 422
11486.83 459
11487.84 468
11488.85 491
11489.87 445
11490.88 438
11491.89 476
11492.90 465
11493.92 458
11494.93 434
11495.94 445
11496.95 468
11497.97 486
11498.98 451
11499.99 454
11501.00 483
11502.02 469
11503.03 453
11504.04 431
11505.06 448
11506.07 498
11507.08 440
11508.10 445
11509.11 459
11510.12 447
11511.14 517
11512.15 468
11513.16 479
11514.18 448
11515.19 427
11516.20 452
11517.22 471
11518.23 510
11519.24 497
11520.26 455
11521.27 497
11522.29 482
11523.30 462
11524.31 508
11525.33 484
11526.34 462
11527.35 462
11528.37 472
11529.38 477
11530.40 493
11531.41 476
11532.43 522
11533.44 568
11534.45 503
11535.47 505
11536.48 476
11537.50 511
11538.51 534
11539.53 560
11540.54 518
11541.56 529
11542.57 508
11543.59 528
11544.60 551
11545.61 578
11546.63 582
11547.64 572
11548.66 570
11549.67 550
11550.69 571
11551.70 599
11552.72 614
11553.74 640
11554.75 609
11555.77 631
11556.78 621
11557.80 681
11558.81 672
11559.83 620
11560.84 612
11561.86 613
11562.87 618
11563.89 673
11564.91 688
11565.92 648
11566.94 674
11567.95 685
11568.97 673
11569.98 678
11571.00 757
11572.02 714
11573.03 780
11574.05 786
11575.06 767
11576.08 843
11577.10 868
11578.11 903
11579.13 909
11580.15 959
11581.16 942
11582.18 975
11583.20 1051
11584.21 1046
11585.23 1082
11586.25 1099
11587.26 1127
11588.28 1103
11589.30 1110
11590.31 1163
11591.33 1235
11592.35 1332
11593.36 1425
11594.38 1554
11595.40 1699
11596.41 2026
11597.43 2332
11598.45 2533
11599.47 2890
11600.48 2961
11601.50 2938
11602.52 2757
11603.53 2714
11604.55 2376
11605.57 2178
11606.59 1850
11607.60 1574
11608.62 1424
11609.64 1256
11610.66 1142
11611.68 1062
11612.69 927
11613.71 943
11614.73 945
11615.75 890
11616.76 847
11617.78 817
11618.80 846
11619.82 867
11620.84 786
11621.86 749
11622.87 727
11623.89 697
11624.91 783
11625.93 745
11626.95 726
11627.97 743
11628.98 787
11630.00 794
11631.02 692
11632.04 674
11633.06 726
11634.08 753
11635.10 728
11636.11 713
11637.13 666
11638.15 686
11639.17 670
11640.19 726
11641.21 675
11642.23 632
11643.25 639
11644.27 632
11645.29 600
11646.31 555
11647.32 559
11648.34 585
11649.36 536
11650.38 545
11651.40 543
11652.42 544
11653.44 571
11654.46 541
11655.48 581
11656.50 551
11657.52 608
11658.54 599
11659.56 597
11660.58 560
11661.60 585
11662.62 554
11663.64 583
11664.66 558
11665.68 526
11666.70 551
11667.72 626
11668.74 626
11669.76 557
11670.78 573
11671.80 563
11672.82 609
11673.84 609
11674.86 635
11675.88 656
11676.90 634
11677.92 639
11678.95 644
11679.97 675
11680.99 630
11682.01 660
11683.03 623
11684.05 664
11685.07 648
11686.09 677
11687.11 601
11688.13 600
11689.16 617
11690.18 624
11691.20 616
11692.22 637
11693.24 618
11694.26 646
11695.28 609
11696.30 584
11697.33 600
11698.35 636
11699.37 631
11700.39 569
11701.41 568
11702.43 577
11703.46 576
11704.48 584
11705.50 550
11706.52 544
11707.54 558
11708.57 546
11709.59 571
11710.61 546
11711.63 523
11712.65 578
11713.68 567
11714.70 522
11715.72 524
11716.74 533
11717.77 540
11718.79 537
11719.81 511
11720.83 524
11721.86 514
11722.88 538
11723.90 462
11724.92 507
11725.95 537
11726.97 530
11727.99 508
11729.01 488
11730.04 521
11731.06 477
11732.08 447
11733.11 434
11734.13 497
11735.15 463
11736.18 487
11737.20 468
11738.22 480
11739.25 494
11740.27 529
11741.29 483
11742.32 525
11743.34 512
11744.36 492
11745.39 504
11746.41 475
11747.43 513
11748.46 430
11749.48 498
11750.51 490
11751.53 484
11752.55 478
11753.58 486
11754.60 461
11755.63 454
11756.65 510
11757.67 437
11758.70 442
11759.72 489
11760.75 443
11761.77 447
11762.80 457
11763.82 441
11764.84 447
11765.87 493
11766.89 477
11767.92 434
11768.94 472
11769.97 441
11770.99 454
11772.02 451
11773.04 488
11774.07 504
11775.09 486
11776.12 489
11777.14 427
11778.17 457
11779.19 415
11780.22 492
11781.24 434
11782.27 441
11783.29 451
11784.32 457
11785.34 428
11786.37 425
11787.39 402
11788.42 447
11789.45 423
11790.47 441
11791.50 432
11792.52 408
11793.55 432
11794.57 407
11795.60 404
11796.63 438
11797.65 461
11798.68 443
11799.70 433
11800.73 407
11801.75 430
11802.78 443
11803.81 429
11804.83 454
11805.86 471
11806.89 404
11807.91 424
11808.94 391
11809.97 429
11810.99 450
11812.02 442
11813.04 412
11814.07 417
11815.10 437
11816.12 418
11817.15 467
11818.18 419
11819.21 440
11820.23 437
11821.26 439
11822.29 441
11823.31 437
11824.34 418
11825.37 441
11826.39 449
11827.42 456
11828.45 470
11829.48 438
11830.50 523
11831.53 473
11832.56 420
11833.59 430
11834.61 456
11835.64 461
11836.67 466
11837.70 427
11838.72 437
11839.75 462
11840.78 468
11841.81 508
11842.83 428
11843.86 411
11844.89 407
11845.92 435
11846.95 407
11847.97 423
11849.00 409
11850.03 423
11851.06 464
11852.09 440
11853.12 436
11854.14 452
11855.17 470
11856.20 429
11857.23 478
11858.26 460
11859.29 396
11860.32 452
11861.34 462
11862.37 451
11863.40 420
11864.43 435
11865.46 484
11866.49 467
11867.52 450
11868.55 461
11869.57 480
11870.60 454
11871.63 502
11872.66 465
11873.69 460
11874.72 493
11875.75 513
11876.78 484
11877.81 463
11878.84 492
11879.87 497
11880.90 453
11881.93 471
11882.96 446
11883.99 496
11885.02 505
11886.05 518
11887.08 520
11888.11 516
11889.14 556
11890.16 575
11891.19 530
11892.22 548
11893.26 551
11894.29 537
11895.32 507
11896.35 525
11897.38 552
11898.41 609
11899.44 653
11900.47 602
11901.50 637
11902.53 659
11903.56 638
11904.59 625
11905.62 649
11906.65 598
11907.68 611
11908.71 623
11909.74 552
11910.77 563
11911.80 639
11912.83 619
11913.87 627
11914.90 600
11915.93 612
11916.96 551
11917.99 569
11919.02 567
11920.05 566
11921.08 569
11922.11 590
11923.15 618
11924.18 606
11925.21 669
11926.24 672
11927.27 709
11928.30 774
11929.34 851
11930.37 878
11931.40 945
11932.43 944
11933.46 947
11934.49 937
11935.53 914
11936.56 852
11937.59 785
11938.62 826
11939.65 703
11940.69 683
11941.72 633
11942.75 593
11943.78 551
11944.82 572
11945.85 565
11946.88 506
11947.91 501
11948.94 550
11949.98 519
11951.01 518
11952.04 515
11953.08 537
11954.11 557
11955.14 523
11956.17 489
11957.21 470
11958.24 496
11959.27 483
11960.31 479
11961.34 534
11962.37 546
11963.40 512
11964.44 526
11965.47 518
11966.50 486
11967.54 516
11968.57 506
11969.60 519
11970.64 534
11971.67 500
11972.70 486
11973.74 524
11974.77 508
11975.81 466
11976.84 475
11977.87 501
11978.91 488
11979.94 454
11980.97 456
11982.01 465
11983.04 449
11984.08 468
11985.11 535
11986.14 486
11987.18 475
11988.21 512
11989.25 493
11990.28 508
11991.32 541
11992.35 506
11993.38 521
11994.42 484
11995.45 507
11996.49 494
11997.52 526
11998.56 508
11999.59 513
12000.63 547
12001.66 524
12002.70 539
12003.73 498
12004.77 508
12005.80 515
12006.84 524
12007.87 511
12008.91 547
12009.94 562
12010.98 529
12012.01 565
12013.05 606
12014.08 602
12015.12 603
12016.15 608
12017.19 623
12018.22 672
12019.26 687
12020.29 674
12021.33 643
12022.37 662
12023.40 636
12024.44 658
12025.47 597
12026.51 617
12027.54 544
12028.58 543
12029.62 591
12030.65 596
12031.69 555
12032.72 564
12033.76 544
12034.80 599
12035.83 577
12036.87 573
12037.91 558
12038.94 593
12039.98 548
12041.01 548
12042.05 529
12043.09 567
12044.12 523
12045.16 511
12046.20 515
12047.23 514
12048.27 517
12049.31 536
12050.35 547
12051.38 520
12052.42 495
12053.46 506
12054.49 527
12055.53 542
12056.57 463
12057.60 495
12058.64 562
12059.68 582
12060.72 580
12061.75 531
12062.79 546
12063.83 555
12064.87 517
12065.90 546
12066.94 517
12067.98 550
12069.02 554
12070.05 593
12071.09 475
12072.13 478
12073.17 548
12074.21 554
12075.24 540
12076.28 527
12077.32 512
12078.36 509
12079.40 533
12080.43 558
12081.47 495
12082.51 544
12083.55 522
12084.59 495
12085.63 522
12086.66 532
12087.70 517
12088.74 530
12089.78 539
12090.82 541
12091.86 542
12092.90 593
12093.93 590
12094.97 591
12096.01 600
12097.05 587
12098.09 618
12099.13 646
12100.17 684
12101.21 644
12102.25 706
12103.28 697
12104.32 707
12105.36 716
12106.40 706
12107.44 723
12108.48 720
12109.52 670
12110.56 660
12111.60 578
12112.64 548
12113.68 554
12114.72 564
12115.76 532
12116.80 491
12117.84 489
12118.88 509
12119.92 515
12120.96 480
12122.00 492
12123.04 492
12124.08 479
12125.12 461
12126.16 463
12127.20 464
12128.24 445
12129.28 470
12130.32 468
12131.36 450
12132.40 416
12133.44 464
12134.48 407
12135.52 414
12136.56 420
12137.60 447
12138.64 464
12139.68 432
12140.72 401
12141.76 425
12142.81 442
12143.85 463
12144.89 422
12145.93 428
12146.97 421
12148.01 436
12149.05 421
12150.09 394
12151.13 427
12152.18 432
12153.22 429
12154.26 427
12155.30 427
12156.34 368
12157.38 395
12158.42 440
12159.47 366
12160.51 392
12161.55 399
12162.59 430
12163.63 403
12164.67 398
12165.72 411
12166.76 411
12167.80 388
12168.84 415
12169.88 408
12170.93 405
12171.97 429
12173.01 399
12174.05 407
12175.09 434
12176.14 393
12177.18 386
12178.22 370
12179.26 395
12180.31 388
12181.35 374
12182.39 427
12183.43 449
12184.48 399
12185.52 406
12186.56 407
12187.60 404
12188.65 424
12189.69 403
12190.73 410
12191.78 400
12192.82 401
12193.86 403
12194.91 415
12195.95 397
12196.99 392
12198.04 369
12199.08 390
12200.12 400
12201.17 384
12202.21 420
12203.25 398
12204.30 397
12205.34 397
12206.38 372
12207.43 393
12208.47 379
12209.51 389
12210.56 391
12211.60 410
12212.65 435
12213.69 418
12214.73 381
12215.78 388
12216.82 404
12217.87 436
12218.91 407
12219.95 381
12221.00 429
12222.04 436
12223.09 459
12224.13 408
12225.17 416
12226.22 418
12227.26 426
12228.31 462
12229.35 408
12230.40 423
12231.44 447
12232.49 435
12233.53 433
12234.58 397
12235.62 423
12236.67 424
12237.71 409
12238.76 447
12239.80 382
12240.85 416
12241.89 413
12242.94 390
12243.98 380
12245.03 374
12246.07 418
12247.12 406
12248.16 404
12249.21 361
12250.25 401
12251.30 387
12252.34 378
12253.39 405
12254.44 388
12255.48 375
12256.53 367
12257.57 398
12258.62 387
12259.67 385
12260.71 404
12261.76 376
12262.80 344
12263.85 364
12264.90 393
12265.94 371
12266.99 377
12268.03 369
12269.08 354
12270.13 324
12271.17 357
12272.22 387
12273.27 359
12274.31 349
12275.36 362
12276.41 395
12277.45 362
12278.50 376
12279.55 380
12280.59 351
12281.64 371
12282.69 341
12283.73 360
12284.78 382
12285.83 398
12286.87 389
12287.92 388
12288.97 364
12290.01 359
12291.06 400
12292.11 372
12293.16 401
12294.20 388
12295.25 349
12296.30 372
12297.35 392
12298.39 355
12299.44 365
12300.49 360
12301.54 381
12302.58 347
12303.63 336
12304.68 349
12305.73 381
12306.78 385
12307.82 334
12308.87 361
12309.92 415
12310.97 370
12312.02 384
12313.06 391
12314.11 384
12315.16 364
12316.21 360
12317.26 361
12318.31 346
12319.35 317
12320.40 342
12321.45 368
12322.50 380
12323.55 304
12324.60 339
12325.65 403
12326.69 384
12327.74 337
12328.79 339
12329.84 347
12330.89 343
12331.94 341
12332.99 338
12334.04 339
12335.09 361
12336.13 345
12337.18 350
12338.23 315
12339.28 320
12340.33 336
12341.38 326
12342.43 349
12343.48 354
12344.53 354
12345.58 321
12346.63 339
12347.68 358
12348.73 347
12349.78 317
12350.83 343
12351.88 321
12352.93 326
12353.98 342
12355.03 332
12356.08 371
12357.13 332
12358.18 370
12359.23 350
12360.28 328
12361.33 373
12362.38 333
12363.43 357
12364.48 377
12365.53 376
12366.58 362
12367.63 310
12368.68 327
12369.73 362
12370.78 341
12371.83 326
12372.88 353
12373.93 342
12374.98 356
12376.04 337
12377.09 332
12378.14 348
12379.19 345
12380.24 368
12381.29 347
12382.34 374
12383.39 336
12384.44 390
12385.49 363
12386.55 368
12387.60 336
12388.65 375
12389.70 384
12390.75 365
12391.80 332
12392.85 313
12393.91 369
12394.96 348
12396.01 346
12397.06 348
12398.11 359
12399.17 326
12400.22 393
12401.27 385
12402.32 386
12403.37 374
12404.42 404
12405.48 384
12406.53 371
12407.58 377
12408.63 374
12409.69 402
12410.74 387
12411.79 392
12412.84 395
12413.90 402
12414.95 409
12416.00 403
12417.05 384
12418.11 356
12419.16 372
12420.21 376
12421.26 364
12422.32 374
12423.37 371
12424.42 363
12425.48 351
12426.53 326
12427.58 378
12428.63 383
12429.69 432
12430.74 382
12431.79 387
12432.85 371
12433.90 393
12434.95 405
12436.01 380
12437.06 370
12438.11 343
12439.17 371
12440.22 428
12441.28 427
12442.33 393
12443.38 384
12444.44 402
12445.49 405
12446.54 364
12447.60 394
12448.65 390
12449.71 397
12450.76 382
12451.81 387
12452.87 355
12453.92 378
12454.98 421
12456.03 408
12457.08 433
12458.14 360
12459.19 408
12460.25 437
12461.30 396
12462.36 395
12463.41 361
12464.47 371
12465.52 399
12466.58 356
12467.63 401
12468.68 397
12469.74 395
12470.79 409
12471.85 374
12472.90 422
12473.96 391
12475.01 455
12476.07 432
12477.12 443
12478.18 442
12479.24 493
12480.29 471
12481.35 440
12482.40 421
12483.46 454
12484.51 471
12485.57 495
12486.62 494
12487.68 538
12488.73 572
12489.79 620
12490.85 651
12491.90 726
12492.96 739
12494.01 738
12495.07 855
12496.13 882
12497.18 868
12498.24 837
12499.29 853
12500.35 784
12501.41 756
12502.46 676
12503.52 639
12504.57 563
12505.63 541
12506.69 558
12507.74 521
12508.80 523
12509.86 489
12510.91 462
12511.97 416
12513.03 466
12514.08 419
12515.14 459
12516.20 468
12517.25 461
12518.31 435
12519.37 424
12520.42 438
12521.48 486
12522.54 440
12523.60 436
12524.65 455
12525.71 446
12526.77 457
12527.82 453
12528.88 474
12529.94 443
12531.00 439
12532.05 396
12533.11 451
12534.17 428
12535.23 440
12536.28 485
12537.34 431
12538.40 446
12539.46 442
12540.52 424
12541.57 388
12542.63 418
12543.69 401
12544.75 447
12545.81 405
12546.86 426
12547.92 393
12548.98 402
12550.04 396
12551.10 434
12552.15 419
12553.21 447
12554.27 431
12555.33 453
12556.39 506
12557.45 444
12558.51 480
12559.56 512
12560.62 477
12561.68 459
12562.74 486
12563.80 464
12564.86 480
12565.92 474
12566.98 498
12568.03 498
12569.09 495
12570.15 535
12571.21 514
12572.27 526
12573.33 633
12574.39 632
12575.45 636
12576.51 658
12577.57 641
12578.63 598
12579.69 649
12580.75 633
12581.81 568
12582.87 581
12583.93 514
12584.98 542
12586.04 547
12587.10 525
12588.16 508
12589.22 539
12590.28 534
12591.34 535
12592.40 521
12593.46 540
12594.52 541
12595.58 499
12596.64 536
12597.70 487
12598.77 495
12599.83 515
12600.89 496
12601.95 477
12603.01 481
12604.07 442
12605.13 470
12606.19 450
12607.25 479
12608.31 441
12609.37 481
12610.43 462
12611.49 482
12612.55 441
12613.61 457
12614.68 491
12615.74 489
12616.80 516
12617.86 489
12618.92 474
12619.98 464
12621.04 451
12622.10 455
12623.16 459
12624.23 470
12625.29 438
12626.35 489
12627.41 465
12628.47 483
12629.53 461
12630.59 483
12631.66 436
12632.72 446
12633.78 462
12634.84 461
12635.90 470
12636.97 471
12638.03 494
12639.09 520
12640.15 520
12641.21 526
12642.28 514
12643.34 471
12644.40 496
12645.46 452
12646.52 477
12647.59 503
12648.65 518
12649.71 531
12650.77 561
12651.84 521
12652.90 523
12653.96 565
12655.03 583
12656.09 643
12657.15 561
12658.21 609
12659.28 612
12660.34 606
12661.40 570
12662.46 607
12663.53 587
12664.59 615
12665.65 632
12666.72 628
12667.78 565
12668.84 561
12669.91 591
12670.97 585
12672.03 564
12673.10 566
12674.16 640
12675.22 601
12676.29 627
12677.35 613
12678.42 589
12679.48 597
12680.54 638
12681.61 636
12682.67 658
12683.73 604
12684.80 680
12685.86 696
12686.93 748
12687.99 699
12689.05 710
12690.12 719
12691.18 731
12692.25 720
12693.31 728
12694.38 795
12695.44 743
12696.50 787
12697.57 782
12698.63 830
12699.70 803
12700.76 844
12701.83 905
12702.89 981
12703.96 973
12705.02 972
12706.09 1016
12707.15 1047
12708.22 984
12709.28 932
12710.35 867
12711.41 878
12712.48 798
12713.54 769
12714.61 694
12715.67 648
12716.74 670
12717.80 645
12718.87 630
12719.93 571
12721.00 561
12722.06 597
12723.13 633
12724.19 597
12725.26 516
12726.33 580
12727.39 592
12728.46 608
12729.52 544
12730.59 510
12731.66 576
12732.72 580
12733.79 516
12734.85 536
12735.92 554
12736.99 546
12738.05 543
12739.12 493
12740.18 521
12741.25 491
12742.32 533
12743.38 533
12744.45 527
12745.52 499
12746.58 520
12747.65 528
12748.72 528
12749.78 494
12750.85 488
12751.92 454
12752.98 421
12754.05 464
12755.12 480
12756.18 496
12757.25 436
12758.32 413
12759.38 399
12760.45 468
12761.52 451
12762.59 457
12763.65 478
12764.72 436
12765.79 416
12766.85 482
12767.92 454
12768.99 472
12770.06 424
12771.12 453
12772.19 441
12773.26 434
12774.33 442
12775.40 426
12776.46 460
12777.53 413
12778.60 453
12779.67 423
12780.73 445
12781.80 422
12782.87 450
12783.94 385
12785.01 407
12786.08 433
12787.14 445
12788.21 465
12789.28 442
12790.35 421
12791.42 434
12792.49 420
12793.55 430
12794.62 446
12795.69 441
12796.76 444
12797.83 437
12798.90 426
12799.97 399
12801.03 446
12802.10 421
12803.17 433
12804.24 434
12805.31 407
12806.38 428
12807.45 440
12808.52 474
12809.59 452
12810.66 470
12811.72 446
12812.79 435
12813.86 419
12814.93 479
12816.00 453
12817.07 469
12818.14 486
12819.21 517
12820.28 476
12821.35 449
12822.42 474
12823.49 481
12824.56 486
12825.63 446
12826.70 437
12827.77 446
12828.84 439
12829.91 428
12830.98 495
12832.05 440
12833.12 470
12834.19 476
12835.26 475
12836.33 442
12837.40 409
12838.47 431
12839.54 439
12840.61 417
12841.68 408
12842.75 414
12843.82 395
12844.89 422
12845.96 415
12847.04 415
12848.11 413
12849.18 429
12850.25 434
12851.32 422
12852.39 386
12853.46 413
12854.53 399
12855.60 387
12856.67 388
12857.75 394
12858.82 376
12859.89 371
12860.96 369
12862.03 365
12863.10 323
12864.17 346
12865.24 348
12866.32 373
12867.39 409
12868.46 389
12869.53 360
12870.60 370
12871.67 324
12872.75 383
12873.82 364
12874.89 372
12875.96 338
12877.03 345
12878.11 371
12879.18 350
12880.25 339
12881.32 343
12882.39 353
12883.47 348
12884.54 330
12885.61 354
12886.68 365
12887.76 334
12888.83 344
12889.90 353
12890.97 375
12892.05 332
12893.12 339
12894.19 354
12895.27 384
12896.34 345
12897.41 359
12898.48 345
12899.56 321
12900.63 345
12901.70 331
12902.78 327
12903.85 352
12904.92 339
12905.99 328
12907.07 319
12908.14 284
12909.21 304
12910.29 318
12911.36 338
12912.44 330
12913.51 307
12914.58 323
12915.66 308
12916.73 315
12917.80 343
12918.88 344
12919.95 351
12921.02 309
12922.10 356
12923.17 323
12924.25 303
12925.32 342
12926.39 339
12927.47 334
12928.54 308
12929.62 316
12930.69 335
12931.77 326
12932.84 308
12933.91 337
12934.99 354
12936.06 333
12937.14 350
12938.21 356
12939.29 303
12940.36 306
12941.44 330
12942.51 332
12943.59 327
12944.66 342
12945.73 331
12946.81 384
12947.88 343
12948.96 299
12950.03 304
12951.11 341
12952.18 344
12953.26 331
12954.34 318
12955.41 336
12956.49 361
12957.56 361
12958.64 357
12959.71 366
12960.79 345
12961.86 350
12962.94 335
12964.01 321
12965.09 339
12966.17 352
12967.24 365
12968.32 358
12969.39 326
12970.47 362
12971.54 352
12972.62 399
12973.70 363
12974.77 368
12975.85 340
12976.93 312
12978.00 364
12979.08 361
12980.15 357
12981.23 360
12982.31 360
12983.38 387
12984.46 380
12985.54 323
12986.61 357
12987.69 384
12988.77 366
12989.84 335
12990.92 361
12992.00 385
12993.07 397
12994.15 404
12995.23 391
12996.30 331
12997.38 351
12998.46 363
12999.53 379
13000.61 350
13001.69 389
13002.77 421
13003.84 400
13004.92 397
13006.00 376
13007.08 386
13008.15 400
13009.23 362
13010.31 421
13011.39 440
13012.46 426
13013.54 434
13014.62 419
13015.70 414
13016.77 451
13017.85 404
13018.93 419
13020.01 426
13021.09 411
13022.16 447
13023.24 411
13024.32 429
13025.40 420
13026.48 457
13027.56 444
13028.63 429
13029.71 472
13030.79 455
13031.87 465
13032.95 457
13034.03 428
13035.10 458
13036.18 488
13037.26 500
13038.34 478
13039.42 440
13040.50 473
13041.58 467
13042.66 493
13043.73 500
13044.81 531
13045.89 513
13046.97 526
13048.05 519
13049.13 454
13050.21 496
13051.29 524
13052.37 522
13053.45 515
13054.53 503
13055.61 501
13056.69 493
13057.76 505
13058.84 514
13059.92 493
13061.00 493
13062.08 503
13063.16 458
13064.24 459
13065.32 429
13066.40 475
13067.48 482
13068.56 433
13069.64 430
13070.72 407
13071.80 436
13072.88 429
13073.96 401
13075.04 409
13076.12 466
13077.20 412
13078.28 408
13079.36 407
13080.44 391
13081.53 376
13082.61 389
13083.69 394
13084.77 391
13085.85 370
13086.93 380
13088.01 371
13089.09 358
13090.17 318
13091.25 330
13092.33 412
13093.41 368
13094.49 368
13095.58 320
13096.66 384
13097.74 349
13098.82 334
13099.90 341
13100.98 344
13102.06 372
13103.14 370
13104.23 367
13105.31 319
13106.39 387
13107.47 349
13108.55 371
13109.63 364
13110.72 355
13111.80 336
13112.88 335
13113.96 343
13115.04 381
13116.13 358
13117.21 350
13118.29 373
13119.37 364
13120.45 340
13121.54 336
13122.62 357
13123.70 355
13124.78 325
13125.86 343
13126.95 329
13128.03 346
13129.11 340
13130.19 332
13131.28 385
13132.36 380
13133.44 376
13134.52 404
13135.61 370
13136.69 356
13137.77 342
13138.86 347
13139.94 361
13141.02 373
13142.11 327
13143.19 345
13144.27 340
13145.35 336
13146.44 331
13147.52 345
13148.60 355
13149.69 379
13150.77 368
13151.85 350
13152.94 318
13154.02 300
13155.10 344
13156.19 356
13157.27 359
13158.36 336
13159.44 329
13160.52 363
13161.61 324
13162.69 354
13163.77 369
13164.86 352
13165.94 365
13167.03 329
13168.11 336
13169.19 336
13170.28 341
13171.36 342
13172.45 330
13173.53 294
13174.62 331
13175.70 332
13176.79 325
13177.87 341
13178.95 338
13180.04 361
13181.12 380
13182.21 368
13183.29 345
13184.38 383
13185.46 335
13186.55 323
13187.63 365
13188.72 380
13189.80 380
13190.89 350
13191.97 363
13193.06 353
13194.14 327
13195.23 334
13196.31 344
13197.40 370
13198.48 379
13199.57 339
13200.65 331
13201.74 327
13202.83 359
13203.91 381
13205.00 330
13206.08 345
13207.17 319
13208.25 345
13209.34 352
13210.43 383
13211.51 378
13212.60 345
13213.68 358
13214.77 363
13215.86 339
13216.94 345
13218.03 374
13219.11 393
13220.20 364
13221.29 339
13222.37 325
13223.46 323
13224.55 361
13225.63 309
13226.72 320
13227.80 347
13228.89 359
13229.98 361
13231.06 338
13232.15 329
13233.24 357
13234.32 356
13235.41 329
13236.50 346
13237.59 350
13238.67 356
13239.76 351
13240.85 320
13241.93 345
13243.02 333
13244.11 370
13245.20 352
13246.28 334
13247.37 345
13248.46 359
13249.55 395
13250.63 345
13251.72 293
13252.81 340
13253.90 349
13254.98 330
13256.07 333
13257.16 330
13258.25 336
13259.33 333
13260.42 332
13261.51 327
13262.60 354
13263.69 384
13264.77 342
13265.86 366
13266.95 356
13268.04 405
13269.13 357
13270.22 349
13271.30 375
13272.39 363
13273.48 332
13274.57 338
13275.66 393
13276.75 386
13277.83 368
13278.92 394
13280.01 405
13281.10 387
13282.19 355
13283.28 390
13284.37 399
13285.46 377
13286.55 353
13287.63 382
13288.72 363
13289.81 372
13290.90 411
13291.99 385
13293.08 386
13294.17 386
13295.26 357
13296.35 413
13297.44 419
13298.53 397
13299.62 364
13300.71 407
13301.80 412
13302.89 400
13303.97 440
13305.06 439
13306.15 429
13307.24 441
13308.33 445
13309.42 393
13310.51 412
13311.60 466
13312.69 460
13313.78 448
13314.87 471
13315.96 421
13317.05 459
13318.14 429
13319.24 447
13320.33 418
13321.42 400
13322.51 478
13323.60 423
13324.69 455
13325.78 421
13326.87 427
13327.96 441
13329.05 443
13330.14 433
13331.23 427
13332.32 438
13333.41 448
13334.50 423
13335.60 433
13336.69 446
13337.78 434
13338.87 411
13339.96 479
13341.05 446
13342.14 430
13343.23 419
13344.32 456
13345.42 471
13346.51 426
13347.60 427
13348.69 423
13349.78 474
13350.87 478
13351.97 456
13353.06 450
13354.15 462
13355.24 445
13356.33 467
13357.42 454
13358.52 493
13359.61 506
13360.70 532
13361.79 498
13362.88 463
13363.98 516
13365.07 527
13366.16 519
13367.25 539
13368.35 586
13369.44 606
13370.53 593
13371.62 563
13372.72 571
13373.81 541
13374.90 549
13375.99 577
13377.09 526
13378.18 508
13379.27 479
13380.36 497
13381.46 437
13382.55 432
13383.64 443
13384.74 418
13385.83 422
13386.92 439
13388.02 392
13389.11 419
13390.20 442
13391.30 415
13392.39 393
13393.48 408
13394.58 437
13395.67 437
13396.76 400
13397.86 409
13398.95 409
13400.04 404
13401.14 446
13402.23 413
13403.32 359
13404.42 384
13405.51 395
13406.61 367
13407.70 401
13408.79 421
13409.89 376
13410.98 374
13412.08 375
13413.17 388
13414.26 389
13415.36 406
13416.45 396
13417.55 389
13418.64 346
13419.74 396
13420.83 393
13421.93 393
13423.02 404
13424.11 390
13425.21 394
13426.30 399
13427.40 402
13428.49 382
13429.59 391
13430.68 373
13431.78 397
13432.87 370
13433.97 356
13435.06 393
13436.16 418
13437.25 406
13438.35 394
13439.44 374
13440.54 420
13441.63 451
13442.73 403
13443.83 401
13444.92 411
13446.02 414
13447.11 415
13448.21 433
13449.30 466
13450.40 438
13451.49 426
13452.59 411
13453.69 432
13454.78 424
13455.88 418
13456.97 433
13458.07 422
13459.17 430
13460.26 464
13461.36 454
13462.45 477
13463.55 464
13464.65 432
13465.74 492
13466.84 462
13467.94 459
13469.03 473
13470.13 486
13471.23 478
13472.32 477
13473.42 501
13474.52 464
13475.61 462
13476.71 509
13477.81 501
13478.90 437
13480.00 454
13481.10 475
13482.19 472
13483.29 475
13484.39 468
13485.48 465
13486.58 467
13487.68 517
13488.78 540
13489.87 539
13490.97 571
13492.07 505
13493.17 540
13494.26 550
13495.36 552
13496.46 539
13497.56 546
13498.65 556
13499.75 560
13500.85 612
13501.95 626
13503.04 632
13504.14 582
13505.24 647
13506.34 623
13507.44 615
13508.53 591
13509.63 634
13510.73 596
13511.83 544
13512.93 586
13514.03 544
13515.12 476
13516.22 468
13517.32 463
13518.42 465
13519.52 446
13520.62 440
13521.71 448
13522.81 445
13523.91 400
13525.01 443
13526.11 416
13527.21 437
13528.31 401
13529.41 359
13530.51 378
13531.60 410
13532.70 416
13533.80 401
13534.90 385
13536.00 369
13537.10 426
13538.20 395
13539.30 380
13540.40 388
13541.50 416
13542.60 438
13543.70 408
13544.80 400
13545.90 399
13547.00 356
13548.09 366
13549.19 381
13550.29 371
13551.39 404
13552.49 370
13553.59 353
13554.69 365
13555.79 355
13556.89 378
13557.99 345
13559.09 373
13560.19 364
13561.29 352
13562.39 352
13563.50 369
13564.60 394
13565.70 351
13566.80 371
13567.90 416
13569.00 334
13570.10 327
13571.20 329
13572.30 348
13573.40 362
13574.50 363
13575.60 359
13576.70 355
13577.80 378
13578.90 329
13580.01 335
13581.11 346
13582.21 364
13583.31 381
13584.41 366
13585.51 388
13586.61 355
13587.71 387
13588.81 367
13589.92 374
13591.02 344
13592.12 382
13593.22 372
13594.32 353
13595.42 376
13596.53 345
13597.63 352
13598.73 372
13599.83 380
13600.93 377
13602.03 376
13603.14 372
13604.24 406
13605.34 357
13606.44 353
13607.54 381
13608.65 392
13609.75 388
13610.85 338
13611.95 393
13613.06 357
13614.16 346
13615.26 390
13616.36 403
13617.47 404
13618.57 335
13619.67 383
13620.77 381
13621.88 365
13622.98 380
13624.08 408
13625.18 427
13626.29 370
13627.39 357
13628.49 405
13629.60 424
13630.70 374
13631.80 370
13632.91 393
13634.01 367
13635.11 382
13636.21 357
13637.32 364
13638.42 361
13639.53 388
13640.63 414
13641.73 386
13642.84 374
13643.94 383
13645.04 375
13646.15 359
13647.25 371
13648.35 354
13649.46 383
13650.56 372
13651.67 362
13652.77 362
13653.87 380
13654.98 352
13656.08 353
13657.19 338
13658.29 358
13659.39 361
13660.50 350
13661.60 361
13662.71 349
13663.81 359
13664.92 350
13666.02 366
13667.12 334
13668.23 338
13669.33 352
13670.44 353
13671.54 344
13672.65 359
13673.75 358
13674.86 364
13675.96 351
13677.07 348
13678.17 340
13679.28 367
13680.38 364
13681.49 346
13682.59 357
13683.70 366
13684.80 382
13685.91 352
13687.01 369
13688.12 351
13689.22 392
13690.33 373
13691.44 350
13692.54 368
13693.65 348
13694.75 346
13695.86 404
13696.96 424
13698.07 422
13699.18 391
13700.28 380
13701.39 377
13702.49 409
13703.60 424
13704.71 360
13705.81 374
13706.92 416
13708.02 384
13709.13 353
13710.24 390
13711.34 369
13712.45 398
13713.56 395
13714.66 449
13715.77 441
13716.87 431
13717.98 437
13719.09 438
13720.19 415
13721.30 411
13722.41 440
13723.51 432
13724.62 449
13725.73 445
13726.84 479
13727.94 479
13729.05 514
13730.16 462
13731.26 466
13732.37 461
13733.48 496
13734.59 485
13735.69 507
13736.80 505
13737.91 467
13739.01 504
13740.12 506
13741.23 495
13742.34 537
13743.45 468
13744.55 531
13745.66 498
13746.77 451
13747.88 515
13748.98 519
13750.09 548
13751.20 567
13752.31 537
13753.42 545
13754.52 572
13755.63 593
13756.74 550
13757.85 572
13758.96 567
13760.06 620
13761.17 676
13762.28 688
13763.39 655
13764.50 696
13765.61 722
13766.72 740
13767.82 752
13768.93 888
13770.04 875
13771.15 919
13772.26 947
13773.37 913
13774.48 964
13775.59 967
13776.69 971
13777.80 919
13778.91 880
13780.02 858
13781.13 833
13782.24 758
13783.35 723
13784.46 662
13785.57 639
13786.68 652
13787.79 635
13788.90 590
13790.01 565
13791.12 515
13792.22 558
13793.33 567
13794.44 503
13795.55 492
13796.66 501
13797.77 524
13798.88 519
13799.99 496
13801.10 481
13802.21 522
13803.32 541
13804.43 529
13805.54 530
13806.65 484
13807.76 467
13808.87 472
13809.98 490
13811.09 467
13812.20 516
13813.32 475
13814.43 477
13815.54 450
13816.65 482
13817.76 464
13818.87 459
13819.98 458
13821.09 427
13822.20 430
13823.31 455
13824.42 460
13825.53 471
13826.64 425
13827.76 445
13828.87 464
13829.98 456
13831.09 439
13832.20 395
13833.31 402
13834.42 437
13835.53 441
13836.65 448
13837.76 431
13838.87 442
13839.98 460
13841.09 445
13842.20 452
13843.31 418
13844.43 447
13845.54 454
13846.65 459
13847.76 457
13848.87 429
13849.99 448
13851.10 454
13852.21 480
13853.32 466
13854.43 454
13855.55 484
13856.66 450
13857.77 476
13858.88 464
13859.99 513
13861.11 496
13862.22 512
13863.33 466
13864.44 492
13865.56 526
13866.67 506
13867.78 516
13868.89 531
13870.01 490
13871.12 544
13872.23 502
13873.35 481
13874.46 509
13875.57 496
13876.68 499
13877.80 483
13878.91 511
13880.02 500
13881.14 499
13882.25 493
13883.36 454
13884.48 439
13885.59 481
13886.70 473
13887.82 507
13888.93 479
13890.04 473
13891.16 491
13892.27 516
13893.39 526
13894.50 478
13895.61 480
13896.73 469
13897.84 519
13898.95 525
13900.07 514
13901.18 489
13902.30 478
13903.41 471
13904.52 475
13905.64 497
13906.75 461
13907.87 471
13908.98 542
13910.10 448
13911.21 452
13912.32 441
13913.44 438
13914.55 429
13915.67 490
13916.78 482
13917.90 407
13919.01 416
13920.13 451
13921.24 439
13922.36 422
13923.47 434
13924.59 439
13925.70 446
13926.82 407
13927.93 432
13929.05 443
13930.16 427
13931.28 431
13932.39 425
13933.51 407
13934.62 408
13935.74 440
13936.85 435
13937.97 423
13939.08 408
13940.20 466
13941.32 452
13942.43 392
13943.55 395
13944.66 396
13945.78 429
13946.89 388
13948.01 394
13949.13 419
13950.24 434
13951.36 452
13952.47 462
13953.59 396
13954.71 428
13955.82 390
13956.94 399
13958.05 395
13959.17 442
13960.29 383
13961.40 420
13962.52 424
13963.64 398
13964.75 443
13965.87 452
13966.99 395
13968.10 407
13969.22 457
13970.34 421
13971.45 426
13972.57 410
13973.69 420
13974.80 436
13975.92 420
13977.04 414
13978.16 465
13979.27 430
13980.39 380
13981.51 376
13982.62 396
13983.74 433
13984.86 406
13985.98 411
13987.09 426
13988.21 448
13989.33 390
13990.45 421
13991.56 382
13992.68 409
13993.80 454
13994.92 433
13996.03 441
13997.15 389
13998.27 444
13999.39 444
14000.51 436
14001.62 418
14002.74 435
14003.86 419
14004.98 438
14006.10 460
14007.21 476
14008.33 462
14009.45 466
14010.57 438
14011.69 462
14012.81 458
14013.93 456
14015.04 470
14016.16 505
14017.28 517
14018.40 467
14019.52 480
14020.64 572
14021.76 568
14022.87 512
14023.99 517
14025.11 515
14026.23 553
14027.35 500
14028.47 515
14029.59 521
14030.71 480
14031.83 467
14032.95 460
14034.07 470
14035.19 436
14036.30 452
14037.42 435
14038.54 459
14039.66 391
14040.78 456
14041.90 424
14043.02 387
14044.14 424
14045.26 449
14046.38 424
14047.50 458
14048.62 444
14049.74 457
14050.86 410
14051.98 427
14053.10 454
14054.22 402
14055.34 426
14056.46 462
14057.58 452
14058.70 444
14059.82 460
14060.94 409
14062.06 464
14063.18 478
14064.30 445
14065.43 443
14066.55 403
14067.67 440
14068.79 463
14069.91 419
14071.03 440
14072.15 491
14073.27 470
14074.39 473
14075.51 437
14076.63 447
14077.75 446
14078.88 498
14080.00 463
14081.12 465
14082.24 475
14083.36 492
14084.48 526
14085.60 547
14086.72 544
14087.85 538
14088.97 536
14090.09 560
14091.21 552
14092.33 550
14093.45 566
14094.58 562
14095.70 632
14096.82 574
14097.94 599
14099.06 622
14100.19 601
14101.31 594
14102.43 563
14103.55 583
14104.67 573
14105.80 597
14106.92 557
14108.04 559
14109.16 551
14110.28 504
14111.41 491
14112.53 474
14113.65 473
14114.77 480
14115.90 454
14117.02 462
14118.14 481
14119.27 394
14120.39 404
14121.51 422
14122.63 454
14123.76 407
14124.88 377
14126.00 434
14127.13 411
14128.25 433
14129.37 425
14130.50 381
14131.62 381
14132.74 412
14133.86 419
14134.99 387
14136.11 382
14137.24 372
14138.36 434
14139.48 431
14140.61 416
14141.73 368
14142.85 380
14143.98 406
14145.10 390
14146.22 410
14147.35 370
14148.47 399
14149.60 393
14150.72 373
14151.84 347
14152.97 342
14154.09 349
14155.22 375
14156.34 376
14157.46 403
14158.59 376
14159.71 412
14160.84 418
14161.96 322
14163.09 375
14164.21 342
14165.34 377
14166.46 365
14167.58 372
14168.71 355
14169.83 399
14170.96 360
14172.08 370
14173.21 379
14174.33 352
14175.46 356
14176.58 354
14177.71 397
14178.83 351
14179.96 366
14181.08 361
14182.21 342
14183.33 372
14184.46 359
14185.59 344
14186.71 357
14187.84 352
14188.96 328
14190.09 340
14191.21 373
14192.34 356
14193.46 374
14194.59 357
14195.72 340
14196.84 339
14197.97 321
14199.09 324
14200.22 321
14201.35 325
14202.47 346
14203.60 368
14204.72 300
14205.85 353
14206.98 313
14208.10 339
14209.23 322
14210.35 307
14211.48 349
14212.61 304
14213.73 316
14214.86 303
14215.99 313
14217.11 332
14218.24 332
14219.37 314
14220.49 306
14221.62 287
14222.75 307
14223.87 317
14225.00 315
14226.13 315
14227.26 328
14228.38 299
14229.51 293
14230.64 289
14231.76 298
14232.89 307
14234.02 316
14235.15 324
14236.27 327
14237.40 336
14238.53 303
14239.66 322
14240.78 313
14241.91 295
14243.04 291
14244.17 337
14245.29 284
14246.42 303
14247.55 337
14248.68 285
14249.81 256
14250.93 303
14252.06 322
14253.19 312
14254.32 322
14255.45 307
14256.57 322
14257.70 295
14258.83 302
14259.96 282
14261.09 330
14262.22 306
14263.34 300
14264.47 291
14265.60 307
14266.73 299
14267.86 285
14268.99 297
14270.12 301
14271.24 286
14272.37 288
14273.50 286
14274.63 281
14275.76 298
14276.89 287
14278.02 333
14279.15 307
14280.28 291
14281.41 283
14282.54 282
14283.66 273
14284.79 284
14285.92 304
14287.05 262
14288.18 297
14289.31 262
14290.44 311
14291.57 285
14292.70 274
14293.83 289
14294.96 287
14296.09 283
14297.22 254
14298.35 260
14299.48 272
14300.61 254
14301.74 266
14302.87 278
14304.00 241
14305.13 255
14306.26 257
14307.39 294
14308.52 274
14309.65 241
14310.78 279
14311.91 294
14313.04 280
14314.17 269
14315.30 283
14316.43 301
14317.56 255
14318.69 266
14319.82 280
14320.96 256
14322.09 285
14323.22 270
14324.35 287
14325.48 252
14326.61 278
14327.74 277
14328.87 282
14330.00 261
14331.13 252
14332.27 256
14333.40 266
14334.53 270
14335.66 235
14336.79 271
14337.92 260
14339.05 248
14340.18 242
14341.32 238
14342.45 234
14343.58 267
14344.71 266
14345.84 282
14346.98 253
14348.11 258
14349.24 274
14350.37 274
14351.50 239
14352.63 240
14353.77 264
14354.90 258
14356.03 267
14357.16 253
14358.30 259
14359.43 265
14360.56 265
14361.69 297
14362.82 300
14363.96 225
14365.09 274
14366.22 252
14367.35 237
14368.49 249
14369.62 259
14370.75 257
14371.89 247
14373.02 258
14374.15 241
14375.28 269
14376.42 258
14377.55 256
14378.68 272
14379.82 274
14380.95 236
14382.08 256
14383.22 239
14384.35 257
14385.48 242
14386.62 261
14387.75 252
14388.88 265
14390.02 288
14391.15 253
14392.28 255
14393.42 272
14394.55 275
14395.68 286
14396.82 256
14397.95 232
14399.09 226
14400.22 221
14401.35 264
14402.49 256
14403.62 239
14404.76 262
14405.89 258
14407.02 273
14408.16 263
14409.29 247
14410.43 276
14411.56 275
14412.70 221
14413.83 259
14414.96 262
14416.10 272
14417.23 263
14418.37 224
14419.50 245
14420.64 253
14421.77 233
14422.91 267
14424.04 270
14425.18 247
14426.31 265
14427.45 260
14428.58 272
14429.72 257
14430.85 257
14431.99 255
14433.12 272
14434.26 244
14435.39 274
14436.53 249
14437.66 240
14438.80 254
14439.93 251
14441.07 264
14442.20 279
14443.34 248
14444.48 288
14445.61 308
14446.75 257
14447.88 285
14449.02 260
14450.15 263
14451.29 251
14452.43 260
14453.56 252
14454.70 248
14455.83 251
14456.97 250
14458.11 281
14459.24 278
14460.38 258
14461.52 220
14462.65 280
14463.79 257
14464.93 290
14466.06 226
14467.20 263
14468.33 278
14469.47 278
14470.61 265
14471.74 262
14472.88 313
14474.02 253
14475.16 267
14476.29 280
14477.43 285
14478.57 285
14479.70 268
14480.84 278
14481.98 262
14483.11 219
14484.25 259
14485.39 263
14486.53 240
14487.66 235
14488.80 260
14489.94 284
14491.08 263
14492.21 238
14493.35 245
14494.49 263
14495.63 262
14496.76 261
14497.90 254
14499.04 265
14500.18 267
14501.31 260
14502.45 250
14503.59 248
14504.73 238
14505.87 266
14507.01 275
14508.14 236
14509.28 244
14510.42 264
14511.56 264
14512.70 255
14513.83 243
14514.97 249
14516.11 276
14517.25 276
14518.39 288
14519.53 256
14520.67 279
14521.80 276
14522.94 243
14524.08 243
14525.22 240
14526.36 241
14527.50 281
14528.64 267
14529.78 231
14530.92 245
14532.05 251
14533.19 272
14534.33 250
14535.47 268
14536.61 221
14537.75 240
14538.89 248
14540.03 240
14541.17 254
14542.31 292
14543.45 269
14544.59 216
14545.73 223
14546.87 226
14548.01 247
14549.15 253
14550.29 262
14551.43 241
14552.57 241
14553.71 270
14554.85 254
14555.99 239
14557.13 264
14558.27 281
14559.41 285
14560.55 253
14561.69 246
14562.83 252
14563.97 254
14565.11 270
14566.25 264
14567.39 254
14568.53 279
14569.67 233
14570.81 223
14571.95 266
14573.09 255
14574.23 249
14575.37 268
14576.51 251
14577.66 259
14578.80 260
14579.94 235
14581.08 273
14582.22 267
14583.36 275
14584.50 271
14585.64 241
14586.78 256
14587.93 243
14589.07 236
14590.21 254
14591.35 294
14592.49 297
14593.63 289
14594.77 270
14595.92 264
14597.06 282
14598.20 258
14599.34 298
14600.48 291
14601.62 279
14602.77 288
14603.91 285
14605.05 312
14606.19 285
14607.33 226
14608.48 284
14609.62 308
14610.76 288
14611.90 269
14613.04 299
14614.19 286
14615.33 296
14616.47 310
14617.61 306
14618.76 285
14619.90 289
14621.04 297
14622.18 255
14623.33 283
14624.47 335
14625.61 328
14626.76 336
14627.90 351
14629.04 301
14630.18 310
14631.33 338
14632.47 357
14633.61 369
14634.76 348
14635.90 331
14637.04 351
14638.19 372
14639.33 339
14640.47 333
14641.62 328
14642.76 339
14643.90 317
14645.05 323
14646.19 294
14647.33 325
14648.48 329
14649.62 288
14650.76 289
14651.91 309
14653.05 294
14654.20 253
14655.34 247
14656.48 236
14657.63 248
14658.77 279
14659.92 247
14661.06 238
14662.20 249
14663.35 266
14664.49 259
14665.64 265
14666.78 272
14667.93 243
14669.07 248
14670.22 273
14671.36 245
14672.50 243
14673.65 254
14674.79 243
14675.94 235
14677.08 211
14678.23 244
14679.37 250
14680.52 266
14681.66 267
14682.81 250
14683.95 256
14685.10 276
14686.24 264
14687.39 252
14688.53 240
14689.68 244
14690.82 241
14691.97 226
14693.12 231
14694.26 264
14695.41 240
14696.55 244
14697.70 247
14698.84 239
14699.99 244
14701.13 255
14702.28 242
14703.43 230
14704.57 229
14705.72 217
14706.86 239
14708.01 240
14709.16 205
14710.30 211
14711.45 249
14712.59 249
14713.74 236
14714.89 263
14716.03 224
14717.18 229
14718.33 267
14719.47 234
14720.62 214
14721.77 228
14722.91 252
14724.06 262
14725.21 217
14726.35 229
14727.50 231
14728.65 234
14729.79 234
14730.94 250
14732.09 235
14733.23 259
14734.38 242
14735.53 225
14736.67 236
14737.82 265
14738.97 243
14740.12 250
14741.26 237
14742.41 204
14743.56 239
14744.71 233
14745.85 235
14747.00 254
14748.15 224
14749.30 246
14750.44 236
14751.59 215
14752.74 189
14753.89 220
14755.03 254
14756.18 217
14757.33 235
14758.48 221
14759.63 244
14760.77 234
14761.92 242
14763.07 222
14764.22 235
14765.37 232
14766.52 234
14767.66 242
14768.81 249
14769.96 229
14771.11 232
14772.26 230
14773.41 237
14774.55 261
14775.70 269
14776.85 241
14778.00 265
14779.15 264
14780.30 252
14781.45 242
14782.60 251
14783.74 251
14784.89 275
14786.04 253
14787.19 272
14788.34 270
14789.49 240
14790.64 263
14791.79 275
14792.94 263
14794.09 258
14795.24 227
14796.39 279
14797.54 257
14798.69 248
14799.83 243
14800.98 250
14802.13 240
14803.28 255
14804.43 236
14805.58 227
14806.73 219
14807.88 239
14809.03 212
14810.18 233
14811.33 219
14812.48 227
14813.63 265
14814.78 247
14815.93 228
14817.08 232
14818.23 250
14819.38 237
14820.53 242
14821.69 236
14822.84 257
14823.99 217
14825.14 229
14826.29 198
14827.44 218
14828.59 196
14829.74 227
14830.89 207
14832.04 204
14833.19 208
14834.34 227
14835.49 230
14836.65 218
14837.80 194
14838.95 185
14840.10 210
14841.25 201
14842.40 230
14843.55 198
14844.70 186
14845.85 204
14847.01 220
14848.16 215
14849.31 190
14850.46 178
14851.61 209
14852.76 236
14853.92 221
14855.07 236
14856.22 215
14857.37 221
14858.52 231
14859.67 226
14860.83 181
14861.98 234
14863.13 215
14864.28 226
14865.44 211
14866.59 202
14867.74 253
14868.89 233
14870.04 204
14871.20 195
14872.35 213
14873.50 205
14874.65 203
14875.81 198
14876.96 210
14878.11 202
14879.26 217
14880.42 210
14881.57 198
14882.72 203
14883.88 237
14885.03 219
14886.18 216
14887.33 215
14888.49 221
14889.64 221
14890.79 206
14891.95 194
14893.10 207
14894.25 211
14895.41 210
14896.56 190
14897.71 191
14898.87 211
14900.02 232
14901.17 207
14902.33 212
14903.48 229
14904.63 242
14905.79 238
14906.94 202
14908.10 189
14909.25 230
14910.40 211
14911.56 221
14912.71 188
14913.87 172
14915.02 237
14916.17 216
14917.33 210
14918.48 209
14919.64 195
14920.79 210
14921.94 187
14923.10 212
14924.25 180
14925.41 189
14926.56 218
14927.72 240
14928.87 218
14930.03 198
14931.18 226
14932.34 199
14933.49 238
14934.65 189
14935.80 193
14936.96 228
14938.11 219
14939.27 213
14940.42 217
14941.58 204
14942.73 205
14943.89 257
14945.04 232
14946.20 213
14947.35 213
14948.51 237
14949.66 229
14950.82 223
14951.97 212
14953.13 219
14954.28 214
14955.44 232
14956.60 224
14957.75 201
14958.91 204
14960.06 216
14961.22 220
14962.37 207
14963.53 212
14964.69 222
14965.84 232
14967.00 213
14968.16 186
14969.31 212
14970.47 223
14971.62 247
14972.78 226
14973.94 200
14975.09 189
14976.25 194
14977.41 203
14978.56 205
14979.72 189
14980.88 191
14982.03 188
14983.19 197
14984.35 171
14985.50 216
14986.66 189
14987.82 165
14988.97 218
14990.13 209
14991.29 193
14992.44 194
14993.60 218
14994.76 205
14995.92 209
14997.07 177
14998.23 200
14999.39 222
15000.55 204
15001.70 202
15002.86 203
15004.02 186
15005.18 186
15006.33 182
15007.49 210
15008.65 154
15009.81 195
15010.96 174
15012.12 161
15013.28 207
15014.44 241
15015.60 186
15016.75 183
15017.91 210
15019.07 185
15020.23 221
15021.39 187
15022.54 199
15023.70 211
15024.86 194
15026.02 161
15027.18 164
15028.34 176
15029.49 197
15030.65 202
15031.81 223
15032.97 181
15034.13 184
15035.29 188
15036.45 205
15037.61 221
15038.76 180
15039.92 221
15041.08 176
15042.24 199
15043.40 191
15044.56 210
15045.72 187
15046.88 196
15048.04 193
15049.20 177
15050.36 181
15051.51 188
15052.67 205
15053.83 187
15054.99 181
15056.15 180
15057.31 209
15058.47 192
15059.63 195
15060.79 190
15061.95 181
15063.11 190
15064.27 205
15065.43 188
15066.59 196
15067.75 198
15068.91 197
15070.07 187
15071.23 189
15072.39 181
15073.55 182
15074.71 211
15075.87 193
15077.03 194
15078.19 214
15079.35 187
15080.51 164
15081.67 171
15082.83 168
15083.99 192
15085.16 173
15086.32 177
15087.48 201
15088.64 172
15089.80 192
15090.96 186
15092.12 223
15093.28 193
15094.44 170
15095.60 143
15096.76 182
15097.93 195
15099.09 193
15100.25 190
15101.41 166
15102.57 173
15103.73 181
15104.89 207
15106.05 204
15107.22 192
15108.38 174
15109.54 200
15110.70 200
15111.86 201
15113.02 178
15114.19 185
15115.35 184
15116.51 158
15117.67 171
15118.83 178
15120.00 166
15121.16 192
15122.32 189
15123.48 182
15124.64 201
15125.81 200
15126.97 199
15128.13 209
15129.29 208
15130.46 184
15131.62 224
15132.78 179
15133.94 185
15135.11 217
15136.27 207
15137.43 203
15138.59 191
15139.76 176
15140.92 186
15142.08 195
15143.25 182
15144.41 186
15145.57 201
15146.73 188
15147.90 225
15149.06 207
15150.22 172
15151.39 175
15152.55 190
15153.71 186
15154.88 207
15156.04 177
15157.20 198
15158.37 224
15159.53 223
15160.69 189
15161.86 218
15163.02 194
15164.19 198
15165.35 214
15166.51 220
15167.68 200
15168.84 185
15170.00 200
15171.17 233
15172.33 214
15173.50 237
15174.66 203
15175.83 193
15176.99 189
15178.15 192
15179.32 195
15180.48 198
15181.65 187
15182.81 199
15183.98 227
15185.14 193
15186.30 201
15187.47 213
15188.63 248
15189.80 242
15190.96 202
15192.13 196
15193.29 205
15194.46 225
15195.62 214
15196.79 223
15197.95 185
15199.12 247
15200.28 251
15201.45 231
15202.61 246
15203.78 220
15204.94 215
15206.11 233
15207.27 230
15208.44 216
15209.61 234
15210.77 249
15211.94 236
15213.10 232
15214.27 229
15215.43 226
15216.60 258
15217.76 234
15218.93 217
15220.10 244
15221.26 243
15222.43 234
15223.59 241
15224.76 217
15225.93 259
15227.09 237
15228.26 270
15229.42 234
15230.59 260
15231.76 287
15232.92 244
15234.09 257
15235.26 227
15236.42 257
15237.59 238
15238.76 250
15239.92 249
15241.09 252
15242.26 247
15243.42 229
15244.59 257
15245.76 226
15246.92 213
15248.09 225
15249.26 231
15250.42 251
15251.59 224
15252.76 221
15253.93 218
15255.09 226
15256.26 209
15257.43 214
15258.60 215
15259.76 228
15260.93 219
15262.10 199
15263.26 219
15264.43 222
15265.60 210
15266.77 231
15267.94 187
15269.10 217
15270.27 223
15271.44 230
15272.61 227
15273.77 183
15274.94 186
15276.11 193
15277.28 212
15278.45 221
15279.62 183
15280.78 209
15281.95 203
15283.12 219
15284.29 198
15285.46 188
15286.62 204
15287.79 192
15288.96 208
15290.13 198
15291.30 191
15292.47 200
15293.64 189
15294.81 202
15295.97 179
15297.14 191
15298.31 203
15299.48 201
15300.65 191
15301.82 222
15302.99 213
15304.16 224
15305.33 216
15306.49 198
15307.66 197
15308.83 205
15310.00 204
15311.17 235
15312.34 224
15313.51 210
15314.68 186
15315.85 192
15317.02 161
15318.19 202
15319.36 210
15320.53 206
15321.70 207
15322.87 196
15324.04 204
15325.21 232
15326.38 225
15327.55 181
15328.72 213
15329.89 207
15331.06 213
15332.23 189
15333.40 202
15334.57 212
15335.74 204
15336.91 211
15338.08 200
15339.25 191
15340.42 203
15341.59 207
15342.76 243
15343.93 226
15345.10 208
15346.27 238
15347.44 223
15348.62 216
15349.79 213
15350.96 245
15352.13 251
15353.30 224
15354.47 214
15355.64 221
15356.81 234
15357.98 222
15359.15 215
15360.33 226
15361.50 216
15362.67 229
15363.84 211
15365.01 220
15366.18 221
15367.35 231
15368.53 240
15369.70 228
15370.87 221
15372.04 199
15373.21 214
15374.38 221
15375.56 198
15376.73 199
15377.90 244
15379.07 245
15380.24 213
15381.42 236
15382.59 206
15383.76 193
15384.93 221
15386.10 240
15387.28 243
15388.45 254
15389.62 221
15390.79 211
15391.97 245
15393.14 230
15394.31 205
15395.48 244
15396.66 224
15397.83 231
15399.00 252
15400.17 266
15401.35 242
15402.52 219
15403.69 208
15404.87 233
15406.04 265
15407.21 275
15408.39 209
15409.56 223
15410.73 208
15411.91 204
15413.08 185
15414.25 210
15415.42 210
15416.60 216
15417.77 228
15418.95 218
15420.12 235
15421.29 228
15422.47 197
15423.64 216
15424.81 188
15425.99 195
15427.16 207
15428.33 215
15429.51 184
15430.68 192
15431.86 212
15433.03 201
15434.20 192
15435.38 181
15436.55 197
15437.73 191
15438.90 193
15440.08 214
15441.25 180
15442.42 205
15443.60 179
15444.77 204
15445.95 221
15447.12 194
15448.30 223
15449.47 213
15450.65 205
15451.82 209
15453.00 166
15454.17 185
15455.35 216
15456.52 201
15457.70 178
15458.87 198
15460.05 187
15461.22 222
15462.40 225
15463.57 161
15464.75 167
15465.92 209
15467.10 211
15468.27 183
15469.45 190
15470.62 195
15471.80 196
15472.97 208
15474.15 195
15475.33 219
15476.50 204
15477.68 215
15478.85 206
15480.03 179
15481.20 194
15482.38 220
15483.56 201
15484.73 189
15485.91 180
15487.08 176
15488.26 190
15489.44 233
15490.61 221
15491.79 191
15492.97 189
15494.14 219
15495.32 211
15496.49 199
15497.67 195
15498.85 199
15500.02 204
15501.20 207
15502.38 206
15503.55 192
15504.73 209
15505.91 184
15507.08 199
15508.26 189
15509.44 189
15510.62 214
15511.79 207
15512.97 215
15514.15 205
15515.32 198
15516.50 206
15517.68 203
15518.86 205
15520.03 156
15521.21 194
15522.39 208
15523.57 187
15524.74 209
15525.92 215
15527.10 219
15528.28 219
15529.45 201
15530.63 200
15531.81 208
15532.99 222
15534.16 186
15535.34 195
15536.52 203
15537.70 209
15538.88 204
15540.06 179
15541.23 196
15542.41 207
15543.59 233
15544.77 213
15545.95 215
15547.12 206
15548.30 214
15549.48 228
15550.66 200
15551.84 208
15553.02 193
15554.20 242
15555.37 240
15556.55 199
15557.73 210
15558.91 210
15560.09 232
15561.27 216
15562.45 198
15563.63 190
15564.81 191
15565.98 229
15567.16 234
15568.34 202
15569.52 211
15570.70 244
15571.88 251
15573.06 218
15574.24 205
15575.42 228
15576.60 224
15577.78 236
15578.96 230
15580.14 234
15581.32 224
15582.50 186
15583.68 223
15584.86 232
15586.04 212
15587.22 243
15588.40 230
15589.58 230
15590.76 225
15591.94 224
15593.12 237
15594.30 238
15595.48 257
15596.66 255
15597.84 256
15599.02 223
15600.20 244
15601.38 258
15602.56 235
15603.74 253
15604.92 283
15606.10 267
15607.28 267
15608.46 276
15609.64 250
15610.82 288
15612.00 284
15613.19 278
15614.37 263
15615.55 249
15616.73 248
15617.91 255
15619.09 286
15620.27 280
15621.45 274
15622.63 285
15623.82 283
15625.00 295
15626.18 265
15627.36 293
15628.54 288
15629.72 272
15630.90 282
15632.09 299
15633.27 307
15634.45 278
15635.63 287
15636.81 301
15637.99 297
15639.18 293
15640.36 303
15641.54 327
15642.72 321
15643.90 327
15645.09 341
15646.27 321
15647.45 299
15648.63 341
15649.82 340
15651.00 368
15652.18 353
15653.36 322
15654.54 374
15655.73 348
15656.91 368
15658.09 359
15659.28 358
15660.46 356
15661.64 340
15662.82 360
15664.01 363
15665.19 347
15666.37 353
15667.55 386
15668.74 365
15669.92 362
15671.10 329
15672.29 355
15673.47 338
15674.65 349
15675.84 343
15677.02 359
15678.20 360
15679.39 362
15680.57 337
15681.75 390
15682.94 348
15684.12 318
15685.30 352
15686.49 328
15687.67 324
15688.86 332
15690.04 315
15691.22 311
15692.41 360
15693.59 339
15694.78 368
15695.96 329
15697.14 370
15698.33 343
15699.51 341
15700.70 350
15701.88 341
15703.06 366
15704.25 373
15705.43 369
15706.62 372
15707.80 368
15708.99 416
15710.17 399
15711.36 413
15712.54 416
15713.73 440
15714.91 402
15716.09 390
15717.28 421
15718.46 455
15719.65 449
15720.83 408
15722.02 441
15723.20 377
15724.39 391
15725.57 389
15726.76 397
15727.95 401
15729.13 383
15730.32 408
15731.50 378
15732.69 405
15733.87 351
15735.06 409
15736.24 400
15737.43 383
15738.61 376
15739.80 384
15740.99 364
15742.17 367
15743.36 368
15744.54 359
15745.73 396
15746.92 448
15748.10 385
15749.29 428
15750.47 384
15751.66 381
15752.85 437
15754.03 399
15755.22 377
15756.40 391
15757.59 369
15758.78 361
15759.96 368
15761.15 393
15762.34 386
15763.52 397
15764.71 359
15765.90 369
15767.08 377
15768.27 400
15769.46 378
15770.64 368
15771.83 329
15773.02 350
15774.20 367
15775.39 326
15776.58 357
15777.77 358
15778.95 374
15780.14 332
15781.33 355
15782.51 358
15783.70 380
15784.89 381
15786.08 335
15787.26 343
15788.45 360
15789.64 345
15790.83 352
15792.01 357
15793.20 351
15794.39 348
15795.58 319
15796.77 345
15797.95 285
15799.14 301
15800.33 304
15801.52 311
15802.71 274
15803.89 273
15805.08 271
15806.27 309
15807.46 256
15808.65 282
15809.84 270
15811.02 295
15812.21 288
15813.40 281
15814.59 288
15815.78 267
15816.97 328
15818.15 288
15819.34 298
15820.53 273
15821.72 277
15822.91 287
15824.10 278
15825.29 271
15826.48 276
15827.67 313
15828.85 258
15830.04 255
15831.23 261
15832.42 284
15833.61 284
15834.80 263
15835.99 276
15837.18 268
15838.37 252
15839.56 301
15840.75 250
15841.94 264
15843.13 242
15844.32 273
15845.51 303
15846.70 245
15847.89 238
15849.08 223
15850.27 254
15851.46 237
15852.65 230
15853.84 222
15855.03 271
15856.22 265
15857.41 281
15858.60 274
15859.79 268
15860.98 219
15862.17 244
15863.36 257
15864.55 281
15865.74 294
15866.93 258
15868.12 299
15869.31 298
15870.50 270
15871.69 241
15872.88 261
15874.07 288
15875.26 280
15876.45 274
15877.64 275
15878.84 292
15880.03 294
15881.22 277
15882.41 287
15883.60 296
15884.79 274
15885.98 273
15887.17 301
15888.36 293
15889.56 272
15890.75 282
15891.94 282
15893.13 309
15894.32 272
15895.51 299
15896.71 300
15897.90 326
15899.09 307
15900.28 292
15901.47 305
15902.66 322
15903.86 339
15905.05 333
15906.24 304
15907.43 347
15908.62 310
15909.82 299
15911.01 344
15912.20 310
15913.39 336
15914.58 324
15915.78 328
15916.97 321
15918.16 322
15919.35 329
15920.55 308
15921.74 336
15922.93 282
15924.12 289
15925.32 329
15926.51 352
15927.70 354
15928.90 353
15930.09 323
15931.28 330
15932.47 329
15933.67 315
15934.86 337
15936.05 332
15937.25 349
15938.44 321
15939.63 323
15940.83 331
15942.02 321
15943.21 306
15944.41 294
15945.60 292
15946.79 277
15947.99 262
15949.18 272
15950.37 267
15951.57 280
15952.76 255
15953.96 255
15955.15 235
15956.34 240
15957.54 256
15958.73 243
15959.92 241
15961.12 247
15962.31 277
15963.51 248
15964.70 253
15965.90 240
15967.09 256
15968.28 254
15969.48 234
15970.67 220
15971.87 238
15973.06 245
15974.26 219
15975.45 242
15976.65 222
15977.84 222
15979.03 281
15980.23 230
15981.42 198
15982.62 215
15983.81 226
15985.01 236
15986.20 209
15987.40 216
15988.59 232
15989.79 205
15990.98 206
15992.18 200
15993.37 225
15994.57 200
15995.77 204
15996.96 237
15998.16 221
15999.35 198
16000.55 196
16001.74 226
16002.94 226
16004.13 209
16005.33 216
16006.53 229
16007.72 230
16008.92 179
16010.11 189
16011.31 191
16012.51 204
16013.70 184
16014.90 188
16016.09 203
16017.29 183
16018.49 231
16019.68 232
16020.88 224
16022.07 237
16023.27 215
16024.47 239
16025.66 229
16026.86 223
16028.06 185
16029.25 198
16030.45 200
16031.65 216
16032.84 194
16034.04 217
16035.24 230
16036.43 188
16037.63 214
16038.83 193
16040.02 194
16041.22 206
16042.42 213
16043.62 203
16044.81 207
16046.01 196
16047.21 226
16048.40 221
16049.60 190
16050.80 215
16052.00 215
16053.19 212
16054.39 271
16055.59 222
16056.79 219
16057.99 208
16059.18 189
16060.38 215
16061.58 194
16062.78 171
16063.97 192
16065.17 223
16066.37 209
16067.57 178
16068.77 204
16069.96 228
16071.16 188
16072.36 182
16073.56 187
16074.76 190
16075.96 220
16077.15 212
16078.35 195
16079.55 177
16080.75 180
16081.95 181
16083.15 212
16084.35 196
16085.54 198
16086.74 219
16087.94 208
16089.14 186
16090.34 183
16091.54 210
16092.74 188
16093.94 192
16095.14 183
16096.33 203
16097.53 214
16098.73 198
16099.93 206
16101.13 197
16102.33 201
16103.53 204
16104.73 188
16105.93 188
16107.13 173
16108.33 199
16109.53 190
16110.73 183
16111.93 200
16113.13 184
16114.33 197
16115.53 182
16116.73 202
16117.93 196
16119.13 202
16120.33 169
16121.53 170
16122.73 183
16123.93 206
16125.13 202
16126.33 176
16127.53 188
16128.73 174
16129.93 181
16131.13 189
16132.33 214
16133.53 197
16134.73 168
16135.93 180
16137.13 198
16138.33 188
16139.53 195
16140.73 180
16141.93 212
16143.13 200
16144.34 170
16145.54 192
16146.74 199
16147.94 218
16149.14 195
16150.34 199
16151.54 176
16152.74 190
16153.94 210
16155.15 209
16156.35 188
16157.55 181
16158.75 189
16159.95 200
16161.15 188
16162.35 203
16163.56 212
16164.76 182
16165.96 172
16167.16 194
16168.36 221
16169.56 173
16170.77 165
16171.97 182
16173.17 194
16174.37 208
16175.57 189
16176.78 196
16177.98 192
16179.18 190
16180.38 158
16181.59 200
16182.79 210
16183.99 198
16185.19 181
16186.40 173
16187.60 178
16188.80 183
16190.00 206
16191.21 189
16192.41 178
16193.61 187
16194.81 184
16196.02 205
16197.22 171
16198.42 184
16199.63 193
16200.83 201
16202.03 191
16203.23 166
16204.44 193
16205.64 191
16206.84 222
16208.05 204
16209.25 202
16210.45 190
16211.66 212
16212.86 203
16214.06 190
16215.27 176
16216.47 189
16217.68 234
16218.88 213
16220.08 196
16221.29 187
16222.49 207
16223.69 197
16224.90 197
16226.10 222
16227.31 192
16228.51 182
16229.71 219
16230.92 194
16232.12 213
16233.33 198
16234.53 234
16235.74 223
16236.94 216
16238.14 204
16239.35 196
16240.55 209
16241.76 205
16242.96 195
16244.17 196
16245.37 202
16246.58 219
16247.78 217
16248.99 213
16250.19 207
16251.40 195
16252.60 189
16253.81 218
16255.01 208
16256.22 208
16257.42 222
16258.63 236
16259.83 234
16261.04 232
16262.24 189
16263.45 225
16264.65 221
16265.86 202
16267.06 223
16268.27 199
16269.47 214
16270.68 221
16271.89 272
16273.09 251
16274.30 216
16275.50 219
16276.71 236
16277.91 197
16279.12 221
16280.33 230
16281.53 227
16282.74 235
16283.94 238
16285.15 211
16286.36 230
16287.56 242
16288.77 246
16289.98 220
16291.18 243
16292.39 243
16293.59 260
16294.80 241
16296.01 222
16297.21 244
16298.42 247
16299.63 259
16300.83 247
16302.04 264
16303.25 209
16304.46 252
16305.66 238
16306.87 211
16308.08 236
16309.28 256
16310.49 277
16311.70 297
16312.90 263
16314.11 261
16315.32 277
16316.53 221
16317.73 237
16318.94 238
16320.15 241
16321.36 225
16322.56 230
16323.77 214
16324.98 228
16326.19 226
16327.39 228
16328.60 197
16329.81 211
16331.02 198
16332.23 217
16333.43 225
16334.64 220
16335.85 205
16337.06 185
16338.27 180
16339.47 182
16340.68 233
16341.89 231
16343.10 209
16344.31 228
16345.52 191
16346.72 211
16347.93 207
16349.14 190
16350.35 191
16351.56 185
16352.77 201
16353.98 199
16355.18 208
16356.39 183
16357.60 189
16358.81 209
16360.02 182
16361.23 178
16362.44 193
16363.65 168
16364.86 166
16366.07 198
16367.27 216
16368.48 161
16369.69 169
16370.90 196
16372.11 183
16373.32 183
16374.53 200
16375.74 193
16376.95 179
16378.16 191
16379.37 203
16380.58 222
16381.79 199
16383.00 190
16384.21 208
16385.42 177
16386.63 186
16387.84 190
16389.05 189
16390.26 217
16391.47 197
16392.68 197
16393.89 200
16395.10 187
16396.31 180
16397.52 193
16398.73 170
16399.94 193
16401.15 181
16402.36 193
16403.57 175
16404.78 181
16405.99 175
16407.20 175
16408.41 200
16409.62 200
16410.84 196
16412.05 208
16413.26 215
16414.47 180
16415.68 201
16416.89 190
16418.10 170
16419.31 185
16420.52 174
16421.73 177
16422.95 172
16424.16 195
16425.37 184
16426.58 162
16427.79 169
16429.00 182
16430.21 196
16431.43 179
16432.64 160
16433.85 175
16435.06 185
16436.27 209
16437.48 195
16438.70 157
16439.91 194
16441.12 179
16442.33 168
16443.54 183
16444.76 174
16445.97 164
16447.18 172
16448.39 179
16449.61 173
16450.82 175
16452.03 176
16453.24 156
16454.45 158
16455.67 165
16456.88 181
16458.09 182
16459.31 155
16460.52 169
16461.73 191
16462.94 198
16464.16 189
16465.37 157
16466.58 184
16467.79 176
16469.01 153
16470.22 186
16471.43 174
16472.65 160
16473.86 184
16475.07 186
16476.29 180
16477.50 200
16478.71 185
16479.93 178
16481.14 156
16482.35 155
16483.57 178
16484.78 196
16485.99 164
16487.21 158
16488.42 170
16489.64 190
16490.85 172
16492.06 191
16493.28 204
16494.49 163
16495.70 181
16496.92 186
16498.13 179
16499.35 152
16500.56 190
16501.77 178
16502.99 172
16504.20 149
16505.42 149
16506.63 165
16507.85 178
16509.06 154
16510.28 143
16511.49 161
16512.70 171
16513.92 177
16515.13 175
16516.35 173
16517.56 175
16518.78 175
16519.99 167
16521.21 182
16522.42 187
16523.64 181
16524.85 180
16526.07 166
16527.28 154
16528.50 174
16529.71 179
16530.93 167
16532.14 169
16533.36 148
16534.57 173
16535.79 178
16537.01 185
16538.22 159
16539.44 159
16540.65 171
16541.87 156
16543.08 165
16544.30 175
16545.52 169
16546.73 177
16547.95 183
16549.16 156
16550.38 145
16551.60 156
16552.81 176
16554.03 193
16555.24 187
16556.46 153
16557.68 169
16558.89 170
16560.11 183
16561.32 184
16562.54 175
16563.76 175
16564.97 182
16566.19 153
16567.41 155
16568.62 153
16569.84 162
16571.06 171
16572.27 146
16573.49 176
16574.71 167
16575.93 190
16577.14 157
16578.36 187
16579.58 193
16580.79 165
16582.01 152
16583.23 160
16584.44 160
16585.66 168
16586.88 198
16588.10 158
16589.31 168
16590.53 189
16591.75 199
16592.97 184
16594.18 173
16595.40 164
16596.62 172
16597.84 178
16599.06 179
16600.27 166
16601.49 154
16602.71 172
16603.93 158
16605.14 175
16606.36 180
16607.58 162
16608.80 169
16610.02 181
16611.24 174
16612.45 168
16613.67 166
16614.89 178
16616.11 166
16617.33 161
16618.55 155
16619.76 152
16620.98 184
16622.20 142
16623.42 165
16624.64 182
16625.86 176
16627.08 185
16628.30 150
16629.51 177
16630.73 186
16631.95 161
16633.17 173
16634.39 168
16635.61 166
16636.83 157
16638.05 158
16639.27 155
16640.49 150
16641.71 152
16642.92 174
16644.14 175
16645.36 186
16646.58 156
16647.80 153
16649.02 179
16650.24 142
16651.46 156
16652.68 139
16653.90 172
16655.12 160
16656.34 168
16657.56 178
16658.78 145
16660.00 165
16661.22 157
16662.44 174
16663.66 161
16664.88 169
16666.10 164
16667.32 176
16668.54 194
16669.76 173
16670.98 167
16672.20 165
16673.42 156
16674.64 151
16675.87 167
16677.09 149
16678.31 191
16679.53 170
16680.75 148
16681.97 163
16683.19 153
16684.41 148
16685.63 154
16686.85 156
16688.07 144
16689.30 153
16690.52 192
16691.74 161
16692.96 131
16694.18 175
16695.40 161
16696.62 168
16697.84 169
16699.07 178
16700.29 185
16701.51 169
16702.73 155
16703.95 154
16705.17 152
16706.40 133
16707.62 164
16708.84 159
16710.06 166
16711.28 167
16712.50 183
16713.73 169
16714.95 162
16716.17 145
16717.39 160
16718.61 168
16719.84 153
16721.06 161
16722.28 162
16723.50 160
16724.73 178
16725.95 150
16727.17 151
16728.39 147
16729.62 137
16730.84 136
16732.06 147
16733.28 161
16734.51 152
16735.73 160
16736.95 158
16738.18 165
16739.40 150
16740.62 146
16741.84 154
16743.07 148
16744.29 153
16745.51 151
16746.74 161
16747.96 171
16749.18 167
16750.41 169
16751.63 148
16752.85 139
16754.08 164
16755.30 137
16756.52 153
16757.75 152
16758.97 164
16760.20 154
16761.42 150
16762.64 150
16763.87 155
16765.09 156
16766.31 136
16767.54 183
16768.76 142
16769.99 143
16771.21 167
16772.43 171
16773.66 140
16774.88 151
16776.11 154
16777.33 161
16778.56 150
16779.78 145
16781.01 157
16782.23 160
16783.45 128
16784.68 155
16785.90 168
16787.13 145
16788.35 155
16789.58 152
16790.80 146
16792.03 157
16793.25 177
16794.48 157
16795.70 155
16796.93 143
16798.15 155
16799.38 151
16800.60 158
16801.83 159
16803.05 153
16804.28 159
16805.50 145
16806.73 163
16807.95 171
16809.18 184
16810.41 141
16811.63 147
16812.86 155
16814.08 182
16815.31 163
16816.53 154
16817.76 155
16818.99 183
16820.21 177
16821.44 140
16822.66 137
16823.89 131
16825.12 133
16826.34 153
16827.57 179
16828.79 153
16830.02 162
16831.25 183
16832.47 152
16833.70 156
16834.93 152
16836.15 176
16837.38 168
16838.61 161
16839.83 161
16841.06 179
16842.29 173
16843.51 176
16844.74 146
16845.97 156
16847.19 152
16848.42 162
16849.65 167
16850.87 154
16852.10 154
16853.33 165
16854.56 185
16855.78 184
16857.01 159
16858.24 161
16859.46 202
16860.69 180
16861.92 183
16863.15 184
16864.37 188
16865.60 203
16866.83 188
16868.06 174
16869.28 191
16870.51 209
16871.74 200
16872.97 211
16874.20 183
16875.42 186
16876.65 207
16877.88 207
16879.11 198
16880.34 212
16881.56 206
16882.79 230
16884.02 207
16885.25 212
16886.48 205
16887.71 211
16888.93 196
16890.16 190
16891.39 208
16892.62 179
16893.85 215
16895.08 212
16896.31 193
16897.53 195
16898.76 227
16899.99 220
16901.22 202
16902.45 170
16903.68 189
16904.91 198
16906.14 207
16907.37 175
16908.59 181
16909.82 188
16911.05 177
16912.28 173
16913.51 184
16914.74 177
16915.97 170
16917.20 177
16918.43 200
16919.66 192
16920.89 177
16922.12 183
16923.35 167
16924.58 187
16925.81 165
16927.04 192
16928.27 181
16929.50 165
16930.73 176
16931.96 161
16933.19 189
16934.42 160
16935.65 171
16936.88 214
16938.11 175
16939.34 183
16940.57 175
16941.80 138
16943.03 176
16944.26 186
16945.49 184
16946.72 172
16947.95 133
16949.18 161
16950.41 186
16951.64 186
16952.87 150
16954.10 164
16955.33 154
16956.57 186
16957.80 173
16959.03 184
16960.26 178
16961.49 198
16962.72 178
16963.95 174
16965.18 169
16966.41 160
16967.65 187
16968.88 170
16970.11 156
16971.34 148
16972.57 151
16973.80 173
16975.03 173
16976.27 149
16977.50 164
16978.73 167
16979.96 184
16981.19 155
16982.42 166
16983.66 159
16984.89 173
16986.12 172
16987.35 166
16988.58 161
16989.82 177
16991.05 173
16992.28 175
16993.51 171
16994.75 158
16995.98 161
16997.21 199
16998.44 183
16999.67 157
17000.91 173
17002.14 149
17003.37 157
17004.61 176
17005.84 172
17007.07 156
17008.30 151
17009.54 187
17010.77 169
17012.00 164
17013.23 148
17014.47 181
17015.70 188
17016.93 189
17018.17 164
17019.40 184
17020.63 153
17021.87 161
17023.10 178
17024.33 181
17025.57 171
17026.80 156
17028.03 171
17029.27 159
17030.50 154
17031.73 139
17032.97 158
17034.20 178
17035.44 159
17036.67 165
17037.90 184
17039.14 159
17040.37 141
17041.60 166
17042.84 182
17044.07 164
17045.31 140
17046.54 152
17047.78 141
17049.01 155
17050.24 159
17051.48 161
17052.71 135
17053.95 168
17055.18 164
17056.42 147
17057.65 137
17058.89 161
17060.12 139
17061.35 149
17062.59 167
17063.82 130
17065.06 151
17066.29 164
17067.53 144
17068.76 144
17070.00 184
17071.23 134
17072.47 151
17073.70 152
17074.94 152
17076.17 143
17077.41 151
17078.65 154
17079.88 151
17081.12 153
17082.35 140
17083.59 166
17084.82 192
17086.06 158
17087.29 157
17088.53 156
17089.77 147
17091.00 157
17092.24 158
17093.47 156
17094.71 138
17095.94 140
17097.18 160
17098.42 140
17099.65 151
17100.89 145
17102.12 158
17103.36 139
17104.60 136
17105.83 142
17107.07 154
17108.31 140
17109.54 163
17110.78 128
17112.02 147
17113.25 149
17114.49 139
17115.73 151
17116.96 159
17118.20 143
17119.44 165
17120.67 148
17121.91 149
17123.15 129
17124.38 137
17125.62 143
17126.86 134
17128.10 132
17129.33 140
17130.57 171
17131.81 127
17133.04 161
17134.28 124
17135.52 133
17136.76 176
17137.99 156
17139.23 151
17140.47 168
17141.71 146
17142.94 159
17144.18 134
17145.42 119
17146.66 147
17147.90 159
17149.13 163
17150.37 136
17151.61 131
17152.85 119
17154.08 153
17155.32 167
17156.56 161
17157.80 151
17159.04 144
17160.28 155
17161.51 147
17162.75 154
17163.99 129
17165.23 153
17166.47 150
17167.71 142
17168.95 131
17170.18 149
17171.42 167
17172.66 174
17173.90 137
17175.14 153
17176.38 168
17177.62 160
17178.86 129
17180.09 111
17181.33 136
17182.57 155
17183.81 149
17185.05 138
17186.29 152
17187.53 140
17188.77 147
17190.01 137
17191.25 136
17192.49 138
17193.73 142
17194.97 132
17196.21 142
17197.45 127
17198.69 131
17199.92 146
17201.16 135
17202.40 139
17203.64 150
17204.88 147
17206.12 142
17207.36 160
17208.60 149
17209.84 148
17211.08 155
17212.32 144
17213.56 147
17214.81 133
17216.05 135
17217.29 133
17218.53 121
17219.77 141
17221.01 145
17222.25 170
17223.49 150
17224.73 142
17225.97 133
17227.21 123
17228.45 140
17229.69 136
17230.93 156
17232.17 130
17233.41 139
17234.66 127
17235.90 151
17237.14 139
17238.38 98
17239.62 136
17240.86 145
17242.10 125
17243.34 134
17244.58 130
17245.83 111
17247.07 151
17248.31 158
17249.55 125
17250.79 127
17252.03 136
17253.28 130
17254.52 130
17255.76 147
17257.00 152
17258.24 136
17259.48 140
17260.73 143
17261.97 134
17263.21 121
17264.45 141
17265.69 146
17266.94 143
17268.18 130
17269.42 126
17270.66 148
17271.91 132
17273.15 133
17274.39 142
17275.63 156
17276.88 137
17278.12 141
17279.36 152
17280.60 124
17281.85 115
17283.09 133
17284.33 136
17285.57 133
17286.82 125
17288.06 114
17289.30 146
17290.55 141
17291.79 120
17293.03 123
17294.28 135
17295.52 132
17296.76 102
17298.01 129
17299.25 136
17300.49 144
17301.74 135
17302.98 152
17304.22 145
17305.47 131
17306.71 142
17307.95 144
17309.20 150
17310.44 140
17311.68 131
17312.93 133
17314.17 142
17315.42 128
17316.66 129
17317.90 156
17319.15 164
17320.39 144
17321.64 145
17322.88 149
17324.12 140
17325.37 138
17326.61 150
17327.86 148
17329.10 145
17330.35 136
17331.59 122
17332.83 134
17334.08 138
17335.32 126
17336.57 142
17337.81 131
17339.06 141
17340.30 131
17341.55 130
17342.79 131
17344.04 159
17345.28 128
17346.53 109
17347.77 110
17349.02 135
17350.26 130
17351.51 132
17352.75 120
17354.00 156
17355.24 147
17356.49 127
17357.73 115
17358.98 115
17360.23 116
17361.47 144
17362.72 151
17363.96 146
17365.21 121
17366.45 136
17367.70 129
17368.95 142
17370.19 143
17371.44 114
17372.68 124
17373.93 117
17375.18 135
17376.42 128
17377.67 126
17378.91 170
17380.16 150
17381.41 137
17382.65 119
17383.90 121
17385.15 120
17386.39 156
17387.64 136
17388.89 112
17390.13 136
17391.38 136
17392.63 136
17393.87 147
17395.12 136
17396.37 146
17397.61 151
17398.86 143
17400.11 133
17401.35 140
17402.60 116
17403.85 107
17405.09 133
17406.34 126
17407.59 119
17408.84 131
17410.08 120
17411.33 125
17412.58 122
17413.83 129
17415.07 133
17416.32 140
17417.57 138
17418.82 137
17420.06 114
17421.31 113
17422.56 127
17423.81 155
17425.05 137
17426.30 114
17427.55 130
17428.80 123
17430.05 146
17431.29 147
17432.54 115
17433.79 118
17435.04 128
17436.29 139
17437.54 129
17438.78 125
17440.03 130
17441.28 150
17442.53 136
17443.78 109
17445.03 122
17446.27 135
17447.52 150
17448.77 119
17450.02 145
17451.27 131
17452.52 137
17453.77 164
17455.02 147
17456.27 152
17457.51 150
17458.76 143
17460.01 145
17461.26 119
17462.51 113
17463.76 144
17465.01 142
17466.26 124
17467.51 129
17468.76 122
17470.01 141
17471.26 142
17472.51 132
17473.76 126
17475.01 137
17476.26 146
17477.50 141
17478.75 128
17480.00 136
17481.25 127
17482.50 154
17483.75 134
17485.00 139
17486.25 113
17487.50 127
17488.75 117
17490.00 127
17491.25 144
17492.51 157
17493.76 128
17495.01 132
17496.26 135
17497.51 140
17498.76 134
17500.01 143
17501.26 112
17502.51 128
17503.76 152
17505.01 134
17506.26 148
17507.51 140
17508.76 121
17510.01 127
17511.26 138
17512.52 136
17513.77 118
17515.02 137
17516.27 121
17517.52 126
17518.77 128
17520.02 142
17521.27 138
17522.53 143
17523.78 140
17525.03 133
17526.28 141
17527.53 120
17528.78 122
17530.03 140
17531.29 132
17532.54 140
17533.79 130
17535.04 131
17536.29 120
17537.55 148
17538.80 145
17540.05 133
17541.30 148
17542.55 137
17543.81 133
17545.06 150
17546.31 136
17547.56 138
17548.81 135
17550.07 118
17551.32 105
17552.57 121
17553.82 140
17555.08 139
17556.33 141
17557.58 123
17558.83 139
17560.09 157
17561.34 107
17562.59 121
17563.85 135
17565.10 135
17566.35 117
17567.60 135
17568.86 126
17570.11 126
17571.36 133
17572.62 151
17573.87 122
17575.12 123
17576.38 143
17577.63 134
17578.88 137
17580.14 137
17581.39 128
17582.64 134
17583.90 156
17585.15 119
17586.40 118
17587.66 124
17588.91 145
17590.17 136
17591.42 119
17592.67 104
17593.93 143
17595.18 140
17596.43 146
17597.69 155
17598.94 141
17600.20 153
17601.45 147
17602.71 125
17603.96 127
17605.21 144
17606.47 146
17607.72 153
17608.98 159
17610.23 159
17611.49 128
17612.74 133
17614.00 140
17615.25 133
17616.50 136
17617.76 145
17619.01 149
17620.27 135
17621.52 141
17622.78 148
17624.03 136
17625.29 118
17626.54 166
17627.80 136
17629.05 135
17630.31 162
17631.56 135
17632.82 146
17634.08 135
17635.33 121
17636.59 140
17637.84 153
17639.10 138
17640.35 126
17641.61 152
17642.86 160
17644.12 132
17645.38 139
17646.63 133
17647.89 140
17649.14 162
17650.40 164
17651.66 146
17652.91 155
17654.17 145
17655.42 155
17656.68 140
17657.94 151
17659.19 132
17660.45 155
17661.70 155
17662.96 120
17664.22 142
17665.47 136
17666.73 142
17667.99 138
17669.24 131
17670.50 132
17671.76 164
17673.01 133
17674.27 152
17675.53 151
17676.78 139
17678.04 124
17679.30 178
17680.56 153
17681.81 129
17683.07 136
17684.33 136
17685.58 151
17686.84 121
17688.10 123
17689.36 125
17690.61 132
17691.87 142
17693.13 145
17694.39 143
17695.64 146
17696.90 139
17698.16 141
17699.42 140
17700.67 127
17701.93 136
17703.19 143
17704.45 138
17705.70 132
17706.96 130
17708.22 140
17709.48 139
17710.74 157
17711.99 145
17713.25 118
17714.51 116
17715.77 136
17717.03 132
17718.29 147
17719.54 135
17720.80 124
17722.06 151
17723.32 140
17724.58 128
17725.84 111
17727.10 142
17728.35 158
17729.61 128
17730.87 132
17732.13 133
17733.39 145
17734.65 133
17735.91 132
17737.17 112
17738.43 117
17739.69 144
17740.94 151
17742.20 140
17743.46 125
17744.72 130
17745.98 145
17747.24 136
17748.50 137
17749.76 141
17751.02 136
17752.28 158
17753.54 138
17754.80 137
17756.06 111
17757.32 154
17758.58 141
17759.84 139
17761.10 142
17762.36 115
17763.62 162
17764.88 140
17766.14 119
17767.40 122
17768.66 147
17769.92 153
17771.18 134
17772.44 101
17773.70 114
17774.96 149
17776.22 162
17777.48 143
17778.74 126
17780.00 124
17781.26 148
17782.52 142
17783.78 140
17785.04 111
17786.30 129
17787.57 133
17788.83 151
17790.09 132
17791.35 127
17792.61 134
17793.87 133
17795.13 139
17796.39 130
17797.65 128
17798.91 130
17800.18 110
17801.44 127
17802.70 116
17803.96 141
17805.22 160
17806.48 153
17807.74 125
17809.01 137
17810.27 119
17811.53 140
17812.79 129
17814.05 124
17815.31 129
17816.58 117
17817.84 138
17819.10 132
17820.36 109
17821.62 134
17822.89 148
17824.15 141
17825.41 142
17826.67 139
17827.94 158
17829.20 141
17830.46 138
17831.72 122
17832.98 142
17834.25 111
17835.51 129
17836.77 129
17838.04 125
17839.30 140
17840.56 137
17841.82 132
17843.09 134
17844.35 120
17845.61 128
17846.87 119
17848.14 100
17849.40 122
17850.66 111
17851.93 148
17853.19 117
17854.45 139
17855.72 125
17856.98 127
17858.24 121
17859.51 109
17860.77 130
17862.03 130
17863.30 143
17864.56 130
17865.82 146
17867.09 132
17868.35 134
17869.62 148
17870.88 139
17872.14 123
17873.41 131
17874.67 134
17875.93 126
17877.20 113
17878.46 117
17879.73 134
17880.99 120
17882.26 166
17883.52 126
17884.78 117
17886.05 127
17887.31 121
17888.58 129
17889.84 129
17891.11 118
17892.37 128
17893.63 154
17894.90 128
17896.16 120
17897.43 122
17898.69 126
17899.96 142
17901.22 146
17902.49 114
17903.75 137
17905.02 113
17906.28 125
17907.55 111
17908.81 132
17910.08 126
17911.34 150
17912.61 138
17913.87 129
17915.14 114
17916.41 140
17917.67 128
17918.94 132
17920.20 155
17921.47 109
17922.73 141
17924.00 120
17925.26 127
17926.53 109
17927.80 115
17929.06 112
17930.33 136
17931.59 121
17932.86 113
17934.13 120
17935.39 132
17936.66 148
17937.92 125
17939.19 119
17940.46 121
17941.72 141
17942.99 123
17944.26 118
17945.52 120
17946.79 137
17948.06 125
17949.32 114
17950.59 137
17951.85 125
17953.12 131
17954.39 127
17955.66 138
17956.92 109
17958.19 131
17959.46 149
17960.72 134
17961.99 132
17963.26 141
17964.52 151
17965.79 153
17967.06 110
17968.33 112
17969.59 146
17970.86 144
17972.13 128
17973.40 118
17974.66 136
17975.93 119
17977.20 147
17978.47 136
17979.73 139
17981.00 116
17982.27 153
17983.54 150
17984.80 126
17986.07 124
17987.34 130
17988.61 160
17989.88 142
17991.14 126
17992.41 110
17993.68 125
17994.95 125
17996.22 123
17997.48 111
17998.75 118
18000.02 121
18001.29 145
18002.56 122
18003.83 123
18005.10 112
18006.36 129
18007.63 125
18008.90 126
18010.17 100
18011.44 130
18012.71 150
18013.98 117
18015.25 116
18016.51 102
18017.78 126
18019.05 116
18020.32 125
18021.59 116
18022.86 140
18024.13 125
18025.40 130
18026.67 111
18027.94 115
18029.21 115
18030.48 139
18031.75 126
18033.01 128
18034.28 129
18035.55 122
18036.82 127
18038.09 115
18039.36 149
18040.63 118
18041.90 134
18043.17 134
18044.44 133
18045.71 128
18046.98 104
18048.25 134
18049.52 128
18050.79 120
18052.06 130
18053.33 130
18054.60 139
18055.87 120
18057.14 112
18058.42 107
18059.69 133
18060.96 160
18062.23 113
18063.50 143
18064.77 136
18066.04 129
18067.31 107
18068.58 116
18069.85 111
18071.12 128
18072.39 149
18073.66 134
18074.93 114
18076.21 129
18077.48 110
18078.75 117
18080.02 113
18081.29 139
18082.56 130
18083.83 137
18085.10 135
18086.38 154
18087.65 128
18088.92 134
18090.19 118
18091.46 130
18092.73 126
18094.01 122
18095.28 116
18096.55 107
18097.82 111
18099.09 131
18100.36 131
18101.64 133
18102.91 116
18104.18 131
18105.45 129
18106.73 143
18108.00 114
18109.27 113
18110.54 101
18111.81 132
18113.09 127
18114.36 132
18115.63 118
18116.90 125
18118.18 136
18119.45 140
18120.72 124
18121.99 130
18123.27 137
18124.54 151
18125.81 111
18127.09 111
18128.36 125
18129.63 151
18130.90 123
18132.18 124
18133.45 106
18134.72 125
18136.00 117
18137.27 145
18138.54 119
18139.82 125
18141.09 149
18142.36 152
18143.64 115
18144.91 108
18146.18 114
18147.46 135
18148.73 127
18150.00 119
18151.28 129
18152.55 111
18153.83 132
18155.10 154
18156.37 113
18157.65 106
18158.92 137
18160.20 121
18161.47 127
18162.74 106
18164.02 124
18165.29 124
18166.57 141
18167.84 144
18169.12 112
18170.39 107
18171.66 120
18172.94 133
18174.21 110
18175.49 108
18176.76 123
18178.04 145
18179.31 116
18180.59 103
18181.86 109
18183.14 120
18184.41 108
18185.69 129
18186.96 124
18188.24 115
18189.51 116
18190.79 135
18192.06 118
18193.34 94
18194.61 102
18195.89 139
18197.16 130
18198.44 129
18199.71 113
18200.99 114
18202.26 123
18203.54 130
18204.81 121
18206.09 138
18207.37 117
18208.64 143
18209.92 142
18211.19 126
18212.47 89
18213.75 108
18215.02 129
18216.30 129
18217.57 102
18218.85 128
18220.13 156
18221.40 123
18222.68 99
18223.95 136
18225.23 127
18226.51 129
18227.78 159
18229.06 114
18230.34 111
18231.61 115
18232.89 127
18234.17 148
18235.44 104
18236.72 127
18238.00 135
18239.27 108
18240.55 119
18241.83 117
18243.10 110
18244.38 124
18245.66 131
18246.94 149
18248.21 121
18249.49 124
18250.77 116
18252.04 157
18253.32 122
18254.60 119
18255.88 121
18257.15 138
18258.43 132
18259.71 106
18260.99 117
18262.26 126
18263.54 142
18264.82 119
18266.10 122
18267.37 105
18268.65 138
18269.93 122
18271.21 135
18272.49 112
18273.76 140
18275.04 132
18276.32 149
18277.60 113
18278.88 144
18280.15 128
18281.43 146
18282.71 125
18283.99 128
18285.27 125
18286.55 118
18287.83 127
18289.10 129
18290.38 140
18291.66 138
18292.94 130
18294.22 139
18295.50 119
18296.78 124
18298.06 132
18299.33 109
18300.61 102
18301.89 99
18303.17 108
18304.45 136
18305.73 147
18307.01 143
18308.29 99
18309.57 134
18310.85 113
18312.13 107
18313.41 118
18314.68 119
18315.96 124
18317.24 117
18318.52 139
18319.80 148
18321.08 132
18322.36 128
18323.64 140
18324.92 111
18326.20 121
18327.48 123
18328.76 142
18330.04 110
18331.32 118
18332.60 127
18333.88 130
18335.16 108
18336.44 127
18337.72 134
18339.00 128
18340.28 141
18341.56 127
18342.84 125
18344.12 114
18345.41 117
18346.69 108
18347.97 125
18349.25 110
18350.53 140
18351.81 119
18353.09 114
18354.37 118
18355.65 125
18356.93 158
18358.21 123
18359.49 111
18360.78 109
18362.06 137
18363.34 102
18364.62 103
18365.90 110
18367.18 127
18368.46 102
18369.74 106
18371.03 120
18372.31 115
18373.59 114
18374.87 115
18376.15 114
18377.43 126
18378.72 122
18380.00 121
18381.28 131
18382.56 130
18383.84 127
18385.12 106
18386.41 134
18387.69 111
18388.97 97
18390.25 108
18391.53 115
18392.82 93
18394.10 106
18395.38 109
18396.66 114
18397.95 120
18399.23 116
18400.51 104
18401.79 111
18403.08 128
18404.36 127
18405.64 110
18406.92 113
18408.21 116
18409.49 107
18410.77 117
18412.06 110
18413.34 130
18414.62 106
18415.90 108
18417.19 127
18418.47 117
18419.75 122
18421.04 127
18422.32 108
18423.60 118
18424.89 126
18426.17 124
18427.45 141
18428.74 120
18430.02 139
18431.30 142
18432.59 122
18433.87 114
18435.15 138
18436.44 125
18437.72 118
18439.01 119
18440.29 118
18441.57 98
18442.86 117
18444.14 112
18445.43 99
18446.71 121
18447.99 122
18449.28 136
18450.56 115
18451.85 117
18453.13 113
18454.42 119
18455.70 135
18456.98 126
18458.27 103
18459.55 106
18460.84 134
18462.12 142
18463.41 120
18464.69 114
18465.98 102
18467.26 109
18468.55 122
18469.83 89
18471.12 120
18472.40 114
18473.69 124
18474.97 144
18476.26 135
18477.54 106
18478.83 113
18480.11 111
18481.40 115
18482.68 111
18483.97 108
18485.25 116
18486.54 127
18487.82 109
18489.11 105
18490.40 127
18491.68 110
18492.97 125
18494.25 109
18495.54 136
18496.82 127
18498.11 112
18499.40 118
18500.68 122
18501.97 144
18503.25 105
18504.54 110
18505.83 120
18507.11 144
18508.40 136
18509.69 135
18510.97 119
18512.26 127
18513.54 96
18514.83 138
18516.12 115
18517.40 124
18518.69 130
18519.98 123
18521.26 120
18522.55 105
18523.84 133
18525.12 121
18526.41 114
18527.70 105
18528.99 114
18530.27 126
18531.56 112
18532.85 111
18534.13 129
18535.42 123
18536.71 127
18538.00 130
18539.28 118
18540.57 141
18541.86 152
18543.14 147
18544.43 106
18545.72 98
18547.01 109
18548.30 129
18549.58 116
18550.87 139
18552.16 122
18553.45 127
18554.73 134
18556.02 113
18557.31 114
18558.60 104
18559.89 116
18561.17 123
18562.46 126
18563.75 105
18565.04 109
18566.33 119
18567.62 117
18568.90 125
18570.19 124
18571.48 117
18572.77 138
18574.06 132
18575.35 127
18576.63 105
18577.92 127
18579.21 136
18580.50 131
18581.79 125
18583.08 134
18584.37 111
18585.66 115
18586.95 123
18588.23 119
18589.52 137
18590.81 132
18592.10 146
18593.39 134
18594.68 141
18595.97 111
18597.26 152
18598.55 142
18599.84 163
18601.13 138
18602.42 139
18603.71 133
18605.00 120
18606.29 142
18607.58 143
18608.86 141
18610.15 142
18611.44 143
18612.73 138
18614.02 133
18615.31 131
18616.60 135
18617.89 127
18619.18 123
18620.47 135
18621.76 139
18623.06 133
18624.35 116
18625.64 121
18626.93 123
18628.22 145
18629.51 131
18630.80 126
18632.09 127
18633.38 135
18634.67 120
18635.96 140
18637.25 154
18638.54 134
18639.83 146
18641.12 131
18642.41 122
18643.71 134
18645.00 143
18646.29 128
18647.58 139
18648.87 135
18650.16 132
18651.45 124
18652.74 148
18654.03 128
18655.33 133
18656.62 122
18657.91 126
18659.20 127
18660.49 122
18661.78 129
18663.07 126
18664.37 135
18665.66 126
18666.95 127
18668.24 136
18669.53 135
18670.83 129
18672.12 126
18673.41 130
18674.70 143
18675.99 142
18677.29 172
18678.58 117
18679.87 138
18681.16 121
18682.45 108
18683.75 129
18685.04 124
18686.33 114
18687.62 109
18688.92 126
18690.21 145
18691.50 128
18692.79 134
18694.09 132
18695.38 144
18696.67 137
18697.97 118
18699.26 145
18700.55 137
18701.84 115
18703.14 133
18704.43 122
18705.72 130
18707.02 114
18708.31 118
18709.60 152
18710.90 134
18712.19 95
18713.48 133
18714.78 115
18716.07 120
18717.36 125
18718.66 125
18719.95 136
18721.24 127
18722.54 150
18723.83 160
18725.13 145
18726.42 130
18727.71 130
18729.01 145
18730.30 111
18731.60 117
18732.89 118
18734.18 117
18735.48 104
18736.77 119
18738.07 133
18739.36 126
18740.66 128
18741.95 120
18743.24 142
18744.54 122
18745.83 124
18747.13 121
18748.42 120
18749.72 130
18751.01 133
18752.31 153
18753.60 126
18754.90 132
18756.19 114
18757.49 142
18758.78 133
18760.08 141
18761.37 120
18762.67 122
18763.96 122
18765.26 131
18766.55 100
18767.85 107
18769.14 120
18770.44 142
18771.73 122
18773.03 106
18774.32 118
18775.62 124
18776.91 136
18778.21 100
18779.51 109
18780.80 118
18782.10 152
18783.39 125
18784.69 121
18785.99 113
18787.28 114
18788.58 127
18789.87 137
18791.17 132
18792.47 112
18793.76 128
18795.06 108
18796.35 129
18797.65 88
18798.95 128
18800.24 120
18801.54 128
18802.84 104
18804.13 122
18805.43 118
18806.73 127
18808.02 141
18809.32 114
18810.62 130
18811.91 134
18813.21 145
18814.51 118
18815.80 135
18817.10 118
18818.40 120
18819.69 125
18820.99 121
18822.29 99
18823.59 110
18824.88 106
18826.18 119
18827.48 104
18828.78 112
18830.07 102
18831.37 111
18832.67 102
18833.97 114
18835.26 137
18836.56 115
18837.86 121
18839.16 124
18840.45 132
18841.75 112
18843.05 117
18844.35 115
18845.65 142
18846.94 116
18848.24 111
18849.54 104
18850.84 131
18852.14 132
18853.43 132
18854.73 119
18856.03 98
18857.33 119
18858.63 125
18859.93 121
18861.22 128
18862.52 116
18863.82 99
18865.12 134
18866.42 113
18867.72 126
18869.02 106
18870.32 125
18871.61 129
18872.91 118
18874.21 135
18875.51 93
18876.81 109
18878.11 126
18879.41 112
18880.71 101
18882.01 122
18883.31 121
18884.61 143
18885.90 129
18887.20 117
18888.50 112
18889.80 123
18891.10 110
18892.40 118
18893.70 127
18895.00 111
18896.30 113
18897.60 125
18898.90 137
18900.20 101
18901.50 112
18902.80 120
18904.10 122
18905.40 102
18906.70 123
18908.00 137
18909.30 132
18910.60 122
18911.90 122
18913.20 132
18914.50 95
18915.80 113
18917.10 125
18918.40 127
18919.70 104
18921.00 125
18922.30 109
18923.61 126
18924.91 129
18926.21 112
18927.51 128
18928.81 141
18930.11 111
18931.41 124
18932.71 103
18934.01 102
18935.31 107
18936.61 102
18937.92 106
18939.22 105
18940.52 104
18941.82 119
18943.12 135
18944.42 101
18945.72 93
18947.03 102
18948.33 106
18949.63 107
18950.93 133
18952.23 121
18953.53 91
18954.84 121
18956.14 110
18957.44 127
18958.74 105
18960.04 148
18961.34 115
18962.65 106
18963.95 114
18965.25 116
18966.55 105
18967.86 105
18969.16 129
18970.46 110
18971.76 109
18973.06 106
18974.37 111
18975.67 112
18976.97 115
18978.27 97
18979.58 88
18980.88 111
18982.18 116
18983.48 91
18984.79 111
18986.09 108
18987.39 113
18988.70 101
18990.00 130
18991.30 122
18992.61 90
18993.91 102
18995.21 114
18996.51 117
18997.82 101
18999.12 125
19000.42 88
19001.73 100
19003.03 100
19004.33 93
19005.64 100
19006.94 108
19008.25 113
19009.55 96
19010.85 101
19012.16 111
19013.46 107
19014.76 110
19016.07 108
19017.37 99
19018.68 133
19019.98 124
19021.28 125
19022.59 99
19023.89 111
19025.20 131
19026.50 134
19027.80 112
19029.11 117
19030.41 106
19031.72 116
19033.02 114
19034.33 127
19035.63 104
19036.94 111
19038.24 112
19039.54 110
19040.85 107
19042.15 99
19043.46 108
19044.76 119
19046.07 118
19047.37 106
19048.68 116
19049.98 125
19051.29 102
19052.59 117
19053.90 98
19055.20 88
19056.51 111
19057.81 104
19059.12 97
19060.43 105
19061.73 114
19063.04 120
19064.34 114
19065.65 106
19066.95 99
19068.26 124
19069.56 148
19070.87 131
19072.18 102
19073.48 124
19074.79 98
19076.09 115
19077.40 132
19078.71 124
19080.01 112
19081.32 113
19082.62 118
19083.93 111
19085.24 110
19086.54 110
19087.85 121
19089.16 110
19090.46 105
19091.77 94
19093.07 110
19094.38 90
19095.69 104
19096.99 121
19098.30 110
19099.61 112
19100.91 131
19102.22 122
19103.53 114
19104.84 103
19106.14 122
19107.45 135
19108.76 103
19110.06 126
19111.37 108
19112.68 116
19113.98 112
19115.29 104
19116.60 103
19117.91 101
19119.21 119
19120.52 129
19121.83 130
19123.14 121
19124.44 115
19125.75 119
19127.06 116
19128.37 112
19129.68 97
19130.98 91
19132.29 104
19133.60 110
19134.91 122
19136.21 121
19137.52 109
19138.83 107
19140.14 137
19141.45 130
19142.76 117
19144.06 119
19145.37 124
19146.68 110
19147.99 123
19149.30 119
19150.61 106
19151.91 115
19153.22 110
19154.53 126
19155.84 125
19157.15 106
19158.46 110
19159.77 113
19161.07 114
19162.38 145
19163.69 120
19165.00 116
19166.31 115
19167.62 110
19168.93 118
19170.24 115
19171.55 121
19172.86 118
19174.17 122
19175.48 123
19176.78 106
19178.09 94
19179.40 130
19180.71 132
19182.02 105
19183.33 111
19184.64 106
19185.95 108
19187.26 112
19188.57 109
19189.88 110
19191.19 119
19192.50 110
19193.81 111
19195.12 102
19196.43 110
19197.74 94
19199.05 126
19200.36 117
19201.67 136
19202.98 89
19204.29 131
19205.60 119
19206.91 119
19208.22 125
19209.53 112
19210.84 99
19212.15 102
19213.47 144
19214.78 105
19216.09 112
19217.40 112
19218.71 98
19220.02 115
19221.33 115
19222.64 128
19223.95 117
19225.26 116
19226.57 119
19227.89 98
19229.20 123
19230.51 108
19231.82 113
19233.13 127
19234.44 113
19235.75 109
19237.06 118
19238.38 124
19239.69 123
19241.00 114
19242.31 116
19243.62 126
19244.93 105
19246.25 107
19247.56 122
19248.87 96
19250.18 113
19251.49 127
19252.81 108
19254.12 116
19255.43 95
19256.74 129
19258.05 127
19259.37 128
19260.68 103
19261.99 95
19263.30 119
19264.62 101
19265.93 106
19267.24 110
19268.55 100
19269.87 91
19271.18 98
19272.49 102
19273.80 115
19275.12 88
19276.43 106
19277.74 101
19279.05 129
19280.37 110
19281.68 91
19282.99 132
19284.31 112
19285.62 112
19286.93 119
19288.25 105
19289.56 94
19290.87 94
19292.19 114
19293.50 92
19294.81 122
19296.13 126
19297.44 114
19298.75 103
19300.07 119
19301.38 112
19302.69 99
19304.01 88
19305.32 128
19306.64 119
19307.95 123
19309.26 96
19310.58 118
19311.89 120
19313.21 108
19314.52 117
19315.83 106
19317.15 97
19318.46 117
19319.78 115
19321.09 104
19322.41 113
19323.72 118
19325.03 114
19326.35 95
19327.66 108
19328.98 90
19330.29 112
19331.61 110
19332.92 114
19334.24 100
19335.55 116
19336.87 103
19338.18 116
19339.50 95
19340.81 108
19342.13 124
19343.44 100
19344.76 104
19346.07 117
19347.39 108
19348.70 103
19350.02 108
19351.33 81
19352.65 103
19353.96 111
19355.28 115
19356.59 101
19357.91 117
19359.23 102
19360.54 137
19361.86 110
19363.17 105
19364.49 123
19365.80 124
19367.12 109
19368.44 101
19369.75 118
19371.07 100
19372.38 120
19373.70 103
19375.02 105
19376.33 97
19377.65 130
19378.97 111
19380.28 120
19381.60 106
19382.91 110
19384.23 119
19385.55 115
19386.86 126
19388.18 94
19389.50 122
19390.81 120
19392.13 128
19393.45 109
19394.76 121
19396.08 105
19397.40 112
19398.72 144
19400.03 113
19401.35 95
19402.67 107
19403.98 104
19405.30 101
19406.62 105
19407.94 87
19409.25 111
19410.57 104
19411.89 109
19413.20 111
19414.52 123
19415.84 105
19417.16 118
19418.48 112
19419.79 95
19421.11 93
19422.43 95
19423.75 124
19425.06 121
19426.38 107
19427.70 93
19429.02 108
19430.34 102
19431.65 112
19432.97 107
19434.29 100
19435.61 103
19436.93 113
19438.25 121
19439.56 100
19440.88 124
19442.20 117
19443.52 101
19444.84 115
19446.16 104
19447.47 120
19448.79 105
19450.11 110
19451.43 126
19452.75 96
19454.07 110
19455.39 112
19456.71 100
19458.03 101
19459.34 99
19460.66 96
19461.98 106
19463.30 125
19464.62 121
19465.94 125
19467.26 111
19468.58 93
19469.90 86
19471.22 104
19472.54 106
19473.86 103
19475.18 93
19476.50 120
19477.82 104
19479.14 115
19480.46 123
19481.78 110
19483.10 114
19484.42 131
19485.73 128
19487.05 80
19488.37 107
19489.70 127
19491.02 137
19492.34 119
19493.66 121
19494.98 122
19496.30 123
19497.62 112
19498.94 114
19500.26 100
19501.58 107
19502.90 127
19504.22 119
19505.54 97
19506.86 100
19508.18 123
19509.50 118
19510.82 133
19512.14 135
19513.46 128
19514.78 117
19516.11 113
19517.43 112
19518.75 113
19520.07 119
19521.39 111
19522.71 121
19524.03 115
19525.35 110
19526.68 103
19528.00 99
19529.32 110
19530.64 120
19531.96 102
19533.28 120
19534.60 94
19535.93 136
19537.25 97
19538.57 106
19539.89 115
19541.21 126
19542.53 112
19543.86 142
19545.18 133
19546.50 100
19547.82 120
19549.14 131
19550.47 107
19551.79 111
19553.11 110
19554.43 108
19555.76 114
19557.08 110
19558.40 112
19559.72 104
19561.05 120
19562.37 136
19563.69 111
19565.01 117
19566.34 99
19567.66 121
19568.98 130
19570.30 115
19571.63 98
19572.95 126
19574.27 112
19575.60 116
19576.92 101
19578.24 122
19579.57 98
19580.89 116
19582.21 119
19583.54 111
19584.86 120
19586.18 96
19587.51 104
19588.83 110
19590.15 103
19591.48 98
19592.80 94
19594.12 92
19595.45 114
19596.77 131
19598.09 89
19599.42 95
19600.74 102
19602.07 103
19603.39 102
19604.71 112
19606.04 118
19607.36 109
19608.69 112
19610.01 104
19611.33 111
19612.66 103
19613.98 106
19615.31 103
19616.63 106
19617.96 121
19619.28 104
19620.60 119
19621.93 121
19623.25 115
19624.58 118
19625.90 103
19627.23 105
19628.55 103
19629.88 98
19631.20 101
19632.53 103
19633.85 97
19635.18 122
19636.50 105
19637.83 130
19639.15 120
19640.48 84
19641.80 108
19643.13 119
19644.45 102
19645.78 94
19647.10 119
19648.43 109
19649.76 121
19651.08 92
19652.41 104
19653.73 105
19655.06 105
19656.38 118
19657.71 102
19659.04 104
19660.36 119
19661.69 134
19663.01 123
19664.34 108
19665.67 113
19666.99 116
19668.32 116
19669.64 132
19670.97 117
19672.30 116
19673.62 113
19674.95 109
19676.28 106
19677.60 98
19678.93 114
19680.25 104
19681.58 109
19682.91 104
19684.23 121
19685.56 99
19686.89 106
19688.22 108
19689.54 123
19690.87 98
19692.20 119
19693.52 96
19694.85 107
19696.18 110
19697.50 117
19698.83 108
19700.16 110
19701.49 108
19702.81 110
19704.14 121
19705.47 117
19706.80 124
19708.12 115
19709.45 109
19710.78 118
19712.11 125
19713.43 93
19714.76 122
19716.09 111
19717.42 128
19718.74 104
19720.07 111
19721.40 111
19722.73 115
19724.06 129
19725.38 98
19726.71 99
19728.04 89
19729.37 121
19730.70 110
19732.03 109
19733.35 99
19734.68 109
19736.01 114
19737.34 104
19738.67 115
19740.00 98
19741.32 112
19742.65 138
19743.98 126
19745.31 126
19746.64 98
19747.97 117
19749.30 128
19750.63 120
19751.96 130
19753.28 112
19754.61 122
19755.94 114
19757.27 106
19758.60 116
19759.93 134
19761.26 109
19762.59 99
19763.92 91
19765.25 113
19766.58 111
19767.91 107
19769.24 127
19770.57 107
19771.90 104
19773.22 115
19774.55 124
19775.88 102
19777.21 109
19778.54 141
19779.87 114
19781.20 118
19782.53 107
19783.86 113
19785.19 101
19786.52 102
19787.85 98
19789.18 109
19790.51 134
19791.85 120
19793.18 116
19794.51 110
19795.84 122
19797.17 108
19798.50 102
19799.83 92
19801.16 123
19802.49 100
19803.82 98
19805.15 92
19806.48 97
19807.81 112
19809.14 116
19810.47 98
19811.81 96
19813.14 107
19814.47 120
19815.80 93
19817.13 112
19818.46 112
19819.79 106
19821.12 121
19822.45 107
19823.79 100
19825.12 101
19826.45 101
19827.78 129
19829.11 133
19830.44 134
19831.78 106
19833.11 109
19834.44 115
19835.77 123
19837.10 90
19838.43 121
19839.77 126
19841.10 92
19842.43 97
19843.76 91
19845.09 118
19846.43 82
19847.76 111
19849.09 117
19850.42 111
19851.76 109
19853.09 106
19854.42 104
19855.75 103
19857.09 98
19858.42 94
19859.75 111
19861.08 112
19862.42 105
19863.75 100
19865.08 107
19866.41 93
19867.75 123
19869.08 126
19870.41 98
19871.75 111
19873.08 121
19874.41 96
19875.75 96
19877.08 94
19878.41 117
19879.75 122
19881.08 99
19882.41 103
19883.75 105
19885.08 104
19886.41 96
19887.75 109
19889.08 106
19890.41 105
19891.75 127
19893.08 120
19894.41 97
19895.75 107
19897.08 110
19898.42 112
19899.75 101
19901.08 99
19902.42 133
19903.75 99
19905.09 110
19906.42 89
19907.75 108
19909.09 117
19910.42 97
19911.76 102
19913.09 85
19914.43 93
19915.76 108
19917.10 114
19918.43 119
19919.77 103
19921.10 106
19922.43 119
19923.77 118
19925.10 110
19926.44 113
19927.77 126
19929.11 113
19930.44 105
19931.78 98
19933.11 98
19934.45 127
19935.78 103
19937.12 106
19938.45 86
19939.79 119
19941.13 116
19942.46 122
19943.80 103
19945.13 98
19946.47 106
19947.80 114
19949.14 108
19950.47 92
19951.81 113
19953.15 124
19954.48 131
19955.82 114
19957.15 105
19958.49 122
19959.83 103
19961.16 100
19962.50 110
19963.83 101
19965.17 124
19966.51 105
19967.84 98
19969.18 94
19970.51 103
19971.85 131
19973.19 130
19974.52 107
19975.86 87
19977.20 124
19978.53 106
19979.87 119
19981.21 118
19982.54 96
19983.88 124
19985.22 108
19986.55 112
19987.89 102
19989.23 99
19990.57 115
19991.90 101
19993.24 103
19994.58 89
19995.91 108
19997.25 116
19998.59 123
19999.93 118
20001.26 103
20002.60 121
20003.94 106
20005.28 125
20006.61 110
20007.95 112
20009.29 123
20010.63 108
20011.96 119
20013.30 116
20014.64 114
20015.98 129
20017.31 110
20018.65 111
20019.99 108
20021.33 85
20022.67 105
20024.01 117
20025.34 114
20026.68 114
20028.02 107
20029.36 122
20030.70 133
20032.03 99
20033.37 108
20034.71 109
20036.05 104
20037.39 106
20038.73 108
20040.07 119
20041.40 102
20042.74 133
20044.08 119
20045.42 112
20046.76 89
20048.10 118
20049.44 106
20050.78 105
20052.12 93
20053.46 99
20054.79 119
20056.13 117
20057.47 100
20058.81 118
20060.15 114
20061.49 102
20062.83 126
20064.17 105
20065.51 123
20066.85 131
20068.19 125
20069.53 129
20070.87 101
20072.21 116
20073.55 108
20074.89 101
20076.23 103
20077.57 104
20078.91 111
20080.25 104
20081.59 98
20082.93 106
20084.27 101
20085.61 109
20086.95 109
20088.29 103
20089.63 109
20090.97 109
20092.31 130
20093.65 100
20094.99 91
20096.33 101
20097.67 119
20099.01 103
20100.35 119
20101.69 91
20103.03 97
20104.38 96
20105.72 121
20107.06 138
20108.40 116
20109.74 115
20111.08 117
20112.42 129
20113.76 101
20115.10 136
20116.45 103
20117.79 109
20119.13 121
20120.47 105
20121.81 91
20123.15 107
20124.49 116
20125.84 93
20127.18 97
20128.52 97
20129.86 109
20131.20 112
20132.54 116
20133.89 110
20135.23 110
20136.57 117
20137.91 118
20139.25 98
20140.60 108
