# Supplementary material for: MALDI-TOF MS typing enables the classification of brewing yeasts of the genus Saccharomyces to major beer styles
Source: PLoS One. 2017 Aug 9;12(8):e0181694. doi: 10.1371/journal.pone.0181694 (PMC5549903; doi:10.1371/journal.pone.0181694)
Supplement: S15 File — The directory includes 90 raw files and was zipped to “.zip”; the folder has three strains with 30 spectra per strain; S1 Text explains the raw files with an example and Table 1 represents the yeast strains used within the experiment. (ZIP) [file pone.0181694.s018.zip › 43-45/30668-513-OG-Ale-Alt-YPG-18h-E-E_2015-11-06__0_A8_1.dat]

2000.55 2355
2000.97 2395
2001.39 2496
2001.81 2450
2002.23 2415
2002.65 2304
2003.08 2416
2003.50 2492
2003.92 2305
2004.34 2296
2004.76 2401
2005.19 2311
2005.61 2177
2006.03 2044
2006.45 2123
2006.87 2290
2007.30 2152
2007.72 2175
2008.14 2243
2008.56 2144
2008.99 2105
2009.41 2133
2009.83 2336
2010.25 2210
2010.68 2322
2011.10 2245
2011.52 2205
2011.94 2236
2012.37 1960
2012.79 1888
2013.21 1962
2013.63 1920
2014.06 1976
2014.48 1935
2014.90 2021
2015.33 1964
2015.75 1778
2016.17 1857
2016.60 1948
2017.02 2077
2017.44 2043
2017.86 2088
2018.29 2106
2018.71 2086
2019.14 2155
2019.56 2176
2019.98 2142
2020.41 2269
2020.83 2232
2021.25 2240
2021.68 2149
2022.10 2249
2022.52 2179
2022.95 2158
2023.37 2144
2023.80 2120
2024.22 2096
2024.64 2192
2025.07 2006
2025.49 1932
2025.92 2069
2026.34 1953
2026.76 2081
2027.19 1960
2027.61 2040
2028.04 2083
2028.46 2112
2028.89 1937
2029.31 2044
2029.74 1947
2030.16 2034
2030.58 2082
2031.01 1979
2031.43 2004
2031.86 1990
2032.28 1908
2032.71 2020
2033.13 2158
2033.56 2245
2033.98 2092
2034.41 2075
2034.83 2117
2035.26 2154
2035.68 2175
2036.11 2220
2036.53 2255
2036.96 2148
2037.38 2178
2037.81 2223
2038.24 2277
2038.66 2376
2039.09 2300
2039.51 2298
2039.94 2309
2040.36 2329
2040.79 2297
2041.21 2333
2041.64 2297
2042.07 2230
2042.49 1992
2042.92 2241
2043.34 2011
2043.77 2002
2044.20 2087
2044.62 2054
2045.05 1987
2045.47 2170
2045.90 2146
2046.33 2001
2046.75 2114
2047.18 2163
2047.61 2203
2048.03 2253
2048.46 2292
2048.89 2223
2049.31 2109
2049.74 2087
2050.16 2072
2050.59 2212
2051.02 2443
2051.45 2145
2051.87 2057
2052.30 1962
2052.73 1942
2053.15 2043
2053.58 2233
2054.01 2128
2054.43 1999
2054.86 1881
2055.29 1908
2055.72 1992
2056.14 1952
2056.57 2139
2057.00 2041
2057.43 2029
2057.85 2107
2058.28 1916
2058.71 1964
2059.14 2048
2059.56 2020
2059.99 1965
2060.42 2045
2060.85 1999
2061.27 2000
2061.70 2022
2062.13 2027
2062.56 1924
2062.99 2154
2063.41 2158
2063.84 2121
2064.27 2201
2064.70 2363
2065.13 2524
2065.55 2492
2065.98 2597
2066.41 2644
2066.84 2722
2067.27 2688
2067.70 2719
2068.13 2599
2068.55 2395
2068.98 2307
2069.41 2448
2069.84 2348
2070.27 2304
2070.70 2222
2071.13 2126
2071.56 2156
2071.98 2095
2072.41 2169
2072.84 2274
2073.27 2298
2073.70 2349
2074.13 2221
2074.56 2087
2074.99 2360
2075.42 2308
2075.85 2341
2076.28 2274
2076.71 2286
2077.13 2329
2077.56 2451
2077.99 2519
2078.42 2265
2078.85 2641
2079.28 2969
2079.71 2899
2080.14 3159
2080.57 3441
2081.00 3337
2081.43 3317
2081.86 3186
2082.29 3297
2082.72 3051
2083.15 2990
2083.58 2869
2084.01 2632
2084.44 2644
2084.87 2496
2085.30 2321
2085.73 2432
2086.16 2297
2086.59 2261
2087.02 2115
2087.46 2061
2087.89 2225
2088.32 2124
2088.75 2097
2089.18 1981
2089.61 1904
2090.04 1928
2090.47 2107
2090.90 2038
2091.33 2154
2091.76 2044
2092.19 2120
2092.63 1949
2093.06 2013
2093.49 1997
2093.92 1971
2094.35 1911
2094.78 2018
2095.21 2031
2095.64 1970
2096.08 1989
2096.51 1990
2096.94 2122
2097.37 2062
2097.80 2108
2098.23 2103
2098.67 2036
2099.10 1985
2099.53 1903
2099.96 1932
2100.39 1973
2100.82 2133
2101.26 1982
2101.69 1894
2102.12 1916
2102.55 2037
2102.98 1896
2103.42 2050
2103.85 2044
2104.28 1979
2104.71 1892
2105.15 2058
2105.58 2092
2106.01 2147
2106.44 2128
2106.88 2245
2107.31 2368
2107.74 2279
2108.17 2365
2108.61 2455
2109.04 2490
2109.47 2499
2109.90 2606
2110.34 2482
2110.77 2406
2111.20 2462
2111.64 2418
2112.07 2112
2112.50 2188
2112.94 2063
2113.37 2259
2113.80 1991
2114.24 2185
2114.67 2153
2115.10 2145
2115.54 2238
2115.97 1947
2116.40 1981
2116.84 1983
2117.27 2098
2117.70 1971
2118.14 1925
2118.57 1915
2119.00 1877
2119.44 1965
2119.87 1781
2120.31 1881
2120.74 1945
2121.17 1968
2121.61 1991
2122.04 1955
2122.48 1997
2122.91 1983
2123.35 2013
2123.78 2024
2124.21 2032
2124.65 2060
2125.08 1988
2125.52 2152
2125.95 2057
2126.39 1832
2126.82 2006
2127.26 2043
2127.69 2066
2128.12 1990
2128.56 1833
2128.99 1909
2129.43 2043
2129.86 1996
2130.30 1941
2130.73 1947
2131.17 2184
2131.60 2048
2132.04 2154
2132.47 2169
2132.91 2056
2133.34 2210
2133.78 2284
2134.22 2227
2134.65 2212
2135.09 2273
2135.52 2404
2135.96 2303
2136.39 2341
2136.83 2352
2137.26 2372
2137.70 2480
2138.14 2316
2138.57 2276
2139.01 2211
2139.44 2239
2139.88 2176
2140.31 2257
2140.75 2144
2141.19 2188
2141.62 2147
2142.06 1992
2142.50 2155
2142.93 1966
2143.37 1843
2143.80 1897
2144.24 1911
2144.68 1910
2145.11 1923
2145.55 1910
2145.99 1899
2146.42 2002
2146.86 1914
2147.30 2003
2147.73 1990
2148.17 2254
2148.61 2208
2149.04 2215
2149.48 2258
2149.92 2434
2150.35 2401
2150.79 2391
2151.23 2427
2151.67 2455
2152.10 2594
2152.54 2551
2152.98 2446
2153.41 2534
2153.85 2543
2154.29 2350
2154.73 2349
2155.16 2191
2155.60 2173
2156.04 2166
2156.48 2117
2156.91 2024
2157.35 2143
2157.79 2254
2158.23 2074
2158.67 2040
2159.10 2101
2159.54 2055
2159.98 2126
2160.42 2315
2160.86 2111
2161.29 2054
2161.73 2108
2162.17 2032
2162.61 2001
2163.05 2101
2163.48 2105
2163.92 2158
2164.36 2190
2164.80 2171
2165.24 2162
2165.68 2229
2166.12 2232
2166.55 2281
2166.99 2275
2167.43 2169
2167.87 2177
2168.31 2241
2168.75 2397
2169.19 2431
2169.63 2386
2170.06 2328
2170.50 2276
2170.94 2225
2171.38 2275
2171.82 2424
2172.26 2521
2172.70 2554
2173.14 2540
2173.58 2426
2174.02 2563
2174.46 2626
2174.90 2671
2175.34 2774
2175.78 2754
2176.22 2767
2176.65 2899
2177.09 2850
2177.53 2803
2177.97 2685
2178.41 2647
2178.85 2548
2179.29 2677
2179.73 2615
2180.17 2520
2180.61 2578
2181.05 2385
2181.49 2199
2181.93 2279
2182.37 2299
2182.81 2337
2183.26 2244
2183.70 2167
2184.14 2088
2184.58 2023
2185.02 2179
2185.46 2223
2185.90 2124
2186.34 2142
2186.78 2070
2187.22 2010
2187.66 2041
2188.10 2178
2188.54 2207
2188.98 2195
2189.42 2235
2189.87 2007
2190.31 2384
2190.75 2238
2191.19 2218
2191.63 2154
2192.07 2310
2192.51 2356
2192.95 2277
2193.39 2289
2193.84 2372
2194.28 2342
2194.72 2447
2195.16 2596
2195.60 2642
2196.04 2779
2196.49 2730
2196.93 2783
2197.37 2704
2197.81 2591
2198.25 2513
2198.69 2555
2199.14 2530
2199.58 2306
2200.02 2170
2200.46 2118
2200.90 2188
2201.35 2325
2201.79 2127
2202.23 2217
2202.67 2086
2203.12 2194
2203.56 2076
2204.00 1951
2204.44 2001
2204.89 2161
2205.33 2244
2205.77 2237
2206.21 2217
2206.66 2293
2207.10 2281
2207.54 2385
2207.98 2229
2208.43 2277
2208.87 2369
2209.31 2273
2209.76 2550
2210.20 2588
2210.64 2389
2211.09 2381
2211.53 2389
2211.97 2458
2212.41 2411
2212.86 2364
2213.30 2361
2213.74 2263
2214.19 2319
2214.63 2476
2215.08 2367
2215.52 2249
2215.96 2294
2216.41 2233
2216.85 2143
2217.29 2043
2217.74 1929
2218.18 2078
2218.63 2113
2219.07 2145
2219.51 2267
2219.96 2095
2220.40 2158
2220.85 2012
2221.29 2060
2221.73 2057
2222.18 2007
2222.62 2135
2223.07 2273
2223.51 2115
2223.96 2217
2224.40 2271
2224.84 2227
2225.29 2234
2225.73 2342
2226.18 2389
2226.62 2552
2227.07 2570
2227.51 2333
2227.96 2460
2228.40 2519
2228.85 2433
2229.29 2501
2229.74 2401
2230.18 2352
2230.63 2508
2231.07 2660
2231.52 2562
2231.96 2488
2232.41 2659
2232.85 2639
2233.30 2707
2233.74 2631
2234.19 2677
2234.63 2759
2235.08 2661
2235.53 2574
2235.97 2601
2236.42 2545
2236.86 2372
2237.31 2457
2237.75 2371
2238.20 2210
2238.65 2348
2239.09 2488
2239.54 2375
2239.98 2345
2240.43 2277
2240.88 2407
2241.32 2246
2241.77 2176
2242.21 2036
2242.66 2265
2243.11 2074
2243.55 2089
2244.00 1987
2244.45 1948
2244.89 1899
2245.34 2048
2245.79 1986
2246.23 1908
2246.68 1967
2247.13 2000
2247.57 2032
2248.02 2008
2248.47 1923
2248.91 1940
2249.36 2003
2249.81 2016
2250.25 1943
2250.70 1939
2251.15 1975
2251.60 2041
2252.04 2091
2252.49 1992
2252.94 2059
2253.39 2066
2253.83 2072
2254.28 2033
2254.73 2047
2255.17 1962
2255.62 2002
2256.07 2052
2256.52 2040
2256.97 1997
2257.41 1974
2257.86 1931
2258.31 1882
2258.76 1803
2259.20 1911
2259.65 1920
2260.10 2073
2260.55 2125
2261.00 2069
2261.45 2277
2261.89 2404
2262.34 2348
2262.79 2604
2263.24 2604
2263.69 2679
2264.13 2872
2264.58 2881
2265.03 2750
2265.48 2699
2265.93 2842
2266.38 2841
2266.83 2960
2267.28 2972
2267.72 2778
2268.17 2870
2268.62 3044
2269.07 3060
2269.52 2901
2269.97 3016
2270.42 2907
2270.87 2769
2271.32 2803
2271.76 2797
2272.21 2600
2272.66 2544
2273.11 2608
2273.56 2502
2274.01 2587
2274.46 2423
2274.91 2401
2275.36 2426
2275.81 2268
2276.26 2190
2276.71 2207
2277.16 2064
2277.61 2121
2278.06 2149
2278.51 2238
2278.96 2278
2279.41 2248
2279.86 2130
2280.31 2249
2280.76 2172
2281.21 2185
2281.66 2289
2282.11 2408
2282.56 2345
2283.01 2358
2283.46 2462
2283.91 2475
2284.36 2204
2284.81 2303
2285.26 2270
2285.71 2176
2286.16 2141
2286.61 2121
2287.06 2214
2287.51 2255
2287.96 2496
2288.42 2591
2288.87 2740
2289.32 2965
2289.77 3183
2290.22 3409
2290.67 3601
2291.12 3525
2291.57 3858
2292.02 3933
2292.48 4036
2292.93 3917
2293.38 3736
2293.83 3619
2294.28 3494
2294.73 3292
2295.18 3198
2295.63 3119
2296.09 2922
2296.54 2766
2296.99 2675
2297.44 2608
2297.89 2501
2298.35 2373
2298.80 2287
2299.25 2277
2299.70 2362
2300.15 2291
2300.60 2148
2301.06 2220
2301.51 2455
2301.96 2181
2302.41 2232
2302.87 2141
2303.32 1971
2303.77 2031
2304.22 1954
2304.67 1964
2305.13 2124
2305.58 1998
2306.03 2058
2306.49 2188
2306.94 2149
2307.39 2402
2307.84 2416
2308.30 2406
2308.75 2515
2309.20 2419
2309.65 2502
2310.11 2492
2310.56 2611
2311.01 2799
2311.47 2634
2311.92 2697
2312.37 2713
2312.83 2760
2313.28 2644
2313.73 2638
2314.19 2408
2314.64 2407
2315.09 2348
2315.55 2313
2316.00 2303
2316.45 2220
2316.91 2311
2317.36 2290
2317.81 2228
2318.27 2404
2318.72 2315
2319.18 2435
2319.63 2334
2320.08 2437
2320.54 2384
2320.99 2289
2321.45 2388
2321.90 2509
2322.35 2491
2322.81 2447
2323.26 2451
2323.72 2490
2324.17 2362
2324.63 2435
2325.08 2585
2325.53 2618
2325.99 2595
2326.44 2843
2326.90 2808
2327.35 2782
2327.81 2471
2328.26 2603
2328.72 2845
2329.17 2710
2329.63 2575
2330.08 2787
2330.54 2734
2330.99 2541
2331.45 2494
2331.90 2593
2332.36 2596
2332.81 2452
2333.27 2399
2333.72 2383
2334.18 2345
2334.63 2251
2335.09 2079
2335.54 2116
2336.00 2104
2336.46 2165
2336.91 2295
2337.37 2273
2337.82 2463
2338.28 2457
2338.73 2489
2339.19 2630
2339.65 2650
2340.10 2747
2340.56 2796
2341.01 2713
2341.47 3113
2341.93 3061
2342.38 3019
2342.84 2888
2343.29 2927
2343.75 3041
2344.21 2926
2344.66 2808
2345.12 2790
2345.58 2880
2346.03 2806
2346.49 2955
2346.94 2785
2347.40 2790
2347.86 2833
2348.31 2748
2348.77 2638
2349.23 2448
2349.69 2532
2350.14 2630
2350.60 2405
2351.06 2451
2351.51 2378
2351.97 2295
2352.43 2286
2352.88 2237
2353.34 2078
2353.80 2221
2354.26 2146
2354.71 2177
2355.17 2162
2355.63 2085
2356.09 2187
2356.54 2138
2357.00 2238
2357.46 2248
2357.92 2357
2358.37 2309
2358.83 2308
2359.29 2351
2359.75 2375
2360.20 2502
2360.66 2386
2361.12 2646
2361.58 2510
2362.04 2435
2362.49 2291
2362.95 2381
2363.41 2445
2363.87 2270
2364.33 2239
2364.79 2240
2365.24 2288
2365.70 2209
2366.16 2239
2366.62 2440
2367.08 2491
2367.54 2470
2367.99 2536
2368.45 2505
2368.91 2456
2369.37 2558
2369.83 2533
2370.29 2597
2370.75 2654
2371.21 2606
2371.67 2558
2372.12 2674
2372.58 2782
2373.04 2670
2373.50 2564
2373.96 2549
2374.42 2523
2374.88 2604
2375.34 2767
2375.80 2677
2376.26 2653
2376.72 2670
2377.18 2575
2377.64 2665
2378.10 2595
2378.56 2486
2379.01 2573
2379.47 2440
2379.93 2352
2380.39 2326
2380.85 2493
2381.31 2456
2381.77 2387
2382.23 2375
2382.69 2369
2383.15 2378
2383.61 2425
2384.07 2356
2384.53 2418
2384.99 2312
2385.45 2209
2385.92 2176
2386.38 2156
2386.84 2056
2387.30 2037
2387.76 2331
2388.22 2100
2388.68 2122
2389.14 2192
2389.60 2083
2390.06 2123
2390.52 2286
2390.98 2298
2391.44 2330
2391.90 2313
2392.36 2226
2392.83 2226
2393.29 2209
2393.75 2086
2394.21 2142
2394.67 2199
2395.13 2173
2395.59 2209
2396.05 2183
2396.52 1996
2396.98 2194
2397.44 2299
2397.90 2203
2398.36 2073
2398.82 2203
2399.28 2192
2399.75 2158
2400.21 2213
2400.67 2193
2401.13 2126
2401.59 2081
2402.06 2118
2402.52 2059
2402.98 2100
2403.44 1995
2403.90 2138
2404.37 2215
2404.83 2336
2405.29 2275
2405.75 2164
2406.21 2142
2406.68 2253
2407.14 2147
2407.60 2247
2408.06 2192
2408.53 2227
2408.99 2194
2409.45 2217
2409.91 2133
2410.38 2020
2410.84 2190
2411.30 1994
2411.77 2318
2412.23 2345
2412.69 2168
2413.15 2022
2413.62 2219
2414.08 2375
2414.54 2276
2415.01 2238
2415.47 2240
2415.93 2338
2416.40 2376
2416.86 2508
2417.32 2415
2417.79 2414
2418.25 2471
2418.71 2422
2419.18 2584
2419.64 2637
2420.10 2482
2420.57 2657
2421.03 2588
2421.50 2621
2421.96 2668
2422.42 2828
2422.89 2505
2423.35 2676
2423.81 2623
2424.28 2589
2424.74 2539
2425.21 2465
2425.67 2499
2426.14 2381
2426.60 2436
2427.06 2502
2427.53 2417
2427.99 2406
2428.46 2166
2428.92 2181
2429.39 2203
2429.85 2217
2430.32 2268
2430.78 2149
2431.24 2166
2431.71 2177
2432.17 2099
2432.64 2237
2433.10 2164
2433.57 2228
2434.03 2145
2434.50 2129
2434.96 2353
2435.43 2137
2435.89 2195
2436.36 2091
2436.82 2329
2437.29 2273
2437.76 2301
2438.22 2519
2438.69 2550
2439.15 2651
2439.62 2882
2440.08 2881
2440.55 2813
2441.01 3027
2441.48 2999
2441.95 3269
2442.41 3124
2442.88 3006
2443.34 3143
2443.81 3057
2444.27 2958
2444.74 2845
2445.21 2652
2445.67 2599
2446.14 2285
2446.60 2204
2447.07 2149
2447.54 2119
2448.00 2101
2448.47 1900
2448.94 2092
2449.40 2062
2449.87 2079
2450.34 2097
2450.80 2141
2451.27 2095
2451.74 2057
2452.20 2144
2452.67 2083
2453.14 2151
2453.60 2225
2454.07 2134
2454.54 2277
2455.00 2048
2455.47 1938
2455.94 1932
2456.40 2021
2456.87 2193
2457.34 2078
2457.81 2034
2458.27 2056
2458.74 2092
2459.21 2043
2459.68 1942
2460.14 2063
2460.61 1989
2461.08 2013
2461.55 2051
2462.01 2183
2462.48 2128
2462.95 2007
2463.42 2120
2463.88 2054
2464.35 1933
2464.82 1845
2465.29 1945
2465.76 1945
2466.22 2018
2466.69 2079
2467.16 2260
2467.63 2281
2468.10 2203
2468.57 2164
2469.03 2129
2469.50 2265
2469.97 2244
2470.44 2086
2470.91 2025
2471.38 2091
2471.84 2075
2472.31 2137
2472.78 2111
2473.25 1922
2473.72 1975
2474.19 2018
2474.66 2083
2475.13 2012
2475.59 1793
2476.06 1885
2476.53 2097
2477.00 2126
2477.47 2135
2477.94 2168
2478.41 2206
2478.88 2340
2479.35 2431
2479.82 2485
2480.29 2457
2480.76 2449
2481.23 2688
2481.69 2438
2482.16 2365
2482.63 2505
2483.10 2363
2483.57 2233
2484.04 2260
2484.51 2275
2484.98 2080
2485.45 2245
2485.92 2216
2486.39 2167
2486.86 2300
2487.33 2269
2487.80 2294
2488.27 2431
2488.74 2316
2489.21 2224
2489.68 2181
2490.15 2461
2490.62 2475
2491.09 2281
2491.56 2279
2492.04 2496
2492.51 2410
2492.98 2231
2493.45 2260
2493.92 2262
2494.39 2191
2494.86 2387
2495.33 2516
2495.80 2352
2496.27 2316
2496.74 2426
2497.21 2392
2497.68 2458
2498.16 2273
2498.63 2231
2499.10 2222
2499.57 1970
2500.04 2058
2500.51 2151
2500.98 2075
2501.45 1930
2501.93 2038
2502.40 2037
2502.87 2095
2503.34 2033
2503.81 1995
2504.28 1831
2504.76 1924
2505.23 2109
2505.70 2146
2506.17 2050
2506.64 2211
2507.11 2267
2507.59 2240
2508.06 2298
2508.53 2427
2509.00 2474
2509.47 2604
2509.95 2640
2510.42 2913
2510.89 2995
2511.36 3001
2511.84 2898
2512.31 2919
2512.78 2938
2513.25 2767
2513.73 2689
2514.20 2609
2514.67 2588
2515.14 2647
2515.62 2469
2516.09 2662
2516.56 2536
2517.03 2428
2517.51 2424
2517.98 2361
2518.45 2293
2518.93 2429
2519.40 2362
2519.87 2315
2520.35 2397
2520.82 2396
2521.29 2217
2521.77 2298
2522.24 2229
2522.71 2107
2523.19 2071
2523.66 2262
2524.13 2218
2524.61 1993
2525.08 2035
2525.55 2223
2526.03 2360
2526.50 2343
2526.97 2193
2527.45 2112
2527.92 2127
2528.40 2253
2528.87 2245
2529.34 2188
2529.82 2155
2530.29 2087
2530.77 2124
2531.24 2142
2531.71 2141
2532.19 2236
2532.66 2088
2533.14 2176
2533.61 2013
2534.09 2095
2534.56 2080
2535.04 2142
2535.51 2001
2535.98 2054
2536.46 2275
2536.93 2313
2537.41 2453
2537.88 2341
2538.36 2269
2538.83 2151
2539.31 2229
2539.78 2378
2540.26 2412
2540.73 2197
2541.21 2379
2541.68 2230
2542.16 2193
2542.63 2299
2543.11 2286
2543.59 2306
2544.06 2301
2544.54 2342
2545.01 2310
2545.49 2218
2545.96 2482
2546.44 2384
2546.91 2379
2547.39 2529
2547.87 2529
2548.34 2640
2548.82 2694
2549.29 2674
2549.77 2691
2550.24 2691
2550.72 2699
2551.20 2645
2551.67 2633
2552.15 2740
2552.62 2778
2553.10 2825
2553.58 2788
2554.05 2902
2554.53 2828
2555.01 2852
2555.48 3031
2555.96 3251
2556.44 3148
2556.91 2955
2557.39 3078
2557.87 2954
2558.34 2914
2558.82 2862
2559.30 3006
2559.77 2769
2560.25 2489
2560.73 2433
2561.20 2377
2561.68 2328
2562.16 2191
2562.64 2224
2563.11 2157
2563.59 2308
2564.07 2124
2564.54 2106
2565.02 2175
2565.50 2080
2565.98 1955
2566.45 1886
2566.93 2198
2567.41 2157
2567.89 2147
2568.36 2020
2568.84 2187
2569.32 2147
2569.80 1863
2570.28 1831
2570.75 1924
2571.23 1994
2571.71 2022
2572.19 2076
2572.66 2089
2573.14 2083
2573.62 1977
2574.10 2080
2574.58 2041
2575.06 2036
2575.53 1924
2576.01 1942
2576.49 2062
2576.97 1913
2577.45 1921
2577.93 1841
2578.40 2008
2578.88 2015
2579.36 2041
2579.84 1823
2580.32 2004
2580.80 2102
2581.28 2147
2581.76 2055
2582.24 2098
2582.71 2232
2583.19 2160
2583.67 1862
2584.15 2055
2584.63 2192
2585.11 2153
2585.59 2104
2586.07 1967
2586.55 2206
2587.03 2238
2587.51 2176
2587.99 2090
2588.47 1865
2588.95 1835
2589.42 1939
2589.90 1994
2590.38 2028
2590.86 2062
2591.34 2141
2591.82 2347
2592.30 2187
2592.78 2224
2593.26 2080
2593.74 2256
2594.22 2402
2594.70 2405
2595.18 2282
2595.66 2274
2596.14 2243
2596.62 2240
2597.10 2174
2597.58 2226
2598.07 2050
2598.55 2116
2599.03 2025
2599.51 1978
2599.99 2080
2600.47 2140
2600.95 2028
2601.43 2101
2601.91 2056
2602.39 2059
2602.87 1944
2603.35 2107
2603.83 2126
2604.31 2141
2604.80 1943
2605.28 2193
2605.76 2107
2606.24 2172
2606.72 2177
2607.20 2260
2607.68 2318
2608.16 2364
2608.65 2206
2609.13 2253
2609.61 2261
2610.09 2334
2610.57 2289
2611.05 2249
2611.53 2228
2612.02 2200
2612.50 2124
2612.98 2167
2613.46 2346
2613.94 2473
2614.43 2419
2614.91 2284
2615.39 2272
2615.87 2167
2616.35 2272
2616.84 2221
2617.32 2283
2617.80 2285
2618.28 2392
2618.77 2292
2619.25 2189
2619.73 2095
2620.21 2224
2620.69 2222
2621.18 2159
2621.66 2165
2622.14 2083
2622.63 2085
2623.11 1952
2623.59 2148
2624.07 2034
2624.56 1917
2625.04 2192
2625.52 2193
2626.01 2081
2626.49 2087
2626.97 2041
2627.45 1964
2627.94 2053
2628.42 2119
2628.90 1993
2629.39 2181
2629.87 2307
2630.35 2330
2630.84 2268
2631.32 2283
2631.80 2217
2632.29 2382
2632.77 2502
2633.26 2364
2633.74 2468
2634.22 2541
2634.71 2566
2635.19 2391
2635.67 2249
2636.16 2153
2636.64 2319
2637.13 2390
2637.61 2226
2638.09 2042
2638.58 2089
2639.06 2217
2639.55 2187
2640.03 2172
2640.52 2313
2641.00 2379
2641.48 2266
2641.97 2178
2642.45 2155
2642.94 2129
2643.42 2154
2643.91 2066
2644.39 2128
2644.88 2091
2645.36 1940
2645.85 2031
2646.33 1996
2646.82 1943
2647.30 2010
2647.79 2031
2648.27 1924
2648.76 1995
2649.24 2017
2649.73 1954
2650.21 2016
2650.70 1983
2651.18 2042
2651.67 1949
2652.15 2016
2652.64 2145
2653.12 2238
2653.61 2344
2654.10 2205
2654.58 2357
2655.07 2426
2655.55 2543
2656.04 2666
2656.52 2585
2657.01 2535
2657.50 2531
2657.98 2378
2658.47 2378
2658.95 2411
2659.44 2210
2659.93 2190
2660.41 2229
2660.90 2136
2661.38 2158
2661.87 2066
2662.36 2096
2662.84 2230
2663.33 2098
2663.82 2198
2664.30 2161
2664.79 2083
2665.28 2184
2665.76 2263
2666.25 2147
2666.74 2136
2667.22 2254
2667.71 2193
2668.20 2215
2668.68 2224
2669.17 2216
2669.66 2270
2670.14 2300
2670.63 2287
2671.12 2354
2671.61 2490
2672.09 2575
2672.58 2661
2673.07 2801
2673.55 2983
2674.04 3018
2674.53 3059
2675.02 3233
2675.50 3230
2675.99 3307
2676.48 3347
2676.97 3156
2677.46 2951
2677.94 2981
2678.43 2780
2678.92 2871
2679.41 2711
2679.89 2446
2680.38 2646
2680.87 2674
2681.36 2563
2681.85 2822
2682.33 2677
2682.82 2645
2683.31 2495
2683.80 2585
2684.29 2871
2684.78 2731
2685.26 2702
2685.75 2782
2686.24 2823
2686.73 2442
2687.22 2474
2687.71 2484
2688.20 2362
2688.68 2391
2689.17 2346
2689.66 2283
2690.15 2266
2690.64 2140
2691.13 2174
2691.62 2084
2692.11 1954
2692.60 2212
2693.09 2237
2693.57 2339
2694.06 2137
2694.55 2132
2695.04 2125
2695.53 2363
2696.02 2355
2696.51 2394
2697.00 2297
2697.49 2426
2697.98 2179
2698.47 2353
2698.96 2450
2699.45 2520
2699.94 2624
2700.43 2315
2700.92 2288
2701.41 2309
2701.90 2492
2702.39 2419
2702.88 2455
2703.37 2334
2703.86 2316
2704.35 2291
2704.84 2235
2705.33 2223
2705.82 2288
2706.31 2321
2706.80 2312
2707.29 2251
2707.78 2069
2708.27 2072
2708.76 2072
2709.25 2018
2709.74 1897
2710.23 2075
2710.72 2173
2711.21 1989
2711.71 2015
2712.20 2094
2712.69 2104
2713.18 2071
2713.67 2049
2714.16 2041
2714.65 2145
2715.14 2010
2715.63 1976
2716.12 1965
2716.62 1894
2717.11 1910
2717.60 1889
2718.09 1823
2718.58 1818
2719.07 1955
2719.56 1941
2720.06 2015
2720.55 2037
2721.04 1950
2721.53 2011
2722.02 1915
2722.51 1940
2723.01 2172
2723.50 2137
2723.99 2254
2724.48 2203
2724.97 2164
2725.47 2296
2725.96 2229
2726.45 2137
2726.94 2100
2727.44 2026
2727.93 1986
2728.42 1838
2728.91 1893
2729.40 1929
2729.90 1816
2730.39 1906
2730.88 2044
2731.37 1952
2731.87 1873
2732.36 2041
2732.85 2129
2733.35 2100
2733.84 2180
2734.33 2255
2734.82 2216
2735.32 2232
2735.81 2403
2736.30 2358
2736.80 2313
2737.29 2325
2737.78 2441
2738.28 2487
2738.77 2489
2739.26 2322
2739.76 2264
2740.25 2220
2740.74 2230
2741.24 2143
2741.73 2157
2742.22 2201
2742.72 2014
2743.21 1978
2743.70 2077
2744.20 1974
2744.69 1832
2745.19 1975
2745.68 1916
2746.17 1990
2746.67 1938
2747.16 1997
2747.66 1941
2748.15 1989
2748.64 1889
2749.14 2093
2749.63 2086
2750.13 1996
2750.62 2154
2751.12 2124
2751.61 2008
2752.10 2007
2752.60 2021
2753.09 2106
2753.59 2127
2754.08 2130
2754.58 2185
2755.07 2145
2755.57 2139
2756.06 2099
2756.56 2139
2757.05 2035
2757.55 2347
2758.04 2282
2758.54 2130
2759.03 2043
2759.53 2224
2760.02 2193
2760.52 2131
2761.01 2271
2761.51 2239
2762.00 2079
2762.50 2157
2762.99 2206
2763.49 2183
2763.99 2131
2764.48 2169
2764.98 2120
2765.47 2134
2765.97 1952
2766.46 2058
2766.96 1992
2767.46 1911
2767.95 1993
2768.45 1909
2768.94 2056
2769.44 2073
2769.94 2147
2770.43 2106
2770.93 2074
2771.42 2332
2771.92 2237
2772.42 2181
2772.91 2247
2773.41 2272
2773.91 2392
2774.40 2343
2774.90 2626
2775.40 2517
2775.89 2582
2776.39 2742
2776.89 2726
2777.38 2743
2777.88 2956
2778.38 2730
2778.87 2564
2779.37 2515
2779.87 2642
2780.36 2575
2780.86 2494
2781.36 2428
2781.85 2300
2782.35 2174
2782.85 2107
2783.35 2223
2783.84 2284
2784.34 2110
2784.84 2196
2785.34 2232
2785.83 2215
2786.33 2083
2786.83 2100
2787.33 2108
2787.82 2054
2788.32 2034
2788.82 2021
2789.32 2179
2789.81 1950
2790.31 1934
2790.81 1828
2791.31 1898
2791.81 2125
2792.30 1976
2792.80 2050
2793.30 2108
2793.80 2166
2794.30 2311
2794.80 2335
2795.29 2546
2795.79 2810
2796.29 3001
2796.79 3033
2797.29 3233
2797.79 3282
2798.29 3368
2798.78 3467
2799.28 3449
2799.78 3253
2800.28 3066
2800.78 2985
2801.28 2832
2801.78 2643
2802.28 2555
2802.77 2458
2803.27 2445
2803.77 2258
2804.27 2193
2804.77 2206
2805.27 2296
2805.77 2466
2806.27 2461
2806.77 2494
2807.27 2634
2807.77 2654
2808.27 2820
2808.77 2648
2809.27 2695
2809.77 2841
2810.27 2956
2810.77 3000
2811.27 2740
2811.76 2775
2812.26 2706
2812.76 2627
2813.26 2607
2813.76 2471
2814.26 2334
2814.76 2208
2815.26 2201
2815.76 2122
2816.27 2143
2816.77 2143
2817.27 2138
2817.77 2092
2818.27 2103
2818.77 2162
2819.27 2086
2819.77 2100
2820.27 2176
2820.77 2027
2821.27 2355
2821.77 2110
2822.27 2163
2822.77 2273
2823.27 2184
2823.77 2296
2824.27 2190
2824.78 2223
2825.28 2098
2825.78 2069
2826.28 2069
2826.78 2230
2827.28 2145
2827.78 2104
2828.28 2124
2828.79 2180
2829.29 2092
2829.79 2099
2830.29 2118
2830.79 1976
2831.29 2060
2831.79 2139
2832.30 2173
2832.80 2121
2833.30 2037
2833.80 1864
2834.30 2117
2834.80 2092
2835.31 2072
2835.81 2009
2836.31 2156
2836.81 2206
2837.31 2278
2837.82 2250
2838.32 2155
2838.82 2289
2839.32 2361
2839.83 2428
2840.33 2186
2840.83 2318
2841.33 2247
2841.84 2130
2842.34 2027
2842.84 2081
2843.34 2083
2843.85 1935
2844.35 2012
2844.85 1995
2845.35 2099
2845.86 2288
2846.36 2094
2846.86 2309
2847.37 2359
2847.87 2220
2848.37 2180
2848.87 2299
2849.38 2284
2849.88 2122
2850.38 2170
2850.89 2198
2851.39 2252
2851.89 2343
2852.40 2161
2852.90 2071
2853.40 2096
2853.91 2112
2854.41 2113
2854.92 2183
2855.42 1900
2855.92 1864
2856.43 1910
2856.93 2028
2857.43 2148
2857.94 1995
2858.44 2002
2858.95 2044
2859.45 2078
2859.95 2096
2860.46 1950
2860.96 2039
2861.47 2062
2861.97 1932
2862.48 1915
2862.98 1993
2863.48 1992
2863.99 1985
2864.49 1916
2865.00 1885
2865.50 2019
2866.01 1905
2866.51 1944
2867.02 1983
2867.52 1918
2868.03 1959
2868.53 2145
2869.04 2191
2869.54 2152
2870.05 2075
2870.55 2200
2871.06 2346
2871.56 2260
2872.07 2213
2872.57 2421
2873.08 2382
2873.58 2407
2874.09 2472
2874.59 2435
2875.10 2599
2875.60 2395
2876.11 2480
2876.61 2509
2877.12 2422
2877.63 2386
2878.13 2383
2878.64 2461
2879.14 2360
2879.65 2436
2880.15 2541
2880.66 2596
2881.17 2600
2881.67 2564
2882.18 2647
2882.68 2935
2883.19 2926
2883.70 2951
2884.20 2912
2884.71 2904
2885.22 2912
2885.72 2828
2886.23 2980
2886.74 2905
2887.24 2841
2887.75 2782
2888.25 2862
2888.76 2726
2889.27 2936
2889.77 2713
2890.28 2543
2890.79 2633
2891.30 2571
2891.80 2426
2892.31 2551
2892.82 2657
2893.32 2461
2893.83 2472
2894.34 2572
2894.84 2553
2895.35 2603
2895.86 2810
2896.37 2574
2896.87 2712
2897.38 2884
2897.89 2670
2898.40 2748
2898.90 2653
2899.41 2828
2899.92 2825
2900.43 2580
2900.93 2638
2901.44 2767
2901.95 2994
2902.46 2909
2902.96 2774
2903.47 3115
2903.98 3058
2904.49 3100
2905.00 3032
2905.50 3085
2906.01 3056
2906.52 3078
2907.03 2960
2907.54 2949
2908.05 2741
2908.55 2616
2909.06 2676
2909.57 2594
2910.08 2391
2910.59 2341
2911.10 2486
2911.61 2319
2912.11 2506
2912.62 2361
2913.13 2359
2913.64 2274
2914.15 2275
2914.66 2389
2915.17 2323
2915.68 2278
2916.19 2406
2916.69 2530
2917.20 2381
2917.71 2397
2918.22 2337
2918.73 2371
2919.24 2327
2919.75 2490
2920.26 2388
2920.77 2419
2921.28 2358
2921.79 2537
2922.30 2588
2922.81 2837
2923.32 2932
2923.83 3076
2924.34 3254
2924.85 3579
2925.36 3727
2925.87 3729
2926.38 4026
2926.89 3791
2927.40 3851
2927.91 3933
2928.42 3778
2928.93 3647
2929.44 3383
2929.95 3358
2930.46 2961
2930.97 2601
2931.48 2632
2931.99 2406
2932.50 2178
2933.01 2135
2933.52 2148
2934.03 2157
2934.54 2143
2935.05 2107
2935.56 2306
2936.07 2220
2936.58 2325
2937.09 2306
2937.60 2373
2938.12 2239
2938.63 2238
2939.14 2228
2939.65 2236
2940.16 2156
2940.67 2169
2941.18 2366
2941.69 2346
2942.20 2269
2942.72 2162
2943.23 2303
2943.74 2425
2944.25 2463
2944.76 2447
2945.27 2430
2945.79 2491
2946.30 2352
2946.81 2395
2947.32 2270
2947.83 2433
2948.34 2473
2948.86 2357
2949.37 2400
2949.88 2186
2950.39 2199
2950.90 2254
2951.42 2143
2951.93 2238
2952.44 2220
2952.95 2218
2953.46 2287
2953.98 2074
2954.49 2163
2955.00 2332
2955.51 2415
2956.03 2333
2956.54 2273
2957.05 2213
2957.56 2088
2958.08 2235
2958.59 2151
2959.10 2191
2959.62 2319
2960.13 2357
2960.64 2411
2961.15 2466
2961.67 2450
2962.18 2613
2962.69 2544
2963.21 2640
2963.72 2658
2964.23 2597
2964.75 2312
2965.26 2302
2965.77 2392
2966.29 2325
2966.80 2316
2967.31 2302
2967.83 2133
2968.34 2101
2968.85 2105
2969.37 2008
2969.88 1938
2970.40 1977
2970.91 2000
2971.42 1997
2971.94 2048
2972.45 1997
2972.96 2009
2973.48 1986
2973.99 1996
2974.51 2061
2975.02 2143
2975.54 2078
2976.05 1966
2976.56 1970
2977.08 2202
2977.59 2183
2978.11 2169
2978.62 1983
2979.14 2069
2979.65 2137
2980.16 2131
2980.68 2058
2981.19 2107
2981.71 2215
2982.22 2179
2982.74 2264
2983.25 2270
2983.77 2188
2984.28 2264
2984.80 2309
2985.31 2279
2985.83 2410
2986.34 2481
2986.86 2589
2987.37 2423
2987.89 2576
2988.40 2686
2988.92 2617
2989.44 2395
2989.95 2608
2990.47 2634
2990.98 2485
2991.50 2591
2992.01 2501
2992.53 2613
2993.04 2712
2993.56 2652
2994.08 2554
2994.59 2796
2995.11 2737
2995.62 2656
2996.14 2717
2996.66 2831
2997.17 3079
2997.69 3092
2998.20 3134
2998.72 3170
2999.24 3178
2999.75 3112
3000.27 3176
3000.79 3126
3001.30 3311
3001.82 3453
3002.33 3672
3002.85 4196
3003.37 4426
3003.88 4578
3004.40 5280
3004.92 5855
3005.43 5925
3005.95 6090
3006.47 6259
3006.99 6515
3007.50 6073
3008.02 5926
3008.54 5397
3009.05 4695
3009.57 4362
3010.09 3701
3010.60 3228
3011.12 3003
3011.64 2925
3012.16 2729
3012.67 2545
3013.19 2771
3013.71 2600
3014.23 2744
3014.74 2608
3015.26 2509
3015.78 2536
3016.30 2444
3016.82 2418
3017.33 2766
3017.85 2513
3018.37 2488
3018.89 2576
3019.40 2702
3019.92 2660
3020.44 2693
3020.96 2525
3021.48 2510
3022.00 2643
3022.51 2773
3023.03 2730
3023.55 2935
3024.07 3003
3024.59 2819
3025.11 2981
3025.62 3081
3026.14 3054
3026.66 2867
3027.18 2952
3027.70 2881
3028.22 2754
3028.74 2694
3029.25 2674
3029.77 2626
3030.29 2494
3030.81 2424
3031.33 2460
3031.85 2225
3032.37 2476
3032.89 2450
3033.41 2463
3033.93 2417
3034.45 2290
3034.96 2503
3035.48 2520
3036.00 2465
3036.52 2356
3037.04 2271
3037.56 2283
3038.08 2290
3038.60 2390
3039.12 2409
3039.64 2250
3040.16 2210
3040.68 2181
3041.20 2248
3041.72 2298
3042.24 2278
3042.76 2300
3043.28 2325
3043.80 2283
3044.32 2174
3044.84 2224
3045.36 2401
3045.88 2164
3046.40 2107
3046.92 2129
3047.44 2105
3047.96 2134
3048.48 2035
3049.00 2097
3049.52 2058
3050.04 2191
3050.56 2288
3051.09 2211
3051.61 2022
3052.13 2034
3052.65 2071
3053.17 1981
3053.69 2073
3054.21 2100
3054.73 2126
3055.25 2222
3055.77 2113
3056.29 2086
3056.82 2114
3057.34 2050
3057.86 2061
3058.38 2093
3058.90 2196
3059.42 2184
3059.94 2107
3060.47 1933
3060.99 2078
3061.51 2196
3062.03 2180
3062.55 2280
3063.07 2256
3063.60 2136
3064.12 2110
3064.64 2238
3065.16 2337
3065.68 2127
3066.21 2330
3066.73 2428
3067.25 2404
3067.77 2559
3068.29 2467
3068.82 2320
3069.34 2255
3069.86 2238
3070.38 2206
3070.90 2303
3071.43 2252
3071.95 2400
3072.47 2360
3072.99 2264
3073.52 2240
3074.04 2369
3074.56 2421
3075.09 2451
3075.61 2342
3076.13 2295
3076.65 2538
3077.18 2617
3077.70 2576
3078.22 2728
3078.75 2683
3079.27 2751
3079.79 2850
3080.32 2872
3080.84 2792
3081.36 2739
3081.89 2682
3082.41 2747
3082.93 2823
3083.46 2945
3083.98 3023
3084.50 2626
3085.03 2613
3085.55 2792
3086.07 2585
3086.60 2562
3087.12 2435
3087.64 2467
3088.17 2437
3088.69 2524
3089.22 2388
3089.74 2442
3090.26 2423
3090.79 2451
3091.31 2448
3091.84 2372
3092.36 2582
3092.89 2452
3093.41 2449
3093.93 2452
3094.46 2425
3094.98 2663
3095.51 2865
3096.03 2825
3096.56 2865
3097.08 2925
3097.61 2778
3098.13 2929
3098.66 3122
3099.18 3393
3099.70 3637
3100.23 4086
3100.75 4520
3101.28 5643
3101.80 6413
3102.33 7094
3102.85 7650
3103.38 8659
3103.91 9193
3104.43 8908
3104.96 9083
3105.48 8840
3106.01 8428
3106.53 7539
3107.06 6601
3107.58 5730
3108.11 4928
3108.63 4441
3109.16 3950
3109.69 3445
3110.21 3513
3110.74 3462
3111.26 3510
3111.79 3395
3112.31 3461
3112.84 3325
3113.37 3354
3113.89 3303
3114.42 3333
3114.94 3173
3115.47 3014
3116.00 2912
3116.52 2708
3117.05 2638
3117.58 2483
3118.10 2482
3118.63 2493
3119.16 2578
3119.68 2608
3120.21 2472
3120.73 2398
3121.26 2414
3121.79 2465
3122.31 2676
3122.84 2868
3123.37 2754
3123.90 2687
3124.42 2598
3124.95 2455
3125.48 2482
3126.00 2549
3126.53 2401
3127.06 2254
3127.58 2250
3128.11 2305
3128.64 2332
3129.17 2340
3129.69 2294
3130.22 2117
3130.75 2268
3131.28 2318
3131.80 2285
3132.33 2173
3132.86 2299
3133.39 2400
3133.91 2277
3134.44 2129
3134.97 2297
3135.50 2397
3136.03 2418
3136.55 2551
3137.08 2579
3137.61 2420
3138.14 2450
3138.67 2505
3139.19 2300
3139.72 2349
3140.25 2381
3140.78 2368
3141.31 2316
3141.84 2221
3142.36 2296
3142.89 2393
3143.42 2400
3143.95 2365
3144.48 2510
3145.01 2423
3145.54 2413
3146.06 2546
3146.59 2483
3147.12 2584
3147.65 2748
3148.18 2775
3148.71 3035
3149.24 2969
3149.77 2957
3150.30 2849
3150.83 2901
3151.35 2743
3151.88 2659
3152.41 2569
3152.94 2719
3153.47 2764
3154.00 2665
3154.53 2457
3155.06 2386
3155.59 2417
3156.12 2399
3156.65 2317
3157.18 2439
3157.71 2460
3158.24 2302
3158.77 2361
3159.30 2388
3159.83 2431
3160.36 2553
3160.89 2493
3161.42 2500
3161.95 2612
3162.48 2414
3163.01 2293
3163.54 2191
3164.07 2280
3164.60 2158
3165.13 2057
3165.66 2088
3166.19 2131
3166.72 2179
3167.25 2057
3167.78 2126
3168.31 2203
3168.84 2070
3169.37 2259
3169.90 2196
3170.44 2208
3170.97 2062
3171.50 2129
3172.03 2211
3172.56 2357
3173.09 2558
3173.62 2515
3174.15 2516
3174.68 2393
3175.21 2316
3175.75 2497
3176.28 2546
3176.81 2478
3177.34 2427
3177.87 2646
3178.40 2540
3178.93 2556
3179.47 2530
3180.00 2397
3180.53 2290
3181.06 2153
3181.59 2191
3182.12 2163
3182.66 2122
3183.19 2136
3183.72 2222
3184.25 2159
3184.78 2164
3185.32 2190
3185.85 2275
3186.38 2181
3186.91 2054
3187.44 2146
3187.98 2245
3188.51 2237
3189.04 2175
3189.57 2244
3190.11 2248
3190.64 2113
3191.17 2133
3191.70 2115
3192.24 2161
3192.77 2164
3193.30 2263
3193.84 2196
3194.37 2175
3194.90 2394
3195.43 2397
3195.97 2311
3196.50 2239
3197.03 2284
3197.57 2259
3198.10 2349
3198.63 2317
3199.17 2391
3199.70 2412
3200.23 2354
3200.77 2476
3201.30 2709
3201.83 2467
3202.37 2579
3202.90 2617
3203.43 2507
3203.97 2576
3204.50 2397
3205.03 2255
3205.57 2606
3206.10 2473
3206.63 2370
3207.17 2513
3207.70 2398
3208.24 2361
3208.77 2598
3209.30 2589
3209.84 2710
3210.37 2641
3210.91 2708
3211.44 2876
3211.98 2671
3212.51 2816
3213.04 2829
3213.58 2612
3214.11 2746
3214.65 2754
3215.18 2665
3215.72 2589
3216.25 2542
3216.79 2375
3217.32 2182
3217.86 2276
3218.39 2296
3218.93 2209
3219.46 2156
3220.00 2275
3220.53 2184
3221.07 2213
3221.60 2350
3222.14 2349
3222.67 2571
3223.21 2821
3223.74 2665
3224.28 2692
3224.81 2893
3225.35 2858
3225.88 2853
3226.42 2733
3226.95 2920
3227.49 2758
3228.02 2622
3228.56 2818
3229.10 2711
3229.63 2513
3230.17 2405
3230.70 2404
3231.24 2347
3231.78 2363
3232.31 2543
3232.85 2424
3233.38 2298
3233.92 2333
3234.46 2325
3234.99 2330
3235.53 2418
3236.06 2559
3236.60 2611
3237.14 2791
3237.67 2758
3238.21 2750
3238.75 2827
3239.28 2902
3239.82 2773
3240.36 2762
3240.89 2883
3241.43 2782
3241.97 2816
3242.50 2768
3243.04 2583
3243.58 2621
3244.11 2682
3244.65 2372
3245.19 2603
3245.72 2486
3246.26 2576
3246.80 2476
3247.34 2572
3247.87 2449
3248.41 2548
3248.95 2401
3249.49 2495
3250.02 2716
3250.56 2629
3251.10 2518
3251.64 2774
3252.17 2669
3252.71 2551
3253.25 2610
3253.79 2688
3254.32 2530
3254.86 2646
3255.40 2618
3255.94 2689
3256.48 2701
3257.01 2963
3257.55 2819
3258.09 2801
3258.63 2971
3259.17 3176
3259.70 3260
3260.24 3349
3260.78 3855
3261.32 3946
3261.86 4220
3262.40 4681
3262.93 4793
3263.47 5230
3264.01 5288
3264.55 5698
3265.09 5994
3265.63 6192
3266.17 6452
3266.71 6395
3267.24 6101
3267.78 6028
3268.32 6086
3268.86 5652
3269.40 5437
3269.94 5071
3270.48 4782
3271.02 4336
3271.56 4017
3272.10 3466
3272.64 3343
3273.18 3188
3273.71 3067
3274.25 3044
3274.79 2886
3275.33 2886
3275.87 2924
3276.41 2768
3276.95 2661
3277.49 2786
3278.03 2747
3278.57 2946
3279.11 3008
3279.65 2944
3280.19 3011
3280.73 3074
3281.27 2912
3281.81 2831
3282.35 3083
3282.89 3148
3283.43 3120
3283.97 3167
3284.51 3044
3285.05 3096
3285.59 3257
3286.13 3526
3286.67 3501
3287.21 3350
3287.75 3421
3288.30 3396
3288.84 3285
3289.38 3239
3289.92 3264
3290.46 3177
3291.00 3181
3291.54 3198
3292.08 3311
3292.62 3308
3293.16 3688
3293.70 3915
3294.24 4317
3294.79 4621
3295.33 4839
3295.87 5023
3296.41 5090
3296.95 5272
3297.49 5205
3298.03 4962
3298.57 4699
3299.12 4791
3299.66 4105
3300.20 4000
3300.74 3797
3301.28 3672
3301.82 3462
3302.37 3183
3302.91 3025
3303.45 3038
3303.99 2954
3304.53 2996
3305.08 2918
3305.62 2831
3306.16 2842
3306.70 2794
3307.24 2902
3307.79 2833
3308.33 2800
3308.87 2760
3309.41 2572
3309.96 2627
3310.50 2678
3311.04 2598
3311.58 2704
3312.13 2718
3312.67 2775
3313.21 2936
3313.75 2704
3314.30 2795
3314.84 2974
3315.38 2943
3315.92 3083
3316.47 3063
3317.01 3227
3317.55 3281
3318.10 3318
3318.64 3282
3319.18 3252
3319.73 3149
3320.27 3087
3320.81 3113
3321.36 3021
3321.90 2911
3322.44 3049
3322.99 2969
3323.53 2887
3324.07 2677
3324.62 2830
3325.16 2933
3325.70 2846
3326.25 2677
3326.79 2748
3327.34 2812
3327.88 2658
3328.42 2775
3328.97 2766
3329.51 2759
3330.06 2798
3330.60 2965
3331.14 3267
3331.69 3535
3332.23 3996
3332.78 4760
3333.32 5744
3333.86 6715
3334.41 8026
3334.95 9034
3335.50 10472
3336.04 11046
3336.59 11900
3337.13 12487
3337.68 12554
3338.22 12377
3338.77 11548
3339.31 10633
3339.86 9558
3340.40 8600
3340.94 7451
3341.49 6669
3342.03 5693
3342.58 4844
3343.13 4133
3343.67 3795
3344.22 3634
3344.76 3318
3345.31 3130
3345.85 3156
3346.40 2943
3346.94 2750
3347.49 2841
3348.03 2861
3348.58 2861
3349.12 2768
3349.67 2896
3350.22 2812
3350.76 2783
3351.31 2830
3351.85 2850
3352.40 3031
3352.94 3090
3353.49 3075
3354.04 3196
3354.58 3197
3355.13 3093
3355.67 3104
3356.22 2951
3356.77 3101
3357.31 3163
3357.86 3033
3358.41 3051
3358.95 2907
3359.50 2717
3360.05 2625
3360.59 2476
3361.14 2545
3361.68 2423
3362.23 2525
3362.78 2440
3363.33 2431
3363.87 2445
3364.42 2397
3364.97 2457
3365.51 2468
3366.06 2600
3366.61 2549
3367.15 2593
3367.70 2487
3368.25 2624
3368.79 2493
3369.34 2507
3369.89 2612
3370.44 2533
3370.98 2544
3371.53 2530
3372.08 2504
3372.63 2713
3373.17 2827
3373.72 2789
3374.27 2887
3374.82 2908
3375.36 2865
3375.91 2874
3376.46 2973
3377.01 2791
3377.56 2628
3378.10 2557
3378.65 2625
3379.20 2545
3379.75 2573
3380.30 2547
3380.84 2346
3381.39 2443
3381.94 2339
3382.49 2207
3383.04 2070
3383.59 2091
3384.13 2176
3384.68 2163
3385.23 2175
3385.78 2207
3386.33 2132
3386.88 2200
3387.43 2234
3387.97 2237
3388.52 2210
3389.07 2187
3389.62 2211
3390.17 2236
3390.72 2167
3391.27 2287
3391.82 2205
3392.37 2301
3392.92 2273
3393.46 2286
3394.01 2164
3394.56 2116
3395.11 2088
3395.66 2131
3396.21 2106
3396.76 2071
3397.31 2072
3397.86 2216
3398.41 2168
3398.96 2087
3399.51 2034
3400.06 2020
3400.61 1970
3401.16 1892
3401.71 1861
3402.26 2034
3402.81 2056
3403.36 2023
3403.91 2110
3404.46 2028
3405.01 2012
3405.56 1880
3406.11 1841
3406.66 2021
3407.21 1981
3407.76 1948
3408.31 1889
3408.86 1906
3409.41 2080
3409.96 2177
3410.51 2020
3411.06 1972
3411.61 2017
3412.16 2169
3412.71 2212
3413.27 2216
3413.82 2082
3414.37 2239
3414.92 2200
3415.47 2180
3416.02 2306
3416.57 2352
3417.12 2068
3417.67 2136
3418.22 2115
3418.78 2055
3419.33 2005
3419.88 2132
3420.43 2064
3420.98 2031
3421.53 2175
3422.08 2202
3422.64 2243
3423.19 2448
3423.74 2710
3424.29 2713
3424.84 2778
3425.39 2745
3425.95 2806
3426.50 2626
3427.05 2547
3427.60 2500
3428.15 2407
3428.71 2214
3429.26 2127
3429.81 2267
3430.36 2107
3430.91 1963
3431.47 1989
3432.02 2058
3432.57 1998
3433.12 1999
3433.68 2051
3434.23 2044
3434.78 1979
3435.33 2074
3435.89 2132
3436.44 1982
3436.99 2061
3437.54 2209
3438.10 2157
3438.65 2117
3439.20 1965
3439.76 2151
3440.31 2125
3440.86 2078
3441.42 2104
3441.97 2033
3442.52 2032
3443.07 2116
3443.63 2061
3444.18 2083
3444.73 2166
3445.29 2122
3445.84 2050
3446.39 2090
3446.95 2195
3447.50 2166
3448.06 2161
3448.61 2032
3449.16 1987
3449.72 1943
3450.27 2095
3450.82 1955
3451.38 1945
3451.93 1971
3452.49 2059
3453.04 1976
3453.59 1870
3454.15 2029
3454.70 1949
3455.26 2071
3455.81 1974
3456.36 2000
3456.92 1883
3457.47 1797
3458.03 1948
3458.58 1993
3459.14 2017
3459.69 2140
3460.25 2092
3460.80 1995
3461.36 2141
3461.91 1957
3462.46 1828
3463.02 1948
3463.57 2091
3464.13 2053
3464.68 2079
3465.24 1991
3465.79 1998
3466.35 2115
3466.90 2167
3467.46 2168
3468.02 2100
3468.57 1987
3469.13 2211
3469.68 2276
3470.24 2267
3470.79 2298
3471.35 2330
3471.90 2245
3472.46 2359
3473.01 2319
3473.57 2212
3474.13 2224
3474.68 2334
3475.24 2302
3475.79 2258
3476.35 2339
3476.90 2249
3477.46 2377
3478.02 2575
3478.57 2523
3479.13 2425
3479.68 2303
3480.24 2523
3480.80 2594
3481.35 2487
3481.91 2586
3482.47 2494
3483.02 2416
3483.58 2634
3484.14 2448
3484.69 2640
3485.25 2552
3485.81 2615
3486.36 2591
3486.92 2416
3487.48 2751
3488.03 3008
3488.59 3247
3489.15 3714
3489.70 4002
3490.26 4103
3490.82 4474
3491.37 4853
3491.93 5317
3492.49 5479
3493.05 5782
3493.60 5777
3494.16 5981
3494.72 5957
3495.27 5707
3495.83 5521
3496.39 5706
3496.95 5725
3497.50 5789
3498.06 5960
3498.62 6116
3499.18 6299
3499.74 6742
3500.29 7218
3500.85 7108
3501.41 7227
3501.97 7106
3502.52 7022
3503.08 6566
3503.64 6582
3504.20 6187
3504.76 6137
3505.32 6357
3505.87 5869
3506.43 5588
3506.99 5852
3507.55 5618
3508.11 5139
3508.67 4773
3509.22 4467
3509.78 4065
3510.34 3945
3510.90 3640
3511.46 3394
3512.02 3382
3512.58 3147
3513.13 3062
3513.69 3065
3514.25 3010
3514.81 2616
3515.37 2658
3515.93 2563
3516.49 2704
3517.05 2916
3517.61 2751
3518.17 2763
3518.73 2669
3519.28 2587
3519.84 2649
3520.40 2623
3520.96 2789
3521.52 2775
3522.08 2865
3522.64 2944
3523.20 3010
3523.76 3137
3524.32 3108
3524.88 3135
3525.44 3031
3526.00 3192
3526.56 3055
3527.12 2941
3527.68 2693
3528.24 2549
3528.80 2637
3529.36 2649
3529.92 2491
3530.48 2463
3531.04 2513
3531.60 2340
3532.16 2278
3532.72 2332
3533.28 2324
3533.84 2215
3534.40 2292
3534.96 2376
3535.52 2402
3536.08 2387
3536.65 2419
3537.21 2393
3537.77 2629
3538.33 2546
3538.89 2621
3539.45 2776
3540.01 2790
3540.57 2646
3541.13 2850
3541.69 2817
3542.25 2847
3542.82 3079
3543.38 2996
3543.94 2964
3544.50 2928
3545.06 2916
3545.62 2948
3546.18 2759
3546.75 2684
3547.31 2518
3547.87 2639
3548.43 2461
3548.99 2416
3549.55 2311
3550.12 2247
3550.68 2224
3551.24 2245
3551.80 2229
3552.36 2227
3552.92 2141
3553.49 2143
3554.05 2084
3554.61 2101
3555.17 2165
3555.74 2147
3556.30 2124
3556.86 2154
3557.42 2110
3557.98 2125
3558.55 2048
3559.11 2047
3559.67 2234
3560.23 2210
3560.80 2227
3561.36 2266
3561.92 2211
3562.49 2244
3563.05 2347
3563.61 2353
3564.17 2212
3564.74 2266
3565.30 2335
3565.86 2245
3566.43 2110
3566.99 2145
3567.55 2134
3568.11 2118
3568.68 2109
3569.24 1991
3569.80 1926
3570.37 1912
3570.93 1947
3571.49 1986
3572.06 1900
3572.62 1985
3573.19 2138
3573.75 2007
3574.31 2151
3574.88 2024
3575.44 2251
3576.00 2291
3576.57 2226
3577.13 2262
3577.70 2458
3578.26 2420
3578.82 2337
3579.39 2365
3579.95 2260
3580.52 2347
3581.08 2433
3581.64 2311
3582.21 2248
3582.77 2225
3583.34 2185
3583.90 2275
3584.47 2225
3585.03 2084
3585.60 2146
3586.16 2186
3586.72 2225
3587.29 2091
3587.85 2105
3588.42 1955
3588.98 2086
3589.55 2209
3590.11 2188
3590.68 2096
3591.24 2043
3591.81 2190
3592.37 2171
3592.94 2028
3593.50 2121
3594.07 2102
3594.63 2064
3595.20 1998
3595.77 2159
3596.33 2167
3596.90 2156
3597.46 2068
3598.03 2166
3598.59 2327
3599.16 2175
3599.72 2192
3600.29 2310
3600.86 2395
3601.42 2281
3601.99 2265
3602.55 2236
3603.12 2162
3603.69 2181
3604.25 2176
3604.82 2170
3605.38 2032
3605.95 2076
3606.52 2063
3607.08 2056
3607.65 1988
3608.21 1910
3608.78 1727
3609.35 1758
3609.91 1879
3610.48 2055
3611.05 1883
3611.61 1959
3612.18 1958
3612.75 2021
3613.31 2257
3613.88 2483
3614.45 2744
3615.01 2948
3615.58 3465
3616.15 3585
3616.72 4026
3617.28 4669
3617.85 5185
3618.42 5320
3618.98 5810
3619.55 5973
3620.12 5672
3620.69 5817
3621.25 5343
3621.82 4893
3622.39 4797
3622.96 4166
3623.52 3737
3624.09 3233
3624.66 3028
3625.23 2679
3625.79 2408
3626.36 2312
3626.93 2157
3627.50 1915
3628.06 1934
3628.63 2016
3629.20 2107
3629.77 2117
3630.34 2103
3630.91 1933
3631.47 2136
3632.04 2117
3632.61 2181
3633.18 2124
3633.75 2223
3634.31 2239
3634.88 2019
3635.45 2050
3636.02 2170
3636.59 2111
3637.16 2225
3637.73 2080
3638.29 2013
3638.86 2111
3639.43 2037
3640.00 2224
3640.57 2282
3641.14 2330
3641.71 2486
3642.28 2349
3642.85 2382
3643.42 2611
3643.98 2475
3644.55 2504
3645.12 2556
3645.69 2356
3646.26 2366
3646.83 2411
3647.40 2512
3647.97 2409
3648.54 2591
3649.11 2637
3649.68 2538
3650.25 2637
3650.82 2596
3651.39 2653
3651.96 2761
3652.53 2845
3653.10 2729
3653.67 2673
3654.24 2427
3654.81 2318
3655.38 2384
3655.95 2407
3656.52 2512
3657.09 2680
3657.66 2502
3658.23 2547
3658.80 2558
3659.37 2546
3659.94 2457
3660.51 2493
3661.08 2514
3661.65 2614
3662.22 2652
3662.79 2304
3663.36 2526
3663.93 2556
3664.50 2628
3665.07 2580
3665.64 2641
3666.22 2649
3666.79 2723
3667.36 2680
3667.93 2686
3668.50 2542
3669.07 2362
3669.64 2317
3670.21 2361
3670.78 2440
3671.36 2325
3671.93 2135
3672.50 2330
3673.07 2289
3673.64 2343
3674.21 2331
3674.78 2390
3675.36 2331
3675.93 2406
3676.50 2485
3677.07 2477
3677.64 2381
3678.21 2343
3678.79 2310
3679.36 2292
3679.93 2269
3680.50 2159
3681.07 2149
3681.65 2199
3682.22 2211
3682.79 2102
3683.36 2105
3683.94 2117
3684.51 2154
3685.08 2338
3685.65 2343
3686.23 2276
3686.80 2313
3687.37 2336
3687.94 2593
3688.52 2713
3689.09 2719
3689.66 2690
3690.23 2780
3690.81 2731
3691.38 2565
3691.95 2576
3692.52 2538
3693.10 2503
3693.67 2425
3694.24 2166
3694.82 2050
3695.39 2101
3695.96 2090
3696.54 2084
3697.11 2088
3697.68 2067
3698.26 1964
3698.83 1965
3699.40 1954
3699.98 2028
3700.55 2099
3701.12 1996
3701.70 1970
3702.27 2013
3702.85 1925
3703.42 1910
3703.99 1910
3704.57 1926
3705.14 2013
3705.71 2105
3706.29 2024
3706.86 2062
3707.44 2036
3708.01 2013
3708.59 2174
3709.16 2167
3709.73 2104
3710.31 1958
3710.88 2093
3711.46 2137
3712.03 2250
3712.61 2129
3713.18 2000
3713.75 2191
3714.33 2194
3714.90 2029
3715.48 2019
3716.05 2182
3716.63 2192
3717.20 2043
3717.78 2020
3718.35 2159
3718.93 2230
3719.50 1992
3720.08 1949
3720.65 1986
3721.23 2093
3721.80 1991
3722.38 1935
3722.95 1916
3723.53 1939
3724.11 1956
3724.68 1886
3725.26 1752
3725.83 1850
3726.41 1775
3726.98 1726
3727.56 2046
3728.13 1903
3728.71 2082
3729.29 2158
3729.86 2206
3730.44 2375
3731.01 2292
3731.59 2221
3732.17 2551
3732.74 2666
3733.32 2999
3733.89 2960
3734.47 2865
3735.05 3020
3735.62 2989
3736.20 2624
3736.77 2426
3737.35 2555
3737.93 2595
3738.50 2316
3739.08 2157
3739.66 2230
3740.23 2290
3740.81 2159
3741.39 1915
3741.96 1777
3742.54 1751
3743.12 1770
3743.69 1836
3744.27 1962
3744.85 1849
3745.43 1769
3746.00 1770
3746.58 1904
3747.16 1922
3747.73 2030
3748.31 2054
3748.89 2015
3749.47 1896
3750.04 2003
3750.62 1891
3751.20 1924
3751.78 1871
3752.35 1739
3752.93 1785
3753.51 1932
3754.09 1818
3754.66 1759
3755.24 1730
3755.82 1625
3756.40 1779
3756.98 1813
3757.55 1842
3758.13 1903
3758.71 1872
3759.29 1851
3759.87 2100
3760.44 2183
3761.02 2067
3761.60 1956
3762.18 2067
3762.76 2177
3763.34 2069
3763.91 1994
3764.49 2007
3765.07 2070
3765.65 1988
3766.23 1965
3766.81 1937
3767.39 2225
3767.96 2008
3768.54 1941
3769.12 1922
3769.70 1997
3770.28 1895
3770.86 1890
3771.44 1841
3772.02 2039
3772.60 2072
3773.18 2088
3773.76 2047
3774.33 2016
3774.91 1952
3775.49 1871
3776.07 1772
3776.65 1961
3777.23 1907
3777.81 1905
3778.39 1786
3778.97 1867
3779.55 1895
3780.13 1936
3780.71 1838
3781.29 1954
3781.87 1850
3782.45 1840
3783.03 1801
3783.61 1874
3784.19 1883
3784.77 1783
3785.35 1777
3785.93 1740
3786.51 1731
3787.09 1806
3787.67 1887
3788.25 1955
3788.83 1812
3789.41 1844
3789.99 1903
3790.57 1923
3791.15 1862
3791.73 1865
3792.31 1791
3792.89 1805
3793.48 1950
3794.06 1969
3794.64 2037
3795.22 1915
3795.80 1962
3796.38 2074
3796.96 2030
3797.54 1835
3798.12 1836
3798.70 1969
3799.28 1892
3799.87 1914
3800.45 1975
3801.03 2153
3801.61 2229
3802.19 2165
3802.77 2136
3803.35 2101
3803.94 2096
3804.52 2371
3805.10 2454
3805.68 2368
3806.26 2477
3806.84 2626
3807.43 2552
3808.01 2597
3808.59 2639
3809.17 2822
3809.75 2966
3810.34 2975
3810.92 3150
3811.50 2849
3812.08 2889
3812.66 2834
3813.25 2794
3813.83 2794
3814.41 2864
3814.99 2980
3815.58 2820
3816.16 2665
3816.74 2678
3817.32 2673
3817.91 2564
3818.49 2463
3819.07 2396
3819.65 2271
3820.24 2189
3820.82 2144
3821.40 1969
3821.99 1921
3822.57 1864
3823.15 1853
3823.73 1977
3824.32 1899
3824.90 1799
3825.48 1881
3826.07 1963
3826.65 1913
3827.23 1965
3827.82 1915
3828.40 2018
3828.98 1921
3829.57 1958
3830.15 2021
3830.73 1939
3831.32 1926
3831.90 2001
3832.49 2046
3833.07 2044
3833.65 2009
3834.24 2029
3834.82 2065
3835.41 1966
3835.99 1958
3836.57 1933
3837.16 1944
3837.74 1905
3838.33 2002
3838.91 1968
3839.49 1813
3840.08 1845
3840.66 1852
3841.25 1762
3841.83 1868
3842.42 1849
3843.00 1800
3843.58 1864
3844.17 1849
3844.75 1979
3845.34 1952
3845.92 1936
3846.51 2001
3847.09 2174
3847.68 2111
3848.26 1943
3848.85 2005
3849.43 1941
3850.02 2080
3850.60 2010
3851.19 1964
3851.77 1914
3852.36 1992
3852.94 1989
3853.53 1843
3854.11 1894
3854.70 2120
3855.29 2053
3855.87 2015
3856.46 2110
3857.04 2298
3857.63 2443
3858.21 2575
3858.80 2823
3859.39 3020
3859.97 3292
3860.56 3714
3861.14 4148
3861.73 4354
3862.31 4633
3862.90 4838
3863.49 4853
3864.07 4609
3864.66 4497
3865.25 4472
3865.83 4202
3866.42 3930
3867.00 3721
3867.59 3521
3868.18 3208
3868.76 2834
3869.35 2989
3869.94 2714
3870.52 2459
3871.11 2515
3871.70 2319
3872.28 2159
3872.87 2213
3873.46 2515
3874.04 2616
3874.63 2426
3875.22 2446
3875.80 2604
3876.39 2460
3876.98 2584
3877.57 2457
3878.15 2313
3878.74 2190
3879.33 2185
3879.92 2062
3880.50 2144
3881.09 2042
3881.68 2174
3882.26 1958
3882.85 1836
3883.44 1962
3884.03 1883
3884.62 1752
3885.20 1779
3885.79 1989
3886.38 2085
3886.97 1974
3887.55 1947
3888.14 2108
3888.73 2162
3889.32 2179
3889.91 2280
3890.49 2252
3891.08 2516
3891.67 2402
3892.26 2546
3892.85 2483
3893.44 2485
3894.02 2538
3894.61 2531
3895.20 2378
3895.79 2300
3896.38 2231
3896.97 2283
3897.56 2364
3898.14 2293
3898.73 2197
3899.32 2180
3899.91 2191
3900.50 2215
3901.09 2196
3901.68 2177
3902.27 2311
3902.86 2352
3903.44 2305
3904.03 2177
3904.62 2165
3905.21 2183
3905.80 1989
3906.39 1920
3906.98 2080
3907.57 2166
3908.16 2157
3908.75 2024
3909.34 2032
3909.93 2047
3910.52 1908
3911.11 1959
3911.70 1947
3912.29 1905
3912.88 1861
3913.47 1789
3914.06 1807
3914.65 1722
3915.24 1782
3915.83 1774
3916.42 1707
3917.01 1709
3917.60 1744
3918.19 1834
3918.78 1762
3919.37 1744
3919.96 1871
3920.55 1789
3921.14 1864
3921.73 1793
3922.32 1841
3922.91 1908
3923.50 1811
3924.09 1830
3924.68 1880
3925.27 1876
3925.86 1877
3926.45 1836
3927.05 1811
3927.64 1750
3928.23 1817
3928.82 1882
3929.41 1757
3930.00 1736
3930.59 1706
3931.18 1699
3931.77 1774
3932.37 1905
3932.96 1788
3933.55 1771
3934.14 1773
3934.73 1640
3935.32 1620
3935.91 1707
3936.51 1698
3937.10 1747
3937.69 1775
3938.28 1737
3938.87 1838
3939.46 1778
3940.06 1767
3940.65 1774
3941.24 1837
3941.83 1963
3942.42 2007
3943.02 1917
3943.61 2001
3944.20 1966
3944.79 2016
3945.39 2005
3945.98 1950
3946.57 2033
3947.16 1976
3947.76 1929
3948.35 1913
3948.94 1886
3949.53 1834
3950.13 1788
3950.72 1797
3951.31 1869
3951.90 1924
3952.50 1781
3953.09 1818
3953.68 1774
3954.28 1765
3954.87 1899
3955.46 2000
3956.05 1927
3956.65 1943
3957.24 2116
3957.83 2045
3958.43 2209
3959.02 2261
3959.61 2366
3960.21 2344
3960.80 2272
3961.39 2175
3961.99 2133
3962.58 2144
3963.17 2041
3963.77 1985
3964.36 1927
3964.96 2005
3965.55 2063
3966.14 1997
3966.74 1956
3967.33 1907
3967.93 1854
3968.52 1982
3969.11 1958
3969.71 2027
3970.30 1833
3970.90 1739
3971.49 1709
3972.08 1686
3972.68 1650
3973.27 1809
3973.87 1834
3974.46 1797
3975.06 1809
3975.65 2030
3976.25 2030
3976.84 1990
3977.43 2101
3978.03 2115
3978.62 2094
3979.22 2015
3979.81 2104
3980.41 2064
3981.00 1857
3981.60 1821
3982.19 1966
3982.79 1900
3983.38 1840
3983.98 2007
3984.57 1937
3985.17 1797
3985.76 1981
3986.36 1893
3986.96 1728
3987.55 1823
3988.15 1670
3988.74 1729
3989.34 1715
3989.93 1729
3990.53 1935
3991.12 1964
3991.72 2102
3992.32 2127
3992.91 1970
3993.51 2048
3994.10 2248
3994.70 2283
3995.30 2205
3995.89 2264
3996.49 2214
3997.08 2121
3997.68 2293
3998.28 2196
3998.87 2085
3999.47 2114
4000.07 2022
4000.66 1962
4001.26 1976
4001.85 2015
4002.45 1910
4003.05 1878
4003.64 1931
4004.24 2054
4004.84 1979
4005.43 1924
4006.03 2051
4006.63 2082
4007.23 2019
4007.82 2030
4008.42 2183
4009.02 2096
4009.61 1863
4010.21 1861
4010.81 2014
4011.41 2035
4012.00 2012
4012.60 2066
4013.20 2125
4013.79 2122
4014.39 2304
4014.99 2377
4015.59 2433
4016.18 2547
4016.78 2753
4017.38 2661
4017.98 2616
4018.58 2796
4019.17 2900
4019.77 2829
4020.37 2623
4020.97 2489
4021.56 2594
4022.16 2510
4022.76 2439
4023.36 2224
4023.96 2203
4024.56 2265
4025.15 2092
4025.75 2061
4026.35 2232
4026.95 2269
4027.55 2259
4028.15 2321
4028.74 2557
4029.34 2295
4029.94 2305
4030.54 2353
4031.14 2291
4031.74 2319
4032.34 2319
4032.93 2286
4033.53 2271
4034.13 2214
4034.73 2050
4035.33 2157
4035.93 2090
4036.53 2182
4037.13 2065
4037.73 2060
4038.33 1879
4038.93 1954
4039.52 2040
4040.12 1999
4040.72 2116
4041.32 1978
4041.92 1921
4042.52 1907
4043.12 1979
4043.72 1835
4044.32 1817
4044.92 1857
4045.52 1742
4046.12 1677
4046.72 1840
4047.32 1808
4047.92 1854
4048.52 1887
4049.12 1924
4049.72 1899
4050.32 1914
4050.92 1969
4051.52 1840
4052.12 1821
4052.72 1934
4053.32 1967
4053.92 1812
4054.52 1770
4055.12 1906
4055.72 1836
4056.32 1931
4056.92 1944
4057.52 1866
4058.13 1805
4058.73 1784
4059.33 1822
4059.93 1747
4060.53 1657
4061.13 1725
4061.73 1678
4062.33 1661
4062.93 1612
4063.53 1734
4064.14 1735
4064.74 1649
4065.34 1638
4065.94 1634
4066.54 1616
4067.14 1743
4067.74 1590
4068.34 1582
4068.95 1608
4069.55 1789
4070.15 1619
4070.75 1545
4071.35 1629
4071.95 1663
4072.56 1669
4073.16 1632
4073.76 1700
4074.36 1722
4074.96 1618
4075.57 1785
4076.17 1859
4076.77 1799
4077.37 1804
4077.97 1756
4078.58 1648
4079.18 1712
4079.78 1697
4080.38 1717
4080.99 1599
4081.59 1747
4082.19 1831
4082.79 1572
4083.40 1588
4084.00 1547
4084.60 1654
4085.20 1533
4085.81 1518
4086.41 1560
4087.01 1527
4087.61 1605
4088.22 1476
4088.82 1677
4089.42 1687
4090.03 1610
4090.63 1641
4091.23 1650
4091.84 1749
4092.44 1685
4093.04 1645
4093.65 1696
4094.25 1660
4094.85 1651
4095.46 1680
4096.06 1599
4096.66 1629
4097.27 1627
4097.87 1599
4098.47 1579
4099.08 1664
4099.68 1663
4100.29 1541
4100.89 1632
4101.49 1597
4102.10 1566
4102.70 1667
4103.30 1616
4103.91 1453
4104.51 1519
4105.12 1588
4105.72 1728
4106.33 1700
4106.93 1718
4107.53 1693
4108.14 1779
4108.74 1682
4109.35 1461
4109.95 1540
4110.56 1684
4111.16 1658
4111.77 1537
4112.37 1577
4112.98 1623
4113.58 1699
4114.19 1646
4114.79 1623
4115.40 1636
4116.00 1636
4116.61 1466
4117.21 1575
4117.82 1668
4118.42 1531
4119.03 1545
4119.63 1633
4120.24 1706
4120.84 1598
4121.45 1570
4122.05 1660
4122.66 1509
4123.26 1526
4123.87 1568
4124.47 1737
4125.08 1737
4125.69 1570
4126.29 1454
4126.90 1493
4127.50 1589
4128.11 1620
4128.71 1618
4129.32 1625
4129.93 1566
4130.53 1634
4131.14 1610
4131.74 1637
4132.35 1644
4132.96 1688
4133.56 1674
4134.17 1661
4134.78 1729
4135.38 1869
4135.99 1860
4136.60 2001
4137.20 1925
4137.81 2042
4138.42 1918
4139.02 2028
4139.63 2166
4140.24 2335
4140.84 2387
4141.45 2245
4142.06 2333
4142.66 2207
4143.27 2307
4143.88 2263
4144.48 2221
4145.09 2229
4145.70 2146
4146.31 1979
4146.91 2031
4147.52 1974
4148.13 1809
4148.73 1723
4149.34 1574
4149.95 1627
4150.56 1539
4151.16 1590
4151.77 1589
4152.38 1494
4152.99 1624
4153.60 1630
4154.20 1744
4154.81 1697
4155.42 1677
4156.03 1589
4156.63 1602
4157.24 1552
4157.85 1585
4158.46 1548
4159.07 1639
4159.68 1555
4160.28 1465
4160.89 1566
4161.50 1632
4162.11 1625
4162.72 1653
4163.33 1778
4163.93 1778
4164.54 1728
4165.15 1946
4165.76 1864
4166.37 1838
4166.98 1971
4167.59 2078
4168.19 2001
4168.80 1925
4169.41 1824
4170.02 1745
4170.63 1675
4171.24 1702
4171.85 1738
4172.46 1698
4173.07 1759
4173.68 1707
4174.29 1835
4174.89 1775
4175.50 1912
4176.11 1829
4176.72 1815
4177.33 1878
4177.94 1788
4178.55 1984
4179.16 1897
4179.77 1822
4180.38 1773
4180.99 1832
4181.60 1690
4182.21 1733
4182.82 1782
4183.43 1682
4184.04 1592
4184.65 1715
4185.26 1630
4185.87 1588
4186.48 1629
4187.09 1621
4187.70 1576
4188.31 1656
4188.92 1603
4189.53 1686
4190.14 1780
4190.75 1844
4191.36 1835
4191.97 1967
4192.58 1963
4193.19 1914
4193.80 1905
4194.42 1911
4195.03 1975
4195.64 2032
4196.25 1961
4196.86 2138
4197.47 2016
4198.08 1983
4198.69 1944
4199.30 1871
4199.91 2035
4200.53 1986
4201.14 1866
4201.75 1823
4202.36 1818
4202.97 1871
4203.58 1772
4204.19 1773
4204.80 1872
4205.42 1734
4206.03 1678
4206.64 1837
4207.25 1709
4207.86 1696
4208.47 1804
4209.09 1813
4209.70 1955
4210.31 1706
4210.92 1665
4211.53 1617
4212.15 1749
4212.76 1778
4213.37 1788
4213.98 1861
4214.59 1899
4215.21 1915
4215.82 1956
4216.43 2102
4217.04 2253
4217.66 2146
4218.27 2424
4218.88 2659
4219.49 2903
4220.11 3021
4220.72 3009
4221.33 3072
4221.94 3652
4222.56 3923
4223.17 3907
4223.78 3765
4224.40 3869
4225.01 3958
4225.62 3846
4226.23 3657
4226.85 3754
4227.46 3517
4228.07 3557
4228.69 3229
4229.30 3071
4229.91 3031
4230.53 3006
4231.14 2962
4231.75 2966
4232.37 3279
4232.98 3549
4233.59 3566
4234.21 3612
4234.82 3643
4235.44 3612
4236.05 3689
4236.66 3689
4237.28 3529
4237.89 3410
4238.50 3277
4239.12 3123
4239.73 2656
4240.35 2663
4240.96 2527
4241.58 2283
4242.19 2158
4242.80 2136
4243.42 2130
4244.03 2161
4244.65 2102
4245.26 2231
4245.88 2181
4246.49 2148
4247.10 2297
4247.72 2266
4248.33 2164
4248.95 2142
4249.56 2309
4250.18 2401
4250.79 2180
4251.41 2057
4252.02 2039
4252.64 2048
4253.25 1983
4253.87 2061
4254.48 1968
4255.10 2013
4255.71 2069
4256.33 1969
4256.94 1960
4257.56 1950
4258.17 2038
4258.79 2050
4259.41 1862
4260.02 1969
4260.64 1968
4261.25 1958
4261.87 1842
4262.48 1892
4263.10 2025
4263.71 1978
4264.33 1877
4264.95 1935
4265.56 1901
4266.18 1852
4266.79 1898
4267.41 1927
4268.03 1999
4268.64 1975
4269.26 2015
4269.87 1975
4270.49 1847
4271.11 1732
4271.72 1854
4272.34 1986
4272.96 1941
4273.57 1837
4274.19 1989
4274.81 1970
4275.42 1938
4276.04 2192
4276.66 2006
4277.27 2233
4277.89 2326
4278.51 2272
4279.12 2251
4279.74 2068
4280.36 1863
4280.97 1965
4281.59 1985
4282.21 1882
4282.83 1808
4283.44 1718
4284.06 1764
4284.68 1746
4285.29 1628
4285.91 1775
4286.53 1799
4287.15 1786
4287.76 1773
4288.38 1856
4289.00 1891
4289.62 1808
4290.23 2006
4290.85 1837
4291.47 1839
4292.09 1982
4292.71 1887
4293.32 1799
4293.94 1747
4294.56 1745
4295.18 1735
4295.80 1651
4296.41 1750
4297.03 1858
4297.65 1731
4298.27 1672
4298.89 1662
4299.50 1598
4300.12 1761
4300.74 1646
4301.36 1709
4301.98 1694
4302.60 1614
4303.22 1701
4303.83 1799
4304.45 1762
4305.07 1764
4305.69 1886
4306.31 1768
4306.93 1654
4307.55 1643
4308.17 1722
4308.79 1654
4309.40 1675
4310.02 1776
4310.64 1853
4311.26 1730
4311.88 1720
4312.50 1649
4313.12 1571
4313.74 1543
4314.36 1611
4314.98 1719
4315.60 1744
4316.22 1720
4316.84 1651
4317.46 1786
4318.08 1705
4318.70 1791
4319.32 1862
4319.94 1813
4320.56 1875
4321.18 1905
4321.80 1803
4322.42 1880
4323.04 2149
4323.66 2167
4324.28 2335
4324.90 2305
4325.52 2277
4326.14 2340
4326.76 2207
4327.38 2261
4328.00 2252
4328.62 2154
4329.24 2132
4329.86 2095
4330.48 1985
4331.10 1918
4331.72 1878
4332.34 1926
4332.96 1939
4333.58 1842
4334.20 1870
4334.82 2025
4335.45 1966
4336.07 2103
4336.69 2171
4337.31 2339
4337.93 2488
4338.55 2434
4339.17 2473
4339.79 2502
4340.41 2500
4341.04 2381
4341.66 2443
4342.28 2484
4342.90 2610
4343.52 2874
4344.14 3129
4344.76 3488
4345.39 3890
4346.01 4068
4346.63 4251
4347.25 4636
4347.87 4807
4348.50 4606
4349.12 4504
4349.74 4267
4350.36 3725
4350.98 3468
4351.61 3282
4352.23 2748
4352.85 2607
4353.47 2526
4354.09 2371
4354.72 2214
4355.34 2092
4355.96 2093
4356.58 2085
4357.21 2016
4357.83 1886
4358.45 2024
4359.07 1968
4359.70 1981
4360.32 2116
4360.94 2048
4361.56 2001
4362.19 2020
4362.81 1907
4363.43 2167
4364.06 2094
4364.68 1995
4365.30 2125
4365.93 2041
4366.55 1970
4367.17 1970
4367.80 1877
4368.42 1871
4369.04 1788
4369.67 1765
4370.29 1867
4370.91 1776
4371.54 1604
4372.16 1524
4372.78 1645
4373.41 1761
4374.03 1561
4374.65 1495
4375.28 1577
4375.90 1571
4376.53 1674
4377.15 1644
4377.77 1703
4378.40 1695
4379.02 1752
4379.65 1712
4380.27 1722
4380.89 1733
4381.52 1747
4382.14 1680
4382.77 1762
4383.39 1640
4384.02 1626
4384.64 1622
4385.26 1652
4385.89 1720
4386.51 1697
4387.14 1580
4387.76 1720
4388.39 1556
4389.01 1570
4389.64 1488
4390.26 1513
4390.89 1520
4391.51 1428
4392.14 1489
4392.76 1665
4393.39 1454
4394.01 1528
4394.64 1571
4395.26 1544
4395.89 1499
4396.51 1635
4397.14 1577
4397.76 1618
4398.39 1639
4399.01 1619
4399.64 1655
4400.27 1659
4400.89 1723
4401.52 1579
4402.14 1702
4402.77 1793
4403.39 1849
4404.02 1840
4404.65 1734
4405.27 1807
4405.90 1898
4406.52 1885
4407.15 1759
4407.78 1909
4408.40 1916
4409.03 1947
4409.65 1972
4410.28 1891
4410.91 1954
4411.53 1785
4412.16 1864
4412.79 1857
4413.41 1779
4414.04 1673
4414.67 1795
4415.29 1778
4415.92 1713
4416.55 1630
4417.17 1718
4417.80 1752
4418.43 1810
4419.05 1668
4419.68 1693
4420.31 1810
4420.93 1654
4421.56 1590
4422.19 1646
4422.82 1629
4423.44 1570
4424.07 1495
4424.70 1556
4425.32 1494
4425.95 1389
4426.58 1447
4427.21 1431
4427.83 1485
4428.46 1364
4429.09 1393
4429.72 1557
4430.35 1474
4430.97 1426
4431.60 1436
4432.23 1494
4432.86 1561
4433.48 1564
4434.11 1544
4434.74 1496
4435.37 1512
4436.00 1599
4436.62 1633
4437.25 1607
4437.88 1557
4438.51 1565
4439.14 1610
4439.77 1617
4440.39 1549
4441.02 1542
4441.65 1594
4442.28 1562
4442.91 1600
4443.54 1644
4444.17 1619
4444.79 1601
4445.42 1632
4446.05 1606
4446.68 1709
4447.31 1769
4447.94 1893
4448.57 1866
4449.20 1849
4449.83 1776
4450.46 1808
4451.08 1772
4451.71 1781
4452.34 1773
4452.97 1670
4453.60 1648
4454.23 1641
4454.86 1607
4455.49 1709
4456.12 1725
4456.75 1727
4457.38 1885
4458.01 1852
4458.64 1764
4459.27 1703
4459.90 1754
4460.53 1658
4461.16 1607
4461.79 1576
4462.42 1597
4463.05 1618
4463.68 1580
4464.31 1535
4464.94 1504
4465.57 1403
4466.20 1332
4466.83 1448
4467.46 1424
4468.09 1357
4468.72 1395
4469.35 1447
4469.98 1424
4470.61 1413
4471.24 1528
4471.87 1487
4472.50 1438
4473.13 1432
4473.76 1416
4474.40 1332
4475.03 1390
4475.66 1459
4476.29 1462
4476.92 1432
4477.55 1497
4478.18 1377
4478.81 1322
4479.44 1446
4480.07 1460
4480.71 1490
4481.34 1448
4481.97 1377
4482.60 1495
4483.23 1586
4483.86 1521
4484.49 1484
4485.13 1471
4485.76 1579
4486.39 1602
4487.02 1480
4487.65 1650
4488.28 1591
4488.92 1622
4489.55 1581
4490.18 1562
4490.81 1586
4491.44 1541
4492.08 1569
4492.71 1582
4493.34 1707
4493.97 1585
4494.61 1638
4495.24 1546
4495.87 1606
4496.50 1635
4497.13 1605
4497.77 1652
4498.40 1599
4499.03 1656
4499.67 1791
4500.30 1781
4500.93 1924
4501.56 1971
4502.20 2040
4502.83 2076
4503.46 2122
4504.09 2110
4504.73 2055
4505.36 2070
4505.99 1989
4506.63 1912
4507.26 1763
4507.89 1828
4508.53 1884
4509.16 1864
4509.79 1672
4510.43 1798
4511.06 1734
4511.69 1710
4512.33 1729
4512.96 1763
4513.59 1778
4514.23 1791
4514.86 1690
4515.49 1700
4516.13 1655
4516.76 1729
4517.40 1693
4518.03 1642
4518.66 1622
4519.30 1660
4519.93 1730
4520.57 1733
4521.20 1586
4521.83 1758
4522.47 1647
4523.10 1551
4523.74 1641
4524.37 1598
4525.01 1680
4525.64 1800
4526.27 2039
4526.91 2242
4527.54 2323
4528.18 2495
4528.81 3060
4529.45 3449
4530.08 3787
4530.72 4174
4531.35 4636
4531.99 4713
4532.62 5090
4533.26 5208
4533.89 4966
4534.53 4868
4535.16 4319
4535.80 3950
4536.43 3559
4537.07 3181
4537.70 2828
4538.34 2424
4538.97 2212
4539.61 2108
4540.24 1899
4540.88 1821
4541.52 1767
4542.15 1771
4542.79 1653
4543.42 1659
4544.06 1511
4544.69 1595
4545.33 1568
4545.97 1712
4546.60 1752
4547.24 1923
4547.87 1804
4548.51 1808
4549.15 1825
4549.78 1771
4550.42 1703
4551.05 1718
4551.69 1816
4552.33 1874
4552.96 1819
4553.60 1598
4554.24 1608
4554.87 1720
4555.51 1756
4556.15 1692
4556.78 1644
4557.42 1662
4558.06 1551
4558.69 1551
4559.33 1595
4559.97 1537
4560.60 1700
4561.24 1743
4561.88 1686
4562.51 1666
4563.15 1857
4563.79 1792
4564.43 1708
4565.06 1721
4565.70 1700
4566.34 1645
4566.97 1702
4567.61 1863
4568.25 1765
4568.89 1900
4569.52 1929
4570.16 1947
4570.80 1898
4571.44 1747
4572.07 1764
4572.71 1713
4573.35 1743
4573.99 1672
4574.63 1748
4575.26 1671
4575.90 1737
4576.54 1750
4577.18 1672
4577.82 1554
4578.45 1547
4579.09 1583
4579.73 1559
4580.37 1648
4581.01 1661
4581.65 1653
4582.28 1688
4582.92 1647
4583.56 1611
4584.20 1622
4584.84 1537
4585.48 1668
4586.12 1640
4586.75 1615
4587.39 1795
4588.03 1675
4588.67 1705
4589.31 1794
4589.95 1987
4590.59 2067
4591.23 1940
4591.87 1972
4592.50 2107
4593.14 2068
4593.78 2132
4594.42 1848
4595.06 1848
4595.70 1851
4596.34 1875
4596.98 1934
4597.62 1747
4598.26 1675
4598.90 1634
4599.54 1685
4600.18 1782
4600.82 1709
4601.46 1735
4602.10 1728
4602.74 1894
4603.38 1854
4604.02 1840
4604.66 1872
4605.30 1866
4605.94 1996
4606.58 1994
4607.22 1828
4607.86 1713
4608.50 1754
4609.14 1719
4609.78 1879
4610.42 1670
4611.06 1688
4611.70 1845
4612.34 1712
4612.98 1676
4613.62 1741
4614.26 1766
4614.90 1557
4615.54 1622
4616.18 1465
4616.82 1514
4617.47 1621
4618.11 1497
4618.75 1444
4619.39 1480
4620.03 1502
4620.67 1491
4621.31 1447
4621.95 1494
4622.59 1508
4623.23 1551
4623.88 1556
4624.52 1539
4625.16 1447
4625.80 1596
4626.44 1662
4627.08 1451
4627.72 1434
4628.37 1331
4629.01 1377
4629.65 1363
4630.29 1442
4630.93 1479
4631.58 1445
4632.22 1499
4632.86 1565
4633.50 1513
4634.14 1539
4634.79 1628
4635.43 1686
4636.07 1562
4636.71 1405
4637.35 1533
4638.00 1570
4638.64 1540
4639.28 1507
4639.92 1517
4640.57 1386
4641.21 1467
4641.85 1560
4642.49 1585
4643.14 1550
4643.78 1509
4644.42 1528
4645.06 1465
4645.71 1610
4646.35 1631
4646.99 1611
4647.64 1586
4648.28 1605
4648.92 1846
4649.56 1893
4650.21 1873
4650.85 1899
4651.49 2155
4652.14 2222
4652.78 2313
4653.42 2341
4654.07 2317
4654.71 2379
4655.35 2325
4656.00 2139
4656.64 2145
4657.29 1970
4657.93 2100
4658.57 2005
4659.22 1823
4659.86 1801
4660.50 1784
4661.15 1727
4661.79 1726
4662.44 1775
4663.08 1652
4663.72 1462
4664.37 1570
4665.01 1676
4665.66 1616
4666.30 1554
4666.95 1448
4667.59 1534
4668.23 1406
4668.88 1459
4669.52 1499
4670.17 1360
4670.81 1379
4671.46 1355
4672.10 1416
4672.75 1377
4673.39 1517
4674.04 1735
4674.68 1647
4675.32 1698
4675.97 1550
4676.61 1527
4677.26 1469
4677.90 1617
4678.55 1468
4679.20 1503
4679.84 1540
4680.49 1519
4681.13 1556
4681.78 1609
4682.42 1653
4683.07 1642
4683.71 1601
4684.36 1623
4685.00 1551
4685.65 1516
4686.29 1527
4686.94 1494
4687.59 1515
4688.23 1583
4688.88 1530
4689.52 1545
4690.17 1457
4690.82 1562
4691.46 1536
4692.11 1463
4692.75 1507
4693.40 1513
4694.05 1510
4694.69 1531
4695.34 1520
4695.98 1579
4696.63 1547
4697.28 1527
4697.92 1748
4698.57 1740
4699.22 1754
4699.86 1926
4700.51 1716
4701.16 1812
4701.80 1796
4702.45 1769
4703.10 1680
4703.74 1678
4704.39 1727
4705.04 1633
4705.68 1690
4706.33 1732
4706.98 1666
4707.63 1758
4708.27 1709
4708.92 1656
4709.57 1671
4710.21 1611
4710.86 1748
4711.51 1678
4712.16 1570
4712.80 1666
4713.45 1662
4714.10 1643
4714.75 1521
4715.39 1583
4716.04 1531
4716.69 1548
4717.34 1649
4717.99 1726
4718.63 1726
4719.28 1703
4719.93 1862
4720.58 1705
4721.22 1723
4721.87 1775
4722.52 1846
4723.17 1821
4723.82 2000
4724.47 1997
4725.11 2061
4725.76 2075
4726.41 2073
4727.06 2140
4727.71 2295
4728.36 2172
4729.00 2187
4729.65 2072
4730.30 2199
4730.95 1976
4731.60 1932
4732.25 1730
4732.90 1730
4733.55 1668
4734.19 1564
4734.84 1605
4735.49 1598
4736.14 1488
4736.79 1613
4737.44 1593
4738.09 1599
4738.74 1582
4739.39 1560
4740.04 1567
4740.69 1563
4741.34 1554
4741.99 1583
4742.64 1558
4743.28 1560
4743.93 1541
4744.58 1720
4745.23 1702
4745.88 1586
4746.53 1559
4747.18 1681
4747.83 1750
4748.48 1697
4749.13 1860
4749.78 1877
4750.43 1880
4751.08 1882
4751.73 1855
4752.38 1988
4753.03 2049
4753.68 1975
4754.33 1967
4754.98 1875
4755.63 1779
4756.29 1689
4756.94 1672
4757.59 1757
4758.24 1685
4758.89 1686
4759.54 1759
4760.19 1620
4760.84 1638
4761.49 1561
4762.14 1564
4762.79 1711
4763.44 1861
4764.09 1824
4764.74 1998
4765.40 2137
4766.05 2101
4766.70 2066
4767.35 2158
4768.00 2155
4768.65 2185
4769.30 2117
4769.95 1969
4770.61 1841
4771.26 1820
4771.91 1705
4772.56 1623
4773.21 1572
4773.86 1507
4774.52 1533
4775.17 1406
4775.82 1486
4776.47 1507
4777.12 1564
4777.77 1531
4778.43 1561
4779.08 1501
4779.73 1489
4780.38 1497
4781.04 1609
4781.69 1501
4782.34 1538
4782.99 1649
4783.64 1543
4784.30 1516
4784.95 1420
4785.60 1375
4786.25 1526
4786.91 1565
4787.56 1551
4788.21 1521
4788.86 1508
4789.52 1508
4790.17 1565
4790.82 1547
4791.48 1384
4792.13 1541
4792.78 1400
4793.43 1368
4794.09 1487
4794.74 1448
4795.39 1459
4796.05 1318
4796.70 1403
4797.35 1464
4798.01 1588
4798.66 1519
4799.31 1490
4799.97 1437
4800.62 1425
4801.27 1463
4801.93 1497
4802.58 1409
4803.23 1477
4803.89 1489
4804.54 1468
4805.20 1463
4805.85 1438
4806.50 1410
4807.16 1457
4807.81 1370
4808.47 1322
4809.12 1449
4809.77 1403
4810.43 1427
4811.08 1381
4811.74 1449
4812.39 1560
4813.04 1410
4813.70 1442
4814.35 1433
4815.01 1460
4815.66 1449
4816.32 1450
4816.97 1532
4817.63 1482
4818.28 1583
4818.94 1633
4819.59 1608
4820.24 1709
4820.90 1632
4821.55 1665
4822.21 1769
4822.86 1845
4823.52 1916
4824.17 1832
4824.83 1740
4825.49 1773
4826.14 1754
4826.80 1660
4827.45 1840
4828.11 1732
4828.76 1839
4829.42 1843
4830.07 1790
4830.73 1883
4831.38 1938
4832.04 1941
4832.69 2001
4833.35 1991
4834.01 2159
4834.66 2326
4835.32 2508
4835.97 2806
4836.63 2902
4837.29 2914
4837.94 3086
4838.60 3177
4839.25 3111
4839.91 3056
4840.57 2960
4841.22 2854
4841.88 2850
4842.54 2484
4843.19 2627
4843.85 2473
4844.50 2452
4845.16 2314
4845.82 2155
4846.47 2243
4847.13 2410
4847.79 2384
4848.44 2612
4849.10 2937
4849.76 3065
4850.41 3277
4851.07 3505
4851.73 3421
4852.39 3315
4853.04 3252
4853.70 3207
4854.36 2971
4855.01 2843
4855.67 2749
4856.33 2771
4856.99 2763
4857.64 2881
4858.30 2734
4858.96 3071
4859.62 3177
4860.27 3086
4860.93 3108
4861.59 2910
4862.25 2864
4862.90 2914
4863.56 2928
4864.22 2842
4864.88 2887
4865.53 2912
4866.19 2963
4866.85 2911
4867.51 2984
4868.17 2972
4868.83 2703
4869.48 2826
4870.14 2660
4870.80 2586
4871.46 2528
4872.12 2602
4872.77 2436
4873.43 2363
4874.09 2441
4874.75 2377
4875.41 2288
4876.07 2271
4876.73 2273
4877.38 2366
4878.04 2343
4878.70 2307
4879.36 2396
4880.02 2181
4880.68 2168
4881.34 2256
4882.00 1914
4882.66 2046
4883.31 2184
4883.97 1989
4884.63 1881
4885.29 1860
4885.95 1925
4886.61 1995
4887.27 1927
4887.93 2019
4888.59 2069
4889.25 2206
4889.91 2137
4890.57 2304
4891.23 2321
4891.89 2265
4892.55 2366
4893.21 2298
4893.87 2320
4894.53 2345
4895.19 2220
4895.85 2164
4896.51 2093
4897.17 2219
4897.83 2147
4898.49 1941
4899.15 2034
4899.81 2211
4900.47 2150
4901.13 2171
4901.79 2178
4902.45 2084
4903.11 2152
4903.77 2064
4904.43 2068
4905.09 1946
4905.75 1993
4906.41 1978
4907.07 1814
4907.73 1760
4908.39 1794
4909.05 1821
4909.72 1839
4910.38 1792
4911.04 1777
4911.70 1748
4912.36 1711
4913.02 1685
4913.68 1561
4914.34 1653
4915.00 1695
4915.67 1613
4916.33 1733
4916.99 1650
4917.65 1588
4918.31 1556
4918.97 1592
4919.63 1614
4920.30 1523
4920.96 1484
4921.62 1546
4922.28 1609
4922.94 1475
4923.60 1621
4924.27 1503
4924.93 1426
4925.59 1511
4926.25 1533
4926.91 1514
4927.58 1603
4928.24 1554
4928.90 1522
4929.56 1423
4930.22 1579
4930.89 1664
4931.55 1634
4932.21 1562
4932.87 1603
4933.54 1534
4934.20 1611
4934.86 1573
4935.52 1567
4936.19 1586
4936.85 1547
4937.51 1567
4938.18 1570
4938.84 1562
4939.50 1455
4940.16 1470
4940.83 1587
4941.49 1531
4942.15 1538
4942.82 1534
4943.48 1464
4944.14 1401
4944.81 1469
4945.47 1431
4946.13 1391
4946.80 1462
4947.46 1381
4948.12 1401
4948.79 1407
4949.45 1488
4950.11 1363
4950.78 1336
4951.44 1376
4952.10 1408
4952.77 1369
4953.43 1409
4954.10 1379
4954.76 1370
4955.42 1395
4956.09 1450
4956.75 1352
4957.42 1285
4958.08 1392
4958.74 1461
4959.41 1495
4960.07 1524
4960.74 1565
4961.40 1555
4962.07 1640
4962.73 1814
4963.39 1840
4964.06 1866
4964.72 1859
4965.39 1770
4966.05 1869
4966.72 1936
4967.38 1884
4968.05 1770
4968.71 1697
4969.38 1574
4970.04 1473
4970.71 1432
4971.37 1397
4972.04 1550
4972.70 1538
4973.37 1523
4974.03 1527
4974.70 1550
4975.36 1612
4976.03 1462
4976.69 1359
4977.36 1529
4978.02 1613
4978.69 1524
4979.36 1628
4980.02 1571
4980.69 1624
4981.35 1487
4982.02 1518
4982.68 1526
4983.35 1570
4984.02 1665
4984.68 1620
4985.35 1491
4986.01 1570
4986.68 1600
4987.35 1553
4988.01 1508
4988.68 1539
4989.34 1549
4990.01 1520
4990.68 1497
4991.34 1623
4992.01 1545
4992.68 1507
4993.34 1539
4994.01 1518
4994.68 1494
4995.34 1551
4996.01 1432
4996.68 1370
4997.34 1370
4998.01 1296
4998.68 1319
4999.34 1383
5000.01 1504
5000.68 1470
5001.34 1334
5002.01 1294
5002.68 1378
5003.35 1372
5004.01 1371
5004.68 1419
5005.35 1526
5006.01 1448
5006.68 1434
5007.35 1596
5008.02 1469
5008.68 1409
5009.35 1401
5010.02 1571
5010.69 1605
5011.36 1512
5012.02 1589
5012.69 1452
5013.36 1421
5014.03 1504
5014.69 1494
5015.36 1556
5016.03 1589
5016.70 1651
5017.37 1700
5018.03 1784
5018.70 1835
5019.37 1986
5020.04 2311
5020.71 2566
5021.38 2880
5022.04 2954
5022.71 3145
5023.38 3379
5024.05 3531
5024.72 3439
5025.39 3350
5026.06 3290
5026.72 3030
5027.39 2806
5028.06 2757
5028.73 2371
5029.40 2111
5030.07 1904
5030.74 1785
5031.41 1631
5032.08 1693
5032.75 1718
5033.41 1570
5034.08 1468
5034.75 1390
5035.42 1434
5036.09 1397
5036.76 1432
5037.43 1378
5038.10 1338
5038.77 1347
5039.44 1289
5040.11 1304
5040.78 1389
5041.45 1437
5042.12 1434
5042.79 1399
5043.46 1429
5044.13 1369
5044.80 1432
5045.47 1383
5046.14 1452
5046.81 1412
5047.48 1510
5048.15 1502
5048.82 1479
5049.49 1490
5050.16 1571
5050.83 1491
5051.50 1577
5052.17 1478
5052.84 1520
5053.51 1480
5054.18 1407
5054.85 1423
5055.52 1409
5056.19 1495
5056.86 1513
5057.53 1399
5058.21 1426
5058.88 1449
5059.55 1429
5060.22 1479
5060.89 1423
5061.56 1488
5062.23 1474
5062.90 1420
5063.57 1494
5064.24 1467
5064.92 1490
5065.59 1443
5066.26 1412
5066.93 1435
5067.60 1367
5068.27 1347
5068.94 1413
5069.62 1453
5070.29 1283
5070.96 1365
5071.63 1306
5072.30 1323
5072.97 1307
5073.65 1323
5074.32 1493
5074.99 1427
5075.66 1373
5076.33 1472
5077.01 1549
5077.68 1417
5078.35 1436
5079.02 1600
5079.70 1627
5080.37 1582
5081.04 1593
5081.71 1583
5082.38 1574
5083.06 1608
5083.73 1589
5084.40 1600
5085.07 1654
5085.75 1454
5086.42 1464
5087.09 1565
5087.77 1590
5088.44 1557
5089.11 1619
5089.78 1565
5090.46 1657
5091.13 1631
5091.80 1839
5092.48 1741
5093.15 1866
5093.82 1719
5094.50 1718
5095.17 1631
5095.84 1644
5096.52 1624
5097.19 1555
5097.86 1518
5098.54 1556
5099.21 1432
5099.88 1498
5100.56 1514
5101.23 1411
5101.90 1426
5102.58 1505
5103.25 1573
5103.93 1679
5104.60 1715
5105.27 1633
5105.95 1592
5106.62 1543
5107.30 1598
5107.97 1566
5108.64 1558
5109.32 1660
5109.99 1514
5110.67 1504
5111.34 1516
5112.02 1359
5112.69 1336
5113.36 1427
5114.04 1522
5114.71 1499
5115.39 1555
5116.06 1446
5116.74 1512
5117.41 1647
5118.09 1750
5118.76 1697
5119.44 1758
5120.11 1821
5120.79 1838
5121.46 1763
5122.14 1824
5122.81 1712
5123.49 1717
5124.16 1702
5124.84 1566
5125.51 1440
5126.19 1444
5126.86 1409
5127.54 1362
5128.21 1325
5128.89 1328
5129.57 1456
5130.24 1522
5130.92 1580
5131.59 1466
5132.27 1386
5132.94 1533
5133.62 1622
5134.30 1610
5134.97 1599
5135.65 1499
5136.32 1622
5137.00 1603
5137.68 1477
5138.35 1485
5139.03 1522
5139.70 1562
5140.38 1580
5141.06 1550
5141.73 1592
5142.41 1495
5143.09 1435
5143.76 1331
5144.44 1420
5145.12 1289
5145.79 1352
5146.47 1402
5147.15 1320
5147.82 1320
5148.50 1383
5149.18 1355
5149.85 1391
5150.53 1341
5151.21 1282
5151.88 1296
5152.56 1396
5153.24 1425
5153.92 1258
5154.59 1290
5155.27 1315
5155.95 1283
5156.62 1250
5157.30 1226
5157.98 1309
5158.66 1231
5159.33 1238
5160.01 1175
5160.69 1162
5161.37 1184
5162.04 1354
5162.72 1333
5163.40 1294
5164.08 1331
5164.76 1276
5165.43 1413
5166.11 1382
5166.79 1306
5167.47 1415
5168.15 1323
5168.82 1235
5169.50 1347
5170.18 1315
5170.86 1330
5171.54 1238
5172.22 1229
5172.89 1288
5173.57 1157
5174.25 1226
5174.93 1259
5175.61 1192
5176.29 1304
5176.97 1294
5177.64 1257
5178.32 1249
5179.00 1254
5179.68 1284
5180.36 1360
5181.04 1302
5181.72 1194
5182.40 1251
5183.08 1234
5183.75 1228
5184.43 1229
5185.11 1234
5185.79 1220
5186.47 1246
5187.15 1237
5187.83 1125
5188.51 1173
5189.19 1204
5189.87 1325
5190.55 1262
5191.23 1190
5191.91 1163
5192.59 1208
5193.27 1167
5193.95 1136
5194.63 1202
5195.31 1133
5195.99 1215
5196.67 1214
5197.35 1239
5198.03 1241
5198.71 1248
5199.39 1230
5200.07 1117
5200.75 1287
5201.43 1284
5202.11 1133
5202.79 1202
5203.47 1226
5204.15 1227
5204.83 1267
5205.51 1242
5206.19 1245
5206.87 1297
5207.55 1367
5208.23 1385
5208.91 1320
5209.59 1367
5210.27 1324
5210.96 1396
5211.64 1345
5212.32 1274
5213.00 1347
5213.68 1387
5214.36 1425
5215.04 1342
5215.72 1453
5216.40 1367
5217.09 1376
5217.77 1408
5218.45 1234
5219.13 1339
5219.81 1368
5220.49 1486
5221.17 1344
5221.86 1356
5222.54 1331
5223.22 1327
5223.90 1404
5224.58 1469
5225.27 1323
5225.95 1282
5226.63 1365
5227.31 1331
5227.99 1271
5228.67 1266
5229.36 1415
5230.04 1482
5230.72 1367
5231.40 1237
5232.09 1333
5232.77 1262
5233.45 1249
5234.13 1234
5234.82 1322
5235.50 1320
5236.18 1396
5236.86 1364
5237.55 1403
5238.23 1415
5238.91 1537
5239.59 1614
5240.28 1587
5240.96 1560
5241.64 1477
5242.33 1578
5243.01 1477
5243.69 1305
5244.37 1261
5245.06 1299
5245.74 1276
5246.42 1246
5247.11 1222
5247.79 1315
5248.47 1346
5249.16 1391
5249.84 1333
5250.52 1323
5251.21 1303
5251.89 1425
5252.58 1359
5253.26 1237
5253.94 1287
5254.63 1280
5255.31 1421
5255.99 1390
5256.68 1281
5257.36 1190
5258.05 1275
5258.73 1245
5259.41 1212
5260.10 1318
5260.78 1293
5261.47 1367
5262.15 1439
5262.84 1507
5263.52 1422
5264.20 1383
5264.89 1381
5265.57 1500
5266.26 1393
5266.94 1320
5267.63 1228
5268.31 1299
5269.00 1307
5269.68 1235
5270.37 1407
5271.05 1389
5271.73 1339
5272.42 1243
5273.10 1194
5273.79 1184
5274.47 1182
5275.16 1294
5275.85 1343
5276.53 1343
5277.22 1391
5277.90 1471
5278.59 1441
5279.27 1456
5279.96 1466
5280.64 1444
5281.33 1435
5282.01 1559
5282.70 1671
5283.38 1554
5284.07 1526
5284.76 1533
5285.44 1432
5286.13 1400
5286.81 1339
5287.50 1395
5288.19 1317
5288.87 1332
5289.56 1149
5290.24 1271
5290.93 1326
5291.62 1289
5292.30 1263
5292.99 1298
5293.67 1209
5294.36 1193
5295.05 1246
5295.73 1249
5296.42 1324
5297.11 1357
5297.79 1351
5298.48 1342
5299.17 1370
5299.85 1308
5300.54 1449
5301.23 1425
5301.91 1339
5302.60 1411
5303.29 1478
5303.97 1404
5304.66 1461
5305.35 1472
5306.04 1529
5306.72 1485
5307.41 1413
5308.10 1341
5308.78 1397
5309.47 1543
5310.16 1531
5310.85 1614
5311.53 1475
5312.22 1514
5312.91 1613
5313.60 1503
5314.28 1436
5314.97 1504
5315.66 1460
5316.35 1370
5317.04 1500
5317.72 1588
5318.41 1560
5319.10 1536
5319.79 1662
5320.48 1732
5321.16 1808
5321.85 1790
5322.54 1725
5323.23 1683
5323.92 1782
5324.60 1627
5325.29 1506
5325.98 1542
5326.67 1511
5327.36 1440
5328.05 1504
5328.74 1515
5329.42 1460
5330.11 1457
5330.80 1442
5331.49 1604
5332.18 1508
5332.87 1553
5333.56 1509
5334.25 1602
5334.93 1566
5335.62 1442
5336.31 1660
5337.00 1564
5337.69 1499
5338.38 1545
5339.07 1677
5339.76 1775
5340.45 1852
5341.14 1866
5341.83 1898
5342.52 1767
5343.21 1824
5343.90 1885
5344.58 1815
5345.27 1963
5345.96 2286
5346.65 2418
5347.34 2514
5348.03 2599
5348.72 2961
5349.41 3294
5350.10 3562
5350.79 4032
5351.48 4261
5352.17 4475
5352.86 4432
5353.55 4361
5354.24 4220
5354.93 3828
5355.62 3429
5356.31 2997
5357.01 2547
5357.70 2338
5358.39 2150
5359.08 1834
5359.77 1750
5360.46 1703
5361.15 1730
5361.84 1640
5362.53 1587
5363.22 1561
5363.91 1423
5364.60 1437
5365.29 1517
5365.98 1413
5366.68 1492
5367.37 1460
5368.06 1458
5368.75 1262
5369.44 1306
5370.13 1288
5370.82 1302
5371.51 1363
5372.21 1360
5372.90 1330
5373.59 1228
5374.28 1369
5374.97 1285
5375.66 1342
5376.35 1340
5377.05 1387
5377.74 1301
5378.43 1394
5379.12 1377
5379.81 1299
5380.51 1341
5381.20 1442
5381.89 1399
5382.58 1262
5383.27 1378
5383.97 1358
5384.66 1320
5385.35 1364
5386.04 1375
5386.73 1233
5387.43 1506
5388.12 1568
5388.81 1515
5389.50 1489
5390.20 1566
5390.89 1612
5391.58 1537
5392.28 1527
5392.97 1650
5393.66 1595
5394.35 1474
5395.05 1462
5395.74 1446
5396.43 1394
5397.13 1416
5397.82 1428
5398.51 1290
5399.20 1250
5399.90 1374
5400.59 1362
5401.28 1333
5401.98 1312
5402.67 1314
5403.36 1323
5404.06 1276
5404.75 1270
5405.44 1344
5406.14 1488
5406.83 1301
5407.53 1395
5408.22 1511
5408.91 1433
5409.61 1384
5410.30 1290
5410.99 1335
5411.69 1299
5412.38 1318
5413.08 1356
5413.77 1362
5414.46 1383
5415.16 1336
5415.85 1330
5416.55 1328
5417.24 1305
5417.94 1379
5418.63 1396
5419.32 1324
5420.02 1359
5420.71 1342
5421.41 1222
5422.10 1340
5422.80 1414
5423.49 1384
5424.19 1440
5424.88 1248
5425.58 1307
5426.27 1318
5426.97 1346
5427.66 1321
5428.36 1245
5429.05 1306
5429.75 1348
5430.44 1278
5431.14 1367
5431.83 1399
5432.53 1407
5433.22 1292
5433.92 1344
5434.61 1560
5435.31 1522
5436.00 1445
5436.70 1478
5437.40 1445
5438.09 1480
5438.79 1498
5439.48 1488
5440.18 1375
5440.87 1415
5441.57 1463
5442.27 1488
5442.96 1469
5443.66 1426
5444.35 1499
5445.05 1462
5445.75 1409
5446.44 1498
5447.14 1463
5447.83 1386
5448.53 1348
5449.23 1362
5449.92 1499
5450.62 1460
5451.32 1443
5452.01 1480
5452.71 1453
5453.41 1410
5454.10 1424
5454.80 1404
5455.50 1502
5456.19 1316
5456.89 1387
5457.59 1382
5458.28 1339
5458.98 1356
5459.68 1483
5460.37 1464
5461.07 1379
5461.77 1449
5462.47 1523
5463.16 1488
5463.86 1472
5464.56 1508
5465.25 1459
5465.95 1575
5466.65 1553
5467.35 1484
5468.04 1563
5468.74 1611
5469.44 1622
5470.14 1581
5470.84 1580
5471.53 1694
5472.23 1723
5472.93 1789
5473.63 1809
5474.32 1618
5475.02 1728
5475.72 1822
5476.42 1895
5477.12 1863
5477.82 1941
5478.51 2157
5479.21 2320
5479.91 2329
5480.61 2337
5481.31 2624
5482.01 2635
5482.70 2510
5483.40 2592
5484.10 2509
5484.80 2166
5485.50 2050
5486.20 2178
5486.90 2144
5487.59 2009
5488.29 1904
5488.99 1913
5489.69 1935
5490.39 1800
5491.09 1785
5491.79 2017
5492.49 1921
5493.19 1749
5493.89 2014
5494.58 2132
5495.28 2148
5495.98 2298
5496.68 2136
5497.38 2706
5498.08 2781
5498.78 3179
5499.48 3336
5500.18 3810
5500.88 4288
5501.58 4301
5502.28 4581
5502.98 4577
5503.68 4454
5504.38 3978
5505.08 3452
5505.78 3235
5506.48 2773
5507.18 2541
5507.88 2329
5508.58 2280
5509.28 2197
5509.98 2079
5510.68 2054
5511.38 2019
5512.08 1891
5512.78 2106
5513.48 2039
5514.18 1974
5514.88 2033
5515.58 1957
5516.28 1841
5516.98 1904
5517.68 1845
5518.39 1870
5519.09 1808
5519.79 1730
5520.49 1670
5521.19 1734
5521.89 1839
5522.59 1809
5523.29 1779
5523.99 1780
5524.69 1746
5525.40 1702
5526.10 1671
5526.80 1620
5527.50 1552
5528.20 1695
5528.90 1572
5529.60 1511
5530.31 1575
5531.01 1435
5531.71 1476
5532.41 1458
5533.11 1501
5533.81 1291
5534.52 1462
5535.22 1538
5535.92 1599
5536.62 1553
5537.32 1412
5538.02 1456
5538.73 1523
5539.43 1452
5540.13 1316
5540.83 1434
5541.54 1420
5542.24 1346
5542.94 1394
5543.64 1385
5544.34 1432
5545.05 1326
5545.75 1335
5546.45 1400
5547.15 1417
5547.86 1425
5548.56 1417
5549.26 1266
5549.97 1360
5550.67 1379
5551.37 1311
5552.07 1272
5552.78 1204
5553.48 1268
5554.18 1320
5554.89 1346
5555.59 1359
5556.29 1305
5557.00 1326
5557.70 1398
5558.40 1424
5559.11 1379
5559.81 1328
5560.51 1430
5561.22 1435
5561.92 1462
5562.62 1458
5563.33 1401
5564.03 1443
5564.73 1409
5565.44 1393
5566.14 1429
5566.85 1442
5567.55 1450
5568.25 1309
5568.96 1383
5569.66 1444
5570.37 1358
5571.07 1387
5571.77 1333
5572.48 1355
5573.18 1408
5573.89 1376
5574.59 1335
5575.29 1351
5576.00 1232
5576.70 1424
5577.41 1451
5578.11 1499
5578.82 1334
5579.52 1359
5580.23 1295
5580.93 1293
5581.64 1349
5582.34 1479
5583.05 1413
5583.75 1248
5584.46 1295
5585.16 1311
5585.87 1374
5586.57 1228
5587.28 1289
5587.98 1314
5588.69 1311
5589.39 1229
5590.10 1237
5590.80 1224
5591.51 1225
5592.21 1226
5592.92 1187
5593.62 1253
5594.33 1292
5595.04 1210
5595.74 1212
5596.45 1169
5597.15 1154
5597.86 1238
5598.56 1264
5599.27 1240
5599.98 1224
5600.68 1206
5601.39 1264
5602.09 1288
5602.80 1223
5603.51 1272
5604.21 1255
5604.92 1222
5605.62 1221
5606.33 1288
5607.04 1207
5607.74 1119
5608.45 1199
5609.16 1157
5609.86 1188
5610.57 1165
5611.28 1323
5611.98 1279
5612.69 1290
5613.40 1133
5614.10 1128
5614.81 1178
5615.52 1272
5616.22 1279
5616.93 1144
5617.64 1194
5618.35 1232
5619.05 1177
5619.76 1139
5620.47 1261
5621.17 1166
5621.88 1148
5622.59 1220
5623.30 1258
5624.00 1277
5624.71 1238
5625.42 1264
5626.13 1323
5626.83 1262
5627.54 1274
5628.25 1251
5628.96 1213
5629.67 1300
5630.37 1143
5631.08 1207
5631.79 1248
5632.50 1193
5633.21 1181
5633.91 1118
5634.62 1167
5635.33 1250
5636.04 1251
5636.75 1269
5637.45 1346
5638.16 1300
5638.87 1256
5639.58 1257
5640.29 1413
5641.00 1383
5641.70 1449
5642.41 1426
5643.12 1445
5643.83 1352
5644.54 1404
5645.25 1343
5645.96 1308
5646.67 1162
5647.38 1289
5648.08 1189
5648.79 1258
5649.50 1185
5650.21 1379
5650.92 1344
5651.63 1267
5652.34 1214
5653.05 1278
5653.76 1311
5654.47 1235
5655.18 1398
5655.89 1491
5656.60 1466
5657.30 1480
5658.01 1561
5658.72 1652
5659.43 1522
5660.14 1572
5660.85 1603
5661.56 1460
5662.27 1489
5662.98 1327
5663.69 1300
5664.40 1222
5665.11 1298
5665.82 1219
5666.53 1279
5667.24 1422
5667.95 1410
5668.66 1399
5669.37 1486
5670.08 1541
5670.79 1442
5671.50 1580
5672.22 1446
5672.93 1481
5673.64 1493
5674.35 1526
5675.06 1453
5675.77 1394
5676.48 1404
5677.19 1228
5677.90 1242
5678.61 1303
5679.32 1306
5680.03 1214
5680.74 1238
5681.46 1233
5682.17 1281
5682.88 1299
5683.59 1255
5684.30 1380
5685.01 1232
5685.72 1152
5686.43 1279
5687.15 1286
5687.86 1259
5688.57 1373
5689.28 1377
5689.99 1465
5690.70 1375
5691.42 1363
5692.13 1339
5692.84 1306
5693.55 1325
5694.26 1188
5694.97 1304
5695.69 1353
5696.40 1269
5697.11 1258
5697.82 1251
5698.53 1173
5699.25 1185
5699.96 1184
5700.67 1265
5701.38 1119
5702.10 1155
5702.81 1226
5703.52 1278
5704.23 1266
5704.95 1167
5705.66 1204
5706.37 1247
5707.08 1209
5707.80 1159
5708.51 1175
5709.22 1254
5709.93 1237
5710.65 1170
5711.36 1190
5712.07 1118
5712.79 1229
5713.50 1130
5714.21 1171
5714.93 1138
5715.64 1048
5716.35 1030
5717.07 1187
5717.78 1191
5718.49 1205
5719.21 1246
5719.92 1249
5720.63 1231
5721.35 1181
5722.06 1291
5722.77 1254
5723.49 1206
5724.20 1212
5724.92 1217
5725.63 1161
5726.34 1159
5727.06 1162
5727.77 1175
5728.48 1209
5729.20 1210
5729.91 1162
5730.63 1175
5731.34 1186
5732.06 1176
5732.77 1122
5733.48 1156
5734.20 1073
5734.91 1171
5735.63 1261
5736.34 1260
5737.06 1171
5737.77 1203
5738.49 1283
5739.20 1350
5739.91 1247
5740.63 1246
5741.34 1239
5742.06 1213
5742.77 1202
5743.49 1186
5744.20 1150
5744.92 1173
5745.63 1271
5746.35 1250
5747.06 1146
5747.78 1246
5748.49 1205
5749.21 1296
5749.93 1338
5750.64 1433
5751.36 1388
5752.07 1357
5752.79 1489
5753.50 1571
5754.22 1611
5754.93 1488
5755.65 1620
5756.37 1570
5757.08 1567
5757.80 1540
5758.51 1487
5759.23 1454
5759.95 1394
5760.66 1407
5761.38 1422
5762.09 1326
5762.81 1402
5763.53 1356
5764.24 1338
5764.96 1273
5765.67 1259
5766.39 1225
5767.11 1277
5767.82 1188
5768.54 1225
5769.26 1248
5769.97 1280
5770.69 1302
5771.41 1220
5772.12 1274
5772.84 1250
5773.56 1243
5774.27 1328
5774.99 1319
5775.71 1280
5776.42 1422
5777.14 1399
5777.86 1341
5778.58 1400
5779.29 1522
5780.01 1451
5780.73 1402
5781.45 1497
5782.16 1431
5782.88 1452
5783.60 1518
5784.31 1551
5785.03 1531
5785.75 1489
5786.47 1499
5787.19 1440
5787.90 1469
5788.62 1624
5789.34 1636
5790.06 1599
5790.77 1550
5791.49 1722
5792.21 1820
5792.93 1761
5793.65 1684
5794.36 1779
5795.08 1900
5795.80 1985
5796.52 2305
5797.24 2579
5797.96 3144
5798.67 3556
5799.39 4431
5800.11 5000
5800.83 5700
5801.55 5834
5802.27 5832
5802.99 5484
5803.70 5185
5804.42 4768
5805.14 3857
5805.86 3333
5806.58 2812
5807.30 2519
5808.02 2300
5808.74 2143
5809.46 2048
5810.17 2000
5810.89 1984
5811.61 2042
5812.33 2146
5813.05 2082
5813.77 2217
5814.49 2219
5815.21 2136
5815.93 2102
5816.65 2297
5817.37 2116
5818.09 2247
5818.81 2298
5819.53 2326
5820.25 2223
5820.97 1966
5821.69 1984
5822.41 1975
5823.13 1978
5823.85 1795
5824.57 1823
5825.29 1710
5826.01 1688
5826.73 1667
5827.45 1648
5828.17 1729
5828.89 1727
5829.61 1729
5830.33 1668
5831.05 1528
5831.77 1518
5832.49 1584
5833.21 1637
5833.93 1567
5834.65 1635
5835.37 1575
5836.09 1518
5836.81 1491
5837.53 1548
5838.25 1526
5838.97 1497
5839.70 1490
5840.42 1489
5841.14 1476
5841.86 1446
5842.58 1565
5843.30 1604
5844.02 1532
5844.74 1508
5845.46 1386
5846.19 1417
5846.91 1393
5847.63 1356
5848.35 1357
5849.07 1391
5849.79 1447
5850.51 1511
5851.24 1447
5851.96 1404
5852.68 1372
5853.40 1384
5854.12 1376
5854.85 1363
5855.57 1427
5856.29 1278
5857.01 1347
5857.73 1397
5858.46 1367
5859.18 1278
5859.90 1354
5860.62 1326
5861.34 1373
5862.07 1321
5862.79 1321
5863.51 1442
5864.23 1386
5864.96 1332
5865.68 1310
5866.40 1290
5867.12 1236
5867.85 1386
5868.57 1285
5869.29 1315
5870.01 1242
5870.74 1358
5871.46 1378
5872.18 1334
5872.91 1257
5873.63 1394
5874.35 1276
5875.08 1322
5875.80 1439
5876.52 1329
5877.25 1333
5877.97 1451
5878.69 1380
5879.42 1321
5880.14 1373
5880.86 1329
5881.59 1445
5882.31 1350
5883.03 1315
5883.76 1248
5884.48 1420
5885.20 1390
5885.93 1490
5886.65 1395
5887.38 1400
5888.10 1413
5888.82 1495
5889.55 1435
5890.27 1275
5891.00 1217
5891.72 1261
5892.44 1291
5893.17 1212
5893.89 1165
5894.62 1321
5895.34 1231
5896.07 1264
5896.79 1248
5897.51 1217
5898.24 1207
5898.96 1248
5899.69 1262
5900.41 1184
5901.14 1196
5901.86 1296
5902.59 1201
5903.31 1214
5904.04 1250
5904.76 1288
5905.49 1267
5906.21 1298
5906.94 1306
5907.66 1351
5908.39 1361
5909.11 1290
5909.84 1335
5910.56 1334
5911.29 1262
5912.01 1284
5912.74 1362
5913.46 1352
5914.19 1369
5914.92 1391
5915.64 1319
5916.37 1343
5917.09 1418
5917.82 1251
5918.54 1267
5919.27 1268
5920.00 1252
5920.72 1218
5921.45 1250
5922.17 1231
5922.90 1263
5923.63 1310
5924.35 1339
5925.08 1316
5925.80 1365
5926.53 1277
5927.26 1175
5927.98 1226
5928.71 1290
5929.44 1340
5930.16 1341
5930.89 1445
5931.62 1227
5932.34 1291
5933.07 1390
5933.80 1454
5934.52 1418
5935.25 1589
5935.98 1456
5936.70 1518
5937.43 1556
5938.16 1543
5938.88 1500
5939.61 1619
5940.34 1635
5941.07 1613
5941.79 1669
5942.52 1614
5943.25 1701
5943.97 1677
5944.70 1721
5945.43 1659
5946.16 1716
5946.88 1741
5947.61 1704
5948.34 1774
5949.07 1793
5949.80 1924
5950.52 1909
5951.25 2019
5951.98 2052
5952.71 2024
5953.43 2096
5954.16 2111
5954.89 2120
5955.62 2029
5956.35 2098
5957.07 2139
5957.80 2054
5958.53 2087
5959.26 2075
5959.99 2109
5960.72 2077
5961.44 2285
5962.17 2314
5962.90 2383
5963.63 2475
5964.36 2648
5965.09 2703
5965.82 2954
5966.54 3206
5967.27 3265
5968.00 3344
5968.73 3370
5969.46 3495
5970.19 3282
5970.92 3371
5971.65 3147
5972.38 2877
5973.11 2796
5973.83 2825
5974.56 2662
5975.29 2725
5976.02 2591
5976.75 2583
5977.48 2559
5978.21 2701
5978.94 2749
5979.67 2775
5980.40 2947
5981.13 2967
5981.86 3028
5982.59 3023
5983.32 3107
5984.05 3220
5984.78 3131
5985.51 3218
5986.24 3089
5986.97 3172
5987.70 3070
5988.43 3188
5989.16 3111
5989.89 3050
5990.62 3054
5991.35 2968
5992.08 3076
5992.81 3179
5993.54 3180
5994.27 3193
5995.00 3222
5995.73 3350
5996.46 3413
5997.19 3576
5997.92 3377
5998.65 3522
5999.38 3506
6000.11 3627
6000.85 3503
6001.58 3490
6002.31 3615
6003.04 3536
6003.77 3393
6004.50 3341
6005.23 3419
6005.96 3279
6006.69 3329
6007.43 3494
6008.16 3764
6008.89 4084
6009.62 4777
6010.35 5457
6011.08 6479
6011.81 7709
6012.54 8971
6013.28 10177
6014.01 11269
6014.74 11882
6015.47 12327
6016.20 12434
6016.94 11829
6017.67 10920
6018.40 9971
6019.13 8943
6019.86 7328
6020.59 6281
6021.33 5605
6022.06 4762
6022.79 4166
6023.52 3717
6024.26 3348
6024.99 3061
6025.72 2911
6026.45 2823
6027.19 2808
6027.92 2677
6028.65 2642
6029.38 2565
6030.12 2478
6030.85 2339
6031.58 2422
6032.31 2205
6033.05 2170
6033.78 2133
6034.51 2134
6035.25 2055
6035.98 2194
6036.71 2287
6037.44 2128
6038.18 2201
6038.91 2210
6039.64 2243
6040.38 2290
6041.11 2332
6041.84 2379
6042.58 2384
6043.31 2400
6044.04 2472
6044.78 2503
6045.51 2524
6046.24 2527
6046.98 2609
6047.71 2569
6048.45 2543
6049.18 2702
6049.91 2841
6050.65 2873
6051.38 2951
6052.11 3132
6052.85 3388
6053.58 3567
6054.32 3617
6055.05 3452
6055.79 3446
6056.52 3330
6057.25 3303
6057.99 3179
6058.72 3006
6059.46 2766
6060.19 2622
6060.93 2499
6061.66 2494
6062.39 2488
6063.13 2554
6063.86 2392
6064.60 2463
6065.33 2410
6066.07 2367
6066.80 2352
6067.54 2351
6068.27 2407
6069.01 2307
6069.74 2197
6070.48 2337
6071.21 2284
6071.95 2165
6072.68 2181
6073.42 2130
6074.15 2086
6074.89 2162
6075.62 2130
6076.36 2147
6077.10 2182
6077.83 2012
6078.57 2020
6079.30 2001
6080.04 1947
6080.77 2014
6081.51 1982
6082.25 1935
6082.98 1968
6083.72 1915
6084.45 1885
6085.19 1871
6085.93 1934
6086.66 1995
6087.40 1825
6088.13 1799
6088.87 1814
6089.61 1864
6090.34 1915
6091.08 1994
6091.81 1944
6092.55 1932
6093.29 1834
6094.02 1869
6094.76 1882
6095.50 1842
6096.23 1778
6096.97 1749
6097.71 1872
6098.44 1845
6099.18 1740
6099.92 1704
6100.65 1751
6101.39 1631
6102.13 1681
6102.87 1736
6103.60 1680
6104.34 1624
6105.08 1515
6105.81 1560
6106.55 1686
6107.29 1614
6108.03 1645
6108.76 1756
6109.50 1688
6110.24 1692
6110.98 1684
6111.71 1672
6112.45 1727
6113.19 1699
6113.93 1693
6114.66 1750
6115.40 1785
6116.14 1737
6116.88 1760
6117.62 1810
6118.35 1773
6119.09 1674
6119.83 1768
6120.57 1699
6121.31 1704
6122.04 1682
6122.78 1888
6123.52 1806
6124.26 1726
6125.00 1740
6125.74 1821
6126.47 1811
6127.21 1785
6127.95 1800
6128.69 1822
6129.43 1782
6130.17 1756
6130.91 1740
6131.64 1796
6132.38 1803
6133.12 1862
6133.86 1780
6134.60 1715
6135.34 1755
6136.08 1930
6136.82 1897
6137.56 1907
6138.30 1832
6139.04 1940
6139.77 2105
6140.51 2047
6141.25 1958
6141.99 1907
6142.73 1972
6143.47 1839
6144.21 1796
6144.95 1967
6145.69 1861
6146.43 1803
6147.17 1877
6147.91 1868
6148.65 1846
6149.39 1884
6150.13 1911
6150.87 1974
6151.61 1961
6152.35 1858
6153.09 1905
6153.83 1880
6154.57 2005
6155.31 1980
6156.05 2038
6156.79 1963
6157.53 2076
6158.27 2064
6159.01 2154
6159.75 2119
6160.49 2068
6161.23 2172
6161.97 2258
6162.71 2317
6163.45 2390
6164.20 2382
6164.94 2448
6165.68 2707
6166.42 2797
6167.16 2822
6167.90 2949
6168.64 3046
6169.38 3082
6170.12 3100
6170.86 2998
6171.61 2884
6172.35 2919
6173.09 2803
6173.83 2812
6174.57 2690
6175.31 2716
6176.05 2682
6176.79 2611
6177.54 2673
6178.28 2747
6179.02 2487
6179.76 2599
6180.50 2638
6181.24 2545
6181.99 2645
6182.73 2853
6183.47 2713
6184.21 2733
6184.95 2769
6185.70 2789
6186.44 2789
6187.18 2815
6187.92 2849
6188.66 2929
6189.41 3092
6190.15 3125
6190.89 3310
6191.63 3388
6192.38 3364
6193.12 3576
6193.86 3540
6194.60 3711
6195.35 3865
6196.09 3772
6196.83 3741
6197.57 3627
6198.32 3556
6199.06 3623
6199.80 3552
6200.55 3686
6201.29 3732
6202.03 3868
6202.78 4040
6203.52 4452
6204.26 5072
6205.00 5765
6205.75 7316
6206.49 8976
6207.23 10929
6207.98 13233
6208.72 15504
6209.46 17830
6210.21 19205
6210.95 19854
6211.70 20016
6212.44 19078
6213.18 17469
6213.93 15366
6214.67 13380
6215.41 11045
6216.16 9208
6216.90 7634
6217.65 6402
6218.39 5312
6219.13 4586
6219.88 4059
6220.62 3773
6221.37 3525
6222.11 3486
6222.85 3236
6223.60 3319
6224.34 3298
6225.09 3213
6225.83 3085
6226.58 3106
6227.32 2983
6228.07 2899
6228.81 2658
6229.56 2405
6230.30 2387
6231.04 2297
6231.79 2103
6232.53 2190
6233.28 2233
6234.02 2094
6234.77 2158
6235.51 2310
6236.26 2358
6237.00 2293
6237.75 2426
6238.49 2501
6239.24 2436
6239.99 2366
6240.73 2356
6241.48 2310
6242.22 2453
6242.97 2415
6243.71 2480
6244.46 2696
6245.20 2813
6245.95 2988
6246.70 3140
6247.44 3537
6248.19 3500
6248.93 3792
6249.68 3978
6250.42 4046
6251.17 4112
6251.92 4067
6252.66 3799
6253.41 3586
6254.15 3270
6254.90 3080
6255.65 3048
6256.39 2925
6257.14 2839
6257.89 2727
6258.63 2650
6259.38 2600
6260.13 2613
6260.87 2643
6261.62 2563
6262.37 2548
6263.11 2595
6263.86 2600
6264.61 2588
6265.35 2619
6266.10 2605
6266.85 2627
6267.59 2657
6268.34 2718
6269.09 2654
6269.83 2688
6270.58 2737
6271.33 2748
6272.08 2929
6272.82 2890
6273.57 2820
6274.32 2807
6275.06 2781
6275.81 2857
6276.56 2940
6277.31 3140
6278.05 3233
6278.80 3129
6279.55 3153
6280.30 3126
6281.05 2965
6281.79 2898
6282.54 2740
6283.29 2547
6284.04 2540
6284.78 2559
6285.53 2434
6286.28 2296
6287.03 2429
6287.78 2442
6288.53 2409
6289.27 2450
6290.02 2343
6290.77 2352
6291.52 2305
6292.27 2293
6293.02 2187
6293.76 2129
6294.51 2175
6295.26 2131
6296.01 1925
6296.76 1907
6297.51 1982
6298.26 1959
6299.00 1913
6299.75 1824
6300.50 1870
6301.25 1943
6302.00 2021
6302.75 1912
6303.50 1829
6304.25 1739
6305.00 1770
6305.75 1833
6306.50 1832
6307.24 1907
6307.99 1957
6308.74 1781
6309.49 1898
6310.24 1898
6310.99 1876
6311.74 1946
6312.49 2001
6313.24 1911
6313.99 1852
6314.74 1970
6315.49 1921
6316.24 1874
6316.99 1831
6317.74 1753
6318.49 1798
6319.24 1859
6319.99 1807
6320.74 1885
6321.49 1797
6322.24 1752
6322.99 1790
6323.74 1886
6324.49 1819
6325.24 1815
6325.99 1744
6326.74 1811
6327.49 1785
6328.24 1821
6328.99 1798
6329.74 1805
6330.50 1862
6331.25 1905
6332.00 1926
6332.75 1859
6333.50 1834
6334.25 1889
6335.00 1931
6335.75 1842
6336.50 1792
6337.25 1813
6338.00 1840
6338.76 1823
6339.51 1751
6340.26 1837
6341.01 1923
6341.76 1781
6342.51 1830
6343.26 1819
6344.02 1882
6344.77 1798
6345.52 1885
6346.27 1881
6347.02 1999
6347.77 2026
6348.53 2097
6349.28 2181
6350.03 2242
6350.78 2373
6351.53 2563
6352.29 2768
6353.04 2835
6353.79 2970
6354.54 3090
6355.29 3002
6356.05 2938
6356.80 2797
6357.55 2537
6358.30 2367
6359.06 2255
6359.81 2139
6360.56 2109
6361.31 2010
6362.07 1976
6362.82 1852
6363.57 1856
6364.32 1885
6365.08 1888
6365.83 1927
6366.58 1864
6367.33 1758
6368.09 1818
6368.84 1846
6369.59 1864
6370.35 1841
6371.10 1919
6371.85 1907
6372.61 1718
6373.36 1827
6374.11 1761
6374.87 1813
6375.62 1762
6376.37 1664
6377.13 1632
6377.88 1750
6378.63 1713
6379.39 1676
6380.14 1688
6380.89 1786
6381.65 1734
6382.40 1543
6383.16 1606
6383.91 1613
6384.66 1686
6385.42 1709
6386.17 1715
6386.92 1805
6387.68 1686
6388.43 1603
6389.19 1723
6389.94 1826
6390.70 1781
6391.45 1755
6392.20 1768
6392.96 1741
6393.71 1697
6394.47 1667
6395.22 1650
6395.98 1610
6396.73 1554
6397.49 1488
6398.24 1520
6399.00 1518
6399.75 1534
6400.51 1477
6401.26 1411
6402.02 1464
6402.77 1529
6403.53 1498
6404.28 1499
6405.04 1563
6405.79 1442
6406.55 1458
6407.30 1390
6408.06 1476
6408.81 1558
6409.57 1600
6410.32 1582
6411.08 1586
6411.83 1659
6412.59 1602
6413.34 1603
6414.10 1552
6414.86 1528
6415.61 1375
6416.37 1451
6417.12 1589
6417.88 1465
6418.64 1418
6419.39 1526
6420.15 1518
6420.90 1385
6421.66 1455
6422.42 1547
6423.17 1424
6423.93 1492
6424.68 1466
6425.44 1513
6426.20 1440
6426.95 1511
6427.71 1450
6428.47 1509
6429.22 1539
6429.98 1523
6430.74 1579
6431.49 1520
6432.25 1443
6433.01 1490
6433.76 1573
6434.52 1450
6435.28 1558
6436.03 1399
6436.79 1445
6437.55 1463
6438.30 1542
6439.06 1446
6439.82 1415
6440.58 1461
6441.33 1461
6442.09 1454
6442.85 1407
6443.61 1394
6444.36 1409
6445.12 1509
6445.88 1417
6446.64 1379
6447.39 1408
6448.15 1385
6448.91 1361
6449.67 1445
6450.42 1383
6451.18 1417
6451.94 1436
6452.70 1461
6453.46 1484
6454.21 1515
6454.97 1508
6455.73 1529
6456.49 1535
6457.25 1522
6458.00 1429
6458.76 1560
6459.52 1505
6460.28 1568
6461.04 1598
6461.80 1614
6462.55 1561
6463.31 1520
6464.07 1478
6464.83 1639
6465.59 1494
6466.35 1527
6467.11 1552
6467.87 1562
6468.62 1613
6469.38 1589
6470.14 1545
6470.90 1685
6471.66 1719
6472.42 1765
6473.18 1736
6473.94 1684
6474.70 1602
6475.46 1734
6476.22 1669
6476.97 1655
6477.73 1716
6478.49 1843
6479.25 1689
6480.01 1723
6480.77 1727
6481.53 1707
6482.29 1772
6483.05 1814
6483.81 1856
6484.57 1819
6485.33 1916
6486.09 1973
6486.85 2010
6487.61 1992
6488.37 2047
6489.13 2029
6489.89 2077
6490.65 2008
6491.41 2055
6492.17 2145
6492.93 2187
6493.69 2274
6494.45 2364
6495.21 2436
6495.97 2432
6496.73 2555
6497.49 2398
6498.26 2388
6499.02 2358
6499.78 2288
6500.54 2302
6501.30 2469
6502.06 2345
6502.82 2376
6503.58 2417
6504.34 2450
6505.10 2488
6505.86 2474
6506.62 2468
6507.39 2560
6508.15 2692
6508.91 2744
6509.67 2810
6510.43 2938
6511.19 2907
6511.95 2970
6512.72 2835
6513.48 2986
6514.24 2952
6515.00 3093
6515.76 2975
6516.52 2872
6517.28 2890
6518.05 3088
6518.81 3012
6519.57 3146
6520.33 3250
6521.09 3390
6521.86 3355
6522.62 3426
6523.38 3705
6524.14 4101
6524.90 4647
6525.67 4990
6526.43 5572
6527.19 6172
6527.95 6629
6528.72 6824
6529.48 7096
6530.24 7352
6531.00 7116
6531.77 7059
6532.53 6986
6533.29 7058
6534.05 7311
6534.82 8013
6535.58 8790
6536.34 9440
6537.11 9936
6537.87 10387
6538.63 10462
6539.39 10279
6540.16 9700
6540.92 8662
6541.68 7239
6542.45 6202
6543.21 5220
6543.97 4649
6544.74 4225
6545.50 3739
6546.26 3301
6547.03 2995
6547.79 2849
6548.55 2810
6549.32 2767
6550.08 2583
6550.84 2626
6551.61 2698
6552.37 2685
6553.14 2585
6553.90 2575
6554.66 2455
6555.43 2440
6556.19 2466
6556.96 2305
6557.72 2248
6558.48 2372
6559.25 2358
6560.01 2405
6560.78 2262
6561.54 2409
6562.31 2508
6563.07 2523
6563.83 2730
6564.60 2919
6565.36 2873
6566.13 2841
6566.89 2966
6567.66 2873
6568.42 2871
6569.19 2880
6569.95 2959
6570.72 2938
6571.48 2841
6572.25 2708
6573.01 2752
6573.78 2819
6574.54 2978
6575.31 2914
6576.07 2983
6576.84 3045
6577.60 3127
6578.37 3208
6579.13 3203
6579.90 3125
6580.66 3076
6581.43 3177
6582.19 3055
6582.96 3007
6583.73 3002
6584.49 2940
6585.26 2918
6586.02 2921
6586.79 3004
6587.55 2987
6588.32 2976
6589.09 3002
6589.85 3150
6590.62 3265
6591.38 3610
6592.15 4042
6592.92 4521
6593.68 4854
6594.45 5467
6595.22 5873
6595.98 6296
6596.75 6234
6597.51 6173
6598.28 5780
6599.05 5441
6599.81 4941
6600.58 4438
6601.35 4092
6602.11 3593
6602.88 3309
6603.65 3115
6604.41 3004
6605.18 2801
6605.95 2720
6606.71 2505
6607.48 2462
6608.25 2498
6609.02 2410
6609.78 2300
6610.55 2339
6611.32 2407
6612.08 2399
6612.85 2393
6613.62 2230
6614.39 2157
6615.15 2273
6615.92 2224
6616.69 2191
6617.46 2133
6618.22 2106
6618.99 2136
6619.76 2079
6620.53 2196
6621.30 2207
6622.06 2250
6622.83 2322
6623.60 2250
6624.37 2335
6625.13 2355
6625.90 2205
6626.67 2208
6627.44 2252
6628.21 2196
6628.98 2155
6629.74 2188
6630.51 2264
6631.28 2380
6632.05 2608
6632.82 2769
6633.59 2971
6634.35 2909
6635.12 3325
6635.89 3302
6636.66 3221
6637.43 3288
6638.20 3041
6638.97 2986
6639.74 2845
6640.50 2557
6641.27 2520
6642.04 2331
6642.81 2207
6643.58 2130
6644.35 2142
6645.12 2050
6645.89 2087
6646.66 2145
6647.43 2047
6648.20 1974
6648.97 1962
6649.73 2094
6650.50 2053
6651.27 1912
6652.04 1954
6652.81 2013
6653.58 2052
6654.35 2125
6655.12 2103
6655.89 2046
6656.66 2029
6657.43 2148
6658.20 2235
6658.97 2092
6659.74 2128
6660.51 2103
6661.28 2135
6662.05 1979
6662.82 1992
6663.59 1929
6664.36 1880
6665.13 1971
6665.90 1908
6666.67 1982
6667.44 1994
6668.22 1963
6668.99 2047
6669.76 1907
6670.53 2059
6671.30 2092
6672.07 2055
6672.84 2066
6673.61 2226
6674.38 2020
6675.15 2017
6675.92 2116
6676.69 2151
6677.46 2058
6678.24 1982
6679.01 2020
6679.78 2077
6680.55 2039
6681.32 2160
6682.09 2204
6682.86 2214
6683.63 2308
6684.41 2411
6685.18 2570
6685.95 2521
6686.72 2715
6687.49 2689
6688.26 2554
6689.04 2291
6689.81 2239
6690.58 2132
6691.35 2021
6692.12 1968
6692.90 1833
6693.67 1875
6694.44 1927
6695.21 1845
6695.98 1779
6696.76 1809
6697.53 1897
6698.30 1758
6699.07 1870
6699.84 1874
6700.62 1886
6701.39 1867
6702.16 1929
6702.93 1843
6703.71 1814
6704.48 1900
6705.25 1808
6706.03 1749
6706.80 1809
6707.57 1988
6708.34 1849
6709.12 1811
6709.89 1844
6710.66 1789
6711.44 1840
6712.21 1781
6712.98 1725
6713.75 1784
6714.53 1666
6715.30 1659
6716.07 1718
6716.85 1622
6717.62 1593
6718.39 1675
6719.17 1625
6719.94 1661
6720.72 1643
6721.49 1651
6722.26 1618
6723.04 1565
6723.81 1633
6724.58 1577
6725.36 1605
6726.13 1670
6726.91 1689
6727.68 1610
6728.45 1617
6729.23 1590
6730.00 1693
6730.78 1722
6731.55 1770
6732.32 1697
6733.10 1731
6733.87 1682
6734.65 1725
6735.42 1714
6736.20 1742
6736.97 1781
6737.74 1655
6738.52 1661
6739.29 1701
6740.07 1759
6740.84 1785
6741.62 1786
6742.39 1790
6743.17 1850
6743.94 1815
6744.72 1722
6745.49 1705
6746.27 1890
6747.04 1878
6747.82 1866
6748.59 2001
6749.37 2181
6750.14 2204
6750.92 2310
6751.69 2501
6752.47 2533
6753.24 2627
6754.02 2724
6754.80 2683
6755.57 2647
6756.35 2565
6757.12 2382
6757.90 2152
6758.67 2066
6759.45 1990
6760.23 1843
6761.00 1794
6761.78 1822
6762.55 1851
6763.33 1789
6764.11 1786
6764.88 1779
6765.66 1730
6766.43 1807
6767.21 1766
6767.99 1882
6768.76 1850
6769.54 1753
6770.32 1697
6771.09 1722
6771.87 1829
6772.64 1778
6773.42 1779
6774.20 1738
6774.97 1729
6775.75 1789
6776.53 1711
6777.31 1741
6778.08 1858
6778.86 1832
6779.64 1837
6780.41 1954
6781.19 1913
6781.97 1937
6782.74 1842
6783.52 1864
6784.30 1719
6785.08 1744
6785.85 1656
6786.63 1598
6787.41 1574
6788.19 1524
6788.96 1526
6789.74 1511
6790.52 1429
6791.30 1394
6792.07 1399
6792.85 1422
6793.63 1469
6794.41 1480
6795.18 1563
6795.96 1530
6796.74 1401
6797.52 1378
6798.30 1369
6799.07 1496
6799.85 1508
6800.63 1463
6801.41 1534
6802.19 1500
6802.97 1499
6803.74 1516
6804.52 1560
6805.30 1550
6806.08 1525
6806.86 1608
6807.64 1543
6808.41 1390
6809.19 1449
6809.97 1388
6810.75 1440
6811.53 1457
6812.31 1441
6813.09 1617
6813.87 1553
6814.64 1542
6815.42 1629
6816.20 1584
6816.98 1605
6817.76 1473
6818.54 1404
6819.32 1505
6820.10 1496
6820.88 1526
6821.66 1440
6822.44 1467
6823.22 1446
6824.00 1461
6824.78 1455
6825.55 1446
6826.33 1452
6827.11 1450
6827.89 1402
6828.67 1454
6829.45 1569
6830.23 1511
6831.01 1517
6831.79 1461
6832.57 1466
6833.35 1460
6834.13 1431
6834.91 1431
6835.69 1397
6836.47 1361
6837.25 1402
6838.03 1444
6838.81 1530
6839.60 1436
6840.38 1365
6841.16 1371
6841.94 1410
6842.72 1393
6843.50 1420
6844.28 1489
6845.06 1460
6845.84 1462
6846.62 1591
6847.40 1805
6848.18 2019
6848.96 2213
6849.74 2452
6850.53 2891
6851.31 3159
6852.09 3476
6852.87 3398
6853.65 3513
6854.43 3381
6855.21 3149
6855.99 2897
6856.77 2528
6857.56 2292
6858.34 2141
6859.12 2073
6859.90 1829
6860.68 1822
6861.46 1836
6862.25 1671
6863.03 1605
6863.81 1583
6864.59 1623
6865.37 1612
6866.15 1682
6866.94 1700
6867.72 1710
6868.50 1686
6869.28 1668
6870.07 1734
6870.85 1817
6871.63 1723
6872.41 1590
6873.19 1627
6873.98 1571
6874.76 1575
6875.54 1667
6876.32 1690
6877.11 1699
6877.89 1759
6878.67 1740
6879.45 1892
6880.24 1945
6881.02 1973
6881.80 1971
6882.59 2015
6883.37 2019
6884.15 2001
6884.93 2287
6885.72 2548
6886.50 2805
6887.28 3043
6888.07 3333
6888.85 3649
6889.63 3607
6890.42 3575
6891.20 3610
6891.98 3141
6892.77 2971
6893.55 2600
6894.33 2444
6895.12 2194
6895.90 2096
6896.68 1946
6897.47 1992
6898.25 2048
6899.04 1920
6899.82 1846
6900.60 1970
6901.39 2051
6902.17 2018
6902.95 1987
6903.74 1953
6904.52 1986
6905.31 2019
6906.09 1967
6906.88 1959
6907.66 2054
6908.44 1969
6909.23 1934
6910.01 1912
6910.80 1848
6911.58 1703
6912.37 1760
6913.15 1693
6913.94 1737
6914.72 1715
6915.50 1721
6916.29 1801
6917.07 1813
6917.86 1757
6918.64 1708
6919.43 1638
6920.21 1663
6921.00 1644
6921.78 1712
6922.57 1709
6923.35 1739
6924.14 1729
6924.93 1794
6925.71 1826
6926.50 1815
6927.28 1770
6928.07 1808
6928.85 1802
6929.64 1889
6930.42 1874
6931.21 1916
6931.99 1869
6932.78 1867
6933.57 2009
6934.35 1999
6935.14 1973
6935.92 2027
6936.71 2041
6937.50 1981
6938.28 1986
6939.07 2008
6939.85 1986
6940.64 2014
6941.43 1979
6942.21 2097
6943.00 2165
6943.78 2143
6944.57 2285
6945.36 2292
6946.14 2236
6946.93 2267
6947.72 2430
6948.50 2467
6949.29 2281
6950.08 2477
6950.86 2559
6951.65 2513
6952.44 2398
6953.22 2447
6954.01 2512
6954.80 2397
6955.58 2316
6956.37 2446
6957.16 2424
6957.95 2411
6958.73 2416
6959.52 2516
6960.31 2516
6961.10 2415
6961.88 2490
6962.67 2545
6963.46 2570
6964.24 2571
6965.03 2586
6965.82 2540
6966.61 2629
6967.40 2668
6968.18 2692
6968.97 2606
6969.76 2713
6970.55 2838
6971.33 2678
6972.12 2837
6972.91 2764
6973.70 2917
6974.49 3100
6975.27 3019
6976.06 2948
6976.85 2807
6977.64 2838
6978.43 2867
6979.22 2971
6980.00 3175
6980.79 3467
6981.58 3831
6982.37 4233
6983.16 4988
6983.95 5697
6984.74 6661
6985.52 7785
6986.31 8671
6987.10 9359
6987.89 9334
6988.68 9284
6989.47 8876
6990.26 7935
6991.05 7036
6991.83 6388
6992.62 5557
6993.41 4891
6994.20 4543
6994.99 4375
6995.78 4552
6996.57 4748
6997.36 5557
6998.15 6202
6998.94 7067
6999.73 8074
7000.52 8999
7001.31 9306
7002.10 9591
7002.89 9340
7003.68 8731
7004.47 7782
7005.26 6862
7006.05 5844
7006.84 4950
7007.63 4276
7008.42 3770
7009.21 3376
7010.00 3174
7010.79 3085
7011.58 3096
7012.37 3165
7013.16 3275
7013.95 3216
7014.74 3220
7015.53 3201
7016.32 3015
7017.11 2899
7017.90 2813
7018.69 2719
7019.48 2484
7020.27 2294
7021.06 2310
7021.85 2346
7022.64 2268
7023.43 2442
7024.22 2443
7025.02 2458
7025.81 2466
7026.60 2529
7027.39 2657
7028.18 2700
7028.97 2540
7029.76 2619
7030.55 2494
7031.34 2396
7032.14 2352
7032.93 2337
7033.72 2326
7034.51 2259
7035.30 2245
7036.09 2230
7036.88 2343
7037.68 2383
7038.47 2495
7039.26 2487
7040.05 2427
7040.84 2534
7041.64 2602
7042.43 2588
7043.22 2583
7044.01 2660
7044.80 2435
7045.60 2356
7046.39 2450
7047.18 2324
7047.97 2548
7048.76 2696
7049.56 2856
7050.35 3005
7051.14 2989
7051.93 3168
7052.73 2997
7053.52 2960
7054.31 2737
7055.10 2558
7055.90 2549
7056.69 2451
7057.48 2306
7058.27 2362
7059.07 2372
7059.86 2317
7060.65 2263
7061.45 2214
7062.24 2335
7063.03 2328
7063.83 2291
7064.62 2261
7065.41 2200
7066.21 2402
7067.00 2432
7067.79 2318
7068.59 2212
7069.38 2282
7070.17 2273
7070.97 2270
7071.76 2267
7072.55 2164
7073.35 2210
7074.14 2147
7074.93 2192
7075.73 2187
7076.52 2135
7077.32 2087
7078.11 2083
7078.90 2163
7079.70 2112
7080.49 1999
7081.29 2102
7082.08 2141
7082.87 2088
7083.67 2090
7084.46 2290
7085.26 2465
7086.05 2647
7086.85 2839
7087.64 2896
7088.43 3218
7089.23 3426
7090.02 3414
7090.82 3489
7091.61 3160
7092.41 3058
7093.20 2791
7094.00 2594
7094.79 2365
7095.59 2191
7096.38 2014
7097.18 1839
7097.97 1718
7098.77 1704
7099.56 1576
7100.36 1643
7101.15 1743
7101.95 1672
7102.74 1575
7103.54 1620
7104.33 1593
7105.13 1588
7105.92 1549
7106.72 1481
7107.52 1555
7108.31 1512
7109.11 1315
7109.90 1373
7110.70 1412
7111.49 1447
7112.29 1358
7113.09 1353
7113.88 1394
7114.68 1477
7115.47 1515
7116.27 1521
7117.07 1562
7117.86 1546
7118.66 1549
7119.45 1490
7120.25 1496
7121.05 1462
7121.84 1377
7122.64 1415
7123.44 1425
7124.23 1323
7125.03 1447
7125.83 1442
7126.62 1486
7127.42 1424
7128.22 1436
7129.01 1467
7129.81 1490
7130.61 1456
7131.40 1542
7132.20 1521
7133.00 1487
7133.79 1487
7134.59 1476
7135.39 1515
7136.19 1370
7136.98 1379
7137.78 1455
7138.58 1417
7139.38 1400
7140.17 1335
7140.97 1410
7141.77 1392
7142.57 1410
7143.36 1424
7144.16 1512
7144.96 1432
7145.76 1455
7146.55 1413
7147.35 1450
7148.15 1418
7148.95 1351
7149.74 1364
7150.54 1392
7151.34 1307
7152.14 1306
7152.94 1370
7153.74 1234
7154.53 1291
7155.33 1261
7156.13 1294
7156.93 1348
7157.73 1288
7158.53 1267
7159.32 1315
7160.12 1291
7160.92 1301
7161.72 1405
7162.52 1288
7163.32 1290
7164.12 1266
7164.91 1307
7165.71 1311
7166.51 1141
7167.31 1216
7168.11 1238
7168.91 1189
7169.71 1282
7170.51 1288
7171.31 1301
7172.11 1282
7172.90 1318
7173.70 1239
7174.50 1246
7175.30 1189
7176.10 1238
7176.90 1231
7177.70 1219
7178.50 1149
7179.30 1196
7180.10 1253
7180.90 1212
7181.70 1177
7182.50 1212
7183.30 1217
7184.10 1191
7184.90 1215
7185.70 1371
7186.50 1318
7187.30 1222
7188.10 1220
7188.90 1207
7189.70 1310
7190.50 1312
7191.30 1186
7192.10 1165
7192.90 1137
7193.70 1115
7194.50 1154
7195.30 1134
7196.10 1105
7196.90 1108
7197.70 1087
7198.50 1085
7199.30 1152
7200.11 1196
7200.91 1174
7201.71 1120
7202.51 1114
7203.31 1163
7204.11 1183
7204.91 1120
7205.71 961
7206.51 1001
7207.31 1068
7208.12 1045
7208.92 1116
7209.72 1046
7210.52 1020
7211.32 1076
7212.12 1105
7212.92 1073
7213.72 1049
7214.53 1015
7215.33 1087
7216.13 1133
7216.93 1078
7217.73 1060
7218.53 1032
7219.34 1120
7220.14 1043
7220.94 1114
7221.74 1166
7222.54 1127
7223.35 1103
7224.15 1104
7224.95 1146
7225.75 1129
7226.56 1143
7227.36 1145
7228.16 1039
7228.96 1008
7229.76 1133
7230.57 1118
7231.37 1057
7232.17 1031
7232.97 1050
7233.78 1086
7234.58 1076
7235.38 1082
7236.19 1121
7236.99 1058
7237.79 1043
7238.59 1159
7239.40 1105
7240.20 1082
7241.00 1022
7241.81 1081
7242.61 1073
7243.41 1054
7244.22 1042
7245.02 1097
7245.82 1165
7246.63 1085
7247.43 1062
7248.23 1021
7249.04 1027
7249.84 1067
7250.64 1018
7251.45 1010
7252.25 1013
7253.05 1027
7253.86 1015
7254.66 1077
7255.46 981
7256.27 1066
7257.07 1077
7257.88 1068
7258.68 1037
7259.48 1135
7260.29 1109
7261.09 1086
7261.90 1097
7262.70 1051
7263.51 1091
7264.31 1129
7265.11 1086
7265.92 1136
7266.72 1137
7267.53 1132
7268.33 1115
7269.14 1217
7269.94 1126
7270.75 1113
7271.55 1136
7272.36 1118
7273.16 1143
7273.97 1099
7274.77 1136
7275.58 1155
7276.38 1164
7277.19 1150
7277.99 1199
7278.80 1179
7279.60 1238
7280.41 1362
7281.21 1390
7282.02 1440
7282.82 1613
7283.63 1836
7284.43 1945
7285.24 2043
7286.04 2222
7286.85 2186
7287.66 2238
7288.46 2022
7289.27 2029
7290.07 1797
7290.88 1715
7291.68 1473
7292.49 1347
7293.30 1227
7294.10 1270
7294.91 1221
7295.71 1146
7296.52 1125
7297.33 1092
7298.13 1228
7298.94 1306
7299.74 1260
7300.55 1113
7301.36 1193
7302.16 1349
7302.97 1247
7303.78 1222
7304.58 1226
7305.39 1277
7306.20 1281
7307.00 1276
7307.81 1253
7308.62 1153
7309.42 1238
7310.23 1313
7311.04 1284
7311.84 1247
7312.65 1268
7313.46 1334
7314.27 1339
7315.07 1389
7315.88 1376
7316.69 1436
7317.49 1652
7318.30 1776
7319.11 1898
7319.92 1929
7320.72 2060
7321.53 2077
7322.34 2125
7323.15 2081
7323.95 2073
7324.76 1930
7325.57 1800
7326.38 1584
7327.19 1453
7327.99 1409
7328.80 1390
7329.61 1289
7330.42 1201
7331.22 1212
7332.03 1131
7332.84 1193
7333.65 1183
7334.46 1239
7335.27 1242
7336.07 1189
7336.88 1168
7337.69 1165
7338.50 1129
7339.31 1133
7340.12 1168
7340.92 1224
7341.73 1121
7342.54 1174
7343.35 1144
7344.16 1135
7344.97 1132
7345.78 1156
7346.59 1126
7347.39 1092
7348.20 1119
7349.01 1068
7349.82 1000
7350.63 1090
7351.44 1135
7352.25 1167
7353.06 1104
7353.87 1047
7354.68 1038
7355.49 1021
7356.30 1036
7357.11 1107
7357.92 984
7358.72 1047
7359.53 1058
7360.34 1030
7361.15 1070
7361.96 1082
7362.77 1099
7363.58 1092
7364.39 1020
7365.20 1025
7366.01 1083
7366.82 1053
7367.63 1073
7368.44 1049
7369.25 1052
7370.06 998
7370.87 1014
7371.68 1008
7372.49 1044
7373.30 1028
7374.11 1038
7374.93 991
7375.74 999
7376.55 937
7377.36 1061
7378.17 1076
7378.98 969
7379.79 981
7380.60 1020
7381.41 1047
7382.22 1076
7383.03 1120
7383.84 1059
7384.65 1065
7385.46 1034
7386.28 1006
7387.09 1026
7387.90 944
7388.71 992
7389.52 1122
7390.33 1043
7391.14 984
7391.95 965
7392.77 1041
7393.58 1065
7394.39 1026
7395.20 1017
7396.01 1116
7396.82 1050
7397.64 1063
7398.45 1159
7399.26 1177
7400.07 1123
7400.88 1128
7401.69 1124
7402.51 1064
7403.32 1046
7404.13 1017
7404.94 1043
7405.76 1058
7406.57 1006
7407.38 1044
7408.19 1008
7409.00 989
7409.82 956
7410.63 969
7411.44 1014
7412.25 967
7413.07 956
7413.88 865
7414.69 866
7415.50 924
7416.32 942
7417.13 982
7417.94 962
7418.76 934
7419.57 933
7420.38 917
7421.19 937
7422.01 934
7422.82 960
7423.63 933
7424.45 936
7425.26 932
7426.07 1009
7426.89 920
7427.70 963
7428.51 914
7429.33 890
7430.14 942
7430.95 966
7431.77 983
7432.58 868
7433.39 941
7434.21 979
7435.02 939
7435.84 963
7436.65 961
7437.46 932
7438.28 903
7439.09 927
7439.91 946
7440.72 969
7441.53 984
7442.35 974
7443.16 1045
7443.98 1014
7444.79 1013
7445.60 1007
7446.42 1057
7447.23 1054
7448.05 978
7448.86 1008
7449.68 1000
7450.49 964
7451.31 850
7452.12 852
7452.94 905
7453.75 934
7454.57 858
7455.38 870
7456.20 981
7457.01 1002
7457.83 960
7458.64 963
7459.46 952
7460.27 940
7461.09 1016
7461.90 963
7462.72 851
7463.53 941
7464.35 982
7465.16 930
7465.98 983
7466.79 955
7467.61 983
7468.42 991
7469.24 952
7470.06 938
7470.87 1026
7471.69 880
7472.50 940
7473.32 982
7474.13 953
7474.95 927
7475.77 932
7476.58 957
7477.40 921
7478.21 882
7479.03 872
7479.85 955
7480.66 962
7481.48 890
7482.30 919
7483.11 951
7483.93 1020
7484.75 844
7485.56 834
7486.38 847
7487.20 942
7488.01 924
7488.83 926
7489.65 857
7490.46 856
7491.28 972
7492.10 925
7492.91 947
7493.73 883
7494.55 903
7495.36 935
7496.18 892
7497.00 904
7497.82 859
7498.63 885
7499.45 942
7500.27 904
7501.08 896
7501.90 872
7502.72 851
7503.54 908
7504.35 961
7505.17 928
7505.99 878
7506.81 863
7507.62 918
7508.44 904
7509.26 886
7510.08 858
7510.90 959
7511.71 937
7512.53 903
7513.35 869
7514.17 930
7514.99 970
7515.80 975
7516.62 880
7517.44 917
7518.26 912
7519.08 916
7519.90 869
7520.71 897
7521.53 951
7522.35 839
7523.17 875
7523.99 892
7524.81 929
7525.63 965
7526.45 948
7527.26 964
7528.08 935
7528.90 908
7529.72 873
7530.54 896
7531.36 886
7532.18 936
7533.00 941
7533.82 919
7534.64 872
7535.45 879
7536.27 886
7537.09 912
7537.91 855
7538.73 869
7539.55 878
7540.37 877
7541.19 945
7542.01 960
7542.83 936
7543.65 1016
7544.47 997
7545.29 961
7546.11 991
7546.93 1091
7547.75 1078
7548.57 1012
7549.39 1024
7550.21 923
7551.03 894
7551.85 927
7552.67 955
7553.49 948
7554.31 931
7555.13 944
7555.95 972
7556.77 990
7557.59 973
7558.41 989
7559.23 991
7560.05 1003
7560.87 1111
7561.69 1110
7562.51 979
7563.34 1053
7564.16 1050
7564.98 1080
7565.80 1047
7566.62 992
7567.44 963
7568.26 1029
7569.08 1012
7569.90 918
7570.72 1009
7571.55 1020
7572.37 931
7573.19 973
7574.01 956
7574.83 975
7575.65 914
7576.47 923
7577.30 999
7578.12 1003
7578.94 1031
7579.76 980
7580.58 954
7581.40 950
7582.23 930
7583.05 924
7583.87 1013
7584.69 1033
7585.51 1058
7586.33 1049
7587.16 1060
7587.98 1086
7588.80 1124
7589.62 1178
7590.45 1148
7591.27 1086
7592.09 1108
7592.91 1146
7593.74 1087
7594.56 1206
7595.38 1157
7596.20 1089
7597.03 1022
7597.85 1087
7598.67 1071
7599.49 1176
7600.32 1229
7601.14 1194
7601.96 1234
7602.78 1303
7603.61 1347
7604.43 1411
7605.25 1461
7606.08 1479
7606.90 1512
7607.72 1566
7608.55 1521
7609.37 1456
7610.19 1387
7611.02 1361
7611.84 1289
7612.66 1297
7613.49 1284
7614.31 1294
7615.13 1242
7615.96 1276
7616.78 1339
7617.60 1402
7618.43 1461
7619.25 1499
7620.08 1518
7620.90 1461
7621.72 1437
7622.55 1403
7623.37 1364
7624.20 1269
7625.02 1306
7625.84 1328
7626.67 1395
7627.49 1384
7628.32 1453
7629.14 1616
7629.97 1648
7630.79 1707
7631.61 1860
7632.44 2001
7633.26 2071
7634.09 2092
7634.91 2047
7635.74 1828
7636.56 1758
7637.39 1719
7638.21 1526
7639.04 1329
7639.86 1269
7640.69 1198
7641.51 1161
7642.34 1106
7643.16 1079
7643.99 1027
7644.81 1111
7645.64 1089
7646.46 1040
7647.29 1028
7648.11 1051
7648.94 970
7649.76 1041
7650.59 966
7651.42 986
7652.24 1002
7653.07 1067
7653.89 986
7654.72 985
7655.54 948
7656.37 942
7657.20 996
7658.02 965
7658.85 957
7659.67 952
7660.50 957
7661.33 983
7662.15 980
7662.98 961
7663.80 932
7664.63 977
7665.46 995
7666.28 929
7667.11 895
7667.94 970
7668.76 1021
7669.59 994
7670.42 964
7671.24 980
7672.07 969
7672.90 1021
7673.72 926
7674.55 886
7675.38 892
7676.20 913
7677.03 954
7677.86 950
7678.68 872
7679.51 897
7680.34 970
7681.16 918
7681.99 852
7682.82 935
7683.65 968
7684.47 968
7685.30 914
7686.13 998
7686.96 991
7687.78 931
7688.61 999
7689.44 984
7690.27 1004
7691.09 998
7691.92 1006
7692.75 949
7693.58 914
7694.41 890
7695.23 870
7696.06 943
7696.89 930
7697.72 986
7698.55 988
7699.37 1003
7700.20 1059
7701.03 1005
7701.86 1077
7702.69 1073
7703.51 1015
7704.34 964
7705.17 1004
7706.00 971
7706.83 1021
7707.66 1026
7708.49 985
7709.31 927
7710.14 914
7710.97 891
7711.80 966
7712.63 971
7713.46 928
7714.29 980
7715.12 991
7715.95 953
7716.77 987
7717.60 942
7718.43 883
7719.26 922
7720.09 872
7720.92 876
7721.75 931
7722.58 931
7723.41 916
7724.24 850
7725.07 903
7725.90 903
7726.73 816
7727.56 810
7728.39 867
7729.22 935
7730.05 848
7730.88 883
7731.71 802
7732.54 864
7733.37 926
7734.20 880
7735.03 898
7735.86 884
7736.69 924
7737.52 827
7738.35 796
7739.18 882
7740.01 873
7740.84 868
7741.67 924
7742.50 892
7743.33 886
7744.16 1044
7744.99 935
7745.82 999
7746.65 1017
7747.48 1092
7748.31 1144
7749.14 1127
7749.97 1169
7750.81 1171
7751.64 1159
7752.47 1203
7753.30 1080
7754.13 1012
7754.96 1044
7755.79 981
7756.62 965
7757.45 1066
7758.29 1010
7759.12 1024
7759.95 1053
7760.78 1018
7761.61 997
7762.44 1003
7763.27 940
7764.11 924
7764.94 900
7765.77 904
7766.60 832
7767.43 865
7768.26 869
7769.10 870
7769.93 861
7770.76 838
7771.59 789
7772.42 858
7773.26 869
7774.09 899
7774.92 879
7775.75 938
7776.59 861
7777.42 929
7778.25 905
7779.08 836
7779.92 887
7780.75 943
7781.58 907
7782.41 851
7783.25 862
7784.08 857
7784.91 924
7785.74 882
7786.58 888
7787.41 881
7788.24 907
7789.08 868
7789.91 846
7790.74 869
7791.57 933
7792.41 894
7793.24 855
7794.07 849
7794.91 883
7795.74 913
7796.57 958
7797.41 888
7798.24 902
7799.07 918
7799.91 867
7800.74 885
7801.58 914
7802.41 955
7803.24 993
7804.08 979
7804.91 972
7805.74 1004
7806.58 944
7807.41 989
7808.25 960
7809.08 1042
7809.91 1036
7810.75 1041
7811.58 1018
7812.42 1065
7813.25 1158
7814.09 1223
7814.92 1314
7815.75 1264
7816.59 1213
7817.42 1333
7818.26 1331
7819.09 1418
7819.93 1376
7820.76 1394
7821.60 1258
7822.43 1261
7823.27 1245
7824.10 1172
7824.94 1155
7825.77 1221
7826.61 1182
7827.44 1265
7828.28 1224
7829.11 1292
7829.95 1280
7830.78 1228
7831.62 1301
7832.45 1272
7833.29 1207
7834.12 1266
7834.96 1250
7835.79 1194
7836.63 1264
7837.46 1168
7838.30 1165
7839.14 1112
7839.97 1124
7840.81 1067
7841.64 1163
7842.48 1052
7843.31 1048
7844.15 1095
7844.99 1103
7845.82 1080
7846.66 1131
7847.49 1112
7848.33 1066
7849.17 1089
7850.00 1089
7850.84 1053
7851.68 1042
7852.51 1070
7853.35 1173
7854.18 1180
7855.02 1054
7855.86 1061
7856.69 1203
7857.53 1210
7858.37 1168
7859.20 1256
7860.04 1291
7860.88 1298
7861.71 1323
7862.55 1296
7863.39 1222
7864.23 1264
7865.06 1176
7865.90 1202
7866.74 1144
7867.57 1122
7868.41 1026
7869.25 1113
7870.09 1139
7870.92 1092
7871.76 1106
7872.60 1128
7873.44 1227
7874.27 1340
7875.11 1294
7875.95 1366
7876.79 1320
7877.62 1351
7878.46 1437
7879.30 1491
7880.14 1436
7880.97 1454
7881.81 1476
7882.65 1318
7883.49 1264
7884.33 1319
7885.16 1305
7886.00 1254
7886.84 1219
7887.68 1168
7888.52 1216
7889.36 1283
7890.19 1334
7891.03 1366
7891.87 1405
7892.71 1359
7893.55 1366
7894.39 1470
7895.23 1378
7896.06 1266
7896.90 1357
7897.74 1311
7898.58 1301
7899.42 1431
7900.26 1437
7901.10 1407
7901.94 1383
7902.77 1364
7903.61 1403
7904.45 1333
7905.29 1368
7906.13 1366
7906.97 1283
7907.81 1289
7908.65 1225
7909.49 1142
7910.33 1189
7911.17 1174
7912.01 1225
7912.85 1237
7913.69 1222
7914.53 1317
7915.37 1439
7916.21 1622
7917.05 1781
7917.89 1947
7918.73 2076
7919.57 2296
7920.41 2375
7921.25 2330
7922.09 2234
7922.93 2198
7923.77 2034
7924.61 1901
7925.45 1676
7926.29 1486
7927.13 1324
7927.97 1369
7928.81 1235
7929.65 1178
7930.49 1111
7931.33 1176
7932.17 1190
7933.01 1157
7933.85 994
7934.69 959
7935.53 1073
7936.37 1081
7937.21 1046
7938.05 971
7938.90 1033
7939.74 1069
7940.58 1102
7941.42 1061
7942.26 961
7943.10 918
7943.94 1013
7944.78 1104
7945.63 1059
7946.47 1003
7947.31 1060
7948.15 1054
7948.99 1051
7949.83 1086
7950.67 1136
7951.52 1074
7952.36 1080
7953.20 1104
7954.04 1070
7954.88 1220
7955.72 1228
7956.57 1264
7957.41 1268
7958.25 1234
7959.09 1282
7959.93 1222
7960.78 1258
7961.62 1221
7962.46 1193
7963.30 1176
7964.15 1207
7964.99 1234
7965.83 1291
7966.67 1298
7967.52 1389
7968.36 1425
7969.20 1448
7970.04 1400
7970.89 1401
7971.73 1337
7972.57 1248
7973.41 1201
7974.26 1097
7975.10 1199
7975.94 1121
7976.79 1152
7977.63 1141
7978.47 1086
7979.31 985
7980.16 1053
7981.00 1066
7981.84 1033
7982.69 1077
7983.53 1073
7984.37 1107
7985.22 1086
7986.06 1098
7986.90 1050
7987.75 1027
7988.59 986
7989.44 1031
7990.28 1056
7991.12 1014
7991.97 1068
7992.81 1036
7993.65 983
7994.50 1054
7995.34 1002
7996.19 992
7997.03 967
7997.87 964
7998.72 993
7999.56 956
8000.41 965
8001.25 993
8002.10 1061
8002.94 931
8003.78 982
8004.63 1006
8005.47 949
8006.32 872
8007.16 929
8008.01 955
8008.85 883
8009.70 842
8010.54 835
8011.39 845
8012.23 931
8013.08 874
8013.92 850
8014.77 826
8015.61 861
8016.46 895
8017.30 898
8018.15 917
8018.99 910
8019.84 887
8020.68 818
8021.53 869
8022.37 835
8023.22 884
8024.06 882
8024.91 917
8025.75 886
8026.60 847
8027.45 825
8028.29 870
8029.14 803
8029.98 844
8030.83 859
8031.67 805
8032.52 849
8033.37 903
8034.21 894
8035.06 848
8035.90 826
8036.75 892
8037.60 946
8038.44 857
8039.29 866
8040.14 914
8040.98 869
8041.83 886
8042.68 919
8043.52 916
8044.37 806
8045.21 928
8046.06 846
8046.91 847
8047.75 798
8048.60 842
8049.45 865
8050.30 842
8051.14 872
8051.99 944
8052.84 921
8053.68 964
8054.53 934
8055.38 881
8056.22 844
8057.07 852
8057.92 829
8058.77 781
8059.61 834
8060.46 866
8061.31 882
8062.16 805
8063.00 859
8063.85 819
8064.70 888
8065.55 837
8066.39 839
8067.24 836
8068.09 789
8068.94 788
8069.79 741
8070.63 793
8071.48 711
8072.33 745
8073.18 800
8074.03 806
8074.87 777
8075.72 793
8076.57 812
8077.42 762
8078.27 785
8079.12 743
8079.96 815
8080.81 817
8081.66 726
8082.51 770
8083.36 792
8084.21 769
8085.06 792
8085.90 690
8086.75 782
8087.60 753
8088.45 751
8089.30 745
8090.15 763
8091.00 748
8091.85 741
8092.70 783
8093.54 788
8094.39 815
8095.24 721
8096.09 831
8096.94 755
8097.79 789
8098.64 794
8099.49 793
8100.34 790
8101.19 814
8102.04 791
8102.89 777
8103.74 800
8104.59 811
8105.44 762
8106.29 819
8107.14 830
8107.99 779
8108.84 789
8109.69 825
8110.54 818
8111.39 832
8112.24 844
8113.09 785
8113.94 757
8114.79 840
8115.64 798
8116.49 778
8117.34 854
8118.19 795
8119.04 891
8119.89 873
8120.74 829
8121.59 739
8122.44 790
8123.29 795
8124.14 766
8124.99 814
8125.84 846
8126.70 758
8127.55 830
8128.40 802
8129.25 833
8130.10 840
8130.95 772
8131.80 832
8132.65 811
8133.50 796
8134.36 781
8135.21 792
8136.06 767
8136.91 797
8137.76 817
8138.61 845
8139.46 833
8140.32 802
8141.17 818
8142.02 844
8142.87 901
8143.72 793
8144.57 857
8145.43 870
8146.28 875
8147.13 874
8147.98 868
8148.83 907
8149.69 889
8150.54 869
8151.39 907
8152.24 875
8153.10 969
8153.95 1013
8154.80 1014
8155.65 1077
8156.50 1112
8157.36 1092
8158.21 983
8159.06 996
8159.92 1012
8160.77 985
8161.62 950
8162.47 872
8163.33 865
8164.18 842
8165.03 838
8165.88 836
8166.74 947
8167.59 845
8168.44 885
8169.30 845
8170.15 836
8171.00 898
8171.86 914
8172.71 875
8173.56 832
8174.42 885
8175.27 893
8176.12 787
8176.98 783
8177.83 830
8178.68 793
8179.54 804
8180.39 842
8181.25 817
8182.10 797
8182.95 803
8183.81 756
8184.66 826
8185.51 794
8186.37 762
8187.22 839
8188.08 751
8188.93 753
8189.79 800
8190.64 770
8191.49 749
8192.35 734
8193.20 741
8194.06 741
8194.91 755
8195.77 772
8196.62 799
8197.47 721
8198.33 760
8199.18 732
8200.04 756
8200.89 778
8201.75 688
8202.60 702
8203.46 776
8204.31 743
8205.17 744
8206.02 692
8206.88 708
8207.73 775
8208.59 770
8209.44 761
8210.30 772
8211.15 737
8212.01 771
8212.87 755
8213.72 763
8214.58 760
8215.43 739
8216.29 798
8217.14 755
8218.00 755
8218.85 756
8219.71 835
8220.57 817
8221.42 796
8222.28 769
8223.13 787
8223.99 782
8224.85 811
8225.70 815
8226.56 805
8227.41 834
8228.27 811
8229.13 853
8229.98 788
8230.84 716
8231.70 761
8232.55 796
8233.41 722
8234.26 722
8235.12 714
8235.98 727
8236.83 767
8237.69 787
8238.55 758
8239.40 752
8240.26 761
8241.12 741
8241.98 733
8242.83 738
8243.69 773
8244.55 771
8245.40 729
8246.26 785
8247.12 734
8247.98 723
8248.83 695
8249.69 703
8250.55 696
8251.40 697
8252.26 648
8253.12 691
8253.98 745
8254.83 717
8255.69 704
8256.55 737
8257.41 760
8258.27 696
8259.12 697
8259.98 729
8260.84 703
8261.70 764
8262.55 746
8263.41 774
8264.27 773
8265.13 727
8265.99 673
8266.85 703
8267.70 742
8268.56 732
8269.42 723
8270.28 716
8271.14 700
8272.00 680
8272.85 775
8273.71 782
8274.57 772
8275.43 789
8276.29 728
8277.15 757
8278.01 761
8278.87 764
8279.72 780
8280.58 751
8281.44 747
8282.30 718
8283.16 737
8284.02 825
8284.88 816
8285.74 772
8286.60 725
8287.46 790
8288.32 774
8289.17 859
8290.03 779
8290.89 753
8291.75 760
8292.61 773
8293.47 814
8294.33 828
8295.19 832
8296.05 738
8296.91 789
8297.77 786
8298.63 756
8299.49 734
8300.35 679
8301.21 772
8302.07 803
8302.93 759
8303.79 721
8304.65 797
8305.51 801
8306.37 809
8307.23 798
8308.09 765
8308.95 826
8309.81 769
8310.67 805
8311.53 823
8312.39 751
8313.26 769
8314.12 731
8314.98 804
8315.84 786
8316.70 769
8317.56 772
8318.42 787
8319.28 791
8320.14 729
8321.00 768
8321.86 734
8322.73 801
8323.59 802
8324.45 789
8325.31 750
8326.17 777
8327.03 767
8327.89 729
8328.75 670
8329.62 709
8330.48 704
8331.34 811
8332.20 811
8333.06 768
8333.92 704
8334.79 745
8335.65 686
8336.51 709
8337.37 744
8338.23 786
8339.09 750
8339.96 746
8340.82 784
8341.68 713
8342.54 725
8343.41 796
8344.27 819
8345.13 815
8345.99 818
8346.85 811
8347.72 830
8348.58 756
8349.44 732
8350.30 795
8351.17 790
8352.03 775
8352.89 697
8353.76 767
8354.62 764
8355.48 802
8356.34 737
8357.21 761
8358.07 799
8358.93 782
8359.80 697
8360.66 752
8361.52 746
8362.38 750
8363.25 751
8364.11 805
8364.97 802
8365.84 721
8366.70 771
8367.56 753
8368.43 740
8369.29 760
8370.16 716
8371.02 752
8371.88 780
8372.75 817
8373.61 819
8374.47 730
8375.34 765
8376.20 799
8377.07 786
8377.93 715
8378.79 723
8379.66 773
8380.52 764
8381.39 752
8382.25 724
8383.11 760
8383.98 765
8384.84 808
8385.71 822
8386.57 842
8387.44 835
8388.30 807
8389.17 799
8390.03 865
8390.89 868
8391.76 808
8392.62 750
8393.49 809
8394.35 847
8395.22 799
8396.08 735
8396.95 813
8397.81 831
8398.68 800
8399.54 791
8400.41 773
8401.27 829
8402.14 820
8403.00 844
8403.87 882
8404.74 760
8405.60 847
8406.47 826
8407.33 822
8408.20 815
8409.06 790
8409.93 885
8410.79 871
8411.66 848
8412.53 855
8413.39 823
8414.26 887
8415.12 849
8415.99 798
8416.86 839
8417.72 902
8418.59 864
8419.45 806
8420.32 899
8421.19 920
8422.05 862
8422.92 935
8423.78 928
8424.65 960
8425.52 982
8426.38 992
8427.25 974
8428.12 885
8428.98 961
8429.85 1022
8430.72 1004
8431.58 946
8432.45 985
8433.32 931
8434.18 1008
8435.05 1031
8435.92 1000
8436.79 984
8437.65 1037
8438.52 1148
8439.39 1142
8440.25 1183
8441.12 1219
8441.99 1278
8442.86 1269
8443.72 1369
8444.59 1370
8445.46 1278
8446.33 1243
8447.19 1311
8448.06 1302
8448.93 1268
8449.80 1240
8450.66 1295
8451.53 1222
8452.40 1313
8453.27 1380
8454.14 1459
8455.00 1652
8455.87 1736
8456.74 1875
8457.61 2071
8458.48 2057
8459.34 2082
8460.21 2008
8461.08 1896
8461.95 1784
8462.82 1766
8463.69 1687
8464.55 1589
8465.42 1552
8466.29 1611
8467.16 1765
8468.03 1917
8468.90 2327
8469.77 2746
8470.63 3241
8471.50 3673
8472.37 3766
8473.24 3679
8474.11 3308
8474.98 2943
8475.85 2717
8476.72 2362
8477.59 2024
8478.45 1836
8479.32 1637
8480.19 1471
8481.06 1318
8481.93 1235
8482.80 1245
8483.67 1240
8484.54 1220
8485.41 1198
8486.28 1177
8487.15 1196
8488.02 1151
8488.89 1199
8489.76 1114
8490.63 1152
8491.50 1144
8492.37 1043
8493.24 1032
8494.11 1076
8494.98 1050
8495.85 1014
8496.72 1041
8497.59 1048
8498.46 1069
8499.33 1120
8500.20 1151
8501.07 1120
8501.94 1052
8502.81 1060
8503.68 1028
8504.55 970
8505.42 1074
8506.29 1108
8507.16 1122
8508.03 1165
8508.90 1232
8509.77 1145
8510.65 1211
8511.52 1170
8512.39 1203
8513.26 1129
8514.13 1164
8515.00 1083
8515.87 1070
8516.74 1081
8517.61 1094
8518.48 1016
8519.36 1015
8520.23 984
8521.10 1008
8521.97 999
8522.84 1033
8523.71 1107
8524.58 993
8525.46 1084
8526.33 1037
8527.20 1075
8528.07 1116
8528.94 1129
8529.81 1096
8530.69 1095
8531.56 1140
8532.43 1121
8533.30 1135
8534.17 1125
8535.05 1101
8535.92 1142
8536.79 1202
8537.66 1144
8538.54 1114
8539.41 1207
8540.28 1153
8541.15 1113
8542.02 1177
8542.90 1110
8543.77 1118
8544.64 1135
8545.51 1189
8546.39 1074
8547.26 1069
8548.13 1150
8549.01 1188
8549.88 1157
8550.75 1261
8551.62 1382
8552.50 1394
8553.37 1499
8554.24 1611
8555.12 1681
8555.99 1710
8556.86 1734
8557.74 1613
8558.61 1653
8559.48 1509
8560.36 1367
8561.23 1344
8562.10 1269
8562.98 1163
8563.85 1023
8564.72 1005
8565.60 1038
8566.47 1057
8567.34 994
8568.22 948
8569.09 962
8569.97 986
8570.84 1009
8571.71 1020
8572.59 997
8573.46 988
8574.34 946
8575.21 975
8576.08 988
8576.96 902
8577.83 958
8578.71 936
8579.58 958
8580.46 895
8581.33 885
8582.20 906
8583.08 944
8583.95 924
8584.83 882
8585.70 867
8586.58 877
8587.45 930
8588.33 868
8589.20 847
8590.08 895
8590.95 906
8591.83 889
8592.70 905
8593.58 903
8594.45 919
8595.33 936
8596.20 955
8597.08 884
8597.95 1002
8598.83 959
8599.70 982
8600.58 949
8601.45 968
8602.33 931
8603.21 862
8604.08 928
8604.96 972
8605.83 899
8606.71 921
8607.58 883
8608.46 929
8609.34 915
8610.21 862
8611.09 936
8611.96 881
8612.84 853
8613.72 917
8614.59 902
8615.47 929
8616.34 926
8617.22 897
8618.10 999
8618.97 947
8619.85 889
8620.73 934
8621.60 930
8622.48 950
8623.36 939
8624.23 953
8625.11 960
8625.99 899
8626.86 942
8627.74 920
8628.62 958
8629.49 931
8630.37 1047
8631.25 1044
8632.12 1091
8633.00 1086
8633.88 1071
8634.76 1072
8635.63 1071
8636.51 1037
8637.39 1026
8638.26 1021
8639.14 993
8640.02 1065
8640.90 1028
8641.77 1058
8642.65 1098
8643.53 1092
8644.41 1067
8645.28 1123
8646.16 1112
8647.04 1150
8647.92 1146
8648.80 1154
8649.67 1132
8650.55 1192
8651.43 1242
8652.31 1266
8653.19 1113
8654.06 1172
8654.94 1176
8655.82 1181
8656.70 1208
8657.58 1138
8658.46 1140
8659.33 1240
8660.21 1308
8661.09 1234
8661.97 1158
8662.85 1113
8663.73 1207
8664.61 1199
8665.48 1290
8666.36 1336
8667.24 1348
8668.12 1292
8669.00 1325
8669.88 1437
8670.76 1373
8671.64 1449
8672.52 1656
8673.40 1826
8674.27 1867
8675.15 2063
8676.03 2218
8676.91 2219
8677.79 2065
8678.67 2052
8679.55 2042
8680.43 1932
8681.31 1828
8682.19 1683
8683.07 1598
8683.95 1593
8684.83 1550
8685.71 1493
8686.59 1562
8687.47 1595
8688.35 1814
8689.23 1934
8690.11 2339
8690.99 2819
8691.87 3277
8692.75 3900
8693.63 4454
8694.51 4524
8695.39 4484
8696.27 4201
8697.15 3817
8698.03 3342
8698.91 2919
8699.79 2606
8700.67 2276
8701.55 1915
8702.43 1709
8703.31 1535
8704.19 1438
8705.07 1359
8705.95 1345
8706.84 1232
8707.72 1187
8708.60 1176
8709.48 1242
8710.36 1245
8711.24 1157
8712.12 1126
8713.00 1141
8713.88 1159
8714.76 1134
8715.65 1063
8716.53 1065
8717.41 1068
8718.29 1059
8719.17 1056
8720.05 1048
8720.93 1049
8721.82 1071
8722.70 1070
8723.58 1064
8724.46 1090
8725.34 1114
8726.22 1016
8727.11 1021
8727.99 1092
8728.87 1086
8729.75 1201
8730.63 1178
8731.52 1216
8732.40 1212
8733.28 1209
8734.16 1207
8735.05 1143
8735.93 1079
8736.81 1089
8737.69 948
8738.58 1030
8739.46 965
8740.34 899
8741.22 946
8742.11 992
8742.99 935
8743.87 996
8744.75 977
8745.64 933
8746.52 938
8747.40 900
8748.28 934
8749.17 999
8750.05 957
8750.93 951
8751.82 967
8752.70 967
8753.58 936
8754.47 963
8755.35 1002
8756.23 1080
8757.12 997
8758.00 1054
8758.88 1083
8759.77 1032
8760.65 1075
8761.53 1132
8762.42 1101
8763.30 1068
8764.19 1079
8765.07 1068
8765.95 1002
8766.84 1013
8767.72 1102
8768.60 1108
8769.49 1100
8770.37 1132
8771.26 1120
8772.14 1104
8773.03 1126
8773.91 1035
8774.79 979
8775.68 1025
8776.56 1033
8777.45 1013
8778.33 969
8779.22 889
8780.10 881
8780.98 956
8781.87 934
8782.75 911
8783.64 800
8784.52 797
8785.41 812
8786.29 809
8787.18 826
8788.06 845
8788.95 855
8789.83 821
8790.72 813
8791.60 859
8792.49 823
8793.37 843
8794.26 912
8795.14 915
8796.03 923
8796.92 879
8797.80 904
8798.69 915
8799.57 887
8800.46 812
8801.34 872
8802.23 862
8803.11 798
8804.00 783
8804.89 770
8805.77 790
8806.66 813
8807.54 839
8808.43 811
8809.32 813
8810.20 800
8811.09 790
8811.97 746
8812.86 746
8813.75 776
8814.63 774
8815.52 837
8816.41 779
8817.29 769
8818.18 790
8819.06 750
8819.95 761
8820.84 809
8821.72 785
8822.61 767
8823.50 767
8824.38 849
8825.27 813
8826.16 784
8827.05 890
8827.93 839
8828.82 774
8829.71 773
8830.59 790
8831.48 796
8832.37 801
8833.25 753
8834.14 806
8835.03 707
8835.92 774
8836.80 738
8837.69 735
8838.58 737
8839.47 719
8840.35 744
8841.24 730
8842.13 754
8843.02 768
8843.90 748
8844.79 702
8845.68 804
8846.57 774
8847.46 707
8848.34 690
8849.23 683
8850.12 663
8851.01 700
8851.90 715
8852.78 660
8853.67 741
8854.56 731
8855.45 628
8856.34 660
8857.23 700
8858.12 718
8859.00 707
8859.89 729
8860.78 759
8861.67 659
8862.56 680
8863.45 760
8864.34 745
8865.22 705
8866.11 742
8867.00 753
8867.89 722
8868.78 623
8869.67 683
8870.56 722
8871.45 683
8872.34 666
8873.23 653
8874.12 670
8875.00 679
8875.89 713
8876.78 623
8877.67 629
8878.56 605
8879.45 666
8880.34 692
8881.23 659
8882.12 683
8883.01 702
8883.90 634
8884.79 679
8885.68 654
8886.57 658
8887.46 682
8888.35 711
8889.24 677
8890.13 646
8891.02 599
8891.91 605
8892.80 623
8893.69 627
8894.58 664
8895.47 663
8896.36 636
8897.25 695
8898.14 674
8899.03 661
8899.92 652
8900.81 658
8901.71 642
8902.60 679
8903.49 653
8904.38 661
8905.27 641
8906.16 652
8907.05 592
8907.94 640
8908.83 643
8909.72 659
8910.61 666
8911.51 698
8912.40 647
8913.29 618
8914.18 679
8915.07 640
8915.96 544
8916.85 645
8917.75 695
8918.64 668
8919.53 610
8920.42 577
8921.31 603
8922.20 667
8923.09 620
8923.99 577
8924.88 603
8925.77 579
8926.66 632
8927.55 610
8928.45 559
8929.34 548
8930.23 574
8931.12 655
8932.01 678
8932.91 616
8933.80 659
8934.69 644
8935.58 545
8936.48 613
8937.37 635
8938.26 641
8939.15 621
8940.05 612
8940.94 581
8941.83 574
8942.72 616
8943.62 647
8944.51 645
8945.40 586
8946.30 579
8947.19 620
8948.08 630
8948.97 551
8949.87 589
8950.76 599
8951.65 606
8952.55 582
8953.44 621
8954.33 594
8955.23 604
8956.12 613
8957.01 599
8957.91 576
8958.80 530
8959.69 606
8960.59 599
8961.48 602
8962.38 646
8963.27 626
8964.16 660
8965.06 659
8965.95 621
8966.85 622
8967.74 667
8968.63 668
8969.53 627
8970.42 598
8971.32 603
8972.21 644
8973.10 593
8974.00 614
8974.89 637
8975.79 618
8976.68 605
8977.58 613
8978.47 590
8979.36 610
8980.26 612
8981.15 558
8982.05 627
8982.94 622
8983.84 604
8984.73 610
8985.63 642
8986.52 640
8987.42 555
8988.31 583
8989.21 682
8990.10 660
8991.00 611
8991.89 623
8992.79 587
8993.68 532
8994.58 576
8995.47 646
8996.37 652
8997.27 603
8998.16 548
8999.06 565
8999.95 595
9000.85 619
9001.74 583
9002.64 566
9003.53 572
9004.43 599
9005.33 584
9006.22 583
9007.12 563
9008.01 548
9008.91 629
9009.81 575
9010.70 569
9011.60 599
9012.49 572
9013.39 601
9014.29 550
9015.18 585
9016.08 586
9016.98 612
9017.87 565
9018.77 527
9019.67 591
9020.56 611
9021.46 578
9022.36 583
9023.25 617
9024.15 601
9025.05 627
9025.94 578
9026.84 541
9027.74 544
9028.63 579
9029.53 549
9030.43 595
9031.33 575
9032.22 563
9033.12 536
9034.02 589
9034.91 626
9035.81 587
9036.71 571
9037.61 559
9038.50 576
9039.40 608
9040.30 568
9041.20 594
9042.10 631
9042.99 556
9043.89 576
9044.79 587
9045.69 626
9046.58 658
9047.48 560
9048.38 576
9049.28 586
9050.18 597
9051.07 517
9051.97 573
9052.87 628
9053.77 627
9054.67 584
9055.57 623
9056.46 637
9057.36 579
9058.26 569
9059.16 599
9060.06 585
9060.96 612
9061.86 599
9062.75 623
9063.65 657
9064.55 601
9065.45 592
9066.35 630
9067.25 560
9068.15 589
9069.05 606
9069.95 603
9070.84 575
9071.74 612
9072.64 596
9073.54 547
9074.44 603
9075.34 587
9076.24 604
9077.14 576
9078.04 566
9078.94 629
9079.84 613
9080.74 588
9081.64 621
9082.54 647
9083.44 613
9084.34 586
9085.24 640
9086.14 641
9087.04 586
9087.94 607
9088.84 607
9089.74 646
9090.64 597
9091.54 613
9092.44 656
9093.34 661
9094.24 647
9095.14 662
9096.04 563
9096.94 590
9097.84 558
9098.74 593
9099.64 630
9100.54 627
9101.44 620
9102.34 645
9103.24 578
9104.14 569
9105.04 560
9105.95 563
9106.85 621
9107.75 532
9108.65 525
9109.55 549
9110.45 608
9111.35 637
9112.25 563
9113.15 573
9114.06 607
9114.96 587
9115.86 584
9116.76 562
9117.66 553
9118.56 618
9119.46 631
9120.37 559
9121.27 547
9122.17 570
9123.07 601
9123.97 623
9124.87 611
9125.78 605
9126.68 586
9127.58 572
9128.48 613
9129.38 555
9130.29 571
9131.19 593
9132.09 628
9132.99 582
9133.89 569
9134.80 552
9135.70 643
9136.60 584
9137.50 541
9138.41 549
9139.31 632
9140.21 643
9141.11 628
9142.02 566
9142.92 564
9143.82 576
9144.72 618
9145.63 580
9146.53 578
9147.43 544
9148.34 643
9149.24 617
9150.14 516
9151.05 533
9151.95 591
9152.85 585
9153.76 537
9154.66 566
9155.56 536
9156.47 569
9157.37 566
9158.27 567
9159.18 553
9160.08 548
9160.98 557
9161.89 573
9162.79 594
9163.69 579
9164.60 596
9165.50 580
9166.41 574
9167.31 556
9168.21 601
9169.12 584
9170.02 568
9170.93 600
9171.83 538
9172.73 560
9173.64 574
9174.54 546
9175.45 510
9176.35 501
9177.25 517
9178.16 512
9179.06 563
9179.97 536
9180.87 552
9181.78 543
9182.68 557
9183.59 576
9184.49 572
9185.40 589
9186.30 596
9187.21 604
9188.11 558
9189.02 594
9189.92 596
9190.83 619
9191.73 595
9192.64 578
9193.54 568
9194.45 588
9195.35 588
9196.26 610
9197.16 625
9198.07 579
9198.97 587
9199.88 595
9200.78 653
9201.69 667
9202.60 664
9203.50 680
9204.41 610
9205.31 661
9206.22 657
9207.13 625
9208.03 589
9208.94 579
9209.84 590
9210.75 588
9211.66 511
9212.56 534
9213.47 564
9214.37 529
9215.28 581
9216.19 628
9217.09 649
9218.00 593
9218.91 574
9219.81 593
9220.72 617
9221.63 564
9222.53 601
9223.44 601
9224.35 579
9225.25 563
9226.16 550
9227.07 559
9227.97 538
9228.88 564
9229.79 525
9230.69 575
9231.60 597
9232.51 605
9233.41 558
9234.32 568
9235.23 541
9236.14 534
9237.04 540
9237.95 554
9238.86 517
9239.77 573
9240.67 541
9241.58 535
9242.49 527
9243.40 547
9244.30 551
9245.21 560
9246.12 514
9247.03 526
9247.94 542
9248.84 547
9249.75 558
9250.66 541
9251.57 542
9252.48 525
9253.38 557
9254.29 528
9255.20 554
9256.11 571
9257.02 512
9257.93 546
9258.83 530
9259.74 641
9260.65 589
9261.56 548
9262.47 559
9263.38 576
9264.29 531
9265.19 567
9266.10 573
9267.01 537
9267.92 555
9268.83 601
9269.74 606
9270.65 548
9271.56 532
9272.47 557
9273.37 556
9274.28 573
9275.19 559
9276.10 532
9277.01 612
9277.92 610
9278.83 558
9279.74 587
9280.65 574
9281.56 578
9282.47 568
9283.38 569
9284.29 566
9285.20 617
9286.11 642
9287.02 592
9287.93 570
9288.84 614
9289.75 578
9290.66 515
9291.57 532
9292.48 570
9293.39 594
9294.30 630
9295.21 610
9296.12 568
9297.03 602
9297.94 595
9298.85 652
9299.76 622
9300.67 596
9301.58 621
9302.49 677
9303.40 638
9304.31 605
9305.22 623
9306.13 635
9307.04 675
9307.95 705
9308.87 692
9309.78 712
9310.69 707
9311.60 676
9312.51 716
9313.42 667
9314.33 744
9315.24 732
9316.15 697
9317.07 603
9317.98 592
9318.89 664
9319.80 613
9320.71 599
9321.62 567
9322.53 609
9323.45 588
9324.36 602
9325.27 582
9326.18 573
9327.09 613
9328.00 596
9328.92 589
9329.83 609
9330.74 544
9331.65 520
9332.56 530
9333.48 563
9334.39 598
9335.30 593
9336.21 560
9337.13 536
9338.04 642
9338.95 628
9339.86 599
9340.77 599
9341.69 619
9342.60 613
9343.51 647
9344.43 601
9345.34 669
9346.25 607
9347.16 618
9348.08 633
9348.99 576
9349.90 633
9350.81 597
9351.73 557
9352.64 549
9353.55 598
9354.47 583
9355.38 525
9356.29 538
9357.21 569
9358.12 574
9359.03 579
9359.95 585
9360.86 601
9361.77 590
9362.69 613
9363.60 594
9364.51 586
9365.43 581
9366.34 595
9367.26 574
9368.17 572
9369.08 582
9370.00 581
9370.91 658
9371.82 588
9372.74 564
9373.65 618
9374.57 596
9375.48 598
9376.40 551
9377.31 552
9378.22 602
9379.14 598
9380.05 605
9380.97 662
9381.88 646
9382.80 578
9383.71 597
9384.62 608
9385.54 629
9386.45 595
9387.37 619
9388.28 635
9389.20 613
9390.11 691
9391.03 613
9391.94 683
9392.86 622
9393.77 605
9394.69 635
9395.60 626
9396.52 668
9397.43 629
9398.35 590
9399.26 635
9400.18 685
9401.10 705
9402.01 635
9402.93 667
9403.84 657
9404.76 612
9405.67 664
9406.59 657
9407.50 633
9408.42 667
9409.34 707
9410.25 680
9411.17 708
9412.08 702
9413.00 700
9413.92 651
9414.83 665
9415.75 686
9416.66 679
9417.58 669
9418.50 641
9419.41 699
9420.33 684
9421.25 662
9422.16 699
9423.08 674
9423.99 680
9424.91 687
9425.83 707
9426.74 694
9427.66 636
9428.58 718
9429.49 683
9430.41 702
9431.33 706
9432.25 719
9433.16 757
9434.08 802
9435.00 767
9435.91 823
9436.83 856
9437.75 837
9438.67 817
9439.58 846
9440.50 818
9441.42 894
9442.33 820
9443.25 809
9444.17 771
9445.09 783
9446.00 771
9446.92 836
9447.84 842
9448.76 845
9449.68 919
9450.59 1024
9451.51 1073
9452.43 1246
9453.35 1416
9454.26 1429
9455.18 1508
9456.10 1483
9457.02 1472
9457.94 1289
9458.86 1237
9459.77 1076
9460.69 978
9461.61 964
9462.53 915
9463.45 864
9464.37 828
9465.28 738
9466.20 735
9467.12 751
9468.04 721
9468.96 718
9469.88 705
9470.80 727
9471.72 743
9472.63 702
9473.55 729
9474.47 740
9475.39 700
9476.31 671
9477.23 683
9478.15 691
9479.07 731
9479.99 734
9480.91 699
9481.83 690
9482.74 749
9483.66 716
9484.58 673
9485.50 732
9486.42 741
9487.34 695
9488.26 743
9489.18 709
9490.10 730
9491.02 744
9491.94 753
9492.86 721
9493.78 761
9494.70 767
9495.62 719
9496.54 730
9497.46 711
9498.38 696
9499.30 728
9500.22 712
9501.14 714
9502.06 735
9502.98 761
9503.90 700
9504.82 692
9505.74 676
9506.66 738
9507.59 665
9508.51 713
9509.43 678
9510.35 712
9511.27 751
9512.19 787
9513.11 784
9514.03 827
9514.95 774
9515.87 762
9516.79 770
9517.71 781
9518.64 838
9519.56 806
9520.48 794
9521.40 779
9522.32 766
9523.24 844
9524.16 848
9525.08 786
9526.01 804
9526.93 851
9527.85 851
9528.77 918
9529.69 983
9530.61 1072
9531.54 1181
9532.46 1244
9533.38 1314
9534.30 1406
9535.22 1425
9536.15 1408
9537.07 1332
9537.99 1317
9538.91 1244
9539.83 1167
9540.76 1117
9541.68 958
9542.60 961
9543.52 843
9544.45 863
9545.37 807
9546.29 769
9547.21 794
9548.14 776
9549.06 755
9549.98 748
9550.90 717
9551.83 756
9552.75 772
9553.67 717
9554.59 735
9555.52 735
9556.44 746
9557.36 744
9558.29 744
9559.21 729
9560.13 720
9561.06 758
9561.98 792
9562.90 716
9563.83 685
9564.75 721
9565.67 721
9566.60 723
9567.52 733
9568.44 718
9569.37 705
9570.29 691
9571.21 737
9572.14 732
9573.06 724
9573.98 746
9574.91 737
9575.83 742
9576.76 712
9577.68 705
9578.60 747
9579.53 728
9580.45 716
9581.38 765
9582.30 695
9583.23 722
9584.15 718
9585.07 702
9586.00 719
9586.92 748
9587.85 735
9588.77 710
9589.70 712
9590.62 682
9591.55 688
9592.47 734
9593.40 729
9594.32 699
9595.24 753
9596.17 692
9597.09 742
9598.02 793
9598.94 746
9599.87 734
9600.79 778
9601.72 823
9602.65 803
9603.57 787
9604.50 813
9605.42 801
9606.35 769
9607.27 798
9608.20 768
9609.12 802
9610.05 778
9610.97 769
9611.90 764
9612.83 811
9613.75 815
9614.68 832
9615.60 794
9616.53 832
9617.45 768
9618.38 761
9619.31 770
9620.23 833
9621.16 845
9622.08 885
9623.01 854
9623.94 804
9624.86 803
9625.79 863
9626.72 862
9627.64 819
9628.57 813
9629.50 833
9630.42 847
9631.35 855
9632.27 831
9633.20 918
9634.13 878
9635.06 878
9635.98 929
9636.91 911
9637.84 915
9638.76 911
9639.69 915
9640.62 950
9641.54 923
9642.47 1007
9643.40 952
9644.33 980
9645.25 924
9646.18 868
9647.11 962
9648.03 958
9648.96 977
9649.89 1002
9650.82 1033
9651.74 1020
9652.67 1028
9653.60 1022
9654.53 1064
9655.46 1016
9656.38 1054
9657.31 1131
9658.24 1111
9659.17 1073
9660.09 1055
9661.02 1027
9661.95 1052
9662.88 1116
9663.81 1085
9664.74 1138
9665.66 1106
9666.59 1124
9667.52 1132
9668.45 1055
9669.38 1176
9670.31 1150
9671.23 1131
9672.16 1162
9673.09 1142
9674.02 1177
9674.95 1104
9675.88 1172
9676.81 1177
9677.73 1218
9678.66 1185
9679.59 1186
9680.52 1302
9681.45 1275
9682.38 1274
9683.31 1309
9684.24 1369
9685.17 1386
9686.10 1371
9687.03 1376
9687.95 1347
9688.88 1429
9689.81 1379
9690.74 1375
9691.67 1399
9692.60 1390
9693.53 1441
9694.46 1497
9695.39 1553
9696.32 1801
9697.25 1939
9698.18 2054
9699.11 2317
9700.04 2511
9700.97 2542
9701.90 2459
9702.83 2403
9703.76 2470
9704.69 2276
9705.62 2041
9706.55 1822
9707.48 1730
9708.41 1658
9709.34 1535
9710.27 1547
9711.20 1556
9712.13 1626
9713.06 1645
9713.99 1683
9714.92 1644
9715.85 1743
9716.79 1790
9717.72 1748
9718.65 1741
9719.58 1676
9720.51 1628
9721.44 1574
9722.37 1518
9723.30 1430
9724.23 1381
9725.16 1293
9726.09 1324
9727.03 1323
9727.96 1248
9728.89 1229
9729.82 1317
9730.75 1379
9731.68 1401
9732.61 1393
9733.55 1385
9734.48 1424
9735.41 1462
9736.34 1409
9737.27 1404
9738.20 1367
9739.14 1323
9740.07 1322
9741.00 1309
9741.93 1326
9742.86 1169
9743.79 1197
9744.73 1179
9745.66 1180
9746.59 1202
9747.52 1157
9748.46 1190
9749.39 1110
9750.32 1102
9751.25 1096
9752.18 1125
9753.12 1107
9754.05 1054
9754.98 1073
9755.91 1104
9756.85 1072
9757.78 1060
9758.71 1054
9759.65 1113
9760.58 1070
9761.51 1057
9762.44 1050
9763.38 1066
9764.31 1078
9765.24 1126
9766.18 1135
9767.11 1072
9768.04 1118
9768.98 1081
9769.91 1098
9770.84 1122
9771.78 1149
9772.71 1117
9773.64 1092
9774.58 1110
9775.51 1177
9776.44 1226
9777.38 1196
9778.31 1240
9779.24 1364
9780.18 1362
9781.11 1407
9782.05 1438
9782.98 1441
9783.91 1403
9784.85 1396
9785.78 1377
9786.71 1362
9787.65 1395
9788.58 1283
9789.52 1282
9790.45 1241
9791.39 1224
9792.32 1218
9793.25 1150
9794.19 1093
9795.12 1062
9796.06 1092
9796.99 1162
9797.93 1105
9798.86 1184
9799.80 1283
9800.73 1305
9801.67 1343
9802.60 1246
9803.54 1148
9804.47 1122
9805.41 1088
9806.34 1089
9807.28 1035
9808.21 1016
9809.15 977
9810.08 940
9811.02 913
9811.95 945
9812.89 890
9813.82 904
9814.76 956
9815.69 934
9816.63 897
9817.56 934
9818.50 940
9819.43 892
9820.37 907
9821.31 834
9822.24 800
9823.18 820
9824.11 876
9825.05 834
9825.99 882
9826.92 861
9827.86 878
9828.79 850
9829.73 835
9830.67 897
9831.60 858
9832.54 789
9833.47 834
9834.41 772
9835.35 790
9836.28 865
9837.22 775
9838.16 835
9839.09 851
9840.03 822
9840.97 870
9841.90 890
9842.84 800
9843.78 879
9844.71 864
9845.65 899
9846.59 862
9847.52 798
9848.46 865
9849.40 905
9850.34 865
9851.27 824
9852.21 810
9853.15 861
9854.08 854
9855.02 856
9855.96 876
9856.90 822
9857.83 865
9858.77 859
9859.71 845
9860.65 853
9861.58 908
9862.52 848
9863.46 883
9864.40 874
9865.33 842
9866.27 830
9867.21 806
9868.15 729
9869.09 802
9870.02 828
9870.96 826
9871.90 817
9872.84 847
9873.78 786
9874.72 737
9875.65 787
9876.59 814
9877.53 824
9878.47 789
9879.41 759
9880.35 823
9881.28 810
9882.22 844
9883.16 796
9884.10 846
9885.04 838
9885.98 793
9886.92 809
9887.86 773
9888.79 774
9889.73 782
9890.67 811
9891.61 778
9892.55 742
9893.49 714
9894.43 726
9895.37 723
9896.31 748
9897.25 691
9898.19 747
9899.13 705
9900.07 800
9901.00 764
9901.94 739
9902.88 722
9903.82 737
9904.76 735
9905.70 720
9906.64 694
9907.58 734
9908.52 775
9909.46 794
9910.40 793
9911.34 769
9912.28 773
9913.22 798
9914.16 796
9915.10 812
9916.04 899
9916.98 804
9917.92 778
9918.86 793
9919.80 798
9920.74 785
9921.69 792
9922.63 867
9923.57 989
9924.51 1052
9925.45 1173
9926.39 1209
9927.33 1387
9928.27 1407
9929.21 1507
9930.15 1563
9931.09 1511
9932.03 1424
9932.97 1251
9933.92 1156
9934.86 1046
9935.80 968
9936.74 925
9937.68 916
9938.62 837
9939.56 753
9940.50 777
9941.45 759
9942.39 738
9943.33 705
9944.27 729
9945.21 779
9946.15 824
9947.10 744
9948.04 747
9948.98 734
9949.92 788
9950.86 749
9951.80 745
9952.75 718
9953.69 814
9954.63 771
9955.57 722
9956.52 733
9957.46 752
9958.40 763
9959.34 696
9960.28 766
9961.23 715
9962.17 727
9963.11 758
9964.05 781
9965.00 691
9965.94 732
9966.88 718
9967.82 751
9968.77 736
9969.71 729
9970.65 743
9971.60 702
9972.54 650
9973.48 665
9974.42 667
9975.37 652
9976.31 671
9977.25 654
9978.20 578
9979.14 619
9980.08 690
9981.03 670
9981.97 668
9982.91 636
9983.86 681
9984.80 714
9985.74 664
9986.69 691
9987.63 634
9988.57 624
9989.52 628
9990.46 624
9991.41 614
9992.35 629
9993.29 686
9994.24 672
9995.18 633
9996.13 610
9997.07 594
9998.01 664
9998.96 644
9999.90 645
10000.85 629
10001.79 652
10002.74 665
10003.68 649
10004.62 641
10005.57 641
10006.51 657
10007.46 666
10008.40 663
10009.35 611
10010.29 622
10011.24 629
10012.18 606
10013.13 674
10014.07 649
10015.02 644
10015.96 606
10016.91 646
10017.85 615
10018.80 620
10019.74 583
10020.69 635
10021.63 607
10022.58 648
10023.52 622
10024.47 604
10025.41 635
10026.36 584
10027.30 568
10028.25 604
10029.19 590
10030.14 617
10031.09 604
10032.03 577
10032.98 582
10033.92 592
10034.87 604
10035.82 562
10036.76 592
10037.71 624
10038.65 618
10039.60 562
10040.55 551
10041.49 598
10042.44 600
10043.38 667
10044.33 626
10045.28 596
10046.22 593
10047.17 578
10048.12 577
10049.06 608
10050.01 573
10050.96 533
10051.90 569
10052.85 601
10053.80 575
10054.74 566
10055.69 574
10056.64 597
10057.58 568
10058.53 626
10059.48 595
10060.42 563
10061.37 613
10062.32 575
10063.27 531
10064.21 535
10065.16 588
10066.11 574
10067.06 576
10068.00 518
10068.95 542
10069.90 604
10070.85 549
10071.79 544
10072.74 551
10073.69 596
10074.64 587
10075.58 570
10076.53 587
10077.48 625
10078.43 626
10079.38 598
10080.32 577
10081.27 584
10082.22 575
10083.17 579
10084.12 596
10085.06 540
10086.01 534
10086.96 561
10087.91 529
10088.86 516
10089.81 511
10090.75 551
10091.70 537
10092.65 568
10093.60 569
10094.55 606
10095.50 628
10096.45 564
10097.40 613
10098.34 597
10099.29 628
10100.24 586
10101.19 579
10102.14 574
10103.09 603
10104.04 590
10104.99 603
10105.94 558
10106.89 558
10107.84 572
10108.78 516
10109.73 521
10110.68 542
10111.63 558
10112.58 532
10113.53 591
10114.48 557
10115.43 563
10116.38 564
10117.33 518
10118.28 576
10119.23 553
10120.18 610
10121.13 583
10122.08 598
10123.03 544
10123.98 560
10124.93 569
10125.88 567
10126.83 518
10127.78 564
10128.73 554
10129.68 596
10130.63 587
10131.58 575
10132.53 559
10133.48 566
10134.43 552
10135.38 553
10136.34 565
10137.29 574
10138.24 573
10139.19 607
10140.14 513
10141.09 534
10142.04 525
10142.99 595
10143.94 555
10144.89 547
10145.84 555
10146.80 570
10147.75 617
10148.70 599
10149.65 502
10150.60 515
10151.55 535
10152.50 594
10153.45 585
10154.41 561
10155.36 572
10156.31 548
10157.26 554
10158.21 587
10159.16 530
10160.12 553
10161.07 550
10162.02 607
10162.97 611
10163.92 572
10164.88 614
10165.83 601
10166.78 618
10167.73 625
10168.68 632
10169.64 598
10170.59 616
10171.54 581
10172.49 587
10173.45 666
10174.40 609
10175.35 603
10176.30 642
10177.26 671
10178.21 683
10179.16 664
10180.11 616
10181.07 628
10182.02 661
10182.97 659
10183.92 659
10184.88 668
10185.83 726
10186.78 724
10187.74 701
10188.69 720
10189.64 693
10190.60 744
10191.55 740
10192.50 688
10193.46 714
10194.41 747
10195.36 766
10196.32 717
10197.27 775
10198.22 699
10199.18 716
10200.13 734
10201.08 723
10202.04 736
10202.99 725
10203.95 770
10204.90 759
10205.85 760
10206.81 943
10207.76 936
10208.72 945
10209.67 983
10210.62 951
10211.58 872
10212.53 808
10213.49 839
10214.44 789
10215.40 771
10216.35 762
10217.30 708
10218.26 722
10219.21 725
10220.17 715
10221.12 746
10222.08 737
10223.03 779
10223.99 789
10224.94 754
10225.90 699
10226.85 730
10227.81 726
10228.76 717
10229.72 760
10230.67 751
10231.63 771
10232.58 822
10233.54 911
10234.49 941
10235.45 998
10236.40 1072
10237.36 1136
10238.31 1156
10239.27 1118
10240.22 1122
10241.18 1019
10242.14 1000
10243.09 930
10244.05 877
10245.00 844
10245.96 797
10246.91 738
10247.87 709
10248.83 626
10249.78 641
10250.74 592
10251.69 633
10252.65 655
10253.61 637
10254.56 653
10255.52 663
10256.48 634
10257.43 680
10258.39 613
10259.34 625
10260.30 602
10261.26 636
10262.21 618
10263.17 619
10264.13 619
10265.08 630
10266.04 634
10267.00 621
10267.95 657
10268.91 587
10269.87 600
10270.82 640
10271.78 621
10272.74 608
10273.70 605
10274.65 572
10275.61 617
10276.57 587
10277.52 593
10278.48 562
10279.44 595
10280.40 644
10281.35 596
10282.31 565
10283.27 564
10284.23 554
10285.18 566
10286.14 543
10287.10 541
10288.06 542
10289.02 533
10289.97 597
10290.93 557
10291.89 543
10292.85 592
10293.81 644
10294.76 578
10295.72 562
10296.68 576
10297.64 570
10298.60 615
10299.55 580
10300.51 628
10301.47 550
10302.43 537
10303.39 555
10304.35 562
10305.31 498
10306.26 504
10307.22 554
10308.18 538
10309.14 510
10310.10 567
10311.06 549
10312.02 565
10312.98 556
10313.93 538
10314.89 556
10315.85 581
10316.81 517
10317.77 512
10318.73 588
10319.69 563
10320.65 549
10321.61 556
10322.57 563
10323.53 534
10324.49 544
10325.45 543
10326.40 577
10327.36 538
10328.32 535
10329.28 559
10330.24 547
10331.20 562
10332.16 584
10333.12 565
10334.08 524
10335.04 576
10336.00 551
10336.96 547
10337.92 532
10338.88 545
10339.84 547
10340.80 517
10341.76 482
10342.72 474
10343.68 539
10344.64 525
10345.61 517
10346.57 509
10347.53 557
10348.49 537
10349.45 520
10350.41 469
10351.37 534
10352.33 535
10353.29 537
10354.25 543
10355.21 536
10356.17 504
10357.13 470
10358.10 523
10359.06 532
10360.02 482
10360.98 484
10361.94 488
10362.90 481
10363.86 507
10364.82 521
10365.79 511
10366.75 497
10367.71 523
10368.67 547
10369.63 487
10370.59 470
10371.55 498
10372.52 539
10373.48 511
10374.44 505
10375.40 475
10376.36 524
10377.33 504
10378.29 488
10379.25 465
10380.21 506
10381.17 540
10382.14 532
10383.10 523
10384.06 510
10385.02 492
10385.98 506
10386.95 485
10387.91 516
10388.87 510
10389.83 507
10390.80 481
10391.76 536
10392.72 469
10393.68 482
10394.65 513
10395.61 484
10396.57 517
10397.54 516
10398.50 485
10399.46 441
10400.42 482
10401.39 536
10402.35 479
10403.31 459
10404.28 476
10405.24 463
10406.20 486
10407.17 498
10408.13 501
10409.09 443
10410.06 485
10411.02 467
10411.98 493
10412.95 503
10413.91 478
10414.88 467
10415.84 484
10416.80 477
10417.77 471
10418.73 478
10419.69 480
10420.66 514
10421.62 521
10422.59 475
10423.55 461
10424.51 545
10425.48 490
10426.44 525
10427.41 524
10428.37 528
10429.34 524
10430.30 528
10431.26 506
10432.23 495
10433.19 506
10434.16 497
10435.12 529
10436.09 533
10437.05 490
10438.02 488
10438.98 454
10439.95 475
10440.91 476
10441.88 437
10442.84 461
10443.81 483
10444.77 480
10445.74 459
10446.70 469
10447.67 459
10448.63 431
10449.60 461
10450.56 514
10451.53 486
10452.49 438
10453.46 438
10454.42 532
10455.39 458
10456.36 467
10457.32 487
10458.29 476
10459.25 485
10460.22 489
10461.18 471
10462.15 437
10463.12 454
10464.08 449
10465.05 421
10466.01 429
10466.98 440
10467.95 486
10468.91 494
10469.88 461
10470.84 462
10471.81 431
10472.78 490
10473.74 473
10474.71 420
10475.68 428
10476.64 416
10477.61 464
10478.58 463
10479.54 429
10480.51 463
10481.48 503
10482.44 439
10483.41 417
10484.38 450
10485.34 479
10486.31 429
10487.28 441
10488.25 423
10489.21 436
10490.18 469
10491.15 493
10492.11 451
10493.08 420
10494.05 420
10495.02 436
10495.98 444
10496.95 422
10497.92 469
10498.89 415
10499.85 424
10500.82 465
10501.79 457
10502.76 398
10503.72 396
10504.69 422
10505.66 426
10506.63 468
10507.60 456
10508.56 426
10509.53 431
10510.50 415
10511.47 400
10512.44 418
10513.40 455
10514.37 434
10515.34 444
10516.31 437
10517.28 416
10518.25 425
10519.22 456
10520.18 463
10521.15 438
10522.12 459
10523.09 453
10524.06 434
10525.03 455
10526.00 395
10526.96 415
10527.93 442
10528.90 480
10529.87 496
10530.84 479
10531.81 406
10532.78 401
10533.75 487
10534.72 514
10535.69 437
10536.66 466
10537.63 416
10538.59 399
10539.56 392
10540.53 409
10541.50 427
10542.47 423
10543.44 436
10544.41 410
10545.38 399
10546.35 420
10547.32 441
10548.29 469
10549.26 420
10550.23 413
10551.20 423
10552.17 431
10553.14 520
10554.11 440
10555.08 389
10556.05 420
10557.02 431
10557.99 461
10558.96 452
10559.93 452
10560.90 449
10561.87 438
10562.84 433
10563.81 435
10564.79 414
10565.76 426
10566.73 425
10567.70 465
10568.67 440
10569.64 398
10570.61 411
10571.58 475
10572.55 464
10573.52 481
10574.49 464
10575.47 412
10576.44 455
10577.41 511
10578.38 440
10579.35 471
10580.32 492
10581.29 459
10582.26 447
10583.24 423
10584.21 469
10585.18 457
10586.15 477
10587.12 468
10588.09 503
10589.07 467
10590.04 450
10591.01 464
10591.98 433
10592.95 460
10593.92 480
10594.90 516
10595.87 491
10596.84 509
10597.81 464
10598.78 537
10599.76 457
10600.73 459
10601.70 457
10602.67 458
10603.65 448
10604.62 462
10605.59 470
10606.56 436
10607.54 430
10608.51 443
10609.48 479
10610.45 458
10611.43 462
10612.40 470
10613.37 489
10614.35 414
10615.32 444
10616.29 435
10617.26 509
10618.24 468
10619.21 492
10620.18 452
10621.16 469
10622.13 525
10623.10 484
10624.08 458
10625.05 444
10626.02 497
10627.00 532
10627.97 512
10628.94 459
10629.92 456
10630.89 446
10631.87 535
10632.84 536
10633.81 525
10634.79 552
10635.76 571
10636.73 589
10637.71 640
10638.68 653
10639.66 738
10640.63 805
10641.60 813
10642.58 766
10643.55 730
10644.53 720
10645.50 680
10646.48 650
10647.45 630
10648.43 553
10649.40 571
10650.37 535
10651.35 539
10652.32 493
10653.30 486
10654.27 516
10655.25 530
10656.22 496
10657.20 479
10658.17 487
10659.15 502
10660.12 518
10661.10 468
10662.07 466
10663.05 475
10664.02 505
10665.00 500
10665.97 476
10666.95 450
10667.92 491
10668.90 462
10669.87 496
10670.85 476
10671.83 472
10672.80 465
10673.78 528
10674.75 520
10675.73 461
10676.70 439
10677.68 504
10678.66 533
10679.63 509
10680.61 509
10681.58 528
10682.56 504
10683.54 518
10684.51 521
10685.49 524
10686.46 531
10687.44 521
10688.42 515
10689.39 463
10690.37 490
10691.35 476
10692.32 485
10693.30 465
10694.28 464
10695.25 466
10696.23 439
10697.21 476
10698.18 480
10699.16 444
10700.14 445
10701.11 486
10702.09 408
10703.07 450
10704.04 458
10705.02 451
10706.00 448
10706.97 472
10707.95 445
10708.93 463
10709.91 407
10710.88 446
10711.86 434
10712.84 433
10713.82 449
10714.79 481
10715.77 496
10716.75 436
10717.73 513
10718.70 429
10719.68 433
10720.66 433
10721.64 456
10722.61 435
10723.59 423
10724.57 425
10725.55 461
10726.53 418
10727.50 430
10728.48 454
10729.46 445
10730.44 463
10731.42 473
10732.40 480
10733.37 466
10734.35 487
10735.33 419
10736.31 443
10737.29 448
10738.27 463
10739.25 484
10740.22 487
10741.20 449
10742.18 448
10743.16 471
10744.14 455
10745.12 449
10746.10 439
10747.08 409
10748.05 448
10749.03 474
10750.01 444
10750.99 428
10751.97 466
10752.95 465
10753.93 442
10754.91 484
10755.89 454
10756.87 456
10757.85 442
10758.83 429
10759.81 436
10760.79 454
10761.77 484
10762.75 491
10763.73 496
10764.71 433
10765.68 455
10766.66 443
10767.64 462
10768.62 444
10769.60 431
10770.58 441
10771.56 462
10772.54 471
10773.53 445
10774.51 446
10775.49 431
10776.47 479
10777.45 481
10778.43 452
10779.41 453
10780.39 506
10781.37 494
10782.35 450
10783.33 414
10784.31 462
10785.29 420
10786.27 403
10787.25 390
10788.23 405
10789.21 432
10790.20 424
10791.18 455
10792.16 452
10793.14 437
10794.12 469
10795.10 455
10796.08 429
10797.06 448
10798.04 495
10799.03 469
10800.01 453
10800.99 459
10801.97 448
10802.95 425
10803.93 450
10804.91 476
10805.90 460
10806.88 490
10807.86 455
10808.84 467
10809.82 424
10810.81 418
10811.79 473
10812.77 475
10813.75 424
10814.73 413
10815.72 432
10816.70 474
10817.68 468
10818.66 410
10819.64 446
10820.63 460
10821.61 471
10822.59 496
10823.57 439
10824.56 456
10825.54 507
10826.52 473
10827.50 464
10828.49 455
10829.47 487
10830.45 456
10831.44 459
10832.42 455
10833.40 402
10834.38 406
10835.37 468
10836.35 493
10837.33 447
10838.32 467
10839.30 467
10840.28 468
10841.27 458
10842.25 473
10843.23 469
10844.22 456
10845.20 486
10846.18 474
10847.17 468
10848.15 469
10849.13 464
10850.12 466
10851.10 475
10852.09 448
10853.07 494
10854.05 537
10855.04 497
10856.02 505
10857.00 484
10857.99 445
10858.97 498
10859.96 483
10860.94 504
10861.93 534
10862.91 505
10863.89 440
10864.88 496
10865.86 544
10866.85 509
10867.83 499
10868.82 551
10869.80 492
10870.79 487
10871.77 548
10872.75 602
10873.74 514
10874.72 523
10875.71 535
10876.69 540
10877.68 579
10878.66 518
10879.65 474
10880.63 555
10881.62 543
10882.60 563
10883.59 600
10884.57 586
10885.56 612
10886.55 619
10887.53 636
10888.52 632
10889.50 607
10890.49 643
10891.47 601
10892.46 613
10893.44 585
10894.43 604
10895.42 621
10896.40 615
10897.39 601
10898.37 587
10899.36 609
10900.34 559
10901.33 636
10902.32 671
10903.30 576
10904.29 608
10905.27 643
10906.26 645
10907.25 605
10908.23 548
10909.22 611
10910.21 613
10911.19 662
10912.18 583
10913.17 631
10914.15 619
10915.14 651
10916.13 685
10917.11 681
10918.10 670
10919.09 683
10920.07 693
10921.06 710
10922.05 703
10923.03 728
10924.02 679
10925.01 700
10926.00 708
10926.98 644
10927.97 679
10928.96 719
10929.94 758
10930.93 691
10931.92 709
10932.91 721
10933.89 766
10934.88 734
10935.87 729
10936.86 743
10937.84 747
10938.83 813
10939.82 861
10940.81 836
10941.80 798
10942.78 851
10943.77 881
10944.76 857
10945.75 873
10946.74 880
10947.72 930
10948.71 972
10949.70 929
10950.69 868
10951.68 959
10952.66 917
10953.65 901
10954.64 1011
10955.63 1092
10956.62 1175
10957.61 1200
10958.60 1279
10959.58 1337
10960.57 1392
10961.56 1375
10962.55 1360
10963.54 1318
10964.53 1247
10965.52 1158
10966.51 1136
10967.49 1104
10968.48 1095
10969.47 1060
10970.46 1001
10971.45 962
10972.44 958
10973.43 903
10974.42 909
10975.41 931
10976.40 956
10977.39 947
10978.38 937
10979.37 1035
10980.36 985
10981.35 963
10982.34 997
10983.32 973
10984.31 1006
10985.30 1016
10986.29 1028
10987.28 1083
10988.27 1023
10989.26 1066
10990.25 1032
10991.24 1073
10992.23 1123
10993.22 1138
10994.21 1161
10995.20 1305
10996.20 1396
10997.19 1527
10998.18 1774
10999.17 1880
11000.16 2050
11001.15 2159
11002.14 2216
11003.13 2131
11004.12 2010
11005.11 2029
11006.10 1826
11007.09 1616
11008.08 1488
11009.07 1326
11010.06 1201
11011.06 1124
11012.05 1109
11013.04 1027
11014.03 988
11015.02 926
11016.01 897
11017.00 879
11017.99 849
11018.98 864
11019.98 869
11020.97 816
11021.96 834
11022.95 845
11023.94 797
11024.93 781
11025.93 759
11026.92 784
11027.91 805
11028.90 773
11029.89 763
11030.88 781
11031.88 780
11032.87 774
11033.86 798
11034.85 788
11035.84 748
11036.84 783
11037.83 775
11038.82 791
11039.81 793
11040.81 738
11041.80 714
11042.79 735
11043.78 741
11044.77 748
11045.77 666
11046.76 657
11047.75 649
11048.75 682
11049.74 686
11050.73 671
11051.72 671
11052.72 689
11053.71 694
11054.70 713
11055.70 669
11056.69 669
11057.68 698
11058.67 643
11059.67 678
11060.66 675
11061.65 699
11062.65 650
11063.64 673
11064.63 633
11065.63 625
11066.62 665
11067.61 650
11068.61 673
11069.60 681
11070.60 642
11071.59 669
11072.58 680
11073.58 663
11074.57 685
11075.56 654
11076.56 665
11077.55 674
11078.55 669
11079.54 681
11080.53 662
11081.53 606
11082.52 671
11083.52 640
11084.51 642
11085.51 606
11086.50 588
11087.49 612
11088.49 619
11089.48 630
11090.48 635
11091.47 617
11092.47 600
11093.46 621
11094.46 607
11095.45 630
11096.45 600
11097.44 642
11098.44 640
11099.43 591
11100.43 658
11101.42 595
11102.42 611
11103.41 614
11104.41 575
11105.40 603
11106.40 600
11107.39 599
11108.39 600
11109.38 587
11110.38 636
11111.37 614
11112.37 606
11113.37 606
11114.36 553
11115.36 564
11116.35 561
11117.35 541
11118.34 540
11119.34 604
11120.34 580
11121.33 612
11122.33 528
11123.32 535
11124.32 608
11125.32 609
11126.31 621
11127.31 547
11128.30 578
11129.30 607
11130.30 636
11131.29 630
11132.29 631
11133.29 558
11134.28 598
11135.28 618
11136.28 581
11137.27 591
11138.27 561
11139.27 563
11140.26 597
11141.26 575
11142.26 547
11143.25 542
11144.25 628
11145.25 567
11146.24 553
11147.24 611
11148.24 641
11149.24 589
11150.23 573
11151.23 581
11152.23 579
11153.23 552
11154.22 522
11155.22 510
11156.22 525
11157.22 560
11158.21 498
11159.21 525
11160.21 492
11161.21 546
11162.20 542
11163.20 553
11164.20 569
11165.20 573
11166.20 530
11167.19 505
11168.19 527
11169.19 541
11170.19 531
11171.19 559
11172.18 540
11173.18 574
11174.18 585
11175.18 536
11176.18 512
11177.18 533
11178.17 537
11179.17 525
11180.17 546
11181.17 532
11182.17 531
11183.17 519
11184.17 540
11185.16 515
11186.16 492
11187.16 521
11188.16 535
11189.16 557
11190.16 536
11191.16 510
11192.16 507
11193.16 572
11194.16 552
11195.16 530
11196.15 488
11197.15 532
11198.15 524
11199.15 552
11200.15 538
11201.15 525
11202.15 495
11203.15 530
11204.15 520
11205.15 527
11206.15 541
11207.15 519
11208.15 540
11209.15 538
11210.15 542
11211.15 575
11212.15 561
11213.15 565
11214.15 558
11215.15 573
11216.15 525
11217.15 532
11218.15 513
11219.15 520
11220.15 482
11221.15 504
11222.15 523
11223.15 527
11224.15 480
11225.15 483
11226.15 496
11227.16 506
11228.16 514
11229.16 515
11230.16 512
11231.16 503
11232.16 525
11233.16 512
11234.16 522
11235.16 481
11236.16 493
11237.16 506
11238.17 517
11239.17 502
11240.17 519
11241.17 466
11242.17 482
11243.17 500
11244.17 496
11245.18 546
11246.18 543
11247.18 510
11248.18 490
11249.18 498
11250.18 524
11251.19 503
11252.19 485
11253.19 543
11254.19 561
11255.19 568
11256.19 530
11257.20 596
11258.20 569
11259.20 538
11260.20 518
11261.21 575
11262.21 574
11263.21 568
11264.21 559
11265.21 508
11266.22 563
11267.22 516
11268.22 537
11269.22 524
11270.23 533
11271.23 538
11272.23 571
11273.24 590
11274.24 572
11275.24 506
11276.24 540
11277.25 638
11278.25 624
11279.25 633
11280.26 649
11281.26 679
11282.26 666
11283.27 627
11284.27 596
11285.27 646
11286.28 618
11287.28 594
11288.28 591
11289.29 535
11290.29 600
11291.29 617
11292.30 605
11293.30 527
11294.30 507
11295.31 513
11296.31 529
11297.31 545
11298.32 605
11299.32 584
11300.33 571
11301.33 540
11302.33 572
11303.34 552
11304.34 568
11305.35 564
11306.35 522
11307.36 557
11308.36 564
11309.36 575
11310.37 610
11311.37 646
11312.38 637
11313.38 634
11314.39 649
11315.39 705
11316.40 668
11317.40 670
11318.41 649
11319.41 674
11320.41 641
11321.42 592
11322.42 630
11323.43 590
11324.43 546
11325.44 570
11326.44 562
11327.45 537
11328.46 537
11329.46 532
11330.47 524
11331.47 529
11332.48 552
11333.48 529
11334.49 522
11335.49 578
11336.50 579
11337.50 564
11338.51 562
11339.52 618
11340.52 606
11341.53 595
11342.53 618
11343.54 633
11344.54 632
11345.55 621
11346.56 580
11347.56 580
11348.57 573
11349.58 583
11350.58 575
11351.59 525
11352.59 547
11353.60 579
11354.61 536
11355.61 526
11356.62 512
11357.63 507
11358.63 565
11359.64 531
11360.65 502
11361.65 481
11362.66 492
11363.67 513
11364.67 533
11365.68 507
11366.69 517
11367.69 563
11368.70 503
11369.71 560
11370.71 531
11371.72 461
11372.73 518
11373.74 510
11374.74 482
11375.75 533
11376.76 494
11377.77 527
11378.77 532
11379.78 517
11380.79 516
11381.80 522
11382.80 547
11383.81 531
11384.82 498
11385.83 494
11386.83 508
11387.84 490
11388.85 513
11389.86 510
11390.87 523
11391.87 531
11392.88 500
11393.89 449
11394.90 484
11395.91 520
11396.91 505
11397.92 471
11398.93 459
11399.94 464
11400.95 508
11401.96 495
11402.97 429
11403.97 495
11404.98 507
11405.99 507
11407.00 496
11408.01 477
11409.02 490
11410.03 432
11411.03 473
11412.04 488
11413.05 478
11414.06 445
11415.07 440
11416.08 449
11417.09 461
11418.10 474
11419.11 502
11420.12 486
11421.13 512
11422.14 505
11423.14 482
11424.15 497
11425.16 526
11426.17 526
11427.18 529
11428.19 469
11429.20 490
11430.21 522
11431.22 477
11432.23 499
11433.24 530
11434.25 514
11435.26 489
11436.27 530
11437.28 524
11438.29 521
11439.30 502
11440.31 483
11441.32 505
11442.33 478
11443.34 488
11444.35 525
11445.36 543
11446.37 491
11447.38 518
11448.39 492
11449.41 507
11450.42 483
11451.43 510
11452.44 490
11453.45 527
11454.46 497
11455.47 494
11456.48 527
11457.49 512
11458.50 535
11459.51 519
11460.52 536
11461.54 531
11462.55 532
11463.56 515
11464.57 510
11465.58 543
11466.59 550
11467.60 519
11468.62 498
11469.63 499
11470.64 517
11471.65 553
11472.66 524
11473.67 534
11474.68 537
11475.70 585
11476.71 510
11477.72 545
11478.73 530
11479.74 524
11480.76 554
11481.77 494
11482.78 535
11483.79 530
11484.80 501
11485.82 506
11486.83 502
11487.84 496
11488.85 505
11489.87 492
11490.88 529
11491.89 558
11492.90 505
11493.92 497
11494.93 507
11495.94 544
11496.95 515
11497.97 520
11498.98 521
11499.99 505
11501.00 497
11502.02 502
11503.03 544
11504.04 548
11505.06 519
11506.07 551
11507.08 527
11508.10 520
11509.11 521
11510.12 560
11511.14 517
11512.15 521
11513.16 537
11514.18 541
11515.19 494
11516.20 531
11517.22 553
11518.23 537
11519.24 560
11520.26 531
11521.27 498
11522.29 556
11523.30 561
11524.31 548
11525.33 576
11526.34 536
11527.35 574
11528.37 565
11529.38 582
11530.40 543
11531.41 595
11532.43 621
11533.44 579
11534.45 541
11535.47 535
11536.48 577
11537.50 565
11538.51 640
11539.53 595
11540.54 600
11541.56 605
11542.57 613
11543.59 586
11544.60 644
11545.61 616
11546.63 621
11547.64 598
11548.66 637
11549.67 615
11550.69 625
11551.70 635
11552.72 610
11553.74 699
11554.75 691
11555.77 729
11556.78 736
11557.80 714
11558.81 690
11559.83 693
11560.84 759
11561.86 735
11562.87 695
11563.89 737
11564.91 779
11565.92 737
11566.94 737
11567.95 734
11568.97 788
11569.98 739
11571.00 793
11572.02 854
11573.03 857
11574.05 949
11575.06 866
11576.08 886
11577.10 907
11578.11 896
11579.13 944
11580.15 1039
11581.16 1048
11582.18 1044
11583.20 1133
11584.21 1228
11585.23 1163
11586.25 1189
11587.26 1204
11588.28 1248
11589.30 1289
11590.31 1311
11591.33 1340
11592.35 1463
11593.36 1586
11594.38 1738
11595.40 1986
11596.41 2205
11597.43 2551
11598.45 2809
11599.47 2996
11600.48 3302
11601.50 3381
11602.52 3280
11603.53 3323
11604.55 3124
11605.57 2820
11606.59 2624
11607.60 2297
11608.62 1970
11609.64 1779
11610.66 1541
11611.68 1403
11612.69 1285
11613.71 1183
11614.73 1117
11615.75 1114
11616.76 1063
11617.78 1035
11618.80 972
11619.82 938
11620.84 1012
11621.86 991
11622.87 914
11623.89 895
11624.91 1030
11625.93 945
11626.95 884
11627.97 850
11628.98 866
11630.00 873
11631.02 849
11632.04 889
11633.06 838
11634.08 851
11635.10 912
11636.11 860
11637.13 843
11638.15 772
11639.17 835
11640.19 859
11641.21 809
11642.23 793
11643.25 737
11644.27 728
11645.29 759
11646.31 726
11647.32 636
11648.34 604
11649.36 623
11650.38 619
11651.40 636
11652.42 639
11653.44 687
11654.46 623
11655.48 696
11656.50 665
11657.52 648
11658.54 625
11659.56 694
11660.58 683
11661.60 679
11662.62 665
11663.64 627
11664.66 658
11665.68 649
11666.70 648
11667.72 650
11668.74 720
11669.76 674
11670.78 662
11671.80 655
11672.82 672
11673.84 691
11674.86 698
11675.88 717
11676.90 707
11677.92 719
11678.95 791
11679.97 813
11680.99 751
11682.01 696
11683.03 717
11684.05 752
11685.07 737
11686.09 738
11687.11 734
11688.13 751
11689.16 706
11690.18 662
11691.20 721
11692.22 747
11693.24 724
11694.26 717
11695.28 760
11696.30 681
11697.33 649
11698.35 645
11699.37 686
11700.39 661
11701.41 635
11702.43 631
11703.46 610
11704.48 643
11705.50 626
11706.52 615
11707.54 637
11708.57 648
11709.59 615
11710.61 608
11711.63 623
11712.65 659
11713.68 640
11714.70 618
11715.72 620
11716.74 625
11717.77 615
11718.79 582
11719.81 579
11720.83 520
11721.86 546
11722.88 606
11723.90 581
11724.92 558
11725.95 592
11726.97 608
11727.99 582
11729.01 600
11730.04 541
11731.06 568
11732.08 546
11733.11 596
11734.13 563
11735.15 521
11736.18 563
11737.20 588
11738.22 555
11739.25 556
11740.27 539
11741.29 531
11742.32 545
11743.34 526
11744.36 530
11745.39 594
11746.41 597
11747.43 631
11748.46 602
11749.48 567
11750.51 567
11751.53 570
11752.55 611
11753.58 587
11754.60 559
11755.63 521
11756.65 548
11757.67 544
11758.70 620
11759.72 563
11760.75 559
11761.77 532
11762.80 519
11763.82 533
11764.84 529
11765.87 509
11766.89 533
11767.92 550
11768.94 539
11769.97 517
11770.99 531
11772.02 517
11773.04 526
11774.07 543
11775.09 497
11776.12 465
11777.14 476
11778.17 501
11779.19 526
11780.22 492
11781.24 507
11782.27 557
11783.29 514
11784.32 509
11785.34 501
11786.37 508
11787.39 533
11788.42 454
11789.45 499
11790.47 512
11791.50 479
11792.52 472
11793.55 497
11794.57 477
11795.60 471
11796.63 459
11797.65 478
11798.68 493
11799.70 458
11800.73 468
11801.75 495
11802.78 447
11803.81 460
11804.83 514
11805.86 454
11806.89 444
11807.91 467
11808.94 468
11809.97 445
11810.99 436
11812.02 443
11813.04 446
11814.07 464
11815.10 467
11816.12 462
11817.15 439
11818.18 452
11819.21 524
11820.23 471
11821.26 459
11822.29 493
11823.31 482
11824.34 453
11825.37 456
11826.39 474
11827.42 462
11828.45 470
11829.48 490
11830.50 485
11831.53 485
11832.56 508
11833.59 531
11834.61 526
11835.64 471
11836.67 452
11837.70 496
11838.72 524
11839.75 486
11840.78 436
11841.81 518
11842.83 514
11843.86 491
11844.89 444
11845.92 445
11846.95 459
11847.97 490
11849.00 499
11850.03 484
11851.06 463
11852.09 472
11853.12 493
11854.14 490
11855.17 477
11856.20 455
11857.23 499
11858.26 497
11859.29 507
11860.32 489
11861.34 476
11862.37 488
11863.40 495
11864.43 483
11865.46 510
11866.49 495
11867.52 528
11868.55 522
11869.57 487
11870.60 474
11871.63 449
11872.66 489
11873.69 500
11874.72 506
11875.75 484
11876.78 492
11877.81 467
11878.84 475
11879.87 531
11880.90 488
11881.93 456
11882.96 486
11883.99 504
11885.02 499
11886.05 507
11887.08 523
11888.11 501
11889.14 520
11890.16 518
11891.19 541
11892.22 520
11893.26 559
11894.29 566
11895.32 549
11896.35 563
11897.38 586
11898.41 654
11899.44 613
11900.47 640
11901.50 640
11902.53 685
11903.56 651
11904.59 644
11905.62 669
11906.65 656
11907.68 732
11908.71 625
11909.74 663
11910.77 632
11911.80 605
11912.83 620
11913.87 624
11914.90 606
11915.93 638
11916.96 671
11917.99 641
11919.02 590
11920.05 623
11921.08 630
11922.11 674
11923.15 612
11924.18 601
11925.21 635
11926.24 700
11927.27 711
11928.30 797
11929.34 798
11930.37 905
11931.40 978
11932.43 910
11933.46 950
11934.49 963
11935.53 975
11936.56 953
11937.59 947
11938.62 869
11939.65 859
11940.69 804
11941.72 741
11942.75 730
11943.78 660
11944.82 613
11945.85 634
11946.88 649
11947.91 599
11948.94 591
11949.98 599
11951.01 573
11952.04 557
11953.08 546
11954.11 541
11955.14 533
11956.17 550
11957.21 557
11958.24 563
11959.27 549
11960.31 530
11961.34 535
11962.37 533
11963.40 559
11964.44 550
11965.47 579
11966.50 553
11967.54 549
11968.57 551
11969.60 523
11970.64 569
11971.67 557
11972.70 561
11973.74 562
11974.77 506
11975.81 495
11976.84 489
11977.87 510
11978.91 462
11979.94 506
11980.97 563
11982.01 577
11983.04 530
11984.08 517
11985.11 501
11986.14 519
11987.18 511
11988.21 539
11989.25 515
11990.28 541
11991.32 553
11992.35 561
11993.38 522
11994.42 569
11995.45 551
11996.49 512
11997.52 493
11998.56 514
11999.59 525
12000.63 540
12001.66 545
12002.70 520
12003.73 516
12004.77 555
12005.80 566
12006.84 533
12007.87 565
12008.91 529
12009.94 566
12010.98 580
12012.01 626
12013.05 573
12014.08 568
12015.12 653
12016.15 655
12017.19 649
12018.22 687
12019.26 711
12020.29 680
12021.33 629
12022.37 646
12023.40 674
12024.44 655
12025.47 610
12026.51 661
12027.54 624
12028.58 615
12029.62 594
12030.65 611
12031.69 608
12032.72 615
12033.76 630
12034.80 615
12035.83 597
12036.87 553
12037.91 533
12038.94 543
12039.98 564
12041.01 594
12042.05 544
12043.09 565
12044.12 613
12045.16 601
12046.20 553
12047.23 530
12048.27 552
12049.31 543
12050.35 551
12051.38 543
12052.42 568
12053.46 549
12054.49 585
12055.53 585
12056.57 572
12057.60 585
12058.64 601
12059.68 560
12060.72 558
12061.75 553
12062.79 550
12063.83 578
12064.87 578
12065.90 638
12066.94 576
12067.98 605
12069.02 554
12070.05 554
12071.09 554
12072.13 562
12073.17 553
12074.21 597
12075.24 588
12076.28 639
12077.32 620
12078.36 625
12079.40 615
12080.43 570
12081.47 586
12082.51 558
12083.55 573
12084.59 535
12085.63 629
12086.66 593
12087.70 627
12088.74 649
12089.78 615
12090.82 586
12091.86 606
12092.90 635
12093.93 596
12094.97 607
12096.01 631
12097.05 662
12098.09 675
12099.13 714
12100.17 690
12101.21 744
12102.25 714
12103.28 750
12104.32 772
12105.36 832
12106.40 794
12107.44 824
12108.48 814
12109.52 806
12110.56 734
12111.60 702
12112.64 689
12113.68 637
12114.72 630
12115.76 630
12116.80 612
12117.84 620
12118.88 620
12119.92 530
12120.96 548
12122.00 563
12123.04 547
12124.08 525
12125.12 499
12126.16 497
12127.20 539
12128.24 531
12129.28 480
12130.32 500
12131.36 505
12132.40 480
12133.44 493
12134.48 511
12135.52 496
12136.56 522
12137.60 532
12138.64 506
12139.68 473
12140.72 496
12141.76 531
12142.81 517
12143.85 548
12144.89 494
12145.93 467
12146.97 457
12148.01 448
12149.05 456
12150.09 457
12151.13 528
12152.18 512
12153.22 509
12154.26 495
12155.30 460
12156.34 437
12157.38 459
12158.42 430
12159.47 487
12160.51 455
12161.55 502
12162.59 460
12163.63 419
12164.67 432
12165.72 490
12166.76 452
12167.80 452
12168.84 465
12169.88 451
12170.93 455
12171.97 436
12173.01 469
12174.05 435
12175.09 440
12176.14 448
12177.18 480
12178.22 425
12179.26 479
12180.31 456
12181.35 454
12182.39 451
12183.43 446
12184.48 490
12185.52 465
12186.56 452
12187.60 444
12188.65 444
12189.69 476
12190.73 460
12191.78 474
12192.82 475
12193.86 412
12194.91 438
12195.95 434
12196.99 440
12198.04 396
12199.08 450
12200.12 475
12201.17 484
12202.21 423
12203.25 435
12204.30 421
12205.34 434
12206.38 449
12207.43 454
12208.47 445
12209.51 457
12210.56 430
12211.60 451
12212.65 467
12213.69 482
12214.73 427
12215.78 428
12216.82 427
12217.87 451
12218.91 479
12219.95 468
12221.00 454
12222.04 472
12223.09 476
12224.13 482
12225.17 469
12226.22 485
12227.26 497
12228.31 542
12229.35 503
12230.40 548
12231.44 512
12232.49 498
12233.53 493
12234.58 508
12235.62 513
12236.67 506
12237.71 505
12238.76 458
12239.80 469
12240.85 444
12241.89 437
12242.94 449
12243.98 479
12245.03 450
12246.07 447
12247.12 430
12248.16 474
12249.21 478
12250.25 456
12251.30 422
12252.34 422
12253.39 426
12254.44 462
12255.48 460
12256.53 463
12257.57 452
12258.62 417
12259.67 454
12260.71 430
12261.76 460
12262.80 447
12263.85 458
12264.90 443
12265.94 436
12266.99 453
12268.03 431
12269.08 455
12270.13 430
12271.17 415
12272.22 416
12273.27 413
12274.31 424
12275.36 460
12276.41 413
12277.45 410
12278.50 410
12279.55 420
12280.59 440
12281.64 395
12282.69 432
12283.73 463
12284.78 419
12285.83 419
12286.87 418
12287.92 422
12288.97 458
12290.01 419
12291.06 413
12292.11 396
12293.16 452
12294.20 395
12295.25 433
12296.30 433
12297.35 398
12298.39 412
12299.44 434
12300.49 419
12301.54 424
12302.58 422
12303.63 419
12304.68 424
12305.73 420
12306.78 481
12307.82 487
12308.87 436
12309.92 401
12310.97 392
12312.02 388
12313.06 417
12314.11 401
12315.16 423
12316.21 400
12317.26 418
12318.31 404
12319.35 388
12320.40 397
12321.45 403
12322.50 392
12323.55 416
12324.60 415
12325.65 384
12326.69 412
12327.74 393
12328.79 403
12329.84 383
12330.89 392
12331.94 399
12332.99 403
12334.04 374
12335.09 384
12336.13 409
12337.18 394
12338.23 399
12339.28 413
12340.33 413
12341.38 402
12342.43 397
12343.48 378
12344.53 370
12345.58 389
12346.63 386
12347.68 355
12348.73 358
12349.78 385
12350.83 430
12351.88 402
12352.93 364
12353.98 377
12355.03 424
12356.08 418
12357.13 386
12358.18 406
12359.23 391
12360.28 434
12361.33 381
12362.38 391
12363.43 392
12364.48 394
12365.53 408
12366.58 397
12367.63 371
12368.68 396
12369.73 412
12370.78 389
12371.83 381
12372.88 373
12373.93 426
12374.98 414
12376.04 408
12377.09 366
12378.14 422
12379.19 401
12380.24 426
12381.29 437
12382.34 386
12383.39 378
12384.44 349
12385.49 439
12386.55 455
12387.60 377
12388.65 395
12389.70 382
12390.75 398
12391.80 367
12392.85 392
12393.91 403
12394.96 419
12396.01 435
12397.06 462
12398.11 419
12399.17 396
12400.22 418
12401.27 404
12402.32 424
12403.37 424
12404.42 389
12405.48 441
12406.53 429
12407.58 437
12408.63 426
12409.69 418
12410.74 441
12411.79 412
12412.84 419
12413.90 380
12414.95 424
12416.00 398
12417.05 383
12418.11 407
12419.16 396
12420.21 372
12421.26 418
12422.32 366
12423.37 394
12424.42 381
12425.48 422
12426.53 466
12427.58 388
12428.63 424
12429.69 412
12430.74 409
12431.79 413
12432.85 437
12433.90 449
12434.95 450
12436.01 421
12437.06 424
12438.11 433
12439.17 452
12440.22 479
12441.28 450
12442.33 463
12443.38 443
12444.44 419
12445.49 446
12446.54 447
12447.60 443
12448.65 419
12449.71 439
12450.76 423
12451.81 448
12452.87 420
12453.92 464
12454.98 465
12456.03 457
12457.08 477
12458.14 447
12459.19 487
12460.25 457
12461.30 415
12462.36 398
12463.41 453
12464.47 451
12465.52 451
12466.58 407
12467.63 436
12468.68 465
12469.74 455
12470.79 470
12471.85 447
12472.90 476
12473.96 458
12475.01 468
12476.07 454
12477.12 489
12478.18 493
12479.24 492
12480.29 489
12481.35 498
12482.40 496
12483.46 527
12484.51 502
12485.57 540
12486.62 559
12487.68 565
12488.73 600
12489.79 635
12490.85 686
12491.90 736
12492.96 785
12494.01 835
12495.07 912
12496.13 905
12497.18 984
12498.24 1012
12499.29 950
12500.35 931
12501.41 837
12502.46 837
12503.52 826
12504.57 772
12505.63 717
12506.69 658
12507.74 661
12508.80 592
12509.86 576
12510.91 531
12511.97 526
12513.03 558
12514.08 537
12515.14 528
12516.20 526
12517.25 546
12518.31 488
12519.37 482
12520.42 503
12521.48 493
12522.54 492
12523.60 473
12524.65 506
12525.71 503
12526.77 485
12527.82 520
12528.88 504
12529.94 457
12531.00 457
12532.05 457
12533.11 485
12534.17 473
12535.23 479
12536.28 535
12537.34 509
12538.40 491
12539.46 493
12540.52 511
12541.57 479
12542.63 503
12543.69 482
12544.75 477
12545.81 497
12546.86 451
12547.92 444
12548.98 454
12550.04 486
12551.10 486
12552.15 444
12553.21 488
12554.27 498
12555.33 531
12556.39 487
12557.45 505
12558.51 566
12559.56 505
12560.62 490
12561.68 460
12562.74 493
12563.80 508
12564.86 511
12565.92 511
12566.98 556
12568.03 569
12569.09 537
12570.15 551
12571.21 597
12572.27 618
12573.33 646
12574.39 710
12575.45 711
12576.51 672
12577.57 724
12578.63 713
12579.69 717
12580.75 648
12581.81 673
12582.87 670
12583.93 598
12584.98 602
12586.04 585
12587.10 642
12588.16 610
12589.22 597
12590.28 582
12591.34 521
12592.40 536
12593.46 520
12594.52 568
12595.58 566
12596.64 562
12597.70 548
12598.77 598
12599.83 546
12600.89 513
12601.95 566
12603.01 544
12604.07 530
12605.13 529
12606.19 496
12607.25 543
12608.31 498
12609.37 444
12610.43 484
12611.49 488
12612.55 517
12613.61 499
12614.68 513
12615.74 480
12616.80 523
12617.86 545
12618.92 494
12619.98 488
12621.04 472
12622.10 464
12623.16 480
12624.23 435
12625.29 465
12626.35 513
12627.41 501
12628.47 488
12629.53 530
12630.59 474
12631.66 464
12632.72 464
12633.78 471
12634.84 452
12635.90 499
12636.97 501
12638.03 532
12639.09 496
12640.15 469
12641.21 513
12642.28 477
12643.34 501
12644.40 486
12645.46 521
12646.52 527
12647.59 547
12648.65 569
12649.71 604
12650.77 581
12651.84 583
12652.90 573
12653.96 592
12655.03 572
12656.09 598
12657.15 630
12658.21 604
12659.28 627
12660.34 619
12661.40 624
12662.46 664
12663.53 635
12664.59 589
12665.65 628
12666.72 686
12667.78 666
12668.84 615
12669.91 564
12670.97 615
12672.03 628
12673.10 627
12674.16 604
12675.22 621
12676.29 606
12677.35 609
12678.42 645
12679.48 583
12680.54 574
12681.61 646
12682.67 611
12683.73 646
12684.80 654
12685.86 642
12686.93 654
12687.99 668
12689.05 696
12690.12 695
12691.18 754
12692.25 719
12693.31 715
12694.38 753
12695.44 729
12696.50 713
12697.57 807
12698.63 773
12699.70 765
12700.76 872
12701.83 849
12702.89 885
12703.96 915
12705.02 985
12706.09 995
12707.15 1000
12708.22 912
12709.28 922
12710.35 927
12711.41 897
12712.48 864
12713.54 821
12714.61 760
12715.67 749
12716.74 719
12717.80 644
12718.87 648
12719.93 665
12721.00 675
12722.06 603
12723.13 655
12724.19 595
12725.26 620
12726.33 581
12727.39 588
12728.46 604
12729.52 587
12730.59 560
12731.66 578
12732.72 539
12733.79 537
12734.85 573
12735.92 607
12736.99 605
12738.05 591
12739.12 600
12740.18 550
12741.25 557
12742.32 545
12743.38 545
12744.45 537
12745.52 577
12746.58 539
12747.65 521
12748.72 515
12749.78 518
12750.85 521
12751.92 503
12752.98 495
12754.05 516
12755.12 511
12756.18 519
12757.25 514
12758.32 496
12759.38 483
12760.45 467
12761.52 471
12762.59 482
12763.65 447
12764.72 459
12765.79 445
12766.85 481
12767.92 454
12768.99 463
12770.06 408
12771.12 466
12772.19 494
12773.26 496
12774.33 442
12775.40 484
12776.46 500
12777.53 473
12778.60 440
12779.67 429
12780.73 467
12781.80 499
12782.87 459
12783.94 439
12785.01 496
12786.08 448
12787.14 465
12788.21 424
12789.28 453
12790.35 432
12791.42 465
12792.49 507
12793.55 497
12794.62 453
12795.69 466
12796.76 488
12797.83 481
12798.90 480
12799.97 431
12801.03 446
12802.10 432
12803.17 469
12804.24 476
12805.31 459
12806.38 469
12807.45 489
12808.52 482
12809.59 462
12810.66 493
12811.72 450
12812.79 477
12813.86 482
12814.93 476
12816.00 469
12817.07 475
12818.14 491
12819.21 545
12820.28 493
12821.35 446
12822.42 448
12823.49 513
12824.56 465
12825.63 485
12826.70 466
12827.77 414
12828.84 464
12829.91 457
12830.98 483
12832.05 473
12833.12 459
12834.19 437
12835.26 506
12836.33 408
12837.40 459
12838.47 411
12839.54 391
12840.61 436
12841.68 455
12842.75 399
12843.82 443
12844.89 438
12845.96 442
12847.04 401
12848.11 428
12849.18 447
12850.25 414
12851.32 446
12852.39 418
12853.46 402
12854.53 413
12855.60 439
12856.67 410
12857.75 390
12858.82 409
12859.89 429
12860.96 391
12862.03 380
12863.10 416
12864.17 388
12865.24 388
12866.32 374
12867.39 402
12868.46 381
12869.53 382
12870.60 363
12871.67 387
12872.75 372
12873.82 417
12874.89 386
12875.96 397
12877.03 389
12878.11 402
12879.18 377
12880.25 380
12881.32 391
12882.39 344
12883.47 370
12884.54 378
12885.61 351
12886.68 388
12887.76 404
12888.83 348
12889.90 368
12890.97 334
12892.05 348
12893.12 345
12894.19 357
12895.27 343
12896.34 358
12897.41 372
12898.48 353
12899.56 346
12900.63 379
12901.70 375
12902.78 362
12903.85 374
12904.92 347
12905.99 394
12907.07 335
12908.14 388
12909.21 362
12910.29 383
12911.36 350
12912.44 368
12913.51 397
12914.58 353
12915.66 298
12916.73 354
12917.80 378
12918.88 382
12919.95 362
12921.02 346
12922.10 349
12923.17 360
12924.25 344
12925.32 366
12926.39 345
12927.47 353
12928.54 357
12929.62 349
12930.69 352
12931.77 376
12932.84 358
12933.91 360
12934.99 339
12936.06 341
12937.14 339
12938.21 347
12939.29 332
12940.36 368
12941.44 351
12942.51 355
12943.59 367
12944.66 370
12945.73 389
12946.81 352
12947.88 344
12948.96 382
12950.03 378
12951.11 366
12952.18 377
12953.26 385
12954.34 361
12955.41 339
12956.49 355
12957.56 364
12958.64 366
12959.71 349
12960.79 379
12961.86 355
12962.94 351
12964.01 363
12965.09 371
12966.17 341
12967.24 365
12968.32 390
12969.39 360
12970.47 339
12971.54 348
12972.62 371
12973.70 359
12974.77 385
12975.85 384
12976.93 381
12978.00 378
12979.08 365
12980.15 409
12981.23 380
12982.31 356
12983.38 399
12984.46 401
12985.54 378
12986.61 372
12987.69 362
12988.77 385
12989.84 374
12990.92 374
12992.00 389
12993.07 410
12994.15 385
12995.23 369
12996.30 384
12997.38 426
12998.46 404
12999.53 400
13000.61 446
13001.69 411
13002.77 430
13003.84 427
13004.92 434
13006.00 388
13007.08 425
13008.15 379
13009.23 434
13010.31 420
13011.39 404
13012.46 421
13013.54 445
13014.62 417
13015.70 449
13016.77 448
13017.85 424
13018.93 431
13020.01 466
13021.09 444
13022.16 441
13023.24 428
13024.32 425
13025.40 483
13026.48 429
13027.56 457
13028.63 439
13029.71 431
13030.79 449
13031.87 491
13032.95 478
13034.03 473
13035.10 456
13036.18 470
13037.26 508
13038.34 449
13039.42 499
13040.50 507
13041.58 497
13042.66 475
13043.73 492
13044.81 484
13045.89 486
13046.97 482
13048.05 495
13049.13 478
13050.21 487
13051.29 469
13052.37 527
13053.45 558
13054.53 542
13055.61 541
13056.69 518
13057.76 572
13058.84 505
13059.92 520
13061.00 525
13062.08 517
13063.16 492
13064.24 476
13065.32 487
13066.40 490
13067.48 526
13068.56 441
13069.64 444
13070.72 448
13071.80 469
13072.88 458
13073.96 487
13075.04 456
13076.12 443
13077.20 444
13078.28 465
13079.36 452
13080.44 430
13081.53 425
13082.61 403
13083.69 420
13084.77 443
13085.85 445
13086.93 424
13088.01 387
13089.09 413
13090.17 425
13091.25 378
13092.33 409
13093.41 407
13094.49 415
13095.58 391
13096.66 356
13097.74 378
13098.82 407
13099.90 362
13100.98 359
13102.06 367
13103.14 377
13104.23 373
13105.31 366
13106.39 435
13107.47 360
13108.55 401
13109.63 411
13110.72 374
13111.80 358
13112.88 370
13113.96 335
13115.04 347
13116.13 358
13117.21 344
13118.29 392
13119.37 396
13120.45 358
13121.54 377
13122.62 401
13123.70 392
13124.78 417
13125.86 384
13126.95 406
13128.03 392
13129.11 415
13130.19 380
13131.28 401
13132.36 378
13133.44 401
13134.52 400
13135.61 385
13136.69 380
13137.77 363
13138.86 370
13139.94 358
13141.02 422
13142.11 372
13143.19 385
13144.27 374
13145.35 381
13146.44 355
13147.52 369
13148.60 344
13149.69 397
13150.77 373
13151.85 351
13152.94 390
13154.02 398
13155.10 388
13156.19 402
13157.27 370
13158.36 379
13159.44 380
13160.52 387
13161.61 420
13162.69 365
13163.77 366
13164.86 376
13165.94 411
13167.03 404
13168.11 356
13169.19 358
13170.28 377
13171.36 392
13172.45 374
13173.53 358
13174.62 387
13175.70 383
13176.79 377
13177.87 425
13178.95 389
13180.04 415
13181.12 387
13182.21 376
13183.29 374
13184.38 381
13185.46 387
13186.55 385
13187.63 373
13188.72 403
13189.80 366
13190.89 320
13191.97 368
13193.06 374
13194.14 346
13195.23 337
13196.31 362
13197.40 346
13198.48 344
13199.57 347
13200.65 393
13201.74 386
13202.83 390
13203.91 383
13205.00 383
13206.08 384
13207.17 384
13208.25 385
13209.34 383
13210.43 381
13211.51 399
13212.60 437
13213.68 366
13214.77 379
13215.86 396
13216.94 373
13218.03 335
13219.11 346
13220.20 343
13221.29 358
13222.37 374
13223.46 371
13224.55 396
13225.63 301
13226.72 339
13227.80 367
13228.89 386
13229.98 366
13231.06 364
13232.15 391
13233.24 394
13234.32 386
13235.41 405
13236.50 400
13237.59 365
13238.67 380
13239.76 345
13240.85 349
13241.93 338
13243.02 388
13244.11 377
13245.20 346
13246.28 365
13247.37 397
13248.46 444
13249.55 381
13250.63 366
13251.72 402
13252.81 370
13253.90 394
13254.98 359
13256.07 356
13257.16 381
13258.25 384
13259.33 414
13260.42 389
13261.51 400
13262.60 371
13263.69 425
13264.77 398
13265.86 375
13266.95 342
13268.04 432
13269.13 435
13270.22 389
13271.30 382
13272.39 409
13273.48 394
13274.57 380
13275.66 416
13276.75 395
13277.83 398
13278.92 405
13280.01 381
13281.10 371
13282.19 427
13283.28 449
13284.37 467
13285.46 361
13286.55 436
13287.63 437
13288.72 429
13289.81 422
13290.90 396
13291.99 389
13293.08 433
13294.17 428
13295.26 426
13296.35 439
13297.44 422
13298.53 461
13299.62 435
13300.71 443
13301.80 414
13302.89 426
13303.97 443
13305.06 454
13306.15 425
13307.24 411
13308.33 453
13309.42 473
13310.51 483
13311.60 488
13312.69 469
13313.78 476
13314.87 461
13315.96 440
13317.05 471
13318.14 440
13319.24 442
13320.33 460
13321.42 500
13322.51 479
13323.60 491
13324.69 447
13325.78 472
13326.87 454
13327.96 475
13329.05 448
13330.14 445
13331.23 446
13332.32 441
13333.41 452
13334.50 431
13335.60 471
13336.69 448
13337.78 479
13338.87 491
13339.96 507
13341.05 480
13342.14 497
13343.23 490
13344.32 517
13345.42 499
13346.51 484
13347.60 493
13348.69 535
13349.78 526
13350.87 463
13351.97 489
13353.06 467
13354.15 469
13355.24 515
13356.33 498
13357.42 454
13358.52 500
13359.61 540
13360.70 555
13361.79 561
13362.88 552
13363.98 570
13365.07 603
13366.16 616
13367.25 578
13368.35 606
13369.44 615
13370.53 630
13371.62 613
13372.72 641
13373.81 620
13374.90 648
13375.99 635
13377.09 563
13378.18 560
13379.27 551
13380.36 551
13381.46 550
13382.55 552
13383.64 506
13384.74 514
13385.83 502
13386.92 467
13388.02 445
13389.11 442
13390.20 436
13391.30 415
13392.39 452
13393.48 423
13394.58 434
13395.67 430
13396.76 435
13397.86 419
13398.95 433
13400.04 418
13401.14 413
13402.23 428
13403.32 441
13404.42 460
13405.51 431
13406.61 436
13407.70 450
13408.79 442
13409.89 457
13410.98 428
13412.08 378
13413.17 417
13414.26 416
13415.36 368
13416.45 416
13417.55 414
13418.64 392
13419.74 398
13420.83 437
13421.93 448
13423.02 437
13424.11 461
13425.21 432
13426.30 445
13427.40 415
13428.49 468
13429.59 414
13430.68 428
13431.78 450
13432.87 407
13433.97 419
13435.06 415
13436.16 423
13437.25 433
13438.35 464
13439.44 422
13440.54 474
13441.63 430
13442.73 497
13443.83 432
13444.92 408
13446.02 441
13447.11 439
13448.21 472
13449.30 450
13450.40 448
13451.49 467
13452.59 474
13453.69 481
13454.78 484
13455.88 469
13456.97 476
13458.07 465
13459.17 500
13460.26 507
13461.36 484
13462.45 513
13463.55 525
13464.65 557
13465.74 514
13466.84 519
13467.94 506
13469.03 531
13470.13 522
13471.23 486
13472.32 478
13473.42 515
13474.52 502
13475.61 532
13476.71 482
13477.81 509
13478.90 512
13480.00 539
13481.10 538
13482.19 503
13483.29 533
13484.39 519
13485.48 532
13486.58 523
13487.68 513
13488.78 502
13489.87 550
13490.97 546
13492.07 542
13493.17 564
13494.26 587
13495.36 591
13496.46 631
13497.56 637
13498.65 652
13499.75 630
13500.85 623
13501.95 685
13503.04 618
13504.14 639
13505.24 678
13506.34 720
13507.44 665
13508.53 674
13509.63 684
13510.73 684
13511.83 617
13512.93 583
13514.03 587
13515.12 600
13516.22 580
13517.32 546
13518.42 494
13519.52 560
13520.62 574
13521.71 515
13522.81 501
13523.91 490
13525.01 519
13526.11 488
13527.21 453
13528.31 445
13529.41 431
13530.51 414
13531.60 454
13532.70 450
13533.80 485
13534.90 419
13536.00 424
13537.10 406
13538.20 401
13539.30 459
13540.40 461
13541.50 451
13542.60 414
13543.70 414
13544.80 420
13545.90 416
13547.00 440
13548.09 428
13549.19 411
13550.29 419
13551.39 390
13552.49 381
13553.59 431
13554.69 429
13555.79 402
13556.89 387
13557.99 402
13559.09 425
13560.19 432
13561.29 394
13562.39 415
13563.50 401
13564.60 393
13565.70 392
13566.80 421
13567.90 393
13569.00 394
13570.10 402
13571.20 370
13572.30 381
13573.40 380
13574.50 422
13575.60 413
13576.70 394
13577.80 450
13578.90 440
13580.01 372
13581.11 399
13582.21 356
13583.31 359
13584.41 405
13585.51 386
13586.61 367
13587.71 384
13588.81 361
13589.92 408
13591.02 440
13592.12 398
13593.22 415
13594.32 404
13595.42 403
13596.53 426
13597.63 395
13598.73 397
13599.83 413
13600.93 434
13602.03 420
13603.14 388
13604.24 374
13605.34 411
13606.44 436
13607.54 418
13608.65 407
13609.75 398
13610.85 389
13611.95 402
13613.06 406
13614.16 403
13615.26 403
13616.36 432
13617.47 430
13618.57 398
13619.67 378
13620.77 407
13621.88 426
13622.98 397
13624.08 405
13625.18 376
13626.29 395
13627.39 399
13628.49 409
13629.60 403
13630.70 380
13631.80 392
13632.91 409
13634.01 395
13635.11 381
13636.21 392
13637.32 408
13638.42 408
13639.53 382
13640.63 405
13641.73 393
13642.84 432
13643.94 386
13645.04 387
13646.15 395
13647.25 414
13648.35 406
13649.46 390
13650.56 358
13651.67 375
13652.77 365
13653.87 419
13654.98 400
13656.08 355
13657.19 377
13658.29 408
13659.39 418
13660.50 336
13661.60 371
13662.71 407
13663.81 413
13664.92 420
13666.02 369
13667.12 366
13668.23 444
13669.33 424
13670.44 376
13671.54 376
13672.65 392
13673.75 425
13674.86 372
13675.96 398
13677.07 357
13678.17 386
13679.28 355
13680.38 366
13681.49 369
13682.59 365
13683.70 389
13684.80 386
13685.91 416
13687.01 396
13688.12 413
13689.22 438
13690.33 390
13691.44 373
13692.54 405
13693.65 428
13694.75 375
13695.86 403
13696.96 397
13698.07 368
13699.18 379
13700.28 426
13701.39 414
13702.49 376
13703.60 386
13704.71 404
13705.81 410
13706.92 412
13708.02 413
13709.13 429
13710.24 459
13711.34 403
13712.45 410
13713.56 413
13714.66 396
13715.77 421
13716.87 475
13717.98 448
13719.09 444
13720.19 432
13721.30 451
13722.41 450
13723.51 486
13724.62 462
13725.73 421
13726.84 442
13727.94 472
13729.05 464
13730.16 456
13731.26 457
13732.37 490
13733.48 486
13734.59 480
13735.69 466
13736.80 480
13737.91 481
13739.01 513
13740.12 518
13741.23 480
13742.34 504
13743.45 503
13744.55 507
13745.66 449
13746.77 469
13747.88 519
13748.98 535
13750.09 515
13751.20 488
13752.31 524
13753.42 529
13754.52 571
13755.63 560
13756.74 530
13757.85 573
13758.96 586
13760.06 580
13761.17 636
13762.28 633
13763.39 676
13764.50 700
13765.61 713
13766.72 707
13767.82 769
13768.93 856
13770.04 864
13771.15 838
13772.26 847
13773.37 903
13774.48 941
13775.59 942
13776.69 926
13777.80 967
13778.91 984
13780.02 938
13781.13 884
13782.24 834
13783.35 747
13784.46 743
13785.57 750
13786.68 622
13787.79 616
13788.90 599
13790.01 626
13791.12 602
13792.22 588
13793.33 563
13794.44 541
13795.55 563
13796.66 536
13797.77 540
13798.88 573
13799.99 522
13801.10 539
13802.21 513
13803.32 514
13804.43 524
13805.54 498
13806.65 553
13807.76 503
13808.87 489
13809.98 552
13811.09 521
13812.20 494
13813.32 513
13814.43 503
13815.54 560
13816.65 540
13817.76 489
13818.87 458
13819.98 483
13821.09 488
13822.20 447
13823.31 460
13824.42 417
13825.53 436
13826.64 455
13827.76 445
13828.87 443
13829.98 448
13831.09 485
13832.20 430
13833.31 439
13834.42 453
13835.53 461
13836.65 424
13837.76 462
13838.87 469
13839.98 484
13841.09 437
13842.20 466
13843.31 456
13844.43 436
13845.54 445
13846.65 460
13847.76 446
13848.87 464
13849.99 478
13851.10 456
13852.21 432
13853.32 494
13854.43 528
13855.55 504
13856.66 494
13857.77 504
13858.88 494
13859.99 458
13861.11 490
13862.22 499
13863.33 498
13864.44 491
13865.56 521
13866.67 562
13867.78 533
13868.89 545
13870.01 538
13871.12 551
13872.23 498
13873.35 522
13874.46 504
13875.57 516
13876.68 515
13877.80 491
13878.91 522
13880.02 532
13881.14 531
13882.25 505
13883.36 478
13884.48 479
13885.59 442
13886.70 508
13887.82 502
13888.93 490
13890.04 516
13891.16 479
13892.27 460
13893.39 527
13894.50 542
13895.61 545
13896.73 535
13897.84 559
13898.95 520
13900.07 574
13901.18 533
13902.30 516
13903.41 545
13904.52 484
13905.64 488
13906.75 485
13907.87 513
13908.98 514
13910.10 515
13911.21 507
13912.32 480
13913.44 482
13914.55 476
13915.67 508
13916.78 478
13917.90 435
13919.01 476
13920.13 506
13921.24 463
13922.36 446
13923.47 416
13924.59 428
13925.70 431
13926.82 430
13927.93 426
13929.05 454
13930.16 437
13931.28 446
13932.39 415
13933.51 426
13934.62 432
13935.74 424
13936.85 431
13937.97 474
13939.08 426
13940.20 421
13941.32 420
13942.43 438
13943.55 431
13944.66 421
13945.78 456
13946.89 432
13948.01 484
13949.13 399
13950.24 421
13951.36 450
13952.47 427
13953.59 419
13954.71 423
13955.82 407
13956.94 422
13958.05 411
13959.17 418
13960.29 423
13961.40 435
13962.52 449
13963.64 432
13964.75 408
13965.87 414
13966.99 423
13968.10 429
13969.22 411
13970.34 416
13971.45 392
13972.57 424
13973.69 410
13974.80 452
13975.92 463
13977.04 432
13978.16 475
13979.27 434
13980.39 420
13981.51 434
13982.62 388
13983.74 441
13984.86 406
13985.98 366
13987.09 381
13988.21 465
13989.33 418
13990.45 416
13991.56 386
13992.68 451
13993.80 414
13994.92 438
13996.03 414
13997.15 436
13998.27 463
13999.39 459
14000.51 461
14001.62 438
14002.74 444
14003.86 462
14004.98 494
14006.10 456
14007.21 461
14008.33 459
14009.45 530
14010.57 497
14011.69 471
14012.81 451
14013.93 481
14015.04 470
14016.16 510
14017.28 464
14018.40 464
14019.52 467
14020.64 527
14021.76 498
14022.87 513
14023.99 524
14025.11 540
14026.23 574
14027.35 543
14028.47 513
14029.59 501
14030.71 499
14031.83 462
14032.95 469
14034.07 463
14035.19 473
14036.30 490
14037.42 468
14038.54 456
14039.66 448
14040.78 442
14041.90 434
14043.02 423
14044.14 425
14045.26 439
14046.38 465
14047.50 450
14048.62 429
14049.74 432
14050.86 436
14051.98 483
14053.10 446
14054.22 454
14055.34 404
14056.46 491
14057.58 454
14058.70 436
14059.82 461
14060.94 446
14062.06 440
14063.18 445
14064.30 476
14065.43 475
14066.55 437
14067.67 432
14068.79 432
14069.91 421
14071.03 465
14072.15 473
14073.27 470
14074.39 477
14075.51 443
14076.63 480
14077.75 510
14078.88 519
14080.00 557
14081.12 519
14082.24 472
14083.36 527
14084.48 517
14085.60 478
14086.72 470
14087.85 526
14088.97 593
14090.09 573
14091.21 543
14092.33 587
14093.45 593
14094.58 585
14095.70 610
14096.82 541
14097.94 554
14099.06 549
14100.19 581
14101.31 603
14102.43 633
14103.55 601
14104.67 577
14105.80 587
14106.92 586
14108.04 560
14109.16 523
14110.28 535
14111.41 492
14112.53 502
14113.65 493
14114.77 490
14115.90 469
14117.02 457
14118.14 461
14119.27 462
14120.39 449
14121.51 484
14122.63 469
14123.76 443
14124.88 423
14126.00 410
14127.13 427
14128.25 440
14129.37 441
14130.50 413
14131.62 418
14132.74 430
14133.86 438
14134.99 418
14136.11 424
14137.24 424
14138.36 446
14139.48 439
14140.61 380
14141.73 423
14142.85 432
14143.98 428
14145.10 416
14146.22 412
14147.35 386
14148.47 391
14149.60 387
14150.72 391
14151.84 373
14152.97 411
14154.09 383
14155.22 383
14156.34 402
14157.46 382
14158.59 367
14159.71 385
14160.84 409
14161.96 424
14163.09 410
14164.21 363
14165.34 387
14166.46 403
14167.58 367
14168.71 381
14169.83 397
14170.96 375
14172.08 331
14173.21 384
14174.33 382
14175.46 399
14176.58 367
14177.71 378
14178.83 369
14179.96 362
14181.08 381
14182.21 334
14183.33 334
14184.46 354
14185.59 382
14186.71 369
14187.84 334
14188.96 350
14190.09 356
14191.21 344
14192.34 333
14193.46 383
14194.59 368
14195.72 377
14196.84 377
14197.97 368
14199.09 368
14200.22 367
14201.35 378
14202.47 382
14203.60 368
14204.72 354
14205.85 365
14206.98 352
14208.10 340
14209.23 328
14210.35 345
14211.48 366
14212.61 353
14213.73 315
14214.86 308
14215.99 327
14217.11 372
14218.24 350
14219.37 360
14220.49 319
14221.62 317
14222.75 355
14223.87 326
14225.00 325
14226.13 374
14227.26 360
14228.38 353
14229.51 360
14230.64 364
14231.76 341
14232.89 338
14234.02 331
14235.15 326
14236.27 322
14237.40 336
14238.53 361
14239.66 372
14240.78 347
14241.91 306
14243.04 325
14244.17 356
14245.29 365
14246.42 319
14247.55 292
14248.68 347
14249.81 336
14250.93 338
14252.06 322
14253.19 319
14254.32 316
14255.45 345
14256.57 357
14257.70 356
14258.83 339
14259.96 345
14261.09 335
14262.22 351
14263.34 305
14264.47 311
14265.60 344
14266.73 324
14267.86 311
14268.99 315
14270.12 340
14271.24 328
14272.37 307
14273.50 288
14274.63 353
14275.76 316
14276.89 297
14278.02 327
14279.15 322
14280.28 301
14281.41 299
14282.54 284
14283.66 307
14284.79 311
14285.92 326
14287.05 322
14288.18 288
14289.31 289
14290.44 314
14291.57 316
14292.70 301
14293.83 306
14294.96 298
14296.09 310
14297.22 296
14298.35 284
14299.48 296
14300.61 294
14301.74 304
14302.87 308
14304.00 289
14305.13 305
14306.26 269
14307.39 280
14308.52 283
14309.65 279
14310.78 266
14311.91 306
14313.04 301
14314.17 307
14315.30 278
14316.43 325
14317.56 275
14318.69 286
14319.82 280
14320.96 329
14322.09 334
14323.22 306
14324.35 293
14325.48 271
14326.61 292
14327.74 327
14328.87 309
14330.00 300
14331.13 282
14332.27 300
14333.40 280
14334.53 255
14335.66 265
14336.79 309
14337.92 297
14339.05 278
14340.18 235
14341.32 283
14342.45 272
14343.58 291
14344.71 264
14345.84 268
14346.98 278
14348.11 306
14349.24 270
14350.37 274
14351.50 245
14352.63 257
14353.77 302
14354.90 264
14356.03 257
14357.16 301
14358.30 310
14359.43 291
14360.56 287
14361.69 292
14362.82 291
14363.96 263
14365.09 295
14366.22 301
14367.35 260
14368.49 246
14369.62 254
14370.75 255
14371.89 258
14373.02 251
14374.15 244
14375.28 289
14376.42 291
14377.55 270
14378.68 267
14379.82 268
14380.95 289
14382.08 303
14383.22 273
14384.35 284
14385.48 279
14386.62 284
14387.75 291
14388.88 288
14390.02 268
14391.15 231
14392.28 256
14393.42 275
14394.55 243
14395.68 267
14396.82 265
14397.95 270
14399.09 253
14400.22 263
14401.35 294
14402.49 278
14403.62 272
14404.76 296
14405.89 257
14407.02 267
14408.16 292
14409.29 252
14410.43 250
14411.56 261
14412.70 280
14413.83 283
14414.96 277
14416.10 268
14417.23 252
14418.37 292
14419.50 283
14420.64 294
14421.77 288
14422.91 298
14424.04 280
14425.18 282
14426.31 269
14427.45 258
14428.58 306
14429.72 262
14430.85 251
14431.99 252
14433.12 254
14434.26 283
14435.39 294
14436.53 252
14437.66 287
14438.80 273
14439.93 263
14441.07 263
14442.20 281
14443.34 272
14444.48 258
14445.61 282
14446.75 273
14447.88 286
14449.02 252
14450.15 298
14451.29 308
14452.43 261
14453.56 252
14454.70 270
14455.83 307
14456.97 264
14458.11 237
14459.24 274
14460.38 266
14461.52 279
14462.65 274
14463.79 296
14464.93 271
14466.06 278
14467.20 302
14468.33 287
14469.47 249
14470.61 293
14471.74 303
14472.88 283
14474.02 273
14475.16 275
14476.29 298
14477.43 314
14478.57 280
14479.70 266
14480.84 271
14481.98 272
14483.11 307
14484.25 284
14485.39 288
14486.53 271
14487.66 290
14488.80 284
14489.94 267
14491.08 286
14492.21 253
14493.35 292
14494.49 294
14495.63 295
14496.76 275
14497.90 295
14499.04 255
14500.18 258
14501.31 241
14502.45 269
14503.59 295
14504.73 276
14505.87 248
14507.01 251
14508.14 294
14509.28 264
14510.42 265
14511.56 250
14512.70 293
14513.83 253
14514.97 265
14516.11 276
14517.25 239
14518.39 263
14519.53 287
14520.67 254
14521.80 260
14522.94 284
14524.08 268
14525.22 257
14526.36 246
14527.50 236
14528.64 252
14529.78 280
14530.92 258
14532.05 278
14533.19 288
14534.33 292
14535.47 304
14536.61 305
14537.75 263
14538.89 286
14540.03 301
14541.17 310
14542.31 267
14543.45 239
14544.59 287
14545.73 274
14546.87 251
14548.01 243
14549.15 278
14550.29 273
14551.43 267
14552.57 309
14553.71 285
14554.85 282
14555.99 268
14557.13 262
14558.27 284
14559.41 260
14560.55 259
14561.69 275
14562.83 285
14563.97 259
14565.11 280
14566.25 275
14567.39 295
14568.53 277
14569.67 284
14570.81 285
14571.95 271
14573.09 290
14574.23 272
14575.37 285
14576.51 224
14577.66 276
14578.80 294
14579.94 281
14581.08 253
14582.22 264
14583.36 264
14584.50 271
14585.64 277
14586.78 290
14587.93 287
14589.07 281
14590.21 289
14591.35 285
14592.49 275
14593.63 307
14594.77 302
14595.92 295
14597.06 304
14598.20 277
14599.34 314
14600.48 286
14601.62 286
14602.77 300
14603.91 291
14605.05 343
14606.19 335
14607.33 308
14608.48 314
14609.62 312
14610.76 301
14611.90 301
14613.04 305
14614.19 283
14615.33 310
14616.47 310
14617.61 340
14618.76 265
14619.90 329
14621.04 340
14622.18 347
14623.33 305
14624.47 326
14625.61 340
14626.76 363
14627.90 327
14629.04 312
14630.18 294
14631.33 324
14632.47 386
14633.61 358
14634.76 372
14635.90 358
14637.04 340
14638.19 365
14639.33 422
14640.47 342
14641.62 363
14642.76 355
14643.90 385
14645.05 374
14646.19 345
14647.33 350
14648.48 324
14649.62 350
14650.76 308
14651.91 302
14653.05 309
14654.20 317
14655.34 310
14656.48 299
14657.63 305
14658.77 268
14659.92 288
14661.06 281
14662.20 298
14663.35 321
14664.49 295
14665.64 289
14666.78 297
14667.93 278
14669.07 302
14670.22 309
14671.36 285
14672.50 268
14673.65 304
14674.79 291
14675.94 318
14677.08 280
14678.23 276
14679.37 287
14680.52 311
14681.66 295
14682.81 259
14683.95 312
14685.10 267
14686.24 266
14687.39 258
14688.53 278
14689.68 240
14690.82 273
14691.97 270
14693.12 272
14694.26 266
14695.41 281
14696.55 291
14697.70 279
14698.84 263
14699.99 227
14701.13 250
14702.28 325
14703.43 275
14704.57 275
14705.72 282
14706.86 278
14708.01 303
14709.16 244
14710.30 245
14711.45 264
14712.59 301
14713.74 279
14714.89 241
14716.03 256
14717.18 263
14718.33 275
14719.47 269
14720.62 273
14721.77 266
14722.91 255
14724.06 257
14725.21 285
14726.35 268
14727.50 276
14728.65 318
14729.79 278
14730.94 257
14732.09 270
14733.23 299
14734.38 246
14735.53 253
14736.67 285
14737.82 277
14738.97 273
14740.12 289
14741.26 255
14742.41 268
14743.56 261
14744.71 247
14745.85 282
14747.00 260
14748.15 238
14749.30 234
14750.44 292
14751.59 259
14752.74 255
14753.89 260
14755.03 300
14756.18 271
14757.33 268
14758.48 218
14759.63 241
14760.77 234
14761.92 263
14763.07 265
14764.22 255
14765.37 255
14766.52 280
14767.66 273
14768.81 246
14769.96 252
14771.11 295
14772.26 313
14773.41 241
14774.55 274
14775.70 271
14776.85 293
14778.00 264
14779.15 282
14780.30 289
14781.45 287
14782.60 272
14783.74 287
14784.89 274
14786.04 283
14787.19 255
14788.34 311
14789.49 280
14790.64 274
14791.79 301
14792.94 311
14794.09 284
14795.24 289
14796.39 293
14797.54 298
14798.69 305
14799.83 303
14800.98 311
14802.13 331
14803.28 304
14804.43 303
14805.58 297
14806.73 312
14807.88 254
14809.03 263
14810.18 263
14811.33 290
14812.48 283
14813.63 283
14814.78 279
14815.93 287
14817.08 267
14818.23 259
14819.38 262
14820.53 286
14821.69 272
14822.84 265
14823.99 251
14825.14 262
14826.29 277
14827.44 248
14828.59 252
14829.74 243
14830.89 267
14832.04 271
14833.19 290
14834.34 248
14835.49 240
14836.65 238
14837.80 217
14838.95 257
14840.10 267
14841.25 262
14842.40 255
14843.55 223
14844.70 205
14845.85 252
14847.01 212
14848.16 275
14849.31 258
14850.46 218
14851.61 229
14852.76 260
14853.92 239
14855.07 225
14856.22 234
14857.37 261
14858.52 218
14859.67 251
14860.83 225
14861.98 230
14863.13 227
14864.28 246
14865.44 242
14866.59 232
14867.74 245
14868.89 239
14870.04 242
14871.20 217
14872.35 247
14873.50 254
14874.65 242
14875.81 243
14876.96 222
14878.11 234
14879.26 215
14880.42 235
14881.57 227
14882.72 205
14883.88 238
14885.03 241
14886.18 252
14887.33 219
14888.49 216
14889.64 241
14890.79 240
14891.95 211
14893.10 220
14894.25 248
14895.41 241
14896.56 231
14897.71 223
14898.87 251
14900.02 242
14901.17 242
14902.33 243
14903.48 242
14904.63 233
14905.79 219
14906.94 239
14908.10 243
14909.25 221
14910.40 242
14911.56 271
14912.71 271
14913.87 252
14915.02 232
14916.17 267
14917.33 226
14918.48 227
14919.64 237
14920.79 239
14921.94 266
14923.10 216
14924.25 208
14925.41 201
14926.56 231
14927.72 212
14928.87 234
14930.03 231
14931.18 231
14932.34 255
14933.49 234
14934.65 200
14935.80 222
14936.96 245
14938.11 248
14939.27 230
14940.42 247
14941.58 249
14942.73 216
14943.89 235
14945.04 239
14946.20 243
14947.35 226
14948.51 259
14949.66 254
14950.82 258
14951.97 257
14953.13 265
14954.28 258
14955.44 222
14956.60 267
14957.75 238
14958.91 229
14960.06 246
14961.22 260
14962.37 265
14963.53 248
14964.69 255
14965.84 223
14967.00 210
14968.16 247
14969.31 218
14970.47 235
14971.62 243
14972.78 254
14973.94 259
14975.09 248
14976.25 213
14977.41 241
14978.56 264
14979.72 207
14980.88 222
14982.03 201
14983.19 221
14984.35 225
14985.50 238
14986.66 242
14987.82 224
14988.97 208
14990.13 230
14991.29 205
14992.44 209
14993.60 217
14994.76 227
14995.92 210
14997.07 213
14998.23 238
14999.39 219
15000.55 228
15001.70 221
15002.86 251
15004.02 247
15005.18 222
15006.33 235
15007.49 223
15008.65 225
15009.81 203
15010.96 220
15012.12 230
15013.28 221
15014.44 219
15015.60 230
15016.75 213
15017.91 219
15019.07 237
15020.23 228
15021.39 215
15022.54 218
15023.70 244
15024.86 229
15026.02 199
15027.18 192
15028.34 208
15029.49 211
15030.65 208
15031.81 257
15032.97 220
15034.13 235
15035.29 211
15036.45 211
15037.61 189
15038.76 183
15039.92 227
15041.08 213
15042.24 220
15043.40 211
15044.56 215
15045.72 187
15046.88 192
15048.04 233
15049.20 210
15050.36 213
15051.51 204
15052.67 202
15053.83 221
15054.99 219
15056.15 215
15057.31 230
15058.47 217
15059.63 221
15060.79 194
15061.95 209
15063.11 201
15064.27 219
15065.43 224
15066.59 230
15067.75 215
15068.91 211
15070.07 223
15071.23 220
15072.39 208
15073.55 207
15074.71 206
15075.87 211
15077.03 233
15078.19 210
15079.35 202
15080.51 213
15081.67 227
15082.83 224
15083.99 216
15085.16 218
15086.32 213
15087.48 232
15088.64 224
15089.80 222
15090.96 210
15092.12 210
15093.28 220
15094.44 195
15095.60 193
15096.76 200
15097.93 233
15099.09 238
15100.25 206
15101.41 211
15102.57 206
15103.73 224
15104.89 214
15106.05 185
15107.22 174
15108.38 200
15109.54 190
15110.70 187
15111.86 227
15113.02 205
15114.19 208
15115.35 202
15116.51 207
15117.67 202
15118.83 237
15120.00 231
15121.16 211
15122.32 206
15123.48 208
15124.64 211
15125.81 192
15126.97 215
15128.13 220
15129.29 241
15130.46 213
15131.62 203
15132.78 216
15133.94 187
15135.11 187
15136.27 198
15137.43 205
15138.59 195
15139.76 187
15140.92 216
15142.08 206
15143.25 198
15144.41 213
15145.57 211
15146.73 218
15147.90 221
15149.06 220
15150.22 204
15151.39 219
15152.55 218
15153.71 219
15154.88 229
15156.04 214
15157.20 203
15158.37 229
15159.53 197
15160.69 210
15161.86 212
15163.02 237
15164.19 223
15165.35 204
15166.51 237
15167.68 214
15168.84 232
15170.00 211
15171.17 224
15172.33 216
15173.50 215
15174.66 202
15175.83 249
15176.99 222
15178.15 219
15179.32 227
15180.48 201
15181.65 242
15182.81 246
15183.98 231
15185.14 242
15186.30 233
15187.47 251
15188.63 264
15189.80 229
15190.96 219
15192.13 193
15193.29 239
15194.46 257
15195.62 231
15196.79 225
15197.95 228
15199.12 253
15200.28 223
15201.45 228
15202.61 223
15203.78 237
15204.94 240
15206.11 251
15207.27 216
15208.44 247
15209.61 226
15210.77 225
15211.94 246
15213.10 223
15214.27 232
15215.43 241
15216.60 228
15217.76 240
15218.93 229
15220.10 239
15221.26 230
15222.43 256
15223.59 244
15224.76 261
15225.93 273
15227.09 230
15228.26 238
15229.42 234
15230.59 250
15231.76 243
15232.92 302
15234.09 267
15235.26 258
15236.42 241
15237.59 238
15238.76 251
15239.92 239
15241.09 308
15242.26 253
15243.42 253
15244.59 236
15245.76 281
15246.92 234
15248.09 233
15249.26 226
15250.42 269
15251.59 217
15252.76 236
15253.93 194
15255.09 246
15256.26 223
15257.43 241
15258.60 232
15259.76 224
15260.93 254
15262.10 223
15263.26 218
15264.43 209
15265.60 226
15266.77 236
15267.94 256
15269.10 215
15270.27 229
15271.44 210
15272.61 225
15273.77 208
15274.94 235
15276.11 218
15277.28 213
15278.45 208
15279.62 185
15280.78 215
15281.95 209
15283.12 215
15284.29 185
15285.46 193
15286.62 197
15287.79 225
15288.96 206
15290.13 190
15291.30 208
15292.47 209
15293.64 230
15294.81 214
15295.97 222
15297.14 198
15298.31 226
15299.48 206
15300.65 196
15301.82 191
15302.99 216
15304.16 213
15305.33 239
15306.49 211
15307.66 201
15308.83 225
15310.00 229
15311.17 213
15312.34 184
15313.51 210
15314.68 226
15315.85 252
15317.02 190
15318.19 207
15319.36 229
15320.53 249
15321.70 224
15322.87 220
15324.04 238
15325.21 256
15326.38 228
15327.55 237
15328.72 228
15329.89 196
15331.06 223
15332.23 218
15333.40 219
15334.57 206
15335.74 230
15336.91 199
15338.08 231
15339.25 207
15340.42 241
15341.59 217
15342.76 221
15343.93 208
15345.10 211
15346.27 236
15347.44 200
15348.62 223
15349.79 200
15350.96 226
15352.13 212
15353.30 212
15354.47 203
15355.64 215
15356.81 212
15357.98 235
15359.15 218
15360.33 233
15361.50 236
15362.67 220
15363.84 236
15365.01 228
15366.18 232
15367.35 213
15368.53 240
15369.70 219
15370.87 223
15372.04 205
15373.21 214
15374.38 207
15375.56 223
15376.73 220
15377.90 208
15379.07 201
15380.24 242
15381.42 226
15382.59 233
15383.76 220
15384.93 189
15386.10 221
15387.28 202
15388.45 201
15389.62 215
15390.79 237
15391.97 213
15393.14 237
15394.31 222
15395.48 231
15396.66 245
15397.83 236
15399.00 220
15400.17 205
15401.35 209
15402.52 216
15403.69 228
15404.87 215
15406.04 237
15407.21 222
15408.39 234
15409.56 220
15410.73 212
15411.91 204
15413.08 225
15414.25 225
15415.42 233
15416.60 210
15417.77 218
15418.95 226
15420.12 232
15421.29 262
15422.47 207
15423.64 226
15424.81 209
15425.99 235
15427.16 234
15428.33 228
15429.51 205
15430.68 221
15431.86 190
15433.03 230
15434.20 205
15435.38 209
15436.55 218
15437.73 211
15438.90 224
15440.08 208
15441.25 231
15442.42 189
15443.60 218
15444.77 224
15445.95 222
15447.12 219
15448.30 216
15449.47 205
15450.65 222
15451.82 200
15453.00 239
15454.17 224
15455.35 216
15456.52 210
15457.70 197
15458.87 206
15460.05 204
15461.22 188
15462.40 212
15463.57 254
15464.75 205
15465.92 199
15467.10 224
15468.27 220
15469.45 219
15470.62 210
15471.80 199
15472.97 186
15474.15 246
15475.33 229
15476.50 205
15477.68 214
15478.85 203
15480.03 202
15481.20 215
15482.38 194
15483.56 176
15484.73 253
15485.91 217
15487.08 199
15488.26 213
15489.44 213
15490.61 223
15491.79 219
15492.97 216
15494.14 199
15495.32 185
15496.49 200
15497.67 206
15498.85 214
15500.02 223
15501.20 225
15502.38 211
15503.55 202
15504.73 210
15505.91 217
15507.08 237
15508.26 210
15509.44 216
15510.62 187
15511.79 225
15512.97 216
15514.15 195
15515.32 188
15516.50 240
15517.68 213
15518.86 237
15520.03 197
15521.21 229
15522.39 244
15523.57 222
15524.74 193
15525.92 216
15527.10 223
15528.28 222
15529.45 211
15530.63 215
15531.81 201
15532.99 209
15534.16 231
15535.34 195
15536.52 177
15537.70 209
15538.88 232
15540.06 209
15541.23 231
15542.41 215
15543.59 232
15544.77 223
15545.95 207
15547.12 233
15548.30 220
15549.48 196
15550.66 205
15551.84 215
15553.02 217
15554.20 224
15555.37 204
15556.55 237
15557.73 208
15558.91 237
15560.09 243
15561.27 213
15562.45 195
15563.63 222
15564.81 208
15565.98 228
15567.16 239
15568.34 232
15569.52 212
15570.70 234
15571.88 224
15573.06 232
15574.24 215
15575.42 222
15576.60 264
15577.78 229
15578.96 220
15580.14 213
15581.32 247
15582.50 239
15583.68 214
15584.86 236
15586.04 222
15587.22 237
15588.40 259
15589.58 234
15590.76 240
15591.94 241
15593.12 259
15594.30 263
15595.48 216
15596.66 202
15597.84 203
15599.02 272
15600.20 269
15601.38 235
15602.56 226
15603.74 238
15604.92 255
15606.10 266
15607.28 263
15608.46 245
15609.64 272
15610.82 284
15612.00 278
15613.19 248
15614.37 260
15615.55 253
15616.73 299
15617.91 315
15619.09 249
15620.27 232
15621.45 249
15622.63 279
15623.82 240
15625.00 255
15626.18 260
15627.36 289
15628.54 288
15629.72 287
15630.90 279
15632.09 310
15633.27 304
15634.45 299
15635.63 293
15636.81 297
15637.99 263
15639.18 292
15640.36 295
15641.54 304
15642.72 316
15643.90 305
15645.09 303
15646.27 281
15647.45 326
15648.63 310
15649.82 361
15651.00 321
15652.18 316
15653.36 314
15654.54 338
15655.73 342
15656.91 375
15658.09 359
15659.28 364
15660.46 336
15661.64 299
15662.82 353
15664.01 362
15665.19 353
15666.37 302
15667.55 359
15668.74 346
15669.92 363
15671.10 343
15672.29 333
15673.47 334
15674.65 360
15675.84 370
15677.02 333
15678.20 322
15679.39 310
15680.57 305
15681.75 337
15682.94 311
15684.12 310
15685.30 313
15686.49 323
15687.67 344
15688.86 309
15690.04 311
15691.22 319
15692.41 347
15693.59 331
15694.78 300
15695.96 336
15697.14 333
15698.33 334
15699.51 320
15700.70 322
15701.88 321
15703.06 355
15704.25 329
15705.43 328
15706.62 327
15707.80 353
15708.99 360
15710.17 360
15711.36 357
15712.54 351
15713.73 403
15714.91 398
15716.09 389
15717.28 361
15718.46 390
15719.65 387
15720.83 395
15722.02 334
15723.20 373
15724.39 415
15725.57 388
15726.76 368
15727.95 359
15729.13 381
15730.32 406
15731.50 355
15732.69 319
15733.87 334
15735.06 381
15736.24 373
15737.43 342
15738.61 341
15739.80 350
15740.99 350
15742.17 354
15743.36 365
15744.54 336
15745.73 364
15746.92 361
15748.10 353
15749.29 392
15750.47 387
15751.66 409
15752.85 421
15754.03 383
15755.22 391
15756.40 399
15757.59 398
15758.78 398
15759.96 378
15761.15 370
15762.34 400
15763.52 411
15764.71 414
15765.90 364
15767.08 364
15768.27 347
15769.46 346
15770.64 357
15771.83 351
15773.02 362
15774.20 400
15775.39 372
15776.58 350
15777.77 323
15778.95 346
15780.14 376
15781.33 374
15782.51 371
15783.70 352
15784.89 353
15786.08 344
15787.26 369
15788.45 369
15789.64 359
15790.83 339
15792.01 324
15793.20 333
15794.39 363
15795.58 329
15796.77 316
15797.95 302
15799.14 298
15800.33 325
15801.52 311
15802.71 266
15803.89 260
15805.08 284
15806.27 281
15807.46 280
15808.65 279
15809.84 292
15811.02 297
15812.21 313
15813.40 290
15814.59 287
15815.78 270
15816.97 305
15818.15 250
15819.34 276
15820.53 267
15821.72 272
15822.91 281
15824.10 283
15825.29 284
15826.48 293
15827.67 274
15828.85 283
15830.04 262
15831.23 248
15832.42 267
15833.61 295
15834.80 272
15835.99 256
15837.18 276
15838.37 312
15839.56 309
15840.75 281
15841.94 271
15843.13 273
15844.32 292
15845.51 265
15846.70 251
15847.89 267
15849.08 282
15850.27 274
15851.46 259
15852.65 297
15853.84 289
15855.03 294
15856.22 265
15857.41 234
15858.60 235
15859.79 287
15860.98 306
15862.17 281
15863.36 240
15864.55 270
15865.74 277
15866.93 286
15868.12 266
15869.31 279
15870.50 279
15871.69 304
15872.88 285
15874.07 280
15875.26 279
15876.45 278
15877.64 305
15878.84 277
15880.03 266
15881.22 287
15882.41 278
15883.60 258
15884.79 271
15885.98 261
15887.17 254
15888.36 308
15889.56 267
15890.75 260
15891.94 271
15893.13 301
15894.32 328
15895.51 302
15896.71 316
15897.90 298
15899.09 298
15900.28 315
15901.47 297
15902.66 294
15903.86 284
15905.05 318
15906.24 337
15907.43 298
15908.62 295
15909.82 300
15911.01 314
15912.20 302
15913.39 301
15914.58 332
15915.78 348
15916.97 294
15918.16 273
15919.35 299
15920.55 289
15921.74 310
15922.93 331
15924.12 308
15925.32 295
15926.51 313
15927.70 312
15928.90 310
15930.09 319
15931.28 339
15932.47 338
15933.67 343
15934.86 303
15936.05 289
15937.25 307
15938.44 320
15939.63 305
15940.83 283
15942.02 278
15943.21 327
15944.41 354
15945.60 329
15946.79 300
15947.99 292
15949.18 299
15950.37 275
15951.57 278
15952.76 253
15953.96 256
15955.15 282
15956.34 284
15957.54 240
15958.73 241
15959.92 257
15961.12 270
15962.31 256
15963.51 249
15964.70 240
15965.90 239
15967.09 257
15968.28 209
15969.48 246
15970.67 248
15971.87 265
15973.06 249
15974.26 247
15975.45 229
15976.65 228
15977.84 233
15979.03 252
15980.23 238
15981.42 199
15982.62 225
15983.81 214
15985.01 256
15986.20 239
15987.40 226
15988.59 246
15989.79 217
15990.98 216
15992.18 228
15993.37 204
15994.57 248
15995.77 225
15996.96 220
15998.16 241
15999.35 235
16000.55 225
16001.74 222
16002.94 213
16004.13 219
16005.33 227
16006.53 206
16007.72 198
16008.92 216
16010.11 242
16011.31 219
16012.51 237
16013.70 216
16014.90 220
16016.09 202
16017.29 228
16018.49 211
16019.68 204
16020.88 210
16022.07 229
16023.27 228
16024.47 217
16025.66 232
16026.86 202
16028.06 198
16029.25 216
16030.45 219
16031.65 220
16032.84 230
16034.04 225
16035.24 236
16036.43 212
16037.63 230
16038.83 237
16040.02 222
16041.22 213
16042.42 210
16043.62 243
16044.81 211
16046.01 217
16047.21 192
16048.40 225
16049.60 202
16050.80 196
16052.00 192
16053.19 212
16054.39 202
16055.59 218
16056.79 239
16057.99 230
16059.18 206
16060.38 207
16061.58 216
16062.78 202
16063.97 208
16065.17 221
16066.37 201
16067.57 219
16068.77 232
16069.96 212
16071.16 212
16072.36 216
16073.56 191
16074.76 196
16075.96 188
16077.15 207
16078.35 215
16079.55 210
16080.75 195
16081.95 202
16083.15 207
16084.35 225
16085.54 224
16086.74 230
16087.94 177
16089.14 194
16090.34 219
16091.54 204
16092.74 206
16093.94 204
16095.14 218
16096.33 232
16097.53 210
16098.73 189
16099.93 202
16101.13 213
16102.33 222
16103.53 211
16104.73 197
16105.93 201
16107.13 247
16108.33 218
16109.53 171
16110.73 188
16111.93 228
16113.13 236
16114.33 215
16115.53 194
16116.73 207
16117.93 225
16119.13 223
16120.33 214
16121.53 193
16122.73 218
16123.93 217
16125.13 247
16126.33 192
16127.53 211
16128.73 219
16129.93 213
16131.13 195
16132.33 202
16133.53 213
16134.73 222
16135.93 209
16137.13 192
16138.33 209
16139.53 217
16140.73 190
16141.93 217
16143.13 199
16144.34 167
16145.54 215
16146.74 221
16147.94 208
16149.14 171
16150.34 215
16151.54 236
16152.74 242
16153.94 180
16155.15 203
16156.35 207
16157.55 212
16158.75 201
16159.95 169
16161.15 212
16162.35 211
16163.56 209
16164.76 201
16165.96 217
16167.16 200
16168.36 187
16169.56 221
16170.77 202
16171.97 169
16173.17 206
16174.37 244
16175.57 208
16176.78 211
16177.98 190
16179.18 196
16180.38 183
16181.59 219
16182.79 198
16183.99 187
16185.19 217
16186.40 224
16187.60 228
16188.80 218
16190.00 217
16191.21 226
16192.41 233
16193.61 210
16194.81 189
16196.02 192
16197.22 218
16198.42 190
16199.63 176
16200.83 216
16202.03 222
16203.23 209
16204.44 211
16205.64 198
16206.84 172
16208.05 196
16209.25 224
16210.45 224
16211.66 188
16212.86 202
16214.06 214
16215.27 226
16216.47 202
16217.68 204
16218.88 205
16220.08 211
16221.29 192
16222.49 219
16223.69 205
16224.90 195
16226.10 210
16227.31 217
16228.51 209
16229.71 179
16230.92 224
16232.12 185
16233.33 222
16234.53 195
16235.74 216
16236.94 202
16238.14 241
16239.35 203
16240.55 188
16241.76 228
16242.96 242
16244.17 231
16245.37 199
16246.58 221
16247.78 247
16248.99 224
16250.19 242
16251.40 246
16252.60 224
16253.81 219
16255.01 238
16256.22 213
16257.42 209
16258.63 226
16259.83 231
16261.04 225
16262.24 223
16263.45 232
16264.65 267
16265.86 241
16267.06 209
16268.27 214
16269.47 233
16270.68 267
16271.89 255
16273.09 231
16274.30 219
16275.50 227
16276.71 229
16277.91 232
16279.12 210
16280.33 217
16281.53 275
16282.74 252
16283.94 242
16285.15 226
16286.36 237
16287.56 275
16288.77 223
16289.98 247
16291.18 254
16292.39 252
16293.59 211
16294.80 246
16296.01 232
16297.21 258
16298.42 233
16299.63 285
16300.83 232
16302.04 247
16303.25 248
16304.46 248
16305.66 271
16306.87 243
16308.08 267
16309.28 282
16310.49 295
16311.70 234
16312.90 246
16314.11 264
16315.32 281
16316.53 270
16317.73 253
16318.94 250
16320.15 275
16321.36 246
16322.56 236
16323.77 249
16324.98 245
16326.19 253
16327.39 232
16328.60 246
16329.81 229
16331.02 257
16332.23 230
16333.43 248
16334.64 239
16335.85 262
16337.06 233
16338.27 246
16339.47 231
16340.68 242
16341.89 203
16343.10 224
16344.31 233
16345.52 240
16346.72 248
16347.93 223
16349.14 204
16350.35 201
16351.56 229
16352.77 197
16353.98 230
16355.18 212
16356.39 197
16357.60 200
16358.81 228
16360.02 204
16361.23 190
16362.44 208
16363.65 243
16364.86 222
16366.07 226
16367.27 228
16368.48 216
16369.69 226
16370.90 193
16372.11 212
16373.32 211
16374.53 237
16375.74 227
16376.95 197
16378.16 194
16379.37 212
16380.58 210
16381.79 204
16383.00 221
16384.21 202
16385.42 212
16386.63 220
16387.84 196
16389.05 176
16390.26 193
16391.47 206
16392.68 213
16393.89 199
16395.10 217
16396.31 197
16397.52 194
16398.73 197
16399.94 196
16401.15 203
16402.36 230
16403.57 206
16404.78 193
16405.99 206
16407.20 224
16408.41 212
16409.62 197
16410.84 194
16412.05 204
16413.26 214
16414.47 201
16415.68 200
16416.89 192
16418.10 193
16419.31 176
16420.52 188
16421.73 202
16422.95 184
16424.16 210
16425.37 209
16426.58 229
16427.79 222
16429.00 216
16430.21 184
16431.43 212
16432.64 195
16433.85 212
16435.06 198
16436.27 188
16437.48 206
16438.70 209
16439.91 184
16441.12 160
16442.33 211
16443.54 175
16444.76 196
16445.97 216
16447.18 215
16448.39 190
16449.61 218
16450.82 181
16452.03 178
16453.24 190
16454.45 218
16455.67 190
16456.88 208
16458.09 194
16459.31 195
16460.52 215
16461.73 198
16462.94 191
16464.16 196
16465.37 209
16466.58 187
16467.79 207
16469.01 171
16470.22 197
16471.43 175
16472.65 198
16473.86 197
16475.07 202
16476.29 192
16477.50 200
16478.71 181
16479.93 194
16481.14 180
16482.35 189
16483.57 203
16484.78 198
16485.99 203
16487.21 187
16488.42 201
16489.64 171
16490.85 194
16492.06 187
16493.28 184
16494.49 192
16495.70 177
16496.92 196
16498.13 161
16499.35 191
16500.56 195
16501.77 190
16502.99 180
16504.20 179
16505.42 175
16506.63 183
16507.85 161
16509.06 163
16510.28 180
16511.49 187
16512.70 187
16513.92 186
16515.13 179
16516.35 168
16517.56 175
16518.78 201
16519.99 180
16521.21 177
16522.42 184
16523.64 174
16524.85 190
16526.07 191
16527.28 203
16528.50 194
16529.71 203
16530.93 195
16532.14 159
16533.36 205
16534.57 175
16535.79 181
16537.01 168
16538.22 192
16539.44 186
16540.65 181
16541.87 178
16543.08 171
16544.30 211
16545.52 206
16546.73 202
16547.95 192
16549.16 177
16550.38 173
16551.60 188
16552.81 202
16554.03 183
16555.24 185
16556.46 196
16557.68 198
16558.89 182
16560.11 208
16561.32 197
16562.54 170
16563.76 204
16564.97 194
16566.19 202
16567.41 178
16568.62 192
16569.84 169
16571.06 199
16572.27 222
16573.49 185
16574.71 197
16575.93 170
16577.14 204
16578.36 204
16579.58 202
16580.79 167
16582.01 176
16583.23 155
16584.44 189
16585.66 159
16586.88 162
16588.10 189
16589.31 197
16590.53 191
16591.75 194
16592.97 190
16594.18 176
16595.40 183
16596.62 196
16597.84 187
16599.06 178
16600.27 214
16601.49 189
16602.71 179
16603.93 183
16605.14 181
16606.36 177
16607.58 178
16608.80 192
16610.02 185
16611.24 185
16612.45 181
16613.67 204
16614.89 179
16616.11 180
16617.33 195
16618.55 190
16619.76 176
16620.98 180
16622.20 171
16623.42 203
16624.64 211
16625.86 209
16627.08 187
16628.30 183
16629.51 210
16630.73 203
16631.95 189
16633.17 187
16634.39 176
16635.61 186
16636.83 211
16638.05 189
16639.27 193
16640.49 155
16641.71 186
16642.92 181
16644.14 203
16645.36 187
16646.58 189
16647.80 195
16649.02 174
16650.24 145
16651.46 163
16652.68 175
16653.90 186
16655.12 183
16656.34 176
16657.56 153
16658.78 162
16660.00 180
16661.22 184
16662.44 164
16663.66 155
16664.88 189
16666.10 191
16667.32 201
16668.54 169
16669.76 185
16670.98 185
16672.20 196
16673.42 173
16674.64 153
16675.87 169
16677.09 201
16678.31 174
16679.53 165
16680.75 172
16681.97 188
16683.19 185
16684.41 170
16685.63 151
16686.85 186
16688.07 194
16689.30 152
16690.52 171
16691.74 178
16692.96 205
16694.18 192
16695.40 180
16696.62 171
16697.84 165
16699.07 186
16700.29 174
16701.51 186
16702.73 166
16703.95 177
16705.17 170
16706.40 215
16707.62 180
16708.84 157
16710.06 177
16711.28 146
16712.50 179
16713.73 163
16714.95 187
16716.17 184
16717.39 185
16718.61 177
16719.84 190
16721.06 159
16722.28 168
16723.50 165
16724.73 170
16725.95 181
16727.17 191
16728.39 163
16729.62 154
16730.84 157
16732.06 182
16733.28 178
16734.51 176
16735.73 159
16736.95 188
16738.18 197
16739.40 169
16740.62 160
16741.84 150
16743.07 181
16744.29 173
16745.51 193
16746.74 192
16747.96 183
16749.18 193
16750.41 190
16751.63 176
16752.85 185
16754.08 184
16755.30 186
16756.52 191
16757.75 157
16758.97 193
16760.20 163
16761.42 178
16762.64 136
16763.87 155
16765.09 164
16766.31 173
16767.54 172
16768.76 169
16769.99 180
16771.21 187
16772.43 164
16773.66 171
16774.88 189
16776.11 164
16777.33 211
16778.56 187
16779.78 185
16781.01 158
16782.23 179
16783.45 165
16784.68 184
16785.90 203
16787.13 181
16788.35 178
16789.58 195
16790.80 191
16792.03 189
16793.25 186
16794.48 165
16795.70 173
16796.93 161
16798.15 174
16799.38 151
16800.60 159
16801.83 170
16803.05 187
16804.28 195
16805.50 158
16806.73 199
16807.95 221
16809.18 181
16810.41 180
16811.63 177
16812.86 174
16814.08 197
16815.31 184
16816.53 185
16817.76 155
16818.99 180
16820.21 181
16821.44 180
16822.66 156
16823.89 176
16825.12 153
16826.34 174
16827.57 198
16828.79 172
16830.02 190
16831.25 195
16832.47 179
16833.70 188
16834.93 176
16836.15 180
16837.38 168
16838.61 195
16839.83 185
16841.06 176
16842.29 189
16843.51 194
16844.74 186
16845.97 181
16847.19 176
16848.42 182
16849.65 210
16850.87 204
16852.10 178
16853.33 194
16854.56 185
16855.78 175
16857.01 184
16858.24 208
16859.46 168
16860.69 183
16861.92 195
16863.15 207
16864.37 191
16865.60 191
16866.83 204
16868.06 198
16869.28 194
16870.51 203
16871.74 232
16872.97 222
16874.20 221
16875.42 211
16876.65 224
16877.88 206
16879.11 228
16880.34 229
16881.56 215
16882.79 251
16884.02 223
16885.25 202
16886.48 226
16887.71 210
16888.93 222
16890.16 225
16891.39 220
16892.62 204
16893.85 207
16895.08 248
16896.31 213
16897.53 254
16898.76 226
16899.99 212
16901.22 229
16902.45 236
16903.68 219
16904.91 220
16906.14 204
16907.37 200
16908.59 198
16909.82 212
16911.05 209
16912.28 195
16913.51 176
16914.74 197
16915.97 207
16917.20 193
16918.43 190
16919.66 183
16920.89 224
16922.12 184
16923.35 191
16924.58 182
16925.81 175
16927.04 174
16928.27 180
16929.50 188
16930.73 191
16931.96 189
16933.19 189
16934.42 183
16935.65 205
16936.88 196
16938.11 202
16939.34 203
16940.57 176
16941.80 162
16943.03 158
16944.26 179
16945.49 178
16946.72 166
16947.95 194
16949.18 183
16950.41 199
16951.64 189
16952.87 184
16954.10 195
16955.33 168
16956.57 177
16957.80 216
16959.03 199
16960.26 150
16961.49 166
16962.72 194
16963.95 179
16965.18 168
16966.41 155
16967.65 159
16968.88 186
16970.11 171
16971.34 171
16972.57 170
16973.80 180
16975.03 195
16976.27 181
16977.50 167
16978.73 192
16979.96 189
16981.19 204
16982.42 174
16983.66 175
16984.89 167
16986.12 186
16987.35 219
16988.58 184
16989.82 164
16991.05 173
16992.28 187
16993.51 203
16994.75 201
16995.98 167
16997.21 186
16998.44 168
16999.67 199
17000.91 179
17002.14 166
17003.37 201
17004.61 206
17005.84 179
17007.07 199
17008.30 177
17009.54 206
17010.77 201
17012.00 165
17013.23 171
17014.47 179
17015.70 201
17016.93 175
17018.17 180
17019.40 191
17020.63 182
17021.87 176
17023.10 187
17024.33 165
17025.57 182
17026.80 175
17028.03 204
17029.27 193
17030.50 182
17031.73 178
17032.97 173
17034.20 193
17035.44 176
17036.67 165
17037.90 176
17039.14 168
17040.37 183
17041.60 192
17042.84 153
17044.07 148
17045.31 166
17046.54 174
17047.78 162
17049.01 166
17050.24 173
17051.48 148
17052.71 174
17053.95 158
17055.18 180
17056.42 146
17057.65 171
17058.89 140
17060.12 193
17061.35 162
17062.59 182
17063.82 170
17065.06 145
17066.29 162
17067.53 158
17068.76 185
17070.00 168
17071.23 178
17072.47 142
17073.70 167
17074.94 176
17076.17 174
17077.41 174
17078.65 177
17079.88 191
17081.12 188
17082.35 147
17083.59 178
17084.82 183
17086.06 181
17087.29 180
17088.53 170
17089.77 171
17091.00 162
17092.24 210
17093.47 224
17094.71 176
17095.94 157
17097.18 140
17098.42 166
17099.65 190
17100.89 193
17102.12 177
17103.36 162
17104.60 175
17105.83 175
17107.07 140
17108.31 161
17109.54 156
17110.78 174
17112.02 179
17113.25 153
17114.49 139
17115.73 167
17116.96 190
17118.20 190
17119.44 144
17120.67 165
17121.91 179
17123.15 149
17124.38 142
17125.62 149
17126.86 169
17128.10 179
17129.33 175
17130.57 158
17131.81 181
17133.04 190
17134.28 176
17135.52 159
17136.76 177
17137.99 189
17139.23 183
17140.47 153
17141.71 159
17142.94 146
17144.18 146
17145.42 203
17146.66 173
17147.90 156
17149.13 166
17150.37 199
17151.61 176
17152.85 181
17154.08 174
17155.32 155
17156.56 184
17157.80 160
17159.04 153
17160.28 161
17161.51 189
17162.75 144
17163.99 169
17165.23 157
17166.47 163
17167.71 143
17168.95 192
17170.18 161
17171.42 160
17172.66 144
17173.90 169
17175.14 152
17176.38 160
17177.62 154
17178.86 180
17180.09 150
17181.33 158
17182.57 210
17183.81 162
17185.05 175
17186.29 144
17187.53 164
17188.77 152
17190.01 176
17191.25 175
17192.49 123
17193.73 168
17194.97 170
17196.21 160
17197.45 150
17198.69 155
17199.92 148
17201.16 144
17202.40 178
17203.64 172
17204.88 150
17206.12 142
17207.36 154
17208.60 163
17209.84 152
17211.08 147
17212.32 146
17213.56 153
17214.81 156
17216.05 162
17217.29 150
17218.53 159
17219.77 151
17221.01 162
17222.25 142
17223.49 146
17224.73 135
17225.97 152
17227.21 173
17228.45 147
17229.69 161
17230.93 135
17232.17 159
17233.41 172
17234.66 162
17235.90 147
17237.14 164
17238.38 170
17239.62 171
17240.86 146
17242.10 156
17243.34 169
17244.58 163
17245.83 177
17247.07 168
17248.31 166
17249.55 146
17250.79 146
17252.03 159
17253.28 184
17254.52 169
17255.76 152
17257.00 146
17258.24 131
17259.48 174
17260.73 134
17261.97 149
17263.21 141
17264.45 156
17265.69 141
17266.94 175
17268.18 170
17269.42 139
17270.66 157
17271.91 155
17273.15 174
17274.39 139
17275.63 143
17276.88 166
17278.12 162
17279.36 145
17280.60 154
17281.85 148
17283.09 169
17284.33 164
17285.57 154
17286.82 152
17288.06 158
17289.30 180
17290.55 180
17291.79 158
17293.03 149
17294.28 173
17295.52 167
17296.76 148
17298.01 156
17299.25 156
17300.49 154
17301.74 154
17302.98 153
17304.22 140
17305.47 143
17306.71 160
17307.95 160
17309.20 161
17310.44 157
17311.68 166
17312.93 179
17314.17 156
17315.42 161
17316.66 146
17317.90 147
17319.15 150
17320.39 149
17321.64 139
17322.88 158
17324.12 159
17325.37 151
17326.61 139
17327.86 163
17329.10 172
17330.35 148
17331.59 178
17332.83 182
17334.08 160
17335.32 162
17336.57 135
17337.81 133
17339.06 166
17340.30 158
17341.55 147
17342.79 173
17344.04 174
17345.28 164
17346.53 151
17347.77 175
17349.02 160
17350.26 157
17351.51 155
17352.75 156
17354.00 183
17355.24 143
17356.49 163
17357.73 156
17358.98 163
17360.23 151
17361.47 149
17362.72 139
17363.96 137
17365.21 133
17366.45 162
17367.70 146
17368.95 149
17370.19 154
17371.44 184
17372.68 170
17373.93 178
17375.18 189
17376.42 170
17377.67 181
17378.91 155
17380.16 187
17381.41 168
17382.65 151
17383.90 171
17385.15 193
17386.39 161
17387.64 144
17388.89 171
17390.13 156
17391.38 146
17392.63 147
17393.87 143
17395.12 164
17396.37 170
17397.61 162
17398.86 182
17400.11 158
17401.35 151
17402.60 144
17403.85 145
17405.09 140
17406.34 151
17407.59 153
17408.84 158
17410.08 151
17411.33 157
17412.58 163
17413.83 130
17415.07 145
17416.32 144
17417.57 163
17418.82 147
17420.06 120
17421.31 115
17422.56 142
17423.81 147
17425.05 168
17426.30 125
17427.55 144
17428.80 141
17430.05 149
17431.29 161
17432.54 161
17433.79 159
17435.04 158
17436.29 157
17437.54 136
17438.78 173
17440.03 167
17441.28 176
17442.53 151
17443.78 159
17445.03 146
17446.27 164
17447.52 166
17448.77 148
17450.02 132
17451.27 174
17452.52 165
17453.77 155
17455.02 123
17456.27 133
17457.51 159
17458.76 160
17460.01 131
17461.26 129
17462.51 137
17463.76 164
17465.01 158
17466.26 143
17467.51 124
17468.76 132
17470.01 162
17471.26 177
17472.51 156
17473.76 145
17475.01 140
17476.26 152
17477.50 142
17478.75 166
17480.00 124
17481.25 174
17482.50 185
17483.75 148
17485.00 130
17486.25 144
17487.50 171
17488.75 159
17490.00 132
17491.25 158
17492.51 168
17493.76 157
17495.01 160
17496.26 160
17497.51 173
17498.76 170
17500.01 182
17501.26 165
17502.51 137
17503.76 163
17505.01 164
17506.26 178
17507.51 174
17508.76 145
17510.01 172
17511.26 153
17512.52 155
17513.77 144
17515.02 144
17516.27 162
17517.52 158
17518.77 137
17520.02 153
17521.27 147
17522.53 187
17523.78 161
17525.03 171
17526.28 155
17527.53 157
17528.78 167
17530.03 147
17531.29 161
17532.54 164
17533.79 141
17535.04 144
17536.29 154
17537.55 157
17538.80 164
17540.05 155
17541.30 143
17542.55 145
17543.81 139
17545.06 150
17546.31 144
17547.56 153
17548.81 159
17550.07 131
17551.32 148
17552.57 156
17553.82 147
17555.08 171
17556.33 162
17557.58 157
17558.83 148
17560.09 159
17561.34 183
17562.59 156
17563.85 172
17565.10 143
17566.35 161
17567.60 138
17568.86 165
17570.11 184
17571.36 169
17572.62 160
17573.87 157
17575.12 155
17576.38 142
17577.63 153
17578.88 152
17580.14 167
17581.39 141
17582.64 172
17583.90 156
17585.15 148
17586.40 152
17587.66 164
17588.91 163
17590.17 155
17591.42 148
17592.67 136
17593.93 162
17595.18 152
17596.43 131
17597.69 147
17598.94 174
17600.20 160
17601.45 165
17602.71 143
17603.96 161
17605.21 171
17606.47 160
17607.72 176
17608.98 161
17610.23 172
17611.49 184
17612.74 178
17614.00 160
17615.25 145
17616.50 161
17617.76 156
17619.01 158
17620.27 148
17621.52 165
17622.78 158
17624.03 177
17625.29 159
17626.54 180
17627.80 175
17629.05 145
17630.31 176
17631.56 149
17632.82 143
17634.08 168
17635.33 153
17636.59 170
17637.84 158
17639.10 175
17640.35 155
17641.61 134
17642.86 157
17644.12 159
17645.38 141
17646.63 150
17647.89 138
17649.14 150
17650.40 149
17651.66 143
17652.91 176
17654.17 148
17655.42 135
17656.68 153
17657.94 154
17659.19 171
17660.45 131
17661.70 152
17662.96 181
17664.22 138
17665.47 164
17666.73 150
17667.99 157
17669.24 166
17670.50 133
17671.76 167
17673.01 163
17674.27 154
17675.53 155
17676.78 142
17678.04 150
17679.30 152
17680.56 147
17681.81 164
17683.07 159
17684.33 143
17685.58 147
17686.84 147
17688.10 168
17689.36 139
17690.61 139
17691.87 160
17693.13 166
17694.39 162
17695.64 143
17696.90 145
17698.16 145
17699.42 157
17700.67 160
17701.93 142
17703.19 151
17704.45 158
17705.70 129
17706.96 175
17708.22 144
17709.48 176
17710.74 176
17711.99 170
17713.25 160
17714.51 152
17715.77 150
17717.03 175
17718.29 152
17719.54 144
17720.80 148
17722.06 138
17723.32 156
17724.58 147
17725.84 154
17727.10 154
17728.35 148
17729.61 152
17730.87 154
17732.13 136
17733.39 133
17734.65 150
17735.91 138
17737.17 139
17738.43 153
17739.69 132
17740.94 162
17742.20 164
17743.46 134
17744.72 170
17745.98 136
17747.24 157
17748.50 148
17749.76 156
17751.02 138
17752.28 141
17753.54 140
17754.80 151
17756.06 155
17757.32 153
17758.58 137
17759.84 148
17761.10 161
17762.36 155
17763.62 163
17764.88 162
17766.14 161
17767.40 165
17768.66 144
17769.92 151
17771.18 155
17772.44 144
17773.70 148
17774.96 151
17776.22 151
17777.48 145
17778.74 159
17780.00 158
17781.26 145
17782.52 151
17783.78 159
17785.04 173
17786.30 139
17787.57 152
17788.83 157
17790.09 156
17791.35 155
17792.61 140
17793.87 152
17795.13 146
17796.39 144
17797.65 135
17798.91 145
17800.18 163
17801.44 160
17802.70 151
17803.96 171
17805.22 146
17806.48 131
17807.74 157
17809.01 145
17810.27 148
17811.53 136
17812.79 154
17814.05 143
17815.31 175
17816.58 165
17817.84 175
17819.10 168
17820.36 141
17821.62 152
17822.89 143
17824.15 158
17825.41 141
17826.67 151
17827.94 138
17829.20 152
17830.46 172
17831.72 170
17832.98 151
17834.25 148
17835.51 152
17836.77 151
17838.04 168
17839.30 138
17840.56 155
17841.82 168
17843.09 149
17844.35 163
17845.61 156
17846.87 150
17848.14 145
17849.40 158
17850.66 154
17851.93 163
17853.19 140
17854.45 152
17855.72 153
17856.98 160
17858.24 130
17859.51 129
17860.77 120
17862.03 139
17863.30 153
17864.56 129
17865.82 148
17867.09 153
17868.35 143
17869.62 141
17870.88 125
17872.14 171
17873.41 142
17874.67 140
17875.93 141
17877.20 156
17878.46 187
17879.73 145
17880.99 143
17882.26 140
17883.52 155
17884.78 143
17886.05 144
17887.31 145
17888.58 154
17889.84 140
17891.11 158
17892.37 151
17893.63 153
17894.90 131
17896.16 159
17897.43 146
17898.69 139
17899.96 134
17901.22 165
17902.49 142
17903.75 134
17905.02 137
17906.28 152
17907.55 153
17908.81 133
17910.08 144
17911.34 119
17912.61 137
17913.87 137
17915.14 130
17916.41 125
17917.67 129
17918.94 128
17920.20 159
17921.47 153
17922.73 159
17924.00 152
17925.26 168
17926.53 165
17927.80 133
17929.06 145
17930.33 142
17931.59 155
17932.86 136
17934.13 149
17935.39 142
17936.66 119
17937.92 151
17939.19 153
17940.46 133
17941.72 138
17942.99 133
17944.26 148
17945.52 122
17946.79 143
17948.06 143
17949.32 178
17950.59 150
17951.85 132
17953.12 128
17954.39 143
17955.66 148
17956.92 119
17958.19 131
17959.46 116
17960.72 158
17961.99 159
17963.26 156
17964.52 136
17965.79 127
17967.06 128
17968.33 142
17969.59 143
17970.86 147
17972.13 161
17973.40 128
17974.66 151
17975.93 160
17977.20 146
17978.47 122
17979.73 162
17981.00 163
17982.27 136
17983.54 148
17984.80 156
17986.07 142
17987.34 132
17988.61 129
17989.88 110
17991.14 150
17992.41 138
17993.68 145
17994.95 115
17996.22 137
17997.48 153
17998.75 157
18000.02 137
18001.29 133
18002.56 131
18003.83 119
18005.10 145
18006.36 123
18007.63 128
18008.90 147
18010.17 133
18011.44 135
18012.71 136
18013.98 136
18015.25 125
18016.51 143
18017.78 145
18019.05 149
18020.32 146
18021.59 145
18022.86 153
18024.13 143
18025.40 155
18026.67 169
18027.94 154
18029.21 150
18030.48 145
18031.75 149
18033.01 133
18034.28 178
18035.55 174
18036.82 157
18038.09 167
18039.36 147
18040.63 158
18041.90 163
18043.17 152
18044.44 132
18045.71 134
18046.98 135
18048.25 172
18049.52 144
18050.79 143
18052.06 147
18053.33 157
18054.60 140
18055.87 140
18057.14 137
18058.42 150
18059.69 133
18060.96 116
18062.23 144
18063.50 129
18064.77 143
18066.04 147
18067.31 138
18068.58 136
18069.85 147
18071.12 127
18072.39 137
18073.66 118
18074.93 141
18076.21 129
18077.48 151
18078.75 154
18080.02 152
18081.29 148
18082.56 139
18083.83 155
18085.10 130
18086.38 146
18087.65 149
18088.92 139
18090.19 143
18091.46 156
18092.73 135
18094.01 136
18095.28 138
18096.55 154
18097.82 138
18099.09 136
18100.36 167
18101.64 133
18102.91 115
18104.18 125
18105.45 167
18106.73 142
18108.00 150
18109.27 143
18110.54 141
18111.81 143
18113.09 143
18114.36 117
18115.63 134
18116.90 159
18118.18 156
18119.45 149
18120.72 133
18121.99 157
18123.27 145
18124.54 132
18125.81 150
18127.09 155
18128.36 135
18129.63 167
18130.90 129
18132.18 126
18133.45 125
18134.72 130
18136.00 157
18137.27 134
18138.54 134
18139.82 153
18141.09 156
18142.36 169
18143.64 141
18144.91 131
18146.18 167
18147.46 159
18148.73 143
18150.00 122
18151.28 125
18152.55 128
18153.83 161
18155.10 155
18156.37 145
18157.65 137
18158.92 148
18160.20 144
18161.47 147
18162.74 151
18164.02 166
18165.29 161
18166.57 133
18167.84 144
18169.12 116
18170.39 132
18171.66 151
18172.94 157
18174.21 141
18175.49 144
18176.76 137
18178.04 149
18179.31 131
18180.59 147
18181.86 153
18183.14 136
18184.41 160
18185.69 154
18186.96 115
18188.24 140
18189.51 140
18190.79 154
18192.06 149
18193.34 142
18194.61 122
18195.89 138
18197.16 121
18198.44 129
18199.71 126
18200.99 135
18202.26 159
18203.54 129
18204.81 141
18206.09 154
18207.37 125
18208.64 135
18209.92 141
18211.19 141
18212.47 138
18213.75 146
18215.02 143
18216.30 154
18217.57 141
18218.85 138
18220.13 116
18221.40 141
18222.68 164
18223.95 137
18225.23 137
18226.51 133
18227.78 137
18229.06 153
18230.34 147
18231.61 132
18232.89 160
18234.17 140
18235.44 137
18236.72 144
18238.00 140
18239.27 137
18240.55 138
18241.83 142
18243.10 140
18244.38 115
18245.66 141
18246.94 162
18248.21 121
18249.49 133
18250.77 140
18252.04 120
18253.32 125
18254.60 134
18255.88 126
18257.15 143
18258.43 152
18259.71 171
18260.99 145
18262.26 126
18263.54 137
18264.82 152
18266.10 143
18267.37 138
18268.65 141
18269.93 156
18271.21 139
18272.49 150
18273.76 136
18275.04 142
18276.32 134
18277.60 135
18278.88 137
18280.15 128
18281.43 130
18282.71 111
18283.99 123
18285.27 150
18286.55 127
18287.83 147
18289.10 132
18290.38 136
18291.66 149
18292.94 146
18294.22 134
18295.50 162
18296.78 165
18298.06 172
18299.33 162
18300.61 141
18301.89 133
18303.17 145
18304.45 147
18305.73 149
18307.01 148
18308.29 160
18309.57 143
18310.85 152
18312.13 137
18313.41 116
18314.68 102
18315.96 123
18317.24 154
18318.52 129
18319.80 118
18321.08 118
18322.36 131
18323.64 150
18324.92 158
18326.20 175
18327.48 140
18328.76 147
18330.04 140
18331.32 133
18332.60 132
18333.88 120
18335.16 142
18336.44 144
18337.72 150
18339.00 142
18340.28 142
18341.56 126
18342.84 145
18344.12 117
18345.41 140
18346.69 144
18347.97 133
18349.25 146
18350.53 135
18351.81 137
18353.09 118
18354.37 152
18355.65 157
18356.93 158
18358.21 123
18359.49 110
18360.78 151
18362.06 145
18363.34 124
18364.62 149
18365.90 134
18367.18 130
18368.46 124
18369.74 167
18371.03 134
18372.31 135
18373.59 146
18374.87 144
18376.15 127
18377.43 125
18378.72 145
18380.00 132
18381.28 131
18382.56 126
18383.84 163
18385.12 137
18386.41 158
18387.69 141
18388.97 128
18390.25 122
18391.53 136
18392.82 117
18394.10 121
18395.38 143
18396.66 156
18397.95 147
18399.23 138
18400.51 135
18401.79 122
18403.08 142
18404.36 128
18405.64 136
18406.92 137
18408.21 158
18409.49 146
18410.77 114
18412.06 148
18413.34 135
18414.62 142
18415.90 124
18417.19 124
18418.47 128
18419.75 135
18421.04 139
18422.32 126
18423.60 116
18424.89 122
18426.17 130
18427.45 135
18428.74 138
18430.02 132
18431.30 132
18432.59 143
18433.87 142
18435.15 118
18436.44 130
18437.72 129
18439.01 152
18440.29 118
18441.57 147
18442.86 145
18444.14 152
18445.43 150
18446.71 121
18447.99 130
18449.28 139
18450.56 153
18451.85 123
18453.13 115
18454.42 122
18455.70 143
18456.98 138
18458.27 141
18459.55 147
18460.84 148
18462.12 138
18463.41 120
18464.69 120
18465.98 132
18467.26 162
18468.55 142
18469.83 137
18471.12 135
18472.40 138
18473.69 125
18474.97 118
18476.26 117
18477.54 127
18478.83 132
18480.11 151
18481.40 144
18482.68 114
18483.97 124
18485.25 132
18486.54 144
18487.82 152
18489.11 135
18490.40 128
18491.68 120
18492.97 128
18494.25 138
18495.54 133
18496.82 153
18498.11 142
18499.40 160
18500.68 141
18501.97 155
18503.25 136
18504.54 126
18505.83 129
18507.11 130
18508.40 119
18509.69 153
18510.97 165
18512.26 148
18513.54 145
18514.83 139
18516.12 141
18517.40 123
18518.69 153
18519.98 136
18521.26 145
18522.55 146
18523.84 159
18525.12 131
18526.41 128
18527.70 131
18528.99 144
18530.27 154
18531.56 130
18532.85 133
18534.13 133
18535.42 122
18536.71 113
18538.00 157
18539.28 153
18540.57 149
18541.86 158
18543.14 162
18544.43 133
18545.72 132
18547.01 149
18548.30 141
18549.58 142
18550.87 139
18552.16 138
18553.45 118
18554.73 147
18556.02 143
18557.31 174
18558.60 141
18559.89 136
18561.17 139
18562.46 138
18563.75 147
18565.04 153
18566.33 168
18567.62 146
18568.90 143
18570.19 122
18571.48 148
18572.77 151
18574.06 143
18575.35 132
18576.63 174
18577.92 151
18579.21 176
18580.50 160
18581.79 158
18583.08 130
18584.37 131
18585.66 144
18586.95 146
18588.23 169
18589.52 129
18590.81 137
18592.10 167
18593.39 149
18594.68 142
18595.97 164
18597.26 153
18598.55 158
18599.84 143
18601.13 150
18602.42 159
18603.71 156
18605.00 144
18606.29 145
18607.58 172
18608.86 156
18610.15 154
18611.44 144
18612.73 163
18614.02 117
18615.31 172
18616.60 172
18617.89 143
18619.18 142
18620.47 163
18621.76 174
18623.06 150
18624.35 123
18625.64 145
18626.93 149
18628.22 159
18629.51 132
18630.80 131
18632.09 154
18633.38 157
18634.67 150
18635.96 141
18637.25 157
18638.54 131
18639.83 182
18641.12 136
18642.41 156
18643.71 141
18645.00 158
18646.29 168
18647.58 138
18648.87 166
18650.16 158
18651.45 152
18652.74 157
18654.03 145
18655.33 127
18656.62 134
18657.91 142
18659.20 141
18660.49 140
18661.78 112
18663.07 126
18664.37 128
18665.66 122
18666.95 128
18668.24 133
18669.53 155
18670.83 155
18672.12 127
18673.41 131
18674.70 137
18675.99 153
18677.29 141
18678.58 151
18679.87 136
18681.16 140
18682.45 134
18683.75 146
18685.04 145
18686.33 150
18687.62 129
18688.92 144
18690.21 130
18691.50 138
18692.79 140
18694.09 139
18695.38 144
18696.67 161
18697.97 138
18699.26 173
18700.55 124
18701.84 139
18703.14 146
18704.43 138
18705.72 151
18707.02 165
18708.31 175
18709.60 150
18710.90 121
18712.19 140
18713.48 135
18714.78 141
18716.07 134
18717.36 147
18718.66 131
18719.95 148
18721.24 159
18722.54 157
18723.83 121
18725.13 134
18726.42 126
18727.71 141
18729.01 144
18730.30 134
18731.60 129
18732.89 138
18734.18 161
18735.48 136
18736.77 154
18738.07 143
18739.36 147
18740.66 141
18741.95 143
18743.24 153
18744.54 150
18745.83 149
18747.13 146
18748.42 135
18749.72 125
18751.01 136
18752.31 135
18753.60 141
18754.90 120
18756.19 160
18757.49 149
18758.78 149
18760.08 153
18761.37 119
18762.67 118
18763.96 128
18765.26 138
18766.55 139
18767.85 123
18769.14 141
18770.44 159
18771.73 143
18773.03 114
18774.32 138
18775.62 170
18776.91 140
18778.21 131
18779.51 122
18780.80 136
18782.10 138
18783.39 157
18784.69 132
18785.99 133
18787.28 125
18788.58 145
18789.87 146
18791.17 132
18792.47 125
18793.76 132
18795.06 153
18796.35 147
18797.65 134
18798.95 131
18800.24 154
18801.54 157
18802.84 135
18804.13 133
18805.43 137
18806.73 134
18808.02 156
18809.32 138
18810.62 137
18811.91 138
18813.21 141
18814.51 118
18815.80 127
18817.10 126
18818.40 115
18819.69 148
18820.99 121
18822.29 126
18823.59 121
18824.88 130
18826.18 135
18827.48 133
18828.78 122
18830.07 121
18831.37 126
18832.67 137
18833.97 125
18835.26 130
18836.56 129
18837.86 133
18839.16 147
18840.45 121
18841.75 151
18843.05 144
18844.35 140
18845.65 125
18846.94 138
18848.24 151
18849.54 161
18850.84 144
18852.14 141
18853.43 115
18854.73 134
18856.03 105
18857.33 128
18858.63 145
18859.93 149
18861.22 133
18862.52 144
18863.82 125
18865.12 130
18866.42 142
18867.72 131
18869.02 135
18870.32 135
18871.61 116
18872.91 130
18874.21 148
18875.51 142
18876.81 123
18878.11 147
18879.41 141
18880.71 132
18882.01 116
18883.31 113
18884.61 131
18885.90 147
18887.20 127
18888.50 95
18889.80 124
18891.10 133
18892.40 126
18893.70 111
18895.00 145
18896.30 125
18897.60 137
18898.90 157
18900.20 133
18901.50 122
18902.80 134
18904.10 141
18905.40 137
18906.70 129
18908.00 116
18909.30 136
18910.60 140
18911.90 118
18913.20 128
18914.50 99
18915.80 123
18917.10 129
18918.40 124
18919.70 126
18921.00 139
18922.30 126
18923.61 128
18924.91 100
18926.21 103
18927.51 118
18928.81 130
18930.11 125
18931.41 117
18932.71 134
18934.01 131
18935.31 106
18936.61 108
18937.92 132
18939.22 152
18940.52 139
18941.82 142
18943.12 111
18944.42 129
18945.72 141
18947.03 148
18948.33 115
18949.63 132
18950.93 116
18952.23 146
18953.53 121
18954.84 115
18956.14 135
18957.44 130
18958.74 131
18960.04 137
18961.34 113
18962.65 119
18963.95 111
18965.25 116
18966.55 138
18967.86 151
18969.16 147
18970.46 129
18971.76 125
18973.06 125
18974.37 108
18975.67 121
18976.97 146
18978.27 136
18979.58 124
18980.88 129
18982.18 127
18983.48 129
18984.79 129
18986.09 129
18987.39 124
18988.70 140
18990.00 147
18991.30 137
18992.61 144
18993.91 135
18995.21 144
18996.51 123
18997.82 120
18999.12 140
19000.42 135
19001.73 129
19003.03 120
19004.33 125
19005.64 112
19006.94 150
19008.25 115
19009.55 111
19010.85 132
19012.16 114
19013.46 137
19014.76 130
19016.07 136
19017.37 118
19018.68 130
19019.98 114
19021.28 146
19022.59 105
19023.89 121
19025.20 134
19026.50 136
19027.80 126
19029.11 131
19030.41 127
19031.72 123
19033.02 136
19034.33 123
19035.63 129
19036.94 119
19038.24 124
19039.54 128
19040.85 153
19042.15 129
19043.46 138
19044.76 117
19046.07 133
19047.37 117
19048.68 120
19049.98 136
19051.29 131
19052.59 124
19053.90 128
19055.20 110
19056.51 118
19057.81 131
19059.12 118
19060.43 144
19061.73 145
19063.04 127
19064.34 109
19065.65 157
19066.95 126
19068.26 135
19069.56 124
19070.87 123
19072.18 126
19073.48 130
19074.79 148
19076.09 125
19077.40 120
19078.71 112
19080.01 135
19081.32 122
19082.62 140
19083.93 124
19085.24 139
19086.54 132
19087.85 109
19089.16 147
19090.46 122
19091.77 126
19093.07 139
19094.38 130
19095.69 124
19096.99 140
19098.30 125
19099.61 134
19100.91 111
19102.22 142
19103.53 132
19104.84 135
19106.14 130
19107.45 128
19108.76 135
19110.06 128
19111.37 129
19112.68 112
19113.98 133
19115.29 119
19116.60 138
19117.91 123
19119.21 142
19120.52 125
19121.83 129
19123.14 127
19124.44 124
19125.75 113
19127.06 125
19128.37 120
19129.68 125
19130.98 117
19132.29 137
19133.60 140
19134.91 137
19136.21 135
19137.52 129
19138.83 124
19140.14 129
19141.45 145
19142.76 116
19144.06 122
19145.37 124
19146.68 154
19147.99 124
19149.30 138
19150.61 124
19151.91 157
19153.22 128
19154.53 130
19155.84 129
19157.15 128
19158.46 129
19159.77 126
19161.07 137
19162.38 145
19163.69 153
19165.00 115
19166.31 112
19167.62 115
19168.93 124
19170.24 129
19171.55 122
19172.86 117
19174.17 133
19175.48 144
19176.78 127
19178.09 123
19179.40 102
19180.71 124
19182.02 114
19183.33 125
19184.64 127
19185.95 133
19187.26 149
19188.57 123
19189.88 116
19191.19 113
19192.50 142
19193.81 149
19195.12 133
19196.43 108
19197.74 124
19199.05 138
19200.36 134
19201.67 119
19202.98 103
19204.29 122
19205.60 140
19206.91 125
19208.22 121
19209.53 124
19210.84 137
19212.15 137
19213.47 154
19214.78 143
19216.09 117
19217.40 127
19218.71 124
19220.02 137
19221.33 128
19222.64 126
19223.95 116
19225.26 130
19226.57 127
19227.89 141
19229.20 125
19230.51 110
19231.82 133
19233.13 113
19234.44 128
19235.75 125
19237.06 130
19238.38 133
19239.69 149
19241.00 134
19242.31 141
19243.62 141
19244.93 122
19246.25 135
19247.56 132
19248.87 122
19250.18 135
19251.49 138
19252.81 151
19254.12 127
19255.43 127
19256.74 130
19258.05 123
19259.37 113
19260.68 129
19261.99 156
19263.30 129
19264.62 137
19265.93 129
19267.24 145
19268.55 116
19269.87 127
19271.18 109
19272.49 117
19273.80 134
19275.12 134
19276.43 129
19277.74 117
19279.05 121
19280.37 144
19281.68 141
19282.99 122
19284.31 124
19285.62 120
19286.93 136
19288.25 146
19289.56 138
19290.87 112
19292.19 134
19293.50 147
19294.81 126
19296.13 111
19297.44 134
19298.75 135
19300.07 111
19301.38 123
19302.69 120
19304.01 121
19305.32 111
19306.64 126
19307.95 124
19309.26 139
19310.58 135
19311.89 143
19313.21 136
19314.52 131
19315.83 150
19317.15 137
19318.46 135
19319.78 134
19321.09 117
19322.41 121
19323.72 136
19325.03 119
19326.35 132
19327.66 121
19328.98 127
19330.29 136
19331.61 130
19332.92 125
19334.24 125
19335.55 144
19336.87 129
19338.18 131
19339.50 110
19340.81 137
19342.13 137
19343.44 127
19344.76 115
19346.07 119
19347.39 104
19348.70 112
19350.02 93
19351.33 124
19352.65 128
19353.96 127
19355.28 122
19356.59 131
19357.91 128
19359.23 139
19360.54 115
19361.86 136
19363.17 112
19364.49 119
19365.80 121
19367.12 115
19368.44 130
19369.75 125
19371.07 143
19372.38 126
19373.70 129
19375.02 119
19376.33 133
19377.65 150
19378.97 154
19380.28 141
19381.60 116
19382.91 152
19384.23 119
19385.55 125
19386.86 120
19388.18 140
19389.50 134
19390.81 122
19392.13 138
19393.45 129
19394.76 119
19396.08 152
19397.40 118
19398.72 120
19400.03 118
19401.35 121
19402.67 119
19403.98 106
19405.30 111
19406.62 118
19407.94 129
19409.25 129
19410.57 112
19411.89 116
19413.20 165
19414.52 118
19415.84 120
19417.16 132
19418.48 128
19419.79 125
19421.11 118
19422.43 138
19423.75 128
19425.06 125
19426.38 164
19427.70 117
19429.02 115
19430.34 107
19431.65 110
19432.97 140
19434.29 118
19435.61 129
19436.93 133
19438.25 132
19439.56 121
19440.88 121
19442.20 153
19443.52 127
19444.84 139
19446.16 117
19447.47 123
19448.79 110
19450.11 120
19451.43 114
19452.75 112
19454.07 118
19455.39 111
19456.71 124
19458.03 137
19459.34 120
19460.66 127
19461.98 126
19463.30 104
19464.62 120
19465.94 123
19467.26 116
19468.58 109
19469.90 125
19471.22 131
19472.54 109
19473.86 110
19475.18 115
19476.50 105
19477.82 124
19479.14 129
19480.46 125
19481.78 121
19483.10 119
19484.42 103
19485.73 130
19487.05 118
19488.37 111
19489.70 128
19491.02 128
19492.34 124
19493.66 115
19494.98 139
19496.30 138
19497.62 131
19498.94 130
19500.26 129
19501.58 126
19502.90 118
19504.22 120
19505.54 118
19506.86 117
19508.18 119
19509.50 135
19510.82 134
19512.14 98
19513.46 109
19514.78 136
19516.11 124
19517.43 102
19518.75 110
19520.07 142
19521.39 146
19522.71 140
19524.03 92
19525.35 135
19526.68 114
19528.00 118
19529.32 139
19530.64 114
19531.96 109
19533.28 114
19534.60 125
19535.93 112
19537.25 109
19538.57 95
19539.89 136
19541.21 130
19542.53 127
19543.86 125
19545.18 123
19546.50 97
19547.82 112
19549.14 119
19550.47 108
19551.79 112
19553.11 105
19554.43 104
19555.76 99
19557.08 110
19558.40 120
19559.72 126
19561.05 121
19562.37 120
19563.69 109
19565.01 118
19566.34 125
19567.66 109
19568.98 132
19570.30 136
19571.63 131
19572.95 127
19574.27 119
19575.60 128
19576.92 135
19578.24 115
19579.57 135
19580.89 126
19582.21 115
19583.54 126
19584.86 123
19586.18 99
19587.51 114
19588.83 119
19590.15 131
19591.48 144
19592.80 127
19594.12 136
19595.45 117
19596.77 98
19598.09 137
19599.42 120
19600.74 129
19602.07 125
19603.39 121
19604.71 107
19606.04 110
19607.36 135
19608.69 116
19610.01 116
19611.33 129
19612.66 172
19613.98 110
19615.31 127
19616.63 112
19617.96 134
19619.28 124
19620.60 117
19621.93 139
19623.25 125
19624.58 147
19625.90 127
19627.23 123
19628.55 126
19629.88 129
19631.20 142
19632.53 114
19633.85 113
19635.18 114
19636.50 107
19637.83 118
19639.15 119
19640.48 134
19641.80 120
19643.13 109
19644.45 122
19645.78 113
19647.10 123
19648.43 119
19649.76 111
19651.08 142
19652.41 118
19653.73 110
19655.06 128
19656.38 159
19657.71 114
19659.04 142
19660.36 124
19661.69 128
19663.01 149
19664.34 124
19665.67 126
19666.99 132
19668.32 125
19669.64 141
19670.97 128
19672.30 112
19673.62 105
19674.95 121
19676.28 113
19677.60 121
19678.93 141
19680.25 132
19681.58 130
19682.91 126
19684.23 134
19685.56 118
19686.89 127
19688.22 130
19689.54 111
19690.87 124
19692.20 115
19693.52 119
19694.85 122
19696.18 110
19697.50 104
19698.83 128
19700.16 114
19701.49 134
19702.81 134
19704.14 117
19705.47 109
19706.80 143
19708.12 123
19709.45 121
19710.78 113
19712.11 114
19713.43 121
19714.76 136
19716.09 128
19717.42 121
19718.74 111
19720.07 143
19721.40 135
19722.73 129
19724.06 129
19725.38 118
19726.71 121
19728.04 118
19729.37 127
19730.70 137
19732.03 114
19733.35 122
19734.68 113
19736.01 118
19737.34 115
19738.67 130
19740.00 127
19741.32 118
19742.65 115
19743.98 119
19745.31 127
19746.64 131
19747.97 123
19749.30 106
19750.63 110
19751.96 118
19753.28 106
19754.61 127
19755.94 139
19757.27 147
19758.60 124
19759.93 126
19761.26 124
19762.59 133
19763.92 110
19765.25 137
19766.58 125
19767.91 109
19769.24 108
19770.57 130
19771.90 141
19773.22 118
19774.55 136
19775.88 117
19777.21 138
19778.54 118
19779.87 104
19781.20 128
19782.53 120
19783.86 133
19785.19 110
19786.52 102
19787.85 119
19789.18 102
19790.51 121
19791.85 101
19793.18 122
19794.51 134
19795.84 137
19797.17 138
19798.50 134
19799.83 132
19801.16 118
19802.49 133
19803.82 105
19805.15 119
19806.48 134
19807.81 131
19809.14 124
19810.47 112
19811.81 132
19813.14 116
19814.47 122
19815.80 91
19817.13 139
19818.46 123
19819.79 120
19821.12 111
19822.45 120
19823.79 155
19825.12 135
19826.45 129
19827.78 130
19829.11 124
19830.44 139
19831.78 130
19833.11 102
19834.44 121
19835.77 106
19837.10 125
19838.43 110
19839.77 98
19841.10 117
19842.43 119
19843.76 117
19845.09 130
19846.43 124
19847.76 117
19849.09 109
19850.42 123
19851.76 124
19853.09 101
19854.42 138
19855.75 130
19857.09 128
19858.42 114
19859.75 105
19861.08 146
19862.42 150
19863.75 132
19865.08 134
19866.41 107
19867.75 135
19869.08 148
19870.41 110
19871.75 98
19873.08 119
19874.41 143
19875.75 114
19877.08 112
19878.41 108
19879.75 135
19881.08 143
19882.41 114
19883.75 135
19885.08 116
19886.41 124
19887.75 109
19889.08 100
19890.41 111
19891.75 107
19893.08 124
19894.41 119
19895.75 127
19897.08 105
19898.42 104
19899.75 111
19901.08 119
19902.42 99
19903.75 123
19905.09 126
19906.42 130
19907.75 112
19909.09 109
19910.42 120
19911.76 121
19913.09 118
19914.43 121
19915.76 126
19917.10 133
19918.43 133
19919.77 137
19921.10 122
19922.43 121
19923.77 122
19925.10 106
19926.44 118
19927.77 119
19929.11 127
19930.44 130
19931.78 121
19933.11 118
19934.45 120
19935.78 106
19937.12 104
19938.45 112
19939.79 118
19941.13 121
19942.46 137
19943.80 127
19945.13 107
19946.47 119
19947.80 132
19949.14 129
19950.47 114
19951.81 117
19953.15 114
19954.48 127
19955.82 115
19957.15 123
19958.49 116
19959.83 116
19961.16 110
19962.50 106
19963.83 106
19965.17 110
19966.51 125
19967.84 135
19969.18 115
19970.51 110
19971.85 123
19973.19 124
19974.52 129
19975.86 99
19977.20 100
19978.53 118
19979.87 137
19981.21 99
19982.54 100
19983.88 128
19985.22 111
19986.55 127
19987.89 89
19989.23 126
19990.57 123
19991.90 102
19993.24 105
19994.58 133
19995.91 99
19997.25 114
19998.59 126
19999.93 101
20001.26 103
20002.60 121
20003.94 152
20005.28 121
20006.61 122
20007.95 108
20009.29 122
20010.63 142
20011.96 125
20013.30 104
20014.64 123
20015.98 127
20017.31 123
20018.65 101
20019.99 118
20021.33 127
20022.67 124
20024.01 135
20025.34 103
20026.68 112
20028.02 133
20029.36 136
20030.70 134
20032.03 132
20033.37 108
20034.71 108
20036.05 150
20037.39 127
20038.73 110
20040.07 102
20041.40 124
20042.74 126
20044.08 124
20045.42 94
20046.76 122
20048.10 109
20049.44 136
20050.78 124
20052.12 122
20053.46 118
20054.79 127
20056.13 125
20057.47 135
20058.81 121
20060.15 120
20061.49 112
20062.83 103
20064.17 114
20065.51 101
20066.85 115
20068.19 134
20069.53 122
20070.87 131
20072.21 136
20073.55 132
20074.89 140
20076.23 115
20077.57 108
20078.91 127
20080.25 124
20081.59 114
20082.93 129
20084.27 131
20085.61 111
20086.95 138
20088.29 108
20089.63 135
20090.97 120
20092.31 130
20093.65 109
20094.99 128
20096.33 113
20097.67 116
20099.01 123
20100.35 104
20101.69 119
20103.03 145
20104.38 121
20105.72 102
20107.06 117
20108.40 110
20109.74 127
20111.08 116
20112.42 124
20113.76 122
20115.10 145
20116.45 116
20117.79 135
20119.13 108
20120.47 110
20121.81 119
20123.15 131
20124.49 125
20125.84 98
20127.18 101
20128.52 129
20129.86 118
20131.20 147
20132.54 115
20133.89 105
20135.23 148
20136.57 118
20137.91 110
20139.25 108
20140.60 129
