# Supplementary material for: MALDI-TOF MS typing enables the classification of brewing yeasts of the genus Saccharomyces to major beer styles
Source: PLoS One. 2017 Aug 9;12(8):e0181694. doi: 10.1371/journal.pone.0181694 (PMC5549903; doi:10.1371/journal.pone.0181694)
Supplement: S15 File — The directory includes 90 raw files and was zipped to “.zip”; the folder has three strains with 30 spectra per strain; S1 Text explains the raw files with an example and Table 1 represents the yeast strains used within the experiment. (ZIP) [file pone.0181694.s018.zip › 43-45/30668-513-OG-Ale-Alt-YPG-18h-E-E_2015-11-06__0_A9_1.dat]

2000.55 2965
2000.97 2980
2001.39 3094
2001.81 3037
2002.23 2913
2002.65 2945
2003.08 2681
2003.50 2880
2003.92 2559
2004.34 2696
2004.76 2511
2005.19 2539
2005.61 2516
2006.03 2531
2006.45 2541
2006.87 2589
2007.30 2546
2007.72 2551
2008.14 2389
2008.56 2473
2008.99 2488
2009.41 2353
2009.83 2334
2010.25 2434
2010.68 2444
2011.10 2588
2011.52 2661
2011.94 2614
2012.37 2515
2012.79 2200
2013.21 2162
2013.63 2145
2014.06 2164
2014.48 2296
2014.90 2327
2015.33 2163
2015.75 2286
2016.17 2309
2016.60 2199
2017.02 2335
2017.44 2301
2017.86 2279
2018.29 2347
2018.71 2381
2019.14 2470
2019.56 2591
2019.98 2476
2020.41 2363
2020.83 2538
2021.25 2429
2021.68 2456
2022.10 2527
2022.52 2470
2022.95 2444
2023.37 2386
2023.80 2330
2024.22 2339
2024.64 2417
2025.07 2407
2025.49 2307
2025.92 2342
2026.34 2200
2026.76 2239
2027.19 2212
2027.61 2047
2028.04 2235
2028.46 2327
2028.89 2281
2029.31 2283
2029.74 2391
2030.16 2234
2030.58 2132
2031.01 2224
2031.43 2261
2031.86 2399
2032.28 2275
2032.71 2256
2033.13 2291
2033.56 2250
2033.98 2468
2034.41 2750
2034.83 2575
2035.26 2487
2035.68 2570
2036.11 2486
2036.53 2336
2036.96 2463
2037.38 2464
2037.81 2601
2038.24 2624
2038.66 2570
2039.09 2540
2039.51 2503
2039.94 2540
2040.36 2442
2040.79 2466
2041.21 2313
2041.64 2477
2042.07 2626
2042.49 2435
2042.92 2270
2043.34 2408
2043.77 2334
2044.20 2342
2044.62 2277
2045.05 2374
2045.47 2381
2045.90 2310
2046.33 2442
2046.75 2457
2047.18 2339
2047.61 2402
2048.03 2705
2048.46 2534
2048.89 2397
2049.31 2273
2049.74 2361
2050.16 2358
2050.59 2369
2051.02 2526
2051.45 2313
2051.87 2380
2052.30 2452
2052.73 2476
2053.15 2355
2053.58 2396
2054.01 2424
2054.43 2341
2054.86 2390
2055.29 2261
2055.72 2218
2056.14 2490
2056.57 2362
2057.00 2450
2057.43 2317
2057.85 2337
2058.28 2211
2058.71 2226
2059.14 2130
2059.56 2296
2059.99 2336
2060.42 2295
2060.85 2290
2061.27 2440
2061.70 2366
2062.13 2451
2062.56 2470
2062.99 2465
2063.41 2415
2063.84 2549
2064.27 2606
2064.70 2959
2065.13 3218
2065.55 3245
2065.98 3308
2066.41 3222
2066.84 3147
2067.27 3438
2067.70 3470
2068.13 3458
2068.55 3178
2068.98 3025
2069.41 2879
2069.84 2773
2070.27 2908
2070.70 2629
2071.13 2517
2071.56 2583
2071.98 2576
2072.41 2529
2072.84 2525
2073.27 2565
2073.70 2465
2074.13 2578
2074.56 2496
2074.99 2616
2075.42 2643
2075.85 2624
2076.28 2621
2076.71 2693
2077.13 2762
2077.56 2838
2077.99 2803
2078.42 2896
2078.85 3044
2079.28 3186
2079.71 3431
2080.14 3711
2080.57 3750
2081.00 3832
2081.43 3864
2081.86 3789
2082.29 3738
2082.72 3573
2083.15 3315
2083.58 3096
2084.01 2900
2084.44 2836
2084.87 2692
2085.30 2841
2085.73 2941
2086.16 2781
2086.59 2604
2087.02 2512
2087.46 2433
2087.89 2395
2088.32 2413
2088.75 2381
2089.18 2239
2089.61 2332
2090.04 2321
2090.47 2398
2090.90 2365
2091.33 2189
2091.76 2305
2092.19 2371
2092.63 2240
2093.06 2582
2093.49 2309
2093.92 2320
2094.35 2300
2094.78 2278
2095.21 2332
2095.64 2279
2096.08 2436
2096.51 2363
2096.94 2428
2097.37 2350
2097.80 2330
2098.23 2304
2098.67 2480
2099.10 2447
2099.53 2267
2099.96 2200
2100.39 2236
2100.82 2266
2101.26 2454
2101.69 2356
2102.12 2258
2102.55 2342
2102.98 2334
2103.42 2280
2103.85 2349
2104.28 2347
2104.71 2242
2105.15 2549
2105.58 2516
2106.01 2553
2106.44 2694
2106.88 2740
2107.31 2911
2107.74 2907
2108.17 3219
2108.61 3076
2109.04 2794
2109.47 2926
2109.90 2808
2110.34 2826
2110.77 2980
2111.20 3111
2111.64 2731
2112.07 2532
2112.50 2525
2112.94 2628
2113.37 2487
2113.80 2448
2114.24 2439
2114.67 2358
2115.10 2418
2115.54 2262
2115.97 2288
2116.40 2372
2116.84 2402
2117.27 2054
2117.70 2206
2118.14 2236
2118.57 2211
2119.00 2284
2119.44 2317
2119.87 2394
2120.31 2450
2120.74 2456
2121.17 2418
2121.61 2309
2122.04 2225
2122.48 2245
2122.91 2417
2123.35 2388
2123.78 2348
2124.21 2410
2124.65 2215
2125.08 2305
2125.52 2475
2125.95 2454
2126.39 2337
2126.82 2321
2127.26 2308
2127.69 2194
2128.12 2295
2128.56 2248
2128.99 2507
2129.43 2505
2129.86 2381
2130.30 2292
2130.73 2311
2131.17 2321
2131.60 2313
2132.04 2414
2132.47 2426
2132.91 2374
2133.34 2607
2133.78 2435
2134.22 2407
2134.65 2607
2135.09 2687
2135.52 2672
2135.96 2705
2136.39 2849
2136.83 2950
2137.26 2970
2137.70 2770
2138.14 2759
2138.57 2655
2139.01 2730
2139.44 2874
2139.88 2729
2140.31 2502
2140.75 2364
2141.19 2355
2141.62 2357
2142.06 2338
2142.50 2309
2142.93 2261
2143.37 2434
2143.80 2405
2144.24 2225
2144.68 2147
2145.11 2189
2145.55 2172
2145.99 2184
2146.42 2277
2146.86 2210
2147.30 2429
2147.73 2514
2148.17 2496
2148.61 2425
2149.04 2558
2149.48 2522
2149.92 2496
2150.35 2627
2150.79 2715
2151.23 2737
2151.67 2755
2152.10 2790
2152.54 2844
2152.98 2835
2153.41 2983
2153.85 2728
2154.29 2568
2154.73 2456
2155.16 2429
2155.60 2435
2156.04 2483
2156.48 2457
2156.91 2407
2157.35 2583
2157.79 2435
2158.23 2530
2158.67 2348
2159.10 2571
2159.54 2462
2159.98 2417
2160.42 2487
2160.86 2338
2161.29 2475
2161.73 2594
2162.17 2470
2162.61 2373
2163.05 2449
2163.48 2322
2163.92 2381
2164.36 2374
2164.80 2394
2165.24 2304
2165.68 2235
2166.12 2343
2166.55 2338
2166.99 2483
2167.43 2570
2167.87 2612
2168.31 2616
2168.75 2680
2169.19 2622
2169.63 2717
2170.06 2717
2170.50 2875
2170.94 2773
2171.38 2742
2171.82 2712
2172.26 3079
2172.70 2950
2173.14 2914
2173.58 3174
2174.02 3330
2174.46 3243
2174.90 3351
2175.34 3251
2175.78 3247
2176.22 3243
2176.65 3286
2177.09 3489
2177.53 3215
2177.97 3085
2178.41 3113
2178.85 3246
2179.29 2883
2179.73 2758
2180.17 2899
2180.61 2868
2181.05 2628
2181.49 2755
2181.93 2770
2182.37 2490
2182.81 2395
2183.26 2452
2183.70 2413
2184.14 2643
2184.58 2404
2185.02 2330
2185.46 2424
2185.90 2400
2186.34 2299
2186.78 2533
2187.22 2585
2187.66 2431
2188.10 2469
2188.54 2586
2188.98 2526
2189.42 2495
2189.87 2622
2190.31 2581
2190.75 2578
2191.19 2518
2191.63 2628
2192.07 2572
2192.51 2482
2192.95 2601
2193.39 2611
2193.84 2838
2194.28 2852
2194.72 2993
2195.16 2992
2195.60 3148
2196.04 3097
2196.49 3181
2196.93 3027
2197.37 3041
2197.81 3216
2198.25 3014
2198.69 2841
2199.14 2884
2199.58 2857
2200.02 2723
2200.46 2739
2200.90 2685
2201.35 2722
2201.79 2692
2202.23 2486
2202.67 2545
2203.12 2523
2203.56 2610
2204.00 2569
2204.44 2494
2204.89 2521
2205.33 2547
2205.77 2729
2206.21 2894
2206.66 2756
2207.10 2771
2207.54 2803
2207.98 2766
2208.43 2854
2208.87 2845
2209.31 2630
2209.76 2795
2210.20 2873
2210.64 2934
2211.09 2877
2211.53 2749
2211.97 2759
2212.41 2650
2212.86 2854
2213.30 2778
2213.74 2864
2214.19 2627
2214.63 2622
2215.08 2540
2215.52 2341
2215.96 2448
2216.41 2543
2216.85 2609
2217.29 2506
2217.74 2376
2218.18 2443
2218.63 2341
2219.07 2330
2219.51 2294
2219.96 2324
2220.40 2385
2220.85 2510
2221.29 2564
2221.73 2484
2222.18 2490
2222.62 2522
2223.07 2508
2223.51 2605
2223.96 2582
2224.40 2699
2224.84 2797
2225.29 2720
2225.73 2687
2226.18 2748
2226.62 2690
2227.07 2827
2227.51 2764
2227.96 2695
2228.40 2771
2228.85 2992
2229.29 2947
2229.74 2850
2230.18 2958
2230.63 2994
2231.07 3051
2231.52 2751
2231.96 2804
2232.41 3184
2232.85 3084
2233.30 2912
2233.74 3163
2234.19 3080
2234.63 2985
2235.08 3006
2235.53 3025
2235.97 2993
2236.42 2877
2236.86 2925
2237.31 2848
2237.75 2733
2238.20 2733
2238.65 2499
2239.09 2444
2239.54 2617
2239.98 2619
2240.43 2545
2240.88 2455
2241.32 2601
2241.77 2453
2242.21 2411
2242.66 2561
2243.11 2589
2243.55 2266
2244.00 2213
2244.45 2237
2244.89 2207
2245.34 2365
2245.79 2415
2246.23 2249
2246.68 2322
2247.13 2340
2247.57 2252
2248.02 2218
2248.47 2346
2248.91 2345
2249.36 2359
2249.81 2332
2250.25 2316
2250.70 2398
2251.15 2467
2251.60 2467
2252.04 2233
2252.49 2195
2252.94 2303
2253.39 2460
2253.83 2390
2254.28 2446
2254.73 2508
2255.17 2430
2255.62 2314
2256.07 2318
2256.52 2332
2256.97 2159
2257.41 2317
2257.86 2292
2258.31 2297
2258.76 2408
2259.20 2280
2259.65 2471
2260.10 2489
2260.55 2382
2261.00 2608
2261.45 2853
2261.89 2777
2262.34 2840
2262.79 2966
2263.24 3083
2263.69 3339
2264.13 3351
2264.58 3576
2265.03 3462
2265.48 3426
2265.93 3348
2266.38 3309
2266.83 3182
2267.28 3302
2267.72 3267
2268.17 3364
2268.62 3502
2269.07 3176
2269.52 3338
2269.97 3478
2270.42 3341
2270.87 3206
2271.32 3237
2271.76 3327
2272.21 3292
2272.66 2998
2273.11 3077
2273.56 3219
2274.01 3061
2274.46 2985
2274.91 2924
2275.36 2840
2275.81 2645
2276.26 2651
2276.71 2687
2277.16 2453
2277.61 2500
2278.06 2428
2278.51 2619
2278.96 2594
2279.41 2502
2279.86 2636
2280.31 2551
2280.76 2615
2281.21 2746
2281.66 2747
2282.11 2917
2282.56 2836
2283.01 2841
2283.46 2755
2283.91 2772
2284.36 2611
2284.81 2571
2285.26 2600
2285.71 2462
2286.16 2433
2286.61 2516
2287.06 2681
2287.51 2698
2287.96 2796
2288.42 3074
2288.87 3250
2289.32 3589
2289.77 3910
2290.22 4131
2290.67 4381
2291.12 4285
2291.57 4602
2292.02 4659
2292.48 4568
2292.93 4724
2293.38 4490
2293.83 4367
2294.28 4198
2294.73 4010
2295.18 3694
2295.63 3641
2296.09 3420
2296.54 3140
2296.99 3127
2297.44 3121
2297.89 2861
2298.35 2840
2298.80 2929
2299.25 2654
2299.70 2485
2300.15 2482
2300.60 2407
2301.06 2411
2301.51 2268
2301.96 2353
2302.41 2342
2302.87 2349
2303.32 2397
2303.77 2449
2304.22 2513
2304.67 2527
2305.13 2415
2305.58 2394
2306.03 2396
2306.49 2432
2306.94 2772
2307.39 2759
2307.84 2663
2308.30 2977
2308.75 2796
2309.20 2747
2309.65 3003
2310.11 3005
2310.56 2998
2311.01 3244
2311.47 3090
2311.92 3204
2312.37 3070
2312.83 3059
2313.28 2997
2313.73 2869
2314.19 2838
2314.64 2725
2315.09 2694
2315.55 2590
2316.00 2584
2316.45 2547
2316.91 2710
2317.36 2578
2317.81 2665
2318.27 2533
2318.72 2821
2319.18 2732
2319.63 2852
2320.08 3028
2320.54 3096
2320.99 2819
2321.45 2925
2321.90 3065
2322.35 2999
2322.81 2814
2323.26 2973
2323.72 3221
2324.17 3164
2324.63 3150
2325.08 3222
2325.53 3253
2325.99 3181
2326.44 3344
2326.90 3309
2327.35 3267
2327.81 3318
2328.26 3508
2328.72 3557
2329.17 3199
2329.63 3244
2330.08 3375
2330.54 3610
2330.99 3337
2331.45 3244
2331.90 3194
2332.36 3033
2332.81 2941
2333.27 2922
2333.72 2878
2334.18 2754
2334.63 2567
2335.09 2633
2335.54 2811
2336.00 2635
2336.46 2687
2336.91 2681
2337.37 2697
2337.82 2803
2338.28 2819
2338.73 2730
2339.19 2861
2339.65 3033
2340.10 3058
2340.56 3338
2341.01 3242
2341.47 3277
2341.93 3520
2342.38 3384
2342.84 3162
2343.29 3300
2343.75 3318
2344.21 3294
2344.66 3132
2345.12 3218
2345.58 3152
2346.03 3195
2346.49 3226
2346.94 3508
2347.40 3332
2347.86 3200
2348.31 3257
2348.77 3028
2349.23 3001
2349.69 3094
2350.14 2958
2350.60 3029
2351.06 2936
2351.51 2836
2351.97 2766
2352.43 2807
2352.88 2800
2353.34 2641
2353.80 2473
2354.26 2506
2354.71 2526
2355.17 2617
2355.63 2544
2356.09 2398
2356.54 2505
2357.00 2555
2357.46 2555
2357.92 2439
2358.37 2632
2358.83 2830
2359.29 2748
2359.75 2740
2360.20 2722
2360.66 2885
2361.12 2808
2361.58 2719
2362.04 2834
2362.49 2683
2362.95 2594
2363.41 2658
2363.87 2628
2364.33 2694
2364.79 2519
2365.24 2476
2365.70 2762
2366.16 2686
2366.62 2782
2367.08 3037
2367.54 3195
2367.99 3203
2368.45 3164
2368.91 3230
2369.37 3076
2369.83 3170
2370.29 2992
2370.75 3037
2371.21 3076
2371.67 2943
2372.12 2914
2372.58 2922
2373.04 2950
2373.50 3088
2373.96 3169
2374.42 3043
2374.88 3230
2375.34 3209
2375.80 3166
2376.26 3167
2376.72 3124
2377.18 3169
2377.64 3087
2378.10 3203
2378.56 2940
2379.01 2824
2379.47 2848
2379.93 2945
2380.39 2995
2380.85 2939
2381.31 2831
2381.77 2667
2382.23 2685
2382.69 2895
2383.15 2791
2383.61 2678
2384.07 2597
2384.53 2435
2384.99 2629
2385.45 2530
2385.92 2511
2386.38 2416
2386.84 2565
2387.30 2407
2387.76 2463
2388.22 2569
2388.68 2537
2389.14 2516
2389.60 2712
2390.06 2520
2390.52 2811
2390.98 2810
2391.44 2610
2391.90 2543
2392.36 2553
2392.83 2668
2393.29 2782
2393.75 2733
2394.21 2609
2394.67 2604
2395.13 2527
2395.59 2563
2396.05 2660
2396.52 2602
2396.98 2585
2397.44 2574
2397.90 2457
2398.36 2495
2398.82 2574
2399.28 2508
2399.75 2430
2400.21 2376
2400.67 2568
2401.13 2452
2401.59 2299
2402.06 2565
2402.52 2442
2402.98 2440
2403.44 2298
2403.90 2470
2404.37 2245
2404.83 2382
2405.29 2512
2405.75 2442
2406.21 2502
2406.68 2507
2407.14 2739
2407.60 2688
2408.06 2510
2408.53 2472
2408.99 2517
2409.45 2545
2409.91 2466
2410.38 2411
2410.84 2479
2411.30 2352
2411.77 2365
2412.23 2540
2412.69 2569
2413.15 2517
2413.62 2568
2414.08 2685
2414.54 2568
2415.01 2604
2415.47 2697
2415.93 2778
2416.40 2957
2416.86 3034
2417.32 2882
2417.79 2816
2418.25 2900
2418.71 3011
2419.18 3101
2419.64 3052
2420.10 3008
2420.57 3026
2421.03 3138
2421.50 2912
2421.96 2848
2422.42 3027
2422.89 3023
2423.35 2922
2423.81 2905
2424.28 3005
2424.74 3016
2425.21 2916
2425.67 2937
2426.14 2882
2426.60 2713
2427.06 2695
2427.53 2625
2427.99 2721
2428.46 2597
2428.92 2650
2429.39 2658
2429.85 2653
2430.32 2550
2430.78 2494
2431.24 2410
2431.71 2612
2432.17 2558
2432.64 2460
2433.10 2461
2433.57 2366
2434.03 2428
2434.50 2627
2434.96 2610
2435.43 2610
2435.89 2619
2436.36 2695
2436.82 2748
2437.29 2710
2437.76 2815
2438.22 3061
2438.69 3030
2439.15 3158
2439.62 3349
2440.08 3456
2440.55 3673
2441.01 3696
2441.48 3730
2441.95 3622
2442.41 3689
2442.88 3705
2443.34 3539
2443.81 3406
2444.27 3230
2444.74 3039
2445.21 2945
2445.67 2879
2446.14 2849
2446.60 2663
2447.07 2649
2447.54 2459
2448.00 2503
2448.47 2618
2448.94 2400
2449.40 2418
2449.87 2575
2450.34 2539
2450.80 2502
2451.27 2488
2451.74 2526
2452.20 2422
2452.67 2394
2453.14 2303
2453.60 2453
2454.07 2446
2454.54 2439
2455.00 2526
2455.47 2459
2455.94 2262
2456.40 2366
2456.87 2420
2457.34 2341
2457.81 2382
2458.27 2413
2458.74 2433
2459.21 2447
2459.68 2354
2460.14 2257
2460.61 2292
2461.08 2258
2461.55 2337
2462.01 2388
2462.48 2520
2462.95 2475
2463.42 2377
2463.88 2360
2464.35 2488
2464.82 2455
2465.29 2555
2465.76 2567
2466.22 2590
2466.69 2575
2467.16 2480
2467.63 2566
2468.10 2645
2468.57 2461
2469.03 2649
2469.50 2616
2469.97 2529
2470.44 2411
2470.91 2436
2471.38 2444
2471.84 2496
2472.31 2395
2472.78 2490
2473.25 2372
2473.72 2272
2474.19 2335
2474.66 2373
2475.13 2331
2475.59 2366
2476.06 2283
2476.53 2347
2477.00 2345
2477.47 2444
2477.94 2620
2478.41 2599
2478.88 2631
2479.35 2751
2479.82 2954
2480.29 2939
2480.76 2793
2481.23 2808
2481.69 2820
2482.16 2692
2482.63 2432
2483.10 2616
2483.57 2578
2484.04 2547
2484.51 2521
2484.98 2531
2485.45 2485
2485.92 2637
2486.39 2609
2486.86 2532
2487.33 2676
2487.80 2640
2488.27 2725
2488.74 2745
2489.21 2724
2489.68 2780
2490.15 2757
2490.62 2582
2491.09 2600
2491.56 2776
2492.04 2781
2492.51 2748
2492.98 2601
2493.45 2754
2493.92 2836
2494.39 3075
2494.86 3016
2495.33 2878
2495.80 2892
2496.27 2726
2496.74 2754
2497.21 2815
2497.68 2700
2498.16 2699
2498.63 2612
2499.10 2450
2499.57 2427
2500.04 2210
2500.51 2341
2500.98 2428
2501.45 2295
2501.93 2487
2502.40 2401
2502.87 2118
2503.34 2169
2503.81 2330
2504.28 2451
2504.76 2419
2505.23 2266
2505.70 2553
2506.17 2357
2506.64 2609
2507.11 2702
2507.59 2805
2508.06 2847
2508.53 2876
2509.00 3020
2509.47 3245
2509.95 3359
2510.42 3500
2510.89 3286
2511.36 3289
2511.84 3400
2512.31 3429
2512.78 3428
2513.25 3306
2513.73 3227
2514.20 3325
2514.67 3141
2515.14 3147
2515.62 2906
2516.09 2964
2516.56 2893
2517.03 2916
2517.51 3052
2517.98 3070
2518.45 2891
2518.93 2862
2519.40 2785
2519.87 2830
2520.35 2737
2520.82 2547
2521.29 2543
2521.77 2589
2522.24 2572
2522.71 2569
2523.19 2495
2523.66 2415
2524.13 2535
2524.61 2674
2525.08 2529
2525.55 2463
2526.03 2498
2526.50 2643
2526.97 2509
2527.45 2320
2527.92 2502
2528.40 2507
2528.87 2445
2529.34 2445
2529.82 2324
2530.29 2666
2530.77 2575
2531.24 2713
2531.71 2622
2532.19 2723
2532.66 2705
2533.14 2669
2533.61 2707
2534.09 2676
2534.56 2289
2535.04 2537
2535.51 2525
2535.98 2564
2536.46 2757
2536.93 2454
2537.41 2549
2537.88 2581
2538.36 2576
2538.83 2717
2539.31 2586
2539.78 2562
2540.26 2798
2540.73 2859
2541.21 2607
2541.68 2674
2542.16 2912
2542.63 2866
2543.11 2965
2543.59 2816
2544.06 2824
2544.54 2839
2545.01 2763
2545.49 2757
2545.96 2686
2546.44 2866
2546.91 2749
2547.39 2979
2547.87 3104
2548.34 2988
2548.82 3060
2549.29 3000
2549.77 2949
2550.24 3078
2550.72 3109
2551.20 3185
2551.67 3100
2552.15 3114
2552.62 3166
2553.10 3370
2553.58 3504
2554.05 3408
2554.53 3475
2555.01 3416
2555.48 3566
2555.96 3457
2556.44 3519
2556.91 3475
2557.39 3352
2557.87 3457
2558.34 3352
2558.82 3274
2559.30 3075
2559.77 2973
2560.25 3014
2560.73 2904
2561.20 2785
2561.68 2615
2562.16 2701
2562.64 2832
2563.11 2774
2563.59 2575
2564.07 2579
2564.54 2599
2565.02 2483
2565.50 2452
2565.98 2445
2566.45 2494
2566.93 2448
2567.41 2448
2567.89 2510
2568.36 2395
2568.84 2352
2569.32 2283
2569.80 2140
2570.28 2199
2570.75 2359
2571.23 2344
2571.71 2323
2572.19 2367
2572.66 2331
2573.14 2328
2573.62 2277
2574.10 2291
2574.58 2280
2575.06 2274
2575.53 2371
2576.01 2354
2576.49 2215
2576.97 2268
2577.45 2307
2577.93 2371
2578.40 2526
2578.88 2481
2579.36 2234
2579.84 2247
2580.32 2372
2580.80 2464
2581.28 2383
2581.76 2261
2582.24 2392
2582.71 2450
2583.19 2442
2583.67 2378
2584.15 2230
2584.63 2264
2585.11 2392
2585.59 2365
2586.07 2395
2586.55 2475
2587.03 2528
2587.51 2432
2587.99 2575
2588.47 2569
2588.95 2622
2589.42 2504
2589.90 2736
2590.38 2654
2590.86 2604
2591.34 2628
2591.82 2539
2592.30 2529
2592.78 2565
2593.26 2613
2593.74 2694
2594.22 2667
2594.70 2695
2595.18 2728
2595.66 2804
2596.14 2670
2596.62 2721
2597.10 2617
2597.58 2549
2598.07 2672
2598.55 2683
2599.03 2472
2599.51 2440
2599.99 2394
2600.47 2274
2600.95 2471
2601.43 2215
2601.91 2429
2602.39 2328
2602.87 2342
2603.35 2285
2603.83 2349
2604.31 2356
2604.80 2329
2605.28 2348
2605.76 2595
2606.24 2673
2606.72 2591
2607.20 2585
2607.68 2382
2608.16 2460
2608.65 2668
2609.13 2920
2609.61 2635
2610.09 2500
2610.57 2826
2611.05 2894
2611.53 2782
2612.02 2747
2612.50 2601
2612.98 2645
2613.46 2781
2613.94 2796
2614.43 2730
2614.91 2552
2615.39 2582
2615.87 2799
2616.35 2679
2616.84 2631
2617.32 2635
2617.80 2536
2618.28 2628
2618.77 2677
2619.25 2645
2619.73 2615
2620.21 2675
2620.69 2488
2621.18 2443
2621.66 2273
2622.14 2301
2622.63 2424
2623.11 2427
2623.59 2354
2624.07 2375
2624.56 2350
2625.04 2379
2625.52 2431
2626.01 2431
2626.49 2432
2626.97 2345
2627.45 2394
2627.94 2483
2628.42 2486
2628.90 2473
2629.39 2555
2629.87 2613
2630.35 2800
2630.84 2895
2631.32 2787
2631.80 2901
2632.29 2709
2632.77 2823
2633.26 2866
2633.74 2901
2634.22 2967
2634.71 2880
2635.19 2761
2635.67 2787
2636.16 2774
2636.64 2643
2637.13 2567
2637.61 2545
2638.09 2458
2638.58 2619
2639.06 2566
2639.55 2471
2640.03 2784
2640.52 2757
2641.00 2747
2641.48 2680
2641.97 2633
2642.45 2601
2642.94 2495
2643.42 2438
2643.91 2376
2644.39 2579
2644.88 2459
2645.36 2409
2645.85 2324
2646.33 2407
2646.82 2497
2647.30 2360
2647.79 2472
2648.27 2504
2648.76 2426
2649.24 2373
2649.73 2465
2650.21 2301
2650.70 2351
2651.18 2483
2651.67 2479
2652.15 2584
2652.64 2588
2653.12 2533
2653.61 2550
2654.10 2519
2654.58 2760
2655.07 2511
2655.55 2769
2656.04 2757
2656.52 2969
2657.01 2830
2657.50 2753
2657.98 2858
2658.47 2946
2658.95 2831
2659.44 2643
2659.93 2648
2660.41 2642
2660.90 2550
2661.38 2461
2661.87 2502
2662.36 2356
2662.84 2303
2663.33 2293
2663.82 2328
2664.30 2383
2664.79 2499
2665.28 2469
2665.76 2517
2666.25 2596
2666.74 2757
2667.22 2708
2667.71 2580
2668.20 2518
2668.68 2592
2669.17 2563
2669.66 2455
2670.14 2688
2670.63 2829
2671.12 2862
2671.61 2954
2672.09 2996
2672.58 3133
2673.07 3653
2673.55 3819
2674.04 3901
2674.53 4005
2675.02 3936
2675.50 4017
2675.99 4105
2676.48 4134
2676.97 3929
2677.46 3366
2677.94 3250
2678.43 3193
2678.92 3305
2679.41 3177
2679.89 3091
2680.38 3157
2680.87 3176
2681.36 3019
2681.85 3215
2682.33 3122
2682.82 3104
2683.31 3067
2683.80 2963
2684.29 3062
2684.78 2983
2685.26 3085
2685.75 3081
2686.24 3027
2686.73 3073
2687.22 3031
2687.71 2925
2688.20 2828
2688.68 2750
2689.17 2693
2689.66 2723
2690.15 2572
2690.64 2521
2691.13 2551
2691.62 2383
2692.11 2242
2692.60 2532
2693.09 2614
2693.57 2538
2694.06 2582
2694.55 2751
2695.04 2979
2695.53 2834
2696.02 2620
2696.51 2676
2697.00 2809
2697.49 2924
2697.98 2915
2698.47 2754
2698.96 2860
2699.45 2863
2699.94 2744
2700.43 2836
2700.92 2877
2701.41 2927
2701.90 2803
2702.39 2763
2702.88 2822
2703.37 3025
2703.86 2837
2704.35 2907
2704.84 2859
2705.33 2779
2705.82 2747
2706.31 2727
2706.80 2575
2707.29 2580
2707.78 2418
2708.27 2479
2708.76 2547
2709.25 2447
2709.74 2435
2710.23 2337
2710.72 2318
2711.21 2215
2711.71 2381
2712.20 2342
2712.69 2468
2713.18 2642
2713.67 2462
2714.16 2340
2714.65 2310
2715.14 2382
2715.63 2376
2716.12 2369
2716.62 2368
2717.11 2349
2717.60 2343
2718.09 2078
2718.58 2152
2719.07 2336
2719.56 2360
2720.06 2270
2720.55 2489
2721.04 2397
2721.53 2498
2722.02 2537
2722.51 2403
2723.01 2545
2723.50 2758
2723.99 2606
2724.48 2560
2724.97 2531
2725.47 2678
2725.96 2335
2726.45 2351
2726.94 2340
2727.44 2440
2727.93 2330
2728.42 2402
2728.91 2330
2729.40 2277
2729.90 2201
2730.39 2369
2730.88 2395
2731.37 2376
2731.87 2337
2732.36 2392
2732.85 2296
2733.35 2373
2733.84 2427
2734.33 2573
2734.82 2659
2735.32 2564
2735.81 2544
2736.30 2568
2736.80 2609
2737.29 2703
2737.78 2558
2738.28 2703
2738.77 2591
2739.26 2709
2739.76 2648
2740.25 2703
2740.74 2473
2741.24 2510
2741.73 2352
2742.22 2340
2742.72 2418
2743.21 2382
2743.70 2212
2744.20 2228
2744.69 2162
2745.19 2229
2745.68 2331
2746.17 2259
2746.67 2469
2747.16 2315
2747.66 2380
2748.15 2230
2748.64 2361
2749.14 2382
2749.63 2467
2750.13 2590
2750.62 2467
2751.12 2531
2751.61 2369
2752.10 2273
2752.60 2219
2753.09 2312
2753.59 2229
2754.08 2318
2754.58 2278
2755.07 2321
2755.57 2455
2756.06 2316
2756.56 2400
2757.05 2501
2757.55 2671
2758.04 2606
2758.54 2613
2759.03 2477
2759.53 2574
2760.02 2412
2760.52 2460
2761.01 2398
2761.51 2379
2762.00 2593
2762.50 2567
2762.99 2646
2763.49 2718
2763.99 2576
2764.48 2625
2764.98 2526
2765.47 2424
2765.97 2384
2766.46 2367
2766.96 2448
2767.46 2460
2767.95 2290
2768.45 2273
2768.94 2249
2769.44 2319
2769.94 2296
2770.43 2311
2770.93 2372
2771.42 2497
2771.92 2624
2772.42 2618
2772.91 2491
2773.41 2606
2773.91 2851
2774.40 2836
2774.90 2876
2775.40 2913
2775.89 2995
2776.39 3148
2776.89 3155
2777.38 3314
2777.88 3065
2778.38 3264
2778.87 3253
2779.37 3123
2779.87 3128
2780.36 2958
2780.86 2903
2781.36 2852
2781.85 2825
2782.35 2680
2782.85 2757
2783.35 2700
2783.84 2600
2784.34 2566
2784.84 2344
2785.34 2367
2785.83 2553
2786.33 2289
2786.83 2447
2787.33 2395
2787.82 2403
2788.32 2304
2788.82 2295
2789.32 2364
2789.81 2353
2790.31 2273
2790.81 2125
2791.31 2186
2791.81 2415
2792.30 2390
2792.80 2336
2793.30 2468
2793.80 2774
2794.30 2826
2794.80 2858
2795.29 3012
2795.79 3122
2796.29 3381
2796.79 3478
2797.29 3673
2797.79 3927
2798.29 3896
2798.78 3928
2799.28 3825
2799.78 3753
2800.28 3796
2800.78 3480
2801.28 3251
2801.78 3129
2802.28 3059
2802.77 2872
2803.27 2871
2803.77 2827
2804.27 2556
2804.77 2517
2805.27 2629
2805.77 2654
2806.27 2741
2806.77 2889
2807.27 3020
2807.77 3197
2808.27 3112
2808.77 3263
2809.27 3421
2809.77 3397
2810.27 3287
2810.77 3295
2811.27 3241
2811.76 3351
2812.26 3167
2812.76 3014
2813.26 3002
2813.76 2866
2814.26 2692
2814.76 2607
2815.26 2722
2815.76 2556
2816.27 2551
2816.77 2491
2817.27 2582
2817.77 2541
2818.27 2541
2818.77 2637
2819.27 2534
2819.77 2449
2820.27 2761
2820.77 2802
2821.27 2716
2821.77 2754
2822.27 2660
2822.77 2699
2823.27 2734
2823.77 2910
2824.27 2657
2824.78 2488
2825.28 2720
2825.78 2658
2826.28 2597
2826.78 2507
2827.28 2525
2827.78 2564
2828.28 2472
2828.79 2333
2829.29 2551
2829.79 2417
2830.29 2513
2830.79 2340
2831.29 2320
2831.79 2316
2832.30 2309
2832.80 2427
2833.30 2451
2833.80 2488
2834.30 2567
2834.80 2714
2835.31 2541
2835.81 2537
2836.31 2438
2836.81 2628
2837.31 2731
2837.82 2793
2838.32 2639
2838.82 2654
2839.32 2732
2839.83 2879
2840.33 2574
2840.83 2576
2841.33 2625
2841.84 2542
2842.34 2593
2842.84 2649
2843.34 2585
2843.85 2557
2844.35 2571
2844.85 2539
2845.35 2765
2845.86 2567
2846.36 2564
2846.86 2458
2847.37 2470
2847.87 2483
2848.37 2774
2848.87 2643
2849.38 2666
2849.88 2754
2850.38 2629
2850.89 2623
2851.39 2607
2851.89 2542
2852.40 2512
2852.90 2346
2853.40 2412
2853.91 2393
2854.41 2321
2854.92 2472
2855.42 2402
2855.92 2313
2856.43 2364
2856.93 2421
2857.43 2357
2857.94 2384
2858.44 2439
2858.95 2373
2859.45 2296
2859.95 2236
2860.46 2333
2860.96 2228
2861.47 2370
2861.97 2449
2862.48 2375
2862.98 2335
2863.48 2383
2863.99 2360
2864.49 2272
2865.00 2227
2865.50 2274
2866.01 2323
2866.51 2247
2867.02 2266
2867.52 2246
2868.03 2516
2868.53 2629
2869.04 2414
2869.54 2392
2870.05 2410
2870.55 2457
2871.06 2883
2871.56 2680
2872.07 2775
2872.57 2812
2873.08 2771
2873.58 2919
2874.09 2828
2874.59 2686
2875.10 2796
2875.60 2815
2876.11 2901
2876.61 3014
2877.12 3025
2877.63 2730
2878.13 2989
2878.64 2919
2879.14 2933
2879.65 2785
2880.15 3011
2880.66 3084
2881.17 2874
2881.67 3007
2882.18 3317
2882.68 3362
2883.19 3192
2883.70 3263
2884.20 3250
2884.71 3228
2885.22 3530
2885.72 3259
2886.23 3287
2886.74 3335
2887.24 3463
2887.75 3503
2888.25 3577
2888.76 3657
2889.27 3693
2889.77 3400
2890.28 3125
2890.79 3184
2891.30 3097
2891.80 3003
2892.31 2901
2892.82 2996
2893.32 3016
2893.83 3082
2894.34 2976
2894.84 3141
2895.35 3231
2895.86 3270
2896.37 3291
2896.87 3342
2897.38 3521
2897.89 3472
2898.40 3517
2898.90 3316
2899.41 3109
2899.92 3237
2900.43 3558
2900.93 3204
2901.44 3352
2901.95 3353
2902.46 3322
2902.96 3397
2903.47 3338
2903.98 3453
2904.49 3638
2905.00 3743
2905.50 3718
2906.01 3691
2906.52 3582
2907.03 3434
2907.54 3324
2908.05 3300
2908.55 3111
2909.06 3160
2909.57 3183
2910.08 2944
2910.59 2814
2911.10 2810
2911.61 2887
2912.11 2808
2912.62 2866
2913.13 2834
2913.64 2853
2914.15 2813
2914.66 2865
2915.17 2951
2915.68 2961
2916.19 3012
2916.69 2902
2917.20 2926
2917.71 2742
2918.22 2674
2918.73 2703
2919.24 2875
2919.75 2742
2920.26 2671
2920.77 2799
2921.28 2682
2921.79 3151
2922.30 3098
2922.81 3260
2923.32 3599
2923.83 3835
2924.34 4016
2924.85 4116
2925.36 4420
2925.87 4550
2926.38 4686
2926.89 4727
2927.40 4743
2927.91 4460
2928.42 4332
2928.93 3975
2929.44 3794
2929.95 3543
2930.46 3014
2930.97 2831
2931.48 2642
2931.99 2645
2932.50 2531
2933.01 2274
2933.52 2328
2934.03 2405
2934.54 2464
2935.05 2499
2935.56 2758
2936.07 2718
2936.58 2683
2937.09 2906
2937.60 2676
2938.12 2711
2938.63 2652
2939.14 2750
2939.65 2885
2940.16 2622
2940.67 2446
2941.18 2652
2941.69 2727
2942.20 2836
2942.72 2824
2943.23 2729
2943.74 2652
2944.25 2932
2944.76 2879
2945.27 2774
2945.79 2824
2946.30 2915
2946.81 2850
2947.32 2768
2947.83 2870
2948.34 2905
2948.86 2765
2949.37 2843
2949.88 2779
2950.39 2774
2950.90 2829
2951.42 2730
2951.93 2598
2952.44 2499
2952.95 2626
2953.46 2769
2953.98 2705
2954.49 2683
2955.00 2675
2955.51 2679
2956.03 2708
2956.54 2583
2957.05 2516
2957.56 2707
2958.08 2900
2958.59 2615
2959.10 2619
2959.62 2662
2960.13 2841
2960.64 2949
2961.15 3093
2961.67 2881
2962.18 2973
2962.69 2916
2963.21 2844
2963.72 2947
2964.23 2953
2964.75 2927
2965.26 2876
2965.77 2988
2966.29 2892
2966.80 2853
2967.31 2626
2967.83 2544
2968.34 2535
2968.85 2682
2969.37 2551
2969.88 2583
2970.40 2526
2970.91 2521
2971.42 2591
2971.94 2577
2972.45 2420
2972.96 2638
2973.48 2657
2973.99 2563
2974.51 2577
2975.02 2540
2975.54 2602
2976.05 2641
2976.56 2533
2977.08 2667
2977.59 2489
2978.11 2532
2978.62 2562
2979.14 2535
2979.65 2622
2980.16 2521
2980.68 2734
2981.19 2713
2981.71 2624
2982.22 2628
2982.74 2812
2983.25 2887
2983.77 2883
2984.28 2828
2984.80 2638
2985.31 2756
2985.83 2970
2986.34 2819
2986.86 2848
2987.37 3038
2987.89 3152
2988.40 3154
2988.92 3075
2989.44 3182
2989.95 3030
2990.47 2960
2990.98 3050
2991.50 3081
2992.01 3233
2992.53 3038
2993.04 3135
2993.56 3242
2994.08 3087
2994.59 3011
2995.11 3321
2995.62 3262
2996.14 3459
2996.66 3580
2997.17 3551
2997.69 3652
2998.20 3734
2998.72 3895
2999.24 3849
2999.75 3743
3000.27 4038
3000.79 4023
3001.30 4002
3001.82 4305
3002.33 4460
3002.85 5031
3003.37 5385
3003.88 5765
3004.40 6624
3004.92 7297
3005.43 7689
3005.95 7789
3006.47 7866
3006.99 7962
3007.50 7616
3008.02 7584
3008.54 6951
3009.05 6187
3009.57 5745
3010.09 4755
3010.60 4360
3011.12 3836
3011.64 3653
3012.16 3469
3012.67 3297
3013.19 3421
3013.71 3139
3014.23 3017
3014.74 3110
3015.26 3116
3015.78 3226
3016.30 3144
3016.82 3226
3017.33 3167
3017.85 3179
3018.37 3435
3018.89 3308
3019.40 3316
3019.92 3258
3020.44 3167
3020.96 3142
3021.48 3029
3022.00 3240
3022.51 3520
3023.03 3381
3023.55 3371
3024.07 3530
3024.59 3536
3025.11 3234
3025.62 3319
3026.14 3389
3026.66 3610
3027.18 3492
3027.70 3316
3028.22 3120
3028.74 3130
3029.25 2938
3029.77 2830
3030.29 3064
3030.81 2987
3031.33 2851
3031.85 2859
3032.37 2878
3032.89 2906
3033.41 2932
3033.93 2883
3034.45 2800
3034.96 2927
3035.48 2768
3036.00 2829
3036.52 3036
3037.04 2993
3037.56 2761
3038.08 2622
3038.60 2714
3039.12 2788
3039.64 2647
3040.16 2553
3040.68 2623
3041.20 2639
3041.72 2391
3042.24 2520
3042.76 2650
3043.28 2590
3043.80 2566
3044.32 2552
3044.84 2619
3045.36 2789
3045.88 2755
3046.40 2649
3046.92 2652
3047.44 2717
3047.96 2587
3048.48 2597
3049.00 2813
3049.52 2779
3050.04 2553
3050.56 2723
3051.09 2524
3051.61 2573
3052.13 2716
3052.65 2560
3053.17 2454
3053.69 2568
3054.21 2620
3054.73 2650
3055.25 2600
3055.77 2434
3056.29 2559
3056.82 2550
3057.34 2604
3057.86 2651
3058.38 2535
3058.90 2484
3059.42 2574
3059.94 2593
3060.47 2631
3060.99 2454
3061.51 2640
3062.03 2732
3062.55 2665
3063.07 2741
3063.60 2671
3064.12 2654
3064.64 2852
3065.16 3064
3065.68 2808
3066.21 2706
3066.73 2895
3067.25 2917
3067.77 2894
3068.29 2909
3068.82 2893
3069.34 2883
3069.86 2754
3070.38 2799
3070.90 2782
3071.43 2798
3071.95 2780
3072.47 2840
3072.99 2730
3073.52 2764
3074.04 2898
3074.56 3020
3075.09 2971
3075.61 2959
3076.13 3117
3076.65 3010
3077.18 3132
3077.70 3189
3078.22 3311
3078.75 3330
3079.27 3522
3079.79 3458
3080.32 3552
3080.84 3535
3081.36 3584
3081.89 3688
3082.41 3635
3082.93 3721
3083.46 3418
3083.98 3505
3084.50 3456
3085.03 3268
3085.55 3205
3086.07 3219
3086.60 3286
3087.12 3174
3087.64 3152
3088.17 3141
3088.69 3203
3089.22 2964
3089.74 2880
3090.26 2768
3090.79 2886
3091.31 2899
3091.84 3011
3092.36 3075
3092.89 3220
3093.41 3173
3093.93 3229
3094.46 3418
3094.98 3297
3095.51 3418
3096.03 3538
3096.56 3927
3097.08 3869
3097.61 3627
3098.13 3674
3098.66 3683
3099.18 4077
3099.70 4849
3100.23 5441
3100.75 6081
3101.28 6778
3101.80 7822
3102.33 8933
3102.85 9792
3103.38 10982
3103.91 12000
3104.43 12144
3104.96 11814
3105.48 11678
3106.01 11015
3106.53 10121
3107.06 8995
3107.58 7701
3108.11 6368
3108.63 5686
3109.16 5112
3109.69 4587
3110.21 4436
3110.74 4313
3111.26 4397
3111.79 4207
3112.31 4280
3112.84 4254
3113.37 4156
3113.89 4113
3114.42 3799
3114.94 3787
3115.47 3694
3116.00 3477
3116.52 3168
3117.05 3064
3117.58 2981
3118.10 2969
3118.63 3124
3119.16 2969
3119.68 3002
3120.21 2987
3120.73 2862
3121.26 2986
3121.79 3203
3122.31 3156
3122.84 3257
3123.37 3430
3123.90 3272
3124.42 3156
3124.95 3123
3125.48 3096
3126.00 3048
3126.53 3084
3127.06 3051
3127.58 2703
3128.11 2682
3128.64 2711
3129.17 2682
3129.69 2831
3130.22 2933
3130.75 2894
3131.28 2587
3131.80 2683
3132.33 2793
3132.86 2688
3133.39 2717
3133.91 2982
3134.44 2973
3134.97 2958
3135.50 3093
3136.03 3118
3136.55 2938
3137.08 3049
3137.61 2997
3138.14 3105
3138.67 3166
3139.19 3038
3139.72 3086
3140.25 3149
3140.78 2963
3141.31 2943
3141.84 3015
3142.36 2891
3142.89 2979
3143.42 2996
3143.95 2938
3144.48 2891
3145.01 3100
3145.54 3140
3146.06 3182
3146.59 3196
3147.12 3184
3147.65 3194
3148.18 3483
3148.71 3527
3149.24 3569
3149.77 3669
3150.30 3617
3150.83 3482
3151.35 3582
3151.88 3578
3152.41 3421
3152.94 3439
3153.47 3171
3154.00 3105
3154.53 3070
3155.06 3111
3155.59 2950
3156.12 2759
3156.65 2892
3157.18 2917
3157.71 2779
3158.24 2837
3158.77 2828
3159.30 2967
3159.83 3005
3160.36 3115
3160.89 3000
3161.42 3043
3161.95 3091
3162.48 3083
3163.01 2764
3163.54 2802
3164.07 2980
3164.60 2687
3165.13 2605
3165.66 2586
3166.19 2635
3166.72 2436
3167.25 2503
3167.78 2603
3168.31 2542
3168.84 2615
3169.37 2504
3169.90 2472
3170.44 2483
3170.97 2647
3171.50 2823
3172.03 2743
3172.56 2731
3173.09 2863
3173.62 2972
3174.15 3069
3174.68 3125
3175.21 3197
3175.75 3245
3176.28 3309
3176.81 2986
3177.34 3261
3177.87 3004
3178.40 2849
3178.93 2792
3179.47 2829
3180.00 2814
3180.53 2713
3181.06 2516
3181.59 2405
3182.12 2489
3182.66 2533
3183.19 2704
3183.72 2453
3184.25 2511
3184.78 2705
3185.32 2600
3185.85 2675
3186.38 2710
3186.91 2749
3187.44 2652
3187.98 2531
3188.51 2716
3189.04 2843
3189.57 2565
3190.11 2439
3190.64 2508
3191.17 2677
3191.70 2614
3192.24 2627
3192.77 2686
3193.30 2649
3193.84 2466
3194.37 2621
3194.90 2805
3195.43 2824
3195.97 2759
3196.50 2689
3197.03 2704
3197.57 2655
3198.10 2736
3198.63 2904
3199.17 2840
3199.70 2825
3200.23 2774
3200.77 2918
3201.30 3080
3201.83 3041
3202.37 2780
3202.90 3116
3203.43 3016
3203.97 3031
3204.50 3037
3205.03 3221
3205.57 3089
3206.10 2927
3206.63 2921
3207.17 2990
3207.70 2766
3208.24 2906
3208.77 2877
3209.30 3001
3209.84 3114
3210.37 3067
3210.91 3215
3211.44 3210
3211.98 3247
3212.51 3281
3213.04 3270
3213.58 3450
3214.11 3484
3214.65 3301
3215.18 3143
3215.72 2982
3216.25 2812
3216.79 2773
3217.32 2796
3217.86 2694
3218.39 2535
3218.93 2776
3219.46 2632
3220.00 2705
3220.53 2756
3221.07 2828
3221.60 3017
3222.14 3052
3222.67 3031
3223.21 3277
3223.74 3205
3224.28 3351
3224.81 3370
3225.35 3593
3225.88 3632
3226.42 3598
3226.95 3410
3227.49 3257
3228.02 3267
3228.56 3197
3229.10 3002
3229.63 3174
3230.17 3062
3230.70 3068
3231.24 3362
3231.78 2912
3232.31 2975
3232.85 3038
3233.38 3062
3233.92 3158
3234.46 3004
3234.99 3098
3235.53 3192
3236.06 3282
3236.60 3208
3237.14 3333
3237.67 3337
3238.21 3651
3238.75 3438
3239.28 3495
3239.82 3548
3240.36 3584
3240.89 3669
3241.43 3775
3241.97 3680
3242.50 3559
3243.04 3331
3243.58 3347
3244.11 3454
3244.65 3238
3245.19 2950
3245.72 3125
3246.26 2985
3246.80 3060
3247.34 3254
3247.87 3021
3248.41 3226
3248.95 3152
3249.49 3107
3250.02 2968
3250.56 3016
3251.10 3026
3251.64 3118
3252.17 3247
3252.71 3184
3253.25 3314
3253.79 3186
3254.32 3243
3254.86 3435
3255.40 3313
3255.94 3283
3256.48 3225
3257.01 3265
3257.55 3364
3258.09 3538
3258.63 3710
3259.17 3843
3259.70 3864
3260.24 4178
3260.78 4396
3261.32 4915
3261.86 5312
3262.40 5655
3262.93 5944
3263.47 6831
3264.01 7037
3264.55 7335
3265.09 7561
3265.63 7707
3266.17 7817
3266.71 7877
3267.24 8107
3267.78 8085
3268.32 7384
3268.86 7364
3269.40 7089
3269.94 6583
3270.48 6324
3271.02 5560
3271.56 5212
3272.10 4547
3272.64 4320
3273.18 3924
3273.71 3785
3274.25 3714
3274.79 3666
3275.33 3508
3275.87 3642
3276.41 3282
3276.95 3349
3277.49 3479
3278.03 3500
3278.57 3592
3279.11 3713
3279.65 3679
3280.19 3622
3280.73 3765
3281.27 3604
3281.81 3679
3282.35 3824
3282.89 3752
3283.43 3907
3283.97 4003
3284.51 4132
3285.05 4088
3285.59 4038
3286.13 3931
3286.67 3955
3287.21 3937
3287.75 4049
3288.30 3866
3288.84 3954
3289.38 3969
3289.92 3760
3290.46 3859
3291.00 3844
3291.54 4009
3292.08 3871
3292.62 3926
3293.16 4401
3293.70 4632
3294.24 4803
3294.79 5276
3295.33 5583
3295.87 5996
3296.41 6024
3296.95 6289
3297.49 6460
3298.03 6578
3298.57 6213
3299.12 5915
3299.66 5577
3300.20 5144
3300.74 4873
3301.28 4607
3301.82 4194
3302.37 4222
3302.91 3882
3303.45 3785
3303.99 3636
3304.53 3509
3305.08 3616
3305.62 3495
3306.16 3546
3306.70 3605
3307.24 3443
3307.79 3165
3308.33 3282
3308.87 3246
3309.41 3295
3309.96 3406
3310.50 3449
3311.04 3385
3311.58 3400
3312.13 3393
3312.67 3411
3313.21 3599
3313.75 3654
3314.30 3599
3314.84 3584
3315.38 3970
3315.92 4019
3316.47 4236
3317.01 3987
3317.55 3962
3318.10 4251
3318.64 3982
3319.18 3837
3319.73 3855
3320.27 3877
3320.81 3631
3321.36 3515
3321.90 3514
3322.44 3626
3322.99 3627
3323.53 3736
3324.07 3455
3324.62 3405
3325.16 3520
3325.70 3388
3326.25 3289
3326.79 3402
3327.34 3515
3327.88 3341
3328.42 3369
3328.97 3111
3329.51 3252
3330.06 3435
3330.60 3728
3331.14 3710
3331.69 4206
3332.23 5036
3332.78 5652
3333.32 6560
3333.86 7911
3334.41 8767
3334.95 9909
3335.50 11058
3336.04 12238
3336.59 12972
3337.13 13853
3337.68 13665
3338.22 13779
3338.77 12912
3339.31 11928
3339.86 10769
3340.40 9106
3340.94 7934
3341.49 6895
3342.03 6025
3342.58 5100
3343.13 4732
3343.67 4032
3344.22 3987
3344.76 3623
3345.31 3525
3345.85 3528
3346.40 3517
3346.94 3450
3347.49 3548
3348.03 3294
3348.58 3292
3349.12 3238
3349.67 3394
3350.22 3559
3350.76 3530
3351.31 3573
3351.85 3516
3352.40 3687
3352.94 3448
3353.49 3494
3354.04 3746
3354.58 3723
3355.13 3658
3355.67 3615
3356.22 3873
3356.77 3781
3357.31 3914
3357.86 3696
3358.41 3506
3358.95 3487
3359.50 3435
3360.05 3222
3360.59 3075
3361.14 2916
3361.68 3029
3362.23 2909
3362.78 2909
3363.33 2774
3363.87 2687
3364.42 2844
3364.97 2890
3365.51 2971
3366.06 2940
3366.61 2921
3367.15 2838
3367.70 2830
3368.25 2957
3368.79 2890
3369.34 2932
3369.89 3000
3370.44 2977
3370.98 3013
3371.53 3245
3372.08 3195
3372.63 3282
3373.17 3262
3373.72 3462
3374.27 3327
3374.82 3576
3375.36 3535
3375.91 3352
3376.46 3142
3377.01 3169
3377.56 3062
3378.10 3093
3378.65 2872
3379.20 2873
3379.75 2765
3380.30 2819
3380.84 2722
3381.39 2678
3381.94 2607
3382.49 2588
3383.04 2651
3383.59 2584
3384.13 2588
3384.68 2507
3385.23 2581
3385.78 2588
3386.33 2603
3386.88 2579
3387.43 2520
3387.97 2736
3388.52 2763
3389.07 2677
3389.62 2728
3390.17 2717
3390.72 2737
3391.27 2681
3391.82 2517
3392.37 2606
3392.92 2617
3393.46 2447
3394.01 2598
3394.56 2632
3395.11 2732
3395.66 2602
3396.21 2588
3396.76 2449
3397.31 2568
3397.86 2581
3398.41 2480
3398.96 2449
3399.51 2411
3400.06 2458
3400.61 2472
3401.16 2448
3401.71 2383
3402.26 2305
3402.81 2326
3403.36 2318
3403.91 2430
3404.46 2313
3405.01 2232
3405.56 2346
3406.11 2314
3406.66 2383
3407.21 2436
3407.76 2381
3408.31 2635
3408.86 2535
3409.41 2517
3409.96 2444
3410.51 2525
3411.06 2634
3411.61 2631
3412.16 2543
3412.71 2684
3413.27 2550
3413.82 2684
3414.37 2640
3414.92 2910
3415.47 2887
3416.02 2826
3416.57 2553
3417.12 2554
3417.67 2395
3418.22 2483
3418.78 2512
3419.33 2556
3419.88 2658
3420.43 2622
3420.98 2744
3421.53 2636
3422.08 2825
3422.64 2918
3423.19 2964
3423.74 3211
3424.29 3146
3424.84 3281
3425.39 3164
3425.95 3374
3426.50 3448
3427.05 3256
3427.60 3125
3428.15 3057
3428.71 2866
3429.26 2729
3429.81 2738
3430.36 2554
3430.91 2583
3431.47 2755
3432.02 2650
3432.57 2737
3433.12 2732
3433.68 2571
3434.23 2454
3434.78 2571
3435.33 2624
3435.89 2612
3436.44 2430
3436.99 2396
3437.54 2456
3438.10 2529
3438.65 2422
3439.20 2431
3439.76 2684
3440.31 2574
3440.86 2567
3441.42 2593
3441.97 2549
3442.52 2629
3443.07 2636
3443.63 2634
3444.18 2562
3444.73 2665
3445.29 2737
3445.84 2685
3446.39 2566
3446.95 2417
3447.50 2536
3448.06 2428
3448.61 2357
3449.16 2461
3449.72 2359
3450.27 2477
3450.82 2633
3451.38 2549
3451.93 2486
3452.49 2328
3453.04 2454
3453.59 2495
3454.15 2434
3454.70 2388
3455.26 2300
3455.81 2403
3456.36 2466
3456.92 2338
3457.47 2357
3458.03 2314
3458.58 2334
3459.14 2358
3459.69 2398
3460.25 2307
3460.80 2339
3461.36 2214
3461.91 2347
3462.46 2364
3463.02 2298
3463.57 2383
3464.13 2510
3464.68 2538
3465.24 2402
3465.79 2459
3466.35 2407
3466.90 2487
3467.46 2586
3468.02 2574
3468.57 2549
3469.13 2495
3469.68 2774
3470.24 2644
3470.79 2809
3471.35 2837
3471.90 2925
3472.46 2756
3473.01 2744
3473.57 2814
3474.13 2846
3474.68 2970
3475.24 2904
3475.79 2854
3476.35 2781
3476.90 2685
3477.46 2836
3478.02 2995
3478.57 2873
3479.13 2936
3479.68 3043
3480.24 3069
3480.80 3020
3481.35 3048
3481.91 3111
3482.47 3060
3483.02 3251
3483.58 3321
3484.14 3115
3484.69 3308
3485.25 3305
3485.81 3099
3486.36 3027
3486.92 3157
3487.48 3412
3488.03 3552
3488.59 3816
3489.15 4426
3489.70 4613
3490.26 5111
3490.82 5993
3491.37 6318
3491.93 6462
3492.49 6894
3493.05 7273
3493.60 7457
3494.16 7451
3494.72 7462
3495.27 7215
3495.83 7303
3496.39 7029
3496.95 7175
3497.50 7256
3498.06 7532
3498.62 7965
3499.18 7960
3499.74 8301
3500.29 8704
3500.85 9307
3501.41 8992
3501.97 8934
3502.52 8805
3503.08 8605
3503.64 7891
3504.20 7828
3504.76 7567
3505.32 7389
3505.87 7223
3506.43 6852
3506.99 7016
3507.55 6704
3508.11 6256
3508.67 5961
3509.22 5512
3509.78 5150
3510.34 5091
3510.90 4625
3511.46 4097
3512.02 3869
3512.58 3679
3513.13 3467
3513.69 3513
3514.25 3240
3514.81 3404
3515.37 3300
3515.93 3296
3516.49 3177
3517.05 3011
3517.61 3217
3518.17 3234
3518.73 3275
3519.28 3444
3519.84 3181
3520.40 3253
3520.96 3278
3521.52 3339
3522.08 3479
3522.64 3420
3523.20 3740
3523.76 3762
3524.32 3872
3524.88 3669
3525.44 3659
3526.00 3726
3526.56 3704
3527.12 3681
3527.68 3589
3528.24 3399
3528.80 3071
3529.36 3051
3529.92 2967
3530.48 2956
3531.04 2934
3531.60 2694
3532.16 2788
3532.72 2751
3533.28 2921
3533.84 2940
3534.40 2800
3534.96 2973
3535.52 3058
3536.08 3134
3536.65 3057
3537.21 3149
3537.77 3260
3538.33 3174
3538.89 3213
3539.45 3383
3540.01 3430
3540.57 3391
3541.13 3387
3541.69 3386
3542.25 3597
3542.82 3591
3543.38 3759
3543.94 3737
3544.50 3623
3545.06 3570
3545.62 3464
3546.18 3378
3546.75 3303
3547.31 3148
3547.87 3186
3548.43 3049
3548.99 2899
3549.55 2832
3550.12 2872
3550.68 2786
3551.24 2709
3551.80 2769
3552.36 2736
3552.92 2663
3553.49 2666
3554.05 2501
3554.61 2681
3555.17 2718
3555.74 2567
3556.30 2447
3556.86 2665
3557.42 2685
3557.98 2621
3558.55 2742
3559.11 2688
3559.67 2698
3560.23 2750
3560.80 2771
3561.36 2838
3561.92 2869
3562.49 2869
3563.05 2580
3563.61 2680
3564.17 2809
3564.74 2843
3565.30 2794
3565.86 2757
3566.43 2919
3566.99 2790
3567.55 2666
3568.11 2465
3568.68 2547
3569.24 2446
3569.80 2367
3570.37 2351
3570.93 2490
3571.49 2604
3572.06 2591
3572.62 2464
3573.19 2415
3573.75 2594
3574.31 2576
3574.88 2605
3575.44 2667
3576.00 2676
3576.57 2789
3577.13 2842
3577.70 2760
3578.26 2791
3578.82 2913
3579.39 2892
3579.95 2881
3580.52 2763
3581.08 2710
3581.64 2786
3582.21 2598
3582.77 2525
3583.34 2634
3583.90 2713
3584.47 2659
3585.03 2758
3585.60 2655
3586.16 2669
3586.72 2517
3587.29 2527
3587.85 2671
3588.42 2550
3588.98 2464
3589.55 2432
3590.11 2446
3590.68 2435
3591.24 2529
3591.81 2408
3592.37 2546
3592.94 2573
3593.50 2624
3594.07 2610
3594.63 2675
3595.20 2561
3595.77 2568
3596.33 2701
3596.90 2572
3597.46 2514
3598.03 2686
3598.59 2578
3599.16 2677
3599.72 2749
3600.29 2724
3600.86 2590
3601.42 2625
3601.99 2593
3602.55 2659
3603.12 2615
3603.69 2720
3604.25 2639
3604.82 2473
3605.38 2244
3605.95 2201
3606.52 2453
3607.08 2356
3607.65 2367
3608.21 2364
3608.78 2270
3609.35 2274
3609.91 2171
3610.48 2193
3611.05 2177
3611.61 2391
3612.18 2432
3612.75 2581
3613.31 2807
3613.88 2888
3614.45 3160
3615.01 3650
3615.58 4128
3616.15 4583
3616.72 5117
3617.28 5643
3617.85 6312
3618.42 6690
3618.98 7027
3619.55 7157
3620.12 7230
3620.69 6880
3621.25 6530
3621.82 5955
3622.39 5518
3622.96 4812
3623.52 4273
3624.09 4073
3624.66 3502
3625.23 3201
3625.79 2837
3626.36 2818
3626.93 2746
3627.50 2537
3628.06 2517
3628.63 2538
3629.20 2548
3629.77 2549
3630.34 2579
3630.91 2530
3631.47 2520
3632.04 2617
3632.61 2530
3633.18 2538
3633.75 2527
3634.31 2542
3634.88 2367
3635.45 2387
3636.02 2569
3636.59 2551
3637.16 2614
3637.73 2622
3638.29 2629
3638.86 2636
3639.43 2633
3640.00 2773
3640.57 2739
3641.14 2687
3641.71 2745
3642.28 3032
3642.85 3116
3643.42 3221
3643.98 3090
3644.55 3054
3645.12 3005
3645.69 3343
3646.26 3112
3646.83 3139
3647.40 3067
3647.97 2992
3648.54 2940
3649.11 3145
3649.68 3092
3650.25 3167
3650.82 3204
3651.39 3281
3651.96 3223
3652.53 3157
3653.10 3048
3653.67 3117
3654.24 3004
3654.81 3112
3655.38 3029
3655.95 2946
3656.52 3097
3657.09 3058
3657.66 3042
3658.23 2944
3658.80 3001
3659.37 3110
3659.94 3115
3660.51 2952
3661.08 2957
3661.65 2961
3662.22 3031
3662.79 2894
3663.36 2932
3663.93 2930
3664.50 2989
3665.07 3025
3665.64 3219
3666.22 3273
3666.79 3264
3667.36 3369
3667.93 3391
3668.50 3228
3669.07 3023
3669.64 2946
3670.21 2990
3670.78 2794
3671.36 2779
3671.93 2585
3672.50 2811
3673.07 2830
3673.64 2819
3674.21 2758
3674.78 2716
3675.36 2694
3675.93 2844
3676.50 2889
3677.07 2895
3677.64 2982
3678.21 2994
3678.79 2956
3679.36 2849
3679.93 2742
3680.50 2742
3681.07 2588
3681.65 2486
3682.22 2512
3682.79 2482
3683.36 2432
3683.94 2435
3684.51 2541
3685.08 2596
3685.65 2692
3686.23 2785
3686.80 2948
3687.37 2965
3687.94 2975
3688.52 2885
3689.09 3167
3689.66 3474
3690.23 3260
3690.81 3047
3691.38 3249
3691.95 3130
3692.52 3046
3693.10 2717
3693.67 2666
3694.24 2592
3694.82 2573
3695.39 2625
3695.96 2581
3696.54 2483
3697.11 2530
3697.68 2527
3698.26 2442
3698.83 2440
3699.40 2408
3699.98 2253
3700.55 2164
3701.12 2319
3701.70 2324
3702.27 2370
3702.85 2250
3703.42 2384
3703.99 2407
3704.57 2432
3705.14 2304
3705.71 2363
3706.29 2465
3706.86 2551
3707.44 2501
3708.01 2592
3708.59 2627
3709.16 2564
3709.73 2592
3710.31 2695
3710.88 2565
3711.46 2511
3712.03 2549
3712.61 2513
3713.18 2623
3713.75 2761
3714.33 2534
3714.90 2447
3715.48 2517
3716.05 2681
3716.63 2537
3717.20 2560
3717.78 2522
3718.35 2584
3718.93 2597
3719.50 2504
3720.08 2442
3720.65 2367
3721.23 2477
3721.80 2436
3722.38 2496
3722.95 2263
3723.53 2398
3724.11 2281
3724.68 2166
3725.26 2154
3725.83 2058
3726.41 2137
3726.98 2356
3727.56 2393
3728.13 2479
3728.71 2433
3729.29 2573
3729.86 2542
3730.44 2576
3731.01 2792
3731.59 3047
3732.17 2982
3732.74 3059
3733.32 3320
3733.89 3247
3734.47 3482
3735.05 3487
3735.62 3702
3736.20 3411
3736.77 3132
3737.35 3188
3737.93 2940
3738.50 2731
3739.08 2508
3739.66 2394
3740.23 2369
3740.81 2393
3741.39 2269
3741.96 2238
3742.54 2265
3743.12 2155
3743.69 2271
3744.27 2191
3744.85 1906
3745.43 2108
3746.00 2216
3746.58 2289
3747.16 2251
3747.73 2311
3748.31 2321
3748.89 2294
3749.47 2388
3750.04 2329
3750.62 2299
3751.20 2202
3751.78 2330
3752.35 2223
3752.93 2199
3753.51 2058
3754.09 2224
3754.66 2260
3755.24 2233
3755.82 2076
3756.40 2162
3756.98 2144
3757.55 2180
3758.13 2214
3758.71 2365
3759.29 2354
3759.87 2507
3760.44 2474
3761.02 2502
3761.60 2603
3762.18 2655
3762.76 2569
3763.34 2413
3763.91 2435
3764.49 2506
3765.07 2534
3765.65 2612
3766.23 2491
3766.81 2375
3767.39 2473
3767.96 2353
3768.54 2471
3769.12 2459
3769.70 2362
3770.28 2410
3770.86 2426
3771.44 2467
3772.02 2327
3772.60 2458
3773.18 2500
3773.76 2497
3774.33 2352
3774.91 2317
3775.49 2317
3776.07 2249
3776.65 2207
3777.23 2173
3777.81 2235
3778.39 2192
3778.97 2200
3779.55 2304
3780.13 2224
3780.71 2155
3781.29 2222
3781.87 2144
3782.45 2220
3783.03 2092
3783.61 2240
3784.19 2334
3784.77 2092
3785.35 2117
3785.93 2215
3786.51 2316
3787.09 2205
3787.67 2130
3788.25 2228
3788.83 2430
3789.41 2335
3789.99 2196
3790.57 2096
3791.15 2268
3791.73 2241
3792.31 2376
3792.89 2467
3793.48 2589
3794.06 2376
3794.64 2264
3795.22 2305
3795.80 2309
3796.38 2180
3796.96 2384
3797.54 2441
3798.12 2332
3798.70 2342
3799.28 2348
3799.87 2414
3800.45 2366
3801.03 2408
3801.61 2569
3802.19 2717
3802.77 2794
3803.35 2590
3803.94 2775
3804.52 2749
3805.10 2783
3805.68 3003
3806.26 2995
3806.84 2862
3807.43 3126
3808.01 3126
3808.59 3289
3809.17 3273
3809.75 3339
3810.34 3390
3810.92 3432
3811.50 3344
3812.08 3515
3812.66 3544
3813.25 3445
3813.83 3570
3814.41 3662
3814.99 3620
3815.58 3769
3816.16 3626
3816.74 3362
3817.32 3453
3817.91 3591
3818.49 3302
3819.07 3110
3819.65 2894
3820.24 2657
3820.82 2670
3821.40 2602
3821.99 2467
3822.57 2389
3823.15 2285
3823.73 2177
3824.32 2195
3824.90 2345
3825.48 2290
3826.07 2304
3826.65 2230
3827.23 2308
3827.82 2342
3828.40 2286
3828.98 2355
3829.57 2319
3830.15 2497
3830.73 2474
3831.32 2301
3831.90 2316
3832.49 2388
3833.07 2421
3833.65 2406
3834.24 2319
3834.82 2432
3835.41 2313
3835.99 2221
3836.57 2350
3837.16 2417
3837.74 2431
3838.33 2530
3838.91 2311
3839.49 2197
3840.08 2157
3840.66 2102
3841.25 2193
3841.83 2176
3842.42 2229
3843.00 2207
3843.58 2206
3844.17 2259
3844.75 2174
3845.34 2076
3845.92 2203
3846.51 2362
3847.09 2276
3847.68 2278
3848.26 2269
3848.85 2232
3849.43 2420
3850.02 2236
3850.60 2270
3851.19 2303
3851.77 2286
3852.36 2336
3852.94 2366
3853.53 2352
3854.11 2328
3854.70 2450
3855.29 2604
3855.87 2604
3856.46 2629
3857.04 2776
3857.63 2787
3858.21 3132
3858.80 3458
3859.39 3794
3859.97 3999
3860.56 4348
3861.14 4810
3861.73 5169
3862.31 5404
3862.90 5734
3863.49 5998
3864.07 5914
3864.66 5756
3865.25 5895
3865.83 5558
3866.42 5503
3867.00 4972
3867.59 4462
3868.18 4180
3868.76 3751
3869.35 3640
3869.94 3258
3870.52 3179
3871.11 3032
3871.70 2845
3872.28 2964
3872.87 2927
3873.46 3014
3874.04 2857
3874.63 2878
3875.22 3117
3875.80 3002
3876.39 3047
3876.98 3207
3877.57 2866
3878.15 2795
3878.74 2816
3879.33 2641
3879.92 2578
3880.50 2521
3881.09 2384
3881.68 2418
3882.26 2352
3882.85 2329
3883.44 2168
3884.03 2194
3884.62 2232
3885.20 2303
3885.79 2248
3886.38 2340
3886.97 2422
3887.55 2508
3888.14 2436
3888.73 2529
3889.32 2674
3889.91 2909
3890.49 2845
3891.08 2868
3891.67 3011
3892.26 2913
3892.85 3019
3893.44 2904
3894.02 2708
3894.61 2747
3895.20 2835
3895.79 2597
3896.38 2705
3896.97 2919
3897.56 2738
3898.14 2726
3898.73 2653
3899.32 2711
3899.91 2575
3900.50 2779
3901.09 2752
3901.68 2959
3902.27 2769
3902.86 2743
3903.44 2695
3904.03 2634
3904.62 2543
3905.21 2523
3905.80 2710
3906.39 2601
3906.98 2495
3907.57 2513
3908.16 2509
3908.75 2497
3909.34 2310
3909.93 2477
3910.52 2264
3911.11 2266
3911.70 2292
3912.29 2345
3912.88 2071
3913.47 2030
3914.06 2131
3914.65 2170
3915.24 2179
3915.83 2184
3916.42 2142
3917.01 2107
3917.60 2198
3918.19 2162
3918.78 2118
3919.37 2063
3919.96 2150
3920.55 2240
3921.14 2197
3921.73 2196
3922.32 2266
3922.91 2201
3923.50 2104
3924.09 1981
3924.68 2059
3925.27 2122
3925.86 2066
3926.45 2106
3927.05 2098
3927.64 2067
3928.23 2101
3928.82 2112
3929.41 2174
3930.00 2239
3930.59 2107
3931.18 1993
3931.77 2019
3932.37 2023
3932.96 2156
3933.55 2018
3934.14 2005
3934.73 2075
3935.32 2106
3935.91 2062
3936.51 2126
3937.10 2063
3937.69 2039
3938.28 2274
3938.87 2357
3939.46 2182
3940.06 2293
3940.65 2339
3941.24 2356
3941.83 2472
3942.42 2321
3943.02 2403
3943.61 2684
3944.20 2513
3944.79 2541
3945.39 2535
3945.98 2481
3946.57 2493
3947.16 2383
3947.76 2281
3948.35 2278
3948.94 2265
3949.53 2485
3950.13 2280
3950.72 2218
3951.31 2046
3951.90 2167
3952.50 2198
3953.09 2132
3953.68 2141
3954.28 2315
3954.87 2279
3955.46 2309
3956.05 2380
3956.65 2507
3957.24 2580
3957.83 2589
3958.43 2654
3959.02 2771
3959.61 2756
3960.21 2731
3960.80 2768
3961.39 2698
3961.99 2626
3962.58 2660
3963.17 2674
3963.77 2507
3964.36 2483
3964.96 2416
3965.55 2347
3966.14 2310
3966.74 2347
3967.33 2500
3967.93 2393
3968.52 2228
3969.11 2150
3969.71 2265
3970.30 2273
3970.90 2224
3971.49 2263
3972.08 2289
3972.68 2084
3973.27 2104
3973.87 2194
3974.46 2216
3975.06 2444
3975.65 2576
3976.25 2493
3976.84 2480
3977.43 2477
3978.03 2538
3978.62 2591
3979.22 2588
3979.81 2451
3980.41 2609
3981.00 2386
3981.60 2414
3982.19 2476
3982.79 2518
3983.38 2441
3983.98 2395
3984.57 2534
3985.17 2526
3985.76 2416
3986.36 2391
3986.96 2360
3987.55 2412
3988.15 2475
3988.74 2441
3989.34 2365
3989.93 2301
3990.53 2526
3991.12 2329
3991.72 2274
3992.32 2497
3992.91 2445
3993.51 2471
3994.10 2626
3994.70 2657
3995.30 2591
3995.89 2653
3996.49 2552
3997.08 2636
3997.68 2632
3998.28 2556
3998.87 2484
3999.47 2495
4000.07 2393
4000.66 2468
4001.26 2533
4001.85 2496
4002.45 2469
4003.05 2475
4003.64 2257
4004.24 2342
4004.84 2313
4005.43 2292
4006.03 2506
4006.63 2537
4007.23 2580
4007.82 2624
4008.42 2552
4009.02 2600
4009.61 2495
4010.21 2489
4010.81 2374
4011.41 2400
4012.00 2506
4012.60 2638
4013.20 2744
4013.79 2637
4014.39 2848
4014.99 2884
4015.59 3194
4016.18 3295
4016.78 3420
4017.38 3425
4017.98 3583
4018.58 3695
4019.17 3554
4019.77 3251
4020.37 3225
4020.97 3087
4021.56 2921
4022.16 2743
4022.76 2747
4023.36 2645
4023.96 2504
4024.56 2603
4025.15 2538
4025.75 2732
4026.35 2721
4026.95 2716
4027.55 2878
4028.15 2870
4028.74 2798
4029.34 2789
4029.94 2920
4030.54 2839
4031.14 2977
4031.74 2800
4032.34 2720
4032.93 2637
4033.53 2741
4034.13 2754
4034.73 2652
4035.33 2658
4035.93 2635
4036.53 2654
4037.13 2519
4037.73 2515
4038.33 2512
4038.93 2459
4039.52 2175
4040.12 2269
4040.72 2355
4041.32 2265
4041.92 2124
4042.52 2051
4043.12 2246
4043.72 2243
4044.32 2166
4044.92 2141
4045.52 2142
4046.12 2377
4046.72 2293
4047.32 2024
4047.92 2254
4048.52 2261
4049.12 2141
4049.72 2319
4050.32 2227
4050.92 2213
4051.52 2188
4052.12 2250
4052.72 2277
4053.32 2418
4053.92 2396
4054.52 2432
4055.12 2351
4055.72 2342
4056.32 2334
4056.92 2380
4057.52 2167
4058.13 2197
4058.73 2090
4059.33 2057
4059.93 2057
4060.53 1914
4061.13 1944
4061.73 2030
4062.33 1981
4062.93 1929
4063.53 1926
4064.14 2028
4064.74 2025
4065.34 1985
4065.94 2056
4066.54 2096
4067.14 1999
4067.74 1958
4068.34 1861
4068.95 1841
4069.55 1881
4070.15 1852
4070.75 1981
4071.35 2094
4071.95 2011
4072.56 2001
4073.16 1939
4073.76 2145
4074.36 2132
4074.96 2089
4075.57 2086
4076.17 2125
4076.77 2105
4077.37 2167
4077.97 2179
4078.58 2055
4079.18 1997
4079.78 2058
4080.38 2049
4080.99 2091
4081.59 1991
4082.19 1955
4082.79 2028
4083.40 1965
4084.00 1930
4084.60 1890
4085.20 1941
4085.81 2074
4086.41 2104
4087.01 2079
4087.61 1870
4088.22 1902
4088.82 1905
4089.42 1854
4090.03 1951
4090.63 1981
4091.23 1932
4091.84 1936
4092.44 1986
4093.04 1928
4093.65 1837
4094.25 1952
4094.85 1993
4095.46 1924
4096.06 1904
4096.66 1849
4097.27 1966
4097.87 2014
4098.47 2124
4099.08 1971
4099.68 1981
4100.29 1953
4100.89 1879
4101.49 1850
4102.10 1951
4102.70 2064
4103.30 2025
4103.91 2032
4104.51 1942
4105.12 1862
4105.72 1985
4106.33 1899
4106.93 1953
4107.53 1850
4108.14 1823
4108.74 1858
4109.35 1946
4109.95 1865
4110.56 2021
4111.16 2013
4111.77 1891
4112.37 1819
4112.98 1857
4113.58 1888
4114.19 1881
4114.79 2132
4115.40 1978
4116.00 1879
4116.61 1851
4117.21 1925
4117.82 2047
4118.42 2028
4119.03 2054
4119.63 1966
4120.24 1990
4120.84 1888
4121.45 1982
4122.05 2039
4122.66 2059
4123.26 2012
4123.87 1874
4124.47 1922
4125.08 1890
4125.69 2039
4126.29 1965
4126.90 1912
4127.50 1947
4128.11 1946
4128.71 1948
4129.32 2008
4129.93 1806
4130.53 1831
4131.14 1975
4131.74 2024
4132.35 1960
4132.96 1974
4133.56 2003
4134.17 2008
4134.78 2144
4135.38 2178
4135.99 2132
4136.60 2096
4137.20 2233
4137.81 2199
4138.42 2371
4139.02 2478
4139.63 2525
4140.24 2697
4140.84 2670
4141.45 2606
4142.06 2746
4142.66 2769
4143.27 2705
4143.88 2801
4144.48 2815
4145.09 2689
4145.70 2331
4146.31 2380
4146.91 2283
4147.52 2166
4148.13 2230
4148.73 2276
4149.34 2015
4149.95 2109
4150.56 2047
4151.16 1940
4151.77 1883
4152.38 1973
4152.99 1931
4153.60 1932
4154.20 1831
4154.81 1799
4155.42 1740
4156.03 1852
4156.63 1802
4157.24 1690
4157.85 1942
4158.46 1821
4159.07 1714
4159.68 1713
4160.28 1750
4160.89 1721
4161.50 1792
4162.11 1987
4162.72 2110
4163.33 2041
4163.93 2209
4164.54 2222
4165.15 2285
4165.76 2301
4166.37 2455
4166.98 2440
4167.59 2224
4168.19 2279
4168.80 2102
4169.41 2220
4170.02 2061
4170.63 2146
4171.24 2173
4171.85 2190
4172.46 2123
4173.07 2167
4173.68 2165
4174.29 2064
4174.89 2185
4175.50 2227
4176.11 2141
4176.72 2233
4177.33 2260
4177.94 2159
4178.55 2189
4179.16 2200
4179.77 2134
4180.38 2243
4180.99 2185
4181.60 2120
4182.21 1967
4182.82 1961
4183.43 2144
4184.04 2033
4184.65 1994
4185.26 1910
4185.87 1920
4186.48 2051
4187.09 2079
4187.70 2050
4188.31 2076
4188.92 1997
4189.53 2169
4190.14 2150
4190.75 2086
4191.36 2176
4191.97 2297
4192.58 2307
4193.19 2329
4193.80 2486
4194.42 2531
4195.03 2470
4195.64 2513
4196.25 2506
4196.86 2695
4197.47 2488
4198.08 2512
4198.69 2494
4199.30 2387
4199.91 2413
4200.53 2448
4201.14 2273
4201.75 2190
4202.36 2214
4202.97 2291
4203.58 2205
4204.19 2090
4204.80 2212
4205.42 2214
4206.03 2163
4206.64 2150
4207.25 2182
4207.86 2138
4208.47 2202
4209.09 2222
4209.70 2230
4210.31 2213
4210.92 2264
4211.53 2052
4212.15 2240
4212.76 2236
4213.37 2157
4213.98 2148
4214.59 2115
4215.21 2331
4215.82 2549
4216.43 2505
4217.04 2601
4217.66 2881
4218.27 2962
4218.88 3131
4219.49 3277
4220.11 3460
4220.72 3835
4221.33 3937
4221.94 4043
4222.56 4321
4223.17 4582
4223.78 4805
4224.40 4957
4225.01 4786
4225.62 4763
4226.23 4550
4226.85 4388
4227.46 4143
4228.07 4078
4228.69 3780
4229.30 3803
4229.91 3711
4230.53 3925
4231.14 3885
4231.75 3651
4232.37 3801
4232.98 4087
4233.59 4363
4234.21 4528
4234.82 4458
4235.44 4469
4236.05 4329
4236.66 4463
4237.28 4432
4237.89 4220
4238.50 3963
4239.12 3637
4239.73 3467
4240.35 3125
4240.96 2930
4241.58 2880
4242.19 2648
4242.80 2550
4243.42 2562
4244.03 2429
4244.65 2494
4245.26 2614
4245.88 2510
4246.49 2656
4247.10 2827
4247.72 2770
4248.33 2879
4248.95 2813
4249.56 2696
4250.18 2779
4250.79 2852
4251.41 2883
4252.02 2821
4252.64 2586
4253.25 2455
4253.87 2507
4254.48 2468
4255.10 2333
4255.71 2397
4256.33 2350
4256.94 2263
4257.56 2187
4258.17 2387
4258.79 2263
4259.41 2428
4260.02 2484
4260.64 2334
4261.25 2253
4261.87 2459
4262.48 2407
4263.10 2275
4263.71 2472
4264.33 2418
4264.95 2458
4265.56 2352
4266.18 2488
4266.79 2342
4267.41 2330
4268.03 2186
4268.64 2290
4269.26 2351
4269.87 2167
4270.49 2147
4271.11 2275
4271.72 2336
4272.34 2313
4272.96 2414
4273.57 2380
4274.19 2484
4274.81 2365
4275.42 2628
4276.04 2703
4276.66 2854
4277.27 2682
4277.89 2668
4278.51 2713
4279.12 2659
4279.74 2721
4280.36 2563
4280.97 2294
4281.59 2161
4282.21 2127
4282.83 2145
4283.44 2087
4284.06 2325
4284.68 2222
4285.29 2223
4285.91 2233
4286.53 2063
4287.15 2181
4287.76 2455
4288.38 2342
4289.00 2306
4289.62 2332
4290.23 2389
4290.85 2263
4291.47 2305
4292.09 2243
4292.71 2281
4293.32 2238
4293.94 2203
4294.56 2112
4295.18 2221
4295.80 2083
4296.41 1978
4297.03 2056
4297.65 1975
4298.27 2036
4298.89 2056
4299.50 2075
4300.12 2159
4300.74 2069
4301.36 2075
4301.98 2012
4302.60 2075
4303.22 2034
4303.83 1977
4304.45 2079
4305.07 2091
4305.69 2021
4306.31 2075
4306.93 2151
4307.55 2019
4308.17 2000
4308.79 2037
4309.40 2023
4310.02 1988
4310.64 2031
4311.26 2075
4311.88 1969
4312.50 2101
4313.12 2027
4313.74 2101
4314.36 2242
4314.98 2166
4315.60 2112
4316.22 1983
4316.84 2054
4317.46 2032
4318.08 2061
4318.70 2127
4319.32 2098
4319.94 2274
4320.56 2331
4321.18 2370
4321.80 2379
4322.42 2469
4323.04 2548
4323.66 2790
4324.28 2752
4324.90 2785
4325.52 2797
4326.14 2848
4326.76 2789
4327.38 2747
4328.00 2662
4328.62 2494
4329.24 2585
4329.86 2403
4330.48 2312
4331.10 2281
4331.72 2287
4332.34 2128
4332.96 2102
4333.58 2156
4334.20 2362
4334.82 2366
4335.45 2492
4336.07 2633
4336.69 2789
4337.31 2684
4337.93 2636
4338.55 2977
4339.17 3135
4339.79 3038
4340.41 3141
4341.04 3117
4341.66 2932
4342.28 3168
4342.90 3353
4343.52 3557
4344.14 3861
4344.76 4166
4345.39 4881
4346.01 5016
4346.63 5391
4347.25 5534
4347.87 5930
4348.50 5910
4349.12 5612
4349.74 5452
4350.36 4930
4350.98 4522
4351.61 4068
4352.23 3710
4352.85 3277
4353.47 2991
4354.09 2797
4354.72 2742
4355.34 2662
4355.96 2564
4356.58 2608
4357.21 2629
4357.83 2485
4358.45 2343
4359.07 2469
4359.70 2592
4360.32 2561
4360.94 2486
4361.56 2543
4362.19 2521
4362.81 2485
4363.43 2442
4364.06 2566
4364.68 2495
4365.30 2338
4365.93 2305
4366.55 2382
4367.17 2308
4367.80 2325
4368.42 2242
4369.04 2319
4369.67 2241
4370.29 2208
4370.91 2112
4371.54 2089
4372.16 1999
4372.78 2084
4373.41 1961
4374.03 1853
4374.65 2042
4375.28 2008
4375.90 2000
4376.53 2030
4377.15 1981
4377.77 2046
4378.40 2167
4379.02 2150
4379.65 2201
4380.27 2058
4380.89 2078
4381.52 2055
4382.14 2009
4382.77 2115
4383.39 2074
4384.02 2147
4384.64 2072
4385.26 2057
4385.89 2034
4386.51 2008
4387.14 1977
4387.76 1928
4388.39 1891
4389.01 1911
4389.64 1716
4390.26 1869
4390.89 1839
4391.51 1882
4392.14 1840
4392.76 1928
4393.39 1989
4394.01 1890
4394.64 1980
4395.26 1939
4395.89 1946
4396.51 2026
4397.14 1889
4397.76 1990
4398.39 2101
4399.01 2046
4399.64 1929
4400.27 1981
4400.89 2058
4401.52 2089
4402.14 2058
4402.77 2013
4403.39 1907
4404.02 2088
4404.65 2033
4405.27 2127
4405.90 2175
4406.52 2091
4407.15 2157
4407.78 2392
4408.40 2487
4409.03 2485
4409.65 2443
4410.28 2453
4410.91 2407
4411.53 2323
4412.16 2250
4412.79 2135
4413.41 2107
4414.04 2134
4414.67 2103
4415.29 2133
4415.92 2086
4416.55 1983
4417.17 2157
4417.80 1959
4418.43 1956
4419.05 1991
4419.68 2133
4420.31 1911
4420.93 1939
4421.56 1984
4422.19 1881
4422.82 1946
4423.44 1962
4424.07 1760
4424.70 1807
4425.32 1717
4425.95 1678
4426.58 1620
4427.21 1760
4427.83 1729
4428.46 1677
4429.09 1636
4429.72 1645
4430.35 1619
4430.97 1796
4431.60 1899
4432.23 1858
4432.86 1746
4433.48 1848
4434.11 1854
4434.74 1843
4435.37 1844
4436.00 1862
4436.62 1938
4437.25 1833
4437.88 1878
4438.51 2024
4439.14 1791
4439.77 1825
4440.39 1789
4441.02 1802
4441.65 1838
4442.28 1877
4442.91 1859
4443.54 1861
4444.17 1953
4444.79 1884
4445.42 2101
4446.05 2005
4446.68 2015
4447.31 2102
4447.94 2112
4448.57 2167
4449.20 2267
4449.83 2214
4450.46 2080
4451.08 2130
4451.71 2196
4452.34 2066
4452.97 2109
4453.60 2067
4454.23 1977
4454.86 2076
4455.49 2053
4456.12 2032
4456.75 2134
4457.38 2230
4458.01 2264
4458.64 2218
4459.27 1946
4459.90 2029
4460.53 2073
4461.16 1935
4461.79 1843
4462.42 1716
4463.05 1757
4463.68 1678
4464.31 1853
4464.94 1865
4465.57 1810
4466.20 1740
4466.83 1732
4467.46 1748
4468.09 1556
4468.72 1750
4469.35 1817
4469.98 1745
4470.61 1859
4471.24 1724
4471.87 1789
4472.50 1784
4473.13 1726
4473.76 1767
4474.40 1688
4475.03 1786
4475.66 1785
4476.29 1693
4476.92 1738
4477.55 1765
4478.18 1609
4478.81 1677
4479.44 1694
4480.07 1801
4480.71 1775
4481.34 1726
4481.97 1718
4482.60 1766
4483.23 1777
4483.86 1847
4484.49 1985
4485.13 2001
4485.76 1934
4486.39 1865
4487.02 1897
4487.65 1817
4488.28 1904
4488.92 1817
4489.55 1939
4490.18 1853
4490.81 1938
4491.44 1925
4492.08 1902
4492.71 1833
4493.34 1852
4493.97 1857
4494.61 1879
4495.24 1951
4495.87 1937
4496.50 2001
4497.13 1904
4497.77 2067
4498.40 2188
4499.03 2233
4499.67 2144
4500.30 2363
4500.93 2381
4501.56 2339
4502.20 2561
4502.83 2659
4503.46 2676
4504.09 2527
4504.73 2671
4505.36 2536
4505.99 2400
4506.63 2281
4507.26 2244
4507.89 2118
4508.53 2083
4509.16 2106
4509.79 1946
4510.43 1918
4511.06 2120
4511.69 2115
4512.33 2158
4512.96 2140
4513.59 2053
4514.23 2067
4514.86 2031
4515.49 2008
4516.13 2087
4516.76 2091
4517.40 2011
4518.03 1930
4518.66 1836
4519.30 1949
4519.93 1940
4520.57 1958
4521.20 1938
4521.83 1830
4522.47 1906
4523.10 2040
4523.74 2186
4524.37 2085
4525.01 2166
4525.64 2362
4526.27 2313
4526.91 2512
4527.54 2814
4528.18 3249
4528.81 3530
4529.45 3943
4530.08 4545
4530.72 5048
4531.35 5449
4531.99 5803
4532.62 6098
4533.26 6103
4533.89 5828
4534.53 5776
4535.16 5355
4535.80 4770
4536.43 4359
4537.07 3840
4537.70 3406
4538.34 2965
4538.97 2706
4539.61 2294
4540.24 2132
4540.88 2208
4541.52 2034
4542.15 1893
4542.79 2047
4543.42 2006
4544.06 1918
4544.69 1958
4545.33 1973
4545.97 1988
4546.60 2118
4547.24 2062
4547.87 2138
4548.51 2036
4549.15 2088
4549.78 2168
4550.42 2144
4551.05 2124
4551.69 1987
4552.33 2050
4552.96 2015
4553.60 1921
4554.24 2030
4554.87 1903
4555.51 1809
4556.15 1876
4556.78 2038
4557.42 2077
4558.06 1999
4558.69 2051
4559.33 2077
4559.97 2080
4560.60 1988
4561.24 1903
4561.88 2045
4562.51 1991
4563.15 2077
4563.79 2134
4564.43 2061
4565.06 2099
4565.70 1955
4566.34 1988
4566.97 2178
4567.61 2151
4568.25 2224
4568.89 2202
4569.52 2291
4570.16 2226
4570.80 2250
4571.44 2211
4572.07 2176
4572.71 2183
4573.35 2122
4573.99 1989
4574.63 1862
4575.26 1908
4575.90 1962
4576.54 2008
4577.18 1844
4577.82 1758
4578.45 1935
4579.09 1977
4579.73 1931
4580.37 1998
4581.01 2014
4581.65 2047
4582.28 1921
4582.92 1884
4583.56 1936
4584.20 1931
4584.84 1924
4585.48 2012
4586.12 2017
4586.75 1947
4587.39 2113
4588.03 2093
4588.67 2276
4589.31 2140
4589.95 2281
4590.59 2366
4591.23 2307
4591.87 2221
4592.50 2494
4593.14 2413
4593.78 2582
4594.42 2502
4595.06 2437
4595.70 2250
4596.34 2153
4596.98 2075
4597.62 2073
4598.26 2116
4598.90 2068
4599.54 2083
4600.18 1987
4600.82 1942
4601.46 1979
4602.10 2036
4602.74 2065
4603.38 2206
4604.02 2197
4604.66 2328
4605.30 2330
4605.94 2330
4606.58 2184
4607.22 2216
4607.86 2353
4608.50 2272
4609.14 2036
4609.78 2155
4610.42 2098
4611.06 1987
4611.70 1959
4612.34 2088
4612.98 2041
4613.62 2011
4614.26 1853
4614.90 1814
4615.54 1820
4616.18 1798
4616.82 1831
4617.47 1918
4618.11 1761
4618.75 1730
4619.39 1810
4620.03 1763
4620.67 1813
4621.31 1857
4621.95 1860
4622.59 1796
4623.23 1741
4623.88 1694
4624.52 1687
4625.16 1721
4625.80 1682
4626.44 1662
4627.08 1765
4627.72 1694
4628.37 1688
4629.01 1732
4629.65 1731
4630.29 1797
4630.93 1769
4631.58 1857
4632.22 1847
4632.86 1790
4633.50 1885
4634.14 2003
4634.79 1966
4635.43 2003
4636.07 2050
4636.71 1826
4637.35 1849
4638.00 1824
4638.64 1916
4639.28 2056
4639.92 1881
4640.57 1903
4641.21 1785
4641.85 1788
4642.49 1925
4643.14 1961
4643.78 1858
4644.42 1816
4645.06 1917
4645.71 2018
4646.35 1927
4646.99 1983
4647.64 2047
4648.28 2095
4648.92 2264
4649.56 2353
4650.21 2429
4650.85 2458
4651.49 2459
4652.14 2653
4652.78 2681
4653.42 2752
4654.07 2752
4654.71 2693
4655.35 2797
4656.00 2762
4656.64 2417
4657.29 2404
4657.93 2399
4658.57 2241
4659.22 2203
4659.86 2115
4660.50 2052
4661.15 2046
4661.79 2033
4662.44 2064
4663.08 2006
4663.72 2090
4664.37 2175
4665.01 1842
4665.66 1845
4666.30 1807
4666.95 1912
4667.59 1790
4668.23 1809
4668.88 1741
4669.52 1748
4670.17 1719
4670.81 1662
4671.46 1794
4672.10 1823
4672.75 1904
4673.39 1958
4674.04 1970
4674.68 1998
4675.32 2035
4675.97 1932
4676.61 1954
4677.26 1977
4677.90 1909
4678.55 1872
4679.20 1995
4679.84 2031
4680.49 1912
4681.13 1854
4681.78 2009
4682.42 2017
4683.07 2035
4683.71 1912
4684.36 1991
4685.00 2036
4685.65 1915
4686.29 1963
4686.94 1906
4687.59 1882
4688.23 1828
4688.88 1893
4689.52 1977
4690.17 1795
4690.82 1876
4691.46 1858
4692.11 1862
4692.75 1926
4693.40 1914
4694.05 1911
4694.69 1915
4695.34 1919
4695.98 2030
4696.63 2001
4697.28 2133
4697.92 2147
4698.57 2039
4699.22 2098
4699.86 2214
4700.51 2314
4701.16 2333
4701.80 2315
4702.45 2264
4703.10 2203
4703.74 2050
4704.39 2310
4705.04 2218
4705.68 2052
4706.33 2049
4706.98 2003
4707.63 2069
4708.27 2112
4708.92 2059
4709.57 1972
4710.21 2045
4710.86 2078
4711.51 2071
4712.16 2101
4712.80 1990
4713.45 2061
4714.10 1993
4714.75 1992
4715.39 2015
4716.04 2021
4716.69 2049
4717.34 2115
4717.99 1976
4718.63 2061
4719.28 2099
4719.93 2157
4720.58 2238
4721.22 2327
4721.87 2360
4722.52 2338
4723.17 2372
4723.82 2466
4724.47 2361
4725.11 2536
4725.76 2661
4726.41 3029
4727.06 2863
4727.71 2955
4728.36 2879
4729.00 2906
4729.65 2690
4730.30 2734
4730.95 2523
4731.60 2422
4732.25 2151
4732.90 2043
4733.55 2069
4734.19 2010
4734.84 1912
4735.49 1889
4736.14 1858
4736.79 1824
4737.44 1823
4738.09 1922
4738.74 1971
4739.39 1849
4740.04 1884
4740.69 1971
4741.34 2032
4741.99 1845
4742.64 1936
4743.28 1979
4743.93 1987
4744.58 1984
4745.23 2099
4745.88 1962
4746.53 1954
4747.18 2052
4747.83 2120
4748.48 2201
4749.13 2421
4749.78 2449
4750.43 2322
4751.08 2320
4751.73 2401
4752.38 2356
4753.03 2384
4753.68 2336
4754.33 2512
4754.98 2428
4755.63 2262
4756.29 2272
4756.94 2150
4757.59 2157
4758.24 2190
4758.89 1886
4759.54 1923
4760.19 1906
4760.84 1981
4761.49 2022
4762.14 2041
4762.79 2131
4763.44 2245
4764.09 2336
4764.74 2482
4765.40 2501
4766.05 2603
4766.70 2541
4767.35 2586
4768.00 2625
4768.65 2784
4769.30 2669
4769.95 2481
4770.61 2288
4771.26 2076
4771.91 1989
4772.56 2080
4773.21 1917
4773.86 1882
4774.52 1900
4775.17 1804
4775.82 1832
4776.47 1778
4777.12 1803
4777.77 1866
4778.43 1842
4779.08 1873
4779.73 1885
4780.38 1970
4781.04 1946
4781.69 2000
4782.34 1929
4782.99 1793
4783.64 1850
4784.30 1912
4784.95 1877
4785.60 1837
4786.25 1806
4786.91 1788
4787.56 1847
4788.21 1731
4788.86 1746
4789.52 1934
4790.17 1802
4790.82 1760
4791.48 1922
4792.13 1776
4792.78 1771
4793.43 1696
4794.09 1730
4794.74 1693
4795.39 1663
4796.05 1645
4796.70 1645
4797.35 1639
4798.01 1777
4798.66 1668
4799.31 1694
4799.97 1800
4800.62 1706
4801.27 1800
4801.93 1683
4802.58 1773
4803.23 1938
4803.89 1991
4804.54 1844
4805.20 1969
4805.85 1914
4806.50 1831
4807.16 1741
4807.81 1847
4808.47 1733
4809.12 1842
4809.77 1832
4810.43 1718
4811.08 1712
4811.74 1774
4812.39 1736
4813.04 1790
4813.70 1786
4814.35 1712
4815.01 1817
4815.66 1795
4816.32 1920
4816.97 1970
4817.63 2061
4818.28 2040
4818.94 1868
4819.59 1962
4820.24 2011
4820.90 2039
4821.55 2095
4822.21 2283
4822.86 2225
4823.52 2260
4824.17 2105
4824.83 2261
4825.49 2181
4826.14 2325
4826.80 2374
4827.45 2167
4828.11 2214
4828.76 2197
4829.42 2130
4830.07 2234
4830.73 2213
4831.38 2256
4832.04 2428
4832.69 2760
4833.35 2768
4834.01 2935
4834.66 2969
4835.32 2863
4835.97 3169
4836.63 3456
4837.29 3568
4837.94 3737
4838.60 3897
4839.25 3869
4839.91 3811
4840.57 3736
4841.22 3644
4841.88 3506
4842.54 3272
4843.19 3180
4843.85 3068
4844.50 3065
4845.16 3132
4845.82 3131
4846.47 3092
4847.13 3159
4847.79 3211
4848.44 3410
4849.10 3873
4849.76 4012
4850.41 4231
4851.07 4382
4851.73 4458
4852.39 4275
4853.04 4283
4853.70 4017
4854.36 3891
4855.01 3566
4855.67 3369
4856.33 3315
4856.99 3570
4857.64 3640
4858.30 3622
4858.96 3382
4859.62 3545
4860.27 3914
4860.93 3752
4861.59 3658
4862.25 3863
4862.90 3775
4863.56 3776
4864.22 3573
4864.88 3596
4865.53 3670
4866.19 3571
4866.85 3653
4867.51 3508
4868.17 3493
4868.83 3510
4869.48 3592
4870.14 3438
4870.80 3336
4871.46 3152
4872.12 3091
4872.77 3079
4873.43 2976
4874.09 3008
4874.75 2876
4875.41 2910
4876.07 2871
4876.73 3017
4877.38 2935
4878.04 2741
4878.70 2884
4879.36 2815
4880.02 2754
4880.68 2842
4881.34 2794
4882.00 2776
4882.66 2780
4883.31 2709
4883.97 2588
4884.63 2386
4885.29 2359
4885.95 2589
4886.61 2585
4887.27 2374
4887.93 2468
4888.59 2569
4889.25 2752
4889.91 2934
4890.57 2921
4891.23 2912
4891.89 2930
4892.55 2984
4893.21 2904
4893.87 2955
4894.53 2881
4895.19 2735
4895.85 2809
4896.51 2697
4897.17 2683
4897.83 2634
4898.49 2531
4899.15 2695
4899.81 2944
4900.47 2718
4901.13 2839
4901.79 2752
4902.45 2561
4903.11 2538
4903.77 2443
4904.43 2394
4905.09 2471
4905.75 2377
4906.41 2212
4907.07 2289
4907.73 2154
4908.39 2262
4909.05 2250
4909.72 2275
4910.38 2123
4911.04 2101
4911.70 2258
4912.36 2259
4913.02 2106
4913.68 2076
4914.34 1973
4915.00 1874
4915.67 1999
4916.33 2104
4916.99 1948
4917.65 1878
4918.31 1951
4918.97 1982
4919.63 1839
4920.30 1784
4920.96 1805
4921.62 1848
4922.28 1807
4922.94 1830
4923.60 1857
4924.27 1964
4924.93 1894
4925.59 1839
4926.25 1955
4926.91 1913
4927.58 1775
4928.24 1918
4928.90 1985
4929.56 1934
4930.22 1883
4930.89 1972
4931.55 1975
4932.21 1971
4932.87 2036
4933.54 2034
4934.20 1948
4934.86 1900
4935.52 1951
4936.19 1929
4936.85 1887
4937.51 1903
4938.18 1858
4938.84 1841
4939.50 1950
4940.16 1891
4940.83 1836
4941.49 1821
4942.15 1832
4942.82 1753
4943.48 1760
4944.14 1888
4944.81 1861
4945.47 1817
4946.13 1872
4946.80 1785
4947.46 1726
4948.12 1699
4948.79 1778
4949.45 1789
4950.11 1594
4950.78 1645
4951.44 1623
4952.10 1743
4952.77 1673
4953.43 1575
4954.10 1649
4954.76 1680
4955.42 1709
4956.09 1777
4956.75 1719
4957.42 1677
4958.08 1682
4958.74 1661
4959.41 1731
4960.07 1877
4960.74 1870
4961.40 1887
4962.07 2038
4962.73 2077
4963.39 2184
4964.06 2130
4964.72 2299
4965.39 2441
4966.05 2306
4966.72 2306
4967.38 2332
4968.05 2237
4968.71 2041
4969.38 1977
4970.04 1989
4970.71 2070
4971.37 1949
4972.04 1854
4972.70 1978
4973.37 1885
4974.03 1837
4974.70 1865
4975.36 1879
4976.03 1897
4976.69 1863
4977.36 1888
4978.02 1916
4978.69 1973
4979.36 1961
4980.02 1883
4980.69 1828
4981.35 1928
4982.02 1948
4982.68 1975
4983.35 1883
4984.02 1834
4984.68 1910
4985.35 1854
4986.01 1772
4986.68 1945
4987.35 2052
4988.01 1906
4988.68 1875
4989.34 1942
4990.01 1791
4990.68 1826
4991.34 1762
4992.01 1812
4992.68 1769
4993.34 1694
4994.01 1729
4994.68 1804
4995.34 1740
4996.01 1729
4996.68 1735
4997.34 1716
4998.01 1719
4998.68 1708
4999.34 1580
5000.01 1573
5000.68 1591
5001.34 1622
5002.01 1685
5002.68 1628
5003.35 1664
5004.01 1742
5004.68 1737
5005.35 1751
5006.01 1772
5006.68 1812
5007.35 1788
5008.02 1718
5008.68 1861
5009.35 1804
5010.02 1805
5010.69 1836
5011.36 1811
5012.02 1890
5012.69 1907
5013.36 1844
5014.03 1816
5014.69 1648
5015.36 1723
5016.03 1884
5016.70 1987
5017.37 2081
5018.03 2088
5018.70 2308
5019.37 2582
5020.04 2751
5020.71 3137
5021.38 3563
5022.04 3712
5022.71 3804
5023.38 4094
5024.05 4146
5024.72 4311
5025.39 4217
5026.06 4095
5026.72 3738
5027.39 3325
5028.06 3000
5028.73 2760
5029.40 2567
5030.07 2403
5030.74 2248
5031.41 2057
5032.08 2006
5032.75 1855
5033.41 1702
5034.08 1732
5034.75 1795
5035.42 1833
5036.09 1658
5036.76 1618
5037.43 1696
5038.10 1708
5038.77 1686
5039.44 1633
5040.11 1622
5040.78 1637
5041.45 1576
5042.12 1643
5042.79 1591
5043.46 1643
5044.13 1668
5044.80 1740
5045.47 1641
5046.14 1729
5046.81 1728
5047.48 1707
5048.15 1638
5048.82 1739
5049.49 1763
5050.16 1752
5050.83 1830
5051.50 1718
5052.17 1651
5052.84 1699
5053.51 1677
5054.18 1677
5054.85 1682
5055.52 1627
5056.19 1564
5056.86 1524
5057.53 1547
5058.21 1721
5058.88 1778
5059.55 1733
5060.22 1793
5060.89 1753
5061.56 1753
5062.23 1684
5062.90 1615
5063.57 1741
5064.24 1784
5064.92 1710
5065.59 1765
5066.26 1801
5066.93 1613
5067.60 1499
5068.27 1461
5068.94 1547
5069.62 1534
5070.29 1581
5070.96 1578
5071.63 1507
5072.30 1541
5072.97 1526
5073.65 1670
5074.32 1703
5074.99 1700
5075.66 1707
5076.33 1760
5077.01 1658
5077.68 1718
5078.35 1858
5079.02 1837
5079.70 1964
5080.37 2018
5081.04 1993
5081.71 1906
5082.38 1795
5083.06 1833
5083.73 1877
5084.40 1718
5085.07 1750
5085.75 1735
5086.42 1757
5087.09 1776
5087.77 1846
5088.44 1750
5089.11 1852
5089.78 1874
5090.46 2068
5091.13 2027
5091.80 2042
5092.48 2078
5093.15 2058
5093.82 1979
5094.50 1935
5095.17 2091
5095.84 2023
5096.52 1975
5097.19 1900
5097.86 1805
5098.54 1856
5099.21 1717
5099.88 1816
5100.56 1723
5101.23 1752
5101.90 1814
5102.58 1906
5103.25 1902
5103.93 2009
5104.60 2066
5105.27 1901
5105.95 1949
5106.62 1957
5107.30 2039
5107.97 2014
5108.64 1913
5109.32 1798
5109.99 1779
5110.67 1774
5111.34 1748
5112.02 1636
5112.69 1589
5113.36 1535
5114.04 1637
5114.71 1605
5115.39 1701
5116.06 1896
5116.74 2001
5117.41 1944
5118.09 1860
5118.76 2058
5119.44 2172
5120.11 2092
5120.79 2122
5121.46 2092
5122.14 1924
5122.81 2002
5123.49 1906
5124.16 1912
5124.84 1805
5125.51 1771
5126.19 1929
5126.86 1778
5127.54 1657
5128.21 1713
5128.89 1816
5129.57 1734
5130.24 1662
5130.92 1761
5131.59 1853
5132.27 1734
5132.94 1760
5133.62 1769
5134.30 1736
5134.97 1798
5135.65 1796
5136.32 1612
5137.00 1735
5137.68 1782
5138.35 1849
5139.03 1810
5139.70 1816
5140.38 1883
5141.06 1761
5141.73 1723
5142.41 1702
5143.09 1796
5143.76 1877
5144.44 1754
5145.12 1621
5145.79 1538
5146.47 1512
5147.15 1552
5147.82 1447
5148.50 1447
5149.18 1367
5149.85 1484
5150.53 1590
5151.21 1468
5151.88 1389
5152.56 1490
5153.24 1503
5153.92 1648
5154.59 1506
5155.27 1522
5155.95 1523
5156.62 1645
5157.30 1631
5157.98 1486
5158.66 1474
5159.33 1499
5160.01 1507
5160.69 1506
5161.37 1540
5162.04 1572
5162.72 1579
5163.40 1531
5164.08 1583
5164.76 1537
5165.43 1617
5166.11 1611
5166.79 1644
5167.47 1632
5168.15 1609
5168.82 1659
5169.50 1618
5170.18 1466
5170.86 1431
5171.54 1452
5172.22 1463
5172.89 1524
5173.57 1591
5174.25 1580
5174.93 1447
5175.61 1541
5176.29 1526
5176.97 1467
5177.64 1495
5178.32 1454
5179.00 1540
5179.68 1525
5180.36 1598
5181.04 1618
5181.72 1596
5182.40 1578
5183.08 1647
5183.75 1562
5184.43 1462
5185.11 1469
5185.79 1430
5186.47 1419
5187.15 1412
5187.83 1367
5188.51 1365
5189.19 1352
5189.87 1332
5190.55 1237
5191.23 1386
5191.91 1465
5192.59 1320
5193.27 1344
5193.95 1340
5194.63 1406
5195.31 1413
5195.99 1559
5196.67 1515
5197.35 1446
5198.03 1429
5198.71 1465
5199.39 1445
5200.07 1330
5200.75 1386
5201.43 1473
5202.11 1433
5202.79 1460
5203.47 1383
5204.15 1470
5204.83 1521
5205.51 1415
5206.19 1519
5206.87 1495
5207.55 1559
5208.23 1647
5208.91 1660
5209.59 1576
5210.27 1578
5210.96 1686
5211.64 1613
5212.32 1698
5213.00 1688
5213.68 1534
5214.36 1646
5215.04 1659
5215.72 1654
5216.40 1664
5217.09 1655
5217.77 1592
5218.45 1511
5219.13 1643
5219.81 1713
5220.49 1694
5221.17 1669
5221.86 1744
5222.54 1762
5223.22 1650
5223.90 1526
5224.58 1629
5225.27 1661
5225.95 1664
5226.63 1539
5227.31 1450
5227.99 1612
5228.67 1505
5229.36 1489
5230.04 1509
5230.72 1527
5231.40 1597
5232.09 1639
5232.77 1479
5233.45 1502
5234.13 1622
5234.82 1669
5235.50 1631
5236.18 1637
5236.86 1789
5237.55 1722
5238.23 1706
5238.91 1827
5239.59 1852
5240.28 1906
5240.96 1815
5241.64 1833
5242.33 1791
5243.01 1730
5243.69 1686
5244.37 1613
5245.06 1649
5245.74 1653
5246.42 1566
5247.11 1508
5247.79 1573
5248.47 1613
5249.16 1678
5249.84 1631
5250.52 1568
5251.21 1632
5251.89 1684
5252.58 1551
5253.26 1486
5253.94 1656
5254.63 1733
5255.31 1597
5255.99 1577
5256.68 1513
5257.36 1629
5258.05 1582
5258.73 1495
5259.41 1665
5260.10 1729
5260.78 1538
5261.47 1637
5262.15 1599
5262.84 1587
5263.52 1635
5264.20 1581
5264.89 1639
5265.57 1650
5266.26 1692
5266.94 1670
5267.63 1686
5268.31 1605
5269.00 1656
5269.68 1553
5270.37 1583
5271.05 1557
5271.73 1553
5272.42 1569
5273.10 1558
5273.79 1565
5274.47 1559
5275.16 1506
5275.85 1572
5276.53 1726
5277.22 1527
5277.90 1626
5278.59 1737
5279.27 1732
5279.96 1743
5280.64 1941
5281.33 1873
5282.01 1910
5282.70 1903
5283.38 1865
5284.07 1855
5284.76 1769
5285.44 1706
5286.13 1687
5286.81 1554
5287.50 1535
5288.19 1561
5288.87 1560
5289.56 1642
5290.24 1533
5290.93 1429
5291.62 1508
5292.30 1619
5292.99 1605
5293.67 1478
5294.36 1523
5295.05 1598
5295.73 1580
5296.42 1506
5297.11 1494
5297.79 1521
5298.48 1712
5299.17 1709
5299.85 1616
5300.54 1607
5301.23 1775
5301.91 1696
5302.60 1734
5303.29 1726
5303.97 1823
5304.66 1864
5305.35 1787
5306.04 1788
5306.72 1798
5307.41 1660
5308.10 1750
5308.78 1727
5309.47 1679
5310.16 1737
5310.85 1720
5311.53 1669
5312.22 1732
5312.91 1796
5313.60 1879
5314.28 1920
5314.97 1763
5315.66 1694
5316.35 1790
5317.04 1756
5317.72 1866
5318.41 1776
5319.10 2002
5319.79 1992
5320.48 2089
5321.16 2049
5321.85 2152
5322.54 2145
5323.23 2122
5323.92 2100
5324.60 1975
5325.29 1890
5325.98 1788
5326.67 1784
5327.36 1787
5328.05 1649
5328.74 1740
5329.42 1718
5330.11 1773
5330.80 1786
5331.49 1796
5332.18 1772
5332.87 1868
5333.56 1924
5334.25 1959
5334.93 1849
5335.62 1959
5336.31 1945
5337.00 1844
5337.69 1981
5338.38 1969
5339.07 1898
5339.76 1986
5340.45 2134
5341.14 1977
5341.83 2070
5342.52 2109
5343.21 2180
5343.90 2237
5344.58 2349
5345.27 2465
5345.96 2457
5346.65 2612
5347.34 2944
5348.03 3223
5348.72 3417
5349.41 4019
5350.10 4387
5350.79 4803
5351.48 5146
5352.17 5292
5352.86 5331
5353.55 5168
5354.24 4812
5354.93 4381
5355.62 3954
5356.31 3512
5357.01 3152
5357.70 2773
5358.39 2493
5359.08 2232
5359.77 2037
5360.46 1975
5361.15 1828
5361.84 1804
5362.53 1733
5363.22 1723
5363.91 1788
5364.60 1817
5365.29 1752
5365.98 1731
5366.68 1659
5367.37 1746
5368.06 1672
5368.75 1595
5369.44 1512
5370.13 1482
5370.82 1540
5371.51 1586
5372.21 1553
5372.90 1638
5373.59 1611
5374.28 1562
5374.97 1492
5375.66 1485
5376.35 1455
5377.05 1466
5377.74 1519
5378.43 1572
5379.12 1539
5379.81 1670
5380.51 1788
5381.20 1686
5381.89 1551
5382.58 1603
5383.27 1685
5383.97 1616
5384.66 1588
5385.35 1585
5386.04 1618
5386.73 1651
5387.43 1769
5388.12 1832
5388.81 1806
5389.50 1874
5390.20 1844
5390.89 1825
5391.58 1874
5392.28 1917
5392.97 1796
5393.66 1772
5394.35 1792
5395.05 1815
5395.74 1718
5396.43 1618
5397.13 1631
5397.82 1478
5398.51 1500
5399.20 1467
5399.90 1464
5400.59 1597
5401.28 1483
5401.98 1428
5402.67 1444
5403.36 1523
5404.06 1587
5404.75 1588
5405.44 1574
5406.14 1611
5406.83 1479
5407.53 1498
5408.22 1652
5408.91 1656
5409.61 1721
5410.30 1666
5410.99 1552
5411.69 1546
5412.38 1516
5413.08 1602
5413.77 1517
5414.46 1540
5415.16 1577
5415.85 1535
5416.55 1531
5417.24 1467
5417.94 1491
5418.63 1452
5419.32 1434
5420.02 1545
5420.71 1579
5421.41 1502
5422.10 1611
5422.80 1533
5423.49 1443
5424.19 1509
5424.88 1529
5425.58 1661
5426.27 1604
5426.97 1638
5427.66 1615
5428.36 1500
5429.05 1477
5429.75 1488
5430.44 1482
5431.14 1504
5431.83 1497
5432.53 1495
5433.22 1516
5433.92 1607
5434.61 1678
5435.31 1717
5436.00 1721
5436.70 1745
5437.40 1821
5438.09 1734
5438.79 1734
5439.48 1750
5440.18 1789
5440.87 1742
5441.57 1752
5442.27 1789
5442.96 1685
5443.66 1724
5444.35 1823
5445.05 1763
5445.75 1686
5446.44 1706
5447.14 1739
5447.83 1711
5448.53 1659
5449.23 1681
5449.92 1563
5450.62 1731
5451.32 1703
5452.01 1679
5452.71 1764
5453.41 1793
5454.10 1766
5454.80 1597
5455.50 1621
5456.19 1757
5456.89 1648
5457.59 1658
5458.28 1701
5458.98 1625
5459.68 1587
5460.37 1673
5461.07 1682
5461.77 1744
5462.47 1764
5463.16 1817
5463.86 1865
5464.56 1834
5465.25 1793
5465.95 1774
5466.65 1897
5467.35 1837
5468.04 1871
5468.74 1716
5469.44 1890
5470.14 1820
5470.84 1955
5471.53 1985
5472.23 2110
5472.93 2126
5473.63 2057
5474.32 2115
5475.02 2061
5475.72 2166
5476.42 2109
5477.12 2154
5477.82 2318
5478.51 2234
5479.21 2474
5479.91 2602
5480.61 2744
5481.31 2851
5482.01 2965
5482.70 2989
5483.40 2865
5484.10 2783
5484.80 2685
5485.50 2423
5486.20 2424
5486.90 2315
5487.59 2176
5488.29 2150
5488.99 2173
5489.69 2268
5490.39 2317
5491.09 2325
5491.79 2310
5492.49 2150
5493.19 2354
5493.89 2422
5494.58 2305
5495.28 2592
5495.98 2565
5496.68 2676
5497.38 2938
5498.08 3312
5498.78 3742
5499.48 3789
5500.18 4161
5500.88 4661
5501.58 4919
5502.28 5202
5502.98 4995
5503.68 4689
5504.38 4245
5505.08 3775
5505.78 3434
5506.48 3116
5507.18 2833
5507.88 2605
5508.58 2523
5509.28 2410
5509.98 2314
5510.68 2294
5511.38 2347
5512.08 2365
5512.78 2079
5513.48 2118
5514.18 2194
5514.88 2173
5515.58 2199
5516.28 2154
5516.98 2083
5517.68 2265
5518.39 2226
5519.09 2161
5519.79 2131
5520.49 2103
5521.19 1995
5521.89 2029
5522.59 2003
5523.29 1995
5523.99 1856
5524.69 1800
5525.40 1894
5526.10 1805
5526.80 1723
5527.50 1635
5528.20 1673
5528.90 1788
5529.60 1714
5530.31 1630
5531.01 1685
5531.71 1575
5532.41 1760
5533.11 1611
5533.81 1643
5534.52 1651
5535.22 1640
5535.92 1582
5536.62 1588
5537.32 1659
5538.02 1653
5538.73 1602
5539.43 1672
5540.13 1565
5540.83 1538
5541.54 1509
5542.24 1350
5542.94 1345
5543.64 1368
5544.34 1565
5545.05 1649
5545.75 1565
5546.45 1525
5547.15 1492
5547.86 1561
5548.56 1599
5549.26 1603
5549.97 1631
5550.67 1499
5551.37 1463
5552.07 1579
5552.78 1527
5553.48 1440
5554.18 1461
5554.89 1538
5555.59 1473
5556.29 1569
5557.00 1528
5557.70 1487
5558.40 1524
5559.11 1424
5559.81 1571
5560.51 1529
5561.22 1578
5561.92 1571
5562.62 1608
5563.33 1502
5564.03 1626
5564.73 1634
5565.44 1649
5566.14 1633
5566.85 1585
5567.55 1634
5568.25 1536
5568.96 1643
5569.66 1684
5570.37 1619
5571.07 1507
5571.77 1618
5572.48 1514
5573.18 1476
5573.89 1580
5574.59 1626
5575.29 1528
5576.00 1466
5576.70 1561
5577.41 1572
5578.11 1616
5578.82 1652
5579.52 1612
5580.23 1488
5580.93 1641
5581.64 1557
5582.34 1538
5583.05 1546
5583.75 1672
5584.46 1495
5585.16 1530
5585.87 1374
5586.57 1482
5587.28 1535
5587.98 1441
5588.69 1406
5589.39 1407
5590.10 1419
5590.80 1384
5591.51 1416
5592.21 1410
5592.92 1377
5593.62 1307
5594.33 1345
5595.04 1353
5595.74 1405
5596.45 1415
5597.15 1497
5597.86 1404
5598.56 1306
5599.27 1296
5599.98 1320
5600.68 1325
5601.39 1329
5602.09 1457
5602.80 1415
5603.51 1396
5604.21 1367
5604.92 1448
5605.62 1299
5606.33 1446
5607.04 1395
5607.74 1380
5608.45 1331
5609.16 1271
5609.86 1321
5610.57 1339
5611.28 1326
5611.98 1346
5612.69 1457
5613.40 1458
5614.10 1383
5614.81 1322
5615.52 1428
5616.22 1431
5616.93 1421
5617.64 1481
5618.35 1426
5619.05 1348
5619.76 1346
5620.47 1352
5621.17 1367
5621.88 1459
5622.59 1348
5623.30 1385
5624.00 1377
5624.71 1479
5625.42 1493
5626.13 1521
5626.83 1520
5627.54 1504
5628.25 1433
5628.96 1454
5629.67 1573
5630.37 1506
5631.08 1430
5631.79 1474
5632.50 1577
5633.21 1487
5633.91 1530
5634.62 1436
5635.33 1426
5636.04 1463
5636.75 1460
5637.45 1604
5638.16 1461
5638.87 1506
5639.58 1667
5640.29 1798
5641.00 1705
5641.70 1653
5642.41 1757
5643.12 1724
5643.83 1733
5644.54 1618
5645.25 1630
5645.96 1622
5646.67 1493
5647.38 1566
5648.08 1447
5648.79 1391
5649.50 1514
5650.21 1584
5650.92 1521
5651.63 1587
5652.34 1557
5653.05 1528
5653.76 1490
5654.47 1680
5655.18 1628
5655.89 1628
5656.60 1704
5657.30 1750
5658.01 1756
5658.72 1724
5659.43 1775
5660.14 1812
5660.85 1741
5661.56 1693
5662.27 1610
5662.98 1629
5663.69 1768
5664.40 1555
5665.11 1542
5665.82 1553
5666.53 1614
5667.24 1562
5667.95 1585
5668.66 1736
5669.37 1703
5670.08 1788
5670.79 1862
5671.50 1832
5672.22 1827
5672.93 1867
5673.64 1935
5674.35 1711
5675.06 1711
5675.77 1614
5676.48 1485
5677.19 1582
5677.90 1482
5678.61 1445
5679.32 1512
5680.03 1435
5680.74 1430
5681.46 1403
5682.17 1470
5682.88 1517
5683.59 1446
5684.30 1455
5685.01 1534
5685.72 1516
5686.43 1461
5687.15 1427
5687.86 1440
5688.57 1515
5689.28 1573
5689.99 1424
5690.70 1434
5691.42 1637
5692.13 1571
5692.84 1531
5693.55 1342
5694.26 1415
5694.97 1461
5695.69 1368
5696.40 1361
5697.11 1427
5697.82 1347
5698.53 1401
5699.25 1402
5699.96 1420
5700.67 1421
5701.38 1407
5702.10 1545
5702.81 1549
5703.52 1453
5704.23 1464
5704.95 1400
5705.66 1404
5706.37 1508
5707.08 1483
5707.80 1416
5708.51 1386
5709.22 1423
5709.93 1379
5710.65 1417
5711.36 1352
5712.07 1456
5712.79 1405
5713.50 1425
5714.21 1349
5714.93 1309
5715.64 1388
5716.35 1281
5717.07 1330
5717.78 1324
5718.49 1439
5719.21 1474
5719.92 1334
5720.63 1456
5721.35 1439
5722.06 1407
5722.77 1338
5723.49 1393
5724.20 1338
5724.92 1362
5725.63 1334
5726.34 1293
5727.06 1313
5727.77 1345
5728.48 1418
5729.20 1382
5729.91 1307
5730.63 1397
5731.34 1411
5732.06 1421
5732.77 1404
5733.48 1365
5734.20 1421
5734.91 1416
5735.63 1428
5736.34 1455
5737.06 1519
5737.77 1528
5738.49 1508
5739.20 1411
5739.91 1431
5740.63 1477
5741.34 1486
5742.06 1462
5742.77 1369
5743.49 1319
5744.20 1358
5744.92 1376
5745.63 1423
5746.35 1501
5747.06 1418
5747.78 1493
5748.49 1481
5749.21 1518
5749.93 1529
5750.64 1637
5751.36 1640
5752.07 1783
5752.79 1773
5753.50 1837
5754.22 2017
5754.93 2187
5755.65 2015
5756.37 2076
5757.08 2112
5757.80 1947
5758.51 1864
5759.23 1795
5759.95 1773
5760.66 1637
5761.38 1599
5762.09 1592
5762.81 1544
5763.53 1507
5764.24 1573
5764.96 1586
5765.67 1497
5766.39 1501
5767.11 1467
5767.82 1538
5768.54 1600
5769.26 1658
5769.97 1650
5770.69 1604
5771.41 1547
5772.12 1635
5772.84 1511
5773.56 1448
5774.27 1627
5774.99 1603
5775.71 1626
5776.42 1642
5777.14 1733
5777.86 1726
5778.58 1754
5779.29 1809
5780.01 1940
5780.73 1915
5781.45 1890
5782.16 1830
5782.88 1828
5783.60 1877
5784.31 1860
5785.03 1815
5785.75 1860
5786.47 1957
5787.19 1915
5787.90 1916
5788.62 1929
5789.34 1954
5790.06 1989
5790.77 2048
5791.49 2150
5792.21 2276
5792.93 2330
5793.65 2633
5794.36 2492
5795.08 2523
5795.80 2823
5796.52 3077
5797.24 3483
5797.96 4094
5798.67 4768
5799.39 5626
5800.11 6558
5800.83 6927
5801.55 7529
5802.27 7533
5802.99 7412
5803.70 6728
5804.42 5731
5805.14 4889
5805.86 4136
5806.58 3698
5807.30 3262
5808.02 3068
5808.74 2756
5809.46 2680
5810.17 2700
5810.89 2752
5811.61 2799
5812.33 2629
5813.05 2715
5813.77 2819
5814.49 2941
5815.21 2864
5815.93 2755
5816.65 2955
5817.37 2873
5818.09 2876
5818.81 2690
5819.53 2666
5820.25 2778
5820.97 2675
5821.69 2674
5822.41 2617
5823.13 2458
5823.85 2295
5824.57 2287
5825.29 2308
5826.01 2223
5826.73 2173
5827.45 2133
5828.17 2242
5828.89 2192
5829.61 2127
5830.33 1975
5831.05 1989
5831.77 2034
5832.49 2072
5833.21 2021
5833.93 1968
5834.65 2021
5835.37 1948
5836.09 1907
5836.81 1887
5837.53 1942
5838.25 1998
5838.97 1953
5839.70 1958
5840.42 2031
5841.14 1907
5841.86 1862
5842.58 1789
5843.30 1764
5844.02 1845
5844.74 1810
5845.46 1794
5846.19 1752
5846.91 1764
5847.63 1719
5848.35 1726
5849.07 1664
5849.79 1562
5850.51 1625
5851.24 1616
5851.96 1736
5852.68 1673
5853.40 1844
5854.12 1856
5854.85 1807
5855.57 1778
5856.29 1741
5857.01 1819
5857.73 1861
5858.46 1801
5859.18 1737
5859.90 1704
5860.62 1604
5861.34 1596
5862.07 1610
5862.79 1581
5863.51 1500
5864.23 1660
5864.96 1778
5865.68 1727
5866.40 1639
5867.12 1709
5867.85 1690
5868.57 1566
5869.29 1606
5870.01 1683
5870.74 1765
5871.46 1676
5872.18 1528
5872.91 1601
5873.63 1721
5874.35 1722
5875.08 1604
5875.80 1662
5876.52 1568
5877.25 1533
5877.97 1519
5878.69 1557
5879.42 1630
5880.14 1692
5880.86 1756
5881.59 1597
5882.31 1594
5883.03 1575
5883.76 1741
5884.48 1686
5885.20 1709
5885.93 1639
5886.65 1696
5887.38 1652
5888.10 1688
5888.82 1615
5889.55 1611
5890.27 1601
5891.00 1634
5891.72 1490
5892.44 1437
5893.17 1432
5893.89 1463
5894.62 1500
5895.34 1486
5896.07 1379
5896.79 1533
5897.51 1485
5898.24 1434
5898.96 1445
5899.69 1441
5900.41 1365
5901.14 1515
5901.86 1476
5902.59 1481
5903.31 1426
5904.04 1499
5904.76 1499
5905.49 1621
5906.21 1496
5906.94 1547
5907.66 1559
5908.39 1561
5909.11 1535
5909.84 1436
5910.56 1495
5911.29 1529
5912.01 1485
5912.74 1510
5913.46 1570
5914.19 1487
5914.92 1537
5915.64 1527
5916.37 1542
5917.09 1492
5917.82 1506
5918.54 1588
5919.27 1520
5920.00 1536
5920.72 1505
5921.45 1582
5922.17 1550
5922.90 1548
5923.63 1529
5924.35 1622
5925.08 1638
5925.80 1686
5926.53 1547
5927.26 1475
5927.98 1634
5928.71 1654
5929.44 1607
5930.16 1558
5930.89 1663
5931.62 1686
5932.34 1609
5933.07 1653
5933.80 1751
5934.52 1813
5935.25 1765
5935.98 1727
5936.70 1780
5937.43 1731
5938.16 1868
5938.88 1995
5939.61 1922
5940.34 1938
5941.07 1977
5941.79 1971
5942.52 2004
5943.25 2049
5943.97 2151
5944.70 2153
5945.43 2008
5946.16 2016
5946.88 2143
5947.61 2102
5948.34 2036
5949.07 2160
5949.80 2278
5950.52 2310
5951.25 2383
5951.98 2543
5952.71 2506
5953.43 2464
5954.16 2701
5954.89 2636
5955.62 2573
5956.35 2523
5957.07 2572
5957.80 2486
5958.53 2525
5959.26 2509
5959.99 2685
5960.72 2650
5961.44 2662
5962.17 2728
5962.90 2819
5963.63 2805
5964.36 3083
5965.09 3261
5965.82 3452
5966.54 3742
5967.27 4026
5968.00 3972
5968.73 4184
5969.46 4160
5970.19 4068
5970.92 3820
5971.65 3727
5972.38 3717
5973.11 3355
5973.83 3081
5974.56 3139
5975.29 3135
5976.02 3023
5976.75 3156
5977.48 3132
5978.21 3092
5978.94 3356
5979.67 3314
5980.40 3359
5981.13 3499
5981.86 3536
5982.59 3759
5983.32 3863
5984.05 3842
5984.78 3949
5985.51 3688
5986.24 3843
5986.97 3862
5987.70 3831
5988.43 3797
5989.16 3621
5989.89 3565
5990.62 3547
5991.35 3753
5992.08 3557
5992.81 3684
5993.54 3761
5994.27 3776
5995.00 3930
5995.73 3858
5996.46 3888
5997.19 3949
5997.92 4016
5998.65 4023
5999.38 4062
6000.11 4068
6000.85 4116
6001.58 4149
6002.31 3955
6003.04 4101
6003.77 4008
6004.50 3939
6005.23 3905
6005.96 3825
6006.69 4026
6007.43 3965
6008.16 4291
6008.89 4859
6009.62 5603
6010.35 6442
6011.08 7565
6011.81 8763
6012.54 10001
6013.28 11731
6014.01 12658
6014.74 13492
6015.47 14046
6016.20 13666
6016.94 13211
6017.67 12101
6018.40 10532
6019.13 8993
6019.86 7765
6020.59 6859
6021.33 5946
6022.06 5068
6022.79 4584
6023.52 3955
6024.26 3648
6024.99 3390
6025.72 3079
6026.45 3039
6027.19 3090
6027.92 2968
6028.65 2920
6029.38 2932
6030.12 2902
6030.85 2883
6031.58 2818
6032.31 2636
6033.05 2559
6033.78 2488
6034.51 2460
6035.25 2495
6035.98 2472
6036.71 2375
6037.44 2430
6038.18 2502
6038.91 2484
6039.64 2589
6040.38 2581
6041.11 2556
6041.84 2689
6042.58 2800
6043.31 2717
6044.04 2885
6044.78 3011
6045.51 3031
6046.24 3112
6046.98 3034
6047.71 3168
6048.45 3215
6049.18 3192
6049.91 3290
6050.65 3594
6051.38 3613
6052.11 3902
6052.85 3924
6053.58 3965
6054.32 4084
6055.05 3976
6055.79 3942
6056.52 3802
6057.25 3633
6057.99 3410
6058.72 3315
6059.46 3316
6060.19 2996
6060.93 2851
6061.66 2873
6062.39 2989
6063.13 2926
6063.86 2797
6064.60 2796
6065.33 2745
6066.07 2865
6066.80 2870
6067.54 2822
6068.27 2603
6069.01 2663
6069.74 2638
6070.48 2575
6071.21 2528
6071.95 2706
6072.68 2507
6073.42 2466
6074.15 2537
6074.89 2590
6075.62 2546
6076.36 2473
6077.10 2480
6077.83 2338
6078.57 2361
6079.30 2353
6080.04 2351
6080.77 2312
6081.51 2388
6082.25 2378
6082.98 2325
6083.72 2216
6084.45 2211
6085.19 2173
6085.93 2149
6086.66 2182
6087.40 2214
6088.13 2263
6088.87 2182
6089.61 2164
6090.34 2265
6091.08 2361
6091.81 2337
6092.55 2178
6093.29 2244
6094.02 2257
6094.76 2247
6095.50 2178
6096.23 2131
6096.97 2005
6097.71 2027
6098.44 2023
6099.18 1987
6099.92 1887
6100.65 1976
6101.39 2124
6102.13 2163
6102.87 2114
6103.60 2007
6104.34 1990
6105.08 2048
6105.81 1879
6106.55 1777
6107.29 1814
6108.03 1895
6108.76 1998
6109.50 1944
6110.24 1955
6110.98 2030
6111.71 2011
6112.45 2020
6113.19 2051
6113.93 1999
6114.66 2018
6115.40 2095
6116.14 2005
6116.88 1980
6117.62 2086
6118.35 2031
6119.09 2105
6119.83 2109
6120.57 2032
6121.31 2074
6122.04 1932
6122.78 2131
6123.52 2124
6124.26 2067
6125.00 2110
6125.74 2023
6126.47 2060
6127.21 2129
6127.95 2118
6128.69 2132
6129.43 2171
6130.17 2221
6130.91 2107
6131.64 2146
6132.38 2260
6133.12 2168
6133.86 2092
6134.60 2208
6135.34 2235
6136.08 2192
6136.82 2233
6137.56 2234
6138.30 2327
6139.04 2246
6139.77 2266
6140.51 2165
6141.25 2253
6141.99 2227
6142.73 2216
6143.47 2354
6144.21 2141
6144.95 2144
6145.69 2263
6146.43 2148
6147.17 2113
6147.91 2139
6148.65 2194
6149.39 2273
6150.13 2154
6150.87 2167
6151.61 2368
6152.35 2260
6153.09 2267
6153.83 2339
6154.57 2279
6155.31 2327
6156.05 2473
6156.79 2348
6157.53 2399
6158.27 2466
6159.01 2424
6159.75 2357
6160.49 2320
6161.23 2381
6161.97 2473
6162.71 2709
6163.45 2793
6164.20 2847
6164.94 3019
6165.68 3040
6166.42 3279
6167.16 3511
6167.90 3618
6168.64 3674
6169.38 3700
6170.12 3599
6170.86 3472
6171.61 3607
6172.35 3474
6173.09 3439
6173.83 3265
6174.57 3212
6175.31 3089
6176.05 3004
6176.79 3092
6177.54 3056
6178.28 3068
6179.02 3151
6179.76 3174
6180.50 3094
6181.24 3039
6181.99 3213
6182.73 3133
6183.47 3181
6184.21 3364
6184.95 3481
6185.70 3441
6186.44 3414
6187.18 3358
6187.92 3317
6188.66 3375
6189.41 3514
6190.15 3551
6190.89 3761
6191.63 3920
6192.38 4095
6193.12 4062
6193.86 4260
6194.60 4350
6195.35 4438
6196.09 4424
6196.83 4462
6197.57 4345
6198.32 4486
6199.06 4490
6199.80 4368
6200.55 4336
6201.29 4308
6202.03 4339
6202.78 4751
6203.52 5175
6204.26 5794
6205.00 6939
6205.75 8397
6206.49 10246
6207.23 12787
6207.98 15519
6208.72 18055
6209.46 20546
6210.21 22559
6210.95 23526
6211.70 22689
6212.44 21717
6213.18 19836
6213.93 16891
6214.67 14547
6215.41 11810
6216.16 9367
6216.90 7843
6217.65 6594
6218.39 5800
6219.13 5013
6219.88 4455
6220.62 4181
6221.37 3992
6222.11 3773
6222.85 3846
6223.60 3729
6224.34 3740
6225.09 3541
6225.83 3612
6226.58 3509
6227.32 3340
6228.07 3147
6228.81 3095
6229.56 2923
6230.30 2731
6231.04 2586
6231.79 2642
6232.53 2574
6233.28 2505
6234.02 2554
6234.77 2660
6235.51 2566
6236.26 2610
6237.00 2770
6237.75 2730
6238.49 2710
6239.24 2799
6239.99 2938
6240.73 2945
6241.48 2931
6242.22 2951
6242.97 2941
6243.71 2961
6244.46 3154
6245.20 3279
6245.95 3506
6246.70 3742
6247.44 3986
6248.19 4161
6248.93 4435
6249.68 4741
6250.42 4841
6251.17 4991
6251.92 4716
6252.66 4490
6253.41 4102
6254.15 4032
6254.90 3672
6255.65 3458
6256.39 3248
6257.14 3204
6257.89 3121
6258.63 3166
6259.38 3149
6260.13 3082
6260.87 3031
6261.62 2924
6262.37 3059
6263.11 2945
6263.86 2913
6264.61 2889
6265.35 2997
6266.10 2933
6266.85 2988
6267.59 3036
6268.34 3135
6269.09 3230
6269.83 3186
6270.58 3221
6271.33 3204
6272.08 3137
6272.82 3278
6273.57 3159
6274.32 3372
6275.06 3373
6275.81 3390
6276.56 3467
6277.31 3698
6278.05 3855
6278.80 3795
6279.55 3767
6280.30 3737
6281.05 3534
6281.79 3325
6282.54 3062
6283.29 2900
6284.04 2668
6284.78 2747
6285.53 2681
6286.28 2563
6287.03 2682
6287.78 2677
6288.53 2722
6289.27 2843
6290.02 2826
6290.77 2829
6291.52 2732
6292.27 2645
6293.02 2493
6293.76 2505
6294.51 2378
6295.26 2383
6296.01 2282
6296.76 2260
6297.51 2315
6298.26 2276
6299.00 2276
6299.75 2237
6300.50 2171
6301.25 2126
6302.00 2190
6302.75 2264
6303.50 2202
6304.25 2200
6305.00 2221
6305.75 2246
6306.50 2330
6307.24 2150
6307.99 2111
6308.74 2275
6309.49 2305
6310.24 2369
6310.99 2366
6311.74 2262
6312.49 2361
6313.24 2369
6313.99 2320
6314.74 2280
6315.49 2140
6316.24 2263
6316.99 2352
6317.74 2314
6318.49 2245
6319.24 2178
6319.99 2177
6320.74 2188
6321.49 2094
6322.24 2100
6322.99 2122
6323.74 2136
6324.49 2162
6325.24 2066
6325.99 2073
6326.74 2116
6327.49 2139
6328.24 2151
6328.99 2142
6329.74 2248
6330.50 2230
6331.25 2150
6332.00 2113
6332.75 2146
6333.50 2127
6334.25 2233
6335.00 2252
6335.75 2206
6336.50 2143
6337.25 2219
6338.00 2169
6338.76 2226
6339.51 2288
6340.26 2174
6341.01 2149
6341.76 2162
6342.51 2220
6343.26 2176
6344.02 2244
6344.77 2216
6345.52 2417
6346.27 2432
6347.02 2461
6347.77 2405
6348.53 2541
6349.28 2434
6350.03 2537
6350.78 2852
6351.53 2897
6352.29 3096
6353.04 3341
6353.79 3632
6354.54 3671
6355.29 3523
6356.05 3347
6356.80 3033
6357.55 2826
6358.30 2713
6359.06 2582
6359.81 2505
6360.56 2410
6361.31 2326
6362.07 2209
6362.82 2304
6363.57 2190
6364.32 2163
6365.08 2193
6365.83 2129
6366.58 2219
6367.33 2201
6368.09 2145
6368.84 2105
6369.59 2082
6370.35 2100
6371.10 2167
6371.85 2059
6372.61 2103
6373.36 2163
6374.11 2222
6374.87 2099
6375.62 2046
6376.37 2055
6377.13 2116
6377.88 2191
6378.63 2136
6379.39 1950
6380.14 2044
6380.89 2109
6381.65 2066
6382.40 2065
6383.16 2073
6383.91 2074
6384.66 2041
6385.42 2057
6386.17 2008
6386.92 1946
6387.68 1782
6388.43 1930
6389.19 2057
6389.94 2043
6390.70 2081
6391.45 2172
6392.20 2162
6392.96 2075
6393.71 2012
6394.47 1968
6395.22 2028
6395.98 1898
6396.73 1919
6397.49 1726
6398.24 1834
6399.00 1742
6399.75 1743
6400.51 1611
6401.26 1613
6402.02 1699
6402.77 1600
6403.53 1652
6404.28 1703
6405.04 1827
6405.79 1809
6406.55 1773
6407.30 1716
6408.06 1678
6408.81 1764
6409.57 1803
6410.32 1734
6411.08 1781
6411.83 1887
6412.59 1796
6413.34 1820
6414.10 1727
6414.86 1757
6415.61 1714
6416.37 1822
6417.12 1693
6417.88 1715
6418.64 1740
6419.39 1705
6420.15 1782
6420.90 1741
6421.66 1680
6422.42 1730
6423.17 1618
6423.93 1660
6424.68 1686
6425.44 1755
6426.20 1742
6426.95 1638
6427.71 1704
6428.47 1835
6429.22 1893
6429.98 1751
6430.74 1831
6431.49 1788
6432.25 1772
6433.01 1750
6433.76 1748
6434.52 1771
6435.28 1833
6436.03 1826
6436.79 1745
6437.55 1747
6438.30 1713
6439.06 1688
6439.82 1714
6440.58 1751
6441.33 1665
6442.09 1644
6442.85 1592
6443.61 1643
6444.36 1576
6445.12 1623
6445.88 1612
6446.64 1680
6447.39 1643
6448.15 1601
6448.91 1604
6449.67 1673
6450.42 1708
6451.18 1754
6451.94 1669
6452.70 1607
6453.46 1706
6454.21 1638
6454.97 1731
6455.73 1745
6456.49 1801
6457.25 1748
6458.00 1786
6458.76 1875
6459.52 1784
6460.28 1903
6461.04 1688
6461.80 1713
6462.55 1798
6463.31 1840
6464.07 1803
6464.83 1818
6465.59 1753
6466.35 1718
6467.11 1724
6467.87 1793
6468.62 1746
6469.38 1850
6470.14 1867
6470.90 1890
6471.66 1949
6472.42 2011
6473.18 1987
6473.94 2035
6474.70 1983
6475.46 1946
6476.22 2057
6476.97 2096
6477.73 2022
6478.49 2104
6479.25 2072
6480.01 2065
6480.77 2041
6481.53 2078
6482.29 2175
6483.05 2343
6483.81 2251
6484.57 2356
6485.33 2369
6486.09 2404
6486.85 2513
6487.61 2469
6488.37 2502
6489.13 2557
6489.89 2481
6490.65 2494
6491.41 2541
6492.17 2514
6492.93 2556
6493.69 2715
6494.45 2813
6495.21 2837
6495.97 2930
6496.73 2969
6497.49 3014
6498.26 2950
6499.02 2988
6499.78 2877
6500.54 2783
6501.30 2801
6502.06 2845
6502.82 2810
6503.58 2911
6504.34 2761
6505.10 2829
6505.86 2950
6506.62 3011
6507.39 3142
6508.15 3063
6508.91 3195
6509.67 3310
6510.43 3331
6511.19 3342
6511.95 3361
6512.72 3452
6513.48 3755
6514.24 3531
6515.00 3662
6515.76 3650
6516.52 3619
6517.28 3436
6518.05 3652
6518.81 3857
6519.57 3700
6520.33 3909
6521.09 3988
6521.86 4241
6522.62 4372
6523.38 4844
6524.14 4953
6524.90 5157
6525.67 5730
6526.43 6432
6527.19 7060
6527.95 7756
6528.72 8075
6529.48 8248
6530.24 8201
6531.00 8027
6531.77 7973
6532.53 7769
6533.29 7775
6534.05 8198
6534.82 8996
6535.58 9823
6536.34 10681
6537.11 11450
6537.87 11926
6538.63 12106
6539.39 11447
6540.16 10373
6540.92 8974
6541.68 7772
6542.45 6842
6543.21 5645
6543.97 4785
6544.74 4399
6545.50 3762
6546.26 3481
6547.03 3416
6547.79 3156
6548.55 2976
6549.32 2986
6550.08 3053
6550.84 2935
6551.61 2896
6552.37 2980
6553.14 2921
6553.90 2884
6554.66 2825
6555.43 2762
6556.19 2866
6556.96 2802
6557.72 2752
6558.48 2706
6559.25 2614
6560.01 2674
6560.78 2690
6561.54 2800
6562.31 2897
6563.07 3003
6563.83 3207
6564.60 3267
6565.36 3227
6566.13 3212
6566.89 3347
6567.66 3453
6568.42 3217
6569.19 3266
6569.95 3275
6570.72 3295
6571.48 3126
6572.25 3141
6573.01 3241
6573.78 3204
6574.54 3353
6575.31 3399
6576.07 3531
6576.84 3650
6577.60 3599
6578.37 3669
6579.13 3593
6579.90 3665
6580.66 3610
6581.43 3581
6582.19 3462
6582.96 3452
6583.73 3608
6584.49 3546
6585.26 3413
6586.02 3418
6586.79 3503
6587.55 3513
6588.32 3515
6589.09 3604
6589.85 3805
6590.62 3961
6591.38 4261
6592.15 4798
6592.92 5364
6593.68 5788
6594.45 6460
6595.22 6933
6595.98 7042
6596.75 6929
6597.51 6963
6598.28 6740
6599.05 6127
6599.81 5568
6600.58 4957
6601.35 4611
6602.11 4140
6602.88 3820
6603.65 3553
6604.41 3310
6605.18 3151
6605.95 3100
6606.71 2877
6607.48 2683
6608.25 2797
6609.02 2752
6609.78 2633
6610.55 2592
6611.32 2675
6612.08 2639
6612.85 2611
6613.62 2644
6614.39 2594
6615.15 2603
6615.92 2522
6616.69 2497
6617.46 2465
6618.22 2401
6618.99 2421
6619.76 2572
6620.53 2684
6621.30 2629
6622.06 2715
6622.83 2843
6623.60 2684
6624.37 2863
6625.13 2786
6625.90 2564
6626.67 2519
6627.44 2563
6628.21 2502
6628.98 2511
6629.74 2618
6630.51 2637
6631.28 2756
6632.05 2931
6632.82 3268
6633.59 3311
6634.35 3591
6635.12 3773
6635.89 3914
6636.66 3884
6637.43 3701
6638.20 3710
6638.97 3585
6639.74 3299
6640.50 3090
6641.27 3072
6642.04 2725
6642.81 2671
6643.58 2559
6644.35 2426
6645.12 2431
6645.89 2330
6646.66 2396
6647.43 2384
6648.20 2480
6648.97 2409
6649.73 2400
6650.50 2340
6651.27 2396
6652.04 2391
6652.81 2444
6653.58 2281
6654.35 2334
6655.12 2363
6655.89 2472
6656.66 2437
6657.43 2552
6658.20 2608
6658.97 2564
6659.74 2605
6660.51 2487
6661.28 2433
6662.05 2293
6662.82 2364
6663.59 2324
6664.36 2318
6665.13 2230
6665.90 2387
6666.67 2374
6667.44 2324
6668.22 2324
6668.99 2335
6669.76 2298
6670.53 2267
6671.30 2407
6672.07 2441
6672.84 2525
6673.61 2393
6674.38 2302
6675.15 2383
6675.92 2399
6676.69 2348
6677.46 2321
6678.24 2335
6679.01 2401
6679.78 2340
6680.55 2485
6681.32 2409
6682.09 2495
6682.86 2666
6683.63 2761
6684.41 2896
6685.18 2989
6685.95 3198
6686.72 3229
6687.49 3104
6688.26 2806
6689.04 2560
6689.81 2600
6690.58 2483
6691.35 2366
6692.12 2124
6692.90 2077
6693.67 2131
6694.44 2227
6695.21 2096
6695.98 2140
6696.76 2124
6697.53 2255
6698.30 2216
6699.07 2148
6699.84 2284
6700.62 2213
6701.39 2120
6702.16 2222
6702.93 2202
6703.71 2327
6704.48 2157
6705.25 2021
6706.03 2019
6706.80 2078
6707.57 2187
6708.34 2233
6709.12 2142
6709.89 2157
6710.66 2083
6711.44 2236
6712.21 2145
6712.98 2016
6713.75 2054
6714.53 2078
6715.30 1932
6716.07 1846
6716.85 1896
6717.62 1906
6718.39 2010
6719.17 1989
6719.94 1953
6720.72 1965
6721.49 1898
6722.26 1937
6723.04 2024
6723.81 1854
6724.58 1836
6725.36 2028
6726.13 1921
6726.91 1840
6727.68 1899
6728.45 1952
6729.23 1979
6730.00 1921
6730.78 1979
6731.55 1861
6732.32 1836
6733.10 1894
6733.87 1942
6734.65 2046
6735.42 2136
6736.20 2158
6736.97 2041
6737.74 2148
6738.52 2148
6739.29 2124
6740.07 2068
6740.84 2160
6741.62 2171
6742.39 2154
6743.17 2108
6743.94 2231
6744.72 2028
6745.49 2154
6746.27 2150
6747.04 2252
6747.82 2321
6748.59 2431
6749.37 2536
6750.14 2611
6750.92 2807
6751.69 2968
6752.47 3089
6753.24 3057
6754.02 3009
6754.80 3133
6755.57 3162
6756.35 2915
6757.12 2706
6757.90 2534
6758.67 2275
6759.45 2151
6760.23 2164
6761.00 2068
6761.78 2036
6762.55 2013
6763.33 2148
6764.11 2175
6764.88 2092
6765.66 2056
6766.43 2084
6767.21 2101
6767.99 2126
6768.76 2047
6769.54 2036
6770.32 2132
6771.09 2087
6771.87 2049
6772.64 1938
6773.42 1944
6774.20 2069
6774.97 2041
6775.75 2093
6776.53 2141
6777.31 2109
6778.08 2171
6778.86 2249
6779.64 2345
6780.41 2320
6781.19 2293
6781.97 2300
6782.74 2199
6783.52 2087
6784.30 2071
6785.08 2058
6785.85 2011
6786.63 1806
6787.41 1784
6788.19 1853
6788.96 1788
6789.74 1700
6790.52 1747
6791.30 1749
6792.07 1776
6792.85 1694
6793.63 1737
6794.41 1641
6795.18 1720
6795.96 1663
6796.74 1673
6797.52 1695
6798.30 1788
6799.07 1664
6799.85 1727
6800.63 1684
6801.41 1671
6802.19 1748
6802.97 1766
6803.74 1856
6804.52 1852
6805.30 1747
6806.08 1695
6806.86 1840
6807.64 1866
6808.41 1739
6809.19 1611
6809.97 1662
6810.75 1722
6811.53 1684
6812.31 1788
6813.09 1776
6813.87 1737
6814.64 1789
6815.42 1827
6816.20 1796
6816.98 1771
6817.76 1721
6818.54 1769
6819.32 1699
6820.10 1741
6820.88 1749
6821.66 1756
6822.44 1872
6823.22 1757
6824.00 1741
6824.78 1733
6825.55 1699
6826.33 1777
6827.11 1768
6827.89 1758
6828.67 1719
6829.45 1635
6830.23 1730
6831.01 1691
6831.79 1727
6832.57 1708
6833.35 1722
6834.13 1642
6834.91 1687
6835.69 1657
6836.47 1645
6837.25 1639
6838.03 1712
6838.81 1750
6839.60 1647
6840.38 1652
6841.16 1568
6841.94 1621
6842.72 1687
6843.50 1669
6844.28 1639
6845.06 1666
6845.84 1802
6846.62 1822
6847.40 2061
6848.18 2449
6848.96 2671
6849.74 3064
6850.53 3407
6851.31 3701
6852.09 3797
6852.87 3811
6853.65 3822
6854.43 3715
6855.21 3527
6855.99 3279
6856.77 2908
6857.56 2461
6858.34 2358
6859.12 2251
6859.90 2056
6860.68 1981
6861.46 1803
6862.25 1841
6863.03 1915
6863.81 1869
6864.59 1848
6865.37 1863
6866.15 1829
6866.94 1835
6867.72 1918
6868.50 1939
6869.28 1843
6870.07 1821
6870.85 1868
6871.63 1960
6872.41 1847
6873.19 1753
6873.98 1915
6874.76 1895
6875.54 1820
6876.32 1947
6877.11 1919
6877.89 2018
6878.67 2114
6879.45 2152
6880.24 2168
6881.02 2158
6881.80 2296
6882.59 2366
6883.37 2371
6884.15 2554
6884.93 2578
6885.72 2787
6886.50 2979
6887.28 3429
6888.07 3698
6888.85 4112
6889.63 4304
6890.42 4004
6891.20 3599
6891.98 3322
6892.77 3117
6893.55 2819
6894.33 2485
6895.12 2343
6895.90 2398
6896.68 2171
6897.47 2201
6898.25 2267
6899.04 2196
6899.82 2252
6900.60 2286
6901.39 2253
6902.17 2238
6902.95 2374
6903.74 2188
6904.52 2273
6905.31 2263
6906.09 2297
6906.88 2266
6907.66 2276
6908.44 2208
6909.23 2183
6910.01 2177
6910.80 2099
6911.58 1992
6912.37 1969
6913.15 1951
6913.94 1980
6914.72 1981
6915.50 1989
6916.29 1970
6917.07 1924
6917.86 1958
6918.64 1923
6919.43 1936
6920.21 1974
6921.00 1899
6921.78 1980
6922.57 1993
6923.35 2032
6924.14 2018
6924.93 1954
6925.71 2009
6926.50 2043
6927.28 2059
6928.07 2181
6928.85 2195
6929.64 2066
6930.42 2081
6931.21 2105
6931.99 2106
6932.78 2326
6933.57 2374
6934.35 2276
6935.14 2265
6935.92 2238
6936.71 2193
6937.50 2078
6938.28 2088
6939.07 2164
6939.85 2207
6940.64 2299
6941.43 2339
6942.21 2447
6943.00 2569
6943.78 2513
6944.57 2565
6945.36 2671
6946.14 2698
6946.93 2684
6947.72 2804
6948.50 2908
6949.29 2834
6950.08 2855
6950.86 2887
6951.65 2895
6952.44 2897
6953.22 2726
6954.01 2800
6954.80 2784
6955.58 2878
6956.37 2893
6957.16 2907
6957.95 2934
6958.73 3092
6959.52 3032
6960.31 2986
6961.10 2838
6961.88 3023
6962.67 3002
6963.46 3111
6964.24 3063
6965.03 3057
6965.82 3047
6966.61 3100
6967.40 3085
6968.18 3297
6968.97 3298
6969.76 3329
6970.55 3362
6971.33 3300
6972.12 3323
6972.91 3332
6973.70 3423
6974.49 3566
6975.27 3625
6976.06 3523
6976.85 3539
6977.64 3654
6978.43 3728
6979.22 3730
6980.00 3842
6980.79 4162
6981.58 4562
6982.37 5096
6983.16 6044
6983.95 7104
6984.74 8398
6985.52 9396
6986.31 10440
6987.10 11203
6987.89 11550
6988.68 11069
6989.47 10096
6990.26 9215
6991.05 8089
6991.83 7059
6992.62 6236
6993.41 5477
6994.20 5249
6994.99 5054
6995.78 5168
6996.57 5785
6997.36 6291
6998.15 7487
6998.94 8504
6999.73 9536
7000.52 10707
7001.31 11289
7002.10 11067
7002.89 10620
7003.68 9711
7004.47 8735
7005.26 7512
7006.05 6368
7006.84 5489
7007.63 4611
7008.42 4103
7009.21 3947
7010.00 3672
7010.79 3467
7011.58 3600
7012.37 3647
7013.16 3658
7013.95 3826
7014.74 3658
7015.53 3592
7016.32 3448
7017.11 3326
7017.90 3180
7018.69 3013
7019.48 2877
7020.27 2714
7021.06 2617
7021.85 2689
7022.64 2799
7023.43 2766
7024.22 2960
7025.02 2929
7025.81 2997
7026.60 2971
7027.39 3007
7028.18 3247
7028.97 3033
7029.76 3073
7030.55 2972
7031.34 2923
7032.14 2754
7032.93 2705
7033.72 2549
7034.51 2557
7035.30 2672
7036.09 2721
7036.88 2668
7037.68 2719
7038.47 2750
7039.26 2897
7040.05 2898
7040.84 2929
7041.64 3067
7042.43 3007
7043.22 2931
7044.01 2971
7044.80 2856
7045.60 2907
7046.39 2910
7047.18 2918
7047.97 3075
7048.76 3220
7049.56 3360
7050.35 3468
7051.14 3650
7051.93 3550
7052.73 3580
7053.52 3508
7054.31 3372
7055.10 3108
7055.90 2837
7056.69 2725
7057.48 2700
7058.27 2605
7059.07 2632
7059.86 2631
7060.65 2667
7061.45 2542
7062.24 2581
7063.03 2546
7063.83 2563
7064.62 2651
7065.41 2734
7066.21 2788
7067.00 2642
7067.79 2597
7068.59 2627
7069.38 2655
7070.17 2611
7070.97 2510
7071.76 2769
7072.55 2687
7073.35 2593
7074.14 2617
7074.93 2604
7075.73 2616
7076.52 2451
7077.32 2380
7078.11 2442
7078.90 2489
7079.70 2542
7080.49 2487
7081.29 2587
7082.08 2635
7082.87 2591
7083.67 2549
7084.46 2710
7085.26 2785
7086.05 2932
7086.85 3264
7087.64 3706
7088.43 3754
7089.23 4037
7090.02 4113
7090.82 3949
7091.61 3658
7092.41 3346
7093.20 3095
7094.00 2777
7094.79 2594
7095.59 2377
7096.38 2298
7097.18 2115
7097.97 2061
7098.77 2012
7099.56 1854
7100.36 1871
7101.15 1992
7101.95 1865
7102.74 1856
7103.54 1742
7104.33 1771
7105.13 1734
7105.92 1735
7106.72 1700
7107.52 1785
7108.31 1669
7109.11 1615
7109.90 1558
7110.70 1614
7111.49 1654
7112.29 1591
7113.09 1611
7113.88 1667
7114.68 1662
7115.47 1768
7116.27 1790
7117.07 1687
7117.86 1839
7118.66 1760
7119.45 1702
7120.25 1824
7121.05 1755
7121.84 1770
7122.64 1804
7123.44 1687
7124.23 1725
7125.03 1703
7125.83 1741
7126.62 1731
7127.42 1784
7128.22 1769
7129.01 1735
7129.81 1830
7130.61 1704
7131.40 1689
7132.20 1790
7133.00 1746
7133.79 1654
7134.59 1713
7135.39 1641
7136.19 1545
7136.98 1582
7137.78 1617
7138.58 1576
7139.38 1499
7140.17 1585
7140.97 1483
7141.77 1538
7142.57 1575
7143.36 1497
7144.16 1620
7144.96 1657
7145.76 1638
7146.55 1633
7147.35 1570
7148.15 1617
7148.95 1549
7149.74 1554
7150.54 1529
7151.34 1512
7152.14 1442
7152.94 1411
7153.74 1500
7154.53 1471
7155.33 1438
7156.13 1555
7156.93 1518
7157.73 1480
7158.53 1590
7159.32 1559
7160.12 1518
7160.92 1543
7161.72 1440
7162.52 1367
7163.32 1413
7164.12 1414
7164.91 1391
7165.71 1392
7166.51 1462
7167.31 1409
7168.11 1446
7168.91 1354
7169.71 1386
7170.51 1438
7171.31 1451
7172.11 1467
7172.90 1507
7173.70 1454
7174.50 1368
7175.30 1412
7176.10 1364
7176.90 1343
7177.70 1348
7178.50 1435
7179.30 1391
7180.10 1359
7180.90 1368
7181.70 1379
7182.50 1502
7183.30 1511
7184.10 1421
7184.90 1414
7185.70 1478
7186.50 1515
7187.30 1511
7188.10 1498
7188.90 1413
7189.70 1364
7190.50 1302
7191.30 1262
7192.10 1258
7192.90 1276
7193.70 1250
7194.50 1305
7195.30 1208
7196.10 1158
7196.90 1265
7197.70 1274
7198.50 1235
7199.30 1288
7200.11 1333
7200.91 1264
7201.71 1257
7202.51 1323
7203.31 1248
7204.11 1277
7204.91 1248
7205.71 1310
7206.51 1287
7207.31 1274
7208.12 1260
7208.92 1146
7209.72 1225
7210.52 1206
7211.32 1223
7212.12 1207
7212.92 1254
7213.72 1253
7214.53 1291
7215.33 1223
7216.13 1213
7216.93 1291
7217.73 1282
7218.53 1298
7219.34 1209
7220.14 1229
7220.94 1192
7221.74 1291
7222.54 1249
7223.35 1302
7224.15 1218
7224.95 1318
7225.75 1368
7226.56 1305
7227.36 1287
7228.16 1267
7228.96 1239
7229.76 1203
7230.57 1318
7231.37 1182
7232.17 1253
7232.97 1246
7233.78 1196
7234.58 1082
7235.38 1119
7236.19 1153
7236.99 1205
7237.79 1245
7238.59 1295
7239.40 1320
7240.20 1256
7241.00 1259
7241.81 1279
7242.61 1249
7243.41 1247
7244.22 1329
7245.02 1330
7245.82 1297
7246.63 1302
7247.43 1273
7248.23 1267
7249.04 1261
7249.84 1227
7250.64 1262
7251.45 1162
7252.25 1168
7253.05 1262
7253.86 1158
7254.66 1197
7255.46 1183
7256.27 1225
7257.07 1200
7257.88 1218
7258.68 1219
7259.48 1302
7260.29 1224
7261.09 1225
7261.90 1286
7262.70 1263
7263.51 1274
7264.31 1282
7265.11 1239
7265.92 1272
7266.72 1423
7267.53 1277
7268.33 1261
7269.14 1258
7269.94 1281
7270.75 1340
7271.55 1421
7272.36 1377
7273.16 1320
7273.97 1272
7274.77 1364
7275.58 1415
7276.38 1348
7277.19 1294
7277.99 1306
7278.80 1392
7279.60 1405
7280.41 1483
7281.21 1590
7282.02 1818
7282.82 1893
7283.63 2168
7284.43 2259
7285.24 2494
7286.04 2559
7286.85 2652
7287.66 2464
7288.46 2336
7289.27 2088
7290.07 1918
7290.88 1807
7291.68 1587
7292.49 1516
7293.30 1458
7294.10 1368
7294.91 1331
7295.71 1286
7296.52 1255
7297.33 1266
7298.13 1286
7298.94 1379
7299.74 1392
7300.55 1286
7301.36 1354
7302.16 1401
7302.97 1418
7303.78 1354
7304.58 1420
7305.39 1451
7306.20 1494
7307.00 1403
7307.81 1334
7308.62 1281
7309.42 1436
7310.23 1327
7311.04 1321
7311.84 1459
7312.65 1425
7313.46 1423
7314.27 1474
7315.07 1506
7315.88 1500
7316.69 1692
7317.49 1798
7318.30 1933
7319.11 2051
7319.92 2198
7320.72 2414
7321.53 2511
7322.34 2459
7323.15 2331
7323.95 2265
7324.76 2145
7325.57 1981
7326.38 1834
7327.19 1541
7327.99 1492
7328.80 1430
7329.61 1415
7330.42 1405
7331.22 1312
7332.03 1366
7332.84 1378
7333.65 1349
7334.46 1278
7335.27 1415
7336.07 1387
7336.88 1358
7337.69 1277
7338.50 1296
7339.31 1374
7340.12 1304
7340.92 1216
7341.73 1257
7342.54 1313
7343.35 1226
7344.16 1217
7344.97 1224
7345.78 1167
7346.59 1222
7347.39 1274
7348.20 1312
7349.01 1247
7349.82 1149
7350.63 1160
7351.44 1166
7352.25 1254
7353.06 1227
7353.87 1184
7354.68 1150
7355.49 1179
7356.30 1221
7357.11 1217
7357.92 1176
7358.72 1126
7359.53 1326
7360.34 1206
7361.15 1158
7361.96 1155
7362.77 1144
7363.58 1131
7364.39 1152
7365.20 1232
7366.01 1134
7366.82 1123
7367.63 1280
7368.44 1234
7369.25 1184
7370.06 1213
7370.87 1121
7371.68 1159
7372.49 1163
7373.30 1208
7374.11 1118
7374.93 1128
7375.74 1159
7376.55 1082
7377.36 1112
7378.17 1111
7378.98 1139
7379.79 1128
7380.60 1153
7381.41 1182
7382.22 1157
7383.03 1259
7383.84 1200
7384.65 1183
7385.46 1169
7386.28 1199
7387.09 1188
7387.90 1151
7388.71 1207
7389.52 1137
7390.33 1178
7391.14 1174
7391.95 1184
7392.77 1153
7393.58 1246
7394.39 1242
7395.20 1184
7396.01 1166
7396.82 1237
7397.64 1219
7398.45 1270
7399.26 1406
7400.07 1290
7400.88 1349
7401.69 1181
7402.51 1186
7403.32 1208
7404.13 1149
7404.94 1164
7405.76 1136
7406.57 1121
7407.38 1108
7408.19 1161
7409.00 1144
7409.82 1193
7410.63 1184
7411.44 1200
7412.25 1170
7413.07 1144
7413.88 1143
7414.69 1121
7415.50 1060
7416.32 1086
7417.13 1065
7417.94 1106
7418.76 1118
7419.57 1057
7420.38 1024
7421.19 1015
7422.01 1018
7422.82 1053
7423.63 1102
7424.45 1088
7425.26 1109
7426.07 1167
7426.89 1081
7427.70 1070
7428.51 1083
7429.33 1088
7430.14 1158
7430.95 1112
7431.77 1095
7432.58 1099
7433.39 1064
7434.21 1123
7435.02 1061
7435.84 1060
7436.65 1033
7437.46 1141
7438.28 1067
7439.09 1000
7439.91 1080
7440.72 1174
7441.53 1146
7442.35 1151
7443.16 1116
7443.98 1110
7444.79 1104
7445.60 1138
7446.42 1093
7447.23 1042
7448.05 1011
7448.86 1021
7449.68 1099
7450.49 1074
7451.31 1032
7452.12 1117
7452.94 1031
7453.75 1134
7454.57 1110
7455.38 1075
7456.20 1053
7457.01 1049
7457.83 1076
7458.64 1097
7459.46 1090
7460.27 1044
7461.09 1052
7461.90 1073
7462.72 1084
7463.53 1100
7464.35 1074
7465.16 1058
7465.98 1049
7466.79 1015
7467.61 1037
7468.42 1062
7469.24 1067
7470.06 995
7470.87 1088
7471.69 1100
7472.50 1065
7473.32 1055
7474.13 1142
7474.95 1138
7475.77 1081
7476.58 1051
7477.40 973
7478.21 983
7479.03 1079
7479.85 1079
7480.66 1021
7481.48 1035
7482.30 1052
7483.11 1104
7483.93 1040
7484.75 996
7485.56 1036
7486.38 1081
7487.20 1095
7488.01 1053
7488.83 1028
7489.65 1057
7490.46 1021
7491.28 984
7492.10 1029
7492.91 1097
7493.73 1130
7494.55 1040
7495.36 1004
7496.18 1014
7497.00 1049
7497.82 1028
7498.63 1108
7499.45 1006
7500.27 1015
7501.08 1059
7501.90 1056
7502.72 1014
7503.54 1083
7504.35 968
7505.17 998
7505.99 1119
7506.81 990
7507.62 988
7508.44 1064
7509.26 1038
7510.08 997
7510.90 1020
7511.71 1043
7512.53 985
7513.35 1051
7514.17 1023
7514.99 1066
7515.80 1074
7516.62 1097
7517.44 1046
7518.26 1136
7519.08 1031
7519.90 985
7520.71 1045
7521.53 1094
7522.35 1028
7523.17 1008
7523.99 1005
7524.81 1066
7525.63 1015
7526.45 1007
7527.26 1097
7528.08 968
7528.90 1035
7529.72 1030
7530.54 1033
7531.36 1027
7532.18 1019
7533.00 1012
7533.82 1022
7534.64 1027
7535.45 1126
7536.27 1051
7537.09 1045
7537.91 1032
7538.73 1070
7539.55 1040
7540.37 1114
7541.19 1092
7542.01 1154
7542.83 1129
7543.65 1091
7544.47 1219
7545.29 1233
7546.11 1203
7546.93 1152
7547.75 1152
7548.57 1178
7549.39 1162
7550.21 1041
7551.03 1137
7551.85 1161
7552.67 1114
7553.49 1094
7554.31 1076
7555.13 1123
7555.95 1168
7556.77 1143
7557.59 1177
7558.41 1227
7559.23 1196
7560.05 1234
7560.87 1210
7561.69 1230
7562.51 1131
7563.34 1200
7564.16 1258
7564.98 1106
7565.80 1183
7566.62 1182
7567.44 1141
7568.26 1118
7569.08 1131
7569.90 1131
7570.72 1122
7571.55 1183
7572.37 1144
7573.19 1133
7574.01 1206
7574.83 1161
7575.65 1233
7576.47 1160
7577.30 1120
7578.12 1166
7578.94 1170
7579.76 1124
7580.58 1086
7581.40 1161
7582.23 1149
7583.05 1136
7583.87 1129
7584.69 1139
7585.51 1292
7586.33 1314
7587.16 1321
7587.98 1305
7588.80 1275
7589.62 1444
7590.45 1510
7591.27 1417
7592.09 1320
7592.91 1367
7593.74 1290
7594.56 1284
7595.38 1257
7596.20 1347
7597.03 1316
7597.85 1385
7598.67 1332
7599.49 1290
7600.32 1319
7601.14 1398
7601.96 1486
7602.78 1534
7603.61 1693
7604.43 1773
7605.25 1848
7606.08 1793
7606.90 1783
7607.72 1840
7608.55 1781
7609.37 1695
7610.19 1547
7611.02 1566
7611.84 1529
7612.66 1512
7613.49 1507
7614.31 1517
7615.13 1567
7615.96 1528
7616.78 1619
7617.60 1654
7618.43 1646
7619.25 1722
7620.08 1671
7620.90 1592
7621.72 1592
7622.55 1563
7623.37 1517
7624.20 1510
7625.02 1501
7625.84 1560
7626.67 1655
7627.49 1630
7628.32 1715
7629.14 1908
7629.97 2121
7630.79 2247
7631.61 2365
7632.44 2484
7633.26 2621
7634.09 2562
7634.91 2510
7635.74 2331
7636.56 2062
7637.39 1883
7638.21 1731
7639.04 1603
7639.86 1525
7640.69 1465
7641.51 1347
7642.34 1277
7643.16 1312
7643.99 1261
7644.81 1263
7645.64 1213
7646.46 1285
7647.29 1242
7648.11 1237
7648.94 1290
7649.76 1249
7650.59 1229
7651.42 1219
7652.24 1140
7653.07 1145
7653.89 1118
7654.72 1207
7655.54 1117
7656.37 1103
7657.20 1129
7658.02 1021
7658.85 1132
7659.67 1155
7660.50 1180
7661.33 1120
7662.15 1129
7662.98 1078
7663.80 1089
7664.63 1062
7665.46 1093
7666.28 1108
7667.11 1140
7667.94 1211
7668.76 1168
7669.59 1226
7670.42 1166
7671.24 1207
7672.07 1166
7672.90 1126
7673.72 1102
7674.55 1082
7675.38 1084
7676.20 1023
7677.03 1020
7677.86 1137
7678.68 1122
7679.51 1075
7680.34 1082
7681.16 1055
7681.99 1139
7682.82 1053
7683.65 1086
7684.47 1051
7685.30 1177
7686.13 1146
7686.96 1088
7687.78 1123
7688.61 1121
7689.44 1117
7690.27 1174
7691.09 1096
7691.92 1076
7692.75 1057
7693.58 1133
7694.41 1106
7695.23 1085
7696.06 1071
7696.89 1095
7697.72 1091
7698.55 1199
7699.37 1220
7700.20 1209
7701.03 1296
7701.86 1195
7702.69 1248
7703.51 1182
7704.34 1189
7705.17 1159
7706.00 1134
7706.83 1105
7707.66 1066
7708.49 1110
7709.31 1144
7710.14 1143
7710.97 1075
7711.80 1026
7712.63 988
7713.46 1115
7714.29 1038
7715.12 987
7715.95 1067
7716.77 1020
7717.60 988
7718.43 1000
7719.26 1022
7720.09 978
7720.92 992
7721.75 1022
7722.58 1091
7723.41 1058
7724.24 1029
7725.07 1068
7725.90 1060
7726.73 983
7727.56 1004
7728.39 1033
7729.22 952
7730.05 1055
7730.88 1037
7731.71 959
7732.54 1010
7733.37 1004
7734.20 1027
7735.03 1051
7735.86 1041
7736.69 1074
7737.52 1074
7738.35 1078
7739.18 1005
7740.01 1042
7740.84 1074
7741.67 1065
7742.50 1060
7743.33 1011
7744.16 1033
7744.99 1078
7745.82 1110
7746.65 1140
7747.48 1202
7748.31 1325
7749.14 1338
7749.97 1285
7750.81 1258
7751.64 1226
7752.47 1194
7753.30 1276
7754.13 1117
7754.96 1136
7755.79 1096
7756.62 1043
7757.45 1091
7758.29 1140
7759.12 1156
7759.95 1069
7760.78 1039
7761.61 1104
7762.44 1140
7763.27 1019
7764.11 1022
7764.94 1010
7765.77 1016
7766.60 942
7767.43 953
7768.26 983
7769.10 988
7769.93 996
7770.76 916
7771.59 986
7772.42 963
7773.26 1017
7774.09 960
7774.92 1016
7775.75 1066
7776.59 1018
7777.42 1028
7778.25 1103
7779.08 1077
7779.92 957
7780.75 1026
7781.58 1061
7782.41 995
7783.25 1003
7784.08 1026
7784.91 1030
7785.74 1153
7786.58 1087
7787.41 1047
7788.24 1004
7789.08 1077
7789.91 1092
7790.74 990
7791.57 1003
7792.41 1025
7793.24 1068
7794.07 1102
7794.91 1021
7795.74 1015
7796.57 1029
7797.41 947
7798.24 954
7799.07 1022
7799.91 1038
7800.74 1078
7801.58 1055
7802.41 1069
7803.24 1095
7804.08 1107
7804.91 1074
7805.74 1099
7806.58 1156
7807.41 1126
7808.25 1179
7809.08 1197
7809.91 1224
7810.75 1220
7811.58 1153
7812.42 1198
7813.25 1224
7814.09 1433
7814.92 1523
7815.75 1433
7816.59 1490
7817.42 1472
7818.26 1507
7819.09 1451
7819.93 1508
7820.76 1511
7821.60 1385
7822.43 1342
7823.27 1307
7824.10 1261
7824.94 1326
7825.77 1409
7826.61 1420
7827.44 1375
7828.28 1469
7829.11 1499
7829.95 1376
7830.78 1472
7831.62 1374
7832.45 1365
7833.29 1327
7834.12 1438
7834.96 1422
7835.79 1443
7836.63 1416
7837.46 1345
7838.30 1260
7839.14 1311
7839.97 1264
7840.81 1277
7841.64 1349
7842.48 1234
7843.31 1243
7844.15 1305
7844.99 1293
7845.82 1321
7846.66 1209
7847.49 1160
7848.33 1254
7849.17 1242
7850.00 1298
7850.84 1257
7851.68 1201
7852.51 1340
7853.35 1258
7854.18 1310
7855.02 1213
7855.86 1274
7856.69 1364
7857.53 1382
7858.37 1389
7859.20 1607
7860.04 1645
7860.88 1559
7861.71 1559
7862.55 1623
7863.39 1429
7864.23 1314
7865.06 1310
7865.90 1366
7866.74 1286
7867.57 1250
7868.41 1290
7869.25 1282
7870.09 1374
7870.92 1411
7871.76 1392
7872.60 1370
7873.44 1367
7874.27 1489
7875.11 1520
7875.95 1435
7876.79 1632
7877.62 1643
7878.46 1700
7879.30 1759
7880.14 1692
7880.97 1596
7881.81 1545
7882.65 1534
7883.49 1483
7884.33 1448
7885.16 1470
7886.00 1493
7886.84 1440
7887.68 1506
7888.52 1434
7889.36 1532
7890.19 1596
7891.03 1607
7891.87 1631
7892.71 1649
7893.55 1659
7894.39 1671
7895.23 1588
7896.06 1560
7896.90 1388
7897.74 1576
7898.58 1526
7899.42 1550
7900.26 1732
7901.10 1648
7901.94 1645
7902.77 1676
7903.61 1667
7904.45 1617
7905.29 1466
7906.13 1451
7906.97 1553
7907.81 1535
7908.65 1405
7909.49 1374
7910.33 1384
7911.17 1308
7912.01 1276
7912.85 1389
7913.69 1502
7914.53 1565
7915.37 1741
7916.21 1981
7917.05 2146
7917.89 2258
7918.73 2571
7919.57 2841
7920.41 2835
7921.25 2770
7922.09 2548
7922.93 2375
7923.77 2139
7924.61 1906
7925.45 1727
7926.29 1646
7927.13 1488
7927.97 1407
7928.81 1373
7929.65 1217
7930.49 1252
7931.33 1270
7932.17 1283
7933.01 1261
7933.85 1214
7934.69 1183
7935.53 1162
7936.37 1201
7937.21 1162
7938.05 1219
7938.90 1218
7939.74 1131
7940.58 1142
7941.42 1152
7942.26 1075
7943.10 1087
7943.94 1129
7944.78 1051
7945.63 1143
7946.47 1253
7947.31 1172
7948.15 1211
7948.99 1169
7949.83 1279
7950.67 1358
7951.52 1302
7952.36 1211
7953.20 1246
7954.04 1402
7954.88 1433
7955.72 1390
7956.57 1355
7957.41 1408
7958.25 1368
7959.09 1357
7959.93 1345
7960.78 1275
7961.62 1311
7962.46 1289
7963.30 1327
7964.15 1432
7964.99 1383
7965.83 1403
7966.67 1462
7967.52 1501
7968.36 1532
7969.20 1621
7970.04 1566
7970.89 1445
7971.73 1393
7972.57 1393
7973.41 1326
7974.26 1280
7975.10 1177
7975.94 1253
7976.79 1253
7977.63 1184
7978.47 1171
7979.31 1263
7980.16 1266
7981.00 1152
7981.84 1254
7982.69 1234
7983.53 1188
7984.37 1170
7985.22 1210
7986.06 1213
7986.90 1172
7987.75 1210
7988.59 1244
7989.44 1224
7990.28 1166
7991.12 1180
7991.97 1241
7992.81 1161
7993.65 1104
7994.50 1098
7995.34 1110
7996.19 1107
7997.03 1107
7997.87 1097
7998.72 1090
7999.56 1120
8000.41 1191
8001.25 1109
8002.10 1092
8002.94 1099
8003.78 1154
8004.63 1078
8005.47 1105
8006.32 1095
8007.16 1129
8008.01 1117
8008.85 1070
8009.70 999
8010.54 1023
8011.39 958
8012.23 980
8013.08 935
8013.92 1008
8014.77 1011
8015.61 977
8016.46 1004
8017.30 999
8018.15 999
8018.99 938
8019.84 951
8020.68 979
8021.53 986
8022.37 921
8023.22 951
8024.06 956
8024.91 971
8025.75 987
8026.60 988
8027.45 952
8028.29 930
8029.14 961
8029.98 936
8030.83 951
8031.67 938
8032.52 942
8033.37 996
8034.21 1035
8035.06 971
8035.90 938
8036.75 1024
8037.60 1053
8038.44 1016
8039.29 964
8040.14 988
8040.98 1010
8041.83 1026
8042.68 933
8043.52 1010
8044.37 934
8045.21 1000
8046.06 1016
8046.91 978
8047.75 972
8048.60 992
8049.45 1049
8050.30 1027
8051.14 1020
8051.99 1034
8052.84 1036
8053.68 1017
8054.53 1021
8055.38 1030
8056.22 1017
8057.07 1027
8057.92 990
8058.77 968
8059.61 1001
8060.46 970
8061.31 916
8062.16 991
8063.00 898
8063.85 955
8064.70 963
8065.55 946
8066.39 910
8067.24 950
8068.09 1001
8068.94 951
8069.79 887
8070.63 837
8071.48 906
8072.33 865
8073.18 903
8074.03 868
8074.87 855
8075.72 831
8076.57 923
8077.42 895
8078.27 871
8079.12 870
8079.96 813
8080.81 794
8081.66 848
8082.51 811
8083.36 891
8084.21 853
8085.06 882
8085.90 869
8086.75 904
8087.60 892
8088.45 907
8089.30 908
8090.15 989
8091.00 877
8091.85 893
8092.70 925
8093.54 963
8094.39 915
8095.24 858
8096.09 857
8096.94 939
8097.79 931
8098.64 852
8099.49 888
8100.34 860
8101.19 851
8102.04 853
8102.89 801
8103.74 832
8104.59 866
8105.44 898
8106.29 931
8107.14 846
8107.99 851
8108.84 864
8109.69 860
8110.54 780
8111.39 896
8112.24 938
8113.09 884
8113.94 856
8114.79 891
8115.64 890
8116.49 868
8117.34 870
8118.19 941
8119.04 897
8119.89 949
8120.74 909
8121.59 931
8122.44 928
8123.29 862
8124.14 898
8124.99 937
8125.84 893
8126.70 933
8127.55 905
8128.40 873
8129.25 967
8130.10 923
8130.95 977
8131.80 969
8132.65 931
8133.50 966
8134.36 989
8135.21 950
8136.06 842
8136.91 920
8137.76 942
8138.61 951
8139.46 938
8140.32 985
8141.17 1009
8142.02 936
8142.87 989
8143.72 1012
8144.57 1067
8145.43 1034
8146.28 1050
8147.13 1010
8147.98 992
8148.83 947
8149.69 962
8150.54 1004
8151.39 1075
8152.24 1155
8153.10 1149
8153.95 1131
8154.80 1237
8155.65 1267
8156.50 1361
8157.36 1324
8158.21 1329
8159.06 1212
8159.92 1210
8160.77 1181
8161.62 1066
8162.47 1046
8163.33 1019
8164.18 915
8165.03 942
8165.88 993
8166.74 972
8167.59 1030
8168.44 998
8169.30 1075
8170.15 1015
8171.00 1001
8171.86 983
8172.71 921
8173.56 937
8174.42 1007
8175.27 896
8176.12 974
8176.98 947
8177.83 932
8178.68 919
8179.54 900
8180.39 832
8181.25 881
8182.10 895
8182.95 896
8183.81 852
8184.66 912
8185.51 869
8186.37 854
8187.22 840
8188.08 861
8188.93 790
8189.79 865
8190.64 875
8191.49 838
8192.35 825
8193.20 812
8194.06 806
8194.91 871
8195.77 834
8196.62 845
8197.47 861
8198.33 836
8199.18 811
8200.04 833
8200.89 838
8201.75 800
8202.60 783
8203.46 787
8204.31 815
8205.17 832
8206.02 818
8206.88 783
8207.73 782
8208.59 862
8209.44 808
8210.30 851
8211.15 946
8212.01 943
8212.87 920
8213.72 828
8214.58 831
8215.43 807
8216.29 862
8217.14 857
8218.00 878
8218.85 830
8219.71 876
8220.57 917
8221.42 865
8222.28 874
8223.13 872
8223.99 865
8224.85 865
8225.70 907
8226.56 964
8227.41 920
8228.27 932
8229.13 927
8229.98 903
8230.84 878
8231.70 922
8232.55 883
8233.41 828
8234.26 831
8235.12 798
8235.98 806
8236.83 753
8237.69 800
8238.55 868
8239.40 817
8240.26 889
8241.12 838
8241.98 859
8242.83 852
8243.69 887
8244.55 867
8245.40 843
8246.26 853
8247.12 839
8247.98 803
8248.83 844
8249.69 777
8250.55 825
8251.40 850
8252.26 809
8253.12 796
8253.98 830
8254.83 885
8255.69 850
8256.55 817
8257.41 850
8258.27 836
8259.12 805
8259.98 808
8260.84 880
8261.70 754
8262.55 752
8263.41 769
8264.27 799
8265.13 834
8265.99 767
8266.85 780
8267.70 823
8268.56 811
8269.42 813
8270.28 785
8271.14 841
8272.00 881
8272.85 850
8273.71 807
8274.57 811
8275.43 844
8276.29 878
8277.15 860
8278.01 861
8278.87 867
8279.72 818
8280.58 862
8281.44 861
8282.30 844
8283.16 793
8284.02 873
8284.88 858
8285.74 870
8286.60 857
8287.46 863
8288.32 910
8289.17 895
8290.03 901
8290.89 872
8291.75 891
8292.61 875
8293.47 937
8294.33 860
8295.19 922
8296.05 901
8296.91 900
8297.77 943
8298.63 833
8299.49 852
8300.35 872
8301.21 872
8302.07 872
8302.93 903
8303.79 902
8304.65 887
8305.51 863
8306.37 940
8307.23 886
8308.09 977
8308.95 936
8309.81 905
8310.67 878
8311.53 875
8312.39 830
8313.26 840
8314.12 914
8314.98 895
8315.84 900
8316.70 907
8317.56 851
8318.42 828
8319.28 929
8320.14 862
8321.00 901
8321.86 927
8322.73 904
8323.59 853
8324.45 837
8325.31 845
8326.17 815
8327.03 842
8327.89 818
8328.75 874
8329.62 870
8330.48 889
8331.34 845
8332.20 784
8333.06 818
8333.92 870
8334.79 866
8335.65 873
8336.51 878
8337.37 803
8338.23 909
8339.09 883
8339.96 846
8340.82 831
8341.68 837
8342.54 847
8343.41 840
8344.27 877
8345.13 846
8345.99 879
8346.85 845
8347.72 858
8348.58 814
8349.44 808
8350.30 769
8351.17 835
8352.03 847
8352.89 815
8353.76 849
8354.62 890
8355.48 865
8356.34 841
8357.21 798
8358.07 846
8358.93 894
8359.80 871
8360.66 836
8361.52 830
8362.38 847
8363.25 801
8364.11 850
8364.97 870
8365.84 823
8366.70 852
8367.56 838
8368.43 886
8369.29 859
8370.16 905
8371.02 884
8371.88 886
8372.75 922
8373.61 933
8374.47 893
8375.34 893
8376.20 868
8377.07 949
8377.93 968
8378.79 924
8379.66 928
8380.52 963
8381.39 862
8382.25 860
8383.11 907
8383.98 918
8384.84 868
8385.71 880
8386.57 928
8387.44 1003
8388.30 861
8389.17 974
8390.03 961
8390.89 952
8391.76 968
8392.62 957
8393.49 967
8394.35 906
8395.22 827
8396.08 848
8396.95 868
8397.81 874
8398.68 927
8399.54 932
8400.41 962
8401.27 925
8402.14 928
8403.00 924
8403.87 894
8404.74 893
8405.60 942
8406.47 908
8407.33 938
8408.20 997
8409.06 975
8409.93 959
8410.79 942
8411.66 925
8412.53 977
8413.39 955
8414.26 926
8415.12 949
8415.99 973
8416.86 975
8417.72 957
8418.59 988
8419.45 1051
8420.32 1010
8421.19 1080
8422.05 1085
8422.92 1045
8423.78 1006
8424.65 1078
8425.52 1092
8426.38 1122
8427.25 1083
8428.12 1146
8428.98 1140
8429.85 1101
8430.72 1132
8431.58 1153
8432.45 1098
8433.32 1117
8434.18 1131
8435.05 1205
8435.92 1191
8436.79 1239
8437.65 1234
8438.52 1284
8439.39 1301
8440.25 1356
8441.12 1403
8441.99 1437
8442.86 1547
8443.72 1507
8444.59 1545
8445.46 1588
8446.33 1510
8447.19 1450
8448.06 1452
8448.93 1508
8449.80 1477
8450.66 1457
8451.53 1487
8452.40 1646
8453.27 1628
8454.14 1730
8455.00 1985
8455.87 2159
8456.74 2264
8457.61 2370
8458.48 2427
8459.34 2343
8460.21 2206
8461.08 2097
8461.95 1916
8462.82 1811
8463.69 1776
8464.55 1736
8465.42 1693
8466.29 1938
8467.16 2165
8468.03 2596
8468.90 2854
8469.77 3299
8470.63 3731
8471.50 4006
8472.37 4078
8473.24 4029
8474.11 3575
8474.98 3138
8475.85 2713
8476.72 2263
8477.59 2031
8478.45 1834
8479.32 1743
8480.19 1541
8481.06 1400
8481.93 1305
8482.80 1300
8483.67 1322
8484.54 1251
8485.41 1251
8486.28 1366
8487.15 1431
8488.02 1331
8488.89 1290
8489.76 1285
8490.63 1210
8491.50 1183
8492.37 1184
8493.24 1241
8494.11 1276
8494.98 1161
8495.85 1185
8496.72 1190
8497.59 1178
8498.46 1154
8499.33 1201
8500.20 1239
8501.07 1197
8501.94 1155
8502.81 1165
8503.68 1157
8504.55 1195
8505.42 1281
8506.29 1250
8507.16 1305
8508.03 1357
8508.90 1325
8509.77 1354
8510.65 1315
8511.52 1208
8512.39 1282
8513.26 1290
8514.13 1214
8515.00 1173
8515.87 1104
8516.74 1212
8517.61 1201
8518.48 1186
8519.36 1186
8520.23 1210
8521.10 1231
8521.97 1201
8522.84 1177
8523.71 1106
8524.58 1156
8525.46 1163
8526.33 1233
8527.20 1213
8528.07 1253
8528.94 1284
8529.81 1330
8530.69 1298
8531.56 1258
8532.43 1264
8533.30 1268
8534.17 1351
8535.05 1371
8535.92 1330
8536.79 1286
8537.66 1319
8538.54 1343
8539.41 1416
8540.28 1340
8541.15 1351
8542.02 1329
8542.90 1345
8543.77 1260
8544.64 1205
8545.51 1301
8546.39 1370
8547.26 1309
8548.13 1340
8549.01 1338
8549.88 1377
8550.75 1477
8551.62 1500
8552.50 1648
8553.37 1858
8554.24 1910
8555.12 2097
8555.99 2082
8556.86 2011
8557.74 2013
8558.61 1875
8559.48 1685
8560.36 1501
8561.23 1417
8562.10 1349
8562.98 1230
8563.85 1118
8564.72 1207
8565.60 1193
8566.47 1142
8567.34 1206
8568.22 1143
8569.09 1088
8569.97 1104
8570.84 1146
8571.71 1099
8572.59 1076
8573.46 1088
8574.34 1077
8575.21 1058
8576.08 1090
8576.96 1115
8577.83 1104
8578.71 1081
8579.58 990
8580.46 984
8581.33 962
8582.20 994
8583.08 1002
8583.95 1033
8584.83 1055
8585.70 950
8586.58 1092
8587.45 1088
8588.33 987
8589.20 971
8590.08 976
8590.95 992
8591.83 1031
8592.70 1054
8593.58 1068
8594.45 1076
8595.33 1030
8596.20 924
8597.08 1005
8597.95 1089
8598.83 1082
8599.70 1036
8600.58 1049
8601.45 1077
8602.33 1094
8603.21 1081
8604.08 1059
8604.96 1063
8605.83 1011
8606.71 983
8607.58 991
8608.46 1058
8609.34 1010
8610.21 1080
8611.09 1098
8611.96 1009
8612.84 1064
8613.72 1095
8614.59 1104
8615.47 1049
8616.34 1012
8617.22 1094
8618.10 1103
8618.97 1051
8619.85 1086
8620.73 1055
8621.60 1070
8622.48 1068
8623.36 1058
8624.23 1002
8625.11 1079
8625.99 1091
8626.86 1131
8627.74 1179
8628.62 1180
8629.49 1153
8630.37 1150
8631.25 1076
8632.12 1169
8633.00 1208
8633.88 1233
8634.76 1197
8635.63 1129
8636.51 1183
8637.39 1187
8638.26 1174
8639.14 1209
8640.02 1238
8640.90 1259
8641.77 1177
8642.65 1251
8643.53 1237
8644.41 1209
8645.28 1254
8646.16 1340
8647.04 1327
8647.92 1241
8648.80 1349
8649.67 1328
8650.55 1305
8651.43 1364
8652.31 1375
8653.19 1332
8654.06 1306
8654.94 1382
8655.82 1355
8656.70 1422
8657.58 1397
8658.46 1418
8659.33 1364
8660.21 1431
8661.09 1439
8661.97 1403
8662.85 1393
8663.73 1341
8664.61 1351
8665.48 1416
8666.36 1505
8667.24 1456
8668.12 1501
8669.00 1504
8669.88 1600
8670.76 1539
8671.64 1778
8672.52 1924
8673.40 2118
8674.27 2243
8675.15 2369
8676.03 2412
8676.91 2369
8677.79 2517
8678.67 2313
8679.55 2260
8680.43 2077
8681.31 1948
8682.19 1785
8683.07 1747
8683.95 1644
8684.83 1660
8685.71 1749
8686.59 1738
8687.47 1878
8688.35 1986
8689.23 2256
8690.11 2724
8690.99 3385
8691.87 3907
8692.75 4521
8693.63 4869
8694.51 4948
8695.39 4695
8696.27 4442
8697.15 3868
8698.03 3255
8698.91 2828
8699.79 2499
8700.67 2085
8701.55 1842
8702.43 1666
8703.31 1523
8704.19 1453
8705.07 1380
8705.95 1296
8706.84 1246
8707.72 1284
8708.60 1239
8709.48 1279
8710.36 1198
8711.24 1202
8712.12 1189
8713.00 1244
8713.88 1188
8714.76 1155
8715.65 1176
8716.53 1147
8717.41 1194
8718.29 1129
8719.17 1150
8720.05 1184
8720.93 1164
8721.82 1210
8722.70 1162
8723.58 1252
8724.46 1176
8725.34 1154
8726.22 1206
8727.11 1140
8727.99 1168
8728.87 1260
8729.75 1292
8730.63 1276
8731.52 1201
8732.40 1345
8733.28 1328
8734.16 1235
8735.05 1204
8735.93 1193
8736.81 1062
8737.69 1103
8738.58 1069
8739.46 1059
8740.34 1054
8741.22 1005
8742.11 1082
8742.99 1109
8743.87 1071
8744.75 1015
8745.64 1059
8746.52 1035
8747.40 1017
8748.28 1050
8749.17 1055
8750.05 1063
8750.93 1035
8751.82 1045
8752.70 1082
8753.58 1107
8754.47 1179
8755.35 1228
8756.23 1237
8757.12 1231
8758.00 1213
8758.88 1250
8759.77 1249
8760.65 1255
8761.53 1208
8762.42 1207
8763.30 1180
8764.19 1181
8765.07 1193
8765.95 1203
8766.84 1244
8767.72 1209
8768.60 1285
8769.49 1153
8770.37 1178
8771.26 1190
8772.14 1197
8773.03 1169
8773.91 1183
8774.79 1092
8775.68 1087
8776.56 1103
8777.45 1067
8778.33 1062
8779.22 1027
8780.10 966
8780.98 1005
8781.87 990
8782.75 919
8783.64 970
8784.52 964
8785.41 968
8786.29 957
8787.18 1005
8788.06 970
8788.95 946
8789.83 986
8790.72 1016
8791.60 1002
8792.49 986
8793.37 989
8794.26 998
8795.14 921
8796.03 907
8796.92 947
8797.80 950
8798.69 920
8799.57 972
8800.46 887
8801.34 965
8802.23 938
8803.11 926
8804.00 908
8804.89 918
8805.77 909
8806.66 973
8807.54 942
8808.43 968
8809.32 893
8810.20 890
8811.09 864
8811.97 797
8812.86 831
8813.75 867
8814.63 842
8815.52 821
8816.41 875
8817.29 853
8818.18 795
8819.06 866
8819.95 855
8820.84 894
8821.72 920
8822.61 864
8823.50 889
8824.38 893
8825.27 893
8826.16 824
8827.05 904
8827.93 961
8828.82 929
8829.71 871
8830.59 842
8831.48 832
8832.37 877
8833.25 876
8834.14 876
8835.03 835
8835.92 833
8836.80 783
8837.69 786
8838.58 825
8839.47 803
8840.35 843
8841.24 876
8842.13 804
8843.02 847
8843.90 882
8844.79 879
8845.68 842
8846.57 769
8847.46 782
8848.34 814
8849.23 798
8850.12 735
8851.01 807
8851.90 785
8852.78 817
8853.67 828
8854.56 786
8855.45 770
8856.34 809
8857.23 875
8858.12 783
8859.00 777
8859.89 763
8860.78 805
8861.67 769
8862.56 814
8863.45 793
8864.34 812
8865.22 807
8866.11 788
8867.00 770
8867.89 732
8868.78 723
8869.67 752
8870.56 728
8871.45 740
8872.34 712
8873.23 721
8874.12 722
8875.00 738
8875.89 756
8876.78 752
8877.67 812
8878.56 694
8879.45 724
8880.34 681
8881.23 726
8882.12 730
8883.01 745
8883.90 753
8884.79 744
8885.68 786
8886.57 776
8887.46 779
8888.35 740
8889.24 721
8890.13 734
8891.02 693
8891.91 666
8892.80 702
8893.69 715
8894.58 736
8895.47 723
8896.36 776
8897.25 689
8898.14 713
8899.03 678
8899.92 651
8900.81 677
8901.71 693
8902.60 695
8903.49 750
8904.38 762
8905.27 731
8906.16 790
8907.05 743
8907.94 720
8908.83 695
8909.72 690
8910.61 752
8911.51 718
8912.40 729
8913.29 639
8914.18 697
8915.07 679
8915.96 690
8916.85 691
8917.75 711
8918.64 669
8919.53 694
8920.42 674
8921.31 701
8922.20 651
8923.09 689
8923.99 697
8924.88 706
8925.77 721
8926.66 699
8927.55 671
8928.45 635
8929.34 668
8930.23 652
8931.12 684
8932.01 702
8932.91 707
8933.80 740
8934.69 712
8935.58 661
8936.48 638
8937.37 673
8938.26 663
8939.15 658
8940.05 657
8940.94 666
8941.83 682
8942.72 697
8943.62 648
8944.51 632
8945.40 668
8946.30 631
8947.19 647
8948.08 677
8948.97 580
8949.87 643
8950.76 684
8951.65 733
8952.55 658
8953.44 658
8954.33 659
8955.23 641
8956.12 655
8957.01 613
8957.91 644
8958.80 640
8959.69 665
8960.59 699
8961.48 653
8962.38 655
8963.27 662
8964.16 709
8965.06 694
8965.95 678
8966.85 687
8967.74 739
8968.63 697
8969.53 664
8970.42 674
8971.32 657
8972.21 648
8973.10 664
8974.00 685
8974.89 694
8975.79 714
8976.68 681
8977.58 646
8978.47 666
8979.36 706
8980.26 628
8981.15 617
8982.05 606
8982.94 629
8983.84 631
8984.73 667
8985.63 606
8986.52 594
8987.42 647
8988.31 629
8989.21 599
8990.10 601
8991.00 615
8991.89 685
8992.79 629
8993.68 615
8994.58 667
8995.47 624
8996.37 664
8997.27 587
8998.16 612
8999.06 582
8999.95 632
9000.85 617
9001.74 619
9002.64 626
9003.53 634
9004.43 626
9005.33 596
9006.22 616
9007.12 626
9008.01 631
9008.91 567
9009.81 589
9010.70 613
9011.60 611
9012.49 652
9013.39 590
9014.29 601
9015.18 545
9016.08 581
9016.98 594
9017.87 605
9018.77 613
9019.67 655
9020.56 621
9021.46 655
9022.36 669
9023.25 640
9024.15 625
9025.05 600
9025.94 619
9026.84 642
9027.74 610
9028.63 589
9029.53 574
9030.43 605
9031.33 647
9032.22 654
9033.12 663
9034.02 607
9034.91 607
9035.81 629
9036.71 646
9037.61 630
9038.50 606
9039.40 615
9040.30 623
9041.20 605
9042.10 675
9042.99 690
9043.89 653
9044.79 626
9045.69 644
9046.58 618
9047.48 577
9048.38 584
9049.28 612
9050.18 639
9051.07 677
9051.97 666
9052.87 650
9053.77 624
9054.67 600
9055.57 635
9056.46 684
9057.36 639
9058.26 659
9059.16 723
9060.06 738
9060.96 709
9061.86 673
9062.75 627
9063.65 701
9064.55 686
9065.45 672
9066.35 675
9067.25 609
9068.15 663
9069.05 649
9069.95 614
9070.84 640
9071.74 694
9072.64 638
9073.54 662
9074.44 678
9075.34 707
9076.24 644
9077.14 637
9078.04 649
9078.94 658
9079.84 607
9080.74 652
9081.64 667
9082.54 683
9083.44 648
9084.34 633
9085.24 674
9086.14 693
9087.04 683
9087.94 699
9088.84 682
9089.74 667
9090.64 712
9091.54 634
9092.44 692
9093.34 619
9094.24 690
9095.14 740
9096.04 744
9096.94 627
9097.84 589
9098.74 617
9099.64 654
9100.54 715
9101.44 658
9102.34 628
9103.24 643
9104.14 673
9105.04 634
9105.95 716
9106.85 695
9107.75 678
9108.65 645
9109.55 632
9110.45 596
9111.35 663
9112.25 693
9113.15 687
9114.06 670
9114.96 625
9115.86 626
9116.76 618
9117.66 624
9118.56 621
9119.46 627
9120.37 617
9121.27 667
9122.17 575
9123.07 615
9123.97 628
9124.87 659
9125.78 616
9126.68 595
9127.58 649
9128.48 632
9129.38 651
9130.29 582
9131.19 613
9132.09 634
9132.99 632
9133.89 642
9134.80 602
9135.70 618
9136.60 636
9137.50 636
9138.41 594
9139.31 598
9140.21 611
9141.11 679
9142.02 646
9142.92 607
9143.82 673
9144.72 662
9145.63 611
9146.53 622
9147.43 640
9148.34 610
9149.24 576
9150.14 662
9151.05 650
9151.95 641
9152.85 641
9153.76 593
9154.66 574
9155.56 627
9156.47 586
9157.37 636
9158.27 624
9159.18 612
9160.08 629
9160.98 627
9161.89 612
9162.79 587
9163.69 639
9164.60 655
9165.50 629
9166.41 579
9167.31 582
9168.21 558
9169.12 570
9170.02 618
9170.93 620
9171.83 648
9172.73 610
9173.64 604
9174.54 606
9175.45 577
9176.35 610
9177.25 630
9178.16 626
9179.06 618
9179.97 672
9180.87 644
9181.78 654
9182.68 649
9183.59 659
9184.49 591
9185.40 617
9186.30 645
9187.21 612
9188.11 591
9189.02 572
9189.92 660
9190.83 673
9191.73 680
9192.64 633
9193.54 651
9194.45 623
9195.35 686
9196.26 679
9197.16 672
9198.07 683
9198.97 697
9199.88 681
9200.78 732
9201.69 685
9202.60 697
9203.50 686
9204.41 726
9205.31 664
9206.22 697
9207.13 642
9208.03 588
9208.94 623
9209.84 688
9210.75 663
9211.66 666
9212.56 645
9213.47 656
9214.37 622
9215.28 572
9216.19 553
9217.09 619
9218.00 615
9218.91 594
9219.81 594
9220.72 589
9221.63 632
9222.53 658
9223.44 608
9224.35 646
9225.25 594
9226.16 576
9227.07 558
9227.97 560
9228.88 616
9229.79 668
9230.69 607
9231.60 641
9232.51 626
9233.41 540
9234.32 578
9235.23 605
9236.14 609
9237.04 629
9237.95 592
9238.86 637
9239.77 643
9240.67 553
9241.58 583
9242.49 562
9243.40 593
9244.30 598
9245.21 596
9246.12 613
9247.03 585
9247.94 607
9248.84 581
9249.75 560
9250.66 579
9251.57 635
9252.48 597
9253.38 539
9254.29 533
9255.20 563
9256.11 607
9257.02 571
9257.93 579
9258.83 629
9259.74 591
9260.65 596
9261.56 598
9262.47 586
9263.38 635
9264.29 675
9265.19 637
9266.10 632
9267.01 599
9267.92 639
9268.83 564
9269.74 559
9270.65 586
9271.56 645
9272.47 639
9273.37 576
9274.28 611
9275.19 630
9276.10 657
9277.01 677
9277.92 669
9278.83 633
9279.74 639
9280.65 686
9281.56 647
9282.47 648
9283.38 654
9284.29 665
9285.20 625
9286.11 624
9287.02 591
9287.93 584
9288.84 629
9289.75 651
9290.66 646
9291.57 634
9292.48 739
9293.39 668
9294.30 698
9295.21 696
9296.12 720
9297.03 676
9297.94 660
9298.85 672
9299.76 690
9300.67 709
9301.58 677
9302.49 739
9303.40 823
9304.31 809
9305.22 754
9306.13 770
9307.04 731
9307.95 715
9308.87 738
9309.78 749
9310.69 759
9311.60 763
9312.51 737
9313.42 721
9314.33 684
9315.24 692
9316.15 678
9317.07 698
9317.98 695
9318.89 696
9319.80 654
9320.71 687
9321.62 709
9322.53 675
9323.45 652
9324.36 636
9325.27 691
9326.18 647
9327.09 656
9328.00 650
9328.92 618
9329.83 660
9330.74 672
9331.65 656
9332.56 600
9333.48 630
9334.39 703
9335.30 657
9336.21 656
9337.13 642
9338.04 623
9338.95 644
9339.86 681
9340.77 639
9341.69 628
9342.60 649
9343.51 680
9344.43 699
9345.34 635
9346.25 622
9347.16 649
9348.08 635
9348.99 649
9349.90 641
9350.81 641
9351.73 663
9352.64 658
9353.55 644
9354.47 685
9355.38 683
9356.29 611
9357.21 616
9358.12 651
9359.03 625
9359.95 642
9360.86 653
9361.77 669
9362.69 668
9363.60 629
9364.51 643
9365.43 617
9366.34 624
9367.26 692
9368.17 675
9369.08 678
9370.00 667
9370.91 606
9371.82 612
9372.74 640
9373.65 660
9374.57 696
9375.48 623
9376.40 678
9377.31 708
9378.22 673
9379.14 706
9380.05 673
9380.97 646
9381.88 714
9382.80 688
9383.71 660
9384.62 672
9385.54 647
9386.45 622
9387.37 698
9388.28 741
9389.20 701
9390.11 703
9391.03 754
9391.94 768
9392.86 684
9393.77 687
9394.69 691
9395.60 659
9396.52 685
9397.43 683
9398.35 659
9399.26 740
9400.18 747
9401.10 742
9402.01 739
9402.93 730
9403.84 741
9404.76 715
9405.67 752
9406.59 693
9407.50 742
9408.42 773
9409.34 776
9410.25 758
9411.17 786
9412.08 784
9413.00 752
9413.92 834
9414.83 785
9415.75 733
9416.66 698
9417.58 723
9418.50 752
9419.41 781
9420.33 771
9421.25 780
9422.16 790
9423.08 761
9423.99 785
9424.91 768
9425.83 749
9426.74 791
9427.66 822
9428.58 824
9429.49 822
9430.41 805
9431.33 786
9432.25 869
9433.16 849
9434.08 858
9435.00 852
9435.91 910
9436.83 903
9437.75 926
9438.67 961
9439.58 942
9440.50 973
9441.42 954
9442.33 914
9443.25 941
9444.17 920
9445.09 920
9446.00 904
9446.92 868
9447.84 940
9448.76 1019
9449.68 1041
9450.59 1246
9451.51 1334
9452.43 1613
9453.35 1728
9454.26 1807
9455.18 1853
9456.10 1760
9457.02 1616
9457.94 1561
9458.86 1401
9459.77 1263
9460.69 1118
9461.61 970
9462.53 989
9463.45 888
9464.37 888
9465.28 836
9466.20 794
9467.12 793
9468.04 827
9468.96 773
9469.88 771
9470.80 763
9471.72 828
9472.63 806
9473.55 769
9474.47 807
9475.39 821
9476.31 816
9477.23 726
9478.15 770
9479.07 763
9479.99 811
9480.91 789
9481.83 823
9482.74 853
9483.66 850
9484.58 813
9485.50 792
9486.42 777
9487.34 799
9488.26 829
9489.18 851
9490.10 799
9491.02 840
9491.94 851
9492.86 882
9493.78 804
9494.70 816
9495.62 786
9496.54 786
9497.46 824
9498.38 813
9499.30 795
9500.22 828
9501.14 876
9502.06 858
9502.98 823
9503.90 825
9504.82 825
9505.74 839
9506.66 771
9507.59 761
9508.51 778
9509.43 861
9510.35 860
9511.27 828
9512.19 833
9513.11 832
9514.03 845
9514.95 846
9515.87 931
9516.79 877
9517.71 892
9518.64 897
9519.56 894
9520.48 958
9521.40 938
9522.32 920
9523.24 901
9524.16 890
9525.08 950
9526.01 989
9526.93 936
9527.85 1061
9528.77 1098
9529.69 1187
9530.61 1283
9531.54 1412
9532.46 1505
9533.38 1607
9534.30 1684
9535.22 1672
9536.15 1684
9537.07 1610
9537.99 1367
9538.91 1248
9539.83 1190
9540.76 1082
9541.68 1054
9542.60 965
9543.52 894
9544.45 967
9545.37 886
9546.29 900
9547.21 877
9548.14 843
9549.06 820
9549.98 832
9550.90 875
9551.83 810
9552.75 846
9553.67 852
9554.59 866
9555.52 800
9556.44 802
9557.36 822
9558.29 781
9559.21 822
9560.13 826
9561.06 825
9561.98 829
9562.90 811
9563.83 846
9564.75 842
9565.67 811
9566.60 757
9567.52 812
9568.44 840
9569.37 793
9570.29 744
9571.21 758
9572.14 773
9573.06 774
9573.98 756
9574.91 795
9575.83 747
9576.76 780
9577.68 851
9578.60 809
9579.53 779
9580.45 842
9581.38 849
9582.30 833
9583.23 841
9584.15 775
9585.07 772
9586.00 796
9586.92 805
9587.85 791
9588.77 786
9589.70 808
9590.62 836
9591.55 849
9592.47 864
9593.40 815
9594.32 792
9595.24 823
9596.17 832
9597.09 771
9598.02 814
9598.94 864
9599.87 899
9600.79 905
9601.72 770
9602.65 829
9603.57 938
9604.50 900
9605.42 857
9606.35 856
9607.27 849
9608.20 911
9609.12 1014
9610.05 941
9610.97 974
9611.90 1041
9612.83 987
9613.75 967
9614.68 1040
9615.60 1054
9616.53 977
9617.45 983
9618.38 886
9619.31 905
9620.23 927
9621.16 987
9622.08 1023
9623.01 950
9623.94 924
9624.86 918
9625.79 924
9626.72 996
9627.64 966
9628.57 981
9629.50 969
9630.42 926
9631.35 886
9632.27 969
9633.20 1064
9634.13 1077
9635.06 1056
9635.98 1057
9636.91 1142
9637.84 1054
9638.76 1100
9639.69 1040
9640.62 1117
9641.54 1133
9642.47 1126
9643.40 1065
9644.33 1082
9645.25 1088
9646.18 1062
9647.11 1107
9648.03 1078
9648.96 1091
9649.89 1135
9650.82 1111
9651.74 1135
9652.67 1260
9653.60 1245
9654.53 1223
9655.46 1242
9656.38 1323
9657.31 1243
9658.24 1189
9659.17 1234
9660.09 1242
9661.02 1218
9661.95 1182
9662.88 1257
9663.81 1234
9664.74 1211
9665.66 1204
9666.59 1207
9667.52 1204
9668.45 1324
9669.38 1286
9670.31 1385
9671.23 1321
9672.16 1281
9673.09 1419
9674.02 1403
9674.95 1356
9675.88 1344
9676.81 1386
9677.73 1420
9678.66 1458
9679.59 1515
9680.52 1552
9681.45 1584
9682.38 1561
9683.31 1582
9684.24 1553
9685.17 1660
9686.10 1651
9687.03 1668
9687.95 1628
9688.88 1566
9689.81 1659
9690.74 1652
9691.67 1639
9692.60 1613
9693.53 1784
9694.46 1876
9695.39 1981
9696.32 2078
9697.25 2312
9698.18 2582
9699.11 2714
9700.04 2834
9700.97 3007
9701.90 3067
9702.83 2856
9703.76 2664
9704.69 2442
9705.62 2281
9706.55 2136
9707.48 1908
9708.41 1801
9709.34 1744
9710.27 1677
9711.20 1707
9712.13 1778
9713.06 1742
9713.99 1859
9714.92 1973
9715.85 2019
9716.79 1962
9717.72 1952
9718.65 1921
9719.58 1813
9720.51 1831
9721.44 1727
9722.37 1701
9723.30 1553
9724.23 1532
9725.16 1502
9726.09 1504
9727.03 1486
9727.96 1461
9728.89 1394
9729.82 1497
9730.75 1516
9731.68 1478
9732.61 1550
9733.55 1627
9734.48 1678
9735.41 1615
9736.34 1546
9737.27 1558
9738.20 1608
9739.14 1553
9740.07 1437
9741.00 1399
9741.93 1304
9742.86 1370
9743.79 1392
9744.73 1243
9745.66 1337
9746.59 1333
9747.52 1300
9748.46 1285
9749.39 1214
9750.32 1253
9751.25 1268
9752.18 1295
9753.12 1273
9754.05 1281
9754.98 1265
9755.91 1302
9756.85 1335
9757.78 1293
9758.71 1271
9759.65 1299
9760.58 1285
9761.51 1292
9762.44 1288
9763.38 1285
9764.31 1348
9765.24 1289
9766.18 1260
9767.11 1267
9768.04 1312
9768.98 1260
9769.91 1352
9770.84 1378
9771.78 1396
9772.71 1258
9773.64 1338
9774.58 1336
9775.51 1327
9776.44 1389
9777.38 1370
9778.31 1518
9779.24 1555
9780.18 1547
9781.11 1646
9782.05 1666
9782.98 1665
9783.91 1683
9784.85 1721
9785.78 1711
9786.71 1660
9787.65 1661
9788.58 1563
9789.52 1383
9790.45 1332
9791.39 1308
9792.32 1374
9793.25 1246
9794.19 1261
9795.12 1263
9796.06 1293
9796.99 1379
9797.93 1445
9798.86 1547
9799.80 1581
9800.73 1504
9801.67 1466
9802.60 1400
9803.54 1370
9804.47 1359
9805.41 1213
9806.34 1206
9807.28 1091
9808.21 1087
9809.15 1086
9810.08 1114
9811.02 1068
9811.95 1032
9812.89 999
9813.82 998
9814.76 1002
9815.69 1022
9816.63 1042
9817.56 945
9818.50 1021
9819.43 998
9820.37 987
9821.31 983
9822.24 970
9823.18 973
9824.11 1054
9825.05 964
9825.99 967
9826.92 942
9827.86 965
9828.79 1038
9829.73 944
9830.67 917
9831.60 914
9832.54 959
9833.47 935
9834.41 892
9835.35 940
9836.28 934
9837.22 885
9838.16 870
9839.09 896
9840.03 963
9840.97 950
9841.90 954
9842.84 911
9843.78 972
9844.71 937
9845.65 969
9846.59 918
9847.52 904
9848.46 953
9849.40 883
9850.34 949
9851.27 939
9852.21 984
9853.15 926
9854.08 951
9855.02 975
9855.96 892
9856.90 938
9857.83 979
9858.77 993
9859.71 1026
9860.65 1019
9861.58 922
9862.52 982
9863.46 974
9864.40 899
9865.33 868
9866.27 945
9867.21 947
9868.15 904
9869.09 908
9870.02 894
9870.96 849
9871.90 885
9872.84 949
9873.78 913
9874.72 921
9875.65 912
9876.59 1006
9877.53 997
9878.47 931
9879.41 888
9880.35 921
9881.28 966
9882.22 972
9883.16 922
9884.10 897
9885.04 869
9885.98 880
9886.92 891
9887.86 872
9888.79 883
9889.73 929
9890.67 870
9891.61 879
9892.55 811
9893.49 803
9894.43 866
9895.37 911
9896.31 846
9897.25 831
9898.19 869
9899.13 890
9900.07 860
9901.00 802
9901.94 830
9902.88 907
9903.82 855
9904.76 841
9905.70 819
9906.64 868
9907.58 846
9908.52 995
9909.46 882
9910.40 884
9911.34 938
9912.28 953
9913.22 933
9914.16 956
9915.10 947
9916.04 893
9916.98 906
9917.92 876
9918.86 873
9919.80 854
9920.74 869
9921.69 899
9922.63 988
9923.57 1061
9924.51 1188
9925.45 1330
9926.39 1459
9927.33 1607
9928.27 1713
9929.21 1748
9930.15 1695
9931.09 1645
9932.03 1555
9932.97 1388
9933.92 1233
9934.86 1218
9935.80 1105
9936.74 1028
9937.68 1022
9938.62 967
9939.56 873
9940.50 889
9941.45 840
9942.39 846
9943.33 907
9944.27 912
9945.21 831
9946.15 798
9947.10 768
9948.04 803
9948.98 803
9949.92 814
9950.86 843
9951.80 868
9952.75 851
9953.69 811
9954.63 809
9955.57 821
9956.52 848
9957.46 816
9958.40 840
9959.34 810
9960.28 805
9961.23 820
9962.17 788
9963.11 828
9964.05 807
9965.00 814
9965.94 816
9966.88 827
9967.82 866
9968.77 824
9969.71 783
9970.65 844
9971.60 764
9972.54 719
9973.48 742
9974.42 796
9975.37 710
9976.31 728
9977.25 727
9978.20 711
9979.14 731
9980.08 751
9981.03 761
9981.97 704
9982.91 714
9983.86 698
9984.80 733
9985.74 748
9986.69 713
9987.63 719
9988.57 761
9989.52 681
9990.46 687
9991.41 699
9992.35 705
9993.29 745
9994.24 713
9995.18 686
9996.13 727
9997.07 668
9998.01 715
9998.96 659
9999.90 692
10000.85 699
10001.79 718
10002.74 735
10003.68 774
10004.62 733
10005.57 715
10006.51 705
10007.46 705
10008.40 706
10009.35 689
10010.29 652
10011.24 726
10012.18 701
10013.13 678
10014.07 678
10015.02 680
10015.96 706
10016.91 666
10017.85 655
10018.80 724
10019.74 710
10020.69 647
10021.63 661
10022.58 692
10023.52 692
10024.47 642
10025.41 688
10026.36 697
10027.30 696
10028.25 664
10029.19 632
10030.14 661
10031.09 638
10032.03 696
10032.98 646
10033.92 652
10034.87 627
10035.82 713
10036.76 661
10037.71 612
10038.65 651
10039.60 687
10040.55 633
10041.49 670
10042.44 684
10043.38 627
10044.33 650
10045.28 655
10046.22 624
10047.17 633
10048.12 624
10049.06 609
10050.01 654
10050.96 671
10051.90 612
10052.85 603
10053.80 630
10054.74 627
10055.69 643
10056.64 619
10057.58 606
10058.53 664
10059.48 667
10060.42 659
10061.37 699
10062.32 637
10063.27 648
10064.21 645
10065.16 614
10066.11 612
10067.06 620
10068.00 651
10068.95 641
10069.90 597
10070.85 600
10071.79 610
10072.74 608
10073.69 663
10074.64 642
10075.58 610
10076.53 600
10077.48 650
10078.43 655
10079.38 586
10080.32 639
10081.27 666
10082.22 633
10083.17 584
10084.12 637
10085.06 638
10086.01 597
10086.96 646
10087.91 570
10088.86 602
10089.81 591
10090.75 580
10091.70 603
10092.65 592
10093.60 613
10094.55 579
10095.50 587
10096.45 609
10097.40 622
10098.34 657
10099.29 649
10100.24 629
10101.19 651
10102.14 589
10103.09 643
10104.04 657
10104.99 726
10105.94 622
10106.89 625
10107.84 632
10108.78 642
10109.73 603
10110.68 670
10111.63 609
10112.58 619
10113.53 631
10114.48 602
10115.43 597
10116.38 634
10117.33 604
10118.28 609
10119.23 632
10120.18 639
10121.13 639
10122.08 626
10123.03 680
10123.98 661
10124.93 655
10125.88 596
10126.83 584
10127.78 606
10128.73 649
10129.68 584
10130.63 613
10131.58 620
10132.53 595
10133.48 636
10134.43 628
10135.38 664
10136.34 631
10137.29 648
10138.24 624
10139.19 613
10140.14 717
10141.09 688
10142.04 655
10142.99 712
10143.94 652
10144.89 644
10145.84 646
10146.80 689
10147.75 652
10148.70 591
10149.65 625
10150.60 622
10151.55 653
10152.50 611
10153.45 634
10154.41 653
10155.36 626
10156.31 615
10157.26 638
10158.21 714
10159.16 645
10160.12 647
10161.07 654
10162.02 635
10162.97 613
10163.92 655
10164.88 625
10165.83 611
10166.78 634
10167.73 682
10168.68 678
10169.64 658
10170.59 680
10171.54 695
10172.49 720
10173.45 707
10174.40 711
10175.35 712
10176.30 700
10177.26 698
10178.21 725
10179.16 681
10180.11 698
10181.07 672
10182.02 683
10182.97 689
10183.92 699
10184.88 765
10185.83 720
10186.78 698
10187.74 760
10188.69 748
10189.64 759
10190.60 757
10191.55 755
10192.50 828
10193.46 773
10194.41 755
10195.36 711
10196.32 778
10197.27 747
10198.22 786
10199.18 833
10200.13 795
10201.08 822
10202.04 804
10202.99 898
10203.95 859
10204.90 905
10205.85 931
10206.81 990
10207.76 970
10208.72 1007
10209.67 950
10210.62 964
10211.58 938
10212.53 858
10213.49 867
10214.44 826
10215.40 828
10216.35 854
10217.30 846
10218.26 785
10219.21 809
10220.17 775
10221.12 762
10222.08 766
10223.03 783
10223.99 744
10224.94 759
10225.90 790
10226.85 759
10227.81 825
10228.76 793
10229.72 741
10230.67 763
10231.63 868
10232.58 933
10233.54 1036
10234.49 1083
10235.45 1128
10236.40 1191
10237.36 1185
10238.31 1197
10239.27 1208
10240.22 1184
10241.18 1128
10242.14 1035
10243.09 963
10244.05 904
10245.00 822
10245.96 811
10246.91 747
10247.87 732
10248.83 690
10249.78 709
10250.74 719
10251.69 658
10252.65 688
10253.61 709
10254.56 765
10255.52 700
10256.48 718
10257.43 643
10258.39 621
10259.34 682
10260.30 596
10261.26 639
10262.21 667
10263.17 668
10264.13 650
10265.08 629
10266.04 612
10267.00 673
10267.95 703
10268.91 691
10269.87 685
10270.82 641
10271.78 647
10272.74 648
10273.70 664
10274.65 694
10275.61 665
10276.57 710
10277.52 678
10278.48 660
10279.44 642
10280.40 645
10281.35 658
10282.31 673
10283.27 614
10284.23 571
10285.18 608
10286.14 583
10287.10 605
10288.06 571
10289.02 594
10289.97 566
10290.93 573
10291.89 562
10292.85 601
10293.81 605
10294.76 642
10295.72 604
10296.68 597
10297.64 591
10298.60 612
10299.55 611
10300.51 566
10301.47 602
10302.43 594
10303.39 598
10304.35 563
10305.31 597
10306.26 539
10307.22 592
10308.18 533
10309.14 628
10310.10 601
10311.06 629
10312.02 662
10312.98 592
10313.93 619
10314.89 601
10315.85 589
10316.81 601
10317.77 571
10318.73 576
10319.69 618
10320.65 641
10321.61 615
10322.57 635
10323.53 634
10324.49 608
10325.45 576
10326.40 574
10327.36 619
10328.32 587
10329.28 634
10330.24 663
10331.20 625
10332.16 624
10333.12 621
10334.08 639
10335.04 605
10336.00 602
10336.96 565
10337.92 573
10338.88 530
10339.84 547
10340.80 579
10341.76 571
10342.72 589
10343.68 564
10344.64 577
10345.61 548
10346.57 558
10347.53 632
10348.49 643
10349.45 559
10350.41 574
10351.37 562
10352.33 585
10353.29 585
10354.25 579
10355.21 576
10356.17 566
10357.13 541
10358.10 569
10359.06 510
10360.02 560
10360.98 591
10361.94 506
10362.90 523
10363.86 504
10364.82 494
10365.79 523
10366.75 522
10367.71 545
10368.67 516
10369.63 539
10370.59 543
10371.55 555
10372.52 562
10373.48 509
10374.44 556
10375.40 566
10376.36 556
10377.33 539
10378.29 524
10379.25 578
10380.21 540
10381.17 484
10382.14 498
10383.10 528
10384.06 530
10385.02 541
10385.98 532
10386.95 516
10387.91 589
10388.87 554
10389.83 552
10390.80 555
10391.76 486
10392.72 496
10393.68 558
10394.65 513
10395.61 525
10396.57 525
10397.54 528
10398.50 489
10399.46 510
10400.42 545
10401.39 524
10402.35 504
10403.31 535
10404.28 505
10405.24 479
10406.20 473
10407.17 499
10408.13 547
10409.09 502
10410.06 503
10411.02 569
10411.98 526
10412.95 521
10413.91 571
10414.88 510
10415.84 486
10416.80 500
10417.77 528
10418.73 510
10419.69 525
10420.66 583
10421.62 602
10422.59 560
10423.55 540
10424.51 575
10425.48 556
10426.44 568
10427.41 534
10428.37 605
10429.34 515
10430.30 511
10431.26 510
10432.23 481
10433.19 517
10434.16 540
10435.12 523
10436.09 506
10437.05 543
10438.02 499
10438.98 462
10439.95 477
10440.91 500
10441.88 466
10442.84 511
10443.81 507
10444.77 463
10445.74 516
10446.70 498
10447.67 455
10448.63 474
10449.60 482
10450.56 485
10451.53 477
10452.49 472
10453.46 474
10454.42 507
10455.39 488
10456.36 460
10457.32 480
10458.29 466
10459.25 485
10460.22 464
10461.18 451
10462.15 477
10463.12 489
10464.08 491
10465.05 451
10466.01 474
10466.98 457
10467.95 500
10468.91 493
10469.88 461
10470.84 467
10471.81 437
10472.78 463
10473.74 505
10474.71 460
10475.68 459
10476.64 432
10477.61 452
10478.58 471
10479.54 451
10480.51 484
10481.48 499
10482.44 494
10483.41 460
10484.38 472
10485.34 440
10486.31 490
10487.28 454
10488.25 476
10489.21 441
10490.18 472
10491.15 478
10492.11 495
10493.08 498
10494.05 510
10495.02 489
10495.98 486
10496.95 494
10497.92 457
10498.89 494
10499.85 478
10500.82 488
10501.79 466
10502.76 449
10503.72 495
10504.69 509
10505.66 494
10506.63 478
10507.60 456
10508.56 466
10509.53 474
10510.50 446
10511.47 432
10512.44 459
10513.40 491
10514.37 447
10515.34 449
10516.31 419
10517.28 455
10518.25 465
10519.22 469
10520.18 455
10521.15 484
10522.12 514
10523.09 481
10524.06 480
10525.03 497
10526.00 487
10526.96 427
10527.93 474
10528.90 426
10529.87 493
10530.84 505
10531.81 473
10532.78 444
10533.75 492
10534.72 461
10535.69 430
10536.66 463
10537.63 510
10538.59 494
10539.56 501
10540.53 505
10541.50 447
10542.47 463
10543.44 439
10544.41 459
10545.38 475
10546.35 490
10547.32 476
10548.29 500
10549.26 452
10550.23 461
10551.20 458
10552.17 484
10553.14 492
10554.11 481
10555.08 469
10556.05 438
10557.02 479
10557.99 463
10558.96 474
10559.93 443
10560.90 450
10561.87 482
10562.84 515
10563.81 474
10564.79 439
10565.76 442
10566.73 475
10567.70 505
10568.67 472
10569.64 503
10570.61 461
10571.58 464
10572.55 474
10573.52 480
10574.49 489
10575.47 498
10576.44 509
10577.41 455
10578.38 489
10579.35 463
10580.32 484
10581.29 458
10582.26 478
10583.24 494
10584.21 495
10585.18 494
10586.15 507
10587.12 483
10588.09 462
10589.07 429
10590.04 485
10591.01 497
10591.98 514
10592.95 533
10593.92 544
10594.90 526
10595.87 519
10596.84 590
10597.81 504
10598.78 538
10599.76 522
10600.73 521
10601.70 514
10602.67 529
10603.65 511
10604.62 501
10605.59 466
10606.56 490
10607.54 522
10608.51 477
10609.48 447
10610.45 462
10611.43 469
10612.40 518
10613.37 528
10614.35 473
10615.32 507
10616.29 517
10617.26 577
10618.24 577
10619.21 559
10620.18 622
10621.16 582
10622.13 585
10623.10 542
10624.08 552
10625.05 592
10626.02 573
10627.00 543
10627.97 561
10628.94 566
10629.92 568
10630.89 582
10631.87 581
10632.84 553
10633.81 564
10634.79 622
10635.76 661
10636.73 687
10637.71 659
10638.68 803
10639.66 832
10640.63 849
10641.60 842
10642.58 841
10643.55 779
10644.53 749
10645.50 673
10646.48 653
10647.45 622
10648.43 604
10649.40 544
10650.37 583
10651.35 574
10652.32 518
10653.30 505
10654.27 529
10655.25 521
10656.22 498
10657.20 534
10658.17 489
10659.15 554
10660.12 566
10661.10 525
10662.07 489
10663.05 536
10664.02 487
10665.00 498
10665.97 534
10666.95 518
10667.92 501
10668.90 536
10669.87 509
10670.85 533
10671.83 564
10672.80 498
10673.78 507
10674.75 498
10675.73 520
10676.70 537
10677.68 488
10678.66 525
10679.63 553
10680.61 555
10681.58 615
10682.56 622
10683.54 585
10684.51 607
10685.49 591
10686.46 606
10687.44 539
10688.42 515
10689.39 531
10690.37 507
10691.35 478
10692.32 557
10693.30 525
10694.28 494
10695.25 477
10696.23 471
10697.21 439
10698.18 464
10699.16 478
10700.14 515
10701.11 466
10702.09 453
10703.07 545
10704.04 525
10705.02 510
10706.00 500
10706.97 507
10707.95 506
10708.93 475
10709.91 476
10710.88 466
10711.86 499
10712.84 517
10713.82 465
10714.79 467
10715.77 452
10716.75 470
10717.73 486
10718.70 470
10719.68 504
10720.66 500
10721.64 494
10722.61 490
10723.59 445
10724.57 453
10725.55 477
10726.53 524
10727.50 508
10728.48 492
10729.46 483
10730.44 488
10731.42 470
10732.40 467
10733.37 475
10734.35 512
10735.33 491
10736.31 492
10737.29 498
10738.27 470
10739.25 515
10740.22 524
10741.20 526
10742.18 508
10743.16 441
10744.14 448
10745.12 491
10746.10 435
10747.08 457
10748.05 454
10749.03 503
10750.01 469
10750.99 468
10751.97 477
10752.95 518
10753.93 504
10754.91 487
10755.89 484
10756.87 493
10757.85 482
10758.83 510
10759.81 516
10760.79 468
10761.77 471
10762.75 493
10763.73 496
10764.71 469
10765.68 492
10766.66 496
10767.64 449
10768.62 463
10769.60 492
10770.58 513
10771.56 493
10772.54 477
10773.53 452
10774.51 447
10775.49 474
10776.47 491
10777.45 485
10778.43 492
10779.41 464
10780.39 516
10781.37 503
10782.35 496
10783.33 517
10784.31 486
10785.29 488
10786.27 465
10787.25 465
10788.23 488
10789.21 439
10790.20 453
10791.18 444
10792.16 494
10793.14 493
10794.12 471
10795.10 460
10796.08 492
10797.06 465
10798.04 475
10799.03 469
10800.01 420
10800.99 470
10801.97 502
10802.95 472
10803.93 467
10804.91 445
10805.90 472
10806.88 509
10807.86 480
10808.84 448
10809.82 502
10810.81 491
10811.79 478
10812.77 470
10813.75 474
10814.73 485
10815.72 488
10816.70 494
10817.68 497
10818.66 473
10819.64 499
10820.63 514
10821.61 484
10822.59 513
10823.57 438
10824.56 479
10825.54 488
10826.52 483
10827.50 473
10828.49 465
10829.47 508
10830.45 506
10831.44 508
10832.42 490
10833.40 436
10834.38 477
10835.37 477
10836.35 488
10837.33 467
10838.32 474
10839.30 490
10840.28 471
10841.27 501
10842.25 482
10843.23 481
10844.22 515
10845.20 546
10846.18 500
10847.17 507
10848.15 472
10849.13 500
10850.12 510
10851.10 493
10852.09 543
10853.07 497
10854.05 513
10855.04 504
10856.02 542
10857.00 527
10857.99 515
10858.97 533
10859.96 568
10860.94 536
10861.93 550
10862.91 570
10863.89 546
10864.88 539
10865.86 559
10866.85 575
10867.83 554
10868.82 577
10869.80 574
10870.79 586
10871.77 605
10872.75 585
10873.74 572
10874.72 582
10875.71 564
10876.69 546
10877.68 579
10878.66 562
10879.65 591
10880.63 589
10881.62 584
10882.60 638
10883.59 673
10884.57 655
10885.56 710
10886.55 666
10887.53 653
10888.52 664
10889.50 642
10890.49 663
10891.47 691
10892.46 684
10893.44 624
10894.43 612
10895.42 616
10896.40 632
10897.39 638
10898.37 623
10899.36 637
10900.34 628
10901.33 668
10902.32 670
10903.30 637
10904.29 655
10905.27 719
10906.26 672
10907.25 720
10908.23 671
10909.22 685
10910.21 693
10911.19 693
10912.18 669
10913.17 717
10914.15 710
10915.14 689
10916.13 679
10917.11 687
10918.10 674
10919.09 673
10920.07 703
10921.06 740
10922.05 733
10923.03 719
10924.02 745
10925.01 742
10926.00 745
10926.98 701
10927.97 729
10928.96 780
10929.94 811
10930.93 804
10931.92 803
10932.91 785
10933.89 772
10934.88 765
10935.87 784
10936.86 804
10937.84 814
10938.83 817
10939.82 888
10940.81 895
10941.80 911
10942.78 887
10943.77 897
10944.76 1012
10945.75 915
10946.74 914
10947.72 930
10948.71 964
10949.70 988
10950.69 958
10951.68 948
10952.66 974
10953.65 1131
10954.64 1165
10955.63 1127
10956.62 1267
10957.61 1267
10958.60 1384
10959.58 1412
10960.57 1374
10961.56 1341
10962.55 1306
10963.54 1300
10964.53 1242
10965.52 1168
10966.51 1155
10967.49 1102
10968.48 1068
10969.47 1034
10970.46 1024
10971.45 1020
10972.44 990
10973.43 967
10974.42 984
10975.41 955
10976.40 1007
10977.39 954
10978.38 929
10979.37 960
10980.36 1007
10981.35 1050
10982.34 1075
10983.32 981
10984.31 1003
10985.30 1003
10986.29 1105
10987.28 1099
10988.27 1046
10989.26 1044
10990.25 1082
10991.24 1142
10992.23 1114
10993.22 1173
10994.21 1286
10995.20 1395
10996.20 1473
10997.19 1585
10998.18 1760
10999.17 2010
11000.16 2069
11001.15 2102
11002.14 2028
11003.13 2009
11004.12 1910
11005.11 1743
11006.10 1627
11007.09 1345
11008.08 1258
11009.07 1245
11010.06 1135
11011.06 1052
11012.05 991
11013.04 960
11014.03 919
11015.02 861
11016.01 910
11017.00 853
11017.99 856
11018.98 898
11019.98 840
11020.97 858
11021.96 795
11022.95 789
11023.94 804
11024.93 801
11025.93 750
11026.92 774
11027.91 760
11028.90 798
11029.89 784
11030.88 783
11031.88 788
11032.87 803
11033.86 788
11034.85 780
11035.84 754
11036.84 816
11037.83 803
11038.82 809
11039.81 831
11040.81 780
11041.80 757
11042.79 735
11043.78 721
11044.77 705
11045.77 678
11046.76 721
11047.75 656
11048.75 669
11049.74 680
11050.73 696
11051.72 698
11052.72 669
11053.71 664
11054.70 635
11055.70 662
11056.69 664
11057.68 690
11058.67 677
11059.67 649
11060.66 671
11061.65 688
11062.65 698
11063.64 681
11064.63 661
11065.63 702
11066.62 670
11067.61 688
11068.61 665
11069.60 690
11070.60 655
11071.59 647
11072.58 657
11073.58 713
11074.57 703
11075.56 708
11076.56 704
11077.55 750
11078.55 664
11079.54 622
11080.53 641
11081.53 677
11082.52 691
11083.52 705
11084.51 688
11085.51 666
11086.50 648
11087.49 721
11088.49 679
11089.48 655
11090.48 678
11091.47 646
11092.47 673
11093.46 643
11094.46 650
11095.45 685
11096.45 649
11097.44 594
11098.44 597
11099.43 620
11100.43 641
11101.42 627
11102.42 591
11103.41 594
11104.41 616
11105.40 671
11106.40 604
11107.39 579
11108.39 637
11109.38 665
11110.38 636
11111.37 614
11112.37 572
11113.37 585
11114.36 616
11115.36 573
11116.35 598
11117.35 610
11118.34 585
11119.34 647
11120.34 641
11121.33 630
11122.33 657
11123.32 636
11124.32 691
11125.32 704
11126.31 658
11127.31 675
11128.30 683
11129.30 663
11130.30 659
11131.29 628
11132.29 659
11133.29 633
11134.28 619
11135.28 605
11136.28 602
11137.27 614
11138.27 611
11139.27 563
11140.26 554
11141.26 580
11142.26 620
11143.25 621
11144.25 593
11145.25 608
11146.24 601
11147.24 637
11148.24 612
11149.24 625
11150.23 626
11151.23 611
11152.23 562
11153.23 599
11154.22 553
11155.22 602
11156.22 631
11157.22 592
11158.21 585
11159.21 539
11160.21 560
11161.21 610
11162.20 578
11163.20 584
11164.20 566
11165.20 505
11166.20 583
11167.19 563
11168.19 587
11169.19 571
11170.19 512
11171.19 535
11172.18 567
11173.18 583
11174.18 551
11175.18 526
11176.18 569
11177.18 570
11178.17 565
11179.17 550
11180.17 604
11181.17 588
11182.17 550
11183.17 566
11184.17 554
11185.16 542
11186.16 604
11187.16 614
11188.16 561
11189.16 525
11190.16 545
11191.16 586
11192.16 583
11193.16 554
11194.16 578
11195.16 531
11196.15 581
11197.15 600
11198.15 620
11199.15 544
11200.15 555
11201.15 622
11202.15 590
11203.15 536
11204.15 525
11205.15 596
11206.15 593
11207.15 569
11208.15 565
11209.15 600
11210.15 581
11211.15 613
11212.15 575
11213.15 550
11214.15 537
11215.15 536
11216.15 567
11217.15 533
11218.15 586
11219.15 580
11220.15 529
11221.15 565
11222.15 523
11223.15 542
11224.15 563
11225.15 543
11226.15 538
11227.16 520
11228.16 539
11229.16 587
11230.16 538
11231.16 509
11232.16 500
11233.16 517
11234.16 538
11235.16 591
11236.16 539
11237.16 572
11238.17 560
11239.17 553
11240.17 487
11241.17 543
11242.17 516
11243.17 588
11244.17 590
11245.18 558
11246.18 547
11247.18 572
11248.18 566
11249.18 602
11250.18 545
11251.19 576
11252.19 625
11253.19 621
11254.19 548
11255.19 597
11256.19 571
11257.20 522
11258.20 593
11259.20 592
11260.20 529
11261.21 541
11262.21 544
11263.21 564
11264.21 541
11265.21 514
11266.22 565
11267.22 548
11268.22 580
11269.22 603
11270.23 547
11271.23 621
11272.23 604
11273.24 648
11274.24 614
11275.24 625
11276.24 679
11277.25 667
11278.25 704
11279.25 654
11280.26 688
11281.26 683
11282.26 688
11283.27 680
11284.27 708
11285.27 649
11286.28 626
11287.28 597
11288.28 630
11289.29 624
11290.29 639
11291.29 597
11292.30 622
11293.30 616
11294.30 625
11295.31 595
11296.31 573
11297.31 632
11298.32 662
11299.32 647
11300.33 609
11301.33 630
11302.33 658
11303.34 627
11304.34 642
11305.35 603
11306.35 616
11307.36 611
11308.36 641
11309.36 668
11310.37 695
11311.37 701
11312.38 729
11313.38 736
11314.39 728
11315.39 779
11316.40 760
11317.40 780
11318.41 747
11319.41 722
11320.41 712
11321.42 667
11322.42 659
11323.43 696
11324.43 573
11325.44 577
11326.44 615
11327.45 580
11328.46 557
11329.46 589
11330.47 606
11331.47 635
11332.48 622
11333.48 602
11334.49 615
11335.49 622
11336.50 580
11337.50 643
11338.51 604
11339.52 656
11340.52 658
11341.53 696
11342.53 713
11343.54 701
11344.54 659
11345.55 619
11346.56 682
11347.56 641
11348.57 627
11349.58 624
11350.58 581
11351.59 575
11352.59 576
11353.60 594
11354.61 573
11355.61 618
11356.62 595
11357.63 567
11358.63 559
11359.64 589
11360.65 554
11361.65 549
11362.66 563
11363.67 572
11364.67 530
11365.68 544
11366.69 570
11367.69 552
11368.70 541
11369.71 554
11370.71 523
11371.72 512
11372.73 543
11373.74 550
11374.74 530
11375.75 586
11376.76 587
11377.77 523
11378.77 553
11379.78 574
11380.79 575
11381.80 551
11382.80 548
11383.81 542
11384.82 583
11385.83 595
11386.83 542
11387.84 533
11388.85 534
11389.86 562
11390.87 564
11391.87 568
11392.88 528
11393.89 499
11394.90 550
11395.91 532
11396.91 518
11397.92 523
11398.93 537
11399.94 565
11400.95 579
11401.96 569
11402.97 567
11403.97 553
11404.98 582
11405.99 527
11407.00 506
11408.01 532
11409.02 559
11410.03 570
11411.03 546
11412.04 558
11413.05 500
11414.06 567
11415.07 560
11416.08 559
11417.09 512
11418.10 519
11419.11 532
11420.12 526
11421.13 527
11422.14 529
11423.14 550
11424.15 527
11425.16 555
11426.17 531
11427.18 538
11428.19 581
11429.20 550
11430.21 559
11431.22 562
11432.23 573
11433.24 584
11434.25 574
11435.26 537
11436.27 560
11437.28 585
11438.29 581
11439.30 527
11440.31 512
11441.32 490
11442.33 515
11443.34 539
11444.35 515
11445.36 514
11446.37 555
11447.38 574
11448.39 561
11449.41 543
11450.42 573
11451.43 562
11452.44 565
11453.45 574
11454.46 588
11455.47 583
11456.48 551
11457.49 551
11458.50 569
11459.51 581
11460.52 610
11461.54 566
11462.55 593
11463.56 545
11464.57 544
11465.58 577
11466.59 620
11467.60 600
11468.62 584
11469.63 545
11470.64 588
11471.65 606
11472.66 562
11473.67 530
11474.68 611
11475.70 639
11476.71 609
11477.72 578
11478.73 637
11479.74 580
11480.76 595
11481.77 544
11482.78 550
11483.79 519
11484.80 587
11485.82 557
11486.83 558
11487.84 565
11488.85 554
11489.87 597
11490.88 606
11491.89 572
11492.90 580
11493.92 537
11494.93 593
11495.94 630
11496.95 596
11497.97 615
11498.98 591
11499.99 615
11501.00 584
11502.02 587
11503.03 588
11504.04 636
11505.06 645
11506.07 595
11507.08 586
11508.10 541
11509.11 609
11510.12 640
11511.14 616
11512.15 579
11513.16 631
11514.18 604
11515.19 615
11516.20 627
11517.22 644
11518.23 613
11519.24 580
11520.26 606
11521.27 628
11522.29 590
11523.30 620
11524.31 687
11525.33 646
11526.34 648
11527.35 572
11528.37 605
11529.38 672
11530.40 654
11531.41 652
11532.43 705
11533.44 694
11534.45 697
11535.47 681
11536.48 655
11537.50 754
11538.51 726
11539.53 706
11540.54 673
11541.56 742
11542.57 735
11543.59 774
11544.60 776
11545.61 706
11546.63 717
11547.64 731
11548.66 754
11549.67 768
11550.69 730
11551.70 781
11552.72 811
11553.74 854
11554.75 854
11555.77 860
11556.78 847
11557.80 835
11558.81 852
11559.83 937
11560.84 940
11561.86 880
11562.87 930
11563.89 880
11564.91 927
11565.92 915
11566.94 905
11567.95 974
11568.97 960
11569.98 952
11571.00 1013
11572.02 1042
11573.03 983
11574.05 1046
11575.06 1060
11576.08 1023
11577.10 1081
11578.11 1186
11579.13 1244
11580.15 1321
11581.16 1349
11582.18 1344
11583.20 1410
11584.21 1440
11585.23 1500
11586.25 1514
11587.26 1569
11588.28 1531
11589.30 1587
11590.31 1667
11591.33 1724
11592.35 1820
11593.36 1976
11594.38 2203
11595.40 2604
11596.41 3004
11597.43 3298
11598.45 3595
11599.47 3833
11600.48 4101
11601.50 4075
11602.52 3960
11603.53 3803
11604.55 3540
11605.57 3098
11606.59 2647
11607.60 2411
11608.62 2211
11609.64 1844
11610.66 1612
11611.68 1554
11612.69 1429
11613.71 1340
11614.73 1281
11615.75 1224
11616.76 1169
11617.78 1199
11618.80 1108
11619.82 1112
11620.84 1083
11621.86 1081
11622.87 1007
11623.89 1015
11624.91 999
11625.93 989
11626.95 1034
11627.97 1016
11628.98 1037
11630.00 987
11631.02 914
11632.04 923
11633.06 962
11634.08 951
11635.10 938
11636.11 949
11637.13 954
11638.15 937
11639.17 935
11640.19 920
11641.21 865
11642.23 917
11643.25 864
11644.27 831
11645.29 814
11646.31 788
11647.32 804
11648.34 788
11649.36 749
11650.38 752
11651.40 748
11652.42 771
11653.44 740
11654.46 757
11655.48 713
11656.50 723
11657.52 742
11658.54 727
11659.56 791
11660.58 701
11661.60 714
11662.62 755
11663.64 784
11664.66 796
11665.68 741
11666.70 761
11667.72 799
11668.74 794
11669.76 802
11670.78 783
11671.80 794
11672.82 781
11673.84 824
11674.86 848
11675.88 822
11676.90 856
11677.92 902
11678.95 919
11679.97 871
11680.99 949
11682.01 917
11683.03 891
11684.05 886
11685.07 837
11686.09 863
11687.11 899
11688.13 845
11689.16 851
11690.18 859
11691.20 837
11692.22 865
11693.24 836
11694.26 849
11695.28 806
11696.30 815
11697.33 792
11698.35 790
11699.37 761
11700.39 790
11701.41 758
11702.43 789
11703.46 782
11704.48 765
11705.50 745
11706.52 724
11707.54 708
11708.57 679
11709.59 705
11710.61 649
11711.63 680
11712.65 676
11713.68 695
11714.70 687
11715.72 723
11716.74 668
11717.77 672
11718.79 662
11719.81 633
11720.83 587
11721.86 620
11722.88 598
11723.90 628
11724.92 623
11725.95 676
11726.97 692
11727.99 652
11729.01 619
11730.04 620
11731.06 598
11732.08 601
11733.11 621
11734.13 626
11735.15 679
11736.18 665
11737.20 616
11738.22 615
11739.25 618
11740.27 685
11741.29 616
11742.32 633
11743.34 650
11744.36 669
11745.39 647
11746.41 624
11747.43 636
11748.46 601
11749.48 604
11750.51 639
11751.53 616
11752.55 614
11753.58 599
11754.60 643
11755.63 633
11756.65 591
11757.67 623
11758.70 603
11759.72 630
11760.75 570
11761.77 580
11762.80 610
11763.82 635
11764.84 617
11765.87 578
11766.89 566
11767.92 561
11768.94 552
11769.97 540
11770.99 557
11772.02 555
11773.04 583
11774.07 542
11775.09 610
11776.12 572
11777.14 576
11778.17 562
11779.19 577
11780.22 545
11781.24 565
11782.27 598
11783.29 565
11784.32 573
11785.34 556
11786.37 573
11787.39 524
11788.42 588
11789.45 565
11790.47 539
11791.50 520
11792.52 538
11793.55 610
11794.57 571
11795.60 522
11796.63 582
11797.65 564
11798.68 546
11799.70 545
11800.73 525
11801.75 484
11802.78 512
11803.81 554
11804.83 553
11805.86 489
11806.89 453
11807.91 493
11808.94 514
11809.97 511
11810.99 502
11812.02 514
11813.04 587
11814.07 537
11815.10 547
11816.12 516
11817.15 512
11818.18 490
11819.21 483
11820.23 483
11821.26 552
11822.29 536
11823.31 541
11824.34 517
11825.37 525
11826.39 553
11827.42 563
11828.45 578
11829.48 531
11830.50 565
11831.53 577
11832.56 524
11833.59 532
11834.61 537
11835.64 556
11836.67 549
11837.70 512
11838.72 508
11839.75 505
11840.78 522
11841.81 557
11842.83 600
11843.86 557
11844.89 549
11845.92 510
11846.95 511
11847.97 556
11849.00 526
11850.03 513
11851.06 533
11852.09 561
11853.12 550
11854.14 579
11855.17 512
11856.20 553
11857.23 567
11858.26 527
11859.29 511
11860.32 516
11861.34 531
11862.37 551
11863.40 510
11864.43 517
11865.46 564
11866.49 536
11867.52 592
11868.55 518
11869.57 500
11870.60 525
11871.63 525
11872.66 514
11873.69 533
11874.72 549
11875.75 537
11876.78 531
11877.81 557
11878.84 532
11879.87 551
11880.90 595
11881.93 597
11882.96 605
11883.99 575
11885.02 590
11886.05 593
11887.08 557
11888.11 594
11889.14 589
11890.16 636
11891.19 636
11892.22 619
11893.26 632
11894.29 667
11895.32 651
11896.35 685
11897.38 687
11898.41 655
11899.44 674
11900.47 702
11901.50 697
11902.53 688
11903.56 737
11904.59 716
11905.62 762
11906.65 696
11907.68 723
11908.71 678
11909.74 734
11910.77 701
11911.80 687
11912.83 653
11913.87 630
11914.90 682
11915.93 731
11916.96 666
11917.99 689
11919.02 637
11920.05 709
11921.08 693
11922.11 697
11923.15 668
11924.18 655
11925.21 745
11926.24 778
11927.27 799
11928.30 832
11929.34 853
11930.37 997
11931.40 1035
11932.43 1079
11933.46 1040
11934.49 1105
11935.53 1041
11936.56 1058
11937.59 979
11938.62 920
11939.65 829
11940.69 805
11941.72 696
11942.75 687
11943.78 688
11944.82 685
11945.85 682
11946.88 651
11947.91 588
11948.94 602
11949.98 680
11951.01 644
11952.04 618
11953.08 567
11954.11 595
11955.14 559
11956.17 566
11957.21 547
11958.24 556
11959.27 594
11960.31 572
11961.34 548
11962.37 600
11963.40 559
11964.44 589
11965.47 615
11966.50 574
11967.54 560
11968.57 554
11969.60 558
11970.64 567
11971.67 609
11972.70 595
11973.74 612
11974.77 576
11975.81 573
11976.84 584
11977.87 607
11978.91 567
11979.94 550
11980.97 600
11982.01 565
11983.04 565
11984.08 580
11985.11 599
11986.14 567
11987.18 569
11988.21 524
11989.25 599
11990.28 563
11991.32 598
11992.35 563
11993.38 619
11994.42 622
11995.45 646
11996.49 635
11997.52 621
11998.56 592
11999.59 599
12000.63 575
12001.66 590
12002.70 626
12003.73 610
12004.77 648
12005.80 660
12006.84 611
12007.87 613
12008.91 607
12009.94 650
12010.98 629
12012.01 638
12013.05 669
12014.08 662
12015.12 669
12016.15 710
12017.19 716
12018.22 705
12019.26 663
12020.29 702
12021.33 642
12022.37 656
12023.40 701
12024.44 659
12025.47 698
12026.51 641
12027.54 626
12028.58 657
12029.62 642
12030.65 683
12031.69 654
12032.72 647
12033.76 663
12034.80 650
12035.83 667
12036.87 644
12037.91 653
12038.94 638
12039.98 643
12041.01 648
12042.05 616
12043.09 608
12044.12 637
12045.16 636
12046.20 612
12047.23 641
12048.27 648
12049.31 637
12050.35 681
12051.38 584
12052.42 552
12053.46 648
12054.49 623
12055.53 621
12056.57 608
12057.60 603
12058.64 630
12059.68 664
12060.72 609
12061.75 609
12062.79 629
12063.83 647
12064.87 645
12065.90 645
12066.94 637
12067.98 625
12069.02 668
12070.05 671
12071.09 643
12072.13 622
12073.17 633
12074.21 656
12075.24 656
12076.28 617
12077.32 640
12078.36 674
12079.40 654
12080.43 635
12081.47 641
12082.51 647
12083.55 616
12084.59 591
12085.63 638
12086.66 668
12087.70 681
12088.74 650
12089.78 670
12090.82 675
12091.86 646
12092.90 689
12093.93 687
12094.97 762
12096.01 713
12097.05 729
12098.09 774
12099.13 822
12100.17 829
12101.21 794
12102.25 850
12103.28 864
12104.32 896
12105.36 861
12106.40 821
12107.44 878
12108.48 852
12109.52 798
12110.56 770
12111.60 708
12112.64 678
12113.68 719
12114.72 651
12115.76 623
12116.80 598
12117.84 643
12118.88 641
12119.92 571
12120.96 574
12122.00 575
12123.04 541
12124.08 581
12125.12 506
12126.16 548
12127.20 592
12128.24 572
12129.28 575
12130.32 600
12131.36 536
12132.40 529
12133.44 546
12134.48 531
12135.52 507
12136.56 503
12137.60 554
12138.64 560
12139.68 530
12140.72 489
12141.76 524
12142.81 584
12143.85 554
12144.89 531
12145.93 521
12146.97 562
12148.01 563
12149.05 545
12150.09 517
12151.13 546
12152.18 512
12153.22 500
12154.26 475
12155.30 519
12156.34 540
12157.38 487
12158.42 499
12159.47 490
12160.51 484
12161.55 509
12162.59 490
12163.63 509
12164.67 476
12165.72 487
12166.76 460
12167.80 467
12168.84 485
12169.88 425
12170.93 474
12171.97 456
12173.01 469
12174.05 472
12175.09 477
12176.14 469
12177.18 503
12178.22 469
12179.26 448
12180.31 505
12181.35 482
12182.39 449
12183.43 516
12184.48 494
12185.52 498
12186.56 518
12187.60 520
12188.65 444
12189.69 471
12190.73 461
12191.78 525
12192.82 446
12193.86 475
12194.91 481
12195.95 521
12196.99 456
12198.04 498
12199.08 479
12200.12 463
12201.17 474
12202.21 526
12203.25 534
12204.30 495
12205.34 505
12206.38 499
12207.43 505
12208.47 475
12209.51 489
12210.56 490
12211.60 488
12212.65 543
12213.69 480
12214.73 479
12215.78 506
12216.82 507
12217.87 518
12218.91 481
12219.95 479
12221.00 483
12222.04 516
12223.09 533
12224.13 482
12225.17 495
12226.22 527
12227.26 483
12228.31 501
12229.35 518
12230.40 504
12231.44 535
12232.49 511
12233.53 546
12234.58 512
12235.62 553
12236.67 560
12237.71 496
12238.76 474
12239.80 457
12240.85 471
12241.89 475
12242.94 473
12243.98 496
12245.03 498
12246.07 487
12247.12 451
12248.16 436
12249.21 497
12250.25 492
12251.30 483
12252.34 482
12253.39 466
12254.44 481
12255.48 459
12256.53 461
12257.57 449
12258.62 467
12259.67 525
12260.71 511
12261.76 439
12262.80 429
12263.85 479
12264.90 460
12265.94 453
12266.99 439
12268.03 399
12269.08 432
12270.13 480
12271.17 441
12272.22 441
12273.27 418
12274.31 432
12275.36 430
12276.41 452
12277.45 462
12278.50 484
12279.55 506
12280.59 453
12281.64 471
12282.69 451
12283.73 472
12284.78 458
12285.83 474
12286.87 443
12287.92 451
12288.97 441
12290.01 424
12291.06 438
12292.11 468
12293.16 446
12294.20 454
12295.25 449
12296.30 449
12297.35 457
12298.39 444
12299.44 446
12300.49 419
12301.54 432
12302.58 454
12303.63 453
12304.68 442
12305.73 423
12306.78 436
12307.82 440
12308.87 464
12309.92 435
12310.97 423
12312.02 451
12313.06 448
12314.11 492
12315.16 422
12316.21 477
12317.26 402
12318.31 408
12319.35 439
12320.40 450
12321.45 407
12322.50 454
12323.55 433
12324.60 413
12325.65 423
12326.69 447
12327.74 397
12328.79 392
12329.84 400
12330.89 405
12331.94 429
12332.99 422
12334.04 387
12335.09 410
12336.13 404
12337.18 427
12338.23 450
12339.28 452
12340.33 441
12341.38 424
12342.43 426
12343.48 440
12344.53 467
12345.58 389
12346.63 389
12347.68 372
12348.73 413
12349.78 394
12350.83 419
12351.88 404
12352.93 411
12353.98 395
12355.03 441
12356.08 432
12357.13 433
12358.18 449
12359.23 444
12360.28 404
12361.33 408
12362.38 413
12363.43 422
12364.48 405
12365.53 419
12366.58 429
12367.63 388
12368.68 418
12369.73 403
12370.78 390
12371.83 380
12372.88 409
12373.93 429
12374.98 409
12376.04 375
12377.09 362
12378.14 404
12379.19 414
12380.24 417
12381.29 429
12382.34 413
12383.39 430
12384.44 448
12385.49 427
12386.55 430
12387.60 422
12388.65 412
12389.70 402
12390.75 423
12391.80 450
12392.85 403
12393.91 402
12394.96 450
12396.01 417
12397.06 422
12398.11 435
12399.17 462
12400.22 470
12401.27 433
12402.32 436
12403.37 436
12404.42 438
12405.48 432
12406.53 503
12407.58 492
12408.63 448
12409.69 422
12410.74 462
12411.79 467
12412.84 453
12413.90 409
12414.95 474
12416.00 439
12417.05 464
12418.11 463
12419.16 455
12420.21 460
12421.26 450
12422.32 493
12423.37 495
12424.42 436
12425.48 463
12426.53 452
12427.58 453
12428.63 434
12429.69 460
12430.74 506
12431.79 512
12432.85 459
12433.90 430
12434.95 500
12436.01 496
12437.06 475
12438.11 465
12439.17 464
12440.22 431
12441.28 497
12442.33 487
12443.38 435
12444.44 461
12445.49 477
12446.54 461
12447.60 463
12448.65 448
12449.71 480
12450.76 477
12451.81 469
12452.87 442
12453.92 508
12454.98 499
12456.03 462
12457.08 458
12458.14 485
12459.19 463
12460.25 435
12461.30 424
12462.36 416
12463.41 443
12464.47 431
12465.52 474
12466.58 474
12467.63 488
12468.68 504
12469.74 447
12470.79 491
12471.85 477
12472.90 451
12473.96 489
12475.01 483
12476.07 518
12477.12 522
12478.18 612
12479.24 560
12480.29 548
12481.35 543
12482.40 571
12483.46 570
12484.51 534
12485.57 570
12486.62 577
12487.68 637
12488.73 716
12489.79 756
12490.85 750
12491.90 885
12492.96 921
12494.01 1032
12495.07 1028
12496.13 1033
12497.18 1083
12498.24 1075
12499.29 973
12500.35 950
12501.41 955
12502.46 881
12503.52 766
12504.57 746
12505.63 781
12506.69 746
12507.74 652
12508.80 626
12509.86 556
12510.91 553
12511.97 594
12513.03 586
12514.08 536
12515.14 537
12516.20 546
12517.25 537
12518.31 527
12519.37 524
12520.42 504
12521.48 499
12522.54 500
12523.60 512
12524.65 505
12525.71 522
12526.77 555
12527.82 565
12528.88 539
12529.94 506
12531.00 510
12532.05 507
12533.11 520
12534.17 519
12535.23 479
12536.28 491
12537.34 516
12538.40 559
12539.46 479
12540.52 475
12541.57 473
12542.63 473
12543.69 500
12544.75 507
12545.81 466
12546.86 513
12547.92 501
12548.98 461
12550.04 511
12551.10 489
12552.15 498
12553.21 526
12554.27 521
12555.33 550
12556.39 538
12557.45 542
12558.51 526
12559.56 516
12560.62 568
12561.68 545
12562.74 541
12563.80 552
12564.86 561
12565.92 538
12566.98 567
12568.03 582
12569.09 603
12570.15 595
12571.21 627
12572.27 624
12573.33 718
12574.39 699
12575.45 725
12576.51 703
12577.57 728
12578.63 737
12579.69 701
12580.75 697
12581.81 723
12582.87 681
12583.93 705
12584.98 670
12586.04 669
12587.10 632
12588.16 626
12589.22 609
12590.28 594
12591.34 615
12592.40 614
12593.46 596
12594.52 568
12595.58 552
12596.64 572
12597.70 625
12598.77 586
12599.83 562
12600.89 554
12601.95 556
12603.01 574
12604.07 547
12605.13 562
12606.19 563
12607.25 557
12608.31 512
12609.37 518
12610.43 522
12611.49 514
12612.55 546
12613.61 513
12614.68 528
12615.74 548
12616.80 557
12617.86 565
12618.92 518
12619.98 531
12621.04 541
12622.10 524
12623.16 561
12624.23 477
12625.29 493
12626.35 500
12627.41 497
12628.47 521
12629.53 520
12630.59 527
12631.66 546
12632.72 517
12633.78 531
12634.84 527
12635.90 519
12636.97 564
12638.03 543
12639.09 516
12640.15 507
12641.21 573
12642.28 540
12643.34 557
12644.40 521
12645.46 523
12646.52 544
12647.59 576
12648.65 635
12649.71 632
12650.77 601
12651.84 638
12652.90 658
12653.96 623
12655.03 659
12656.09 632
12657.15 637
12658.21 670
12659.28 680
12660.34 693
12661.40 664
12662.46 693
12663.53 693
12664.59 666
12665.65 649
12666.72 640
12667.78 665
12668.84 636
12669.91 632
12670.97 635
12672.03 619
12673.10 627
12674.16 643
12675.22 628
12676.29 634
12677.35 663
12678.42 702
12679.48 687
12680.54 676
12681.61 696
12682.67 671
12683.73 676
12684.80 693
12685.86 690
12686.93 681
12687.99 672
12689.05 719
12690.12 724
12691.18 716
12692.25 793
12693.31 768
12694.38 731
12695.44 693
12696.50 818
12697.57 825
12698.63 855
12699.70 860
12700.76 866
12701.83 887
12702.89 908
12703.96 941
12705.02 965
12706.09 1028
12707.15 952
12708.22 967
12709.28 969
12710.35 967
12711.41 893
12712.48 816
12713.54 767
12714.61 751
12715.67 751
12716.74 692
12717.80 675
12718.87 644
12719.93 637
12721.00 651
12722.06 626
12723.13 650
12724.19 649
12725.26 607
12726.33 580
12727.39 587
12728.46 593
12729.52 589
12730.59 601
12731.66 616
12732.72 654
12733.79 557
12734.85 551
12735.92 563
12736.99 613
12738.05 602
12739.12 555
12740.18 572
12741.25 543
12742.32 547
12743.38 533
12744.45 536
12745.52 579
12746.58 543
12747.65 535
12748.72 543
12749.78 536
12750.85 520
12751.92 555
12752.98 514
12754.05 504
12755.12 502
12756.18 537
12757.25 575
12758.32 515
12759.38 506
12760.45 507
12761.52 500
12762.59 480
12763.65 477
12764.72 491
12765.79 450
12766.85 457
12767.92 478
12768.99 454
12770.06 478
12771.12 485
12772.19 463
12773.26 461
12774.33 460
12775.40 452
12776.46 501
12777.53 466
12778.60 458
12779.67 496
12780.73 546
12781.80 447
12782.87 457
12783.94 463
12785.01 483
12786.08 472
12787.14 461
12788.21 472
12789.28 500
12790.35 496
12791.42 457
12792.49 499
12793.55 485
12794.62 473
12795.69 483
12796.76 494
12797.83 485
12798.90 514
12799.97 491
12801.03 495
12802.10 483
12803.17 441
12804.24 464
12805.31 456
12806.38 461
12807.45 476
12808.52 505
12809.59 500
12810.66 467
12811.72 462
12812.79 495
12813.86 470
12814.93 473
12816.00 459
12817.07 493
12818.14 469
12819.21 450
12820.28 505
12821.35 479
12822.42 486
12823.49 528
12824.56 537
12825.63 539
12826.70 496
12827.77 471
12828.84 482
12829.91 462
12830.98 479
12832.05 465
12833.12 458
12834.19 419
12835.26 444
12836.33 459
12837.40 454
12838.47 430
12839.54 443
12840.61 433
12841.68 458
12842.75 458
12843.82 400
12844.89 434
12845.96 426
12847.04 492
12848.11 459
12849.18 470
12850.25 444
12851.32 433
12852.39 414
12853.46 414
12854.53 431
12855.60 440
12856.67 412
12857.75 378
12858.82 400
12859.89 430
12860.96 410
12862.03 423
12863.10 382
12864.17 401
12865.24 360
12866.32 402
12867.39 439
12868.46 393
12869.53 392
12870.60 391
12871.67 427
12872.75 405
12873.82 370
12874.89 392
12875.96 394
12877.03 381
12878.11 400
12879.18 383
12880.25 395
12881.32 428
12882.39 388
12883.47 373
12884.54 371
12885.61 358
12886.68 380
12887.76 386
12888.83 344
12889.90 369
12890.97 367
12892.05 419
12893.12 387
12894.19 373
12895.27 408
12896.34 363
12897.41 394
12898.48 381
12899.56 408
12900.63 418
12901.70 383
12902.78 377
12903.85 400
12904.92 395
12905.99 378
12907.07 354
12908.14 364
12909.21 365
12910.29 359
12911.36 404
12912.44 389
12913.51 406
12914.58 373
12915.66 363
12916.73 364
12917.80 382
12918.88 380
12919.95 387
12921.02 345
12922.10 382
12923.17 377
12924.25 350
12925.32 356
12926.39 356
12927.47 395
12928.54 378
12929.62 395
12930.69 395
12931.77 392
12932.84 373
12933.91 432
12934.99 396
12936.06 353
12937.14 342
12938.21 414
12939.29 414
12940.36 432
12941.44 367
12942.51 363
12943.59 406
12944.66 390
12945.73 379
12946.81 366
12947.88 391
12948.96 406
12950.03 395
12951.11 350
12952.18 359
12953.26 358
12954.34 405
12955.41 402
12956.49 389
12957.56 371
12958.64 370
12959.71 393
12960.79 332
12961.86 367
12962.94 394
12964.01 409
12965.09 385
12966.17 352
12967.24 378
12968.32 391
12969.39 368
12970.47 374
12971.54 384
12972.62 420
12973.70 385
12974.77 416
12975.85 410
12976.93 401
12978.00 372
12979.08 396
12980.15 382
12981.23 367
12982.31 376
12983.38 431
12984.46 463
12985.54 412
12986.61 393
12987.69 429
12988.77 429
12989.84 394
12990.92 386
12992.00 415
12993.07 413
12994.15 442
12995.23 466
12996.30 454
12997.38 417
12998.46 430
12999.53 422
13000.61 418
13001.69 421
13002.77 453
13003.84 420
13004.92 435
13006.00 407
13007.08 393
13008.15 446
13009.23 451
13010.31 472
13011.39 477
13012.46 452
13013.54 453
13014.62 463
13015.70 497
13016.77 523
13017.85 492
13018.93 488
13020.01 456
13021.09 487
13022.16 504
13023.24 474
13024.32 446
13025.40 462
13026.48 485
13027.56 515
13028.63 536
13029.71 478
13030.79 482
13031.87 490
13032.95 509
13034.03 517
13035.10 527
13036.18 536
13037.26 543
13038.34 519
13039.42 562
13040.50 554
13041.58 586
13042.66 529
13043.73 509
13044.81 522
13045.89 545
13046.97 520
13048.05 558
13049.13 543
13050.21 509
13051.29 562
13052.37 605
13053.45 612
13054.53 614
13055.61 563
13056.69 600
13057.76 584
13058.84 552
13059.92 567
13061.00 520
13062.08 552
13063.16 524
13064.24 512
13065.32 548
13066.40 506
13067.48 514
13068.56 508
13069.64 521
13070.72 497
13071.80 503
13072.88 495
13073.96 451
13075.04 454
13076.12 462
13077.20 428
13078.28 453
13079.36 463
13080.44 438
13081.53 425
13082.61 417
13083.69 438
13084.77 410
13085.85 400
13086.93 439
13088.01 496
13089.09 425
13090.17 472
13091.25 452
13092.33 428
13093.41 433
13094.49 444
13095.58 419
13096.66 430
13097.74 438
13098.82 436
13099.90 432
13100.98 410
13102.06 431
13103.14 407
13104.23 397
13105.31 370
13106.39 419
13107.47 385
13108.55 427
13109.63 400
13110.72 435
13111.80 424
13112.88 394
13113.96 395
13115.04 398
13116.13 371
13117.21 378
13118.29 354
13119.37 410
13120.45 416
13121.54 396
13122.62 379
13123.70 378
13124.78 427
13125.86 382
13126.95 394
13128.03 391
13129.11 369
13130.19 370
13131.28 381
13132.36 409
13133.44 400
13134.52 386
13135.61 391
13136.69 410
13137.77 404
13138.86 433
13139.94 419
13141.02 392
13142.11 416
13143.19 426
13144.27 430
13145.35 418
13146.44 412
13147.52 396
13148.60 371
13149.69 391
13150.77 389
13151.85 396
13152.94 378
13154.02 404
13155.10 396
13156.19 385
13157.27 429
13158.36 426
13159.44 429
13160.52 393
13161.61 365
13162.69 397
13163.77 407
13164.86 405
13165.94 429
13167.03 362
13168.11 367
13169.19 364
13170.28 386
13171.36 380
13172.45 356
13173.53 375
13174.62 385
13175.70 415
13176.79 420
13177.87 440
13178.95 363
13180.04 357
13181.12 384
13182.21 386
13183.29 352
13184.38 392
13185.46 408
13186.55 413
13187.63 381
13188.72 350
13189.80 396
13190.89 399
13191.97 400
13193.06 435
13194.14 389
13195.23 388
13196.31 432
13197.40 408
13198.48 368
13199.57 375
13200.65 367
13201.74 400
13202.83 406
13203.91 404
13205.00 400
13206.08 377
13207.17 423
13208.25 407
13209.34 403
13210.43 369
13211.51 366
13212.60 400
13213.68 381
13214.77 403
13215.86 386
13216.94 363
13218.03 388
13219.11 425
13220.20 372
13221.29 348
13222.37 390
13223.46 399
13224.55 383
13225.63 351
13226.72 378
13227.80 389
13228.89 372
13229.98 371
13231.06 380
13232.15 406
13233.24 387
13234.32 398
13235.41 379
13236.50 376
13237.59 370
13238.67 402
13239.76 375
13240.85 363
13241.93 364
13243.02 416
13244.11 399
13245.20 380
13246.28 371
13247.37 438
13248.46 392
13249.55 436
13250.63 433
13251.72 407
13252.81 428
13253.90 416
13254.98 437
13256.07 393
13257.16 408
13258.25 423
13259.33 436
13260.42 434
13261.51 417
13262.60 403
13263.69 419
13264.77 424
13265.86 417
13266.95 424
13268.04 449
13269.13 451
13270.22 456
13271.30 416
13272.39 383
13273.48 409
13274.57 400
13275.66 448
13276.75 438
13277.83 452
13278.92 436
13280.01 474
13281.10 451
13282.19 442
13283.28 418
13284.37 441
13285.46 454
13286.55 481
13287.63 476
13288.72 469
13289.81 461
13290.90 474
13291.99 518
13293.08 497
13294.17 440
13295.26 455
13296.35 512
13297.44 482
13298.53 486
13299.62 442
13300.71 447
13301.80 474
13302.89 523
13303.97 488
13305.06 453
13306.15 501
13307.24 535
13308.33 481
13309.42 510
13310.51 534
13311.60 559
13312.69 504
13313.78 503
13314.87 506
13315.96 531
13317.05 480
13318.14 512
13319.24 463
13320.33 452
13321.42 503
13322.51 561
13323.60 550
13324.69 480
13325.78 505
13326.87 534
13327.96 486
13329.05 466
13330.14 466
13331.23 483
13332.32 525
13333.41 499
13334.50 513
13335.60 503
13336.69 514
13337.78 511
13338.87 528
13339.96 505
13341.05 506
13342.14 506
13343.23 539
13344.32 577
13345.42 531
13346.51 501
13347.60 537
13348.69 577
13349.78 560
13350.87 576
13351.97 603
13353.06 606
13354.15 575
13355.24 523
13356.33 570
13357.42 566
13358.52 618
13359.61 648
13360.70 650
13361.79 594
13362.88 661
13363.98 628
13365.07 655
13366.16 661
13367.25 645
13368.35 710
13369.44 713
13370.53 667
13371.62 632
13372.72 639
13373.81 664
13374.90 667
13375.99 625
13377.09 535
13378.18 570
13379.27 588
13380.36 570
13381.46 533
13382.55 492
13383.64 496
13384.74 540
13385.83 499
13386.92 468
13388.02 432
13389.11 493
13390.20 491
13391.30 504
13392.39 477
13393.48 463
13394.58 457
13395.67 496
13396.76 469
13397.86 493
13398.95 456
13400.04 461
13401.14 440
13402.23 451
13403.32 461
13404.42 458
13405.51 506
13406.61 497
13407.70 476
13408.79 461
13409.89 476
13410.98 475
13412.08 466
13413.17 452
13414.26 442
13415.36 462
13416.45 460
13417.55 472
13418.64 402
13419.74 428
13420.83 467
13421.93 431
13423.02 440
13424.11 437
13425.21 426
13426.30 455
13427.40 468
13428.49 451
13429.59 447
13430.68 474
13431.78 481
13432.87 528
13433.97 546
13435.06 480
13436.16 467
13437.25 505
13438.35 461
13439.44 466
13440.54 464
13441.63 487
13442.73 479
13443.83 486
13444.92 482
13446.02 497
13447.11 461
13448.21 511
13449.30 529
13450.40 517
13451.49 493
13452.59 534
13453.69 512
13454.78 520
13455.88 499
13456.97 469
13458.07 552
13459.17 540
13460.26 569
13461.36 535
13462.45 519
13463.55 537
13464.65 539
13465.74 546
13466.84 524
13467.94 540
13469.03 554
13470.13 587
13471.23 549
13472.32 530
13473.42 517
13474.52 566
13475.61 551
13476.71 614
13477.81 582
13478.90 561
13480.00 583
13481.10 573
13482.19 577
13483.29 596
13484.39 544
13485.48 545
13486.58 602
13487.68 576
13488.78 536
13489.87 593
13490.97 592
13492.07 631
13493.17 587
13494.26 583
13495.36 618
13496.46 710
13497.56 680
13498.65 648
13499.75 656
13500.85 704
13501.95 752
13503.04 758
13504.14 742
13505.24 733
13506.34 770
13507.44 750
13508.53 672
13509.63 640
13510.73 672
13511.83 668
13512.93 648
13514.03 587
13515.12 582
13516.22 599
13517.32 593
13518.42 526
13519.52 523
13520.62 511
13521.71 490
13522.81 500
13523.91 472
13525.01 489
13526.11 467
13527.21 485
13528.31 494
13529.41 477
13530.51 465
13531.60 488
13532.70 489
13533.80 460
13534.90 473
13536.00 440
13537.10 446
13538.20 459
13539.30 481
13540.40 466
13541.50 462
13542.60 483
13543.70 438
13544.80 430
13545.90 482
13547.00 461
13548.09 438
13549.19 423
13550.29 386
13551.39 424
13552.49 419
13553.59 433
13554.69 410
13555.79 420
13556.89 410
13557.99 431
13559.09 431
13560.19 447
13561.29 401
13562.39 391
13563.50 404
13564.60 387
13565.70 392
13566.80 413
13567.90 434
13569.00 437
13570.10 415
13571.20 396
13572.30 435
13573.40 433
13574.50 427
13575.60 414
13576.70 401
13577.80 426
13578.90 435
13580.01 435
13581.11 410
13582.21 408
13583.31 446
13584.41 468
13585.51 429
13586.61 426
13587.71 398
13588.81 408
13589.92 455
13591.02 428
13592.12 402
13593.22 421
13594.32 417
13595.42 420
13596.53 404
13597.63 420
13598.73 445
13599.83 423
13600.93 440
13602.03 402
13603.14 384
13604.24 417
13605.34 438
13606.44 422
13607.54 397
13608.65 386
13609.75 396
13610.85 392
13611.95 409
13613.06 440
13614.16 410
13615.26 416
13616.36 416
13617.47 427
13618.57 429
13619.67 468
13620.77 436
13621.88 441
13622.98 406
13624.08 429
13625.18 423
13626.29 437
13627.39 414
13628.49 410
13629.60 440
13630.70 470
13631.80 446
13632.91 414
13634.01 428
13635.11 368
13636.21 446
13637.32 409
13638.42 436
13639.53 437
13640.63 456
13641.73 444
13642.84 436
13643.94 422
13645.04 444
13646.15 446
13647.25 409
13648.35 391
13649.46 403
13650.56 437
13651.67 463
13652.77 391
13653.87 394
13654.98 393
13656.08 422
13657.19 405
13658.29 404
13659.39 380
13660.50 384
13661.60 377
13662.71 424
13663.81 383
13664.92 396
13666.02 422
13667.12 392
13668.23 408
13669.33 411
13670.44 399
13671.54 398
13672.65 390
13673.75 367
13674.86 384
13675.96 368
13677.07 409
13678.17 434
13679.28 411
13680.38 410
13681.49 360
13682.59 399
13683.70 402
13684.80 409
13685.91 357
13687.01 412
13688.12 429
13689.22 441
13690.33 403
13691.44 391
13692.54 399
13693.65 408
13694.75 375
13695.86 428
13696.96 386
13698.07 441
13699.18 394
13700.28 408
13701.39 438
13702.49 417
13703.60 401
13704.71 416
13705.81 463
13706.92 436
13708.02 429
13709.13 434
13710.24 401
13711.34 423
13712.45 434
13713.56 461
13714.66 441
13715.77 452
13716.87 439
13717.98 426
13719.09 439
13720.19 447
13721.30 465
13722.41 426
13723.51 446
13724.62 476
13725.73 516
13726.84 462
13727.94 516
13729.05 493
13730.16 489
13731.26 483
13732.37 508
13733.48 466
13734.59 430
13735.69 465
13736.80 490
13737.91 514
13739.01 500
13740.12 483
13741.23 484
13742.34 515
13743.45 507
13744.55 471
13745.66 527
13746.77 519
13747.88 520
13748.98 509
13750.09 519
13751.20 563
13752.31 540
13753.42 589
13754.52 581
13755.63 587
13756.74 601
13757.85 588
13758.96 600
13760.06 637
13761.17 634
13762.28 637
13763.39 710
13764.50 729
13765.61 753
13766.72 707
13767.82 772
13768.93 823
13770.04 898
13771.15 879
13772.26 910
13773.37 900
13774.48 927
13775.59 918
13776.69 897
13777.80 855
13778.91 873
13780.02 826
13781.13 804
13782.24 715
13783.35 650
13784.46 686
13785.57 584
13786.68 607
13787.79 567
13788.90 576
13790.01 601
13791.12 573
13792.22 561
13793.33 562
13794.44 539
13795.55 518
13796.66 499
13797.77 533
13798.88 482
13799.99 503
13801.10 494
13802.21 505
13803.32 488
13804.43 521
13805.54 561
13806.65 501
13807.76 497
13808.87 516
13809.98 492
13811.09 515
13812.20 508
13813.32 466
13814.43 527
13815.54 492
13816.65 520
13817.76 526
13818.87 498
13819.98 485
13821.09 473
13822.20 459
13823.31 478
13824.42 480
13825.53 461
13826.64 477
13827.76 476
13828.87 488
13829.98 472
13831.09 468
13832.20 448
13833.31 459
13834.42 475
13835.53 466
13836.65 452
13837.76 468
13838.87 496
13839.98 472
13841.09 462
13842.20 452
13843.31 446
13844.43 445
13845.54 465
13846.65 505
13847.76 507
13848.87 501
13849.99 449
13851.10 475
13852.21 476
13853.32 517
13854.43 506
13855.55 525
13856.66 505
13857.77 494
13858.88 540
13859.99 528
13861.11 519
13862.22 544
13863.33 522
13864.44 522
13865.56 553
13866.67 488
13867.78 541
13868.89 550
13870.01 551
13871.12 484
13872.23 491
13873.35 504
13874.46 516
13875.57 505
13876.68 514
13877.80 510
13878.91 513
13880.02 541
13881.14 520
13882.25 471
13883.36 478
13884.48 497
13885.59 475
13886.70 501
13887.82 511
13888.93 493
13890.04 483
13891.16 540
13892.27 549
13893.39 532
13894.50 556
13895.61 580
13896.73 547
13897.84 543
13898.95 570
13900.07 551
13901.18 502
13902.30 488
13903.41 530
13904.52 510
13905.64 503
13906.75 522
13907.87 475
13908.98 497
13910.10 442
13911.21 459
13912.32 464
13913.44 454
13914.55 475
13915.67 513
13916.78 439
13917.90 433
13919.01 495
13920.13 475
13921.24 444
13922.36 416
13923.47 449
13924.59 451
13925.70 479
13926.82 460
13927.93 433
13929.05 419
13930.16 435
13931.28 469
13932.39 478
13933.51 401
13934.62 426
13935.74 436
13936.85 456
13937.97 437
13939.08 417
13940.20 454
13941.32 486
13942.43 448
13943.55 439
13944.66 471
13945.78 476
13946.89 453
13948.01 440
13949.13 417
13950.24 470
13951.36 470
13952.47 424
13953.59 455
13954.71 429
13955.82 473
13956.94 459
13958.05 448
13959.17 421
13960.29 422
13961.40 423
13962.52 467
13963.64 426
13964.75 420
13965.87 443
13966.99 455
13968.10 476
13969.22 469
13970.34 434
13971.45 423
13972.57 451
13973.69 449
13974.80 444
13975.92 463
13977.04 495
13978.16 467
13979.27 444
13980.39 453
13981.51 485
13982.62 512
13983.74 480
13984.86 455
13985.98 460
13987.09 465
13988.21 487
13989.33 487
13990.45 485
13991.56 480
13992.68 471
13993.80 510
13994.92 487
13996.03 496
13997.15 479
13998.27 486
13999.39 497
14000.51 497
14001.62 465
14002.74 459
14003.86 529
14004.98 510
14006.10 470
14007.21 493
14008.33 556
14009.45 595
14010.57 545
14011.69 487
14012.81 503
14013.93 515
14015.04 525
14016.16 514
14017.28 496
14018.40 558
14019.52 553
14020.64 563
14021.76 516
14022.87 539
14023.99 594
14025.11 606
14026.23 587
14027.35 627
14028.47 536
14029.59 545
14030.71 555
14031.83 529
14032.95 512
14034.07 481
14035.19 505
14036.30 496
14037.42 486
14038.54 488
14039.66 501
14040.78 524
14041.90 530
14043.02 510
14044.14 434
14045.26 498
14046.38 443
14047.50 454
14048.62 461
14049.74 492
14050.86 527
14051.98 484
14053.10 468
14054.22 511
14055.34 478
14056.46 495
14057.58 501
14058.70 470
14059.82 482
14060.94 473
14062.06 469
14063.18 461
14064.30 471
14065.43 479
14066.55 497
14067.67 483
14068.79 538
14069.91 510
14071.03 506
14072.15 547
14073.27 509
14074.39 498
14075.51 512
14076.63 479
14077.75 489
14078.88 511
14080.00 544
14081.12 522
14082.24 533
14083.36 508
14084.48 515
14085.60 600
14086.72 590
14087.85 611
14088.97 609
14090.09 658
14091.21 621
14092.33 613
14093.45 642
14094.58 623
14095.70 610
14096.82 646
14097.94 683
14099.06 686
14100.19 686
14101.31 647
14102.43 692
14103.55 615
14104.67 592
14105.80 602
14106.92 586
14108.04 590
14109.16 607
14110.28 542
14111.41 543
14112.53 562
14113.65 518
14114.77 523
14115.90 520
14117.02 492
14118.14 474
14119.27 456
14120.39 472
14121.51 463
14122.63 463
14123.76 461
14124.88 471
14126.00 476
14127.13 427
14128.25 399
14129.37 462
14130.50 417
14131.62 424
14132.74 421
14133.86 461
14134.99 477
14136.11 466
14137.24 414
14138.36 472
14139.48 475
14140.61 432
14141.73 407
14142.85 475
14143.98 463
14145.10 441
14146.22 418
14147.35 441
14148.47 401
14149.60 411
14150.72 454
14151.84 402
14152.97 396
14154.09 423
14155.22 442
14156.34 405
14157.46 456
14158.59 430
14159.71 408
14160.84 413
14161.96 385
14163.09 376
14164.21 453
14165.34 420
14166.46 416
14167.58 395
14168.71 380
14169.83 395
14170.96 386
14172.08 411
14173.21 412
14174.33 405
14175.46 380
14176.58 397
14177.71 405
14178.83 402
14179.96 431
14181.08 375
14182.21 381
14183.33 386
14184.46 420
14185.59 360
14186.71 368
14187.84 347
14188.96 401
14190.09 395
14191.21 389
14192.34 386
14193.46 393
14194.59 392
14195.72 399
14196.84 422
14197.97 425
14199.09 404
14200.22 418
14201.35 406
14202.47 394
14203.60 392
14204.72 353
14205.85 371
14206.98 383
14208.10 373
14209.23 408
14210.35 383
14211.48 366
14212.61 349
14213.73 365
14214.86 364
14215.99 327
14217.11 356
14218.24 353
14219.37 391
14220.49 361
14221.62 395
14222.75 378
14223.87 392
14225.00 374
14226.13 375
14227.26 372
14228.38 340
14229.51 364
14230.64 379
14231.76 335
14232.89 347
14234.02 356
14235.15 387
14236.27 321
14237.40 362
14238.53 348
14239.66 368
14240.78 346
14241.91 330
14243.04 354
14244.17 333
14245.29 338
14246.42 360
14247.55 326
14248.68 338
14249.81 338
14250.93 349
14252.06 350
14253.19 333
14254.32 329
14255.45 338
14256.57 334
14257.70 330
14258.83 365
14259.96 345
14261.09 364
14262.22 323
14263.34 345
14264.47 355
14265.60 347
14266.73 358
14267.86 361
14268.99 341
14270.12 342
14271.24 323
14272.37 340
14273.50 352
14274.63 314
14275.76 334
14276.89 354
14278.02 326
14279.15 325
14280.28 325
14281.41 315
14282.54 323
14283.66 336
14284.79 326
14285.92 309
14287.05 305
14288.18 313
14289.31 341
14290.44 342
14291.57 309
14292.70 309
14293.83 303
14294.96 375
14296.09 316
14297.22 300
14298.35 292
14299.48 327
14300.61 344
14301.74 299
14302.87 323
14304.00 306
14305.13 305
14306.26 293
14307.39 314
14308.52 278
14309.65 289
14310.78 293
14311.91 282
14313.04 301
14314.17 254
14315.30 311
14316.43 300
14317.56 333
14318.69 271
14319.82 273
14320.96 278
14322.09 311
14323.22 300
14324.35 284
14325.48 242
14326.61 312
14327.74 299
14328.87 292
14330.00 293
14331.13 306
14332.27 263
14333.40 279
14334.53 281
14335.66 279
14336.79 300
14337.92 261
14339.05 291
14340.18 298
14341.32 255
14342.45 252
14343.58 278
14344.71 283
14345.84 286
14346.98 263
14348.11 302
14349.24 285
14350.37 264
14351.50 305
14352.63 287
14353.77 301
14354.90 280
14356.03 299
14357.16 289
14358.30 285
14359.43 253
14360.56 283
14361.69 281
14362.82 275
14363.96 289
14365.09 279
14366.22 271
14367.35 299
14368.49 321
14369.62 280
14370.75 282
14371.89 271
14373.02 274
14374.15 277
14375.28 277
14376.42 285
14377.55 297
14378.68 297
14379.82 328
14380.95 305
14382.08 304
14383.22 261
14384.35 266
14385.48 292
14386.62 304
14387.75 302
14388.88 281
14390.02 287
14391.15 282
14392.28 267
14393.42 264
14394.55 294
14395.68 267
14396.82 306
14397.95 274
14399.09 279
14400.22 263
14401.35 303
14402.49 307
14403.62 318
14404.76 272
14405.89 280
14407.02 295
14408.16 297
14409.29 294
14410.43 295
14411.56 285
14412.70 294
14413.83 297
14414.96 286
14416.10 323
14417.23 298
14418.37 293
14419.50 294
14420.64 279
14421.77 293
14422.91 301
14424.04 281
14425.18 299
14426.31 274
14427.45 314
14428.58 349
14429.72 268
14430.85 291
14431.99 274
14433.12 311
14434.26 267
14435.39 268
14436.53 270
14437.66 257
14438.80 289
14439.93 305
14441.07 299
14442.20 274
14443.34 315
14444.48 282
14445.61 316
14446.75 286
14447.88 259
14449.02 275
14450.15 290
14451.29 243
14452.43 254
14453.56 256
14454.70 258
14455.83 295
14456.97 289
14458.11 289
14459.24 321
14460.38 334
14461.52 303
14462.65 278
14463.79 263
14464.93 311
14466.06 292
14467.20 281
14468.33 254
14469.47 299
14470.61 268
14471.74 326
14472.88 279
14474.02 275
14475.16 269
14476.29 267
14477.43 328
14478.57 332
14479.70 343
14480.84 283
14481.98 294
14483.11 293
14484.25 303
14485.39 293
14486.53 293
14487.66 285
14488.80 288
14489.94 306
14491.08 271
14492.21 289
14493.35 297
14494.49 337
14495.63 293
14496.76 265
14497.90 259
14499.04 300
14500.18 324
14501.31 302
14502.45 263
14503.59 283
14504.73 297
14505.87 300
14507.01 267
14508.14 277
14509.28 262
14510.42 281
14511.56 299
14512.70 262
14513.83 272
14514.97 245
14516.11 252
14517.25 262
14518.39 301
14519.53 271
14520.67 293
14521.80 274
14522.94 267
14524.08 263
14525.22 285
14526.36 273
14527.50 313
14528.64 306
14529.78 280
14530.92 308
14532.05 261
14533.19 301
14534.33 292
14535.47 266
14536.61 269
14537.75 294
14538.89 294
14540.03 284
14541.17 247
14542.31 279
14543.45 272
14544.59 287
14545.73 305
14546.87 275
14548.01 272
14549.15 296
14550.29 295
14551.43 276
14552.57 278
14553.71 275
14554.85 295
14555.99 263
14557.13 276
14558.27 276
14559.41 312
14560.55 274
14561.69 305
14562.83 284
14563.97 307
14565.11 304
14566.25 282
14567.39 271
14568.53 281
14569.67 265
14570.81 292
14571.95 298
14573.09 269
14574.23 259
14575.37 288
14576.51 322
14577.66 284
14578.80 298
14579.94 305
14581.08 302
14582.22 270
14583.36 286
14584.50 297
14585.64 297
14586.78 325
14587.93 302
14589.07 306
14590.21 282
14591.35 290
14592.49 320
14593.63 313
14594.77 288
14595.92 308
14597.06 290
14598.20 309
14599.34 291
14600.48 320
14601.62 307
14602.77 299
14603.91 284
14605.05 326
14606.19 316
14607.33 309
14608.48 329
14609.62 270
14610.76 300
14611.90 314
14613.04 293
14614.19 319
14615.33 319
14616.47 317
14617.61 313
14618.76 358
14619.90 330
14621.04 322
14622.18 299
14623.33 324
14624.47 316
14625.61 368
14626.76 346
14627.90 361
14629.04 342
14630.18 362
14631.33 333
14632.47 355
14633.61 375
14634.76 348
14635.90 387
14637.04 372
14638.19 379
14639.33 369
14640.47 366
14641.62 339
14642.76 375
14643.90 337
14645.05 315
14646.19 292
14647.33 319
14648.48 329
14649.62 299
14650.76 308
14651.91 313
14653.05 336
14654.20 317
14655.34 317
14656.48 311
14657.63 321
14658.77 290
14659.92 272
14661.06 317
14662.20 302
14663.35 278
14664.49 309
14665.64 300
14666.78 300
14667.93 296
14669.07 269
14670.22 297
14671.36 321
14672.50 264
14673.65 259
14674.79 259
14675.94 268
14677.08 277
14678.23 280
14679.37 284
14680.52 284
14681.66 256
14682.81 281
14683.95 257
14685.10 262
14686.24 273
14687.39 280
14688.53 313
14689.68 299
14690.82 281
14691.97 268
14693.12 259
14694.26 255
14695.41 244
14696.55 264
14697.70 261
14698.84 275
14699.99 279
14701.13 285
14702.28 295
14703.43 277
14704.57 242
14705.72 277
14706.86 255
14708.01 225
14709.16 239
14710.30 251
14711.45 260
14712.59 262
14713.74 273
14714.89 293
14716.03 291
14717.18 282
14718.33 290
14719.47 288
14720.62 288
14721.77 263
14722.91 274
14724.06 283
14725.21 289
14726.35 258
14727.50 257
14728.65 278
14729.79 261
14730.94 282
14732.09 277
14733.23 283
14734.38 302
14735.53 283
14736.67 272
14737.82 283
14738.97 293
14740.12 284
14741.26 282
14742.41 297
14743.56 248
14744.71 265
14745.85 294
14747.00 256
14748.15 243
14749.30 285
14750.44 256
14751.59 270
14752.74 270
14753.89 254
14755.03 322
14756.18 277
14757.33 281
14758.48 270
14759.63 255
14760.77 275
14761.92 261
14763.07 278
14764.22 284
14765.37 251
14766.52 278
14767.66 260
14768.81 272
14769.96 300
14771.11 318
14772.26 283
14773.41 289
14774.55 303
14775.70 281
14776.85 262
14778.00 266
14779.15 287
14780.30 280
14781.45 269
14782.60 293
14783.74 302
14784.89 322
14786.04 303
14787.19 273
14788.34 283
14789.49 306
14790.64 335
14791.79 299
14792.94 293
14794.09 312
14795.24 296
14796.39 326
14797.54 315
14798.69 312
14799.83 316
14800.98 313
14802.13 333
14803.28 301
14804.43 292
14805.58 302
14806.73 319
14807.88 284
14809.03 294
14810.18 312
14811.33 306
14812.48 297
14813.63 275
14814.78 253
14815.93 273
14817.08 287
14818.23 283
14819.38 276
14820.53 248
14821.69 271
14822.84 258
14823.99 276
14825.14 248
14826.29 297
14827.44 264
14828.59 270
14829.74 272
14830.89 263
14832.04 260
14833.19 258
14834.34 266
14835.49 262
14836.65 245
14837.80 249
14838.95 263
14840.10 261
14841.25 271
14842.40 262
14843.55 268
14844.70 265
14845.85 251
14847.01 271
14848.16 259
14849.31 239
14850.46 270
14851.61 276
14852.76 254
14853.92 229
14855.07 237
14856.22 222
14857.37 239
14858.52 235
14859.67 242
14860.83 249
14861.98 230
14863.13 254
14864.28 240
14865.44 255
14866.59 236
14867.74 256
14868.89 270
14870.04 222
14871.20 238
14872.35 228
14873.50 249
14874.65 237
14875.81 262
14876.96 235
14878.11 244
14879.26 255
14880.42 242
14881.57 232
14882.72 237
14883.88 253
14885.03 261
14886.18 259
14887.33 247
14888.49 237
14889.64 228
14890.79 253
14891.95 244
14893.10 244
14894.25 261
14895.41 242
14896.56 267
14897.71 256
14898.87 251
14900.02 265
14901.17 259
14902.33 252
14903.48 229
14904.63 261
14905.79 251
14906.94 270
14908.10 243
14909.25 205
14910.40 272
14911.56 270
14912.71 302
14913.87 261
14915.02 280
14916.17 261
14917.33 253
14918.48 271
14919.64 248
14920.79 246
14921.94 240
14923.10 236
14924.25 268
14925.41 245
14926.56 254
14927.72 273
14928.87 249
14930.03 257
14931.18 231
14932.34 258
14933.49 238
14934.65 273
14935.80 287
14936.96 268
14938.11 273
14939.27 282
14940.42 322
14941.58 263
14942.73 247
14943.89 229
14945.04 256
14946.20 226
14947.35 263
14948.51 262
14949.66 268
14950.82 288
14951.97 275
14953.13 250
14954.28 255
14955.44 290
14956.60 301
14957.75 255
14958.91 226
14960.06 263
14961.22 271
14962.37 282
14963.53 233
14964.69 256
14965.84 258
14967.00 252
14968.16 269
14969.31 230
14970.47 222
14971.62 258
14972.78 269
14973.94 231
14975.09 234
14976.25 277
14977.41 283
14978.56 249
14979.72 243
14980.88 223
14982.03 237
14983.19 204
14984.35 206
14985.50 217
14986.66 220
14987.82 236
14988.97 245
14990.13 231
14991.29 213
14992.44 220
14993.60 258
14994.76 227
14995.92 204
14997.07 219
14998.23 235
14999.39 258
15000.55 227
15001.70 238
15002.86 219
15004.02 206
15005.18 227
15006.33 229
15007.49 227
15008.65 251
15009.81 241
15010.96 222
15012.12 189
15013.28 202
15014.44 239
15015.60 258
15016.75 235
15017.91 203
15019.07 202
15020.23 227
15021.39 222
15022.54 238
15023.70 208
15024.86 219
15026.02 194
15027.18 197
15028.34 221
15029.49 208
15030.65 239
15031.81 207
15032.97 209
15034.13 208
15035.29 234
15036.45 238
15037.61 212
15038.76 197
15039.92 215
15041.08 229
15042.24 228
15043.40 242
15044.56 214
15045.72 225
15046.88 218
15048.04 205
15049.20 229
15050.36 258
15051.51 238
15052.67 216
15053.83 206
15054.99 203
15056.15 223
15057.31 221
15058.47 232
15059.63 223
15060.79 217
15061.95 224
15063.11 224
15064.27 208
15065.43 195
15066.59 209
15067.75 211
15068.91 212
15070.07 213
15071.23 205
15072.39 236
15073.55 217
15074.71 220
15075.87 213
15077.03 222
15078.19 220
15079.35 217
15080.51 211
15081.67 207
15082.83 211
15083.99 203
15085.16 182
15086.32 198
15087.48 201
15088.64 199
15089.80 235
15090.96 230
15092.12 219
15093.28 213
15094.44 224
15095.60 212
15096.76 200
15097.93 195
15099.09 203
15100.25 239
15101.41 210
15102.57 206
15103.73 199
15104.89 212
15106.05 209
15107.22 189
15108.38 186
15109.54 205
15110.70 205
15111.86 190
15113.02 222
15114.19 222
15115.35 226
15116.51 203
15117.67 210
15118.83 201
15120.00 218
15121.16 214
15122.32 218
15123.48 216
15124.64 223
15125.81 223
15126.97 213
15128.13 205
15129.29 234
15130.46 195
15131.62 208
15132.78 226
15133.94 231
15135.11 233
15136.27 210
15137.43 226
15138.59 204
15139.76 227
15140.92 215
15142.08 206
15143.25 178
15144.41 203
15145.57 194
15146.73 228
15147.90 176
15149.06 203
15150.22 210
15151.39 241
15152.55 201
15153.71 241
15154.88 200
15156.04 214
15157.20 208
15158.37 214
15159.53 205
15160.69 192
15161.86 211
15163.02 204
15164.19 210
15165.35 201
15166.51 227
15167.68 205
15168.84 239
15170.00 217
15171.17 230
15172.33 232
15173.50 248
15174.66 230
15175.83 217
15176.99 242
15178.15 201
15179.32 226
15180.48 225
15181.65 219
15182.81 197
15183.98 224
15185.14 200
15186.30 214
15187.47 232
15188.63 228
15189.80 254
15190.96 215
15192.13 223
15193.29 207
15194.46 224
15195.62 220
15196.79 203
15197.95 211
15199.12 262
15200.28 227
15201.45 211
15202.61 216
15203.78 246
15204.94 247
15206.11 238
15207.27 207
15208.44 215
15209.61 223
15210.77 243
15211.94 252
15213.10 234
15214.27 215
15215.43 251
15216.60 278
15217.76 265
15218.93 221
15220.10 274
15221.26 279
15222.43 277
15223.59 255
15224.76 250
15225.93 255
15227.09 283
15228.26 247
15229.42 252
15230.59 234
15231.76 257
15232.92 264
15234.09 285
15235.26 286
15236.42 276
15237.59 278
15238.76 257
15239.92 258
15241.09 246
15242.26 280
15243.42 269
15244.59 278
15245.76 233
15246.92 237
15248.09 197
15249.26 245
15250.42 257
15251.59 236
15252.76 202
15253.93 223
15255.09 219
15256.26 250
15257.43 235
15258.60 233
15259.76 230
15260.93 242
15262.10 217
15263.26 211
15264.43 227
15265.60 234
15266.77 259
15267.94 239
15269.10 199
15270.27 181
15271.44 222
15272.61 218
15273.77 231
15274.94 205
15276.11 211
15277.28 206
15278.45 227
15279.62 208
15280.78 219
15281.95 233
15283.12 230
15284.29 241
15285.46 205
15286.62 212
15287.79 194
15288.96 217
15290.13 213
15291.30 195
15292.47 214
15293.64 251
15294.81 224
15295.97 222
15297.14 201
15298.31 226
15299.48 233
15300.65 214
15301.82 223
15302.99 222
15304.16 214
15305.33 232
15306.49 217
15307.66 195
15308.83 216
15310.00 235
15311.17 210
15312.34 177
15313.51 192
15314.68 207
15315.85 228
15317.02 194
15318.19 202
15319.36 227
15320.53 239
15321.70 229
15322.87 211
15324.04 215
15325.21 222
15326.38 228
15327.55 217
15328.72 209
15329.89 216
15331.06 205
15332.23 225
15333.40 217
15334.57 253
15335.74 225
15336.91 216
15338.08 205
15339.25 220
15340.42 216
15341.59 221
15342.76 233
15343.93 220
15345.10 203
15346.27 214
15347.44 225
15348.62 226
15349.79 223
15350.96 216
15352.13 220
15353.30 198
15354.47 235
15355.64 235
15356.81 222
15357.98 223
15359.15 230
15360.33 235
15361.50 233
15362.67 228
15363.84 235
15365.01 200
15366.18 210
15367.35 219
15368.53 243
15369.70 249
15370.87 239
15372.04 244
15373.21 213
15374.38 245
15375.56 234
15376.73 241
15377.90 235
15379.07 245
15380.24 220
15381.42 211
15382.59 213
15383.76 208
15384.93 252
15386.10 241
15387.28 220
15388.45 252
15389.62 214
15390.79 219
15391.97 216
15393.14 208
15394.31 232
15395.48 227
15396.66 225
15397.83 216
15399.00 234
15400.17 220
15401.35 215
15402.52 206
15403.69 221
15404.87 215
15406.04 189
15407.21 224
15408.39 230
15409.56 226
15410.73 206
15411.91 232
15413.08 235
15414.25 201
15415.42 215
15416.60 200
15417.77 206
15418.95 225
15420.12 228
15421.29 206
15422.47 206
15423.64 197
15424.81 225
15425.99 220
15427.16 205
15428.33 211
15429.51 237
15430.68 220
15431.86 205
15433.03 201
15434.20 204
15435.38 216
15436.55 223
15437.73 220
15438.90 199
15440.08 216
15441.25 200
15442.42 213
15443.60 214
15444.77 236
15445.95 231
15447.12 216
15448.30 209
15449.47 205
15450.65 186
15451.82 226
15453.00 206
15454.17 231
15455.35 195
15456.52 204
15457.70 208
15458.87 191
15460.05 206
15461.22 221
15462.40 215
15463.57 199
15464.75 221
15465.92 231
15467.10 220
15468.27 203
15469.45 230
15470.62 210
15471.80 208
15472.97 222
15474.15 255
15475.33 209
15476.50 218
15477.68 219
15478.85 210
15480.03 213
15481.20 213
15482.38 196
15483.56 216
15484.73 245
15485.91 224
15487.08 234
15488.26 208
15489.44 234
15490.61 225
15491.79 228
15492.97 228
15494.14 202
15495.32 210
15496.49 204
15497.67 190
15498.85 220
15500.02 227
15501.20 203
15502.38 228
15503.55 183
15504.73 224
15505.91 219
15507.08 212
15508.26 211
15509.44 224
15510.62 233
15511.79 216
15512.97 217
15514.15 223
15515.32 236
15516.50 226
15517.68 214
15518.86 214
15520.03 223
15521.21 208
15522.39 237
15523.57 233
15524.74 274
15525.92 224
15527.10 210
15528.28 206
15529.45 230
15530.63 202
15531.81 225
15532.99 246
15534.16 248
15535.34 239
15536.52 244
15537.70 239
15538.88 213
15540.06 239
15541.23 232
15542.41 229
15543.59 221
15544.77 224
15545.95 233
15547.12 211
15548.30 255
15549.48 265
15550.66 294
15551.84 253
15553.02 250
15554.20 211
15555.37 250
15556.55 246
15557.73 243
15558.91 229
15560.09 238
15561.27 246
15562.45 248
15563.63 242
15564.81 249
15565.98 266
15567.16 238
15568.34 259
15569.52 261
15570.70 242
15571.88 231
15573.06 225
15574.24 231
15575.42 237
15576.60 255
15577.78 235
15578.96 218
15580.14 238
15581.32 211
15582.50 232
15583.68 260
15584.86 246
15586.04 249
15587.22 253
15588.40 241
15589.58 281
15590.76 292
15591.94 259
15593.12 265
15594.30 254
15595.48 273
15596.66 222
15597.84 257
15599.02 242
15600.20 284
15601.38 278
15602.56 282
15603.74 272
15604.92 269
15606.10 284
15607.28 286
15608.46 308
15609.64 259
15610.82 280
15612.00 273
15613.19 292
15614.37 271
15615.55 274
15616.73 264
15617.91 274
15619.09 303
15620.27 292
15621.45 301
15622.63 313
15623.82 321
15625.00 285
15626.18 280
15627.36 293
15628.54 292
15629.72 279
15630.90 344
15632.09 294
15633.27 294
15634.45 298
15635.63 314
15636.81 303
15637.99 311
15639.18 321
15640.36 326
15641.54 335
15642.72 316
15643.90 288
15645.09 279
15646.27 300
15647.45 265
15648.63 366
15649.82 327
15651.00 364
15652.18 325
15653.36 316
15654.54 327
15655.73 335
15656.91 341
15658.09 324
15659.28 349
15660.46 340
15661.64 367
15662.82 351
15664.01 357
15665.19 352
15666.37 375
15667.55 323
15668.74 338
15669.92 358
15671.10 368
15672.29 331
15673.47 355
15674.65 306
15675.84 323
15677.02 326
15678.20 323
15679.39 307
15680.57 321
15681.75 349
15682.94 286
15684.12 327
15685.30 354
15686.49 363
15687.67 333
15688.86 336
15690.04 339
15691.22 353
15692.41 340
15693.59 335
15694.78 350
15695.96 341
15697.14 365
15698.33 364
15699.51 367
15700.70 348
15701.88 351
15703.06 331
15704.25 364
15705.43 362
15706.62 388
15707.80 387
15708.99 389
15710.17 387
15711.36 393
15712.54 397
15713.73 410
15714.91 422
15716.09 367
15717.28 401
15718.46 422
15719.65 432
15720.83 407
15722.02 412
15723.20 403
15724.39 450
15725.57 394
15726.76 430
15727.95 403
15729.13 381
15730.32 380
15731.50 402
15732.69 368
15733.87 376
15735.06 389
15736.24 382
15737.43 364
15738.61 343
15739.80 381
15740.99 393
15742.17 386
15743.36 387
15744.54 359
15745.73 361
15746.92 362
15748.10 414
15749.29 388
15750.47 385
15751.66 379
15752.85 397
15754.03 393
15755.22 410
15756.40 391
15757.59 402
15758.78 356
15759.96 406
15761.15 388
15762.34 426
15763.52 409
15764.71 395
15765.90 390
15767.08 354
15768.27 355
15769.46 324
15770.64 401
15771.83 376
15773.02 358
15774.20 347
15775.39 355
15776.58 372
15777.77 369
15778.95 330
15780.14 339
15781.33 325
15782.51 358
15783.70 353
15784.89 318
15786.08 308
15787.26 344
15788.45 360
15789.64 353
15790.83 366
15792.01 323
15793.20 375
15794.39 341
15795.58 345
15796.77 320
15797.95 314
15799.14 316
15800.33 350
15801.52 286
15802.71 271
15803.89 294
15805.08 273
15806.27 305
15807.46 287
15808.65 278
15809.84 274
15811.02 310
15812.21 275
15813.40 267
15814.59 302
15815.78 308
15816.97 265
15818.15 285
15819.34 306
15820.53 305
15821.72 327
15822.91 303
15824.10 286
15825.29 284
15826.48 281
15827.67 288
15828.85 279
15830.04 285
15831.23 266
15832.42 278
15833.61 299
15834.80 242
15835.99 284
15837.18 309
15838.37 303
15839.56 278
15840.75 265
15841.94 294
15843.13 265
15844.32 286
15845.51 268
15846.70 275
15847.89 242
15849.08 252
15850.27 253
15851.46 265
15852.65 265
15853.84 254
15855.03 270
15856.22 281
15857.41 300
15858.60 250
15859.79 295
15860.98 304
15862.17 295
15863.36 308
15864.55 321
15865.74 305
15866.93 288
15868.12 261
15869.31 267
15870.50 326
15871.69 286
15872.88 276
15874.07 287
15875.26 291
15876.45 273
15877.64 278
15878.84 312
15880.03 270
15881.22 275
15882.41 286
15883.60 277
15884.79 271
15885.98 270
15887.17 316
15888.36 257
15889.56 264
15890.75 281
15891.94 290
15893.13 295
15894.32 299
15895.51 323
15896.71 301
15897.90 305
15899.09 285
15900.28 301
15901.47 267
15902.66 294
15903.86 338
15905.05 294
15906.24 315
15907.43 293
15908.62 295
15909.82 289
15911.01 329
15912.20 301
15913.39 325
15914.58 289
15915.78 301
15916.97 304
15918.16 298
15919.35 310
15920.55 314
15921.74 269
15922.93 321
15924.12 298
15925.32 289
15926.51 316
15927.70 290
15928.90 320
15930.09 304
15931.28 313
15932.47 295
15933.67 294
15934.86 292
15936.05 279
15937.25 285
15938.44 272
15939.63 317
15940.83 289
15942.02 296
15943.21 309
15944.41 291
15945.60 289
15946.79 266
15947.99 255
15949.18 270
15950.37 288
15951.57 264
15952.76 274
15953.96 267
15955.15 235
15956.34 245
15957.54 263
15958.73 265
15959.92 253
15961.12 243
15962.31 251
15963.51 237
15964.70 242
15965.90 226
15967.09 276
15968.28 250
15969.48 254
15970.67 262
15971.87 255
15973.06 234
15974.26 238
15975.45 249
15976.65 263
15977.84 237
15979.03 255
15980.23 233
15981.42 214
15982.62 218
15983.81 209
15985.01 226
15986.20 220
15987.40 250
15988.59 230
15989.79 237
15990.98 212
15992.18 217
15993.37 230
15994.57 238
15995.77 206
15996.96 239
15998.16 239
15999.35 235
16000.55 209
16001.74 237
16002.94 239
16004.13 225
16005.33 218
16006.53 201
16007.72 209
16008.92 224
16010.11 215
16011.31 247
16012.51 221
16013.70 203
16014.90 235
16016.09 220
16017.29 186
16018.49 214
16019.68 220
16020.88 251
16022.07 229
16023.27 203
16024.47 224
16025.66 224
16026.86 228
16028.06 228
16029.25 216
16030.45 218
16031.65 245
16032.84 225
16034.04 215
16035.24 191
16036.43 203
16037.63 229
16038.83 214
16040.02 204
16041.22 222
16042.42 233
16043.62 223
16044.81 210
16046.01 218
16047.21 192
16048.40 215
16049.60 230
16050.80 245
16052.00 191
16053.19 188
16054.39 198
16055.59 234
16056.79 216
16057.99 190
16059.18 206
16060.38 220
16061.58 207
16062.78 205
16063.97 215
16065.17 202
16066.37 221
16067.57 194
16068.77 208
16069.96 201
16071.16 199
16072.36 226
16073.56 240
16074.76 219
16075.96 197
16077.15 214
16078.35 260
16079.55 241
16080.75 187
16081.95 208
16083.15 232
16084.35 225
16085.54 240
16086.74 220
16087.94 191
16089.14 205
16090.34 221
16091.54 190
16092.74 198
16093.94 232
16095.14 218
16096.33 202
16097.53 225
16098.73 193
16099.93 220
16101.13 235
16102.33 210
16103.53 203
16104.73 187
16105.93 211
16107.13 208
16108.33 212
16109.53 210
16110.73 226
16111.93 232
16113.13 232
16114.33 204
16115.53 185
16116.73 170
16117.93 204
16119.13 219
16120.33 189
16121.53 218
16122.73 211
16123.93 219
16125.13 201
16126.33 211
16127.53 191
16128.73 185
16129.93 170
16131.13 200
16132.33 193
16133.53 222
16134.73 227
16135.93 201
16137.13 206
16138.33 206
16139.53 208
16140.73 213
16141.93 227
16143.13 225
16144.34 209
16145.54 216
16146.74 205
16147.94 188
16149.14 200
16150.34 208
16151.54 208
16152.74 174
16153.94 194
16155.15 198
16156.35 195
16157.55 220
16158.75 212
16159.95 205
16161.15 204
16162.35 215
16163.56 208
16164.76 202
16165.96 203
16167.16 190
16168.36 181
16169.56 215
16170.77 180
16171.97 217
16173.17 199
16174.37 186
16175.57 193
16176.78 210
16177.98 195
16179.18 184
16180.38 199
16181.59 199
16182.79 206
16183.99 181
16185.19 220
16186.40 210
16187.60 196
16188.80 177
16190.00 207
16191.21 203
16192.41 194
16193.61 211
16194.81 200
16196.02 194
16197.22 187
16198.42 239
16199.63 211
16200.83 202
16202.03 217
16203.23 194
16204.44 189
16205.64 195
16206.84 194
16208.05 207
16209.25 202
16210.45 227
16211.66 204
16212.86 182
16214.06 204
16215.27 216
16216.47 233
16217.68 212
16218.88 201
16220.08 206
16221.29 231
16222.49 220
16223.69 221
16224.90 201
16226.10 219
16227.31 203
16228.51 215
16229.71 190
16230.92 212
16232.12 207
16233.33 236
16234.53 217
16235.74 206
16236.94 209
16238.14 233
16239.35 229
16240.55 210
16241.76 224
16242.96 217
16244.17 243
16245.37 221
16246.58 233
16247.78 236
16248.99 218
16250.19 214
16251.40 225
16252.60 223
16253.81 236
16255.01 250
16256.22 247
16257.42 245
16258.63 224
16259.83 252
16261.04 218
16262.24 241
16263.45 231
16264.65 264
16265.86 258
16267.06 237
16268.27 236
16269.47 238
16270.68 256
16271.89 252
16273.09 236
16274.30 246
16275.50 243
16276.71 264
16277.91 255
16279.12 252
16280.33 235
16281.53 242
16282.74 232
16283.94 221
16285.15 236
16286.36 229
16287.56 288
16288.77 254
16289.98 233
16291.18 260
16292.39 272
16293.59 256
16294.80 246
16296.01 261
16297.21 272
16298.42 260
16299.63 275
16300.83 269
16302.04 274
16303.25 268
16304.46 269
16305.66 295
16306.87 277
16308.08 277
16309.28 278
16310.49 251
16311.70 238
16312.90 259
16314.11 242
16315.32 237
16316.53 269
16317.73 251
16318.94 266
16320.15 270
16321.36 277
16322.56 249
16323.77 261
16324.98 236
16326.19 259
16327.39 245
16328.60 236
16329.81 230
16331.02 238
16332.23 259
16333.43 253
16334.64 229
16335.85 210
16337.06 227
16338.27 228
16339.47 234
16340.68 244
16341.89 213
16343.10 201
16344.31 233
16345.52 222
16346.72 226
16347.93 209
16349.14 227
16350.35 223
16351.56 258
16352.77 205
16353.98 180
16355.18 204
16356.39 197
16357.60 240
16358.81 214
16360.02 194
16361.23 211
16362.44 229
16363.65 205
16364.86 210
16366.07 217
16367.27 218
16368.48 231
16369.69 222
16370.90 198
16372.11 182
16373.32 208
16374.53 243
16375.74 229
16376.95 196
16378.16 217
16379.37 195
16380.58 210
16381.79 227
16383.00 207
16384.21 203
16385.42 223
16386.63 186
16387.84 201
16389.05 195
16390.26 208
16391.47 217
16392.68 200
16393.89 221
16395.10 208
16396.31 217
16397.52 201
16398.73 184
16399.94 190
16401.15 197
16402.36 210
16403.57 180
16404.78 209
16405.99 220
16407.20 207
16408.41 204
16409.62 169
16410.84 210
16412.05 179
16413.26 178
16414.47 225
16415.68 192
16416.89 175
16418.10 164
16419.31 217
16420.52 197
16421.73 178
16422.95 236
16424.16 210
16425.37 190
16426.58 184
16427.79 172
16429.00 179
16430.21 190
16431.43 196
16432.64 184
16433.85 173
16435.06 210
16436.27 221
16437.48 188
16438.70 201
16439.91 209
16441.12 189
16442.33 206
16443.54 176
16444.76 216
16445.97 187
16447.18 205
16448.39 203
16449.61 172
16450.82 198
16452.03 203
16453.24 188
16454.45 227
16455.67 231
16456.88 200
16458.09 178
16459.31 199
16460.52 211
16461.73 208
16462.94 203
16464.16 172
16465.37 184
16466.58 177
16467.79 232
16469.01 219
16470.22 181
16471.43 187
16472.65 187
16473.86 212
16475.07 194
16476.29 191
16477.50 195
16478.71 233
16479.93 196
16481.14 199
16482.35 179
16483.57 181
16484.78 206
16485.99 182
16487.21 182
16488.42 184
16489.64 207
16490.85 225
16492.06 199
16493.28 196
16494.49 213
16495.70 207
16496.92 218
16498.13 179
16499.35 196
16500.56 166
16501.77 167
16502.99 166
16504.20 188
16505.42 187
16506.63 209
16507.85 177
16509.06 191
16510.28 196
16511.49 198
16512.70 227
16513.92 188
16515.13 187
16516.35 183
16517.56 218
16518.78 188
16519.99 205
16521.21 196
16522.42 189
16523.64 196
16524.85 192
16526.07 205
16527.28 195
16528.50 218
16529.71 192
16530.93 198
16532.14 177
16533.36 191
16534.57 181
16535.79 197
16537.01 189
16538.22 192
16539.44 179
16540.65 188
16541.87 191
16543.08 185
16544.30 184
16545.52 182
16546.73 211
16547.95 217
16549.16 186
16550.38 180
16551.60 194
16552.81 162
16554.03 187
16555.24 181
16556.46 184
16557.68 184
16558.89 196
16560.11 180
16561.32 186
16562.54 194
16563.76 188
16564.97 184
16566.19 168
16567.41 195
16568.62 178
16569.84 173
16571.06 182
16572.27 207
16573.49 194
16574.71 190
16575.93 187
16577.14 226
16578.36 180
16579.58 182
16580.79 201
16582.01 201
16583.23 175
16584.44 195
16585.66 203
16586.88 192
16588.10 204
16589.31 175
16590.53 216
16591.75 209
16592.97 188
16594.18 180
16595.40 201
16596.62 194
16597.84 171
16599.06 189
16600.27 176
16601.49 168
16602.71 169
16603.93 175
16605.14 193
16606.36 195
16607.58 184
16608.80 182
16610.02 204
16611.24 186
16612.45 192
16613.67 188
16614.89 215
16616.11 191
16617.33 188
16618.55 194
16619.76 175
16620.98 179
16622.20 175
16623.42 177
16624.64 164
16625.86 183
16627.08 164
16628.30 168
16629.51 181
16630.73 160
16631.95 183
16633.17 157
16634.39 185
16635.61 165
16636.83 200
16638.05 173
16639.27 167
16640.49 151
16641.71 169
16642.92 209
16644.14 189
16645.36 180
16646.58 162
16647.80 185
16649.02 170
16650.24 183
16651.46 182
16652.68 164
16653.90 149
16655.12 189
16656.34 173
16657.56 160
16658.78 169
16660.00 174
16661.22 185
16662.44 172
16663.66 178
16664.88 168
16666.10 174
16667.32 181
16668.54 167
16669.76 158
16670.98 158
16672.20 169
16673.42 190
16674.64 174
16675.87 166
16677.09 173
16678.31 186
16679.53 160
16680.75 168
16681.97 195
16683.19 171
16684.41 152
16685.63 176
16686.85 177
16688.07 174
16689.30 200
16690.52 189
16691.74 199
16692.96 180
16694.18 172
16695.40 157
16696.62 179
16697.84 178
16699.07 153
16700.29 157
16701.51 157
16702.73 170
16703.95 184
16705.17 164
16706.40 167
16707.62 187
16708.84 192
16710.06 186
16711.28 161
16712.50 177
16713.73 189
16714.95 198
16716.17 178
16717.39 165
16718.61 189
16719.84 184
16721.06 167
16722.28 179
16723.50 174
16724.73 158
16725.95 157
16727.17 166
16728.39 183
16729.62 151
16730.84 181
16732.06 200
16733.28 181
16734.51 156
16735.73 170
16736.95 180
16738.18 183
16739.40 160
16740.62 169
16741.84 185
16743.07 173
16744.29 187
16745.51 169
16746.74 169
16747.96 186
16749.18 197
16750.41 164
16751.63 178
16752.85 169
16754.08 195
16755.30 183
16756.52 162
16757.75 161
16758.97 201
16760.20 199
16761.42 162
16762.64 164
16763.87 165
16765.09 172
16766.31 191
16767.54 169
16768.76 159
16769.99 136
16771.21 179
16772.43 177
16773.66 165
16774.88 168
16776.11 170
16777.33 185
16778.56 183
16779.78 142
16781.01 190
16782.23 183
16783.45 206
16784.68 180
16785.90 149
16787.13 165
16788.35 184
16789.58 167
16790.80 173
16792.03 168
16793.25 159
16794.48 179
16795.70 197
16796.93 153
16798.15 150
16799.38 170
16800.60 155
16801.83 183
16803.05 200
16804.28 166
16805.50 167
16806.73 196
16807.95 179
16809.18 175
16810.41 164
16811.63 164
16812.86 158
16814.08 158
16815.31 155
16816.53 167
16817.76 153
16818.99 190
16820.21 197
16821.44 167
16822.66 181
16823.89 164
16825.12 177
16826.34 167
16827.57 189
16828.79 141
16830.02 164
16831.25 159
16832.47 188
16833.70 174
16834.93 158
16836.15 175
16837.38 187
16838.61 179
16839.83 162
16841.06 166
16842.29 161
16843.51 184
16844.74 176
16845.97 179
16847.19 162
16848.42 164
16849.65 183
16850.87 185
16852.10 189
16853.33 182
16854.56 197
16855.78 192
16857.01 190
16858.24 192
16859.46 194
16860.69 209
16861.92 174
16863.15 193
16864.37 199
16865.60 209
16866.83 215
16868.06 217
16869.28 230
16870.51 215
16871.74 224
16872.97 246
16874.20 230
16875.42 221
16876.65 227
16877.88 205
16879.11 230
16880.34 196
16881.56 214
16882.79 237
16884.02 246
16885.25 237
16886.48 218
16887.71 224
16888.93 277
16890.16 242
16891.39 219
16892.62 222
16893.85 208
16895.08 235
16896.31 225
16897.53 226
16898.76 194
16899.99 220
16901.22 205
16902.45 216
16903.68 193
16904.91 205
16906.14 218
16907.37 187
16908.59 198
16909.82 202
16911.05 195
16912.28 201
16913.51 208
16914.74 184
16915.97 179
16917.20 176
16918.43 184
16919.66 194
16920.89 179
16922.12 171
16923.35 178
16924.58 213
16925.81 175
16927.04 179
16928.27 191
16929.50 187
16930.73 194
16931.96 182
16933.19 176
16934.42 172
16935.65 184
16936.88 169
16938.11 180
16939.34 180
16940.57 193
16941.80 199
16943.03 207
16944.26 169
16945.49 196
16946.72 200
16947.95 185
16949.18 178
16950.41 189
16951.64 199
16952.87 216
16954.10 206
16955.33 173
16956.57 179
16957.80 185
16959.03 173
16960.26 157
16961.49 182
16962.72 158
16963.95 184
16965.18 180
16966.41 186
16967.65 162
16968.88 163
16970.11 170
16971.34 180
16972.57 175
16973.80 178
16975.03 187
16976.27 206
16977.50 213
16978.73 190
16979.96 209
16981.19 194
16982.42 172
16983.66 172
16984.89 158
16986.12 183
16987.35 204
16988.58 182
16989.82 161
16991.05 174
16992.28 190
16993.51 155
16994.75 165
16995.98 179
16997.21 182
16998.44 172
16999.67 183
17000.91 161
17002.14 186
17003.37 173
17004.61 197
17005.84 193
17007.07 192
17008.30 178
17009.54 186
17010.77 167
17012.00 165
17013.23 156
17014.47 192
17015.70 186
17016.93 162
17018.17 174
17019.40 189
17020.63 170
17021.87 169
17023.10 166
17024.33 145
17025.57 184
17026.80 197
17028.03 165
17029.27 175
17030.50 185
17031.73 168
17032.97 173
17034.20 159
17035.44 170
17036.67 166
17037.90 177
17039.14 155
17040.37 165
17041.60 146
17042.84 170
17044.07 152
17045.31 157
17046.54 187
17047.78 155
17049.01 151
17050.24 162
17051.48 147
17052.71 159
17053.95 159
17055.18 159
17056.42 178
17057.65 173
17058.89 153
17060.12 164
17061.35 157
17062.59 171
17063.82 166
17065.06 142
17066.29 176
17067.53 176
17068.76 179
17070.00 173
17071.23 142
17072.47 144
17073.70 176
17074.94 161
17076.17 151
17077.41 166
17078.65 153
17079.88 150
17081.12 150
17082.35 155
17083.59 170
17084.82 158
17086.06 150
17087.29 169
17088.53 137
17089.77 150
17091.00 165
17092.24 149
17093.47 166
17094.71 176
17095.94 169
17097.18 143
17098.42 174
17099.65 165
17100.89 183
17102.12 164
17103.36 158
17104.60 146
17105.83 150
17107.07 152
17108.31 144
17109.54 169
17110.78 174
17112.02 167
17113.25 139
17114.49 157
17115.73 178
17116.96 157
17118.20 163
17119.44 169
17120.67 194
17121.91 145
17123.15 151
17124.38 166
17125.62 184
17126.86 153
17128.10 153
17129.33 135
17130.57 149
17131.81 154
17133.04 169
17134.28 163
17135.52 164
17136.76 151
17137.99 168
17139.23 179
17140.47 155
17141.71 151
17142.94 159
17144.18 149
17145.42 164
17146.66 137
17147.90 166
17149.13 157
17150.37 169
17151.61 168
17152.85 157
17154.08 143
17155.32 156
17156.56 160
17157.80 173
17159.04 155
17160.28 157
17161.51 177
17162.75 175
17163.99 157
17165.23 156
17166.47 134
17167.71 168
17168.95 147
17170.18 167
17171.42 141
17172.66 153
17173.90 152
17175.14 158
17176.38 167
17177.62 149
17178.86 167
17180.09 152
17181.33 174
17182.57 166
17183.81 156
17185.05 149
17186.29 180
17187.53 168
17188.77 129
17190.01 137
17191.25 163
17192.49 168
17193.73 145
17194.97 159
17196.21 143
17197.45 151
17198.69 165
17199.92 160
17201.16 165
17202.40 177
17203.64 153
17204.88 149
17206.12 155
17207.36 155
17208.60 135
17209.84 176
17211.08 184
17212.32 157
17213.56 151
17214.81 152
17216.05 176
17217.29 154
17218.53 170
17219.77 166
17221.01 147
17222.25 143
17223.49 154
17224.73 160
17225.97 160
17227.21 143
17228.45 183
17229.69 128
17230.93 147
17232.17 142
17233.41 168
17234.66 187
17235.90 147
17237.14 153
17238.38 138
17239.62 159
17240.86 157
17242.10 128
17243.34 126
17244.58 154
17245.83 163
17247.07 155
17248.31 128
17249.55 147
17250.79 159
17252.03 158
17253.28 151
17254.52 140
17255.76 145
17257.00 143
17258.24 154
17259.48 141
17260.73 146
17261.97 153
17263.21 143
17264.45 153
17265.69 147
17266.94 127
17268.18 155
17269.42 144
17270.66 133
17271.91 130
17273.15 134
17274.39 159
17275.63 153
17276.88 173
17278.12 140
17279.36 149
17280.60 155
17281.85 149
17283.09 124
17284.33 130
17285.57 147
17286.82 169
17288.06 156
17289.30 132
17290.55 120
17291.79 136
17293.03 154
17294.28 144
17295.52 165
17296.76 141
17298.01 134
17299.25 138
17300.49 162
17301.74 136
17302.98 137
17304.22 165
17305.47 162
17306.71 148
17307.95 126
17309.20 146
17310.44 138
17311.68 169
17312.93 154
17314.17 160
17315.42 138
17316.66 154
17317.90 150
17319.15 164
17320.39 153
17321.64 164
17322.88 155
17324.12 145
17325.37 132
17326.61 153
17327.86 199
17329.10 168
17330.35 173
17331.59 144
17332.83 169
17334.08 149
17335.32 148
17336.57 144
17337.81 143
17339.06 130
17340.30 163
17341.55 153
17342.79 132
17344.04 147
17345.28 157
17346.53 150
17347.77 156
17349.02 146
17350.26 144
17351.51 131
17352.75 140
17354.00 162
17355.24 123
17356.49 168
17357.73 153
17358.98 169
17360.23 134
17361.47 156
17362.72 157
17363.96 133
17365.21 154
17366.45 149
17367.70 160
17368.95 151
17370.19 145
17371.44 152
17372.68 175
17373.93 153
17375.18 154
17376.42 139
17377.67 142
17378.91 134
17380.16 144
17381.41 161
17382.65 165
17383.90 163
17385.15 142
17386.39 167
17387.64 150
17388.89 152
17390.13 160
17391.38 164
17392.63 138
17393.87 121
17395.12 166
17396.37 185
17397.61 163
17398.86 137
17400.11 148
17401.35 159
17402.60 157
17403.85 152
17405.09 156
17406.34 141
17407.59 139
17408.84 159
17410.08 166
17411.33 166
17412.58 177
17413.83 146
17415.07 153
17416.32 146
17417.57 154
17418.82 148
17420.06 160
17421.31 144
17422.56 152
17423.81 133
17425.05 143
17426.30 159
17427.55 123
17428.80 149
17430.05 151
17431.29 165
17432.54 165
17433.79 142
17435.04 155
17436.29 164
17437.54 157
17438.78 153
17440.03 113
17441.28 149
17442.53 161
17443.78 159
17445.03 133
17446.27 131
17447.52 153
17448.77 135
17450.02 159
17451.27 137
17452.52 138
17453.77 171
17455.02 177
17456.27 171
17457.51 171
17458.76 156
17460.01 165
17461.26 135
17462.51 145
17463.76 141
17465.01 153
17466.26 165
17467.51 144
17468.76 159
17470.01 159
17471.26 170
17472.51 156
17473.76 143
17475.01 153
17476.26 160
17477.50 159
17478.75 159
17480.00 148
17481.25 163
17482.50 158
17483.75 153
17485.00 156
17486.25 142
17487.50 167
17488.75 137
17490.00 145
17491.25 144
17492.51 131
17493.76 152
17495.01 156
17496.26 147
17497.51 155
17498.76 151
17500.01 175
17501.26 145
17502.51 132
17503.76 155
17505.01 147
17506.26 164
17507.51 165
17508.76 166
17510.01 124
17511.26 175
17512.52 163
17513.77 180
17515.02 160
17516.27 160
17517.52 150
17518.77 158
17520.02 171
17521.27 163
17522.53 141
17523.78 147
17525.03 152
17526.28 170
17527.53 126
17528.78 133
17530.03 142
17531.29 159
17532.54 136
17533.79 130
17535.04 137
17536.29 162
17537.55 164
17538.80 156
17540.05 144
17541.30 148
17542.55 141
17543.81 145
17545.06 122
17546.31 139
17547.56 161
17548.81 164
17550.07 124
17551.32 144
17552.57 144
17553.82 153
17555.08 163
17556.33 158
17557.58 139
17558.83 161
17560.09 181
17561.34 172
17562.59 144
17563.85 151
17565.10 154
17566.35 169
17567.60 148
17568.86 153
17570.11 158
17571.36 159
17572.62 154
17573.87 158
17575.12 149
17576.38 157
17577.63 152
17578.88 160
17580.14 136
17581.39 145
17582.64 162
17583.90 150
17585.15 144
17586.40 154
17587.66 148
17588.91 158
17590.17 152
17591.42 145
17592.67 136
17593.93 145
17595.18 160
17596.43 154
17597.69 155
17598.94 140
17600.20 163
17601.45 155
17602.71 148
17603.96 145
17605.21 158
17606.47 160
17607.72 173
17608.98 139
17610.23 156
17611.49 164
17612.74 153
17614.00 173
17615.25 150
17616.50 151
17617.76 167
17619.01 171
17620.27 149
17621.52 167
17622.78 169
17624.03 170
17625.29 159
17626.54 131
17627.80 140
17629.05 142
17630.31 143
17631.56 170
17632.82 150
17634.08 130
17635.33 147
17636.59 174
17637.84 178
17639.10 135
17640.35 145
17641.61 145
17642.86 144
17644.12 161
17645.38 134
17646.63 146
17647.89 176
17649.14 160
17650.40 162
17651.66 161
17652.91 163
17654.17 144
17655.42 157
17656.68 151
17657.94 159
17659.19 158
17660.45 153
17661.70 166
17662.96 132
17664.22 130
17665.47 146
17666.73 169
17667.99 140
17669.24 158
17670.50 163
17671.76 162
17673.01 153
17674.27 144
17675.53 145
17676.78 147
17678.04 139
17679.30 139
17680.56 149
17681.81 153
17683.07 125
17684.33 155
17685.58 142
17686.84 132
17688.10 153
17689.36 157
17690.61 145
17691.87 148
17693.13 125
17694.39 127
17695.64 124
17696.90 132
17698.16 147
17699.42 148
17700.67 135
17701.93 143
17703.19 147
17704.45 138
17705.70 156
17706.96 148
17708.22 147
17709.48 141
17710.74 167
17711.99 160
17713.25 145
17714.51 136
17715.77 129
17717.03 147
17718.29 128
17719.54 144
17720.80 162
17722.06 151
17723.32 138
17724.58 141
17725.84 172
17727.10 166
17728.35 132
17729.61 165
17730.87 139
17732.13 167
17733.39 144
17734.65 131
17735.91 167
17737.17 138
17738.43 132
17739.69 150
17740.94 163
17742.20 168
17743.46 166
17744.72 130
17745.98 171
17747.24 146
17748.50 138
17749.76 142
17751.02 149
17752.28 161
17753.54 141
17754.80 149
17756.06 144
17757.32 153
17758.58 149
17759.84 150
17761.10 171
17762.36 141
17763.62 139
17764.88 152
17766.14 151
17767.40 125
17768.66 165
17769.92 133
17771.18 156
17772.44 122
17773.70 150
17774.96 169
17776.22 144
17777.48 158
17778.74 163
17780.00 177
17781.26 158
17782.52 157
17783.78 153
17785.04 145
17786.30 141
17787.57 146
17788.83 154
17790.09 164
17791.35 133
17792.61 134
17793.87 129
17795.13 159
17796.39 138
17797.65 146
17798.91 140
17800.18 145
17801.44 181
17802.70 158
17803.96 135
17805.22 152
17806.48 131
17807.74 154
17809.01 134
17810.27 146
17811.53 126
17812.79 155
17814.05 143
17815.31 161
17816.58 123
17817.84 132
17819.10 145
17820.36 162
17821.62 149
17822.89 141
17824.15 138
17825.41 135
17826.67 132
17827.94 163
17829.20 121
17830.46 144
17831.72 145
17832.98 137
17834.25 138
17835.51 144
17836.77 155
17838.04 129
17839.30 151
17840.56 153
17841.82 135
17843.09 163
17844.35 141
17845.61 151
17846.87 158
17848.14 135
17849.40 132
17850.66 132
17851.93 150
17853.19 174
17854.45 160
17855.72 143
17856.98 136
17858.24 154
17859.51 137
17860.77 154
17862.03 143
17863.30 138
17864.56 154
17865.82 167
17867.09 154
17868.35 159
17869.62 155
17870.88 164
17872.14 156
17873.41 158
17874.67 134
17875.93 137
17877.20 154
17878.46 155
17879.73 145
17880.99 130
17882.26 130
17883.52 144
17884.78 132
17886.05 168
17887.31 159
17888.58 144
17889.84 140
17891.11 131
17892.37 140
17893.63 140
17894.90 139
17896.16 155
17897.43 128
17898.69 138
17899.96 152
17901.22 130
17902.49 157
17903.75 125
17905.02 147
17906.28 119
17907.55 147
17908.81 137
17910.08 127
17911.34 151
17912.61 127
17913.87 129
17915.14 137
17916.41 132
17917.67 123
17918.94 133
17920.20 162
17921.47 114
17922.73 115
17924.00 140
17925.26 135
17926.53 137
17927.80 121
17929.06 146
17930.33 123
17931.59 111
17932.86 108
17934.13 119
17935.39 143
17936.66 134
17937.92 118
17939.19 120
17940.46 136
17941.72 132
17942.99 138
17944.26 129
17945.52 134
17946.79 127
17948.06 118
17949.32 157
17950.59 137
17951.85 134
17953.12 131
17954.39 139
17955.66 140
17956.92 129
17958.19 128
17959.46 142
17960.72 173
17961.99 139
17963.26 147
17964.52 130
17965.79 128
17967.06 130
17968.33 130
17969.59 152
17970.86 145
17972.13 128
17973.40 137
17974.66 139
17975.93 144
17977.20 117
17978.47 145
17979.73 136
17981.00 155
17982.27 147
17983.54 159
17984.80 147
17986.07 146
17987.34 146
17988.61 112
17989.88 136
17991.14 136
17992.41 151
17993.68 153
17994.95 132
17996.22 140
17997.48 149
17998.75 116
18000.02 120
18001.29 138
18002.56 117
18003.83 141
18005.10 144
18006.36 142
18007.63 152
18008.90 138
18010.17 148
18011.44 140
18012.71 138
18013.98 161
18015.25 149
18016.51 137
18017.78 150
18019.05 134
18020.32 143
18021.59 146
18022.86 164
18024.13 151
18025.40 117
18026.67 128
18027.94 156
18029.21 156
18030.48 127
18031.75 136
18033.01 146
18034.28 134
18035.55 138
18036.82 124
18038.09 118
18039.36 127
18040.63 136
18041.90 144
18043.17 115
18044.44 138
18045.71 129
18046.98 156
18048.25 147
18049.52 145
18050.79 131
18052.06 138
18053.33 139
18054.60 135
18055.87 124
18057.14 130
18058.42 150
18059.69 112
18060.96 125
18062.23 123
18063.50 142
18064.77 157
18066.04 140
18067.31 124
18068.58 131
18069.85 140
18071.12 132
18072.39 126
18073.66 124
18074.93 133
18076.21 145
18077.48 146
18078.75 141
18080.02 163
18081.29 148
18082.56 120
18083.83 123
18085.10 128
18086.38 120
18087.65 121
18088.92 117
18090.19 145
18091.46 154
18092.73 139
18094.01 130
18095.28 134
18096.55 148
18097.82 133
18099.09 145
18100.36 137
18101.64 155
18102.91 128
18104.18 133
18105.45 150
18106.73 144
18108.00 148
18109.27 136
18110.54 135
18111.81 137
18113.09 138
18114.36 156
18115.63 116
18116.90 137
18118.18 129
18119.45 135
18120.72 140
18121.99 138
18123.27 145
18124.54 121
18125.81 118
18127.09 141
18128.36 136
18129.63 139
18130.90 151
18132.18 138
18133.45 141
18134.72 168
18136.00 130
18137.27 153
18138.54 159
18139.82 161
18141.09 154
18142.36 154
18143.64 153
18144.91 146
18146.18 145
18147.46 164
18148.73 130
18150.00 141
18151.28 150
18152.55 134
18153.83 117
18155.10 134
18156.37 136
18157.65 141
18158.92 133
18160.20 126
18161.47 128
18162.74 136
18164.02 138
18165.29 123
18166.57 129
18167.84 142
18169.12 152
18170.39 144
18171.66 153
18172.94 144
18174.21 125
18175.49 132
18176.76 147
18178.04 140
18179.31 133
18180.59 137
18181.86 132
18183.14 141
18184.41 144
18185.69 133
18186.96 137
18188.24 144
18189.51 123
18190.79 152
18192.06 152
18193.34 145
18194.61 122
18195.89 143
18197.16 141
18198.44 148
18199.71 156
18200.99 139
18202.26 146
18203.54 123
18204.81 141
18206.09 160
18207.37 144
18208.64 156
18209.92 145
18211.19 139
18212.47 122
18213.75 118
18215.02 148
18216.30 139
18217.57 141
18218.85 138
18220.13 132
18221.40 142
18222.68 135
18223.95 139
18225.23 129
18226.51 147
18227.78 159
18229.06 169
18230.34 153
18231.61 145
18232.89 150
18234.17 147
18235.44 133
18236.72 126
18238.00 122
18239.27 156
18240.55 163
18241.83 125
18243.10 140
18244.38 119
18245.66 167
18246.94 142
18248.21 131
18249.49 125
18250.77 164
18252.04 157
18253.32 143
18254.60 121
18255.88 134
18257.15 164
18258.43 163
18259.71 156
18260.99 128
18262.26 114
18263.54 122
18264.82 175
18266.10 143
18267.37 128
18268.65 147
18269.93 150
18271.21 163
18272.49 129
18273.76 123
18275.04 147
18276.32 161
18277.60 151
18278.88 162
18280.15 149
18281.43 147
18282.71 157
18283.99 157
18285.27 114
18286.55 135
18287.83 143
18289.10 157
18290.38 122
18291.66 107
18292.94 140
18294.22 137
18295.50 141
18296.78 149
18298.06 121
18299.33 133
18300.61 147
18301.89 131
18303.17 146
18304.45 150
18305.73 128
18307.01 148
18308.29 116
18309.57 136
18310.85 124
18312.13 150
18313.41 153
18314.68 135
18315.96 128
18317.24 158
18318.52 132
18319.80 136
18321.08 126
18322.36 121
18323.64 153
18324.92 174
18326.20 133
18327.48 111
18328.76 140
18330.04 156
18331.32 158
18332.60 142
18333.88 142
18335.16 151
18336.44 157
18337.72 151
18339.00 132
18340.28 124
18341.56 148
18342.84 140
18344.12 162
18345.41 123
18346.69 131
18347.97 133
18349.25 145
18350.53 144
18351.81 111
18353.09 128
18354.37 118
18355.65 163
18356.93 146
18358.21 124
18359.49 127
18360.78 162
18362.06 129
18363.34 137
18364.62 156
18365.90 143
18367.18 144
18368.46 125
18369.74 118
18371.03 112
18372.31 119
18373.59 153
18374.87 158
18376.15 121
18377.43 132
18378.72 145
18380.00 150
18381.28 148
18382.56 128
18383.84 134
18385.12 140
18386.41 141
18387.69 158
18388.97 126
18390.25 130
18391.53 136
18392.82 129
18394.10 152
18395.38 160
18396.66 133
18397.95 121
18399.23 133
18400.51 141
18401.79 120
18403.08 122
18404.36 140
18405.64 152
18406.92 131
18408.21 116
18409.49 123
18410.77 146
18412.06 121
18413.34 150
18414.62 116
18415.90 141
18417.19 126
18418.47 135
18419.75 112
18421.04 114
18422.32 128
18423.60 125
18424.89 141
18426.17 118
18427.45 131
18428.74 114
18430.02 118
18431.30 144
18432.59 135
18433.87 106
18435.15 149
18436.44 144
18437.72 125
18439.01 110
18440.29 133
18441.57 146
18442.86 153
18444.14 144
18445.43 138
18446.71 120
18447.99 144
18449.28 127
18450.56 127
18451.85 124
18453.13 127
18454.42 135
18455.70 124
18456.98 116
18458.27 139
18459.55 137
18460.84 143
18462.12 134
18463.41 110
18464.69 119
18465.98 131
18467.26 122
18468.55 131
18469.83 125
18471.12 135
18472.40 136
18473.69 135
18474.97 119
18476.26 153
18477.54 148
18478.83 138
18480.11 126
18481.40 138
18482.68 132
18483.97 164
18485.25 155
18486.54 117
18487.82 142
18489.11 134
18490.40 149
18491.68 136
18492.97 138
18494.25 139
18495.54 121
18496.82 130
18498.11 128
18499.40 110
18500.68 145
18501.97 140
18503.25 152
18504.54 124
18505.83 112
18507.11 133
18508.40 135
18509.69 142
18510.97 159
18512.26 148
18513.54 140
18514.83 133
18516.12 141
18517.40 130
18518.69 136
18519.98 137
18521.26 140
18522.55 125
18523.84 137
18525.12 127
18526.41 146
18527.70 142
18528.99 132
18530.27 165
18531.56 142
18532.85 132
18534.13 125
18535.42 149
18536.71 124
18538.00 137
18539.28 135
18540.57 137
18541.86 145
18543.14 134
18544.43 124
18545.72 109
18547.01 123
18548.30 150
18549.58 150
18550.87 130
18552.16 109
18553.45 125
18554.73 143
18556.02 135
18557.31 127
18558.60 134
18559.89 144
18561.17 132
18562.46 142
18563.75 133
18565.04 127
18566.33 140
18567.62 141
18568.90 121
18570.19 154
18571.48 127
18572.77 144
18574.06 130
18575.35 130
18576.63 141
18577.92 147
18579.21 155
18580.50 175
18581.79 140
18583.08 138
18584.37 139
18585.66 127
18586.95 116
18588.23 131
18589.52 138
18590.81 158
18592.10 167
18593.39 141
18594.68 146
18595.97 140
18597.26 144
18598.55 141
18599.84 133
18601.13 139
18602.42 153
18603.71 163
18605.00 155
18606.29 148
18607.58 151
18608.86 142
18610.15 128
18611.44 162
18612.73 173
18614.02 157
18615.31 142
18616.60 142
18617.89 143
18619.18 136
18620.47 159
18621.76 158
18623.06 151
18624.35 150
18625.64 156
18626.93 132
18628.22 148
18629.51 171
18630.80 152
18632.09 144
18633.38 149
18634.67 157
18635.96 163
18637.25 115
18638.54 142
18639.83 165
18641.12 144
18642.41 134
18643.71 116
18645.00 127
18646.29 147
18647.58 148
18648.87 113
18650.16 127
18651.45 163
18652.74 137
18654.03 117
18655.33 140
18656.62 135
18657.91 164
18659.20 155
18660.49 137
18661.78 125
18663.07 126
18664.37 139
18665.66 128
18666.95 119
18668.24 114
18669.53 139
18670.83 147
18672.12 121
18673.41 132
18674.70 130
18675.99 138
18677.29 144
18678.58 112
18679.87 101
18681.16 131
18682.45 143
18683.75 133
18685.04 116
18686.33 122
18687.62 123
18688.92 126
18690.21 123
18691.50 120
18692.79 126
18694.09 133
18695.38 119
18696.67 106
18697.97 133
18699.26 147
18700.55 150
18701.84 130
18703.14 122
18704.43 128
18705.72 143
18707.02 133
18708.31 137
18709.60 152
18710.90 129
18712.19 145
18713.48 139
18714.78 116
18716.07 89
18717.36 120
18718.66 123
18719.95 119
18721.24 147
18722.54 111
18723.83 128
18725.13 113
18726.42 123
18727.71 143
18729.01 134
18730.30 119
18731.60 122
18732.89 125
18734.18 116
18735.48 142
18736.77 137
18738.07 120
18739.36 131
18740.66 122
18741.95 130
18743.24 109
18744.54 111
18745.83 120
18747.13 138
18748.42 140
18749.72 153
18751.01 142
18752.31 122
18753.60 121
18754.90 131
18756.19 135
18757.49 130
18758.78 126
18760.08 137
18761.37 120
18762.67 119
18763.96 129
18765.26 115
18766.55 123
18767.85 148
18769.14 153
18770.44 124
18771.73 131
18773.03 136
18774.32 121
18775.62 139
18776.91 134
18778.21 127
18779.51 123
18780.80 132
18782.10 137
18783.39 121
18784.69 122
18785.99 139
18787.28 142
18788.58 137
18789.87 124
18791.17 123
18792.47 126
18793.76 115
18795.06 142
18796.35 125
18797.65 138
18798.95 160
18800.24 137
18801.54 126
18802.84 126
18804.13 119
18805.43 121
18806.73 133
18808.02 150
18809.32 121
18810.62 123
18811.91 121
18813.21 143
18814.51 135
18815.80 121
18817.10 122
18818.40 125
18819.69 136
18820.99 97
18822.29 108
18823.59 124
18824.88 127
18826.18 131
18827.48 115
18828.78 125
18830.07 136
18831.37 134
18832.67 148
18833.97 120
18835.26 111
18836.56 129
18837.86 146
18839.16 114
18840.45 111
18841.75 117
18843.05 139
18844.35 137
18845.65 138
18846.94 117
18848.24 112
18849.54 139
18850.84 123
18852.14 114
18853.43 134
18854.73 123
18856.03 131
18857.33 139
18858.63 115
18859.93 118
18861.22 127
18862.52 125
18863.82 130
18865.12 118
18866.42 120
18867.72 125
18869.02 136
18870.32 130
18871.61 135
18872.91 139
18874.21 137
18875.51 158
18876.81 134
18878.11 112
18879.41 115
18880.71 144
18882.01 131
18883.31 120
18884.61 138
18885.90 154
18887.20 135
18888.50 134
18889.80 135
18891.10 142
18892.40 127
18893.70 117
18895.00 112
18896.30 139
18897.60 129
18898.90 123
18900.20 121
18901.50 117
18902.80 126
18904.10 163
18905.40 167
18906.70 121
18908.00 116
18909.30 103
18910.60 143
18911.90 142
18913.20 113
18914.50 120
18915.80 150
18917.10 150
18918.40 132
18919.70 132
18921.00 152
18922.30 143
18923.61 128
18924.91 121
18926.21 122
18927.51 135
18928.81 131
18930.11 129
18931.41 108
18932.71 111
18934.01 125
18935.31 111
18936.61 124
18937.92 122
18939.22 123
18940.52 121
18941.82 117
18943.12 123
18944.42 129
18945.72 136
18947.03 136
18948.33 117
18949.63 136
18950.93 135
18952.23 143
18953.53 130
18954.84 110
18956.14 133
18957.44 113
18958.74 115
18960.04 114
18961.34 141
18962.65 116
18963.95 134
18965.25 126
18966.55 118
18967.86 124
18969.16 124
18970.46 110
18971.76 123
18973.06 114
18974.37 117
18975.67 106
18976.97 119
18978.27 126
18979.58 120
18980.88 119
18982.18 113
18983.48 125
18984.79 106
18986.09 126
18987.39 125
18988.70 123
18990.00 124
18991.30 134
18992.61 131
18993.91 124
18995.21 111
18996.51 116
18997.82 129
18999.12 117
19000.42 159
19001.73 155
19003.03 117
19004.33 116
19005.64 134
19006.94 117
19008.25 117
19009.55 133
19010.85 116
19012.16 106
19013.46 143
19014.76 107
19016.07 106
19017.37 127
19018.68 136
19019.98 118
19021.28 121
19022.59 107
19023.89 115
19025.20 123
19026.50 119
19027.80 137
19029.11 124
19030.41 124
19031.72 118
19033.02 121
19034.33 104
19035.63 116
19036.94 132
19038.24 118
19039.54 114
19040.85 101
19042.15 117
19043.46 122
19044.76 131
19046.07 93
19047.37 95
19048.68 131
19049.98 135
19051.29 127
19052.59 108
19053.90 129
19055.20 133
19056.51 143
19057.81 105
19059.12 122
19060.43 121
19061.73 140
19063.04 116
19064.34 144
19065.65 109
19066.95 123
19068.26 135
19069.56 137
19070.87 109
19072.18 86
19073.48 135
19074.79 130
19076.09 118
19077.40 109
19078.71 115
19080.01 141
19081.32 154
19082.62 117
19083.93 111
19085.24 120
19086.54 138
19087.85 126
19089.16 112
19090.46 97
19091.77 125
19093.07 144
19094.38 125
19095.69 128
19096.99 117
19098.30 129
19099.61 115
19100.91 128
19102.22 109
19103.53 127
19104.84 126
19106.14 113
19107.45 109
19108.76 119
19110.06 140
19111.37 119
19112.68 122
19113.98 128
19115.29 126
19116.60 135
19117.91 129
19119.21 124
19120.52 116
19121.83 138
19123.14 124
19124.44 127
19125.75 122
19127.06 103
19128.37 122
19129.68 129
19130.98 125
19132.29 118
19133.60 122
19134.91 130
19136.21 130
19137.52 137
19138.83 125
19140.14 134
19141.45 122
19142.76 122
19144.06 124
19145.37 128
19146.68 115
19147.99 135
19149.30 134
19150.61 136
19151.91 126
19153.22 131
19154.53 129
19155.84 98
19157.15 114
19158.46 137
19159.77 121
19161.07 107
19162.38 157
19163.69 142
19165.00 125
19166.31 116
19167.62 129
19168.93 145
19170.24 117
19171.55 132
19172.86 112
19174.17 125
19175.48 140
19176.78 142
19178.09 148
19179.40 115
19180.71 138
19182.02 142
19183.33 114
19184.64 129
19185.95 132
19187.26 142
19188.57 139
19189.88 120
19191.19 144
19192.50 136
19193.81 128
19195.12 113
19196.43 128
19197.74 130
19199.05 122
19200.36 122
19201.67 128
19202.98 128
19204.29 143
19205.60 110
19206.91 118
19208.22 107
19209.53 131
19210.84 125
19212.15 134
19213.47 136
19214.78 134
19216.09 120
19217.40 134
19218.71 134
19220.02 117
19221.33 142
19222.64 132
19223.95 112
19225.26 124
19226.57 125
19227.89 148
19229.20 114
19230.51 95
19231.82 118
19233.13 107
19234.44 136
19235.75 108
19237.06 107
19238.38 130
19239.69 127
19241.00 123
19242.31 94
19243.62 103
19244.93 118
19246.25 148
19247.56 139
19248.87 128
19250.18 101
19251.49 120
19252.81 151
19254.12 134
19255.43 127
19256.74 141
19258.05 125
19259.37 127
19260.68 116
19261.99 107
19263.30 123
19264.62 126
19265.93 126
19267.24 127
19268.55 132
19269.87 132
19271.18 119
19272.49 123
19273.80 120
19275.12 129
19276.43 124
19277.74 117
19279.05 117
19280.37 108
19281.68 114
19282.99 134
19284.31 127
19285.62 122
19286.93 114
19288.25 125
19289.56 126
19290.87 124
19292.19 108
19293.50 110
19294.81 112
19296.13 118
19297.44 124
19298.75 97
19300.07 131
19301.38 124
19302.69 145
19304.01 131
19305.32 121
19306.64 115
19307.95 130
19309.26 120
19310.58 121
19311.89 128
19313.21 140
19314.52 117
19315.83 136
19317.15 118
19318.46 116
19319.78 125
19321.09 130
19322.41 115
19323.72 113
19325.03 120
19326.35 110
19327.66 100
19328.98 113
19330.29 123
19331.61 113
19332.92 130
19334.24 139
19335.55 119
19336.87 122
19338.18 118
19339.50 107
19340.81 118
19342.13 127
19343.44 147
19344.76 121
19346.07 118
19347.39 97
19348.70 111
19350.02 118
19351.33 99
19352.65 112
19353.96 109
19355.28 142
19356.59 127
19357.91 107
19359.23 110
19360.54 104
19361.86 123
19363.17 108
19364.49 113
19365.80 124
19367.12 120
19368.44 115
19369.75 113
19371.07 111
19372.38 104
19373.70 101
19375.02 124
19376.33 130
19377.65 125
19378.97 112
19380.28 95
19381.60 129
19382.91 120
19384.23 96
19385.55 95
19386.86 114
19388.18 111
19389.50 126
19390.81 112
19392.13 116
19393.45 93
19394.76 109
19396.08 115
19397.40 91
19398.72 118
19400.03 108
19401.35 122
19402.67 111
19403.98 121
19405.30 127
19406.62 122
19407.94 122
19409.25 102
19410.57 118
19411.89 123
19413.20 119
19414.52 121
19415.84 98
19417.16 122
19418.48 107
19419.79 111
19421.11 121
19422.43 123
19423.75 105
19425.06 111
19426.38 106
19427.70 93
19429.02 115
19430.34 109
19431.65 132
19432.97 102
19434.29 123
19435.61 107
19436.93 116
19438.25 115
19439.56 110
19440.88 115
19442.20 116
19443.52 119
19444.84 106
19446.16 105
19447.47 114
19448.79 135
19450.11 99
19451.43 106
19452.75 97
19454.07 117
19455.39 117
19456.71 137
19458.03 120
19459.34 112
19460.66 114
19461.98 113
19463.30 113
19464.62 129
19465.94 110
19467.26 103
19468.58 119
19469.90 84
19471.22 130
19472.54 129
19473.86 127
19475.18 105
19476.50 116
19477.82 156
19479.14 117
19480.46 108
19481.78 115
19483.10 122
19484.42 113
19485.73 144
19487.05 126
19488.37 112
19489.70 125
19491.02 117
19492.34 117
19493.66 99
19494.98 112
19496.30 107
19497.62 94
19498.94 113
19500.26 112
19501.58 106
19502.90 120
19504.22 121
19505.54 123
19506.86 114
19508.18 124
19509.50 120
19510.82 132
19512.14 123
19513.46 124
19514.78 119
19516.11 131
19517.43 124
19518.75 114
19520.07 122
19521.39 143
19522.71 118
19524.03 105
19525.35 125
19526.68 115
19528.00 120
19529.32 102
19530.64 111
19531.96 118
19533.28 121
19534.60 114
19535.93 116
19537.25 105
19538.57 103
19539.89 134
19541.21 106
19542.53 104
19543.86 116
19545.18 113
19546.50 113
19547.82 136
19549.14 120
19550.47 145
19551.79 126
19553.11 105
19554.43 110
19555.76 115
19557.08 97
19558.40 121
19559.72 130
19561.05 164
19562.37 131
19563.69 134
19565.01 135
19566.34 115
19567.66 146
19568.98 118
19570.30 154
19571.63 124
19572.95 128
19574.27 130
19575.60 129
19576.92 121
19578.24 130
19579.57 120
19580.89 137
19582.21 122
19583.54 124
19584.86 116
19586.18 120
19587.51 111
19588.83 103
19590.15 124
19591.48 127
19592.80 125
19594.12 96
19595.45 129
19596.77 135
19598.09 127
19599.42 121
19600.74 118
19602.07 134
19603.39 122
19604.71 127
19606.04 97
19607.36 110
19608.69 105
19610.01 116
19611.33 104
19612.66 121
19613.98 126
19615.31 132
19616.63 146
19617.96 123
19619.28 116
19620.60 127
19621.93 153
19623.25 168
19624.58 117
19625.90 119
19627.23 126
19628.55 100
19629.88 116
19631.20 122
19632.53 130
19633.85 138
19635.18 120
19636.50 107
19637.83 117
19639.15 133
19640.48 121
19641.80 98
19643.13 100
19644.45 111
19645.78 135
19647.10 128
19648.43 96
19649.76 119
19651.08 119
19652.41 141
19653.73 126
19655.06 132
19656.38 109
19657.71 117
19659.04 103
19660.36 118
19661.69 123
19663.01 124
19664.34 132
19665.67 99
19666.99 95
19668.32 116
19669.64 116
19670.97 118
19672.30 111
19673.62 101
19674.95 119
19676.28 98
19677.60 106
19678.93 100
19680.25 105
19681.58 114
19682.91 122
19684.23 107
19685.56 110
19686.89 141
19688.22 130
19689.54 130
19690.87 121
19692.20 110
19693.52 128
19694.85 120
19696.18 117
19697.50 101
19698.83 111
19700.16 139
19701.49 108
19702.81 106
19704.14 113
19705.47 116
19706.80 108
19708.12 118
19709.45 135
19710.78 120
19712.11 118
19713.43 121
19714.76 151
19716.09 105
19717.42 134
19718.74 109
19720.07 118
19721.40 97
19722.73 106
19724.06 91
19725.38 113
19726.71 121
19728.04 123
19729.37 107
19730.70 102
19732.03 112
19733.35 111
19734.68 113
19736.01 117
19737.34 114
19738.67 110
19740.00 113
19741.32 110
19742.65 123
19743.98 122
19745.31 127
19746.64 130
19747.97 121
19749.30 122
19750.63 114
19751.96 115
19753.28 123
19754.61 98
19755.94 85
19757.27 116
19758.60 119
19759.93 109
19761.26 119
19762.59 112
19763.92 124
19765.25 119
19766.58 114
19767.91 105
19769.24 128
19770.57 117
19771.90 127
19773.22 109
19774.55 103
19775.88 93
19777.21 120
19778.54 144
19779.87 91
19781.20 98
19782.53 104
19783.86 108
19785.19 110
19786.52 122
19787.85 121
19789.18 133
19790.51 117
19791.85 103
19793.18 100
19794.51 124
19795.84 139
19797.17 128
19798.50 134
19799.83 112
19801.16 106
19802.49 138
19803.82 129
19805.15 108
19806.48 93
19807.81 122
19809.14 136
19810.47 111
19811.81 110
19813.14 126
19814.47 117
19815.80 90
19817.13 119
19818.46 111
19819.79 120
19821.12 109
19822.45 106
19823.79 100
19825.12 94
19826.45 143
19827.78 116
19829.11 109
19830.44 95
19831.78 103
19833.11 105
19834.44 117
19835.77 109
19837.10 108
19838.43 146
19839.77 129
19841.10 106
19842.43 119
19843.76 129
19845.09 118
19846.43 124
19847.76 103
19849.09 99
19850.42 118
19851.76 123
19853.09 126
19854.42 105
19855.75 99
19857.09 134
19858.42 115
19859.75 122
19861.08 110
19862.42 114
19863.75 120
19865.08 119
19866.41 108
19867.75 119
19869.08 98
19870.41 122
19871.75 108
19873.08 103
19874.41 120
19875.75 99
19877.08 116
19878.41 98
19879.75 115
19881.08 113
19882.41 126
19883.75 100
19885.08 107
19886.41 118
19887.75 104
19889.08 112
19890.41 115
19891.75 110
19893.08 93
19894.41 114
19895.75 94
19897.08 97
19898.42 121
19899.75 110
19901.08 107
19902.42 107
19903.75 111
19905.09 129
19906.42 103
19907.75 114
19909.09 101
19910.42 105
19911.76 111
19913.09 115
19914.43 100
19915.76 112
19917.10 132
19918.43 121
19919.77 133
19921.10 127
19922.43 115
19923.77 126
19925.10 115
19926.44 137
19927.77 95
19929.11 89
19930.44 101
19931.78 113
19933.11 118
19934.45 117
19935.78 120
19937.12 119
19938.45 121
19939.79 109
19941.13 111
19942.46 136
19943.80 118
19945.13 140
19946.47 130
19947.80 116
19949.14 127
19950.47 112
19951.81 122
19953.15 118
19954.48 129
19955.82 97
19957.15 111
19958.49 130
19959.83 102
19961.16 97
19962.50 123
19963.83 136
19965.17 133
19966.51 111
19967.84 123
19969.18 112
19970.51 123
19971.85 99
19973.19 101
19974.52 127
19975.86 112
19977.20 132
19978.53 94
19979.87 124
19981.21 124
19982.54 135
19983.88 111
19985.22 104
19986.55 125
19987.89 124
19989.23 113
19990.57 119
19991.90 120
19993.24 117
19994.58 123
19995.91 115
19997.25 136
19998.59 142
19999.93 136
20001.26 114
20002.60 91
20003.94 117
20005.28 121
20006.61 134
20007.95 125
20009.29 123
20010.63 108
20011.96 125
20013.30 136
20014.64 132
20015.98 115
20017.31 128
20018.65 107
20019.99 112
20021.33 107
20022.67 118
20024.01 120
20025.34 125
20026.68 123
20028.02 106
20029.36 103
20030.70 100
20032.03 135
20033.37 130
20034.71 125
20036.05 104
20037.39 119
20038.73 140
20040.07 118
20041.40 105
20042.74 130
20044.08 135
20045.42 130
20046.76 125
20048.10 111
20049.44 131
20050.78 128
20052.12 120
20053.46 126
20054.79 124
20056.13 139
20057.47 128
20058.81 116
20060.15 110
20061.49 116
20062.83 106
20064.17 111
20065.51 122
20066.85 105
20068.19 103
20069.53 102
20070.87 116
20072.21 123
20073.55 105
20074.89 125
20076.23 109
20077.57 100
20078.91 142
20080.25 134
20081.59 121
20082.93 119
20084.27 110
20085.61 118
20086.95 113
20088.29 105
20089.63 105
20090.97 123
20092.31 116
20093.65 126
20094.99 100
20096.33 96
20097.67 133
20099.01 115
20100.35 110
20101.69 105
20103.03 124
20104.38 109
20105.72 121
20107.06 113
20108.40 108
20109.74 122
20111.08 109
20112.42 106
20113.76 112
20115.10 110
20116.45 126
20117.79 114
20119.13 114
20120.47 109
20121.81 107
20123.15 116
20124.49 119
20125.84 117
20127.18 103
20128.52 117
20129.86 118
20131.20 123
20132.54 111
20133.89 117
20135.23 115
20136.57 129
20137.91 109
20139.25 127
20140.60 117
