# Supplementary material for: MALDI-TOF MS typing enables the classification of brewing yeasts of the genus Saccharomyces to major beer styles
Source: PLoS One. 2017 Aug 9;12(8):e0181694. doi: 10.1371/journal.pone.0181694 (PMC5549903; doi:10.1371/journal.pone.0181694)
Supplement: S15 File — The directory includes 90 raw files and was zipped to “.zip”; the folder has three strains with 30 spectra per strain; S1 Text explains the raw files with an example and Table 1 represents the yeast strains used within the experiment. (ZIP) [file pone.0181694.s018.zip › 43-45/30668-513-OG-Ale-Alt-YPG-18h-E-E_2015-11-10__0_A7_1.dat]

2000.57 1906
2000.99 1986
2001.41 1874
2001.83 2035
2002.26 1874
2002.68 1959
2003.10 1965
2003.52 1914
2003.94 1883
2004.36 1791
2004.79 1857
2005.21 1915
2005.63 1901
2006.05 1938
2006.48 2049
2006.90 1958
2007.32 1843
2007.74 2027
2008.16 2030
2008.59 2004
2009.01 1889
2009.43 2025
2009.85 1933
2010.28 2005
2010.70 2044
2011.12 2001
2011.55 2031
2011.97 1893
2012.39 1790
2012.81 1841
2013.24 1843
2013.66 1773
2014.08 1751
2014.51 1897
2014.93 1811
2015.35 1779
2015.78 1855
2016.20 1835
2016.62 1722
2017.05 1638
2017.47 1766
2017.89 1787
2018.32 1874
2018.74 1873
2019.16 2042
2019.59 1948
2020.01 1924
2020.43 1921
2020.86 1967
2021.28 1845
2021.70 1923
2022.13 1861
2022.55 1889
2022.98 1899
2023.40 1935
2023.82 1905
2024.25 1929
2024.67 1884
2025.10 1777
2025.52 1849
2025.95 1809
2026.37 1804
2026.79 1853
2027.22 1828
2027.64 1829
2028.07 1762
2028.49 1904
2028.92 1770
2029.34 1779
2029.77 1826
2030.19 1832
2030.61 1705
2031.04 1871
2031.46 1733
2031.89 1675
2032.31 1715
2032.74 1759
2033.16 1959
2033.59 1897
2034.01 1944
2034.44 1918
2034.86 1846
2035.29 1797
2035.72 1865
2036.14 1834
2036.57 1634
2036.99 1702
2037.42 1702
2037.84 1812
2038.27 1950
2038.69 1972
2039.12 1862
2039.54 1926
2039.97 1961
2040.40 1911
2040.82 1980
2041.25 2016
2041.67 1878
2042.10 1985
2042.53 1950
2042.95 1926
2043.38 1935
2043.80 1788
2044.23 1725
2044.66 1725
2045.08 1696
2045.51 1732
2045.94 1765
2046.36 1731
2046.79 1743
2047.21 1764
2047.64 1840
2048.07 2075
2048.49 1953
2048.92 1993
2049.35 1933
2049.77 1810
2050.20 1923
2050.63 1779
2051.06 1824
2051.48 1904
2051.91 1891
2052.34 1787
2052.76 1727
2053.19 1766
2053.62 1826
2054.04 1889
2054.47 1889
2054.90 1866
2055.33 1843
2055.75 1764
2056.18 1770
2056.61 1905
2057.04 1957
2057.46 1839
2057.89 1893
2058.32 1820
2058.75 1899
2059.17 1902
2059.60 1765
2060.03 1888
2060.46 1802
2060.89 1825
2061.31 1777
2061.74 1823
2062.17 1888
2062.60 1929
2063.03 1952
2063.45 2003
2063.88 1905
2064.31 2019
2064.74 2045
2065.17 2218
2065.60 2084
2066.02 2110
2066.45 2453
2066.88 2444
2067.31 2405
2067.74 2322
2068.17 2182
2068.60 2122
2069.02 1954
2069.45 2122
2069.88 2051
2070.31 1955
2070.74 1922
2071.17 2153
2071.60 1944
2072.03 2057
2072.46 1929
2072.89 1833
2073.31 1851
2073.74 1820
2074.17 1767
2074.60 1829
2075.03 1902
2075.46 1958
2075.89 1720
2076.32 1916
2076.75 2157
2077.18 1980
2077.61 2048
2078.04 2158
2078.47 2102
2078.90 2032
2079.33 1977
2079.76 1943
2080.19 2115
2080.62 2092
2081.05 2252
2081.48 2243
2081.91 2196
2082.34 1987
2082.77 2001
2083.20 2087
2083.63 1972
2084.06 1999
2084.49 2047
2084.92 1820
2085.35 1741
2085.78 1853
2086.21 1860
2086.64 1939
2087.07 1965
2087.50 1858
2087.93 2028
2088.36 1918
2088.80 1816
2089.23 1857
2089.66 1923
2090.09 1857
2090.52 1903
2090.95 1952
2091.38 1846
2091.81 1910
2092.24 1914
2092.67 1897
2093.11 2071
2093.54 2021
2093.97 1870
2094.40 1952
2094.83 1881
2095.26 1891
2095.69 1892
2096.13 2078
2096.56 1878
2096.99 1758
2097.42 1817
2097.85 1713
2098.28 1633
2098.72 1694
2099.15 1701
2099.58 1779
2100.01 1781
2100.44 1776
2100.88 1686
2101.31 1808
2101.74 1779
2102.17 1748
2102.60 1778
2103.04 1694
2103.47 1935
2103.90 1893
2104.33 1751
2104.77 1777
2105.20 1666
2105.63 1733
2106.06 1853
2106.50 1966
2106.93 1998
2107.36 1808
2107.79 1948
2108.23 2090
2108.66 2045
2109.09 2013
2109.53 1925
2109.96 1875
2110.39 1891
2110.83 1920
2111.26 1898
2111.69 1957
2112.12 1711
2112.56 1716
2112.99 1807
2113.42 1833
2113.86 1787
2114.29 1608
2114.72 1702
2115.16 1901
2115.59 1944
2116.03 1822
2116.46 1825
2116.89 1848
2117.33 1785
2117.76 1804
2118.19 1853
2118.63 1819
2119.06 1906
2119.50 1780
2119.93 1836
2120.36 1742
2120.80 1704
2121.23 1675
2121.67 1854
2122.10 1826
2122.53 1874
2122.97 1708
2123.40 1864
2123.84 1751
2124.27 1779
2124.71 1699
2125.14 1665
2125.58 1773
2126.01 1811
2126.45 1846
2126.88 1837
2127.31 1879
2127.75 1779
2128.18 1819
2128.62 1790
2129.05 1897
2129.49 1905
2129.92 1838
2130.36 1843
2130.79 1834
2131.23 1968
2131.66 2013
2132.10 1948
2132.54 1954
2132.97 2004
2133.41 2074
2133.84 1993
2134.28 1986
2134.71 2064
2135.15 1963
2135.58 1971
2136.02 2126
2136.45 2079
2136.89 2015
2137.33 1980
2137.76 2088
2138.20 1941
2138.63 2013
2139.07 2068
2139.51 2051
2139.94 1926
2140.38 1992
2140.81 1892
2141.25 1845
2141.69 1859
2142.12 1864
2142.56 1777
2143.00 1947
2143.43 1811
2143.87 1751
2144.30 1784
2144.74 1689
2145.18 1841
2145.61 1797
2146.05 1902
2146.49 1724
2146.92 1750
2147.36 1884
2147.80 1904
2148.24 2050
2148.67 1827
2149.11 1921
2149.55 2035
2149.98 2134
2150.42 2141
2150.86 2080
2151.29 2121
2151.73 1991
2152.17 1941
2152.61 2206
2153.04 2032
2153.48 1993
2153.92 1967
2154.36 2059
2154.79 1923
2155.23 1877
2155.67 1853
2156.11 1832
2156.54 1855
2156.98 1843
2157.42 1916
2157.86 1917
2158.30 1826
2158.73 1776
2159.17 1731
2159.61 1737
2160.05 1884
2160.49 1800
2160.92 1973
2161.36 1959
2161.80 1936
2162.24 1937
2162.68 2003
2163.12 2106
2163.55 1949
2163.99 1988
2164.43 1971
2164.87 1886
2165.31 1999
2165.75 1902
2166.19 1852
2166.63 2039
2167.06 1988
2167.50 1918
2167.94 1882
2168.38 1984
2168.82 2015
2169.26 1891
2169.70 1859
2170.14 2001
2170.58 1952
2171.02 1842
2171.45 1950
2171.89 1900
2172.33 2066
2172.77 2085
2173.21 2072
2173.65 2083
2174.09 2145
2174.53 2249
2174.97 2343
2175.41 2286
2175.85 2229
2176.29 2270
2176.73 2385
2177.17 2406
2177.61 2235
2178.05 2162
2178.49 2196
2178.93 2120
2179.37 2211
2179.81 2321
2180.25 2170
2180.69 2174
2181.13 2089
2181.57 1992
2182.01 1933
2182.45 2010
2182.89 2033
2183.33 1995
2183.77 2018
2184.21 1966
2184.65 1969
2185.09 1939
2185.53 2124
2185.97 2053
2186.42 1840
2186.86 1876
2187.30 1907
2187.74 2015
2188.18 2070
2188.62 2027
2189.06 1923
2189.50 1978
2189.94 1989
2190.38 1909
2190.83 1979
2191.27 1894
2191.71 1860
2192.15 2019
2192.59 2092
2193.03 2054
2193.47 1951
2193.92 1930
2194.36 2032
2194.80 2012
2195.24 2094
2195.68 2106
2196.12 2122
2196.57 1931
2197.01 2027
2197.45 2003
2197.89 2077
2198.33 2024
2198.78 2151
2199.22 2064
2199.66 1938
2200.10 1953
2200.54 2000
2200.99 1963
2201.43 1949
2201.87 1919
2202.31 1836
2202.76 1843
2203.20 1959
2203.64 2085
2204.08 1848
2204.53 1838
2204.97 2021
2205.41 2014
2205.85 1986
2206.30 2006
2206.74 1893
2207.18 2004
2207.62 1989
2208.07 2127
2208.51 2037
2208.95 1929
2209.40 2033
2209.84 2032
2210.28 2059
2210.73 2050
2211.17 1909
2211.61 1929
2212.06 1954
2212.50 1839
2212.94 1945
2213.39 1815
2213.83 2114
2214.27 1799
2214.72 1741
2215.16 1909
2215.60 1986
2216.05 1902
2216.49 1846
2216.94 1874
2217.38 1866
2217.82 1934
2218.27 1819
2218.71 1904
2219.16 1916
2219.60 1908
2220.04 1873
2220.49 1806
2220.93 1753
2221.38 1860
2221.82 1972
2222.27 1959
2222.71 1861
2223.15 1887
2223.60 1908
2224.04 1979
2224.49 2060
2224.93 2158
2225.38 2011
2225.82 1860
2226.27 1885
2226.71 1893
2227.16 1942
2227.60 2007
2228.05 2057
2228.49 2032
2228.94 1895
2229.38 2026
2229.83 2012
2230.27 2205
2230.72 2297
2231.16 2187
2231.61 2171
2232.05 2109
2232.50 2187
2232.94 2025
2233.39 2027
2233.83 1989
2234.28 1907
2234.73 1998
2235.17 2104
2235.62 2052
2236.06 2114
2236.51 1880
2236.95 1992
2237.40 1945
2237.85 1980
2238.29 1941
2238.74 1941
2239.18 1932
2239.63 1883
2240.08 1757
2240.52 1745
2240.97 1900
2241.42 1818
2241.86 1825
2242.31 1684
2242.75 1658
2243.20 1657
2243.65 1601
2244.09 1771
2244.54 1813
2244.99 1856
2245.43 1706
2245.88 1807
2246.33 1821
2246.77 1774
2247.22 1792
2247.67 1868
2248.12 1845
2248.56 1736
2249.01 1548
2249.46 1648
2249.90 1733
2250.35 1722
2250.80 1800
2251.24 1873
2251.69 1830
2252.14 1809
2252.59 1861
2253.03 1872
2253.48 1814
2253.93 1695
2254.38 1815
2254.82 1742
2255.27 1785
2255.72 1736
2256.17 1803
2256.62 1711
2257.06 1789
2257.51 1778
2257.96 1692
2258.41 1807
2258.86 1868
2259.30 1894
2259.75 1842
2260.20 1837
2260.65 1769
2261.10 1856
2261.54 2048
2261.99 2003
2262.44 1855
2262.89 1987
2263.34 1919
2263.79 1956
2264.23 2129
2264.68 2048
2265.13 1959
2265.58 1925
2266.03 1858
2266.48 1889
2266.93 1887
2267.38 1994
2267.82 2125
2268.27 2039
2268.72 1928
2269.17 1917
2269.62 2023
2270.07 1984
2270.52 1983
2270.97 2095
2271.42 1936
2271.87 1956
2272.32 1978
2272.77 1884
2273.22 1929
2273.66 1892
2274.11 1917
2274.56 2041
2275.01 2026
2275.46 2007
2275.91 1923
2276.36 2029
2276.81 1933
2277.26 1800
2277.71 1692
2278.16 1725
2278.61 1769
2279.06 1829
2279.51 1879
2279.96 1796
2280.41 1812
2280.86 1787
2281.31 1919
2281.76 1828
2282.21 1884
2282.66 1897
2283.11 1848
2283.56 1856
2284.02 1864
2284.47 1973
2284.92 1991
2285.37 1868
2285.82 1930
2286.27 1900
2286.72 1945
2287.17 1945
2287.62 2076
2288.07 2142
2288.52 2258
2288.97 2090
2289.42 2122
2289.88 2501
2290.33 2583
2290.78 2706
2291.23 2856
2291.68 2991
2292.13 3085
2292.58 3217
2293.03 3097
2293.49 3082
2293.94 2816
2294.39 2813
2294.84 2690
2295.29 2590
2295.74 2473
2296.20 2492
2296.65 2226
2297.10 2313
2297.55 2274
2298.00 2224
2298.46 2197
2298.91 2114
2299.36 2029
2299.81 1859
2300.26 1789
2300.72 1873
2301.17 1881
2301.62 1765
2302.07 1799
2302.52 1868
2302.98 1850
2303.43 1897
2303.88 1800
2304.33 1695
2304.79 1671
2305.24 1777
2305.69 1784
2306.14 1848
2306.60 1848
2307.05 1893
2307.50 1869
2307.96 1937
2308.41 2139
2308.86 1990
2309.31 2021
2309.77 2039
2310.22 2190
2310.67 2267
2311.13 2149
2311.58 2315
2312.03 2276
2312.49 2135
2312.94 2228
2313.39 2055
2313.85 2135
2314.30 2120
2314.75 2124
2315.21 2075
2315.66 1854
2316.12 1914
2316.57 1988
2317.02 2012
2317.48 2014
2317.93 1951
2318.38 2041
2318.84 1915
2319.29 1890
2319.75 1963
2320.20 2059
2320.65 1936
2321.11 1911
2321.56 1885
2322.02 1868
2322.47 1999
2322.93 2047
2323.38 1968
2323.83 2010
2324.29 1915
2324.74 2027
2325.20 1968
2325.65 2025
2326.11 2170
2326.56 2041
2327.02 2021
2327.47 2287
2327.93 2275
2328.38 2290
2328.84 2098
2329.29 2181
2329.75 2200
2330.20 2170
2330.66 2331
2331.11 2375
2331.57 2294
2332.02 2345
2332.48 2224
2332.93 2055
2333.39 2026
2333.84 2135
2334.30 1939
2334.75 1896
2335.21 1849
2335.67 1897
2336.12 2130
2336.58 2040
2337.03 1952
2337.49 1988
2337.94 1881
2338.40 2022
2338.86 2008
2339.31 1893
2339.77 1826
2340.22 1860
2340.68 1868
2341.14 1887
2341.59 1948
2342.05 1862
2342.50 1920
2342.96 1893
2343.42 2078
2343.87 2153
2344.33 2016
2344.79 1976
2345.24 1777
2345.70 1806
2346.16 1854
2346.61 1946
2347.07 2001
2347.53 2023
2347.98 2053
2348.44 2035
2348.90 2094
2349.35 2047
2349.81 1918
2350.27 2152
2350.72 2088
2351.18 1976
2351.64 1932
2352.10 2058
2352.55 2217
2353.01 2111
2353.47 1920
2353.93 1896
2354.38 1926
2354.84 1971
2355.30 1991
2355.76 1909
2356.21 1997
2356.67 2001
2357.13 1864
2357.59 2001
2358.04 1916
2358.50 1835
2358.96 1974
2359.42 1944
2359.87 2094
2360.33 1972
2360.79 1785
2361.25 1862
2361.71 1961
2362.17 1918
2362.62 1789
2363.08 1915
2363.54 1841
2364.00 1961
2364.46 1906
2364.92 1968
2365.37 1974
2365.83 1951
2366.29 1957
2366.75 2139
2367.21 2061
2367.67 2017
2368.13 2120
2368.58 2202
2369.04 1931
2369.50 1831
2369.96 2135
2370.42 2085
2370.88 2063
2371.34 2059
2371.80 1926
2372.26 1971
2372.72 1972
2373.17 1999
2373.63 2003
2374.09 2061
2374.55 2072
2375.01 2156
2375.47 2175
2375.93 2074
2376.39 2155
2376.85 2234
2377.31 2084
2377.77 1969
2378.23 1937
2378.69 2007
2379.15 1969
2379.61 2057
2380.07 2092
2380.53 2042
2380.99 1987
2381.45 1943
2381.91 1808
2382.37 1966
2382.83 1877
2383.29 1802
2383.75 1876
2384.21 1915
2384.67 1981
2385.13 1852
2385.59 1859
2386.05 1922
2386.51 1875
2386.97 1969
2387.43 1955
2387.89 2094
2388.35 2029
2388.82 1830
2389.28 1949
2389.74 2021
2390.20 1823
2390.66 1930
2391.12 1989
2391.58 2033
2392.04 1992
2392.50 1886
2392.96 1967
2393.42 1888
2393.89 2145
2394.35 2024
2394.81 1981
2395.27 2018
2395.73 1800
2396.19 1888
2396.65 1891
2397.12 1940
2397.58 1991
2398.04 1933
2398.50 1750
2398.96 1961
2399.42 1985
2399.89 2002
2400.35 1818
2400.81 1697
2401.27 1709
2401.73 1885
2402.20 1829
2402.66 1901
2403.12 1948
2403.58 1734
2404.04 1798
2404.51 1892
2404.97 1668
2405.43 1852
2405.89 2053
2406.36 1976
2406.82 1798
2407.28 1883
2407.74 1988
2408.21 1844
2408.67 1795
2409.13 1739
2409.59 1724
2410.06 1820
2410.52 1842
2410.98 1846
2411.45 1729
2411.91 1801
2412.37 1719
2412.84 1896
2413.30 1837
2413.76 1814
2414.22 1815
2414.69 1872
2415.15 1953
2415.61 1955
2416.08 1936
2416.54 1855
2417.00 1878
2417.47 1930
2417.93 1907
2418.40 1966
2418.86 2120
2419.32 2099
2419.79 2114
2420.25 2098
2420.71 2157
2421.18 2128
2421.64 2053
2422.11 2130
2422.57 1984
2423.03 2050
2423.50 1929
2423.96 1915
2424.43 2025
2424.89 1939
2425.35 1921
2425.82 1847
2426.28 1857
2426.75 1904
2427.21 1754
2427.68 1899
2428.14 1845
2428.61 1866
2429.07 1866
2429.54 1994
2430.00 1822
2430.46 1820
2430.93 1852
2431.39 1840
2431.86 1854
2432.32 1829
2432.79 1789
2433.25 1785
2433.72 1833
2434.18 2013
2434.65 1884
2435.11 1960
2435.58 1874
2436.04 1920
2436.51 1846
2436.98 1797
2437.44 1856
2437.91 2067
2438.37 2032
2438.84 1887
2439.30 1836
2439.77 2077
2440.23 2067
2440.70 1968
2441.17 2019
2441.63 2080
2442.10 2012
2442.56 2023
2443.03 2189
2443.50 2211
2443.96 2080
2444.43 1985
2444.89 1952
2445.36 1987
2445.83 1902
2446.29 1892
2446.76 1909
2447.23 1913
2447.69 1782
2448.16 1921
2448.62 1935
2449.09 1729
2449.56 1746
2450.02 1735
2450.49 1774
2450.96 1765
2451.42 1769
2451.89 1755
2452.36 1799
2452.82 1875
2453.29 1805
2453.76 1702
2454.23 1751
2454.69 1916
2455.16 1893
2455.63 1783
2456.09 1782
2456.56 1993
2457.03 1836
2457.50 1741
2457.96 1686
2458.43 1756
2458.90 1712
2459.37 1708
2459.83 1835
2460.30 1787
2460.77 1786
2461.24 1733
2461.70 1900
2462.17 1757
2462.64 1699
2463.11 1762
2463.58 1793
2464.04 1855
2464.51 1710
2464.98 1736
2465.45 1781
2465.92 1722
2466.38 1862
2466.85 1763
2467.32 1973
2467.79 2030
2468.26 1974
2468.73 1942
2469.19 1857
2469.66 1923
2470.13 1753
2470.60 1825
2471.07 1791
2471.54 1827
2472.01 1894
2472.47 1971
2472.94 1804
2473.41 1648
2473.88 1844
2474.35 1724
2474.82 1729
2475.29 1753
2475.76 1664
2476.23 1724
2476.70 1795
2477.16 1729
2477.63 1767
2478.10 1663
2478.57 1734
2479.04 1770
2479.51 1809
2479.98 1836
2480.45 1780
2480.92 1643
2481.39 1691
2481.86 1635
2482.33 1780
2482.80 1777
2483.27 1796
2483.74 1769
2484.21 1782
2484.68 1685
2485.15 1689
2485.62 1669
2486.09 1730
2486.56 1714
2487.03 1710
2487.50 1804
2487.97 1866
2488.44 1917
2488.91 1812
2489.38 1769
2489.85 1911
2490.32 1985
2490.79 1921
2491.26 1779
2491.73 1795
2492.20 1861
2492.67 1861
2493.14 1985
2493.61 1856
2494.09 1978
2494.56 2069
2495.03 2025
2495.50 2033
2495.97 2042
2496.44 1995
2496.91 1991
2497.38 2074
2497.85 1952
2498.32 1831
2498.80 1984
2499.27 1929
2499.74 1748
2500.21 1803
2500.68 1767
2501.15 1853
2501.62 1812
2502.10 1801
2502.57 1763
2503.04 1681
2503.51 1801
2503.98 1704
2504.45 1675
2504.93 1664
2505.40 1722
2505.87 1677
2506.34 1827
2506.81 1792
2507.29 1839
2507.76 1902
2508.23 1958
2508.70 1957
2509.17 1929
2509.65 2054
2510.12 2070
2510.59 2200
2511.06 2052
2511.54 2224
2512.01 2228
2512.48 2262
2512.95 2140
2513.43 2111
2513.90 2182
2514.37 2204
2514.84 2201
2515.32 2284
2515.79 1997
2516.26 2057
2516.74 2021
2517.21 2077
2517.68 2116
2518.16 2007
2518.63 2045
2519.10 1976
2519.57 1848
2520.05 2018
2520.52 1837
2520.99 1749
2521.47 1814
2521.94 1819
2522.42 1765
2522.89 1715
2523.36 1699
2523.84 1749
2524.31 1726
2524.78 1735
2525.26 1839
2525.73 1824
2526.20 1828
2526.68 1906
2527.15 1722
2527.63 1777
2528.10 1872
2528.57 1781
2529.05 1768
2529.52 1807
2530.00 1772
2530.47 1860
2530.95 1924
2531.42 1819
2531.89 1931
2532.37 1792
2532.84 1859
2533.32 1747
2533.79 1668
2534.27 1760
2534.74 1790
2535.22 1886
2535.69 1887
2536.17 1857
2536.64 1939
2537.11 1900
2537.59 1845
2538.06 1808
2538.54 1972
2539.01 1867
2539.49 1813
2539.97 1848
2540.44 1980
2540.92 1974
2541.39 2012
2541.87 2182
2542.34 2004
2542.82 1841
2543.29 1818
2543.77 1834
2544.24 1858
2544.72 2054
2545.19 1858
2545.67 1838
2546.15 1796
2546.62 1920
2547.10 1891
2547.57 1951
2548.05 1907
2548.52 1843
2549.00 1967
2549.48 2069
2549.95 1876
2550.43 2044
2550.91 1967
2551.38 1950
2551.86 1994
2552.33 1790
2552.81 1940
2553.29 2004
2553.76 2032
2554.24 2069
2554.72 1943
2555.19 2016
2555.67 1994
2556.15 2078
2556.62 1974
2557.10 2038
2557.58 2033
2558.05 1968
2558.53 1923
2559.01 2012
2559.48 2058
2559.96 1871
2560.44 1903
2560.91 1994
2561.39 1803
2561.87 1777
2562.35 1805
2562.82 1842
2563.30 1673
2563.78 1744
2564.26 1735
2564.73 1689
2565.21 1740
2565.69 1647
2566.17 1689
2566.64 1578
2567.12 1750
2567.60 1726
2568.08 1750
2568.55 1715
2569.03 1667
2569.51 1850
2569.99 1729
2570.47 1640
2570.94 1690
2571.42 1725
2571.90 1670
2572.38 1829
2572.86 1878
2573.33 1696
2573.81 1672
2574.29 1737
2574.77 1684
2575.25 1706
2575.73 1755
2576.20 1720
2576.68 1745
2577.16 1730
2577.64 1697
2578.12 1668
2578.60 1725
2579.08 1622
2579.56 1658
2580.03 1687
2580.51 1687
2580.99 1722
2581.47 1779
2581.95 1759
2582.43 1738
2582.91 1763
2583.39 1781
2583.87 1743
2584.35 1625
2584.83 1743
2585.30 1816
2585.78 1799
2586.26 1876
2586.74 1794
2587.22 1779
2587.70 1896
2588.18 1936
2588.66 1943
2589.14 1942
2589.62 1814
2590.10 1922
2590.58 1856
2591.06 1841
2591.54 1818
2592.02 1870
2592.50 1889
2592.98 1970
2593.46 1730
2593.94 1804
2594.42 1873
2594.90 1847
2595.38 1808
2595.86 1705
2596.34 1871
2596.82 1822
2597.30 1820
2597.78 1826
2598.26 1729
2598.74 1636
2599.23 1624
2599.71 1651
2600.19 1820
2600.67 1627
2601.15 1742
2601.63 1640
2602.11 1721
2602.59 1846
2603.07 1961
2603.55 1856
2604.03 1743
2604.52 1647
2605.00 1602
2605.48 1582
2605.96 1608
2606.44 1750
2606.92 1671
2607.40 1675
2607.88 1811
2608.37 1816
2608.85 1720
2609.33 1755
2609.81 1815
2610.29 1763
2610.77 1830
2611.26 2018
2611.74 1875
2612.22 1989
2612.70 1901
2613.18 1812
2613.67 1897
2614.15 1717
2614.63 1759
2615.11 1842
2615.59 1841
2616.08 1848
2616.56 1840
2617.04 1898
2617.52 1840
2618.01 1923
2618.49 2005
2618.97 1939
2619.45 2055
2619.93 2109
2620.42 1973
2620.90 1859
2621.38 1808
2621.87 1860
2622.35 1769
2622.83 1598
2623.31 1642
2623.80 1868
2624.28 1862
2624.76 1803
2625.25 1752
2625.73 1891
2626.21 1802
2626.70 1752
2627.18 1761
2627.66 1739
2628.15 1756
2628.63 1825
2629.11 1916
2629.60 1884
2630.08 1957
2630.56 1833
2631.05 1967
2631.53 1995
2632.01 1943
2632.50 1915
2632.98 1872
2633.46 1791
2633.95 1983
2634.43 1853
2634.92 1832
2635.40 1925
2635.88 1809
2636.37 1693
2636.85 1821
2637.34 1827
2637.82 1682
2638.31 1714
2638.79 1790
2639.27 1875
2639.76 1848
2640.24 1921
2640.73 1722
2641.21 1852
2641.70 1897
2642.18 1792
2642.67 1808
2643.15 1939
2643.63 1998
2644.12 1854
2644.60 1884
2645.09 1892
2645.57 1891
2646.06 1846
2646.54 2011
2647.03 1955
2647.51 1850
2648.00 1683
2648.48 1717
2648.97 1763
2649.46 1788
2649.94 1691
2650.43 1687
2650.91 1671
2651.40 1684
2651.88 1674
2652.37 1651
2652.85 1685
2653.34 1671
2653.82 1715
2654.31 1670
2654.80 1842
2655.28 1765
2655.77 1800
2656.25 1787
2656.74 1733
2657.23 1722
2657.71 1847
2658.20 1856
2658.68 1785
2659.17 1835
2659.66 1819
2660.14 1819
2660.63 1774
2661.11 1751
2661.60 1779
2662.09 1606
2662.57 1594
2663.06 1877
2663.55 1880
2664.03 1815
2664.52 1801
2665.01 1865
2665.49 1806
2665.98 1726
2666.47 1813
2666.95 1765
2667.44 1899
2667.93 1824
2668.42 1714
2668.90 1767
2669.39 1859
2669.88 1767
2670.36 1897
2670.85 1996
2671.34 1858
2671.83 1848
2672.31 1844
2672.80 1963
2673.29 2105
2673.78 2105
2674.26 2119
2674.75 2363
2675.24 2312
2675.73 2297
2676.21 2433
2676.70 2296
2677.19 2350
2677.68 2496
2678.16 2399
2678.65 2172
2679.14 2122
2679.63 2072
2680.12 1913
2680.61 1860
2681.09 1807
2681.58 1885
2682.07 1785
2682.56 1823
2683.05 1887
2683.53 1923
2684.02 1908
2684.51 1757
2685.00 1781
2685.49 1720
2685.98 2009
2686.47 1947
2686.95 1827
2687.44 1732
2687.93 1837
2688.42 1850
2688.91 1764
2689.40 1798
2689.89 1758
2690.38 1797
2690.87 1761
2691.35 1866
2691.84 1823
2692.33 1795
2692.82 1771
2693.31 1877
2693.80 1845
2694.29 1797
2694.78 1796
2695.27 1827
2695.76 1771
2696.25 1641
2696.74 1633
2697.23 1749
2697.72 1837
2698.21 1937
2698.70 1807
2699.19 1839
2699.68 1822
2700.17 1766
2700.66 1710
2701.15 1876
2701.64 1843
2702.13 1854
2702.62 1804
2703.11 1938
2703.60 1968
2704.09 1927
2704.58 1971
2705.07 1991
2705.56 1892
2706.05 1811
2706.54 1971
2707.03 1851
2707.52 1938
2708.01 1986
2708.50 1822
2708.99 1781
2709.48 1791
2709.97 1851
2710.46 1799
2710.96 1705
2711.45 1631
2711.94 1618
2712.43 1672
2712.92 1706
2713.41 1733
2713.90 1674
2714.39 1735
2714.88 1755
2715.38 1640
2715.87 1584
2716.36 1657
2716.85 1806
2717.34 1842
2717.83 1790
2718.32 1833
2718.82 1707
2719.31 1709
2719.80 1862
2720.29 1776
2720.78 1857
2721.27 1942
2721.77 1824
2722.26 1919
2722.75 1964
2723.24 1802
2723.73 1841
2724.23 1969
2724.72 1881
2725.21 1867
2725.70 1923
2726.19 1873
2726.69 1875
2727.18 1794
2727.67 1712
2728.16 1778
2728.66 1754
2729.15 1663
2729.64 1765
2730.13 1807
2730.63 1808
2731.12 1708
2731.61 1872
2732.11 1774
2732.60 1841
2733.09 1831
2733.58 1753
2734.08 1864
2734.57 1930
2735.06 1838
2735.56 1815
2736.05 1904
2736.54 1864
2737.04 1955
2737.53 1835
2738.02 1773
2738.52 1824
2739.01 1843
2739.50 1833
2740.00 1752
2740.49 1829
2740.98 1844
2741.48 1797
2741.97 1696
2742.46 1838
2742.96 1727
2743.45 1720
2743.95 1718
2744.44 1715
2744.93 1771
2745.43 1726
2745.92 1849
2746.42 1748
2746.91 1695
2747.40 1700
2747.90 1713
2748.39 1668
2748.89 1807
2749.38 1745
2749.88 1640
2750.37 1764
2750.86 1737
2751.36 1747
2751.85 1595
2752.35 1687
2752.84 1698
2753.34 1655
2753.83 1581
2754.33 1701
2754.82 1629
2755.32 1668
2755.81 1628
2756.31 1775
2756.80 1945
2757.30 1841
2757.79 1754
2758.29 1737
2758.78 1750
2759.28 1761
2759.77 1760
2760.27 1723
2760.76 1651
2761.26 1663
2761.75 1737
2762.25 1824
2762.75 1734
2763.24 1774
2763.74 1709
2764.23 1658
2764.73 1735
2765.22 1761
2765.72 1736
2766.22 1585
2766.71 1776
2767.21 1652
2767.70 1688
2768.20 1680
2768.70 1822
2769.19 1920
2769.69 1842
2770.18 1827
2770.68 1786
2771.18 1751
2771.67 1780
2772.17 1927
2772.67 2009
2773.16 2041
2773.66 1945
2774.16 2100
2774.65 2098
2775.15 2189
2775.65 2094
2776.14 2143
2776.64 2391
2777.14 2397
2777.63 2368
2778.13 2306
2778.63 2465
2779.12 2308
2779.62 2296
2780.12 2204
2780.62 2193
2781.11 2140
2781.61 2113
2782.11 1957
2782.60 1871
2783.10 1857
2783.60 1898
2784.10 1813
2784.59 1732
2785.09 1742
2785.59 1845
2786.09 1889
2786.58 1590
2787.08 1689
2787.58 1748
2788.08 1769
2788.58 1785
2789.07 1817
2789.57 1838
2790.07 1597
2790.57 1612
2791.07 1642
2791.56 1779
2792.06 1667
2792.56 1775
2793.06 1669
2793.56 1843
2794.06 1920
2794.55 1734
2795.05 1821
2795.55 1718
2796.05 1705
2796.55 1869
2797.05 1844
2797.55 1851
2798.04 1944
2798.54 2037
2799.04 1934
2799.54 1806
2800.04 1839
2800.54 1945
2801.04 1853
2801.54 1874
2802.04 1935
2802.53 1985
2803.03 1697
2803.53 1722
2804.03 1853
2804.53 1987
2805.03 1921
2805.53 1843
2806.03 1993
2806.53 1869
2807.03 1833
2807.53 2092
2808.03 2208
2808.53 2358
2809.03 2451
2809.53 2343
2810.03 2337
2810.53 2266
2811.03 2276
2811.53 2181
2812.03 2034
2812.53 2108
2813.03 2156
2813.53 2372
2814.03 2048
2814.53 1979
2815.03 1931
2815.53 1840
2816.03 1780
2816.53 1722
2817.03 1837
2817.53 1762
2818.03 1908
2818.53 1790
2819.03 1873
2819.53 1867
2820.03 1799
2820.53 1816
2821.03 1927
2821.53 1750
2822.03 1793
2822.54 1877
2823.04 1812
2823.54 1966
2824.04 1789
2824.54 1721
2825.04 1653
2825.54 1636
2826.04 1804
2826.54 1774
2827.05 1731
2827.55 1647
2828.05 1664
2828.55 1689
2829.05 1706
2829.55 1666
2830.05 1746
2830.56 1692
2831.06 1581
2831.56 1642
2832.06 1694
2832.56 1877
2833.06 1854
2833.57 1774
2834.07 1837
2834.57 1728
2835.07 1834
2835.57 1879
2836.08 1865
2836.58 1808
2837.08 1926
2837.58 2040
2838.09 1866
2838.59 1870
2839.09 1911
2839.59 1891
2840.09 1906
2840.60 1819
2841.10 1850
2841.60 1789
2842.11 1827
2842.61 1781
2843.11 1761
2843.61 1745
2844.12 1764
2844.62 1731
2845.12 1678
2845.62 1763
2846.13 1733
2846.63 1812
2847.13 2001
2847.64 2033
2848.14 1802
2848.64 1878
2849.15 1999
2849.65 1923
2850.15 1964
2850.66 1839
2851.16 1921
2851.66 1938
2852.17 1984
2852.67 1866
2853.17 1836
2853.68 1937
2854.18 1674
2854.69 1780
2855.19 1879
2855.69 1731
2856.20 1722
2856.70 1734
2857.20 1674
2857.71 1735
2858.21 1711
2858.72 1791
2859.22 1866
2859.73 1767
2860.23 1770
2860.73 1795
2861.24 1807
2861.74 1840
2862.25 1723
2862.75 1783
2863.26 1759
2863.76 1731
2864.27 1754
2864.77 1709
2865.27 1710
2865.78 1566
2866.28 1709
2866.79 1654
2867.29 1759
2867.80 1781
2868.30 1706
2868.81 1673
2869.31 1675
2869.82 1647
2870.32 1729
2870.83 1688
2871.33 1633
2871.84 1719
2872.34 1814
2872.85 1934
2873.36 1798
2873.86 1885
2874.37 1989
2874.87 1859
2875.38 1779
2875.88 1869
2876.39 2022
2876.89 2092
2877.40 2054
2877.91 1948
2878.41 1779
2878.92 1805
2879.42 1880
2879.93 1773
2880.44 1677
2880.94 1823
2881.45 1903
2881.95 1749
2882.46 1877
2882.97 1990
2883.47 1850
2883.98 1903
2884.49 1826
2884.99 1897
2885.50 1906
2886.00 1838
2886.51 1814
2887.02 1819
2887.52 1872
2888.03 1963
2888.54 2009
2889.04 1888
2889.55 1937
2890.06 1921
2890.57 1796
2891.07 1835
2891.58 2071
2892.09 1861
2892.59 1867
2893.10 1859
2893.61 1896
2894.12 1998
2894.62 2081
2895.13 2124
2895.64 2078
2896.14 2083
2896.65 2243
2897.16 2160
2897.67 2128
2898.17 2248
2898.68 2221
2899.19 2409
2899.70 2197
2900.21 2181
2900.71 2144
2901.22 2056
2901.73 2024
2902.24 2141
2902.74 2175
2903.25 2204
2903.76 2266
2904.27 2156
2904.78 2086
2905.29 2025
2905.79 2003
2906.30 2002
2906.81 2158
2907.32 2000
2907.83 1927
2908.34 1974
2908.84 2004
2909.35 1820
2909.86 1920
2910.37 1961
2910.88 1804
2911.39 1951
2911.90 1897
2912.40 1763
2912.91 1872
2913.42 1978
2913.93 1829
2914.44 1738
2914.95 1887
2915.46 1872
2915.97 1679
2916.48 1683
2916.99 1800
2917.50 1841
2918.00 1707
2918.51 1803
2919.02 1970
2919.53 1784
2920.04 1711
2920.55 1734
2921.06 1752
2921.57 1813
2922.08 1729
2922.59 1784
2923.10 1924
2923.61 1862
2924.12 1866
2924.63 1873
2925.14 1853
2925.65 1915
2926.16 2033
2926.67 1966
2927.18 1947
2927.69 1852
2928.20 1939
2928.71 1799
2929.22 1780
2929.73 1696
2930.24 1853
2930.75 1827
2931.26 1825
2931.77 1724
2932.28 1729
2932.79 1725
2933.30 1598
2933.82 1624
2934.33 1750
2934.84 1724
2935.35 1738
2935.86 1684
2936.37 1700
2936.88 1716
2937.39 1827
2937.90 1926
2938.41 1982
2938.92 1933
2939.44 1771
2939.95 1775
2940.46 1872
2940.97 1883
2941.48 1858
2941.99 1826
2942.50 1755
2943.02 1878
2943.53 1867
2944.04 1956
2944.55 1879
2945.06 1890
2945.57 1948
2946.09 2073
2946.60 2111
2947.11 2040
2947.62 1990
2948.13 2140
2948.64 2153
2949.16 2105
2949.67 2116
2950.18 1924
2950.69 1968
2951.21 1960
2951.72 1718
2952.23 1732
2952.74 1772
2953.25 1766
2953.77 1742
2954.28 1618
2954.79 1675
2955.30 1697
2955.82 1682
2956.33 1808
2956.84 1673
2957.36 1836
2957.87 1744
2958.38 1768
2958.89 1722
2959.41 1777
2959.92 1818
2960.43 1872
2960.95 1919
2961.46 2034
2961.97 1999
2962.49 1849
2963.00 1939
2963.51 2054
2964.03 1989
2964.54 1923
2965.05 1867
2965.57 1828
2966.08 1963
2966.59 1933
2967.11 1877
2967.62 1978
2968.13 1697
2968.65 1767
2969.16 1772
2969.67 1843
2970.19 1699
2970.70 1808
2971.22 1718
2971.73 1635
2972.24 1760
2972.76 1717
2973.27 1689
2973.79 1572
2974.30 1662
2974.82 1649
2975.33 1812
2975.84 1949
2976.36 1810
2976.87 1724
2977.39 1776
2977.90 1773
2978.42 1784
2978.93 1723
2979.45 1741
2979.96 1752
2980.47 1794
2980.99 1824
2981.50 1811
2982.02 1821
2982.53 1800
2983.05 1728
2983.56 1744
2984.08 1814
2984.59 1905
2985.11 1992
2985.62 1958
2986.14 2011
2986.66 1967
2987.17 1972
2987.69 1908
2988.20 2078
2988.72 1827
2989.23 2011
2989.75 2071
2990.26 1977
2990.78 1941
2991.29 2100
2991.81 2027
2992.33 2135
2992.84 2042
2993.36 1993
2993.87 1946
2994.39 1937
2994.91 1967
2995.42 2120
2995.94 2120
2996.45 2192
2996.97 2174
2997.49 2233
2998.00 2302
2998.52 2303
2999.04 2275
2999.55 2287
3000.07 2199
3000.58 2215
3001.10 2483
3001.62 2450
3002.13 2538
3002.65 2737
3003.17 2674
3003.68 2797
3004.20 2948
3004.72 3155
3005.23 3028
3005.75 3328
3006.27 3765
3006.79 3439
3007.30 3258
3007.82 3135
3008.34 2982
3008.85 2890
3009.37 2585
3009.89 2383
3010.41 2489
3010.92 2346
3011.44 2096
3011.96 2054
3012.48 2007
3012.99 2089
3013.51 2066
3014.03 1953
3014.55 2026
3015.06 2038
3015.58 2062
3016.10 2047
3016.62 1916
3017.14 1966
3017.65 2180
3018.17 2202
3018.69 2200
3019.21 2092
3019.73 2130
3020.24 2044
3020.76 1993
3021.28 2157
3021.80 2203
3022.32 2160
3022.84 2170
3023.35 2336
3023.87 2334
3024.39 2153
3024.91 2194
3025.43 2264
3025.95 2109
3026.47 2059
3026.98 2030
3027.50 2044
3028.02 2148
3028.54 2010
3029.06 1984
3029.58 1973
3030.10 1876
3030.62 1917
3031.14 1905
3031.65 1928
3032.17 1933
3032.69 1886
3033.21 1955
3033.73 1788
3034.25 1954
3034.77 1912
3035.29 1862
3035.81 1955
3036.33 1888
3036.85 1765
3037.37 1835
3037.89 1957
3038.41 1881
3038.93 1800
3039.45 1834
3039.97 2076
3040.49 1850
3041.01 1776
3041.53 1848
3042.05 1934
3042.57 1715
3043.09 1773
3043.61 1886
3044.13 1918
3044.65 2084
3045.17 1863
3045.69 1891
3046.21 1865
3046.73 1889
3047.25 1940
3047.77 1856
3048.29 1887
3048.81 1874
3049.33 1887
3049.85 1891
3050.37 1811
3050.89 1851
3051.42 1861
3051.94 1831
3052.46 1842
3052.98 1797
3053.50 1888
3054.02 1807
3054.54 1899
3055.06 1750
3055.58 1863
3056.11 1806
3056.63 1778
3057.15 1896
3057.67 1761
3058.19 1858
3058.71 1795
3059.23 1767
3059.76 1933
3060.28 1916
3060.80 1974
3061.32 1762
3061.84 1838
3062.36 1777
3062.89 1928
3063.41 2058
3063.93 1944
3064.45 1729
3064.97 1959
3065.50 1987
3066.02 1990
3066.54 1925
3067.06 1970
3067.58 1923
3068.11 1943
3068.63 1865
3069.15 1813
3069.67 1788
3070.20 1827
3070.72 1932
3071.24 1929
3071.76 1825
3072.29 1981
3072.81 2070
3073.33 1966
3073.85 1862
3074.38 2049
3074.90 2108
3075.42 2091
3075.95 2108
3076.47 1936
3076.99 1937
3077.51 2021
3078.04 2112
3078.56 2108
3079.08 2230
3079.61 2177
3080.13 2237
3080.65 2444
3081.18 2526
3081.70 2405
3082.22 2456
3082.75 2525
3083.27 2479
3083.80 2510
3084.32 2286
3084.84 2594
3085.37 2546
3085.89 2654
3086.41 2492
3086.94 2357
3087.46 2343
3087.99 2235
3088.51 2281
3089.03 2278
3089.56 2447
3090.08 2372
3090.61 2347
3091.13 2122
3091.65 2189
3092.18 2373
3092.70 2399
3093.23 2168
3093.75 2130
3094.28 2441
3094.80 2347
3095.33 2477
3095.85 2480
3096.38 2553
3096.90 2564
3097.42 2547
3097.95 2650
3098.47 2576
3099.00 2654
3099.52 2624
3100.05 2804
3100.57 3281
3101.10 3603
3101.62 4170
3102.15 4694
3102.67 5033
3103.20 5395
3103.73 6007
3104.25 6365
3104.78 6751
3105.30 6860
3105.83 6538
3106.35 6535
3106.88 5552
3107.40 5192
3107.93 4535
3108.45 4206
3108.98 4037
3109.51 3422
3110.03 3301
3110.56 3516
3111.08 3314
3111.61 3309
3112.14 3486
3112.66 3594
3113.19 3466
3113.71 3459
3114.24 3481
3114.77 3248
3115.29 3058
3115.82 2915
3116.35 2750
3116.87 2635
3117.40 2595
3117.93 2434
3118.45 2396
3118.98 2192
3119.50 2172
3120.03 2291
3120.56 2252
3121.09 2390
3121.61 2326
3122.14 2403
3122.67 2436
3123.19 2312
3123.72 2500
3124.25 2483
3124.77 2431
3125.30 2494
3125.83 2443
3126.36 2292
3126.88 2225
3127.41 2172
3127.94 2221
3128.46 2194
3128.99 2244
3129.52 2230
3130.05 2057
3130.57 2031
3131.10 2148
3131.63 2122
3132.16 2136
3132.69 2061
3133.21 2052
3133.74 1990
3134.27 2150
3134.80 2054
3135.32 2024
3135.85 2079
3136.38 2048
3136.91 2011
3137.44 2168
3137.97 2019
3138.49 1983
3139.02 1922
3139.55 1940
3140.08 1940
3140.61 1908
3141.14 1917
3141.66 1875
3142.19 1888
3142.72 1753
3143.25 1944
3143.78 1959
3144.31 1869
3144.84 1925
3145.36 2046
3145.89 2165
3146.42 2025
3146.95 1985
3147.48 2137
3148.01 2067
3148.54 2317
3149.07 2480
3149.60 2531
3150.13 2404
3150.66 2531
3151.18 2485
3151.71 2321
3152.24 2235
3152.77 2159
3153.30 2254
3153.83 2219
3154.36 2246
3154.89 2111
3155.42 2065
3155.95 2310
3156.48 2168
3157.01 2123
3157.54 2121
3158.07 2200
3158.60 2192
3159.13 2142
3159.66 2197
3160.19 2300
3160.72 2225
3161.25 2179
3161.78 2172
3162.31 2079
3162.84 2071
3163.37 2049
3163.90 2004
3164.43 2020
3164.96 1959
3165.49 2025
3166.02 2000
3166.55 1958
3167.08 1935
3167.61 1955
3168.15 1937
3168.68 1835
3169.21 1747
3169.74 1658
3170.27 1950
3170.80 1932
3171.33 1905
3171.86 1879
3172.39 1857
3172.92 1919
3173.46 1869
3173.99 2060
3174.52 2080
3175.05 1991
3175.58 2160
3176.11 2213
3176.64 2168
3177.17 2192
3177.71 2151
3178.24 2100
3178.77 2152
3179.30 2208
3179.83 2058
3180.36 2140
3180.90 2092
3181.43 2049
3181.96 2024
3182.49 1954
3183.02 2042
3183.56 2008
3184.09 1893
3184.62 1765
3185.15 1818
3185.68 1860
3186.22 1903
3186.75 1822
3187.28 1863
3187.81 1959
3188.35 1995
3188.88 1820
3189.41 1879
3189.94 1839
3190.48 1845
3191.01 1978
3191.54 1827
3192.07 1817
3192.61 1748
3193.14 1702
3193.67 1899
3194.21 1907
3194.74 1929
3195.27 1941
3195.81 1769
3196.34 1833
3196.87 1717
3197.40 1909
3197.94 1960
3198.47 1848
3199.00 1855
3199.54 1783
3200.07 1947
3200.60 2078
3201.14 2140
3201.67 1999
3202.21 2015
3202.74 2028
3203.27 2265
3203.81 2251
3204.34 2139
3204.87 2040
3205.41 2052
3205.94 2095
3206.48 1968
3207.01 1897
3207.54 2070
3208.08 2139
3208.61 2026
3209.15 2122
3209.68 2102
3210.21 2176
3210.75 2312
3211.28 2350
3211.82 2309
3212.35 2361
3212.89 2310
3213.42 2422
3213.96 2474
3214.49 2390
3215.02 2302
3215.56 2250
3216.09 2164
3216.63 2066
3217.16 2043
3217.70 2141
3218.23 2139
3218.77 2109
3219.30 2140
3219.84 1974
3220.37 2090
3220.91 2103
3221.44 2119
3221.98 2070
3222.51 2008
3223.05 2233
3223.58 2262
3224.12 2187
3224.66 2318
3225.19 2329
3225.73 2271
3226.26 2275
3226.80 2310
3227.33 2159
3227.87 2259
3228.41 2173
3228.94 2215
3229.48 2107
3230.01 2102
3230.55 2217
3231.08 2226
3231.62 2106
3232.16 2102
3232.69 2151
3233.23 2049
3233.77 2023
3234.30 2176
3234.84 2228
3235.37 2206
3235.91 1991
3236.45 2168
3236.98 2395
3237.52 2249
3238.06 2348
3238.59 2402
3239.13 2239
3239.67 2333
3240.20 2423
3240.74 2377
3241.28 2266
3241.81 2362
3242.35 2274
3242.89 2171
3243.42 2253
3243.96 2322
3244.50 2283
3245.04 2379
3245.57 2220
3246.11 2175
3246.65 2299
3247.19 2388
3247.72 2348
3248.26 2083
3248.80 1957
3249.33 2205
3249.87 2263
3250.41 2183
3250.95 2233
3251.49 2366
3252.02 2339
3252.56 2425
3253.10 2473
3253.64 2552
3254.17 2620
3254.71 2351
3255.25 2549
3255.79 2676
3256.33 2573
3256.86 2437
3257.40 2804
3257.94 2845
3258.48 2848
3259.02 2821
3259.56 2915
3260.09 3119
3260.63 3303
3261.17 3129
3261.71 3320
3262.25 3500
3262.79 3789
3263.33 4091
3263.86 4078
3264.40 4483
3264.94 4479
3265.48 4828
3266.02 4869
3266.56 5154
3267.10 5260
3267.64 5535
3268.18 5723
3268.71 5501
3269.25 5431
3269.79 5287
3270.33 4988
3270.87 4586
3271.41 4297
3271.95 3705
3272.49 3512
3273.03 3096
3273.57 3122
3274.11 3004
3274.65 2727
3275.19 2541
3275.73 2723
3276.27 2613
3276.81 2684
3277.35 2640
3277.89 2720
3278.43 2521
3278.97 2614
3279.51 2822
3280.05 2787
3280.59 2610
3281.13 2707
3281.67 2549
3282.21 2688
3282.75 2542
3283.29 2619
3283.83 2553
3284.37 2351
3284.91 2543
3285.45 2663
3285.99 2677
3286.53 2649
3287.07 2703
3287.61 2609
3288.15 2555
3288.69 2648
3289.23 2606
3289.77 2673
3290.32 2776
3290.86 2546
3291.40 2701
3291.94 2711
3292.48 2779
3293.02 2817
3293.56 2940
3294.10 3056
3294.64 3259
3295.19 3167
3295.73 3306
3296.27 3509
3296.81 3638
3297.35 3605
3297.89 3577
3298.43 3432
3298.98 3553
3299.52 3473
3300.06 3091
3300.60 2975
3301.14 2948
3301.68 2942
3302.23 2951
3302.77 2708
3303.31 2549
3303.85 2714
3304.39 2799
3304.94 2679
3305.48 2587
3306.02 2529
3306.56 2593
3307.10 2668
3307.65 2568
3308.19 2574
3308.73 2626
3309.27 2483
3309.82 2410
3310.36 2347
3310.90 2403
3311.44 2575
3311.99 2559
3312.53 2497
3313.07 2521
3313.62 2513
3314.16 2641
3314.70 2761
3315.24 2678
3315.79 2466
3316.33 2633
3316.87 2754
3317.42 2670
3317.96 2615
3318.50 2936
3319.05 2843
3319.59 2650
3320.13 2830
3320.68 2899
3321.22 2914
3321.76 2763
3322.31 2838
3322.85 3005
3323.39 2977
3323.94 2911
3324.48 3007
3325.02 3080
3325.57 2958
3326.11 2882
3326.66 2704
3327.20 2665
3327.74 2749
3328.29 2780
3328.83 2846
3329.38 2740
3329.92 2705
3330.46 2814
3331.01 2936
3331.55 3219
3332.10 3588
3332.64 4197
3333.19 5018
3333.73 5762
3334.27 6215
3334.82 7349
3335.36 8855
3335.91 9939
3336.45 10955
3337.00 12096
3337.54 12246
3338.09 12475
3338.63 12618
3339.18 12370
3339.72 11532
3340.27 10334
3340.81 8950
3341.36 7760
3341.90 6982
3342.45 5694
3342.99 5119
3343.54 4355
3344.08 3892
3344.63 3601
3345.17 3255
3345.72 3251
3346.27 3154
3346.81 3012
3347.36 2835
3347.90 2971
3348.45 3035
3348.99 3108
3349.54 3014
3350.08 3125
3350.63 3531
3351.18 3637
3351.72 3567
3352.27 3673
3352.81 3806
3353.36 3920
3353.91 3706
3354.45 3721
3355.00 3443
3355.54 3535
3356.09 3533
3356.64 3324
3357.18 3199
3357.73 3037
3358.28 2810
3358.82 2778
3359.37 2809
3359.92 2680
3360.46 2569
3361.01 2669
3361.56 2710
3362.10 2771
3362.65 2512
3363.20 2422
3363.74 2615
3364.29 2690
3364.84 2664
3365.38 2604
3365.93 2870
3366.48 2990
3367.03 2870
3367.57 2856
3368.12 2861
3368.67 2701
3369.22 2740
3369.76 2626
3370.31 2581
3370.86 2725
3371.40 2787
3371.95 2741
3372.50 2709
3373.05 2818
3373.60 2892
3374.14 3089
3374.69 3255
3375.24 2978
3375.79 3029
3376.33 3103
3376.88 2937
3377.43 2746
3377.98 2899
3378.53 2713
3379.07 2679
3379.62 2467
3380.17 2504
3380.72 2449
3381.27 2423
3381.82 2388
3382.36 2439
3382.91 2313
3383.46 2326
3384.01 2359
3384.56 2276
3385.11 2166
3385.66 2259
3386.20 2412
3386.75 2299
3387.30 2238
3387.85 2288
3388.40 2386
3388.95 2341
3389.50 2177
3390.05 2002
3390.60 2168
3391.15 2059
3391.69 2215
3392.24 2313
3392.79 2233
3393.34 2231
3393.89 2084
3394.44 2170
3394.99 2249
3395.54 2167
3396.09 2148
3396.64 2106
3397.19 2033
3397.74 2089
3398.29 2119
3398.84 2139
3399.39 1942
3399.94 2047
3400.49 2177
3401.04 2100
3401.59 1961
3402.14 1946
3402.69 1827
3403.24 2112
3403.79 1992
3404.34 2040
3404.89 2004
3405.44 2023
3405.99 1979
3406.54 1801
3407.09 1843
3407.64 2002
3408.19 2026
3408.74 2012
3409.29 1901
3409.84 1942
3410.39 1939
3410.94 1943
3411.49 2062
3412.05 1857
3412.60 2042
3413.15 2178
3413.70 2128
3414.25 2152
3414.80 2397
3415.35 2131
3415.90 2046
3416.45 1979
3417.00 1989
3417.56 2059
3418.11 2016
3418.66 1954
3419.21 2156
3419.76 1989
3420.31 1899
3420.86 1830
3421.42 1920
3421.97 1933
3422.52 2128
3423.07 2053
3423.62 2082
3424.17 2226
3424.73 2058
3425.28 2129
3425.83 2160
3426.38 2269
3426.93 2310
3427.49 2212
3428.04 2078
3428.59 2097
3429.14 2112
3429.69 2083
3430.25 2062
3430.80 2072
3431.35 2054
3431.90 2076
3432.46 1991
3433.01 2047
3433.56 2083
3434.11 2299
3434.67 2186
3435.22 2176
3435.77 2094
3436.33 2057
3436.88 1890
3437.43 1914
3437.98 1968
3438.54 2001
3439.09 2068
3439.64 2210
3440.20 2137
3440.75 2052
3441.30 2125
3441.86 1937
3442.41 2015
3442.96 2005
3443.52 1984
3444.07 2081
3444.62 1976
3445.18 1882
3445.73 1869
3446.28 1911
3446.84 1926
3447.39 1824
3447.94 1915
3448.50 1815
3449.05 1907
3449.61 2006
3450.16 1975
3450.71 1814
3451.27 1865
3451.82 1947
3452.38 1970
3452.93 1841
3453.48 1911
3454.04 1884
3454.59 1851
3455.15 1810
3455.70 1698
3456.26 1854
3456.81 1877
3457.36 1888
3457.92 1865
3458.47 1772
3459.03 1877
3459.58 1819
3460.14 1850
3460.69 1955
3461.25 1897
3461.80 1931
3462.36 1958
3462.91 1988
3463.47 1884
3464.02 1894
3464.58 1979
3465.13 2069
3465.69 2194
3466.24 2219
3466.80 2072
3467.35 2090
3467.91 2110
3468.46 2040
3469.02 2139
3469.57 2128
3470.13 2130
3470.68 2099
3471.24 2099
3471.80 2040
3472.35 2096
3472.91 2157
3473.46 2168
3474.02 2182
3474.57 2232
3475.13 2123
3475.69 2170
3476.24 2214
3476.80 2042
3477.35 2142
3477.91 2181
3478.47 2211
3479.02 2327
3479.58 2288
3480.14 2222
3480.69 2384
3481.25 2228
3481.80 2269
3482.36 2371
3482.92 2454
3483.47 2351
3484.03 2378
3484.59 2312
3485.14 2346
3485.70 2424
3486.26 2429
3486.81 2293
3487.37 2445
3487.93 2355
3488.49 2517
3489.04 2708
3489.60 3049
3490.16 3305
3490.71 3656
3491.27 3950
3491.83 4070
3492.39 4329
3492.94 4484
3493.50 4721
3494.06 4646
3494.62 4660
3495.17 4443
3495.73 4472
3496.29 4541
3496.85 4437
3497.40 4543
3497.96 4531
3498.52 4811
3499.08 5006
3499.63 5038
3500.19 5293
3500.75 5772
3501.31 5734
3501.87 5836
3502.42 5934
3502.98 5933
3503.54 5957
3504.10 6230
3504.66 6227
3505.22 6368
3505.77 6335
3506.33 6338
3506.89 6104
3507.45 6063
3508.01 6114
3508.57 5928
3509.12 5827
3509.68 5397
3510.24 4856
3510.80 4707
3511.36 4159
3511.92 3637
3512.48 3457
3513.04 3225
3513.60 2963
3514.15 2769
3514.71 2503
3515.27 2471
3515.83 2535
3516.39 2464
3516.95 2531
3517.51 2507
3518.07 2568
3518.63 2630
3519.19 2494
3519.75 2436
3520.31 2561
3520.87 2467
3521.43 2327
3521.98 2479
3522.54 2674
3523.10 2681
3523.66 2633
3524.22 2406
3524.78 2366
3525.34 2316
3525.90 2406
3526.46 2307
3527.02 2167
3527.58 2167
3528.14 2326
3528.70 2045
3529.26 2262
3529.82 2157
3530.38 2227
3530.95 2158
3531.51 2178
3532.07 1983
3532.63 1940
3533.19 2068
3533.75 2102
3534.31 2230
3534.87 2209
3535.43 2164
3535.99 2188
3536.55 2165
3537.11 2128
3537.67 2158
3538.23 2193
3538.79 2286
3539.36 2127
3539.92 2158
3540.48 2130
3541.04 2070
3541.60 2213
3542.16 2285
3542.72 2219
3543.28 2175
3543.85 2216
3544.41 2144
3544.97 2158
3545.53 2274
3546.09 2186
3546.65 2227
3547.21 2167
3547.78 2167
3548.34 2036
3548.90 2156
3549.46 2039
3550.02 2095
3550.59 2192
3551.15 2027
3551.71 2005
3552.27 1908
3552.83 1849
3553.40 1803
3553.96 1909
3554.52 1870
3555.08 1937
3555.64 1886
3556.21 2000
3556.77 1778
3557.33 1811
3557.89 2013
3558.46 1922
3559.02 1765
3559.58 1865
3560.14 1894
3560.71 1850
3561.27 1907
3561.83 1875
3562.40 2012
3562.96 1999
3563.52 1971
3564.08 1962
3564.65 1852
3565.21 1813
3565.77 1909
3566.34 2006
3566.90 1996
3567.46 1950
3568.03 1888
3568.59 1881
3569.15 1959
3569.72 1960
3570.28 1863
3570.84 1994
3571.41 1775
3571.97 1816
3572.53 1850
3573.10 1746
3573.66 1806
3574.23 1835
3574.79 1790
3575.35 1872
3575.92 1897
3576.48 1966
3577.05 1826
3577.61 1928
3578.17 2051
3578.74 1936
3579.30 1948
3579.87 2053
3580.43 2016
3580.99 1944
3581.56 2004
3582.12 1944
3582.69 2001
3583.25 1848
3583.82 1736
3584.38 1760
3584.95 1794
3585.51 1774
3586.08 1782
3586.64 1723
3587.21 1759
3587.77 1782
3588.34 1789
3588.90 1757
3589.47 1859
3590.03 1908
3590.60 1770
3591.16 1775
3591.73 1730
3592.29 1810
3592.86 1809
3593.42 1874
3593.99 1861
3594.55 1891
3595.12 1855
3595.68 1815
3596.25 1728
3596.81 1676
3597.38 1722
3597.95 1737
3598.51 1560
3599.08 1664
3599.64 1686
3600.21 1732
3600.77 1707
3601.34 1785
3601.91 1815
3602.47 1753
3603.04 1644
3603.60 1664
3604.17 1701
3604.74 1588
3605.30 1651
3605.87 1623
3606.44 1742
3607.00 1754
3607.57 1688
3608.13 1673
3608.70 1686
3609.27 1641
3609.83 1613
3610.40 1570
3610.97 1645
3611.53 1543
3612.10 1620
3612.67 1653
3613.23 1447
3613.80 1602
3614.37 1750
3614.94 1884
3615.50 1791
3616.07 1859
3616.64 2077
3617.20 2133
3617.77 2246
3618.34 2242
3618.91 2446
3619.47 2577
3620.04 2412
3620.61 2588
3621.18 2625
3621.74 2376
3622.31 2452
3622.88 2253
3623.45 2046
3624.01 1986
3624.58 1849
3625.15 1869
3625.72 1832
3626.28 1808
3626.85 1777
3627.42 1636
3627.99 1639
3628.56 1817
3629.12 1651
3629.69 1732
3630.26 1666
3630.83 1683
3631.40 1507
3631.97 1627
3632.53 1679
3633.10 1527
3633.67 1659
3634.24 1635
3634.81 1571
3635.38 1667
3635.95 1743
3636.51 1617
3637.08 1529
3637.65 1575
3638.22 1844
3638.79 1813
3639.36 1676
3639.93 1729
3640.50 1889
3641.07 1899
3641.63 1831
3642.20 1920
3642.77 1995
3643.34 1961
3643.91 2079
3644.48 2022
3645.05 1940
3645.62 1871
3646.19 1946
3646.76 1889
3647.33 1924
3647.90 2064
3648.47 2052
3649.04 2077
3649.61 1921
3650.18 1861
3650.75 1992
3651.32 1883
3651.89 1958
3652.46 1887
3653.03 2159
3653.60 2191
3654.17 2148
3654.74 2315
3655.31 2305
3655.88 2324
3656.45 2333
3657.02 2229
3657.59 2179
3658.16 2333
3658.73 2365
3659.30 2301
3659.87 2197
3660.44 2113
3661.01 2265
3661.58 2299
3662.15 2138
3662.72 2082
3663.29 2026
3663.86 2140
3664.43 2065
3665.00 2003
3665.58 2121
3666.15 2229
3666.72 2125
3667.29 2202
3667.86 2397
3668.43 2457
3669.00 2327
3669.57 2027
3670.15 2015
3670.72 2070
3671.29 2081
3671.86 2074
3672.43 2090
3673.00 2021
3673.57 1984
3674.15 2008
3674.72 2031
3675.29 2135
3675.86 2219
3676.43 2085
3677.00 2095
3677.58 2094
3678.15 2110
3678.72 2193
3679.29 2192
3679.86 2101
3680.44 2060
3681.01 1908
3681.58 1901
3682.15 1834
3682.73 2002
3683.30 1853
3683.87 1910
3684.44 1816
3685.01 1805
3685.59 1895
3686.16 1780
3686.73 1755
3687.31 1924
3687.88 1964
3688.45 2148
3689.02 2355
3689.60 2398
3690.17 2293
3690.74 2396
3691.31 2512
3691.89 2504
3692.46 2490
3693.03 2297
3693.61 2347
3694.18 2359
3694.75 2169
3695.33 2071
3695.90 2089
3696.47 1882
3697.05 1838
3697.62 1913
3698.19 2054
3698.77 2113
3699.34 2081
3699.91 2059
3700.49 2093
3701.06 2054
3701.64 2224
3702.21 2391
3702.78 2193
3703.36 2194
3703.93 2261
3704.51 2452
3705.08 2344
3705.65 2255
3706.23 2157
3706.80 2183
3707.38 2031
3707.95 1919
3708.52 2037
3709.10 2014
3709.67 2107
3710.25 2058
3710.82 1986
3711.40 2044
3711.97 1948
3712.55 2036
3713.12 2044
3713.70 1949
3714.27 2073
3714.84 1899
3715.42 1725
3715.99 1676
3716.57 1838
3717.14 1830
3717.72 1681
3718.29 1775
3718.87 1791
3719.44 1806
3720.02 1821
3720.59 1663
3721.17 1722
3721.75 1766
3722.32 1702
3722.90 1809
3723.47 1695
3724.05 1727
3724.62 1653
3725.20 1637
3725.77 1705
3726.35 1657
3726.93 1629
3727.50 1765
3728.08 1760
3728.65 1662
3729.23 1613
3729.80 1671
3730.38 1774
3730.96 1854
3731.53 1767
3732.11 1776
3732.69 1921
3733.26 1945
3733.84 2007
3734.41 1866
3734.99 1870
3735.57 1899
3736.14 1844
3736.72 1860
3737.30 1834
3737.87 1804
3738.45 1761
3739.03 1865
3739.60 1760
3740.18 1513
3740.76 1563
3741.33 1709
3741.91 1800
3742.49 1776
3743.06 1717
3743.64 1630
3744.22 1628
3744.79 1745
3745.37 1704
3745.95 1669
3746.53 1544
3747.10 1597
3747.68 1657
3748.26 1687
3748.84 1714
3749.41 1666
3749.99 1720
3750.57 1710
3751.15 1628
3751.72 1663
3752.30 1600
3752.88 1539
3753.46 1587
3754.03 1572
3754.61 1644
3755.19 1604
3755.77 1607
3756.35 1566
3756.92 1671
3757.50 1591
3758.08 1560
3758.66 1548
3759.24 1536
3759.82 1528
3760.39 1587
3760.97 1706
3761.55 1628
3762.13 1662
3762.71 1761
3763.29 1787
3763.86 1746
3764.44 1713
3765.02 1520
3765.60 1624
3766.18 1615
3766.76 1704
3767.34 1760
3767.92 1628
3768.49 1701
3769.07 1562
3769.65 1568
3770.23 1539
3770.81 1526
3771.39 1625
3771.97 1696
3772.55 1616
3773.13 1643
3773.71 1632
3774.29 1536
3774.87 1471
3775.45 1700
3776.02 1664
3776.60 1823
3777.18 1684
3777.76 1661
3778.34 1630
3778.92 1559
3779.50 1622
3780.08 1783
3780.66 1736
3781.24 1705
3781.82 1527
3782.40 1516
3782.98 1640
3783.56 1620
3784.14 1602
3784.72 1691
3785.30 1745
3785.88 1574
3786.46 1644
3787.04 1609
3787.62 1650
3788.20 1726
3788.79 1717
3789.37 1655
3789.95 1660
3790.53 1673
3791.11 1665
3791.69 1823
3792.27 1676
3792.85 1688
3793.43 1695
3794.01 1722
3794.59 1808
3795.17 1819
3795.75 1728
3796.34 1675
3796.92 1624
3797.50 1867
3798.08 1796
3798.66 1838
3799.24 1781
3799.82 1856
3800.40 1907
3800.99 1931
3801.57 1832
3802.15 1896
3802.73 1935
3803.31 1877
3803.89 2007
3804.48 2116
3805.06 2166
3805.64 2140
3806.22 2153
3806.80 1977
3807.38 2049
3807.97 2055
3808.55 2353
3809.13 2444
3809.71 2358
3810.29 2320
3810.88 2322
3811.46 2312
3812.04 2325
3812.62 2552
3813.21 2391
3813.79 2452
3814.37 2442
3814.95 2394
3815.54 2603
3816.12 2498
3816.70 2492
3817.28 2456
3817.87 2427
3818.45 2306
3819.03 2324
3819.61 2152
3820.20 2018
3820.78 1975
3821.36 1956
3821.95 1896
3822.53 1767
3823.11 1765
3823.70 1843
3824.28 1858
3824.86 1906
3825.45 1924
3826.03 1961
3826.61 1774
3827.20 1771
3827.78 1761
3828.36 1633
3828.95 1681
3829.53 1686
3830.11 1709
3830.70 1768
3831.28 1750
3831.86 1725
3832.45 1700
3833.03 1625
3833.62 1660
3834.20 1660
3834.78 1736
3835.37 1793
3835.95 1678
3836.54 1640
3837.12 1703
3837.71 1812
3838.29 1757
3838.87 1734
3839.46 1635
3840.04 1630
3840.63 1674
3841.21 1518
3841.80 1627
3842.38 1579
3842.97 1586
3843.55 1562
3844.13 1491
3844.72 1518
3845.30 1604
3845.89 1584
3846.47 1569
3847.06 1461
3847.64 1594
3848.23 1667
3848.81 1515
3849.40 1586
3849.98 1567
3850.57 1557
3851.15 1566
3851.74 1592
3852.33 1565
3852.91 1515
3853.50 1447
3854.08 1417
3854.67 1472
3855.25 1689
3855.84 1704
3856.42 1622
3857.01 1526
3857.60 1466
3858.18 1551
3858.77 1638
3859.35 1658
3859.94 1692
3860.53 1661
3861.11 1697
3861.70 1674
3862.28 1626
3862.87 1643
3863.46 1755
3864.04 1826
3864.63 1732
3865.21 1822
3865.80 1953
3866.39 1861
3866.97 1807
3867.56 1774
3868.15 1768
3868.73 1704
3869.32 1602
3869.91 1704
3870.49 1701
3871.08 1581
3871.67 1595
3872.25 1705
3872.84 1484
3873.43 1540
3874.01 1581
3874.60 1576
3875.19 1556
3875.78 1485
3876.36 1588
3876.95 1604
3877.54 1569
3878.12 1635
3878.71 1669
3879.30 1632
3879.89 1541
3880.47 1448
3881.06 1576
3881.65 1501
3882.24 1461
3882.82 1517
3883.41 1453
3884.00 1494
3884.59 1520
3885.18 1549
3885.76 1575
3886.35 1455
3886.94 1533
3887.53 1457
3888.12 1502
3888.70 1528
3889.29 1529
3889.88 1681
3890.47 1535
3891.06 1536
3891.65 1581
3892.23 1592
3892.82 1650
3893.41 1800
3894.00 1729
3894.59 1824
3895.18 1709
3895.76 1713
3896.35 1674
3896.94 1600
3897.53 1696
3898.12 1595
3898.71 1708
3899.30 1775
3899.89 1590
3900.48 1526
3901.06 1530
3901.65 1589
3902.24 1560
3902.83 1501
3903.42 1571
3904.01 1654
3904.60 1537
3905.19 1662
3905.78 1553
3906.37 1639
3906.96 1581
3907.55 1682
3908.14 1527
3908.73 1795
3909.32 1588
3909.91 1548
3910.50 1462
3911.09 1506
3911.68 1654
3912.26 1640
3912.85 1690
3913.44 1469
3914.03 1420
3914.62 1585
3915.22 1520
3915.81 1491
3916.40 1463
3916.99 1415
3917.58 1464
3918.17 1523
3918.76 1573
3919.35 1601
3919.94 1543
3920.53 1535
3921.12 1519
3921.71 1538
3922.30 1712
3922.89 1654
3923.48 1555
3924.07 1554
3924.66 1451
3925.25 1534
3925.84 1548
3926.44 1564
3927.03 1560
3927.62 1389
3928.21 1417
3928.80 1380
3929.39 1434
3929.98 1496
3930.57 1423
3931.16 1372
3931.76 1448
3932.35 1490
3932.94 1397
3933.53 1378
3934.12 1381
3934.71 1342
3935.31 1390
3935.90 1334
3936.49 1380
3937.08 1352
3937.67 1456
3938.26 1447
3938.86 1477
3939.45 1361
3940.04 1446
3940.63 1520
3941.22 1571
3941.82 1474
3942.41 1476
3943.00 1504
3943.59 1572
3944.19 1455
3944.78 1523
3945.37 1524
3945.96 1594
3946.55 1523
3947.15 1414
3947.74 1448
3948.33 1459
3948.93 1487
3949.52 1502
3950.11 1452
3950.70 1426
3951.30 1346
3951.89 1533
3952.48 1473
3953.08 1487
3953.67 1556
3954.26 1498
3954.85 1542
3955.45 1530
3956.04 1600
3956.63 1451
3957.23 1606
3957.82 1623
3958.41 1496
3959.01 1551
3959.60 1586
3960.19 1463
3960.79 1602
3961.38 1603
3961.97 1546
3962.57 1470
3963.16 1571
3963.76 1588
3964.35 1500
3964.94 1494
3965.54 1528
3966.13 1708
3966.73 1732
3967.32 1547
3967.91 1730
3968.51 1776
3969.10 1554
3969.70 1545
3970.29 1597
3970.88 1584
3971.48 1500
3972.07 1524
3972.67 1497
3973.26 1644
3973.86 1592
3974.45 1667
3975.05 1547
3975.64 1601
3976.24 1530
3976.83 1580
3977.42 1579
3978.02 1686
3978.61 1788
3979.21 1757
3979.80 1928
3980.40 1809
3980.99 1703
3981.59 1690
3982.18 1621
3982.78 1761
3983.38 1834
3983.97 1715
3984.57 1651
3985.16 1565
3985.76 1712
3986.35 1757
3986.95 1722
3987.54 1578
3988.14 1586
3988.73 1637
3989.33 1742
3989.93 1845
3990.52 1665
3991.12 1560
3991.71 1760
3992.31 1638
3992.91 1596
3993.50 1703
3994.10 1706
3994.69 1685
3995.29 1686
3995.89 1638
3996.48 1724
3997.08 1694
3997.67 1694
3998.27 1689
3998.87 1684
3999.46 1622
4000.06 1735
4000.66 1752
4001.25 1642
4001.85 1504
4002.45 1515
4003.04 1562
4003.64 1600
4004.24 1724
4004.83 1587
4005.43 1511
4006.03 1623
4006.62 1661
4007.22 1668
4007.82 1627
4008.42 1666
4009.01 1587
4009.61 1671
4010.21 1707
4010.80 1683
4011.40 1562
4012.00 1704
4012.60 1717
4013.19 1592
4013.79 1595
4014.39 1621
4014.99 1655
4015.58 1655
4016.18 1542
4016.78 1631
4017.38 1614
4017.98 1600
4018.57 1643
4019.17 1622
4019.77 1533
4020.37 1599
4020.97 1726
4021.56 1663
4022.16 1573
4022.76 1719
4023.36 1673
4023.96 1513
4024.55 1530
4025.15 1658
4025.75 1540
4026.35 1620
4026.95 1715
4027.55 1756
4028.15 1628
4028.74 1744
4029.34 1587
4029.94 1548
4030.54 1636
4031.14 1769
4031.74 1774
4032.34 1868
4032.94 1810
4033.53 1708
4034.13 1631
4034.73 1676
4035.33 1644
4035.93 1643
4036.53 1584
4037.13 1519
4037.73 1543
4038.33 1574
4038.93 1557
4039.53 1596
4040.13 1613
4040.73 1447
4041.33 1374
4041.92 1367
4042.52 1523
4043.12 1608
4043.72 1496
4044.32 1445
4044.92 1390
4045.52 1401
4046.12 1355
4046.72 1443
4047.32 1507
4047.92 1417
4048.52 1414
4049.12 1469
4049.72 1449
4050.32 1450
4050.92 1526
4051.52 1478
4052.13 1594
4052.73 1507
4053.33 1490
4053.93 1614
4054.53 1619
4055.13 1656
4055.73 1586
4056.33 1584
4056.93 1541
4057.53 1521
4058.13 1415
4058.73 1420
4059.33 1364
4059.93 1425
4060.53 1427
4061.14 1380
4061.74 1439
4062.34 1306
4062.94 1436
4063.54 1380
4064.14 1420
4064.74 1344
4065.34 1489
4065.95 1390
4066.55 1342
4067.15 1373
4067.75 1395
4068.35 1439
4068.95 1367
4069.55 1385
4070.16 1457
4070.76 1360
4071.36 1346
4071.96 1264
4072.56 1324
4073.17 1428
4073.77 1329
4074.37 1343
4074.97 1363
4075.57 1230
4076.18 1316
4076.78 1423
4077.38 1311
4077.98 1313
4078.59 1346
4079.19 1369
4079.79 1389
4080.39 1263
4080.99 1294
4081.60 1421
4082.20 1505
4082.80 1541
4083.41 1471
4084.01 1427
4084.61 1417
4085.21 1464
4085.82 1411
4086.42 1505
4087.02 1447
4087.63 1496
4088.23 1370
4088.83 1422
4089.43 1233
4090.04 1303
4090.64 1328
4091.24 1293
4091.85 1255
4092.45 1352
4093.05 1361
4093.66 1381
4094.26 1446
4094.86 1499
4095.47 1457
4096.07 1339
4096.68 1310
4097.28 1324
4097.88 1378
4098.49 1402
4099.09 1327
4099.69 1302
4100.30 1261
4100.90 1317
4101.51 1341
4102.11 1235
4102.71 1326
4103.32 1392
4103.92 1415
4104.53 1421
4105.13 1269
4105.74 1293
4106.34 1327
4106.94 1425
4107.55 1395
4108.15 1301
4108.76 1171
4109.36 1291
4109.97 1201
4110.57 1334
4111.18 1358
4111.78 1360
4112.39 1368
4112.99 1339
4113.60 1356
4114.20 1348
4114.81 1364
4115.41 1352
4116.02 1470
4116.62 1359
4117.23 1413
4117.83 1424
4118.44 1357
4119.04 1389
4119.65 1421
4120.25 1355
4120.86 1402
4121.46 1504
4122.07 1422
4122.68 1340
4123.28 1511
4123.89 1487
4124.49 1407
4125.10 1399
4125.70 1324
4126.31 1209
4126.92 1406
4127.52 1310
4128.13 1316
4128.73 1401
4129.34 1389
4129.95 1321
4130.55 1241
4131.16 1339
4131.76 1401
4132.37 1454
4132.98 1497
4133.58 1402
4134.19 1415
4134.80 1410
4135.40 1369
4136.01 1398
4136.62 1501
4137.22 1536
4137.83 1567
4138.44 1624
4139.04 1587
4139.65 1544
4140.26 1637
4140.86 1659
4141.47 1650
4142.08 1643
4142.68 1799
4143.29 1710
4143.90 1730
4144.51 1784
4145.11 1663
4145.72 1803
4146.33 1747
4146.93 1621
4147.54 1511
4148.15 1662
4148.76 1456
4149.36 1401
4149.97 1412
4150.58 1344
4151.19 1328
4151.80 1249
4152.40 1325
4153.01 1353
4153.62 1356
4154.23 1341
4154.83 1355
4155.44 1390
4156.05 1285
4156.66 1203
4157.27 1287
4157.87 1400
4158.48 1357
4159.09 1328
4159.70 1256
4160.31 1244
4160.92 1321
4161.52 1403
4162.13 1556
4162.74 1435
4163.35 1406
4163.96 1460
4164.57 1616
4165.18 1632
4165.79 1567
4166.39 1627
4167.00 1660
4167.61 1572
4168.22 1636
4168.83 1589
4169.44 1521
4170.05 1531
4170.66 1584
4171.27 1621
4171.87 1466
4172.48 1433
4173.09 1551
4173.70 1468
4174.31 1404
4174.92 1518
4175.53 1514
4176.14 1452
4176.75 1515
4177.36 1562
4177.97 1518
4178.58 1500
4179.19 1486
4179.80 1611
4180.41 1563
4181.02 1505
4181.63 1479
4182.24 1514
4182.85 1482
4183.46 1475
4184.07 1283
4184.68 1411
4185.29 1465
4185.90 1287
4186.51 1262
4187.12 1387
4187.73 1395
4188.34 1348
4188.95 1310
4189.56 1349
4190.17 1399
4190.78 1437
4191.39 1540
4192.00 1523
4192.61 1681
4193.22 1579
4193.84 1582
4194.45 1693
4195.06 1742
4195.67 1661
4196.28 1733
4196.89 1825
4197.50 1808
4198.11 1838
4198.72 1735
4199.33 1694
4199.95 1744
4200.56 1601
4201.17 1530
4201.78 1578
4202.39 1549
4203.00 1579
4203.61 1541
4204.23 1475
4204.84 1390
4205.45 1537
4206.06 1523
4206.67 1375
4207.28 1500
4207.90 1483
4208.51 1460
4209.12 1393
4209.73 1383
4210.34 1438
4210.96 1479
4211.57 1482
4212.18 1565
4212.79 1516
4213.40 1493
4214.02 1467
4214.63 1537
4215.24 1504
4215.85 1615
4216.47 1495
4217.08 1561
4217.69 1476
4218.30 1620
4218.92 1670
4219.53 1712
4220.14 1793
4220.75 1826
4221.37 1885
4221.98 1966
4222.59 1972
4223.21 2020
4223.82 2005
4224.43 1879
4225.04 2107
4225.66 2002
4226.27 1982
4226.88 1907
4227.50 2040
4228.11 2181
4228.72 2138
4229.34 2199
4229.95 2326
4230.56 2230
4231.18 2256
4231.79 2279
4232.41 2373
4233.02 2380
4233.63 2504
4234.25 2526
4234.86 2760
4235.47 2714
4236.09 2894
4236.70 2777
4237.32 2825
4237.93 3071
4238.54 2797
4239.16 2601
4239.77 2393
4240.39 2277
4241.00 2164
4241.61 2036
4242.23 1946
4242.84 1863
4243.46 1774
4244.07 1692
4244.69 1809
4245.30 1748
4245.92 1816
4246.53 1923
4247.14 1968
4247.76 1850
4248.37 1846
4248.99 1832
4249.60 1945
4250.22 1993
4250.83 1893
4251.45 1872
4252.06 1759
4252.68 1885
4253.29 1685
4253.91 1778
4254.52 1701
4255.14 1524
4255.75 1673
4256.37 1658
4256.99 1614
4257.60 1571
4258.22 1616
4258.83 1567
4259.45 1561
4260.06 1622
4260.68 1522
4261.29 1586
4261.91 1652
4262.53 1537
4263.14 1554
4263.76 1527
4264.37 1585
4264.99 1515
4265.61 1629
4266.22 1640
4266.84 1573
4267.45 1560
4268.07 1670
4268.69 1581
4269.30 1540
4269.92 1655
4270.54 1701
4271.15 1635
4271.77 1524
4272.38 1602
4273.00 1727
4273.62 1632
4274.23 1685
4274.85 1729
4275.47 1591
4276.08 1713
4276.70 1868
4277.32 1975
4277.94 1932
4278.55 1812
4279.17 1947
4279.79 1912
4280.40 1871
4281.02 1823
4281.64 1747
4282.25 1942
4282.87 1724
4283.49 1673
4284.11 1578
4284.72 1564
4285.34 1541
4285.96 1612
4286.58 1630
4287.19 1518
4287.81 1558
4288.43 1518
4289.05 1560
4289.66 1522
4290.28 1520
4290.90 1535
4291.52 1544
4292.14 1480
4292.75 1464
4293.37 1438
4293.99 1623
4294.61 1536
4295.23 1481
4295.84 1468
4296.46 1464
4297.08 1448
4297.70 1548
4298.32 1526
4298.94 1473
4299.55 1461
4300.17 1493
4300.79 1451
4301.41 1503
4302.03 1390
4302.65 1551
4303.27 1510
4303.89 1592
4304.50 1495
4305.12 1402
4305.74 1414
4306.36 1490
4306.98 1499
4307.60 1583
4308.22 1456
4308.84 1490
4309.46 1568
4310.08 1625
4310.69 1528
4311.31 1523
4311.93 1478
4312.55 1599
4313.17 1508
4313.79 1452
4314.41 1462
4315.03 1473
4315.65 1349
4316.27 1363
4316.89 1488
4317.51 1524
4318.13 1429
4318.75 1477
4319.37 1427
4319.99 1492
4320.61 1662
4321.23 1493
4321.85 1457
4322.47 1584
4323.09 1664
4323.71 1638
4324.33 1621
4324.95 1793
4325.57 1741
4326.19 1835
4326.81 1815
4327.43 1677
4328.05 1682
4328.67 1610
4329.29 1619
4329.91 1739
4330.53 1791
4331.16 1686
4331.78 1510
4332.40 1514
4333.02 1632
4333.64 1697
4334.26 1608
4334.88 1704
4335.50 1881
4336.12 1970
4336.74 2083
4337.36 2092
4337.99 2181
4338.61 2241
4339.23 1991
4339.85 2116
4340.47 2148
4341.09 2015
4341.71 2010
4342.34 2043
4342.96 1984
4343.58 2331
4344.20 2570
4344.82 2766
4345.44 3000
4346.07 3331
4346.69 3754
4347.31 4118
4347.93 4378
4348.55 4616
4349.18 4400
4349.80 4018
4350.42 3948
4351.04 3811
4351.66 3361
4352.29 2931
4352.91 2517
4353.53 2282
4354.15 2038
4354.78 2150
4355.40 1971
4356.02 2024
4356.64 1934
4357.27 1799
4357.89 2003
4358.51 2057
4359.13 1987
4359.76 1946
4360.38 1992
4361.00 2018
4361.63 1953
4362.25 1972
4362.87 1838
4363.49 1931
4364.12 1845
4364.74 1770
4365.36 1724
4365.99 1756
4366.61 1679
4367.23 1758
4367.86 1602
4368.48 1593
4369.10 1741
4369.73 1776
4370.35 1573
4370.97 1575
4371.60 1585
4372.22 1570
4372.85 1637
4373.47 1520
4374.09 1379
4374.72 1427
4375.34 1475
4375.96 1553
4376.59 1501
4377.21 1532
4377.84 1486
4378.46 1438
4379.09 1491
4379.71 1522
4380.33 1473
4380.96 1533
4381.58 1501
4382.21 1553
4382.83 1603
4383.46 1499
4384.08 1568
4384.70 1452
4385.33 1359
4385.95 1459
4386.58 1522
4387.20 1498
4387.83 1594
4388.45 1412
4389.08 1363
4389.70 1500
4390.33 1418
4390.95 1484
4391.58 1429
4392.20 1398
4392.83 1316
4393.45 1395
4394.08 1487
4394.70 1410
4395.33 1350
4395.95 1399
4396.58 1396
4397.21 1415
4397.83 1545
4398.46 1357
4399.08 1331
4399.71 1460
4400.33 1464
4400.96 1428
4401.58 1508
4402.21 1459
4402.84 1323
4403.46 1378
4404.09 1411
4404.71 1487
4405.34 1415
4405.97 1411
4406.59 1423
4407.22 1545
4407.85 1483
4408.47 1395
4409.10 1457
4409.72 1497
4410.35 1398
4410.98 1366
4411.60 1455
4412.23 1444
4412.86 1424
4413.48 1416
4414.11 1382
4414.74 1380
4415.36 1508
4415.99 1438
4416.62 1361
4417.24 1296
4417.87 1400
4418.50 1266
4419.12 1337
4419.75 1452
4420.38 1432
4421.01 1514
4421.63 1357
4422.26 1353
4422.89 1411
4423.51 1381
4424.14 1309
4424.77 1347
4425.40 1430
4426.02 1361
4426.65 1227
4427.28 1233
4427.91 1272
4428.54 1306
4429.16 1303
4429.79 1279
4430.42 1151
4431.05 1194
4431.67 1296
4432.30 1425
4432.93 1416
4433.56 1318
4434.19 1286
4434.81 1189
4435.44 1298
4436.07 1320
4436.70 1312
4437.33 1371
4437.96 1383
4438.58 1444
4439.21 1391
4439.84 1253
4440.47 1286
4441.10 1333
4441.73 1390
4442.36 1269
4442.98 1239
4443.61 1250
4444.24 1391
4444.87 1286
4445.50 1359
4446.13 1370
4446.76 1358
4447.39 1424
4448.02 1441
4448.64 1443
4449.27 1464
4449.90 1475
4450.53 1497
4451.16 1422
4451.79 1457
4452.42 1420
4453.05 1473
4453.68 1405
4454.31 1407
4454.94 1453
4455.57 1400
4456.20 1398
4456.83 1321
4457.46 1407
4458.09 1463
4458.72 1570
4459.35 1466
4459.98 1430
4460.61 1432
4461.24 1471
4461.87 1447
4462.50 1406
4463.13 1413
4463.76 1380
4464.39 1355
4465.02 1331
4465.65 1349
4466.28 1217
4466.91 1323
4467.54 1323
4468.17 1273
4468.80 1273
4469.43 1198
4470.06 1200
4470.69 1304
4471.32 1333
4471.95 1237
4472.58 1219
4473.21 1294
4473.85 1202
4474.48 1154
4475.11 1227
4475.74 1277
4476.37 1255
4477.00 1257
4477.63 1276
4478.26 1288
4478.89 1299
4479.53 1214
4480.16 1240
4480.79 1251
4481.42 1261
4482.05 1194
4482.68 1382
4483.31 1508
4483.95 1403
4484.58 1383
4485.21 1472
4485.84 1432
4486.47 1462
4487.10 1473
4487.74 1400
4488.37 1297
4489.00 1363
4489.63 1327
4490.26 1449
4490.90 1417
4491.53 1411
4492.16 1401
4492.79 1383
4493.43 1498
4494.06 1380
4494.69 1379
4495.32 1437
4495.96 1396
4496.59 1306
4497.22 1442
4497.85 1485
4498.49 1430
4499.12 1448
4499.75 1412
4500.38 1620
4501.02 1475
4501.65 1647
4502.28 1749
4502.91 1690
4503.55 1675
4504.18 1608
4504.81 1546
4505.45 1638
4506.08 1680
4506.71 1789
4507.35 1489
4507.98 1554
4508.61 1556
4509.25 1435
4509.88 1507
4510.51 1368
4511.15 1429
4511.78 1399
4512.41 1469
4513.05 1462
4513.68 1319
4514.32 1352
4514.95 1428
4515.58 1300
4516.22 1364
4516.85 1385
4517.49 1364
4518.12 1369
4518.75 1297
4519.39 1365
4520.02 1272
4520.66 1217
4521.29 1192
4521.92 1284
4522.56 1215
4523.19 1195
4523.83 1238
4524.46 1329
4525.10 1299
4525.73 1361
4526.37 1327
4527.00 1294
4527.63 1269
4528.27 1347
4528.90 1292
4529.54 1379
4530.17 1530
4530.81 1633
4531.44 1584
4532.08 1566
4532.71 1556
4533.35 1617
4533.98 1641
4534.62 1569
4535.25 1593
4535.89 1480
4536.52 1563
4537.16 1481
4537.80 1392
4538.43 1373
4539.07 1526
4539.70 1322
4540.34 1337
4540.97 1326
4541.61 1329
4542.24 1252
4542.88 1279
4543.52 1345
4544.15 1341
4544.79 1206
4545.42 1261
4546.06 1360
4546.70 1261
4547.33 1231
4547.97 1187
4548.60 1337
4549.24 1243
4549.88 1169
4550.51 1270
4551.15 1243
4551.79 1292
4552.42 1292
4553.06 1211
4553.70 1194
4554.33 1310
4554.97 1276
4555.60 1193
4556.24 1290
4556.88 1406
4557.52 1302
4558.15 1312
4558.79 1352
4559.43 1296
4560.06 1223
4560.70 1171
4561.34 1371
4561.97 1376
4562.61 1309
4563.25 1249
4563.89 1323
4564.52 1348
4565.16 1325
4565.80 1282
4566.43 1338
4567.07 1298
4567.71 1267
4568.35 1276
4568.98 1418
4569.62 1276
4570.26 1283
4570.90 1253
4571.54 1310
4572.17 1260
4572.81 1360
4573.45 1247
4574.09 1219
4574.72 1250
4575.36 1216
4576.00 1144
4576.64 1200
4577.28 1276
4577.92 1258
4578.55 1277
4579.19 1313
4579.83 1307
4580.47 1234
4581.11 1188
4581.75 1251
4582.38 1341
4583.02 1344
4583.66 1345
4584.30 1392
4584.94 1301
4585.58 1293
4586.22 1355
4586.86 1321
4587.49 1327
4588.13 1462
4588.77 1454
4589.41 1607
4590.05 1694
4590.69 1604
4591.33 1670
4591.97 1833
4592.61 1968
4593.25 2005
4593.89 1836
4594.52 1686
4595.16 1797
4595.80 1772
4596.44 1766
4597.08 1567
4597.72 1439
4598.36 1477
4599.00 1411
4599.64 1454
4600.28 1531
4600.92 1633
4601.56 1682
4602.20 1699
4602.84 1650
4603.48 1701
4604.12 1710
4604.76 1715
4605.40 1788
4606.04 1790
4606.68 1897
4607.32 1914
4607.96 1821
4608.60 1740
4609.24 1551
4609.88 1609
4610.52 1633
4611.16 1565
4611.80 1494
4612.44 1629
4613.09 1482
4613.73 1531
4614.37 1452
4615.01 1489
4615.65 1430
4616.29 1404
4616.93 1324
4617.57 1442
4618.21 1390
4618.85 1393
4619.49 1371
4620.14 1376
4620.78 1379
4621.42 1390
4622.06 1449
4622.70 1472
4623.34 1325
4623.98 1404
4624.62 1509
4625.27 1389
4625.91 1310
4626.55 1381
4627.19 1387
4627.83 1268
4628.47 1243
4629.12 1294
4629.76 1293
4630.40 1386
4631.04 1329
4631.68 1455
4632.33 1347
4632.97 1372
4633.61 1336
4634.25 1425
4634.89 1521
4635.54 1333
4636.18 1526
4636.82 1521
4637.46 1508
4638.11 1421
4638.75 1381
4639.39 1499
4640.03 1400
4640.68 1383
4641.32 1496
4641.96 1441
4642.60 1371
4643.25 1348
4643.89 1378
4644.53 1404
4645.18 1405
4645.82 1496
4646.46 1513
4647.10 1400
4647.75 1454
4648.39 1449
4649.03 1397
4649.68 1430
4650.32 1392
4650.96 1367
4651.61 1385
4652.25 1427
4652.89 1471
4653.54 1469
4654.18 1426
4654.82 1464
4655.47 1403
4656.11 1489
4656.75 1383
4657.40 1359
4658.04 1376
4658.69 1323
4659.33 1227
4659.97 1353
4660.62 1370
4661.26 1381
4661.91 1446
4662.55 1462
4663.19 1368
4663.84 1358
4664.48 1256
4665.13 1388
4665.77 1380
4666.42 1323
4667.06 1367
4667.70 1359
4668.35 1355
4668.99 1295
4669.64 1270
4670.28 1315
4670.93 1373
4671.57 1384
4672.22 1286
4672.86 1250
4673.51 1292
4674.15 1353
4674.80 1382
4675.44 1414
4676.09 1501
4676.73 1519
4677.38 1471
4678.02 1477
4678.67 1402
4679.31 1464
4679.96 1443
4680.60 1397
4681.25 1371
4681.89 1348
4682.54 1348
4683.18 1383
4683.83 1360
4684.48 1336
4685.12 1294
4685.77 1312
4686.41 1410
4687.06 1494
4687.70 1340
4688.35 1429
4689.00 1376
4689.64 1403
4690.29 1368
4690.93 1327
4691.58 1297
4692.23 1461
4692.87 1424
4693.52 1423
4694.17 1452
4694.81 1369
4695.46 1429
4696.10 1487
4696.75 1457
4697.40 1511
4698.04 1555
4698.69 1603
4699.34 1610
4699.98 1909
4700.63 1890
4701.28 1805
4701.92 1848
4702.57 1947
4703.22 1838
4703.86 1731
4704.51 1550
4705.16 1463
4705.81 1431
4706.45 1511
4707.10 1383
4707.75 1498
4708.39 1535
4709.04 1552
4709.69 1526
4710.34 1608
4710.98 1508
4711.63 1409
4712.28 1425
4712.93 1448
4713.57 1384
4714.22 1420
4714.87 1458
4715.52 1541
4716.17 1398
4716.81 1376
4717.46 1404
4718.11 1519
4718.76 1514
4719.40 1452
4720.05 1375
4720.70 1347
4721.35 1400
4722.00 1442
4722.65 1383
4723.29 1313
4723.94 1366
4724.59 1483
4725.24 1495
4725.89 1470
4726.54 1514
4727.18 1461
4727.83 1541
4728.48 1626
4729.13 1585
4729.78 1610
4730.43 1465
4731.08 1509
4731.73 1406
4732.37 1399
4733.02 1583
4733.67 1400
4734.32 1366
4734.97 1335
4735.62 1262
4736.27 1350
4736.92 1343
4737.57 1311
4738.22 1367
4738.87 1500
4739.52 1419
4740.16 1430
4740.81 1526
4741.46 1315
4742.11 1414
4742.76 1468
4743.41 1338
4744.06 1392
4744.71 1379
4745.36 1409
4746.01 1394
4746.66 1399
4747.31 1386
4747.96 1388
4748.61 1444
4749.26 1479
4749.91 1551
4750.56 1495
4751.21 1626
4751.86 1637
4752.51 1539
4753.16 1662
4753.81 1703
4754.46 1633
4755.11 1760
4755.76 1538
4756.42 1434
4757.07 1398
4757.72 1477
4758.37 1353
4759.02 1329
4759.67 1292
4760.32 1306
4760.97 1252
4761.62 1246
4762.27 1323
4762.92 1301
4763.57 1356
4764.23 1230
4764.88 1199
4765.53 1284
4766.18 1201
4766.83 1271
4767.48 1212
4768.13 1266
4768.78 1325
4769.44 1241
4770.09 1303
4770.74 1268
4771.39 1206
4772.04 1184
4772.69 1233
4773.35 1313
4774.00 1193
4774.65 1137
4775.30 1172
4775.95 1206
4776.60 1279
4777.26 1206
4777.91 1188
4778.56 1123
4779.21 1286
4779.86 1276
4780.52 1260
4781.17 1280
4781.82 1275
4782.47 1338
4783.13 1337
4783.78 1319
4784.43 1230
4785.08 1249
4785.74 1224
4786.39 1284
4787.04 1288
4787.69 1153
4788.35 1125
4789.00 1308
4789.65 1261
4790.31 1385
4790.96 1231
4791.61 1261
4792.26 1218
4792.92 1336
4793.57 1286
4794.22 1241
4794.88 1278
4795.53 1220
4796.18 1218
4796.84 1304
4797.49 1247
4798.14 1254
4798.80 1298
4799.45 1268
4800.10 1331
4800.76 1314
4801.41 1194
4802.06 1274
4802.72 1232
4803.37 1190
4804.03 1161
4804.68 1267
4805.33 1227
4805.99 1268
4806.64 1201
4807.30 1299
4807.95 1286
4808.60 1205
4809.26 1176
4809.91 1236
4810.57 1182
4811.22 1321
4811.88 1156
4812.53 1205
4813.18 1237
4813.84 1309
4814.49 1331
4815.15 1296
4815.80 1184
4816.46 1188
4817.11 1324
4817.77 1389
4818.42 1281
4819.08 1349
4819.73 1294
4820.39 1348
4821.04 1389
4821.70 1422
4822.35 1466
4823.01 1447
4823.66 1412
4824.32 1494
4824.97 1560
4825.63 1484
4826.28 1522
4826.94 1593
4827.59 1558
4828.25 1722
4828.90 1633
4829.56 1541
4830.22 1536
4830.87 1554
4831.53 1566
4832.18 1527
4832.84 1381
4833.49 1484
4834.15 1655
4834.81 1651
4835.46 1730
4836.12 1715
4836.77 1719
4837.43 1829
4838.09 1786
4838.74 1776
4839.40 1750
4840.05 1805
4840.71 1845
4841.37 1753
4842.02 1736
4842.68 1769
4843.34 1801
4843.99 1745
4844.65 1802
4845.31 1628
4845.96 1587
4846.62 1752
4847.28 1758
4847.93 1797
4848.59 1733
4849.25 1732
4849.90 1864
4850.56 1942
4851.22 1896
4851.87 1948
4852.53 1975
4853.19 1952
4853.85 1928
4854.50 1848
4855.16 1868
4855.82 1984
4856.48 1869
4857.13 1922
4857.79 1964
4858.45 2058
4859.11 2169
4859.76 2167
4860.42 2123
4861.08 2174
4861.74 2158
4862.39 2222
4863.05 2084
4863.71 2015
4864.37 2127
4865.03 2226
4865.68 2161
4866.34 2146
4867.00 2184
4867.66 2093
4868.32 2127
4868.97 2081
4869.63 2103
4870.29 2070
4870.95 1909
4871.61 1861
4872.27 1857
4872.92 1908
4873.58 1805
4874.24 1864
4874.90 1745
4875.56 1790
4876.22 1944
4876.88 2061
4877.54 2084
4878.19 2052
4878.85 2021
4879.51 1994
4880.17 1853
4880.83 1962
4881.49 2021
4882.15 1849
4882.81 1917
4883.47 1847
4884.13 1852
4884.78 1696
4885.44 1668
4886.10 1547
4886.76 1666
4887.42 1636
4888.08 1704
4888.74 1735
4889.40 1830
4890.06 1940
4890.72 1829
4891.38 1827
4892.04 1825
4892.70 1890
4893.36 1779
4894.02 1896
4894.68 1936
4895.34 1964
4896.00 1819
4896.66 1804
4897.32 1697
4897.98 1753
4898.64 1821
4899.30 1804
4899.96 1760
4900.62 1726
4901.28 1913
4901.94 1800
4902.60 1771
4903.26 1774
4903.92 1824
4904.58 1791
4905.25 1824
4905.91 1646
4906.57 1549
4907.23 1630
4907.89 1583
4908.55 1564
4909.21 1503
4909.87 1442
4910.53 1446
4911.19 1543
4911.85 1520
4912.52 1622
4913.18 1460
4913.84 1559
4914.50 1487
4915.16 1460
4915.82 1580
4916.48 1503
4917.15 1539
4917.81 1371
4918.47 1438
4919.13 1448
4919.79 1443
4920.45 1402
4921.11 1398
4921.78 1327
4922.44 1415
4923.10 1484
4923.76 1446
4924.42 1323
4925.09 1391
4925.75 1385
4926.41 1477
4927.07 1481
4927.73 1387
4928.40 1420
4929.06 1460
4929.72 1350
4930.38 1324
4931.05 1410
4931.71 1340
4932.37 1396
4933.03 1372
4933.70 1335
4934.36 1422
4935.02 1404
4935.68 1364
4936.35 1416
4937.01 1405
4937.67 1374
4938.34 1417
4939.00 1394
4939.66 1443
4940.32 1393
4940.99 1466
4941.65 1528
4942.31 1470
4942.98 1347
4943.64 1390
4944.30 1406
4944.97 1279
4945.63 1384
4946.29 1291
4946.96 1341
4947.62 1322
4948.28 1295
4948.95 1264
4949.61 1267
4950.28 1299
4950.94 1278
4951.60 1289
4952.27 1283
4952.93 1373
4953.60 1315
4954.26 1268
4954.92 1332
4955.59 1316
4956.25 1331
4956.92 1304
4957.58 1303
4958.24 1326
4958.91 1429
4959.57 1274
4960.24 1262
4960.90 1279
4961.57 1373
4962.23 1364
4962.89 1432
4963.56 1535
4964.22 1656
4964.89 1606
4965.55 1629
4966.22 1657
4966.88 1558
4967.55 1515
4968.21 1584
4968.88 1443
4969.54 1455
4970.21 1323
4970.87 1425
4971.54 1334
4972.20 1402
4972.87 1459
4973.53 1396
4974.20 1409
4974.86 1447
4975.53 1470
4976.20 1388
4976.86 1399
4977.53 1252
4978.19 1329
4978.86 1500
4979.52 1489
4980.19 1608
4980.85 1454
4981.52 1378
4982.19 1350
4982.85 1316
4983.52 1292
4984.18 1296
4984.85 1338
4985.52 1309
4986.18 1347
4986.85 1300
4987.51 1325
4988.18 1322
4988.85 1343
4989.51 1335
4990.18 1416
4990.85 1310
4991.51 1381
4992.18 1356
4992.85 1184
4993.51 1193
4994.18 1094
4994.85 1179
4995.51 1242
4996.18 1231
4996.85 1264
4997.51 1269
4998.18 1251
4998.85 1229
4999.51 1230
5000.18 1151
5000.85 1104
5001.52 1169
5002.18 1242
5002.85 1226
5003.52 1168
5004.18 1120
5004.85 1137
5005.52 1160
5006.19 1172
5006.85 1061
5007.52 1134
5008.19 1196
5008.86 1173
5009.52 1220
5010.19 1197
5010.86 1162
5011.53 1120
5012.20 1153
5012.86 1192
5013.53 1246
5014.20 1164
5014.87 1124
5015.54 1142
5016.20 1217
5016.87 1255
5017.54 1148
5018.21 1037
5018.88 1191
5019.55 1198
5020.21 1300
5020.88 1274
5021.55 1297
5022.22 1326
5022.89 1349
5023.56 1345
5024.22 1306
5024.89 1445
5025.56 1481
5026.23 1452
5026.90 1423
5027.57 1391
5028.24 1351
5028.91 1383
5029.58 1212
5030.24 1286
5030.91 1266
5031.58 1222
5032.25 1207
5032.92 1163
5033.59 1142
5034.26 1147
5034.93 1099
5035.60 1259
5036.27 1184
5036.94 1170
5037.61 1155
5038.28 1111
5038.95 1106
5039.62 1095
5040.29 1093
5040.96 1126
5041.63 1164
5042.30 1068
5042.97 1131
5043.64 1214
5044.31 1134
5044.98 1191
5045.65 1140
5046.32 1172
5046.99 1202
5047.66 1213
5048.33 1169
5049.00 1087
5049.67 1156
5050.34 1237
5051.01 1120
5051.68 1127
5052.35 1155
5053.02 1262
5053.69 1292
5054.36 1264
5055.03 1266
5055.70 1207
5056.37 1183
5057.04 1074
5057.71 1110
5058.39 1177
5059.06 1253
5059.73 1221
5060.40 1118
5061.07 1225
5061.74 1245
5062.41 1177
5063.08 1139
5063.75 1154
5064.43 1262
5065.10 1226
5065.77 1177
5066.44 1295
5067.11 1310
5067.78 1145
5068.45 1126
5069.13 1112
5069.80 1074
5070.47 1151
5071.14 1213
5071.81 1186
5072.49 1090
5073.16 1128
5073.83 1253
5074.50 1154
5075.17 1174
5075.85 1140
5076.52 1161
5077.19 1239
5077.86 1363
5078.53 1357
5079.21 1406
5079.88 1451
5080.55 1484
5081.22 1421
5081.90 1473
5082.57 1381
5083.24 1471
5083.91 1430
5084.59 1377
5085.26 1279
5085.93 1202
5086.61 1317
5087.28 1294
5087.95 1365
5088.62 1305
5089.30 1310
5089.97 1317
5090.64 1315
5091.32 1395
5091.99 1463
5092.66 1412
5093.34 1490
5094.01 1452
5094.68 1541
5095.36 1359
5096.03 1383
5096.70 1302
5097.38 1282
5098.05 1247
5098.72 1263
5099.40 1210
5100.07 1257
5100.74 1185
5101.42 1146
5102.09 1185
5102.77 1252
5103.44 1219
5104.11 1157
5104.79 1295
5105.46 1296
5106.14 1309
5106.81 1515
5107.48 1359
5108.16 1336
5108.83 1328
5109.51 1280
5110.18 1260
5110.86 1344
5111.53 1284
5112.20 1243
5112.88 1277
5113.55 1224
5114.23 1250
5114.90 1256
5115.58 1358
5116.25 1334
5116.93 1341
5117.60 1397
5118.28 1437
5118.95 1431
5119.63 1408
5120.30 1547
5120.98 1548
5121.65 1558
5122.33 1555
5123.00 1496
5123.68 1415
5124.35 1421
5125.03 1459
5125.70 1374
5126.38 1405
5127.06 1370
5127.73 1356
5128.41 1371
5129.08 1347
5129.76 1231
5130.43 1423
5131.11 1423
5131.78 1374
5132.46 1343
5133.14 1332
5133.81 1365
5134.49 1419
5135.16 1414
5135.84 1332
5136.52 1285
5137.19 1301
5137.87 1373
5138.55 1395
5139.22 1322
5139.90 1321
5140.57 1410
5141.25 1357
5141.93 1304
5142.60 1377
5143.28 1377
5143.96 1290
5144.63 1354
5145.31 1327
5145.99 1213
5146.66 1218
5147.34 1165
5148.02 1118
5148.69 1145
5149.37 1175
5150.05 1275
5150.73 1130
5151.40 1153
5152.08 1176
5152.76 1124
5153.43 1112
5154.11 1167
5154.79 1123
5155.47 1173
5156.14 1155
5156.82 1091
5157.50 1106
5158.18 1127
5158.85 1108
5159.53 1087
5160.21 1111
5160.89 1061
5161.56 1040
5162.24 1091
5162.92 1154
5163.60 1160
5164.28 1158
5164.95 1218
5165.63 1241
5166.31 1186
5166.99 1073
5167.67 1151
5168.34 1348
5169.02 1269
5169.70 1313
5170.38 1279
5171.06 1227
5171.74 1141
5172.41 1166
5173.09 1207
5173.77 1179
5174.45 1120
5175.13 1063
5175.81 1097
5176.49 1145
5177.16 1074
5177.84 1075
5178.52 1126
5179.20 1179
5179.88 1188
5180.56 1142
5181.24 1253
5181.92 1334
5182.60 1043
5183.28 1052
5183.95 1188
5184.63 1108
5185.31 1108
5185.99 1029
5186.67 1041
5187.35 1096
5188.03 1135
5188.71 1209
5189.39 1150
5190.07 1066
5190.75 1075
5191.43 1188
5192.11 1180
5192.79 1126
5193.47 1161
5194.15 1114
5194.83 1147
5195.51 1090
5196.19 1036
5196.87 1072
5197.55 1088
5198.23 1152
5198.91 1066
5199.59 1150
5200.27 1262
5200.95 1173
5201.63 1064
5202.31 1077
5202.99 1159
5203.67 1164
5204.35 1139
5205.03 1120
5205.71 1222
5206.39 1233
5207.08 1272
5207.76 1181
5208.44 1232
5209.12 1307
5209.80 1389
5210.48 1321
5211.16 1358
5211.84 1428
5212.52 1359
5213.20 1329
5213.89 1378
5214.57 1240
5215.25 1287
5215.93 1208
5216.61 1294
5217.29 1321
5217.97 1251
5218.65 1183
5219.34 1294
5220.02 1330
5220.70 1210
5221.38 1287
5222.06 1279
5222.74 1327
5223.43 1464
5224.11 1340
5224.79 1299
5225.47 1310
5226.15 1312
5226.84 1298
5227.52 1206
5228.20 1341
5228.88 1259
5229.56 1290
5230.25 1284
5230.93 1271
5231.61 1288
5232.29 1212
5232.98 1206
5233.66 1070
5234.34 1117
5235.02 1210
5235.71 1230
5236.39 1225
5237.07 1154
5237.75 1283
5238.44 1311
5239.12 1263
5239.80 1288
5240.49 1269
5241.17 1204
5241.85 1247
5242.54 1246
5243.22 1219
5243.90 1227
5244.58 1238
5245.27 1175
5245.95 1232
5246.63 1228
5247.32 1248
5248.00 1249
5248.69 1142
5249.37 1192
5250.05 1247
5250.74 1333
5251.42 1274
5252.10 1346
5252.79 1344
5253.47 1361
5254.15 1296
5254.84 1292
5255.52 1266
5256.21 1238
5256.89 1275
5257.57 1198
5258.26 1321
5258.94 1250
5259.63 1163
5260.31 1174
5261.00 1264
5261.68 1234
5262.36 1303
5263.05 1323
5263.73 1451
5264.42 1271
5265.10 1313
5265.79 1475
5266.47 1397
5267.16 1255
5267.84 1274
5268.52 1250
5269.21 1245
5269.89 1222
5270.58 1255
5271.26 1290
5271.95 1209
5272.63 1251
5273.32 1237
5274.00 1211
5274.69 1204
5275.38 1248
5276.06 1329
5276.75 1328
5277.43 1234
5278.12 1348
5278.80 1298
5279.49 1318
5280.17 1347
5280.86 1341
5281.54 1382
5282.23 1381
5282.92 1505
5283.60 1464
5284.29 1546
5284.97 1356
5285.66 1285
5286.34 1444
5287.03 1332
5287.72 1189
5288.40 1123
5289.09 1282
5289.77 1277
5290.46 1178
5291.15 1224
5291.83 1211
5292.52 1216
5293.21 1291
5293.89 1196
5294.58 1177
5295.27 1213
5295.95 1356
5296.64 1316
5297.33 1413
5298.01 1335
5298.70 1423
5299.39 1398
5300.07 1212
5300.76 1313
5301.45 1360
5302.13 1328
5302.82 1269
5303.51 1324
5304.19 1407
5304.88 1284
5305.57 1314
5306.26 1306
5306.94 1357
5307.63 1415
5308.32 1341
5309.00 1404
5309.69 1443
5310.38 1386
5311.07 1289
5311.75 1407
5312.44 1414
5313.13 1441
5313.82 1370
5314.51 1289
5315.19 1353
5315.88 1399
5316.57 1361
5317.26 1291
5317.94 1349
5318.63 1302
5319.32 1403
5320.01 1485
5320.70 1352
5321.39 1441
5322.07 1436
5322.76 1456
5323.45 1460
5324.14 1423
5324.83 1400
5325.52 1329
5326.20 1295
5326.89 1296
5327.58 1298
5328.27 1292
5328.96 1261
5329.65 1244
5330.34 1268
5331.02 1216
5331.71 1256
5332.40 1284
5333.09 1279
5333.78 1307
5334.47 1221
5335.16 1376
5335.85 1200
5336.54 1195
5337.23 1229
5337.92 1246
5338.60 1232
5339.29 1262
5339.98 1322
5340.67 1353
5341.36 1337
5342.05 1264
5342.74 1260
5343.43 1267
5344.12 1356
5344.81 1271
5345.50 1244
5346.19 1260
5346.88 1298
5347.57 1292
5348.26 1363
5348.95 1479
5349.64 1519
5350.33 1566
5351.02 1522
5351.71 1533
5352.40 1596
5353.09 1551
5353.78 1501
5354.47 1535
5355.16 1543
5355.85 1575
5356.54 1498
5357.23 1352
5357.92 1339
5358.61 1137
5359.30 1122
5360.00 1214
5360.69 1193
5361.38 1290
5362.07 1115
5362.76 1139
5363.45 1226
5364.14 1238
5364.83 1205
5365.52 1158
5366.21 1199
5366.90 1220
5367.60 1165
5368.29 1188
5368.98 1238
5369.67 1170
5370.36 1081
5371.05 1078
5371.74 1175
5372.44 1155
5373.13 1063
5373.82 1093
5374.51 1156
5375.20 1139
5375.89 1107
5376.59 1081
5377.28 1163
5377.97 1031
5378.66 1059
5379.35 1023
5380.04 1015
5380.74 1055
5381.43 1064
5382.12 1016
5382.81 1121
5383.51 1130
5384.20 1083
5384.89 1090
5385.58 1000
5386.27 1017
5386.97 1082
5387.66 1052
5388.35 990
5389.04 1174
5389.74 1133
5390.43 1153
5391.12 1069
5391.82 1099
5392.51 1190
5393.20 1121
5393.89 1125
5394.59 1130
5395.28 1203
5395.97 1080
5396.67 1083
5397.36 1164
5398.05 1062
5398.75 1025
5399.44 1045
5400.13 975
5400.83 1022
5401.52 1013
5402.21 1011
5402.91 1069
5403.60 1038
5404.29 940
5404.99 990
5405.68 1000
5406.37 1069
5407.07 1049
5407.76 1048
5408.45 1157
5409.15 1139
5409.84 1115
5410.54 1094
5411.23 1083
5411.92 1112
5412.62 1119
5413.31 1070
5414.01 1062
5414.70 1115
5415.40 1120
5416.09 1102
5416.78 1206
5417.48 1090
5418.17 1062
5418.87 1020
5419.56 1082
5420.26 1191
5420.95 1161
5421.65 1085
5422.34 1128
5423.04 1140
5423.73 1100
5424.42 1110
5425.12 1140
5425.81 1130
5426.51 1116
5427.20 1070
5427.90 1095
5428.59 1177
5429.29 1127
5429.99 1237
5430.68 1077
5431.38 1101
5432.07 1131
5432.77 1030
5433.46 1108
5434.16 1161
5434.85 1126
5435.55 1153
5436.24 1230
5436.94 1222
5437.64 1260
5438.33 1227
5439.03 1352
5439.72 1296
5440.42 1305
5441.11 1261
5441.81 1277
5442.51 1232
5443.20 1263
5443.90 1302
5444.59 1299
5445.29 1372
5445.99 1360
5446.68 1339
5447.38 1435
5448.08 1508
5448.77 1443
5449.47 1610
5450.17 1645
5450.86 1617
5451.56 1655
5452.25 1543
5452.95 1357
5453.65 1489
5454.35 1391
5455.04 1334
5455.74 1346
5456.44 1450
5457.13 1475
5457.83 1286
5458.53 1284
5459.22 1294
5459.92 1290
5460.62 1458
5461.32 1393
5462.01 1345
5462.71 1290
5463.41 1312
5464.10 1392
5464.80 1450
5465.50 1431
5466.20 1318
5466.89 1409
5467.59 1460
5468.29 1431
5468.99 1226
5469.69 1365
5470.38 1412
5471.08 1465
5471.78 1437
5472.48 1435
5473.17 1490
5473.87 1546
5474.57 1488
5475.27 1582
5475.97 1438
5476.66 1515
5477.36 1486
5478.06 1564
5478.76 1648
5479.46 1840
5480.16 1877
5480.85 2051
5481.55 2128
5482.25 2206
5482.95 2378
5483.65 2294
5484.35 2214
5485.05 2025
5485.75 1985
5486.44 1916
5487.14 1890
5487.84 1949
5488.54 1922
5489.24 1740
5489.94 1936
5490.64 1884
5491.34 1870
5492.04 1897
5492.74 1933
5493.43 1881
5494.13 1906
5494.83 2000
5495.53 2081
5496.23 2086
5496.93 2199
5497.63 2181
5498.33 2278
5499.03 2470
5499.73 2658
5500.43 2833
5501.13 3204
5501.83 3467
5502.53 3591
5503.23 3762
5503.93 3522
5504.63 3588
5505.33 3258
5506.03 2953
5506.73 2638
5507.43 2522
5508.13 2552
5508.83 2332
5509.53 2219
5510.23 2135
5510.93 2277
5511.63 2186
5512.33 2233
5513.03 2177
5513.73 2037
5514.43 2218
5515.13 2077
5515.83 1999
5516.54 1998
5517.24 1909
5517.94 2085
5518.64 1931
5519.34 1909
5520.04 1989
5520.74 1896
5521.44 1868
5522.14 1740
5522.84 1712
5523.54 1763
5524.25 1731
5524.95 1623
5525.65 1581
5526.35 1680
5527.05 1628
5527.75 1589
5528.45 1490
5529.16 1535
5529.86 1469
5530.56 1387
5531.26 1475
5531.96 1383
5532.66 1374
5533.37 1415
5534.07 1508
5534.77 1429
5535.47 1414
5536.17 1382
5536.88 1407
5537.58 1350
5538.28 1395
5538.98 1298
5539.68 1289
5540.39 1331
5541.09 1278
5541.79 1324
5542.49 1308
5543.20 1283
5543.90 1322
5544.60 1348
5545.30 1364
5546.01 1286
5546.71 1298
5547.41 1295
5548.11 1359
5548.82 1317
5549.52 1250
5550.22 1235
5550.93 1302
5551.63 1279
5552.33 1318
5553.03 1227
5553.74 1232
5554.44 1212
5555.14 1234
5555.85 1262
5556.55 1284
5557.25 1165
5557.96 1151
5558.66 1213
5559.36 1203
5560.07 1169
5560.77 1234
5561.47 1233
5562.18 1315
5562.88 1293
5563.59 1275
5564.29 1256
5564.99 1283
5565.70 1321
5566.40 1190
5567.10 1254
5567.81 1261
5568.51 1323
5569.22 1265
5569.92 1200
5570.63 1177
5571.33 1167
5572.03 1151
5572.74 1371
5573.44 1282
5574.15 1183
5574.85 1195
5575.56 1307
5576.26 1266
5576.96 1189
5577.67 1265
5578.37 1284
5579.08 1162
5579.78 1205
5580.49 1175
5581.19 1131
5581.90 1173
5582.60 1082
5583.31 1137
5584.01 1134
5584.72 1147
5585.42 1148
5586.13 1185
5586.83 1133
5587.54 1137
5588.24 1243
5588.95 1180
5589.65 1258
5590.36 1278
5591.07 1265
5591.77 1208
5592.48 1149
5593.18 1122
5593.89 1228
5594.59 1100
5595.30 1076
5596.00 1114
5596.71 1093
5597.42 1120
5598.12 1160
5598.83 1127
5599.53 1026
5600.24 1081
5600.95 1080
5601.65 1050
5602.36 993
5603.06 1059
5603.77 1000
5604.48 1029
5605.18 1096
5605.89 1036
5606.60 989
5607.30 1077
5608.01 1046
5608.72 1089
5609.42 1138
5610.13 1101
5610.84 1082
5611.54 1082
5612.25 1077
5612.96 1073
5613.66 1094
5614.37 1047
5615.08 1110
5615.78 1063
5616.49 1095
5617.20 1062
5617.91 948
5618.61 974
5619.32 1069
5620.03 1108
5620.73 1069
5621.44 1030
5622.15 1029
5622.86 989
5623.56 1078
5624.27 1115
5624.98 1145
5625.69 1123
5626.40 1102
5627.10 1097
5627.81 1133
5628.52 1083
5629.23 1061
5629.93 1130
5630.64 1104
5631.35 1118
5632.06 1167
5632.77 1141
5633.47 1081
5634.18 1062
5634.89 1163
5635.60 1034
5636.31 1047
5637.02 1119
5637.72 1153
5638.43 1184
5639.14 1267
5639.85 1169
5640.56 1133
5641.27 1213
5641.98 1196
5642.68 1230
5643.39 1253
5644.10 1247
5644.81 1158
5645.52 1172
5646.23 1145
5646.94 1138
5647.65 1018
5648.36 1025
5649.06 1100
5649.77 1116
5650.48 1214
5651.19 1086
5651.90 1140
5652.61 1149
5653.32 1063
5654.03 1180
5654.74 1097
5655.45 1086
5656.16 1120
5656.87 1108
5657.58 1158
5658.29 1265
5659.00 1189
5659.71 1163
5660.42 1190
5661.13 1245
5661.84 1319
5662.55 1241
5663.26 1240
5663.97 1287
5664.68 1134
5665.39 1096
5666.10 1156
5666.81 1146
5667.52 1098
5668.23 1192
5668.94 1082
5669.65 1156
5670.36 1078
5671.07 1153
5671.78 1223
5672.49 1281
5673.20 1226
5673.91 1258
5674.62 1200
5675.33 1219
5676.04 1157
5676.75 1149
5677.47 1277
5678.18 1156
5678.89 1225
5679.60 1155
5680.31 1074
5681.02 1104
5681.73 1101
5682.44 1179
5683.15 1229
5683.87 1156
5684.58 1201
5685.29 1163
5686.00 1180
5686.71 1135
5687.42 1098
5688.13 1139
5688.85 1175
5689.56 1134
5690.27 1093
5690.98 1026
5691.69 1026
5692.41 1060
5693.12 1088
5693.83 1088
5694.54 1110
5695.25 1034
5695.96 1114
5696.68 1090
5697.39 1046
5698.10 995
5698.81 1072
5699.53 1101
5700.24 1081
5700.95 996
5701.66 1058
5702.38 1088
5703.09 1071
5703.80 1105
5704.51 1034
5705.23 1029
5705.94 1032
5706.65 1021
5707.36 1074
5708.08 1028
5708.79 1009
5709.50 984
5710.22 1044
5710.93 1022
5711.64 1000
5712.35 1026
5713.07 950
5713.78 993
5714.49 981
5715.21 1043
5715.92 1034
5716.63 1005
5717.35 991
5718.06 980
5718.77 1084
5719.49 1116
5720.20 1041
5720.92 1010
5721.63 1023
5722.34 936
5723.06 1001
5723.77 1012
5724.48 1045
5725.20 1045
5725.91 1103
5726.63 1046
5727.34 1095
5728.05 1111
5728.77 1125
5729.48 1180
5730.20 1143
5730.91 1130
5731.62 1188
5732.34 1106
5733.05 1102
5733.77 1166
5734.48 1072
5735.20 1026
5735.91 1144
5736.63 1133
5737.34 1094
5738.06 1046
5738.77 1076
5739.48 1033
5740.20 947
5740.91 1005
5741.63 1090
5742.34 1009
5743.06 905
5743.77 964
5744.49 938
5745.20 1040
5745.92 961
5746.64 964
5747.35 1005
5748.07 1018
5748.78 992
5749.50 986
5750.21 970
5750.93 1060
5751.64 1077
5752.36 1090
5753.07 1241
5753.79 1195
5754.51 1184
5755.22 1245
5755.94 1278
5756.65 1274
5757.37 1234
5758.08 1272
5758.80 1295
5759.52 1255
5760.23 1208
5760.95 1060
5761.67 1015
5762.38 1002
5763.10 1043
5763.81 977
5764.53 959
5765.25 964
5765.96 1053
5766.68 1043
5767.40 986
5768.11 963
5768.83 949
5769.55 1045
5770.26 951
5770.98 961
5771.70 977
5772.41 974
5773.13 1039
5773.85 981
5774.56 1024
5775.28 1042
5776.00 1002
5776.71 1024
5777.43 920
5778.15 962
5778.87 1085
5779.58 979
5780.30 991
5781.02 1053
5781.74 1096
5782.45 1095
5783.17 1022
5783.89 1069
5784.61 992
5785.32 1067
5786.04 989
5786.76 993
5787.48 1002
5788.19 999
5788.91 990
5789.63 1029
5790.35 1008
5791.07 1062
5791.78 1059
5792.50 990
5793.22 1094
5793.94 1051
5794.66 1141
5795.38 1066
5796.09 1127
5796.81 1083
5797.53 1137
5798.25 1214
5798.97 1260
5799.69 1296
5800.40 1394
5801.12 1495
5801.84 1598
5802.56 1672
5803.28 1702
5804.00 1676
5804.72 1628
5805.44 1581
5806.15 1251
5806.87 1249
5807.59 1178
5808.31 1191
5809.03 1108
5809.75 1202
5810.47 1151
5811.19 1166
5811.91 1089
5812.63 1122
5813.35 1103
5814.07 1131
5814.79 1176
5815.50 1112
5816.22 1092
5816.94 1179
5817.66 1148
5818.38 1179
5819.10 1201
5819.82 1188
5820.54 1199
5821.26 1187
5821.98 1156
5822.70 1089
5823.42 1233
5824.14 1262
5824.86 1111
5825.58 988
5826.30 1139
5827.02 1051
5827.74 1047
5828.46 1041
5829.18 1096
5829.90 1086
5830.62 1056
5831.35 1076
5832.07 1039
5832.79 1064
5833.51 1038
5834.23 1061
5834.95 1097
5835.67 1061
5836.39 1043
5837.11 1084
5837.83 1080
5838.55 1042
5839.27 1056
5839.99 973
5840.72 992
5841.44 1063
5842.16 1031
5842.88 999
5843.60 1070
5844.32 961
5845.04 1075
5845.76 1032
5846.49 948
5847.21 1012
5847.93 989
5848.65 1125
5849.37 1092
5850.09 1056
5850.82 1020
5851.54 1019
5852.26 957
5852.98 1030
5853.70 999
5854.42 1032
5855.15 1034
5855.87 1128
5856.59 999
5857.31 1000
5858.03 990
5858.76 942
5859.48 1061
5860.20 1036
5860.92 1055
5861.65 1053
5862.37 1107
5863.09 1109
5863.81 1050
5864.54 902
5865.26 966
5865.98 1011
5866.70 1009
5867.43 984
5868.15 1063
5868.87 1007
5869.60 1065
5870.32 998
5871.04 1000
5871.76 1099
5872.49 1153
5873.21 1113
5873.93 1029
5874.66 1077
5875.38 1058
5876.10 1033
5876.83 1043
5877.55 1134
5878.27 904
5879.00 1034
5879.72 1077
5880.44 1082
5881.17 1035
5881.89 1051
5882.61 1176
5883.34 1120
5884.06 1023
5884.79 1167
5885.51 1167
5886.23 1068
5886.96 1057
5887.68 1151
5888.41 1148
5889.13 1136
5889.85 1131
5890.58 1072
5891.30 1074
5892.03 1040
5892.75 1143
5893.47 1044
5894.20 1088
5894.92 1050
5895.65 1004
5896.37 1028
5897.10 1025
5897.82 1054
5898.55 1062
5899.27 1104
5900.00 984
5900.72 1048
5901.44 1088
5902.17 1147
5902.89 1073
5903.62 1096
5904.34 1048
5905.07 1096
5905.79 1147
5906.52 1150
5907.25 1078
5907.97 1082
5908.70 1118
5909.42 1072
5910.15 1101
5910.87 1120
5911.60 1071
5912.32 1034
5913.05 1128
5913.77 1079
5914.50 1104
5915.22 1105
5915.95 1171
5916.68 1159
5917.40 1137
5918.13 1168
5918.85 1093
5919.58 1095
5920.31 1150
5921.03 1169
5921.76 1112
5922.48 1054
5923.21 1122
5923.94 1064
5924.66 1009
5925.39 1176
5926.12 1171
5926.84 1106
5927.57 1133
5928.29 1176
5929.02 1180
5929.75 1173
5930.47 1144
5931.20 1173
5931.93 1217
5932.65 1255
5933.38 1302
5934.11 1195
5934.83 1251
5935.56 1304
5936.29 1317
5937.02 1249
5937.74 1333
5938.47 1374
5939.20 1325
5939.92 1321
5940.65 1438
5941.38 1426
5942.11 1351
5942.83 1459
5943.56 1395
5944.29 1392
5945.02 1414
5945.74 1440
5946.47 1443
5947.20 1513
5947.93 1465
5948.65 1528
5949.38 1601
5950.11 1575
5950.84 1558
5951.57 1651
5952.29 1743
5953.02 1935
5953.75 1868
5954.48 1905
5955.21 1974
5955.93 1988
5956.66 2059
5957.39 2081
5958.12 1940
5958.85 1849
5959.58 1813
5960.30 1867
5961.03 1859
5961.76 1972
5962.49 1931
5963.22 1952
5963.95 2039
5964.68 2064
5965.40 2250
5966.13 2483
5966.86 2689
5967.59 2774
5968.32 2921
5969.05 3101
5969.78 3136
5970.51 3049
5971.24 3154
5971.96 2911
5972.69 2610
5973.42 2439
5974.15 2433
5974.88 2454
5975.61 2356
5976.34 2187
5977.07 2235
5977.80 2361
5978.53 2285
5979.26 2266
5979.99 2398
5980.72 2450
5981.45 2528
5982.18 2590
5982.91 2449
5983.64 2381
5984.37 2441
5985.10 2571
5985.83 2608
5986.56 2620
5987.29 2580
5988.02 2518
5988.75 2301
5989.48 2322
5990.21 2376
5990.94 2384
5991.67 2401
5992.40 2530
5993.13 2452
5993.86 2651
5994.59 2517
5995.32 2558
5996.05 2619
5996.78 2543
5997.51 2601
5998.24 2628
5998.97 2562
5999.71 2564
6000.44 2469
6001.17 2407
6001.90 2464
6002.63 2514
6003.36 2483
6004.09 2518
6004.82 2355
6005.55 2386
6006.28 2591
6007.02 2567
6007.75 2487
6008.48 2771
6009.21 2994
6009.94 3380
6010.67 3810
6011.40 4080
6012.14 4526
6012.87 5016
6013.60 5384
6014.33 5573
6015.06 5718
6015.80 5601
6016.53 5595
6017.26 5234
6017.99 4897
6018.72 4585
6019.45 4337
6020.19 3881
6020.92 3609
6021.65 3252
6022.38 2851
6023.12 2779
6023.85 2589
6024.58 2479
6025.31 2380
6026.05 2320
6026.78 2419
6027.51 2379
6028.24 2270
6028.98 2262
6029.71 2151
6030.44 2162
6031.17 2197
6031.91 2171
6032.64 2061
6033.37 2110
6034.11 2037
6034.84 1981
6035.57 2006
6036.30 1989
6037.04 1966
6037.77 1920
6038.50 2019
6039.24 2103
6039.97 2168
6040.70 2113
6041.44 2045
6042.17 2172
6042.90 2116
6043.64 2206
6044.37 2163
6045.10 2158
6045.84 2143
6046.57 2070
6047.31 2280
6048.04 2211
6048.77 2314
6049.51 2411
6050.24 2294
6050.98 2335
6051.71 2459
6052.44 2499
6053.18 2669
6053.91 2750
6054.65 2786
6055.38 2684
6056.11 2573
6056.85 2513
6057.58 2497
6058.32 2452
6059.05 2344
6059.79 2328
6060.52 2230
6061.26 2319
6061.99 2208
6062.72 2105
6063.46 2181
6064.19 2310
6064.93 2246
6065.66 2098
6066.40 2066
6067.13 2142
6067.87 2017
6068.60 2051
6069.34 2080
6070.07 2036
6070.81 2205
6071.54 2112
6072.28 2078
6073.01 1922
6073.75 1859
6074.49 2024
6075.22 1917
6075.96 1808
6076.69 1803
6077.43 1907
6078.16 1970
6078.90 1789
6079.63 1829
6080.37 1845
6081.11 1926
6081.84 1870
6082.58 1817
6083.31 1870
6084.05 1883
6084.79 1843
6085.52 1793
6086.26 1809
6086.99 1835
6087.73 1862
6088.47 1827
6089.20 1808
6089.94 1777
6090.68 1743
6091.41 1679
6092.15 1644
6092.89 1726
6093.62 1786
6094.36 1791
6095.09 1750
6095.83 1808
6096.57 1756
6097.31 1741
6098.04 1700
6098.78 1850
6099.52 1841
6100.25 1642
6100.99 1694
6101.73 1674
6102.46 1642
6103.20 1657
6103.94 1699
6104.68 1758
6105.41 1745
6106.15 1647
6106.89 1680
6107.62 1653
6108.36 1657
6109.10 1616
6109.84 1745
6110.57 1691
6111.31 1611
6112.05 1729
6112.79 1886
6113.53 1861
6114.26 1856
6115.00 1808
6115.74 1845
6116.48 1846
6117.21 1775
6117.95 1882
6118.69 1817
6119.43 1820
6120.17 1817
6120.91 1733
6121.64 1822
6122.38 1844
6123.12 1903
6123.86 1859
6124.60 1810
6125.34 1850
6126.07 1822
6126.81 1770
6127.55 1800
6128.29 1895
6129.03 1860
6129.77 1791
6130.51 1881
6131.25 1990
6131.98 1885
6132.72 1887
6133.46 1898
6134.20 1779
6134.94 1795
6135.68 1948
6136.42 1959
6137.16 1907
6137.90 1818
6138.64 1924
6139.38 1967
6140.11 1990
6140.85 1893
6141.59 1880
6142.33 1861
6143.07 1992
6143.81 1896
6144.55 1952
6145.29 1949
6146.03 1899
6146.77 1991
6147.51 1949
6148.25 2016
6148.99 1940
6149.73 1884
6150.47 1994
6151.21 2033
6151.95 2049
6152.69 2086
6153.43 2015
6154.17 2021
6154.91 2071
6155.65 2057
6156.39 2085
6157.13 2122
6157.87 1978
6158.61 2033
6159.35 2116
6160.09 2178
6160.83 2100
6161.58 2077
6162.32 2139
6163.06 2251
6163.80 2185
6164.54 2255
6165.28 2431
6166.02 2542
6166.76 2663
6167.50 2729
6168.24 2860
6168.98 2934
6169.73 2942
6170.47 2968
6171.21 2942
6171.95 2738
6172.69 2780
6173.43 2891
6174.17 2854
6174.92 2781
6175.66 2798
6176.40 2757
6177.14 2710
6177.88 2549
6178.62 2543
6179.36 2599
6180.11 2674
6180.85 2661
6181.59 2778
6182.33 2711
6183.07 2799
6183.82 2708
6184.56 2763
6185.30 2857
6186.04 2996
6186.78 3050
6187.53 3004
6188.27 2861
6189.01 2913
6189.75 2928
6190.50 2902
6191.24 2849
6191.98 3117
6192.72 3188
6193.47 3285
6194.21 3363
6194.95 3738
6195.69 3556
6196.44 3591
6197.18 3673
6197.92 3658
6198.67 3590
6199.41 3627
6200.15 3536
6200.89 3702
6201.64 3773
6202.38 3582
6203.12 3749
6203.87 3877
6204.61 4072
6205.35 4424
6206.10 5136
6206.84 5929
6207.58 7110
6208.33 8708
6209.07 10378
6209.81 12245
6210.56 13828
6211.30 14908
6212.05 15372
6212.79 14980
6213.53 14659
6214.28 13380
6215.02 12287
6215.76 10647
6216.51 8996
6217.25 7429
6218.00 6396
6218.74 5528
6219.48 4980
6220.23 4581
6220.97 4054
6221.72 3991
6222.46 4028
6223.21 4103
6223.95 4294
6224.69 4522
6225.44 4729
6226.18 4832
6226.93 5037
6227.67 5163
6228.42 5127
6229.16 5033
6229.91 4599
6230.65 4205
6231.40 3833
6232.14 3598
6232.89 3217
6233.63 2992
6234.38 2840
6235.12 2726
6235.87 2737
6236.61 2564
6237.36 2628
6238.10 2699
6238.85 2673
6239.59 2699
6240.34 2695
6241.08 2820
6241.83 2713
6242.58 2704
6243.32 2734
6244.07 2901
6244.81 2896
6245.56 2683
6246.30 2991
6247.05 2948
6247.80 3267
6248.54 3467
6249.29 3600
6250.03 3840
6250.78 3866
6251.52 4007
6252.27 3749
6253.02 3542
6253.76 3485
6254.51 3391
6255.26 2975
6256.00 2942
6256.75 2911
6257.49 2901
6258.24 2801
6258.99 2858
6259.73 2729
6260.48 2689
6261.23 2582
6261.97 2618
6262.72 2623
6263.47 2661
6264.21 2776
6264.96 2755
6265.71 2714
6266.46 2629
6267.20 2735
6267.95 2519
6268.70 2648
6269.44 2544
6270.19 2597
6270.94 2461
6271.69 2614
6272.43 2589
6273.18 2502
6273.93 2545
6274.67 2457
6275.42 2373
6276.17 2488
6276.92 2504
6277.67 2489
6278.41 2520
6279.16 2541
6279.91 2416
6280.66 2522
6281.40 2606
6282.15 2336
6282.90 2300
6283.65 2371
6284.40 2221
6285.14 2145
6285.89 2167
6286.64 2175
6287.39 2286
6288.14 2340
6288.88 2384
6289.63 2475
6290.38 2395
6291.13 2290
6291.88 2413
6292.63 2361
6293.38 2283
6294.12 2182
6294.87 2133
6295.62 2166
6296.37 2139
6297.12 2135
6297.87 2126
6298.62 2127
6299.37 2126
6300.11 2132
6300.86 2135
6301.61 2082
6302.36 1973
6303.11 2045
6303.86 1952
6304.61 1982
6305.36 2066
6306.11 2113
6306.86 2080
6307.61 2043
6308.36 2016
6309.11 2026
6309.86 2030
6310.60 2056
6311.35 1985
6312.10 2029
6312.85 2024
6313.60 2038
6314.35 2202
6315.10 2176
6315.85 2131
6316.60 2127
6317.35 2054
6318.10 2076
6318.85 2117
6319.60 1993
6320.35 1944
6321.10 2031
6321.85 1870
6322.60 1867
6323.35 1790
6324.10 1750
6324.86 1780
6325.61 1739
6326.36 1709
6327.11 1672
6327.86 1752
6328.61 1644
6329.36 1604
6330.11 1725
6330.86 1630
6331.61 1723
6332.36 1651
6333.11 1631
6333.86 1646
6334.62 1640
6335.37 1580
6336.12 1626
6336.87 1660
6337.62 1604
6338.37 1588
6339.12 1653
6339.87 1592
6340.62 1570
6341.38 1644
6342.13 1638
6342.88 1611
6343.63 1641
6344.38 1522
6345.13 1546
6345.89 1575
6346.64 1647
6347.39 1617
6348.14 1725
6348.89 1639
6349.64 1623
6350.40 1578
6351.15 1604
6351.90 1601
6352.65 1729
6353.40 1775
6354.16 1827
6354.91 1918
6355.66 1781
6356.41 1816
6357.17 1889
6357.92 1794
6358.67 1834
6359.42 1702
6360.18 1779
6360.93 1752
6361.68 1770
6362.43 1736
6363.19 1745
6363.94 1664
6364.69 1597
6365.45 1708
6366.20 1548
6366.95 1562
6367.70 1567
6368.46 1700
6369.21 1660
6369.96 1633
6370.72 1793
6371.47 1694
6372.22 1686
6372.98 1659
6373.73 1665
6374.48 1536
6375.24 1512
6375.99 1617
6376.74 1675
6377.50 1603
6378.25 1579
6379.00 1594
6379.76 1555
6380.51 1570
6381.27 1530
6382.02 1584
6382.77 1627
6383.53 1614
6384.28 1633
6385.03 1660
6385.79 1570
6386.54 1664
6387.30 1543
6388.05 1520
6388.81 1518
6389.56 1589
6390.31 1557
6391.07 1565
6391.82 1456
6392.58 1444
6393.33 1468
6394.09 1488
6394.84 1416
6395.60 1535
6396.35 1510
6397.10 1473
6397.86 1475
6398.61 1485
6399.37 1560
6400.12 1544
6400.88 1481
6401.63 1465
6402.39 1507
6403.14 1499
6403.90 1531
6404.65 1428
6405.41 1415
6406.16 1529
6406.92 1411
6407.68 1393
6408.43 1468
6409.19 1556
6409.94 1678
6410.70 1709
6411.45 1620
6412.21 1679
6412.96 1741
6413.72 1608
6414.48 1591
6415.23 1482
6415.99 1615
6416.74 1680
6417.50 1641
6418.26 1524
6419.01 1404
6419.77 1399
6420.52 1463
6421.28 1443
6422.04 1471
6422.79 1548
6423.55 1621
6424.30 1647
6425.06 1497
6425.82 1364
6426.57 1367
6427.33 1425
6428.09 1452
6428.84 1440
6429.60 1431
6430.36 1358
6431.11 1402
6431.87 1499
6432.63 1531
6433.38 1472
6434.14 1506
6434.90 1468
6435.65 1526
6436.41 1468
6437.17 1368
6437.93 1417
6438.68 1470
6439.44 1496
6440.20 1598
6440.95 1527
6441.71 1432
6442.47 1487
6443.23 1488
6443.98 1431
6444.74 1446
6445.50 1364
6446.26 1420
6447.01 1462
6447.77 1450
6448.53 1549
6449.29 1560
6450.05 1484
6450.80 1469
6451.56 1469
6452.32 1501
6453.08 1547
6453.84 1438
6454.59 1428
6455.35 1503
6456.11 1522
6456.87 1466
6457.63 1541
6458.39 1392
6459.14 1473
6459.90 1510
6460.66 1621
6461.42 1496
6462.18 1578
6462.94 1525
6463.69 1471
6464.45 1545
6465.21 1551
6465.97 1641
6466.73 1547
6467.49 1575
6468.25 1609
6469.01 1637
6469.77 1594
6470.52 1689
6471.28 1611
6472.04 1553
6472.80 1619
6473.56 1728
6474.32 1624
6475.08 1629
6475.84 1742
6476.60 1717
6477.36 1659
6478.12 1626
6478.88 1723
6479.64 1832
6480.40 1783
6481.16 1778
6481.92 1721
6482.68 1669
6483.44 1717
6484.20 1753
6484.96 1775
6485.72 1851
6486.48 1938
6487.24 1864
6488.00 1968
6488.76 1880
6489.52 1885
6490.28 2033
6491.04 2065
6491.80 2034
6492.56 2172
6493.32 2123
6494.08 2064
6494.84 2213
6495.60 2368
6496.36 2453
6497.12 2413
6497.88 2372
6498.64 2364
6499.40 2475
6500.16 2416
6500.92 2377
6501.68 2413
6502.45 2364
6503.21 2344
6503.97 2303
6504.73 2272
6505.49 2343
6506.25 2486
6507.01 2577
6507.77 2547
6508.53 2514
6509.30 2594
6510.06 2732
6510.82 2761
6511.58 2815
6512.34 2803
6513.10 2958
6513.86 2909
6514.63 2941
6515.39 2824
6516.15 2873
6516.91 2827
6517.67 2660
6518.43 2777
6519.20 2870
6519.96 2815
6520.72 2984
6521.48 3030
6522.24 3202
6523.01 3154
6523.77 3334
6524.53 3534
6525.29 3597
6526.06 3942
6526.82 4100
6527.58 4237
6528.34 4605
6529.11 4754
6529.87 5004
6530.63 5166
6531.39 4824
6532.16 4934
6532.92 5210
6533.68 5388
6534.44 5520
6535.21 6018
6535.97 7042
6536.73 8241
6537.50 9272
6538.26 10448
6539.02 10991
6539.78 11117
6540.55 10771
6541.31 9722
6542.07 8816
6542.84 7632
6543.60 6560
6544.36 5455
6545.13 4625
6545.89 4005
6546.65 3499
6547.42 3250
6548.18 2902
6548.95 2879
6549.71 2808
6550.47 2726
6551.24 2647
6552.00 2559
6552.76 2512
6553.53 2547
6554.29 2554
6555.06 2485
6555.82 2479
6556.58 2378
6557.35 2447
6558.11 2337
6558.88 2318
6559.64 2232
6560.41 2351
6561.17 2395
6561.93 2327
6562.70 2346
6563.46 2524
6564.23 2446
6564.99 2590
6565.76 2610
6566.52 2769
6567.29 2738
6568.05 2748
6568.82 2830
6569.58 2773
6570.35 2791
6571.11 2733
6571.88 2735
6572.64 2750
6573.41 2682
6574.17 2686
6574.94 2867
6575.70 2925
6576.47 2906
6577.23 3099
6578.00 3199
6578.76 3272
6579.53 3185
6580.29 3348
6581.06 3245
6581.82 3127
6582.59 3273
6583.36 3237
6584.12 3166
6584.89 3143
6585.65 3136
6586.42 3054
6587.18 2953
6587.95 2848
6588.72 2779
6589.48 2897
6590.25 2946
6591.01 3052
6591.78 3022
6592.55 3186
6593.31 3472
6594.08 3682
6594.85 3807
6595.61 4122
6596.38 4276
6597.15 4363
6597.91 4279
6598.68 4195
6599.45 3900
6600.21 3771
6600.98 3549
6601.75 3307
6602.51 3152
6603.28 2982
6604.05 2863
6604.81 2743
6605.58 2745
6606.35 2704
6607.11 2694
6607.88 2747
6608.65 2757
6609.41 2797
6610.18 2831
6610.95 2684
6611.72 2598
6612.48 2555
6613.25 2470
6614.02 2529
6614.79 2450
6615.55 2361
6616.32 2234
6617.09 2237
6617.86 2283
6618.62 2131
6619.39 2273
6620.16 2232
6620.93 2173
6621.70 2146
6622.46 2260
6623.23 2340
6624.00 2349
6624.77 2435
6625.54 2408
6626.30 2326
6627.07 2247
6627.84 2110
6628.61 2104
6629.38 2109
6630.15 2137
6630.91 2090
6631.68 2106
6632.45 2172
6633.22 2443
6633.99 2448
6634.76 2526
6635.53 2606
6636.29 2769
6637.06 2917
6637.83 2795
6638.60 2604
6639.37 2515
6640.14 2622
6640.91 2447
6641.68 2411
6642.45 2223
6643.21 2308
6643.98 2284
6644.75 2237
6645.52 2171
6646.29 2150
6647.06 2182
6647.83 2222
6648.60 2195
6649.37 2206
6650.14 2149
6650.91 2153
6651.68 2124
6652.45 2099
6653.22 2169
6653.99 2155
6654.76 2146
6655.53 2170
6656.30 2145
6657.07 2208
6657.84 2243
6658.61 2169
6659.38 2085
6660.15 2020
6660.92 2051
6661.69 1963
6662.46 1906
6663.23 1995
6664.00 2002
6664.77 1942
6665.54 2026
6666.31 2070
6667.08 2002
6667.85 2067
6668.62 2009
6669.39 1975
6670.16 2066
6670.93 1963
6671.70 2045
6672.47 2028
6673.25 1984
6674.02 1999
6674.79 1991
6675.56 2046
6676.33 2039
6677.10 2032
6677.87 1935
6678.64 2015
6679.41 2093
6680.19 1955
6680.96 2109
6681.73 2133
6682.50 2133
6683.27 2173
6684.04 2390
6684.81 2418
6685.59 2410
6686.36 2500
6687.13 2468
6687.90 2414
6688.67 2480
6689.44 2544
6690.22 2398
6690.99 2333
6691.76 2251
6692.53 2125
6693.30 2103
6694.08 2077
6694.85 2083
6695.62 2023
6696.39 1978
6697.16 1996
6697.94 1908
6698.71 1940
6699.48 1932
6700.25 2064
6701.03 2157
6701.80 2045
6702.57 1962
6703.34 1963
6704.12 1988
6704.89 1908
6705.66 1999
6706.44 2034
6707.21 1873
6707.98 1954
6708.75 1936
6709.53 1925
6710.30 2007
6711.07 1901
6711.85 1900
6712.62 1817
6713.39 1822
6714.17 1954
6714.94 1802
6715.71 1871
6716.49 1758
6717.26 1797
6718.03 1847
6718.81 1778
6719.58 1744
6720.35 1759
6721.13 1809
6721.90 1806
6722.67 1832
6723.45 1735
6724.22 1833
6725.00 1862
6725.77 1850
6726.54 1826
6727.32 1964
6728.09 1853
6728.87 1889
6729.64 1828
6730.41 1901
6731.19 1818
6731.96 1874
6732.74 1873
6733.51 1797
6734.29 1966
6735.06 1892
6735.83 1804
6736.61 1910
6737.38 1925
6738.16 1821
6738.93 1983
6739.71 1866
6740.48 1844
6741.26 1821
6742.03 1896
6742.81 1982
6743.58 1960
6744.36 1918
6745.13 1892
6745.91 1868
6746.68 1901
6747.46 2035
6748.23 2064
6749.01 2084
6749.78 2126
6750.56 2076
6751.33 2222
6752.11 2420
6752.89 2476
6753.66 2467
6754.44 2484
6755.21 2417
6755.99 2516
6756.76 2540
6757.54 2246
6758.31 2066
6759.09 2040
6759.87 1981
6760.64 1991
6761.42 1929
6762.19 1834
6762.97 1866
6763.75 1966
6764.52 1975
6765.30 1847
6766.07 1828
6766.85 1918
6767.63 1891
6768.40 1980
6769.18 2042
6769.96 1977
6770.73 1821
6771.51 1812
6772.29 1729
6773.06 1748
6773.84 1931
6774.62 1871
6775.39 1828
6776.17 1835
6776.95 1770
6777.72 1844
6778.50 1807
6779.28 1881
6780.05 1867
6780.83 1783
6781.61 1730
6782.39 1761
6783.16 1853
6783.94 1761
6784.72 1875
6785.50 1782
6786.27 1796
6787.05 1698
6787.83 1697
6788.61 1705
6789.38 1646
6790.16 1635
6790.94 1722
6791.72 1749
6792.49 1708
6793.27 1652
6794.05 1678
6794.83 1619
6795.60 1641
6796.38 1651
6797.16 1673
6797.94 1651
6798.72 1713
6799.50 1676
6800.27 1593
6801.05 1720
6801.83 1688
6802.61 1706
6803.39 1707
6804.17 1768
6804.94 1921
6805.72 1839
6806.50 1815
6807.28 1902
6808.06 1889
6808.84 1897
6809.62 1871
6810.39 1760
6811.17 1708
6811.95 1698
6812.73 1689
6813.51 1737
6814.29 1750
6815.07 1777
6815.85 1715
6816.63 1771
6817.41 1810
6818.18 1737
6818.96 1726
6819.74 1732
6820.52 1753
6821.30 1807
6822.08 1709
6822.86 1622
6823.64 1802
6824.42 1764
6825.20 1670
6825.98 1695
6826.76 1639
6827.54 1613
6828.32 1701
6829.10 1709
6829.88 1769
6830.66 1615
6831.44 1662
6832.22 1650
6833.00 1611
6833.78 1697
6834.56 1700
6835.34 1709
6836.12 1679
6836.90 1687
6837.68 1660
6838.46 1668
6839.24 1674
6840.02 1713
6840.80 1670
6841.58 1534
6842.36 1518
6843.14 1591
6843.92 1566
6844.70 1632
6845.49 1559
6846.27 1571
6847.05 1732
6847.83 1703
6848.61 1740
6849.39 1946
6850.17 2109
6850.95 2188
6851.73 2356
6852.51 2593
6853.30 2791
6854.08 2963
6854.86 2834
6855.64 2719
6856.42 2630
6857.20 2514
6857.98 2347
6858.77 2218
6859.55 2052
6860.33 2003
6861.11 1838
6861.89 1833
6862.67 1790
6863.46 1817
6864.24 1818
6865.02 1894
6865.80 1859
6866.58 1958
6867.37 2115
6868.15 2221
6868.93 2208
6869.71 2252
6870.49 2136
6871.28 2209
6872.06 2129
6872.84 1946
6873.62 1946
6874.41 1834
6875.19 1882
6875.97 1971
6876.75 1870
6877.54 1843
6878.32 1862
6879.10 1975
6879.88 1991
6880.67 1914
6881.45 1996
6882.23 2202
6883.02 2184
6883.80 2264
6884.58 2276
6885.36 2384
6886.15 2464
6886.93 2590
6887.71 2805
6888.50 3229
6889.28 3453
6890.06 3783
6890.85 3826
6891.63 3684
6892.41 3603
6893.20 3247
6893.98 2898
6894.76 2749
6895.55 2549
6896.33 2467
6897.12 2341
6897.90 2124
6898.68 2276
6899.47 2346
6900.25 2232
6901.04 2337
6901.82 2368
6902.60 2413
6903.39 2424
6904.17 2349
6904.96 2488
6905.74 2452
6906.52 2448
6907.31 2432
6908.09 2334
6908.88 2307
6909.66 2343
6910.45 2348
6911.23 2195
6912.02 2163
6912.80 2243
6913.58 2276
6914.37 2141
6915.15 2113
6915.94 2124
6916.72 2003
6917.51 1985
6918.29 2144
6919.08 1996
6919.86 1916
6920.65 2012
6921.43 2104
6922.22 2148
6923.00 2015
6923.79 1974
6924.57 2016
6925.36 2116
6926.15 2040
6926.93 2004
6927.72 2054
6928.50 2125
6929.29 2160
6930.07 2104
6930.86 2010
6931.64 2109
6932.43 2145
6933.22 2086
6934.00 2071
6934.79 2288
6935.57 2234
6936.36 2236
6937.15 2479
6937.93 2415
6938.72 2325
6939.50 2324
6940.29 2323
6941.08 2325
6941.86 2258
6942.65 2314
6943.44 2384
6944.22 2299
6945.01 2441
6945.79 2418
6946.58 2391
6947.37 2440
6948.15 2569
6948.94 2537
6949.73 2571
6950.51 2637
6951.30 2731
6952.09 2735
6952.88 2802
6953.66 2752
6954.45 2556
6955.24 2724
6956.02 2621
6956.81 2634
6957.60 2703
6958.38 2759
6959.17 2831
6959.96 2704
6960.75 2819
6961.53 2828
6962.32 2762
6963.11 2846
6963.90 2838
6964.68 2799
6965.47 2780
6966.26 2766
6967.05 2813
6967.83 2829
6968.62 2788
6969.41 2829
6970.20 3007
6970.99 3019
6971.77 2985
6972.56 2986
6973.35 3079
6974.14 3176
6974.93 3062
6975.71 3064
6976.50 3156
6977.29 3166
6978.08 3200
6978.87 3168
6979.66 3201
6980.44 3276
6981.23 3431
6982.02 3712
6982.81 3910
6983.60 4226
6984.39 4640
6985.18 5320
6985.97 6029
6986.75 6806
6987.54 7416
6988.33 7862
6989.12 8160
6989.91 7992
6990.70 7390
6991.49 6873
6992.28 6143
6993.07 5459
6993.86 4978
6994.64 4583
6995.43 4319
6996.22 4166
6997.01 4302
6997.80 4521
6998.59 5131
6999.38 5961
7000.17 6809
7000.96 7627
7001.75 8330
7002.54 8683
7003.33 9064
7004.12 8677
7004.91 8259
7005.70 7577
7006.49 6589
7007.28 5887
7008.07 5117
7008.86 4400
7009.65 4192
7010.44 3919
7011.23 3634
7012.02 3452
7012.81 3814
7013.60 3815
7014.39 3700
7015.18 3751
7015.97 3978
7016.76 3985
7017.55 3971
7018.34 3691
7019.13 3701
7019.93 3391
7020.72 3352
7021.51 3100
7022.30 2968
7023.09 2797
7023.88 2780
7024.67 2828
7025.46 2897
7026.25 2929
7027.04 2975
7027.83 2898
7028.63 2954
7029.42 3069
7030.21 2993
7031.00 2937
7031.79 2981
7032.58 2899
7033.37 2717
7034.17 2579
7034.96 2609
7035.75 2629
7036.54 2509
7037.33 2494
7038.12 2616
7038.92 2509
7039.71 2482
7040.50 2823
7041.29 2601
7042.08 2706
7042.87 2910
7043.67 2872
7044.46 2905
7045.25 2749
7046.04 2705
7046.84 2713
7047.63 2804
7048.42 2747
7049.21 2775
7050.00 2952
7050.80 3178
7051.59 3494
7052.38 3619
7053.17 3569
7053.97 3465
7054.76 3228
7055.55 3265
7056.35 2889
7057.14 2857
7057.93 2702
7058.72 2660
7059.52 2546
7060.31 2454
7061.10 2436
7061.90 2403
7062.69 2438
7063.48 2265
7064.28 2320
7065.07 2385
7065.86 2327
7066.66 2430
7067.45 2367
7068.24 2368
7069.04 2332
7069.83 2310
7070.62 2256
7071.42 2291
7072.21 2267
7073.00 2330
7073.80 2307
7074.59 2097
7075.39 2079
7076.18 2090
7076.97 2113
7077.77 1984
7078.56 1972
7079.35 1970
7080.15 2074
7080.94 2068
7081.74 2059
7082.53 2102
7083.33 2111
7084.12 1933
7084.91 1981
7085.71 1990
7086.50 2037
7087.30 1891
7088.09 1899
7088.89 1935
7089.68 1908
7090.48 1985
7091.27 1946
7092.07 2063
7092.86 1877
7093.66 1830
7094.45 1861
7095.25 1834
7096.04 1693
7096.84 1715
7097.63 1725
7098.43 1768
7099.22 1716
7100.02 1710
7100.81 1691
7101.61 1600
7102.40 1562
7103.20 1661
7103.99 1641
7104.79 1560
7105.58 1672
7106.38 1695
7107.17 1626
7107.97 1480
7108.77 1555
7109.56 1522
7110.36 1536
7111.15 1539
7111.95 1564
7112.75 1521
7113.54 1459
7114.34 1497
7115.13 1489
7115.93 1509
7116.73 1603
7117.52 1583
7118.32 1522
7119.11 1525
7119.91 1477
7120.71 1455
7121.50 1520
7122.30 1511
7123.10 1402
7123.89 1439
7124.69 1448
7125.49 1515
7126.28 1427
7127.08 1459
7127.88 1388
7128.67 1448
7129.47 1455
7130.27 1450
7131.06 1460
7131.86 1408
7132.66 1446
7133.45 1482
7134.25 1438
7135.05 1398
7135.85 1374
7136.64 1464
7137.44 1480
7138.24 1363
7139.04 1367
7139.83 1373
7140.63 1467
7141.43 1595
7142.23 1461
7143.02 1323
7143.82 1375
7144.62 1402
7145.42 1426
7146.21 1420
7147.01 1410
7147.81 1416
7148.61 1442
7149.41 1378
7150.20 1295
7151.00 1383
7151.80 1361
7152.60 1378
7153.40 1298
7154.19 1415
7154.99 1366
7155.79 1450
7156.59 1461
7157.39 1342
7158.19 1366
7158.99 1309
7159.78 1346
7160.58 1290
7161.38 1339
7162.18 1280
7162.98 1342
7163.78 1348
7164.58 1258
7165.37 1221
7166.17 1279
7166.97 1311
7167.77 1285
7168.57 1317
7169.37 1351
7170.17 1258
7170.97 1256
7171.77 1344
7172.57 1265
7173.37 1257
7174.17 1313
7174.96 1366
7175.76 1276
7176.56 1220
7177.36 1219
7178.16 1313
7178.96 1255
7179.76 1231
7180.56 1269
7181.36 1204
7182.16 1293
7182.96 1287
7183.76 1402
7184.56 1503
7185.36 1468
7186.16 1504
7186.96 1543
7187.76 1518
7188.56 1433
7189.36 1422
7190.16 1363
7190.96 1390
7191.76 1268
7192.56 1263
7193.36 1209
7194.16 1212
7194.96 1236
7195.76 1189
7196.57 1197
7197.37 1213
7198.17 1190
7198.97 1229
7199.77 1239
7200.57 1259
7201.37 1262
7202.17 1173
7202.97 1133
7203.77 1158
7204.57 1172
7205.38 1144
7206.18 1175
7206.98 1131
7207.78 1201
7208.58 1216
7209.38 1186
7210.18 1141
7210.98 1142
7211.79 1203
7212.59 1164
7213.39 1177
7214.19 1193
7214.99 1203
7215.79 1215
7216.60 1276
7217.40 1193
7218.20 1073
7219.00 1115
7219.80 1183
7220.60 1218
7221.41 1184
7222.21 1177
7223.01 1177
7223.81 1204
7224.62 1196
7225.42 1233
7226.22 1199
7227.02 1239
7227.82 1251
7228.63 1224
7229.43 1188
7230.23 1091
7231.03 1157
7231.84 1120
7232.64 1118
7233.44 1135
7234.24 1228
7235.05 1259
7235.85 1183
7236.65 1204
7237.46 1106
7238.26 1159
7239.06 1182
7239.86 1201
7240.67 1209
7241.47 1177
7242.27 1289
7243.08 1313
7243.88 1248
7244.68 1262
7245.49 1232
7246.29 1149
7247.09 1200
7247.90 1113
7248.70 1210
7249.50 1311
7250.31 1207
7251.11 1205
7251.92 1193
7252.72 1263
7253.52 1258
7254.33 1236
7255.13 1167
7255.93 1204
7256.74 1167
7257.54 1236
7258.35 1297
7259.15 1201
7259.95 1103
7260.76 1249
7261.56 1240
7262.37 1228
7263.17 1166
7263.98 1204
7264.78 1199
7265.59 1215
7266.39 1328
7267.19 1199
7268.00 1288
7268.80 1246
7269.61 1247
7270.41 1295
7271.22 1314
7272.02 1308
7272.83 1246
7273.63 1269
7274.44 1282
7275.24 1205
7276.05 1250
7276.85 1270
7277.66 1379
7278.46 1329
7279.27 1315
7280.07 1403
7280.88 1426
7281.68 1470
7282.49 1494
7283.29 1577
7284.10 1813
7284.91 1864
7285.71 1987
7286.52 2181
7287.32 2210
7288.13 2245
7288.93 2371
7289.74 2204
7290.55 1970
7291.35 1928
7292.16 1739
7292.96 1546
7293.77 1524
7294.58 1578
7295.38 1580
7296.19 1545
7296.99 1567
7297.80 1485
7298.61 1541
7299.41 1515
7300.22 1562
7301.03 1622
7301.83 1557
7302.64 1478
7303.44 1527
7304.25 1566
7305.06 1622
7305.86 1614
7306.67 1499
7307.48 1667
7308.28 1824
7309.09 1757
7309.90 1862
7310.71 2096
7311.51 2169
7312.32 2302
7313.13 2428
7313.93 2507
7314.74 2396
7315.55 2385
7316.36 2359
7317.16 2154
7317.97 2129
7318.78 2127
7319.59 2277
7320.39 2355
7321.20 2500
7322.01 2492
7322.82 2494
7323.62 2429
7324.43 2372
7325.24 2277
7326.05 2163
7326.85 2108
7327.66 1981
7328.47 1848
7329.28 1830
7330.09 1809
7330.89 1716
7331.70 1663
7332.51 1623
7333.32 1597
7334.13 1604
7334.93 1688
7335.74 1701
7336.55 1637
7337.36 1622
7338.17 1600
7338.98 1697
7339.79 1614
7340.59 1651
7341.40 1585
7342.21 1581
7343.02 1595
7343.83 1618
7344.64 1617
7345.45 1551
7346.26 1505
7347.06 1427
7347.87 1468
7348.68 1570
7349.49 1577
7350.30 1606
7351.11 1595
7351.92 1552
7352.73 1484
7353.54 1581
7354.35 1540
7355.16 1611
7355.97 1586
7356.78 1529
7357.59 1513
7358.39 1585
7359.20 1609
7360.01 1504
7360.82 1555
7361.63 1525
7362.44 1607
7363.25 1531
7364.06 1668
7364.87 1604
7365.68 1615
7366.49 1596
7367.30 1696
7368.11 1649
7368.92 1676
7369.73 1653
7370.54 1637
7371.35 1695
7372.16 1700
7372.97 1682
7373.79 1764
7374.60 1737
7375.41 1728
7376.22 1754
7377.03 1743
7377.84 1743
7378.65 1798
7379.46 1834
7380.27 1949
7381.08 2143
7381.89 2389
7382.70 2531
7383.51 2684
7384.33 2845
7385.14 2787
7385.95 2534
7386.76 2473
7387.57 2352
7388.38 2062
7389.19 1989
7390.00 1953
7390.81 1773
7391.63 1812
7392.44 1722
7393.25 1748
7394.06 1722
7394.87 1781
7395.68 1722
7396.50 1728
7397.31 1790
7398.12 1908
7398.93 1917
7399.74 2045
7400.55 2140
7401.37 2299
7402.18 2557
7402.99 2630
7403.80 2767
7404.62 2810
7405.43 2668
7406.24 2497
7407.05 2518
7407.86 2580
7408.68 2445
7409.49 2472
7410.30 2468
7411.11 2528
7411.93 2380
7412.74 2329
7413.55 2180
7414.36 2117
7415.18 2029
7415.99 1867
7416.80 1684
7417.62 1706
7418.43 1730
7419.24 1722
7420.05 1630
7420.87 1556
7421.68 1645
7422.49 1588
7423.31 1563
7424.12 1525
7424.93 1536
7425.75 1542
7426.56 1583
7427.37 1524
7428.19 1446
7429.00 1411
7429.81 1447
7430.63 1358
7431.44 1325
7432.25 1416
7433.07 1441
7433.88 1359
7434.70 1320
7435.51 1326
7436.32 1336
7437.14 1378
7437.95 1393
7438.76 1448
7439.58 1399
7440.39 1411
7441.21 1379
7442.02 1402
7442.84 1461
7443.65 1375
7444.46 1315
7445.28 1362
7446.09 1264
7446.91 1229
7447.72 1261
7448.54 1237
7449.35 1298
7450.17 1260
7450.98 1252
7451.80 1219
7452.61 1273
7453.42 1377
7454.24 1329
7455.05 1233
7455.87 1238
7456.68 1242
7457.50 1269
7458.31 1232
7459.13 1225
7459.94 1244
7460.76 1263
7461.58 1263
7462.39 1222
7463.21 1332
7464.02 1288
7464.84 1374
7465.65 1416
7466.47 1265
7467.28 1275
7468.10 1340
7468.91 1291
7469.73 1313
7470.55 1359
7471.36 1269
7472.18 1264
7472.99 1295
7473.81 1259
7474.63 1238
7475.44 1266
7476.26 1251
7477.07 1317
7477.89 1276
7478.71 1319
7479.52 1285
7480.34 1207
7481.15 1207
7481.97 1310
7482.79 1255
7483.60 1329
7484.42 1298
7485.24 1218
7486.05 1148
7486.87 1171
7487.69 1108
7488.50 1145
7489.32 1191
7490.14 1189
7490.95 1164
7491.77 1171
7492.59 1175
7493.41 1091
7494.22 1149
7495.04 1174
7495.86 1133
7496.67 1060
7497.49 1175
7498.31 1146
7499.13 1113
7499.94 1032
7500.76 1002
7501.58 1099
7502.40 1076
7503.21 1172
7504.03 1079
7504.85 1098
7505.67 1016
7506.48 1050
7507.30 1094
7508.12 1070
7508.94 1076
7509.75 1121
7510.57 1027
7511.39 941
7512.21 1012
7513.03 1067
7513.84 1047
7514.66 996
7515.48 1031
7516.30 977
7517.12 1015
7517.94 1079
7518.75 1100
7519.57 1098
7520.39 1031
7521.21 1054
7522.03 1092
7522.85 1042
7523.67 1025
7524.48 1014
7525.30 1016
7526.12 1044
7526.94 1100
7527.76 1039
7528.58 1023
7529.40 1093
7530.22 1031
7531.04 992
7531.85 996
7532.67 1012
7533.49 1000
7534.31 1042
7535.13 1046
7535.95 987
7536.77 1033
7537.59 1073
7538.41 1043
7539.23 1039
7540.05 1105
7540.87 1050
7541.69 1054
7542.51 1018
7543.33 1111
7544.15 1094
7544.97 1051
7545.79 1115
7546.61 1165
7547.43 1130
7548.25 1166
7549.07 1158
7549.89 1149
7550.71 1121
7551.53 1177
7552.35 1190
7553.17 1202
7553.99 1125
7554.81 1063
7555.63 1142
7556.45 1117
7557.27 1136
7558.09 1094
7558.91 1163
7559.73 1164
7560.55 1214
7561.37 1208
7562.19 1172
7563.01 1213
7563.83 1216
7564.66 1211
7565.48 1121
7566.30 1123
7567.12 1127
7567.94 1161
7568.76 1125
7569.58 1129
7570.40 1178
7571.22 1194
7572.04 1258
7572.87 1156
7573.69 1140
7574.51 1142
7575.33 1206
7576.15 1215
7576.97 1185
7577.80 1160
7578.62 1172
7579.44 1150
7580.26 1269
7581.08 1153
7581.90 1184
7582.73 1181
7583.55 1138
7584.37 1167
7585.19 1188
7586.01 1230
7586.84 1272
7587.66 1281
7588.48 1254
7589.30 1299
7590.12 1307
7590.95 1295
7591.77 1324
7592.59 1304
7593.41 1268
7594.24 1324
7595.06 1377
7595.88 1358
7596.70 1246
7597.53 1277
7598.35 1313
7599.17 1390
7600.00 1367
7600.82 1357
7601.64 1387
7602.46 1443
7603.29 1474
7604.11 1487
7604.93 1568
7605.76 1751
7606.58 1779
7607.40 1859
7608.23 1884
7609.05 1808
7609.87 1847
7610.70 1658
7611.52 1566
7612.34 1725
7613.17 1633
7613.99 1585
7614.81 1670
7615.64 1599
7616.46 1652
7617.28 1632
7618.11 1757
7618.93 1896
7619.76 1949
7620.58 1963
7621.40 1936
7622.23 2013
7623.05 1890
7623.88 1908
7624.70 1757
7625.52 1785
7626.35 1705
7627.17 1724
7628.00 1612
7628.82 1694
7629.65 1753
7630.47 1789
7631.30 1788
7632.12 1970
7632.94 2181
7633.77 2295
7634.59 2215
7635.42 2272
7636.24 2364
7637.07 2153
7637.89 2083
7638.72 1853
7639.54 1639
7640.37 1615
7641.19 1675
7642.02 1512
7642.84 1423
7643.67 1376
7644.49 1311
7645.32 1389
7646.14 1293
7646.97 1371
7647.79 1487
7648.62 1532
7649.45 1390
7650.27 1267
7651.10 1362
7651.92 1444
7652.75 1346
7653.57 1362
7654.40 1293
7655.23 1185
7656.05 1199
7656.88 1243
7657.70 1218
7658.53 1219
7659.35 1159
7660.18 1117
7661.01 1210
7661.83 1181
7662.66 1166
7663.49 1142
7664.31 1163
7665.14 1242
7665.96 1124
7666.79 1103
7667.62 1103
7668.44 1168
7669.27 1132
7670.10 1165
7670.92 1152
7671.75 1211
7672.58 1172
7673.40 1148
7674.23 1107
7675.06 1120
7675.88 1181
7676.71 1184
7677.54 1154
7678.37 1077
7679.19 1086
7680.02 1056
7680.85 1014
7681.67 1058
7682.50 1106
7683.33 1065
7684.16 1101
7684.98 1130
7685.81 1213
7686.64 1153
7687.47 1110
7688.29 1144
7689.12 1146
7689.95 1158
7690.78 1178
7691.60 1104
7692.43 1098
7693.26 1150
7694.09 1153
7694.92 1156
7695.74 1122
7696.57 1130
7697.40 1114
7698.23 1243
7699.06 1257
7699.88 1309
7700.71 1293
7701.54 1326
7702.37 1410
7703.20 1337
7704.03 1374
7704.85 1250
7705.68 1224
7706.51 1245
7707.34 1150
7708.17 1185
7709.00 1155
7709.83 1148
7710.66 1089
7711.48 1092
7712.31 1122
7713.14 1119
7713.97 1085
7714.80 1115
7715.63 1088
7716.46 1123
7717.29 1096
7718.12 1093
7718.95 1098
7719.77 1040
7720.60 1062
7721.43 1031
7722.26 1002
7723.09 984
7723.92 1005
7724.75 1022
7725.58 987
7726.41 922
7727.24 950
7728.07 883
7728.90 994
7729.73 1004
7730.56 1000
7731.39 969
7732.22 989
7733.05 951
7733.88 966
7734.71 933
7735.54 948
7736.37 982
7737.20 968
7738.03 929
7738.86 899
7739.69 951
7740.52 965
7741.35 973
7742.18 913
7743.01 962
7743.84 907
7744.67 899
7745.50 926
7746.34 910
7747.17 974
7748.00 1000
7748.83 1064
7749.66 991
7750.49 999
7751.32 958
7752.15 1015
7752.98 1024
7753.81 991
7754.65 954
7755.48 969
7756.31 1012
7757.14 941
7757.97 944
7758.80 1034
7759.63 1043
7760.46 985
7761.30 967
7762.13 973
7762.96 959
7763.79 973
7764.62 1027
7765.45 988
7766.29 947
7767.12 946
7767.95 949
7768.78 867
7769.61 863
7770.45 968
7771.28 944
7772.11 905
7772.94 923
7773.77 954
7774.61 984
7775.44 910
7776.27 892
7777.10 930
7777.94 867
7778.77 962
7779.60 923
7780.43 924
7781.27 936
7782.10 897
7782.93 910
7783.76 937
7784.60 895
7785.43 938
7786.26 929
7787.09 970
7787.93 1016
7788.76 967
7789.59 945
7790.43 925
7791.26 957
7792.09 922
7792.93 963
7793.76 975
7794.59 1019
7795.43 962
7796.26 970
7797.09 1006
7797.93 1013
7798.76 973
7799.59 940
7800.43 1015
7801.26 993
7802.09 985
7802.93 976
7803.76 984
7804.60 987
7805.43 1013
7806.26 1051
7807.10 1111
7807.93 1187
7808.77 1108
7809.60 1092
7810.43 1130
7811.27 1206
7812.10 1045
7812.94 1173
7813.77 1178
7814.61 1178
7815.44 1163
7816.27 1227
7817.11 1291
7817.94 1304
7818.78 1363
7819.61 1274
7820.45 1374
7821.28 1426
7822.12 1395
7822.95 1281
7823.79 1266
7824.62 1315
7825.46 1340
7826.29 1330
7827.13 1310
7827.96 1381
7828.80 1412
7829.63 1471
7830.47 1411
7831.30 1443
7832.14 1387
7832.97 1360
7833.81 1338
7834.64 1412
7835.48 1425
7836.32 1423
7837.15 1472
7837.99 1498
7838.82 1492
7839.66 1483
7840.49 1379
7841.33 1360
7842.17 1417
7843.00 1371
7843.84 1329
7844.67 1373
7845.51 1390
7846.35 1391
7847.18 1349
7848.02 1222
7848.85 1205
7849.69 1350
7850.53 1370
7851.36 1221
7852.20 1249
7853.04 1234
7853.87 1311
7854.71 1222
7855.54 1267
7856.38 1277
7857.22 1313
7858.05 1268
7858.89 1269
7859.73 1324
7860.57 1365
7861.40 1330
7862.24 1300
7863.08 1342
7863.91 1359
7864.75 1216
7865.59 1248
7866.42 1252
7867.26 1209
7868.10 1208
7868.94 1213
7869.77 1296
7870.61 1291
7871.45 1187
7872.29 1278
7873.12 1236
7873.96 1210
7874.80 1316
7875.64 1299
7876.47 1322
7877.31 1357
7878.15 1397
7878.99 1554
7879.82 1663
7880.66 1667
7881.50 1581
7882.34 1576
7883.18 1540
7884.01 1477
7884.85 1427
7885.69 1401
7886.53 1419
7887.37 1333
7888.21 1341
7889.04 1372
7889.88 1377
7890.72 1405
7891.56 1435
7892.40 1436
7893.24 1447
7894.07 1580
7894.91 1638
7895.75 1540
7896.59 1505
7897.43 1514
7898.27 1465
7899.11 1401
7899.95 1415
7900.79 1415
7901.62 1359
7902.46 1347
7903.30 1394
7904.14 1383
7904.98 1312
7905.82 1303
7906.66 1262
7907.50 1361
7908.34 1317
7909.18 1296
7910.02 1200
7910.86 1348
7911.70 1163
7912.54 1155
7913.38 1194
7914.22 1177
7915.05 1188
7915.89 1209
7916.73 1194
7917.57 1190
7918.41 1184
7919.25 1274
7920.09 1269
7920.93 1299
7921.77 1232
7922.61 1194
7923.45 1159
7924.29 1135
7925.14 1130
7925.98 1108
7926.82 1100
7927.66 1082
7928.50 1048
7929.34 1034
7930.18 1005
7931.02 1097
7931.86 1100
7932.70 1102
7933.54 1102
7934.38 1060
7935.22 1038
7936.06 1031
7936.90 1027
7937.74 1104
7938.59 1055
7939.43 1057
7940.27 1112
7941.11 1124
7941.95 1112
7942.79 1027
7943.63 1117
7944.47 1168
7945.31 1063
7946.16 1061
7947.00 1049
7947.84 1076
7948.68 1136
7949.52 1214
7950.36 1095
7951.21 1115
7952.05 1077
7952.89 1140
7953.73 1155
7954.57 1086
7955.41 1121
7956.26 1139
7957.10 1268
7957.94 1353
7958.78 1268
7959.62 1275
7960.47 1275
7961.31 1157
7962.15 1203
7962.99 1247
7963.84 1319
7964.68 1319
7965.52 1231
7966.36 1326
7967.21 1375
7968.05 1407
7968.89 1527
7969.73 1565
7970.58 1556
7971.42 1539
7972.26 1462
7973.10 1360
7973.95 1281
7974.79 1302
7975.63 1260
7976.48 1160
7977.32 1217
7978.16 1170
7979.01 1160
7979.85 1094
7980.69 1126
7981.53 1158
7982.38 1189
7983.22 1120
7984.06 1125
7984.91 1221
7985.75 1212
7986.60 1190
7987.44 1152
7988.28 1023
7989.13 1132
7989.97 1161
7990.81 1106
7991.66 1127
7992.50 1101
7993.35 1052
7994.19 1056
7995.03 1008
7995.88 968
7996.72 981
7997.57 962
7998.41 932
7999.25 902
8000.10 1009
8000.94 969
8001.79 992
8002.63 1029
8003.48 934
8004.32 935
8005.16 918
8006.01 920
8006.85 957
8007.70 848
8008.54 898
8009.39 928
8010.23 952
8011.08 909
8011.92 945
8012.77 978
8013.61 1018
8014.46 898
8015.30 865
8016.15 883
8016.99 945
8017.84 969
8018.68 913
8019.53 965
8020.37 890
8021.22 864
8022.06 833
8022.91 847
8023.75 852
8024.60 860
8025.45 840
8026.29 858
8027.14 885
8027.98 879
8028.83 905
8029.67 906
8030.52 865
8031.37 862
8032.21 915
8033.06 900
8033.90 923
8034.75 872
8035.60 879
8036.44 914
8037.29 890
8038.14 923
8038.98 922
8039.83 865
8040.67 890
8041.52 864
8042.37 809
8043.21 846
8044.06 879
8044.91 795
8045.75 834
8046.60 852
8047.45 866
8048.29 893
8049.14 885
8049.99 845
8050.83 854
8051.68 859
8052.53 817
8053.38 803
8054.22 784
8055.07 758
8055.92 821
8056.76 795
8057.61 770
8058.46 754
8059.31 782
8060.15 813
8061.00 759
8061.85 786
8062.70 795
8063.54 850
8064.39 816
8065.24 836
8066.09 828
8066.93 794
8067.78 888
8068.63 857
8069.48 740
8070.33 805
8071.17 837
8072.02 794
8072.87 728
8073.72 751
8074.57 806
8075.41 832
8076.26 795
8077.11 777
8077.96 763
8078.81 796
8079.66 836
8080.50 812
8081.35 760
8082.20 783
8083.05 840
8083.90 804
8084.75 770
8085.60 840
8086.45 761
8087.29 747
8088.14 790
8088.99 767
8089.84 808
8090.69 795
8091.54 806
8092.39 785
8093.24 750
8094.09 749
8094.94 699
8095.79 778
8096.63 770
8097.48 789
8098.33 756
8099.18 722
8100.03 789
8100.88 752
8101.73 756
8102.58 780
8103.43 766
8104.28 761
8105.13 721
8105.98 765
8106.83 780
8107.68 737
8108.53 710
8109.38 737
8110.23 747
8111.08 760
8111.93 750
8112.78 760
8113.63 807
8114.48 812
8115.33 777
8116.18 811
8117.03 786
8117.88 866
8118.73 858
8119.58 829
8120.43 786
8121.28 808
8122.14 798
8122.99 826
8123.84 817
8124.69 806
8125.54 813
8126.39 822
8127.24 803
8128.09 781
8128.94 822
8129.79 787
8130.64 859
8131.50 851
8132.35 864
8133.20 783
8134.05 816
8134.90 854
8135.75 830
8136.60 859
8137.46 800
8138.31 816
8139.16 814
8140.01 851
8140.86 815
8141.71 868
8142.57 811
8143.42 844
8144.27 858
8145.12 839
8145.97 841
8146.82 816
8147.68 831
8148.53 827
8149.38 807
8150.23 875
8151.09 892
8151.94 871
8152.79 907
8153.64 944
8154.49 991
8155.35 997
8156.20 1028
8157.05 1122
8157.90 1210
8158.76 1151
8159.61 1146
8160.46 1125
8161.32 1090
8162.17 998
8163.02 996
8163.87 927
8164.73 893
8165.58 859
8166.43 868
8167.29 826
8168.14 847
8168.99 883
8169.84 913
8170.70 902
8171.55 925
8172.40 889
8173.26 914
8174.11 886
8174.96 855
8175.82 861
8176.67 812
8177.53 800
8178.38 809
8179.23 787
8180.09 790
8180.94 775
8181.79 779
8182.65 780
8183.50 814
8184.36 803
8185.21 785
8186.06 772
8186.92 774
8187.77 691
8188.63 726
8189.48 732
8190.33 682
8191.19 701
8192.04 733
8192.90 738
8193.75 704
8194.61 758
8195.46 729
8196.32 736
8197.17 741
8198.02 752
8198.88 776
8199.73 730
8200.59 702
8201.44 748
8202.30 729
8203.15 738
8204.01 706
8204.86 750
8205.72 795
8206.57 699
8207.43 719
8208.28 718
8209.14 797
8209.99 758
8210.85 719
8211.71 742
8212.56 761
8213.42 755
8214.27 664
8215.13 684
8215.98 711
8216.84 727
8217.69 747
8218.55 779
8219.41 715
8220.26 731
8221.12 743
8221.97 798
8222.83 742
8223.69 762
8224.54 751
8225.40 761
8226.25 741
8227.11 778
8227.97 771
8228.82 780
8229.68 755
8230.53 754
8231.39 761
8232.25 765
8233.10 680
8233.96 750
8234.82 737
8235.67 762
8236.53 783
8237.39 751
8238.24 740
8239.10 748
8239.96 723
8240.81 721
8241.67 775
8242.53 714
8243.39 756
8244.24 714
8245.10 765
8245.96 764
8246.81 761
8247.67 781
8248.53 774
8249.39 744
8250.24 702
8251.10 747
8251.96 717
8252.82 774
8253.67 751
8254.53 703
8255.39 782
8256.25 757
8257.10 671
8257.96 687
8258.82 738
8259.68 744
8260.54 776
8261.39 749
8262.25 712
8263.11 651
8263.97 687
8264.83 676
8265.68 697
8266.54 705
8267.40 751
8268.26 703
8269.12 650
8269.98 700
8270.83 740
8271.69 703
8272.55 723
8273.41 687
8274.27 735
8275.13 742
8275.99 737
8276.84 697
8277.70 728
8278.56 750
8279.42 746
8280.28 748
8281.14 740
8282.00 738
8282.86 726
8283.72 685
8284.58 715
8285.43 825
8286.29 799
8287.15 740
8288.01 776
8288.87 735
8289.73 828
8290.59 779
8291.45 792
8292.31 797
8293.17 831
8294.03 786
8294.89 841
8295.75 834
8296.61 854
8297.47 872
8298.33 812
8299.19 820
8300.05 849
8300.91 816
8301.77 812
8302.63 825
8303.49 806
8304.35 766
8305.21 741
8306.07 809
8306.93 856
8307.79 800
8308.65 728
8309.51 757
8310.37 787
8311.23 751
8312.09 709
8312.95 759
8313.81 793
8314.67 803
8315.53 775
8316.40 743
8317.26 786
8318.12 823
8318.98 823
8319.84 817
8320.70 860
8321.56 875
8322.42 799
8323.28 807
8324.15 794
8325.01 679
8325.87 650
8326.73 700
8327.59 701
8328.45 749
8329.31 683
8330.17 755
8331.04 776
8331.90 744
8332.76 718
8333.62 739
8334.48 758
8335.35 716
8336.21 761
8337.07 763
8337.93 713
8338.79 729
8339.65 737
8340.52 760
8341.38 738
8342.24 693
8343.10 726
8343.97 688
8344.83 731
8345.69 789
8346.55 784
8347.41 819
8348.28 793
8349.14 747
8350.00 744
8350.87 751
8351.73 758
8352.59 773
8353.45 790
8354.32 748
8355.18 743
8356.04 715
8356.90 751
8357.77 761
8358.63 744
8359.49 764
8360.36 697
8361.22 735
8362.08 744
8362.95 781
8363.81 790
8364.67 807
8365.54 820
8366.40 790
8367.26 740
8368.13 694
8368.99 791
8369.85 795
8370.72 793
8371.58 804
8372.44 826
8373.31 793
8374.17 732
8375.04 748
8375.90 819
8376.76 714
8377.63 777
8378.49 791
8379.36 807
8380.22 780
8381.08 756
8381.95 744
8382.81 784
8383.68 836
8384.54 820
8385.41 921
8386.27 828
8387.13 798
8388.00 809
8388.86 816
8389.73 774
8390.59 769
8391.46 780
8392.32 795
8393.19 831
8394.05 731
8394.92 761
8395.78 722
8396.65 839
8397.51 756
8398.38 850
8399.24 820
8400.11 864
8400.97 791
8401.84 825
8402.70 876
8403.57 856
8404.43 883
8405.30 884
8406.16 896
8407.03 884
8407.90 852
8408.76 782
8409.63 819
8410.49 856
8411.36 804
8412.22 831
8413.09 931
8413.96 895
8414.82 994
8415.69 965
8416.55 897
8417.42 989
8418.29 923
8419.15 917
8420.02 943
8420.88 991
8421.75 952
8422.62 917
8423.48 889
8424.35 1001
8425.22 1022
8426.08 979
8426.95 944
8427.82 979
8428.68 1015
8429.55 1032
8430.42 1059
8431.28 1113
8432.15 1084
8433.02 1075
8433.88 1082
8434.75 1137
8435.62 1181
8436.48 1117
8437.35 1110
8438.22 1101
8439.09 1242
8439.95 1276
8440.82 1322
8441.69 1300
8442.55 1401
8443.42 1366
8444.29 1414
8445.16 1475
8446.02 1518
8446.89 1504
8447.76 1500
8448.63 1535
8449.50 1540
8450.36 1561
8451.23 1534
8452.10 1570
8452.97 1606
8453.83 1606
8454.70 1630
8455.57 1957
8456.44 1984
8457.31 2109
8458.17 2284
8459.04 2406
8459.91 2498
8460.78 2597
8461.65 2603
8462.52 2425
8463.38 2274
8464.25 2121
8465.12 1983
8465.99 1762
8466.86 1838
8467.73 1920
8468.60 1978
8469.46 2225
8470.33 2532
8471.20 2828
8472.07 3232
8472.94 3784
8473.81 3628
8474.68 3528
8475.55 3363
8476.42 3090
8477.29 2738
8478.15 2524
8479.02 2107
8479.89 1916
8480.76 1742
8481.63 1676
8482.50 1593
8483.37 1409
8484.24 1366
8485.11 1382
8485.98 1306
8486.85 1236
8487.72 1303
8488.59 1353
8489.46 1308
8490.33 1244
8491.20 1241
8492.07 1231
8492.94 1151
8493.81 1200
8494.68 1235
8495.55 1149
8496.42 1241
8497.29 1219
8498.16 1342
8499.03 1365
8499.90 1262
8500.77 1245
8501.64 1286
8502.51 1197
8503.38 1202
8504.25 1122
8505.12 1093
8505.99 1155
8506.86 1179
8507.73 1234
8508.60 1200
8509.47 1227
8510.35 1264
8511.22 1348
8512.09 1336
8512.96 1337
8513.83 1285
8514.70 1213
8515.57 1241
8516.44 1132
8517.31 1200
8518.18 1201
8519.06 1156
8519.93 1158
8520.80 1214
8521.67 1197
8522.54 1203
8523.41 1138
8524.28 1139
8525.16 1185
8526.03 1191
8526.90 1183
8527.77 1196
8528.64 1163
8529.51 1196
8530.39 1218
8531.26 1291
8532.13 1277
8533.00 1287
8533.87 1286
8534.75 1360
8535.62 1354
8536.49 1355
8537.36 1359
8538.24 1455
8539.11 1464
8539.98 1353
8540.85 1374
8541.72 1294
8542.60 1293
8543.47 1362
8544.34 1299
8545.21 1284
8546.09 1276
8546.96 1285
8547.83 1273
8548.71 1259
8549.58 1261
8550.45 1325
8551.32 1436
8552.20 1488
8553.07 1456
8553.94 1574
8554.82 1620
8555.69 1839
8556.56 1887
8557.44 2019
8558.31 1996
8559.18 1928
8560.06 1891
8560.93 1767
8561.80 1760
8562.68 1533
8563.55 1362
8564.42 1300
8565.30 1234
8566.17 1145
8567.04 1163
8567.92 1154
8568.79 1109
8569.67 1098
8570.54 1183
8571.41 1183
8572.29 1115
8573.16 1145
8574.04 1150
8574.91 1176
8575.78 1180
8576.66 1163
8577.53 1133
8578.41 1076
8579.28 1047
8580.16 1039
8581.03 1094
8581.91 1052
8582.78 1019
8583.65 1007
8584.53 1000
8585.40 1004
8586.28 975
8587.15 994
8588.03 1009
8588.90 1031
8589.78 1049
8590.65 1086
8591.53 1029
8592.40 1050
8593.28 1049
8594.15 1011
8595.03 1065
8595.90 1061
8596.78 986
8597.65 969
8598.53 1048
8599.40 1129
8600.28 1078
8601.16 1053
8602.03 1016
8602.91 1017
8603.78 1027
8604.66 1034
8605.53 966
8606.41 1002
8607.28 1017
8608.16 966
8609.04 1023
8609.91 1073
8610.79 1063
8611.66 1024
8612.54 1024
8613.42 1004
8614.29 1008
8615.17 1029
8616.05 1065
8616.92 1101
8617.80 1118
8618.67 1073
8619.55 1068
8620.43 1081
8621.30 1092
8622.18 1079
8623.06 1090
8623.93 1083
8624.81 1106
8625.69 1157
8626.56 1193
8627.44 1151
8628.32 1154
8629.19 1146
8630.07 1169
8630.95 1234
8631.83 1197
8632.70 1178
8633.58 1153
8634.46 1205
8635.33 1278
8636.21 1238
8637.09 1176
8637.97 1181
8638.84 1192
8639.72 1190
8640.60 1168
8641.48 1235
8642.35 1266
8643.23 1214
8644.11 1250
8644.99 1213
8645.86 1303
8646.74 1340
8647.62 1430
8648.50 1326
8649.38 1225
8650.25 1344
8651.13 1417
8652.01 1430
8652.89 1449
8653.77 1474
8654.64 1332
8655.52 1411
8656.40 1419
8657.28 1410
8658.16 1430
8659.04 1438
8659.91 1379
8660.79 1438
8661.67 1331
8662.55 1389
8663.43 1338
8664.31 1396
8665.19 1432
8666.06 1432
8666.94 1401
8667.82 1459
8668.70 1521
8669.58 1508
8670.46 1626
8671.34 1591
8672.22 1801
8673.10 1750
8673.98 1906
8674.85 1994
8675.73 2139
8676.61 2337
8677.49 2356
8678.37 2257
8679.25 2256
8680.13 2288
8681.01 2033
8681.89 2040
8682.77 1961
8683.65 1861
8684.53 1795
8685.41 1865
8686.29 1756
8687.17 1802
8688.05 1796
8688.93 1883
8689.81 1979
8690.69 2176
8691.57 2662
8692.45 3142
8693.33 3643
8694.21 4333
8695.09 4912
8695.97 4913
8696.85 4878
8697.73 4763
8698.61 4146
8699.49 3653
8700.37 3349
8701.25 2865
8702.13 2360
8703.01 2090
8703.89 1841
8704.78 1749
8705.66 1635
8706.54 1542
8707.42 1569
8708.30 1487
8709.18 1469
8710.06 1381
8710.94 1320
8711.82 1352
8712.70 1327
8713.58 1240
8714.47 1301
8715.35 1257
8716.23 1263
8717.11 1209
8717.99 1194
8718.87 1138
8719.75 1109
8720.64 1193
8721.52 1248
8722.40 1224
8723.28 1234
8724.16 1274
8725.04 1209
8725.93 1225
8726.81 1218
8727.69 1194
8728.57 1160
8729.45 1101
8730.34 1183
8731.22 1233
8732.10 1203
8732.98 1227
8733.86 1296
8734.75 1296
8735.63 1277
8736.51 1148
8737.39 1145
8738.28 1092
8739.16 1100
8740.04 1080
8740.92 1086
8741.81 1111
8742.69 983
8743.57 1000
8744.45 977
8745.34 1024
8746.22 1051
8747.10 1055
8747.99 1040
8748.87 1039
8749.75 1041
8750.64 1068
8751.52 1123
8752.40 1116
8753.28 1080
8754.17 1143
8755.05 1139
8755.93 1082
8756.82 1153
8757.70 1126
8758.59 1147
8759.47 1213
8760.35 1185
8761.24 1228
8762.12 1197
8763.00 1183
8763.89 1187
8764.77 1175
8765.65 1168
8766.54 1170
8767.42 1242
8768.31 1267
8769.19 1177
8770.07 1217
8770.96 1205
8771.84 1232
8772.73 1159
8773.61 1176
8774.50 1212
8775.38 1147
8776.26 1158
8777.15 1199
8778.03 1204
8778.92 1095
8779.80 1106
8780.69 1025
8781.57 987
8782.46 986
8783.34 1042
8784.23 1042
8785.11 1041
8785.99 1012
8786.88 1075
8787.76 1002
8788.65 1042
8789.53 972
8790.42 1017
8791.31 965
8792.19 921
8793.08 967
8793.96 990
8794.85 1014
8795.73 1017
8796.62 979
8797.50 987
8798.39 1030
8799.27 1034
8800.16 957
8801.04 941
8801.93 949
8802.82 933
8803.70 930
8804.59 1019
8805.47 919
8806.36 956
8807.25 1029
8808.13 971
8809.02 1016
8809.90 978
8810.79 993
8811.68 972
8812.56 984
8813.45 936
8814.33 939
8815.22 912
8816.11 860
8816.99 864
8817.88 863
8818.77 877
8819.65 920
8820.54 870
8821.43 909
8822.31 944
8823.20 948
8824.09 843
8824.97 862
8825.86 845
8826.75 853
8827.63 907
8828.52 929
8829.41 905
8830.29 962
8831.18 933
8832.07 872
8832.96 847
8833.84 838
8834.73 859
8835.62 876
8836.51 884
8837.39 835
8838.28 849
8839.17 918
8840.06 919
8840.94 871
8841.83 799
8842.72 868
8843.61 817
8844.49 828
8845.38 825
8846.27 836
8847.16 859
8848.05 800
8848.93 858
8849.82 875
8850.71 813
8851.60 826
8852.49 834
8853.38 830
8854.26 763
8855.15 733
8856.04 771
8856.93 813
8857.82 743
8858.71 766
8859.59 828
8860.48 810
8861.37 767
8862.26 759
8863.15 800
8864.04 783
8864.93 770
8865.82 793
8866.70 838
8867.59 829
8868.48 732
8869.37 775
8870.26 719
8871.15 761
8872.04 753
8872.93 759
8873.82 696
8874.71 651
8875.60 658
8876.49 631
8877.37 717
8878.26 680
8879.15 699
8880.04 717
8880.93 712
8881.82 696
8882.71 716
8883.60 709
8884.49 698
8885.38 664
8886.27 705
8887.16 661
8888.05 641
8888.94 676
8889.83 718
8890.72 705
8891.61 730
8892.50 693
8893.39 698
8894.28 723
8895.17 708
8896.06 736
8896.95 703
8897.84 676
8898.74 629
8899.63 698
8900.52 692
8901.41 696
8902.30 602
8903.19 617
8904.08 664
8904.97 670
8905.86 699
8906.75 656
8907.64 715
8908.53 599
8909.43 625
8910.32 670
8911.21 625
8912.10 609
8912.99 638
8913.88 651
8914.77 625
8915.66 570
8916.56 620
8917.45 613
8918.34 617
8919.23 659
8920.12 610
8921.01 590
8921.90 602
8922.80 677
8923.69 619
8924.58 622
8925.47 668
8926.36 622
8927.26 632
8928.15 591
8929.04 645
8929.93 628
8930.82 626
8931.72 688
8932.61 617
8933.50 587
8934.39 614
8935.29 645
8936.18 633
8937.07 597
8937.96 579
8938.86 629
8939.75 631
8940.64 632
8941.53 589
8942.43 600
8943.32 600
8944.21 626
8945.10 617
8946.00 634
8946.89 602
8947.78 620
8948.68 665
8949.57 609
8950.46 616
8951.36 546
8952.25 598
8953.14 593
8954.04 655
8954.93 586
8955.82 570
8956.72 589
8957.61 616
8958.50 631
8959.40 611
8960.29 605
8961.18 576
8962.08 590
8962.97 624
8963.87 630
8964.76 656
8965.65 660
8966.55 658
8967.44 599
8968.33 616
8969.23 661
8970.12 645
8971.02 661
8971.91 660
8972.81 631
8973.70 657
8974.59 666
8975.49 635
8976.38 661
8977.28 647
8978.17 645
8979.07 661
8979.96 696
8980.86 623
8981.75 669
8982.65 628
8983.54 665
8984.43 676
8985.33 676
8986.22 633
8987.12 682
8988.01 590
8988.91 523
8989.80 584
8990.70 678
8991.59 627
8992.49 593
8993.39 608
8994.28 648
8995.18 662
8996.07 632
8996.97 598
8997.86 593
8998.76 592
8999.65 560
9000.55 612
9001.44 596
9002.34 630
9003.24 617
9004.13 563
9005.03 606
9005.92 595
9006.82 606
9007.72 569
9008.61 613
9009.51 569
9010.40 565
9011.30 527
9012.20 570
9013.09 618
9013.99 558
9014.89 563
9015.78 600
9016.68 623
9017.57 620
9018.47 591
9019.37 544
9020.26 606
9021.16 593
9022.06 604
9022.95 540
9023.85 585
9024.75 565
9025.65 587
9026.54 573
9027.44 575
9028.34 535
9029.23 614
9030.13 577
9031.03 514
9031.92 545
9032.82 582
9033.72 569
9034.62 579
9035.51 571
9036.41 576
9037.31 618
9038.21 557
9039.10 593
9040.00 518
9040.90 629
9041.80 557
9042.69 578
9043.59 548
9044.49 518
9045.39 566
9046.29 571
9047.18 525
9048.08 549
9048.98 572
9049.88 617
9050.78 599
9051.67 606
9052.57 626
9053.47 602
9054.37 600
9055.27 597
9056.17 624
9057.06 639
9057.96 606
9058.86 583
9059.76 630
9060.66 561
9061.56 558
9062.46 628
9063.35 633
9064.25 617
9065.15 573
9066.05 658
9066.95 601
9067.85 619
9068.75 671
9069.65 621
9070.55 600
9071.45 627
9072.34 622
9073.24 648
9074.14 607
9075.04 595
9075.94 619
9076.84 614
9077.74 559
9078.64 577
9079.54 569
9080.44 584
9081.34 626
9082.24 599
9083.14 621
9084.04 618
9084.94 650
9085.84 676
9086.74 656
9087.64 583
9088.54 602
9089.44 628
9090.34 610
9091.24 655
9092.14 648
9093.04 653
9093.94 665
9094.84 715
9095.74 678
9096.64 626
9097.54 606
9098.44 682
9099.34 656
9100.24 641
9101.14 638
9102.04 592
9102.94 562
9103.84 609
9104.75 649
9105.65 589
9106.55 589
9107.45 586
9108.35 610
9109.25 621
9110.15 654
9111.05 681
9111.95 602
9112.85 544
9113.76 590
9114.66 542
9115.56 581
9116.46 604
9117.36 594
9118.26 598
9119.16 556
9120.07 521
9120.97 536
9121.87 551
9122.77 540
9123.67 581
9124.57 602
9125.48 594
9126.38 608
9127.28 583
9128.18 569
9129.08 611
9129.99 642
9130.89 575
9131.79 527
9132.69 563
9133.60 517
9134.50 530
9135.40 556
9136.30 563
9137.20 578
9138.11 613
9139.01 613
9139.91 563
9140.81 580
9141.72 595
9142.62 561
9143.52 523
9144.43 495
9145.33 525
9146.23 604
9147.13 570
9148.04 574
9148.94 549
9149.84 570
9150.75 598
9151.65 574
9152.55 546
9153.46 535
9154.36 612
9155.26 604
9156.17 579
9157.07 531
9157.97 567
9158.88 552
9159.78 550
9160.68 530
9161.59 553
9162.49 516
9163.39 549
9164.30 598
9165.20 521
9166.11 542
9167.01 522
9167.91 558
9168.82 560
9169.72 596
9170.63 553
9171.53 569
9172.43 567
9173.34 561
9174.24 613
9175.15 576
9176.05 529
9176.96 530
9177.86 617
9178.76 535
9179.67 559
9180.57 561
9181.48 593
9182.38 562
9183.29 560
9184.19 534
9185.10 524
9186.00 571
9186.91 593
9187.81 566
9188.72 573
9189.62 583
9190.53 534
9191.43 558
9192.34 553
9193.24 609
9194.15 582
9195.05 563
9195.96 555
9196.86 539
9197.77 486
9198.67 556
9199.58 596
9200.49 619
9201.39 582
9202.30 598
9203.20 638
9204.11 566
9205.01 611
9205.92 638
9206.83 630
9207.73 608
9208.64 577
9209.54 584
9210.45 592
9211.36 507
9212.26 521
9213.17 534
9214.07 511
9214.98 563
9215.89 575
9216.79 555
9217.70 598
9218.61 636
9219.51 635
9220.42 576
9221.33 585
9222.23 578
9223.14 574
9224.05 623
9224.95 575
9225.86 545
9226.77 552
9227.67 596
9228.58 551
9229.49 533
9230.39 537
9231.30 559
9232.21 577
9233.12 559
9234.02 590
9234.93 527
9235.84 537
9236.74 571
9237.65 577
9238.56 548
9239.47 556
9240.37 558
9241.28 517
9242.19 532
9243.10 523
9244.00 547
9244.91 525
9245.82 527
9246.73 541
9247.64 525
9248.54 537
9249.45 553
9250.36 555
9251.27 584
9252.18 525
9253.08 488
9253.99 491
9254.90 488
9255.81 515
9256.72 512
9257.63 534
9258.53 514
9259.44 549
9260.35 511
9261.26 520
9262.17 493
9263.08 545
9263.99 517
9264.89 529
9265.80 548
9266.71 539
9267.62 509
9268.53 519
9269.44 549
9270.35 541
9271.26 571
9272.17 595
9273.07 521
9273.98 555
9274.89 592
9275.80 516
9276.71 529
9277.62 511
9278.53 562
9279.44 579
9280.35 539
9281.26 518
9282.17 514
9283.08 523
9283.99 499
9284.90 558
9285.81 547
9286.72 530
9287.63 501
9288.54 503
9289.45 443
9290.36 558
9291.27 586
9292.18 517
9293.09 598
9294.00 581
9294.91 553
9295.82 589
9296.73 603
9297.64 576
9298.55 576
9299.46 540
9300.37 525
9301.28 536
9302.19 509
9303.10 534
9304.01 626
9304.92 585
9305.83 617
9306.74 578
9307.65 565
9308.57 589
9309.48 641
9310.39 654
9311.30 675
9312.21 682
9313.12 638
9314.03 624
9314.94 621
9315.85 643
9316.77 612
9317.68 628
9318.59 649
9319.50 614
9320.41 584
9321.32 597
9322.23 604
9323.15 595
9324.06 582
9324.97 583
9325.88 539
9326.79 561
9327.70 646
9328.62 545
9329.53 594
9330.44 561
9331.35 596
9332.26 544
9333.18 534
9334.09 584
9335.00 534
9335.91 493
9336.82 532
9337.74 509
9338.65 572
9339.56 579
9340.47 522
9341.39 540
9342.30 508
9343.21 537
9344.12 542
9345.04 550
9345.95 557
9346.86 623
9347.77 585
9348.69 573
9349.60 552
9350.51 568
9351.43 586
9352.34 582
9353.25 576
9354.17 589
9355.08 614
9355.99 592
9356.91 564
9357.82 548
9358.73 600
9359.65 574
9360.56 584
9361.47 542
9362.39 559
9363.30 541
9364.21 628
9365.13 602
9366.04 577
9366.95 541
9367.87 556
9368.78 549
9369.70 577
9370.61 559
9371.52 528
9372.44 593
9373.35 582
9374.27 529
9375.18 540
9376.09 578
9377.01 577
9377.92 529
9378.84 540
9379.75 549
9380.67 586
9381.58 562
9382.49 596
9383.41 578
9384.32 626
9385.24 571
9386.15 583
9387.07 574
9387.98 575
9388.90 629
9389.81 599
9390.73 587
9391.64 618
9392.56 623
9393.47 646
9394.39 642
9395.30 670
9396.22 759
9397.13 709
9398.05 682
9398.96 679
9399.88 709
9400.79 659
9401.71 661
9402.62 580
9403.54 630
9404.46 574
9405.37 588
9406.29 632
9407.20 602
9408.12 593
9409.03 597
9409.95 588
9410.87 658
9411.78 654
9412.70 552
9413.61 565
9414.53 610
9415.45 584
9416.36 580
9417.28 567
9418.19 586
9419.11 607
9420.03 601
9420.94 583
9421.86 641
9422.78 604
9423.69 581
9424.61 558
9425.53 616
9426.44 616
9427.36 669
9428.28 633
9429.19 577
9430.11 625
9431.03 593
9431.94 570
9432.86 605
9433.78 637
9434.69 625
9435.61 661
9436.53 676
9437.45 662
9438.36 627
9439.28 567
9440.20 552
9441.11 595
9442.03 638
9442.95 613
9443.87 636
9444.78 695
9445.70 635
9446.62 669
9447.54 671
9448.46 652
9449.37 632
9450.29 655
9451.21 738
9452.13 744
9453.04 793
9453.96 782
9454.88 844
9455.80 842
9456.72 891
9457.63 864
9458.55 897
9459.47 846
9460.39 863
9461.31 835
9462.23 765
9463.14 710
9464.06 692
9464.98 683
9465.90 611
9466.82 667
9467.74 627
9468.66 689
9469.57 653
9470.49 681
9471.41 704
9472.33 625
9473.25 646
9474.17 663
9475.09 617
9476.01 629
9476.93 652
9477.85 666
9478.76 642
9479.68 701
9480.60 690
9481.52 723
9482.44 763
9483.36 709
9484.28 725
9485.20 712
9486.12 735
9487.04 708
9487.96 657
9488.88 693
9489.80 641
9490.72 586
9491.64 640
9492.56 650
9493.48 637
9494.40 627
9495.32 569
9496.24 619
9497.16 638
9498.08 616
9499.00 630
9499.92 580
9500.84 589
9501.76 594
9502.68 588
9503.60 593
9504.52 555
9505.44 530
9506.36 533
9507.28 530
9508.20 577
9509.12 583
9510.04 533
9510.96 618
9511.89 618
9512.81 609
9513.73 623
9514.65 584
9515.57 595
9516.49 600
9517.41 586
9518.33 638
9519.25 589
9520.17 585
9521.10 602
9522.02 520
9522.94 574
9523.86 592
9524.78 624
9525.70 615
9526.62 612
9527.55 595
9528.47 629
9529.39 621
9530.31 640
9531.23 639
9532.15 640
9533.08 635
9534.00 638
9534.92 724
9535.84 733
9536.76 668
9537.69 742
9538.61 685
9539.53 651
9540.45 595
9541.37 631
9542.30 637
9543.22 612
9544.14 632
9545.06 650
9545.99 664
9546.91 661
9547.83 677
9548.75 678
9549.68 623
9550.60 601
9551.52 594
9552.44 623
9553.37 619
9554.29 615
9555.21 646
9556.14 619
9557.06 620
9557.98 638
9558.90 614
9559.83 636
9560.75 646
9561.67 664
9562.60 646
9563.52 681
9564.44 609
9565.37 636
9566.29 605
9567.21 649
9568.14 570
9569.06 578
9569.99 597
9570.91 648
9571.83 610
9572.76 650
9573.68 575
9574.60 590
9575.53 572
9576.45 586
9577.38 618
9578.30 686
9579.22 667
9580.15 655
9581.07 685
9582.00 628
9582.92 638
9583.84 601
9584.77 577
9585.69 606
9586.62 576
9587.54 619
9588.47 603
9589.39 654
9590.32 630
9591.24 605
9592.17 620
9593.09 640
9594.01 606
9594.94 627
9595.86 615
9596.79 705
9597.71 679
9598.64 655
9599.56 690
9600.49 646
9601.41 606
9602.34 669
9603.27 607
9604.19 618
9605.12 678
9606.04 650
9606.97 696
9607.89 677
9608.82 674
9609.74 689
9610.67 691
9611.59 671
9612.52 675
9613.45 647
9614.37 685
9615.30 708
9616.22 706
9617.15 717
9618.07 658
9619.00 727
9619.93 698
9620.85 726
9621.78 715
9622.71 759
9623.63 746
9624.56 721
9625.48 755
9626.41 787
9627.34 782
9628.26 783
9629.19 755
9630.12 777
9631.04 835
9631.97 819
9632.90 810
9633.82 796
9634.75 834
9635.68 916
9636.60 874
9637.53 853
9638.46 860
9639.38 862
9640.31 856
9641.24 903
9642.16 873
9643.09 938
9644.02 924
9644.95 966
9645.87 987
9646.80 963
9647.73 996
9648.66 1056
9649.58 1103
9650.51 1079
9651.44 1127
9652.37 1177
9653.29 1187
9654.22 1260
9655.15 1214
9656.08 1156
9657.00 1101
9657.93 1083
9658.86 1037
9659.79 1081
9660.72 1038
9661.64 979
9662.57 1085
9663.50 1050
9664.43 997
9665.36 1032
9666.29 961
9667.21 1001
9668.14 1081
9669.07 1019
9670.00 1011
9670.93 995
9671.86 1018
9672.78 1085
9673.71 1119
9674.64 1088
9675.57 1107
9676.50 1222
9677.43 1211
9678.36 1198
9679.29 1290
9680.21 1176
9681.14 1154
9682.07 1119
9683.00 1086
9683.93 1173
9684.86 1176
9685.79 1180
9686.72 1139
9687.65 1139
9688.58 1191
9689.51 1215
9690.44 1173
9691.36 1197
9692.29 1170
9693.22 1141
9694.15 1256
9695.08 1269
9696.01 1273
9696.94 1288
9697.87 1270
9698.80 1338
9699.73 1334
9700.66 1298
9701.59 1363
9702.52 1322
9703.45 1395
9704.38 1372
9705.31 1352
9706.24 1385
9707.17 1304
9708.10 1219
9709.03 1211
9709.96 1205
9710.89 1145
9711.82 1184
9712.76 1139
9713.69 1254
9714.62 1246
9715.55 1217
9716.48 1288
9717.41 1330
9718.34 1348
9719.27 1388
9720.20 1286
9721.13 1237
9722.06 1187
9722.99 1151
9723.92 1120
9724.86 1140
9725.79 1175
9726.72 1119
9727.65 1128
9728.58 1120
9729.51 1049
9730.44 1103
9731.37 1118
9732.31 1144
9733.24 1174
9734.17 1161
9735.10 1209
9736.03 1194
9736.96 1208
9737.90 1085
9738.83 1085
9739.76 1067
9740.69 1105
9741.62 1041
9742.55 1025
9743.49 1069
9744.42 965
9745.35 1009
9746.28 1019
9747.21 991
9748.15 990
9749.08 1023
9750.01 984
9750.94 1024
9751.88 1005
9752.81 1020
9753.74 986
9754.67 957
9755.61 1017
9756.54 1000
9757.47 990
9758.40 1015
9759.34 961
9760.27 934
9761.20 982
9762.14 1039
9763.07 976
9764.00 965
9764.93 980
9765.87 989
9766.80 964
9767.73 1043
9768.67 1039
9769.60 1031
9770.53 1020
9771.47 1053
9772.40 1067
9773.33 1004
9774.27 1007
9775.20 984
9776.13 982
9777.07 985
9778.00 934
9778.93 1061
9779.87 1019
9780.80 1033
9781.74 1120
9782.67 1167
9783.60 1133
9784.54 1122
9785.47 1185
9786.41 1134
9787.34 1173
9788.27 1182
9789.21 1109
9790.14 1144
9791.08 1119
9792.01 1077
9792.95 1104
9793.88 1055
9794.81 1007
9795.75 986
9796.68 1011
9797.62 1077
9798.55 1154
9799.49 1201
9800.42 1242
9801.36 1179
9802.29 1185
9803.23 1174
9804.16 1154
9805.10 1030
9806.03 1020
9806.97 1039
9807.90 964
9808.84 982
9809.77 996
9810.71 954
9811.64 967
9812.58 930
9813.51 874
9814.45 928
9815.38 918
9816.32 916
9817.25 870
9818.19 832
9819.12 921
9820.06 860
9821.00 944
9821.93 931
9822.87 876
9823.80 897
9824.74 861
9825.68 816
9826.61 869
9827.55 826
9828.48 857
9829.42 836
9830.36 823
9831.29 795
9832.23 817
9833.16 832
9834.10 864
9835.04 829
9835.97 890
9836.91 868
9837.85 845
9838.78 804
9839.72 814
9840.66 826
9841.59 836
9842.53 836
9843.47 863
9844.40 835
9845.34 829
9846.28 751
9847.21 809
9848.15 829
9849.09 787
9850.02 836
9850.96 838
9851.90 778
9852.84 773
9853.77 835
9854.71 851
9855.65 819
9856.59 799
9857.52 814
9858.46 884
9859.40 783
9860.34 773
9861.27 831
9862.21 820
9863.15 800
9864.09 823
9865.02 796
9865.96 802
9866.90 800
9867.84 794
9868.78 777
9869.71 753
9870.65 779
9871.59 710
9872.53 725
9873.47 811
9874.40 798
9875.34 755
9876.28 763
9877.22 777
9878.16 814
9879.10 838
9880.03 850
9880.97 783
9881.91 744
9882.85 791
9883.79 801
9884.73 804
9885.67 775
9886.60 751
9887.54 757
9888.48 822
9889.42 782
9890.36 830
9891.30 768
9892.24 779
9893.18 780
9894.12 808
9895.06 737
9896.00 766
9896.93 810
9897.87 806
9898.81 772
9899.75 788
9900.69 731
9901.63 734
9902.57 774
9903.51 790
9904.45 783
9905.39 792
9906.33 728
9907.27 776
9908.21 806
9909.15 794
9910.09 797
9911.03 801
9911.97 789
9912.91 834
9913.85 853
9914.79 753
9915.73 754
9916.67 760
9917.61 810
9918.55 753
9919.49 798
9920.43 770
9921.37 762
9922.31 823
9923.25 816
9924.19 827
9925.13 883
9926.08 1011
9927.02 1069
9927.96 1159
9928.90 1245
9929.84 1337
9930.78 1342
9931.72 1398
9932.66 1346
9933.60 1280
9934.54 1154
9935.48 1046
9936.43 1067
9937.37 934
9938.31 894
9939.25 852
9940.19 867
9941.13 869
9942.07 845
9943.02 806
9943.96 866
9944.90 854
9945.84 855
9946.78 810
9947.72 840
9948.67 807
9949.61 825
9950.55 879
9951.49 814
9952.43 775
9953.37 774
9954.32 800
9955.26 826
9956.20 770
9957.14 721
9958.09 781
9959.03 741
9959.97 763
9960.91 687
9961.85 676
9962.80 745
9963.74 732
9964.68 716
9965.62 735
9966.57 730
9967.51 782
9968.45 795
9969.40 773
9970.34 708
9971.28 691
9972.22 730
9973.17 742
9974.11 720
9975.05 682
9976.00 710
9976.94 759
9977.88 724
9978.83 686
9979.77 716
9980.71 744
9981.66 711
9982.60 728
9983.54 706
9984.49 669
9985.43 727
9986.37 727
9987.32 696
9988.26 646
9989.20 681
9990.15 636
9991.09 700
9992.03 682
9992.98 665
9993.92 635
9994.87 652
9995.81 699
9996.75 621
9997.70 627
9998.64 667
9999.59 623
10000.53 655
10001.48 641
10002.42 623
10003.36 638
10004.31 661
10005.25 632
10006.20 643
10007.14 621
10008.09 626
10009.03 650
10009.98 655
10010.92 660
10011.87 657
10012.81 622
10013.76 642
10014.70 598
10015.64 641
10016.59 602
10017.53 620
10018.48 617
10019.43 626
10020.37 605
10021.32 629
10022.26 706
10023.21 668
10024.15 613
10025.10 639
10026.04 633
10026.99 604
10027.93 572
10028.88 607
10029.82 626
10030.77 611
10031.72 591
10032.66 578
10033.61 634
10034.55 647
10035.50 628
10036.44 645
10037.39 654
10038.34 599
10039.28 627
10040.23 590
10041.18 581
10042.12 560
10043.07 586
10044.01 591
10044.96 585
10045.91 620
10046.85 617
10047.80 573
10048.75 591
10049.69 587
10050.64 560
10051.59 556
10052.53 523
10053.48 638
10054.43 592
10055.37 575
10056.32 618
10057.27 633
10058.21 626
10059.16 665
10060.11 565
10061.05 582
10062.00 584
10062.95 602
10063.90 569
10064.84 583
10065.79 560
10066.74 605
10067.69 595
10068.63 571
10069.58 561
10070.53 568
10071.48 585
10072.42 556
10073.37 554
10074.32 590
10075.27 593
10076.21 610
10077.16 579
10078.11 588
10079.06 568
10080.01 570
10080.95 579
10081.90 614
10082.85 586
10083.80 595
10084.75 543
10085.69 585
10086.64 597
10087.59 621
10088.54 698
10089.49 619
10090.44 562
10091.38 566
10092.33 590
10093.28 599
10094.23 635
10095.18 569
10096.13 607
10097.08 598
10098.03 600
10098.97 617
10099.92 615
10100.87 529
10101.82 606
10102.77 619
10103.72 574
10104.67 629
10105.62 648
10106.57 616
10107.52 522
10108.47 569
10109.42 545
10110.36 586
10111.31 597
10112.26 573
10113.21 587
10114.16 588
10115.11 601
10116.06 574
10117.01 506
10117.96 541
10118.91 580
10119.86 559
10120.81 587
10121.76 577
10122.71 590
10123.66 596
10124.61 613
10125.56 570
10126.51 617
10127.46 607
10128.41 665
10129.36 619
10130.31 581
10131.26 600
10132.21 614
10133.16 584
10134.11 611
10135.06 560
10136.02 604
10136.97 615
10137.92 538
10138.87 570
10139.82 546
10140.77 580
10141.72 642
10142.67 571
10143.62 609
10144.57 613
10145.52 571
10146.48 605
10147.43 614
10148.38 602
10149.33 571
10150.28 572
10151.23 601
10152.18 651
10153.13 613
10154.09 614
10155.04 620
10155.99 617
10156.94 639
10157.89 591
10158.84 650
10159.80 621
10160.75 632
10161.70 615
10162.65 614
10163.60 634
10164.55 642
10165.51 640
10166.46 633
10167.41 637
10168.36 657
10169.32 625
10170.27 613
10171.22 637
10172.17 637
10173.12 652
10174.08 679
10175.03 756
10175.98 709
10176.93 688
10177.89 700
10178.84 699
10179.79 660
10180.74 705
10181.70 699
10182.65 714
10183.60 669
10184.56 683
10185.51 755
10186.46 759
10187.42 775
10188.37 765
10189.32 756
10190.27 781
10191.23 805
10192.18 841
10193.13 804
10194.09 792
10195.04 795
10195.99 789
10196.95 843
10197.90 876
10198.86 806
10199.81 837
10200.76 844
10201.72 826
10202.67 884
10203.62 884
10204.58 784
10205.53 844
10206.49 909
10207.44 942
10208.39 991
10209.35 1006
10210.30 996
10211.26 1038
10212.21 1038
10213.16 1036
10214.12 925
10215.07 905
10216.03 928
10216.98 910
10217.94 831
10218.89 828
10219.84 874
10220.80 846
10221.75 852
10222.71 854
10223.66 873
10224.62 828
10225.57 872
10226.53 865
10227.48 818
10228.44 757
10229.39 809
10230.35 795
10231.30 738
10232.26 799
10233.21 764
10234.17 840
10235.12 888
10236.08 860
10237.03 902
10237.99 995
10238.95 1013
10239.90 979
10240.86 971
10241.81 916
10242.77 918
10243.72 923
10244.68 884
10245.63 851
10246.59 753
10247.55 755
10248.50 709
10249.46 725
10250.41 766
10251.37 703
10252.33 757
10253.28 683
10254.24 689
10255.19 709
10256.15 692
10257.11 704
10258.06 731
10259.02 748
10259.98 741
10260.93 722
10261.89 706
10262.85 636
10263.80 631
10264.76 627
10265.72 628
10266.67 654
10267.63 648
10268.59 666
10269.54 616
10270.50 634
10271.46 626
10272.41 657
10273.37 663
10274.33 626
10275.29 598
10276.24 618
10277.20 645
10278.16 641
10279.11 597
10280.07 602
10281.03 625
10281.99 617
10282.94 624
10283.90 568
10284.86 607
10285.82 591
10286.77 614
10287.73 585
10288.69 576
10289.65 606
10290.61 614
10291.56 579
10292.52 572
10293.48 600
10294.44 602
10295.40 609
10296.35 581
10297.31 614
10298.27 579
10299.23 606
10300.19 628
10301.15 617
10302.10 593
10303.06 601
10304.02 605
10304.98 555
10305.94 586
10306.90 581
10307.86 628
10308.81 613
10309.77 551
10310.73 538
10311.69 585
10312.65 564
10313.61 580
10314.57 596
10315.53 588
10316.49 655
10317.44 602
10318.40 585
10319.36 526
10320.32 582
10321.28 612
10322.24 601
10323.20 580
10324.16 593
10325.12 577
10326.08 585
10327.04 529
10328.00 567
10328.96 565
10329.92 609
10330.88 631
10331.84 563
10332.80 585
10333.76 585
10334.72 585
10335.68 598
10336.64 560
10337.60 560
10338.56 605
10339.52 573
10340.48 573
10341.44 565
10342.40 544
10343.36 577
10344.32 562
10345.28 531
10346.24 524
10347.20 577
10348.16 530
10349.12 570
10350.08 600
10351.04 584
10352.00 601
10352.96 556
10353.92 522
10354.88 530
10355.85 540
10356.81 535
10357.77 549
10358.73 549
10359.69 526
10360.65 528
10361.61 562
10362.57 519
10363.53 505
10364.50 464
10365.46 512
10366.42 513
10367.38 518
10368.34 518
10369.30 557
10370.26 503
10371.23 478
10372.19 536
10373.15 554
10374.11 525
10375.07 515
10376.03 509
10377.00 520
10377.96 537
10378.92 503
10379.88 517
10380.84 517
10381.81 518
10382.77 502
10383.73 537
10384.69 518
10385.66 482
10386.62 495
10387.58 503
10388.54 488
10389.51 473
10390.47 464
10391.43 501
10392.39 536
10393.36 511
10394.32 517
10395.28 504
10396.24 494
10397.21 513
10398.17 529
10399.13 487
10400.10 488
10401.06 505
10402.02 497
10402.98 503
10403.95 492
10404.91 481
10405.87 523
10406.84 521
10407.80 499
10408.76 448
10409.73 545
10410.69 567
10411.65 526
10412.62 556
10413.58 552
10414.55 578
10415.51 564
10416.47 549
10417.44 544
10418.40 632
10419.36 696
10420.33 656
10421.29 707
10422.26 744
10423.22 722
10424.18 732
10425.15 706
10426.11 674
10427.08 599
10428.04 631
10429.00 561
10429.97 560
10430.93 556
10431.90 526
10432.86 544
10433.83 506
10434.79 573
10435.76 538
10436.72 511
10437.69 486
10438.65 519
10439.62 485
10440.58 452
10441.54 484
10442.51 516
10443.47 520
10444.44 480
10445.40 477
10446.37 516
10447.34 512
10448.30 512
10449.27 478
10450.23 524
10451.20 542
10452.16 517
10453.13 535
10454.09 487
10455.06 477
10456.02 450
10456.99 479
10457.95 451
10458.92 462
10459.89 473
10460.85 470
10461.82 467
10462.78 456
10463.75 469
10464.72 465
10465.68 419
10466.65 404
10467.61 408
10468.58 451
10469.55 478
10470.51 485
10471.48 460
10472.44 460
10473.41 516
10474.38 452
10475.34 469
10476.31 436
10477.28 430
10478.24 440
10479.21 457
10480.18 436
10481.14 423
10482.11 490
10483.08 481
10484.04 460
10485.01 467
10485.98 441
10486.94 470
10487.91 473
10488.88 444
10489.85 428
10490.81 434
10491.78 465
10492.75 493
10493.71 510
10494.68 477
10495.65 432
10496.62 485
10497.58 456
10498.55 477
10499.52 424
10500.49 494
10501.45 452
10502.42 528
10503.39 472
10504.36 458
10505.33 452
10506.29 525
10507.26 489
10508.23 438
10509.20 420
10510.17 428
10511.13 502
10512.10 505
10513.07 463
10514.04 441
10515.01 459
10515.98 460
10516.94 450
10517.91 479
10518.88 485
10519.85 482
10520.82 493
10521.79 453
10522.75 431
10523.72 443
10524.69 446
10525.66 471
10526.63 435
10527.60 496
10528.57 467
10529.54 427
10530.51 461
10531.47 428
10532.44 510
10533.41 475
10534.38 440
10535.35 442
10536.32 473
10537.29 506
10538.26 485
10539.23 436
10540.20 488
10541.17 498
10542.14 447
10543.11 462
10544.08 455
10545.05 456
10546.02 486
10546.99 528
10547.96 496
10548.92 491
10549.89 518
10550.86 476
10551.83 488
10552.80 528
10553.77 482
10554.74 431
10555.72 471
10556.69 482
10557.66 465
10558.63 501
10559.60 479
10560.57 510
10561.54 574
10562.51 532
10563.48 527
10564.45 606
10565.42 591
10566.39 586
10567.36 600
10568.33 603
10569.30 524
10570.27 535
10571.24 532
10572.21 509
10573.19 526
10574.16 505
10575.13 537
10576.10 497
10577.07 514
10578.04 458
10579.01 482
10579.98 496
10580.95 493
10581.93 504
10582.90 558
10583.87 491
10584.84 465
10585.81 466
10586.78 511
10587.76 510
10588.73 530
10589.70 547
10590.67 523
10591.64 559
10592.61 585
10593.59 576
10594.56 491
10595.53 519
10596.50 563
10597.47 576
10598.45 521
10599.42 501
10600.39 516
10601.36 507
10602.34 531
10603.31 487
10604.28 496
10605.25 521
10606.23 491
10607.20 471
10608.17 493
10609.14 479
10610.12 455
10611.09 457
10612.06 457
10613.03 536
10614.01 531
10614.98 493
10615.95 497
10616.93 519
10617.90 498
10618.87 476
10619.84 430
10620.82 474
10621.79 468
10622.76 468
10623.74 477
10624.71 505
10625.68 507
10626.66 461
10627.63 462
10628.60 453
10629.58 484
10630.55 494
10631.53 497
10632.50 483
10633.47 506
10634.45 482
10635.42 515
10636.39 505
10637.37 504
10638.34 508
10639.32 597
10640.29 654
10641.26 588
10642.24 567
10643.21 602
10644.19 602
10645.16 588
10646.14 590
10647.11 561
10648.08 600
10649.06 527
10650.03 505
10651.01 532
10651.98 496
10652.96 490
10653.93 505
10654.91 507
10655.88 478
10656.86 464
10657.83 484
10658.81 437
10659.78 438
10660.76 453
10661.73 500
10662.71 555
10663.68 508
10664.66 508
10665.63 476
10666.61 512
10667.58 507
10668.56 515
10669.53 517
10670.51 494
10671.48 512
10672.46 488
10673.43 517
10674.41 481
10675.39 483
10676.36 469
10677.34 502
10678.31 533
10679.29 467
10680.26 441
10681.24 483
10682.22 511
10683.19 518
10684.17 489
10685.14 490
10686.12 475
10687.10 489
10688.07 486
10689.05 495
10690.03 462
10691.00 465
10691.98 489
10692.96 433
10693.93 469
10694.91 465
10695.89 448
10696.86 404
10697.84 445
10698.82 444
10699.79 423
10700.77 438
10701.75 456
10702.72 458
10703.70 454
10704.68 499
10705.65 410
10706.63 391
10707.61 421
10708.58 413
10709.56 446
10710.54 476
10711.52 411
10712.49 414
10713.47 479
10714.45 416
10715.43 428
10716.40 406
10717.38 424
10718.36 443
10719.34 435
10720.31 431
10721.29 468
10722.27 408
10723.25 436
10724.23 454
10725.20 443
10726.18 389
10727.16 417
10728.14 403
10729.12 415
10730.09 395
10731.07 416
10732.05 433
10733.03 405
10734.01 424
10734.99 437
10735.96 405
10736.94 379
10737.92 407
10738.90 433
10739.88 435
10740.86 434
10741.84 434
10742.81 417
10743.79 476
10744.77 456
10745.75 436
10746.73 403
10747.71 392
10748.69 400
10749.67 432
10750.65 420
10751.63 480
10752.60 451
10753.58 458
10754.56 441
10755.54 394
10756.52 420
10757.50 452
10758.48 452
10759.46 404
10760.44 454
10761.42 460
10762.40 419
10763.38 393
10764.36 438
10765.34 414
10766.32 392
10767.30 434
10768.28 466
10769.26 471
10770.24 458
10771.22 442
10772.20 430
10773.18 442
10774.16 425
10775.14 450
10776.12 441
10777.10 449
10778.08 432
10779.06 406
10780.04 408
10781.02 423
10782.00 451
10782.98 475
10783.96 446
10784.94 420
10785.92 422
10786.90 466
10787.89 483
10788.87 436
10789.85 452
10790.83 467
10791.81 479
10792.79 466
10793.77 429
10794.75 445
10795.73 426
10796.71 448
10797.70 432
10798.68 441
10799.66 450
10800.64 501
10801.62 466
10802.60 480
10803.58 458
10804.57 449
10805.55 423
10806.53 435
10807.51 454
10808.49 476
10809.47 463
10810.46 450
10811.44 446
10812.42 445
10813.40 450
10814.38 459
10815.37 475
10816.35 447
10817.33 444
10818.31 416
10819.29 460
10820.28 420
10821.26 454
10822.24 453
10823.22 418
10824.21 459
10825.19 457
10826.17 450
10827.15 453
10828.14 438
10829.12 469
10830.10 461
10831.09 470
10832.07 461
10833.05 458
10834.03 458
10835.02 435
10836.00 431
10836.98 458
10837.97 450
10838.95 439
10839.93 429
10840.92 450
10841.90 511
10842.88 497
10843.87 491
10844.85 456
10845.83 506
10846.82 523
10847.80 499
10848.78 506
10849.77 491
10850.75 486
10851.73 483
10852.72 468
10853.70 426
10854.69 473
10855.67 504
10856.65 487
10857.64 472
10858.62 434
10859.60 465
10860.59 427
10861.57 442
10862.56 500
10863.54 474
10864.53 497
10865.51 520
10866.49 505
10867.48 493
10868.46 534
10869.45 455
10870.43 528
10871.42 509
10872.40 470
10873.39 445
10874.37 481
10875.36 521
10876.34 498
10877.33 510
10878.31 545
10879.30 565
10880.28 542
10881.27 519
10882.25 544
10883.24 552
10884.22 539
10885.21 584
10886.19 539
10887.18 545
10888.16 569
10889.15 588
10890.13 559
10891.12 527
10892.10 592
10893.09 607
10894.08 523
10895.06 538
10896.05 570
10897.03 584
10898.02 549
10899.00 497
10899.99 550
10900.98 629
10901.96 621
10902.95 612
10903.93 597
10904.92 595
10905.91 597
10906.89 587
10907.88 594
10908.87 570
10909.85 626
10910.84 632
10911.82 632
10912.81 591
10913.80 626
10914.78 691
10915.77 664
10916.76 640
10917.74 670
10918.73 650
10919.72 675
10920.70 679
10921.69 715
10922.68 710
10923.67 692
10924.65 655
10925.64 710
10926.63 677
10927.61 658
10928.60 646
10929.59 640
10930.58 673
10931.56 655
10932.55 724
10933.54 757
10934.53 734
10935.51 731
10936.50 753
10937.49 783
10938.48 750
10939.46 757
10940.45 773
10941.44 729
10942.43 806
10943.41 812
10944.40 862
10945.39 847
10946.38 822
10947.37 785
10948.35 827
10949.34 810
10950.33 835
10951.32 879
10952.31 851
10953.30 813
10954.28 877
10955.27 956
10956.26 968
10957.25 999
10958.24 1060
10959.23 1122
10960.22 1112
10961.20 1196
10962.19 1245
10963.18 1252
10964.17 1190
10965.16 1196
10966.15 1169
10967.14 1110
10968.13 1017
10969.11 1084
10970.10 1074
10971.09 993
10972.08 996
10973.07 961
10974.06 1039
10975.05 1023
10976.04 937
10977.03 1053
10978.02 971
10979.01 939
10980.00 983
10980.99 992
10981.98 1061
10982.97 1002
10983.96 1097
10984.95 1107
10985.94 1046
10986.93 1037
10987.92 1091
10988.91 1153
10989.90 1118
10990.89 1063
10991.88 1108
10992.87 1101
10993.86 1114
10994.85 1133
10995.84 1200
10996.83 1253
10997.82 1289
10998.81 1456
10999.80 1533
11000.79 1619
11001.78 1739
11002.77 1799
11003.76 1873
11004.75 1706
11005.74 1737
11006.73 1793
11007.72 1591
11008.71 1489
11009.70 1343
11010.69 1211
11011.69 1181
11012.68 1144
11013.67 1061
11014.66 1086
11015.65 1095
11016.64 1119
11017.63 1123
11018.62 1029
11019.62 1039
11020.61 1044
11021.60 1025
11022.59 1023
11023.58 1095
11024.57 1028
11025.56 1068
11026.56 1012
11027.55 989
11028.54 945
11029.53 972
11030.52 986
11031.51 992
11032.51 928
11033.50 974
11034.49 888
11035.48 884
11036.47 915
11037.47 864
11038.46 870
11039.45 833
11040.44 860
11041.44 848
11042.43 877
11043.42 862
11044.41 833
11045.41 764
11046.40 829
11047.39 752
11048.38 748
11049.38 797
11050.37 813
11051.36 768
11052.35 732
11053.35 710
11054.34 787
11055.33 774
11056.33 746
11057.32 717
11058.31 769
11059.30 804
11060.30 769
11061.29 699
11062.28 735
11063.28 705
11064.27 672
11065.26 650
11066.26 693
11067.25 738
11068.24 678
11069.24 678
11070.23 651
11071.23 685
11072.22 741
11073.21 698
11074.21 663
11075.20 660
11076.19 732
11077.19 726
11078.18 714
11079.18 672
11080.17 703
11081.16 729
11082.16 673
11083.15 714
11084.15 678
11085.14 694
11086.14 696
11087.13 652
11088.12 683
11089.12 688
11090.11 644
11091.11 681
11092.10 647
11093.10 656
11094.09 645
11095.09 618
11096.08 662
11097.08 684
11098.07 687
11099.07 666
11100.06 647
11101.06 636
11102.05 666
11103.05 641
11104.04 621
11105.04 665
11106.03 628
11107.03 660
11108.02 661
11109.02 679
11110.01 607
11111.01 573
11112.00 638
11113.00 645
11113.99 596
11114.99 599
11115.99 619
11116.98 631
11117.98 624
11118.97 565
11119.97 573
11120.96 604
11121.96 576
11122.96 615
11123.95 641
11124.95 587
11125.94 630
11126.94 665
11127.94 627
11128.93 628
11129.93 649
11130.93 661
11131.92 699
11132.92 681
11133.92 682
11134.91 654
11135.91 608
11136.90 617
11137.90 608
11138.90 611
11139.89 565
11140.89 585
11141.89 591
11142.89 620
11143.88 601
11144.88 594
11145.88 625
11146.87 610
11147.87 649
11148.87 623
11149.86 600
11150.86 623
11151.86 638
11152.86 570
11153.85 569
11154.85 602
11155.85 622
11156.85 605
11157.84 589
11158.84 595
11159.84 617
11160.84 583
11161.83 601
11162.83 592
11163.83 640
11164.83 604
11165.83 612
11166.82 557
11167.82 564
11168.82 578
11169.82 517
11170.82 537
11171.81 549
11172.81 580
11173.81 580
11174.81 546
11175.81 546
11176.81 582
11177.80 595
11178.80 599
11179.80 578
11180.80 557
11181.80 541
11182.80 573
11183.80 623
11184.79 556
11185.79 573
11186.79 548
11187.79 561
11188.79 572
11189.79 538
11190.79 566
11191.79 636
11192.79 594
11193.78 579
11194.78 607
11195.78 582
11196.78 612
11197.78 598
11198.78 599
11199.78 528
11200.78 559
11201.78 577
11202.78 583
11203.78 572
11204.78 532
11205.78 537
11206.78 602
11207.78 591
11208.78 556
11209.78 546
11210.78 527
11211.78 616
11212.78 570
11213.78 578
11214.78 519
11215.78 526
11216.78 534
11217.78 508
11218.78 513
11219.78 511
11220.78 546
11221.78 534
11222.78 498
11223.78 500
11224.78 527
11225.78 509
11226.78 480
11227.78 499
11228.78 504
11229.78 478
11230.78 513
11231.79 567
11232.79 503
11233.79 476
11234.79 460
11235.79 466
11236.79 460
11237.79 497
11238.79 497
11239.79 454
11240.80 485
11241.80 474
11242.80 498
11243.80 523
11244.80 501
11245.80 514
11246.80 505
11247.81 565
11248.81 514
11249.81 564
11250.81 523
11251.81 486
11252.81 496
11253.82 495
11254.82 500
11255.82 489
11256.82 525
11257.82 478
11258.83 445
11259.83 453
11260.83 465
11261.83 488
11262.83 485
11263.84 504
11264.84 490
11265.84 513
11266.84 490
11267.85 525
11268.85 506
11269.85 494
11270.85 526
11271.86 502
11272.86 528
11273.86 487
11274.86 512
11275.87 507
11276.87 547
11277.87 541
11278.88 534
11279.88 530
11280.88 540
11281.88 559
11282.89 586
11283.89 539
11284.89 592
11285.90 619
11286.90 570
11287.90 566
11288.91 530
11289.91 520
11290.91 513
11291.92 541
11292.92 551
11293.93 492
11294.93 528
11295.93 543
11296.94 479
11297.94 520
11298.94 511
11299.95 526
11300.95 514
11301.96 581
11302.96 524
11303.96 476
11304.97 528
11305.97 454
11306.98 499
11307.98 482
11308.98 464
11309.99 475
11310.99 477
11312.00 516
11313.00 553
11314.01 518
11315.01 508
11316.02 526
11317.02 592
11318.03 603
11319.03 556
11320.04 575
11321.04 514
11322.04 516
11323.05 509
11324.05 504
11325.06 560
11326.06 542
11327.07 514
11328.07 507
11329.08 548
11330.09 477
11331.09 450
11332.10 501
11333.10 478
11334.11 506
11335.11 512
11336.12 544
11337.12 508
11338.13 493
11339.13 471
11340.14 473
11341.15 526
11342.15 546
11343.16 546
11344.16 567
11345.17 535
11346.18 554
11347.18 616
11348.19 537
11349.19 530
11350.20 501
11351.21 501
11352.21 490
11353.22 463
11354.22 502
11355.23 473
11356.24 458
11357.24 466
11358.25 482
11359.26 469
11360.26 445
11361.27 452
11362.28 457
11363.28 489
11364.29 462
11365.30 452
11366.30 470
11367.31 476
11368.32 461
11369.32 457
11370.33 440
11371.34 453
11372.35 462
11373.35 438
11374.36 484
11375.37 464
11376.37 475
11377.38 467
11378.39 437
11379.40 488
11380.40 483
11381.41 412
11382.42 430
11383.43 473
11384.43 481
11385.44 436
11386.45 473
11387.46 425
11388.47 411
11389.47 436
11390.48 468
11391.49 424
11392.50 456
11393.51 485
11394.51 469
11395.52 450
11396.53 455
11397.54 461
11398.55 458
11399.55 469
11400.56 436
11401.57 477
11402.58 417
11403.59 419
11404.60 410
11405.61 434
11406.61 427
11407.62 497
11408.63 447
11409.64 396
11410.65 418
11411.66 403
11412.67 424
11413.68 412
11414.68 463
11415.69 443
11416.70 443
11417.71 440
11418.72 456
11419.73 437
11420.74 445
11421.75 416
11422.76 450
11423.77 442
11424.78 431
11425.79 466
11426.80 453
11427.81 446
11428.82 420
11429.82 477
11430.83 430
11431.84 415
11432.85 431
11433.86 403
11434.87 405
11435.88 435
11436.89 423
11437.90 468
11438.91 441
11439.92 444
11440.93 444
11441.94 417
11442.95 400
11443.96 443
11444.98 500
11445.99 435
11447.00 397
11448.01 436
11449.02 428
11450.03 391
11451.04 456
11452.05 412
11453.06 425
11454.07 460
11455.08 421
11456.09 434
11457.10 390
11458.11 431
11459.12 397
11460.14 406
11461.15 390
11462.16 415
11463.17 412
11464.18 425
11465.19 444
11466.20 458
11467.21 449
11468.23 462
11469.24 427
11470.25 440
11471.26 402
11472.27 377
11473.28 396
11474.29 441
11475.31 475
11476.32 396
11477.33 424
11478.34 435
11479.35 418
11480.36 430
11481.38 395
11482.39 400
11483.40 451
11484.41 425
11485.43 434
11486.44 432
11487.45 378
11488.46 414
11489.47 440
11490.49 421
11491.50 365
11492.51 435
11493.52 425
11494.54 404
11495.55 390
11496.56 422
11497.57 387
11498.59 421
11499.60 426
11500.61 425
11501.63 417
11502.64 421
11503.65 360
11504.66 413
11505.68 448
11506.69 409
11507.70 434
11508.72 363
11509.73 415
11510.74 367
11511.76 403
11512.77 406
11513.78 382
11514.80 358
11515.81 350
11516.82 399
11517.84 415
11518.85 380
11519.86 363
11520.88 383
11521.89 397
11522.91 389
11523.92 412
11524.93 419
11525.95 378
11526.96 445
11527.97 396
11528.99 421
11530.00 401
11531.02 396
11532.03 398
11533.05 370
11534.06 363
11535.07 359
11536.09 341
11537.10 369
11538.12 385
11539.13 371
11540.15 413
11541.16 398
11542.18 420
11543.19 419
11544.20 403
11545.22 411
11546.23 395
11547.25 386
11548.26 393
11549.28 384
11550.29 346
11551.31 407
11552.32 430
11553.34 409
11554.35 402
11555.37 410
11556.38 420
11557.40 457
11558.42 438
11559.43 418
11560.45 426
11561.46 432
11562.48 421
11563.49 429
11564.51 383
11565.52 415
11566.54 408
11567.56 415
11568.57 425
11569.59 415
11570.60 429
11571.62 400
11572.63 423
11573.65 378
11574.67 437
11575.68 409
11576.70 442
11577.72 452
11578.73 451
11579.75 422
11580.76 449
11581.78 469
11582.80 486
11583.81 479
11584.83 494
11585.85 509
11586.86 481
11587.88 470
11588.90 457
11589.91 478
11590.93 422
11591.95 520
11592.96 513
11593.98 496
11595.00 543
11596.01 557
11597.03 570
11598.05 602
11599.07 651
11600.08 688
11601.10 734
11602.12 734
11603.13 757
11604.15 716
11605.17 781
11606.19 719
11607.20 689
11608.22 619
11609.24 539
11610.26 561
11611.27 534
11612.29 487
11613.31 474
11614.33 463
11615.35 482
11616.36 453
11617.38 502
11618.40 434
11619.42 444
11620.44 512
11621.45 471
11622.47 467
11623.49 421
11624.51 475
11625.53 432
11626.55 437
11627.56 452
11628.58 489
11629.60 423
11630.62 447
11631.64 385
11632.66 401
11633.67 425
11634.69 412
11635.71 437
11636.73 442
11637.75 456
11638.77 369
11639.79 393
11640.81 403
11641.83 399
11642.84 387
11643.86 419
11644.88 383
11645.90 427
11646.92 424
11647.94 380
11648.96 357
11649.98 390
11651.00 376
11652.02 384
11653.04 418
11654.06 408
11655.08 420
11656.10 382
11657.12 400
11658.14 423
11659.16 351
11660.18 388
11661.20 391
11662.22 366
11663.24 356
11664.26 369
11665.28 376
11666.30 365
11667.32 338
11668.34 364
11669.36 382
11670.38 429
11671.40 404
11672.42 381
11673.44 407
11674.46 394
11675.48 391
11676.50 412
11677.52 403
11678.54 417
11679.56 422
11680.58 375
11681.60 401
11682.62 426
11683.64 342
11684.66 352
11685.69 367
11686.71 393
11687.73 411
11688.75 402
11689.77 384
11690.79 401
11691.81 386
11692.83 361
11693.85 379
11694.88 356
11695.90 382
11696.92 403
11697.94 391
11698.96 356
11699.98 402
11701.01 415
11702.03 378
11703.05 367
11704.07 332
11705.09 326
11706.11 348
11707.14 379
11708.16 419
11709.18 357
11710.20 373
11711.22 365
11712.25 378
11713.27 371
11714.29 389
11715.31 402
11716.33 380
11717.36 338
11718.38 358
11719.40 374
11720.42 381
11721.45 353
11722.47 342
11723.49 346
11724.51 348
11725.54 339
11726.56 393
11727.58 368
11728.61 371
11729.63 340
11730.65 357
11731.67 394
11732.70 344
11733.72 366
11734.74 344
11735.77 371
11736.79 376
11737.81 373
11738.84 357
11739.86 362
11740.88 388
11741.91 380
11742.93 341
11743.95 345
11744.98 382
11746.00 388
11747.02 358
11748.05 352
11749.07 357
11750.09 352
11751.12 376
11752.14 395
11753.17 426
11754.19 430
11755.21 424
11756.24 383
11757.26 394
11758.29 363
11759.31 371
11760.33 368
11761.36 429
11762.38 360
11763.41 364
11764.43 396
11765.46 367
11766.48 408
11767.51 363
11768.53 385
11769.55 384
11770.58 352
11771.60 390
11772.63 416
11773.65 404
11774.68 413
11775.70 401
11776.73 397
11777.75 414
11778.78 401
11779.80 381
11780.83 389
11781.85 345
11782.88 360
11783.90 363
11784.93 341
11785.95 387
11786.98 376
11788.01 382
11789.03 345
11790.06 369
11791.08 365
11792.11 429
11793.13 410
11794.16 410
11795.18 416
11796.21 397
11797.24 390
11798.26 348
11799.29 412
11800.31 368
11801.34 387
11802.37 391
11803.39 448
11804.42 452
11805.44 406
11806.47 405
11807.50 422
11808.52 403
11809.55 375
11810.58 418
11811.60 422
11812.63 403
11813.66 392
11814.68 413
11815.71 414
11816.74 405
11817.76 396
11818.79 449
11819.82 403
11820.84 393
11821.87 377
11822.90 434
11823.92 435
11824.95 397
11825.98 373
11827.00 393
11828.03 407
11829.06 411
11830.09 450
11831.11 452
11832.14 433
11833.17 456
11834.20 453
11835.22 451
11836.25 423
11837.28 404
11838.31 426
11839.33 477
11840.36 429
11841.39 395
11842.42 440
11843.44 422
11844.47 449
11845.50 456
11846.53 508
11847.56 454
11848.58 431
11849.61 452
11850.64 452
11851.67 446
11852.70 444
11853.72 480
11854.75 459
11855.78 417
11856.81 464
11857.84 452
11858.87 461
11859.90 452
11860.92 439
11861.95 448
11862.98 432
11864.01 442
11865.04 477
11866.07 486
11867.10 467
11868.13 511
11869.15 483
11870.18 461
11871.21 486
11872.24 474
11873.27 456
11874.30 468
11875.33 479
11876.36 504
11877.39 545
11878.42 463
11879.45 481
11880.48 495
11881.51 496
11882.53 507
11883.56 500
11884.59 511
11885.62 551
11886.65 515
11887.68 491
11888.71 528
11889.74 531
11890.77 577
11891.80 590
11892.83 542
11893.86 550
11894.89 606
11895.92 635
11896.95 593
11897.98 586
11899.01 604
11900.04 632
11901.07 604
11902.10 643
11903.13 673
11904.17 705
11905.20 653
11906.23 651
11907.26 672
11908.29 698
11909.32 667
11910.35 685
11911.38 698
11912.41 634
11913.44 696
11914.47 662
11915.50 658
11916.53 649
11917.57 633
11918.60 654
11919.63 654
11920.66 668
11921.69 655
11922.72 696
11923.75 668
11924.78 683
11925.82 635
11926.85 710
11927.88 795
11928.91 767
11929.94 788
11930.97 878
11932.00 966
11933.04 999
11934.07 1012
11935.10 1077
11936.13 1080
11937.16 1157
11938.20 1067
11939.23 961
11940.26 903
11941.29 865
11942.32 822
11943.36 810
11944.39 752
11945.42 735
11946.45 699
11947.49 705
11948.52 676
11949.55 662
11950.58 670
11951.62 632
11952.65 646
11953.68 708
11954.71 626
11955.75 598
11956.78 598
11957.81 578
11958.84 604
11959.88 606
11960.91 620
11961.94 591
11962.98 569
11964.01 570
11965.04 572
11966.08 624
11967.11 650
11968.14 587
11969.17 626
11970.21 616
11971.24 571
11972.27 597
11973.31 569
11974.34 583
11975.38 560
11976.41 618
11977.44 594
11978.48 594
11979.51 541
11980.54 567
11981.58 572
11982.61 546
11983.65 582
11984.68 570
11985.71 597
11986.75 592
11987.78 553
11988.82 570
11989.85 545
11990.88 599
11991.92 609
11992.95 568
11993.99 607
11995.02 625
11996.06 593
11997.09 553
11998.13 577
11999.16 600
12000.19 612
12001.23 558
12002.26 579
12003.30 609
12004.33 626
12005.37 610
12006.40 626
12007.44 594
12008.47 637
12009.51 613
12010.54 657
12011.58 634
12012.61 640
12013.65 656
12014.68 623
12015.72 653
12016.75 700
12017.79 708
12018.83 731
12019.86 727
12020.90 700
12021.93 726
12022.97 714
12024.00 708
12025.04 783
12026.07 717
12027.11 661
12028.15 653
12029.18 694
12030.22 639
12031.25 659
12032.29 695
12033.33 674
12034.36 722
12035.40 664
12036.43 611
12037.47 677
12038.51 696
12039.54 665
12040.58 646
12041.62 621
12042.65 586
12043.69 611
12044.73 587
12045.76 615
12046.80 555
12047.84 559
12048.87 570
12049.91 654
12050.95 612
12051.98 591
12053.02 596
12054.06 588
12055.09 581
12056.13 607
12057.17 603
12058.20 587
12059.24 603
12060.28 577
12061.32 556
12062.35 528
12063.39 596
12064.43 573
12065.47 565
12066.50 598
12067.54 633
12068.58 609
12069.62 642
12070.65 587
12071.69 544
12072.73 612
12073.77 634
12074.81 603
12075.84 592
12076.88 652
12077.92 610
12078.96 559
12080.00 611
12081.03 646
12082.07 656
12083.11 597
12084.15 572
12085.19 572
12086.22 574
12087.26 646
12088.30 608
12089.34 618
12090.38 589
12091.42 617
12092.46 610
12093.49 567
12094.53 578
12095.57 580
12096.61 593
12097.65 640
12098.69 585
12099.73 617
12100.77 627
12101.81 603
12102.84 650
12103.88 666
12104.92 667
12105.96 752
12107.00 683
12108.04 687
12109.08 705
12110.12 704
12111.16 734
12112.20 621
12113.24 648
12114.28 605
12115.32 573
12116.36 582
12117.40 550
12118.44 573
12119.48 592
12120.52 569
12121.55 550
12122.59 544
12123.63 521
12124.67 542
12125.71 504
12126.75 538
12127.80 563
12128.84 563
12129.88 480
12130.92 509
12131.96 531
12133.00 515
12134.04 510
12135.08 575
12136.12 572
12137.16 516
12138.20 487
12139.24 471
12140.28 509
12141.32 541
12142.36 473
12143.40 471
12144.44 467
12145.48 453
12146.53 521
12147.57 557
12148.61 447
12149.65 469
12150.69 487
12151.73 511
12152.77 502
12153.81 483
12154.85 465
12155.90 498
12156.94 509
12157.98 478
12159.02 450
12160.06 456
12161.10 477
12162.14 436
12163.19 421
12164.23 446
12165.27 481
12166.31 517
12167.35 454
12168.40 452
12169.44 445
12170.48 425
12171.52 445
12172.56 415
12173.61 450
12174.65 485
12175.69 499
12176.73 477
12177.77 405
12178.82 445
12179.86 495
12180.90 492
12181.94 490
12182.99 443
12184.03 470
12185.07 458
12186.11 473
12187.16 458
12188.20 460
12189.24 453
12190.29 500
12191.33 495
12192.37 480
12193.41 424
12194.46 467
12195.50 466
12196.54 457
12197.59 496
12198.63 437
12199.67 499
12200.72 496
12201.76 453
12202.80 422
12203.85 444
12204.89 470
12205.93 473
12206.98 431
12208.02 442
12209.06 481
12210.11 478
12211.15 464
12212.19 422
12213.24 396
12214.28 416
12215.33 441
12216.37 429
12217.41 402
12218.46 456
12219.50 483
12220.55 464
12221.59 413
12222.63 458
12223.68 444
12224.72 475
12225.77 442
12226.81 460
12227.86 464
12228.90 455
12229.95 463
12230.99 502
12232.03 472
12233.08 492
12234.12 501
12235.17 514
12236.21 497
12237.26 504
12238.30 456
12239.35 441
12240.39 493
12241.44 418
12242.48 426
12243.53 457
12244.57 463
12245.62 452
12246.66 449
12247.71 443
12248.75 448
12249.80 451
12250.85 436
12251.89 432
12252.94 437
12253.98 404
12255.03 428
12256.07 455
12257.12 431
12258.16 462
12259.21 459
12260.26 411
12261.30 427
12262.35 415
12263.39 419
12264.44 392
12265.49 408
12266.53 435
12267.58 422
12268.62 445
12269.67 426
12270.72 417
12271.76 446
12272.81 441
12273.86 444
12274.90 440
12275.95 440
12277.00 456
12278.04 404
12279.09 434
12280.14 441
12281.18 379
12282.23 406
12283.28 396
12284.32 398
12285.37 420
12286.42 409
12287.46 450
12288.51 479
12289.56 427
12290.60 417
12291.65 395
12292.70 420
12293.75 422
12294.79 392
12295.84 385
12296.89 417
12297.94 418
12298.98 395
12300.03 362
12301.08 437
12302.13 382
12303.17 409
12304.22 422
12305.27 455
12306.32 413
12307.36 438
12308.41 425
12309.46 397
12310.51 417
12311.56 440
12312.60 523
12313.65 441
12314.70 402
12315.75 388
12316.80 391
12317.85 390
12318.89 417
12319.94 425
12320.99 401
12322.04 401
12323.09 393
12324.14 360
12325.18 444
12326.23 372
12327.28 353
12328.33 386
12329.38 380
12330.43 379
12331.48 402
12332.53 363
12333.57 354
12334.62 405
12335.67 444
12336.72 402
12337.77 376
12338.82 361
12339.87 362
12340.92 400
12341.97 430
12343.02 375
12344.07 366
12345.12 363
12346.17 439
12347.22 425
12348.26 445
12349.31 393
12350.36 407
12351.41 442
12352.46 403
12353.51 363
12354.56 339
12355.61 368
12356.66 392
12357.71 428
12358.76 409
12359.81 396
12360.86 410
12361.91 396
12362.96 438
12364.01 383
12365.06 375
12366.11 377
12367.16 420
12368.22 402
12369.27 424
12370.32 415
12371.37 413
12372.42 397
12373.47 414
12374.52 423
12375.57 397
12376.62 419
12377.67 430
12378.72 404
12379.77 391
12380.82 423
12381.87 408
12382.93 428
12383.98 432
12385.03 403
12386.08 448
12387.13 450
12388.18 452
12389.23 429
12390.28 387
12391.34 420
12392.39 409
12393.44 360
12394.49 443
12395.54 429
12396.59 415
12397.65 431
12398.70 438
12399.75 421
12400.80 444
12401.85 496
12402.90 453
12403.96 452
12405.01 416
12406.06 455
12407.11 442
12408.16 451
12409.22 434
12410.27 432
12411.32 405
12412.37 471
12413.43 463
12414.48 459
12415.53 438
12416.58 413
12417.64 446
12418.69 449
12419.74 449
12420.79 398
12421.85 400
12422.90 412
12423.95 436
12425.00 432
12426.06 442
12427.11 431
12428.16 429
12429.22 431
12430.27 440
12431.32 425
12432.38 435
12433.43 439
12434.48 419
12435.54 414
12436.59 465
12437.64 469
12438.70 450
12439.75 469
12440.80 424
12441.86 482
12442.91 419
12443.96 485
12445.02 446
12446.07 436
12447.13 403
12448.18 472
12449.23 428
12450.29 421
12451.34 393
12452.39 442
12453.45 507
12454.50 451
12455.56 464
12456.61 455
12457.67 464
12458.72 467
12459.77 476
12460.83 481
12461.88 492
12462.94 467
12463.99 477
12465.05 422
12466.10 451
12467.16 430
12468.21 453
12469.26 487
12470.32 454
12471.37 473
12472.43 474
12473.48 499
12474.54 464
12475.59 414
12476.65 484
12477.70 520
12478.76 511
12479.81 568
12480.87 532
12481.93 490
12482.98 489
12484.04 531
12485.09 486
12486.15 513
12487.20 552
12488.26 541
12489.31 611
12490.37 646
12491.42 708
12492.48 683
12493.54 772
12494.59 862
12495.65 946
12496.70 939
12497.76 996
12498.82 963
12499.87 947
12500.93 968
12501.98 961
12503.04 894
12504.10 889
12505.15 859
12506.21 752
12507.26 681
12508.32 642
12509.38 707
12510.43 602
12511.49 569
12512.55 542
12513.60 549
12514.66 570
12515.72 555
12516.77 604
12517.83 571
12518.89 542
12519.94 516
12521.00 523
12522.06 467
12523.12 530
12524.17 536
12525.23 532
12526.29 522
12527.34 502
12528.40 480
12529.46 522
12530.52 550
12531.57 548
12532.63 517
12533.69 506
12534.75 529
12535.80 517
12536.86 487
12537.92 443
12538.98 506
12540.03 442
12541.09 517
12542.15 453
12543.21 433
12544.26 444
12545.32 460
12546.38 438
12547.44 476
12548.50 405
12549.56 451
12550.61 469
12551.67 472
12552.73 464
12553.79 486
12554.85 462
12555.90 452
12556.96 460
12558.02 435
12559.08 504
12560.14 458
12561.20 427
12562.26 459
12563.31 472
12564.37 461
12565.43 517
12566.49 523
12567.55 496
12568.61 484
12569.67 470
12570.73 505
12571.79 529
12572.85 550
12573.90 570
12574.96 559
12576.02 572
12577.08 618
12578.14 646
12579.20 642
12580.26 616
12581.32 593
12582.38 584
12583.44 613
12584.50 648
12585.56 616
12586.62 565
12587.68 568
12588.74 578
12589.80 585
12590.86 626
12591.92 548
12592.98 509
12594.04 590
12595.10 575
12596.16 591
12597.22 569
12598.28 602
12599.34 587
12600.40 559
12601.46 537
12602.52 573
12603.58 515
12604.64 516
12605.70 494
12606.76 510
12607.82 452
12608.88 448
12609.94 507
12611.00 502
12612.06 491
12613.12 490
12614.19 478
12615.25 506
12616.31 477
12617.37 518
12618.43 500
12619.49 516
12620.55 496
12621.61 458
12622.67 509
12623.74 475
12624.80 477
12625.86 473
12626.92 447
12627.98 462
12629.04 468
12630.10 450
12631.17 462
12632.23 443
12633.29 412
12634.35 423
12635.41 443
12636.47 444
12637.54 482
12638.60 485
12639.66 451
12640.72 434
12641.78 426
12642.85 452
12643.91 447
12644.97 480
12646.03 428
12647.09 445
12648.16 410
12649.22 412
12650.28 431
12651.34 427
12652.41 475
12653.47 467
12654.53 465
12655.59 437
12656.66 454
12657.72 497
12658.78 510
12659.84 477
12660.91 456
12661.97 452
12663.03 471
12664.10 459
12665.16 441
12666.22 442
12667.29 455
12668.35 479
12669.41 431
12670.48 435
12671.54 402
12672.60 414
12673.67 455
12674.73 411
12675.79 399
12676.86 436
12677.92 436
12678.98 420
12680.05 434
12681.11 417
12682.17 419
12683.24 433
12684.30 397
12685.37 442
12686.43 428
12687.49 447
12688.56 467
12689.62 425
12690.69 418
12691.75 411
12692.81 439
12693.88 436
12694.94 446
12696.01 417
12697.07 399
12698.13 434
12699.20 439
12700.26 452
12701.33 404
12702.39 427
12703.46 454
12704.52 458
12705.59 432
12706.65 459
12707.72 452
12708.78 452
12709.85 444
12710.91 444
12711.98 424
12713.04 488
12714.11 466
12715.17 482
12716.24 491
12717.30 446
12718.37 483
12719.43 446
12720.50 460
12721.56 482
12722.63 467
12723.69 438
12724.76 465
12725.82 434
12726.89 461
12727.96 476
12729.02 476
12730.09 492
12731.15 468
12732.22 442
12733.29 440
12734.35 448
12735.42 434
12736.48 420
12737.55 450
12738.62 474
12739.68 510
12740.75 479
12741.81 432
12742.88 485
12743.95 473
12745.01 433
12746.08 435
12747.15 450
12748.21 428
12749.28 461
12750.35 450
12751.41 431
12752.48 426
12753.55 409
12754.61 425
12755.68 464
12756.75 424
12757.81 420
12758.88 428
12759.95 451
12761.01 410
12762.08 410
12763.15 422
12764.21 469
12765.28 433
12766.35 409
12767.42 420
12768.48 391
12769.55 424
12770.62 402
12771.69 456
12772.75 412
12773.82 400
12774.89 417
12775.96 407
12777.02 417
12778.09 354
12779.16 401
12780.23 415
12781.30 411
12782.36 388
12783.43 382
12784.50 401
12785.57 382
12786.64 429
12787.70 385
12788.77 418
12789.84 369
12790.91 406
12791.98 382
12793.05 397
12794.11 406
12795.18 411
12796.25 382
12797.32 401
12798.39 432
12799.46 419
12800.53 461
12801.59 398
12802.66 393
12803.73 396
12804.80 425
12805.87 402
12806.94 408
12808.01 427
12809.08 409
12810.15 393
12811.21 397
12812.28 429
12813.35 415
12814.42 407
12815.49 394
12816.56 478
12817.63 435
12818.70 457
12819.77 499
12820.84 446
12821.91 459
12822.98 441
12824.05 465
12825.12 381
12826.19 470
12827.26 460
12828.33 459
12829.40 443
12830.47 399
12831.54 381
12832.61 421
12833.68 400
12834.75 381
12835.82 407
12836.89 429
12837.96 400
12839.03 415
12840.10 450
12841.17 425
12842.24 424
12843.31 413
12844.38 384
12845.45 376
12846.52 367
12847.59 381
12848.66 400
12849.73 424
12850.80 366
12851.88 351
12852.95 392
12854.02 411
12855.09 398
12856.16 354
12857.23 347
12858.30 355
12859.37 395
12860.44 368
12861.51 366
12862.59 358
12863.66 377
12864.73 349
12865.80 354
12866.87 401
12867.94 371
12869.01 394
12870.09 400
12871.16 392
12872.23 375
12873.30 337
12874.37 336
12875.45 348
12876.52 363
12877.59 356
12878.66 349
12879.73 340
12880.81 376
12881.88 366
12882.95 380
12884.02 356
12885.09 341
12886.17 344
12887.24 319
12888.31 356
12889.38 359
12890.46 365
12891.53 349
12892.60 325
12893.67 339
12894.75 345
12895.82 328
12896.89 346
12897.96 319
12899.04 339
12900.11 345
12901.18 391
12902.26 359
12903.33 374
12904.40 335
12905.47 362
12906.55 355
12907.62 348
12908.69 350
12909.77 364
12910.84 363
12911.91 291
12912.99 322
12914.06 331
12915.13 323
12916.21 319
12917.28 323
12918.36 324
12919.43 360
12920.50 367
12921.58 298
12922.65 314
12923.72 310
12924.80 362
12925.87 345
12926.95 353
12928.02 307
12929.09 334
12930.17 325
12931.24 372
12932.32 352
12933.39 348
12934.46 292
12935.54 311
12936.61 327
12937.69 324
12938.76 317
12939.84 348
12940.91 375
12941.99 367
12943.06 346
12944.14 335
12945.21 375
12946.28 346
12947.36 357
12948.43 339
12949.51 314
12950.58 346
12951.66 332
12952.73 350
12953.81 293
12954.88 299
12955.96 320
12957.04 341
12958.11 315
12959.19 319
12960.26 312
12961.34 343
12962.41 330
12963.49 318
12964.56 321
12965.64 345
12966.71 377
12967.79 350
12968.87 355
12969.94 331
12971.02 353
12972.09 349
12973.17 319
12974.24 303
12975.32 340
12976.40 374
12977.47 349
12978.55 315
12979.63 302
12980.70 319
12981.78 308
12982.85 322
12983.93 327
12985.01 299
12986.08 304
12987.16 331
12988.24 320
12989.31 323
12990.39 317
12991.47 329
12992.54 334
12993.62 337
12994.70 315
12995.77 330
12996.85 314
12997.93 319
12999.00 313
13000.08 290
13001.16 302
13002.24 312
13003.31 311
13004.39 302
13005.47 331
13006.54 345
13007.62 325
13008.70 309
13009.78 305
13010.85 323
13011.93 369
13013.01 302
13014.09 310
13015.16 352
13016.24 366
13017.32 352
13018.40 343
13019.48 327
13020.55 309
13021.63 315
13022.71 276
13023.79 330
13024.86 330
13025.94 324
13027.02 311
13028.10 341
13029.18 308
13030.26 322
13031.33 321
13032.41 339
13033.49 311
13034.57 296
13035.65 316
13036.73 300
13037.80 334
13038.88 345
13039.96 361
13041.04 351
13042.12 332
13043.20 390
13044.28 340
13045.36 310
13046.44 307
13047.51 363
13048.59 350
13049.67 309
13050.75 298
13051.83 316
13052.91 313
13053.99 318
13055.07 316
13056.15 290
13057.23 282
13058.31 323
13059.39 331
13060.47 360
13061.55 330
13062.62 324
13063.70 322
13064.78 324
13065.86 315
13066.94 315
13068.02 315
13069.10 327
13070.18 317
13071.26 276
13072.34 328
13073.42 305
13074.50 312
13075.58 363
13076.66 335
13077.74 328
13078.82 305
13079.90 329
13080.99 335
13082.07 322
13083.15 309
13084.23 298
13085.31 292
13086.39 288
13087.47 311
13088.55 310
13089.63 311
13090.71 291
13091.79 292
13092.87 307
13093.95 314
13095.03 308
13096.12 289
13097.20 316
13098.28 273
13099.36 299
13100.44 332
13101.52 307
13102.60 297
13103.68 296
13104.76 315
13105.85 321
13106.93 290
13108.01 300
13109.09 310
13110.17 287
13111.25 292
13112.34 298
13113.42 273
13114.50 297
13115.58 296
13116.66 325
13117.74 284
13118.83 297
13119.91 330
13120.99 330
13122.07 285
13123.15 317
13124.24 307
13125.32 272
13126.40 273
13127.48 341
13128.57 322
13129.65 286
13130.73 303
13131.81 311
13132.90 303
13133.98 340
13135.06 273
13136.14 318
13137.23 292
13138.31 285
13139.39 313
13140.48 332
13141.56 343
13142.64 312
13143.72 322
13144.81 292
13145.89 316
13146.97 324
13148.06 303
13149.14 301
13150.22 304
13151.31 314
13152.39 327
13153.47 324
13154.56 295
13155.64 279
13156.72 290
13157.81 319
13158.89 283
13159.97 296
13161.06 316
13162.14 329
13163.23 319
13164.31 307
13165.39 300
13166.48 293
13167.56 319
13168.64 291
13169.73 320
13170.81 248
13171.90 295
13172.98 293
13174.07 292
13175.15 281
13176.23 314
13177.32 301
13178.40 298
13179.49 292
13180.57 305
13181.66 300
13182.74 289
13183.83 302
13184.91 326
13185.99 268
13187.08 326
13188.16 305
13189.25 311
13190.33 326
13191.42 286
13192.50 307
13193.59 315
13194.67 277
13195.76 314
13196.84 307
13197.93 316
13199.01 310
13200.10 315
13201.19 301
13202.27 283
13203.36 287
13204.44 306
13205.53 298
13206.61 305
13207.70 306
13208.78 314
13209.87 293
13210.96 315
13212.04 321
13213.13 320
13214.21 319
13215.30 336
13216.39 313
13217.47 324
13218.56 316
13219.64 297
13220.73 303
13221.82 312
13222.90 286
13223.99 307
13225.07 310
13226.16 316
13227.25 302
13228.33 286
13229.42 303
13230.51 330
13231.59 321
13232.68 310
13233.77 359
13234.85 344
13235.94 317
13237.03 309
13238.11 312
13239.20 303
13240.29 310
13241.37 329
13242.46 301
13243.55 323
13244.64 328
13245.72 324
13246.81 321
13247.90 336
13248.99 325
13250.07 329
13251.16 283
13252.25 327
13253.34 328
13254.42 300
13255.51 315
13256.60 353
13257.69 350
13258.77 335
13259.86 309
13260.95 321
13262.04 333
13263.12 323
13264.21 317
13265.30 332
13266.39 336
13267.48 343
13268.56 371
13269.65 388
13270.74 337
13271.83 327
13272.92 331
13274.01 373
13275.09 333
13276.18 394
13277.27 369
13278.36 388
13279.45 350
13280.54 354
13281.63 318
13282.71 352
13283.80 370
13284.89 376
13285.98 355
13287.07 352
13288.16 401
13289.25 387
13290.34 368
13291.43 373
13292.51 351
13293.60 375
13294.69 376
13295.78 396
13296.87 350
13297.96 418
13299.05 390
13300.14 378
13301.23 408
13302.32 378
13303.41 400
13304.50 424
13305.59 446
13306.68 437
13307.77 383
13308.86 390
13309.95 405
13311.04 448
13312.13 411
13313.22 407
13314.31 440
13315.40 398
13316.49 386
13317.58 399
13318.67 427
13319.76 432
13320.85 443
13321.94 424
13323.03 454
13324.12 425
13325.21 405
13326.30 403
13327.39 402
13328.48 399
13329.57 437
13330.66 464
13331.75 450
13332.84 429
13333.93 458
13335.02 469
13336.12 434
13337.21 450
13338.30 439
13339.39 445
13340.48 423
13341.57 434
13342.66 428
13343.75 449
13344.84 444
13345.94 444
13347.03 408
13348.12 420
13349.21 421
13350.30 430
13351.39 449
13352.48 458
13353.58 440
13354.67 452
13355.76 430
13356.85 444
13357.94 428
13359.04 472
13360.13 473
13361.22 460
13362.31 489
13363.40 500
13364.50 511
13365.59 488
13366.68 510
13367.77 505
13368.86 527
13369.96 547
13371.05 547
13372.14 545
13373.23 540
13374.33 532
13375.42 526
13376.51 533
13377.60 507
13378.70 478
13379.79 487
13380.88 454
13381.97 507
13383.07 463
13384.16 450
13385.25 459
13386.35 444
13387.44 442
13388.53 457
13389.62 442
13390.72 429
13391.81 442
13392.90 461
13394.00 511
13395.09 460
13396.18 436
13397.28 427
13398.37 451
13399.46 443
13400.56 425
13401.65 388
13402.75 425
13403.84 402
13404.93 390
13406.03 393
13407.12 439
13408.21 433
13409.31 427
13410.40 404
13411.50 451
13412.59 443
13413.68 437
13414.78 433
13415.87 385
13416.97 388
13418.06 404
13419.16 419
13420.25 452
13421.34 445
13422.44 420
13423.53 407
13424.63 437
13425.72 439
13426.82 437
13427.91 409
13429.01 468
13430.10 442
13431.20 391
13432.29 410
13433.39 405
13434.48 440
13435.58 456
13436.67 426
13437.77 445
13438.86 436
13439.96 456
13441.05 465
13442.15 476
13443.24 415
13444.34 440
13445.43 443
13446.53 455
13447.62 460
13448.72 470
13449.81 450
13450.91 470
13452.01 443
13453.10 456
13454.20 490
13455.29 469
13456.39 436
13457.48 418
13458.58 495
13459.68 481
13460.77 446
13461.87 495
13462.96 511
13464.06 505
13465.16 510
13466.25 492
13467.35 470
13468.45 466
13469.54 464
13470.64 502
13471.73 493
13472.83 516
13473.93 461
13475.02 504
13476.12 502
13477.22 497
13478.31 553
13479.41 504
13480.51 519
13481.60 542
13482.70 486
13483.80 486
13484.90 525
13485.99 533
13487.09 505
13488.19 550
13489.28 566
13490.38 535
13491.48 554
13492.58 535
13493.67 575
13494.77 570
13495.87 577
13496.97 574
13498.06 608
13499.16 611
13500.26 583
13501.36 636
13502.45 632
13503.55 657
13504.65 637
13505.75 690
13506.84 680
13507.94 639
13509.04 632
13510.14 608
13511.24 556
13512.33 625
13513.43 582
13514.53 547
13515.63 518
13516.73 515
13517.83 579
13518.92 506
13520.02 525
13521.12 500
13522.22 479
13523.32 481
13524.42 518
13525.52 520
13526.61 509
13527.71 471
13528.81 495
13529.91 472
13531.01 448
13532.11 486
13533.21 468
13534.31 473
13535.41 440
13536.50 471
13537.60 468
13538.70 459
13539.80 424
13540.90 464
13542.00 452
13543.10 470
13544.20 484
13545.30 485
13546.40 438
13547.50 423
13548.60 424
13549.70 422
13550.80 424
13551.90 477
13553.00 424
13554.10 466
13555.20 468
13556.30 437
13557.40 436
13558.50 412
13559.60 446
13560.70 460
13561.80 440
13562.90 425
13564.00 410
13565.10 423
13566.20 418
13567.30 446
13568.40 455
13569.50 431
13570.60 405
13571.70 400
13572.80 396
13573.90 444
13575.00 420
13576.10 432
13577.20 461
13578.30 437
13579.40 446
13580.51 429
13581.61 420
13582.71 417
13583.81 437
13584.91 439
13586.01 429
13587.11 414
13588.21 435
13589.31 422
13590.42 462
13591.52 458
13592.62 419
13593.72 405
13594.82 426
13595.92 410
13597.02 439
13598.13 434
13599.23 432
13600.33 399
13601.43 428
13602.53 436
13603.63 411
13604.74 431
13605.84 443
13606.94 508
13608.04 464
13609.14 446
13610.25 454
13611.35 509
13612.45 433
13613.55 471
13614.66 488
13615.76 460
13616.86 446
13617.96 518
13619.06 497
13620.17 495
13621.27 436
13622.37 446
13623.47 468
13624.58 474
13625.68 499
13626.78 445
13627.89 477
13628.99 455
13630.09 441
13631.19 471
13632.30 468
13633.40 470
13634.50 504
13635.61 469
13636.71 455
13637.81 462
13638.92 471
13640.02 453
13641.12 455
13642.23 464
13643.33 450
13644.43 507
13645.54 493
13646.64 482
13647.74 463
13648.85 478
13649.95 483
13651.06 465
13652.16 413
13653.26 406
13654.37 434
13655.47 418
13656.57 438
13657.68 487
13658.78 446
13659.89 440
13660.99 435
13662.10 448
13663.20 481
13664.30 451
13665.41 455
13666.51 442
13667.62 449
13668.72 461
13669.83 422
13670.93 417
13672.04 407
13673.14 418
13674.24 455
13675.35 414
13676.45 416
13677.56 423
13678.66 459
13679.77 461
13680.87 441
13681.98 436
13683.08 428
13684.19 430
13685.29 441
13686.40 430
13687.50 449
13688.61 451
13689.71 428
13690.82 436
13691.93 425
13693.03 434
13694.14 405
13695.24 424
13696.35 460
13697.45 435
13698.56 462
13699.66 441
13700.77 453
13701.88 458
13702.98 464
13704.09 480
13705.19 477
13706.30 437
13707.41 456
13708.51 486
13709.62 476
13710.72 516
13711.83 480
13712.94 467
13714.04 467
13715.15 495
13716.26 481
13717.36 514
13718.47 480
13719.58 509
13720.68 508
13721.79 516
13722.90 490
13724.00 494
13725.11 537
13726.22 502
13727.32 509
13728.43 519
13729.54 541
13730.64 518
13731.75 525
13732.86 569
13733.96 571
13735.07 563
13736.18 567
13737.29 592
13738.39 567
13739.50 531
13740.61 556
13741.72 598
13742.82 600
13743.93 549
13745.04 591
13746.15 631
13747.25 612
13748.36 584
13749.47 565
13750.58 598
13751.68 593
13752.79 631
13753.90 622
13755.01 625
13756.12 596
13757.22 640
13758.33 673
13759.44 651
13760.55 666
13761.66 677
13762.77 728
13763.87 732
13764.98 751
13766.09 752
13767.20 815
13768.31 844
13769.42 821
13770.52 832
13771.63 895
13772.74 951
13773.85 921
13774.96 959
13776.07 984
13777.18 997
13778.29 1047
13779.39 1020
13780.50 918
13781.61 952
13782.72 896
13783.83 857
13784.94 868
13786.05 787
13787.16 805
13788.27 787
13789.38 745
13790.49 714
13791.60 672
13792.71 721
13793.81 692
13794.92 727
13796.03 678
13797.14 709
13798.25 637
13799.36 660
13800.47 642
13801.58 683
13802.69 664
13803.80 628
13804.91 644
13806.02 623
13807.13 627
13808.24 624
13809.35 678
13810.46 655
13811.57 636
13812.68 683
13813.79 645
13814.90 615
13816.02 609
13817.13 602
13818.24 615
13819.35 618
13820.46 593
13821.57 589
13822.68 556
13823.79 596
13824.90 614
13826.01 635
13827.12 620
13828.23 625
13829.34 557
13830.45 567
13831.57 574
13832.68 545
13833.79 532
13834.90 569
13836.01 554
13837.12 559
13838.23 545
13839.34 564
13840.46 539
13841.57 548
13842.68 537
13843.79 552
13844.90 571
13846.01 541
13847.13 564
13848.24 558
13849.35 565
13850.46 509
13851.57 537
13852.68 569
13853.80 487
13854.91 495
13856.02 506
13857.13 554
13858.24 527
13859.36 550
13860.47 555
13861.58 570
13862.69 588
13863.81 611
13864.92 609
13866.03 592
13867.14 607
13868.26 616
13869.37 595
13870.48 587
13871.59 584
13872.71 630
13873.82 639
13874.93 585
13876.04 563
13877.16 602
13878.27 636
13879.38 619
13880.50 590
13881.61 614
13882.72 627
13883.84 612
13884.95 630
13886.06 635
13887.18 568
13888.29 570
13889.40 578
13890.52 581
13891.63 609
13892.74 609
13893.86 559
13894.97 610
13896.08 629
13897.20 663
13898.31 641
13899.42 666
13900.54 622
13901.65 623
13902.77 627
13903.88 646
13904.99 623
13906.11 640
13907.22 640
13908.34 618
13909.45 590
13910.56 599
13911.68 625
13912.79 568
13913.91 566
13915.02 552
13916.14 586
13917.25 553
13918.37 543
13919.48 530
13920.60 532
13921.71 543
13922.82 516
13923.94 497
13925.05 502
13926.17 565
13927.28 572
13928.40 554
13929.51 523
13930.63 564
13931.74 557
13932.86 558
13933.97 531
13935.09 537
13936.20 535
13937.32 546
13938.44 562
13939.55 572
13940.67 539
13941.78 548
13942.90 542
13944.01 532
13945.13 556
13946.24 504
13947.36 569
13948.48 527
13949.59 543
13950.71 479
13951.82 496
13952.94 546
13954.05 493
13955.17 522
13956.29 520
13957.40 492
13958.52 547
13959.64 579
13960.75 553
13961.87 522
13962.98 490
13964.10 478
13965.22 469
13966.33 535
13967.45 521
13968.57 523
13969.68 492
13970.80 481
13971.92 489
13973.03 539
13974.15 542
13975.27 559
13976.38 572
13977.50 565
13978.62 523
13979.73 460
13980.85 507
13981.97 519
13983.09 500
13984.20 551
13985.32 535
13986.44 535
13987.56 489
13988.67 543
13989.79 557
13990.91 520
13992.02 486
13993.14 516
13994.26 514
13995.38 532
13996.50 499
13997.61 566
13998.73 537
13999.85 535
14000.97 546
14002.08 539
14003.20 523
14004.32 497
14005.44 519
14006.56 508
14007.67 527
14008.79 540
14009.91 543
14011.03 573
14012.15 591
14013.27 531
14014.38 570
14015.50 565
14016.62 612
14017.74 554
14018.86 577
14019.98 592
14021.10 629
14022.21 582
14023.33 609
14024.45 636
14025.57 620
14026.69 635
14027.81 594
14028.93 581
14030.05 608
14031.17 594
14032.28 620
14033.40 590
14034.52 582
14035.64 591
14036.76 606
14037.88 574
14039.00 556
14040.12 554
14041.24 581
14042.36 616
14043.48 570
14044.60 545
14045.72 527
14046.84 512
14047.96 505
14049.08 549
14050.20 556
14051.32 547
14052.44 575
14053.56 557
14054.68 558
14055.80 570
14056.92 558
14058.04 536
14059.16 531
14060.28 549
14061.40 574
14062.52 566
14063.64 558
14064.76 523
14065.88 554
14067.00 579
14068.12 564
14069.24 553
14070.36 592
14071.48 557
14072.60 601
14073.72 603
14074.84 593
14075.97 563
14077.09 643
14078.21 585
14079.33 596
14080.45 617
14081.57 650
14082.69 651
14083.81 581
14084.93 598
14086.06 611
14087.18 649
14088.30 684
14089.42 684
14090.54 687
14091.66 670
14092.78 750
14093.91 694
14095.03 710
14096.15 661
14097.27 682
14098.39 731
14099.51 757
14100.64 807
14101.76 792
14102.88 780
14104.00 791
14105.12 789
14106.25 754
14107.37 795
14108.49 765
14109.61 716
14110.73 667
14111.86 661
14112.98 703
14114.10 632
14115.22 655
14116.35 582
14117.47 556
14118.59 525
14119.71 520
14120.84 525
14121.96 579
14123.08 593
14124.20 552
14125.33 520
14126.45 519
14127.57 549
14128.70 532
14129.82 567
14130.94 586
14132.07 572
14133.19 557
14134.31 572
14135.44 524
14136.56 503
14137.68 504
14138.81 509
14139.93 508
14141.05 520
14142.18 464
14143.30 487
14144.42 492
14145.55 512
14146.67 521
14147.79 489
14148.92 499
14150.04 533
14151.17 519
14152.29 414
14153.41 458
14154.54 474
14155.66 464
14156.79 499
14157.91 517
14159.03 457
14160.16 476
14161.28 524
14162.41 493
14163.53 473
14164.66 446
14165.78 431
14166.90 527
14168.03 473
14169.15 472
14170.28 472
14171.40 479
14172.53 477
14173.65 453
14174.78 443
14175.90 430
14177.03 467
14178.15 480
14179.28 461
14180.40 450
14181.53 460
14182.65 457
14183.78 449
14184.90 411
14186.03 409
14187.15 467
14188.28 494
14189.40 435
14190.53 434
14191.65 455
14192.78 446
14193.91 481
14195.03 447
14196.16 458
14197.28 437
14198.41 424
14199.53 450
14200.66 464
14201.79 433
14202.91 437
14204.04 492
14205.16 427
14206.29 416
14207.42 406
14208.54 425
14209.67 433
14210.79 462
14211.92 439
14213.05 428
14214.17 448
14215.30 430
14216.43 401
14217.55 419
14218.68 399
14219.81 424
14220.93 453
14222.06 440
14223.19 408
14224.31 351
14225.44 417
14226.57 411
14227.69 408
14228.82 378
14229.95 404
14231.07 406
14232.20 393
14233.33 404
14234.46 414
14235.58 404
14236.71 389
14237.84 410
14238.96 373
14240.09 389
14241.22 412
14242.35 415
14243.47 386
14244.60 385
14245.73 389
14246.86 408
14247.98 392
14249.11 372
14250.24 378
14251.37 383
14252.50 406
14253.62 423
14254.75 395
14255.88 362
14257.01 393
14258.14 414
14259.26 391
14260.39 358
14261.52 394
14262.65 372
14263.78 379
14264.91 374
14266.03 391
14267.16 370
14268.29 386
14269.42 359
14270.55 381
14271.68 370
14272.81 340
14273.93 352
14275.06 363
14276.19 342
14277.32 338
14278.45 378
14279.58 396
14280.71 361
14281.84 381
14282.97 383
14284.10 375
14285.22 364
14286.35 335
14287.48 374
14288.61 383
14289.74 358
14290.87 382
14292.00 360
14293.13 366
14294.26 367
14295.39 376
14296.52 354
14297.65 338
14298.78 341
14299.91 383
14301.04 349
14302.17 336
14303.30 369
14304.43 333
14305.56 345
14306.69 357
14307.82 355
14308.95 353
14310.08 337
14311.21 341
14312.34 348
14313.47 344
14314.60 344
14315.73 334
14316.86 338
14317.99 321
14319.12 349
14320.25 345
14321.38 344
14322.51 364
14323.64 322
14324.77 349
14325.91 337
14327.04 361
14328.17 375
14329.30 337
14330.43 319
14331.56 322
14332.69 337
14333.82 322
14334.95 309
14336.08 311
14337.22 297
14338.35 309
14339.48 291
14340.61 291
14341.74 318
14342.87 299
14344.00 300
14345.14 299
14346.27 318
14347.40 320
14348.53 329
14349.66 297
14350.79 306
14351.93 306
14353.06 296
14354.19 315
14355.32 345
14356.45 301
14357.59 307
14358.72 313
14359.85 322
14360.98 293
14362.12 280
14363.25 306
14364.38 301
14365.51 287
14366.64 316
14367.78 300
14368.91 328
14370.04 327
14371.17 294
14372.31 331
14373.44 330
14374.57 304
14375.71 316
14376.84 299
14377.97 298
14379.10 332
14380.24 299
14381.37 315
14382.50 297
14383.64 315
14384.77 344
14385.90 298
14387.04 296
14388.17 309
14389.30 319
14390.44 286
14391.57 320
14392.70 321
14393.84 312
14394.97 305
14396.10 306
14397.24 316
14398.37 300
14399.50 299
14400.64 293
14401.77 316
14402.91 298
14404.04 311
14405.17 288
14406.31 349
14407.44 316
14408.58 319
14409.71 349
14410.84 321
14411.98 355
14413.11 274
14414.25 274
14415.38 316
14416.52 336
14417.65 346
14418.78 334
14419.92 344
14421.05 347
14422.19 316
14423.32 329
14424.46 295
14425.59 310
14426.73 334
14427.86 335
14429.00 326
14430.13 307
14431.27 320
14432.40 318
14433.54 326
14434.67 298
14435.81 315
14436.94 339
14438.08 329
14439.21 336
14440.35 352
14441.48 335
14442.62 354
14443.75 347
14444.89 334
14446.03 305
14447.16 328
14448.30 321
14449.43 340
14450.57 316
14451.70 316
14452.84 304
14453.98 303
14455.11 343
14456.25 355
14457.38 354
14458.52 318
14459.66 309
14460.79 331
14461.93 304
14463.06 301
14464.20 335
14465.34 320
14466.47 361
14467.61 349
14468.75 312
14469.88 327
14471.02 303
14472.16 366
14473.29 337
14474.43 360
14475.57 330
14476.70 338
14477.84 310
14478.98 357
14480.11 342
14481.25 348
14482.39 306
14483.52 312
14484.66 342
14485.80 328
14486.93 317
14488.07 307
14489.21 345
14490.35 310
14491.48 334
14492.62 328
14493.76 356
14494.90 339
14496.03 320
14497.17 306
14498.31 344
14499.45 311
14500.58 341
14501.72 340
14502.86 325
14504.00 304
14505.14 301
14506.27 351
14507.41 348
14508.55 306
14509.69 295
14510.83 332
14511.96 287
14513.10 296
14514.24 265
14515.38 301
14516.52 316
14517.66 325
14518.79 323
14519.93 299
14521.07 342
14522.21 329
14523.35 308
14524.49 321
14525.63 311
14526.76 297
14527.90 331
14529.04 335
14530.18 283
14531.32 289
14532.46 309
14533.60 306
14534.74 336
14535.88 285
14537.01 299
14538.15 275
14539.29 265
14540.43 286
14541.57 283
14542.71 305
14543.85 292
14544.99 311
14546.13 273
14547.27 304
14548.41 274
14549.55 328
14550.69 279
14551.83 289
14552.97 298
14554.11 313
14555.25 330
14556.39 310
14557.53 299
14558.67 314
14559.81 290
14560.95 303
14562.09 350
14563.23 318
14564.37 301
14565.51 280
14566.65 322
14567.79 300
14568.93 320
14570.07 293
14571.21 341
14572.35 311
14573.49 307
14574.63 323
14575.77 328
14576.91 336
14578.05 345
14579.19 347
14580.34 323
14581.48 315
14582.62 301
14583.76 337
14584.90 311
14586.04 316
14587.18 328
14588.32 350
14589.46 345
14590.60 337
14591.75 336
14592.89 316
14594.03 333
14595.17 350
14596.31 356
14597.45 327
14598.59 351
14599.74 331
14600.88 340
14602.02 332
14603.16 348
14604.30 353
14605.44 359
14606.59 344
14607.73 328
14608.87 348
14610.01 340
14611.15 360
14612.30 384
14613.44 352
14614.58 320
14615.72 331
14616.87 348
14618.01 372
14619.15 353
14620.29 380
14621.44 346
14622.58 349
14623.72 344
14624.86 375
14626.01 378
14627.15 371
14628.29 370
14629.43 383
14630.58 445
14631.72 399
14632.86 417
14634.01 451
14635.15 470
14636.29 438
14637.43 429
14638.58 410
14639.72 480
14640.86 454
14642.01 434
14643.15 448
14644.29 427
14645.44 415
14646.58 419
14647.72 419
14648.87 371
14650.01 403
14651.15 354
14652.30 389
14653.44 350
14654.59 343
14655.73 360
14656.87 351
14658.02 340
14659.16 320
14660.31 343
14661.45 341
14662.59 335
14663.74 342
14664.88 353
14666.03 378
14667.17 343
14668.31 321
14669.46 323
14670.60 321
14671.75 334
14672.89 349
14674.04 326
14675.18 344
14676.33 350
14677.47 322
14678.62 321
14679.76 304
14680.90 323
14682.05 347
14683.19 320
14684.34 328
14685.48 287
14686.63 327
14687.77 297
14688.92 279
14690.06 285
14691.21 307
14692.35 278
14693.50 325
14694.65 276
14695.79 285
14696.94 292
14698.08 293
14699.23 273
14700.37 288
14701.52 296
14702.66 303
14703.81 295
14704.96 293
14706.10 249
14707.25 245
14708.39 300
14709.54 279
14710.68 299
14711.83 286
14712.98 263
14714.12 300
14715.27 283
14716.42 303
14717.56 287
14718.71 320
14719.85 289
14721.00 256
14722.15 267
14723.29 284
14724.44 304
14725.59 320
14726.73 291
14727.88 298
14729.03 314
14730.17 304
14731.32 289
14732.47 272
14733.61 313
14734.76 320
14735.91 334
14737.05 291
14738.20 282
14739.35 286
14740.50 278
14741.64 282
14742.79 274
14743.94 280
14745.08 302
14746.23 326
14747.38 353
14748.53 270
14749.67 293
14750.82 277
14751.97 298
14753.12 289
14754.26 308
14755.41 280
14756.56 262
14757.71 300
14758.85 278
14760.00 298
14761.15 271
14762.30 321
14763.45 303
14764.59 295
14765.74 299
14766.89 288
14768.04 303
14769.19 301
14770.34 296
14771.48 299
14772.63 283
14773.78 280
14774.93 324
14776.08 308
14777.23 301
14778.37 324
14779.52 319
14780.67 301
14781.82 313
14782.97 306
14784.12 332
14785.27 324
14786.42 328
14787.57 305
14788.71 325
14789.86 314
14791.01 319
14792.16 334
14793.31 322
14794.46 333
14795.61 323
14796.76 398
14797.91 336
14799.06 335
14800.21 331
14801.36 336
14802.51 334
14803.66 331
14804.80 387
14805.95 352
14807.10 373
14808.25 353
14809.40 335
14810.55 356
14811.70 341
14812.85 378
14814.00 343
14815.15 340
14816.30 335
14817.45 331
14818.60 336
14819.75 346
14820.90 348
14822.05 305
14823.20 310
14824.36 324
14825.51 327
14826.66 327
14827.81 367
14828.96 334
14830.11 305
14831.26 355
14832.41 324
14833.56 326
14834.71 278
14835.86 294
14837.01 288
14838.16 302
14839.31 350
14840.47 321
14841.62 286
14842.77 284
14843.92 289
14845.07 319
14846.22 290
14847.37 285
14848.52 301
14849.68 279
14850.83 293
14851.98 301
14853.13 283
14854.28 293
14855.43 248
14856.58 259
14857.74 266
14858.89 296
14860.04 278
14861.19 256
14862.34 284
14863.50 263
14864.65 244
14865.80 273
14866.95 257
14868.10 277
14869.26 287
14870.41 277
14871.56 294
14872.71 264
14873.86 276
14875.02 264
14876.17 274
14877.32 246
14878.47 262
14879.63 259
14880.78 263
14881.93 227
14883.08 281
14884.24 255
14885.39 240
14886.54 268
14887.70 259
14888.85 228
14890.00 240
14891.15 220
14892.31 264
14893.46 256
14894.61 250
14895.77 247
14896.92 278
14898.07 259
14899.23 253
14900.38 247
14901.53 242
14902.69 236
14903.84 250
14904.99 267
14906.15 251
14907.30 262
14908.45 252
14909.61 248
14910.76 250
14911.92 235
14913.07 245
14914.22 293
14915.38 256
14916.53 253
14917.69 279
14918.84 253
14919.99 241
14921.15 245
14922.30 270
14923.46 233
14924.61 253
14925.76 241
14926.92 249
14928.07 229
14929.23 223
14930.38 239
14931.54 255
14932.69 244
14933.85 253
14935.00 281
14936.16 264
14937.31 235
14938.47 244
14939.62 227
14940.77 219
14941.93 260
14943.08 255
14944.24 275
14945.40 265
14946.55 274
14947.71 239
14948.86 292
14950.02 276
14951.17 264
14952.33 253
14953.48 258
14954.64 233
14955.79 262
14956.95 277
14958.10 301
14959.26 269
14960.42 258
14961.57 254
14962.73 222
14963.88 227
14965.04 242
14966.19 269
14967.35 223
14968.51 241
14969.66 247
14970.82 244
14971.97 254
14973.13 224
14974.29 266
14975.44 230
14976.60 212
14977.76 250
14978.91 284
14980.07 254
14981.22 225
14982.38 251
14983.54 274
14984.69 229
14985.85 221
14987.01 242
14988.16 228
14989.32 221
14990.48 211
14991.64 211
14992.79 216
14993.95 237
14995.11 230
14996.26 247
14997.42 221
14998.58 219
14999.73 220
15000.89 241
15002.05 227
15003.21 231
15004.36 210
15005.52 252
15006.68 246
15007.84 232
15008.99 233
15010.15 194
15011.31 200
15012.47 197
15013.62 238
15014.78 231
15015.94 221
15017.10 215
15018.26 229
15019.41 223
15020.57 226
15021.73 233
15022.89 212
15024.05 220
15025.20 198
15026.36 216
15027.52 201
15028.68 210
15029.84 205
15031.00 226
15032.15 219
15033.31 203
15034.47 204
15035.63 202
15036.79 203
15037.95 218
15039.11 202
15040.26 228
15041.42 227
15042.58 225
15043.74 194
15044.90 209
15046.06 192
15047.22 212
15048.38 213
15049.54 187
15050.70 211
15051.85 229
15053.01 215
15054.17 186
15055.33 204
15056.49 232
15057.65 205
15058.81 195
15059.97 205
15061.13 226
15062.29 201
15063.45 206
15064.61 196
15065.77 234
15066.93 199
15068.09 218
15069.25 238
15070.41 195
15071.57 184
15072.73 225
15073.89 232
15075.05 233
15076.21 207
15077.37 201
15078.53 199
15079.69 195
15080.85 194
15082.01 191
15083.17 211
15084.33 180
15085.49 212
15086.65 212
15087.81 215
15088.97 203
15090.13 226
15091.29 202
15092.46 193
15093.62 195
15094.78 221
15095.94 209
15097.10 211
15098.26 217
15099.42 185
15100.58 217
15101.74 191
15102.90 197
15104.07 196
15105.23 205
15106.39 228
15107.55 228
15108.71 209
15109.87 201
15111.03 218
15112.20 217
15113.36 195
15114.52 183
15115.68 212
15116.84 243
15118.00 233
15119.17 201
15120.33 174
15121.49 194
15122.65 177
15123.81 198
15124.98 215
15126.14 231
15127.30 214
15128.46 231
15129.62 237
15130.79 217
15131.95 247
15133.11 222
15134.27 217
15135.44 227
15136.60 193
15137.76 199
15138.92 226
15140.09 239
15141.25 242
15142.41 235
15143.57 213
15144.74 178
15145.90 183
15147.06 203
15148.23 249
15149.39 211
15150.55 205
15151.71 172
15152.88 194
15154.04 235
15155.20 209
15156.37 207
15157.53 241
15158.69 258
15159.86 253
15161.02 246
15162.18 199
15163.35 213
15164.51 230
15165.67 220
15166.84 226
15168.00 243
15169.17 210
15170.33 223
15171.49 219
15172.66 213
15173.82 218
15174.99 229
15176.15 209
15177.31 212
15178.48 206
15179.64 199
15180.81 208
15181.97 229
15183.13 177
15184.30 222
15185.46 232
15186.63 266
15187.79 236
15188.96 272
15190.12 263
15191.29 248
15192.45 252
15193.61 272
15194.78 253
15195.94 274
15197.11 254
15198.27 284
15199.44 289
15200.60 230
15201.77 276
15202.93 250
15204.10 276
15205.26 252
15206.43 263
15207.59 265
15208.76 221
15209.92 232
15211.09 284
15212.26 281
15213.42 260
15214.59 270
15215.75 277
15216.92 259
15218.08 279
15219.25 304
15220.41 287
15221.58 276
15222.75 254
15223.91 267
15225.08 312
15226.24 267
15227.41 272
15228.58 315
15229.74 339
15230.91 320
15232.07 306
15233.24 361
15234.41 355
15235.57 319
15236.74 326
15237.91 319
15239.07 323
15240.24 331
15241.41 334
15242.57 304
15243.74 335
15244.90 338
15246.07 307
15247.24 311
15248.41 316
15249.57 319
15250.74 269
15251.91 294
15253.07 278
15254.24 286
15255.41 244
15256.57 252
15257.74 276
15258.91 236
15260.08 238
15261.24 266
15262.41 262
15263.58 250
15264.74 261
15265.91 272
15267.08 285
15268.25 250
15269.41 245
15270.58 219
15271.75 263
15272.92 248
15274.09 220
15275.25 233
15276.42 257
15277.59 273
15278.76 252
15279.93 233
15281.09 212
15282.26 229
15283.43 267
15284.60 269
15285.77 240
15286.93 232
15288.10 267
15289.27 266
15290.44 248
15291.61 226
15292.78 241
15293.94 237
15295.11 266
15296.28 218
15297.45 220
15298.62 203
15299.79 244
15300.96 243
15302.13 217
15303.29 209
15304.46 214
15305.63 252
15306.80 241
15307.97 212
15309.14 239
15310.31 231
15311.48 268
15312.65 248
15313.82 228
15314.99 234
15316.16 249
15317.32 246
15318.49 236
15319.66 217
15320.83 216
15322.00 206
15323.17 210
15324.34 214
15325.51 211
15326.68 217
15327.85 237
15329.02 227
15330.19 203
15331.36 214
15332.53 232
15333.70 253
15334.87 245
15336.04 240
15337.21 250
15338.38 224
15339.55 244
15340.72 273
15341.89 267
15343.06 263
15344.23 241
15345.40 250
15346.58 254
15347.75 226
15348.92 244
15350.09 257
15351.26 239
15352.43 254
15353.60 262
15354.77 264
15355.94 217
15357.11 251
15358.28 261
15359.45 260
15360.63 237
15361.80 251
15362.97 250
15364.14 256
15365.31 222
15366.48 240
15367.65 250
15368.82 232
15370.00 268
15371.17 273
15372.34 238
15373.51 280
15374.68 287
15375.85 253
15377.02 264
15378.20 253
15379.37 315
15380.54 268
15381.71 290
15382.88 298
15384.06 308
15385.23 300
15386.40 281
15387.57 278
15388.74 278
15389.92 274
15391.09 276
15392.26 275
15393.43 287
15394.61 303
15395.78 300
15396.95 279
15398.12 305
15399.30 275
15400.47 253
15401.64 278
15402.81 295
15403.99 300
15405.16 295
15406.33 298
15407.51 323
15408.68 287
15409.85 267
15411.02 265
15412.20 256
15413.37 262
15414.54 271
15415.72 285
15416.89 249
15418.06 261
15419.24 257
15420.41 245
15421.58 261
15422.76 253
15423.93 250
15425.10 259
15426.28 237
15427.45 267
15428.62 283
15429.80 233
15430.97 252
15432.15 261
15433.32 251
15434.49 226
15435.67 235
15436.84 248
15438.02 238
15439.19 211
15440.36 229
15441.54 251
15442.71 248
15443.89 216
15445.06 187
15446.24 209
15447.41 205
15448.58 235
15449.76 238
15450.93 196
15452.11 201
15453.28 222
15454.46 248
15455.63 239
15456.81 195
15457.98 213
15459.16 206
15460.33 230
15461.51 217
15462.68 202
15463.86 241
15465.03 252
15466.21 235
15467.38 227
15468.56 199
15469.73 239
15470.91 233
15472.08 205
15473.26 220
15474.43 196
15475.61 240
15476.78 259
15477.96 264
15479.14 236
15480.31 210
15481.49 242
15482.66 211
15483.84 202
15485.01 224
15486.19 257
15487.37 224
15488.54 217
15489.72 205
15490.89 212
15492.07 207
15493.25 218
15494.42 216
15495.60 244
15496.78 179
15497.95 183
15499.13 205
15500.30 217
15501.48 235
15502.66 255
15503.83 255
15505.01 229
15506.19 229
15507.36 206
15508.54 217
15509.72 208
15510.89 193
15512.07 214
15513.25 202
15514.42 215
15515.60 223
15516.78 245
15517.96 215
15519.13 212
15520.31 213
15521.49 190
15522.66 213
15523.84 228
15525.02 232
15526.20 241
15527.37 236
15528.55 254
15529.73 223
15530.91 190
15532.08 227
15533.26 219
15534.44 230
15535.62 182
15536.80 226
15537.97 233
15539.15 248
15540.33 233
15541.51 258
15542.69 236
15543.86 250
15545.04 251
15546.22 248
15547.40 247
15548.58 247
15549.75 273
15550.93 267
15552.11 221
15553.29 237
15554.47 244
15555.65 260
15556.83 238
15558.00 273
15559.18 216
15560.36 196
15561.54 244
15562.72 239
15563.90 248
15565.08 226
15566.26 236
15567.43 227
15568.61 252
15569.79 247
15570.97 260
15572.15 239
15573.33 264
15574.51 238
15575.69 237
15576.87 259
15578.05 239
15579.23 236
15580.41 205
15581.59 232
15582.76 244
15583.94 243
15585.12 278
15586.30 240
15587.48 233
15588.66 252
15589.84 247
15591.02 278
15592.20 253
15593.38 256
15594.56 258
15595.74 275
15596.92 286
15598.10 274
15599.28 281
15600.46 287
15601.64 264
15602.82 274
15604.00 268
15605.18 287
15606.37 286
15607.55 252
15608.73 275
15609.91 280
15611.09 298
15612.27 332
15613.45 280
15614.63 331
15615.81 297
15616.99 294
15618.17 290
15619.35 334
15620.53 308
15621.72 288
15622.90 321
15624.08 325
15625.26 323
15626.44 305
15627.62 314
15628.80 309
15629.98 296
15631.17 292
15632.35 347
15633.53 307
15634.71 352
15635.89 327
15637.07 320
15638.25 346
15639.44 353
15640.62 320
15641.80 342
15642.98 309
15644.16 331
15645.35 334
15646.53 343
15647.71 362
15648.89 352
15650.07 363
15651.26 334
15652.44 356
15653.62 355
15654.80 350
15655.98 366
15657.17 396
15658.35 355
15659.53 378
15660.71 362
15661.90 414
15663.08 385
15664.26 364
15665.45 385
15666.63 400
15667.81 425
15668.99 388
15670.18 371
15671.36 354
15672.54 374
15673.73 348
15674.91 348
15676.09 371
15677.27 403
15678.46 377
15679.64 360
15680.82 384
15682.01 416
15683.19 383
15684.37 354
15685.56 381
15686.74 338
15687.92 346
15689.11 345
15690.29 364
15691.48 351
15692.66 375
15693.84 365
15695.03 371
15696.21 364
15697.39 351
15698.58 367
15699.76 375
15700.95 377
15702.13 313
15703.32 344
15704.50 390
15705.68 352
15706.87 385
15708.05 412
15709.24 367
15710.42 384
15711.61 407
15712.79 429
15713.97 361
15715.16 400
15716.34 403
15717.53 419
15718.71 387
15719.90 411
15721.08 439
15722.27 388
15723.45 406
15724.64 387
15725.82 422
15727.01 414
15728.19 404
15729.38 382
15730.56 412
15731.75 394
15732.93 400
15734.12 391
15735.30 433
15736.49 395
15737.67 405
15738.86 412
15740.05 416
15741.23 426
15742.42 404
15743.60 409
15744.79 421
15745.97 430
15747.16 432
15748.35 440
15749.53 411
15750.72 431
15751.90 402
15753.09 438
15754.27 438
15755.46 443
15756.65 422
15757.83 484
15759.02 444
15760.21 497
15761.39 520
15762.58 483
15763.76 450
15764.95 436
15766.14 442
15767.32 448
15768.51 476
15769.70 469
15770.88 457
15772.07 438
15773.26 413
15774.44 432
15775.63 444
15776.82 401
15778.01 443
15779.19 430
15780.38 400
15781.57 432
15782.75 390
15783.94 380
15785.13 371
15786.32 419
15787.50 379
15788.69 397
15789.88 433
15791.06 448
15792.25 406
15793.44 375
15794.63 381
15795.82 389
15797.00 400
15798.19 411
15799.38 392
15800.57 402
15801.75 404
15802.94 312
15804.13 389
15805.32 374
15806.51 385
15807.69 337
15808.88 332
15810.07 357
15811.26 346
15812.45 337
15813.63 326
15814.82 343
15816.01 313
15817.20 346
15818.39 352
15819.58 359
15820.77 339
15821.95 334
15823.14 347
15824.33 348
15825.52 295
15826.71 361
15827.90 323
15829.09 313
15830.28 338
15831.46 311
15832.65 292
15833.84 311
15835.03 309
15836.22 290
15837.41 324
15838.60 293
15839.79 352
15840.98 326
15842.17 315
15843.36 303
15844.55 319
15845.74 315
15846.93 280
15848.11 268
15849.30 294
15850.49 296
15851.68 297
15852.87 298
15854.06 326
15855.25 332
15856.44 313
15857.63 352
15858.82 316
15860.01 333
15861.20 327
15862.39 348
15863.58 287
15864.77 295
15865.96 307
15867.15 339
15868.34 345
15869.54 356
15870.73 310
15871.92 335
15873.11 346
15874.30 309
15875.49 307
15876.68 325
15877.87 349
15879.06 297
15880.25 353
15881.44 308
15882.63 314
15883.82 330
15885.01 349
15886.21 345
15887.40 329
15888.59 345
15889.78 315
15890.97 308
15892.16 330
15893.35 355
15894.54 342
15895.74 347
15896.93 339
15898.12 343
15899.31 332
15900.50 350
15901.69 340
15902.88 380
15904.08 333
15905.27 382
15906.46 349
15907.65 369
15908.84 347
15910.04 342
15911.23 380
15912.42 379
15913.61 382
15914.80 350
15916.00 367
15917.19 368
15918.38 414
15919.57 351
15920.76 346
15921.96 385
15923.15 399
15924.34 385
15925.53 404
15926.73 368
15927.92 389
15929.11 378
15930.31 400
15931.50 402
15932.69 354
15933.88 410
15935.08 392
15936.27 404
15937.46 371
15938.66 377
15939.85 380
15941.04 366
15942.23 369
15943.43 348
15944.62 330
15945.81 359
15947.01 362
15948.20 347
15949.39 371
15950.59 332
15951.78 361
15952.97 331
15954.17 329
15955.36 287
15956.56 306
15957.75 323
15958.94 330
15960.14 287
15961.33 316
15962.52 327
15963.72 320
15964.91 319
15966.11 310
15967.30 330
15968.49 300
15969.69 277
15970.88 300
15972.08 325
15973.27 296
15974.47 287
15975.66 276
15976.85 263
15978.05 243
15979.24 251
15980.44 269
15981.63 246
15982.83 256
15984.02 253
15985.22 292
15986.41 267
15987.61 270
15988.80 261
15990.00 256
15991.19 251
15992.39 288
15993.58 279
15994.78 237
15995.97 246
15997.17 239
15998.36 237
15999.56 254
16000.75 265
16001.95 282
16003.14 255
16004.34 268
16005.53 259
16006.73 247
16007.93 244
16009.12 224
16010.32 259
16011.51 268
16012.71 254
16013.90 239
16015.10 226
16016.30 237
16017.49 241
16018.69 229
16019.88 228
16021.08 251
16022.28 241
16023.47 231
16024.67 232
16025.87 217
16027.06 223
16028.26 246
16029.45 224
16030.65 237
16031.85 234
16033.04 245
16034.24 227
16035.44 241
16036.63 230
16037.83 233
16039.03 242
16040.22 215
16041.42 239
16042.62 227
16043.81 284
16045.01 277
16046.21 237
16047.41 205
16048.60 248
16049.80 223
16051.00 251
16052.19 226
16053.39 236
16054.59 228
16055.79 224
16056.98 225
16058.18 199
16059.38 208
16060.58 252
16061.77 251
16062.97 232
16064.17 259
16065.37 246
16066.57 237
16067.76 207
16068.96 237
16070.16 217
16071.36 249
16072.56 234
16073.75 238
16074.95 238
16076.15 224
16077.35 229
16078.55 234
16079.74 226
16080.94 237
16082.14 248
16083.34 231
16084.54 217
16085.74 243
16086.93 207
16088.13 241
16089.33 205
16090.53 227
16091.73 225
16092.93 209
16094.13 217
16095.33 211
16096.52 215
16097.72 216
16098.92 206
16100.12 226
16101.32 233
16102.52 246
16103.72 191
16104.92 216
16106.12 233
16107.32 238
16108.52 238
16109.72 240
16110.92 228
16112.11 228
16113.31 236
16114.51 242
16115.71 209
16116.91 198
16118.11 222
16119.31 204
16120.51 208
16121.71 221
16122.91 204
16124.11 216
16125.31 225
16126.51 195
16127.71 194
16128.91 200
16130.11 224
16131.31 215
16132.51 216
16133.71 212
16134.91 199
16136.11 218
16137.31 193
16138.52 197
16139.72 179
16140.92 232
16142.12 229
16143.32 196
16144.52 166
16145.72 205
16146.92 218
16148.12 227
16149.32 205
16150.52 187
16151.72 195
16152.92 208
16154.13 216
16155.33 180
16156.53 219
16157.73 195
16158.93 214
16160.13 193
16161.33 195
16162.53 209
16163.74 207
16164.94 176
16166.14 184
16167.34 194
16168.54 211
16169.74 209
16170.95 184
16172.15 202
16173.35 176
16174.55 213
16175.75 183
16176.95 195
16178.16 185
16179.36 212
16180.56 227
16181.76 212
16182.96 203
16184.17 203
16185.37 204
16186.57 180
16187.77 180
16188.98 216
16190.18 227
16191.38 220
16192.58 224
16193.79 205
16194.99 205
16196.19 192
16197.39 198
16198.60 197
16199.80 196
16201.00 218
16202.21 204
16203.41 218
16204.61 204
16205.81 210
16207.02 209
16208.22 216
16209.42 209
16210.63 224
16211.83 217
16213.03 207
16214.24 191
16215.44 213
16216.64 221
16217.85 215
16219.05 202
16220.25 255
16221.46 232
16222.66 222
16223.86 213
16225.07 216
16226.27 223
16227.48 211
16228.68 195
16229.88 226
16231.09 205
16232.29 213
16233.50 205
16234.70 198
16235.90 195
16237.11 213
16238.31 221
16239.52 214
16240.72 210
16241.92 219
16243.13 208
16244.33 212
16245.54 199
16246.74 231
16247.95 200
16249.15 222
16250.36 251
16251.56 202
16252.77 237
16253.97 235
16255.18 245
16256.38 187
16257.59 215
16258.79 215
16260.00 221
16261.20 243
16262.41 241
16263.61 210
16264.82 221
16266.02 246
16267.23 220
16268.43 255
16269.64 240
16270.84 246
16272.05 226
16273.25 201
16274.46 252
16275.66 253
16276.87 233
16278.08 244
16279.28 246
16280.49 213
16281.69 244
16282.90 240
16284.11 237
16285.31 212
16286.52 243
16287.72 231
16288.93 244
16290.14 225
16291.34 251
16292.55 235
16293.75 260
16294.96 253
16296.17 244
16297.37 232
16298.58 253
16299.79 280
16300.99 263
16302.20 223
16303.41 240
16304.61 249
16305.82 253
16307.03 266
16308.23 265
16309.44 264
16310.65 283
16311.85 290
16313.06 255
16314.27 253
16315.47 306
16316.68 270
16317.89 248
16319.10 202
16320.30 271
16321.51 264
16322.72 270
16323.93 223
16325.13 254
16326.34 228
16327.55 211
16328.76 199
16329.96 217
16331.17 230
16332.38 248
16333.59 214
16334.79 213
16336.00 220
16337.21 211
16338.42 233
16339.63 204
16340.83 196
16342.04 190
16343.25 213
16344.46 233
16345.67 239
16346.87 220
16348.08 220
16349.29 218
16350.50 212
16351.71 199
16352.92 208
16354.12 201
16355.33 215
16356.54 235
16357.75 202
16358.96 218
16360.17 186
16361.38 212
16362.59 187
16363.79 204
16365.00 175
16366.21 220
16367.42 200
16368.63 169
16369.84 191
16371.05 228
16372.26 184
16373.47 210
16374.68 208
16375.89 182
16377.09 194
16378.30 203
16379.51 226
16380.72 171
16381.93 196
16383.14 195
16384.35 205
16385.56 184
16386.77 191
16387.98 161
16389.19 192
16390.40 202
16391.61 195
16392.82 197
16394.03 195
16395.24 214
16396.45 182
16397.66 188
16398.87 176
16400.08 185
16401.29 166
16402.50 185
16403.71 175
16404.92 191
16406.13 187
16407.34 199
16408.55 179
16409.76 166
16410.98 174
16412.19 162
16413.40 188
16414.61 171
16415.82 163
16417.03 192
16418.24 172
16419.45 166
16420.66 203
16421.87 182
16423.08 199
16424.30 168
16425.51 178
16426.72 194
16427.93 178
16429.14 181
16430.35 198
16431.56 199
16432.77 166
16433.99 181
16435.20 173
16436.41 206
16437.62 161
16438.83 168
16440.04 150
16441.26 174
16442.47 183
16443.68 196
16444.89 177
16446.10 200
16447.31 175
16448.53 154
16449.74 176
16450.95 151
16452.16 188
16453.38 172
16454.59 187
16455.80 166
16457.01 180
16458.22 144
16459.44 177
16460.65 183
16461.86 167
16463.07 181
16464.29 185
16465.50 165
16466.71 171
16467.92 171
16469.14 163
16470.35 178
16471.56 195
16472.78 171
16473.99 160
16475.20 156
16476.42 176
16477.63 182
16478.84 141
16480.05 159
16481.27 145
16482.48 175
16483.69 141
16484.91 161
16486.12 148
16487.33 178
16488.55 173
16489.76 132
16490.98 167
16492.19 176
16493.40 199
16494.62 159
16495.83 191
16497.04 135
16498.26 169
16499.47 179
16500.69 170
16501.90 148
16503.11 158
16504.33 179
16505.54 191
16506.76 163
16507.97 157
16509.18 153
16510.40 161
16511.61 171
16512.83 164
16514.04 171
16515.26 172
16516.47 190
16517.69 177
16518.90 179
16520.11 144
16521.33 183
16522.54 156
16523.76 146
16524.97 165
16526.19 155
16527.40 150
16528.62 139
16529.83 166
16531.05 152
16532.26 188
16533.48 157
16534.69 198
16535.91 145
16537.12 147
16538.34 136
16539.56 155
16540.77 168
16541.99 177
16543.20 175
16544.42 160
16545.63 183
16546.85 174
16548.06 193
16549.28 135
16550.50 199
16551.71 148
16552.93 153
16554.14 170
16555.36 181
16556.57 148
16557.79 174
16559.01 183
16560.22 192
16561.44 184
16562.66 161
16563.87 162
16565.09 173
16566.30 172
16567.52 164
16568.74 192
16569.95 156
16571.17 167
16572.39 136
16573.60 180
16574.82 158
16576.04 165
16577.25 145
16578.47 167
16579.69 178
16580.90 182
16582.12 165
16583.34 159
16584.56 168
16585.77 175
16586.99 173
16588.21 179
16589.42 167
16590.64 156
16591.86 189
16593.08 201
16594.29 170
16595.51 164
16596.73 166
16597.95 147
16599.16 127
16600.38 155
16601.60 144
16602.82 179
16604.03 169
16605.25 185
16606.47 155
16607.69 183
16608.91 139
16610.12 175
16611.34 159
16612.56 172
16613.78 173
16615.00 178
16616.21 179
16617.43 166
16618.65 151
16619.87 164
16621.09 165
16622.31 182
16623.52 175
16624.74 144
16625.96 163
16627.18 121
16628.40 167
16629.62 178
16630.84 191
16632.05 134
16633.27 163
16634.49 160
16635.71 141
16636.93 133
16638.15 164
16639.37 166
16640.59 171
16641.81 174
16643.03 158
16644.24 166
16645.46 151
16646.68 170
16647.90 132
16649.12 151
16650.34 152
16651.56 162
16652.78 175
16654.00 162
16655.22 147
16656.44 148
16657.66 163
16658.88 152
16660.10 169
16661.32 145
16662.54 165
16663.76 157
16664.98 169
16666.20 134
16667.42 148
16668.64 125
16669.86 160
16671.08 162
16672.30 153
16673.52 155
16674.74 154
16675.96 190
16677.18 145
16678.40 147
16679.62 146
16680.84 160
16682.06 163
16683.28 134
16684.50 123
16685.73 141
16686.95 146
16688.17 164
16689.39 181
16690.61 138
16691.83 120
16693.05 141
16694.27 152
16695.49 112
16696.71 162
16697.94 165
16699.16 180
16700.38 139
16701.60 137
16702.82 129
16704.04 154
16705.26 142
16706.48 158
16707.71 146
16708.93 160
16710.15 145
16711.37 147
16712.59 160
16713.81 147
16715.04 169
16716.26 156
16717.48 170
16718.70 147
16719.92 128
16721.15 123
16722.37 155
16723.59 136
16724.81 166
16726.03 142
16727.26 151
16728.48 140
16729.70 146
16730.92 159
16732.15 129
16733.37 169
16734.59 135
16735.81 150
16737.04 143
16738.26 167
16739.48 136
16740.71 155
16741.93 144
16743.15 144
16744.37 151
16745.60 146
16746.82 140
16748.04 154
16749.27 133
16750.49 141
16751.71 156
16752.94 157
16754.16 150
16755.38 146
16756.61 161
16757.83 147
16759.05 154
16760.28 147
16761.50 126
16762.72 148
16763.95 140
16765.17 123
16766.39 144
16767.62 162
16768.84 191
16770.07 157
16771.29 118
16772.51 150
16773.74 142
16774.96 151
16776.19 129
16777.41 159
16778.63 154
16779.86 171
16781.08 166
16782.31 162
16783.53 142
16784.75 135
16785.98 146
16787.20 133
16788.43 145
16789.65 163
16790.88 173
16792.10 134
16793.33 154
16794.55 143
16795.78 157
16797.00 131
16798.23 141
16799.45 117
16800.68 134
16801.90 138
16803.13 190
16804.35 150
16805.58 152
16806.80 146
16808.03 169
16809.25 155
16810.48 151
16811.70 140
16812.93 129
16814.15 160
16815.38 137
16816.60 161
16817.83 130
16819.06 166
16820.28 173
16821.51 157
16822.73 131
16823.96 158
16825.18 163
16826.41 157
16827.64 184
16828.86 143
16830.09 182
16831.31 140
16832.54 160
16833.77 139
16834.99 140
16836.22 152
16837.45 195
16838.67 172
16839.90 156
16841.12 144
16842.35 167
16843.58 175
16844.80 161
16846.03 162
16847.26 160
16848.48 169
16849.71 192
16850.94 163
16852.16 167
16853.39 181
16854.62 161
16855.85 173
16857.07 131
16858.30 176
16859.53 182
16860.75 176
16861.98 171
16863.21 166
16864.44 193
16865.66 174
16866.89 181
16868.12 154
16869.35 176
16870.57 185
16871.80 227
16873.03 209
16874.26 218
16875.48 184
16876.71 188
16877.94 219
16879.17 220
16880.39 173
16881.62 168
16882.85 199
16884.08 211
16885.31 230
16886.53 211
16887.76 236
16888.99 209
16890.22 189
16891.45 223
16892.68 253
16893.90 211
16895.13 205
16896.36 234
16897.59 218
16898.82 191
16900.05 179
16901.28 209
16902.50 209
16903.73 195
16904.96 199
16906.19 203
16907.42 187
16908.65 224
16909.88 219
16911.11 216
16912.34 206
16913.56 213
16914.79 208
16916.02 222
16917.25 198
16918.48 170
16919.71 214
16920.94 203
16922.17 200
16923.40 176
16924.63 194
16925.86 178
16927.09 160
16928.32 179
16929.55 198
16930.78 172
16932.01 201
16933.24 159
16934.47 183
16935.70 171
16936.93 195
16938.16 178
16939.39 162
16940.62 156
16941.85 160
16943.08 166
16944.31 153
16945.54 170
16946.77 151
16948.00 152
16949.23 142
16950.46 152
16951.69 159
16952.92 168
16954.15 152
16955.38 182
16956.61 183
16957.84 157
16959.07 172
16960.30 139
16961.53 149
16962.76 143
16964.00 159
16965.23 157
16966.46 161
16967.69 136
16968.92 155
16970.15 135
16971.38 187
16972.61 165
16973.84 177
16975.08 155
16976.31 142
16977.54 151
16978.77 170
16980.00 149
16981.23 146
16982.47 182
16983.70 156
16984.93 179
16986.16 131
16987.39 148
16988.62 147
16989.86 169
16991.09 167
16992.32 155
16993.55 142
16994.78 125
16996.02 137
16997.25 142
16998.48 163
16999.71 135
17000.94 172
17002.18 159
17003.41 163
17004.64 160
17005.87 157
17007.11 149
17008.34 159
17009.57 186
17010.80 145
17012.04 138
17013.27 133
17014.50 141
17015.74 153
17016.97 151
17018.20 144
17019.43 132
17020.67 154
17021.90 136
17023.13 127
17024.37 162
17025.60 145
17026.83 175
17028.07 165
17029.30 142
17030.53 155
17031.77 144
17033.00 134
17034.23 127
17035.47 137
17036.70 130
17037.93 181
17039.17 144
17040.40 143
17041.63 121
17042.87 141
17044.10 122
17045.34 126
17046.57 129
17047.80 152
17049.04 158
17050.27 144
17051.51 133
17052.74 141
17053.97 146
17055.21 155
17056.44 153
17057.68 144
17058.91 146
17060.15 143
17061.38 159
17062.62 142
17063.85 138
17065.08 134
17066.32 159
17067.55 117
17068.79 151
17070.02 138
17071.26 135
17072.49 142
17073.73 131
17074.96 135
17076.20 129
17077.43 138
17078.67 133
17079.90 144
17081.14 127
17082.37 149
17083.61 130
17084.84 121
17086.08 119
17087.32 157
17088.55 141
17089.79 108
17091.02 117
17092.26 130
17093.49 145
17094.73 112
17095.96 99
17097.20 123
17098.44 145
17099.67 115
17100.91 113
17102.14 116
17103.38 125
17104.62 124
17105.85 134
17107.09 130
17108.32 155
17109.56 128
17110.80 135
17112.03 147
17113.27 133
17114.51 145
17115.74 121
17116.98 141
17118.21 126
17119.45 117
17120.69 121
17121.92 132
17123.16 116
17124.40 139
17125.64 151
17126.87 120
17128.11 132
17129.35 150
17130.58 122
17131.82 132
17133.06 131
17134.29 124
17135.53 117
17136.77 114
17138.01 137
17139.24 150
17140.48 134
17141.72 118
17142.96 117
17144.19 129
17145.43 117
17146.67 129
17147.91 146
17149.14 132
17150.38 130
17151.62 153
17152.86 153
17154.09 144
17155.33 110
17156.57 111
17157.81 122
17159.05 127
17160.28 134
17161.52 133
17162.76 134
17164.00 132
17165.24 127
17166.47 133
17167.71 134
17168.95 129
17170.19 147
17171.43 114
17172.67 132
17173.91 106
17175.14 115
17176.38 123
17177.62 169
17178.86 120
17180.10 129
17181.34 120
17182.58 113
17183.82 132
17185.05 120
17186.29 125
17187.53 118
17188.77 146
17190.01 129
17191.25 117
17192.49 114
17193.73 142
17194.97 136
17196.21 141
17197.45 111
17198.69 128
17199.93 112
17201.16 152
17202.40 119
17203.64 117
17204.88 129
17206.12 129
17207.36 133
17208.60 123
17209.84 109
17211.08 122
17212.32 148
17213.56 129
17214.80 115
17216.04 122
17217.28 129
17218.52 123
17219.76 115
17221.00 118
17222.24 118
17223.48 111
17224.72 133
17225.97 108
17227.21 114
17228.45 121
17229.69 111
17230.93 152
17232.17 130
17233.41 101
17234.65 126
17235.89 132
17237.13 113
17238.37 110
17239.61 116
17240.85 120
17242.09 117
17243.34 116
17244.58 101
17245.82 107
17247.06 135
17248.30 107
17249.54 124
17250.78 119
17252.02 118
17253.27 124
17254.51 145
17255.75 138
17256.99 145
17258.23 110
17259.47 109
17260.72 136
17261.96 110
17263.20 119
17264.44 127
17265.68 138
17266.92 134
17268.17 103
17269.41 105
17270.65 125
17271.89 130
17273.13 137
17274.38 132
17275.62 112
17276.86 115
17278.10 117
17279.35 123
17280.59 129
17281.83 122
17283.07 116
17284.32 119
17285.56 116
17286.80 114
17288.04 107
17289.29 117
17290.53 123
17291.77 148
17293.02 136
17294.26 116
17295.50 120
17296.74 140
17297.99 123
17299.23 129
17300.47 132
17301.72 125
17302.96 135
17304.20 125
17305.45 123
17306.69 103
17307.93 106
17309.18 99
17310.42 142
17311.66 141
17312.91 121
17314.15 122
17315.39 110
17316.64 138
17317.88 143
17319.13 113
17320.37 98
17321.61 114
17322.86 124
17324.10 133
17325.35 109
17326.59 133
17327.83 110
17329.08 137
17330.32 119
17331.57 127
17332.81 115
17334.05 140
17335.30 139
17336.54 104
17337.79 108
17339.03 118
17340.28 101
17341.52 107
17342.77 96
17344.01 115
17345.26 137
17346.50 121
17347.75 144
17348.99 98
17350.24 100
17351.48 101
17352.72 111
17353.97 82
17355.22 115
17356.46 105
17357.71 112
17358.95 105
17360.20 96
17361.44 109
17362.69 123
17363.93 128
17365.18 101
17366.42 134
17367.67 107
17368.91 149
17370.16 101
17371.41 116
17372.65 128
17373.90 133
17375.14 133
17376.39 138
17377.63 119
17378.88 115
17380.13 133
17381.37 127
17382.62 116
17383.86 126
17385.11 145
17386.36 122
17387.60 115
17388.85 124
17390.10 118
17391.34 116
17392.59 141
17393.84 114
17395.08 132
17396.33 142
17397.58 126
17398.82 106
17400.07 129
17401.32 108
17402.56 123
17403.81 131
17405.06 118
17406.30 132
17407.55 106
17408.80 126
17410.04 136
17411.29 123
17412.54 131
17413.79 125
17415.03 116
17416.28 109
17417.53 122
17418.77 129
17420.02 109
17421.27 103
17422.52 116
17423.76 113
17425.01 120
17426.26 118
17427.51 117
17428.76 167
17430.00 143
17431.25 132
17432.50 123
17433.75 147
17434.99 106
17436.24 121
17437.49 134
17438.74 108
17439.99 106
17441.24 136
17442.48 130
17443.73 104
17444.98 102
17446.23 150
17447.48 139
17448.73 115
17449.97 109
17451.22 124
17452.47 127
17453.72 133
17454.97 115
17456.22 112
17457.47 109
17458.71 127
17459.96 127
17461.21 107
17462.46 114
17463.71 106
17464.96 145
17466.21 113
17467.46 101
17468.71 122
17469.96 135
17471.21 122
17472.45 87
17473.70 96
17474.95 143
17476.20 136
17477.45 119
17478.70 124
17479.95 100
17481.20 127
17482.45 120
17483.70 113
17484.95 110
17486.20 111
17487.45 135
17488.70 103
17489.95 101
17491.20 120
17492.45 116
17493.70 129
17494.95 120
17496.20 117
17497.45 121
17498.70 125
17499.95 130
17501.20 115
17502.45 126
17503.70 128
17504.95 136
17506.20 128
17507.45 123
17508.70 129
17509.95 130
17511.21 138
17512.46 146
17513.71 129
17514.96 147
17516.21 155
17517.46 127
17518.71 137
17519.96 110
17521.21 137
17522.46 138
17523.72 127
17524.97 140
17526.22 126
17527.47 141
17528.72 135
17529.97 136
17531.22 124
17532.47 123
17533.73 143
17534.98 146
17536.23 131
17537.48 131
17538.73 132
17539.98 138
17541.24 127
17542.49 134
17543.74 162
17544.99 147
17546.24 151
17547.50 138
17548.75 138
17550.00 160
17551.25 142
17552.50 134
17553.76 126
17555.01 122
17556.26 127
17557.51 143
17558.77 139
17560.02 136
17561.27 160
17562.52 123
17563.78 107
17565.03 133
17566.28 123
17567.53 128
17568.79 154
17570.04 146
17571.29 135
17572.55 162
17573.80 127
17575.05 131
17576.30 106
17577.56 124
17578.81 125
17580.06 138
17581.32 135
17582.57 116
17583.82 129
17585.08 144
17586.33 140
17587.58 128
17588.84 124
17590.09 135
17591.34 170
17592.60 147
17593.85 148
17595.11 137
17596.36 147
17597.61 147
17598.87 136
17600.12 144
17601.37 143
17602.63 103
17603.88 124
17605.14 138
17606.39 133
17607.64 123
17608.90 167
17610.15 158
17611.41 158
17612.66 153
17613.92 122
17615.17 153
17616.42 154
17617.68 157
17618.93 127
17620.19 134
17621.44 133
17622.70 151
17623.95 136
17625.21 133
17626.46 135
17627.72 144
17628.97 156
17630.23 130
17631.48 127
17632.74 128
17633.99 153
17635.25 150
17636.50 144
17637.76 144
17639.01 133
17640.27 135
17641.52 146
17642.78 130
17644.03 136
17645.29 142
17646.55 140
17647.80 141
17649.06 125
17650.31 128
17651.57 150
17652.82 150
17654.08 120
17655.34 126
17656.59 144
17657.85 133
17659.10 127
17660.36 140
17661.62 121
17662.87 135
17664.13 164
17665.38 138
17666.64 132
17667.90 137
17669.15 129
17670.41 146
17671.67 143
17672.92 132
17674.18 142
17675.44 127
17676.69 141
17677.95 134
17679.21 137
17680.46 121
17681.72 141
17682.98 137
17684.23 123
17685.49 116
17686.75 135
17688.00 153
17689.26 123
17690.52 125
17691.78 120
17693.03 140
17694.29 147
17695.55 149
17696.80 125
17698.06 129
17699.32 136
17700.58 115
17701.83 108
17703.09 133
17704.35 124
17705.61 121
17706.86 148
17708.12 117
17709.38 108
17710.64 132
17711.90 136
17713.15 106
17714.41 136
17715.67 100
17716.93 121
17718.19 129
17719.44 117
17720.70 121
17721.96 128
17723.22 126
17724.48 110
17725.74 135
17726.99 143
17728.25 123
17729.51 147
17730.77 134
17732.03 126
17733.29 141
17734.55 151
17735.80 142
17737.06 127
17738.32 112
17739.58 116
17740.84 126
17742.10 126
17743.36 121
17744.62 101
17745.88 118
17747.13 134
17748.39 120
17749.65 109
17750.91 101
17752.17 125
17753.43 124
17754.69 132
17755.95 123
17757.21 126
17758.47 123
17759.73 127
17760.99 124
17762.25 130
17763.51 131
17764.77 107
17766.03 116
17767.29 124
17768.55 123
17769.81 116
17771.07 124
17772.33 123
17773.59 135
17774.85 105
17776.11 98
17777.37 110
17778.63 110
17779.89 109
17781.15 113
17782.41 122
17783.67 111
17784.93 118
17786.19 124
17787.45 118
17788.71 114
17789.97 130
17791.23 121
17792.49 139
17793.75 109
17795.02 127
17796.28 127
17797.54 150
17798.80 141
17800.06 132
17801.32 112
17802.58 119
17803.84 113
17805.10 127
17806.36 112
17807.63 109
17808.89 88
17810.15 106
17811.41 118
17812.67 99
17813.93 97
17815.19 100
17816.46 108
17817.72 147
17818.98 111
17820.24 100
17821.50 113
17822.77 134
17824.03 109
17825.29 108
17826.55 118
17827.81 134
17829.08 124
17830.34 109
17831.60 116
17832.86 81
17834.12 96
17835.39 100
17836.65 95
17837.91 111
17839.17 105
17840.44 108
17841.70 95
17842.96 117
17844.22 110
17845.49 110
17846.75 119
17848.01 114
17849.27 114
17850.54 118
17851.80 107
17853.06 105
17854.33 109
17855.59 117
17856.85 103
17858.11 113
17859.38 100
17860.64 120
17861.90 86
17863.17 121
17864.43 108
17865.69 117
17866.96 104
17868.22 109
17869.48 109
17870.75 118
17872.01 105
17873.28 93
17874.54 95
17875.80 114
17877.07 112
17878.33 108
17879.59 103
17880.86 84
17882.12 101
17883.39 103
17884.65 92
17885.91 94
17887.18 110
17888.44 113
17889.71 131
17890.97 128
17892.23 119
17893.50 86
17894.76 124
17896.03 125
17897.29 122
17898.56 105
17899.82 114
17901.09 119
17902.35 109
17903.62 108
17904.88 98
17906.15 131
17907.41 130
17908.67 117
17909.94 88
17911.20 103
17912.47 105
17913.73 121
17915.00 97
17916.26 116
17917.53 108
17918.80 101
17920.06 108
17921.33 108
17922.59 105
17923.86 95
17925.12 121
17926.39 110
17927.65 98
17928.92 96
17930.18 117
17931.45 108
17932.72 116
17933.98 111
17935.25 112
17936.51 95
17937.78 107
17939.05 95
17940.31 112
17941.58 112
17942.84 124
17944.11 106
17945.38 93
17946.64 85
17947.91 99
17949.17 97
17950.44 97
17951.71 100
17952.97 115
17954.24 136
17955.51 93
17956.77 99
17958.04 112
17959.31 120
17960.57 133
17961.84 118
17963.11 97
17964.37 101
17965.64 124
17966.91 101
17968.17 123
17969.44 109
17970.71 131
17971.98 100
17973.24 103
17974.51 94
17975.78 91
17977.04 104
17978.31 102
17979.58 108
17980.85 104
17982.11 95
17983.38 108
17984.65 106
17985.92 84
17987.18 101
17988.45 100
17989.72 99
17990.99 108
17992.26 118
17993.52 106
17994.79 93
17996.06 103
17997.33 98
17998.60 114
17999.86 95
18001.13 117
18002.40 109
18003.67 93
18004.94 89
18006.20 96
18007.47 94
18008.74 105
18010.01 115
18011.28 122
18012.55 115
18013.82 95
18015.08 108
18016.35 107
18017.62 99
18018.89 105
18020.16 95
18021.43 113
18022.70 103
18023.97 93
18025.24 116
18026.50 104
18027.77 101
18029.04 87
18030.31 112
18031.58 122
18032.85 106
18034.12 105
18035.39 88
18036.66 108
18037.93 104
18039.20 109
18040.47 113
18041.74 108
18043.01 87
18044.28 101
18045.55 97
18046.82 116
18048.09 136
18049.35 119
18050.62 108
18051.89 91
18053.16 113
18054.43 94
18055.70 108
18056.98 102
18058.25 119
18059.52 114
18060.79 107
18062.06 100
18063.33 111
18064.60 111
18065.87 117
18067.14 113
18068.41 120
18069.68 113
18070.95 115
18072.22 133
18073.49 110
18074.76 85
18076.03 95
18077.30 112
18078.57 140
18079.84 132
18081.12 110
18082.39 93
18083.66 92
18084.93 90
18086.20 88
18087.47 98
18088.74 126
18090.01 108
18091.29 104
18092.56 113
18093.83 107
18095.10 116
18096.37 137
18097.64 108
18098.91 121
18100.19 119
18101.46 103
18102.73 95
18104.00 102
18105.27 107
18106.54 107
18107.82 131
18109.09 120
18110.36 89
18111.63 97
18112.90 112
18114.18 113
18115.45 94
18116.72 102
18117.99 129
18119.27 119
18120.54 114
18121.81 108
18123.08 111
18124.36 100
18125.63 113
18126.90 121
18128.17 115
18129.45 92
18130.72 124
18131.99 115
18133.26 103
18134.54 90
18135.81 95
18137.08 129
18138.36 118
18139.63 94
18140.90 95
18142.18 111
18143.45 122
18144.72 126
18146.00 93
18147.27 106
18148.54 112
18149.82 100
18151.09 109
18152.36 101
18153.64 79
18154.91 130
18156.18 107
18157.46 82
18158.73 121
18160.00 114
18161.28 122
18162.55 101
18163.83 109
18165.10 111
18166.37 126
18167.65 140
18168.92 106
18170.20 110
18171.47 95
18172.74 107
18174.02 107
18175.29 92
18176.57 89
18177.84 109
18179.12 126
18180.39 111
18181.66 86
18182.94 90
18184.21 113
18185.49 113
18186.76 109
18188.04 109
18189.31 116
18190.59 114
18191.86 116
18193.14 110
18194.41 125
18195.69 108
18196.96 120
18198.24 124
18199.51 110
18200.79 101
18202.06 113
18203.34 89
18204.61 91
18205.89 115
18207.16 95
18208.44 119
18209.72 108
18210.99 105
18212.27 106
18213.54 121
18214.82 125
18216.09 125
18217.37 96
18218.65 105
18219.92 109
18221.20 115
18222.47 96
18223.75 103
18225.03 92
18226.30 128
18227.58 121
18228.85 101
18230.13 92
18231.41 96
18232.68 96
18233.96 117
18235.24 109
18236.51 89
18237.79 103
18239.06 102
18240.34 102
18241.62 98
18242.89 105
18244.17 120
18245.45 89
18246.73 109
18248.00 98
18249.28 97
18250.56 125
18251.83 97
18253.11 96
18254.39 89
18255.66 107
18256.94 129
18258.22 106
18259.50 108
18260.77 106
18262.05 126
18263.33 124
18264.61 124
18265.88 81
18267.16 118
18268.44 126
18269.72 135
18270.99 121
18272.27 109
18273.55 120
18274.83 123
18276.10 109
18277.38 109
18278.66 134
18279.94 111
18281.22 108
18282.49 93
18283.77 93
18285.05 99
18286.33 101
18287.61 126
18288.88 100
18290.16 117
18291.44 99
18292.72 113
18294.00 96
18295.28 102
18296.56 117
18297.83 117
18299.11 124
18300.39 98
18301.67 85
18302.95 92
18304.23 97
18305.51 109
18306.79 106
18308.06 97
18309.34 95
18310.62 94
18311.90 109
18313.18 107
18314.46 105
18315.74 109
18317.02 102
18318.30 116
18319.58 105
18320.86 88
18322.14 111
18323.42 106
18324.70 83
18325.97 100
18327.25 110
18328.53 90
18329.81 107
18331.09 102
18332.37 98
18333.65 98
18334.93 116
18336.21 95
18337.49 96
18338.77 117
18340.05 116
18341.33 96
18342.61 102
18343.89 101
18345.17 101
18346.45 104
18347.73 97
18349.02 121
18350.30 113
18351.58 117
18352.86 119
18354.14 107
18355.42 89
18356.70 120
18357.98 98
18359.26 106
18360.54 98
18361.82 107
18363.10 111
18364.38 128
18365.66 111
18366.95 101
18368.23 98
18369.51 111
18370.79 91
18372.07 106
18373.35 129
18374.63 111
18375.91 111
18377.20 106
18378.48 103
18379.76 96
18381.04 97
18382.32 100
18383.60 114
18384.88 89
18386.17 102
18387.45 110
18388.73 114
18390.01 133
18391.29 97
18392.58 102
18393.86 101
18395.14 109
18396.42 108
18397.70 103
18398.99 98
18400.27 86
18401.55 101
18402.83 83
18404.11 99
18405.40 91
18406.68 95
18407.96 115
18409.24 120
18410.53 94
18411.81 119
18413.09 126
18414.37 107
18415.66 108
18416.94 88
18418.22 79
18419.51 86
18420.79 89
18422.07 102
18423.36 89
18424.64 105
18425.92 118
18427.20 132
18428.49 114
18429.77 107
18431.05 94
18432.34 82
18433.62 92
18434.90 86
18436.19 87
18437.47 106
18438.75 102
18440.04 111
18441.32 85
18442.61 95
18443.89 109
18445.17 86
18446.46 88
18447.74 103
18449.02 113
18450.31 107
18451.59 97
18452.88 98
18454.16 112
18455.44 119
18456.73 99
18458.01 98
18459.30 96
18460.58 99
18461.87 98
18463.15 112
18464.43 93
18465.72 94
18467.00 101
18468.29 110
18469.57 106
18470.86 96
18472.14 85
18473.43 117
18474.71 100
18476.00 93
18477.28 96
18478.57 103
18479.85 106
18481.14 77
18482.42 92
18483.71 84
18484.99 84
18486.28 109
18487.56 109
18488.85 103
18490.13 83
18491.42 84
18492.70 127
18493.99 113
18495.27 84
18496.56 108
18497.85 109
18499.13 111
18500.42 95
18501.70 138
18502.99 126
18504.27 96
18505.56 107
18506.85 111
18508.13 95
18509.42 76
18510.70 98
18511.99 93
18513.28 80
18514.56 103
18515.85 107
18517.14 121
18518.42 101
18519.71 83
18520.99 105
18522.28 90
18523.57 91
18524.85 101
18526.14 119
18527.43 103
18528.71 121
18530.00 117
18531.29 104
18532.57 85
18533.86 104
18535.15 108
18536.43 83
18537.72 107
18539.01 97
18540.30 108
18541.58 103
18542.87 85
18544.16 89
18545.44 85
18546.73 87
18548.02 90
18549.31 119
18550.59 114
18551.88 91
18553.17 90
18554.46 98
18555.74 104
18557.03 82
18558.32 90
18559.61 119
18560.90 106
18562.18 92
18563.47 94
18564.76 112
18566.05 125
18567.33 99
18568.62 120
18569.91 86
18571.20 98
18572.49 98
18573.78 107
18575.06 111
18576.35 84
18577.64 90
18578.93 100
18580.22 95
18581.51 99
18582.79 95
18584.08 111
18585.37 88
18586.66 121
18587.95 102
18589.24 109
18590.53 117
18591.82 109
18593.10 134
18594.39 119
18595.68 104
18596.97 100
18598.26 112
18599.55 116
18600.84 109
18602.13 119
18603.42 122
18604.71 104
18606.00 112
18607.29 111
18608.58 133
18609.86 145
18611.15 113
18612.44 111
18613.73 100
18615.02 113
18616.31 138
18617.60 99
18618.89 119
18620.18 113
18621.47 113
18622.76 124
18624.05 88
18625.34 90
18626.63 111
18627.92 133
18629.21 114
18630.50 127
18631.79 118
18633.08 107
18634.37 116
18635.66 139
18636.95 107
18638.25 98
18639.54 108
18640.83 110
18642.12 101
18643.41 103
18644.70 128
18645.99 130
18647.28 115
18648.57 99
18649.86 107
18651.15 102
18652.44 107
18653.73 115
18655.03 121
18656.32 117
18657.61 114
18658.90 124
18660.19 110
18661.48 94
18662.77 110
18664.06 126
18665.36 101
18666.65 114
18667.94 102
18669.23 99
18670.52 105
18671.81 120
18673.11 76
18674.40 112
18675.69 129
18676.98 97
18678.27 112
18679.56 113
18680.86 102
18682.15 106
18683.44 93
18684.73 100
18686.03 100
18687.32 118
18688.61 91
18689.90 76
18691.19 86
18692.49 105
18693.78 107
18695.07 116
18696.36 87
18697.66 108
18698.95 116
18700.24 105
18701.53 105
18702.83 89
18704.12 109
18705.41 102
18706.71 112
18708.00 104
18709.29 124
18710.58 92
18711.88 92
18713.17 102
18714.46 103
18715.76 89
18717.05 101
18718.34 109
18719.64 104
18720.93 100
18722.22 125
18723.52 97
18724.81 86
18726.10 104
18727.40 98
18728.69 109
18729.99 84
18731.28 91
18732.57 86
18733.87 113
18735.16 82
18736.45 123
18737.75 101
18739.04 94
18740.34 111
18741.63 93
18742.92 102
18744.22 81
18745.51 93
18746.81 95
18748.10 96
18749.40 89
18750.69 113
18751.98 111
18753.28 97
18754.57 89
18755.87 92
18757.16 117
18758.46 111
18759.75 95
18761.05 94
18762.34 104
18763.64 98
18764.93 102
18766.23 122
18767.52 109
18768.82 107
18770.11 101
18771.41 101
18772.70 87
18774.00 97
18775.29 82
18776.59 95
18777.88 105
18779.18 96
18780.47 88
18781.77 94
18783.06 95
18784.36 105
18785.66 97
18786.95 93
18788.25 96
18789.54 86
18790.84 92
18792.13 94
18793.43 83
18794.73 85
18796.02 90
18797.32 88
18798.61 103
18799.91 92
18801.21 102
18802.50 94
18803.80 99
18805.10 94
18806.39 85
18807.69 112
18808.98 88
18810.28 103
18811.58 95
18812.87 101
18814.17 114
18815.47 93
18816.76 95
18818.06 102
18819.36 75
18820.65 88
18821.95 102
18823.25 87
18824.54 96
18825.84 90
18827.14 101
18828.44 119
18829.73 105
18831.03 77
18832.33 75
18833.62 102
18834.92 92
18836.22 108
18837.52 107
18838.81 75
18840.11 104
18841.41 99
18842.71 112
18844.00 92
18845.30 73
18846.60 97
18847.90 89
18849.20 107
18850.49 75
18851.79 72
18853.09 86
18854.39 94
18855.69 101
18856.98 106
18858.28 120
18859.58 80
18860.88 81
18862.18 103
18863.47 90
18864.77 83
18866.07 82
18867.37 100
18868.67 83
18869.97 93
18871.26 91
18872.56 105
18873.86 71
18875.16 91
18876.46 105
18877.76 94
18879.06 85
18880.36 75
18881.66 100
18882.95 90
18884.25 85
18885.55 88
18886.85 82
18888.15 82
18889.45 79
18890.75 89
18892.05 86
18893.35 98
18894.65 110
18895.95 128
18897.25 93
18898.55 85
18899.84 82
18901.14 83
18902.44 85
18903.74 86
18905.04 84
18906.34 99
18907.64 92
18908.94 95
18910.24 85
18911.54 69
18912.84 87
18914.14 93
18915.44 81
18916.74 91
18918.04 93
18919.34 100
18920.64 100
18921.94 80
18923.24 88
18924.54 95
18925.85 87
18927.15 87
18928.45 101
18929.75 87
18931.05 72
18932.35 85
18933.65 92
18934.95 84
18936.25 90
18937.55 99
18938.85 99
18940.15 85
18941.45 82
18942.76 83
18944.06 99
18945.36 78
18946.66 95
18947.96 109
18949.26 90
18950.56 99
18951.86 83
18953.17 93
18954.47 83
18955.77 78
18957.07 77
18958.37 91
18959.67 88
18960.97 104
18962.28 88
18963.58 95
18964.88 83
18966.18 99
18967.48 77
18968.79 90
18970.09 78
18971.39 104
18972.69 93
18973.99 93
18975.30 90
18976.60 95
18977.90 89
18979.20 102
18980.50 112
18981.81 91
18983.11 102
18984.41 81
18985.71 91
18987.02 92
18988.32 93
18989.62 91
18990.93 104
18992.23 102
18993.53 80
18994.83 60
18996.14 90
18997.44 113
18998.74 100
19000.05 79
19001.35 84
19002.65 99
19003.95 77
19005.26 98
19006.56 94
19007.86 81
19009.17 74
19010.47 109
19011.77 98
19013.08 83
19014.38 72
19015.68 93
19016.99 87
19018.29 100
19019.60 103
19020.90 114
19022.20 92
19023.51 81
19024.81 92
19026.11 77
19027.42 78
19028.72 89
19030.03 90
19031.33 89
19032.64 82
19033.94 95
19035.24 87
19036.55 99
19037.85 69
19039.16 80
19040.46 98
19041.77 64
19043.07 88
19044.37 81
19045.68 77
19046.98 79
19048.29 87
19049.59 95
19050.90 83
19052.20 104
19053.51 81
19054.81 88
19056.12 82
19057.42 83
19058.73 98
19060.03 89
19061.34 66
19062.64 86
19063.95 109
19065.25 95
19066.56 88
19067.86 76
19069.17 87
19070.47 84
19071.78 79
19073.09 92
19074.39 101
19075.70 91
19077.00 80
19078.31 72
19079.61 67
19080.92 78
19082.23 76
19083.53 82
19084.84 78
19086.14 94
19087.45 101
19088.76 90
19090.06 97
19091.37 93
19092.67 106
19093.98 125
19095.29 85
19096.59 108
19097.90 74
19099.21 97
19100.51 73
19101.82 94
19103.12 88
19104.43 114
19105.74 112
19107.04 92
19108.35 88
19109.66 76
19110.97 107
19112.27 89
19113.58 119
19114.89 104
19116.19 85
19117.50 88
19118.81 90
19120.11 78
19121.42 71
19122.73 88
19124.04 81
19125.34 92
19126.65 108
19127.96 105
19129.27 109
19130.57 113
19131.88 82
19133.19 110
19134.50 73
19135.80 91
19137.11 91
19138.42 103
19139.73 82
19141.03 93
19142.34 93
19143.65 77
19144.96 98
19146.27 78
19147.57 89
19148.88 92
19150.19 81
19151.50 100
19152.81 94
19154.12 76
19155.42 94
19156.73 91
19158.04 82
19159.35 77
19160.66 83
19161.97 90
19163.28 98
19164.58 121
19165.89 103
19167.20 88
19168.51 67
19169.82 123
19171.13 94
19172.44 97
19173.75 78
19175.05 87
19176.36 109
19177.67 99
19178.98 83
19180.29 82
19181.60 101
19182.91 100
19184.22 84
19185.53 98
19186.84 80
19188.15 96
19189.46 98
19190.77 90
19192.08 92
19193.39 113
19194.70 98
19196.01 100
19197.31 80
19198.62 77
19199.93 80
19201.24 109
19202.55 102
19203.86 97
19205.17 84
19206.48 80
19207.79 79
19209.10 81
19210.42 93
19211.73 83
19213.04 95
19214.35 110
19215.66 81
19216.97 92
19218.28 96
19219.59 86
19220.90 103
19222.21 81
19223.52 104
19224.83 86
19226.14 98
19227.45 93
19228.76 98
19230.07 87
19231.39 93
19232.70 113
19234.01 108
19235.32 84
19236.63 77
19237.94 82
19239.25 84
19240.56 98
19241.87 81
19243.19 112
19244.50 112
19245.81 98
19247.12 86
19248.43 85
19249.74 101
19251.05 88
19252.37 79
19253.68 86
19254.99 85
19256.30 78
19257.61 86
19258.93 108
19260.24 85
19261.55 95
19262.86 91
19264.17 89
19265.49 87
19266.80 85
19268.11 85
19269.42 91
19270.73 96
19272.05 64
19273.36 82
19274.67 93
19275.98 94
19277.30 86
19278.61 99
19279.92 86
19281.23 80
19282.55 83
19283.86 94
19285.17 82
19286.49 82
19287.80 108
19289.11 85
19290.42 76
19291.74 88
19293.05 85
19294.36 75
19295.68 88
19296.99 89
19298.30 94
19299.62 76
19300.93 69
19302.24 82
19303.56 81
19304.87 105
19306.18 83
19307.50 85
19308.81 96
19310.12 99
19311.44 86
19312.75 100
19314.07 72
19315.38 80
19316.69 86
19318.01 95
19319.32 95
19320.64 82
19321.95 84
19323.26 88
19324.58 96
19325.89 91
19327.21 92
19328.52 77
19329.83 88
19331.15 76
19332.46 94
19333.78 79
19335.09 84
19336.41 95
19337.72 78
19339.04 89
19340.35 95
19341.67 82
19342.98 81
19344.29 83
19345.61 75
19346.92 95
19348.24 94
19349.55 73
19350.87 73
19352.18 88
19353.50 74
19354.82 97
19356.13 70
19357.45 88
19358.76 67
19360.08 99
19361.39 70
19362.71 63
19364.02 80
19365.34 80
19366.65 94
19367.97 79
19369.28 61
19370.60 83
19371.92 94
19373.23 99
19374.55 87
19375.86 90
19377.18 81
19378.50 85
19379.81 99
19381.13 86
19382.44 72
19383.76 77
19385.08 95
19386.39 78
19387.71 74
19389.03 68
19390.34 78
19391.66 95
19392.97 92
19394.29 98
19395.61 87
19396.92 94
19398.24 88
19399.56 76
19400.87 82
19402.19 87
19403.51 91
19404.82 76
19406.14 85
19407.46 84
19408.78 90
19410.09 81
19411.41 65
19412.73 75
19414.04 76
19415.36 96
19416.68 92
19418.00 80
19419.31 96
19420.63 85
19421.95 99
19423.27 83
19424.58 91
19425.90 85
19427.22 96
19428.54 102
19429.85 90
19431.17 83
19432.49 104
19433.81 109
19435.13 90
19436.44 88
19437.76 81
19439.08 70
19440.40 88
19441.72 75
19443.03 78
19444.35 80
19445.67 106
19446.99 77
19448.31 101
19449.63 96
19450.94 87
19452.26 87
19453.58 98
19454.90 85
19456.22 107
19457.54 99
19458.86 83
19460.17 90
19461.49 89
19462.81 68
19464.13 83
19465.45 98
19466.77 90
19468.09 106
19469.41 74
19470.73 71
19472.04 91
19473.36 94
19474.68 84
19476.00 74
19477.32 83
19478.64 99
19479.96 85
19481.28 77
19482.60 98
19483.92 93
19485.24 84
19486.56 96
19487.88 84
19489.20 94
19490.52 83
19491.84 81
19493.16 88
19494.48 91
19495.80 104
19497.12 90
19498.44 88
19499.76 80
19501.08 75
19502.40 78
19503.72 97
19505.04 92
19506.36 91
19507.68 89
19509.00 97
19510.32 83
19511.64 88
19512.96 103
19514.28 105
19515.60 85
19516.92 86
19518.24 88
19519.56 97
19520.89 86
19522.21 88
19523.53 88
19524.85 92
19526.17 77
19527.49 97
19528.81 93
19530.13 70
19531.45 77
19532.78 78
19534.10 76
19535.42 70
19536.74 91
19538.06 101
19539.38 108
19540.70 95
19542.02 92
19543.35 75
19544.67 87
19545.99 74
19547.31 99
19548.63 69
19549.96 91
19551.28 69
19552.60 91
19553.92 83
19555.24 80
19556.56 88
19557.89 92
19559.21 105
19560.53 79
19561.85 88
19563.18 79
19564.50 71
19565.82 102
19567.14 115
19568.47 87
19569.79 79
19571.11 91
19572.43 98
19573.76 71
19575.08 76
19576.40 71
19577.72 87
19579.05 91
19580.37 75
19581.69 83
19583.02 86
19584.34 91
19585.66 80
19586.98 82
19588.31 93
19589.63 90
19590.95 86
19592.28 85
19593.60 87
19594.92 92
19596.25 87
19597.57 81
19598.89 83
19600.22 90
19601.54 93
19602.86 101
19604.19 104
19605.51 71
19606.84 72
19608.16 97
19609.48 91
19610.81 67
19612.13 83
19613.46 82
19614.78 101
19616.10 80
19617.43 73
19618.75 77
19620.08 90
19621.40 83
19622.72 84
19624.05 70
19625.37 66
19626.70 87
19628.02 95
19629.35 76
19630.67 75
19632.00 110
19633.32 96
19634.64 78
19635.97 101
19637.29 91
19638.62 79
19639.94 86
19641.27 89
19642.59 87
19643.92 73
19645.24 95
19646.57 92
19647.89 81
19649.22 74
19650.54 89
19651.87 96
19653.19 86
19654.52 89
19655.85 87
19657.17 101
19658.50 85
19659.82 78
19661.15 76
19662.47 83
19663.80 101
19665.12 98
19666.45 86
19667.78 66
19669.10 85
19670.43 90
19671.75 108
19673.08 98
19674.41 88
19675.73 95
19677.06 126
19678.38 96
19679.71 82
19681.04 89
19682.36 84
19683.69 83
19685.02 101
19686.34 104
19687.67 87
19689.00 67
19690.32 69
19691.65 86
19692.98 79
19694.30 94
19695.63 87
19696.96 98
19698.28 88
19699.61 82
19700.94 84
19702.26 87
19703.59 90
19704.92 75
19706.24 65
19707.57 69
19708.90 78
19710.23 85
19711.55 108
19712.88 94
19714.21 82
19715.54 79
19716.86 82
19718.19 81
19719.52 86
19720.85 79
19722.17 98
19723.50 84
19724.83 59
19726.16 79
19727.48 80
19728.81 69
19730.14 77
19731.47 87
19732.80 79
19734.12 69
19735.45 69
19736.78 76
19738.11 81
19739.44 91
19740.76 71
19742.09 90
19743.42 80
19744.75 93
19746.08 83
19747.41 98
19748.74 77
19750.06 87
19751.39 92
19752.72 72
19754.05 83
19755.38 77
19756.71 77
19758.04 61
19759.37 74
19760.69 88
19762.02 85
19763.35 73
19764.68 65
19766.01 75
19767.34 90
19768.67 92
19770.00 72
19771.33 82
19772.66 60
19773.99 83
19775.32 83
19776.65 99
19777.97 76
19779.30 72
19780.63 61
19781.96 84
19783.29 79
19784.62 84
19785.95 85
19787.28 70
19788.61 52
19789.94 77
19791.27 74
19792.60 78
19793.93 79
19795.26 76
19796.59 94
19797.92 84
19799.25 77
19800.58 81
19801.91 85
19803.24 78
19804.57 100
19805.91 100
19807.24 94
19808.57 90
19809.90 108
19811.23 103
19812.56 78
19813.89 76
19815.22 94
19816.55 87
19817.88 66
19819.21 83
19820.54 68
19821.87 90
19823.21 64
19824.54 86
19825.87 103
19827.20 67
19828.53 72
19829.86 88
19831.19 96
19832.52 87
19833.86 97
19835.19 87
19836.52 83
19837.85 84
19839.18 74
19840.51 84
19841.85 78
19843.18 65
19844.51 95
19845.84 91
19847.17 88
19848.50 85
19849.84 89
19851.17 104
19852.50 66
19853.83 74
19855.16 77
19856.50 90
19857.83 77
19859.16 79
19860.49 90
19861.83 86
19863.16 80
19864.49 70
19865.82 79
19867.16 104
19868.49 91
19869.82 103
19871.15 78
19872.49 88
19873.82 100
19875.15 78
19876.48 81
19877.82 58
19879.15 101
19880.48 78
19881.82 80
19883.15 65
19884.48 90
19885.82 90
19887.15 77
19888.48 92
19889.82 76
19891.15 80
19892.48 82
19893.82 86
19895.15 77
19896.48 66
19897.82 75
19899.15 92
19900.48 76
19901.82 90
19903.15 73
19904.49 83
19905.82 75
19907.15 77
19908.49 70
19909.82 80
19911.15 100
19912.49 70
19913.82 70
19915.16 73
19916.49 83
19917.83 87
19919.16 77
19920.49 96
19921.83 75
19923.16 82
19924.50 94
19925.83 90
19927.17 102
19928.50 95
19929.84 89
19931.17 74
19932.51 76
19933.84 70
19935.17 63
19936.51 82
19937.84 84
19939.18 77
19940.51 64
19941.85 81
19943.18 92
19944.52 90
19945.86 81
19947.19 61
19948.53 90
19949.86 100
19951.20 75
19952.53 70
19953.87 93
19955.20 87
19956.54 83
19957.87 74
19959.21 91
19960.55 73
19961.88 81
19963.22 78
19964.55 77
19965.89 78
19967.22 78
19968.56 97
19969.90 72
19971.23 72
19972.57 86
19973.90 114
19975.24 100
19976.58 74
19977.91 84
19979.25 92
19980.59 100
19981.92 74
19983.26 81
19984.59 81
19985.93 76
19987.27 76
19988.60 88
19989.94 78
19991.28 110
19992.61 113
19993.95 80
19995.29 75
19996.63 76
19997.96 75
19999.30 61
20000.64 84
20001.97 86
20003.31 77
20004.65 70
20005.98 62
20007.32 71
20008.66 87
20010.00 72
20011.33 77
20012.67 86
20014.01 88
20015.35 92
20016.68 77
20018.02 84
20019.36 77
20020.70 82
20022.03 76
20023.37 106
20024.71 98
20026.05 67
20027.39 79
20028.72 75
20030.06 102
20031.40 78
20032.74 82
20034.08 63
20035.41 81
20036.75 81
20038.09 86
20039.43 79
20040.77 67
20042.11 88
20043.44 95
20044.78 81
20046.12 88
20047.46 85
20048.80 79
20050.14 94
20051.48 92
20052.82 79
20054.15 58
20055.49 66
20056.83 76
20058.17 86
20059.51 73
20060.85 79
20062.19 102
20063.53 97
20064.87 98
20066.21 76
20067.55 67
20068.88 89
20070.22 99
20071.56 74
20072.90 83
20074.24 79
20075.58 99
20076.92 70
20078.26 73
20079.60 87
20080.94 95
20082.28 96
20083.62 85
20084.96 89
20086.30 71
20087.64 79
20088.98 88
20090.32 91
20091.66 90
20093.00 88
20094.34 90
20095.68 77
20097.02 84
20098.36 77
20099.70 85
20101.04 86
20102.38 83
20103.72 86
20105.06 85
20106.40 71
20107.74 81
20109.08 98
20110.43 81
20111.77 98
20113.11 94
20114.45 74
20115.79 94
20117.13 86
20118.47 91
20119.81 68
20121.15 104
20122.49 80
20123.83 81
20125.18 110
20126.52 74
20127.86 82
20129.20 83
20130.54 56
20131.88 91
20133.22 100
20134.57 89
20135.91 93
20137.25 96
20138.59 97
20139.93 86
20141.27 74
