# Supplementary material for: MALDI-TOF MS typing enables the classification of brewing yeasts of the genus Saccharomyces to major beer styles
Source: PLoS One. 2017 Aug 9;12(8):e0181694. doi: 10.1371/journal.pone.0181694 (PMC5549903; doi:10.1371/journal.pone.0181694)
Supplement: S15 File — The directory includes 90 raw files and was zipped to “.zip”; the folder has three strains with 30 spectra per strain; S1 Text explains the raw files with an example and Table 1 represents the yeast strains used within the experiment. (ZIP) [file pone.0181694.s018.zip › 43-45/30668-513-OG-Ale-Alt-YPG-18h-E-E_2015-11-10__0_A8_1.dat]

2000.57 2285
2000.99 2000
2001.41 1908
2001.83 2112
2002.26 2095
2002.68 2152
2003.10 2142
2003.52 2041
2003.94 2095
2004.36 1991
2004.79 1926
2005.21 1972
2005.63 1993
2006.05 1973
2006.48 1825
2006.90 1983
2007.32 1905
2007.74 1845
2008.16 1881
2008.59 1913
2009.01 1977
2009.43 1803
2009.85 1923
2010.28 2044
2010.70 2019
2011.12 1913
2011.55 1924
2011.97 1818
2012.39 1936
2012.81 1806
2013.24 1953
2013.66 1862
2014.08 1670
2014.51 1756
2014.93 1828
2015.35 1825
2015.78 1870
2016.20 1737
2016.62 1668
2017.05 1757
2017.47 1951
2017.89 1972
2018.32 1835
2018.74 1799
2019.16 1724
2019.59 1619
2020.01 1834
2020.43 1979
2020.86 1902
2021.28 1907
2021.70 1878
2022.13 1922
2022.55 1992
2022.98 1962
2023.40 1967
2023.82 1890
2024.25 1723
2024.67 1820
2025.10 1923
2025.52 1721
2025.95 1710
2026.37 1884
2026.79 1893
2027.22 1969
2027.64 1893
2028.07 1691
2028.49 1846
2028.92 1790
2029.34 1709
2029.77 1849
2030.19 1758
2030.61 1571
2031.04 1667
2031.46 1899
2031.89 1933
2032.31 1921
2032.74 1840
2033.16 1948
2033.59 1745
2034.01 1875
2034.44 2019
2034.86 2009
2035.29 1965
2035.72 1871
2036.14 2019
2036.57 2041
2036.99 2008
2037.42 1809
2037.84 1951
2038.27 1889
2038.69 1931
2039.12 1959
2039.54 1898
2039.97 1943
2040.40 2008
2040.82 1895
2041.25 1963
2041.67 2140
2042.10 2071
2042.53 1991
2042.95 1800
2043.38 1891
2043.80 1959
2044.23 1947
2044.66 1934
2045.08 2073
2045.51 1924
2045.94 1960
2046.36 1983
2046.79 2085
2047.21 2040
2047.64 1854
2048.07 1850
2048.49 2016
2048.92 1905
2049.35 1866
2049.77 2027
2050.20 2037
2050.63 2007
2051.06 1908
2051.48 1784
2051.91 1786
2052.34 1820
2052.76 1842
2053.19 1790
2053.62 1801
2054.04 1747
2054.47 1739
2054.90 1776
2055.33 1918
2055.75 1984
2056.18 1900
2056.61 1780
2057.04 1734
2057.46 1863
2057.89 1908
2058.32 1808
2058.75 1878
2059.17 1939
2059.60 1973
2060.03 1906
2060.46 1976
2060.89 1926
2061.31 1864
2061.74 1852
2062.17 1989
2062.60 1747
2063.03 1802
2063.45 2027
2063.88 1988
2064.31 2197
2064.74 2179
2065.17 2177
2065.60 2112
2066.02 2380
2066.45 2420
2066.88 2422
2067.31 2619
2067.74 2425
2068.17 2385
2068.60 2406
2069.02 2194
2069.45 2376
2069.88 2291
2070.31 2250
2070.74 1941
2071.17 1979
2071.60 2038
2072.03 1852
2072.46 1936
2072.89 1896
2073.31 2000
2073.74 2003
2074.17 1873
2074.60 1948
2075.03 1891
2075.46 2005
2075.89 1980
2076.32 2043
2076.75 2110
2077.18 2071
2077.61 1887
2078.04 2019
2078.47 2126
2078.90 2085
2079.33 2138
2079.76 2161
2080.19 2192
2080.62 2120
2081.05 1969
2081.48 2198
2081.91 2314
2082.34 2288
2082.77 2093
2083.20 2153
2083.63 1906
2084.06 1980
2084.49 2037
2084.92 1897
2085.35 1918
2085.78 2049
2086.21 1915
2086.64 1793
2087.07 1809
2087.50 1877
2087.93 1857
2088.36 1718
2088.80 1889
2089.23 2011
2089.66 1885
2090.09 1757
2090.52 1927
2090.95 1862
2091.38 1780
2091.81 1958
2092.24 2072
2092.67 2163
2093.11 2074
2093.54 1982
2093.97 1976
2094.40 1914
2094.83 1965
2095.26 1940
2095.69 1990
2096.13 1876
2096.56 1699
2096.99 1785
2097.42 1843
2097.85 1785
2098.28 1779
2098.72 1765
2099.15 1737
2099.58 1744
2100.01 1947
2100.44 1766
2100.88 1688
2101.31 1725
2101.74 1811
2102.17 1829
2102.60 1692
2103.04 1872
2103.47 1819
2103.90 1731
2104.33 1750
2104.77 1854
2105.20 1807
2105.63 1801
2106.06 1747
2106.50 1938
2106.93 1963
2107.36 1946
2107.79 1945
2108.23 2003
2108.66 1845
2109.09 1915
2109.53 2012
2109.96 1777
2110.39 1952
2110.83 1921
2111.26 1801
2111.69 1787
2112.12 1851
2112.56 1828
2112.99 1781
2113.42 1824
2113.86 1816
2114.29 1765
2114.72 2026
2115.16 1872
2115.59 1887
2116.03 1802
2116.46 1734
2116.89 1813
2117.33 1886
2117.76 1990
2118.19 1762
2118.63 1672
2119.06 1821
2119.50 1820
2119.93 1644
2120.36 1684
2120.80 1708
2121.23 1691
2121.67 1720
2122.10 1719
2122.53 2004
2122.97 1810
2123.40 1787
2123.84 1834
2124.27 1776
2124.71 1882
2125.14 1829
2125.58 1790
2126.01 1834
2126.45 1784
2126.88 1689
2127.31 1802
2127.75 1768
2128.18 1754
2128.62 1833
2129.05 1913
2129.49 1877
2129.92 1794
2130.36 1704
2130.79 1817
2131.23 1786
2131.66 1876
2132.10 1848
2132.54 1928
2132.97 1911
2133.41 1784
2133.84 1760
2134.28 1890
2134.71 1943
2135.15 2074
2135.58 2051
2136.02 2013
2136.45 1974
2136.89 1997
2137.33 2022
2137.76 2172
2138.20 2043
2138.63 2048
2139.07 1959
2139.51 2062
2139.94 1963
2140.38 1857
2140.81 1951
2141.25 1851
2141.69 1832
2142.12 1719
2142.56 1633
2143.00 1778
2143.43 1875
2143.87 1774
2144.30 1653
2144.74 1875
2145.18 1922
2145.61 1736
2146.05 1697
2146.49 1716
2146.92 1814
2147.36 1809
2147.80 1884
2148.24 1865
2148.67 1834
2149.11 2074
2149.55 2249
2149.98 2134
2150.42 1968
2150.86 2065
2151.29 2035
2151.73 2097
2152.17 2087
2152.61 2119
2153.04 2044
2153.48 2063
2153.92 2027
2154.36 1915
2154.79 1818
2155.23 1931
2155.67 1933
2156.11 2026
2156.54 2056
2156.98 1920
2157.42 1797
2157.86 1963
2158.30 1945
2158.73 1887
2159.17 1775
2159.61 1825
2160.05 1786
2160.49 1906
2160.92 2093
2161.36 1966
2161.80 1898
2162.24 1999
2162.68 1859
2163.12 1886
2163.55 2018
2163.99 1933
2164.43 2013
2164.87 1982
2165.31 1883
2165.75 1845
2166.19 2062
2166.63 2057
2167.06 1790
2167.50 1830
2167.94 1807
2168.38 1875
2168.82 1909
2169.26 1924
2169.70 1838
2170.14 1873
2170.58 2007
2171.02 2045
2171.45 2081
2171.89 2174
2172.33 2028
2172.77 1959
2173.21 2181
2173.65 2329
2174.09 2332
2174.53 2324
2174.97 2331
2175.41 2348
2175.85 2509
2176.29 2593
2176.73 2490
2177.17 2429
2177.61 2290
2178.05 2289
2178.49 2353
2178.93 2361
2179.37 2093
2179.81 2299
2180.25 2212
2180.69 2113
2181.13 1986
2181.57 2015
2182.01 1925
2182.45 1969
2182.89 1930
2183.33 1945
2183.77 1927
2184.21 1978
2184.65 1950
2185.09 1869
2185.53 1925
2185.97 1825
2186.42 1973
2186.86 1887
2187.30 1828
2187.74 1950
2188.18 1935
2188.62 1955
2189.06 1857
2189.50 1848
2189.94 1997
2190.38 1896
2190.83 1812
2191.27 2005
2191.71 2030
2192.15 1954
2192.59 2011
2193.03 1984
2193.47 1855
2193.92 1866
2194.36 1821
2194.80 1945
2195.24 2047
2195.68 2170
2196.12 2166
2196.57 2163
2197.01 1970
2197.45 1993
2197.89 2008
2198.33 1901
2198.78 2083
2199.22 2084
2199.66 2048
2200.10 1885
2200.54 1948
2200.99 2044
2201.43 1844
2201.87 1810
2202.31 1818
2202.76 1819
2203.20 1869
2203.64 1890
2204.08 1944
2204.53 1866
2204.97 1925
2205.41 1953
2205.85 1895
2206.30 2037
2206.74 1986
2207.18 1997
2207.62 2002
2208.07 1932
2208.51 2000
2208.95 1929
2209.40 1929
2209.84 2005
2210.28 2036
2210.73 1987
2211.17 1930
2211.61 1949
2212.06 1919
2212.50 1921
2212.94 1924
2213.39 1917
2213.83 1881
2214.27 1919
2214.72 1837
2215.16 1896
2215.60 1966
2216.05 1890
2216.49 1857
2216.94 1935
2217.38 1910
2217.82 1871
2218.27 1798
2218.71 1647
2219.16 1807
2219.60 1820
2220.04 1931
2220.49 1956
2220.93 1757
2221.38 1897
2221.82 1966
2222.27 1827
2222.71 1961
2223.15 1887
2223.60 1964
2224.04 2059
2224.49 1845
2224.93 1885
2225.38 1918
2225.82 1926
2226.27 2074
2226.71 1947
2227.16 1921
2227.60 2111
2228.05 2065
2228.49 2190
2228.94 2169
2229.38 1891
2229.83 1955
2230.27 1955
2230.72 1937
2231.16 1925
2231.61 1998
2232.05 2161
2232.50 2118
2232.94 2195
2233.39 2150
2233.83 2148
2234.28 2045
2234.73 2044
2235.17 2099
2235.62 1970
2236.06 2031
2236.51 2093
2236.95 1956
2237.40 1818
2237.85 1842
2238.29 1807
2238.74 1932
2239.18 1902
2239.63 1831
2240.08 1811
2240.52 1732
2240.97 1827
2241.42 1698
2241.86 1677
2242.31 1636
2242.75 1758
2243.20 1763
2243.65 1747
2244.09 1715
2244.54 1708
2244.99 1857
2245.43 1901
2245.88 1745
2246.33 1809
2246.77 1924
2247.22 1953
2247.67 1934
2248.12 1763
2248.56 1790
2249.01 1796
2249.46 1812
2249.90 1813
2250.35 1742
2250.80 1826
2251.24 1930
2251.69 1803
2252.14 1826
2252.59 1899
2253.03 1812
2253.48 1740
2253.93 1709
2254.38 1920
2254.82 1949
2255.27 1882
2255.72 1705
2256.17 1631
2256.62 1578
2257.06 1587
2257.51 1684
2257.96 1579
2258.41 1587
2258.86 1749
2259.30 1814
2259.75 1850
2260.20 1818
2260.65 1724
2261.10 1777
2261.54 1711
2261.99 1795
2262.44 1975
2262.89 1774
2263.34 1847
2263.79 1970
2264.23 2072
2264.68 1924
2265.13 1865
2265.58 1835
2266.03 1797
2266.48 1913
2266.93 2026
2267.38 1971
2267.82 1842
2268.27 1847
2268.72 1993
2269.17 2064
2269.62 1933
2270.07 1960
2270.52 2139
2270.97 2074
2271.42 2012
2271.87 2096
2272.32 2083
2272.77 2241
2273.22 1974
2273.66 1883
2274.11 2155
2274.56 2010
2275.01 1900
2275.46 1858
2275.91 1891
2276.36 1799
2276.81 1730
2277.26 1797
2277.71 1773
2278.16 1688
2278.61 1713
2279.06 1811
2279.51 1959
2279.96 1804
2280.41 1815
2280.86 1826
2281.31 1905
2281.76 1783
2282.21 1784
2282.66 1920
2283.11 1910
2283.56 1795
2284.02 1871
2284.47 2001
2284.92 1877
2285.37 1737
2285.82 1679
2286.27 1952
2286.72 1765
2287.17 1738
2287.62 1828
2288.07 1982
2288.52 2058
2288.97 1981
2289.42 2151
2289.88 2256
2290.33 2374
2290.78 2695
2291.23 2768
2291.68 2874
2292.13 3086
2292.58 3050
2293.03 3222
2293.49 2930
2293.94 2948
2294.39 2674
2294.84 2617
2295.29 2428
2295.74 2479
2296.20 2408
2296.65 2258
2297.10 2262
2297.55 2098
2298.00 2181
2298.46 1927
2298.91 1951
2299.36 1918
2299.81 1830
2300.26 1890
2300.72 1877
2301.17 1813
2301.62 2035
2302.07 1826
2302.52 1783
2302.98 1859
2303.43 1819
2303.88 1789
2304.33 1667
2304.79 1861
2305.24 1780
2305.69 1719
2306.14 1875
2306.60 1774
2307.05 1808
2307.50 2046
2307.96 1936
2308.41 1906
2308.86 1878
2309.31 1970
2309.77 2032
2310.22 2008
2310.67 2024
2311.13 2052
2311.58 2173
2312.03 2104
2312.49 2188
2312.94 2083
2313.39 2124
2313.85 2042
2314.30 1965
2314.75 1988
2315.21 2017
2315.66 1882
2316.12 1911
2316.57 1944
2317.02 1840
2317.48 1837
2317.93 2094
2318.38 2106
2318.84 1999
2319.29 1856
2319.75 1936
2320.20 2136
2320.65 2077
2321.11 2018
2321.56 2017
2322.02 1964
2322.47 2039
2322.93 2019
2323.38 1847
2323.83 2146
2324.29 2028
2324.74 1976
2325.20 2105
2325.65 2099
2326.11 2017
2326.56 2102
2327.02 2102
2327.47 2224
2327.93 2207
2328.38 2274
2328.84 2290
2329.29 2205
2329.75 2302
2330.20 2419
2330.66 2409
2331.11 2339
2331.57 2301
2332.02 2404
2332.48 2329
2332.93 2217
2333.39 2159
2333.84 2336
2334.30 2123
2334.75 2204
2335.21 2093
2335.67 1946
2336.12 1937
2336.58 1960
2337.03 1948
2337.49 1851
2337.94 1800
2338.40 2055
2338.86 1887
2339.31 2049
2339.77 1802
2340.22 1773
2340.68 1753
2341.14 1842
2341.59 1881
2342.05 1967
2342.50 1879
2342.96 1881
2343.42 1837
2343.87 1871
2344.33 2052
2344.79 2049
2345.24 1988
2345.70 1980
2346.16 2041
2346.61 2007
2347.07 2034
2347.53 1908
2347.98 1973
2348.44 2026
2348.90 2058
2349.35 2075
2349.81 2024
2350.27 2148
2350.72 1960
2351.18 1941
2351.64 2035
2352.10 2037
2352.55 2078
2353.01 1829
2353.47 2078
2353.93 1902
2354.38 1881
2354.84 1722
2355.30 1913
2355.76 1912
2356.21 1954
2356.67 1812
2357.13 1901
2357.59 1885
2358.04 1967
2358.50 1917
2358.96 1815
2359.42 1907
2359.87 1856
2360.33 1985
2360.79 2025
2361.25 2053
2361.71 2036
2362.17 1979
2362.62 1811
2363.08 1954
2363.54 1935
2364.00 1896
2364.46 1940
2364.92 1940
2365.37 1879
2365.83 1840
2366.29 1937
2366.75 1919
2367.21 1899
2367.67 1872
2368.13 1908
2368.58 1994
2369.04 2048
2369.50 1934
2369.96 2075
2370.42 1918
2370.88 1758
2371.34 1752
2371.80 1807
2372.26 1820
2372.72 1902
2373.17 1974
2373.63 1723
2374.09 1912
2374.55 1908
2375.01 1950
2375.47 1911
2375.93 2150
2376.39 2009
2376.85 2058
2377.31 2158
2377.77 2105
2378.23 1895
2378.69 1975
2379.15 2124
2379.61 2092
2380.07 2079
2380.53 1936
2380.99 1982
2381.45 1828
2381.91 1843
2382.37 1903
2382.83 1960
2383.29 2007
2383.75 1949
2384.21 1927
2384.67 2046
2385.13 1912
2385.59 1808
2386.05 1832
2386.51 1938
2386.97 1811
2387.43 1869
2387.89 1763
2388.35 1761
2388.82 1912
2389.28 1848
2389.74 1869
2390.20 1859
2390.66 1932
2391.12 1960
2391.58 1876
2392.04 1974
2392.50 1973
2392.96 1856
2393.42 1884
2393.89 1951
2394.35 1830
2394.81 1944
2395.27 1850
2395.73 1747
2396.19 1674
2396.65 1761
2397.12 1773
2397.58 1736
2398.04 1739
2398.50 1712
2398.96 1797
2399.42 1720
2399.89 1704
2400.35 1891
2400.81 1892
2401.27 1849
2401.73 1855
2402.20 1619
2402.66 1715
2403.12 1774
2403.58 1802
2404.04 1808
2404.51 1729
2404.97 1798
2405.43 1904
2405.89 1801
2406.36 1831
2406.82 1774
2407.28 1925
2407.74 1951
2408.21 1834
2408.67 1639
2409.13 1696
2409.59 1697
2410.06 1715
2410.52 1696
2410.98 1802
2411.45 1737
2411.91 1788
2412.37 1837
2412.84 1649
2413.30 1851
2413.76 1818
2414.22 1792
2414.69 1971
2415.15 1880
2415.61 1762
2416.08 1906
2416.54 1894
2417.00 1955
2417.47 1785
2417.93 2062
2418.40 2248
2418.86 2036
2419.32 2073
2419.79 2218
2420.25 2131
2420.71 2047
2421.18 2174
2421.64 2107
2422.11 2075
2422.57 1991
2423.03 1965
2423.50 1923
2423.96 1974
2424.43 1869
2424.89 1915
2425.35 1916
2425.82 1861
2426.28 2032
2426.75 1904
2427.21 1794
2427.68 1794
2428.14 1782
2428.61 1873
2429.07 1883
2429.54 1893
2430.00 1826
2430.46 1878
2430.93 2132
2431.39 1871
2431.86 1652
2432.32 1784
2432.79 1762
2433.25 1852
2433.72 1955
2434.18 1948
2434.65 1982
2435.11 1823
2435.58 1751
2436.04 1882
2436.51 1844
2436.98 1989
2437.44 1870
2437.91 1817
2438.37 2064
2438.84 1991
2439.30 1806
2439.77 1907
2440.23 1879
2440.70 1972
2441.17 2050
2441.63 2055
2442.10 2090
2442.56 2137
2443.03 1986
2443.50 2137
2443.96 2138
2444.43 1969
2444.89 1803
2445.36 1859
2445.83 1760
2446.29 1743
2446.76 1760
2447.23 1712
2447.69 1763
2448.16 1644
2448.62 1674
2449.09 1629
2449.56 1703
2450.02 1729
2450.49 1694
2450.96 1710
2451.42 1629
2451.89 1626
2452.36 1708
2452.82 1757
2453.29 1870
2453.76 1926
2454.23 2001
2454.69 1804
2455.16 1768
2455.63 1774
2456.09 1852
2456.56 1844
2457.03 1771
2457.50 1699
2457.96 1663
2458.43 1672
2458.90 1723
2459.37 1882
2459.83 1759
2460.30 1648
2460.77 1801
2461.24 1773
2461.70 1639
2462.17 1693
2462.64 1712
2463.11 1864
2463.58 1782
2464.04 1791
2464.51 1628
2464.98 1670
2465.45 1757
2465.92 1815
2466.38 1834
2466.85 1862
2467.32 1810
2467.79 1790
2468.26 1774
2468.73 1745
2469.19 1851
2469.66 1818
2470.13 1851
2470.60 1895
2471.07 1722
2471.54 1981
2472.01 1757
2472.47 1772
2472.94 1665
2473.41 1648
2473.88 1682
2474.35 1692
2474.82 1646
2475.29 1691
2475.76 1709
2476.23 1698
2476.70 1616
2477.16 1634
2477.63 1640
2478.10 1608
2478.57 1766
2479.04 1653
2479.51 1671
2479.98 1636
2480.45 1631
2480.92 1635
2481.39 1763
2481.86 1800
2482.33 1737
2482.80 1748
2483.27 1612
2483.74 1624
2484.21 1669
2484.68 1604
2485.15 1697
2485.62 1676
2486.09 1849
2486.56 1749
2487.03 1733
2487.50 1688
2487.97 1758
2488.44 1850
2488.91 1812
2489.38 1750
2489.85 1733
2490.32 1813
2490.79 1802
2491.26 1862
2491.73 1871
2492.20 1678
2492.67 1744
2493.14 1798
2493.61 1807
2494.09 1854
2494.56 1935
2495.03 1753
2495.50 1980
2495.97 2057
2496.44 1937
2496.91 1920
2497.38 1894
2497.85 1909
2498.32 1963
2498.80 1863
2499.27 1873
2499.74 1698
2500.21 1660
2500.68 1799
2501.15 1790
2501.62 1742
2502.10 1792
2502.57 1644
2503.04 1612
2503.51 1722
2503.98 1773
2504.45 1827
2504.93 1666
2505.40 1836
2505.87 1739
2506.34 1644
2506.81 1833
2507.29 1658
2507.76 1601
2508.23 1797
2508.70 1856
2509.17 1866
2509.65 1862
2510.12 1895
2510.59 1916
2511.06 1983
2511.54 1881
2512.01 1996
2512.48 1919
2512.95 1968
2513.43 2037
2513.90 1985
2514.37 1924
2514.84 1984
2515.32 1923
2515.79 1895
2516.26 1833
2516.74 1866
2517.21 1869
2517.68 1737
2518.16 1844
2518.63 1889
2519.10 1865
2519.57 1960
2520.05 1839
2520.52 1934
2520.99 1844
2521.47 1905
2521.94 1801
2522.42 1702
2522.89 1661
2523.36 1808
2523.84 1773
2524.31 1732
2524.78 1745
2525.26 1812
2525.73 1748
2526.20 1760
2526.68 1746
2527.15 1652
2527.63 1704
2528.10 1686
2528.57 1839
2529.05 1813
2529.52 1729
2530.00 1808
2530.47 1871
2530.95 1824
2531.42 1847
2531.89 1778
2532.37 1820
2532.84 1789
2533.32 1858
2533.79 1867
2534.27 1866
2534.74 1872
2535.22 1710
2535.69 1804
2536.17 1817
2536.64 1768
2537.11 1750
2537.59 1704
2538.06 1809
2538.54 1822
2539.01 1671
2539.49 1821
2539.97 1941
2540.44 1943
2540.92 1870
2541.39 1828
2541.87 1857
2542.34 1836
2542.82 2058
2543.29 2203
2543.77 1802
2544.24 1684
2544.72 1913
2545.19 1998
2545.67 1903
2546.15 1997
2546.62 1941
2547.10 1991
2547.57 1915
2548.05 1888
2548.52 1749
2549.00 1890
2549.48 1955
2549.95 1853
2550.43 1852
2550.91 1814
2551.38 1936
2551.86 1947
2552.33 2018
2552.81 2067
2553.29 2112
2553.76 2024
2554.24 2100
2554.72 2118
2555.19 2035
2555.67 2001
2556.15 1927
2556.62 1972
2557.10 1990
2557.58 1867
2558.05 1779
2558.53 1940
2559.01 1725
2559.48 1790
2559.96 1826
2560.44 1785
2560.91 1830
2561.39 1739
2561.87 1665
2562.35 1655
2562.82 1795
2563.30 1760
2563.78 1681
2564.26 1701
2564.73 1817
2565.21 1725
2565.69 1696
2566.17 1719
2566.64 1818
2567.12 1679
2567.60 1758
2568.08 1817
2568.55 1583
2569.03 1716
2569.51 1635
2569.99 1606
2570.47 1537
2570.94 1691
2571.42 1728
2571.90 1544
2572.38 1626
2572.86 1557
2573.33 1608
2573.81 1611
2574.29 1674
2574.77 1632
2575.25 1603
2575.73 1770
2576.20 1682
2576.68 1660
2577.16 1702
2577.64 1658
2578.12 1597
2578.60 1570
2579.08 1618
2579.56 1756
2580.03 1644
2580.51 1635
2580.99 1673
2581.47 1708
2581.95 1638
2582.43 1678
2582.91 1799
2583.39 1773
2583.87 1684
2584.35 1662
2584.83 1656
2585.30 1689
2585.78 1759
2586.26 1697
2586.74 1632
2587.22 1622
2587.70 1832
2588.18 1791
2588.66 1715
2589.14 1759
2589.62 1817
2590.10 1813
2590.58 1786
2591.06 1751
2591.54 1717
2592.02 1736
2592.50 1922
2592.98 1698
2593.46 1730
2593.94 1712
2594.42 1808
2594.90 1889
2595.38 1651
2595.86 1748
2596.34 1686
2596.82 1587
2597.30 1584
2597.78 1690
2598.26 1614
2598.74 1538
2599.23 1682
2599.71 1736
2600.19 1745
2600.67 1708
2601.15 1720
2601.63 1788
2602.11 1744
2602.59 1815
2603.07 1794
2603.55 1689
2604.03 1690
2604.52 1613
2605.00 1672
2605.48 1651
2605.96 1652
2606.44 1616
2606.92 1661
2607.40 1626
2607.88 1627
2608.37 1666
2608.85 1876
2609.33 1823
2609.81 1765
2610.29 1669
2610.77 1692
2611.26 1849
2611.74 1810
2612.22 1848
2612.70 1766
2613.18 1727
2613.67 1654
2614.15 1641
2614.63 1551
2615.11 1726
2615.59 1744
2616.08 1732
2616.56 1752
2617.04 1881
2617.52 1870
2618.01 1812
2618.49 1944
2618.97 1881
2619.45 1927
2619.93 1994
2620.42 1982
2620.90 1809
2621.38 1921
2621.87 1906
2622.35 1900
2622.83 1630
2623.31 1732
2623.80 1731
2624.28 1626
2624.76 1748
2625.25 1826
2625.73 1723
2626.21 1752
2626.70 1807
2627.18 1764
2627.66 1854
2628.15 1671
2628.63 1707
2629.11 1792
2629.60 1780
2630.08 1791
2630.56 1820
2631.05 1860
2631.53 2052
2632.01 2062
2632.50 1831
2632.98 1821
2633.46 1824
2633.95 1780
2634.43 1688
2634.92 1851
2635.40 1931
2635.88 1876
2636.37 1793
2636.85 1805
2637.34 1526
2637.82 1559
2638.31 1784
2638.79 1876
2639.27 1690
2639.76 1623
2640.24 1683
2640.73 1817
2641.21 1668
2641.70 1690
2642.18 1810
2642.67 1837
2643.15 1908
2643.63 1838
2644.12 1637
2644.60 1840
2645.09 1784
2645.57 1724
2646.06 1742
2646.54 1783
2647.03 1714
2647.51 1757
2648.00 1720
2648.48 1873
2648.97 1702
2649.46 1778
2649.94 1704
2650.43 1659
2650.91 1782
2651.40 1695
2651.88 1784
2652.37 1804
2652.85 1760
2653.34 1772
2653.82 1784
2654.31 1820
2654.80 1638
2655.28 1699
2655.77 1807
2656.25 1793
2656.74 1764
2657.23 1785
2657.71 1717
2658.20 1743
2658.68 1745
2659.17 1776
2659.66 1905
2660.14 1865
2660.63 1755
2661.11 1720
2661.60 1719
2662.09 1640
2662.57 1779
2663.06 1744
2663.55 1617
2664.03 1657
2664.52 1732
2665.01 1513
2665.49 1604
2665.98 1723
2666.47 1607
2666.95 1605
2667.44 1592
2667.93 1573
2668.42 1723
2668.90 1721
2669.39 1854
2669.88 1772
2670.36 1851
2670.85 1778
2671.34 1728
2671.83 1909
2672.31 1844
2672.80 1974
2673.29 2016
2673.78 1957
2674.26 2028
2674.75 1993
2675.24 2047
2675.73 2175
2676.21 2119
2676.70 2250
2677.19 2232
2677.68 2178
2678.16 2206
2678.65 2095
2679.14 2069
2679.63 2061
2680.12 1917
2680.61 1940
2681.09 1849
2681.58 1682
2682.07 1711
2682.56 1711
2683.05 1822
2683.53 1932
2684.02 1868
2684.51 1823
2685.00 1660
2685.49 1718
2685.98 1817
2686.47 1729
2686.95 1794
2687.44 1940
2687.93 1734
2688.42 1631
2688.91 1725
2689.40 1674
2689.89 1659
2690.38 1675
2690.87 1661
2691.35 1523
2691.84 1496
2692.33 1575
2692.82 1590
2693.31 1610
2693.80 1663
2694.29 1759
2694.78 1671
2695.27 1622
2695.76 1691
2696.25 1626
2696.74 1567
2697.23 1702
2697.72 1760
2698.21 1646
2698.70 1584
2699.19 1746
2699.68 1739
2700.17 1661
2700.66 1608
2701.15 1737
2701.64 1830
2702.13 1712
2702.62 1817
2703.11 1848
2703.60 1869
2704.09 1891
2704.58 1808
2705.07 1758
2705.56 1889
2706.05 1953
2706.54 1846
2707.03 1691
2707.52 1666
2708.01 1684
2708.50 1691
2708.99 1803
2709.48 1687
2709.97 1665
2710.46 1754
2710.96 1761
2711.45 1653
2711.94 1608
2712.43 1594
2712.92 1626
2713.41 1610
2713.90 1594
2714.39 1540
2714.88 1572
2715.38 1644
2715.87 1688
2716.36 1690
2716.85 1614
2717.34 1603
2717.83 1658
2718.32 1649
2718.82 1583
2719.31 1629
2719.80 1702
2720.29 1714
2720.78 1543
2721.27 1666
2721.77 1797
2722.26 1776
2722.75 1741
2723.24 1718
2723.73 1846
2724.23 1948
2724.72 1788
2725.21 1635
2725.70 1717
2726.19 1691
2726.69 1859
2727.18 1700
2727.67 1676
2728.16 1634
2728.66 1646
2729.15 1624
2729.64 1816
2730.13 1784
2730.63 1780
2731.12 1686
2731.61 1546
2732.11 1632
2732.60 1700
2733.09 1619
2733.58 1690
2734.08 1660
2734.57 1673
2735.06 1829
2735.56 1812
2736.05 1796
2736.54 1768
2737.04 1627
2737.53 1732
2738.02 1666
2738.52 1743
2739.01 1704
2739.50 1858
2740.00 1843
2740.49 1854
2740.98 1743
2741.48 1624
2741.97 1590
2742.46 1736
2742.96 1772
2743.45 1619
2743.95 1740
2744.44 1674
2744.93 1509
2745.43 1634
2745.92 1615
2746.42 1611
2746.91 1615
2747.40 1649
2747.90 1701
2748.39 1584
2748.89 1667
2749.38 1640
2749.88 1741
2750.37 1735
2750.86 1606
2751.36 1576
2751.85 1627
2752.35 1625
2752.84 1647
2753.34 1673
2753.83 1641
2754.33 1659
2754.82 1673
2755.32 1692
2755.81 1653
2756.31 1760
2756.80 1732
2757.30 1767
2757.79 1815
2758.29 1674
2758.78 1746
2759.28 1751
2759.77 1682
2760.27 1716
2760.76 1736
2761.26 1621
2761.75 1614
2762.25 1630
2762.75 1676
2763.24 1741
2763.74 1769
2764.23 1861
2764.73 1756
2765.22 1630
2765.72 1806
2766.22 1667
2766.71 1647
2767.21 1634
2767.70 1727
2768.20 1581
2768.70 1672
2769.19 1679
2769.69 1505
2770.18 1754
2770.68 1690
2771.18 1545
2771.67 1727
2772.17 1759
2772.67 1852
2773.16 1909
2773.66 1745
2774.16 1823
2774.65 1860
2775.15 1866
2775.65 1919
2776.14 2018
2776.64 2105
2777.14 2046
2777.63 2257
2778.13 2206
2778.63 2122
2779.12 2273
2779.62 2139
2780.12 2007
2780.62 2018
2781.11 2001
2781.61 2028
2782.11 1934
2782.60 1827
2783.10 1814
2783.60 1767
2784.10 1674
2784.59 1822
2785.09 1853
2785.59 1827
2786.09 1663
2786.58 1749
2787.08 1671
2787.58 1627
2788.08 1504
2788.58 1650
2789.07 1642
2789.57 1535
2790.07 1553
2790.57 1633
2791.07 1652
2791.56 1565
2792.06 1681
2792.56 1539
2793.06 1585
2793.56 1550
2794.06 1606
2794.55 1717
2795.05 1694
2795.55 1722
2796.05 1760
2796.55 1854
2797.05 1725
2797.55 1825
2798.04 1809
2798.54 1622
2799.04 1792
2799.54 1917
2800.04 1890
2800.54 1849
2801.04 1760
2801.54 1765
2802.04 1761
2802.53 1696
2803.03 1834
2803.53 1718
2804.03 1882
2804.53 1793
2805.03 1728
2805.53 1707
2806.03 1698
2806.53 1970
2807.03 1999
2807.53 2022
2808.03 2192
2808.53 2050
2809.03 2025
2809.53 2113
2810.03 2181
2810.53 2524
2811.03 2390
2811.53 2219
2812.03 2158
2812.53 2088
2813.03 2051
2813.53 2100
2814.03 2061
2814.53 1961
2815.03 1814
2815.53 1849
2816.03 1875
2816.53 1940
2817.03 1906
2817.53 1807
2818.03 1732
2818.53 1708
2819.03 1774
2819.53 1633
2820.03 1819
2820.53 1869
2821.03 1802
2821.53 1847
2822.03 1916
2822.54 1856
2823.04 1928
2823.54 1924
2824.04 1867
2824.54 1866
2825.04 1754
2825.54 1769
2826.04 1757
2826.54 1676
2827.05 1591
2827.55 1664
2828.05 1778
2828.55 1676
2829.05 1715
2829.55 1648
2830.05 1649
2830.56 1792
2831.06 1648
2831.56 1540
2832.06 1695
2832.56 1802
2833.06 1685
2833.57 1693
2834.07 1680
2834.57 1681
2835.07 1835
2835.57 1862
2836.08 1846
2836.58 1829
2837.08 1975
2837.58 1911
2838.09 1818
2838.59 1981
2839.09 1852
2839.59 1843
2840.09 1774
2840.60 1857
2841.10 1889
2841.60 1936
2842.11 1884
2842.61 1732
2843.11 1833
2843.61 1820
2844.12 1847
2844.62 1832
2845.12 1780
2845.62 1811
2846.13 1754
2846.63 1770
2847.13 1927
2847.64 1918
2848.14 1832
2848.64 1939
2849.15 1970
2849.65 1970
2850.15 1978
2850.66 2071
2851.16 1961
2851.66 1918
2852.17 1964
2852.67 1816
2853.17 1695
2853.68 1697
2854.18 1718
2854.69 1625
2855.19 1613
2855.69 1649
2856.20 1637
2856.70 1642
2857.20 1701
2857.71 1753
2858.21 1752
2858.72 1655
2859.22 1677
2859.73 1725
2860.23 1766
2860.73 1833
2861.24 1808
2861.74 1707
2862.25 1718
2862.75 1685
2863.26 1593
2863.76 1579
2864.27 1571
2864.77 1499
2865.27 1624
2865.78 1646
2866.28 1799
2866.79 1693
2867.29 1713
2867.80 1621
2868.30 1689
2868.81 1628
2869.31 1621
2869.82 1663
2870.32 1552
2870.83 1627
2871.33 1764
2871.84 1698
2872.34 1672
2872.85 1742
2873.36 1991
2873.86 1859
2874.37 1880
2874.87 1967
2875.38 1917
2875.88 1876
2876.39 1751
2876.89 1776
2877.40 1859
2877.91 1863
2878.41 1932
2878.92 1999
2879.42 1840
2879.93 1893
2880.44 1889
2880.94 1855
2881.45 1840
2881.95 1761
2882.46 1749
2882.97 1758
2883.47 1839
2883.98 1882
2884.49 1989
2884.99 1983
2885.50 1871
2886.00 1914
2886.51 1759
2887.02 1815
2887.52 1866
2888.03 1834
2888.54 1877
2889.04 1974
2889.55 2011
2890.06 2021
2890.57 2048
2891.07 1961
2891.58 1851
2892.09 1919
2892.59 1977
2893.10 2024
2893.61 2069
2894.12 2120
2894.62 1999
2895.13 2115
2895.64 2136
2896.14 2292
2896.65 2236
2897.16 2218
2897.67 2172
2898.17 2236
2898.68 2315
2899.19 2091
2899.70 2031
2900.21 2231
2900.71 2111
2901.22 2139
2901.73 2080
2902.24 2053
2902.74 2086
2903.25 2004
2903.76 2103
2904.27 2077
2904.78 2095
2905.29 2064
2905.79 1938
2906.30 2011
2906.81 1859
2907.32 1789
2907.83 1894
2908.34 1920
2908.84 1944
2909.35 1896
2909.86 1868
2910.37 1894
2910.88 1815
2911.39 1906
2911.90 1733
2912.40 1728
2912.91 1712
2913.42 1635
2913.93 1913
2914.44 1810
2914.95 1722
2915.46 1735
2915.97 1906
2916.48 1818
2916.99 1810
2917.50 1861
2918.00 1957
2918.51 1872
2919.02 1754
2919.53 1734
2920.04 1729
2920.55 1630
2921.06 1649
2921.57 1710
2922.08 1635
2922.59 1744
2923.10 1830
2923.61 1810
2924.12 1874
2924.63 1704
2925.14 1788
2925.65 1912
2926.16 1839
2926.67 1705
2927.18 1901
2927.69 1959
2928.20 1752
2928.71 1819
2929.22 1877
2929.73 1899
2930.24 1689
2930.75 1666
2931.26 1651
2931.77 1623
2932.28 1619
2932.79 1559
2933.30 1574
2933.82 1553
2934.33 1539
2934.84 1724
2935.35 1825
2935.86 1745
2936.37 1672
2936.88 1614
2937.39 1702
2937.90 1823
2938.41 1681
2938.92 1697
2939.44 1697
2939.95 1748
2940.46 1755
2940.97 1689
2941.48 1732
2941.99 1861
2942.50 1820
2943.02 1738
2943.53 1651
2944.04 1764
2944.55 1792
2945.06 1963
2945.57 1902
2946.09 1854
2946.60 2021
2947.11 1954
2947.62 1970
2948.13 1975
2948.64 1943
2949.16 1877
2949.67 1891
2950.18 2013
2950.69 1769
2951.21 1693
2951.72 1745
2952.23 1786
2952.74 1649
2953.25 1657
2953.77 1598
2954.28 1632
2954.79 1712
2955.30 1694
2955.82 1680
2956.33 1613
2956.84 1628
2957.36 1645
2957.87 1818
2958.38 1776
2958.89 1829
2959.41 1845
2959.92 1794
2960.43 1786
2960.95 1769
2961.46 1823
2961.97 1863
2962.49 1875
2963.00 1765
2963.51 1762
2964.03 1855
2964.54 1864
2965.05 1948
2965.57 1844
2966.08 1757
2966.59 1685
2967.11 1634
2967.62 1711
2968.13 1734
2968.65 1595
2969.16 1722
2969.67 1792
2970.19 1633
2970.70 1560
2971.22 1647
2971.73 1747
2972.24 1679
2972.76 1618
2973.27 1646
2973.79 1548
2974.30 1644
2974.82 1678
2975.33 1659
2975.84 1734
2976.36 1580
2976.87 1777
2977.39 1700
2977.90 1596
2978.42 1633
2978.93 1706
2979.45 1760
2979.96 1631
2980.47 1755
2980.99 1696
2981.50 1643
2982.02 1657
2982.53 1708
2983.05 1749
2983.56 1769
2984.08 1793
2984.59 1776
2985.11 1616
2985.62 1806
2986.14 1741
2986.66 1877
2987.17 1959
2987.69 1848
2988.20 1873
2988.72 1922
2989.23 1977
2989.75 2017
2990.26 1964
2990.78 2051
2991.29 1931
2991.81 2020
2992.33 2049
2992.84 1870
2993.36 1968
2993.87 1973
2994.39 1886
2994.91 1909
2995.42 1903
2995.94 2055
2996.45 2098
2996.97 2084
2997.49 2073
2998.00 2035
2998.52 2313
2999.04 2227
2999.55 2140
3000.07 2228
3000.58 2170
3001.10 2277
3001.62 2319
3002.13 2401
3002.65 2579
3003.17 2804
3003.68 3072
3004.20 3301
3004.72 3100
3005.23 3502
3005.75 3525
3006.27 3685
3006.79 3374
3007.30 3273
3007.82 3217
3008.34 3078
3008.85 2941
3009.37 2689
3009.89 2588
3010.41 2478
3010.92 2161
3011.44 2201
3011.96 2202
3012.48 2147
3012.99 1915
3013.51 1973
3014.03 2031
3014.55 2063
3015.06 2108
3015.58 2067
3016.10 2013
3016.62 2030
3017.14 1977
3017.65 1966
3018.17 2089
3018.69 2422
3019.21 2233
3019.73 2114
3020.24 2107
3020.76 2168
3021.28 2280
3021.80 2288
3022.32 2167
3022.84 2227
3023.35 2139
3023.87 1995
3024.39 1957
3024.91 1938
3025.43 2033
3025.95 1961
3026.47 2046
3026.98 2042
3027.50 2182
3028.02 2078
3028.54 2005
3029.06 1984
3029.58 1859
3030.10 1781
3030.62 1966
3031.14 1985
3031.65 1964
3032.17 1932
3032.69 2024
3033.21 2035
3033.73 1805
3034.25 1805
3034.77 1939
3035.29 1881
3035.81 1940
3036.33 1815
3036.85 1811
3037.37 1906
3037.89 1828
3038.41 2006
3038.93 1785
3039.45 1755
3039.97 1750
3040.49 1790
3041.01 1878
3041.53 1787
3042.05 1721
3042.57 1767
3043.09 1865
3043.61 1864
3044.13 1889
3044.65 1855
3045.17 1764
3045.69 1867
3046.21 1909
3046.73 1815
3047.25 1779
3047.77 1771
3048.29 1789
3048.81 1806
3049.33 1799
3049.85 1733
3050.37 1838
3050.89 1879
3051.42 1811
3051.94 1711
3052.46 1584
3052.98 1644
3053.50 1769
3054.02 1845
3054.54 1840
3055.06 1821
3055.58 1863
3056.11 1735
3056.63 1717
3057.15 1681
3057.67 1598
3058.19 1730
3058.71 1814
3059.23 1824
3059.76 1812
3060.28 1784
3060.80 1869
3061.32 1852
3061.84 1770
3062.36 1816
3062.89 1820
3063.41 1972
3063.93 1866
3064.45 1951
3064.97 1863
3065.50 1897
3066.02 1985
3066.54 1806
3067.06 1905
3067.58 1913
3068.11 2003
3068.63 2042
3069.15 2040
3069.67 1937
3070.20 1939
3070.72 1894
3071.24 1933
3071.76 1896
3072.29 1897
3072.81 2021
3073.33 2009
3073.85 2072
3074.38 1955
3074.90 1946
3075.42 2054
3075.95 2111
3076.47 2044
3076.99 1906
3077.51 2171
3078.04 2114
3078.56 2121
3079.08 2277
3079.61 2239
3080.13 2188
3080.65 2322
3081.18 2220
3081.70 2370
3082.22 2298
3082.75 2514
3083.27 2609
3083.80 2534
3084.32 2418
3084.84 2395
3085.37 2503
3085.89 2565
3086.41 2552
3086.94 2397
3087.46 2573
3087.99 2342
3088.51 2266
3089.03 2231
3089.56 2345
3090.08 2288
3090.61 2273
3091.13 2142
3091.65 2119
3092.18 2057
3092.70 2036
3093.23 2262
3093.75 2237
3094.28 2493
3094.80 2417
3095.33 2380
3095.85 2293
3096.38 2455
3096.90 2384
3097.42 2384
3097.95 2414
3098.47 2555
3099.00 2732
3099.52 2795
3100.05 3138
3100.57 3369
3101.10 3950
3101.62 4162
3102.15 4662
3102.67 5080
3103.20 5620
3103.73 6076
3104.25 6769
3104.78 7301
3105.30 7376
3105.83 7268
3106.35 6847
3106.88 6553
3107.40 6177
3107.93 5286
3108.45 4551
3108.98 4252
3109.51 3608
3110.03 3512
3110.56 3475
3111.08 3273
3111.61 3283
3112.14 3217
3112.66 3517
3113.19 3453
3113.71 3515
3114.24 3299
3114.77 3103
3115.29 2972
3115.82 2905
3116.35 2685
3116.87 2818
3117.40 2653
3117.93 2581
3118.45 2361
3118.98 2323
3119.50 2416
3120.03 2454
3120.56 2268
3121.09 2298
3121.61 2435
3122.14 2448
3122.67 2579
3123.19 2477
3123.72 2251
3124.25 2424
3124.77 2436
3125.30 2504
3125.83 2541
3126.36 2422
3126.88 2339
3127.41 2389
3127.94 2327
3128.46 2242
3128.99 2231
3129.52 2280
3130.05 2227
3130.57 2231
3131.10 1970
3131.63 2162
3132.16 2068
3132.69 2124
3133.21 2116
3133.74 1992
3134.27 1973
3134.80 2068
3135.32 2051
3135.85 2030
3136.38 1968
3136.91 1903
3137.44 1917
3137.97 1977
3138.49 2124
3139.02 1899
3139.55 2025
3140.08 1987
3140.61 1992
3141.14 2056
3141.66 1919
3142.19 1968
3142.72 2014
3143.25 2087
3143.78 1943
3144.31 1904
3144.84 1907
3145.36 1923
3145.89 1976
3146.42 1996
3146.95 1984
3147.48 1978
3148.01 2304
3148.54 2339
3149.07 2210
3149.60 2277
3150.13 2463
3150.66 2445
3151.18 2394
3151.71 2416
3152.24 2441
3152.77 2394
3153.30 2304
3153.83 2193
3154.36 2296
3154.89 2274
3155.42 2226
3155.95 2041
3156.48 2189
3157.01 2273
3157.54 2341
3158.07 2230
3158.60 2368
3159.13 2321
3159.66 2101
3160.19 2388
3160.72 2345
3161.25 2239
3161.78 2107
3162.31 2179
3162.84 2028
3163.37 2077
3163.90 2047
3164.43 2005
3164.96 2100
3165.49 2016
3166.02 2040
3166.55 1985
3167.08 1933
3167.61 1900
3168.15 1892
3168.68 1899
3169.21 1910
3169.74 1910
3170.27 1894
3170.80 1899
3171.33 1869
3171.86 1910
3172.39 2061
3172.92 2009
3173.46 1954
3173.99 2064
3174.52 1993
3175.05 1956
3175.58 2133
3176.11 2081
3176.64 2167
3177.17 2196
3177.71 2184
3178.24 2245
3178.77 2238
3179.30 2075
3179.83 2054
3180.36 1855
3180.90 1917
3181.43 1893
3181.96 1845
3182.49 1801
3183.02 1843
3183.56 1923
3184.09 1918
3184.62 1909
3185.15 1845
3185.68 1849
3186.22 1970
3186.75 1931
3187.28 1792
3187.81 1876
3188.35 1805
3188.88 1840
3189.41 1916
3189.94 1772
3190.48 1729
3191.01 1817
3191.54 1914
3192.07 1901
3192.61 1747
3193.14 1926
3193.67 1909
3194.21 1962
3194.74 1924
3195.27 1784
3195.81 1781
3196.34 1926
3196.87 1768
3197.40 1684
3197.94 1813
3198.47 1785
3199.00 1760
3199.54 1785
3200.07 1855
3200.60 2014
3201.14 1981
3201.67 1956
3202.21 2062
3202.74 2025
3203.27 2049
3203.81 1858
3204.34 2088
3204.87 2103
3205.41 1995
3205.94 1834
3206.48 1840
3207.01 2068
3207.54 1948
3208.08 2001
3208.61 2095
3209.15 2105
3209.68 2086
3210.21 2229
3210.75 2221
3211.28 2262
3211.82 2347
3212.35 2277
3212.89 2422
3213.42 2408
3213.96 2430
3214.49 2357
3215.02 2269
3215.56 2201
3216.09 2180
3216.63 2043
3217.16 2087
3217.70 2225
3218.23 2035
3218.77 1959
3219.30 1791
3219.84 1992
3220.37 2078
3220.91 1984
3221.44 1971
3221.98 2063
3222.51 2128
3223.05 2070
3223.58 2257
3224.12 2389
3224.66 2126
3225.19 2199
3225.73 2188
3226.26 2270
3226.80 2248
3227.33 2261
3227.87 2093
3228.41 2182
3228.94 2021
3229.48 2128
3230.01 2114
3230.55 2201
3231.08 2024
3231.62 1869
3232.16 2005
3232.69 1984
3233.23 1991
3233.77 1999
3234.30 2036
3234.84 2119
3235.37 2151
3235.91 1995
3236.45 2308
3236.98 2365
3237.52 2287
3238.06 2340
3238.59 2246
3239.13 2395
3239.67 2411
3240.20 2457
3240.74 2556
3241.28 2555
3241.81 2294
3242.35 2506
3242.89 2511
3243.42 2199
3243.96 2211
3244.50 2158
3245.04 2270
3245.57 2247
3246.11 2314
3246.65 2381
3247.19 2382
3247.72 2320
3248.26 2331
3248.80 2077
3249.33 2177
3249.87 2247
3250.41 2372
3250.95 2283
3251.49 2331
3252.02 2320
3252.56 2466
3253.10 2452
3253.64 2360
3254.17 2454
3254.71 2534
3255.25 2449
3255.79 2675
3256.33 2695
3256.86 2628
3257.40 2749
3257.94 2689
3258.48 2968
3259.02 2892
3259.56 2965
3260.09 3063
3260.63 3281
3261.17 3451
3261.71 3466
3262.25 3603
3262.79 3828
3263.33 4086
3263.86 4363
3264.40 4481
3264.94 4951
3265.48 5033
3266.02 5252
3266.56 5577
3267.10 5304
3267.64 5597
3268.18 5700
3268.71 5661
3269.25 5775
3269.79 5758
3270.33 5664
3270.87 5377
3271.41 4702
3271.95 4157
3272.49 3740
3273.03 3475
3273.57 3077
3274.11 2989
3274.65 2715
3275.19 2650
3275.73 2709
3276.27 2616
3276.81 2573
3277.35 2427
3277.89 2589
3278.43 2693
3278.97 2710
3279.51 2766
3280.05 2600
3280.59 2793
3281.13 2664
3281.67 2612
3282.21 2652
3282.75 2665
3283.29 2680
3283.83 2700
3284.37 2920
3284.91 2716
3285.45 2603
3285.99 2638
3286.53 2721
3287.07 2915
3287.61 2816
3288.15 2821
3288.69 2930
3289.23 2944
3289.77 2868
3290.32 2729
3290.86 2708
3291.40 2815
3291.94 2741
3292.48 2871
3293.02 2955
3293.56 2900
3294.10 3041
3294.64 3143
3295.19 3322
3295.73 3383
3296.27 3540
3296.81 3704
3297.35 3665
3297.89 3728
3298.43 3682
3298.98 3749
3299.52 3603
3300.06 3607
3300.60 3258
3301.14 3165
3301.68 3040
3302.23 2830
3302.77 2947
3303.31 2675
3303.85 2717
3304.39 2756
3304.94 2582
3305.48 2595
3306.02 2678
3306.56 2718
3307.10 2553
3307.65 2447
3308.19 2497
3308.73 2448
3309.27 2678
3309.82 2538
3310.36 2597
3310.90 2527
3311.44 2556
3311.99 2609
3312.53 2715
3313.07 2607
3313.62 2551
3314.16 2697
3314.70 2636
3315.24 2726
3315.79 2634
3316.33 2698
3316.87 2848
3317.42 2923
3317.96 3000
3318.50 2906
3319.05 2819
3319.59 2797
3320.13 3038
3320.68 2967
3321.22 3188
3321.76 3165
3322.31 2996
3322.85 3008
3323.39 2831
3323.94 2896
3324.48 3017
3325.02 2961
3325.57 2861
3326.11 2929
3326.66 3048
3327.20 2967
3327.74 2890
3328.29 2849
3328.83 2694
3329.38 2704
3329.92 2658
3330.46 2721
3331.01 2846
3331.55 3148
3332.10 3349
3332.64 3942
3333.19 4636
3333.73 4949
3334.27 5924
3334.82 6930
3335.36 7880
3335.91 9116
3336.45 10516
3337.00 11736
3337.54 12555
3338.09 12885
3338.63 13341
3339.18 13091
3339.72 12112
3340.27 11292
3340.81 9821
3341.36 8704
3341.90 7579
3342.45 6305
3342.99 5316
3343.54 4693
3344.08 3929
3344.63 3573
3345.17 3512
3345.72 3214
3346.27 3074
3346.81 3047
3347.36 2956
3347.90 2936
3348.45 2901
3348.99 3044
3349.54 2960
3350.08 3187
3350.63 3253
3351.18 3458
3351.72 3619
3352.27 3561
3352.81 3873
3353.36 3943
3353.91 3707
3354.45 3846
3355.00 3557
3355.54 3535
3356.09 3483
3356.64 3302
3357.18 3321
3357.73 3238
3358.28 2927
3358.82 2680
3359.37 2618
3359.92 2616
3360.46 2448
3361.01 2420
3361.56 2502
3362.10 2653
3362.65 2702
3363.20 2843
3363.74 2683
3364.29 2637
3364.84 2745
3365.38 2736
3365.93 2796
3366.48 2749
3367.03 2654
3367.57 2617
3368.12 2676
3368.67 2551
3369.22 2451
3369.76 2564
3370.31 2641
3370.86 2650
3371.40 2621
3371.95 2993
3372.50 2847
3373.05 2765
3373.60 2808
3374.14 2906
3374.69 2911
3375.24 3168
3375.79 3011
3376.33 2973
3376.88 3217
3377.43 3000
3377.98 2904
3378.53 2811
3379.07 2781
3379.62 2568
3380.17 2565
3380.72 2486
3381.27 2519
3381.82 2495
3382.36 2383
3382.91 2340
3383.46 2321
3384.01 2391
3384.56 2248
3385.11 2333
3385.66 2278
3386.20 2178
3386.75 2136
3387.30 2202
3387.85 2324
3388.40 2350
3388.95 2242
3389.50 2134
3390.05 2182
3390.60 2209
3391.15 2192
3391.69 2188
3392.24 2148
3392.79 2146
3393.34 2073
3393.89 2089
3394.44 2174
3394.99 2075
3395.54 1998
3396.09 1900
3396.64 2027
3397.19 2012
3397.74 1933
3398.29 1943
3398.84 1945
3399.39 2020
3399.94 1952
3400.49 1999
3401.04 1970
3401.59 1918
3402.14 1961
3402.69 1928
3403.24 1814
3403.79 2011
3404.34 1968
3404.89 1934
3405.44 1973
3405.99 1922
3406.54 1908
3407.09 2044
3407.64 2126
3408.19 2002
3408.74 1890
3409.29 1820
3409.84 1916
3410.39 1985
3410.94 2076
3411.49 1995
3412.05 1979
3412.60 2012
3413.15 2214
3413.70 2019
3414.25 2042
3414.80 2119
3415.35 2150
3415.90 2075
3416.45 1961
3417.00 2008
3417.56 2086
3418.11 2039
3418.66 2013
3419.21 2050
3419.76 1876
3420.31 1812
3420.86 1857
3421.42 1986
3421.97 2021
3422.52 1966
3423.07 2097
3423.62 2136
3424.17 2186
3424.73 2186
3425.28 2239
3425.83 2264
3426.38 2164
3426.93 2201
3427.49 2272
3428.04 2152
3428.59 2080
3429.14 2225
3429.69 2151
3430.25 1811
3430.80 1843
3431.35 1985
3431.90 2071
3432.46 2173
3433.01 2081
3433.56 2102
3434.11 2134
3434.67 2021
3435.22 1813
3435.77 1819
3436.33 1780
3436.88 1939
3437.43 1990
3437.98 2012
3438.54 1966
3439.09 1913
3439.64 1931
3440.20 2133
3440.75 2055
3441.30 2003
3441.86 1947
3442.41 1981
3442.96 2152
3443.52 2057
3444.07 2049
3444.62 2048
3445.18 1954
3445.73 1947
3446.28 1895
3446.84 1975
3447.39 2019
3447.94 1733
3448.50 1828
3449.05 1851
3449.61 1831
3450.16 1841
3450.71 1845
3451.27 1945
3451.82 1943
3452.38 1899
3452.93 1818
3453.48 1924
3454.04 1846
3454.59 1843
3455.15 1922
3455.70 1784
3456.26 1825
3456.81 1821
3457.36 1763
3457.92 1819
3458.47 1728
3459.03 1824
3459.58 1791
3460.14 1813
3460.69 1877
3461.25 1887
3461.80 2035
3462.36 2025
3462.91 1956
3463.47 1967
3464.02 1971
3464.58 2089
3465.13 2004
3465.69 2003
3466.24 2028
3466.80 2048
3467.35 2197
3467.91 2087
3468.46 1937
3469.02 1939
3469.57 1938
3470.13 1986
3470.68 1974
3471.24 1944
3471.80 1942
3472.35 2023
3472.91 2099
3473.46 2129
3474.02 2228
3474.57 2137
3475.13 1949
3475.69 2043
3476.24 2133
3476.80 2249
3477.35 2190
3477.91 2207
3478.47 2172
3479.02 2238
3479.58 2273
3480.14 2372
3480.69 2394
3481.25 2432
3481.80 2322
3482.36 2421
3482.92 2449
3483.47 2528
3484.03 2371
3484.59 2405
3485.14 2417
3485.70 2451
3486.26 2430
3486.81 2519
3487.37 2420
3487.93 2372
3488.49 2432
3489.04 2563
3489.60 2862
3490.16 2958
3490.71 3288
3491.27 3619
3491.83 4188
3492.39 4298
3492.94 4416
3493.50 4925
3494.06 5236
3494.62 5214
3495.17 5236
3495.73 5062
3496.29 5150
3496.85 5001
3497.40 4764
3497.96 4656
3498.52 5103
3499.08 5205
3499.63 5247
3500.19 5620
3500.75 5966
3501.31 6224
3501.87 6351
3502.42 6421
3502.98 6460
3503.54 6313
3504.10 6341
3504.66 6117
3505.22 6163
3505.77 5797
3506.33 5824
3506.89 5922
3507.45 5928
3508.01 5782
3508.57 5682
3509.12 5434
3509.68 5214
3510.24 4907
3510.80 4714
3511.36 4465
3511.92 4122
3512.48 3658
3513.04 3348
3513.60 3192
3514.15 2920
3514.71 2873
3515.27 2867
3515.83 2801
3516.39 2789
3516.95 2749
3517.51 2521
3518.07 2529
3518.63 2636
3519.19 2456
3519.75 2428
3520.31 2556
3520.87 2738
3521.43 2475
3521.98 2417
3522.54 2465
3523.10 2378
3523.66 2457
3524.22 2417
3524.78 2519
3525.34 2368
3525.90 2378
3526.46 2406
3527.02 2349
3527.58 2126
3528.14 2188
3528.70 2241
3529.26 2158
3529.82 2100
3530.38 2058
3530.95 2148
3531.51 2201
3532.07 2223
3532.63 2156
3533.19 1996
3533.75 2126
3534.31 2228
3534.87 2053
3535.43 2085
3535.99 2132
3536.55 2283
3537.11 2154
3537.67 2236
3538.23 2248
3538.79 2306
3539.36 2272
3539.92 2247
3540.48 2169
3541.04 2160
3541.60 2213
3542.16 2294
3542.72 2146
3543.28 2093
3543.85 2203
3544.41 2253
3544.97 2225
3545.53 2120
3546.09 2122
3546.65 2202
3547.21 2111
3547.78 2177
3548.34 1907
3548.90 2012
3549.46 1947
3550.02 1943
3550.59 2060
3551.15 2007
3551.71 1911
3552.27 1846
3552.83 1823
3553.40 1728
3553.96 1688
3554.52 1744
3555.08 1783
3555.64 1732
3556.21 1722
3556.77 1754
3557.33 1869
3557.89 1816
3558.46 1780
3559.02 1915
3559.58 1953
3560.14 1732
3560.71 1820
3561.27 1883
3561.83 1908
3562.40 1981
3562.96 1835
3563.52 1813
3564.08 1964
3564.65 1908
3565.21 1988
3565.77 1888
3566.34 1909
3566.90 1840
3567.46 1786
3568.03 1810
3568.59 1783
3569.15 1871
3569.72 1861
3570.28 1740
3570.84 1711
3571.41 1774
3571.97 1735
3572.53 1686
3573.10 1729
3573.66 1740
3574.23 1755
3574.79 1866
3575.35 1875
3575.92 1797
3576.48 1708
3577.05 1697
3577.61 1815
3578.17 1771
3578.74 1924
3579.30 1958
3579.87 1979
3580.43 1925
3580.99 2013
3581.56 1970
3582.12 1780
3582.69 1794
3583.25 1846
3583.82 1905
3584.38 1780
3584.95 1787
3585.51 1828
3586.08 1872
3586.64 1759
3587.21 1814
3587.77 1774
3588.34 1797
3588.90 1831
3589.47 1866
3590.03 1891
3590.60 1768
3591.16 1841
3591.73 1800
3592.29 1689
3592.86 1725
3593.42 1791
3593.99 1773
3594.55 1856
3595.12 1778
3595.68 1795
3596.25 1695
3596.81 1692
3597.38 1797
3597.95 1814
3598.51 1673
3599.08 1658
3599.64 1604
3600.21 1657
3600.77 1640
3601.34 1688
3601.91 1675
3602.47 1749
3603.04 1794
3603.60 1670
3604.17 1631
3604.74 1659
3605.30 1535
3605.87 1591
3606.44 1594
3607.00 1550
3607.57 1550
3608.13 1585
3608.70 1633
3609.27 1610
3609.83 1640
3610.40 1622
3610.97 1499
3611.53 1503
3612.10 1708
3612.67 1648
3613.23 1535
3613.80 1523
3614.37 1723
3614.94 1799
3615.50 1870
3616.07 1756
3616.64 1864
3617.20 1893
3617.77 2029
3618.34 2099
3618.91 2107
3619.47 2262
3620.04 2291
3620.61 2261
3621.18 2464
3621.74 2373
3622.31 2428
3622.88 2298
3623.45 2127
3624.01 1983
3624.58 1962
3625.15 1714
3625.72 1753
3626.28 1734
3626.85 1539
3627.42 1689
3627.99 1615
3628.56 1561
3629.12 1590
3629.69 1505
3630.26 1475
3630.83 1511
3631.40 1429
3631.97 1613
3632.53 1652
3633.10 1616
3633.67 1470
3634.24 1564
3634.81 1621
3635.38 1608
3635.95 1625
3636.51 1604
3637.08 1600
3637.65 1522
3638.22 1599
3638.79 1669
3639.36 1846
3639.93 1711
3640.50 1804
3641.07 1841
3641.63 1930
3642.20 1930
3642.77 1856
3643.34 1889
3643.91 2127
3644.48 2149
3645.05 1881
3645.62 1929
3646.19 1931
3646.76 2018
3647.33 1828
3647.90 1858
3648.47 2036
3649.04 1853
3649.61 1840
3650.18 1893
3650.75 1850
3651.32 1788
3651.89 2100
3652.46 2145
3653.03 2083
3653.60 2066
3654.17 2085
3654.74 2367
3655.31 2492
3655.88 2230
3656.45 2305
3657.02 2266
3657.59 2306
3658.16 2472
3658.73 2438
3659.30 2341
3659.87 2290
3660.44 2280
3661.01 2346
3661.58 2197
3662.15 2335
3662.72 2182
3663.29 2000
3663.86 2134
3664.43 2265
3665.00 2286
3665.58 2092
3666.15 2226
3666.72 2234
3667.29 2200
3667.86 2383
3668.43 2426
3669.00 2385
3669.57 2304
3670.15 2253
3670.72 2253
3671.29 2118
3671.86 2186
3672.43 2120
3673.00 2155
3673.57 2162
3674.15 2144
3674.72 2120
3675.29 2221
3675.86 2303
3676.43 2264
3677.00 2143
3677.58 2170
3678.15 2192
3678.72 2048
3679.29 1925
3679.86 1930
3680.44 2111
3681.01 1936
3681.58 1948
3682.15 1987
3682.73 1870
3683.30 1929
3683.87 1941
3684.44 1763
3685.01 1839
3685.59 1915
3686.16 1946
3686.73 2030
3687.31 2030
3687.88 2021
3688.45 2178
3689.02 2280
3689.60 2314
3690.17 2356
3690.74 2336
3691.31 2480
3691.89 2500
3692.46 2564
3693.03 2444
3693.61 2337
3694.18 2272
3694.75 1978
3695.33 1999
3695.90 1955
3696.47 1887
3697.05 1956
3697.62 2007
3698.19 1841
3698.77 1927
3699.34 2043
3699.91 2097
3700.49 2041
3701.06 2033
3701.64 2083
3702.21 2231
3702.78 2241
3703.36 2263
3703.93 2158
3704.51 2284
3705.08 2468
3705.65 2324
3706.23 2235
3706.80 2260
3707.38 2018
3707.95 2026
3708.52 2042
3709.10 2128
3709.67 2084
3710.25 1962
3710.82 2041
3711.40 2110
3711.97 2002
3712.55 1938
3713.12 2051
3713.70 1977
3714.27 1998
3714.84 2042
3715.42 1976
3715.99 1905
3716.57 1870
3717.14 1831
3717.72 1809
3718.29 1637
3718.87 1619
3719.44 1717
3720.02 1810
3720.59 1789
3721.17 1645
3721.75 1689
3722.32 1638
3722.90 1707
3723.47 1626
3724.05 1568
3724.62 1733
3725.20 1754
3725.77 1512
3726.35 1552
3726.93 1697
3727.50 1760
3728.08 1559
3728.65 1667
3729.23 1723
3729.80 1770
3730.38 1731
3730.96 1695
3731.53 1649
3732.11 1706
3732.69 1725
3733.26 1774
3733.84 1821
3734.41 1728
3734.99 1665
3735.57 1770
3736.14 1771
3736.72 1703
3737.30 1751
3737.87 1749
3738.45 1815
3739.03 1807
3739.60 1769
3740.18 1665
3740.76 1723
3741.33 1632
3741.91 1677
3742.49 1700
3743.06 1755
3743.64 1702
3744.22 1633
3744.79 1619
3745.37 1641
3745.95 1572
3746.53 1573
3747.10 1653
3747.68 1613
3748.26 1674
3748.84 1657
3749.41 1718
3749.99 1584
3750.57 1575
3751.15 1566
3751.72 1395
3752.30 1579
3752.88 1662
3753.46 1509
3754.03 1431
3754.61 1459
3755.19 1507
3755.77 1508
3756.35 1545
3756.92 1514
3757.50 1533
3758.08 1590
3758.66 1571
3759.24 1508
3759.82 1446
3760.39 1618
3760.97 1726
3761.55 1570
3762.13 1625
3762.71 1677
3763.29 1632
3763.86 1765
3764.44 1766
3765.02 1684
3765.60 1730
3766.18 1758
3766.76 1729
3767.34 1796
3767.92 1676
3768.49 1670
3769.07 1619
3769.65 1563
3770.23 1495
3770.81 1628
3771.39 1533
3771.97 1573
3772.55 1507
3773.13 1677
3773.71 1592
3774.29 1589
3774.87 1618
3775.45 1662
3776.02 1600
3776.60 1557
3777.18 1687
3777.76 1559
3778.34 1648
3778.92 1602
3779.50 1554
3780.08 1546
3780.66 1592
3781.24 1705
3781.82 1505
3782.40 1582
3782.98 1617
3783.56 1506
3784.14 1536
3784.72 1623
3785.30 1498
3785.88 1582
3786.46 1631
3787.04 1479
3787.62 1604
3788.20 1663
3788.79 1622
3789.37 1658
3789.95 1571
3790.53 1540
3791.11 1599
3791.69 1507
3792.27 1579
3792.85 1581
3793.43 1459
3794.01 1736
3794.59 1662
3795.17 1686
3795.75 1708
3796.34 1557
3796.92 1667
3797.50 1629
3798.08 1797
3798.66 1784
3799.24 1635
3799.82 1702
3800.40 1767
3800.99 1810
3801.57 1911
3802.15 1891
3802.73 2043
3803.31 1912
3803.89 2059
3804.48 2029
3805.06 2090
3805.64 2002
3806.22 1946
3806.80 2002
3807.38 2143
3807.97 1918
3808.55 2050
3809.13 2082
3809.71 2029
3810.29 2137
3810.88 2152
3811.46 2313
3812.04 2259
3812.62 2231
3813.21 2250
3813.79 2340
3814.37 2477
3814.95 2282
3815.54 2162
3816.12 2199
3816.70 2347
3817.28 2230
3817.87 2186
3818.45 2135
3819.03 2302
3819.61 2213
3820.20 2068
3820.78 2087
3821.36 1964
3821.95 2004
3822.53 1906
3823.11 1657
3823.70 1683
3824.28 1852
3824.86 1795
3825.45 1896
3826.03 1843
3826.61 1704
3827.20 1705
3827.78 1707
3828.36 1597
3828.95 1644
3829.53 1658
3830.11 1735
3830.70 1700
3831.28 1607
3831.86 1570
3832.45 1554
3833.03 1630
3833.62 1639
3834.20 1622
3834.78 1563
3835.37 1641
3835.95 1645
3836.54 1630
3837.12 1531
3837.71 1534
3838.29 1631
3838.87 1635
3839.46 1547
3840.04 1536
3840.63 1635
3841.21 1535
3841.80 1430
3842.38 1472
3842.97 1503
3843.55 1536
3844.13 1533
3844.72 1385
3845.30 1412
3845.89 1435
3846.47 1438
3847.06 1427
3847.64 1477
3848.23 1409
3848.81 1509
3849.40 1565
3849.98 1581
3850.57 1527
3851.15 1639
3851.74 1668
3852.33 1643
3852.91 1429
3853.50 1543
3854.08 1561
3854.67 1506
3855.25 1517
3855.84 1564
3856.42 1587
3857.01 1497
3857.60 1615
3858.18 1583
3858.77 1470
3859.35 1546
3859.94 1497
3860.53 1499
3861.11 1587
3861.70 1629
3862.28 1650
3862.87 1660
3863.46 1649
3864.04 1774
3864.63 1923
3865.21 1797
3865.80 1815
3866.39 1616
3866.97 1740
3867.56 1865
3868.15 1744
3868.73 1733
3869.32 1601
3869.91 1599
3870.49 1586
3871.08 1656
3871.67 1687
3872.25 1582
3872.84 1591
3873.43 1639
3874.01 1563
3874.60 1558
3875.19 1533
3875.78 1577
3876.36 1536
3876.95 1486
3877.54 1569
3878.12 1537
3878.71 1542
3879.30 1504
3879.89 1384
3880.47 1478
3881.06 1476
3881.65 1445
3882.24 1373
3882.82 1425
3883.41 1387
3884.00 1393
3884.59 1446
3885.18 1464
3885.76 1351
3886.35 1464
3886.94 1492
3887.53 1509
3888.12 1462
3888.70 1598
3889.29 1528
3889.88 1545
3890.47 1708
3891.06 1692
3891.65 1738
3892.23 1704
3892.82 1676
3893.41 1668
3894.00 1550
3894.59 1561
3895.18 1501
3895.76 1568
3896.35 1521
3896.94 1644
3897.53 1527
3898.12 1583
3898.71 1466
3899.30 1547
3899.89 1549
3900.48 1379
3901.06 1481
3901.65 1399
3902.24 1458
3902.83 1458
3903.42 1545
3904.01 1527
3904.60 1589
3905.19 1577
3905.78 1511
3906.37 1511
3906.96 1540
3907.55 1486
3908.14 1533
3908.73 1520
3909.32 1526
3909.91 1488
3910.50 1542
3911.09 1559
3911.68 1561
3912.26 1604
3912.85 1585
3913.44 1493
3914.03 1468
3914.62 1512
3915.22 1514
3915.81 1507
3916.40 1571
3916.99 1447
3917.58 1440
3918.17 1479
3918.76 1497
3919.35 1541
3919.94 1715
3920.53 1486
3921.12 1519
3921.71 1763
3922.30 1523
3922.89 1538
3923.48 1553
3924.07 1696
3924.66 1599
3925.25 1535
3925.84 1588
3926.44 1402
3927.03 1373
3927.62 1403
3928.21 1383
3928.80 1430
3929.39 1520
3929.98 1375
3930.57 1429
3931.16 1368
3931.76 1475
3932.35 1382
3932.94 1378
3933.53 1386
3934.12 1399
3934.71 1418
3935.31 1367
3935.90 1349
3936.49 1390
3937.08 1436
3937.67 1323
3938.26 1398
3938.86 1436
3939.45 1342
3940.04 1497
3940.63 1518
3941.22 1517
3941.82 1415
3942.41 1410
3943.00 1475
3943.59 1358
3944.19 1418
3944.78 1411
3945.37 1511
3945.96 1496
3946.55 1445
3947.15 1489
3947.74 1480
3948.33 1488
3948.93 1443
3949.52 1341
3950.11 1405
3950.70 1389
3951.30 1385
3951.89 1460
3952.48 1484
3953.08 1468
3953.67 1437
3954.26 1468
3954.85 1505
3955.45 1576
3956.04 1435
3956.63 1422
3957.23 1410
3957.82 1430
3958.41 1371
3959.01 1498
3959.60 1493
3960.19 1522
3960.79 1511
3961.38 1390
3961.97 1370
3962.57 1431
3963.16 1533
3963.76 1465
3964.35 1556
3964.94 1523
3965.54 1511
3966.13 1569
3966.73 1568
3967.32 1581
3967.91 1545
3968.51 1493
3969.10 1556
3969.70 1603
3970.29 1550
3970.88 1608
3971.48 1634
3972.07 1607
3972.67 1478
3973.26 1342
3973.86 1476
3974.45 1574
3975.05 1589
3975.64 1601
3976.24 1753
3976.83 1674
3977.42 1715
3978.02 1802
3978.61 1849
3979.21 1849
3979.80 1894
3980.40 1925
3980.99 1875
3981.59 1692
3982.18 1631
3982.78 1789
3983.38 1574
3983.97 1754
3984.57 1618
3985.16 1719
3985.76 1785
3986.35 1816
3986.95 1728
3987.54 1597
3988.14 1570
3988.73 1720
3989.33 1819
3989.93 1761
3990.52 1683
3991.12 1623
3991.71 1637
3992.31 1553
3992.91 1716
3993.50 1688
3994.10 1765
3994.69 1851
3995.29 1641
3995.89 1697
3996.48 1794
3997.08 1657
3997.67 1680
3998.27 1716
3998.87 1697
3999.46 1498
4000.06 1506
4000.66 1553
4001.25 1553
4001.85 1447
4002.45 1535
4003.04 1601
4003.64 1561
4004.24 1503
4004.83 1492
4005.43 1675
4006.03 1789
4006.62 1669
4007.22 1628
4007.82 1745
4008.42 1714
4009.01 1555
4009.61 1552
4010.21 1581
4010.80 1689
4011.40 1600
4012.00 1575
4012.60 1604
4013.19 1637
4013.79 1757
4014.39 1627
4014.99 1520
4015.58 1477
4016.18 1609
4016.78 1684
4017.38 1637
4017.98 1577
4018.57 1502
4019.17 1516
4019.77 1528
4020.37 1459
4020.97 1630
4021.56 1487
4022.16 1600
4022.76 1618
4023.36 1588
4023.96 1632
4024.55 1642
4025.15 1543
4025.75 1600
4026.35 1593
4026.95 1651
4027.55 1660
4028.15 1673
4028.74 1597
4029.34 1608
4029.94 1696
4030.54 1637
4031.14 1520
4031.74 1617
4032.34 1764
4032.94 1813
4033.53 1621
4034.13 1588
4034.73 1571
4035.33 1722
4035.93 1703
4036.53 1758
4037.13 1562
4037.73 1525
4038.33 1545
4038.93 1588
4039.53 1556
4040.13 1586
4040.73 1488
4041.33 1450
4041.92 1468
4042.52 1486
4043.12 1483
4043.72 1366
4044.32 1405
4044.92 1355
4045.52 1271
4046.12 1426
4046.72 1370
4047.32 1408
4047.92 1380
4048.52 1422
4049.12 1498
4049.72 1461
4050.32 1382
4050.92 1416
4051.52 1496
4052.13 1487
4052.73 1481
4053.33 1529
4053.93 1553
4054.53 1532
4055.13 1380
4055.73 1509
4056.33 1496
4056.93 1395
4057.53 1444
4058.13 1505
4058.73 1425
4059.33 1364
4059.93 1345
4060.53 1340
4061.14 1322
4061.74 1338
4062.34 1356
4062.94 1320
4063.54 1327
4064.14 1421
4064.74 1411
4065.34 1297
4065.95 1328
4066.55 1456
4067.15 1316
4067.75 1283
4068.35 1279
4068.95 1331
4069.55 1375
4070.16 1267
4070.76 1291
4071.36 1280
4071.96 1277
4072.56 1193
4073.17 1215
4073.77 1233
4074.37 1239
4074.97 1355
4075.57 1368
4076.18 1354
4076.78 1366
4077.38 1365
4077.98 1352
4078.59 1400
4079.19 1454
4079.79 1442
4080.39 1421
4080.99 1479
4081.60 1366
4082.20 1464
4082.80 1451
4083.41 1268
4084.01 1397
4084.61 1482
4085.21 1506
4085.82 1418
4086.42 1397
4087.02 1391
4087.63 1278
4088.23 1260
4088.83 1184
4089.43 1324
4090.04 1286
4090.64 1316
4091.24 1391
4091.85 1349
4092.45 1351
4093.05 1354
4093.66 1359
4094.26 1368
4094.86 1304
4095.47 1295
4096.07 1359
4096.68 1299
4097.28 1292
4097.88 1233
4098.49 1463
4099.09 1281
4099.69 1304
4100.30 1356
4100.90 1409
4101.51 1422
4102.11 1329
4102.71 1308
4103.32 1332
4103.92 1403
4104.53 1215
4105.13 1329
4105.74 1415
4106.34 1340
4106.94 1294
4107.55 1364
4108.15 1330
4108.76 1360
4109.36 1329
4109.97 1462
4110.57 1360
4111.18 1359
4111.78 1384
4112.39 1348
4112.99 1386
4113.60 1328
4114.20 1450
4114.81 1341
4115.41 1304
4116.02 1244
4116.62 1292
4117.23 1397
4117.83 1385
4118.44 1304
4119.04 1262
4119.65 1233
4120.25 1299
4120.86 1335
4121.46 1380
4122.07 1347
4122.68 1319
4123.28 1397
4123.89 1475
4124.49 1391
4125.10 1407
4125.70 1413
4126.31 1360
4126.92 1361
4127.52 1284
4128.13 1283
4128.73 1273
4129.34 1328
4129.95 1406
4130.55 1298
4131.16 1232
4131.76 1180
4132.37 1238
4132.98 1371
4133.58 1281
4134.19 1338
4134.80 1347
4135.40 1253
4136.01 1359
4136.62 1407
4137.22 1454
4137.83 1429
4138.44 1365
4139.04 1375
4139.65 1538
4140.26 1499
4140.86 1567
4141.47 1637
4142.08 1595
4142.68 1566
4143.29 1641
4143.90 1648
4144.51 1598
4145.11 1667
4145.72 1644
4146.33 1601
4146.93 1585
4147.54 1516
4148.15 1562
4148.76 1503
4149.36 1373
4149.97 1307
4150.58 1366
4151.19 1367
4151.80 1312
4152.40 1369
4153.01 1314
4153.62 1346
4154.23 1339
4154.83 1366
4155.44 1432
4156.05 1282
4156.66 1243
4157.27 1228
4157.87 1272
4158.48 1389
4159.09 1357
4159.70 1303
4160.31 1368
4160.92 1299
4161.52 1282
4162.13 1394
4162.74 1366
4163.35 1468
4163.96 1515
4164.57 1547
4165.18 1493
4165.79 1483
4166.39 1636
4167.00 1636
4167.61 1577
4168.22 1492
4168.83 1529
4169.44 1533
4170.05 1529
4170.66 1502
4171.27 1555
4171.87 1461
4172.48 1393
4173.09 1407
4173.70 1384
4174.31 1440
4174.92 1437
4175.53 1466
4176.14 1455
4176.75 1486
4177.36 1449
4177.97 1341
4178.58 1394
4179.19 1465
4179.80 1471
4180.41 1443
4181.02 1548
4181.63 1557
4182.24 1539
4182.85 1389
4183.46 1348
4184.07 1306
4184.68 1309
4185.29 1448
4185.90 1438
4186.51 1373
4187.12 1373
4187.73 1369
4188.34 1489
4188.95 1356
4189.56 1304
4190.17 1316
4190.78 1294
4191.39 1351
4192.00 1452
4192.61 1591
4193.22 1571
4193.84 1627
4194.45 1681
4195.06 1676
4195.67 1621
4196.28 1623
4196.89 1604
4197.50 1715
4198.11 1755
4198.72 1751
4199.33 1707
4199.95 1672
4200.56 1761
4201.17 1654
4201.78 1603
4202.39 1545
4203.00 1506
4203.61 1461
4204.23 1345
4204.84 1461
4205.45 1496
4206.06 1526
4206.67 1586
4207.28 1530
4207.90 1497
4208.51 1443
4209.12 1369
4209.73 1479
4210.34 1414
4210.96 1351
4211.57 1427
4212.18 1421
4212.79 1386
4213.40 1364
4214.02 1435
4214.63 1468
4215.24 1527
4215.85 1455
4216.47 1514
4217.08 1562
4217.69 1632
4218.30 1610
4218.92 1691
4219.53 1619
4220.14 1794
4220.75 1852
4221.37 1817
4221.98 1781
4222.59 1806
4223.21 1859
4223.82 1848
4224.43 1920
4225.04 1932
4225.66 2003
4226.27 2072
4226.88 2038
4227.50 2156
4228.11 2102
4228.72 2293
4229.34 2237
4229.95 2233
4230.56 2424
4231.18 2414
4231.79 2271
4232.41 2476
4233.02 2467
4233.63 2590
4234.25 2833
4234.86 2828
4235.47 2998
4236.09 2869
4236.70 2952
4237.32 3046
4237.93 3055
4238.54 2932
4239.16 2867
4239.77 2798
4240.39 2718
4241.00 2391
4241.61 2101
4242.23 2047
4242.84 2056
4243.46 1784
4244.07 1823
4244.69 1823
4245.30 1951
4245.92 1752
4246.53 1973
4247.14 1931
4247.76 1879
4248.37 2058
4248.99 2020
4249.60 2047
4250.22 1945
4250.83 2000
4251.45 2002
4252.06 2067
4252.68 2029
4253.29 1907
4253.91 1843
4254.52 1801
4255.14 1684
4255.75 1688
4256.37 1757
4256.99 1695
4257.60 1617
4258.22 1488
4258.83 1652
4259.45 1691
4260.06 1600
4260.68 1600
4261.29 1559
4261.91 1655
4262.53 1734
4263.14 1757
4263.76 1709
4264.37 1736
4264.99 1602
4265.61 1623
4266.22 1637
4266.84 1723
4267.45 1712
4268.07 1766
4268.69 1667
4269.30 1724
4269.92 1650
4270.54 1672
4271.15 1790
4271.77 1788
4272.38 1737
4273.00 1598
4273.62 1623
4274.23 1642
4274.85 1659
4275.47 1796
4276.08 1887
4276.70 1845
4277.32 1950
4277.94 2070
4278.55 2187
4279.17 2112
4279.79 2112
4280.40 1923
4281.02 2018
4281.64 1790
4282.25 1869
4282.87 1790
4283.49 1682
4284.11 1694
4284.72 1520
4285.34 1528
4285.96 1575
4286.58 1574
4287.19 1557
4287.81 1573
4288.43 1652
4289.05 1693
4289.66 1568
4290.28 1623
4290.90 1595
4291.52 1533
4292.14 1555
4292.75 1587
4293.37 1627
4293.99 1516
4294.61 1544
4295.23 1671
4295.84 1602
4296.46 1637
4297.08 1490
4297.70 1423
4298.32 1541
4298.94 1582
4299.55 1595
4300.17 1407
4300.79 1471
4301.41 1436
4302.03 1577
4302.65 1550
4303.27 1541
4303.89 1551
4304.50 1556
4305.12 1627
4305.74 1602
4306.36 1504
4306.98 1515
4307.60 1478
4308.22 1524
4308.84 1493
4309.46 1476
4310.08 1519
4310.69 1474
4311.31 1501
4311.93 1523
4312.55 1575
4313.17 1440
4313.79 1475
4314.41 1390
4315.03 1294
4315.65 1414
4316.27 1399
4316.89 1476
4317.51 1417
4318.13 1403
4318.75 1536
4319.37 1523
4319.99 1480
4320.61 1552
4321.23 1535
4321.85 1551
4322.47 1626
4323.09 1602
4323.71 1532
4324.33 1493
4324.95 1601
4325.57 1625
4326.19 1733
4326.81 1670
4327.43 1742
4328.05 1869
4328.67 1950
4329.29 1862
4329.91 1726
4330.53 1608
4331.16 1609
4331.78 1699
4332.40 1732
4333.02 1799
4333.64 1867
4334.26 1818
4334.88 1854
4335.50 1954
4336.12 2089
4336.74 2098
4337.36 2057
4337.99 2160
4338.61 2265
4339.23 2394
4339.85 2505
4340.47 2443
4341.09 2361
4341.71 2389
4342.34 2281
4342.96 2477
4343.58 2764
4344.20 2866
4344.82 3134
4345.44 3218
4346.07 3769
4346.69 4096
4347.31 4651
4347.93 4948
4348.55 4935
4349.18 5134
4349.80 4827
4350.42 4764
4351.04 4482
4351.66 3996
4352.29 3664
4352.91 3166
4353.53 2847
4354.15 2504
4354.78 2390
4355.40 2254
4356.02 2176
4356.64 1962
4357.27 1929
4357.89 1973
4358.51 1970
4359.13 2002
4359.76 2085
4360.38 2090
4361.00 2098
4361.63 1941
4362.25 2011
4362.87 1985
4363.49 1961
4364.12 1976
4364.74 1910
4365.36 1850
4365.99 1934
4366.61 1877
4367.23 1896
4367.86 1847
4368.48 1768
4369.10 1796
4369.73 1667
4370.35 1600
4370.97 1590
4371.60 1625
4372.22 1461
4372.85 1462
4373.47 1590
4374.09 1564
4374.72 1662
4375.34 1587
4375.96 1527
4376.59 1455
4377.21 1426
4377.84 1558
4378.46 1624
4379.09 1571
4379.71 1597
4380.33 1536
4380.96 1587
4381.58 1496
4382.21 1518
4382.83 1552
4383.46 1564
4384.08 1626
4384.70 1520
4385.33 1599
4385.95 1514
4386.58 1461
4387.20 1545
4387.83 1641
4388.45 1604
4389.08 1503
4389.70 1508
4390.33 1412
4390.95 1419
4391.58 1429
4392.20 1320
4392.83 1450
4393.45 1495
4394.08 1551
4394.70 1313
4395.33 1208
4395.95 1274
4396.58 1458
4397.21 1547
4397.83 1583
4398.46 1488
4399.08 1582
4399.71 1517
4400.33 1395
4400.96 1477
4401.58 1545
4402.21 1416
4402.84 1391
4403.46 1380
4404.09 1496
4404.71 1501
4405.34 1529
4405.97 1506
4406.59 1560
4407.22 1470
4407.85 1532
4408.47 1425
4409.10 1526
4409.72 1484
4410.35 1469
4410.98 1434
4411.60 1466
4412.23 1474
4412.86 1460
4413.48 1441
4414.11 1459
4414.74 1510
4415.36 1430
4415.99 1511
4416.62 1482
4417.24 1588
4417.87 1517
4418.50 1518
4419.12 1523
4419.75 1516
4420.38 1623
4421.01 1449
4421.63 1302
4422.26 1416
4422.89 1446
4423.51 1269
4424.14 1337
4424.77 1402
4425.40 1448
4426.02 1342
4426.65 1298
4427.28 1341
4427.91 1313
4428.54 1209
4429.16 1248
4429.79 1198
4430.42 1270
4431.05 1293
4431.67 1336
4432.30 1462
4432.93 1362
4433.56 1338
4434.19 1328
4434.81 1365
4435.44 1346
4436.07 1355
4436.70 1368
4437.33 1267
4437.96 1331
4438.58 1402
4439.21 1383
4439.84 1363
4440.47 1305
4441.10 1195
4441.73 1203
4442.36 1263
4442.98 1277
4443.61 1295
4444.24 1337
4444.87 1328
4445.50 1392
4446.13 1438
4446.76 1368
4447.39 1422
4448.02 1375
4448.64 1476
4449.27 1447
4449.90 1506
4450.53 1466
4451.16 1457
4451.79 1438
4452.42 1381
4453.05 1435
4453.68 1348
4454.31 1424
4454.94 1439
4455.57 1455
4456.20 1472
4456.83 1357
4457.46 1428
4458.09 1476
4458.72 1398
4459.35 1494
4459.98 1444
4460.61 1368
4461.24 1374
4461.87 1354
4462.50 1333
4463.13 1295
4463.76 1279
4464.39 1328
4465.02 1213
4465.65 1228
4466.28 1191
4466.91 1216
4467.54 1302
4468.17 1289
4468.80 1248
4469.43 1147
4470.06 1199
4470.69 1282
4471.32 1256
4471.95 1252
4472.58 1163
4473.21 1355
4473.85 1260
4474.48 1240
4475.11 1249
4475.74 1265
4476.37 1244
4477.00 1288
4477.63 1280
4478.26 1130
4478.89 1201
4479.53 1373
4480.16 1358
4480.79 1401
4481.42 1365
4482.05 1286
4482.68 1249
4483.31 1309
4483.95 1314
4484.58 1405
4485.21 1345
4485.84 1302
4486.47 1351
4487.10 1385
4487.74 1445
4488.37 1434
4489.00 1427
4489.63 1389
4490.26 1398
4490.90 1345
4491.53 1437
4492.16 1336
4492.79 1467
4493.43 1374
4494.06 1335
4494.69 1360
4495.32 1379
4495.96 1469
4496.59 1364
4497.22 1431
4497.85 1404
4498.49 1419
4499.12 1467
4499.75 1478
4500.38 1783
4501.02 1812
4501.65 1858
4502.28 1830
4502.91 1655
4503.55 1769
4504.18 1823
4504.81 1792
4505.45 1839
4506.08 1737
4506.71 1625
4507.35 1605
4507.98 1600
4508.61 1635
4509.25 1610
4509.88 1477
4510.51 1493
4511.15 1545
4511.78 1496
4512.41 1540
4513.05 1500
4513.68 1497
4514.32 1515
4514.95 1445
4515.58 1502
4516.22 1371
4516.85 1384
4517.49 1300
4518.12 1295
4518.75 1456
4519.39 1441
4520.02 1329
4520.66 1284
4521.29 1324
4521.92 1272
4522.56 1273
4523.19 1383
4523.83 1301
4524.46 1290
4525.10 1297
4525.73 1334
4526.37 1328
4527.00 1345
4527.63 1380
4528.27 1471
4528.90 1453
4529.54 1444
4530.17 1445
4530.81 1434
4531.44 1579
4532.08 1512
4532.71 1473
4533.35 1525
4533.98 1676
4534.62 1510
4535.25 1572
4535.89 1670
4536.52 1688
4537.16 1528
4537.80 1522
4538.43 1404
4539.07 1328
4539.70 1349
4540.34 1255
4540.97 1250
4541.61 1288
4542.24 1274
4542.88 1286
4543.52 1298
4544.15 1262
4544.79 1359
4545.42 1318
4546.06 1261
4546.70 1298
4547.33 1304
4547.97 1365
4548.60 1294
4549.24 1312
4549.88 1209
4550.51 1177
4551.15 1342
4551.79 1335
4552.42 1212
4553.06 1299
4553.70 1300
4554.33 1327
4554.97 1316
4555.60 1273
4556.24 1272
4556.88 1291
4557.52 1360
4558.15 1298
4558.79 1270
4559.43 1276
4560.06 1269
4560.70 1195
4561.34 1210
4561.97 1218
4562.61 1205
4563.25 1299
4563.89 1241
4564.52 1255
4565.16 1123
4565.80 1222
4566.43 1236
4567.07 1201
4567.71 1253
4568.35 1268
4568.98 1281
4569.62 1264
4570.26 1213
4570.90 1233
4571.54 1186
4572.17 1198
4572.81 1227
4573.45 1224
4574.09 1200
4574.72 1176
4575.36 1163
4576.00 1171
4576.64 1341
4577.28 1431
4577.92 1350
4578.55 1313
4579.19 1382
4579.83 1391
4580.47 1298
4581.11 1230
4581.75 1308
4582.38 1329
4583.02 1392
4583.66 1416
4584.30 1441
4584.94 1390
4585.58 1248
4586.22 1354
4586.86 1315
4587.49 1357
4588.13 1399
4588.77 1538
4589.41 1484
4590.05 1605
4590.69 1843
4591.33 1888
4591.97 1800
4592.61 1938
4593.25 2019
4593.89 2161
4594.52 2033
4595.16 1835
4595.80 1769
4596.44 1915
4597.08 1721
4597.72 1615
4598.36 1592
4599.00 1461
4599.64 1524
4600.28 1509
4600.92 1414
4601.56 1580
4602.20 1582
4602.84 1606
4603.48 1589
4604.12 1571
4604.76 1714
4605.40 1646
4606.04 1648
4606.68 1635
4607.32 1688
4607.96 1630
4608.60 1604
4609.24 1755
4609.88 1594
4610.52 1575
4611.16 1532
4611.80 1458
4612.44 1402
4613.09 1483
4613.73 1569
4614.37 1451
4615.01 1433
4615.65 1395
4616.29 1480
4616.93 1511
4617.57 1526
4618.21 1332
4618.85 1309
4619.49 1350
4620.14 1381
4620.78 1245
4621.42 1320
4622.06 1343
4622.70 1322
4623.34 1433
4623.98 1366
4624.62 1357
4625.27 1372
4625.91 1483
4626.55 1385
4627.19 1280
4627.83 1243
4628.47 1269
4629.12 1369
4629.76 1319
4630.40 1480
4631.04 1386
4631.68 1414
4632.33 1432
4632.97 1420
4633.61 1522
4634.25 1632
4634.89 1432
4635.54 1329
4636.18 1428
4636.82 1394
4637.46 1421
4638.11 1435
4638.75 1554
4639.39 1521
4640.03 1434
4640.68 1582
4641.32 1472
4641.96 1601
4642.60 1563
4643.25 1548
4643.89 1546
4644.53 1577
4645.18 1570
4645.82 1451
4646.46 1487
4647.10 1448
4647.75 1395
4648.39 1390
4649.03 1499
4649.68 1453
4650.32 1352
4650.96 1388
4651.61 1494
4652.25 1465
4652.89 1410
4653.54 1351
4654.18 1304
4654.82 1287
4655.47 1377
4656.11 1416
4656.75 1269
4657.40 1221
4658.04 1231
4658.69 1263
4659.33 1288
4659.97 1279
4660.62 1279
4661.26 1258
4661.91 1332
4662.55 1367
4663.19 1428
4663.84 1409
4664.48 1404
4665.13 1389
4665.77 1342
4666.42 1345
4667.06 1414
4667.70 1280
4668.35 1365
4668.99 1242
4669.64 1151
4670.28 1276
4670.93 1359
4671.57 1248
4672.22 1309
4672.86 1350
4673.51 1380
4674.15 1483
4674.80 1441
4675.44 1536
4676.09 1539
4676.73 1506
4677.38 1550
4678.02 1533
4678.67 1392
4679.31 1386
4679.96 1474
4680.60 1388
4681.25 1375
4681.89 1305
4682.54 1388
4683.18 1337
4683.83 1425
4684.48 1369
4685.12 1448
4685.77 1427
4686.41 1466
4687.06 1491
4687.70 1342
4688.35 1428
4689.00 1430
4689.64 1417
4690.29 1396
4690.93 1442
4691.58 1327
4692.23 1338
4692.87 1348
4693.52 1413
4694.17 1425
4694.81 1384
4695.46 1389
4696.10 1469
4696.75 1476
4697.40 1550
4698.04 1542
4698.69 1732
4699.34 1760
4699.98 1962
4700.63 1996
4701.28 1909
4701.92 2032
4702.57 1979
4703.22 1953
4703.86 1821
4704.51 1746
4705.16 1528
4705.81 1530
4706.45 1520
4707.10 1408
4707.75 1481
4708.39 1523
4709.04 1591
4709.69 1631
4710.34 1528
4710.98 1560
4711.63 1489
4712.28 1364
4712.93 1524
4713.57 1471
4714.22 1462
4714.87 1417
4715.52 1494
4716.17 1514
4716.81 1500
4717.46 1549
4718.11 1431
4718.76 1413
4719.40 1473
4720.05 1417
4720.70 1479
4721.35 1388
4722.00 1374
4722.65 1529
4723.29 1479
4723.94 1470
4724.59 1477
4725.24 1551
4725.89 1582
4726.54 1491
4727.18 1632
4727.83 1576
4728.48 1674
4729.13 1821
4729.78 1740
4730.43 1762
4731.08 1679
4731.73 1666
4732.37 1494
4733.02 1527
4733.67 1498
4734.32 1413
4734.97 1405
4735.62 1447
4736.27 1366
4736.92 1280
4737.57 1384
4738.22 1464
4738.87 1358
4739.52 1339
4740.16 1377
4740.81 1402
4741.46 1479
4742.11 1511
4742.76 1492
4743.41 1557
4744.06 1558
4744.71 1360
4745.36 1330
4746.01 1477
4746.66 1491
4747.31 1382
4747.96 1398
4748.61 1337
4749.26 1411
4749.91 1514
4750.56 1474
4751.21 1544
4751.86 1578
4752.51 1647
4753.16 1665
4753.81 1715
4754.46 1698
4755.11 1492
4755.76 1544
4756.42 1522
4757.07 1578
4757.72 1506
4758.37 1486
4759.02 1412
4759.67 1277
4760.32 1347
4760.97 1365
4761.62 1325
4762.27 1263
4762.92 1203
4763.57 1297
4764.23 1322
4764.88 1289
4765.53 1348
4766.18 1316
4766.83 1426
4767.48 1283
4768.13 1318
4768.78 1289
4769.44 1301
4770.09 1254
4770.74 1303
4771.39 1358
4772.04 1280
4772.69 1302
4773.35 1215
4774.00 1349
4774.65 1252
4775.30 1219
4775.95 1248
4776.60 1203
4777.26 1197
4777.91 1290
4778.56 1300
4779.21 1219
4779.86 1300
4780.52 1221
4781.17 1212
4781.82 1294
4782.47 1263
4783.13 1335
4783.78 1340
4784.43 1229
4785.08 1157
4785.74 1172
4786.39 1252
4787.04 1162
4787.69 1202
4788.35 1246
4789.00 1200
4789.65 1247
4790.31 1139
4790.96 1217
4791.61 1273
4792.26 1246
4792.92 1286
4793.57 1223
4794.22 1319
4794.88 1317
4795.53 1274
4796.18 1233
4796.84 1156
4797.49 1179
4798.14 1275
4798.80 1217
4799.45 1272
4800.10 1160
4800.76 1103
4801.41 1190
4802.06 1209
4802.72 1222
4803.37 1168
4804.03 1148
4804.68 1208
4805.33 1202
4805.99 1270
4806.64 1205
4807.30 1241
4807.95 1210
4808.60 1270
4809.26 1237
4809.91 1282
4810.57 1223
4811.22 1173
4811.88 1299
4812.53 1114
4813.18 1161
4813.84 1315
4814.49 1232
4815.15 1200
4815.80 1326
4816.46 1351
4817.11 1397
4817.77 1267
4818.42 1410
4819.08 1407
4819.73 1320
4820.39 1361
4821.04 1366
4821.70 1418
4822.35 1327
4823.01 1454
4823.66 1417
4824.32 1471
4824.97 1457
4825.63 1526
4826.28 1477
4826.94 1609
4827.59 1644
4828.25 1548
4828.90 1643
4829.56 1515
4830.22 1513
4830.87 1656
4831.53 1555
4832.18 1502
4832.84 1453
4833.49 1470
4834.15 1479
4834.81 1530
4835.46 1659
4836.12 1747
4836.77 1767
4837.43 1680
4838.09 1725
4838.74 1741
4839.40 1860
4840.05 1792
4840.71 1809
4841.37 1755
4842.02 1874
4842.68 1806
4843.34 1791
4843.99 1739
4844.65 1670
4845.31 1770
4845.96 1763
4846.62 1778
4847.28 1767
4847.93 1897
4848.59 1850
4849.25 1753
4849.90 1868
4850.56 1877
4851.22 1990
4851.87 2068
4852.53 2033
4853.19 1957
4853.85 1997
4854.50 2043
4855.16 2134
4855.82 2094
4856.48 2086
4857.13 2178
4857.79 2103
4858.45 2196
4859.11 2144
4859.76 2203
4860.42 2240
4861.08 2441
4861.74 2320
4862.39 2241
4863.05 2385
4863.71 2347
4864.37 2354
4865.03 2166
4865.68 2100
4866.34 2302
4867.00 2319
4867.66 2370
4868.32 2328
4868.97 2329
4869.63 2260
4870.29 2280
4870.95 2109
4871.61 2038
4872.27 2036
4872.92 2061
4873.58 1993
4874.24 1976
4874.90 1968
4875.56 1882
4876.22 1998
4876.88 1864
4877.54 1976
4878.19 2095
4878.85 2042
4879.51 2047
4880.17 2008
4880.83 2147
4881.49 2066
4882.15 1946
4882.81 1932
4883.47 1952
4884.13 1840
4884.78 1809
4885.44 1854
4886.10 1767
4886.76 1782
4887.42 1853
4888.08 1775
4888.74 1862
4889.40 1877
4890.06 1807
4890.72 1793
4891.38 1937
4892.04 1901
4892.70 1757
4893.36 2004
4894.02 1915
4894.68 1994
4895.34 1990
4896.00 1938
4896.66 1843
4897.32 1800
4897.98 1815
4898.64 1829
4899.30 1750
4899.96 1807
4900.62 1865
4901.28 1850
4901.94 1848
4902.60 1691
4903.26 1850
4903.92 1787
4904.58 1792
4905.25 1829
4905.91 1715
4906.57 1529
4907.23 1570
4907.89 1524
4908.55 1572
4909.21 1646
4909.87 1656
4910.53 1733
4911.19 1639
4911.85 1600
4912.52 1524
4913.18 1487
4913.84 1596
4914.50 1529
4915.16 1596
4915.82 1525
4916.48 1456
4917.15 1454
4917.81 1560
4918.47 1499
4919.13 1400
4919.79 1395
4920.45 1414
4921.11 1388
4921.78 1377
4922.44 1514
4923.10 1510
4923.76 1439
4924.42 1310
4925.09 1376
4925.75 1371
4926.41 1295
4927.07 1459
4927.73 1474
4928.40 1460
4929.06 1334
4929.72 1424
4930.38 1515
4931.05 1429
4931.71 1470
4932.37 1412
4933.03 1465
4933.70 1578
4934.36 1559
4935.02 1430
4935.68 1536
4936.35 1485
4937.01 1416
4937.67 1368
4938.34 1383
4939.00 1332
4939.66 1379
4940.32 1388
4940.99 1448
4941.65 1462
4942.31 1324
4942.98 1326
4943.64 1366
4944.30 1378
4944.97 1359
4945.63 1372
4946.29 1246
4946.96 1300
4947.62 1305
4948.28 1291
4948.95 1367
4949.61 1347
4950.28 1276
4950.94 1271
4951.60 1182
4952.27 1361
4952.93 1297
4953.60 1216
4954.26 1280
4954.92 1347
4955.59 1356
4956.25 1285
4956.92 1271
4957.58 1404
4958.24 1327
4958.91 1279
4959.57 1414
4960.24 1433
4960.90 1365
4961.57 1428
4962.23 1413
4962.89 1428
4963.56 1420
4964.22 1450
4964.89 1653
4965.55 1630
4966.22 1645
4966.88 1639
4967.55 1629
4968.21 1632
4968.88 1569
4969.54 1413
4970.21 1316
4970.87 1448
4971.54 1412
4972.20 1459
4972.87 1486
4973.53 1499
4974.20 1429
4974.86 1488
4975.53 1405
4976.20 1456
4976.86 1585
4977.53 1441
4978.19 1509
4978.86 1481
4979.52 1444
4980.19 1396
4980.85 1251
4981.52 1372
4982.19 1364
4982.85 1363
4983.52 1197
4984.18 1336
4984.85 1355
4985.52 1370
4986.18 1331
4986.85 1313
4987.51 1178
4988.18 1291
4988.85 1314
4989.51 1299
4990.18 1324
4990.85 1257
4991.51 1178
4992.18 1246
4992.85 1256
4993.51 1244
4994.18 1071
4994.85 1179
4995.51 1290
4996.18 1239
4996.85 1202
4997.51 1177
4998.18 1188
4998.85 1185
4999.51 1235
5000.18 1267
5000.85 1182
5001.52 1122
5002.18 1119
5002.85 1178
5003.52 1167
5004.18 1222
5004.85 1235
5005.52 1124
5006.19 1192
5006.85 1284
5007.52 1264
5008.19 1241
5008.86 1216
5009.52 1193
5010.19 1216
5010.86 1267
5011.53 1126
5012.20 1127
5012.86 1212
5013.53 1262
5014.20 1170
5014.87 1212
5015.54 1237
5016.20 1175
5016.87 1248
5017.54 1117
5018.21 1179
5018.88 1079
5019.55 1180
5020.21 1107
5020.88 1143
5021.55 1261
5022.22 1359
5022.89 1437
5023.56 1288
5024.22 1181
5024.89 1370
5025.56 1500
5026.23 1512
5026.90 1501
5027.57 1419
5028.24 1315
5028.91 1267
5029.58 1317
5030.24 1226
5030.91 1270
5031.58 1302
5032.25 1237
5032.92 1311
5033.59 1157
5034.26 1197
5034.93 1182
5035.60 1164
5036.27 1151
5036.94 1173
5037.61 1268
5038.28 1160
5038.95 1118
5039.62 1250
5040.29 1239
5040.96 1242
5041.63 1174
5042.30 1097
5042.97 1122
5043.64 1194
5044.31 1337
5044.98 1265
5045.65 1224
5046.32 1196
5046.99 1225
5047.66 1188
5048.33 1277
5049.00 1256
5049.67 1255
5050.34 1276
5051.01 1223
5051.68 1193
5052.35 1189
5053.02 1172
5053.69 1302
5054.36 1236
5055.03 1207
5055.70 1234
5056.37 1231
5057.04 1252
5057.71 1191
5058.39 1230
5059.06 1212
5059.73 1172
5060.40 1096
5061.07 1142
5061.74 1161
5062.41 1218
5063.08 1087
5063.75 1053
5064.43 1284
5065.10 1203
5065.77 1084
5066.44 1118
5067.11 1196
5067.78 1135
5068.45 1124
5069.13 1070
5069.80 1118
5070.47 1123
5071.14 1161
5071.81 1172
5072.49 1096
5073.16 1064
5073.83 1165
5074.50 1137
5075.17 1223
5075.85 1191
5076.52 1098
5077.19 1265
5077.86 1208
5078.53 1244
5079.21 1260
5079.88 1403
5080.55 1364
5081.22 1333
5081.90 1273
5082.57 1320
5083.24 1356
5083.91 1192
5084.59 1254
5085.26 1171
5085.93 1143
5086.61 1302
5087.28 1297
5087.95 1301
5088.62 1201
5089.30 1255
5089.97 1347
5090.64 1322
5091.32 1346
5091.99 1397
5092.66 1347
5093.34 1402
5094.01 1370
5094.68 1382
5095.36 1404
5096.03 1402
5096.70 1364
5097.38 1317
5098.05 1309
5098.72 1255
5099.40 1368
5100.07 1297
5100.74 1280
5101.42 1344
5102.09 1281
5102.77 1296
5103.44 1330
5104.11 1220
5104.79 1202
5105.46 1331
5106.14 1338
5106.81 1341
5107.48 1329
5108.16 1351
5108.83 1302
5109.51 1259
5110.18 1248
5110.86 1275
5111.53 1217
5112.20 1170
5112.88 1241
5113.55 1240
5114.23 1134
5114.90 1178
5115.58 1259
5116.25 1291
5116.93 1102
5117.60 1131
5118.28 1229
5118.95 1357
5119.63 1443
5120.30 1340
5120.98 1281
5121.65 1454
5122.33 1445
5123.00 1407
5123.68 1378
5124.35 1265
5125.03 1391
5125.70 1361
5126.38 1371
5127.06 1272
5127.73 1240
5128.41 1280
5129.08 1266
5129.76 1219
5130.43 1271
5131.11 1256
5131.78 1307
5132.46 1365
5133.14 1423
5133.81 1380
5134.49 1335
5135.16 1319
5135.84 1242
5136.52 1330
5137.19 1435
5137.87 1258
5138.55 1285
5139.22 1283
5139.90 1374
5140.57 1369
5141.25 1321
5141.93 1339
5142.60 1341
5143.28 1318
5143.96 1237
5144.63 1298
5145.31 1220
5145.99 1204
5146.66 1195
5147.34 1223
5148.02 1224
5148.69 1091
5149.37 1229
5150.05 1150
5150.73 1144
5151.40 1220
5152.08 1100
5152.76 984
5153.43 1122
5154.11 1110
5154.79 1192
5155.47 1163
5156.14 1100
5156.82 1077
5157.50 1173
5158.18 1112
5158.85 1173
5159.53 1112
5160.21 1168
5160.89 1139
5161.56 1068
5162.24 1021
5162.92 1144
5163.60 1021
5164.28 1108
5164.95 1191
5165.63 1216
5166.31 1230
5166.99 1282
5167.67 1284
5168.34 1282
5169.02 1268
5169.70 1195
5170.38 1197
5171.06 1198
5171.74 1096
5172.41 1052
5173.09 1092
5173.77 1046
5174.45 1095
5175.13 1084
5175.81 1170
5176.49 1103
5177.16 1127
5177.84 1082
5178.52 1107
5179.20 1182
5179.88 1151
5180.56 1183
5181.24 1159
5181.92 1211
5182.60 1155
5183.28 1149
5183.95 1101
5184.63 1135
5185.31 1087
5185.99 1120
5186.67 1110
5187.35 1144
5188.03 1106
5188.71 1102
5189.39 1097
5190.07 1004
5190.75 1001
5191.43 1092
5192.11 1087
5192.79 1053
5193.47 1075
5194.15 1145
5194.83 1054
5195.51 1085
5196.19 1089
5196.87 1062
5197.55 1061
5198.23 1028
5198.91 1108
5199.59 1054
5200.27 1045
5200.95 1067
5201.63 1009
5202.31 1119
5202.99 1067
5203.67 1099
5204.35 1127
5205.03 1119
5205.71 1117
5206.39 1050
5207.08 1134
5207.76 1169
5208.44 1318
5209.12 1246
5209.80 1257
5210.48 1403
5211.16 1361
5211.84 1395
5212.52 1394
5213.20 1340
5213.89 1260
5214.57 1231
5215.25 1286
5215.93 1254
5216.61 1296
5217.29 1179
5217.97 1214
5218.65 1207
5219.34 1196
5220.02 1257
5220.70 1386
5221.38 1378
5222.06 1312
5222.74 1276
5223.43 1334
5224.11 1325
5224.79 1390
5225.47 1297
5226.15 1215
5226.84 1258
5227.52 1159
5228.20 1188
5228.88 1146
5229.56 1189
5230.25 1340
5230.93 1302
5231.61 1183
5232.29 1238
5232.98 1223
5233.66 1199
5234.34 1215
5235.02 1194
5235.71 1260
5236.39 1220
5237.07 1225
5237.75 1210
5238.44 1271
5239.12 1255
5239.80 1264
5240.49 1214
5241.17 1297
5241.85 1310
5242.54 1274
5243.22 1315
5243.90 1225
5244.58 1100
5245.27 1112
5245.95 1226
5246.63 1122
5247.32 1159
5248.00 1189
5248.69 1158
5249.37 1084
5250.05 1206
5250.74 1302
5251.42 1230
5252.10 1215
5252.79 1304
5253.47 1369
5254.15 1369
5254.84 1296
5255.52 1254
5256.21 1309
5256.89 1283
5257.57 1257
5258.26 1238
5258.94 1223
5259.63 1189
5260.31 1158
5261.00 1128
5261.68 1217
5262.36 1178
5263.05 1231
5263.73 1271
5264.42 1274
5265.10 1235
5265.79 1248
5266.47 1254
5267.16 1305
5267.84 1207
5268.52 1222
5269.21 1245
5269.89 1212
5270.58 1285
5271.26 1194
5271.95 1217
5272.63 1173
5273.32 1144
5274.00 1251
5274.69 1217
5275.38 1295
5276.06 1179
5276.75 1226
5277.43 1116
5278.12 1170
5278.80 1224
5279.49 1309
5280.17 1380
5280.86 1390
5281.54 1298
5282.23 1391
5282.92 1449
5283.60 1398
5284.29 1481
5284.97 1522
5285.66 1422
5286.34 1391
5287.03 1404
5287.72 1322
5288.40 1251
5289.09 1263
5289.77 1282
5290.46 1191
5291.15 1304
5291.83 1263
5292.52 1254
5293.21 1208
5293.89 1163
5294.58 1140
5295.27 1250
5295.95 1398
5296.64 1271
5297.33 1259
5298.01 1229
5298.70 1392
5299.39 1304
5300.07 1314
5300.76 1237
5301.45 1238
5302.13 1224
5302.82 1217
5303.51 1275
5304.19 1228
5304.88 1360
5305.57 1325
5306.26 1264
5306.94 1296
5307.63 1270
5308.32 1298
5309.00 1310
5309.69 1246
5310.38 1369
5311.07 1340
5311.75 1395
5312.44 1462
5313.13 1378
5313.82 1354
5314.51 1394
5315.19 1421
5315.88 1350
5316.57 1323
5317.26 1291
5317.94 1286
5318.63 1337
5319.32 1413
5320.01 1320
5320.70 1445
5321.39 1422
5322.07 1499
5322.76 1478
5323.45 1388
5324.14 1397
5324.83 1450
5325.52 1341
5326.20 1348
5326.89 1361
5327.58 1317
5328.27 1293
5328.96 1198
5329.65 1271
5330.34 1253
5331.02 1125
5331.71 1086
5332.40 1197
5333.09 1182
5333.78 1275
5334.47 1277
5335.16 1304
5335.85 1260
5336.54 1200
5337.23 1217
5337.92 1335
5338.60 1215
5339.29 1147
5339.98 1250
5340.67 1273
5341.36 1240
5342.05 1319
5342.74 1229
5343.43 1346
5344.12 1277
5344.81 1234
5345.50 1344
5346.19 1281
5346.88 1317
5347.57 1340
5348.26 1244
5348.95 1305
5349.64 1325
5350.33 1413
5351.02 1515
5351.71 1465
5352.40 1358
5353.09 1466
5353.78 1481
5354.47 1403
5355.16 1362
5355.85 1419
5356.54 1330
5357.23 1229
5357.92 1259
5358.61 1251
5359.30 1214
5360.00 1253
5360.69 1201
5361.38 1293
5362.07 1218
5362.76 1226
5363.45 1170
5364.14 1169
5364.83 1262
5365.52 1196
5366.21 1225
5366.90 1130
5367.60 1148
5368.29 1165
5368.98 1237
5369.67 1109
5370.36 1158
5371.05 1161
5371.74 1065
5372.44 1042
5373.13 1036
5373.82 1072
5374.51 1116
5375.20 1106
5375.89 1098
5376.59 1166
5377.28 1169
5377.97 1085
5378.66 1022
5379.35 1119
5380.04 960
5380.74 1090
5381.43 1052
5382.12 1135
5382.81 1013
5383.51 986
5384.20 944
5384.89 989
5385.58 1037
5386.27 1063
5386.97 1123
5387.66 1061
5388.35 1007
5389.04 1042
5389.74 1001
5390.43 1037
5391.12 1109
5391.82 1080
5392.51 1097
5393.20 1093
5393.89 1148
5394.59 1218
5395.28 1137
5395.97 1159
5396.67 1001
5397.36 1021
5398.05 988
5398.75 996
5399.44 1045
5400.13 990
5400.83 972
5401.52 1137
5402.21 1039
5402.91 934
5403.60 950
5404.29 1038
5404.99 1113
5405.68 1046
5406.37 1011
5407.07 1040
5407.76 1041
5408.45 1047
5409.15 1119
5409.84 1029
5410.54 1026
5411.23 1101
5411.92 1131
5412.62 1041
5413.31 1007
5414.01 986
5414.70 1099
5415.40 985
5416.09 1078
5416.78 1149
5417.48 1140
5418.17 1231
5418.87 1077
5419.56 1036
5420.26 972
5420.95 1043
5421.65 1056
5422.34 1092
5423.04 1186
5423.73 1163
5424.42 1172
5425.12 1114
5425.81 1144
5426.51 1084
5427.20 1144
5427.90 1131
5428.59 1029
5429.29 1053
5429.99 1087
5430.68 1048
5431.38 979
5432.07 1005
5432.77 1090
5433.46 1155
5434.16 1110
5434.85 990
5435.55 1161
5436.24 1205
5436.94 1140
5437.64 1179
5438.33 1305
5439.03 1473
5439.72 1342
5440.42 1406
5441.11 1279
5441.81 1213
5442.51 1333
5443.20 1372
5443.90 1290
5444.59 1296
5445.29 1330
5445.99 1341
5446.68 1324
5447.38 1308
5448.08 1398
5448.77 1430
5449.47 1481
5450.17 1470
5450.86 1508
5451.56 1470
5452.25 1389
5452.95 1468
5453.65 1463
5454.35 1463
5455.04 1439
5455.74 1317
5456.44 1315
5457.13 1334
5457.83 1303
5458.53 1260
5459.22 1246
5459.92 1281
5460.62 1298
5461.32 1340
5462.01 1405
5462.71 1293
5463.41 1298
5464.10 1252
5464.80 1305
5465.50 1351
5466.20 1307
5466.89 1396
5467.59 1409
5468.29 1285
5468.99 1370
5469.69 1441
5470.38 1393
5471.08 1342
5471.78 1334
5472.48 1411
5473.17 1427
5473.87 1484
5474.57 1441
5475.27 1595
5475.97 1509
5476.66 1616
5477.36 1565
5478.06 1664
5478.76 1751
5479.46 1925
5480.16 1860
5480.85 2036
5481.55 2189
5482.25 2386
5482.95 2399
5483.65 2249
5484.35 2280
5485.05 2357
5485.75 2201
5486.44 2088
5487.14 2014
5487.84 1972
5488.54 2119
5489.24 2077
5489.94 2066
5490.64 1881
5491.34 1944
5492.04 1935
5492.74 2108
5493.43 1982
5494.13 1945
5494.83 2033
5495.53 2169
5496.23 2183
5496.93 2173
5497.63 2293
5498.33 2415
5499.03 2446
5499.73 2774
5500.43 2866
5501.13 3267
5501.83 3409
5502.53 3655
5503.23 3938
5503.93 4050
5504.63 3778
5505.33 3723
5506.03 3358
5506.73 3063
5507.43 2758
5508.13 2474
5508.83 2263
5509.53 2286
5510.23 2176
5510.93 2136
5511.63 2208
5512.33 2122
5513.03 2173
5513.73 2108
5514.43 2146
5515.13 2140
5515.83 2082
5516.54 2038
5517.24 2042
5517.94 1958
5518.64 1920
5519.34 2007
5520.04 1903
5520.74 1822
5521.44 1829
5522.14 1700
5522.84 1758
5523.54 1775
5524.25 1707
5524.95 1584
5525.65 1517
5526.35 1566
5527.05 1560
5527.75 1627
5528.45 1652
5529.16 1447
5529.86 1535
5530.56 1486
5531.26 1565
5531.96 1463
5532.66 1399
5533.37 1357
5534.07 1397
5534.77 1475
5535.47 1373
5536.17 1347
5536.88 1350
5537.58 1310
5538.28 1383
5538.98 1354
5539.68 1373
5540.39 1357
5541.09 1330
5541.79 1333
5542.49 1201
5543.20 1280
5543.90 1217
5544.60 1297
5545.30 1187
5546.01 1228
5546.71 1368
5547.41 1365
5548.11 1292
5548.82 1307
5549.52 1188
5550.22 1281
5550.93 1244
5551.63 1185
5552.33 1227
5553.03 1295
5553.74 1308
5554.44 1214
5555.14 1213
5555.85 1236
5556.55 1217
5557.25 1260
5557.96 1233
5558.66 1164
5559.36 1185
5560.07 1197
5560.77 1166
5561.47 1188
5562.18 1270
5562.88 1208
5563.59 1216
5564.29 1168
5564.99 1229
5565.70 1312
5566.40 1233
5567.10 1219
5567.81 1225
5568.51 1337
5569.22 1194
5569.92 1271
5570.63 1234
5571.33 1332
5572.03 1164
5572.74 1053
5573.44 1186
5574.15 1224
5574.85 1235
5575.56 1074
5576.26 1166
5576.96 1249
5577.67 1264
5578.37 1173
5579.08 1138
5579.78 1135
5580.49 1188
5581.19 1141
5581.90 1147
5582.60 1131
5583.31 1064
5584.01 1084
5584.72 1189
5585.42 1052
5586.13 1097
5586.83 1109
5587.54 1164
5588.24 1076
5588.95 1018
5589.65 1053
5590.36 1143
5591.07 1092
5591.77 1140
5592.48 1179
5593.18 1088
5593.89 1157
5594.59 1109
5595.30 1112
5596.00 1246
5596.71 1149
5597.42 1102
5598.12 1200
5598.83 1166
5599.53 1109
5600.24 1036
5600.95 1039
5601.65 1001
5602.36 935
5603.06 950
5603.77 979
5604.48 1087
5605.18 1099
5605.89 993
5606.60 1002
5607.30 964
5608.01 1015
5608.72 1115
5609.42 1142
5610.13 1136
5610.84 1040
5611.54 1032
5612.25 1060
5612.96 1048
5613.66 981
5614.37 1054
5615.08 1085
5615.78 1056
5616.49 1024
5617.20 1042
5617.91 1177
5618.61 1061
5619.32 1085
5620.03 982
5620.73 1031
5621.44 983
5622.15 1076
5622.86 1172
5623.56 1057
5624.27 1058
5624.98 1017
5625.69 1024
5626.40 957
5627.10 1035
5627.81 1056
5628.52 1100
5629.23 1198
5629.93 1146
5630.64 1115
5631.35 1113
5632.06 1132
5632.77 1064
5633.47 1078
5634.18 1098
5634.89 1029
5635.60 1043
5636.31 1052
5637.02 988
5637.72 925
5638.43 1077
5639.14 1085
5639.85 1199
5640.56 1240
5641.27 1133
5641.98 1159
5642.68 1220
5643.39 1251
5644.10 1191
5644.81 1118
5645.52 1104
5646.23 1154
5646.94 1155
5647.65 1099
5648.36 1081
5649.06 1179
5649.77 1139
5650.48 1122
5651.19 1118
5651.90 1021
5652.61 1163
5653.32 1102
5654.03 1158
5654.74 1244
5655.45 1131
5656.16 1096
5656.87 1103
5657.58 1091
5658.29 1085
5659.00 1262
5659.71 1212
5660.42 1176
5661.13 1198
5661.84 1304
5662.55 1273
5663.26 1214
5663.97 1229
5664.68 1123
5665.39 1191
5666.10 1222
5666.81 1182
5667.52 1081
5668.23 1037
5668.94 1059
5669.65 1195
5670.36 1238
5671.07 1186
5671.78 1355
5672.49 1328
5673.20 1346
5673.91 1325
5674.62 1265
5675.33 1313
5676.04 1196
5676.75 1100
5677.47 1113
5678.18 1137
5678.89 1127
5679.60 1132
5680.31 1110
5681.02 1092
5681.73 1006
5682.44 1002
5683.15 1111
5683.87 1159
5684.58 1058
5685.29 1091
5686.00 1235
5686.71 1159
5687.42 1112
5688.13 1180
5688.85 1149
5689.56 1076
5690.27 1120
5690.98 1162
5691.69 1064
5692.41 1035
5693.12 1137
5693.83 1151
5694.54 988
5695.25 1020
5695.96 1057
5696.68 1063
5697.39 1076
5698.10 1166
5698.81 1065
5699.53 1033
5700.24 969
5700.95 1081
5701.66 1063
5702.38 955
5703.09 954
5703.80 1044
5704.51 957
5705.23 994
5705.94 965
5706.65 1053
5707.36 1088
5708.08 1110
5708.79 1025
5709.50 939
5710.22 956
5710.93 979
5711.64 1028
5712.35 1114
5713.07 966
5713.78 973
5714.49 964
5715.21 951
5715.92 887
5716.63 918
5717.35 991
5718.06 959
5718.77 957
5719.49 930
5720.20 917
5720.92 1044
5721.63 987
5722.34 1055
5723.06 984
5723.77 962
5724.48 1008
5725.20 1050
5725.91 1085
5726.63 1092
5727.34 1123
5728.05 1135
5728.77 1111
5729.48 977
5730.20 1122
5730.91 1156
5731.62 1056
5732.34 1010
5733.05 1075
5733.77 1087
5734.48 1071
5735.20 1085
5735.91 1026
5736.63 1085
5737.34 1062
5738.06 948
5738.77 997
5739.48 969
5740.20 1079
5740.91 1059
5741.63 986
5742.34 988
5743.06 991
5743.77 989
5744.49 1011
5745.20 926
5745.92 951
5746.64 971
5747.35 947
5748.07 978
5748.78 1004
5749.50 940
5750.21 948
5750.93 933
5751.64 997
5752.36 1035
5753.07 1086
5753.79 1130
5754.51 1071
5755.22 1135
5755.94 1134
5756.65 1063
5757.37 1205
5758.08 1252
5758.80 1085
5759.52 1034
5760.23 1014
5760.95 971
5761.67 970
5762.38 974
5763.10 933
5763.81 927
5764.53 1009
5765.25 946
5765.96 901
5766.68 891
5767.40 939
5768.11 1006
5768.83 968
5769.55 973
5770.26 971
5770.98 990
5771.70 1054
5772.41 1018
5773.13 905
5773.85 910
5774.56 904
5775.28 930
5776.00 907
5776.71 993
5777.43 943
5778.15 974
5778.87 954
5779.58 986
5780.30 962
5781.02 1009
5781.74 1057
5782.45 1007
5783.17 945
5783.89 1029
5784.61 1096
5785.32 1032
5786.04 1063
5786.76 1051
5787.48 987
5788.19 1043
5788.91 1072
5789.63 942
5790.35 960
5791.07 1114
5791.78 1106
5792.50 1009
5793.22 1019
5793.94 1061
5794.66 1137
5795.38 1115
5796.09 1128
5796.81 1101
5797.53 1104
5798.25 1209
5798.97 1284
5799.69 1293
5800.40 1402
5801.12 1454
5801.84 1542
5802.56 1630
5803.28 1619
5804.00 1504
5804.72 1542
5805.44 1630
5806.15 1568
5806.87 1388
5807.59 1165
5808.31 1150
5809.03 1108
5809.75 1243
5810.47 1170
5811.19 1140
5811.91 1074
5812.63 1131
5813.35 1158
5814.07 1152
5814.79 1129
5815.50 1195
5816.22 1241
5816.94 1100
5817.66 1104
5818.38 1161
5819.10 1196
5819.82 1173
5820.54 1195
5821.26 1125
5821.98 1149
5822.70 1181
5823.42 1159
5824.14 1090
5824.86 1062
5825.58 1052
5826.30 1070
5827.02 1120
5827.74 1132
5828.46 1126
5829.18 1072
5829.90 1124
5830.62 1075
5831.35 972
5832.07 969
5832.79 950
5833.51 965
5834.23 999
5834.95 1031
5835.67 929
5836.39 991
5837.11 1004
5837.83 932
5838.55 1025
5839.27 994
5839.99 976
5840.72 954
5841.44 926
5842.16 1033
5842.88 1009
5843.60 1036
5844.32 1055
5845.04 918
5845.76 895
5846.49 1064
5847.21 1047
5847.93 1024
5848.65 973
5849.37 1067
5850.09 1101
5850.82 945
5851.54 971
5852.26 1091
5852.98 1052
5853.70 1002
5854.42 943
5855.15 1045
5855.87 1072
5856.59 984
5857.31 846
5858.03 935
5858.76 987
5859.48 1032
5860.20 963
5860.92 1050
5861.65 938
5862.37 1017
5863.09 964
5863.81 913
5864.54 980
5865.26 959
5865.98 973
5866.70 951
5867.43 971
5868.15 971
5868.87 1069
5869.60 1018
5870.32 1016
5871.04 1099
5871.76 1078
5872.49 1061
5873.21 1042
5873.93 1044
5874.66 1062
5875.38 1036
5876.10 948
5876.83 1032
5877.55 1044
5878.27 1120
5879.00 1058
5879.72 1120
5880.44 1001
5881.17 997
5881.89 1091
5882.61 1149
5883.34 1150
5884.06 1045
5884.79 1114
5885.51 1155
5886.23 1085
5886.96 1049
5887.68 1038
5888.41 1012
5889.13 1123
5889.85 1125
5890.58 1035
5891.30 1035
5892.03 1111
5892.75 1124
5893.47 1020
5894.20 1054
5894.92 1080
5895.65 993
5896.37 916
5897.10 1001
5897.82 956
5898.55 1049
5899.27 1030
5900.00 1040
5900.72 1086
5901.44 988
5902.17 1019
5902.89 1023
5903.62 1059
5904.34 1067
5905.07 1052
5905.79 1089
5906.52 1071
5907.25 1043
5907.97 1108
5908.70 1029
5909.42 969
5910.15 992
5910.87 1052
5911.60 1024
5912.32 1033
5913.05 1022
5913.77 1129
5914.50 1120
5915.22 1209
5915.95 1125
5916.68 1075
5917.40 1095
5918.13 1096
5918.85 1113
5919.58 1115
5920.31 1128
5921.03 1049
5921.76 1034
5922.48 1097
5923.21 1041
5923.94 1001
5924.66 1084
5925.39 1096
5926.12 1095
5926.84 1051
5927.57 1085
5928.29 1140
5929.02 1186
5929.75 1147
5930.47 1075
5931.20 1152
5931.93 1199
5932.65 1225
5933.38 1141
5934.11 1220
5934.83 1196
5935.56 1258
5936.29 1222
5937.02 1241
5937.74 1269
5938.47 1267
5939.20 1326
5939.92 1327
5940.65 1301
5941.38 1279
5942.11 1388
5942.83 1383
5943.56 1319
5944.29 1372
5945.02 1408
5945.74 1409
5946.47 1468
5947.20 1494
5947.93 1519
5948.65 1529
5949.38 1508
5950.11 1585
5950.84 1795
5951.57 1703
5952.29 1754
5953.02 1778
5953.75 1818
5954.48 1933
5955.21 1915
5955.93 1988
5956.66 2075
5957.39 2082
5958.12 1886
5958.85 1863
5959.58 1963
5960.30 1947
5961.03 1910
5961.76 1940
5962.49 1952
5963.22 2092
5963.95 2030
5964.68 2100
5965.40 2318
5966.13 2427
5966.86 2583
5967.59 2898
5968.32 3058
5969.05 3265
5969.78 3461
5970.51 3306
5971.24 3420
5971.96 3217
5972.69 3007
5973.42 2735
5974.15 2595
5974.88 2486
5975.61 2463
5976.34 2402
5977.07 2410
5977.80 2282
5978.53 2336
5979.26 2387
5979.99 2453
5980.72 2442
5981.45 2377
5982.18 2530
5982.91 2575
5983.64 2579
5984.37 2557
5985.10 2534
5985.83 2396
5986.56 2507
5987.29 2665
5988.02 2611
5988.75 2448
5989.48 2530
5990.21 2444
5990.94 2379
5991.67 2369
5992.40 2414
5993.13 2468
5993.86 2550
5994.59 2520
5995.32 2591
5996.05 2327
5996.78 2459
5997.51 2438
5998.24 2494
5998.97 2521
5999.71 2516
6000.44 2485
6001.17 2473
6001.90 2534
6002.63 2555
6003.36 2569
6004.09 2484
6004.82 2467
6005.55 2525
6006.28 2644
6007.02 2424
6007.75 2549
6008.48 2642
6009.21 2862
6009.94 3173
6010.67 3464
6011.40 4060
6012.14 4476
6012.87 4733
6013.60 5161
6014.33 5452
6015.06 5750
6015.80 5788
6016.53 5723
6017.26 5581
6017.99 5473
6018.72 4924
6019.45 4438
6020.19 4095
6020.92 3808
6021.65 3344
6022.38 3109
6023.12 2864
6023.85 2588
6024.58 2460
6025.31 2198
6026.05 2324
6026.78 2324
6027.51 2200
6028.24 2155
6028.98 2148
6029.71 2093
6030.44 2180
6031.17 2205
6031.91 2026
6032.64 1959
6033.37 2035
6034.11 1980
6034.84 2080
6035.57 2008
6036.30 1915
6037.04 1997
6037.77 1945
6038.50 2047
6039.24 2075
6039.97 2069
6040.70 2221
6041.44 2077
6042.17 2173
6042.90 2043
6043.64 2168
6044.37 2249
6045.10 2331
6045.84 2223
6046.57 2233
6047.31 2320
6048.04 2276
6048.77 2237
6049.51 2299
6050.24 2291
6050.98 2365
6051.71 2391
6052.44 2509
6053.18 2566
6053.91 2602
6054.65 2746
6055.38 2893
6056.11 2795
6056.85 2786
6057.58 2713
6058.32 2715
6059.05 2557
6059.79 2384
6060.52 2379
6061.26 2364
6061.99 2373
6062.72 2268
6063.46 2263
6064.19 2321
6064.93 2129
6065.66 2069
6066.40 2089
6067.13 2100
6067.87 2033
6068.60 2008
6069.34 2047
6070.07 2119
6070.81 2029
6071.54 2070
6072.28 1981
6073.01 2043
6073.75 2002
6074.49 2001
6075.22 2056
6075.96 1927
6076.69 1804
6077.43 1812
6078.16 1935
6078.90 1835
6079.63 1874
6080.37 1822
6081.11 1813
6081.84 1805
6082.58 1718
6083.31 1885
6084.05 1831
6084.79 1820
6085.52 1816
6086.26 1722
6086.99 1759
6087.73 1811
6088.47 1780
6089.20 1732
6089.94 1860
6090.68 1814
6091.41 1722
6092.15 1821
6092.89 1714
6093.62 1756
6094.36 1801
6095.09 1761
6095.83 1711
6096.57 1793
6097.31 1792
6098.04 1744
6098.78 1766
6099.52 1766
6100.25 1672
6100.99 1575
6101.73 1534
6102.46 1762
6103.20 1722
6103.94 1748
6104.68 1645
6105.41 1654
6106.15 1637
6106.89 1676
6107.62 1634
6108.36 1543
6109.10 1679
6109.84 1734
6110.57 1701
6111.31 1598
6112.05 1623
6112.79 1659
6113.53 1683
6114.26 1799
6115.00 1765
6115.74 1803
6116.48 1684
6117.21 1850
6117.95 1825
6118.69 1835
6119.43 1764
6120.17 1772
6120.91 1723
6121.64 1718
6122.38 1777
6123.12 1729
6123.86 1689
6124.60 1764
6125.34 1885
6126.07 1751
6126.81 1728
6127.55 1804
6128.29 1918
6129.03 1793
6129.77 1815
6130.51 1792
6131.25 1820
6131.98 1953
6132.72 1760
6133.46 1728
6134.20 1820
6134.94 1803
6135.68 1698
6136.42 1786
6137.16 1808
6137.90 1833
6138.64 1918
6139.38 1995
6140.11 1936
6140.85 1835
6141.59 1897
6142.33 1915
6143.07 1907
6143.81 1986
6144.55 1787
6145.29 1835
6146.03 1950
6146.77 1974
6147.51 1905
6148.25 1946
6148.99 1940
6149.73 1952
6150.47 1965
6151.21 2001
6151.95 1912
6152.69 2001
6153.43 1958
6154.17 1856
6154.91 1951
6155.65 2003
6156.39 2079
6157.13 1985
6157.87 2080
6158.61 2098
6159.35 2120
6160.09 2016
6160.83 1959
6161.58 2008
6162.32 1976
6163.06 2056
6163.80 2121
6164.54 2097
6165.28 2195
6166.02 2221
6166.76 2397
6167.50 2459
6168.24 2553
6168.98 2644
6169.73 2622
6170.47 2748
6171.21 2708
6171.95 2664
6172.69 2744
6173.43 2774
6174.17 2609
6174.92 2599
6175.66 2559
6176.40 2577
6177.14 2508
6177.88 2360
6178.62 2393
6179.36 2348
6180.11 2421
6180.85 2500
6181.59 2599
6182.33 2594
6183.07 2584
6183.82 2675
6184.56 2644
6185.30 2639
6186.04 2686
6186.78 2788
6187.53 2755
6188.27 2742
6189.01 2752
6189.75 2660
6190.50 2676
6191.24 2736
6191.98 2847
6192.72 2953
6193.47 2968
6194.21 3164
6194.95 3251
6195.69 3377
6196.44 3343
6197.18 3252
6197.92 3452
6198.67 3499
6199.41 3334
6200.15 3287
6200.89 3489
6201.64 3470
6202.38 3464
6203.12 3445
6203.87 3563
6204.61 3783
6205.35 4005
6206.10 4478
6206.84 5353
6207.58 6270
6208.33 7468
6209.07 9046
6209.81 10671
6210.56 12416
6211.30 13796
6212.05 14690
6212.79 14901
6213.53 14580
6214.28 13531
6215.02 12246
6215.76 10875
6216.51 9349
6217.25 7811
6218.00 6647
6218.74 5657
6219.48 4924
6220.23 4381
6220.97 4089
6221.72 3858
6222.46 3660
6223.21 3684
6223.95 3776
6224.69 3908
6225.44 4117
6226.18 4160
6226.93 4448
6227.67 4566
6228.42 4534
6229.16 4524
6229.91 4261
6230.65 4076
6231.40 3707
6232.14 3409
6232.89 3102
6233.63 2752
6234.38 2624
6235.12 2494
6235.87 2585
6236.61 2630
6237.36 2496
6238.10 2455
6238.85 2547
6239.59 2503
6240.34 2576
6241.08 2584
6241.83 2508
6242.58 2702
6243.32 2679
6244.07 2764
6244.81 2689
6245.56 2664
6246.30 2711
6247.05 2966
6247.80 3075
6248.54 3302
6249.29 3609
6250.03 3673
6250.78 3614
6251.52 3708
6252.27 3711
6253.02 3721
6253.76 3478
6254.51 3295
6255.26 3188
6256.00 2937
6256.75 2712
6257.49 2745
6258.24 2718
6258.99 2722
6259.73 2585
6260.48 2521
6261.23 2532
6261.97 2542
6262.72 2540
6263.47 2588
6264.21 2542
6264.96 2652
6265.71 2538
6266.46 2569
6267.20 2528
6267.95 2536
6268.70 2496
6269.44 2519
6270.19 2400
6270.94 2410
6271.69 2500
6272.43 2433
6273.18 2458
6273.93 2438
6274.67 2470
6275.42 2340
6276.17 2246
6276.92 2295
6277.67 2288
6278.41 2195
6279.16 2293
6279.91 2356
6280.66 2200
6281.40 2319
6282.15 2323
6282.90 2300
6283.65 2255
6284.40 2178
6285.14 2215
6285.89 2088
6286.64 2195
6287.39 2222
6288.14 2242
6288.88 2305
6289.63 2251
6290.38 2276
6291.13 2268
6291.88 2278
6292.63 2426
6293.38 2296
6294.12 2092
6294.87 2027
6295.62 2049
6296.37 1995
6297.12 2021
6297.87 2137
6298.62 2143
6299.37 1926
6300.11 1944
6300.86 2021
6301.61 2049
6302.36 1952
6303.11 1961
6303.86 1932
6304.61 1938
6305.36 2042
6306.11 2088
6306.86 1943
6307.61 1888
6308.36 1900
6309.11 1915
6309.86 1896
6310.60 1937
6311.35 1890
6312.10 1848
6312.85 1883
6313.60 1918
6314.35 1988
6315.10 1994
6315.85 2052
6316.60 2061
6317.35 2033
6318.10 2018
6318.85 2078
6319.60 1999
6320.35 1918
6321.10 1937
6321.85 1920
6322.60 1893
6323.35 1921
6324.10 1852
6324.86 1757
6325.61 1724
6326.36 1709
6327.11 1744
6327.86 1775
6328.61 1633
6329.36 1542
6330.11 1564
6330.86 1662
6331.61 1715
6332.36 1630
6333.11 1651
6333.86 1569
6334.62 1610
6335.37 1566
6336.12 1594
6336.87 1614
6337.62 1601
6338.37 1659
6339.12 1590
6339.87 1565
6340.62 1534
6341.38 1583
6342.13 1615
6342.88 1653
6343.63 1605
6344.38 1546
6345.13 1546
6345.89 1540
6346.64 1528
6347.39 1518
6348.14 1421
6348.89 1510
6349.64 1575
6350.40 1562
6351.15 1578
6351.90 1627
6352.65 1738
6353.40 1733
6354.16 1766
6354.91 1839
6355.66 1862
6356.41 1847
6357.17 1773
6357.92 1757
6358.67 1765
6359.42 1823
6360.18 1731
6360.93 1760
6361.68 1641
6362.43 1672
6363.19 1556
6363.94 1561
6364.69 1546
6365.45 1621
6366.20 1635
6366.95 1644
6367.70 1699
6368.46 1583
6369.21 1719
6369.96 1672
6370.72 1623
6371.47 1719
6372.22 1606
6372.98 1659
6373.73 1619
6374.48 1552
6375.24 1540
6375.99 1514
6376.74 1540
6377.50 1507
6378.25 1572
6379.00 1530
6379.76 1634
6380.51 1505
6381.27 1554
6382.02 1550
6382.77 1678
6383.53 1550
6384.28 1567
6385.03 1515
6385.79 1499
6386.54 1564
6387.30 1501
6388.05 1514
6388.81 1598
6389.56 1506
6390.31 1512
6391.07 1479
6391.82 1476
6392.58 1512
6393.33 1450
6394.09 1497
6394.84 1522
6395.60 1536
6396.35 1532
6397.10 1476
6397.86 1512
6398.61 1516
6399.37 1413
6400.12 1452
6400.88 1459
6401.63 1413
6402.39 1498
6403.14 1472
6403.90 1472
6404.65 1461
6405.41 1437
6406.16 1414
6406.92 1482
6407.68 1357
6408.43 1420
6409.19 1422
6409.94 1453
6410.70 1518
6411.45 1458
6412.21 1449
6412.96 1510
6413.72 1513
6414.48 1567
6415.23 1537
6415.99 1517
6416.74 1532
6417.50 1504
6418.26 1430
6419.01 1415
6419.77 1400
6420.52 1433
6421.28 1346
6422.04 1422
6422.79 1364
6423.55 1364
6424.30 1478
6425.06 1360
6425.82 1377
6426.57 1427
6427.33 1445
6428.09 1379
6428.84 1347
6429.60 1496
6430.36 1461
6431.11 1481
6431.87 1397
6432.63 1339
6433.38 1365
6434.14 1442
6434.90 1430
6435.65 1424
6436.41 1424
6437.17 1312
6437.93 1352
6438.68 1402
6439.44 1377
6440.20 1319
6440.95 1443
6441.71 1409
6442.47 1319
6443.23 1331
6443.98 1495
6444.74 1410
6445.50 1372
6446.26 1390
6447.01 1365
6447.77 1386
6448.53 1303
6449.29 1385
6450.05 1372
6450.80 1398
6451.56 1361
6452.32 1258
6453.08 1335
6453.84 1391
6454.59 1413
6455.35 1377
6456.11 1293
6456.87 1400
6457.63 1508
6458.39 1378
6459.14 1413
6459.90 1394
6460.66 1463
6461.42 1404
6462.18 1502
6462.94 1459
6463.69 1493
6464.45 1508
6465.21 1525
6465.97 1540
6466.73 1506
6467.49 1437
6468.25 1526
6469.01 1545
6469.77 1532
6470.52 1544
6471.28 1577
6472.04 1623
6472.80 1527
6473.56 1572
6474.32 1586
6475.08 1561
6475.84 1616
6476.60 1648
6477.36 1649
6478.12 1629
6478.88 1613
6479.64 1670
6480.40 1691
6481.16 1740
6481.92 1708
6482.68 1677
6483.44 1795
6484.20 1651
6484.96 1678
6485.72 1762
6486.48 1841
6487.24 1829
6488.00 1788
6488.76 1825
6489.52 1886
6490.28 2019
6491.04 1947
6491.80 2036
6492.56 2036
6493.32 1990
6494.08 2075
6494.84 2101
6495.60 2106
6496.36 2218
6497.12 2213
6497.88 2184
6498.64 2189
6499.40 2249
6500.16 2267
6500.92 2278
6501.68 2268
6502.45 2251
6503.21 2199
6503.97 2234
6504.73 2227
6505.49 2328
6506.25 2318
6507.01 2305
6507.77 2500
6508.53 2428
6509.30 2550
6510.06 2436
6510.82 2525
6511.58 2576
6512.34 2741
6513.10 2762
6513.86 2756
6514.63 2734
6515.39 2756
6516.15 2777
6516.91 2733
6517.67 2727
6518.43 2617
6519.20 2610
6519.96 2649
6520.72 2770
6521.48 2929
6522.24 2996
6523.01 2933
6523.77 3070
6524.53 3301
6525.29 3507
6526.06 3815
6526.82 4116
6527.58 4194
6528.34 4612
6529.11 5077
6529.87 5037
6530.63 5224
6531.39 5314
6532.16 5204
6532.92 5230
6533.68 5240
6534.44 5384
6535.21 5755
6535.97 6224
6536.73 7371
6537.50 8446
6538.26 9167
6539.02 10080
6539.78 10518
6540.55 10202
6541.31 9632
6542.07 8743
6542.84 7608
6543.60 6565
6544.36 5623
6545.13 4829
6545.89 4070
6546.65 3590
6547.42 3184
6548.18 3017
6548.95 2963
6549.71 2705
6550.47 2604
6551.24 2513
6552.00 2530
6552.76 2458
6553.53 2353
6554.29 2379
6555.06 2478
6555.82 2474
6556.58 2274
6557.35 2283
6558.11 2302
6558.88 2371
6559.64 2185
6560.41 2288
6561.17 2226
6561.93 2220
6562.70 2355
6563.46 2388
6564.23 2453
6564.99 2460
6565.76 2553
6566.52 2599
6567.29 2747
6568.05 2745
6568.82 2799
6569.58 2588
6570.35 2558
6571.11 2590
6571.88 2531
6572.64 2471
6573.41 2520
6574.17 2566
6574.94 2749
6575.70 2897
6576.47 3004
6577.23 3082
6578.00 3128
6578.76 3135
6579.53 3159
6580.29 3143
6581.06 3254
6581.82 3174
6582.59 3201
6583.36 3131
6584.12 3096
6584.89 2882
6585.65 2881
6586.42 2992
6587.18 2741
6587.95 2778
6588.72 2883
6589.48 2985
6590.25 2856
6591.01 2866
6591.78 3052
6592.55 3171
6593.31 3306
6594.08 3706
6594.85 3918
6595.61 4149
6596.38 4396
6597.15 4447
6597.91 4426
6598.68 4405
6599.45 4146
6600.21 4046
6600.98 3684
6601.75 3346
6602.51 3195
6603.28 3183
6604.05 2851
6604.81 2706
6605.58 2679
6606.35 2814
6607.11 2798
6607.88 2712
6608.65 2728
6609.41 2843
6610.18 2821
6610.95 2622
6611.72 2557
6612.48 2547
6613.25 2424
6614.02 2385
6614.79 2395
6615.55 2250
6616.32 2324
6617.09 2274
6617.86 2234
6618.62 2184
6619.39 2231
6620.16 2139
6620.93 2261
6621.70 2271
6622.46 2243
6623.23 2274
6624.00 2213
6624.77 2257
6625.54 2236
6626.30 2149
6627.07 2042
6627.84 2208
6628.61 2252
6629.38 2152
6630.15 2037
6630.91 2170
6631.68 2150
6632.45 2176
6633.22 2218
6633.99 2354
6634.76 2540
6635.53 2606
6636.29 2675
6637.06 2645
6637.83 2860
6638.60 2792
6639.37 2717
6640.14 2647
6640.91 2503
6641.68 2426
6642.45 2360
6643.21 2142
6643.98 2219
6644.75 2110
6645.52 2047
6646.29 2058
6647.06 2188
6647.83 2174
6648.60 2112
6649.37 2059
6650.14 2072
6650.91 2159
6651.68 2166
6652.45 2222
6653.22 2152
6653.99 2143
6654.76 2181
6655.53 2241
6656.30 2228
6657.07 2157
6657.84 2135
6658.61 2098
6659.38 2139
6660.15 2077
6660.92 2094
6661.69 2004
6662.46 1948
6663.23 1970
6664.00 1925
6664.77 1966
6665.54 1934
6666.31 1958
6667.08 2044
6667.85 2030
6668.62 2011
6669.39 1942
6670.16 1970
6670.93 2024
6671.70 2060
6672.47 2111
6673.25 2089
6674.02 1977
6674.79 1960
6675.56 2111
6676.33 2012
6677.10 1967
6677.87 2045
6678.64 2041
6679.41 2073
6680.19 2019
6680.96 2067
6681.73 2042
6682.50 1988
6683.27 2253
6684.04 2358
6684.81 2421
6685.59 2564
6686.36 2587
6687.13 2549
6687.90 2662
6688.67 2613
6689.44 2526
6690.22 2371
6690.99 2354
6691.76 2307
6692.53 2196
6693.30 2168
6694.08 2122
6694.85 2142
6695.62 2074
6696.39 2094
6697.16 1915
6697.94 1924
6698.71 1976
6699.48 1874
6700.25 1961
6701.03 1963
6701.80 2012
6702.57 1936
6703.34 1879
6704.12 1854
6704.89 1892
6705.66 1919
6706.44 1835
6707.21 1914
6707.98 1847
6708.75 2010
6709.53 1989
6710.30 1960
6711.07 1855
6711.85 1866
6712.62 1930
6713.39 1858
6714.17 1806
6714.94 1893
6715.71 1948
6716.49 1899
6717.26 1837
6718.03 1758
6718.81 1751
6719.58 1838
6720.35 1938
6721.13 1807
6721.90 1812
6722.67 1814
6723.45 1893
6724.22 1880
6725.00 1747
6725.77 1735
6726.54 1817
6727.32 1899
6728.09 1909
6728.87 1876
6729.64 1904
6730.41 1960
6731.19 1899
6731.96 1824
6732.74 1846
6733.51 1859
6734.29 1893
6735.06 1916
6735.83 1872
6736.61 1882
6737.38 1857
6738.16 1946
6738.93 1794
6739.71 1871
6740.48 1861
6741.26 1914
6742.03 1974
6742.81 1995
6743.58 2015
6744.36 1992
6745.13 1925
6745.91 1970
6746.68 1906
6747.46 1978
6748.23 2086
6749.01 2056
6749.78 2156
6750.56 2414
6751.33 2495
6752.11 2552
6752.89 2621
6753.66 2829
6754.44 2941
6755.21 2973
6755.99 2879
6756.76 2578
6757.54 2512
6758.31 2462
6759.09 2195
6759.87 2116
6760.64 2113
6761.42 2065
6762.19 1993
6762.97 1897
6763.75 1857
6764.52 1992
6765.30 1983
6766.07 1949
6766.85 2070
6767.63 2062
6768.40 1968
6769.18 2000
6769.96 2130
6770.73 2001
6771.51 1926
6772.29 2005
6773.06 2060
6773.84 1920
6774.62 1871
6775.39 2008
6776.17 1822
6776.95 1768
6777.72 1841
6778.50 1823
6779.28 1899
6780.05 1901
6780.83 1981
6781.61 1964
6782.39 1859
6783.16 1924
6783.94 1897
6784.72 1797
6785.50 1779
6786.27 1700
6787.05 1750
6787.83 1823
6788.61 1694
6789.38 1675
6790.16 1676
6790.94 1728
6791.72 1711
6792.49 1610
6793.27 1612
6794.05 1698
6794.83 1663
6795.60 1605
6796.38 1604
6797.16 1644
6797.94 1636
6798.72 1690
6799.50 1756
6800.27 1752
6801.05 1732
6801.83 1663
6802.61 1699
6803.39 1756
6804.17 1713
6804.94 1766
6805.72 1869
6806.50 1782
6807.28 1730
6808.06 1766
6808.84 1786
6809.62 1788
6810.39 1808
6811.17 1725
6811.95 1683
6812.73 1709
6813.51 1766
6814.29 1712
6815.07 1797
6815.85 1758
6816.63 1841
6817.41 1794
6818.18 1669
6818.96 1744
6819.74 1793
6820.52 1815
6821.30 1744
6822.08 1702
6822.86 1789
6823.64 1719
6824.42 1713
6825.20 1632
6825.98 1707
6826.76 1699
6827.54 1641
6828.32 1633
6829.10 1755
6829.88 1683
6830.66 1743
6831.44 1734
6832.22 1717
6833.00 1702
6833.78 1717
6834.56 1611
6835.34 1586
6836.12 1746
6836.90 1660
6837.68 1625
6838.46 1652
6839.24 1641
6840.02 1677
6840.80 1616
6841.58 1645
6842.36 1603
6843.14 1579
6843.92 1568
6844.70 1616
6845.49 1644
6846.27 1630
6847.05 1568
6847.83 1763
6848.61 1818
6849.39 1863
6850.17 1981
6850.95 2180
6851.73 2324
6852.51 2555
6853.30 2672
6854.08 2891
6854.86 2939
6855.64 2677
6856.42 2560
6857.20 2406
6857.98 2154
6858.77 2039
6859.55 1957
6860.33 1905
6861.11 1874
6861.89 1806
6862.67 1818
6863.46 1722
6864.24 1661
6865.02 1753
6865.80 1802
6866.58 1831
6867.37 1867
6868.15 1943
6868.93 1983
6869.71 2062
6870.49 2077
6871.28 2046
6872.06 2091
6872.84 2037
6873.62 1975
6874.41 1957
6875.19 1938
6875.97 1947
6876.75 1832
6877.54 1820
6878.32 1892
6879.10 2002
6879.88 2006
6880.67 2010
6881.45 2014
6882.23 2053
6883.02 2108
6883.80 2101
6884.58 2336
6885.36 2295
6886.15 2349
6886.93 2599
6887.71 2892
6888.50 3205
6889.28 3405
6890.06 3690
6890.85 3894
6891.63 3868
6892.41 3677
6893.20 3495
6893.98 2969
6894.76 2764
6895.55 2645
6896.33 2491
6897.12 2459
6897.90 2303
6898.68 2207
6899.47 2284
6900.25 2214
6901.04 2207
6901.82 2120
6902.60 2198
6903.39 2223
6904.17 2426
6904.96 2472
6905.74 2301
6906.52 2344
6907.31 2349
6908.09 2369
6908.88 2297
6909.66 2279
6910.45 2195
6911.23 2199
6912.02 2102
6912.80 1996
6913.58 1975
6914.37 1990
6915.15 1993
6915.94 1869
6916.72 2022
6917.51 2117
6918.29 2043
6919.08 1980
6919.86 1997
6920.65 1941
6921.43 1969
6922.22 1999
6923.00 1915
6923.79 1902
6924.57 1998
6925.36 1928
6926.15 1924
6926.93 1985
6927.72 1999
6928.50 1983
6929.29 2037
6930.07 2039
6930.86 1946
6931.64 2011
6932.43 2076
6933.22 2194
6934.00 2129
6934.79 1950
6935.57 2141
6936.36 2124
6937.15 2029
6937.93 2092
6938.72 2095
6939.50 2129
6940.29 2123
6941.08 2008
6941.86 2064
6942.65 2099
6943.44 2078
6944.22 2156
6945.01 2270
6945.79 2168
6946.58 2300
6947.37 2255
6948.15 2314
6948.94 2519
6949.73 2566
6950.51 2456
6951.30 2494
6952.09 2484
6952.88 2427
6953.66 2497
6954.45 2448
6955.24 2398
6956.02 2519
6956.81 2540
6957.60 2604
6958.38 2619
6959.17 2620
6959.96 2576
6960.75 2642
6961.53 2553
6962.32 2552
6963.11 2557
6963.90 2660
6964.68 2657
6965.47 2602
6966.26 2617
6967.05 2631
6967.83 2612
6968.62 2657
6969.41 2886
6970.20 2887
6970.99 2900
6971.77 2895
6972.56 2965
6973.35 2922
6974.14 3028
6974.93 3049
6975.71 2966
6976.50 2944
6977.29 3088
6978.08 3056
6978.87 3079
6979.66 3082
6980.44 3304
6981.23 3332
6982.02 3365
6982.81 3767
6983.60 4101
6984.39 4569
6985.18 5087
6985.97 5885
6986.75 6874
6987.54 7601
6988.33 8224
6989.12 8394
6989.91 8613
6990.70 8029
6991.49 7460
6992.28 6689
6993.07 5888
6993.86 5153
6994.64 4664
6995.43 4391
6996.22 4294
6997.01 4223
6997.80 4400
6998.59 4789
6999.38 5586
7000.17 6528
7000.96 7372
7001.75 8163
7002.54 8725
7003.33 9190
7004.12 9377
7004.91 8769
7005.70 8145
7006.49 7494
7007.28 6713
7008.07 5732
7008.86 5026
7009.65 4351
7010.44 4014
7011.23 3823
7012.02 3580
7012.81 3742
7013.60 3823
7014.39 3828
7015.18 4106
7015.97 4141
7016.76 3941
7017.55 4012
7018.34 3893
7019.13 3714
7019.93 3504
7020.72 3318
7021.51 3164
7022.30 3039
7023.09 3015
7023.88 2979
7024.67 2974
7025.46 2945
7026.25 3089
7027.04 3090
7027.83 3029
7028.63 3107
7029.42 3096
7030.21 2967
7031.00 3075
7031.79 2960
7032.58 2966
7033.37 2866
7034.17 2742
7034.96 2532
7035.75 2590
7036.54 2568
7037.33 2565
7038.12 2669
7038.92 2652
7039.71 2753
7040.50 2828
7041.29 2880
7042.08 2901
7042.87 2934
7043.67 2911
7044.46 2973
7045.25 2995
7046.04 2956
7046.84 2898
7047.63 2924
7048.42 2940
7049.21 2895
7050.00 2953
7050.80 3310
7051.59 3597
7052.38 3644
7053.17 3838
7053.97 3824
7054.76 3713
7055.55 3509
7056.35 3013
7057.14 2921
7057.93 2909
7058.72 2745
7059.52 2551
7060.31 2570
7061.10 2456
7061.90 2538
7062.69 2522
7063.48 2552
7064.28 2538
7065.07 2531
7065.86 2492
7066.66 2441
7067.45 2460
7068.24 2468
7069.04 2392
7069.83 2384
7070.62 2327
7071.42 2375
7072.21 2306
7073.00 2278
7073.80 2301
7074.59 2284
7075.39 2388
7076.18 2169
7076.97 2167
7077.77 2215
7078.56 2094
7079.35 2155
7080.15 2088
7080.94 2139
7081.74 2127
7082.53 2153
7083.33 2087
7084.12 2039
7084.91 2005
7085.71 2011
7086.50 2059
7087.30 1938
7088.09 1891
7088.89 1899
7089.68 2008
7090.48 2114
7091.27 1997
7092.07 1982
7092.86 2054
7093.66 1966
7094.45 1944
7095.25 1878
7096.04 1864
7096.84 1876
7097.63 1798
7098.43 1619
7099.22 1689
7100.02 1739
7100.81 1700
7101.61 1675
7102.40 1725
7103.20 1782
7103.99 1765
7104.79 1648
7105.58 1716
7106.38 1678
7107.17 1552
7107.97 1623
7108.77 1609
7109.56 1422
7110.36 1536
7111.15 1528
7111.95 1432
7112.75 1467
7113.54 1403
7114.34 1494
7115.13 1488
7115.93 1451
7116.73 1563
7117.52 1454
7118.32 1563
7119.11 1559
7119.91 1402
7120.71 1448
7121.50 1533
7122.30 1534
7123.10 1479
7123.89 1496
7124.69 1472
7125.49 1488
7126.28 1485
7127.08 1349
7127.88 1384
7128.67 1380
7129.47 1419
7130.27 1557
7131.06 1495
7131.86 1466
7132.66 1471
7133.45 1489
7134.25 1495
7135.05 1409
7135.85 1423
7136.64 1461
7137.44 1467
7138.24 1472
7139.04 1444
7139.83 1487
7140.63 1459
7141.43 1433
7142.23 1353
7143.02 1315
7143.82 1430
7144.62 1374
7145.42 1435
7146.21 1405
7147.01 1340
7147.81 1381
7148.61 1314
7149.41 1367
7150.20 1339
7151.00 1383
7151.80 1443
7152.60 1302
7153.40 1357
7154.19 1380
7154.99 1334
7155.79 1252
7156.59 1283
7157.39 1356
7158.19 1340
7158.99 1341
7159.78 1360
7160.58 1393
7161.38 1280
7162.18 1339
7162.98 1336
7163.78 1293
7164.58 1283
7165.37 1268
7166.17 1270
7166.97 1130
7167.77 1121
7168.57 1219
7169.37 1280
7170.17 1283
7170.97 1301
7171.77 1221
7172.57 1262
7173.37 1310
7174.17 1328
7174.96 1308
7175.76 1312
7176.56 1311
7177.36 1204
7178.16 1227
7178.96 1144
7179.76 1146
7180.56 1167
7181.36 1221
7182.16 1295
7182.96 1309
7183.76 1246
7184.56 1475
7185.36 1390
7186.16 1462
7186.96 1499
7187.76 1480
7188.56 1418
7189.36 1392
7190.16 1395
7190.96 1313
7191.76 1207
7192.56 1166
7193.36 1158
7194.16 1133
7194.96 1160
7195.76 1066
7196.57 1092
7197.37 1081
7198.17 1075
7198.97 1112
7199.77 1145
7200.57 1093
7201.37 1142
7202.17 1172
7202.97 1212
7203.77 1134
7204.57 1180
7205.38 1149
7206.18 1093
7206.98 1145
7207.78 1047
7208.58 1045
7209.38 1083
7210.18 1051
7210.98 1096
7211.79 1108
7212.59 1046
7213.39 1095
7214.19 1050
7214.99 1034
7215.79 1214
7216.60 1170
7217.40 1118
7218.20 1076
7219.00 1143
7219.80 1055
7220.60 1155
7221.41 1180
7222.21 1212
7223.01 1060
7223.81 1164
7224.62 1101
7225.42 1140
7226.22 1112
7227.02 1078
7227.82 1146
7228.63 1115
7229.43 1162
7230.23 1107
7231.03 1118
7231.84 1146
7232.64 1098
7233.44 1115
7234.24 1114
7235.05 1049
7235.85 1064
7236.65 1063
7237.46 1050
7238.26 1131
7239.06 1099
7239.86 1187
7240.67 1084
7241.47 1162
7242.27 1141
7243.08 1230
7243.88 1137
7244.68 1296
7245.49 1149
7246.29 1172
7247.09 1147
7247.90 1154
7248.70 1207
7249.50 1168
7250.31 1107
7251.11 1119
7251.92 1089
7252.72 1161
7253.52 1194
7254.33 1156
7255.13 1188
7255.93 1115
7256.74 1105
7257.54 1211
7258.35 1150
7259.15 1187
7259.95 1143
7260.76 1116
7261.56 1096
7262.37 1107
7263.17 1062
7263.98 1110
7264.78 1162
7265.59 1146
7266.39 1140
7267.19 1103
7268.00 1123
7268.80 1143
7269.61 1190
7270.41 1144
7271.22 1123
7272.02 1186
7272.83 1160
7273.63 1154
7274.44 1173
7275.24 1270
7276.05 1225
7276.85 1258
7277.66 1247
7278.46 1189
7279.27 1190
7280.07 1201
7280.88 1302
7281.68 1340
7282.49 1394
7283.29 1412
7284.10 1489
7284.91 1668
7285.71 1760
7286.52 1847
7287.32 1949
7288.13 2086
7288.93 2016
7289.74 1901
7290.55 1733
7291.35 1709
7292.16 1630
7292.96 1493
7293.77 1494
7294.58 1469
7295.38 1327
7296.19 1382
7296.99 1296
7297.80 1349
7298.61 1420
7299.41 1410
7300.22 1365
7301.03 1398
7301.83 1446
7302.64 1479
7303.44 1397
7304.25 1372
7305.06 1376
7305.86 1408
7306.67 1367
7307.48 1468
7308.28 1503
7309.09 1554
7309.90 1719
7310.71 1883
7311.51 2088
7312.32 2141
7313.13 2172
7313.93 2343
7314.74 2399
7315.55 2302
7316.36 2196
7317.16 2107
7317.97 2131
7318.78 2161
7319.59 2218
7320.39 2361
7321.20 2472
7322.01 2472
7322.82 2588
7323.62 2534
7324.43 2370
7325.24 2414
7326.05 2193
7326.85 2012
7327.66 2001
7328.47 1834
7329.28 1771
7330.09 1736
7330.89 1725
7331.70 1559
7332.51 1569
7333.32 1620
7334.13 1517
7334.93 1544
7335.74 1483
7336.55 1456
7337.36 1563
7338.17 1502
7338.98 1595
7339.79 1569
7340.59 1615
7341.40 1548
7342.21 1549
7343.02 1605
7343.83 1492
7344.64 1470
7345.45 1488
7346.26 1484
7347.06 1371
7347.87 1468
7348.68 1527
7349.49 1420
7350.30 1450
7351.11 1522
7351.92 1424
7352.73 1503
7353.54 1444
7354.35 1404
7355.16 1376
7355.97 1393
7356.78 1509
7357.59 1484
7358.39 1489
7359.20 1426
7360.01 1465
7360.82 1413
7361.63 1366
7362.44 1396
7363.25 1488
7364.06 1453
7364.87 1388
7365.68 1471
7366.49 1452
7367.30 1568
7368.11 1549
7368.92 1523
7369.73 1539
7370.54 1577
7371.35 1596
7372.16 1559
7372.97 1450
7373.79 1565
7374.60 1580
7375.41 1578
7376.22 1561
7377.03 1578
7377.84 1700
7378.65 1713
7379.46 1840
7380.27 1890
7381.08 1964
7381.89 2069
7382.70 2355
7383.51 2415
7384.33 2404
7385.14 2479
7385.95 2383
7386.76 2279
7387.57 2131
7388.38 2011
7389.19 1869
7390.00 1856
7390.81 1713
7391.63 1690
7392.44 1634
7393.25 1606
7394.06 1572
7394.87 1693
7395.68 1689
7396.50 1611
7397.31 1678
7398.12 1669
7398.93 1663
7399.74 1953
7400.55 2047
7401.37 2079
7402.18 2184
7402.99 2278
7403.80 2470
7404.62 2429
7405.43 2459
7406.24 2387
7407.05 2495
7407.86 2402
7408.68 2480
7409.49 2242
7410.30 2228
7411.11 2363
7411.93 2397
7412.74 2294
7413.55 2053
7414.36 1990
7415.18 1901
7415.99 1835
7416.80 1717
7417.62 1639
7418.43 1483
7419.24 1526
7420.05 1515
7420.87 1443
7421.68 1434
7422.49 1508
7423.31 1503
7424.12 1486
7424.93 1465
7425.75 1469
7426.56 1436
7427.37 1462
7428.19 1493
7429.00 1405
7429.81 1361
7430.63 1201
7431.44 1291
7432.25 1306
7433.07 1322
7433.88 1345
7434.70 1264
7435.51 1318
7436.32 1235
7437.14 1236
7437.95 1300
7438.76 1296
7439.58 1331
7440.39 1338
7441.21 1276
7442.02 1240
7442.84 1239
7443.65 1276
7444.46 1288
7445.28 1311
7446.09 1229
7446.91 1265
7447.72 1245
7448.54 1174
7449.35 1249
7450.17 1276
7450.98 1269
7451.80 1214
7452.61 1182
7453.42 1195
7454.24 1245
7455.05 1184
7455.87 1190
7456.68 1187
7457.50 1165
7458.31 1094
7459.13 1164
7459.94 1172
7460.76 1168
7461.58 1209
7462.39 1191
7463.21 1277
7464.02 1172
7464.84 1268
7465.65 1183
7466.47 1327
7467.28 1217
7468.10 1227
7468.91 1180
7469.73 1207
7470.55 1199
7471.36 1277
7472.18 1246
7472.99 1255
7473.81 1215
7474.63 1205
7475.44 1224
7476.26 1214
7477.07 1189
7477.89 1302
7478.71 1260
7479.52 1150
7480.34 1159
7481.15 1247
7481.97 1230
7482.79 1191
7483.60 1164
7484.42 1125
7485.24 1153
7486.05 1128
7486.87 1114
7487.69 1146
7488.50 1204
7489.32 1178
7490.14 1177
7490.95 1140
7491.77 1081
7492.59 1012
7493.41 984
7494.22 1109
7495.04 1105
7495.86 1015
7496.67 1040
7497.49 1049
7498.31 1064
7499.13 1021
7499.94 1101
7500.76 1043
7501.58 969
7502.40 1025
7503.21 1048
7504.03 983
7504.85 1012
7505.67 1038
7506.48 1036
7507.30 1034
7508.12 1010
7508.94 971
7509.75 981
7510.57 966
7511.39 1013
7512.21 981
7513.03 1011
7513.84 1068
7514.66 942
7515.48 990
7516.30 926
7517.12 1043
7517.94 984
7518.75 998
7519.57 1031
7520.39 957
7521.21 914
7522.03 894
7522.85 894
7523.67 1019
7524.48 928
7525.30 943
7526.12 1001
7526.94 957
7527.76 1016
7528.58 967
7529.40 927
7530.22 988
7531.04 1029
7531.85 970
7532.67 960
7533.49 1101
7534.31 1082
7535.13 943
7535.95 985
7536.77 1026
7537.59 1000
7538.41 966
7539.23 955
7540.05 939
7540.87 912
7541.69 983
7542.51 914
7543.33 947
7544.15 1034
7544.97 1082
7545.79 1073
7546.61 1070
7547.43 987
7548.25 1077
7549.07 1066
7549.89 1057
7550.71 1070
7551.53 1130
7552.35 1102
7553.17 1118
7553.99 1080
7554.81 998
7555.63 1062
7556.45 1075
7557.27 1055
7558.09 1059
7558.91 1041
7559.73 1019
7560.55 1140
7561.37 1239
7562.19 1104
7563.01 1096
7563.83 1071
7564.66 1030
7565.48 1093
7566.30 1099
7567.12 1005
7567.94 1079
7568.76 1118
7569.58 1121
7570.40 1118
7571.22 1162
7572.04 1008
7572.87 1091
7573.69 1090
7574.51 1067
7575.33 1116
7576.15 1161
7576.97 1159
7577.80 1108
7578.62 1096
7579.44 1121
7580.26 1066
7581.08 1069
7581.90 1035
7582.73 1065
7583.55 1087
7584.37 1062
7585.19 1068
7586.01 1131
7586.84 1158
7587.66 1100
7588.48 1073
7589.30 1179
7590.12 1186
7590.95 1182
7591.77 1223
7592.59 1202
7593.41 1219
7594.24 1248
7595.06 1178
7595.88 1171
7596.70 1204
7597.53 1154
7598.35 1142
7599.17 1211
7600.00 1232
7600.82 1267
7601.64 1237
7602.46 1292
7603.29 1362
7604.11 1409
7604.93 1504
7605.76 1452
7606.58 1558
7607.40 1732
7608.23 1693
7609.05 1721
7609.87 1675
7610.70 1534
7611.52 1514
7612.34 1552
7613.17 1516
7613.99 1442
7614.81 1437
7615.64 1323
7616.46 1449
7617.28 1467
7618.11 1574
7618.93 1636
7619.76 1775
7620.58 1855
7621.40 1845
7622.23 1840
7623.05 1806
7623.88 1701
7624.70 1604
7625.52 1532
7626.35 1530
7627.17 1528
7628.00 1478
7628.82 1502
7629.65 1475
7630.47 1594
7631.30 1744
7632.12 1816
7632.94 2000
7633.77 2011
7634.59 2040
7635.42 2116
7636.24 2111
7637.07 1923
7637.89 1901
7638.72 1700
7639.54 1662
7640.37 1538
7641.19 1448
7642.02 1270
7642.84 1256
7643.67 1208
7644.49 1140
7645.32 1226
7646.14 1214
7646.97 1150
7647.79 1327
7648.62 1306
7649.45 1267
7650.27 1310
7651.10 1286
7651.92 1235
7652.75 1212
7653.57 1139
7654.40 1142
7655.23 1222
7656.05 1137
7656.88 1196
7657.70 1079
7658.53 1084
7659.35 1105
7660.18 1097
7661.01 1085
7661.83 1099
7662.66 1062
7663.49 1004
7664.31 989
7665.14 1110
7665.96 1005
7666.79 1030
7667.62 1060
7668.44 1013
7669.27 1040
7670.10 1021
7670.92 1059
7671.75 1180
7672.58 1144
7673.40 1045
7674.23 1053
7675.06 1078
7675.88 1036
7676.71 973
7677.54 1019
7678.37 1081
7679.19 1104
7680.02 1081
7680.85 1030
7681.67 928
7682.50 1012
7683.33 1025
7684.16 1007
7684.98 1052
7685.81 1009
7686.64 1004
7687.47 1069
7688.29 1039
7689.12 1067
7689.95 1108
7690.78 1044
7691.60 1038
7692.43 1012
7693.26 1047
7694.09 1052
7694.92 1079
7695.74 1084
7696.57 1041
7697.40 1037
7698.23 1134
7699.06 1188
7699.88 1150
7700.71 1172
7701.54 1274
7702.37 1275
7703.20 1258
7704.03 1128
7704.85 1093
7705.68 1112
7706.51 1046
7707.34 1040
7708.17 1070
7709.00 1058
7709.83 1060
7710.66 986
7711.48 1011
7712.31 1006
7713.14 1012
7713.97 974
7714.80 1081
7715.63 1035
7716.46 1054
7717.29 1018
7718.12 1014
7718.95 891
7719.77 888
7720.60 961
7721.43 957
7722.26 997
7723.09 982
7723.92 920
7724.75 976
7725.58 968
7726.41 927
7727.24 938
7728.07 944
7728.90 939
7729.73 958
7730.56 930
7731.39 889
7732.22 960
7733.05 891
7733.88 809
7734.71 874
7735.54 863
7736.37 921
7737.20 921
7738.03 841
7738.86 793
7739.69 862
7740.52 883
7741.35 890
7742.18 875
7743.01 868
7743.84 798
7744.67 847
7745.50 881
7746.34 899
7747.17 870
7748.00 957
7748.83 910
7749.66 937
7750.49 1038
7751.32 953
7752.15 880
7752.98 864
7753.81 921
7754.65 953
7755.48 907
7756.31 879
7757.14 913
7757.97 895
7758.80 885
7759.63 921
7760.46 867
7761.30 880
7762.13 871
7762.96 841
7763.79 816
7764.62 865
7765.45 845
7766.29 825
7767.12 872
7767.95 910
7768.78 898
7769.61 943
7770.45 888
7771.28 828
7772.11 905
7772.94 818
7773.77 737
7774.61 884
7775.44 811
7776.27 889
7777.10 844
7777.94 842
7778.77 831
7779.60 867
7780.43 845
7781.27 904
7782.10 871
7782.93 848
7783.76 882
7784.60 892
7785.43 930
7786.26 922
7787.09 912
7787.93 966
7788.76 957
7789.59 894
7790.43 858
7791.26 901
7792.09 921
7792.93 865
7793.76 795
7794.59 794
7795.43 848
7796.26 924
7797.09 939
7797.93 947
7798.76 896
7799.59 835
7800.43 872
7801.26 937
7802.09 936
7802.93 929
7803.76 965
7804.60 890
7805.43 963
7806.26 989
7807.10 922
7807.93 982
7808.77 972
7809.60 961
7810.43 984
7811.27 983
7812.10 1061
7812.94 1005
7813.77 1044
7814.61 1083
7815.44 1066
7816.27 1154
7817.11 1216
7817.94 1163
7818.78 1245
7819.61 1284
7820.45 1238
7821.28 1208
7822.12 1177
7822.95 1193
7823.79 1150
7824.62 1146
7825.46 1136
7826.29 1232
7827.13 1177
7827.96 1256
7828.80 1389
7829.63 1306
7830.47 1295
7831.30 1354
7832.14 1341
7832.97 1307
7833.81 1322
7834.64 1351
7835.48 1360
7836.32 1329
7837.15 1330
7837.99 1360
7838.82 1400
7839.66 1368
7840.49 1270
7841.33 1216
7842.17 1317
7843.00 1372
7843.84 1280
7844.67 1224
7845.51 1319
7846.35 1355
7847.18 1295
7848.02 1229
7848.85 1140
7849.69 1254
7850.53 1198
7851.36 1203
7852.20 1202
7853.04 1146
7853.87 1206
7854.71 1135
7855.54 1087
7856.38 1142
7857.22 1178
7858.05 1142
7858.89 1240
7859.73 1139
7860.57 1217
7861.40 1295
7862.24 1267
7863.08 1231
7863.91 1321
7864.75 1224
7865.59 1262
7866.42 1207
7867.26 1140
7868.10 1131
7868.94 1093
7869.77 1093
7870.61 1178
7871.45 1083
7872.29 1165
7873.12 1235
7873.96 1186
7874.80 1217
7875.64 1159
7876.47 1259
7877.31 1258
7878.15 1362
7878.99 1346
7879.82 1361
7880.66 1498
7881.50 1531
7882.34 1392
7883.18 1384
7884.01 1293
7884.85 1349
7885.69 1308
7886.53 1247
7887.37 1236
7888.21 1148
7889.04 1236
7889.88 1319
7890.72 1361
7891.56 1345
7892.40 1283
7893.24 1335
7894.07 1411
7894.91 1409
7895.75 1345
7896.59 1338
7897.43 1357
7898.27 1330
7899.11 1358
7899.95 1271
7900.79 1304
7901.62 1290
7902.46 1294
7903.30 1334
7904.14 1304
7904.98 1226
7905.82 1158
7906.66 1167
7907.50 1212
7908.34 1163
7909.18 1140
7910.02 1088
7910.86 1059
7911.70 996
7912.54 1044
7913.38 1062
7914.22 1027
7915.05 1017
7915.89 1014
7916.73 1062
7917.57 1097
7918.41 1130
7919.25 1066
7920.09 1088
7920.93 1120
7921.77 1123
7922.61 1127
7923.45 1007
7924.29 1069
7925.14 1099
7925.98 1017
7926.82 1018
7927.66 976
7928.50 1032
7929.34 1004
7930.18 964
7931.02 937
7931.86 929
7932.70 980
7933.54 994
7934.38 1018
7935.22 956
7936.06 916
7936.90 927
7937.74 928
7938.59 939
7939.43 986
7940.27 947
7941.11 942
7941.95 1002
7942.79 1012
7943.63 1030
7944.47 1018
7945.31 1006
7946.16 1101
7947.00 1039
7947.84 1095
7948.68 1112
7949.52 1043
7950.36 1033
7951.21 1057
7952.05 1028
7952.89 1089
7953.73 1073
7954.57 1119
7955.41 1145
7956.26 1183
7957.10 1181
7957.94 1231
7958.78 1232
7959.62 1161
7960.47 1210
7961.31 1182
7962.15 1158
7962.99 1219
7963.84 1222
7964.68 1117
7965.52 1153
7966.36 1191
7967.21 1282
7968.05 1367
7968.89 1395
7969.73 1519
7970.58 1514
7971.42 1486
7972.26 1374
7973.10 1370
7973.95 1294
7974.79 1173
7975.63 1207
7976.48 1181
7977.32 1121
7978.16 1127
7979.01 1164
7979.85 1036
7980.69 1065
7981.53 1061
7982.38 1127
7983.22 1077
7984.06 1000
7984.91 1091
7985.75 1085
7986.60 1013
7987.44 1031
7988.28 1091
7989.13 1083
7989.97 1050
7990.81 1093
7991.66 1013
7992.50 966
7993.35 897
7994.19 935
7995.03 962
7995.88 868
7996.72 934
7997.57 888
7998.41 869
7999.25 882
8000.10 841
8000.94 927
8001.79 975
8002.63 933
8003.48 891
8004.32 844
8005.16 881
8006.01 835
8006.85 873
8007.70 826
8008.54 819
8009.39 846
8010.23 860
8011.08 826
8011.92 891
8012.77 860
8013.61 839
8014.46 830
8015.30 859
8016.15 848
8016.99 906
8017.84 909
8018.68 881
8019.53 813
8020.37 795
8021.22 775
8022.06 829
8022.91 810
8023.75 803
8024.60 866
8025.45 863
8026.29 847
8027.14 832
8027.98 766
8028.83 788
8029.67 807
8030.52 798
8031.37 818
8032.21 812
8033.06 801
8033.90 826
8034.75 772
8035.60 802
8036.44 799
8037.29 800
8038.14 769
8038.98 820
8039.83 805
8040.67 835
8041.52 784
8042.37 791
8043.21 825
8044.06 804
8044.91 815
8045.75 847
8046.60 774
8047.45 770
8048.29 819
8049.14 796
8049.99 860
8050.83 830
8051.68 817
8052.53 769
8053.38 805
8054.22 788
8055.07 806
8055.92 792
8056.76 742
8057.61 749
8058.46 769
8059.31 763
8060.15 777
8061.00 811
8061.85 730
8062.70 733
8063.54 733
8064.39 744
8065.24 715
8066.09 720
8066.93 767
8067.78 694
8068.63 655
8069.48 759
8070.33 681
8071.17 678
8072.02 734
8072.87 677
8073.72 738
8074.57 701
8075.41 766
8076.26 727
8077.11 729
8077.96 726
8078.81 803
8079.66 790
8080.50 759
8081.35 720
8082.20 755
8083.05 767
8083.90 685
8084.75 733
8085.60 703
8086.45 751
8087.29 709
8088.14 699
8088.99 765
8089.84 687
8090.69 764
8091.54 792
8092.39 812
8093.24 689
8094.09 715
8094.94 731
8095.79 686
8096.63 721
8097.48 753
8098.33 733
8099.18 724
8100.03 735
8100.88 697
8101.73 709
8102.58 735
8103.43 724
8104.28 743
8105.13 707
8105.98 712
8106.83 778
8107.68 785
8108.53 752
8109.38 667
8110.23 717
8111.08 733
8111.93 766
8112.78 695
8113.63 710
8114.48 660
8115.33 724
8116.18 728
8117.03 698
8117.88 732
8118.73 809
8119.58 738
8120.43 742
8121.28 749
8122.14 813
8122.99 762
8123.84 762
8124.69 764
8125.54 767
8126.39 754
8127.24 796
8128.09 802
8128.94 721
8129.79 749
8130.64 753
8131.50 801
8132.35 768
8133.20 720
8134.05 774
8134.90 834
8135.75 827
8136.60 738
8137.46 789
8138.31 781
8139.16 815
8140.01 765
8140.86 756
8141.71 727
8142.57 813
8143.42 858
8144.27 836
8145.12 853
8145.97 794
8146.82 873
8147.68 905
8148.53 878
8149.38 823
8150.23 888
8151.09 966
8151.94 934
8152.79 946
8153.64 922
8154.49 926
8155.35 1017
8156.20 1118
8157.05 1211
8157.90 1132
8158.76 1148
8159.61 1104
8160.46 1189
8161.32 1080
8162.17 975
8163.02 956
8163.87 955
8164.73 900
8165.58 855
8166.43 899
8167.29 871
8168.14 895
8168.99 842
8169.84 896
8170.70 875
8171.55 860
8172.40 893
8173.26 828
8174.11 809
8174.96 837
8175.82 809
8176.67 779
8177.53 815
8178.38 819
8179.23 803
8180.09 777
8180.94 858
8181.79 776
8182.65 744
8183.50 729
8184.36 734
8185.21 662
8186.06 742
8186.92 752
8187.77 722
8188.63 651
8189.48 675
8190.33 759
8191.19 736
8192.04 674
8192.90 707
8193.75 735
8194.61 734
8195.46 778
8196.32 755
8197.17 786
8198.02 729
8198.88 721
8199.73 682
8200.59 708
8201.44 691
8202.30 681
8203.15 684
8204.01 664
8204.86 722
8205.72 721
8206.57 697
8207.43 672
8208.28 633
8209.14 660
8209.99 705
8210.85 694
8211.71 710
8212.56 727
8213.42 704
8214.27 676
8215.13 718
8215.98 696
8216.84 658
8217.69 653
8218.55 644
8219.41 679
8220.26 709
8221.12 681
8221.97 746
8222.83 741
8223.69 704
8224.54 776
8225.40 726
8226.25 757
8227.11 746
8227.97 792
8228.82 812
8229.68 659
8230.53 657
8231.39 692
8232.25 735
8233.10 743
8233.96 698
8234.82 675
8235.67 667
8236.53 683
8237.39 705
8238.24 684
8239.10 717
8239.96 674
8240.81 705
8241.67 679
8242.53 692
8243.39 694
8244.24 729
8245.10 738
8245.96 683
8246.81 651
8247.67 611
8248.53 670
8249.39 677
8250.24 655
8251.10 683
8251.96 741
8252.82 708
8253.67 706
8254.53 656
8255.39 618
8256.25 640
8257.10 648
8257.96 658
8258.82 692
8259.68 739
8260.54 721
8261.39 732
8262.25 687
8263.11 694
8263.97 656
8264.83 711
8265.68 617
8266.54 697
8267.40 670
8268.26 652
8269.12 689
8269.98 718
8270.83 649
8271.69 676
8272.55 696
8273.41 695
8274.27 663
8275.13 679
8275.99 658
8276.84 670
8277.70 763
8278.56 720
8279.42 693
8280.28 655
8281.14 666
8282.00 661
8282.86 634
8283.72 638
8284.58 649
8285.43 702
8286.29 703
8287.15 720
8288.01 744
8288.87 724
8289.73 720
8290.59 702
8291.45 732
8292.31 785
8293.17 740
8294.03 759
8294.89 799
8295.75 770
8296.61 779
8297.47 828
8298.33 803
8299.19 769
8300.05 832
8300.91 800
8301.77 744
8302.63 708
8303.49 739
8304.35 764
8305.21 717
8306.07 736
8306.93 759
8307.79 753
8308.65 708
8309.51 763
8310.37 734
8311.23 748
8312.09 760
8312.95 730
8313.81 704
8314.67 736
8315.53 709
8316.40 716
8317.26 773
8318.12 766
8318.98 716
8319.84 798
8320.70 764
8321.56 780
8322.42 732
8323.28 746
8324.15 704
8325.01 704
8325.87 639
8326.73 673
8327.59 707
8328.45 652
8329.31 643
8330.17 654
8331.04 763
8331.90 790
8332.76 692
8333.62 705
8334.48 709
8335.35 684
8336.21 666
8337.07 673
8337.93 672
8338.79 713
8339.65 684
8340.52 661
8341.38 691
8342.24 685
8343.10 667
8343.97 722
8344.83 751
8345.69 710
8346.55 716
8347.41 782
8348.28 771
8349.14 727
8350.00 700
8350.87 707
8351.73 723
8352.59 712
8353.45 655
8354.32 681
8355.18 696
8356.04 719
8356.90 691
8357.77 749
8358.63 729
8359.49 710
8360.36 680
8361.22 698
8362.08 717
8362.95 659
8363.81 715
8364.67 754
8365.54 691
8366.40 700
8367.26 714
8368.13 726
8368.99 715
8369.85 700
8370.72 748
8371.58 771
8372.44 701
8373.31 772
8374.17 718
8375.04 772
8375.90 755
8376.76 737
8377.63 725
8378.49 730
8379.36 800
8380.22 818
8381.08 749
8381.95 687
8382.81 728
8383.68 720
8384.54 802
8385.41 740
8386.27 713
8387.13 746
8388.00 772
8388.86 745
8389.73 797
8390.59 756
8391.46 850
8392.32 769
8393.19 732
8394.05 789
8394.92 751
8395.78 739
8396.65 768
8397.51 792
8398.38 764
8399.24 758
8400.11 778
8400.97 867
8401.84 781
8402.70 822
8403.57 770
8404.43 825
8405.30 842
8406.16 926
8407.03 817
8407.90 901
8408.76 822
8409.63 741
8410.49 801
8411.36 844
8412.22 826
8413.09 879
8413.96 882
8414.82 861
8415.69 882
8416.55 854
8417.42 880
8418.29 864
8419.15 839
8420.02 898
8420.88 906
8421.75 935
8422.62 858
8423.48 837
8424.35 891
8425.22 921
8426.08 947
8426.95 1029
8427.82 973
8428.68 1026
8429.55 991
8430.42 1055
8431.28 989
8432.15 1012
8433.02 1039
8433.88 1039
8434.75 1034
8435.62 1029
8436.48 988
8437.35 1112
8438.22 1141
8439.09 1156
8439.95 1163
8440.82 1102
8441.69 1171
8442.55 1286
8443.42 1390
8444.29 1376
8445.16 1425
8446.02 1418
8446.89 1402
8447.76 1451
8448.63 1440
8449.50 1392
8450.36 1335
8451.23 1441
8452.10 1476
8452.97 1529
8453.83 1553
8454.70 1575
8455.57 1650
8456.44 1838
8457.31 2057
8458.17 2318
8459.04 2433
8459.91 2498
8460.78 2491
8461.65 2512
8462.52 2377
8463.38 2175
8464.25 2028
8465.12 1972
8465.99 1868
8466.86 1765
8467.73 1777
8468.60 1760
8469.46 1981
8470.33 2421
8471.20 2871
8472.07 3211
8472.94 3553
8473.81 3888
8474.68 3942
8475.55 3616
8476.42 3286
8477.29 2912
8478.15 2519
8479.02 2167
8479.89 1884
8480.76 1712
8481.63 1595
8482.50 1506
8483.37 1503
8484.24 1335
8485.11 1317
8485.98 1322
8486.85 1290
8487.72 1222
8488.59 1209
8489.46 1230
8490.33 1241
8491.20 1179
8492.07 1185
8492.94 1170
8493.81 1175
8494.68 1194
8495.55 1192
8496.42 1219
8497.29 1220
8498.16 1241
8499.03 1222
8499.90 1178
8500.77 1254
8501.64 1247
8502.51 1179
8503.38 1119
8504.25 1119
8505.12 1142
8505.99 1153
8506.86 1100
8507.73 1131
8508.60 1161
8509.47 1214
8510.35 1282
8511.22 1385
8512.09 1281
8512.96 1318
8513.83 1225
8514.70 1232
8515.57 1253
8516.44 1194
8517.31 1214
8518.18 1139
8519.06 1109
8519.93 1125
8520.80 1121
8521.67 1141
8522.54 1109
8523.41 1085
8524.28 1139
8525.16 1112
8526.03 1129
8526.90 1124
8527.77 1127
8528.64 1131
8529.51 1170
8530.39 1145
8531.26 1164
8532.13 1201
8533.00 1159
8533.87 1213
8534.75 1250
8535.62 1318
8536.49 1311
8537.36 1292
8538.24 1288
8539.11 1289
8539.98 1287
8540.85 1363
8541.72 1284
8542.60 1305
8543.47 1289
8544.34 1203
8545.21 1230
8546.09 1300
8546.96 1192
8547.83 1222
8548.71 1305
8549.58 1183
8550.45 1178
8551.32 1271
8552.20 1342
8553.07 1425
8553.94 1408
8554.82 1626
8555.69 1786
8556.56 1882
8557.44 1972
8558.31 1960
8559.18 1968
8560.06 1788
8560.93 1699
8561.80 1607
8562.68 1434
8563.55 1279
8564.42 1162
8565.30 1157
8566.17 1084
8567.04 1092
8567.92 1039
8568.79 1010
8569.67 1068
8570.54 990
8571.41 1044
8572.29 1185
8573.16 1100
8574.04 1067
8574.91 1061
8575.78 1030
8576.66 988
8577.53 987
8578.41 1044
8579.28 959
8580.16 1056
8581.03 1004
8581.91 981
8582.78 981
8583.65 990
8584.53 990
8585.40 1007
8586.28 1041
8587.15 1010
8588.03 971
8588.90 937
8589.78 959
8590.65 1009
8591.53 991
8592.40 949
8593.28 1020
8594.15 984
8595.03 1010
8595.90 976
8596.78 1053
8597.65 1041
8598.53 984
8599.40 989
8600.28 934
8601.16 914
8602.03 975
8602.91 1038
8603.78 981
8604.66 999
8605.53 1024
8606.41 987
8607.28 1026
8608.16 1075
8609.04 973
8609.91 965
8610.79 1057
8611.66 984
8612.54 1035
8613.42 956
8614.29 1023
8615.17 973
8616.05 1038
8616.92 1014
8617.80 1028
8618.67 1083
8619.55 1156
8620.43 1070
8621.30 1066
8622.18 971
8623.06 1105
8623.93 1109
8624.81 1071
8625.69 1014
8626.56 1089
8627.44 1079
8628.32 1074
8629.19 1130
8630.07 1083
8630.95 1153
8631.83 1160
8632.70 1196
8633.58 1112
8634.46 1146
8635.33 1110
8636.21 1111
8637.09 1163
8637.97 1192
8638.84 1135
8639.72 1130
8640.60 1172
8641.48 1217
8642.35 1281
8643.23 1195
8644.11 1190
8644.99 1239
8645.86 1303
8646.74 1237
8647.62 1306
8648.50 1264
8649.38 1324
8650.25 1390
8651.13 1397
8652.01 1384
8652.89 1356
8653.77 1374
8654.64 1346
8655.52 1379
8656.40 1387
8657.28 1418
8658.16 1443
8659.04 1468
8659.91 1464
8660.79 1528
8661.67 1451
8662.55 1389
8663.43 1381
8664.31 1469
8665.19 1376
8666.06 1444
8666.94 1424
8667.82 1399
8668.70 1516
8669.58 1529
8670.46 1519
8671.34 1571
8672.22 1758
8673.10 1847
8673.98 1951
8674.85 2086
8675.73 2324
8676.61 2342
8677.49 2576
8678.37 2555
8679.25 2540
8680.13 2472
8681.01 2228
8681.89 2163
8682.77 2024
8683.65 1923
8684.53 1812
8685.41 1856
8686.29 1753
8687.17 1767
8688.05 1746
8688.93 1798
8689.81 2007
8690.69 2246
8691.57 2576
8692.45 3171
8693.33 3836
8694.21 4479
8695.09 5122
8695.97 5473
8696.85 5253
8697.73 5027
8698.61 4678
8699.49 4203
8700.37 3564
8701.25 2956
8702.13 2512
8703.01 2220
8703.89 2059
8704.78 1780
8705.66 1715
8706.54 1564
8707.42 1509
8708.30 1457
8709.18 1372
8710.06 1336
8710.94 1352
8711.82 1302
8712.70 1338
8713.58 1327
8714.47 1250
8715.35 1269
8716.23 1213
8717.11 1238
8717.99 1155
8718.87 1145
8719.75 1151
8720.64 1173
8721.52 1256
8722.40 1234
8723.28 1245
8724.16 1280
8725.04 1249
8725.93 1231
8726.81 1257
8727.69 1165
8728.57 1255
8729.45 1223
8730.34 1215
8731.22 1282
8732.10 1271
8732.98 1319
8733.86 1328
8734.75 1305
8735.63 1228
8736.51 1248
8737.39 1277
8738.28 1221
8739.16 1134
8740.04 1015
8740.92 1073
8741.81 1082
8742.69 1086
8743.57 1080
8744.45 1022
8745.34 1045
8746.22 1027
8747.10 1052
8747.99 1094
8748.87 1027
8749.75 1099
8750.64 1084
8751.52 1065
8752.40 1111
8753.28 1109
8754.17 1107
8755.05 1071
8755.93 1043
8756.82 1098
8757.70 1094
8758.59 1146
8759.47 1190
8760.35 1143
8761.24 1219
8762.12 1254
8763.00 1241
8763.89 1269
8764.77 1210
8765.65 1243
8766.54 1250
8767.42 1214
8768.31 1210
8769.19 1225
8770.07 1284
8770.96 1206
8771.84 1257
8772.73 1231
8773.61 1248
8774.50 1208
8775.38 1212
8776.26 1146
8777.15 1160
8778.03 1225
8778.92 1154
8779.80 1098
8780.69 1091
8781.57 1042
8782.46 1042
8783.34 1099
8784.23 974
8785.11 1003
8785.99 985
8786.88 977
8787.76 1046
8788.65 1005
8789.53 986
8790.42 937
8791.31 945
8792.19 944
8793.08 980
8793.96 1004
8794.85 1070
8795.73 1026
8796.62 1070
8797.50 1008
8798.39 1038
8799.27 1005
8800.16 903
8801.04 933
8801.93 947
8802.82 925
8803.70 963
8804.59 926
8805.47 1025
8806.36 1109
8807.25 1020
8808.13 993
8809.02 970
8809.90 970
8810.79 949
8811.68 970
8812.56 899
8813.45 957
8814.33 926
8815.22 894
8816.11 847
8816.99 831
8817.88 831
8818.77 936
8819.65 929
8820.54 946
8821.43 876
8822.31 916
8823.20 989
8824.09 903
8824.97 842
8825.86 855
8826.75 874
8827.63 906
8828.52 880
8829.41 805
8830.29 808
8831.18 854
8832.07 851
8832.96 859
8833.84 862
8834.73 877
8835.62 902
8836.51 847
8837.39 853
8838.28 828
8839.17 837
8840.06 807
8840.94 809
8841.83 810
8842.72 782
8843.61 797
8844.49 817
8845.38 831
8846.27 794
8847.16 753
8848.05 815
8848.93 832
8849.82 790
8850.71 753
8851.60 850
8852.49 803
8853.38 769
8854.26 771
8855.15 821
8856.04 786
8856.93 792
8857.82 743
8858.71 748
8859.59 726
8860.48 731
8861.37 754
8862.26 730
8863.15 766
8864.04 761
8864.93 807
8865.82 754
8866.70 698
8867.59 732
8868.48 761
8869.37 781
8870.26 769
8871.15 775
8872.04 718
8872.93 712
8873.82 763
8874.71 763
8875.60 685
8876.49 625
8877.37 637
8878.26 658
8879.15 668
8880.04 650
8880.93 671
8881.82 736
8882.71 669
8883.60 649
8884.49 634
8885.38 695
8886.27 724
8887.16 670
8888.05 684
8888.94 664
8889.83 723
8890.72 727
8891.61 711
8892.50 692
8893.39 686
8894.28 709
8895.17 719
8896.06 678
8896.95 671
8897.84 708
8898.74 719
8899.63 632
8900.52 641
8901.41 633
8902.30 625
8903.19 659
8904.08 627
8904.97 608
8905.86 562
8906.75 605
8907.64 673
8908.53 617
8909.43 624
8910.32 657
8911.21 679
8912.10 678
8912.99 603
8913.88 598
8914.77 635
8915.66 636
8916.56 680
8917.45 659
8918.34 652
8919.23 627
8920.12 604
8921.01 618
8921.90 639
8922.80 604
8923.69 669
8924.58 608
8925.47 582
8926.36 592
8927.26 602
8928.15 654
8929.04 644
8929.93 551
8930.82 540
8931.72 636
8932.61 576
8933.50 625
8934.39 633
8935.29 564
8936.18 695
8937.07 672
8937.96 606
8938.86 589
8939.75 526
8940.64 594
8941.53 579
8942.43 592
8943.32 638
8944.21 641
8945.10 601
8946.00 570
8946.89 576
8947.78 601
8948.68 596
8949.57 597
8950.46 682
8951.36 604
8952.25 603
8953.14 575
8954.04 550
8954.93 554
8955.82 547
8956.72 564
8957.61 591
8958.50 581
8959.40 564
8960.29 618
8961.18 623
8962.08 623
8962.97 578
8963.87 531
8964.76 590
8965.65 622
8966.55 592
8967.44 534
8968.33 598
8969.23 613
8970.12 596
8971.02 610
8971.91 542
8972.81 586
8973.70 593
8974.59 568
8975.49 601
8976.38 606
8977.28 593
8978.17 605
8979.07 577
8979.96 605
8980.86 566
8981.75 595
8982.65 578
8983.54 598
8984.43 638
8985.33 559
8986.22 625
8987.12 595
8988.01 544
8988.91 548
8989.80 513
8990.70 569
8991.59 559
8992.49 534
8993.39 570
8994.28 562
8995.18 586
8996.07 538
8996.97 595
8997.86 597
8998.76 615
8999.65 551
9000.55 577
9001.44 585
9002.34 478
9003.24 558
9004.13 519
9005.03 591
9005.92 581
9006.82 561
9007.72 570
9008.61 558
9009.51 491
9010.40 528
9011.30 561
9012.20 615
9013.09 550
9013.99 574
9014.89 551
9015.78 532
9016.68 503
9017.57 518
9018.47 542
9019.37 536
9020.26 543
9021.16 563
9022.06 566
9022.95 591
9023.85 569
9024.75 549
9025.65 533
9026.54 531
9027.44 524
9028.34 567
9029.23 530
9030.13 553
9031.03 579
9031.92 497
9032.82 508
9033.72 558
9034.62 525
9035.51 538
9036.41 600
9037.31 574
9038.21 526
9039.10 523
9040.00 542
9040.90 544
9041.80 524
9042.69 558
9043.59 588
9044.49 547
9045.39 518
9046.29 552
9047.18 510
9048.08 472
9048.98 538
9049.88 561
9050.78 494
9051.67 487
9052.57 514
9053.47 503
9054.37 521
9055.27 535
9056.17 510
9057.06 552
9057.96 538
9058.86 545
9059.76 604
9060.66 571
9061.56 528
9062.46 542
9063.35 525
9064.25 511
9065.15 629
9066.05 595
9066.95 558
9067.85 555
9068.75 560
9069.65 551
9070.55 535
9071.45 543
9072.34 566
9073.24 642
9074.14 565
9075.04 565
9075.94 621
9076.84 605
9077.74 602
9078.64 629
9079.54 589
9080.44 546
9081.34 519
9082.24 550
9083.14 542
9084.04 536
9084.94 572
9085.84 568
9086.74 588
9087.64 588
9088.54 583
9089.44 555
9090.34 602
9091.24 648
9092.14 636
9093.04 598
9093.94 591
9094.84 590
9095.74 601
9096.64 592
9097.54 586
9098.44 592
9099.34 629
9100.24 679
9101.14 585
9102.04 583
9102.94 612
9103.84 583
9104.75 574
9105.65 581
9106.55 564
9107.45 591
9108.35 633
9109.25 576
9110.15 567
9111.05 568
9111.95 598
9112.85 577
9113.76 596
9114.66 541
9115.56 581
9116.46 593
9117.36 519
9118.26 532
9119.16 514
9120.07 526
9120.97 530
9121.87 498
9122.77 498
9123.67 519
9124.57 556
9125.48 593
9126.38 515
9127.28 543
9128.18 529
9129.08 521
9129.99 549
9130.89 570
9131.79 592
9132.69 623
9133.60 540
9134.50 517
9135.40 553
9136.30 518
9137.20 494
9138.11 510
9139.01 501
9139.91 479
9140.81 470
9141.72 482
9142.62 548
9143.52 594
9144.43 522
9145.33 512
9146.23 550
9147.13 550
9148.04 502
9148.94 530
9149.84 540
9150.75 568
9151.65 498
9152.55 568
9153.46 528
9154.36 522
9155.26 576
9156.17 550
9157.07 494
9157.97 506
9158.88 579
9159.78 554
9160.68 479
9161.59 528
9162.49 569
9163.39 552
9164.30 563
9165.20 473
9166.11 499
9167.01 478
9167.91 513
9168.82 550
9169.72 497
9170.63 535
9171.53 577
9172.43 485
9173.34 485
9174.24 499
9175.15 488
9176.05 489
9176.96 530
9177.86 502
9178.76 536
9179.67 554
9180.57 540
9181.48 534
9182.38 560
9183.29 533
9184.19 504
9185.10 539
9186.00 537
9186.91 534
9187.81 512
9188.72 542
9189.62 555
9190.53 516
9191.43 533
9192.34 493
9193.24 530
9194.15 513
9195.05 533
9195.96 548
9196.86 530
9197.77 491
9198.67 497
9199.58 520
9200.49 571
9201.39 549
9202.30 546
9203.20 566
9204.11 593
9205.01 533
9205.92 570
9206.83 562
9207.73 542
9208.64 520
9209.54 491
9210.45 525
9211.36 527
9212.26 569
9213.17 515
9214.07 509
9214.98 556
9215.89 582
9216.79 589
9217.70 562
9218.61 505
9219.51 560
9220.42 571
9221.33 543
9222.23 580
9223.14 548
9224.05 576
9224.95 582
9225.86 570
9226.77 525
9227.67 518
9228.58 553
9229.49 572
9230.39 513
9231.30 558
9232.21 528
9233.12 494
9234.02 499
9234.93 495
9235.84 573
9236.74 573
9237.65 538
9238.56 504
9239.47 528
9240.37 531
9241.28 558
9242.19 538
9243.10 584
9244.00 544
9244.91 493
9245.82 468
9246.73 489
9247.64 481
9248.54 440
9249.45 480
9250.36 509
9251.27 518
9252.18 496
9253.08 483
9253.99 459
9254.90 505
9255.81 510
9256.72 525
9257.63 462
9258.53 492
9259.44 514
9260.35 487
9261.26 465
9262.17 472
9263.08 503
9263.99 507
9264.89 500
9265.80 485
9266.71 501
9267.62 468
9268.53 535
9269.44 425
9270.35 516
9271.26 486
9272.17 455
9273.07 488
9273.98 461
9274.89 473
9275.80 481
9276.71 474
9277.62 479
9278.53 527
9279.44 450
9280.35 460
9281.26 464
9282.17 436
9283.08 441
9283.99 487
9284.90 488
9285.81 527
9286.72 486
9287.63 482
9288.54 498
9289.45 525
9290.36 507
9291.27 475
9292.18 481
9293.09 494
9294.00 479
9294.91 491
9295.82 547
9296.73 519
9297.64 512
9298.55 508
9299.46 504
9300.37 506
9301.28 528
9302.19 524
9303.10 543
9304.01 559
9304.92 531
9305.83 521
9306.74 536
9307.65 549
9308.57 574
9309.48 608
9310.39 580
9311.30 633
9312.21 563
9313.12 610
9314.03 628
9314.94 666
9315.85 644
9316.77 597
9317.68 582
9318.59 599
9319.50 614
9320.41 524
9321.32 577
9322.23 554
9323.15 581
9324.06 547
9324.97 543
9325.88 539
9326.79 530
9327.70 536
9328.62 507
9329.53 501
9330.44 591
9331.35 591
9332.26 548
9333.18 506
9334.09 480
9335.00 531
9335.91 550
9336.82 547
9337.74 535
9338.65 559
9339.56 461
9340.47 515
9341.39 543
9342.30 578
9343.21 548
9344.12 535
9345.04 537
9345.95 506
9346.86 549
9347.77 540
9348.69 529
9349.60 473
9350.51 535
9351.43 562
9352.34 611
9353.25 545
9354.17 533
9355.08 543
9355.99 552
9356.91 501
9357.82 514
9358.73 510
9359.65 474
9360.56 552
9361.47 510
9362.39 512
9363.30 508
9364.21 515
9365.13 493
9366.04 501
9366.95 502
9367.87 506
9368.78 509
9369.70 571
9370.61 488
9371.52 486
9372.44 541
9373.35 525
9374.27 539
9375.18 526
9376.09 510
9377.01 493
9377.92 529
9378.84 517
9379.75 527
9380.67 511
9381.58 580
9382.49 538
9383.41 538
9384.32 540
9385.24 579
9386.15 544
9387.07 530
9387.98 469
9388.90 537
9389.81 563
9390.73 546
9391.64 561
9392.56 609
9393.47 616
9394.39 665
9395.30 586
9396.22 625
9397.13 606
9398.05 588
9398.96 628
9399.88 608
9400.79 637
9401.71 621
9402.62 640
9403.54 629
9404.46 594
9405.37 554
9406.29 570
9407.20 566
9408.12 498
9409.03 545
9409.95 545
9410.87 556
9411.78 574
9412.70 605
9413.61 600
9414.53 577
9415.45 599
9416.36 553
9417.28 563
9418.19 577
9419.11 562
9420.03 558
9420.94 559
9421.86 539
9422.78 581
9423.69 501
9424.61 496
9425.53 540
9426.44 513
9427.36 521
9428.28 537
9429.19 537
9430.11 505
9431.03 533
9431.94 537
9432.86 568
9433.78 578
9434.69 601
9435.61 599
9436.53 549
9437.45 596
9438.36 592
9439.28 577
9440.20 641
9441.11 590
9442.03 583
9442.95 587
9443.87 608
9444.78 629
9445.70 615
9446.62 557
9447.54 611
9448.46 628
9449.37 625
9450.29 612
9451.21 606
9452.13 658
9453.04 732
9453.96 803
9454.88 781
9455.80 886
9456.72 894
9457.63 899
9458.55 935
9459.47 798
9460.39 771
9461.31 781
9462.23 714
9463.14 667
9464.06 592
9464.98 603
9465.90 628
9466.82 580
9467.74 558
9468.66 570
9469.57 579
9470.49 594
9471.41 608
9472.33 557
9473.25 571
9474.17 585
9475.09 541
9476.01 550
9476.93 553
9477.85 643
9478.76 619
9479.68 635
9480.60 674
9481.52 660
9482.44 639
9483.36 668
9484.28 683
9485.20 666
9486.12 621
9487.04 582
9487.96 600
9488.88 564
9489.80 589
9490.72 607
9491.64 609
9492.56 583
9493.48 584
9494.40 604
9495.32 565
9496.24 560
9497.16 547
9498.08 548
9499.00 508
9499.92 521
9500.84 510
9501.76 529
9502.68 529
9503.60 506
9504.52 550
9505.44 603
9506.36 523
9507.28 579
9508.20 488
9509.12 523
9510.04 502
9510.96 563
9511.89 532
9512.81 530
9513.73 549
9514.65 563
9515.57 617
9516.49 613
9517.41 622
9518.33 588
9519.25 553
9520.17 538
9521.10 554
9522.02 595
9522.94 634
9523.86 578
9524.78 562
9525.70 596
9526.62 603
9527.55 578
9528.47 526
9529.39 579
9530.31 561
9531.23 589
9532.15 626
9533.08 700
9534.00 690
9534.92 638
9535.84 610
9536.76 634
9537.69 645
9538.61 711
9539.53 649
9540.45 672
9541.37 682
9542.30 650
9543.22 611
9544.14 615
9545.06 628
9545.99 593
9546.91 575
9547.83 622
9548.75 601
9549.68 583
9550.60 590
9551.52 585
9552.44 599
9553.37 643
9554.29 600
9555.21 578
9556.14 566
9557.06 590
9557.98 541
9558.90 604
9559.83 644
9560.75 657
9561.67 564
9562.60 600
9563.52 566
9564.44 613
9565.37 631
9566.29 635
9567.21 580
9568.14 626
9569.06 611
9569.99 522
9570.91 579
9571.83 538
9572.76 534
9573.68 585
9574.60 617
9575.53 537
9576.45 553
9577.38 520
9578.30 618
9579.22 575
9580.15 540
9581.07 516
9582.00 585
9582.92 573
9583.84 582
9584.77 555
9585.69 574
9586.62 573
9587.54 585
9588.47 555
9589.39 530
9590.32 578
9591.24 570
9592.17 598
9593.09 603
9594.01 573
9594.94 558
9595.86 597
9596.79 633
9597.71 582
9598.64 623
9599.56 581
9600.49 616
9601.41 629
9602.34 598
9603.27 594
9604.19 614
9605.12 619
9606.04 642
9606.97 605
9607.89 608
9608.82 639
9609.74 716
9610.67 659
9611.59 680
9612.52 628
9613.45 645
9614.37 651
9615.30 673
9616.22 675
9617.15 684
9618.07 641
9619.00 667
9619.93 627
9620.85 638
9621.78 667
9622.71 647
9623.63 693
9624.56 690
9625.48 667
9626.41 655
9627.34 667
9628.26 697
9629.19 676
9630.12 738
9631.04 652
9631.97 687
9632.90 702
9633.82 751
9634.75 717
9635.68 702
9636.60 729
9637.53 801
9638.46 757
9639.38 856
9640.31 869
9641.24 860
9642.16 861
9643.09 833
9644.02 829
9644.95 762
9645.87 817
9646.80 830
9647.73 892
9648.66 926
9649.58 967
9650.51 1011
9651.44 982
9652.37 1045
9653.29 1022
9654.22 1064
9655.15 1057
9656.08 1071
9657.00 973
9657.93 955
9658.86 949
9659.79 1004
9660.72 972
9661.64 929
9662.57 911
9663.50 902
9664.43 921
9665.36 998
9666.29 925
9667.21 950
9668.14 1069
9669.07 988
9670.00 1046
9670.93 1091
9671.86 1016
9672.78 1006
9673.71 1011
9674.64 989
9675.57 1059
9676.50 1094
9677.43 1116
9678.36 1114
9679.29 1083
9680.21 1057
9681.14 1070
9682.07 1091
9683.00 1150
9683.93 1102
9684.86 1052
9685.79 1163
9686.72 1187
9687.65 1116
9688.58 1034
9689.51 1112
9690.44 1101
9691.36 1101
9692.29 1101
9693.22 1192
9694.15 1231
9695.08 1148
9696.01 1103
9696.94 1154
9697.87 1193
9698.80 1230
9699.73 1305
9700.66 1309
9701.59 1278
9702.52 1328
9703.45 1373
9704.38 1369
9705.31 1341
9706.24 1300
9707.17 1282
9708.10 1276
9709.03 1268
9709.96 1203
9710.89 1192
9711.82 1156
9712.76 1147
9713.69 1199
9714.62 1168
9715.55 1334
9716.48 1336
9717.41 1388
9718.34 1268
9719.27 1279
9720.20 1215
9721.13 1160
9722.06 1201
9722.99 1133
9723.92 1069
9724.86 1075
9725.79 1044
9726.72 1074
9727.65 1031
9728.58 1071
9729.51 1013
9730.44 1037
9731.37 1151
9732.31 1113
9733.24 1123
9734.17 1059
9735.10 1115
9736.03 1180
9736.96 1099
9737.90 1110
9738.83 1059
9739.76 1036
9740.69 956
9741.62 1049
9742.55 991
9743.49 1036
9744.42 1033
9745.35 985
9746.28 965
9747.21 1000
9748.15 900
9749.08 957
9750.01 956
9750.94 954
9751.88 898
9752.81 962
9753.74 964
9754.67 948
9755.61 931
9756.54 875
9757.47 958
9758.40 884
9759.34 949
9760.27 949
9761.20 904
9762.14 879
9763.07 882
9764.00 952
9764.93 884
9765.87 842
9766.80 920
9767.73 960
9768.67 1011
9769.60 939
9770.53 973
9771.47 959
9772.40 928
9773.33 949
9774.27 905
9775.20 978
9776.13 941
9777.07 992
9778.00 1035
9778.93 983
9779.87 1011
9780.80 998
9781.74 1077
9782.67 1093
9783.60 1050
9784.54 1017
9785.47 1126
9786.41 1112
9787.34 1109
9788.27 1100
9789.21 1148
9790.14 1025
9791.08 1014
9792.01 1044
9792.95 956
9793.88 926
9794.81 946
9795.75 989
9796.68 956
9797.62 946
9798.55 986
9799.49 1091
9800.42 1046
9801.36 1093
9802.29 1079
9803.23 1129
9804.16 1017
9805.10 1065
9806.03 1024
9806.97 936
9807.90 912
9808.84 917
9809.77 884
9810.71 849
9811.64 866
9812.58 882
9813.51 898
9814.45 843
9815.38 895
9816.32 828
9817.25 851
9818.19 895
9819.12 804
9820.06 857
9821.00 811
9821.93 823
9822.87 853
9823.80 799
9824.74 778
9825.68 797
9826.61 768
9827.55 829
9828.48 780
9829.42 869
9830.36 840
9831.29 839
9832.23 874
9833.16 873
9834.10 835
9835.04 801
9835.97 819
9836.91 786
9837.85 809
9838.78 801
9839.72 805
9840.66 826
9841.59 800
9842.53 803
9843.47 797
9844.40 826
9845.34 799
9846.28 763
9847.21 842
9848.15 814
9849.09 801
9850.02 795
9850.96 763
9851.90 718
9852.84 782
9853.77 762
9854.71 772
9855.65 769
9856.59 772
9857.52 801
9858.46 796
9859.40 700
9860.34 762
9861.27 777
9862.21 737
9863.15 755
9864.09 724
9865.02 734
9865.96 728
9866.90 695
9867.84 780
9868.78 776
9869.71 731
9870.65 739
9871.59 785
9872.53 709
9873.47 765
9874.40 815
9875.34 831
9876.28 732
9877.22 730
9878.16 758
9879.10 825
9880.03 754
9880.97 706
9881.91 726
9882.85 771
9883.79 733
9884.73 738
9885.67 789
9886.60 764
9887.54 721
9888.48 747
9889.42 778
9890.36 678
9891.30 714
9892.24 696
9893.18 708
9894.12 687
9895.06 694
9896.00 716
9896.93 709
9897.87 687
9898.81 747
9899.75 738
9900.69 685
9901.63 718
9902.57 723
9903.51 822
9904.45 773
9905.39 737
9906.33 723
9907.27 704
9908.21 716
9909.15 709
9910.09 810
9911.03 702
9911.97 699
9912.91 729
9913.85 728
9914.79 729
9915.73 704
9916.67 736
9917.61 778
9918.55 715
9919.49 746
9920.43 716
9921.37 724
9922.31 691
9923.25 785
9924.19 771
9925.13 798
9926.08 951
9927.02 1027
9927.96 1096
9928.90 1157
9929.84 1270
9930.78 1270
9931.72 1360
9932.66 1258
9933.60 1192
9934.54 1079
9935.48 1052
9936.43 954
9937.37 899
9938.31 899
9939.25 816
9940.19 768
9941.13 721
9942.07 757
9943.02 690
9943.96 724
9944.90 768
9945.84 789
9946.78 749
9947.72 747
9948.67 775
9949.61 721
9950.55 670
9951.49 759
9952.43 732
9953.37 714
9954.32 683
9955.26 695
9956.20 738
9957.14 762
9958.09 798
9959.03 708
9959.97 704
9960.91 717
9961.85 746
9962.80 776
9963.74 763
9964.68 696
9965.62 656
9966.57 720
9967.51 773
9968.45 699
9969.40 713
9970.34 713
9971.28 743
9972.22 736
9973.17 716
9974.11 738
9975.05 706
9976.00 676
9976.94 685
9977.88 676
9978.83 661
9979.77 655
9980.71 707
9981.66 615
9982.60 611
9983.54 592
9984.49 651
9985.43 601
9986.37 611
9987.32 626
9988.26 623
9989.20 611
9990.15 655
9991.09 578
9992.03 594
9992.98 609
9993.92 621
9994.87 609
9995.81 634
9996.75 614
9997.70 624
9998.64 635
9999.59 636
10000.53 656
10001.48 603
10002.42 597
10003.36 612
10004.31 658
10005.25 640
10006.20 616
10007.14 597
10008.09 628
10009.03 603
10009.98 575
10010.92 568
10011.87 618
10012.81 604
10013.76 562
10014.70 543
10015.64 622
10016.59 613
10017.53 647
10018.48 603
10019.43 594
10020.37 646
10021.32 635
10022.26 602
10023.21 595
10024.15 592
10025.10 589
10026.04 587
10026.99 616
10027.93 592
10028.88 582
10029.82 622
10030.77 581
10031.72 577
10032.66 616
10033.61 559
10034.55 528
10035.50 575
10036.44 569
10037.39 580
10038.34 565
10039.28 605
10040.23 570
10041.18 559
10042.12 581
10043.07 598
10044.01 591
10044.96 568
10045.91 565
10046.85 582
10047.80 600
10048.75 536
10049.69 540
10050.64 568
10051.59 549
10052.53 561
10053.48 603
10054.43 617
10055.37 566
10056.32 523
10057.27 529
10058.21 558
10059.16 600
10060.11 500
10061.05 537
10062.00 543
10062.95 560
10063.90 534
10064.84 541
10065.79 550
10066.74 527
10067.69 584
10068.63 563
10069.58 510
10070.53 510
10071.48 542
10072.42 535
10073.37 552
10074.32 527
10075.27 560
10076.21 576
10077.16 518
10078.11 503
10079.06 519
10080.01 515
10080.95 513
10081.90 543
10082.85 528
10083.80 477
10084.75 502
10085.69 504
10086.64 551
10087.59 507
10088.54 540
10089.49 596
10090.44 548
10091.38 569
10092.33 550
10093.28 536
10094.23 546
10095.18 505
10096.13 520
10097.08 554
10098.03 554
10098.97 529
10099.92 580
10100.87 574
10101.82 530
10102.77 551
10103.72 605
10104.67 593
10105.62 561
10106.57 607
10107.52 572
10108.47 595
10109.42 563
10110.36 572
10111.31 548
10112.26 543
10113.21 559
10114.16 519
10115.11 532
10116.06 506
10117.01 483
10117.96 527
10118.91 523
10119.86 534
10120.81 530
10121.76 545
10122.71 550
10123.66 508
10124.61 527
10125.56 512
10126.51 533
10127.46 590
10128.41 507
10129.36 521
10130.31 519
10131.26 497
10132.21 510
10133.16 532
10134.11 533
10135.06 546
10136.02 566
10136.97 506
10137.92 547
10138.87 532
10139.82 502
10140.77 494
10141.72 483
10142.67 553
10143.62 462
10144.57 488
10145.52 507
10146.48 512
10147.43 524
10148.38 533
10149.33 542
10150.28 566
10151.23 529
10152.18 537
10153.13 556
10154.09 581
10155.04 529
10155.99 484
10156.94 555
10157.89 550
10158.84 597
10159.80 594
10160.75 577
10161.70 567
10162.65 568
10163.60 583
10164.55 569
10165.51 535
10166.46 588
10167.41 602
10168.36 603
10169.32 594
10170.27 614
10171.22 602
10172.17 556
10173.12 562
10174.08 581
10175.03 610
10175.98 620
10176.93 607
10177.89 592
10178.84 640
10179.79 600
10180.74 584
10181.70 625
10182.65 617
10183.60 635
10184.56 686
10185.51 649
10186.46 681
10187.42 701
10188.37 711
10189.32 650
10190.27 674
10191.23 658
10192.18 728
10193.13 721
10194.09 713
10195.04 708
10195.99 704
10196.95 702
10197.90 707
10198.86 718
10199.81 786
10200.76 768
10201.72 794
10202.67 752
10203.62 689
10204.58 725
10205.53 763
10206.49 815
10207.44 840
10208.39 829
10209.35 952
10210.30 965
10211.26 948
10212.21 884
10213.16 871
10214.12 873
10215.07 825
10216.03 808
10216.98 705
10217.94 780
10218.89 782
10219.84 774
10220.80 712
10221.75 710
10222.71 691
10223.66 712
10224.62 748
10225.57 738
10226.53 710
10227.48 712
10228.44 782
10229.39 760
10230.35 720
10231.30 679
10232.26 716
10233.21 727
10234.17 668
10235.12 687
10236.08 766
10237.03 769
10237.99 822
10238.95 823
10239.90 840
10240.86 855
10241.81 816
10242.77 816
10243.72 753
10244.68 716
10245.63 678
10246.59 643
10247.55 669
10248.50 672
10249.46 596
10250.41 673
10251.37 669
10252.33 646
10253.28 589
10254.24 618
10255.19 657
10256.15 676
10257.11 624
10258.06 636
10259.02 625
10259.98 574
10260.93 594
10261.89 591
10262.85 585
10263.80 551
10264.76 565
10265.72 582
10266.67 538
10267.63 566
10268.59 571
10269.54 543
10270.50 553
10271.46 530
10272.41 578
10273.37 579
10274.33 564
10275.29 577
10276.24 552
10277.20 547
10278.16 618
10279.11 574
10280.07 608
10281.03 560
10281.99 558
10282.94 583
10283.90 548
10284.86 530
10285.82 549
10286.77 584
10287.73 577
10288.69 516
10289.65 524
10290.61 561
10291.56 567
10292.52 512
10293.48 522
10294.44 522
10295.40 526
10296.35 528
10297.31 503
10298.27 521
10299.23 533
10300.19 504
10301.15 554
10302.10 501
10303.06 506
10304.02 519
10304.98 533
10305.94 497
10306.90 449
10307.86 462
10308.81 493
10309.77 507
10310.73 491
10311.69 494
10312.65 498
10313.61 493
10314.57 502
10315.53 561
10316.49 521
10317.44 498
10318.40 518
10319.36 539
10320.32 541
10321.28 513
10322.24 494
10323.20 482
10324.16 514
10325.12 525
10326.08 522
10327.04 529
10328.00 514
10328.96 507
10329.92 495
10330.88 522
10331.84 530
10332.80 501
10333.76 521
10334.72 537
10335.68 525
10336.64 497
10337.60 476
10338.56 518
10339.52 506
10340.48 477
10341.44 502
10342.40 436
10343.36 461
10344.32 493
10345.28 469
10346.24 449
10347.20 496
10348.16 525
10349.12 476
10350.08 459
10351.04 467
10352.00 493
10352.96 427
10353.92 505
10354.88 499
10355.85 482
10356.81 453
10357.77 461
10358.73 438
10359.69 430
10360.65 454
10361.61 515
10362.57 526
10363.53 436
10364.50 453
10365.46 539
10366.42 497
10367.38 449
10368.34 435
10369.30 477
10370.26 479
10371.23 463
10372.19 429
10373.15 509
10374.11 463
10375.07 534
10376.03 528
10377.00 421
10377.96 443
10378.92 436
10379.88 462
10380.84 440
10381.81 448
10382.77 473
10383.73 481
10384.69 419
10385.66 424
10386.62 405
10387.58 467
10388.54 402
10389.51 441
10390.47 434
10391.43 472
10392.39 467
10393.36 505
10394.32 490
10395.28 452
10396.24 476
10397.21 477
10398.17 436
10399.13 447
10400.10 414
10401.06 483
10402.02 467
10402.98 427
10403.95 454
10404.91 471
10405.87 466
10406.84 498
10407.80 500
10408.76 411
10409.73 468
10410.69 486
10411.65 496
10412.62 496
10413.58 495
10414.55 473
10415.51 463
10416.47 480
10417.44 458
10418.40 511
10419.36 599
10420.33 642
10421.29 642
10422.26 645
10423.22 652
10424.18 703
10425.15 654
10426.11 612
10427.08 557
10428.04 541
10429.00 510
10429.97 514
10430.93 483
10431.90 477
10432.86 487
10433.83 494
10434.79 445
10435.76 487
10436.72 515
10437.69 477
10438.65 478
10439.62 459
10440.58 437
10441.54 453
10442.51 475
10443.47 496
10444.44 422
10445.40 431
10446.37 467
10447.34 472
10448.30 470
10449.27 453
10450.23 477
10451.20 461
10452.16 454
10453.13 457
10454.09 449
10455.06 484
10456.02 412
10456.99 433
10457.95 456
10458.92 469
10459.89 440
10460.85 444
10461.82 434
10462.78 444
10463.75 441
10464.72 369
10465.68 407
10466.65 424
10467.61 447
10468.58 385
10469.55 396
10470.51 388
10471.48 433
10472.44 408
10473.41 402
10474.38 376
10475.34 406
10476.31 437
10477.28 392
10478.24 343
10479.21 350
10480.18 428
10481.14 434
10482.11 407
10483.08 417
10484.04 438
10485.01 443
10485.98 440
10486.94 422
10487.91 391
10488.88 380
10489.85 422
10490.81 420
10491.78 437
10492.75 403
10493.71 395
10494.68 411
10495.65 430
10496.62 408
10497.58 389
10498.55 419
10499.52 456
10500.49 398
10501.45 446
10502.42 411
10503.39 358
10504.36 391
10505.33 416
10506.29 432
10507.26 433
10508.23 409
10509.20 446
10510.17 399
10511.13 426
10512.10 408
10513.07 431
10514.04 411
10515.01 367
10515.98 386
10516.94 467
10517.91 474
10518.88 448
10519.85 432
10520.82 409
10521.79 399
10522.75 411
10523.72 400
10524.69 401
10525.66 455
10526.63 391
10527.60 399
10528.57 359
10529.54 373
10530.51 394
10531.47 412
10532.44 337
10533.41 386
10534.38 420
10535.35 406
10536.32 437
10537.29 401
10538.26 413
10539.23 425
10540.20 465
10541.17 405
10542.14 413
10543.11 439
10544.08 433
10545.05 400
10546.02 423
10546.99 408
10547.96 447
10548.92 416
10549.89 429
10550.86 452
10551.83 419
10552.80 420
10553.77 443
10554.74 462
10555.72 419
10556.69 446
10557.66 433
10558.63 449
10559.60 468
10560.57 467
10561.54 449
10562.51 465
10563.48 513
10564.45 468
10565.42 456
10566.39 473
10567.36 463
10568.33 475
10569.30 516
10570.27 442
10571.24 455
10572.21 462
10573.19 452
10574.16 435
10575.13 398
10576.10 400
10577.07 442
10578.04 445
10579.01 428
10579.98 419
10580.95 428
10581.93 426
10582.90 504
10583.87 466
10584.84 448
10585.81 448
10586.78 451
10587.76 473
10588.73 488
10589.70 491
10590.67 447
10591.64 491
10592.61 476
10593.59 473
10594.56 463
10595.53 501
10596.50 488
10597.47 497
10598.45 499
10599.42 435
10600.39 481
10601.36 468
10602.34 441
10603.31 437
10604.28 442
10605.25 409
10606.23 423
10607.20 435
10608.17 425
10609.14 428
10610.12 408
10611.09 476
10612.06 488
10613.03 411
10614.01 423
10614.98 457
10615.95 417
10616.93 430
10617.90 404
10618.87 441
10619.84 466
10620.82 460
10621.79 493
10622.76 456
10623.74 453
10624.71 394
10625.68 438
10626.66 427
10627.63 464
10628.60 452
10629.58 481
10630.55 450
10631.53 453
10632.50 450
10633.47 466
10634.45 456
10635.42 469
10636.39 461
10637.37 474
10638.34 529
10639.32 526
10640.29 524
10641.26 558
10642.24 580
10643.21 587
10644.19 573
10645.16 569
10646.14 552
10647.11 502
10648.08 529
10649.06 489
10650.03 474
10651.01 488
10651.98 507
10652.96 451
10653.93 456
10654.91 462
10655.88 451
10656.86 419
10657.83 469
10658.81 481
10659.78 464
10660.76 443
10661.73 426
10662.71 479
10663.68 474
10664.66 474
10665.63 446
10666.61 473
10667.58 493
10668.56 474
10669.53 486
10670.51 459
10671.48 483
10672.46 478
10673.43 460
10674.41 434
10675.39 460
10676.36 458
10677.34 417
10678.31 425
10679.29 418
10680.26 436
10681.24 427
10682.22 477
10683.19 508
10684.17 491
10685.14 480
10686.12 481
10687.10 469
10688.07 426
10689.05 451
10690.03 417
10691.00 417
10691.98 451
10692.96 421
10693.93 393
10694.91 418
10695.89 426
10696.86 431
10697.84 401
10698.82 439
10699.79 404
10700.77 421
10701.75 404
10702.72 419
10703.70 422
10704.68 388
10705.65 404
10706.63 415
10707.61 360
10708.58 382
10709.56 397
10710.54 403
10711.52 379
10712.49 410
10713.47 398
10714.45 420
10715.43 407
10716.40 416
10717.38 397
10718.36 394
10719.34 432
10720.31 427
10721.29 388
10722.27 392
10723.25 393
10724.23 400
10725.20 405
10726.18 427
10727.16 389
10728.14 349
10729.12 424
10730.09 415
10731.07 400
10732.05 402
10733.03 409
10734.01 394
10734.99 388
10735.96 435
10736.94 463
10737.92 416
10738.90 379
10739.88 419
10740.86 424
10741.84 385
10742.81 398
10743.79 400
10744.77 378
10745.75 401
10746.73 361
10747.71 385
10748.69 400
10749.67 428
10750.65 417
10751.63 392
10752.60 373
10753.58 367
10754.56 407
10755.54 439
10756.52 382
10757.50 377
10758.48 387
10759.46 392
10760.44 402
10761.42 397
10762.40 424
10763.38 390
10764.36 415
10765.34 391
10766.32 390
10767.30 422
10768.28 414
10769.26 378
10770.24 351
10771.22 372
10772.20 369
10773.18 394
10774.16 365
10775.14 421
10776.12 394
10777.10 398
10778.08 406
10779.06 369
10780.04 431
10781.02 420
10782.00 401
10782.98 375
10783.96 386
10784.94 454
10785.92 447
10786.90 432
10787.89 433
10788.87 387
10789.85 413
10790.83 412
10791.81 395
10792.79 398
10793.77 414
10794.75 414
10795.73 422
10796.71 373
10797.70 400
10798.68 412
10799.66 399
10800.64 397
10801.62 384
10802.60 416
10803.58 402
10804.57 407
10805.55 408
10806.53 400
10807.51 402
10808.49 409
10809.47 389
10810.46 357
10811.44 417
10812.42 409
10813.40 400
10814.38 408
10815.37 385
10816.35 394
10817.33 419
10818.31 372
10819.29 384
10820.28 412
10821.26 421
10822.24 427
10823.22 391
10824.21 454
10825.19 428
10826.17 391
10827.15 380
10828.14 430
10829.12 425
10830.10 390
10831.09 372
10832.07 411
10833.05 416
10834.03 443
10835.02 440
10836.00 407
10836.98 425
10837.97 409
10838.95 426
10839.93 455
10840.92 423
10841.90 469
10842.88 461
10843.87 457
10844.85 395
10845.83 380
10846.82 439
10847.80 446
10848.78 445
10849.77 436
10850.75 395
10851.73 442
10852.72 409
10853.70 433
10854.69 451
10855.67 453
10856.65 484
10857.64 460
10858.62 436
10859.60 430
10860.59 474
10861.57 485
10862.56 470
10863.54 481
10864.53 463
10865.51 455
10866.49 429
10867.48 459
10868.46 455
10869.45 447
10870.43 459
10871.42 448
10872.40 440
10873.39 456
10874.37 430
10875.36 483
10876.34 474
10877.33 424
10878.31 435
10879.30 480
10880.28 445
10881.27 417
10882.25 438
10883.24 501
10884.22 497
10885.21 479
10886.19 506
10887.18 475
10888.16 474
10889.15 491
10890.13 496
10891.12 479
10892.10 489
10893.09 530
10894.08 528
10895.06 517
10896.05 487
10897.03 476
10898.02 533
10899.00 582
10899.99 548
10900.98 555
10901.96 517
10902.95 539
10903.93 552
10904.92 504
10905.91 581
10906.89 569
10907.88 520
10908.87 553
10909.85 534
10910.84 509
10911.82 535
10912.81 624
10913.80 598
10914.78 551
10915.77 584
10916.76 612
10917.74 592
10918.73 636
10919.72 585
10920.70 662
10921.69 701
10922.68 693
10923.67 633
10924.65 617
10925.64 599
10926.63 588
10927.61 625
10928.60 620
10929.59 628
10930.58 682
10931.56 669
10932.55 666
10933.54 610
10934.53 646
10935.51 672
10936.50 653
10937.49 659
10938.48 702
10939.46 700
10940.45 693
10941.44 697
10942.43 661
10943.41 707
10944.40 696
10945.39 770
10946.38 762
10947.37 796
10948.35 823
10949.34 831
10950.33 793
10951.32 810
10952.31 797
10953.30 795
10954.28 815
10955.27 832
10956.26 860
10957.25 856
10958.24 943
10959.23 1062
10960.22 1107
10961.20 1142
10962.19 1143
10963.18 1162
10964.17 1216
10965.16 1182
10966.15 1079
10967.14 1024
10968.13 1033
10969.11 1014
10970.10 995
10971.09 1025
10972.08 924
10973.07 913
10974.06 876
10975.05 950
10976.04 913
10977.03 892
10978.02 951
10979.01 961
10980.00 944
10980.99 979
10981.98 988
10982.97 969
10983.96 1002
10984.95 976
10985.94 1010
10986.93 1013
10987.92 1005
10988.91 1035
10989.90 1075
10990.89 1004
10991.88 990
10992.87 1006
10993.86 1040
10994.85 1010
10995.84 1114
10996.83 1155
10997.82 1231
10998.81 1306
10999.80 1475
11000.79 1641
11001.78 1770
11002.77 1808
11003.76 1853
11004.75 1926
11005.74 1799
11006.73 1667
11007.72 1581
11008.71 1408
11009.70 1338
11010.69 1229
11011.69 1186
11012.68 1093
11013.67 1011
11014.66 1054
11015.65 1039
11016.64 971
11017.63 988
11018.62 989
11019.62 1050
11020.61 943
11021.60 1018
11022.59 991
11023.58 984
11024.57 1011
11025.56 928
11026.56 915
11027.55 998
11028.54 979
11029.53 949
11030.52 982
11031.51 942
11032.51 954
11033.50 869
11034.49 866
11035.48 833
11036.47 872
11037.47 801
11038.46 811
11039.45 920
11040.44 866
11041.44 814
11042.43 793
11043.42 785
11044.41 798
11045.41 788
11046.40 757
11047.39 717
11048.38 706
11049.38 682
11050.37 724
11051.36 699
11052.35 662
11053.35 688
11054.34 718
11055.33 743
11056.33 655
11057.32 699
11058.31 731
11059.30 709
11060.30 727
11061.29 672
11062.28 676
11063.28 645
11064.27 638
11065.26 667
11066.26 685
11067.25 657
11068.24 684
11069.24 638
11070.23 653
11071.23 622
11072.22 649
11073.21 588
11074.21 614
11075.20 683
11076.19 668
11077.19 647
11078.18 617
11079.18 660
11080.17 651
11081.16 634
11082.16 622
11083.15 616
11084.15 645
11085.14 630
11086.14 637
11087.13 647
11088.12 580
11089.12 582
11090.11 617
11091.11 590
11092.10 593
11093.10 602
11094.09 618
11095.09 649
11096.08 597
11097.08 599
11098.07 619
11099.07 607
11100.06 613
11101.06 627
11102.05 600
11103.05 615
11104.04 632
11105.04 570
11106.03 576
11107.03 603
11108.02 599
11109.02 636
11110.01 590
11111.01 557
11112.00 609
11113.00 605
11113.99 536
11114.99 581
11115.99 567
11116.98 566
11117.98 567
11118.97 557
11119.97 585
11120.96 584
11121.96 583
11122.96 557
11123.95 544
11124.95 588
11125.94 581
11126.94 576
11127.94 627
11128.93 562
11129.93 593
11130.93 585
11131.92 597
11132.92 579
11133.92 575
11134.91 579
11135.91 543
11136.90 581
11137.90 521
11138.90 543
11139.89 530
11140.89 536
11141.89 544
11142.89 574
11143.88 530
11144.88 560
11145.88 544
11146.87 557
11147.87 586
11148.87 546
11149.86 561
11150.86 604
11151.86 570
11152.86 581
11153.85 574
11154.85 573
11155.85 530
11156.85 507
11157.84 533
11158.84 558
11159.84 564
11160.84 532
11161.83 532
11162.83 545
11163.83 517
11164.83 536
11165.83 556
11166.82 510
11167.82 524
11168.82 529
11169.82 526
11170.82 510
11171.81 497
11172.81 534
11173.81 506
11174.81 533
11175.81 520
11176.81 530
11177.80 584
11178.80 568
11179.80 553
11180.80 511
11181.80 503
11182.80 524
11183.80 484
11184.79 579
11185.79 534
11186.79 499
11187.79 494
11188.79 517
11189.79 498
11190.79 500
11191.79 511
11192.79 515
11193.78 543
11194.78 493
11195.78 508
11196.78 515
11197.78 543
11198.78 489
11199.78 545
11200.78 539
11201.78 592
11202.78 580
11203.78 514
11204.78 555
11205.78 521
11206.78 478
11207.78 526
11208.78 512
11209.78 513
11210.78 487
11211.78 534
11212.78 530
11213.78 461
11214.78 498
11215.78 494
11216.78 537
11217.78 517
11218.78 476
11219.78 471
11220.78 527
11221.78 483
11222.78 451
11223.78 469
11224.78 469
11225.78 486
11226.78 469
11227.78 461
11228.78 451
11229.78 461
11230.78 487
11231.79 483
11232.79 419
11233.79 464
11234.79 518
11235.79 483
11236.79 480
11237.79 459
11238.79 445
11239.79 460
11240.80 437
11241.80 430
11242.80 397
11243.80 483
11244.80 479
11245.80 455
11246.80 397
11247.81 467
11248.81 468
11249.81 461
11250.81 518
11251.81 466
11252.81 403
11253.82 480
11254.82 440
11255.82 444
11256.82 414
11257.82 482
11258.83 481
11259.83 477
11260.83 466
11261.83 494
11262.83 487
11263.84 445
11264.84 459
11265.84 419
11266.84 423
11267.85 416
11268.85 474
11269.85 451
11270.85 419
11271.86 461
11272.86 476
11273.86 441
11274.86 465
11275.87 508
11276.87 497
11277.87 527
11278.88 516
11279.88 511
11280.88 479
11281.88 464
11282.89 496
11283.89 508
11284.89 481
11285.90 435
11286.90 478
11287.90 453
11288.91 430
11289.91 477
11290.91 440
11291.92 483
11292.92 420
11293.93 424
11294.93 453
11295.93 439
11296.94 445
11297.94 396
11298.94 492
11299.95 502
11300.95 481
11301.96 424
11302.96 450
11303.96 445
11304.97 468
11305.97 427
11306.98 452
11307.98 436
11308.98 448
11309.99 479
11310.99 448
11312.00 481
11313.00 473
11314.01 501
11315.01 520
11316.02 477
11317.02 503
11318.03 495
11319.03 522
11320.04 508
11321.04 440
11322.04 498
11323.05 461
11324.05 452
11325.06 454
11326.06 439
11327.07 437
11328.07 476
11329.08 527
11330.09 428
11331.09 457
11332.10 438
11333.10 445
11334.11 438
11335.11 444
11336.12 415
11337.12 490
11338.13 479
11339.13 420
11340.14 477
11341.15 480
11342.15 473
11343.16 533
11344.16 534
11345.17 498
11346.18 489
11347.18 491
11348.19 473
11349.19 433
11350.20 480
11351.21 489
11352.21 455
11353.22 419
11354.22 424
11355.23 438
11356.24 467
11357.24 452
11358.25 393
11359.26 423
11360.26 448
11361.27 491
11362.28 448
11363.28 452
11364.29 432
11365.30 485
11366.30 403
11367.31 454
11368.32 436
11369.32 418
11370.33 465
11371.34 428
11372.35 408
11373.35 455
11374.36 437
11375.37 459
11376.37 428
11377.38 364
11378.39 448
11379.40 487
11380.40 459
11381.41 394
11382.42 418
11383.43 400
11384.43 445
11385.44 470
11386.45 412
11387.46 413
11388.47 402
11389.47 390
11390.48 400
11391.49 399
11392.50 380
11393.51 414
11394.51 387
11395.52 391
11396.53 397
11397.54 410
11398.55 376
11399.55 377
11400.56 403
11401.57 409
11402.58 440
11403.59 426
11404.60 412
11405.61 365
11406.61 393
11407.62 376
11408.63 400
11409.64 380
11410.65 382
11411.66 426
11412.67 425
11413.68 434
11414.68 412
11415.69 368
11416.70 373
11417.71 420
11418.72 375
11419.73 422
11420.74 436
11421.75 401
11422.76 400
11423.77 410
11424.78 404
11425.79 398
11426.80 368
11427.81 406
11428.82 391
11429.82 398
11430.83 348
11431.84 344
11432.85 390
11433.86 406
11434.87 425
11435.88 360
11436.89 403
11437.90 377
11438.91 416
11439.92 384
11440.93 441
11441.94 376
11442.95 384
11443.96 422
11444.98 409
11445.99 382
11447.00 366
11448.01 362
11449.02 421
11450.03 407
11451.04 386
11452.05 401
11453.06 398
11454.07 418
11455.08 378
11456.09 407
11457.10 379
11458.11 401
11459.12 437
11460.14 458
11461.15 378
11462.16 408
11463.17 394
11464.18 409
11465.19 386
11466.20 366
11467.21 392
11468.23 388
11469.24 406
11470.25 400
11471.26 380
11472.27 377
11473.28 370
11474.29 377
11475.31 404
11476.32 373
11477.33 387
11478.34 399
11479.35 395
11480.36 421
11481.38 423
11482.39 421
11483.40 387
11484.41 360
11485.43 363
11486.44 360
11487.45 388
11488.46 391
11489.47 387
11490.49 372
11491.50 377
11492.51 397
11493.52 397
11494.54 363
11495.55 358
11496.56 376
11497.57 383
11498.59 384
11499.60 408
11500.61 327
11501.63 366
11502.64 357
11503.65 402
11504.66 400
11505.68 364
11506.69 355
11507.70 362
11508.72 352
11509.73 353
11510.74 332
11511.76 404
11512.77 350
11513.78 352
11514.80 380
11515.81 329
11516.82 388
11517.84 415
11518.85 357
11519.86 357
11520.88 372
11521.89 335
11522.91 354
11523.92 309
11524.93 358
11525.95 381
11526.96 375
11527.97 339
11528.99 342
11530.00 382
11531.02 371
11532.03 368
11533.05 355
11534.06 398
11535.07 332
11536.09 372
11537.10 344
11538.12 386
11539.13 361
11540.15 326
11541.16 361
11542.18 352
11543.19 349
11544.20 380
11545.22 368
11546.23 374
11547.25 376
11548.26 376
11549.28 392
11550.29 348
11551.31 333
11552.32 376
11553.34 387
11554.35 340
11555.37 361
11556.38 354
11557.40 373
11558.42 386
11559.43 366
11560.45 337
11561.46 370
11562.48 357
11563.49 350
11564.51 399
11565.52 391
11566.54 381
11567.56 386
11568.57 408
11569.59 376
11570.60 397
11571.62 400
11572.63 440
11573.65 372
11574.67 392
11575.68 434
11576.70 375
11577.72 416
11578.73 396
11579.75 395
11580.76 362
11581.78 449
11582.80 400
11583.81 404
11584.83 462
11585.85 475
11586.86 476
11587.88 472
11588.90 430
11589.91 485
11590.93 436
11591.95 408
11592.96 478
11593.98 497
11595.00 521
11596.01 557
11597.03 553
11598.05 536
11599.07 653
11600.08 658
11601.10 659
11602.12 730
11603.13 771
11604.15 756
11605.17 734
11606.19 720
11607.20 664
11608.22 645
11609.24 589
11610.26 544
11611.27 513
11612.29 516
11613.31 514
11614.33 488
11615.35 447
11616.36 471
11617.38 464
11618.40 451
11619.42 452
11620.44 439
11621.45 455
11622.47 473
11623.49 484
11624.51 398
11625.53 425
11626.55 403
11627.56 427
11628.58 378
11629.60 412
11630.62 400
11631.64 430
11632.66 388
11633.67 383
11634.69 361
11635.71 425
11636.73 392
11637.75 387
11638.77 396
11639.79 416
11640.81 390
11641.83 384
11642.84 371
11643.86 385
11644.88 393
11645.90 383
11646.92 410
11647.94 360
11648.96 364
11649.98 388
11651.00 385
11652.02 396
11653.04 360
11654.06 345
11655.08 375
11656.10 381
11657.12 370
11658.14 353
11659.16 351
11660.18 347
11661.20 332
11662.22 361
11663.24 347
11664.26 366
11665.28 389
11666.30 343
11667.32 365
11668.34 368
11669.36 377
11670.38 358
11671.40 342
11672.42 374
11673.44 377
11674.46 369
11675.48 370
11676.50 334
11677.52 385
11678.54 394
11679.56 364
11680.58 354
11681.60 364
11682.62 367
11683.64 363
11684.66 365
11685.69 375
11686.71 370
11687.73 380
11688.75 412
11689.77 365
11690.79 377
11691.81 369
11692.83 342
11693.85 328
11694.88 347
11695.90 344
11696.92 359
11697.94 318
11698.96 362
11699.98 333
11701.01 319
11702.03 351
11703.05 344
11704.07 356
11705.09 331
11706.11 368
11707.14 338
11708.16 366
11709.18 353
11710.20 382
11711.22 348
11712.25 348
11713.27 323
11714.29 355
11715.31 352
11716.33 347
11717.36 337
11718.38 342
11719.40 349
11720.42 335
11721.45 386
11722.47 350
11723.49 328
11724.51 360
11725.54 341
11726.56 328
11727.58 316
11728.61 336
11729.63 344
11730.65 369
11731.67 341
11732.70 320
11733.72 330
11734.74 364
11735.77 346
11736.79 333
11737.81 331
11738.84 323
11739.86 341
11740.88 328
11741.91 327
11742.93 335
11743.95 353
11744.98 359
11746.00 362
11747.02 377
11748.05 332
11749.07 364
11750.09 357
11751.12 327
11752.14 399
11753.17 361
11754.19 368
11755.21 395
11756.24 365
11757.26 382
11758.29 339
11759.31 361
11760.33 409
11761.36 413
11762.38 371
11763.41 343
11764.43 344
11765.46 352
11766.48 383
11767.51 347
11768.53 332
11769.55 353
11770.58 334
11771.60 376
11772.63 365
11773.65 355
11774.68 378
11775.70 390
11776.73 354
11777.75 326
11778.78 360
11779.80 359
11780.83 336
11781.85 364
11782.88 366
11783.90 377
11784.93 372
11785.95 363
11786.98 380
11788.01 343
11789.03 331
11790.06 347
11791.08 340
11792.11 370
11793.13 354
11794.16 347
11795.18 381
11796.21 380
11797.24 349
11798.26 399
11799.29 390
11800.31 368
11801.34 359
11802.37 373
11803.39 376
11804.42 382
11805.44 400
11806.47 370
11807.50 358
11808.52 386
11809.55 401
11810.58 405
11811.60 391
11812.63 392
11813.66 396
11814.68 383
11815.71 378
11816.74 350
11817.76 432
11818.79 431
11819.82 430
11820.84 383
11821.87 379
11822.90 344
11823.92 373
11824.95 375
11825.98 424
11827.00 412
11828.03 424
11829.06 437
11830.09 422
11831.11 390
11832.14 393
11833.17 399
11834.20 426
11835.22 402
11836.25 425
11837.28 443
11838.31 460
11839.33 418
11840.36 431
11841.39 451
11842.42 435
11843.44 384
11844.47 440
11845.50 438
11846.53 390
11847.56 385
11848.58 476
11849.61 415
11850.64 425
11851.67 423
11852.70 455
11853.72 421
11854.75 427
11855.78 365
11856.81 415
11857.84 447
11858.87 454
11859.90 448
11860.92 411
11861.95 415
11862.98 391
11864.01 431
11865.04 446
11866.07 456
11867.10 491
11868.13 427
11869.15 442
11870.18 452
11871.21 464
11872.24 465
11873.27 475
11874.30 497
11875.33 467
11876.36 465
11877.39 498
11878.42 497
11879.45 519
11880.48 487
11881.51 518
11882.53 488
11883.56 469
11884.59 486
11885.62 525
11886.65 550
11887.68 557
11888.71 565
11889.74 517
11890.77 573
11891.80 535
11892.83 536
11893.86 576
11894.89 598
11895.92 568
11896.95 501
11897.98 595
11899.01 605
11900.04 594
11901.07 617
11902.10 634
11903.13 687
11904.17 681
11905.20 671
11906.23 728
11907.26 736
11908.29 729
11909.32 688
11910.35 689
11911.38 640
11912.41 606
11913.44 639
11914.47 646
11915.50 643
11916.53 608
11917.57 669
11918.60 627
11919.63 612
11920.66 587
11921.69 632
11922.72 619
11923.75 675
11924.78 680
11925.82 666
11926.85 687
11927.88 719
11928.91 790
11929.94 842
11930.97 897
11932.00 971
11933.04 1065
11934.07 1047
11935.10 1060
11936.13 1151
11937.16 1129
11938.20 1041
11939.23 950
11940.26 905
11941.29 908
11942.32 842
11943.36 799
11944.39 742
11945.42 767
11946.45 664
11947.49 682
11948.52 658
11949.55 692
11950.58 662
11951.62 645
11952.65 632
11953.68 641
11954.71 644
11955.75 607
11956.78 615
11957.81 597
11958.84 609
11959.88 627
11960.91 612
11961.94 600
11962.98 592
11964.01 578
11965.04 592
11966.08 574
11967.11 584
11968.14 582
11969.17 517
11970.21 560
11971.24 528
11972.27 530
11973.31 571
11974.34 590
11975.38 586
11976.41 573
11977.44 547
11978.48 604
11979.51 588
11980.54 555
11981.58 550
11982.61 579
11983.65 547
11984.68 471
11985.71 490
11986.75 486
11987.78 515
11988.82 564
11989.85 578
11990.88 535
11991.92 542
11992.95 540
11993.99 508
11995.02 522
11996.06 526
11997.09 503
11998.13 528
11999.16 533
12000.19 546
12001.23 579
12002.26 563
12003.30 527
12004.33 555
12005.37 569
12006.40 565
12007.44 578
12008.47 572
12009.51 537
12010.54 527
12011.58 639
12012.61 564
12013.65 582
12014.68 597
12015.72 570
12016.75 643
12017.79 634
12018.83 630
12019.86 644
12020.90 652
12021.93 669
12022.97 668
12024.00 672
12025.04 707
12026.07 701
12027.11 625
12028.15 651
12029.18 651
12030.22 631
12031.25 628
12032.29 651
12033.33 572
12034.36 637
12035.40 661
12036.43 680
12037.47 559
12038.51 566
12039.54 595
12040.58 608
12041.62 611
12042.65 562
12043.69 554
12044.73 619
12045.76 607
12046.80 560
12047.84 582
12048.87 626
12049.91 589
12050.95 566
12051.98 580
12053.02 590
12054.06 538
12055.09 601
12056.13 597
12057.17 571
12058.20 566
12059.24 570
12060.28 560
12061.32 572
12062.35 614
12063.39 631
12064.43 593
12065.47 562
12066.50 560
12067.54 584
12068.58 565
12069.62 572
12070.65 583
12071.69 585
12072.73 525
12073.77 572
12074.81 566
12075.84 620
12076.88 557
12077.92 559
12078.96 517
12080.00 537
12081.03 524
12082.07 558
12083.11 603
12084.15 591
12085.19 554
12086.22 524
12087.26 521
12088.30 563
12089.34 558
12090.38 604
12091.42 591
12092.46 604
12093.49 546
12094.53 587
12095.57 608
12096.61 574
12097.65 610
12098.69 634
12099.73 627
12100.77 629
12101.81 626
12102.84 649
12103.88 688
12104.92 787
12105.96 779
12107.00 705
12108.04 707
12109.08 717
12110.12 699
12111.16 644
12112.20 663
12113.24 664
12114.28 602
12115.32 591
12116.36 572
12117.40 527
12118.44 536
12119.48 502
12120.52 513
12121.55 546
12122.59 551
12123.63 554
12124.67 533
12125.71 544
12126.75 505
12127.80 514
12128.84 516
12129.88 502
12130.92 472
12131.96 446
12133.00 504
12134.04 465
12135.08 463
12136.12 484
12137.16 472
12138.20 455
12139.24 447
12140.28 476
12141.32 448
12142.36 483
12143.40 527
12144.44 512
12145.48 459
12146.53 433
12147.57 471
12148.61 502
12149.65 445
12150.69 495
12151.73 484
12152.77 438
12153.81 496
12154.85 465
12155.90 453
12156.94 471
12157.98 481
12159.02 463
12160.06 478
12161.10 439
12162.14 461
12163.19 465
12164.23 435
12165.27 476
12166.31 452
12167.35 468
12168.40 474
12169.44 432
12170.48 443
12171.52 473
12172.56 476
12173.61 431
12174.65 442
12175.69 409
12176.73 446
12177.77 429
12178.82 392
12179.86 399
12180.90 426
12181.94 451
12182.99 442
12184.03 459
12185.07 411
12186.11 426
12187.16 469
12188.20 436
12189.24 405
12190.29 418
12191.33 413
12192.37 456
12193.41 386
12194.46 479
12195.50 437
12196.54 441
12197.59 439
12198.63 438
12199.67 409
12200.72 461
12201.76 458
12202.80 449
12203.85 461
12204.89 435
12205.93 439
12206.98 423
12208.02 443
12209.06 424
12210.11 431
12211.15 437
12212.19 409
12213.24 423
12214.28 415
12215.33 421
12216.37 456
12217.41 492
12218.46 447
12219.50 440
12220.55 456
12221.59 489
12222.63 452
12223.68 419
12224.72 458
12225.77 469
12226.81 433
12227.86 455
12228.90 450
12229.95 458
12230.99 427
12232.03 426
12233.08 453
12234.12 498
12235.17 471
12236.21 453
12237.26 463
12238.30 473
12239.35 423
12240.39 414
12241.44 428
12242.48 430
12243.53 459
12244.57 406
12245.62 382
12246.66 395
12247.71 452
12248.75 458
12249.80 440
12250.85 403
12251.89 421
12252.94 449
12253.98 408
12255.03 396
12256.07 414
12257.12 397
12258.16 418
12259.21 390
12260.26 348
12261.30 380
12262.35 391
12263.39 387
12264.44 389
12265.49 387
12266.53 435
12267.58 365
12268.62 371
12269.67 371
12270.72 403
12271.76 397
12272.81 354
12273.86 378
12274.90 359
12275.95 399
12277.00 413
12278.04 388
12279.09 363
12280.14 389
12281.18 386
12282.23 357
12283.28 362
12284.32 365
12285.37 382
12286.42 409
12287.46 402
12288.51 393
12289.56 369
12290.60 401
12291.65 430
12292.70 384
12293.75 345
12294.79 401
12295.84 376
12296.89 360
12297.94 382
12298.98 388
12300.03 401
12301.08 350
12302.13 378
12303.17 363
12304.22 379
12305.27 396
12306.32 370
12307.36 390
12308.41 353
12309.46 401
12310.51 381
12311.56 409
12312.60 369
12313.65 414
12314.70 369
12315.75 419
12316.80 431
12317.85 364
12318.89 366
12319.94 381
12320.99 386
12322.04 367
12323.09 312
12324.14 323
12325.18 357
12326.23 372
12327.28 384
12328.33 369
12329.38 367
12330.43 358
12331.48 348
12332.53 372
12333.57 370
12334.62 347
12335.67 343
12336.72 373
12337.77 356
12338.82 325
12339.87 344
12340.92 376
12341.97 327
12343.02 387
12344.07 380
12345.12 385
12346.17 372
12347.22 385
12348.26 356
12349.31 360
12350.36 373
12351.41 374
12352.46 384
12353.51 350
12354.56 360
12355.61 386
12356.66 371
12357.71 383
12358.76 380
12359.81 375
12360.86 362
12361.91 346
12362.96 351
12364.01 360
12365.06 376
12366.11 387
12367.16 374
12368.22 380
12369.27 402
12370.32 378
12371.37 342
12372.42 368
12373.47 325
12374.52 296
12375.57 386
12376.62 363
12377.67 385
12378.72 364
12379.77 374
12380.82 390
12381.87 389
12382.93 379
12383.98 368
12385.03 361
12386.08 375
12387.13 370
12388.18 364
12389.23 410
12390.28 409
12391.34 352
12392.39 390
12393.44 424
12394.49 380
12395.54 351
12396.59 388
12397.65 418
12398.70 413
12399.75 406
12400.80 411
12401.85 378
12402.90 419
12403.96 396
12405.01 365
12406.06 426
12407.11 442
12408.16 430
12409.22 404
12410.27 437
12411.32 395
12412.37 426
12413.43 431
12414.48 438
12415.53 429
12416.58 444
12417.64 410
12418.69 431
12419.74 417
12420.79 388
12421.85 431
12422.90 398
12423.95 405
12425.00 404
12426.06 403
12427.11 378
12428.16 370
12429.22 384
12430.27 433
12431.32 378
12432.38 394
12433.43 406
12434.48 400
12435.54 395
12436.59 394
12437.64 432
12438.70 405
12439.75 437
12440.80 444
12441.86 425
12442.91 435
12443.96 396
12445.02 387
12446.07 429
12447.13 385
12448.18 385
12449.23 394
12450.29 432
12451.34 417
12452.39 380
12453.45 369
12454.50 380
12455.56 401
12456.61 407
12457.67 415
12458.72 378
12459.77 417
12460.83 419
12461.88 427
12462.94 383
12463.99 418
12465.05 441
12466.10 390
12467.16 370
12468.21 410
12469.26 442
12470.32 457
12471.37 426
12472.43 421
12473.48 428
12474.54 431
12475.59 440
12476.65 423
12477.70 426
12478.76 458
12479.81 483
12480.87 470
12481.93 451
12482.98 462
12484.04 451
12485.09 466
12486.15 513
12487.20 490
12488.26 490
12489.31 556
12490.37 585
12491.42 623
12492.48 696
12493.54 733
12494.59 750
12495.65 869
12496.70 922
12497.76 922
12498.82 963
12499.87 977
12500.93 954
12501.98 971
12503.04 891
12504.10 856
12505.15 757
12506.21 678
12507.26 696
12508.32 606
12509.38 587
12510.43 542
12511.49 534
12512.55 533
12513.60 492
12514.66 491
12515.72 502
12516.77 459
12517.83 478
12518.89 472
12519.94 496
12521.00 519
12522.06 468
12523.12 433
12524.17 464
12525.23 470
12526.29 481
12527.34 482
12528.40 489
12529.46 476
12530.52 465
12531.57 482
12532.63 481
12533.69 508
12534.75 481
12535.80 487
12536.86 473
12537.92 457
12538.98 453
12540.03 440
12541.09 449
12542.15 426
12543.21 428
12544.26 442
12545.32 443
12546.38 437
12547.44 457
12548.50 435
12549.56 462
12550.61 400
12551.67 396
12552.73 422
12553.79 372
12554.85 439
12555.90 440
12556.96 417
12558.02 410
12559.08 437
12560.14 397
12561.20 411
12562.26 443
12563.31 434
12564.37 460
12565.43 448
12566.49 428
12567.55 428
12568.61 475
12569.67 457
12570.73 439
12571.79 490
12572.85 536
12573.90 552
12574.96 555
12576.02 559
12577.08 581
12578.14 525
12579.20 573
12580.26 577
12581.32 566
12582.38 567
12583.44 598
12584.50 576
12585.56 552
12586.62 498
12587.68 445
12588.74 481
12589.80 474
12590.86 495
12591.92 522
12592.98 490
12594.04 515
12595.10 501
12596.16 513
12597.22 530
12598.28 560
12599.34 498
12600.40 472
12601.46 447
12602.52 475
12603.58 488
12604.64 468
12605.70 458
12606.76 479
12607.82 417
12608.88 428
12609.94 469
12611.00 466
12612.06 459
12613.12 410
12614.19 424
12615.25 459
12616.31 444
12617.37 422
12618.43 486
12619.49 441
12620.55 431
12621.61 419
12622.67 408
12623.74 431
12624.80 440
12625.86 421
12626.92 448
12627.98 391
12629.04 424
12630.10 404
12631.17 381
12632.23 412
12633.29 396
12634.35 437
12635.41 405
12636.47 418
12637.54 406
12638.60 359
12639.66 374
12640.72 387
12641.78 390
12642.85 387
12643.91 382
12644.97 363
12646.03 405
12647.09 420
12648.16 414
12649.22 360
12650.28 373
12651.34 413
12652.41 429
12653.47 390
12654.53 409
12655.59 423
12656.66 393
12657.72 405
12658.78 458
12659.84 418
12660.91 439
12661.97 425
12663.03 431
12664.10 392
12665.16 379
12666.22 383
12667.29 396
12668.35 391
12669.41 425
12670.48 427
12671.54 389
12672.60 408
12673.67 380
12674.73 372
12675.79 399
12676.86 422
12677.92 413
12678.98 407
12680.05 407
12681.11 426
12682.17 422
12683.24 438
12684.30 439
12685.37 395
12686.43 399
12687.49 487
12688.56 456
12689.62 437
12690.69 425
12691.75 406
12692.81 450
12693.88 441
12694.94 439
12696.01 441
12697.07 430
12698.13 460
12699.20 400
12700.26 425
12701.33 397
12702.39 453
12703.46 435
12704.52 456
12705.59 443
12706.65 410
12707.72 431
12708.78 410
12709.85 418
12710.91 417
12711.98 372
12713.04 389
12714.11 399
12715.17 422
12716.24 430
12717.30 386
12718.37 403
12719.43 350
12720.50 363
12721.56 393
12722.63 383
12723.69 382
12724.76 410
12725.82 397
12726.89 424
12727.96 430
12729.02 406
12730.09 393
12731.15 410
12732.22 447
12733.29 428
12734.35 427
12735.42 457
12736.48 448
12737.55 416
12738.62 417
12739.68 390
12740.75 429
12741.81 403
12742.88 419
12743.95 394
12745.01 386
12746.08 405
12747.15 425
12748.21 418
12749.28 403
12750.35 386
12751.41 361
12752.48 370
12753.55 405
12754.61 393
12755.68 398
12756.75 376
12757.81 384
12758.88 353
12759.95 373
12761.01 370
12762.08 398
12763.15 379
12764.21 352
12765.28 387
12766.35 400
12767.42 399
12768.48 354
12769.55 350
12770.62 387
12771.69 366
12772.75 372
12773.82 343
12774.89 381
12775.96 387
12777.02 361
12778.09 381
12779.16 347
12780.23 351
12781.30 330
12782.36 329
12783.43 371
12784.50 349
12785.57 381
12786.64 374
12787.70 360
12788.77 333
12789.84 329
12790.91 339
12791.98 361
12793.05 375
12794.11 390
12795.18 345
12796.25 383
12797.32 345
12798.39 345
12799.46 392
12800.53 374
12801.59 364
12802.66 374
12803.73 365
12804.80 376
12805.87 405
12806.94 335
12808.01 376
12809.08 378
12810.15 417
12811.21 399
12812.28 375
12813.35 385
12814.42 378
12815.49 408
12816.56 379
12817.63 388
12818.70 418
12819.77 415
12820.84 404
12821.91 394
12822.98 361
12824.05 392
12825.12 390
12826.19 404
12827.26 380
12828.33 354
12829.40 362
12830.47 354
12831.54 392
12832.61 349
12833.68 368
12834.75 383
12835.82 362
12836.89 393
12837.96 388
12839.03 370
12840.10 332
12841.17 363
12842.24 364
12843.31 356
12844.38 352
12845.45 371
12846.52 357
12847.59 326
12848.66 359
12849.73 373
12850.80 341
12851.88 330
12852.95 339
12854.02 301
12855.09 355
12856.16 352
12857.23 341
12858.30 323
12859.37 324
12860.44 339
12861.51 322
12862.59 331
12863.66 333
12864.73 296
12865.80 334
12866.87 339
12867.94 323
12869.01 321
12870.09 324
12871.16 340
12872.23 328
12873.30 341
12874.37 324
12875.45 317
12876.52 349
12877.59 325
12878.66 325
12879.73 291
12880.81 310
12881.88 345
12882.95 325
12884.02 287
12885.09 362
12886.17 360
12887.24 318
12888.31 279
12889.38 313
12890.46 307
12891.53 304
12892.60 311
12893.67 336
12894.75 291
12895.82 346
12896.89 321
12897.96 293
12899.04 313
12900.11 305
12901.18 322
12902.26 317
12903.33 325
12904.40 323
12905.47 295
12906.55 297
12907.62 301
12908.69 348
12909.77 301
12910.84 303
12911.91 286
12912.99 270
12914.06 273
12915.13 286
12916.21 324
12917.28 307
12918.36 304
12919.43 323
12920.50 300
12921.58 309
12922.65 293
12923.72 330
12924.80 304
12925.87 326
12926.95 338
12928.02 288
12929.09 279
12930.17 272
12931.24 296
12932.32 302
12933.39 324
12934.46 304
12935.54 309
12936.61 300
12937.69 279
12938.76 289
12939.84 283
12940.91 315
12941.99 323
12943.06 326
12944.14 307
12945.21 325
12946.28 326
12947.36 295
12948.43 301
12949.51 335
12950.58 316
12951.66 283
12952.73 297
12953.81 264
12954.88 292
12955.96 286
12957.04 310
12958.11 298
12959.19 308
12960.26 311
12961.34 334
12962.41 303
12963.49 300
12964.56 287
12965.64 306
12966.71 333
12967.79 305
12968.87 328
12969.94 330
12971.02 342
12972.09 293
12973.17 325
12974.24 302
12975.32 313
12976.40 302
12977.47 302
12978.55 299
12979.63 304
12980.70 275
12981.78 274
12982.85 255
12983.93 282
12985.01 299
12986.08 285
12987.16 287
12988.24 322
12989.31 298
12990.39 318
12991.47 310
12992.54 298
12993.62 308
12994.70 290
12995.77 317
12996.85 300
12997.93 284
12999.00 297
13000.08 304
13001.16 311
13002.24 287
13003.31 282
13004.39 305
13005.47 260
13006.54 262
13007.62 281
13008.70 300
13009.78 316
13010.85 320
13011.93 286
13013.01 281
13014.09 320
13015.16 339
13016.24 324
13017.32 292
13018.40 308
13019.48 298
13020.55 289
13021.63 289
13022.71 273
13023.79 308
13024.86 266
13025.94 281
13027.02 278
13028.10 273
13029.18 300
13030.26 299
13031.33 293
13032.41 297
13033.49 274
13034.57 298
13035.65 284
13036.73 316
13037.80 280
13038.88 288
13039.96 334
13041.04 344
13042.12 286
13043.20 265
13044.28 279
13045.36 320
13046.44 319
13047.51 277
13048.59 286
13049.67 323
13050.75 316
13051.83 307
13052.91 286
13053.99 301
13055.07 306
13056.15 294
13057.23 299
13058.31 312
13059.39 266
13060.47 294
13061.55 279
13062.62 273
13063.70 309
13064.78 299
13065.86 305
13066.94 289
13068.02 273
13069.10 261
13070.18 294
13071.26 310
13072.34 315
13073.42 302
13074.50 287
13075.58 306
13076.66 302
13077.74 264
13078.82 278
13079.90 292
13080.99 276
13082.07 283
13083.15 255
13084.23 279
13085.31 347
13086.39 310
13087.47 314
13088.55 278
13089.63 259
13090.71 266
13091.79 250
13092.87 264
13093.95 258
13095.03 282
13096.12 303
13097.20 295
13098.28 291
13099.36 277
13100.44 274
13101.52 276
13102.60 285
13103.68 259
13104.76 241
13105.85 268
13106.93 286
13108.01 238
13109.09 258
13110.17 271
13111.25 283
13112.34 306
13113.42 256
13114.50 268
13115.58 303
13116.66 284
13117.74 280
13118.83 296
13119.91 255
13120.99 288
13122.07 284
13123.15 262
13124.24 282
13125.32 274
13126.40 262
13127.48 270
13128.57 291
13129.65 299
13130.73 281
13131.81 278
13132.90 268
13133.98 283
13135.06 254
13136.14 274
13137.23 275
13138.31 275
13139.39 271
13140.48 254
13141.56 265
13142.64 292
13143.72 244
13144.81 262
13145.89 292
13146.97 296
13148.06 253
13149.14 252
13150.22 271
13151.31 272
13152.39 267
13153.47 251
13154.56 282
13155.64 287
13156.72 244
13157.81 250
13158.89 281
13159.97 287
13161.06 251
13162.14 267
13163.23 264
13164.31 271
13165.39 266
13166.48 257
13167.56 265
13168.64 266
13169.73 245
13170.81 265
13171.90 276
13172.98 297
13174.07 267
13175.15 272
13176.23 279
13177.32 243
13178.40 268
13179.49 240
13180.57 271
13181.66 241
13182.74 271
13183.83 266
13184.91 284
13185.99 250
13187.08 269
13188.16 299
13189.25 330
13190.33 283
13191.42 270
13192.50 252
13193.59 234
13194.67 280
13195.76 245
13196.84 265
13197.93 257
13199.01 272
13200.10 260
13201.19 275
13202.27 260
13203.36 280
13204.44 277
13205.53 287
13206.61 292
13207.70 307
13208.78 326
13209.87 295
13210.96 245
13212.04 245
13213.13 284
13214.21 282
13215.30 299
13216.39 269
13217.47 301
13218.56 261
13219.64 264
13220.73 271
13221.82 293
13222.90 280
13223.99 285
13225.07 295
13226.16 280
13227.25 287
13228.33 287
13229.42 288
13230.51 292
13231.59 290
13232.68 280
13233.77 267
13234.85 311
13235.94 272
13237.03 268
13238.11 288
13239.20 278
13240.29 322
13241.37 318
13242.46 274
13243.55 281
13244.64 281
13245.72 284
13246.81 283
13247.90 275
13248.99 286
13250.07 279
13251.16 284
13252.25 239
13253.34 298
13254.42 341
13255.51 285
13256.60 311
13257.69 303
13258.77 286
13259.86 317
13260.95 266
13262.04 321
13263.12 334
13264.21 327
13265.30 301
13266.39 273
13267.48 293
13268.56 347
13269.65 335
13270.74 356
13271.83 306
13272.92 311
13274.01 321
13275.09 323
13276.18 318
13277.27 301
13278.36 305
13279.45 334
13280.54 333
13281.63 344
13282.71 324
13283.80 308
13284.89 326
13285.98 309
13287.07 325
13288.16 315
13289.25 388
13290.34 359
13291.43 341
13292.51 316
13293.60 372
13294.69 361
13295.78 352
13296.87 329
13297.96 348
13299.05 346
13300.14 342
13301.23 353
13302.32 329
13303.41 389
13304.50 384
13305.59 375
13306.68 395
13307.77 370
13308.86 391
13309.95 413
13311.04 409
13312.13 375
13313.22 390
13314.31 446
13315.40 406
13316.49 370
13317.58 386
13318.67 386
13319.76 422
13320.85 380
13321.94 361
13323.03 372
13324.12 369
13325.21 370
13326.30 376
13327.39 373
13328.48 408
13329.57 390
13330.66 415
13331.75 402
13332.84 382
13333.93 421
13335.02 414
13336.12 410
13337.21 402
13338.30 406
13339.39 397
13340.48 393
13341.57 401
13342.66 426
13343.75 399
13344.84 417
13345.94 425
13347.03 393
13348.12 404
13349.21 412
13350.30 436
13351.39 396
13352.48 362
13353.58 411
13354.67 404
13355.76 440
13356.85 415
13357.94 453
13359.04 466
13360.13 435
13361.22 454
13362.31 464
13363.40 428
13364.50 437
13365.59 450
13366.68 464
13367.77 462
13368.86 459
13369.96 472
13371.05 477
13372.14 509
13373.23 509
13374.33 510
13375.42 492
13376.51 495
13377.60 484
13378.70 403
13379.79 478
13380.88 460
13381.97 465
13383.07 453
13384.16 453
13385.25 411
13386.35 429
13387.44 371
13388.53 403
13389.62 392
13390.72 387
13391.81 434
13392.90 412
13394.00 406
13395.09 379
13396.18 390
13397.28 383
13398.37 392
13399.46 409
13400.56 413
13401.65 418
13402.75 415
13403.84 433
13404.93 401
13406.03 390
13407.12 361
13408.21 435
13409.31 405
13410.40 344
13411.50 389
13412.59 409
13413.68 426
13414.78 379
13415.87 373
13416.97 408
13418.06 397
13419.16 397
13420.25 362
13421.34 374
13422.44 396
13423.53 414
13424.63 395
13425.72 367
13426.82 395
13427.91 430
13429.01 426
13430.10 391
13431.20 407
13432.29 422
13433.39 431
13434.48 389
13435.58 382
13436.67 387
13437.77 415
13438.86 432
13439.96 454
13441.05 488
13442.15 423
13443.24 410
13444.34 441
13445.43 444
13446.53 404
13447.62 433
13448.72 507
13449.81 452
13450.91 440
13452.01 460
13453.10 464
13454.20 483
13455.29 491
13456.39 483
13457.48 491
13458.58 521
13459.68 514
13460.77 483
13461.87 487
13462.96 433
13464.06 480
13465.16 479
13466.25 457
13467.35 461
13468.45 498
13469.54 479
13470.64 485
13471.73 477
13472.83 473
13473.93 491
13475.02 495
13476.12 507
13477.22 460
13478.31 470
13479.41 476
13480.51 503
13481.60 556
13482.70 521
13483.80 499
13484.90 561
13485.99 535
13487.09 527
13488.19 526
13489.28 520
13490.38 544
13491.48 566
13492.58 530
13493.67 569
13494.77 520
13495.87 530
13496.97 582
13498.06 593
13499.16 621
13500.26 597
13501.36 628
13502.45 585
13503.55 607
13504.65 647
13505.75 714
13506.84 702
13507.94 654
13509.04 637
13510.14 635
13511.24 598
13512.33 554
13513.43 537
13514.53 549
13515.63 515
13516.73 541
13517.83 546
13518.92 511
13520.02 506
13521.12 492
13522.22 524
13523.32 476
13524.42 482
13525.52 507
13526.61 489
13527.71 477
13528.81 492
13529.91 458
13531.01 443
13532.11 467
13533.21 454
13534.31 454
13535.41 468
13536.50 465
13537.60 437
13538.70 443
13539.80 456
13540.90 461
13542.00 499
13543.10 425
13544.20 406
13545.30 410
13546.40 432
13547.50 452
13548.60 427
13549.70 382
13550.80 428
13551.90 406
13553.00 387
13554.10 405
13555.20 401
13556.30 446
13557.40 436
13558.50 383
13559.60 429
13560.70 402
13561.80 392
13562.90 440
13564.00 442
13565.10 411
13566.20 424
13567.30 392
13568.40 374
13569.50 407
13570.60 380
13571.70 369
13572.80 387
13573.90 413
13575.00 381
13576.10 421
13577.20 405
13578.30 360
13579.40 361
13580.51 349
13581.61 412
13582.71 443
13583.81 386
13584.91 336
13586.01 386
13587.11 444
13588.21 374
13589.31 400
13590.42 407
13591.52 433
13592.62 419
13593.72 390
13594.82 415
13595.92 441
13597.02 421
13598.13 436
13599.23 420
13600.33 376
13601.43 440
13602.53 451
13603.63 435
13604.74 425
13605.84 408
13606.94 396
13608.04 392
13609.14 416
13610.25 387
13611.35 429
13612.45 430
13613.55 423
13614.66 417
13615.76 389
13616.86 404
13617.96 438
13619.06 401
13620.17 394
13621.27 422
13622.37 422
13623.47 430
13624.58 430
13625.68 464
13626.78 402
13627.89 411
13628.99 446
13630.09 449
13631.19 433
13632.30 403
13633.40 418
13634.50 445
13635.61 501
13636.71 441
13637.81 394
13638.92 423
13640.02 497
13641.12 454
13642.23 462
13643.33 448
13644.43 428
13645.54 462
13646.64 440
13647.74 437
13648.85 435
13649.95 461
13651.06 437
13652.16 510
13653.26 415
13654.37 422
13655.47 404
13656.57 417
13657.68 422
13658.78 425
13659.89 428
13660.99 442
13662.10 373
13663.20 387
13664.30 410
13665.41 392
13666.51 379
13667.62 388
13668.72 392
13669.83 399
13670.93 383
13672.04 385
13673.14 381
13674.24 406
13675.35 404
13676.45 390
13677.56 396
13678.66 376
13679.77 378
13680.87 438
13681.98 403
13683.08 376
13684.19 414
13685.29 382
13686.40 432
13687.50 393
13688.61 400
13689.71 395
13690.82 393
13691.93 404
13693.03 374
13694.14 376
13695.24 385
13696.35 411
13697.45 376
13698.56 372
13699.66 376
13700.77 392
13701.88 449
13702.98 426
13704.09 425
13705.19 428
13706.30 422
13707.41 427
13708.51 474
13709.62 422
13710.72 442
13711.83 420
13712.94 451
13714.04 466
13715.15 449
13716.26 432
13717.36 456
13718.47 400
13719.58 421
13720.68 434
13721.79 427
13722.90 486
13724.00 407
13725.11 495
13726.22 467
13727.32 437
13728.43 445
13729.54 512
13730.64 491
13731.75 467
13732.86 498
13733.96 532
13735.07 475
13736.18 511
13737.29 463
13738.39 511
13739.50 491
13740.61 459
13741.72 476
13742.82 493
13743.93 455
13745.04 465
13746.15 534
13747.25 545
13748.36 517
13749.47 499
13750.58 561
13751.68 548
13752.79 560
13753.90 557
13755.01 589
13756.12 596
13757.22 609
13758.33 624
13759.44 631
13760.55 611
13761.66 640
13762.77 660
13763.87 612
13764.98 627
13766.09 676
13767.20 712
13768.31 748
13769.42 768
13770.52 809
13771.63 854
13772.74 923
13773.85 872
13774.96 885
13776.07 950
13777.18 940
13778.29 926
13779.39 964
13780.50 886
13781.61 865
13782.72 865
13783.83 868
13784.94 788
13786.05 758
13787.16 699
13788.27 678
13789.38 674
13790.49 607
13791.60 640
13792.71 643
13793.81 620
13794.92 592
13796.03 565
13797.14 591
13798.25 583
13799.36 632
13800.47 642
13801.58 622
13802.69 558
13803.80 591
13804.91 624
13806.02 601
13807.13 608
13808.24 593
13809.35 558
13810.46 551
13811.57 640
13812.68 569
13813.79 562
13814.90 542
13816.02 516
13817.13 582
13818.24 522
13819.35 522
13820.46 578
13821.57 529
13822.68 543
13823.79 501
13824.90 491
13826.01 493
13827.12 470
13828.23 462
13829.34 469
13830.45 461
13831.57 502
13832.68 504
13833.79 459
13834.90 502
13836.01 498
13837.12 471
13838.23 458
13839.34 437
13840.46 467
13841.57 448
13842.68 474
13843.79 491
13844.90 514
13846.01 528
13847.13 456
13848.24 463
13849.35 456
13850.46 437
13851.57 467
13852.68 466
13853.80 496
13854.91 464
13856.02 472
13857.13 497
13858.24 494
13859.36 505
13860.47 526
13861.58 518
13862.69 499
13863.81 511
13864.92 486
13866.03 525
13867.14 502
13868.26 527
13869.37 551
13870.48 510
13871.59 567
13872.71 545
13873.82 553
13874.93 499
13876.04 488
13877.16 496
13878.27 509
13879.38 501
13880.50 493
13881.61 510
13882.72 535
13883.84 471
13884.95 515
13886.06 542
13887.18 555
13888.29 521
13889.40 496
13890.52 491
13891.63 550
13892.74 528
13893.86 514
13894.97 561
13896.08 511
13897.20 529
13898.31 515
13899.42 546
13900.54 517
13901.65 543
13902.77 545
13903.88 522
13904.99 510
13906.11 512
13907.22 511
13908.34 466
13909.45 501
13910.56 459
13911.68 477
13912.79 522
13913.91 502
13915.02 478
13916.14 512
13917.25 482
13918.37 482
13919.48 495
13920.60 523
13921.71 457
13922.82 491
13923.94 480
13925.05 464
13926.17 469
13927.28 424
13928.40 466
13929.51 473
13930.63 490
13931.74 494
13932.86 499
13933.97 485
13935.09 480
13936.20 465
13937.32 449
13938.44 476
13939.55 461
13940.67 471
13941.78 475
13942.90 501
13944.01 485
13945.13 487
13946.24 445
13947.36 459
13948.48 469
13949.59 513
13950.71 494
13951.82 455
13952.94 448
13954.05 497
13955.17 464
13956.29 457
13957.40 490
13958.52 467
13959.64 503
13960.75 430
13961.87 445
13962.98 457
13964.10 490
13965.22 502
13966.33 443
13967.45 429
13968.57 470
13969.68 503
13970.80 482
13971.92 422
13973.03 462
13974.15 455
13975.27 462
13976.38 478
13977.50 436
13978.62 439
13979.73 477
13980.85 493
13981.97 465
13983.09 465
13984.20 477
13985.32 484
13986.44 473
13987.56 461
13988.67 461
13989.79 448
13990.91 485
13992.02 514
13993.14 448
13994.26 455
13995.38 481
13996.50 495
13997.61 503
13998.73 459
13999.85 502
14000.97 508
14002.08 589
14003.20 514
14004.32 510
14005.44 476
14006.56 529
14007.67 526
14008.79 519
14009.91 542
14011.03 543
14012.15 554
14013.27 519
14014.38 511
14015.50 550
14016.62 529
14017.74 571
14018.86 546
14019.98 541
14021.10 546
14022.21 565
14023.33 568
14024.45 547
14025.57 607
14026.69 619
14027.81 570
14028.93 590
14030.05 589
14031.17 556
14032.28 608
14033.40 599
14034.52 542
14035.64 544
14036.76 501
14037.88 560
14039.00 526
14040.12 508
14041.24 525
14042.36 497
14043.48 531
14044.60 531
14045.72 442
14046.84 479
14047.96 500
14049.08 492
14050.20 509
14051.32 479
14052.44 530
14053.56 534
14054.68 504
14055.80 465
14056.92 532
14058.04 537
14059.16 576
14060.28 568
14061.40 505
14062.52 520
14063.64 536
14064.76 579
14065.88 573
14067.00 563
14068.12 567
14069.24 549
14070.36 502
14071.48 524
14072.60 533
14073.72 551
14074.84 567
14075.97 530
14077.09 553
14078.21 562
14079.33 596
14080.45 548
14081.57 621
14082.69 604
14083.81 637
14084.93 655
14086.06 641
14087.18 611
14088.30 639
14089.42 672
14090.54 660
14091.66 630
14092.78 618
14093.91 629
14095.03 686
14096.15 702
14097.27 683
14098.39 724
14099.51 763
14100.64 748
14101.76 818
14102.88 768
14104.00 744
14105.12 778
14106.25 762
14107.37 737
14108.49 699
14109.61 699
14110.73 652
14111.86 687
14112.98 641
14114.10 613
14115.22 586
14116.35 559
14117.47 570
14118.59 537
14119.71 567
14120.84 563
14121.96 517
14123.08 535
14124.20 535
14125.33 506
14126.45 491
14127.57 547
14128.70 541
14129.82 491
14130.94 506
14132.07 494
14133.19 476
14134.31 510
14135.44 488
14136.56 524
14137.68 514
14138.81 507
14139.93 493
14141.05 453
14142.18 464
14143.30 457
14144.42 508
14145.55 484
14146.67 467
14147.79 440
14148.92 448
14150.04 469
14151.17 440
14152.29 466
14153.41 455
14154.54 452
14155.66 467
14156.79 396
14157.91 440
14159.03 420
14160.16 483
14161.28 425
14162.41 412
14163.53 434
14164.66 471
14165.78 446
14166.90 448
14168.03 445
14169.15 458
14170.28 478
14171.40 448
14172.53 434
14173.65 420
14174.78 431
14175.90 456
14177.03 457
14178.15 437
14179.28 397
14180.40 414
14181.53 403
14182.65 410
14183.78 421
14184.90 422
14186.03 405
14187.15 469
14188.28 461
14189.40 392
14190.53 413
14191.65 412
14192.78 428
14193.91 408
14195.03 426
14196.16 415
14197.28 399
14198.41 455
14199.53 375
14200.66 398
14201.79 438
14202.91 452
14204.04 410
14205.16 406
14206.29 423
14207.42 390
14208.54 400
14209.67 416
14210.79 391
14211.92 375
14213.05 372
14214.17 402
14215.30 382
14216.43 377
14217.55 358
14218.68 353
14219.81 398
14220.93 397
14222.06 435
14223.19 396
14224.31 353
14225.44 390
14226.57 359
14227.69 345
14228.82 361
14229.95 381
14231.07 403
14232.20 373
14233.33 347
14234.46 383
14235.58 391
14236.71 383
14237.84 372
14238.96 412
14240.09 361
14241.22 372
14242.35 388
14243.47 337
14244.60 356
14245.73 348
14246.86 396
14247.98 405
14249.11 362
14250.24 364
14251.37 385
14252.50 390
14253.62 374
14254.75 345
14255.88 361
14257.01 336
14258.14 360
14259.26 337
14260.39 349
14261.52 373
14262.65 321
14263.78 348
14264.91 317
14266.03 328
14267.16 343
14268.29 341
14269.42 360
14270.55 328
14271.68 333
14272.81 366
14273.93 333
14275.06 319
14276.19 304
14277.32 365
14278.45 303
14279.58 326
14280.71 334
14281.84 314
14282.97 328
14284.10 320
14285.22 336
14286.35 352
14287.48 326
14288.61 323
14289.74 356
14290.87 330
14292.00 295
14293.13 340
14294.26 300
14295.39 328
14296.52 294
14297.65 299
14298.78 300
14299.91 306
14301.04 337
14302.17 324
14303.30 323
14304.43 307
14305.56 299
14306.69 341
14307.82 331
14308.95 320
14310.08 315
14311.21 315
14312.34 306
14313.47 318
14314.60 288
14315.73 295
14316.86 293
14317.99 279
14319.12 288
14320.25 275
14321.38 290
14322.51 311
14323.64 293
14324.77 305
14325.91 292
14327.04 283
14328.17 288
14329.30 306
14330.43 283
14331.56 291
14332.69 269
14333.82 274
14334.95 277
14336.08 308
14337.22 274
14338.35 263
14339.48 278
14340.61 290
14341.74 275
14342.87 304
14344.00 293
14345.14 253
14346.27 242
14347.40 260
14348.53 286
14349.66 302
14350.79 293
14351.93 249
14353.06 278
14354.19 280
14355.32 289
14356.45 251
14357.59 266
14358.72 250
14359.85 264
14360.98 266
14362.12 271
14363.25 261
14364.38 300
14365.51 255
14366.64 255
14367.78 279
14368.91 287
14370.04 270
14371.17 277
14372.31 258
14373.44 284
14374.57 277
14375.71 292
14376.84 270
14377.97 265
14379.10 261
14380.24 287
14381.37 331
14382.50 287
14383.64 283
14384.77 288
14385.90 271
14387.04 258
14388.17 288
14389.30 256
14390.44 275
14391.57 312
14392.70 301
14393.84 268
14394.97 264
14396.10 255
14397.24 251
14398.37 249
14399.50 267
14400.64 287
14401.77 274
14402.91 267
14404.04 276
14405.17 289
14406.31 300
14407.44 283
14408.58 259
14409.71 276
14410.84 316
14411.98 263
14413.11 289
14414.25 282
14415.38 292
14416.52 313
14417.65 292
14418.78 286
14419.92 260
14421.05 276
14422.19 274
14423.32 267
14424.46 264
14425.59 297
14426.73 300
14427.86 264
14429.00 284
14430.13 253
14431.27 290
14432.40 299
14433.54 266
14434.67 287
14435.81 277
14436.94 273
14438.08 273
14439.21 276
14440.35 275
14441.48 285
14442.62 295
14443.75 300
14444.89 303
14446.03 290
14447.16 299
14448.30 281
14449.43 294
14450.57 297
14451.70 320
14452.84 282
14453.98 272
14455.11 307
14456.25 298
14457.38 302
14458.52 312
14459.66 310
14460.79 325
14461.93 288
14463.06 276
14464.20 269
14465.34 284
14466.47 275
14467.61 296
14468.75 292
14469.88 299
14471.02 279
14472.16 276
14473.29 282
14474.43 303
14475.57 292
14476.70 327
14477.84 310
14478.98 281
14480.11 312
14481.25 305
14482.39 292
14483.52 286
14484.66 294
14485.80 312
14486.93 295
14488.07 305
14489.21 310
14490.35 296
14491.48 285
14492.62 304
14493.76 274
14494.90 305
14496.03 296
14497.17 323
14498.31 307
14499.45 278
14500.58 256
14501.72 318
14502.86 291
14504.00 264
14505.14 276
14506.27 271
14507.41 294
14508.55 307
14509.69 319
14510.83 256
14511.96 304
14513.10 264
14514.24 326
14515.38 264
14516.52 262
14517.66 295
14518.79 267
14519.93 270
14521.07 291
14522.21 263
14523.35 259
14524.49 253
14525.63 281
14526.76 291
14527.90 233
14529.04 293
14530.18 299
14531.32 259
14532.46 242
14533.60 282
14534.74 283
14535.88 296
14537.01 249
14538.15 253
14539.29 294
14540.43 280
14541.57 303
14542.71 297
14543.85 274
14544.99 262
14546.13 281
14547.27 238
14548.41 303
14549.55 273
14550.69 298
14551.83 286
14552.97 266
14554.11 233
14555.25 263
14556.39 254
14557.53 276
14558.67 278
14559.81 293
14560.95 277
14562.09 302
14563.23 317
14564.37 269
14565.51 282
14566.65 258
14567.79 289
14568.93 294
14570.07 297
14571.21 273
14572.35 264
14573.49 285
14574.63 284
14575.77 304
14576.91 274
14578.05 271
14579.19 289
14580.34 303
14581.48 289
14582.62 313
14583.76 309
14584.90 298
14586.04 304
14587.18 288
14588.32 284
14589.46 257
14590.60 273
14591.75 277
14592.89 300
14594.03 281
14595.17 307
14596.31 322
14597.45 335
14598.59 303
14599.74 318
14600.88 337
14602.02 366
14603.16 335
14604.30 335
14605.44 332
14606.59 326
14607.73 309
14608.87 306
14610.01 343
14611.15 308
14612.30 292
14613.44 292
14614.58 347
14615.72 318
14616.87 363
14618.01 335
14619.15 307
14620.29 345
14621.44 348
14622.58 379
14623.72 343
14624.86 348
14626.01 398
14627.15 343
14628.29 354
14629.43 350
14630.58 349
14631.72 376
14632.86 411
14634.01 443
14635.15 396
14636.29 402
14637.43 432
14638.58 463
14639.72 434
14640.86 443
14642.01 401
14643.15 367
14644.29 384
14645.44 384
14646.58 421
14647.72 361
14648.87 343
14650.01 330
14651.15 360
14652.30 346
14653.44 332
14654.59 329
14655.73 370
14656.87 330
14658.02 329
14659.16 343
14660.31 313
14661.45 327
14662.59 334
14663.74 341
14664.88 326
14666.03 350
14667.17 347
14668.31 329
14669.46 328
14670.60 299
14671.75 325
14672.89 334
14674.04 303
14675.18 332
14676.33 299
14677.47 329
14678.62 281
14679.76 289
14680.90 291
14682.05 272
14683.19 298
14684.34 285
14685.48 301
14686.63 261
14687.77 286
14688.92 249
14690.06 254
14691.21 241
14692.35 285
14693.50 274
14694.65 265
14695.79 253
14696.94 263
14698.08 282
14699.23 244
14700.37 266
14701.52 270
14702.66 260
14703.81 270
14704.96 258
14706.10 294
14707.25 294
14708.39 289
14709.54 274
14710.68 253
14711.83 291
14712.98 271
14714.12 258
14715.27 267
14716.42 264
14717.56 260
14718.71 269
14719.85 257
14721.00 264
14722.15 229
14723.29 275
14724.44 293
14725.59 253
14726.73 258
14727.88 262
14729.03 250
14730.17 271
14731.32 235
14732.47 232
14733.61 279
14734.76 266
14735.91 256
14737.05 255
14738.20 259
14739.35 292
14740.50 299
14741.64 280
14742.79 267
14743.94 279
14745.08 286
14746.23 285
14747.38 253
14748.53 256
14749.67 248
14750.82 275
14751.97 260
14753.12 249
14754.26 257
14755.41 262
14756.56 277
14757.71 273
14758.85 291
14760.00 261
14761.15 292
14762.30 270
14763.45 262
14764.59 273
14765.74 295
14766.89 279
14768.04 294
14769.19 298
14770.34 280
14771.48 280
14772.63 284
14773.78 305
14774.93 292
14776.08 295
14777.23 296
14778.37 309
14779.52 300
14780.67 301
14781.82 290
14782.97 294
14784.12 323
14785.27 327
14786.42 309
14787.57 344
14788.71 304
14789.86 304
14791.01 293
14792.16 309
14793.31 289
14794.46 323
14795.61 336
14796.76 343
14797.91 323
14799.06 314
14800.21 329
14801.36 320
14802.51 353
14803.66 350
14804.80 298
14805.95 310
14807.10 324
14808.25 326
14809.40 336
14810.55 324
14811.70 303
14812.85 316
14814.00 318
14815.15 279
14816.30 289
14817.45 312
14818.60 315
14819.75 288
14820.90 328
14822.05 345
14823.20 307
14824.36 301
14825.51 314
14826.66 307
14827.81 309
14828.96 345
14830.11 315
14831.26 269
14832.41 281
14833.56 307
14834.71 291
14835.86 283
14837.01 258
14838.16 270
14839.31 274
14840.47 249
14841.62 290
14842.77 280
14843.92 268
14845.07 267
14846.22 256
14847.37 265
14848.52 266
14849.68 255
14850.83 269
14851.98 255
14853.13 255
14854.28 241
14855.43 228
14856.58 262
14857.74 246
14858.89 243
14860.04 239
14861.19 228
14862.34 260
14863.50 215
14864.65 236
14865.80 259
14866.95 231
14868.10 210
14869.26 214
14870.41 197
14871.56 240
14872.71 244
14873.86 248
14875.02 224
14876.17 227
14877.32 236
14878.47 218
14879.63 232
14880.78 221
14881.93 226
14883.08 224
14884.24 253
14885.39 217
14886.54 221
14887.70 208
14888.85 226
14890.00 227
14891.15 227
14892.31 230
14893.46 274
14894.61 223
14895.77 215
14896.92 248
14898.07 234
14899.23 216
14900.38 214
14901.53 226
14902.69 233
14903.84 225
14904.99 238
14906.15 279
14907.30 242
14908.45 219
14909.61 225
14910.76 240
14911.92 234
14913.07 212
14914.22 246
14915.38 229
14916.53 260
14917.69 196
14918.84 181
14919.99 219
14921.15 222
14922.30 212
14923.46 225
14924.61 216
14925.76 225
14926.92 237
14928.07 237
14929.23 244
14930.38 224
14931.54 244
14932.69 237
14933.85 254
14935.00 257
14936.16 208
14937.31 218
14938.47 261
14939.62 220
14940.77 225
14941.93 259
14943.08 270
14944.24 246
14945.40 248
14946.55 207
14947.71 239
14948.86 230
14950.02 219
14951.17 247
14952.33 296
14953.48 282
14954.64 258
14955.79 280
14956.95 224
14958.10 251
14959.26 261
14960.42 232
14961.57 235
14962.73 214
14963.88 256
14965.04 246
14966.19 262
14967.35 241
14968.51 225
14969.66 261
14970.82 267
14971.97 239
14973.13 225
14974.29 234
14975.44 223
14976.60 233
14977.76 226
14978.91 221
14980.07 226
14981.22 214
14982.38 212
14983.54 209
14984.69 208
14985.85 220
14987.01 245
14988.16 204
14989.32 204
14990.48 182
14991.64 185
14992.79 238
14993.95 212
14995.11 196
14996.26 199
14997.42 203
14998.58 205
14999.73 174
15000.89 182
15002.05 202
15003.21 214
15004.36 200
15005.52 223
15006.68 210
15007.84 194
15008.99 208
15010.15 185
15011.31 193
15012.47 186
15013.62 223
15014.78 217
15015.94 197
15017.10 188
15018.26 205
15019.41 199
15020.57 220
15021.73 158
15022.89 192
15024.05 170
15025.20 198
15026.36 217
15027.52 211
15028.68 200
15029.84 178
15031.00 180
15032.15 167
15033.31 191
15034.47 172
15035.63 204
15036.79 184
15037.95 203
15039.11 157
15040.26 188
15041.42 220
15042.58 230
15043.74 217
15044.90 179
15046.06 203
15047.22 193
15048.38 199
15049.54 185
15050.70 194
15051.85 182
15053.01 208
15054.17 208
15055.33 189
15056.49 196
15057.65 220
15058.81 175
15059.97 196
15061.13 195
15062.29 216
15063.45 213
15064.61 184
15065.77 149
15066.93 193
15068.09 206
15069.25 170
15070.41 204
15071.57 176
15072.73 175
15073.89 177
15075.05 167
15076.21 167
15077.37 178
15078.53 200
15079.69 190
15080.85 190
15082.01 171
15083.17 186
15084.33 182
15085.49 182
15086.65 167
15087.81 193
15088.97 194
15090.13 212
15091.29 185
15092.46 192
15093.62 180
15094.78 169
15095.94 167
15097.10 174
15098.26 168
15099.42 178
15100.58 192
15101.74 188
15102.90 199
15104.07 173
15105.23 204
15106.39 211
15107.55 193
15108.71 188
15109.87 189
15111.03 193
15112.20 188
15113.36 182
15114.52 205
15115.68 190
15116.84 172
15118.00 181
15119.17 189
15120.33 190
15121.49 166
15122.65 216
15123.81 178
15124.98 179
15126.14 173
15127.30 171
15128.46 165
15129.62 177
15130.79 209
15131.95 234
15133.11 168
15134.27 183
15135.44 175
15136.60 168
15137.76 194
15138.92 182
15140.09 181
15141.25 169
15142.41 192
15143.57 189
15144.74 161
15145.90 193
15147.06 199
15148.23 205
15149.39 210
15150.55 182
15151.71 168
15152.88 223
15154.04 204
15155.20 211
15156.37 187
15157.53 181
15158.69 178
15159.86 193
15161.02 196
15162.18 203
15163.35 195
15164.51 210
15165.67 207
15166.84 210
15168.00 199
15169.17 218
15170.33 182
15171.49 208
15172.66 197
15173.82 193
15174.99 210
15176.15 202
15177.31 195
15178.48 173
15179.64 203
15180.81 223
15181.97 218
15183.13 185
15184.30 226
15185.46 225
15186.63 221
15187.79 220
15188.96 214
15190.12 208
15191.29 199
15192.45 194
15193.61 197
15194.78 228
15195.94 184
15197.11 226
15198.27 187
15199.44 212
15200.60 210
15201.77 201
15202.93 214
15204.10 238
15205.26 250
15206.43 215
15207.59 238
15208.76 225
15209.92 232
15211.09 227
15212.26 234
15213.42 195
15214.59 236
15215.75 236
15216.92 234
15218.08 209
15219.25 255
15220.41 236
15221.58 249
15222.75 255
15223.91 254
15225.08 246
15226.24 232
15227.41 251
15228.58 288
15229.74 249
15230.91 260
15232.07 274
15233.24 265
15234.41 251
15235.57 253
15236.74 306
15237.91 281
15239.07 280
15240.24 273
15241.41 272
15242.57 270
15243.74 292
15244.90 268
15246.07 250
15247.24 230
15248.41 241
15249.57 254
15250.74 259
15251.91 230
15253.07 240
15254.24 268
15255.41 245
15256.57 224
15257.74 224
15258.91 225
15260.08 256
15261.24 208
15262.41 209
15263.58 214
15264.74 238
15265.91 203
15267.08 220
15268.25 197
15269.41 208
15270.58 199
15271.75 251
15272.92 217
15274.09 209
15275.25 202
15276.42 221
15277.59 227
15278.76 196
15279.93 202
15281.09 214
15282.26 213
15283.43 238
15284.60 223
15285.77 215
15286.93 239
15288.10 214
15289.27 208
15290.44 191
15291.61 201
15292.78 196
15293.94 230
15295.11 209
15296.28 200
15297.45 203
15298.62 208
15299.79 212
15300.96 196
15302.13 182
15303.29 218
15304.46 219
15305.63 190
15306.80 212
15307.97 189
15309.14 208
15310.31 210
15311.48 214
15312.65 169
15313.82 207
15314.99 204
15316.16 204
15317.32 190
15318.49 192
15319.66 201
15320.83 195
15322.00 208
15323.17 171
15324.34 197
15325.51 174
15326.68 193
15327.85 188
15329.02 196
15330.19 217
15331.36 224
15332.53 205
15333.70 201
15334.87 193
15336.04 215
15337.21 207
15338.38 224
15339.55 190
15340.72 194
15341.89 238
15343.06 193
15344.23 199
15345.40 207
15346.58 195
15347.75 207
15348.92 204
15350.09 224
15351.26 211
15352.43 194
15353.60 212
15354.77 194
15355.94 204
15357.11 207
15358.28 229
15359.45 245
15360.63 184
15361.80 215
15362.97 216
15364.14 189
15365.31 210
15366.48 214
15367.65 213
15368.82 209
15370.00 236
15371.17 229
15372.34 203
15373.51 197
15374.68 222
15375.85 194
15377.02 197
15378.20 204
15379.37 238
15380.54 211
15381.71 240
15382.88 216
15384.06 242
15385.23 249
15386.40 225
15387.57 215
15388.74 194
15389.92 201
15391.09 236
15392.26 241
15393.43 264
15394.61 259
15395.78 251
15396.95 246
15398.12 235
15399.30 266
15400.47 222
15401.64 231
15402.81 248
15403.99 263
15405.16 224
15406.33 209
15407.51 220
15408.68 228
15409.85 237
15411.02 212
15412.20 204
15413.37 223
15414.54 240
15415.72 197
15416.89 226
15418.06 215
15419.24 233
15420.41 236
15421.58 226
15422.76 191
15423.93 190
15425.10 212
15426.28 204
15427.45 211
15428.62 195
15429.80 185
15430.97 186
15432.15 213
15433.32 181
15434.49 197
15435.67 195
15436.84 188
15438.02 196
15439.19 209
15440.36 184
15441.54 177
15442.71 183
15443.89 215
15445.06 165
15446.24 185
15447.41 201
15448.58 183
15449.76 189
15450.93 173
15452.11 194
15453.28 165
15454.46 200
15455.63 181
15456.81 197
15457.98 156
15459.16 212
15460.33 191
15461.51 198
15462.68 160
15463.86 179
15465.03 195
15466.21 200
15467.38 198
15468.56 182
15469.73 215
15470.91 209
15472.08 186
15473.26 166
15474.43 171
15475.61 170
15476.78 195
15477.96 179
15479.14 179
15480.31 165
15481.49 197
15482.66 182
15483.84 185
15485.01 192
15486.19 189
15487.37 204
15488.54 203
15489.72 190
15490.89 188
15492.07 201
15493.25 187
15494.42 196
15495.60 189
15496.78 197
15497.95 224
15499.13 189
15500.30 197
15501.48 164
15502.66 182
15503.83 176
15505.01 181
15506.19 170
15507.36 179
15508.54 167
15509.72 227
15510.89 194
15512.07 164
15513.25 182
15514.42 211
15515.60 194
15516.78 173
15517.96 178
15519.13 172
15520.31 212
15521.49 190
15522.66 206
15523.84 211
15525.02 196
15526.20 206
15527.37 205
15528.55 186
15529.73 178
15530.91 167
15532.08 189
15533.26 203
15534.44 155
15535.62 184
15536.80 183
15537.97 188
15539.15 207
15540.33 208
15541.51 182
15542.69 224
15543.86 225
15545.04 211
15546.22 213
15547.40 215
15548.58 202
15549.75 203
15550.93 192
15552.11 195
15553.29 166
15554.47 197
15555.65 190
15556.83 189
15558.00 202
15559.18 193
15560.36 204
15561.54 196
15562.72 189
15563.90 227
15565.08 233
15566.26 221
15567.43 209
15568.61 211
15569.79 238
15570.97 226
15572.15 229
15573.33 251
15574.51 193
15575.69 200
15576.87 170
15578.05 189
15579.23 196
15580.41 230
15581.59 201
15582.76 215
15583.94 204
15585.12 199
15586.30 214
15587.48 209
15588.66 216
15589.84 201
15591.02 249
15592.20 236
15593.38 216
15594.56 200
15595.74 206
15596.92 212
15598.10 218
15599.28 214
15600.46 199
15601.64 215
15602.82 251
15604.00 237
15605.18 231
15606.37 217
15607.55 229
15608.73 270
15609.91 222
15611.09 220
15612.27 228
15613.45 273
15614.63 253
15615.81 249
15616.99 256
15618.17 287
15619.35 255
15620.53 230
15621.72 240
15622.90 267
15624.08 260
15625.26 268
15626.44 264
15627.62 274
15628.80 253
15629.98 268
15631.17 281
15632.35 275
15633.53 277
15634.71 268
15635.89 315
15637.07 311
15638.25 287
15639.44 258
15640.62 284
15641.80 253
15642.98 291
15644.16 300
15645.35 290
15646.53 281
15647.71 286
15648.89 308
15650.07 268
15651.26 290
15652.44 306
15653.62 329
15654.80 308
15655.98 322
15657.17 312
15658.35 312
15659.53 309
15660.71 336
15661.90 301
15663.08 281
15664.26 290
15665.45 294
15666.63 320
15667.81 290
15668.99 307
15670.18 288
15671.36 338
15672.54 272
15673.73 324
15674.91 310
15676.09 325
15677.27 313
15678.46 307
15679.64 282
15680.82 277
15682.01 262
15683.19 276
15684.37 286
15685.56 272
15686.74 291
15687.92 299
15689.11 289
15690.29 275
15691.48 295
15692.66 287
15693.84 291
15695.03 302
15696.21 299
15697.39 290
15698.58 307
15699.76 283
15700.95 285
15702.13 304
15703.32 310
15704.50 328
15705.68 330
15706.87 312
15708.05 311
15709.24 325
15710.42 289
15711.61 285
15712.79 278
15713.97 341
15715.16 311
15716.34 298
15717.53 329
15718.71 380
15719.90 352
15721.08 321
15722.27 332
15723.45 302
15724.64 334
15725.82 350
15727.01 355
15728.19 317
15729.38 326
15730.56 336
15731.75 333
15732.93 304
15734.12 325
15735.30 305
15736.49 332
15737.67 370
15738.86 314
15740.05 314
15741.23 356
15742.42 359
15743.60 335
15744.79 380
15745.97 332
15747.16 337
15748.35 381
15749.53 384
15750.72 336
15751.90 350
15753.09 384
15754.27 350
15755.46 345
15756.65 351
15757.83 378
15759.02 375
15760.21 369
15761.39 337
15762.58 371
15763.76 353
15764.95 356
15766.14 346
15767.32 377
15768.51 346
15769.70 397
15770.88 355
15772.07 325
15773.26 327
15774.44 323
15775.63 351
15776.82 314
15778.01 313
15779.19 306
15780.38 343
15781.57 327
15782.75 341
15783.94 337
15785.13 347
15786.32 348
15787.50 307
15788.69 306
15789.88 316
15791.06 346
15792.25 361
15793.44 364
15794.63 318
15795.82 311
15797.00 339
15798.19 334
15799.38 318
15800.57 284
15801.75 304
15802.94 308
15804.13 298
15805.32 300
15806.51 299
15807.69 307
15808.88 311
15810.07 267
15811.26 289
15812.45 268
15813.63 287
15814.82 280
15816.01 291
15817.20 266
15818.39 257
15819.58 278
15820.77 298
15821.95 301
15823.14 277
15824.33 282
15825.52 257
15826.71 264
15827.90 275
15829.09 242
15830.28 244
15831.46 214
15832.65 260
15833.84 249
15835.03 260
15836.22 258
15837.41 262
15838.60 242
15839.79 259
15840.98 265
15842.17 261
15843.36 251
15844.55 241
15845.74 269
15846.93 284
15848.11 272
15849.30 255
15850.49 273
15851.68 262
15852.87 252
15854.06 251
15855.25 271
15856.44 247
15857.63 273
15858.82 283
15860.01 255
15861.20 225
15862.39 248
15863.58 248
15864.77 264
15865.96 280
15867.15 254
15868.34 272
15869.54 276
15870.73 274
15871.92 264
15873.11 280
15874.30 294
15875.49 290
15876.68 269
15877.87 276
15879.06 236
15880.25 253
15881.44 264
15882.63 257
15883.82 283
15885.01 270
15886.21 293
15887.40 288
15888.59 275
15889.78 298
15890.97 294
15892.16 290
15893.35 272
15894.54 283
15895.74 280
15896.93 280
15898.12 310
15899.31 256
15900.50 247
15901.69 316
15902.88 285
15904.08 317
15905.27 281
15906.46 290
15907.65 296
15908.84 334
15910.04 333
15911.23 299
15912.42 309
15913.61 338
15914.80 330
15916.00 314
15917.19 310
15918.38 279
15919.57 296
15920.76 328
15921.96 341
15923.15 335
15924.34 357
15925.53 285
15926.73 306
15927.92 286
15929.11 306
15930.31 361
15931.50 329
15932.69 309
15933.88 286
15935.08 348
15936.27 308
15937.46 322
15938.66 335
15939.85 334
15941.04 323
15942.23 309
15943.43 313
15944.62 298
15945.81 288
15947.01 340
15948.20 270
15949.39 286
15950.59 235
15951.78 272
15952.97 280
15954.17 249
15955.36 254
15956.56 272
15957.75 265
15958.94 250
15960.14 263
15961.33 266
15962.52 268
15963.72 266
15964.91 244
15966.11 298
15967.30 236
15968.49 220
15969.69 245
15970.88 246
15972.08 237
15973.27 252
15974.47 263
15975.66 239
15976.85 241
15978.05 230
15979.24 225
15980.44 258
15981.63 213
15982.83 189
15984.02 234
15985.22 204
15986.41 191
15987.61 203
15988.80 264
15990.00 223
15991.19 218
15992.39 242
15993.58 225
15994.78 241
15995.97 191
15997.17 216
15998.36 235
15999.56 200
16000.75 243
16001.95 220
16003.14 208
16004.34 195
16005.53 217
16006.73 197
16007.93 189
16009.12 187
16010.32 217
16011.51 208
16012.71 201
16013.90 197
16015.10 217
16016.30 224
16017.49 204
16018.69 220
16019.88 207
16021.08 194
16022.28 205
16023.47 229
16024.67 203
16025.87 212
16027.06 214
16028.26 244
16029.45 212
16030.65 176
16031.85 207
16033.04 186
16034.24 190
16035.44 163
16036.63 219
16037.83 175
16039.03 210
16040.22 200
16041.42 203
16042.62 205
16043.81 193
16045.01 197
16046.21 192
16047.41 180
16048.60 187
16049.80 203
16051.00 195
16052.19 193
16053.39 169
16054.59 198
16055.79 222
16056.98 187
16058.18 199
16059.38 226
16060.58 179
16061.77 179
16062.97 173
16064.17 231
16065.37 196
16066.57 158
16067.76 221
16068.96 227
16070.16 229
16071.36 177
16072.56 191
16073.75 176
16074.95 203
16076.15 186
16077.35 197
16078.55 197
16079.74 182
16080.94 206
16082.14 201
16083.34 195
16084.54 165
16085.74 194
16086.93 205
16088.13 172
16089.33 161
16090.53 209
16091.73 196
16092.93 198
16094.13 196
16095.33 193
16096.52 166
16097.72 183
16098.92 183
16100.12 162
16101.32 161
16102.52 178
16103.72 196
16104.92 174
16106.12 166
16107.32 158
16108.52 205
16109.72 163
16110.92 170
16112.11 175
16113.31 178
16114.51 193
16115.71 193
16116.91 172
16118.11 191
16119.31 207
16120.51 171
16121.71 163
16122.91 127
16124.11 149
16125.31 169
16126.51 197
16127.71 167
16128.91 169
16130.11 174
16131.31 190
16132.51 171
16133.71 184
16134.91 173
16136.11 204
16137.31 164
16138.52 167
16139.72 166
16140.92 165
16142.12 182
16143.32 183
16144.52 166
16145.72 173
16146.92 188
16148.12 165
16149.32 162
16150.52 131
16151.72 183
16152.92 187
16154.13 191
16155.33 182
16156.53 178
16157.73 179
16158.93 178
16160.13 153
16161.33 160
16162.53 204
16163.74 172
16164.94 152
16166.14 151
16167.34 162
16168.54 144
16169.74 195
16170.95 156
16172.15 179
16173.35 170
16174.55 184
16175.75 191
16176.95 171
16178.16 148
16179.36 141
16180.56 192
16181.76 188
16182.96 163
16184.17 187
16185.37 168
16186.57 162
16187.77 187
16188.98 191
16190.18 205
16191.38 162
16192.58 177
16193.79 185
16194.99 163
16196.19 191
16197.39 177
16198.60 192
16199.80 157
16201.00 170
16202.21 193
16203.41 184
16204.61 177
16205.81 180
16207.02 172
16208.22 158
16209.42 173
16210.63 198
16211.83 153
16213.03 171
16214.24 158
16215.44 193
16216.64 178
16217.85 190
16219.05 174
16220.25 213
16221.46 177
16222.66 181
16223.86 205
16225.07 201
16226.27 191
16227.48 178
16228.68 186
16229.88 187
16231.09 172
16232.29 188
16233.50 194
16234.70 193
16235.90 180
16237.11 209
16238.31 195
16239.52 193
16240.72 161
16241.92 166
16243.13 175
16244.33 191
16245.54 194
16246.74 192
16247.95 202
16249.15 213
16250.36 193
16251.56 179
16252.77 201
16253.97 190
16255.18 211
16256.38 187
16257.59 182
16258.79 184
16260.00 200
16261.20 212
16262.41 176
16263.61 180
16264.82 206
16266.02 211
16267.23 202
16268.43 183
16269.64 213
16270.84 181
16272.05 177
16273.25 187
16274.46 208
16275.66 215
16276.87 215
16278.08 222
16279.28 215
16280.49 205
16281.69 215
16282.90 235
16284.11 204
16285.31 205
16286.52 227
16287.72 200
16288.93 200
16290.14 223
16291.34 212
16292.55 219
16293.75 219
16294.96 194
16296.17 234
16297.37 232
16298.58 215
16299.79 238
16300.99 218
16302.20 217
16303.41 238
16304.61 259
16305.82 270
16307.03 218
16308.23 245
16309.44 266
16310.65 222
16311.85 255
16313.06 236
16314.27 240
16315.47 229
16316.68 211
16317.89 237
16319.10 208
16320.30 243
16321.51 232
16322.72 213
16323.93 201
16325.13 209
16326.34 217
16327.55 217
16328.76 201
16329.96 198
16331.17 242
16332.38 221
16333.59 189
16334.79 177
16336.00 219
16337.21 211
16338.42 190
16339.63 213
16340.83 182
16342.04 186
16343.25 247
16344.46 194
16345.67 174
16346.87 163
16348.08 200
16349.29 189
16350.50 186
16351.71 178
16352.92 165
16354.12 216
16355.33 235
16356.54 184
16357.75 165
16358.96 178
16360.17 189
16361.38 137
16362.59 169
16363.79 182
16365.00 169
16366.21 174
16367.42 183
16368.63 159
16369.84 162
16371.05 189
16372.26 153
16373.47 144
16374.68 183
16375.89 191
16377.09 186
16378.30 172
16379.51 161
16380.72 197
16381.93 207
16383.14 152
16384.35 131
16385.56 174
16386.77 162
16387.98 161
16389.19 141
16390.40 132
16391.61 159
16392.82 169
16394.03 196
16395.24 169
16396.45 158
16397.66 184
16398.87 200
16400.08 158
16401.29 143
16402.50 167
16403.71 162
16404.92 174
16406.13 155
16407.34 170
16408.55 161
16409.76 150
16410.98 141
16412.19 142
16413.40 173
16414.61 145
16415.82 167
16417.03 172
16418.24 144
16419.45 138
16420.66 154
16421.87 165
16423.08 166
16424.30 153
16425.51 144
16426.72 216
16427.93 191
16429.14 145
16430.35 177
16431.56 165
16432.77 181
16433.99 160
16435.20 175
16436.41 155
16437.62 151
16438.83 145
16440.04 168
16441.26 156
16442.47 130
16443.68 143
16444.89 143
16446.10 158
16447.31 147
16448.53 156
16449.74 160
16450.95 157
16452.16 125
16453.38 138
16454.59 148
16455.80 149
16457.01 165
16458.22 167
16459.44 136
16460.65 139
16461.86 171
16463.07 131
16464.29 136
16465.50 104
16466.71 142
16467.92 122
16469.14 133
16470.35 142
16471.56 149
16472.78 145
16473.99 154
16475.20 159
16476.42 172
16477.63 156
16478.84 160
16480.05 178
16481.27 146
16482.48 130
16483.69 141
16484.91 168
16486.12 138
16487.33 133
16488.55 138
16489.76 164
16490.98 137
16492.19 131
16493.40 133
16494.62 182
16495.83 128
16497.04 126
16498.26 129
16499.47 139
16500.69 141
16501.90 153
16503.11 165
16504.33 126
16505.54 153
16506.76 154
16507.97 169
16509.18 131
16510.40 132
16511.61 130
16512.83 161
16514.04 138
16515.26 131
16516.47 130
16517.69 128
16518.90 145
16520.11 155
16521.33 153
16522.54 129
16523.76 155
16524.97 150
16526.19 146
16527.40 145
16528.62 137
16529.83 173
16531.05 185
16532.26 144
16533.48 166
16534.69 153
16535.91 148
16537.12 145
16538.34 128
16539.56 168
16540.77 132
16541.99 156
16543.20 173
16544.42 143
16545.63 147
16546.85 140
16548.06 134
16549.28 153
16550.50 145
16551.71 141
16552.93 150
16554.14 149
16555.36 143
16556.57 146
16557.79 128
16559.01 138
16560.22 144
16561.44 162
16562.66 151
16563.87 135
16565.09 138
16566.30 151
16567.52 132
16568.74 127
16569.95 176
16571.17 148
16572.39 163
16573.60 139
16574.82 160
16576.04 152
16577.25 145
16578.47 141
16579.69 165
16580.90 160
16582.12 129
16583.34 146
16584.56 161
16585.77 146
16586.99 161
16588.21 164
16589.42 137
16590.64 159
16591.86 125
16593.08 150
16594.29 150
16595.51 146
16596.73 146
16597.95 162
16599.16 148
16600.38 157
16601.60 146
16602.82 143
16604.03 155
16605.25 158
16606.47 168
16607.69 145
16608.91 155
16610.12 127
16611.34 156
16612.56 123
16613.78 113
16615.00 117
16616.21 136
16617.43 146
16618.65 144
16619.87 123
16621.09 131
16622.31 156
16623.52 128
16624.74 149
16625.96 130
16627.18 150
16628.40 153
16629.62 144
16630.84 116
16632.05 126
16633.27 136
16634.49 145
16635.71 164
16636.93 116
16638.15 138
16639.37 141
16640.59 158
16641.81 121
16643.03 121
16644.24 151
16645.46 123
16646.68 145
16647.90 124
16649.12 139
16650.34 161
16651.56 148
16652.78 146
16654.00 107
16655.22 122
16656.44 137
16657.66 137
16658.88 112
16660.10 115
16661.32 151
16662.54 150
16663.76 125
16664.98 111
16666.20 149
16667.42 137
16668.64 138
16669.86 120
16671.08 147
16672.30 127
16673.52 134
16674.74 152
16675.96 151
16677.18 142
16678.40 135
16679.62 146
16680.84 133
16682.06 141
16683.28 113
16684.50 135
16685.73 121
16686.95 133
16688.17 120
16689.39 128
16690.61 121
16691.83 125
16693.05 122
16694.27 131
16695.49 114
16696.71 142
16697.94 122
16699.16 127
16700.38 116
16701.60 137
16702.82 152
16704.04 144
16705.26 135
16706.48 123
16707.71 129
16708.93 104
16710.15 131
16711.37 145
16712.59 136
16713.81 123
16715.04 138
16716.26 142
16717.48 160
16718.70 111
16719.92 134
16721.15 116
16722.37 107
16723.59 125
16724.81 109
16726.03 149
16727.26 126
16728.48 141
16729.70 114
16730.92 112
16732.15 106
16733.37 156
16734.59 123
16735.81 128
16737.04 135
16738.26 118
16739.48 118
16740.71 140
16741.93 127
16743.15 127
16744.37 141
16745.60 139
16746.82 154
16748.04 137
16749.27 144
16750.49 142
16751.71 140
16752.94 147
16754.16 134
16755.38 125
16756.61 111
16757.83 142
16759.05 123
16760.28 130
16761.50 118
16762.72 121
16763.95 119
16765.17 130
16766.39 123
16767.62 120
16768.84 114
16770.07 117
16771.29 146
16772.51 129
16773.74 104
16774.96 98
16776.19 126
16777.41 149
16778.63 127
16779.86 115
16781.08 150
16782.31 132
16783.53 141
16784.75 119
16785.98 119
16787.20 131
16788.43 132
16789.65 119
16790.88 104
16792.10 125
16793.33 130
16794.55 151
16795.78 162
16797.00 127
16798.23 112
16799.45 137
16800.68 138
16801.90 129
16803.13 121
16804.35 128
16805.58 110
16806.80 132
16808.03 117
16809.25 126
16810.48 141
16811.70 122
16812.93 125
16814.15 114
16815.38 112
16816.60 106
16817.83 145
16819.06 136
16820.28 120
16821.51 135
16822.73 142
16823.96 141
16825.18 147
16826.41 119
16827.64 133
16828.86 129
16830.09 143
16831.31 132
16832.54 132
16833.77 128
16834.99 122
16836.22 131
16837.45 125
16838.67 138
16839.90 126
16841.12 139
16842.35 146
16843.58 142
16844.80 136
16846.03 157
16847.26 150
16848.48 136
16849.71 150
16850.94 145
16852.16 120
16853.39 127
16854.62 126
16855.85 153
16857.07 142
16858.30 148
16859.53 176
16860.75 146
16861.98 162
16863.21 157
16864.44 164
16865.66 151
16866.89 153
16868.12 152
16869.35 176
16870.57 164
16871.80 150
16873.03 161
16874.26 170
16875.48 179
16876.71 158
16877.94 152
16879.17 166
16880.39 191
16881.62 171
16882.85 198
16884.08 167
16885.31 213
16886.53 186
16887.76 197
16888.99 185
16890.22 136
16891.45 186
16892.68 195
16893.90 174
16895.13 151
16896.36 210
16897.59 177
16898.82 168
16900.05 187
16901.28 211
16902.50 177
16903.73 184
16904.96 209
16906.19 189
16907.42 181
16908.65 151
16909.88 192
16911.11 170
16912.34 151
16913.56 164
16914.79 178
16916.02 166
16917.25 182
16918.48 198
16919.71 185
16920.94 153
16922.17 150
16923.40 136
16924.63 169
16925.86 136
16927.09 141
16928.32 166
16929.55 151
16930.78 146
16932.01 159
16933.24 155
16934.47 145
16935.70 145
16936.93 149
16938.16 159
16939.39 137
16940.62 142
16941.85 126
16943.08 131
16944.31 139
16945.54 138
16946.77 165
16948.00 139
16949.23 145
16950.46 121
16951.69 171
16952.92 123
16954.15 118
16955.38 133
16956.61 160
16957.84 144
16959.07 136
16960.30 140
16961.53 119
16962.76 118
16964.00 155
16965.23 140
16966.46 130
16967.69 144
16968.92 133
16970.15 134
16971.38 117
16972.61 151
16973.84 127
16975.08 158
16976.31 122
16977.54 155
16978.77 126
16980.00 123
16981.23 119
16982.47 120
16983.70 127
16984.93 132
16986.16 132
16987.39 137
16988.62 123
16989.86 125
16991.09 133
16992.32 136
16993.55 157
16994.78 122
16996.02 131
16997.25 126
16998.48 137
16999.71 130
17000.94 125
17002.18 116
17003.41 119
17004.64 132
17005.87 135
17007.11 114
17008.34 119
17009.57 130
17010.80 124
17012.04 149
17013.27 127
17014.50 133
17015.74 130
17016.97 133
17018.20 129
17019.43 145
17020.67 114
17021.90 135
17023.13 120
17024.37 125
17025.60 141
17026.83 121
17028.07 113
17029.30 132
17030.53 129
17031.77 117
17033.00 114
17034.23 115
17035.47 133
17036.70 111
17037.93 124
17039.17 142
17040.40 140
17041.63 109
17042.87 124
17044.10 132
17045.34 133
17046.57 119
17047.80 116
17049.04 135
17050.27 107
17051.51 111
17052.74 117
17053.97 118
17055.21 108
17056.44 108
17057.68 111
17058.91 111
17060.15 119
17061.38 134
17062.62 103
17063.85 131
17065.08 119
17066.32 101
17067.55 118
17068.79 117
17070.02 124
17071.26 120
17072.49 104
17073.73 90
17074.96 115
17076.20 117
17077.43 123
17078.67 127
17079.90 113
17081.14 134
17082.37 117
17083.61 146
17084.84 127
17086.08 128
17087.32 117
17088.55 121
17089.79 111
17091.02 100
17092.26 120
17093.49 119
17094.73 114
17095.96 113
17097.20 121
17098.44 131
17099.67 147
17100.91 124
17102.14 130
17103.38 110
17104.62 105
17105.85 113
17107.09 106
17108.32 115
17109.56 118
17110.80 118
17112.03 108
17113.27 96
17114.51 122
17115.74 110
17116.98 115
17118.21 121
17119.45 110
17120.69 101
17121.92 84
17123.16 118
17124.40 129
17125.64 130
17126.87 118
17128.11 108
17129.35 120
17130.58 133
17131.82 113
17133.06 103
17134.29 98
17135.53 94
17136.77 107
17138.01 112
17139.24 108
17140.48 127
17141.72 122
17142.96 100
17144.19 117
17145.43 114
17146.67 107
17147.91 106
17149.14 110
17150.38 113
17151.62 105
17152.86 99
17154.09 111
17155.33 105
17156.57 111
17157.81 121
17159.05 122
17160.28 107
17161.52 95
17162.76 117
17164.00 130
17165.24 95
17166.47 108
17167.71 122
17168.95 90
17170.19 101
17171.43 125
17172.67 133
17173.91 110
17175.14 119
17176.38 113
17177.62 114
17178.86 124
17180.10 110
17181.34 121
17182.58 114
17183.82 90
17185.05 116
17186.29 115
17187.53 98
17188.77 96
17190.01 116
17191.25 121
17192.49 140
17193.73 114
17194.97 107
17196.21 107
17197.45 99
17198.69 100
17199.93 117
17201.16 119
17202.40 119
17203.64 106
17204.88 121
17206.12 97
17207.36 104
17208.60 98
17209.84 123
17211.08 105
17212.32 120
17213.56 116
17214.80 136
17216.04 116
17217.28 97
17218.52 107
17219.76 104
17221.00 124
17222.24 100
17223.48 110
17224.72 85
17225.97 94
17227.21 102
17228.45 109
17229.69 85
17230.93 123
17232.17 132
17233.41 101
17234.65 94
17235.89 99
17237.13 129
17238.37 124
17239.61 108
17240.85 94
17242.09 98
17243.34 104
17244.58 106
17245.82 95
17247.06 111
17248.30 127
17249.54 119
17250.78 107
17252.02 107
17253.27 112
17254.51 125
17255.75 107
17256.99 87
17258.23 103
17259.47 122
17260.72 114
17261.96 101
17263.20 104
17264.44 113
17265.68 113
17266.92 107
17268.17 102
17269.41 103
17270.65 110
17271.89 97
17273.13 110
17274.38 101
17275.62 101
17276.86 114
17278.10 143
17279.35 115
17280.59 96
17281.83 108
17283.07 113
17284.32 102
17285.56 118
17286.80 93
17288.04 94
17289.29 113
17290.53 110
17291.77 110
17293.02 98
17294.26 99
17295.50 107
17296.74 102
17297.99 83
17299.23 87
17300.47 107
17301.72 128
17302.96 112
17304.20 92
17305.45 115
17306.69 130
17307.93 116
17309.18 102
17310.42 87
17311.66 97
17312.91 115
17314.15 106
17315.39 97
17316.64 110
17317.88 111
17319.13 116
17320.37 110
17321.61 94
17322.86 110
17324.10 117
17325.35 138
17326.59 113
17327.83 105
17329.08 103
17330.32 102
17331.57 104
17332.81 101
17334.05 102
17335.30 107
17336.54 101
17337.79 102
17339.03 112
17340.28 95
17341.52 104
17342.77 107
17344.01 118
17345.26 105
17346.50 114
17347.75 113
17348.99 121
17350.24 109
17351.48 111
17352.72 111
17353.97 107
17355.22 119
17356.46 102
17357.71 104
17358.95 100
17360.20 106
17361.44 98
17362.69 122
17363.93 89
17365.18 100
17366.42 104
17367.67 94
17368.91 90
17370.16 107
17371.41 99
17372.65 91
17373.90 144
17375.14 106
17376.39 97
17377.63 109
17378.88 112
17380.13 105
17381.37 106
17382.62 92
17383.86 87
17385.11 107
17386.36 97
17387.60 119
17388.85 105
17390.10 132
17391.34 109
17392.59 99
17393.84 120
17395.08 106
17396.33 116
17397.58 123
17398.82 95
17400.07 110
17401.32 114
17402.56 109
17403.81 107
17405.06 97
17406.30 111
17407.55 90
17408.80 99
17410.04 106
17411.29 119
17412.54 102
17413.79 113
17415.03 98
17416.28 114
17417.53 108
17418.77 124
17420.02 107
17421.27 101
17422.52 103
17423.76 93
17425.01 116
17426.26 95
17427.51 94
17428.76 109
17430.00 114
17431.25 106
17432.50 106
17433.75 99
17434.99 113
17436.24 98
17437.49 108
17438.74 110
17439.99 106
17441.24 107
17442.48 109
17443.73 96
17444.98 101
17446.23 94
17447.48 116
17448.73 100
17449.97 100
17451.22 99
17452.47 116
17453.72 123
17454.97 100
17456.22 104
17457.47 77
17458.71 86
17459.96 100
17461.21 89
17462.46 119
17463.71 132
17464.96 108
17466.21 107
17467.46 98
17468.71 121
17469.96 120
17471.21 98
17472.45 109
17473.70 100
17474.95 98
17476.20 119
17477.45 112
17478.70 105
17479.95 115
17481.20 102
17482.45 110
17483.70 92
17484.95 101
17486.20 96
17487.45 102
17488.70 105
17489.95 94
17491.20 95
17492.45 91
17493.70 133
17494.95 102
17496.20 106
17497.45 108
17498.70 107
17499.95 99
17501.20 115
17502.45 103
17503.70 103
17504.95 116
17506.20 87
17507.45 117
17508.70 109
17509.95 97
17511.21 94
17512.46 126
17513.71 99
17514.96 117
17516.21 127
17517.46 126
17518.71 116
17519.96 112
17521.21 104
17522.46 118
17523.72 107
17524.97 111
17526.22 124
17527.47 135
17528.72 128
17529.97 106
17531.22 121
17532.47 132
17533.73 114
17534.98 98
17536.23 130
17537.48 108
17538.73 141
17539.98 127
17541.24 135
17542.49 116
17543.74 112
17544.99 150
17546.24 113
17547.50 128
17548.75 109
17550.00 128
17551.25 119
17552.50 113
17553.76 128
17555.01 149
17556.26 111
17557.51 129
17558.77 110
17560.02 123
17561.27 117
17562.52 115
17563.78 126
17565.03 131
17566.28 138
17567.53 120
17568.79 124
17570.04 132
17571.29 141
17572.55 110
17573.80 110
17575.05 114
17576.30 123
17577.56 117
17578.81 135
17580.06 130
17581.32 113
17582.57 123
17583.82 128
17585.08 135
17586.33 108
17587.58 119
17588.84 103
17590.09 128
17591.34 111
17592.60 115
17593.85 121
17595.11 162
17596.36 135
17597.61 156
17598.87 144
17600.12 139
17601.37 154
17602.63 131
17603.88 127
17605.14 115
17606.39 142
17607.64 119
17608.90 114
17610.15 106
17611.41 128
17612.66 124
17613.92 156
17615.17 113
17616.42 138
17617.68 119
17618.93 116
17620.19 122
17621.44 120
17622.70 134
17623.95 118
17625.21 128
17626.46 110
17627.72 126
17628.97 130
17630.23 122
17631.48 113
17632.74 147
17633.99 124
17635.25 136
17636.50 136
17637.76 124
17639.01 136
17640.27 122
17641.52 119
17642.78 109
17644.03 122
17645.29 129
17646.55 137
17647.80 127
17649.06 113
17650.31 120
17651.57 126
17652.82 106
17654.08 121
17655.34 122
17656.59 95
17657.85 116
17659.10 131
17660.36 130
17661.62 108
17662.87 120
17664.13 132
17665.38 110
17666.64 108
17667.90 114
17669.15 127
17670.41 138
17671.67 123
17672.92 134
17674.18 87
17675.44 118
17676.69 117
17677.95 115
17679.21 119
17680.46 108
17681.72 138
17682.98 127
17684.23 111
17685.49 106
17686.75 101
17688.00 104
17689.26 122
17690.52 99
17691.78 142
17693.03 120
17694.29 116
17695.55 115
17696.80 105
17698.06 125
17699.32 97
17700.58 100
17701.83 100
17703.09 141
17704.35 105
17705.61 102
17706.86 89
17708.12 122
17709.38 109
17710.64 128
17711.90 109
17713.15 99
17714.41 107
17715.67 111
17716.93 101
17718.19 87
17719.44 127
17720.70 114
17721.96 99
17723.22 106
17724.48 116
17725.74 101
17726.99 111
17728.25 76
17729.51 91
17730.77 93
17732.03 125
17733.29 102
17734.55 118
17735.80 96
17737.06 112
17738.32 95
17739.58 97
17740.84 108
17742.10 103
17743.36 106
17744.62 92
17745.88 130
17747.13 106
17748.39 103
17749.65 102
17750.91 95
17752.17 90
17753.43 102
17754.69 99
17755.95 102
17757.21 104
17758.47 92
17759.73 101
17760.99 98
17762.25 94
17763.51 107
17764.77 118
17766.03 105
17767.29 118
17768.55 105
17769.81 103
17771.07 77
17772.33 124
17773.59 95
17774.85 104
17776.11 102
17777.37 103
17778.63 90
17779.89 88
17781.15 82
17782.41 83
17783.67 105
17784.93 89
17786.19 120
17787.45 102
17788.71 103
17789.97 104
17791.23 108
17792.49 107
17793.75 87
17795.02 88
17796.28 97
17797.54 95
17798.80 108
17800.06 102
17801.32 98
17802.58 94
17803.84 95
17805.10 110
17806.36 89
17807.63 98
17808.89 93
17810.15 95
17811.41 106
17812.67 86
17813.93 98
17815.19 105
17816.46 110
17817.72 101
17818.98 106
17820.24 65
17821.50 98
17822.77 103
17824.03 97
17825.29 77
17826.55 102
17827.81 70
17829.08 118
17830.34 107
17831.60 96
17832.86 91
17834.12 113
17835.39 92
17836.65 90
17837.91 92
17839.17 93
17840.44 102
17841.70 81
17842.96 100
17844.22 98
17845.49 108
17846.75 89
17848.01 106
17849.27 102
17850.54 95
17851.80 83
17853.06 105
17854.33 102
17855.59 102
17856.85 95
17858.11 85
17859.38 128
17860.64 85
17861.90 99
17863.17 94
17864.43 100
17865.69 81
17866.96 80
17868.22 79
17869.48 87
17870.75 80
17872.01 87
17873.28 92
17874.54 101
17875.80 86
17877.07 104
17878.33 86
17879.59 112
17880.86 104
17882.12 71
17883.39 109
17884.65 88
17885.91 119
17887.18 107
17888.44 108
17889.71 93
17890.97 102
17892.23 80
17893.50 82
17894.76 79
17896.03 94
17897.29 102
17898.56 106
17899.82 102
17901.09 89
17902.35 92
17903.62 90
17904.88 101
17906.15 74
17907.41 74
17908.67 96
17909.94 112
17911.20 106
17912.47 76
17913.73 92
17915.00 111
17916.26 112
17917.53 114
17918.80 114
17920.06 80
17921.33 104
17922.59 87
17923.86 103
17925.12 75
17926.39 91
17927.65 84
17928.92 101
17930.18 86
17931.45 81
17932.72 70
17933.98 69
17935.25 80
17936.51 85
17937.78 72
17939.05 81
17940.31 98
17941.58 102
17942.84 125
17944.11 101
17945.38 101
17946.64 97
17947.91 87
17949.17 84
17950.44 91
17951.71 85
17952.97 109
17954.24 94
17955.51 90
17956.77 60
17958.04 88
17959.31 91
17960.57 87
17961.84 94
17963.11 83
17964.37 83
17965.64 87
17966.91 98
17968.17 98
17969.44 73
17970.71 96
17971.98 81
17973.24 81
17974.51 75
17975.78 96
17977.04 84
17978.31 82
17979.58 78
17980.85 75
17982.11 83
17983.38 99
17984.65 106
17985.92 89
17987.18 92
17988.45 87
17989.72 88
17990.99 94
17992.26 109
17993.52 99
17994.79 96
17996.06 102
17997.33 104
17998.60 79
17999.86 103
18001.13 86
18002.40 97
18003.67 77
18004.94 100
18006.20 94
18007.47 95
18008.74 89
18010.01 97
18011.28 104
18012.55 122
18013.82 92
18015.08 105
18016.35 99
18017.62 98
18018.89 100
18020.16 85
18021.43 104
18022.70 93
18023.97 80
18025.24 86
18026.50 96
18027.77 83
18029.04 98
18030.31 111
18031.58 96
18032.85 97
18034.12 93
18035.39 96
18036.66 83
18037.93 86
18039.20 83
18040.47 85
18041.74 92
18043.01 100
18044.28 77
18045.55 84
18046.82 86
18048.09 83
18049.35 79
18050.62 96
18051.89 92
18053.16 96
18054.43 112
18055.70 78
18056.98 92
18058.25 78
18059.52 88
18060.79 83
18062.06 83
18063.33 98
18064.60 104
18065.87 100
18067.14 105
18068.41 92
18069.68 95
18070.95 89
18072.22 99
18073.49 82
18074.76 74
18076.03 105
18077.30 83
18078.57 108
18079.84 93
18081.12 105
18082.39 83
18083.66 120
18084.93 113
18086.20 71
18087.47 101
18088.74 94
18090.01 95
18091.29 104
18092.56 100
18093.83 112
18095.10 115
18096.37 104
18097.64 85
18098.91 108
18100.19 105
18101.46 87
18102.73 96
18104.00 89
18105.27 82
18106.54 101
18107.82 99
18109.09 106
18110.36 96
18111.63 89
18112.90 96
18114.18 106
18115.45 96
18116.72 88
18117.99 98
18119.27 105
18120.54 98
18121.81 103
18123.08 87
18124.36 81
18125.63 100
18126.90 96
18128.17 86
18129.45 81
18130.72 96
18131.99 94
18133.26 114
18134.54 75
18135.81 108
18137.08 99
18138.36 99
18139.63 106
18140.90 92
18142.18 107
18143.45 99
18144.72 91
18146.00 81
18147.27 86
18148.54 114
18149.82 110
18151.09 97
18152.36 94
18153.64 90
18154.91 100
18156.18 71
18157.46 88
18158.73 66
18160.00 98
18161.28 106
18162.55 98
18163.83 94
18165.10 93
18166.37 98
18167.65 80
18168.92 88
18170.20 82
18171.47 115
18172.74 108
18174.02 98
18175.29 91
18176.57 104
18177.84 98
18179.12 109
18180.39 95
18181.66 74
18182.94 90
18184.21 94
18185.49 98
18186.76 93
18188.04 106
18189.31 105
18190.59 99
18191.86 97
18193.14 101
18194.41 91
18195.69 78
18196.96 92
18198.24 102
18199.51 95
18200.79 80
18202.06 79
18203.34 89
18204.61 80
18205.89 99
18207.16 86
18208.44 83
18209.72 96
18210.99 88
18212.27 99
18213.54 78
18214.82 83
18216.09 86
18217.37 103
18218.65 89
18219.92 79
18221.20 88
18222.47 103
18223.75 102
18225.03 99
18226.30 88
18227.58 96
18228.85 103
18230.13 105
18231.41 94
18232.68 90
18233.96 104
18235.24 128
18236.51 108
18237.79 77
18239.06 80
18240.34 107
18241.62 89
18242.89 94
18244.17 104
18245.45 103
18246.73 82
18248.00 86
18249.28 75
18250.56 74
18251.83 85
18253.11 101
18254.39 99
18255.66 87
18256.94 82
18258.22 98
18259.50 106
18260.77 83
18262.05 89
18263.33 92
18264.61 116
18265.88 105
18267.16 95
18268.44 99
18269.72 92
18270.99 97
18272.27 89
18273.55 84
18274.83 125
18276.10 95
18277.38 98
18278.66 95
18279.94 97
18281.22 82
18282.49 96
18283.77 110
18285.05 94
18286.33 114
18287.61 97
18288.88 112
18290.16 70
18291.44 73
18292.72 103
18294.00 99
18295.28 79
18296.56 79
18297.83 89
18299.11 71
18300.39 96
18301.67 93
18302.95 73
18304.23 103
18305.51 100
18306.79 91
18308.06 69
18309.34 70
18310.62 107
18311.90 85
18313.18 83
18314.46 89
18315.74 95
18317.02 74
18318.30 83
18319.58 91
18320.86 115
18322.14 118
18323.42 93
18324.70 99
18325.97 74
18327.25 80
18328.53 79
18329.81 73
18331.09 88
18332.37 74
18333.65 102
18334.93 104
18336.21 107
18337.49 83
18338.77 74
18340.05 102
18341.33 92
18342.61 90
18343.89 81
18345.17 96
18346.45 108
18347.73 113
18349.02 94
18350.30 96
18351.58 82
18352.86 97
18354.14 100
18355.42 98
18356.70 85
18357.98 97
18359.26 90
18360.54 75
18361.82 69
18363.10 80
18364.38 83
18365.66 84
18366.95 65
18368.23 93
18369.51 86
18370.79 81
18372.07 86
18373.35 93
18374.63 93
18375.91 89
18377.20 83
18378.48 86
18379.76 80
18381.04 93
18382.32 100
18383.60 72
18384.88 79
18386.17 88
18387.45 96
18388.73 87
18390.01 89
18391.29 78
18392.58 91
18393.86 97
18395.14 89
18396.42 95
18397.70 89
18398.99 90
18400.27 93
18401.55 78
18402.83 76
18404.11 73
18405.40 94
18406.68 92
18407.96 96
18409.24 98
18410.53 97
18411.81 73
18413.09 97
18414.37 73
18415.66 102
18416.94 80
18418.22 85
18419.51 102
18420.79 92
18422.07 85
18423.36 85
18424.64 78
18425.92 85
18427.20 90
18428.49 63
18429.77 83
18431.05 90
18432.34 94
18433.62 74
18434.90 105
18436.19 103
18437.47 95
18438.75 85
18440.04 75
18441.32 65
18442.61 94
18443.89 86
18445.17 91
18446.46 80
18447.74 77
18449.02 91
18450.31 80
18451.59 100
18452.88 74
18454.16 81
18455.44 71
18456.73 61
18458.01 67
18459.30 87
18460.58 93
18461.87 86
18463.15 83
18464.43 102
18465.72 87
18467.00 76
18468.29 99
18469.57 72
18470.86 71
18472.14 73
18473.43 95
18474.71 104
18476.00 99
18477.28 108
18478.57 93
18479.85 87
18481.14 85
18482.42 85
18483.71 65
18484.99 104
18486.28 90
18487.56 84
18488.85 71
18490.13 74
18491.42 75
18492.70 84
18493.99 63
18495.27 72
18496.56 84
18497.85 103
18499.13 75
18500.42 91
18501.70 82
18502.99 96
18504.27 98
18505.56 78
18506.85 100
18508.13 86
18509.42 84
18510.70 89
18511.99 93
18513.28 83
18514.56 83
18515.85 71
18517.14 70
18518.42 93
18519.71 76
18520.99 82
18522.28 86
18523.57 86
18524.85 91
18526.14 87
18527.43 89
18528.71 77
18530.00 106
18531.29 97
18532.57 78
18533.86 85
18535.15 98
18536.43 92
18537.72 78
18539.01 96
18540.30 85
18541.58 86
18542.87 96
18544.16 74
18545.44 105
18546.73 88
18548.02 93
18549.31 89
18550.59 100
18551.88 107
18553.17 115
18554.46 83
18555.74 96
18557.03 97
18558.32 102
18559.61 93
18560.90 93
18562.18 89
18563.47 110
18564.76 93
18566.05 96
18567.33 83
18568.62 94
18569.91 112
18571.20 82
18572.49 86
18573.78 74
18575.06 100
18576.35 93
18577.64 89
18578.93 99
18580.22 92
18581.51 81
18582.79 105
18584.08 102
18585.37 98
18586.66 100
18587.95 96
18589.24 123
18590.53 93
18591.82 112
18593.10 105
18594.39 126
18595.68 101
18596.97 93
18598.26 105
18599.55 85
18600.84 102
18602.13 93
18603.42 99
18604.71 90
18606.00 102
18607.29 94
18608.58 96
18609.86 99
18611.15 113
18612.44 115
18613.73 122
18615.02 86
18616.31 91
18617.60 102
18618.89 102
18620.18 99
18621.47 104
18622.76 127
18624.05 103
18625.34 113
18626.63 102
18627.92 104
18629.21 91
18630.50 111
18631.79 102
18633.08 92
18634.37 89
18635.66 103
18636.95 104
18638.25 116
18639.54 81
18640.83 93
18642.12 98
18643.41 91
18644.70 122
18645.99 108
18647.28 119
18648.57 112
18649.86 93
18651.15 77
18652.44 100
18653.73 92
18655.03 85
18656.32 84
18657.61 84
18658.90 72
18660.19 82
18661.48 116
18662.77 96
18664.06 97
18665.36 112
18666.65 106
18667.94 78
18669.23 104
18670.52 80
18671.81 96
18673.11 99
18674.40 104
18675.69 87
18676.98 85
18678.27 99
18679.56 99
18680.86 101
18682.15 103
18683.44 103
18684.73 77
18686.03 100
18687.32 71
18688.61 82
18689.90 91
18691.19 99
18692.49 99
18693.78 87
18695.07 79
18696.36 95
18697.66 77
18698.95 88
18700.24 92
18701.53 66
18702.83 89
18704.12 64
18705.41 85
18706.71 69
18708.00 66
18709.29 65
18710.58 98
18711.88 81
18713.17 86
18714.46 88
18715.76 90
18717.05 91
18718.34 77
18719.64 98
18720.93 94
18722.22 97
18723.52 89
18724.81 79
18726.10 88
18727.40 86
18728.69 78
18729.99 84
18731.28 73
18732.57 85
18733.87 87
18735.16 81
18736.45 89
18737.75 69
18739.04 87
18740.34 95
18741.63 75
18742.92 67
18744.22 91
18745.51 73
18746.81 94
18748.10 71
18749.40 83
18750.69 78
18751.98 82
18753.28 100
18754.57 70
18755.87 79
18757.16 96
18758.46 95
18759.75 91
18761.05 76
18762.34 86
18763.64 85
18764.93 90
18766.23 100
18767.52 77
18768.82 109
18770.11 76
18771.41 77
18772.70 82
18774.00 79
18775.29 91
18776.59 89
18777.88 85
18779.18 98
18780.47 67
18781.77 85
18783.06 93
18784.36 92
18785.66 83
18786.95 85
18788.25 87
18789.54 85
18790.84 79
18792.13 89
18793.43 81
18794.73 80
18796.02 80
18797.32 75
18798.61 83
18799.91 88
18801.21 89
18802.50 74
18803.80 85
18805.10 80
18806.39 96
18807.69 76
18808.98 77
18810.28 76
18811.58 81
18812.87 96
18814.17 72
18815.47 85
18816.76 91
18818.06 100
18819.36 78
18820.65 75
18821.95 84
18823.25 88
18824.54 91
18825.84 74
18827.14 95
18828.44 80
18829.73 85
18831.03 78
18832.33 89
18833.62 72
18834.92 67
18836.22 82
18837.52 81
18838.81 78
18840.11 80
18841.41 70
18842.71 99
18844.00 80
18845.30 73
18846.60 88
18847.90 79
18849.20 78
18850.49 68
18851.79 77
18853.09 70
18854.39 76
18855.69 57
18856.98 65
18858.28 78
18859.58 97
18860.88 90
18862.18 71
18863.47 77
18864.77 89
18866.07 69
18867.37 81
18868.67 70
18869.97 91
18871.26 92
18872.56 68
18873.86 81
18875.16 74
18876.46 88
18877.76 80
18879.06 73
18880.36 83
18881.66 75
18882.95 63
18884.25 70
18885.55 86
18886.85 64
18888.15 76
18889.45 79
18890.75 77
18892.05 71
18893.35 77
18894.65 81
18895.95 87
18897.25 69
18898.55 82
18899.84 96
18901.14 77
18902.44 82
18903.74 95
18905.04 84
18906.34 92
18907.64 68
18908.94 90
18910.24 98
18911.54 78
18912.84 77
18914.14 71
18915.44 76
18916.74 85
18918.04 75
18919.34 68
18920.64 77
18921.94 87
18923.24 93
18924.54 78
18925.85 71
18927.15 71
18928.45 83
18929.75 95
18931.05 90
18932.35 78
18933.65 84
18934.95 66
18936.25 76
18937.55 77
18938.85 67
18940.15 63
18941.45 80
18942.76 82
18944.06 75
18945.36 93
18946.66 83
18947.96 90
18949.26 75
18950.56 80
18951.86 88
18953.17 71
18954.47 98
18955.77 75
18957.07 79
18958.37 74
18959.67 75
18960.97 88
18962.28 74
18963.58 66
18964.88 84
18966.18 104
18967.48 76
18968.79 64
18970.09 85
18971.39 90
18972.69 92
18973.99 73
18975.30 79
18976.60 87
18977.90 90
18979.20 89
18980.50 81
18981.81 85
18983.11 102
18984.41 99
18985.71 97
18987.02 84
18988.32 87
18989.62 89
18990.93 94
18992.23 78
18993.53 68
18994.83 97
18996.14 95
18997.44 71
18998.74 51
19000.05 69
19001.35 81
19002.65 68
19003.95 67
19005.26 64
19006.56 87
19007.86 92
19009.17 84
19010.47 73
19011.77 86
19013.08 82
19014.38 97
19015.68 67
19016.99 76
19018.29 87
19019.60 85
19020.90 68
19022.20 75
19023.51 82
19024.81 57
19026.11 65
19027.42 85
19028.72 83
19030.03 70
19031.33 74
19032.64 87
19033.94 99
19035.24 71
19036.55 87
19037.85 66
19039.16 84
19040.46 72
19041.77 85
19043.07 76
19044.37 72
19045.68 69
19046.98 71
19048.29 89
19049.59 79
19050.90 84
19052.20 63
19053.51 76
19054.81 81
19056.12 69
19057.42 80
19058.73 74
19060.03 72
19061.34 61
19062.64 81
19063.95 63
19065.25 81
19066.56 73
19067.86 90
19069.17 81
19070.47 93
19071.78 73
19073.09 106
19074.39 83
19075.70 86
19077.00 91
19078.31 77
19079.61 72
19080.92 84
19082.23 82
19083.53 54
19084.84 70
19086.14 75
19087.45 62
19088.76 63
19090.06 82
19091.37 82
19092.67 92
19093.98 81
19095.29 74
19096.59 72
19097.90 87
19099.21 85
19100.51 75
19101.82 74
19103.12 73
19104.43 68
19105.74 79
19107.04 79
19108.35 54
19109.66 72
19110.97 72
19112.27 65
19113.58 73
19114.89 82
19116.19 90
19117.50 88
19118.81 58
19120.11 78
19121.42 70
19122.73 74
19124.04 62
19125.34 69
19126.65 57
19127.96 70
19129.27 69
19130.57 59
19131.88 82
19133.19 76
19134.50 75
19135.80 82
19137.11 98
19138.42 72
19139.73 89
19141.03 98
19142.34 83
19143.65 79
19144.96 69
19146.27 79
19147.57 58
19148.88 74
19150.19 81
19151.50 76
19152.81 87
19154.12 83
19155.42 76
19156.73 92
19158.04 69
19159.35 68
19160.66 64
19161.97 87
19163.28 76
19164.58 79
19165.89 59
19167.20 68
19168.51 79
19169.82 89
19171.13 106
19172.44 69
19173.75 59
19175.05 85
19176.36 90
19177.67 73
19178.98 76
19180.29 96
19181.60 88
19182.91 83
19184.22 87
19185.53 89
19186.84 78
19188.15 89
19189.46 82
19190.77 88
19192.08 69
19193.39 94
19194.70 84
19196.01 99
19197.31 66
19198.62 66
19199.93 57
19201.24 67
19202.55 84
19203.86 84
19205.17 72
19206.48 72
19207.79 91
19209.10 70
19210.42 71
19211.73 73
19213.04 78
19214.35 72
19215.66 63
19216.97 61
19218.28 75
19219.59 54
19220.90 83
19222.21 75
19223.52 70
19224.83 74
19226.14 59
19227.45 75
19228.76 73
19230.07 78
19231.39 58
19232.70 72
19234.01 80
19235.32 93
19236.63 65
19237.94 76
19239.25 63
19240.56 96
19241.87 77
19243.19 74
19244.50 70
19245.81 63
19247.12 69
19248.43 68
19249.74 83
19251.05 62
19252.37 77
19253.68 81
19254.99 78
19256.30 46
19257.61 70
19258.93 77
19260.24 79
19261.55 73
19262.86 77
19264.17 58
19265.49 85
19266.80 78
19268.11 63
19269.42 61
19270.73 55
19272.05 106
19273.36 70
19274.67 84
19275.98 48
19277.30 82
19278.61 85
19279.92 91
19281.23 62
19282.55 72
19283.86 78
19285.17 71
19286.49 71
19287.80 75
19289.11 72
19290.42 84
19291.74 57
19293.05 66
19294.36 69
19295.68 62
19296.99 109
19298.30 68
19299.62 75
19300.93 59
19302.24 91
19303.56 73
19304.87 68
19306.18 64
19307.50 78
19308.81 65
19310.12 63
19311.44 65
19312.75 59
19314.07 75
19315.38 87
19316.69 86
19318.01 82
19319.32 73
19320.64 77
19321.95 86
19323.26 59
19324.58 86
19325.89 70
19327.21 77
19328.52 64
19329.83 83
19331.15 72
19332.46 65
19333.78 87
19335.09 71
19336.41 68
19337.72 85
19339.04 92
19340.35 67
19341.67 80
19342.98 67
19344.29 77
19345.61 73
19346.92 81
19348.24 82
19349.55 68
19350.87 73
19352.18 78
19353.50 76
19354.82 88
19356.13 85
19357.45 70
19358.76 84
19360.08 70
19361.39 90
19362.71 55
19364.02 70
19365.34 76
19366.65 72
19367.97 80
19369.28 80
19370.60 64
19371.92 68
19373.23 78
19374.55 71
19375.86 65
19377.18 77
19378.50 67
19379.81 72
19381.13 82
19382.44 64
19383.76 85
19385.08 81
19386.39 81
19387.71 79
19389.03 107
19390.34 84
19391.66 80
19392.97 79
19394.29 74
19395.61 90
19396.92 83
19398.24 84
19399.56 73
19400.87 86
19402.19 79
19403.51 72
19404.82 76
19406.14 83
19407.46 79
19408.78 93
19410.09 67
19411.41 64
19412.73 67
19414.04 74
19415.36 91
19416.68 80
19418.00 105
19419.31 91
19420.63 79
19421.95 72
19423.27 75
19424.58 111
19425.90 73
19427.22 71
19428.54 83
19429.85 74
19431.17 82
19432.49 87
19433.81 87
19435.13 77
19436.44 72
19437.76 87
19439.08 81
19440.40 103
19441.72 70
19443.03 82
19444.35 80
19445.67 100
19446.99 64
19448.31 81
19449.63 76
19450.94 80
19452.26 81
19453.58 80
19454.90 93
19456.22 86
19457.54 91
19458.86 74
19460.17 86
19461.49 71
19462.81 89
19464.13 80
19465.45 75
19466.77 71
19468.09 71
19469.41 73
19470.73 74
19472.04 77
19473.36 68
19474.68 53
19476.00 66
19477.32 75
19478.64 65
19479.96 78
19481.28 67
19482.60 68
19483.92 100
19485.24 91
19486.56 86
19487.88 80
19489.20 60
19490.52 78
19491.84 85
19493.16 80
19494.48 61
19495.80 77
19497.12 93
19498.44 82
19499.76 73
19501.08 62
19502.40 72
19503.72 70
19505.04 77
19506.36 66
19507.68 83
19509.00 75
19510.32 75
19511.64 57
19512.96 72
19514.28 71
19515.60 77
19516.92 80
19518.24 89
19519.56 76
19520.89 73
19522.21 76
19523.53 74
19524.85 59
19526.17 72
19527.49 87
19528.81 70
19530.13 68
19531.45 75
19532.78 101
19534.10 85
19535.42 79
19536.74 92
19538.06 91
19539.38 66
19540.70 86
19542.02 74
19543.35 70
19544.67 69
19545.99 96
19547.31 87
19548.63 64
19549.96 73
19551.28 80
19552.60 63
19553.92 74
19555.24 71
19556.56 66
19557.89 79
19559.21 62
19560.53 67
19561.85 89
19563.18 83
19564.50 76
19565.82 66
19567.14 78
19568.47 83
19569.79 97
19571.11 72
19572.43 69
19573.76 67
19575.08 96
19576.40 74
19577.72 76
19579.05 60
19580.37 66
19581.69 56
19583.02 82
19584.34 65
19585.66 69
19586.98 88
19588.31 63
19589.63 73
19590.95 72
19592.28 89
19593.60 57
19594.92 67
19596.25 73
19597.57 68
19598.89 79
19600.22 74
19601.54 68
19602.86 69
19604.19 73
19605.51 70
19606.84 78
19608.16 91
19609.48 72
19610.81 71
19612.13 91
19613.46 73
19614.78 79
19616.10 53
19617.43 70
19618.75 68
19620.08 76
19621.40 80
19622.72 67
19624.05 88
19625.37 86
19626.70 79
19628.02 90
19629.35 57
19630.67 76
19632.00 86
19633.32 65
19634.64 83
19635.97 58
19637.29 63
19638.62 87
19639.94 79
19641.27 75
19642.59 65
19643.92 65
19645.24 79
19646.57 92
19647.89 79
19649.22 81
19650.54 54
19651.87 88
19653.19 79
19654.52 76
19655.85 86
19657.17 82
19658.50 72
19659.82 73
19661.15 64
19662.47 67
19663.80 78
19665.12 75
19666.45 93
19667.78 70
19669.10 67
19670.43 74
19671.75 84
19673.08 61
19674.41 62
19675.73 78
19677.06 78
19678.38 56
19679.71 64
19681.04 65
19682.36 84
19683.69 75
19685.02 85
19686.34 72
19687.67 77
19689.00 68
19690.32 71
19691.65 66
19692.98 61
19694.30 62
19695.63 63
19696.96 75
19698.28 59
19699.61 57
19700.94 69
19702.26 72
19703.59 60
19704.92 65
19706.24 80
19707.57 65
19708.90 78
19710.23 65
19711.55 70
19712.88 62
19714.21 74
19715.54 60
19716.86 64
19718.19 61
19719.52 77
19720.85 64
19722.17 67
19723.50 65
19724.83 60
19726.16 81
19727.48 53
19728.81 74
19730.14 58
19731.47 61
19732.80 59
19734.12 69
19735.45 80
19736.78 64
19738.11 86
19739.44 76
19740.76 73
19742.09 52
19743.42 65
19744.75 78
19746.08 85
19747.41 65
19748.74 76
19750.06 64
19751.39 54
19752.72 68
19754.05 88
19755.38 58
19756.71 76
19758.04 69
19759.37 74
19760.69 71
19762.02 51
19763.35 63
19764.68 88
19766.01 80
19767.34 72
19768.67 78
19770.00 66
19771.33 82
19772.66 73
19773.99 65
19775.32 73
19776.65 81
19777.97 84
19779.30 70
19780.63 69
19781.96 55
19783.29 74
19784.62 66
19785.95 75
19787.28 63
19788.61 72
19789.94 88
19791.27 83
19792.60 64
19793.93 73
19795.26 82
19796.59 71
19797.92 67
19799.25 67
19800.58 63
19801.91 72
19803.24 69
19804.57 66
19805.91 76
19807.24 85
19808.57 85
19809.90 86
19811.23 78
19812.56 55
19813.89 60
19815.22 87
19816.55 84
19817.88 67
19819.21 64
19820.54 68
19821.87 70
19823.21 80
19824.54 75
19825.87 69
19827.20 76
19828.53 66
19829.86 72
19831.19 76
19832.52 82
19833.86 71
19835.19 74
19836.52 62
19837.85 58
19839.18 71
19840.51 57
19841.85 66
19843.18 50
19844.51 80
19845.84 80
19847.17 49
19848.50 72
19849.84 66
19851.17 78
19852.50 69
19853.83 56
19855.16 79
19856.50 79
19857.83 73
19859.16 74
19860.49 65
19861.83 68
19863.16 77
19864.49 69
19865.82 71
19867.16 58
19868.49 66
19869.82 65
19871.15 52
19872.49 62
19873.82 56
19875.15 84
19876.48 73
19877.82 71
19879.15 53
19880.48 42
19881.82 89
19883.15 68
19884.48 78
19885.82 63
19887.15 62
19888.48 65
19889.82 84
19891.15 72
19892.48 57
19893.82 84
19895.15 86
19896.48 84
19897.82 61
19899.15 63
19900.48 66
19901.82 92
19903.15 68
19904.49 65
19905.82 82
19907.15 70
19908.49 71
19909.82 72
19911.15 65
19912.49 72
19913.82 75
19915.16 75
19916.49 66
19917.83 67
19919.16 67
19920.49 64
19921.83 66
19923.16 69
19924.50 76
19925.83 71
19927.17 64
19928.50 61
19929.84 54
19931.17 89
19932.51 73
19933.84 77
19935.17 77
19936.51 69
19937.84 76
19939.18 79
19940.51 74
19941.85 72
19943.18 77
19944.52 56
19945.86 68
19947.19 70
19948.53 60
19949.86 73
19951.20 81
19952.53 67
19953.87 74
19955.20 62
19956.54 59
19957.87 67
19959.21 48
19960.55 76
19961.88 57
19963.22 67
19964.55 66
19965.89 77
19967.22 57
19968.56 65
19969.90 62
19971.23 75
19972.57 74
19973.90 91
19975.24 81
19976.58 64
19977.91 56
19979.25 75
19980.59 73
19981.92 84
19983.26 76
19984.59 46
19985.93 67
19987.27 55
19988.60 69
19989.94 86
19991.28 70
19992.61 73
19993.95 89
19995.29 85
19996.63 56
19997.96 83
19999.30 80
20000.64 68
20001.97 83
20003.31 66
20004.65 71
20005.98 95
20007.32 57
20008.66 74
20010.00 63
20011.33 88
20012.67 78
20014.01 57
20015.35 64
20016.68 64
20018.02 82
20019.36 68
20020.70 65
20022.03 59
20023.37 69
20024.71 81
20026.05 77
20027.39 92
20028.72 56
20030.06 76
20031.40 96
20032.74 74
20034.08 75
20035.41 59
20036.75 72
20038.09 79
20039.43 57
20040.77 67
20042.11 61
20043.44 65
20044.78 65
20046.12 66
20047.46 72
20048.80 80
20050.14 62
20051.48 66
20052.82 64
20054.15 77
20055.49 82
20056.83 77
20058.17 76
20059.51 63
20060.85 67
20062.19 75
20063.53 83
20064.87 68
20066.21 74
20067.55 77
20068.88 88
20070.22 78
20071.56 81
20072.90 76
20074.24 93
20075.58 74
20076.92 62
20078.26 63
20079.60 86
20080.94 74
20082.28 58
20083.62 58
20084.96 72
20086.30 67
20087.64 78
20088.98 63
20090.32 59
20091.66 72
20093.00 75
20094.34 80
20095.68 78
20097.02 59
20098.36 51
20099.70 77
20101.04 83
20102.38 66
20103.72 81
20105.06 89
20106.40 77
20107.74 75
20109.08 90
20110.43 76
20111.77 78
20113.11 68
20114.45 79
20115.79 75
20117.13 87
20118.47 79
20119.81 69
20121.15 74
20122.49 65
20123.83 67
20125.18 54
20126.52 64
20127.86 64
20129.20 68
20130.54 74
20131.88 62
20133.22 63
20134.57 73
20135.91 65
20137.25 65
20138.59 62
20139.93 77
20141.27 74
