# Supplementary material for: MALDI-TOF MS typing enables the classification of brewing yeasts of the genus Saccharomyces to major beer styles
Source: PLoS One. 2017 Aug 9;12(8):e0181694. doi: 10.1371/journal.pone.0181694 (PMC5549903; doi:10.1371/journal.pone.0181694)
Supplement: S15 File — The directory includes 90 raw files and was zipped to “.zip”; the folder has three strains with 30 spectra per strain; S1 Text explains the raw files with an example and Table 1 represents the yeast strains used within the experiment. (ZIP) [file pone.0181694.s018.zip › 43-45/30668-513-OG-Ale-Alt-YPG-18h-E-E_2015-11-10__0_A9_1.dat]

2000.57 2023
2000.99 1950
2001.41 2063
2001.83 2189
2002.26 2228
2002.68 2245
2003.10 2311
2003.52 2035
2003.94 2188
2004.36 1992
2004.79 1960
2005.21 1972
2005.63 1974
2006.05 1953
2006.48 1988
2006.90 1959
2007.32 1876
2007.74 1902
2008.16 1902
2008.59 2055
2009.01 2052
2009.43 2018
2009.85 2082
2010.28 2197
2010.70 2176
2011.12 2136
2011.55 2013
2011.97 1909
2012.39 1990
2012.81 2020
2013.24 1999
2013.66 2029
2014.08 2120
2014.51 1999
2014.93 1906
2015.35 1968
2015.78 1981
2016.20 1897
2016.62 1929
2017.05 2051
2017.47 2130
2017.89 2054
2018.32 1959
2018.74 1932
2019.16 2102
2019.59 2119
2020.01 1960
2020.43 1920
2020.86 2049
2021.28 2025
2021.70 1983
2022.13 2068
2022.55 2072
2022.98 2131
2023.40 1861
2023.82 1906
2024.25 1956
2024.67 1991
2025.10 1886
2025.52 1959
2025.95 1980
2026.37 1928
2026.79 1885
2027.22 1827
2027.64 1922
2028.07 2001
2028.49 1966
2028.92 1783
2029.34 2000
2029.77 2032
2030.19 2060
2030.61 1932
2031.04 1845
2031.46 1935
2031.89 2035
2032.31 1938
2032.74 2034
2033.16 2046
2033.59 1953
2034.01 2152
2034.44 2151
2034.86 2168
2035.29 2088
2035.72 2117
2036.14 2147
2036.57 2146
2036.99 2066
2037.42 2185
2037.84 2072
2038.27 2117
2038.69 1993
2039.12 2004
2039.54 2179
2039.97 2159
2040.40 2145
2040.82 2132
2041.25 2217
2041.67 2162
2042.10 2102
2042.53 2099
2042.95 2138
2043.38 2049
2043.80 1966
2044.23 2017
2044.66 1981
2045.08 1864
2045.51 1882
2045.94 1958
2046.36 1966
2046.79 1919
2047.21 2130
2047.64 1991
2048.07 1942
2048.49 1957
2048.92 2041
2049.35 2101
2049.77 1906
2050.20 1898
2050.63 1915
2051.06 1958
2051.48 1884
2051.91 1900
2052.34 1883
2052.76 1937
2053.19 1914
2053.62 1971
2054.04 1979
2054.47 2000
2054.90 2075
2055.33 2010
2055.75 2073
2056.18 1964
2056.61 1994
2057.04 2019
2057.46 1946
2057.89 2009
2058.32 2067
2058.75 1922
2059.17 2004
2059.60 1962
2060.03 1954
2060.46 1997
2060.89 2074
2061.31 1845
2061.74 1977
2062.17 2196
2062.60 2177
2063.03 2222
2063.45 2095
2063.88 2353
2064.31 2340
2064.74 2220
2065.17 2202
2065.60 2428
2066.02 2367
2066.45 2413
2066.88 2638
2067.31 2517
2067.74 2412
2068.17 2350
2068.60 2567
2069.02 2572
2069.45 2338
2069.88 2035
2070.31 2183
2070.74 2019
2071.17 2060
2071.60 2045
2072.03 2064
2072.46 2162
2072.89 1910
2073.31 2021
2073.74 2101
2074.17 2037
2074.60 2026
2075.03 2076
2075.46 2173
2075.89 2117
2076.32 2112
2076.75 2135
2077.18 2069
2077.61 2044
2078.04 2173
2078.47 2183
2078.90 2236
2079.33 2273
2079.76 2267
2080.19 2108
2080.62 2299
2081.05 2290
2081.48 2208
2081.91 2246
2082.34 2295
2082.77 2216
2083.20 2156
2083.63 2148
2084.06 2327
2084.49 2111
2084.92 2028
2085.35 1995
2085.78 1916
2086.21 2033
2086.64 1986
2087.07 1926
2087.50 1959
2087.93 1819
2088.36 1906
2088.80 1913
2089.23 2020
2089.66 2140
2090.09 2080
2090.52 2038
2090.95 1974
2091.38 1963
2091.81 1961
2092.24 2101
2092.67 2113
2093.11 1999
2093.54 2039
2093.97 2038
2094.40 1993
2094.83 1868
2095.26 2028
2095.69 2046
2096.13 2038
2096.56 1984
2096.99 1869
2097.42 1940
2097.85 1978
2098.28 2014
2098.72 1950
2099.15 1871
2099.58 1752
2100.01 1881
2100.44 1767
2100.88 1738
2101.31 1820
2101.74 1972
2102.17 2020
2102.60 1980
2103.04 1856
2103.47 1832
2103.90 1834
2104.33 1834
2104.77 1979
2105.20 1866
2105.63 1828
2106.06 1880
2106.50 2022
2106.93 2087
2107.36 2096
2107.79 1957
2108.23 2040
2108.66 2030
2109.09 2044
2109.53 2139
2109.96 2105
2110.39 1930
2110.83 1978
2111.26 2030
2111.69 2135
2112.12 1973
2112.56 1985
2112.99 1916
2113.42 2023
2113.86 2058
2114.29 1940
2114.72 2008
2115.16 1948
2115.59 2048
2116.03 2005
2116.46 1964
2116.89 1999
2117.33 1903
2117.76 1784
2118.19 1905
2118.63 1835
2119.06 1941
2119.50 1861
2119.93 1936
2120.36 1874
2120.80 1993
2121.23 1945
2121.67 1938
2122.10 1925
2122.53 1951
2122.97 2085
2123.40 2051
2123.84 1956
2124.27 1865
2124.71 1854
2125.14 1828
2125.58 1858
2126.01 2014
2126.45 1909
2126.88 1902
2127.31 1807
2127.75 1903
2128.18 1909
2128.62 1804
2129.05 1869
2129.49 1911
2129.92 2000
2130.36 1989
2130.79 2118
2131.23 2075
2131.66 2098
2132.10 2029
2132.54 2092
2132.97 2038
2133.41 2051
2133.84 2213
2134.28 2156
2134.71 2130
2135.15 2171
2135.58 2234
2136.02 2331
2136.45 2312
2136.89 2273
2137.33 2155
2137.76 2370
2138.20 2226
2138.63 2185
2139.07 2121
2139.51 2217
2139.94 2156
2140.38 2073
2140.81 2074
2141.25 2062
2141.69 2001
2142.12 2029
2142.56 2000
2143.00 1936
2143.43 1799
2143.87 1872
2144.30 1908
2144.74 1820
2145.18 1802
2145.61 1850
2146.05 1733
2146.49 1720
2146.92 1803
2147.36 1839
2147.80 1803
2148.24 1936
2148.67 1874
2149.11 1930
2149.55 2041
2149.98 2093
2150.42 2233
2150.86 2249
2151.29 2242
2151.73 2151
2152.17 2174
2152.61 2218
2153.04 2288
2153.48 2183
2153.92 2204
2154.36 2300
2154.79 2101
2155.23 1999
2155.67 1988
2156.11 2000
2156.54 1858
2156.98 2139
2157.42 2062
2157.86 1941
2158.30 1926
2158.73 1992
2159.17 2012
2159.61 2037
2160.05 1782
2160.49 1824
2160.92 2010
2161.36 2012
2161.80 2046
2162.24 2055
2162.68 1982
2163.12 1956
2163.55 1936
2163.99 2034
2164.43 2007
2164.87 2079
2165.31 2105
2165.75 2077
2166.19 1916
2166.63 1954
2167.06 2085
2167.50 1994
2167.94 2012
2168.38 1923
2168.82 2069
2169.26 2048
2169.70 2060
2170.14 2218
2170.58 2228
2171.02 2150
2171.45 2173
2171.89 2230
2172.33 2247
2172.77 2355
2173.21 2382
2173.65 2488
2174.09 2507
2174.53 2400
2174.97 2545
2175.41 2461
2175.85 2673
2176.29 2587
2176.73 2378
2177.17 2387
2177.61 2281
2178.05 2547
2178.49 2487
2178.93 2364
2179.37 2289
2179.81 2247
2180.25 2239
2180.69 2177
2181.13 2207
2181.57 2266
2182.01 2125
2182.45 2162
2182.89 2028
2183.33 1979
2183.77 2126
2184.21 1847
2184.65 1859
2185.09 1931
2185.53 1969
2185.97 2007
2186.42 2014
2186.86 1788
2187.30 2061
2187.74 2103
2188.18 2054
2188.62 2258
2189.06 2142
2189.50 2051
2189.94 2088
2190.38 1993
2190.83 2125
2191.27 2171
2191.71 2080
2192.15 1925
2192.59 2069
2193.03 2207
2193.47 2237
2193.92 2149
2194.36 2140
2194.80 2068
2195.24 2137
2195.68 2242
2196.12 2207
2196.57 2133
2197.01 2028
2197.45 2146
2197.89 2259
2198.33 2161
2198.78 2194
2199.22 2140
2199.66 2133
2200.10 2001
2200.54 2091
2200.99 2039
2201.43 2108
2201.87 2096
2202.31 2217
2202.76 2135
2203.20 2062
2203.64 2062
2204.08 2044
2204.53 2012
2204.97 1996
2205.41 1980
2205.85 2052
2206.30 2046
2206.74 2058
2207.18 1923
2207.62 2103
2208.07 2126
2208.51 2160
2208.95 2286
2209.40 2191
2209.84 2049
2210.28 2011
2210.73 2111
2211.17 2184
2211.61 2140
2212.06 2104
2212.50 2093
2212.94 2058
2213.39 2034
2213.83 2149
2214.27 2205
2214.72 2249
2215.16 2018
2215.60 1987
2216.05 2024
2216.49 2037
2216.94 2003
2217.38 2059
2217.82 2020
2218.27 2027
2218.71 2102
2219.16 1895
2219.60 1943
2220.04 1951
2220.49 2001
2220.93 1936
2221.38 1820
2221.82 1934
2222.27 2069
2222.71 2156
2223.15 2018
2223.60 2027
2224.04 2144
2224.49 2175
2224.93 2021
2225.38 2026
2225.82 2163
2226.27 2086
2226.71 2193
2227.16 2304
2227.60 2353
2228.05 2127
2228.49 2116
2228.94 2157
2229.38 2266
2229.83 2157
2230.27 2185
2230.72 2169
2231.16 2247
2231.61 2230
2232.05 2103
2232.50 2310
2232.94 2332
2233.39 2181
2233.83 2155
2234.28 2345
2234.73 2362
2235.17 2391
2235.62 2253
2236.06 2230
2236.51 2163
2236.95 2107
2237.40 2138
2237.85 2074
2238.29 1983
2238.74 1958
2239.18 1939
2239.63 1930
2240.08 1908
2240.52 1854
2240.97 1904
2241.42 2008
2241.86 1975
2242.31 1912
2242.75 1810
2243.20 1918
2243.65 2087
2244.09 1883
2244.54 1842
2244.99 1793
2245.43 1870
2245.88 1851
2246.33 1765
2246.77 1803
2247.22 1883
2247.67 1857
2248.12 1758
2248.56 1791
2249.01 1969
2249.46 1880
2249.90 1872
2250.35 1770
2250.80 1865
2251.24 1900
2251.69 1899
2252.14 1713
2252.59 1916
2253.03 1909
2253.48 1741
2253.93 1917
2254.38 1906
2254.82 1716
2255.27 1804
2255.72 1906
2256.17 1870
2256.62 1824
2257.06 1752
2257.51 1803
2257.96 1931
2258.41 1832
2258.86 1863
2259.30 1825
2259.75 2007
2260.20 1972
2260.65 1904
2261.10 1820
2261.54 1971
2261.99 2025
2262.44 2020
2262.89 2161
2263.34 2118
2263.79 1969
2264.23 2071
2264.68 2078
2265.13 1994
2265.58 1995
2266.03 2001
2266.48 2092
2266.93 2047
2267.38 1933
2267.82 1951
2268.27 2050
2268.72 2016
2269.17 2059
2269.62 2043
2270.07 2106
2270.52 2189
2270.97 2138
2271.42 2202
2271.87 2148
2272.32 2190
2272.77 2182
2273.22 2083
2273.66 2321
2274.11 2393
2274.56 2115
2275.01 1974
2275.46 2035
2275.91 1858
2276.36 1985
2276.81 1889
2277.26 1959
2277.71 2027
2278.16 1916
2278.61 2071
2279.06 2018
2279.51 1927
2279.96 1953
2280.41 1880
2280.86 2011
2281.31 2050
2281.76 2000
2282.21 1887
2282.66 1970
2283.11 1914
2283.56 1981
2284.02 1985
2284.47 1971
2284.92 2023
2285.37 2130
2285.82 1912
2286.27 1933
2286.72 2010
2287.17 2151
2287.62 2039
2288.07 2155
2288.52 2273
2288.97 2273
2289.42 2342
2289.88 2538
2290.33 2771
2290.78 3012
2291.23 3160
2291.68 3155
2292.13 3463
2292.58 3138
2293.03 3308
2293.49 3211
2293.94 2946
2294.39 2842
2294.84 2791
2295.29 2785
2295.74 2363
2296.20 2373
2296.65 2413
2297.10 2344
2297.55 2210
2298.00 2252
2298.46 2048
2298.91 2045
2299.36 2043
2299.81 2041
2300.26 2016
2300.72 2062
2301.17 1967
2301.62 2026
2302.07 1959
2302.52 1921
2302.98 1935
2303.43 1876
2303.88 1767
2304.33 1756
2304.79 1836
2305.24 1970
2305.69 1934
2306.14 1935
2306.60 2127
2307.05 2085
2307.50 2096
2307.96 2101
2308.41 2161
2308.86 2177
2309.31 2290
2309.77 2340
2310.22 2236
2310.67 2352
2311.13 2274
2311.58 2425
2312.03 2460
2312.49 2308
2312.94 2355
2313.39 2178
2313.85 2130
2314.30 2280
2314.75 2159
2315.21 2268
2315.66 2070
2316.12 2070
2316.57 2009
2317.02 1921
2317.48 1953
2317.93 2056
2318.38 2113
2318.84 2178
2319.29 2112
2319.75 2179
2320.20 2246
2320.65 2108
2321.11 2166
2321.56 2184
2322.02 2184
2322.47 2034
2322.93 2119
2323.38 2231
2323.83 2224
2324.29 2026
2324.74 2087
2325.20 2257
2325.65 2250
2326.11 2110
2326.56 2410
2327.02 2447
2327.47 2274
2327.93 2329
2328.38 2276
2328.84 2318
2329.29 2452
2329.75 2632
2330.20 2708
2330.66 2584
2331.11 2643
2331.57 2645
2332.02 2572
2332.48 2457
2332.93 2329
2333.39 2313
2333.84 2226
2334.30 2168
2334.75 2287
2335.21 2205
2335.67 2159
2336.12 2004
2336.58 2058
2337.03 2206
2337.49 2152
2337.94 2023
2338.40 2012
2338.86 2050
2339.31 2169
2339.77 2149
2340.22 2010
2340.68 1835
2341.14 1973
2341.59 2017
2342.05 1964
2342.50 1900
2342.96 2104
2343.42 2133
2343.87 2071
2344.33 2122
2344.79 1988
2345.24 2025
2345.70 2024
2346.16 2219
2346.61 2120
2347.07 2238
2347.53 2182
2347.98 2192
2348.44 2234
2348.90 2041
2349.35 2147
2349.81 2029
2350.27 2042
2350.72 2142
2351.18 2255
2351.64 2215
2352.10 2119
2352.55 2138
2353.01 2296
2353.47 2064
2353.93 2131
2354.38 2056
2354.84 2002
2355.30 1981
2355.76 1989
2356.21 1951
2356.67 2050
2357.13 1975
2357.59 2148
2358.04 2243
2358.50 2214
2358.96 2204
2359.42 1974
2359.87 2181
2360.33 2161
2360.79 2068
2361.25 1962
2361.71 2005
2362.17 2057
2362.62 1955
2363.08 1840
2363.54 2027
2364.00 2187
2364.46 1981
2364.92 1911
2365.37 2048
2365.83 1946
2366.29 2061
2366.75 1974
2367.21 2092
2367.67 1946
2368.13 1998
2368.58 1982
2369.04 2054
2369.50 2181
2369.96 2165
2370.42 2206
2370.88 2124
2371.34 2147
2371.80 2165
2372.26 2096
2372.72 2042
2373.17 2129
2373.63 2273
2374.09 2279
2374.55 2178
2375.01 1901
2375.47 2141
2375.93 1997
2376.39 2147
2376.85 2292
2377.31 2262
2377.77 2099
2378.23 2110
2378.69 2144
2379.15 2106
2379.61 2206
2380.07 2215
2380.53 2127
2380.99 2132
2381.45 2188
2381.91 2030
2382.37 2157
2382.83 2069
2383.29 2005
2383.75 2030
2384.21 2021
2384.67 2018
2385.13 2077
2385.59 1976
2386.05 1793
2386.51 1884
2386.97 2009
2387.43 2099
2387.89 1971
2388.35 2009
2388.82 1919
2389.28 2049
2389.74 2187
2390.20 2285
2390.66 2203
2391.12 2234
2391.58 2243
2392.04 2194
2392.50 2124
2392.96 2286
2393.42 2192
2393.89 2086
2394.35 2068
2394.81 2012
2395.27 1992
2395.73 1910
2396.19 1830
2396.65 2020
2397.12 2083
2397.58 1896
2398.04 1941
2398.50 1884
2398.96 2024
2399.42 2009
2399.89 1980
2400.35 2186
2400.81 2029
2401.27 1998
2401.73 1890
2402.20 1990
2402.66 1916
2403.12 1830
2403.58 1938
2404.04 1801
2404.51 1788
2404.97 1988
2405.43 1940
2405.89 1976
2406.36 1944
2406.82 1880
2407.28 1927
2407.74 1841
2408.21 2005
2408.67 1939
2409.13 2028
2409.59 2000
2410.06 1852
2410.52 1811
2410.98 1883
2411.45 1859
2411.91 1894
2412.37 1813
2412.84 1792
2413.30 1784
2413.76 1759
2414.22 1872
2414.69 1935
2415.15 2001
2415.61 1988
2416.08 2144
2416.54 2142
2417.00 2060
2417.47 2124
2417.93 2102
2418.40 2376
2418.86 2426
2419.32 2262
2419.79 2272
2420.25 2342
2420.71 2482
2421.18 2410
2421.64 2277
2422.11 2285
2422.57 2261
2423.03 2120
2423.50 2078
2423.96 1993
2424.43 1984
2424.89 1983
2425.35 2006
2425.82 2090
2426.28 1975
2426.75 2097
2427.21 2108
2427.68 2069
2428.14 1900
2428.61 1838
2429.07 1927
2429.54 1887
2430.00 1961
2430.46 1781
2430.93 1736
2431.39 1935
2431.86 2077
2432.32 2036
2432.79 1960
2433.25 2039
2433.72 2043
2434.18 2109
2434.65 2159
2435.11 2066
2435.58 2143
2436.04 2150
2436.51 2174
2436.98 2041
2437.44 2025
2437.91 1953
2438.37 1943
2438.84 2006
2439.30 2135
2439.77 1957
2440.23 2123
2440.70 2251
2441.17 2106
2441.63 2063
2442.10 2057
2442.56 2253
2443.03 2291
2443.50 2151
2443.96 2000
2444.43 2011
2444.89 2049
2445.36 1926
2445.83 2010
2446.29 1931
2446.76 2060
2447.23 2068
2447.69 1966
2448.16 1916
2448.62 1744
2449.09 1861
2449.56 1943
2450.02 1963
2450.49 1926
2450.96 1866
2451.42 1915
2451.89 1855
2452.36 1908
2452.82 1979
2453.29 1969
2453.76 1969
2454.23 2016
2454.69 1833
2455.16 1936
2455.63 1917
2456.09 1924
2456.56 1903
2457.03 1838
2457.50 1929
2457.96 2067
2458.43 2052
2458.90 2014
2459.37 1897
2459.83 1867
2460.30 1873
2460.77 2011
2461.24 1995
2461.70 1855
2462.17 1932
2462.64 2129
2463.11 1902
2463.58 1818
2464.04 1944
2464.51 1890
2464.98 1818
2465.45 2010
2465.92 1995
2466.38 1890
2466.85 1861
2467.32 1981
2467.79 1907
2468.26 1966
2468.73 2054
2469.19 2048
2469.66 2081
2470.13 2087
2470.60 1928
2471.07 1935
2471.54 1912
2472.01 1719
2472.47 1775
2472.94 1879
2473.41 1823
2473.88 1788
2474.35 1849
2474.82 1865
2475.29 1849
2475.76 1926
2476.23 1927
2476.70 1881
2477.16 1830
2477.63 1828
2478.10 2007
2478.57 1945
2479.04 1817
2479.51 1824
2479.98 1963
2480.45 1893
2480.92 1892
2481.39 1851
2481.86 1907
2482.33 1956
2482.80 1884
2483.27 1786
2483.74 1827
2484.21 1889
2484.68 1853
2485.15 1895
2485.62 1953
2486.09 1851
2486.56 1918
2487.03 1947
2487.50 1931
2487.97 2001
2488.44 2096
2488.91 1945
2489.38 2042
2489.85 2081
2490.32 1860
2490.79 1963
2491.26 2036
2491.73 1810
2492.20 1802
2492.67 2010
2493.14 2016
2493.61 2153
2494.09 2076
2494.56 2033
2495.03 2083
2495.50 2241
2495.97 2070
2496.44 2152
2496.91 2298
2497.38 2149
2497.85 2083
2498.32 1890
2498.80 1907
2499.27 2002
2499.74 2061
2500.21 2100
2500.68 1921
2501.15 1827
2501.62 1899
2502.10 1911
2502.57 1814
2503.04 1727
2503.51 1818
2503.98 1965
2504.45 1916
2504.93 1771
2505.40 1798
2505.87 1752
2506.34 1735
2506.81 1765
2507.29 1843
2507.76 2039
2508.23 2026
2508.70 2073
2509.17 2156
2509.65 2150
2510.12 2023
2510.59 2122
2511.06 2166
2511.54 2198
2512.01 1963
2512.48 2148
2512.95 2233
2513.43 2126
2513.90 2236
2514.37 2246
2514.84 2028
2515.32 2070
2515.79 2252
2516.26 2190
2516.74 2075
2517.21 2132
2517.68 2108
2518.16 1979
2518.63 2061
2519.10 2156
2519.57 2171
2520.05 2058
2520.52 2062
2520.99 2179
2521.47 2099
2521.94 2042
2522.42 1909
2522.89 1910
2523.36 1960
2523.84 2001
2524.31 1989
2524.78 1955
2525.26 1918
2525.73 1970
2526.20 1805
2526.68 2020
2527.15 2115
2527.63 1908
2528.10 1925
2528.57 1960
2529.05 1890
2529.52 1790
2530.00 1911
2530.47 1886
2530.95 1916
2531.42 1850
2531.89 1889
2532.37 1882
2532.84 1930
2533.32 1939
2533.79 1900
2534.27 1934
2534.74 1814
2535.22 1864
2535.69 1981
2536.17 1994
2536.64 1976
2537.11 2070
2537.59 1964
2538.06 1884
2538.54 1974
2539.01 2037
2539.49 2066
2539.97 1959
2540.44 2043
2540.92 2175
2541.39 1929
2541.87 2041
2542.34 2170
2542.82 2065
2543.29 2066
2543.77 2151
2544.24 2117
2544.72 1968
2545.19 2210
2545.67 2008
2546.15 2041
2546.62 2019
2547.10 2178
2547.57 1981
2548.05 2134
2548.52 2190
2549.00 2295
2549.48 2384
2549.95 2090
2550.43 2134
2550.91 2149
2551.38 2191
2551.86 2039
2552.33 2120
2552.81 2036
2553.29 2120
2553.76 2185
2554.24 2184
2554.72 2094
2555.19 2244
2555.67 2188
2556.15 2115
2556.62 2270
2557.10 2155
2557.58 1975
2558.05 1767
2558.53 2049
2559.01 1976
2559.48 2012
2559.96 2090
2560.44 2106
2560.91 2008
2561.39 2050
2561.87 1959
2562.35 1777
2562.82 1887
2563.30 1983
2563.78 1897
2564.26 1859
2564.73 1888
2565.21 1702
2565.69 1719
2566.17 1798
2566.64 1818
2567.12 1891
2567.60 1956
2568.08 1837
2568.55 1796
2569.03 1747
2569.51 1878
2569.99 1751
2570.47 1769
2570.94 1758
2571.42 1680
2571.90 1796
2572.38 1683
2572.86 1643
2573.33 1711
2573.81 1888
2574.29 1746
2574.77 1762
2575.25 1845
2575.73 1923
2576.20 1954
2576.68 2064
2577.16 1804
2577.64 1842
2578.12 1864
2578.60 1758
2579.08 1893
2579.56 1888
2580.03 1902
2580.51 1831
2580.99 1926
2581.47 1729
2581.95 1703
2582.43 1776
2582.91 1783
2583.39 1758
2583.87 1861
2584.35 1785
2584.83 1736
2585.30 1736
2585.78 1863
2586.26 2072
2586.74 1838
2587.22 1835
2587.70 1790
2588.18 1844
2588.66 1688
2589.14 1845
2589.62 1838
2590.10 1942
2590.58 1911
2591.06 1998
2591.54 1887
2592.02 1910
2592.50 2001
2592.98 1850
2593.46 1763
2593.94 1864
2594.42 1886
2594.90 1843
2595.38 1824
2595.86 1904
2596.34 1767
2596.82 1798
2597.30 1859
2597.78 1940
2598.26 1911
2598.74 1805
2599.23 1675
2599.71 1742
2600.19 1751
2600.67 1747
2601.15 1835
2601.63 1775
2602.11 1896
2602.59 1856
2603.07 1951
2603.55 1880
2604.03 1799
2604.52 1832
2605.00 1783
2605.48 1782
2605.96 1651
2606.44 1651
2606.92 1734
2607.40 1827
2607.88 1751
2608.37 1711
2608.85 1925
2609.33 1861
2609.81 1826
2610.29 1948
2610.77 2101
2611.26 1922
2611.74 1705
2612.22 1778
2612.70 1897
2613.18 1841
2613.67 1829
2614.15 1888
2614.63 1827
2615.11 1887
2615.59 2079
2616.08 1966
2616.56 2149
2617.04 1918
2617.52 1916
2618.01 1963
2618.49 1990
2618.97 2110
2619.45 1985
2619.93 2065
2620.42 2072
2620.90 1955
2621.38 1959
2621.87 1983
2622.35 2188
2622.83 1984
2623.31 1898
2623.80 1897
2624.28 1801
2624.76 1813
2625.25 1828
2625.73 1768
2626.21 1863
2626.70 1944
2627.18 1991
2627.66 1825
2628.15 2031
2628.63 2168
2629.11 2007
2629.60 1923
2630.08 1904
2630.56 1830
2631.05 2001
2631.53 2005
2632.01 1989
2632.50 2204
2632.98 2113
2633.46 2102
2633.95 2026
2634.43 1926
2634.92 2080
2635.40 2145
2635.88 1990
2636.37 2058
2636.85 1989
2637.34 1938
2637.82 1920
2638.31 1863
2638.79 1911
2639.27 1899
2639.76 1732
2640.24 1810
2640.73 2037
2641.21 2050
2641.70 1949
2642.18 2025
2642.67 1964
2643.15 1765
2643.63 1910
2644.12 1999
2644.60 1984
2645.09 1789
2645.57 1935
2646.06 2067
2646.54 1887
2647.03 1861
2647.51 1844
2648.00 1911
2648.48 1852
2648.97 1924
2649.46 1958
2649.94 2000
2650.43 1948
2650.91 1993
2651.40 1941
2651.88 1920
2652.37 1905
2652.85 1893
2653.34 1846
2653.82 1754
2654.31 1761
2654.80 1863
2655.28 1892
2655.77 1780
2656.25 1845
2656.74 1795
2657.23 1986
2657.71 1971
2658.20 1827
2658.68 1905
2659.17 1861
2659.66 1840
2660.14 1959
2660.63 1818
2661.11 1877
2661.60 1929
2662.09 1844
2662.57 1630
2663.06 1882
2663.55 1905
2664.03 1914
2664.52 1871
2665.01 1919
2665.49 1980
2665.98 1797
2666.47 1772
2666.95 1784
2667.44 1853
2667.93 1883
2668.42 1612
2668.90 1867
2669.39 2069
2669.88 2063
2670.36 1906
2670.85 1959
2671.34 1975
2671.83 2017
2672.31 2038
2672.80 2154
2673.29 2036
2673.78 2088
2674.26 2252
2674.75 2379
2675.24 2402
2675.73 2467
2676.21 2463
2676.70 2569
2677.19 2476
2677.68 2463
2678.16 2268
2678.65 2183
2679.14 2262
2679.63 2088
2680.12 2105
2680.61 2140
2681.09 2042
2681.58 2066
2682.07 2037
2682.56 2202
2683.05 2011
2683.53 1974
2684.02 1964
2684.51 1858
2685.00 1831
2685.49 1867
2685.98 1963
2686.47 2014
2686.95 1930
2687.44 1894
2687.93 1994
2688.42 1956
2688.91 1829
2689.40 1823
2689.89 1729
2690.38 1759
2690.87 1867
2691.35 1890
2691.84 2023
2692.33 1807
2692.82 1922
2693.31 1956
2693.80 1935
2694.29 1900
2694.78 1968
2695.27 2010
2695.76 1968
2696.25 1826
2696.74 1803
2697.23 1866
2697.72 1849
2698.21 1939
2698.70 1838
2699.19 1964
2699.68 1975
2700.17 2037
2700.66 1974
2701.15 1886
2701.64 1951
2702.13 2056
2702.62 2061
2703.11 2029
2703.60 1756
2704.09 1841
2704.58 1920
2705.07 1750
2705.56 1820
2706.05 1870
2706.54 1955
2707.03 1929
2707.52 1779
2708.01 1876
2708.50 1936
2708.99 1921
2709.48 1807
2709.97 1811
2710.46 1802
2710.96 1861
2711.45 1804
2711.94 1945
2712.43 1774
2712.92 1797
2713.41 1737
2713.90 1816
2714.39 1971
2714.88 1845
2715.38 1861
2715.87 1809
2716.36 1852
2716.85 1803
2717.34 1708
2717.83 1724
2718.32 1800
2718.82 1776
2719.31 1794
2719.80 1951
2720.29 1786
2720.78 1796
2721.27 2002
2721.77 2028
2722.26 1941
2722.75 1978
2723.24 2061
2723.73 1988
2724.23 2100
2724.72 2052
2725.21 2161
2725.70 2186
2726.19 1933
2726.69 1885
2727.18 1836
2727.67 1864
2728.16 1840
2728.66 1838
2729.15 1746
2729.64 1735
2730.13 1772
2730.63 1866
2731.12 1719
2731.61 1773
2732.11 1736
2732.60 1737
2733.09 1802
2733.58 1840
2734.08 1836
2734.57 1944
2735.06 1946
2735.56 1985
2736.05 1798
2736.54 1932
2737.04 1860
2737.53 1946
2738.02 1896
2738.52 2019
2739.01 2087
2739.50 1913
2740.00 1824
2740.49 1876
2740.98 1839
2741.48 1861
2741.97 2025
2742.46 2049
2742.96 1810
2743.45 1833
2743.95 1826
2744.44 1848
2744.93 1806
2745.43 1694
2745.92 1750
2746.42 1809
2746.91 1907
2747.40 1812
2747.90 1758
2748.39 1748
2748.89 1852
2749.38 1732
2749.88 1812
2750.37 1778
2750.86 1741
2751.36 1766
2751.85 1857
2752.35 1795
2752.84 1864
2753.34 2053
2753.83 1877
2754.33 1645
2754.82 1575
2755.32 1701
2755.81 1894
2756.31 1825
2756.80 1857
2757.30 1870
2757.79 1830
2758.29 1754
2758.78 1794
2759.28 1934
2759.77 2008
2760.27 1830
2760.76 1806
2761.26 1945
2761.75 1868
2762.25 1928
2762.75 1935
2763.24 1956
2763.74 1847
2764.23 1838
2764.73 1846
2765.22 1777
2765.72 1799
2766.22 1832
2766.71 1922
2767.21 1839
2767.70 1756
2768.20 1753
2768.70 1880
2769.19 1861
2769.69 1865
2770.18 1880
2770.68 1798
2771.18 1868
2771.67 1855
2772.17 1795
2772.67 1877
2773.16 1897
2773.66 2113
2774.16 2037
2774.65 2130
2775.15 2124
2775.65 2179
2776.14 2266
2776.64 2192
2777.14 2391
2777.63 2410
2778.13 2316
2778.63 2358
2779.12 2455
2779.62 2405
2780.12 2271
2780.62 2276
2781.11 2242
2781.61 2149
2782.11 2099
2782.60 2070
2783.10 1894
2783.60 1863
2784.10 1881
2784.59 1866
2785.09 1859
2785.59 1855
2786.09 1933
2786.58 1732
2787.08 1710
2787.58 1762
2788.08 1746
2788.58 1725
2789.07 1810
2789.57 1844
2790.07 1787
2790.57 1783
2791.07 1807
2791.56 1761
2792.06 1667
2792.56 1775
2793.06 1829
2793.56 1919
2794.06 1889
2794.55 1947
2795.05 1790
2795.55 1840
2796.05 1888
2796.55 1903
2797.05 1935
2797.55 1954
2798.04 1999
2798.54 2003
2799.04 2006
2799.54 2052
2800.04 2060
2800.54 2060
2801.04 1936
2801.54 1898
2802.04 1853
2802.53 1963
2803.03 2073
2803.53 2066
2804.03 1921
2804.53 1877
2805.03 2106
2805.53 2064
2806.03 1956
2806.53 2090
2807.03 2073
2807.53 2211
2808.03 2338
2808.53 2464
2809.03 2539
2809.53 2549
2810.03 2455
2810.53 2384
2811.03 2369
2811.53 2259
2812.03 2407
2812.53 2208
2813.03 2181
2813.53 2142
2814.03 1927
2814.53 2045
2815.03 2002
2815.53 2025
2816.03 1984
2816.53 1940
2817.03 1957
2817.53 1972
2818.03 1821
2818.53 1819
2819.03 1915
2819.53 2065
2820.03 1858
2820.53 1847
2821.03 1876
2821.53 2084
2822.03 2037
2822.54 1900
2823.04 2093
2823.54 1951
2824.04 1925
2824.54 1882
2825.04 1965
2825.54 2058
2826.04 1866
2826.54 1818
2827.05 1806
2827.55 1857
2828.05 1844
2828.55 1772
2829.05 1797
2829.55 1878
2830.05 1839
2830.56 1748
2831.06 1897
2831.56 1846
2832.06 1918
2832.56 1755
2833.06 1884
2833.57 1898
2834.07 1843
2834.57 1768
2835.07 1805
2835.57 1730
2836.08 1871
2836.58 1946
2837.08 1999
2837.58 2049
2838.09 1997
2838.59 2067
2839.09 2125
2839.59 2065
2840.09 2054
2840.60 1977
2841.10 1981
2841.60 1882
2842.11 1897
2842.61 1891
2843.11 1977
2843.61 1936
2844.12 1875
2844.62 1878
2845.12 1959
2845.62 2041
2846.13 1899
2846.63 1982
2847.13 2109
2847.64 2033
2848.14 1972
2848.64 1979
2849.15 2033
2849.65 2053
2850.15 2005
2850.66 2039
2851.16 2078
2851.66 2095
2852.17 2043
2852.67 1905
2853.17 2080
2853.68 2071
2854.18 1892
2854.69 1816
2855.19 1946
2855.69 1980
2856.20 1961
2856.70 1963
2857.20 1796
2857.71 1677
2858.21 1806
2858.72 1815
2859.22 1878
2859.73 1935
2860.23 1953
2860.73 1866
2861.24 1909
2861.74 1845
2862.25 1780
2862.75 1869
2863.26 1907
2863.76 1812
2864.27 1799
2864.77 1733
2865.27 1791
2865.78 1816
2866.28 1741
2866.79 1727
2867.29 1763
2867.80 1628
2868.30 1787
2868.81 1809
2869.31 1664
2869.82 1759
2870.32 1842
2870.83 1795
2871.33 1901
2871.84 1878
2872.34 1824
2872.85 1957
2873.36 1861
2873.86 1837
2874.37 1854
2874.87 2052
2875.38 2149
2875.88 2102
2876.39 2083
2876.89 1997
2877.40 1960
2877.91 2128
2878.41 2083
2878.92 1958
2879.42 1986
2879.93 2136
2880.44 2015
2880.94 1917
2881.45 1890
2881.95 1897
2882.46 1960
2882.97 1964
2883.47 1921
2883.98 2061
2884.49 2040
2884.99 2048
2885.50 1970
2886.00 2065
2886.51 2000
2887.02 1832
2887.52 1971
2888.03 1906
2888.54 1964
2889.04 2121
2889.55 2125
2890.06 2204
2890.57 2036
2891.07 2101
2891.58 2024
2892.09 1992
2892.59 1841
2893.10 2167
2893.61 2141
2894.12 2203
2894.62 2300
2895.13 2319
2895.64 2308
2896.14 2308
2896.65 2525
2897.16 2567
2897.67 2501
2898.17 2559
2898.68 2423
2899.19 2300
2899.70 2262
2900.21 2302
2900.71 2176
2901.22 2382
2901.73 2259
2902.24 2268
2902.74 2297
2903.25 2252
2903.76 2133
2904.27 2098
2904.78 2117
2905.29 2361
2905.79 2274
2906.30 2238
2906.81 2148
2907.32 2263
2907.83 2219
2908.34 2383
2908.84 2282
2909.35 2064
2909.86 2060
2910.37 1978
2910.88 1894
2911.39 1766
2911.90 1889
2912.40 1929
2912.91 1874
2913.42 1724
2913.93 1664
2914.44 1787
2914.95 1908
2915.46 1916
2915.97 1910
2916.48 1873
2916.99 1922
2917.50 1962
2918.00 1957
2918.51 1862
2919.02 1977
2919.53 2075
2920.04 1888
2920.55 1877
2921.06 1926
2921.57 2031
2922.08 1870
2922.59 1889
2923.10 1810
2923.61 1934
2924.12 1949
2924.63 2063
2925.14 1880
2925.65 1806
2926.16 1926
2926.67 1947
2927.18 2039
2927.69 2185
2928.20 2057
2928.71 2050
2929.22 1919
2929.73 1909
2930.24 1968
2930.75 1987
2931.26 1760
2931.77 1727
2932.28 1595
2932.79 1670
2933.30 1629
2933.82 1801
2934.33 1799
2934.84 1706
2935.35 1709
2935.86 1717
2936.37 1876
2936.88 1922
2937.39 1966
2937.90 1921
2938.41 1930
2938.92 2013
2939.44 1884
2939.95 2035
2940.46 2024
2940.97 1872
2941.48 1899
2941.99 1804
2942.50 1841
2943.02 1766
2943.53 1955
2944.04 2060
2944.55 2043
2945.06 1879
2945.57 1983
2946.09 2103
2946.60 2039
2947.11 1965
2947.62 2120
2948.13 2332
2948.64 2168
2949.16 2287
2949.67 2130
2950.18 2096
2950.69 2141
2951.21 2117
2951.72 1923
2952.23 1859
2952.74 1943
2953.25 1884
2953.77 1705
2954.28 1924
2954.79 1877
2955.30 1846
2955.82 1948
2956.33 2055
2956.84 1863
2957.36 1902
2957.87 1868
2958.38 1936
2958.89 2005
2959.41 1898
2959.92 1811
2960.43 1927
2960.95 1960
2961.46 1971
2961.97 1951
2962.49 2028
2963.00 2103
2963.51 1966
2964.03 2047
2964.54 2110
2965.05 1963
2965.57 2041
2966.08 2109
2966.59 2178
2967.11 2057
2967.62 1970
2968.13 1811
2968.65 1971
2969.16 1858
2969.67 1882
2970.19 1922
2970.70 1907
2971.22 1806
2971.73 1802
2972.24 2004
2972.76 1787
2973.27 1787
2973.79 1846
2974.30 1861
2974.82 1832
2975.33 1877
2975.84 1998
2976.36 1787
2976.87 1949
2977.39 1936
2977.90 1825
2978.42 1882
2978.93 1847
2979.45 1881
2979.96 1864
2980.47 1936
2980.99 1874
2981.50 1901
2982.02 1923
2982.53 1860
2983.05 1888
2983.56 1890
2984.08 1913
2984.59 1978
2985.11 2058
2985.62 2035
2986.14 1986
2986.66 2064
2987.17 2178
2987.69 2010
2988.20 1991
2988.72 2239
2989.23 2336
2989.75 2141
2990.26 2062
2990.78 2181
2991.29 2128
2991.81 2039
2992.33 2076
2992.84 2050
2993.36 2058
2993.87 1887
2994.39 1980
2994.91 1976
2995.42 2064
2995.94 2278
2996.45 2207
2996.97 2293
2997.49 2467
2998.00 2431
2998.52 2433
2999.04 2548
2999.55 2410
3000.07 2587
3000.58 2513
3001.10 2545
3001.62 2651
3002.13 2865
3002.65 2988
3003.17 3069
3003.68 3218
3004.20 3352
3004.72 3502
3005.23 3393
3005.75 3604
3006.27 3778
3006.79 3720
3007.30 3617
3007.82 3383
3008.34 3105
3008.85 2896
3009.37 2862
3009.89 2667
3010.41 2604
3010.92 2432
3011.44 2408
3011.96 2284
3012.48 2179
3012.99 2208
3013.51 2250
3014.03 2222
3014.55 2258
3015.06 2333
3015.58 2246
3016.10 2296
3016.62 2287
3017.14 2243
3017.65 2240
3018.17 2139
3018.69 2247
3019.21 2439
3019.73 2409
3020.24 2377
3020.76 2298
3021.28 2328
3021.80 2312
3022.32 2337
3022.84 2316
3023.35 2226
3023.87 2202
3024.39 2203
3024.91 2297
3025.43 2248
3025.95 2345
3026.47 2398
3026.98 2106
3027.50 2089
3028.02 2308
3028.54 2339
3029.06 2134
3029.58 1968
3030.10 2035
3030.62 2147
3031.14 2094
3031.65 2081
3032.17 2007
3032.69 2108
3033.21 2105
3033.73 2031
3034.25 2018
3034.77 2172
3035.29 2177
3035.81 2110
3036.33 2035
3036.85 1884
3037.37 2171
3037.89 1999
3038.41 2077
3038.93 2029
3039.45 2121
3039.97 2076
3040.49 2093
3041.01 1996
3041.53 1983
3042.05 2175
3042.57 2068
3043.09 2042
3043.61 2016
3044.13 1849
3044.65 2057
3045.17 1993
3045.69 2089
3046.21 2167
3046.73 2209
3047.25 2100
3047.77 2039
3048.29 1944
3048.81 2053
3049.33 1986
3049.85 1904
3050.37 2034
3050.89 1954
3051.42 1940
3051.94 1790
3052.46 1863
3052.98 1892
3053.50 1888
3054.02 1947
3054.54 1911
3055.06 1860
3055.58 1881
3056.11 1894
3056.63 1979
3057.15 1819
3057.67 1946
3058.19 1929
3058.71 1893
3059.23 1957
3059.76 1907
3060.28 1892
3060.80 1836
3061.32 1913
3061.84 1979
3062.36 1981
3062.89 1949
3063.41 2072
3063.93 1999
3064.45 1962
3064.97 2051
3065.50 2090
3066.02 2018
3066.54 2224
3067.06 2018
3067.58 1970
3068.11 2146
3068.63 2049
3069.15 2156
3069.67 2035
3070.20 2042
3070.72 1992
3071.24 1862
3071.76 2014
3072.29 2186
3072.81 2213
3073.33 2101
3073.85 2229
3074.38 2231
3074.90 2236
3075.42 2315
3075.95 2285
3076.47 2225
3076.99 2339
3077.51 2369
3078.04 2391
3078.56 2300
3079.08 2329
3079.61 2418
3080.13 2496
3080.65 2424
3081.18 2609
3081.70 2675
3082.22 2624
3082.75 2578
3083.27 2679
3083.80 2844
3084.32 2642
3084.84 2600
3085.37 2495
3085.89 2490
3086.41 2657
3086.94 2512
3087.46 2543
3087.99 2628
3088.51 2352
3089.03 2321
3089.56 2412
3090.08 2432
3090.61 2411
3091.13 2336
3091.65 2296
3092.18 2544
3092.70 2288
3093.23 2345
3093.75 2382
3094.28 2708
3094.80 2656
3095.33 2485
3095.85 2458
3096.38 2589
3096.90 2687
3097.42 2691
3097.95 2767
3098.47 2996
3099.00 3096
3099.52 3059
3100.05 3250
3100.57 3602
3101.10 3740
3101.62 4460
3102.15 5185
3102.67 5795
3103.20 6445
3103.73 7079
3104.25 7519
3104.78 7781
3105.30 7614
3105.83 7691
3106.35 7319
3106.88 6667
3107.40 6282
3107.93 5385
3108.45 4632
3108.98 4363
3109.51 4023
3110.03 3821
3110.56 3683
3111.08 3787
3111.61 3604
3112.14 3481
3112.66 3735
3113.19 4058
3113.71 3789
3114.24 3544
3114.77 3379
3115.29 3277
3115.82 3365
3116.35 3275
3116.87 2968
3117.40 2655
3117.93 2497
3118.45 2714
3118.98 2617
3119.50 2656
3120.03 2603
3120.56 2682
3121.09 2574
3121.61 2456
3122.14 2675
3122.67 2688
3123.19 2758
3123.72 2722
3124.25 2601
3124.77 2514
3125.30 2684
3125.83 2612
3126.36 2697
3126.88 2503
3127.41 2332
3127.94 2517
3128.46 2374
3128.99 2338
3129.52 2275
3130.05 2249
3130.57 2342
3131.10 2338
3131.63 2205
3132.16 2205
3132.69 2262
3133.21 2228
3133.74 2294
3134.27 2103
3134.80 2077
3135.32 2049
3135.85 2167
3136.38 2240
3136.91 2167
3137.44 2207
3137.97 2163
3138.49 2224
3139.02 2096
3139.55 2114
3140.08 2305
3140.61 2347
3141.14 2170
3141.66 2264
3142.19 2260
3142.72 2300
3143.25 2298
3143.78 2106
3144.31 2158
3144.84 2266
3145.36 2113
3145.89 2262
3146.42 2270
3146.95 2170
3147.48 2357
3148.01 2398
3148.54 2500
3149.07 2518
3149.60 2581
3150.13 2593
3150.66 2690
3151.18 2653
3151.71 2619
3152.24 2509
3152.77 2538
3153.30 2617
3153.83 2290
3154.36 2194
3154.89 2435
3155.42 2446
3155.95 2384
3156.48 2222
3157.01 2373
3157.54 2456
3158.07 2493
3158.60 2348
3159.13 2427
3159.66 2395
3160.19 2472
3160.72 2448
3161.25 2512
3161.78 2422
3162.31 2372
3162.84 2231
3163.37 2290
3163.90 2315
3164.43 2249
3164.96 2152
3165.49 2090
3166.02 2086
3166.55 2192
3167.08 2157
3167.61 2125
3168.15 2041
3168.68 1953
3169.21 2013
3169.74 1952
3170.27 1937
3170.80 2078
3171.33 1989
3171.86 1997
3172.39 2106
3172.92 2137
3173.46 2152
3173.99 2010
3174.52 2110
3175.05 2059
3175.58 2225
3176.11 2304
3176.64 2336
3177.17 2373
3177.71 2369
3178.24 2282
3178.77 2378
3179.30 2299
3179.83 2168
3180.36 2335
3180.90 2236
3181.43 2189
3181.96 1967
3182.49 1983
3183.02 2045
3183.56 2108
3184.09 2068
3184.62 1987
3185.15 1913
3185.68 2121
3186.22 2071
3186.75 1935
3187.28 1973
3187.81 1953
3188.35 1964
3188.88 1965
3189.41 1915
3189.94 2072
3190.48 2139
3191.01 2073
3191.54 1907
3192.07 1996
3192.61 2094
3193.14 2087
3193.67 1849
3194.21 1990
3194.74 2040
3195.27 1968
3195.81 2008
3196.34 2070
3196.87 1981
3197.40 1934
3197.94 1975
3198.47 1952
3199.00 2021
3199.54 2037
3200.07 1990
3200.60 2327
3201.14 2304
3201.67 2346
3202.21 2414
3202.74 2254
3203.27 2188
3203.81 2072
3204.34 2269
3204.87 2191
3205.41 2274
3205.94 2168
3206.48 2146
3207.01 2304
3207.54 2317
3208.08 2184
3208.61 2140
3209.15 2282
3209.68 2335
3210.21 2309
3210.75 2380
3211.28 2484
3211.82 2568
3212.35 2555
3212.89 2465
3213.42 2622
3213.96 2514
3214.49 2409
3215.02 2353
3215.56 2385
3216.09 2253
3216.63 2331
3217.16 2221
3217.70 2155
3218.23 2189
3218.77 2082
3219.30 2177
3219.84 2069
3220.37 2200
3220.91 2273
3221.44 2258
3221.98 2227
3222.51 2210
3223.05 2201
3223.58 2332
3224.12 2330
3224.66 2448
3225.19 2400
3225.73 2322
3226.26 2387
3226.80 2521
3227.33 2538
3227.87 2466
3228.41 2346
3228.94 2320
3229.48 2392
3230.01 2233
3230.55 2228
3231.08 2163
3231.62 2182
3232.16 2228
3232.69 2144
3233.23 2063
3233.77 2126
3234.30 2164
3234.84 2175
3235.37 2196
3235.91 2275
3236.45 2161
3236.98 2443
3237.52 2464
3238.06 2277
3238.59 2338
3239.13 2544
3239.67 2570
3240.20 2452
3240.74 2522
3241.28 2481
3241.81 2629
3242.35 2582
3242.89 2380
3243.42 2487
3243.96 2740
3244.50 2717
3245.04 2525
3245.57 2457
3246.11 2323
3246.65 2537
3247.19 2620
3247.72 2349
3248.26 2348
3248.80 2394
3249.33 2437
3249.87 2459
3250.41 2546
3250.95 2611
3251.49 2582
3252.02 2651
3252.56 2753
3253.10 2807
3253.64 2670
3254.17 2696
3254.71 2764
3255.25 2711
3255.79 2868
3256.33 2857
3256.86 2856
3257.40 2686
3257.94 2810
3258.48 2820
3259.02 3103
3259.56 3207
3260.09 3201
3260.63 3416
3261.17 3688
3261.71 3891
3262.25 4105
3262.79 4090
3263.33 4394
3263.86 4770
3264.40 4920
3264.94 5173
3265.48 5468
3266.02 5945
3266.56 5835
3267.10 6087
3267.64 6480
3268.18 6364
3268.71 6480
3269.25 6538
3269.79 6086
3270.33 5773
3270.87 5150
3271.41 4796
3271.95 4459
3272.49 3983
3273.03 3496
3273.57 3409
3274.11 3205
3274.65 2990
3275.19 2866
3275.73 2856
3276.27 2990
3276.81 2996
3277.35 2717
3277.89 2709
3278.43 2724
3278.97 2742
3279.51 2891
3280.05 2838
3280.59 2852
3281.13 2956
3281.67 3199
3282.21 3080
3282.75 2852
3283.29 2861
3283.83 2930
3284.37 2834
3284.91 2832
3285.45 2885
3285.99 3153
3286.53 3072
3287.07 2988
3287.61 2979
3288.15 3087
3288.69 3193
3289.23 3272
3289.77 3070
3290.32 3077
3290.86 2888
3291.40 2867
3291.94 2960
3292.48 2969
3293.02 2927
3293.56 3134
3294.10 3373
3294.64 3355
3295.19 3574
3295.73 3793
3296.27 4145
3296.81 4033
3297.35 3920
3297.89 4024
3298.43 3962
3298.98 4033
3299.52 3839
3300.06 3524
3300.60 3183
3301.14 3360
3301.68 3125
3302.23 3106
3302.77 2971
3303.31 2920
3303.85 2831
3304.39 2898
3304.94 2833
3305.48 2728
3306.02 2829
3306.56 2777
3307.10 2641
3307.65 2719
3308.19 2719
3308.73 3039
3309.27 2764
3309.82 2768
3310.36 2770
3310.90 2764
3311.44 2814
3311.99 2723
3312.53 2607
3313.07 2827
3313.62 2889
3314.16 2932
3314.70 2839
3315.24 2917
3315.79 2964
3316.33 2898
3316.87 2888
3317.42 2896
3317.96 3116
3318.50 3164
3319.05 3178
3319.59 3201
3320.13 3084
3320.68 3284
3321.22 3178
3321.76 3331
3322.31 3362
3322.85 3289
3323.39 3344
3323.94 3309
3324.48 3027
3325.02 3106
3325.57 3296
3326.11 3096
3326.66 3263
3327.20 3109
3327.74 2902
3328.29 2811
3328.83 2977
3329.38 3083
3329.92 3017
3330.46 2991
3331.01 3223
3331.55 3608
3332.10 4097
3332.64 4523
3333.19 5143
3333.73 6074
3334.27 6939
3334.82 8302
3335.36 9681
3335.91 10979
3336.45 12354
3337.00 13338
3337.54 14105
3338.09 14818
3338.63 14538
3339.18 14052
3339.72 13075
3340.27 11444
3340.81 10033
3341.36 8550
3341.90 7426
3342.45 6140
3342.99 5555
3343.54 4830
3344.08 4231
3344.63 3786
3345.17 3525
3345.72 3486
3346.27 3369
3346.81 3052
3347.36 3284
3347.90 3223
3348.45 3361
3348.99 3510
3349.54 3568
3350.08 3578
3350.63 3642
3351.18 3797
3351.72 3995
3352.27 3837
3352.81 4080
3353.36 4104
3353.91 4225
3354.45 4255
3355.00 4140
3355.54 4057
3356.09 3753
3356.64 3562
3357.18 3562
3357.73 3334
3358.28 3147
3358.82 2999
3359.37 2898
3359.92 2755
3360.46 2771
3361.01 2812
3361.56 2834
3362.10 2936
3362.65 2886
3363.20 2970
3363.74 3026
3364.29 2908
3364.84 3065
3365.38 3099
3365.93 2841
3366.48 2932
3367.03 3079
3367.57 3096
3368.12 3061
3368.67 2820
3369.22 2971
3369.76 2922
3370.31 2929
3370.86 2911
3371.40 2902
3371.95 3058
3372.50 3003
3373.05 3077
3373.60 3201
3374.14 3141
3374.69 3224
3375.24 3452
3375.79 3455
3376.33 3517
3376.88 3566
3377.43 3639
3377.98 3286
3378.53 3052
3379.07 2868
3379.62 2970
3380.17 2778
3380.72 2733
3381.27 2684
3381.82 2597
3382.36 2540
3382.91 2563
3383.46 2479
3384.01 2465
3384.56 2532
3385.11 2455
3385.66 2498
3386.20 2459
3386.75 2456
3387.30 2394
3387.85 2446
3388.40 2355
3388.95 2330
3389.50 2447
3390.05 2470
3390.60 2579
3391.15 2329
3391.69 2198
3392.24 2401
3392.79 2287
3393.34 2449
3393.89 2400
3394.44 2352
3394.99 2209
3395.54 2139
3396.09 2131
3396.64 2146
3397.19 2103
3397.74 2107
3398.29 2096
3398.84 2070
3399.39 2194
3399.94 2114
3400.49 2117
3401.04 2120
3401.59 2150
3402.14 2227
3402.69 2109
3403.24 2145
3403.79 2010
3404.34 2111
3404.89 2218
3405.44 2083
3405.99 2061
3406.54 2155
3407.09 2191
3407.64 2096
3408.19 2012
3408.74 2119
3409.29 2063
3409.84 2167
3410.39 2201
3410.94 2287
3411.49 2325
3412.05 2269
3412.60 2422
3413.15 2457
3413.70 2351
3414.25 2409
3414.80 2375
3415.35 2284
3415.90 2252
3416.45 2400
3417.00 2525
3417.56 2268
3418.11 2269
3418.66 2105
3419.21 2170
3419.76 2186
3420.31 2064
3420.86 2080
3421.42 2216
3421.97 2179
3422.52 2405
3423.07 2411
3423.62 2291
3424.17 2316
3424.73 2442
3425.28 2595
3425.83 2652
3426.38 2485
3426.93 2536
3427.49 2175
3428.04 2229
3428.59 2250
3429.14 2273
3429.69 2365
3430.25 2331
3430.80 2218
3431.35 2212
3431.90 2138
3432.46 2281
3433.01 2228
3433.56 2204
3434.11 2329
3434.67 2261
3435.22 2198
3435.77 2275
3436.33 2131
3436.88 1971
3437.43 2183
3437.98 2206
3438.54 2109
3439.09 2338
3439.64 2330
3440.20 2183
3440.75 2415
3441.30 2345
3441.86 2191
3442.41 2333
3442.96 2302
3443.52 2270
3444.07 2229
3444.62 2274
3445.18 2202
3445.73 2301
3446.28 2305
3446.84 2013
3447.39 2066
3447.94 1997
3448.50 2032
3449.05 2170
3449.61 2071
3450.16 2013
3450.71 2005
3451.27 2143
3451.82 1914
3452.38 2025
3452.93 2114
3453.48 2061
3454.04 1973
3454.59 1840
3455.15 1913
3455.70 1976
3456.26 1894
3456.81 1909
3457.36 2006
3457.92 1906
3458.47 1931
3459.03 2003
3459.58 2177
3460.14 2310
3460.69 2014
3461.25 2067
3461.80 2070
3462.36 2179
3462.91 2205
3463.47 2037
3464.02 2189
3464.58 2213
3465.13 2175
3465.69 2240
3466.24 2184
3466.80 2133
3467.35 2083
3467.91 2173
3468.46 2343
3469.02 2311
3469.57 2318
3470.13 2156
3470.68 2233
3471.24 2335
3471.80 2389
3472.35 2269
3472.91 2315
3473.46 2199
3474.02 2214
3474.57 2237
3475.13 2310
3475.69 2348
3476.24 2223
3476.80 2454
3477.35 2336
3477.91 2257
3478.47 2284
3479.02 2516
3479.58 2612
3480.14 2496
3480.69 2518
3481.25 2663
3481.80 2686
3482.36 2770
3482.92 2540
3483.47 2593
3484.03 2687
3484.59 2492
3485.14 2549
3485.70 2645
3486.26 2573
3486.81 2682
3487.37 2462
3487.93 2660
3488.49 2961
3489.04 3190
3489.60 3432
3490.16 3809
3490.71 3750
3491.27 4264
3491.83 4788
3492.39 4953
3492.94 5310
3493.50 5542
3494.06 5453
3494.62 5454
3495.17 5360
3495.73 5323
3496.29 5317
3496.85 5171
3497.40 5241
3497.96 5253
3498.52 5303
3499.08 5674
3499.63 6165
3500.19 6232
3500.75 6682
3501.31 7102
3501.87 7035
3502.42 6844
3502.98 6740
3503.54 6803
3504.10 6621
3504.66 6353
3505.22 6388
3505.77 6511
3506.33 6454
3506.89 6690
3507.45 6919
3508.01 6687
3508.57 6191
3509.12 5939
3509.68 5471
3510.24 5296
3510.80 4934
3511.36 4566
3511.92 4005
3512.48 3725
3513.04 3492
3513.60 3416
3514.15 3090
3514.71 3014
3515.27 2905
3515.83 2926
3516.39 2898
3516.95 2590
3517.51 2419
3518.07 2555
3518.63 2843
3519.19 2675
3519.75 2796
3520.31 2796
3520.87 2704
3521.43 2585
3521.98 2632
3522.54 2673
3523.10 2746
3523.66 2684
3524.22 2551
3524.78 2718
3525.34 2676
3525.90 2578
3526.46 2543
3527.02 2507
3527.58 2561
3528.14 2484
3528.70 2209
3529.26 2330
3529.82 2247
3530.38 2251
3530.95 2402
3531.51 2273
3532.07 2241
3532.63 2251
3533.19 2299
3533.75 2165
3534.31 2257
3534.87 2408
3535.43 2338
3535.99 2363
3536.55 2331
3537.11 2302
3537.67 2499
3538.23 2372
3538.79 2479
3539.36 2310
3539.92 2352
3540.48 2463
3541.04 2378
3541.60 2407
3542.16 2348
3542.72 2452
3543.28 2437
3543.85 2350
3544.41 2292
3544.97 2292
3545.53 2235
3546.09 2166
3546.65 2263
3547.21 2346
3547.78 2220
3548.34 2262
3548.90 2213
3549.46 2253
3550.02 2169
3550.59 2185
3551.15 2132
3551.71 2197
3552.27 2065
3552.83 2104
3553.40 1998
3553.96 1952
3554.52 1876
3555.08 1912
3555.64 1908
3556.21 1910
3556.77 1901
3557.33 1903
3557.89 2036
3558.46 2020
3559.02 1965
3559.58 2130
3560.14 2034
3560.71 1976
3561.27 2027
3561.83 1944
3562.40 2054
3562.96 2027
3563.52 2098
3564.08 2029
3564.65 1978
3565.21 2027
3565.77 1921
3566.34 2086
3566.90 1993
3567.46 1991
3568.03 1940
3568.59 1919
3569.15 1875
3569.72 1939
3570.28 2132
3570.84 1970
3571.41 1817
3571.97 1800
3572.53 1926
3573.10 2068
3573.66 1934
3574.23 1846
3574.79 1862
3575.35 1806
3575.92 1962
3576.48 1915
3577.05 2122
3577.61 2082
3578.17 2038
3578.74 2073
3579.30 2207
3579.87 2213
3580.43 2238
3580.99 2151
3581.56 2100
3582.12 1960
3582.69 2039
3583.25 2175
3583.82 2129
3584.38 2029
3584.95 2034
3585.51 2007
3586.08 1967
3586.64 1889
3587.21 1980
3587.77 2009
3588.34 1881
3588.90 1839
3589.47 1810
3590.03 1928
3590.60 1958
3591.16 1905
3591.73 1833
3592.29 1860
3592.86 1887
3593.42 2086
3593.99 1926
3594.55 1844
3595.12 1957
3595.68 1909
3596.25 1922
3596.81 1775
3597.38 1971
3597.95 1938
3598.51 1984
3599.08 1937
3599.64 1887
3600.21 1867
3600.77 1760
3601.34 1828
3601.91 1971
3602.47 1830
3603.04 1716
3603.60 1810
3604.17 1844
3604.74 1875
3605.30 1926
3605.87 1831
3606.44 1891
3607.00 1986
3607.57 1775
3608.13 1761
3608.70 1787
3609.27 1642
3609.83 1715
3610.40 1750
3610.97 1670
3611.53 1716
3612.10 1775
3612.67 1760
3613.23 1620
3613.80 1698
3614.37 1685
3614.94 1754
3615.50 1961
3616.07 1966
3616.64 2041
3617.20 2169
3617.77 2195
3618.34 2197
3618.91 2575
3619.47 2572
3620.04 2666
3620.61 2599
3621.18 2507
3621.74 2671
3622.31 2482
3622.88 2402
3623.45 2331
3624.01 2199
3624.58 2173
3625.15 2058
3625.72 1957
3626.28 1992
3626.85 1799
3627.42 1775
3627.99 1703
3628.56 1578
3629.12 1678
3629.69 1681
3630.26 1598
3630.83 1788
3631.40 1757
3631.97 1681
3632.53 1657
3633.10 1740
3633.67 1706
3634.24 1755
3634.81 1743
3635.38 1782
3635.95 1865
3636.51 1848
3637.08 1787
3637.65 1774
3638.22 1744
3638.79 1811
3639.36 1775
3639.93 1881
3640.50 1994
3641.07 2022
3641.63 1938
3642.20 1981
3642.77 1978
3643.34 2130
3643.91 2068
3644.48 2120
3645.05 2147
3645.62 2260
3646.19 2087
3646.76 2019
3647.33 2025
3647.90 1900
3648.47 2020
3649.04 1974
3649.61 2120
3650.18 2201
3650.75 2097
3651.32 2136
3651.89 2168
3652.46 2263
3653.03 2303
3653.60 2470
3654.17 2435
3654.74 2422
3655.31 2356
3655.88 2514
3656.45 2470
3657.02 2436
3657.59 2610
3658.16 2480
3658.73 2495
3659.30 2606
3659.87 2550
3660.44 2409
3661.01 2406
3661.58 2580
3662.15 2406
3662.72 2432
3663.29 2433
3663.86 2516
3664.43 2497
3665.00 2502
3665.58 2539
3666.15 2534
3666.72 2507
3667.29 2510
3667.86 2422
3668.43 2509
3669.00 2420
3669.57 2355
3670.15 2280
3670.72 2259
3671.29 2255
3671.86 2298
3672.43 2255
3673.00 2244
3673.57 2269
3674.15 2221
3674.72 2146
3675.29 2221
3675.86 2324
3676.43 2128
3677.00 2308
3677.58 2247
3678.15 2246
3678.72 2388
3679.29 2306
3679.86 2282
3680.44 2115
3681.01 2126
3681.58 2086
3682.15 2057
3682.73 1981
3683.30 2001
3683.87 2036
3684.44 2046
3685.01 2008
3685.59 1936
3686.16 1851
3686.73 2010
3687.31 2198
3687.88 2231
3688.45 2354
3689.02 2293
3689.60 2412
3690.17 2458
3690.74 2633
3691.31 2537
3691.89 2563
3692.46 2705
3693.03 2569
3693.61 2569
3694.18 2324
3694.75 2512
3695.33 2349
3695.90 2283
3696.47 2151
3697.05 2198
3697.62 2282
3698.19 2196
3698.77 2217
3699.34 2117
3699.91 2225
3700.49 2284
3701.06 2327
3701.64 2290
3702.21 2382
3702.78 2474
3703.36 2323
3703.93 2428
3704.51 2512
3705.08 2398
3705.65 2368
3706.23 2392
3706.80 2234
3707.38 2253
3707.95 2370
3708.52 2316
3709.10 2222
3709.67 2224
3710.25 2083
3710.82 2095
3711.40 2204
3711.97 2139
3712.55 2167
3713.12 2218
3713.70 2151
3714.27 2149
3714.84 2039
3715.42 1984
3715.99 1897
3716.57 1931
3717.14 1816
3717.72 1867
3718.29 1881
3718.87 2034
3719.44 1914
3720.02 1935
3720.59 1867
3721.17 1873
3721.75 1893
3722.32 1957
3722.90 2165
3723.47 2068
3724.05 1857
3724.62 1787
3725.20 1735
3725.77 1685
3726.35 1804
3726.93 1932
3727.50 1785
3728.08 1859
3728.65 1887
3729.23 1711
3729.80 1909
3730.38 1953
3730.96 1985
3731.53 1933
3732.11 1908
3732.69 1943
3733.26 1806
3733.84 2033
3734.41 2079
3734.99 2001
3735.57 2131
3736.14 1904
3736.72 1805
3737.30 1976
3737.87 1953
3738.45 1926
3739.03 1904
3739.60 1909
3740.18 1879
3740.76 1756
3741.33 1796
3741.91 1815
3742.49 1829
3743.06 1803
3743.64 1817
3744.22 1786
3744.79 1714
3745.37 1675
3745.95 1829
3746.53 1783
3747.10 1822
3747.68 1850
3748.26 1829
3748.84 1767
3749.41 1768
3749.99 1787
3750.57 1857
3751.15 1846
3751.72 1864
3752.30 1845
3752.88 1764
3753.46 1770
3754.03 1757
3754.61 1745
3755.19 1720
3755.77 1665
3756.35 1635
3756.92 1615
3757.50 1607
3758.08 1611
3758.66 1627
3759.24 1677
3759.82 1772
3760.39 1805
3760.97 1763
3761.55 1852
3762.13 1764
3762.71 1697
3763.29 1782
3763.86 1782
3764.44 1821
3765.02 1698
3765.60 1739
3766.18 1731
3766.76 1787
3767.34 1718
3767.92 1684
3768.49 1841
3769.07 1805
3769.65 1802
3770.23 1803
3770.81 1895
3771.39 1744
3771.97 1816
3772.55 1724
3773.13 1685
3773.71 1722
3774.29 1650
3774.87 1767
3775.45 1764
3776.02 1706
3776.60 1688
3777.18 1547
3777.76 1726
3778.34 1640
3778.92 1742
3779.50 1738
3780.08 1745
3780.66 1760
3781.24 1726
3781.82 1643
3782.40 1559
3782.98 1580
3783.56 1571
3784.14 1679
3784.72 1655
3785.30 1701
3785.88 1723
3786.46 1735
3787.04 1765
3787.62 1791
3788.20 1813
3788.79 1720
3789.37 1903
3789.95 1758
3790.53 1764
3791.11 1802
3791.69 1810
3792.27 1770
3792.85 1807
3793.43 1817
3794.01 1914
3794.59 1865
3795.17 1884
3795.75 1884
3796.34 1982
3796.92 1807
3797.50 1861
3798.08 1947
3798.66 1792
3799.24 1887
3799.82 1888
3800.40 1847
3800.99 1944
3801.57 1959
3802.15 2144
3802.73 2333
3803.31 2252
3803.89 2228
3804.48 2155
3805.06 2270
3805.64 2195
3806.22 2242
3806.80 2095
3807.38 2130
3807.97 2189
3808.55 2117
3809.13 2083
3809.71 2221
3810.29 2402
3810.88 2435
3811.46 2407
3812.04 2599
3812.62 2546
3813.21 2516
3813.79 2478
3814.37 2569
3814.95 2719
3815.54 2671
3816.12 2659
3816.70 2560
3817.28 2498
3817.87 2645
3818.45 2531
3819.03 2279
3819.61 2205
3820.20 2245
3820.78 2164
3821.36 2048
3821.95 2064
3822.53 2057
3823.11 1949
3823.70 1959
3824.28 1991
3824.86 2007
3825.45 1960
3826.03 2006
3826.61 1940
3827.20 1877
3827.78 1809
3828.36 1846
3828.95 1920
3829.53 1660
3830.11 1787
3830.70 1819
3831.28 1850
3831.86 1751
3832.45 1579
3833.03 1736
3833.62 1725
3834.20 1751
3834.78 1866
3835.37 1851
3835.95 1644
3836.54 1747
3837.12 1723
3837.71 1807
3838.29 1655
3838.87 1773
3839.46 1672
3840.04 1614
3840.63 1654
3841.21 1689
3841.80 1786
3842.38 1607
3842.97 1653
3843.55 1602
3844.13 1705
3844.72 1541
3845.30 1602
3845.89 1843
3846.47 1740
3847.06 1608
3847.64 1568
3848.23 1528
3848.81 1712
3849.40 1610
3849.98 1589
3850.57 1562
3851.15 1548
3851.74 1683
3852.33 1695
3852.91 1576
3853.50 1749
3854.08 1669
3854.67 1601
3855.25 1592
3855.84 1618
3856.42 1721
3857.01 1721
3857.60 1657
3858.18 1608
3858.77 1618
3859.35 1686
3859.94 1847
3860.53 1698
3861.11 1642
3861.70 1882
3862.28 1818
3862.87 1842
3863.46 1777
3864.04 1729
3864.63 1849
3865.21 2022
3865.80 2165
3866.39 1943
3866.97 1884
3867.56 2012
3868.15 1893
3868.73 1716
3869.32 1854
3869.91 1824
3870.49 1645
3871.08 1620
3871.67 1723
3872.25 1742
3872.84 1882
3873.43 1709
3874.01 1726
3874.60 1659
3875.19 1700
3875.78 1768
3876.36 1822
3876.95 1778
3877.54 1716
3878.12 1703
3878.71 1741
3879.30 1756
3879.89 1660
3880.47 1639
3881.06 1701
3881.65 1702
3882.24 1623
3882.82 1505
3883.41 1538
3884.00 1483
3884.59 1492
3885.18 1530
3885.76 1555
3886.35 1575
3886.94 1589
3887.53 1553
3888.12 1647
3888.70 1680
3889.29 1688
3889.88 1642
3890.47 1717
3891.06 1728
3891.65 1814
3892.23 1763
3892.82 1771
3893.41 1750
3894.00 1855
3894.59 1815
3895.18 1706
3895.76 1752
3896.35 1822
3896.94 1778
3897.53 1673
3898.12 1565
3898.71 1678
3899.30 1712
3899.89 1718
3900.48 1615
3901.06 1611
3901.65 1775
3902.24 1630
3902.83 1672
3903.42 1715
3904.01 1688
3904.60 1720
3905.19 1587
3905.78 1658
3906.37 1759
3906.96 1803
3907.55 1790
3908.14 1749
3908.73 1670
3909.32 1668
3909.91 1654
3910.50 1810
3911.09 1695
3911.68 1693
3912.26 1640
3912.85 1742
3913.44 1713
3914.03 1664
3914.62 1465
3915.22 1477
3915.81 1580
3916.40 1564
3916.99 1627
3917.58 1587
3918.17 1741
3918.76 1665
3919.35 1564
3919.94 1612
3920.53 1742
3921.12 1865
3921.71 1764
3922.30 1578
3922.89 1534
3923.48 1564
3924.07 1603
3924.66 1529
3925.25 1526
3925.84 1507
3926.44 1462
3927.03 1529
3927.62 1561
3928.21 1564
3928.80 1551
3929.39 1675
3929.98 1671
3930.57 1622
3931.16 1418
3931.76 1439
3932.35 1421
3932.94 1479
3933.53 1479
3934.12 1393
3934.71 1551
3935.31 1538
3935.90 1523
3936.49 1342
3937.08 1533
3937.67 1517
3938.26 1684
3938.86 1578
3939.45 1648
3940.04 1659
3940.63 1553
3941.22 1555
3941.82 1534
3942.41 1654
3943.00 1575
3943.59 1593
3944.19 1688
3944.78 1565
3945.37 1496
3945.96 1545
3946.55 1591
3947.15 1597
3947.74 1544
3948.33 1544
3948.93 1646
3949.52 1592
3950.11 1518
3950.70 1671
3951.30 1663
3951.89 1567
3952.48 1501
3953.08 1451
3953.67 1520
3954.26 1521
3954.85 1603
3955.45 1597
3956.04 1567
3956.63 1528
3957.23 1550
3957.82 1670
3958.41 1793
3959.01 1778
3959.60 1622
3960.19 1577
3960.79 1671
3961.38 1679
3961.97 1725
3962.57 1671
3963.16 1712
3963.76 1674
3964.35 1692
3964.94 1599
3965.54 1692
3966.13 1776
3966.73 1604
3967.32 1772
3967.91 1760
3968.51 1828
3969.10 1768
3969.70 1769
3970.29 1793
3970.88 1785
3971.48 1704
3972.07 1622
3972.67 1722
3973.26 1660
3973.86 1613
3974.45 1750
3975.05 1814
3975.64 1788
3976.24 1724
3976.83 1872
3977.42 1943
3978.02 1945
3978.61 1965
3979.21 2019
3979.80 2063
3980.40 1866
3980.99 1860
3981.59 1842
3982.18 1867
3982.78 1893
3983.38 1797
3983.97 1788
3984.57 1854
3985.16 1814
3985.76 1871
3986.35 1932
3986.95 1802
3987.54 1842
3988.14 1744
3988.73 1818
3989.33 1845
3989.93 1698
3990.52 1679
3991.12 1694
3991.71 1619
3992.31 1642
3992.91 1775
3993.50 1812
3994.10 1777
3994.69 1796
3995.29 1808
3995.89 1871
3996.48 1739
3997.08 1661
3997.67 1676
3998.27 1841
3998.87 1798
3999.46 1723
4000.06 1805
4000.66 1792
4001.25 1540
4001.85 1654
4002.45 1727
4003.04 1647
4003.64 1636
4004.24 1650
4004.83 1643
4005.43 1577
4006.03 1796
4006.62 1657
4007.22 1753
4007.82 1823
4008.42 1910
4009.01 1813
4009.61 1764
4010.21 1807
4010.80 1726
4011.40 1796
4012.00 1626
4012.60 1710
4013.19 1801
4013.79 1667
4014.39 1751
4014.99 1802
4015.58 1680
4016.18 1559
4016.78 1745
4017.38 1821
4017.98 1793
4018.57 1682
4019.17 1671
4019.77 1793
4020.37 1680
4020.97 1718
4021.56 1686
4022.16 1740
4022.76 1701
4023.36 1637
4023.96 1616
4024.55 1702
4025.15 1759
4025.75 1801
4026.35 1807
4026.95 1613
4027.55 1588
4028.15 1673
4028.74 1765
4029.34 1760
4029.94 1802
4030.54 1772
4031.14 1884
4031.74 1944
4032.34 1855
4032.94 1785
4033.53 1748
4034.13 1751
4034.73 1864
4035.33 1719
4035.93 1761
4036.53 1756
4037.13 1890
4037.73 1760
4038.33 1664
4038.93 1660
4039.53 1583
4040.13 1563
4040.73 1441
4041.33 1476
4041.92 1441
4042.52 1516
4043.12 1676
4043.72 1591
4044.32 1477
4044.92 1426
4045.52 1456
4046.12 1569
4046.72 1569
4047.32 1534
4047.92 1448
4048.52 1502
4049.12 1521
4049.72 1497
4050.32 1452
4050.92 1480
4051.52 1622
4052.13 1647
4052.73 1616
4053.33 1715
4053.93 1626
4054.53 1658
4055.13 1735
4055.73 1589
4056.33 1583
4056.93 1625
4057.53 1550
4058.13 1594
4058.73 1477
4059.33 1427
4059.93 1482
4060.53 1515
4061.14 1433
4061.74 1484
4062.34 1467
4062.94 1609
4063.54 1517
4064.14 1503
4064.74 1417
4065.34 1503
4065.95 1435
4066.55 1425
4067.15 1434
4067.75 1445
4068.35 1491
4068.95 1372
4069.55 1383
4070.16 1486
4070.76 1484
4071.36 1511
4071.96 1555
4072.56 1365
4073.17 1432
4073.77 1514
4074.37 1468
4074.97 1585
4075.57 1462
4076.18 1504
4076.78 1543
4077.38 1556
4077.98 1651
4078.59 1478
4079.19 1535
4079.79 1569
4080.39 1552
4080.99 1529
4081.60 1553
4082.20 1517
4082.80 1515
4083.41 1470
4084.01 1405
4084.61 1397
4085.21 1455
4085.82 1535
4086.42 1482
4087.02 1468
4087.63 1502
4088.23 1335
4088.83 1463
4089.43 1457
4090.04 1463
4090.64 1524
4091.24 1346
4091.85 1395
4092.45 1461
4093.05 1415
4093.66 1570
4094.26 1526
4094.86 1352
4095.47 1436
4096.07 1346
4096.68 1396
4097.28 1457
4097.88 1487
4098.49 1497
4099.09 1551
4099.69 1504
4100.30 1475
4100.90 1423
4101.51 1314
4102.11 1462
4102.71 1428
4103.32 1421
4103.92 1442
4104.53 1513
4105.13 1607
4105.74 1497
4106.34 1528
4106.94 1598
4107.55 1482
4108.15 1411
4108.76 1467
4109.36 1460
4109.97 1443
4110.57 1384
4111.18 1453
4111.78 1500
4112.39 1438
4112.99 1326
4113.60 1390
4114.20 1390
4114.81 1478
4115.41 1400
4116.02 1428
4116.62 1381
4117.23 1346
4117.83 1357
4118.44 1400
4119.04 1403
4119.65 1372
4120.25 1382
4120.86 1450
4121.46 1543
4122.07 1669
4122.68 1590
4123.28 1542
4123.89 1445
4124.49 1598
4125.10 1427
4125.70 1481
4126.31 1370
4126.92 1371
4127.52 1545
4128.13 1500
4128.73 1456
4129.34 1334
4129.95 1288
4130.55 1484
4131.16 1499
4131.76 1421
4132.37 1557
4132.98 1605
4133.58 1430
4134.19 1452
4134.80 1432
4135.40 1459
4136.01 1521
4136.62 1550
4137.22 1675
4137.83 1739
4138.44 1679
4139.04 1575
4139.65 1631
4140.26 1769
4140.86 1545
4141.47 1614
4142.08 1849
4142.68 1899
4143.29 1867
4143.90 1838
4144.51 1916
4145.11 1734
4145.72 1818
4146.33 1814
4146.93 1827
4147.54 1685
4148.15 1549
4148.76 1571
4149.36 1593
4149.97 1541
4150.58 1610
4151.19 1429
4151.80 1531
4152.40 1545
4153.01 1492
4153.62 1430
4154.23 1404
4154.83 1352
4155.44 1388
4156.05 1429
4156.66 1431
4157.27 1397
4157.87 1375
4158.48 1398
4159.09 1357
4159.70 1370
4160.31 1263
4160.92 1382
4161.52 1496
4162.13 1521
4162.74 1583
4163.35 1670
4163.96 1638
4164.57 1721
4165.18 1793
4165.79 1818
4166.39 1910
4167.00 1728
4167.61 1738
4168.22 1692
4168.83 1706
4169.44 1680
4170.05 1733
4170.66 1566
4171.27 1462
4171.87 1460
4172.48 1461
4173.09 1451
4173.70 1658
4174.31 1629
4174.92 1553
4175.53 1497
4176.14 1562
4176.75 1556
4177.36 1655
4177.97 1636
4178.58 1638
4179.19 1803
4179.80 1642
4180.41 1712
4181.02 1650
4181.63 1660
4182.24 1586
4182.85 1608
4183.46 1534
4184.07 1465
4184.68 1422
4185.29 1421
4185.90 1468
4186.51 1525
4187.12 1492
4187.73 1496
4188.34 1549
4188.95 1452
4189.56 1474
4190.17 1518
4190.78 1439
4191.39 1555
4192.00 1730
4192.61 1744
4193.22 1693
4193.84 1903
4194.45 1947
4195.06 1848
4195.67 1902
4196.28 2031
4196.89 2088
4197.50 1951
4198.11 1854
4198.72 1893
4199.33 1712
4199.95 1764
4200.56 1720
4201.17 1767
4201.78 1801
4202.39 1749
4203.00 1639
4203.61 1617
4204.23 1634
4204.84 1623
4205.45 1649
4206.06 1596
4206.67 1501
4207.28 1412
4207.90 1602
4208.51 1679
4209.12 1608
4209.73 1578
4210.34 1592
4210.96 1596
4211.57 1520
4212.18 1579
4212.79 1624
4213.40 1581
4214.02 1645
4214.63 1663
4215.24 1611
4215.85 1619
4216.47 1525
4217.08 1638
4217.69 1797
4218.30 1749
4218.92 1764
4219.53 1810
4220.14 1842
4220.75 1781
4221.37 1822
4221.98 1869
4222.59 1904
4223.21 2002
4223.82 2030
4224.43 2005
4225.04 2158
4225.66 2054
4226.27 2325
4226.88 2371
4227.50 2294
4228.11 2305
4228.72 2388
4229.34 2310
4229.95 2390
4230.56 2710
4231.18 2771
4231.79 2743
4232.41 2525
4233.02 2642
4233.63 2633
4234.25 2785
4234.86 2983
4235.47 3280
4236.09 3245
4236.70 3253
4237.32 3331
4237.93 3346
4238.54 3065
4239.16 2799
4239.77 2900
4240.39 2538
4241.00 2370
4241.61 2255
4242.23 2213
4242.84 2144
4243.46 2178
4244.07 1929
4244.69 1809
4245.30 1912
4245.92 2101
4246.53 2144
4247.14 2113
4247.76 2053
4248.37 2187
4248.99 2081
4249.60 2021
4250.22 2016
4250.83 2141
4251.45 2047
4252.06 2144
4252.68 2121
4253.29 2104
4253.91 1997
4254.52 2005
4255.14 2010
4255.75 1843
4256.37 1855
4256.99 1846
4257.60 1721
4258.22 1697
4258.83 1823
4259.45 1868
4260.06 1727
4260.68 1720
4261.29 1717
4261.91 1727
4262.53 1732
4263.14 1782
4263.76 1743
4264.37 1681
4264.99 1833
4265.61 1791
4266.22 1748
4266.84 1820
4267.45 1770
4268.07 1833
4268.69 1716
4269.30 1750
4269.92 1859
4270.54 1830
4271.15 1811
4271.77 1846
4272.38 1977
4273.00 1866
4273.62 1912
4274.23 2093
4274.85 1997
4275.47 1950
4276.08 2058
4276.70 2186
4277.32 2161
4277.94 2139
4278.55 2273
4279.17 2104
4279.79 2079
4280.40 2084
4281.02 2028
4281.64 2029
4282.25 2097
4282.87 1822
4283.49 1640
4284.11 1710
4284.72 1694
4285.34 1746
4285.96 1631
4286.58 1651
4287.19 1686
4287.81 1674
4288.43 1615
4289.05 1542
4289.66 1635
4290.28 1710
4290.90 1715
4291.52 1542
4292.14 1666
4292.75 1743
4293.37 1638
4293.99 1639
4294.61 1594
4295.23 1486
4295.84 1550
4296.46 1633
4297.08 1608
4297.70 1635
4298.32 1650
4298.94 1564
4299.55 1582
4300.17 1749
4300.79 1671
4301.41 1628
4302.03 1540
4302.65 1611
4303.27 1621
4303.89 1733
4304.50 1710
4305.12 1681
4305.74 1723
4306.36 1686
4306.98 1679
4307.60 1544
4308.22 1576
4308.84 1589
4309.46 1768
4310.08 1716
4310.69 1567
4311.31 1527
4311.93 1553
4312.55 1643
4313.17 1584
4313.79 1606
4314.41 1497
4315.03 1585
4315.65 1695
4316.27 1621
4316.89 1637
4317.51 1567
4318.13 1587
4318.75 1646
4319.37 1598
4319.99 1621
4320.61 1689
4321.23 1647
4321.85 1563
4322.47 1656
4323.09 1676
4323.71 1890
4324.33 1958
4324.95 1759
4325.57 1709
4326.19 1785
4326.81 1885
4327.43 1871
4328.05 1826
4328.67 1910
4329.29 1810
4329.91 1886
4330.53 1723
4331.16 1727
4331.78 1874
4332.40 1822
4333.02 1731
4333.64 1747
4334.26 1839
4334.88 1983
4335.50 1982
4336.12 2120
4336.74 2301
4337.36 2421
4337.99 2392
4338.61 2444
4339.23 2541
4339.85 2476
4340.47 2478
4341.09 2519
4341.71 2373
4342.34 2429
4342.96 2561
4343.58 2760
4344.20 3017
4344.82 3274
4345.44 3799
4346.07 4039
4346.69 4274
4347.31 4553
4347.93 5128
4348.55 5133
4349.18 5154
4349.80 5144
4350.42 4604
4351.04 4258
4351.66 3868
4352.29 3542
4352.91 3078
4353.53 2766
4354.15 2498
4354.78 2354
4355.40 2277
4356.02 2292
4356.64 2124
4357.27 2065
4357.89 2071
4358.51 2105
4359.13 2054
4359.76 2200
4360.38 2180
4361.00 2222
4361.63 2022
4362.25 2057
4362.87 2036
4363.49 2120
4364.12 2068
4364.74 2035
4365.36 2086
4365.99 2062
4366.61 2100
4367.23 2001
4367.86 1965
4368.48 1882
4369.10 1876
4369.73 1805
4370.35 1672
4370.97 1715
4371.60 1668
4372.22 1781
4372.85 1797
4373.47 1594
4374.09 1515
4374.72 1638
4375.34 1604
4375.96 1607
4376.59 1600
4377.21 1614
4377.84 1635
4378.46 1734
4379.09 1705
4379.71 1786
4380.33 1629
4380.96 1682
4381.58 1641
4382.21 1628
4382.83 1715
4383.46 1692
4384.08 1781
4384.70 1838
4385.33 1716
4385.95 1599
4386.58 1713
4387.20 1561
4387.83 1513
4388.45 1632
4389.08 1576
4389.70 1585
4390.33 1491
4390.95 1466
4391.58 1603
4392.20 1488
4392.83 1481
4393.45 1578
4394.08 1544
4394.70 1474
4395.33 1525
4395.95 1440
4396.58 1572
4397.21 1580
4397.83 1484
4398.46 1575
4399.08 1630
4399.71 1539
4400.33 1567
4400.96 1670
4401.58 1643
4402.21 1508
4402.84 1564
4403.46 1556
4404.09 1606
4404.71 1581
4405.34 1616
4405.97 1579
4406.59 1661
4407.22 1601
4407.85 1673
4408.47 1573
4409.10 1650
4409.72 1507
4410.35 1396
4410.98 1525
4411.60 1524
4412.23 1631
4412.86 1485
4413.48 1552
4414.11 1517
4414.74 1518
4415.36 1500
4415.99 1538
4416.62 1532
4417.24 1450
4417.87 1478
4418.50 1459
4419.12 1529
4419.75 1583
4420.38 1479
4421.01 1483
4421.63 1513
4422.26 1458
4422.89 1327
4423.51 1342
4424.14 1432
4424.77 1574
4425.40 1447
4426.02 1426
4426.65 1374
4427.28 1429
4427.91 1374
4428.54 1360
4429.16 1398
4429.79 1469
4430.42 1454
4431.05 1522
4431.67 1318
4432.30 1430
4432.93 1378
4433.56 1453
4434.19 1476
4434.81 1473
4435.44 1508
4436.07 1541
4436.70 1496
4437.33 1529
4437.96 1389
4438.58 1433
4439.21 1412
4439.84 1383
4440.47 1407
4441.10 1469
4441.73 1528
4442.36 1381
4442.98 1457
4443.61 1551
4444.24 1463
4444.87 1445
4445.50 1390
4446.13 1420
4446.76 1432
4447.39 1608
4448.02 1652
4448.64 1586
4449.27 1638
4449.90 1489
4450.53 1597
4451.16 1629
4451.79 1589
4452.42 1693
4453.05 1684
4453.68 1621
4454.31 1485
4454.94 1606
4455.57 1586
4456.20 1459
4456.83 1541
4457.46 1529
4458.09 1409
4458.72 1520
4459.35 1422
4459.98 1507
4460.61 1495
4461.24 1371
4461.87 1438
4462.50 1446
4463.13 1417
4463.76 1394
4464.39 1403
4465.02 1330
4465.65 1400
4466.28 1340
4466.91 1309
4467.54 1373
4468.17 1204
4468.80 1318
4469.43 1294
4470.06 1296
4470.69 1395
4471.32 1368
4471.95 1333
4472.58 1421
4473.21 1272
4473.85 1338
4474.48 1309
4475.11 1324
4475.74 1417
4476.37 1395
4477.00 1316
4477.63 1297
4478.26 1402
4478.89 1326
4479.53 1307
4480.16 1341
4480.79 1396
4481.42 1409
4482.05 1463
4482.68 1450
4483.31 1423
4483.95 1455
4484.58 1426
4485.21 1454
4485.84 1398
4486.47 1371
4487.10 1490
4487.74 1418
4488.37 1485
4489.00 1623
4489.63 1506
4490.26 1518
4490.90 1457
4491.53 1536
4492.16 1506
4492.79 1570
4493.43 1440
4494.06 1458
4494.69 1481
4495.32 1421
4495.96 1442
4496.59 1545
4497.22 1450
4497.85 1577
4498.49 1626
4499.12 1565
4499.75 1775
4500.38 1718
4501.02 1786
4501.65 1868
4502.28 1968
4502.91 1908
4503.55 1749
4504.18 1827
4504.81 1830
4505.45 1811
4506.08 1874
4506.71 1801
4507.35 1859
4507.98 1751
4508.61 1551
4509.25 1471
4509.88 1599
4510.51 1585
4511.15 1521
4511.78 1501
4512.41 1535
4513.05 1558
4513.68 1520
4514.32 1563
4514.95 1510
4515.58 1512
4516.22 1448
4516.85 1406
4517.49 1394
4518.12 1482
4518.75 1439
4519.39 1376
4520.02 1461
4520.66 1389
4521.29 1455
4521.92 1375
4522.56 1370
4523.19 1496
4523.83 1328
4524.46 1370
4525.10 1440
4525.73 1328
4526.37 1441
4527.00 1600
4527.63 1500
4528.27 1474
4528.90 1581
4529.54 1622
4530.17 1584
4530.81 1608
4531.44 1599
4532.08 1717
4532.71 1753
4533.35 1862
4533.98 1770
4534.62 1824
4535.25 1838
4535.89 1687
4536.52 1629
4537.16 1666
4537.80 1713
4538.43 1654
4539.07 1589
4539.70 1499
4540.34 1448
4540.97 1355
4541.61 1390
4542.24 1454
4542.88 1319
4543.52 1314
4544.15 1299
4544.79 1394
4545.42 1351
4546.06 1434
4546.70 1383
4547.33 1406
4547.97 1405
4548.60 1378
4549.24 1409
4549.88 1279
4550.51 1395
4551.15 1446
4551.79 1439
4552.42 1303
4553.06 1307
4553.70 1431
4554.33 1385
4554.97 1276
4555.60 1358
4556.24 1349
4556.88 1381
4557.52 1439
4558.15 1436
4558.79 1312
4559.43 1320
4560.06 1331
4560.70 1414
4561.34 1359
4561.97 1387
4562.61 1484
4563.25 1426
4563.89 1357
4564.52 1440
4565.16 1437
4565.80 1368
4566.43 1346
4567.07 1309
4567.71 1360
4568.35 1357
4568.98 1378
4569.62 1381
4570.26 1423
4570.90 1275
4571.54 1318
4572.17 1352
4572.81 1372
4573.45 1385
4574.09 1396
4574.72 1466
4575.36 1406
4576.00 1342
4576.64 1378
4577.28 1266
4577.92 1290
4578.55 1326
4579.19 1353
4579.83 1390
4580.47 1371
4581.11 1490
4581.75 1513
4582.38 1525
4583.02 1449
4583.66 1502
4584.30 1547
4584.94 1465
4585.58 1400
4586.22 1471
4586.86 1423
4587.49 1505
4588.13 1525
4588.77 1605
4589.41 1696
4590.05 1709
4590.69 1847
4591.33 1906
4591.97 1986
4592.61 1854
4593.25 1957
4593.89 2036
4594.52 2165
4595.16 2117
4595.80 1796
4596.44 1865
4597.08 1785
4597.72 1646
4598.36 1641
4599.00 1639
4599.64 1574
4600.28 1674
4600.92 1686
4601.56 1683
4602.20 1733
4602.84 1732
4603.48 1729
4604.12 1954
4604.76 1914
4605.40 1820
4606.04 1821
4606.68 1823
4607.32 1936
4607.96 1940
4608.60 1875
4609.24 1846
4609.88 1847
4610.52 1783
4611.16 1641
4611.80 1668
4612.44 1622
4613.09 1648
4613.73 1496
4614.37 1499
4615.01 1620
4615.65 1468
4616.29 1382
4616.93 1485
4617.57 1501
4618.21 1417
4618.85 1357
4619.49 1422
4620.14 1436
4620.78 1488
4621.42 1403
4622.06 1387
4622.70 1455
4623.34 1581
4623.98 1513
4624.62 1576
4625.27 1627
4625.91 1465
4626.55 1498
4627.19 1434
4627.83 1448
4628.47 1422
4629.12 1422
4629.76 1382
4630.40 1539
4631.04 1438
4631.68 1514
4632.33 1431
4632.97 1437
4633.61 1415
4634.25 1376
4634.89 1421
4635.54 1508
4636.18 1533
4636.82 1474
4637.46 1589
4638.11 1604
4638.75 1620
4639.39 1619
4640.03 1653
4640.68 1611
4641.32 1640
4641.96 1640
4642.60 1574
4643.25 1514
4643.89 1581
4644.53 1640
4645.18 1621
4645.82 1613
4646.46 1485
4647.10 1563
4647.75 1531
4648.39 1402
4649.03 1439
4649.68 1538
4650.32 1508
4650.96 1633
4651.61 1643
4652.25 1543
4652.89 1484
4653.54 1503
4654.18 1497
4654.82 1517
4655.47 1560
4656.11 1633
4656.75 1593
4657.40 1594
4658.04 1510
4658.69 1436
4659.33 1498
4659.97 1468
4660.62 1410
4661.26 1369
4661.91 1408
4662.55 1399
4663.19 1455
4663.84 1478
4664.48 1407
4665.13 1459
4665.77 1470
4666.42 1424
4667.06 1519
4667.70 1455
4668.35 1334
4668.99 1390
4669.64 1431
4670.28 1460
4670.93 1342
4671.57 1451
4672.22 1344
4672.86 1508
4673.51 1513
4674.15 1501
4674.80 1647
4675.44 1541
4676.09 1673
4676.73 1546
4677.38 1569
4678.02 1685
4678.67 1656
4679.31 1491
4679.96 1487
4680.60 1628
4681.25 1547
4681.89 1457
4682.54 1548
4683.18 1433
4683.83 1504
4684.48 1504
4685.12 1591
4685.77 1612
4686.41 1537
4687.06 1497
4687.70 1374
4688.35 1439
4689.00 1498
4689.64 1519
4690.29 1495
4690.93 1426
4691.58 1544
4692.23 1435
4692.87 1567
4693.52 1505
4694.17 1534
4694.81 1483
4695.46 1447
4696.10 1696
4696.75 1715
4697.40 1679
4698.04 1736
4698.69 1829
4699.34 1938
4699.98 2223
4700.63 2214
4701.28 2013
4701.92 2017
4702.57 1995
4703.22 1979
4703.86 1791
4704.51 1678
4705.16 1730
4705.81 1720
4706.45 1582
4707.10 1546
4707.75 1605
4708.39 1642
4709.04 1629
4709.69 1523
4710.34 1536
4710.98 1634
4711.63 1622
4712.28 1652
4712.93 1597
4713.57 1619
4714.22 1620
4714.87 1577
4715.52 1614
4716.17 1654
4716.81 1502
4717.46 1517
4718.11 1640
4718.76 1597
4719.40 1560
4720.05 1458
4720.70 1500
4721.35 1589
4722.00 1614
4722.65 1519
4723.29 1487
4723.94 1541
4724.59 1590
4725.24 1637
4725.89 1638
4726.54 1619
4727.18 1690
4727.83 1649
4728.48 1856
4729.13 1784
4729.78 1634
4730.43 1633
4731.08 1709
4731.73 1555
4732.37 1518
4733.02 1548
4733.67 1604
4734.32 1466
4734.97 1458
4735.62 1549
4736.27 1574
4736.92 1639
4737.57 1534
4738.22 1459
4738.87 1447
4739.52 1485
4740.16 1498
4740.81 1601
4741.46 1504
4742.11 1602
4742.76 1637
4743.41 1607
4744.06 1656
4744.71 1529
4745.36 1482
4746.01 1533
4746.66 1530
4747.31 1538
4747.96 1503
4748.61 1544
4749.26 1724
4749.91 1677
4750.56 1569
4751.21 1656
4751.86 1687
4752.51 1762
4753.16 1775
4753.81 1730
4754.46 1723
4755.11 1710
4755.76 1742
4756.42 1667
4757.07 1677
4757.72 1628
4758.37 1440
4759.02 1486
4759.67 1593
4760.32 1459
4760.97 1397
4761.62 1444
4762.27 1495
4762.92 1320
4763.57 1318
4764.23 1289
4764.88 1323
4765.53 1421
4766.18 1401
4766.83 1369
4767.48 1382
4768.13 1379
4768.78 1391
4769.44 1351
4770.09 1333
4770.74 1343
4771.39 1395
4772.04 1390
4772.69 1393
4773.35 1440
4774.00 1252
4774.65 1245
4775.30 1374
4775.95 1393
4776.60 1302
4777.26 1327
4777.91 1410
4778.56 1405
4779.21 1377
4779.86 1435
4780.52 1404
4781.17 1380
4781.82 1303
4782.47 1263
4783.13 1379
4783.78 1431
4784.43 1452
4785.08 1285
4785.74 1260
4786.39 1456
4787.04 1502
4787.69 1303
4788.35 1350
4789.00 1346
4789.65 1446
4790.31 1400
4790.96 1345
4791.61 1472
4792.26 1402
4792.92 1346
4793.57 1435
4794.22 1419
4794.88 1528
4795.53 1409
4796.18 1344
4796.84 1373
4797.49 1276
4798.14 1346
4798.80 1317
4799.45 1360
4800.10 1376
4800.76 1429
4801.41 1364
4802.06 1359
4802.72 1305
4803.37 1320
4804.03 1292
4804.68 1311
4805.33 1339
4805.99 1409
4806.64 1442
4807.30 1399
4807.95 1284
4808.60 1183
4809.26 1266
4809.91 1292
4810.57 1348
4811.22 1441
4811.88 1488
4812.53 1343
4813.18 1413
4813.84 1306
4814.49 1356
4815.15 1367
4815.80 1300
4816.46 1326
4817.11 1380
4817.77 1371
4818.42 1440
4819.08 1389
4819.73 1361
4820.39 1379
4821.04 1485
4821.70 1419
4822.35 1564
4823.01 1539
4823.66 1558
4824.32 1550
4824.97 1620
4825.63 1718
4826.28 1789
4826.94 1742
4827.59 1709
4828.25 1780
4828.90 1701
4829.56 1737
4830.22 1560
4830.87 1604
4831.53 1617
4832.18 1647
4832.84 1647
4833.49 1761
4834.15 1827
4834.81 1777
4835.46 1916
4836.12 1844
4836.77 1875
4837.43 1833
4838.09 1940
4838.74 1980
4839.40 1883
4840.05 2009
4840.71 1918
4841.37 1995
4842.02 1942
4842.68 1797
4843.34 1942
4843.99 1861
4844.65 1804
4845.31 1951
4845.96 1956
4846.62 1853
4847.28 1936
4847.93 1991
4848.59 2113
4849.25 1902
4849.90 2002
4850.56 2076
4851.22 2189
4851.87 2099
4852.53 2065
4853.19 2087
4853.85 2032
4854.50 2141
4855.16 2118
4855.82 2067
4856.48 2100
4857.13 2208
4857.79 2157
4858.45 2318
4859.11 2459
4859.76 2391
4860.42 2404
4861.08 2484
4861.74 2372
4862.39 2383
4863.05 2498
4863.71 2598
4864.37 2447
4865.03 2508
4865.68 2381
4866.34 2374
4867.00 2471
4867.66 2439
4868.32 2563
4868.97 2395
4869.63 2402
4870.29 2345
4870.95 2290
4871.61 2238
4872.27 2121
4872.92 2100
4873.58 2032
4874.24 2043
4874.90 2008
4875.56 2086
4876.22 1988
4876.88 1968
4877.54 2160
4878.19 2066
4878.85 2021
4879.51 2175
4880.17 2022
4880.83 2091
4881.49 1975
4882.15 1965
4882.81 2081
4883.47 1883
4884.13 1851
4884.78 1786
4885.44 2021
4886.10 1950
4886.76 1877
4887.42 2002
4888.08 1980
4888.74 1875
4889.40 1863
4890.06 1950
4890.72 1986
4891.38 2048
4892.04 2130
4892.70 2232
4893.36 2135
4894.02 2199
4894.68 2041
4895.34 1910
4896.00 2118
4896.66 1959
4897.32 2069
4897.98 1994
4898.64 1969
4899.30 2054
4899.96 2065
4900.62 2034
4901.28 1936
4901.94 2088
4902.60 1972
4903.26 2098
4903.92 1872
4904.58 1810
4905.25 1859
4905.91 1963
4906.57 1914
4907.23 1884
4907.89 1712
4908.55 1795
4909.21 1754
4909.87 1742
4910.53 1785
4911.19 1851
4911.85 1658
4912.52 1592
4913.18 1568
4913.84 1683
4914.50 1668
4915.16 1562
4915.82 1635
4916.48 1520
4917.15 1511
4917.81 1529
4918.47 1464
4919.13 1505
4919.79 1482
4920.45 1460
4921.11 1556
4921.78 1493
4922.44 1463
4923.10 1537
4923.76 1593
4924.42 1615
4925.09 1565
4925.75 1463
4926.41 1492
4927.07 1603
4927.73 1595
4928.40 1588
4929.06 1504
4929.72 1447
4930.38 1465
4931.05 1532
4931.71 1546
4932.37 1667
4933.03 1600
4933.70 1615
4934.36 1600
4935.02 1639
4935.68 1541
4936.35 1580
4937.01 1700
4937.67 1405
4938.34 1463
4939.00 1527
4939.66 1561
4940.32 1528
4940.99 1535
4941.65 1498
4942.31 1469
4942.98 1503
4943.64 1549
4944.30 1581
4944.97 1395
4945.63 1398
4946.29 1470
4946.96 1450
4947.62 1464
4948.28 1330
4948.95 1471
4949.61 1466
4950.28 1435
4950.94 1308
4951.60 1370
4952.27 1370
4952.93 1422
4953.60 1414
4954.26 1438
4954.92 1367
4955.59 1310
4956.25 1274
4956.92 1327
4957.58 1298
4958.24 1361
4958.91 1484
4959.57 1494
4960.24 1477
4960.90 1451
4961.57 1580
4962.23 1473
4962.89 1463
4963.56 1561
4964.22 1773
4964.89 1832
4965.55 1801
4966.22 1709
4966.88 1744
4967.55 1818
4968.21 1855
4968.88 1653
4969.54 1656
4970.21 1571
4970.87 1498
4971.54 1564
4972.20 1520
4972.87 1469
4973.53 1557
4974.20 1574
4974.86 1512
4975.53 1533
4976.20 1507
4976.86 1619
4977.53 1676
4978.19 1491
4978.86 1442
4979.52 1545
4980.19 1523
4980.85 1580
4981.52 1454
4982.19 1528
4982.85 1456
4983.52 1403
4984.18 1333
4984.85 1290
4985.52 1455
4986.18 1453
4986.85 1336
4987.51 1279
4988.18 1300
4988.85 1350
4989.51 1362
4990.18 1260
4990.85 1277
4991.51 1299
4992.18 1334
4992.85 1339
4993.51 1293
4994.18 1285
4994.85 1282
4995.51 1280
4996.18 1299
4996.85 1291
4997.51 1233
4998.18 1320
4998.85 1265
4999.51 1201
5000.18 1238
5000.85 1372
5001.52 1304
5002.18 1326
5002.85 1342
5003.52 1373
5004.18 1383
5004.85 1297
5005.52 1276
5006.19 1246
5006.85 1234
5007.52 1359
5008.19 1311
5008.86 1306
5009.52 1269
5010.19 1323
5010.86 1312
5011.53 1371
5012.20 1345
5012.86 1290
5013.53 1275
5014.20 1329
5014.87 1356
5015.54 1224
5016.20 1259
5016.87 1206
5017.54 1214
5018.21 1272
5018.88 1287
5019.55 1316
5020.21 1350
5020.88 1378
5021.55 1383
5022.22 1455
5022.89 1592
5023.56 1546
5024.22 1491
5024.89 1528
5025.56 1461
5026.23 1457
5026.90 1495
5027.57 1388
5028.24 1322
5028.91 1365
5029.58 1358
5030.24 1299
5030.91 1331
5031.58 1345
5032.25 1296
5032.92 1244
5033.59 1256
5034.26 1295
5034.93 1318
5035.60 1218
5036.27 1314
5036.94 1332
5037.61 1275
5038.28 1304
5038.95 1416
5039.62 1397
5040.29 1392
5040.96 1365
5041.63 1347
5042.30 1297
5042.97 1209
5043.64 1393
5044.31 1329
5044.98 1339
5045.65 1365
5046.32 1288
5046.99 1364
5047.66 1347
5048.33 1342
5049.00 1377
5049.67 1369
5050.34 1361
5051.01 1322
5051.68 1258
5052.35 1318
5053.02 1330
5053.69 1238
5054.36 1151
5055.03 1287
5055.70 1306
5056.37 1279
5057.04 1150
5057.71 1227
5058.39 1258
5059.06 1165
5059.73 1228
5060.40 1312
5061.07 1280
5061.74 1270
5062.41 1384
5063.08 1203
5063.75 1298
5064.43 1328
5065.10 1262
5065.77 1212
5066.44 1246
5067.11 1317
5067.78 1272
5068.45 1249
5069.13 1325
5069.80 1259
5070.47 1165
5071.14 1194
5071.81 1420
5072.49 1339
5073.16 1205
5073.83 1399
5074.50 1344
5075.17 1316
5075.85 1313
5076.52 1332
5077.19 1355
5077.86 1415
5078.53 1439
5079.21 1368
5079.88 1476
5080.55 1656
5081.22 1540
5081.90 1461
5082.57 1389
5083.24 1414
5083.91 1512
5084.59 1414
5085.26 1429
5085.93 1342
5086.61 1306
5087.28 1347
5087.95 1500
5088.62 1413
5089.30 1446
5089.97 1381
5090.64 1459
5091.32 1431
5091.99 1483
5092.66 1514
5093.34 1555
5094.01 1688
5094.68 1470
5095.36 1527
5096.03 1562
5096.70 1466
5097.38 1323
5098.05 1325
5098.72 1501
5099.40 1467
5100.07 1259
5100.74 1391
5101.42 1439
5102.09 1426
5102.77 1464
5103.44 1459
5104.11 1411
5104.79 1405
5105.46 1456
5106.14 1373
5106.81 1315
5107.48 1421
5108.16 1454
5108.83 1443
5109.51 1460
5110.18 1391
5110.86 1314
5111.53 1466
5112.20 1492
5112.88 1393
5113.55 1397
5114.23 1370
5114.90 1372
5115.58 1394
5116.25 1411
5116.93 1464
5117.60 1491
5118.28 1479
5118.95 1417
5119.63 1579
5120.30 1543
5120.98 1496
5121.65 1623
5122.33 1604
5123.00 1573
5123.68 1556
5124.35 1501
5125.03 1427
5125.70 1425
5126.38 1365
5127.06 1412
5127.73 1402
5128.41 1500
5129.08 1412
5129.76 1370
5130.43 1443
5131.11 1450
5131.78 1505
5132.46 1435
5133.14 1489
5133.81 1527
5134.49 1523
5135.16 1630
5135.84 1431
5136.52 1405
5137.19 1403
5137.87 1360
5138.55 1563
5139.22 1440
5139.90 1477
5140.57 1518
5141.25 1403
5141.93 1528
5142.60 1496
5143.28 1499
5143.96 1476
5144.63 1338
5145.31 1372
5145.99 1319
5146.66 1324
5147.34 1410
5148.02 1301
5148.69 1299
5149.37 1325
5150.05 1218
5150.73 1223
5151.40 1306
5152.08 1191
5152.76 1171
5153.43 1174
5154.11 1310
5154.79 1395
5155.47 1256
5156.14 1171
5156.82 1281
5157.50 1302
5158.18 1206
5158.85 1173
5159.53 1135
5160.21 1180
5160.89 1105
5161.56 1225
5162.24 1195
5162.92 1139
5163.60 1209
5164.28 1196
5164.95 1221
5165.63 1196
5166.31 1273
5166.99 1396
5167.67 1410
5168.34 1204
5169.02 1315
5169.70 1352
5170.38 1268
5171.06 1233
5171.74 1250
5172.41 1213
5173.09 1275
5173.77 1250
5174.45 1278
5175.13 1259
5175.81 1194
5176.49 1163
5177.16 1263
5177.84 1351
5178.52 1255
5179.20 1306
5179.88 1304
5180.56 1262
5181.24 1203
5181.92 1293
5182.60 1247
5183.28 1238
5183.95 1311
5184.63 1241
5185.31 1220
5185.99 1193
5186.67 1185
5187.35 1174
5188.03 1212
5188.71 1223
5189.39 1253
5190.07 1176
5190.75 1253
5191.43 1232
5192.11 1231
5192.79 1244
5193.47 1142
5194.15 1237
5194.83 1232
5195.51 1146
5196.19 1150
5196.87 1151
5197.55 1153
5198.23 1170
5198.91 1290
5199.59 1221
5200.27 1140
5200.95 1229
5201.63 1264
5202.31 1067
5202.99 1233
5203.67 1211
5204.35 1182
5205.03 1272
5205.71 1254
5206.39 1307
5207.08 1351
5207.76 1377
5208.44 1414
5209.12 1447
5209.80 1509
5210.48 1522
5211.16 1420
5211.84 1493
5212.52 1388
5213.20 1401
5213.89 1445
5214.57 1395
5215.25 1400
5215.93 1319
5216.61 1361
5217.29 1310
5217.97 1413
5218.65 1402
5219.34 1383
5220.02 1466
5220.70 1356
5221.38 1381
5222.06 1390
5222.74 1511
5223.43 1485
5224.11 1407
5224.79 1461
5225.47 1377
5226.15 1279
5226.84 1435
5227.52 1353
5228.20 1345
5228.88 1396
5229.56 1325
5230.25 1360
5230.93 1335
5231.61 1307
5232.29 1327
5232.98 1425
5233.66 1370
5234.34 1279
5235.02 1303
5235.71 1307
5236.39 1275
5237.07 1349
5237.75 1307
5238.44 1398
5239.12 1312
5239.80 1368
5240.49 1361
5241.17 1398
5241.85 1389
5242.54 1349
5243.22 1366
5243.90 1352
5244.58 1257
5245.27 1339
5245.95 1392
5246.63 1306
5247.32 1310
5248.00 1154
5248.69 1277
5249.37 1308
5250.05 1405
5250.74 1356
5251.42 1485
5252.10 1505
5252.79 1462
5253.47 1519
5254.15 1495
5254.84 1498
5255.52 1469
5256.21 1419
5256.89 1362
5257.57 1462
5258.26 1292
5258.94 1322
5259.63 1353
5260.31 1408
5261.00 1457
5261.68 1513
5262.36 1541
5263.05 1574
5263.73 1479
5264.42 1600
5265.10 1536
5265.79 1451
5266.47 1519
5267.16 1484
5267.84 1368
5268.52 1372
5269.21 1445
5269.89 1363
5270.58 1436
5271.26 1325
5271.95 1354
5272.63 1328
5273.32 1428
5274.00 1340
5274.69 1446
5275.38 1366
5276.06 1307
5276.75 1385
5277.43 1318
5278.12 1373
5278.80 1329
5279.49 1324
5280.17 1537
5280.86 1447
5281.54 1460
5282.23 1592
5282.92 1426
5283.60 1532
5284.29 1478
5284.97 1620
5285.66 1529
5286.34 1543
5287.03 1489
5287.72 1470
5288.40 1300
5289.09 1366
5289.77 1366
5290.46 1287
5291.15 1252
5291.83 1259
5292.52 1462
5293.21 1402
5293.89 1374
5294.58 1407
5295.27 1387
5295.95 1469
5296.64 1379
5297.33 1405
5298.01 1431
5298.70 1435
5299.39 1419
5300.07 1337
5300.76 1354
5301.45 1393
5302.13 1382
5302.82 1350
5303.51 1236
5304.19 1390
5304.88 1407
5305.57 1510
5306.26 1405
5306.94 1467
5307.63 1439
5308.32 1376
5309.00 1378
5309.69 1344
5310.38 1408
5311.07 1562
5311.75 1623
5312.44 1620
5313.13 1445
5313.82 1467
5314.51 1515
5315.19 1494
5315.88 1616
5316.57 1454
5317.26 1398
5317.94 1362
5318.63 1403
5319.32 1541
5320.01 1595
5320.70 1587
5321.39 1525
5322.07 1520
5322.76 1531
5323.45 1556
5324.14 1486
5324.83 1423
5325.52 1556
5326.20 1532
5326.89 1379
5327.58 1401
5328.27 1341
5328.96 1422
5329.65 1311
5330.34 1287
5331.02 1350
5331.71 1321
5332.40 1391
5333.09 1391
5333.78 1365
5334.47 1266
5335.16 1261
5335.85 1292
5336.54 1441
5337.23 1382
5337.92 1281
5338.60 1284
5339.29 1315
5339.98 1310
5340.67 1287
5341.36 1260
5342.05 1357
5342.74 1306
5343.43 1325
5344.12 1455
5344.81 1393
5345.50 1380
5346.19 1390
5346.88 1379
5347.57 1396
5348.26 1445
5348.95 1458
5349.64 1527
5350.33 1540
5351.02 1527
5351.71 1589
5352.40 1612
5353.09 1721
5353.78 1598
5354.47 1620
5355.16 1579
5355.85 1553
5356.54 1445
5357.23 1379
5357.92 1341
5358.61 1254
5359.30 1171
5360.00 1310
5360.69 1167
5361.38 1203
5362.07 1302
5362.76 1372
5363.45 1243
5364.14 1299
5364.83 1242
5365.52 1280
5366.21 1250
5366.90 1391
5367.60 1319
5368.29 1272
5368.98 1338
5369.67 1301
5370.36 1205
5371.05 1204
5371.74 1231
5372.44 1186
5373.13 1223
5373.82 1178
5374.51 1177
5375.20 1183
5375.89 1208
5376.59 1179
5377.28 1122
5377.97 1090
5378.66 1114
5379.35 1249
5380.04 1124
5380.74 1108
5381.43 1094
5382.12 1198
5382.81 1066
5383.51 1147
5384.20 1150
5384.89 1066
5385.58 1226
5386.27 1154
5386.97 1180
5387.66 1149
5388.35 1184
5389.04 1152
5389.74 1190
5390.43 1196
5391.12 1223
5391.82 1212
5392.51 1271
5393.20 1207
5393.89 1320
5394.59 1240
5395.28 1302
5395.97 1169
5396.67 1138
5397.36 1116
5398.05 1094
5398.75 1133
5399.44 1180
5400.13 1142
5400.83 985
5401.52 1040
5402.21 1045
5402.91 1191
5403.60 1121
5404.29 1057
5404.99 1073
5405.68 1097
5406.37 1095
5407.07 1077
5407.76 1072
5408.45 1139
5409.15 1198
5409.84 1206
5410.54 1170
5411.23 1162
5411.92 1144
5412.62 1095
5413.31 1134
5414.01 1263
5414.70 1171
5415.40 1184
5416.09 1275
5416.78 1177
5417.48 1179
5418.17 1271
5418.87 1120
5419.56 1233
5420.26 1154
5420.95 1133
5421.65 1210
5422.34 1270
5423.04 1164
5423.73 1260
5424.42 1183
5425.12 1264
5425.81 1173
5426.51 1175
5427.20 1114
5427.90 1101
5428.59 1200
5429.29 1149
5429.99 1281
5430.68 1290
5431.38 1234
5432.07 1230
5432.77 1226
5433.46 1230
5434.16 1197
5434.85 1209
5435.55 1364
5436.24 1249
5436.94 1309
5437.64 1424
5438.33 1441
5439.03 1369
5439.72 1383
5440.42 1465
5441.11 1487
5441.81 1347
5442.51 1201
5443.20 1259
5443.90 1413
5444.59 1390
5445.29 1404
5445.99 1459
5446.68 1622
5447.38 1587
5448.08 1487
5448.77 1548
5449.47 1610
5450.17 1670
5450.86 1637
5451.56 1622
5452.25 1532
5452.95 1601
5453.65 1458
5454.35 1426
5455.04 1386
5455.74 1419
5456.44 1446
5457.13 1381
5457.83 1379
5458.53 1226
5459.22 1251
5459.92 1378
5460.62 1391
5461.32 1390
5462.01 1508
5462.71 1416
5463.41 1523
5464.10 1361
5464.80 1367
5465.50 1391
5466.20 1403
5466.89 1478
5467.59 1519
5468.29 1519
5468.99 1420
5469.69 1482
5470.38 1617
5471.08 1550
5471.78 1481
5472.48 1533
5473.17 1627
5473.87 1627
5474.57 1462
5475.27 1528
5475.97 1628
5476.66 1715
5477.36 1665
5478.06 1774
5478.76 1957
5479.46 1928
5480.16 2019
5480.85 2078
5481.55 2226
5482.25 2318
5482.95 2339
5483.65 2396
5484.35 2359
5485.05 2283
5485.75 2119
5486.44 2108
5487.14 1925
5487.84 2004
5488.54 1945
5489.24 2047
5489.94 2070
5490.64 2159
5491.34 2043
5492.04 2034
5492.74 2143
5493.43 2160
5494.13 2174
5494.83 2385
5495.53 2350
5496.23 2191
5496.93 2310
5497.63 2294
5498.33 2469
5499.03 2606
5499.73 2912
5500.43 3300
5501.13 3479
5501.83 3576
5502.53 3993
5503.23 3958
5503.93 3931
5504.63 3817
5505.33 3582
5506.03 3324
5506.73 2987
5507.43 2671
5508.13 2639
5508.83 2527
5509.53 2379
5510.23 2387
5510.93 2378
5511.63 2386
5512.33 2434
5513.03 2276
5513.73 2312
5514.43 2321
5515.13 2181
5515.83 2251
5516.54 2100
5517.24 2163
5517.94 2017
5518.64 2032
5519.34 1990
5520.04 1774
5520.74 1818
5521.44 1836
5522.14 1855
5522.84 1830
5523.54 1806
5524.25 1779
5524.95 1740
5525.65 1694
5526.35 1720
5527.05 1643
5527.75 1593
5528.45 1603
5529.16 1665
5529.86 1691
5530.56 1601
5531.26 1608
5531.96 1603
5532.66 1529
5533.37 1455
5534.07 1462
5534.77 1409
5535.47 1507
5536.17 1488
5536.88 1478
5537.58 1468
5538.28 1447
5538.98 1288
5539.68 1333
5540.39 1453
5541.09 1334
5541.79 1396
5542.49 1410
5543.20 1345
5543.90 1309
5544.60 1403
5545.30 1315
5546.01 1310
5546.71 1287
5547.41 1410
5548.11 1372
5548.82 1269
5549.52 1414
5550.22 1341
5550.93 1333
5551.63 1442
5552.33 1336
5553.03 1363
5553.74 1303
5554.44 1284
5555.14 1396
5555.85 1340
5556.55 1332
5557.25 1248
5557.96 1247
5558.66 1321
5559.36 1321
5560.07 1333
5560.77 1291
5561.47 1338
5562.18 1350
5562.88 1325
5563.59 1414
5564.29 1423
5564.99 1442
5565.70 1391
5566.40 1381
5567.10 1353
5567.81 1381
5568.51 1360
5569.22 1388
5569.92 1306
5570.63 1238
5571.33 1295
5572.03 1322
5572.74 1230
5573.44 1231
5574.15 1214
5574.85 1223
5575.56 1366
5576.26 1180
5576.96 1175
5577.67 1285
5578.37 1373
5579.08 1202
5579.78 1283
5580.49 1346
5581.19 1322
5581.90 1308
5582.60 1216
5583.31 1346
5584.01 1222
5584.72 1265
5585.42 1267
5586.13 1266
5586.83 1176
5587.54 1208
5588.24 1095
5588.95 1218
5589.65 1297
5590.36 1214
5591.07 1241
5591.77 1093
5592.48 1148
5593.18 1150
5593.89 1169
5594.59 1173
5595.30 1159
5596.00 1143
5596.71 1056
5597.42 1098
5598.12 1139
5598.83 1225
5599.53 1170
5600.24 1218
5600.95 1129
5601.65 1082
5602.36 1176
5603.06 1152
5603.77 1094
5604.48 1220
5605.18 1132
5605.89 1147
5606.60 1062
5607.30 1060
5608.01 1092
5608.72 1102
5609.42 1135
5610.13 1094
5610.84 1104
5611.54 1084
5612.25 1184
5612.96 1140
5613.66 1122
5614.37 1145
5615.08 1186
5615.78 1103
5616.49 1083
5617.20 1155
5617.91 1120
5618.61 1090
5619.32 1154
5620.03 1112
5620.73 1119
5621.44 1175
5622.15 1151
5622.86 1131
5623.56 1130
5624.27 1141
5624.98 1119
5625.69 1197
5626.40 1212
5627.10 1265
5627.81 1159
5628.52 1194
5629.23 1160
5629.93 1216
5630.64 1238
5631.35 1163
5632.06 1224
5632.77 1345
5633.47 1215
5634.18 1202
5634.89 1210
5635.60 1264
5636.31 1240
5637.02 1241
5637.72 1306
5638.43 1264
5639.14 1243
5639.85 1297
5640.56 1321
5641.27 1218
5641.98 1290
5642.68 1436
5643.39 1372
5644.10 1291
5644.81 1367
5645.52 1353
5646.23 1368
5646.94 1291
5647.65 1226
5648.36 1222
5649.06 1208
5649.77 1187
5650.48 1254
5651.19 1165
5651.90 1180
5652.61 1259
5653.32 1229
5654.03 1227
5654.74 1334
5655.45 1280
5656.16 1351
5656.87 1304
5657.58 1312
5658.29 1351
5659.00 1405
5659.71 1276
5660.42 1350
5661.13 1289
5661.84 1271
5662.55 1373
5663.26 1349
5663.97 1320
5664.68 1230
5665.39 1204
5666.10 1189
5666.81 1328
5667.52 1366
5668.23 1314
5668.94 1187
5669.65 1234
5670.36 1349
5671.07 1279
5671.78 1335
5672.49 1380
5673.20 1317
5673.91 1381
5674.62 1330
5675.33 1386
5676.04 1371
5676.75 1312
5677.47 1196
5678.18 1170
5678.89 1213
5679.60 1131
5680.31 1213
5681.02 1322
5681.73 1115
5682.44 1140
5683.15 1200
5683.87 1209
5684.58 1174
5685.29 1203
5686.00 1186
5686.71 1207
5687.42 1242
5688.13 1178
5688.85 1185
5689.56 1163
5690.27 1136
5690.98 1142
5691.69 1184
5692.41 1274
5693.12 1256
5693.83 1154
5694.54 1129
5695.25 1119
5695.96 1158
5696.68 1143
5697.39 1066
5698.10 1083
5698.81 1130
5699.53 1103
5700.24 1073
5700.95 1111
5701.66 1005
5702.38 1050
5703.09 1063
5703.80 1095
5704.51 1091
5705.23 1063
5705.94 942
5706.65 1002
5707.36 1060
5708.08 1079
5708.79 1083
5709.50 1028
5710.22 1079
5710.93 1039
5711.64 1032
5712.35 1007
5713.07 1030
5713.78 1130
5714.49 1172
5715.21 1049
5715.92 963
5716.63 976
5717.35 976
5718.06 1030
5718.77 1078
5719.49 1053
5720.20 1060
5720.92 967
5721.63 1108
5722.34 1225
5723.06 1076
5723.77 1042
5724.48 1114
5725.20 1171
5725.91 1149
5726.63 1095
5727.34 1089
5728.05 1077
5728.77 1109
5729.48 1159
5730.20 1242
5730.91 1207
5731.62 1210
5732.34 1196
5733.05 1335
5733.77 1283
5734.48 1236
5735.20 1151
5735.91 1171
5736.63 1161
5737.34 1152
5738.06 1099
5738.77 1143
5739.48 1129
5740.20 1087
5740.91 1073
5741.63 1066
5742.34 1025
5743.06 989
5743.77 934
5744.49 1030
5745.20 1079
5745.92 1091
5746.64 1086
5747.35 1077
5748.07 1070
5748.78 998
5749.50 1031
5750.21 1158
5750.93 1087
5751.64 1098
5752.36 1105
5753.07 1250
5753.79 1196
5754.51 1227
5755.22 1272
5755.94 1286
5756.65 1296
5757.37 1308
5758.08 1275
5758.80 1343
5759.52 1269
5760.23 1217
5760.95 1207
5761.67 1219
5762.38 1199
5763.10 1152
5763.81 1173
5764.53 1109
5765.25 1138
5765.96 1130
5766.68 975
5767.40 1054
5768.11 1168
5768.83 1075
5769.55 1034
5770.26 991
5770.98 998
5771.70 978
5772.41 1053
5773.13 997
5773.85 1011
5774.56 1057
5775.28 992
5776.00 1008
5776.71 1006
5777.43 1090
5778.15 1092
5778.87 991
5779.58 1099
5780.30 1147
5781.02 1155
5781.74 1074
5782.45 1163
5783.17 1152
5783.89 1115
5784.61 1143
5785.32 1042
5786.04 1012
5786.76 1029
5787.48 994
5788.19 1075
5788.91 1061
5789.63 1002
5790.35 1092
5791.07 1060
5791.78 1130
5792.50 1136
5793.22 1061
5793.94 1130
5794.66 1184
5795.38 1178
5796.09 1118
5796.81 1104
5797.53 1172
5798.25 1211
5798.97 1375
5799.69 1454
5800.40 1442
5801.12 1624
5801.84 1695
5802.56 1684
5803.28 1720
5804.00 1718
5804.72 1699
5805.44 1591
5806.15 1469
5806.87 1410
5807.59 1388
5808.31 1247
5809.03 1251
5809.75 1311
5810.47 1286
5811.19 1234
5811.91 1170
5812.63 1183
5813.35 1346
5814.07 1321
5814.79 1241
5815.50 1298
5816.22 1263
5816.94 1185
5817.66 1243
5818.38 1321
5819.10 1194
5819.82 1188
5820.54 1202
5821.26 1287
5821.98 1216
5822.70 1194
5823.42 1222
5824.14 1211
5824.86 1246
5825.58 1226
5826.30 1199
5827.02 1187
5827.74 1251
5828.46 1216
5829.18 1183
5829.90 1085
5830.62 1095
5831.35 1162
5832.07 1109
5832.79 1103
5833.51 1022
5834.23 1116
5834.95 1080
5835.67 1055
5836.39 1091
5837.11 1124
5837.83 1122
5838.55 1122
5839.27 1149
5839.99 1146
5840.72 1102
5841.44 1156
5842.16 1190
5842.88 1169
5843.60 1133
5844.32 1166
5845.04 1202
5845.76 1238
5846.49 1098
5847.21 1081
5847.93 1100
5848.65 1088
5849.37 1165
5850.09 1148
5850.82 1075
5851.54 1122
5852.26 1120
5852.98 1091
5853.70 1144
5854.42 1138
5855.15 1086
5855.87 1078
5856.59 1097
5857.31 1068
5858.03 1154
5858.76 1037
5859.48 1025
5860.20 1074
5860.92 987
5861.65 1014
5862.37 1090
5863.09 1150
5863.81 1178
5864.54 990
5865.26 944
5865.98 1012
5866.70 1044
5867.43 1091
5868.15 1139
5868.87 1219
5869.60 1095
5870.32 1038
5871.04 1092
5871.76 1116
5872.49 1240
5873.21 1226
5873.93 1158
5874.66 1159
5875.38 1152
5876.10 1146
5876.83 1110
5877.55 1116
5878.27 1093
5879.00 1173
5879.72 1230
5880.44 1225
5881.17 1254
5881.89 1129
5882.61 1131
5883.34 1193
5884.06 1198
5884.79 1209
5885.51 1240
5886.23 1243
5886.96 1169
5887.68 1288
5888.41 1230
5889.13 1188
5889.85 1224
5890.58 1182
5891.30 1123
5892.03 1130
5892.75 1133
5893.47 1138
5894.20 1123
5894.92 1049
5895.65 1061
5896.37 1104
5897.10 1167
5897.82 1128
5898.55 1056
5899.27 1132
5900.00 1130
5900.72 1012
5901.44 1127
5902.17 1182
5902.89 1145
5903.62 1060
5904.34 1179
5905.07 1110
5905.79 1130
5906.52 1064
5907.25 1080
5907.97 1150
5908.70 1090
5909.42 1136
5910.15 1145
5910.87 1195
5911.60 1163
5912.32 1237
5913.05 1244
5913.77 1187
5914.50 1162
5915.22 1234
5915.95 1150
5916.68 1205
5917.40 1147
5918.13 1204
5918.85 1201
5919.58 1150
5920.31 1213
5921.03 1270
5921.76 1189
5922.48 1263
5923.21 1355
5923.94 1289
5924.66 1194
5925.39 1250
5926.12 1266
5926.84 1318
5927.57 1274
5928.29 1294
5929.02 1351
5929.75 1291
5930.47 1332
5931.20 1411
5931.93 1370
5932.65 1264
5933.38 1223
5934.11 1281
5934.83 1326
5935.56 1351
5936.29 1395
5937.02 1404
5937.74 1385
5938.47 1360
5939.20 1501
5939.92 1498
5940.65 1529
5941.38 1405
5942.11 1415
5942.83 1416
5943.56 1345
5944.29 1448
5945.02 1575
5945.74 1540
5946.47 1653
5947.20 1628
5947.93 1659
5948.65 1751
5949.38 1795
5950.11 1828
5950.84 1875
5951.57 1925
5952.29 1999
5953.02 2084
5953.75 2067
5954.48 2231
5955.21 2257
5955.93 2142
5956.66 2057
5957.39 1958
5958.12 2007
5958.85 1968
5959.58 2055
5960.30 2184
5961.03 2200
5961.76 2125
5962.49 2080
5963.22 2227
5963.95 2233
5964.68 2156
5965.40 2397
5966.13 2712
5966.86 2824
5967.59 2842
5968.32 3080
5969.05 3509
5969.78 3488
5970.51 3486
5971.24 3190
5971.96 3089
5972.69 2929
5973.42 2851
5974.15 2643
5974.88 2471
5975.61 2498
5976.34 2489
5977.07 2513
5977.80 2385
5978.53 2433
5979.26 2542
5979.99 2645
5980.72 2702
5981.45 2641
5982.18 2638
5982.91 2612
5983.64 2588
5984.37 2686
5985.10 2710
5985.83 2716
5986.56 2606
5987.29 2704
5988.02 2729
5988.75 2572
5989.48 2753
5990.21 2680
5990.94 2666
5991.67 2695
5992.40 2575
5993.13 2638
5993.86 2696
5994.59 2771
5995.32 2745
5996.05 2539
5996.78 2731
5997.51 2707
5998.24 2729
5998.97 2671
5999.71 2564
6000.44 2698
6001.17 2761
6001.90 2860
6002.63 2803
6003.36 2713
6004.09 2630
6004.82 2738
6005.55 2567
6006.28 2685
6007.02 2695
6007.75 2865
6008.48 3082
6009.21 3085
6009.94 3528
6010.67 4051
6011.40 4478
6012.14 4805
6012.87 5289
6013.60 5518
6014.33 5952
6015.06 6038
6015.80 6270
6016.53 5968
6017.26 5528
6017.99 5518
6018.72 4805
6019.45 4623
6020.19 4219
6020.92 3704
6021.65 3230
6022.38 3132
6023.12 2986
6023.85 2722
6024.58 2636
6025.31 2528
6026.05 2445
6026.78 2376
6027.51 2325
6028.24 2248
6028.98 2240
6029.71 2204
6030.44 2161
6031.17 2270
6031.91 2269
6032.64 2203
6033.37 2308
6034.11 2132
6034.84 2201
6035.57 2059
6036.30 2108
6037.04 2070
6037.77 2158
6038.50 2157
6039.24 2202
6039.97 2293
6040.70 2319
6041.44 2306
6042.17 2269
6042.90 2349
6043.64 2280
6044.37 2362
6045.10 2463
6045.84 2608
6046.57 2535
6047.31 2476
6048.04 2395
6048.77 2518
6049.51 2519
6050.24 2552
6050.98 2740
6051.71 2664
6052.44 2711
6053.18 2783
6053.91 3032
6054.65 2897
6055.38 2937
6056.11 2916
6056.85 2925
6057.58 2767
6058.32 2609
6059.05 2609
6059.79 2569
6060.52 2444
6061.26 2415
6061.99 2351
6062.72 2350
6063.46 2335
6064.19 2318
6064.93 2207
6065.66 2285
6066.40 2259
6067.13 2245
6067.87 2387
6068.60 2370
6069.34 2192
6070.07 2193
6070.81 2116
6071.54 2232
6072.28 2255
6073.01 2148
6073.75 2211
6074.49 2183
6075.22 2045
6075.96 1973
6076.69 2049
6077.43 2012
6078.16 1949
6078.90 1879
6079.63 1993
6080.37 1935
6081.11 1867
6081.84 1993
6082.58 1911
6083.31 1987
6084.05 1911
6084.79 1942
6085.52 1959
6086.26 2002
6086.99 1836
6087.73 1881
6088.47 1941
6089.20 1888
6089.94 1854
6090.68 1879
6091.41 1940
6092.15 1865
6092.89 1869
6093.62 1914
6094.36 2000
6095.09 1954
6095.83 1926
6096.57 2006
6097.31 1911
6098.04 1923
6098.78 1926
6099.52 1898
6100.25 1946
6100.99 1796
6101.73 1790
6102.46 1809
6103.20 1840
6103.94 1661
6104.68 1656
6105.41 1806
6106.15 1823
6106.89 1767
6107.62 1796
6108.36 1789
6109.10 1813
6109.84 1785
6110.57 1739
6111.31 1818
6112.05 1743
6112.79 1907
6113.53 1866
6114.26 1959
6115.00 1944
6115.74 1976
6116.48 1995
6117.21 1997
6117.95 1880
6118.69 1896
6119.43 1907
6120.17 1918
6120.91 1920
6121.64 1886
6122.38 1903
6123.12 1941
6123.86 1915
6124.60 1877
6125.34 1864
6126.07 1863
6126.81 1925
6127.55 1942
6128.29 1954
6129.03 2010
6129.77 2066
6130.51 2008
6131.25 1912
6131.98 2098
6132.72 1922
6133.46 1956
6134.20 1876
6134.94 1969
6135.68 1938
6136.42 1897
6137.16 1939
6137.90 1949
6138.64 1931
6139.38 2011
6140.11 2101
6140.85 2186
6141.59 2141
6142.33 1945
6143.07 1912
6143.81 2037
6144.55 2081
6145.29 2078
6146.03 2069
6146.77 2071
6147.51 2013
6148.25 1974
6148.99 2019
6149.73 1942
6150.47 2034
6151.21 2072
6151.95 2174
6152.69 2120
6153.43 2096
6154.17 1992
6154.91 2143
6155.65 2241
6156.39 2131
6157.13 2193
6157.87 2131
6158.61 2077
6159.35 2183
6160.09 2170
6160.83 2291
6161.58 2235
6162.32 2251
6163.06 2357
6163.80 2341
6164.54 2411
6165.28 2426
6166.02 2727
6166.76 2804
6167.50 2841
6168.24 2872
6168.98 3021
6169.73 3080
6170.47 3032
6171.21 3021
6171.95 3063
6172.69 2990
6173.43 2989
6174.17 2936
6174.92 2916
6175.66 2872
6176.40 2825
6177.14 2782
6177.88 2819
6178.62 2744
6179.36 2714
6180.11 2770
6180.85 2704
6181.59 2653
6182.33 2883
6183.07 2961
6183.82 2816
6184.56 2887
6185.30 3008
6186.04 2957
6186.78 2956
6187.53 3004
6188.27 2970
6189.01 3062
6189.75 2938
6190.50 3109
6191.24 3147
6191.98 3153
6192.72 3299
6193.47 3533
6194.21 3462
6194.95 3502
6195.69 3630
6196.44 3683
6197.18 3667
6197.92 3630
6198.67 3774
6199.41 3732
6200.15 3640
6200.89 3679
6201.64 3885
6202.38 3700
6203.12 3733
6203.87 3867
6204.61 4192
6205.35 4617
6206.10 5215
6206.84 5959
6207.58 7129
6208.33 8700
6209.07 10344
6209.81 12339
6210.56 14294
6211.30 15409
6212.05 15993
6212.79 16124
6213.53 15186
6214.28 13811
6215.02 12317
6215.76 10677
6216.51 9343
6217.25 7806
6218.00 6724
6218.74 5714
6219.48 4965
6220.23 4540
6220.97 4214
6221.72 3972
6222.46 4099
6223.21 4190
6223.95 4296
6224.69 4473
6225.44 4628
6226.18 4919
6226.93 5059
6227.67 5191
6228.42 5136
6229.16 4952
6229.91 4647
6230.65 4344
6231.40 3955
6232.14 3587
6232.89 3377
6233.63 3095
6234.38 2941
6235.12 2820
6235.87 2721
6236.61 2720
6237.36 2814
6238.10 2751
6238.85 2680
6239.59 2709
6240.34 2707
6241.08 2841
6241.83 2961
6242.58 2990
6243.32 3080
6244.07 3008
6244.81 2955
6245.56 2988
6246.30 3040
6247.05 3160
6247.80 3192
6248.54 3405
6249.29 3895
6250.03 4046
6250.78 4126
6251.52 4009
6252.27 3948
6253.02 3858
6253.76 3714
6254.51 3341
6255.26 3204
6256.00 2995
6256.75 2898
6257.49 2906
6258.24 2844
6258.99 2914
6259.73 2826
6260.48 2859
6261.23 2859
6261.97 2835
6262.72 2862
6263.47 2773
6264.21 2790
6264.96 2813
6265.71 2785
6266.46 2696
6267.20 2844
6267.95 2657
6268.70 2668
6269.44 2621
6270.19 2696
6270.94 2662
6271.69 2616
6272.43 2678
6273.18 2530
6273.93 2491
6274.67 2618
6275.42 2669
6276.17 2564
6276.92 2573
6277.67 2626
6278.41 2546
6279.16 2536
6279.91 2548
6280.66 2473
6281.40 2341
6282.15 2362
6282.90 2471
6283.65 2472
6284.40 2390
6285.14 2461
6285.89 2444
6286.64 2378
6287.39 2356
6288.14 2470
6288.88 2476
6289.63 2404
6290.38 2494
6291.13 2611
6291.88 2491
6292.63 2393
6293.38 2353
6294.12 2275
6294.87 2212
6295.62 2235
6296.37 2206
6297.12 2218
6297.87 2164
6298.62 2138
6299.37 2158
6300.11 2196
6300.86 2155
6301.61 2130
6302.36 2238
6303.11 2147
6303.86 2237
6304.61 2114
6305.36 2155
6306.11 2133
6306.86 2041
6307.61 2020
6308.36 2027
6309.11 2049
6309.86 2097
6310.60 2077
6311.35 2114
6312.10 2152
6312.85 2224
6313.60 2122
6314.35 2067
6315.10 2145
6315.85 2120
6316.60 2098
6317.35 2169
6318.10 2183
6318.85 2197
6319.60 2109
6320.35 2061
6321.10 2038
6321.85 2020
6322.60 2055
6323.35 2066
6324.10 1927
6324.86 1770
6325.61 1755
6326.36 1861
6327.11 1824
6327.86 1803
6328.61 1894
6329.36 1815
6330.11 1797
6330.86 1706
6331.61 1794
6332.36 1712
6333.11 1656
6333.86 1647
6334.62 1689
6335.37 1713
6336.12 1711
6336.87 1627
6337.62 1678
6338.37 1726
6339.12 1614
6339.87 1599
6340.62 1688
6341.38 1759
6342.13 1762
6342.88 1607
6343.63 1712
6344.38 1680
6345.13 1759
6345.89 1718
6346.64 1670
6347.39 1661
6348.14 1735
6348.89 1747
6349.64 1692
6350.40 1739
6351.15 1824
6351.90 1745
6352.65 1802
6353.40 1870
6354.16 1712
6354.91 1881
6355.66 1924
6356.41 1939
6357.17 1929
6357.92 1875
6358.67 1904
6359.42 1851
6360.18 1880
6360.93 1823
6361.68 1792
6362.43 1815
6363.19 1782
6363.94 1673
6364.69 1703
6365.45 1811
6366.20 1796
6366.95 1693
6367.70 1724
6368.46 1780
6369.21 1788
6369.96 1757
6370.72 1784
6371.47 1739
6372.22 1876
6372.98 1746
6373.73 1690
6374.48 1649
6375.24 1689
6375.99 1648
6376.74 1693
6377.50 1726
6378.25 1740
6379.00 1731
6379.76 1757
6380.51 1661
6381.27 1673
6382.02 1705
6382.77 1633
6383.53 1727
6384.28 1638
6385.03 1624
6385.79 1605
6386.54 1568
6387.30 1666
6388.05 1597
6388.81 1571
6389.56 1623
6390.31 1633
6391.07 1682
6391.82 1633
6392.58 1611
6393.33 1620
6394.09 1673
6394.84 1576
6395.60 1614
6396.35 1653
6397.10 1586
6397.86 1629
6398.61 1578
6399.37 1556
6400.12 1702
6400.88 1621
6401.63 1594
6402.39 1534
6403.14 1486
6403.90 1512
6404.65 1543
6405.41 1483
6406.16 1473
6406.92 1402
6407.68 1522
6408.43 1605
6409.19 1616
6409.94 1737
6410.70 1809
6411.45 1703
6412.21 1678
6412.96 1837
6413.72 1680
6414.48 1525
6415.23 1613
6415.99 1574
6416.74 1551
6417.50 1597
6418.26 1641
6419.01 1698
6419.77 1550
6420.52 1516
6421.28 1529
6422.04 1562
6422.79 1590
6423.55 1587
6424.30 1623
6425.06 1604
6425.82 1585
6426.57 1556
6427.33 1467
6428.09 1464
6428.84 1460
6429.60 1523
6430.36 1603
6431.11 1464
6431.87 1510
6432.63 1540
6433.38 1501
6434.14 1501
6434.90 1485
6435.65 1508
6436.41 1494
6437.17 1550
6437.93 1543
6438.68 1580
6439.44 1591
6440.20 1617
6440.95 1592
6441.71 1654
6442.47 1591
6443.23 1593
6443.98 1596
6444.74 1581
6445.50 1560
6446.26 1627
6447.01 1571
6447.77 1552
6448.53 1491
6449.29 1634
6450.05 1542
6450.80 1599
6451.56 1549
6452.32 1434
6453.08 1468
6453.84 1480
6454.59 1496
6455.35 1563
6456.11 1558
6456.87 1487
6457.63 1589
6458.39 1612
6459.14 1597
6459.90 1606
6460.66 1498
6461.42 1558
6462.18 1625
6462.94 1608
6463.69 1533
6464.45 1597
6465.21 1527
6465.97 1503
6466.73 1536
6467.49 1588
6468.25 1640
6469.01 1685
6469.77 1665
6470.52 1607
6471.28 1654
6472.04 1702
6472.80 1612
6473.56 1702
6474.32 1734
6475.08 1743
6475.84 1659
6476.60 1750
6477.36 1798
6478.12 1725
6478.88 1776
6479.64 1799
6480.40 1799
6481.16 1857
6481.92 1710
6482.68 1783
6483.44 1805
6484.20 1860
6484.96 1938
6485.72 2041
6486.48 2076
6487.24 2025
6488.00 2111
6488.76 2065
6489.52 2176
6490.28 2067
6491.04 2036
6491.80 2111
6492.56 2190
6493.32 2214
6494.08 2289
6494.84 2352
6495.60 2521
6496.36 2511
6497.12 2435
6497.88 2442
6498.64 2539
6499.40 2524
6500.16 2484
6500.92 2593
6501.68 2494
6502.45 2410
6503.21 2387
6503.97 2387
6504.73 2511
6505.49 2446
6506.25 2351
6507.01 2466
6507.77 2644
6508.53 2623
6509.30 2625
6510.06 2795
6510.82 2831
6511.58 2908
6512.34 2800
6513.10 2816
6513.86 3003
6514.63 2994
6515.39 2901
6516.15 2945
6516.91 2885
6517.67 2847
6518.43 2920
6519.20 3019
6519.96 2968
6520.72 3081
6521.48 3313
6522.24 3274
6523.01 3449
6523.77 3325
6524.53 3560
6525.29 3866
6526.06 4066
6526.82 4404
6527.58 4674
6528.34 4988
6529.11 5369
6529.87 5241
6530.63 5356
6531.39 5266
6532.16 5349
6532.92 5425
6533.68 5577
6534.44 5838
6535.21 6194
6535.97 6949
6536.73 8312
6537.50 9563
6538.26 10638
6539.02 11099
6539.78 11291
6540.55 10976
6541.31 9994
6542.07 8770
6542.84 7633
6543.60 6641
6544.36 5534
6545.13 4838
6545.89 4307
6546.65 3744
6547.42 3333
6548.18 3091
6548.95 2979
6549.71 2756
6550.47 2840
6551.24 2782
6552.00 2753
6552.76 2691
6553.53 2619
6554.29 2563
6555.06 2546
6555.82 2557
6556.58 2590
6557.35 2418
6558.11 2458
6558.88 2414
6559.64 2368
6560.41 2565
6561.17 2594
6561.93 2652
6562.70 2663
6563.46 2611
6564.23 2712
6564.99 2714
6565.76 2750
6566.52 2838
6567.29 2899
6568.05 2878
6568.82 2856
6569.58 2686
6570.35 2781
6571.11 2738
6571.88 2781
6572.64 2820
6573.41 3054
6574.17 2930
6574.94 3055
6575.70 3088
6576.47 3145
6577.23 3244
6578.00 3459
6578.76 3436
6579.53 3581
6580.29 3408
6581.06 3513
6581.82 3393
6582.59 3430
6583.36 3326
6584.12 3332
6584.89 3208
6585.65 3204
6586.42 3083
6587.18 3126
6587.95 3044
6588.72 2989
6589.48 3127
6590.25 3130
6591.01 3177
6591.78 3390
6592.55 3515
6593.31 3634
6594.08 4009
6594.85 4278
6595.61 4412
6596.38 4426
6597.15 4472
6597.91 4590
6598.68 4605
6599.45 4388
6600.21 4058
6600.98 3918
6601.75 3641
6602.51 3374
6603.28 3023
6604.05 2919
6604.81 2929
6605.58 2902
6606.35 2854
6607.11 2898
6607.88 2908
6608.65 2853
6609.41 2984
6610.18 2920
6610.95 2819
6611.72 2641
6612.48 2687
6613.25 2681
6614.02 2583
6614.79 2486
6615.55 2465
6616.32 2466
6617.09 2469
6617.86 2333
6618.62 2421
6619.39 2242
6620.16 2358
6620.93 2387
6621.70 2304
6622.46 2456
6623.23 2361
6624.00 2340
6624.77 2448
6625.54 2400
6626.30 2385
6627.07 2393
6627.84 2509
6628.61 2507
6629.38 2337
6630.15 2317
6630.91 2286
6631.68 2406
6632.45 2464
6633.22 2514
6633.99 2652
6634.76 2736
6635.53 2933
6636.29 3068
6637.06 2983
6637.83 3026
6638.60 2897
6639.37 2658
6640.14 2687
6640.91 2585
6641.68 2430
6642.45 2346
6643.21 2412
6643.98 2341
6644.75 2217
6645.52 2213
6646.29 2104
6647.06 2259
6647.83 2194
6648.60 2248
6649.37 2315
6650.14 2295
6650.91 2346
6651.68 2410
6652.45 2389
6653.22 2288
6653.99 2290
6654.76 2276
6655.53 2303
6656.30 2292
6657.07 2238
6657.84 2350
6658.61 2276
6659.38 2363
6660.15 2288
6660.92 2156
6661.69 2167
6662.46 2192
6663.23 2163
6664.00 2172
6664.77 2271
6665.54 2166
6666.31 2139
6667.08 2108
6667.85 2166
6668.62 2163
6669.39 2223
6670.16 2120
6670.93 2173
6671.70 2137
6672.47 2161
6673.25 2175
6674.02 2239
6674.79 2154
6675.56 2219
6676.33 2100
6677.10 2171
6677.87 2144
6678.64 2280
6679.41 2166
6680.19 2094
6680.96 2220
6681.73 2205
6682.50 2289
6683.27 2395
6684.04 2365
6684.81 2472
6685.59 2654
6686.36 2714
6687.13 2758
6687.90 2691
6688.67 2689
6689.44 2638
6690.22 2584
6690.99 2334
6691.76 2412
6692.53 2344
6693.30 2180
6694.08 2223
6694.85 2140
6695.62 2147
6696.39 2108
6697.16 2147
6697.94 2045
6698.71 2111
6699.48 2034
6700.25 2124
6701.03 2124
6701.80 2183
6702.57 2066
6703.34 2189
6704.12 2100
6704.89 2150
6705.66 2100
6706.44 2023
6707.21 2034
6707.98 2023
6708.75 2113
6709.53 2162
6710.30 2160
6711.07 2042
6711.85 2044
6712.62 2060
6713.39 2106
6714.17 2031
6714.94 1989
6715.71 2053
6716.49 1977
6717.26 1950
6718.03 2003
6718.81 1895
6719.58 1930
6720.35 1960
6721.13 1918
6721.90 1875
6722.67 1877
6723.45 1888
6724.22 1917
6725.00 1929
6725.77 1967
6726.54 1905
6727.32 1861
6728.09 1937
6728.87 1976
6729.64 2026
6730.41 1967
6731.19 2050
6731.96 1995
6732.74 2106
6733.51 2090
6734.29 2099
6735.06 2082
6735.83 2019
6736.61 1942
6737.38 2052
6738.16 2123
6738.93 2069
6739.71 2032
6740.48 1944
6741.26 2087
6742.03 2117
6742.81 2164
6743.58 2101
6744.36 2155
6745.13 2139
6745.91 2189
6746.68 2215
6747.46 2083
6748.23 2150
6749.01 2275
6749.78 2243
6750.56 2352
6751.33 2620
6752.11 2807
6752.89 2806
6753.66 2854
6754.44 2999
6755.21 2917
6755.99 2692
6756.76 2620
6757.54 2590
6758.31 2541
6759.09 2247
6759.87 2149
6760.64 2192
6761.42 2124
6762.19 2114
6762.97 2095
6763.75 2139
6764.52 2098
6765.30 1993
6766.07 2034
6766.85 2036
6767.63 1991
6768.40 1963
6769.18 1949
6769.96 2057
6770.73 2108
6771.51 2023
6772.29 2015
6773.06 1959
6773.84 1984
6774.62 1961
6775.39 1951
6776.17 1919
6776.95 1839
6777.72 1969
6778.50 1943
6779.28 1950
6780.05 1956
6780.83 1976
6781.61 1903
6782.39 1956
6783.16 1985
6783.94 1931
6784.72 1869
6785.50 1878
6786.27 1857
6787.05 1894
6787.83 1784
6788.61 1817
6789.38 1713
6790.16 1825
6790.94 1766
6791.72 1830
6792.49 1821
6793.27 1774
6794.05 1821
6794.83 1813
6795.60 1802
6796.38 1750
6797.16 1734
6797.94 1773
6798.72 1821
6799.50 1709
6800.27 1750
6801.05 1903
6801.83 1940
6802.61 1808
6803.39 1937
6804.17 1936
6804.94 1962
6805.72 1996
6806.50 1933
6807.28 2009
6808.06 2102
6808.84 1908
6809.62 1874
6810.39 1884
6811.17 1802
6811.95 1908
6812.73 1876
6813.51 1871
6814.29 1829
6815.07 1930
6815.85 2037
6816.63 1922
6817.41 1963
6818.18 2040
6818.96 1983
6819.74 2063
6820.52 1892
6821.30 1911
6822.08 1880
6822.86 1799
6823.64 1790
6824.42 1854
6825.20 1803
6825.98 1865
6826.76 1921
6827.54 1926
6828.32 1846
6829.10 1746
6829.88 1814
6830.66 1963
6831.44 1861
6832.22 1848
6833.00 1786
6833.78 1814
6834.56 1752
6835.34 1771
6836.12 1790
6836.90 1687
6837.68 1691
6838.46 1770
6839.24 1769
6840.02 1762
6840.80 1723
6841.58 1742
6842.36 1770
6843.14 1678
6843.92 1628
6844.70 1696
6845.49 1711
6846.27 1730
6847.05 1763
6847.83 1801
6848.61 1888
6849.39 2184
6850.17 2208
6850.95 2426
6851.73 2628
6852.51 2870
6853.30 3032
6854.08 3082
6854.86 3025
6855.64 3047
6856.42 2719
6857.20 2516
6857.98 2370
6858.77 2311
6859.55 2156
6860.33 2142
6861.11 1979
6861.89 1991
6862.67 1965
6863.46 1845
6864.24 1885
6865.02 1990
6865.80 2024
6866.58 2080
6867.37 2166
6868.15 2138
6868.93 2327
6869.71 2289
6870.49 2248
6871.28 2215
6872.06 2104
6872.84 2191
6873.62 2115
6874.41 2048
6875.19 2051
6875.97 2019
6876.75 1958
6877.54 2036
6878.32 1966
6879.10 2084
6879.88 2075
6880.67 2175
6881.45 2108
6882.23 2122
6883.02 2279
6883.80 2283
6884.58 2364
6885.36 2557
6886.15 2549
6886.93 2842
6887.71 3061
6888.50 3436
6889.28 3800
6890.06 4074
6890.85 4297
6891.63 4078
6892.41 3606
6893.20 3383
6893.98 3013
6894.76 2799
6895.55 2616
6896.33 2587
6897.12 2485
6897.90 2478
6898.68 2461
6899.47 2347
6900.25 2451
6901.04 2320
6901.82 2406
6902.60 2458
6903.39 2470
6904.17 2476
6904.96 2574
6905.74 2464
6906.52 2462
6907.31 2463
6908.09 2460
6908.88 2431
6909.66 2415
6910.45 2406
6911.23 2397
6912.02 2154
6912.80 2142
6913.58 2188
6914.37 2043
6915.15 1943
6915.94 2061
6916.72 2093
6917.51 2067
6918.29 1979
6919.08 2051
6919.86 2143
6920.65 2108
6921.43 2158
6922.22 2156
6923.00 2003
6923.79 2038
6924.57 2043
6925.36 2191
6926.15 2204
6926.93 2260
6927.72 2264
6928.50 2206
6929.29 2132
6930.07 2131
6930.86 2192
6931.64 2202
6932.43 2236
6933.22 2264
6934.00 2392
6934.79 2512
6935.57 2411
6936.36 2456
6937.15 2376
6937.93 2414
6938.72 2400
6939.50 2250
6940.29 2271
6941.08 2323
6941.86 2231
6942.65 2359
6943.44 2393
6944.22 2595
6945.01 2593
6945.79 2582
6946.58 2577
6947.37 2591
6948.15 2713
6948.94 2686
6949.73 2678
6950.51 2817
6951.30 2955
6952.09 2879
6952.88 2707
6953.66 2698
6954.45 2866
6955.24 2742
6956.02 2804
6956.81 2891
6957.60 2997
6958.38 2871
6959.17 2917
6959.96 3045
6960.75 2909
6961.53 2978
6962.32 2951
6963.11 2981
6963.90 3033
6964.68 2874
6965.47 2874
6966.26 2909
6967.05 2988
6967.83 2909
6968.62 3060
6969.41 3052
6970.20 3149
6970.99 3275
6971.77 3223
6972.56 3278
6973.35 3374
6974.14 3257
6974.93 3228
6975.71 3200
6976.50 3244
6977.29 3226
6978.08 3317
6978.87 3406
6979.66 3434
6980.44 3521
6981.23 3640
6982.02 3710
6982.81 4075
6983.60 4351
6984.39 4862
6985.18 5604
6985.97 6426
6986.75 7390
6987.54 8120
6988.33 8564
6989.12 8717
6989.91 8424
6990.70 8058
6991.49 7380
6992.28 6843
6993.07 6159
6993.86 5294
6994.64 4732
6995.43 4704
6996.22 4488
6997.01 4419
6997.80 4792
6998.59 5277
6999.38 6276
7000.17 7076
7000.96 8075
7001.75 8888
7002.54 9308
7003.33 9490
7004.12 9182
7004.91 8531
7005.70 7994
7006.49 7301
7007.28 6391
7008.07 5584
7008.86 4908
7009.65 4317
7010.44 3980
7011.23 3805
7012.02 3872
7012.81 3838
7013.60 3879
7014.39 4066
7015.18 4137
7015.97 4062
7016.76 4196
7017.55 4121
7018.34 3882
7019.13 3847
7019.93 3788
7020.72 3530
7021.51 3201
7022.30 2982
7023.09 3036
7023.88 3072
7024.67 3124
7025.46 3155
7026.25 3144
7027.04 3184
7027.83 3077
7028.63 3213
7029.42 3198
7030.21 3322
7031.00 3222
7031.79 3169
7032.58 3090
7033.37 2990
7034.17 2973
7034.96 2768
7035.75 2734
7036.54 2739
7037.33 2731
7038.12 2875
7038.92 2794
7039.71 2869
7040.50 2881
7041.29 2987
7042.08 3169
7042.87 3034
7043.67 3017
7044.46 3060
7045.25 3039
7046.04 2981
7046.84 2943
7047.63 2959
7048.42 3051
7049.21 3241
7050.00 3315
7050.80 3583
7051.59 3805
7052.38 3982
7053.17 3887
7053.97 3804
7054.76 3560
7055.55 3448
7056.35 3173
7057.14 3193
7057.93 2881
7058.72 2749
7059.52 2623
7060.31 2523
7061.10 2632
7061.90 2621
7062.69 2622
7063.48 2480
7064.28 2612
7065.07 2677
7065.86 2538
7066.66 2566
7067.45 2593
7068.24 2649
7069.04 2687
7069.83 2518
7070.62 2467
7071.42 2414
7072.21 2434
7073.00 2449
7073.80 2424
7074.59 2403
7075.39 2361
7076.18 2318
7076.97 2255
7077.77 2260
7078.56 2231
7079.35 2245
7080.15 2242
7080.94 2241
7081.74 2131
7082.53 2159
7083.33 2237
7084.12 2201
7084.91 2110
7085.71 2053
7086.50 2154
7087.30 2142
7088.09 2199
7088.89 2097
7089.68 2107
7090.48 2137
7091.27 2100
7092.07 2061
7092.86 2037
7093.66 2159
7094.45 2117
7095.25 2116
7096.04 1979
7096.84 1944
7097.63 1886
7098.43 1913
7099.22 1964
7100.02 1875
7100.81 1815
7101.61 1774
7102.40 1735
7103.20 1775
7103.99 1851
7104.79 1859
7105.58 1763
7106.38 1786
7107.17 1612
7107.97 1684
7108.77 1700
7109.56 1705
7110.36 1695
7111.15 1631
7111.95 1607
7112.75 1598
7113.54 1678
7114.34 1682
7115.13 1645
7115.93 1589
7116.73 1633
7117.52 1619
7118.32 1577
7119.11 1521
7119.91 1678
7120.71 1634
7121.50 1669
7122.30 1596
7123.10 1598
7123.89 1613
7124.69 1501
7125.49 1530
7126.28 1549
7127.08 1514
7127.88 1521
7128.67 1580
7129.47 1453
7130.27 1461
7131.06 1536
7131.86 1624
7132.66 1669
7133.45 1574
7134.25 1491
7135.05 1540
7135.85 1558
7136.64 1533
7137.44 1517
7138.24 1544
7139.04 1486
7139.83 1489
7140.63 1505
7141.43 1542
7142.23 1515
7143.02 1464
7143.82 1481
7144.62 1558
7145.42 1550
7146.21 1658
7147.01 1498
7147.81 1537
7148.61 1562
7149.41 1516
7150.20 1485
7151.00 1379
7151.80 1355
7152.60 1442
7153.40 1416
7154.19 1482
7154.99 1396
7155.79 1470
7156.59 1408
7157.39 1431
7158.19 1351
7158.99 1421
7159.78 1362
7160.58 1388
7161.38 1439
7162.18 1420
7162.98 1432
7163.78 1375
7164.58 1408
7165.37 1384
7166.17 1277
7166.97 1217
7167.77 1274
7168.57 1381
7169.37 1329
7170.17 1354
7170.97 1432
7171.77 1391
7172.57 1360
7173.37 1384
7174.17 1360
7174.96 1403
7175.76 1318
7176.56 1349
7177.36 1345
7178.16 1253
7178.96 1349
7179.76 1381
7180.56 1337
7181.36 1264
7182.16 1309
7182.96 1425
7183.76 1383
7184.56 1531
7185.36 1504
7186.16 1588
7186.96 1585
7187.76 1485
7188.56 1479
7189.36 1435
7190.16 1411
7190.96 1327
7191.76 1353
7192.56 1270
7193.36 1169
7194.16 1257
7194.96 1186
7195.76 1175
7196.57 1264
7197.37 1186
7198.17 1242
7198.97 1300
7199.77 1308
7200.57 1296
7201.37 1260
7202.17 1191
7202.97 1215
7203.77 1269
7204.57 1296
7205.38 1210
7206.18 1227
7206.98 1163
7207.78 1224
7208.58 1216
7209.38 1250
7210.18 1289
7210.98 1266
7211.79 1227
7212.59 1175
7213.39 1201
7214.19 1258
7214.99 1209
7215.79 1190
7216.60 1145
7217.40 1147
7218.20 1227
7219.00 1270
7219.80 1235
7220.60 1151
7221.41 1179
7222.21 1191
7223.01 1204
7223.81 1283
7224.62 1246
7225.42 1302
7226.22 1288
7227.02 1278
7227.82 1281
7228.63 1286
7229.43 1239
7230.23 1217
7231.03 1251
7231.84 1252
7232.64 1176
7233.44 1208
7234.24 1181
7235.05 1140
7235.85 1204
7236.65 1192
7237.46 1149
7238.26 1210
7239.06 1225
7239.86 1247
7240.67 1203
7241.47 1259
7242.27 1230
7243.08 1263
7243.88 1303
7244.68 1357
7245.49 1275
7246.29 1226
7247.09 1198
7247.90 1221
7248.70 1188
7249.50 1225
7250.31 1276
7251.11 1321
7251.92 1260
7252.72 1291
7253.52 1321
7254.33 1281
7255.13 1341
7255.93 1325
7256.74 1289
7257.54 1250
7258.35 1263
7259.15 1287
7259.95 1306
7260.76 1324
7261.56 1313
7262.37 1283
7263.17 1360
7263.98 1273
7264.78 1221
7265.59 1186
7266.39 1194
7267.19 1204
7268.00 1247
7268.80 1224
7269.61 1218
7270.41 1298
7271.22 1327
7272.02 1359
7272.83 1358
7273.63 1315
7274.44 1278
7275.24 1348
7276.05 1341
7276.85 1317
7277.66 1320
7278.46 1428
7279.27 1397
7280.07 1319
7280.88 1382
7281.68 1422
7282.49 1484
7283.29 1670
7284.10 1779
7284.91 1950
7285.71 2096
7286.52 2162
7287.32 2192
7288.13 2136
7288.93 2186
7289.74 2195
7290.55 1988
7291.35 1873
7292.16 1725
7292.96 1656
7293.77 1607
7294.58 1663
7295.38 1625
7296.19 1551
7296.99 1537
7297.80 1573
7298.61 1567
7299.41 1612
7300.22 1541
7301.03 1585
7301.83 1602
7302.64 1576
7303.44 1566
7304.25 1522
7305.06 1581
7305.86 1526
7306.67 1606
7307.48 1548
7308.28 1688
7309.09 1813
7309.90 1924
7310.71 2078
7311.51 2233
7312.32 2357
7313.13 2444
7313.93 2411
7314.74 2439
7315.55 2437
7316.36 2396
7317.16 2313
7317.97 2442
7318.78 2361
7319.59 2378
7320.39 2512
7321.20 2617
7322.01 2614
7322.82 2675
7323.62 2696
7324.43 2408
7325.24 2298
7326.05 2256
7326.85 2230
7327.66 2148
7328.47 2033
7329.28 1842
7330.09 1782
7330.89 1800
7331.70 1702
7332.51 1706
7333.32 1724
7334.13 1701
7334.93 1676
7335.74 1644
7336.55 1691
7337.36 1714
7338.17 1730
7338.98 1744
7339.79 1710
7340.59 1757
7341.40 1766
7342.21 1767
7343.02 1675
7343.83 1645
7344.64 1609
7345.45 1622
7346.26 1645
7347.06 1595
7347.87 1655
7348.68 1578
7349.49 1624
7350.30 1679
7351.11 1704
7351.92 1621
7352.73 1692
7353.54 1633
7354.35 1707
7355.16 1586
7355.97 1595
7356.78 1572
7357.59 1623
7358.39 1677
7359.20 1563
7360.01 1589
7360.82 1524
7361.63 1561
7362.44 1627
7363.25 1568
7364.06 1585
7364.87 1688
7365.68 1698
7366.49 1721
7367.30 1774
7368.11 1724
7368.92 1718
7369.73 1655
7370.54 1760
7371.35 1772
7372.16 1749
7372.97 1804
7373.79 1661
7374.60 1749
7375.41 1751
7376.22 1742
7377.03 1847
7377.84 1843
7378.65 1850
7379.46 1978
7380.27 2153
7381.08 2243
7381.89 2446
7382.70 2564
7383.51 2717
7384.33 2717
7385.14 2569
7385.95 2628
7386.76 2514
7387.57 2329
7388.38 2164
7389.19 2112
7390.00 2045
7390.81 1971
7391.63 1891
7392.44 1903
7393.25 1868
7394.06 1919
7394.87 1913
7395.68 1765
7396.50 1846
7397.31 1874
7398.12 1891
7398.93 2041
7399.74 2105
7400.55 2281
7401.37 2387
7402.18 2512
7402.99 2549
7403.80 2530
7404.62 2561
7405.43 2659
7406.24 2657
7407.05 2532
7407.86 2549
7408.68 2594
7409.49 2564
7410.30 2480
7411.11 2496
7411.93 2425
7412.74 2347
7413.55 2261
7414.36 2105
7415.18 1984
7415.99 1889
7416.80 1850
7417.62 1720
7418.43 1657
7419.24 1637
7420.05 1728
7420.87 1673
7421.68 1649
7422.49 1697
7423.31 1661
7424.12 1614
7424.93 1627
7425.75 1533
7426.56 1448
7427.37 1436
7428.19 1542
7429.00 1392
7429.81 1291
7430.63 1411
7431.44 1478
7432.25 1463
7433.07 1423
7433.88 1455
7434.70 1380
7435.51 1346
7436.32 1375
7437.14 1429
7437.95 1435
7438.76 1390
7439.58 1321
7440.39 1359
7441.21 1355
7442.02 1395
7442.84 1446
7443.65 1460
7444.46 1356
7445.28 1319
7446.09 1342
7446.91 1263
7447.72 1345
7448.54 1378
7449.35 1318
7450.17 1351
7450.98 1392
7451.80 1269
7452.61 1338
7453.42 1390
7454.24 1313
7455.05 1295
7455.87 1322
7456.68 1266
7457.50 1281
7458.31 1389
7459.13 1375
7459.94 1312
7460.76 1277
7461.58 1304
7462.39 1332
7463.21 1358
7464.02 1444
7464.84 1421
7465.65 1424
7466.47 1420
7467.28 1416
7468.10 1387
7468.91 1380
7469.73 1396
7470.55 1381
7471.36 1392
7472.18 1411
7472.99 1429
7473.81 1431
7474.63 1367
7475.44 1399
7476.26 1342
7477.07 1378
7477.89 1263
7478.71 1239
7479.52 1229
7480.34 1323
7481.15 1303
7481.97 1279
7482.79 1256
7483.60 1252
7484.42 1241
7485.24 1284
7486.05 1311
7486.87 1195
7487.69 1131
7488.50 1158
7489.32 1283
7490.14 1283
7490.95 1196
7491.77 1155
7492.59 1095
7493.41 1160
7494.22 1162
7495.04 1122
7495.86 1110
7496.67 1224
7497.49 1184
7498.31 1168
7499.13 1109
7499.94 1154
7500.76 1191
7501.58 1071
7502.40 1106
7503.21 1076
7504.03 1068
7504.85 1021
7505.67 1116
7506.48 1095
7507.30 1143
7508.12 1157
7508.94 1191
7509.75 1111
7510.57 1098
7511.39 1128
7512.21 1047
7513.03 1037
7513.84 1030
7514.66 1041
7515.48 1055
7516.30 1153
7517.12 1084
7517.94 1087
7518.75 1052
7519.57 1158
7520.39 1132
7521.21 1095
7522.03 1062
7522.85 1102
7523.67 1094
7524.48 1076
7525.30 1059
7526.12 1052
7526.94 1059
7527.76 1081
7528.58 1074
7529.40 1134
7530.22 1122
7531.04 1076
7531.85 1101
7532.67 1046
7533.49 1107
7534.31 1050
7535.13 1193
7535.95 1101
7536.77 1078
7537.59 1055
7538.41 1039
7539.23 1142
7540.05 1090
7540.87 1016
7541.69 1143
7542.51 1159
7543.33 1126
7544.15 1153
7544.97 1146
7545.79 1189
7546.61 1136
7547.43 1120
7548.25 1145
7549.07 1097
7549.89 1174
7550.71 1165
7551.53 1218
7552.35 1233
7553.17 1197
7553.99 1202
7554.81 1172
7555.63 1228
7556.45 1183
7557.27 1177
7558.09 1242
7558.91 1227
7559.73 1305
7560.55 1249
7561.37 1177
7562.19 1206
7563.01 1237
7563.83 1258
7564.66 1192
7565.48 1238
7566.30 1213
7567.12 1115
7567.94 1154
7568.76 1247
7569.58 1231
7570.40 1135
7571.22 1136
7572.04 1189
7572.87 1262
7573.69 1241
7574.51 1281
7575.33 1318
7576.15 1237
7576.97 1130
7577.80 1153
7578.62 1212
7579.44 1349
7580.26 1235
7581.08 1178
7581.90 1264
7582.73 1255
7583.55 1261
7584.37 1252
7585.19 1129
7586.01 1191
7586.84 1274
7587.66 1353
7588.48 1340
7589.30 1405
7590.12 1481
7590.95 1478
7591.77 1480
7592.59 1459
7593.41 1428
7594.24 1317
7595.06 1324
7595.88 1410
7596.70 1387
7597.53 1396
7598.35 1422
7599.17 1380
7600.00 1402
7600.82 1440
7601.64 1381
7602.46 1385
7603.29 1498
7604.11 1589
7604.93 1681
7605.76 1892
7606.58 1903
7607.40 2003
7608.23 1986
7609.05 1941
7609.87 1996
7610.70 1850
7611.52 1811
7612.34 1725
7613.17 1656
7613.99 1614
7614.81 1599
7615.64 1646
7616.46 1663
7617.28 1704
7618.11 1881
7618.93 1954
7619.76 2137
7620.58 2115
7621.40 2105
7622.23 2068
7623.05 1966
7623.88 1870
7624.70 1839
7625.52 1793
7626.35 1756
7627.17 1754
7628.00 1714
7628.82 1756
7629.65 1777
7630.47 1855
7631.30 1895
7632.12 2058
7632.94 2303
7633.77 2531
7634.59 2545
7635.42 2577
7636.24 2417
7637.07 2265
7637.89 2079
7638.72 2013
7639.54 1827
7640.37 1644
7641.19 1581
7642.02 1517
7642.84 1477
7643.67 1316
7644.49 1391
7645.32 1455
7646.14 1464
7646.97 1503
7647.79 1493
7648.62 1382
7649.45 1492
7650.27 1543
7651.10 1467
7651.92 1426
7652.75 1364
7653.57 1398
7654.40 1382
7655.23 1278
7656.05 1256
7656.88 1244
7657.70 1283
7658.53 1287
7659.35 1178
7660.18 1193
7661.01 1274
7661.83 1319
7662.66 1267
7663.49 1172
7664.31 1250
7665.14 1254
7665.96 1276
7666.79 1232
7667.62 1091
7668.44 1197
7669.27 1254
7670.10 1240
7670.92 1159
7671.75 1130
7672.58 1164
7673.40 1185
7674.23 1170
7675.06 1067
7675.88 1095
7676.71 1170
7677.54 1168
7678.37 1184
7679.19 1143
7680.02 1175
7680.85 1076
7681.67 1053
7682.50 1088
7683.33 1119
7684.16 1102
7684.98 1085
7685.81 1168
7686.64 1215
7687.47 1145
7688.29 1207
7689.12 1223
7689.95 1111
7690.78 1144
7691.60 1239
7692.43 1150
7693.26 1277
7694.09 1244
7694.92 1125
7695.74 1152
7696.57 1168
7697.40 1208
7698.23 1185
7699.06 1298
7699.88 1392
7700.71 1433
7701.54 1490
7702.37 1392
7703.20 1444
7704.03 1267
7704.85 1237
7705.68 1238
7706.51 1182
7707.34 1231
7708.17 1157
7709.00 1176
7709.83 1139
7710.66 1206
7711.48 1215
7712.31 1153
7713.14 1131
7713.97 1130
7714.80 1078
7715.63 1098
7716.46 1121
7717.29 1097
7718.12 1099
7718.95 1051
7719.77 1085
7720.60 1131
7721.43 1056
7722.26 989
7723.09 1031
7723.92 943
7724.75 942
7725.58 1011
7726.41 1051
7727.24 1000
7728.07 1035
7728.90 1078
7729.73 985
7730.56 1012
7731.39 1057
7732.22 1052
7733.05 1027
7733.88 953
7734.71 1006
7735.54 1008
7736.37 1017
7737.20 971
7738.03 990
7738.86 952
7739.69 1006
7740.52 954
7741.35 928
7742.18 975
7743.01 957
7743.84 985
7744.67 977
7745.50 968
7746.34 965
7747.17 889
7748.00 1001
7748.83 1068
7749.66 1083
7750.49 1044
7751.32 1077
7752.15 1043
7752.98 1007
7753.81 942
7754.65 1023
7755.48 977
7756.31 928
7757.14 985
7757.97 940
7758.80 869
7759.63 933
7760.46 969
7761.30 886
7762.13 936
7762.96 952
7763.79 1009
7764.62 982
7765.45 984
7766.29 978
7767.12 975
7767.95 963
7768.78 978
7769.61 959
7770.45 1045
7771.28 1008
7772.11 924
7772.94 995
7773.77 1002
7774.61 1000
7775.44 989
7776.27 958
7777.10 973
7777.94 990
7778.77 981
7779.60 1009
7780.43 1013
7781.27 964
7782.10 1029
7782.93 955
7783.76 989
7784.60 939
7785.43 981
7786.26 991
7787.09 982
7787.93 1036
7788.76 1102
7789.59 1014
7790.43 1015
7791.26 1081
7792.09 1017
7792.93 951
7793.76 1028
7794.59 994
7795.43 967
7796.26 996
7797.09 968
7797.93 1036
7798.76 1017
7799.59 1061
7800.43 1036
7801.26 1003
7802.09 1049
7802.93 1060
7803.76 1039
7804.60 999
7805.43 1011
7806.26 1100
7807.10 1143
7807.93 1042
7808.77 1132
7809.60 1145
7810.43 1164
7811.27 1164
7812.10 1156
7812.94 1178
7813.77 1166
7814.61 1267
7815.44 1322
7816.27 1299
7817.11 1376
7817.94 1395
7818.78 1417
7819.61 1470
7820.45 1484
7821.28 1506
7822.12 1393
7822.95 1412
7823.79 1349
7824.62 1366
7825.46 1328
7826.29 1519
7827.13 1451
7827.96 1470
7828.80 1487
7829.63 1496
7830.47 1545
7831.30 1522
7832.14 1525
7832.97 1450
7833.81 1520
7834.64 1537
7835.48 1477
7836.32 1502
7837.15 1544
7837.99 1585
7838.82 1579
7839.66 1450
7840.49 1463
7841.33 1431
7842.17 1402
7843.00 1440
7843.84 1490
7844.67 1604
7845.51 1414
7846.35 1481
7847.18 1459
7848.02 1331
7848.85 1278
7849.69 1370
7850.53 1366
7851.36 1359
7852.20 1243
7853.04 1270
7853.87 1216
7854.71 1277
7855.54 1284
7856.38 1312
7857.22 1313
7858.05 1303
7858.89 1316
7859.73 1311
7860.57 1426
7861.40 1537
7862.24 1461
7863.08 1436
7863.91 1482
7864.75 1452
7865.59 1362
7866.42 1382
7867.26 1344
7868.10 1302
7868.94 1326
7869.77 1290
7870.61 1360
7871.45 1396
7872.29 1388
7873.12 1422
7873.96 1339
7874.80 1357
7875.64 1459
7876.47 1469
7877.31 1543
7878.15 1578
7878.99 1616
7879.82 1834
7880.66 1895
7881.50 1837
7882.34 1665
7883.18 1657
7884.01 1521
7884.85 1411
7885.69 1353
7886.53 1364
7887.37 1401
7888.21 1428
7889.04 1377
7889.88 1398
7890.72 1516
7891.56 1457
7892.40 1472
7893.24 1652
7894.07 1701
7894.91 1739
7895.75 1635
7896.59 1600
7897.43 1477
7898.27 1470
7899.11 1472
7899.95 1474
7900.79 1396
7901.62 1415
7902.46 1466
7903.30 1456
7904.14 1526
7904.98 1485
7905.82 1448
7906.66 1455
7907.50 1354
7908.34 1273
7909.18 1277
7910.02 1369
7910.86 1353
7911.70 1238
7912.54 1237
7913.38 1223
7914.22 1277
7915.05 1262
7915.89 1278
7916.73 1255
7917.57 1342
7918.41 1227
7919.25 1304
7920.09 1317
7920.93 1274
7921.77 1263
7922.61 1258
7923.45 1179
7924.29 1138
7925.14 1142
7925.98 1198
7926.82 1106
7927.66 1098
7928.50 1174
7929.34 1094
7930.18 1019
7931.02 993
7931.86 1073
7932.70 1120
7933.54 1130
7934.38 1215
7935.22 1141
7936.06 1172
7936.90 1152
7937.74 1118
7938.59 1067
7939.43 1062
7940.27 1145
7941.11 1190
7941.95 1052
7942.79 1034
7943.63 1074
7944.47 1224
7945.31 1064
7946.16 1117
7947.00 1263
7947.84 1231
7948.68 1308
7949.52 1340
7950.36 1298
7951.21 1120
7952.05 1189
7952.89 1243
7953.73 1213
7954.57 1243
7955.41 1382
7956.26 1422
7957.10 1409
7957.94 1345
7958.78 1357
7959.62 1342
7960.47 1346
7961.31 1312
7962.15 1383
7962.99 1412
7963.84 1475
7964.68 1462
7965.52 1420
7966.36 1409
7967.21 1435
7968.05 1472
7968.89 1549
7969.73 1630
7970.58 1675
7971.42 1603
7972.26 1468
7973.10 1457
7973.95 1432
7974.79 1313
7975.63 1290
7976.48 1308
7977.32 1342
7978.16 1220
7979.01 1291
7979.85 1203
7980.69 1277
7981.53 1222
7982.38 1140
7983.22 1130
7984.06 1223
7984.91 1223
7985.75 1211
7986.60 1193
7987.44 1267
7988.28 1200
7989.13 1232
7989.97 1129
7990.81 1109
7991.66 1076
7992.50 993
7993.35 1008
7994.19 978
7995.03 995
7995.88 983
7996.72 981
7997.57 953
7998.41 1010
7999.25 954
8000.10 955
8000.94 928
8001.79 951
8002.63 966
8003.48 1071
8004.32 1032
8005.16 938
8006.01 894
8006.85 899
8007.70 995
8008.54 968
8009.39 902
8010.23 883
8011.08 943
8011.92 971
8012.77 950
8013.61 930
8014.46 925
8015.30 899
8016.15 924
8016.99 966
8017.84 901
8018.68 910
8019.53 889
8020.37 925
8021.22 881
8022.06 895
8022.91 861
8023.75 968
8024.60 913
8025.45 829
8026.29 866
8027.14 954
8027.98 882
8028.83 832
8029.67 890
8030.52 949
8031.37 900
8032.21 921
8033.06 943
8033.90 933
8034.75 928
8035.60 988
8036.44 905
8037.29 842
8038.14 959
8038.98 931
8039.83 899
8040.67 848
8041.52 836
8042.37 923
8043.21 1035
8044.06 934
8044.91 830
8045.75 876
8046.60 885
8047.45 905
8048.29 877
8049.14 879
8049.99 835
8050.83 921
8051.68 889
8052.53 860
8053.38 881
8054.22 866
8055.07 894
8055.92 812
8056.76 890
8057.61 904
8058.46 874
8059.31 884
8060.15 883
8061.00 898
8061.85 819
8062.70 845
8063.54 827
8064.39 789
8065.24 848
8066.09 814
8066.93 794
8067.78 853
8068.63 880
8069.48 900
8070.33 884
8071.17 847
8072.02 856
8072.87 827
8073.72 812
8074.57 790
8075.41 815
8076.26 804
8077.11 736
8077.96 761
8078.81 786
8079.66 819
8080.50 788
8081.35 775
8082.20 821
8083.05 834
8083.90 786
8084.75 751
8085.60 753
8086.45 849
8087.29 800
8088.14 765
8088.99 831
8089.84 833
8090.69 795
8091.54 801
8092.39 762
8093.24 785
8094.09 760
8094.94 784
8095.79 805
8096.63 812
8097.48 843
8098.33 835
8099.18 817
8100.03 793
8100.88 811
8101.73 806
8102.58 824
8103.43 797
8104.28 789
8105.13 843
8105.98 882
8106.83 848
8107.68 813
8108.53 837
8109.38 835
8110.23 848
8111.08 844
8111.93 788
8112.78 775
8113.63 743
8114.48 791
8115.33 796
8116.18 765
8117.03 783
8117.88 827
8118.73 868
8119.58 818
8120.43 790
8121.28 793
8122.14 825
8122.99 869
8123.84 866
8124.69 774
8125.54 790
8126.39 789
8127.24 872
8128.09 824
8128.94 763
8129.79 800
8130.64 837
8131.50 888
8132.35 797
8133.20 818
8134.05 856
8134.90 805
8135.75 835
8136.60 893
8137.46 831
8138.31 852
8139.16 923
8140.01 856
8140.86 807
8141.71 792
8142.57 869
8143.42 875
8144.27 834
8145.12 855
8145.97 918
8146.82 891
8147.68 929
8148.53 975
8149.38 1010
8150.23 995
8151.09 1003
8151.94 969
8152.79 940
8153.64 1001
8154.49 952
8155.35 988
8156.20 1069
8157.05 1207
8157.90 1227
8158.76 1206
8159.61 1223
8160.46 1139
8161.32 1095
8162.17 1150
8163.02 1013
8163.87 1047
8164.73 988
8165.58 1000
8166.43 901
8167.29 882
8168.14 966
8168.99 933
8169.84 928
8170.70 995
8171.55 952
8172.40 905
8173.26 913
8174.11 974
8174.96 923
8175.82 877
8176.67 885
8177.53 875
8178.38 803
8179.23 817
8180.09 816
8180.94 869
8181.79 837
8182.65 806
8183.50 729
8184.36 820
8185.21 802
8186.06 793
8186.92 754
8187.77 858
8188.63 904
8189.48 855
8190.33 800
8191.19 788
8192.04 808
8192.90 780
8193.75 762
8194.61 768
8195.46 807
8196.32 814
8197.17 809
8198.02 848
8198.88 749
8199.73 767
8200.59 841
8201.44 763
8202.30 831
8203.15 752
8204.01 757
8204.86 780
8205.72 834
8206.57 767
8207.43 731
8208.28 772
8209.14 770
8209.99 750
8210.85 746
8211.71 719
8212.56 731
8213.42 745
8214.27 746
8215.13 759
8215.98 740
8216.84 762
8217.69 810
8218.55 795
8219.41 750
8220.26 731
8221.12 795
8221.97 845
8222.83 892
8223.69 837
8224.54 779
8225.40 799
8226.25 863
8227.11 792
8227.97 864
8228.82 820
8229.68 782
8230.53 744
8231.39 802
8232.25 803
8233.10 769
8233.96 769
8234.82 817
8235.67 832
8236.53 728
8237.39 709
8238.24 761
8239.10 758
8239.96 717
8240.81 741
8241.67 744
8242.53 799
8243.39 783
8244.24 734
8245.10 743
8245.96 770
8246.81 774
8247.67 798
8248.53 740
8249.39 703
8250.24 730
8251.10 669
8251.96 713
8252.82 690
8253.67 811
8254.53 793
8255.39 819
8256.25 756
8257.10 770
8257.96 740
8258.82 760
8259.68 771
8260.54 727
8261.39 746
8262.25 666
8263.11 675
8263.97 723
8264.83 708
8265.68 651
8266.54 691
8267.40 699
8268.26 790
8269.12 679
8269.98 700
8270.83 791
8271.69 787
8272.55 758
8273.41 753
8274.27 762
8275.13 727
8275.99 706
8276.84 708
8277.70 707
8278.56 681
8279.42 754
8280.28 709
8281.14 762
8282.00 837
8282.86 655
8283.72 669
8284.58 744
8285.43 787
8286.29 748
8287.15 792
8288.01 828
8288.87 822
8289.73 869
8290.59 815
8291.45 813
8292.31 788
8293.17 846
8294.03 798
8294.89 814
8295.75 933
8296.61 870
8297.47 790
8298.33 832
8299.19 832
8300.05 771
8300.91 821
8301.77 863
8302.63 799
8303.49 877
8304.35 822
8305.21 828
8306.07 876
8306.93 889
8307.79 829
8308.65 780
8309.51 799
8310.37 763
8311.23 718
8312.09 776
8312.95 815
8313.81 840
8314.67 760
8315.53 778
8316.40 806
8317.26 829
8318.12 861
8318.98 775
8319.84 797
8320.70 796
8321.56 817
8322.42 753
8323.28 711
8324.15 744
8325.01 810
8325.87 689
8326.73 699
8327.59 722
8328.45 764
8329.31 770
8330.17 726
8331.04 773
8331.90 789
8332.76 765
8333.62 708
8334.48 757
8335.35 828
8336.21 790
8337.07 794
8337.93 817
8338.79 778
8339.65 699
8340.52 770
8341.38 770
8342.24 767
8343.10 768
8343.97 800
8344.83 863
8345.69 835
8346.55 816
8347.41 795
8348.28 802
8349.14 820
8350.00 813
8350.87 810
8351.73 780
8352.59 751
8353.45 803
8354.32 739
8355.18 750
8356.04 712
8356.90 724
8357.77 788
8358.63 841
8359.49 775
8360.36 808
8361.22 806
8362.08 791
8362.95 807
8363.81 769
8364.67 734
8365.54 787
8366.40 784
8367.26 780
8368.13 830
8368.99 855
8369.85 826
8370.72 764
8371.58 854
8372.44 777
8373.31 772
8374.17 838
8375.04 838
8375.90 766
8376.76 862
8377.63 821
8378.49 844
8379.36 791
8380.22 778
8381.08 787
8381.95 838
8382.81 806
8383.68 828
8384.54 787
8385.41 825
8386.27 859
8387.13 929
8388.00 900
8388.86 836
8389.73 831
8390.59 896
8391.46 856
8392.32 840
8393.19 869
8394.05 831
8394.92 892
8395.78 822
8396.65 798
8397.51 857
8398.38 812
8399.24 829
8400.11 838
8400.97 935
8401.84 894
8402.70 916
8403.57 964
8404.43 864
8405.30 837
8406.16 860
8407.03 903
8407.90 921
8408.76 952
8409.63 939
8410.49 912
8411.36 874
8412.22 889
8413.09 908
8413.96 947
8414.82 942
8415.69 1026
8416.55 988
8417.42 987
8418.29 991
8419.15 983
8420.02 997
8420.88 1025
8421.75 979
8422.62 1043
8423.48 1013
8424.35 1053
8425.22 1150
8426.08 1065
8426.95 1100
8427.82 1081
8428.68 1044
8429.55 1068
8430.42 1171
8431.28 1173
8432.15 1169
8433.02 1141
8433.88 1117
8434.75 1112
8435.62 1184
8436.48 1259
8437.35 1202
8438.22 1256
8439.09 1378
8439.95 1362
8440.82 1352
8441.69 1424
8442.55 1383
8443.42 1518
8444.29 1547
8445.16 1652
8446.02 1700
8446.89 1653
8447.76 1755
8448.63 1757
8449.50 1654
8450.36 1598
8451.23 1599
8452.10 1581
8452.97 1578
8453.83 1625
8454.70 1700
8455.57 1931
8456.44 2154
8457.31 2338
8458.17 2445
8459.04 2642
8459.91 2730
8460.78 2663
8461.65 2701
8462.52 2475
8463.38 2388
8464.25 2276
8465.12 2263
8465.99 2053
8466.86 1895
8467.73 1860
8468.60 2019
8469.46 2235
8470.33 2724
8471.20 3153
8472.07 3626
8472.94 3985
8473.81 3898
8474.68 3933
8475.55 3653
8476.42 3273
8477.29 2864
8478.15 2390
8479.02 2177
8479.89 2015
8480.76 1925
8481.63 1649
8482.50 1492
8483.37 1448
8484.24 1437
8485.11 1406
8485.98 1350
8486.85 1383
8487.72 1363
8488.59 1367
8489.46 1388
8490.33 1337
8491.20 1366
8492.07 1435
8492.94 1326
8493.81 1312
8494.68 1216
8495.55 1211
8496.42 1344
8497.29 1297
8498.16 1276
8499.03 1345
8499.90 1400
8500.77 1402
8501.64 1321
8502.51 1346
8503.38 1363
8504.25 1290
8505.12 1300
8505.99 1251
8506.86 1236
8507.73 1231
8508.60 1360
8509.47 1309
8510.35 1316
8511.22 1468
8512.09 1487
8512.96 1438
8513.83 1435
8514.70 1424
8515.57 1297
8516.44 1172
8517.31 1268
8518.18 1336
8519.06 1315
8519.93 1298
8520.80 1230
8521.67 1225
8522.54 1279
8523.41 1211
8524.28 1163
8525.16 1183
8526.03 1166
8526.90 1186
8527.77 1193
8528.64 1281
8529.51 1256
8530.39 1245
8531.26 1260
8532.13 1313
8533.00 1298
8533.87 1287
8534.75 1340
8535.62 1378
8536.49 1373
8537.36 1390
8538.24 1448
8539.11 1354
8539.98 1394
8540.85 1403
8541.72 1426
8542.60 1309
8543.47 1341
8544.34 1368
8545.21 1325
8546.09 1312
8546.96 1353
8547.83 1334
8548.71 1296
8549.58 1325
8550.45 1389
8551.32 1402
8552.20 1512
8553.07 1606
8553.94 1783
8554.82 1983
8555.69 2099
8556.56 2196
8557.44 2258
8558.31 2122
8559.18 2025
8560.06 1897
8560.93 1695
8561.80 1552
8562.68 1436
8563.55 1403
8564.42 1322
8565.30 1280
8566.17 1256
8567.04 1202
8567.92 1202
8568.79 1139
8569.67 1171
8570.54 1202
8571.41 1198
8572.29 1241
8573.16 1238
8574.04 1108
8574.91 1226
8575.78 1306
8576.66 1219
8577.53 1093
8578.41 1073
8579.28 1082
8580.16 1150
8581.03 1054
8581.91 1026
8582.78 1043
8583.65 1073
8584.53 1138
8585.40 1046
8586.28 1104
8587.15 1149
8588.03 1112
8588.90 1061
8589.78 1119
8590.65 1073
8591.53 1090
8592.40 1129
8593.28 1084
8594.15 1065
8595.03 1045
8595.90 1069
8596.78 1144
8597.65 1161
8598.53 1039
8599.40 1034
8600.28 1043
8601.16 1102
8602.03 1102
8602.91 1082
8603.78 1059
8604.66 1069
8605.53 1077
8606.41 1132
8607.28 1068
8608.16 1088
8609.04 1103
8609.91 1117
8610.79 1147
8611.66 1097
8612.54 1103
8613.42 1127
8614.29 1038
8615.17 1117
8616.05 1102
8616.92 1093
8617.80 1132
8618.67 1207
8619.55 1177
8620.43 1220
8621.30 1229
8622.18 1177
8623.06 1227
8623.93 1113
8624.81 1154
8625.69 1204
8626.56 1208
8627.44 1199
8628.32 1266
8629.19 1261
8630.07 1298
8630.95 1314
8631.83 1323
8632.70 1303
8633.58 1243
8634.46 1227
8635.33 1259
8636.21 1274
8637.09 1212
8637.97 1211
8638.84 1226
8639.72 1250
8640.60 1237
8641.48 1277
8642.35 1247
8643.23 1421
8644.11 1475
8644.99 1453
8645.86 1405
8646.74 1347
8647.62 1370
8648.50 1405
8649.38 1403
8650.25 1365
8651.13 1377
8652.01 1478
8652.89 1481
8653.77 1434
8654.64 1495
8655.52 1484
8656.40 1477
8657.28 1537
8658.16 1469
8659.04 1428
8659.91 1510
8660.79 1531
8661.67 1593
8662.55 1583
8663.43 1538
8664.31 1522
8665.19 1598
8666.06 1494
8666.94 1532
8667.82 1447
8668.70 1592
8669.58 1557
8670.46 1660
8671.34 1712
8672.22 1750
8673.10 1976
8673.98 2176
8674.85 2342
8675.73 2418
8676.61 2524
8677.49 2570
8678.37 2597
8679.25 2496
8680.13 2401
8681.01 2291
8681.89 2267
8682.77 2161
8683.65 1995
8684.53 1944
8685.41 1971
8686.29 1959
8687.17 1826
8688.05 1922
8688.93 2052
8689.81 2176
8690.69 2402
8691.57 2836
8692.45 3456
8693.33 4308
8694.21 5065
8695.09 5407
8695.97 5597
8696.85 5337
8697.73 5175
8698.61 4604
8699.49 4115
8700.37 3338
8701.25 2899
8702.13 2602
8703.01 2224
8703.89 2010
8704.78 1895
8705.66 1691
8706.54 1715
8707.42 1596
8708.30 1507
8709.18 1472
8710.06 1373
8710.94 1407
8711.82 1399
8712.70 1379
8713.58 1401
8714.47 1415
8715.35 1345
8716.23 1324
8717.11 1336
8717.99 1262
8718.87 1231
8719.75 1154
8720.64 1143
8721.52 1291
8722.40 1278
8723.28 1320
8724.16 1355
8725.04 1346
8725.93 1303
8726.81 1229
8727.69 1274
8728.57 1352
8729.45 1294
8730.34 1296
8731.22 1350
8732.10 1365
8732.98 1428
8733.86 1383
8734.75 1376
8735.63 1295
8736.51 1326
8737.39 1283
8738.28 1258
8739.16 1252
8740.04 1153
8740.92 1146
8741.81 1075
8742.69 1143
8743.57 1159
8744.45 1098
8745.34 1123
8746.22 1082
8747.10 1104
8747.99 1168
8748.87 1110
8749.75 1128
8750.64 1119
8751.52 1144
8752.40 1178
8753.28 1140
8754.17 1143
8755.05 1148
8755.93 1184
8756.82 1227
8757.70 1282
8758.59 1276
8759.47 1238
8760.35 1266
8761.24 1359
8762.12 1278
8763.00 1244
8763.89 1240
8764.77 1312
8765.65 1312
8766.54 1294
8767.42 1298
8768.31 1248
8769.19 1244
8770.07 1288
8770.96 1315
8771.84 1353
8772.73 1313
8773.61 1266
8774.50 1316
8775.38 1246
8776.26 1236
8777.15 1237
8778.03 1148
8778.92 1203
8779.80 1204
8780.69 1155
8781.57 1131
8782.46 1079
8783.34 1056
8784.23 1056
8785.11 1057
8785.99 1031
8786.88 1061
8787.76 1065
8788.65 1084
8789.53 1091
8790.42 1092
8791.31 1089
8792.19 1070
8793.08 1078
8793.96 1013
8794.85 960
8795.73 1025
8796.62 1074
8797.50 1008
8798.39 984
8799.27 972
8800.16 1005
8801.04 1081
8801.93 1103
8802.82 1053
8803.70 1003
8804.59 1027
8805.47 1107
8806.36 1060
8807.25 1101
8808.13 1059
8809.02 1034
8809.90 1018
8810.79 1035
8811.68 970
8812.56 1031
8813.45 1013
8814.33 958
8815.22 884
8816.11 865
8816.99 946
8817.88 944
8818.77 961
8819.65 987
8820.54 961
8821.43 985
8822.31 1007
8823.20 926
8824.09 939
8824.97 1010
8825.86 944
8826.75 976
8827.63 948
8828.52 931
8829.41 957
8830.29 993
8831.18 921
8832.07 924
8832.96 898
8833.84 963
8834.73 973
8835.62 924
8836.51 876
8837.39 927
8838.28 935
8839.17 942
8840.06 874
8840.94 934
8841.83 899
8842.72 876
8843.61 904
8844.49 881
8845.38 850
8846.27 897
8847.16 806
8848.05 789
8848.93 856
8849.82 902
8850.71 899
8851.60 881
8852.49 815
8853.38 810
8854.26 857
8855.15 838
8856.04 837
8856.93 813
8857.82 838
8858.71 772
8859.59 788
8860.48 770
8861.37 783
8862.26 809
8863.15 820
8864.04 806
8864.93 808
8865.82 850
8866.70 901
8867.59 799
8868.48 836
8869.37 837
8870.26 851
8871.15 780
8872.04 770
8872.93 704
8873.82 724
8874.71 789
8875.60 723
8876.49 763
8877.37 709
8878.26 711
8879.15 732
8880.04 756
8880.93 721
8881.82 747
8882.71 769
8883.60 763
8884.49 798
8885.38 726
8886.27 738
8887.16 718
8888.05 839
8888.94 777
8889.83 712
8890.72 756
8891.61 731
8892.50 705
8893.39 751
8894.28 701
8895.17 696
8896.06 681
8896.95 755
8897.84 760
8898.74 749
8899.63 784
8900.52 735
8901.41 724
8902.30 721
8903.19 737
8904.08 763
8904.97 735
8905.86 719
8906.75 713
8907.64 734
8908.53 676
8909.43 741
8910.32 698
8911.21 716
8912.10 721
8912.99 663
8913.88 663
8914.77 713
8915.66 697
8916.56 672
8917.45 608
8918.34 642
8919.23 709
8920.12 679
8921.01 684
8921.90 647
8922.80 662
8923.69 676
8924.58 611
8925.47 591
8926.36 677
8927.26 696
8928.15 657
8929.04 647
8929.93 657
8930.82 673
8931.72 674
8932.61 705
8933.50 681
8934.39 702
8935.29 633
8936.18 719
8937.07 673
8937.96 622
8938.86 632
8939.75 702
8940.64 707
8941.53 638
8942.43 643
8943.32 714
8944.21 698
8945.10 697
8946.00 674
8946.89 637
8947.78 646
8948.68 624
8949.57 627
8950.46 667
8951.36 684
8952.25 612
8953.14 640
8954.04 673
8954.93 636
8955.82 645
8956.72 629
8957.61 663
8958.50 600
8959.40 656
8960.29 612
8961.18 659
8962.08 641
8962.97 653
8963.87 654
8964.76 632
8965.65 616
8966.55 604
8967.44 620
8968.33 640
8969.23 617
8970.12 624
8971.02 607
8971.91 645
8972.81 654
8973.70 666
8974.59 579
8975.49 548
8976.38 684
8977.28 698
8978.17 672
8979.07 672
8979.96 617
8980.86 637
8981.75 734
8982.65 701
8983.54 656
8984.43 647
8985.33 640
8986.22 603
8987.12 616
8988.01 612
8988.91 581
8989.80 591
8990.70 575
8991.59 623
8992.49 611
8993.39 642
8994.28 681
8995.18 617
8996.07 651
8996.97 640
8997.86 667
8998.76 657
8999.65 595
9000.55 624
9001.44 622
9002.34 605
9003.24 567
9004.13 629
9005.03 617
9005.92 597
9006.82 589
9007.72 651
9008.61 661
9009.51 581
9010.40 603
9011.30 654
9012.20 648
9013.09 617
9013.99 596
9014.89 589
9015.78 613
9016.68 583
9017.57 603
9018.47 604
9019.37 571
9020.26 587
9021.16 618
9022.06 576
9022.95 579
9023.85 593
9024.75 580
9025.65 635
9026.54 656
9027.44 554
9028.34 549
9029.23 590
9030.13 644
9031.03 551
9031.92 631
9032.82 613
9033.72 586
9034.62 597
9035.51 620
9036.41 607
9037.31 588
9038.21 577
9039.10 562
9040.00 591
9040.90 636
9041.80 646
9042.69 558
9043.59 564
9044.49 632
9045.39 605
9046.29 590
9047.18 578
9048.08 626
9048.98 642
9049.88 655
9050.78 616
9051.67 634
9052.57 599
9053.47 591
9054.37 557
9055.27 573
9056.17 614
9057.06 613
9057.96 637
9058.86 687
9059.76 671
9060.66 599
9061.56 560
9062.46 573
9063.35 597
9064.25 641
9065.15 599
9066.05 596
9066.95 615
9067.85 615
9068.75 643
9069.65 611
9070.55 626
9071.45 581
9072.34 681
9073.24 650
9074.14 608
9075.04 595
9075.94 647
9076.84 634
9077.74 667
9078.64 592
9079.54 631
9080.44 669
9081.34 612
9082.24 559
9083.14 559
9084.04 619
9084.94 627
9085.84 635
9086.74 690
9087.64 636
9088.54 662
9089.44 699
9090.34 685
9091.24 688
9092.14 664
9093.04 693
9093.94 708
9094.84 765
9095.74 680
9096.64 691
9097.54 690
9098.44 695
9099.34 621
9100.24 573
9101.14 608
9102.04 640
9102.94 631
9103.84 600
9104.75 635
9105.65 655
9106.55 615
9107.45 593
9108.35 624
9109.25 600
9110.15 613
9111.05 616
9111.95 649
9112.85 655
9113.76 616
9114.66 617
9115.56 592
9116.46 606
9117.36 645
9118.26 575
9119.16 588
9120.07 616
9120.97 584
9121.87 555
9122.77 606
9123.67 577
9124.57 637
9125.48 617
9126.38 591
9127.28 582
9128.18 574
9129.08 585
9129.99 572
9130.89 585
9131.79 559
9132.69 586
9133.60 555
9134.50 570
9135.40 557
9136.30 559
9137.20 587
9138.11 567
9139.01 584
9139.91 562
9140.81 577
9141.72 554
9142.62 560
9143.52 535
9144.43 582
9145.33 598
9146.23 572
9147.13 568
9148.04 607
9148.94 591
9149.84 560
9150.75 605
9151.65 577
9152.55 560
9153.46 566
9154.36 613
9155.26 603
9156.17 561
9157.07 566
9157.97 502
9158.88 551
9159.78 561
9160.68 575
9161.59 558
9162.49 560
9163.39 558
9164.30 545
9165.20 587
9166.11 611
9167.01 541
9167.91 572
9168.82 559
9169.72 607
9170.63 629
9171.53 529
9172.43 536
9173.34 537
9174.24 584
9175.15 576
9176.05 557
9176.96 562
9177.86 600
9178.76 583
9179.67 589
9180.57 558
9181.48 570
9182.38 595
9183.29 553
9184.19 599
9185.10 577
9186.00 612
9186.91 549
9187.81 641
9188.72 549
9189.62 536
9190.53 584
9191.43 585
9192.34 572
9193.24 591
9194.15 575
9195.05 584
9195.96 608
9196.86 598
9197.77 561
9198.67 583
9199.58 600
9200.49 666
9201.39 621
9202.30 568
9203.20 597
9204.11 619
9205.01 586
9205.92 667
9206.83 647
9207.73 607
9208.64 589
9209.54 589
9210.45 634
9211.36 589
9212.26 601
9213.17 552
9214.07 561
9214.98 630
9215.89 578
9216.79 589
9217.70 601
9218.61 573
9219.51 576
9220.42 616
9221.33 645
9222.23 603
9223.14 635
9224.05 641
9224.95 596
9225.86 579
9226.77 538
9227.67 515
9228.58 547
9229.49 564
9230.39 588
9231.30 534
9232.21 586
9233.12 560
9234.02 528
9234.93 596
9235.84 573
9236.74 551
9237.65 578
9238.56 527
9239.47 564
9240.37 502
9241.28 517
9242.19 556
9243.10 510
9244.00 593
9244.91 580
9245.82 552
9246.73 540
9247.64 599
9248.54 579
9249.45 530
9250.36 537
9251.27 482
9252.18 511
9253.08 517
9253.99 518
9254.90 485
9255.81 600
9256.72 609
9257.63 596
9258.53 548
9259.44 553
9260.35 565
9261.26 542
9262.17 564
9263.08 524
9263.99 503
9264.89 568
9265.80 559
9266.71 532
9267.62 533
9268.53 526
9269.44 559
9270.35 520
9271.26 511
9272.17 531
9273.07 533
9273.98 535
9274.89 565
9275.80 527
9276.71 518
9277.62 532
9278.53 545
9279.44 579
9280.35 571
9281.26 570
9282.17 554
9283.08 537
9283.99 569
9284.90 559
9285.81 537
9286.72 531
9287.63 529
9288.54 519
9289.45 537
9290.36 553
9291.27 540
9292.18 593
9293.09 552
9294.00 586
9294.91 592
9295.82 574
9296.73 591
9297.64 587
9298.55 568
9299.46 617
9300.37 544
9301.28 521
9302.19 559
9303.10 552
9304.01 567
9304.92 566
9305.83 618
9306.74 615
9307.65 574
9308.57 606
9309.48 580
9310.39 654
9311.30 742
9312.21 705
9313.12 717
9314.03 720
9314.94 732
9315.85 640
9316.77 654
9317.68 635
9318.59 646
9319.50 605
9320.41 614
9321.32 567
9322.23 670
9323.15 616
9324.06 570
9324.97 619
9325.88 582
9326.79 609
9327.70 647
9328.62 585
9329.53 604
9330.44 620
9331.35 593
9332.26 536
9333.18 600
9334.09 578
9335.00 565
9335.91 598
9336.82 581
9337.74 595
9338.65 591
9339.56 548
9340.47 596
9341.39 580
9342.30 554
9343.21 593
9344.12 565
9345.04 615
9345.95 592
9346.86 605
9347.77 631
9348.69 608
9349.60 582
9350.51 529
9351.43 554
9352.34 580
9353.25 576
9354.17 600
9355.08 567
9355.99 585
9356.91 524
9357.82 512
9358.73 619
9359.65 596
9360.56 573
9361.47 548
9362.39 576
9363.30 580
9364.21 537
9365.13 587
9366.04 559
9366.95 536
9367.87 572
9368.78 643
9369.70 558
9370.61 555
9371.52 561
9372.44 567
9373.35 577
9374.27 577
9375.18 594
9376.09 557
9377.01 595
9377.92 594
9378.84 565
9379.75 629
9380.67 612
9381.58 602
9382.49 600
9383.41 560
9384.32 617
9385.24 545
9386.15 546
9387.07 575
9387.98 616
9388.90 630
9389.81 638
9390.73 652
9391.64 641
9392.56 666
9393.47 700
9394.39 615
9395.30 649
9396.22 651
9397.13 652
9398.05 677
9398.96 623
9399.88 651
9400.79 657
9401.71 666
9402.62 716
9403.54 635
9404.46 600
9405.37 684
9406.29 643
9407.20 603
9408.12 596
9409.03 655
9409.95 594
9410.87 587
9411.78 652
9412.70 606
9413.61 571
9414.53 610
9415.45 661
9416.36 683
9417.28 652
9418.19 663
9419.11 659
9420.03 611
9420.94 666
9421.86 624
9422.78 645
9423.69 637
9424.61 627
9425.53 571
9426.44 611
9427.36 572
9428.28 592
9429.19 683
9430.11 647
9431.03 652
9431.94 651
9432.86 569
9433.78 682
9434.69 653
9435.61 687
9436.53 666
9437.45 659
9438.36 657
9439.28 653
9440.20 651
9441.11 657
9442.03 641
9442.95 644
9443.87 646
9444.78 601
9445.70 646
9446.62 608
9447.54 649
9448.46 611
9449.37 635
9450.29 695
9451.21 732
9452.13 736
9453.04 734
9453.96 826
9454.88 882
9455.80 938
9456.72 1046
9457.63 946
9458.55 896
9459.47 877
9460.39 843
9461.31 752
9462.23 710
9463.14 696
9464.06 718
9464.98 689
9465.90 708
9466.82 670
9467.74 670
9468.66 706
9469.57 750
9470.49 613
9471.41 604
9472.33 624
9473.25 606
9474.17 601
9475.09 588
9476.01 623
9476.93 652
9477.85 613
9478.76 612
9479.68 677
9480.60 707
9481.52 758
9482.44 706
9483.36 800
9484.28 743
9485.20 723
9486.12 712
9487.04 715
9487.96 713
9488.88 620
9489.80 666
9490.72 691
9491.64 590
9492.56 650
9493.48 656
9494.40 640
9495.32 610
9496.24 629
9497.16 624
9498.08 617
9499.00 626
9499.92 575
9500.84 615
9501.76 594
9502.68 614
9503.60 603
9504.52 578
9505.44 598
9506.36 601
9507.28 601
9508.20 572
9509.12 612
9510.04 611
9510.96 609
9511.89 606
9512.81 599
9513.73 615
9514.65 614
9515.57 626
9516.49 628
9517.41 626
9518.33 642
9519.25 647
9520.17 586
9521.10 560
9522.02 574
9522.94 567
9523.86 572
9524.78 597
9525.70 571
9526.62 624
9527.55 609
9528.47 591
9529.39 593
9530.31 631
9531.23 651
9532.15 709
9533.08 692
9534.00 670
9534.92 750
9535.84 683
9536.76 726
9537.69 704
9538.61 686
9539.53 694
9540.45 692
9541.37 717
9542.30 710
9543.22 664
9544.14 684
9545.06 751
9545.99 710
9546.91 673
9547.83 646
9548.75 641
9549.68 615
9550.60 654
9551.52 658
9552.44 655
9553.37 667
9554.29 648
9555.21 700
9556.14 653
9557.06 654
9557.98 664
9558.90 658
9559.83 708
9560.75 693
9561.67 661
9562.60 670
9563.52 638
9564.44 606
9565.37 643
9566.29 602
9567.21 672
9568.14 678
9569.06 658
9569.99 609
9570.91 545
9571.83 627
9572.76 703
9573.68 712
9574.60 661
9575.53 621
9576.45 562
9577.38 614
9578.30 662
9579.22 647
9580.15 665
9581.07 662
9582.00 660
9582.92 640
9583.84 647
9584.77 648
9585.69 669
9586.62 656
9587.54 638
9588.47 618
9589.39 626
9590.32 603
9591.24 673
9592.17 669
9593.09 660
9594.01 693
9594.94 749
9595.86 691
9596.79 673
9597.71 688
9598.64 661
9599.56 662
9600.49 684
9601.41 651
9602.34 711
9603.27 736
9604.19 693
9605.12 668
9606.04 764
9606.97 652
9607.89 675
9608.82 718
9609.74 670
9610.67 713
9611.59 709
9612.52 716
9613.45 683
9614.37 745
9615.30 680
9616.22 698
9617.15 763
9618.07 715
9619.00 730
9619.93 725
9620.85 723
9621.78 742
9622.71 774
9623.63 720
9624.56 756
9625.48 784
9626.41 808
9627.34 782
9628.26 744
9629.19 741
9630.12 763
9631.04 845
9631.97 830
9632.90 816
9633.82 827
9634.75 855
9635.68 815
9636.60 866
9637.53 890
9638.46 878
9639.38 840
9640.31 925
9641.24 860
9642.16 897
9643.09 874
9644.02 958
9644.95 950
9645.87 971
9646.80 885
9647.73 982
9648.66 1041
9649.58 1080
9650.51 1186
9651.44 1193
9652.37 1155
9653.29 1160
9654.22 1195
9655.15 1271
9656.08 1176
9657.00 1092
9657.93 1064
9658.86 1114
9659.79 1037
9660.72 1079
9661.64 1043
9662.57 1004
9663.50 1040
9664.43 1018
9665.36 1006
9666.29 1036
9667.21 1054
9668.14 1069
9669.07 1015
9670.00 1053
9670.93 1094
9671.86 1095
9672.78 1095
9673.71 1120
9674.64 1143
9675.57 1127
9676.50 1179
9677.43 1168
9678.36 1085
9679.29 1079
9680.21 1118
9681.14 1152
9682.07 1182
9683.00 1176
9683.93 1165
9684.86 1245
9685.79 1167
9686.72 1077
9687.65 1110
9688.58 1197
9689.51 1305
9690.44 1165
9691.36 1209
9692.29 1190
9693.22 1219
9694.15 1281
9695.08 1282
9696.01 1258
9696.94 1232
9697.87 1269
9698.80 1376
9699.73 1309
9700.66 1356
9701.59 1407
9702.52 1441
9703.45 1433
9704.38 1397
9705.31 1388
9706.24 1417
9707.17 1355
9708.10 1271
9709.03 1216
9709.96 1287
9710.89 1228
9711.82 1304
9712.76 1230
9713.69 1216
9714.62 1261
9715.55 1286
9716.48 1382
9717.41 1326
9718.34 1310
9719.27 1361
9720.20 1293
9721.13 1263
9722.06 1298
9722.99 1253
9723.92 1151
9724.86 1159
9725.79 1110
9726.72 1149
9727.65 1184
9728.58 1090
9729.51 1191
9730.44 1170
9731.37 1183
9732.31 1218
9733.24 1162
9734.17 1202
9735.10 1185
9736.03 1119
9736.96 1167
9737.90 1204
9738.83 1220
9739.76 1203
9740.69 1182
9741.62 1100
9742.55 1130
9743.49 1134
9744.42 1090
9745.35 1090
9746.28 998
9747.21 1032
9748.15 1080
9749.08 1067
9750.01 1065
9750.94 1091
9751.88 1056
9752.81 1048
9753.74 1089
9754.67 1013
9755.61 1020
9756.54 1049
9757.47 990
9758.40 1029
9759.34 1037
9760.27 1035
9761.20 1011
9762.14 985
9763.07 1003
9764.00 993
9764.93 970
9765.87 1020
9766.80 1004
9767.73 1068
9768.67 970
9769.60 993
9770.53 983
9771.47 1025
9772.40 1046
9773.33 1049
9774.27 1015
9775.20 1045
9776.13 1014
9777.07 1043
9778.00 1086
9778.93 1072
9779.87 1046
9780.80 1136
9781.74 1132
9782.67 1132
9783.60 1140
9784.54 1156
9785.47 1135
9786.41 1179
9787.34 1235
9788.27 1191
9789.21 1124
9790.14 1177
9791.08 1128
9792.01 1051
9792.95 1025
9793.88 1088
9794.81 1098
9795.75 1067
9796.68 1035
9797.62 1062
9798.55 1111
9799.49 1167
9800.42 1138
9801.36 1215
9802.29 1282
9803.23 1197
9804.16 1108
9805.10 1103
9806.03 1097
9806.97 1080
9807.90 1030
9808.84 1005
9809.77 1045
9810.71 991
9811.64 984
9812.58 897
9813.51 941
9814.45 897
9815.38 915
9816.32 984
9817.25 990
9818.19 944
9819.12 920
9820.06 897
9821.00 959
9821.93 888
9822.87 847
9823.80 888
9824.74 915
9825.68 905
9826.61 917
9827.55 857
9828.48 820
9829.42 833
9830.36 859
9831.29 853
9832.23 892
9833.16 891
9834.10 796
9835.04 840
9835.97 852
9836.91 833
9837.85 837
9838.78 925
9839.72 833
9840.66 775
9841.59 811
9842.53 845
9843.47 811
9844.40 861
9845.34 813
9846.28 866
9847.21 857
9848.15 882
9849.09 907
9850.02 912
9850.96 837
9851.90 913
9852.84 849
9853.77 843
9854.71 855
9855.65 856
9856.59 812
9857.52 874
9858.46 809
9859.40 730
9860.34 798
9861.27 811
9862.21 848
9863.15 830
9864.09 829
9865.02 861
9865.96 834
9866.90 796
9867.84 880
9868.78 839
9869.71 784
9870.65 792
9871.59 787
9872.53 804
9873.47 855
9874.40 875
9875.34 882
9876.28 868
9877.22 838
9878.16 811
9879.10 860
9880.03 847
9880.97 831
9881.91 823
9882.85 832
9883.79 804
9884.73 742
9885.67 852
9886.60 816
9887.54 772
9888.48 805
9889.42 851
9890.36 777
9891.30 784
9892.24 743
9893.18 774
9894.12 783
9895.06 807
9896.00 842
9896.93 808
9897.87 815
9898.81 765
9899.75 792
9900.69 772
9901.63 737
9902.57 785
9903.51 772
9904.45 732
9905.39 822
9906.33 797
9907.27 802
9908.21 737
9909.15 733
9910.09 781
9911.03 807
9911.97 811
9912.91 797
9913.85 805
9914.79 803
9915.73 816
9916.67 752
9917.61 863
9918.55 816
9919.49 787
9920.43 884
9921.37 828
9922.31 807
9923.25 827
9924.19 838
9925.13 913
9926.08 997
9927.02 1104
9927.96 1196
9928.90 1281
9929.84 1399
9930.78 1381
9931.72 1375
9932.66 1311
9933.60 1267
9934.54 1196
9935.48 1107
9936.43 986
9937.37 1004
9938.31 917
9939.25 827
9940.19 832
9941.13 824
9942.07 847
9943.02 792
9943.96 773
9944.90 848
9945.84 870
9946.78 846
9947.72 831
9948.67 838
9949.61 812
9950.55 791
9951.49 783
9952.43 818
9953.37 788
9954.32 733
9955.26 780
9956.20 817
9957.14 791
9958.09 760
9959.03 783
9959.97 805
9960.91 799
9961.85 749
9962.80 813
9963.74 753
9964.68 765
9965.62 703
9966.57 751
9967.51 754
9968.45 775
9969.40 734
9970.34 732
9971.28 761
9972.22 790
9973.17 771
9974.11 791
9975.05 760
9976.00 766
9976.94 696
9977.88 749
9978.83 687
9979.77 685
9980.71 714
9981.66 668
9982.60 633
9983.54 704
9984.49 717
9985.43 691
9986.37 655
9987.32 721
9988.26 706
9989.20 658
9990.15 746
9991.09 734
9992.03 703
9992.98 670
9993.92 703
9994.87 677
9995.81 661
9996.75 684
9997.70 693
9998.64 687
9999.59 643
10000.53 667
10001.48 687
10002.42 679
10003.36 622
10004.31 735
10005.25 677
10006.20 653
10007.14 613
10008.09 639
10009.03 620
10009.98 673
10010.92 708
10011.87 649
10012.81 628
10013.76 647
10014.70 659
10015.64 645
10016.59 613
10017.53 603
10018.48 650
10019.43 694
10020.37 643
10021.32 655
10022.26 648
10023.21 674
10024.15 650
10025.10 607
10026.04 667
10026.99 657
10027.93 694
10028.88 696
10029.82 613
10030.77 650
10031.72 629
10032.66 631
10033.61 658
10034.55 600
10035.50 569
10036.44 665
10037.39 625
10038.34 612
10039.28 586
10040.23 587
10041.18 626
10042.12 657
10043.07 622
10044.01 611
10044.96 596
10045.91 574
10046.85 592
10047.80 598
10048.75 612
10049.69 596
10050.64 574
10051.59 544
10052.53 577
10053.48 630
10054.43 611
10055.37 582
10056.32 602
10057.27 648
10058.21 670
10059.16 648
10060.11 622
10061.05 583
10062.00 678
10062.95 657
10063.90 581
10064.84 624
10065.79 614
10066.74 571
10067.69 609
10068.63 551
10069.58 521
10070.53 598
10071.48 625
10072.42 615
10073.37 567
10074.32 574
10075.27 624
10076.21 628
10077.16 579
10078.11 577
10079.06 578
10080.01 612
10080.95 654
10081.90 582
10082.85 592
10083.80 623
10084.75 647
10085.69 640
10086.64 593
10087.59 565
10088.54 635
10089.49 558
10090.44 546
10091.38 608
10092.33 613
10093.28 639
10094.23 572
10095.18 624
10096.13 625
10097.08 620
10098.03 594
10098.97 631
10099.92 615
10100.87 602
10101.82 586
10102.77 590
10103.72 602
10104.67 569
10105.62 598
10106.57 624
10107.52 606
10108.47 575
10109.42 588
10110.36 598
10111.31 631
10112.26 572
10113.21 562
10114.16 588
10115.11 599
10116.06 602
10117.01 620
10117.96 557
10118.91 553
10119.86 561
10120.81 548
10121.76 521
10122.71 528
10123.66 537
10124.61 581
10125.56 570
10126.51 546
10127.46 595
10128.41 618
10129.36 543
10130.31 558
10131.26 561
10132.21 562
10133.16 492
10134.11 539
10135.06 537
10136.02 589
10136.97 556
10137.92 525
10138.87 559
10139.82 586
10140.77 579
10141.72 551
10142.67 624
10143.62 609
10144.57 651
10145.52 614
10146.48 601
10147.43 543
10148.38 594
10149.33 639
10150.28 634
10151.23 636
10152.18 584
10153.13 601
10154.09 618
10155.04 619
10155.99 650
10156.94 626
10157.89 623
10158.84 619
10159.80 636
10160.75 584
10161.70 625
10162.65 658
10163.60 683
10164.55 652
10165.51 600
10166.46 664
10167.41 662
10168.36 634
10169.32 687
10170.27 677
10171.22 648
10172.17 642
10173.12 704
10174.08 677
10175.03 656
10175.98 713
10176.93 810
10177.89 743
10178.84 657
10179.79 718
10180.74 677
10181.70 738
10182.65 779
10183.60 768
10184.56 735
10185.51 756
10186.46 772
10187.42 750
10188.37 790
10189.32 786
10190.27 804
10191.23 836
10192.18 780
10193.13 812
10194.09 782
10195.04 894
10195.99 849
10196.95 796
10197.90 752
10198.86 797
10199.81 877
10200.76 908
10201.72 858
10202.67 819
10203.62 877
10204.58 931
10205.53 927
10206.49 976
10207.44 946
10208.39 1045
10209.35 1039
10210.30 1088
10211.26 1128
10212.21 1121
10213.16 1063
10214.12 980
10215.07 927
10216.03 931
10216.98 823
10217.94 826
10218.89 879
10219.84 844
10220.80 797
10221.75 809
10222.71 896
10223.66 833
10224.62 940
10225.57 881
10226.53 861
10227.48 856
10228.44 844
10229.39 834
10230.35 773
10231.30 793
10232.26 794
10233.21 823
10234.17 824
10235.12 823
10236.08 866
10237.03 942
10237.99 1050
10238.95 1032
10239.90 962
10240.86 977
10241.81 924
10242.77 870
10243.72 857
10244.68 828
10245.63 818
10246.59 748
10247.55 743
10248.50 716
10249.46 691
10250.41 697
10251.37 784
10252.33 661
10253.28 731
10254.24 768
10255.19 756
10256.15 709
10257.11 761
10258.06 727
10259.02 715
10259.98 710
10260.93 690
10261.89 635
10262.85 606
10263.80 648
10264.76 686
10265.72 616
10266.67 642
10267.63 572
10268.59 575
10269.54 627
10270.50 581
10271.46 630
10272.41 656
10273.37 680
10274.33 653
10275.29 659
10276.24 629
10277.20 589
10278.16 596
10279.11 660
10280.07 597
10281.03 603
10281.99 591
10282.94 576
10283.90 590
10284.86 576
10285.82 578
10286.77 583
10287.73 569
10288.69 631
10289.65 601
10290.61 649
10291.56 622
10292.52 556
10293.48 572
10294.44 567
10295.40 624
10296.35 615
10297.31 599
10298.27 669
10299.23 615
10300.19 599
10301.15 597
10302.10 569
10303.06 586
10304.02 570
10304.98 575
10305.94 630
10306.90 614
10307.86 639
10308.81 615
10309.77 602
10310.73 594
10311.69 578
10312.65 611
10313.61 580
10314.57 572
10315.53 592
10316.49 569
10317.44 584
10318.40 583
10319.36 645
10320.32 583
10321.28 589
10322.24 594
10323.20 570
10324.16 580
10325.12 553
10326.08 564
10327.04 587
10328.00 624
10328.96 616
10329.92 566
10330.88 591
10331.84 591
10332.80 601
10333.76 628
10334.72 574
10335.68 576
10336.64 573
10337.60 573
10338.56 574
10339.52 517
10340.48 530
10341.44 561
10342.40 557
10343.36 551
10344.32 528
10345.28 539
10346.24 489
10347.20 540
10348.16 552
10349.12 535
10350.08 586
10351.04 572
10352.00 566
10352.96 545
10353.92 518
10354.88 568
10355.85 559
10356.81 539
10357.77 554
10358.73 500
10359.69 497
10360.65 553
10361.61 559
10362.57 495
10363.53 499
10364.50 500
10365.46 501
10366.42 501
10367.38 494
10368.34 514
10369.30 511
10370.26 482
10371.23 477
10372.19 493
10373.15 472
10374.11 489
10375.07 459
10376.03 511
10377.00 452
10377.96 445
10378.92 486
10379.88 468
10380.84 497
10381.81 492
10382.77 561
10383.73 571
10384.69 493
10385.66 508
10386.62 508
10387.58 546
10388.54 499
10389.51 457
10390.47 509
10391.43 486
10392.39 536
10393.36 504
10394.32 492
10395.28 483
10396.24 507
10397.21 507
10398.17 510
10399.13 481
10400.10 554
10401.06 519
10402.02 504
10402.98 485
10403.95 522
10404.91 514
10405.87 531
10406.84 578
10407.80 527
10408.76 523
10409.73 565
10410.69 567
10411.65 612
10412.62 558
10413.58 539
10414.55 534
10415.51 513
10416.47 521
10417.44 545
10418.40 632
10419.36 657
10420.33 726
10421.29 751
10422.26 775
10423.22 734
10424.18 712
10425.15 705
10426.11 665
10427.08 619
10428.04 559
10429.00 545
10429.97 521
10430.93 485
10431.90 476
10432.86 548
10433.83 530
10434.79 474
10435.76 498
10436.72 497
10437.69 517
10438.65 497
10439.62 518
10440.58 496
10441.54 476
10442.51 476
10443.47 498
10444.44 470
10445.40 462
10446.37 497
10447.34 476
10448.30 470
10449.27 471
10450.23 531
10451.20 527
10452.16 517
10453.13 495
10454.09 473
10455.06 488
10456.02 469
10456.99 474
10457.95 495
10458.92 485
10459.89 480
10460.85 467
10461.82 447
10462.78 493
10463.75 477
10464.72 473
10465.68 430
10466.65 442
10467.61 474
10468.58 439
10469.55 490
10470.51 483
10471.48 467
10472.44 428
10473.41 440
10474.38 420
10475.34 428
10476.31 457
10477.28 456
10478.24 455
10479.21 481
10480.18 428
10481.14 443
10482.11 481
10483.08 487
10484.04 505
10485.01 494
10485.98 433
10486.94 469
10487.91 444
10488.88 437
10489.85 413
10490.81 487
10491.78 465
10492.75 456
10493.71 441
10494.68 426
10495.65 417
10496.62 503
10497.58 502
10498.55 479
10499.52 488
10500.49 424
10501.45 406
10502.42 461
10503.39 529
10504.36 474
10505.33 489
10506.29 433
10507.26 399
10508.23 426
10509.20 469
10510.17 488
10511.13 481
10512.10 517
10513.07 483
10514.04 464
10515.01 448
10515.98 487
10516.94 473
10517.91 470
10518.88 450
10519.85 495
10520.82 469
10521.79 450
10522.75 479
10523.72 483
10524.69 483
10525.66 497
10526.63 491
10527.60 473
10528.57 457
10529.54 529
10530.51 501
10531.47 489
10532.44 460
10533.41 511
10534.38 497
10535.35 502
10536.32 458
10537.29 463
10538.26 470
10539.23 483
10540.20 428
10541.17 454
10542.14 501
10543.11 472
10544.08 469
10545.05 490
10546.02 453
10546.99 484
10547.96 468
10548.92 531
10549.89 459
10550.86 458
10551.83 470
10552.80 457
10553.77 445
10554.74 504
10555.72 475
10556.69 446
10557.66 469
10558.63 448
10559.60 484
10560.57 538
10561.54 536
10562.51 603
10563.48 589
10564.45 594
10565.42 599
10566.39 575
10567.36 558
10568.33 511
10569.30 552
10570.27 531
10571.24 518
10572.21 476
10573.19 500
10574.16 443
10575.13 422
10576.10 459
10577.07 486
10578.04 492
10579.01 503
10579.98 425
10580.95 486
10581.93 508
10582.90 477
10583.87 448
10584.84 461
10585.81 534
10586.78 565
10587.76 602
10588.73 545
10589.70 574
10590.67 575
10591.64 579
10592.61 538
10593.59 493
10594.56 539
10595.53 544
10596.50 541
10597.47 516
10598.45 506
10599.42 560
10600.39 514
10601.36 543
10602.34 588
10603.31 526
10604.28 508
10605.25 530
10606.23 520
10607.20 473
10608.17 482
10609.14 514
10610.12 523
10611.09 527
10612.06 485
10613.03 456
10614.01 461
10614.98 469
10615.95 483
10616.93 493
10617.90 481
10618.87 502
10619.84 459
10620.82 474
10621.79 483
10622.76 487
10623.74 492
10624.71 487
10625.68 471
10626.66 486
10627.63 443
10628.60 469
10629.58 541
10630.55 515
10631.53 494
10632.50 494
10633.47 510
10634.45 531
10635.42 484
10636.39 507
10637.37 545
10638.34 546
10639.32 595
10640.29 597
10641.26 620
10642.24 659
10643.21 592
10644.19 627
10645.16 625
10646.14 562
10647.11 583
10648.08 576
10649.06 528
10650.03 485
10651.01 480
10651.98 499
10652.96 513
10653.93 502
10654.91 480
10655.88 515
10656.86 546
10657.83 514
10658.81 501
10659.78 488
10660.76 449
10661.73 458
10662.71 495
10663.68 500
10664.66 493
10665.63 468
10666.61 497
10667.58 498
10668.56 549
10669.53 529
10670.51 490
10671.48 462
10672.46 425
10673.43 491
10674.41 529
10675.39 468
10676.36 479
10677.34 513
10678.31 506
10679.29 468
10680.26 472
10681.24 492
10682.22 544
10683.19 512
10684.17 516
10685.14 487
10686.12 496
10687.10 505
10688.07 529
10689.05 503
10690.03 471
10691.00 462
10691.98 489
10692.96 493
10693.93 453
10694.91 414
10695.89 486
10696.86 451
10697.84 460
10698.82 451
10699.79 435
10700.77 441
10701.75 422
10702.72 402
10703.70 429
10704.68 407
10705.65 431
10706.63 426
10707.61 374
10708.58 418
10709.56 420
10710.54 485
10711.52 479
10712.49 453
10713.47 466
10714.45 446
10715.43 433
10716.40 367
10717.38 448
10718.36 460
10719.34 447
10720.31 411
10721.29 454
10722.27 393
10723.25 447
10724.23 464
10725.20 422
10726.18 415
10727.16 488
10728.14 457
10729.12 457
10730.09 435
10731.07 430
10732.05 422
10733.03 452
10734.01 455
10734.99 412
10735.96 404
10736.94 429
10737.92 429
10738.90 445
10739.88 447
10740.86 426
10741.84 427
10742.81 420
10743.79 403
10744.77 432
10745.75 453
10746.73 427
10747.71 413
10748.69 403
10749.67 441
10750.65 439
10751.63 413
10752.60 428
10753.58 423
10754.56 448
10755.54 453
10756.52 429
10757.50 445
10758.48 459
10759.46 464
10760.44 403
10761.42 407
10762.40 415
10763.38 444
10764.36 490
10765.34 456
10766.32 420
10767.30 433
10768.28 437
10769.26 458
10770.24 408
10771.22 446
10772.20 483
10773.18 494
10774.16 494
10775.14 447
10776.12 431
10777.10 436
10778.08 428
10779.06 469
10780.04 473
10781.02 414
10782.00 460
10782.98 479
10783.96 444
10784.94 427
10785.92 436
10786.90 483
10787.89 470
10788.87 484
10789.85 427
10790.83 416
10791.81 428
10792.79 447
10793.77 459
10794.75 413
10795.73 426
10796.71 431
10797.70 441
10798.68 488
10799.66 433
10800.64 478
10801.62 460
10802.60 414
10803.58 407
10804.57 401
10805.55 432
10806.53 440
10807.51 443
10808.49 448
10809.47 441
10810.46 468
10811.44 457
10812.42 443
10813.40 417
10814.38 430
10815.37 432
10816.35 482
10817.33 441
10818.31 479
10819.29 471
10820.28 477
10821.26 479
10822.24 462
10823.22 484
10824.21 448
10825.19 472
10826.17 444
10827.15 443
10828.14 459
10829.12 454
10830.10 411
10831.09 407
10832.07 451
10833.05 435
10834.03 440
10835.02 433
10836.00 471
10836.98 447
10837.97 482
10838.95 414
10839.93 398
10840.92 435
10841.90 488
10842.88 451
10843.87 471
10844.85 484
10845.83 444
10846.82 435
10847.80 503
10848.78 478
10849.77 447
10850.75 470
10851.73 475
10852.72 446
10853.70 469
10854.69 477
10855.67 467
10856.65 497
10857.64 464
10858.62 506
10859.60 469
10860.59 527
10861.57 502
10862.56 425
10863.54 422
10864.53 461
10865.51 523
10866.49 481
10867.48 489
10868.46 475
10869.45 485
10870.43 542
10871.42 530
10872.40 468
10873.39 494
10874.37 497
10875.36 510
10876.34 512
10877.33 485
10878.31 497
10879.30 511
10880.28 552
10881.27 591
10882.25 580
10883.24 534
10884.22 533
10885.21 578
10886.19 542
10887.18 535
10888.16 552
10889.15 544
10890.13 572
10891.12 533
10892.10 563
10893.09 586
10894.08 614
10895.06 549
10896.05 599
10897.03 583
10898.02 557
10899.00 545
10899.99 569
10900.98 525
10901.96 583
10902.95 582
10903.93 572
10904.92 604
10905.91 583
10906.89 604
10907.88 584
10908.87 603
10909.85 630
10910.84 643
10911.82 648
10912.81 639
10913.80 594
10914.78 659
10915.77 653
10916.76 596
10917.74 692
10918.73 643
10919.72 659
10920.70 701
10921.69 692
10922.68 677
10923.67 710
10924.65 690
10925.64 703
10926.63 682
10927.61 700
10928.60 743
10929.59 713
10930.58 694
10931.56 662
10932.55 715
10933.54 687
10934.53 654
10935.51 703
10936.50 757
10937.49 715
10938.48 741
10939.46 735
10940.45 743
10941.44 731
10942.43 793
10943.41 810
10944.40 783
10945.39 825
10946.38 868
10947.37 785
10948.35 749
10949.34 810
10950.33 823
10951.32 852
10952.31 851
10953.30 860
10954.28 872
10955.27 945
10956.26 975
10957.25 968
10958.24 1044
10959.23 1120
10960.22 1214
10961.20 1253
10962.19 1149
10963.18 1213
10964.17 1204
10965.16 1215
10966.15 1165
10967.14 1108
10968.13 1042
10969.11 990
10970.10 996
10971.09 970
10972.08 951
10973.07 974
10974.06 971
10975.05 912
10976.04 971
10977.03 991
10978.02 1043
10979.01 1029
10980.00 952
10980.99 1031
10981.98 1008
10982.97 1007
10983.96 1060
10984.95 1099
10985.94 1048
10986.93 1043
10987.92 1044
10988.91 1086
10989.90 1103
10990.89 1086
10991.88 1087
10992.87 1074
10993.86 1130
10994.85 1128
10995.84 1183
10996.83 1283
10997.82 1309
10998.81 1523
10999.80 1639
11000.79 1802
11001.78 1911
11002.77 1874
11003.76 1886
11004.75 1815
11005.74 1796
11006.73 1711
11007.72 1516
11008.71 1400
11009.70 1270
11010.69 1267
11011.69 1186
11012.68 1142
11013.67 1068
11014.66 1081
11015.65 1099
11016.64 1122
11017.63 1058
11018.62 1109
11019.62 1099
11020.61 1094
11021.60 1085
11022.59 1063
11023.58 1031
11024.57 1031
11025.56 999
11026.56 986
11027.55 966
11028.54 1010
11029.53 970
11030.52 958
11031.51 988
11032.51 933
11033.50 932
11034.49 904
11035.48 920
11036.47 846
11037.47 925
11038.46 863
11039.45 844
11040.44 880
11041.44 892
11042.43 819
11043.42 810
11044.41 824
11045.41 790
11046.40 807
11047.39 720
11048.38 760
11049.38 721
11050.37 766
11051.36 773
11052.35 778
11053.35 705
11054.34 659
11055.33 686
11056.33 746
11057.32 728
11058.31 681
11059.30 771
11060.30 728
11061.29 761
11062.28 702
11063.28 711
11064.27 704
11065.26 735
11066.26 696
11067.25 731
11068.24 712
11069.24 733
11070.23 710
11071.23 713
11072.22 678
11073.21 720
11074.21 727
11075.20 703
11076.19 662
11077.19 659
11078.18 725
11079.18 697
11080.17 678
11081.16 724
11082.16 694
11083.15 738
11084.15 667
11085.14 707
11086.14 659
11087.13 676
11088.12 657
11089.12 662
11090.11 666
11091.11 666
11092.10 680
11093.10 694
11094.09 716
11095.09 641
11096.08 603
11097.08 673
11098.07 703
11099.07 672
11100.06 615
11101.06 653
11102.05 624
11103.05 644
11104.04 609
11105.04 635
11106.03 646
11107.03 678
11108.02 669
11109.02 659
11110.01 655
11111.01 648
11112.00 675
11113.00 599
11113.99 572
11114.99 603
11115.99 634
11116.98 620
11117.98 625
11118.97 614
11119.97 629
11120.96 645
11121.96 661
11122.96 651
11123.95 636
11124.95 671
11125.94 631
11126.94 626
11127.94 682
11128.93 691
11129.93 671
11130.93 683
11131.92 677
11132.92 694
11133.92 655
11134.91 642
11135.91 607
11136.90 621
11137.90 611
11138.90 588
11139.89 591
11140.89 642
11141.89 574
11142.89 605
11143.88 595
11144.88 619
11145.88 628
11146.87 651
11147.87 683
11148.87 690
11149.86 612
11150.86 633
11151.86 654
11152.86 646
11153.85 594
11154.85 574
11155.85 595
11156.85 582
11157.84 611
11158.84 589
11159.84 560
11160.84 578
11161.83 600
11162.83 601
11163.83 595
11164.83 541
11165.83 570
11166.82 582
11167.82 560
11168.82 555
11169.82 556
11170.82 565
11171.81 601
11172.81 557
11173.81 603
11174.81 597
11175.81 591
11176.81 617
11177.80 523
11178.80 546
11179.80 598
11180.80 663
11181.80 631
11182.80 625
11183.80 601
11184.79 575
11185.79 631
11186.79 597
11187.79 620
11188.79 597
11189.79 584
11190.79 556
11191.79 544
11192.79 575
11193.78 572
11194.78 658
11195.78 597
11196.78 632
11197.78 599
11198.78 652
11199.78 662
11200.78 594
11201.78 549
11202.78 537
11203.78 569
11204.78 597
11205.78 589
11206.78 610
11207.78 580
11208.78 578
11209.78 556
11210.78 552
11211.78 544
11212.78 546
11213.78 572
11214.78 557
11215.78 537
11216.78 513
11217.78 551
11218.78 515
11219.78 492
11220.78 535
11221.78 525
11222.78 514
11223.78 514
11224.78 533
11225.78 465
11226.78 533
11227.78 505
11228.78 576
11229.78 514
11230.78 534
11231.79 528
11232.79 545
11233.79 511
11234.79 433
11235.79 494
11236.79 508
11237.79 487
11238.79 513
11239.79 559
11240.80 492
11241.80 501
11242.80 510
11243.80 524
11244.80 510
11245.80 496
11246.80 491
11247.81 563
11248.81 556
11249.81 484
11250.81 488
11251.81 539
11252.81 517
11253.82 545
11254.82 514
11255.82 515
11256.82 489
11257.82 476
11258.83 491
11259.83 509
11260.83 522
11261.83 496
11262.83 494
11263.84 475
11264.84 455
11265.84 503
11266.84 472
11267.85 479
11268.85 476
11269.85 501
11270.85 485
11271.86 522
11272.86 467
11273.86 468
11274.86 477
11275.87 503
11276.87 534
11277.87 599
11278.88 602
11279.88 583
11280.88 554
11281.88 607
11282.89 599
11283.89 593
11284.89 560
11285.90 540
11286.90 515
11287.90 514
11288.91 534
11289.91 549
11290.91 538
11291.92 458
11292.92 519
11293.93 506
11294.93 517
11295.93 548
11296.94 545
11297.94 513
11298.94 498
11299.95 462
11300.95 449
11301.96 495
11302.96 511
11303.96 549
11304.97 490
11305.97 508
11306.98 500
11307.98 479
11308.98 518
11309.99 527
11310.99 470
11312.00 505
11313.00 572
11314.01 512
11315.01 555
11316.02 541
11317.02 576
11318.03 588
11319.03 609
11320.04 540
11321.04 565
11322.04 540
11323.05 548
11324.05 528
11325.06 518
11326.06 485
11327.07 526
11328.07 532
11329.08 495
11330.09 484
11331.09 489
11332.10 459
11333.10 463
11334.11 459
11335.11 440
11336.12 492
11337.12 470
11338.13 504
11339.13 471
11340.14 506
11341.15 572
11342.15 619
11343.16 564
11344.16 518
11345.17 508
11346.18 533
11347.18 509
11348.19 510
11349.19 512
11350.20 468
11351.21 498
11352.21 553
11353.22 483
11354.22 497
11355.23 477
11356.24 467
11357.24 482
11358.25 434
11359.26 469
11360.26 521
11361.27 518
11362.28 462
11363.28 448
11364.29 475
11365.30 462
11366.30 476
11367.31 442
11368.32 471
11369.32 481
11370.33 477
11371.34 453
11372.35 478
11373.35 442
11374.36 506
11375.37 522
11376.37 460
11377.38 464
11378.39 443
11379.40 441
11380.40 455
11381.41 411
11382.42 412
11383.43 438
11384.43 496
11385.44 390
11386.45 406
11387.46 475
11388.47 431
11389.47 439
11390.48 398
11391.49 432
11392.50 450
11393.51 448
11394.51 433
11395.52 480
11396.53 440
11397.54 443
11398.55 414
11399.55 460
11400.56 445
11401.57 418
11402.58 440
11403.59 415
11404.60 451
11405.61 457
11406.61 426
11407.62 436
11408.63 415
11409.64 440
11410.65 434
11411.66 439
11412.67 411
11413.68 456
11414.68 409
11415.69 403
11416.70 449
11417.71 447
11418.72 417
11419.73 433
11420.74 446
11421.75 377
11422.76 412
11423.77 400
11424.78 413
11425.79 448
11426.80 389
11427.81 453
11428.82 434
11429.82 413
11430.83 398
11431.84 392
11432.85 396
11433.86 374
11434.87 436
11435.88 425
11436.89 442
11437.90 394
11438.91 380
11439.92 460
11440.93 453
11441.94 409
11442.95 394
11443.96 400
11444.98 386
11445.99 414
11447.00 428
11448.01 402
11449.02 406
11450.03 476
11451.04 407
11452.05 357
11453.06 412
11454.07 435
11455.08 445
11456.09 454
11457.10 417
11458.11 406
11459.12 425
11460.14 393
11461.15 423
11462.16 429
11463.17 427
11464.18 394
11465.19 425
11466.20 423
11467.21 433
11468.23 400
11469.24 440
11470.25 406
11471.26 432
11472.27 424
11473.28 407
11474.29 426
11475.31 440
11476.32 428
11477.33 464
11478.34 430
11479.35 363
11480.36 408
11481.38 384
11482.39 391
11483.40 455
11484.41 384
11485.43 411
11486.44 468
11487.45 426
11488.46 410
11489.47 419
11490.49 408
11491.50 375
11492.51 386
11493.52 384
11494.54 378
11495.55 373
11496.56 390
11497.57 414
11498.59 423
11499.60 364
11500.61 411
11501.63 416
11502.64 443
11503.65 417
11504.66 424
11505.68 428
11506.69 408
11507.70 416
11508.72 396
11509.73 383
11510.74 421
11511.76 387
11512.77 382
11513.78 402
11514.80 371
11515.81 397
11516.82 394
11517.84 363
11518.85 362
11519.86 421
11520.88 430
11521.89 385
11522.91 369
11523.92 384
11524.93 418
11525.95 417
11526.96 409
11527.97 417
11528.99 381
11530.00 386
11531.02 382
11532.03 389
11533.05 364
11534.06 431
11535.07 416
11536.09 412
11537.10 398
11538.12 428
11539.13 408
11540.15 422
11541.16 414
11542.18 391
11543.19 420
11544.20 407
11545.22 416
11546.23 401
11547.25 400
11548.26 418
11549.28 441
11550.29 371
11551.31 390
11552.32 371
11553.34 387
11554.35 442
11555.37 451
11556.38 416
11557.40 425
11558.42 449
11559.43 429
11560.45 398
11561.46 419
11562.48 423
11563.49 421
11564.51 450
11565.52 397
11566.54 395
11567.56 418
11568.57 436
11569.59 415
11570.60 403
11571.62 440
11572.63 450
11573.65 457
11574.67 398
11575.68 400
11576.70 387
11577.72 375
11578.73 420
11579.75 444
11580.76 420
11581.78 436
11582.80 438
11583.81 466
11584.83 454
11585.85 478
11586.86 521
11587.88 499
11588.90 495
11589.91 500
11590.93 474
11591.95 476
11592.96 508
11593.98 513
11595.00 593
11596.01 586
11597.03 553
11598.05 596
11599.07 665
11600.08 746
11601.10 784
11602.12 819
11603.13 811
11604.15 833
11605.17 757
11606.19 735
11607.20 648
11608.22 615
11609.24 614
11610.26 568
11611.27 530
11612.29 505
11613.31 470
11614.33 526
11615.35 517
11616.36 508
11617.38 472
11618.40 500
11619.42 453
11620.44 460
11621.45 452
11622.47 429
11623.49 462
11624.51 452
11625.53 406
11626.55 437
11627.56 451
11628.58 433
11629.60 423
11630.62 432
11631.64 416
11632.66 450
11633.67 422
11634.69 444
11635.71 458
11636.73 433
11637.75 434
11638.77 406
11639.79 433
11640.81 466
11641.83 459
11642.84 408
11643.86 407
11644.88 406
11645.90 436
11646.92 388
11647.94 361
11648.96 377
11649.98 347
11651.00 383
11652.02 351
11653.04 355
11654.06 407
11655.08 398
11656.10 393
11657.12 337
11658.14 376
11659.16 369
11660.18 387
11661.20 374
11662.22 352
11663.24 371
11664.26 399
11665.28 382
11666.30 391
11667.32 413
11668.34 400
11669.36 388
11670.38 384
11671.40 407
11672.42 440
11673.44 405
11674.46 358
11675.48 375
11676.50 372
11677.52 407
11678.54 370
11679.56 371
11680.58 428
11681.60 425
11682.62 411
11683.64 443
11684.66 409
11685.69 418
11686.71 421
11687.73 396
11688.75 406
11689.77 370
11690.79 394
11691.81 386
11692.83 361
11693.85 399
11694.88 364
11695.90 373
11696.92 402
11697.94 388
11698.96 420
11699.98 401
11701.01 389
11702.03 411
11703.05 433
11704.07 374
11705.09 392
11706.11 382
11707.14 404
11708.16 409
11709.18 370
11710.20 357
11711.22 358
11712.25 382
11713.27 373
11714.29 384
11715.31 387
11716.33 392
11717.36 361
11718.38 359
11719.40 377
11720.42 344
11721.45 397
11722.47 408
11723.49 347
11724.51 348
11725.54 361
11726.56 366
11727.58 425
11728.61 384
11729.63 354
11730.65 445
11731.67 389
11732.70 391
11733.72 379
11734.74 374
11735.77 344
11736.79 367
11737.81 377
11738.84 335
11739.86 352
11740.88 359
11741.91 419
11742.93 408
11743.95 362
11744.98 385
11746.00 379
11747.02 411
11748.05 371
11749.07 407
11750.09 370
11751.12 411
11752.14 384
11753.17 364
11754.19 396
11755.21 394
11756.24 406
11757.26 428
11758.29 425
11759.31 386
11760.33 376
11761.36 390
11762.38 373
11763.41 343
11764.43 378
11765.46 359
11766.48 327
11767.51 397
11768.53 395
11769.55 379
11770.58 401
11771.60 379
11772.63 384
11773.65 380
11774.68 395
11775.70 422
11776.73 389
11777.75 364
11778.78 370
11779.80 347
11780.83 408
11781.85 405
11782.88 380
11783.90 422
11784.93 387
11785.95 391
11786.98 414
11788.01 407
11789.03 415
11790.06 421
11791.08 376
11792.11 364
11793.13 364
11794.16 384
11795.18 388
11796.21 402
11797.24 393
11798.26 396
11799.29 384
11800.31 411
11801.34 425
11802.37 389
11803.39 402
11804.42 396
11805.44 443
11806.47 455
11807.50 459
11808.52 388
11809.55 408
11810.58 393
11811.60 378
11812.63 408
11813.66 389
11814.68 387
11815.71 391
11816.74 416
11817.76 380
11818.79 440
11819.82 422
11820.84 418
11821.87 392
11822.90 408
11823.92 421
11824.95 491
11825.98 402
11827.00 421
11828.03 465
11829.06 420
11830.09 440
11831.11 453
11832.14 424
11833.17 399
11834.20 435
11835.22 411
11836.25 419
11837.28 430
11838.31 439
11839.33 431
11840.36 459
11841.39 452
11842.42 442
11843.44 451
11844.47 465
11845.50 489
11846.53 444
11847.56 460
11848.58 372
11849.61 393
11850.64 437
11851.67 451
11852.70 461
11853.72 466
11854.75 445
11855.78 476
11856.81 438
11857.84 466
11858.87 457
11859.90 460
11860.92 460
11861.95 490
11862.98 492
11864.01 492
11865.04 512
11866.07 467
11867.10 521
11868.13 481
11869.15 465
11870.18 459
11871.21 478
11872.24 527
11873.27 500
11874.30 504
11875.33 502
11876.36 542
11877.39 555
11878.42 483
11879.45 507
11880.48 514
11881.51 507
11882.53 525
11883.56 501
11884.59 490
11885.62 543
11886.65 575
11887.68 586
11888.71 631
11889.74 552
11890.77 563
11891.80 574
11892.83 546
11893.86 552
11894.89 586
11895.92 636
11896.95 593
11897.98 565
11899.01 603
11900.04 669
11901.07 642
11902.10 690
11903.13 659
11904.17 708
11905.20 736
11906.23 710
11907.26 687
11908.29 706
11909.32 676
11910.35 644
11911.38 706
11912.41 704
11913.44 694
11914.47 664
11915.50 670
11916.53 693
11917.57 634
11918.60 615
11919.63 589
11920.66 639
11921.69 669
11922.72 696
11923.75 677
11924.78 722
11925.82 699
11926.85 747
11927.88 820
11928.91 874
11929.94 906
11930.97 936
11932.00 1026
11933.04 1067
11934.07 1054
11935.10 1107
11936.13 1104
11937.16 1104
11938.20 1086
11939.23 969
11940.26 911
11941.29 910
11942.32 873
11943.36 839
11944.39 802
11945.42 716
11946.45 689
11947.49 720
11948.52 757
11949.55 682
11950.58 652
11951.62 682
11952.65 655
11953.68 654
11954.71 613
11955.75 629
11956.78 605
11957.81 612
11958.84 623
11959.88 599
11960.91 600
11961.94 639
11962.98 631
11964.01 669
11965.04 624
11966.08 605
11967.11 629
11968.14 607
11969.17 537
11970.21 600
11971.24 633
11972.27 576
11973.31 593
11974.34 583
11975.38 612
11976.41 584
11977.44 587
11978.48 604
11979.51 623
11980.54 585
11981.58 597
11982.61 582
11983.65 570
11984.68 602
11985.71 585
11986.75 574
11987.78 557
11988.82 611
11989.85 576
11990.88 561
11991.92 590
11992.95 589
11993.99 602
11995.02 604
11996.06 569
11997.09 552
11998.13 565
11999.16 588
12000.19 597
12001.23 610
12002.26 587
12003.30 607
12004.33 599
12005.37 553
12006.40 574
12007.44 600
12008.47 648
12009.51 621
12010.54 620
12011.58 603
12012.61 649
12013.65 642
12014.68 669
12015.72 704
12016.75 701
12017.79 724
12018.83 749
12019.86 726
12020.90 717
12021.93 739
12022.97 768
12024.00 674
12025.04 712
12026.07 697
12027.11 716
12028.15 625
12029.18 645
12030.22 683
12031.25 691
12032.29 653
12033.33 665
12034.36 688
12035.40 704
12036.43 644
12037.47 733
12038.51 690
12039.54 664
12040.58 668
12041.62 642
12042.65 664
12043.69 627
12044.73 643
12045.76 624
12046.80 575
12047.84 637
12048.87 618
12049.91 611
12050.95 605
12051.98 537
12053.02 611
12054.06 562
12055.09 562
12056.13 604
12057.17 605
12058.20 606
12059.24 584
12060.28 573
12061.32 645
12062.35 649
12063.39 633
12064.43 606
12065.47 647
12066.50 636
12067.54 614
12068.58 671
12069.62 598
12070.65 607
12071.69 565
12072.73 573
12073.77 542
12074.81 562
12075.84 562
12076.88 609
12077.92 602
12078.96 627
12080.00 600
12081.03 580
12082.07 613
12083.11 575
12084.15 579
12085.19 541
12086.22 555
12087.26 575
12088.30 578
12089.34 579
12090.38 617
12091.42 583
12092.46 599
12093.49 574
12094.53 593
12095.57 582
12096.61 650
12097.65 574
12098.69 624
12099.73 664
12100.77 666
12101.81 689
12102.84 691
12103.88 699
12104.92 759
12105.96 743
12107.00 747
12108.04 733
12109.08 706
12110.12 765
12111.16 699
12112.20 631
12113.24 649
12114.28 642
12115.32 577
12116.36 562
12117.40 522
12118.44 543
12119.48 576
12120.52 537
12121.55 586
12122.59 579
12123.63 496
12124.67 541
12125.71 487
12126.75 468
12127.80 505
12128.84 511
12129.88 531
12130.92 513
12131.96 489
12133.00 527
12134.04 490
12135.08 510
12136.12 499
12137.16 534
12138.20 525
12139.24 534
12140.28 540
12141.32 445
12142.36 501
12143.40 489
12144.44 501
12145.48 505
12146.53 475
12147.57 477
12148.61 464
12149.65 491
12150.69 445
12151.73 440
12152.77 469
12153.81 518
12154.85 498
12155.90 448
12156.94 503
12157.98 489
12159.02 497
12160.06 496
12161.10 509
12162.14 512
12163.19 512
12164.23 486
12165.27 423
12166.31 443
12167.35 479
12168.40 479
12169.44 472
12170.48 467
12171.52 455
12172.56 466
12173.61 474
12174.65 463
12175.69 428
12176.73 444
12177.77 458
12178.82 459
12179.86 513
12180.90 493
12181.94 481
12182.99 487
12184.03 502
12185.07 436
12186.11 456
12187.16 465
12188.20 474
12189.24 449
12190.29 468
12191.33 499
12192.37 459
12193.41 474
12194.46 443
12195.50 439
12196.54 484
12197.59 489
12198.63 465
12199.67 472
12200.72 499
12201.76 504
12202.80 510
12203.85 490
12204.89 478
12205.93 472
12206.98 428
12208.02 413
12209.06 429
12210.11 449
12211.15 442
12212.19 422
12213.24 470
12214.28 459
12215.33 460
12216.37 456
12217.41 423
12218.46 452
12219.50 454
12220.55 445
12221.59 443
12222.63 471
12223.68 444
12224.72 454
12225.77 425
12226.81 466
12227.86 463
12228.90 486
12229.95 493
12230.99 475
12232.03 493
12233.08 477
12234.12 470
12235.17 495
12236.21 444
12237.26 483
12238.30 469
12239.35 497
12240.39 493
12241.44 487
12242.48 487
12243.53 448
12244.57 433
12245.62 428
12246.66 455
12247.71 447
12248.75 449
12249.80 443
12250.85 466
12251.89 488
12252.94 523
12253.98 459
12255.03 448
12256.07 460
12257.12 389
12258.16 441
12259.21 395
12260.26 423
12261.30 453
12262.35 422
12263.39 413
12264.44 430
12265.49 432
12266.53 414
12267.58 422
12268.62 457
12269.67 454
12270.72 413
12271.76 429
12272.81 424
12273.86 411
12274.90 419
12275.95 445
12277.00 441
12278.04 424
12279.09 417
12280.14 427
12281.18 419
12282.23 372
12283.28 418
12284.32 420
12285.37 439
12286.42 410
12287.46 404
12288.51 408
12289.56 442
12290.60 428
12291.65 443
12292.70 431
12293.75 419
12294.79 392
12295.84 404
12296.89 384
12297.94 413
12298.98 404
12300.03 393
12301.08 427
12302.13 433
12303.17 411
12304.22 436
12305.27 430
12306.32 433
12307.36 452
12308.41 413
12309.46 415
12310.51 415
12311.56 425
12312.60 462
12313.65 433
12314.70 406
12315.75 422
12316.80 416
12317.85 407
12318.89 395
12319.94 405
12320.99 406
12322.04 395
12323.09 413
12324.14 375
12325.18 368
12326.23 388
12327.28 422
12328.33 404
12329.38 397
12330.43 377
12331.48 399
12332.53 414
12333.57 393
12334.62 370
12335.67 400
12336.72 369
12337.77 370
12338.82 392
12339.87 349
12340.92 369
12341.97 369
12343.02 393
12344.07 383
12345.12 417
12346.17 390
12347.22 351
12348.26 370
12349.31 361
12350.36 364
12351.41 424
12352.46 408
12353.51 403
12354.56 406
12355.61 401
12356.66 424
12357.71 398
12358.76 412
12359.81 353
12360.86 373
12361.91 410
12362.96 407
12364.01 386
12365.06 401
12366.11 412
12367.16 386
12368.22 392
12369.27 369
12370.32 400
12371.37 390
12372.42 398
12373.47 411
12374.52 435
12375.57 456
12376.62 404
12377.67 405
12378.72 392
12379.77 356
12380.82 389
12381.87 466
12382.93 427
12383.98 420
12385.03 419
12386.08 459
12387.13 446
12388.18 389
12389.23 382
12390.28 382
12391.34 395
12392.39 407
12393.44 365
12394.49 419
12395.54 403
12396.59 398
12397.65 427
12398.70 453
12399.75 433
12400.80 399
12401.85 396
12402.90 426
12403.96 440
12405.01 438
12406.06 448
12407.11 440
12408.16 397
12409.22 405
12410.27 447
12411.32 435
12412.37 457
12413.43 442
12414.48 450
12415.53 445
12416.58 410
12417.64 443
12418.69 395
12419.74 457
12420.79 455
12421.85 447
12422.90 420
12423.95 460
12425.00 406
12426.06 429
12427.11 419
12428.16 403
12429.22 451
12430.27 458
12431.32 426
12432.38 426
12433.43 433
12434.48 461
12435.54 467
12436.59 443
12437.64 428
12438.70 408
12439.75 459
12440.80 400
12441.86 425
12442.91 432
12443.96 423
12445.02 410
12446.07 410
12447.13 433
12448.18 426
12449.23 401
12450.29 380
12451.34 413
12452.39 467
12453.45 435
12454.50 443
12455.56 439
12456.61 456
12457.67 449
12458.72 442
12459.77 474
12460.83 452
12461.88 444
12462.94 439
12463.99 455
12465.05 455
12466.10 450
12467.16 425
12468.21 428
12469.26 423
12470.32 440
12471.37 481
12472.43 439
12473.48 499
12474.54 509
12475.59 514
12476.65 482
12477.70 474
12478.76 545
12479.81 517
12480.87 507
12481.93 471
12482.98 510
12484.04 490
12485.09 499
12486.15 521
12487.20 539
12488.26 563
12489.31 624
12490.37 616
12491.42 665
12492.48 681
12493.54 792
12494.59 857
12495.65 934
12496.70 967
12497.76 968
12498.82 1017
12499.87 1055
12500.93 978
12501.98 928
12503.04 940
12504.10 829
12505.15 745
12506.21 681
12507.26 711
12508.32 626
12509.38 585
12510.43 576
12511.49 585
12512.55 550
12513.60 542
12514.66 558
12515.72 488
12516.77 467
12517.83 513
12518.89 561
12519.94 525
12521.00 496
12522.06 476
12523.12 521
12524.17 502
12525.23 496
12526.29 487
12527.34 586
12528.40 548
12529.46 495
12530.52 519
12531.57 507
12532.63 546
12533.69 507
12534.75 515
12535.80 517
12536.86 494
12537.92 482
12538.98 496
12540.03 474
12541.09 423
12542.15 474
12543.21 487
12544.26 456
12545.32 464
12546.38 431
12547.44 456
12548.50 417
12549.56 422
12550.61 439
12551.67 420
12552.73 441
12553.79 422
12554.85 426
12555.90 462
12556.96 469
12558.02 451
12559.08 494
12560.14 494
12561.20 500
12562.26 457
12563.31 469
12564.37 485
12565.43 510
12566.49 449
12567.55 473
12568.61 489
12569.67 492
12570.73 509
12571.79 505
12572.85 546
12573.90 615
12574.96 622
12576.02 596
12577.08 583
12578.14 560
12579.20 594
12580.26 611
12581.32 613
12582.38 631
12583.44 590
12584.50 658
12585.56 582
12586.62 547
12587.68 521
12588.74 569
12589.80 566
12590.86 528
12591.92 569
12592.98 571
12594.04 607
12595.10 573
12596.16 565
12597.22 553
12598.28 573
12599.34 515
12600.40 548
12601.46 460
12602.52 485
12603.58 527
12604.64 550
12605.70 499
12606.76 472
12607.82 500
12608.88 514
12609.94 454
12611.00 472
12612.06 458
12613.12 515
12614.19 509
12615.25 501
12616.31 459
12617.37 468
12618.43 493
12619.49 468
12620.55 470
12621.61 448
12622.67 477
12623.74 517
12624.80 491
12625.86 471
12626.92 467
12627.98 452
12629.04 469
12630.10 442
12631.17 392
12632.23 455
12633.29 453
12634.35 446
12635.41 438
12636.47 367
12637.54 445
12638.60 431
12639.66 419
12640.72 443
12641.78 422
12642.85 431
12643.91 437
12644.97 443
12646.03 410
12647.09 434
12648.16 471
12649.22 473
12650.28 453
12651.34 460
12652.41 462
12653.47 449
12654.53 486
12655.59 443
12656.66 508
12657.72 439
12658.78 415
12659.84 403
12660.91 432
12661.97 433
12663.03 438
12664.10 446
12665.16 439
12666.22 420
12667.29 447
12668.35 444
12669.41 449
12670.48 455
12671.54 416
12672.60 446
12673.67 385
12674.73 407
12675.79 443
12676.86 440
12677.92 442
12678.98 402
12680.05 430
12681.11 501
12682.17 467
12683.24 454
12684.30 440
12685.37 394
12686.43 461
12687.49 450
12688.56 435
12689.62 419
12690.69 486
12691.75 427
12692.81 422
12693.88 421
12694.94 487
12696.01 432
12697.07 429
12698.13 468
12699.20 476
12700.26 457
12701.33 436
12702.39 436
12703.46 424
12704.52 434
12705.59 428
12706.65 465
12707.72 451
12708.78 477
12709.85 471
12710.91 477
12711.98 460
12713.04 448
12714.11 432
12715.17 460
12716.24 430
12717.30 457
12718.37 434
12719.43 432
12720.50 426
12721.56 449
12722.63 444
12723.69 468
12724.76 437
12725.82 413
12726.89 443
12727.96 451
12729.02 452
12730.09 437
12731.15 415
12732.22 446
12733.29 426
12734.35 447
12735.42 444
12736.48 464
12737.55 452
12738.62 446
12739.68 458
12740.75 459
12741.81 443
12742.88 460
12743.95 434
12745.01 411
12746.08 431
12747.15 436
12748.21 433
12749.28 428
12750.35 397
12751.41 406
12752.48 424
12753.55 425
12754.61 428
12755.68 410
12756.75 414
12757.81 413
12758.88 423
12759.95 450
12761.01 428
12762.08 387
12763.15 411
12764.21 386
12765.28 388
12766.35 341
12767.42 372
12768.48 424
12769.55 388
12770.62 393
12771.69 422
12772.75 419
12773.82 354
12774.89 402
12775.96 421
12777.02 383
12778.09 402
12779.16 426
12780.23 400
12781.30 383
12782.36 355
12783.43 421
12784.50 395
12785.57 399
12786.64 403
12787.70 372
12788.77 384
12789.84 403
12790.91 411
12791.98 387
12793.05 382
12794.11 408
12795.18 433
12796.25 391
12797.32 428
12798.39 420
12799.46 420
12800.53 408
12801.59 393
12802.66 370
12803.73 387
12804.80 393
12805.87 383
12806.94 401
12808.01 377
12809.08 394
12810.15 399
12811.21 405
12812.28 389
12813.35 395
12814.42 473
12815.49 456
12816.56 432
12817.63 453
12818.70 467
12819.77 485
12820.84 473
12821.91 446
12822.98 481
12824.05 465
12825.12 475
12826.19 439
12827.26 444
12828.33 417
12829.40 461
12830.47 443
12831.54 448
12832.61 448
12833.68 436
12834.75 390
12835.82 424
12836.89 408
12837.96 381
12839.03 434
12840.10 404
12841.17 398
12842.24 356
12843.31 392
12844.38 446
12845.45 425
12846.52 416
12847.59 367
12848.66 367
12849.73 383
12850.80 393
12851.88 346
12852.95 349
12854.02 386
12855.09 380
12856.16 413
12857.23 412
12858.30 375
12859.37 381
12860.44 353
12861.51 378
12862.59 363
12863.66 351
12864.73 347
12865.80 347
12866.87 345
12867.94 355
12869.01 316
12870.09 337
12871.16 332
12872.23 333
12873.30 334
12874.37 365
12875.45 348
12876.52 350
12877.59 327
12878.66 287
12879.73 360
12880.81 302
12881.88 358
12882.95 337
12884.02 341
12885.09 368
12886.17 387
12887.24 384
12888.31 340
12889.38 367
12890.46 351
12891.53 343
12892.60 323
12893.67 338
12894.75 339
12895.82 347
12896.89 317
12897.96 292
12899.04 317
12900.11 335
12901.18 335
12902.26 322
12903.33 307
12904.40 325
12905.47 353
12906.55 352
12907.62 366
12908.69 345
12909.77 348
12910.84 344
12911.91 341
12912.99 298
12914.06 318
12915.13 313
12916.21 331
12917.28 330
12918.36 329
12919.43 354
12920.50 338
12921.58 324
12922.65 315
12923.72 332
12924.80 333
12925.87 334
12926.95 326
12928.02 308
12929.09 274
12930.17 328
12931.24 315
12932.32 333
12933.39 312
12934.46 304
12935.54 286
12936.61 300
12937.69 287
12938.76 301
12939.84 297
12940.91 328
12941.99 331
12943.06 321
12944.14 362
12945.21 325
12946.28 320
12947.36 294
12948.43 316
12949.51 282
12950.58 312
12951.66 303
12952.73 316
12953.81 345
12954.88 324
12955.96 319
12957.04 265
12958.11 318
12959.19 332
12960.26 321
12961.34 322
12962.41 335
12963.49 283
12964.56 306
12965.64 315
12966.71 333
12967.79 311
12968.87 331
12969.94 336
12971.02 340
12972.09 313
12973.17 301
12974.24 348
12975.32 334
12976.40 313
12977.47 317
12978.55 304
12979.63 317
12980.70 332
12981.78 319
12982.85 352
12983.93 348
12985.01 322
12986.08 311
12987.16 317
12988.24 331
12989.31 316
12990.39 301
12991.47 315
12992.54 335
12993.62 308
12994.70 299
12995.77 336
12996.85 320
12997.93 306
12999.00 336
13000.08 300
13001.16 274
13002.24 294
13003.31 304
13004.39 320
13005.47 345
13006.54 340
13007.62 325
13008.70 319
13009.78 311
13010.85 340
13011.93 325
13013.01 344
13014.09 304
13015.16 307
13016.24 254
13017.32 285
13018.40 295
13019.48 299
13020.55 288
13021.63 322
13022.71 293
13023.79 310
13024.86 319
13025.94 303
13027.02 290
13028.10 288
13029.18 295
13030.26 293
13031.33 284
13032.41 316
13033.49 330
13034.57 344
13035.65 331
13036.73 326
13037.80 326
13038.88 349
13039.96 318
13041.04 293
13042.12 302
13043.20 324
13044.28 346
13045.36 300
13046.44 296
13047.51 333
13048.59 304
13049.67 333
13050.75 310
13051.83 314
13052.91 326
13053.99 329
13055.07 297
13056.15 302
13057.23 311
13058.31 341
13059.39 302
13060.47 338
13061.55 290
13062.62 284
13063.70 327
13064.78 281
13065.86 287
13066.94 313
13068.02 294
13069.10 306
13070.18 346
13071.26 331
13072.34 264
13073.42 315
13074.50 301
13075.58 295
13076.66 303
13077.74 271
13078.82 299
13079.90 331
13080.99 305
13082.07 330
13083.15 330
13084.23 325
13085.31 270
13086.39 288
13087.47 271
13088.55 286
13089.63 295
13090.71 313
13091.79 308
13092.87 295
13093.95 298
13095.03 302
13096.12 327
13097.20 307
13098.28 285
13099.36 263
13100.44 314
13101.52 324
13102.60 294
13103.68 315
13104.76 286
13105.85 298
13106.93 285
13108.01 299
13109.09 302
13110.17 295
13111.25 325
13112.34 304
13113.42 292
13114.50 328
13115.58 309
13116.66 311
13117.74 301
13118.83 323
13119.91 298
13120.99 322
13122.07 327
13123.15 308
13124.24 284
13125.32 281
13126.40 291
13127.48 285
13128.57 295
13129.65 286
13130.73 297
13131.81 296
13132.90 322
13133.98 289
13135.06 298
13136.14 289
13137.23 291
13138.31 346
13139.39 305
13140.48 308
13141.56 321
13142.64 278
13143.72 305
13144.81 292
13145.89 300
13146.97 262
13148.06 300
13149.14 276
13150.22 301
13151.31 303
13152.39 271
13153.47 315
13154.56 291
13155.64 294
13156.72 285
13157.81 278
13158.89 256
13159.97 312
13161.06 288
13162.14 272
13163.23 270
13164.31 280
13165.39 270
13166.48 295
13167.56 303
13168.64 299
13169.73 297
13170.81 272
13171.90 300
13172.98 282
13174.07 301
13175.15 279
13176.23 304
13177.32 291
13178.40 282
13179.49 283
13180.57 315
13181.66 290
13182.74 313
13183.83 294
13184.91 267
13185.99 279
13187.08 262
13188.16 303
13189.25 303
13190.33 288
13191.42 268
13192.50 292
13193.59 314
13194.67 297
13195.76 288
13196.84 304
13197.93 306
13199.01 291
13200.10 261
13201.19 267
13202.27 315
13203.36 290
13204.44 283
13205.53 309
13206.61 296
13207.70 291
13208.78 329
13209.87 298
13210.96 285
13212.04 297
13213.13 309
13214.21 301
13215.30 284
13216.39 281
13217.47 289
13218.56 302
13219.64 315
13220.73 313
13221.82 292
13222.90 300
13223.99 316
13225.07 301
13226.16 277
13227.25 295
13228.33 283
13229.42 305
13230.51 301
13231.59 279
13232.68 299
13233.77 311
13234.85 315
13235.94 281
13237.03 282
13238.11 300
13239.20 308
13240.29 329
13241.37 267
13242.46 288
13243.55 276
13244.64 288
13245.72 284
13246.81 282
13247.90 285
13248.99 278
13250.07 326
13251.16 302
13252.25 295
13253.34 308
13254.42 300
13255.51 341
13256.60 294
13257.69 321
13258.77 310
13259.86 308
13260.95 332
13262.04 342
13263.12 317
13264.21 298
13265.30 317
13266.39 338
13267.48 327
13268.56 344
13269.65 346
13270.74 318
13271.83 348
13272.92 331
13274.01 337
13275.09 331
13276.18 332
13277.27 346
13278.36 385
13279.45 360
13280.54 376
13281.63 386
13282.71 402
13283.80 362
13284.89 353
13285.98 358
13287.07 357
13288.16 373
13289.25 373
13290.34 363
13291.43 356
13292.51 378
13293.60 414
13294.69 384
13295.78 352
13296.87 354
13297.96 378
13299.05 391
13300.14 374
13301.23 360
13302.32 366
13303.41 342
13304.50 434
13305.59 406
13306.68 358
13307.77 387
13308.86 405
13309.95 387
13311.04 382
13312.13 387
13313.22 444
13314.31 407
13315.40 462
13316.49 408
13317.58 362
13318.67 422
13319.76 393
13320.85 404
13321.94 385
13323.03 428
13324.12 413
13325.21 401
13326.30 423
13327.39 443
13328.48 435
13329.57 399
13330.66 431
13331.75 431
13332.84 406
13333.93 399
13335.02 435
13336.12 397
13337.21 429
13338.30 413
13339.39 433
13340.48 435
13341.57 457
13342.66 435
13343.75 436
13344.84 422
13345.94 462
13347.03 447
13348.12 451
13349.21 432
13350.30 483
13351.39 444
13352.48 436
13353.58 454
13354.67 411
13355.76 459
13356.85 444
13357.94 420
13359.04 414
13360.13 479
13361.22 494
13362.31 476
13363.40 514
13364.50 509
13365.59 502
13366.68 499
13367.77 511
13368.86 516
13369.96 527
13371.05 520
13372.14 524
13373.23 528
13374.33 519
13375.42 517
13376.51 532
13377.60 499
13378.70 490
13379.79 465
13380.88 456
13381.97 489
13383.07 429
13384.16 444
13385.25 448
13386.35 454
13387.44 434
13388.53 411
13389.62 405
13390.72 448
13391.81 429
13392.90 420
13394.00 425
13395.09 411
13396.18 431
13397.28 426
13398.37 398
13399.46 404
13400.56 437
13401.65 439
13402.75 408
13403.84 452
13404.93 399
13406.03 422
13407.12 445
13408.21 437
13409.31 425
13410.40 382
13411.50 444
13412.59 411
13413.68 411
13414.78 420
13415.87 417
13416.97 367
13418.06 383
13419.16 397
13420.25 359
13421.34 392
13422.44 404
13423.53 399
13424.63 364
13425.72 426
13426.82 446
13427.91 416
13429.01 421
13430.10 439
13431.20 440
13432.29 433
13433.39 465
13434.48 401
13435.58 449
13436.67 440
13437.77 501
13438.86 455
13439.96 453
13441.05 456
13442.15 450
13443.24 407
13444.34 425
13445.43 419
13446.53 451
13447.62 438
13448.72 441
13449.81 439
13450.91 434
13452.01 451
13453.10 420
13454.20 474
13455.29 477
13456.39 432
13457.48 426
13458.58 449
13459.68 483
13460.77 492
13461.87 443
13462.96 478
13464.06 546
13465.16 491
13466.25 486
13467.35 485
13468.45 493
13469.54 519
13470.64 526
13471.73 525
13472.83 532
13473.93 530
13475.02 512
13476.12 536
13477.22 539
13478.31 496
13479.41 533
13480.51 550
13481.60 493
13482.70 503
13483.80 475
13484.90 533
13485.99 475
13487.09 520
13488.19 518
13489.28 499
13490.38 499
13491.48 571
13492.58 523
13493.67 559
13494.77 554
13495.87 625
13496.97 562
13498.06 569
13499.16 608
13500.26 608
13501.36 615
13502.45 624
13503.55 685
13504.65 679
13505.75 673
13506.84 645
13507.94 708
13509.04 648
13510.14 651
13511.24 606
13512.33 585
13513.43 579
13514.53 552
13515.63 525
13516.73 497
13517.83 493
13518.92 489
13520.02 461
13521.12 479
13522.22 498
13523.32 505
13524.42 548
13525.52 489
13526.61 433
13527.71 469
13528.81 489
13529.91 476
13531.01 476
13532.11 466
13533.21 431
13534.31 466
13535.41 450
13536.50 480
13537.60 455
13538.70 459
13539.80 490
13540.90 439
13542.00 423
13543.10 443
13544.20 460
13545.30 460
13546.40 483
13547.50 423
13548.60 421
13549.70 439
13550.80 382
13551.90 420
13553.00 451
13554.10 472
13555.20 434
13556.30 453
13557.40 512
13558.50 409
13559.60 434
13560.70 427
13561.80 424
13562.90 435
13564.00 434
13565.10 442
13566.20 429
13567.30 394
13568.40 429
13569.50 431
13570.60 432
13571.70 432
13572.80 416
13573.90 430
13575.00 396
13576.10 418
13577.20 423
13578.30 401
13579.40 386
13580.51 390
13581.61 429
13582.71 450
13583.81 402
13584.91 397
13586.01 447
13587.11 449
13588.21 456
13589.31 445
13590.42 458
13591.52 423
13592.62 396
13593.72 429
13594.82 451
13595.92 398
13597.02 448
13598.13 452
13599.23 402
13600.33 408
13601.43 399
13602.53 462
13603.63 473
13604.74 414
13605.84 443
13606.94 460
13608.04 424
13609.14 484
13610.25 473
13611.35 479
13612.45 446
13613.55 432
13614.66 422
13615.76 458
13616.86 392
13617.96 430
13619.06 458
13620.17 464
13621.27 436
13622.37 475
13623.47 473
13624.58 483
13625.68 455
13626.78 437
13627.89 443
13628.99 494
13630.09 519
13631.19 481
13632.30 484
13633.40 490
13634.50 435
13635.61 446
13636.71 447
13637.81 470
13638.92 452
13640.02 475
13641.12 402
13642.23 429
13643.33 468
13644.43 476
13645.54 466
13646.64 454
13647.74 484
13648.85 439
13649.95 428
13651.06 452
13652.16 447
13653.26 438
13654.37 467
13655.47 455
13656.57 426
13657.68 435
13658.78 439
13659.89 417
13660.99 408
13662.10 391
13663.20 413
13664.30 425
13665.41 407
13666.51 409
13667.62 396
13668.72 419
13669.83 394
13670.93 453
13672.04 415
13673.14 430
13674.24 375
13675.35 408
13676.45 465
13677.56 424
13678.66 375
13679.77 435
13680.87 442
13681.98 449
13683.08 426
13684.19 429
13685.29 421
13686.40 431
13687.50 470
13688.61 472
13689.71 428
13690.82 424
13691.93 471
13693.03 434
13694.14 453
13695.24 412
13696.35 436
13697.45 381
13698.56 404
13699.66 410
13700.77 409
13701.88 461
13702.98 460
13704.09 456
13705.19 443
13706.30 424
13707.41 449
13708.51 450
13709.62 443
13710.72 402
13711.83 445
13712.94 467
13714.04 517
13715.15 495
13716.26 444
13717.36 479
13718.47 510
13719.58 446
13720.68 467
13721.79 470
13722.90 503
13724.00 489
13725.11 494
13726.22 474
13727.32 499
13728.43 535
13729.54 574
13730.64 525
13731.75 537
13732.86 534
13733.96 552
13735.07 549
13736.18 458
13737.29 489
13738.39 543
13739.50 511
13740.61 529
13741.72 617
13742.82 542
13743.93 582
13745.04 558
13746.15 529
13747.25 549
13748.36 567
13749.47 556
13750.58 578
13751.68 585
13752.79 584
13753.90 607
13755.01 645
13756.12 632
13757.22 606
13758.33 653
13759.44 596
13760.55 620
13761.66 702
13762.77 714
13763.87 701
13764.98 768
13766.09 780
13767.20 786
13768.31 777
13769.42 830
13770.52 846
13771.63 883
13772.74 943
13773.85 899
13774.96 916
13776.07 987
13777.18 984
13778.29 981
13779.39 941
13780.50 919
13781.61 929
13782.72 900
13783.83 818
13784.94 793
13786.05 800
13787.16 771
13788.27 717
13789.38 704
13790.49 698
13791.60 663
13792.71 647
13793.81 654
13794.92 632
13796.03 664
13797.14 605
13798.25 639
13799.36 640
13800.47 662
13801.58 625
13802.69 649
13803.80 672
13804.91 642
13806.02 618
13807.13 602
13808.24 618
13809.35 599
13810.46 600
13811.57 556
13812.68 587
13813.79 596
13814.90 594
13816.02 575
13817.13 601
13818.24 519
13819.35 580
13820.46 523
13821.57 582
13822.68 598
13823.79 555
13824.90 534
13826.01 511
13827.12 529
13828.23 513
13829.34 499
13830.45 549
13831.57 535
13832.68 529
13833.79 502
13834.90 512
13836.01 565
13837.12 550
13838.23 495
13839.34 503
13840.46 515
13841.57 568
13842.68 494
13843.79 518
13844.90 542
13846.01 562
13847.13 533
13848.24 507
13849.35 503
13850.46 548
13851.57 496
13852.68 560
13853.80 528
13854.91 559
13856.02 545
13857.13 570
13858.24 625
13859.36 530
13860.47 580
13861.58 500
13862.69 530
13863.81 583
13864.92 602
13866.03 576
13867.14 607
13868.26 630
13869.37 595
13870.48 573
13871.59 577
13872.71 569
13873.82 568
13874.93 575
13876.04 530
13877.16 538
13878.27 554
13879.38 570
13880.50 503
13881.61 542
13882.72 546
13883.84 607
13884.95 530
13886.06 503
13887.18 567
13888.29 618
13889.40 593
13890.52 566
13891.63 581
13892.74 578
13893.86 602
13894.97 576
13896.08 574
13897.20 581
13898.31 592
13899.42 543
13900.54 609
13901.65 578
13902.77 606
13903.88 579
13904.99 568
13906.11 566
13907.22 598
13908.34 612
13909.45 599
13910.56 586
13911.68 591
13912.79 578
13913.91 547
13915.02 570
13916.14 540
13917.25 519
13918.37 501
13919.48 501
13920.60 516
13921.71 508
13922.82 514
13923.94 491
13925.05 503
13926.17 530
13927.28 548
13928.40 533
13929.51 545
13930.63 553
13931.74 557
13932.86 550
13933.97 519
13935.09 521
13936.20 530
13937.32 503
13938.44 525
13939.55 532
13940.67 537
13941.78 521
13942.90 515
13944.01 510
13945.13 509
13946.24 526
13947.36 518
13948.48 493
13949.59 495
13950.71 505
13951.82 507
13952.94 538
13954.05 521
13955.17 538
13956.29 540
13957.40 538
13958.52 497
13959.64 480
13960.75 483
13961.87 470
13962.98 538
13964.10 477
13965.22 501
13966.33 496
13967.45 486
13968.57 526
13969.68 510
13970.80 470
13971.92 504
13973.03 482
13974.15 497
13975.27 556
13976.38 511
13977.50 485
13978.62 456
13979.73 448
13980.85 457
13981.97 474
13983.09 493
13984.20 537
13985.32 508
13986.44 581
13987.56 519
13988.67 537
13989.79 515
13990.91 522
13992.02 531
13993.14 533
13994.26 494
13995.38 522
13996.50 533
13997.61 555
13998.73 565
13999.85 463
14000.97 547
14002.08 549
14003.20 538
14004.32 576
14005.44 550
14006.56 568
14007.67 569
14008.79 573
14009.91 576
14011.03 608
14012.15 565
14013.27 596
14014.38 614
14015.50 588
14016.62 584
14017.74 555
14018.86 597
14019.98 627
14021.10 602
14022.21 612
14023.33 633
14024.45 625
14025.57 619
14026.69 669
14027.81 617
14028.93 624
14030.05 642
14031.17 624
14032.28 609
14033.40 607
14034.52 612
14035.64 585
14036.76 542
14037.88 529
14039.00 576
14040.12 505
14041.24 514
14042.36 522
14043.48 509
14044.60 552
14045.72 511
14046.84 503
14047.96 518
14049.08 542
14050.20 549
14051.32 609
14052.44 510
14053.56 518
14054.68 567
14055.80 510
14056.92 515
14058.04 509
14059.16 545
14060.28 580
14061.40 591
14062.52 589
14063.64 588
14064.76 592
14065.88 595
14067.00 554
14068.12 570
14069.24 541
14070.36 566
14071.48 585
14072.60 630
14073.72 561
14074.84 570
14075.97 610
14077.09 644
14078.21 566
14079.33 588
14080.45 618
14081.57 671
14082.69 645
14083.81 588
14084.93 618
14086.06 628
14087.18 668
14088.30 651
14089.42 689
14090.54 679
14091.66 728
14092.78 725
14093.91 732
14095.03 756
14096.15 749
14097.27 793
14098.39 804
14099.51 771
14100.64 789
14101.76 849
14102.88 827
14104.00 806
14105.12 766
14106.25 785
14107.37 782
14108.49 809
14109.61 695
14110.73 646
14111.86 630
14112.98 645
14114.10 713
14115.22 644
14116.35 613
14117.47 591
14118.59 633
14119.71 593
14120.84 533
14121.96 542
14123.08 548
14124.20 513
14125.33 542
14126.45 521
14127.57 573
14128.70 540
14129.82 562
14130.94 534
14132.07 542
14133.19 581
14134.31 562
14135.44 541
14136.56 512
14137.68 541
14138.81 528
14139.93 529
14141.05 471
14142.18 532
14143.30 474
14144.42 524
14145.55 495
14146.67 542
14147.79 493
14148.92 454
14150.04 508
14151.17 509
14152.29 531
14153.41 507
14154.54 520
14155.66 483
14156.79 481
14157.91 507
14159.03 535
14160.16 497
14161.28 479
14162.41 485
14163.53 478
14164.66 500
14165.78 517
14166.90 506
14168.03 514
14169.15 455
14170.28 464
14171.40 468
14172.53 469
14173.65 482
14174.78 446
14175.90 446
14177.03 455
14178.15 469
14179.28 465
14180.40 446
14181.53 481
14182.65 484
14183.78 465
14184.90 425
14186.03 446
14187.15 431
14188.28 470
14189.40 506
14190.53 433
14191.65 423
14192.78 442
14193.91 446
14195.03 454
14196.16 397
14197.28 444
14198.41 481
14199.53 439
14200.66 436
14201.79 448
14202.91 436
14204.04 405
14205.16 428
14206.29 408
14207.42 449
14208.54 384
14209.67 440
14210.79 438
14211.92 402
14213.05 362
14214.17 394
14215.30 409
14216.43 382
14217.55 388
14218.68 379
14219.81 384
14220.93 395
14222.06 411
14223.19 413
14224.31 392
14225.44 363
14226.57 375
14227.69 398
14228.82 403
14229.95 433
14231.07 416
14232.20 357
14233.33 353
14234.46 406
14235.58 368
14236.71 392
14237.84 340
14238.96 357
14240.09 389
14241.22 367
14242.35 393
14243.47 389
14244.60 369
14245.73 434
14246.86 396
14247.98 418
14249.11 400
14250.24 375
14251.37 401
14252.50 374
14253.62 389
14254.75 368
14255.88 374
14257.01 371
14258.14 364
14259.26 379
14260.39 392
14261.52 380
14262.65 379
14263.78 351
14264.91 388
14266.03 370
14267.16 359
14268.29 375
14269.42 376
14270.55 382
14271.68 383
14272.81 350
14273.93 327
14275.06 382
14276.19 317
14277.32 370
14278.45 342
14279.58 343
14280.71 328
14281.84 351
14282.97 353
14284.10 345
14285.22 337
14286.35 328
14287.48 326
14288.61 317
14289.74 340
14290.87 347
14292.00 344
14293.13 296
14294.26 339
14295.39 313
14296.52 348
14297.65 349
14298.78 341
14299.91 339
14301.04 351
14302.17 318
14303.30 351
14304.43 333
14305.56 313
14306.69 351
14307.82 330
14308.95 346
14310.08 325
14311.21 338
14312.34 327
14313.47 326
14314.60 333
14315.73 363
14316.86 329
14317.99 317
14319.12 316
14320.25 276
14321.38 306
14322.51 312
14323.64 365
14324.77 300
14325.91 281
14327.04 283
14328.17 318
14329.30 335
14330.43 307
14331.56 262
14332.69 321
14333.82 339
14334.95 299
14336.08 298
14337.22 275
14338.35 338
14339.48 334
14340.61 319
14341.74 322
14342.87 309
14344.00 291
14345.14 296
14346.27 324
14347.40 310
14348.53 312
14349.66 342
14350.79 319
14351.93 270
14353.06 300
14354.19 318
14355.32 335
14356.45 290
14357.59 296
14358.72 293
14359.85 298
14360.98 288
14362.12 286
14363.25 306
14364.38 318
14365.51 292
14366.64 339
14367.78 313
14368.91 299
14370.04 324
14371.17 305
14372.31 311
14373.44 321
14374.57 300
14375.71 330
14376.84 296
14377.97 267
14379.10 317
14380.24 310
14381.37 298
14382.50 300
14383.64 288
14384.77 275
14385.90 302
14387.04 316
14388.17 320
14389.30 285
14390.44 315
14391.57 333
14392.70 297
14393.84 283
14394.97 258
14396.10 304
14397.24 287
14398.37 294
14399.50 251
14400.64 307
14401.77 304
14402.91 284
14404.04 313
14405.17 289
14406.31 308
14407.44 321
14408.58 313
14409.71 279
14410.84 293
14411.98 273
14413.11 311
14414.25 297
14415.38 297
14416.52 293
14417.65 332
14418.78 339
14419.92 303
14421.05 302
14422.19 350
14423.32 282
14424.46 321
14425.59 298
14426.73 300
14427.86 296
14429.00 321
14430.13 338
14431.27 297
14432.40 290
14433.54 330
14434.67 310
14435.81 284
14436.94 301
14438.08 306
14439.21 313
14440.35 300
14441.48 275
14442.62 256
14443.75 300
14444.89 326
14446.03 320
14447.16 312
14448.30 319
14449.43 316
14450.57 300
14451.70 313
14452.84 289
14453.98 329
14455.11 334
14456.25 321
14457.38 298
14458.52 307
14459.66 313
14460.79 328
14461.93 313
14463.06 334
14464.20 308
14465.34 292
14466.47 312
14467.61 276
14468.75 290
14469.88 256
14471.02 305
14472.16 315
14473.29 336
14474.43 301
14475.57 331
14476.70 347
14477.84 366
14478.98 318
14480.11 306
14481.25 361
14482.39 301
14483.52 300
14484.66 314
14485.80 333
14486.93 324
14488.07 337
14489.21 314
14490.35 303
14491.48 327
14492.62 336
14493.76 311
14494.90 320
14496.03 308
14497.17 292
14498.31 286
14499.45 327
14500.58 309
14501.72 319
14502.86 365
14504.00 301
14505.14 356
14506.27 301
14507.41 313
14508.55 286
14509.69 319
14510.83 300
14511.96 294
14513.10 288
14514.24 289
14515.38 305
14516.52 311
14517.66 317
14518.79 268
14519.93 297
14521.07 294
14522.21 307
14523.35 295
14524.49 274
14525.63 278
14526.76 303
14527.90 314
14529.04 287
14530.18 312
14531.32 298
14532.46 295
14533.60 269
14534.74 289
14535.88 265
14537.01 315
14538.15 287
14539.29 284
14540.43 298
14541.57 301
14542.71 290
14543.85 274
14544.99 297
14546.13 286
14547.27 306
14548.41 282
14549.55 303
14550.69 276
14551.83 303
14552.97 291
14554.11 287
14555.25 307
14556.39 284
14557.53 271
14558.67 285
14559.81 263
14560.95 325
14562.09 301
14563.23 305
14564.37 305
14565.51 295
14566.65 264
14567.79 314
14568.93 322
14570.07 314
14571.21 309
14572.35 273
14573.49 320
14574.63 329
14575.77 315
14576.91 309
14578.05 284
14579.19 330
14580.34 285
14581.48 342
14582.62 303
14583.76 304
14584.90 319
14586.04 311
14587.18 319
14588.32 299
14589.46 317
14590.60 366
14591.75 345
14592.89 334
14594.03 293
14595.17 328
14596.31 325
14597.45 313
14598.59 314
14599.74 340
14600.88 314
14602.02 295
14603.16 329
14604.30 337
14605.44 299
14606.59 333
14607.73 362
14608.87 324
14610.01 313
14611.15 325
14612.30 373
14613.44 357
14614.58 350
14615.72 350
14616.87 346
14618.01 365
14619.15 355
14620.29 372
14621.44 334
14622.58 337
14623.72 343
14624.86 350
14626.01 372
14627.15 357
14628.29 393
14629.43 402
14630.58 388
14631.72 398
14632.86 418
14634.01 445
14635.15 453
14636.29 456
14637.43 493
14638.58 456
14639.72 417
14640.86 404
14642.01 446
14643.15 415
14644.29 404
14645.44 415
14646.58 439
14647.72 391
14648.87 380
14650.01 386
14651.15 344
14652.30 356
14653.44 373
14654.59 340
14655.73 319
14656.87 358
14658.02 345
14659.16 335
14660.31 327
14661.45 306
14662.59 321
14663.74 317
14664.88 331
14666.03 306
14667.17 324
14668.31 308
14669.46 311
14670.60 355
14671.75 335
14672.89 313
14674.04 347
14675.18 333
14676.33 345
14677.47 306
14678.62 310
14679.76 338
14680.90 310
14682.05 302
14683.19 304
14684.34 332
14685.48 298
14686.63 288
14687.77 304
14688.92 334
14690.06 272
14691.21 276
14692.35 272
14693.50 284
14694.65 269
14695.79 303
14696.94 278
14698.08 278
14699.23 306
14700.37 290
14701.52 276
14702.66 275
14703.81 272
14704.96 295
14706.10 261
14707.25 251
14708.39 299
14709.54 281
14710.68 239
14711.83 269
14712.98 264
14714.12 295
14715.27 270
14716.42 254
14717.56 297
14718.71 280
14719.85 272
14721.00 300
14722.15 265
14723.29 269
14724.44 269
14725.59 264
14726.73 257
14727.88 252
14729.03 262
14730.17 223
14731.32 245
14732.47 239
14733.61 294
14734.76 309
14735.91 331
14737.05 253
14738.20 245
14739.35 244
14740.50 260
14741.64 275
14742.79 271
14743.94 308
14745.08 277
14746.23 281
14747.38 293
14748.53 302
14749.67 302
14750.82 291
14751.97 287
14753.12 276
14754.26 267
14755.41 284
14756.56 318
14757.71 270
14758.85 274
14760.00 307
14761.15 291
14762.30 293
14763.45 310
14764.59 276
14765.74 296
14766.89 274
14768.04 295
14769.19 310
14770.34 291
14771.48 249
14772.63 290
14773.78 319
14774.93 279
14776.08 306
14777.23 305
14778.37 343
14779.52 300
14780.67 279
14781.82 296
14782.97 280
14784.12 305
14785.27 249
14786.42 287
14787.57 315
14788.71 319
14789.86 330
14791.01 331
14792.16 317
14793.31 300
14794.46 331
14795.61 315
14796.76 326
14797.91 342
14799.06 378
14800.21 380
14801.36 358
14802.51 345
14803.66 350
14804.80 296
14805.95 333
14807.10 333
14808.25 337
14809.40 352
14810.55 346
14811.70 352
14812.85 336
14814.00 296
14815.15 306
14816.30 341
14817.45 358
14818.60 340
14819.75 342
14820.90 331
14822.05 350
14823.20 325
14824.36 356
14825.51 368
14826.66 344
14827.81 353
14828.96 284
14830.11 320
14831.26 321
14832.41 333
14833.56 308
14834.71 287
14835.86 283
14837.01 310
14838.16 309
14839.31 294
14840.47 256
14841.62 271
14842.77 281
14843.92 263
14845.07 276
14846.22 265
14847.37 290
14848.52 268
14849.68 280
14850.83 242
14851.98 284
14853.13 242
14854.28 312
14855.43 281
14856.58 275
14857.74 259
14858.89 274
14860.04 278
14861.19 264
14862.34 264
14863.50 254
14864.65 255
14865.80 256
14866.95 242
14868.10 244
14869.26 246
14870.41 247
14871.56 264
14872.71 268
14873.86 254
14875.02 249
14876.17 227
14877.32 272
14878.47 251
14879.63 251
14880.78 219
14881.93 234
14883.08 226
14884.24 235
14885.39 240
14886.54 203
14887.70 221
14888.85 238
14890.00 194
14891.15 202
14892.31 209
14893.46 254
14894.61 241
14895.77 240
14896.92 266
14898.07 233
14899.23 199
14900.38 236
14901.53 263
14902.69 243
14903.84 205
14904.99 247
14906.15 249
14907.30 214
14908.45 227
14909.61 213
14910.76 253
14911.92 261
14913.07 236
14914.22 239
14915.38 272
14916.53 243
14917.69 213
14918.84 220
14919.99 231
14921.15 237
14922.30 239
14923.46 227
14924.61 229
14925.76 264
14926.92 243
14928.07 262
14929.23 257
14930.38 223
14931.54 250
14932.69 292
14933.85 282
14935.00 202
14936.16 227
14937.31 285
14938.47 270
14939.62 239
14940.77 262
14941.93 233
14943.08 241
14944.24 250
14945.40 248
14946.55 245
14947.71 274
14948.86 300
14950.02 275
14951.17 241
14952.33 243
14953.48 268
14954.64 258
14955.79 261
14956.95 259
14958.10 264
14959.26 258
14960.42 271
14961.57 208
14962.73 247
14963.88 258
14965.04 281
14966.19 271
14967.35 267
14968.51 249
14969.66 243
14970.82 271
14971.97 264
14973.13 228
14974.29 226
14975.44 262
14976.60 227
14977.76 211
14978.91 246
14980.07 243
14981.22 248
14982.38 249
14983.54 233
14984.69 243
14985.85 247
14987.01 214
14988.16 222
14989.32 216
14990.48 215
14991.64 221
14992.79 221
14993.95 169
14995.11 202
14996.26 220
14997.42 201
14998.58 190
14999.73 200
15000.89 217
15002.05 239
15003.21 204
15004.36 181
15005.52 191
15006.68 204
15007.84 216
15008.99 211
15010.15 207
15011.31 209
15012.47 228
15013.62 215
15014.78 220
15015.94 200
15017.10 204
15018.26 230
15019.41 185
15020.57 193
15021.73 201
15022.89 199
15024.05 205
15025.20 211
15026.36 185
15027.52 192
15028.68 230
15029.84 199
15031.00 205
15032.15 202
15033.31 194
15034.47 201
15035.63 225
15036.79 229
15037.95 208
15039.11 211
15040.26 234
15041.42 194
15042.58 191
15043.74 212
15044.90 229
15046.06 206
15047.22 191
15048.38 191
15049.54 202
15050.70 218
15051.85 187
15053.01 197
15054.17 181
15055.33 197
15056.49 217
15057.65 186
15058.81 192
15059.97 196
15061.13 189
15062.29 184
15063.45 220
15064.61 191
15065.77 204
15066.93 217
15068.09 175
15069.25 194
15070.41 227
15071.57 217
15072.73 216
15073.89 211
15075.05 177
15076.21 182
15077.37 203
15078.53 222
15079.69 208
15080.85 166
15082.01 174
15083.17 176
15084.33 198
15085.49 199
15086.65 183
15087.81 183
15088.97 216
15090.13 211
15091.29 203
15092.46 198
15093.62 220
15094.78 184
15095.94 190
15097.10 183
15098.26 180
15099.42 178
15100.58 203
15101.74 225
15102.90 178
15104.07 200
15105.23 223
15106.39 240
15107.55 187
15108.71 200
15109.87 177
15111.03 199
15112.20 211
15113.36 203
15114.52 214
15115.68 212
15116.84 214
15118.00 194
15119.17 201
15120.33 182
15121.49 210
15122.65 209
15123.81 209
15124.98 184
15126.14 205
15127.30 221
15128.46 244
15129.62 229
15130.79 233
15131.95 198
15133.11 205
15134.27 176
15135.44 219
15136.60 199
15137.76 181
15138.92 190
15140.09 190
15141.25 185
15142.41 237
15143.57 251
15144.74 219
15145.90 212
15147.06 201
15148.23 209
15149.39 208
15150.55 203
15151.71 198
15152.88 213
15154.04 184
15155.20 212
15156.37 213
15157.53 183
15158.69 205
15159.86 194
15161.02 204
15162.18 205
15163.35 195
15164.51 213
15165.67 212
15166.84 200
15168.00 169
15169.17 203
15170.33 213
15171.49 201
15172.66 240
15173.82 221
15174.99 243
15176.15 208
15177.31 233
15178.48 212
15179.64 229
15180.81 213
15181.97 199
15183.13 254
15184.30 211
15185.46 231
15186.63 213
15187.79 234
15188.96 198
15190.12 222
15191.29 237
15192.45 230
15193.61 234
15194.78 250
15195.94 235
15197.11 224
15198.27 242
15199.44 262
15200.60 258
15201.77 200
15202.93 244
15204.10 269
15205.26 291
15206.43 239
15207.59 232
15208.76 240
15209.92 275
15211.09 257
15212.26 250
15213.42 243
15214.59 245
15215.75 257
15216.92 254
15218.08 266
15219.25 266
15220.41 261
15221.58 279
15222.75 291
15223.91 268
15225.08 256
15226.24 272
15227.41 288
15228.58 304
15229.74 273
15230.91 313
15232.07 287
15233.24 307
15234.41 305
15235.57 331
15236.74 293
15237.91 302
15239.07 295
15240.24 289
15241.41 286
15242.57 307
15243.74 324
15244.90 310
15246.07 251
15247.24 222
15248.41 271
15249.57 240
15250.74 263
15251.91 258
15253.07 250
15254.24 260
15255.41 238
15256.57 236
15257.74 234
15258.91 243
15260.08 216
15261.24 227
15262.41 224
15263.58 221
15264.74 243
15265.91 237
15267.08 247
15268.25 234
15269.41 249
15270.58 278
15271.75 237
15272.92 257
15274.09 235
15275.25 240
15276.42 238
15277.59 239
15278.76 242
15279.93 226
15281.09 209
15282.26 255
15283.43 242
15284.60 231
15285.77 200
15286.93 237
15288.10 234
15289.27 220
15290.44 207
15291.61 212
15292.78 192
15293.94 217
15295.11 232
15296.28 209
15297.45 182
15298.62 191
15299.79 253
15300.96 230
15302.13 187
15303.29 218
15304.46 216
15305.63 214
15306.80 244
15307.97 224
15309.14 234
15310.31 241
15311.48 266
15312.65 260
15313.82 214
15314.99 201
15316.16 199
15317.32 227
15318.49 242
15319.66 202
15320.83 223
15322.00 261
15323.17 256
15324.34 223
15325.51 242
15326.68 250
15327.85 265
15329.02 215
15330.19 234
15331.36 213
15332.53 213
15333.70 216
15334.87 224
15336.04 240
15337.21 215
15338.38 208
15339.55 260
15340.72 245
15341.89 212
15343.06 221
15344.23 244
15345.40 244
15346.58 219
15347.75 216
15348.92 213
15350.09 239
15351.26 231
15352.43 258
15353.60 210
15354.77 206
15355.94 240
15357.11 233
15358.28 216
15359.45 243
15360.63 209
15361.80 259
15362.97 246
15364.14 233
15365.31 247
15366.48 246
15367.65 213
15368.82 246
15370.00 275
15371.17 255
15372.34 222
15373.51 249
15374.68 227
15375.85 215
15377.02 237
15378.20 254
15379.37 250
15380.54 242
15381.71 201
15382.88 265
15384.06 256
15385.23 239
15386.40 253
15387.57 262
15388.74 272
15389.92 264
15391.09 268
15392.26 266
15393.43 254
15394.61 300
15395.78 306
15396.95 299
15398.12 298
15399.30 290
15400.47 285
15401.64 253
15402.81 245
15403.99 249
15405.16 271
15406.33 249
15407.51 242
15408.68 260
15409.85 266
15411.02 229
15412.20 231
15413.37 267
15414.54 257
15415.72 237
15416.89 230
15418.06 252
15419.24 235
15420.41 223
15421.58 198
15422.76 235
15423.93 252
15425.10 220
15426.28 210
15427.45 252
15428.62 255
15429.80 216
15430.97 217
15432.15 238
15433.32 216
15434.49 194
15435.67 226
15436.84 194
15438.02 195
15439.19 233
15440.36 209
15441.54 221
15442.71 232
15443.89 219
15445.06 231
15446.24 223
15447.41 225
15448.58 241
15449.76 203
15450.93 209
15452.11 226
15453.28 217
15454.46 203
15455.63 206
15456.81 201
15457.98 191
15459.16 185
15460.33 206
15461.51 192
15462.68 200
15463.86 204
15465.03 206
15466.21 193
15467.38 211
15468.56 216
15469.73 220
15470.91 212
15472.08 221
15473.26 212
15474.43 235
15475.61 254
15476.78 201
15477.96 195
15479.14 200
15480.31 228
15481.49 217
15482.66 229
15483.84 199
15485.01 169
15486.19 191
15487.37 222
15488.54 245
15489.72 214
15490.89 212
15492.07 188
15493.25 225
15494.42 217
15495.60 198
15496.78 203
15497.95 223
15499.13 217
15500.30 229
15501.48 236
15502.66 211
15503.83 233
15505.01 235
15506.19 228
15507.36 228
15508.54 218
15509.72 223
15510.89 243
15512.07 225
15513.25 199
15514.42 192
15515.60 205
15516.78 199
15517.96 202
15519.13 196
15520.31 227
15521.49 216
15522.66 194
15523.84 236
15525.02 207
15526.20 221
15527.37 255
15528.55 249
15529.73 221
15530.91 208
15532.08 209
15533.26 223
15534.44 208
15535.62 205
15536.80 218
15537.97 212
15539.15 238
15540.33 188
15541.51 211
15542.69 223
15543.86 208
15545.04 215
15546.22 221
15547.40 193
15548.58 213
15549.75 232
15550.93 192
15552.11 189
15553.29 218
15554.47 283
15555.65 250
15556.83 229
15558.00 219
15559.18 221
15560.36 230
15561.54 260
15562.72 208
15563.90 211
15565.08 246
15566.26 217
15567.43 197
15568.61 222
15569.79 176
15570.97 224
15572.15 220
15573.33 224
15574.51 234
15575.69 246
15576.87 235
15578.05 229
15579.23 217
15580.41 249
15581.59 265
15582.76 232
15583.94 209
15585.12 212
15586.30 218
15587.48 235
15588.66 220
15589.84 223
15591.02 229
15592.20 249
15593.38 253
15594.56 229
15595.74 241
15596.92 261
15598.10 286
15599.28 261
15600.46 263
15601.64 234
15602.82 254
15604.00 280
15605.18 265
15606.37 308
15607.55 267
15608.73 281
15609.91 274
15611.09 251
15612.27 283
15613.45 317
15614.63 323
15615.81 288
15616.99 281
15618.17 266
15619.35 274
15620.53 305
15621.72 300
15622.90 263
15624.08 298
15625.26 347
15626.44 310
15627.62 309
15628.80 259
15629.98 332
15631.17 343
15632.35 294
15633.53 310
15634.71 309
15635.89 306
15637.07 307
15638.25 337
15639.44 311
15640.62 284
15641.80 372
15642.98 340
15644.16 304
15645.35 293
15646.53 348
15647.71 341
15648.89 327
15650.07 312
15651.26 353
15652.44 355
15653.62 358
15654.80 364
15655.98 336
15657.17 362
15658.35 389
15659.53 390
15660.71 401
15661.90 395
15663.08 397
15664.26 389
15665.45 374
15666.63 389
15667.81 358
15668.99 352
15670.18 353
15671.36 344
15672.54 354
15673.73 383
15674.91 389
15676.09 411
15677.27 385
15678.46 342
15679.64 331
15680.82 346
15682.01 334
15683.19 356
15684.37 345
15685.56 345
15686.74 324
15687.92 367
15689.11 358
15690.29 344
15691.48 355
15692.66 348
15693.84 319
15695.03 364
15696.21 367
15697.39 338
15698.58 349
15699.76 352
15700.95 340
15702.13 334
15703.32 357
15704.50 380
15705.68 378
15706.87 331
15708.05 368
15709.24 376
15710.42 353
15711.61 324
15712.79 367
15713.97 378
15715.16 369
15716.34 382
15717.53 386
15718.71 381
15719.90 430
15721.08 388
15722.27 403
15723.45 423
15724.64 394
15725.82 409
15727.01 414
15728.19 385
15729.38 378
15730.56 453
15731.75 423
15732.93 382
15734.12 380
15735.30 403
15736.49 422
15737.67 388
15738.86 400
15740.05 423
15741.23 402
15742.42 407
15743.60 389
15744.79 430
15745.97 431
15747.16 422
15748.35 427
15749.53 385
15750.72 409
15751.90 437
15753.09 430
15754.27 458
15755.46 420
15756.65 428
15757.83 431
15759.02 454
15760.21 474
15761.39 435
15762.58 444
15763.76 432
15764.95 410
15766.14 402
15767.32 438
15768.51 438
15769.70 433
15770.88 425
15772.07 403
15773.26 371
15774.44 416
15775.63 416
15776.82 387
15778.01 366
15779.19 392
15780.38 409
15781.57 396
15782.75 392
15783.94 391
15785.13 392
15786.32 400
15787.50 380
15788.69 387
15789.88 372
15791.06 368
15792.25 403
15793.44 415
15794.63 422
15795.82 413
15797.00 347
15798.19 346
15799.38 312
15800.57 356
15801.75 359
15802.94 390
15804.13 382
15805.32 331
15806.51 352
15807.69 378
15808.88 393
15810.07 337
15811.26 339
15812.45 323
15813.63 346
15814.82 348
15816.01 338
15817.20 271
15818.39 323
15819.58 337
15820.77 314
15821.95 326
15823.14 310
15824.33 311
15825.52 297
15826.71 322
15827.90 332
15829.09 306
15830.28 316
15831.46 329
15832.65 309
15833.84 313
15835.03 296
15836.22 283
15837.41 321
15838.60 313
15839.79 292
15840.98 293
15842.17 297
15843.36 306
15844.55 302
15845.74 288
15846.93 294
15848.11 292
15849.30 306
15850.49 347
15851.68 316
15852.87 322
15854.06 309
15855.25 332
15856.44 307
15857.63 286
15858.82 268
15860.01 328
15861.20 328
15862.39 286
15863.58 312
15864.77 311
15865.96 305
15867.15 293
15868.34 313
15869.54 297
15870.73 292
15871.92 337
15873.11 281
15874.30 318
15875.49 308
15876.68 285
15877.87 315
15879.06 292
15880.25 297
15881.44 293
15882.63 271
15883.82 297
15885.01 296
15886.21 343
15887.40 336
15888.59 325
15889.78 321
15890.97 301
15892.16 335
15893.35 363
15894.54 343
15895.74 366
15896.93 359
15898.12 343
15899.31 319
15900.50 339
15901.69 381
15902.88 372
15904.08 397
15905.27 345
15906.46 351
15907.65 399
15908.84 363
15910.04 376
15911.23 351
15912.42 382
15913.61 418
15914.80 365
15916.00 368
15917.19 355
15918.38 375
15919.57 362
15920.76 350
15921.96 381
15923.15 367
15924.34 408
15925.53 403
15926.73 420
15927.92 366
15929.11 381
15930.31 411
15931.50 392
15932.69 360
15933.88 340
15935.08 353
15936.27 353
15937.46 384
15938.66 394
15939.85 377
15941.04 373
15942.23 396
15943.43 365
15944.62 369
15945.81 347
15947.01 353
15948.20 370
15949.39 362
15950.59 293
15951.78 293
15952.97 339
15954.17 324
15955.36 267
15956.56 291
15957.75 319
15958.94 305
15960.14 323
15961.33 298
15962.52 301
15963.72 273
15964.91 307
15966.11 305
15967.30 265
15968.49 255
15969.69 269
15970.88 298
15972.08 289
15973.27 292
15974.47 265
15975.66 281
15976.85 318
15978.05 267
15979.24 242
15980.44 269
15981.63 256
15982.83 266
15984.02 250
15985.22 240
15986.41 284
15987.61 252
15988.80 224
15990.00 241
15991.19 237
15992.39 262
15993.58 234
15994.78 254
15995.97 257
15997.17 232
15998.36 221
15999.56 235
16000.75 248
16001.95 241
16003.14 260
16004.34 240
16005.53 248
16006.73 204
16007.93 227
16009.12 241
16010.32 237
16011.51 212
16012.71 247
16013.90 202
16015.10 244
16016.30 250
16017.49 278
16018.69 252
16019.88 238
16021.08 263
16022.28 222
16023.47 246
16024.67 232
16025.87 221
16027.06 236
16028.26 216
16029.45 220
16030.65 220
16031.85 204
16033.04 201
16034.24 239
16035.44 227
16036.63 209
16037.83 182
16039.03 209
16040.22 218
16041.42 227
16042.62 205
16043.81 228
16045.01 247
16046.21 223
16047.41 241
16048.60 236
16049.80 242
16051.00 211
16052.19 238
16053.39 238
16054.59 193
16055.79 191
16056.98 239
16058.18 224
16059.38 217
16060.58 200
16061.77 228
16062.97 238
16064.17 219
16065.37 240
16066.57 202
16067.76 229
16068.96 223
16070.16 207
16071.36 183
16072.56 206
16073.75 206
16074.95 216
16076.15 217
16077.35 203
16078.55 196
16079.74 221
16080.94 208
16082.14 189
16083.34 197
16084.54 214
16085.74 204
16086.93 194
16088.13 199
16089.33 209
16090.53 200
16091.73 189
16092.93 231
16094.13 200
16095.33 205
16096.52 188
16097.72 192
16098.92 188
16100.12 214
16101.32 183
16102.52 221
16103.72 198
16104.92 198
16106.12 211
16107.32 212
16108.52 232
16109.72 189
16110.92 203
16112.11 201
16113.31 171
16114.51 193
16115.71 224
16116.91 193
16118.11 219
16119.31 188
16120.51 202
16121.71 170
16122.91 152
16124.11 195
16125.31 212
16126.51 189
16127.71 186
16128.91 198
16130.11 194
16131.31 196
16132.51 184
16133.71 207
16134.91 223
16136.11 216
16137.31 202
16138.52 171
16139.72 171
16140.92 176
16142.12 225
16143.32 189
16144.52 182
16145.72 188
16146.92 191
16148.12 209
16149.32 183
16150.52 171
16151.72 178
16152.92 168
16154.13 163
16155.33 163
16156.53 173
16157.73 219
16158.93 220
16160.13 188
16161.33 171
16162.53 180
16163.74 226
16164.94 206
16166.14 191
16167.34 170
16168.54 170
16169.74 199
16170.95 164
16172.15 158
16173.35 190
16174.55 207
16175.75 177
16176.95 191
16178.16 167
16179.36 189
16180.56 173
16181.76 176
16182.96 220
16184.17 187
16185.37 191
16186.57 180
16187.77 205
16188.98 181
16190.18 167
16191.38 210
16192.58 201
16193.79 174
16194.99 183
16196.19 176
16197.39 221
16198.60 178
16199.80 190
16201.00 212
16202.21 201
16203.41 202
16204.61 189
16205.81 179
16207.02 178
16208.22 181
16209.42 199
16210.63 227
16211.83 188
16213.03 186
16214.24 194
16215.44 195
16216.64 189
16217.85 219
16219.05 200
16220.25 192
16221.46 217
16222.66 207
16223.86 206
16225.07 230
16226.27 202
16227.48 209
16228.68 201
16229.88 211
16231.09 209
16232.29 207
16233.50 200
16234.70 205
16235.90 216
16237.11 202
16238.31 194
16239.52 197
16240.72 210
16241.92 202
16243.13 216
16244.33 208
16245.54 212
16246.74 207
16247.95 194
16249.15 218
16250.36 235
16251.56 194
16252.77 184
16253.97 237
16255.18 204
16256.38 190
16257.59 205
16258.79 244
16260.00 234
16261.20 262
16262.41 232
16263.61 230
16264.82 229
16266.02 236
16267.23 226
16268.43 225
16269.64 215
16270.84 201
16272.05 246
16273.25 244
16274.46 217
16275.66 223
16276.87 226
16278.08 211
16279.28 194
16280.49 210
16281.69 219
16282.90 210
16284.11 215
16285.31 213
16286.52 248
16287.72 250
16288.93 242
16290.14 260
16291.34 242
16292.55 211
16293.75 259
16294.96 260
16296.17 236
16297.37 233
16298.58 246
16299.79 243
16300.99 232
16302.20 232
16303.41 258
16304.61 280
16305.82 245
16307.03 239
16308.23 236
16309.44 276
16310.65 262
16311.85 246
16313.06 237
16314.27 260
16315.47 275
16316.68 262
16317.89 246
16319.10 230
16320.30 244
16321.51 257
16322.72 241
16323.93 230
16325.13 223
16326.34 220
16327.55 211
16328.76 239
16329.96 253
16331.17 229
16332.38 226
16333.59 213
16334.79 236
16336.00 208
16337.21 218
16338.42 203
16339.63 217
16340.83 196
16342.04 204
16343.25 230
16344.46 195
16345.67 191
16346.87 209
16348.08 201
16349.29 208
16350.50 220
16351.71 208
16352.92 191
16354.12 193
16355.33 176
16356.54 177
16357.75 184
16358.96 176
16360.17 166
16361.38 203
16362.59 187
16363.79 163
16365.00 205
16366.21 175
16367.42 170
16368.63 176
16369.84 172
16371.05 170
16372.26 152
16373.47 154
16374.68 183
16375.89 173
16377.09 182
16378.30 174
16379.51 166
16380.72 177
16381.93 188
16383.14 176
16384.35 174
16385.56 164
16386.77 177
16387.98 171
16389.19 198
16390.40 185
16391.61 154
16392.82 206
16394.03 179
16395.24 180
16396.45 197
16397.66 186
16398.87 169
16400.08 163
16401.29 149
16402.50 173
16403.71 193
16404.92 171
16406.13 167
16407.34 185
16408.55 161
16409.76 169
16410.98 187
16412.19 173
16413.40 186
16414.61 173
16415.82 184
16417.03 171
16418.24 174
16419.45 183
16420.66 177
16421.87 148
16423.08 185
16424.30 182
16425.51 184
16426.72 208
16427.93 176
16429.14 176
16430.35 158
16431.56 158
16432.77 194
16433.99 161
16435.20 200
16436.41 201
16437.62 177
16438.83 153
16440.04 158
16441.26 172
16442.47 182
16443.68 171
16444.89 177
16446.10 153
16447.31 184
16448.53 168
16449.74 170
16450.95 172
16452.16 158
16453.38 168
16454.59 188
16455.80 175
16457.01 144
16458.22 163
16459.44 168
16460.65 169
16461.86 139
16463.07 136
16464.29 159
16465.50 165
16466.71 171
16467.92 161
16469.14 151
16470.35 170
16471.56 191
16472.78 177
16473.99 184
16475.20 190
16476.42 194
16477.63 176
16478.84 173
16480.05 176
16481.27 169
16482.48 132
16483.69 141
16484.91 157
16486.12 140
16487.33 123
16488.55 139
16489.76 144
16490.98 131
16492.19 150
16493.40 149
16494.62 146
16495.83 144
16497.04 139
16498.26 169
16499.47 168
16500.69 149
16501.90 163
16503.11 173
16504.33 168
16505.54 156
16506.76 157
16507.97 136
16509.18 161
16510.40 163
16511.61 152
16512.83 139
16514.04 161
16515.26 163
16516.47 138
16517.69 151
16518.90 162
16520.11 148
16521.33 147
16522.54 163
16523.76 136
16524.97 138
16526.19 165
16527.40 182
16528.62 157
16529.83 147
16531.05 138
16532.26 151
16533.48 147
16534.69 163
16535.91 162
16537.12 198
16538.34 173
16539.56 149
16540.77 184
16541.99 170
16543.20 144
16544.42 165
16545.63 145
16546.85 151
16548.06 155
16549.28 150
16550.50 176
16551.71 146
16552.93 144
16554.14 156
16555.36 189
16556.57 141
16557.79 156
16559.01 152
16560.22 155
16561.44 172
16562.66 167
16563.87 141
16565.09 137
16566.30 170
16567.52 175
16568.74 168
16569.95 140
16571.17 153
16572.39 155
16573.60 151
16574.82 129
16576.04 162
16577.25 170
16578.47 176
16579.69 155
16580.90 159
16582.12 188
16583.34 160
16584.56 178
16585.77 182
16586.99 186
16588.21 154
16589.42 170
16590.64 162
16591.86 166
16593.08 130
16594.29 185
16595.51 158
16596.73 162
16597.95 152
16599.16 178
16600.38 149
16601.60 134
16602.82 145
16604.03 146
16605.25 152
16606.47 172
16607.69 153
16608.91 150
16610.12 163
16611.34 139
16612.56 176
16613.78 168
16615.00 161
16616.21 154
16617.43 158
16618.65 152
16619.87 144
16621.09 144
16622.31 150
16623.52 154
16624.74 136
16625.96 163
16627.18 178
16628.40 175
16629.62 149
16630.84 154
16632.05 137
16633.27 150
16634.49 131
16635.71 142
16636.93 148
16638.15 142
16639.37 145
16640.59 136
16641.81 144
16643.03 116
16644.24 148
16645.46 133
16646.68 145
16647.90 126
16649.12 128
16650.34 149
16651.56 159
16652.78 152
16654.00 153
16655.22 134
16656.44 164
16657.66 142
16658.88 134
16660.10 170
16661.32 108
16662.54 142
16663.76 149
16664.98 157
16666.20 121
16667.42 188
16668.64 140
16669.86 148
16671.08 146
16672.30 139
16673.52 146
16674.74 134
16675.96 171
16677.18 144
16678.40 134
16679.62 115
16680.84 142
16682.06 127
16683.28 138
16684.50 128
16685.73 190
16686.95 129
16688.17 130
16689.39 123
16690.61 149
16691.83 153
16693.05 132
16694.27 166
16695.49 125
16696.71 156
16697.94 136
16699.16 162
16700.38 140
16701.60 164
16702.82 123
16704.04 140
16705.26 119
16706.48 133
16707.71 145
16708.93 157
16710.15 130
16711.37 127
16712.59 141
16713.81 136
16715.04 135
16716.26 124
16717.48 148
16718.70 131
16719.92 154
16721.15 139
16722.37 146
16723.59 128
16724.81 142
16726.03 154
16727.26 170
16728.48 115
16729.70 128
16730.92 135
16732.15 131
16733.37 144
16734.59 136
16735.81 130
16737.04 148
16738.26 175
16739.48 153
16740.71 143
16741.93 124
16743.15 145
16744.37 157
16745.60 159
16746.82 160
16748.04 149
16749.27 148
16750.49 138
16751.71 148
16752.94 134
16754.16 145
16755.38 150
16756.61 141
16757.83 125
16759.05 144
16760.28 133
16761.50 146
16762.72 142
16763.95 144
16765.17 140
16766.39 160
16767.62 155
16768.84 142
16770.07 150
16771.29 128
16772.51 158
16773.74 128
16774.96 133
16776.19 94
16777.41 170
16778.63 121
16779.86 125
16781.08 131
16782.31 138
16783.53 147
16784.75 178
16785.98 146
16787.20 123
16788.43 147
16789.65 150
16790.88 158
16792.10 160
16793.33 166
16794.55 141
16795.78 178
16797.00 126
16798.23 143
16799.45 130
16800.68 149
16801.90 149
16803.13 137
16804.35 130
16805.58 123
16806.80 135
16808.03 152
16809.25 147
16810.48 110
16811.70 150
16812.93 129
16814.15 154
16815.38 123
16816.60 140
16817.83 142
16819.06 154
16820.28 129
16821.51 171
16822.73 167
16823.96 167
16825.18 159
16826.41 150
16827.64 156
16828.86 135
16830.09 155
16831.31 150
16832.54 153
16833.77 148
16834.99 169
16836.22 136
16837.45 154
16838.67 132
16839.90 177
16841.12 148
16842.35 140
16843.58 148
16844.80 155
16846.03 157
16847.26 157
16848.48 176
16849.71 152
16850.94 186
16852.16 170
16853.39 168
16854.62 148
16855.85 144
16857.07 148
16858.30 165
16859.53 149
16860.75 177
16861.98 169
16863.21 157
16864.44 179
16865.66 165
16866.89 161
16868.12 162
16869.35 188
16870.57 146
16871.80 160
16873.03 181
16874.26 187
16875.48 191
16876.71 212
16877.94 205
16879.17 181
16880.39 213
16881.62 186
16882.85 194
16884.08 187
16885.31 195
16886.53 210
16887.76 215
16888.99 199
16890.22 190
16891.45 193
16892.68 226
16893.90 233
16895.13 224
16896.36 217
16897.59 236
16898.82 179
16900.05 190
16901.28 209
16902.50 202
16903.73 214
16904.96 185
16906.19 174
16907.42 183
16908.65 179
16909.88 189
16911.11 178
16912.34 179
16913.56 200
16914.79 160
16916.02 194
16917.25 180
16918.48 192
16919.71 179
16920.94 163
16922.17 186
16923.40 153
16924.63 175
16925.86 182
16927.09 177
16928.32 156
16929.55 182
16930.78 154
16932.01 141
16933.24 178
16934.47 172
16935.70 149
16936.93 165
16938.16 165
16939.39 142
16940.62 152
16941.85 143
16943.08 136
16944.31 133
16945.54 149
16946.77 151
16948.00 144
16949.23 144
16950.46 150
16951.69 156
16952.92 144
16954.15 142
16955.38 132
16956.61 161
16957.84 157
16959.07 149
16960.30 166
16961.53 153
16962.76 151
16964.00 164
16965.23 147
16966.46 139
16967.69 122
16968.92 165
16970.15 146
16971.38 140
16972.61 123
16973.84 129
16975.08 162
16976.31 157
16977.54 129
16978.77 122
16980.00 148
16981.23 141
16982.47 152
16983.70 124
16984.93 159
16986.16 126
16987.39 144
16988.62 143
16989.86 156
16991.09 157
16992.32 163
16993.55 137
16994.78 165
16996.02 146
16997.25 137
16998.48 176
16999.71 149
17000.94 140
17002.18 121
17003.41 143
17004.64 146
17005.87 153
17007.11 133
17008.34 143
17009.57 156
17010.80 151
17012.04 170
17013.27 154
17014.50 121
17015.74 130
17016.97 172
17018.20 152
17019.43 153
17020.67 137
17021.90 163
17023.13 151
17024.37 176
17025.60 141
17026.83 172
17028.07 153
17029.30 136
17030.53 167
17031.77 146
17033.00 148
17034.23 126
17035.47 148
17036.70 153
17037.93 174
17039.17 142
17040.40 141
17041.63 134
17042.87 125
17044.10 139
17045.34 146
17046.57 125
17047.80 140
17049.04 143
17050.27 149
17051.51 122
17052.74 145
17053.97 174
17055.21 126
17056.44 138
17057.68 127
17058.91 126
17060.15 99
17061.38 116
17062.62 124
17063.85 152
17065.08 132
17066.32 150
17067.55 121
17068.79 126
17070.02 151
17071.26 130
17072.49 134
17073.73 114
17074.96 123
17076.20 122
17077.43 131
17078.67 131
17079.90 126
17081.14 116
17082.37 140
17083.61 121
17084.84 135
17086.08 132
17087.32 117
17088.55 116
17089.79 98
17091.02 135
17092.26 131
17093.49 117
17094.73 122
17095.96 123
17097.20 121
17098.44 122
17099.67 147
17100.91 144
17102.14 100
17103.38 129
17104.62 140
17105.85 122
17107.09 124
17108.32 124
17109.56 122
17110.80 140
17112.03 130
17113.27 123
17114.51 123
17115.74 116
17116.98 104
17118.21 108
17119.45 131
17120.69 114
17121.92 111
17123.16 119
17124.40 115
17125.64 122
17126.87 128
17128.11 135
17129.35 123
17130.58 112
17131.82 119
17133.06 111
17134.29 107
17135.53 106
17136.77 121
17138.01 140
17139.24 108
17140.48 98
17141.72 113
17142.96 112
17144.19 113
17145.43 125
17146.67 124
17147.91 128
17149.14 115
17150.38 135
17151.62 141
17152.86 109
17154.09 116
17155.33 149
17156.57 140
17157.81 105
17159.05 126
17160.28 136
17161.52 110
17162.76 111
17164.00 122
17165.24 135
17166.47 126
17167.71 117
17168.95 110
17170.19 109
17171.43 92
17172.67 144
17173.91 106
17175.14 107
17176.38 111
17177.62 111
17178.86 145
17180.10 125
17181.34 118
17182.58 144
17183.82 157
17185.05 124
17186.29 126
17187.53 137
17188.77 124
17190.01 92
17191.25 109
17192.49 138
17193.73 147
17194.97 122
17196.21 123
17197.45 123
17198.69 120
17199.93 117
17201.16 121
17202.40 133
17203.64 124
17204.88 133
17206.12 124
17207.36 115
17208.60 103
17209.84 121
17211.08 146
17212.32 143
17213.56 148
17214.80 129
17216.04 120
17217.28 113
17218.52 128
17219.76 114
17221.00 107
17222.24 100
17223.48 122
17224.72 130
17225.97 101
17227.21 100
17228.45 116
17229.69 129
17230.93 125
17232.17 129
17233.41 131
17234.65 124
17235.89 110
17237.13 118
17238.37 118
17239.61 122
17240.85 109
17242.09 108
17243.34 118
17244.58 113
17245.82 118
17247.06 133
17248.30 131
17249.54 122
17250.78 128
17252.02 111
17253.27 104
17254.51 125
17255.75 121
17256.99 125
17258.23 132
17259.47 115
17260.72 121
17261.96 132
17263.20 100
17264.44 97
17265.68 107
17266.92 131
17268.17 101
17269.41 125
17270.65 103
17271.89 122
17273.13 114
17274.38 109
17275.62 138
17276.86 106
17278.10 107
17279.35 124
17280.59 132
17281.83 114
17283.07 100
17284.32 107
17285.56 106
17286.80 93
17288.04 108
17289.29 89
17290.53 93
17291.77 89
17293.02 118
17294.26 122
17295.50 105
17296.74 94
17297.99 121
17299.23 116
17300.47 103
17301.72 127
17302.96 132
17304.20 97
17305.45 104
17306.69 125
17307.93 115
17309.18 96
17310.42 87
17311.66 118
17312.91 135
17314.15 128
17315.39 115
17316.64 141
17317.88 109
17319.13 105
17320.37 109
17321.61 120
17322.86 98
17324.10 97
17325.35 92
17326.59 119
17327.83 102
17329.08 126
17330.32 127
17331.57 119
17332.81 109
17334.05 102
17335.30 117
17336.54 119
17337.79 85
17339.03 112
17340.28 115
17341.52 122
17342.77 119
17344.01 112
17345.26 112
17346.50 96
17347.75 98
17348.99 102
17350.24 94
17351.48 107
17352.72 95
17353.97 127
17355.22 102
17356.46 106
17357.71 109
17358.95 91
17360.20 104
17361.44 124
17362.69 111
17363.93 114
17365.18 92
17366.42 129
17367.67 108
17368.91 116
17370.16 115
17371.41 113
17372.65 125
17373.90 90
17375.14 97
17376.39 92
17377.63 119
17378.88 111
17380.13 120
17381.37 111
17382.62 112
17383.86 129
17385.11 132
17386.36 144
17387.60 123
17388.85 124
17390.10 108
17391.34 117
17392.59 101
17393.84 113
17395.08 98
17396.33 131
17397.58 105
17398.82 118
17400.07 105
17401.32 112
17402.56 89
17403.81 103
17405.06 142
17406.30 106
17407.55 122
17408.80 105
17410.04 118
17411.29 99
17412.54 107
17413.79 110
17415.03 101
17416.28 103
17417.53 110
17418.77 143
17420.02 96
17421.27 114
17422.52 120
17423.76 125
17425.01 112
17426.26 130
17427.51 105
17428.76 117
17430.00 120
17431.25 116
17432.50 116
17433.75 125
17434.99 105
17436.24 135
17437.49 103
17438.74 109
17439.99 125
17441.24 133
17442.48 111
17443.73 111
17444.98 125
17446.23 100
17447.48 135
17448.73 92
17449.97 122
17451.22 109
17452.47 113
17453.72 111
17454.97 134
17456.22 114
17457.47 99
17458.71 102
17459.96 119
17461.21 115
17462.46 91
17463.71 89
17464.96 108
17466.21 134
17467.46 113
17468.71 119
17469.96 107
17471.21 114
17472.45 96
17473.70 100
17474.95 98
17476.20 123
17477.45 106
17478.70 107
17479.95 114
17481.20 97
17482.45 100
17483.70 100
17484.95 123
17486.20 93
17487.45 130
17488.70 94
17489.95 132
17491.20 110
17492.45 115
17493.70 120
17494.95 96
17496.20 97
17497.45 124
17498.70 113
17499.95 101
17501.20 100
17502.45 111
17503.70 116
17504.95 100
17506.20 99
17507.45 100
17508.70 141
17509.95 103
17511.21 101
17512.46 97
17513.71 119
17514.96 103
17516.21 138
17517.46 115
17518.71 97
17519.96 127
17521.21 127
17522.46 123
17523.72 131
17524.97 132
17526.22 144
17527.47 127
17528.72 90
17529.97 132
17531.22 124
17532.47 121
17533.73 114
17534.98 143
17536.23 116
17537.48 139
17538.73 118
17539.98 102
17541.24 122
17542.49 119
17543.74 129
17544.99 103
17546.24 120
17547.50 100
17548.75 139
17550.00 117
17551.25 135
17552.50 140
17553.76 156
17555.01 144
17556.26 118
17557.51 111
17558.77 116
17560.02 132
17561.27 126
17562.52 129
17563.78 128
17565.03 141
17566.28 120
17567.53 153
17568.79 151
17570.04 121
17571.29 113
17572.55 130
17573.80 128
17575.05 109
17576.30 124
17577.56 136
17578.81 143
17580.06 125
17581.32 114
17582.57 126
17583.82 120
17585.08 116
17586.33 106
17587.58 106
17588.84 128
17590.09 109
17591.34 138
17592.60 111
17593.85 123
17595.11 136
17596.36 129
17597.61 115
17598.87 123
17600.12 146
17601.37 142
17602.63 134
17603.88 107
17605.14 161
17606.39 131
17607.64 112
17608.90 130
17610.15 133
17611.41 119
17612.66 128
17613.92 122
17615.17 156
17616.42 129
17617.68 121
17618.93 132
17620.19 138
17621.44 136
17622.70 140
17623.95 149
17625.21 95
17626.46 135
17627.72 149
17628.97 135
17630.23 117
17631.48 106
17632.74 139
17633.99 133
17635.25 128
17636.50 105
17637.76 132
17639.01 132
17640.27 144
17641.52 134
17642.78 121
17644.03 128
17645.29 134
17646.55 114
17647.80 133
17649.06 133
17650.31 150
17651.57 136
17652.82 134
17654.08 124
17655.34 131
17656.59 125
17657.85 134
17659.10 119
17660.36 114
17661.62 128
17662.87 121
17664.13 116
17665.38 128
17666.64 124
17667.90 116
17669.15 130
17670.41 99
17671.67 108
17672.92 104
17674.18 116
17675.44 120
17676.69 118
17677.95 128
17679.21 111
17680.46 151
17681.72 126
17682.98 123
17684.23 108
17685.49 128
17686.75 121
17688.00 103
17689.26 118
17690.52 129
17691.78 130
17693.03 121
17694.29 102
17695.55 113
17696.80 141
17698.06 137
17699.32 117
17700.58 103
17701.83 123
17703.09 122
17704.35 114
17705.61 107
17706.86 89
17708.12 103
17709.38 115
17710.64 123
17711.90 83
17713.15 88
17714.41 114
17715.67 119
17716.93 89
17718.19 131
17719.44 103
17720.70 116
17721.96 105
17723.22 132
17724.48 114
17725.74 121
17726.99 109
17728.25 106
17729.51 107
17730.77 105
17732.03 109
17733.29 107
17734.55 112
17735.80 104
17737.06 111
17738.32 117
17739.58 116
17740.84 104
17742.10 108
17743.36 108
17744.62 99
17745.88 104
17747.13 118
17748.39 109
17749.65 89
17750.91 128
17752.17 105
17753.43 115
17754.69 103
17755.95 120
17757.21 98
17758.47 111
17759.73 112
17760.99 116
17762.25 123
17763.51 105
17764.77 94
17766.03 118
17767.29 124
17768.55 103
17769.81 110
17771.07 125
17772.33 114
17773.59 129
17774.85 91
17776.11 98
17777.37 111
17778.63 86
17779.89 122
17781.15 126
17782.41 147
17783.67 90
17784.93 109
17786.19 101
17787.45 125
17788.71 114
17789.97 117
17791.23 120
17792.49 108
17793.75 119
17795.02 97
17796.28 90
17797.54 113
17798.80 101
17800.06 104
17801.32 93
17802.58 84
17803.84 117
17805.10 108
17806.36 102
17807.63 86
17808.89 101
17810.15 108
17811.41 97
17812.67 123
17813.93 86
17815.19 104
17816.46 90
17817.72 99
17818.98 114
17820.24 105
17821.50 102
17822.77 118
17824.03 96
17825.29 81
17826.55 90
17827.81 105
17829.08 102
17830.34 88
17831.60 101
17832.86 103
17834.12 113
17835.39 125
17836.65 98
17837.91 84
17839.17 116
17840.44 121
17841.70 112
17842.96 108
17844.22 110
17845.49 103
17846.75 101
17848.01 111
17849.27 89
17850.54 98
17851.80 89
17853.06 90
17854.33 99
17855.59 101
17856.85 99
17858.11 94
17859.38 97
17860.64 92
17861.90 88
17863.17 101
17864.43 96
17865.69 96
17866.96 90
17868.22 86
17869.48 83
17870.75 102
17872.01 111
17873.28 114
17874.54 111
17875.80 102
17877.07 94
17878.33 92
17879.59 101
17880.86 93
17882.12 83
17883.39 109
17884.65 96
17885.91 111
17887.18 118
17888.44 112
17889.71 101
17890.97 89
17892.23 94
17893.50 102
17894.76 106
17896.03 111
17897.29 104
17898.56 90
17899.82 100
17901.09 109
17902.35 77
17903.62 121
17904.88 103
17906.15 102
17907.41 99
17908.67 93
17909.94 91
17911.20 94
17912.47 114
17913.73 79
17915.00 81
17916.26 97
17917.53 112
17918.80 101
17920.06 105
17921.33 100
17922.59 99
17923.86 117
17925.12 112
17926.39 87
17927.65 88
17928.92 98
17930.18 88
17931.45 86
17932.72 85
17933.98 79
17935.25 95
17936.51 105
17937.78 93
17939.05 99
17940.31 104
17941.58 109
17942.84 105
17944.11 90
17945.38 85
17946.64 90
17947.91 91
17949.17 83
17950.44 98
17951.71 94
17952.97 77
17954.24 106
17955.51 89
17956.77 68
17958.04 92
17959.31 103
17960.57 111
17961.84 96
17963.11 95
17964.37 93
17965.64 68
17966.91 101
17968.17 98
17969.44 100
17970.71 96
17971.98 90
17973.24 104
17974.51 96
17975.78 88
17977.04 94
17978.31 96
17979.58 91
17980.85 91
17982.11 95
17983.38 96
17984.65 96
17985.92 92
17987.18 87
17988.45 110
17989.72 115
17990.99 90
17992.26 96
17993.52 97
17994.79 98
17996.06 89
17997.33 91
17998.60 89
17999.86 78
18001.13 92
18002.40 105
18003.67 88
18004.94 67
18006.20 90
18007.47 118
18008.74 126
18010.01 81
18011.28 94
18012.55 101
18013.82 97
18015.08 91
18016.35 93
18017.62 103
18018.89 96
18020.16 93
18021.43 102
18022.70 92
18023.97 105
18025.24 98
18026.50 104
18027.77 88
18029.04 97
18030.31 115
18031.58 94
18032.85 91
18034.12 90
18035.39 85
18036.66 87
18037.93 86
18039.20 106
18040.47 91
18041.74 73
18043.01 87
18044.28 67
18045.55 97
18046.82 84
18048.09 87
18049.35 88
18050.62 85
18051.89 80
18053.16 91
18054.43 101
18055.70 104
18056.98 102
18058.25 91
18059.52 91
18060.79 86
18062.06 116
18063.33 86
18064.60 96
18065.87 65
18067.14 88
18068.41 94
18069.68 79
18070.95 94
18072.22 90
18073.49 75
18074.76 65
18076.03 77
18077.30 103
18078.57 111
18079.84 108
18081.12 90
18082.39 90
18083.66 106
18084.93 77
18086.20 81
18087.47 115
18088.74 113
18090.01 97
18091.29 96
18092.56 100
18093.83 110
18095.10 110
18096.37 103
18097.64 87
18098.91 79
18100.19 81
18101.46 100
18102.73 109
18104.00 93
18105.27 92
18106.54 133
18107.82 89
18109.09 70
18110.36 106
18111.63 107
18112.90 84
18114.18 91
18115.45 100
18116.72 100
18117.99 74
18119.27 83
18120.54 100
18121.81 102
18123.08 113
18124.36 116
18125.63 103
18126.90 89
18128.17 90
18129.45 108
18130.72 85
18131.99 105
18133.26 66
18134.54 92
18135.81 94
18137.08 85
18138.36 110
18139.63 94
18140.90 104
18142.18 113
18143.45 108
18144.72 69
18146.00 86
18147.27 95
18148.54 112
18149.82 91
18151.09 69
18152.36 86
18153.64 87
18154.91 123
18156.18 92
18157.46 95
18158.73 88
18160.00 91
18161.28 85
18162.55 96
18163.83 90
18165.10 79
18166.37 74
18167.65 92
18168.92 111
18170.20 97
18171.47 103
18172.74 94
18174.02 96
18175.29 84
18176.57 94
18177.84 93
18179.12 107
18180.39 83
18181.66 97
18182.94 96
18184.21 102
18185.49 74
18186.76 86
18188.04 85
18189.31 93
18190.59 93
18191.86 101
18193.14 109
18194.41 104
18195.69 95
18196.96 88
18198.24 103
18199.51 99
18200.79 91
18202.06 113
18203.34 86
18204.61 72
18205.89 90
18207.16 92
18208.44 73
18209.72 79
18210.99 99
18212.27 118
18213.54 111
18214.82 83
18216.09 100
18217.37 105
18218.65 96
18219.92 98
18221.20 89
18222.47 91
18223.75 92
18225.03 89
18226.30 81
18227.58 89
18228.85 97
18230.13 114
18231.41 81
18232.68 67
18233.96 121
18235.24 143
18236.51 83
18237.79 83
18239.06 100
18240.34 94
18241.62 106
18242.89 91
18244.17 98
18245.45 119
18246.73 102
18248.00 118
18249.28 92
18250.56 86
18251.83 85
18253.11 97
18254.39 80
18255.66 73
18256.94 76
18258.22 108
18259.50 103
18260.77 85
18262.05 86
18263.33 78
18264.61 86
18265.88 95
18267.16 103
18268.44 88
18269.72 85
18270.99 94
18272.27 106
18273.55 89
18274.83 111
18276.10 82
18277.38 83
18278.66 101
18279.94 113
18281.22 76
18282.49 92
18283.77 99
18285.05 89
18286.33 97
18287.61 111
18288.88 102
18290.16 90
18291.44 90
18292.72 88
18294.00 121
18295.28 98
18296.56 98
18297.83 89
18299.11 112
18300.39 83
18301.67 74
18302.95 77
18304.23 99
18305.51 80
18306.79 116
18308.06 87
18309.34 85
18310.62 108
18311.90 95
18313.18 88
18314.46 88
18315.74 107
18317.02 104
18318.30 111
18319.58 96
18320.86 96
18322.14 101
18323.42 110
18324.70 91
18325.97 87
18327.25 91
18328.53 122
18329.81 115
18331.09 85
18332.37 96
18333.65 95
18334.93 115
18336.21 79
18337.49 84
18338.77 107
18340.05 95
18341.33 81
18342.61 80
18343.89 113
18345.17 110
18346.45 97
18347.73 91
18349.02 85
18350.30 94
18351.58 79
18352.86 78
18354.14 93
18355.42 82
18356.70 87
18357.98 85
18359.26 85
18360.54 93
18361.82 83
18363.10 95
18364.38 96
18365.66 103
18366.95 81
18368.23 86
18369.51 86
18370.79 87
18372.07 93
18373.35 94
18374.63 93
18375.91 67
18377.20 95
18378.48 92
18379.76 91
18381.04 85
18382.32 71
18383.60 105
18384.88 90
18386.17 80
18387.45 92
18388.73 88
18390.01 95
18391.29 106
18392.58 86
18393.86 89
18395.14 99
18396.42 73
18397.70 89
18398.99 89
18400.27 77
18401.55 77
18402.83 94
18404.11 91
18405.40 85
18406.68 97
18407.96 82
18409.24 101
18410.53 99
18411.81 108
18413.09 79
18414.37 94
18415.66 95
18416.94 105
18418.22 93
18419.51 94
18420.79 103
18422.07 86
18423.36 75
18424.64 80
18425.92 86
18427.20 94
18428.49 82
18429.77 92
18431.05 77
18432.34 92
18433.62 100
18434.90 73
18436.19 84
18437.47 86
18438.75 97
18440.04 94
18441.32 100
18442.61 92
18443.89 92
18445.17 105
18446.46 80
18447.74 81
18449.02 103
18450.31 110
18451.59 101
18452.88 95
18454.16 74
18455.44 82
18456.73 103
18458.01 87
18459.30 82
18460.58 98
18461.87 89
18463.15 121
18464.43 121
18465.72 84
18467.00 74
18468.29 81
18469.57 110
18470.86 97
18472.14 107
18473.43 75
18474.71 119
18476.00 107
18477.28 93
18478.57 70
18479.85 84
18481.14 94
18482.42 104
18483.71 102
18484.99 98
18486.28 102
18487.56 81
18488.85 108
18490.13 87
18491.42 76
18492.70 75
18493.99 113
18495.27 100
18496.56 83
18497.85 94
18499.13 91
18500.42 90
18501.70 108
18502.99 111
18504.27 106
18505.56 77
18506.85 105
18508.13 101
18509.42 91
18510.70 87
18511.99 102
18513.28 115
18514.56 95
18515.85 93
18517.14 81
18518.42 101
18519.71 97
18520.99 98
18522.28 76
18523.57 92
18524.85 104
18526.14 102
18527.43 108
18528.71 100
18530.00 106
18531.29 89
18532.57 91
18533.86 101
18535.15 83
18536.43 104
18537.72 88
18539.01 95
18540.30 102
18541.58 84
18542.87 80
18544.16 96
18545.44 91
18546.73 89
18548.02 103
18549.31 110
18550.59 103
18551.88 107
18553.17 85
18554.46 96
18555.74 74
18557.03 82
18558.32 97
18559.61 80
18560.90 99
18562.18 101
18563.47 94
18564.76 108
18566.05 113
18567.33 81
18568.62 109
18569.91 86
18571.20 95
18572.49 105
18573.78 89
18575.06 92
18576.35 113
18577.64 115
18578.93 79
18580.22 87
18581.51 110
18582.79 95
18584.08 85
18585.37 100
18586.66 95
18587.95 96
18589.24 94
18590.53 105
18591.82 96
18593.10 93
18594.39 108
18595.68 102
18596.97 86
18598.26 84
18599.55 101
18600.84 114
18602.13 98
18603.42 107
18604.71 111
18606.00 100
18607.29 101
18608.58 98
18609.86 97
18611.15 113
18612.44 125
18613.73 95
18615.02 90
18616.31 83
18617.60 83
18618.89 105
18620.18 107
18621.47 95
18622.76 110
18624.05 112
18625.34 100
18626.63 118
18627.92 100
18629.21 105
18630.50 107
18631.79 94
18633.08 95
18634.37 106
18635.66 90
18636.95 105
18638.25 103
18639.54 99
18640.83 84
18642.12 80
18643.41 105
18644.70 100
18645.99 97
18647.28 98
18648.57 111
18649.86 113
18651.15 100
18652.44 93
18653.73 99
18655.03 96
18656.32 95
18657.61 95
18658.90 88
18660.19 88
18661.48 89
18662.77 113
18664.06 119
18665.36 104
18666.65 97
18667.94 102
18669.23 96
18670.52 103
18671.81 96
18673.11 89
18674.40 82
18675.69 110
18676.98 90
18678.27 96
18679.56 91
18680.86 103
18682.15 109
18683.44 98
18684.73 96
18686.03 108
18687.32 93
18688.61 83
18689.90 72
18691.19 112
18692.49 125
18693.78 89
18695.07 56
18696.36 99
18697.66 116
18698.95 87
18700.24 85
18701.53 87
18702.83 88
18704.12 95
18705.41 90
18706.71 82
18708.00 80
18709.29 92
18710.58 93
18711.88 97
18713.17 90
18714.46 118
18715.76 109
18717.05 94
18718.34 81
18719.64 86
18720.93 121
18722.22 99
18723.52 86
18724.81 75
18726.10 90
18727.40 92
18728.69 114
18729.99 109
18731.28 79
18732.57 72
18733.87 84
18735.16 109
18736.45 103
18737.75 84
18739.04 109
18740.34 115
18741.63 106
18742.92 91
18744.22 84
18745.51 107
18746.81 114
18748.10 93
18749.40 76
18750.69 88
18751.98 98
18753.28 115
18754.57 106
18755.87 79
18757.16 73
18758.46 115
18759.75 100
18761.05 92
18762.34 92
18763.64 90
18764.93 111
18766.23 127
18767.52 88
18768.82 70
18770.11 100
18771.41 98
18772.70 97
18774.00 87
18775.29 86
18776.59 97
18777.88 119
18779.18 104
18780.47 89
18781.77 92
18783.06 107
18784.36 101
18785.66 71
18786.95 83
18788.25 87
18789.54 96
18790.84 86
18792.13 83
18793.43 82
18794.73 85
18796.02 90
18797.32 93
18798.61 80
18799.91 77
18801.21 103
18802.50 108
18803.80 92
18805.10 95
18806.39 85
18807.69 119
18808.98 92
18810.28 89
18811.58 83
18812.87 94
18814.17 91
18815.47 82
18816.76 95
18818.06 82
18819.36 82
18820.65 126
18821.95 90
18823.25 90
18824.54 92
18825.84 87
18827.14 103
18828.44 93
18829.73 82
18831.03 86
18832.33 91
18833.62 89
18834.92 97
18836.22 101
18837.52 76
18838.81 68
18840.11 79
18841.41 89
18842.71 102
18844.00 84
18845.30 83
18846.60 101
18847.90 75
18849.20 82
18850.49 101
18851.79 90
18853.09 87
18854.39 75
18855.69 102
18856.98 90
18858.28 96
18859.58 96
18860.88 90
18862.18 72
18863.47 104
18864.77 75
18866.07 98
18867.37 79
18868.67 64
18869.97 79
18871.26 75
18872.56 82
18873.86 96
18875.16 94
18876.46 79
18877.76 80
18879.06 102
18880.36 89
18881.66 68
18882.95 85
18884.25 81
18885.55 96
18886.85 84
18888.15 82
18889.45 100
18890.75 110
18892.05 102
18893.35 91
18894.65 98
18895.95 98
18897.25 73
18898.55 80
18899.84 95
18901.14 74
18902.44 86
18903.74 83
18905.04 80
18906.34 60
18907.64 68
18908.94 93
18910.24 94
18911.54 93
18912.84 67
18914.14 63
18915.44 76
18916.74 85
18918.04 78
18919.34 81
18920.64 70
18921.94 91
18923.24 81
18924.54 80
18925.85 67
18927.15 92
18928.45 103
18929.75 95
18931.05 86
18932.35 91
18933.65 85
18934.95 89
18936.25 80
18937.55 79
18938.85 96
18940.15 87
18941.45 61
18942.76 90
18944.06 89
18945.36 96
18946.66 86
18947.96 86
18949.26 79
18950.56 79
18951.86 86
18953.17 76
18954.47 75
18955.77 65
18957.07 80
18958.37 96
18959.67 104
18960.97 98
18962.28 72
18963.58 86
18964.88 95
18966.18 92
18967.48 63
18968.79 72
18970.09 91
18971.39 88
18972.69 71
18973.99 84
18975.30 95
18976.60 109
18977.90 108
18979.20 87
18980.50 76
18981.81 79
18983.11 103
18984.41 93
18985.71 73
18987.02 79
18988.32 92
18989.62 85
18990.93 95
18992.23 72
18993.53 67
18994.83 87
18996.14 69
18997.44 86
18998.74 75
19000.05 78
19001.35 69
19002.65 95
19003.95 75
19005.26 72
19006.56 72
19007.86 67
19009.17 83
19010.47 77
19011.77 50
19013.08 95
19014.38 77
19015.68 72
19016.99 65
19018.29 82
19019.60 83
19020.90 87
19022.20 79
19023.51 77
19024.81 84
19026.11 68
19027.42 92
19028.72 91
19030.03 83
19031.33 61
19032.64 84
19033.94 94
19035.24 81
19036.55 87
19037.85 88
19039.16 85
19040.46 78
19041.77 88
19043.07 91
19044.37 74
19045.68 58
19046.98 87
19048.29 83
19049.59 73
19050.90 75
19052.20 87
19053.51 92
19054.81 75
19056.12 91
19057.42 71
19058.73 103
19060.03 80
19061.34 88
19062.64 73
19063.95 83
19065.25 81
19066.56 92
19067.86 101
19069.17 83
19070.47 76
19071.78 102
19073.09 83
19074.39 88
19075.70 86
19077.00 95
19078.31 64
19079.61 59
19080.92 83
19082.23 77
19083.53 68
19084.84 62
19086.14 99
19087.45 75
19088.76 86
19090.06 77
19091.37 75
19092.67 65
19093.98 74
19095.29 88
19096.59 78
19097.90 86
19099.21 77
19100.51 97
19101.82 81
19103.12 96
19104.43 81
19105.74 78
19107.04 69
19108.35 98
19109.66 64
19110.97 97
19112.27 76
19113.58 80
19114.89 91
19116.19 90
19117.50 76
19118.81 95
19120.11 73
19121.42 88
19122.73 97
19124.04 81
19125.34 79
19126.65 76
19127.96 88
19129.27 84
19130.57 77
19131.88 69
19133.19 95
19134.50 75
19135.80 70
19137.11 61
19138.42 85
19139.73 71
19141.03 89
19142.34 88
19143.65 81
19144.96 92
19146.27 68
19147.57 87
19148.88 57
19150.19 66
19151.50 66
19152.81 90
19154.12 92
19155.42 70
19156.73 76
19158.04 83
19159.35 81
19160.66 73
19161.97 93
19163.28 78
19164.58 87
19165.89 74
19167.20 84
19168.51 84
19169.82 95
19171.13 83
19172.44 100
19173.75 88
19175.05 79
19176.36 76
19177.67 87
19178.98 89
19180.29 74
19181.60 89
19182.91 78
19184.22 84
19185.53 97
19186.84 87
19188.15 76
19189.46 93
19190.77 78
19192.08 77
19193.39 73
19194.70 70
19196.01 77
19197.31 78
19198.62 98
19199.93 84
19201.24 81
19202.55 70
19203.86 81
19205.17 99
19206.48 93
19207.79 62
19209.10 75
19210.42 88
19211.73 82
19213.04 87
19214.35 89
19215.66 94
19216.97 90
19218.28 88
19219.59 93
19220.90 82
19222.21 89
19223.52 79
19224.83 78
19226.14 90
19227.45 76
19228.76 80
19230.07 71
19231.39 81
19232.70 68
19234.01 73
19235.32 83
19236.63 84
19237.94 81
19239.25 79
19240.56 75
19241.87 90
19243.19 91
19244.50 58
19245.81 68
19247.12 80
19248.43 85
19249.74 67
19251.05 83
19252.37 86
19253.68 71
19254.99 84
19256.30 89
19257.61 95
19258.93 64
19260.24 68
19261.55 85
19262.86 108
19264.17 91
19265.49 81
19266.80 72
19268.11 79
19269.42 72
19270.73 96
19272.05 83
19273.36 74
19274.67 83
19275.98 96
19277.30 91
19278.61 94
19279.92 82
19281.23 78
19282.55 86
19283.86 73
19285.17 84
19286.49 86
19287.80 78
19289.11 82
19290.42 76
19291.74 75
19293.05 81
19294.36 80
19295.68 60
19296.99 63
19298.30 76
19299.62 80
19300.93 71
19302.24 91
19303.56 64
19304.87 70
19306.18 94
19307.50 83
19308.81 92
19310.12 80
19311.44 90
19312.75 77
19314.07 93
19315.38 81
19316.69 69
19318.01 86
19319.32 92
19320.64 86
19321.95 98
19323.26 73
19324.58 88
19325.89 84
19327.21 85
19328.52 96
19329.83 87
19331.15 89
19332.46 95
19333.78 90
19335.09 76
19336.41 85
19337.72 83
19339.04 71
19340.35 87
19341.67 79
19342.98 73
19344.29 88
19345.61 85
19346.92 80
19348.24 70
19349.55 79
19350.87 95
19352.18 75
19353.50 70
19354.82 60
19356.13 79
19357.45 86
19358.76 79
19360.08 89
19361.39 74
19362.71 76
19364.02 80
19365.34 94
19366.65 95
19367.97 66
19369.28 85
19370.60 74
19371.92 87
19373.23 68
19374.55 77
19375.86 99
19377.18 84
19378.50 98
19379.81 79
19381.13 78
19382.44 70
19383.76 91
19385.08 86
19386.39 101
19387.71 85
19389.03 83
19390.34 77
19391.66 74
19392.97 72
19394.29 85
19395.61 90
19396.92 71
19398.24 87
19399.56 83
19400.87 96
19402.19 85
19403.51 72
19404.82 82
19406.14 66
19407.46 87
19408.78 78
19410.09 87
19411.41 72
19412.73 78
19414.04 94
19415.36 81
19416.68 97
19418.00 76
19419.31 83
19420.63 74
19421.95 87
19423.27 62
19424.58 80
19425.90 95
19427.22 73
19428.54 82
19429.85 70
19431.17 75
19432.49 81
19433.81 82
19435.13 86
19436.44 96
19437.76 88
19439.08 83
19440.40 97
19441.72 76
19443.03 68
19444.35 65
19445.67 71
19446.99 98
19448.31 70
19449.63 90
19450.94 81
19452.26 66
19453.58 95
19454.90 74
19456.22 87
19457.54 94
19458.86 99
19460.17 102
19461.49 86
19462.81 81
19464.13 72
19465.45 94
19466.77 76
19468.09 83
19469.41 87
19470.73 79
19472.04 70
19473.36 67
19474.68 79
19476.00 76
19477.32 66
19478.64 61
19479.96 75
19481.28 71
19482.60 91
19483.92 97
19485.24 92
19486.56 82
19487.88 83
19489.20 79
19490.52 100
19491.84 96
19493.16 95
19494.48 96
19495.80 93
19497.12 99
19498.44 85
19499.76 85
19501.08 79
19502.40 83
19503.72 68
19505.04 81
19506.36 84
19507.68 80
19509.00 66
19510.32 78
19511.64 73
19512.96 70
19514.28 82
19515.60 86
19516.92 79
19518.24 77
19519.56 81
19520.89 84
19522.21 91
19523.53 91
19524.85 70
19526.17 78
19527.49 56
19528.81 77
19530.13 68
19531.45 83
19532.78 76
19534.10 69
19535.42 80
19536.74 83
19538.06 93
19539.38 75
19540.70 67
19542.02 90
19543.35 82
19544.67 76
19545.99 85
19547.31 74
19548.63 73
19549.96 111
19551.28 74
19552.60 71
19553.92 73
19555.24 83
19556.56 82
19557.89 101
19559.21 92
19560.53 73
19561.85 92
19563.18 84
19564.50 69
19565.82 71
19567.14 103
19568.47 81
19569.79 82
19571.11 84
19572.43 61
19573.76 81
19575.08 81
19576.40 72
19577.72 70
19579.05 66
19580.37 73
19581.69 74
19583.02 83
19584.34 78
19585.66 75
19586.98 81
19588.31 84
19589.63 69
19590.95 80
19592.28 71
19593.60 70
19594.92 94
19596.25 75
19597.57 72
19598.89 76
19600.22 85
19601.54 84
19602.86 76
19604.19 80
19605.51 96
19606.84 83
19608.16 69
19609.48 73
19610.81 69
19612.13 72
19613.46 93
19614.78 73
19616.10 84
19617.43 87
19618.75 93
19620.08 75
19621.40 90
19622.72 91
19624.05 89
19625.37 86
19626.70 71
19628.02 76
19629.35 84
19630.67 73
19632.00 85
19633.32 75
19634.64 96
19635.97 91
19637.29 106
19638.62 86
19639.94 67
19641.27 90
19642.59 89
19643.92 89
19645.24 77
19646.57 75
19647.89 76
19649.22 90
19650.54 72
19651.87 90
19653.19 85
19654.52 74
19655.85 76
19657.17 64
19658.50 81
19659.82 54
19661.15 58
19662.47 76
19663.80 82
19665.12 75
19666.45 68
19667.78 96
19669.10 73
19670.43 69
19671.75 76
19673.08 83
19674.41 94
19675.73 79
19677.06 85
19678.38 90
19679.71 57
19681.04 84
19682.36 115
19683.69 66
19685.02 80
19686.34 93
19687.67 99
19689.00 80
19690.32 76
19691.65 76
19692.98 74
19694.30 60
19695.63 88
19696.96 89
19698.28 68
19699.61 84
19700.94 98
19702.26 98
19703.59 79
19704.92 93
19706.24 78
19707.57 80
19708.90 69
19710.23 77
19711.55 81
19712.88 89
19714.21 84
19715.54 82
19716.86 72
19718.19 90
19719.52 78
19720.85 85
19722.17 79
19723.50 87
19724.83 71
19726.16 106
19727.48 89
19728.81 83
19730.14 74
19731.47 69
19732.80 87
19734.12 87
19735.45 77
19736.78 85
19738.11 91
19739.44 83
19740.76 78
19742.09 78
19743.42 81
19744.75 75
19746.08 78
19747.41 67
19748.74 50
19750.06 79
19751.39 77
19752.72 75
19754.05 74
19755.38 75
19756.71 73
19758.04 76
19759.37 82
19760.69 82
19762.02 70
19763.35 94
19764.68 81
19766.01 85
19767.34 74
19768.67 75
19770.00 85
19771.33 74
19772.66 62
19773.99 77
19775.32 81
19776.65 79
19777.97 93
19779.30 72
19780.63 89
19781.96 81
19783.29 62
19784.62 75
19785.95 71
19787.28 71
19788.61 97
19789.94 82
19791.27 76
19792.60 84
19793.93 73
19795.26 63
19796.59 62
19797.92 68
19799.25 71
19800.58 85
19801.91 73
19803.24 84
19804.57 78
19805.91 71
19807.24 62
19808.57 86
19809.90 95
19811.23 84
19812.56 76
19813.89 82
19815.22 80
19816.55 84
19817.88 71
19819.21 90
19820.54 97
19821.87 71
19823.21 74
19824.54 87
19825.87 90
19827.20 64
19828.53 76
19829.86 77
19831.19 79
19832.52 98
19833.86 70
19835.19 94
19836.52 81
19837.85 77
19839.18 54
19840.51 81
19841.85 85
19843.18 81
19844.51 78
19845.84 67
19847.17 69
19848.50 76
19849.84 100
19851.17 65
19852.50 80
19853.83 66
19855.16 78
19856.50 87
19857.83 68
19859.16 72
19860.49 66
19861.83 74
19863.16 74
19864.49 67
19865.82 62
19867.16 57
19868.49 76
19869.82 73
19871.15 77
19872.49 74
19873.82 77
19875.15 80
19876.48 84
19877.82 67
19879.15 57
19880.48 94
19881.82 80
19883.15 72
19884.48 72
19885.82 75
19887.15 69
19888.48 81
19889.82 55
19891.15 79
19892.48 84
19893.82 80
19895.15 82
19896.48 68
19897.82 76
19899.15 88
19900.48 96
19901.82 64
19903.15 67
19904.49 83
19905.82 84
19907.15 77
19908.49 58
19909.82 69
19911.15 74
19912.49 87
19913.82 73
19915.16 78
19916.49 83
19917.83 80
19919.16 73
19920.49 70
19921.83 84
19923.16 73
19924.50 83
19925.83 100
19927.17 83
19928.50 89
19929.84 70
19931.17 70
19932.51 69
19933.84 66
19935.17 87
19936.51 71
19937.84 71
19939.18 67
19940.51 71
19941.85 62
19943.18 91
19944.52 79
19945.86 66
19947.19 83
19948.53 51
19949.86 65
19951.20 65
19952.53 74
19953.87 71
19955.20 79
19956.54 73
19957.87 88
19959.21 79
19960.55 74
19961.88 81
19963.22 70
19964.55 77
19965.89 83
19967.22 91
19968.56 77
19969.90 80
19971.23 74
19972.57 71
19973.90 65
19975.24 95
19976.58 81
19977.91 59
19979.25 69
19980.59 83
19981.92 55
19983.26 71
19984.59 84
19985.93 77
19987.27 65
19988.60 56
19989.94 89
19991.28 63
19992.61 78
19993.95 67
19995.29 73
19996.63 91
19997.96 68
19999.30 73
20000.64 68
20001.97 67
20003.31 79
20004.65 84
20005.98 80
20007.32 70
20008.66 81
20010.00 75
20011.33 62
20012.67 72
20014.01 75
20015.35 75
20016.68 58
20018.02 65
20019.36 82
20020.70 90
20022.03 88
20023.37 78
20024.71 83
20026.05 65
20027.39 70
20028.72 93
20030.06 88
20031.40 84
20032.74 87
20034.08 91
20035.41 75
20036.75 74
20038.09 81
20039.43 76
20040.77 98
20042.11 72
20043.44 67
20044.78 84
20046.12 81
20047.46 86
20048.80 97
20050.14 99
20051.48 92
20052.82 78
20054.15 92
20055.49 105
20056.83 96
20058.17 87
20059.51 83
20060.85 90
20062.19 76
20063.53 77
20064.87 71
20066.21 78
20067.55 61
20068.88 62
20070.22 78
20071.56 83
20072.90 84
20074.24 75
20075.58 74
20076.92 85
20078.26 85
20079.60 79
20080.94 77
20082.28 63
20083.62 77
20084.96 82
20086.30 86
20087.64 70
20088.98 89
20090.32 75
20091.66 84
20093.00 75
20094.34 84
20095.68 97
20097.02 85
20098.36 86
20099.70 112
20101.04 98
20102.38 72
20103.72 82
20105.06 70
20106.40 79
20107.74 74
20109.08 67
20110.43 73
20111.77 85
20113.11 76
20114.45 71
20115.79 82
20117.13 68
20118.47 78
20119.81 73
20121.15 67
20122.49 91
20123.83 88
20125.18 75
20126.52 90
20127.86 82
20129.20 76
20130.54 88
20131.88 68
20133.22 62
20134.57 74
20135.91 85
20137.25 67
20138.59 82
20139.93 84
20141.27 84
