# Supplementary material for: MALDI-TOF MS typing enables the classification of brewing yeasts of the genus Saccharomyces to major beer styles
Source: PLoS One. 2017 Aug 9;12(8):e0181694. doi: 10.1371/journal.pone.0181694 (PMC5549903; doi:10.1371/journal.pone.0181694)
Supplement: S15 File — The directory includes 90 raw files and was zipped to “.zip”; the folder has three strains with 30 spectra per strain; S1 Text explains the raw files with an example and Table 1 represents the yeast strains used within the experiment. (ZIP) [file pone.0181694.s018.zip › 43-45/30668-513-OG-Ale-Alt-YPG-18h-E-E_2015-11-11__0_A7_1.dat]

1999.94 2038
2000.36 2364
2000.78 2143
2001.20 2245
2001.62 2173
2002.04 2135
2002.47 1962
2002.89 2074
2003.31 2049
2003.73 1851
2004.15 1906
2004.58 1875
2005.00 1711
2005.42 1724
2005.84 1740
2006.26 1803
2006.69 1680
2007.11 1709
2007.53 1779
2007.95 2058
2008.38 2005
2008.80 1936
2009.22 1945
2009.64 1889
2010.07 1946
2010.49 1754
2010.91 1729
2011.33 1877
2011.76 1918
2012.18 1880
2012.60 1937
2013.03 1934
2013.45 1789
2013.87 1770
2014.29 1896
2014.72 1870
2015.14 1813
2015.56 1803
2015.99 1726
2016.41 1813
2016.83 1802
2017.26 1839
2017.68 1935
2018.10 1838
2018.53 1739
2018.95 1829
2019.37 1780
2019.80 1943
2020.22 1778
2020.65 1679
2021.07 1545
2021.49 1714
2021.92 1916
2022.34 1886
2022.76 1844
2023.19 1725
2023.61 1600
2024.04 1767
2024.46 1812
2024.88 1624
2025.31 1822
2025.73 1694
2026.16 1797
2026.58 1769
2027.01 1776
2027.43 1724
2027.85 1726
2028.28 1679
2028.70 1645
2029.13 1689
2029.55 1593
2029.98 1726
2030.40 1673
2030.83 1778
2031.25 1756
2031.68 1706
2032.10 1834
2032.53 1879
2032.95 1896
2033.38 1775
2033.80 1865
2034.23 1874
2034.65 1846
2035.08 1758
2035.50 1685
2035.93 1706
2036.35 1859
2036.78 1765
2037.20 1799
2037.63 1759
2038.06 1891
2038.48 1898
2038.91 1804
2039.33 1823
2039.76 1665
2040.18 1796
2040.61 1837
2041.04 1641
2041.46 1666
2041.89 1714
2042.31 1913
2042.74 1874
2043.17 1718
2043.59 1804
2044.02 1766
2044.44 1815
2044.87 1891
2045.30 1970
2045.72 1878
2046.15 1777
2046.58 1870
2047.00 1929
2047.43 1854
2047.85 1955
2048.28 1940
2048.71 1906
2049.13 2033
2049.56 1937
2049.99 2143
2050.41 1994
2050.84 1937
2051.27 1957
2051.70 1855
2052.12 1806
2052.55 1970
2052.98 1995
2053.40 2005
2053.83 1848
2054.26 1747
2054.69 1879
2055.11 1967
2055.54 1963
2055.97 1947
2056.40 1852
2056.82 1737
2057.25 1857
2057.68 1813
2058.11 1745
2058.53 1861
2058.96 1805
2059.39 1789
2059.82 1789
2060.24 1694
2060.67 1854
2061.10 1912
2061.53 1930
2061.96 1827
2062.38 1844
2062.81 1725
2063.24 1615
2063.67 1785
2064.10 1973
2064.52 2357
2064.95 2294
2065.38 2477
2065.81 2565
2066.24 2458
2066.67 2759
2067.10 2885
2067.52 2976
2067.95 2877
2068.38 2776
2068.81 2683
2069.24 2372
2069.67 2272
2070.10 2161
2070.53 1913
2070.95 1954
2071.38 1863
2071.81 1954
2072.24 1845
2072.67 2049
2073.10 2016
2073.53 2092
2073.96 1921
2074.39 1960
2074.82 1934
2075.25 1982
2075.68 1941
2076.11 2044
2076.53 1977
2076.96 1912
2077.39 1950
2077.82 1954
2078.25 1947
2078.68 1864
2079.11 1822
2079.54 1941
2079.97 2043
2080.40 2080
2080.83 1927
2081.26 1844
2081.69 1728
2082.12 1843
2082.55 1923
2082.98 1919
2083.41 1901
2083.84 2015
2084.27 1875
2084.70 1830
2085.13 1848
2085.57 1919
2086.00 1729
2086.43 1763
2086.86 1727
2087.29 1811
2087.72 1834
2088.15 1864
2088.58 1822
2089.01 1704
2089.44 1646
2089.87 1621
2090.30 1702
2090.73 1897
2091.17 1756
2091.60 1780
2092.03 1798
2092.46 1711
2092.89 1553
2093.32 1698
2093.75 1728
2094.18 1682
2094.62 1775
2095.05 1744
2095.48 1668
2095.91 1762
2096.34 1826
2096.77 1697
2097.20 1755
2097.64 1776
2098.07 1825
2098.50 1655
2098.93 1740
2099.36 1735
2099.80 1813
2100.23 1838
2100.66 1714
2101.09 1660
2101.52 1679
2101.96 1739
2102.39 1771
2102.82 1694
2103.25 1613
2103.69 1636
2104.12 1733
2104.55 1684
2104.98 1590
2105.41 1763
2105.85 1781
2106.28 1708
2106.71 1717
2107.15 1813
2107.58 1885
2108.01 1784
2108.44 1821
2108.88 1740
2109.31 1700
2109.74 1802
2110.18 1820
2110.61 1860
2111.04 1810
2111.47 1830
2111.91 1843
2112.34 1822
2112.77 1850
2113.21 1743
2113.64 1726
2114.07 1795
2114.51 1783
2114.94 1731
2115.37 1648
2115.81 1574
2116.24 1665
2116.68 1573
2117.11 1535
2117.54 1594
2117.98 1736
2118.41 1564
2118.84 1629
2119.28 1738
2119.71 1632
2120.15 1659
2120.58 1667
2121.01 1747
2121.45 1781
2121.88 1630
2122.32 1665
2122.75 1620
2123.19 1659
2123.62 1755
2124.05 1562
2124.49 1611
2124.92 1701
2125.36 1606
2125.79 1722
2126.23 1742
2126.66 1792
2127.10 1664
2127.53 1665
2127.97 1655
2128.40 1684
2128.84 1727
2129.27 1704
2129.71 1712
2130.14 1767
2130.58 1758
2131.01 1723
2131.45 1701
2131.88 1789
2132.32 1736
2132.75 1871
2133.19 1657
2133.62 1695
2134.06 1665
2134.49 1658
2134.93 1643
2135.37 1625
2135.80 1616
2136.24 1638
2136.67 1672
2137.11 1672
2137.54 1769
2137.98 1640
2138.42 1651
2138.85 1556
2139.29 1602
2139.72 1633
2140.16 1703
2140.60 1676
2141.03 1724
2141.47 1574
2141.90 1666
2142.34 1627
2142.78 1648
2143.21 1569
2143.65 1533
2144.09 1658
2144.52 1653
2144.96 1570
2145.40 1465
2145.83 1483
2146.27 1619
2146.71 1546
2147.14 1636
2147.58 1638
2148.02 1572
2148.45 1640
2148.89 1584
2149.33 1650
2149.76 1638
2150.20 1676
2150.64 1761
2151.08 1800
2151.51 1769
2151.95 1636
2152.39 1488
2152.83 1689
2153.26 1701
2153.70 1817
2154.14 1773
2154.58 1645
2155.01 1629
2155.45 1674
2155.89 1558
2156.33 1669
2156.76 1704
2157.20 1728
2157.64 1799
2158.08 1593
2158.52 1741
2158.95 1700
2159.39 1673
2159.83 1765
2160.27 1811
2160.71 1747
2161.14 1700
2161.58 1815
2162.02 1756
2162.46 1767
2162.90 1781
2163.34 1930
2163.77 1808
2164.21 1749
2164.65 1771
2165.09 1776
2165.53 1673
2165.97 1566
2166.41 1646
2166.84 1703
2167.28 1720
2167.72 1794
2168.16 1892
2168.60 1828
2169.04 1940
2169.48 1785
2169.92 1889
2170.36 1875
2170.80 1825
2171.23 2056
2171.67 1963
2172.11 2111
2172.55 2079
2172.99 2045
2173.43 2113
2173.87 2262
2174.31 2420
2174.75 2377
2175.19 2438
2175.63 2628
2176.07 2798
2176.51 2681
2176.95 2405
2177.39 2341
2177.83 2324
2178.27 2314
2178.71 2167
2179.15 2145
2179.59 2280
2180.03 1909
2180.47 1921
2180.91 1734
2181.35 1812
2181.79 1845
2182.23 1695
2182.67 1726
2183.11 1678
2183.55 1712
2183.99 1680
2184.43 1612
2184.87 1672
2185.31 1675
2185.75 1738
2186.20 1832
2186.64 1759
2187.08 1711
2187.52 1835
2187.96 1733
2188.40 1748
2188.84 1869
2189.28 1793
2189.72 1803
2190.16 1766
2190.61 1704
2191.05 1687
2191.49 1722
2191.93 1779
2192.37 1909
2192.81 1797
2193.25 1813
2193.69 1710
2194.14 1854
2194.58 1766
2195.02 1825
2195.46 1974
2195.90 1823
2196.34 2021
2196.79 2080
2197.23 1987
2197.67 1876
2198.11 1950
2198.55 1906
2199.00 1949
2199.44 1791
2199.88 1777
2200.32 1717
2200.76 1664
2201.21 1794
2201.65 1852
2202.09 1781
2202.53 1690
2202.98 1746
2203.42 1717
2203.86 1810
2204.30 1730
2204.75 1897
2205.19 1797
2205.63 1738
2206.07 1722
2206.52 1628
2206.96 1734
2207.40 1815
2207.85 1797
2208.29 1656
2208.73 1663
2209.18 1690
2209.62 1738
2210.06 1693
2210.50 1809
2210.95 1808
2211.39 1743
2211.83 1767
2212.28 1813
2212.72 1882
2213.16 1734
2213.61 1773
2214.05 1799
2214.50 1779
2214.94 1816
2215.38 1771
2215.83 1672
2216.27 1696
2216.71 1607
2217.16 1609
2217.60 1659
2218.05 1713
2218.49 1748
2218.93 1587
2219.38 1551
2219.82 1652
2220.27 1730
2220.71 1649
2221.15 1823
2221.60 1832
2222.04 1790
2222.49 1719
2222.93 1809
2223.38 1814
2223.82 1739
2224.27 1739
2224.71 1923
2225.15 1939
2225.60 1961
2226.04 1927
2226.49 1726
2226.93 1894
2227.38 1849
2227.82 1750
2228.27 1786
2228.71 2030
2229.16 1926
2229.60 1817
2230.05 1821
2230.49 1759
2230.94 1734
2231.38 1807
2231.83 1819
2232.28 1786
2232.72 1821
2233.17 1790
2233.61 1816
2234.06 1738
2234.50 1606
2234.95 1669
2235.39 1801
2235.84 1622
2236.29 1756
2236.73 1816
2237.18 1795
2237.62 1657
2238.07 1724
2238.52 1635
2238.96 1634
2239.41 1609
2239.85 1665
2240.30 1622
2240.75 1595
2241.19 1522
2241.64 1506
2242.08 1614
2242.53 1655
2242.98 1610
2243.42 1697
2243.87 1683
2244.32 1549
2244.76 1529
2245.21 1491
2245.66 1551
2246.10 1586
2246.55 1713
2247.00 1615
2247.44 1635
2247.89 1482
2248.34 1690
2248.79 1541
2249.23 1444
2249.68 1585
2250.13 1686
2250.57 1654
2251.02 1614
2251.47 1413
2251.92 1705
2252.36 1683
2252.81 1637
2253.26 1578
2253.71 1817
2254.15 1713
2254.60 1641
2255.05 1598
2255.50 1678
2255.94 1486
2256.39 1501
2256.84 1587
2257.29 1625
2257.74 1679
2258.18 1532
2258.63 1452
2259.08 1442
2259.53 1615
2259.98 1525
2260.42 1494
2260.87 1608
2261.32 1661
2261.77 1562
2262.22 1583
2262.67 1623
2263.11 1645
2263.56 1665
2264.01 1867
2264.46 1735
2264.91 1783
2265.36 1637
2265.81 1575
2266.25 1751
2266.70 1623
2267.15 1853
2267.60 1722
2268.05 1665
2268.50 1720
2268.95 1698
2269.40 1543
2269.85 1590
2270.29 1635
2270.74 1531
2271.19 1728
2271.64 1555
2272.09 1670
2272.54 1756
2272.99 1684
2273.44 1630
2273.89 1766
2274.34 1506
2274.79 1548
2275.24 1514
2275.69 1645
2276.14 1701
2276.59 1828
2277.04 1686
2277.49 1515
2277.94 1632
2278.39 1643
2278.84 1605
2279.29 1558
2279.74 1732
2280.19 1654
2280.64 1645
2281.09 1619
2281.54 1612
2281.99 1637
2282.44 1691
2282.89 1684
2283.34 1696
2283.79 1622
2284.24 1732
2284.69 1509
2285.14 1583
2285.59 1654
2286.04 1735
2286.49 1579
2286.94 1592
2287.40 1549
2287.85 1601
2288.30 1572
2288.75 1681
2289.20 1843
2289.65 1935
2290.10 1780
2290.55 1763
2291.00 1948
2291.46 2106
2291.91 2000
2292.36 1953
2292.81 2250
2293.26 2181
2293.71 2106
2294.16 2118
2294.62 1921
2295.07 1936
2295.52 1827
2295.97 1884
2296.42 1859
2296.87 1760
2297.33 1561
2297.78 1761
2298.23 1641
2298.68 1619
2299.13 1593
2299.59 1560
2300.04 1502
2300.49 1627
2300.94 1773
2301.39 1675
2301.85 1638
2302.30 1605
2302.75 1699
2303.20 1647
2303.66 1617
2304.11 1529
2304.56 1569
2305.01 1735
2305.47 1595
2305.92 1590
2306.37 1671
2306.82 1600
2307.28 1608
2307.73 1702
2308.18 1780
2308.64 1719
2309.09 1728
2309.54 1844
2309.99 1639
2310.45 1606
2310.90 1698
2311.35 1603
2311.81 1730
2312.26 1762
2312.71 1781
2313.17 1893
2313.62 1797
2314.07 1688
2314.53 1668
2314.98 1678
2315.43 1681
2315.89 1709
2316.34 1662
2316.80 1809
2317.25 1882
2317.70 1765
2318.16 1845
2318.61 1819
2319.07 1788
2319.52 1655
2319.97 1639
2320.43 1811
2320.88 1749
2321.34 1750
2321.79 1860
2322.24 1804
2322.70 1687
2323.15 1856
2323.61 1939
2324.06 1898
2324.52 1872
2324.97 1929
2325.43 1928
2325.88 1874
2326.33 2065
2326.79 2297
2327.24 2362
2327.70 2223
2328.15 2314
2328.61 2410
2329.06 2244
2329.52 2193
2329.97 2288
2330.43 2215
2330.88 2216
2331.34 2383
2331.79 2337
2332.25 2323
2332.70 2439
2333.16 2369
2333.62 2118
2334.07 1937
2334.53 2081
2334.98 1898
2335.44 1874
2335.89 1658
2336.35 1829
2336.80 1769
2337.26 1834
2337.72 1836
2338.17 1808
2338.63 1699
2339.08 1705
2339.54 1684
2340.00 1732
2340.45 1873
2340.91 1801
2341.36 1683
2341.82 1674
2342.28 1711
2342.73 1830
2343.19 1923
2343.65 1747
2344.10 1622
2344.56 1664
2345.01 1681
2345.47 1718
2345.93 1649
2346.38 1725
2346.84 1624
2347.30 1687
2347.75 1603
2348.21 1630
2348.67 1649
2349.13 1637
2349.58 1735
2350.04 1530
2350.50 1544
2350.95 1469
2351.41 1717
2351.87 1733
2352.32 1548
2352.78 1570
2353.24 1599
2353.70 1538
2354.15 1692
2354.61 1679
2355.07 1642
2355.53 1514
2355.98 1569
2356.44 1489
2356.90 1473
2357.36 1487
2357.81 1584
2358.27 1585
2358.73 1587
2359.19 1585
2359.65 1469
2360.10 1403
2360.56 1465
2361.02 1603
2361.48 1516
2361.94 1569
2362.39 1607
2362.85 1583
2363.31 1533
2363.77 1510
2364.23 1746
2364.69 1697
2365.14 1541
2365.60 1622
2366.06 1559
2366.52 1628
2366.98 1720
2367.44 1692
2367.90 1723
2368.35 1619
2368.81 1668
2369.27 1721
2369.73 1729
2370.19 1677
2370.65 1643
2371.11 1669
2371.57 1754
2372.03 1697
2372.49 1724
2372.94 1662
2373.40 1731
2373.86 1633
2374.32 1725
2374.78 1717
2375.24 1765
2375.70 1810
2376.16 1751
2376.62 1760
2377.08 1777
2377.54 1821
2378.00 1948
2378.46 1756
2378.92 1794
2379.38 1860
2379.84 1669
2380.30 1714
2380.76 1669
2381.22 1527
2381.68 1568
2382.14 1506
2382.60 1580
2383.06 1535
2383.52 1461
2383.98 1462
2384.44 1514
2384.90 1503
2385.36 1425
2385.82 1407
2386.28 1418
2386.74 1472
2387.20 1490
2387.66 1398
2388.12 1366
2388.58 1467
2389.05 1543
2389.51 1434
2389.97 1542
2390.43 1506
2390.89 1501
2391.35 1528
2391.81 1611
2392.27 1580
2392.73 1434
2393.19 1458
2393.66 1497
2394.12 1606
2394.58 1644
2395.04 1553
2395.50 1533
2395.96 1613
2396.42 1577
2396.89 1494
2397.35 1440
2397.81 1452
2398.27 1441
2398.73 1479
2399.19 1521
2399.66 1481
2400.12 1341
2400.58 1377
2401.04 1547
2401.50 1567
2401.97 1394
2402.43 1465
2402.89 1392
2403.35 1417
2403.81 1445
2404.28 1434
2404.74 1459
2405.20 1414
2405.66 1369
2406.13 1433
2406.59 1448
2407.05 1472
2407.51 1474
2407.98 1547
2408.44 1620
2408.90 1462
2409.36 1605
2409.83 1455
2410.29 1466
2410.75 1574
2411.21 1377
2411.68 1476
2412.14 1554
2412.60 1541
2413.07 1531
2413.53 1536
2413.99 1592
2414.46 1562
2414.92 1632
2415.38 1567
2415.85 1620
2416.31 1555
2416.77 1633
2417.24 1549
2417.70 1586
2418.16 1523
2418.63 1697
2419.09 1680
2419.55 1593
2420.02 1647
2420.48 1672
2420.95 1718
2421.41 1677
2421.87 1719
2422.34 1702
2422.80 1695
2423.27 1597
2423.73 1642
2424.19 1611
2424.66 1550
2425.12 1549
2425.59 1640
2426.05 1673
2426.52 1815
2426.98 1784
2427.44 1635
2427.91 1647
2428.37 1662
2428.84 1445
2429.30 1405
2429.77 1451
2430.23 1566
2430.70 1571
2431.16 1545
2431.63 1649
2432.09 1612
2432.56 1421
2433.02 1545
2433.49 1537
2433.95 1515
2434.42 1457
2434.88 1517
2435.35 1543
2435.81 1666
2436.28 1560
2436.74 1575
2437.21 1579
2437.67 1608
2438.14 1554
2438.60 1495
2439.07 1658
2439.54 1652
2440.00 1595
2440.47 1531
2440.93 1544
2441.40 1631
2441.86 1616
2442.33 1605
2442.80 1636
2443.26 1548
2443.73 1647
2444.19 1739
2444.66 1622
2445.13 1478
2445.59 1566
2446.06 1589
2446.53 1414
2446.99 1397
2447.46 1455
2447.92 1550
2448.39 1448
2448.86 1479
2449.32 1446
2449.79 1511
2450.26 1429
2450.72 1583
2451.19 1439
2451.66 1554
2452.12 1535
2452.59 1517
2453.06 1509
2453.53 1482
2453.99 1541
2454.46 1420
2454.93 1605
2455.39 1502
2455.86 1501
2456.33 1594
2456.80 1513
2457.26 1555
2457.73 1545
2458.20 1572
2458.66 1512
2459.13 1532
2459.60 1539
2460.07 1536
2460.54 1519
2461.00 1379
2461.47 1508
2461.94 1558
2462.41 1572
2462.87 1449
2463.34 1434
2463.81 1494
2464.28 1529
2464.75 1521
2465.21 1391
2465.68 1422
2466.15 1483
2466.62 1529
2467.09 1453
2467.55 1556
2468.02 1688
2468.49 1620
2468.96 1582
2469.43 1606
2469.90 1532
2470.37 1607
2470.83 1554
2471.30 1486
2471.77 1555
2472.24 1570
2472.71 1493
2473.18 1516
2473.65 1491
2474.12 1571
2474.58 1529
2475.05 1419
2475.52 1535
2475.99 1584
2476.46 1475
2476.93 1612
2477.40 1470
2477.87 1430
2478.34 1457
2478.81 1528
2479.28 1637
2479.75 1561
2480.22 1377
2480.68 1345
2481.15 1560
2481.62 1404
2482.09 1469
2482.56 1490
2483.03 1361
2483.50 1382
2483.97 1333
2484.44 1311
2484.91 1438
2485.38 1395
2485.85 1435
2486.32 1504
2486.79 1427
2487.26 1441
2487.73 1562
2488.20 1463
2488.67 1421
2489.14 1416
2489.61 1342
2490.08 1382
2490.56 1511
2491.03 1554
2491.50 1571
2491.97 1364
2492.44 1418
2492.91 1501
2493.38 1448
2493.85 1455
2494.32 1536
2494.79 1527
2495.26 1369
2495.73 1520
2496.20 1525
2496.68 1489
2497.15 1543
2497.62 1453
2498.09 1452
2498.56 1437
2499.03 1653
2499.50 1559
2499.97 1553
2500.45 1488
2500.92 1445
2501.39 1402
2501.86 1330
2502.33 1226
2502.80 1354
2503.28 1437
2503.75 1443
2504.22 1445
2504.69 1430
2505.16 1357
2505.63 1431
2506.11 1460
2506.58 1318
2507.05 1470
2507.52 1435
2507.99 1536
2508.47 1489
2508.94 1371
2509.41 1406
2509.88 1500
2510.36 1461
2510.83 1534
2511.30 1541
2511.77 1692
2512.25 1535
2512.72 1428
2513.19 1495
2513.66 1577
2514.14 1567
2514.61 1506
2515.08 1387
2515.55 1420
2516.03 1487
2516.50 1567
2516.97 1464
2517.45 1538
2517.92 1595
2518.39 1585
2518.87 1598
2519.34 1610
2519.81 1529
2520.28 1560
2520.76 1487
2521.23 1644
2521.70 1610
2522.18 1475
2522.65 1451
2523.13 1663
2523.60 1597
2524.07 1501
2524.55 1536
2525.02 1399
2525.49 1382
2525.97 1408
2526.44 1415
2526.92 1502
2527.39 1410
2527.86 1442
2528.34 1524
2528.81 1565
2529.29 1563
2529.76 1506
2530.23 1486
2530.71 1640
2531.18 1640
2531.66 1682
2532.13 1641
2532.61 1582
2533.08 1502
2533.55 1542
2534.03 1481
2534.50 1588
2534.98 1579
2535.45 1478
2535.93 1624
2536.40 1569
2536.88 1614
2537.35 1497
2537.83 1562
2538.30 1626
2538.78 1629
2539.25 1609
2539.73 1646
2540.20 1733
2540.68 1714
2541.15 1765
2541.63 1676
2542.10 1763
2542.58 1885
2543.05 1777
2543.53 1683
2544.01 1663
2544.48 1734
2544.96 1751
2545.43 1775
2545.91 1788
2546.38 1820
2546.86 1797
2547.34 1749
2547.81 1692
2548.29 1697
2548.76 1650
2549.24 1717
2549.71 1746
2550.19 1634
2550.67 1689
2551.14 1769
2551.62 1592
2552.10 1464
2552.57 1679
2553.05 1694
2553.52 1632
2554.00 1753
2554.48 1807
2554.95 1681
2555.43 1608
2555.91 1538
2556.38 1591
2556.86 1613
2557.34 1574
2557.81 1588
2558.29 1419
2558.77 1527
2559.24 1524
2559.72 1624
2560.20 1605
2560.68 1555
2561.15 1428
2561.63 1534
2562.11 1428
2562.58 1410
2563.06 1406
2563.54 1380
2564.02 1406
2564.49 1553
2564.97 1504
2565.45 1416
2565.93 1481
2566.40 1499
2566.88 1481
2567.36 1487
2567.84 1543
2568.31 1407
2568.79 1367
2569.27 1334
2569.75 1269
2570.23 1407
2570.70 1426
2571.18 1448
2571.66 1604
2572.14 1493
2572.62 1398
2573.10 1421
2573.57 1447
2574.05 1386
2574.53 1525
2575.01 1412
2575.49 1312
2575.97 1415
2576.44 1253
2576.92 1217
2577.40 1290
2577.88 1326
2578.36 1432
2578.84 1400
2579.32 1363
2579.79 1356
2580.27 1347
2580.75 1285
2581.23 1334
2581.71 1441
2582.19 1411
2582.67 1332
2583.15 1286
2583.63 1313
2584.11 1274
2584.59 1255
2585.07 1442
2585.54 1378
2586.02 1419
2586.50 1263
2586.98 1249
2587.46 1371
2587.94 1392
2588.42 1335
2588.90 1345
2589.38 1430
2589.86 1510
2590.34 1414
2590.82 1422
2591.30 1404
2591.78 1421
2592.26 1399
2592.74 1380
2593.22 1437
2593.70 1446
2594.18 1527
2594.66 1387
2595.14 1427
2595.62 1344
2596.10 1330
2596.58 1372
2597.06 1201
2597.54 1296
2598.02 1381
2598.50 1223
2598.98 1345
2599.47 1362
2599.95 1390
2600.43 1381
2600.91 1405
2601.39 1404
2601.87 1406
2602.35 1493
2602.83 1382
2603.31 1424
2603.79 1349
2604.27 1478
2604.76 1439
2605.24 1432
2605.72 1408
2606.20 1407
2606.68 1363
2607.16 1305
2607.64 1354
2608.13 1439
2608.61 1416
2609.09 1460
2609.57 1538
2610.05 1402
2610.53 1409
2611.01 1350
2611.50 1282
2611.98 1450
2612.46 1447
2612.94 1507
2613.42 1441
2613.91 1380
2614.39 1489
2614.87 1427
2615.35 1365
2615.83 1501
2616.32 1413
2616.80 1411
2617.28 1411
2617.76 1413
2618.25 1435
2618.73 1462
2619.21 1450
2619.69 1382
2620.18 1473
2620.66 1399
2621.14 1362
2621.62 1356
2622.11 1356
2622.59 1307
2623.07 1339
2623.56 1360
2624.04 1424
2624.52 1375
2625.00 1358
2625.49 1423
2625.97 1356
2626.45 1401
2626.94 1507
2627.42 1448
2627.90 1428
2628.39 1456
2628.87 1461
2629.35 1543
2629.84 1553
2630.32 1523
2630.80 1585
2631.29 1606
2631.77 1496
2632.26 1531
2632.74 1620
2633.22 1684
2633.71 1477
2634.19 1590
2634.67 1492
2635.16 1558
2635.64 1521
2636.13 1324
2636.61 1312
2637.09 1419
2637.58 1510
2638.06 1512
2638.55 1420
2639.03 1357
2639.52 1392
2640.00 1253
2640.48 1452
2640.97 1440
2641.45 1435
2641.94 1673
2642.42 1351
2642.91 1409
2643.39 1398
2643.88 1438
2644.36 1440
2644.85 1350
2645.33 1310
2645.82 1260
2646.30 1314
2646.79 1414
2647.27 1377
2647.76 1440
2648.24 1447
2648.73 1489
2649.21 1493
2649.70 1350
2650.18 1438
2650.67 1420
2651.15 1336
2651.64 1269
2652.12 1406
2652.61 1389
2653.10 1330
2653.58 1393
2654.07 1533
2654.55 1412
2655.04 1314
2655.52 1296
2656.01 1351
2656.50 1363
2656.98 1429
2657.47 1399
2657.95 1323
2658.44 1502
2658.93 1378
2659.41 1306
2659.90 1390
2660.39 1434
2660.87 1399
2661.36 1502
2661.84 1520
2662.33 1530
2662.82 1438
2663.30 1460
2663.79 1574
2664.28 1548
2664.76 1405
2665.25 1539
2665.74 1454
2666.22 1418
2666.71 1334
2667.20 1387
2667.68 1516
2668.17 1519
2668.66 1470
2669.15 1420
2669.63 1418
2670.12 1395
2670.61 1438
2671.09 1472
2671.58 1425
2672.07 1423
2672.56 1368
2673.04 1517
2673.53 1581
2674.02 1570
2674.51 1555
2674.99 1623
2675.48 1704
2675.97 1787
2676.46 1755
2676.95 1668
2677.43 1663
2677.92 1747
2678.41 1699
2678.90 1690
2679.38 1635
2679.87 1672
2680.36 1561
2680.85 1446
2681.34 1442
2681.83 1295
2682.31 1283
2682.80 1249
2683.29 1246
2683.78 1306
2684.27 1498
2684.76 1533
2685.24 1361
2685.73 1489
2686.22 1469
2686.71 1167
2687.20 1311
2687.69 1427
2688.18 1384
2688.67 1382
2689.15 1387
2689.64 1338
2690.13 1318
2690.62 1399
2691.11 1355
2691.60 1402
2692.09 1475
2692.58 1545
2693.07 1415
2693.56 1403
2694.05 1418
2694.54 1427
2695.02 1336
2695.51 1333
2696.00 1410
2696.49 1445
2696.98 1296
2697.47 1365
2697.96 1446
2698.45 1441
2698.94 1426
2699.43 1440
2699.92 1464
2700.41 1432
2700.90 1360
2701.39 1313
2701.88 1435
2702.37 1310
2702.86 1292
2703.35 1370
2703.84 1339
2704.33 1301
2704.82 1398
2705.31 1321
2705.80 1312
2706.29 1364
2706.78 1344
2707.27 1360
2707.77 1379
2708.26 1360
2708.75 1254
2709.24 1314
2709.73 1374
2710.22 1417
2710.71 1381
2711.20 1178
2711.69 1308
2712.18 1294
2712.67 1402
2713.16 1402
2713.66 1391
2714.15 1441
2714.64 1504
2715.13 1434
2715.62 1313
2716.11 1287
2716.60 1368
2717.10 1299
2717.59 1245
2718.08 1289
2718.57 1275
2719.06 1228
2719.55 1190
2720.04 1360
2720.54 1428
2721.03 1372
2721.52 1355
2722.01 1475
2722.50 1358
2723.00 1424
2723.49 1611
2723.98 1548
2724.47 1602
2724.96 1653
2725.46 1571
2725.95 1368
2726.44 1401
2726.93 1458
2727.43 1404
2727.92 1406
2728.41 1476
2728.90 1403
2729.40 1367
2729.89 1368
2730.38 1369
2730.87 1354
2731.37 1480
2731.86 1578
2732.35 1520
2732.84 1420
2733.34 1441
2733.83 1442
2734.32 1451
2734.82 1308
2735.31 1347
2735.80 1503
2736.30 1348
2736.79 1294
2737.28 1326
2737.78 1337
2738.27 1449
2738.76 1393
2739.26 1409
2739.75 1513
2740.24 1452
2740.74 1465
2741.23 1445
2741.72 1349
2742.22 1493
2742.71 1488
2743.21 1549
2743.70 1467
2744.19 1494
2744.69 1472
2745.18 1437
2745.67 1405
2746.17 1480
2746.66 1406
2747.16 1565
2747.65 1417
2748.15 1472
2748.64 1552
2749.13 1464
2749.63 1445
2750.12 1443
2750.62 1399
2751.11 1562
2751.61 1457
2752.10 1485
2752.60 1453
2753.09 1457
2753.59 1394
2754.08 1418
2754.57 1451
2755.07 1379
2755.56 1417
2756.06 1407
2756.55 1394
2757.05 1358
2757.54 1447
2758.04 1355
2758.53 1302
2759.03 1292
2759.53 1361
2760.02 1371
2760.52 1377
2761.01 1585
2761.51 1439
2762.00 1324
2762.50 1476
2762.99 1338
2763.49 1399
2763.98 1331
2764.48 1350
2764.98 1490
2765.47 1359
2765.97 1394
2766.46 1372
2766.96 1390
2767.46 1418
2767.95 1324
2768.45 1338
2768.94 1289
2769.44 1348
2769.94 1429
2770.43 1382
2770.93 1298
2771.43 1342
2771.92 1372
2772.42 1314
2772.91 1314
2773.41 1454
2773.91 1441
2774.40 1490
2774.90 1491
2775.40 1470
2775.89 1517
2776.39 1610
2776.89 1705
2777.38 1580
2777.88 1685
2778.38 1834
2778.88 1720
2779.37 1730
2779.87 1702
2780.37 1670
2780.86 1671
2781.36 1573
2781.86 1604
2782.36 1430
2782.85 1377
2783.35 1382
2783.85 1435
2784.35 1412
2784.84 1410
2785.34 1517
2785.84 1457
2786.34 1506
2786.83 1284
2787.33 1393
2787.83 1335
2788.33 1231
2788.82 1362
2789.32 1280
2789.82 1229
2790.32 1257
2790.82 1374
2791.31 1302
2791.81 1261
2792.31 1193
2792.81 1256
2793.31 1197
2793.81 1259
2794.30 1269
2794.80 1310
2795.30 1268
2795.80 1399
2796.30 1405
2796.80 1420
2797.30 1470
2797.79 1399
2798.29 1383
2798.79 1391
2799.29 1426
2799.79 1423
2800.29 1404
2800.79 1448
2801.29 1476
2801.79 1406
2802.28 1360
2802.78 1487
2803.28 1404
2803.78 1481
2804.28 1507
2804.78 1484
2805.28 1539
2805.78 1613
2806.28 1674
2806.78 1686
2807.28 1535
2807.78 1667
2808.28 1600
2808.78 1748
2809.28 1774
2809.78 1596
2810.28 1753
2810.78 1671
2811.28 1796
2811.78 1719
2812.28 1592
2812.78 1516
2813.28 1387
2813.78 1506
2814.28 1557
2814.78 1427
2815.28 1506
2815.78 1545
2816.28 1448
2816.78 1451
2817.28 1449
2817.78 1320
2818.28 1323
2818.78 1415
2819.28 1475
2819.78 1434
2820.28 1378
2820.78 1436
2821.28 1356
2821.78 1418
2822.29 1396
2822.79 1413
2823.29 1439
2823.79 1349
2824.29 1341
2824.79 1375
2825.29 1348
2825.79 1420
2826.29 1482
2826.79 1330
2827.30 1243
2827.80 1291
2828.30 1301
2828.80 1335
2829.30 1247
2829.80 1203
2830.31 1227
2830.81 1231
2831.31 1286
2831.81 1370
2832.31 1266
2832.81 1240
2833.32 1212
2833.82 1339
2834.32 1351
2834.82 1279
2835.32 1253
2835.83 1286
2836.33 1309
2836.83 1294
2837.33 1321
2837.83 1373
2838.34 1427
2838.84 1509
2839.34 1314
2839.84 1395
2840.35 1425
2840.85 1441
2841.35 1367
2841.85 1395
2842.36 1506
2842.86 1334
2843.36 1358
2843.86 1491
2844.37 1438
2844.87 1323
2845.37 1342
2845.88 1294
2846.38 1300
2846.88 1398
2847.39 1430
2847.89 1417
2848.39 1364
2848.90 1334
2849.40 1352
2849.90 1448
2850.41 1487
2850.91 1447
2851.41 1347
2851.92 1434
2852.42 1379
2852.92 1403
2853.43 1426
2853.93 1445
2854.43 1329
2854.94 1321
2855.44 1279
2855.95 1226
2856.45 1354
2856.95 1337
2857.46 1307
2857.96 1343
2858.47 1347
2858.97 1286
2859.47 1317
2859.98 1409
2860.48 1340
2860.99 1296
2861.49 1350
2861.99 1478
2862.50 1489
2863.00 1354
2863.51 1357
2864.01 1319
2864.52 1228
2865.02 1293
2865.53 1279
2866.03 1323
2866.54 1263
2867.04 1321
2867.55 1281
2868.05 1227
2868.56 1269
2869.06 1329
2869.57 1430
2870.07 1419
2870.58 1389
2871.08 1445
2871.59 1361
2872.09 1364
2872.60 1475
2873.10 1403
2873.61 1379
2874.11 1445
2874.62 1445
2875.12 1524
2875.63 1443
2876.14 1455
2876.64 1524
2877.15 1515
2877.65 1388
2878.16 1389
2878.66 1422
2879.17 1426
2879.68 1388
2880.18 1486
2880.69 1420
2881.19 1464
2881.70 1437
2882.21 1358
2882.71 1361
2883.22 1399
2883.73 1361
2884.23 1390
2884.74 1391
2885.25 1414
2885.75 1451
2886.26 1480
2886.76 1508
2887.27 1353
2887.78 1282
2888.28 1358
2888.79 1564
2889.30 1386
2889.81 1471
2890.31 1480
2890.82 1446
2891.33 1520
2891.83 1429
2892.34 1413
2892.85 1324
2893.35 1469
2893.86 1526
2894.37 1608
2894.88 1591
2895.38 1691
2895.89 1903
2896.40 2139
2896.91 1842
2897.41 1831
2897.92 2004
2898.43 1984
2898.94 1828
2899.44 1970
2899.95 1920
2900.46 1829
2900.97 1619
2901.47 1513
2901.98 1538
2902.49 1646
2903.00 1758
2903.51 1505
2904.01 1395
2904.52 1530
2905.03 1388
2905.54 1493
2906.05 1602
2906.56 1553
2907.06 1482
2907.57 1604
2908.08 1428
2908.59 1518
2909.10 1421
2909.61 1425
2910.12 1381
2910.62 1372
2911.13 1427
2911.64 1363
2912.15 1320
2912.66 1293
2913.17 1477
2913.68 1330
2914.19 1270
2914.69 1313
2915.20 1425
2915.71 1255
2916.22 1289
2916.73 1334
2917.24 1463
2917.75 1487
2918.26 1484
2918.77 1333
2919.28 1268
2919.79 1382
2920.30 1544
2920.81 1591
2921.32 1319
2921.83 1428
2922.34 1402
2922.85 1467
2923.36 1328
2923.86 1474
2924.37 1322
2924.88 1452
2925.39 1565
2925.90 1516
2926.41 1432
2926.92 1483
2927.43 1590
2927.95 1462
2928.46 1446
2928.97 1508
2929.48 1501
2929.99 1491
2930.50 1520
2931.01 1378
2931.52 1321
2932.03 1489
2932.54 1420
2933.05 1382
2933.56 1387
2934.07 1402
2934.58 1313
2935.09 1311
2935.60 1316
2936.11 1299
2936.62 1222
2937.14 1236
2937.65 1330
2938.16 1434
2938.67 1375
2939.18 1332
2939.69 1293
2940.20 1454
2940.71 1427
2941.23 1259
2941.74 1335
2942.25 1327
2942.76 1230
2943.27 1320
2943.78 1382
2944.29 1451
2944.81 1279
2945.32 1300
2945.83 1281
2946.34 1383
2946.85 1409
2947.36 1365
2947.88 1389
2948.39 1374
2948.90 1478
2949.41 1394
2949.92 1428
2950.44 1285
2950.95 1457
2951.46 1413
2951.97 1300
2952.49 1290
2953.00 1245
2953.51 1285
2954.02 1321
2954.54 1308
2955.05 1325
2955.56 1317
2956.07 1273
2956.59 1423
2957.10 1334
2957.61 1249
2958.12 1297
2958.64 1242
2959.15 1363
2959.66 1352
2960.18 1280
2960.69 1332
2961.20 1302
2961.72 1391
2962.23 1467
2962.74 1421
2963.26 1451
2963.77 1442
2964.28 1525
2964.80 1407
2965.31 1366
2965.82 1289
2966.34 1293
2966.85 1301
2967.36 1369
2967.88 1378
2968.39 1358
2968.90 1382
2969.42 1391
2969.93 1276
2970.45 1321
2970.96 1339
2971.47 1371
2971.99 1398
2972.50 1218
2973.02 1227
2973.53 1280
2974.04 1263
2974.56 1245
2975.07 1280
2975.59 1372
2976.10 1422
2976.62 1467
2977.13 1391
2977.64 1332
2978.16 1376
2978.67 1349
2979.19 1466
2979.70 1402
2980.22 1407
2980.73 1490
2981.25 1461
2981.76 1400
2982.28 1645
2982.79 1563
2983.31 1460
2983.82 1505
2984.34 1554
2984.85 1459
2985.37 1406
2985.88 1574
2986.40 1674
2986.91 1481
2987.43 1647
2987.94 1587
2988.46 1546
2988.97 1578
2989.49 1602
2990.01 1666
2990.52 1588
2991.04 1673
2991.55 1675
2992.07 1685
2992.58 1540
2993.10 1657
2993.62 1577
2994.13 1638
2994.65 1690
2995.16 1766
2995.68 1724
2996.20 1543
2996.71 1683
2997.23 1754
2997.74 1769
2998.26 1754
2998.78 1773
2999.29 1850
2999.81 1943
3000.33 1845
3000.84 1941
3001.36 1992
3001.88 2108
3002.39 2402
3002.91 2478
3003.43 2822
3003.94 3131
3004.46 3100
3004.98 3594
3005.49 3897
3006.01 3906
3006.53 4075
3007.04 4323
3007.56 4048
3008.08 3909
3008.60 3745
3009.11 3483
3009.63 3160
3010.15 2996
3010.66 2508
3011.18 2304
3011.70 1979
3012.22 1756
3012.73 1843
3013.25 1648
3013.77 1644
3014.29 1754
3014.81 1729
3015.32 1746
3015.84 1629
3016.36 1580
3016.88 1628
3017.39 1529
3017.91 1555
3018.43 1744
3018.95 1652
3019.47 1583
3019.98 1656
3020.50 1775
3021.02 1761
3021.54 1511
3022.06 1705
3022.58 1591
3023.09 1718
3023.61 1741
3024.13 1753
3024.65 1730
3025.17 1697
3025.69 1654
3026.21 1655
3026.72 1777
3027.24 1719
3027.76 1744
3028.28 1626
3028.80 1662
3029.32 1648
3029.84 1595
3030.36 1572
3030.88 1607
3031.40 1648
3031.91 1522
3032.43 1450
3032.95 1561
3033.47 1544
3033.99 1477
3034.51 1417
3035.03 1610
3035.55 1479
3036.07 1580
3036.59 1668
3037.11 1727
3037.63 1529
3038.15 1607
3038.67 1621
3039.19 1592
3039.71 1545
3040.23 1563
3040.75 1651
3041.27 1525
3041.79 1658
3042.31 1611
3042.83 1572
3043.35 1603
3043.87 1565
3044.39 1407
3044.91 1463
3045.43 1466
3045.95 1640
3046.47 1707
3046.99 1481
3047.51 1503
3048.03 1473
3048.55 1523
3049.07 1445
3049.59 1512
3050.11 1544
3050.63 1524
3051.16 1498
3051.68 1468
3052.20 1491
3052.72 1476
3053.24 1461
3053.76 1454
3054.28 1392
3054.80 1340
3055.32 1450
3055.84 1390
3056.37 1410
3056.89 1308
3057.41 1444
3057.93 1353
3058.45 1472
3058.97 1381
3059.49 1378
3060.02 1381
3060.54 1464
3061.06 1481
3061.58 1477
3062.10 1541
3062.62 1590
3063.15 1508
3063.67 1459
3064.19 1496
3064.71 1535
3065.23 1587
3065.76 1652
3066.28 1564
3066.80 1495
3067.32 1534
3067.85 1573
3068.37 1620
3068.89 1605
3069.41 1594
3069.93 1651
3070.46 1640
3070.98 1594
3071.50 1587
3072.02 1449
3072.55 1590
3073.07 1564
3073.59 1606
3074.12 1572
3074.64 1549
3075.16 1630
3075.68 1589
3076.21 1562
3076.73 1679
3077.25 1679
3077.78 1629
3078.30 1629
3078.82 1680
3079.35 1667
3079.87 1649
3080.39 1793
3080.92 1771
3081.44 1760
3081.96 1853
3082.49 1911
3083.01 1958
3083.53 2044
3084.06 1923
3084.58 1881
3085.10 2010
3085.63 2009
3086.15 1965
3086.68 1947
3087.20 1692
3087.72 1809
3088.25 1903
3088.77 1876
3089.30 1894
3089.82 1759
3090.34 1642
3090.87 1785
3091.39 1777
3091.92 1869
3092.44 1726
3092.97 1671
3093.49 1805
3094.01 1799
3094.54 1775
3095.06 1879
3095.59 1833
3096.11 1958
3096.64 2024
3097.16 2006
3097.69 1990
3098.21 2172
3098.74 2155
3099.26 2252
3099.79 2323
3100.31 2679
3100.84 2884
3101.36 3516
3101.89 4025
3102.41 4653
3102.94 5221
3103.46 6004
3103.99 6881
3104.51 7577
3105.04 8465
3105.56 8777
3106.09 8707
3106.62 8411
3107.14 7585
3107.67 6734
3108.19 6266
3108.72 5307
3109.24 4775
3109.77 3964
3110.30 3544
3110.82 3262
3111.35 2945
3111.87 2942
3112.40 3069
3112.93 3265
3113.45 3120
3113.98 2996
3114.50 2993
3115.03 2876
3115.56 2742
3116.08 2475
3116.61 2502
3117.14 2367
3117.66 2351
3118.19 2083
3118.71 2104
3119.24 2070
3119.77 2071
3120.29 2052
3120.82 2018
3121.35 2033
3121.88 1995
3122.40 2062
3122.93 2153
3123.46 2335
3123.98 2317
3124.51 2218
3125.04 2074
3125.56 2028
3126.09 2112
3126.62 2085
3127.15 2078
3127.67 1930
3128.20 1901
3128.73 1791
3129.26 1791
3129.78 1844
3130.31 1860
3130.84 1718
3131.37 1796
3131.89 1686
3132.42 1654
3132.95 1595
3133.48 1628
3134.00 1666
3134.53 1613
3135.06 1649
3135.59 1664
3136.12 1572
3136.64 1609
3137.17 1691
3137.70 1564
3138.23 1466
3138.76 1562
3139.29 1566
3139.81 1567
3140.34 1527
3140.87 1704
3141.40 1636
3141.93 1622
3142.46 1640
3142.99 1586
3143.51 1554
3144.04 1583
3144.57 1602
3145.10 1552
3145.63 1642
3146.16 1647
3146.69 1701
3147.22 1622
3147.74 1601
3148.27 1481
3148.80 1540
3149.33 1743
3149.86 1707
3150.39 1710
3150.92 1644
3151.45 1612
3151.98 1656
3152.51 1779
3153.04 1653
3153.57 1645
3154.10 1620
3154.63 1682
3155.16 1778
3155.69 1753
3156.22 1609
3156.74 1719
3157.27 1693
3157.80 1747
3158.33 1704
3158.86 1770
3159.39 1801
3159.92 1795
3160.45 1766
3160.98 1916
3161.51 1823
3162.04 1738
3162.58 1714
3163.11 1659
3163.64 1651
3164.17 1603
3164.70 1508
3165.23 1561
3165.76 1537
3166.29 1525
3166.82 1364
3167.35 1399
3167.88 1486
3168.41 1467
3168.94 1430
3169.47 1626
3170.00 1622
3170.53 1594
3171.07 1409
3171.60 1486
3172.13 1432
3172.66 1597
3173.19 1635
3173.72 1686
3174.25 1665
3174.78 1655
3175.31 1775
3175.85 1760
3176.38 1751
3176.91 1733
3177.44 1601
3177.97 1725
3178.50 1711
3179.04 1757
3179.57 1668
3180.10 1661
3180.63 1481
3181.16 1585
3181.69 1654
3182.23 1552
3182.76 1598
3183.29 1535
3183.82 1522
3184.35 1457
3184.89 1505
3185.42 1432
3185.95 1475
3186.48 1504
3187.02 1515
3187.55 1471
3188.08 1438
3188.61 1453
3189.15 1492
3189.68 1472
3190.21 1476
3190.74 1623
3191.28 1406
3191.81 1371
3192.34 1381
3192.87 1411
3193.41 1354
3193.94 1368
3194.47 1345
3195.01 1407
3195.54 1436
3196.07 1486
3196.60 1457
3197.14 1387
3197.67 1346
3198.20 1422
3198.74 1496
3199.27 1454
3199.80 1324
3200.34 1482
3200.87 1525
3201.40 1511
3201.94 1564
3202.47 1494
3203.01 1366
3203.54 1468
3204.07 1523
3204.61 1404
3205.14 1366
3205.67 1349
3206.21 1560
3206.74 1468
3207.28 1374
3207.81 1453
3208.34 1493
3208.88 1467
3209.41 1336
3209.95 1417
3210.48 1517
3211.02 1473
3211.55 1436
3212.08 1491
3212.62 1611
3213.15 1594
3213.69 1627
3214.22 1590
3214.76 1518
3215.29 1569
3215.83 1635
3216.36 1462
3216.90 1470
3217.43 1356
3217.97 1364
3218.50 1533
3219.04 1441
3219.57 1340
3220.11 1332
3220.64 1385
3221.18 1477
3221.71 1462
3222.25 1433
3222.78 1400
3223.32 1474
3223.85 1428
3224.39 1485
3224.92 1531
3225.46 1620
3225.99 1692
3226.53 1587
3227.07 1666
3227.60 1753
3228.14 1738
3228.67 1696
3229.21 1669
3229.74 1588
3230.28 1588
3230.82 1525
3231.35 1564
3231.89 1692
3232.42 1532
3232.96 1513
3233.50 1560
3234.03 1545
3234.57 1518
3235.11 1503
3235.64 1653
3236.18 1642
3236.72 1769
3237.25 1942
3237.79 1707
3238.32 1760
3238.86 1744
3239.40 1670
3239.93 1723
3240.47 1603
3241.01 1851
3241.55 1923
3242.08 1968
3242.62 1772
3243.16 1697
3243.69 1680
3244.23 1736
3244.77 1896
3245.30 1923
3245.84 1870
3246.38 1820
3246.92 1865
3247.45 1944
3247.99 1953
3248.53 1994
3249.07 1989
3249.60 1900
3250.14 1754
3250.68 1791
3251.22 1801
3251.75 1897
3252.29 2010
3252.83 2052
3253.37 2019
3253.91 2161
3254.44 2037
3254.98 1977
3255.52 2022
3256.06 2073
3256.60 2167
3257.13 2061
3257.67 2085
3258.21 2204
3258.75 2458
3259.29 2320
3259.82 2425
3260.36 2670
3260.90 2748
3261.44 3099
3261.98 3333
3262.52 3430
3263.06 3322
3263.59 3774
3264.13 4172
3264.67 4725
3265.21 4889
3265.75 5188
3266.29 5433
3266.83 5751
3267.37 5859
3267.91 6290
3268.44 6682
3268.98 6695
3269.52 6467
3270.06 6627
3270.60 5996
3271.14 5445
3271.68 5118
3272.22 4490
3272.76 3880
3273.30 3435
3273.84 3121
3274.38 2740
3274.92 2617
3275.46 2534
3276.00 2438
3276.54 2498
3277.08 2450
3277.62 2447
3278.16 2432
3278.70 2610
3279.24 2486
3279.78 2480
3280.32 2487
3280.86 2451
3281.40 2701
3281.94 2575
3282.48 2477
3283.02 2534
3283.56 2554
3284.10 2469
3284.64 2427
3285.18 2581
3285.72 2656
3286.26 2412
3286.80 2543
3287.34 2661
3287.88 2422
3288.42 2490
3288.96 2541
3289.50 2586
3290.04 2481
3290.59 2429
3291.13 2391
3291.67 2385
3292.21 2383
3292.75 2505
3293.29 2551
3293.83 2576
3294.37 2666
3294.91 2637
3295.46 2789
3296.00 2981
3296.54 3068
3297.08 3125
3297.62 3244
3298.16 3650
3298.70 3547
3299.25 3261
3299.79 3248
3300.33 3245
3300.87 2852
3301.41 2734
3301.96 2587
3302.50 2334
3303.04 2071
3303.58 2146
3304.12 2053
3304.66 2141
3305.21 2204
3305.75 2250
3306.29 2063
3306.83 2009
3307.38 1971
3307.92 1935
3308.46 1993
3309.00 2019
3309.55 2044
3310.09 2069
3310.63 1957
3311.17 2048
3311.72 1978
3312.26 1956
3312.80 2013
3313.34 1974
3313.89 2060
3314.43 2049
3314.97 2188
3315.52 2184
3316.06 2245
3316.60 2195
3317.14 2226
3317.69 2296
3318.23 2496
3318.77 2522
3319.32 2326
3319.86 2419
3320.40 2268
3320.95 2373
3321.49 2315
3322.03 2015
3322.58 1987
3323.12 2071
3323.67 1984
3324.21 2055
3324.75 2081
3325.30 2102
3325.84 2042
3326.38 1868
3326.93 2192
3327.47 2051
3328.02 1975
3328.56 1935
3329.10 2010
3329.65 1936
3330.19 2002
3330.74 1875
3331.28 2049
3331.83 2136
3332.37 2224
3332.91 2509
3333.46 2839
3334.00 3086
3334.55 3479
3335.09 4164
3335.64 4580
3336.18 4766
3336.73 5178
3337.27 5819
3337.82 6021
3338.36 6433
3338.90 6352
3339.45 6289
3339.99 5468
3340.54 5032
3341.08 4894
3341.63 4431
3342.18 3914
3342.72 3464
3343.27 3106
3343.81 2542
3344.36 2504
3344.90 2413
3345.45 2184
3345.99 2037
3346.54 2197
3347.08 2228
3347.63 2065
3348.17 2113
3348.72 1959
3349.27 1963
3349.81 2146
3350.36 2237
3350.90 2234
3351.45 2222
3352.00 2455
3352.54 2611
3353.09 2478
3353.63 2443
3354.18 2471
3354.73 2475
3355.27 2358
3355.82 2239
3356.36 2393
3356.91 2056
3357.46 1883
3358.00 1987
3358.55 1998
3359.10 2060
3359.64 1934
3360.19 1913
3360.74 2052
3361.28 1831
3361.83 1857
3362.38 1954
3362.92 1998
3363.47 1986
3364.02 2049
3364.56 2079
3365.11 2134
3365.66 2139
3366.21 2112
3366.75 2146
3367.30 1989
3367.85 1884
3368.39 1892
3368.94 1895
3369.49 1852
3370.04 1781
3370.58 1731
3371.13 1823
3371.68 1854
3372.23 1941
3372.77 1852
3373.32 1861
3373.87 1888
3374.42 1950
3374.96 1943
3375.51 1984
3376.06 1855
3376.61 1953
3377.16 2027
3377.70 1985
3378.25 2084
3378.80 1981
3379.35 1797
3379.90 1692
3380.45 1683
3380.99 1722
3381.54 1763
3382.09 1686
3382.64 1602
3383.19 1561
3383.74 1620
3384.28 1550
3384.83 1610
3385.38 1515
3385.93 1521
3386.48 1598
3387.03 1623
3387.58 1426
3388.13 1456
3388.67 1527
3389.22 1493
3389.77 1449
3390.32 1436
3390.87 1476
3391.42 1528
3391.97 1527
3392.52 1492
3393.07 1420
3393.62 1498
3394.17 1406
3394.72 1443
3395.27 1461
3395.81 1506
3396.36 1396
3396.91 1457
3397.46 1462
3398.01 1489
3398.56 1434
3399.11 1504
3399.66 1530
3400.21 1469
3400.76 1560
3401.31 1530
3401.86 1506
3402.41 1442
3402.96 1358
3403.51 1322
3404.06 1470
3404.61 1508
3405.16 1487
3405.71 1511
3406.26 1411
3406.81 1458
3407.36 1400
3407.92 1546
3408.47 1556
3409.02 1553
3409.57 1549
3410.12 1611
3410.67 1554
3411.22 1532
3411.77 1598
3412.32 1415
3412.87 1552
3413.42 1717
3413.97 1640
3414.52 1587
3415.08 1545
3415.63 1460
3416.18 1610
3416.73 1546
3417.28 1433
3417.83 1384
3418.38 1471
3418.93 1491
3419.49 1489
3420.04 1572
3420.59 1419
3421.14 1326
3421.69 1450
3422.24 1512
3422.80 1510
3423.35 1574
3423.90 1571
3424.45 1826
3425.00 1905
3425.55 1862
3426.11 1896
3426.66 1983
3427.21 1790
3427.76 1852
3428.31 1703
3428.87 1661
3429.42 1695
3429.97 1734
3430.52 1614
3431.08 1645
3431.63 1607
3432.18 1525
3432.73 1464
3433.29 1513
3433.84 1568
3434.39 1504
3434.94 1536
3435.50 1591
3436.05 1514
3436.60 1448
3437.15 1521
3437.71 1449
3438.26 1473
3438.81 1468
3439.37 1575
3439.92 1677
3440.47 1661
3441.03 1542
3441.58 1505
3442.13 1626
3442.69 1661
3443.24 1642
3443.79 1695
3444.35 1643
3444.90 1643
3445.45 1744
3446.01 1655
3446.56 1571
3447.11 1430
3447.67 1467
3448.22 1526
3448.77 1556
3449.33 1493
3449.88 1508
3450.44 1555
3450.99 1472
3451.54 1451
3452.10 1406
3452.65 1478
3453.21 1432
3453.76 1398
3454.31 1336
3454.87 1453
3455.42 1456
3455.98 1528
3456.53 1548
3457.09 1547
3457.64 1383
3458.20 1513
3458.75 1448
3459.30 1338
3459.86 1498
3460.41 1463
3460.97 1447
3461.52 1454
3462.08 1392
3462.63 1410
3463.19 1417
3463.74 1475
3464.30 1530
3464.85 1536
3465.41 1445
3465.96 1491
3466.52 1480
3467.07 1634
3467.63 1546
3468.19 1534
3468.74 1611
3469.30 1628
3469.85 1646
3470.41 1581
3470.96 1594
3471.52 1651
3472.07 1608
3472.63 1657
3473.19 1571
3473.74 1497
3474.30 1545
3474.85 1601
3475.41 1808
3475.96 1816
3476.52 1586
3477.08 1566
3477.63 1662
3478.19 1601
3478.74 1744
3479.30 1794
3479.86 1835
3480.41 1773
3480.97 1787
3481.53 1835
3482.08 1888
3482.64 1937
3483.20 1814
3483.75 1776
3484.31 1829
3484.87 1808
3485.42 1746
3485.98 1769
3486.54 1868
3487.09 1781
3487.65 1876
3488.21 2040
3488.76 2220
3489.32 2360
3489.88 2494
3490.44 2644
3490.99 3034
3491.55 3379
3492.11 3638
3492.66 4078
3493.22 4278
3493.78 4672
3494.34 5064
3494.89 4933
3495.45 5106
3496.01 5003
3496.57 4719
3497.12 4581
3497.68 4498
3498.24 4676
3498.80 4596
3499.36 4805
3499.91 4876
3500.47 5301
3501.03 5555
3501.59 5675
3502.15 5815
3502.70 5851
3503.26 5417
3503.82 5371
3504.38 4836
3504.94 4329
3505.49 4186
3506.05 4365
3506.61 3970
3507.17 3711
3507.73 4023
3508.29 3893
3508.85 3549
3509.40 3397
3509.96 3343
3510.52 3293
3511.08 3031
3511.64 2845
3512.20 2900
3512.76 2641
3513.32 2665
3513.87 2611
3514.43 2463
3514.99 2298
3515.55 2226
3516.11 2336
3516.67 2309
3517.23 2240
3517.79 2180
3518.35 2144
3518.91 1966
3519.47 1823
3520.03 1848
3520.59 2035
3521.15 2121
3521.71 2023
3522.26 2038
3522.82 2039
3523.38 2178
3523.94 2045
3524.50 1924
3525.06 1796
3525.62 1768
3526.18 1941
3526.74 1872
3527.30 1781
3527.86 1829
3528.42 1823
3528.98 1898
3529.54 1858
3530.10 1751
3530.67 1796
3531.23 1724
3531.79 1712
3532.35 1780
3532.91 1776
3533.47 1737
3534.03 1742
3534.59 1743
3535.15 1776
3535.71 1843
3536.27 1962
3536.83 1901
3537.39 1869
3537.95 1912
3538.51 1802
3539.08 1861
3539.64 1726
3540.20 1851
3540.76 1824
3541.32 1852
3541.88 1713
3542.44 1791
3543.00 1794
3543.56 1835
3544.13 1662
3544.69 1808
3545.25 1921
3545.81 1806
3546.37 1721
3546.93 1679
3547.50 1741
3548.06 1635
3548.62 1631
3549.18 1636
3549.74 1634
3550.30 1629
3550.87 1537
3551.43 1464
3551.99 1462
3552.55 1561
3553.11 1481
3553.68 1472
3554.24 1415
3554.80 1564
3555.36 1495
3555.93 1452
3556.49 1569
3557.05 1467
3557.61 1403
3558.18 1510
3558.74 1519
3559.30 1454
3559.86 1527
3560.43 1451
3560.99 1494
3561.55 1580
3562.11 1302
3562.68 1452
3563.24 1323
3563.80 1405
3564.37 1561
3564.93 1426
3565.49 1406
3566.06 1443
3566.62 1448
3567.18 1468
3567.75 1446
3568.31 1373
3568.87 1476
3569.44 1526
3570.00 1423
3570.56 1432
3571.13 1428
3571.69 1394
3572.25 1399
3572.82 1327
3573.38 1432
3573.94 1376
3574.51 1365
3575.07 1476
3575.64 1464
3576.20 1468
3576.76 1530
3577.33 1479
3577.89 1485
3578.46 1544
3579.02 1566
3579.58 1441
3580.15 1423
3580.71 1544
3581.28 1570
3581.84 1581
3582.41 1547
3582.97 1562
3583.53 1470
3584.10 1420
3584.66 1576
3585.23 1384
3585.79 1432
3586.36 1472
3586.92 1516
3587.49 1442
3588.05 1489
3588.62 1474
3589.18 1492
3589.75 1445
3590.31 1420
3590.88 1354
3591.44 1392
3592.01 1397
3592.57 1513
3593.14 1446
3593.70 1447
3594.27 1474
3594.83 1404
3595.40 1336
3595.97 1334
3596.53 1373
3597.10 1387
3597.66 1307
3598.23 1279
3598.79 1252
3599.36 1211
3599.93 1397
3600.49 1296
3601.06 1271
3601.62 1308
3602.19 1266
3602.75 1210
3603.32 1246
3603.89 1279
3604.45 1229
3605.02 1184
3605.59 1346
3606.15 1367
3606.72 1259
3607.28 1293
3607.85 1333
3608.42 1295
3608.98 1255
3609.55 1134
3610.12 1300
3610.68 1356
3611.25 1290
3611.82 1209
3612.38 1214
3612.95 1253
3613.52 1300
3614.08 1311
3614.65 1327
3615.22 1323
3615.79 1462
3616.35 1419
3616.92 1536
3617.49 1517
3618.05 1470
3618.62 1513
3619.19 1579
3619.76 1589
3620.32 1735
3620.89 1730
3621.46 1708
3622.03 1759
3622.59 1746
3623.16 1580
3623.73 1555
3624.30 1508
3624.86 1461
3625.43 1367
3626.00 1388
3626.57 1412
3627.14 1295
3627.70 1368
3628.27 1322
3628.84 1291
3629.41 1389
3629.98 1271
3630.55 1287
3631.11 1247
3631.68 1260
3632.25 1297
3632.82 1271
3633.39 1213
3633.96 1188
3634.52 1257
3635.09 1253
3635.66 1375
3636.23 1233
3636.80 1252
3637.37 1200
3637.94 1273
3638.50 1338
3639.07 1309
3639.64 1238
3640.21 1349
3640.78 1327
3641.35 1368
3641.92 1479
3642.49 1471
3643.06 1578
3643.63 1609
3644.20 1668
3644.76 1533
3645.33 1566
3645.90 1645
3646.47 1560
3647.04 1597
3647.61 1508
3648.18 1418
3648.75 1305
3649.32 1396
3649.89 1409
3650.46 1389
3651.03 1539
3651.60 1578
3652.17 1536
3652.74 1489
3653.31 1487
3653.88 1429
3654.45 1583
3655.02 1682
3655.59 1702
3656.16 1663
3656.73 1652
3657.30 1676
3657.87 1500
3658.44 1632
3659.01 1623
3659.58 1490
3660.15 1570
3660.72 1616
3661.29 1620
3661.87 1623
3662.44 1651
3663.01 1698
3663.58 1673
3664.15 1677
3664.72 1759
3665.29 1962
3665.86 1948
3666.43 1877
3667.00 1819
3667.57 1995
3668.15 2316
3668.72 2103
3669.29 2075
3669.86 2337
3670.43 2243
3671.00 2120
3671.57 1934
3672.15 1849
3672.72 1645
3673.29 1671
3673.86 1678
3674.43 1620
3675.00 1739
3675.57 1641
3676.15 1623
3676.72 1589
3677.29 1572
3677.86 1503
3678.43 1606
3679.01 1525
3679.58 1615
3680.15 1521
3680.72 1456
3681.29 1479
3681.87 1557
3682.44 1464
3683.01 1480
3683.58 1461
3684.16 1514
3684.73 1328
3685.30 1350
3685.87 1425
3686.45 1337
3687.02 1396
3687.59 1452
3688.16 1561
3688.74 1491
3689.31 1582
3689.88 1627
3690.46 1610
3691.03 1633
3691.60 1877
3692.17 1835
3692.75 1901
3693.32 1840
3693.89 1784
3694.47 1684
3695.04 1663
3695.61 1599
3696.19 1533
3696.76 1403
3697.33 1393
3697.91 1540
3698.48 1487
3699.05 1512
3699.63 1444
3700.20 1427
3700.78 1508
3701.35 1490
3701.92 1471
3702.50 1448
3703.07 1492
3703.64 1566
3704.22 1527
3704.79 1533
3705.37 1578
3705.94 1634
3706.51 1441
3707.09 1476
3707.66 1524
3708.24 1484
3708.81 1514
3709.39 1455
3709.96 1301
3710.53 1447
3711.11 1422
3711.68 1487
3712.26 1533
3712.83 1513
3713.41 1535
3713.98 1340
3714.56 1414
3715.13 1430
3715.71 1441
3716.28 1281
3716.86 1383
3717.43 1425
3718.01 1322
3718.58 1413
3719.16 1417
3719.73 1293
3720.31 1276
3720.88 1340
3721.46 1262
3722.03 1268
3722.61 1248
3723.18 1233
3723.76 1380
3724.34 1278
3724.91 1219
3725.49 1165
3726.06 1228
3726.64 1247
3727.21 1198
3727.79 1134
3728.36 1186
3728.94 1210
3729.52 1139
3730.09 1210
3730.67 1261
3731.24 1238
3731.82 1320
3732.40 1384
3732.97 1341
3733.55 1246
3734.13 1254
3734.70 1312
3735.28 1336
3735.85 1275
3736.43 1266
3737.01 1327
3737.58 1309
3738.16 1266
3738.74 1305
3739.31 1269
3739.89 1156
3740.47 1179
3741.04 1273
3741.62 1252
3742.20 1218
3742.78 1188
3743.35 1161
3743.93 1247
3744.51 1184
3745.08 1132
3745.66 1089
3746.24 1156
3746.82 1149
3747.39 1092
3747.97 1169
3748.55 1345
3749.12 1201
3749.70 1133
3750.28 1158
3750.86 1218
3751.43 1122
3752.01 1198
3752.59 1185
3753.17 1186
3753.75 1152
3754.32 1155
3754.90 1158
3755.48 1099
3756.06 1152
3756.64 1363
3757.21 1284
3757.79 1243
3758.37 1139
3758.95 1065
3759.53 1268
3760.10 1247
3760.68 1212
3761.26 1262
3761.84 1247
3762.42 1274
3763.00 1270
3763.58 1233
3764.15 1243
3764.73 1227
3765.31 1316
3765.89 1391
3766.47 1238
3767.05 1234
3767.63 1266
3768.21 1200
3768.78 1194
3769.36 1216
3769.94 1302
3770.52 1230
3771.10 1167
3771.68 1192
3772.26 1307
3772.84 1296
3773.42 1291
3774.00 1425
3774.58 1381
3775.16 1298
3775.73 1389
3776.31 1378
3776.89 1296
3777.47 1252
3778.05 1258
3778.63 1236
3779.21 1204
3779.79 1241
3780.37 1184
3780.95 1258
3781.53 1252
3782.11 1310
3782.69 1366
3783.27 1309
3783.85 1207
3784.43 1210
3785.01 1265
3785.59 1349
3786.17 1215
3786.75 1309
3787.33 1281
3787.91 1425
3788.49 1444
3789.08 1378
3789.66 1397
3790.24 1344
3790.82 1281
3791.40 1367
3791.98 1401
3792.56 1342
3793.14 1379
3793.72 1484
3794.30 1434
3794.88 1513
3795.46 1463
3796.05 1517
3796.63 1557
3797.21 1542
3797.79 1491
3798.37 1487
3798.95 1573
3799.53 1717
3800.11 1812
3800.69 1704
3801.28 1719
3801.86 1749
3802.44 1851
3803.02 1926
3803.60 1869
3804.18 1927
3804.77 1937
3805.35 2026
3805.93 1910
3806.51 1914
3807.09 1952
3807.68 1904
3808.26 1867
3808.84 1803
3809.42 1682
3810.00 1628
3810.59 1624
3811.17 1706
3811.75 1905
3812.33 1881
3812.91 1871
3813.50 2014
3814.08 1997
3814.66 2104
3815.24 2300
3815.83 2479
3816.41 2404
3816.99 2575
3817.58 2654
3818.16 2517
3818.74 2359
3819.32 2492
3819.91 2472
3820.49 2149
3821.07 2032
3821.66 1974
3822.24 1849
3822.82 1710
3823.40 1738
3823.99 1668
3824.57 1673
3825.15 1544
3825.74 1628
3826.32 1754
3826.90 1731
3827.49 1625
3828.07 1573
3828.65 1494
3829.24 1462
3829.82 1489
3830.41 1551
3830.99 1643
3831.57 1413
3832.16 1419
3832.74 1401
3833.32 1516
3833.91 1450
3834.49 1318
3835.08 1376
3835.66 1476
3836.24 1430
3836.83 1401
3837.41 1284
3838.00 1335
3838.58 1307
3839.17 1280
3839.75 1268
3840.33 1292
3840.92 1394
3841.50 1231
3842.09 1227
3842.67 1187
3843.26 1188
3843.84 1130
3844.43 1106
3845.01 1194
3845.60 1253
3846.18 1121
3846.77 1220
3847.35 1222
3847.94 1165
3848.52 1277
3849.11 1154
3849.69 1197
3850.28 1153
3850.86 1161
3851.45 1230
3852.03 1216
3852.62 1182
3853.20 1140
3853.79 1219
3854.37 1172
3854.96 1227
3855.55 1232
3856.13 1123
3856.72 1141
3857.30 1226
3857.89 1147
3858.47 1135
3859.06 1238
3859.65 1284
3860.23 1173
3860.82 1168
3861.40 1271
3861.99 1314
3862.58 1379
3863.16 1454
3863.75 1440
3864.33 1490
3864.92 1454
3865.51 1485
3866.09 1551
3866.68 1470
3867.27 1375
3867.85 1439
3868.44 1453
3869.03 1358
3869.61 1245
3870.20 1345
3870.79 1257
3871.37 1152
3871.96 1255
3872.55 1176
3873.13 1179
3873.72 1284
3874.31 1262
3874.90 1257
3875.48 1119
3876.07 1202
3876.66 1262
3877.24 1170
3877.83 1194
3878.42 1242
3879.01 1241
3879.59 1283
3880.18 1249
3880.77 1196
3881.36 1044
3881.94 1116
3882.53 1153
3883.12 1197
3883.71 1200
3884.29 1166
3884.88 1169
3885.47 1087
3886.06 1056
3886.65 1197
3887.23 1259
3887.82 1194
3888.41 1122
3889.00 1138
3889.59 1096
3890.17 1237
3890.76 1185
3891.35 1157
3891.94 1175
3892.53 1218
3893.12 1253
3893.70 1253
3894.29 1282
3894.88 1305
3895.47 1246
3896.06 1279
3896.65 1261
3897.24 1199
3897.83 1269
3898.41 1201
3899.00 1078
3899.59 1215
3900.18 1088
3900.77 1149
3901.36 1036
3901.95 1213
3902.54 1173
3903.13 1216
3903.72 1189
3904.31 1266
3904.89 1282
3905.48 1324
3906.07 1369
3906.66 1198
3907.25 1260
3907.84 1329
3908.43 1304
3909.02 1274
3909.61 1307
3910.20 1242
3910.79 1122
3911.38 1114
3911.97 1220
3912.56 1296
3913.15 1101
3913.74 1110
3914.33 1195
3914.92 1305
3915.51 1170
3916.10 1236
3916.69 1208
3917.28 1283
3917.87 1170
3918.46 1311
3919.05 1271
3919.64 1222
3920.23 1041
3920.82 1265
3921.41 1192
3922.00 1179
3922.60 1196
3923.19 1165
3923.78 1185
3924.37 1055
3924.96 1198
3925.55 1162
3926.14 1199
3926.73 1155
3927.32 1051
3927.91 1108
3928.50 1114
3929.10 1035
3929.69 1042
3930.28 1084
3930.87 1191
3931.46 1072
3932.05 1160
3932.64 1108
3933.23 1099
3933.83 1159
3934.42 1135
3935.01 1056
3935.60 1027
3936.19 1202
3936.78 1132
3937.38 1136
3937.97 1144
3938.56 1014
3939.15 1138
3939.74 1222
3940.34 1100
3940.93 1147
3941.52 1180
3942.11 1121
3942.70 1230
3943.30 1185
3943.89 1049
3944.48 1172
3945.07 1143
3945.67 1215
3946.26 1221
3946.85 1245
3947.44 1165
3948.04 1229
3948.63 1313
3949.22 1293
3949.81 1313
3950.41 1250
3951.00 1208
3951.59 1196
3952.19 1141
3952.78 1125
3953.37 1129
3953.96 1229
3954.56 1325
3955.15 1214
3955.74 1070
3956.34 1202
3956.93 1174
3957.52 1027
3958.12 1158
3958.71 1190
3959.30 1305
3959.90 1235
3960.49 1150
3961.08 1400
3961.68 1291
3962.27 1266
3962.87 1185
3963.46 1302
3964.05 1258
3964.65 1226
3965.24 1121
3965.83 1134
3966.43 1145
3967.02 1174
3967.62 1274
3968.21 1269
3968.80 1215
3969.40 1243
3969.99 1214
3970.59 1252
3971.18 1335
3971.78 1212
3972.37 1129
3972.97 1261
3973.56 1245
3974.15 1179
3974.75 1193
3975.34 1162
3975.94 1208
3976.53 1410
3977.13 1544
3977.72 1596
3978.32 1553
3978.91 1681
3979.51 1604
3980.10 1552
3980.70 1699
3981.29 1709
3981.89 1624
3982.48 1518
3983.08 1422
3983.67 1497
3984.27 1409
3984.86 1465
3985.46 1568
3986.05 1674
3986.65 1397
3987.25 1380
3987.84 1489
3988.44 1429
3989.03 1379
3989.63 1429
3990.22 1400
3990.82 1424
3991.42 1410
3992.01 1451
3992.61 1427
3993.20 1414
3993.80 1324
3994.40 1329
3994.99 1290
3995.59 1378
3996.18 1380
3996.78 1289
3997.38 1253
3997.97 1216
3998.57 1344
3999.17 1406
3999.76 1421
4000.36 1204
4000.95 1185
4001.55 1222
4002.15 1304
4002.74 1253
4003.34 1224
4003.94 1222
4004.54 1291
4005.13 1279
4005.73 1312
4006.33 1233
4006.92 1267
4007.52 1248
4008.12 1207
4008.71 1283
4009.31 1201
4009.91 1241
4010.51 1343
4011.10 1270
4011.70 1241
4012.30 1273
4012.90 1321
4013.49 1251
4014.09 1222
4014.69 1254
4015.29 1374
4015.88 1451
4016.48 1391
4017.08 1469
4017.68 1308
4018.27 1283
4018.87 1402
4019.47 1361
4020.07 1402
4020.67 1380
4021.26 1330
4021.86 1358
4022.46 1241
4023.06 1254
4023.66 1349
4024.26 1323
4024.85 1407
4025.45 1493
4026.05 1450
4026.65 1460
4027.25 1570
4027.85 1640
4028.44 1598
4029.04 1634
4029.64 1743
4030.24 1679
4030.84 1863
4031.44 1758
4032.04 1837
4032.64 1831
4033.23 1686
4033.83 1608
4034.43 1598
4035.03 1606
4035.63 1606
4036.23 1578
4036.83 1568
4037.43 1479
4038.03 1354
4038.63 1330
4039.23 1341
4039.83 1298
4040.43 1221
4041.03 1325
4041.63 1441
4042.22 1283
4042.82 1194
4043.42 1214
4044.02 1211
4044.62 1201
4045.22 1120
4045.82 1232
4046.42 1190
4047.02 1193
4047.62 1097
4048.22 1086
4048.82 1092
4049.42 1165
4050.02 1074
4050.62 1180
4051.22 1028
4051.82 1144
4052.43 1067
4053.03 1127
4053.63 1255
4054.23 1238
4054.83 1196
4055.43 1216
4056.03 1107
4056.63 1100
4057.23 1086
4057.83 1197
4058.43 1161
4059.03 1085
4059.63 1073
4060.23 1125
4060.84 1064
4061.44 1004
4062.04 1116
4062.64 1046
4063.24 1052
4063.84 1023
4064.44 994
4065.04 1076
4065.64 1191
4066.25 1163
4066.85 1176
4067.45 1029
4068.05 1156
4068.65 1201
4069.25 1204
4069.86 1181
4070.46 1185
4071.06 1179
4071.66 1057
4072.26 1063
4072.86 1026
4073.47 1053
4074.07 1112
4074.67 1114
4075.27 1078
4075.87 987
4076.48 1054
4077.08 1135
4077.68 1257
4078.28 1294
4078.89 1209
4079.49 1316
4080.09 1258
4080.69 1161
4081.30 1222
4081.90 1201
4082.50 1181
4083.10 1187
4083.71 1142
4084.31 1059
4084.91 1043
4085.52 1135
4086.12 1083
4086.72 1090
4087.32 1160
4087.93 1117
4088.53 1136
4089.13 1077
4089.74 1114
4090.34 1075
4090.94 1013
4091.55 1095
4092.15 1000
4092.75 1122
4093.36 1082
4093.96 977
4094.56 997
4095.17 995
4095.77 1085
4096.37 1110
4096.98 1121
4097.58 1059
4098.18 997
4098.79 1003
4099.39 1146
4100.00 1073
4100.60 1040
4101.20 1081
4101.81 1060
4102.41 1095
4103.02 1103
4103.62 998
4104.23 1019
4104.83 951
4105.43 1027
4106.04 1014
4106.64 911
4107.25 988
4107.85 1017
4108.46 931
4109.06 967
4109.67 978
4110.27 1010
4110.87 1038
4111.48 1076
4112.08 973
4112.69 978
4113.29 972
4113.90 944
4114.50 1010
4115.11 1096
4115.71 1055
4116.32 1096
4116.92 1059
4117.53 987
4118.13 1038
4118.74 1062
4119.35 1035
4119.95 1050
4120.56 1015
4121.16 1015
4121.77 1001
4122.37 992
4122.98 1025
4123.58 1087
4124.19 1009
4124.80 1002
4125.40 1051
4126.01 996
4126.61 955
4127.22 1051
4127.82 1086
4128.43 1099
4129.04 961
4129.64 869
4130.25 930
4130.85 927
4131.46 950
4132.07 999
4132.67 971
4133.28 1111
4133.89 1051
4134.49 926
4135.10 977
4135.71 1057
4136.31 1070
4136.92 1076
4137.53 1055
4138.13 1134
4138.74 1110
4139.35 1169
4139.95 1197
4140.56 1165
4141.17 1231
4141.77 1157
4142.38 1313
4142.99 1256
4143.59 1249
4144.20 1291
4144.81 1248
4145.42 1358
4146.02 1367
4146.63 1366
4147.24 1181
4147.85 1240
4148.45 1287
4149.06 1074
4149.67 1128
4150.28 1074
4150.88 1071
4151.49 1045
4152.10 1003
4152.71 1031
4153.31 950
4153.92 992
4154.53 996
4155.14 941
4155.75 1006
4156.35 919
4156.96 990
4157.57 983
4158.18 1009
4158.79 993
4159.40 1004
4160.00 1039
4160.61 1084
4161.22 1007
4161.83 1066
4162.44 1138
4163.05 1159
4163.65 1125
4164.26 1185
4164.87 1186
4165.48 1286
4166.09 1276
4166.70 1302
4167.31 1335
4167.92 1350
4168.52 1235
4169.13 1216
4169.74 1142
4170.35 1041
4170.96 1197
4171.57 1058
4172.18 1089
4172.79 1105
4173.40 1014
4174.01 1080
4174.62 1143
4175.23 1075
4175.84 1059
4176.45 1054
4177.05 1074
4177.66 1127
4178.27 946
4178.88 1003
4179.49 1146
4180.10 1150
4180.71 1170
4181.32 1150
4181.93 1031
4182.54 1023
4183.15 1027
4183.76 1043
4184.37 1124
4184.98 1023
4185.59 1020
4186.20 1090
4186.81 1053
4187.42 1021
4188.03 938
4188.65 1005
4189.26 1055
4189.87 1032
4190.48 976
4191.09 1010
4191.70 1000
4192.31 1071
4192.92 1069
4193.53 1023
4194.14 1015
4194.75 1097
4195.36 1166
4195.97 1084
4196.58 1051
4197.20 1247
4197.81 1244
4198.42 1117
4199.03 1164
4199.64 1097
4200.25 1056
4200.86 1021
4201.47 1053
4202.09 1041
4202.70 1056
4203.31 1073
4203.92 1127
4204.53 1194
4205.14 1048
4205.75 1119
4206.37 1115
4206.98 1108
4207.59 1022
4208.20 1000
4208.81 1067
4209.43 1039
4210.04 1177
4210.65 1031
4211.26 1149
4211.87 1113
4212.49 1026
4213.10 1158
4213.71 1075
4214.32 1119
4214.93 1038
4215.55 1133
4216.16 1138
4216.77 1042
4217.38 1010
4218.00 1162
4218.61 1198
4219.22 1173
4219.84 1110
4220.45 1128
4221.06 1179
4221.67 1137
4222.29 1119
4222.90 1208
4223.51 1360
4224.13 1284
4224.74 1272
4225.35 1185
4225.96 1157
4226.58 1238
4227.19 1287
4227.80 1413
4228.42 1375
4229.03 1398
4229.64 1377
4230.26 1459
4230.87 1450
4231.48 1599
4232.10 1662
4232.71 1581
4233.33 1709
4233.94 1577
4234.55 1575
4235.17 1584
4235.78 1492
4236.39 1525
4237.01 1611
4237.62 1684
4238.24 1670
4238.85 1638
4239.46 1597
4240.08 1545
4240.69 1471
4241.31 1418
4241.92 1429
4242.54 1263
4243.15 1343
4243.76 1340
4244.38 1246
4244.99 1221
4245.61 1327
4246.22 1330
4246.84 1266
4247.45 1237
4248.07 1251
4248.68 1350
4249.30 1303
4249.91 1312
4250.53 1267
4251.14 1342
4251.76 1241
4252.37 1150
4252.99 1257
4253.60 1191
4254.22 1206
4254.83 1206
4255.45 1122
4256.06 1173
4256.68 1037
4257.29 1170
4257.91 1133
4258.52 1145
4259.14 1147
4259.76 1092
4260.37 1138
4260.99 1168
4261.60 1062
4262.22 1059
4262.83 1136
4263.45 1147
4264.07 1114
4264.68 1122
4265.30 1149
4265.91 1223
4266.53 1184
4267.15 1239
4267.76 1266
4268.38 1169
4268.99 1314
4269.61 1144
4270.23 1175
4270.84 1171
4271.46 1136
4272.08 1179
4272.69 1251
4273.31 1287
4273.93 1138
4274.54 1304
4275.16 1361
4275.78 1301
4276.39 1424
4277.01 1486
4277.63 1466
4278.24 1503
4278.86 1551
4279.48 1603
4280.09 1696
4280.71 1557
4281.33 1523
4281.95 1426
4282.56 1456
4283.18 1311
4283.80 1268
4284.42 1284
4285.03 1338
4285.65 1248
4286.27 1210
4286.89 1224
4287.50 1260
4288.12 1210
4288.74 1299
4289.36 1174
4289.97 1255
4290.59 1126
4291.21 1138
4291.83 1192
4292.45 1076
4293.06 1148
4293.68 1126
4294.30 1104
4294.92 1096
4295.54 1087
4296.15 1151
4296.77 1175
4297.39 1125
4298.01 1164
4298.63 1078
4299.25 1095
4299.86 1049
4300.48 1153
4301.10 1127
4301.72 1100
4302.34 1112
4302.96 1094
4303.58 1115
4304.19 1146
4304.81 1127
4305.43 1085
4306.05 1041
4306.67 1081
4307.29 1225
4307.91 1183
4308.53 1133
4309.15 1100
4309.77 1099
4310.38 1178
4311.00 1054
4311.62 1065
4312.24 1075
4312.86 1135
4313.48 1093
4314.10 1136
4314.72 1007
4315.34 1115
4315.96 1148
4316.58 1092
4317.20 1020
4317.82 1043
4318.44 1031
4319.06 1137
4319.68 1143
4320.30 1071
4320.92 1053
4321.54 1069
4322.16 1145
4322.78 1097
4323.40 1026
4324.02 1072
4324.64 1051
4325.26 1068
4325.88 1199
4326.50 1135
4327.12 1129
4327.74 1235
4328.36 1129
4328.98 1168
4329.60 1217
4330.22 1212
4330.84 1235
4331.47 1181
4332.09 1214
4332.71 1225
4333.33 1128
4333.95 1202
4334.57 1250
4335.19 1209
4335.81 1199
4336.43 1237
4337.05 1197
4337.68 1304
4338.30 1391
4338.92 1297
4339.54 1295
4340.16 1382
4340.78 1440
4341.40 1306
4342.03 1384
4342.65 1402
4343.27 1488
4343.89 1551
4344.51 1768
4345.13 1972
4345.76 2500
4346.38 2735
4347.00 2982
4347.62 3173
4348.24 3643
4348.86 3881
4349.49 3978
4350.11 3910
4350.73 3941
4351.35 3686
4351.98 3303
4352.60 2896
4353.22 2482
4353.84 2037
4354.46 1859
4355.09 1659
4355.71 1570
4356.33 1562
4356.95 1410
4357.58 1511
4358.20 1404
4358.82 1446
4359.45 1515
4360.07 1489
4360.69 1463
4361.31 1535
4361.94 1548
4362.56 1483
4363.18 1611
4363.81 1582
4364.43 1470
4365.05 1533
4365.68 1516
4366.30 1366
4366.92 1389
4367.55 1376
4368.17 1406
4368.79 1366
4369.42 1319
4370.04 1439
4370.66 1365
4371.29 1331
4371.91 1322
4372.53 1238
4373.16 1193
4373.78 1214
4374.41 1094
4375.03 1318
4375.65 1227
4376.28 1182
4376.90 1207
4377.53 1241
4378.15 1240
4378.77 1213
4379.40 1238
4380.02 1347
4380.65 1294
4381.27 1400
4381.89 1442
4382.52 1468
4383.14 1535
4383.77 1440
4384.39 1324
4385.02 1387
4385.64 1354
4386.27 1269
4386.89 1360
4387.52 1294
4388.14 1308
4388.77 1324
4389.39 1282
4390.02 1211
4390.64 1168
4391.27 1238
4391.89 1195
4392.52 1157
4393.14 1214
4393.77 1316
4394.39 1193
4395.02 1050
4395.64 1152
4396.27 1076
4396.89 1147
4397.52 1180
4398.14 1113
4398.77 1188
4399.39 1185
4400.02 1097
4400.65 1105
4401.27 1107
4401.90 1119
4402.52 1042
4403.15 1099
4403.78 1156
4404.40 1162
4405.03 1071
4405.65 1107
4406.28 1008
4406.91 997
4407.53 1069
4408.16 1042
4408.78 1236
4409.41 1115
4410.04 1035
4410.66 1238
4411.29 1259
4411.92 1177
4412.54 1171
4413.17 1090
4413.80 1183
4414.42 1213
4415.05 1120
4415.68 1121
4416.30 1155
4416.93 1101
4417.56 984
4418.18 1073
4418.81 1076
4419.44 1042
4420.07 1148
4420.69 1131
4421.32 1028
4421.95 1030
4422.57 1067
4423.20 1058
4423.83 1062
4424.46 1107
4425.08 1079
4425.71 1053
4426.34 961
4426.97 986
4427.59 975
4428.22 1071
4428.85 1095
4429.48 1054
4430.10 908
4430.73 1077
4431.36 1113
4431.99 995
4432.62 982
4433.24 1066
4433.87 1142
4434.50 1117
4435.13 1129
4435.76 1110
4436.38 1197
4437.01 1148
4437.64 1209
4438.27 1241
4438.90 1125
4439.53 1201
4440.16 1112
4440.78 1160
4441.41 1143
4442.04 1076
4442.67 1099
4443.30 1089
4443.93 1018
4444.56 1106
4445.19 1031
4445.81 1075
4446.44 1181
4447.07 1069
4447.70 1064
4448.33 1018
4448.96 1040
4449.59 1073
4450.22 1124
4450.85 1126
4451.48 1174
4452.11 1026
4452.73 1112
4453.36 1153
4453.99 1263
4454.62 1243
4455.25 1180
4455.88 1129
4456.51 1184
4457.14 1120
4457.77 1144
4458.40 1152
4459.03 1419
4459.66 1319
4460.29 1224
4460.92 1179
4461.55 1016
4462.18 1064
4462.81 1094
4463.44 1010
4464.07 998
4464.70 1021
4465.33 1050
4465.96 1012
4466.59 1122
4467.22 1085
4467.85 1109
4468.48 1052
4469.12 1033
4469.75 1063
4470.38 1016
4471.01 976
4471.64 1072
4472.27 1066
4472.90 967
4473.53 997
4474.16 1170
4474.79 1009
4475.42 1018
4476.05 958
4476.69 989
4477.32 1007
4477.95 1126
4478.58 1104
4479.21 956
4479.84 962
4480.47 1033
4481.10 1074
4481.74 1069
4482.37 1111
4483.00 1063
4483.63 1020
4484.26 1129
4484.89 1070
4485.53 1120
4486.16 1061
4486.79 1076
4487.42 1120
4488.05 1130
4488.68 1128
4489.32 1040
4489.95 1087
4490.58 1083
4491.21 992
4491.84 1103
4492.48 1039
4493.11 1002
4493.74 1059
4494.37 1139
4495.01 1244
4495.64 1061
4496.27 1064
4496.90 1029
4497.54 1083
4498.17 1155
4498.80 1170
4499.43 1173
4500.07 1264
4500.70 1226
4501.33 1348
4501.97 1365
4502.60 1478
4503.23 1546
4503.86 1609
4504.50 1626
4505.13 1491
4505.76 1410
4506.40 1491
4507.03 1381
4507.66 1278
4508.30 1411
4508.93 1355
4509.56 1223
4510.20 1198
4510.83 1297
4511.46 1245
4512.10 1262
4512.73 1107
4513.37 1181
4514.00 1106
4514.63 1190
4515.27 1202
4515.90 1158
4516.53 1167
4517.17 1043
4517.80 1101
4518.44 1066
4519.07 1042
4519.70 1018
4520.34 1106
4520.97 1044
4521.61 1007
4522.24 1141
4522.88 1103
4523.51 1056
4524.14 1136
4524.78 1013
4525.41 942
4526.05 1127
4526.68 1107
4527.32 1029
4527.95 962
4528.59 1065
4529.22 1023
4529.86 1139
4530.49 1176
4531.13 1169
4531.76 1180
4532.40 1217
4533.03 1219
4533.67 1312
4534.30 1321
4534.94 1232
4535.57 1290
4536.21 1260
4536.84 1176
4537.48 1229
4538.11 1227
4538.75 1180
4539.38 1188
4540.02 1152
4540.66 1029
4541.29 1023
4541.93 943
4542.56 1033
4543.20 967
4543.83 994
4544.47 1098
4545.11 1057
4545.74 1132
4546.38 1031
4547.01 1010
4547.65 1079
4548.29 1032
4548.92 1041
4549.56 1009
4550.19 1007
4550.83 1000
4551.47 1097
4552.10 1040
4552.74 1034
4553.38 933
4554.01 882
4554.65 959
4555.29 995
4555.92 1184
4556.56 1081
4557.20 985
4557.83 889
4558.47 965
4559.11 1028
4559.74 970
4560.38 1012
4561.02 1007
4561.66 1040
4562.29 1032
4562.93 1078
4563.57 1063
4564.20 1028
4564.84 971
4565.48 1026
4566.12 998
4566.75 947
4567.39 933
4568.03 1071
4568.67 1014
4569.30 977
4569.94 921
4570.58 948
4571.22 1019
4571.85 973
4572.49 911
4573.13 1047
4573.77 942
4574.41 962
4575.04 1016
4575.68 1017
4576.32 1089
4576.96 1004
4577.60 1039
4578.23 1058
4578.87 1055
4579.51 1036
4580.15 1034
4580.79 1026
4581.43 1050
4582.06 1065
4582.70 1081
4583.34 1031
4583.98 987
4584.62 1001
4585.26 1039
4585.90 1074
4586.54 1028
4587.17 1015
4587.81 1037
4588.45 1111
4589.09 1095
4589.73 1216
4590.37 1306
4591.01 1366
4591.65 1444
4592.29 1493
4592.93 1582
4593.57 1650
4594.20 1770
4594.84 1855
4595.48 1749
4596.12 1727
4596.76 1504
4597.40 1492
4598.04 1378
4598.68 1347
4599.32 1399
4599.96 1256
4600.60 1293
4601.24 1317
4601.88 1226
4602.52 1199
4603.16 1269
4603.80 1249
4604.44 1254
4605.08 1282
4605.72 1316
4606.36 1348
4607.00 1264
4607.64 1304
4608.28 1270
4608.92 1187
4609.56 1281
4610.20 1302
4610.84 1126
4611.48 1174
4612.12 1194
4612.77 1139
4613.41 1279
4614.05 1301
4614.69 1380
4615.33 1390
4615.97 1242
4616.61 1063
4617.25 1101
4617.89 1101
4618.53 1190
4619.17 1137
4619.82 1234
4620.46 1185
4621.10 1164
4621.74 1172
4622.38 1115
4623.02 1079
4623.66 1158
4624.30 1136
4624.95 1134
4625.59 1105
4626.23 1135
4626.87 1156
4627.51 1123
4628.15 1058
4628.80 1081
4629.44 1040
4630.08 1071
4630.72 1133
4631.36 1138
4632.00 1121
4632.65 1082
4633.29 1089
4633.93 1102
4634.57 1193
4635.22 1204
4635.86 1265
4636.50 1198
4637.14 1142
4637.78 1236
4638.43 1202
4639.07 1136
4639.71 1145
4640.35 1163
4641.00 1142
4641.64 1109
4642.28 1105
4642.93 1152
4643.57 1107
4644.21 1106
4644.85 1073
4645.50 1129
4646.14 1130
4646.78 1107
4647.43 1052
4648.07 1123
4648.71 1211
4649.36 1155
4650.00 1169
4650.64 1116
4651.28 1062
4651.93 1179
4652.57 1247
4653.22 1236
4653.86 1277
4654.50 1214
4655.15 1211
4655.79 1256
4656.43 1144
4657.08 1158
4657.72 1151
4658.36 1099
4659.01 1099
4659.65 1040
4660.30 1094
4660.94 1190
4661.58 1031
4662.23 1026
4662.87 964
4663.52 1028
4664.16 966
4664.80 1038
4665.45 1072
4666.09 979
4666.74 920
4667.38 929
4668.03 1019
4668.67 1011
4669.32 954
4669.96 975
4670.60 1102
4671.25 1042
4671.89 1119
4672.54 1142
4673.18 1118
4673.83 1028
4674.47 1149
4675.12 1227
4675.76 1270
4676.41 1304
4677.05 1267
4677.70 1275
4678.34 1353
4678.99 1305
4679.63 1262
4680.28 1251
4680.93 1166
4681.57 1144
4682.22 1021
4682.86 1047
4683.51 1130
4684.15 1099
4684.80 1173
4685.44 1162
4686.09 1158
4686.74 1092
4687.38 1105
4688.03 1058
4688.67 1068
4689.32 1126
4689.97 1115
4690.61 1091
4691.26 1000
4691.90 1122
4692.55 1237
4693.20 1113
4693.84 1118
4694.49 1115
4695.13 1101
4695.78 1111
4696.43 1184
4697.07 1293
4697.72 1183
4698.37 1385
4699.01 1380
4699.66 1364
4700.31 1510
4700.95 1576
4701.60 1628
4702.25 1817
4702.89 1672
4703.54 1726
4704.19 1801
4704.84 1546
4705.48 1476
4706.13 1507
4706.78 1416
4707.42 1286
4708.07 1226
4708.72 1234
4709.37 1270
4710.01 1293
4710.66 1298
4711.31 1271
4711.96 1326
4712.60 1270
4713.25 1242
4713.90 1204
4714.55 1173
4715.19 1209
4715.84 1207
4716.49 1139
4717.14 1136
4717.78 1204
4718.43 1117
4719.08 1133
4719.73 1106
4720.38 1065
4721.02 1181
4721.67 1136
4722.32 1134
4722.97 1281
4723.62 1169
4724.27 1188
4724.91 1176
4725.56 1177
4726.21 1139
4726.86 1094
4727.51 1075
4728.16 1061
4728.81 1129
4729.45 1092
4730.10 1216
4730.75 1121
4731.40 1077
4732.05 1011
4732.70 1106
4733.35 1073
4734.00 1038
4734.65 993
4735.29 1092
4735.94 1162
4736.59 1017
4737.24 986
4737.89 1092
4738.54 1042
4739.19 952
4739.84 929
4740.49 997
4741.14 1025
4741.79 1011
4742.44 1006
4743.09 1076
4743.74 1027
4744.39 1027
4745.04 1045
4745.69 970
4746.34 959
4746.99 954
4747.64 907
4748.29 1014
4748.94 1000
4749.59 1007
4750.24 1049
4750.89 1058
4751.54 1088
4752.19 1163
4752.84 1168
4753.49 1210
4754.14 1134
4754.79 1164
4755.44 1199
4756.09 1122
4756.74 1164
4757.39 1152
4758.04 1137
4758.69 1096
4759.34 1044
4759.99 951
4760.64 1033
4761.30 884
4761.95 979
4762.60 1091
4763.25 953
4763.90 999
4764.55 1018
4765.20 975
4765.85 1016
4766.50 982
4767.16 955
4767.81 910
4768.46 902
4769.11 1023
4769.76 979
4770.41 923
4771.06 993
4771.72 1046
4772.37 1030
4773.02 967
4773.67 980
4774.32 975
4774.97 993
4775.63 840
4776.28 965
4776.93 906
4777.58 925
4778.23 993
4778.89 1010
4779.54 991
4780.19 911
4780.84 982
4781.50 962
4782.15 913
4782.80 964
4783.45 893
4784.11 940
4784.76 883
4785.41 900
4786.06 972
4786.72 975
4787.37 908
4788.02 880
4788.67 960
4789.33 852
4789.98 934
4790.63 941
4791.28 975
4791.94 1007
4792.59 1022
4793.24 948
4793.90 931
4794.55 920
4795.20 910
4795.86 1058
4796.51 998
4797.16 950
4797.82 927
4798.47 976
4799.12 958
4799.78 929
4800.43 967
4801.08 984
4801.74 884
4802.39 1084
4803.05 1042
4803.70 993
4804.35 992
4805.01 1016
4805.66 1015
4806.31 907
4806.97 972
4807.62 948
4808.28 964
4808.93 913
4809.59 935
4810.24 915
4810.89 1016
4811.55 963
4812.20 1029
4812.86 942
4813.51 927
4814.17 1031
4814.82 1045
4815.48 1054
4816.13 969
4816.78 1104
4817.44 1233
4818.09 1222
4818.75 1107
4819.40 1178
4820.06 1115
4820.71 1141
4821.37 1146
4822.02 1157
4822.68 1181
4823.33 1126
4823.99 1099
4824.64 1124
4825.30 1162
4825.95 1076
4826.61 1192
4827.27 1158
4827.92 1219
4828.58 1144
4829.23 1158
4829.89 1255
4830.54 1168
4831.20 1161
4831.85 1177
4832.51 1177
4833.17 1250
4833.82 1253
4834.48 1067
4835.13 1176
4835.79 1171
4836.45 1135
4837.10 1194
4837.76 1246
4838.41 1286
4839.07 1372
4839.73 1359
4840.38 1226
4841.04 1249
4841.70 1412
4842.35 1429
4843.01 1322
4843.66 1202
4844.32 1245
4844.98 1371
4845.63 1246
4846.29 1293
4846.95 1247
4847.60 1264
4848.26 1235
4848.92 1386
4849.58 1388
4850.23 1500
4850.89 1389
4851.55 1334
4852.20 1375
4852.86 1424
4853.52 1428
4854.17 1524
4854.83 1539
4855.49 1602
4856.15 1566
4856.80 1599
4857.46 1557
4858.12 1647
4858.78 1737
4859.43 1730
4860.09 1802
4860.75 1759
4861.41 1840
4862.07 1719
4862.72 1706
4863.38 1689
4864.04 1704
4864.70 1666
4865.35 1675
4866.01 1678
4866.67 1669
4867.33 1723
4867.99 1713
4868.65 1647
4869.30 1714
4869.96 1722
4870.62 1765
4871.28 1659
4871.94 1527
4872.60 1634
4873.25 1544
4873.91 1425
4874.57 1518
4875.23 1598
4875.89 1608
4876.55 1541
4877.21 1639
4877.86 1627
4878.52 1651
4879.18 1592
4879.84 1619
4880.50 1519
4881.16 1522
4881.82 1560
4882.48 1625
4883.14 1462
4883.80 1438
4884.46 1456
4885.11 1498
4885.77 1426
4886.43 1507
4887.09 1542
4887.75 1458
4888.41 1413
4889.07 1469
4889.73 1535
4890.39 1486
4891.05 1536
4891.71 1513
4892.37 1612
4893.03 1628
4893.69 1713
4894.35 1677
4895.01 1565
4895.67 1676
4896.33 1778
4896.99 1769
4897.65 1574
4898.31 1506
4898.97 1678
4899.63 1671
4900.29 1788
4900.95 1911
4901.61 1963
4902.27 1877
4902.93 2016
4903.59 1962
4904.25 1907
4904.91 1791
4905.58 1660
4906.24 1536
4906.90 1478
4907.56 1565
4908.22 1526
4908.88 1446
4909.54 1406
4910.20 1547
4910.86 1353
4911.52 1380
4912.18 1440
4912.85 1462
4913.51 1463
4914.17 1281
4914.83 1360
4915.49 1443
4916.15 1305
4916.81 1184
4917.48 1371
4918.14 1351
4918.80 1267
4919.46 1272
4920.12 1378
4920.78 1388
4921.45 1158
4922.11 1153
4922.77 1120
4923.43 1214
4924.09 1267
4924.76 1256
4925.42 1153
4926.08 1173
4926.74 1167
4927.40 1144
4928.07 1205
4928.73 1223
4929.39 1126
4930.05 1244
4930.72 1250
4931.38 1221
4932.04 1188
4932.70 1185
4933.37 1167
4934.03 1115
4934.69 1136
4935.35 1215
4936.02 1231
4936.68 1228
4937.34 1211
4938.00 1205
4938.67 1188
4939.33 1264
4939.99 1232
4940.66 1278
4941.32 1193
4941.98 1237
4942.65 1109
4943.31 1098
4943.97 1013
4944.64 982
4945.30 1083
4945.96 1127
4946.63 1123
4947.29 1051
4947.95 1071
4948.62 1090
4949.28 997
4949.94 1068
4950.61 1033
4951.27 967
4951.94 995
4952.60 1026
4953.26 1086
4953.93 1062
4954.59 1014
4955.26 997
4955.92 1042
4956.58 1021
4957.25 1039
4957.91 1048
4958.58 981
4959.24 1068
4959.90 1081
4960.57 1178
4961.23 1134
4961.90 1078
4962.56 1100
4963.23 1180
4963.89 1264
4964.56 1282
4965.22 1315
4965.89 1277
4966.55 1393
4967.22 1394
4967.88 1355
4968.55 1332
4969.21 1355
4969.88 1198
4970.54 1271
4971.21 1225
4971.87 1241
4972.54 1161
4973.20 1109
4973.87 1120
4974.53 1107
4975.20 1165
4975.86 1163
4976.53 1186
4977.19 1114
4977.86 1059
4978.52 1151
4979.19 1148
4979.86 1088
4980.52 1083
4981.19 1136
4981.85 1173
4982.52 1089
4983.19 1042
4983.85 1144
4984.52 1089
4985.18 1093
4985.85 1053
4986.52 1001
4987.18 1096
4987.85 1171
4988.51 1043
4989.18 1018
4989.85 1023
4990.51 1096
4991.18 1013
4991.85 1055
4992.51 1046
4993.18 987
4993.85 998
4994.51 1054
4995.18 975
4995.85 1025
4996.51 1126
4997.18 1056
4997.85 1107
4998.51 984
4999.18 1015
4999.85 993
5000.51 1033
5001.18 1012
5001.85 946
5002.52 977
5003.18 912
5003.85 880
5004.52 982
5005.19 979
5005.85 877
5006.52 852
5007.19 979
5007.86 1040
5008.52 968
5009.19 976
5009.86 961
5010.53 929
5011.19 956
5011.86 895
5012.53 896
5013.20 1022
5013.87 1036
5014.53 1003
5015.20 892
5015.87 959
5016.54 929
5017.21 929
5017.87 883
5018.54 948
5019.21 973
5019.88 903
5020.55 833
5021.22 866
5021.88 896
5022.55 814
5023.22 953
5023.89 857
5024.56 921
5025.23 878
5025.90 903
5026.57 936
5027.23 992
5027.90 962
5028.57 954
5029.24 911
5029.91 944
5030.58 967
5031.25 932
5031.92 966
5032.59 917
5033.26 989
5033.93 993
5034.59 1023
5035.26 958
5035.93 899
5036.60 925
5037.27 903
5037.94 993
5038.61 983
5039.28 971
5039.95 977
5040.62 905
5041.29 969
5041.96 999
5042.63 875
5043.30 897
5043.97 976
5044.64 907
5045.31 979
5045.98 974
5046.65 1003
5047.32 1000
5047.99 926
5048.66 947
5049.33 953
5050.00 946
5050.67 972
5051.34 1011
5052.01 884
5052.68 886
5053.35 864
5054.03 890
5054.70 886
5055.37 889
5056.04 948
5056.71 831
5057.38 921
5058.05 975
5058.72 913
5059.39 881
5060.06 972
5060.73 947
5061.41 965
5062.08 923
5062.75 871
5063.42 830
5064.09 875
5064.76 952
5065.43 934
5066.10 868
5066.78 875
5067.45 893
5068.12 996
5068.79 1008
5069.46 1022
5070.13 946
5070.81 899
5071.48 865
5072.15 820
5072.82 772
5073.49 864
5074.17 862
5074.84 838
5075.51 834
5076.18 921
5076.85 907
5077.53 961
5078.20 1024
5078.87 1121
5079.54 1115
5080.22 1185
5080.89 1232
5081.56 1124
5082.23 1031
5082.91 1075
5083.58 1140
5084.25 1142
5084.92 1161
5085.60 1114
5086.27 1041
5086.94 1087
5087.61 1095
5088.29 1016
5088.96 964
5089.63 1029
5090.31 1164
5090.98 1136
5091.65 980
5092.33 1050
5093.00 1069
5093.67 1057
5094.35 1160
5095.02 1140
5095.69 1127
5096.37 1105
5097.04 1060
5097.71 1024
5098.39 1087
5099.06 942
5099.73 1054
5100.41 1075
5101.08 1026
5101.76 958
5102.43 929
5103.10 1011
5103.78 1016
5104.45 1030
5105.12 1051
5105.80 1161
5106.47 1018
5107.15 1107
5107.82 1084
5108.50 1024
5109.17 1084
5109.84 1088
5110.52 1077
5111.19 955
5111.87 1013
5112.54 989
5113.22 1098
5113.89 987
5114.57 996
5115.24 1021
5115.92 990
5116.59 1007
5117.27 1031
5117.94 1109
5118.61 1180
5119.29 1133
5119.96 1275
5120.64 1104
5121.31 1162
5121.99 1239
5122.67 1207
5123.34 1228
5124.02 1202
5124.69 1162
5125.37 1142
5126.04 1162
5126.72 1010
5127.39 986
5128.07 1075
5128.74 1093
5129.42 1109
5130.10 1086
5130.77 1056
5131.45 1058
5132.12 1108
5132.80 1136
5133.47 1113
5134.15 1094
5134.83 1239
5135.50 1195
5136.18 1129
5136.85 1079
5137.53 1110
5138.21 1070
5138.88 940
5139.56 1051
5140.24 1014
5140.91 1039
5141.59 1044
5142.27 1021
5142.94 1034
5143.62 909
5144.30 924
5144.97 956
5145.65 942
5146.33 929
5147.00 959
5147.68 906
5148.36 1008
5149.03 980
5149.71 878
5150.39 868
5151.06 880
5151.74 839
5152.42 844
5153.10 848
5153.77 865
5154.45 914
5155.13 919
5155.80 918
5156.48 900
5157.16 817
5157.84 842
5158.51 861
5159.19 775
5159.87 831
5160.55 892
5161.23 836
5161.90 832
5162.58 892
5163.26 814
5163.94 845
5164.61 809
5165.29 901
5165.97 830
5166.65 879
5167.33 854
5168.00 822
5168.68 888
5169.36 858
5170.04 929
5170.72 934
5171.40 942
5172.07 794
5172.75 838
5173.43 814
5174.11 822
5174.79 789
5175.47 868
5176.15 839
5176.83 842
5177.50 846
5178.18 817
5178.86 801
5179.54 778
5180.22 856
5180.90 894
5181.58 978
5182.26 940
5182.94 939
5183.62 896
5184.29 816
5184.97 941
5185.65 822
5186.33 810
5187.01 880
5187.69 917
5188.37 810
5189.05 851
5189.73 822
5190.41 865
5191.09 909
5191.77 833
5192.45 864
5193.13 855
5193.81 929
5194.49 864
5195.17 932
5195.85 917
5196.53 881
5197.21 885
5197.89 844
5198.57 864
5199.25 921
5199.93 965
5200.61 901
5201.29 920
5201.97 880
5202.65 927
5203.33 928
5204.01 903
5204.69 959
5205.37 933
5206.05 879
5206.73 909
5207.42 936
5208.10 1010
5208.78 967
5209.46 1017
5210.14 1097
5210.82 1066
5211.50 1159
5212.18 1084
5212.86 1062
5213.54 1112
5214.23 1129
5214.91 1160
5215.59 1059
5216.27 944
5216.95 968
5217.63 939
5218.31 904
5219.00 982
5219.68 1080
5220.36 1142
5221.04 1058
5221.72 1053
5222.40 1180
5223.09 1186
5223.77 1035
5224.45 1108
5225.13 1040
5225.81 1063
5226.50 1086
5227.18 1020
5227.86 989
5228.54 980
5229.22 943
5229.91 993
5230.59 956
5231.27 995
5231.95 1090
5232.64 929
5233.32 1011
5234.00 948
5234.68 957
5235.37 939
5236.05 1017
5236.73 944
5237.41 1014
5238.10 1078
5238.78 1040
5239.46 1105
5240.14 1055
5240.83 1076
5241.51 1071
5242.19 1071
5242.88 1107
5243.56 993
5244.24 973
5244.93 969
5245.61 974
5246.29 925
5246.98 927
5247.66 910
5248.34 925
5249.03 975
5249.71 1064
5250.39 1029
5251.08 974
5251.76 1026
5252.44 1089
5253.13 1131
5253.81 1099
5254.50 1056
5255.18 1173
5255.86 1158
5256.55 1289
5257.23 1131
5257.92 1068
5258.60 1112
5259.28 1038
5259.97 1136
5260.65 1349
5261.34 1161
5262.02 1061
5262.71 1111
5263.39 1129
5264.07 1216
5264.76 1173
5265.44 1173
5266.13 1194
5266.81 1176
5267.50 1107
5268.18 1060
5268.87 1036
5269.55 972
5270.24 997
5270.92 982
5271.61 1009
5272.29 944
5272.98 983
5273.66 1005
5274.35 1054
5275.03 1009
5275.72 982
5276.40 983
5277.09 1063
5277.77 1144
5278.46 1106
5279.14 1030
5279.83 987
5280.52 1075
5281.20 994
5281.89 950
5282.57 1011
5283.26 1035
5283.94 1106
5284.63 998
5285.32 1010
5286.00 1137
5286.69 1012
5287.37 1078
5288.06 983
5288.75 947
5289.43 983
5290.12 891
5290.80 883
5291.49 891
5292.18 900
5292.86 864
5293.55 929
5294.24 1039
5294.92 990
5295.61 994
5296.30 956
5296.98 1021
5297.67 1013
5298.36 1037
5299.04 1045
5299.73 982
5300.42 1059
5301.10 1072
5301.79 1104
5302.48 1053
5303.16 1024
5303.85 967
5304.54 1033
5305.22 993
5305.91 1088
5306.60 1170
5307.29 1047
5307.97 1137
5308.66 1125
5309.35 1064
5310.04 1004
5310.72 1068
5311.41 1081
5312.10 1045
5312.79 1091
5313.47 1205
5314.16 1067
5314.85 1184
5315.54 1239
5316.23 1197
5316.91 1185
5317.60 1069
5318.29 1070
5318.98 1113
5319.67 1120
5320.35 1122
5321.04 1045
5321.73 1127
5322.42 1251
5323.11 1237
5323.79 1216
5324.48 1266
5325.17 1191
5325.86 1148
5326.55 1027
5327.24 968
5327.93 1033
5328.61 943
5329.30 1064
5329.99 1060
5330.68 958
5331.37 988
5332.06 978
5332.75 979
5333.44 839
5334.13 870
5334.81 929
5335.50 953
5336.19 900
5336.88 892
5337.57 898
5338.26 922
5338.95 933
5339.64 954
5340.33 918
5341.02 903
5341.71 882
5342.40 887
5343.09 914
5343.78 956
5344.47 1021
5345.16 967
5345.85 958
5346.54 885
5347.22 911
5347.91 906
5348.60 881
5349.29 1046
5349.98 994
5350.67 1032
5351.37 923
5352.06 1060
5352.75 1094
5353.44 1132
5354.13 1109
5354.82 1152
5355.51 1066
5356.20 1044
5356.89 1038
5357.58 985
5358.27 981
5358.96 884
5359.65 833
5360.34 905
5361.03 877
5361.72 756
5362.41 834
5363.10 872
5363.80 966
5364.49 950
5365.18 965
5365.87 916
5366.56 921
5367.25 871
5367.94 877
5368.63 829
5369.32 801
5370.02 824
5370.71 883
5371.40 915
5372.09 815
5372.78 757
5373.47 842
5374.16 905
5374.86 901
5375.55 811
5376.24 750
5376.93 780
5377.62 752
5378.32 768
5379.01 814
5379.70 820
5380.39 862
5381.08 888
5381.78 854
5382.47 825
5383.16 847
5383.85 754
5384.54 706
5385.24 757
5385.93 747
5386.62 779
5387.31 891
5388.01 837
5388.70 795
5389.39 855
5390.08 808
5390.78 854
5391.47 861
5392.16 794
5392.85 866
5393.55 936
5394.24 955
5394.93 914
5395.63 916
5396.32 964
5397.01 919
5397.71 882
5398.40 845
5399.09 817
5399.79 884
5400.48 806
5401.17 785
5401.87 803
5402.56 728
5403.25 702
5403.95 710
5404.64 797
5405.33 889
5406.03 834
5406.72 838
5407.41 814
5408.11 786
5408.80 807
5409.50 774
5410.19 774
5410.88 835
5411.58 750
5412.27 870
5412.97 899
5413.66 888
5414.35 881
5415.05 892
5415.74 898
5416.44 788
5417.13 852
5417.83 896
5418.52 856
5419.21 779
5419.91 829
5420.60 861
5421.30 847
5421.99 851
5422.69 842
5423.38 868
5424.08 836
5424.77 846
5425.47 873
5426.16 820
5426.86 812
5427.55 813
5428.25 794
5428.94 865
5429.64 776
5430.33 801
5431.03 837
5431.72 842
5432.42 891
5433.11 902
5433.81 770
5434.50 859
5435.20 965
5435.90 949
5436.59 895
5437.29 839
5437.98 873
5438.68 907
5439.37 974
5440.07 1017
5440.77 1070
5441.46 947
5442.16 971
5442.85 932
5443.55 955
5444.25 901
5444.94 919
5445.64 922
5446.34 954
5447.03 866
5447.73 906
5448.42 1036
5449.12 1080
5449.82 993
5450.51 1066
5451.21 1072
5451.91 1081
5452.60 1038
5453.30 1078
5454.00 1034
5454.69 995
5455.39 959
5456.09 955
5456.78 915
5457.48 942
5458.18 910
5458.88 899
5459.57 970
5460.27 962
5460.97 839
5461.66 940
5462.36 1014
5463.06 978
5463.76 1008
5464.45 1055
5465.15 1052
5465.85 972
5466.55 1051
5467.24 1066
5467.94 1059
5468.64 931
5469.34 1071
5470.03 969
5470.73 981
5471.43 948
5472.13 1027
5472.83 1000
5473.52 999
5474.22 1083
5474.92 1061
5475.62 1050
5476.32 1042
5477.01 1032
5477.71 1195
5478.41 1171
5479.11 1191
5479.81 1324
5480.51 1436
5481.20 1502
5481.90 1564
5482.60 1808
5483.30 1796
5484.00 1761
5484.70 2013
5485.40 1930
5486.09 1808
5486.79 1791
5487.49 1630
5488.19 1451
5488.89 1375
5489.59 1295
5490.29 1401
5490.99 1521
5491.69 1453
5492.39 1378
5493.09 1428
5493.78 1434
5494.48 1536
5495.18 1458
5495.88 1543
5496.58 1425
5497.28 1519
5497.98 1593
5498.68 1760
5499.38 1852
5500.08 1905
5500.78 2286
5501.48 2397
5502.18 2584
5502.88 2927
5503.58 3068
5504.28 3230
5504.98 3340
5505.68 3077
5506.38 2931
5507.08 2700
5507.78 2383
5508.48 2148
5509.18 2100
5509.88 2004
5510.58 1761
5511.28 1764
5511.98 1741
5512.68 1730
5513.38 1759
5514.08 1879
5514.78 1762
5515.48 1637
5516.18 1753
5516.89 1705
5517.59 1669
5518.29 1655
5518.99 1564
5519.69 1522
5520.39 1423
5521.09 1471
5521.79 1448
5522.49 1367
5523.19 1354
5523.90 1273
5524.60 1176
5525.30 1164
5526.00 1141
5526.70 1238
5527.40 1229
5528.10 1129
5528.81 1169
5529.51 1123
5530.21 1145
5530.91 1098
5531.61 1082
5532.31 1105
5533.02 1201
5533.72 1099
5534.42 1048
5535.12 1099
5535.82 985
5536.52 989
5537.23 1033
5537.93 1050
5538.63 1016
5539.33 1048
5540.04 1061
5540.74 1022
5541.44 1019
5542.14 966
5542.84 995
5543.55 1049
5544.25 1065
5544.95 1000
5545.65 977
5546.36 1012
5547.06 876
5547.76 849
5548.47 927
5549.17 941
5549.87 985
5550.57 987
5551.28 912
5551.98 939
5552.68 924
5553.39 919
5554.09 836
5554.79 898
5555.50 962
5556.20 977
5556.90 1004
5557.61 998
5558.31 926
5559.01 1008
5559.72 981
5560.42 995
5561.12 965
5561.83 1029
5562.53 1017
5563.23 1068
5563.94 1109
5564.64 1082
5565.35 1081
5566.05 1121
5566.75 1159
5567.46 1179
5568.16 1136
5568.86 1120
5569.57 1085
5570.27 1064
5570.98 1046
5571.68 937
5572.39 1013
5573.09 995
5573.79 969
5574.50 984
5575.20 992
5575.91 933
5576.61 1015
5577.32 1002
5578.02 1060
5578.73 1155
5579.43 1056
5580.14 1132
5580.84 1083
5581.55 1016
5582.25 956
5582.96 1015
5583.66 929
5584.37 937
5585.07 979
5585.78 904
5586.48 965
5587.19 1014
5587.89 993
5588.60 986
5589.30 987
5590.01 1039
5590.71 923
5591.42 874
5592.12 864
5592.83 890
5593.53 907
5594.24 878
5594.95 889
5595.65 921
5596.36 913
5597.06 869
5597.77 912
5598.48 942
5599.18 903
5599.89 862
5600.59 813
5601.30 834
5602.01 868
5602.71 882
5603.42 850
5604.12 865
5604.83 810
5605.54 782
5606.24 806
5606.95 834
5607.66 802
5608.36 837
5609.07 771
5609.78 821
5610.48 843
5611.19 892
5611.90 934
5612.60 748
5613.31 753
5614.02 811
5614.72 887
5615.43 823
5616.14 721
5616.85 714
5617.55 783
5618.26 855
5618.97 889
5619.67 807
5620.38 807
5621.09 828
5621.80 792
5622.50 874
5623.21 876
5623.92 795
5624.63 779
5625.33 818
5626.04 813
5626.75 848
5627.46 938
5628.16 987
5628.87 945
5629.58 922
5630.29 833
5631.00 916
5631.70 936
5632.41 913
5633.12 950
5633.83 871
5634.54 863
5635.24 856
5635.95 913
5636.66 890
5637.37 872
5638.08 918
5638.79 909
5639.50 852
5640.20 906
5640.91 1009
5641.62 1054
5642.33 1047
5643.04 1019
5643.75 988
5644.46 1027
5645.17 983
5645.87 953
5646.58 977
5647.29 999
5648.00 980
5648.71 865
5649.42 886
5650.13 909
5650.84 827
5651.55 886
5652.26 852
5652.97 908
5653.67 907
5654.38 958
5655.09 869
5655.80 900
5656.51 830
5657.22 918
5657.93 974
5658.64 926
5659.35 884
5660.06 1017
5660.77 1050
5661.48 1014
5662.19 889
5662.90 883
5663.61 966
5664.32 1020
5665.03 927
5665.74 878
5666.45 985
5667.16 965
5667.87 866
5668.58 919
5669.29 887
5670.00 811
5670.71 912
5671.42 966
5672.14 947
5672.85 935
5673.56 968
5674.27 900
5674.98 918
5675.69 869
5676.40 951
5677.11 939
5677.82 899
5678.53 888
5679.24 917
5679.95 859
5680.67 752
5681.38 846
5682.09 861
5682.80 876
5683.51 864
5684.22 845
5684.93 910
5685.64 882
5686.36 846
5687.07 941
5687.78 955
5688.49 908
5689.20 949
5689.91 867
5690.63 889
5691.34 961
5692.05 982
5692.76 833
5693.47 866
5694.18 850
5694.90 853
5695.61 830
5696.32 817
5697.03 734
5697.75 800
5698.46 856
5699.17 873
5699.88 774
5700.59 727
5701.31 829
5702.02 791
5702.73 774
5703.44 796
5704.16 809
5704.87 742
5705.58 783
5706.29 855
5707.01 872
5707.72 827
5708.43 713
5709.15 729
5709.86 783
5710.57 816
5711.28 816
5712.00 774
5712.71 783
5713.42 723
5714.14 699
5714.85 705
5715.56 688
5716.28 797
5716.99 700
5717.70 741
5718.42 743
5719.13 755
5719.84 711
5720.56 749
5721.27 716
5721.99 785
5722.70 752
5723.41 755
5724.13 785
5724.84 766
5725.55 736
5726.27 733
5726.98 773
5727.70 736
5728.41 812
5729.12 831
5729.84 881
5730.55 848
5731.27 800
5731.98 896
5732.70 890
5733.41 926
5734.13 874
5734.84 819
5735.55 832
5736.27 847
5736.98 827
5737.70 745
5738.41 754
5739.13 782
5739.84 765
5740.56 834
5741.27 830
5741.99 708
5742.70 731
5743.42 766
5744.13 764
5744.85 755
5745.56 768
5746.28 803
5746.99 765
5747.71 778
5748.42 712
5749.14 771
5749.85 765
5750.57 740
5751.29 732
5752.00 712
5752.72 722
5753.43 780
5754.15 768
5754.86 760
5755.58 760
5756.30 804
5757.01 771
5757.73 729
5758.44 744
5759.16 750
5759.87 824
5760.59 705
5761.31 701
5762.02 751
5762.74 702
5763.46 721
5764.17 745
5764.89 710
5765.60 754
5766.32 774
5767.04 750
5767.75 723
5768.47 646
5769.19 679
5769.90 686
5770.62 652
5771.34 670
5772.05 726
5772.77 837
5773.49 786
5774.21 756
5774.92 707
5775.64 723
5776.36 731
5777.07 722
5777.79 690
5778.51 730
5779.23 728
5779.94 721
5780.66 769
5781.38 739
5782.09 779
5782.81 709
5783.53 687
5784.25 696
5784.96 753
5785.68 695
5786.40 767
5787.12 687
5787.84 687
5788.55 702
5789.27 699
5789.99 754
5790.71 735
5791.43 735
5792.14 662
5792.86 717
5793.58 685
5794.30 722
5795.02 768
5795.73 797
5796.45 781
5797.17 762
5797.89 738
5798.61 793
5799.33 852
5800.05 892
5800.76 928
5801.48 961
5802.20 1024
5802.92 1041
5803.64 1025
5804.36 978
5805.08 1015
5805.80 922
5806.51 891
5807.23 926
5807.95 898
5808.67 907
5809.39 811
5810.11 749
5810.83 746
5811.55 694
5812.27 755
5812.99 810
5813.71 713
5814.43 763
5815.14 774
5815.86 843
5816.58 827
5817.30 785
5818.02 772
5818.74 722
5819.46 742
5820.18 792
5820.90 831
5821.62 812
5822.34 761
5823.06 856
5823.78 868
5824.50 811
5825.22 787
5825.94 728
5826.66 766
5827.38 832
5828.10 819
5828.82 806
5829.54 846
5830.26 784
5830.98 737
5831.71 751
5832.43 774
5833.15 763
5833.87 646
5834.59 701
5835.31 757
5836.03 760
5836.75 738
5837.47 735
5838.19 692
5838.91 705
5839.63 648
5840.36 854
5841.08 774
5841.80 715
5842.52 662
5843.24 738
5843.96 761
5844.68 706
5845.40 698
5846.13 648
5846.85 656
5847.57 714
5848.29 747
5849.01 701
5849.73 679
5850.45 686
5851.18 711
5851.90 736
5852.62 693
5853.34 676
5854.06 744
5854.79 708
5855.51 731
5856.23 707
5856.95 717
5857.67 745
5858.40 748
5859.12 800
5859.84 683
5860.56 749
5861.28 793
5862.01 794
5862.73 709
5863.45 754
5864.17 783
5864.90 761
5865.62 736
5866.34 711
5867.07 674
5867.79 654
5868.51 726
5869.23 695
5869.96 684
5870.68 720
5871.40 715
5872.13 717
5872.85 747
5873.57 729
5874.29 762
5875.02 731
5875.74 715
5876.46 693
5877.19 714
5877.91 733
5878.63 749
5879.36 799
5880.08 746
5880.81 807
5881.53 778
5882.25 786
5882.98 822
5883.70 795
5884.42 814
5885.15 812
5885.87 763
5886.60 864
5887.32 790
5888.04 808
5888.77 836
5889.49 818
5890.22 773
5890.94 758
5891.66 847
5892.39 748
5893.11 762
5893.84 736
5894.56 787
5895.29 732
5896.01 763
5896.73 805
5897.46 746
5898.18 810
5898.91 825
5899.63 822
5900.36 782
5901.08 758
5901.81 710
5902.53 773
5903.26 760
5903.98 808
5904.71 769
5905.43 736
5906.16 742
5906.88 768
5907.61 731
5908.33 784
5909.06 719
5909.78 668
5910.51 737
5911.23 778
5911.96 746
5912.69 733
5913.41 743
5914.14 794
5914.86 835
5915.59 787
5916.31 804
5917.04 734
5917.77 744
5918.49 833
5919.22 793
5919.94 834
5920.67 831
5921.39 806
5922.12 838
5922.85 846
5923.57 872
5924.30 822
5925.03 792
5925.75 759
5926.48 853
5927.20 792
5927.93 907
5928.66 835
5929.38 871
5930.11 933
5930.84 879
5931.56 799
5932.29 753
5933.02 823
5933.74 909
5934.47 915
5935.20 895
5935.93 919
5936.65 964
5937.38 913
5938.11 989
5938.83 985
5939.56 961
5940.29 951
5941.02 1028
5941.74 975
5942.47 911
5943.20 1034
5943.92 1045
5944.65 984
5945.38 940
5946.11 990
5946.83 1044
5947.56 1017
5948.29 1083
5949.02 1029
5949.75 1075
5950.47 1116
5951.20 1168
5951.93 1168
5952.66 1307
5953.39 1314
5954.11 1354
5954.84 1502
5955.57 1470
5956.30 1474
5957.03 1478
5957.75 1348
5958.48 1354
5959.21 1322
5959.94 1306
5960.67 1343
5961.40 1337
5962.12 1398
5962.85 1456
5963.58 1410
5964.31 1499
5965.04 1596
5965.77 1655
5966.50 1647
5967.23 1749
5967.95 2022
5968.68 2157
5969.41 2189
5970.14 2376
5970.87 2422
5971.60 2313
5972.33 2323
5973.06 2166
5973.79 1988
5974.52 1972
5975.25 1895
5975.98 1778
5976.71 1624
5977.43 1623
5978.16 1641
5978.89 1642
5979.62 1724
5980.35 1710
5981.08 1677
5981.81 1768
5982.54 1692
5983.27 1722
5984.00 1773
5984.73 1850
5985.46 1927
5986.19 1891
5986.92 1913
5987.65 1869
5988.38 1878
5989.11 1748
5989.84 1723
5990.57 1751
5991.30 1805
5992.03 1843
5992.76 1905
5993.49 1950
5994.22 1807
5994.96 1784
5995.69 1937
5996.42 1898
5997.15 1847
5997.88 1885
5998.61 1935
5999.34 1980
6000.07 1938
6000.80 1980
6001.53 1884
6002.26 1878
6002.99 1799
6003.73 1877
6004.46 1773
6005.19 1745
6005.92 1882
6006.65 1813
6007.38 1886
6008.11 1828
6008.84 2025
6009.58 2231
6010.31 2480
6011.04 2770
6011.77 3188
6012.50 3518
6013.23 3944
6013.97 4241
6014.70 4630
6015.43 4768
6016.16 4839
6016.89 4838
6017.62 4905
6018.36 4695
6019.09 4441
6019.82 4029
6020.55 3625
6021.29 3328
6022.02 2922
6022.75 2604
6023.48 2308
6024.21 2059
6024.95 1901
6025.68 1776
6026.41 1627
6027.14 1579
6027.88 1543
6028.61 1477
6029.34 1541
6030.07 1562
6030.81 1556
6031.54 1507
6032.27 1521
6033.01 1451
6033.74 1409
6034.47 1415
6035.20 1411
6035.94 1388
6036.67 1413
6037.40 1483
6038.14 1428
6038.87 1396
6039.60 1398
6040.34 1430
6041.07 1467
6041.80 1538
6042.54 1535
6043.27 1659
6044.00 1706
6044.74 1572
6045.47 1467
6046.21 1580
6046.94 1577
6047.67 1626
6048.41 1684
6049.14 1620
6049.87 1662
6050.61 1694
6051.34 1805
6052.08 1896
6052.81 1844
6053.54 1813
6054.28 1964
6055.01 2076
6055.75 2153
6056.48 2029
6057.22 2166
6057.95 2047
6058.68 1993
6059.42 1836
6060.15 1836
6060.89 1738
6061.62 1711
6062.36 1652
6063.09 1622
6063.83 1596
6064.56 1574
6065.30 1555
6066.03 1501
6066.77 1502
6067.50 1488
6068.24 1391
6068.97 1508
6069.71 1397
6070.44 1479
6071.18 1512
6071.91 1430
6072.65 1407
6073.38 1412
6074.12 1427
6074.85 1329
6075.59 1282
6076.32 1277
6077.06 1321
6077.80 1367
6078.53 1284
6079.27 1268
6080.00 1250
6080.74 1264
6081.47 1308
6082.21 1224
6082.95 1229
6083.68 1281
6084.42 1253
6085.15 1360
6085.89 1219
6086.63 1290
6087.36 1356
6088.10 1350
6088.83 1318
6089.57 1331
6090.31 1312
6091.04 1295
6091.78 1293
6092.52 1262
6093.25 1339
6093.99 1262
6094.73 1274
6095.46 1241
6096.20 1247
6096.94 1156
6097.67 1240
6098.41 1317
6099.15 1248
6099.88 1171
6100.62 1129
6101.36 1191
6102.10 1125
6102.83 1112
6103.57 1061
6104.31 1080
6105.04 1089
6105.78 1090
6106.52 1112
6107.26 1048
6107.99 1013
6108.73 1069
6109.47 1164
6110.21 1184
6110.94 1096
6111.68 1185
6112.42 1163
6113.16 1178
6113.89 1221
6114.63 1145
6115.37 1191
6116.11 1243
6116.85 1237
6117.58 1184
6118.32 1164
6119.06 1110
6119.80 1098
6120.54 1125
6121.27 1061
6122.01 1110
6122.75 1138
6123.49 1190
6124.23 1227
6124.97 1174
6125.70 1131
6126.44 1190
6127.18 1212
6127.92 1298
6128.66 1194
6129.40 1194
6130.14 1227
6130.88 1182
6131.61 1286
6132.35 1229
6133.09 1174
6133.83 1261
6134.57 1253
6135.31 1264
6136.05 1211
6136.79 1289
6137.53 1277
6138.27 1205
6139.01 1207
6139.74 1311
6140.48 1425
6141.22 1340
6141.96 1258
6142.70 1362
6143.44 1261
6144.18 1304
6144.92 1406
6145.66 1280
6146.40 1246
6147.14 1192
6147.88 1241
6148.62 1217
6149.36 1104
6150.10 1107
6150.84 1198
6151.58 1213
6152.32 1196
6153.06 1171
6153.80 1277
6154.54 1244
6155.28 1306
6156.02 1327
6156.76 1244
6157.50 1335
6158.24 1284
6158.98 1316
6159.72 1333
6160.46 1251
6161.21 1309
6161.95 1316
6162.69 1401
6163.43 1361
6164.17 1423
6164.91 1401
6165.65 1371
6166.39 1535
6167.13 1478
6167.87 1557
6168.61 1681
6169.36 1795
6170.10 1806
6170.84 1829
6171.58 1863
6172.32 1893
6173.06 1856
6173.80 1877
6174.54 1853
6175.29 1830
6176.03 1818
6176.77 1673
6177.51 1643
6178.25 1694
6178.99 1596
6179.74 1557
6180.48 1597
6181.22 1516
6181.96 1661
6182.70 1645
6183.45 1677
6184.19 1682
6184.93 1692
6185.67 1699
6186.41 1866
6187.16 1804
6187.90 1798
6188.64 1778
6189.38 1724
6190.12 1788
6190.87 1877
6191.61 1851
6192.35 1797
6193.09 2007
6193.84 1987
6194.58 2023
6195.32 2080
6196.07 2073
6196.81 2229
6197.55 2208
6198.29 2256
6199.04 2210
6199.78 2252
6200.52 2285
6201.27 2245
6202.01 2272
6202.75 2303
6203.50 2169
6204.24 2318
6204.98 2323
6205.73 2739
6206.47 2995
6207.21 3523
6207.96 4124
6208.70 5348
6209.44 6465
6210.19 7496
6210.93 8853
6211.67 10146
6212.42 11170
6213.16 11365
6213.90 11610
6214.65 11306
6215.39 10350
6216.14 9110
6216.88 7700
6217.62 6562
6218.37 5530
6219.11 4731
6219.86 3732
6220.60 3300
6221.35 2979
6222.09 2694
6222.83 2590
6223.58 2574
6224.32 2510
6225.07 2497
6225.81 2559
6226.56 2700
6227.30 2623
6228.05 2761
6228.79 2688
6229.53 2730
6230.28 2742
6231.02 2522
6231.77 2256
6232.51 2193
6233.26 2141
6234.00 1835
6234.75 1697
6235.49 1623
6236.24 1758
6236.98 1630
6237.73 1631
6238.48 1624
6239.22 1734
6239.97 1580
6240.71 1643
6241.46 1732
6242.20 1664
6242.95 1520
6243.69 1534
6244.44 1634
6245.18 1733
6245.93 1798
6246.68 1784
6247.42 1879
6248.17 2009
6248.91 2223
6249.66 2294
6250.41 2506
6251.15 2541
6251.90 2598
6252.64 2641
6253.39 2517
6254.14 2619
6254.88 2375
6255.63 2229
6256.38 2013
6257.12 1875
6257.87 1906
6258.61 1790
6259.36 1645
6260.11 1745
6260.85 1680
6261.60 1668
6262.35 1626
6263.09 1519
6263.84 1577
6264.59 1651
6265.34 1582
6266.08 1672
6266.83 1689
6267.58 1788
6268.32 1628
6269.07 1665
6269.82 1668
6270.56 1579
6271.31 1620
6272.06 1674
6272.81 1593
6273.55 1548
6274.30 1480
6275.05 1528
6275.80 1555
6276.54 1559
6277.29 1496
6278.04 1472
6278.79 1511
6279.53 1460
6280.28 1382
6281.03 1464
6281.78 1422
6282.53 1414
6283.27 1381
6284.02 1344
6284.77 1334
6285.52 1353
6286.27 1330
6287.01 1354
6287.76 1371
6288.51 1421
6289.26 1349
6290.01 1305
6290.76 1344
6291.50 1265
6292.25 1251
6293.00 1282
6293.75 1318
6294.50 1336
6295.25 1386
6296.00 1280
6296.74 1238
6297.49 1116
6298.24 1224
6298.99 1223
6299.74 1212
6300.49 1234
6301.24 1290
6301.99 1218
6302.74 1249
6303.49 1218
6304.23 1198
6304.98 1125
6305.73 1148
6306.48 1167
6307.23 1226
6307.98 1115
6308.73 1082
6309.48 1163
6310.23 1128
6310.98 1205
6311.73 1187
6312.48 1207
6313.23 1223
6313.98 1273
6314.73 1247
6315.48 1273
6316.23 1289
6316.98 1269
6317.73 1269
6318.48 1242
6319.23 1217
6319.98 1193
6320.73 1138
6321.48 1172
6322.23 1182
6322.98 1123
6323.73 1214
6324.48 1166
6325.23 1123
6325.98 1040
6326.73 1019
6327.48 1066
6328.23 1137
6328.98 1054
6329.73 1001
6330.49 1117
6331.24 1107
6331.99 1000
6332.74 1027
6333.49 1117
6334.24 1146
6334.99 1090
6335.74 990
6336.49 999
6337.24 1056
6338.00 1048
6338.75 946
6339.50 933
6340.25 948
6341.00 1003
6341.75 1080
6342.50 986
6343.25 965
6344.01 1037
6344.76 1003
6345.51 993
6346.26 1050
6347.01 1077
6347.77 1108
6348.52 1055
6349.27 1067
6350.02 1077
6350.77 1129
6351.52 1157
6352.28 1187
6353.03 1152
6353.78 1147
6354.53 1176
6355.29 1252
6356.04 1199
6356.79 1217
6357.54 1320
6358.29 1274
6359.05 1219
6359.80 1210
6360.55 1178
6361.30 1146
6362.06 1160
6362.81 1096
6363.56 1150
6364.32 1125
6365.07 1124
6365.82 1167
6366.57 1139
6367.33 1196
6368.08 1132
6368.83 1028
6369.59 1138
6370.34 1119
6371.09 1147
6371.85 1281
6372.60 1225
6373.35 1135
6374.11 1180
6374.86 1205
6375.61 1076
6376.37 1148
6377.12 1144
6377.87 1083
6378.63 1072
6379.38 1099
6380.13 1068
6380.89 1046
6381.64 1030
6382.40 954
6383.15 1019
6383.90 1012
6384.66 1094
6385.41 1085
6386.17 1070
6386.92 1041
6387.67 1154
6388.43 1077
6389.18 1058
6389.94 1109
6390.69 1092
6391.45 1052
6392.20 1005
6392.95 1020
6393.71 989
6394.46 1018
6395.22 1016
6395.97 1027
6396.73 969
6397.48 958
6398.24 991
6398.99 1090
6399.75 1043
6400.50 945
6401.26 997
6402.01 946
6402.77 1015
6403.52 1012
6404.28 1035
6405.03 941
6405.79 992
6406.54 1041
6407.30 1008
6408.05 898
6408.81 901
6409.56 1039
6410.32 1042
6411.08 1026
6411.83 1046
6412.59 1236
6413.34 1158
6414.10 1156
6414.85 1019
6415.61 1078
6416.37 1142
6417.12 983
6417.88 1007
6418.63 992
6419.39 1010
6420.15 1048
6420.90 970
6421.66 978
6422.41 1028
6423.17 1027
6423.93 918
6424.68 991
6425.44 968
6426.20 903
6426.95 969
6427.71 961
6428.47 1010
6429.22 948
6429.98 977
6430.73 996
6431.49 997
6432.25 977
6433.01 996
6433.76 919
6434.52 862
6435.28 906
6436.03 908
6436.79 910
6437.55 881
6438.30 880
6439.06 923
6439.82 885
6440.58 912
6441.33 973
6442.09 960
6442.85 961
6443.61 978
6444.36 998
6445.12 957
6445.88 896
6446.64 863
6447.39 887
6448.15 984
6448.91 989
6449.67 978
6450.42 902
6451.18 918
6451.94 977
6452.70 915
6453.46 885
6454.21 878
6454.97 937
6455.73 920
6456.49 921
6457.25 994
6458.01 962
6458.76 973
6459.52 940
6460.28 878
6461.04 912
6461.80 955
6462.56 1058
6463.32 1075
6464.07 1007
6464.83 983
6465.59 1011
6466.35 1000
6467.11 967
6467.87 916
6468.63 915
6469.39 934
6470.15 994
6470.90 984
6471.66 950
6472.42 1006
6473.18 1020
6473.94 820
6474.70 899
6475.46 962
6476.22 1016
6476.98 974
6477.74 1048
6478.50 991
6479.26 903
6480.02 1067
6480.78 1046
6481.54 973
6482.30 1012
6483.06 1083
6483.82 1112
6484.58 1059
6485.34 1025
6486.10 1063
6486.86 1150
6487.62 1192
6488.38 1138
6489.14 1127
6489.90 1152
6490.66 1101
6491.42 1083
6492.18 1117
6492.94 1186
6493.70 1298
6494.46 1264
6495.22 1446
6495.98 1410
6496.74 1396
6497.50 1384
6498.26 1469
6499.02 1458
6499.78 1364
6500.54 1347
6501.30 1404
6502.06 1417
6502.83 1511
6503.59 1518
6504.35 1484
6505.11 1470
6505.87 1438
6506.63 1447
6507.39 1414
6508.15 1434
6508.91 1528
6509.68 1591
6510.44 1603
6511.20 1669
6511.96 1550
6512.72 1542
6513.48 1702
6514.25 1626
6515.01 1606
6515.77 1623
6516.53 1674
6517.29 1755
6518.05 1858
6518.82 1806
6519.58 1808
6520.34 1747
6521.10 1848
6521.86 1816
6522.63 1826
6523.39 1883
6524.15 2007
6524.91 2068
6525.67 2262
6526.44 2450
6527.20 2663
6527.96 2961
6528.72 3044
6529.49 3192
6530.25 3279
6531.01 3460
6531.77 3515
6532.54 3522
6533.30 3411
6534.06 3542
6534.83 3622
6535.59 3925
6536.35 4307
6537.11 4774
6537.88 5556
6538.64 6122
6539.40 6883
6540.17 7446
6540.93 7099
6541.69 6744
6542.46 6439
6543.22 5918
6543.98 4946
6544.75 4257
6545.51 3542
6546.27 2942
6547.04 2586
6547.80 2241
6548.56 2077
6549.33 1808
6550.09 1721
6550.86 1723
6551.62 1615
6552.38 1615
6553.15 1627
6553.91 1702
6554.67 1563
6555.44 1590
6556.20 1556
6556.97 1565
6557.73 1528
6558.50 1526
6559.26 1487
6560.02 1446
6560.79 1503
6561.55 1591
6562.32 1547
6563.08 1595
6563.85 1767
6564.61 1834
6565.37 1887
6566.14 1988
6566.90 2076
6567.67 2242
6568.43 2123
6569.20 2102
6569.96 2117
6570.73 2031
6571.49 1913
6572.26 1905
6573.02 1813
6573.79 1787
6574.55 1731
6575.32 1791
6576.08 1874
6576.85 1929
6577.61 2028
6578.38 2082
6579.15 2124
6579.91 2093
6580.68 2134
6581.44 2153
6582.21 2107
6582.97 2043
6583.74 2023
6584.50 2050
6585.27 2035
6586.04 1970
6586.80 1830
6587.57 1826
6588.33 1779
6589.10 1895
6589.87 1906
6590.63 1842
6591.40 1863
6592.16 2050
6592.93 2199
6593.70 2293
6594.46 2490
6595.23 2688
6596.00 2743
6596.76 2943
6597.53 2960
6598.30 2972
6599.06 2860
6599.83 2771
6600.59 2680
6601.36 2550
6602.13 2463
6602.90 2255
6603.66 2065
6604.43 1963
6605.20 1846
6605.96 1813
6606.73 1685
6607.50 1645
6608.26 1556
6609.03 1524
6609.80 1620
6610.57 1559
6611.33 1565
6612.10 1563
6612.87 1492
6613.64 1532
6614.40 1582
6615.17 1528
6615.94 1474
6616.71 1431
6617.47 1415
6618.24 1435
6619.01 1402
6619.78 1389
6620.54 1468
6621.31 1380
6622.08 1349
6622.85 1473
6623.62 1570
6624.38 1491
6625.15 1410
6625.92 1498
6626.69 1464
6627.46 1492
6628.22 1463
6628.99 1462
6629.76 1374
6630.53 1418
6631.30 1345
6632.07 1382
6632.83 1422
6633.60 1486
6634.37 1455
6635.14 1523
6635.91 1625
6636.68 1754
6637.45 1702
6638.22 1705
6638.98 1712
6639.75 1685
6640.52 1750
6641.29 1598
6642.06 1594
6642.83 1507
6643.60 1499
6644.37 1382
6645.14 1354
6645.91 1381
6646.68 1386
6647.45 1344
6648.22 1386
6648.98 1286
6649.75 1269
6650.52 1289
6651.29 1336
6652.06 1349
6652.83 1410
6653.60 1336
6654.37 1379
6655.14 1373
6655.91 1453
6656.68 1364
6657.45 1432
6658.22 1398
6658.99 1416
6659.76 1411
6660.53 1339
6661.30 1421
6662.07 1408
6662.84 1383
6663.61 1351
6664.38 1317
6665.15 1392
6665.92 1408
6666.69 1317
6667.47 1350
6668.24 1332
6669.01 1302
6669.78 1356
6670.55 1352
6671.32 1286
6672.09 1332
6672.86 1275
6673.63 1347
6674.40 1312
6675.17 1375
6675.94 1354
6676.72 1345
6677.49 1393
6678.26 1383
6679.03 1372
6679.80 1392
6680.57 1346
6681.34 1332
6682.11 1345
6682.89 1435
6683.66 1544
6684.43 1461
6685.20 1580
6685.97 1606
6686.74 1721
6687.51 1741
6688.29 1785
6689.06 1851
6689.83 1977
6690.60 1962
6691.37 1769
6692.15 1679
6692.92 1612
6693.69 1470
6694.46 1442
6695.23 1496
6696.01 1350
6696.78 1384
6697.55 1286
6698.32 1275
6699.10 1320
6699.87 1306
6700.64 1298
6701.41 1354
6702.19 1392
6702.96 1317
6703.73 1315
6704.50 1297
6705.28 1326
6706.05 1307
6706.82 1266
6707.59 1273
6708.37 1399
6709.14 1267
6709.91 1262
6710.69 1383
6711.46 1351
6712.23 1259
6713.01 1295
6713.78 1278
6714.55 1267
6715.33 1217
6716.10 1313
6716.87 1261
6717.65 1234
6718.42 1130
6719.19 1143
6719.97 1210
6720.74 1090
6721.51 1192
6722.29 1260
6723.06 1192
6723.84 1197
6724.61 1211
6725.38 1182
6726.16 1160
6726.93 1229
6727.70 1205
6728.48 1165
6729.25 1237
6730.03 1225
6730.80 1183
6731.58 1197
6732.35 1221
6733.12 1235
6733.90 1177
6734.67 1190
6735.45 1119
6736.22 1180
6737.00 1259
6737.77 1231
6738.55 1230
6739.32 1326
6740.10 1371
6740.87 1267
6741.65 1307
6742.42 1318
6743.19 1281
6743.97 1249
6744.74 1246
6745.52 1305
6746.29 1384
6747.07 1354
6747.85 1205
6748.62 1254
6749.40 1354
6750.17 1401
6750.95 1389
6751.72 1450
6752.50 1481
6753.27 1584
6754.05 1616
6754.82 1727
6755.60 1715
6756.38 1702
6757.15 1772
6757.93 1678
6758.70 1686
6759.48 1440
6760.25 1334
6761.03 1317
6761.81 1308
6762.58 1303
6763.36 1369
6764.13 1367
6764.91 1302
6765.69 1310
6766.46 1305
6767.24 1208
6768.02 1247
6768.79 1299
6769.57 1264
6770.35 1352
6771.12 1297
6771.90 1316
6772.67 1281
6773.45 1256
6774.23 1196
6775.00 1182
6775.78 1138
6776.56 1155
6777.34 1194
6778.11 1114
6778.89 1050
6779.67 1076
6780.44 1143
6781.22 1192
6782.00 1174
6782.77 1207
6783.55 1194
6784.33 1137
6785.11 1123
6785.88 1160
6786.66 1201
6787.44 1132
6788.22 1011
6788.99 1072
6789.77 1103
6790.55 1074
6791.33 1075
6792.10 1077
6792.88 1101
6793.66 1118
6794.44 1070
6795.22 1060
6795.99 1086
6796.77 1061
6797.55 1166
6798.33 1155
6799.11 1163
6799.88 1148
6800.66 1128
6801.44 1098
6802.22 1099
6803.00 1148
6803.78 1137
6804.55 1110
6805.33 1079
6806.11 1140
6806.89 1188
6807.67 1152
6808.45 1296
6809.23 1186
6810.00 1146
6810.78 1193
6811.56 1079
6812.34 1179
6813.12 1151
6813.90 1091
6814.68 1196
6815.46 1177
6816.24 1211
6817.02 1270
6817.79 1273
6818.57 1187
6819.35 1175
6820.13 1145
6820.91 1226
6821.69 1166
6822.47 1199
6823.25 1117
6824.03 1168
6824.81 1176
6825.59 1110
6826.37 1126
6827.15 1183
6827.93 1156
6828.71 1183
6829.49 1171
6830.27 1062
6831.05 1174
6831.83 1138
6832.61 1161
6833.39 1087
6834.17 979
6834.95 1054
6835.73 1119
6836.51 1067
6837.29 998
6838.07 1061
6838.85 1149
6839.63 1101
6840.41 997
6841.19 985
6841.97 1023
6842.75 1056
6843.53 1086
6844.31 1062
6845.09 1049
6845.88 1114
6846.66 1044
6847.44 1037
6848.22 1054
6849.00 1046
6849.78 1109
6850.56 1276
6851.34 1357
6852.12 1505
6852.91 1577
6853.69 1658
6854.47 1737
6855.25 1766
6856.03 1715
6856.81 1659
6857.59 1614
6858.37 1610
6859.16 1523
6859.94 1322
6860.72 1247
6861.50 1252
6862.28 1204
6863.06 1164
6863.85 1086
6864.63 1064
6865.41 1051
6866.19 1144
6866.97 1181
6867.76 1162
6868.54 1271
6869.32 1282
6870.10 1226
6870.89 1252
6871.67 1166
6872.45 1218
6873.23 1260
6874.01 1165
6874.80 1210
6875.58 1204
6876.36 1171
6877.14 1123
6877.93 1111
6878.71 1194
6879.49 1309
6880.28 1307
6881.06 1257
6881.84 1278
6882.62 1247
6883.41 1314
6884.19 1273
6884.97 1442
6885.76 1442
6886.54 1496
6887.32 1670
6888.11 1714
6888.89 1889
6889.67 2167
6890.46 2357
6891.24 2501
6892.02 2519
6892.81 2681
6893.59 2517
6894.37 2173
6895.16 2108
6895.94 1970
6896.72 1811
6897.51 1623
6898.29 1514
6899.08 1498
6899.86 1556
6900.64 1417
6901.43 1450
6902.21 1470
6903.00 1393
6903.78 1387
6904.56 1461
6905.35 1442
6906.13 1477
6906.92 1620
6907.70 1520
6908.49 1437
6909.27 1514
6910.05 1564
6910.84 1535
6911.62 1474
6912.41 1460
6913.19 1404
6913.98 1386
6914.76 1346
6915.55 1318
6916.33 1258
6917.12 1294
6917.90 1292
6918.69 1177
6919.47 1217
6920.26 1285
6921.04 1318
6921.83 1303
6922.61 1124
6923.40 1128
6924.18 1207
6924.97 1185
6925.75 1123
6926.54 1150
6927.32 1162
6928.11 1223
6928.89 1275
6929.68 1203
6930.47 1201
6931.25 1226
6932.04 1203
6932.82 1309
6933.61 1341
6934.39 1359
6935.18 1394
6935.97 1480
6936.75 1575
6937.54 1620
6938.32 1464
6939.11 1450
6939.90 1450
6940.68 1369
6941.47 1338
6942.26 1332
6943.04 1313
6943.83 1400
6944.61 1448
6945.40 1366
6946.19 1476
6946.97 1531
6947.76 1607
6948.55 1587
6949.33 1544
6950.12 1654
6950.91 1622
6951.69 1607
6952.48 1667
6953.27 1639
6954.06 1640
6954.84 1594
6955.63 1638
6956.42 1627
6957.20 1538
6957.99 1566
6958.78 1653
6959.57 1582
6960.35 1603
6961.14 1635
6961.93 1760
6962.72 1776
6963.50 1591
6964.29 1714
6965.08 1661
6965.87 1753
6966.65 1654
6967.44 1572
6968.23 1772
6969.02 1781
6969.80 1624
6970.59 1619
6971.38 1831
6972.17 1775
6972.96 1754
6973.74 1880
6974.53 1980
6975.32 1980
6976.11 1967
6976.90 1956
6977.69 1963
6978.47 1961
6979.26 1917
6980.05 1979
6980.84 2134
6981.63 2051
6982.42 2065
6983.20 2327
6983.99 2437
6984.78 2724
6985.57 3154
6986.36 3598
6987.15 4123
6987.94 4735
6988.73 5282
6989.52 5662
6990.30 5666
6991.09 5611
6991.88 5449
6992.67 4916
6993.46 4264
6994.25 3791
6995.04 3329
6995.83 2965
6996.62 2832
6997.41 2808
6998.20 2854
6998.99 3123
6999.78 3382
7000.57 3676
7001.36 4260
7002.15 4801
7002.94 5226
7003.72 5654
7004.51 5623
7005.30 5384
7006.09 5138
7006.88 4726
7007.67 4089
7008.46 3597
7009.25 3102
7010.04 2796
7010.83 2633
7011.63 2394
7012.42 2209
7013.21 2185
7014.00 2263
7014.79 2297
7015.58 2439
7016.37 2398
7017.16 2403
7017.95 2357
7018.74 2378
7019.53 2299
7020.32 2222
7021.11 2077
7021.90 1968
7022.69 1814
7023.48 1747
7024.27 1797
7025.07 1730
7025.86 1855
7026.65 1807
7027.44 1820
7028.23 1929
7029.02 1869
7029.81 1883
7030.60 1873
7031.40 1874
7032.19 1887
7032.98 1810
7033.77 1829
7034.56 1693
7035.35 1597
7036.14 1656
7036.94 1645
7037.73 1732
7038.52 1748
7039.31 1662
7040.10 1663
7040.89 1686
7041.69 1655
7042.48 1669
7043.27 1856
7044.06 1966
7044.86 1919
7045.65 1722
7046.44 1745
7047.23 1777
7048.02 1887
7048.82 1797
7049.61 1864
7050.40 2011
7051.19 2126
7051.99 2289
7052.78 2362
7053.57 2551
7054.36 2575
7055.16 2451
7055.95 2282
7056.74 2210
7057.53 2010
7058.33 1904
7059.12 1896
7059.91 1734
7060.71 1664
7061.50 1600
7062.29 1689
7063.09 1650
7063.88 1656
7064.67 1695
7065.47 1612
7066.26 1666
7067.05 1684
7067.85 1760
7068.64 1646
7069.43 1568
7070.23 1619
7071.02 1705
7071.81 1583
7072.61 1541
7073.40 1588
7074.19 1608
7074.99 1557
7075.78 1562
7076.58 1380
7077.37 1565
7078.16 1609
7078.96 1555
7079.75 1450
7080.55 1387
7081.34 1412
7082.13 1419
7082.93 1389
7083.72 1365
7084.52 1389
7085.31 1426
7086.11 1369
7086.90 1307
7087.70 1303
7088.49 1385
7089.28 1368
7090.08 1317
7090.87 1381
7091.67 1519
7092.46 1403
7093.26 1341
7094.05 1267
7094.85 1297
7095.64 1225
7096.44 1261
7097.23 1235
7098.03 1183
7098.82 1197
7099.62 1259
7100.41 1255
7101.21 1204
7102.00 1093
7102.80 1121
7103.59 1150
7104.39 1168
7105.19 1168
7105.98 1144
7106.78 1104
7107.57 1035
7108.37 1034
7109.16 1099
7109.96 1046
7110.76 1000
7111.55 994
7112.35 1027
7113.14 1041
7113.94 1013
7114.74 966
7115.53 1015
7116.33 1086
7117.12 1083
7117.92 1024
7118.72 1053
7119.51 1081
7120.31 1088
7121.11 1069
7121.90 971
7122.70 1047
7123.49 1004
7124.29 984
7125.09 986
7125.88 998
7126.68 996
7127.48 953
7128.27 923
7129.07 964
7129.87 959
7130.67 1029
7131.46 1037
7132.26 975
7133.06 1002
7133.85 975
7134.65 1080
7135.45 971
7136.24 939
7137.04 884
7137.84 995
7138.64 977
7139.43 992
7140.23 957
7141.03 949
7141.83 934
7142.62 978
7143.42 956
7144.22 951
7145.02 942
7145.82 928
7146.61 1051
7147.41 1032
7148.21 1004
7149.01 961
7149.80 1001
7150.60 960
7151.40 937
7152.20 943
7153.00 885
7153.80 890
7154.59 903
7155.39 871
7156.19 927
7156.99 942
7157.79 881
7158.59 889
7159.38 868
7160.18 913
7160.98 880
7161.78 883
7162.58 927
7163.38 891
7164.18 882
7164.98 867
7165.77 865
7166.57 876
7167.37 817
7168.17 808
7168.97 870
7169.77 843
7170.57 867
7171.37 826
7172.17 829
7172.97 910
7173.77 775
7174.56 852
7175.36 890
7176.16 840
7176.96 818
7177.76 853
7178.56 821
7179.36 791
7180.16 847
7180.96 796
7181.76 736
7182.56 779
7183.36 871
7184.16 920
7184.96 942
7185.76 974
7186.56 979
7187.36 957
7188.16 965
7188.96 937
7189.76 872
7190.56 881
7191.36 904
7192.16 896
7192.96 757
7193.76 783
7194.56 797
7195.36 790
7196.17 812
7196.97 803
7197.77 862
7198.57 796
7199.37 761
7200.17 809
7200.97 721
7201.77 773
7202.57 704
7203.37 753
7204.17 814
7204.97 758
7205.78 845
7206.58 831
7207.38 773
7208.18 691
7208.98 720
7209.78 760
7210.58 732
7211.38 770
7212.19 733
7212.99 746
7213.79 767
7214.59 825
7215.39 772
7216.19 752
7217.00 734
7217.80 759
7218.60 778
7219.40 813
7220.20 767
7221.01 806
7221.81 808
7222.61 853
7223.41 853
7224.21 872
7225.02 899
7225.82 840
7226.62 875
7227.42 839
7228.23 847
7229.03 788
7229.83 799
7230.63 818
7231.44 795
7232.24 735
7233.04 770
7233.84 732
7234.65 759
7235.45 740
7236.25 858
7237.05 827
7237.86 752
7238.66 808
7239.46 715
7240.27 831
7241.07 805
7241.87 872
7242.68 875
7243.48 850
7244.28 803
7245.09 824
7245.89 797
7246.69 789
7247.50 692
7248.30 773
7249.10 782
7249.91 780
7250.71 755
7251.51 765
7252.32 744
7253.12 742
7253.92 741
7254.73 781
7255.53 794
7256.34 711
7257.14 652
7257.94 694
7258.75 777
7259.55 772
7260.36 732
7261.16 732
7261.97 796
7262.77 745
7263.57 738
7264.38 739
7265.18 735
7265.99 752
7266.79 850
7267.60 759
7268.40 773
7269.21 783
7270.01 776
7270.82 666
7271.62 691
7272.42 847
7273.23 811
7274.03 746
7274.84 748
7275.64 705
7276.45 712
7277.25 741
7278.06 702
7278.86 737
7279.67 745
7280.48 754
7281.28 734
7282.09 803
7282.89 814
7283.70 843
7284.50 914
7285.31 909
7286.11 1024
7286.92 1076
7287.72 1181
7288.53 1142
7289.34 1208
7290.14 1198
7290.95 1098
7291.75 1024
7292.56 960
7293.37 958
7294.17 817
7294.98 789
7295.78 772
7296.59 834
7297.40 746
7298.20 766
7299.01 771
7299.82 763
7300.62 726
7301.43 765
7302.23 743
7303.04 689
7303.85 732
7304.65 713
7305.46 751
7306.27 715
7307.07 675
7307.88 794
7308.69 835
7309.50 756
7310.30 741
7311.11 734
7311.92 787
7312.72 809
7313.53 796
7314.34 800
7315.14 896
7315.95 884
7316.76 850
7317.57 889
7318.37 769
7319.18 794
7319.99 891
7320.80 956
7321.60 907
7322.41 945
7323.22 1014
7324.03 987
7324.83 1029
7325.64 969
7326.45 979
7327.26 945
7328.07 923
7328.87 1014
7329.68 914
7330.49 904
7331.30 856
7332.11 848
7332.91 860
7333.72 795
7334.53 859
7335.34 798
7336.15 804
7336.96 815
7337.76 842
7338.57 818
7339.38 793
7340.19 788
7341.00 791
7341.81 787
7342.62 740
7343.42 798
7344.23 819
7345.04 786
7345.85 781
7346.66 748
7347.47 741
7348.28 822
7349.09 781
7349.90 738
7350.71 776
7351.51 792
7352.32 742
7353.13 781
7353.94 806
7354.75 742
7355.56 802
7356.37 762
7357.18 793
7357.99 756
7358.80 769
7359.61 722
7360.42 817
7361.23 807
7362.04 799
7362.85 799
7363.66 799
7364.47 795
7365.28 814
7366.09 821
7366.90 796
7367.71 780
7368.52 777
7369.33 777
7370.14 803
7370.95 861
7371.76 857
7372.57 798
7373.38 803
7374.19 876
7375.00 840
7375.81 809
7376.62 818
7377.43 850
7378.24 916
7379.05 891
7379.87 877
7380.68 894
7381.49 1019
7382.30 1044
7383.11 1091
7383.92 1135
7384.73 1206
7385.54 1174
7386.35 1233
7387.16 1160
7387.98 1128
7388.79 1029
7389.60 1014
7390.41 911
7391.22 974
7392.03 819
7392.84 851
7393.66 886
7394.47 776
7395.28 737
7396.09 820
7396.90 815
7397.71 813
7398.53 856
7399.34 865
7400.15 884
7400.96 951
7401.77 1024
7402.58 1088
7403.40 1139
7404.21 1116
7405.02 1220
7405.83 1200
7406.65 1204
7407.46 1142
7408.27 1055
7409.08 1001
7409.89 973
7410.71 958
7411.52 954
7412.33 896
7413.15 904
7413.96 871
7414.77 859
7415.58 856
7416.40 768
7417.21 792
7418.02 719
7418.83 750
7419.65 745
7420.46 804
7421.27 772
7422.09 702
7422.90 737
7423.71 742
7424.53 746
7425.34 757
7426.15 733
7426.97 713
7427.78 722
7428.59 696
7429.41 750
7430.22 680
7431.03 689
7431.85 665
7432.66 724
7433.47 708
7434.29 695
7435.10 706
7435.92 655
7436.73 655
7437.54 634
7438.36 715
7439.17 649
7439.99 769
7440.80 723
7441.61 706
7442.43 693
7443.24 684
7444.06 738
7444.87 736
7445.69 714
7446.50 697
7447.31 707
7448.13 675
7448.94 705
7449.76 691
7450.57 636
7451.39 698
7452.20 742
7453.02 692
7453.83 681
7454.65 638
7455.46 705
7456.28 690
7457.09 731
7457.91 630
7458.72 637
7459.54 706
7460.35 670
7461.17 656
7461.98 689
7462.80 704
7463.61 675
7464.43 684
7465.24 704
7466.06 698
7466.88 698
7467.69 708
7468.51 700
7469.32 734
7470.14 738
7470.95 677
7471.77 699
7472.59 679
7473.40 672
7474.22 678
7475.03 683
7475.85 693
7476.67 668
7477.48 663
7478.30 704
7479.11 745
7479.93 720
7480.75 677
7481.56 641
7482.38 662
7483.20 714
7484.01 648
7484.83 647
7485.65 667
7486.46 693
7487.28 722
7488.10 714
7488.91 659
7489.73 591
7490.55 685
7491.36 644
7492.18 649
7493.00 565
7493.81 655
7494.63 632
7495.45 602
7496.26 617
7497.08 680
7497.90 707
7498.72 666
7499.53 649
7500.35 635
7501.17 596
7501.99 587
7502.80 616
7503.62 653
7504.44 654
7505.26 618
7506.07 644
7506.89 651
7507.71 617
7508.53 650
7509.35 669
7510.16 655
7510.98 680
7511.80 682
7512.62 589
7513.44 610
7514.25 641
7515.07 658
7515.89 639
7516.71 642
7517.53 600
7518.35 618
7519.16 679
7519.98 618
7520.80 614
7521.62 650
7522.44 578
7523.26 611
7524.07 600
7524.89 635
7525.71 651
7526.53 620
7527.35 604
7528.17 589
7528.99 631
7529.81 594
7530.63 590
7531.44 674
7532.26 616
7533.08 595
7533.90 599
7534.72 624
7535.54 610
7536.36 612
7537.18 617
7538.00 561
7538.82 577
7539.64 639
7540.46 619
7541.28 637
7542.10 618
7542.92 677
7543.74 618
7544.56 669
7545.38 651
7546.20 628
7547.02 614
7547.84 628
7548.66 615
7549.48 673
7550.30 704
7551.12 630
7551.94 637
7552.76 657
7553.58 655
7554.40 652
7555.22 699
7556.04 667
7556.86 701
7557.68 641
7558.50 658
7559.32 636
7560.14 630
7560.96 640
7561.78 677
7562.60 722
7563.42 703
7564.24 692
7565.07 756
7565.89 741
7566.71 689
7567.53 744
7568.35 751
7569.17 711
7569.99 676
7570.81 749
7571.63 694
7572.46 754
7573.28 707
7574.10 725
7574.92 683
7575.74 762
7576.56 702
7577.38 766
7578.21 766
7579.03 719
7579.85 771
7580.67 839
7581.49 800
7582.31 736
7583.14 779
7583.96 795
7584.78 753
7585.60 812
7586.42 817
7587.25 777
7588.07 778
7588.89 819
7589.71 830
7590.54 824
7591.36 834
7592.18 856
7593.00 944
7593.83 956
7594.65 913
7595.47 931
7596.29 910
7597.12 901
7597.94 856
7598.76 894
7599.58 874
7600.41 852
7601.23 899
7602.05 948
7602.88 985
7603.70 1018
7604.52 1064
7605.34 1194
7606.17 1229
7606.99 1270
7607.81 1372
7608.64 1344
7609.46 1475
7610.28 1357
7611.11 1314
7611.93 1262
7612.75 1210
7613.58 1180
7614.40 1114
7615.23 1103
7616.05 1012
7616.87 1045
7617.70 1038
7618.52 1103
7619.34 1176
7620.17 1170
7620.99 1239
7621.82 1325
7622.64 1251
7623.46 1231
7624.29 1257
7625.11 1173
7625.94 1183
7626.76 1149
7627.59 1135
7628.41 1114
7629.23 1222
7630.06 1237
7630.88 1291
7631.71 1306
7632.53 1481
7633.36 1663
7634.18 1821
7635.01 1857
7635.83 1998
7636.66 1949
7637.48 1955
7638.31 1855
7639.13 1690
7639.95 1589
7640.78 1441
7641.61 1187
7642.43 1132
7643.26 1050
7644.08 1003
7644.91 965
7645.73 885
7646.56 918
7647.38 903
7648.21 894
7649.03 885
7649.86 976
7650.68 993
7651.51 934
7652.33 924
7653.16 896
7653.99 901
7654.81 852
7655.64 805
7656.46 855
7657.29 799
7658.12 735
7658.94 752
7659.77 779
7660.59 814
7661.42 796
7662.25 736
7663.07 765
7663.90 788
7664.72 744
7665.55 749
7666.38 830
7667.20 707
7668.03 710
7668.86 687
7669.68 721
7670.51 740
7671.34 758
7672.16 796
7672.99 856
7673.82 780
7674.64 749
7675.47 798
7676.30 724
7677.12 665
7677.95 729
7678.78 764
7679.61 749
7680.43 685
7681.26 664
7682.09 690
7682.92 678
7683.74 676
7684.57 689
7685.40 708
7686.22 712
7687.05 740
7687.88 715
7688.71 682
7689.54 732
7690.36 696
7691.19 705
7692.02 710
7692.85 617
7693.67 684
7694.50 667
7695.33 706
7696.16 739
7696.99 658
7697.81 704
7698.64 737
7699.47 741
7700.30 834
7701.13 863
7701.96 822
7702.78 891
7703.61 847
7704.44 773
7705.27 730
7706.10 798
7706.93 718
7707.75 736
7708.58 730
7709.41 713
7710.24 690
7711.07 718
7711.90 714
7712.73 656
7713.56 639
7714.39 673
7715.21 723
7716.04 691
7716.87 592
7717.70 677
7718.53 664
7719.36 673
7720.19 612
7721.02 637
7721.85 617
7722.68 688
7723.51 599
7724.34 600
7725.17 566
7726.00 567
7726.83 596
7727.66 620
7728.49 582
7729.31 614
7730.14 617
7730.97 668
7731.80 600
7732.63 645
7733.46 613
7734.29 611
7735.12 600
7735.95 631
7736.78 592
7737.62 596
7738.45 605
7739.28 598
7740.11 529
7740.94 572
7741.77 573
7742.60 578
7743.43 585
7744.26 578
7745.09 595
7745.92 588
7746.75 591
7747.58 566
7748.41 595
7749.24 553
7750.07 596
7750.91 573
7751.74 557
7752.57 543
7753.40 530
7754.23 530
7755.06 559
7755.89 555
7756.72 549
7757.55 575
7758.39 653
7759.22 607
7760.05 583
7760.88 643
7761.71 541
7762.54 535
7763.37 556
7764.21 598
7765.04 559
7765.87 564
7766.70 521
7767.53 555
7768.37 564
7769.20 603
7770.03 589
7770.86 561
7771.69 586
7772.53 570
7773.36 584
7774.19 607
7775.02 600
7775.85 571
7776.69 568
7777.52 584
7778.35 595
7779.18 592
7780.02 560
7780.85 594
7781.68 593
7782.51 594
7783.35 611
7784.18 560
7785.01 545
7785.85 575
7786.68 545
7787.51 645
7788.34 663
7789.18 640
7790.01 656
7790.84 679
7791.68 688
7792.51 620
7793.34 658
7794.18 634
7795.01 603
7795.84 583
7796.68 592
7797.51 543
7798.34 568
7799.18 566
7800.01 608
7800.84 573
7801.68 591
7802.51 586
7803.35 636
7804.18 589
7805.01 620
7805.85 609
7806.68 618
7807.51 633
7808.35 647
7809.18 630
7810.02 615
7810.85 636
7811.69 647
7812.52 691
7813.35 690
7814.19 719
7815.02 768
7815.86 807
7816.69 861
7817.53 798
7818.36 806
7819.20 862
7820.03 793
7820.86 755
7821.70 777
7822.53 787
7823.37 867
7824.20 719
7825.04 804
7825.87 731
7826.71 802
7827.54 765
7828.38 791
7829.21 895
7830.05 803
7830.88 870
7831.72 877
7832.56 783
7833.39 822
7834.23 823
7835.06 824
7835.90 894
7836.73 872
7837.57 890
7838.40 928
7839.24 932
7840.08 900
7840.91 877
7841.75 814
7842.58 876
7843.42 824
7844.25 813
7845.09 794
7845.93 776
7846.76 817
7847.60 793
7848.44 838
7849.27 785
7850.11 809
7850.94 776
7851.78 789
7852.62 773
7853.45 732
7854.29 750
7855.13 731
7855.96 789
7856.80 800
7857.64 748
7858.47 736
7859.31 840
7860.15 871
7860.98 896
7861.82 923
7862.66 1016
7863.49 931
7864.33 983
7865.17 957
7866.01 900
7866.84 865
7867.68 879
7868.52 862
7869.35 906
7870.19 903
7871.03 805
7871.87 847
7872.70 794
7873.54 865
7874.38 933
7875.22 894
7876.05 955
7876.89 959
7877.73 1006
7878.57 1076
7879.41 1060
7880.24 1092
7881.08 1172
7881.92 1248
7882.76 1243
7883.60 1186
7884.43 1105
7885.27 1112
7886.11 1039
7886.95 962
7887.79 982
7888.62 952
7889.46 936
7890.30 908
7891.14 969
7891.98 1034
7892.82 1023
7893.66 995
7894.49 1093
7895.33 1063
7896.17 1167
7897.01 1130
7897.85 1088
7898.69 1065
7899.53 1008
7900.37 976
7901.20 993
7902.04 956
7902.88 974
7903.72 979
7904.56 980
7905.40 950
7906.24 921
7907.08 900
7907.92 924
7908.76 829
7909.60 811
7910.44 815
7911.28 770
7912.12 856
7912.96 838
7913.80 791
7914.63 761
7915.47 763
7916.31 758
7917.15 749
7917.99 759
7918.83 824
7919.67 848
7920.51 838
7921.35 831
7922.19 811
7923.03 799
7923.87 788
7924.71 755
7925.56 774
7926.40 756
7927.24 823
7928.08 751
7928.92 684
7929.76 661
7930.60 720
7931.44 690
7932.28 661
7933.12 648
7933.96 618
7934.80 647
7935.64 672
7936.48 674
7937.32 698
7938.16 663
7939.01 695
7939.85 750
7940.69 669
7941.53 671
7942.37 648
7943.21 653
7944.05 680
7944.89 710
7945.74 688
7946.58 597
7947.42 695
7948.26 718
7949.10 703
7949.94 654
7950.78 709
7951.63 743
7952.47 747
7953.31 717
7954.15 712
7954.99 718
7955.84 762
7956.68 872
7957.52 808
7958.36 799
7959.20 827
7960.05 844
7960.89 830
7961.73 867
7962.57 786
7963.41 828
7964.26 824
7965.10 827
7965.94 785
7966.78 768
7967.63 825
7968.47 856
7969.31 965
7970.15 947
7971.00 1012
7971.84 1063
7972.68 1109
7973.53 954
7974.37 948
7975.21 980
7976.05 882
7976.90 811
7977.74 786
7978.58 791
7979.43 820
7980.27 783
7981.11 763
7981.96 677
7982.80 763
7983.64 775
7984.49 760
7985.33 713
7986.17 810
7987.02 789
7987.86 690
7988.70 641
7989.55 701
7990.39 734
7991.24 660
7992.08 688
7992.92 667
7993.77 632
7994.61 678
7995.46 672
7996.30 616
7997.14 637
7997.99 603
7998.83 595
7999.68 586
8000.52 618
8001.36 548
8002.21 630
8003.05 575
8003.90 607
8004.74 545
8005.59 574
8006.43 594
8007.28 590
8008.12 651
8008.97 638
8009.81 539
8010.65 583
8011.50 573
8012.34 569
8013.19 608
8014.03 601
8014.88 568
8015.72 557
8016.57 600
8017.41 563
8018.26 513
8019.11 504
8019.95 589
8020.80 529
8021.64 472
8022.49 526
8023.33 547
8024.18 524
8025.02 566
8025.87 517
8026.71 537
8027.56 536
8028.41 484
8029.25 498
8030.10 518
8030.94 538
8031.79 536
8032.64 513
8033.48 547
8034.33 511
8035.17 483
8036.02 541
8036.87 538
8037.71 580
8038.56 565
8039.40 532
8040.25 565
8041.10 572
8041.94 534
8042.79 509
8043.64 540
8044.48 539
8045.33 554
8046.18 505
8047.02 522
8047.87 484
8048.72 524
8049.56 497
8050.41 497
8051.26 473
8052.10 513
8052.95 539
8053.80 501
8054.65 544
8055.49 522
8056.34 496
8057.19 542
8058.04 560
8058.88 531
8059.73 507
8060.58 523
8061.42 519
8062.27 465
8063.12 460
8063.97 468
8064.82 486
8065.66 480
8066.51 522
8067.36 516
8068.21 493
8069.05 535
8069.90 509
8070.75 573
8071.60 509
8072.45 471
8073.29 502
8074.14 455
8074.99 448
8075.84 507
8076.69 465
8077.54 478
8078.38 462
8079.23 435
8080.08 454
8080.93 426
8081.78 405
8082.63 459
8083.48 487
8084.32 471
8085.17 471
8086.02 453
8086.87 503
8087.72 461
8088.57 468
8089.42 434
8090.27 473
8091.11 491
8091.96 454
8092.81 490
8093.66 479
8094.51 475
8095.36 446
8096.21 489
8097.06 439
8097.91 452
8098.76 432
8099.61 438
8100.46 436
8101.31 423
8102.16 476
8103.01 453
8103.86 415
8104.71 450
8105.56 430
8106.41 458
8107.26 442
8108.11 447
8108.96 431
8109.81 401
8110.66 457
8111.51 434
8112.36 441
8113.21 431
8114.06 447
8114.91 470
8115.76 423
8116.61 455
8117.46 490
8118.31 439
8119.16 432
8120.01 416
8120.86 403
8121.71 441
8122.56 471
8123.41 455
8124.26 449
8125.11 453
8125.96 448
8126.82 515
8127.67 447
8128.52 414
8129.37 484
8130.22 501
8131.07 426
8131.92 460
8132.77 477
8133.62 439
8134.48 450
8135.33 452
8136.18 502
8137.03 499
8137.88 460
8138.73 480
8139.58 513
8140.44 522
8141.29 484
8142.14 459
8142.99 535
8143.84 440
8144.69 445
8145.55 486
8146.40 462
8147.25 472
8148.10 454
8148.95 466
8149.81 482
8150.66 477
8151.51 479
8152.36 520
8153.22 506
8154.07 502
8154.92 500
8155.77 546
8156.63 591
8157.48 546
8158.33 611
8159.18 644
8160.04 599
8160.89 590
8161.74 633
8162.59 596
8163.45 507
8164.30 472
8165.15 525
8166.01 539
8166.86 500
8167.71 419
8168.57 414
8169.42 476
8170.27 514
8171.12 502
8171.98 459
8172.83 483
8173.68 483
8174.54 494
8175.39 464
8176.25 504
8177.10 405
8177.95 467
8178.81 527
8179.66 465
8180.51 416
8181.37 437
8182.22 446
8183.07 432
8183.93 425
8184.78 457
8185.64 477
8186.49 501
8187.34 457
8188.20 413
8189.05 394
8189.91 444
8190.76 455
8191.62 462
8192.47 436
8193.32 402
8194.18 421
8195.03 407
8195.89 413
8196.74 413
8197.60 460
8198.45 454
8199.31 429
8200.16 417
8201.02 410
8201.87 404
8202.73 448
8203.58 424
8204.44 379
8205.29 367
8206.15 420
8207.00 471
8207.86 449
8208.71 424
8209.57 418
8210.42 408
8211.28 453
8212.13 424
8212.99 434
8213.84 451
8214.70 455
8215.56 448
8216.41 436
8217.27 410
8218.12 444
8218.98 430
8219.83 471
8220.69 409
8221.55 400
8222.40 466
8223.26 475
8224.11 411
8224.97 475
8225.83 458
8226.68 439
8227.54 423
8228.39 427
8229.25 420
8230.11 448
8230.96 406
8231.82 415
8232.68 472
8233.53 461
8234.39 409
8235.25 373
8236.10 454
8236.96 410
8237.82 455
8238.67 398
8239.53 423
8240.39 367
8241.24 412
8242.10 447
8242.96 405
8243.81 421
8244.67 405
8245.53 427
8246.39 395
8247.24 409
8248.10 412
8248.96 422
8249.81 419
8250.67 389
8251.53 424
8252.39 454
8253.24 426
8254.10 393
8254.96 396
8255.82 415
8256.68 431
8257.53 418
8258.39 396
8259.25 434
8260.11 421
8260.96 407
8261.82 419
8262.68 364
8263.54 396
8264.40 416
8265.25 442
8266.11 365
8266.97 403
8267.83 387
8268.69 382
8269.55 415
8270.40 379
8271.26 398
8272.12 408
8272.98 405
8273.84 441
8274.70 419
8275.56 378
8276.41 404
8277.27 454
8278.13 399
8278.99 385
8279.85 430
8280.71 433
8281.57 411
8282.43 377
8283.29 391
8284.15 428
8285.00 459
8285.86 400
8286.72 411
8287.58 434
8288.44 368
8289.30 444
8290.16 480
8291.02 454
8291.88 458
8292.74 448
8293.60 467
8294.46 523
8295.32 430
8296.18 422
8297.04 483
8297.90 478
8298.76 421
8299.62 464
8300.48 443
8301.34 392
8302.20 440
8303.06 378
8303.92 386
8304.78 414
8305.64 456
8306.50 420
8307.36 397
8308.22 402
8309.08 421
8309.94 388
8310.80 401
8311.66 438
8312.52 449
8313.38 442
8314.24 376
8315.10 430
8315.97 394
8316.83 410
8317.69 445
8318.55 473
8319.41 420
8320.27 396
8321.13 392
8321.99 423
8322.85 378
8323.71 448
8324.58 412
8325.44 389
8326.30 374
8327.16 342
8328.02 414
8328.88 344
8329.74 364
8330.61 391
8331.47 406
8332.33 368
8333.19 339
8334.05 382
8334.91 406
8335.78 413
8336.64 358
8337.50 428
8338.36 431
8339.22 447
8340.09 397
8340.95 402
8341.81 379
8342.67 406
8343.53 413
8344.40 397
8345.26 333
8346.12 400
8346.98 388
8347.85 441
8348.71 416
8349.57 398
8350.43 408
8351.30 417
8352.16 410
8353.02 408
8353.88 377
8354.75 367
8355.61 438
8356.47 415
8357.34 428
8358.20 436
8359.06 416
8359.93 373
8360.79 364
8361.65 370
8362.51 438
8363.38 407
8364.24 405
8365.10 443
8365.97 388
8366.83 411
8367.69 431
8368.56 393
8369.42 407
8370.29 415
8371.15 366
8372.01 388
8372.88 420
8373.74 433
8374.60 413
8375.47 397
8376.33 409
8377.20 390
8378.06 372
8378.92 453
8379.79 411
8380.65 405
8381.52 461
8382.38 452
8383.25 467
8384.11 397
8384.97 412
8385.84 385
8386.70 432
8387.57 447
8388.43 418
8389.30 397
8390.16 446
8391.03 415
8391.89 424
8392.76 400
8393.62 388
8394.48 421
8395.35 433
8396.21 423
8397.08 390
8397.94 441
8398.81 374
8399.67 389
8400.54 409
8401.41 426
8402.27 417
8403.14 426
8404.00 397
8404.87 422
8405.73 431
8406.60 392
8407.46 445
8408.33 462
8409.19 429
8410.06 414
8410.93 468
8411.79 450
8412.66 430
8413.52 437
8414.39 443
8415.25 402
8416.12 399
8416.99 429
8417.85 454
8418.72 488
8419.59 432
8420.45 449
8421.32 444
8422.18 448
8423.05 467
8423.92 479
8424.78 419
8425.65 437
8426.52 432
8427.38 454
8428.25 443
8429.12 467
8429.98 452
8430.85 437
8431.72 500
8432.58 481
8433.45 418
8434.32 458
8435.18 470
8436.05 504
8436.92 521
8437.78 506
8438.65 522
8439.52 514
8440.39 494
8441.25 514
8442.12 510
8442.99 539
8443.86 567
8444.72 634
8445.59 666
8446.46 737
8447.33 724
8448.19 718
8449.06 758
8449.93 660
8450.80 665
8451.66 608
8452.53 637
8453.40 680
8454.27 711
8455.14 695
8456.00 713
8456.87 698
8457.74 761
8458.61 786
8459.48 874
8460.35 894
8461.21 933
8462.08 954
8462.95 932
8463.82 853
8464.69 764
8465.56 805
8466.42 787
8467.29 761
8468.16 706
8469.03 667
8469.90 729
8470.77 724
8471.64 772
8472.51 859
8473.37 924
8474.24 988
8475.11 996
8475.98 1023
8476.85 954
8477.72 880
8478.59 791
8479.46 725
8480.33 617
8481.20 586
8482.07 625
8482.94 593
8483.81 583
8484.67 554
8485.54 513
8486.41 527
8487.28 587
8488.15 630
8489.02 598
8489.89 562
8490.76 622
8491.63 650
8492.50 577
8493.37 577
8494.24 581
8495.11 571
8495.98 521
8496.85 513
8497.72 538
8498.59 548
8499.46 551
8500.33 530
8501.20 518
8502.07 509
8502.94 529
8503.82 533
8504.69 533
8505.56 476
8506.43 494
8507.30 531
8508.17 530
8509.04 536
8509.91 577
8510.78 513
8511.65 538
8512.52 512
8513.39 546
8514.26 538
8515.14 497
8516.01 554
8516.88 566
8517.75 545
8518.62 467
8519.49 489
8520.36 518
8521.23 533
8522.11 549
8522.98 485
8523.85 502
8524.72 470
8525.59 471
8526.46 518
8527.34 514
8528.21 529
8529.08 546
8529.95 555
8530.82 560
8531.69 519
8532.57 477
8533.44 509
8534.31 591
8535.18 525
8536.05 574
8536.93 614
8537.80 596
8538.67 567
8539.54 543
8540.42 553
8541.29 536
8542.16 524
8543.03 551
8543.91 513
8544.78 543
8545.65 548
8546.52 536
8547.40 534
8548.27 513
8549.14 525
8550.02 534
8550.89 582
8551.76 541
8552.63 546
8553.51 612
8554.38 676
8555.25 769
8556.13 888
8557.00 929
8557.87 927
8558.75 960
8559.62 992
8560.49 934
8561.37 802
8562.24 759
8563.11 754
8563.99 656
8564.86 551
8565.73 570
8566.61 549
8567.48 502
8568.36 570
8569.23 562
8570.10 501
8570.98 485
8571.85 514
8572.73 525
8573.60 589
8574.47 499
8575.35 535
8576.22 549
8577.10 524
8577.97 482
8578.84 462
8579.72 462
8580.59 471
8581.47 510
8582.34 478
8583.22 451
8584.09 478
8584.97 505
8585.84 504
8586.72 442
8587.59 422
8588.47 476
8589.34 490
8590.22 499
8591.09 509
8591.96 496
8592.84 511
8593.72 472
8594.59 480
8595.47 468
8596.34 517
8597.22 464
8598.09 470
8598.97 443
8599.84 443
8600.72 436
8601.59 495
8602.47 459
8603.34 452
8604.22 463
8605.10 439
8605.97 477
8606.85 471
8607.72 478
8608.60 470
8609.47 482
8610.35 499
8611.23 514
8612.10 486
8612.98 523
8613.85 450
8614.73 475
8615.61 469
8616.48 459
8617.36 441
8618.24 498
8619.11 516
8619.99 433
8620.87 482
8621.74 491
8622.62 433
8623.49 444
8624.37 476
8625.25 516
8626.13 484
8627.00 470
8627.88 520
8628.76 486
8629.63 523
8630.51 541
8631.39 531
8632.26 511
8633.14 503
8634.02 462
8634.89 505
8635.77 573
8636.65 530
8637.53 518
8638.40 534
8639.28 537
8640.16 528
8641.04 556
8641.91 541
8642.79 489
8643.67 475
8644.55 562
8645.42 642
8646.30 547
8647.18 528
8648.06 569
8648.94 559
8649.81 577
8650.69 618
8651.57 561
8652.45 582
8653.33 625
8654.20 580
8655.08 579
8655.96 607
8656.84 621
8657.72 638
8658.60 573
8659.47 554
8660.35 551
8661.23 641
8662.11 640
8662.99 629
8663.87 631
8664.75 569
8665.62 629
8666.50 641
8667.38 606
8668.26 622
8669.14 643
8670.02 638
8670.90 691
8671.78 689
8672.66 675
8673.54 734
8674.42 718
8675.29 696
8676.17 714
8677.05 748
8677.93 864
8678.81 907
8679.69 808
8680.57 791
8681.45 820
8682.33 804
8683.21 768
8684.09 781
8684.97 749
8685.85 797
8686.73 826
8687.61 780
8688.49 792
8689.37 806
8690.25 933
8691.13 911
8692.01 1085
8692.89 1311
8693.77 1592
8694.65 2087
8695.53 2422
8696.41 2606
8697.29 2682
8698.17 2622
8699.05 2435
8699.93 2188
8700.81 1882
8701.69 1619
8702.57 1270
8703.45 1151
8704.33 1074
8705.22 929
8706.10 868
8706.98 820
8707.86 786
8708.74 771
8709.62 756
8710.50 757
8711.38 677
8712.26 688
8713.14 625
8714.03 589
8714.91 621
8715.79 637
8716.67 643
8717.55 632
8718.43 623
8719.31 640
8720.20 632
8721.08 518
8721.96 607
8722.84 634
8723.72 683
8724.60 615
8725.49 653
8726.37 670
8727.25 626
8728.13 608
8729.01 632
8729.90 593
8730.78 564
8731.66 550
8732.54 618
8733.42 703
8734.31 701
8735.19 695
8736.07 661
8736.95 648
8737.84 622
8738.72 604
8739.60 596
8740.48 604
8741.37 571
8742.25 604
8743.13 590
8744.01 602
8744.90 529
8745.78 508
8746.66 535
8747.54 528
8748.43 571
8749.31 555
8750.19 518
8751.08 463
8751.96 534
8752.84 556
8753.73 534
8754.61 498
8755.49 616
8756.38 649
8757.26 678
8758.14 736
8759.03 726
8759.91 704
8760.79 741
8761.68 834
8762.56 836
8763.45 892
8764.33 824
8765.21 815
8766.10 761
8766.98 715
8767.86 672
8768.75 700
8769.63 682
8770.52 740
8771.40 694
8772.28 650
8773.17 675
8774.05 671
8774.94 647
8775.82 667
8776.71 710
8777.59 608
8778.48 644
8779.36 653
8780.24 659
8781.13 608
8782.01 597
8782.90 593
8783.78 570
8784.67 559
8785.55 516
8786.44 536
8787.32 555
8788.21 566
8789.09 536
8789.98 528
8790.86 470
8791.75 534
8792.63 509
8793.52 533
8794.40 515
8795.29 547
8796.17 525
8797.06 499
8797.94 498
8798.83 510
8799.72 486
8800.60 499
8801.49 473
8802.37 474
8803.26 484
8804.14 458
8805.03 501
8805.92 540
8806.80 548
8807.69 438
8808.57 464
8809.46 502
8810.35 481
8811.23 460
8812.12 453
8813.00 438
8813.89 490
8814.78 481
8815.66 452
8816.55 443
8817.44 457
8818.32 466
8819.21 429
8820.10 427
8820.98 408
8821.87 486
8822.76 480
8823.64 499
8824.53 457
8825.42 481
8826.30 435
8827.19 392
8828.08 437
8828.96 525
8829.85 530
8830.74 446
8831.63 485
8832.51 502
8833.40 502
8834.29 480
8835.17 524
8836.06 455
8836.95 457
8837.84 526
8838.72 534
8839.61 459
8840.50 407
8841.39 454
8842.28 451
8843.16 458
8844.05 454
8844.94 496
8845.83 428
8846.71 411
8847.60 387
8848.49 475
8849.38 457
8850.27 433
8851.15 423
8852.04 452
8852.93 429
8853.82 455
8854.71 503
8855.60 435
8856.48 451
8857.37 402
8858.26 399
8859.15 407
8860.04 424
8860.93 454
8861.82 416
8862.70 356
8863.59 406
8864.48 412
8865.37 455
8866.26 422
8867.15 405
8868.04 443
8868.93 429
8869.82 422
8870.70 396
8871.59 434
8872.48 404
8873.37 420
8874.26 401
8875.15 419
8876.04 364
8876.93 394
8877.82 350
8878.71 398
8879.60 400
8880.49 419
8881.38 370
8882.27 402
8883.16 380
8884.05 343
8884.94 364
8885.83 400
8886.72 419
8887.61 399
8888.50 449
8889.39 427
8890.28 412
8891.17 414
8892.06 434
8892.95 442
8893.84 407
8894.73 411
8895.62 411
8896.51 390
8897.40 379
8898.29 366
8899.18 402
8900.07 378
8900.96 361
8901.85 390
8902.74 389
8903.63 422
8904.52 425
8905.42 409
8906.31 340
8907.20 353
8908.09 360
8908.98 373
8909.87 424
8910.76 387
8911.65 390
8912.54 412
8913.44 377
8914.33 352
8915.22 358
8916.11 369
8917.00 364
8917.89 359
8918.78 353
8919.68 380
8920.57 363
8921.46 337
8922.35 329
8923.24 361
8924.13 384
8925.03 392
8925.92 327
8926.81 367
8927.70 372
8928.59 355
8929.49 348
8930.38 347
8931.27 290
8932.16 326
8933.05 353
8933.95 340
8934.84 335
8935.73 345
8936.62 366
8937.52 327
8938.41 367
8939.30 340
8940.19 346
8941.09 323
8941.98 306
8942.87 338
8943.77 315
8944.66 346
8945.55 307
8946.44 337
8947.34 403
8948.23 326
8949.12 325
8950.02 349
8950.91 348
8951.80 309
8952.70 356
8953.59 377
8954.48 375
8955.38 339
8956.27 280
8957.16 301
8958.06 278
8958.95 305
8959.84 343
8960.74 355
8961.63 355
8962.52 307
8963.42 305
8964.31 330
8965.21 360
8966.10 363
8966.99 338
8967.89 345
8968.78 338
8969.68 290
8970.57 317
8971.46 376
8972.36 303
8973.25 319
8974.15 352
8975.04 357
8975.94 339
8976.83 365
8977.72 344
8978.62 340
8979.51 320
8980.41 318
8981.30 321
8982.20 313
8983.09 335
8983.99 304
8984.88 318
8985.78 348
8986.67 340
8987.57 323
8988.46 314
8989.36 352
8990.25 298
8991.15 308
8992.04 340
8992.94 290
8993.83 307
8994.73 336
8995.62 312
8996.52 295
8997.41 323
8998.31 285
8999.21 296
9000.10 301
9001.00 322
9001.89 319
9002.79 298
9003.68 295
9004.58 297
9005.48 298
9006.37 321
9007.27 297
9008.16 348
9009.06 389
9009.96 290
9010.85 320
9011.75 312
9012.64 335
9013.54 318
9014.44 310
9015.33 329
9016.23 298
9017.13 318
9018.02 335
9018.92 302
9019.82 324
9020.71 302
9021.61 321
9022.51 330
9023.40 301
9024.30 303
9025.20 292
9026.09 296
9026.99 312
9027.89 327
9028.78 302
9029.68 320
9030.58 327
9031.48 341
9032.37 329
9033.27 313
9034.17 324
9035.06 309
9035.96 293
9036.86 296
9037.76 290
9038.65 348
9039.55 342
9040.45 282
9041.35 310
9042.25 332
9043.14 362
9044.04 321
9044.94 312
9045.84 299
9046.73 296
9047.63 316
9048.53 304
9049.43 301
9050.33 320
9051.22 317
9052.12 310
9053.02 345
9053.92 355
9054.82 337
9055.72 299
9056.61 311
9057.51 309
9058.41 362
9059.31 378
9060.21 345
9061.11 342
9062.01 338
9062.91 360
9063.80 312
9064.70 318
9065.60 348
9066.50 385
9067.40 364
9068.30 324
9069.20 366
9070.10 336
9071.00 336
9071.89 342
9072.79 343
9073.69 355
9074.59 327
9075.49 369
9076.39 316
9077.29 318
9078.19 324
9079.09 341
9079.99 353
9080.89 288
9081.79 304
9082.69 308
9083.59 355
9084.49 325
9085.39 296
9086.29 307
9087.19 329
9088.09 330
9088.99 347
9089.89 340
9090.79 353
9091.69 357
9092.59 385
9093.49 391
9094.39 360
9095.29 366
9096.19 398
9097.09 365
9097.99 367
9098.89 370
9099.79 325
9100.69 364
9101.59 310
9102.49 342
9103.39 344
9104.30 335
9105.20 325
9106.10 335
9107.00 365
9107.90 344
9108.80 334
9109.70 338
9110.60 318
9111.50 336
9112.40 359
9113.31 325
9114.21 339
9115.11 328
9116.01 310
9116.91 349
9117.81 297
9118.71 316
9119.62 306
9120.52 314
9121.42 292
9122.32 308
9123.22 343
9124.12 362
9125.03 318
9125.93 317
9126.83 292
9127.73 321
9128.63 304
9129.54 337
9130.44 301
9131.34 305
9132.24 310
9133.14 306
9134.05 310
9134.95 301
9135.85 304
9136.75 295
9137.66 301
9138.56 273
9139.46 313
9140.36 310
9141.27 319
9142.17 301
9143.07 326
9143.97 331
9144.88 317
9145.78 321
9146.68 308
9147.59 332
9148.49 314
9149.39 331
9150.29 316
9151.20 315
9152.10 287
9153.00 307
9153.91 319
9154.81 312
9155.71 309
9156.62 320
9157.52 309
9158.42 305
9159.33 286
9160.23 323
9161.14 314
9162.04 323
9162.94 264
9163.85 287
9164.75 345
9165.65 294
9166.56 314
9167.46 272
9168.37 315
9169.27 305
9170.17 313
9171.08 316
9171.98 341
9172.89 326
9173.79 310
9174.69 313
9175.60 289
9176.50 272
9177.41 273
9178.31 310
9179.22 311
9180.12 303
9181.03 303
9181.93 281
9182.84 266
9183.74 335
9184.64 323
9185.55 290
9186.45 295
9187.36 311
9188.26 285
9189.17 260
9190.07 299
9190.98 325
9191.88 277
9192.79 271
9193.69 338
9194.60 317
9195.51 303
9196.41 230
9197.32 302
9198.22 282
9199.13 272
9200.03 280
9200.94 311
9201.84 349
9202.75 326
9203.66 289
9204.56 362
9205.47 325
9206.37 341
9207.28 302
9208.18 301
9209.09 299
9210.00 307
9210.90 310
9211.81 305
9212.71 349
9213.62 288
9214.53 274
9215.43 302
9216.34 290
9217.25 280
9218.15 308
9219.06 246
9219.97 273
9220.87 325
9221.78 283
9222.69 334
9223.59 299
9224.50 236
9225.41 281
9226.31 322
9227.22 292
9228.13 305
9229.03 272
9229.94 280
9230.85 270
9231.75 286
9232.66 274
9233.57 235
9234.48 323
9235.38 285
9236.29 314
9237.20 294
9238.11 285
9239.01 298
9239.92 289
9240.83 270
9241.74 272
9242.64 323
9243.55 287
9244.46 305
9245.37 289
9246.27 279
9247.18 286
9248.09 302
9249.00 259
9249.91 273
9250.81 264
9251.72 290
9252.63 265
9253.54 296
9254.45 297
9255.35 271
9256.26 302
9257.17 297
9258.08 282
9258.99 306
9259.90 313
9260.80 264
9261.71 298
9262.62 284
9263.53 263
9264.44 295
9265.35 307
9266.26 289
9267.17 278
9268.07 281
9268.98 300
9269.89 294
9270.80 291
9271.71 290
9272.62 274
9273.53 242
9274.44 282
9275.35 260
9276.26 267
9277.17 242
9278.08 269
9278.98 319
9279.89 296
9280.80 305
9281.71 306
9282.62 302
9283.53 278
9284.44 306
9285.35 227
9286.26 282
9287.17 276
9288.08 291
9288.99 280
9289.90 269
9290.81 306
9291.72 278
9292.63 247
9293.54 252
9294.45 290
9295.36 285
9296.27 299
9297.18 282
9298.09 317
9299.00 281
9299.91 307
9300.82 316
9301.73 298
9302.65 308
9303.56 324
9304.47 347
9305.38 302
9306.29 313
9307.20 346
9308.11 314
9309.02 304
9309.93 350
9310.84 338
9311.75 399
9312.66 375
9313.58 385
9314.49 324
9315.40 366
9316.31 325
9317.22 351
9318.13 374
9319.04 316
9319.95 352
9320.87 311
9321.78 304
9322.69 309
9323.60 341
9324.51 307
9325.42 328
9326.34 316
9327.25 310
9328.16 317
9329.07 323
9329.98 299
9330.90 298
9331.81 326
9332.72 305
9333.63 298
9334.54 338
9335.46 317
9336.37 309
9337.28 326
9338.19 286
9339.11 293
9340.02 254
9340.93 298
9341.84 305
9342.76 304
9343.67 264
9344.58 266
9345.49 261
9346.41 288
9347.32 280
9348.23 264
9349.14 282
9350.06 318
9350.97 326
9351.88 304
9352.80 270
9353.71 282
9354.62 313
9355.54 301
9356.45 273
9357.36 271
9358.28 276
9359.19 263
9360.10 281
9361.02 281
9361.93 301
9362.84 252
9363.76 243
9364.67 243
9365.58 296
9366.50 301
9367.41 274
9368.32 282
9369.24 276
9370.15 231
9371.07 263
9371.98 287
9372.89 272
9373.81 273
9374.72 301
9375.64 314
9376.55 266
9377.47 261
9378.38 225
9379.29 280
9380.21 295
9381.12 276
9382.04 298
9382.95 289
9383.87 291
9384.78 251
9385.70 271
9386.61 271
9387.52 292
9388.44 272
9389.35 284
9390.27 296
9391.18 317
9392.10 289
9393.01 296
9393.93 304
9394.84 292
9395.76 335
9396.67 305
9397.59 327
9398.51 320
9399.42 335
9400.34 321
9401.25 293
9402.17 300
9403.08 338
9404.00 303
9404.91 340
9405.83 307
9406.74 299
9407.66 315
9408.58 315
9409.49 323
9410.41 300
9411.32 272
9412.24 310
9413.16 299
9414.07 268
9414.99 309
9415.90 291
9416.82 281
9417.74 260
9418.65 264
9419.57 261
9420.49 265
9421.40 287
9422.32 272
9423.23 253
9424.15 272
9425.07 297
9425.98 264
9426.90 278
9427.82 253
9428.73 281
9429.65 288
9430.57 278
9431.48 264
9432.40 276
9433.32 271
9434.24 281
9435.15 326
9436.07 266
9436.99 263
9437.90 300
9438.82 255
9439.74 269
9440.66 290
9441.57 297
9442.49 286
9443.41 240
9444.33 278
9445.24 302
9446.16 305
9447.08 286
9448.00 284
9448.91 296
9449.83 297
9450.75 291
9451.67 294
9452.59 291
9453.50 278
9454.42 314
9455.34 289
9456.26 295
9457.18 268
9458.09 309
9459.01 300
9459.93 344
9460.85 335
9461.77 304
9462.69 347
9463.60 327
9464.52 270
9465.44 281
9466.36 301
9467.28 284
9468.20 304
9469.12 280
9470.03 301
9470.95 277
9471.87 284
9472.79 286
9473.71 271
9474.63 265
9475.55 268
9476.47 260
9477.39 255
9478.31 269
9479.22 316
9480.14 280
9481.06 288
9481.98 289
9482.90 308
9483.82 331
9484.74 263
9485.66 271
9486.58 293
9487.50 241
9488.42 269
9489.34 297
9490.26 269
9491.18 258
9492.10 294
9493.02 289
9493.94 290
9494.86 279
9495.78 258
9496.70 277
9497.62 244
9498.54 278
9499.46 286
9500.38 249
9501.30 273
9502.22 281
9503.14 262
9504.06 254
9504.98 239
9505.90 270
9506.82 286
9507.74 281
9508.66 271
9509.58 303
9510.50 285
9511.42 330
9512.35 279
9513.27 245
9514.19 284
9515.11 287
9516.03 282
9516.95 268
9517.87 284
9518.79 297
9519.71 271
9520.63 265
9521.56 272
9522.48 275
9523.40 279
9524.32 261
9525.24 256
9526.16 254
9527.08 305
9528.01 304
9528.93 316
9529.85 291
9530.77 289
9531.69 284
9532.61 349
9533.54 314
9534.46 283
9535.38 276
9536.30 323
9537.22 312
9538.15 294
9539.07 316
9539.99 292
9540.91 269
9541.84 281
9542.76 279
9543.68 296
9544.60 296
9545.52 273
9546.45 311
9547.37 302
9548.29 294
9549.21 279
9550.14 284
9551.06 244
9551.98 288
9552.91 335
9553.83 311
9554.75 278
9555.67 291
9556.60 291
9557.52 270
9558.44 281
9559.37 274
9560.29 288
9561.21 273
9562.14 283
9563.06 319
9563.98 292
9564.91 287
9565.83 332
9566.75 284
9567.68 272
9568.60 273
9569.52 259
9570.45 271
9571.37 292
9572.29 269
9573.22 292
9574.14 305
9575.07 295
9575.99 264
9576.91 275
9577.84 296
9578.76 303
9579.69 295
9580.61 326
9581.53 341
9582.46 319
9583.38 276
9584.31 289
9585.23 295
9586.16 293
9587.08 297
9588.00 301
9588.93 338
9589.85 307
9590.78 329
9591.70 304
9592.63 280
9593.55 331
9594.48 305
9595.40 322
9596.33 317
9597.25 306
9598.18 324
9599.10 325
9600.03 355
9600.95 307
9601.88 289
9602.80 286
9603.73 342
9604.65 310
9605.58 325
9606.50 341
9607.43 309
9608.35 352
9609.28 323
9610.21 305
9611.13 295
9612.06 317
9612.98 292
9613.91 302
9614.83 265
9615.76 304
9616.69 298
9617.61 351
9618.54 293
9619.46 325
9620.39 347
9621.32 332
9622.24 335
9623.17 345
9624.09 368
9625.02 373
9625.95 364
9626.87 367
9627.80 371
9628.73 344
9629.65 362
9630.58 318
9631.51 346
9632.43 374
9633.36 364
9634.29 374
9635.21 374
9636.14 355
9637.07 422
9637.99 430
9638.92 400
9639.85 432
9640.77 413
9641.70 450
9642.63 431
9643.56 439
9644.48 364
9645.41 377
9646.34 388
9647.26 430
9648.19 402
9649.12 496
9650.05 487
9650.97 490
9651.90 493
9652.83 536
9653.76 508
9654.68 529
9655.61 586
9656.54 618
9657.47 545
9658.40 527
9659.32 489
9660.25 493
9661.18 501
9662.11 468
9663.04 441
9663.96 480
9664.89 478
9665.82 455
9666.75 488
9667.68 454
9668.61 478
9669.53 478
9670.46 496
9671.39 463
9672.32 482
9673.25 487
9674.18 500
9675.11 518
9676.03 529
9676.96 517
9677.89 526
9678.82 503
9679.75 543
9680.68 536
9681.61 585
9682.54 631
9683.47 589
9684.40 597
9685.32 532
9686.25 567
9687.18 596
9688.11 555
9689.04 563
9689.97 514
9690.90 522
9691.83 544
9692.76 595
9693.69 541
9694.62 543
9695.55 518
9696.48 567
9697.41 598
9698.34 586
9699.27 590
9700.20 567
9701.13 562
9702.06 588
9702.99 632
9703.92 562
9704.85 629
9705.78 564
9706.71 606
9707.64 607
9708.57 601
9709.50 595
9710.43 609
9711.36 567
9712.29 570
9713.22 573
9714.15 575
9715.08 611
9716.01 689
9716.94 733
9717.87 713
9718.80 723
9719.74 718
9720.67 798
9721.60 694
9722.53 651
9723.46 654
9724.39 642
9725.32 628
9726.25 650
9727.18 614
9728.11 559
9729.05 559
9729.98 627
9730.91 585
9731.84 587
9732.77 605
9733.70 582
9734.63 642
9735.57 627
9736.50 668
9737.43 633
9738.36 636
9739.29 604
9740.22 609
9741.16 586
9742.09 611
9743.02 579
9743.95 544
9744.88 566
9745.82 559
9746.75 578
9747.68 594
9748.61 581
9749.55 569
9750.48 559
9751.41 553
9752.34 553
9753.27 572
9754.21 612
9755.14 536
9756.07 483
9757.01 494
9757.94 555
9758.87 516
9759.80 592
9760.74 531
9761.67 536
9762.60 582
9763.53 537
9764.47 560
9765.40 553
9766.33 544
9767.27 591
9768.20 668
9769.13 579
9770.07 518
9771.00 579
9771.93 608
9772.87 599
9773.80 546
9774.73 566
9775.67 625
9776.60 543
9777.53 528
9778.47 570
9779.40 580
9780.34 588
9781.27 569
9782.20 583
9783.14 592
9784.07 624
9785.00 649
9785.94 707
9786.87 726
9787.81 683
9788.74 812
9789.68 850
9790.61 807
9791.54 709
9792.48 689
9793.41 618
9794.35 635
9795.28 597
9796.22 613
9797.15 574
9798.08 639
9799.02 684
9799.95 776
9800.89 746
9801.82 824
9802.76 816
9803.69 838
9804.63 792
9805.56 770
9806.50 723
9807.43 677
9808.37 666
9809.30 612
9810.24 621
9811.17 568
9812.11 520
9813.04 546
9813.98 544
9814.91 548
9815.85 501
9816.79 520
9817.72 559
9818.66 499
9819.59 516
9820.53 560
9821.46 521
9822.40 495
9823.34 470
9824.27 498
9825.21 463
9826.14 456
9827.08 439
9828.02 481
9828.95 477
9829.89 487
9830.82 528
9831.76 541
9832.70 490
9833.63 480
9834.57 518
9835.50 472
9836.44 481
9837.38 521
9838.31 467
9839.25 455
9840.19 481
9841.12 508
9842.06 560
9843.00 530
9843.93 475
9844.87 475
9845.81 485
9846.74 471
9847.68 487
9848.62 510
9849.56 460
9850.49 462
9851.43 450
9852.37 464
9853.30 428
9854.24 427
9855.18 438
9856.12 482
9857.05 478
9857.99 451
9858.93 429
9859.87 483
9860.80 451
9861.74 477
9862.68 462
9863.62 479
9864.55 457
9865.49 416
9866.43 413
9867.37 416
9868.31 453
9869.24 400
9870.18 426
9871.12 445
9872.06 385
9873.00 420
9873.93 443
9874.87 446
9875.81 402
9876.75 458
9877.69 439
9878.63 457
9879.56 433
9880.50 459
9881.44 422
9882.38 429
9883.32 463
9884.26 466
9885.20 436
9886.14 420
9887.07 388
9888.01 433
9888.95 416
9889.89 409
9890.83 405
9891.77 392
9892.71 385
9893.65 443
9894.59 448
9895.53 416
9896.47 410
9897.40 425
9898.34 427
9899.28 406
9900.22 404
9901.16 407
9902.10 419
9903.04 407
9903.98 382
9904.92 419
9905.86 405
9906.80 379
9907.74 412
9908.68 422
9909.62 414
9910.56 429
9911.50 419
9912.44 377
9913.38 365
9914.32 416
9915.26 410
9916.20 451
9917.14 412
9918.08 407
9919.02 424
9919.96 368
9920.90 359
9921.84 388
9922.78 429
9923.72 465
9924.66 427
9925.61 439
9926.55 472
9927.49 541
9928.43 588
9929.37 615
9930.31 634
9931.25 654
9932.19 660
9933.13 657
9934.07 650
9935.01 569
9935.96 554
9936.90 563
9937.84 501
9938.78 460
9939.72 482
9940.66 456
9941.60 465
9942.54 437
9943.49 453
9944.43 436
9945.37 420
9946.31 432
9947.25 422
9948.19 400
9949.14 416
9950.08 415
9951.02 412
9951.96 435
9952.90 471
9953.85 436
9954.79 434
9955.73 412
9956.67 420
9957.61 434
9958.56 454
9959.50 434
9960.44 460
9961.38 448
9962.33 403
9963.27 358
9964.21 404
9965.15 414
9966.10 408
9967.04 410
9967.98 397
9968.92 412
9969.87 408
9970.81 420
9971.75 411
9972.70 433
9973.64 409
9974.58 394
9975.52 355
9976.47 355
9977.41 337
9978.35 384
9979.30 389
9980.24 384
9981.18 402
9982.13 365
9983.07 338
9984.01 337
9984.96 322
9985.90 329
9986.84 374
9987.79 340
9988.73 332
9989.68 349
9990.62 363
9991.56 344
9992.51 343
9993.45 387
9994.39 312
9995.34 321
9996.28 330
9997.23 292
9998.17 295
9999.11 376
10000.06 329
10001.00 332
10001.95 308
10002.89 338
10003.84 352
10004.78 341
10005.73 304
10006.67 312
10007.61 325
10008.56 327
10009.50 300
10010.45 326
10011.39 352
10012.34 346
10013.28 341
10014.23 335
10015.17 310
10016.12 340
10017.06 341
10018.01 341
10018.95 339
10019.90 324
10020.84 300
10021.79 314
10022.73 315
10023.68 342
10024.62 348
10025.57 342
10026.51 329
10027.46 336
10028.41 329
10029.35 314
10030.30 318
10031.24 331
10032.19 281
10033.13 285
10034.08 326
10035.03 311
10035.97 322
10036.92 316
10037.86 316
10038.81 302
10039.76 327
10040.70 336
10041.65 314
10042.59 351
10043.54 348
10044.49 319
10045.43 323
10046.38 288
10047.33 289
10048.27 309
10049.22 313
10050.17 302
10051.11 314
10052.06 282
10053.01 315
10053.95 308
10054.90 334
10055.85 333
10056.79 313
10057.74 327
10058.69 307
10059.63 326
10060.58 310
10061.53 331
10062.48 321
10063.42 315
10064.37 299
10065.32 316
10066.26 301
10067.21 292
10068.16 291
10069.11 318
10070.05 311
10071.00 293
10071.95 298
10072.90 309
10073.84 309
10074.79 313
10075.74 375
10076.69 327
10077.64 294
10078.58 286
10079.53 275
10080.48 299
10081.43 317
10082.38 290
10083.32 250
10084.27 298
10085.22 275
10086.17 280
10087.12 274
10088.07 286
10089.01 277
10089.96 308
10090.91 317
10091.86 292
10092.81 274
10093.76 309
10094.71 298
10095.65 264
10096.60 258
10097.55 273
10098.50 298
10099.45 307
10100.40 241
10101.35 271
10102.30 298
10103.25 286
10104.19 306
10105.14 303
10106.09 310
10107.04 284
10107.99 322
10108.94 286
10109.89 287
10110.84 293
10111.79 305
10112.74 332
10113.69 306
10114.64 267
10115.59 278
10116.54 310
10117.49 263
10118.44 267
10119.39 264
10120.34 296
10121.29 293
10122.24 270
10123.19 240
10124.14 252
10125.09 281
10126.04 285
10126.99 270
10127.94 305
10128.89 279
10129.84 270
10130.79 299
10131.74 311
10132.69 277
10133.64 291
10134.59 282
10135.54 297
10136.49 298
10137.44 286
10138.39 289
10139.34 296
10140.29 273
10141.24 328
10142.20 286
10143.15 278
10144.10 312
10145.05 286
10146.00 264
10146.95 287
10147.90 326
10148.85 285
10149.80 300
10150.76 256
10151.71 244
10152.66 314
10153.61 289
10154.56 299
10155.51 295
10156.46 309
10157.42 286
10158.37 275
10159.32 265
10160.27 303
10161.22 319
10162.18 292
10163.13 312
10164.08 295
10165.03 302
10165.98 334
10166.93 338
10167.89 339
10168.84 304
10169.79 332
10170.74 344
10171.70 330
10172.65 350
10173.60 364
10174.55 330
10175.51 314
10176.46 335
10177.41 340
10178.36 357
10179.32 344
10180.27 325
10181.22 379
10182.17 362
10183.13 390
10184.08 379
10185.03 337
10185.99 356
10186.94 354
10187.89 350
10188.84 373
10189.80 343
10190.75 359
10191.70 377
10192.66 418
10193.61 415
10194.56 430
10195.52 393
10196.47 371
10197.42 406
10198.38 398
10199.33 393
10200.29 391
10201.24 418
10202.19 457
10203.15 440
10204.10 404
10205.05 403
10206.01 472
10206.96 489
10207.92 457
10208.87 461
10209.82 512
10210.78 529
10211.73 548
10212.69 540
10213.64 509
10214.60 518
10215.55 469
10216.50 491
10217.46 446
10218.41 438
10219.37 450
10220.32 404
10221.28 396
10222.23 399
10223.19 405
10224.14 459
10225.10 398
10226.05 387
10227.01 421
10227.96 415
10228.92 374
10229.87 372
10230.83 345
10231.78 377
10232.74 384
10233.69 411
10234.65 419
10235.60 461
10236.56 437
10237.51 459
10238.47 496
10239.42 505
10240.38 500
10241.33 533
10242.29 502
10243.25 473
10244.20 442
10245.16 450
10246.11 441
10247.07 413
10248.02 437
10248.98 439
10249.94 350
10250.89 322
10251.85 379
10252.80 381
10253.76 319
10254.72 304
10255.67 369
10256.63 371
10257.59 365
10258.54 356
10259.50 385
10260.45 344
10261.41 338
10262.37 337
10263.32 363
10264.28 356
10265.24 317
10266.19 320
10267.15 324
10268.11 328
10269.06 312
10270.02 338
10270.98 359
10271.94 336
10272.89 294
10273.85 271
10274.81 301
10275.76 327
10276.72 319
10277.68 335
10278.64 336
10279.59 364
10280.55 342
10281.51 321
10282.47 339
10283.42 337
10284.38 345
10285.34 319
10286.30 306
10287.25 325
10288.21 359
10289.17 334
10290.13 291
10291.08 282
10292.04 319
10293.00 323
10293.96 341
10294.92 331
10295.87 298
10296.83 311
10297.79 329
10298.75 329
10299.71 291
10300.67 330
10301.62 342
10302.58 299
10303.54 287
10304.50 289
10305.46 272
10306.42 269
10307.38 282
10308.33 262
10309.29 294
10310.25 316
10311.21 282
10312.17 305
10313.13 302
10314.09 305
10315.05 303
10316.01 285
10316.96 291
10317.92 294
10318.88 286
10319.84 295
10320.80 270
10321.76 225
10322.72 239
10323.68 314
10324.64 288
10325.60 298
10326.56 238
10327.52 256
10328.48 275
10329.44 270
10330.40 262
10331.36 255
10332.32 282
10333.28 277
10334.24 302
10335.20 286
10336.16 291
10337.12 269
10338.08 274
10339.04 263
10340.00 295
10340.96 272
10341.92 276
10342.88 285
10343.84 286
10344.80 285
10345.76 288
10346.72 289
10347.68 288
10348.64 291
10349.60 245
10350.56 299
10351.52 287
10352.48 274
10353.44 291
10354.40 289
10355.36 297
10356.33 259
10357.29 277
10358.25 295
10359.21 276
10360.17 268
10361.13 273
10362.09 268
10363.05 279
10364.01 245
10364.98 268
10365.94 269
10366.90 290
10367.86 249
10368.82 294
10369.78 275
10370.75 269
10371.71 278
10372.67 265
10373.63 269
10374.59 250
10375.55 229
10376.52 277
10377.48 260
10378.44 283
10379.40 288
10380.36 271
10381.33 260
10382.29 250
10383.25 243
10384.21 254
10385.17 267
10386.14 227
10387.10 250
10388.06 259
10389.02 260
10389.99 248
10390.95 274
10391.91 265
10392.87 260
10393.84 283
10394.80 297
10395.76 248
10396.73 255
10397.69 242
10398.65 275
10399.61 256
10400.58 237
10401.54 245
10402.50 270
10403.47 282
10404.43 231
10405.39 211
10406.36 247
10407.32 278
10408.28 295
10409.25 258
10410.21 237
10411.17 251
10412.14 247
10413.10 243
10414.06 287
10415.03 239
10415.99 259
10416.95 295
10417.92 301
10418.88 326
10419.85 312
10420.81 339
10421.77 340
10422.74 436
10423.70 381
10424.67 346
10425.63 343
10426.59 343
10427.56 271
10428.52 286
10429.49 292
10430.45 281
10431.42 299
10432.38 264
10433.34 265
10434.31 266
10435.27 273
10436.24 258
10437.20 262
10438.17 266
10439.13 280
10440.10 266
10441.06 264
10442.03 244
10442.99 252
10443.96 230
10444.92 231
10445.89 305
10446.85 257
10447.82 258
10448.78 223
10449.75 226
10450.71 231
10451.68 267
10452.64 257
10453.61 266
10454.58 241
10455.54 236
10456.51 222
10457.47 214
10458.44 249
10459.40 257
10460.37 259
10461.33 255
10462.30 265
10463.27 256
10464.23 243
10465.20 247
10466.16 264
10467.13 231
10468.10 248
10469.06 243
10470.03 256
10471.00 221
10471.96 220
10472.93 243
10473.89 255
10474.86 221
10475.83 244
10476.79 227
10477.76 241
10478.73 239
10479.69 205
10480.66 216
10481.63 196
10482.59 232
10483.56 187
10484.53 230
10485.49 205
10486.46 243
10487.43 239
10488.40 229
10489.36 229
10490.33 247
10491.30 258
10492.26 239
10493.23 252
10494.20 198
10495.17 248
10496.13 240
10497.10 262
10498.07 222
10499.04 211
10500.00 227
10500.97 244
10501.94 240
10502.91 230
10503.87 197
10504.84 231
10505.81 266
10506.78 245
10507.75 206
10508.71 222
10509.68 243
10510.65 235
10511.62 244
10512.59 238
10513.55 261
10514.52 241
10515.49 224
10516.46 209
10517.43 217
10518.40 225
10519.36 243
10520.33 236
10521.30 239
10522.27 212
10523.24 211
10524.21 249
10525.18 224
10526.15 260
10527.11 228
10528.08 242
10529.05 259
10530.02 242
10530.99 217
10531.96 214
10532.93 210
10533.90 248
10534.87 254
10535.84 247
10536.80 267
10537.77 269
10538.74 232
10539.71 225
10540.68 222
10541.65 245
10542.62 244
10543.59 206
10544.56 235
10545.53 230
10546.50 229
10547.47 228
10548.44 249
10549.41 254
10550.38 265
10551.35 247
10552.32 250
10553.29 223
10554.26 186
10555.23 226
10556.20 250
10557.17 283
10558.14 244
10559.11 245
10560.08 217
10561.05 252
10562.02 245
10562.99 268
10563.96 266
10564.93 266
10565.90 277
10566.88 323
10567.85 312
10568.82 263
10569.79 291
10570.76 281
10571.73 287
10572.70 263
10573.67 245
10574.64 258
10575.61 234
10576.58 244
10577.56 220
10578.53 229
10579.50 251
10580.47 228
10581.44 243
10582.41 218
10583.38 222
10584.35 256
10585.33 220
10586.30 241
10587.27 203
10588.24 225
10589.21 281
10590.18 254
10591.16 243
10592.13 236
10593.10 233
10594.07 297
10595.04 263
10596.02 273
10596.99 252
10597.96 238
10598.93 268
10599.90 290
10600.88 245
10601.85 269
10602.82 278
10603.79 241
10604.77 246
10605.74 238
10606.71 233
10607.68 233
10608.66 222
10609.63 247
10610.60 256
10611.57 253
10612.55 260
10613.52 236
10614.49 245
10615.47 227
10616.44 238
10617.41 243
10618.38 249
10619.36 208
10620.33 246
10621.30 241
10622.28 250
10623.25 250
10624.22 234
10625.20 273
10626.17 280
10627.14 231
10628.12 261
10629.09 241
10630.06 234
10631.04 243
10632.01 263
10632.99 239
10633.96 244
10634.93 245
10635.91 293
10636.88 264
10637.86 264
10638.83 299
10639.80 298
10640.78 280
10641.75 320
10642.73 387
10643.70 353
10644.67 387
10645.65 370
10646.62 371
10647.60 317
10648.57 318
10649.55 307
10650.52 270
10651.50 269
10652.47 254
10653.44 279
10654.42 247
10655.39 224
10656.37 262
10657.34 242
10658.32 230
10659.29 207
10660.27 247
10661.24 237
10662.22 230
10663.19 255
10664.17 263
10665.14 242
10666.12 218
10667.09 241
10668.07 250
10669.04 212
10670.02 259
10671.00 260
10671.97 262
10672.95 248
10673.92 221
10674.90 235
10675.87 286
10676.85 251
10677.83 235
10678.80 208
10679.78 245
10680.75 238
10681.73 227
10682.70 221
10683.68 247
10684.66 242
10685.63 254
10686.61 240
10687.59 236
10688.56 252
10689.54 240
10690.51 215
10691.49 223
10692.47 247
10693.44 202
10694.42 211
10695.40 219
10696.37 213
10697.35 217
10698.33 225
10699.30 230
10700.28 212
10701.26 214
10702.23 202
10703.21 203
10704.19 229
10705.17 220
10706.14 215
10707.12 215
10708.10 183
10709.07 218
10710.05 229
10711.03 231
10712.01 205
10712.98 197
10713.96 234
10714.94 215
10715.92 235
10716.89 208
10717.87 209
10718.85 211
10719.83 239
10720.80 236
10721.78 212
10722.76 229
10723.74 236
10724.71 219
10725.69 240
10726.67 219
10727.65 215
10728.63 179
10729.61 234
10730.58 206
10731.56 185
10732.54 234
10733.52 220
10734.50 223
10735.48 231
10736.45 212
10737.43 219
10738.41 235
10739.39 214
10740.37 245
10741.35 211
10742.33 216
10743.30 222
10744.28 223
10745.26 225
10746.24 222
10747.22 213
10748.20 223
10749.18 212
10750.16 200
10751.14 230
10752.11 229
10753.09 246
10754.07 205
10755.05 210
10756.03 211
10757.01 205
10757.99 198
10758.97 198
10759.95 220
10760.93 222
10761.91 227
10762.89 211
10763.87 218
10764.85 213
10765.83 231
10766.81 225
10767.79 223
10768.77 226
10769.75 219
10770.73 237
10771.71 225
10772.69 210
10773.67 200
10774.65 181
10775.63 188
10776.61 198
10777.59 247
10778.57 219
10779.55 222
10780.53 232
10781.51 181
10782.49 216
10783.47 231
10784.45 242
10785.43 240
10786.41 247
10787.39 219
10788.38 217
10789.36 212
10790.34 211
10791.32 223
10792.30 214
10793.28 234
10794.26 218
10795.24 197
10796.22 227
10797.21 225
10798.19 238
10799.17 208
10800.15 220
10801.13 236
10802.11 247
10803.09 206
10804.08 223
10805.06 227
10806.04 179
10807.02 229
10808.00 234
10808.98 234
10809.97 193
10810.95 199
10811.93 200
10812.91 245
10813.89 215
10814.88 217
10815.86 221
10816.84 238
10817.82 233
10818.80 208
10819.79 251
10820.77 233
10821.75 244
10822.73 230
10823.72 254
10824.70 270
10825.68 269
10826.66 250
10827.65 229
10828.63 227
10829.61 211
10830.59 261
10831.58 257
10832.56 208
10833.54 237
10834.53 257
10835.51 249
10836.49 233
10837.47 205
10838.46 258
10839.44 226
10840.42 205
10841.41 230
10842.39 248
10843.37 258
10844.36 254
10845.34 246
10846.32 220
10847.31 207
10848.29 218
10849.27 225
10850.26 211
10851.24 219
10852.23 221
10853.21 266
10854.19 263
10855.18 217
10856.16 230
10857.14 229
10858.13 256
10859.11 256
10860.10 236
10861.08 229
10862.07 276
10863.05 249
10864.03 274
10865.02 236
10866.00 250
10866.99 251
10867.97 221
10868.96 231
10869.94 205
10870.92 222
10871.91 238
10872.89 234
10873.88 271
10874.86 248
10875.85 218
10876.83 241
10877.82 243
10878.80 269
10879.79 289
10880.77 265
10881.76 247
10882.74 245
10883.73 251
10884.71 244
10885.70 278
10886.68 279
10887.67 290
10888.66 258
10889.64 268
10890.63 271
10891.61 252
10892.60 236
10893.58 249
10894.57 257
10895.55 271
10896.54 285
10897.53 265
10898.51 273
10899.50 258
10900.48 272
10901.47 283
10902.46 259
10903.44 288
10904.43 317
10905.41 282
10906.40 279
10907.39 274
10908.37 304
10909.36 287
10910.35 278
10911.33 298
10912.32 293
10913.30 284
10914.29 309
10915.28 308
10916.26 281
10917.25 292
10918.24 313
10919.22 286
10920.21 286
10921.20 290
10922.19 330
10923.17 334
10924.16 317
10925.15 297
10926.13 299
10927.12 322
10928.11 368
10929.09 362
10930.08 318
10931.07 289
10932.06 333
10933.04 341
10934.03 331
10935.02 314
10936.01 316
10936.99 345
10937.98 386
10938.97 320
10939.96 319
10940.94 320
10941.93 363
10942.92 353
10943.91 354
10944.90 385
10945.88 397
10946.87 379
10947.86 420
10948.85 416
10949.84 395
10950.82 401
10951.81 381
10952.80 372
10953.79 398
10954.78 425
10955.77 462
10956.76 485
10957.74 465
10958.73 477
10959.72 525
10960.71 602
10961.70 683
10962.69 625
10963.68 648
10964.66 615
10965.65 608
10966.64 533
10967.63 522
10968.62 529
10969.61 543
10970.60 530
10971.59 484
10972.58 458
10973.57 481
10974.56 481
10975.54 449
10976.53 476
10977.52 511
10978.51 501
10979.50 461
10980.49 420
10981.48 472
10982.47 472
10983.46 472
10984.45 496
10985.44 530
10986.43 489
10987.42 523
10988.41 521
10989.40 524
10990.39 495
10991.38 510
10992.37 511
10993.36 532
10994.35 552
10995.34 548
10996.33 496
10997.32 571
10998.31 595
10999.30 680
11000.29 838
11001.28 883
11002.27 930
11003.26 1049
11004.25 1047
11005.25 994
11006.24 1015
11007.23 1116
11008.22 900
11009.21 846
11010.20 797
11011.19 724
11012.18 642
11013.17 589
11014.16 609
11015.15 587
11016.15 539
11017.14 559
11018.13 559
11019.12 521
11020.11 612
11021.10 612
11022.09 560
11023.09 574
11024.08 577
11025.07 573
11026.06 554
11027.05 515
11028.04 522
11029.03 523
11030.03 520
11031.02 503
11032.01 446
11033.00 472
11033.99 501
11034.99 494
11035.98 495
11036.97 456
11037.96 463
11038.95 447
11039.95 480
11040.94 423
11041.93 466
11042.92 461
11043.92 440
11044.91 439
11045.90 461
11046.89 440
11047.89 405
11048.88 386
11049.87 410
11050.86 439
11051.86 398
11052.85 352
11053.84 381
11054.84 376
11055.83 380
11056.82 420
11057.81 379
11058.81 392
11059.80 348
11060.79 360
11061.79 322
11062.78 316
11063.77 310
11064.77 354
11065.76 351
11066.75 359
11067.75 355
11068.74 348
11069.73 367
11070.73 326
11071.72 319
11072.72 337
11073.71 359
11074.70 354
11075.70 330
11076.69 335
11077.69 370
11078.68 355
11079.67 329
11080.67 324
11081.66 313
11082.66 355
11083.65 389
11084.64 371
11085.64 357
11086.63 340
11087.63 365
11088.62 339
11089.62 337
11090.61 342
11091.60 358
11092.60 350
11093.59 352
11094.59 314
11095.58 321
11096.58 356
11097.57 390
11098.57 370
11099.56 356
11100.56 360
11101.55 332
11102.55 369
11103.54 377
11104.54 371
11105.53 369
11106.53 382
11107.52 343
11108.52 382
11109.51 365
11110.51 343
11111.51 316
11112.50 352
11113.50 356
11114.49 366
11115.49 348
11116.48 346
11117.48 355
11118.47 368
11119.47 360
11120.47 377
11121.46 323
11122.46 340
11123.45 374
11124.45 403
11125.45 382
11126.44 434
11127.44 439
11128.44 433
11129.43 451
11130.43 476
11131.42 478
11132.42 481
11133.42 492
11134.41 480
11135.41 411
11136.41 375
11137.40 370
11138.40 404
11139.40 372
11140.39 344
11141.39 353
11142.39 338
11143.38 358
11144.38 395
11145.38 364
11146.37 396
11147.37 375
11148.37 346
11149.37 349
11150.36 330
11151.36 365
11152.36 342
11153.35 321
11154.35 351
11155.35 320
11156.35 363
11157.34 343
11158.34 356
11159.34 338
11160.34 301
11161.34 342
11162.33 313
11163.33 320
11164.33 310
11165.33 347
11166.32 340
11167.32 320
11168.32 343
11169.32 335
11170.32 301
11171.31 323
11172.31 303
11173.31 316
11174.31 337
11175.31 305
11176.31 293
11177.30 286
11178.30 308
11179.30 306
11180.30 332
11181.30 302
11182.30 289
11183.30 273
11184.29 280
11185.29 251
11186.29 283
11187.29 310
11188.29 290
11189.29 306
11190.29 286
11191.29 301
11192.29 288
11193.29 278
11194.28 297
11195.28 295
11196.28 307
11197.28 316
11198.28 268
11199.28 272
11200.28 293
11201.28 325
11202.28 312
11203.28 293
11204.28 278
11205.28 274
11206.28 246
11207.28 270
11208.28 326
11209.28 334
11210.28 310
11211.28 302
11212.28 308
11213.28 277
11214.28 265
11215.28 253
11216.28 256
11217.28 278
11218.28 298
11219.28 263
11220.28 252
11221.28 266
11222.28 262
11223.28 246
11224.28 290
11225.28 283
11226.28 223
11227.28 278
11228.28 265
11229.28 271
11230.28 253
11231.28 227
11232.29 275
11233.29 255
11234.29 282
11235.29 245
11236.29 246
11237.29 242
11238.29 279
11239.29 240
11240.29 255
11241.30 274
11242.30 288
11243.30 227
11244.30 267
11245.30 250
11246.30 249
11247.30 228
11248.31 262
11249.31 296
11250.31 262
11251.31 243
11252.31 275
11253.31 279
11254.32 254
11255.32 278
11256.32 270
11257.32 263
11258.32 248
11259.33 286
11260.33 247
11261.33 261
11262.33 247
11263.33 224
11264.34 226
11265.34 251
11266.34 237
11267.34 252
11268.35 242
11269.35 238
11270.35 304
11271.35 266
11272.36 280
11273.36 257
11274.36 276
11275.37 246
11276.37 278
11277.37 276
11278.37 276
11279.38 278
11280.38 275
11281.38 309
11282.39 313
11283.39 318
11284.39 327
11285.40 298
11286.40 302
11287.40 319
11288.41 290
11289.41 314
11290.41 286
11291.42 268
11292.42 241
11293.42 266
11294.43 261
11295.43 254
11296.43 271
11297.44 257
11298.44 246
11299.45 273
11300.45 291
11301.45 267
11302.46 252
11303.46 247
11304.47 239
11305.47 240
11306.47 251
11307.48 236
11308.48 258
11309.49 243
11310.49 235
11311.50 254
11312.50 283
11313.50 263
11314.51 305
11315.51 260
11316.52 236
11317.52 302
11318.53 262
11319.53 298
11320.54 321
11321.54 334
11322.55 257
11323.55 275
11324.56 280
11325.56 280
11326.57 261
11327.57 280
11328.58 304
11329.58 336
11330.59 255
11331.59 246
11332.60 261
11333.60 273
11334.61 274
11335.61 249
11336.62 229
11337.63 245
11338.63 254
11339.64 220
11340.64 250
11341.65 235
11342.65 255
11343.66 280
11344.67 283
11345.67 262
11346.68 249
11347.68 270
11348.69 254
11349.70 246
11350.70 260
11351.71 274
11352.71 247
11353.72 290
11354.73 250
11355.73 234
11356.74 246
11357.75 278
11358.75 268
11359.76 283
11360.77 259
11361.77 273
11362.78 255
11363.79 257
11364.79 256
11365.80 251
11366.81 251
11367.81 234
11368.82 258
11369.83 258
11370.83 250
11371.84 253
11372.85 242
11373.86 241
11374.86 251
11375.87 234
11376.88 233
11377.89 259
11378.89 224
11379.90 235
11380.91 242
11381.92 254
11382.92 240
11383.93 241
11384.94 223
11385.95 232
11386.95 245
11387.96 259
11388.97 225
11389.98 250
11390.99 225
11391.99 225
11393.00 194
11394.01 209
11395.02 244
11396.03 232
11397.03 210
11398.04 221
11399.05 247
11400.06 207
11401.07 195
11402.08 206
11403.08 193
11404.09 224
11405.10 210
11406.11 216
11407.12 233
11408.13 219
11409.14 214
11410.14 221
11411.15 244
11412.16 211
11413.17 229
11414.18 236
11415.19 215
11416.20 235
11417.21 193
11418.22 245
11419.23 229
11420.23 222
11421.24 214
11422.25 221
11423.26 241
11424.27 215
11425.28 239
11426.29 218
11427.30 220
11428.31 232
11429.32 234
11430.33 228
11431.34 217
11432.35 206
11433.36 227
11434.37 217
11435.38 254
11436.39 236
11437.40 230
11438.41 212
11439.42 215
11440.43 235
11441.44 245
11442.45 208
11443.46 172
11444.47 212
11445.48 209
11446.49 206
11447.50 196
11448.51 201
11449.52 195
11450.53 216
11451.54 229
11452.55 232
11453.56 220
11454.58 207
11455.59 206
11456.60 210
11457.61 196
11458.62 216
11459.63 248
11460.64 222
11461.65 218
11462.66 218
11463.67 221
11464.69 195
11465.70 239
11466.71 192
11467.72 208
11468.73 209
11469.74 226
11470.75 211
11471.77 219
11472.78 213
11473.79 226
11474.80 232
11475.81 189
11476.82 189
11477.84 229
11478.85 217
11479.86 172
11480.87 182
11481.88 201
11482.89 204
11483.91 197
11484.92 210
11485.93 201
11486.94 195
11487.96 219
11488.97 217
11489.98 213
11490.99 197
11492.00 212
11493.02 215
11494.03 189
11495.04 160
11496.06 205
11497.07 213
11498.08 193
11499.09 192
11500.11 195
11501.12 194
11502.13 198
11503.14 193
11504.16 200
11505.17 206
11506.18 219
11507.20 236
11508.21 195
11509.22 205
11510.24 161
11511.25 207
11512.26 187
11513.28 204
11514.29 199
11515.30 207
11516.32 189
11517.33 186
11518.34 193
11519.36 190
11520.37 189
11521.38 204
11522.40 206
11523.41 173
11524.43 217
11525.44 177
11526.45 198
11527.47 194
11528.48 173
11529.50 166
11530.51 191
11531.52 215
11532.54 193
11533.55 168
11534.57 183
11535.58 217
11536.60 230
11537.61 161
11538.62 179
11539.64 179
11540.65 169
11541.67 225
11542.68 212
11543.70 213
11544.71 220
11545.73 209
11546.74 208
11547.76 199
11548.77 182
11549.79 193
11550.80 200
11551.82 204
11552.83 181
11553.85 182
11554.86 185
11555.88 217
11556.89 209
11557.91 208
11558.92 208
11559.94 167
11560.95 188
11561.97 190
11562.98 186
11564.00 184
11565.02 182
11566.03 201
11567.05 182
11568.06 198
11569.08 185
11570.10 199
11571.11 151
11572.13 199
11573.14 192
11574.16 204
11575.18 185
11576.19 212
11577.21 181
11578.22 170
11579.24 181
11580.26 173
11581.27 206
11582.29 211
11583.31 234
11584.32 244
11585.34 215
11586.35 196
11587.37 202
11588.39 204
11589.40 203
11590.42 181
11591.44 230
11592.46 219
11593.47 187
11594.49 196
11595.51 254
11596.52 220
11597.54 232
11598.56 273
11599.57 269
11600.59 280
11601.61 268
11602.63 320
11603.64 294
11604.66 314
11605.68 322
11606.70 345
11607.71 277
11608.73 268
11609.75 258
11610.77 277
11611.78 278
11612.80 235
11613.82 218
11614.84 211
11615.85 226
11616.87 210
11617.89 262
11618.91 235
11619.93 221
11620.95 208
11621.96 215
11622.98 208
11624.00 211
11625.02 195
11626.04 202
11627.05 227
11628.07 222
11629.09 218
11630.11 205
11631.13 190
11632.15 198
11633.17 209
11634.18 194
11635.20 192
11636.22 197
11637.24 229
11638.26 180
11639.28 210
11640.30 160
11641.32 205
11642.34 196
11643.35 193
11644.37 212
11645.39 200
11646.41 205
11647.43 222
11648.45 206
11649.47 195
11650.49 212
11651.51 170
11652.53 179
11653.55 173
11654.57 165
11655.59 168
11656.61 203
11657.63 197
11658.65 180
11659.67 194
11660.69 181
11661.71 178
11662.73 167
11663.75 203
11664.77 187
11665.79 174
11666.81 179
11667.83 207
11668.85 175
11669.87 175
11670.89 181
11671.91 198
11672.93 181
11673.95 170
11674.97 169
11675.99 180
11677.01 154
11678.03 159
11679.05 224
11680.07 187
11681.09 197
11682.11 164
11683.13 195
11684.15 196
11685.18 201
11686.20 183
11687.22 164
11688.24 194
11689.26 173
11690.28 173
11691.30 170
11692.32 176
11693.34 193
11694.37 216
11695.39 201
11696.41 166
11697.43 166
11698.45 204
11699.47 164
11700.49 179
11701.52 167
11702.54 154
11703.56 184
11704.58 191
11705.60 176
11706.62 143
11707.65 179
11708.67 175
11709.69 169
11710.71 169
11711.73 192
11712.76 200
11713.78 198
11714.80 191
11715.82 172
11716.85 179
11717.87 199
11718.89 208
11719.91 189
11720.94 180
11721.96 183
11722.98 192
11724.00 155
11725.03 176
11726.05 165
11727.07 193
11728.09 188
11729.12 194
11730.14 196
11731.16 174
11732.19 168
11733.21 164
11734.23 156
11735.25 175
11736.28 192
11737.30 193
11738.32 197
11739.35 187
11740.37 158
11741.39 171
11742.42 158
11743.44 197
11744.46 198
11745.49 201
11746.51 201
11747.54 197
11748.56 195
11749.58 207
11750.61 210
11751.63 181
11752.65 201
11753.68 198
11754.70 192
11755.73 184
11756.75 184
11757.77 181
11758.80 187
11759.82 200
11760.85 189
11761.87 175
11762.90 188
11763.92 173
11764.94 179
11765.97 191
11766.99 184
11768.02 191
11769.04 175
11770.07 180
11771.09 178
11772.12 186
11773.14 182
11774.17 168
11775.19 193
11776.22 189
11777.24 174
11778.27 166
11779.29 180
11780.32 186
11781.34 198
11782.37 189
11783.39 182
11784.42 196
11785.44 185
11786.47 165
11787.49 164
11788.52 191
11789.54 228
11790.57 192
11791.59 171
11792.62 187
11793.65 188
11794.67 198
11795.70 155
11796.72 194
11797.75 183
11798.77 196
11799.80 192
11800.83 210
11801.85 182
11802.88 175
11803.90 196
11804.93 200
11805.96 184
11806.98 186
11808.01 196
11809.04 213
11810.06 212
11811.09 206
11812.12 178
11813.14 185
11814.17 188
11815.20 198
11816.22 189
11817.25 203
11818.28 218
11819.30 224
11820.33 204
11821.36 169
11822.38 214
11823.41 242
11824.44 219
11825.46 216
11826.49 223
11827.52 223
11828.54 250
11829.57 222
11830.60 210
11831.63 213
11832.65 215
11833.68 213
11834.71 188
11835.74 194
11836.76 221
11837.79 224
11838.82 192
11839.85 221
11840.87 210
11841.90 209
11842.93 210
11843.96 219
11844.99 183
11846.01 203
11847.04 228
11848.07 193
11849.10 202
11850.13 243
11851.15 209
11852.18 200
11853.21 182
11854.24 226
11855.27 229
11856.30 199
11857.32 198
11858.35 207
11859.38 227
11860.41 219
11861.44 208
11862.47 205
11863.50 222
11864.52 207
11865.55 222
11866.58 242
11867.61 208
11868.64 212
11869.67 206
11870.70 222
11871.73 225
11872.76 247
11873.79 229
11874.81 273
11875.84 210
11876.87 244
11877.90 228
11878.93 204
11879.96 213
11880.99 222
11882.02 245
11883.05 246
11884.08 251
11885.11 250
11886.14 249
11887.17 241
11888.20 254
11889.23 256
11890.26 268
11891.29 251
11892.32 255
11893.35 272
11894.38 294
11895.41 263
11896.44 275
11897.47 286
11898.50 281
11899.53 272
11900.56 325
11901.59 318
11902.62 330
11903.65 351
11904.68 351
11905.71 367
11906.74 347
11907.77 354
11908.80 368
11909.83 364
11910.86 339
11911.90 323
11912.93 318
11913.96 355
11914.99 339
11916.02 303
11917.05 337
11918.08 310
11919.11 320
11920.14 341
11921.17 352
11922.21 310
11923.24 345
11924.27 323
11925.30 314
11926.33 350
11927.36 377
11928.39 370
11929.43 369
11930.46 400
11931.49 418
11932.52 466
11933.55 509
11934.58 522
11935.62 558
11936.65 524
11937.68 554
11938.71 565
11939.74 528
11940.78 467
11941.81 437
11942.84 429
11943.87 388
11944.90 413
11945.94 351
11946.97 335
11948.00 339
11949.03 332
11950.07 341
11951.10 310
11952.13 348
11953.16 326
11954.20 334
11955.23 303
11956.26 282
11957.29 280
11958.33 289
11959.36 320
11960.39 303
11961.43 271
11962.46 334
11963.49 301
11964.53 264
11965.56 274
11966.59 305
11967.62 292
11968.66 282
11969.69 279
11970.72 285
11971.76 270
11972.79 279
11973.83 301
11974.86 289
11975.89 296
11976.93 305
11977.96 292
11978.99 295
11980.03 277
11981.06 266
11982.09 296
11983.13 293
11984.16 265
11985.20 252
11986.23 269
11987.26 262
11988.30 273
11989.33 272
11990.37 265
11991.40 250
11992.44 269
11993.47 276
11994.50 265
11995.54 297
11996.57 238
11997.61 262
11998.64 285
11999.68 264
12000.71 281
12001.75 259
12002.78 269
12003.82 262
12004.85 274
12005.89 298
12006.92 295
12007.96 305
12008.99 317
12010.03 298
12011.06 293
12012.10 283
12013.13 300
12014.17 314
12015.20 308
12016.24 320
12017.27 327
12018.31 378
12019.34 348
12020.38 347
12021.41 378
12022.45 391
12023.49 360
12024.52 378
12025.56 364
12026.59 358
12027.63 373
12028.66 352
12029.70 339
12030.74 330
12031.77 313
12032.81 342
12033.84 346
12034.88 342
12035.92 324
12036.95 329
12037.99 316
12039.03 306
12040.06 327
12041.10 290
12042.13 282
12043.17 309
12044.21 312
12045.24 318
12046.28 269
12047.32 295
12048.35 300
12049.39 307
12050.43 281
12051.46 283
12052.50 292
12053.54 297
12054.58 271
12055.61 295
12056.65 286
12057.69 305
12058.72 307
12059.76 264
12060.80 278
12061.84 284
12062.87 304
12063.91 261
12064.95 271
12065.98 258
12067.02 288
12068.06 259
12069.10 256
12070.14 261
12071.17 244
12072.21 286
12073.25 288
12074.29 265
12075.32 303
12076.36 259
12077.40 239
12078.44 282
12079.48 265
12080.51 267
12081.55 271
12082.59 270
12083.63 285
12084.67 307
12085.71 263
12086.74 264
12087.78 246
12088.82 302
12089.86 265
12090.90 255
12091.94 277
12092.97 314
12094.01 310
12095.05 266
12096.09 268
12097.13 281
12098.17 306
12099.21 296
12100.25 313
12101.29 265
12102.32 296
12103.36 330
12104.40 311
12105.44 312
12106.48 318
12107.52 335
12108.56 350
12109.60 362
12110.64 362
12111.68 313
12112.72 316
12113.76 292
12114.80 264
12115.84 290
12116.88 292
12117.92 246
12118.96 253
12120.00 299
12121.04 278
12122.07 267
12123.11 263
12124.15 265
12125.19 261
12126.23 246
12127.28 247
12128.32 234
12129.36 256
12130.40 249
12131.44 258
12132.48 240
12133.52 255
12134.56 271
12135.60 237
12136.64 207
12137.68 220
12138.72 247
12139.76 260
12140.80 237
12141.84 235
12142.88 244
12143.92 238
12144.96 250
12146.00 220
12147.05 219
12148.09 220
12149.13 239
12150.17 211
12151.21 199
12152.25 183
12153.29 210
12154.33 239
12155.38 236
12156.42 241
12157.46 227
12158.50 258
12159.54 243
12160.58 211
12161.62 208
12162.67 240
12163.71 222
12164.75 221
12165.79 205
12166.83 239
12167.87 224
12168.92 203
12169.96 199
12171.00 190
12172.04 223
12173.08 206
12174.13 237
12175.17 208
12176.21 187
12177.25 181
12178.30 223
12179.34 243
12180.38 224
12181.42 208
12182.47 220
12183.51 220
12184.55 218
12185.59 178
12186.64 179
12187.68 180
12188.72 182
12189.76 220
12190.81 208
12191.85 220
12192.89 256
12193.94 217
12194.98 221
12196.02 213
12197.06 218
12198.11 231
12199.15 207
12200.19 220
12201.24 191
12202.28 207
12203.32 196
12204.37 191
12205.41 200
12206.45 225
12207.50 216
12208.54 240
12209.59 218
12210.63 182
12211.67 214
12212.72 218
12213.76 241
12214.80 258
12215.85 215
12216.89 219
12217.94 220
12218.98 206
12220.02 222
12221.07 227
12222.11 231
12223.16 215
12224.20 213
12225.25 217
12226.29 192
12227.33 204
12228.38 182
12229.42 217
12230.47 207
12231.51 237
12232.56 229
12233.60 227
12234.65 214
12235.69 223
12236.74 236
12237.78 229
12238.83 211
12239.87 218
12240.92 226
12241.96 195
12243.01 191
12244.05 213
12245.10 201
12246.14 207
12247.19 238
12248.23 194
12249.28 224
12250.32 189
12251.37 201
12252.41 215
12253.46 217
12254.50 190
12255.55 190
12256.60 216
12257.64 198
12258.69 228
12259.73 205
12260.78 192
12261.82 219
12262.87 207
12263.92 210
12264.96 203
12266.01 169
12267.05 217
12268.10 204
12269.15 192
12270.19 185
12271.24 201
12272.29 214
12273.33 203
12274.38 196
12275.43 159
12276.47 169
12277.52 173
12278.57 186
12279.61 204
12280.66 212
12281.71 194
12282.75 198
12283.80 174
12284.85 208
12285.89 203
12286.94 183
12287.99 195
12289.03 203
12290.08 185
12291.13 181
12292.18 198
12293.22 179
12294.27 204
12295.32 187
12296.36 175
12297.41 167
12298.46 163
12299.51 198
12300.55 202
12301.60 175
12302.65 166
12303.70 162
12304.74 197
12305.79 188
12306.84 176
12307.89 196
12308.94 214
12309.98 185
12311.03 219
12312.08 204
12313.13 183
12314.18 188
12315.22 171
12316.27 198
12317.32 177
12318.37 197
12319.42 181
12320.47 180
12321.51 195
12322.56 175
12323.61 144
12324.66 177
12325.71 183
12326.76 195
12327.81 184
12328.85 187
12329.90 194
12330.95 181
12332.00 179
12333.05 228
12334.10 181
12335.15 188
12336.20 167
12337.25 183
12338.30 176
12339.34 165
12340.39 162
12341.44 172
12342.49 186
12343.54 181
12344.59 192
12345.64 184
12346.69 170
12347.74 153
12348.79 149
12349.84 167
12350.89 178
12351.94 174
12352.99 192
12354.04 162
12355.09 165
12356.14 157
12357.19 174
12358.24 181
12359.29 180
12360.34 180
12361.39 192
12362.44 181
12363.49 188
12364.54 199
12365.59 177
12366.64 185
12367.69 192
12368.74 212
12369.79 195
12370.84 159
12371.89 172
12372.94 197
12373.99 177
12375.04 191
12376.09 169
12377.15 181
12378.20 217
12379.25 217
12380.30 185
12381.35 185
12382.40 170
12383.45 193
12384.50 201
12385.55 171
12386.60 184
12387.66 188
12388.71 175
12389.76 180
12390.81 194
12391.86 191
12392.91 195
12393.96 189
12395.02 173
12396.07 174
12397.12 127
12398.17 179
12399.22 189
12400.27 212
12401.33 166
12402.38 159
12403.43 164
12404.48 169
12405.53 174
12406.59 161
12407.64 189
12408.69 186
12409.74 188
12410.80 188
12411.85 199
12412.90 191
12413.95 175
12415.00 170
12416.06 204
12417.11 190
12418.16 161
12419.21 195
12420.27 196
12421.32 175
12422.37 172
12423.43 164
12424.48 171
12425.53 163
12426.58 175
12427.64 179
12428.69 172
12429.74 183
12430.80 193
12431.85 176
12432.90 157
12433.96 175
12435.01 170
12436.06 159
12437.12 198
12438.17 184
12439.22 168
12440.28 184
12441.33 185
12442.38 197
12443.44 188
12444.49 189
12445.54 198
12446.60 153
12447.65 170
12448.71 185
12449.76 182
12450.81 170
12451.87 180
12452.92 183
12453.98 184
12455.03 164
12456.08 183
12457.14 210
12458.19 192
12459.25 186
12460.30 210
12461.36 209
12462.41 167
12463.46 166
12464.52 192
12465.57 172
12466.63 196
12467.68 195
12468.74 167
12469.79 172
12470.85 183
12471.90 227
12472.96 193
12474.01 218
12475.07 216
12476.12 227
12477.18 205
12478.23 216
12479.29 209
12480.34 240
12481.40 240
12482.45 215
12483.51 246
12484.56 229
12485.62 193
12486.67 258
12487.73 270
12488.79 256
12489.84 247
12490.90 270
12491.95 270
12493.01 304
12494.06 318
12495.12 384
12496.18 401
12497.23 420
12498.29 461
12499.34 529
12500.40 492
12501.46 495
12502.51 454
12503.57 406
12504.62 408
12505.68 414
12506.74 367
12507.79 308
12508.85 293
12509.91 323
12510.96 305
12512.02 243
12513.08 250
12514.13 259
12515.19 235
12516.25 231
12517.30 255
12518.36 235
12519.42 251
12520.47 239
12521.53 235
12522.59 224
12523.64 224
12524.70 265
12525.76 240
12526.82 271
12527.87 224
12528.93 230
12529.99 210
12531.04 237
12532.10 209
12533.16 212
12534.22 236
12535.27 228
12536.33 215
12537.39 218
12538.45 203
12539.50 264
12540.56 239
12541.62 225
12542.68 223
12543.74 228
12544.79 200
12545.85 205
12546.91 226
12547.97 231
12549.03 212
12550.08 198
12551.14 210
12552.20 187
12553.26 198
12554.32 187
12555.38 169
12556.43 182
12557.49 182
12558.55 201
12559.61 197
12560.67 180
12561.73 197
12562.79 210
12563.84 209
12564.90 202
12565.96 208
12567.02 208
12568.08 199
12569.14 230
12570.20 199
12571.26 205
12572.32 197
12573.37 238
12574.43 196
12575.49 243
12576.55 221
12577.61 205
12578.67 199
12579.73 246
12580.79 222
12581.85 269
12582.91 274
12583.97 257
12585.03 228
12586.09 220
12587.15 195
12588.21 195
12589.27 217
12590.33 241
12591.39 239
12592.45 207
12593.51 257
12594.57 233
12595.63 230
12596.69 246
12597.75 214
12598.81 240
12599.87 204
12600.93 216
12601.99 221
12603.05 196
12604.11 188
12605.17 218
12606.23 221
12607.29 202
12608.35 198
12609.41 175
12610.47 220
12611.53 182
12612.59 188
12613.66 183
12614.72 201
12615.78 213
12616.84 178
12617.90 186
12618.96 203
12620.02 199
12621.08 183
12622.14 210
12623.20 189
12624.27 204
12625.33 204
12626.39 210
12627.45 203
12628.51 177
12629.57 180
12630.63 205
12631.70 179
12632.76 187
12633.82 182
12634.88 199
12635.94 200
12637.00 188
12638.07 185
12639.13 186
12640.19 191
12641.25 173
12642.31 168
12643.38 187
12644.44 178
12645.50 186
12646.56 173
12647.63 164
12648.69 175
12649.75 202
12650.81 186
12651.88 188
12652.94 180
12654.00 183
12655.06 199
12656.13 198
12657.19 206
12658.25 180
12659.31 203
12660.38 195
12661.44 174
12662.50 160
12663.57 180
12664.63 199
12665.69 195
12666.75 189
12667.82 187
12668.88 175
12669.94 182
12671.01 223
12672.07 184
12673.13 206
12674.20 194
12675.26 182
12676.32 161
12677.39 197
12678.45 180
12679.51 226
12680.58 204
12681.64 180
12682.71 188
12683.77 204
12684.83 209
12685.90 199
12686.96 176
12688.03 181
12689.09 225
12690.15 199
12691.22 205
12692.28 192
12693.35 225
12694.41 194
12695.47 196
12696.54 175
12697.60 225
12698.67 225
12699.73 231
12700.80 205
12701.86 191
12702.93 236
12703.99 207
12705.05 207
12706.12 193
12707.18 213
12708.25 215
12709.31 223
12710.38 204
12711.44 181
12712.51 200
12713.57 242
12714.64 209
12715.70 208
12716.77 207
12717.83 238
12718.90 192
12719.96 187
12721.03 194
12722.10 218
12723.16 214
12724.23 224
12725.29 210
12726.36 192
12727.42 179
12728.49 183
12729.55 205
12730.62 201
12731.69 211
12732.75 224
12733.82 250
12734.88 215
12735.95 189
12737.02 225
12738.08 202
12739.15 232
12740.21 243
12741.28 241
12742.35 210
12743.41 216
12744.48 222
12745.55 195
12746.61 206
12747.68 207
12748.75 205
12749.81 208
12750.88 209
12751.95 212
12753.01 201
12754.08 206
12755.15 218
12756.21 201
12757.28 183
12758.35 175
12759.41 182
12760.48 223
12761.55 195
12762.61 203
12763.68 209
12764.75 177
12765.82 185
12766.88 180
12767.95 182
12769.02 204
12770.09 211
12771.15 202
12772.22 188
12773.29 192
12774.36 194
12775.42 199
12776.49 184
12777.56 185
12778.63 181
12779.69 211
12780.76 181
12781.83 171
12782.90 190
12783.97 193
12785.03 207
12786.10 217
12787.17 175
12788.24 186
12789.31 203
12790.37 195
12791.44 197
12792.51 178
12793.58 209
12794.65 180
12795.72 209
12796.79 183
12797.85 190
12798.92 172
12799.99 167
12801.06 191
12802.13 193
12803.20 181
12804.27 184
12805.34 179
12806.40 184
12807.47 186
12808.54 202
12809.61 208
12810.68 200
12811.75 202
12812.82 208
12813.89 222
12814.96 191
12816.03 207
12817.10 227
12818.17 211
12819.23 233
12820.30 227
12821.37 201
12822.44 186
12823.51 243
12824.58 205
12825.65 217
12826.72 215
12827.79 213
12828.86 193
12829.93 199
12831.00 200
12832.07 207
12833.14 206
12834.21 177
12835.28 166
12836.35 195
12837.42 197
12838.49 194
12839.56 213
12840.63 205
12841.70 196
12842.77 193
12843.85 200
12844.92 168
12845.99 190
12847.06 182
12848.13 191
12849.20 145
12850.27 189
12851.34 157
12852.41 154
12853.48 199
12854.55 190
12855.62 188
12856.69 176
12857.77 166
12858.84 160
12859.91 190
12860.98 188
12862.05 204
12863.12 177
12864.19 153
12865.26 159
12866.34 153
12867.41 180
12868.48 167
12869.55 161
12870.62 175
12871.69 193
12872.77 160
12873.84 178
12874.91 182
12875.98 188
12877.05 210
12878.12 168
12879.20 170
12880.27 162
12881.34 168
12882.41 170
12883.49 171
12884.56 165
12885.63 145
12886.70 154
12887.77 194
12888.85 165
12889.92 171
12890.99 171
12892.06 175
12893.14 164
12894.21 172
12895.28 142
12896.35 166
12897.43 171
12898.50 154
12899.57 161
12900.65 144
12901.72 166
12902.79 166
12903.86 161
12904.94 159
12906.01 146
12907.08 142
12908.16 162
12909.23 158
12910.30 156
12911.38 161
12912.45 162
12913.52 162
12914.60 148
12915.67 147
12916.74 150
12917.82 153
12918.89 156
12919.97 177
12921.04 170
12922.11 170
12923.19 163
12924.26 178
12925.33 176
12926.41 148
12927.48 153
12928.56 157
12929.63 166
12930.70 166
12931.78 155
12932.85 142
12933.93 140
12935.00 165
12936.08 134
12937.15 142
12938.23 150
12939.30 171
12940.37 160
12941.45 156
12942.52 173
12943.60 138
12944.67 136
12945.75 147
12946.82 164
12947.90 129
12948.97 126
12950.05 180
12951.12 156
12952.20 153
12953.27 138
12954.35 138
12955.42 159
12956.50 173
12957.57 160
12958.65 137
12959.72 117
12960.80 137
12961.87 125
12962.95 141
12964.03 133
12965.10 124
12966.18 142
12967.25 141
12968.33 148
12969.40 150
12970.48 144
12971.56 128
12972.63 150
12973.71 145
12974.78 151
12975.86 138
12976.93 138
12978.01 138
12979.09 154
12980.16 138
12981.24 144
12982.32 172
12983.39 151
12984.47 150
12985.55 159
12986.62 147
12987.70 162
12988.77 162
12989.85 149
12990.93 145
12992.00 131
12993.08 134
12994.16 161
12995.23 149
12996.31 146
12997.39 159
12998.47 176
12999.54 161
13000.62 148
13001.70 148
13002.77 141
13003.85 126
13004.93 139
13006.01 146
13007.08 164
13008.16 129
13009.24 128
13010.31 143
13011.39 149
13012.47 117
13013.55 140
13014.63 162
13015.70 146
13016.78 123
13017.86 148
13018.94 182
13020.01 161
13021.09 138
13022.17 168
13023.25 146
13024.33 140
13025.40 139
13026.48 135
13027.56 142
13028.64 157
13029.72 143
13030.79 151
13031.87 150
13032.95 157
13034.03 152
13035.11 140
13036.19 123
13037.27 145
13038.34 165
13039.42 147
13040.50 150
13041.58 141
13042.66 128
13043.74 151
13044.82 150
13045.90 150
13046.97 144
13048.05 140
13049.13 153
13050.21 157
13051.29 138
13052.37 139
13053.45 131
13054.53 155
13055.61 135
13056.69 135
13057.77 168
13058.85 141
13059.93 148
13061.01 150
13062.09 148
13063.16 142
13064.24 154
13065.32 123
13066.40 151
13067.48 143
13068.56 125
13069.64 133
13070.72 148
13071.80 145
13072.88 131
13073.96 134
13075.04 130
13076.12 161
13077.20 144
13078.28 138
13079.36 146
13080.45 141
13081.53 148
13082.61 143
13083.69 124
13084.77 160
13085.85 134
13086.93 139
13088.01 139
13089.09 159
13090.17 133
13091.25 141
13092.33 114
13093.41 149
13094.49 144
13095.57 159
13096.66 146
13097.74 142
13098.82 159
13099.90 132
13100.98 143
13102.06 130
13103.14 133
13104.22 149
13105.31 137
13106.39 138
13107.47 131
13108.55 136
13109.63 119
13110.71 126
13111.79 138
13112.88 132
13113.96 125
13115.04 152
13116.12 149
13117.20 153
13118.29 130
13119.37 137
13120.45 151
13121.53 121
13122.61 134
13123.70 142
13124.78 148
13125.86 147
13126.94 135
13128.03 146
13129.11 135
13130.19 141
13131.27 145
13132.35 129
13133.44 142
13134.52 155
13135.60 136
13136.69 129
13137.77 131
13138.85 126
13139.93 152
13141.02 141
13142.10 148
13143.18 133
13144.27 142
13145.35 135
13146.43 134
13147.51 161
13148.60 131
13149.68 159
13150.76 161
13151.85 137
13152.93 124
13154.01 125
13155.10 156
13156.18 141
13157.26 112
13158.35 135
13159.43 160
13160.52 161
13161.60 135
13162.68 131
13163.77 129
13164.85 161
13165.93 133
13167.02 148
13168.10 114
13169.19 129
13170.27 138
13171.35 125
13172.44 124
13173.52 118
13174.61 134
13175.69 136
13176.78 130
13177.86 118
13178.94 115
13180.03 140
13181.11 144
13182.20 114
13183.28 115
13184.37 126
13185.45 135
13186.54 128
13187.62 131
13188.71 137
13189.79 128
13190.88 162
13191.96 117
13193.05 111
13194.13 119
13195.22 159
13196.30 156
13197.39 134
13198.47 131
13199.56 119
13200.64 133
13201.73 135
13202.81 127
13203.90 126
13204.98 173
13206.07 154
13207.16 166
13208.24 121
13209.33 121
13210.41 136
13211.50 150
13212.58 171
13213.67 146
13214.76 126
13215.84 138
13216.93 141
13218.01 136
13219.10 132
13220.19 133
13221.27 156
13222.36 142
13223.45 132
13224.53 140
13225.62 152
13226.70 116
13227.79 166
13228.88 145
13229.96 117
13231.05 131
13232.14 170
13233.22 145
13234.31 121
13235.40 162
13236.48 146
13237.57 167
13238.66 148
13239.74 162
13240.83 126
13241.92 138
13243.01 142
13244.09 120
13245.18 109
13246.27 145
13247.35 161
13248.44 130
13249.53 133
13250.62 154
13251.70 156
13252.79 153
13253.88 170
13254.97 132
13256.05 127
13257.14 152
13258.23 149
13259.32 159
13260.40 147
13261.49 159
13262.58 163
13263.67 130
13264.76 139
13265.84 124
13266.93 143
13268.02 148
13269.11 168
13270.20 160
13271.29 162
13272.37 176
13273.46 147
13274.55 169
13275.64 135
13276.73 168
13277.82 173
13278.90 175
13279.99 161
13281.08 156
13282.17 178
13283.26 179
13284.35 157
13285.44 151
13286.53 164
13287.61 162
13288.70 144
13289.79 152
13290.88 165
13291.97 176
13293.06 203
13294.15 168
13295.24 164
13296.33 137
13297.42 182
13298.51 181
13299.60 179
13300.68 177
13301.77 193
13302.86 208
13303.95 199
13305.04 189
13306.13 157
13307.22 184
13308.31 201
13309.40 224
13310.49 182
13311.58 210
13312.67 199
13313.76 223
13314.85 192
13315.94 202
13317.03 230
13318.12 208
13319.21 196
13320.30 187
13321.39 174
13322.48 189
13323.57 199
13324.66 180
13325.75 184
13326.84 200
13327.94 216
13329.03 207
13330.12 211
13331.21 149
13332.30 186
13333.39 215
13334.48 227
13335.57 191
13336.66 173
13337.75 179
13338.84 217
13339.93 206
13341.03 208
13342.12 207
13343.21 194
13344.30 186
13345.39 202
13346.48 228
13347.57 181
13348.66 215
13349.76 187
13350.85 194
13351.94 204
13353.03 189
13354.12 214
13355.21 216
13356.31 212
13357.40 178
13358.49 242
13359.58 246
13360.67 234
13361.76 171
13362.86 205
13363.95 246
13365.04 242
13366.13 199
13367.23 260
13368.32 248
13369.41 266
13370.50 301
13371.59 264
13372.69 244
13373.78 232
13374.87 261
13375.96 243
13377.06 248
13378.15 228
13379.24 225
13380.34 227
13381.43 210
13382.52 229
13383.61 222
13384.71 228
13385.80 221
13386.89 196
13387.99 205
13389.08 210
13390.17 203
13391.26 200
13392.36 185
13393.45 216
13394.54 190
13395.64 185
13396.73 226
13397.82 208
13398.92 224
13400.01 183
13401.11 179
13402.20 203
13403.29 195
13404.39 198
13405.48 180
13406.57 190
13407.67 209
13408.76 196
13409.86 229
13410.95 191
13412.04 194
13413.14 195
13414.23 206
13415.33 211
13416.42 196
13417.51 181
13418.61 206
13419.70 170
13420.80 204
13421.89 219
13422.99 205
13424.08 209
13425.17 181
13426.27 219
13427.36 192
13428.46 185
13429.55 198
13430.65 211
13431.74 221
13432.84 203
13433.93 203
13435.03 170
13436.12 201
13437.22 200
13438.31 202
13439.41 192
13440.50 217
13441.60 215
13442.69 200
13443.79 210
13444.88 224
13445.98 211
13447.08 215
13448.17 232
13449.27 181
13450.36 223
13451.46 211
13452.55 213
13453.65 212
13454.74 214
13455.84 198
13456.94 197
13458.03 208
13459.13 222
13460.22 238
13461.32 216
13462.42 228
13463.51 222
13464.61 208
13465.70 240
13466.80 225
13467.90 215
13468.99 240
13470.09 247
13471.19 235
13472.28 255
13473.38 249
13474.48 236
13475.57 238
13476.67 213
13477.77 238
13478.86 231
13479.96 242
13481.06 210
13482.15 233
13483.25 241
13484.35 266
13485.44 250
13486.54 250
13487.64 265
13488.74 256
13489.83 260
13490.93 250
13492.03 261
13493.12 256
13494.22 282
13495.32 246
13496.42 254
13497.51 258
13498.61 280
13499.71 302
13500.81 306
13501.90 258
13503.00 282
13504.10 318
13505.20 321
13506.30 305
13507.39 305
13508.49 334
13509.59 290
13510.69 310
13511.79 279
13512.88 284
13513.98 263
13515.08 250
13516.18 253
13517.28 236
13518.38 228
13519.47 237
13520.57 232
13521.67 222
13522.77 218
13523.87 207
13524.97 257
13526.07 225
13527.16 268
13528.26 222
13529.36 206
13530.46 215
13531.56 215
13532.66 185
13533.76 200
13534.86 194
13535.96 224
13537.05 222
13538.15 244
13539.25 233
13540.35 229
13541.45 249
13542.55 231
13543.65 197
13544.75 176
13545.85 211
13546.95 190
13548.05 232
13549.15 227
13550.25 212
13551.35 196
13552.45 220
13553.55 180
13554.65 196
13555.75 207
13556.85 185
13557.95 213
13559.05 200
13560.15 184
13561.25 186
13562.35 218
13563.45 190
13564.55 213
13565.65 199
13566.75 199
13567.85 192
13568.95 206
13570.05 167
13571.15 181
13572.25 207
13573.35 210
13574.45 194
13575.55 191
13576.65 201
13577.75 173
13578.85 196
13579.95 184
13581.06 192
13582.16 196
13583.26 195
13584.36 184
13585.46 211
13586.56 180
13587.66 194
13588.76 212
13589.86 196
13590.97 177
13592.07 195
13593.17 191
13594.27 194
13595.37 196
13596.47 176
13597.57 184
13598.68 189
13599.78 174
13600.88 168
13601.98 183
13603.08 181
13604.19 184
13605.29 205
13606.39 195
13607.49 193
13608.59 189
13609.70 187
13610.80 197
13611.90 219
13613.00 203
13614.10 222
13615.21 207
13616.31 225
13617.41 209
13618.51 214
13619.62 231
13620.72 233
13621.82 187
13622.92 185
13624.03 194
13625.13 196
13626.23 224
13627.33 204
13628.44 182
13629.54 191
13630.64 211
13631.75 221
13632.85 239
13633.95 217
13635.06 218
13636.16 210
13637.26 206
13638.36 200
13639.47 208
13640.57 184
13641.67 225
13642.78 246
13643.88 209
13644.99 213
13646.09 234
13647.19 257
13648.30 219
13649.40 199
13650.50 189
13651.61 218
13652.71 205
13653.81 198
13654.92 205
13656.02 180
13657.13 190
13658.23 194
13659.33 227
13660.44 191
13661.54 184
13662.65 197
13663.75 182
13664.86 182
13665.96 205
13667.06 202
13668.17 214
13669.27 192
13670.38 186
13671.48 186
13672.59 212
13673.69 179
13674.80 200
13675.90 190
13677.01 185
13678.11 177
13679.22 181
13680.32 215
13681.43 214
13682.53 195
13683.64 209
13684.74 199
13685.85 156
13686.95 206
13688.06 182
13689.16 175
13690.27 173
13691.37 187
13692.48 177
13693.58 185
13694.69 210
13695.79 201
13696.90 214
13698.01 201
13699.11 179
13700.22 197
13701.32 179
13702.43 153
13703.54 197
13704.64 223
13705.75 228
13706.85 182
13707.96 179
13709.07 176
13710.17 202
13711.28 223
13712.38 206
13713.49 185
13714.60 180
13715.70 195
13716.81 187
13717.92 197
13719.02 201
13720.13 220
13721.24 214
13722.34 193
13723.45 200
13724.56 199
13725.66 234
13726.77 228
13727.88 197
13728.98 186
13730.09 222
13731.20 221
13732.30 221
13733.41 204
13734.52 218
13735.63 195
13736.73 227
13737.84 239
13738.95 219
13740.05 243
13741.16 251
13742.27 234
13743.38 252
13744.48 225
13745.59 229
13746.70 231
13747.81 225
13748.91 214
13750.02 248
13751.13 246
13752.24 225
13753.35 255
13754.45 265
13755.56 247
13756.67 249
13757.78 274
13758.89 320
13759.99 256
13761.10 261
13762.21 287
13763.32 294
13764.43 272
13765.54 284
13766.64 313
13767.75 335
13768.86 346
13769.97 385
13771.08 360
13772.19 402
13773.30 426
13774.40 447
13775.51 407
13776.62 404
13777.73 462
13778.84 476
13779.95 487
13781.06 461
13782.17 453
13783.28 398
13784.39 371
13785.49 351
13786.60 385
13787.71 352
13788.82 352
13789.93 330
13791.04 330
13792.15 305
13793.26 274
13794.37 330
13795.48 305
13796.59 270
13797.70 263
13798.81 301
13799.92 290
13801.03 282
13802.14 261
13803.25 283
13804.36 267
13805.47 291
13806.58 281
13807.69 304
13808.80 269
13809.91 291
13811.02 302
13812.13 307
13813.24 267
13814.35 275
13815.46 282
13816.57 266
13817.68 291
13818.79 285
13819.90 300
13821.01 249
13822.12 245
13823.23 233
13824.34 270
13825.46 255
13826.57 222
13827.68 213
13828.79 221
13829.90 218
13831.01 215
13832.12 224
13833.23 237
13834.34 205
13835.45 214
13836.57 252
13837.68 242
13838.79 246
13839.90 225
13841.01 235
13842.12 217
13843.23 238
13844.35 223
13845.46 226
13846.57 216
13847.68 230
13848.79 223
13849.90 246
13851.02 245
13852.13 250
13853.24 205
13854.35 234
13855.46 250
13856.58 247
13857.69 237
13858.80 216
13859.91 235
13861.02 259
13862.14 247
13863.25 240
13864.36 268
13865.47 265
13866.59 244
13867.70 266
13868.81 252
13869.92 261
13871.04 246
13872.15 270
13873.26 234
13874.38 250
13875.49 249
13876.60 217
13877.71 245
13878.83 234
13879.94 242
13881.05 232
13882.17 248
13883.28 256
13884.39 261
13885.51 261
13886.62 240
13887.73 235
13888.85 259
13889.96 243
13891.07 269
13892.19 279
13893.30 247
13894.41 263
13895.53 279
13896.64 262
13897.75 273
13898.87 270
13899.98 268
13901.10 254
13902.21 250
13903.32 257
13904.44 242
13905.55 263
13906.67 241
13907.78 248
13908.89 242
13910.01 245
13911.12 263
13912.24 243
13913.35 239
13914.47 255
13915.58 237
13916.69 264
13917.81 247
13918.92 204
13920.04 241
13921.15 225
13922.27 217
13923.38 238
13924.50 231
13925.61 255
13926.73 232
13927.84 234
13928.96 242
13930.07 227
13931.19 252
13932.30 224
13933.42 242
13934.53 235
13935.65 204
13936.76 235
13937.88 230
13938.99 235
13940.11 251
13941.22 250
13942.34 237
13943.45 223
13944.57 272
13945.69 254
13946.80 226
13947.92 222
13949.03 244
13950.15 226
13951.27 199
13952.38 219
13953.50 239
13954.61 219
13955.73 224
13956.85 238
13957.96 216
13959.08 220
13960.19 199
13961.31 218
13962.43 227
13963.54 203
13964.66 209
13965.78 243
13966.89 259
13968.01 205
13969.13 202
13970.24 208
13971.36 229
13972.48 226
13973.59 240
13974.71 214
13975.83 217
13976.94 231
13978.06 231
13979.18 203
13980.29 234
13981.41 235
13982.53 224
13983.64 232
13984.76 229
13985.88 232
13987.00 217
13988.11 252
13989.23 250
13990.35 212
13991.47 226
13992.58 237
13993.70 230
13994.82 220
13995.94 249
13997.05 260
13998.17 257
13999.29 260
14000.41 231
14001.53 252
14002.64 263
14003.76 264
14004.88 244
14006.00 235
14007.12 231
14008.23 256
14009.35 258
14010.47 256
14011.59 225
14012.71 235
14013.83 231
14014.94 243
14016.06 256
14017.18 243
14018.30 293
14019.42 242
14020.54 250
14021.66 265
14022.77 248
14023.89 274
14025.01 296
14026.13 274
14027.25 219
14028.37 256
14029.49 269
14030.61 262
14031.73 228
14032.84 264
14033.96 268
14035.08 257
14036.20 252
14037.32 236
14038.44 247
14039.56 257
14040.68 259
14041.80 263
14042.92 256
14044.04 264
14045.16 266
14046.28 277
14047.40 265
14048.52 222
14049.64 227
14050.76 238
14051.88 259
14053.00 228
14054.12 245
14055.24 222
14056.36 239
14057.48 251
14058.60 245
14059.72 233
14060.84 208
14061.96 255
14063.08 246
14064.20 274
14065.32 232
14066.44 225
14067.56 265
14068.68 240
14069.80 225
14070.92 252
14072.04 245
14073.16 279
14074.28 249
14075.40 276
14076.53 256
14077.65 265
14078.77 280
14079.89 267
14081.01 253
14082.13 254
14083.25 279
14084.37 265
14085.49 301
14086.62 275
14087.74 297
14088.86 297
14089.98 282
14091.10 283
14092.22 295
14093.34 298
14094.47 286
14095.59 355
14096.71 354
14097.83 341
14098.95 337
14100.07 350
14101.20 375
14102.32 426
14103.44 338
14104.56 384
14105.68 381
14106.81 361
14107.93 362
14109.05 364
14110.17 357
14111.30 328
14112.42 305
14113.54 325
14114.66 290
14115.78 273
14116.91 269
14118.03 275
14119.15 303
14120.28 258
14121.40 258
14122.52 249
14123.64 237
14124.77 244
14125.89 250
14127.01 248
14128.13 231
14129.26 251
14130.38 243
14131.50 238
14132.63 224
14133.75 235
14134.87 260
14136.00 257
14137.12 219
14138.24 201
14139.37 190
14140.49 232
14141.61 270
14142.74 270
14143.86 238
14144.98 229
14146.11 241
14147.23 257
14148.36 243
14149.48 222
14150.60 246
14151.73 239
14152.85 235
14153.98 222
14155.10 212
14156.22 215
14157.35 207
14158.47 209
14159.60 230
14160.72 216
14161.84 204
14162.97 209
14164.09 194
14165.22 211
14166.34 208
14167.47 231
14168.59 211
14169.72 222
14170.84 185
14171.96 224
14173.09 194
14174.21 213
14175.34 216
14176.46 235
14177.59 214
14178.71 195
14179.84 200
14180.96 200
14182.09 223
14183.21 187
14184.34 219
14185.46 207
14186.59 224
14187.72 212
14188.84 182
14189.97 186
14191.09 221
14192.22 216
14193.34 229
14194.47 193
14195.59 167
14196.72 208
14197.85 213
14198.97 186
14200.10 211
14201.22 213
14202.35 201
14203.47 257
14204.60 179
14205.73 184
14206.85 180
14207.98 220
14209.10 173
14210.23 183
14211.36 170
14212.48 218
14213.61 234
14214.74 204
14215.86 205
14216.99 200
14218.12 210
14219.24 186
14220.37 217
14221.50 198
14222.62 169
14223.75 193
14224.88 210
14226.00 186
14227.13 207
14228.26 184
14229.38 212
14230.51 186
14231.64 200
14232.76 204
14233.89 210
14235.02 200
14236.15 151
14237.27 208
14238.40 186
14239.53 210
14240.66 190
14241.78 211
14242.91 164
14244.04 170
14245.17 164
14246.29 175
14247.42 169
14248.55 174
14249.68 175
14250.80 198
14251.93 180
14253.06 184
14254.19 203
14255.32 181
14256.44 177
14257.57 171
14258.70 190
14259.83 192
14260.96 179
14262.09 167
14263.21 185
14264.34 168
14265.47 170
14266.60 174
14267.73 188
14268.86 153
14269.98 173
14271.11 194
14272.24 177
14273.37 177
14274.50 162
14275.63 210
14276.76 179
14277.89 197
14279.01 164
14280.14 194
14281.27 165
14282.40 151
14283.53 201
14284.66 177
14285.79 174
14286.92 163
14288.05 176
14289.18 159
14290.31 170
14291.44 154
14292.57 201
14293.70 162
14294.82 158
14295.95 133
14297.08 153
14298.21 140
14299.34 163
14300.47 187
14301.60 163
14302.73 151
14303.86 146
14304.99 213
14306.12 161
14307.25 166
14308.38 151
14309.51 161
14310.64 137
14311.77 176
14312.90 144
14314.03 145
14315.16 159
14316.30 171
14317.43 153
14318.56 146
14319.69 169
14320.82 172
14321.95 165
14323.08 158
14324.21 158
14325.34 156
14326.47 188
14327.60 188
14328.73 149
14329.86 153
14330.99 153
14332.13 148
14333.26 164
14334.39 163
14335.52 157
14336.65 159
14337.78 136
14338.91 146
14340.04 153
14341.18 152
14342.31 135
14343.44 154
14344.57 128
14345.70 144
14346.83 146
14347.97 158
14349.10 135
14350.23 144
14351.36 148
14352.49 153
14353.62 156
14354.76 151
14355.89 146
14357.02 135
14358.15 148
14359.28 152
14360.42 150
14361.55 110
14362.68 155
14363.81 147
14364.95 148
14366.08 137
14367.21 176
14368.34 167
14369.48 137
14370.61 148
14371.74 160
14372.87 160
14374.01 138
14375.14 152
14376.27 158
14377.40 178
14378.54 163
14379.67 160
14380.80 150
14381.94 142
14383.07 122
14384.20 172
14385.34 160
14386.47 145
14387.60 145
14388.74 159
14389.87 128
14391.00 163
14392.14 155
14393.27 172
14394.40 162
14395.54 154
14396.67 152
14397.80 178
14398.94 138
14400.07 138
14401.20 151
14402.34 166
14403.47 142
14404.61 147
14405.74 166
14406.87 136
14408.01 156
14409.14 190
14410.28 153
14411.41 151
14412.55 140
14413.68 168
14414.81 168
14415.95 164
14417.08 137
14418.22 171
14419.35 151
14420.49 147
14421.62 128
14422.76 155
14423.89 164
14425.02 155
14426.16 162
14427.29 133
14428.43 143
14429.56 148
14430.70 142
14431.83 132
14432.97 181
14434.10 150
14435.24 178
14436.37 184
14437.51 152
14438.64 136
14439.78 157
14440.92 150
14442.05 189
14443.19 180
14444.32 168
14445.46 140
14446.59 159
14447.73 156
14448.86 153
14450.00 162
14451.14 145
14452.27 172
14453.41 143
14454.54 163
14455.68 134
14456.82 158
14457.95 164
14459.09 140
14460.22 131
14461.36 159
14462.50 143
14463.63 159
14464.77 153
14465.90 152
14467.04 167
14468.18 164
14469.31 175
14470.45 138
14471.59 161
14472.72 132
14473.86 187
14475.00 141
14476.13 169
14477.27 153
14478.41 154
14479.54 165
14480.68 143
14481.82 146
14482.96 144
14484.09 180
14485.23 150
14486.37 161
14487.50 129
14488.64 158
14489.78 131
14490.92 160
14492.05 131
14493.19 144
14494.33 161
14495.47 161
14496.60 157
14497.74 158
14498.88 134
14500.02 140
14501.15 137
14502.29 149
14503.43 138
14504.57 122
14505.70 143
14506.84 155
14507.98 151
14509.12 147
14510.26 146
14511.39 159
14512.53 157
14513.67 128
14514.81 145
14515.95 156
14517.09 145
14518.22 140
14519.36 153
14520.50 141
14521.64 160
14522.78 152
14523.92 130
14525.06 151
14526.19 146
14527.33 149
14528.47 157
14529.61 161
14530.75 116
14531.89 138
14533.03 138
14534.17 130
14535.31 146
14536.45 141
14537.58 168
14538.72 111
14539.86 149
14541.00 139
14542.14 148
14543.28 137
14544.42 125
14545.56 137
14546.70 139
14547.84 130
14548.98 137
14550.12 131
14551.26 141
14552.40 111
14553.54 134
14554.68 144
14555.82 127
14556.96 154
14558.10 127
14559.24 138
14560.38 135
14561.52 156
14562.66 147
14563.80 136
14564.94 146
14566.08 162
14567.22 146
14568.36 138
14569.50 138
14570.64 118
14571.78 110
14572.92 125
14574.06 164
14575.20 139
14576.34 140
14577.48 117
14578.62 135
14579.76 129
14580.91 116
14582.05 137
14583.19 129
14584.33 124
14585.47 143
14586.61 138
14587.75 146
14588.89 150
14590.03 119
14591.18 160
14592.32 138
14593.46 135
14594.60 133
14595.74 141
14596.88 147
14598.02 135
14599.17 137
14600.31 142
14601.45 147
14602.59 156
14603.73 155
14604.87 127
14606.02 125
14607.16 145
14608.30 161
14609.44 139
14610.58 144
14611.73 157
14612.87 197
14614.01 131
14615.15 125
14616.29 125
14617.44 144
14618.58 161
14619.72 158
14620.86 152
14622.01 138
14623.15 133
14624.29 155
14625.43 167
14626.58 138
14627.72 174
14628.86 138
14630.01 159
14631.15 152
14632.29 158
14633.43 120
14634.58 172
14635.72 165
14636.86 151
14638.01 137
14639.15 144
14640.29 171
14641.44 166
14642.58 157
14643.72 158
14644.87 147
14646.01 148
14647.15 140
14648.30 144
14649.44 167
14650.58 145
14651.73 165
14652.87 166
14654.01 140
14655.16 147
14656.30 154
14657.45 122
14658.59 149
14659.73 134
14660.88 130
14662.02 132
14663.17 142
14664.31 188
14665.45 146
14666.60 148
14667.74 138
14668.89 154
14670.03 126
14671.18 100
14672.32 139
14673.46 165
14674.61 153
14675.75 136
14676.90 134
14678.04 140
14679.19 137
14680.33 139
14681.48 132
14682.62 117
14683.77 144
14684.91 147
14686.06 154
14687.20 127
14688.35 116
14689.49 139
14690.64 129
14691.78 103
14692.93 121
14694.07 122
14695.22 149
14696.36 128
14697.51 123
14698.65 143
14699.80 136
14700.95 143
14702.09 142
14703.24 131
14704.38 125
14705.53 138
14706.67 127
14707.82 125
14708.97 122
14710.11 138
14711.26 134
14712.40 130
14713.55 131
14714.70 149
14715.84 114
14716.99 147
14718.13 131
14719.28 141
14720.43 126
14721.57 130
14722.72 133
14723.87 127
14725.01 119
14726.16 111
14727.31 118
14728.45 105
14729.60 122
14730.75 123
14731.89 143
14733.04 144
14734.19 132
14735.33 118
14736.48 105
14737.63 125
14738.77 129
14739.92 120
14741.07 133
14742.22 134
14743.36 135
14744.51 144
14745.66 143
14746.80 134
14747.95 142
14749.10 137
14750.25 123
14751.39 128
14752.54 138
14753.69 131
14754.84 138
14755.99 124
14757.13 160
14758.28 146
14759.43 132
14760.58 122
14761.72 127
14762.87 123
14764.02 146
14765.17 146
14766.32 146
14767.47 131
14768.61 122
14769.76 119
14770.91 114
14772.06 123
14773.21 119
14774.36 116
14775.50 142
14776.65 132
14777.80 126
14778.95 142
14780.10 141
14781.25 136
14782.40 130
14783.54 136
14784.69 151
14785.84 161
14786.99 143
14788.14 151
14789.29 150
14790.44 144
14791.59 133
14792.74 125
14793.89 134
14795.03 137
14796.18 145
14797.33 141
14798.48 151
14799.63 143
14800.78 180
14801.93 153
14803.08 138
14804.23 132
14805.38 177
14806.53 131
14807.68 149
14808.83 131
14809.98 123
14811.13 145
14812.28 128
14813.43 119
14814.58 115
14815.73 131
14816.88 133
14818.03 145
14819.18 141
14820.33 143
14821.48 140
14822.63 150
14823.78 135
14824.93 132
14826.08 144
14827.23 133
14828.38 126
14829.53 123
14830.68 139
14831.83 136
14832.98 128
14834.14 128
14835.29 139
14836.44 122
14837.59 116
14838.74 108
14839.89 121
14841.04 100
14842.19 110
14843.34 121
14844.49 103
14845.65 107
14846.80 123
14847.95 122
14849.10 117
14850.25 116
14851.40 99
14852.55 118
14853.71 129
14854.86 124
14856.01 115
14857.16 122
14858.31 108
14859.46 120
14860.62 106
14861.77 117
14862.92 119
14864.07 125
14865.22 109
14866.38 109
14867.53 125
14868.68 113
14869.83 125
14870.98 126
14872.14 102
14873.29 110
14874.44 115
14875.59 103
14876.75 122
14877.90 116
14879.05 105
14880.20 106
14881.36 120
14882.51 121
14883.66 112
14884.81 122
14885.97 127
14887.12 134
14888.27 102
14889.42 107
14890.58 142
14891.73 129
14892.88 99
14894.04 123
14895.19 110
14896.34 101
14897.50 119
14898.65 122
14899.80 127
14900.96 132
14902.11 115
14903.26 134
14904.42 115
14905.57 103
14906.72 125
14907.88 125
14909.03 123
14910.18 115
14911.34 125
14912.49 116
14913.65 115
14914.80 117
14915.95 113
14917.11 109
14918.26 110
14919.42 117
14920.57 114
14921.72 121
14922.88 98
14924.03 111
14925.19 124
14926.34 122
14927.50 110
14928.65 124
14929.81 111
14930.96 111
14932.11 120
14933.27 115
14934.42 115
14935.58 125
14936.73 111
14937.89 136
14939.04 129
14940.20 126
14941.35 136
14942.51 131
14943.66 118
14944.82 121
14945.97 118
14947.13 117
14948.28 122
14949.44 131
14950.59 136
14951.75 129
14952.90 122
14954.06 117
14955.22 103
14956.37 108
14957.53 134
14958.68 125
14959.84 129
14960.99 141
14962.15 123
14963.30 130
14964.46 101
14965.62 121
14966.77 106
14967.93 133
14969.08 131
14970.24 128
14971.40 127
14972.55 143
14973.71 121
14974.86 124
14976.02 121
14977.18 114
14978.33 120
14979.49 117
14980.65 126
14981.80 110
14982.96 112
14984.12 105
14985.27 110
14986.43 97
14987.59 107
14988.74 116
14989.90 123
14991.06 107
14992.21 126
14993.37 118
14994.53 107
14995.68 122
14996.84 99
14998.00 97
14999.16 120
15000.31 97
15001.47 93
15002.63 101
15003.79 125
15004.94 127
15006.10 118
15007.26 110
15008.42 106
15009.57 119
15010.73 115
15011.89 119
15013.05 128
15014.20 111
15015.36 133
15016.52 124
15017.68 112
15018.83 96
15019.99 130
15021.15 107
15022.31 125
15023.47 106
15024.63 118
15025.78 114
15026.94 109
15028.10 107
15029.26 101
15030.42 120
15031.58 105
15032.73 123
15033.89 99
15035.05 105
15036.21 112
15037.37 122
15038.53 112
15039.69 123
15040.84 93
15042.00 103
15043.16 111
15044.32 105
15045.48 88
15046.64 111
15047.80 123
15048.96 96
15050.12 106
15051.28 114
15052.43 85
15053.59 100
15054.75 108
15055.91 104
15057.07 108
15058.23 127
15059.39 106
15060.55 99
15061.71 106
15062.87 94
15064.03 118
15065.19 117
15066.35 108
15067.51 108
15068.67 107
15069.83 111
15070.99 103
15072.15 100
15073.31 94
15074.47 121
15075.63 125
15076.79 103
15077.95 100
15079.11 107
15080.27 116
15081.43 112
15082.59 107
15083.75 90
15084.91 91
15086.07 95
15087.23 101
15088.39 103
15089.55 97
15090.71 89
15091.88 106
15093.04 106
15094.20 108
15095.36 73
15096.52 95
15097.68 106
15098.84 116
15100.00 83
15101.16 98
15102.32 91
15103.49 123
15104.65 114
15105.81 91
15106.97 110
15108.13 96
15109.29 102
15110.45 99
15111.61 121
15112.78 106
15113.94 115
15115.10 100
15116.26 106
15117.42 98
15118.58 103
15119.75 107
15120.91 98
15122.07 97
15123.23 103
15124.39 111
15125.56 119
15126.72 91
15127.88 100
15129.04 107
15130.21 86
15131.37 99
15132.53 103
15133.69 119
15134.85 102
15136.02 80
15137.18 88
15138.34 84
15139.50 98
15140.67 88
15141.83 111
15142.99 93
15144.16 117
15145.32 112
15146.48 131
15147.64 88
15148.81 91
15149.97 105
15151.13 112
15152.30 122
15153.46 103
15154.62 99
15155.79 103
15156.95 104
15158.11 113
15159.28 121
15160.44 115
15161.60 120
15162.77 99
15163.93 116
15165.09 93
15166.26 120
15167.42 104
15168.58 100
15169.75 96
15170.91 116
15172.08 103
15173.24 116
15174.40 115
15175.57 101
15176.73 106
15177.90 107
15179.06 102
15180.22 112
15181.39 115
15182.55 110
15183.72 112
15184.88 106
15186.05 84
15187.21 109
15188.37 113
15189.54 95
15190.70 114
15191.87 98
15193.03 100
15194.20 113
15195.36 99
15196.53 126
15197.69 127
15198.86 134
15200.02 122
15201.19 122
15202.35 119
15203.52 98
15204.68 124
15205.85 122
15207.01 103
15208.18 102
15209.34 115
15210.51 107
15211.67 101
15212.84 112
15214.00 94
15215.17 120
15216.33 128
15217.50 112
15218.67 118
15219.83 104
15221.00 128
15222.16 118
15223.33 140
15224.50 127
15225.66 125
15226.83 130
15227.99 110
15229.16 123
15230.33 121
15231.49 120
15232.66 134
15233.82 123
15234.99 133
15236.16 154
15237.32 148
15238.49 130
15239.66 134
15240.82 130
15241.99 126
15243.16 167
15244.32 133
15245.49 122
15246.66 137
15247.82 149
15248.99 116
15250.16 118
15251.32 144
15252.49 127
15253.66 109
15254.82 112
15255.99 111
15257.16 107
15258.32 121
15259.49 98
15260.66 119
15261.83 113
15262.99 107
15264.16 101
15265.33 106
15266.50 92
15267.66 109
15268.83 117
15270.00 109
15271.17 120
15272.33 100
15273.50 116
15274.67 104
15275.84 132
15277.01 95
15278.17 122
15279.34 110
15280.51 108
15281.68 84
15282.85 97
15284.01 103
15285.18 89
15286.35 109
15287.52 103
15288.69 100
15289.86 112
15291.02 104
15292.19 102
15293.36 107
15294.53 93
15295.70 101
15296.87 118
15298.03 107
15299.20 95
15300.37 108
15301.54 115
15302.71 104
15303.88 107
15305.05 96
15306.22 94
15307.39 105
15308.56 110
15309.72 99
15310.89 102
15312.06 106
15313.23 97
15314.40 111
15315.57 107
15316.74 94
15317.91 99
15319.08 105
15320.25 113
15321.42 104
15322.59 108
15323.76 113
15324.93 100
15326.10 124
15327.27 98
15328.44 100
15329.61 95
15330.78 113
15331.95 110
15333.12 105
15334.29 103
15335.46 102
15336.63 109
15337.80 99
15338.97 125
15340.14 115
15341.31 99
15342.48 96
15343.65 107
15344.82 101
15345.99 108
15347.16 94
15348.33 113
15349.50 114
15350.67 101
15351.84 94
15353.01 118
15354.18 120
15355.36 106
15356.53 110
15357.70 106
15358.87 128
15360.04 98
15361.21 118
15362.38 126
15363.55 103
15364.72 122
15365.90 134
15367.07 116
15368.24 108
15369.41 109
15370.58 130
15371.75 118
15372.92 104
15374.10 90
15375.27 119
15376.44 102
15377.61 110
15378.78 91
15379.95 112
15381.13 104
15382.30 115
15383.47 118
15384.64 120
15385.81 118
15386.99 113
15388.16 123
15389.33 122
15390.50 99
15391.68 119
15392.85 141
15394.02 108
15395.19 112
15396.36 123
15397.54 116
15398.71 104
15399.88 119
15401.05 126
15402.23 115
15403.40 124
15404.57 106
15405.75 109
15406.92 116
15408.09 129
15409.26 120
15410.44 121
15411.61 103
15412.78 114
15413.96 129
15415.13 129
15416.30 97
15417.48 92
15418.65 114
15419.82 117
15421.00 108
15422.17 94
15423.34 84
15424.52 109
15425.69 98
15426.86 118
15428.04 95
15429.21 123
15430.39 126
15431.56 97
15432.73 105
15433.91 111
15435.08 105
15436.25 111
15437.43 98
15438.60 108
15439.78 90
15440.95 109
15442.13 102
15443.30 90
15444.47 90
15445.65 106
15446.82 105
15448.00 112
15449.17 97
15450.35 97
15451.52 111
15452.70 113
15453.87 109
15455.04 84
15456.22 91
15457.39 107
15458.57 87
15459.74 92
15460.92 98
15462.09 89
15463.27 102
15464.44 112
15465.62 97
15466.79 109
15467.97 91
15469.14 93
15470.32 115
15471.49 106
15472.67 97
15473.85 100
15475.02 105
15476.20 107
15477.37 112
15478.55 102
15479.72 90
15480.90 102
15482.07 96
15483.25 107
15484.43 98
15485.60 85
15486.78 112
15487.95 105
15489.13 108
15490.31 89
15491.48 92
15492.66 102
15493.83 112
15495.01 99
15496.19 94
15497.36 128
15498.54 89
15499.72 105
15500.89 92
15502.07 100
15503.25 86
15504.42 93
15505.60 99
15506.78 109
15507.95 113
15509.13 100
15510.31 115
15511.48 92
15512.66 88
15513.84 94
15515.01 86
15516.19 103
15517.37 119
15518.54 117
15519.72 130
15520.90 116
15522.08 91
15523.25 100
15524.43 103
15525.61 125
15526.79 110
15527.96 103
15529.14 125
15530.32 103
15531.50 111
15532.67 111
15533.85 101
15535.03 98
15536.21 103
15537.38 105
15538.56 97
15539.74 104
15540.92 102
15542.10 102
15543.27 106
15544.45 119
15545.63 106
15546.81 112
15547.99 107
15549.17 109
15550.34 99
15551.52 97
15552.70 101
15553.88 106
15555.06 107
15556.24 100
15557.41 77
15558.59 120
15559.77 103
15560.95 101
15562.13 106
15563.31 104
15564.49 105
15565.67 112
15566.84 112
15568.02 105
15569.20 124
15570.38 120
15571.56 117
15572.74 125
15573.92 115
15575.10 126
15576.28 122
15577.46 124
15578.64 116
15579.82 135
15581.00 120
15582.18 118
15583.35 121
15584.53 127
15585.71 127
15586.89 118
15588.07 123
15589.25 118
15590.43 125
15591.61 118
15592.79 122
15593.97 155
15595.15 144
15596.33 131
15597.51 132
15598.69 123
15599.87 127
15601.05 118
15602.23 147
15603.41 125
15604.59 130
15605.78 162
15606.96 140
15608.14 139
15609.32 133
15610.50 134
15611.68 139
15612.86 139
15614.04 127
15615.22 143
15616.40 143
15617.58 132
15618.76 129
15619.94 127
15621.12 146
15622.31 146
15623.49 139
15624.67 166
15625.85 138
15627.03 155
15628.21 151
15629.39 166
15630.57 139
15631.76 164
15632.94 157
15634.12 176
15635.30 158
15636.48 180
15637.66 188
15638.85 155
15640.03 138
15641.21 138
15642.39 142
15643.57 151
15644.75 126
15645.94 172
15647.12 164
15648.30 169
15649.48 166
15650.66 182
15651.85 179
15653.03 161
15654.21 166
15655.39 181
15656.58 176
15657.76 187
15658.94 194
15660.12 166
15661.31 160
15662.49 161
15663.67 167
15664.85 170
15666.04 186
15667.22 172
15668.40 171
15669.58 172
15670.77 181
15671.95 155
15673.13 178
15674.32 197
15675.50 181
15676.68 172
15677.87 174
15679.05 172
15680.23 179
15681.42 166
15682.60 150
15683.78 168
15684.97 179
15686.15 172
15687.33 173
15688.52 145
15689.70 162
15690.88 174
15692.07 166
15693.25 162
15694.44 167
15695.62 178
15696.80 202
15697.99 171
15699.17 183
15700.35 176
15701.54 168
15702.72 175
15703.91 182
15705.09 197
15706.28 170
15707.46 186
15708.64 202
15709.83 194
15711.01 189
15712.20 194
15713.38 200
15714.57 201
15715.75 212
15716.94 188
15718.12 200
15719.31 238
15720.49 205
15721.67 215
15722.86 224
15724.04 199
15725.23 186
15726.41 227
15727.60 198
15728.78 186
15729.97 206
15731.15 228
15732.34 215
15733.53 192
15734.71 213
15735.90 236
15737.08 207
15738.27 202
15739.45 200
15740.64 178
15741.82 214
15743.01 223
15744.19 212
15745.38 220
15746.57 189
15747.75 211
15748.94 211
15750.12 216
15751.31 210
15752.50 229
15753.68 223
15754.87 258
15756.05 249
15757.24 234
15758.43 238
15759.61 228
15760.80 245
15761.99 254
15763.17 228
15764.36 229
15765.54 210
15766.73 230
15767.92 217
15769.10 201
15770.29 240
15771.48 229
15772.66 221
15773.85 221
15775.04 230
15776.22 231
15777.41 236
15778.60 197
15779.79 198
15780.97 238
15782.16 196
15783.35 223
15784.53 216
15785.72 226
15786.91 193
15788.10 219
15789.28 216
15790.47 219
15791.66 207
15792.85 205
15794.03 198
15795.22 179
15796.41 175
15797.60 194
15798.78 193
15799.97 185
15801.16 165
15802.35 176
15803.54 189
15804.72 184
15805.91 177
15807.10 177
15808.29 190
15809.48 158
15810.66 218
15811.85 188
15813.04 152
15814.23 150
15815.42 164
15816.61 161
15817.79 169
15818.98 168
15820.17 164
15821.36 163
15822.55 157
15823.74 156
15824.93 162
15826.11 160
15827.30 168
15828.49 164
15829.68 178
15830.87 185
15832.06 149
15833.25 157
15834.44 167
15835.63 157
15836.82 158
15838.00 157
15839.19 143
15840.38 171
15841.57 150
15842.76 135
15843.95 133
15845.14 136
15846.33 171
15847.52 159
15848.71 137
15849.90 119
15851.09 156
15852.28 153
15853.47 137
15854.66 154
15855.85 168
15857.04 165
15858.23 158
15859.42 155
15860.61 143
15861.80 167
15862.99 143
15864.18 160
15865.37 170
15866.56 158
15867.75 165
15868.94 167
15870.13 169
15871.32 135
15872.51 160
15873.70 163
15874.89 162
15876.08 177
15877.27 171
15878.46 161
15879.66 162
15880.85 172
15882.04 179
15883.23 162
15884.42 148
15885.61 169
15886.80 178
15887.99 173
15889.18 157
15890.37 182
15891.57 162
15892.76 151
15893.95 171
15895.14 196
15896.33 190
15897.52 176
15898.71 175
15899.91 187
15901.10 188
15902.29 161
15903.48 160
15904.67 186
15905.86 174
15907.06 187
15908.25 205
15909.44 184
15910.63 170
15911.82 159
15913.02 167
15914.21 185
15915.40 192
15916.59 167
15917.78 182
15918.98 170
15920.17 154
15921.36 154
15922.55 177
15923.75 182
15924.94 186
15926.13 174
15927.32 160
15928.52 178
15929.71 169
15930.90 192
15932.09 190
15933.29 172
15934.48 187
15935.67 188
15936.87 172
15938.06 178
15939.25 195
15940.44 172
15941.64 154
15942.83 172
15944.02 158
15945.22 171
15946.41 164
15947.60 168
15948.80 194
15949.99 153
15951.18 136
15952.38 153
15953.57 173
15954.77 176
15955.96 140
15957.15 153
15958.35 142
15959.54 149
15960.73 145
15961.93 140
15963.12 127
15964.32 132
15965.51 134
15966.70 147
15967.90 115
15969.09 113
15970.29 142
15971.48 135
15972.67 149
15973.87 126
15975.06 132
15976.26 142
15977.45 141
15978.65 115
15979.84 130
15981.04 126
15982.23 143
15983.43 126
15984.62 147
15985.81 120
15987.01 141
15988.20 121
15989.40 126
15990.59 121
15991.79 125
15992.98 137
15994.18 133
15995.37 120
15996.57 117
15997.76 122
15998.96 129
16000.16 129
16001.35 125
16002.55 145
16003.74 105
16004.94 132
16006.13 117
16007.33 150
16008.52 122
16009.72 116
16010.92 128
16012.11 131
16013.31 131
16014.50 102
16015.70 124
16016.89 120
16018.09 116
16019.29 104
16020.48 132
16021.68 106
16022.87 103
16024.07 108
16025.27 127
16026.46 108
16027.66 107
16028.86 117
16030.05 137
16031.25 120
16032.45 96
16033.64 116
16034.84 124
16036.04 102
16037.23 114
16038.43 122
16039.63 107
16040.82 127
16042.02 100
16043.22 138
16044.41 107
16045.61 113
16046.81 122
16048.00 130
16049.20 106
16050.40 128
16051.60 131
16052.79 119
16053.99 124
16055.19 116
16056.39 133
16057.58 115
16058.78 108
16059.98 114
16061.18 117
16062.37 120
16063.57 132
16064.77 114
16065.97 109
16067.16 114
16068.36 126
16069.56 110
16070.76 110
16071.96 122
16073.15 107
16074.35 131
16075.55 99
16076.75 106
16077.95 114
16079.14 137
16080.34 105
16081.54 115
16082.74 122
16083.94 90
16085.14 114
16086.34 129
16087.53 101
16088.73 109
16089.93 112
16091.13 113
16092.33 121
16093.53 99
16094.73 126
16095.93 114
16097.12 139
16098.32 113
16099.52 108
16100.72 99
16101.92 137
16103.12 107
16104.32 90
16105.52 111
16106.72 108
16107.92 123
16109.12 106
16110.32 118
16111.52 107
16112.71 102
16113.91 104
16115.11 92
16116.31 82
16117.51 97
16118.71 132
16119.91 116
16121.11 81
16122.31 99
16123.51 110
16124.71 113
16125.91 85
16127.11 95
16128.31 103
16129.51 103
16130.71 107
16131.91 94
16133.11 93
16134.31 94
16135.51 100
16136.71 92
16137.92 100
16139.12 107
16140.32 106
16141.52 104
16142.72 83
16143.92 100
16145.12 98
16146.32 107
16147.52 80
16148.72 91
16149.92 94
16151.12 91
16152.32 95
16153.53 103
16154.73 88
16155.93 75
16157.13 100
16158.33 112
16159.53 122
16160.73 85
16161.93 86
16163.14 100
16164.34 104
16165.54 87
16166.74 108
16167.94 102
16169.14 108
16170.34 116
16171.55 91
16172.75 88
16173.95 87
16175.15 91
16176.35 100
16177.56 106
16178.76 77
16179.96 102
16181.16 98
16182.36 102
16183.57 72
16184.77 96
16185.97 93
16187.17 108
16188.38 118
16189.58 93
16190.78 95
16191.98 100
16193.18 100
16194.39 100
16195.59 85
16196.79 100
16198.00 106
16199.20 105
16200.40 108
16201.60 104
16202.81 108
16204.01 112
16205.21 133
16206.42 98
16207.62 86
16208.82 98
16210.02 126
16211.23 66
16212.43 91
16213.63 89
16214.84 87
16216.04 103
16217.24 100
16218.45 121
16219.65 101
16220.86 99
16222.06 91
16223.26 106
16224.47 101
16225.67 118
16226.87 96
16228.08 104
16229.28 85
16230.49 100
16231.69 104
16232.89 105
16234.10 105
16235.30 100
16236.51 91
16237.71 89
16238.91 94
16240.12 98
16241.32 112
16242.53 116
16243.73 132
16244.94 89
16246.14 91
16247.34 100
16248.55 138
16249.75 104
16250.96 102
16252.16 107
16253.37 107
16254.57 106
16255.78 98
16256.98 138
16258.19 98
16259.39 111
16260.60 105
16261.80 120
16263.01 82
16264.21 90
16265.42 98
16266.62 105
16267.83 109
16269.03 127
16270.24 100
16271.45 112
16272.65 110
16273.86 104
16275.06 104
16276.27 107
16277.47 140
16278.68 122
16279.88 116
16281.09 101
16282.30 110
16283.50 110
16284.71 114
16285.91 116
16287.12 97
16288.33 116
16289.53 121
16290.74 129
16291.94 107
16293.15 111
16294.36 113
16295.56 134
16296.77 128
16297.98 117
16299.18 110
16300.39 124
16301.60 99
16302.80 113
16304.01 109
16305.22 104
16306.42 120
16307.63 120
16308.84 111
16310.04 108
16311.25 126
16312.46 106
16313.66 125
16314.87 117
16316.08 107
16317.29 128
16318.49 127
16319.70 102
16320.91 128
16322.11 107
16323.32 110
16324.53 129
16325.74 127
16326.94 108
16328.15 91
16329.36 116
16330.57 104
16331.77 107
16332.98 95
16334.19 130
16335.40 104
16336.61 117
16337.81 94
16339.02 123
16340.23 103
16341.44 100
16342.65 107
16343.85 113
16345.06 120
16346.27 101
16347.48 106
16348.69 106
16349.90 105
16351.10 103
16352.31 103
16353.52 86
16354.73 109
16355.94 104
16357.15 100
16358.35 115
16359.56 96
16360.77 104
16361.98 106
16363.19 133
16364.40 100
16365.61 103
16366.82 103
16368.03 106
16369.23 95
16370.44 100
16371.65 80
16372.86 108
16374.07 100
16375.28 131
16376.49 108
16377.70 113
16378.91 85
16380.12 116
16381.33 105
16382.54 90
16383.75 113
16384.96 81
16386.17 117
16387.38 81
16388.59 92
16389.80 114
16391.01 118
16392.22 109
16393.43 91
16394.64 106
16395.85 89
16397.06 84
16398.27 94
16399.48 85
16400.69 88
16401.90 97
16403.11 95
16404.32 121
16405.53 118
16406.74 95
16407.95 88
16409.16 113
16410.37 87
16411.58 90
16412.79 90
16414.00 102
16415.21 84
16416.42 93
16417.63 84
16418.85 101
16420.06 94
16421.27 91
16422.48 98
16423.69 79
16424.90 84
16426.11 97
16427.32 107
16428.53 79
16429.75 82
16430.96 89
16432.17 108
16433.38 77
16434.59 109
16435.80 87
16437.01 97
16438.23 104
16439.44 93
16440.65 95
16441.86 92
16443.07 97
16444.28 99
16445.50 92
16446.71 80
16447.92 102
16449.13 87
16450.34 111
16451.56 83
16452.77 119
16453.98 118
16455.19 100
16456.41 77
16457.62 84
16458.83 93
16460.04 74
16461.26 85
16462.47 86
16463.68 81
16464.89 96
16466.11 112
16467.32 97
16468.53 71
16469.74 74
16470.96 116
16472.17 95
16473.38 80
16474.60 83
16475.81 74
16477.02 101
16478.23 107
16479.45 83
16480.66 88
16481.87 90
16483.09 98
16484.30 95
16485.51 94
16486.73 80
16487.94 84
16489.15 100
16490.37 73
16491.58 79
16492.80 80
16494.01 96
16495.22 107
16496.44 86
16497.65 85
16498.86 98
16500.08 95
16501.29 75
16502.51 104
16503.72 85
16504.93 117
16506.15 102
16507.36 104
16508.58 83
16509.79 90
16511.01 83
16512.22 89
16513.43 96
16514.65 78
16515.86 91
16517.08 84
16518.29 103
16519.51 80
16520.72 89
16521.94 86
16523.15 88
16524.37 65
16525.58 93
16526.80 72
16528.01 84
16529.23 93
16530.44 86
16531.66 85
16532.87 91
16534.09 86
16535.30 84
16536.52 89
16537.73 100
16538.95 92
16540.16 79
16541.38 96
16542.59 87
16543.81 101
16545.02 96
16546.24 77
16547.46 71
16548.67 91
16549.89 97
16551.10 83
16552.32 78
16553.54 98
16554.75 94
16555.97 76
16557.18 101
16558.40 84
16559.62 90
16560.83 80
16562.05 92
16563.26 85
16564.48 94
16565.70 93
16566.91 101
16568.13 79
16569.35 82
16570.56 80
16571.78 112
16573.00 89
16574.21 81
16575.43 95
16576.65 101
16577.86 91
16579.08 92
16580.30 96
16581.51 78
16582.73 97
16583.95 84
16585.16 98
16586.38 96
16587.60 73
16588.82 99
16590.03 89
16591.25 94
16592.47 95
16593.68 93
16594.90 90
16596.12 86
16597.34 78
16598.55 108
16599.77 69
16600.99 83
16602.21 94
16603.43 95
16604.64 81
16605.86 104
16607.08 110
16608.30 99
16609.51 98
16610.73 77
16611.95 84
16613.17 104
16614.39 108
16615.60 83
16616.82 101
16618.04 77
16619.26 100
16620.48 93
16621.70 100
16622.91 78
16624.13 90
16625.35 88
16626.57 96
16627.79 80
16629.01 80
16630.23 100
16631.45 94
16632.66 83
16633.88 79
16635.10 90
16636.32 85
16637.54 104
16638.76 90
16639.98 79
16641.20 81
16642.42 110
16643.64 101
16644.85 89
16646.07 79
16647.29 68
16648.51 95
16649.73 92
16650.95 86
16652.17 73
16653.39 89
16654.61 77
16655.83 91
16657.05 91
16658.27 82
16659.49 86
16660.71 91
16661.93 92
16663.15 83
16664.37 68
16665.59 84
16666.81 97
16668.03 83
16669.25 102
16670.47 70
16671.69 101
16672.91 85
16674.13 69
16675.35 63
16676.57 80
16677.79 71
16679.01 100
16680.23 77
16681.45 70
16682.67 78
16683.89 74
16685.11 95
16686.34 79
16687.56 75
16688.78 77
16690.00 81
16691.22 82
16692.44 67
16693.66 74
16694.88 99
16696.10 82
16697.32 87
16698.55 71
16699.77 81
16700.99 89
16702.21 68
16703.43 67
16704.65 71
16705.87 70
16707.10 86
16708.32 86
16709.54 72
16710.76 87
16711.98 64
16713.20 90
16714.43 72
16715.65 68
16716.87 60
16718.09 80
16719.31 87
16720.54 81
16721.76 86
16722.98 72
16724.20 88
16725.42 77
16726.65 79
16727.87 71
16729.09 87
16730.31 88
16731.54 77
16732.76 78
16733.98 82
16735.20 73
16736.43 84
16737.65 73
16738.87 77
16740.09 88
16741.32 93
16742.54 88
16743.76 74
16744.99 69
16746.21 72
16747.43 83
16748.65 87
16749.88 76
16751.10 70
16752.32 85
16753.55 95
16754.77 74
16755.99 83
16757.22 85
16758.44 85
16759.66 80
16760.89 82
16762.11 92
16763.33 80
16764.56 90
16765.78 103
16767.01 88
16768.23 97
16769.45 65
16770.68 83
16771.90 84
16773.12 85
16774.35 68
16775.57 82
16776.80 90
16778.02 80
16779.25 86
16780.47 77
16781.69 82
16782.92 74
16784.14 81
16785.37 93
16786.59 79
16787.82 74
16789.04 93
16790.27 101
16791.49 80
16792.71 80
16793.94 80
16795.16 92
16796.39 84
16797.61 81
16798.84 81
16800.06 80
16801.29 80
16802.51 83
16803.74 102
16804.96 81
16806.19 78
16807.41 101
16808.64 89
16809.86 70
16811.09 75
16812.32 73
16813.54 105
16814.77 89
16815.99 81
16817.22 70
16818.44 86
16819.67 76
16820.89 78
16822.12 80
16823.35 86
16824.57 72
16825.80 72
16827.02 91
16828.25 81
16829.48 88
16830.70 67
16831.93 81
16833.15 93
16834.38 83
16835.61 80
16836.83 86
16838.06 78
16839.29 85
16840.51 92
16841.74 87
16842.96 63
16844.19 81
16845.42 93
16846.64 93
16847.87 90
16849.10 83
16850.32 105
16851.55 104
16852.78 94
16854.01 73
16855.23 81
16856.46 85
16857.69 102
16858.91 100
16860.14 83
16861.37 83
16862.59 78
16863.82 94
16865.05 79
16866.28 75
16867.50 106
16868.73 112
16869.96 115
16871.19 104
16872.41 106
16873.64 120
16874.87 120
16876.10 131
16877.33 123
16878.55 123
16879.78 118
16881.01 120
16882.24 121
16883.46 120
16884.69 107
16885.92 114
16887.15 128
16888.38 131
16889.61 112
16890.83 126
16892.06 121
16893.29 133
16894.52 115
16895.75 124
16896.98 115
16898.20 113
16899.43 119
16900.66 102
16901.89 121
16903.12 118
16904.35 121
16905.58 97
16906.80 84
16908.03 97
16909.26 108
16910.49 77
16911.72 102
16912.95 94
16914.18 89
16915.41 98
16916.64 97
16917.87 100
16919.10 92
16920.33 110
16921.55 116
16922.78 109
16924.01 96
16925.24 93
16926.47 94
16927.70 96
16928.93 86
16930.16 87
16931.39 115
16932.62 104
16933.85 97
16935.08 89
16936.31 99
16937.54 112
16938.77 90
16940.00 82
16941.23 78
16942.46 90
16943.69 100
16944.92 97
16946.15 92
16947.38 101
16948.61 97
16949.84 88
16951.07 97
16952.30 74
16953.53 88
16954.76 98
16956.00 97
16957.23 86
16958.46 93
16959.69 98
16960.92 101
16962.15 98
16963.38 96
16964.61 88
16965.84 91
16967.07 104
16968.30 93
16969.54 90
16970.77 89
16972.00 101
16973.23 91
16974.46 87
16975.69 76
16976.92 93
16978.15 101
16979.39 87
16980.62 97
16981.85 91
16983.08 99
16984.31 86
16985.54 85
16986.78 99
16988.01 96
16989.24 91
16990.47 92
16991.70 73
16992.94 71
16994.17 92
16995.40 85
16996.63 92
16997.86 75
16999.10 93
17000.33 96
17001.56 83
17002.79 77
17004.03 84
17005.26 88
17006.49 95
17007.72 105
17008.96 84
17010.19 79
17011.42 92
17012.65 83
17013.89 75
17015.12 92
17016.35 87
17017.58 90
17018.82 91
17020.05 88
17021.28 84
17022.52 101
17023.75 85
17024.98 74
17026.22 71
17027.45 85
17028.68 79
17029.92 85
17031.15 79
17032.38 80
17033.62 75
17034.85 74
17036.08 75
17037.32 69
17038.55 78
17039.78 74
17041.02 85
17042.25 79
17043.49 90
17044.72 85
17045.95 82
17047.19 100
17048.42 88
17049.66 90
17050.89 78
17052.12 86
17053.36 76
17054.59 74
17055.83 88
17057.06 82
17058.29 77
17059.53 81
17060.76 77
17062.00 88
17063.23 83
17064.47 74
17065.70 68
17066.94 99
17068.17 80
17069.41 85
17070.64 84
17071.88 60
17073.11 80
17074.35 76
17075.58 89
17076.82 74
17078.05 71
17079.29 87
17080.52 76
17081.76 85
17082.99 81
17084.23 73
17085.46 87
17086.70 102
17087.93 79
17089.17 71
17090.40 78
17091.64 78
17092.87 78
17094.11 67
17095.35 68
17096.58 83
17097.82 74
17099.05 86
17100.29 68
17101.53 94
17102.76 67
17104.00 96
17105.23 78
17106.47 79
17107.71 69
17108.94 80
17110.18 80
17111.41 82
17112.65 63
17113.89 56
17115.12 79
17116.36 64
17117.60 76
17118.83 65
17120.07 65
17121.31 61
17122.54 67
17123.78 65
17125.02 84
17126.25 81
17127.49 75
17128.73 61
17129.96 88
17131.20 74
17132.44 59
17133.68 64
17134.91 75
17136.15 74
17137.39 84
17138.62 79
17139.86 74
17141.10 85
17142.34 75
17143.57 75
17144.81 61
17146.05 87
17147.29 89
17148.52 81
17149.76 64
17151.00 79
17152.24 63
17153.48 81
17154.71 63
17155.95 70
17157.19 66
17158.43 72
17159.66 84
17160.90 63
17162.14 69
17163.38 65
17164.62 83
17165.86 79
17167.09 105
17168.33 79
17169.57 84
17170.81 78
17172.05 69
17173.29 66
17174.52 65
17175.76 86
17177.00 78
17178.24 78
17179.48 70
17180.72 87
17181.96 64
17183.20 84
17184.43 70
17185.67 93
17186.91 68
17188.15 79
17189.39 83
17190.63 72
17191.87 76
17193.11 77
17194.35 93
17195.59 86
17196.83 70
17198.07 77
17199.31 84
17200.55 72
17201.78 81
17203.02 84
17204.26 88
17205.50 76
17206.74 91
17207.98 79
17209.22 76
17210.46 100
17211.70 80
17212.94 72
17214.18 79
17215.42 94
17216.66 79
17217.90 75
17219.14 76
17220.38 95
17221.62 79
17222.86 71
17224.10 61
17225.34 102
17226.59 60
17227.83 74
17229.07 66
17230.31 90
17231.55 89
17232.79 56
17234.03 74
17235.27 75
17236.51 88
17237.75 75
17238.99 73
17240.23 84
17241.47 69
17242.72 81
17243.96 85
17245.20 76
17246.44 70
17247.68 79
17248.92 79
17250.16 74
17251.40 60
17252.65 79
17253.89 82
17255.13 76
17256.37 70
17257.61 69
17258.85 73
17260.09 82
17261.34 74
17262.58 73
17263.82 60
17265.06 74
17266.30 92
17267.55 77
17268.79 55
17270.03 58
17271.27 82
17272.51 77
17273.76 76
17275.00 59
17276.24 77
17277.48 86
17278.72 90
17279.97 73
17281.21 71
17282.45 68
17283.69 72
17284.94 80
17286.18 69
17287.42 108
17288.67 115
17289.91 66
17291.15 84
17292.39 81
17293.64 71
17294.88 81
17296.12 79
17297.37 75
17298.61 74
17299.85 83
17301.09 66
17302.34 79
17303.58 71
17304.82 77
17306.07 75
17307.31 55
17308.55 77
17309.80 69
17311.04 74
17312.29 67
17313.53 62
17314.77 74
17316.02 78
17317.26 54
17318.50 81
17319.75 88
17320.99 68
17322.24 64
17323.48 64
17324.72 71
17325.97 69
17327.21 76
17328.46 67
17329.70 75
17330.94 75
17332.19 85
17333.43 84
17334.68 66
17335.92 55
17337.17 66
17338.41 79
17339.65 76
17340.90 62
17342.14 70
17343.39 68
17344.63 75
17345.88 69
17347.12 74
17348.37 59
17349.61 62
17350.86 74
17352.10 70
17353.35 77
17354.59 58
17355.84 77
17357.08 76
17358.33 79
17359.57 83
17360.82 59
17362.06 80
17363.31 66
17364.55 80
17365.80 79
17367.05 71
17368.29 69
17369.54 81
17370.78 64
17372.03 64
17373.27 58
17374.52 70
17375.77 65
17377.01 82
17378.26 70
17379.50 75
17380.75 66
17382.00 59
17383.24 68
17384.49 59
17385.73 55
17386.98 62
17388.23 77
17389.47 62
17390.72 51
17391.97 55
17393.21 60
17394.46 71
17395.71 63
17396.95 56
17398.20 73
17399.45 72
17400.69 78
17401.94 65
17403.19 59
17404.43 71
17405.68 69
17406.93 63
17408.17 63
17409.42 73
17410.67 74
17411.91 73
17413.16 66
17414.41 62
17415.66 60
17416.90 69
17418.15 67
17419.40 57
17420.65 57
17421.89 79
17423.14 73
17424.39 61
17425.64 79
17426.88 72
17428.13 71
17429.38 76
17430.63 72
17431.87 62
17433.12 79
17434.37 62
17435.62 74
17436.87 60
17438.11 52
17439.36 73
17440.61 74
17441.86 72
17443.11 78
17444.36 67
17445.60 76
17446.85 81
17448.10 69
17449.35 66
17450.60 71
17451.85 64
17453.10 64
17454.34 62
17455.59 74
17456.84 85
17458.09 67
17459.34 60
17460.59 68
17461.84 57
17463.09 67
17464.33 74
17465.58 70
17466.83 47
17468.08 61
17469.33 79
17470.58 73
17471.83 84
17473.08 63
17474.33 66
17475.58 76
17476.83 62
17478.08 61
17479.33 67
17480.58 73
17481.83 59
17483.08 75
17484.33 68
17485.58 73
17486.83 77
17488.07 79
17489.32 80
17490.57 84
17491.82 67
17493.07 63
17494.32 62
17495.58 74
17496.83 68
17498.08 73
17499.33 78
17500.58 75
17501.83 80
17503.08 66
17504.33 74
17505.58 75
17506.83 69
17508.08 66
17509.33 66
17510.58 71
17511.83 69
17513.08 94
17514.33 88
17515.58 63
17516.83 72
17518.09 76
17519.34 103
17520.59 70
17521.84 70
17523.09 69
17524.34 87
17525.59 89
17526.84 74
17528.09 62
17529.35 72
17530.60 81
17531.85 70
17533.10 50
17534.35 64
17535.60 77
17536.86 74
17538.11 62
17539.36 58
17540.61 67
17541.86 82
17543.11 83
17544.37 70
17545.62 63
17546.87 82
17548.12 81
17549.37 87
17550.63 73
17551.88 59
17553.13 73
17554.38 77
17555.63 69
17556.89 66
17558.14 68
17559.39 86
17560.64 81
17561.90 77
17563.15 84
17564.40 85
17565.65 79
17566.91 62
17568.16 66
17569.41 73
17570.67 74
17571.92 81
17573.17 78
17574.42 71
17575.68 68
17576.93 71
17578.18 73
17579.44 70
17580.69 60
17581.94 79
17583.20 65
17584.45 73
17585.70 55
17586.96 70
17588.21 67
17589.46 82
17590.72 77
17591.97 70
17593.22 67
17594.48 85
17595.73 75
17596.99 87
17598.24 84
17599.49 76
17600.75 73
17602.00 73
17603.26 81
17604.51 80
17605.76 72
17607.02 76
17608.27 84
17609.53 85
17610.78 96
17612.03 74
17613.29 78
17614.54 82
17615.80 69
17617.05 65
17618.31 69
17619.56 82
17620.82 92
17622.07 64
17623.33 75
17624.58 81
17625.83 74
17627.09 77
17628.34 77
17629.60 83
17630.85 59
17632.11 75
17633.36 89
17634.62 87
17635.88 85
17637.13 73
17638.39 71
17639.64 78
17640.90 67
17642.15 62
17643.41 81
17644.66 88
17645.92 68
17647.17 75
17648.43 90
17649.68 64
17650.94 73
17652.20 61
17653.45 70
17654.71 70
17655.96 72
17657.22 64
17658.48 73
17659.73 80
17660.99 63
17662.24 78
17663.50 72
17664.76 85
17666.01 80
17667.27 77
17668.53 67
17669.78 71
17671.04 70
17672.29 75
17673.55 63
17674.81 66
17676.06 85
17677.32 86
17678.58 86
17679.83 91
17681.09 96
17682.35 88
17683.60 82
17684.86 78
17686.12 100
17687.38 78
17688.63 81
17689.89 91
17691.15 71
17692.40 70
17693.66 69
17694.92 84
17696.18 70
17697.43 67
17698.69 68
17699.95 82
17701.21 68
17702.46 61
17703.72 69
17704.98 90
17706.24 52
17707.49 68
17708.75 68
17710.01 70
17711.27 73
17712.53 76
17713.78 69
17715.04 73
17716.30 51
17717.56 67
17718.82 67
17720.07 85
17721.33 90
17722.59 77
17723.85 81
17725.11 59
17726.36 72
17727.62 81
17728.88 73
17730.14 59
17731.40 66
17732.66 68
17733.92 73
17735.17 69
17736.43 67
17737.69 82
17738.95 76
17740.21 82
17741.47 65
17742.73 73
17743.99 70
17745.25 88
17746.51 63
17747.76 70
17749.02 97
17750.28 72
17751.54 86
17752.80 61
17754.06 60
17755.32 76
17756.58 85
17757.84 67
17759.10 76
17760.36 58
17761.62 75
17762.88 58
17764.14 87
17765.40 58
17766.66 73
17767.92 72
17769.18 62
17770.44 62
17771.70 57
17772.96 54
17774.22 60
17775.48 68
17776.74 67
17778.00 76
17779.26 69
17780.52 82
17781.78 64
17783.04 74
17784.30 55
17785.56 65
17786.82 55
17788.08 55
17789.34 65
17790.60 59
17791.86 62
17793.12 68
17794.38 67
17795.65 54
17796.91 79
17798.17 69
17799.43 79
17800.69 61
17801.95 70
17803.21 58
17804.47 89
17805.73 77
17807.00 70
17808.26 65
17809.52 55
17810.78 66
17812.04 86
17813.30 88
17814.56 78
17815.83 66
17817.09 62
17818.35 63
17819.61 71
17820.87 69
17822.13 79
17823.40 63
17824.66 71
17825.92 68
17827.18 63
17828.44 48
17829.71 67
17830.97 83
17832.23 70
17833.49 49
17834.75 75
17836.02 74
17837.28 59
17838.54 57
17839.80 75
17841.07 85
17842.33 70
17843.59 63
17844.85 69
17846.12 84
17847.38 59
17848.64 61
17849.91 70
17851.17 59
17852.43 57
17853.69 68
17854.96 70
17856.22 76
17857.48 52
17858.75 80
17860.01 65
17861.27 76
17862.54 65
17863.80 76
17865.06 61
17866.33 62
17867.59 59
17868.85 78
17870.12 68
17871.38 48
17872.64 73
17873.91 60
17875.17 59
17876.43 63
17877.70 64
17878.96 71
17880.23 63
17881.49 63
17882.75 60
17884.02 59
17885.28 75
17886.55 67
17887.81 59
17889.07 51
17890.34 67
17891.60 75
17892.87 78
17894.13 64
17895.40 49
17896.66 59
17897.92 66
17899.19 67
17900.45 38
17901.72 65
17902.98 40
17904.25 76
17905.51 52
17906.78 81
17908.04 56
17909.31 72
17910.57 75
17911.84 60
17913.10 69
17914.37 60
17915.63 76
17916.90 60
17918.16 86
17919.43 57
17920.69 71
17921.96 72
17923.22 75
17924.49 76
17925.75 64
17927.02 68
17928.29 78
17929.55 68
17930.82 56
17932.08 50
17933.35 69
17934.61 71
17935.88 66
17937.15 61
17938.41 53
17939.68 72
17940.94 69
17942.21 54
17943.48 50
17944.74 58
17946.01 72
17947.28 62
17948.54 64
17949.81 62
17951.07 56
17952.34 72
17953.61 62
17954.87 43
17956.14 69
17957.41 72
17958.67 72
17959.94 62
17961.21 69
17962.47 55
17963.74 74
17965.01 67
17966.27 82
17967.54 70
17968.81 66
17970.08 72
17971.34 57
17972.61 66
17973.88 58
17975.14 68
17976.41 59
17977.68 71
17978.95 65
17980.21 76
17981.48 49
17982.75 68
17984.02 58
17985.28 67
17986.55 67
17987.82 82
17989.09 59
17990.35 67
17991.62 62
17992.89 62
17994.16 60
17995.43 61
17996.69 68
17997.96 70
17999.23 67
18000.50 69
18001.77 83
18003.03 71
18004.30 64
18005.57 72
18006.84 55
18008.11 63
18009.38 59
18010.64 62
18011.91 51
18013.18 88
18014.45 72
18015.72 60
18016.99 59
18018.26 74
18019.53 70
18020.79 61
18022.06 72
18023.33 81
18024.60 65
18025.87 76
18027.14 63
18028.41 66
18029.68 73
18030.95 56
18032.22 68
18033.48 60
18034.75 66
18036.02 49
18037.29 58
18038.56 57
18039.83 65
18041.10 57
18042.37 68
18043.64 67
18044.91 79
18046.18 69
18047.45 75
18048.72 58
18049.99 62
18051.26 59
18052.53 61
18053.80 80
18055.07 79
18056.34 76
18057.61 60
18058.88 68
18060.15 65
18061.42 80
18062.69 62
18063.96 68
18065.23 51
18066.50 61
18067.77 66
18069.04 63
18070.31 64
18071.58 64
18072.86 64
18074.13 61
18075.40 69
18076.67 45
18077.94 61
18079.21 65
18080.48 68
18081.75 67
18083.02 62
18084.29 60
18085.56 63
18086.84 55
18088.11 50
18089.38 66
18090.65 52
18091.92 76
18093.19 78
18094.46 47
18095.74 39
18097.01 57
18098.28 67
18099.55 70
18100.82 51
18102.09 62
18103.37 63
18104.64 69
18105.91 62
18107.18 56
18108.45 51
18109.72 68
18111.00 69
18112.27 65
18113.54 54
18114.81 48
18116.09 67
18117.36 75
18118.63 78
18119.90 52
18121.17 50
18122.45 70
18123.72 64
18124.99 58
18126.26 52
18127.54 63
18128.81 79
18130.08 87
18131.36 62
18132.63 50
18133.90 52
18135.17 72
18136.45 83
18137.72 59
18138.99 62
18140.27 61
18141.54 54
18142.81 49
18144.09 59
18145.36 57
18146.63 53
18147.91 53
18149.18 77
18150.45 59
18151.73 62
18153.00 47
18154.27 53
18155.55 62
18156.82 61
18158.09 50
18159.37 66
18160.64 66
18161.91 55
18163.19 55
18164.46 62
18165.74 65
18167.01 62
18168.28 74
18169.56 77
18170.83 59
18172.11 66
18173.38 66
18174.66 53
18175.93 64
18177.20 57
18178.48 60
18179.75 69
18181.03 45
18182.30 55
18183.58 54
18184.85 56
18186.13 65
18187.40 65
18188.68 64
18189.95 63
18191.23 58
18192.50 51
18193.78 68
18195.05 55
18196.33 72
18197.60 67
18198.88 76
18200.15 69
18201.43 54
18202.70 53
18203.98 57
18205.25 68
18206.53 59
18207.80 77
18209.08 76
18210.35 70
18211.63 63
18212.90 60
18214.18 65
18215.46 65
18216.73 68
18218.01 61
18219.28 70
18220.56 64
18221.84 56
18223.11 47
18224.39 65
18225.66 57
18226.94 68
18228.22 52
18229.49 55
18230.77 63
18232.04 58
18233.32 61
18234.60 55
18235.87 50
18237.15 56
18238.43 56
18239.70 72
18240.98 49
18242.26 58
18243.53 62
18244.81 74
18246.09 66
18247.36 82
18248.64 54
18249.92 63
18251.19 59
18252.47 50
18253.75 56
18255.03 61
18256.30 49
18257.58 59
18258.86 76
18260.13 52
18261.41 56
18262.69 60
18263.97 64
18265.24 56
18266.52 68
18267.80 73
18269.08 67
18270.35 59
18271.63 69
18272.91 63
18274.19 74
18275.47 51
18276.74 58
18278.02 65
18279.30 48
18280.58 73
18281.85 43
18283.13 62
18284.41 63
18285.69 46
18286.97 49
18288.25 61
18289.52 67
18290.80 71
18292.08 85
18293.36 54
18294.64 57
18295.92 59
18297.19 66
18298.47 67
18299.75 61
18301.03 58
18302.31 46
18303.59 61
18304.87 65
18306.15 62
18307.43 67
18308.70 63
18309.98 66
18311.26 67
18312.54 61
18313.82 62
18315.10 66
18316.38 70
18317.66 71
18318.94 79
18320.22 62
18321.50 59
18322.78 66
18324.06 73
18325.34 67
18326.61 74
18327.89 49
18329.17 60
18330.45 60
18331.73 75
18333.01 70
18334.29 64
18335.57 62
18336.85 66
18338.13 68
18339.41 61
18340.69 56
18341.97 56
18343.25 69
18344.53 63
18345.81 63
18347.09 54
18348.37 63
18349.66 72
18350.94 57
18352.22 72
18353.50 64
18354.78 64
18356.06 58
18357.34 76
18358.62 62
18359.90 49
18361.18 54
18362.46 70
18363.74 72
18365.02 59
18366.30 53
18367.59 69
18368.87 58
18370.15 56
18371.43 60
18372.71 48
18373.99 72
18375.27 55
18376.55 69
18377.84 73
18379.12 65
18380.40 58
18381.68 69
18382.96 57
18384.24 58
18385.53 62
18386.81 64
18388.09 69
18389.37 51
18390.65 59
18391.93 54
18393.22 60
18394.50 51
18395.78 63
18397.06 61
18398.34 71
18399.63 53
18400.91 58
18402.19 65
18403.47 63
18404.76 63
18406.04 69
18407.32 65
18408.60 50
18409.89 63
18411.17 64
18412.45 69
18413.73 64
18415.02 62
18416.30 64
18417.58 59
18418.86 49
18420.15 47
18421.43 60
18422.71 53
18424.00 47
18425.28 48
18426.56 54
18427.85 51
18429.13 64
18430.41 62
18431.70 55
18432.98 54
18434.26 69
18435.55 58
18436.83 62
18438.11 47
18439.40 55
18440.68 66
18441.96 68
18443.25 72
18444.53 48
18445.81 66
18447.10 60
18448.38 57
18449.67 39
18450.95 47
18452.23 70
18453.52 57
18454.80 67
18456.09 63
18457.37 49
18458.66 73
18459.94 68
18461.22 54
18462.51 50
18463.79 59
18465.08 63
18466.36 61
18467.65 57
18468.93 53
18470.22 66
18471.50 51
18472.78 63
18474.07 62
18475.35 55
18476.64 64
18477.92 77
18479.21 53
18480.49 41
18481.78 50
18483.06 68
18484.35 61
18485.63 53
18486.92 63
18488.20 68
18489.49 69
18490.78 50
18492.06 69
18493.35 53
18494.63 82
18495.92 62
18497.20 77
18498.49 67
18499.77 58
18501.06 65
18502.35 62
18503.63 62
18504.92 44
18506.20 59
18507.49 60
18508.78 42
18510.06 52
18511.35 74
18512.63 69
18513.92 60
18515.21 52
18516.49 72
18517.78 51
18519.06 63
18520.35 62
18521.64 55
18522.92 46
18524.21 48
18525.50 56
18526.78 74
18528.07 53
18529.36 43
18530.64 51
18531.93 57
18533.22 54
18534.50 49
18535.79 71
18537.08 66
18538.37 67
18539.65 79
18540.94 56
18542.23 63
18543.51 58
18544.80 68
18546.09 65
18547.38 43
18548.66 52
18549.95 67
18551.24 53
18552.53 77
18553.81 63
18555.10 81
18556.39 66
18557.68 69
18558.96 73
18560.25 67
18561.54 55
18562.83 65
18564.11 67
18565.40 73
18566.69 54
18567.98 55
18569.27 69
18570.56 61
18571.84 53
18573.13 45
18574.42 62
18575.71 52
18577.00 54
18578.28 54
18579.57 79
18580.86 56
18582.15 63
18583.44 65
18584.73 50
18586.02 66
18587.31 59
18588.59 63
18589.88 50
18591.17 56
18592.46 63
18593.75 64
18595.04 57
18596.33 65
18597.62 62
18598.91 65
18600.19 64
18601.48 72
18602.77 79
18604.06 55
18605.35 71
18606.64 68
18607.93 59
18609.22 68
18610.51 59
18611.80 51
18613.09 77
18614.38 64
18615.67 66
18616.96 58
18618.25 71
18619.54 63
18620.83 56
18622.12 63
18623.41 75
18624.70 68
18625.99 76
18627.28 69
18628.57 61
18629.86 75
18631.15 50
18632.44 64
18633.73 48
18635.02 60
18636.31 61
18637.60 82
18638.89 64
18640.18 72
18641.47 62
18642.76 85
18644.05 60
18645.34 81
18646.63 66
18647.93 74
18649.22 70
18650.51 54
18651.80 64
18653.09 56
18654.38 72
18655.67 63
18656.96 68
18658.25 62
18659.55 62
18660.84 60
18662.13 75
18663.42 58
18664.71 74
18666.00 47
18667.29 53
18668.58 70
18669.88 66
18671.17 80
18672.46 51
18673.75 60
18675.04 65
18676.34 67
18677.63 53
18678.92 68
18680.21 75
18681.50 62
18682.79 53
18684.09 60
18685.38 61
18686.67 58
18687.96 73
18689.26 68
18690.55 78
18691.84 63
18693.13 68
18694.43 67
18695.72 57
18697.01 56
18698.30 59
18699.60 63
18700.89 78
18702.18 51
18703.47 60
18704.77 46
18706.06 68
18707.35 73
18708.65 65
18709.94 65
18711.23 65
18712.52 68
18713.82 78
18715.11 62
18716.40 73
18717.70 66
18718.99 83
18720.28 70
18721.58 48
18722.87 63
18724.16 59
18725.46 74
18726.75 64
18728.04 54
18729.34 63
18730.63 84
18731.93 68
18733.22 54
18734.51 48
18735.81 60
18737.10 83
18738.40 67
18739.69 68
18740.98 60
18742.28 65
18743.57 74
18744.87 66
18746.16 50
18747.45 57
18748.75 62
18750.04 69
18751.34 64
18752.63 67
18753.93 58
18755.22 62
18756.52 69
18757.81 72
18759.10 64
18760.40 55
18761.69 68
18762.99 65
18764.28 52
18765.58 56
18766.87 51
18768.17 63
18769.46 50
18770.76 50
18772.05 57
18773.35 57
18774.64 59
18775.94 54
18777.23 55
18778.53 75
18779.83 65
18781.12 74
18782.42 84
18783.71 49
18785.01 66
18786.30 68
18787.60 60
18788.89 62
18790.19 54
18791.49 66
18792.78 68
18794.08 60
18795.37 49
18796.67 44
18797.97 62
18799.26 65
18800.56 62
18801.85 66
18803.15 56
18804.45 51
18805.74 58
18807.04 63
18808.34 59
18809.63 58
18810.93 55
18812.23 50
18813.52 55
18814.82 53
18816.12 64
18817.41 56
18818.71 44
18820.01 51
18821.30 79
18822.60 55
18823.90 60
18825.19 52
18826.49 58
18827.79 65
18829.08 54
18830.38 72
18831.68 55
18832.98 58
18834.27 47
18835.57 60
18836.87 62
18838.17 50
18839.46 53
18840.76 62
18842.06 56
18843.36 55
18844.65 68
18845.95 49
18847.25 65
18848.55 56
18849.84 52
18851.14 40
18852.44 53
18853.74 71
18855.04 64
18856.33 64
18857.63 68
18858.93 48
18860.23 55
18861.53 54
18862.83 63
18864.12 63
18865.42 54
18866.72 51
18868.02 71
18869.32 58
18870.62 56
18871.91 59
18873.21 55
18874.51 58
18875.81 61
18877.11 67
18878.41 41
18879.71 59
18881.01 58
18882.30 51
18883.60 72
18884.90 56
18886.20 58
18887.50 53
18888.80 59
18890.10 50
18891.40 60
18892.70 68
18894.00 58
18895.30 65
18896.60 52
18897.90 56
18899.19 60
18900.49 41
18901.79 58
18903.09 56
18904.39 47
18905.69 62
18906.99 44
18908.29 61
18909.59 44
18910.89 67
18912.19 58
18913.49 52
18914.79 53
18916.09 59
18917.39 57
18918.69 63
18919.99 61
18921.29 57
18922.59 73
18923.89 76
18925.20 58
18926.50 50
18927.80 69
18929.10 66
18930.40 68
18931.70 66
18933.00 56
18934.30 59
18935.60 63
18936.90 67
18938.20 57
18939.50 55
18940.80 63
18942.10 76
18943.41 54
18944.71 55
18946.01 49
18947.31 73
18948.61 66
18949.91 59
18951.21 65
18952.51 45
18953.82 48
18955.12 62
18956.42 47
18957.72 52
18959.02 52
18960.32 76
18961.63 69
18962.93 61
18964.23 54
18965.53 55
18966.83 53
18968.13 62
18969.44 73
18970.74 55
18972.04 48
18973.34 68
18974.64 70
18975.95 54
18977.25 61
18978.55 62
18979.85 60
18981.16 65
18982.46 49
18983.76 54
18985.06 50
18986.37 55
18987.67 62
18988.97 62
18990.27 54
18991.58 72
18992.88 67
18994.18 60
18995.48 56
18996.79 56
18998.09 48
18999.39 74
19000.70 57
19002.00 60
19003.30 52
19004.61 70
19005.91 58
19007.21 65
19008.52 72
19009.82 58
19011.12 54
19012.43 60
19013.73 64
19015.03 47
19016.34 69
19017.64 69
19018.94 62
19020.25 56
19021.55 61
19022.86 64
19024.16 66
19025.46 49
19026.77 53
19028.07 56
19029.37 81
19030.68 56
19031.98 54
19033.29 39
19034.59 52
19035.90 67
19037.20 58
19038.50 63
19039.81 42
19041.11 57
19042.42 68
19043.72 71
19045.03 54
19046.33 41
19047.64 75
19048.94 62
19050.25 48
19051.55 62
19052.85 58
19054.16 45
19055.46 63
19056.77 51
19058.07 66
19059.38 64
19060.68 75
19061.99 72
19063.30 72
19064.60 54
19065.91 55
19067.21 77
19068.52 52
19069.82 50
19071.13 52
19072.43 62
19073.74 65
19075.04 53
19076.35 63
19077.66 68
19078.96 58
19080.27 58
19081.57 55
19082.88 62
19084.18 54
19085.49 65
19086.80 70
19088.10 55
19089.41 56
19090.71 67
19092.02 71
19093.33 52
19094.63 53
19095.94 50
19097.25 62
19098.55 50
19099.86 57
19101.17 59
19102.47 51
19103.78 63
19105.08 58
19106.39 59
19107.70 68
19109.01 68
19110.31 69
19111.62 61
19112.93 51
19114.23 67
19115.54 61
19116.85 54
19118.15 61
19119.46 52
19120.77 62
19122.08 74
19123.38 53
19124.69 53
19126.00 70
19127.30 65
19128.61 57
19129.92 75
19131.23 74
19132.53 62
19133.84 54
19135.15 66
19136.46 50
19137.77 52
19139.07 58
19140.38 77
19141.69 65
19143.00 47
19144.30 67
19145.61 65
19146.92 51
19148.23 56
19149.54 65
19150.84 47
19152.15 61
19153.46 62
19154.77 57
19156.08 60
19157.39 58
19158.70 77
19160.00 56
19161.31 60
19162.62 59
19163.93 72
19165.24 66
19166.55 53
19167.86 66
19169.16 65
19170.47 49
19171.78 60
19173.09 76
19174.40 72
19175.71 65
19177.02 55
19178.33 51
19179.64 48
19180.95 58
19182.26 52
19183.56 67
19184.87 72
19186.18 68
19187.49 63
19188.80 67
19190.11 62
19191.42 51
19192.73 62
19194.04 68
19195.35 52
19196.66 58
19197.97 70
19199.28 58
19200.59 62
19201.90 57
19203.21 57
19204.52 56
19205.83 68
19207.14 58
19208.45 71
19209.76 46
19211.07 45
19212.38 62
19213.69 58
19215.00 66
19216.31 61
19217.62 74
19218.93 54
19220.24 56
19221.55 51
19222.86 56
19224.18 56
19225.49 72
19226.80 49
19228.11 60
19229.42 58
19230.73 60
19232.04 68
19233.35 52
19234.66 44
19235.97 45
19237.28 60
19238.60 65
19239.91 51
19241.22 61
19242.53 77
19243.84 61
19245.15 60
19246.46 51
19247.78 70
19249.09 44
19250.40 60
19251.71 74
19253.02 65
19254.33 58
19255.65 78
19256.96 80
19258.27 43
19259.58 55
19260.89 55
19262.21 62
19263.52 53
19264.83 54
19266.14 66
19267.45 55
19268.77 64
19270.08 54
19271.39 51
19272.70 61
19274.02 63
19275.33 69
19276.64 58
19277.95 49
19279.27 57
19280.58 60
19281.89 75
19283.20 57
19284.52 53
19285.83 59
19287.14 58
19288.45 50
19289.77 52
19291.08 52
19292.39 58
19293.71 65
19295.02 51
19296.33 55
19297.65 60
19298.96 49
19300.27 52
19301.59 71
19302.90 48
19304.21 52
19305.53 56
19306.84 67
19308.15 57
19309.47 66
19310.78 56
19312.09 68
19313.41 60
19314.72 49
19316.04 61
19317.35 58
19318.66 61
19319.98 52
19321.29 60
19322.61 49
19323.92 60
19325.23 66
19326.55 57
19327.86 51
19329.18 52
19330.49 62
19331.81 62
19333.12 58
19334.43 56
19335.75 62
19337.06 59
19338.38 64
19339.69 55
19341.01 70
19342.32 55
19343.64 62
19344.95 63
19346.27 60
19347.58 48
19348.90 60
19350.21 54
19351.53 62
19352.84 52
19354.16 62
19355.47 68
19356.79 64
19358.10 48
19359.42 49
19360.73 51
19362.05 55
19363.36 51
19364.68 58
19366.00 67
19367.31 60
19368.63 62
19369.94 58
19371.26 71
19372.57 63
19373.89 70
19375.21 63
19376.52 56
19377.84 61
19379.15 67
19380.47 62
19381.79 41
19383.10 50
19384.42 61
19385.73 66
19387.05 59
19388.37 54
19389.68 54
19391.00 48
19392.32 46
19393.63 61
19394.95 52
19396.27 43
19397.58 51
19398.90 58
19400.22 55
19401.53 55
19402.85 53
19404.17 67
19405.48 49
19406.80 48
19408.12 60
19409.43 59
19410.75 42
19412.07 43
19413.39 49
19414.70 53
19416.02 58
19417.34 59
19418.65 58
19419.97 63
19421.29 57
19422.61 47
19423.92 57
19425.24 51
19426.56 47
19427.88 58
19429.20 40
19430.51 61
19431.83 44
19433.15 42
19434.47 60
19435.78 48
19437.10 50
19438.42 62
19439.74 73
19441.06 47
19442.37 55
19443.69 64
19445.01 54
19446.33 50
19447.65 44
19448.97 57
19450.28 52
19451.60 55
19452.92 45
19454.24 54
19455.56 45
19456.88 57
19458.20 75
19459.51 51
19460.83 51
19462.15 59
19463.47 62
19464.79 60
19466.11 44
19467.43 46
19468.75 57
19470.07 67
19471.39 58
19472.70 52
19474.02 66
19475.34 54
19476.66 59
19477.98 59
19479.30 56
19480.62 44
19481.94 69
19483.26 58
19484.58 54
19485.90 52
19487.22 67
19488.54 71
19489.86 59
19491.18 44
19492.50 74
19493.82 72
19495.14 59
19496.46 62
19497.78 48
19499.10 56
19500.42 53
19501.74 66
19503.06 59
19504.38 39
19505.70 52
19507.02 60
19508.34 52
19509.66 50
19510.98 56
19512.30 57
19513.62 60
19514.94 55
19516.26 52
19517.58 63
19518.90 63
19520.23 53
19521.55 56
19522.87 66
19524.19 56
19525.51 51
19526.83 53
19528.15 46
19529.47 60
19530.79 56
19532.11 52
19533.44 53
19534.76 48
19536.08 66
19537.40 50
19538.72 62
19540.04 50
19541.36 57
19542.69 56
19544.01 48
19545.33 50
19546.65 46
19547.97 57
19549.29 43
19550.62 52
19551.94 53
19553.26 52
19554.58 62
19555.90 61
19557.23 50
19558.55 50
19559.87 54
19561.19 67
19562.51 55
19563.84 64
19565.16 50
19566.48 60
19567.80 55
19569.13 65
19570.45 51
19571.77 55
19573.09 66
19574.42 43
19575.74 63
19577.06 52
19578.39 61
19579.71 67
19581.03 67
19582.35 68
19583.68 54
19585.00 50
19586.32 50
19587.65 53
19588.97 47
19590.29 53
19591.62 51
19592.94 73
19594.26 47
19595.59 49
19596.91 56
19598.23 64
19599.56 50
19600.88 61
19602.20 47
19603.53 55
19604.85 50
19606.17 59
19607.50 51
19608.82 68
19610.15 66
19611.47 42
19612.79 49
19614.12 56
19615.44 70
19616.77 45
19618.09 49
19619.41 46
19620.74 67
19622.06 61
19623.39 60
19624.71 38
19626.03 46
19627.36 53
19628.68 53
19630.01 52
19631.33 63
19632.66 41
19633.98 51
19635.31 60
19636.63 49
19637.96 59
19639.28 56
19640.61 53
19641.93 60
19643.26 57
19644.58 48
19645.91 52
19647.23 62
19648.56 57
19649.88 44
19651.21 64
19652.53 50
19653.86 61
19655.18 64
19656.51 66
19657.83 44
19659.16 55
19660.48 54
19661.81 58
19663.14 63
19664.46 54
19665.79 52
19667.11 55
19668.44 54
19669.77 55
19671.09 63
19672.42 70
19673.74 60
19675.07 59
19676.40 54
19677.72 69
19679.05 63
19680.37 45
19681.70 54
19683.03 56
19684.35 46
19685.68 59
19687.01 66
19688.33 60
19689.66 54
19690.99 59
19692.31 71
19693.64 55
19694.97 65
19696.29 59
19697.62 64
19698.95 56
19700.27 55
19701.60 43
19702.93 58
19704.25 50
19705.58 53
19706.91 49
19708.23 55
19709.56 43
19710.89 55
19712.22 57
19713.54 49
19714.87 59
19716.20 51
19717.53 69
19718.85 57
19720.18 63
19721.51 62
19722.84 64
19724.16 38
19725.49 48
19726.82 67
19728.15 70
19729.48 47
19730.80 65
19732.13 62
19733.46 56
19734.79 60
19736.12 63
19737.44 56
19738.77 60
19740.10 64
19741.43 60
19742.76 67
19744.09 54
19745.41 50
19746.74 58
19748.07 53
19749.40 43
19750.73 53
19752.06 57
19753.39 50
19754.71 53
19756.04 64
19757.37 67
19758.70 47
19760.03 59
19761.36 59
19762.69 64
19764.02 47
19765.35 75
19766.68 69
19768.00 53
19769.33 49
19770.66 51
19771.99 73
19773.32 54
19774.65 62
19775.98 74
19777.31 66
19778.64 61
19779.97 56
19781.30 66
19782.63 55
19783.96 45
19785.29 57
19786.62 52
19787.95 57
19789.28 53
19790.61 55
19791.94 48
19793.27 51
19794.60 50
19795.93 72
19797.26 60
19798.59 58
19799.92 70
19801.25 56
19802.58 61
19803.91 53
19805.24 64
19806.57 73
19807.90 60
19809.23 54
19810.56 51
19811.89 63
19813.22 61
19814.55 50
19815.89 63
19817.22 60
19818.55 47
19819.88 58
19821.21 56
19822.54 66
19823.87 61
19825.20 65
19826.53 60
19827.86 56
19829.20 57
19830.53 52
19831.86 58
19833.19 47
19834.52 62
19835.85 64
19837.18 50
19838.52 63
19839.85 58
19841.18 72
19842.51 65
19843.84 60
19845.17 73
19846.51 62
19847.84 49
19849.17 52
19850.50 62
19851.83 54
19853.17 48
19854.50 60
19855.83 66
19857.16 68
19858.50 57
19859.83 59
19861.16 76
19862.49 55
19863.82 40
19865.16 60
19866.49 53
19867.82 61
19869.15 51
19870.49 55
19871.82 66
19873.15 59
19874.49 51
19875.82 55
19877.15 62
19878.48 63
19879.82 63
19881.15 59
19882.48 61
19883.82 61
19885.15 64
19886.48 64
19887.82 55
19889.15 51
19890.48 57
19891.82 60
19893.15 50
19894.48 44
19895.82 57
19897.15 54
19898.48 56
19899.82 74
19901.15 60
19902.48 62
19903.82 55
19905.15 70
19906.49 65
19907.82 47
19909.15 74
19910.49 55
19911.82 56
19913.16 44
19914.49 57
19915.82 61
19917.16 71
19918.49 62
19919.83 61
19921.16 53
19922.50 45
19923.83 50
19925.16 69
19926.50 54
19927.83 49
19929.17 53
19930.50 63
19931.84 59
19933.17 53
19934.51 54
19935.84 49
19937.18 59
19938.51 66
19939.85 56
19941.18 45
19942.52 60
19943.85 66
19945.19 60
19946.52 46
19947.86 51
19949.19 65
19950.53 58
19951.86 53
19953.20 42
19954.53 44
19955.87 46
19957.21 56
19958.54 52
19959.88 55
19961.21 61
19962.55 52
19963.88 67
19965.22 47
19966.56 51
19967.89 46
19969.23 62
19970.56 68
19971.90 71
19973.24 38
19974.57 59
19975.91 52
19977.24 47
19978.58 45
19979.92 65
19981.25 78
19982.59 61
19983.93 58
19985.26 61
19986.60 57
19987.94 68
19989.27 62
19990.61 56
19991.95 45
19993.28 52
19994.62 68
19995.96 47
19997.29 53
19998.63 55
19999.97 75
20001.30 53
20002.64 42
20003.98 59
20005.32 63
20006.65 50
20007.99 51
20009.33 63
20010.67 45
20012.00 51
20013.34 53
20014.68 54
20016.02 48
20017.35 51
20018.69 45
20020.03 72
20021.37 52
20022.70 47
20024.04 63
20025.38 48
20026.72 58
20028.06 65
20029.39 54
20030.73 56
20032.07 59
20033.41 60
20034.75 67
20036.08 48
20037.42 48
20038.76 59
20040.10 76
20041.44 53
20042.78 61
20044.11 48
20045.45 55
20046.79 68
20048.13 48
20049.47 64
20050.81 47
20052.15 51
20053.48 58
20054.82 56
20056.16 57
20057.50 54
20058.84 64
20060.18 59
20061.52 47
20062.86 59
20064.20 46
20065.54 64
20066.88 51
20068.21 45
20069.55 53
20070.89 52
20072.23 56
20073.57 53
20074.91 62
20076.25 42
20077.59 54
20078.93 61
20080.27 60
20081.61 53
20082.95 61
20084.29 67
20085.63 47
20086.97 60
20088.31 55
20089.65 57
20090.99 53
20092.33 61
20093.67 36
20095.01 46
20096.35 40
20097.69 56
20099.03 47
20100.37 55
20101.71 69
20103.05 64
20104.39 54
20105.73 49
20107.07 52
20108.41 66
20109.76 60
20111.10 52
20112.44 62
20113.78 58
20115.12 60
20116.46 53
20117.80 54
20119.14 56
20120.48 65
20121.82 59
20123.16 44
20124.51 50
20125.85 44
20127.19 45
20128.53 50
20129.87 59
20131.21 40
20132.55 61
20133.90 63
20135.24 67
